# Supplementary material for: Photocross-linking activity-based probes to capture the dynamics of ubiquitin RING E3 ligase interactions
Source: Biochem J. 2026 Jun 3;483(7):1115–30. doi: 10.1042/BCJ20260213 (PMC13234630; doi:10.1042/BCJ20260213)
Supplement: Supplementary Data File S2 [file BCJ-2026-0213_supp2.zip]

Archive with 740 entries (715 files):
- 03_Chandler_Supplementary datafile2/
- 03_Chandler_Supplementary datafile2/._.DS_Store
- 03_Chandler_Supplementary datafile2/RNF2_BMI1/
- 03_Chandler_Supplementary datafile2/CHIP/
- 03_Chandler_Supplementary datafile2/.DS_Store
- __MACOSX/03_Chandler_Supplementary datafile2/._.DS_Store
- 03_Chandler_Supplementary datafile2/RNF4/
- 03_Chandler_Supplementary datafile2/RNF38/
- 03_Chandler_Supplementary datafile2/RNF2_BMI1/._.DS_Store
- 03_Chandler_Supplementary datafile2/RNF2_BMI1/Alphafold/
- 03_Chandler_Supplementary datafile2/RNF2_BMI1/3RPG_Ub/
- 03_Chandler_Supplementary datafile2/RNF2_BMI1/.DS_Store
- __MACOSX/03_Chandler_Supplementary datafile2/RNF2_BMI1/._.DS_Store
- 03_Chandler_Supplementary datafile2/CHIP/._.DS_Store
- 03_Chandler_Supplementary datafile2/CHIP/Alphafold/
- 03_Chandler_Supplementary datafile2/CHIP/.smbdeleteAAA6e0004342a
- 03_Chandler_Supplementary datafile2/CHIP/.smbdeleteAAA6e00043429
- 03_Chandler_Supplementary datafile2/CHIP/.smbdeleteAAA6e00043428
- 03_Chandler_Supplementary datafile2/CHIP/2C2V_2C2L_Ub/
- 03_Chandler_Supplementary datafile2/CHIP/.smbdeleteAAA6e00043427
- 03_Chandler_Supplementary datafile2/CHIP/.DS_Store
- __MACOSX/03_Chandler_Supplementary datafile2/CHIP/._.DS_Store
- 03_Chandler_Supplementary datafile2/CHIP/.smbdeleteAAA6e0004342b
- 03_Chandler_Supplementary datafile2/RNF4/._.DS_Store
- 03_Chandler_Supplementary datafile2/RNF4/Alphafold/
- 03_Chandler_Supplementary datafile2/RNF4/.DS_Store
- __MACOSX/03_Chandler_Supplementary datafile2/RNF4/._.DS_Store
- 03_Chandler_Supplementary datafile2/RNF38/._.DS_Store
- 03_Chandler_Supplementary datafile2/RNF38/Alphafold/
- 03_Chandler_Supplementary datafile2/RNF38/.DS_Store
- __MACOSX/03_Chandler_Supplementary datafile2/RNF38/._.DS_Store
- 03_Chandler_Supplementary datafile2/RNF2_BMI1/Alphafold/._fold_2026_01_22_10_06_ubch5ac85k_ubd32c_bmi1_rnf2_model_0.cif
- 03_Chandler_Supplementary datafile2/RNF2_BMI1/Alphafold/fold_2026_01_22_10_06_ubch5ac85k_ubd32c_bmi1_rnf2_model_2.cif
- __MACOSX/03_Chandler_Supplementary datafile2/RNF2_BMI1/Alphafold/._fold_2026_01_22_10_06_ubch5ac85k_ubd32c_bmi1_rnf2_model_2.cif
- 03_Chandler_Supplementary datafile2/RNF2_BMI1/Alphafold/._.DS_Store
- 03_Chandler_Supplementary datafile2/RNF2_BMI1/Alphafold/bmi1_rnf2_models_pLDDT_overlay.pse
- __MACOSX/03_Chandler_Supplementary datafile2/RNF2_BMI1/Alphafold/._bmi1_rnf2_models_pLDDT_overlay.pse
- 03_Chandler_Supplementary datafile2/RNF2_BMI1/Alphafold/._templates
- 03_Chandler_Supplementary datafile2/RNF2_BMI1/Alphafold/fold_2026_01_22_10_06_ubch5ac85k_ubd32c_bmi1_rnf2_full_data_1.json
- __MACOSX/03_Chandler_Supplementary datafile2/RNF2_BMI1/Alphafold/._fold_2026_01_22_10_06_ubch5ac85k_ubd32c_bmi1_rnf2_full_data_1.json
- 03_Chandler_Supplementary datafile2/RNF2_BMI1/Alphafold/fold_2026_01_22_10_06_ubch5ac85k_ubd32c_bmi1_rnf2_summary_confidences_0.json
- __MACOSX/03_Chandler_Supplementary datafile2/RNF2_BMI1/Alphafold/._fold_2026_01_22_10_06_ubch5ac85k_ubd32c_bmi1_rnf2_summary_confidences_0.json
- 03_Chandler_Supplementary datafile2/RNF2_BMI1/Alphafold/._fold_2026_01_22_10_06_ubch5ac85k_ubd32c_bmi1_rnf2_full_data_0.json
- 03_Chandler_Supplementary datafile2/RNF2_BMI1/Alphafold/._fold_2026_01_22_10_06_ubch5ac85k_ubd32c_bmi1_rnf2_summary_confidences_2.json
- 03_Chandler_Supplementary datafile2/RNF2_BMI1/Alphafold/fold_2026_01_22_10_06_ubch5ac85k_ubd32c_bmi1_rnf2_full_data_3.json
- __MACOSX/03_Chandler_Supplementary datafile2/RNF2_BMI1/Alphafold/._fold_2026_01_22_10_06_ubch5ac85k_ubd32c_bmi1_rnf2_full_data_3.json
- 03_Chandler_Supplementary datafile2/RNF2_BMI1/Alphafold/fold_2026_01_22_10_06_ubch5ac85k_ubd32c_bmi1_rnf2_summary_confidences_4.json
- __MACOSX/03_Chandler_Supplementary datafile2/RNF2_BMI1/Alphafold/._fold_2026_01_22_10_06_ubch5ac85k_ubd32c_bmi1_rnf2_summary_confidences_4.json
- 03_Chandler_Supplementary datafile2/RNF2_BMI1/Alphafold/._fold_2026_01_22_10_06_ubch5ac85k_ubd32c_bmi1_rnf2_model_3.cif
- 03_Chandler_Supplementary datafile2/RNF2_BMI1/Alphafold/msas/
- __MACOSX/03_Chandler_Supplementary datafile2/RNF2_BMI1/Alphafold/._msas
- 03_Chandler_Supplementary datafile2/RNF2_BMI1/Alphafold/templates/
- __MACOSX/03_Chandler_Supplementary datafile2/RNF2_BMI1/Alphafold/._templates
- 03_Chandler_Supplementary datafile2/RNF2_BMI1/Alphafold/fold_2026_01_22_10_06_ubch5ac85k_ubd32c_bmi1_rnf2_model_1.cif
- __MACOSX/03_Chandler_Supplementary datafile2/RNF2_BMI1/Alphafold/._fold_2026_01_22_10_06_ubch5ac85k_ubd32c_bmi1_rnf2_model_1.cif
- 03_Chandler_Supplementary datafile2/RNF2_BMI1/Alphafold/fold_2026_01_22_10_06_ubch5ac85k_ubd32c_bmi1_rnf2_full_data_4.json
- __MACOSX/03_Chandler_Supplementary datafile2/RNF2_BMI1/Alphafold/._fold_2026_01_22_10_06_ubch5ac85k_ubd32c_bmi1_rnf2_full_data_4.json
- 03_Chandler_Supplementary datafile2/RNF2_BMI1/Alphafold/terms_of_use.md
- __MACOSX/03_Chandler_Supplementary datafile2/RNF2_BMI1/Alphafold/._terms_of_use.md
- 03_Chandler_Supplementary datafile2/RNF2_BMI1/Alphafold/fold_2026_01_22_10_06_ubch5ac85k_ubd32c_bmi1_rnf2_model_4.cif
- __MACOSX/03_Chandler_Supplementary datafile2/RNF2_BMI1/Alphafold/._fold_2026_01_22_10_06_ubch5ac85k_ubd32c_bmi1_rnf2_model_4.cif
- 03_Chandler_Supplementary datafile2/RNF2_BMI1/Alphafold/._bmi1_rnf2_models_pLDDT_overlay.pse
- 03_Chandler_Supplementary datafile2/RNF2_BMI1/Alphafold/._fold_2026_01_22_10_06_ubch5ac85k_ubd32c_bmi1_rnf2_summary_confidences_3.json
- 03_Chandler_Supplementary datafile2/RNF2_BMI1/Alphafold/.DS_Store
- __MACOSX/03_Chandler_Supplementary datafile2/RNF2_BMI1/Alphafold/._.DS_Store
- 03_Chandler_Supplementary datafile2/RNF2_BMI1/Alphafold/._msas
- 03_Chandler_Supplementary datafile2/RNF2_BMI1/Alphafold/._fold_2026_01_22_10_06_ubch5ac85k_ubd32c_bmi1_rnf2_summary_confidences_1.json
- 03_Chandler_Supplementary datafile2/RNF2_BMI1/Alphafold/._fold_2026_01_22_10_06_ubch5ac85k_ubd32c_bmi1_rnf2_job_request.json
- 03_Chandler_Supplementary datafile2/RNF2_BMI1/Alphafold/._fold_2026_01_22_10_06_ubch5ac85k_ubd32c_bmi1_rnf2_full_data_2.json
- 03_Chandler_Supplementary datafile2/RNF2_BMI1/Alphafold/fold_2026_01_22_10_06_ubch5ac85k_ubd32c_bmi1_rnf2_model_3.cif
- __MACOSX/03_Chandler_Supplementary datafile2/RNF2_BMI1/Alphafold/._fold_2026_01_22_10_06_ubch5ac85k_ubd32c_bmi1_rnf2_model_3.cif
- 03_Chandler_Supplementary datafile2/RNF2_BMI1/Alphafold/._fold_2026_01_22_10_06_ubch5ac85k_ubd32c_bmi1_rnf2_full_data_1.json
- 03_Chandler_Supplementary datafile2/RNF2_BMI1/Alphafold/._fold_2026_01_22_10_06_ubch5ac85k_ubd32c_bmi1_rnf2_model_2.cif
- 03_Chandler_Supplementary datafile2/RNF2_BMI1/Alphafold/._fold_2026_01_22_10_06_ubch5ac85k_ubd32c_bmi1_rnf2_model_1.cif
- 03_Chandler_Supplementary datafile2/RNF2_BMI1/Alphafold/._fold_2026_01_22_10_06_ubch5ac85k_ubd32c_bmi1_rnf2_full_data_3.json
- 03_Chandler_Supplementary datafile2/RNF2_BMI1/Alphafold/._fold_2026_01_22_10_06_ubch5ac85k_ubd32c_bmi1_rnf2_model_4.cif
- 03_Chandler_Supplementary datafile2/RNF2_BMI1/Alphafold/fold_2026_01_22_10_06_ubch5ac85k_ubd32c_bmi1_rnf2_full_data_0.json
- __MACOSX/03_Chandler_Supplementary datafile2/RNF2_BMI1/Alphafold/._fold_2026_01_22_10_06_ubch5ac85k_ubd32c_bmi1_rnf2_full_data_0.json
- 03_Chandler_Supplementary datafile2/RNF2_BMI1/Alphafold/._fold_2026_01_22_10_06_ubch5ac85k_ubd32c_bmi1_rnf2_full_data_4.json
- 03_Chandler_Supplementary datafile2/RNF2_BMI1/Alphafold/fold_2026_01_22_10_06_ubch5ac85k_ubd32c_bmi1_rnf2_summary_confidences_3.json
- __MACOSX/03_Chandler_Supplementary datafile2/RNF2_BMI1/Alphafold/._fold_2026_01_22_10_06_ubch5ac85k_ubd32c_bmi1_rnf2_summary_confidences_3.json
- 03_Chandler_Supplementary datafile2/RNF2_BMI1/Alphafold/fold_2026_01_22_10_06_ubch5ac85k_ubd32c_bmi1_rnf2_summary_confidences_2.json
- __MACOSX/03_Chandler_Supplementary datafile2/RNF2_BMI1/Alphafold/._fold_2026_01_22_10_06_ubch5ac85k_ubd32c_bmi1_rnf2_summary_confidences_2.json
- 03_Chandler_Supplementary datafile2/RNF2_BMI1/Alphafold/._terms_of_use.md
- 03_Chandler_Supplementary datafile2/RNF2_BMI1/Alphafold/fold_2026_01_22_10_06_ubch5ac85k_ubd32c_bmi1_rnf2_summary_confidences_1.json
- __MACOSX/03_Chandler_Supplementary datafile2/RNF2_BMI1/Alphafold/._fold_2026_01_22_10_06_ubch5ac85k_ubd32c_bmi1_rnf2_summary_confidences_1.json
- 03_Chandler_Supplementary datafile2/RNF2_BMI1/Alphafold/fold_2026_01_22_10_06_ubch5ac85k_ubd32c_bmi1_rnf2_job_request.json
- __MACOSX/03_Chandler_Supplementary datafile2/RNF2_BMI1/Alphafold/._fold_2026_01_22_10_06_ubch5ac85k_ubd32c_bmi1_rnf2_job_request.json
- 03_Chandler_Supplementary datafile2/RNF2_BMI1/Alphafold/._fold_2026_01_22_10_06_ubch5ac85k_ubd32c_bmi1_rnf2_summary_confidences_4.json
- 03_Chandler_Supplementary datafile2/RNF2_BMI1/Alphafold/fold_2026_01_22_10_06_ubch5ac85k_ubd32c_bmi1_rnf2_model_0.cif
- __MACOSX/03_Chandler_Supplementary datafile2/RNF2_BMI1/Alphafold/._fold_2026_01_22_10_06_ubch5ac85k_ubd32c_bmi1_rnf2_model_0.cif
- 03_Chandler_Supplementary datafile2/RNF2_BMI1/Alphafold/._fold_2026_01_22_10_06_ubch5ac85k_ubd32c_bmi1_rnf2_summary_confidences_0.json
- 03_Chandler_Supplementary datafile2/RNF2_BMI1/Alphafold/fold_2026_01_22_10_06_ubch5ac85k_ubd32c_bmi1_rnf2_full_data_2.json
- __MACOSX/03_Chandler_Supplementary datafile2/RNF2_BMI1/Alphafold/._fold_2026_01_22_10_06_ubch5ac85k_ubd32c_bmi1_rnf2_full_data_2.json
- 03_Chandler_Supplementary datafile2/RNF2_BMI1/3RPG_Ub/._3RPG_Ub.pse
- 03_Chandler_Supplementary datafile2/RNF2_BMI1/3RPG_Ub/._.DS_Store
- 03_Chandler_Supplementary datafile2/RNF2_BMI1/3RPG_Ub/3RPG_Ub.pse
- __MACOSX/03_Chandler_Supplementary datafile2/RNF2_BMI1/3RPG_Ub/._3RPG_Ub.pse
- 03_Chandler_Supplementary datafile2/RNF2_BMI1/3RPG_Ub/.DS_Store
- __MACOSX/03_Chandler_Supplementary datafile2/RNF2_BMI1/3RPG_Ub/._.DS_Store
- 03_Chandler_Supplementary datafile2/CHIP/Alphafold/._fold_2026_01_22_10_06_chipx2_ubch5ax2_ubiquitinx2
- 03_Chandler_Supplementary datafile2/CHIP/Alphafold/._.DS_Store
- 03_Chandler_Supplementary datafile2/CHIP/Alphafold/._fold_2026_01_22_10_06_chipx2_ubc13_ube2v1_ubiquitinc32
- 03_Chandler_Supplementary datafile2/CHIP/Alphafold/.DS_Store
- __MACOSX/03_Chandler_Supplementary datafile2/CHIP/Alphafold/._.DS_Store
- 03_Chandler_Supplementary datafile2/CHIP/Alphafold/fold_2026_01_22_10_06_chipx2_ubch5ax2_ubiquitinx2/
- __MACOSX/03_Chandler_Supplementary datafile2/CHIP/Alphafold/._fold_2026_01_22_10_06_chipx2_ubch5ax2_ubiquitinx2
- 03_Chandler_Supplementary datafile2/CHIP/Alphafold/fold_2026_01_22_10_06_chipx2_ubc13_ube2v1_ubiquitinc32/
- __MACOSX/03_Chandler_Supplementary datafile2/CHIP/Alphafold/._fold_2026_01_22_10_06_chipx2_ubc13_ube2v1_ubiquitinc32
- 03_Chandler_Supplementary datafile2/CHIP/2C2V_2C2L_Ub/._.DS_Store
- 03_Chandler_Supplementary datafile2/CHIP/2C2V_2C2L_Ub/2C2V_2C2L_Ub.pse
- __MACOSX/03_Chandler_Supplementary datafile2/CHIP/2C2V_2C2L_Ub/._2C2V_2C2L_Ub.pse
- 03_Chandler_Supplementary datafile2/CHIP/2C2V_2C2L_Ub/._2C2V_2C2L_Ub.pse
- 03_Chandler_Supplementary datafile2/CHIP/2C2V_2C2L_Ub/.DS_Store
- __MACOSX/03_Chandler_Supplementary datafile2/CHIP/2C2V_2C2L_Ub/._.DS_Store
- 03_Chandler_Supplementary datafile2/RNF4/Alphafold/._.DS_Store
- 03_Chandler_Supplementary datafile2/RNF4/Alphafold/.DS_Store
- __MACOSX/03_Chandler_Supplementary datafile2/RNF4/Alphafold/._.DS_Store
- 03_Chandler_Supplementary datafile2/RNF4/Alphafold/fold_2026_01_22_10_06_2xrnf4_ring_2x_ubc13_2xubiquitin/
- __MACOSX/03_Chandler_Supplementary datafile2/RNF4/Alphafold/._fold_2026_01_22_10_06_2xrnf4_ring_2x_ubc13_2xubiquitin
- 03_Chandler_Supplementary datafile2/RNF4/Alphafold/._fold_2026_01_22_10_06_2xrnf4_ring_2x_ubc13_2xubiquitin
- 03_Chandler_Supplementary datafile2/RNF38/Alphafold/._fold_2026_01_22_10_06_rnf38_ring_ubch5a_ubiquitin
- 03_Chandler_Supplementary datafile2/RNF38/Alphafold/fold_2026_01_22_10_06_rnf38_ring_ubch5a_ubiquitin/
- __MACOSX/03_Chandler_Supplementary datafile2/RNF38/Alphafold/._fold_2026_01_22_10_06_rnf38_ring_ubch5a_ubiquitin
- 03_Chandler_Supplementary datafile2/RNF2_BMI1/Alphafold/msas/fold_2026_01_22_10_06_ubch5ac85k_ubd32c_bmi1_rnf2_unpaired_msa_chains_b.a3m
- __MACOSX/03_Chandler_Supplementary datafile2/RNF2_BMI1/Alphafold/msas/._fold_2026_01_22_10_06_ubch5ac85k_ubd32c_bmi1_rnf2_unpaired_msa_chains_b.a3m
- 03_Chandler_Supplementary datafile2/RNF2_BMI1/Alphafold/msas/fold_2026_01_22_10_06_ubch5ac85k_ubd32c_bmi1_rnf2_unpaired_msa_chains_c.a3m
- __MACOSX/03_Chandler_Supplementary datafile2/RNF2_BMI1/Alphafold/msas/._fold_2026_01_22_10_06_ubch5ac85k_ubd32c_bmi1_rnf2_unpaired_msa_chains_c.a3m
- 03_Chandler_Supplementary datafile2/RNF2_BMI1/Alphafold/msas/._fold_2026_01_22_10_06_ubch5ac85k_ubd32c_bmi1_rnf2_paired_msa_chains_d.a3m
- 03_Chandler_Supplementary datafile2/RNF2_BMI1/Alphafold/msas/._fold_2026_01_22_10_06_ubch5ac85k_ubd32c_bmi1_rnf2_paired_msa_chains_b.a3m
- 03_Chandler_Supplementary datafile2/RNF2_BMI1/Alphafold/msas/._fold_2026_01_22_10_06_ubch5ac85k_ubd32c_bmi1_rnf2_unpaired_msa_chains_b.a3m
- 03_Chandler_Supplementary datafile2/RNF2_BMI1/Alphafold/msas/._fold_2026_01_22_10_06_ubch5ac85k_ubd32c_bmi1_rnf2_unpaired_msa_chains_a.a3m
- 03_Chandler_Supplementary datafile2/RNF2_BMI1/Alphafold/msas/._fold_2026_01_22_10_06_ubch5ac85k_ubd32c_bmi1_rnf2_paired_msa_chains_a.a3m
- 03_Chandler_Supplementary datafile2/RNF2_BMI1/Alphafold/msas/fold_2026_01_22_10_06_ubch5ac85k_ubd32c_bmi1_rnf2_paired_msa_chains_d.a3m
- __MACOSX/03_Chandler_Supplementary datafile2/RNF2_BMI1/Alphafold/msas/._fold_2026_01_22_10_06_ubch5ac85k_ubd32c_bmi1_rnf2_paired_msa_chains_d.a3m
- 03_Chandler_Supplementary datafile2/RNF2_BMI1/Alphafold/msas/._fold_2026_01_22_10_06_ubch5ac85k_ubd32c_bmi1_rnf2_unpaired_msa_chains_d.a3m
- 03_Chandler_Supplementary datafile2/RNF2_BMI1/Alphafold/msas/fold_2026_01_22_10_06_ubch5ac85k_ubd32c_bmi1_rnf2_unpaired_msa_chains_a.a3m
- __MACOSX/03_Chandler_Supplementary datafile2/RNF2_BMI1/Alphafold/msas/._fold_2026_01_22_10_06_ubch5ac85k_ubd32c_bmi1_rnf2_unpaired_msa_chains_a.a3m
- 03_Chandler_Supplementary datafile2/RNF2_BMI1/Alphafold/msas/fold_2026_01_22_10_06_ubch5ac85k_ubd32c_bmi1_rnf2_paired_msa_chains_c.a3m
- __MACOSX/03_Chandler_Supplementary datafile2/RNF2_BMI1/Alphafold/msas/._fold_2026_01_22_10_06_ubch5ac85k_ubd32c_bmi1_rnf2_paired_msa_chains_c.a3m
- 03_Chandler_Supplementary datafile2/RNF2_BMI1/Alphafold/msas/._fold_2026_01_22_10_06_ubch5ac85k_ubd32c_bmi1_rnf2_paired_msa_chains_c.a3m
- 03_Chandler_Supplementary datafile2/RNF2_BMI1/Alphafold/msas/fold_2026_01_22_10_06_ubch5ac85k_ubd32c_bmi1_rnf2_paired_msa_chains_a.a3m
- __MACOSX/03_Chandler_Supplementary datafile2/RNF2_BMI1/Alphafold/msas/._fold_2026_01_22_10_06_ubch5ac85k_ubd32c_bmi1_rnf2_paired_msa_chains_a.a3m
- 03_Chandler_Supplementary datafile2/RNF2_BMI1/Alphafold/msas/._fold_2026_01_22_10_06_ubch5ac85k_ubd32c_bmi1_rnf2_unpaired_msa_chains_c.a3m
- 03_Chandler_Supplementary datafile2/RNF2_BMI1/Alphafold/msas/fold_2026_01_22_10_06_ubch5ac85k_ubd32c_bmi1_rnf2_unpaired_msa_chains_d.a3m
- __MACOSX/03_Chandler_Supplementary datafile2/RNF2_BMI1/Alphafold/msas/._fold_2026_01_22_10_06_ubch5ac85k_ubd32c_bmi1_rnf2_unpaired_msa_chains_d.a3m
- 03_Chandler_Supplementary datafile2/RNF2_BMI1/Alphafold/msas/fold_2026_01_22_10_06_ubch5ac85k_ubd32c_bmi1_rnf2_paired_msa_chains_b.a3m
- __MACOSX/03_Chandler_Supplementary datafile2/RNF2_BMI1/Alphafold/msas/._fold_2026_01_22_10_06_ubch5ac85k_ubd32c_bmi1_rnf2_paired_msa_chains_b.a3m
- 03_Chandler_Supplementary datafile2/RNF2_BMI1/Alphafold/templates/._fold_2026_01_22_10_06_ubch5ac85k_ubd32c_bmi1_rnf2_template_hit_1_chains_d.cif
- 03_Chandler_Supplementary datafile2/RNF2_BMI1/Alphafold/templates/._fold_2026_01_22_10_06_ubch5ac85k_ubd32c_bmi1_rnf2_template_hit_0_chains_d.cif
- 03_Chandler_Supplementary datafile2/RNF2_BMI1/Alphafold/templates/fold_2026_01_22_10_06_ubch5ac85k_ubd32c_bmi1_rnf2_template_hit_0_chains_c.cif
- __MACOSX/03_Chandler_Supplementary datafile2/RNF2_BMI1/Alphafold/templates/._fold_2026_01_22_10_06_ubch5ac85k_ubd32c_bmi1_rnf2_template_hit_0_chains_c.cif
- 03_Chandler_Supplementary datafile2/RNF2_BMI1/Alphafold/templates/._fold_2026_01_22_10_06_ubch5ac85k_ubd32c_bmi1_rnf2_template_hit_2_chains_a.cif
- 03_Chandler_Supplementary datafile2/RNF2_BMI1/Alphafold/templates/._fold_2026_01_22_10_06_ubch5ac85k_ubd32c_bmi1_rnf2_template_hit_3_chains_a.cif
- 03_Chandler_Supplementary datafile2/RNF2_BMI1/Alphafold/templates/fold_2026_01_22_10_06_ubch5ac85k_ubd32c_bmi1_rnf2_template_hit_1_chains_a.cif
- __MACOSX/03_Chandler_Supplementary datafile2/RNF2_BMI1/Alphafold/templates/._fold_2026_01_22_10_06_ubch5ac85k_ubd32c_bmi1_rnf2_template_hit_1_chains_a.cif
- 03_Chandler_Supplementary datafile2/RNF2_BMI1/Alphafold/templates/fold_2026_01_22_10_06_ubch5ac85k_ubd32c_bmi1_rnf2_template_hit_3_chains_d.cif
- __MACOSX/03_Chandler_Supplementary datafile2/RNF2_BMI1/Alphafold/templates/._fold_2026_01_22_10_06_ubch5ac85k_ubd32c_bmi1_rnf2_template_hit_3_chains_d.cif
- 03_Chandler_Supplementary datafile2/RNF2_BMI1/Alphafold/templates/fold_2026_01_22_10_06_ubch5ac85k_ubd32c_bmi1_rnf2_template_hit_1_chains_d.cif
- __MACOSX/03_Chandler_Supplementary datafile2/RNF2_BMI1/Alphafold/templates/._fold_2026_01_22_10_06_ubch5ac85k_ubd32c_bmi1_rnf2_template_hit_1_chains_d.cif
- 03_Chandler_Supplementary datafile2/RNF2_BMI1/Alphafold/templates/._fold_2026_01_22_10_06_ubch5ac85k_ubd32c_bmi1_rnf2_template_hit_0_chains_a.cif
- 03_Chandler_Supplementary datafile2/RNF2_BMI1/Alphafold/templates/._fold_2026_01_22_10_06_ubch5ac85k_ubd32c_bmi1_rnf2_template_hits_chains_c_query_to_hit.json
- 03_Chandler_Supplementary datafile2/RNF2_BMI1/Alphafold/templates/._fold_2026_01_22_10_06_ubch5ac85k_ubd32c_bmi1_rnf2_template_hit_3_chains_c.cif
- 03_Chandler_Supplementary datafile2/RNF2_BMI1/Alphafold/templates/fold_2026_01_22_10_06_ubch5ac85k_ubd32c_bmi1_rnf2_template_hit_2_chains_a.cif
- __MACOSX/03_Chandler_Supplementary datafile2/RNF2_BMI1/Alphafold/templates/._fold_2026_01_22_10_06_ubch5ac85k_ubd32c_bmi1_rnf2_template_hit_2_chains_a.cif
- 03_Chandler_Supplementary datafile2/RNF2_BMI1/Alphafold/templates/fold_2026_01_22_10_06_ubch5ac85k_ubd32c_bmi1_rnf2_template_hit_1_chains_b.cif
- __MACOSX/03_Chandler_Supplementary datafile2/RNF2_BMI1/Alphafold/templates/._fold_2026_01_22_10_06_ubch5ac85k_ubd32c_bmi1_rnf2_template_hit_1_chains_b.cif
- 03_Chandler_Supplementary datafile2/RNF2_BMI1/Alphafold/templates/._fold_2026_01_22_10_06_ubch5ac85k_ubd32c_bmi1_rnf2_template_hit_1_chains_b.cif
- 03_Chandler_Supplementary datafile2/RNF2_BMI1/Alphafold/templates/._fold_2026_01_22_10_06_ubch5ac85k_ubd32c_bmi1_rnf2_template_hit_3_chains_d.cif
- 03_Chandler_Supplementary datafile2/RNF2_BMI1/Alphafold/templates/._fold_2026_01_22_10_06_ubch5ac85k_ubd32c_bmi1_rnf2_template_hits_chains_b_query_to_hit.json
- 03_Chandler_Supplementary datafile2/RNF2_BMI1/Alphafold/templates/fold_2026_01_22_10_06_ubch5ac85k_ubd32c_bmi1_rnf2_template_hit_3_chains_a.cif
- __MACOSX/03_Chandler_Supplementary datafile2/RNF2_BMI1/Alphafold/templates/._fold_2026_01_22_10_06_ubch5ac85k_ubd32c_bmi1_rnf2_template_hit_3_chains_a.cif
- 03_Chandler_Supplementary datafile2/RNF2_BMI1/Alphafold/templates/fold_2026_01_22_10_06_ubch5ac85k_ubd32c_bmi1_rnf2_template_hit_2_chains_b.cif
- __MACOSX/03_Chandler_Supplementary datafile2/RNF2_BMI1/Alphafold/templates/._fold_2026_01_22_10_06_ubch5ac85k_ubd32c_bmi1_rnf2_template_hit_2_chains_b.cif
- 03_Chandler_Supplementary datafile2/RNF2_BMI1/Alphafold/templates/._fold_2026_01_22_10_06_ubch5ac85k_ubd32c_bmi1_rnf2_template_hit_2_chains_b.cif
- 03_Chandler_Supplementary datafile2/RNF2_BMI1/Alphafold/templates/fold_2026_01_22_10_06_ubch5ac85k_ubd32c_bmi1_rnf2_template_hits_chains_a_query_to_hit.json
- __MACOSX/03_Chandler_Supplementary datafile2/RNF2_BMI1/Alphafold/templates/._fold_2026_01_22_10_06_ubch5ac85k_ubd32c_bmi1_rnf2_template_hits_chains_a_query_to_hit.json
- 03_Chandler_Supplementary datafile2/RNF2_BMI1/Alphafold/templates/._fold_2026_01_22_10_06_ubch5ac85k_ubd32c_bmi1_rnf2_template_hit_1_chains_a.cif
- 03_Chandler_Supplementary datafile2/RNF2_BMI1/Alphafold/templates/._fold_2026_01_22_10_06_ubch5ac85k_ubd32c_bmi1_rnf2_template_hit_1_chains_c.cif
- 03_Chandler_Supplementary datafile2/RNF2_BMI1/Alphafold/templates/._fold_2026_01_22_10_06_ubch5ac85k_ubd32c_bmi1_rnf2_template_hit_0_chains_b.cif
- 03_Chandler_Supplementary datafile2/RNF2_BMI1/Alphafold/templates/fold_2026_01_22_10_06_ubch5ac85k_ubd32c_bmi1_rnf2_template_hits_chains_d_query_to_hit.json
- __MACOSX/03_Chandler_Supplementary datafile2/RNF2_BMI1/Alphafold/templates/._fold_2026_01_22_10_06_ubch5ac85k_ubd32c_bmi1_rnf2_template_hits_chains_d_query_to_hit.json
- 03_Chandler_Supplementary datafile2/RNF2_BMI1/Alphafold/templates/fold_2026_01_22_10_06_ubch5ac85k_ubd32c_bmi1_rnf2_template_hit_0_chains_a.cif
- __MACOSX/03_Chandler_Supplementary datafile2/RNF2_BMI1/Alphafold/templates/._fold_2026_01_22_10_06_ubch5ac85k_ubd32c_bmi1_rnf2_template_hit_0_chains_a.cif
- 03_Chandler_Supplementary datafile2/RNF2_BMI1/Alphafold/templates/fold_2026_01_22_10_06_ubch5ac85k_ubd32c_bmi1_rnf2_template_hits_chains_c_query_to_hit.json
- __MACOSX/03_Chandler_Supplementary datafile2/RNF2_BMI1/Alphafold/templates/._fold_2026_01_22_10_06_ubch5ac85k_ubd32c_bmi1_rnf2_template_hits_chains_c_query_to_hit.json
- 03_Chandler_Supplementary datafile2/RNF2_BMI1/Alphafold/templates/._fold_2026_01_22_10_06_ubch5ac85k_ubd32c_bmi1_rnf2_template_hit_3_chains_b.cif
- 03_Chandler_Supplementary datafile2/RNF2_BMI1/Alphafold/templates/fold_2026_01_22_10_06_ubch5ac85k_ubd32c_bmi1_rnf2_template_hit_1_chains_c.cif
- __MACOSX/03_Chandler_Supplementary datafile2/RNF2_BMI1/Alphafold/templates/._fold_2026_01_22_10_06_ubch5ac85k_ubd32c_bmi1_rnf2_template_hit_1_chains_c.cif
- 03_Chandler_Supplementary datafile2/RNF2_BMI1/Alphafold/templates/fold_2026_01_22_10_06_ubch5ac85k_ubd32c_bmi1_rnf2_template_hit_2_chains_d.cif
- __MACOSX/03_Chandler_Supplementary datafile2/RNF2_BMI1/Alphafold/templates/._fold_2026_01_22_10_06_ubch5ac85k_ubd32c_bmi1_rnf2_template_hit_2_chains_d.cif
- 03_Chandler_Supplementary datafile2/RNF2_BMI1/Alphafold/templates/._fold_2026_01_22_10_06_ubch5ac85k_ubd32c_bmi1_rnf2_template_hit_2_chains_c.cif
- 03_Chandler_Supplementary datafile2/RNF2_BMI1/Alphafold/templates/._fold_2026_01_22_10_06_ubch5ac85k_ubd32c_bmi1_rnf2_template_hit_0_chains_c.cif
- 03_Chandler_Supplementary datafile2/RNF2_BMI1/Alphafold/templates/._fold_2026_01_22_10_06_ubch5ac85k_ubd32c_bmi1_rnf2_template_hits_chains_a_query_to_hit.json
- 03_Chandler_Supplementary datafile2/RNF2_BMI1/Alphafold/templates/fold_2026_01_22_10_06_ubch5ac85k_ubd32c_bmi1_rnf2_template_hits_chains_b_query_to_hit.json
- __MACOSX/03_Chandler_Supplementary datafile2/RNF2_BMI1/Alphafold/templates/._fold_2026_01_22_10_06_ubch5ac85k_ubd32c_bmi1_rnf2_template_hits_chains_b_query_to_hit.json
- 03_Chandler_Supplementary datafile2/RNF2_BMI1/Alphafold/templates/fold_2026_01_22_10_06_ubch5ac85k_ubd32c_bmi1_rnf2_template_hit_0_chains_b.cif
- __MACOSX/03_Chandler_Supplementary datafile2/RNF2_BMI1/Alphafold/templates/._fold_2026_01_22_10_06_ubch5ac85k_ubd32c_bmi1_rnf2_template_hit_0_chains_b.cif
- 03_Chandler_Supplementary datafile2/RNF2_BMI1/Alphafold/templates/fold_2026_01_22_10_06_ubch5ac85k_ubd32c_bmi1_rnf2_template_hit_2_chains_c.cif
- __MACOSX/03_Chandler_Supplementary datafile2/RNF2_BMI1/Alphafold/templates/._fold_2026_01_22_10_06_ubch5ac85k_ubd32c_bmi1_rnf2_template_hit_2_chains_c.cif
- 03_Chandler_Supplementary datafile2/RNF2_BMI1/Alphafold/templates/fold_2026_01_22_10_06_ubch5ac85k_ubd32c_bmi1_rnf2_template_hit_3_chains_c.cif
- __MACOSX/03_Chandler_Supplementary datafile2/RNF2_BMI1/Alphafold/templates/._fold_2026_01_22_10_06_ubch5ac85k_ubd32c_bmi1_rnf2_template_hit_3_chains_c.cif
- 03_Chandler_Supplementary datafile2/RNF2_BMI1/Alphafold/templates/fold_2026_01_22_10_06_ubch5ac85k_ubd32c_bmi1_rnf2_template_hit_3_chains_b.cif
- __MACOSX/03_Chandler_Supplementary datafile2/RNF2_BMI1/Alphafold/templates/._fold_2026_01_22_10_06_ubch5ac85k_ubd32c_bmi1_rnf2_template_hit_3_chains_b.cif
- 03_Chandler_Supplementary datafile2/RNF2_BMI1/Alphafold/templates/._fold_2026_01_22_10_06_ubch5ac85k_ubd32c_bmi1_rnf2_template_hit_2_chains_d.cif
- 03_Chandler_Supplementary datafile2/RNF2_BMI1/Alphafold/templates/._fold_2026_01_22_10_06_ubch5ac85k_ubd32c_bmi1_rnf2_template_hits_chains_d_query_to_hit.json
- 03_Chandler_Supplementary datafile2/RNF2_BMI1/Alphafold/templates/fold_2026_01_22_10_06_ubch5ac85k_ubd32c_bmi1_rnf2_template_hit_0_chains_d.cif
- __MACOSX/03_Chandler_Supplementary datafile2/RNF2_BMI1/Alphafold/templates/._fold_2026_01_22_10_06_ubch5ac85k_ubd32c_bmi1_rnf2_template_hit_0_chains_d.cif
- 03_Chandler_Supplementary datafile2/CHIP/Alphafold/fold_2026_01_22_10_06_chipx2_ubch5ax2_ubiquitinx2/fold_2026_01_22_10_06_chipx2_ubch5ax2_ubiquitinx2_full_data_0.json
- __MACOSX/03_Chandler_Supplementary datafile2/CHIP/Alphafold/fold_2026_01_22_10_06_chipx2_ubch5ax2_ubiquitinx2/._fold_2026_01_22_10_06_chipx2_ubch5ax2_ubiquitinx2_full_data_0.json
- 03_Chandler_Supplementary datafile2/CHIP/Alphafold/fold_2026_01_22_10_06_chipx2_ubch5ax2_ubiquitinx2/._fold_2026_01_22_10_06_chipx2_ubch5ax2_ubiquitinx2_summary_confidences_2.json
- 03_Chandler_Supplementary datafile2/CHIP/Alphafold/fold_2026_01_22_10_06_chipx2_ubch5ax2_ubiquitinx2/.smbdeleteAAA6e00463470
- 03_Chandler_Supplementary datafile2/CHIP/Alphafold/fold_2026_01_22_10_06_chipx2_ubch5ax2_ubiquitinx2/._.DS_Store
- 03_Chandler_Supplementary datafile2/CHIP/Alphafold/fold_2026_01_22_10_06_chipx2_ubch5ax2_ubiquitinx2/._templates
- 03_Chandler_Supplementary datafile2/CHIP/Alphafold/fold_2026_01_22_10_06_chipx2_ubch5ax2_ubiquitinx2/fold_2026_01_22_10_06_chipx2_ubch5ax2_ubiquitinx2_job_request.json
- __MACOSX/03_Chandler_Supplementary datafile2/CHIP/Alphafold/fold_2026_01_22_10_06_chipx2_ubch5ax2_ubiquitinx2/._fold_2026_01_22_10_06_chipx2_ubch5ax2_ubiquitinx2_job_request.json
- 03_Chandler_Supplementary datafile2/CHIP/Alphafold/fold_2026_01_22_10_06_chipx2_ubch5ax2_ubiquitinx2/._fold_2026_01_22_10_06_chipx2_ubch5ax2_ubiquitinx2_job_request.json
- 03_Chandler_Supplementary datafile2/CHIP/Alphafold/fold_2026_01_22_10_06_chipx2_ubch5ax2_ubiquitinx2/._fold_2026_01_22_10_06_chipx2_ubch5ax2_ubiquitinx2_model_4.cif
- 03_Chandler_Supplementary datafile2/CHIP/Alphafold/fold_2026_01_22_10_06_chipx2_ubch5ax2_ubiquitinx2/._Model0_ForFigureSide.pse
- 03_Chandler_Supplementary datafile2/CHIP/Alphafold/fold_2026_01_22_10_06_chipx2_ubch5ax2_ubiquitinx2/._fold_2026_01_22_10_06_chipx2_ubch5ax2_ubiquitinx2_summary_confidences_4.json
- 03_Chandler_Supplementary datafile2/CHIP/Alphafold/fold_2026_01_22_10_06_chipx2_ubch5ax2_ubiquitinx2/._fold_2026_01_22_10_06_chipx2_ubch5ax2_ubiquitinx2_full_data_0.json
- 03_Chandler_Supplementary datafile2/CHIP/Alphafold/fold_2026_01_22_10_06_chipx2_ubch5ax2_ubiquitinx2/Model0_ForFigure.pse
- __MACOSX/03_Chandler_Supplementary datafile2/CHIP/Alphafold/fold_2026_01_22_10_06_chipx2_ubch5ax2_ubiquitinx2/._Model0_ForFigure.pse
- 03_Chandler_Supplementary datafile2/CHIP/Alphafold/fold_2026_01_22_10_06_chipx2_ubch5ax2_ubiquitinx2/msas/
- __MACOSX/03_Chandler_Supplementary datafile2/CHIP/Alphafold/fold_2026_01_22_10_06_chipx2_ubch5ax2_ubiquitinx2/._msas
- 03_Chandler_Supplementary datafile2/CHIP/Alphafold/fold_2026_01_22_10_06_chipx2_ubch5ax2_ubiquitinx2/fold_2026_01_22_10_06_chipx2_ubch5ax2_ubiquitinx2_summary_confidences_0.json
- __MACOSX/03_Chandler_Supplementary datafile2/CHIP/Alphafold/fold_2026_01_22_10_06_chipx2_ubch5ax2_ubiquitinx2/._fold_2026_01_22_10_06_chipx2_ubch5ax2_ubiquitinx2_summary_confidences_0.json
- 03_Chandler_Supplementary datafile2/CHIP/Alphafold/fold_2026_01_22_10_06_chipx2_ubch5ax2_ubiquitinx2/templates/
- __MACOSX/03_Chandler_Supplementary datafile2/CHIP/Alphafold/fold_2026_01_22_10_06_chipx2_ubch5ax2_ubiquitinx2/._templates
- 03_Chandler_Supplementary datafile2/CHIP/Alphafold/fold_2026_01_22_10_06_chipx2_ubch5ax2_ubiquitinx2/._fold_2026_01_22_10_06_chipx2_ubch5ax2_ubiquitinx2_model_0.cif
- 03_Chandler_Supplementary datafile2/CHIP/Alphafold/fold_2026_01_22_10_06_chipx2_ubch5ax2_ubiquitinx2/._Model0_ForFigure.pse
- 03_Chandler_Supplementary datafile2/CHIP/Alphafold/fold_2026_01_22_10_06_chipx2_ubch5ax2_ubiquitinx2/fold_2026_01_22_10_06_chipx2_ubch5ax2_ubiquitinx2_summary_confidences_1.json
- __MACOSX/03_Chandler_Supplementary datafile2/CHIP/Alphafold/fold_2026_01_22_10_06_chipx2_ubch5ax2_ubiquitinx2/._fold_2026_01_22_10_06_chipx2_ubch5ax2_ubiquitinx2_summary_confidences_1.json
- 03_Chandler_Supplementary datafile2/CHIP/Alphafold/fold_2026_01_22_10_06_chipx2_ubch5ax2_ubiquitinx2/fold_2026_01_22_10_06_chipx2_ubch5ax2_ubiquitinx2_summary_confidences_4.json
- __MACOSX/03_Chandler_Supplementary datafile2/CHIP/Alphafold/fold_2026_01_22_10_06_chipx2_ubch5ax2_ubiquitinx2/._fold_2026_01_22_10_06_chipx2_ubch5ax2_ubiquitinx2_summary_confidences_4.json
- 03_Chandler_Supplementary datafile2/CHIP/Alphafold/fold_2026_01_22_10_06_chipx2_ubch5ax2_ubiquitinx2/terms_of_use.md
- __MACOSX/03_Chandler_Supplementary datafile2/CHIP/Alphafold/fold_2026_01_22_10_06_chipx2_ubch5ax2_ubiquitinx2/._terms_of_use.md
- 03_Chandler_Supplementary datafile2/CHIP/Alphafold/fold_2026_01_22_10_06_chipx2_ubch5ax2_ubiquitinx2/fold_2026_01_22_10_06_chipx2_ubch5ax2_ubiquitinx2_summary_confidences_3.json
- __MACOSX/03_Chandler_Supplementary datafile2/CHIP/Alphafold/fold_2026_01_22_10_06_chipx2_ubch5ax2_ubiquitinx2/._fold_2026_01_22_10_06_chipx2_ubch5ax2_ubiquitinx2_summary_confidences_3.json
- 03_Chandler_Supplementary datafile2/CHIP/Alphafold/fold_2026_01_22_10_06_chipx2_ubch5ax2_ubiquitinx2/fold_2026_01_22_10_06_chipx2_ubch5ax2_ubiquitinx2_summary_confidences_2.json
- __MACOSX/03_Chandler_Supplementary datafile2/CHIP/Alphafold/fold_2026_01_22_10_06_chipx2_ubch5ax2_ubiquitinx2/._fold_2026_01_22_10_06_chipx2_ubch5ax2_ubiquitinx2_summary_confidences_2.json
- 03_Chandler_Supplementary datafile2/CHIP/Alphafold/fold_2026_01_22_10_06_chipx2_ubch5ax2_ubiquitinx2/Model0_ForFigureSide.pse
- __MACOSX/03_Chandler_Supplementary datafile2/CHIP/Alphafold/fold_2026_01_22_10_06_chipx2_ubch5ax2_ubiquitinx2/._Model0_ForFigureSide.pse
- 03_Chandler_Supplementary datafile2/CHIP/Alphafold/fold_2026_01_22_10_06_chipx2_ubch5ax2_ubiquitinx2/._fold_2026_01_22_10_06_chipx2_ubch5ax2_ubiquitinx2_summary_confidences_3.json
- 03_Chandler_Supplementary datafile2/CHIP/Alphafold/fold_2026_01_22_10_06_chipx2_ubch5ax2_ubiquitinx2/fold_2026_01_22_10_06_chipx2_ubch5ax2_ubiquitinx2_model_4.cif
- __MACOSX/03_Chandler_Supplementary datafile2/CHIP/Alphafold/fold_2026_01_22_10_06_chipx2_ubch5ax2_ubiquitinx2/._fold_2026_01_22_10_06_chipx2_ubch5ax2_ubiquitinx2_model_4.cif
- 03_Chandler_Supplementary datafile2/CHIP/Alphafold/fold_2026_01_22_10_06_chipx2_ubch5ax2_ubiquitinx2/._Full_Length_CHIP_Figure.pse
- 03_Chandler_Supplementary datafile2/CHIP/Alphafold/fold_2026_01_22_10_06_chipx2_ubch5ax2_ubiquitinx2/.DS_Store
- __MACOSX/03_Chandler_Supplementary datafile2/CHIP/Alphafold/fold_2026_01_22_10_06_chipx2_ubch5ax2_ubiquitinx2/._.DS_Store
- 03_Chandler_Supplementary datafile2/CHIP/Alphafold/fold_2026_01_22_10_06_chipx2_ubch5ax2_ubiquitinx2/fold_2026_01_22_10_06_chipx2_ubch5ax2_ubiquitinx2_model_0.cif
- __MACOSX/03_Chandler_Supplementary datafile2/CHIP/Alphafold/fold_2026_01_22_10_06_chipx2_ubch5ax2_ubiquitinx2/._fold_2026_01_22_10_06_chipx2_ubch5ax2_ubiquitinx2_model_0.cif
- 03_Chandler_Supplementary datafile2/CHIP/Alphafold/fold_2026_01_22_10_06_chipx2_ubch5ax2_ubiquitinx2/._msas
- 03_Chandler_Supplementary datafile2/CHIP/Alphafold/fold_2026_01_22_10_06_chipx2_ubch5ax2_ubiquitinx2/._fold_2026_01_22_10_06_chipx2_ubch5ax2_ubiquitinx2_full_data_1.json
- 03_Chandler_Supplementary datafile2/CHIP/Alphafold/fold_2026_01_22_10_06_chipx2_ubch5ax2_ubiquitinx2/._fold_2026_01_22_10_06_chipx2_ubch5ax2_ubiquitinx2_model_3.cif
- 03_Chandler_Supplementary datafile2/CHIP/Alphafold/fold_2026_01_22_10_06_chipx2_ubch5ax2_ubiquitinx2/._fold_2026_01_22_10_06_chipx2_ubch5ax2_ubiquitinx2_summary_confidences_0.json
- 03_Chandler_Supplementary datafile2/CHIP/Alphafold/fold_2026_01_22_10_06_chipx2_ubch5ax2_ubiquitinx2/fold_2026_01_22_10_06_chipx2_ubch5ax2_ubiquitinx2_full_data_1.json
- __MACOSX/03_Chandler_Supplementary datafile2/CHIP/Alphafold/fold_2026_01_22_10_06_chipx2_ubch5ax2_ubiquitinx2/._fold_2026_01_22_10_06_chipx2_ubch5ax2_ubiquitinx2_full_data_1.json
- 03_Chandler_Supplementary datafile2/CHIP/Alphafold/fold_2026_01_22_10_06_chipx2_ubch5ax2_ubiquitinx2/._fold_2026_01_22_10_06_chipx2_ubch5ax2_ubiquitinx2_model_2.cif
- 03_Chandler_Supplementary datafile2/CHIP/Alphafold/fold_2026_01_22_10_06_chipx2_ubch5ax2_ubiquitinx2/._fold_2026_01_22_10_06_chipx2_ubch5ax2_ubiquitinx2_summary_confidences_1.json
- 03_Chandler_Supplementary datafile2/CHIP/Alphafold/fold_2026_01_22_10_06_chipx2_ubch5ax2_ubiquitinx2/fold_2026_01_22_10_06_chipx2_ubch5ax2_ubiquitinx2_full_data_4.json
- __MACOSX/03_Chandler_Supplementary datafile2/CHIP/Alphafold/fold_2026_01_22_10_06_chipx2_ubch5ax2_ubiquitinx2/._fold_2026_01_22_10_06_chipx2_ubch5ax2_ubiquitinx2_full_data_4.json
- 03_Chandler_Supplementary datafile2/CHIP/Alphafold/fold_2026_01_22_10_06_chipx2_ubch5ax2_ubiquitinx2/._fold_2026_01_22_10_06_chipx2_ubch5ax2_ubiquitinx2_full_data_4.json
- 03_Chandler_Supplementary datafile2/CHIP/Alphafold/fold_2026_01_22_10_06_chipx2_ubch5ax2_ubiquitinx2/fold_2026_01_22_10_06_chipx2_ubch5ax2_ubiquitinx2_model_1.cif
- __MACOSX/03_Chandler_Supplementary datafile2/CHIP/Alphafold/fold_2026_01_22_10_06_chipx2_ubch5ax2_ubiquitinx2/._fold_2026_01_22_10_06_chipx2_ubch5ax2_ubiquitinx2_model_1.cif
- 03_Chandler_Supplementary datafile2/CHIP/Alphafold/fold_2026_01_22_10_06_chipx2_ubch5ax2_ubiquitinx2/fold_2026_01_22_10_06_chipx2_ubch5ax2_ubiquitinx2_full_data_2.json
- __MACOSX/03_Chandler_Supplementary datafile2/CHIP/Alphafold/fold_2026_01_22_10_06_chipx2_ubch5ax2_ubiquitinx2/._fold_2026_01_22_10_06_chipx2_ubch5ax2_ubiquitinx2_full_data_2.json
- 03_Chandler_Supplementary datafile2/CHIP/Alphafold/fold_2026_01_22_10_06_chipx2_ubch5ax2_ubiquitinx2/._terms_of_use.md
- 03_Chandler_Supplementary datafile2/CHIP/Alphafold/fold_2026_01_22_10_06_chipx2_ubch5ax2_ubiquitinx2/._fold_2026_01_22_10_06_chipx2_ubch5ax2_ubiquitinx2_full_data_3.json
- 03_Chandler_Supplementary datafile2/CHIP/Alphafold/fold_2026_01_22_10_06_chipx2_ubch5ax2_ubiquitinx2/._fold_2026_01_22_10_06_chipx2_ubch5ax2_ubiquitinx2_full_data_2.json
- 03_Chandler_Supplementary datafile2/CHIP/Alphafold/fold_2026_01_22_10_06_chipx2_ubch5ax2_ubiquitinx2/fold_2026_01_22_10_06_chipx2_ubch5ax2_ubiquitinx2_model_3.cif
- __MACOSX/03_Chandler_Supplementary datafile2/CHIP/Alphafold/fold_2026_01_22_10_06_chipx2_ubch5ax2_ubiquitinx2/._fold_2026_01_22_10_06_chipx2_ubch5ax2_ubiquitinx2_model_3.cif
- 03_Chandler_Supplementary datafile2/CHIP/Alphafold/fold_2026_01_22_10_06_chipx2_ubch5ax2_ubiquitinx2/Full_Length_CHIP_Figure.pse
- __MACOSX/03_Chandler_Supplementary datafile2/CHIP/Alphafold/fold_2026_01_22_10_06_chipx2_ubch5ax2_ubiquitinx2/._Full_Length_CHIP_Figure.pse
- 03_Chandler_Supplementary datafile2/CHIP/Alphafold/fold_2026_01_22_10_06_chipx2_ubch5ax2_ubiquitinx2/fold_2026_01_22_10_06_chipx2_ubch5ax2_ubiquitinx2_full_data_3.json
- __MACOSX/03_Chandler_Supplementary datafile2/CHIP/Alphafold/fold_2026_01_22_10_06_chipx2_ubch5ax2_ubiquitinx2/._fold_2026_01_22_10_06_chipx2_ubch5ax2_ubiquitinx2_full_data_3.json
- 03_Chandler_Supplementary datafile2/CHIP/Alphafold/fold_2026_01_22_10_06_chipx2_ubch5ax2_ubiquitinx2/._fold_2026_01_22_10_06_chipx2_ubch5ax2_ubiquitinx2_model_1.cif
- 03_Chandler_Supplementary datafile2/CHIP/Alphafold/fold_2026_01_22_10_06_chipx2_ubch5ax2_ubiquitinx2/fold_2026_01_22_10_06_chipx2_ubch5ax2_ubiquitinx2_model_2.cif
- __MACOSX/03_Chandler_Supplementary datafile2/CHIP/Alphafold/fold_2026_01_22_10_06_chipx2_ubch5ax2_ubiquitinx2/._fold_2026_01_22_10_06_chipx2_ubch5ax2_ubiquitinx2_model_2.cif
- 03_Chandler_Supplementary datafile2/CHIP/Alphafold/fold_2026_01_22_10_06_chipx2_ubc13_ube2v1_ubiquitinc32/._fold_2026_01_22_10_06_chipx2_ubc13_ube2v1_ubiquitinc32_full_data_0.json
- 03_Chandler_Supplementary datafile2/CHIP/Alphafold/fold_2026_01_22_10_06_chipx2_ubc13_ube2v1_ubiquitinc32/._fold_2026_01_22_10_06_chipx2_ubc13_ube2v1_ubiquitinc32_job_request.json
- 03_Chandler_Supplementary datafile2/CHIP/Alphafold/fold_2026_01_22_10_06_chipx2_ubc13_ube2v1_ubiquitinc32/fold_2026_01_22_10_06_chipx2_ubc13_ube2v1_ubiquitinc32_full_data_0.json
- __MACOSX/03_Chandler_Supplementary datafile2/CHIP/Alphafold/fold_2026_01_22_10_06_chipx2_ubc13_ube2v1_ubiquitinc32/._fold_2026_01_22_10_06_chipx2_ubc13_ube2v1_ubiquitinc32_full_data_0.json
- 03_Chandler_Supplementary datafile2/CHIP/Alphafold/fold_2026_01_22_10_06_chipx2_ubc13_ube2v1_ubiquitinc32/._fold_2026_01_22_10_06_chipx2_ubc13_ube2v1_ubiquitinc32_summary_confidences_1.json
- 03_Chandler_Supplementary datafile2/CHIP/Alphafold/fold_2026_01_22_10_06_chipx2_ubc13_ube2v1_ubiquitinc32/._fold_2026_01_22_10_06_chipx2_ubc13_ube2v1_ubiquitinc32_summary_confidences_0.json
- 03_Chandler_Supplementary datafile2/CHIP/Alphafold/fold_2026_01_22_10_06_chipx2_ubc13_ube2v1_ubiquitinc32/._templates
- 03_Chandler_Supplementary datafile2/CHIP/Alphafold/fold_2026_01_22_10_06_chipx2_ubc13_ube2v1_ubiquitinc32/fold_2026_01_22_10_06_chipx2_ubc13_ube2v1_ubiquitinc32_summary_confidences_2.json
- __MACOSX/03_Chandler_Supplementary datafile2/CHIP/Alphafold/fold_2026_01_22_10_06_chipx2_ubc13_ube2v1_ubiquitinc32/._fold_2026_01_22_10_06_chipx2_ubc13_ube2v1_ubiquitinc32_summary_confidences_2.json
- 03_Chandler_Supplementary datafile2/CHIP/Alphafold/fold_2026_01_22_10_06_chipx2_ubc13_ube2v1_ubiquitinc32/fold_2026_01_22_10_06_chipx2_ubc13_ube2v1_ubiquitinc32_full_data_1.json
- __MACOSX/03_Chandler_Supplementary datafile2/CHIP/Alphafold/fold_2026_01_22_10_06_chipx2_ubc13_ube2v1_ubiquitinc32/._fold_2026_01_22_10_06_chipx2_ubc13_ube2v1_ubiquitinc32_full_data_1.json
- 03_Chandler_Supplementary datafile2/CHIP/Alphafold/fold_2026_01_22_10_06_chipx2_ubc13_ube2v1_ubiquitinc32/fold_2026_01_22_10_06_chipx2_ubc13_ube2v1_ubiquitinc32_summary_confidences_4.json
- __MACOSX/03_Chandler_Supplementary datafile2/CHIP/Alphafold/fold_2026_01_22_10_06_chipx2_ubc13_ube2v1_ubiquitinc32/._fold_2026_01_22_10_06_chipx2_ubc13_ube2v1_ubiquitinc32_summary_confidences_4.json
- 03_Chandler_Supplementary datafile2/CHIP/Alphafold/fold_2026_01_22_10_06_chipx2_ubc13_ube2v1_ubiquitinc32/._fold_2026_01_22_10_06_chipx2_ubc13_ube2v1_ubiquitinc32_full_data_3.json
- 03_Chandler_Supplementary datafile2/CHIP/Alphafold/fold_2026_01_22_10_06_chipx2_ubc13_ube2v1_ubiquitinc32/._fold_2026_01_22_10_06_chipx2_ubc13_ube2v1_ubiquitinc32_full_data_2.json
- 03_Chandler_Supplementary datafile2/CHIP/Alphafold/fold_2026_01_22_10_06_chipx2_ubc13_ube2v1_ubiquitinc32/fold_2026_01_22_10_06_chipx2_ubc13_ube2v1_ubiquitinc32_summary_confidences_0.json
- __MACOSX/03_Chandler_Supplementary datafile2/CHIP/Alphafold/fold_2026_01_22_10_06_chipx2_ubc13_ube2v1_ubiquitinc32/._fold_2026_01_22_10_06_chipx2_ubc13_ube2v1_ubiquitinc32_summary_confidences_0.json
- 03_Chandler_Supplementary datafile2/CHIP/Alphafold/fold_2026_01_22_10_06_chipx2_ubc13_ube2v1_ubiquitinc32/fold_2026_01_22_10_06_chipx2_ubc13_ube2v1_ubiquitinc32_summary_confidences_3.json
- __MACOSX/03_Chandler_Supplementary datafile2/CHIP/Alphafold/fold_2026_01_22_10_06_chipx2_ubc13_ube2v1_ubiquitinc32/._fold_2026_01_22_10_06_chipx2_ubc13_ube2v1_ubiquitinc32_summary_confidences_3.json
- 03_Chandler_Supplementary datafile2/CHIP/Alphafold/fold_2026_01_22_10_06_chipx2_ubc13_ube2v1_ubiquitinc32/._fold_2026_01_22_10_06_chipx2_ubc13_ube2v1_ubiquitinc32_summary_confidences_4.json
- 03_Chandler_Supplementary datafile2/CHIP/Alphafold/fold_2026_01_22_10_06_chipx2_ubc13_ube2v1_ubiquitinc32/._2xhCHIP_Ubc13_UBE2V1_UbC32_XL_GreyWhite.pse
- 03_Chandler_Supplementary datafile2/CHIP/Alphafold/fold_2026_01_22_10_06_chipx2_ubc13_ube2v1_ubiquitinc32/._fold_2026_01_22_10_06_chipx2_ubc13_ube2v1_ubiquitinc32_summary_confidences_3.json
[truncated: 440 more entries]
