# Supplementary material for: Photocross-linking activity-based probes to capture the dynamics of ubiquitin RING E3 ligase interactions
Source: Biochem J. 2026 Jun 3;483(7):1115–30. doi: 10.1042/BCJ20260213 (PMC13234630; doi:10.1042/BCJ20260213)
Supplement: Supplementary Data File S2 [file BCJ-2026-0213_supp2.zip › 03_Chandler_Supplementary datafile2/RNF2_BMI1/Alphafold/fold_2026_01_22_10_06_ubch5ac85k_ubd32c_bmi1_rnf2_model_2.cif]

# By using this file you agree to the legally binding terms of use found at alphafoldserver.com/output-terms
data_72e559966452c139
#
_entry.id 72e559966452c139
#
loop_
_atom_type.symbol
C 
N 
O 
S 
#
loop_
_audit_author.name
_audit_author.pdbx_ordinal
"Google DeepMind" 1 
"Isomorphic Labs" 2 
#
_audit_conform.dict_location https://raw.githubusercontent.com/ihmwg/ModelCIF/master/dist/mmcif_ma.dic
_audit_conform.dict_name     mmcif_ma.dic
_audit_conform.dict_version  1.4.5
#
loop_
_chem_comp.formula
_chem_comp.formula_weight
_chem_comp.id
_chem_comp.mon_nstd_flag
_chem_comp.name
_chem_comp.pdbx_smiles
_chem_comp.pdbx_synonyms
_chem_comp.type
"C3 H7 N O2"    89.093  ALA y ALANINE         C[C@H](N)C(O)=O                  ? "L-PEPTIDE LINKING" 
"C6 H15 N4 O2"  175.209 ARG y ARGININE        N[C@@H](CCCNC(N)=[NH2+])C(O)=O   ? "L-PEPTIDE LINKING" 
"C4 H8 N2 O3"   132.118 ASN y ASPARAGINE      N[C@@H](CC(N)=O)C(O)=O           ? "L-PEPTIDE LINKING" 
"C4 H7 N O4"    133.103 ASP y "ASPARTIC ACID" N[C@@H](CC(O)=O)C(O)=O           ? "L-PEPTIDE LINKING" 
"C3 H7 N O2 S"  121.158 CYS y CYSTEINE        N[C@@H](CS)C(O)=O                ? "L-PEPTIDE LINKING" 
"C5 H10 N2 O3"  146.144 GLN y GLUTAMINE       N[C@@H](CCC(N)=O)C(O)=O          ? "L-PEPTIDE LINKING" 
"C5 H9 N O4"    147.129 GLU y "GLUTAMIC ACID" N[C@@H](CCC(O)=O)C(O)=O          ? "L-PEPTIDE LINKING" 
"C2 H5 N O2"    75.067  GLY y GLYCINE         NCC(O)=O                         ? "PEPTIDE LINKING"   
"C6 H10 N3 O2"  156.162 HIS y HISTIDINE       N[C@@H](Cc1c[nH]c[nH+]1)C(O)=O   ? "L-PEPTIDE LINKING" 
"C6 H13 N O2"   131.173 ILE y ISOLEUCINE      CC[C@H](C)[C@H](N)C(O)=O         ? "L-PEPTIDE LINKING" 
"C6 H13 N O2"   131.173 LEU y LEUCINE         CC(C)C[C@H](N)C(O)=O             ? "L-PEPTIDE LINKING" 
"C6 H15 N2 O2"  147.195 LYS y LYSINE          N[C@@H](CCCC[NH3+])C(O)=O        ? "L-PEPTIDE LINKING" 
"C5 H11 N O2 S" 149.211 MET y METHIONINE      CSCC[C@H](N)C(O)=O               ? "L-PEPTIDE LINKING" 
"C9 H11 N O2"   165.189 PHE y PHENYLALANINE   N[C@@H](Cc1ccccc1)C(O)=O         ? "L-PEPTIDE LINKING" 
"C5 H9 N O2"    115.130 PRO y PROLINE         OC(=O)[C@@H]1CCCN1               ? "L-PEPTIDE LINKING" 
"C3 H7 N O3"    105.093 SER y SERINE          N[C@@H](CO)C(O)=O                ? "L-PEPTIDE LINKING" 
"C4 H9 N O3"    119.119 THR y THREONINE       C[C@@H](O)[C@H](N)C(O)=O         ? "L-PEPTIDE LINKING" 
"C11 H12 N2 O2" 204.225 TRP y TRYPTOPHAN      N[C@@H](Cc1c[nH]c2ccccc12)C(O)=O ? "L-PEPTIDE LINKING" 
"C9 H11 N O3"   181.189 TYR y TYROSINE        N[C@@H](Cc1ccc(O)cc1)C(O)=O      ? "L-PEPTIDE LINKING" 
"C5 H11 N O2"   117.146 VAL y VALINE          CC(C)[C@H](N)C(O)=O              ? "L-PEPTIDE LINKING" 
#
_citation.book_publisher          ?
_citation.country                 UK
_citation.id                      primary
_citation.journal_full            Nature
_citation.journal_id_ASTM         NATUAS
_citation.journal_id_CSD          0006
_citation.journal_id_ISSN         0028-0836
_citation.journal_volume          630
_citation.page_first              493
_citation.page_last               500
_citation.pdbx_database_id_DOI    10.1038/s41586-024-07487-w
_citation.pdbx_database_id_PubMed 38718835
_citation.title                   "Accurate structure prediction of biomolecular interactions with AlphaFold 3"
_citation.year                    2024
#
loop_
_citation_author.citation_id
_citation_author.name
_citation_author.ordinal
primary "Google DeepMind" 1 
primary "Isomorphic Labs" 2 
#
loop_
_entity.id
_entity.pdbx_description
_entity.type
1 . polymer 
2 . polymer 
3 . polymer 
4 . polymer 
#
loop_
_entity_poly.entity_id
_entity_poly.pdbx_strand_id
_entity_poly.type
1 A polypeptide(L) 
2 B polypeptide(L) 
3 C polypeptide(L) 
4 D polypeptide(L) 
#
loop_
_entity_poly_seq.entity_id
_entity_poly_seq.hetero
_entity_poly_seq.mon_id
_entity_poly_seq.num
1 n MET 1   
1 n ALA 2   
1 n LEU 3   
1 n LYS 4   
1 n ARG 5   
1 n ILE 6   
1 n GLN 7   
1 n LYS 8   
1 n GLU 9   
1 n LEU 10  
1 n SER 11  
1 n ASP 12  
1 n LEU 13  
1 n GLN 14  
1 n ARG 15  
1 n ASP 16  
1 n PRO 17  
1 n PRO 18  
1 n ALA 19  
1 n HIS 20  
1 n CYS 21  
1 n SER 22  
1 n ALA 23  
1 n GLY 24  
1 n PRO 25  
1 n VAL 26  
1 n GLY 27  
1 n ASP 28  
1 n ASP 29  
1 n LEU 30  
1 n PHE 31  
1 n HIS 32  
1 n TRP 33  
1 n GLN 34  
1 n ALA 35  
1 n THR 36  
1 n ILE 37  
1 n MET 38  
1 n GLY 39  
1 n PRO 40  
1 n PRO 41  
1 n ASP 42  
1 n SER 43  
1 n ALA 44  
1 n TYR 45  
1 n GLN 46  
1 n GLY 47  
1 n GLY 48  
1 n VAL 49  
1 n PHE 50  
1 n PHE 51  
1 n LEU 52  
1 n THR 53  
1 n VAL 54  
1 n HIS 55  
1 n PHE 56  
1 n PRO 57  
1 n THR 58  
1 n ASP 59  
1 n TYR 60  
1 n PRO 61  
1 n PHE 62  
1 n LYS 63  
1 n PRO 64  
1 n PRO 65  
1 n LYS 66  
1 n ILE 67  
1 n ALA 68  
1 n PHE 69  
1 n THR 70  
1 n THR 71  
1 n LYS 72  
1 n ILE 73  
1 n TYR 74  
1 n HIS 75  
1 n PRO 76  
1 n ASN 77  
1 n ILE 78  
1 n ASN 79  
1 n SER 80  
1 n ASN 81  
1 n GLY 82  
1 n SER 83  
1 n ILE 84  
1 n LYS 85  
1 n LEU 86  
1 n ASP 87  
1 n ILE 88  
1 n LEU 89  
1 n ARG 90  
1 n SER 91  
1 n GLN 92  
1 n TRP 93  
1 n SER 94  
1 n PRO 95  
1 n ALA 96  
1 n LEU 97  
1 n THR 98  
1 n VAL 99  
1 n SER 100 
1 n LYS 101 
1 n VAL 102 
1 n LEU 103 
1 n LEU 104 
1 n SER 105 
1 n ILE 106 
1 n CYS 107 
1 n SER 108 
1 n LEU 109 
1 n LEU 110 
1 n CYS 111 
1 n ASP 112 
1 n PRO 113 
1 n ASN 114 
1 n PRO 115 
1 n ASP 116 
1 n ASP 117 
1 n PRO 118 
1 n LEU 119 
1 n VAL 120 
1 n PRO 121 
1 n ASP 122 
1 n ILE 123 
1 n ALA 124 
1 n GLN 125 
1 n ILE 126 
1 n TYR 127 
1 n LYS 128 
1 n SER 129 
1 n ASP 130 
1 n LYS 131 
1 n GLU 132 
1 n LYS 133 
1 n TYR 134 
1 n ASN 135 
1 n ARG 136 
1 n HIS 137 
1 n ALA 138 
1 n ARG 139 
1 n GLU 140 
1 n TRP 141 
1 n THR 142 
1 n GLN 143 
1 n LYS 144 
1 n TYR 145 
1 n ALA 146 
1 n MET 147 
2 n MET 1   
2 n GLN 2   
2 n ILE 3   
2 n PHE 4   
2 n VAL 5   
2 n LYS 6   
2 n THR 7   
2 n LEU 8   
2 n THR 9   
2 n GLY 10  
2 n LYS 11  
2 n THR 12  
2 n ILE 13  
2 n THR 14  
2 n LEU 15  
2 n GLU 16  
2 n VAL 17  
2 n GLU 18  
2 n PRO 19  
2 n SER 20  
2 n ASP 21  
2 n THR 22  
2 n ILE 23  
2 n GLU 24  
2 n ASN 25  
2 n VAL 26  
2 n LYS 27  
2 n ALA 28  
2 n LYS 29  
2 n ILE 30  
2 n GLN 31  
2 n CYS 32  
2 n LYS 33  
2 n GLU 34  
2 n GLY 35  
2 n ILE 36  
2 n PRO 37  
2 n PRO 38  
2 n ASP 39  
2 n GLN 40  
2 n GLN 41  
2 n ARG 42  
2 n LEU 43  
2 n ILE 44  
2 n PHE 45  
2 n ALA 46  
2 n GLY 47  
2 n LYS 48  
2 n GLN 49  
2 n LEU 50  
2 n GLU 51  
2 n ASP 52  
2 n GLY 53  
2 n ARG 54  
2 n THR 55  
2 n LEU 56  
2 n SER 57  
2 n ASP 58  
2 n TYR 59  
2 n ASN 60  
2 n ILE 61  
2 n GLN 62  
2 n LYS 63  
2 n GLU 64  
2 n SER 65  
2 n THR 66  
2 n LEU 67  
2 n HIS 68  
2 n LEU 69  
2 n VAL 70  
2 n LEU 71  
2 n ARG 72  
2 n LEU 73  
2 n ARG 74  
2 n GLY 75  
2 n GLY 76  
3 n GLY 1   
3 n SER 2   
3 n MET 3   
3 n HIS 4   
3 n ARG 5   
3 n THR 6   
3 n THR 7   
3 n ARG 8   
3 n ILE 9   
3 n LYS 10  
3 n ILE 11  
3 n THR 12  
3 n GLU 13  
3 n LEU 14  
3 n ASN 15  
3 n PRO 16  
3 n HIS 17  
3 n LEU 18  
3 n MET 19  
3 n CYS 20  
3 n VAL 21  
3 n LEU 22  
3 n CYS 23  
3 n GLY 24  
3 n GLY 25  
3 n TYR 26  
3 n PHE 27  
3 n ILE 28  
3 n ASP 29  
3 n ALA 30  
3 n THR 31  
3 n THR 32  
3 n ILE 33  
3 n ILE 34  
3 n GLU 35  
3 n CYS 36  
3 n LEU 37  
3 n HIS 38  
3 n SER 39  
3 n PHE 40  
3 n CYS 41  
3 n LYS 42  
3 n THR 43  
3 n CYS 44  
3 n ILE 45  
3 n VAL 46  
3 n ARG 47  
3 n TYR 48  
3 n LEU 49  
3 n GLU 50  
3 n THR 51  
3 n SER 52  
3 n LYS 53  
3 n TYR 54  
3 n CYS 55  
3 n PRO 56  
3 n ILE 57  
3 n CYS 58  
3 n ASP 59  
3 n VAL 60  
3 n GLN 61  
3 n VAL 62  
3 n HIS 63  
3 n LYS 64  
3 n THR 65  
3 n ARG 66  
3 n PRO 67  
3 n LEU 68  
3 n LEU 69  
3 n ASN 70  
3 n ILE 71  
3 n ARG 72  
3 n SER 73  
3 n ASP 74  
3 n LYS 75  
3 n THR 76  
3 n LEU 77  
3 n GLN 78  
3 n ASP 79  
3 n ILE 80  
3 n VAL 81  
3 n TYR 82  
3 n LYS 83  
3 n LEU 84  
3 n VAL 85  
3 n PRO 86  
3 n GLY 87  
3 n LEU 88  
3 n PHE 89  
3 n LYS 90  
3 n ASN 91  
3 n GLU 92  
3 n MET 93  
3 n LYS 94  
3 n ARG 95  
3 n ARG 96  
3 n ARG 97  
3 n ASP 98  
3 n PHE 99  
3 n TYR 100 
3 n ALA 101 
3 n ALA 102 
3 n HIS 103 
3 n PRO 104 
3 n SER 105 
3 n ALA 106 
3 n ASP 107 
3 n ALA 108 
3 n ALA 109 
3 n ASN 110 
3 n GLY 111 
4 n GLY 1   
4 n SER 2   
4 n MET 3   
4 n SER 4   
4 n GLN 5   
4 n ALA 6   
4 n VAL 7   
4 n GLN 8   
4 n THR 9   
4 n ASN 10  
4 n GLY 11  
4 n THR 12  
4 n GLN 13  
4 n PRO 14  
4 n LEU 15  
4 n SER 16  
4 n LYS 17  
4 n THR 18  
4 n TRP 19  
4 n GLU 20  
4 n LEU 21  
4 n SER 22  
4 n LEU 23  
4 n TYR 24  
4 n GLU 25  
4 n LEU 26  
4 n GLN 27  
4 n ARG 28  
4 n THR 29  
4 n PRO 30  
4 n GLN 31  
4 n GLU 32  
4 n ALA 33  
4 n ILE 34  
4 n THR 35  
4 n ASP 36  
4 n GLY 37  
4 n LEU 38  
4 n GLU 39  
4 n ILE 40  
4 n VAL 41  
4 n VAL 42  
4 n SER 43  
4 n PRO 44  
4 n ARG 45  
4 n SER 46  
4 n LEU 47  
4 n HIS 48  
4 n SER 49  
4 n GLU 50  
4 n LEU 51  
4 n MET 52  
4 n CYS 53  
4 n PRO 54  
4 n ILE 55  
4 n CYS 56  
4 n LEU 57  
4 n ASP 58  
4 n MET 59  
4 n LEU 60  
4 n LYS 61  
4 n ASN 62  
4 n THR 63  
4 n MET 64  
4 n THR 65  
4 n THR 66  
4 n LYS 67  
4 n GLU 68  
4 n CYS 69  
4 n LEU 70  
4 n HIS 71  
4 n ARG 72  
4 n PHE 73  
4 n CYS 74  
4 n ALA 75  
4 n ASP 76  
4 n CYS 77  
4 n ILE 78  
4 n ILE 79  
4 n THR 80  
4 n ALA 81  
4 n LEU 82  
4 n ARG 83  
4 n SER 84  
4 n GLY 85  
4 n ASN 86  
4 n LYS 87  
4 n GLU 88  
4 n CYS 89  
4 n PRO 90  
4 n THR 91  
4 n CYS 92  
4 n ARG 93  
4 n LYS 94  
4 n LYS 95  
4 n LEU 96  
4 n VAL 97  
4 n SER 98  
4 n LYS 99  
4 n ARG 100 
4 n SER 101 
4 n LEU 102 
4 n ARG 103 
4 n PRO 104 
4 n ASP 105 
4 n PRO 106 
4 n ASN 107 
4 n PHE 108 
4 n ASP 109 
4 n ALA 110 
4 n LEU 111 
4 n ILE 112 
4 n SER 113 
4 n LYS 114 
4 n ILE 115 
4 n TYR 116 
#
_ma_data.content_type "model coordinates"
_ma_data.id           1
_ma_data.name         Model
#
loop_
_ma_data_ref_db.id
_ma_data_ref_db.location_url
_ma_data_ref_db.name
_ma_data_ref_db.release_date
_ma_data_ref_db.version
1  . mgnify                . 2022_05 
2  . mgnify                . 2022_05 
3  . mgnify                . 2022_05 
4  . mgnify                . 2022_05 
5  . small_bfd             . default 
6  . small_bfd             . default 
7  . small_bfd             . default 
8  . small_bfd             . default 
9  . uniprot_cluster_annot . 2021_04 
10 . uniprot_cluster_annot . 2021_04 
11 . uniprot_cluster_annot . 2021_04 
12 . uniprot_cluster_annot . 2021_04 
13 . uniref90              . 2022_05 
14 . uniref90              . 2022_05 
15 . uniref90              . 2022_05 
16 . uniref90              . 2022_05 
#
_ma_model_list.data_id          1
_ma_model_list.model_group_id   1
_ma_model_list.model_group_name "AlphaFold-beta-20231127 (e527c150-d829-4511-b408-65d0a6f552a0 @ 2026-02-11 03:35:24)"
_ma_model_list.model_id         1
_ma_model_list.model_name       "Top ranked model"
_ma_model_list.model_type       "Ab initio model"
_ma_model_list.ordinal_id       1
#
loop_
_ma_protocol_step.method_type
_ma_protocol_step.ordinal_id
_ma_protocol_step.protocol_id
_ma_protocol_step.step_id
"coevolution MSA" 1 1 1 
"template search" 2 1 2 
modeling          3 1 3 
#
loop_
_ma_qa_metric.id
_ma_qa_metric.mode
_ma_qa_metric.name
_ma_qa_metric.software_group_id
_ma_qa_metric.type
1 global pLDDT 1 pLDDT 
2 local  pLDDT 1 pLDDT 
#
_ma_qa_metric_global.metric_id    1
_ma_qa_metric_global.metric_value 84.09
_ma_qa_metric_global.model_id     1
_ma_qa_metric_global.ordinal_id   1
#
_ma_software_group.group_id    1
_ma_software_group.ordinal_id  1
_ma_software_group.software_id 1
#
loop_
_ma_target_entity.data_id
_ma_target_entity.entity_id
_ma_target_entity.origin
1 1 . 
1 2 . 
1 3 . 
1 4 . 
#
loop_
_ma_target_entity_instance.asym_id
_ma_target_entity_instance.details
_ma_target_entity_instance.entity_id
A . 1 
B . 2 
C . 3 
D . 4 
#
loop_
_pdbx_data_usage.details
_pdbx_data_usage.id
_pdbx_data_usage.type
_pdbx_data_usage.url
;NON-COMMERCIAL USE ONLY, BY USING THIS FILE YOU AGREE TO THE TERMS OF USE FOUND
AT alphafoldserver.com/output-terms.
;
1 license    ? 
;THE INFORMATION IS NOT INTENDED FOR, HAS NOT BEEN VALIDATED FOR, AND IS NOT
APPROVED FOR CLINICAL USE. IT SHOULD NOT BE USED FOR CLINICAL PURPOSE OR RELIED
ON FOR MEDICAL OR OTHER PROFESSIONAL ADVICE. IT IS THEORETICAL MODELLING ONLY
AND CAUTION SHOULD BE EXERCISED IN ITS USE. IT IS PROVIDED "AS-IS" WITHOUT ANY
WARRANTY OF ANY KIND, WHETHER EXPRESSED OR IMPLIED. NO WARRANTY IS GIVEN THAT
USE OF THE INFORMATION SHALL NOT INFRINGE THE RIGHTS OF ANY THIRD PARTY.
;
2 disclaimer ? 
#
loop_
_pdbx_poly_seq_scheme.asym_id
_pdbx_poly_seq_scheme.auth_seq_num
_pdbx_poly_seq_scheme.entity_id
_pdbx_poly_seq_scheme.hetero
_pdbx_poly_seq_scheme.mon_id
_pdbx_poly_seq_scheme.pdb_ins_code
_pdbx_poly_seq_scheme.pdb_seq_num
_pdbx_poly_seq_scheme.pdb_strand_id
_pdbx_poly_seq_scheme.seq_id
A 1   1 n MET . 1   A 1   
A 2   1 n ALA . 2   A 2   
A 3   1 n LEU . 3   A 3   
A 4   1 n LYS . 4   A 4   
A 5   1 n ARG . 5   A 5   
A 6   1 n ILE . 6   A 6   
A 7   1 n GLN . 7   A 7   
A 8   1 n LYS . 8   A 8   
A 9   1 n GLU . 9   A 9   
A 10  1 n LEU . 10  A 10  
A 11  1 n SER . 11  A 11  
A 12  1 n ASP . 12  A 12  
A 13  1 n LEU . 13  A 13  
A 14  1 n GLN . 14  A 14  
A 15  1 n ARG . 15  A 15  
A 16  1 n ASP . 16  A 16  
A 17  1 n PRO . 17  A 17  
A 18  1 n PRO . 18  A 18  
A 19  1 n ALA . 19  A 19  
A 20  1 n HIS . 20  A 20  
A 21  1 n CYS . 21  A 21  
A 22  1 n SER . 22  A 22  
A 23  1 n ALA . 23  A 23  
A 24  1 n GLY . 24  A 24  
A 25  1 n PRO . 25  A 25  
A 26  1 n VAL . 26  A 26  
A 27  1 n GLY . 27  A 27  
A 28  1 n ASP . 28  A 28  
A 29  1 n ASP . 29  A 29  
A 30  1 n LEU . 30  A 30  
A 31  1 n PHE . 31  A 31  
A 32  1 n HIS . 32  A 32  
A 33  1 n TRP . 33  A 33  
A 34  1 n GLN . 34  A 34  
A 35  1 n ALA . 35  A 35  
A 36  1 n THR . 36  A 36  
A 37  1 n ILE . 37  A 37  
A 38  1 n MET . 38  A 38  
A 39  1 n GLY . 39  A 39  
A 40  1 n PRO . 40  A 40  
A 41  1 n PRO . 41  A 41  
A 42  1 n ASP . 42  A 42  
A 43  1 n SER . 43  A 43  
A 44  1 n ALA . 44  A 44  
A 45  1 n TYR . 45  A 45  
A 46  1 n GLN . 46  A 46  
A 47  1 n GLY . 47  A 47  
A 48  1 n GLY . 48  A 48  
A 49  1 n VAL . 49  A 49  
A 50  1 n PHE . 50  A 50  
A 51  1 n PHE . 51  A 51  
A 52  1 n LEU . 52  A 52  
A 53  1 n THR . 53  A 53  
A 54  1 n VAL . 54  A 54  
A 55  1 n HIS . 55  A 55  
A 56  1 n PHE . 56  A 56  
A 57  1 n PRO . 57  A 57  
A 58  1 n THR . 58  A 58  
A 59  1 n ASP . 59  A 59  
A 60  1 n TYR . 60  A 60  
A 61  1 n PRO . 61  A 61  
A 62  1 n PHE . 62  A 62  
A 63  1 n LYS . 63  A 63  
A 64  1 n PRO . 64  A 64  
A 65  1 n PRO . 65  A 65  
A 66  1 n LYS . 66  A 66  
A 67  1 n ILE . 67  A 67  
A 68  1 n ALA . 68  A 68  
A 69  1 n PHE . 69  A 69  
A 70  1 n THR . 70  A 70  
A 71  1 n THR . 71  A 71  
A 72  1 n LYS . 72  A 72  
A 73  1 n ILE . 73  A 73  
A 74  1 n TYR . 74  A 74  
A 75  1 n HIS . 75  A 75  
A 76  1 n PRO . 76  A 76  
A 77  1 n ASN . 77  A 77  
A 78  1 n ILE . 78  A 78  
A 79  1 n ASN . 79  A 79  
A 80  1 n SER . 80  A 80  
A 81  1 n ASN . 81  A 81  
A 82  1 n GLY . 82  A 82  
A 83  1 n SER . 83  A 83  
A 84  1 n ILE . 84  A 84  
A 85  1 n LYS . 85  A 85  
A 86  1 n LEU . 86  A 86  
A 87  1 n ASP . 87  A 87  
A 88  1 n ILE . 88  A 88  
A 89  1 n LEU . 89  A 89  
A 90  1 n ARG . 90  A 90  
A 91  1 n SER . 91  A 91  
A 92  1 n GLN . 92  A 92  
A 93  1 n TRP . 93  A 93  
A 94  1 n SER . 94  A 94  
A 95  1 n PRO . 95  A 95  
A 96  1 n ALA . 96  A 96  
A 97  1 n LEU . 97  A 97  
A 98  1 n THR . 98  A 98  
A 99  1 n VAL . 99  A 99  
A 100 1 n SER . 100 A 100 
A 101 1 n LYS . 101 A 101 
A 102 1 n VAL . 102 A 102 
A 103 1 n LEU . 103 A 103 
A 104 1 n LEU . 104 A 104 
A 105 1 n SER . 105 A 105 
A 106 1 n ILE . 106 A 106 
A 107 1 n CYS . 107 A 107 
A 108 1 n SER . 108 A 108 
A 109 1 n LEU . 109 A 109 
A 110 1 n LEU . 110 A 110 
A 111 1 n CYS . 111 A 111 
A 112 1 n ASP . 112 A 112 
A 113 1 n PRO . 113 A 113 
A 114 1 n ASN . 114 A 114 
A 115 1 n PRO . 115 A 115 
A 116 1 n ASP . 116 A 116 
A 117 1 n ASP . 117 A 117 
A 118 1 n PRO . 118 A 118 
A 119 1 n LEU . 119 A 119 
A 120 1 n VAL . 120 A 120 
A 121 1 n PRO . 121 A 121 
A 122 1 n ASP . 122 A 122 
A 123 1 n ILE . 123 A 123 
A 124 1 n ALA . 124 A 124 
A 125 1 n GLN . 125 A 125 
A 126 1 n ILE . 126 A 126 
A 127 1 n TYR . 127 A 127 
A 128 1 n LYS . 128 A 128 
A 129 1 n SER . 129 A 129 
A 130 1 n ASP . 130 A 130 
A 131 1 n LYS . 131 A 131 
A 132 1 n GLU . 132 A 132 
A 133 1 n LYS . 133 A 133 
A 134 1 n TYR . 134 A 134 
A 135 1 n ASN . 135 A 135 
A 136 1 n ARG . 136 A 136 
A 137 1 n HIS . 137 A 137 
A 138 1 n ALA . 138 A 138 
A 139 1 n ARG . 139 A 139 
A 140 1 n GLU . 140 A 140 
A 141 1 n TRP . 141 A 141 
A 142 1 n THR . 142 A 142 
A 143 1 n GLN . 143 A 143 
A 144 1 n LYS . 144 A 144 
A 145 1 n TYR . 145 A 145 
A 146 1 n ALA . 146 A 146 
A 147 1 n MET . 147 A 147 
B 1   2 n MET . 1   B 1   
B 2   2 n GLN . 2   B 2   
B 3   2 n ILE . 3   B 3   
B 4   2 n PHE . 4   B 4   
B 5   2 n VAL . 5   B 5   
B 6   2 n LYS . 6   B 6   
B 7   2 n THR . 7   B 7   
B 8   2 n LEU . 8   B 8   
B 9   2 n THR . 9   B 9   
B 10  2 n GLY . 10  B 10  
B 11  2 n LYS . 11  B 11  
B 12  2 n THR . 12  B 12  
B 13  2 n ILE . 13  B 13  
B 14  2 n THR . 14  B 14  
B 15  2 n LEU . 15  B 15  
B 16  2 n GLU . 16  B 16  
B 17  2 n VAL . 17  B 17  
B 18  2 n GLU . 18  B 18  
B 19  2 n PRO . 19  B 19  
B 20  2 n SER . 20  B 20  
B 21  2 n ASP . 21  B 21  
B 22  2 n THR . 22  B 22  
B 23  2 n ILE . 23  B 23  
B 24  2 n GLU . 24  B 24  
B 25  2 n ASN . 25  B 25  
B 26  2 n VAL . 26  B 26  
B 27  2 n LYS . 27  B 27  
B 28  2 n ALA . 28  B 28  
B 29  2 n LYS . 29  B 29  
B 30  2 n ILE . 30  B 30  
B 31  2 n GLN . 31  B 31  
B 32  2 n CYS . 32  B 32  
B 33  2 n LYS . 33  B 33  
B 34  2 n GLU . 34  B 34  
B 35  2 n GLY . 35  B 35  
B 36  2 n ILE . 36  B 36  
B 37  2 n PRO . 37  B 37  
B 38  2 n PRO . 38  B 38  
B 39  2 n ASP . 39  B 39  
B 40  2 n GLN . 40  B 40  
B 41  2 n GLN . 41  B 41  
B 42  2 n ARG . 42  B 42  
B 43  2 n LEU . 43  B 43  
B 44  2 n ILE . 44  B 44  
B 45  2 n PHE . 45  B 45  
B 46  2 n ALA . 46  B 46  
B 47  2 n GLY . 47  B 47  
B 48  2 n LYS . 48  B 48  
B 49  2 n GLN . 49  B 49  
B 50  2 n LEU . 50  B 50  
B 51  2 n GLU . 51  B 51  
B 52  2 n ASP . 52  B 52  
B 53  2 n GLY . 53  B 53  
B 54  2 n ARG . 54  B 54  
B 55  2 n THR . 55  B 55  
B 56  2 n LEU . 56  B 56  
B 57  2 n SER . 57  B 57  
B 58  2 n ASP . 58  B 58  
B 59  2 n TYR . 59  B 59  
B 60  2 n ASN . 60  B 60  
B 61  2 n ILE . 61  B 61  
B 62  2 n GLN . 62  B 62  
B 63  2 n LYS . 63  B 63  
B 64  2 n GLU . 64  B 64  
B 65  2 n SER . 65  B 65  
B 66  2 n THR . 66  B 66  
B 67  2 n LEU . 67  B 67  
B 68  2 n HIS . 68  B 68  
B 69  2 n LEU . 69  B 69  
B 70  2 n VAL . 70  B 70  
B 71  2 n LEU . 71  B 71  
B 72  2 n ARG . 72  B 72  
B 73  2 n LEU . 73  B 73  
B 74  2 n ARG . 74  B 74  
B 75  2 n GLY . 75  B 75  
B 76  2 n GLY . 76  B 76  
C 1   3 n GLY . 1   C 1   
C 2   3 n SER . 2   C 2   
C 3   3 n MET . 3   C 3   
C 4   3 n HIS . 4   C 4   
C 5   3 n ARG . 5   C 5   
C 6   3 n THR . 6   C 6   
C 7   3 n THR . 7   C 7   
C 8   3 n ARG . 8   C 8   
C 9   3 n ILE . 9   C 9   
C 10  3 n LYS . 10  C 10  
C 11  3 n ILE . 11  C 11  
C 12  3 n THR . 12  C 12  
C 13  3 n GLU . 13  C 13  
C 14  3 n LEU . 14  C 14  
C 15  3 n ASN . 15  C 15  
C 16  3 n PRO . 16  C 16  
C 17  3 n HIS . 17  C 17  
C 18  3 n LEU . 18  C 18  
C 19  3 n MET . 19  C 19  
C 20  3 n CYS . 20  C 20  
C 21  3 n VAL . 21  C 21  
C 22  3 n LEU . 22  C 22  
C 23  3 n CYS . 23  C 23  
C 24  3 n GLY . 24  C 24  
C 25  3 n GLY . 25  C 25  
C 26  3 n TYR . 26  C 26  
C 27  3 n PHE . 27  C 27  
C 28  3 n ILE . 28  C 28  
C 29  3 n ASP . 29  C 29  
C 30  3 n ALA . 30  C 30  
C 31  3 n THR . 31  C 31  
C 32  3 n THR . 32  C 32  
C 33  3 n ILE . 33  C 33  
C 34  3 n ILE . 34  C 34  
C 35  3 n GLU . 35  C 35  
C 36  3 n CYS . 36  C 36  
C 37  3 n LEU . 37  C 37  
C 38  3 n HIS . 38  C 38  
C 39  3 n SER . 39  C 39  
C 40  3 n PHE . 40  C 40  
C 41  3 n CYS . 41  C 41  
C 42  3 n LYS . 42  C 42  
C 43  3 n THR . 43  C 43  
C 44  3 n CYS . 44  C 44  
C 45  3 n ILE . 45  C 45  
C 46  3 n VAL . 46  C 46  
C 47  3 n ARG . 47  C 47  
C 48  3 n TYR . 48  C 48  
C 49  3 n LEU . 49  C 49  
C 50  3 n GLU . 50  C 50  
C 51  3 n THR . 51  C 51  
C 52  3 n SER . 52  C 52  
C 53  3 n LYS . 53  C 53  
C 54  3 n TYR . 54  C 54  
C 55  3 n CYS . 55  C 55  
C 56  3 n PRO . 56  C 56  
C 57  3 n ILE . 57  C 57  
C 58  3 n CYS . 58  C 58  
C 59  3 n ASP . 59  C 59  
C 60  3 n VAL . 60  C 60  
C 61  3 n GLN . 61  C 61  
C 62  3 n VAL . 62  C 62  
C 63  3 n HIS . 63  C 63  
C 64  3 n LYS . 64  C 64  
C 65  3 n THR . 65  C 65  
C 66  3 n ARG . 66  C 66  
C 67  3 n PRO . 67  C 67  
C 68  3 n LEU . 68  C 68  
C 69  3 n LEU . 69  C 69  
C 70  3 n ASN . 70  C 70  
C 71  3 n ILE . 71  C 71  
C 72  3 n ARG . 72  C 72  
C 73  3 n SER . 73  C 73  
C 74  3 n ASP . 74  C 74  
C 75  3 n LYS . 75  C 75  
C 76  3 n THR . 76  C 76  
C 77  3 n LEU . 77  C 77  
C 78  3 n GLN . 78  C 78  
C 79  3 n ASP . 79  C 79  
C 80  3 n ILE . 80  C 80  
C 81  3 n VAL . 81  C 81  
C 82  3 n TYR . 82  C 82  
C 83  3 n LYS . 83  C 83  
C 84  3 n LEU . 84  C 84  
C 85  3 n VAL . 85  C 85  
C 86  3 n PRO . 86  C 86  
C 87  3 n GLY . 87  C 87  
C 88  3 n LEU . 88  C 88  
C 89  3 n PHE . 89  C 89  
C 90  3 n LYS . 90  C 90  
C 91  3 n ASN . 91  C 91  
C 92  3 n GLU . 92  C 92  
C 93  3 n MET . 93  C 93  
C 94  3 n LYS . 94  C 94  
C 95  3 n ARG . 95  C 95  
C 96  3 n ARG . 96  C 96  
C 97  3 n ARG . 97  C 97  
C 98  3 n ASP . 98  C 98  
C 99  3 n PHE . 99  C 99  
C 100 3 n TYR . 100 C 100 
C 101 3 n ALA . 101 C 101 
C 102 3 n ALA . 102 C 102 
C 103 3 n HIS . 103 C 103 
C 104 3 n PRO . 104 C 104 
C 105 3 n SER . 105 C 105 
C 106 3 n ALA . 106 C 106 
C 107 3 n ASP . 107 C 107 
C 108 3 n ALA . 108 C 108 
C 109 3 n ALA . 109 C 109 
C 110 3 n ASN . 110 C 110 
C 111 3 n GLY . 111 C 111 
D 1   4 n GLY . 1   D 1   
D 2   4 n SER . 2   D 2   
D 3   4 n MET . 3   D 3   
D 4   4 n SER . 4   D 4   
D 5   4 n GLN . 5   D 5   
D 6   4 n ALA . 6   D 6   
D 7   4 n VAL . 7   D 7   
D 8   4 n GLN . 8   D 8   
D 9   4 n THR . 9   D 9   
D 10  4 n ASN . 10  D 10  
D 11  4 n GLY . 11  D 11  
D 12  4 n THR . 12  D 12  
D 13  4 n GLN . 13  D 13  
D 14  4 n PRO . 14  D 14  
D 15  4 n LEU . 15  D 15  
D 16  4 n SER . 16  D 16  
D 17  4 n LYS . 17  D 17  
D 18  4 n THR . 18  D 18  
D 19  4 n TRP . 19  D 19  
D 20  4 n GLU . 20  D 20  
D 21  4 n LEU . 21  D 21  
D 22  4 n SER . 22  D 22  
D 23  4 n LEU . 23  D 23  
D 24  4 n TYR . 24  D 24  
D 25  4 n GLU . 25  D 25  
D 26  4 n LEU . 26  D 26  
D 27  4 n GLN . 27  D 27  
D 28  4 n ARG . 28  D 28  
D 29  4 n THR . 29  D 29  
D 30  4 n PRO . 30  D 30  
D 31  4 n GLN . 31  D 31  
D 32  4 n GLU . 32  D 32  
D 33  4 n ALA . 33  D 33  
D 34  4 n ILE . 34  D 34  
D 35  4 n THR . 35  D 35  
D 36  4 n ASP . 36  D 36  
D 37  4 n GLY . 37  D 37  
D 38  4 n LEU . 38  D 38  
D 39  4 n GLU . 39  D 39  
D 40  4 n ILE . 40  D 40  
D 41  4 n VAL . 41  D 41  
D 42  4 n VAL . 42  D 42  
D 43  4 n SER . 43  D 43  
D 44  4 n PRO . 44  D 44  
D 45  4 n ARG . 45  D 45  
D 46  4 n SER . 46  D 46  
D 47  4 n LEU . 47  D 47  
D 48  4 n HIS . 48  D 48  
D 49  4 n SER . 49  D 49  
D 50  4 n GLU . 50  D 50  
D 51  4 n LEU . 51  D 51  
D 52  4 n MET . 52  D 52  
D 53  4 n CYS . 53  D 53  
D 54  4 n PRO . 54  D 54  
D 55  4 n ILE . 55  D 55  
D 56  4 n CYS . 56  D 56  
D 57  4 n LEU . 57  D 57  
D 58  4 n ASP . 58  D 58  
D 59  4 n MET . 59  D 59  
D 60  4 n LEU . 60  D 60  
D 61  4 n LYS . 61  D 61  
D 62  4 n ASN . 62  D 62  
D 63  4 n THR . 63  D 63  
D 64  4 n MET . 64  D 64  
D 65  4 n THR . 65  D 65  
D 66  4 n THR . 66  D 66  
D 67  4 n LYS . 67  D 67  
D 68  4 n GLU . 68  D 68  
D 69  4 n CYS . 69  D 69  
D 70  4 n LEU . 70  D 70  
D 71  4 n HIS . 71  D 71  
D 72  4 n ARG . 72  D 72  
D 73  4 n PHE . 73  D 73  
D 74  4 n CYS . 74  D 74  
D 75  4 n ALA . 75  D 75  
D 76  4 n ASP . 76  D 76  
D 77  4 n CYS . 77  D 77  
D 78  4 n ILE . 78  D 78  
D 79  4 n ILE . 79  D 79  
D 80  4 n THR . 80  D 80  
D 81  4 n ALA . 81  D 81  
D 82  4 n LEU . 82  D 82  
D 83  4 n ARG . 83  D 83  
D 84  4 n SER . 84  D 84  
D 85  4 n GLY . 85  D 85  
D 86  4 n ASN . 86  D 86  
D 87  4 n LYS . 87  D 87  
D 88  4 n GLU . 88  D 88  
D 89  4 n CYS . 89  D 89  
D 90  4 n PRO . 90  D 90  
D 91  4 n THR . 91  D 91  
D 92  4 n CYS . 92  D 92  
D 93  4 n ARG . 93  D 93  
D 94  4 n LYS . 94  D 94  
D 95  4 n LYS . 95  D 95  
D 96  4 n LEU . 96  D 96  
D 97  4 n VAL . 97  D 97  
D 98  4 n SER . 98  D 98  
D 99  4 n LYS . 99  D 99  
D 100 4 n ARG . 100 D 100 
D 101 4 n SER . 101 D 101 
D 102 4 n LEU . 102 D 102 
D 103 4 n ARG . 103 D 103 
D 104 4 n PRO . 104 D 104 
D 105 4 n ASP . 105 D 105 
D 106 4 n PRO . 106 D 106 
D 107 4 n ASN . 107 D 107 
D 108 4 n PHE . 108 D 108 
D 109 4 n ASP . 109 D 109 
D 110 4 n ALA . 110 D 110 
D 111 4 n LEU . 111 D 111 
D 112 4 n ILE . 112 D 112 
D 113 4 n SER . 113 D 113 
D 114 4 n LYS . 114 D 114 
D 115 4 n ILE . 115 D 115 
D 116 4 n TYR . 116 D 116 
#
_software.classification other
_software.date           ?
_software.description    "Structure prediction"
_software.name           AlphaFold
_software.pdbx_ordinal   1
_software.type           package
_software.version        "AlphaFold-beta-20231127 (e527c150-d829-4511-b408-65d0a6f552a0 @ 2026-02-11 03:35:24)"
#
loop_
_struct_asym.entity_id
_struct_asym.id
1 A 
2 B 
3 C 
4 D 
#
loop_
_atom_site.group_PDB
_atom_site.id
_atom_site.type_symbol
_atom_site.label_atom_id
_atom_site.label_alt_id
_atom_site.label_comp_id
_atom_site.label_asym_id
_atom_site.label_entity_id
_atom_site.label_seq_id
_atom_site.pdbx_PDB_ins_code
_atom_site.Cartn_x
_atom_site.Cartn_y
_atom_site.Cartn_z
_atom_site.occupancy
_atom_site.B_iso_or_equiv
_atom_site.auth_seq_id
_atom_site.auth_asym_id
_atom_site.pdbx_PDB_model_num
ATOM 1    N N   . MET A 1 1   ? -0.855  -25.493 6.428   1.00 74.21 1   A 1 
ATOM 2    C CA  . MET A 1 1   ? -1.061  -24.060 6.119   1.00 83.21 1   A 1 
ATOM 3    C C   . MET A 1 1   ? -0.794  -23.783 4.648   1.00 86.86 1   A 1 
ATOM 4    O O   . MET A 1 1   ? -1.653  -23.200 4.008   1.00 85.67 1   A 1 
ATOM 5    C CB  . MET A 1 1   ? -0.207  -23.168 7.031   1.00 75.89 1   A 1 
ATOM 6    C CG  . MET A 1 1   ? -0.644  -21.691 6.928   1.00 68.36 1   A 1 
ATOM 7    S SD  . MET A 1 1   ? 0.379   -20.554 7.889   1.00 64.52 1   A 1 
ATOM 8    C CE  . MET A 1 1   ? -0.093  -20.951 9.582   1.00 52.96 1   A 1 
ATOM 9    N N   . ALA A 1 2   ? 0.328   -24.276 4.105   1.00 89.73 2   A 1 
ATOM 10   C CA  . ALA A 1 2   ? 0.744   -24.089 2.715   1.00 92.90 2   A 1 
ATOM 11   C C   . ALA A 1 2   ? -0.382  -24.358 1.708   1.00 94.71 2   A 1 
ATOM 12   O O   . ALA A 1 2   ? -0.753  -23.454 0.967   1.00 93.73 2   A 1 
ATOM 13   C CB  . ALA A 1 2   ? 1.944   -24.993 2.444   1.00 90.87 2   A 1 
ATOM 14   N N   . LEU A 1 3   ? -1.019  -25.522 1.769   1.00 95.04 3   A 1 
ATOM 15   C CA  . LEU A 1 3   ? -2.088  -25.896 0.842   1.00 94.98 3   A 1 
ATOM 16   C C   . LEU A 1 3   ? -3.232  -24.877 0.808   1.00 95.09 3   A 1 
ATOM 17   O O   . LEU A 1 3   ? -3.640  -24.444 -0.267  1.00 94.24 3   A 1 
ATOM 18   C CB  . LEU A 1 3   ? -2.605  -27.299 1.227   1.00 93.72 3   A 1 
ATOM 19   C CG  . LEU A 1 3   ? -3.656  -27.860 0.247   1.00 90.50 3   A 1 
ATOM 20   C CD1 . LEU A 1 3   ? -3.060  -28.079 -1.139  1.00 85.76 3   A 1 
ATOM 21   C CD2 . LEU A 1 3   ? -4.186  -29.201 0.775   1.00 85.02 3   A 1 
ATOM 22   N N   . LYS A 1 4   ? -3.711  -24.435 1.964   1.00 95.08 4   A 1 
ATOM 23   C CA  . LYS A 1 4   ? -4.782  -23.431 2.050   1.00 94.27 4   A 1 
ATOM 24   C C   . LYS A 1 4   ? -4.357  -22.100 1.445   1.00 94.59 4   A 1 
ATOM 25   O O   . LYS A 1 4   ? -5.148  -21.451 0.767   1.00 93.22 4   A 1 
ATOM 26   C CB  . LYS A 1 4   ? -5.231  -23.216 3.504   1.00 92.89 4   A 1 
ATOM 27   C CG  . LYS A 1 4   ? -6.001  -24.418 4.064   1.00 81.39 4   A 1 
ATOM 28   C CD  . LYS A 1 4   ? -6.551  -24.096 5.466   1.00 77.61 4   A 1 
ATOM 29   C CE  . LYS A 1 4   ? -7.363  -25.280 5.998   1.00 65.83 4   A 1 
ATOM 30   N NZ  . LYS A 1 4   ? -7.964  -25.000 7.328   1.00 59.22 4   A 1 
ATOM 31   N N   . ARG A 1 5   ? -3.106  -21.690 1.677   1.00 95.30 5   A 1 
ATOM 32   C CA  . ARG A 1 5   ? -2.546  -20.459 1.116   1.00 95.71 5   A 1 
ATOM 33   C C   . ARG A 1 5   ? -2.445  -20.556 -0.413  1.00 96.20 5   A 1 
ATOM 34   O O   . ARG A 1 5   ? -2.872  -19.629 -1.088  1.00 95.37 5   A 1 
ATOM 35   C CB  . ARG A 1 5   ? -1.199  -20.169 1.795   1.00 94.33 5   A 1 
ATOM 36   C CG  . ARG A 1 5   ? -0.407  -19.032 1.139   1.00 92.21 5   A 1 
ATOM 37   C CD  . ARG A 1 5   ? -1.133  -17.681 1.145   1.00 91.01 5   A 1 
ATOM 38   N NE  . ARG A 1 5   ? -0.348  -16.724 0.368   1.00 91.76 5   A 1 
ATOM 39   C CZ  . ARG A 1 5   ? 0.595   -15.899 0.778   1.00 94.08 5   A 1 
ATOM 40   N NH1 . ARG A 1 5   ? 0.875   -15.690 2.019   1.00 87.58 5   A 1 
ATOM 41   N NH2 . ARG A 1 5   ? 1.308   -15.286 -0.113  1.00 88.46 5   A 1 
ATOM 42   N N   . ILE A 1 6   ? -1.948  -21.666 -0.923  1.00 96.46 6   A 1 
ATOM 43   C CA  . ILE A 1 6   ? -1.832  -21.917 -2.361  1.00 96.50 6   A 1 
ATOM 44   C C   . ILE A 1 6   ? -3.219  -21.907 -3.027  1.00 96.18 6   A 1 
ATOM 45   O O   . ILE A 1 6   ? -3.403  -21.236 -4.035  1.00 95.34 6   A 1 
ATOM 46   C CB  . ILE A 1 6   ? -1.086  -23.249 -2.603  1.00 96.76 6   A 1 
ATOM 47   C CG1 . ILE A 1 6   ? 0.381   -23.140 -2.120  1.00 95.82 6   A 1 
ATOM 48   C CG2 . ILE A 1 6   ? -1.118  -23.633 -4.085  1.00 95.73 6   A 1 
ATOM 49   C CD1 . ILE A 1 6   ? 1.078   -24.500 -1.997  1.00 94.41 6   A 1 
ATOM 50   N N   . GLN A 1 7   ? -4.212  -22.553 -2.417  1.00 95.83 7   A 1 
ATOM 51   C CA  . GLN A 1 7   ? -5.591  -22.532 -2.909  1.00 94.93 7   A 1 
ATOM 52   C C   . GLN A 1 7   ? -6.185  -21.114 -2.939  1.00 94.15 7   A 1 
ATOM 53   O O   . GLN A 1 7   ? -6.903  -20.771 -3.881  1.00 93.14 7   A 1 
ATOM 54   C CB  . GLN A 1 7   ? -6.459  -23.426 -2.011  1.00 94.29 7   A 1 
ATOM 55   C CG  . GLN A 1 7   ? -6.215  -24.917 -2.274  1.00 89.29 7   A 1 
ATOM 56   C CD  . GLN A 1 7   ? -6.947  -25.814 -1.273  1.00 86.65 7   A 1 
ATOM 57   O OE1 . GLN A 1 7   ? -7.238  -25.451 -0.142  1.00 79.20 7   A 1 
ATOM 58   N NE2 . GLN A 1 7   ? -7.269  -27.021 -1.650  1.00 76.62 7   A 1 
ATOM 59   N N   . LYS A 1 8   ? -5.885  -20.288 -1.929  1.00 94.69 8   A 1 
ATOM 60   C CA  . LYS A 1 8   ? -6.324  -18.883 -1.905  1.00 93.52 8   A 1 
ATOM 61   C C   . LYS A 1 8   ? -5.659  -18.068 -3.010  1.00 93.50 8   A 1 
ATOM 62   O O   . LYS A 1 8   ? -6.351  -17.335 -3.709  1.00 92.43 8   A 1 
ATOM 63   C CB  . LYS A 1 8   ? -6.060  -18.258 -0.528  1.00 92.25 8   A 1 
ATOM 64   C CG  . LYS A 1 8   ? -7.017  -18.756 0.573   1.00 85.81 8   A 1 
ATOM 65   C CD  . LYS A 1 8   ? -8.391  -18.091 0.503   1.00 79.27 8   A 1 
ATOM 66   C CE  . LYS A 1 8   ? -9.215  -18.557 1.705   1.00 72.14 8   A 1 
ATOM 67   N NZ  . LYS A 1 8   ? -10.380 -17.687 1.970   1.00 64.46 8   A 1 
ATOM 68   N N   . GLU A 1 9   ? -4.352  -18.233 -3.221  1.00 94.22 9   A 1 
ATOM 69   C CA  . GLU A 1 9   ? -3.655  -17.575 -4.332  1.00 94.10 9   A 1 
ATOM 70   C C   . GLU A 1 9   ? -4.216  -17.987 -5.690  1.00 93.80 9   A 1 
ATOM 71   O O   . GLU A 1 9   ? -4.403  -17.132 -6.542  1.00 92.34 9   A 1 
ATOM 72   C CB  . GLU A 1 9   ? -2.153  -17.875 -4.307  1.00 93.97 9   A 1 
ATOM 73   C CG  . GLU A 1 9   ? -1.462  -17.081 -3.203  1.00 91.86 9   A 1 
ATOM 74   C CD  . GLU A 1 9   ? 0.050   -17.076 -3.328  1.00 94.38 9   A 1 
ATOM 75   O OE1 . GLU A 1 9   ? 0.719   -17.293 -2.286  1.00 90.65 9   A 1 
ATOM 76   O OE2 . GLU A 1 9   ? 0.585   -16.769 -4.407  1.00 92.39 9   A 1 
ATOM 77   N N   . LEU A 1 10  ? -4.518  -19.270 -5.873  1.00 92.89 10  A 1 
ATOM 78   C CA  . LEU A 1 10  ? -5.136  -19.758 -7.102  1.00 91.81 10  A 1 
ATOM 79   C C   . LEU A 1 10  ? -6.503  -19.112 -7.329  1.00 90.55 10  A 1 
ATOM 80   O O   . LEU A 1 10  ? -6.789  -18.640 -8.428  1.00 89.56 10  A 1 
ATOM 81   C CB  . LEU A 1 10  ? -5.234  -21.291 -7.044  1.00 91.55 10  A 1 
ATOM 82   C CG  . LEU A 1 10  ? -5.841  -21.918 -8.312  1.00 89.81 10  A 1 
ATOM 83   C CD1 . LEU A 1 10  ? -5.020  -21.597 -9.567  1.00 85.92 10  A 1 
ATOM 84   C CD2 . LEU A 1 10  ? -5.905  -23.439 -8.150  1.00 85.55 10  A 1 
ATOM 85   N N   . SER A 1 11  ? -7.332  -19.049 -6.288  1.00 90.84 11  A 1 
ATOM 86   C CA  . SER A 1 11  ? -8.638  -18.391 -6.366  1.00 88.39 11  A 1 
ATOM 87   C C   . SER A 1 11  ? -8.528  -16.898 -6.669  1.00 87.28 11  A 1 
ATOM 88   O O   . SER A 1 11  ? -9.354  -16.366 -7.411  1.00 85.49 11  A 1 
ATOM 89   C CB  . SER A 1 11  ? -9.393  -18.584 -5.054  1.00 86.46 11  A 1 
ATOM 90   O OG  . SER A 1 11  ? -10.682 -18.000 -5.137  1.00 74.71 11  A 1 
ATOM 91   N N   . ASP A 1 12  ? -7.535  -16.214 -6.102  1.00 86.44 12  A 1 
ATOM 92   C CA  . ASP A 1 12  ? -7.306  -14.798 -6.368  1.00 84.24 12  A 1 
ATOM 93   C C   . ASP A 1 12  ? -6.807  -14.578 -7.804  1.00 83.84 12  A 1 
ATOM 94   O O   . ASP A 1 12  ? -7.335  -13.708 -8.491  1.00 83.22 12  A 1 
ATOM 95   C CB  . ASP A 1 12  ? -6.350  -14.195 -5.324  1.00 83.24 12  A 1 
ATOM 96   C CG  . ASP A 1 12  ? -7.024  -13.921 -3.970  1.00 78.64 12  A 1 
ATOM 97   O OD1 . ASP A 1 12  ? -8.251  -13.656 -3.943  1.00 75.66 12  A 1 
ATOM 98   O OD2 . ASP A 1 12  ? -6.300  -13.892 -2.945  1.00 74.56 12  A 1 
ATOM 99   N N   . LEU A 1 13  ? -5.884  -15.410 -8.283  1.00 85.28 13  A 1 
ATOM 100  C CA  . LEU A 1 13  ? -5.394  -15.382 -9.670  1.00 84.22 13  A 1 
ATOM 101  C C   . LEU A 1 13  ? -6.508  -15.607 -10.695 1.00 82.92 13  A 1 
ATOM 102  O O   . LEU A 1 13  ? -6.552  -14.914 -11.706 1.00 80.77 13  A 1 
ATOM 103  C CB  . LEU A 1 13  ? -4.318  -16.467 -9.844  1.00 83.48 13  A 1 
ATOM 104  C CG  . LEU A 1 13  ? -2.906  -15.976 -9.487  1.00 81.02 13  A 1 
ATOM 105  C CD1 . LEU A 1 13  ? -1.983  -17.155 -9.241  1.00 74.85 13  A 1 
ATOM 106  C CD2 . LEU A 1 13  ? -2.327  -15.158 -10.642 1.00 75.28 13  A 1 
ATOM 107  N N   . GLN A 1 14  ? -7.414  -16.539 -10.426 1.00 82.81 14  A 1 
ATOM 108  C CA  . GLN A 1 14  ? -8.556  -16.799 -11.311 1.00 79.63 14  A 1 
ATOM 109  C C   . GLN A 1 14  ? -9.553  -15.633 -11.339 1.00 78.69 14  A 1 
ATOM 110  O O   . GLN A 1 14  ? -10.235 -15.424 -12.335 1.00 76.25 14  A 1 
ATOM 111  C CB  . GLN A 1 14  ? -9.270  -18.065 -10.836 1.00 79.08 14  A 1 
ATOM 112  C CG  . GLN A 1 14  ? -8.484  -19.337 -11.178 1.00 74.82 14  A 1 
ATOM 113  C CD  . GLN A 1 14  ? -9.141  -20.595 -10.599 1.00 69.43 14  A 1 
ATOM 114  O OE1 . GLN A 1 14  ? -10.038 -20.553 -9.766  1.00 64.69 14  A 1 
ATOM 115  N NE2 . GLN A 1 14  ? -8.718  -21.766 -11.023 1.00 62.15 14  A 1 
ATOM 116  N N   . ARG A 1 15  ? -9.665  -14.902 -10.241 1.00 79.12 15  A 1 
ATOM 117  C CA  . ARG A 1 15  ? -10.614 -13.788 -10.101 1.00 76.41 15  A 1 
ATOM 118  C C   . ARG A 1 15  ? -10.067 -12.476 -10.657 1.00 76.09 15  A 1 
ATOM 119  O O   . ARG A 1 15  ? -10.844 -11.686 -11.190 1.00 72.96 15  A 1 
ATOM 120  C CB  . ARG A 1 15  ? -10.971 -13.669 -8.619  1.00 73.70 15  A 1 
ATOM 121  C CG  . ARG A 1 15  ? -12.020 -12.592 -8.361  1.00 65.58 15  A 1 
ATOM 122  C CD  . ARG A 1 15  ? -12.330 -12.480 -6.865  1.00 62.92 15  A 1 
ATOM 123  N NE  . ARG A 1 15  ? -11.131 -12.057 -6.118  1.00 56.21 15  A 1 
ATOM 124  C CZ  . ARG A 1 15  ? -11.102 -11.598 -4.870  1.00 50.33 15  A 1 
ATOM 125  N NH1 . ARG A 1 15  ? -12.192 -11.432 -4.180  1.00 46.07 15  A 1 
ATOM 126  N NH2 . ARG A 1 15  ? -9.968  -11.310 -4.307  1.00 43.92 15  A 1 
ATOM 127  N N   . ASP A 1 16  ? -8.774  -12.233 -10.459 1.00 73.28 16  A 1 
ATOM 128  C CA  . ASP A 1 16  ? -8.078  -11.014 -10.839 1.00 71.90 16  A 1 
ATOM 129  C C   . ASP A 1 16  ? -6.683  -11.377 -11.376 1.00 73.43 16  A 1 
ATOM 130  O O   . ASP A 1 16  ? -5.684  -11.289 -10.657 1.00 71.69 16  A 1 
ATOM 131  C CB  . ASP A 1 16  ? -8.036  -10.067 -9.633  1.00 68.64 16  A 1 
ATOM 132  C CG  . ASP A 1 16  ? -7.605  -8.648  -10.007 1.00 62.64 16  A 1 
ATOM 133  O OD1 . ASP A 1 16  ? -7.781  -8.277  -11.191 1.00 59.15 16  A 1 
ATOM 134  O OD2 . ASP A 1 16  ? -7.206  -7.925  -9.067  1.00 57.24 16  A 1 
ATOM 135  N N   . PRO A 1 17  ? -6.612  -11.888 -12.612 1.00 72.21 17  A 1 
ATOM 136  C CA  . PRO A 1 17  ? -5.348  -12.274 -13.209 1.00 70.56 17  A 1 
ATOM 137  C C   . PRO A 1 17  ? -4.460  -11.044 -13.414 1.00 71.96 17  A 1 
ATOM 138  O O   . PRO A 1 17  ? -4.931  -10.026 -13.935 1.00 70.21 17  A 1 
ATOM 139  C CB  . PRO A 1 17  ? -5.708  -12.973 -14.528 1.00 67.75 17  A 1 
ATOM 140  C CG  . PRO A 1 17  ? -7.060  -12.358 -14.894 1.00 64.25 17  A 1 
ATOM 141  C CD  . PRO A 1 17  ? -7.710  -12.096 -13.540 1.00 65.59 17  A 1 
ATOM 142  N N   . PRO A 1 18  ? -3.181  -11.096 -13.024 1.00 74.79 18  A 1 
ATOM 143  C CA  . PRO A 1 18  ? -2.268  -9.990  -13.241 1.00 73.47 18  A 1 
ATOM 144  C C   . PRO A 1 18  ? -2.052  -9.750  -14.741 1.00 74.20 18  A 1 
ATOM 145  O O   . PRO A 1 18  ? -2.011  -10.691 -15.538 1.00 72.78 18  A 1 
ATOM 146  C CB  . PRO A 1 18  ? -0.978  -10.374 -12.521 1.00 71.88 18  A 1 
ATOM 147  C CG  . PRO A 1 18  ? -1.001  -11.905 -12.551 1.00 68.77 18  A 1 
ATOM 148  C CD  . PRO A 1 18  ? -2.492  -12.233 -12.455 1.00 69.84 18  A 1 
ATOM 149  N N   . ALA A 1 19  ? -1.858  -8.495  -15.112 1.00 74.34 19  A 1 
ATOM 150  C CA  . ALA A 1 19  ? -1.545  -8.139  -16.483 1.00 71.21 19  A 1 
ATOM 151  C C   . ALA A 1 19  ? -0.287  -8.881  -16.972 1.00 70.80 19  A 1 
ATOM 152  O O   . ALA A 1 19  ? 0.691   -9.018  -16.238 1.00 65.86 19  A 1 
ATOM 153  C CB  . ALA A 1 19  ? -1.385  -6.622  -16.583 1.00 67.44 19  A 1 
ATOM 154  N N   . HIS A 1 20  ? -0.339  -9.350  -18.198 1.00 79.36 20  A 1 
ATOM 155  C CA  . HIS A 1 20  ? 0.752   -10.057 -18.878 1.00 80.57 20  A 1 
ATOM 156  C C   . HIS A 1 20  ? 1.229   -11.364 -18.218 1.00 83.80 20  A 1 
ATOM 157  O O   . HIS A 1 20  ? 2.212   -11.938 -18.669 1.00 81.90 20  A 1 
ATOM 158  C CB  . HIS A 1 20  ? 1.917   -9.099  -19.147 1.00 77.26 20  A 1 
ATOM 159  C CG  . HIS A 1 20  ? 1.471   -7.814  -19.798 1.00 73.66 20  A 1 
ATOM 160  N ND1 . HIS A 1 20  ? 1.027   -7.672  -21.095 1.00 64.19 20  A 1 
ATOM 161  C CD2 . HIS A 1 20  ? 1.351   -6.586  -19.193 1.00 63.31 20  A 1 
ATOM 162  C CE1 . HIS A 1 20  ? 0.655   -6.390  -21.274 1.00 61.44 20  A 1 
ATOM 163  N NE2 . HIS A 1 20  ? 0.831   -5.705  -20.143 1.00 61.66 20  A 1 
ATOM 164  N N   . CYS A 1 21  ? 0.556   -11.837 -17.181 1.00 83.63 21  A 1 
ATOM 165  C CA  . CYS A 1 21  ? 0.960   -13.038 -16.469 1.00 83.92 21  A 1 
ATOM 166  C C   . CYS A 1 21  ? -0.226  -13.992 -16.282 1.00 84.09 21  A 1 
ATOM 167  O O   . CYS A 1 21  ? -1.355  -13.573 -16.050 1.00 83.21 21  A 1 
ATOM 168  C CB  . CYS A 1 21  ? 1.579   -12.658 -15.122 1.00 82.79 21  A 1 
ATOM 169  S SG  . CYS A 1 21  ? 3.043   -11.591 -15.314 1.00 78.87 21  A 1 
ATOM 170  N N   . SER A 1 22  ? 0.057   -15.290 -16.308 1.00 87.95 22  A 1 
ATOM 171  C CA  . SER A 1 22  ? -0.885  -16.321 -15.874 1.00 87.59 22  A 1 
ATOM 172  C C   . SER A 1 22  ? -0.155  -17.361 -15.035 1.00 89.02 22  A 1 
ATOM 173  O O   . SER A 1 22  ? 1.062   -17.520 -15.146 1.00 88.58 22  A 1 
ATOM 174  C CB  . SER A 1 22  ? -1.595  -16.947 -17.079 1.00 83.76 22  A 1 
ATOM 175  O OG  . SER A 1 22  ? -0.701  -17.696 -17.870 1.00 73.43 22  A 1 
ATOM 176  N N   . ALA A 1 23  ? -0.871  -18.048 -14.162 1.00 90.01 23  A 1 
ATOM 177  C CA  . ALA A 1 23  ? -0.327  -19.168 -13.410 1.00 90.76 23  A 1 
ATOM 178  C C   . ALA A 1 23  ? -1.441  -20.117 -12.979 1.00 90.50 23  A 1 
ATOM 179  O O   . ALA A 1 23  ? -2.566  -19.700 -12.710 1.00 89.11 23  A 1 
ATOM 180  C CB  . ALA A 1 23  ? 0.475   -18.653 -12.210 1.00 90.50 23  A 1 
ATOM 181  N N   . GLY A 1 24  ? -1.097  -21.390 -12.860 1.00 90.56 24  A 1 
ATOM 182  C CA  . GLY A 1 24  ? -2.015  -22.408 -12.384 1.00 90.66 24  A 1 
ATOM 183  C C   . GLY A 1 24  ? -1.315  -23.743 -12.135 1.00 92.61 24  A 1 
ATOM 184  O O   . GLY A 1 24  ? -0.192  -23.940 -12.601 1.00 92.05 24  A 1 
ATOM 185  N N   . PRO A 1 25  ? -1.965  -24.658 -11.400 1.00 92.46 25  A 1 
ATOM 186  C CA  . PRO A 1 25  ? -1.396  -25.962 -11.091 1.00 92.54 25  A 1 
ATOM 187  C C   . PRO A 1 25  ? -1.203  -26.796 -12.358 1.00 91.93 25  A 1 
ATOM 188  O O   . PRO A 1 25  ? -1.976  -26.713 -13.317 1.00 90.00 25  A 1 
ATOM 189  C CB  . PRO A 1 25  ? -2.377  -26.601 -10.111 1.00 91.38 25  A 1 
ATOM 190  C CG  . PRO A 1 25  ? -3.703  -25.949 -10.459 1.00 88.46 25  A 1 
ATOM 191  C CD  . PRO A 1 25  ? -3.306  -24.532 -10.880 1.00 91.08 25  A 1 
ATOM 192  N N   . VAL A 1 26  ? -0.155  -27.625 -12.331 1.00 91.52 26  A 1 
ATOM 193  C CA  . VAL A 1 26  ? 0.088   -28.647 -13.338 1.00 90.21 26  A 1 
ATOM 194  C C   . VAL A 1 26  ? -0.604  -29.933 -12.892 1.00 88.31 26  A 1 
ATOM 195  O O   . VAL A 1 26  ? -0.185  -30.556 -11.916 1.00 80.94 26  A 1 
ATOM 196  C CB  . VAL A 1 26  ? 1.593   -28.867 -13.568 1.00 87.78 26  A 1 
ATOM 197  C CG1 . VAL A 1 26  ? 1.836   -29.903 -14.665 1.00 77.78 26  A 1 
ATOM 198  C CG2 . VAL A 1 26  ? 2.284   -27.566 -14.000 1.00 79.87 26  A 1 
ATOM 199  N N   . GLY A 1 27  ? -1.655  -30.300 -13.590 1.00 88.60 27  A 1 
ATOM 200  C CA  . GLY A 1 27  ? -2.474  -31.436 -13.192 1.00 87.45 27  A 1 
ATOM 201  C C   . GLY A 1 27  ? -3.111  -31.233 -11.811 1.00 87.96 27  A 1 
ATOM 202  O O   . GLY A 1 27  ? -3.597  -30.144 -11.501 1.00 83.84 27  A 1 
ATOM 203  N N   . ASP A 1 28  ? -3.039  -32.271 -10.980 1.00 90.07 28  A 1 
ATOM 204  C CA  . ASP A 1 28  ? -3.645  -32.268 -9.638  1.00 89.67 28  A 1 
ATOM 205  C C   . ASP A 1 28  ? -2.666  -31.847 -8.526  1.00 90.36 28  A 1 
ATOM 206  O O   . ASP A 1 28  ? -3.053  -31.709 -7.364  1.00 86.13 28  A 1 
ATOM 207  C CB  . ASP A 1 28  ? -4.238  -33.653 -9.354  1.00 86.79 28  A 1 
ATOM 208  C CG  . ASP A 1 28  ? -5.356  -34.039 -10.332 1.00 78.74 28  A 1 
ATOM 209  O OD1 . ASP A 1 28  ? -6.123  -33.140 -10.726 1.00 70.92 28  A 1 
ATOM 210  O OD2 . ASP A 1 28  ? -5.419  -35.232 -10.676 1.00 71.15 28  A 1 
ATOM 211  N N   . ASP A 1 29  ? -1.392  -31.613 -8.850  1.00 90.94 29  A 1 
ATOM 212  C CA  . ASP A 1 29  ? -0.391  -31.184 -7.871  1.00 91.68 29  A 1 
ATOM 213  C C   . ASP A 1 29  ? -0.442  -29.669 -7.645  1.00 92.47 29  A 1 
ATOM 214  O O   . ASP A 1 29  ? 0.159   -28.859 -8.351  1.00 90.92 29  A 1 
ATOM 215  C CB  . ASP A 1 29  ? 1.022   -31.668 -8.242  1.00 89.53 29  A 1 
ATOM 216  C CG  . ASP A 1 29  ? 2.041   -31.323 -7.141  1.00 88.80 29  A 1 
ATOM 217  O OD1 . ASP A 1 29  ? 1.623   -30.839 -6.056  1.00 85.35 29  A 1 
ATOM 218  O OD2 . ASP A 1 29  ? 3.250   -31.528 -7.365  1.00 83.62 29  A 1 
ATOM 219  N N   . LEU A 1 30  ? -1.131  -29.281 -6.571  1.00 94.11 30  A 1 
ATOM 220  C CA  . LEU A 1 30  ? -1.224  -27.875 -6.169  1.00 94.57 30  A 1 
ATOM 221  C C   . LEU A 1 30  ? 0.113   -27.264 -5.726  1.00 95.50 30  A 1 
ATOM 222  O O   . LEU A 1 30  ? 0.200   -26.037 -5.624  1.00 94.25 30  A 1 
ATOM 223  C CB  . LEU A 1 30  ? -2.267  -27.735 -5.056  1.00 92.66 30  A 1 
ATOM 224  C CG  . LEU A 1 30  ? -3.717  -27.960 -5.526  1.00 87.45 30  A 1 
ATOM 225  C CD1 . LEU A 1 30  ? -4.656  -27.934 -4.319  1.00 81.20 30  A 1 
ATOM 226  C CD2 . LEU A 1 30  ? -4.186  -26.869 -6.487  1.00 80.24 30  A 1 
ATOM 227  N N   . PHE A 1 31  ? 1.156   -28.070 -5.467  1.00 95.78 31  A 1 
ATOM 228  C CA  . PHE A 1 31  ? 2.487   -27.569 -5.111  1.00 96.25 31  A 1 
ATOM 229  C C   . PHE A 1 31  ? 3.374   -27.314 -6.339  1.00 96.59 31  A 1 
ATOM 230  O O   . PHE A 1 31  ? 4.431   -26.693 -6.199  1.00 95.56 31  A 1 
ATOM 231  C CB  . PHE A 1 31  ? 3.172   -28.508 -4.117  1.00 95.54 31  A 1 
ATOM 232  C CG  . PHE A 1 31  ? 2.598   -28.419 -2.720  1.00 95.25 31  A 1 
ATOM 233  C CD1 . PHE A 1 31  ? 3.232   -27.610 -1.751  1.00 92.12 31  A 1 
ATOM 234  C CD2 . PHE A 1 31  ? 1.433   -29.114 -2.374  1.00 91.83 31  A 1 
ATOM 235  C CE1 . PHE A 1 31  ? 2.709   -27.512 -0.458  1.00 91.15 31  A 1 
ATOM 236  C CE2 . PHE A 1 31  ? 0.896   -29.011 -1.078  1.00 90.78 31  A 1 
ATOM 237  C CZ  . PHE A 1 31  ? 1.539   -28.210 -0.121  1.00 92.71 31  A 1 
ATOM 238  N N   . HIS A 1 32  ? 2.953   -27.748 -7.511  1.00 95.66 32  A 1 
ATOM 239  C CA  . HIS A 1 32  ? 3.657   -27.515 -8.753  1.00 95.81 32  A 1 
ATOM 240  C C   . HIS A 1 32  ? 2.763   -26.737 -9.722  1.00 95.63 32  A 1 
ATOM 241  O O   . HIS A 1 32  ? 1.750   -27.247 -10.193 1.00 94.48 32  A 1 
ATOM 242  C CB  . HIS A 1 32  ? 4.119   -28.855 -9.339  1.00 94.60 32  A 1 
ATOM 243  C CG  . HIS A 1 32  ? 4.883   -28.749 -10.621 1.00 88.95 32  A 1 
ATOM 244  N ND1 . HIS A 1 32  ? 5.031   -29.789 -11.530 1.00 76.21 32  A 1 
ATOM 245  C CD2 . HIS A 1 32  ? 5.576   -27.684 -11.136 1.00 77.06 32  A 1 
ATOM 246  C CE1 . HIS A 1 32  ? 5.784   -29.344 -12.544 1.00 76.93 32  A 1 
ATOM 247  N NE2 . HIS A 1 32  ? 6.127   -28.072 -12.341 1.00 78.11 32  A 1 
ATOM 248  N N   . TRP A 1 33  ? 3.145   -25.521 -10.025 1.00 96.17 33  A 1 
ATOM 249  C CA  . TRP A 1 33  ? 2.433   -24.677 -10.971 1.00 96.22 33  A 1 
ATOM 250  C C   . TRP A 1 33  ? 3.265   -24.415 -12.217 1.00 96.45 33  A 1 
ATOM 251  O O   . TRP A 1 33  ? 4.491   -24.305 -12.172 1.00 95.83 33  A 1 
ATOM 252  C CB  . TRP A 1 33  ? 1.996   -23.359 -10.319 1.00 95.80 33  A 1 
ATOM 253  C CG  . TRP A 1 33  ? 0.943   -23.428 -9.253  1.00 95.30 33  A 1 
ATOM 254  C CD1 . TRP A 1 33  ? 0.568   -24.515 -8.542  1.00 93.76 33  A 1 
ATOM 255  C CD2 . TRP A 1 33  ? 0.120   -22.330 -8.750  1.00 94.82 33  A 1 
ATOM 256  N NE1 . TRP A 1 33  ? -0.415  -24.173 -7.630  1.00 93.62 33  A 1 
ATOM 257  C CE2 . TRP A 1 33  ? -0.715  -22.841 -7.719  1.00 94.20 33  A 1 
ATOM 258  C CE3 . TRP A 1 33  ? 0.026   -20.966 -9.060  1.00 94.41 33  A 1 
ATOM 259  C CZ2 . TRP A 1 33  ? -1.610  -22.022 -7.010  1.00 93.46 33  A 1 
ATOM 260  C CZ3 . TRP A 1 33  ? -0.868  -20.144 -8.355  1.00 93.39 33  A 1 
ATOM 261  C CH2 . TRP A 1 33  ? -1.676  -20.670 -7.346  1.00 93.00 33  A 1 
ATOM 262  N N   . GLN A 1 34  ? 2.568   -24.244 -13.329 1.00 94.59 34  A 1 
ATOM 263  C CA  . GLN A 1 34  ? 3.088   -23.582 -14.509 1.00 93.78 34  A 1 
ATOM 264  C C   . GLN A 1 34  ? 2.652   -22.120 -14.482 1.00 92.96 34  A 1 
ATOM 265  O O   . GLN A 1 34  ? 1.527   -21.802 -14.097 1.00 91.87 34  A 1 
ATOM 266  C CB  . GLN A 1 34  ? 2.596   -24.326 -15.749 1.00 92.20 34  A 1 
ATOM 267  C CG  . GLN A 1 34  ? 3.288   -23.831 -17.027 1.00 83.14 34  A 1 
ATOM 268  C CD  . GLN A 1 34  ? 2.921   -24.690 -18.240 1.00 78.29 34  A 1 
ATOM 269  O OE1 . GLN A 1 34  ? 2.017   -25.504 -18.227 1.00 69.91 34  A 1 
ATOM 270  N NE2 . GLN A 1 34  ? 3.609   -24.541 -19.345 1.00 65.93 34  A 1 
ATOM 271  N N   . ALA A 1 35  ? 3.550   -21.238 -14.890 1.00 92.81 35  A 1 
ATOM 272  C CA  . ALA A 1 35  ? 3.253   -19.837 -15.095 1.00 92.57 35  A 1 
ATOM 273  C C   . ALA A 1 35  ? 3.663   -19.409 -16.499 1.00 93.08 35  A 1 
ATOM 274  O O   . ALA A 1 35  ? 4.524   -20.018 -17.131 1.00 92.67 35  A 1 
ATOM 275  C CB  . ALA A 1 35  ? 3.918   -19.008 -13.997 1.00 92.13 35  A 1 
ATOM 276  N N   . THR A 1 36  ? 3.045   -18.349 -16.968 1.00 92.02 36  A 1 
ATOM 277  C CA  . THR A 1 36  ? 3.332   -17.734 -18.249 1.00 91.19 36  A 1 
ATOM 278  C C   . THR A 1 36  ? 3.506   -16.240 -18.048 1.00 90.93 36  A 1 
ATOM 279  O O   . THR A 1 36  ? 2.700   -15.617 -17.353 1.00 90.00 36  A 1 
ATOM 280  C CB  . THR A 1 36  ? 2.210   -18.012 -19.261 1.00 88.62 36  A 1 
ATOM 281  O OG1 . THR A 1 36  ? 1.883   -19.381 -19.272 1.00 75.62 36  A 1 
ATOM 282  C CG2 . THR A 1 36  ? 2.611   -17.633 -20.672 1.00 74.72 36  A 1 
ATOM 283  N N   . ILE A 1 37  ? 4.553   -15.689 -18.642 1.00 90.87 37  A 1 
ATOM 284  C CA  . ILE A 1 37  ? 4.784   -14.248 -18.724 1.00 91.28 37  A 1 
ATOM 285  C C   . ILE A 1 37  ? 4.816   -13.887 -20.204 1.00 91.23 37  A 1 
ATOM 286  O O   . ILE A 1 37  ? 5.600   -14.445 -20.967 1.00 90.93 37  A 1 
ATOM 287  C CB  . ILE A 1 37  ? 6.076   -13.845 -17.987 1.00 91.18 37  A 1 
ATOM 288  C CG1 . ILE A 1 37  ? 5.926   -14.103 -16.478 1.00 89.42 37  A 1 
ATOM 289  C CG2 . ILE A 1 37  ? 6.415   -12.365 -18.253 1.00 89.53 37  A 1 
ATOM 290  C CD1 . ILE A 1 37  ? 7.189   -13.815 -15.650 1.00 89.31 37  A 1 
ATOM 291  N N   . MET A 1 38  ? 3.977   -12.944 -20.604 1.00 90.13 38  A 1 
ATOM 292  C CA  . MET A 1 38  ? 4.093   -12.339 -21.918 1.00 89.52 38  A 1 
ATOM 293  C C   . MET A 1 38  ? 5.196   -11.299 -21.893 1.00 89.67 38  A 1 
ATOM 294  O O   . MET A 1 38  ? 5.279   -10.503 -20.956 1.00 88.64 38  A 1 
ATOM 295  C CB  . MET A 1 38  ? 2.770   -11.723 -22.374 1.00 87.04 38  A 1 
ATOM 296  C CG  . MET A 1 38  ? 1.641   -12.755 -22.407 1.00 78.58 38  A 1 
ATOM 297  S SD  . MET A 1 38  ? 0.299   -12.388 -23.579 1.00 68.31 38  A 1 
ATOM 298  C CE  . MET A 1 38  ? -0.207  -10.739 -23.059 1.00 58.25 38  A 1 
ATOM 299  N N   . GLY A 1 39  ? 6.066   -11.307 -22.905 1.00 90.16 39  A 1 
ATOM 300  C CA  . GLY A 1 39  ? 7.141   -10.336 -23.034 1.00 89.55 39  A 1 
ATOM 301  C C   . GLY A 1 39  ? 6.584   -8.916  -22.972 1.00 88.94 39  A 1 
ATOM 302  O O   . GLY A 1 39  ? 5.661   -8.602  -23.726 1.00 87.35 39  A 1 
ATOM 303  N N   . PRO A 1 40  ? 7.096   -8.071  -22.068 1.00 87.87 40  A 1 
ATOM 304  C CA  . PRO A 1 40  ? 6.539   -6.743  -21.871 1.00 86.17 40  A 1 
ATOM 305  C C   . PRO A 1 40  ? 6.561   -5.919  -23.167 1.00 86.04 40  A 1 
ATOM 306  O O   . PRO A 1 40  ? 7.540   -5.995  -23.916 1.00 84.89 40  A 1 
ATOM 307  C CB  . PRO A 1 40  ? 7.377   -6.086  -20.775 1.00 84.33 40  A 1 
ATOM 308  C CG  . PRO A 1 40  ? 7.994   -7.260  -20.031 1.00 81.09 40  A 1 
ATOM 309  C CD  . PRO A 1 40  ? 8.144   -8.332  -21.108 1.00 83.94 40  A 1 
ATOM 310  N N   . PRO A 1 41  ? 5.516   -5.118  -23.425 1.00 82.64 41  A 1 
ATOM 311  C CA  . PRO A 1 41  ? 5.543   -4.187  -24.545 1.00 78.65 41  A 1 
ATOM 312  C C   . PRO A 1 41  ? 6.729   -3.222  -24.402 1.00 76.33 41  A 1 
ATOM 313  O O   . PRO A 1 41  ? 7.191   -2.952  -23.290 1.00 71.06 41  A 1 
ATOM 314  C CB  . PRO A 1 41  ? 4.189   -3.477  -24.517 1.00 76.81 41  A 1 
ATOM 315  C CG  . PRO A 1 41  ? 3.773   -3.542  -23.047 1.00 74.75 41  A 1 
ATOM 316  C CD  . PRO A 1 41  ? 4.340   -4.881  -22.601 1.00 77.62 41  A 1 
ATOM 317  N N   . ASP A 1 42  ? 7.246   -2.761  -25.522 1.00 79.22 42  A 1 
ATOM 318  C CA  . ASP A 1 42  ? 8.418   -1.887  -25.617 1.00 78.28 42  A 1 
ATOM 319  C C   . ASP A 1 42  ? 9.729   -2.469  -25.048 1.00 80.90 42  A 1 
ATOM 320  O O   . ASP A 1 42  ? 10.743  -1.777  -24.948 1.00 78.19 42  A 1 
ATOM 321  C CB  . ASP A 1 42  ? 8.090   -0.474  -25.093 1.00 75.02 42  A 1 
ATOM 322  C CG  . ASP A 1 42  ? 6.841   0.100   -25.760 1.00 67.14 42  A 1 
ATOM 323  O OD1 . ASP A 1 42  ? 6.710   -0.070  -26.991 1.00 61.31 42  A 1 
ATOM 324  O OD2 . ASP A 1 42  ? 6.014   0.700   -25.032 1.00 59.16 42  A 1 
ATOM 325  N N   . SER A 1 43  ? 9.755   -3.760  -24.742 1.00 84.19 43  A 1 
ATOM 326  C CA  . SER A 1 43  ? 10.971  -4.477  -24.379 1.00 86.39 43  A 1 
ATOM 327  C C   . SER A 1 43  ? 11.511  -5.310  -25.544 1.00 88.16 43  A 1 
ATOM 328  O O   . SER A 1 43  ? 10.819  -5.603  -26.525 1.00 88.01 43  A 1 
ATOM 329  C CB  . SER A 1 43  ? 10.724  -5.346  -23.143 1.00 85.98 43  A 1 
ATOM 330  O OG  . SER A 1 43  ? 10.047  -6.534  -23.499 1.00 86.18 43  A 1 
ATOM 331  N N   . ALA A 1 44  ? 12.753  -5.765  -25.419 1.00 91.73 44  A 1 
ATOM 332  C CA  . ALA A 1 44  ? 13.335  -6.708  -26.370 1.00 92.92 44  A 1 
ATOM 333  C C   . ALA A 1 44  ? 12.614  -8.069  -26.407 1.00 94.39 44  A 1 
ATOM 334  O O   . ALA A 1 44  ? 12.832  -8.844  -27.337 1.00 93.19 44  A 1 
ATOM 335  C CB  . ALA A 1 44  ? 14.818  -6.866  -26.026 1.00 91.91 44  A 1 
ATOM 336  N N   . TYR A 1 45  ? 11.771  -8.342  -25.429 1.00 94.19 45  A 1 
ATOM 337  C CA  . TYR A 1 45  ? 11.015  -9.582  -25.278 1.00 95.03 45  A 1 
ATOM 338  C C   . TYR A 1 45  ? 9.576   -9.486  -25.799 1.00 94.99 45  A 1 
ATOM 339  O O   . TYR A 1 45  ? 8.835   -10.458 -25.708 1.00 93.32 45  A 1 
ATOM 340  C CB  . TYR A 1 45  ? 11.041  -9.997  -23.800 1.00 95.10 45  A 1 
ATOM 341  C CG  . TYR A 1 45  ? 12.424  -9.986  -23.199 1.00 95.49 45  A 1 
ATOM 342  C CD1 . TYR A 1 45  ? 13.351  -10.995 -23.534 1.00 92.93 45  A 1 
ATOM 343  C CD2 . TYR A 1 45  ? 12.822  -8.947  -22.332 1.00 93.05 45  A 1 
ATOM 344  C CE1 . TYR A 1 45  ? 14.657  -10.966 -23.027 1.00 92.31 45  A 1 
ATOM 345  C CE2 . TYR A 1 45  ? 14.126  -8.905  -21.823 1.00 92.48 45  A 1 
ATOM 346  C CZ  . TYR A 1 45  ? 15.045  -9.911  -22.173 1.00 94.28 45  A 1 
ATOM 347  O OH  . TYR A 1 45  ? 16.320  -9.871  -21.693 1.00 93.15 45  A 1 
ATOM 348  N N   . GLN A 1 46  ? 9.185   -8.336  -26.320 1.00 91.29 46  A 1 
ATOM 349  C CA  . GLN A 1 46  ? 7.835   -8.091  -26.816 1.00 90.33 46  A 1 
ATOM 350  C C   . GLN A 1 46  ? 7.399   -9.169  -27.814 1.00 90.40 46  A 1 
ATOM 351  O O   . GLN A 1 46  ? 8.144   -9.534  -28.718 1.00 89.28 46  A 1 
ATOM 352  C CB  . GLN A 1 46  ? 7.777   -6.693  -27.447 1.00 87.55 46  A 1 
ATOM 353  C CG  . GLN A 1 46  ? 6.365   -6.329  -27.955 1.00 81.69 46  A 1 
ATOM 354  C CD  . GLN A 1 46  ? 6.283   -4.916  -28.536 1.00 78.42 46  A 1 
ATOM 355  O OE1 . GLN A 1 46  ? 7.238   -4.170  -28.580 1.00 71.71 46  A 1 
ATOM 356  N NE2 . GLN A 1 46  ? 5.125   -4.504  -28.999 1.00 68.43 46  A 1 
ATOM 357  N N   . GLY A 1 47  ? 6.179   -9.637  -27.640 1.00 88.65 47  A 1 
ATOM 358  C CA  . GLY A 1 47  ? 5.579   -10.696 -28.456 1.00 88.38 47  A 1 
ATOM 359  C C   . GLY A 1 47  ? 5.940   -12.112 -28.022 1.00 89.66 47  A 1 
ATOM 360  O O   . GLY A 1 47  ? 5.247   -13.052 -28.401 1.00 87.13 47  A 1 
ATOM 361  N N   . GLY A 1 48  ? 6.973   -12.283 -27.187 1.00 90.01 48  A 1 
ATOM 362  C CA  . GLY A 1 48  ? 7.339   -13.582 -26.653 1.00 90.24 48  A 1 
ATOM 363  C C   . GLY A 1 48  ? 6.390   -14.065 -25.556 1.00 90.90 48  A 1 
ATOM 364  O O   . GLY A 1 48  ? 5.883   -13.279 -24.758 1.00 89.78 48  A 1 
ATOM 365  N N   . VAL A 1 49  ? 6.224   -15.379 -25.486 1.00 92.36 49  A 1 
ATOM 366  C CA  . VAL A 1 49  ? 5.493   -16.069 -24.419 1.00 92.35 49  A 1 
ATOM 367  C C   . VAL A 1 49  ? 6.482   -16.956 -23.668 1.00 92.96 49  A 1 
ATOM 368  O O   . VAL A 1 49  ? 6.969   -17.957 -24.187 1.00 92.26 49  A 1 
ATOM 369  C CB  . VAL A 1 49  ? 4.313   -16.871 -24.982 1.00 89.87 49  A 1 
ATOM 370  C CG1 . VAL A 1 49  ? 3.550   -17.560 -23.860 1.00 82.92 49  A 1 
ATOM 371  C CG2 . VAL A 1 49  ? 3.321   -15.970 -25.731 1.00 83.90 49  A 1 
ATOM 372  N N   . PHE A 1 50  ? 6.780   -16.589 -22.437 1.00 94.04 50  A 1 
ATOM 373  C CA  . PHE A 1 50  ? 7.755   -17.263 -21.600 1.00 94.31 50  A 1 
ATOM 374  C C   . PHE A 1 50  ? 7.052   -18.136 -20.569 1.00 94.46 50  A 1 
ATOM 375  O O   . PHE A 1 50  ? 6.287   -17.644 -19.745 1.00 93.58 50  A 1 
ATOM 376  C CB  . PHE A 1 50  ? 8.680   -16.250 -20.928 1.00 94.42 50  A 1 
ATOM 377  C CG  . PHE A 1 50  ? 9.459   -15.410 -21.909 1.00 95.05 50  A 1 
ATOM 378  C CD1 . PHE A 1 50  ? 10.696  -15.858 -22.406 1.00 92.60 50  A 1 
ATOM 379  C CD2 . PHE A 1 50  ? 8.930   -14.191 -22.381 1.00 92.76 50  A 1 
ATOM 380  C CE1 . PHE A 1 50  ? 11.389  -15.116 -23.369 1.00 92.24 50  A 1 
ATOM 381  C CE2 . PHE A 1 50  ? 9.617   -13.444 -23.350 1.00 92.27 50  A 1 
ATOM 382  C CZ  . PHE A 1 50  ? 10.841  -13.908 -23.838 1.00 94.10 50  A 1 
ATOM 383  N N   . PHE A 1 51  ? 7.353   -19.421 -20.588 1.00 93.88 51  A 1 
ATOM 384  C CA  . PHE A 1 51  ? 6.864   -20.361 -19.599 1.00 94.18 51  A 1 
ATOM 385  C C   . PHE A 1 51  ? 7.814   -20.464 -18.416 1.00 94.48 51  A 1 
ATOM 386  O O   . PHE A 1 51  ? 9.042   -20.421 -18.572 1.00 93.98 51  A 1 
ATOM 387  C CB  . PHE A 1 51  ? 6.592   -21.723 -20.248 1.00 93.06 51  A 1 
ATOM 388  C CG  . PHE A 1 51  ? 5.504   -21.676 -21.296 1.00 92.02 51  A 1 
ATOM 389  C CD1 . PHE A 1 51  ? 4.159   -21.754 -20.916 1.00 85.71 51  A 1 
ATOM 390  C CD2 . PHE A 1 51  ? 5.832   -21.522 -22.653 1.00 84.42 51  A 1 
ATOM 391  C CE1 . PHE A 1 51  ? 3.140   -21.688 -21.876 1.00 83.94 51  A 1 
ATOM 392  C CE2 . PHE A 1 51  ? 4.820   -21.448 -23.623 1.00 81.98 51  A 1 
ATOM 393  C CZ  . PHE A 1 51  ? 3.475   -21.526 -23.237 1.00 87.35 51  A 1 
ATOM 394  N N   . LEU A 1 52  ? 7.250   -20.608 -17.228 1.00 95.42 52  A 1 
ATOM 395  C CA  . LEU A 1 52  ? 7.958   -20.792 -15.979 1.00 95.54 52  A 1 
ATOM 396  C C   . LEU A 1 52  ? 7.371   -21.973 -15.211 1.00 95.32 52  A 1 
ATOM 397  O O   . LEU A 1 52  ? 6.187   -22.278 -15.314 1.00 94.79 52  A 1 
ATOM 398  C CB  . LEU A 1 52  ? 7.918   -19.521 -15.106 1.00 95.74 52  A 1 
ATOM 399  C CG  . LEU A 1 52  ? 8.493   -18.242 -15.760 1.00 95.12 52  A 1 
ATOM 400  C CD1 . LEU A 1 52  ? 7.409   -17.417 -16.458 1.00 91.21 52  A 1 
ATOM 401  C CD2 . LEU A 1 52  ? 9.125   -17.354 -14.690 1.00 91.03 52  A 1 
ATOM 402  N N   . THR A 1 53  ? 8.198   -22.584 -14.377 1.00 96.86 53  A 1 
ATOM 403  C CA  . THR A 1 53  ? 7.756   -23.536 -13.354 1.00 96.67 53  A 1 
ATOM 404  C C   . THR A 1 53  ? 7.803   -22.876 -11.985 1.00 96.70 53  A 1 
ATOM 405  O O   . THR A 1 53  ? 8.724   -22.118 -11.674 1.00 96.26 53  A 1 
ATOM 406  C CB  . THR A 1 53  ? 8.587   -24.820 -13.366 1.00 95.64 53  A 1 
ATOM 407  O OG1 . THR A 1 53  ? 9.963   -24.541 -13.238 1.00 84.83 53  A 1 
ATOM 408  C CG2 . THR A 1 53  ? 8.385   -25.607 -14.651 1.00 85.88 53  A 1 
ATOM 409  N N   . VAL A 1 54  ? 6.812   -23.196 -11.162 1.00 97.10 54  A 1 
ATOM 410  C CA  . VAL A 1 54  ? 6.695   -22.727 -9.784  1.00 97.06 54  A 1 
ATOM 411  C C   . VAL A 1 54  ? 6.540   -23.944 -8.885  1.00 97.27 54  A 1 
ATOM 412  O O   . VAL A 1 54  ? 5.555   -24.663 -8.986  1.00 96.78 54  A 1 
ATOM 413  C CB  . VAL A 1 54  ? 5.501   -21.772 -9.612  1.00 96.39 54  A 1 
ATOM 414  C CG1 . VAL A 1 54  ? 5.424   -21.233 -8.186  1.00 94.40 54  A 1 
ATOM 415  C CG2 . VAL A 1 54  ? 5.559   -20.584 -10.576 1.00 94.20 54  A 1 
ATOM 416  N N   . HIS A 1 55  ? 7.499   -24.158 -7.988  1.00 97.38 55  A 1 
ATOM 417  C CA  . HIS A 1 55  ? 7.448   -25.204 -6.978  1.00 97.24 55  A 1 
ATOM 418  C C   . HIS A 1 55  ? 7.323   -24.582 -5.596  1.00 97.29 55  A 1 
ATOM 419  O O   . HIS A 1 55  ? 8.217   -23.854 -5.147  1.00 96.62 55  A 1 
ATOM 420  C CB  . HIS A 1 55  ? 8.675   -26.108 -7.080  1.00 96.61 55  A 1 
ATOM 421  C CG  . HIS A 1 55  ? 8.727   -26.902 -8.353  1.00 91.13 55  A 1 
ATOM 422  N ND1 . HIS A 1 55  ? 9.258   -26.491 -9.555  1.00 77.03 55  A 1 
ATOM 423  C CD2 . HIS A 1 55  ? 8.269   -28.175 -8.542  1.00 77.18 55  A 1 
ATOM 424  C CE1 . HIS A 1 55  ? 9.130   -27.489 -10.441 1.00 80.29 55  A 1 
ATOM 425  N NE2 . HIS A 1 55  ? 8.540   -28.538 -9.856  1.00 81.59 55  A 1 
ATOM 426  N N   . PHE A 1 56  ? 6.224   -24.868 -4.902  1.00 97.40 56  A 1 
ATOM 427  C CA  . PHE A 1 56  ? 5.996   -24.395 -3.551  1.00 97.41 56  A 1 
ATOM 428  C C   . PHE A 1 56  ? 6.676   -25.312 -2.534  1.00 97.39 56  A 1 
ATOM 429  O O   . PHE A 1 56  ? 6.507   -26.531 -2.590  1.00 96.42 56  A 1 
ATOM 430  C CB  . PHE A 1 56  ? 4.500   -24.288 -3.282  1.00 97.11 56  A 1 
ATOM 431  C CG  . PHE A 1 56  ? 3.798   -23.279 -4.153  1.00 97.40 56  A 1 
ATOM 432  C CD1 . PHE A 1 56  ? 3.783   -21.921 -3.785  1.00 95.65 56  A 1 
ATOM 433  C CD2 . PHE A 1 56  ? 3.162   -23.682 -5.333  1.00 95.60 56  A 1 
ATOM 434  C CE1 . PHE A 1 56  ? 3.114   -20.987 -4.582  1.00 95.24 56  A 1 
ATOM 435  C CE2 . PHE A 1 56  ? 2.492   -22.750 -6.135  1.00 94.97 56  A 1 
ATOM 436  C CZ  . PHE A 1 56  ? 2.461   -21.403 -5.754  1.00 96.25 56  A 1 
ATOM 437  N N   . PRO A 1 57  ? 7.419   -24.768 -1.560  1.00 96.96 57  A 1 
ATOM 438  C CA  . PRO A 1 57  ? 7.915   -25.557 -0.442  1.00 96.69 57  A 1 
ATOM 439  C C   . PRO A 1 57  ? 6.769   -25.941 0.503   1.00 96.57 57  A 1 
ATOM 440  O O   . PRO A 1 57  ? 5.749   -25.252 0.583   1.00 95.38 57  A 1 
ATOM 441  C CB  . PRO A 1 57  ? 8.968   -24.669 0.216   1.00 95.86 57  A 1 
ATOM 442  C CG  . PRO A 1 57  ? 8.425   -23.264 -0.013  1.00 95.02 57  A 1 
ATOM 443  C CD  . PRO A 1 57  ? 7.759   -23.366 -1.388  1.00 96.40 57  A 1 
ATOM 444  N N   . THR A 1 58  ? 6.962   -26.975 1.300   1.00 96.23 58  A 1 
ATOM 445  C CA  . THR A 1 58  ? 5.955   -27.457 2.265   1.00 95.65 58  A 1 
ATOM 446  C C   . THR A 1 58  ? 5.631   -26.442 3.364   1.00 95.20 58  A 1 
ATOM 447  O O   . THR A 1 58  ? 4.551   -26.495 3.959   1.00 92.79 58  A 1 
ATOM 448  C CB  . THR A 1 58  ? 6.439   -28.750 2.931   1.00 94.63 58  A 1 
ATOM 449  O OG1 . THR A 1 58  ? 7.739   -28.562 3.452   1.00 87.05 58  A 1 
ATOM 450  C CG2 . THR A 1 58  ? 6.515   -29.912 1.937   1.00 84.98 58  A 1 
ATOM 451  N N   . ASP A 1 59  ? 6.555   -25.517 3.635   1.00 95.07 59  A 1 
ATOM 452  C CA  . ASP A 1 59  ? 6.419   -24.422 4.594   1.00 94.15 59  A 1 
ATOM 453  C C   . ASP A 1 59  ? 6.081   -23.074 3.938   1.00 94.89 59  A 1 
ATOM 454  O O   . ASP A 1 59  ? 6.209   -22.025 4.571   1.00 92.50 59  A 1 
ATOM 455  C CB  . ASP A 1 59  ? 7.650   -24.386 5.517   1.00 91.07 59  A 1 
ATOM 456  C CG  . ASP A 1 59  ? 8.997   -24.226 4.816   1.00 85.31 59  A 1 
ATOM 457  O OD1 . ASP A 1 59  ? 9.119   -24.401 3.584   1.00 77.56 59  A 1 
ATOM 458  O OD2 . ASP A 1 59  ? 9.998   -24.004 5.542   1.00 78.42 59  A 1 
ATOM 459  N N   . TYR A 1 60  ? 5.590   -23.076 2.707   1.00 96.17 60  A 1 
ATOM 460  C CA  . TYR A 1 60  ? 5.029   -21.885 2.075   1.00 96.71 60  A 1 
ATOM 461  C C   . TYR A 1 60  ? 3.868   -21.315 2.919   1.00 96.75 60  A 1 
ATOM 462  O O   . TYR A 1 60  ? 3.053   -22.085 3.428   1.00 95.34 60  A 1 
ATOM 463  C CB  . TYR A 1 60  ? 4.564   -22.233 0.659   1.00 96.70 60  A 1 
ATOM 464  C CG  . TYR A 1 60  ? 4.129   -21.035 -0.151  1.00 97.12 60  A 1 
ATOM 465  C CD1 . TYR A 1 60  ? 2.760   -20.746 -0.355  1.00 96.07 60  A 1 
ATOM 466  C CD2 . TYR A 1 60  ? 5.104   -20.184 -0.694  1.00 96.14 60  A 1 
ATOM 467  C CE1 . TYR A 1 60  ? 2.380   -19.624 -1.102  1.00 96.22 60  A 1 
ATOM 468  C CE2 . TYR A 1 60  ? 4.730   -19.062 -1.435  1.00 96.02 60  A 1 
ATOM 469  C CZ  . TYR A 1 60  ? 3.369   -18.783 -1.640  1.00 96.84 60  A 1 
ATOM 470  O OH  . TYR A 1 60  ? 3.020   -17.681 -2.376  1.00 96.14 60  A 1 
ATOM 471  N N   . PRO A 1 61  ? 3.754   -19.987 3.124   1.00 96.47 61  A 1 
ATOM 472  C CA  . PRO A 1 61  ? 4.506   -18.904 2.493   1.00 96.26 61  A 1 
ATOM 473  C C   . PRO A 1 61  ? 5.728   -18.411 3.282   1.00 96.05 61  A 1 
ATOM 474  O O   . PRO A 1 61  ? 6.224   -17.325 3.018   1.00 94.76 61  A 1 
ATOM 475  C CB  . PRO A 1 61  ? 3.462   -17.796 2.332   1.00 95.68 61  A 1 
ATOM 476  C CG  . PRO A 1 61  ? 2.664   -17.926 3.625   1.00 95.04 61  A 1 
ATOM 477  C CD  . PRO A 1 61  ? 2.617   -19.434 3.846   1.00 95.89 61  A 1 
ATOM 478  N N   . PHE A 1 62  ? 6.213   -19.164 4.256   1.00 95.53 62  A 1 
ATOM 479  C CA  . PHE A 1 62  ? 7.332   -18.713 5.091   1.00 95.15 62  A 1 
ATOM 480  C C   . PHE A 1 62  ? 8.697   -18.899 4.422   1.00 94.68 62  A 1 
ATOM 481  O O   . PHE A 1 62  ? 9.676   -18.277 4.832   1.00 92.71 62  A 1 
ATOM 482  C CB  . PHE A 1 62  ? 7.276   -19.417 6.451   1.00 94.66 62  A 1 
ATOM 483  C CG  . PHE A 1 62  ? 5.979   -19.160 7.182   1.00 94.68 62  A 1 
ATOM 484  C CD1 . PHE A 1 62  ? 5.704   -17.879 7.713   1.00 92.20 62  A 1 
ATOM 485  C CD2 . PHE A 1 62  ? 5.003   -20.164 7.277   1.00 92.42 62  A 1 
ATOM 486  C CE1 . PHE A 1 62  ? 4.473   -17.610 8.328   1.00 91.41 62  A 1 
ATOM 487  C CE2 . PHE A 1 62  ? 3.768   -19.898 7.891   1.00 90.90 62  A 1 
ATOM 488  C CZ  . PHE A 1 62  ? 3.509   -18.619 8.408   1.00 92.57 62  A 1 
ATOM 489  N N   . LYS A 1 63  ? 8.759   -19.713 3.378   1.00 94.96 63  A 1 
ATOM 490  C CA  . LYS A 1 63  ? 9.873   -19.778 2.436   1.00 94.80 63  A 1 
ATOM 491  C C   . LYS A 1 63  ? 9.396   -19.415 1.029   1.00 95.62 63  A 1 
ATOM 492  O O   . LYS A 1 63  ? 8.237   -19.653 0.706   1.00 95.28 63  A 1 
ATOM 493  C CB  . LYS A 1 63  ? 10.507  -21.168 2.455   1.00 93.54 63  A 1 
ATOM 494  C CG  . LYS A 1 63  ? 11.322  -21.400 3.728   1.00 88.47 63  A 1 
ATOM 495  C CD  . LYS A 1 63  ? 12.169  -22.665 3.560   1.00 80.43 63  A 1 
ATOM 496  C CE  . LYS A 1 63  ? 12.804  -23.076 4.880   1.00 72.91 63  A 1 
ATOM 497  N NZ  . LYS A 1 63  ? 12.541  -24.498 5.160   1.00 63.68 63  A 1 
ATOM 498  N N   . PRO A 1 64  ? 10.288  -18.841 0.197   1.00 95.65 64  A 1 
ATOM 499  C CA  . PRO A 1 64  ? 9.934   -18.488 -1.171  1.00 95.93 64  A 1 
ATOM 500  C C   . PRO A 1 64  ? 9.626   -19.733 -2.015  1.00 96.56 64  A 1 
ATOM 501  O O   . PRO A 1 64  ? 10.242  -20.787 -1.806  1.00 96.30 64  A 1 
ATOM 502  C CB  . PRO A 1 64  ? 11.146  -17.725 -1.718  1.00 94.79 64  A 1 
ATOM 503  C CG  . PRO A 1 64  ? 12.314  -18.261 -0.903  1.00 93.13 64  A 1 
ATOM 504  C CD  . PRO A 1 64  ? 11.687  -18.536 0.459   1.00 94.47 64  A 1 
ATOM 505  N N   . PRO A 1 65  ? 8.744   -19.608 -3.010  1.00 97.23 65  A 1 
ATOM 506  C CA  . PRO A 1 65  ? 8.617   -20.626 -4.040  1.00 97.49 65  A 1 
ATOM 507  C C   . PRO A 1 65  ? 9.894   -20.669 -4.891  1.00 97.56 65  A 1 
ATOM 508  O O   . PRO A 1 65  ? 10.588  -19.665 -5.076  1.00 96.86 65  A 1 
ATOM 509  C CB  . PRO A 1 65  ? 7.381   -20.227 -4.849  1.00 96.84 65  A 1 
ATOM 510  C CG  . PRO A 1 65  ? 7.384   -18.702 -4.751  1.00 95.25 65  A 1 
ATOM 511  C CD  . PRO A 1 65  ? 7.948   -18.436 -3.353  1.00 96.64 65  A 1 
ATOM 512  N N   . LYS A 1 66  ? 10.203  -21.840 -5.447  1.00 97.10 66  A 1 
ATOM 513  C CA  . LYS A 1 66  ? 11.235  -21.971 -6.466  1.00 97.31 66  A 1 
ATOM 514  C C   . LYS A 1 66  ? 10.604  -21.676 -7.819  1.00 97.44 66  A 1 
ATOM 515  O O   . LYS A 1 66  ? 9.744   -22.421 -8.260  1.00 96.73 66  A 1 
ATOM 516  C CB  . LYS A 1 66  ? 11.860  -23.369 -6.444  1.00 96.53 66  A 1 
ATOM 517  C CG  . LYS A 1 66  ? 12.669  -23.622 -5.161  1.00 84.95 66  A 1 
ATOM 518  C CD  . LYS A 1 66  ? 13.300  -25.020 -5.230  1.00 76.03 66  A 1 
ATOM 519  C CE  . LYS A 1 66  ? 14.117  -25.315 -3.980  1.00 64.39 66  A 1 
ATOM 520  N NZ  . LYS A 1 66  ? 14.712  -26.676 -4.034  1.00 55.88 66  A 1 
ATOM 521  N N   . ILE A 1 67  ? 11.035  -20.595 -8.448  1.00 97.58 67  A 1 
ATOM 522  C CA  . ILE A 1 67  ? 10.554  -20.187 -9.761  1.00 97.69 67  A 1 
ATOM 523  C C   . ILE A 1 67  ? 11.725  -20.212 -10.743 1.00 97.69 67  A 1 
ATOM 524  O O   . ILE A 1 67  ? 12.788  -19.669 -10.446 1.00 96.91 67  A 1 
ATOM 525  C CB  . ILE A 1 67  ? 9.825   -18.829 -9.724  1.00 97.19 67  A 1 
ATOM 526  C CG1 . ILE A 1 67  ? 8.690   -18.875 -8.677  1.00 95.23 67  A 1 
ATOM 527  C CG2 . ILE A 1 67  ? 9.277   -18.484 -11.125 1.00 95.33 67  A 1 
ATOM 528  C CD1 . ILE A 1 67  ? 7.814   -17.620 -8.606  1.00 91.12 67  A 1 
ATOM 529  N N   . ALA A 1 68  ? 11.528  -20.850 -11.894 1.00 97.74 68  A 1 
ATOM 530  C CA  . ALA A 1 68  ? 12.515  -20.919 -12.959 1.00 97.72 68  A 1 
ATOM 531  C C   . ALA A 1 68  ? 11.824  -20.796 -14.321 1.00 97.78 68  A 1 
ATOM 532  O O   . ALA A 1 68  ? 10.722  -21.301 -14.504 1.00 96.92 68  A 1 
ATOM 533  C CB  . ALA A 1 68  ? 13.292  -22.234 -12.836 1.00 96.91 68  A 1 
ATOM 534  N N   . PHE A 1 69  ? 12.489  -20.147 -15.266 1.00 97.27 69  A 1 
ATOM 535  C CA  . PHE A 1 69  ? 12.055  -20.166 -16.656 1.00 97.43 69  A 1 
ATOM 536  C C   . PHE A 1 69  ? 12.277  -21.557 -17.256 1.00 97.44 69  A 1 
ATOM 537  O O   . PHE A 1 69  ? 13.320  -22.174 -17.043 1.00 96.53 69  A 1 
ATOM 538  C CB  . PHE A 1 69  ? 12.802  -19.100 -17.461 1.00 97.22 69  A 1 
ATOM 539  C CG  . PHE A 1 69  ? 12.264  -17.698 -17.273 1.00 97.42 69  A 1 
ATOM 540  C CD1 . PHE A 1 69  ? 11.401  -17.150 -18.240 1.00 95.10 69  A 1 
ATOM 541  C CD2 . PHE A 1 69  ? 12.624  -16.938 -16.161 1.00 95.06 69  A 1 
ATOM 542  C CE1 . PHE A 1 69  ? 10.906  -15.848 -18.099 1.00 94.54 69  A 1 
ATOM 543  C CE2 . PHE A 1 69  ? 12.125  -15.628 -16.004 1.00 94.44 69  A 1 
ATOM 544  C CZ  . PHE A 1 69  ? 11.266  -15.083 -16.974 1.00 96.13 69  A 1 
ATOM 545  N N   . THR A 1 70  ? 11.318  -22.026 -18.026 1.00 96.36 70  A 1 
ATOM 546  C CA  . THR A 1 70  ? 11.476  -23.203 -18.895 1.00 95.81 70  A 1 
ATOM 547  C C   . THR A 1 70  ? 11.760  -22.776 -20.333 1.00 95.94 70  A 1 
ATOM 548  O O   . THR A 1 70  ? 12.541  -23.426 -21.024 1.00 94.21 70  A 1 
ATOM 549  C CB  . THR A 1 70  ? 10.240  -24.106 -18.842 1.00 94.68 70  A 1 
ATOM 550  O OG1 . THR A 1 70  ? 9.066   -23.377 -19.100 1.00 86.63 70  A 1 
ATOM 551  C CG2 . THR A 1 70  ? 10.066  -24.745 -17.475 1.00 84.89 70  A 1 
ATOM 552  N N   . THR A 1 71  ? 11.205  -21.645 -20.747 1.00 95.79 71  A 1 
ATOM 553  C CA  . THR A 1 71  ? 11.565  -21.001 -22.013 1.00 95.79 71  A 1 
ATOM 554  C C   . THR A 1 71  ? 12.932  -20.334 -21.876 1.00 96.08 71  A 1 
ATOM 555  O O   . THR A 1 71  ? 13.190  -19.606 -20.919 1.00 95.24 71  A 1 
ATOM 556  C CB  . THR A 1 71  ? 10.512  -19.973 -22.424 1.00 95.12 71  A 1 
ATOM 557  O OG1 . THR A 1 71  ? 9.236   -20.566 -22.410 1.00 91.03 71  A 1 
ATOM 558  C CG2 . THR A 1 71  ? 10.741  -19.452 -23.839 1.00 91.20 71  A 1 
ATOM 559  N N   . LYS A 1 72  ? 13.813  -20.567 -22.841 1.00 96.40 72  A 1 
ATOM 560  C CA  . LYS A 1 72  ? 15.104  -19.891 -22.891 1.00 96.53 72  A 1 
ATOM 561  C C   . LYS A 1 72  ? 14.914  -18.394 -23.106 1.00 96.73 72  A 1 
ATOM 562  O O   . LYS A 1 72  ? 14.121  -17.982 -23.934 1.00 95.44 72  A 1 
ATOM 563  C CB  . LYS A 1 72  ? 16.006  -20.473 -23.981 1.00 95.43 72  A 1 
ATOM 564  C CG  . LYS A 1 72  ? 16.504  -21.883 -23.627 1.00 87.46 72  A 1 
ATOM 565  C CD  . LYS A 1 72  ? 17.533  -22.341 -24.660 1.00 80.40 72  A 1 
ATOM 566  C CE  . LYS A 1 72  ? 18.077  -23.721 -24.289 1.00 71.75 72  A 1 
ATOM 567  N NZ  . LYS A 1 72  ? 19.117  -24.167 -25.234 1.00 62.41 72  A 1 
ATOM 568  N N   . ILE A 1 73  ? 15.712  -17.607 -22.386 1.00 96.73 73  A 1 
ATOM 569  C CA  . ILE A 1 73  ? 15.666  -16.156 -22.463 1.00 97.02 73  A 1 
ATOM 570  C C   . ILE A 1 73  ? 17.082  -15.587 -22.388 1.00 97.09 73  A 1 
ATOM 571  O O   . ILE A 1 73  ? 17.927  -16.078 -21.634 1.00 96.12 73  A 1 
ATOM 572  C CB  . ILE A 1 73  ? 14.713  -15.594 -21.384 1.00 96.47 73  A 1 
ATOM 573  C CG1 . ILE A 1 73  ? 14.512  -14.081 -21.554 1.00 94.58 73  A 1 
ATOM 574  C CG2 . ILE A 1 73  ? 15.186  -15.948 -19.957 1.00 94.01 73  A 1 
ATOM 575  C CD1 . ILE A 1 73  ? 13.373  -13.506 -20.706 1.00 92.51 73  A 1 
ATOM 576  N N   . TYR A 1 74  ? 17.354  -14.551 -23.173 1.00 96.57 74  A 1 
ATOM 577  C CA  . TYR A 1 74  ? 18.613  -13.829 -23.135 1.00 96.72 74  A 1 
ATOM 578  C C   . TYR A 1 74  ? 18.507  -12.655 -22.160 1.00 96.66 74  A 1 
ATOM 579  O O   . TYR A 1 74  ? 17.941  -11.616 -22.495 1.00 95.63 74  A 1 
ATOM 580  C CB  . TYR A 1 74  ? 18.980  -13.389 -24.552 1.00 96.50 74  A 1 
ATOM 581  C CG  . TYR A 1 74  ? 20.382  -12.845 -24.673 1.00 96.95 74  A 1 
ATOM 582  C CD1 . TYR A 1 74  ? 20.631  -11.460 -24.543 1.00 94.94 74  A 1 
ATOM 583  C CD2 . TYR A 1 74  ? 21.456  -13.720 -24.929 1.00 95.06 74  A 1 
ATOM 584  C CE1 . TYR A 1 74  ? 21.932  -10.953 -24.680 1.00 94.67 74  A 1 
ATOM 585  C CE2 . TYR A 1 74  ? 22.754  -13.224 -25.075 1.00 94.66 74  A 1 
ATOM 586  C CZ  . TYR A 1 74  ? 22.993  -11.838 -24.953 1.00 96.09 74  A 1 
ATOM 587  O OH  . TYR A 1 74  ? 24.269  -11.353 -25.100 1.00 95.09 74  A 1 
ATOM 588  N N   . HIS A 1 75  ? 19.010  -12.840 -20.940 1.00 96.48 75  A 1 
ATOM 589  C CA  . HIS A 1 75  ? 18.877  -11.854 -19.877 1.00 96.43 75  A 1 
ATOM 590  C C   . HIS A 1 75  ? 20.046  -11.950 -18.873 1.00 96.37 75  A 1 
ATOM 591  O O   . HIS A 1 75  ? 20.412  -13.066 -18.492 1.00 95.48 75  A 1 
ATOM 592  C CB  . HIS A 1 75  ? 17.539  -12.082 -19.169 1.00 95.96 75  A 1 
ATOM 593  C CG  . HIS A 1 75  ? 17.168  -10.973 -18.235 1.00 95.92 75  A 1 
ATOM 594  N ND1 . HIS A 1 75  ? 17.489  -10.875 -16.909 1.00 90.79 75  A 1 
ATOM 595  C CD2 . HIS A 1 75  ? 16.448  -9.847  -18.553 1.00 90.73 75  A 1 
ATOM 596  C CE1 . HIS A 1 75  ? 16.979  -9.721  -16.437 1.00 90.90 75  A 1 
ATOM 597  N NE2 . HIS A 1 75  ? 16.341  -9.071  -17.411 1.00 91.95 75  A 1 
ATOM 598  N N   . PRO A 1 76  ? 20.612  -10.850 -18.380 1.00 96.20 76  A 1 
ATOM 599  C CA  . PRO A 1 76  ? 21.764  -10.902 -17.478 1.00 95.59 76  A 1 
ATOM 600  C C   . PRO A 1 76  ? 21.472  -11.539 -16.115 1.00 95.11 76  A 1 
ATOM 601  O O   . PRO A 1 76  ? 22.378  -12.089 -15.482 1.00 93.51 76  A 1 
ATOM 602  C CB  . PRO A 1 76  ? 22.220  -9.450  -17.330 1.00 94.54 76  A 1 
ATOM 603  C CG  . PRO A 1 76  ? 20.993  -8.623  -17.683 1.00 91.93 76  A 1 
ATOM 604  C CD  . PRO A 1 76  ? 20.280  -9.485  -18.719 1.00 94.99 76  A 1 
ATOM 605  N N   . ASN A 1 77  ? 20.219  -11.513 -15.674 1.00 95.08 77  A 1 
ATOM 606  C CA  . ASN A 1 77  ? 19.809  -12.049 -14.370 1.00 94.85 77  A 1 
ATOM 607  C C   . ASN A 1 77  ? 19.129  -13.426 -14.454 1.00 94.66 77  A 1 
ATOM 608  O O   . ASN A 1 77  ? 18.634  -13.919 -13.438 1.00 93.65 77  A 1 
ATOM 609  C CB  . ASN A 1 77  ? 18.936  -11.014 -13.647 1.00 94.79 77  A 1 
ATOM 610  C CG  . ASN A 1 77  ? 19.594  -9.653  -13.563 1.00 93.96 77  A 1 
ATOM 611  O OD1 . ASN A 1 77  ? 19.229  -8.717  -14.250 1.00 86.59 77  A 1 
ATOM 612  N ND2 . ASN A 1 77  ? 20.619  -9.503  -12.749 1.00 86.61 77  A 1 
ATOM 613  N N   . ILE A 1 78  ? 19.096  -14.053 -15.634 1.00 95.71 78  A 1 
ATOM 614  C CA  . ILE A 1 78  ? 18.481  -15.364 -15.862 1.00 96.05 78  A 1 
ATOM 615  C C   . ILE A 1 78  ? 19.461  -16.240 -16.651 1.00 95.92 78  A 1 
ATOM 616  O O   . ILE A 1 78  ? 19.878  -15.879 -17.742 1.00 95.08 78  A 1 
ATOM 617  C CB  . ILE A 1 78  ? 17.121  -15.239 -16.591 1.00 96.24 78  A 1 
ATOM 618  C CG1 . ILE A 1 78  ? 16.180  -14.232 -15.884 1.00 95.03 78  A 1 
ATOM 619  C CG2 . ILE A 1 78  ? 16.453  -16.628 -16.682 1.00 94.89 78  A 1 
ATOM 620  C CD1 . ILE A 1 78  ? 14.931  -13.867 -16.698 1.00 93.45 78  A 1 
ATOM 621  N N   . ASN A 1 79  ? 19.842  -17.392 -16.096 1.00 95.83 79  A 1 
ATOM 622  C CA  . ASN A 1 79  ? 20.801  -18.276 -16.748 1.00 95.43 79  A 1 
ATOM 623  C C   . ASN A 1 79  ? 20.134  -19.287 -17.708 1.00 95.56 79  A 1 
ATOM 624  O O   . ASN A 1 79  ? 18.914  -19.379 -17.799 1.00 94.77 79  A 1 
ATOM 625  C CB  . ASN A 1 79  ? 21.708  -18.920 -15.690 1.00 94.30 79  A 1 
ATOM 626  C CG  . ASN A 1 79  ? 21.052  -20.003 -14.846 1.00 94.46 79  A 1 
ATOM 627  O OD1 . ASN A 1 79  ? 19.953  -20.456 -15.069 1.00 89.84 79  A 1 
ATOM 628  N ND2 . ASN A 1 79  ? 21.755  -20.477 -13.839 1.00 89.19 79  A 1 
ATOM 629  N N   . SER A 1 80  ? 20.956  -20.077 -18.372 1.00 95.05 80  A 1 
ATOM 630  C CA  . SER A 1 80  ? 20.513  -21.101 -19.321 1.00 94.78 80  A 1 
ATOM 631  C C   . SER A 1 80  ? 19.624  -22.197 -18.715 1.00 95.22 80  A 1 
ATOM 632  O O   . SER A 1 80  ? 18.875  -22.843 -19.442 1.00 93.56 80  A 1 
ATOM 633  C CB  . SER A 1 80  ? 21.734  -21.766 -19.952 1.00 93.41 80  A 1 
ATOM 634  O OG  . SER A 1 80  ? 22.584  -22.280 -18.943 1.00 85.02 80  A 1 
ATOM 635  N N   . ASN A 1 81  ? 19.681  -22.377 -17.393 1.00 95.22 81  A 1 
ATOM 636  C CA  . ASN A 1 81  ? 18.840  -23.326 -16.656 1.00 95.17 81  A 1 
ATOM 637  C C   . ASN A 1 81  ? 17.513  -22.694 -16.206 1.00 95.80 81  A 1 
ATOM 638  O O   . ASN A 1 81  ? 16.787  -23.295 -15.416 1.00 93.68 81  A 1 
ATOM 639  C CB  . ASN A 1 81  ? 19.635  -23.884 -15.463 1.00 93.51 81  A 1 
ATOM 640  C CG  . ASN A 1 81  ? 20.883  -24.653 -15.867 1.00 85.97 81  A 1 
ATOM 641  O OD1 . ASN A 1 81  ? 21.105  -25.003 -17.008 1.00 76.17 81  A 1 
ATOM 642  N ND2 . ASN A 1 81  ? 21.746  -24.948 -14.916 1.00 74.68 81  A 1 
ATOM 643  N N   . GLY A 1 82  ? 17.228  -21.463 -16.626 1.00 95.88 82  A 1 
ATOM 644  C CA  . GLY A 1 82  ? 16.045  -20.712 -16.229 1.00 96.16 82  A 1 
ATOM 645  C C   . GLY A 1 82  ? 16.080  -20.166 -14.801 1.00 96.64 82  A 1 
ATOM 646  O O   . GLY A 1 82  ? 15.077  -19.633 -14.328 1.00 95.47 82  A 1 
ATOM 647  N N   . SER A 1 83  ? 17.214  -20.314 -14.090 1.00 96.59 83  A 1 
ATOM 648  C CA  . SER A 1 83  ? 17.340  -19.786 -12.732 1.00 96.14 83  A 1 
ATOM 649  C C   . SER A 1 83  ? 17.324  -18.261 -12.749 1.00 96.25 83  A 1 
ATOM 650  O O   . SER A 1 83  ? 18.059  -17.643 -13.518 1.00 95.19 83  A 1 
ATOM 651  C CB  . SER A 1 83  ? 18.611  -20.255 -12.046 1.00 95.23 83  A 1 
ATOM 652  O OG  . SER A 1 83  ? 18.636  -21.667 -11.959 1.00 83.96 83  A 1 
ATOM 653  N N   . ILE A 1 84  ? 16.534  -17.662 -11.857 1.00 95.42 84  A 1 
ATOM 654  C CA  . ILE A 1 84  ? 16.336  -16.217 -11.779 1.00 95.12 84  A 1 
ATOM 655  C C   . ILE A 1 84  ? 17.077  -15.675 -10.563 1.00 94.21 84  A 1 
ATOM 656  O O   . ILE A 1 84  ? 16.866  -16.119 -9.430  1.00 92.09 84  A 1 
ATOM 657  C CB  . ILE A 1 84  ? 14.832  -15.866 -11.723 1.00 95.15 84  A 1 
ATOM 658  C CG1 . ILE A 1 84  ? 14.027  -16.577 -12.837 1.00 93.50 84  A 1 
ATOM 659  C CG2 . ILE A 1 84  ? 14.643  -14.348 -11.819 1.00 92.60 84  A 1 
ATOM 660  C CD1 . ILE A 1 84  ? 12.509  -16.476 -12.654 1.00 92.28 84  A 1 
ATOM 661  N N   . LYS A 1 85  ? 17.935  -14.675 -10.777 1.00 93.47 85  A 1 
ATOM 662  C CA  . LYS A 1 85  ? 18.572  -13.929 -9.699  1.00 92.40 85  A 1 
ATOM 663  C C   . LYS A 1 85  ? 17.715  -12.715 -9.352  1.00 91.58 85  A 1 
ATOM 664  O O   . LYS A 1 85  ? 17.921  -11.630 -9.885  1.00 89.79 85  A 1 
ATOM 665  C CB  . LYS A 1 85  ? 20.015  -13.579 -10.078 1.00 91.40 85  A 1 
ATOM 666  C CG  . LYS A 1 85  ? 20.801  -13.146 -8.832  1.00 87.69 85  A 1 
ATOM 667  C CD  . LYS A 1 85  ? 22.278  -12.962 -9.195  1.00 83.09 85  A 1 
ATOM 668  C CE  . LYS A 1 85  ? 23.082  -12.674 -7.937  1.00 77.81 85  A 1 
ATOM 669  N NZ  . LYS A 1 85  ? 24.489  -12.366 -8.254  1.00 70.33 85  A 1 
ATOM 670  N N   . LEU A 1 86  ? 16.761  -12.940 -8.450  1.00 92.16 86  A 1 
ATOM 671  C CA  . LEU A 1 86  ? 15.862  -11.915 -7.940  1.00 91.76 86  A 1 
ATOM 672  C C   . LEU A 1 86  ? 15.849  -11.976 -6.409  1.00 91.35 86  A 1 
ATOM 673  O O   . LEU A 1 86  ? 15.741  -13.053 -5.830  1.00 89.48 86  A 1 
ATOM 674  C CB  . LEU A 1 86  ? 14.478  -12.137 -8.572  1.00 90.98 86  A 1 
ATOM 675  C CG  . LEU A 1 86  ? 13.429  -11.055 -8.244  1.00 90.06 86  A 1 
ATOM 676  C CD1 . LEU A 1 86  ? 13.828  -9.688  -8.776  1.00 86.55 86  A 1 
ATOM 677  C CD2 . LEU A 1 86  ? 12.097  -11.431 -8.883  1.00 85.90 86  A 1 
ATOM 678  N N   . ASP A 1 87  ? 15.987  -10.823 -5.768  1.00 90.18 87  A 1 
ATOM 679  C CA  . ASP A 1 87  ? 16.126  -10.702 -4.314  1.00 89.06 87  A 1 
ATOM 680  C C   . ASP A 1 87  ? 14.912  -11.252 -3.554  1.00 89.80 87  A 1 
ATOM 681  O O   . ASP A 1 87  ? 15.071  -12.010 -2.588  1.00 87.65 87  A 1 
ATOM 682  C CB  . ASP A 1 87  ? 16.390  -9.226  -3.974  1.00 85.91 87  A 1 
ATOM 683  C CG  . ASP A 1 87  ? 15.184  -8.311  -4.242  1.00 81.80 87  A 1 
ATOM 684  O OD1 . ASP A 1 87  ? 14.381  -8.642  -5.143  1.00 75.58 87  A 1 
ATOM 685  O OD2 . ASP A 1 87  ? 14.992  -7.356  -3.462  1.00 76.68 87  A 1 
ATOM 686  N N   . ILE A 1 88  ? 13.702  -10.990 -4.042  1.00 89.33 88  A 1 
ATOM 687  C CA  . ILE A 1 88  ? 12.455  -11.469 -3.440  1.00 89.89 88  A 1 
ATOM 688  C C   . ILE A 1 88  ? 12.278  -12.994 -3.521  1.00 90.89 88  A 1 
ATOM 689  O O   . ILE A 1 88  ? 11.517  -13.548 -2.742  1.00 90.06 88  A 1 
ATOM 690  C CB  . ILE A 1 88  ? 11.220  -10.758 -4.038  1.00 88.88 88  A 1 
ATOM 691  C CG1 . ILE A 1 88  ? 11.056  -11.045 -5.540  1.00 85.22 88  A 1 
ATOM 692  C CG2 . ILE A 1 88  ? 11.292  -9.246  -3.746  1.00 84.69 88  A 1 
ATOM 693  C CD1 . ILE A 1 88  ? 9.724   -10.546 -6.104  1.00 84.39 88  A 1 
ATOM 694  N N   . LEU A 1 89  ? 13.010  -13.674 -4.401  1.00 92.12 89  A 1 
ATOM 695  C CA  . LEU A 1 89  ? 13.070  -15.144 -4.447  1.00 92.54 89  A 1 
ATOM 696  C C   . LEU A 1 89  ? 14.154  -15.724 -3.523  1.00 91.70 89  A 1 
ATOM 697  O O   . LEU A 1 89  ? 14.375  -16.937 -3.497  1.00 89.24 89  A 1 
ATOM 698  C CB  . LEU A 1 89  ? 13.272  -15.606 -5.901  1.00 93.20 89  A 1 
ATOM 699  C CG  . LEU A 1 89  ? 12.072  -15.339 -6.833  1.00 92.89 89  A 1 
ATOM 700  C CD1 . LEU A 1 89  ? 12.434  -15.775 -8.253  1.00 90.76 89  A 1 
ATOM 701  C CD2 . LEU A 1 89  ? 10.838  -16.121 -6.390  1.00 90.51 89  A 1 
ATOM 702  N N   . ARG A 1 90  ? 14.857  -14.855 -2.782  1.00 91.18 90  A 1 
ATOM 703  C CA  . ARG A 1 90  ? 15.995  -15.222 -1.937  1.00 89.35 90  A 1 
ATOM 704  C C   . ARG A 1 90  ? 15.884  -14.525 -0.571  1.00 88.68 90  A 1 
ATOM 705  O O   . ARG A 1 90  ? 14.961  -14.810 0.191   1.00 84.13 90  A 1 
ATOM 706  C CB  . ARG A 1 90  ? 17.318  -14.923 -2.671  1.00 86.42 90  A 1 
ATOM 707  C CG  . ARG A 1 90  ? 17.465  -15.683 -4.006  1.00 80.03 90  A 1 
ATOM 708  C CD  . ARG A 1 90  ? 18.832  -15.393 -4.634  1.00 73.51 90  A 1 
ATOM 709  N NE  . ARG A 1 90  ? 18.981  -16.043 -5.943  1.00 64.84 90  A 1 
ATOM 710  C CZ  . ARG A 1 90  ? 20.108  -16.218 -6.612  1.00 56.27 90  A 1 
ATOM 711  N NH1 . ARG A 1 90  ? 21.257  -15.798 -6.148  1.00 51.59 90  A 1 
ATOM 712  N NH2 . ARG A 1 90  ? 20.105  -16.810 -7.772  1.00 49.69 90  A 1 
ATOM 713  N N   . SER A 1 91  ? 16.806  -13.624 -0.275  1.00 88.64 91  A 1 
ATOM 714  C CA  . SER A 1 91  ? 16.921  -12.954 1.026   1.00 87.57 91  A 1 
ATOM 715  C C   . SER A 1 91  ? 15.784  -11.971 1.324   1.00 88.08 91  A 1 
ATOM 716  O O   . SER A 1 91  ? 15.466  -11.736 2.488   1.00 85.71 91  A 1 
ATOM 717  C CB  . SER A 1 91  ? 18.255  -12.199 1.090   1.00 85.64 91  A 1 
ATOM 718  O OG  . SER A 1 91  ? 18.370  -11.342 -0.029  1.00 80.84 91  A 1 
ATOM 719  N N   . GLN A 1 92  ? 15.156  -11.418 0.300   1.00 87.90 92  A 1 
ATOM 720  C CA  . GLN A 1 92  ? 14.096  -10.419 0.423   1.00 88.17 92  A 1 
ATOM 721  C C   . GLN A 1 92  ? 12.687  -11.004 0.290   1.00 89.31 92  A 1 
ATOM 722  O O   . GLN A 1 92  ? 11.726  -10.273 0.065   1.00 88.16 92  A 1 
ATOM 723  C CB  . GLN A 1 92  ? 14.352  -9.274  -0.569  1.00 86.70 92  A 1 
ATOM 724  C CG  . GLN A 1 92  ? 15.692  -8.563  -0.339  1.00 83.00 92  A 1 
ATOM 725  C CD  . GLN A 1 92  ? 15.766  -7.951  1.049   1.00 80.11 92  A 1 
ATOM 726  O OE1 . GLN A 1 92  ? 14.834  -7.326  1.534   1.00 71.96 92  A 1 
ATOM 727  N NE2 . GLN A 1 92  ? 16.853  -8.122  1.760   1.00 69.90 92  A 1 
ATOM 728  N N   . TRP A 1 93  ? 12.541  -12.321 0.426   1.00 90.98 93  A 1 
ATOM 729  C CA  . TRP A 1 93  ? 11.222  -12.945 0.474   1.00 92.60 93  A 1 
ATOM 730  C C   . TRP A 1 93  ? 10.423  -12.440 1.672   1.00 92.93 93  A 1 
ATOM 731  O O   . TRP A 1 93  ? 10.945  -12.270 2.778   1.00 91.75 93  A 1 
ATOM 732  C CB  . TRP A 1 93  ? 11.332  -14.464 0.499   1.00 93.12 93  A 1 
ATOM 733  C CG  . TRP A 1 93  ? 9.995   -15.145 0.641   1.00 93.48 93  A 1 
ATOM 734  C CD1 . TRP A 1 93  ? 9.540   -15.756 1.756   1.00 92.76 93  A 1 
ATOM 735  C CD2 . TRP A 1 93  ? 8.909   -15.226 -0.338  1.00 94.09 93  A 1 
ATOM 736  N NE1 . TRP A 1 93  ? 8.252   -16.234 1.535   1.00 93.54 93  A 1 
ATOM 737  C CE2 . TRP A 1 93  ? 7.828   -15.927 0.266   1.00 94.10 93  A 1 
ATOM 738  C CE3 . TRP A 1 93  ? 8.743   -14.781 -1.664  1.00 94.36 93  A 1 
ATOM 739  C CZ2 . TRP A 1 93  ? 6.620   -16.184 -0.423  1.00 93.98 93  A 1 
ATOM 740  C CZ3 . TRP A 1 93  ? 7.537   -15.041 -2.364  1.00 93.58 93  A 1 
ATOM 741  C CH2 . TRP A 1 93  ? 6.492   -15.732 -1.740  1.00 93.32 93  A 1 
ATOM 742  N N   . SER A 1 94  ? 9.133   -12.246 1.458   1.00 92.06 94  A 1 
ATOM 743  C CA  . SER A 1 94  ? 8.189   -11.934 2.519   1.00 92.27 94  A 1 
ATOM 744  C C   . SER A 1 94  ? 6.969   -12.851 2.417   1.00 93.04 94  A 1 
ATOM 745  O O   . SER A 1 94  ? 6.450   -13.030 1.317   1.00 92.73 94  A 1 
ATOM 746  C CB  . SER A 1 94  ? 7.756   -10.469 2.416   1.00 91.38 94  A 1 
ATOM 747  O OG  . SER A 1 94  ? 6.691   -10.226 3.301   1.00 88.51 94  A 1 
ATOM 748  N N   . PRO A 1 95  ? 6.441   -13.356 3.537   1.00 94.58 95  A 1 
ATOM 749  C CA  . PRO A 1 95  ? 5.209   -14.147 3.533   1.00 94.48 95  A 1 
ATOM 750  C C   . PRO A 1 95  ? 3.978   -13.419 2.972   1.00 94.35 95  A 1 
ATOM 751  O O   . PRO A 1 95  ? 2.982   -14.059 2.646   1.00 92.99 95  A 1 
ATOM 752  C CB  . PRO A 1 95  ? 4.981   -14.537 5.001   1.00 93.72 95  A 1 
ATOM 753  C CG  . PRO A 1 95  ? 6.361   -14.454 5.629   1.00 91.32 95  A 1 
ATOM 754  C CD  . PRO A 1 95  ? 7.025   -13.312 4.863   1.00 93.97 95  A 1 
ATOM 755  N N   . ALA A 1 96  ? 4.025   -12.091 2.854   1.00 93.05 96  A 1 
ATOM 756  C CA  . ALA A 1 96  ? 2.967   -11.303 2.220   1.00 92.36 96  A 1 
ATOM 757  C C   . ALA A 1 96  ? 3.083   -11.226 0.685   1.00 92.34 96  A 1 
ATOM 758  O O   . ALA A 1 96  ? 2.190   -10.682 0.030   1.00 90.24 96  A 1 
ATOM 759  C CB  . ALA A 1 96  ? 2.962   -9.905  2.842   1.00 91.15 96  A 1 
ATOM 760  N N   . LEU A 1 97  ? 4.179   -11.724 0.118   1.00 91.83 97  A 1 
ATOM 761  C CA  . LEU A 1 97  ? 4.307   -11.866 -1.331  1.00 91.68 97  A 1 
ATOM 762  C C   . LEU A 1 97  ? 3.473   -13.064 -1.801  1.00 92.03 97  A 1 
ATOM 763  O O   . LEU A 1 97  ? 3.300   -14.046 -1.084  1.00 91.95 97  A 1 
ATOM 764  C CB  . LEU A 1 97  ? 5.776   -11.992 -1.750  1.00 91.39 97  A 1 
ATOM 765  C CG  . LEU A 1 97  ? 6.614   -10.721 -1.494  1.00 89.67 97  A 1 
ATOM 766  C CD1 . LEU A 1 97  ? 8.083   -10.988 -1.810  1.00 86.79 97  A 1 
ATOM 767  C CD2 . LEU A 1 97  ? 6.164   -9.538  -2.361  1.00 86.09 97  A 1 
ATOM 768  N N   . THR A 1 98  ? 2.960   -12.939 -3.015  1.00 92.48 98  A 1 
ATOM 769  C CA  . THR A 1 98  ? 2.193   -13.962 -3.708  1.00 91.87 98  A 1 
ATOM 770  C C   . THR A 1 98  ? 2.865   -14.274 -5.036  1.00 92.44 98  A 1 
ATOM 771  O O   . THR A 1 98  ? 3.670   -13.475 -5.515  1.00 92.31 98  A 1 
ATOM 772  C CB  . THR A 1 98  ? 0.745   -13.500 -3.956  1.00 90.30 98  A 1 
ATOM 773  O OG1 . THR A 1 98  ? 0.713   -12.341 -4.755  1.00 87.57 98  A 1 
ATOM 774  C CG2 . THR A 1 98  ? -0.006  -13.180 -2.674  1.00 87.32 98  A 1 
ATOM 775  N N   . VAL A 1 99  ? 2.521   -15.397 -5.643  1.00 93.45 99  A 1 
ATOM 776  C CA  . VAL A 1 99  ? 3.027   -15.753 -6.975  1.00 93.61 99  A 1 
ATOM 777  C C   . VAL A 1 99  ? 2.713   -14.652 -7.983  1.00 93.09 99  A 1 
ATOM 778  O O   . VAL A 1 99  ? 3.613   -14.222 -8.700  1.00 92.58 99  A 1 
ATOM 779  C CB  . VAL A 1 99  ? 2.464   -17.100 -7.448  1.00 93.93 99  A 1 
ATOM 780  C CG1 . VAL A 1 99  ? 2.894   -17.442 -8.877  1.00 90.88 99  A 1 
ATOM 781  C CG2 . VAL A 1 99  ? 2.970   -18.214 -6.532  1.00 90.86 99  A 1 
ATOM 782  N N   . SER A 1 100 ? 1.513   -14.089 -7.949  1.00 89.62 100 A 1 
ATOM 783  C CA  . SER A 1 100 ? 1.125   -12.946 -8.787  1.00 88.02 100 A 1 
ATOM 784  C C   . SER A 1 100 ? 2.099   -11.765 -8.659  1.00 88.21 100 A 1 
ATOM 785  O O   . SER A 1 100 ? 2.652   -11.299 -9.658  1.00 87.74 100 A 1 
ATOM 786  C CB  . SER A 1 100 ? -0.295  -12.510 -8.409  1.00 86.08 100 A 1 
ATOM 787  O OG  . SER A 1 100 ? -0.639  -11.317 -9.073  1.00 76.40 100 A 1 
ATOM 788  N N   . LYS A 1 101 ? 2.411   -11.332 -7.432  1.00 88.90 101 A 1 
ATOM 789  C CA  . LYS A 1 101 ? 3.361   -10.229 -7.190  1.00 88.04 101 A 1 
ATOM 790  C C   . LYS A 1 101 ? 4.781   -10.573 -7.628  1.00 88.41 101 A 1 
ATOM 791  O O   . LYS A 1 101 ? 5.516   -9.694  -8.082  1.00 88.59 101 A 1 
ATOM 792  C CB  . LYS A 1 101 ? 3.361   -9.857  -5.701  1.00 87.73 101 A 1 
ATOM 793  C CG  . LYS A 1 101 ? 2.059   -9.176  -5.265  1.00 85.64 101 A 1 
ATOM 794  C CD  . LYS A 1 101 ? 2.066   -8.962  -3.747  1.00 81.64 101 A 1 
ATOM 795  C CE  . LYS A 1 101 ? 0.749   -8.316  -3.303  1.00 77.07 101 A 1 
ATOM 796  N NZ  . LYS A 1 101 ? 0.644   -8.253  -1.836  1.00 71.08 101 A 1 
ATOM 797  N N   . VAL A 1 102 ? 5.186   -11.831 -7.483  1.00 90.64 102 A 1 
ATOM 798  C CA  . VAL A 1 102 ? 6.497   -12.292 -7.931  1.00 91.29 102 A 1 
ATOM 799  C C   . VAL A 1 102 ? 6.572   -12.288 -9.461  1.00 91.23 102 A 1 
ATOM 800  O O   . VAL A 1 102 ? 7.549   -11.785 -10.000 1.00 91.17 102 A 1 
ATOM 801  C CB  . VAL A 1 102 ? 6.848   -13.663 -7.356  1.00 92.00 102 A 1 
ATOM 802  C CG1 . VAL A 1 102 ? 8.162   -14.187 -7.932  1.00 89.56 102 A 1 
ATOM 803  C CG2 . VAL A 1 102 ? 7.027   -13.589 -5.834  1.00 89.59 102 A 1 
ATOM 804  N N   . LEU A 1 103 ? 5.548   -12.768 -10.151 1.00 90.43 103 A 1 
ATOM 805  C CA  . LEU A 1 103 ? 5.482   -12.744 -11.612 1.00 90.23 103 A 1 
ATOM 806  C C   . LEU A 1 103 ? 5.524   -11.305 -12.157 1.00 89.57 103 A 1 
ATOM 807  O O   . LEU A 1 103 ? 6.310   -11.030 -13.055 1.00 89.19 103 A 1 
ATOM 808  C CB  . LEU A 1 103 ? 4.222   -13.469 -12.102 1.00 90.88 103 A 1 
ATOM 809  C CG  . LEU A 1 103 ? 4.209   -14.988 -11.866 1.00 90.77 103 A 1 
ATOM 810  C CD1 . LEU A 1 103 ? 2.853   -15.553 -12.283 1.00 88.95 103 A 1 
ATOM 811  C CD2 . LEU A 1 103 ? 5.291   -15.725 -12.647 1.00 88.83 103 A 1 
ATOM 812  N N   . LEU A 1 104 ? 4.796   -10.377 -11.534 1.00 87.62 104 A 1 
ATOM 813  C CA  . LEU A 1 104 ? 4.876   -8.946  -11.868 1.00 85.59 104 A 1 
ATOM 814  C C   . LEU A 1 104 ? 6.292   -8.385  -11.648 1.00 85.22 104 A 1 
ATOM 815  O O   . LEU A 1 104 ? 6.786   -7.606  -12.458 1.00 84.59 104 A 1 
ATOM 816  C CB  . LEU A 1 104 ? 3.864   -8.164  -11.025 1.00 83.47 104 A 1 
ATOM 817  C CG  . LEU A 1 104 ? 2.384   -8.403  -11.398 1.00 75.49 104 A 1 
ATOM 818  C CD1 . LEU A 1 104 ? 1.489   -7.710  -10.371 1.00 69.77 104 A 1 
ATOM 819  C CD2 . LEU A 1 104 ? 2.053   -7.849  -12.781 1.00 69.82 104 A 1 
ATOM 820  N N   . SER A 1 105 ? 6.968   -8.822  -10.586 1.00 85.75 105 A 1 
ATOM 821  C CA  . SER A 1 105 ? 8.350   -8.399  -10.323 1.00 85.53 105 A 1 
ATOM 822  C C   . SER A 1 105 ? 9.340   -8.973  -11.337 1.00 86.38 105 A 1 
ATOM 823  O O   . SER A 1 105 ? 10.277  -8.296  -11.727 1.00 86.25 105 A 1 
ATOM 824  C CB  . SER A 1 105 ? 8.771   -8.798  -8.905  1.00 85.21 105 A 1 
ATOM 825  O OG  . SER A 1 105 ? 7.883   -8.275  -7.936  1.00 78.50 105 A 1 
ATOM 826  N N   . ILE A 1 106 ? 9.129   -10.217 -11.785 1.00 89.66 106 A 1 
ATOM 827  C CA  . ILE A 1 106 ? 9.916   -10.819 -12.867 1.00 90.77 106 A 1 
ATOM 828  C C   . ILE A 1 106 ? 9.664   -10.070 -14.176 1.00 90.30 106 A 1 
ATOM 829  O O   . ILE A 1 106 ? 10.619  -9.742  -14.871 1.00 89.63 106 A 1 
ATOM 830  C CB  . ILE A 1 106 ? 9.622   -12.332 -13.008 1.00 92.37 106 A 1 
ATOM 831  C CG1 . ILE A 1 106 ? 10.098  -13.107 -11.762 1.00 92.24 106 A 1 
ATOM 832  C CG2 . ILE A 1 106 ? 10.324  -12.906 -14.259 1.00 91.90 106 A 1 
ATOM 833  C CD1 . ILE A 1 106 ? 9.493   -14.509 -11.645 1.00 91.78 106 A 1 
ATOM 834  N N   . CYS A 1 107 ? 8.420   -9.732  -14.477 1.00 88.20 107 A 1 
ATOM 835  C CA  . CYS A 1 107 ? 8.069   -8.931  -15.646 1.00 86.81 107 A 1 
ATOM 836  C C   . CYS A 1 107 ? 8.791   -7.567  -15.627 1.00 86.20 107 A 1 
ATOM 837  O O   . CYS A 1 107 ? 9.411   -7.176  -16.613 1.00 85.59 107 A 1 
ATOM 838  C CB  . CYS A 1 107 ? 6.537   -8.777  -15.688 1.00 85.29 107 A 1 
ATOM 839  S SG  . CYS A 1 107 ? 6.010   -8.136  -17.290 1.00 76.30 107 A 1 
ATOM 840  N N   . SER A 1 108 ? 8.811   -6.903  -14.469 1.00 85.51 108 A 1 
ATOM 841  C CA  . SER A 1 108 ? 9.580   -5.669  -14.275 1.00 83.86 108 A 1 
ATOM 842  C C   . SER A 1 108 ? 11.090  -5.874  -14.464 1.00 84.40 108 A 1 
ATOM 843  O O   . SER A 1 108 ? 11.747  -5.010  -15.031 1.00 83.54 108 A 1 
ATOM 844  C CB  . SER A 1 108 ? 9.310   -5.099  -12.888 1.00 81.30 108 A 1 
ATOM 845  O OG  . SER A 1 108 ? 9.937   -3.832  -12.729 1.00 70.39 108 A 1 
ATOM 846  N N   . LEU A 1 109 ? 11.635  -7.013  -14.025 1.00 87.07 109 A 1 
ATOM 847  C CA  . LEU A 1 109 ? 13.047  -7.353  -14.228 1.00 88.52 109 A 1 
ATOM 848  C C   . LEU A 1 109 ? 13.386  -7.545  -15.716 1.00 88.88 109 A 1 
ATOM 849  O O   . LEU A 1 109 ? 14.509  -7.269  -16.118 1.00 88.37 109 A 1 
ATOM 850  C CB  . LEU A 1 109 ? 13.379  -8.610  -13.406 1.00 89.77 109 A 1 
ATOM 851  C CG  . LEU A 1 109 ? 14.860  -9.037  -13.446 1.00 89.27 109 A 1 
ATOM 852  C CD1 . LEU A 1 109 ? 15.752  -8.055  -12.694 1.00 86.72 109 A 1 
ATOM 853  C CD2 . LEU A 1 109 ? 15.027  -10.414 -12.821 1.00 86.54 109 A 1 
ATOM 854  N N   . LEU A 1 110 ? 12.434  -8.014  -16.529 1.00 90.43 110 A 1 
ATOM 855  C CA  . LEU A 1 110 ? 12.634  -8.110  -17.979 1.00 90.65 110 A 1 
ATOM 856  C C   . LEU A 1 110 ? 12.762  -6.727  -18.626 1.00 89.84 110 A 1 
ATOM 857  O O   . LEU A 1 110 ? 13.602  -6.538  -19.501 1.00 88.38 110 A 1 
ATOM 858  C CB  . LEU A 1 110 ? 11.506  -8.910  -18.649 1.00 91.54 110 A 1 
ATOM 859  C CG  . LEU A 1 110 ? 11.347  -10.373 -18.196 1.00 91.53 110 A 1 
ATOM 860  C CD1 . LEU A 1 110 ? 10.307  -11.076 -19.067 1.00 88.76 110 A 1 
ATOM 861  C CD2 . LEU A 1 110 ? 12.649  -11.174 -18.273 1.00 88.51 110 A 1 
ATOM 862  N N   . CYS A 1 111 ? 11.990  -5.745  -18.160 1.00 86.77 111 A 1 
ATOM 863  C CA  . CYS A 1 111 ? 12.071  -4.364  -18.638 1.00 84.02 111 A 1 
ATOM 864  C C   . CYS A 1 111 ? 13.340  -3.645  -18.162 1.00 83.89 111 A 1 
ATOM 865  O O   . CYS A 1 111 ? 13.924  -2.871  -18.914 1.00 81.98 111 A 1 
ATOM 866  C CB  . CYS A 1 111 ? 10.849  -3.577  -18.151 1.00 81.19 111 A 1 
ATOM 867  S SG  . CYS A 1 111 ? 9.316   -4.241  -18.843 1.00 75.69 111 A 1 
ATOM 868  N N   . ASP A 1 112 ? 13.748  -3.898  -16.922 1.00 83.72 112 A 1 
ATOM 869  C CA  . ASP A 1 112 ? 14.872  -3.224  -16.272 1.00 83.82 112 A 1 
ATOM 870  C C   . ASP A 1 112 ? 15.835  -4.262  -15.660 1.00 86.46 112 A 1 
ATOM 871  O O   . ASP A 1 112 ? 15.761  -4.582  -14.463 1.00 85.29 112 A 1 
ATOM 872  C CB  . ASP A 1 112 ? 14.340  -2.208  -15.258 1.00 80.47 112 A 1 
ATOM 873  C CG  . ASP A 1 112 ? 15.438  -1.274  -14.724 1.00 71.47 112 A 1 
ATOM 874  O OD1 . ASP A 1 112 ? 16.455  -1.096  -15.425 1.00 65.37 112 A 1 
ATOM 875  O OD2 . ASP A 1 112 ? 15.216  -0.717  -13.626 1.00 63.30 112 A 1 
ATOM 876  N N   . PRO A 1 113 ? 16.725  -4.851  -16.488 1.00 90.13 113 A 1 
ATOM 877  C CA  . PRO A 1 113 ? 17.737  -5.778  -16.018 1.00 90.23 113 A 1 
ATOM 878  C C   . PRO A 1 113 ? 18.680  -5.124  -15.016 1.00 90.31 113 A 1 
ATOM 879  O O   . PRO A 1 113 ? 19.062  -3.963  -15.177 1.00 88.79 113 A 1 
ATOM 880  C CB  . PRO A 1 113 ? 18.496  -6.240  -17.267 1.00 89.24 113 A 1 
ATOM 881  C CG  . PRO A 1 113 ? 17.534  -5.966  -18.418 1.00 86.50 113 A 1 
ATOM 882  C CD  . PRO A 1 113 ? 16.786  -4.730  -17.941 1.00 88.74 113 A 1 
ATOM 883  N N   . ASN A 1 114 ? 19.144  -5.894  -14.032 1.00 88.37 114 A 1 
ATOM 884  C CA  . ASN A 1 114 ? 20.212  -5.465  -13.146 1.00 88.51 114 A 1 
ATOM 885  C C   . ASN A 1 114 ? 21.558  -6.070  -13.600 1.00 89.17 114 A 1 
ATOM 886  O O   . ASN A 1 114 ? 21.872  -7.208  -13.238 1.00 88.49 114 A 1 
ATOM 887  C CB  . ASN A 1 114 ? 19.862  -5.820  -11.693 1.00 86.94 114 A 1 
ATOM 888  C CG  . ASN A 1 114 ? 20.938  -5.338  -10.733 1.00 83.91 114 A 1 
ATOM 889  O OD1 . ASN A 1 114 ? 21.925  -4.718  -11.096 1.00 78.39 114 A 1 
ATOM 890  N ND2 . ASN A 1 114 ? 20.789  -5.612  -9.452  1.00 76.97 114 A 1 
ATOM 891  N N   . PRO A 1 115 ? 22.379  -5.329  -14.366 1.00 89.91 115 A 1 
ATOM 892  C CA  . PRO A 1 115 ? 23.660  -5.822  -14.846 1.00 89.91 115 A 1 
ATOM 893  C C   . PRO A 1 115 ? 24.768  -5.742  -13.778 1.00 90.29 115 A 1 
ATOM 894  O O   . PRO A 1 115 ? 25.855  -6.273  -14.002 1.00 87.85 115 A 1 
ATOM 895  C CB  . PRO A 1 115 ? 23.960  -4.940  -16.061 1.00 88.96 115 A 1 
ATOM 896  C CG  . PRO A 1 115 ? 23.375  -3.594  -15.643 1.00 86.95 115 A 1 
ATOM 897  C CD  . PRO A 1 115 ? 22.118  -3.993  -14.873 1.00 89.65 115 A 1 
ATOM 898  N N   . ASP A 1 116 ? 24.521  -5.095  -12.632 1.00 89.36 116 A 1 
ATOM 899  C CA  . ASP A 1 116 ? 25.502  -4.963  -11.550 1.00 88.71 116 A 1 
ATOM 900  C C   . ASP A 1 116 ? 25.540  -6.190  -10.634 1.00 89.19 116 A 1 
ATOM 901  O O   . ASP A 1 116 ? 26.570  -6.483  -10.033 1.00 86.45 116 A 1 
ATOM 902  C CB  . ASP A 1 116 ? 25.231  -3.680  -10.743 1.00 87.29 116 A 1 
ATOM 903  C CG  . ASP A 1 116 ? 25.398  -2.434  -11.597 1.00 83.55 116 A 1 
ATOM 904  O OD1 . ASP A 1 116 ? 26.371  -2.401  -12.391 1.00 78.85 116 A 1 
ATOM 905  O OD2 . ASP A 1 116 ? 24.573  -1.517  -11.475 1.00 78.09 116 A 1 
ATOM 906  N N   . ASP A 1 117 ? 24.447  -6.943  -10.583 1.00 89.97 117 A 1 
ATOM 907  C CA  . ASP A 1 117 ? 24.400  -8.230  -9.885  1.00 89.31 117 A 1 
ATOM 908  C C   . ASP A 1 117 ? 23.964  -9.364  -10.835 1.00 90.46 117 A 1 
ATOM 909  O O   . ASP A 1 117 ? 22.882  -9.950  -10.686 1.00 87.59 117 A 1 
ATOM 910  C CB  . ASP A 1 117 ? 23.542  -8.107  -8.617  1.00 86.51 117 A 1 
ATOM 911  C CG  . ASP A 1 117 ? 23.723  -9.331  -7.729  1.00 82.11 117 A 1 
ATOM 912  O OD1 . ASP A 1 117 ? 24.836  -9.901  -7.702  1.00 77.41 117 A 1 
ATOM 913  O OD2 . ASP A 1 117 ? 22.753  -9.799  -7.106  1.00 75.65 117 A 1 
ATOM 914  N N   . PRO A 1 118 ? 24.789  -9.687  -11.859 1.00 91.30 118 A 1 
ATOM 915  C CA  . PRO A 1 118 ? 24.392  -10.602 -12.911 1.00 91.52 118 A 1 
ATOM 916  C C   . PRO A 1 118 ? 24.418  -12.053 -12.444 1.00 91.64 118 A 1 
ATOM 917  O O   . PRO A 1 118 ? 25.181  -12.466 -11.572 1.00 89.53 118 A 1 
ATOM 918  C CB  . PRO A 1 118 ? 25.375  -10.354 -14.051 1.00 90.10 118 A 1 
ATOM 919  C CG  . PRO A 1 118 ? 26.654  -9.954  -13.325 1.00 87.79 118 A 1 
ATOM 920  C CD  . PRO A 1 118 ? 26.126  -9.171  -12.120 1.00 89.94 118 A 1 
ATOM 921  N N   . LEU A 1 119 ? 23.591  -12.871 -13.088 1.00 92.27 119 A 1 
ATOM 922  C CA  . LEU A 1 119 ? 23.716  -14.332 -13.057 1.00 92.59 119 A 1 
ATOM 923  C C   . LEU A 1 119 ? 24.503  -14.849 -14.262 1.00 93.36 119 A 1 
ATOM 924  O O   . LEU A 1 119 ? 25.132  -15.904 -14.178 1.00 90.99 119 A 1 
ATOM 925  C CB  . LEU A 1 119 ? 22.305  -14.927 -12.964 1.00 91.01 119 A 1 
ATOM 926  C CG  . LEU A 1 119 ? 22.273  -16.432 -12.645 1.00 87.90 119 A 1 
ATOM 927  C CD1 . LEU A 1 119 ? 22.899  -16.765 -11.286 1.00 84.00 119 A 1 
ATOM 928  C CD2 . LEU A 1 119 ? 20.816  -16.891 -12.579 1.00 84.18 119 A 1 
ATOM 929  N N   . VAL A 1 120 ? 24.484  -14.092 -15.361 1.00 92.84 120 A 1 
ATOM 930  C CA  . VAL A 1 120 ? 25.223  -14.362 -16.595 1.00 93.78 120 A 1 
ATOM 931  C C   . VAL A 1 120 ? 26.131  -13.165 -16.904 1.00 94.47 120 A 1 
ATOM 932  O O   . VAL A 1 120 ? 25.682  -12.203 -17.524 1.00 93.95 120 A 1 
ATOM 933  C CB  . VAL A 1 120 ? 24.281  -14.672 -17.774 1.00 93.51 120 A 1 
ATOM 934  C CG1 . VAL A 1 120 ? 25.098  -15.240 -18.937 1.00 89.50 120 A 1 
ATOM 935  C CG2 . VAL A 1 120 ? 23.210  -15.705 -17.410 1.00 89.80 120 A 1 
ATOM 936  N N   . PRO A 1 121 ? 27.403  -13.181 -16.442 1.00 94.43 121 A 1 
ATOM 937  C CA  . PRO A 1 121 ? 28.319  -12.044 -16.573 1.00 94.15 121 A 1 
ATOM 938  C C   . PRO A 1 121 ? 28.494  -11.552 -18.014 1.00 94.84 121 A 1 
ATOM 939  O O   . PRO A 1 121 ? 28.454  -10.350 -18.253 1.00 94.08 121 A 1 
ATOM 940  C CB  . PRO A 1 121 ? 29.643  -12.516 -15.974 1.00 93.14 121 A 1 
ATOM 941  C CG  . PRO A 1 121 ? 29.213  -13.557 -14.954 1.00 91.38 121 A 1 
ATOM 942  C CD  . PRO A 1 121 ? 28.013  -14.218 -15.627 1.00 93.52 121 A 1 
ATOM 943  N N   . ASP A 1 122 ? 28.602  -12.466 -18.978 1.00 94.92 122 A 1 
ATOM 944  C CA  . ASP A 1 122 ? 28.813  -12.112 -20.385 1.00 94.71 122 A 1 
ATOM 945  C C   . ASP A 1 122 ? 27.649  -11.285 -20.954 1.00 95.67 122 A 1 
ATOM 946  O O   . ASP A 1 122 ? 27.857  -10.284 -21.638 1.00 94.49 122 A 1 
ATOM 947  C CB  . ASP A 1 122 ? 28.982  -13.391 -21.218 1.00 93.57 122 A 1 
ATOM 948  C CG  . ASP A 1 122 ? 30.114  -14.290 -20.734 1.00 86.62 122 A 1 
ATOM 949  O OD1 . ASP A 1 122 ? 31.042  -13.784 -20.065 1.00 78.98 122 A 1 
ATOM 950  O OD2 . ASP A 1 122 ? 29.997  -15.517 -20.984 1.00 78.18 122 A 1 
ATOM 951  N N   . ILE A 1 123 ? 26.420  -11.659 -20.613 1.00 95.35 123 A 1 
ATOM 952  C CA  . ILE A 1 123 ? 25.232  -10.904 -21.038 1.00 95.87 123 A 1 
ATOM 953  C C   . ILE A 1 123 ? 25.184  -9.545  -20.346 1.00 95.94 123 A 1 
ATOM 954  O O   . ILE A 1 123 ? 24.853  -8.548  -20.984 1.00 94.97 123 A 1 
ATOM 955  C CB  . ILE A 1 123 ? 23.938  -11.712 -20.784 1.00 95.86 123 A 1 
ATOM 956  C CG1 . ILE A 1 123 ? 23.982  -13.055 -21.550 1.00 94.27 123 A 1 
ATOM 957  C CG2 . ILE A 1 123 ? 22.701  -10.880 -21.194 1.00 94.05 123 A 1 
ATOM 958  C CD1 . ILE A 1 123 ? 22.715  -13.907 -21.441 1.00 92.88 123 A 1 
ATOM 959  N N   . ALA A 1 124 ? 25.551  -9.478  -19.064 1.00 95.76 124 A 1 
ATOM 960  C CA  . ALA A 1 124 ? 25.619  -8.222  -18.332 1.00 95.21 124 A 1 
ATOM 961  C C   . ALA A 1 124 ? 26.656  -7.260  -18.926 1.00 95.37 124 A 1 
ATOM 962  O O   . ALA A 1 124 ? 26.405  -6.064  -19.035 1.00 94.70 124 A 1 
ATOM 963  C CB  . ALA A 1 124 ? 25.930  -8.525  -16.867 1.00 94.56 124 A 1 
ATOM 964  N N   . GLN A 1 125 ? 27.809  -7.798  -19.374 1.00 95.93 125 A 1 
ATOM 965  C CA  . GLN A 1 125 ? 28.849  -7.016  -20.005 1.00 95.61 125 A 1 
ATOM 966  C C   . GLN A 1 125 ? 28.376  -6.452  -21.348 1.00 95.76 125 A 1 
ATOM 967  O O   . GLN A 1 125 ? 28.527  -5.252  -21.587 1.00 95.21 125 A 1 
ATOM 968  C CB  . GLN A 1 125 ? 30.111  -7.872  -20.123 1.00 95.22 125 A 1 
ATOM 969  C CG  . GLN A 1 125 ? 31.336  -7.021  -20.473 1.00 84.93 125 A 1 
ATOM 970  C CD  . GLN A 1 125 ? 32.640  -7.814  -20.379 1.00 76.81 125 A 1 
ATOM 971  O OE1 . GLN A 1 125 ? 32.671  -9.006  -20.176 1.00 67.98 125 A 1 
ATOM 972  N NE2 . GLN A 1 125 ? 33.782  -7.167  -20.515 1.00 64.95 125 A 1 
ATOM 973  N N   . ILE A 1 126 ? 27.715  -7.266  -22.163 1.00 96.16 126 A 1 
ATOM 974  C CA  . ILE A 1 126 ? 27.107  -6.806  -23.421 1.00 96.03 126 A 1 
ATOM 975  C C   . ILE A 1 126 ? 26.026  -5.751  -23.149 1.00 95.94 126 A 1 
ATOM 976  O O   . ILE A 1 126 ? 26.011  -4.723  -23.819 1.00 95.12 126 A 1 
ATOM 977  C CB  . ILE A 1 126 ? 26.559  -7.997  -24.240 1.00 95.82 126 A 1 
ATOM 978  C CG1 . ILE A 1 126 ? 27.730  -8.883  -24.720 1.00 92.51 126 A 1 
ATOM 979  C CG2 . ILE A 1 126 ? 25.748  -7.509  -25.450 1.00 92.29 126 A 1 
ATOM 980  C CD1 . ILE A 1 126 ? 27.305  -10.248 -25.272 1.00 80.41 126 A 1 
ATOM 981  N N   . TYR A 1 127 ? 25.184  -5.959  -22.155 1.00 96.01 127 A 1 
ATOM 982  C CA  . TYR A 1 127 ? 24.153  -4.982  -21.783 1.00 95.37 127 A 1 
ATOM 983  C C   . TYR A 1 127 ? 24.745  -3.613  -21.412 1.00 95.16 127 A 1 
ATOM 984  O O   . TYR A 1 127 ? 24.198  -2.576  -21.796 1.00 94.26 127 A 1 
ATOM 985  C CB  . TYR A 1 127 ? 23.321  -5.536  -20.618 1.00 94.58 127 A 1 
ATOM 986  C CG  . TYR A 1 127 ? 22.187  -4.622  -20.214 1.00 93.77 127 A 1 
ATOM 987  C CD1 . TYR A 1 127 ? 22.357  -3.652  -19.194 1.00 90.47 127 A 1 
ATOM 988  C CD2 . TYR A 1 127 ? 20.941  -4.708  -20.870 1.00 90.68 127 A 1 
ATOM 989  C CE1 . TYR A 1 127 ? 21.307  -2.790  -18.842 1.00 89.66 127 A 1 
ATOM 990  C CE2 . TYR A 1 127 ? 19.885  -3.848  -20.527 1.00 89.17 127 A 1 
ATOM 991  C CZ  . TYR A 1 127 ? 20.073  -2.887  -19.511 1.00 90.53 127 A 1 
ATOM 992  O OH  . TYR A 1 127 ? 19.040  -2.040  -19.184 1.00 88.46 127 A 1 
ATOM 993  N N   . LYS A 1 128 ? 25.870  -3.611  -20.694 1.00 95.13 128 A 1 
ATOM 994  C CA  . LYS A 1 128 ? 26.565  -2.380  -20.288 1.00 94.36 128 A 1 
ATOM 995  C C   . LYS A 1 128 ? 27.325  -1.712  -21.434 1.00 94.21 128 A 1 
ATOM 996  O O   . LYS A 1 128 ? 27.342  -0.484  -21.496 1.00 92.91 128 A 1 
ATOM 997  C CB  . LYS A 1 128 ? 27.536  -2.694  -19.138 1.00 93.62 128 A 1 
ATOM 998  C CG  . LYS A 1 128 ? 26.812  -2.947  -17.812 1.00 90.00 128 A 1 
ATOM 999  C CD  . LYS A 1 128 ? 27.824  -3.245  -16.697 1.00 85.98 128 A 1 
ATOM 1000 C CE  . LYS A 1 128 ? 27.069  -3.364  -15.378 1.00 78.14 128 A 1 
ATOM 1001 N NZ  . LYS A 1 128 ? 27.959  -3.452  -14.196 1.00 71.67 128 A 1 
ATOM 1002 N N   . SER A 1 129 ? 27.973  -2.495  -22.295 1.00 94.88 129 A 1 
ATOM 1003 C CA  . SER A 1 129 ? 28.856  -1.974  -23.343 1.00 94.97 129 A 1 
ATOM 1004 C C   . SER A 1 129 ? 28.135  -1.657  -24.654 1.00 95.30 129 A 1 
ATOM 1005 O O   . SER A 1 129 ? 28.505  -0.708  -25.338 1.00 93.35 129 A 1 
ATOM 1006 C CB  . SER A 1 129 ? 29.995  -2.958  -23.611 1.00 94.17 129 A 1 
ATOM 1007 O OG  . SER A 1 129 ? 29.514  -4.202  -24.076 1.00 85.85 129 A 1 
ATOM 1008 N N   . ASP A 1 130 ? 27.129  -2.448  -24.998 1.00 94.65 130 A 1 
ATOM 1009 C CA  . ASP A 1 130 ? 26.410  -2.345  -26.263 1.00 95.12 130 A 1 
ATOM 1010 C C   . ASP A 1 130 ? 24.946  -2.770  -26.085 1.00 94.93 130 A 1 
ATOM 1011 O O   . ASP A 1 130 ? 24.539  -3.914  -26.323 1.00 93.00 130 A 1 
ATOM 1012 C CB  . ASP A 1 130 ? 27.151  -3.155  -27.338 1.00 94.51 130 A 1 
ATOM 1013 C CG  . ASP A 1 130 ? 26.559  -3.003  -28.738 1.00 93.87 130 A 1 
ATOM 1014 O OD1 . ASP A 1 130 ? 25.425  -2.482  -28.860 1.00 90.56 130 A 1 
ATOM 1015 O OD2 . ASP A 1 130 ? 27.221  -3.493  -29.677 1.00 89.60 130 A 1 
ATOM 1016 N N   . LYS A 1 131 ? 24.135  -1.810  -25.658 1.00 94.64 131 A 1 
ATOM 1017 C CA  . LYS A 1 131 ? 22.712  -2.025  -25.387 1.00 93.75 131 A 1 
ATOM 1018 C C   . LYS A 1 131 ? 21.928  -2.406  -26.647 1.00 94.88 131 A 1 
ATOM 1019 O O   . LYS A 1 131 ? 20.937  -3.124  -26.560 1.00 93.97 131 A 1 
ATOM 1020 C CB  . LYS A 1 131 ? 22.156  -0.774  -24.698 1.00 90.79 131 A 1 
ATOM 1021 C CG  . LYS A 1 131 ? 20.820  -1.049  -23.993 1.00 80.87 131 A 1 
ATOM 1022 C CD  . LYS A 1 131 ? 20.423  0.123   -23.085 1.00 74.18 131 A 1 
ATOM 1023 C CE  . LYS A 1 131 ? 19.185  -0.237  -22.275 1.00 67.34 131 A 1 
ATOM 1024 N NZ  . LYS A 1 131 ? 18.858  0.768   -21.239 1.00 59.98 131 A 1 
ATOM 1025 N N   . GLU A 1 132 ? 22.396  -1.957  -27.821 1.00 94.52 132 A 1 
ATOM 1026 C CA  . GLU A 1 132 ? 21.756  -2.269  -29.091 1.00 94.83 132 A 1 
ATOM 1027 C C   . GLU A 1 132 ? 22.018  -3.731  -29.491 1.00 95.63 132 A 1 
ATOM 1028 O O   . GLU A 1 132 ? 21.090  -4.470  -29.840 1.00 95.05 132 A 1 
ATOM 1029 C CB  . GLU A 1 132 ? 22.242  -1.270  -30.143 1.00 94.32 132 A 1 
ATOM 1030 C CG  . GLU A 1 132 ? 21.245  -1.140  -31.291 1.00 80.60 132 A 1 
ATOM 1031 C CD  . GLU A 1 132 ? 21.626  -0.053  -32.296 1.00 69.04 132 A 1 
ATOM 1032 O OE1 . GLU A 1 132 ? 20.725  0.322   -33.070 1.00 60.71 132 A 1 
ATOM 1033 O OE2 . GLU A 1 132 ? 22.800  0.371   -32.304 1.00 61.90 132 A 1 
ATOM 1034 N N   . LYS A 1 133 ? 23.254  -4.199  -29.303 1.00 96.09 133 A 1 
ATOM 1035 C CA  . LYS A 1 133 ? 23.623  -5.614  -29.464 1.00 96.53 133 A 1 
ATOM 1036 C C   . LYS A 1 133 ? 22.867  -6.507  -28.489 1.00 96.72 133 A 1 
ATOM 1037 O O   . LYS A 1 133 ? 22.368  -7.555  -28.892 1.00 96.07 133 A 1 
ATOM 1038 C CB  . LYS A 1 133 ? 25.140  -5.743  -29.296 1.00 96.46 133 A 1 
ATOM 1039 C CG  . LYS A 1 133 ? 25.652  -7.158  -29.571 1.00 93.41 133 A 1 
ATOM 1040 C CD  . LYS A 1 133 ? 27.170  -7.170  -29.440 1.00 91.13 133 A 1 
ATOM 1041 C CE  . LYS A 1 133 ? 27.740  -8.570  -29.675 1.00 83.74 133 A 1 
ATOM 1042 N NZ  . LYS A 1 133 ? 29.205  -8.579  -29.487 1.00 76.21 133 A 1 
ATOM 1043 N N   . TYR A 1 134 ? 22.738  -6.081  -27.235 1.00 96.12 134 A 1 
ATOM 1044 C CA  . TYR A 1 134 ? 21.921  -6.776  -26.247 1.00 96.17 134 A 1 
ATOM 1045 C C   . TYR A 1 134 ? 20.473  -6.929  -26.722 1.00 96.39 134 A 1 
ATOM 1046 O O   . TYR A 1 134 ? 19.957  -8.043  -26.775 1.00 96.12 134 A 1 
ATOM 1047 C CB  . TYR A 1 134 ? 21.977  -6.052  -24.902 1.00 95.64 134 A 1 
ATOM 1048 C CG  . TYR A 1 134 ? 20.936  -6.536  -23.918 1.00 95.41 134 A 1 
ATOM 1049 C CD1 . TYR A 1 134 ? 19.696  -5.861  -23.793 1.00 92.86 134 A 1 
ATOM 1050 C CD2 . TYR A 1 134 ? 21.168  -7.700  -23.163 1.00 93.09 134 A 1 
ATOM 1051 C CE1 . TYR A 1 134 ? 18.711  -6.338  -22.920 1.00 92.31 134 A 1 
ATOM 1052 C CE2 . TYR A 1 134 ? 20.184  -8.185  -22.288 1.00 91.77 134 A 1 
ATOM 1053 C CZ  . TYR A 1 134 ? 18.951  -7.499  -22.170 1.00 92.74 134 A 1 
ATOM 1054 O OH  . TYR A 1 134 ? 17.989  -7.968  -21.321 1.00 90.81 134 A 1 
ATOM 1055 N N   . ASN A 1 135 ? 19.841  -5.830  -27.118 1.00 96.53 135 A 1 
ATOM 1056 C CA  . ASN A 1 135 ? 18.456  -5.840  -27.584 1.00 96.11 135 A 1 
ATOM 1057 C C   . ASN A 1 135 ? 18.264  -6.721  -28.823 1.00 96.46 135 A 1 
ATOM 1058 O O   . ASN A 1 135 ? 17.273  -7.437  -28.917 1.00 96.16 135 A 1 
ATOM 1059 C CB  . ASN A 1 135 ? 18.012  -4.398  -27.879 1.00 95.00 135 A 1 
ATOM 1060 C CG  . ASN A 1 135 ? 17.721  -3.596  -26.622 1.00 92.13 135 A 1 
ATOM 1061 O OD1 . ASN A 1 135 ? 17.383  -4.109  -25.575 1.00 85.96 135 A 1 
ATOM 1062 N ND2 . ASN A 1 135 ? 17.783  -2.288  -26.715 1.00 84.33 135 A 1 
ATOM 1063 N N   . ARG A 1 136 ? 19.226  -6.721  -29.744 1.00 96.44 136 A 1 
ATOM 1064 C CA  . ARG A 1 136 ? 19.203  -7.594  -30.920 1.00 96.75 136 A 1 
ATOM 1065 C C   . ARG A 1 136 ? 19.249  -9.066  -30.523 1.00 96.92 136 A 1 
ATOM 1066 O O   . ARG A 1 136 ? 18.384  -9.823  -30.954 1.00 96.43 136 A 1 
ATOM 1067 C CB  . ARG A 1 136 ? 20.350  -7.196  -31.861 1.00 96.30 136 A 1 
ATOM 1068 C CG  . ARG A 1 136 ? 20.328  -8.021  -33.156 1.00 87.52 136 A 1 
ATOM 1069 C CD  . ARG A 1 136 ? 21.416  -7.545  -34.142 1.00 86.25 136 A 1 
ATOM 1070 N NE  . ARG A 1 136 ? 22.755  -7.619  -33.531 1.00 77.08 136 A 1 
ATOM 1071 C CZ  . ARG A 1 136 ? 23.875  -7.133  -34.043 1.00 70.22 136 A 1 
ATOM 1072 N NH1 . ARG A 1 136 ? 23.903  -6.577  -35.228 1.00 61.30 136 A 1 
ATOM 1073 N NH2 . ARG A 1 136 ? 24.985  -7.189  -33.372 1.00 61.52 136 A 1 
ATOM 1074 N N   . HIS A 1 137 ? 20.187  -9.461  -29.662 1.00 96.76 137 A 1 
ATOM 1075 C CA  . HIS A 1 137 ? 20.266  -10.843 -29.179 1.00 96.66 137 A 1 
ATOM 1076 C C   . HIS A 1 137 ? 19.025  -11.254 -28.384 1.00 96.91 137 A 1 
ATOM 1077 O O   . HIS A 1 137 ? 18.519  -12.363 -28.574 1.00 96.33 137 A 1 
ATOM 1078 C CB  . HIS A 1 137 ? 21.525  -11.023 -28.329 1.00 96.13 137 A 1 
ATOM 1079 C CG  . HIS A 1 137 ? 22.796  -11.059 -29.130 1.00 93.41 137 A 1 
ATOM 1080 N ND1 . HIS A 1 137 ? 23.015  -11.852 -30.233 1.00 80.18 137 A 1 
ATOM 1081 C CD2 . HIS A 1 137 ? 23.950  -10.367 -28.894 1.00 80.59 137 A 1 
ATOM 1082 C CE1 . HIS A 1 137 ? 24.280  -11.635 -30.650 1.00 82.89 137 A 1 
ATOM 1083 N NE2 . HIS A 1 137 ? 24.877  -10.746 -29.859 1.00 84.01 137 A 1 
ATOM 1084 N N   . ALA A 1 138 ? 18.498  -10.383 -27.536 1.00 96.85 138 A 1 
ATOM 1085 C CA  . ALA A 1 138 ? 17.295  -10.659 -26.771 1.00 96.68 138 A 1 
ATOM 1086 C C   . ALA A 1 138 ? 16.070  -10.857 -27.679 1.00 96.83 138 A 1 
ATOM 1087 O O   . ALA A 1 138 ? 15.311  -11.808 -27.473 1.00 96.23 138 A 1 
ATOM 1088 C CB  . ALA A 1 138 ? 17.089  -9.535  -25.754 1.00 96.26 138 A 1 
ATOM 1089 N N   . ARG A 1 139 ? 15.915  -10.043 -28.725 1.00 96.55 139 A 1 
ATOM 1090 C CA  . ARG A 1 139 ? 14.860  -10.216 -29.747 1.00 96.39 139 A 1 
ATOM 1091 C C   . ARG A 1 139 ? 15.031  -11.511 -30.531 1.00 96.41 139 A 1 
ATOM 1092 O O   . ARG A 1 139 ? 14.057  -12.232 -30.714 1.00 96.09 139 A 1 
ATOM 1093 C CB  . ARG A 1 139 ? 14.848  -9.028  -30.717 1.00 95.62 139 A 1 
ATOM 1094 C CG  . ARG A 1 139 ? 14.220  -7.779  -30.090 1.00 84.26 139 A 1 
ATOM 1095 C CD  . ARG A 1 139 ? 14.320  -6.595  -31.063 1.00 82.33 139 A 1 
ATOM 1096 N NE  . ARG A 1 139 ? 13.845  -5.348  -30.449 1.00 72.59 139 A 1 
ATOM 1097 C CZ  . ARG A 1 139 ? 14.030  -4.129  -30.924 1.00 65.05 139 A 1 
ATOM 1098 N NH1 . ARG A 1 139 ? 14.647  -3.915  -32.064 1.00 57.54 139 A 1 
ATOM 1099 N NH2 . ARG A 1 139 ? 13.597  -3.095  -30.261 1.00 57.98 139 A 1 
ATOM 1100 N N   . GLU A 1 140 ? 16.245  -11.828 -30.934 1.00 96.65 140 A 1 
ATOM 1101 C CA  . GLU A 1 140 ? 16.544  -13.035 -31.701 1.00 96.58 140 A 1 
ATOM 1102 C C   . GLU A 1 140 ? 16.242  -14.308 -30.891 1.00 96.40 140 A 1 
ATOM 1103 O O   . GLU A 1 140 ? 15.609  -15.240 -31.383 1.00 95.54 140 A 1 
ATOM 1104 C CB  . GLU A 1 140 ? 18.012  -12.950 -32.133 1.00 96.12 140 A 1 
ATOM 1105 C CG  . GLU A 1 140 ? 18.359  -13.868 -33.309 1.00 84.16 140 A 1 
ATOM 1106 C CD  . GLU A 1 140 ? 19.829  -13.692 -33.740 1.00 81.46 140 A 1 
ATOM 1107 O OE1 . GLU A 1 140 ? 20.114  -13.916 -34.942 1.00 75.25 140 A 1 
ATOM 1108 O OE2 . GLU A 1 140 ? 20.660  -13.343 -32.877 1.00 77.46 140 A 1 
ATOM 1109 N N   . TRP A 1 141 ? 16.620  -14.308 -29.609 1.00 96.89 141 A 1 
ATOM 1110 C CA  . TRP A 1 141 ? 16.265  -15.401 -28.696 1.00 96.71 141 A 1 
ATOM 1111 C C   . TRP A 1 141 ? 14.766  -15.472 -28.431 1.00 96.89 141 A 1 
ATOM 1112 O O   . TRP A 1 141 ? 14.219  -16.573 -28.365 1.00 95.40 141 A 1 
ATOM 1113 C CB  . TRP A 1 141 ? 17.032  -15.256 -27.379 1.00 96.22 141 A 1 
ATOM 1114 C CG  . TRP A 1 141 ? 18.436  -15.751 -27.398 1.00 95.71 141 A 1 
ATOM 1115 C CD1 . TRP A 1 141 ? 19.355  -15.529 -28.372 1.00 92.16 141 A 1 
ATOM 1116 C CD2 . TRP A 1 141 ? 19.107  -16.568 -26.386 1.00 94.06 141 A 1 
ATOM 1117 N NE1 . TRP A 1 141 ? 20.544  -16.147 -28.028 1.00 91.59 141 A 1 
ATOM 1118 C CE2 . TRP A 1 141 ? 20.439  -16.787 -26.817 1.00 93.46 141 A 1 
ATOM 1119 C CE3 . TRP A 1 141 ? 18.700  -17.120 -25.152 1.00 92.78 141 A 1 
ATOM 1120 C CZ2 . TRP A 1 141 ? 21.349  -17.541 -26.053 1.00 92.08 141 A 1 
ATOM 1121 C CZ3 . TRP A 1 141 ? 19.613  -17.876 -24.393 1.00 90.41 141 A 1 
ATOM 1122 C CH2 . TRP A 1 141 ? 20.914  -18.075 -24.846 1.00 90.49 141 A 1 
ATOM 1123 N N   . THR A 1 142 ? 14.100  -14.336 -28.314 1.00 96.21 142 A 1 
ATOM 1124 C CA  . THR A 1 142 ? 12.646  -14.276 -28.151 1.00 96.16 142 A 1 
ATOM 1125 C C   . THR A 1 142 ? 11.948  -14.902 -29.353 1.00 96.14 142 A 1 
ATOM 1126 O O   . THR A 1 142 ? 11.166  -15.829 -29.173 1.00 94.86 142 A 1 
ATOM 1127 C CB  . THR A 1 142 ? 12.157  -12.843 -27.905 1.00 95.71 142 A 1 
ATOM 1128 O OG1 . THR A 1 142 ? 12.775  -12.335 -26.748 1.00 91.62 142 A 1 
ATOM 1129 C CG2 . THR A 1 142 ? 10.655  -12.759 -27.673 1.00 91.62 142 A 1 
ATOM 1130 N N   . GLN A 1 143 ? 12.311  -14.504 -30.560 1.00 95.53 143 A 1 
ATOM 1131 C CA  . GLN A 1 143 ? 11.769  -15.106 -31.788 1.00 95.02 143 A 1 
ATOM 1132 C C   . GLN A 1 143 ? 12.058  -16.602 -31.901 1.00 94.87 143 A 1 
ATOM 1133 O O   . GLN A 1 143 ? 11.215  -17.364 -32.353 1.00 93.67 143 A 1 
ATOM 1134 C CB  . GLN A 1 143 ? 12.359  -14.390 -33.006 1.00 94.31 143 A 1 
ATOM 1135 C CG  . GLN A 1 143 ? 11.733  -13.000 -33.216 1.00 85.19 143 A 1 
ATOM 1136 C CD  . GLN A 1 143 ? 12.334  -12.259 -34.407 1.00 79.31 143 A 1 
ATOM 1137 O OE1 . GLN A 1 143 ? 13.408  -12.544 -34.897 1.00 70.98 143 A 1 
ATOM 1138 N NE2 . GLN A 1 143 ? 11.661  -11.258 -34.912 1.00 67.77 143 A 1 
ATOM 1139 N N   . LYS A 1 144 ? 13.239  -17.041 -31.482 1.00 93.93 144 A 1 
ATOM 1140 C CA  . LYS A 1 144 ? 13.656  -18.440 -31.624 1.00 93.81 144 A 1 
ATOM 1141 C C   . LYS A 1 144 ? 13.043  -19.381 -30.588 1.00 93.50 144 A 1 
ATOM 1142 O O   . LYS A 1 144 ? 12.861  -20.571 -30.877 1.00 91.76 144 A 1 
ATOM 1143 C CB  . LYS A 1 144 ? 15.186  -18.481 -31.597 1.00 93.33 144 A 1 
ATOM 1144 C CG  . LYS A 1 144 ? 15.725  -19.887 -31.858 1.00 87.21 144 A 1 
ATOM 1145 C CD  . LYS A 1 144 ? 17.253  -19.839 -31.978 1.00 85.22 144 A 1 
ATOM 1146 C CE  . LYS A 1 144 ? 17.773  -21.238 -32.263 1.00 76.48 144 A 1 
ATOM 1147 N NZ  . LYS A 1 144 ? 19.243  -21.217 -32.465 1.00 68.56 144 A 1 
ATOM 1148 N N   . TYR A 1 145 ? 12.824  -18.902 -29.374 1.00 94.23 145 A 1 
ATOM 1149 C CA  . TYR A 1 145 ? 12.480  -19.758 -28.240 1.00 94.12 145 A 1 
ATOM 1150 C C   . TYR A 1 145 ? 11.134  -19.443 -27.579 1.00 93.98 145 A 1 
ATOM 1151 O O   . TYR A 1 145 ? 10.637  -20.294 -26.851 1.00 90.85 145 A 1 
ATOM 1152 C CB  . TYR A 1 145 ? 13.596  -19.688 -27.191 1.00 93.80 145 A 1 
ATOM 1153 C CG  . TYR A 1 145 ? 14.963  -20.124 -27.667 1.00 94.30 145 A 1 
ATOM 1154 C CD1 . TYR A 1 145 ? 15.192  -21.459 -28.057 1.00 90.23 145 A 1 
ATOM 1155 C CD2 . TYR A 1 145 ? 16.031  -19.208 -27.700 1.00 90.58 145 A 1 
ATOM 1156 C CE1 . TYR A 1 145 ? 16.457  -21.874 -28.478 1.00 89.74 145 A 1 
ATOM 1157 C CE2 . TYR A 1 145 ? 17.301  -19.612 -28.119 1.00 89.77 145 A 1 
ATOM 1158 C CZ  . TYR A 1 145 ? 17.514  -20.942 -28.511 1.00 92.25 145 A 1 
ATOM 1159 O OH  . TYR A 1 145 ? 18.764  -21.346 -28.921 1.00 90.54 145 A 1 
ATOM 1160 N N   . ALA A 1 146 ? 10.589  -18.252 -27.786 1.00 92.51 146 A 1 
ATOM 1161 C CA  . ALA A 1 146 ? 9.391   -17.773 -27.107 1.00 91.34 146 A 1 
ATOM 1162 C C   . ALA A 1 146 ? 8.226   -17.413 -28.053 1.00 89.91 146 A 1 
ATOM 1163 O O   . ALA A 1 146 ? 7.161   -17.026 -27.565 1.00 84.84 146 A 1 
ATOM 1164 C CB  . ALA A 1 146 ? 9.788   -16.598 -26.210 1.00 90.81 146 A 1 
ATOM 1165 N N   . MET A 1 147 ? 8.422   -17.539 -29.359 1.00 90.00 147 A 1 
ATOM 1166 C CA  . MET A 1 147 ? 7.401   -17.356 -30.383 1.00 88.41 147 A 1 
ATOM 1167 C C   . MET A 1 147 ? 7.115   -18.666 -31.117 1.00 80.38 147 A 1 
ATOM 1168 O O   . MET A 1 147 ? 8.017   -19.519 -31.199 1.00 76.61 147 A 1 
ATOM 1169 C CB  . MET A 1 147 ? 7.794   -16.244 -31.378 1.00 83.53 147 A 1 
ATOM 1170 C CG  . MET A 1 147 ? 7.857   -14.864 -30.717 1.00 80.57 147 A 1 
ATOM 1171 S SD  . MET A 1 147 ? 8.327   -13.546 -31.889 1.00 77.00 147 A 1 
ATOM 1172 C CE  . MET A 1 147 ? 7.963   -12.093 -30.905 1.00 67.98 147 A 1 
ATOM 1173 O OXT . MET A 1 147 ? 5.974   -18.793 -31.618 1.00 76.54 147 A 1 
ATOM 1174 N N   . MET B 2 1   ? -14.089 14.059  -19.405 1.00 89.79 1   B 1 
ATOM 1175 C CA  . MET B 2 1   ? -14.109 15.428  -18.864 1.00 92.55 1   B 1 
ATOM 1176 C C   . MET B 2 1   ? -12.682 15.914  -18.717 1.00 91.74 1   B 1 
ATOM 1177 O O   . MET B 2 1   ? -11.784 15.096  -18.584 1.00 89.58 1   B 1 
ATOM 1178 C CB  . MET B 2 1   ? -14.866 15.511  -17.530 1.00 90.10 1   B 1 
ATOM 1179 C CG  . MET B 2 1   ? -14.180 14.781  -16.372 1.00 88.06 1   B 1 
ATOM 1180 S SD  . MET B 2 1   ? -15.063 14.873  -14.787 1.00 89.96 1   B 1 
ATOM 1181 C CE  . MET B 2 1   ? -13.896 14.019  -13.731 1.00 83.71 1   B 1 
ATOM 1182 N N   . GLN B 2 2   ? -12.451 17.210  -18.726 1.00 90.55 2   B 1 
ATOM 1183 C CA  . GLN B 2 2   ? -11.127 17.765  -18.475 1.00 90.48 2   B 1 
ATOM 1184 C C   . GLN B 2 2   ? -10.927 18.070  -16.994 1.00 89.77 2   B 1 
ATOM 1185 O O   . GLN B 2 2   ? -11.835 18.584  -16.332 1.00 88.44 2   B 1 
ATOM 1186 C CB  . GLN B 2 2   ? -10.884 19.000  -19.338 1.00 87.96 2   B 1 
ATOM 1187 C CG  . GLN B 2 2   ? -10.689 18.589  -20.800 1.00 79.69 2   B 1 
ATOM 1188 C CD  . GLN B 2 2   ? -10.405 19.764  -21.732 1.00 78.57 2   B 1 
ATOM 1189 O OE1 . GLN B 2 2   ? -10.383 20.925  -21.354 1.00 70.97 2   B 1 
ATOM 1190 N NE2 . GLN B 2 2   ? -10.194 19.486  -22.987 1.00 67.03 2   B 1 
ATOM 1191 N N   . ILE B 2 3   ? -9.747  17.758  -16.494 1.00 91.49 3   B 1 
ATOM 1192 C CA  . ILE B 2 3   ? -9.246  18.210  -15.196 1.00 91.86 3   B 1 
ATOM 1193 C C   . ILE B 2 3   ? -7.869  18.841  -15.377 1.00 91.49 3   B 1 
ATOM 1194 O O   . ILE B 2 3   ? -7.151  18.558  -16.347 1.00 90.69 3   B 1 
ATOM 1195 C CB  . ILE B 2 3   ? -9.209  17.086  -14.144 1.00 92.30 3   B 1 
ATOM 1196 C CG1 . ILE B 2 3   ? -8.237  15.949  -14.533 1.00 90.59 3   B 1 
ATOM 1197 C CG2 . ILE B 2 3   ? -10.629 16.564  -13.883 1.00 89.27 3   B 1 
ATOM 1198 C CD1 . ILE B 2 3   ? -8.001  14.925  -13.420 1.00 89.55 3   B 1 
ATOM 1199 N N   . PHE B 2 4   ? -7.476  19.665  -14.421 1.00 90.01 4   B 1 
ATOM 1200 C CA  . PHE B 2 4   ? -6.162  20.292  -14.397 1.00 89.28 4   B 1 
ATOM 1201 C C   . PHE B 2 4   ? -5.297  19.669  -13.307 1.00 89.50 4   B 1 
ATOM 1202 O O   . PHE B 2 4   ? -5.757  19.381  -12.207 1.00 89.15 4   B 1 
ATOM 1203 C CB  . PHE B 2 4   ? -6.312  21.804  -14.245 1.00 87.90 4   B 1 
ATOM 1204 C CG  . PHE B 2 4   ? -7.197  22.425  -15.302 1.00 85.88 4   B 1 
ATOM 1205 C CD1 . PHE B 2 4   ? -6.765  22.493  -16.641 1.00 76.06 4   B 1 
ATOM 1206 C CD2 . PHE B 2 4   ? -8.472  22.907  -14.971 1.00 75.11 4   B 1 
ATOM 1207 C CE1 . PHE B 2 4   ? -7.600  23.029  -17.638 1.00 74.40 4   B 1 
ATOM 1208 C CE2 . PHE B 2 4   ? -9.312  23.445  -15.958 1.00 73.39 4   B 1 
ATOM 1209 C CZ  . PHE B 2 4   ? -8.878  23.508  -17.298 1.00 81.77 4   B 1 
ATOM 1210 N N   . VAL B 2 5   ? -4.017  19.476  -13.609 1.00 89.67 5   B 1 
ATOM 1211 C CA  . VAL B 2 5   ? -3.018  19.039  -12.637 1.00 89.87 5   B 1 
ATOM 1212 C C   . VAL B 2 5   ? -1.918  20.085  -12.599 1.00 88.81 5   B 1 
ATOM 1213 O O   . VAL B 2 5   ? -1.220  20.292  -13.588 1.00 87.46 5   B 1 
ATOM 1214 C CB  . VAL B 2 5   ? -2.468  17.642  -12.966 1.00 90.46 5   B 1 
ATOM 1215 C CG1 . VAL B 2 5   ? -1.462  17.200  -11.902 1.00 84.88 5   B 1 
ATOM 1216 C CG2 . VAL B 2 5   ? -3.590  16.602  -13.026 1.00 82.42 5   B 1 
ATOM 1217 N N   . LYS B 2 6   ? -1.771  20.753  -11.456 1.00 85.19 6   B 1 
ATOM 1218 C CA  . LYS B 2 6   ? -0.739  21.759  -11.248 1.00 83.74 6   B 1 
ATOM 1219 C C   . LYS B 2 6   ? 0.482   21.125  -10.599 1.00 82.82 6   B 1 
ATOM 1220 O O   . LYS B 2 6   ? 0.398   20.558  -9.512  1.00 82.29 6   B 1 
ATOM 1221 C CB  . LYS B 2 6   ? -1.338  22.923  -10.443 1.00 80.50 6   B 1 
ATOM 1222 C CG  . LYS B 2 6   ? -0.416  24.154  -10.463 1.00 71.45 6   B 1 
ATOM 1223 C CD  . LYS B 2 6   ? -1.098  25.339  -9.761  1.00 67.30 6   B 1 
ATOM 1224 C CE  . LYS B 2 6   ? -0.209  26.574  -9.845  1.00 58.82 6   B 1 
ATOM 1225 N NZ  . LYS B 2 6   ? -0.835  27.748  -9.175  1.00 53.39 6   B 1 
ATOM 1226 N N   . THR B 2 7   ? 1.624   21.211  -11.274 1.00 80.06 7   B 1 
ATOM 1227 C CA  . THR B 2 7   ? 2.900   20.719  -10.757 1.00 75.67 7   B 1 
ATOM 1228 C C   . THR B 2 7   ? 3.523   21.734  -9.789  1.00 73.27 7   B 1 
ATOM 1229 O O   . THR B 2 7   ? 3.157   22.908  -9.775  1.00 70.16 7   B 1 
ATOM 1230 C CB  . THR B 2 7   ? 3.882   20.382  -11.887 1.00 73.58 7   B 1 
ATOM 1231 O OG1 . THR B 2 7   ? 4.275   21.552  -12.549 1.00 68.79 7   B 1 
ATOM 1232 C CG2 . THR B 2 7   ? 3.293   19.430  -12.930 1.00 68.00 7   B 1 
ATOM 1233 N N   . LEU B 2 8   ? 4.540   21.296  -9.028  1.00 64.20 8   B 1 
ATOM 1234 C CA  . LEU B 2 8   ? 5.315   22.184  -8.150  1.00 61.02 8   B 1 
ATOM 1235 C C   . LEU B 2 8   ? 6.019   23.318  -8.908  1.00 61.35 8   B 1 
ATOM 1236 O O   . LEU B 2 8   ? 6.217   24.403  -8.358  1.00 57.93 8   B 1 
ATOM 1237 C CB  . LEU B 2 8   ? 6.369   21.357  -7.392  1.00 56.51 8   B 1 
ATOM 1238 C CG  . LEU B 2 8   ? 5.792   20.408  -6.333  1.00 51.63 8   B 1 
ATOM 1239 C CD1 . LEU B 2 8   ? 6.919   19.525  -5.794  1.00 46.33 8   B 1 
ATOM 1240 C CD2 . LEU B 2 8   ? 5.177   21.173  -5.166  1.00 45.51 8   B 1 
ATOM 1241 N N   . THR B 2 9   ? 6.366   23.096  -10.169 1.00 62.00 9   B 1 
ATOM 1242 C CA  . THR B 2 9   ? 6.977   24.123  -11.033 1.00 61.99 9   B 1 
ATOM 1243 C C   . THR B 2 9   ? 5.962   25.153  -11.547 1.00 62.92 9   B 1 
ATOM 1244 O O   . THR B 2 9   ? 6.313   26.035  -12.328 1.00 60.00 9   B 1 
ATOM 1245 C CB  . THR B 2 9   ? 7.708   23.467  -12.212 1.00 59.26 9   B 1 
ATOM 1246 O OG1 . THR B 2 9   ? 6.818   22.668  -12.961 1.00 56.05 9   B 1 
ATOM 1247 C CG2 . THR B 2 9   ? 8.839   22.548  -11.744 1.00 53.58 9   B 1 
ATOM 1248 N N   . GLY B 2 10  ? 4.700   25.037  -11.135 1.00 63.24 10  B 1 
ATOM 1249 C CA  . GLY B 2 10  ? 3.619   25.913  -11.577 1.00 63.58 10  B 1 
ATOM 1250 C C   . GLY B 2 10  ? 3.023   25.540  -12.934 1.00 66.52 10  B 1 
ATOM 1251 O O   . GLY B 2 10  ? 2.020   26.125  -13.329 1.00 63.26 10  B 1 
ATOM 1252 N N   . LYS B 2 11  ? 3.598   24.549  -13.622 1.00 70.54 11  B 1 
ATOM 1253 C CA  . LYS B 2 11  ? 3.061   24.045  -14.887 1.00 74.11 11  B 1 
ATOM 1254 C C   . LYS B 2 11  ? 1.697   23.397  -14.644 1.00 75.62 11  B 1 
ATOM 1255 O O   . LYS B 2 11  ? 1.555   22.552  -13.768 1.00 75.12 11  B 1 
ATOM 1256 C CB  . LYS B 2 11  ? 4.060   23.067  -15.531 1.00 70.48 11  B 1 
ATOM 1257 C CG  . LYS B 2 11  ? 3.633   22.601  -16.937 1.00 63.14 11  B 1 
ATOM 1258 C CD  . LYS B 2 11  ? 4.640   21.577  -17.481 1.00 62.12 11  B 1 
ATOM 1259 C CE  . LYS B 2 11  ? 4.247   21.084  -18.875 1.00 53.60 11  B 1 
ATOM 1260 N NZ  . LYS B 2 11  ? 5.085   19.933  -19.301 1.00 50.23 11  B 1 
ATOM 1261 N N   . THR B 2 12  ? 0.713   23.776  -15.449 1.00 82.28 12  B 1 
ATOM 1262 C CA  . THR B 2 12  ? -0.614  23.164  -15.432 1.00 83.10 12  B 1 
ATOM 1263 C C   . THR B 2 12  ? -0.738  22.200  -16.604 1.00 83.60 12  B 1 
ATOM 1264 O O   . THR B 2 12  ? -0.544  22.577  -17.751 1.00 82.54 12  B 1 
ATOM 1265 C CB  . THR B 2 12  ? -1.724  24.214  -15.438 1.00 80.03 12  B 1 
ATOM 1266 O OG1 . THR B 2 12  ? -1.547  25.080  -14.338 1.00 73.19 12  B 1 
ATOM 1267 C CG2 . THR B 2 12  ? -3.103  23.586  -15.285 1.00 72.38 12  B 1 
ATOM 1268 N N   . ILE B 2 13  ? -1.061  20.946  -16.289 1.00 86.18 13  B 1 
ATOM 1269 C CA  . ILE B 2 13  ? -1.284  19.872  -17.244 1.00 85.52 13  B 1 
ATOM 1270 C C   . ILE B 2 13  ? -2.787  19.663  -17.348 1.00 87.33 13  B 1 
ATOM 1271 O O   . ILE B 2 13  ? -3.453  19.459  -16.332 1.00 87.41 13  B 1 
ATOM 1272 C CB  . ILE B 2 13  ? -0.587  18.571  -16.785 1.00 83.51 13  B 1 
ATOM 1273 C CG1 . ILE B 2 13  ? 0.897   18.774  -16.382 1.00 77.89 13  B 1 
ATOM 1274 C CG2 . ILE B 2 13  ? -0.692  17.508  -17.901 1.00 75.42 13  B 1 
ATOM 1275 C CD1 . ILE B 2 13  ? 1.392   17.623  -15.501 1.00 72.35 13  B 1 
ATOM 1276 N N   . THR B 2 14  ? -3.319  19.664  -18.556 1.00 88.23 14  B 1 
ATOM 1277 C CA  . THR B 2 14  ? -4.722  19.322  -18.798 1.00 88.66 14  B 1 
ATOM 1278 C C   . THR B 2 14  ? -4.825  17.840  -19.130 1.00 88.98 14  B 1 
ATOM 1279 O O   . THR B 2 14  ? -4.160  17.360  -20.051 1.00 88.13 14  B 1 
ATOM 1280 C CB  . THR B 2 14  ? -5.313  20.175  -19.932 1.00 86.68 14  B 1 
ATOM 1281 O OG1 . THR B 2 14  ? -5.050  21.534  -19.688 1.00 79.11 14  B 1 
ATOM 1282 C CG2 . THR B 2 14  ? -6.827  20.004  -20.030 1.00 77.00 14  B 1 
ATOM 1283 N N   . LEU B 2 15  ? -5.648  17.112  -18.394 1.00 89.95 15  B 1 
ATOM 1284 C CA  . LEU B 2 15  ? -5.903  15.690  -18.613 1.00 90.55 15  B 1 
ATOM 1285 C C   . LEU B 2 15  ? -7.341  15.472  -19.049 1.00 91.27 15  B 1 
ATOM 1286 O O   . LEU B 2 15  ? -8.264  16.038  -18.458 1.00 90.80 15  B 1 
ATOM 1287 C CB  . LEU B 2 15  ? -5.599  14.879  -17.344 1.00 90.63 15  B 1 
ATOM 1288 C CG  . LEU B 2 15  ? -4.142  14.935  -16.862 1.00 88.57 15  B 1 
ATOM 1289 C CD1 . LEU B 2 15  ? -4.032  14.114  -15.582 1.00 78.14 15  B 1 
ATOM 1290 C CD2 . LEU B 2 15  ? -3.164  14.350  -17.876 1.00 78.16 15  B 1 
ATOM 1291 N N   . GLU B 2 16  ? -7.518  14.595  -20.027 1.00 91.01 16  B 1 
ATOM 1292 C CA  . GLU B 2 16  ? -8.822  14.053  -20.377 1.00 91.07 16  B 1 
ATOM 1293 C C   . GLU B 2 16  ? -9.053  12.779  -19.557 1.00 91.46 16  B 1 
ATOM 1294 O O   . GLU B 2 16  ? -8.253  11.843  -19.605 1.00 90.13 16  B 1 
ATOM 1295 C CB  . GLU B 2 16  ? -8.903  13.803  -21.893 1.00 89.45 16  B 1 
ATOM 1296 C CG  . GLU B 2 16  ? -10.360 13.696  -22.384 1.00 78.01 16  B 1 
ATOM 1297 C CD  . GLU B 2 16  ? -11.141 15.004  -22.155 1.00 72.54 16  B 1 
ATOM 1298 O OE1 . GLU B 2 16  ? -12.342 14.935  -21.852 1.00 65.00 16  B 1 
ATOM 1299 O OE2 . GLU B 2 16  ? -10.506 16.084  -22.219 1.00 65.03 16  B 1 
ATOM 1300 N N   . VAL B 2 17  ? -10.108 12.802  -18.751 1.00 92.17 17  B 1 
ATOM 1301 C CA  . VAL B 2 17  ? -10.424 11.741  -17.793 1.00 92.71 17  B 1 
ATOM 1302 C C   . VAL B 2 17  ? -11.926 11.499  -17.733 1.00 92.85 17  B 1 
ATOM 1303 O O   . VAL B 2 17  ? -12.733 12.375  -18.048 1.00 92.24 17  B 1 
ATOM 1304 C CB  . VAL B 2 17  ? -9.899  12.059  -16.378 1.00 93.16 17  B 1 
ATOM 1305 C CG1 . VAL B 2 17  ? -8.379  12.209  -16.340 1.00 87.15 17  B 1 
ATOM 1306 C CG2 . VAL B 2 17  ? -10.526 13.331  -15.784 1.00 86.11 17  B 1 
ATOM 1307 N N   . GLU B 2 18  ? -12.291 10.310  -17.251 1.00 92.10 18  B 1 
ATOM 1308 C CA  . GLU B 2 18  ? -13.675 9.982   -16.923 1.00 92.14 18  B 1 
ATOM 1309 C C   . GLU B 2 18  ? -13.867 9.961   -15.398 1.00 92.37 18  B 1 
ATOM 1310 O O   . GLU B 2 18  ? -12.939 9.632   -14.658 1.00 91.43 18  B 1 
ATOM 1311 C CB  . GLU B 2 18  ? -14.066 8.638   -17.558 1.00 90.58 18  B 1 
ATOM 1312 C CG  . GLU B 2 18  ? -14.159 8.705   -19.095 1.00 82.22 18  B 1 
ATOM 1313 C CD  . GLU B 2 18  ? -15.153 9.777   -19.572 1.00 76.07 18  B 1 
ATOM 1314 O OE1 . GLU B 2 18  ? -14.883 10.386  -20.625 1.00 66.87 18  B 1 
ATOM 1315 O OE2 . GLU B 2 18  ? -16.149 10.025  -18.850 1.00 66.43 18  B 1 
ATOM 1316 N N   . PRO B 2 19  ? -15.076 10.266  -14.884 1.00 92.49 19  B 1 
ATOM 1317 C CA  . PRO B 2 19  ? -15.351 10.197  -13.450 1.00 91.97 19  B 1 
ATOM 1318 C C   . PRO B 2 19  ? -15.063 8.822   -12.829 1.00 92.49 19  B 1 
ATOM 1319 O O   . PRO B 2 19  ? -14.748 8.741   -11.638 1.00 91.09 19  B 1 
ATOM 1320 C CB  . PRO B 2 19  ? -16.837 10.550  -13.314 1.00 91.01 19  B 1 
ATOM 1321 C CG  . PRO B 2 19  ? -17.124 11.392  -14.553 1.00 87.82 19  B 1 
ATOM 1322 C CD  . PRO B 2 19  ? -16.224 10.767  -15.612 1.00 90.58 19  B 1 
ATOM 1323 N N   . SER B 2 20  ? -15.168 7.758   -13.631 1.00 91.91 20  B 1 
ATOM 1324 C CA  . SER B 2 20  ? -14.869 6.383   -13.243 1.00 92.18 20  B 1 
ATOM 1325 C C   . SER B 2 20  ? -13.377 6.040   -13.223 1.00 92.82 20  B 1 
ATOM 1326 O O   . SER B 2 20  ? -13.021 4.969   -12.730 1.00 90.88 20  B 1 
ATOM 1327 C CB  . SER B 2 20  ? -15.598 5.424   -14.194 1.00 91.10 20  B 1 
ATOM 1328 O OG  . SER B 2 20  ? -15.263 5.733   -15.535 1.00 83.56 20  B 1 
ATOM 1329 N N   . ASP B 2 21  ? -12.498 6.906   -13.740 1.00 92.96 21  B 1 
ATOM 1330 C CA  . ASP B 2 21  ? -11.065 6.663   -13.717 1.00 92.90 21  B 1 
ATOM 1331 C C   . ASP B 2 21  ? -10.557 6.575   -12.274 1.00 93.26 21  B 1 
ATOM 1332 O O   . ASP B 2 21  ? -10.888 7.407   -11.423 1.00 92.81 21  B 1 
ATOM 1333 C CB  . ASP B 2 21  ? -10.287 7.745   -14.475 1.00 92.77 21  B 1 
ATOM 1334 C CG  . ASP B 2 21  ? -10.284 7.607   -15.996 1.00 90.63 21  B 1 
ATOM 1335 O OD1 . ASP B 2 21  ? -10.386 6.474   -16.501 1.00 83.45 21  B 1 
ATOM 1336 O OD2 . ASP B 2 21  ? -10.027 8.629   -16.675 1.00 82.52 21  B 1 
ATOM 1337 N N   . THR B 2 22  ? -9.722  5.581   -12.009 1.00 93.93 22  B 1 
ATOM 1338 C CA  . THR B 2 22  ? -9.012  5.484   -10.734 1.00 93.94 22  B 1 
ATOM 1339 C C   . THR B 2 22  ? -7.904  6.540   -10.654 1.00 94.25 22  B 1 
ATOM 1340 O O   . THR B 2 22  ? -7.400  7.027   -11.672 1.00 93.87 22  B 1 
ATOM 1341 C CB  . THR B 2 22  ? -8.431  4.091   -10.497 1.00 92.94 22  B 1 
ATOM 1342 O OG1 . THR B 2 22  ? -7.478  3.779   -11.488 1.00 87.11 22  B 1 
ATOM 1343 C CG2 . THR B 2 22  ? -9.498  2.998   -10.493 1.00 86.24 22  B 1 
ATOM 1344 N N   . ILE B 2 23  ? -7.481  6.865   -9.436  1.00 93.92 23  B 1 
ATOM 1345 C CA  . ILE B 2 23  ? -6.325  7.745   -9.223  1.00 93.76 23  B 1 
ATOM 1346 C C   . ILE B 2 23  ? -5.057  7.147   -9.843  1.00 93.91 23  B 1 
ATOM 1347 O O   . ILE B 2 23  ? -4.236  7.893   -10.380 1.00 93.97 23  B 1 
ATOM 1348 C CB  . ILE B 2 23  ? -6.156  8.051   -7.730  1.00 93.39 23  B 1 
ATOM 1349 C CG1 . ILE B 2 23  ? -7.390  8.773   -7.134  1.00 91.20 23  B 1 
ATOM 1350 C CG2 . ILE B 2 23  ? -4.888  8.856   -7.439  1.00 91.68 23  B 1 
ATOM 1351 C CD1 . ILE B 2 23  ? -7.811  10.070  -7.865  1.00 87.94 23  B 1 
ATOM 1352 N N   . GLU B 2 24  ? -4.925  5.840   -9.840  1.00 92.72 24  B 1 
ATOM 1353 C CA  . GLU B 2 24  ? -3.853  5.136   -10.536 1.00 91.88 24  B 1 
ATOM 1354 C C   . GLU B 2 24  ? -3.879  5.402   -12.054 1.00 92.17 24  B 1 
ATOM 1355 O O   . GLU B 2 24  ? -2.863  5.779   -12.626 1.00 91.44 24  B 1 
ATOM 1356 C CB  . GLU B 2 24  ? -3.956  3.644   -10.213 1.00 90.15 24  B 1 
ATOM 1357 C CG  . GLU B 2 24  ? -2.762  2.838   -10.731 1.00 78.13 24  B 1 
ATOM 1358 C CD  . GLU B 2 24  ? -2.803  1.368   -10.278 1.00 70.93 24  B 1 
ATOM 1359 O OE1 . GLU B 2 24  ? -1.754  0.709   -10.401 1.00 62.85 24  B 1 
ATOM 1360 O OE2 . GLU B 2 24  ? -3.863  0.930   -9.781  1.00 62.37 24  B 1 
ATOM 1361 N N   . ASN B 2 25  ? -5.051  5.346   -12.676 1.00 92.51 25  B 1 
ATOM 1362 C CA  . ASN B 2 25  ? -5.201  5.684   -14.091 1.00 92.56 25  B 1 
ATOM 1363 C C   . ASN B 2 25  ? -4.849  7.151   -14.370 1.00 92.78 25  B 1 
ATOM 1364 O O   . ASN B 2 25  ? -4.214  7.462   -15.383 1.00 92.36 25  B 1 
ATOM 1365 C CB  . ASN B 2 25  ? -6.643  5.407   -14.559 1.00 91.79 25  B 1 
ATOM 1366 C CG  . ASN B 2 25  ? -6.990  3.927   -14.638 1.00 83.44 25  B 1 
ATOM 1367 O OD1 . ASN B 2 25  ? -6.163  3.055   -14.533 1.00 72.32 25  B 1 
ATOM 1368 N ND2 . ASN B 2 25  ? -8.258  3.628   -14.867 1.00 71.29 25  B 1 
ATOM 1369 N N   . VAL B 2 26  ? -5.217  8.065   -13.471 1.00 93.88 26  B 1 
ATOM 1370 C CA  . VAL B 2 26  ? -4.845  9.488   -13.588 1.00 93.83 26  B 1 
ATOM 1371 C C   . VAL B 2 26  ? -3.325  9.648   -13.497 1.00 94.01 26  B 1 
ATOM 1372 O O   . VAL B 2 26  ? -2.742  10.376  -14.303 1.00 93.60 26  B 1 
ATOM 1373 C CB  . VAL B 2 26  ? -5.558  10.338  -12.530 1.00 94.37 26  B 1 
ATOM 1374 C CG1 . VAL B 2 26  ? -5.136  11.808  -12.597 1.00 89.04 26  B 1 
ATOM 1375 C CG2 . VAL B 2 26  ? -7.069  10.305  -12.745 1.00 86.46 26  B 1 
ATOM 1376 N N   . LYS B 2 27  ? -2.658  8.941   -12.577 1.00 93.86 27  B 1 
ATOM 1377 C CA  . LYS B 2 27  ? -1.195  8.938   -12.471 1.00 93.17 27  B 1 
ATOM 1378 C C   . LYS B 2 27  ? -0.519  8.361   -13.722 1.00 92.06 27  B 1 
ATOM 1379 O O   . LYS B 2 27  ? 0.463   8.933   -14.172 1.00 91.89 27  B 1 
ATOM 1380 C CB  . LYS B 2 27  ? -0.761  8.153   -11.224 1.00 92.70 27  B 1 
ATOM 1381 C CG  . LYS B 2 27  ? -1.053  8.919   -9.927  1.00 92.02 27  B 1 
ATOM 1382 C CD  . LYS B 2 27  ? -0.648  8.043   -8.746  1.00 89.80 27  B 1 
ATOM 1383 C CE  . LYS B 2 27  ? -0.863  8.784   -7.433  1.00 87.33 27  B 1 
ATOM 1384 N NZ  . LYS B 2 27  ? -0.411  7.949   -6.307  1.00 83.44 27  B 1 
ATOM 1385 N N   . ALA B 2 28  ? -1.076  7.312   -14.299 1.00 91.94 28  B 1 
ATOM 1386 C CA  . ALA B 2 28  ? -0.604  6.770   -15.575 1.00 90.84 28  B 1 
ATOM 1387 C C   . ALA B 2 28  ? -0.734  7.798   -16.710 1.00 90.74 28  B 1 
ATOM 1388 O O   . ALA B 2 28  ? 0.215   8.027   -17.453 1.00 89.65 28  B 1 
ATOM 1389 C CB  . ALA B 2 28  ? -1.365  5.471   -15.870 1.00 89.73 28  B 1 
ATOM 1390 N N   . LYS B 2 29  ? -1.857  8.518   -16.796 1.00 90.07 29  B 1 
ATOM 1391 C CA  . LYS B 2 29  ? -2.047  9.609   -17.755 1.00 89.42 29  B 1 
ATOM 1392 C C   . LYS B 2 29  ? -1.045  10.755  -17.545 1.00 88.51 29  B 1 
ATOM 1393 O O   . LYS B 2 29  ? -0.581  11.353  -18.516 1.00 88.93 29  B 1 
ATOM 1394 C CB  . LYS B 2 29  ? -3.498  10.125  -17.703 1.00 90.71 29  B 1 
ATOM 1395 C CG  . LYS B 2 29  ? -4.505  9.130   -18.309 1.00 90.74 29  B 1 
ATOM 1396 C CD  . LYS B 2 29  ? -5.972  9.604   -18.160 1.00 89.01 29  B 1 
ATOM 1397 C CE  . LYS B 2 29  ? -6.928  8.574   -18.756 1.00 85.76 29  B 1 
ATOM 1398 N NZ  . LYS B 2 29  ? -8.361  8.962   -18.690 1.00 79.04 29  B 1 
ATOM 1399 N N   . ILE B 2 30  ? -0.684  11.071  -16.301 1.00 90.61 30  B 1 
ATOM 1400 C CA  . ILE B 2 30  ? 0.366   12.045  -15.987 1.00 90.21 30  B 1 
ATOM 1401 C C   . ILE B 2 30  ? 1.735   11.518  -16.428 1.00 88.54 30  B 1 
ATOM 1402 O O   . ILE B 2 30  ? 2.497   12.276  -17.023 1.00 86.29 30  B 1 
ATOM 1403 C CB  . ILE B 2 30  ? 0.370   12.426  -14.494 1.00 91.29 30  B 1 
ATOM 1404 C CG1 . ILE B 2 30  ? -0.921  13.186  -14.123 1.00 90.75 30  B 1 
ATOM 1405 C CG2 . ILE B 2 30  ? 1.586   13.306  -14.149 1.00 90.23 30  B 1 
ATOM 1406 C CD1 . ILE B 2 30  ? -1.185  13.238  -12.614 1.00 89.06 30  B 1 
ATOM 1407 N N   . GLN B 2 31  ? 2.032   10.237  -16.194 1.00 88.39 31  B 1 
ATOM 1408 C CA  . GLN B 2 31  ? 3.277   9.619   -16.657 1.00 86.55 31  B 1 
ATOM 1409 C C   . GLN B 2 31  ? 3.414   9.716   -18.178 1.00 84.29 31  B 1 
ATOM 1410 O O   . GLN B 2 31  ? 4.464   10.115  -18.662 1.00 81.47 31  B 1 
ATOM 1411 C CB  . GLN B 2 31  ? 3.339   8.158   -16.202 1.00 84.43 31  B 1 
ATOM 1412 C CG  . GLN B 2 31  ? 4.686   7.506   -16.559 1.00 79.64 31  B 1 
ATOM 1413 C CD  . GLN B 2 31  ? 4.733   6.020   -16.191 1.00 76.78 31  B 1 
ATOM 1414 O OE1 . GLN B 2 31  ? 3.735   5.377   -15.927 1.00 72.11 31  B 1 
ATOM 1415 N NE2 . GLN B 2 31  ? 5.903   5.433   -16.169 1.00 68.18 31  B 1 
ATOM 1416 N N   . CYS B 2 32  ? 2.355   9.437   -18.922 1.00 81.57 32  B 1 
ATOM 1417 C CA  . CYS B 2 32  ? 2.367   9.564   -20.382 1.00 78.90 32  B 1 
ATOM 1418 C C   . CYS B 2 32  ? 2.647   11.002  -20.865 1.00 78.96 32  B 1 
ATOM 1419 O O   . CYS B 2 32  ? 3.228   11.186  -21.927 1.00 78.42 32  B 1 
ATOM 1420 C CB  . CYS B 2 32  ? 1.020   9.086   -20.944 1.00 76.72 32  B 1 
ATOM 1421 S SG  . CYS B 2 32  ? 0.800   7.314   -20.640 1.00 67.00 32  B 1 
ATOM 1422 N N   . LYS B 2 33  ? 2.216   12.027  -20.097 1.00 80.47 33  B 1 
ATOM 1423 C CA  . LYS B 2 33  ? 2.398   13.441  -20.480 1.00 80.09 33  B 1 
ATOM 1424 C C   . LYS B 2 33  ? 3.703   14.065  -19.992 1.00 77.99 33  B 1 
ATOM 1425 O O   . LYS B 2 33  ? 4.263   14.896  -20.690 1.00 76.00 33  B 1 
ATOM 1426 C CB  . LYS B 2 33  ? 1.208   14.278  -20.014 1.00 79.90 33  B 1 
ATOM 1427 C CG  . LYS B 2 33  ? -0.012  14.083  -20.925 1.00 76.42 33  B 1 
ATOM 1428 C CD  . LYS B 2 33  ? -1.007  15.235  -20.746 1.00 74.64 33  B 1 
ATOM 1429 C CE  . LYS B 2 33  ? -2.113  15.122  -21.791 1.00 68.66 33  B 1 
ATOM 1430 N NZ  . LYS B 2 33  ? -2.853  16.402  -21.963 1.00 63.11 33  B 1 
ATOM 1431 N N   . GLU B 2 34  ? 4.147   13.699  -18.789 1.00 81.87 34  B 1 
ATOM 1432 C CA  . GLU B 2 34  ? 5.272   14.336  -18.100 1.00 79.61 34  B 1 
ATOM 1433 C C   . GLU B 2 34  ? 6.435   13.377  -17.811 1.00 79.48 34  B 1 
ATOM 1434 O O   . GLU B 2 34  ? 7.464   13.804  -17.291 1.00 76.56 34  B 1 
ATOM 1435 C CB  . GLU B 2 34  ? 4.790   15.001  -16.801 1.00 78.75 34  B 1 
ATOM 1436 C CG  . GLU B 2 34  ? 3.744   16.084  -16.996 1.00 73.41 34  B 1 
ATOM 1437 C CD  . GLU B 2 34  ? 4.270   17.331  -17.731 1.00 72.13 34  B 1 
ATOM 1438 O OE1 . GLU B 2 34  ? 3.582   17.815  -18.662 1.00 64.63 34  B 1 
ATOM 1439 O OE2 . GLU B 2 34  ? 5.313   17.898  -17.356 1.00 66.83 34  B 1 
ATOM 1440 N N   . GLY B 2 35  ? 6.294   12.082  -18.090 1.00 80.19 35  B 1 
ATOM 1441 C CA  . GLY B 2 35  ? 7.319   11.069  -17.845 1.00 78.63 35  B 1 
ATOM 1442 C C   . GLY B 2 35  ? 7.559   10.746  -16.367 1.00 79.72 35  B 1 
ATOM 1443 O O   . GLY B 2 35  ? 8.526   10.064  -16.034 1.00 77.06 35  B 1 
ATOM 1444 N N   . ILE B 2 36  ? 6.706   11.231  -15.461 1.00 81.41 36  B 1 
ATOM 1445 C CA  . ILE B 2 36  ? 6.888   11.048  -14.019 1.00 82.49 36  B 1 
ATOM 1446 C C   . ILE B 2 36  ? 6.305   9.698   -13.597 1.00 83.52 36  B 1 
ATOM 1447 O O   . ILE B 2 36  ? 5.092   9.520   -13.725 1.00 83.27 36  B 1 
ATOM 1448 C CB  . ILE B 2 36  ? 6.256   12.207  -13.221 1.00 81.43 36  B 1 
ATOM 1449 C CG1 . ILE B 2 36  ? 6.799   13.579  -13.692 1.00 78.08 36  B 1 
ATOM 1450 C CG2 . ILE B 2 36  ? 6.544   12.003  -11.723 1.00 77.05 36  B 1 
ATOM 1451 C CD1 . ILE B 2 36  ? 6.013   14.769  -13.139 1.00 73.15 36  B 1 
ATOM 1452 N N   . PRO B 2 37  ? 7.099   8.774   -13.035 1.00 82.75 37  B 1 
ATOM 1453 C CA  . PRO B 2 37  ? 6.587   7.472   -12.596 1.00 82.07 37  B 1 
ATOM 1454 C C   . PRO B 2 37  ? 5.454   7.593   -11.565 1.00 83.61 37  B 1 
ATOM 1455 O O   . PRO B 2 37  ? 5.550   8.419   -10.650 1.00 83.47 37  B 1 
ATOM 1456 C CB  . PRO B 2 37  ? 7.795   6.737   -12.006 1.00 78.92 37  B 1 
ATOM 1457 C CG  . PRO B 2 37  ? 8.982   7.377   -12.709 1.00 75.17 37  B 1 
ATOM 1458 C CD  . PRO B 2 37  ? 8.543   8.829   -12.881 1.00 76.44 37  B 1 
ATOM 1459 N N   . PRO B 2 38  ? 4.397   6.758   -11.639 1.00 83.94 38  B 1 
ATOM 1460 C CA  . PRO B 2 38  ? 3.248   6.838   -10.731 1.00 85.28 38  B 1 
ATOM 1461 C C   . PRO B 2 38  ? 3.603   6.713   -9.244  1.00 85.11 38  B 1 
ATOM 1462 O O   . PRO B 2 38  ? 3.001   7.384   -8.413  1.00 83.64 38  B 1 
ATOM 1463 C CB  . PRO B 2 38  ? 2.307   5.710   -11.168 1.00 84.66 38  B 1 
ATOM 1464 C CG  . PRO B 2 38  ? 2.616   5.546   -12.647 1.00 80.47 38  B 1 
ATOM 1465 C CD  . PRO B 2 38  ? 4.119   5.817   -12.713 1.00 82.89 38  B 1 
ATOM 1466 N N   . ASP B 2 39  ? 4.598   5.898   -8.903  1.00 83.12 39  B 1 
ATOM 1467 C CA  . ASP B 2 39  ? 5.065   5.706   -7.519  1.00 81.04 39  B 1 
ATOM 1468 C C   . ASP B 2 39  ? 5.692   6.981   -6.922  1.00 81.55 39  B 1 
ATOM 1469 O O   . ASP B 2 39  ? 5.690   7.169   -5.697  1.00 79.30 39  B 1 
ATOM 1470 C CB  . ASP B 2 39  ? 6.048   4.523   -7.458  1.00 77.71 39  B 1 
ATOM 1471 C CG  . ASP B 2 39  ? 7.405   4.825   -8.096  1.00 69.69 39  B 1 
ATOM 1472 O OD1 . ASP B 2 39  ? 7.406   5.322   -9.235  1.00 61.14 39  B 1 
ATOM 1473 O OD2 . ASP B 2 39  ? 8.444   4.602   -7.422  1.00 62.15 39  B 1 
ATOM 1474 N N   . GLN B 2 40  ? 6.180   7.876   -7.764  1.00 82.20 40  B 1 
ATOM 1475 C CA  . GLN B 2 40  ? 6.744   9.171   -7.387  1.00 80.79 40  B 1 
ATOM 1476 C C   . GLN B 2 40  ? 5.694   10.282  -7.346  1.00 81.18 40  B 1 
ATOM 1477 O O   . GLN B 2 40  ? 5.982   11.382  -6.872  1.00 79.06 40  B 1 
ATOM 1478 C CB  . GLN B 2 40  ? 7.891   9.545   -8.323  1.00 77.38 40  B 1 
ATOM 1479 C CG  . GLN B 2 40  ? 9.010   8.499   -8.299  1.00 72.25 40  B 1 
ATOM 1480 C CD  . GLN B 2 40  ? 10.207  8.898   -9.159  1.00 67.48 40  B 1 
ATOM 1481 O OE1 . GLN B 2 40  ? 10.422  10.047  -9.484  1.00 62.04 40  B 1 
ATOM 1482 N NE2 . GLN B 2 40  ? 11.032  7.951   -9.545  1.00 59.55 40  B 1 
ATOM 1483 N N   . GLN B 2 41  ? 4.470   10.023  -7.790  1.00 84.86 41  B 1 
ATOM 1484 C CA  . GLN B 2 41  ? 3.404   11.012  -7.812  1.00 86.44 41  B 1 
ATOM 1485 C C   . GLN B 2 41  ? 2.560   10.964  -6.534  1.00 84.75 41  B 1 
ATOM 1486 O O   . GLN B 2 41  ? 2.094   9.914   -6.099  1.00 83.07 41  B 1 
ATOM 1487 C CB  . GLN B 2 41  ? 2.529   10.820  -9.049  1.00 87.69 41  B 1 
ATOM 1488 C CG  . GLN B 2 41  ? 3.278   10.963  -10.384 1.00 87.68 41  B 1 
ATOM 1489 C CD  . GLN B 2 41  ? 2.346   10.715  -11.563 1.00 88.74 41  B 1 
ATOM 1490 O OE1 . GLN B 2 41  ? 1.172   11.048  -11.504 1.00 82.81 41  B 1 
ATOM 1491 N NE2 . GLN B 2 41  ? 2.817   10.132  -12.635 1.00 82.06 41  B 1 
ATOM 1492 N N   . ARG B 2 42  ? 2.293   12.134  -5.952  1.00 84.22 42  B 1 
ATOM 1493 C CA  . ARG B 2 42  ? 1.247   12.345  -4.952  1.00 83.00 42  B 1 
ATOM 1494 C C   . ARG B 2 42  ? 0.269   13.368  -5.497  1.00 84.15 42  B 1 
ATOM 1495 O O   . ARG B 2 42  ? 0.636   14.530  -5.684  1.00 81.73 42  B 1 
ATOM 1496 C CB  . ARG B 2 42  ? 1.828   12.824  -3.620  1.00 78.84 42  B 1 
ATOM 1497 C CG  . ARG B 2 42  ? 2.660   11.740  -2.930  1.00 67.74 42  B 1 
ATOM 1498 C CD  . ARG B 2 42  ? 3.154   12.283  -1.594  1.00 61.17 42  B 1 
ATOM 1499 N NE  . ARG B 2 42  ? 3.995   11.301  -0.886  1.00 54.24 42  B 1 
ATOM 1500 C CZ  . ARG B 2 42  ? 4.657   11.518  0.232   1.00 47.16 42  B 1 
ATOM 1501 N NH1 . ARG B 2 42  ? 4.589   12.652  0.853   1.00 43.38 42  B 1 
ATOM 1502 N NH2 . ARG B 2 42  ? 5.406   10.600  0.733   1.00 41.22 42  B 1 
ATOM 1503 N N   . LEU B 2 43  ? -0.962  12.947  -5.698  1.00 84.33 43  B 1 
ATOM 1504 C CA  . LEU B 2 43  ? -2.031  13.857  -6.076  1.00 86.73 43  B 1 
ATOM 1505 C C   . LEU B 2 43  ? -2.745  14.355  -4.827  1.00 85.52 43  B 1 
ATOM 1506 O O   . LEU B 2 43  ? -3.036  13.577  -3.922  1.00 84.33 43  B 1 
ATOM 1507 C CB  . LEU B 2 43  ? -2.974  13.170  -7.076  1.00 89.21 43  B 1 
ATOM 1508 C CG  . LEU B 2 43  ? -2.312  12.873  -8.432  1.00 89.58 43  B 1 
ATOM 1509 C CD1 . LEU B 2 43  ? -3.263  12.061  -9.309  1.00 82.02 43  B 1 
ATOM 1510 C CD2 . LEU B 2 43  ? -1.951  14.164  -9.186  1.00 81.69 43  B 1 
ATOM 1511 N N   . ILE B 2 44  ? -3.016  15.646  -4.776  1.00 85.95 44  B 1 
ATOM 1512 C CA  . ILE B 2 44  ? -3.733  16.312  -3.692  1.00 84.84 44  B 1 
ATOM 1513 C C   . ILE B 2 44  ? -4.921  17.055  -4.301  1.00 85.80 44  B 1 
ATOM 1514 O O   . ILE B 2 44  ? -4.797  17.715  -5.323  1.00 85.54 44  B 1 
ATOM 1515 C CB  . ILE B 2 44  ? -2.797  17.246  -2.891  1.00 81.93 44  B 1 
ATOM 1516 C CG1 . ILE B 2 44  ? -1.591  16.458  -2.315  1.00 76.38 44  B 1 
ATOM 1517 C CG2 . ILE B 2 44  ? -3.569  17.958  -1.768  1.00 72.89 44  B 1 
ATOM 1518 C CD1 . ILE B 2 44  ? -0.549  17.321  -1.583  1.00 67.81 44  B 1 
ATOM 1519 N N   . PHE B 2 45  ? -6.085  16.932  -3.646  1.00 80.39 45  B 1 
ATOM 1520 C CA  . PHE B 2 45  ? -7.288  17.666  -4.001  1.00 80.90 45  B 1 
ATOM 1521 C C   . PHE B 2 45  ? -8.012  18.104  -2.731  1.00 79.20 45  B 1 
ATOM 1522 O O   . PHE B 2 45  ? -8.240  17.279  -1.842  1.00 77.43 45  B 1 
ATOM 1523 C CB  . PHE B 2 45  ? -8.192  16.787  -4.868  1.00 82.16 45  B 1 
ATOM 1524 C CG  . PHE B 2 45  ? -9.478  17.470  -5.259  1.00 80.82 45  B 1 
ATOM 1525 C CD1 . PHE B 2 45  ? -10.701 17.055  -4.699  1.00 70.93 45  B 1 
ATOM 1526 C CD2 . PHE B 2 45  ? -9.454  18.554  -6.157  1.00 69.91 45  B 1 
ATOM 1527 C CE1 . PHE B 2 45  ? -11.894 17.714  -5.052  1.00 71.58 45  B 1 
ATOM 1528 C CE2 . PHE B 2 45  ? -10.642 19.211  -6.504  1.00 70.67 45  B 1 
ATOM 1529 C CZ  . PHE B 2 45  ? -11.855 18.790  -5.954  1.00 81.19 45  B 1 
ATOM 1530 N N   . ALA B 2 46  ? -8.344  19.379  -2.634  1.00 74.82 46  B 1 
ATOM 1531 C CA  . ALA B 2 46  ? -8.971  19.969  -1.454  1.00 73.26 46  B 1 
ATOM 1532 C C   . ALA B 2 46  ? -8.232  19.603  -0.139  1.00 74.92 46  B 1 
ATOM 1533 O O   . ALA B 2 46  ? -8.835  19.149  0.836   1.00 73.50 46  B 1 
ATOM 1534 C CB  . ALA B 2 46  ? -10.470 19.628  -1.464  1.00 72.85 46  B 1 
ATOM 1535 N N   . GLY B 2 47  ? -6.901  19.706  -0.145  1.00 69.05 47  B 1 
ATOM 1536 C CA  . GLY B 2 47  ? -6.032  19.368  0.991   1.00 66.26 47  B 1 
ATOM 1537 C C   . GLY B 2 47  ? -5.971  17.883  1.370   1.00 69.73 47  B 1 
ATOM 1538 O O   . GLY B 2 47  ? -5.405  17.522  2.408   1.00 67.48 47  B 1 
ATOM 1539 N N   . LYS B 2 48  ? -6.569  16.988  0.567   1.00 67.86 48  B 1 
ATOM 1540 C CA  . LYS B 2 48  ? -6.555  15.533  0.781   1.00 70.61 48  B 1 
ATOM 1541 C C   . LYS B 2 48  ? -5.653  14.866  -0.242  1.00 74.54 48  B 1 
ATOM 1542 O O   . LYS B 2 48  ? -5.830  15.042  -1.440  1.00 74.39 48  B 1 
ATOM 1543 C CB  . LYS B 2 48  ? -7.993  14.992  0.710   1.00 66.79 48  B 1 
ATOM 1544 C CG  . LYS B 2 48  ? -8.170  13.533  1.178   1.00 59.44 48  B 1 
ATOM 1545 C CD  . LYS B 2 48  ? -8.385  13.394  2.689   1.00 55.88 48  B 1 
ATOM 1546 C CE  . LYS B 2 48  ? -8.647  11.939  3.068   1.00 48.62 48  B 1 
ATOM 1547 N NZ  . LYS B 2 48  ? -8.986  11.780  4.506   1.00 43.66 48  B 1 
ATOM 1548 N N   . GLN B 2 49  ? -4.713  14.036  0.243   1.00 79.55 49  B 1 
ATOM 1549 C CA  . GLN B 2 49  ? -3.980  13.152  -0.651  1.00 80.48 49  B 1 
ATOM 1550 C C   . GLN B 2 49  ? -4.918  12.087  -1.225  1.00 81.87 49  B 1 
ATOM 1551 O O   . GLN B 2 49  ? -5.650  11.434  -0.484  1.00 80.91 49  B 1 
ATOM 1552 C CB  . GLN B 2 49  ? -2.762  12.540  0.080   1.00 76.68 49  B 1 
ATOM 1553 C CG  . GLN B 2 49  ? -1.906  11.728  -0.901  1.00 70.51 49  B 1 
ATOM 1554 C CD  . GLN B 2 49  ? -0.673  11.071  -0.261  1.00 66.57 49  B 1 
ATOM 1555 O OE1 . GLN B 2 49  ? -0.075  11.538  0.694   1.00 62.40 49  B 1 
ATOM 1556 N NE2 . GLN B 2 49  ? -0.247  9.947   -0.796  1.00 59.24 49  B 1 
ATOM 1557 N N   . LEU B 2 50  ? -4.883  11.925  -2.531  1.00 83.47 50  B 1 
ATOM 1558 C CA  . LEU B 2 50  ? -5.698  10.959  -3.256  1.00 85.66 50  B 1 
ATOM 1559 C C   . LEU B 2 50  ? -5.036  9.576   -3.232  1.00 85.45 50  B 1 
ATOM 1560 O O   . LEU B 2 50  ? -3.820  9.443   -3.259  1.00 84.79 50  B 1 
ATOM 1561 C CB  . LEU B 2 50  ? -5.944  11.453  -4.688  1.00 87.84 50  B 1 
ATOM 1562 C CG  . LEU B 2 50  ? -6.495  12.888  -4.816  1.00 88.31 50  B 1 
ATOM 1563 C CD1 . LEU B 2 50  ? -6.787  13.193  -6.281  1.00 78.87 50  B 1 
ATOM 1564 C CD2 . LEU B 2 50  ? -7.790  13.105  -4.031  1.00 79.13 50  B 1 
ATOM 1565 N N   . GLU B 2 51  ? -5.865  8.548   -3.177  1.00 85.00 51  B 1 
ATOM 1566 C CA  . GLU B 2 51  ? -5.443  7.160   -3.042  1.00 85.64 51  B 1 
ATOM 1567 C C   . GLU B 2 51  ? -5.683  6.383   -4.332  1.00 87.61 51  B 1 
ATOM 1568 O O   . GLU B 2 51  ? -6.747  6.496   -4.926  1.00 87.03 51  B 1 
ATOM 1569 C CB  . GLU B 2 51  ? -6.188  6.477   -1.906  1.00 83.13 51  B 1 
ATOM 1570 C CG  . GLU B 2 51  ? -6.034  7.212   -0.581  1.00 74.36 51  B 1 
ATOM 1571 C CD  . GLU B 2 51  ? -6.509  6.366   0.593   1.00 66.83 51  B 1 
ATOM 1572 O OE1 . GLU B 2 51  ? -6.105  6.695   1.722   1.00 58.69 51  B 1 
ATOM 1573 O OE2 . GLU B 2 51  ? -7.136  5.308   0.375   1.00 58.19 51  B 1 
ATOM 1574 N N   . ASP B 2 52  ? -4.730  5.548   -4.709  1.00 87.20 52  B 1 
ATOM 1575 C CA  . ASP B 2 52  ? -4.672  4.905   -6.021  1.00 87.49 52  B 1 
ATOM 1576 C C   . ASP B 2 52  ? -5.908  4.057   -6.352  1.00 87.78 52  B 1 
ATOM 1577 O O   . ASP B 2 52  ? -6.399  4.090   -7.480  1.00 84.31 52  B 1 
ATOM 1578 C CB  . ASP B 2 52  ? -3.380  4.067   -6.109  1.00 85.57 52  B 1 
ATOM 1579 C CG  . ASP B 2 52  ? -2.117  4.930   -5.945  1.00 82.56 52  B 1 
ATOM 1580 O OD1 . ASP B 2 52  ? -2.212  6.155   -6.101  1.00 75.90 52  B 1 
ATOM 1581 O OD2 . ASP B 2 52  ? -1.042  4.403   -5.586  1.00 74.95 52  B 1 
ATOM 1582 N N   . GLY B 2 53  ? -6.444  3.356   -5.346  1.00 87.38 53  B 1 
ATOM 1583 C CA  . GLY B 2 53  ? -7.605  2.480   -5.526  1.00 86.75 53  B 1 
ATOM 1584 C C   . GLY B 2 53  ? -8.975  3.182   -5.546  1.00 88.41 53  B 1 
ATOM 1585 O O   . GLY B 2 53  ? -9.997  2.497   -5.640  1.00 85.56 53  B 1 
ATOM 1586 N N   . ARG B 2 54  ? -9.027  4.510   -5.413  1.00 88.70 54  B 1 
ATOM 1587 C CA  . ARG B 2 54  ? -10.283 5.268   -5.478  1.00 89.74 54  B 1 
ATOM 1588 C C   . ARG B 2 54  ? -10.443 5.930   -6.847  1.00 91.45 54  B 1 
ATOM 1589 O O   . ARG B 2 54  ? -9.462  6.213   -7.530  1.00 90.79 54  B 1 
ATOM 1590 C CB  . ARG B 2 54  ? -10.357 6.327   -4.365  1.00 88.08 54  B 1 
ATOM 1591 C CG  . ARG B 2 54  ? -10.425 5.686   -2.966  1.00 82.08 54  B 1 
ATOM 1592 C CD  . ARG B 2 54  ? -10.624 6.780   -1.915  1.00 76.07 54  B 1 
ATOM 1593 N NE  . ARG B 2 54  ? -10.603 6.252   -0.548  1.00 69.30 54  B 1 
ATOM 1594 C CZ  . ARG B 2 54  ? -11.635 5.923   0.200   1.00 62.21 54  B 1 
ATOM 1595 N NH1 . ARG B 2 54  ? -12.872 6.024   -0.205  1.00 56.76 54  B 1 
ATOM 1596 N NH2 . ARG B 2 54  ? -11.434 5.473   1.413   1.00 58.06 54  B 1 
ATOM 1597 N N   . THR B 2 55  ? -11.690 6.201   -7.209  1.00 91.13 55  B 1 
ATOM 1598 C CA  . THR B 2 55  ? -12.016 6.893   -8.452  1.00 91.64 55  B 1 
ATOM 1599 C C   . THR B 2 55  ? -12.083 8.419   -8.263  1.00 91.53 55  B 1 
ATOM 1600 O O   . THR B 2 55  ? -12.193 8.927   -7.147  1.00 90.84 55  B 1 
ATOM 1601 C CB  . THR B 2 55  ? -13.327 6.374   -9.054  1.00 91.32 55  B 1 
ATOM 1602 O OG1 . THR B 2 55  ? -14.392 6.662   -8.183  1.00 86.66 55  B 1 
ATOM 1603 C CG2 . THR B 2 55  ? -13.302 4.870   -9.324  1.00 86.26 55  B 1 
ATOM 1604 N N   . LEU B 2 56  ? -12.055 9.157   -9.360  1.00 92.16 56  B 1 
ATOM 1605 C CA  . LEU B 2 56  ? -12.300 10.600  -9.330  1.00 91.91 56  B 1 
ATOM 1606 C C   . LEU B 2 56  ? -13.689 10.926  -8.760  1.00 91.24 56  B 1 
ATOM 1607 O O   . LEU B 2 56  ? -13.827 11.890  -8.002  1.00 90.44 56  B 1 
ATOM 1608 C CB  . LEU B 2 56  ? -12.154 11.168  -10.747 1.00 92.65 56  B 1 
ATOM 1609 C CG  . LEU B 2 56  ? -10.723 11.113  -11.322 1.00 92.79 56  B 1 
ATOM 1610 C CD1 . LEU B 2 56  ? -10.753 11.607  -12.762 1.00 85.00 56  B 1 
ATOM 1611 C CD2 . LEU B 2 56  ? -9.753  11.992  -10.543 1.00 84.72 56  B 1 
ATOM 1612 N N   . SER B 2 57  ? -14.700 10.114  -9.071  1.00 90.44 57  B 1 
ATOM 1613 C CA  . SER B 2 57  ? -16.051 10.283  -8.546  1.00 89.06 57  B 1 
ATOM 1614 C C   . SER B 2 57  ? -16.138 10.079  -7.031  1.00 88.77 57  B 1 
ATOM 1615 O O   . SER B 2 57  ? -16.881 10.814  -6.379  1.00 87.51 57  B 1 
ATOM 1616 C CB  . SER B 2 57  ? -17.043 9.358   -9.255  1.00 88.10 57  B 1 
ATOM 1617 O OG  . SER B 2 57  ? -16.670 8.006   -9.149  1.00 77.56 57  B 1 
ATOM 1618 N N   . ASP B 2 58  ? -15.326 9.184   -6.446  1.00 89.06 58  B 1 
ATOM 1619 C CA  . ASP B 2 58  ? -15.262 8.991   -4.994  1.00 87.30 58  B 1 
ATOM 1620 C C   . ASP B 2 58  ? -14.817 10.275  -4.287  1.00 87.39 58  B 1 
ATOM 1621 O O   . ASP B 2 58  ? -15.388 10.658  -3.265  1.00 85.81 58  B 1 
ATOM 1622 C CB  . ASP B 2 58  ? -14.288 7.862   -4.625  1.00 86.38 58  B 1 
ATOM 1623 C CG  . ASP B 2 58  ? -14.718 6.486   -5.117  1.00 83.01 58  B 1 
ATOM 1624 O OD1 . ASP B 2 58  ? -15.937 6.215   -5.135  1.00 76.75 58  B 1 
ATOM 1625 O OD2 . ASP B 2 58  ? -13.800 5.703   -5.456  1.00 76.08 58  B 1 
ATOM 1626 N N   . TYR B 2 59  ? -13.843 10.983  -4.862  1.00 86.88 59  B 1 
ATOM 1627 C CA  . TYR B 2 59  ? -13.380 12.275  -4.353  1.00 87.09 59  B 1 
ATOM 1628 C C   . TYR B 2 59  ? -14.276 13.457  -4.757  1.00 86.61 59  B 1 
ATOM 1629 O O   . TYR B 2 59  ? -13.966 14.605  -4.428  1.00 84.55 59  B 1 
ATOM 1630 C CB  . TYR B 2 59  ? -11.929 12.499  -4.783  1.00 87.93 59  B 1 
ATOM 1631 C CG  . TYR B 2 59  ? -10.965 11.576  -4.074  1.00 86.39 59  B 1 
ATOM 1632 C CD1 . TYR B 2 59  ? -10.637 11.795  -2.717  1.00 76.13 59  B 1 
ATOM 1633 C CD2 . TYR B 2 59  ? -10.397 10.480  -4.747  1.00 76.97 59  B 1 
ATOM 1634 C CE1 . TYR B 2 59  ? -9.772  10.929  -2.041  1.00 75.93 59  B 1 
ATOM 1635 C CE2 . TYR B 2 59  ? -9.526  9.600   -4.073  1.00 76.12 59  B 1 
ATOM 1636 C CZ  . TYR B 2 59  ? -9.222  9.832   -2.714  1.00 85.59 59  B 1 
ATOM 1637 O OH  . TYR B 2 59  ? -8.398  8.966   -2.044  1.00 83.18 59  B 1 
ATOM 1638 N N   . ASN B 2 60  ? -15.370 13.193  -5.445  1.00 83.36 60  B 1 
ATOM 1639 C CA  . ASN B 2 60  ? -16.238 14.216  -6.015  1.00 82.19 60  B 1 
ATOM 1640 C C   . ASN B 2 60  ? -15.448 15.204  -6.909  1.00 83.42 60  B 1 
ATOM 1641 O O   . ASN B 2 60  ? -15.745 16.399  -6.931  1.00 81.86 60  B 1 
ATOM 1642 C CB  . ASN B 2 60  ? -17.064 14.860  -4.882  1.00 79.27 60  B 1 
ATOM 1643 C CG  . ASN B 2 60  ? -18.230 15.699  -5.378  1.00 71.08 60  B 1 
ATOM 1644 O OD1 . ASN B 2 60  ? -18.735 15.557  -6.468  1.00 61.44 60  B 1 
ATOM 1645 N ND2 . ASN B 2 60  ? -18.731 16.607  -4.549  1.00 59.71 60  B 1 
ATOM 1646 N N   . ILE B 2 61  ? -14.432 14.722  -7.591  1.00 86.73 61  B 1 
ATOM 1647 C CA  . ILE B 2 61  ? -13.671 15.516  -8.564  1.00 88.63 61  B 1 
ATOM 1648 C C   . ILE B 2 61  ? -14.537 15.685  -9.808  1.00 88.08 61  B 1 
ATOM 1649 O O   . ILE B 2 61  ? -14.982 14.703  -10.401 1.00 86.70 61  B 1 
ATOM 1650 C CB  . ILE B 2 61  ? -12.303 14.876  -8.845  1.00 90.04 61  B 1 
ATOM 1651 C CG1 . ILE B 2 61  ? -11.422 14.928  -7.570  1.00 88.91 61  B 1 
ATOM 1652 C CG2 . ILE B 2 61  ? -11.586 15.593  -9.999  1.00 88.35 61  B 1 
ATOM 1653 C CD1 . ILE B 2 61  ? -10.193 14.029  -7.618  1.00 86.44 61  B 1 
ATOM 1654 N N   . GLN B 2 62  ? -14.802 16.936  -10.159 1.00 86.83 62  B 1 
ATOM 1655 C CA  . GLN B 2 62  ? -15.697 17.300  -11.247 1.00 85.23 62  B 1 
ATOM 1656 C C   . GLN B 2 62  ? -14.911 17.887  -12.416 1.00 86.07 62  B 1 
ATOM 1657 O O   . GLN B 2 62  ? -13.693 18.098  -12.328 1.00 85.00 62  B 1 
ATOM 1658 C CB  . GLN B 2 62  ? -16.773 18.260  -10.719 1.00 81.77 62  B 1 
ATOM 1659 C CG  . GLN B 2 62  ? -17.697 17.575  -9.696  1.00 76.63 62  B 1 
ATOM 1660 C CD  . GLN B 2 62  ? -18.817 18.485  -9.196  1.00 71.63 62  B 1 
ATOM 1661 O OE1 . GLN B 2 62  ? -18.896 19.661  -9.500  1.00 64.81 62  B 1 
ATOM 1662 N NE2 . GLN B 2 62  ? -19.725 17.978  -8.396  1.00 61.04 62  B 1 
ATOM 1663 N N   . LYS B 2 63  ? -15.621 18.158  -13.504 1.00 85.48 63  B 1 
ATOM 1664 C CA  . LYS B 2 63  ? -15.087 18.898  -14.645 1.00 86.23 63  B 1 
ATOM 1665 C C   . LYS B 2 63  ? -14.348 20.148  -14.162 1.00 85.41 63  B 1 
ATOM 1666 O O   . LYS B 2 63  ? -14.818 20.828  -13.254 1.00 83.00 63  B 1 
ATOM 1667 C CB  . LYS B 2 63  ? -16.249 19.239  -15.594 1.00 84.77 63  B 1 
ATOM 1668 C CG  . LYS B 2 63  ? -15.767 19.937  -16.869 1.00 77.59 63  B 1 
ATOM 1669 C CD  . LYS B 2 63  ? -16.913 20.365  -17.787 1.00 75.54 63  B 1 
ATOM 1670 C CE  . LYS B 2 63  ? -16.311 21.246  -18.880 1.00 64.16 63  B 1 
ATOM 1671 N NZ  . LYS B 2 63  ? -17.321 21.940  -19.704 1.00 57.10 63  B 1 
ATOM 1672 N N   . GLU B 2 64  ? -13.187 20.414  -14.770 1.00 84.33 64  B 1 
ATOM 1673 C CA  . GLU B 2 64  ? -12.352 21.589  -14.503 1.00 84.93 64  B 1 
ATOM 1674 C C   . GLU B 2 64  ? -11.789 21.680  -13.073 1.00 85.22 64  B 1 
ATOM 1675 O O   . GLU B 2 64  ? -11.232 22.700  -12.683 1.00 81.56 64  B 1 
ATOM 1676 C CB  . GLU B 2 64  ? -13.068 22.873  -14.958 1.00 83.12 64  B 1 
ATOM 1677 C CG  . GLU B 2 64  ? -13.288 22.878  -16.473 1.00 79.06 64  B 1 
ATOM 1678 C CD  . GLU B 2 64  ? -14.309 23.920  -16.948 1.00 72.50 64  B 1 
ATOM 1679 O OE1 . GLU B 2 64  ? -14.792 23.736  -18.091 1.00 64.85 64  B 1 
ATOM 1680 O OE2 . GLU B 2 64  ? -14.653 24.828  -16.167 1.00 66.35 64  B 1 
ATOM 1681 N N   . SER B 2 65  ? -11.869 20.597  -12.296 1.00 86.56 65  B 1 
ATOM 1682 C CA  . SER B 2 65  ? -11.203 20.548  -10.994 1.00 85.88 65  B 1 
ATOM 1683 C C   . SER B 2 65  ? -9.684  20.594  -11.164 1.00 86.78 65  B 1 
ATOM 1684 O O   . SER B 2 65  ? -9.127  19.960  -12.064 1.00 86.20 65  B 1 
ATOM 1685 C CB  . SER B 2 65  ? -11.582 19.281  -10.214 1.00 84.58 65  B 1 
ATOM 1686 O OG  . SER B 2 65  ? -12.981 19.227  -9.986  1.00 79.82 65  B 1 
ATOM 1687 N N   . THR B 2 66  ? -9.007  21.306  -10.261 1.00 84.79 66  B 1 
ATOM 1688 C CA  . THR B 2 66  ? -7.546  21.362  -10.207 1.00 84.79 66  B 1 
ATOM 1689 C C   . THR B 2 66  ? -7.021  20.434  -9.118  1.00 85.29 66  B 1 
ATOM 1690 O O   . THR B 2 66  ? -7.375  20.574  -7.947  1.00 84.33 66  B 1 
ATOM 1691 C CB  . THR B 2 66  ? -7.036  22.796  -10.017 1.00 82.41 66  B 1 
ATOM 1692 O OG1 . THR B 2 66  ? -7.535  23.606  -11.060 1.00 77.58 66  B 1 
ATOM 1693 C CG2 . THR B 2 66  ? -5.520  22.894  -10.089 1.00 76.30 66  B 1 
ATOM 1694 N N   . LEU B 2 67  ? -6.170  19.497  -9.510  1.00 86.23 67  B 1 
ATOM 1695 C CA  . LEU B 2 67  ? -5.378  18.659  -8.621  1.00 87.38 67  B 1 
ATOM 1696 C C   . LEU B 2 67  ? -3.978  19.262  -8.477  1.00 86.76 67  B 1 
ATOM 1697 O O   . LEU B 2 67  ? -3.459  19.861  -9.412  1.00 86.08 67  B 1 
ATOM 1698 C CB  . LEU B 2 67  ? -5.293  17.220  -9.177  1.00 88.94 67  B 1 
ATOM 1699 C CG  . LEU B 2 67  ? -6.640  16.557  -9.527  1.00 89.12 67  B 1 
ATOM 1700 C CD1 . LEU B 2 67  ? -6.403  15.114  -9.996  1.00 78.16 67  B 1 
ATOM 1701 C CD2 . LEU B 2 67  ? -7.566  16.498  -8.330  1.00 78.64 67  B 1 
ATOM 1702 N N   . HIS B 2 68  ? -3.340  19.045  -7.331  1.00 86.33 68  B 1 
ATOM 1703 C CA  . HIS B 2 68  ? -1.937  19.396  -7.130  1.00 85.27 68  B 1 
ATOM 1704 C C   . HIS B 2 68  ? -1.078  18.138  -7.209  1.00 86.30 68  B 1 
ATOM 1705 O O   . HIS B 2 68  ? -1.358  17.146  -6.537  1.00 85.49 68  B 1 
ATOM 1706 C CB  . HIS B 2 68  ? -1.769  20.150  -5.805  1.00 82.55 68  B 1 
ATOM 1707 C CG  . HIS B 2 68  ? -2.484  21.473  -5.825  1.00 78.56 68  B 1 
ATOM 1708 N ND1 . HIS B 2 68  ? -1.953  22.681  -6.250  1.00 66.98 68  B 1 
ATOM 1709 C CD2 . HIS B 2 68  ? -3.786  21.710  -5.474  1.00 67.04 68  B 1 
ATOM 1710 C CE1 . HIS B 2 68  ? -2.911  23.619  -6.140  1.00 65.71 68  B 1 
ATOM 1711 N NE2 . HIS B 2 68  ? -4.042  23.064  -5.686  1.00 66.80 68  B 1 
ATOM 1712 N N   . LEU B 2 69  ? -0.028  18.175  -8.032  1.00 83.26 69  B 1 
ATOM 1713 C CA  . LEU B 2 69  ? 0.951   17.114  -8.141  1.00 84.61 69  B 1 
ATOM 1714 C C   . LEU B 2 69  ? 2.193   17.477  -7.319  1.00 82.60 69  B 1 
ATOM 1715 O O   . LEU B 2 69  ? 2.943   18.381  -7.680  1.00 80.72 69  B 1 
ATOM 1716 C CB  . LEU B 2 69  ? 1.280   16.865  -9.623  1.00 85.72 69  B 1 
ATOM 1717 C CG  . LEU B 2 69  ? 2.396   15.827  -9.851  1.00 86.65 69  B 1 
ATOM 1718 C CD1 . LEU B 2 69  ? 2.004   14.440  -9.356  1.00 79.08 69  B 1 
ATOM 1719 C CD2 . LEU B 2 69  ? 2.704   15.724  -11.344 1.00 79.91 69  B 1 
ATOM 1720 N N   . VAL B 2 70  ? 2.420   16.710  -6.270  1.00 80.06 70  B 1 
ATOM 1721 C CA  . VAL B 2 70  ? 3.635   16.756  -5.457  1.00 78.29 70  B 1 
ATOM 1722 C C   . VAL B 2 70  ? 4.462   15.518  -5.780  1.00 78.40 70  B 1 
ATOM 1723 O O   . VAL B 2 70  ? 3.949   14.394  -5.755  1.00 76.20 70  B 1 
ATOM 1724 C CB  . VAL B 2 70  ? 3.312   16.865  -3.966  1.00 73.72 70  B 1 
ATOM 1725 C CG1 . VAL B 2 70  ? 4.585   17.019  -3.126  1.00 64.08 70  B 1 
ATOM 1726 C CG2 . VAL B 2 70  ? 2.404   18.069  -3.676  1.00 63.29 70  B 1 
ATOM 1727 N N   . LEU B 2 71  ? 5.740   15.699  -6.060  1.00 72.84 71  B 1 
ATOM 1728 C CA  . LEU B 2 71  ? 6.644   14.578  -6.287  1.00 70.37 71  B 1 
ATOM 1729 C C   . LEU B 2 71  ? 7.114   14.016  -4.949  1.00 66.94 71  B 1 
ATOM 1730 O O   . LEU B 2 71  ? 7.570   14.738  -4.066  1.00 64.28 71  B 1 
ATOM 1731 C CB  . LEU B 2 71  ? 7.805   15.001  -7.201  1.00 69.02 71  B 1 
ATOM 1732 C CG  . LEU B 2 71  ? 7.358   15.525  -8.579  1.00 65.45 71  B 1 
ATOM 1733 C CD1 . LEU B 2 71  ? 8.572   15.869  -9.430  1.00 61.78 71  B 1 
ATOM 1734 C CD2 . LEU B 2 71  ? 6.501   14.495  -9.325  1.00 61.59 71  B 1 
ATOM 1735 N N   . ARG B 2 72  ? 7.034   12.705  -4.811  1.00 62.87 72  B 1 
ATOM 1736 C CA  . ARG B 2 72  ? 7.821   11.985  -3.815  1.00 59.74 72  B 1 
ATOM 1737 C C   . ARG B 2 72  ? 9.264   12.030  -4.295  1.00 56.15 72  B 1 
ATOM 1738 O O   . ARG B 2 72  ? 9.668   11.211  -5.105  1.00 52.84 72  B 1 
ATOM 1739 C CB  . ARG B 2 72  ? 7.350   10.535  -3.631  1.00 56.52 72  B 1 
ATOM 1740 C CG  . ARG B 2 72  ? 6.033   10.447  -2.854  1.00 50.87 72  B 1 
ATOM 1741 C CD  . ARG B 2 72  ? 5.669   8.984   -2.573  1.00 47.56 72  B 1 
ATOM 1742 N NE  . ARG B 2 72  ? 4.427   8.890   -1.785  1.00 41.95 72  B 1 
ATOM 1743 C CZ  . ARG B 2 72  ? 3.858   7.787   -1.343  1.00 38.25 72  B 1 
ATOM 1744 N NH1 . ARG B 2 72  ? 4.380   6.620   -1.539  1.00 36.00 72  B 1 
ATOM 1745 N NH2 . ARG B 2 72  ? 2.733   7.834   -0.687  1.00 34.03 72  B 1 
ATOM 1746 N N   . LEU B 2 73  ? 10.032  12.964  -3.751  1.00 54.25 73  B 1 
ATOM 1747 C CA  . LEU B 2 73  ? 11.466  12.799  -3.740  1.00 49.26 73  B 1 
ATOM 1748 C C   . LEU B 2 73  ? 11.726  11.457  -3.045  1.00 46.37 73  B 1 
ATOM 1749 O O   . LEU B 2 73  ? 11.362  11.280  -1.881  1.00 41.96 73  B 1 
ATOM 1750 C CB  . LEU B 2 73  ? 12.122  13.980  -3.006  1.00 44.58 73  B 1 
ATOM 1751 C CG  . LEU B 2 73  ? 11.963  15.335  -3.731  1.00 40.45 73  B 1 
ATOM 1752 C CD1 . LEU B 2 73  ? 12.438  16.474  -2.836  1.00 37.27 73  B 1 
ATOM 1753 C CD2 . LEU B 2 73  ? 12.771  15.392  -5.038  1.00 38.56 73  B 1 
ATOM 1754 N N   . ARG B 2 74  ? 12.278  10.500  -3.779  1.00 39.25 74  B 1 
ATOM 1755 C CA  . ARG B 2 74  ? 12.921  9.353   -3.139  1.00 36.95 74  B 1 
ATOM 1756 C C   . ARG B 2 74  ? 14.030  9.970   -2.307  1.00 34.87 74  B 1 
ATOM 1757 O O   . ARG B 2 74  ? 14.947  10.551  -2.874  1.00 32.47 74  B 1 
ATOM 1758 C CB  . ARG B 2 74  ? 13.461  8.336   -4.160  1.00 34.33 74  B 1 
ATOM 1759 C CG  . ARG B 2 74  ? 12.359  7.447   -4.775  1.00 31.56 74  B 1 
ATOM 1760 C CD  . ARG B 2 74  ? 12.981  6.379   -5.678  1.00 29.40 74  B 1 
ATOM 1761 N NE  . ARG B 2 74  ? 11.963  5.501   -6.307  1.00 26.77 74  B 1 
ATOM 1762 C CZ  . ARG B 2 74  ? 12.193  4.457   -7.090  1.00 24.08 74  B 1 
ATOM 1763 N NH1 . ARG B 2 74  ? 13.408  4.060   -7.373  1.00 22.78 74  B 1 
ATOM 1764 N NH2 . ARG B 2 74  ? 11.198  3.804   -7.609  1.00 21.68 74  B 1 
ATOM 1765 N N   . GLY B 2 75  ? 13.877  9.929   -0.985  1.00 29.13 75  B 1 
ATOM 1766 C CA  . GLY B 2 75  ? 15.030  10.143  -0.136  1.00 23.67 75  B 1 
ATOM 1767 C C   . GLY B 2 75  ? 16.056  9.090   -0.539  1.00 23.83 75  B 1 
ATOM 1768 O O   . GLY B 2 75  ? 15.722  7.904   -0.561  1.00 22.53 75  B 1 
ATOM 1769 N N   . GLY B 2 76  ? 17.234  9.540   -0.940  1.00 27.15 76  B 1 
ATOM 1770 C CA  . GLY B 2 76  ? 18.413  8.696   -0.998  1.00 20.79 76  B 1 
ATOM 1771 C C   . GLY B 2 76  ? 18.786  8.243   0.405   1.00 19.47 76  B 1 
ATOM 1772 O O   . GLY B 2 76  ? 18.375  8.901   1.383   1.00 17.41 76  B 1 
ATOM 1773 O OXT . GLY B 2 76  ? 19.480  7.185   0.496   1.00 19.59 76  B 1 
ATOM 1774 N N   . GLY C 3 1   ? -16.610 -24.755 1.858   1.00 30.51 1   C 1 
ATOM 1775 C CA  . GLY C 3 1   ? -16.402 -23.484 1.148   1.00 33.70 1   C 1 
ATOM 1776 C C   . GLY C 3 1   ? -16.831 -22.368 2.074   1.00 37.80 1   C 1 
ATOM 1777 O O   . GLY C 3 1   ? -17.949 -22.437 2.567   1.00 36.61 1   C 1 
ATOM 1778 N N   . SER C 3 2   ? -15.951 -21.428 2.373   1.00 40.18 2   C 1 
ATOM 1779 C CA  . SER C 3 2   ? -16.319 -20.283 3.206   1.00 42.11 2   C 1 
ATOM 1780 C C   . SER C 3 2   ? -17.398 -19.505 2.456   1.00 45.05 2   C 1 
ATOM 1781 O O   . SER C 3 2   ? -17.100 -18.890 1.435   1.00 43.06 2   C 1 
ATOM 1782 C CB  . SER C 3 2   ? -15.088 -19.416 3.497   1.00 40.78 2   C 1 
ATOM 1783 O OG  . SER C 3 2   ? -15.450 -18.344 4.319   1.00 37.40 2   C 1 
ATOM 1784 N N   . MET C 3 3   ? -18.654 -19.622 2.891   1.00 42.22 3   C 1 
ATOM 1785 C CA  . MET C 3 3   ? -19.752 -18.888 2.291   1.00 42.30 3   C 1 
ATOM 1786 C C   . MET C 3 3   ? -19.514 -17.417 2.601   1.00 45.55 3   C 1 
ATOM 1787 O O   . MET C 3 3   ? -19.803 -16.956 3.711   1.00 42.76 3   C 1 
ATOM 1788 C CB  . MET C 3 3   ? -21.117 -19.333 2.838   1.00 39.46 3   C 1 
ATOM 1789 C CG  . MET C 3 3   ? -21.561 -20.716 2.343   1.00 35.38 3   C 1 
ATOM 1790 S SD  . MET C 3 3   ? -23.285 -21.071 2.810   1.00 31.81 3   C 1 
ATOM 1791 C CE  . MET C 3 3   ? -23.261 -22.874 2.818   1.00 29.32 3   C 1 
ATOM 1792 N N   . HIS C 3 4   ? -18.979 -16.694 1.628   1.00 54.61 4   C 1 
ATOM 1793 C CA  . HIS C 3 4   ? -18.865 -15.250 1.651   1.00 55.13 4   C 1 
ATOM 1794 C C   . HIS C 3 4   ? -20.266 -14.629 1.546   1.00 56.54 4   C 1 
ATOM 1795 O O   . HIS C 3 4   ? -20.658 -14.066 0.529   1.00 53.57 4   C 1 
ATOM 1796 C CB  . HIS C 3 4   ? -17.920 -14.807 0.526   1.00 51.13 4   C 1 
ATOM 1797 C CG  . HIS C 3 4   ? -16.468 -15.131 0.788   1.00 47.34 4   C 1 
ATOM 1798 N ND1 . HIS C 3 4   ? -15.720 -14.682 1.860   1.00 43.44 4   C 1 
ATOM 1799 C CD2 . HIS C 3 4   ? -15.634 -15.892 0.012   1.00 41.81 4   C 1 
ATOM 1800 C CE1 . HIS C 3 4   ? -14.466 -15.157 1.728   1.00 38.93 4   C 1 
ATOM 1801 N NE2 . HIS C 3 4   ? -14.370 -15.902 0.617   1.00 37.67 4   C 1 
ATOM 1802 N N   . ARG C 3 5   ? -21.059 -14.835 2.604   1.00 65.21 5   C 1 
ATOM 1803 C CA  . ARG C 3 5   ? -22.448 -14.418 2.650   1.00 68.04 5   C 1 
ATOM 1804 C C   . ARG C 3 5   ? -22.481 -12.909 2.817   1.00 70.12 5   C 1 
ATOM 1805 O O   . ARG C 3 5   ? -21.810 -12.370 3.693   1.00 66.98 5   C 1 
ATOM 1806 C CB  . ARG C 3 5   ? -23.191 -15.192 3.762   1.00 62.37 5   C 1 
ATOM 1807 C CG  . ARG C 3 5   ? -24.709 -15.186 3.537   1.00 54.64 5   C 1 
ATOM 1808 C CD  . ARG C 3 5   ? -25.415 -16.060 4.585   1.00 49.70 5   C 1 
ATOM 1809 N NE  . ARG C 3 5   ? -26.856 -16.188 4.300   1.00 44.24 5   C 1 
ATOM 1810 C CZ  . ARG C 3 5   ? -27.742 -16.907 5.005   1.00 38.79 5   C 1 
ATOM 1811 N NH1 . ARG C 3 5   ? -27.378 -17.567 6.064   1.00 36.21 5   C 1 
ATOM 1812 N NH2 . ARG C 3 5   ? -28.983 -16.956 4.639   1.00 33.65 5   C 1 
ATOM 1813 N N   . THR C 3 6   ? -23.262 -12.248 1.982   1.00 73.31 6   C 1 
ATOM 1814 C CA  . THR C 3 6   ? -23.595 -10.840 2.166   1.00 76.53 6   C 1 
ATOM 1815 C C   . THR C 3 6   ? -24.377 -10.708 3.470   1.00 78.38 6   C 1 
ATOM 1816 O O   . THR C 3 6   ? -25.419 -11.342 3.627   1.00 74.39 6   C 1 
ATOM 1817 C CB  . THR C 3 6   ? -24.411 -10.333 0.975   1.00 71.33 6   C 1 
ATOM 1818 O OG1 . THR C 3 6   ? -23.713 -10.593 -0.222  1.00 64.07 6   C 1 
ATOM 1819 C CG2 . THR C 3 6   ? -24.637 -8.827  1.032   1.00 61.17 6   C 1 
ATOM 1820 N N   . THR C 3 7   ? -23.855 -9.916  4.403   1.00 80.80 7   C 1 
ATOM 1821 C CA  . THR C 3 7   ? -24.492 -9.649  5.687   1.00 82.25 7   C 1 
ATOM 1822 C C   . THR C 3 7   ? -25.166 -8.285  5.648   1.00 84.68 7   C 1 
ATOM 1823 O O   . THR C 3 7   ? -24.652 -7.336  5.051   1.00 82.34 7   C 1 
ATOM 1824 C CB  . THR C 3 7   ? -23.487 -9.749  6.849   1.00 76.88 7   C 1 
ATOM 1825 O OG1 . THR C 3 7   ? -22.187 -9.361  6.451   1.00 67.86 7   C 1 
ATOM 1826 C CG2 . THR C 3 7   ? -23.378 -11.198 7.327   1.00 65.25 7   C 1 
ATOM 1827 N N   . ARG C 3 8   ? -26.339 -8.191  6.270   1.00 86.32 8   C 1 
ATOM 1828 C CA  . ARG C 3 8   ? -26.995 -6.921  6.580   1.00 88.04 8   C 1 
ATOM 1829 C C   . ARG C 3 8   ? -26.832 -6.653  8.061   1.00 88.47 8   C 1 
ATOM 1830 O O   . ARG C 3 8   ? -27.098 -7.530  8.871   1.00 85.68 8   C 1 
ATOM 1831 C CB  . ARG C 3 8   ? -28.475 -6.943  6.188   1.00 85.51 8   C 1 
ATOM 1832 C CG  . ARG C 3 8   ? -28.658 -6.840  4.668   1.00 77.90 8   C 1 
ATOM 1833 C CD  . ARG C 3 8   ? -30.141 -6.733  4.342   1.00 75.16 8   C 1 
ATOM 1834 N NE  . ARG C 3 8   ? -30.359 -6.554  2.908   1.00 67.98 8   C 1 
ATOM 1835 C CZ  . ARG C 3 8   ? -31.541 -6.299  2.339   1.00 60.53 8   C 1 
ATOM 1836 N NH1 . ARG C 3 8   ? -32.625 -6.211  3.051   1.00 54.83 8   C 1 
ATOM 1837 N NH2 . ARG C 3 8   ? -31.627 -6.132  1.050   1.00 53.48 8   C 1 
ATOM 1838 N N   . ILE C 3 9   ? -26.407 -5.456  8.400   1.00 91.06 9   C 1 
ATOM 1839 C CA  . ILE C 3 9   ? -26.222 -5.030  9.776   1.00 92.22 9   C 1 
ATOM 1840 C C   . ILE C 3 9   ? -26.706 -3.592  9.935   1.00 93.27 9   C 1 
ATOM 1841 O O   . ILE C 3 9   ? -26.469 -2.753  9.068   1.00 92.26 9   C 1 
ATOM 1842 C CB  . ILE C 3 9   ? -24.760 -5.237  10.218  1.00 90.39 9   C 1 
ATOM 1843 C CG1 . ILE C 3 9   ? -24.606 -4.895  11.707  1.00 79.94 9   C 1 
ATOM 1844 C CG2 . ILE C 3 9   ? -23.762 -4.457  9.341   1.00 79.42 9   C 1 
ATOM 1845 C CD1 . ILE C 3 9   ? -23.319 -5.427  12.328  1.00 75.39 9   C 1 
ATOM 1846 N N   . LYS C 3 10  ? -27.389 -3.301  11.051  1.00 93.92 10  C 1 
ATOM 1847 C CA  . LYS C 3 10  ? -27.779 -1.931  11.379  1.00 94.39 10  C 1 
ATOM 1848 C C   . LYS C 3 10  ? -26.529 -1.106  11.673  1.00 94.68 10  C 1 
ATOM 1849 O O   . LYS C 3 10  ? -25.669 -1.537  12.431  1.00 93.81 10  C 1 
ATOM 1850 C CB  . LYS C 3 10  ? -28.734 -1.902  12.573  1.00 93.67 10  C 1 
ATOM 1851 C CG  . LYS C 3 10  ? -30.105 -2.506  12.214  1.00 87.05 10  C 1 
ATOM 1852 C CD  . LYS C 3 10  ? -31.066 -2.378  13.402  1.00 82.93 10  C 1 
ATOM 1853 C CE  . LYS C 3 10  ? -32.424 -2.941  13.015  1.00 74.50 10  C 1 
ATOM 1854 N NZ  . LYS C 3 10  ? -33.406 -2.811  14.119  1.00 66.37 10  C 1 
ATOM 1855 N N   . ILE C 3 11  ? -26.447 0.097   11.127  1.00 94.06 11  C 1 
ATOM 1856 C CA  . ILE C 3 11  ? -25.298 0.976   11.355  1.00 95.19 11  C 1 
ATOM 1857 C C   . ILE C 3 11  ? -25.107 1.299   12.842  1.00 95.46 11  C 1 
ATOM 1858 O O   . ILE C 3 11  ? -23.969 1.426   13.299  1.00 94.60 11  C 1 
ATOM 1859 C CB  . ILE C 3 11  ? -25.398 2.243   10.487  1.00 94.63 11  C 1 
ATOM 1860 C CG1 . ILE C 3 11  ? -24.074 3.011   10.520  1.00 91.02 11  C 1 
ATOM 1861 C CG2 . ILE C 3 11  ? -26.584 3.132   10.902  1.00 89.90 11  C 1 
ATOM 1862 C CD1 . ILE C 3 11  ? -23.937 4.053   9.420   1.00 85.93 11  C 1 
ATOM 1863 N N   . THR C 3 12  ? -26.193 1.359   13.622  1.00 95.77 12  C 1 
ATOM 1864 C CA  . THR C 3 12  ? -26.159 1.595   15.074  1.00 95.58 12  C 1 
ATOM 1865 C C   . THR C 3 12  ? -25.384 0.520   15.835  1.00 95.56 12  C 1 
ATOM 1866 O O   . THR C 3 12  ? -24.771 0.822   16.851  1.00 94.37 12  C 1 
ATOM 1867 C CB  . THR C 3 12  ? -27.587 1.683   15.636  1.00 95.00 12  C 1 
ATOM 1868 O OG1 . THR C 3 12  ? -28.348 0.569   15.230  1.00 87.90 12  C 1 
ATOM 1869 C CG2 . THR C 3 12  ? -28.304 2.931   15.117  1.00 86.67 12  C 1 
ATOM 1870 N N   . GLU C 3 13  ? -25.333 -0.712  15.330  1.00 95.42 13  C 1 
ATOM 1871 C CA  . GLU C 3 13  ? -24.528 -1.792  15.902  1.00 94.78 13  C 1 
ATOM 1872 C C   . GLU C 3 13  ? -23.026 -1.626  15.629  1.00 94.97 13  C 1 
ATOM 1873 O O   . GLU C 3 13  ? -22.188 -2.131  16.380  1.00 93.44 13  C 1 
ATOM 1874 C CB  . GLU C 3 13  ? -24.988 -3.140  15.320  1.00 93.38 13  C 1 
ATOM 1875 C CG  . GLU C 3 13  ? -26.373 -3.584  15.802  1.00 87.41 13  C 1 
ATOM 1876 C CD  . GLU C 3 13  ? -26.392 -3.908  17.299  1.00 81.78 13  C 1 
ATOM 1877 O OE1 . GLU C 3 13  ? -27.392 -3.549  17.951  1.00 74.21 13  C 1 
ATOM 1878 O OE2 . GLU C 3 13  ? -25.400 -4.510  17.786  1.00 75.77 13  C 1 
ATOM 1879 N N   . LEU C 3 14  ? -22.679 -0.927  14.560  1.00 94.97 14  C 1 
ATOM 1880 C CA  . LEU C 3 14  ? -21.297 -0.660  14.154  1.00 95.04 14  C 1 
ATOM 1881 C C   . LEU C 3 14  ? -20.754 0.646   14.719  1.00 95.94 14  C 1 
ATOM 1882 O O   . LEU C 3 14  ? -19.555 0.725   14.986  1.00 95.16 14  C 1 
ATOM 1883 C CB  . LEU C 3 14  ? -21.206 -0.651  12.620  1.00 93.85 14  C 1 
ATOM 1884 C CG  . LEU C 3 14  ? -21.440 -2.009  11.949  1.00 91.63 14  C 1 
ATOM 1885 C CD1 . LEU C 3 14  ? -21.471 -1.830  10.435  1.00 88.32 14  C 1 
ATOM 1886 C CD2 . LEU C 3 14  ? -20.327 -3.002  12.298  1.00 87.93 14  C 1 
ATOM 1887 N N   . ASN C 3 15  ? -21.609 1.645   14.944  1.00 95.92 15  C 1 
ATOM 1888 C CA  . ASN C 3 15  ? -21.233 2.982   15.404  1.00 96.51 15  C 1 
ATOM 1889 C C   . ASN C 3 15  ? -20.203 2.990   16.553  1.00 96.76 15  C 1 
ATOM 1890 O O   . ASN C 3 15  ? -19.197 3.693   16.411  1.00 96.19 15  C 1 
ATOM 1891 C CB  . ASN C 3 15  ? -22.498 3.770   15.776  1.00 96.34 15  C 1 
ATOM 1892 C CG  . ASN C 3 15  ? -23.223 4.345   14.563  1.00 96.15 15  C 1 
ATOM 1893 O OD1 . ASN C 3 15  ? -22.736 4.353   13.453  1.00 92.15 15  C 1 
ATOM 1894 N ND2 . ASN C 3 15  ? -24.403 4.889   14.777  1.00 91.66 15  C 1 
ATOM 1895 N N   . PRO C 3 16  ? -20.333 2.175   17.626  1.00 95.98 16  C 1 
ATOM 1896 C CA  . PRO C 3 16  ? -19.343 2.155   18.709  1.00 95.66 16  C 1 
ATOM 1897 C C   . PRO C 3 16  ? -17.913 1.817   18.254  1.00 96.07 16  C 1 
ATOM 1898 O O   . PRO C 3 16  ? -16.951 2.224   18.901  1.00 95.20 16  C 1 
ATOM 1899 C CB  . PRO C 3 16  ? -19.858 1.104   19.698  1.00 94.70 16  C 1 
ATOM 1900 C CG  . PRO C 3 16  ? -21.360 1.069   19.441  1.00 92.64 16  C 1 
ATOM 1901 C CD  . PRO C 3 16  ? -21.444 1.303   17.933  1.00 95.28 16  C 1 
ATOM 1902 N N   . HIS C 3 17  ? -17.768 1.102   17.145  1.00 96.61 17  C 1 
ATOM 1903 C CA  . HIS C 3 17  ? -16.471 0.715   16.584  1.00 96.57 17  C 1 
ATOM 1904 C C   . HIS C 3 17  ? -15.931 1.709   15.546  1.00 96.97 17  C 1 
ATOM 1905 O O   . HIS C 3 17  ? -14.770 1.605   15.142  1.00 95.93 17  C 1 
ATOM 1906 C CB  . HIS C 3 17  ? -16.596 -0.686  15.974  1.00 95.70 17  C 1 
ATOM 1907 C CG  . HIS C 3 17  ? -17.069 -1.722  16.957  1.00 94.48 17  C 1 
ATOM 1908 N ND1 . HIS C 3 17  ? -16.303 -2.304  17.948  1.00 85.41 17  C 1 
ATOM 1909 C CD2 . HIS C 3 17  ? -18.332 -2.249  17.063  1.00 85.38 17  C 1 
ATOM 1910 C CE1 . HIS C 3 17  ? -17.082 -3.153  18.623  1.00 86.96 17  C 1 
ATOM 1911 N NE2 . HIS C 3 17  ? -18.329 -3.152  18.118  1.00 87.87 17  C 1 
ATOM 1912 N N   . LEU C 3 18  ? -16.747 2.652   15.108  1.00 97.30 18  C 1 
ATOM 1913 C CA  . LEU C 3 18  ? -16.442 3.589   14.021  1.00 97.55 18  C 1 
ATOM 1914 C C   . LEU C 3 18  ? -16.356 5.047   14.490  1.00 97.99 18  C 1 
ATOM 1915 O O   . LEU C 3 18  ? -16.103 5.946   13.676  1.00 97.30 18  C 1 
ATOM 1916 C CB  . LEU C 3 18  ? -17.494 3.422   12.909  1.00 96.94 18  C 1 
ATOM 1917 C CG  . LEU C 3 18  ? -17.689 1.995   12.369  1.00 96.04 18  C 1 
ATOM 1918 C CD1 . LEU C 3 18  ? -18.745 2.016   11.262  1.00 93.97 18  C 1 
ATOM 1919 C CD2 . LEU C 3 18  ? -16.412 1.384   11.809  1.00 93.64 18  C 1 
ATOM 1920 N N   . MET C 3 19  ? -16.563 5.302   15.779  1.00 97.79 19  C 1 
ATOM 1921 C CA  . MET C 3 19  ? -16.688 6.639   16.348  1.00 97.87 19  C 1 
ATOM 1922 C C   . MET C 3 19  ? -15.522 7.018   17.252  1.00 98.19 19  C 1 
ATOM 1923 O O   . MET C 3 19  ? -14.992 6.217   18.021  1.00 97.54 19  C 1 
ATOM 1924 C CB  . MET C 3 19  ? -18.022 6.765   17.090  1.00 97.00 19  C 1 
ATOM 1925 C CG  . MET C 3 19  ? -19.208 6.826   16.115  1.00 94.03 19  C 1 
ATOM 1926 S SD  . MET C 3 19  ? -20.831 6.812   16.931  1.00 91.14 19  C 1 
ATOM 1927 C CE  . MET C 3 19  ? -20.791 8.419   17.749  1.00 80.23 19  C 1 
ATOM 1928 N N   . CYS C 3 20  ? -15.141 8.292   17.194  1.00 97.03 20  C 1 
ATOM 1929 C CA  . CYS C 3 20  ? -14.123 8.888   18.049  1.00 97.52 20  C 1 
ATOM 1930 C C   . CYS C 3 20  ? -14.751 9.363   19.361  1.00 97.34 20  C 1 
ATOM 1931 O O   . CYS C 3 20  ? -15.552 10.288  19.357  1.00 95.93 20  C 1 
ATOM 1932 C CB  . CYS C 3 20  ? -13.472 10.038  17.291  1.00 97.29 20  C 1 
ATOM 1933 S SG  . CYS C 3 20  ? -12.228 10.855  18.331  1.00 97.19 20  C 1 
ATOM 1934 N N   . VAL C 3 21  ? -14.289 8.829   20.491  1.00 97.77 21  C 1 
ATOM 1935 C CA  . VAL C 3 21  ? -14.774 9.214   21.823  1.00 97.18 21  C 1 
ATOM 1936 C C   . VAL C 3 21  ? -14.507 10.683  22.178  1.00 97.42 21  C 1 
ATOM 1937 O O   . VAL C 3 21  ? -15.204 11.247  23.011  1.00 96.00 21  C 1 
ATOM 1938 C CB  . VAL C 3 21  ? -14.195 8.309   22.917  1.00 96.15 21  C 1 
ATOM 1939 C CG1 . VAL C 3 21  ? -14.576 6.841   22.675  1.00 87.18 21  C 1 
ATOM 1940 C CG2 . VAL C 3 21  ? -12.670 8.421   23.028  1.00 88.68 21  C 1 
ATOM 1941 N N   . LEU C 3 22  ? -13.512 11.325  21.547  1.00 97.09 22  C 1 
ATOM 1942 C CA  . LEU C 3 22  ? -13.164 12.724  21.844  1.00 96.85 22  C 1 
ATOM 1943 C C   . LEU C 3 22  ? -14.114 13.745  21.196  1.00 96.82 22  C 1 
ATOM 1944 O O   . LEU C 3 22  ? -14.244 14.849  21.707  1.00 95.51 22  C 1 
ATOM 1945 C CB  . LEU C 3 22  ? -11.729 13.006  21.392  1.00 96.75 22  C 1 
ATOM 1946 C CG  . LEU C 3 22  ? -10.634 12.229  22.154  1.00 96.86 22  C 1 
ATOM 1947 C CD1 . LEU C 3 22  ? -9.268  12.574  21.561  1.00 94.39 22  C 1 
ATOM 1948 C CD2 . LEU C 3 22  ? -10.611 12.574  23.637  1.00 94.04 22  C 1 
ATOM 1949 N N   . CYS C 3 23  ? -14.741 13.413  20.078  1.00 97.04 23  C 1 
ATOM 1950 C CA  . CYS C 3 23  ? -15.663 14.328  19.396  1.00 97.09 23  C 1 
ATOM 1951 C C   . CYS C 3 23  ? -17.085 13.778  19.245  1.00 96.92 23  C 1 
ATOM 1952 O O   . CYS C 3 23  ? -17.944 14.503  18.755  1.00 94.78 23  C 1 
ATOM 1953 C CB  . CYS C 3 23  ? -15.067 14.751  18.053  1.00 96.15 23  C 1 
ATOM 1954 S SG  . CYS C 3 23  ? -15.052 13.398  16.831  1.00 95.85 23  C 1 
ATOM 1955 N N   . GLY C 3 24  ? -17.324 12.514  19.592  1.00 97.22 24  C 1 
ATOM 1956 C CA  . GLY C 3 24  ? -18.624 11.867  19.449  1.00 96.80 24  C 1 
ATOM 1957 C C   . GLY C 3 24  ? -19.079 11.642  18.005  1.00 97.38 24  C 1 
ATOM 1958 O O   . GLY C 3 24  ? -20.238 11.332  17.776  1.00 95.38 24  C 1 
ATOM 1959 N N   . GLY C 3 25  ? -18.170 11.794  17.039  1.00 97.54 25  C 1 
ATOM 1960 C CA  . GLY C 3 25  ? -18.456 11.585  15.622  1.00 97.65 25  C 1 
ATOM 1961 C C   . GLY C 3 25  ? -17.645 10.454  15.013  1.00 97.96 25  C 1 
ATOM 1962 O O   . GLY C 3 25  ? -16.753 9.885   15.648  1.00 97.11 25  C 1 
ATOM 1963 N N   . TYR C 3 26  ? -17.918 10.138  13.752  1.00 98.28 26  C 1 
ATOM 1964 C CA  . TYR C 3 26  ? -17.142 9.146   13.008  1.00 98.36 26  C 1 
ATOM 1965 C C   . TYR C 3 26  ? -15.668 9.528   12.889  1.00 98.33 26  C 1 
ATOM 1966 O O   . TYR C 3 26  ? -15.302 10.700  12.852  1.00 97.93 26  C 1 
ATOM 1967 C CB  . TYR C 3 26  ? -17.752 8.924   11.621  1.00 98.07 26  C 1 
ATOM 1968 C CG  . TYR C 3 26  ? -19.087 8.222   11.642  1.00 98.07 26  C 1 
ATOM 1969 C CD1 . TYR C 3 26  ? -19.186 6.913   12.145  1.00 97.07 26  C 1 
ATOM 1970 C CD2 . TYR C 3 26  ? -20.244 8.869   11.168  1.00 96.86 26  C 1 
ATOM 1971 C CE1 . TYR C 3 26  ? -20.421 6.244   12.174  1.00 96.77 26  C 1 
ATOM 1972 C CE2 . TYR C 3 26  ? -21.483 8.215   11.196  1.00 96.39 26  C 1 
ATOM 1973 C CZ  . TYR C 3 26  ? -21.572 6.897   11.702  1.00 97.42 26  C 1 
ATOM 1974 O OH  . TYR C 3 26  ? -22.776 6.256   11.736  1.00 96.53 26  C 1 
ATOM 1975 N N   . PHE C 3 27  ? -14.806 8.507   12.794  1.00 98.06 27  C 1 
ATOM 1976 C CA  . PHE C 3 27  ? -13.391 8.726   12.543  1.00 98.01 27  C 1 
ATOM 1977 C C   . PHE C 3 27  ? -13.168 9.456   11.218  1.00 97.80 27  C 1 
ATOM 1978 O O   . PHE C 3 27  ? -13.620 9.014   10.167  1.00 97.09 27  C 1 
ATOM 1979 C CB  . PHE C 3 27  ? -12.627 7.394   12.529  1.00 98.05 27  C 1 
ATOM 1980 C CG  . PHE C 3 27  ? -12.572 6.668   13.856  1.00 98.28 27  C 1 
ATOM 1981 C CD1 . PHE C 3 27  ? -12.032 7.297   14.981  1.00 96.77 27  C 1 
ATOM 1982 C CD2 . PHE C 3 27  ? -13.045 5.341   13.960  1.00 96.38 27  C 1 
ATOM 1983 C CE1 . PHE C 3 27  ? -11.968 6.616   16.215  1.00 96.56 27  C 1 
ATOM 1984 C CE2 . PHE C 3 27  ? -12.984 4.658   15.185  1.00 95.84 27  C 1 
ATOM 1985 C CZ  . PHE C 3 27  ? -12.450 5.300   16.312  1.00 97.60 27  C 1 
ATOM 1986 N N   . ILE C 3 28  ? -12.410 10.548  11.289  1.00 97.39 28  C 1 
ATOM 1987 C CA  . ILE C 3 28  ? -11.888 11.260  10.129  1.00 97.08 28  C 1 
ATOM 1988 C C   . ILE C 3 28  ? -10.376 11.392  10.294  1.00 96.67 28  C 1 
ATOM 1989 O O   . ILE C 3 28  ? -9.915  11.916  11.303  1.00 96.04 28  C 1 
ATOM 1990 C CB  . ILE C 3 28  ? -12.569 12.627  9.951   1.00 96.69 28  C 1 
ATOM 1991 C CG1 . ILE C 3 28  ? -14.093 12.505  9.763   1.00 95.24 28  C 1 
ATOM 1992 C CG2 . ILE C 3 28  ? -11.931 13.388  8.781   1.00 95.76 28  C 1 
ATOM 1993 C CD1 . ILE C 3 28  ? -14.568 11.745  8.519   1.00 92.31 28  C 1 
ATOM 1994 N N   . ASP C 3 29  ? -9.637  10.900  9.303   1.00 96.00 29  C 1 
ATOM 1995 C CA  . ASP C 3 29  ? -8.199  10.683  9.355   1.00 95.45 29  C 1 
ATOM 1996 C C   . ASP C 3 29  ? -7.810  9.910   10.621  1.00 95.96 29  C 1 
ATOM 1997 O O   . ASP C 3 29  ? -7.042  10.370  11.460  1.00 94.93 29  C 1 
ATOM 1998 C CB  . ASP C 3 29  ? -7.435  12.006  9.143   1.00 94.29 29  C 1 
ATOM 1999 C CG  . ASP C 3 29  ? -7.773  12.664  7.801   1.00 90.60 29  C 1 
ATOM 2000 O OD1 . ASP C 3 29  ? -7.757  11.962  6.755   1.00 86.81 29  C 1 
ATOM 2001 O OD2 . ASP C 3 29  ? -8.064  13.877  7.771   1.00 84.23 29  C 1 
ATOM 2002 N N   . ALA C 3 30  ? -8.392  8.706   10.765  1.00 96.61 30  C 1 
ATOM 2003 C CA  . ALA C 3 30  ? -8.214  7.858   11.938  1.00 96.85 30  C 1 
ATOM 2004 C C   . ALA C 3 30  ? -6.730  7.729   12.316  1.00 96.64 30  C 1 
ATOM 2005 O O   . ALA C 3 30  ? -5.864  7.442   11.484  1.00 95.99 30  C 1 
ATOM 2006 C CB  . ALA C 3 30  ? -8.856  6.488   11.700  1.00 96.73 30  C 1 
ATOM 2007 N N   . THR C 3 31  ? -6.447  7.962   13.584  1.00 97.16 31  C 1 
ATOM 2008 C CA  . THR C 3 31  ? -5.100  7.977   14.141  1.00 97.49 31  C 1 
ATOM 2009 C C   . THR C 3 31  ? -5.067  7.111   15.380  1.00 97.80 31  C 1 
ATOM 2010 O O   . THR C 3 31  ? -5.881  7.286   16.279  1.00 97.40 31  C 1 
ATOM 2011 C CB  . THR C 3 31  ? -4.658  9.409   14.451  1.00 96.90 31  C 1 
ATOM 2012 O OG1 . THR C 3 31  ? -4.621  10.158  13.255  1.00 93.54 31  C 1 
ATOM 2013 C CG2 . THR C 3 31  ? -3.256  9.466   15.041  1.00 93.72 31  C 1 
ATOM 2014 N N   . THR C 3 32  ? -4.128  6.183   15.434  1.00 97.56 32  C 1 
ATOM 2015 C CA  . THR C 3 32  ? -4.047  5.152   16.472  1.00 97.63 32  C 1 
ATOM 2016 C C   . THR C 3 32  ? -2.811  5.355   17.338  1.00 97.50 32  C 1 
ATOM 2017 O O   . THR C 3 32  ? -1.706  5.571   16.838  1.00 96.98 32  C 1 
ATOM 2018 C CB  . THR C 3 32  ? -4.096  3.762   15.829  1.00 97.48 32  C 1 
ATOM 2019 O OG1 . THR C 3 32  ? -5.337  3.600   15.171  1.00 94.84 32  C 1 
ATOM 2020 C CG2 . THR C 3 32  ? -3.989  2.625   16.832  1.00 94.98 32  C 1 
ATOM 2021 N N   . ILE C 3 33  ? -2.996  5.253   18.659  1.00 97.76 33  C 1 
ATOM 2022 C CA  . ILE C 3 33  ? -1.900  5.224   19.639  1.00 97.62 33  C 1 
ATOM 2023 C C   . ILE C 3 33  ? -1.243  3.844   19.584  1.00 97.36 33  C 1 
ATOM 2024 O O   . ILE C 3 33  ? -1.882  2.832   19.855  1.00 96.49 33  C 1 
ATOM 2025 C CB  . ILE C 3 33  ? -2.420  5.540   21.050  1.00 97.73 33  C 1 
ATOM 2026 C CG1 . ILE C 3 33  ? -3.003  6.970   21.123  1.00 96.94 33  C 1 
ATOM 2027 C CG2 . ILE C 3 33  ? -1.284  5.367   22.074  1.00 96.87 33  C 1 
ATOM 2028 C CD1 . ILE C 3 33  ? -3.709  7.294   22.440  1.00 96.18 33  C 1 
ATOM 2029 N N   . ILE C 3 34  ? 0.054   3.774   19.298  1.00 96.67 34  C 1 
ATOM 2030 C CA  . ILE C 3 34  ? 0.733   2.497   19.041  1.00 95.97 34  C 1 
ATOM 2031 C C   . ILE C 3 34  ? 0.934   1.617   20.292  1.00 96.07 34  C 1 
ATOM 2032 O O   . ILE C 3 34  ? 1.237   0.432   20.169  1.00 94.37 34  C 1 
ATOM 2033 C CB  . ILE C 3 34  ? 2.074   2.703   18.299  1.00 94.18 34  C 1 
ATOM 2034 C CG1 . ILE C 3 34  ? 3.142   3.347   19.213  1.00 88.62 34  C 1 
ATOM 2035 C CG2 . ILE C 3 34  ? 1.844   3.514   17.009  1.00 87.32 34  C 1 
ATOM 2036 C CD1 . ILE C 3 34  ? 4.521   3.495   18.548  1.00 86.30 34  C 1 
ATOM 2037 N N   . GLU C 3 35  ? 0.806   2.184   21.496  1.00 96.00 35  C 1 
ATOM 2038 C CA  . GLU C 3 35  ? 0.982   1.435   22.742  1.00 95.32 35  C 1 
ATOM 2039 C C   . GLU C 3 35  ? -0.240  0.609   23.137  1.00 95.60 35  C 1 
ATOM 2040 O O   . GLU C 3 35  ? -0.078  -0.504  23.638  1.00 93.26 35  C 1 
ATOM 2041 C CB  . GLU C 3 35  ? 1.385   2.373   23.888  1.00 93.82 35  C 1 
ATOM 2042 C CG  . GLU C 3 35  ? 2.791   2.974   23.758  1.00 86.84 35  C 1 
ATOM 2043 C CD  . GLU C 3 35  ? 3.887   1.895   23.581  1.00 86.05 35  C 1 
ATOM 2044 O OE1 . GLU C 3 35  ? 4.909   2.174   22.918  1.00 79.43 35  C 1 
ATOM 2045 O OE2 . GLU C 3 35  ? 3.711   0.722   23.986  1.00 80.94 35  C 1 
ATOM 2046 N N   . CYS C 3 36  ? -1.447  1.120   22.890  1.00 96.32 36  C 1 
ATOM 2047 C CA  . CYS C 3 36  ? -2.708  0.515   23.316  1.00 96.56 36  C 1 
ATOM 2048 C C   . CYS C 3 36  ? -3.691  0.245   22.169  1.00 96.99 36  C 1 
ATOM 2049 O O   . CYS C 3 36  ? -4.725  -0.373  22.398  1.00 95.94 36  C 1 
ATOM 2050 C CB  . CYS C 3 36  ? -3.332  1.406   24.394  1.00 95.89 36  C 1 
ATOM 2051 S SG  . CYS C 3 36  ? -3.638  3.085   23.740  1.00 95.17 36  C 1 
ATOM 2052 N N   . LEU C 3 37  ? -3.377  0.687   20.967  1.00 97.08 37  C 1 
ATOM 2053 C CA  . LEU C 3 37  ? -4.200  0.557   19.761  1.00 97.47 37  C 1 
ATOM 2054 C C   . LEU C 3 37  ? -5.589  1.211   19.851  1.00 97.50 37  C 1 
ATOM 2055 O O   . LEU C 3 37  ? -6.476  0.867   19.076  1.00 96.18 37  C 1 
ATOM 2056 C CB  . LEU C 3 37  ? -4.236  -0.895  19.267  1.00 97.12 37  C 1 
ATOM 2057 C CG  . LEU C 3 37  ? -2.861  -1.534  19.012  1.00 96.48 37  C 1 
ATOM 2058 C CD1 . LEU C 3 37  ? -3.078  -2.947  18.475  1.00 94.44 37  C 1 
ATOM 2059 C CD2 . LEU C 3 37  ? -2.029  -0.763  17.992  1.00 94.11 37  C 1 
ATOM 2060 N N   . HIS C 3 38  ? -5.773  2.186   20.733  1.00 97.55 38  C 1 
ATOM 2061 C CA  . HIS C 3 38  ? -6.967  3.024   20.713  1.00 97.70 38  C 1 
ATOM 2062 C C   . HIS C 3 38  ? -6.866  4.080   19.613  1.00 97.86 38  C 1 
ATOM 2063 O O   . HIS C 3 38  ? -5.797  4.669   19.390  1.00 97.37 38  C 1 
ATOM 2064 C CB  . HIS C 3 38  ? -7.214  3.644   22.085  1.00 97.64 38  C 1 
ATOM 2065 C CG  . HIS C 3 38  ? -7.563  2.621   23.118  1.00 97.56 38  C 1 
ATOM 2066 N ND1 . HIS C 3 38  ? -6.793  2.272   24.204  1.00 94.06 38  C 1 
ATOM 2067 C CD2 . HIS C 3 38  ? -8.682  1.831   23.158  1.00 93.49 38  C 1 
ATOM 2068 C CE1 . HIS C 3 38  ? -7.442  1.306   24.885  1.00 94.20 38  C 1 
ATOM 2069 N NE2 . HIS C 3 38  ? -8.589  1.007   24.276  1.00 94.58 38  C 1 
ATOM 2070 N N   . SER C 3 39  ? -7.977  4.323   18.940  1.00 97.91 39  C 1 
ATOM 2071 C CA  . SER C 3 39  ? -8.044  5.169   17.756  1.00 98.09 39  C 1 
ATOM 2072 C C   . SER C 3 39  ? -8.955  6.378   17.957  1.00 98.24 39  C 1 
ATOM 2073 O O   . SER C 3 39  ? -9.948  6.314   18.680  1.00 97.77 39  C 1 
ATOM 2074 C CB  . SER C 3 39  ? -8.492  4.353   16.539  1.00 97.68 39  C 1 
ATOM 2075 O OG  . SER C 3 39  ? -7.597  3.279   16.323  1.00 95.89 39  C 1 
ATOM 2076 N N   . PHE C 3 40  ? -8.617  7.469   17.281  1.00 98.25 40  C 1 
ATOM 2077 C CA  . PHE C 3 40  ? -9.275  8.768   17.377  1.00 98.36 40  C 1 
ATOM 2078 C C   . PHE C 3 40  ? -9.206  9.474   16.018  1.00 98.32 40  C 1 
ATOM 2079 O O   . PHE C 3 40  ? -8.406  9.090   15.158  1.00 97.70 40  C 1 
ATOM 2080 C CB  . PHE C 3 40  ? -8.572  9.612   18.450  1.00 98.24 40  C 1 
ATOM 2081 C CG  . PHE C 3 40  ? -8.393  8.911   19.780  1.00 98.36 40  C 1 
ATOM 2082 C CD1 . PHE C 3 40  ? -9.398  8.972   20.757  1.00 96.90 40  C 1 
ATOM 2083 C CD2 . PHE C 3 40  ? -7.243  8.141   20.028  1.00 97.00 40  C 1 
ATOM 2084 C CE1 . PHE C 3 40  ? -9.271  8.274   21.958  1.00 96.55 40  C 1 
ATOM 2085 C CE2 . PHE C 3 40  ? -7.106  7.432   21.237  1.00 96.38 40  C 1 
ATOM 2086 C CZ  . PHE C 3 40  ? -8.123  7.502   22.200  1.00 97.35 40  C 1 
ATOM 2087 N N   . CYS C 3 41  ? -9.988  10.528  15.814  1.00 97.98 41  C 1 
ATOM 2088 C CA  . CYS C 3 41  ? -9.723  11.423  14.700  1.00 98.12 41  C 1 
ATOM 2089 C C   . CYS C 3 41  ? -8.337  12.067  14.861  1.00 98.02 41  C 1 
ATOM 2090 O O   . CYS C 3 41  ? -7.976  12.445  15.976  1.00 97.45 41  C 1 
ATOM 2091 C CB  . CYS C 3 41  ? -10.787 12.524  14.630  1.00 97.88 41  C 1 
ATOM 2092 S SG  . CYS C 3 41  ? -12.456 11.840  14.369  1.00 96.80 41  C 1 
ATOM 2093 N N   . LYS C 3 42  ? -7.601  12.278  13.764  1.00 97.56 42  C 1 
ATOM 2094 C CA  . LYS C 3 42  ? -6.300  12.972  13.776  1.00 97.38 42  C 1 
ATOM 2095 C C   . LYS C 3 42  ? -6.373  14.280  14.573  1.00 97.32 42  C 1 
ATOM 2096 O O   . LYS C 3 42  ? -5.616  14.453  15.523  1.00 96.94 42  C 1 
ATOM 2097 C CB  . LYS C 3 42  ? -5.841  13.227  12.330  1.00 96.25 42  C 1 
ATOM 2098 C CG  . LYS C 3 42  ? -4.516  14.023  12.235  1.00 94.97 42  C 1 
ATOM 2099 C CD  . LYS C 3 42  ? -4.207  14.418  10.779  1.00 92.87 42  C 1 
ATOM 2100 C CE  . LYS C 3 42  ? -3.040  15.419  10.718  1.00 87.96 42  C 1 
ATOM 2101 N NZ  . LYS C 3 42  ? -3.004  16.165  9.436   1.00 84.08 42  C 1 
ATOM 2102 N N   . THR C 3 43  ? -7.304  15.157  14.225  1.00 97.86 43  C 1 
ATOM 2103 C CA  . THR C 3 43  ? -7.451  16.463  14.880  1.00 97.58 43  C 1 
ATOM 2104 C C   . THR C 3 43  ? -7.748  16.357  16.372  1.00 97.68 43  C 1 
ATOM 2105 O O   . THR C 3 43  ? -7.204  17.119  17.165  1.00 97.02 43  C 1 
ATOM 2106 C CB  . THR C 3 43  ? -8.573  17.272  14.222  1.00 96.73 43  C 1 
ATOM 2107 O OG1 . THR C 3 43  ? -9.783  16.547  14.214  1.00 89.68 43  C 1 
ATOM 2108 C CG2 . THR C 3 43  ? -8.251  17.603  12.769  1.00 89.72 43  C 1 
ATOM 2109 N N   . CYS C 3 44  ? -8.569  15.388  16.778  1.00 97.42 44  C 1 
ATOM 2110 C CA  . CYS C 3 44  ? -8.947  15.195  18.173  1.00 97.62 44  C 1 
ATOM 2111 C C   . CYS C 3 44  ? -7.743  14.747  19.011  1.00 97.78 44  C 1 
ATOM 2112 O O   . CYS C 3 44  ? -7.462  15.343  20.041  1.00 97.12 44  C 1 
ATOM 2113 C CB  . CYS C 3 44  ? -10.080 14.173  18.272  1.00 97.53 44  C 1 
ATOM 2114 S SG  . CYS C 3 44  ? -11.574 14.754  17.404  1.00 96.54 44  C 1 
ATOM 2115 N N   . ILE C 3 45  ? -7.020  13.718  18.569  1.00 97.90 45  C 1 
ATOM 2116 C CA  . ILE C 3 45  ? -5.910  13.178  19.346  1.00 97.96 45  C 1 
ATOM 2117 C C   . ILE C 3 45  ? -4.694  14.103  19.348  1.00 97.70 45  C 1 
ATOM 2118 O O   . ILE C 3 45  ? -4.043  14.217  20.376  1.00 97.47 45  C 1 
ATOM 2119 C CB  . ILE C 3 45  ? -5.567  11.737  18.908  1.00 97.81 45  C 1 
ATOM 2120 C CG1 . ILE C 3 45  ? -4.628  11.012  19.896  1.00 96.73 45  C 1 
ATOM 2121 C CG2 . ILE C 3 45  ? -4.969  11.681  17.493  1.00 96.92 45  C 1 
ATOM 2122 C CD1 . ILE C 3 45  ? -5.184  10.897  21.314  1.00 95.49 45  C 1 
ATOM 2123 N N   . VAL C 3 46  ? -4.417  14.809  18.254  1.00 97.70 46  C 1 
ATOM 2124 C CA  . VAL C 3 46  ? -3.313  15.781  18.201  1.00 97.41 46  C 1 
ATOM 2125 C C   . VAL C 3 46  ? -3.545  16.886  19.228  1.00 97.23 46  C 1 
ATOM 2126 O O   . VAL C 3 46  ? -2.678  17.090  20.077  1.00 96.38 46  C 1 
ATOM 2127 C CB  . VAL C 3 46  ? -3.102  16.329  16.783  1.00 96.86 46  C 1 
ATOM 2128 C CG1 . VAL C 3 46  ? -2.123  17.502  16.740  1.00 94.28 46  C 1 
ATOM 2129 C CG2 . VAL C 3 46  ? -2.519  15.235  15.876  1.00 94.38 46  C 1 
ATOM 2130 N N   . ARG C 3 47  ? -4.723  17.498  19.246  1.00 97.64 47  C 1 
ATOM 2131 C CA  . ARG C 3 47  ? -5.073  18.534  20.236  1.00 97.12 47  C 1 
ATOM 2132 C C   . ARG C 3 47  ? -5.058  18.018  21.674  1.00 97.29 47  C 1 
ATOM 2133 O O   . ARG C 3 47  ? -4.561  18.681  22.571  1.00 96.45 47  C 1 
ATOM 2134 C CB  . ARG C 3 47  ? -6.463  19.096  19.932  1.00 96.22 47  C 1 
ATOM 2135 C CG  . ARG C 3 47  ? -6.462  19.989  18.692  1.00 89.22 47  C 1 
ATOM 2136 C CD  . ARG C 3 47  ? -7.906  20.429  18.432  1.00 86.67 47  C 1 
ATOM 2137 N NE  . ARG C 3 47  ? -7.980  21.330  17.289  1.00 79.11 47  C 1 
ATOM 2138 C CZ  . ARG C 3 47  ? -9.092  21.792  16.739  1.00 72.81 47  C 1 
ATOM 2139 N NH1 . ARG C 3 47  ? -10.279 21.461  17.178  1.00 65.25 47  C 1 
ATOM 2140 N NH2 . ARG C 3 47  ? -9.019  22.592  15.740  1.00 64.53 47  C 1 
ATOM 2141 N N   . TYR C 3 48  ? -5.587  16.819  21.894  1.00 97.10 48  C 1 
ATOM 2142 C CA  . TYR C 3 48  ? -5.573  16.227  23.233  1.00 97.19 48  C 1 
ATOM 2143 C C   . TYR C 3 48  ? -4.139  15.998  23.745  1.00 96.81 48  C 1 
ATOM 2144 O O   . TYR C 3 48  ? -3.828  16.292  24.896  1.00 95.92 48  C 1 
ATOM 2145 C CB  . TYR C 3 48  ? -6.372  14.915  23.192  1.00 97.02 48  C 1 
ATOM 2146 C CG  . TYR C 3 48  ? -6.401  14.206  24.520  1.00 96.46 48  C 1 
ATOM 2147 C CD1 . TYR C 3 48  ? -5.403  13.260  24.846  1.00 93.47 48  C 1 
ATOM 2148 C CD2 . TYR C 3 48  ? -7.408  14.496  25.465  1.00 93.65 48  C 1 
ATOM 2149 C CE1 . TYR C 3 48  ? -5.405  12.619  26.085  1.00 93.05 48  C 1 
ATOM 2150 C CE2 . TYR C 3 48  ? -7.421  13.856  26.713  1.00 92.15 48  C 1 
ATOM 2151 C CZ  . TYR C 3 48  ? -6.418  12.917  27.015  1.00 93.22 48  C 1 
ATOM 2152 O OH  . TYR C 3 48  ? -6.423  12.286  28.230  1.00 91.15 48  C 1 
ATOM 2153 N N   . LEU C 3 49  ? -3.238  15.534  22.877  1.00 97.28 49  C 1 
ATOM 2154 C CA  . LEU C 3 49  ? -1.847  15.264  23.224  1.00 96.83 49  C 1 
ATOM 2155 C C   . LEU C 3 49  ? -0.967  16.525  23.363  1.00 96.32 49  C 1 
ATOM 2156 O O   . LEU C 3 49  ? 0.186   16.404  23.764  1.00 94.81 49  C 1 
ATOM 2157 C CB  . LEU C 3 49  ? -1.252  14.266  22.212  1.00 96.82 49  C 1 
ATOM 2158 C CG  . LEU C 3 49  ? -1.859  12.858  22.264  1.00 96.64 49  C 1 
ATOM 2159 C CD1 . LEU C 3 49  ? -1.205  11.992  21.178  1.00 95.23 49  C 1 
ATOM 2160 C CD2 . LEU C 3 49  ? -1.648  12.156  23.606  1.00 95.17 49  C 1 
ATOM 2161 N N   . GLU C 3 50  ? -1.501  17.712  23.092  1.00 96.31 50  C 1 
ATOM 2162 C CA  . GLU C 3 50  ? -0.845  18.976  23.457  1.00 95.43 50  C 1 
ATOM 2163 C C   . GLU C 3 50  ? -0.857  19.194  24.981  1.00 95.13 50  C 1 
ATOM 2164 O O   . GLU C 3 50  ? 0.066   19.789  25.530  1.00 92.55 50  C 1 
ATOM 2165 C CB  . GLU C 3 50  ? -1.536  20.149  22.755  1.00 94.42 50  C 1 
ATOM 2166 C CG  . GLU C 3 50  ? -1.289  20.165  21.235  1.00 88.69 50  C 1 
ATOM 2167 C CD  . GLU C 3 50  ? -2.152  21.175  20.462  1.00 82.13 50  C 1 
ATOM 2168 O OE1 . GLU C 3 50  ? -2.034  21.181  19.211  1.00 75.30 50  C 1 
ATOM 2169 O OE2 . GLU C 3 50  ? -2.944  21.910  21.093  1.00 76.53 50  C 1 
ATOM 2170 N N   . THR C 3 51  ? -1.876  18.667  25.670  1.00 94.86 51  C 1 
ATOM 2171 C CA  . THR C 3 51  ? -2.073  18.884  27.114  1.00 94.32 51  C 1 
ATOM 2172 C C   . THR C 3 51  ? -1.923  17.615  27.953  1.00 94.72 51  C 1 
ATOM 2173 O O   . THR C 3 51  ? -1.708  17.692  29.161  1.00 92.22 51  C 1 
ATOM 2174 C CB  . THR C 3 51  ? -3.449  19.511  27.372  1.00 92.86 51  C 1 
ATOM 2175 O OG1 . THR C 3 51  ? -4.475  18.680  26.886  1.00 85.95 51  C 1 
ATOM 2176 C CG2 . THR C 3 51  ? -3.598  20.869  26.692  1.00 82.78 51  C 1 
ATOM 2177 N N   . SER C 3 52  ? -1.987  16.424  27.335  1.00 94.80 52  C 1 
ATOM 2178 C CA  . SER C 3 52  ? -1.869  15.134  28.010  1.00 94.91 52  C 1 
ATOM 2179 C C   . SER C 3 52  ? -0.870  14.214  27.305  1.00 95.47 52  C 1 
ATOM 2180 O O   . SER C 3 52  ? -0.636  14.304  26.099  1.00 94.29 52  C 1 
ATOM 2181 C CB  . SER C 3 52  ? -3.242  14.480  28.112  1.00 94.07 52  C 1 
ATOM 2182 O OG  . SER C 3 52  ? -3.148  13.259  28.827  1.00 89.66 52  C 1 
ATOM 2183 N N   . LYS C 3 53  ? -0.280  13.283  28.057  1.00 96.30 53  C 1 
ATOM 2184 C CA  . LYS C 3 53  ? 0.614   12.239  27.542  1.00 96.30 53  C 1 
ATOM 2185 C C   . LYS C 3 53  ? 0.026   10.836  27.688  1.00 96.60 53  C 1 
ATOM 2186 O O   . LYS C 3 53  ? 0.739   9.855   27.454  1.00 95.15 53  C 1 
ATOM 2187 C CB  . LYS C 3 53  ? 1.978   12.336  28.239  1.00 94.88 53  C 1 
ATOM 2188 C CG  . LYS C 3 53  ? 2.682   13.665  27.950  1.00 91.22 53  C 1 
ATOM 2189 C CD  . LYS C 3 53  ? 4.011   13.736  28.699  1.00 86.81 53  C 1 
ATOM 2190 C CE  . LYS C 3 53  ? 4.610   15.125  28.504  1.00 78.64 53  C 1 
ATOM 2191 N NZ  . LYS C 3 53  ? 5.770   15.332  29.393  1.00 70.36 53  C 1 
ATOM 2192 N N   . TYR C 3 54  ? -1.235  10.745  28.079  1.00 96.03 54  C 1 
ATOM 2193 C CA  . TYR C 3 54  ? -1.916  9.495   28.378  1.00 96.32 54  C 1 
ATOM 2194 C C   . TYR C 3 54  ? -3.059  9.260   27.395  1.00 96.69 54  C 1 
ATOM 2195 O O   . TYR C 3 54  ? -3.615  10.203  26.834  1.00 94.84 54  C 1 
ATOM 2196 C CB  . TYR C 3 54  ? -2.381  9.512   29.833  1.00 95.63 54  C 1 
ATOM 2197 C CG  . TYR C 3 54  ? -1.247  9.677   30.824  1.00 95.37 54  C 1 
ATOM 2198 C CD1 . TYR C 3 54  ? -0.517  8.556   31.274  1.00 90.70 54  C 1 
ATOM 2199 C CD2 . TYR C 3 54  ? -0.880  10.958  31.283  1.00 90.62 54  C 1 
ATOM 2200 C CE1 . TYR C 3 54  ? 0.552   8.704   32.171  1.00 89.97 54  C 1 
ATOM 2201 C CE2 . TYR C 3 54  ? 0.191   11.122  32.182  1.00 89.31 54  C 1 
ATOM 2202 C CZ  . TYR C 3 54  ? 0.902   9.988   32.615  1.00 92.06 54  C 1 
ATOM 2203 O OH  . TYR C 3 54  ? 1.962   10.142  33.492  1.00 90.05 54  C 1 
ATOM 2204 N N   . CYS C 3 55  ? -3.395  7.996   27.161  1.00 95.66 55  C 1 
ATOM 2205 C CA  . CYS C 3 55  ? -4.496  7.643   26.274  1.00 96.59 55  C 1 
ATOM 2206 C C   . CYS C 3 55  ? -5.839  8.089   26.879  1.00 96.59 55  C 1 
ATOM 2207 O O   . CYS C 3 55  ? -6.117  7.700   28.009  1.00 95.80 55  C 1 
ATOM 2208 C CB  . CYS C 3 55  ? -4.473  6.129   26.047  1.00 96.46 55  C 1 
ATOM 2209 S SG  . CYS C 3 55  ? -5.875  5.626   24.995  1.00 96.45 55  C 1 
ATOM 2210 N N   . PRO C 3 56  ? -6.708  8.781   26.133  1.00 97.08 56  C 1 
ATOM 2211 C CA  . PRO C 3 56  ? -8.024  9.201   26.629  1.00 96.66 56  C 1 
ATOM 2212 C C   . PRO C 3 56  ? -8.960  8.072   27.074  1.00 96.60 56  C 1 
ATOM 2213 O O   . PRO C 3 56  ? -9.936  8.334   27.763  1.00 95.10 56  C 1 
ATOM 2214 C CB  . PRO C 3 56  ? -8.669  9.955   25.455  1.00 96.14 56  C 1 
ATOM 2215 C CG  . PRO C 3 56  ? -7.492  10.420  24.620  1.00 95.24 56  C 1 
ATOM 2216 C CD  . PRO C 3 56  ? -6.455  9.318   24.809  1.00 96.82 56  C 1 
ATOM 2217 N N   . ILE C 3 57  ? -8.709  6.833   26.631  1.00 96.39 57  C 1 
ATOM 2218 C CA  . ILE C 3 57  ? -9.584  5.680   26.908  1.00 95.85 57  C 1 
ATOM 2219 C C   . ILE C 3 57  ? -9.050  4.812   28.050  1.00 95.51 57  C 1 
ATOM 2220 O O   . ILE C 3 57  ? -9.828  4.322   28.853  1.00 93.03 57  C 1 
ATOM 2221 C CB  . ILE C 3 57  ? -9.797  4.846   25.623  1.00 95.26 57  C 1 
ATOM 2222 C CG1 . ILE C 3 57  ? -10.555 5.678   24.564  1.00 93.09 57  C 1 
ATOM 2223 C CG2 . ILE C 3 57  ? -10.560 3.535   25.918  1.00 92.95 57  C 1 
ATOM 2224 C CD1 . ILE C 3 57  ? -10.703 4.993   23.198  1.00 90.06 57  C 1 
ATOM 2225 N N   . CYS C 3 58  ? -7.738  4.564   28.086  1.00 95.51 58  C 1 
ATOM 2226 C CA  . CYS C 3 58  ? -7.153  3.564   28.982  1.00 95.40 58  C 1 
ATOM 2227 C C   . CYS C 3 58  ? -6.026  4.094   29.873  1.00 95.14 58  C 1 
ATOM 2228 O O   . CYS C 3 58  ? -5.347  3.297   30.515  1.00 92.19 58  C 1 
ATOM 2229 C CB  . CYS C 3 58  ? -6.702  2.350   28.160  1.00 94.20 58  C 1 
ATOM 2230 S SG  . CYS C 3 58  ? -5.248  2.753   27.129  1.00 93.99 58  C 1 
ATOM 2231 N N   . ASP C 3 59  ? -5.765  5.386   29.868  1.00 94.30 59  C 1 
ATOM 2232 C CA  . ASP C 3 59  ? -4.749  6.084   30.662  1.00 94.40 59  C 1 
ATOM 2233 C C   . ASP C 3 59  ? -3.310  5.549   30.533  1.00 94.77 59  C 1 
ATOM 2234 O O   . ASP C 3 59  ? -2.402  5.948   31.269  1.00 91.95 59  C 1 
ATOM 2235 C CB  . ASP C 3 59  ? -5.212  6.243   32.110  1.00 93.27 59  C 1 
ATOM 2236 C CG  . ASP C 3 59  ? -6.442  7.145   32.204  1.00 84.58 59  C 1 
ATOM 2237 O OD1 . ASP C 3 59  ? -6.440  8.177   31.493  1.00 77.67 59  C 1 
ATOM 2238 O OD2 . ASP C 3 59  ? -7.363  6.788   32.965  1.00 74.37 59  C 1 
ATOM 2239 N N   . VAL C 3 60  ? -3.043  4.665   29.560  1.00 95.85 60  C 1 
ATOM 2240 C CA  . VAL C 3 60  ? -1.683  4.212   29.265  1.00 95.64 60  C 1 
ATOM 2241 C C   . VAL C 3 60  ? -0.852  5.397   28.776  1.00 96.14 60  C 1 
ATOM 2242 O O   . VAL C 3 60  ? -1.282  6.159   27.911  1.00 95.11 60  C 1 
ATOM 2243 C CB  . VAL C 3 60  ? -1.680  3.053   28.260  1.00 93.56 60  C 1 
ATOM 2244 C CG1 . VAL C 3 60  ? -0.281  2.709   27.749  1.00 81.30 60  C 1 
ATOM 2245 C CG2 . VAL C 3 60  ? -2.239  1.792   28.920  1.00 82.53 60  C 1 
ATOM 2246 N N   . GLN C 3 61  ? 0.366   5.515   29.290  1.00 96.10 61  C 1 
ATOM 2247 C CA  . GLN C 3 61  ? 1.299   6.532   28.828  1.00 96.39 61  C 1 
ATOM 2248 C C   . GLN C 3 61  ? 1.641   6.313   27.353  1.00 95.99 61  C 1 
ATOM 2249 O O   . GLN C 3 61  ? 2.230   5.306   26.972  1.00 94.65 61  C 1 
ATOM 2250 C CB  . GLN C 3 61  ? 2.559   6.546   29.715  1.00 95.90 61  C 1 
ATOM 2251 C CG  . GLN C 3 61  ? 3.502   7.699   29.334  1.00 93.74 61  C 1 
ATOM 2252 C CD  . GLN C 3 61  ? 4.706   7.789   30.279  1.00 92.29 61  C 1 
ATOM 2253 O OE1 . GLN C 3 61  ? 5.627   6.988   30.242  1.00 85.33 61  C 1 
ATOM 2254 N NE2 . GLN C 3 61  ? 4.747   8.774   31.150  1.00 83.51 61  C 1 
ATOM 2255 N N   . VAL C 3 62  ? 1.308   7.295   26.525  1.00 96.42 62  C 1 
ATOM 2256 C CA  . VAL C 3 62  ? 1.572   7.268   25.079  1.00 96.34 62  C 1 
ATOM 2257 C C   . VAL C 3 62  ? 3.067   7.368   24.807  1.00 95.94 62  C 1 
ATOM 2258 O O   . VAL C 3 62  ? 3.629   6.585   24.051  1.00 94.25 62  C 1 
ATOM 2259 C CB  . VAL C 3 62  ? 0.811   8.401   24.366  1.00 95.91 62  C 1 
ATOM 2260 C CG1 . VAL C 3 62  ? 1.043   8.355   22.854  1.00 92.49 62  C 1 
ATOM 2261 C CG2 . VAL C 3 62  ? -0.697  8.326   24.629  1.00 92.94 62  C 1 
ATOM 2262 N N   . HIS C 3 63  ? 3.724   8.347   25.435  1.00 95.46 63  C 1 
ATOM 2263 C CA  . HIS C 3 63  ? 5.166   8.529   25.393  1.00 95.30 63  C 1 
ATOM 2264 C C   . HIS C 3 63  ? 5.619   9.377   26.585  1.00 95.06 63  C 1 
ATOM 2265 O O   . HIS C 3 63  ? 4.897   10.270  27.031  1.00 93.78 63  C 1 
ATOM 2266 C CB  . HIS C 3 63  ? 5.553   9.208   24.070  1.00 94.38 63  C 1 
ATOM 2267 C CG  . HIS C 3 63  ? 7.037   9.268   23.835  1.00 94.16 63  C 1 
ATOM 2268 N ND1 . HIS C 3 63  ? 7.871   10.316  24.149  1.00 85.05 63  C 1 
ATOM 2269 C CD2 . HIS C 3 63  ? 7.828   8.291   23.286  1.00 84.33 63  C 1 
ATOM 2270 C CE1 . HIS C 3 63  ? 9.123   9.978   23.795  1.00 86.32 63  C 1 
ATOM 2271 N NE2 . HIS C 3 63  ? 9.132   8.751   23.265  1.00 88.08 63  C 1 
ATOM 2272 N N   . LYS C 3 64  ? 6.851   9.158   27.070  1.00 95.12 64  C 1 
ATOM 2273 C CA  . LYS C 3 64  ? 7.380   9.866   28.244  1.00 94.71 64  C 1 
ATOM 2274 C C   . LYS C 3 64  ? 7.426   11.393  28.065  1.00 94.87 64  C 1 
ATOM 2275 O O   . LYS C 3 64  ? 7.093   12.138  28.991  1.00 91.60 64  C 1 
ATOM 2276 C CB  . LYS C 3 64  ? 8.763   9.278   28.593  1.00 93.11 64  C 1 
ATOM 2277 C CG  . LYS C 3 64  ? 9.299   9.811   29.924  1.00 81.86 64  C 1 
ATOM 2278 C CD  . LYS C 3 64  ? 10.647  9.160   30.287  1.00 77.49 64  C 1 
ATOM 2279 C CE  . LYS C 3 64  ? 11.148  9.720   31.625  1.00 65.67 64  C 1 
ATOM 2280 N NZ  . LYS C 3 64  ? 12.446  9.124   32.051  1.00 57.63 64  C 1 
ATOM 2281 N N   . THR C 3 65  ? 7.841   11.862  26.895  1.00 94.44 65  C 1 
ATOM 2282 C CA  . THR C 3 65  ? 8.091   13.293  26.641  1.00 93.91 65  C 1 
ATOM 2283 C C   . THR C 3 65  ? 7.339   13.841  25.431  1.00 94.10 65  C 1 
ATOM 2284 O O   . THR C 3 65  ? 6.791   14.935  25.518  1.00 91.75 65  C 1 
ATOM 2285 C CB  . THR C 3 65  ? 9.591   13.572  26.475  1.00 92.62 65  C 1 
ATOM 2286 O OG1 . THR C 3 65  ? 10.130  12.737  25.469  1.00 86.90 65  C 1 
ATOM 2287 C CG2 . THR C 3 65  ? 10.377  13.315  27.761  1.00 84.90 65  C 1 
ATOM 2288 N N   . ARG C 3 66  ? 7.286   13.100  24.325  1.00 94.74 66  C 1 
ATOM 2289 C CA  . ARG C 3 66  ? 6.734   13.548  23.038  1.00 94.53 66  C 1 
ATOM 2290 C C   . ARG C 3 66  ? 5.667   12.560  22.541  1.00 95.24 66  C 1 
ATOM 2291 O O   . ARG C 3 66  ? 5.986   11.687  21.734  1.00 93.90 66  C 1 
ATOM 2292 C CB  . ARG C 3 66  ? 7.861   13.729  22.005  1.00 92.62 66  C 1 
ATOM 2293 C CG  . ARG C 3 66  ? 8.852   14.839  22.392  1.00 87.09 66  C 1 
ATOM 2294 C CD  . ARG C 3 66  ? 9.951   14.998  21.335  1.00 81.91 66  C 1 
ATOM 2295 N NE  . ARG C 3 66  ? 9.426   15.542  20.071  1.00 73.03 66  C 1 
ATOM 2296 C CZ  . ARG C 3 66  ? 10.129  15.776  18.965  1.00 66.52 66  C 1 
ATOM 2297 N NH1 . ARG C 3 66  ? 11.400  15.500  18.895  1.00 60.93 66  C 1 
ATOM 2298 N NH2 . ARG C 3 66  ? 9.559   16.291  17.924  1.00 58.54 66  C 1 
ATOM 2299 N N   . PRO C 3 67  ? 4.403   12.682  23.003  1.00 95.61 67  C 1 
ATOM 2300 C CA  . PRO C 3 67  ? 3.343   11.714  22.685  1.00 95.90 67  C 1 
ATOM 2301 C C   . PRO C 3 67  ? 3.096   11.549  21.180  1.00 96.18 67  C 1 
ATOM 2302 O O   . PRO C 3 67  ? 2.872   10.430  20.724  1.00 95.08 67  C 1 
ATOM 2303 C CB  . PRO C 3 67  ? 2.105   12.211  23.439  1.00 95.11 67  C 1 
ATOM 2304 C CG  . PRO C 3 67  ? 2.375   13.691  23.661  1.00 92.20 67  C 1 
ATOM 2305 C CD  . PRO C 3 67  ? 3.887   13.756  23.839  1.00 95.00 67  C 1 
ATOM 2306 N N   . LEU C 3 68  ? 3.257   12.613  20.391  1.00 96.39 68  C 1 
ATOM 2307 C CA  . LEU C 3 68  ? 3.094   12.561  18.928  1.00 96.29 68  C 1 
ATOM 2308 C C   . LEU C 3 68  ? 4.058   11.583  18.224  1.00 95.92 68  C 1 
ATOM 2309 O O   . LEU C 3 68  ? 3.794   11.162  17.098  1.00 94.49 68  C 1 
ATOM 2310 C CB  . LEU C 3 68  ? 3.254   13.977  18.342  1.00 95.86 68  C 1 
ATOM 2311 C CG  . LEU C 3 68  ? 2.251   15.037  18.847  1.00 94.87 68  C 1 
ATOM 2312 C CD1 . LEU C 3 68  ? 2.542   16.370  18.172  1.00 92.46 68  C 1 
ATOM 2313 C CD2 . LEU C 3 68  ? 0.806   14.654  18.563  1.00 91.81 68  C 1 
ATOM 2314 N N   . LEU C 3 69  ? 5.152   11.164  18.868  1.00 96.04 69  C 1 
ATOM 2315 C CA  . LEU C 3 69  ? 6.039   10.133  18.320  1.00 95.35 69  C 1 
ATOM 2316 C C   . LEU C 3 69  ? 5.394   8.741   18.293  1.00 95.17 69  C 1 
ATOM 2317 O O   . LEU C 3 69  ? 5.785   7.908   17.473  1.00 93.77 69  C 1 
ATOM 2318 C CB  . LEU C 3 69  ? 7.343   10.078  19.130  1.00 94.48 69  C 1 
ATOM 2319 C CG  . LEU C 3 69  ? 8.219   11.341  19.026  1.00 91.24 69  C 1 
ATOM 2320 C CD1 . LEU C 3 69  ? 9.450   11.168  19.904  1.00 87.24 69  C 1 
ATOM 2321 C CD2 . LEU C 3 69  ? 8.677   11.602  17.591  1.00 86.26 69  C 1 
ATOM 2322 N N   . ASN C 3 70  ? 4.415   8.493   19.157  1.00 95.60 70  C 1 
ATOM 2323 C CA  . ASN C 3 70  ? 3.790   7.190   19.379  1.00 96.15 70  C 1 
ATOM 2324 C C   . ASN C 3 70  ? 2.330   7.128   18.899  1.00 96.63 70  C 1 
ATOM 2325 O O   . ASN C 3 70  ? 1.547   6.298   19.356  1.00 95.62 70  C 1 
ATOM 2326 C CB  . ASN C 3 70  ? 3.989   6.783   20.845  1.00 95.53 70  C 1 
ATOM 2327 C CG  . ASN C 3 70  ? 5.366   6.188   21.138  1.00 94.28 70  C 1 
ATOM 2328 O OD1 . ASN C 3 70  ? 6.253   6.124   20.306  1.00 88.01 70  C 1 
ATOM 2329 N ND2 . ASN C 3 70  ? 5.561   5.718   22.350  1.00 86.52 70  C 1 
ATOM 2330 N N   . ILE C 3 71  ? 1.982   7.981   17.950  1.00 96.40 71  C 1 
ATOM 2331 C CA  . ILE C 3 71  ? 0.737   7.875   17.179  1.00 96.55 71  C 1 
ATOM 2332 C C   . ILE C 3 71  ? 1.051   7.629   15.702  1.00 96.11 71  C 1 
ATOM 2333 O O   . ILE C 3 71  ? 2.119   7.987   15.200  1.00 95.23 71  C 1 
ATOM 2334 C CB  . ILE C 3 71  ? -0.192  9.092   17.410  1.00 96.63 71  C 1 
ATOM 2335 C CG1 . ILE C 3 71  ? 0.445   10.415  16.946  1.00 95.41 71  C 1 
ATOM 2336 C CG2 . ILE C 3 71  ? -0.603  9.153   18.887  1.00 94.46 71  C 1 
ATOM 2337 C CD1 . ILE C 3 71  ? -0.517  11.616  16.992  1.00 94.59 71  C 1 
ATOM 2338 N N   . ARG C 3 72  ? 0.141   6.982   15.006  1.00 96.05 72  C 1 
ATOM 2339 C CA  . ARG C 3 72  ? 0.240   6.694   13.567  1.00 95.26 72  C 1 
ATOM 2340 C C   . ARG C 3 72  ? -1.107  6.901   12.896  1.00 95.66 72  C 1 
ATOM 2341 O O   . ARG C 3 72  ? -2.135  6.613   13.496  1.00 95.22 72  C 1 
ATOM 2342 C CB  . ARG C 3 72  ? 0.718   5.246   13.333  1.00 94.14 72  C 1 
ATOM 2343 C CG  . ARG C 3 72  ? 2.108   4.912   13.897  1.00 91.10 72  C 1 
ATOM 2344 C CD  . ARG C 3 72  ? 3.256   5.606   13.137  1.00 89.23 72  C 1 
ATOM 2345 N NE  . ARG C 3 72  ? 4.544   5.260   13.737  1.00 88.03 72  C 1 
ATOM 2346 C CZ  . ARG C 3 72  ? 5.171   5.886   14.745  1.00 87.54 72  C 1 
ATOM 2347 N NH1 . ARG C 3 72  ? 4.667   6.961   15.294  1.00 77.58 72  C 1 
ATOM 2348 N NH2 . ARG C 3 72  ? 6.272   5.432   15.223  1.00 82.74 72  C 1 
ATOM 2349 N N   . SER C 3 73  ? -1.095  7.336   11.641  1.00 93.85 73  C 1 
ATOM 2350 C CA  . SER C 3 73  ? -2.290  7.300   10.805  1.00 93.24 73  C 1 
ATOM 2351 C C   . SER C 3 73  ? -2.712  5.848   10.591  1.00 93.43 73  C 1 
ATOM 2352 O O   . SER C 3 73  ? -1.883  5.008   10.223  1.00 92.63 73  C 1 
ATOM 2353 C CB  . SER C 3 73  ? -2.025  7.992   9.469   1.00 91.64 73  C 1 
ATOM 2354 O OG  . SER C 3 73  ? -3.205  8.025   8.694   1.00 82.64 73  C 1 
ATOM 2355 N N   . ASP C 3 74  ? -3.980  5.543   10.839  1.00 93.55 74  C 1 
ATOM 2356 C CA  . ASP C 3 74  ? -4.569  4.220   10.638  1.00 94.20 74  C 1 
ATOM 2357 C C   . ASP C 3 74  ? -5.431  4.227   9.386   1.00 93.93 74  C 1 
ATOM 2358 O O   . ASP C 3 74  ? -6.659  4.341   9.428   1.00 93.08 74  C 1 
ATOM 2359 C CB  . ASP C 3 74  ? -5.322  3.782   11.896  1.00 95.23 74  C 1 
ATOM 2360 C CG  . ASP C 3 74  ? -5.587  2.277   11.899  1.00 95.53 74  C 1 
ATOM 2361 O OD1 . ASP C 3 74  ? -5.617  1.625   10.830  1.00 93.66 74  C 1 
ATOM 2362 O OD2 . ASP C 3 74  ? -5.708  1.717   13.010  1.00 93.51 74  C 1 
ATOM 2363 N N   . LYS C 3 75  ? -4.751  4.121   8.248   1.00 92.65 75  C 1 
ATOM 2364 C CA  . LYS C 3 75  ? -5.406  4.113   6.947   1.00 91.38 75  C 1 
ATOM 2365 C C   . LYS C 3 75  ? -6.428  2.988   6.826   1.00 92.30 75  C 1 
ATOM 2366 O O   . LYS C 3 75  ? -7.538  3.216   6.365   1.00 91.50 75  C 1 
ATOM 2367 C CB  . LYS C 3 75  ? -4.334  4.050   5.845   1.00 89.21 75  C 1 
ATOM 2368 C CG  . LYS C 3 75  ? -4.998  4.056   4.471   1.00 76.39 75  C 1 
ATOM 2369 C CD  . LYS C 3 75  ? -3.992  4.103   3.319   1.00 65.23 75  C 1 
ATOM 2370 C CE  . LYS C 3 75  ? -4.865  3.951   2.073   1.00 54.27 75  C 1 
ATOM 2371 N NZ  . LYS C 3 75  ? -4.197  4.322   0.824   1.00 46.08 75  C 1 
ATOM 2372 N N   . THR C 3 76  ? -6.090  1.791   7.285   1.00 92.68 76  C 1 
ATOM 2373 C CA  . THR C 3 76  ? -6.975  0.620   7.201   1.00 92.48 76  C 1 
ATOM 2374 C C   . THR C 3 76  ? -8.274  0.854   7.965   1.00 93.08 76  C 1 
ATOM 2375 O O   . THR C 3 76  ? -9.345  0.580   7.438   1.00 92.76 76  C 1 
ATOM 2376 C CB  . THR C 3 76  ? -6.265  -0.618  7.759   1.00 92.28 76  C 1 
ATOM 2377 O OG1 . THR C 3 76  ? -5.035  -0.818  7.101   1.00 87.82 76  C 1 
ATOM 2378 C CG2 . THR C 3 76  ? -7.079  -1.893  7.565   1.00 87.97 76  C 1 
ATOM 2379 N N   . LEU C 3 77  ? -8.210  1.395   9.178   1.00 95.64 77  C 1 
ATOM 2380 C CA  . LEU C 3 77  ? -9.409  1.724   9.944   1.00 96.05 77  C 1 
ATOM 2381 C C   . LEU C 3 77  ? -10.232 2.808   9.242   1.00 96.11 77  C 1 
ATOM 2382 O O   . LEU C 3 77  ? -11.445 2.670   9.129   1.00 95.83 77  C 1 
ATOM 2383 C CB  . LEU C 3 77  ? -9.003  2.144   11.364  1.00 96.53 77  C 1 
ATOM 2384 C CG  . LEU C 3 77  ? -10.196 2.512   12.276  1.00 96.31 77  C 1 
ATOM 2385 C CD1 . LEU C 3 77  ? -11.166 1.348   12.471  1.00 94.46 77  C 1 
ATOM 2386 C CD2 . LEU C 3 77  ? -9.663  2.923   13.646  1.00 94.42 77  C 1 
ATOM 2387 N N   . GLN C 3 78  ? -9.579  3.849   8.723   1.00 94.50 78  C 1 
ATOM 2388 C CA  . GLN C 3 78  ? -10.290 4.916   8.017   1.00 94.58 78  C 1 
ATOM 2389 C C   . GLN C 3 78  ? -10.971 4.420   6.741   1.00 94.48 78  C 1 
ATOM 2390 O O   . GLN C 3 78  ? -12.090 4.846   6.454   1.00 94.08 78  C 1 
ATOM 2391 C CB  . GLN C 3 78  ? -9.316  6.064   7.720   1.00 94.45 78  C 1 
ATOM 2392 C CG  . GLN C 3 78  ? -10.047 7.289   7.166   1.00 94.00 78  C 1 
ATOM 2393 C CD  . GLN C 3 78  ? -11.064 7.848   8.175   1.00 95.19 78  C 1 
ATOM 2394 O OE1 . GLN C 3 78  ? -10.693 8.352   9.221   1.00 90.21 78  C 1 
ATOM 2395 N NE2 . GLN C 3 78  ? -12.347 7.748   7.933   1.00 89.70 78  C 1 
ATOM 2396 N N   . ASP C 3 79  ? -10.328 3.517   6.000   1.00 92.97 79  C 1 
ATOM 2397 C CA  . ASP C 3 79  ? -10.913 2.922   4.798   1.00 91.36 79  C 1 
ATOM 2398 C C   . ASP C 3 79  ? -12.139 2.069   5.142   1.00 91.28 79  C 1 
ATOM 2399 O O   . ASP C 3 79  ? -13.161 2.177   4.465   1.00 90.92 79  C 1 
ATOM 2400 C CB  . ASP C 3 79  ? -9.858  2.090   4.050   1.00 90.60 79  C 1 
ATOM 2401 C CG  . ASP C 3 79  ? -8.802  2.939   3.335   1.00 86.47 79  C 1 
ATOM 2402 O OD1 . ASP C 3 79  ? -9.089  4.115   3.028   1.00 82.38 79  C 1 
ATOM 2403 O OD2 . ASP C 3 79  ? -7.720  2.386   3.034   1.00 81.51 79  C 1 
ATOM 2404 N N   . ILE C 3 80  ? -12.091 1.304   6.229   1.00 94.39 80  C 1 
ATOM 2405 C CA  . ILE C 3 80  ? -13.251 0.571   6.742   1.00 94.42 80  C 1 
ATOM 2406 C C   . ILE C 3 80  ? -14.389 1.541   7.074   1.00 94.54 80  C 1 
ATOM 2407 O O   . ILE C 3 80  ? -15.516 1.323   6.636   1.00 94.10 80  C 1 
ATOM 2408 C CB  . ILE C 3 80  ? -12.865 -0.288  7.968   1.00 94.73 80  C 1 
ATOM 2409 C CG1 . ILE C 3 80  ? -11.931 -1.444  7.550   1.00 93.80 80  C 1 
ATOM 2410 C CG2 . ILE C 3 80  ? -14.105 -0.863  8.671   1.00 93.88 80  C 1 
ATOM 2411 C CD1 . ILE C 3 80  ? -11.194 -2.079  8.730   1.00 92.57 80  C 1 
ATOM 2412 N N   . VAL C 3 81  ? -14.113 2.618   7.806   1.00 95.42 81  C 1 
ATOM 2413 C CA  . VAL C 3 81  ? -15.124 3.622   8.167   1.00 95.98 81  C 1 
ATOM 2414 C C   . VAL C 3 81  ? -15.757 4.233   6.924   1.00 95.32 81  C 1 
ATOM 2415 O O   . VAL C 3 81  ? -16.983 4.311   6.844   1.00 94.76 81  C 1 
ATOM 2416 C CB  . VAL C 3 81  ? -14.527 4.707   9.082   1.00 96.43 81  C 1 
ATOM 2417 C CG1 . VAL C 3 81  ? -15.516 5.842   9.367   1.00 94.42 81  C 1 
ATOM 2418 C CG2 . VAL C 3 81  ? -14.124 4.127   10.439  1.00 93.96 81  C 1 
ATOM 2419 N N   . TYR C 3 82  ? -14.970 4.624   5.934   1.00 94.68 82  C 1 
ATOM 2420 C CA  . TYR C 3 82  ? -15.500 5.202   4.694   1.00 93.87 82  C 1 
ATOM 2421 C C   . TYR C 3 82  ? -16.279 4.205   3.830   1.00 92.65 82  C 1 
ATOM 2422 O O   . TYR C 3 82  ? -17.193 4.620   3.121   1.00 91.17 82  C 1 
ATOM 2423 C CB  . TYR C 3 82  ? -14.367 5.828   3.884   1.00 93.81 82  C 1 
ATOM 2424 C CG  . TYR C 3 82  ? -13.829 7.138   4.393   1.00 93.78 82  C 1 
ATOM 2425 C CD1 . TYR C 3 82  ? -14.676 8.106   4.987   1.00 91.21 82  C 1 
ATOM 2426 C CD2 . TYR C 3 82  ? -12.466 7.458   4.204   1.00 91.15 82  C 1 
ATOM 2427 C CE1 . TYR C 3 82  ? -14.178 9.358   5.383   1.00 91.14 82  C 1 
ATOM 2428 C CE2 . TYR C 3 82  ? -11.960 8.712   4.594   1.00 90.54 82  C 1 
ATOM 2429 C CZ  . TYR C 3 82  ? -12.818 9.660   5.178   1.00 93.22 82  C 1 
ATOM 2430 O OH  . TYR C 3 82  ? -12.332 10.890  5.549   1.00 91.97 82  C 1 
ATOM 2431 N N   . LYS C 3 83  ? -15.936 2.920   3.881   1.00 92.43 83  C 1 
ATOM 2432 C CA  . LYS C 3 83  ? -16.674 1.879   3.166   1.00 90.86 83  C 1 
ATOM 2433 C C   . LYS C 3 83  ? -17.989 1.500   3.868   1.00 90.92 83  C 1 
ATOM 2434 O O   . LYS C 3 83  ? -18.954 1.193   3.187   1.00 90.29 83  C 1 
ATOM 2435 C CB  . LYS C 3 83  ? -15.792 0.637   3.004   1.00 89.90 83  C 1 
ATOM 2436 C CG  . LYS C 3 83  ? -14.707 0.834   1.927   1.00 87.37 83  C 1 
ATOM 2437 C CD  . LYS C 3 83  ? -13.856 -0.425  1.816   1.00 85.52 83  C 1 
ATOM 2438 C CE  . LYS C 3 83  ? -12.801 -0.281  0.722   1.00 83.04 83  C 1 
ATOM 2439 N NZ  . LYS C 3 83  ? -12.034 -1.533  0.548   1.00 78.33 83  C 1 
ATOM 2440 N N   . LEU C 3 84  ? -18.005 1.520   5.202   1.00 93.30 84  C 1 
ATOM 2441 C CA  . LEU C 3 84  ? -19.174 1.147   5.981   1.00 93.89 84  C 1 
ATOM 2442 C C   . LEU C 3 84  ? -20.177 2.285   6.127   1.00 94.31 84  C 1 
ATOM 2443 O O   . LEU C 3 84  ? -21.373 2.036   6.024   1.00 93.52 84  C 1 
ATOM 2444 C CB  . LEU C 3 84  ? -18.742 0.626   7.360   1.00 93.72 84  C 1 
ATOM 2445 C CG  . LEU C 3 84  ? -18.036 -0.741  7.337   1.00 92.79 84  C 1 
ATOM 2446 C CD1 . LEU C 3 84  ? -17.642 -1.123  8.768   1.00 91.24 84  C 1 
ATOM 2447 C CD2 . LEU C 3 84  ? -18.922 -1.850  6.773   1.00 90.84 84  C 1 
ATOM 2448 N N   . VAL C 3 85  ? -19.727 3.515   6.352   1.00 94.42 85  C 1 
ATOM 2449 C CA  . VAL C 3 85  ? -20.636 4.645   6.604   1.00 95.15 85  C 1 
ATOM 2450 C C   . VAL C 3 85  ? -21.006 5.322   5.284   1.00 95.15 85  C 1 
ATOM 2451 O O   . VAL C 3 85  ? -20.189 6.047   4.707   1.00 94.33 85  C 1 
ATOM 2452 C CB  . VAL C 3 85  ? -20.044 5.634   7.613   1.00 95.57 85  C 1 
ATOM 2453 C CG1 . VAL C 3 85  ? -21.066 6.736   7.929   1.00 93.85 85  C 1 
ATOM 2454 C CG2 . VAL C 3 85  ? -19.677 4.954   8.929   1.00 93.42 85  C 1 
ATOM 2455 N N   . PRO C 3 86  ? -22.226 5.125   4.782   1.00 93.89 86  C 1 
ATOM 2456 C CA  . PRO C 3 86  ? -22.619 5.654   3.493   1.00 93.30 86  C 1 
ATOM 2457 C C   . PRO C 3 86  ? -22.600 7.189   3.499   1.00 93.60 86  C 1 
ATOM 2458 O O   . PRO C 3 86  ? -23.026 7.847   4.447   1.00 91.97 86  C 1 
ATOM 2459 C CB  . PRO C 3 86  ? -24.013 5.079   3.225   1.00 91.46 86  C 1 
ATOM 2460 C CG  . PRO C 3 86  ? -24.566 4.815   4.624   1.00 88.26 86  C 1 
ATOM 2461 C CD  . PRO C 3 86  ? -23.324 4.415   5.408   1.00 92.17 86  C 1 
ATOM 2462 N N   . GLY C 3 87  ? -22.080 7.756   2.430   1.00 91.71 87  C 1 
ATOM 2463 C CA  . GLY C 3 87  ? -21.997 9.206   2.251   1.00 92.01 87  C 1 
ATOM 2464 C C   . GLY C 3 87  ? -20.930 9.923   3.080   1.00 93.72 87  C 1 
ATOM 2465 O O   . GLY C 3 87  ? -20.599 11.058  2.736   1.00 92.52 87  C 1 
ATOM 2466 N N   . LEU C 3 88  ? -20.324 9.286   4.091   1.00 92.93 88  C 1 
ATOM 2467 C CA  . LEU C 3 88  ? -19.338 9.936   4.971   1.00 94.49 88  C 1 
ATOM 2468 C C   . LEU C 3 88  ? -18.154 10.514  4.190   1.00 94.95 88  C 1 
ATOM 2469 O O   . LEU C 3 88  ? -17.799 11.674  4.381   1.00 94.32 88  C 1 
ATOM 2470 C CB  . LEU C 3 88  ? -18.850 8.925   6.016   1.00 95.21 88  C 1 
ATOM 2471 C CG  . LEU C 3 88  ? -17.820 9.513   7.003   1.00 95.11 88  C 1 
ATOM 2472 C CD1 . LEU C 3 88  ? -18.437 10.596  7.886   1.00 92.73 88  C 1 
ATOM 2473 C CD2 . LEU C 3 88  ? -17.261 8.422   7.903   1.00 92.85 88  C 1 
ATOM 2474 N N   . PHE C 3 89  ? -17.564 9.731   3.288   1.00 93.06 89  C 1 
ATOM 2475 C CA  . PHE C 3 89  ? -16.431 10.182  2.484   1.00 92.52 89  C 1 
ATOM 2476 C C   . PHE C 3 89  ? -16.806 11.375  1.600   1.00 92.65 89  C 1 
ATOM 2477 O O   . PHE C 3 89  ? -16.104 12.382  1.588   1.00 92.45 89  C 1 
ATOM 2478 C CB  . PHE C 3 89  ? -15.918 9.023   1.631   1.00 91.60 89  C 1 
ATOM 2479 C CG  . PHE C 3 89  ? -14.711 9.396   0.808   1.00 89.89 89  C 1 
ATOM 2480 C CD1 . PHE C 3 89  ? -14.808 9.508   -0.594  1.00 85.15 89  C 1 
ATOM 2481 C CD2 . PHE C 3 89  ? -13.482 9.671   1.439   1.00 84.26 89  C 1 
ATOM 2482 C CE1 . PHE C 3 89  ? -13.687 9.878   -1.345  1.00 84.58 89  C 1 
ATOM 2483 C CE2 . PHE C 3 89  ? -12.365 10.043  0.687   1.00 82.60 89  C 1 
ATOM 2484 C CZ  . PHE C 3 89  ? -12.469 10.142  -0.705  1.00 85.56 89  C 1 
ATOM 2485 N N   . LYS C 3 90  ? -17.948 11.287  0.924   1.00 91.77 90  C 1 
ATOM 2486 C CA  . LYS C 3 90  ? -18.457 12.375  0.081   1.00 90.78 90  C 1 
ATOM 2487 C C   . LYS C 3 90  ? -18.753 13.639  0.889   1.00 91.14 90  C 1 
ATOM 2488 O O   . LYS C 3 90  ? -18.436 14.736  0.441   1.00 90.79 90  C 1 
ATOM 2489 C CB  . LYS C 3 90  ? -19.695 11.876  -0.676  1.00 89.42 90  C 1 
ATOM 2490 C CG  . LYS C 3 90  ? -20.194 12.892  -1.709  1.00 77.52 90  C 1 
ATOM 2491 C CD  . LYS C 3 90  ? -21.398 12.337  -2.493  1.00 71.45 90  C 1 
ATOM 2492 C CE  . LYS C 3 90  ? -21.867 13.362  -3.525  1.00 58.90 90  C 1 
ATOM 2493 N NZ  . LYS C 3 90  ? -23.009 12.848  -4.340  1.00 51.59 90  C 1 
ATOM 2494 N N   . ASN C 3 91  ? -19.331 13.488  2.088   1.00 94.17 91  C 1 
ATOM 2495 C CA  . ASN C 3 91  ? -19.628 14.602  2.984   1.00 94.14 91  C 1 
ATOM 2496 C C   . ASN C 3 91  ? -18.341 15.286  3.472   1.00 94.34 91  C 1 
ATOM 2497 O O   . ASN C 3 91  ? -18.206 16.495  3.339   1.00 93.83 91  C 1 
ATOM 2498 C CB  . ASN C 3 91  ? -20.505 14.080  4.131   1.00 93.88 91  C 1 
ATOM 2499 C CG  . ASN C 3 91  ? -21.097 15.181  5.005   1.00 85.93 91  C 1 
ATOM 2500 O OD1 . ASN C 3 91  ? -20.718 16.329  4.987   1.00 76.94 91  C 1 
ATOM 2501 N ND2 . ASN C 3 91  ? -22.069 14.837  5.829   1.00 75.24 91  C 1 
ATOM 2502 N N   . GLU C 3 92  ? -17.357 14.516  3.939   1.00 93.43 92  C 1 
ATOM 2503 C CA  . GLU C 3 92  ? -16.078 15.069  4.383   1.00 93.74 92  C 1 
ATOM 2504 C C   . GLU C 3 92  ? -15.336 15.784  3.245   1.00 93.52 92  C 1 
ATOM 2505 O O   . GLU C 3 92  ? -14.827 16.891  3.436   1.00 92.68 92  C 1 
ATOM 2506 C CB  . GLU C 3 92  ? -15.232 13.943  4.987   1.00 94.08 92  C 1 
ATOM 2507 C CG  . GLU C 3 92  ? -13.880 14.422  5.543   1.00 92.36 92  C 1 
ATOM 2508 C CD  . GLU C 3 92  ? -13.976 15.447  6.687   1.00 94.25 92  C 1 
ATOM 2509 O OE1 . GLU C 3 92  ? -12.956 16.122  6.925   1.00 88.80 92  C 1 
ATOM 2510 O OE2 . GLU C 3 92  ? -15.026 15.541  7.358   1.00 90.44 92  C 1 
ATOM 2511 N N   . MET C 3 93  ? -15.323 15.218  2.044   1.00 93.66 93  C 1 
ATOM 2512 C CA  . MET C 3 93  ? -14.716 15.854  0.878   1.00 92.95 93  C 1 
ATOM 2513 C C   . MET C 3 93  ? -15.452 17.137  0.468   1.00 92.23 93  C 1 
ATOM 2514 O O   . MET C 3 93  ? -14.805 18.105  0.083   1.00 91.39 93  C 1 
ATOM 2515 C CB  . MET C 3 93  ? -14.651 14.875  -0.291  1.00 91.73 93  C 1 
ATOM 2516 C CG  . MET C 3 93  ? -13.574 13.798  -0.086  1.00 82.96 93  C 1 
ATOM 2517 S SD  . MET C 3 93  ? -11.897 14.394  0.263   1.00 76.96 93  C 1 
ATOM 2518 C CE  . MET C 3 93  ? -11.589 15.441  -1.164  1.00 67.98 93  C 1 
ATOM 2519 N N   . LYS C 3 94  ? -16.779 17.161  0.593   1.00 92.18 94  C 1 
ATOM 2520 C CA  . LYS C 3 94  ? -17.565 18.374  0.371   1.00 91.68 94  C 1 
ATOM 2521 C C   . LYS C 3 94  ? -17.197 19.456  1.385   1.00 91.42 94  C 1 
ATOM 2522 O O   . LYS C 3 94  ? -16.897 20.568  0.970   1.00 91.13 94  C 1 
ATOM 2523 C CB  . LYS C 3 94  ? -19.062 18.060  0.382   1.00 91.48 94  C 1 
ATOM 2524 C CG  . LYS C 3 94  ? -19.885 19.309  0.041   1.00 86.27 94  C 1 
ATOM 2525 C CD  . LYS C 3 94  ? -21.397 19.033  0.073   1.00 82.07 94  C 1 
ATOM 2526 C CE  . LYS C 3 94  ? -22.198 20.303  -0.270  1.00 74.13 94  C 1 
ATOM 2527 N NZ  . LYS C 3 94  ? -22.009 21.398  0.717   1.00 67.67 94  C 1 
ATOM 2528 N N   . ARG C 3 95  ? -17.142 19.134  2.686   1.00 93.84 95  C 1 
ATOM 2529 C CA  . ARG C 3 95  ? -16.740 20.094  3.732   1.00 93.53 95  C 1 
ATOM 2530 C C   . ARG C 3 95  ? -15.354 20.689  3.469   1.00 93.00 95  C 1 
ATOM 2531 O O   . ARG C 3 95  ? -15.173 21.900  3.595   1.00 92.23 95  C 1 
ATOM 2532 C CB  . ARG C 3 95  ? -16.754 19.425  5.111   1.00 93.42 95  C 1 
ATOM 2533 C CG  . ARG C 3 95  ? -18.167 19.118  5.633   1.00 92.18 95  C 1 
ATOM 2534 C CD  . ARG C 3 95  ? -18.060 18.479  7.019   1.00 92.13 95  C 1 
ATOM 2535 N NE  . ARG C 3 95  ? -19.369 18.058  7.547   1.00 91.37 95  C 1 
ATOM 2536 C CZ  . ARG C 3 95  ? -19.628 17.731  8.809   1.00 91.54 95  C 1 
ATOM 2537 N NH1 . ARG C 3 95  ? -18.724 17.789  9.742   1.00 86.89 95  C 1 
ATOM 2538 N NH2 . ARG C 3 95  ? -20.817 17.318  9.141   1.00 87.29 95  C 1 
ATOM 2539 N N   . ARG C 3 96  ? -14.380 19.857  3.069   1.00 92.10 96  C 1 
ATOM 2540 C CA  . ARG C 3 96  ? -13.043 20.327  2.696   1.00 91.13 96  C 1 
ATOM 2541 C C   . ARG C 3 96  ? -13.089 21.254  1.487   1.00 90.80 96  C 1 
ATOM 2542 O O   . ARG C 3 96  ? -12.511 22.341  1.536   1.00 90.23 96  C 1 
ATOM 2543 C CB  . ARG C 3 96  ? -12.111 19.133  2.413   1.00 90.64 96  C 1 
ATOM 2544 C CG  . ARG C 3 96  ? -11.727 18.384  3.694   1.00 86.25 96  C 1 
ATOM 2545 C CD  . ARG C 3 96  ? -10.833 17.193  3.359   1.00 84.02 96  C 1 
ATOM 2546 N NE  . ARG C 3 96  ? -10.428 16.457  4.583   1.00 79.38 96  C 1 
ATOM 2547 C CZ  . ARG C 3 96  ? -9.228  16.425  5.149   1.00 75.48 96  C 1 
ATOM 2548 N NH1 . ARG C 3 96  ? -8.209  17.074  4.656   1.00 68.35 96  C 1 
ATOM 2549 N NH2 . ARG C 3 96  ? -9.041  15.725  6.215   1.00 71.44 96  C 1 
ATOM 2550 N N   . ARG C 3 97  ? -13.793 20.866  0.436   1.00 91.14 97  C 1 
ATOM 2551 C CA  . ARG C 3 97  ? -13.926 21.686  -0.776  1.00 89.77 97  C 1 
ATOM 2552 C C   . ARG C 3 97  ? -14.592 23.039  -0.477  1.00 90.57 97  C 1 
ATOM 2553 O O   . ARG C 3 97  ? -14.060 24.056  -0.908  1.00 89.99 97  C 1 
ATOM 2554 C CB  . ARG C 3 97  ? -14.709 20.892  -1.829  1.00 88.10 97  C 1 
ATOM 2555 C CG  . ARG C 3 97  ? -14.897 21.692  -3.119  1.00 77.78 97  C 1 
ATOM 2556 C CD  . ARG C 3 97  ? -15.749 20.924  -4.125  1.00 74.90 97  C 1 
ATOM 2557 N NE  . ARG C 3 97  ? -14.994 19.867  -4.809  1.00 66.25 97  C 1 
ATOM 2558 C CZ  . ARG C 3 97  ? -15.459 19.121  -5.782  1.00 59.85 97  C 1 
ATOM 2559 N NH1 . ARG C 3 97  ? -16.715 19.107  -6.109  1.00 54.28 97  C 1 
ATOM 2560 N NH2 . ARG C 3 97  ? -14.667 18.384  -6.496  1.00 52.72 97  C 1 
ATOM 2561 N N   . ASP C 3 98  ? -15.676 23.038  0.270   1.00 91.67 98  C 1 
ATOM 2562 C CA  . ASP C 3 98  ? -16.405 24.255  0.637   1.00 91.78 98  C 1 
ATOM 2563 C C   . ASP C 3 98  ? -15.511 25.205  1.465   1.00 92.09 98  C 1 
ATOM 2564 O O   . ASP C 3 98  ? -15.475 26.406  1.219   1.00 91.08 98  C 1 
ATOM 2565 C CB  . ASP C 3 98  ? -17.684 23.886  1.418   1.00 91.33 98  C 1 
ATOM 2566 C CG  . ASP C 3 98  ? -18.753 23.094  0.636   1.00 89.90 98  C 1 
ATOM 2567 O OD1 . ASP C 3 98  ? -18.694 22.985  -0.610  1.00 87.18 98  C 1 
ATOM 2568 O OD2 . ASP C 3 98  ? -19.694 22.566  1.281   1.00 87.02 98  C 1 
ATOM 2569 N N   . PHE C 3 99  ? -14.707 24.649  2.389   1.00 91.31 99  C 1 
ATOM 2570 C CA  . PHE C 3 99  ? -13.751 25.443  3.171   1.00 91.74 99  C 1 
ATOM 2571 C C   . PHE C 3 99  ? -12.682 26.099  2.296   1.00 92.15 99  C 1 
ATOM 2572 O O   . PHE C 3 99  ? -12.442 27.300  2.426   1.00 91.42 99  C 1 
ATOM 2573 C CB  . PHE C 3 99  ? -13.103 24.556  4.241   1.00 91.49 99  C 1 
ATOM 2574 C CG  . PHE C 3 99  ? -12.048 25.290  5.037   1.00 91.59 99  C 1 
ATOM 2575 C CD1 . PHE C 3 99  ? -10.689 25.211  4.673   1.00 90.21 99  C 1 
ATOM 2576 C CD2 . PHE C 3 99  ? -12.417 26.116  6.114   1.00 90.53 99  C 1 
ATOM 2577 C CE1 . PHE C 3 99  ? -9.714  25.941  5.377   1.00 90.75 99  C 1 
ATOM 2578 C CE2 . PHE C 3 99  ? -11.449 26.837  6.824   1.00 90.46 99  C 1 
ATOM 2579 C CZ  . PHE C 3 99  ? -10.100 26.752  6.455   1.00 91.44 99  C 1 
ATOM 2580 N N   . TYR C 3 100 ? -12.041 25.350  1.397   1.00 88.83 100 C 1 
ATOM 2581 C CA  . TYR C 3 100 ? -10.988 25.909  0.540   1.00 88.78 100 C 1 
ATOM 2582 C C   . TYR C 3 100 ? -11.543 26.867  -0.527  1.00 88.31 100 C 1 
ATOM 2583 O O   . TYR C 3 100 ? -10.864 27.830  -0.887  1.00 86.95 100 C 1 
ATOM 2584 C CB  . TYR C 3 100 ? -10.160 24.778  -0.074  1.00 87.85 100 C 1 
ATOM 2585 C CG  . TYR C 3 100 ? -9.213  24.123  0.904   1.00 87.03 100 C 1 
ATOM 2586 C CD1 . TYR C 3 100 ? -8.141  24.849  1.460   1.00 83.27 100 C 1 
ATOM 2587 C CD2 . TYR C 3 100 ? -9.378  22.778  1.279   1.00 83.08 100 C 1 
ATOM 2588 C CE1 . TYR C 3 100 ? -7.259  24.258  2.375   1.00 82.54 100 C 1 
ATOM 2589 C CE2 . TYR C 3 100 ? -8.506  22.167  2.194   1.00 82.00 100 C 1 
ATOM 2590 C CZ  . TYR C 3 100 ? -7.450  22.920  2.740   1.00 84.83 100 C 1 
ATOM 2591 O OH  . TYR C 3 100 ? -6.593  22.332  3.657   1.00 81.29 100 C 1 
ATOM 2592 N N   . ALA C 3 101 ? -12.784 26.655  -0.980  1.00 89.66 101 C 1 
ATOM 2593 C CA  . ALA C 3 101 ? -13.453 27.620  -1.849  1.00 88.36 101 C 1 
ATOM 2594 C C   . ALA C 3 101 ? -13.696 28.966  -1.139  1.00 88.02 101 C 1 
ATOM 2595 O O   . ALA C 3 101 ? -13.549 30.019  -1.759  1.00 86.01 101 C 1 
ATOM 2596 C CB  . ALA C 3 101 ? -14.759 26.995  -2.342  1.00 86.80 101 C 1 
ATOM 2597 N N   . ALA C 3 102 ? -14.004 28.935  0.159   1.00 89.86 102 C 1 
ATOM 2598 C CA  . ALA C 3 102 ? -14.142 30.142  0.975   1.00 89.45 102 C 1 
ATOM 2599 C C   . ALA C 3 102 ? -12.789 30.765  1.376   1.00 88.87 102 C 1 
ATOM 2600 O O   . ALA C 3 102 ? -12.734 31.955  1.700   1.00 86.01 102 C 1 
ATOM 2601 C CB  . ALA C 3 102 ? -14.999 29.785  2.195   1.00 88.24 102 C 1 
ATOM 2602 N N   . HIS C 3 103 ? -11.699 29.993  1.346   1.00 86.75 103 C 1 
ATOM 2603 C CA  . HIS C 3 103 ? -10.358 30.411  1.760   1.00 84.81 103 C 1 
ATOM 2604 C C   . HIS C 3 103 ? -9.304  30.083  0.687   1.00 82.28 103 C 1 
ATOM 2605 O O   . HIS C 3 103 ? -8.402  29.269  0.923   1.00 77.40 103 C 1 
ATOM 2606 C CB  . HIS C 3 103 ? -10.009 29.777  3.117   1.00 83.33 103 C 1 
ATOM 2607 C CG  . HIS C 3 103 ? -10.990 30.085  4.215   1.00 81.92 103 C 1 
ATOM 2608 N ND1 . HIS C 3 103 ? -12.146 29.387  4.450   1.00 73.08 103 C 1 
ATOM 2609 C CD2 . HIS C 3 103 ? -10.934 31.093  5.133   1.00 73.70 103 C 1 
ATOM 2610 C CE1 . HIS C 3 103 ? -12.787 29.967  5.479   1.00 76.43 103 C 1 
ATOM 2611 N NE2 . HIS C 3 103 ? -12.075 31.007  5.931   1.00 76.85 103 C 1 
ATOM 2612 N N   . PRO C 3 104 ? -9.363  30.710  -0.493  1.00 82.67 104 C 1 
ATOM 2613 C CA  . PRO C 3 104 ? -8.562  30.313  -1.654  1.00 79.47 104 C 1 
ATOM 2614 C C   . PRO C 3 104 ? -7.047  30.447  -1.444  1.00 76.74 104 C 1 
ATOM 2615 O O   . PRO C 3 104 ? -6.267  29.725  -2.051  1.00 71.53 104 C 1 
ATOM 2616 C CB  . PRO C 3 104 ? -9.065  31.200  -2.801  1.00 76.92 104 C 1 
ATOM 2617 C CG  . PRO C 3 104 ? -9.699  32.398  -2.095  1.00 75.62 104 C 1 
ATOM 2618 C CD  . PRO C 3 104 ? -10.262 31.794  -0.822  1.00 78.04 104 C 1 
ATOM 2619 N N   . SER C 3 105 ? -6.610  31.338  -0.554  1.00 71.99 105 C 1 
ATOM 2620 C CA  . SER C 3 105 ? -5.201  31.493  -0.199  1.00 69.77 105 C 1 
ATOM 2621 C C   . SER C 3 105 ? -4.635  30.310  0.609   1.00 67.34 105 C 1 
ATOM 2622 O O   . SER C 3 105 ? -3.426  30.111  0.634   1.00 61.56 105 C 1 
ATOM 2623 C CB  . SER C 3 105 ? -5.008  32.789  0.599   1.00 64.76 105 C 1 
ATOM 2624 O OG  . SER C 3 105 ? -5.920  32.845  1.671   1.00 57.13 105 C 1 
ATOM 2625 N N   . ALA C 3 106 ? -5.475  29.522  1.250   1.00 62.45 106 C 1 
ATOM 2626 C CA  . ALA C 3 106 ? -5.065  28.382  2.064   1.00 61.95 106 C 1 
ATOM 2627 C C   . ALA C 3 106 ? -4.647  27.161  1.234   1.00 62.25 106 C 1 
ATOM 2628 O O   . ALA C 3 106 ? -3.838  26.351  1.690   1.00 57.92 106 C 1 
ATOM 2629 C CB  . ALA C 3 106 ? -6.225  28.036  3.005   1.00 58.79 106 C 1 
ATOM 2630 N N   . ASP C 3 107 ? -5.168  27.018  0.025   1.00 58.49 107 C 1 
ATOM 2631 C CA  . ASP C 3 107 ? -4.940  25.846  -0.817  1.00 57.12 107 C 1 
ATOM 2632 C C   . ASP C 3 107 ? -3.491  25.759  -1.323  1.00 55.94 107 C 1 
ATOM 2633 O O   . ASP C 3 107 ? -2.911  24.680  -1.461  1.00 52.53 107 C 1 
ATOM 2634 C CB  . ASP C 3 107 ? -5.961  25.870  -1.974  1.00 53.44 107 C 1 
ATOM 2635 C CG  . ASP C 3 107 ? -6.476  24.495  -2.424  1.00 48.94 107 C 1 
ATOM 2636 O OD1 . ASP C 3 107 ? -6.155  23.483  -1.777  1.00 45.97 107 C 1 
ATOM 2637 O OD2 . ASP C 3 107 ? -7.244  24.475  -3.409  1.00 45.91 107 C 1 
ATOM 2638 N N   . ALA C 3 108 ? -2.854  26.912  -1.540  1.00 49.29 108 C 1 
ATOM 2639 C CA  . ALA C 3 108 ? -1.477  26.987  -2.009  1.00 47.66 108 C 1 
ATOM 2640 C C   . ALA C 3 108 ? -0.424  26.626  -0.941  1.00 47.32 108 C 1 
ATOM 2641 O O   . ALA C 3 108 ? 0.693   26.244  -1.283  1.00 44.33 108 C 1 
ATOM 2642 C CB  . ALA C 3 108 ? -1.237  28.401  -2.549  1.00 45.23 108 C 1 
ATOM 2643 N N   . ALA C 3 109 ? -0.738  26.754  0.338   1.00 46.92 109 C 1 
ATOM 2644 C CA  . ALA C 3 109 ? 0.220   26.585  1.430   1.00 46.47 109 C 1 
ATOM 2645 C C   . ALA C 3 109 ? 0.421   25.122  1.871   1.00 46.67 109 C 1 
ATOM 2646 O O   . ALA C 3 109 ? 1.437   24.804  2.490   1.00 43.81 109 C 1 
ATOM 2647 C CB  . ALA C 3 109 ? -0.230  27.464  2.606   1.00 44.17 109 C 1 
ATOM 2648 N N   . ASN C 3 110 ? -0.523  24.243  1.560   1.00 48.45 110 C 1 
ATOM 2649 C CA  . ASN C 3 110 ? -0.462  22.823  1.959   1.00 47.99 110 C 1 
ATOM 2650 C C   . ASN C 3 110 ? 0.305   21.924  0.966   1.00 47.04 110 C 1 
ATOM 2651 O O   . ASN C 3 110 ? 0.273   20.701  1.106   1.00 44.16 110 C 1 
ATOM 2652 C CB  . ASN C 3 110 ? -1.888  22.319  2.214   1.00 45.65 110 C 1 
ATOM 2653 C CG  . ASN C 3 110 ? -2.484  22.791  3.532   1.00 42.73 110 C 1 
ATOM 2654 O OD1 . ASN C 3 110 ? -1.832  22.983  4.534   1.00 40.74 110 C 1 
ATOM 2655 N ND2 . ASN C 3 110 ? -3.787  22.945  3.575   1.00 39.79 110 C 1 
ATOM 2656 N N   . GLY C 3 111 ? 0.940   22.506  -0.055  1.00 40.59 111 C 1 
ATOM 2657 C CA  . GLY C 3 111 ? 1.760   21.794  -1.035  1.00 38.73 111 C 1 
ATOM 2658 C C   . GLY C 3 111 ? 3.105   21.372  -0.498  1.00 37.29 111 C 1 
ATOM 2659 O O   . GLY C 3 111 ? 3.715   22.136  0.282   1.00 34.22 111 C 1 
ATOM 2660 O OXT . GLY C 3 111 ? 3.555   20.239  -0.867  1.00 35.77 111 C 1 
ATOM 2661 N N   . GLY D 4 1   ? 44.687  33.953  18.240  1.00 23.84 1   D 1 
ATOM 2662 C CA  . GLY D 4 1   ? 43.395  34.238  17.598  1.00 29.42 1   D 1 
ATOM 2663 C C   . GLY D 4 1   ? 42.439  33.122  17.952  1.00 33.71 1   D 1 
ATOM 2664 O O   . GLY D 4 1   ? 42.734  31.984  17.636  1.00 32.42 1   D 1 
ATOM 2665 N N   . SER D 4 2   ? 41.373  33.421  18.682  1.00 20.39 2   D 1 
ATOM 2666 C CA  . SER D 4 2   ? 40.431  32.427  19.180  1.00 22.71 2   D 1 
ATOM 2667 C C   . SER D 4 2   ? 39.613  31.873  18.011  1.00 24.26 2   D 1 
ATOM 2668 O O   . SER D 4 2   ? 38.753  32.570  17.482  1.00 23.79 2   D 1 
ATOM 2669 C CB  . SER D 4 2   ? 39.522  33.066  20.236  1.00 22.14 2   D 1 
ATOM 2670 O OG  . SER D 4 2   ? 39.050  34.319  19.784  1.00 20.43 2   D 1 
ATOM 2671 N N   . MET D 4 3   ? 39.911  30.639  17.589  1.00 20.25 3   D 1 
ATOM 2672 C CA  . MET D 4 3   ? 39.157  29.967  16.538  1.00 22.57 3   D 1 
ATOM 2673 C C   . MET D 4 3   ? 37.740  29.703  17.064  1.00 23.38 3   D 1 
ATOM 2674 O O   . MET D 4 3   ? 37.519  28.763  17.822  1.00 22.47 3   D 1 
ATOM 2675 C CB  . MET D 4 3   ? 39.837  28.659  16.104  1.00 21.76 3   D 1 
ATOM 2676 C CG  . MET D 4 3   ? 41.110  28.890  15.295  1.00 19.55 3   D 1 
ATOM 2677 S SD  . MET D 4 3   ? 41.759  27.340  14.585  1.00 18.41 3   D 1 
ATOM 2678 C CE  . MET D 4 3   ? 43.311  27.925  13.856  1.00 15.70 3   D 1 
ATOM 2679 N N   . SER D 4 4   ? 36.814  30.554  16.689  1.00 19.00 4   D 1 
ATOM 2680 C CA  . SER D 4 4   ? 35.387  30.396  16.977  1.00 19.60 4   D 1 
ATOM 2681 C C   . SER D 4 4   ? 34.899  29.126  16.274  1.00 19.74 4   D 1 
ATOM 2682 O O   . SER D 4 4   ? 34.683  29.129  15.066  1.00 19.47 4   D 1 
ATOM 2683 C CB  . SER D 4 4   ? 34.615  31.619  16.473  1.00 19.48 4   D 1 
ATOM 2684 O OG  . SER D 4 4   ? 35.207  32.802  16.960  1.00 17.97 4   D 1 
ATOM 2685 N N   . GLN D 4 5   ? 34.795  28.018  17.025  1.00 19.34 5   D 1 
ATOM 2686 C CA  . GLN D 4 5   ? 34.202  26.788  16.510  1.00 19.24 5   D 1 
ATOM 2687 C C   . GLN D 4 5   ? 32.733  27.078  16.183  1.00 19.38 5   D 1 
ATOM 2688 O O   . GLN D 4 5   ? 31.881  27.125  17.065  1.00 18.12 5   D 1 
ATOM 2689 C CB  . GLN D 4 5   ? 34.335  25.641  17.523  1.00 18.52 5   D 1 
ATOM 2690 C CG  . GLN D 4 5   ? 35.762  25.078  17.594  1.00 16.72 5   D 1 
ATOM 2691 C CD  . GLN D 4 5   ? 35.883  23.872  18.533  1.00 15.03 5   D 1 
ATOM 2692 O OE1 . GLN D 4 5   ? 34.997  23.547  19.303  1.00 14.88 5   D 1 
ATOM 2693 N NE2 . GLN D 4 5   ? 36.987  23.163  18.510  1.00 15.48 5   D 1 
ATOM 2694 N N   . ALA D 4 6   ? 32.444  27.316  14.918  1.00 20.94 6   D 1 
ATOM 2695 C CA  . ALA D 4 6   ? 31.091  27.434  14.420  1.00 20.90 6   D 1 
ATOM 2696 C C   . ALA D 4 6   ? 30.409  26.081  14.624  1.00 20.91 6   D 1 
ATOM 2697 O O   . ALA D 4 6   ? 30.634  25.133  13.873  1.00 20.43 6   D 1 
ATOM 2698 C CB  . ALA D 4 6   ? 31.137  27.875  12.950  1.00 20.67 6   D 1 
ATOM 2699 N N   . VAL D 4 7   ? 29.617  25.991  15.680  1.00 21.42 7   D 1 
ATOM 2700 C CA  . VAL D 4 7   ? 28.742  24.843  15.921  1.00 20.82 7   D 1 
ATOM 2701 C C   . VAL D 4 7   ? 27.760  24.820  14.752  1.00 21.27 7   D 1 
ATOM 2702 O O   . VAL D 4 7   ? 26.798  25.580  14.730  1.00 20.20 7   D 1 
ATOM 2703 C CB  . VAL D 4 7   ? 28.027  24.952  17.279  1.00 19.50 7   D 1 
ATOM 2704 C CG1 . VAL D 4 7   ? 27.100  23.763  17.531  1.00 16.79 7   D 1 
ATOM 2705 C CG2 . VAL D 4 7   ? 29.044  25.007  18.431  1.00 18.48 7   D 1 
ATOM 2706 N N   . GLN D 4 8   ? 28.063  23.995  13.750  1.00 19.35 8   D 1 
ATOM 2707 C CA  . GLN D 4 8   ? 27.106  23.713  12.700  1.00 19.02 8   D 1 
ATOM 2708 C C   . GLN D 4 8   ? 25.893  23.059  13.374  1.00 19.33 8   D 1 
ATOM 2709 O O   . GLN D 4 8   ? 25.924  21.887  13.738  1.00 18.11 8   D 1 
ATOM 2710 C CB  . GLN D 4 8   ? 27.704  22.800  11.615  1.00 17.65 8   D 1 
ATOM 2711 C CG  . GLN D 4 8   ? 28.658  23.545  10.673  1.00 15.36 8   D 1 
ATOM 2712 C CD  . GLN D 4 8   ? 29.163  22.663  9.532   1.00 14.03 8   D 1 
ATOM 2713 O OE1 . GLN D 4 8   ? 29.019  21.452  9.524   1.00 13.45 8   D 1 
ATOM 2714 N NE2 . GLN D 4 8   ? 29.779  23.234  8.521   1.00 13.39 8   D 1 
ATOM 2715 N N   . THR D 4 9   ? 24.853  23.844  13.587  1.00 20.53 9   D 1 
ATOM 2716 C CA  . THR D 4 9   ? 23.560  23.340  14.023  1.00 21.21 9   D 1 
ATOM 2717 C C   . THR D 4 9   ? 23.049  22.448  12.901  1.00 21.65 9   D 1 
ATOM 2718 O O   . THR D 4 9   ? 22.529  22.941  11.907  1.00 20.17 9   D 1 
ATOM 2719 C CB  . THR D 4 9   ? 22.576  24.483  14.314  1.00 19.44 9   D 1 
ATOM 2720 O OG1 . THR D 4 9   ? 22.581  25.427  13.268  1.00 17.82 9   D 1 
ATOM 2721 C CG2 . THR D 4 9   ? 22.938  25.243  15.593  1.00 17.26 9   D 1 
ATOM 2722 N N   . ASN D 4 10  ? 23.274  21.144  13.057  1.00 22.51 10  D 1 
ATOM 2723 C CA  . ASN D 4 10  ? 22.672  20.150  12.185  1.00 23.16 10  D 1 
ATOM 2724 C C   . ASN D 4 10  ? 21.171  20.403  12.196  1.00 24.34 10  D 1 
ATOM 2725 O O   . ASN D 4 10  ? 20.505  20.193  13.213  1.00 22.77 10  D 1 
ATOM 2726 C CB  . ASN D 4 10  ? 23.032  18.731  12.666  1.00 21.08 10  D 1 
ATOM 2727 C CG  . ASN D 4 10  ? 24.125  18.067  11.838  1.00 18.41 10  D 1 
ATOM 2728 O OD1 . ASN D 4 10  ? 24.347  18.402  10.701  1.00 16.82 10  D 1 
ATOM 2729 N ND2 . ASN D 4 10  ? 24.791  17.082  12.385  1.00 17.87 10  D 1 
ATOM 2730 N N   . GLY D 4 11  ? 20.636  20.898  11.089  1.00 23.24 11  D 1 
ATOM 2731 C CA  . GLY D 4 11  ? 19.226  21.162  10.874  1.00 23.04 11  D 1 
ATOM 2732 C C   . GLY D 4 11  ? 18.475  19.836  10.867  1.00 24.51 11  D 1 
ATOM 2733 O O   . GLY D 4 11  ? 18.153  19.310  9.812   1.00 22.62 11  D 1 
ATOM 2734 N N   . THR D 4 12  ? 18.247  19.273  12.048  1.00 25.04 12  D 1 
ATOM 2735 C CA  . THR D 4 12  ? 17.376  18.129  12.245  1.00 25.54 12  D 1 
ATOM 2736 C C   . THR D 4 12  ? 16.023  18.533  11.691  1.00 26.91 12  D 1 
ATOM 2737 O O   . THR D 4 12  ? 15.341  19.364  12.294  1.00 25.73 12  D 1 
ATOM 2738 C CB  . THR D 4 12  ? 17.256  17.752  13.735  1.00 23.44 12  D 1 
ATOM 2739 O OG1 . THR D 4 12  ? 17.313  18.887  14.573  1.00 21.22 12  D 1 
ATOM 2740 C CG2 . THR D 4 12  ? 18.389  16.833  14.176  1.00 20.76 12  D 1 
ATOM 2741 N N   . GLN D 4 13  ? 15.673  17.991  10.522  1.00 28.43 13  D 1 
ATOM 2742 C CA  . GLN D 4 13  ? 14.349  18.211  9.963   1.00 28.61 13  D 1 
ATOM 2743 C C   . GLN D 4 13  ? 13.339  17.865  11.060  1.00 30.40 13  D 1 
ATOM 2744 O O   . GLN D 4 13  ? 13.337  16.726  11.545  1.00 28.63 13  D 1 
ATOM 2745 C CB  . GLN D 4 13  ? 14.108  17.342  8.721   1.00 26.71 13  D 1 
ATOM 2746 C CG  . GLN D 4 13  ? 14.657  17.964  7.435   1.00 22.95 13  D 1 
ATOM 2747 C CD  . GLN D 4 13  ? 14.214  17.172  6.201   1.00 20.57 13  D 1 
ATOM 2748 O OE1 . GLN D 4 13  ? 13.647  16.095  6.283   1.00 20.15 13  D 1 
ATOM 2749 N NE2 . GLN D 4 13  ? 14.437  17.682  5.015   1.00 19.81 13  D 1 
ATOM 2750 N N   . PRO D 4 14  ? 12.549  18.833  11.527  1.00 31.93 14  D 1 
ATOM 2751 C CA  . PRO D 4 14  ? 11.752  18.613  12.710  1.00 32.16 14  D 1 
ATOM 2752 C C   . PRO D 4 14  ? 10.699  17.558  12.369  1.00 33.66 14  D 1 
ATOM 2753 O O   . PRO D 4 14  ? 9.832   17.778  11.524  1.00 32.89 14  D 1 
ATOM 2754 C CB  . PRO D 4 14  ? 11.198  19.992  13.095  1.00 30.22 14  D 1 
ATOM 2755 C CG  . PRO D 4 14  ? 11.270  20.801  11.806  1.00 30.01 14  D 1 
ATOM 2756 C CD  . PRO D 4 14  ? 12.445  20.193  11.058  1.00 32.67 14  D 1 
ATOM 2757 N N   . LEU D 4 15  ? 10.729  16.438  13.095  1.00 42.74 15  D 1 
ATOM 2758 C CA  . LEU D 4 15  ? 9.687   15.401  13.098  1.00 43.43 15  D 1 
ATOM 2759 C C   . LEU D 4 15  ? 8.281   15.969  13.392  1.00 45.67 15  D 1 
ATOM 2760 O O   . LEU D 4 15  ? 7.292   15.259  13.230  1.00 43.45 15  D 1 
ATOM 2761 C CB  . LEU D 4 15  ? 10.064  14.363  14.179  1.00 40.04 15  D 1 
ATOM 2762 C CG  . LEU D 4 15  ? 11.024  13.269  13.694  1.00 36.17 15  D 1 
ATOM 2763 C CD1 . LEU D 4 15  ? 11.847  12.715  14.868  1.00 32.64 15  D 1 
ATOM 2764 C CD2 . LEU D 4 15  ? 10.249  12.099  13.074  1.00 33.56 15  D 1 
ATOM 2765 N N   . SER D 4 16  ? 8.183   17.224  13.830  1.00 44.31 16  D 1 
ATOM 2766 C CA  . SER D 4 16  ? 6.950   17.945  14.127  1.00 46.33 16  D 1 
ATOM 2767 C C   . SER D 4 16  ? 6.058   18.164  12.914  1.00 50.03 16  D 1 
ATOM 2768 O O   . SER D 4 16  ? 4.843   18.121  13.072  1.00 47.34 16  D 1 
ATOM 2769 C CB  . SER D 4 16  ? 7.266   19.312  14.749  1.00 43.29 16  D 1 
ATOM 2770 O OG  . SER D 4 16  ? 8.091   20.082  13.891  1.00 39.41 16  D 1 
ATOM 2771 N N   . LYS D 4 17  ? 6.606   18.342  11.711  1.00 50.42 17  D 1 
ATOM 2772 C CA  . LYS D 4 17  ? 5.823   18.683  10.510  1.00 53.38 17  D 1 
ATOM 2773 C C   . LYS D 4 17  ? 4.743   17.656  10.155  1.00 57.32 17  D 1 
ATOM 2774 O O   . LYS D 4 17  ? 3.731   18.007  9.572   1.00 53.57 17  D 1 
ATOM 2775 C CB  . LYS D 4 17  ? 6.743   18.894  9.292   1.00 47.34 17  D 1 
ATOM 2776 C CG  . LYS D 4 17  ? 7.403   20.275  9.314   1.00 41.66 17  D 1 
ATOM 2777 C CD  . LYS D 4 17  ? 8.048   20.601  7.958   1.00 37.03 17  D 1 
ATOM 2778 C CE  . LYS D 4 17  ? 8.517   22.056  7.950   1.00 31.34 17  D 1 
ATOM 2779 N NZ  . LYS D 4 17  ? 8.937   22.494  6.607   1.00 26.47 17  D 1 
ATOM 2780 N N   . THR D 4 18  ? 4.908   16.391  10.518  1.00 74.62 18  D 1 
ATOM 2781 C CA  . THR D 4 18  ? 3.971   15.321  10.138  1.00 78.32 18  D 1 
ATOM 2782 C C   . THR D 4 18  ? 2.612   15.382  10.838  1.00 83.58 18  D 1 
ATOM 2783 O O   . THR D 4 18  ? 1.681   14.712  10.398  1.00 79.81 18  D 1 
ATOM 2784 C CB  . THR D 4 18  ? 4.586   13.932  10.389  1.00 68.61 18  D 1 
ATOM 2785 O OG1 . THR D 4 18  ? 5.101   13.822  11.691  1.00 57.94 18  D 1 
ATOM 2786 C CG2 . THR D 4 18  ? 5.732   13.645  9.420   1.00 54.04 18  D 1 
ATOM 2787 N N   . TRP D 4 19  ? 2.485   16.156  11.931  1.00 86.71 19  D 1 
ATOM 2788 C CA  . TRP D 4 19  ? 1.257   16.282  12.713  1.00 89.91 19  D 1 
ATOM 2789 C C   . TRP D 4 19  ? 0.708   17.711  12.770  1.00 90.45 19  D 1 
ATOM 2790 O O   . TRP D 4 19  ? -0.243  17.967  13.508  1.00 86.31 19  D 1 
ATOM 2791 C CB  . TRP D 4 19  ? 1.477   15.693  14.110  1.00 90.42 19  D 1 
ATOM 2792 C CG  . TRP D 4 19  ? 1.710   14.207  14.105  1.00 91.27 19  D 1 
ATOM 2793 C CD1 . TRP D 4 19  ? 2.875   13.590  14.366  1.00 90.30 19  D 1 
ATOM 2794 C CD2 . TRP D 4 19  ? 0.750   13.150  13.771  1.00 92.42 19  D 1 
ATOM 2795 N NE1 . TRP D 4 19  ? 2.723   12.218  14.225  1.00 90.56 19  D 1 
ATOM 2796 C CE2 . TRP D 4 19  ? 1.435   11.907  13.851  1.00 91.97 19  D 1 
ATOM 2797 C CE3 . TRP D 4 19  ? -0.612  13.133  13.403  1.00 92.16 19  D 1 
ATOM 2798 C CZ2 . TRP D 4 19  ? 0.801   10.689  13.544  1.00 91.84 19  D 1 
ATOM 2799 C CZ3 . TRP D 4 19  ? -1.243  11.911  13.105  1.00 91.37 19  D 1 
ATOM 2800 C CH2 . TRP D 4 19  ? -0.540  10.707  13.160  1.00 91.36 19  D 1 
ATOM 2801 N N   . GLU D 4 20  ? 1.276   18.626  11.996  1.00 90.19 20  D 1 
ATOM 2802 C CA  . GLU D 4 20  ? 0.698   19.948  11.813  1.00 90.03 20  D 1 
ATOM 2803 C C   . GLU D 4 20  ? -0.710  19.816  11.216  1.00 90.46 20  D 1 
ATOM 2804 O O   . GLU D 4 20  ? -0.960  19.031  10.301  1.00 88.44 20  D 1 
ATOM 2805 C CB  . GLU D 4 20  ? 1.611   20.841  10.958  1.00 86.95 20  D 1 
ATOM 2806 C CG  . GLU D 4 20  ? 2.833   21.310  11.758  1.00 74.96 20  D 1 
ATOM 2807 C CD  . GLU D 4 20  ? 3.904   22.047  10.927  1.00 67.47 20  D 1 
ATOM 2808 O OE1 . GLU D 4 20  ? 5.007   22.261  11.473  1.00 58.67 20  D 1 
ATOM 2809 O OE2 . GLU D 4 20  ? 3.658   22.320  9.737   1.00 59.57 20  D 1 
ATOM 2810 N N   . LEU D 4 21  ? -1.655  20.549  11.803  1.00 90.88 21  D 1 
ATOM 2811 C CA  . LEU D 4 21  ? -3.032  20.567  11.346  1.00 91.70 21  D 1 
ATOM 2812 C C   . LEU D 4 21  ? -3.172  21.621  10.252  1.00 91.38 21  D 1 
ATOM 2813 O O   . LEU D 4 21  ? -2.749  22.768  10.425  1.00 89.37 21  D 1 
ATOM 2814 C CB  . LEU D 4 21  ? -3.987  20.820  12.526  1.00 91.90 21  D 1 
ATOM 2815 C CG  . LEU D 4 21  ? -3.938  19.762  13.647  1.00 92.10 21  D 1 
ATOM 2816 C CD1 . LEU D 4 21  ? -4.976  20.112  14.724  1.00 89.29 21  D 1 
ATOM 2817 C CD2 . LEU D 4 21  ? -4.244  18.349  13.139  1.00 89.05 21  D 1 
ATOM 2818 N N   . SER D 4 22  ? -3.816  21.252  9.159   1.00 89.45 22  D 1 
ATOM 2819 C CA  . SER D 4 22  ? -4.161  22.207  8.107   1.00 89.06 22  D 1 
ATOM 2820 C C   . SER D 4 22  ? -5.182  23.231  8.599   1.00 89.96 22  D 1 
ATOM 2821 O O   . SER D 4 22  ? -5.899  22.999  9.580   1.00 89.78 22  D 1 
ATOM 2822 C CB  . SER D 4 22  ? -4.679  21.468  6.871   1.00 87.30 22  D 1 
ATOM 2823 O OG  . SER D 4 22  ? -5.961  20.920  7.097   1.00 85.72 22  D 1 
ATOM 2824 N N   . LEU D 4 23  ? -5.340  24.345  7.885   1.00 90.69 23  D 1 
ATOM 2825 C CA  . LEU D 4 23  ? -6.354  25.355  8.203   1.00 90.97 23  D 1 
ATOM 2826 C C   . LEU D 4 23  ? -7.772  24.759  8.238   1.00 91.97 23  D 1 
ATOM 2827 O O   . LEU D 4 23  ? -8.557  25.096  9.123   1.00 91.05 23  D 1 
ATOM 2828 C CB  . LEU D 4 23  ? -6.273  26.505  7.191   1.00 89.73 23  D 1 
ATOM 2829 C CG  . LEU D 4 23  ? -4.980  27.348  7.295   1.00 83.67 23  D 1 
ATOM 2830 C CD1 . LEU D 4 23  ? -4.962  28.384  6.177   1.00 77.34 23  D 1 
ATOM 2831 C CD2 . LEU D 4 23  ? -4.885  28.089  8.625   1.00 77.17 23  D 1 
ATOM 2832 N N   . TYR D 4 24  ? -8.076  23.806  7.354   1.00 91.61 24  D 1 
ATOM 2833 C CA  . TYR D 4 24  ? -9.333  23.057  7.426   1.00 92.48 24  D 1 
ATOM 2834 C C   . TYR D 4 24  ? -9.426  22.234  8.708   1.00 93.25 24  D 1 
ATOM 2835 O O   . TYR D 4 24  ? -10.438 22.252  9.404   1.00 92.75 24  D 1 
ATOM 2836 C CB  . TYR D 4 24  ? -9.467  22.143  6.202   1.00 92.37 24  D 1 
ATOM 2837 C CG  . TYR D 4 24  ? -10.635 21.181  6.327   1.00 92.44 24  D 1 
ATOM 2838 C CD1 . TYR D 4 24  ? -10.425 19.850  6.734   1.00 90.89 24  D 1 
ATOM 2839 C CD2 . TYR D 4 24  ? -11.944 21.642  6.121   1.00 91.27 24  D 1 
ATOM 2840 C CE1 . TYR D 4 24  ? -11.522 18.988  6.944   1.00 91.37 24  D 1 
ATOM 2841 C CE2 . TYR D 4 24  ? -13.047 20.787  6.329   1.00 90.73 24  D 1 
ATOM 2842 C CZ  . TYR D 4 24  ? -12.830 19.468  6.746   1.00 92.35 24  D 1 
ATOM 2843 O OH  . TYR D 4 24  ? -13.906 18.648  6.971   1.00 90.74 24  D 1 
ATOM 2844 N N   . GLU D 4 25  ? -8.366  21.508  9.055   1.00 93.07 25  D 1 
ATOM 2845 C CA  . GLU D 4 25  ? -8.355  20.636  10.230  1.00 93.24 25  D 1 
ATOM 2846 C C   . GLU D 4 25  ? -8.488  21.429  11.543  1.00 93.33 25  D 1 
ATOM 2847 O O   . GLU D 4 25  ? -9.097  20.933  12.486  1.00 92.39 25  D 1 
ATOM 2848 C CB  . GLU D 4 25  ? -7.076  19.793  10.229  1.00 93.00 25  D 1 
ATOM 2849 C CG  . GLU D 4 25  ? -7.105  18.680  9.168   1.00 91.85 25  D 1 
ATOM 2850 C CD  . GLU D 4 25  ? -5.767  17.933  9.065   1.00 92.10 25  D 1 
ATOM 2851 O OE1 . GLU D 4 25  ? -5.783  16.699  8.857   1.00 84.90 25  D 1 
ATOM 2852 O OE2 . GLU D 4 25  ? -4.695  18.547  9.211   1.00 86.55 25  D 1 
ATOM 2853 N N   . LEU D 4 26  ? -7.978  22.659  11.591  1.00 93.81 26  D 1 
ATOM 2854 C CA  . LEU D 4 26  ? -8.080  23.546  12.754  1.00 93.53 26  D 1 
ATOM 2855 C C   . LEU D 4 26  ? -9.528  23.959  13.069  1.00 93.71 26  D 1 
ATOM 2856 O O   . LEU D 4 26  ? -9.848  24.154  14.240  1.00 92.34 26  D 1 
ATOM 2857 C CB  . LEU D 4 26  ? -7.207  24.792  12.538  1.00 92.89 26  D 1 
ATOM 2858 C CG  . LEU D 4 26  ? -5.697  24.530  12.665  1.00 89.99 26  D 1 
ATOM 2859 C CD1 . LEU D 4 26  ? -4.923  25.791  12.271  1.00 86.43 26  D 1 
ATOM 2860 C CD2 . LEU D 4 26  ? -5.287  24.145  14.088  1.00 86.27 26  D 1 
ATOM 2861 N N   . GLN D 4 27  ? -10.395 24.045  12.081  1.00 94.52 27  D 1 
ATOM 2862 C CA  . GLN D 4 27  ? -11.808 24.403  12.251  1.00 94.11 27  D 1 
ATOM 2863 C C   . GLN D 4 27  ? -12.785 23.244  12.029  1.00 94.95 27  D 1 
ATOM 2864 O O   . GLN D 4 27  ? -14.000 23.438  12.038  1.00 93.70 27  D 1 
ATOM 2865 C CB  . GLN D 4 27  ? -12.112 25.645  11.400  1.00 92.67 27  D 1 
ATOM 2866 C CG  . GLN D 4 27  ? -12.008 25.429  9.877   1.00 83.79 27  D 1 
ATOM 2867 C CD  . GLN D 4 27  ? -13.225 24.736  9.280   1.00 81.16 27  D 1 
ATOM 2868 O OE1 . GLN D 4 27  ? -14.360 25.088  9.555   1.00 71.90 27  D 1 
ATOM 2869 N NE2 . GLN D 4 27  ? -13.044 23.728  8.473   1.00 70.00 27  D 1 
ATOM 2870 N N   . ARG D 4 28  ? -12.281 22.027  11.816  1.00 94.80 28  D 1 
ATOM 2871 C CA  . ARG D 4 28  ? -13.084 20.845  11.512  1.00 94.91 28  D 1 
ATOM 2872 C C   . ARG D 4 28  ? -14.100 20.562  12.618  1.00 95.47 28  D 1 
ATOM 2873 O O   . ARG D 4 28  ? -13.740 20.440  13.784  1.00 94.80 28  D 1 
ATOM 2874 C CB  . ARG D 4 28  ? -12.153 19.645  11.286  1.00 93.79 28  D 1 
ATOM 2875 C CG  . ARG D 4 28  ? -12.939 18.372  10.970  1.00 90.93 28  D 1 
ATOM 2876 C CD  . ARG D 4 28  ? -12.037 17.136  10.912  1.00 90.46 28  D 1 
ATOM 2877 N NE  . ARG D 4 28  ? -12.918 15.961  10.930  1.00 88.35 28  D 1 
ATOM 2878 C CZ  . ARG D 4 28  ? -13.429 15.363  12.000  1.00 89.09 28  D 1 
ATOM 2879 N NH1 . ARG D 4 28  ? -12.969 15.561  13.199  1.00 79.89 28  D 1 
ATOM 2880 N NH2 . ARG D 4 28  ? -14.439 14.574  11.861  1.00 82.71 28  D 1 
ATOM 2881 N N   . THR D 4 29  ? -15.351 20.312  12.224  1.00 95.88 29  D 1 
ATOM 2882 C CA  . THR D 4 29  ? -16.421 19.851  13.112  1.00 96.15 29  D 1 
ATOM 2883 C C   . THR D 4 29  ? -16.605 18.328  13.023  1.00 96.85 29  D 1 
ATOM 2884 O O   . THR D 4 29  ? -16.220 17.713  12.015  1.00 96.08 29  D 1 
ATOM 2885 C CB  . THR D 4 29  ? -17.743 20.580  12.821  1.00 95.18 29  D 1 
ATOM 2886 O OG1 . THR D 4 29  ? -18.110 20.403  11.479  1.00 90.12 29  D 1 
ATOM 2887 C CG2 . THR D 4 29  ? -17.619 22.081  13.083  1.00 88.81 29  D 1 
ATOM 2888 N N   . PRO D 4 30  ? -17.185 17.690  14.065  1.00 97.15 30  D 1 
ATOM 2889 C CA  . PRO D 4 30  ? -17.467 16.255  14.042  1.00 97.28 30  D 1 
ATOM 2890 C C   . PRO D 4 30  ? -18.353 15.834  12.863  1.00 97.28 30  D 1 
ATOM 2891 O O   . PRO D 4 30  ? -19.184 16.594  12.371  1.00 96.33 30  D 1 
ATOM 2892 C CB  . PRO D 4 30  ? -18.128 15.937  15.392  1.00 96.42 30  D 1 
ATOM 2893 C CG  . PRO D 4 30  ? -17.625 17.054  16.300  1.00 94.47 30  D 1 
ATOM 2894 C CD  . PRO D 4 30  ? -17.527 18.243  15.362  1.00 96.86 30  D 1 
ATOM 2895 N N   . GLN D 4 31  ? -18.186 14.591  12.428  1.00 96.91 31  D 1 
ATOM 2896 C CA  . GLN D 4 31  ? -19.120 13.910  11.528  1.00 97.27 31  D 1 
ATOM 2897 C C   . GLN D 4 31  ? -20.105 13.116  12.378  1.00 97.21 31  D 1 
ATOM 2898 O O   . GLN D 4 31  ? -19.751 12.057  12.895  1.00 95.92 31  D 1 
ATOM 2899 C CB  . GLN D 4 31  ? -18.350 13.013  10.558  1.00 96.78 31  D 1 
ATOM 2900 C CG  . GLN D 4 31  ? -17.567 13.794  9.497   1.00 95.31 31  D 1 
ATOM 2901 C CD  . GLN D 4 31  ? -18.434 14.364  8.378   1.00 96.21 31  D 1 
ATOM 2902 O OE1 . GLN D 4 31  ? -19.647 14.268  8.338   1.00 89.41 31  D 1 
ATOM 2903 N NE2 . GLN D 4 31  ? -17.810 14.975  7.396   1.00 88.30 31  D 1 
ATOM 2904 N N   . GLU D 4 32  ? -21.303 13.645  12.560  1.00 96.51 32  D 1 
ATOM 2905 C CA  . GLU D 4 32  ? -22.299 13.069  13.450  1.00 96.24 32  D 1 
ATOM 2906 C C   . GLU D 4 32  ? -22.690 11.644  13.049  1.00 96.39 32  D 1 
ATOM 2907 O O   . GLU D 4 32  ? -22.694 11.286  11.868  1.00 94.82 32  D 1 
ATOM 2908 C CB  . GLU D 4 32  ? -23.542 13.959  13.526  1.00 94.89 32  D 1 
ATOM 2909 C CG  . GLU D 4 32  ? -23.217 15.310  14.170  1.00 86.22 32  D 1 
ATOM 2910 C CD  . GLU D 4 32  ? -24.445 16.214  14.339  1.00 77.05 32  D 1 
ATOM 2911 O OE1 . GLU D 4 32  ? -24.255 17.316  14.908  1.00 69.21 32  D 1 
ATOM 2912 O OE2 . GLU D 4 32  ? -25.540 15.827  13.884  1.00 68.95 32  D 1 
ATOM 2913 N N   . ALA D 4 33  ? -23.014 10.837  14.052  1.00 96.30 33  D 1 
ATOM 2914 C CA  . ALA D 4 33  ? -23.420 9.461   13.851  1.00 96.21 33  D 1 
ATOM 2915 C C   . ALA D 4 33  ? -24.789 9.386   13.170  1.00 96.46 33  D 1 
ATOM 2916 O O   . ALA D 4 33  ? -25.716 10.109  13.518  1.00 94.59 33  D 1 
ATOM 2917 C CB  . ALA D 4 33  ? -23.435 8.744   15.193  1.00 94.73 33  D 1 
ATOM 2918 N N   . ILE D 4 34  ? -24.911 8.432   12.257  1.00 95.63 34  D 1 
ATOM 2919 C CA  . ILE D 4 34  ? -26.214 8.004   11.748  1.00 95.35 34  D 1 
ATOM 2920 C C   . ILE D 4 34  ? -26.847 7.130   12.843  1.00 94.94 34  D 1 
ATOM 2921 O O   . ILE D 4 34  ? -26.270 6.119   13.247  1.00 93.11 34  D 1 
ATOM 2922 C CB  . ILE D 4 34  ? -26.068 7.268   10.409  1.00 94.81 34  D 1 
ATOM 2923 C CG1 . ILE D 4 34  ? -25.347 8.156   9.364   1.00 92.43 34  D 1 
ATOM 2924 C CG2 . ILE D 4 34  ? -27.448 6.844   9.903   1.00 92.25 34  D 1 
ATOM 2925 C CD1 . ILE D 4 34  ? -25.004 7.428   8.058   1.00 90.19 34  D 1 
ATOM 2926 N N   . THR D 4 35  ? -28.008 7.547   13.355  1.00 94.70 35  D 1 
ATOM 2927 C CA  . THR D 4 35  ? -28.699 6.900   14.480  1.00 93.57 35  D 1 
ATOM 2928 C C   . THR D 4 35  ? -30.009 6.250   14.082  1.00 93.08 35  D 1 
ATOM 2929 O O   . THR D 4 35  ? -30.669 5.638   14.922  1.00 88.37 35  D 1 
ATOM 2930 C CB  . THR D 4 35  ? -28.941 7.899   15.622  1.00 91.13 35  D 1 
ATOM 2931 O OG1 . THR D 4 35  ? -29.637 9.022   15.140  1.00 84.60 35  D 1 
ATOM 2932 C CG2 . THR D 4 35  ? -27.634 8.394   16.246  1.00 81.75 35  D 1 
ATOM 2933 N N   . ASP D 4 36  ? -30.400 6.375   12.831  1.00 92.68 36  D 1 
ATOM 2934 C CA  . ASP D 4 36  ? -31.602 5.747   12.314  1.00 90.94 36  D 1 
ATOM 2935 C C   . ASP D 4 36  ? -31.425 4.230   12.131  1.00 89.83 36  D 1 
ATOM 2936 O O   . ASP D 4 36  ? -30.386 3.636   12.436  1.00 80.70 36  D 1 
ATOM 2937 C CB  . ASP D 4 36  ? -32.068 6.489   11.040  1.00 86.89 36  D 1 
ATOM 2938 C CG  . ASP D 4 36  ? -31.132 6.361   9.838   1.00 80.38 36  D 1 
ATOM 2939 O OD1 . ASP D 4 36  ? -30.298 5.437   9.831   1.00 71.25 36  D 1 
ATOM 2940 O OD2 . ASP D 4 36  ? -31.278 7.169   8.903   1.00 73.79 36  D 1 
ATOM 2941 N N   . GLY D 4 37  ? -32.461 3.567   11.649  1.00 90.39 37  D 1 
ATOM 2942 C CA  . GLY D 4 37  ? -32.466 2.128   11.402  1.00 90.52 37  D 1 
ATOM 2943 C C   . GLY D 4 37  ? -31.748 1.695   10.126  1.00 92.06 37  D 1 
ATOM 2944 O O   . GLY D 4 37  ? -32.038 0.603   9.639   1.00 87.98 37  D 1 
ATOM 2945 N N   . LEU D 4 38  ? -30.871 2.524   9.578   1.00 91.85 38  D 1 
ATOM 2946 C CA  . LEU D 4 38  ? -30.181 2.234   8.331   1.00 92.71 38  D 1 
ATOM 2947 C C   . LEU D 4 38  ? -29.425 0.908   8.417   1.00 93.07 38  D 1 
ATOM 2948 O O   . LEU D 4 38  ? -28.568 0.700   9.281   1.00 91.19 38  D 1 
ATOM 2949 C CB  . LEU D 4 38  ? -29.247 3.398   7.974   1.00 90.80 38  D 1 
ATOM 2950 C CG  . LEU D 4 38  ? -28.486 3.216   6.651   1.00 87.67 38  D 1 
ATOM 2951 C CD1 . LEU D 4 38  ? -29.419 3.263   5.440   1.00 82.09 38  D 1 
ATOM 2952 C CD2 . LEU D 4 38  ? -27.457 4.337   6.486   1.00 82.47 38  D 1 
ATOM 2953 N N   . GLU D 4 39  ? -29.716 0.013   7.481   1.00 92.93 39  D 1 
ATOM 2954 C CA  . GLU D 4 39  ? -28.989 -1.234  7.306   1.00 92.99 39  D 1 
ATOM 2955 C C   . GLU D 4 39  ? -27.923 -1.086  6.226   1.00 92.35 39  D 1 
ATOM 2956 O O   . GLU D 4 39  ? -28.186 -0.636  5.111   1.00 89.74 39  D 1 
ATOM 2957 C CB  . GLU D 4 39  ? -29.928 -2.394  6.971   1.00 90.84 39  D 1 
ATOM 2958 C CG  . GLU D 4 39  ? -30.813 -2.803  8.148   1.00 84.07 39  D 1 
ATOM 2959 C CD  . GLU D 4 39  ? -31.595 -4.103  7.889   1.00 82.81 39  D 1 
ATOM 2960 O OE1 . GLU D 4 39  ? -32.143 -4.652  8.872   1.00 75.50 39  D 1 
ATOM 2961 O OE2 . GLU D 4 39  ? -31.633 -4.581  6.726   1.00 77.26 39  D 1 
ATOM 2962 N N   . ILE D 4 40  ? -26.729 -1.532  6.563   1.00 92.55 40  D 1 
ATOM 2963 C CA  . ILE D 4 40  ? -25.605 -1.576  5.645   1.00 91.52 40  D 1 
ATOM 2964 C C   . ILE D 4 40  ? -25.483 -2.991  5.110   1.00 91.68 40  D 1 
ATOM 2965 O O   . ILE D 4 40  ? -25.490 -3.965  5.861   1.00 89.04 40  D 1 
ATOM 2966 C CB  . ILE D 4 40  ? -24.309 -1.096  6.321   1.00 89.05 40  D 1 
ATOM 2967 C CG1 . ILE D 4 40  ? -24.532 0.294   6.947   1.00 80.70 40  D 1 
ATOM 2968 C CG2 . ILE D 4 40  ? -23.163 -1.055  5.292   1.00 76.23 40  D 1 
ATOM 2969 C CD1 . ILE D 4 40  ? -23.309 0.787   7.703   1.00 71.67 40  D 1 
ATOM 2970 N N   . VAL D 4 41  ? -25.319 -3.088  3.795   1.00 89.38 41  D 1 
ATOM 2971 C CA  . VAL D 4 41  ? -25.037 -4.345  3.114   1.00 88.27 41  D 1 
ATOM 2972 C C   . VAL D 4 41  ? -23.521 -4.476  2.976   1.00 87.22 41  D 1 
ATOM 2973 O O   . VAL D 4 41  ? -22.892 -3.720  2.236   1.00 85.19 41  D 1 
ATOM 2974 C CB  . VAL D 4 41  ? -25.740 -4.401  1.756   1.00 86.34 41  D 1 
ATOM 2975 C CG1 . VAL D 4 41  ? -25.487 -5.740  1.068   1.00 79.92 41  D 1 
ATOM 2976 C CG2 . VAL D 4 41  ? -27.257 -4.237  1.919   1.00 81.33 41  D 1 
ATOM 2977 N N   . VAL D 4 42  ? -22.948 -5.433  3.685   1.00 87.80 42  D 1 
ATOM 2978 C CA  . VAL D 4 42  ? -21.513 -5.705  3.637   1.00 86.84 42  D 1 
ATOM 2979 C C   . VAL D 4 42  ? -21.268 -6.992  2.875   1.00 85.77 42  D 1 
ATOM 2980 O O   . VAL D 4 42  ? -21.733 -8.064  3.267   1.00 82.73 42  D 1 
ATOM 2981 C CB  . VAL D 4 42  ? -20.888 -5.749  5.040   1.00 84.68 42  D 1 
ATOM 2982 C CG1 . VAL D 4 42  ? -19.372 -5.853  4.917   1.00 77.28 42  D 1 
ATOM 2983 C CG2 . VAL D 4 42  ? -21.219 -4.485  5.846   1.00 78.75 42  D 1 
ATOM 2984 N N   . SER D 4 43  ? -20.524 -6.900  1.785   1.00 83.40 43  D 1 
ATOM 2985 C CA  . SER D 4 43  ? -19.998 -8.082  1.119   1.00 81.44 43  D 1 
ATOM 2986 C C   . SER D 4 43  ? -18.567 -8.353  1.581   1.00 80.91 43  D 1 
ATOM 2987 O O   . SER D 4 43  ? -17.786 -7.411  1.743   1.00 77.67 43  D 1 
ATOM 2988 C CB  . SER D 4 43  ? -20.094 -7.955  -0.402  1.00 77.35 43  D 1 
ATOM 2989 O OG  . SER D 4 43  ? -19.062 -7.164  -0.943  1.00 69.17 43  D 1 
ATOM 2990 N N   . PRO D 4 44  ? -18.153 -9.613  1.753   1.00 75.36 44  D 1 
ATOM 2991 C CA  . PRO D 4 44  ? -16.766 -9.933  2.084   1.00 72.27 44  D 1 
ATOM 2992 C C   . PRO D 4 44  ? -15.764 -9.371  1.080   1.00 73.80 44  D 1 
ATOM 2993 O O   . PRO D 4 44  ? -14.649 -9.008  1.443   1.00 70.85 44  D 1 
ATOM 2994 C CB  . PRO D 4 44  ? -16.711 -11.455 2.118   1.00 68.17 44  D 1 
ATOM 2995 C CG  . PRO D 4 44  ? -18.139 -11.845 2.481   1.00 66.12 44  D 1 
ATOM 2996 C CD  . PRO D 4 44  ? -18.980 -10.795 1.759   1.00 66.82 44  D 1 
ATOM 2997 N N   . ARG D 4 45  ? -16.177 -9.243  -0.168  1.00 73.76 45  D 1 
ATOM 2998 C CA  . ARG D 4 45  ? -15.341 -8.679  -1.236  1.00 73.37 45  D 1 
ATOM 2999 C C   . ARG D 4 45  ? -15.097 -7.181  -1.054  1.00 75.29 45  D 1 
ATOM 3000 O O   . ARG D 4 45  ? -14.009 -6.724  -1.368  1.00 71.69 45  D 1 
ATOM 3001 C CB  . ARG D 4 45  ? -15.980 -9.020  -2.590  1.00 67.80 45  D 1 
ATOM 3002 C CG  . ARG D 4 45  ? -15.007 -8.752  -3.762  1.00 59.78 45  D 1 
ATOM 3003 C CD  . ARG D 4 45  ? -15.620 -9.218  -5.091  1.00 53.36 45  D 1 
ATOM 3004 N NE  . ARG D 4 45  ? -14.691 -9.008  -6.224  1.00 47.15 45  D 1 
ATOM 3005 C CZ  . ARG D 4 45  ? -14.851 -9.431  -7.464  1.00 40.77 45  D 1 
ATOM 3006 N NH1 . ARG D 4 45  ? -15.892 -10.113 -7.825  1.00 37.26 45  D 1 
ATOM 3007 N NH2 . ARG D 4 45  ? -13.949 -9.170  -8.368  1.00 35.26 45  D 1 
ATOM 3008 N N   . SER D 4 46  ? -16.066 -6.431  -0.523  1.00 76.27 46  D 1 
ATOM 3009 C CA  . SER D 4 46  ? -15.920 -4.978  -0.364  1.00 77.35 46  D 1 
ATOM 3010 C C   . SER D 4 46  ? -14.887 -4.598  0.694   1.00 80.14 46  D 1 
ATOM 3011 O O   . SER D 4 46  ? -14.194 -3.600  0.516   1.00 77.57 46  D 1 
ATOM 3012 C CB  . SER D 4 46  ? -17.264 -4.311  -0.044  1.00 73.39 46  D 1 
ATOM 3013 O OG  . SER D 4 46  ? -17.787 -4.730  1.193   1.00 65.02 46  D 1 
ATOM 3014 N N   . LEU D 4 47  ? -14.715 -5.407  1.733   1.00 81.63 47  D 1 
ATOM 3015 C CA  . LEU D 4 47  ? -13.755 -5.178  2.819   1.00 83.68 47  D 1 
ATOM 3016 C C   . LEU D 4 47  ? -12.541 -6.117  2.765   1.00 83.67 47  D 1 
ATOM 3017 O O   . LEU D 4 47  ? -11.782 -6.205  3.725   1.00 80.87 47  D 1 
ATOM 3018 C CB  . LEU D 4 47  ? -14.480 -5.256  4.170   1.00 83.70 47  D 1 
ATOM 3019 C CG  . LEU D 4 47  ? -15.520 -4.149  4.396   1.00 84.08 47  D 1 
ATOM 3020 C CD1 . LEU D 4 47  ? -16.223 -4.401  5.727   1.00 80.08 47  D 1 
ATOM 3021 C CD2 . LEU D 4 47  ? -14.891 -2.758  4.448   1.00 80.05 47  D 1 
ATOM 3022 N N   . HIS D 4 48  ? -12.348 -6.832  1.655   1.00 80.88 48  D 1 
ATOM 3023 C CA  . HIS D 4 48  ? -11.300 -7.846  1.556   1.00 80.50 48  D 1 
ATOM 3024 C C   . HIS D 4 48  ? -9.908  -7.268  1.789   1.00 82.88 48  D 1 
ATOM 3025 O O   . HIS D 4 48  ? -9.116  -7.843  2.531   1.00 81.47 48  D 1 
ATOM 3026 C CB  . HIS D 4 48  ? -11.399 -8.529  0.195   1.00 76.98 48  D 1 
ATOM 3027 C CG  . HIS D 4 48  ? -10.513 -9.730  0.068   1.00 70.95 48  D 1 
ATOM 3028 N ND1 . HIS D 4 48  ? -10.761 -10.988 0.581   1.00 61.38 48  D 1 
ATOM 3029 C CD2 . HIS D 4 48  ? -9.325  -9.808  -0.607  1.00 60.80 48  D 1 
ATOM 3030 C CE1 . HIS D 4 48  ? -9.762  -11.791 0.208   1.00 56.64 48  D 1 
ATOM 3031 N NE2 . HIS D 4 48  ? -8.872  -11.114 -0.508  1.00 56.61 48  D 1 
ATOM 3032 N N   . SER D 4 49  ? -9.602  -6.100  1.230   1.00 81.01 49  D 1 
ATOM 3033 C CA  . SER D 4 49  ? -8.308  -5.434  1.378   1.00 81.56 49  D 1 
ATOM 3034 C C   . SER D 4 49  ? -8.013  -4.968  2.802   1.00 84.35 49  D 1 
ATOM 3035 O O   . SER D 4 49  ? -6.852  -4.827  3.170   1.00 82.41 49  D 1 
ATOM 3036 C CB  . SER D 4 49  ? -8.225  -4.239  0.421   1.00 78.02 49  D 1 
ATOM 3037 O OG  . SER D 4 49  ? -9.439  -3.514  0.377   1.00 69.73 49  D 1 
ATOM 3038 N N   . GLU D 4 50  ? -9.040  -4.751  3.621   1.00 86.33 50  D 1 
ATOM 3039 C CA  . GLU D 4 50  ? -8.904  -4.237  4.976   1.00 88.25 50  D 1 
ATOM 3040 C C   . GLU D 4 50  ? -8.946  -5.353  6.036   1.00 90.15 50  D 1 
ATOM 3041 O O   . GLU D 4 50  ? -8.237  -5.268  7.039   1.00 89.23 50  D 1 
ATOM 3042 C CB  . GLU D 4 50  ? -10.008 -3.213  5.256   1.00 87.96 50  D 1 
ATOM 3043 C CG  . GLU D 4 50  ? -9.919  -1.927  4.408   1.00 84.75 50  D 1 
ATOM 3044 C CD  . GLU D 4 50  ? -10.363 -2.081  2.945   1.00 84.47 50  D 1 
ATOM 3045 O OE1 . GLU D 4 50  ? -10.029 -1.203  2.124   1.00 75.86 50  D 1 
ATOM 3046 O OE2 . GLU D 4 50  ? -11.079 -3.040  2.591   1.00 77.21 50  D 1 
ATOM 3047 N N   . LEU D 4 51  ? -9.748  -6.381  5.806   1.00 91.57 51  D 1 
ATOM 3048 C CA  . LEU D 4 51  ? -9.998  -7.442  6.788   1.00 91.94 51  D 1 
ATOM 3049 C C   . LEU D 4 51  ? -9.233  -8.741  6.523   1.00 92.67 51  D 1 
ATOM 3050 O O   . LEU D 4 51  ? -9.292  -9.677  7.322   1.00 91.46 51  D 1 
ATOM 3051 C CB  . LEU D 4 51  ? -11.510 -7.699  6.887   1.00 91.28 51  D 1 
ATOM 3052 C CG  . LEU D 4 51  ? -12.374 -6.478  7.233   1.00 89.83 51  D 1 
ATOM 3053 C CD1 . LEU D 4 51  ? -13.812 -6.929  7.438   1.00 86.29 51  D 1 
ATOM 3054 C CD2 . LEU D 4 51  ? -11.919 -5.764  8.507   1.00 86.11 51  D 1 
ATOM 3055 N N   . MET D 4 52  ? -8.490  -8.823  5.425   1.00 91.97 52  D 1 
ATOM 3056 C CA  . MET D 4 52  ? -7.696  -9.988  5.058   1.00 92.17 52  D 1 
ATOM 3057 C C   . MET D 4 52  ? -6.317  -9.951  5.715   1.00 93.87 52  D 1 
ATOM 3058 O O   . MET D 4 52  ? -5.600  -8.952  5.679   1.00 93.95 52  D 1 
ATOM 3059 C CB  . MET D 4 52  ? -7.581  -10.067 3.532   1.00 89.42 52  D 1 
ATOM 3060 C CG  . MET D 4 52  ? -6.764  -11.263 3.057   1.00 78.16 52  D 1 
ATOM 3061 S SD  . MET D 4 52  ? -6.320  -11.246 1.295   1.00 70.27 52  D 1 
ATOM 3062 C CE  . MET D 4 52  ? -5.254  -9.808  1.204   1.00 59.82 52  D 1 
ATOM 3063 N N   . CYS D 4 53  ? -5.886  -11.101 6.250   1.00 92.60 53  D 1 
ATOM 3064 C CA  . CYS D 4 53  ? -4.496  -11.298 6.623   1.00 94.15 53  D 1 
ATOM 3065 C C   . CYS D 4 53  ? -3.645  -11.514 5.357   1.00 94.29 53  D 1 
ATOM 3066 O O   . CYS D 4 53  ? -3.848  -12.510 4.663   1.00 93.73 53  D 1 
ATOM 3067 C CB  . CYS D 4 53  ? -4.397  -12.492 7.571   1.00 95.19 53  D 1 
ATOM 3068 S SG  . CYS D 4 53  ? -2.657  -12.815 7.994   1.00 95.47 53  D 1 
ATOM 3069 N N   . PRO D 4 54  ? -2.611  -10.693 5.099   1.00 94.37 54  D 1 
ATOM 3070 C CA  . PRO D 4 54  ? -1.803  -10.839 3.892   1.00 93.38 54  D 1 
ATOM 3071 C C   . PRO D 4 54  ? -0.910  -12.085 3.891   1.00 93.01 54  D 1 
ATOM 3072 O O   . PRO D 4 54  ? -0.337  -12.426 2.862   1.00 91.03 54  D 1 
ATOM 3073 C CB  . PRO D 4 54  ? -0.985  -9.545  3.823   1.00 92.74 54  D 1 
ATOM 3074 C CG  . PRO D 4 54  ? -0.844  -9.140  5.284   1.00 91.09 54  D 1 
ATOM 3075 C CD  . PRO D 4 54  ? -2.177  -9.567  5.890   1.00 93.76 54  D 1 
ATOM 3076 N N   . ILE D 4 55  ? -0.776  -12.792 5.021   1.00 94.88 55  D 1 
ATOM 3077 C CA  . ILE D 4 55  ? 0.011   -14.034 5.122   1.00 94.68 55  D 1 
ATOM 3078 C C   . ILE D 4 55  ? -0.821  -15.253 4.735   1.00 94.11 55  D 1 
ATOM 3079 O O   . ILE D 4 55  ? -0.363  -16.062 3.941   1.00 92.94 55  D 1 
ATOM 3080 C CB  . ILE D 4 55  ? 0.634   -14.195 6.523   1.00 94.82 55  D 1 
ATOM 3081 C CG1 . ILE D 4 55  ? 1.580   -13.009 6.833   1.00 94.14 55  D 1 
ATOM 3082 C CG2 . ILE D 4 55  ? 1.374   -15.535 6.633   1.00 94.01 55  D 1 
ATOM 3083 C CD1 . ILE D 4 55  ? 2.162   -13.036 8.247   1.00 93.79 55  D 1 
ATOM 3084 N N   . CYS D 4 56  ? -2.016  -15.422 5.286   1.00 95.66 56  D 1 
ATOM 3085 C CA  . CYS D 4 56  ? -2.851  -16.589 4.978   1.00 95.34 56  D 1 
ATOM 3086 C C   . CYS D 4 56  ? -3.913  -16.338 3.903   1.00 94.63 56  D 1 
ATOM 3087 O O   . CYS D 4 56  ? -4.563  -17.293 3.485   1.00 93.17 56  D 1 
ATOM 3088 C CB  . CYS D 4 56  ? -3.460  -17.159 6.266   1.00 95.34 56  D 1 
ATOM 3089 S SG  . CYS D 4 56  ? -4.627  -15.994 7.034   1.00 94.99 56  D 1 
ATOM 3090 N N   . LEU D 4 57  ? -4.075  -15.096 3.464   1.00 93.89 57  D 1 
ATOM 3091 C CA  . LEU D 4 57  ? -5.101  -14.657 2.512   1.00 92.55 57  D 1 
ATOM 3092 C C   . LEU D 4 57  ? -6.521  -15.061 2.939   1.00 91.45 57  D 1 
ATOM 3093 O O   . LEU D 4 57  ? -7.371  -15.405 2.129   1.00 88.92 57  D 1 
ATOM 3094 C CB  . LEU D 4 57  ? -4.748  -15.096 1.081   1.00 92.10 57  D 1 
ATOM 3095 C CG  . LEU D 4 57  ? -3.342  -14.691 0.594   1.00 91.29 57  D 1 
ATOM 3096 C CD1 . LEU D 4 57  ? -3.156  -15.201 -0.838  1.00 88.78 57  D 1 
ATOM 3097 C CD2 . LEU D 4 57  ? -3.131  -13.178 0.595   1.00 88.58 57  D 1 
ATOM 3098 N N   . ASP D 4 58  ? -6.745  -15.031 4.247   1.00 93.42 58  D 1 
ATOM 3099 C CA  . ASP D 4 58  ? -8.051  -15.263 4.851   1.00 92.85 58  D 1 
ATOM 3100 C C   . ASP D 4 58  ? -8.398  -14.115 5.797   1.00 93.07 58  D 1 
ATOM 3101 O O   . ASP D 4 58  ? -7.550  -13.269 6.095   1.00 92.02 58  D 1 
ATOM 3102 C CB  . ASP D 4 58  ? -8.066  -16.631 5.557   1.00 91.52 58  D 1 
ATOM 3103 C CG  . ASP D 4 58  ? -9.419  -17.345 5.457   1.00 86.24 58  D 1 
ATOM 3104 O OD1 . ASP D 4 58  ? -10.427 -16.696 5.085   1.00 81.94 58  D 1 
ATOM 3105 O OD2 . ASP D 4 58  ? -9.428  -18.589 5.623   1.00 79.94 58  D 1 
ATOM 3106 N N   . MET D 4 59  ? -9.629  -14.094 6.289   1.00 93.18 59  D 1 
ATOM 3107 C CA  . MET D 4 59  ? -10.051 -13.093 7.256   1.00 93.33 59  D 1 
ATOM 3108 C C   . MET D 4 59  ? -9.168  -13.125 8.505   1.00 94.44 59  D 1 
ATOM 3109 O O   . MET D 4 59  ? -8.786  -14.192 8.986   1.00 94.15 59  D 1 
ATOM 3110 C CB  . MET D 4 59  ? -11.523 -13.326 7.591   1.00 91.59 59  D 1 
ATOM 3111 C CG  . MET D 4 59  ? -12.138 -12.138 8.346   1.00 86.31 59  D 1 
ATOM 3112 S SD  . MET D 4 59  ? -13.910 -12.349 8.624   1.00 82.21 59  D 1 
ATOM 3113 C CE  . MET D 4 59  ? -14.527 -12.245 6.940   1.00 72.83 59  D 1 
ATOM 3114 N N   . LEU D 4 60  ? -8.849  -11.948 9.039   1.00 94.48 60  D 1 
ATOM 3115 C CA  . LEU D 4 60  ? -8.070  -11.796 10.259  1.00 95.53 60  D 1 
ATOM 3116 C C   . LEU D 4 60  ? -8.740  -12.524 11.426  1.00 95.68 60  D 1 
ATOM 3117 O O   . LEU D 4 60  ? -9.945  -12.404 11.650  1.00 94.85 60  D 1 
ATOM 3118 C CB  . LEU D 4 60  ? -7.884  -10.306 10.578  1.00 95.93 60  D 1 
ATOM 3119 C CG  . LEU D 4 60  ? -6.900  -9.580  9.642   1.00 95.70 60  D 1 
ATOM 3120 C CD1 . LEU D 4 60  ? -7.051  -8.069  9.762   1.00 94.24 60  D 1 
ATOM 3121 C CD2 . LEU D 4 60  ? -5.450  -9.933  9.984   1.00 94.28 60  D 1 
ATOM 3122 N N   . LYS D 4 61  ? -7.937  -13.274 12.180  1.00 96.51 61  D 1 
ATOM 3123 C CA  . LYS D 4 61  ? -8.338  -13.987 13.395  1.00 96.43 61  D 1 
ATOM 3124 C C   . LYS D 4 61  ? -7.299  -13.744 14.473  1.00 97.03 61  D 1 
ATOM 3125 O O   . LYS D 4 61  ? -6.107  -13.922 14.205  1.00 95.70 61  D 1 
ATOM 3126 C CB  . LYS D 4 61  ? -8.469  -15.489 13.130  1.00 94.70 61  D 1 
ATOM 3127 C CG  . LYS D 4 61  ? -9.620  -15.806 12.168  1.00 84.52 61  D 1 
ATOM 3128 C CD  . LYS D 4 61  ? -9.762  -17.321 11.961  1.00 80.15 61  D 1 
ATOM 3129 C CE  . LYS D 4 61  ? -10.893 -17.564 10.960  1.00 68.37 61  D 1 
ATOM 3130 N NZ  . LYS D 4 61  ? -11.113 -18.999 10.695  1.00 59.31 61  D 1 
ATOM 3131 N N   . ASN D 4 62  ? -7.741  -13.378 15.667  1.00 97.50 62  D 1 
ATOM 3132 C CA  . ASN D 4 62  ? -6.877  -12.964 16.765  1.00 97.70 62  D 1 
ATOM 3133 C C   . ASN D 4 62  ? -5.864  -11.930 16.268  1.00 97.81 62  D 1 
ATOM 3134 O O   . ASN D 4 62  ? -4.654  -12.181 16.214  1.00 96.83 62  D 1 
ATOM 3135 C CB  . ASN D 4 62  ? -6.229  -14.185 17.435  1.00 97.22 62  D 1 
ATOM 3136 C CG  . ASN D 4 62  ? -7.241  -15.161 18.002  1.00 93.27 62  D 1 
ATOM 3137 O OD1 . ASN D 4 62  ? -8.350  -14.830 18.357  1.00 82.71 62  D 1 
ATOM 3138 N ND2 . ASN D 4 62  ? -6.883  -16.421 18.103  1.00 80.85 62  D 1 
ATOM 3139 N N   . THR D 4 63  ? -6.361  -10.800 15.806  1.00 97.91 63  D 1 
ATOM 3140 C CA  . THR D 4 63  ? -5.574  -9.798  15.099  1.00 97.90 63  D 1 
ATOM 3141 C C   . THR D 4 63  ? -4.405  -9.321  15.945  1.00 97.96 63  D 1 
ATOM 3142 O O   . THR D 4 63  ? -4.549  -8.951  17.107  1.00 97.42 63  D 1 
ATOM 3143 C CB  . THR D 4 63  ? -6.449  -8.622  14.647  1.00 97.48 63  D 1 
ATOM 3144 O OG1 . THR D 4 63  ? -7.496  -9.114  13.848  1.00 94.13 63  D 1 
ATOM 3145 C CG2 . THR D 4 63  ? -5.684  -7.607  13.800  1.00 94.78 63  D 1 
ATOM 3146 N N   . MET D 4 64  ? -3.227  -9.324  15.351  1.00 97.95 64  D 1 
ATOM 3147 C CA  . MET D 4 64  ? -2.054  -8.652  15.887  1.00 97.89 64  D 1 
ATOM 3148 C C   . MET D 4 64  ? -1.641  -7.535  14.950  1.00 97.94 64  D 1 
ATOM 3149 O O   . MET D 4 64  ? -1.477  -7.743  13.749  1.00 97.48 64  D 1 
ATOM 3150 C CB  . MET D 4 64  ? -0.899  -9.627  16.121  1.00 97.33 64  D 1 
ATOM 3151 C CG  . MET D 4 64  ? -1.203  -10.620 17.238  1.00 93.09 64  D 1 
ATOM 3152 S SD  . MET D 4 64  ? 0.265   -11.474 17.908  1.00 89.98 64  D 1 
ATOM 3153 C CE  . MET D 4 64  ? 0.983   -10.144 18.884  1.00 79.83 64  D 1 
ATOM 3154 N N   . THR D 4 65  ? -1.404  -6.373  15.536  1.00 97.60 65  D 1 
ATOM 3155 C CA  . THR D 4 65  ? -1.024  -5.159  14.814  1.00 97.71 65  D 1 
ATOM 3156 C C   . THR D 4 65  ? 0.408   -4.773  15.151  1.00 97.50 65  D 1 
ATOM 3157 O O   . THR D 4 65  ? 0.824   -4.749  16.313  1.00 96.78 65  D 1 
ATOM 3158 C CB  . THR D 4 65  ? -2.037  -4.051  15.094  1.00 97.50 65  D 1 
ATOM 3159 O OG1 . THR D 4 65  ? -3.283  -4.466  14.589  1.00 94.80 65  D 1 
ATOM 3160 C CG2 . THR D 4 65  ? -1.696  -2.745  14.385  1.00 95.16 65  D 1 
ATOM 3161 N N   . THR D 4 66  ? 1.197   -4.471  14.125  1.00 96.85 66  D 1 
ATOM 3162 C CA  . THR D 4 66  ? 2.555   -3.945  14.306  1.00 96.67 66  D 1 
ATOM 3163 C C   . THR D 4 66  ? 2.497   -2.513  14.834  1.00 96.35 66  D 1 
ATOM 3164 O O   . THR D 4 66  ? 1.820   -1.667  14.260  1.00 95.76 66  D 1 
ATOM 3165 C CB  . THR D 4 66  ? 3.360   -3.971  13.007  1.00 96.07 66  D 1 
ATOM 3166 O OG1 . THR D 4 66  ? 2.717   -3.231  12.003  1.00 92.04 66  D 1 
ATOM 3167 C CG2 . THR D 4 66  ? 3.571   -5.381  12.475  1.00 92.87 66  D 1 
ATOM 3168 N N   . LYS D 4 67  ? 3.262   -2.204  15.887  1.00 96.05 67  D 1 
ATOM 3169 C CA  . LYS D 4 67  ? 3.256   -0.873  16.518  1.00 95.82 67  D 1 
ATOM 3170 C C   . LYS D 4 67  ? 3.711   0.239   15.561  1.00 95.47 67  D 1 
ATOM 3171 O O   . LYS D 4 67  ? 3.063   1.270   15.443  1.00 93.79 67  D 1 
ATOM 3172 C CB  . LYS D 4 67  ? 4.139   -0.874  17.767  1.00 95.13 67  D 1 
ATOM 3173 C CG  . LYS D 4 67  ? 3.580   -1.749  18.898  1.00 92.28 67  D 1 
ATOM 3174 C CD  . LYS D 4 67  ? 4.480   -1.707  20.140  1.00 90.39 67  D 1 
ATOM 3175 C CE  . LYS D 4 67  ? 4.480   -0.286  20.742  1.00 83.69 67  D 1 
ATOM 3176 N NZ  . LYS D 4 67  ? 5.362   -0.144  21.920  1.00 77.79 67  D 1 
ATOM 3177 N N   . GLU D 4 68  ? 4.825   0.007   14.859  1.00 94.48 68  D 1 
ATOM 3178 C CA  . GLU D 4 68  ? 5.459   1.064   14.065  1.00 93.46 68  D 1 
ATOM 3179 C C   . GLU D 4 68  ? 4.732   1.430   12.773  1.00 93.43 68  D 1 
ATOM 3180 O O   . GLU D 4 68  ? 4.823   2.566   12.310  1.00 90.96 68  D 1 
ATOM 3181 C CB  . GLU D 4 68  ? 6.900   0.654   13.743  1.00 91.64 68  D 1 
ATOM 3182 C CG  . GLU D 4 68  ? 7.834   0.717   14.959  1.00 83.42 68  D 1 
ATOM 3183 C CD  . GLU D 4 68  ? 7.818   2.102   15.623  1.00 78.77 68  D 1 
ATOM 3184 O OE1 . GLU D 4 68  ? 7.909   2.138   16.864  1.00 71.75 68  D 1 
ATOM 3185 O OE2 . GLU D 4 68  ? 7.631   3.112   14.903  1.00 71.55 68  D 1 
ATOM 3186 N N   . CYS D 4 69  ? 4.050   0.463   12.159  1.00 91.24 69  D 1 
ATOM 3187 C CA  . CYS D 4 69  ? 3.467   0.636   10.829  1.00 91.46 69  D 1 
ATOM 3188 C C   . CYS D 4 69  ? 1.980   0.270   10.730  1.00 92.26 69  D 1 
ATOM 3189 O O   . CYS D 4 69  ? 1.422   0.383   9.641   1.00 91.50 69  D 1 
ATOM 3190 C CB  . CYS D 4 69  ? 4.341   -0.112  9.806   1.00 90.47 69  D 1 
ATOM 3191 S SG  . CYS D 4 69  ? 4.576   -1.870  10.224  1.00 89.71 69  D 1 
ATOM 3192 N N   . LEU D 4 70  ? 1.353   -0.142  11.829  1.00 94.25 70  D 1 
ATOM 3193 C CA  . LEU D 4 70  ? -0.062  -0.509  11.916  1.00 94.95 70  D 1 
ATOM 3194 C C   . LEU D 4 70  ? -0.521  -1.525  10.852  1.00 94.91 70  D 1 
ATOM 3195 O O   . LEU D 4 70  ? -1.651  -1.465  10.366  1.00 93.68 70  D 1 
ATOM 3196 C CB  . LEU D 4 70  ? -0.955  0.739   11.963  1.00 94.98 70  D 1 
ATOM 3197 C CG  . LEU D 4 70  ? -0.683  1.714   13.122  1.00 94.14 70  D 1 
ATOM 3198 C CD1 . LEU D 4 70  ? -1.743  2.811   13.075  1.00 91.65 70  D 1 
ATOM 3199 C CD2 . LEU D 4 70  ? -0.757  1.047   14.491  1.00 91.49 70  D 1 
ATOM 3200 N N   . HIS D 4 71  ? 0.349   -2.479  10.509  1.00 94.97 71  D 1 
ATOM 3201 C CA  . HIS D 4 71  ? -0.054  -3.600  9.665   1.00 94.97 71  D 1 
ATOM 3202 C C   . HIS D 4 71  ? -0.614  -4.749  10.515  1.00 95.29 71  D 1 
ATOM 3203 O O   . HIS D 4 71  ? -0.016  -5.122  11.523  1.00 95.14 71  D 1 
ATOM 3204 C CB  . HIS D 4 71  ? 1.099   -4.051  8.776   1.00 94.71 71  D 1 
ATOM 3205 C CG  . HIS D 4 71  ? 1.499   -3.013  7.776   1.00 94.47 71  D 1 
ATOM 3206 N ND1 . HIS D 4 71  ? 2.761   -2.491  7.611   1.00 90.04 71  D 1 
ATOM 3207 C CD2 . HIS D 4 71  ? 0.698   -2.372  6.865   1.00 88.75 71  D 1 
ATOM 3208 C CE1 . HIS D 4 71  ? 2.721   -1.577  6.638   1.00 88.73 71  D 1 
ATOM 3209 N NE2 . HIS D 4 71  ? 1.483   -1.476  6.156   1.00 88.95 71  D 1 
ATOM 3210 N N   . ARG D 4 72  ? -1.741  -5.291  10.084  1.00 96.39 72  D 1 
ATOM 3211 C CA  . ARG D 4 72  ? -2.521  -6.294  10.804  1.00 96.57 72  D 1 
ATOM 3212 C C   . ARG D 4 72  ? -2.337  -7.685  10.205  1.00 96.36 72  D 1 
ATOM 3213 O O   . ARG D 4 72  ? -2.297  -7.847  8.990   1.00 95.85 72  D 1 
ATOM 3214 C CB  . ARG D 4 72  ? -3.994  -5.869  10.830  1.00 96.67 72  D 1 
ATOM 3215 C CG  . ARG D 4 72  ? -4.216  -4.601  11.680  1.00 95.84 72  D 1 
ATOM 3216 C CD  . ARG D 4 72  ? -5.672  -4.150  11.653  1.00 95.26 72  D 1 
ATOM 3217 N NE  . ARG D 4 72  ? -5.895  -3.029  12.573  1.00 94.44 72  D 1 
ATOM 3218 C CZ  . ARG D 4 72  ? -5.778  -1.730  12.324  1.00 94.67 72  D 1 
ATOM 3219 N NH1 . ARG D 4 72  ? -5.464  -1.237  11.153  1.00 89.80 72  D 1 
ATOM 3220 N NH2 . ARG D 4 72  ? -5.968  -0.890  13.277  1.00 91.76 72  D 1 
ATOM 3221 N N   . PHE D 4 73  ? -2.237  -8.682  11.083  1.00 97.16 73  D 1 
ATOM 3222 C CA  . PHE D 4 73  ? -2.044  -10.087 10.738  1.00 97.12 73  D 1 
ATOM 3223 C C   . PHE D 4 73  ? -2.804  -10.972 11.727  1.00 97.34 73  D 1 
ATOM 3224 O O   . PHE D 4 73  ? -2.984  -10.582 12.880  1.00 97.08 73  D 1 
ATOM 3225 C CB  . PHE D 4 73  ? -0.553  -10.439 10.777  1.00 96.77 73  D 1 
ATOM 3226 C CG  . PHE D 4 73  ? 0.349   -9.518  9.976   1.00 96.69 73  D 1 
ATOM 3227 C CD1 . PHE D 4 73  ? 0.560   -9.747  8.610   1.00 95.76 73  D 1 
ATOM 3228 C CD2 . PHE D 4 73  ? 0.941   -8.405  10.594  1.00 95.71 73  D 1 
ATOM 3229 C CE1 . PHE D 4 73  ? 1.357   -8.875  7.855   1.00 95.35 73  D 1 
ATOM 3230 C CE2 . PHE D 4 73  ? 1.737   -7.517  9.844   1.00 95.26 73  D 1 
ATOM 3231 C CZ  . PHE D 4 73  ? 1.936   -7.752  8.475   1.00 95.61 73  D 1 
ATOM 3232 N N   . CYS D 4 74  ? -3.169  -12.178 11.331  1.00 97.42 74  D 1 
ATOM 3233 C CA  . CYS D 4 74  ? -3.557  -13.192 12.306  1.00 97.68 74  D 1 
ATOM 3234 C C   . CYS D 4 74  ? -2.376  -13.453 13.264  1.00 97.51 74  D 1 
ATOM 3235 O O   . CYS D 4 74  ? -1.231  -13.530 12.811  1.00 96.93 74  D 1 
ATOM 3236 C CB  . CYS D 4 74  ? -3.938  -14.498 11.600  1.00 97.27 74  D 1 
ATOM 3237 S SG  . CYS D 4 74  ? -5.294  -14.272 10.410  1.00 95.18 74  D 1 
ATOM 3238 N N   . ALA D 4 75  ? -2.665  -13.651 14.544  1.00 97.66 75  D 1 
ATOM 3239 C CA  . ALA D 4 75  ? -1.642  -13.926 15.555  1.00 97.39 75  D 1 
ATOM 3240 C C   . ALA D 4 75  ? -0.718  -15.079 15.142  1.00 96.91 75  D 1 
ATOM 3241 O O   . ALA D 4 75  ? 0.500   -14.899 15.078  1.00 96.21 75  D 1 
ATOM 3242 C CB  . ALA D 4 75  ? -2.345  -14.223 16.888  1.00 97.08 75  D 1 
ATOM 3243 N N   . ASP D 4 76  ? -1.283  -16.224 14.765  1.00 97.16 76  D 1 
ATOM 3244 C CA  . ASP D 4 76  ? -0.509  -17.400 14.373  1.00 96.64 76  D 1 
ATOM 3245 C C   . ASP D 4 76  ? 0.368   -17.154 13.141  1.00 96.44 76  D 1 
ATOM 3246 O O   . ASP D 4 76  ? 1.520   -17.593 13.089  1.00 95.21 76  D 1 
ATOM 3247 C CB  . ASP D 4 76  ? -1.453  -18.579 14.109  1.00 95.79 76  D 1 
ATOM 3248 C CG  . ASP D 4 76  ? -2.208  -19.017 15.362  1.00 87.72 76  D 1 
ATOM 3249 O OD1 . ASP D 4 76  ? -1.685  -18.760 16.471  1.00 80.65 76  D 1 
ATOM 3250 O OD2 . ASP D 4 76  ? -3.302  -19.588 15.183  1.00 80.24 76  D 1 
ATOM 3251 N N   . CYS D 4 77  ? -0.142  -16.392 12.172  1.00 96.55 77  D 1 
ATOM 3252 C CA  . CYS D 4 77  ? 0.586   -16.090 10.949  1.00 96.54 77  D 1 
ATOM 3253 C C   . CYS D 4 77  ? 1.836   -15.249 11.232  1.00 96.16 77  D 1 
ATOM 3254 O O   . CYS D 4 77  ? 2.935   -15.620 10.824  1.00 95.16 77  D 1 
ATOM 3255 C CB  . CYS D 4 77  ? -0.341  -15.369 9.961   1.00 96.64 77  D 1 
ATOM 3256 S SG  . CYS D 4 77  ? -1.658  -16.477 9.387   1.00 96.08 77  D 1 
ATOM 3257 N N   . ILE D 4 78  ? 1.693   -14.140 11.957  1.00 96.26 78  D 1 
ATOM 3258 C CA  . ILE D 4 78  ? 2.823   -13.247 12.229  1.00 95.91 78  D 1 
ATOM 3259 C C   . ILE D 4 78  ? 3.814   -13.846 13.225  1.00 95.39 78  D 1 
ATOM 3260 O O   . ILE D 4 78  ? 5.021   -13.666 13.076  1.00 94.76 78  D 1 
ATOM 3261 C CB  . ILE D 4 78  ? 2.333   -11.845 12.639  1.00 95.97 78  D 1 
ATOM 3262 C CG1 . ILE D 4 78  ? 3.464   -10.791 12.666  1.00 94.96 78  D 1 
ATOM 3263 C CG2 . ILE D 4 78  ? 1.605   -11.854 13.994  1.00 95.01 78  D 1 
ATOM 3264 C CD1 . ILE D 4 78  ? 4.170   -10.584 11.319  1.00 93.84 78  D 1 
ATOM 3265 N N   . ILE D 4 79  ? 3.340   -14.616 14.216  1.00 95.42 79  D 1 
ATOM 3266 C CA  . ILE D 4 79  ? 4.220   -15.327 15.149  1.00 94.57 79  D 1 
ATOM 3267 C C   . ILE D 4 79  ? 5.053   -16.356 14.394  1.00 93.83 79  D 1 
ATOM 3268 O O   . ILE D 4 79  ? 6.260   -16.443 14.628  1.00 92.81 79  D 1 
ATOM 3269 C CB  . ILE D 4 79  ? 3.400   -15.975 16.291  1.00 94.21 79  D 1 
ATOM 3270 C CG1 . ILE D 4 79  ? 2.830   -14.871 17.220  1.00 92.42 79  D 1 
ATOM 3271 C CG2 . ILE D 4 79  ? 4.260   -16.949 17.115  1.00 91.90 79  D 1 
ATOM 3272 C CD1 . ILE D 4 79  ? 1.754   -15.384 18.177  1.00 82.89 79  D 1 
ATOM 3273 N N   . THR D 4 80  ? 4.453   -17.095 13.473  1.00 94.94 80  D 1 
ATOM 3274 C CA  . THR D 4 80  ? 5.176   -18.064 12.645  1.00 94.64 80  D 1 
ATOM 3275 C C   . THR D 4 80  ? 6.198   -17.372 11.750  1.00 94.32 80  D 1 
ATOM 3276 O O   . THR D 4 80  ? 7.347   -17.792 11.728  1.00 93.35 80  D 1 
ATOM 3277 C CB  . THR D 4 80  ? 4.206   -18.926 11.818  1.00 94.53 80  D 1 
ATOM 3278 O OG1 . THR D 4 80  ? 3.270   -19.534 12.671  1.00 90.91 80  D 1 
ATOM 3279 C CG2 . THR D 4 80  ? 4.929   -20.055 11.096  1.00 90.22 80  D 1 
ATOM 3280 N N   . ALA D 4 81  ? 5.833   -16.261 11.121  1.00 94.28 81  D 1 
ATOM 3281 C CA  . ALA D 4 81  ? 6.770   -15.481 10.305  1.00 93.69 81  D 1 
ATOM 3282 C C   . ALA D 4 81  ? 7.995   -15.008 11.113  1.00 93.12 81  D 1 
ATOM 3283 O O   . ALA D 4 81  ? 9.132   -15.146 10.660  1.00 91.83 81  D 1 
ATOM 3284 C CB  . ALA D 4 81  ? 6.015   -14.295 9.691   1.00 93.70 81  D 1 
ATOM 3285 N N   . LEU D 4 82  ? 7.791   -14.502 12.333  1.00 93.73 82  D 1 
ATOM 3286 C CA  . LEU D 4 82  ? 8.883   -14.091 13.219  1.00 92.99 82  D 1 
ATOM 3287 C C   . LEU D 4 82  ? 9.748   -15.269 13.684  1.00 91.77 82  D 1 
ATOM 3288 O O   . LEU D 4 82  ? 10.960  -15.137 13.778  1.00 89.68 82  D 1 
ATOM 3289 C CB  . LEU D 4 82  ? 8.318   -13.325 14.425  1.00 92.81 82  D 1 
ATOM 3290 C CG  . LEU D 4 82  ? 7.736   -11.941 14.103  1.00 91.59 82  D 1 
ATOM 3291 C CD1 . LEU D 4 82  ? 7.092   -11.363 15.371  1.00 89.17 82  D 1 
ATOM 3292 C CD2 . LEU D 4 82  ? 8.795   -10.957 13.625  1.00 88.79 82  D 1 
ATOM 3293 N N   . ARG D 4 83  ? 9.132   -16.430 13.955  1.00 92.68 83  D 1 
ATOM 3294 C CA  . ARG D 4 83  ? 9.855   -17.663 14.332  1.00 91.55 83  D 1 
ATOM 3295 C C   . ARG D 4 83  ? 10.705  -18.201 13.184  1.00 90.49 83  D 1 
ATOM 3296 O O   . ARG D 4 83  ? 11.786  -18.721 13.444  1.00 86.94 83  D 1 
ATOM 3297 C CB  . ARG D 4 83  ? 8.871   -18.744 14.797  1.00 90.54 83  D 1 
ATOM 3298 C CG  . ARG D 4 83  ? 8.337   -18.487 16.211  1.00 82.07 83  D 1 
ATOM 3299 C CD  . ARG D 4 83  ? 7.312   -19.565 16.562  1.00 78.40 83  D 1 
ATOM 3300 N NE  . ARG D 4 83  ? 6.779   -19.415 17.934  1.00 69.72 83  D 1 
ATOM 3301 C CZ  . ARG D 4 83  ? 5.833   -20.162 18.478  1.00 63.76 83  D 1 
ATOM 3302 N NH1 . ARG D 4 83  ? 5.263   -21.125 17.817  1.00 57.32 83  D 1 
ATOM 3303 N NH2 . ARG D 4 83  ? 5.451   -19.944 19.695  1.00 54.85 83  D 1 
ATOM 3304 N N   . SER D 4 84  ? 10.285  -18.018 11.949  1.00 89.96 84  D 1 
ATOM 3305 C CA  . SER D 4 84  ? 11.049  -18.392 10.759  1.00 87.87 84  D 1 
ATOM 3306 C C   . SER D 4 84  ? 12.287  -17.508 10.506  1.00 86.40 84  D 1 
ATOM 3307 O O   . SER D 4 84  ? 12.961  -17.664 9.488   1.00 79.36 84  D 1 
ATOM 3308 C CB  . SER D 4 84  ? 10.135  -18.407 9.527   1.00 85.73 84  D 1 
ATOM 3309 O OG  . SER D 4 84  ? 9.041   -19.282 9.740   1.00 74.47 84  D 1 
ATOM 3310 N N   . GLY D 4 85  ? 12.610  -16.590 11.406  1.00 82.47 85  D 1 
ATOM 3311 C CA  . GLY D 4 85  ? 13.812  -15.741 11.356  1.00 79.88 85  D 1 
ATOM 3312 C C   . GLY D 4 85  ? 13.644  -14.432 10.591  1.00 82.29 85  D 1 
ATOM 3313 O O   . GLY D 4 85  ? 14.497  -13.549 10.722  1.00 75.92 85  D 1 
ATOM 3314 N N   . ASN D 4 86  ? 12.555  -14.259 9.861   1.00 82.91 86  D 1 
ATOM 3315 C CA  . ASN D 4 86  ? 12.289  -12.998 9.187   1.00 83.44 86  D 1 
ATOM 3316 C C   . ASN D 4 86  ? 11.781  -11.944 10.186  1.00 85.49 86  D 1 
ATOM 3317 O O   . ASN D 4 86  ? 10.625  -11.955 10.604  1.00 81.51 86  D 1 
ATOM 3318 C CB  . ASN D 4 86  ? 11.350  -13.226 7.993   1.00 77.50 86  D 1 
ATOM 3319 C CG  . ASN D 4 86  ? 11.378  -12.029 7.066   1.00 69.89 86  D 1 
ATOM 3320 O OD1 . ASN D 4 86  ? 11.935  -10.996 7.374   1.00 61.09 86  D 1 
ATOM 3321 N ND2 . ASN D 4 86  ? 10.805  -12.141 5.885   1.00 62.52 86  D 1 
ATOM 3322 N N   . LYS D 4 87  ? 12.678  -11.043 10.591  1.00 89.74 87  D 1 
ATOM 3323 C CA  . LYS D 4 87  ? 12.408  -9.987  11.575  1.00 91.02 87  D 1 
ATOM 3324 C C   . LYS D 4 87  ? 11.917  -8.683  10.916  1.00 91.96 87  D 1 
ATOM 3325 O O   . LYS D 4 87  ? 12.290  -7.586  11.332  1.00 88.39 87  D 1 
ATOM 3326 C CB  . LYS D 4 87  ? 13.628  -9.756  12.474  1.00 88.80 87  D 1 
ATOM 3327 C CG  . LYS D 4 87  ? 13.966  -10.986 13.320  1.00 84.68 87  D 1 
ATOM 3328 C CD  . LYS D 4 87  ? 15.112  -10.651 14.289  1.00 75.20 87  D 1 
ATOM 3329 C CE  . LYS D 4 87  ? 15.482  -11.887 15.105  1.00 68.37 87  D 1 
ATOM 3330 N NZ  . LYS D 4 87  ? 16.600  -11.616 16.035  1.00 59.84 87  D 1 
ATOM 3331 N N   . GLU D 4 88  ? 11.099  -8.816  9.893   1.00 90.48 88  D 1 
ATOM 3332 C CA  . GLU D 4 88  ? 10.545  -7.693  9.158   1.00 91.08 88  D 1 
ATOM 3333 C C   . GLU D 4 88  ? 9.021   -7.785  9.102   1.00 92.50 88  D 1 
ATOM 3334 O O   . GLU D 4 88  ? 8.443   -8.872  9.155   1.00 91.54 88  D 1 
ATOM 3335 C CB  . GLU D 4 88  ? 11.136  -7.619  7.752   1.00 87.61 88  D 1 
ATOM 3336 C CG  . GLU D 4 88  ? 12.645  -7.362  7.781   1.00 81.31 88  D 1 
ATOM 3337 C CD  . GLU D 4 88  ? 13.263  -7.220  6.385   1.00 80.86 88  D 1 
ATOM 3338 O OE1 . GLU D 4 88  ? 14.460  -6.856  6.342   1.00 73.01 88  D 1 
ATOM 3339 O OE2 . GLU D 4 88  ? 12.545  -7.455  5.385   1.00 74.63 88  D 1 
ATOM 3340 N N   . CYS D 4 89  ? 8.371   -6.638  8.994   1.00 90.46 89  D 1 
ATOM 3341 C CA  . CYS D 4 89  ? 6.946   -6.609  8.718   1.00 91.96 89  D 1 
ATOM 3342 C C   . CYS D 4 89  ? 6.694   -7.204  7.333   1.00 92.08 89  D 1 
ATOM 3343 O O   . CYS D 4 89  ? 7.169   -6.623  6.352   1.00 91.81 89  D 1 
ATOM 3344 C CB  . CYS D 4 89  ? 6.451   -5.159  8.799   1.00 92.44 89  D 1 
ATOM 3345 S SG  . CYS D 4 89  ? 4.684   -5.093  8.363   1.00 92.27 89  D 1 
ATOM 3346 N N   . PRO D 4 90  ? 5.911   -8.285  7.208   1.00 93.42 90  D 1 
ATOM 3347 C CA  . PRO D 4 90  ? 5.637   -8.887  5.910   1.00 92.72 90  D 1 
ATOM 3348 C C   . PRO D 4 90  ? 5.076   -7.925  4.860   1.00 92.20 90  D 1 
ATOM 3349 O O   . PRO D 4 90  ? 5.342   -8.086  3.680   1.00 90.36 90  D 1 
ATOM 3350 C CB  . PRO D 4 90  ? 4.642   -10.008 6.210   1.00 92.23 90  D 1 
ATOM 3351 C CG  . PRO D 4 90  ? 5.018   -10.432 7.626   1.00 90.99 90  D 1 
ATOM 3352 C CD  . PRO D 4 90  ? 5.375   -9.103  8.284   1.00 92.66 90  D 1 
ATOM 3353 N N   . THR D 4 91  ? 4.339   -6.893  5.296   1.00 91.27 91  D 1 
ATOM 3354 C CA  . THR D 4 91  ? 3.706   -5.935  4.381   1.00 89.84 91  D 1 
ATOM 3355 C C   . THR D 4 91  ? 4.642   -4.826  3.911   1.00 88.75 91  D 1 
ATOM 3356 O O   . THR D 4 91  ? 4.607   -4.461  2.745   1.00 86.02 91  D 1 
ATOM 3357 C CB  . THR D 4 91  ? 2.460   -5.325  5.036   1.00 89.49 91  D 1 
ATOM 3358 O OG1 . THR D 4 91  ? 1.603   -6.341  5.494   1.00 86.57 91  D 1 
ATOM 3359 C CG2 . THR D 4 91  ? 1.642   -4.458  4.082   1.00 86.00 91  D 1 
ATOM 3360 N N   . CYS D 4 92  ? 5.451   -4.245  4.808   1.00 88.78 92  D 1 
ATOM 3361 C CA  . CYS D 4 92  ? 6.250   -3.053  4.481   1.00 87.86 92  D 1 
ATOM 3362 C C   . CYS D 4 92  ? 7.757   -3.184  4.740   1.00 86.16 92  D 1 
ATOM 3363 O O   . CYS D 4 92  ? 8.474   -2.198  4.619   1.00 83.94 92  D 1 
ATOM 3364 C CB  . CYS D 4 92  ? 5.674   -1.834  5.209   1.00 87.32 92  D 1 
ATOM 3365 S SG  . CYS D 4 92  ? 6.085   -1.883  6.989   1.00 88.10 92  D 1 
ATOM 3366 N N   . ARG D 4 93  ? 8.222   -4.357  5.161   1.00 87.20 93  D 1 
ATOM 3367 C CA  . ARG D 4 93  ? 9.625   -4.692  5.444   1.00 86.18 93  D 1 
ATOM 3368 C C   . ARG D 4 93  ? 10.296  -3.841  6.541   1.00 86.24 93  D 1 
ATOM 3369 O O   . ARG D 4 93  ? 11.493  -3.945  6.754   1.00 83.67 93  D 1 
ATOM 3370 C CB  . ARG D 4 93  ? 10.438  -4.713  4.145   1.00 82.83 93  D 1 
ATOM 3371 C CG  . ARG D 4 93  ? 9.852   -5.668  3.079   1.00 80.30 93  D 1 
ATOM 3372 C CD  . ARG D 4 93  ? 10.812  -5.750  1.899   1.00 75.13 93  D 1 
ATOM 3373 N NE  . ARG D 4 93  ? 10.309  -6.654  0.842   1.00 71.59 93  D 1 
ATOM 3374 C CZ  . ARG D 4 93  ? 10.990  -7.005  -0.238  1.00 65.95 93  D 1 
ATOM 3375 N NH1 . ARG D 4 93  ? 12.186  -6.559  -0.482  1.00 59.61 93  D 1 
ATOM 3376 N NH2 . ARG D 4 93  ? 10.480  -7.831  -1.106  1.00 61.40 93  D 1 
ATOM 3377 N N   . LYS D 4 94  ? 9.547   -3.043  7.301   1.00 87.68 94  D 1 
ATOM 3378 C CA  . LYS D 4 94  ? 10.090  -2.399  8.501   1.00 87.38 94  D 1 
ATOM 3379 C C   . LYS D 4 94  ? 10.527  -3.454  9.510   1.00 87.44 94  D 1 
ATOM 3380 O O   . LYS D 4 94  ? 9.836   -4.446  9.708   1.00 86.95 94  D 1 
ATOM 3381 C CB  . LYS D 4 94  ? 9.085   -1.436  9.141   1.00 85.77 94  D 1 
ATOM 3382 C CG  . LYS D 4 94  ? 8.946   -0.132  8.348   1.00 79.37 94  D 1 
ATOM 3383 C CD  . LYS D 4 94  ? 8.086   0.864   9.127   1.00 75.00 94  D 1 
ATOM 3384 C CE  . LYS D 4 94  ? 8.002   2.191   8.382   1.00 66.76 94  D 1 
ATOM 3385 N NZ  . LYS D 4 94  ? 7.278   3.215   9.191   1.00 58.97 94  D 1 
ATOM 3386 N N   . LYS D 4 95  ? 11.649  -3.205  10.184  1.00 91.41 95  D 1 
ATOM 3387 C CA  . LYS D 4 95  ? 12.191  -4.122  11.186  1.00 92.04 95  D 1 
ATOM 3388 C C   . LYS D 4 95  ? 11.193  -4.378  12.316  1.00 92.42 95  D 1 
ATOM 3389 O O   . LYS D 4 95  ? 10.647  -3.452  12.900  1.00 90.25 95  D 1 
ATOM 3390 C CB  . LYS D 4 95  ? 13.529  -3.597  11.736  1.00 90.33 95  D 1 
ATOM 3391 C CG  . LYS D 4 95  ? 14.640  -3.633  10.669  1.00 79.12 95  D 1 
ATOM 3392 C CD  . LYS D 4 95  ? 15.990  -3.160  11.243  1.00 71.23 95  D 1 
ATOM 3393 C CE  . LYS D 4 95  ? 17.065  -3.225  10.161  1.00 59.95 95  D 1 
ATOM 3394 N NZ  . LYS D 4 95  ? 18.390  -2.733  10.622  1.00 51.14 95  D 1 
ATOM 3395 N N   . LEU D 4 96  ? 11.008  -5.662  12.642  1.00 91.33 96  D 1 
ATOM 3396 C CA  . LEU D 4 96  ? 10.252  -6.149  13.792  1.00 91.58 96  D 1 
ATOM 3397 C C   . LEU D 4 96  ? 11.225  -6.918  14.692  1.00 90.23 96  D 1 
ATOM 3398 O O   . LEU D 4 96  ? 11.478  -8.098  14.488  1.00 85.80 96  D 1 
ATOM 3399 C CB  . LEU D 4 96  ? 9.091   -7.039  13.330  1.00 90.84 96  D 1 
ATOM 3400 C CG  . LEU D 4 96  ? 7.971   -6.325  12.570  1.00 90.11 96  D 1 
ATOM 3401 C CD1 . LEU D 4 96  ? 6.908   -7.363  12.179  1.00 86.91 96  D 1 
ATOM 3402 C CD2 . LEU D 4 96  ? 7.285   -5.249  13.412  1.00 87.26 96  D 1 
ATOM 3403 N N   . VAL D 4 97  ? 11.748  -6.235  15.709  1.00 89.71 97  D 1 
ATOM 3404 C CA  . VAL D 4 97  ? 12.786  -6.815  16.581  1.00 88.22 97  D 1 
ATOM 3405 C C   . VAL D 4 97  ? 12.300  -8.085  17.288  1.00 87.95 97  D 1 
ATOM 3406 O O   . VAL D 4 97  ? 13.040  -9.061  17.432  1.00 81.86 97  D 1 
ATOM 3407 C CB  . VAL D 4 97  ? 13.260  -5.773  17.606  1.00 85.28 97  D 1 
ATOM 3408 C CG1 . VAL D 4 97  ? 14.402  -6.318  18.471  1.00 75.83 97  D 1 
ATOM 3409 C CG2 . VAL D 4 97  ? 13.765  -4.503  16.916  1.00 76.90 97  D 1 
ATOM 3410 N N   . SER D 4 98  ? 11.041  -8.086  17.744  1.00 87.10 98  D 1 
ATOM 3411 C CA  . SER D 4 98  ? 10.453  -9.210  18.466  1.00 87.20 98  D 1 
ATOM 3412 C C   . SER D 4 98  ? 8.924   -9.134  18.491  1.00 87.91 98  D 1 
ATOM 3413 O O   . SER D 4 98  ? 8.321   -8.175  18.003  1.00 86.07 98  D 1 
ATOM 3414 C CB  . SER D 4 98  ? 10.993  -9.220  19.902  1.00 84.24 98  D 1 
ATOM 3415 O OG  . SER D 4 98  ? 10.442  -8.158  20.659  1.00 79.59 98  D 1 
ATOM 3416 N N   . LYS D 4 99  ? 8.281   -10.107 19.159  1.00 84.88 99  D 1 
ATOM 3417 C CA  . LYS D 4 99  ? 6.845   -10.066 19.460  1.00 85.62 99  D 1 
ATOM 3418 C C   . LYS D 4 99  ? 6.420   -8.804  20.244  1.00 87.45 99  D 1 
ATOM 3419 O O   . LYS D 4 99  ? 5.262   -8.422  20.200  1.00 85.19 99  D 1 
ATOM 3420 C CB  . LYS D 4 99  ? 6.440   -11.365 20.193  1.00 82.02 99  D 1 
ATOM 3421 C CG  . LYS D 4 99  ? 4.916   -11.546 20.285  1.00 72.77 99  D 1 
ATOM 3422 C CD  . LYS D 4 99  ? 4.524   -12.833 21.025  1.00 70.79 99  D 1 
ATOM 3423 C CE  . LYS D 4 99  ? 2.985   -12.895 21.154  1.00 62.21 99  D 1 
ATOM 3424 N NZ  . LYS D 4 99  ? 2.507   -14.044 21.957  1.00 56.33 99  D 1 
ATOM 3425 N N   . ARG D 4 100 ? 7.359   -8.126  20.931  1.00 89.11 100 D 1 
ATOM 3426 C CA  . ARG D 4 100 ? 7.081   -6.847  21.624  1.00 90.39 100 D 1 
ATOM 3427 C C   . ARG D 4 100 ? 6.794   -5.691  20.662  1.00 92.44 100 D 1 
ATOM 3428 O O   . ARG D 4 100 ? 6.223   -4.692  21.082  1.00 90.09 100 D 1 
ATOM 3429 C CB  . ARG D 4 100 ? 8.249   -6.464  22.551  1.00 87.01 100 D 1 
ATOM 3430 C CG  . ARG D 4 100 ? 8.512   -7.490  23.660  1.00 78.16 100 D 1 
ATOM 3431 C CD  . ARG D 4 100 ? 9.652   -7.003  24.564  1.00 69.55 100 D 1 
ATOM 3432 N NE  . ARG D 4 100 ? 9.975   -7.974  25.627  1.00 59.65 100 D 1 
ATOM 3433 C CZ  . ARG D 4 100 ? 10.959  -7.868  26.509  1.00 52.18 100 D 1 
ATOM 3434 N NH1 . ARG D 4 100 ? 11.763  -6.844  26.504  1.00 45.82 100 D 1 
ATOM 3435 N NH2 . ARG D 4 100 ? 11.137  -8.798  27.395  1.00 44.27 100 D 1 
ATOM 3436 N N   . SER D 4 101 ? 7.149   -5.835  19.400  1.00 93.05 101 D 1 
ATOM 3437 C CA  . SER D 4 101 ? 6.816   -4.886  18.335  1.00 94.17 101 D 1 
ATOM 3438 C C   . SER D 4 101 ? 5.385   -5.049  17.808  1.00 95.30 101 D 1 
ATOM 3439 O O   . SER D 4 101 ? 4.972   -4.315  16.907  1.00 93.89 101 D 1 
ATOM 3440 C CB  . SER D 4 101 ? 7.815   -5.021  17.174  1.00 92.72 101 D 1 
ATOM 3441 O OG  . SER D 4 101 ? 9.143   -4.921  17.654  1.00 85.11 101 D 1 
ATOM 3442 N N   . LEU D 4 102 ? 4.636   -5.999  18.370  1.00 95.46 102 D 1 
ATOM 3443 C CA  . LEU D 4 102 ? 3.240   -6.293  18.068  1.00 96.03 102 D 1 
ATOM 3444 C C   . LEU D 4 102 ? 2.372   -6.015  19.296  1.00 96.42 102 D 1 
ATOM 3445 O O   . LEU D 4 102 ? 2.828   -6.121  20.439  1.00 95.23 102 D 1 
ATOM 3446 C CB  . LEU D 4 102 ? 3.109   -7.758  17.623  1.00 95.35 102 D 1 
ATOM 3447 C CG  . LEU D 4 102 ? 3.881   -8.110  16.344  1.00 93.92 102 D 1 
ATOM 3448 C CD1 . LEU D 4 102 ? 4.040   -9.625  16.224  1.00 89.66 102 D 1 
ATOM 3449 C CD2 . LEU D 4 102 ? 3.134   -7.631  15.102  1.00 89.00 102 D 1 
ATOM 3450 N N   . ARG D 4 103 ? 1.107   -5.727  19.049  1.00 96.64 103 D 1 
ATOM 3451 C CA  . ARG D 4 103 ? 0.057   -5.698  20.063  1.00 96.62 103 D 1 
ATOM 3452 C C   . ARG D 4 103 ? -1.134  -6.523  19.583  1.00 97.29 103 D 1 
ATOM 3453 O O   . ARG D 4 103 ? -1.404  -6.503  18.386  1.00 96.63 103 D 1 
ATOM 3454 C CB  . ARG D 4 103 ? -0.373  -4.250  20.343  1.00 95.22 103 D 1 
ATOM 3455 C CG  . ARG D 4 103 ? 0.708   -3.405  21.029  1.00 88.65 103 D 1 
ATOM 3456 C CD  . ARG D 4 103 ? 0.923   -3.814  22.477  1.00 85.58 103 D 1 
ATOM 3457 N NE  . ARG D 4 103 ? 1.929   -2.982  23.140  1.00 82.48 103 D 1 
ATOM 3458 C CZ  . ARG D 4 103 ? 3.203   -3.281  23.338  1.00 79.08 103 D 1 
ATOM 3459 N NH1 . ARG D 4 103 ? 3.739   -4.382  22.878  1.00 68.37 103 D 1 
ATOM 3460 N NH2 . ARG D 4 103 ? 3.966   -2.465  24.011  1.00 72.74 103 D 1 
ATOM 3461 N N   . PRO D 4 104 ? -1.844  -7.235  20.475  1.00 97.05 104 D 1 
ATOM 3462 C CA  . PRO D 4 104 ? -3.181  -7.719  20.169  1.00 96.98 104 D 1 
ATOM 3463 C C   . PRO D 4 104 ? -4.093  -6.543  19.843  1.00 97.11 104 D 1 
ATOM 3464 O O   . PRO D 4 104 ? -3.953  -5.477  20.447  1.00 96.49 104 D 1 
ATOM 3465 C CB  . PRO D 4 104 ? -3.658  -8.462  21.430  1.00 96.26 104 D 1 
ATOM 3466 C CG  . PRO D 4 104 ? -2.368  -8.728  22.210  1.00 94.29 104 D 1 
ATOM 3467 C CD  . PRO D 4 104 ? -1.485  -7.546  21.840  1.00 96.51 104 D 1 
ATOM 3468 N N   . ASP D 4 105 ? -5.003  -6.722  18.907  1.00 97.21 105 D 1 
ATOM 3469 C CA  . ASP D 4 105 ? -5.937  -5.687  18.463  1.00 97.48 105 D 1 
ATOM 3470 C C   . ASP D 4 105 ? -7.387  -6.147  18.685  1.00 97.48 105 D 1 
ATOM 3471 O O   . ASP D 4 105 ? -8.105  -6.450  17.731  1.00 96.52 105 D 1 
ATOM 3472 C CB  . ASP D 4 105 ? -5.618  -5.314  17.009  1.00 97.01 105 D 1 
ATOM 3473 C CG  . ASP D 4 105 ? -6.178  -3.955  16.594  1.00 96.82 105 D 1 
ATOM 3474 O OD1 . ASP D 4 105 ? -7.098  -3.445  17.263  1.00 94.69 105 D 1 
ATOM 3475 O OD2 . ASP D 4 105 ? -5.635  -3.407  15.610  1.00 94.22 105 D 1 
ATOM 3476 N N   . PRO D 4 106 ? -7.836  -6.251  19.960  1.00 96.64 106 D 1 
ATOM 3477 C CA  . PRO D 4 106 ? -9.167  -6.762  20.283  1.00 96.14 106 D 1 
ATOM 3478 C C   . PRO D 4 106 ? -10.287 -5.877  19.748  1.00 96.34 106 D 1 
ATOM 3479 O O   . PRO D 4 106 ? -11.369 -6.379  19.459  1.00 95.21 106 D 1 
ATOM 3480 C CB  . PRO D 4 106 ? -9.195  -6.850  21.813  1.00 95.47 106 D 1 
ATOM 3481 C CG  . PRO D 4 106 ? -8.192  -5.787  22.254  1.00 93.40 106 D 1 
ATOM 3482 C CD  . PRO D 4 106 ? -7.129  -5.867  21.168  1.00 96.23 106 D 1 
ATOM 3483 N N   . ASN D 4 107 ? -10.044 -4.587  19.566  1.00 96.78 107 D 1 
ATOM 3484 C CA  . ASN D 4 107 ? -11.037 -3.677  18.991  1.00 96.26 107 D 1 
ATOM 3485 C C   . ASN D 4 107 ? -11.283 -3.998  17.509  1.00 96.36 107 D 1 
ATOM 3486 O O   . ASN D 4 107 ? -12.414 -3.927  17.034  1.00 95.42 107 D 1 
ATOM 3487 C CB  . ASN D 4 107 ? -10.554 -2.228  19.146  1.00 95.28 107 D 1 
ATOM 3488 C CG  . ASN D 4 107 ? -10.410 -1.798  20.599  1.00 90.65 107 D 1 
ATOM 3489 O OD1 . ASN D 4 107 ? -11.085 -2.261  21.500  1.00 83.44 107 D 1 
ATOM 3490 N ND2 . ASN D 4 107 ? -9.509  -0.868  20.862  1.00 81.66 107 D 1 
ATOM 3491 N N   . PHE D 4 108 ? -10.234 -4.392  16.798  1.00 97.34 108 D 1 
ATOM 3492 C CA  . PHE D 4 108 ? -10.356 -4.806  15.409  1.00 97.27 108 D 1 
ATOM 3493 C C   . PHE D 4 108 ? -11.052 -6.168  15.289  1.00 97.12 108 D 1 
ATOM 3494 O O   . PHE D 4 108 ? -11.925 -6.337  14.439  1.00 96.28 108 D 1 
ATOM 3495 C CB  . PHE D 4 108 ? -8.971  -4.803  14.765  1.00 96.77 108 D 1 
ATOM 3496 C CG  . PHE D 4 108 ? -9.020  -4.629  13.268  1.00 96.64 108 D 1 
ATOM 3497 C CD1 . PHE D 4 108 ? -9.064  -5.741  12.418  1.00 94.56 108 D 1 
ATOM 3498 C CD2 . PHE D 4 108 ? -9.032  -3.331  12.720  1.00 94.68 108 D 1 
ATOM 3499 C CE1 . PHE D 4 108 ? -9.091  -5.565  11.027  1.00 93.81 108 D 1 
ATOM 3500 C CE2 . PHE D 4 108 ? -9.062  -3.152  11.331  1.00 93.31 108 D 1 
ATOM 3501 C CZ  . PHE D 4 108 ? -9.088  -4.268  10.481  1.00 94.33 108 D 1 
ATOM 3502 N N   . ASP D 4 109 ? -10.743 -7.104  16.177  1.00 97.36 109 D 1 
ATOM 3503 C CA  . ASP D 4 109 ? -11.450 -8.389  16.244  1.00 97.10 109 D 1 
ATOM 3504 C C   . ASP D 4 109 ? -12.935 -8.207  16.600  1.00 96.59 109 D 1 
ATOM 3505 O O   . ASP D 4 109 ? -13.795 -8.872  16.015  1.00 95.34 109 D 1 
ATOM 3506 C CB  . ASP D 4 109 ? -10.762 -9.317  17.263  1.00 97.13 109 D 1 
ATOM 3507 C CG  . ASP D 4 109 ? -9.396  -9.832  16.812  1.00 96.94 109 D 1 
ATOM 3508 O OD1 . ASP D 4 109 ? -9.173  -10.024 15.593  1.00 94.14 109 D 1 
ATOM 3509 O OD2 . ASP D 4 109 ? -8.542  -10.087 17.684  1.00 94.02 109 D 1 
ATOM 3510 N N   . ALA D 4 110 ? -13.260 -7.280  17.505  1.00 97.11 110 D 1 
ATOM 3511 C CA  . ALA D 4 110 ? -14.641 -6.949  17.854  1.00 96.58 110 D 1 
ATOM 3512 C C   . ALA D 4 110 ? -15.402 -6.353  16.663  1.00 95.80 110 D 1 
ATOM 3513 O O   . ALA D 4 110 ? -16.541 -6.746  16.401  1.00 94.63 110 D 1 
ATOM 3514 C CB  . ALA D 4 110 ? -14.639 -6.001  19.059  1.00 96.18 110 D 1 
ATOM 3515 N N   . LEU D 4 111 ? -14.771 -5.463  15.905  1.00 95.62 111 D 1 
ATOM 3516 C CA  . LEU D 4 111 ? -15.342 -4.920  14.677  1.00 95.12 111 D 1 
ATOM 3517 C C   . LEU D 4 111 ? -15.620 -6.033  13.650  1.00 94.60 111 D 1 
ATOM 3518 O O   . LEU D 4 111 ? -16.729 -6.103  13.116  1.00 93.32 111 D 1 
ATOM 3519 C CB  . LEU D 4 111 ? -14.408 -3.833  14.122  1.00 94.83 111 D 1 
ATOM 3520 C CG  . LEU D 4 111 ? -14.833 -3.269  12.752  1.00 93.94 111 D 1 
ATOM 3521 C CD1 . LEU D 4 111 ? -16.205 -2.596  12.802  1.00 90.17 111 D 1 
ATOM 3522 C CD2 . LEU D 4 111 ? -13.811 -2.232  12.291  1.00 89.63 111 D 1 
ATOM 3523 N N   . ILE D 4 112 ? -14.658 -6.920  13.415  1.00 94.88 112 D 1 
ATOM 3524 C CA  . ILE D 4 112 ? -14.849 -8.067  12.514  1.00 94.20 112 D 1 
ATOM 3525 C C   . ILE D 4 112 ? -16.007 -8.941  12.993  1.00 93.37 112 D 1 
ATOM 3526 O O   . ILE D 4 112 ? -16.858 -9.312  12.188  1.00 91.86 112 D 1 
ATOM 3527 C CB  . ILE D 4 112 ? -13.538 -8.874  12.373  1.00 94.18 112 D 1 
ATOM 3528 C CG1 . ILE D 4 112 ? -12.486 -8.046  11.602  1.00 93.15 112 D 1 
ATOM 3529 C CG2 . ILE D 4 112 ? -13.781 -10.210 11.642  1.00 92.84 112 D 1 
ATOM 3530 C CD1 . ILE D 4 112 ? -11.090 -8.668  11.601  1.00 91.01 112 D 1 
ATOM 3531 N N   . SER D 4 113 ? -16.081 -9.212  14.289  1.00 93.99 113 D 1 
ATOM 3532 C CA  . SER D 4 113 ? -17.130 -10.043 14.884  1.00 93.26 113 D 1 
ATOM 3533 C C   . SER D 4 113 ? -18.525 -9.419  14.791  1.00 92.15 113 D 1 
ATOM 3534 O O   . SER D 4 113 ? -19.517 -10.139 14.837  1.00 89.82 113 D 1 
ATOM 3535 C CB  . SER D 4 113 ? -16.825 -10.319 16.358  1.00 92.69 113 D 1 
ATOM 3536 O OG  . SER D 4 113 ? -15.558 -10.922 16.512  1.00 77.62 113 D 1 
ATOM 3537 N N   . LYS D 4 114 ? -18.621 -8.089  14.685  1.00 92.61 114 D 1 
ATOM 3538 C CA  . LYS D 4 114 ? -19.891 -7.405  14.430  1.00 91.72 114 D 1 
ATOM 3539 C C   . LYS D 4 114 ? -20.297 -7.467  12.958  1.00 90.75 114 D 1 
ATOM 3540 O O   . LYS D 4 114 ? -21.489 -7.516  12.670  1.00 87.34 114 D 1 
ATOM 3541 C CB  . LYS D 4 114 ? -19.811 -5.946  14.914  1.00 90.87 114 D 1 
ATOM 3542 C CG  . LYS D 4 114 ? -20.010 -5.794  16.435  1.00 83.64 114 D 1 
ATOM 3543 C CD  . LYS D 4 114 ? -21.470 -6.048  16.830  1.00 81.08 114 D 1 
ATOM 3544 C CE  . LYS D 4 114 ? -21.724 -5.722  18.295  1.00 75.36 114 D 1 
ATOM 3545 N NZ  . LYS D 4 114 ? -23.173 -5.787  18.617  1.00 67.84 114 D 1 
ATOM 3546 N N   . ILE D 4 115 ? -19.337 -7.478  12.059  1.00 90.84 115 D 1 
ATOM 3547 C CA  . ILE D 4 115 ? -19.602 -7.505  10.617  1.00 89.62 115 D 1 
ATOM 3548 C C   . ILE D 4 115 ? -19.929 -8.923  10.131  1.00 87.36 115 D 1 
ATOM 3549 O O   . ILE D 4 115 ? -20.798 -9.076  9.268   1.00 83.05 115 D 1 
ATOM 3550 C CB  . ILE D 4 115 ? -18.406 -6.894  9.859   1.00 89.69 115 D 1 
ATOM 3551 C CG1 . ILE D 4 115 ? -18.231 -5.398  10.215  1.00 88.07 115 D 1 
ATOM 3552 C CG2 . ILE D 4 115 ? -18.599 -7.017  8.337   1.00 87.38 115 D 1 
ATOM 3553 C CD1 . ILE D 4 115 ? -16.888 -4.811  9.753   1.00 85.16 115 D 1 
ATOM 3554 N N   . TYR D 4 116 ? -19.240 -9.945  10.685  1.00 87.54 116 D 1 
ATOM 3555 C CA  . TYR D 4 116 ? -19.308 -11.335 10.222  1.00 85.13 116 D 1 
ATOM 3556 C C   . TYR D 4 116 ? -19.568 -12.333 11.355  1.00 79.02 116 D 1 
ATOM 3557 O O   . TYR D 4 116 ? -20.178 -13.380 11.067  1.00 71.31 116 D 1 
ATOM 3558 C CB  . TYR D 4 116 ? -17.991 -11.708 9.540   1.00 81.17 116 D 1 
ATOM 3559 C CG  . TYR D 4 116 ? -17.685 -10.917 8.285   1.00 80.85 116 D 1 
ATOM 3560 C CD1 . TYR D 4 116 ? -18.519 -11.046 7.160   1.00 77.93 116 D 1 
ATOM 3561 C CD2 . TYR D 4 116 ? -16.578 -10.047 8.234   1.00 77.65 116 D 1 
ATOM 3562 C CE1 . TYR D 4 116 ? -18.254 -10.312 6.003   1.00 76.60 116 D 1 
ATOM 3563 C CE2 . TYR D 4 116 ? -16.310 -9.320  7.074   1.00 76.93 116 D 1 
ATOM 3564 C CZ  . TYR D 4 116 ? -17.145 -9.442  5.960   1.00 76.83 116 D 1 
ATOM 3565 O OH  . TYR D 4 116 ? -16.894 -8.715  4.829   1.00 73.73 116 D 1 
ATOM 3566 O OXT . TYR D 4 116 ? -19.102 -12.082 12.488  1.00 73.22 116 D 1 
#
