# Supplementary material for: Photocross-linking activity-based probes to capture the dynamics of ubiquitin RING E3 ligase interactions
Source: Biochem J. 2026 Jun 3;483(7):1115–30. doi: 10.1042/BCJ20260213 (PMC13234630; doi:10.1042/BCJ20260213)
Supplement: Supplementary Data File S2 [file BCJ-2026-0213_supp2.zip › 03_Chandler_Supplementary datafile2/RNF2_BMI1/Alphafold/fold_2026_01_22_10_06_ubch5ac85k_ubd32c_bmi1_rnf2_summary_confidences_0.json]

{
 "chain_iptm": [
  0.54,
  0.22,
  0.55,
  0.58
 ],
 "chain_pair_iptm": [
  [
   0.87,
   0.26,
   0.63,
   0.73
  ],
  [
   0.26,
   0.76,
   0.19,
   0.2
  ],
  [
   0.63,
   0.19,
   0.8,
   0.81
  ],
  [
   0.73,
   0.2,
   0.81,
   0.71
  ]
 ],
 "chain_pair_pae_min": [
  [
   0.76,
   14.4,
   3.53,
   2.08
  ],
  [
   14.22,
   0.76,
   20.32,
   20.18
  ],
  [
   3.94,
   13.75,
   0.76,
   1.06
  ],
  [
   2.37,
   13.94,
   1.15,
   0.76
  ]
 ],
 "chain_ptm": [
  0.87,
  0.76,
  0.8,
  0.71
 ],
 "fraction_disordered": 0.15,
 "has_clash": 0.0,
 "iptm": 0.69,
 "num_recycles": 10.0,
 "ptm": 0.72,
 "ranking_score": 0.77
}
