# Supplementary material for: Photocross-linking activity-based probes to capture the dynamics of ubiquitin RING E3 ligase interactions
Source: Biochem J. 2026 Jun 3;483(7):1115–30. doi: 10.1042/BCJ20260213 (PMC13234630; doi:10.1042/BCJ20260213)
Supplement: Supplementary Data File S2 [file BCJ-2026-0213_supp2.zip › 03_Chandler_Supplementary datafile2/RNF2_BMI1/Alphafold/fold_2026_01_22_10_06_ubch5ac85k_ubd32c_bmi1_rnf2_model_1.cif]

# By using this file you agree to the legally binding terms of use found at alphafoldserver.com/output-terms
data_72e559966452c139
#
_entry.id 72e559966452c139
#
loop_
_atom_type.symbol
C 
N 
O 
S 
#
loop_
_audit_author.name
_audit_author.pdbx_ordinal
"Google DeepMind" 1 
"Isomorphic Labs" 2 
#
_audit_conform.dict_location https://raw.githubusercontent.com/ihmwg/ModelCIF/master/dist/mmcif_ma.dic
_audit_conform.dict_name     mmcif_ma.dic
_audit_conform.dict_version  1.4.5
#
loop_
_chem_comp.formula
_chem_comp.formula_weight
_chem_comp.id
_chem_comp.mon_nstd_flag
_chem_comp.name
_chem_comp.pdbx_smiles
_chem_comp.pdbx_synonyms
_chem_comp.type
"C3 H7 N O2"    89.093  ALA y ALANINE         C[C@H](N)C(O)=O                  ? "L-PEPTIDE LINKING" 
"C6 H15 N4 O2"  175.209 ARG y ARGININE        N[C@@H](CCCNC(N)=[NH2+])C(O)=O   ? "L-PEPTIDE LINKING" 
"C4 H8 N2 O3"   132.118 ASN y ASPARAGINE      N[C@@H](CC(N)=O)C(O)=O           ? "L-PEPTIDE LINKING" 
"C4 H7 N O4"    133.103 ASP y "ASPARTIC ACID" N[C@@H](CC(O)=O)C(O)=O           ? "L-PEPTIDE LINKING" 
"C3 H7 N O2 S"  121.158 CYS y CYSTEINE        N[C@@H](CS)C(O)=O                ? "L-PEPTIDE LINKING" 
"C5 H10 N2 O3"  146.144 GLN y GLUTAMINE       N[C@@H](CCC(N)=O)C(O)=O          ? "L-PEPTIDE LINKING" 
"C5 H9 N O4"    147.129 GLU y "GLUTAMIC ACID" N[C@@H](CCC(O)=O)C(O)=O          ? "L-PEPTIDE LINKING" 
"C2 H5 N O2"    75.067  GLY y GLYCINE         NCC(O)=O                         ? "PEPTIDE LINKING"   
"C6 H10 N3 O2"  156.162 HIS y HISTIDINE       N[C@@H](Cc1c[nH]c[nH+]1)C(O)=O   ? "L-PEPTIDE LINKING" 
"C6 H13 N O2"   131.173 ILE y ISOLEUCINE      CC[C@H](C)[C@H](N)C(O)=O         ? "L-PEPTIDE LINKING" 
"C6 H13 N O2"   131.173 LEU y LEUCINE         CC(C)C[C@H](N)C(O)=O             ? "L-PEPTIDE LINKING" 
"C6 H15 N2 O2"  147.195 LYS y LYSINE          N[C@@H](CCCC[NH3+])C(O)=O        ? "L-PEPTIDE LINKING" 
"C5 H11 N O2 S" 149.211 MET y METHIONINE      CSCC[C@H](N)C(O)=O               ? "L-PEPTIDE LINKING" 
"C9 H11 N O2"   165.189 PHE y PHENYLALANINE   N[C@@H](Cc1ccccc1)C(O)=O         ? "L-PEPTIDE LINKING" 
"C5 H9 N O2"    115.130 PRO y PROLINE         OC(=O)[C@@H]1CCCN1               ? "L-PEPTIDE LINKING" 
"C3 H7 N O3"    105.093 SER y SERINE          N[C@@H](CO)C(O)=O                ? "L-PEPTIDE LINKING" 
"C4 H9 N O3"    119.119 THR y THREONINE       C[C@@H](O)[C@H](N)C(O)=O         ? "L-PEPTIDE LINKING" 
"C11 H12 N2 O2" 204.225 TRP y TRYPTOPHAN      N[C@@H](Cc1c[nH]c2ccccc12)C(O)=O ? "L-PEPTIDE LINKING" 
"C9 H11 N O3"   181.189 TYR y TYROSINE        N[C@@H](Cc1ccc(O)cc1)C(O)=O      ? "L-PEPTIDE LINKING" 
"C5 H11 N O2"   117.146 VAL y VALINE          CC(C)[C@H](N)C(O)=O              ? "L-PEPTIDE LINKING" 
#
_citation.book_publisher          ?
_citation.country                 UK
_citation.id                      primary
_citation.journal_full            Nature
_citation.journal_id_ASTM         NATUAS
_citation.journal_id_CSD          0006
_citation.journal_id_ISSN         0028-0836
_citation.journal_volume          630
_citation.page_first              493
_citation.page_last               500
_citation.pdbx_database_id_DOI    10.1038/s41586-024-07487-w
_citation.pdbx_database_id_PubMed 38718835
_citation.title                   "Accurate structure prediction of biomolecular interactions with AlphaFold 3"
_citation.year                    2024
#
loop_
_citation_author.citation_id
_citation_author.name
_citation_author.ordinal
primary "Google DeepMind" 1 
primary "Isomorphic Labs" 2 
#
loop_
_entity.id
_entity.pdbx_description
_entity.type
1 . polymer 
2 . polymer 
3 . polymer 
4 . polymer 
#
loop_
_entity_poly.entity_id
_entity_poly.pdbx_strand_id
_entity_poly.type
1 A polypeptide(L) 
2 B polypeptide(L) 
3 C polypeptide(L) 
4 D polypeptide(L) 
#
loop_
_entity_poly_seq.entity_id
_entity_poly_seq.hetero
_entity_poly_seq.mon_id
_entity_poly_seq.num
1 n MET 1   
1 n ALA 2   
1 n LEU 3   
1 n LYS 4   
1 n ARG 5   
1 n ILE 6   
1 n GLN 7   
1 n LYS 8   
1 n GLU 9   
1 n LEU 10  
1 n SER 11  
1 n ASP 12  
1 n LEU 13  
1 n GLN 14  
1 n ARG 15  
1 n ASP 16  
1 n PRO 17  
1 n PRO 18  
1 n ALA 19  
1 n HIS 20  
1 n CYS 21  
1 n SER 22  
1 n ALA 23  
1 n GLY 24  
1 n PRO 25  
1 n VAL 26  
1 n GLY 27  
1 n ASP 28  
1 n ASP 29  
1 n LEU 30  
1 n PHE 31  
1 n HIS 32  
1 n TRP 33  
1 n GLN 34  
1 n ALA 35  
1 n THR 36  
1 n ILE 37  
1 n MET 38  
1 n GLY 39  
1 n PRO 40  
1 n PRO 41  
1 n ASP 42  
1 n SER 43  
1 n ALA 44  
1 n TYR 45  
1 n GLN 46  
1 n GLY 47  
1 n GLY 48  
1 n VAL 49  
1 n PHE 50  
1 n PHE 51  
1 n LEU 52  
1 n THR 53  
1 n VAL 54  
1 n HIS 55  
1 n PHE 56  
1 n PRO 57  
1 n THR 58  
1 n ASP 59  
1 n TYR 60  
1 n PRO 61  
1 n PHE 62  
1 n LYS 63  
1 n PRO 64  
1 n PRO 65  
1 n LYS 66  
1 n ILE 67  
1 n ALA 68  
1 n PHE 69  
1 n THR 70  
1 n THR 71  
1 n LYS 72  
1 n ILE 73  
1 n TYR 74  
1 n HIS 75  
1 n PRO 76  
1 n ASN 77  
1 n ILE 78  
1 n ASN 79  
1 n SER 80  
1 n ASN 81  
1 n GLY 82  
1 n SER 83  
1 n ILE 84  
1 n LYS 85  
1 n LEU 86  
1 n ASP 87  
1 n ILE 88  
1 n LEU 89  
1 n ARG 90  
1 n SER 91  
1 n GLN 92  
1 n TRP 93  
1 n SER 94  
1 n PRO 95  
1 n ALA 96  
1 n LEU 97  
1 n THR 98  
1 n VAL 99  
1 n SER 100 
1 n LYS 101 
1 n VAL 102 
1 n LEU 103 
1 n LEU 104 
1 n SER 105 
1 n ILE 106 
1 n CYS 107 
1 n SER 108 
1 n LEU 109 
1 n LEU 110 
1 n CYS 111 
1 n ASP 112 
1 n PRO 113 
1 n ASN 114 
1 n PRO 115 
1 n ASP 116 
1 n ASP 117 
1 n PRO 118 
1 n LEU 119 
1 n VAL 120 
1 n PRO 121 
1 n ASP 122 
1 n ILE 123 
1 n ALA 124 
1 n GLN 125 
1 n ILE 126 
1 n TYR 127 
1 n LYS 128 
1 n SER 129 
1 n ASP 130 
1 n LYS 131 
1 n GLU 132 
1 n LYS 133 
1 n TYR 134 
1 n ASN 135 
1 n ARG 136 
1 n HIS 137 
1 n ALA 138 
1 n ARG 139 
1 n GLU 140 
1 n TRP 141 
1 n THR 142 
1 n GLN 143 
1 n LYS 144 
1 n TYR 145 
1 n ALA 146 
1 n MET 147 
2 n MET 1   
2 n GLN 2   
2 n ILE 3   
2 n PHE 4   
2 n VAL 5   
2 n LYS 6   
2 n THR 7   
2 n LEU 8   
2 n THR 9   
2 n GLY 10  
2 n LYS 11  
2 n THR 12  
2 n ILE 13  
2 n THR 14  
2 n LEU 15  
2 n GLU 16  
2 n VAL 17  
2 n GLU 18  
2 n PRO 19  
2 n SER 20  
2 n ASP 21  
2 n THR 22  
2 n ILE 23  
2 n GLU 24  
2 n ASN 25  
2 n VAL 26  
2 n LYS 27  
2 n ALA 28  
2 n LYS 29  
2 n ILE 30  
2 n GLN 31  
2 n CYS 32  
2 n LYS 33  
2 n GLU 34  
2 n GLY 35  
2 n ILE 36  
2 n PRO 37  
2 n PRO 38  
2 n ASP 39  
2 n GLN 40  
2 n GLN 41  
2 n ARG 42  
2 n LEU 43  
2 n ILE 44  
2 n PHE 45  
2 n ALA 46  
2 n GLY 47  
2 n LYS 48  
2 n GLN 49  
2 n LEU 50  
2 n GLU 51  
2 n ASP 52  
2 n GLY 53  
2 n ARG 54  
2 n THR 55  
2 n LEU 56  
2 n SER 57  
2 n ASP 58  
2 n TYR 59  
2 n ASN 60  
2 n ILE 61  
2 n GLN 62  
2 n LYS 63  
2 n GLU 64  
2 n SER 65  
2 n THR 66  
2 n LEU 67  
2 n HIS 68  
2 n LEU 69  
2 n VAL 70  
2 n LEU 71  
2 n ARG 72  
2 n LEU 73  
2 n ARG 74  
2 n GLY 75  
2 n GLY 76  
3 n GLY 1   
3 n SER 2   
3 n MET 3   
3 n HIS 4   
3 n ARG 5   
3 n THR 6   
3 n THR 7   
3 n ARG 8   
3 n ILE 9   
3 n LYS 10  
3 n ILE 11  
3 n THR 12  
3 n GLU 13  
3 n LEU 14  
3 n ASN 15  
3 n PRO 16  
3 n HIS 17  
3 n LEU 18  
3 n MET 19  
3 n CYS 20  
3 n VAL 21  
3 n LEU 22  
3 n CYS 23  
3 n GLY 24  
3 n GLY 25  
3 n TYR 26  
3 n PHE 27  
3 n ILE 28  
3 n ASP 29  
3 n ALA 30  
3 n THR 31  
3 n THR 32  
3 n ILE 33  
3 n ILE 34  
3 n GLU 35  
3 n CYS 36  
3 n LEU 37  
3 n HIS 38  
3 n SER 39  
3 n PHE 40  
3 n CYS 41  
3 n LYS 42  
3 n THR 43  
3 n CYS 44  
3 n ILE 45  
3 n VAL 46  
3 n ARG 47  
3 n TYR 48  
3 n LEU 49  
3 n GLU 50  
3 n THR 51  
3 n SER 52  
3 n LYS 53  
3 n TYR 54  
3 n CYS 55  
3 n PRO 56  
3 n ILE 57  
3 n CYS 58  
3 n ASP 59  
3 n VAL 60  
3 n GLN 61  
3 n VAL 62  
3 n HIS 63  
3 n LYS 64  
3 n THR 65  
3 n ARG 66  
3 n PRO 67  
3 n LEU 68  
3 n LEU 69  
3 n ASN 70  
3 n ILE 71  
3 n ARG 72  
3 n SER 73  
3 n ASP 74  
3 n LYS 75  
3 n THR 76  
3 n LEU 77  
3 n GLN 78  
3 n ASP 79  
3 n ILE 80  
3 n VAL 81  
3 n TYR 82  
3 n LYS 83  
3 n LEU 84  
3 n VAL 85  
3 n PRO 86  
3 n GLY 87  
3 n LEU 88  
3 n PHE 89  
3 n LYS 90  
3 n ASN 91  
3 n GLU 92  
3 n MET 93  
3 n LYS 94  
3 n ARG 95  
3 n ARG 96  
3 n ARG 97  
3 n ASP 98  
3 n PHE 99  
3 n TYR 100 
3 n ALA 101 
3 n ALA 102 
3 n HIS 103 
3 n PRO 104 
3 n SER 105 
3 n ALA 106 
3 n ASP 107 
3 n ALA 108 
3 n ALA 109 
3 n ASN 110 
3 n GLY 111 
4 n GLY 1   
4 n SER 2   
4 n MET 3   
4 n SER 4   
4 n GLN 5   
4 n ALA 6   
4 n VAL 7   
4 n GLN 8   
4 n THR 9   
4 n ASN 10  
4 n GLY 11  
4 n THR 12  
4 n GLN 13  
4 n PRO 14  
4 n LEU 15  
4 n SER 16  
4 n LYS 17  
4 n THR 18  
4 n TRP 19  
4 n GLU 20  
4 n LEU 21  
4 n SER 22  
4 n LEU 23  
4 n TYR 24  
4 n GLU 25  
4 n LEU 26  
4 n GLN 27  
4 n ARG 28  
4 n THR 29  
4 n PRO 30  
4 n GLN 31  
4 n GLU 32  
4 n ALA 33  
4 n ILE 34  
4 n THR 35  
4 n ASP 36  
4 n GLY 37  
4 n LEU 38  
4 n GLU 39  
4 n ILE 40  
4 n VAL 41  
4 n VAL 42  
4 n SER 43  
4 n PRO 44  
4 n ARG 45  
4 n SER 46  
4 n LEU 47  
4 n HIS 48  
4 n SER 49  
4 n GLU 50  
4 n LEU 51  
4 n MET 52  
4 n CYS 53  
4 n PRO 54  
4 n ILE 55  
4 n CYS 56  
4 n LEU 57  
4 n ASP 58  
4 n MET 59  
4 n LEU 60  
4 n LYS 61  
4 n ASN 62  
4 n THR 63  
4 n MET 64  
4 n THR 65  
4 n THR 66  
4 n LYS 67  
4 n GLU 68  
4 n CYS 69  
4 n LEU 70  
4 n HIS 71  
4 n ARG 72  
4 n PHE 73  
4 n CYS 74  
4 n ALA 75  
4 n ASP 76  
4 n CYS 77  
4 n ILE 78  
4 n ILE 79  
4 n THR 80  
4 n ALA 81  
4 n LEU 82  
4 n ARG 83  
4 n SER 84  
4 n GLY 85  
4 n ASN 86  
4 n LYS 87  
4 n GLU 88  
4 n CYS 89  
4 n PRO 90  
4 n THR 91  
4 n CYS 92  
4 n ARG 93  
4 n LYS 94  
4 n LYS 95  
4 n LEU 96  
4 n VAL 97  
4 n SER 98  
4 n LYS 99  
4 n ARG 100 
4 n SER 101 
4 n LEU 102 
4 n ARG 103 
4 n PRO 104 
4 n ASP 105 
4 n PRO 106 
4 n ASN 107 
4 n PHE 108 
4 n ASP 109 
4 n ALA 110 
4 n LEU 111 
4 n ILE 112 
4 n SER 113 
4 n LYS 114 
4 n ILE 115 
4 n TYR 116 
#
_ma_data.content_type "model coordinates"
_ma_data.id           1
_ma_data.name         Model
#
loop_
_ma_data_ref_db.id
_ma_data_ref_db.location_url
_ma_data_ref_db.name
_ma_data_ref_db.release_date
_ma_data_ref_db.version
1  . mgnify                . 2022_05 
2  . mgnify                . 2022_05 
3  . mgnify                . 2022_05 
4  . mgnify                . 2022_05 
5  . small_bfd             . default 
6  . small_bfd             . default 
7  . small_bfd             . default 
8  . small_bfd             . default 
9  . uniprot_cluster_annot . 2021_04 
10 . uniprot_cluster_annot . 2021_04 
11 . uniprot_cluster_annot . 2021_04 
12 . uniprot_cluster_annot . 2021_04 
13 . uniref90              . 2022_05 
14 . uniref90              . 2022_05 
15 . uniref90              . 2022_05 
16 . uniref90              . 2022_05 
#
_ma_model_list.data_id          1
_ma_model_list.model_group_id   1
_ma_model_list.model_group_name "AlphaFold-beta-20231127 (e527c150-d829-4511-b408-65d0a6f552a0 @ 2026-02-11 03:35:24)"
_ma_model_list.model_id         1
_ma_model_list.model_name       "Top ranked model"
_ma_model_list.model_type       "Ab initio model"
_ma_model_list.ordinal_id       1
#
loop_
_ma_protocol_step.method_type
_ma_protocol_step.ordinal_id
_ma_protocol_step.protocol_id
_ma_protocol_step.step_id
"coevolution MSA" 1 1 1 
"template search" 2 1 2 
modeling          3 1 3 
#
loop_
_ma_qa_metric.id
_ma_qa_metric.mode
_ma_qa_metric.name
_ma_qa_metric.software_group_id
_ma_qa_metric.type
1 global pLDDT 1 pLDDT 
2 local  pLDDT 1 pLDDT 
#
_ma_qa_metric_global.metric_id    1
_ma_qa_metric_global.metric_value 84.34
_ma_qa_metric_global.model_id     1
_ma_qa_metric_global.ordinal_id   1
#
_ma_software_group.group_id    1
_ma_software_group.ordinal_id  1
_ma_software_group.software_id 1
#
loop_
_ma_target_entity.data_id
_ma_target_entity.entity_id
_ma_target_entity.origin
1 1 . 
1 2 . 
1 3 . 
1 4 . 
#
loop_
_ma_target_entity_instance.asym_id
_ma_target_entity_instance.details
_ma_target_entity_instance.entity_id
A . 1 
B . 2 
C . 3 
D . 4 
#
loop_
_pdbx_data_usage.details
_pdbx_data_usage.id
_pdbx_data_usage.type
_pdbx_data_usage.url
;NON-COMMERCIAL USE ONLY, BY USING THIS FILE YOU AGREE TO THE TERMS OF USE FOUND
AT alphafoldserver.com/output-terms.
;
1 license    ? 
;THE INFORMATION IS NOT INTENDED FOR, HAS NOT BEEN VALIDATED FOR, AND IS NOT
APPROVED FOR CLINICAL USE. IT SHOULD NOT BE USED FOR CLINICAL PURPOSE OR RELIED
ON FOR MEDICAL OR OTHER PROFESSIONAL ADVICE. IT IS THEORETICAL MODELLING ONLY
AND CAUTION SHOULD BE EXERCISED IN ITS USE. IT IS PROVIDED "AS-IS" WITHOUT ANY
WARRANTY OF ANY KIND, WHETHER EXPRESSED OR IMPLIED. NO WARRANTY IS GIVEN THAT
USE OF THE INFORMATION SHALL NOT INFRINGE THE RIGHTS OF ANY THIRD PARTY.
;
2 disclaimer ? 
#
loop_
_pdbx_poly_seq_scheme.asym_id
_pdbx_poly_seq_scheme.auth_seq_num
_pdbx_poly_seq_scheme.entity_id
_pdbx_poly_seq_scheme.hetero
_pdbx_poly_seq_scheme.mon_id
_pdbx_poly_seq_scheme.pdb_ins_code
_pdbx_poly_seq_scheme.pdb_seq_num
_pdbx_poly_seq_scheme.pdb_strand_id
_pdbx_poly_seq_scheme.seq_id
A 1   1 n MET . 1   A 1   
A 2   1 n ALA . 2   A 2   
A 3   1 n LEU . 3   A 3   
A 4   1 n LYS . 4   A 4   
A 5   1 n ARG . 5   A 5   
A 6   1 n ILE . 6   A 6   
A 7   1 n GLN . 7   A 7   
A 8   1 n LYS . 8   A 8   
A 9   1 n GLU . 9   A 9   
A 10  1 n LEU . 10  A 10  
A 11  1 n SER . 11  A 11  
A 12  1 n ASP . 12  A 12  
A 13  1 n LEU . 13  A 13  
A 14  1 n GLN . 14  A 14  
A 15  1 n ARG . 15  A 15  
A 16  1 n ASP . 16  A 16  
A 17  1 n PRO . 17  A 17  
A 18  1 n PRO . 18  A 18  
A 19  1 n ALA . 19  A 19  
A 20  1 n HIS . 20  A 20  
A 21  1 n CYS . 21  A 21  
A 22  1 n SER . 22  A 22  
A 23  1 n ALA . 23  A 23  
A 24  1 n GLY . 24  A 24  
A 25  1 n PRO . 25  A 25  
A 26  1 n VAL . 26  A 26  
A 27  1 n GLY . 27  A 27  
A 28  1 n ASP . 28  A 28  
A 29  1 n ASP . 29  A 29  
A 30  1 n LEU . 30  A 30  
A 31  1 n PHE . 31  A 31  
A 32  1 n HIS . 32  A 32  
A 33  1 n TRP . 33  A 33  
A 34  1 n GLN . 34  A 34  
A 35  1 n ALA . 35  A 35  
A 36  1 n THR . 36  A 36  
A 37  1 n ILE . 37  A 37  
A 38  1 n MET . 38  A 38  
A 39  1 n GLY . 39  A 39  
A 40  1 n PRO . 40  A 40  
A 41  1 n PRO . 41  A 41  
A 42  1 n ASP . 42  A 42  
A 43  1 n SER . 43  A 43  
A 44  1 n ALA . 44  A 44  
A 45  1 n TYR . 45  A 45  
A 46  1 n GLN . 46  A 46  
A 47  1 n GLY . 47  A 47  
A 48  1 n GLY . 48  A 48  
A 49  1 n VAL . 49  A 49  
A 50  1 n PHE . 50  A 50  
A 51  1 n PHE . 51  A 51  
A 52  1 n LEU . 52  A 52  
A 53  1 n THR . 53  A 53  
A 54  1 n VAL . 54  A 54  
A 55  1 n HIS . 55  A 55  
A 56  1 n PHE . 56  A 56  
A 57  1 n PRO . 57  A 57  
A 58  1 n THR . 58  A 58  
A 59  1 n ASP . 59  A 59  
A 60  1 n TYR . 60  A 60  
A 61  1 n PRO . 61  A 61  
A 62  1 n PHE . 62  A 62  
A 63  1 n LYS . 63  A 63  
A 64  1 n PRO . 64  A 64  
A 65  1 n PRO . 65  A 65  
A 66  1 n LYS . 66  A 66  
A 67  1 n ILE . 67  A 67  
A 68  1 n ALA . 68  A 68  
A 69  1 n PHE . 69  A 69  
A 70  1 n THR . 70  A 70  
A 71  1 n THR . 71  A 71  
A 72  1 n LYS . 72  A 72  
A 73  1 n ILE . 73  A 73  
A 74  1 n TYR . 74  A 74  
A 75  1 n HIS . 75  A 75  
A 76  1 n PRO . 76  A 76  
A 77  1 n ASN . 77  A 77  
A 78  1 n ILE . 78  A 78  
A 79  1 n ASN . 79  A 79  
A 80  1 n SER . 80  A 80  
A 81  1 n ASN . 81  A 81  
A 82  1 n GLY . 82  A 82  
A 83  1 n SER . 83  A 83  
A 84  1 n ILE . 84  A 84  
A 85  1 n LYS . 85  A 85  
A 86  1 n LEU . 86  A 86  
A 87  1 n ASP . 87  A 87  
A 88  1 n ILE . 88  A 88  
A 89  1 n LEU . 89  A 89  
A 90  1 n ARG . 90  A 90  
A 91  1 n SER . 91  A 91  
A 92  1 n GLN . 92  A 92  
A 93  1 n TRP . 93  A 93  
A 94  1 n SER . 94  A 94  
A 95  1 n PRO . 95  A 95  
A 96  1 n ALA . 96  A 96  
A 97  1 n LEU . 97  A 97  
A 98  1 n THR . 98  A 98  
A 99  1 n VAL . 99  A 99  
A 100 1 n SER . 100 A 100 
A 101 1 n LYS . 101 A 101 
A 102 1 n VAL . 102 A 102 
A 103 1 n LEU . 103 A 103 
A 104 1 n LEU . 104 A 104 
A 105 1 n SER . 105 A 105 
A 106 1 n ILE . 106 A 106 
A 107 1 n CYS . 107 A 107 
A 108 1 n SER . 108 A 108 
A 109 1 n LEU . 109 A 109 
A 110 1 n LEU . 110 A 110 
A 111 1 n CYS . 111 A 111 
A 112 1 n ASP . 112 A 112 
A 113 1 n PRO . 113 A 113 
A 114 1 n ASN . 114 A 114 
A 115 1 n PRO . 115 A 115 
A 116 1 n ASP . 116 A 116 
A 117 1 n ASP . 117 A 117 
A 118 1 n PRO . 118 A 118 
A 119 1 n LEU . 119 A 119 
A 120 1 n VAL . 120 A 120 
A 121 1 n PRO . 121 A 121 
A 122 1 n ASP . 122 A 122 
A 123 1 n ILE . 123 A 123 
A 124 1 n ALA . 124 A 124 
A 125 1 n GLN . 125 A 125 
A 126 1 n ILE . 126 A 126 
A 127 1 n TYR . 127 A 127 
A 128 1 n LYS . 128 A 128 
A 129 1 n SER . 129 A 129 
A 130 1 n ASP . 130 A 130 
A 131 1 n LYS . 131 A 131 
A 132 1 n GLU . 132 A 132 
A 133 1 n LYS . 133 A 133 
A 134 1 n TYR . 134 A 134 
A 135 1 n ASN . 135 A 135 
A 136 1 n ARG . 136 A 136 
A 137 1 n HIS . 137 A 137 
A 138 1 n ALA . 138 A 138 
A 139 1 n ARG . 139 A 139 
A 140 1 n GLU . 140 A 140 
A 141 1 n TRP . 141 A 141 
A 142 1 n THR . 142 A 142 
A 143 1 n GLN . 143 A 143 
A 144 1 n LYS . 144 A 144 
A 145 1 n TYR . 145 A 145 
A 146 1 n ALA . 146 A 146 
A 147 1 n MET . 147 A 147 
B 1   2 n MET . 1   B 1   
B 2   2 n GLN . 2   B 2   
B 3   2 n ILE . 3   B 3   
B 4   2 n PHE . 4   B 4   
B 5   2 n VAL . 5   B 5   
B 6   2 n LYS . 6   B 6   
B 7   2 n THR . 7   B 7   
B 8   2 n LEU . 8   B 8   
B 9   2 n THR . 9   B 9   
B 10  2 n GLY . 10  B 10  
B 11  2 n LYS . 11  B 11  
B 12  2 n THR . 12  B 12  
B 13  2 n ILE . 13  B 13  
B 14  2 n THR . 14  B 14  
B 15  2 n LEU . 15  B 15  
B 16  2 n GLU . 16  B 16  
B 17  2 n VAL . 17  B 17  
B 18  2 n GLU . 18  B 18  
B 19  2 n PRO . 19  B 19  
B 20  2 n SER . 20  B 20  
B 21  2 n ASP . 21  B 21  
B 22  2 n THR . 22  B 22  
B 23  2 n ILE . 23  B 23  
B 24  2 n GLU . 24  B 24  
B 25  2 n ASN . 25  B 25  
B 26  2 n VAL . 26  B 26  
B 27  2 n LYS . 27  B 27  
B 28  2 n ALA . 28  B 28  
B 29  2 n LYS . 29  B 29  
B 30  2 n ILE . 30  B 30  
B 31  2 n GLN . 31  B 31  
B 32  2 n CYS . 32  B 32  
B 33  2 n LYS . 33  B 33  
B 34  2 n GLU . 34  B 34  
B 35  2 n GLY . 35  B 35  
B 36  2 n ILE . 36  B 36  
B 37  2 n PRO . 37  B 37  
B 38  2 n PRO . 38  B 38  
B 39  2 n ASP . 39  B 39  
B 40  2 n GLN . 40  B 40  
B 41  2 n GLN . 41  B 41  
B 42  2 n ARG . 42  B 42  
B 43  2 n LEU . 43  B 43  
B 44  2 n ILE . 44  B 44  
B 45  2 n PHE . 45  B 45  
B 46  2 n ALA . 46  B 46  
B 47  2 n GLY . 47  B 47  
B 48  2 n LYS . 48  B 48  
B 49  2 n GLN . 49  B 49  
B 50  2 n LEU . 50  B 50  
B 51  2 n GLU . 51  B 51  
B 52  2 n ASP . 52  B 52  
B 53  2 n GLY . 53  B 53  
B 54  2 n ARG . 54  B 54  
B 55  2 n THR . 55  B 55  
B 56  2 n LEU . 56  B 56  
B 57  2 n SER . 57  B 57  
B 58  2 n ASP . 58  B 58  
B 59  2 n TYR . 59  B 59  
B 60  2 n ASN . 60  B 60  
B 61  2 n ILE . 61  B 61  
B 62  2 n GLN . 62  B 62  
B 63  2 n LYS . 63  B 63  
B 64  2 n GLU . 64  B 64  
B 65  2 n SER . 65  B 65  
B 66  2 n THR . 66  B 66  
B 67  2 n LEU . 67  B 67  
B 68  2 n HIS . 68  B 68  
B 69  2 n LEU . 69  B 69  
B 70  2 n VAL . 70  B 70  
B 71  2 n LEU . 71  B 71  
B 72  2 n ARG . 72  B 72  
B 73  2 n LEU . 73  B 73  
B 74  2 n ARG . 74  B 74  
B 75  2 n GLY . 75  B 75  
B 76  2 n GLY . 76  B 76  
C 1   3 n GLY . 1   C 1   
C 2   3 n SER . 2   C 2   
C 3   3 n MET . 3   C 3   
C 4   3 n HIS . 4   C 4   
C 5   3 n ARG . 5   C 5   
C 6   3 n THR . 6   C 6   
C 7   3 n THR . 7   C 7   
C 8   3 n ARG . 8   C 8   
C 9   3 n ILE . 9   C 9   
C 10  3 n LYS . 10  C 10  
C 11  3 n ILE . 11  C 11  
C 12  3 n THR . 12  C 12  
C 13  3 n GLU . 13  C 13  
C 14  3 n LEU . 14  C 14  
C 15  3 n ASN . 15  C 15  
C 16  3 n PRO . 16  C 16  
C 17  3 n HIS . 17  C 17  
C 18  3 n LEU . 18  C 18  
C 19  3 n MET . 19  C 19  
C 20  3 n CYS . 20  C 20  
C 21  3 n VAL . 21  C 21  
C 22  3 n LEU . 22  C 22  
C 23  3 n CYS . 23  C 23  
C 24  3 n GLY . 24  C 24  
C 25  3 n GLY . 25  C 25  
C 26  3 n TYR . 26  C 26  
C 27  3 n PHE . 27  C 27  
C 28  3 n ILE . 28  C 28  
C 29  3 n ASP . 29  C 29  
C 30  3 n ALA . 30  C 30  
C 31  3 n THR . 31  C 31  
C 32  3 n THR . 32  C 32  
C 33  3 n ILE . 33  C 33  
C 34  3 n ILE . 34  C 34  
C 35  3 n GLU . 35  C 35  
C 36  3 n CYS . 36  C 36  
C 37  3 n LEU . 37  C 37  
C 38  3 n HIS . 38  C 38  
C 39  3 n SER . 39  C 39  
C 40  3 n PHE . 40  C 40  
C 41  3 n CYS . 41  C 41  
C 42  3 n LYS . 42  C 42  
C 43  3 n THR . 43  C 43  
C 44  3 n CYS . 44  C 44  
C 45  3 n ILE . 45  C 45  
C 46  3 n VAL . 46  C 46  
C 47  3 n ARG . 47  C 47  
C 48  3 n TYR . 48  C 48  
C 49  3 n LEU . 49  C 49  
C 50  3 n GLU . 50  C 50  
C 51  3 n THR . 51  C 51  
C 52  3 n SER . 52  C 52  
C 53  3 n LYS . 53  C 53  
C 54  3 n TYR . 54  C 54  
C 55  3 n CYS . 55  C 55  
C 56  3 n PRO . 56  C 56  
C 57  3 n ILE . 57  C 57  
C 58  3 n CYS . 58  C 58  
C 59  3 n ASP . 59  C 59  
C 60  3 n VAL . 60  C 60  
C 61  3 n GLN . 61  C 61  
C 62  3 n VAL . 62  C 62  
C 63  3 n HIS . 63  C 63  
C 64  3 n LYS . 64  C 64  
C 65  3 n THR . 65  C 65  
C 66  3 n ARG . 66  C 66  
C 67  3 n PRO . 67  C 67  
C 68  3 n LEU . 68  C 68  
C 69  3 n LEU . 69  C 69  
C 70  3 n ASN . 70  C 70  
C 71  3 n ILE . 71  C 71  
C 72  3 n ARG . 72  C 72  
C 73  3 n SER . 73  C 73  
C 74  3 n ASP . 74  C 74  
C 75  3 n LYS . 75  C 75  
C 76  3 n THR . 76  C 76  
C 77  3 n LEU . 77  C 77  
C 78  3 n GLN . 78  C 78  
C 79  3 n ASP . 79  C 79  
C 80  3 n ILE . 80  C 80  
C 81  3 n VAL . 81  C 81  
C 82  3 n TYR . 82  C 82  
C 83  3 n LYS . 83  C 83  
C 84  3 n LEU . 84  C 84  
C 85  3 n VAL . 85  C 85  
C 86  3 n PRO . 86  C 86  
C 87  3 n GLY . 87  C 87  
C 88  3 n LEU . 88  C 88  
C 89  3 n PHE . 89  C 89  
C 90  3 n LYS . 90  C 90  
C 91  3 n ASN . 91  C 91  
C 92  3 n GLU . 92  C 92  
C 93  3 n MET . 93  C 93  
C 94  3 n LYS . 94  C 94  
C 95  3 n ARG . 95  C 95  
C 96  3 n ARG . 96  C 96  
C 97  3 n ARG . 97  C 97  
C 98  3 n ASP . 98  C 98  
C 99  3 n PHE . 99  C 99  
C 100 3 n TYR . 100 C 100 
C 101 3 n ALA . 101 C 101 
C 102 3 n ALA . 102 C 102 
C 103 3 n HIS . 103 C 103 
C 104 3 n PRO . 104 C 104 
C 105 3 n SER . 105 C 105 
C 106 3 n ALA . 106 C 106 
C 107 3 n ASP . 107 C 107 
C 108 3 n ALA . 108 C 108 
C 109 3 n ALA . 109 C 109 
C 110 3 n ASN . 110 C 110 
C 111 3 n GLY . 111 C 111 
D 1   4 n GLY . 1   D 1   
D 2   4 n SER . 2   D 2   
D 3   4 n MET . 3   D 3   
D 4   4 n SER . 4   D 4   
D 5   4 n GLN . 5   D 5   
D 6   4 n ALA . 6   D 6   
D 7   4 n VAL . 7   D 7   
D 8   4 n GLN . 8   D 8   
D 9   4 n THR . 9   D 9   
D 10  4 n ASN . 10  D 10  
D 11  4 n GLY . 11  D 11  
D 12  4 n THR . 12  D 12  
D 13  4 n GLN . 13  D 13  
D 14  4 n PRO . 14  D 14  
D 15  4 n LEU . 15  D 15  
D 16  4 n SER . 16  D 16  
D 17  4 n LYS . 17  D 17  
D 18  4 n THR . 18  D 18  
D 19  4 n TRP . 19  D 19  
D 20  4 n GLU . 20  D 20  
D 21  4 n LEU . 21  D 21  
D 22  4 n SER . 22  D 22  
D 23  4 n LEU . 23  D 23  
D 24  4 n TYR . 24  D 24  
D 25  4 n GLU . 25  D 25  
D 26  4 n LEU . 26  D 26  
D 27  4 n GLN . 27  D 27  
D 28  4 n ARG . 28  D 28  
D 29  4 n THR . 29  D 29  
D 30  4 n PRO . 30  D 30  
D 31  4 n GLN . 31  D 31  
D 32  4 n GLU . 32  D 32  
D 33  4 n ALA . 33  D 33  
D 34  4 n ILE . 34  D 34  
D 35  4 n THR . 35  D 35  
D 36  4 n ASP . 36  D 36  
D 37  4 n GLY . 37  D 37  
D 38  4 n LEU . 38  D 38  
D 39  4 n GLU . 39  D 39  
D 40  4 n ILE . 40  D 40  
D 41  4 n VAL . 41  D 41  
D 42  4 n VAL . 42  D 42  
D 43  4 n SER . 43  D 43  
D 44  4 n PRO . 44  D 44  
D 45  4 n ARG . 45  D 45  
D 46  4 n SER . 46  D 46  
D 47  4 n LEU . 47  D 47  
D 48  4 n HIS . 48  D 48  
D 49  4 n SER . 49  D 49  
D 50  4 n GLU . 50  D 50  
D 51  4 n LEU . 51  D 51  
D 52  4 n MET . 52  D 52  
D 53  4 n CYS . 53  D 53  
D 54  4 n PRO . 54  D 54  
D 55  4 n ILE . 55  D 55  
D 56  4 n CYS . 56  D 56  
D 57  4 n LEU . 57  D 57  
D 58  4 n ASP . 58  D 58  
D 59  4 n MET . 59  D 59  
D 60  4 n LEU . 60  D 60  
D 61  4 n LYS . 61  D 61  
D 62  4 n ASN . 62  D 62  
D 63  4 n THR . 63  D 63  
D 64  4 n MET . 64  D 64  
D 65  4 n THR . 65  D 65  
D 66  4 n THR . 66  D 66  
D 67  4 n LYS . 67  D 67  
D 68  4 n GLU . 68  D 68  
D 69  4 n CYS . 69  D 69  
D 70  4 n LEU . 70  D 70  
D 71  4 n HIS . 71  D 71  
D 72  4 n ARG . 72  D 72  
D 73  4 n PHE . 73  D 73  
D 74  4 n CYS . 74  D 74  
D 75  4 n ALA . 75  D 75  
D 76  4 n ASP . 76  D 76  
D 77  4 n CYS . 77  D 77  
D 78  4 n ILE . 78  D 78  
D 79  4 n ILE . 79  D 79  
D 80  4 n THR . 80  D 80  
D 81  4 n ALA . 81  D 81  
D 82  4 n LEU . 82  D 82  
D 83  4 n ARG . 83  D 83  
D 84  4 n SER . 84  D 84  
D 85  4 n GLY . 85  D 85  
D 86  4 n ASN . 86  D 86  
D 87  4 n LYS . 87  D 87  
D 88  4 n GLU . 88  D 88  
D 89  4 n CYS . 89  D 89  
D 90  4 n PRO . 90  D 90  
D 91  4 n THR . 91  D 91  
D 92  4 n CYS . 92  D 92  
D 93  4 n ARG . 93  D 93  
D 94  4 n LYS . 94  D 94  
D 95  4 n LYS . 95  D 95  
D 96  4 n LEU . 96  D 96  
D 97  4 n VAL . 97  D 97  
D 98  4 n SER . 98  D 98  
D 99  4 n LYS . 99  D 99  
D 100 4 n ARG . 100 D 100 
D 101 4 n SER . 101 D 101 
D 102 4 n LEU . 102 D 102 
D 103 4 n ARG . 103 D 103 
D 104 4 n PRO . 104 D 104 
D 105 4 n ASP . 105 D 105 
D 106 4 n PRO . 106 D 106 
D 107 4 n ASN . 107 D 107 
D 108 4 n PHE . 108 D 108 
D 109 4 n ASP . 109 D 109 
D 110 4 n ALA . 110 D 110 
D 111 4 n LEU . 111 D 111 
D 112 4 n ILE . 112 D 112 
D 113 4 n SER . 113 D 113 
D 114 4 n LYS . 114 D 114 
D 115 4 n ILE . 115 D 115 
D 116 4 n TYR . 116 D 116 
#
_software.classification other
_software.date           ?
_software.description    "Structure prediction"
_software.name           AlphaFold
_software.pdbx_ordinal   1
_software.type           package
_software.version        "AlphaFold-beta-20231127 (e527c150-d829-4511-b408-65d0a6f552a0 @ 2026-02-11 03:35:24)"
#
loop_
_struct_asym.entity_id
_struct_asym.id
1 A 
2 B 
3 C 
4 D 
#
loop_
_atom_site.group_PDB
_atom_site.id
_atom_site.type_symbol
_atom_site.label_atom_id
_atom_site.label_alt_id
_atom_site.label_comp_id
_atom_site.label_asym_id
_atom_site.label_entity_id
_atom_site.label_seq_id
_atom_site.pdbx_PDB_ins_code
_atom_site.Cartn_x
_atom_site.Cartn_y
_atom_site.Cartn_z
_atom_site.occupancy
_atom_site.B_iso_or_equiv
_atom_site.auth_seq_id
_atom_site.auth_asym_id
_atom_site.pdbx_PDB_model_num
ATOM 1    N N   . MET A 1 1   ? 25.464  3.386   -0.586  1.00 75.11 1   A 1 
ATOM 2    C CA  . MET A 1 1   ? 24.004  3.581   -0.472  1.00 84.01 1   A 1 
ATOM 3    C C   . MET A 1 1   ? 23.482  3.066   0.857   1.00 87.76 1   A 1 
ATOM 4    O O   . MET A 1 1   ? 22.730  3.787   1.504   1.00 86.64 1   A 1 
ATOM 5    C CB  . MET A 1 1   ? 23.263  2.934   -1.649  1.00 76.48 1   A 1 
ATOM 6    C CG  . MET A 1 1   ? 21.791  3.364   -1.705  1.00 68.71 1   A 1 
ATOM 7    S SD  . MET A 1 1   ? 20.909  2.623   -3.095  1.00 65.01 1   A 1 
ATOM 8    C CE  . MET A 1 1   ? 19.347  3.519   -2.999  1.00 53.34 1   A 1 
ATOM 9    N N   . ALA A 1 2   ? 23.932  1.888   1.306   1.00 90.03 2   A 1 
ATOM 10   C CA  . ALA A 1 2   ? 23.517  1.243   2.552   1.00 93.30 2   A 1 
ATOM 11   C C   . ALA A 1 2   ? 23.575  2.185   3.758   1.00 95.01 2   A 1 
ATOM 12   O O   . ALA A 1 2   ? 22.534  2.456   4.354   1.00 94.18 2   A 1 
ATOM 13   C CB  . ALA A 1 2   ? 24.392  0.009   2.770   1.00 91.51 2   A 1 
ATOM 14   N N   . LEU A 1 3   ? 24.722  2.800   4.034   1.00 95.44 3   A 1 
ATOM 15   C CA  . LEU A 1 3   ? 24.895  3.693   5.182   1.00 95.38 3   A 1 
ATOM 16   C C   . LEU A 1 3   ? 23.864  4.831   5.210   1.00 95.49 3   A 1 
ATOM 17   O O   . LEU A 1 3   ? 23.196  5.036   6.217   1.00 94.69 3   A 1 
ATOM 18   C CB  . LEU A 1 3   ? 26.338  4.241   5.158   1.00 94.20 3   A 1 
ATOM 19   C CG  . LEU A 1 3   ? 26.680  5.124   6.376   1.00 90.92 3   A 1 
ATOM 20   C CD1 . LEU A 1 3   ? 26.617  4.324   7.670   1.00 86.31 3   A 1 
ATOM 21   C CD2 . LEU A 1 3   ? 28.093  5.692   6.212   1.00 85.65 3   A 1 
ATOM 22   N N   . LYS A 1 4   ? 23.677  5.520   4.085   1.00 95.48 4   A 1 
ATOM 23   C CA  . LYS A 1 4   ? 22.703  6.617   3.985   1.00 94.67 4   A 1 
ATOM 24   C C   . LYS A 1 4   ? 21.272  6.137   4.211   1.00 95.09 4   A 1 
ATOM 25   O O   . LYS A 1 4   ? 20.464  6.851   4.798   1.00 93.72 4   A 1 
ATOM 26   C CB  . LYS A 1 4   ? 22.863  7.317   2.615   1.00 93.35 4   A 1 
ATOM 27   C CG  . LYS A 1 4   ? 22.014  8.597   2.530   1.00 81.92 4   A 1 
ATOM 28   C CD  . LYS A 1 4   ? 22.169  9.323   1.176   1.00 78.17 4   A 1 
ATOM 29   C CE  . LYS A 1 4   ? 21.276  10.561  1.179   1.00 66.51 4   A 1 
ATOM 30   N NZ  . LYS A 1 4   ? 21.222  11.272  -0.128  1.00 59.89 4   A 1 
ATOM 31   N N   . ARG A 1 5   ? 20.937  4.937   3.727   1.00 95.50 5   A 1 
ATOM 32   C CA  . ARG A 1 5   ? 19.625  4.314   3.943   1.00 95.81 5   A 1 
ATOM 33   C C   . ARG A 1 5   ? 19.421  3.961   5.421   1.00 96.20 5   A 1 
ATOM 34   O O   . ARG A 1 5   ? 18.376  4.300   5.958   1.00 95.45 5   A 1 
ATOM 35   C CB  . ARG A 1 5   ? 19.487  3.109   3.002   1.00 94.36 5   A 1 
ATOM 36   C CG  . ARG A 1 5   ? 18.254  2.239   3.281   1.00 92.29 5   A 1 
ATOM 37   C CD  . ARG A 1 5   ? 16.918  2.974   3.127   1.00 91.22 5   A 1 
ATOM 38   N NE  . ARG A 1 5   ? 15.834  2.095   3.558   1.00 92.05 5   A 1 
ATOM 39   C CZ  . ARG A 1 5   ? 15.111  1.241   2.856   1.00 94.29 5   A 1 
ATOM 40   N NH1 . ARG A 1 5   ? 15.154  1.178   1.565   1.00 87.90 5   A 1 
ATOM 41   N NH2 . ARG A 1 5   ? 14.341  0.415   3.481   1.00 88.85 5   A 1 
ATOM 42   N N   . ILE A 1 6   ? 20.408  3.358   6.049   1.00 96.56 6   A 1 
ATOM 43   C CA  . ILE A 1 6   ? 20.370  2.992   7.473   1.00 96.60 6   A 1 
ATOM 44   C C   . ILE A 1 6   ? 20.202  4.244   8.346   1.00 96.18 6   A 1 
ATOM 45   O O   . ILE A 1 6   ? 19.330  4.270   9.204   1.00 95.41 6   A 1 
ATOM 46   C CB  . ILE A 1 6   ? 21.641  2.191   7.844   1.00 96.88 6   A 1 
ATOM 47   C CG1 . ILE A 1 6   ? 21.654  0.828   7.111   1.00 96.00 6   A 1 
ATOM 48   C CG2 . ILE A 1 6   ? 21.723  1.965   9.357   1.00 95.91 6   A 1 
ATOM 49   C CD1 . ILE A 1 6   ? 23.020  0.132   7.152   1.00 94.77 6   A 1 
ATOM 50   N N   . GLN A 1 7   ? 20.955  5.311   8.072   1.00 96.13 7   A 1 
ATOM 51   C CA  . GLN A 1 7   ? 20.821  6.590   8.779   1.00 95.33 7   A 1 
ATOM 52   C C   . GLN A 1 7   ? 19.415  7.191   8.643   1.00 94.55 7   A 1 
ATOM 53   O O   . GLN A 1 7   ? 18.869  7.719   9.612   1.00 93.59 7   A 1 
ATOM 54   C CB  . GLN A 1 7   ? 21.849  7.581   8.228   1.00 94.80 7   A 1 
ATOM 55   C CG  . GLN A 1 7   ? 23.268  7.277   8.718   1.00 90.16 7   A 1 
ATOM 56   C CD  . GLN A 1 7   ? 24.322  8.163   8.040   1.00 87.55 7   A 1 
ATOM 57   O OE1 . GLN A 1 7   ? 24.153  8.654   6.928   1.00 80.11 7   A 1 
ATOM 58   N NE2 . GLN A 1 7   ? 25.437  8.390   8.672   1.00 77.60 7   A 1 
ATOM 59   N N   . LYS A 1 8   ? 18.798  7.107   7.456   1.00 94.89 8   A 1 
ATOM 60   C CA  . LYS A 1 8   ? 17.422  7.571   7.246   1.00 93.62 8   A 1 
ATOM 61   C C   . LYS A 1 8   ? 16.407  6.714   7.995   1.00 93.40 8   A 1 
ATOM 62   O O   . LYS A 1 8   ? 15.495  7.271   8.594   1.00 92.38 8   A 1 
ATOM 63   C CB  . LYS A 1 8   ? 17.085  7.648   5.760   1.00 92.56 8   A 1 
ATOM 64   C CG  . LYS A 1 8   ? 17.705  8.894   5.113   1.00 86.24 8   A 1 
ATOM 65   C CD  . LYS A 1 8   ? 17.384  8.922   3.627   1.00 79.79 8   A 1 
ATOM 66   C CE  . LYS A 1 8   ? 17.889  10.212  2.984   1.00 72.90 8   A 1 
ATOM 67   N NZ  . LYS A 1 8   ? 16.814  11.209  2.811   1.00 65.42 8   A 1 
ATOM 68   N N   . GLU A 1 9   ? 16.563  5.393   7.997   1.00 94.22 9   A 1 
ATOM 69   C CA  . GLU A 1 9   ? 15.709  4.516   8.797   1.00 94.00 9   A 1 
ATOM 70   C C   . GLU A 1 9   ? 15.809  4.825   10.286  1.00 93.40 9   A 1 
ATOM 71   O O   . GLU A 1 9   ? 14.785  4.881   10.950  1.00 91.95 9   A 1 
ATOM 72   C CB  . GLU A 1 9   ? 16.049  3.032   8.585   1.00 93.92 9   A 1 
ATOM 73   C CG  . GLU A 1 9   ? 15.498  2.541   7.253   1.00 92.10 9   A 1 
ATOM 74   C CD  . GLU A 1 9   ? 15.468  1.022   7.153   1.00 94.41 9   A 1 
ATOM 75   O OE1 . GLU A 1 9   ? 15.750  0.516   6.041   1.00 91.01 9   A 1 
ATOM 76   O OE2 . GLU A 1 9   ? 15.086  0.342   8.121   1.00 92.61 9   A 1 
ATOM 77   N N   . LEU A 1 10  ? 17.017  5.080   10.798  1.00 93.59 10  A 1 
ATOM 78   C CA  . LEU A 1 10  ? 17.220  5.467   12.184  1.00 92.61 10  A 1 
ATOM 79   C C   . LEU A 1 10  ? 16.502  6.783   12.504  1.00 91.25 10  A 1 
ATOM 80   O O   . LEU A 1 10  ? 15.771  6.865   13.490  1.00 90.24 10  A 1 
ATOM 81   C CB  . LEU A 1 10  ? 18.729  5.552   12.467  1.00 92.47 10  A 1 
ATOM 82   C CG  . LEU A 1 10  ? 19.063  5.925   13.923  1.00 90.85 10  A 1 
ATOM 83   C CD1 . LEU A 1 10  ? 18.511  4.905   14.921  1.00 87.34 10  A 1 
ATOM 84   C CD2 . LEU A 1 10  ? 20.588  5.994   14.092  1.00 87.10 10  A 1 
ATOM 85   N N   . SER A 1 11  ? 16.655  7.790   11.644  1.00 91.24 11  A 1 
ATOM 86   C CA  . SER A 1 11  ? 15.964  9.071   11.808  1.00 88.99 11  A 1 
ATOM 87   C C   . SER A 1 11  ? 14.441  8.932   11.734  1.00 87.68 11  A 1 
ATOM 88   O O   . SER A 1 11  ? 13.726  9.619   12.476  1.00 85.91 11  A 1 
ATOM 89   C CB  . SER A 1 11  ? 16.432  10.047  10.728  1.00 87.32 11  A 1 
ATOM 90   O OG  . SER A 1 11  ? 15.802  11.308  10.895  1.00 75.72 11  A 1 
ATOM 91   N N   . ASP A 1 12  ? 13.927  8.074   10.856  1.00 88.24 12  A 1 
ATOM 92   C CA  . ASP A 1 12  ? 12.497  7.819   10.747  1.00 86.04 12  A 1 
ATOM 93   C C   . ASP A 1 12  ? 11.964  7.064   11.967  1.00 85.54 12  A 1 
ATOM 94   O O   . ASP A 1 12  ? 10.920  7.438   12.499  1.00 84.45 12  A 1 
ATOM 95   C CB  . ASP A 1 12  ? 12.178  7.098   9.427   1.00 85.00 12  A 1 
ATOM 96   C CG  . ASP A 1 12  ? 12.232  7.998   8.174   1.00 80.48 12  A 1 
ATOM 97   O OD1 . ASP A 1 12  ? 12.122  9.244   8.301   1.00 77.72 12  A 1 
ATOM 98   O OD2 . ASP A 1 12  ? 12.269  7.450   7.050   1.00 76.68 12  A 1 
ATOM 99   N N   . LEU A 1 13  ? 12.703  6.074   12.468  1.00 87.08 13  A 1 
ATOM 100  C CA  . LEU A 1 13  ? 12.394  5.341   13.707  1.00 86.02 13  A 1 
ATOM 101  C C   . LEU A 1 13  ? 12.341  6.258   14.930  1.00 84.82 13  A 1 
ATOM 102  O O   . LEU A 1 13  ? 11.434  6.124   15.742  1.00 82.63 13  A 1 
ATOM 103  C CB  . LEU A 1 13  ? 13.470  4.257   13.922  1.00 85.59 13  A 1 
ATOM 104  C CG  . LEU A 1 13  ? 12.989  2.864   13.492  1.00 83.42 13  A 1 
ATOM 105  C CD1 . LEU A 1 13  ? 14.160  1.966   13.131  1.00 77.82 13  A 1 
ATOM 106  C CD2 . LEU A 1 13  ? 12.220  2.206   14.638  1.00 78.10 13  A 1 
ATOM 107  N N   . GLN A 1 14  ? 13.270  7.196   15.044  1.00 83.21 14  A 1 
ATOM 108  C CA  . GLN A 1 14  ? 13.280  8.165   16.144  1.00 80.33 14  A 1 
ATOM 109  C C   . GLN A 1 14  ? 12.114  9.156   16.067  1.00 79.49 14  A 1 
ATOM 110  O O   . GLN A 1 14  ? 11.650  9.649   17.088  1.00 77.13 14  A 1 
ATOM 111  C CB  . GLN A 1 14  ? 14.608  8.932   16.109  1.00 80.12 14  A 1 
ATOM 112  C CG  . GLN A 1 14  ? 15.790  8.078   16.580  1.00 76.17 14  A 1 
ATOM 113  C CD  . GLN A 1 14  ? 17.133  8.806   16.408  1.00 71.07 14  A 1 
ATOM 114  O OE1 . GLN A 1 14  ? 17.249  9.817   15.734  1.00 66.19 14  A 1 
ATOM 115  N NE2 . GLN A 1 14  ? 18.189  8.306   17.009  1.00 63.52 14  A 1 
ATOM 116  N N   . ARG A 1 15  ? 11.644  9.469   14.860  1.00 81.22 15  A 1 
ATOM 117  C CA  . ARG A 1 15  ? 10.552  10.430  14.637  1.00 78.31 15  A 1 
ATOM 118  C C   . ARG A 1 15  ? 9.167   9.796   14.776  1.00 77.79 15  A 1 
ATOM 119  O O   . ARG A 1 15  ? 8.255   10.467  15.243  1.00 74.63 15  A 1 
ATOM 120  C CB  . ARG A 1 15  ? 10.738  11.055  13.246  1.00 75.60 15  A 1 
ATOM 121  C CG  . ARG A 1 15  ? 9.757   12.199  12.998  1.00 67.37 15  A 1 
ATOM 122  C CD  . ARG A 1 15  ? 9.930   12.788  11.597  1.00 64.54 15  A 1 
ATOM 123  N NE  . ARG A 1 15  ? 9.497   11.847  10.564  1.00 57.46 15  A 1 
ATOM 124  C CZ  . ARG A 1 15  ? 10.173  11.447  9.484   1.00 51.41 15  A 1 
ATOM 125  N NH1 . ARG A 1 15  ? 11.283  11.998  9.119   1.00 46.82 15  A 1 
ATOM 126  N NH2 . ARG A 1 15  ? 9.737   10.462  8.775   1.00 44.57 15  A 1 
ATOM 127  N N   . ASP A 1 16  ? 9.010   8.563   14.318  1.00 77.38 16  A 1 
ATOM 128  C CA  . ASP A 1 16  ? 7.763   7.808   14.250  1.00 75.90 16  A 1 
ATOM 129  C C   . ASP A 1 16  ? 8.034   6.353   14.683  1.00 77.23 16  A 1 
ATOM 130  O O   . ASP A 1 16  ? 8.096   5.455   13.840  1.00 75.56 16  A 1 
ATOM 131  C CB  . ASP A 1 16  ? 7.189   7.928   12.820  1.00 72.92 16  A 1 
ATOM 132  C CG  . ASP A 1 16  ? 5.818   7.282   12.617  1.00 67.93 16  A 1 
ATOM 133  O OD1 . ASP A 1 16  ? 5.030   7.268   13.586  1.00 64.56 16  A 1 
ATOM 134  O OD2 . ASP A 1 16  ? 5.539   6.872   11.451  1.00 62.23 16  A 1 
ATOM 135  N N   . PRO A 1 17  ? 8.315   6.125   15.980  1.00 75.21 17  A 1 
ATOM 136  C CA  . PRO A 1 17  ? 8.617   4.793   16.476  1.00 74.06 17  A 1 
ATOM 137  C C   . PRO A 1 17  ? 7.400   3.875   16.290  1.00 75.76 17  A 1 
ATOM 138  O O   . PRO A 1 17  ? 6.280   4.267   16.635  1.00 74.34 17  A 1 
ATOM 139  C CB  . PRO A 1 17  ? 9.011   4.966   17.946  1.00 71.51 17  A 1 
ATOM 140  C CG  . PRO A 1 17  ? 8.294   6.251   18.359  1.00 67.85 17  A 1 
ATOM 141  C CD  . PRO A 1 17  ? 8.308   7.081   17.080  1.00 69.38 17  A 1 
ATOM 142  N N   . PRO A 1 18  ? 7.581   2.660   15.759  1.00 78.99 18  A 1 
ATOM 143  C CA  . PRO A 1 18  ? 6.496   1.710   15.657  1.00 78.37 18  A 1 
ATOM 144  C C   . PRO A 1 18  ? 6.021   1.315   17.056  1.00 79.60 18  A 1 
ATOM 145  O O   . PRO A 1 18  ? 6.821   1.146   17.977  1.00 78.28 18  A 1 
ATOM 146  C CB  . PRO A 1 18  ? 7.052   0.530   14.863  1.00 76.75 18  A 1 
ATOM 147  C CG  . PRO A 1 18  ? 8.544   0.563   15.191  1.00 73.68 18  A 1 
ATOM 148  C CD  . PRO A 1 18  ? 8.834   2.062   15.358  1.00 75.13 18  A 1 
ATOM 149  N N   . ALA A 1 19  ? 4.721   1.126   17.209  1.00 79.54 19  A 1 
ATOM 150  C CA  . ALA A 1 19  ? 4.160   0.683   18.476  1.00 76.71 19  A 1 
ATOM 151  C C   . ALA A 1 19  ? 4.764   -0.669  18.896  1.00 76.50 19  A 1 
ATOM 152  O O   . ALA A 1 19  ? 4.973   -1.552  18.073  1.00 71.78 19  A 1 
ATOM 153  C CB  . ALA A 1 19  ? 2.643   0.629   18.334  1.00 72.94 19  A 1 
ATOM 154  N N   . HIS A 1 20  ? 5.038   -0.787  20.177  1.00 82.46 20  A 1 
ATOM 155  C CA  . HIS A 1 20  ? 5.630   -1.972  20.818  1.00 83.77 20  A 1 
ATOM 156  C C   . HIS A 1 20  ? 7.018   -2.388  20.317  1.00 86.90 20  A 1 
ATOM 157  O O   . HIS A 1 20  ? 7.513   -3.439  20.709  1.00 85.60 20  A 1 
ATOM 158  C CB  . HIS A 1 20  ? 4.638   -3.142  20.792  1.00 80.77 20  A 1 
ATOM 159  C CG  . HIS A 1 20  ? 3.276   -2.751  21.288  1.00 76.98 20  A 1 
ATOM 160  N ND1 . HIS A 1 20  ? 2.957   -2.397  22.576  1.00 66.96 20  A 1 
ATOM 161  C CD2 . HIS A 1 20  ? 2.154   -2.588  20.526  1.00 66.09 20  A 1 
ATOM 162  C CE1 . HIS A 1 20  ? 1.661   -2.036  22.598  1.00 64.25 20  A 1 
ATOM 163  N NE2 . HIS A 1 20  ? 1.147   -2.134  21.369  1.00 64.27 20  A 1 
ATOM 164  N N   . CYS A 1 21  ? 7.664   -1.584  19.479  1.00 87.13 21  A 1 
ATOM 165  C CA  . CYS A 1 21  ? 8.983   -1.897  18.959  1.00 87.32 21  A 1 
ATOM 166  C C   . CYS A 1 21  ? 9.939   -0.719  19.146  1.00 87.39 21  A 1 
ATOM 167  O O   . CYS A 1 21  ? 9.556   0.444   19.005  1.00 85.99 21  A 1 
ATOM 168  C CB  . CYS A 1 21  ? 8.892   -2.295  17.484  1.00 86.17 21  A 1 
ATOM 169  S SG  . CYS A 1 21  ? 7.775   -3.701  17.206  1.00 82.22 21  A 1 
ATOM 170  N N   . SER A 1 22  ? 11.202  -1.025  19.385  1.00 89.35 22  A 1 
ATOM 171  C CA  . SER A 1 22  ? 12.291  -0.057  19.298  1.00 88.99 22  A 1 
ATOM 172  C C   . SER A 1 22  ? 13.471  -0.679  18.557  1.00 90.32 22  A 1 
ATOM 173  O O   . SER A 1 22  ? 13.599  -1.901  18.507  1.00 89.91 22  A 1 
ATOM 174  C CB  . SER A 1 22  ? 12.689  0.445   20.691  1.00 85.17 22  A 1 
ATOM 175  O OG  . SER A 1 22  ? 13.242  -0.593  21.473  1.00 74.62 22  A 1 
ATOM 176  N N   . ALA A 1 23  ? 14.308  0.140   17.958  1.00 90.81 23  A 1 
ATOM 177  C CA  . ALA A 1 23  ? 15.551  -0.314  17.359  1.00 91.56 23  A 1 
ATOM 178  C C   . ALA A 1 23  ? 16.555  0.834   17.283  1.00 91.30 23  A 1 
ATOM 179  O O   . ALA A 1 23  ? 16.176  1.991   17.111  1.00 89.93 23  A 1 
ATOM 180  C CB  . ALA A 1 23  ? 15.278  -0.912  15.971  1.00 91.44 23  A 1 
ATOM 181  N N   . GLY A 1 24  ? 17.839  0.491   17.373  1.00 90.76 24  A 1 
ATOM 182  C CA  . GLY A 1 24  ? 18.917  1.453   17.254  1.00 90.96 24  A 1 
ATOM 183  C C   . GLY A 1 24  ? 20.282  0.776   17.175  1.00 92.91 24  A 1 
ATOM 184  O O   . GLY A 1 24  ? 20.392  -0.408  17.486  1.00 92.54 24  A 1 
ATOM 185  N N   . PRO A 1 25  ? 21.314  1.511   16.745  1.00 92.46 25  A 1 
ATOM 186  C CA  . PRO A 1 25  ? 22.659  0.976   16.625  1.00 92.54 25  A 1 
ATOM 187  C C   . PRO A 1 25  ? 23.228  0.573   17.985  1.00 91.93 25  A 1 
ATOM 188  O O   . PRO A 1 25  ? 22.931  1.186   19.018  1.00 90.08 25  A 1 
ATOM 189  C CB  . PRO A 1 25  ? 23.475  2.079   15.947  1.00 91.61 25  A 1 
ATOM 190  C CG  . PRO A 1 25  ? 22.743  3.352   16.340  1.00 88.78 25  A 1 
ATOM 191  C CD  . PRO A 1 25  ? 21.282  2.918   16.410  1.00 91.28 25  A 1 
ATOM 192  N N   . VAL A 1 26  ? 24.065  -0.464  17.963  1.00 91.72 26  A 1 
ATOM 193  C CA  . VAL A 1 26  ? 24.866  -0.885  19.114  1.00 90.41 26  A 1 
ATOM 194  C C   . VAL A 1 26  ? 26.202  -0.152  19.045  1.00 88.51 26  A 1 
ATOM 195  O O   . VAL A 1 26  ? 27.011  -0.410  18.154  1.00 81.41 26  A 1 
ATOM 196  C CB  . VAL A 1 26  ? 25.058  -2.410  19.141  1.00 88.12 26  A 1 
ATOM 197  C CG1 . VAL A 1 26  ? 25.849  -2.840  20.375  1.00 78.11 26  A 1 
ATOM 198  C CG2 . VAL A 1 26  ? 23.704  -3.141  19.184  1.00 80.30 26  A 1 
ATOM 199  N N   . GLY A 1 27  ? 26.419  0.762   19.975  1.00 88.80 27  A 1 
ATOM 200  C CA  . GLY A 1 27  ? 27.604  1.609   19.951  1.00 87.55 27  A 1 
ATOM 201  C C   . GLY A 1 27  ? 27.674  2.462   18.678  1.00 88.16 27  A 1 
ATOM 202  O O   . GLY A 1 27  ? 26.662  3.018   18.245  1.00 84.19 27  A 1 
ATOM 203  N N   . ASP A 1 28  ? 28.849  2.505   18.060  1.00 90.27 28  A 1 
ATOM 204  C CA  . ASP A 1 28  ? 29.111  3.324   16.868  1.00 89.87 28  A 1 
ATOM 205  C C   . ASP A 1 28  ? 28.923  2.555   15.544  1.00 90.56 28  A 1 
ATOM 206  O O   . ASP A 1 28  ? 29.026  3.141   14.463  1.00 86.43 28  A 1 
ATOM 207  C CB  . ASP A 1 28  ? 30.520  3.924   16.975  1.00 86.95 28  A 1 
ATOM 208  C CG  . ASP A 1 28  ? 30.692  4.846   18.188  1.00 78.85 28  A 1 
ATOM 209  O OD1 . ASP A 1 28  ? 29.730  5.575   18.507  1.00 71.21 28  A 1 
ATOM 210  O OD2 . ASP A 1 28  ? 31.781  4.798   18.786  1.00 71.23 28  A 1 
ATOM 211  N N   . ASP A 1 29  ? 28.641  1.246   15.596  1.00 91.54 29  A 1 
ATOM 212  C CA  . ASP A 1 29  ? 28.419  0.444   14.397  1.00 92.18 29  A 1 
ATOM 213  C C   . ASP A 1 29  ? 26.977  0.580   13.891  1.00 93.07 29  A 1 
ATOM 214  O O   . ASP A 1 29  ? 26.047  -0.100  14.324  1.00 91.55 29  A 1 
ATOM 215  C CB  . ASP A 1 29  ? 28.834  -1.023  14.596  1.00 90.11 29  A 1 
ATOM 216  C CG  . ASP A 1 29  ? 28.716  -1.827  13.290  1.00 89.33 29  A 1 
ATOM 217  O OD1 . ASP A 1 29  ? 28.454  -1.218  12.224  1.00 85.87 29  A 1 
ATOM 218  O OD2 . ASP A 1 29  ? 28.864  -3.067  13.340  1.00 84.10 29  A 1 
ATOM 219  N N   . LEU A 1 30  ? 26.805  1.435   12.882  1.00 94.51 30  A 1 
ATOM 220  C CA  . LEU A 1 30  ? 25.509  1.624   12.233  1.00 94.87 30  A 1 
ATOM 221  C C   . LEU A 1 30  ? 25.010  0.391   11.460  1.00 95.70 30  A 1 
ATOM 222  O O   . LEU A 1 30  ? 23.834  0.353   11.105  1.00 94.69 30  A 1 
ATOM 223  C CB  . LEU A 1 30  ? 25.588  2.843   11.299  1.00 93.12 30  A 1 
ATOM 224  C CG  . LEU A 1 30  ? 25.707  4.189   12.040  1.00 87.94 30  A 1 
ATOM 225  C CD1 . LEU A 1 30  ? 25.929  5.307   11.022  1.00 81.97 30  A 1 
ATOM 226  C CD2 . LEU A 1 30  ? 24.441  4.534   12.824  1.00 81.04 30  A 1 
ATOM 227  N N   . PHE A 1 31  ? 25.860  -0.611  11.193  1.00 96.08 31  A 1 
ATOM 228  C CA  . PHE A 1 31  ? 25.458  -1.856  10.524  1.00 96.55 31  A 1 
ATOM 229  C C   . PHE A 1 31  ? 24.987  -2.932  11.506  1.00 96.89 31  A 1 
ATOM 230  O O   . PHE A 1 31  ? 24.417  -3.936  11.071  1.00 96.02 31  A 1 
ATOM 231  C CB  . PHE A 1 31  ? 26.587  -2.372  9.627   1.00 95.93 31  A 1 
ATOM 232  C CG  . PHE A 1 31  ? 26.767  -1.572  8.355   1.00 95.71 31  A 1 
ATOM 233  C CD1 . PHE A 1 31  ? 26.173  -2.010  7.154   1.00 92.76 31  A 1 
ATOM 234  C CD2 . PHE A 1 31  ? 27.504  -0.371  8.357   1.00 92.54 31  A 1 
ATOM 235  C CE1 . PHE A 1 31  ? 26.326  -1.277  5.970   1.00 91.89 31  A 1 
ATOM 236  C CE2 . PHE A 1 31  ? 27.657  0.375   7.172   1.00 91.51 31  A 1 
ATOM 237  C CZ  . PHE A 1 31  ? 27.065  -0.081  5.984   1.00 93.42 31  A 1 
ATOM 238  N N   . HIS A 1 32  ? 25.177  -2.737  12.802  1.00 96.16 32  A 1 
ATOM 239  C CA  . HIS A 1 32  ? 24.705  -3.638  13.842  1.00 96.21 32  A 1 
ATOM 240  C C   . HIS A 1 32  ? 23.741  -2.902  14.773  1.00 96.03 32  A 1 
ATOM 241  O O   . HIS A 1 32  ? 24.127  -1.983  15.492  1.00 94.97 32  A 1 
ATOM 242  C CB  . HIS A 1 32  ? 25.907  -4.223  14.588  1.00 95.28 32  A 1 
ATOM 243  C CG  . HIS A 1 32  ? 25.551  -5.187  15.679  1.00 89.84 32  A 1 
ATOM 244  N ND1 . HIS A 1 32  ? 26.367  -5.485  16.764  1.00 77.00 32  A 1 
ATOM 245  C CD2 . HIS A 1 32  ? 24.426  -5.955  15.823  1.00 77.90 32  A 1 
ATOM 246  C CE1 . HIS A 1 32  ? 25.740  -6.395  17.519  1.00 78.22 32  A 1 
ATOM 247  N NE2 . HIS A 1 32  ? 24.558  -6.702  16.981  1.00 79.27 32  A 1 
ATOM 248  N N   . TRP A 1 33  ? 22.491  -3.322  14.780  1.00 96.47 33  A 1 
ATOM 249  C CA  . TRP A 1 33  ? 21.476  -2.756  15.649  1.00 96.52 33  A 1 
ATOM 250  C C   . TRP A 1 33  ? 20.981  -3.778  16.663  1.00 96.75 33  A 1 
ATOM 251  O O   . TRP A 1 33  ? 20.893  -4.977  16.389  1.00 96.21 33  A 1 
ATOM 252  C CB  . TRP A 1 33  ? 20.305  -2.194  14.833  1.00 96.17 33  A 1 
ATOM 253  C CG  . TRP A 1 33  ? 20.554  -0.979  13.987  1.00 95.77 33  A 1 
ATOM 254  C CD1 . TRP A 1 33  ? 21.753  -0.522  13.550  1.00 94.41 33  A 1 
ATOM 255  C CD2 . TRP A 1 33  ? 19.563  -0.060  13.431  1.00 95.43 33  A 1 
ATOM 256  N NE1 . TRP A 1 33  ? 21.576  0.605   12.762  1.00 94.29 33  A 1 
ATOM 257  C CE2 . TRP A 1 33  ? 20.245  0.914   12.653  1.00 94.83 33  A 1 
ATOM 258  C CE3 . TRP A 1 33  ? 18.162  0.015   13.507  1.00 95.02 33  A 1 
ATOM 259  C CZ2 . TRP A 1 33  ? 19.557  1.933   11.964  1.00 94.21 33  A 1 
ATOM 260  C CZ3 . TRP A 1 33  ? 17.473  1.031   12.824  1.00 94.10 33  A 1 
ATOM 261  C CH2 . TRP A 1 33  ? 18.167  1.974   12.062  1.00 93.73 33  A 1 
ATOM 262  N N   . GLN A 1 34  ? 20.570  -3.274  17.817  1.00 94.99 34  A 1 
ATOM 263  C CA  . GLN A 1 34  ? 19.689  -3.973  18.737  1.00 94.28 34  A 1 
ATOM 264  C C   . GLN A 1 34  ? 18.257  -3.504  18.488  1.00 93.36 34  A 1 
ATOM 265  O O   . GLN A 1 34  ? 18.008  -2.322  18.237  1.00 92.29 34  A 1 
ATOM 266  C CB  . GLN A 1 34  ? 20.159  -3.729  20.167  1.00 92.70 34  A 1 
ATOM 267  C CG  . GLN A 1 34  ? 19.445  -4.658  21.165  1.00 83.57 34  A 1 
ATOM 268  C CD  . GLN A 1 34  ? 20.039  -4.528  22.569  1.00 78.57 34  A 1 
ATOM 269  O OE1 . GLN A 1 34  ? 20.653  -3.545  22.941  1.00 70.34 34  A 1 
ATOM 270  N NE2 . GLN A 1 34  ? 19.877  -5.525  23.410  1.00 66.22 34  A 1 
ATOM 271  N N   . ALA A 1 35  ? 17.320  -4.435  18.569  1.00 93.91 35  A 1 
ATOM 272  C CA  . ALA A 1 35  ? 15.904  -4.135  18.547  1.00 93.67 35  A 1 
ATOM 273  C C   . ALA A 1 35  ? 15.213  -4.750  19.761  1.00 94.08 35  A 1 
ATOM 274  O O   . ALA A 1 35  ? 15.673  -5.736  20.330  1.00 93.82 35  A 1 
ATOM 275  C CB  . ALA A 1 35  ? 15.301  -4.611  17.222  1.00 93.39 35  A 1 
ATOM 276  N N   . THR A 1 36  ? 14.096  -4.156  20.139  1.00 92.82 36  A 1 
ATOM 277  C CA  . THR A 1 36  ? 13.246  -4.623  21.222  1.00 92.09 36  A 1 
ATOM 278  C C   . THR A 1 36  ? 11.815  -4.723  20.715  1.00 91.73 36  A 1 
ATOM 279  O O   . THR A 1 36  ? 11.331  -3.801  20.068  1.00 90.91 36  A 1 
ATOM 280  C CB  . THR A 1 36  ? 13.325  -3.686  22.431  1.00 89.62 36  A 1 
ATOM 281  O OG1 . THR A 1 36  ? 14.662  -3.402  22.759  1.00 76.61 36  A 1 
ATOM 282  C CG2 . THR A 1 36  ? 12.682  -4.301  23.663  1.00 76.05 36  A 1 
ATOM 283  N N   . ILE A 1 37  ? 11.170  -5.843  21.016  1.00 93.37 37  A 1 
ATOM 284  C CA  . ILE A 1 37  ? 9.754   -6.062  20.771  1.00 93.68 37  A 1 
ATOM 285  C C   . ILE A 1 37  ? 9.101   -6.323  22.127  1.00 93.63 37  A 1 
ATOM 286  O O   . ILE A 1 37  ? 9.490   -7.242  22.834  1.00 92.91 37  A 1 
ATOM 287  C CB  . ILE A 1 37  ? 9.536   -7.212  19.775  1.00 93.55 37  A 1 
ATOM 288  C CG1 . ILE A 1 37  ? 10.070  -6.822  18.380  1.00 91.74 37  A 1 
ATOM 289  C CG2 . ILE A 1 37  ? 8.052   -7.600  19.700  1.00 91.70 37  A 1 
ATOM 290  C CD1 . ILE A 1 37  ? 9.975   -7.932  17.324  1.00 91.29 37  A 1 
ATOM 291  N N   . MET A 1 38  ? 8.097   -5.525  22.472  1.00 92.43 38  A 1 
ATOM 292  C CA  . MET A 1 38  ? 7.232   -5.833  23.601  1.00 91.72 38  A 1 
ATOM 293  C C   . MET A 1 38  ? 6.208   -6.876  23.165  1.00 91.77 38  A 1 
ATOM 294  O O   . MET A 1 38  ? 5.634   -6.768  22.083  1.00 90.73 38  A 1 
ATOM 295  C CB  . MET A 1 38  ? 6.550   -4.577  24.131  1.00 89.64 38  A 1 
ATOM 296  C CG  . MET A 1 38  ? 7.569   -3.578  24.686  1.00 81.51 38  A 1 
ATOM 297  S SD  . MET A 1 38  ? 6.851   -2.169  25.581  1.00 70.85 38  A 1 
ATOM 298  C CE  . MET A 1 38  ? 6.102   -1.243  24.229  1.00 60.25 38  A 1 
ATOM 299  N N   . GLY A 1 39  ? 5.994   -7.896  23.998  1.00 92.56 39  A 1 
ATOM 300  C CA  . GLY A 1 39  ? 5.012   -8.936  23.732  1.00 92.25 39  A 1 
ATOM 301  C C   . GLY A 1 39  ? 3.643   -8.318  23.450  1.00 91.64 39  A 1 
ATOM 302  O O   . GLY A 1 39  ? 3.175   -7.508  24.254  1.00 89.94 39  A 1 
ATOM 303  N N   . PRO A 1 40  ? 3.005   -8.664  22.322  1.00 90.37 40  A 1 
ATOM 304  C CA  . PRO A 1 40  ? 1.755   -8.028  21.934  1.00 88.97 40  A 1 
ATOM 305  C C   . PRO A 1 40  ? 0.680   -8.192  23.017  1.00 89.04 40  A 1 
ATOM 306  O O   . PRO A 1 40  ? 0.569   -9.274  23.602  1.00 88.00 40  A 1 
ATOM 307  C CB  . PRO A 1 40  ? 1.334   -8.676  20.621  1.00 87.09 40  A 1 
ATOM 308  C CG  . PRO A 1 40  ? 2.647   -9.183  20.035  1.00 84.38 40  A 1 
ATOM 309  C CD  . PRO A 1 40  ? 3.465   -9.552  21.275  1.00 87.54 40  A 1 
ATOM 310  N N   . PRO A 1 41  ? -0.129  -7.147  23.299  1.00 85.94 41  A 1 
ATOM 311  C CA  . PRO A 1 41  ? -1.243  -7.266  24.222  1.00 82.45 41  A 1 
ATOM 312  C C   . PRO A 1 41  ? -2.214  -8.356  23.746  1.00 80.63 41  A 1 
ATOM 313  O O   . PRO A 1 41  ? -2.310  -8.636  22.545  1.00 75.22 41  A 1 
ATOM 314  C CB  . PRO A 1 41  ? -1.889  -5.878  24.273  1.00 80.16 41  A 1 
ATOM 315  C CG  . PRO A 1 41  ? -1.533  -5.269  22.913  1.00 77.84 41  A 1 
ATOM 316  C CD  . PRO A 1 41  ? -0.154  -5.855  22.636  1.00 81.07 41  A 1 
ATOM 317  N N   . ASP A 1 42  ? -2.896  -8.972  24.674  1.00 82.12 42  A 1 
ATOM 318  C CA  . ASP A 1 42  ? -3.826  -10.082 24.423  1.00 81.28 42  A 1 
ATOM 319  C C   . ASP A 1 42  ? -3.172  -11.334 23.781  1.00 83.50 42  A 1 
ATOM 320  O O   . ASP A 1 42  ? -3.857  -12.222 23.289  1.00 81.02 42  A 1 
ATOM 321  C CB  . ASP A 1 42  ? -5.092  -9.579  23.689  1.00 78.23 42  A 1 
ATOM 322  C CG  . ASP A 1 42  ? -5.751  -8.368  24.361  1.00 70.29 42  A 1 
ATOM 323  O OD1 . ASP A 1 42  ? -5.767  -8.328  25.608  1.00 64.38 42  A 1 
ATOM 324  O OD2 . ASP A 1 42  ? -6.255  -7.469  23.629  1.00 62.29 42  A 1 
ATOM 325  N N   . SER A 1 43  ? -1.845  -11.453 23.829  1.00 87.49 43  A 1 
ATOM 326  C CA  . SER A 1 43  ? -1.102  -12.633 23.395  1.00 89.19 43  A 1 
ATOM 327  C C   . SER A 1 43  ? -0.473  -13.386 24.572  1.00 90.96 43  A 1 
ATOM 328  O O   . SER A 1 43  ? -0.332  -12.860 25.680  1.00 90.72 43  A 1 
ATOM 329  C CB  . SER A 1 43  ? -0.042  -12.246 22.360  1.00 88.59 43  A 1 
ATOM 330  O OG  . SER A 1 43  ? 1.104   -11.695 22.989  1.00 88.08 43  A 1 
ATOM 331  N N   . ALA A 1 44  ? -0.022  -14.612 24.321  1.00 92.93 44  A 1 
ATOM 332  C CA  . ALA A 1 44  ? 0.732   -15.385 25.310  1.00 94.22 44  A 1 
ATOM 333  C C   . ALA A 1 44  ? 2.072   -14.737 25.698  1.00 95.59 44  A 1 
ATOM 334  O O   . ALA A 1 44  ? 2.650   -15.110 26.723  1.00 94.49 44  A 1 
ATOM 335  C CB  . ALA A 1 44  ? 0.937   -16.798 24.750  1.00 93.38 44  A 1 
ATOM 336  N N   . TYR A 1 45  ? 2.548   -13.776 24.927  1.00 95.29 45  A 1 
ATOM 337  C CA  . TYR A 1 45  ? 3.799   -13.057 25.128  1.00 96.03 45  A 1 
ATOM 338  C C   . TYR A 1 45  ? 3.612   -11.706 25.840  1.00 95.99 45  A 1 
ATOM 339  O O   . TYR A 1 45  ? 4.588   -10.984 26.037  1.00 94.37 45  A 1 
ATOM 340  C CB  . TYR A 1 45  ? 4.493   -12.879 23.772  1.00 96.16 45  A 1 
ATOM 341  C CG  . TYR A 1 45  ? 4.585   -14.150 22.960  1.00 96.54 45  A 1 
ATOM 342  C CD1 . TYR A 1 45  ? 5.504   -15.158 23.322  1.00 94.49 45  A 1 
ATOM 343  C CD2 . TYR A 1 45  ? 3.724   -14.363 21.874  1.00 94.57 45  A 1 
ATOM 344  C CE1 . TYR A 1 45  ? 5.565   -16.358 22.604  1.00 94.05 45  A 1 
ATOM 345  C CE2 . TYR A 1 45  ? 3.770   -15.565 21.148  1.00 94.06 45  A 1 
ATOM 346  C CZ  . TYR A 1 45  ? 4.690   -16.564 21.517  1.00 95.59 45  A 1 
ATOM 347  O OH  . TYR A 1 45  ? 4.730   -17.741 20.823  1.00 94.51 45  A 1 
ATOM 348  N N   . GLN A 1 46  ? 2.382   -11.361 26.214  1.00 93.19 46  A 1 
ATOM 349  C CA  . GLN A 1 46  ? 2.060   -10.096 26.865  1.00 92.53 46  A 1 
ATOM 350  C C   . GLN A 1 46  ? 2.913   -9.882  28.120  1.00 92.50 46  A 1 
ATOM 351  O O   . GLN A 1 46  ? 3.082   -10.782 28.934  1.00 91.42 46  A 1 
ATOM 352  C CB  . GLN A 1 46  ? 0.563   -10.070 27.197  1.00 90.12 46  A 1 
ATOM 353  C CG  . GLN A 1 46  ? 0.126   -8.735  27.842  1.00 84.71 46  A 1 
ATOM 354  C CD  . GLN A 1 46  ? -1.378  -8.681  28.128  1.00 81.16 46  A 1 
ATOM 355  O OE1 . GLN A 1 46  ? -2.124  -9.606  27.888  1.00 74.37 46  A 1 
ATOM 356  N NE2 . GLN A 1 46  ? -1.866  -7.578  28.645  1.00 70.68 46  A 1 
ATOM 357  N N   . GLY A 1 47  ? 3.425   -8.671  28.262  1.00 90.35 47  A 1 
ATOM 358  C CA  . GLY A 1 47  ? 4.308   -8.271  29.356  1.00 90.18 47  A 1 
ATOM 359  C C   . GLY A 1 47  ? 5.780   -8.607  29.138  1.00 91.36 47  A 1 
ATOM 360  O O   . GLY A 1 47  ? 6.635   -8.024  29.797  1.00 88.77 47  A 1 
ATOM 361  N N   . GLY A 1 48  ? 6.090   -9.498  28.197  1.00 92.51 48  A 1 
ATOM 362  C CA  . GLY A 1 48  ? 7.466   -9.828  27.862  1.00 92.74 48  A 1 
ATOM 363  C C   . GLY A 1 48  ? 8.159   -8.738  27.042  1.00 93.20 48  A 1 
ATOM 364  O O   . GLY A 1 48  ? 7.547   -8.074  26.208  1.00 92.06 48  A 1 
ATOM 365  N N   . VAL A 1 49  ? 9.467   -8.616  27.249  1.00 93.66 49  A 1 
ATOM 366  C CA  . VAL A 1 49  ? 10.355  -7.753  26.473  1.00 93.65 49  A 1 
ATOM 367  C C   . VAL A 1 49  ? 11.375  -8.632  25.761  1.00 94.06 49  A 1 
ATOM 368  O O   . VAL A 1 49  ? 12.240  -9.243  26.384  1.00 93.27 49  A 1 
ATOM 369  C CB  . VAL A 1 49  ? 11.029  -6.697  27.363  1.00 91.35 49  A 1 
ATOM 370  C CG1 . VAL A 1 49  ? 11.920  -5.783  26.533  1.00 84.56 49  A 1 
ATOM 371  C CG2 . VAL A 1 49  ? 9.993   -5.815  28.075  1.00 85.92 49  A 1 
ATOM 372  N N   . PHE A 1 50  ? 11.276  -8.704  24.448  1.00 95.14 50  A 1 
ATOM 373  C CA  . PHE A 1 50  ? 12.116  -9.555  23.615  1.00 95.51 50  A 1 
ATOM 374  C C   . PHE A 1 50  ? 13.168  -8.720  22.901  1.00 95.56 50  A 1 
ATOM 375  O O   . PHE A 1 50  ? 12.839  -7.803  22.157  1.00 94.77 50  A 1 
ATOM 376  C CB  . PHE A 1 50  ? 11.254  -10.336 22.614  1.00 95.69 50  A 1 
ATOM 377  C CG  . PHE A 1 50  ? 10.228  -11.221 23.265  1.00 96.26 50  A 1 
ATOM 378  C CD1 . PHE A 1 50  ? 10.556  -12.537 23.642  1.00 94.35 50  A 1 
ATOM 379  C CD2 . PHE A 1 50  ? 8.943   -10.730 23.564  1.00 94.53 50  A 1 
ATOM 380  C CE1 . PHE A 1 50  ? 9.627   -13.349 24.300  1.00 94.11 50  A 1 
ATOM 381  C CE2 . PHE A 1 50  ? 8.007   -11.531 24.226  1.00 94.08 50  A 1 
ATOM 382  C CZ  . PHE A 1 50  ? 8.351   -12.833 24.598  1.00 95.53 50  A 1 
ATOM 383  N N   . PHE A 1 51  ? 14.424  -9.073  23.099  1.00 94.78 51  A 1 
ATOM 384  C CA  . PHE A 1 51  ? 15.544  -8.451  22.408  1.00 95.28 51  A 1 
ATOM 385  C C   . PHE A 1 51  ? 15.888  -9.207  21.132  1.00 95.48 51  A 1 
ATOM 386  O O   . PHE A 1 51  ? 15.813  -10.434 21.067  1.00 94.86 51  A 1 
ATOM 387  C CB  . PHE A 1 51  ? 16.739  -8.319  23.354  1.00 94.14 51  A 1 
ATOM 388  C CG  . PHE A 1 51  ? 16.469  -7.418  24.539  1.00 93.12 51  A 1 
ATOM 389  C CD1 . PHE A 1 51  ? 16.629  -6.032  24.421  1.00 86.64 51  A 1 
ATOM 390  C CD2 . PHE A 1 51  ? 16.022  -7.961  25.753  1.00 85.35 51  A 1 
ATOM 391  C CE1 . PHE A 1 51  ? 16.358  -5.188  25.504  1.00 84.89 51  A 1 
ATOM 392  C CE2 . PHE A 1 51  ? 15.742  -7.129  26.846  1.00 82.88 51  A 1 
ATOM 393  C CZ  . PHE A 1 51  ? 15.913  -5.738  26.723  1.00 88.29 51  A 1 
ATOM 394  N N   . LEU A 1 52  ? 16.273  -8.455  20.101  1.00 96.32 52  A 1 
ATOM 395  C CA  . LEU A 1 52  ? 16.715  -8.959  18.819  1.00 96.54 52  A 1 
ATOM 396  C C   . LEU A 1 52  ? 18.011  -8.277  18.398  1.00 96.32 52  A 1 
ATOM 397  O O   . LEU A 1 52  ? 18.274  -7.129  18.754  1.00 95.65 52  A 1 
ATOM 398  C CB  . LEU A 1 52  ? 15.644  -8.761  17.725  1.00 96.62 52  A 1 
ATOM 399  C CG  . LEU A 1 52  ? 14.271  -9.413  18.008  1.00 96.00 52  A 1 
ATOM 400  C CD1 . LEU A 1 52  ? 13.301  -8.452  18.689  1.00 92.40 52  A 1 
ATOM 401  C CD2 . LEU A 1 52  ? 13.630  -9.854  16.692  1.00 92.18 52  A 1 
ATOM 402  N N   . THR A 1 53  ? 18.795  -8.971  17.579  1.00 97.16 53  A 1 
ATOM 403  C CA  . THR A 1 53  ? 19.922  -8.389  16.858  1.00 97.07 53  A 1 
ATOM 404  C C   . THR A 1 53  ? 19.559  -8.197  15.396  1.00 97.00 53  A 1 
ATOM 405  O O   . THR A 1 53  ? 18.875  -9.026  14.795  1.00 96.70 53  A 1 
ATOM 406  C CB  . THR A 1 53  ? 21.194  -9.238  16.988  1.00 96.18 53  A 1 
ATOM 407  O OG1 . THR A 1 53  ? 20.955  -10.571 16.595  1.00 85.80 53  A 1 
ATOM 408  C CG2 . THR A 1 53  ? 21.710  -9.256  18.421  1.00 87.16 53  A 1 
ATOM 409  N N   . VAL A 1 54  ? 20.040  -7.102  14.824  1.00 97.30 54  A 1 
ATOM 410  C CA  . VAL A 1 54  ? 19.861  -6.750  13.417  1.00 97.26 54  A 1 
ATOM 411  C C   . VAL A 1 54  ? 21.228  -6.471  12.817  1.00 97.57 54  A 1 
ATOM 412  O O   . VAL A 1 54  ? 21.903  -5.534  13.227  1.00 97.09 54  A 1 
ATOM 413  C CB  . VAL A 1 54  ? 18.941  -5.524  13.254  1.00 96.65 54  A 1 
ATOM 414  C CG1 . VAL A 1 54  ? 18.703  -5.198  11.781  1.00 94.72 54  A 1 
ATOM 415  C CG2 . VAL A 1 54  ? 17.578  -5.721  13.934  1.00 94.49 54  A 1 
ATOM 416  N N   . HIS A 1 55  ? 21.626  -7.262  11.819  1.00 97.58 55  A 1 
ATOM 417  C CA  . HIS A 1 55  ? 22.855  -7.053  11.060  1.00 97.54 55  A 1 
ATOM 418  C C   . HIS A 1 55  ? 22.508  -6.685  9.621   1.00 97.49 55  A 1 
ATOM 419  O O   . HIS A 1 55  ? 21.870  -7.471  8.909   1.00 96.92 55  A 1 
ATOM 420  C CB  . HIS A 1 55  ? 23.736  -8.300  11.126  1.00 96.97 55  A 1 
ATOM 421  C CG  . HIS A 1 55  ? 24.254  -8.591  12.503  1.00 91.52 55  A 1 
ATOM 422  N ND1 . HIS A 1 55  ? 23.610  -9.316  13.483  1.00 77.20 55  A 1 
ATOM 423  C CD2 . HIS A 1 55  ? 25.459  -8.205  13.022  1.00 77.39 55  A 1 
ATOM 424  C CE1 . HIS A 1 55  ? 24.409  -9.363  14.564  1.00 80.75 55  A 1 
ATOM 425  N NE2 . HIS A 1 55  ? 25.548  -8.703  14.318  1.00 82.05 55  A 1 
ATOM 426  N N   . PHE A 1 56  ? 22.922  -5.505  9.184   1.00 97.70 56  A 1 
ATOM 427  C CA  . PHE A 1 56  ? 22.721  -5.046  7.823   1.00 97.61 56  A 1 
ATOM 428  C C   . PHE A 1 56  ? 23.835  -5.565  6.900   1.00 97.59 56  A 1 
ATOM 429  O O   . PHE A 1 56  ? 25.016  -5.425  7.233   1.00 96.69 56  A 1 
ATOM 430  C CB  . PHE A 1 56  ? 22.652  -3.523  7.784   1.00 97.36 56  A 1 
ATOM 431  C CG  . PHE A 1 56  ? 21.482  -2.953  8.553   1.00 97.64 56  A 1 
ATOM 432  C CD1 . PHE A 1 56  ? 20.221  -2.856  7.943   1.00 95.92 56  A 1 
ATOM 433  C CD2 . PHE A 1 56  ? 21.654  -2.517  9.869   1.00 95.87 56  A 1 
ATOM 434  C CE1 . PHE A 1 56  ? 19.144  -2.300  8.641   1.00 95.57 56  A 1 
ATOM 435  C CE2 . PHE A 1 56  ? 20.576  -1.957  10.583  1.00 95.30 56  A 1 
ATOM 436  C CZ  . PHE A 1 56  ? 19.325  -1.845  9.963   1.00 96.60 56  A 1 
ATOM 437  N N   . PRO A 1 57  ? 23.510  -6.123  5.730   1.00 97.16 57  A 1 
ATOM 438  C CA  . PRO A 1 57  ? 24.503  -6.436  4.722   1.00 96.89 57  A 1 
ATOM 439  C C   . PRO A 1 57  ? 25.024  -5.151  4.057   1.00 96.77 57  A 1 
ATOM 440  O O   . PRO A 1 57  ? 24.347  -4.117  4.033   1.00 95.56 57  A 1 
ATOM 441  C CB  . PRO A 1 57  ? 23.787  -7.357  3.739   1.00 96.13 57  A 1 
ATOM 442  C CG  . PRO A 1 57  ? 22.350  -6.844  3.783   1.00 95.37 57  A 1 
ATOM 443  C CD  . PRO A 1 57  ? 22.168  -6.419  5.240   1.00 96.68 57  A 1 
ATOM 444  N N   . THR A 1 58  ? 26.198  -5.231  3.439   1.00 96.43 58  A 1 
ATOM 445  C CA  . THR A 1 58  ? 26.832  -4.087  2.760   1.00 95.75 58  A 1 
ATOM 446  C C   . THR A 1 58  ? 26.038  -3.579  1.551   1.00 95.30 58  A 1 
ATOM 447  O O   . THR A 1 58  ? 26.151  -2.409  1.178   1.00 92.88 58  A 1 
ATOM 448  C CB  . THR A 1 58  ? 28.244  -4.461  2.290   1.00 94.75 58  A 1 
ATOM 449  O OG1 . THR A 1 58  ? 28.200  -5.663  1.547   1.00 87.30 58  A 1 
ATOM 450  C CG2 . THR A 1 58  ? 29.189  -4.696  3.470   1.00 85.23 58  A 1 
ATOM 451  N N   . ASP A 1 59  ? 25.209  -4.442  0.945   1.00 95.17 59  A 1 
ATOM 452  C CA  . ASP A 1 59  ? 24.316  -4.142  -0.178  1.00 94.25 59  A 1 
ATOM 453  C C   . ASP A 1 59  ? 22.868  -3.856  0.257   1.00 94.89 59  A 1 
ATOM 454  O O   . ASP A 1 59  ? 21.951  -3.849  -0.574  1.00 92.57 59  A 1 
ATOM 455  C CB  . ASP A 1 59  ? 24.442  -5.237  -1.251  1.00 91.10 59  A 1 
ATOM 456  C CG  . ASP A 1 59  ? 24.025  -6.636  -0.791  1.00 85.25 59  A 1 
ATOM 457  O OD1 . ASP A 1 59  ? 24.037  -6.917  0.429   1.00 77.53 59  A 1 
ATOM 458  O OD2 . ASP A 1 59  ? 23.724  -7.458  -1.686  1.00 78.40 59  A 1 
ATOM 459  N N   . TYR A 1 60  ? 22.639  -3.564  1.532   1.00 96.07 60  A 1 
ATOM 460  C CA  . TYR A 1 60  ? 21.344  -3.076  2.007   1.00 96.71 60  A 1 
ATOM 461  C C   . TYR A 1 60  ? 20.928  -1.792  1.266   1.00 96.75 60  A 1 
ATOM 462  O O   . TYR A 1 60  ? 21.768  -0.913  1.050   1.00 95.41 60  A 1 
ATOM 463  C CB  . TYR A 1 60  ? 21.417  -2.845  3.525   1.00 96.71 60  A 1 
ATOM 464  C CG  . TYR A 1 60  ? 20.073  -2.558  4.155   1.00 97.17 60  A 1 
ATOM 465  C CD1 . TYR A 1 60  ? 19.693  -1.248  4.517   1.00 96.07 60  A 1 
ATOM 466  C CD2 . TYR A 1 60  ? 19.180  -3.621  4.370   1.00 96.15 60  A 1 
ATOM 467  C CE1 . TYR A 1 60  ? 18.433  -1.007  5.083   1.00 96.29 60  A 1 
ATOM 468  C CE2 . TYR A 1 60  ? 17.922  -3.391  4.932   1.00 96.08 60  A 1 
ATOM 469  C CZ  . TYR A 1 60  ? 17.551  -2.085  5.282   1.00 96.98 60  A 1 
ATOM 470  O OH  . TYR A 1 60  ? 16.306  -1.874  5.828   1.00 96.36 60  A 1 
ATOM 471  N N   . PRO A 1 61  ? 19.664  -1.612  0.838   1.00 96.27 61  A 1 
ATOM 472  C CA  . PRO A 1 61  ? 18.480  -2.435  1.120   1.00 96.06 61  A 1 
ATOM 473  C C   . PRO A 1 61  ? 18.163  -3.496  0.064   1.00 95.95 61  A 1 
ATOM 474  O O   . PRO A 1 61  ? 17.044  -3.999  0.022   1.00 94.66 61  A 1 
ATOM 475  C CB  . PRO A 1 61  ? 17.355  -1.400  1.230   1.00 95.43 61  A 1 
ATOM 476  C CG  . PRO A 1 61  ? 17.727  -0.412  0.132   1.00 94.75 61  A 1 
ATOM 477  C CD  . PRO A 1 61  ? 19.250  -0.364  0.218   1.00 95.63 61  A 1 
ATOM 478  N N   . PHE A 1 62  ? 19.099  -3.846  -0.812  1.00 95.43 62  A 1 
ATOM 479  C CA  . PHE A 1 62  ? 18.839  -4.812  -1.879  1.00 95.05 62  A 1 
ATOM 480  C C   . PHE A 1 62  ? 18.948  -6.271  -1.426  1.00 94.48 62  A 1 
ATOM 481  O O   . PHE A 1 62  ? 18.543  -7.191  -2.150  1.00 92.57 62  A 1 
ATOM 482  C CB  . PHE A 1 62  ? 19.770  -4.529  -3.067  1.00 94.51 62  A 1 
ATOM 483  C CG  . PHE A 1 62  ? 19.620  -3.124  -3.599  1.00 94.53 62  A 1 
ATOM 484  C CD1 . PHE A 1 62  ? 18.450  -2.746  -4.291  1.00 91.92 62  A 1 
ATOM 485  C CD2 . PHE A 1 62  ? 20.618  -2.159  -3.368  1.00 92.13 62  A 1 
ATOM 486  C CE1 . PHE A 1 62  ? 18.275  -1.429  -4.741  1.00 91.07 62  A 1 
ATOM 487  C CE2 . PHE A 1 62  ? 20.451  -0.836  -3.816  1.00 90.48 62  A 1 
ATOM 488  C CZ  . PHE A 1 62  ? 19.274  -0.476  -4.498  1.00 92.31 62  A 1 
ATOM 489  N N   . LYS A 1 63  ? 19.469  -6.493  -0.231  1.00 95.06 63  A 1 
ATOM 490  C CA  . LYS A 1 63  ? 19.435  -7.757  0.501   1.00 94.90 63  A 1 
ATOM 491  C C   . LYS A 1 63  ? 18.777  -7.540  1.863   1.00 95.72 63  A 1 
ATOM 492  O O   . LYS A 1 63  ? 18.892  -6.443  2.410   1.00 95.43 63  A 1 
ATOM 493  C CB  . LYS A 1 63  ? 20.853  -8.314  0.659   1.00 93.55 63  A 1 
ATOM 494  C CG  . LYS A 1 63  ? 21.512  -8.743  -0.655  1.00 88.44 63  A 1 
ATOM 495  C CD  . LYS A 1 63  ? 20.825  -9.953  -1.282  1.00 80.23 63  A 1 
ATOM 496  C CE  . LYS A 1 63  ? 21.598  -10.367 -2.530  1.00 72.63 63  A 1 
ATOM 497  N NZ  . LYS A 1 63  ? 20.994  -11.536 -3.188  1.00 63.42 63  A 1 
ATOM 498  N N   . PRO A 1 64  ? 18.093  -8.568  2.408   1.00 95.85 64  A 1 
ATOM 499  C CA  . PRO A 1 64  ? 17.465  -8.455  3.716   1.00 96.13 64  A 1 
ATOM 500  C C   . PRO A 1 64  ? 18.509  -8.306  4.832   1.00 96.86 64  A 1 
ATOM 501  O O   . PRO A 1 64  ? 19.597  -8.894  4.738   1.00 96.58 64  A 1 
ATOM 502  C CB  . PRO A 1 64  ? 16.641  -9.734  3.887   1.00 94.89 64  A 1 
ATOM 503  C CG  . PRO A 1 64  ? 17.364  -10.750 3.007   1.00 93.25 64  A 1 
ATOM 504  C CD  . PRO A 1 64  ? 17.893  -9.897  1.860   1.00 94.55 64  A 1 
ATOM 505  N N   . PRO A 1 65  ? 18.172  -7.603  5.919   1.00 97.43 65  A 1 
ATOM 506  C CA  . PRO A 1 65  ? 18.962  -7.664  7.137   1.00 97.59 65  A 1 
ATOM 507  C C   . PRO A 1 65  ? 18.851  -9.061  7.763   1.00 97.76 65  A 1 
ATOM 508  O O   . PRO A 1 65  ? 17.836  -9.747  7.637   1.00 97.09 65  A 1 
ATOM 509  C CB  . PRO A 1 65  ? 18.390  -6.568  8.044   1.00 96.98 65  A 1 
ATOM 510  C CG  . PRO A 1 65  ? 16.920  -6.523  7.642   1.00 95.45 65  A 1 
ATOM 511  C CD  . PRO A 1 65  ? 16.939  -6.849  6.146   1.00 96.78 65  A 1 
ATOM 512  N N   . LYS A 1 66  ? 19.890  -9.481  8.476   1.00 97.40 66  A 1 
ATOM 513  C CA  . LYS A 1 66  ? 19.830  -10.666 9.321   1.00 97.61 66  A 1 
ATOM 514  C C   . LYS A 1 66  ? 19.253  -10.264 10.666  1.00 97.74 66  A 1 
ATOM 515  O O   . LYS A 1 66  ? 19.864  -9.474  11.370  1.00 97.10 66  A 1 
ATOM 516  C CB  . LYS A 1 66  ? 21.216  -11.296 9.477   1.00 96.90 66  A 1 
ATOM 517  C CG  . LYS A 1 66  ? 21.754  -11.872 8.161   1.00 85.34 66  A 1 
ATOM 518  C CD  . LYS A 1 66  ? 23.129  -12.509 8.407   1.00 76.31 66  A 1 
ATOM 519  C CE  . LYS A 1 66  ? 23.709  -13.090 7.118   1.00 64.66 66  A 1 
ATOM 520  N NZ  . LYS A 1 66  ? 25.057  -13.666 7.350   1.00 56.07 66  A 1 
ATOM 521  N N   . ILE A 1 67  ? 18.090  -10.804 11.012  1.00 97.78 67  A 1 
ATOM 522  C CA  . ILE A 1 67  ? 17.415  -10.525 12.280  1.00 97.89 67  A 1 
ATOM 523  C C   . ILE A 1 67  ? 17.252  -11.838 13.043  1.00 97.99 67  A 1 
ATOM 524  O O   . ILE A 1 67  ? 16.780  -12.822 12.480  1.00 97.26 67  A 1 
ATOM 525  C CB  . ILE A 1 67  ? 16.088  -9.772  12.080  1.00 97.34 67  A 1 
ATOM 526  C CG1 . ILE A 1 67  ? 16.330  -8.488  11.256  1.00 95.36 67  A 1 
ATOM 527  C CG2 . ILE A 1 67  ? 15.447  -9.452  13.441  1.00 95.44 67  A 1 
ATOM 528  C CD1 . ILE A 1 67  ? 15.117  -7.576  11.083  1.00 91.25 67  A 1 
ATOM 529  N N   . ALA A 1 68  ? 17.634  -11.838 14.318  1.00 97.84 68  A 1 
ATOM 530  C CA  . ALA A 1 68  ? 17.486  -12.979 15.207  1.00 97.92 68  A 1 
ATOM 531  C C   . ALA A 1 68  ? 17.084  -12.512 16.605  1.00 97.98 68  A 1 
ATOM 532  O O   . ALA A 1 68  ? 17.518  -11.460 17.059  1.00 97.12 68  A 1 
ATOM 533  C CB  . ALA A 1 68  ? 18.800  -13.772 15.234  1.00 97.19 68  A 1 
ATOM 534  N N   . PHE A 1 69  ? 16.271  -13.315 17.290  1.00 97.57 69  A 1 
ATOM 535  C CA  . PHE A 1 69  ? 16.001  -13.104 18.706  1.00 97.83 69  A 1 
ATOM 536  C C   . PHE A 1 69  ? 17.240  -13.456 19.533  1.00 97.74 69  A 1 
ATOM 537  O O   . PHE A 1 69  ? 17.896  -14.466 19.281  1.00 96.90 69  A 1 
ATOM 538  C CB  . PHE A 1 69  ? 14.800  -13.944 19.147  1.00 97.58 69  A 1 
ATOM 539  C CG  . PHE A 1 69  ? 13.453  -13.342 18.786  1.00 97.77 69  A 1 
ATOM 540  C CD1 . PHE A 1 69  ? 12.709  -12.660 19.763  1.00 95.59 69  A 1 
ATOM 541  C CD2 . PHE A 1 69  ? 12.936  -13.475 17.493  1.00 95.59 69  A 1 
ATOM 542  C CE1 . PHE A 1 69  ? 11.463  -12.111 19.457  1.00 95.16 69  A 1 
ATOM 543  C CE2 . PHE A 1 69  ? 11.685  -12.920 17.175  1.00 95.02 69  A 1 
ATOM 544  C CZ  . PHE A 1 69  ? 10.946  -12.236 18.151  1.00 96.61 69  A 1 
ATOM 545  N N   . THR A 1 70  ? 17.529  -12.645 20.534  1.00 97.16 70  A 1 
ATOM 546  C CA  . THR A 1 70  ? 18.499  -12.974 21.590  1.00 96.71 70  A 1 
ATOM 547  C C   . THR A 1 70  ? 17.786  -13.463 22.848  1.00 96.84 70  A 1 
ATOM 548  O O   . THR A 1 70  ? 18.293  -14.345 23.541  1.00 95.19 70  A 1 
ATOM 549  C CB  . THR A 1 70  ? 19.395  -11.774 21.916  1.00 95.63 70  A 1 
ATOM 550  O OG1 . THR A 1 70  ? 18.626  -10.639 22.225  1.00 87.79 70  A 1 
ATOM 551  C CG2 . THR A 1 70  ? 20.282  -11.394 20.738  1.00 86.07 70  A 1 
ATOM 552  N N   . THR A 1 71  ? 16.574  -12.968 23.094  1.00 96.69 71  A 1 
ATOM 553  C CA  . THR A 1 71  ? 15.687  -13.501 24.138  1.00 96.69 71  A 1 
ATOM 554  C C   . THR A 1 71  ? 15.061  -14.809 23.667  1.00 96.88 71  A 1 
ATOM 555  O O   . THR A 1 71  ? 14.543  -14.901 22.556  1.00 96.12 71  A 1 
ATOM 556  C CB  . THR A 1 71  ? 14.599  -12.492 24.501  1.00 96.01 71  A 1 
ATOM 557  O OG1 . THR A 1 71  ? 15.183  -11.243 24.791  1.00 91.95 71  A 1 
ATOM 558  C CG2 . THR A 1 71  ? 13.816  -12.907 25.736  1.00 92.03 71  A 1 
ATOM 559  N N   . LYS A 1 72  ? 15.079  -15.828 24.526  1.00 97.10 72  A 1 
ATOM 560  C CA  . LYS A 1 72  ? 14.401  -17.096 24.249  1.00 97.13 72  A 1 
ATOM 561  C C   . LYS A 1 72  ? 12.893  -16.895 24.171  1.00 97.33 72  A 1 
ATOM 562  O O   . LYS A 1 72  ? 12.315  -16.202 24.995  1.00 96.25 72  A 1 
ATOM 563  C CB  . LYS A 1 72  ? 14.740  -18.156 25.304  1.00 96.19 72  A 1 
ATOM 564  C CG  . LYS A 1 72  ? 16.200  -18.619 25.208  1.00 88.36 72  A 1 
ATOM 565  C CD  . LYS A 1 72  ? 16.444  -19.765 26.189  1.00 81.13 72  A 1 
ATOM 566  C CE  . LYS A 1 72  ? 17.892  -20.254 26.079  1.00 72.51 72  A 1 
ATOM 567  N NZ  . LYS A 1 72  ? 18.162  -21.382 26.989  1.00 62.95 72  A 1 
ATOM 568  N N   . ILE A 1 73  ? 12.265  -17.565 23.206  1.00 97.23 73  A 1 
ATOM 569  C CA  . ILE A 1 73  ? 10.828  -17.485 22.986  1.00 97.52 73  A 1 
ATOM 570  C C   . ILE A 1 73  ? 10.282  -18.855 22.579  1.00 97.59 73  A 1 
ATOM 571  O O   . ILE A 1 73  ? 10.927  -19.593 21.833  1.00 96.66 73  A 1 
ATOM 572  C CB  . ILE A 1 73  ? 10.505  -16.360 21.975  1.00 97.01 73  A 1 
ATOM 573  C CG1 . ILE A 1 73  ? 8.986   -16.154 21.853  1.00 95.29 73  A 1 
ATOM 574  C CG2 . ILE A 1 73  ? 11.155  -16.619 20.605  1.00 94.73 73  A 1 
ATOM 575  C CD1 . ILE A 1 73  ? 8.597   -14.882 21.082  1.00 93.35 73  A 1 
ATOM 576  N N   . TYR A 1 74  ? 9.085   -19.200 23.066  1.00 97.07 74  A 1 
ATOM 577  C CA  . TYR A 1 74  ? 8.380   -20.412 22.678  1.00 97.22 74  A 1 
ATOM 578  C C   . TYR A 1 74  ? 7.447   -20.112 21.504  1.00 97.16 74  A 1 
ATOM 579  O O   . TYR A 1 74  ? 6.368   -19.545 21.692  1.00 96.23 74  A 1 
ATOM 580  C CB  . TYR A 1 74  ? 7.639   -20.965 23.894  1.00 97.10 74  A 1 
ATOM 581  C CG  . TYR A 1 74  ? 7.084   -22.352 23.680  1.00 97.49 74  A 1 
ATOM 582  C CD1 . TYR A 1 74  ? 5.764   -22.532 23.210  1.00 95.80 74  A 1 
ATOM 583  C CD2 . TYR A 1 74  ? 7.877   -23.475 23.973  1.00 95.89 74  A 1 
ATOM 584  C CE1 . TYR A 1 74  ? 5.247   -23.823 23.044  1.00 95.53 74  A 1 
ATOM 585  C CE2 . TYR A 1 74  ? 7.368   -24.766 23.808  1.00 95.51 74  A 1 
ATOM 586  C CZ  . TYR A 1 74  ? 6.047   -24.940 23.346  1.00 96.74 74  A 1 
ATOM 587  O OH  . TYR A 1 74  ? 5.540   -26.206 23.200  1.00 95.83 74  A 1 
ATOM 588  N N   . HIS A 1 75  ? 7.874   -20.458 20.291  1.00 97.48 75  A 1 
ATOM 589  C CA  . HIS A 1 75  ? 7.137   -20.130 19.074  1.00 97.43 75  A 1 
ATOM 590  C C   . HIS A 1 75  ? 7.432   -21.135 17.939  1.00 97.37 75  A 1 
ATOM 591  O O   . HIS A 1 75  ? 8.599   -21.486 17.747  1.00 96.41 75  A 1 
ATOM 592  C CB  . HIS A 1 75  ? 7.519   -18.705 18.646  1.00 96.88 75  A 1 
ATOM 593  C CG  . HIS A 1 75  ? 6.643   -18.168 17.564  1.00 96.88 75  A 1 
ATOM 594  N ND1 . HIS A 1 75  ? 6.845   -18.277 16.218  1.00 91.21 75  A 1 
ATOM 595  C CD2 . HIS A 1 75  ? 5.460   -17.490 17.731  1.00 91.27 75  A 1 
ATOM 596  C CE1 . HIS A 1 75  ? 5.815   -17.683 15.581  1.00 91.89 75  A 1 
ATOM 597  N NE2 . HIS A 1 75  ? 4.953   -17.193 16.476  1.00 92.92 75  A 1 
ATOM 598  N N   . PRO A 1 76  ? 6.447   -21.546 17.130  1.00 97.10 76  A 1 
ATOM 599  C CA  . PRO A 1 76  ? 6.665   -22.537 16.070  1.00 96.69 76  A 1 
ATOM 600  C C   . PRO A 1 76  ? 7.662   -22.117 14.982  1.00 96.41 76  A 1 
ATOM 601  O O   . PRO A 1 76  ? 8.350   -22.951 14.403  1.00 94.81 76  A 1 
ATOM 602  C CB  . PRO A 1 76  ? 5.284   -22.768 15.445  1.00 95.67 76  A 1 
ATOM 603  C CG  . PRO A 1 76  ? 4.307   -22.371 16.533  1.00 93.07 76  A 1 
ATOM 604  C CD  . PRO A 1 76  ? 5.036   -21.245 17.255  1.00 96.15 76  A 1 
ATOM 605  N N   . ASN A 1 77  ? 7.740   -20.815 14.716  1.00 96.58 77  A 1 
ATOM 606  C CA  . ASN A 1 77  ? 8.555   -20.256 13.633  1.00 96.45 77  A 1 
ATOM 607  C C   . ASN A 1 77  ? 9.863   -19.612 14.120  1.00 96.46 77  A 1 
ATOM 608  O O   . ASN A 1 77  ? 10.545  -18.953 13.326  1.00 95.41 77  A 1 
ATOM 609  C CB  . ASN A 1 77  ? 7.699   -19.285 12.804  1.00 96.21 77  A 1 
ATOM 610  C CG  . ASN A 1 77  ? 6.390   -19.895 12.344  1.00 95.37 77  A 1 
ATOM 611  O OD1 . ASN A 1 77  ? 5.328   -19.588 12.854  1.00 88.29 77  A 1 
ATOM 612  N ND2 . ASN A 1 77  ? 6.422   -20.795 11.383  1.00 87.91 77  A 1 
ATOM 613  N N   . ILE A 1 78  ? 10.221  -19.773 15.391  1.00 96.81 78  A 1 
ATOM 614  C CA  . ILE A 1 78  ? 11.441  -19.215 15.981  1.00 97.15 78  A 1 
ATOM 615  C C   . ILE A 1 78  ? 12.129  -20.322 16.792  1.00 97.02 78  A 1 
ATOM 616  O O   . ILE A 1 78  ? 11.551  -20.868 17.721  1.00 96.00 78  A 1 
ATOM 617  C CB  . ILE A 1 78  ? 11.146  -17.977 16.858  1.00 97.13 78  A 1 
ATOM 618  C CG1 . ILE A 1 78  ? 10.316  -16.914 16.098  1.00 95.85 78  A 1 
ATOM 619  C CG2 . ILE A 1 78  ? 12.481  -17.363 17.348  1.00 95.81 78  A 1 
ATOM 620  C CD1 . ILE A 1 78  ? 9.790   -15.772 16.977  1.00 93.94 78  A 1 
ATOM 621  N N   . ASN A 1 79  ? 13.375  -20.662 16.441  1.00 96.53 79  A 1 
ATOM 622  C CA  . ASN A 1 79  ? 14.099  -21.733 17.118  1.00 96.23 79  A 1 
ATOM 623  C C   . ASN A 1 79  ? 14.871  -21.245 18.362  1.00 96.36 79  A 1 
ATOM 624  O O   . ASN A 1 79  ? 14.938  -20.053 18.658  1.00 95.45 79  A 1 
ATOM 625  C CB  . ASN A 1 79  ? 14.966  -22.489 16.103  1.00 95.09 79  A 1 
ATOM 626  C CG  . ASN A 1 79  ? 16.203  -21.745 15.620  1.00 95.43 79  A 1 
ATOM 627  O OD1 . ASN A 1 79  ? 16.589  -20.708 16.100  1.00 90.95 79  A 1 
ATOM 628  N ND2 . ASN A 1 79  ? 16.889  -22.302 14.646  1.00 90.00 79  A 1 
ATOM 629  N N   . SER A 1 80  ? 15.494  -22.174 19.061  1.00 95.75 80  A 1 
ATOM 630  C CA  . SER A 1 80  ? 16.286  -21.904 20.270  1.00 95.48 80  A 1 
ATOM 631  C C   . SER A 1 80  ? 17.497  -20.984 20.045  1.00 96.02 80  A 1 
ATOM 632  O O   . SER A 1 80  ? 17.975  -20.371 20.990  1.00 94.42 80  A 1 
ATOM 633  C CB  . SER A 1 80  ? 16.782  -23.224 20.849  1.00 94.20 80  A 1 
ATOM 634  O OG  . SER A 1 80  ? 17.491  -23.957 19.869  1.00 85.86 80  A 1 
ATOM 635  N N   . ASN A 1 81  ? 17.966  -20.871 18.799  1.00 95.82 81  A 1 
ATOM 636  C CA  . ASN A 1 81  ? 19.051  -19.974 18.415  1.00 95.87 81  A 1 
ATOM 637  C C   . ASN A 1 81  ? 18.552  -18.569 18.047  1.00 96.50 81  A 1 
ATOM 638  O O   . ASN A 1 81  ? 19.324  -17.753 17.552  1.00 94.49 81  A 1 
ATOM 639  C CB  . ASN A 1 81  ? 19.852  -20.610 17.264  1.00 94.32 81  A 1 
ATOM 640  C CG  . ASN A 1 81  ? 20.505  -21.932 17.632  1.00 86.74 81  A 1 
ATOM 641  O OD1 . ASN A 1 81  ? 20.644  -22.305 18.773  1.00 76.76 81  A 1 
ATOM 642  N ND2 . ASN A 1 81  ? 20.944  -22.686 16.643  1.00 75.33 81  A 1 
ATOM 643  N N   . GLY A 1 82  ? 17.252  -18.300 18.209  1.00 96.58 82  A 1 
ATOM 644  C CA  . GLY A 1 82  ? 16.621  -17.034 17.842  1.00 96.86 82  A 1 
ATOM 645  C C   . GLY A 1 82  ? 16.409  -16.834 16.340  1.00 97.34 82  A 1 
ATOM 646  O O   . GLY A 1 82  ? 15.991  -15.754 15.922  1.00 96.25 82  A 1 
ATOM 647  N N   . SER A 1 83  ? 16.692  -17.855 15.513  1.00 97.29 83  A 1 
ATOM 648  C CA  . SER A 1 83  ? 16.460  -17.756 14.067  1.00 97.04 83  A 1 
ATOM 649  C C   . SER A 1 83  ? 14.963  -17.695 13.768  1.00 97.05 83  A 1 
ATOM 650  O O   . SER A 1 83  ? 14.195  -18.506 14.277  1.00 95.99 83  A 1 
ATOM 651  C CB  . SER A 1 83  ? 17.065  -18.934 13.312  1.00 96.19 83  A 1 
ATOM 652  O OG  . SER A 1 83  ? 18.464  -18.991 13.527  1.00 84.57 83  A 1 
ATOM 653  N N   . ILE A 1 84  ? 14.572  -16.760 12.913  1.00 96.62 84  A 1 
ATOM 654  C CA  . ILE A 1 84  ? 13.180  -16.501 12.559  1.00 96.42 84  A 1 
ATOM 655  C C   . ILE A 1 84  ? 12.932  -17.037 11.151  1.00 95.51 84  A 1 
ATOM 656  O O   . ILE A 1 84  ? 13.612  -16.658 10.194  1.00 93.45 84  A 1 
ATOM 657  C CB  . ILE A 1 84  ? 12.852  -14.996 12.640  1.00 96.23 84  A 1 
ATOM 658  C CG1 . ILE A 1 84  ? 13.298  -14.375 13.994  1.00 94.27 84  A 1 
ATOM 659  C CG2 . ILE A 1 84  ? 11.346  -14.773 12.427  1.00 93.55 84  A 1 
ATOM 660  C CD1 . ILE A 1 84  ? 13.223  -12.844 14.017  1.00 92.80 84  A 1 
ATOM 661  N N   . LYS A 1 85  ? 11.922  -17.899 11.002  1.00 95.07 85  A 1 
ATOM 662  C CA  . LYS A 1 85  ? 11.435  -18.340 9.705   1.00 94.00 85  A 1 
ATOM 663  C C   . LYS A 1 85  ? 10.300  -17.424 9.259   1.00 92.98 85  A 1 
ATOM 664  O O   . LYS A 1 85  ? 9.149   -17.615 9.629   1.00 90.77 85  A 1 
ATOM 665  C CB  . LYS A 1 85  ? 11.069  -19.825 9.763   1.00 93.03 85  A 1 
ATOM 666  C CG  . LYS A 1 85  ? 10.984  -20.402 8.343   1.00 89.69 85  A 1 
ATOM 667  C CD  . LYS A 1 85  ? 10.759  -21.918 8.380   1.00 85.44 85  A 1 
ATOM 668  C CE  . LYS A 1 85  ? 10.746  -22.463 6.961   1.00 80.35 85  A 1 
ATOM 669  N NZ  . LYS A 1 85  ? 10.296  -23.874 6.918   1.00 72.89 85  A 1 
ATOM 670  N N   . LEU A 1 86  ? 10.657  -16.395 8.485   1.00 93.66 86  A 1 
ATOM 671  C CA  . LEU A 1 86  ? 9.748   -15.391 7.960   1.00 93.06 86  A 1 
ATOM 672  C C   . LEU A 1 86  ? 10.133  -15.087 6.508   1.00 92.65 86  A 1 
ATOM 673  O O   . LEU A 1 86  ? 11.299  -14.825 6.223   1.00 90.86 86  A 1 
ATOM 674  C CB  . LEU A 1 86  ? 9.819   -14.154 8.873   1.00 92.26 86  A 1 
ATOM 675  C CG  . LEU A 1 86  ? 8.817   -13.041 8.529   1.00 91.28 86  A 1 
ATOM 676  C CD1 . LEU A 1 86  ? 7.370   -13.484 8.700   1.00 88.16 86  A 1 
ATOM 677  C CD2 . LEU A 1 86  ? 9.043   -11.851 9.458   1.00 87.40 86  A 1 
ATOM 678  N N   . ASP A 1 87  ? 9.158   -15.117 5.617   1.00 91.78 87  A 1 
ATOM 679  C CA  . ASP A 1 87  ? 9.362   -14.992 4.170   1.00 90.56 87  A 1 
ATOM 680  C C   . ASP A 1 87  ? 10.054  -13.686 3.763   1.00 91.20 87  A 1 
ATOM 681  O O   . ASP A 1 87  ? 10.990  -13.696 2.956   1.00 89.37 87  A 1 
ATOM 682  C CB  . ASP A 1 87  ? 8.005   -15.177 3.470   1.00 87.41 87  A 1 
ATOM 683  C CG  . ASP A 1 87  ? 6.997   -14.047 3.733   1.00 83.21 87  A 1 
ATOM 684  O OD1 . ASP A 1 87  ? 7.112   -13.370 4.784   1.00 77.44 87  A 1 
ATOM 685  O OD2 . ASP A 1 87  ? 6.174   -13.770 2.842   1.00 78.49 87  A 1 
ATOM 686  N N   . ILE A 1 88  ? 9.687   -12.568 4.380   1.00 91.33 88  A 1 
ATOM 687  C CA  . ILE A 1 88  ? 10.291  -11.262 4.102   1.00 91.59 88  A 1 
ATOM 688  C C   . ILE A 1 88  ? 11.767  -11.147 4.515   1.00 92.49 88  A 1 
ATOM 689  O O   . ILE A 1 88  ? 12.457  -10.275 4.005   1.00 91.78 88  A 1 
ATOM 690  C CB  . ILE A 1 88  ? 9.507   -10.097 4.736   1.00 90.73 88  A 1 
ATOM 691  C CG1 . ILE A 1 88  ? 9.416   -10.223 6.272   1.00 87.10 88  A 1 
ATOM 692  C CG2 . ILE A 1 88  ? 8.132   -9.990  4.069   1.00 86.79 88  A 1 
ATOM 693  C CD1 . ILE A 1 88  ? 8.980   -8.925  6.943   1.00 86.22 88  A 1 
ATOM 694  N N   . LEU A 1 89  ? 12.249  -12.022 5.388   1.00 93.32 89  A 1 
ATOM 695  C CA  . LEU A 1 89  ? 13.674  -12.100 5.738   1.00 93.64 89  A 1 
ATOM 696  C C   . LEU A 1 89  ? 14.462  -13.009 4.782   1.00 92.70 89  A 1 
ATOM 697  O O   . LEU A 1 89  ? 15.666  -13.192 4.952   1.00 89.94 89  A 1 
ATOM 698  C CB  . LEU A 1 89  ? 13.824  -12.556 7.199   1.00 94.06 89  A 1 
ATOM 699  C CG  . LEU A 1 89  ? 13.291  -11.552 8.242   1.00 93.75 89  A 1 
ATOM 700  C CD1 . LEU A 1 89  ? 13.448  -12.152 9.642   1.00 91.84 89  A 1 
ATOM 701  C CD2 . LEU A 1 89  ? 14.063  -10.234 8.203   1.00 91.54 89  A 1 
ATOM 702  N N   . ARG A 1 90  ? 13.782  -13.582 3.779   1.00 91.78 90  A 1 
ATOM 703  C CA  . ARG A 1 90  ? 14.363  -14.539 2.829   1.00 90.15 90  A 1 
ATOM 704  C C   . ARG A 1 90  ? 13.945  -14.192 1.388   1.00 89.38 90  A 1 
ATOM 705  O O   . ARG A 1 90  ? 14.385  -13.173 0.849   1.00 84.38 90  A 1 
ATOM 706  C CB  . ARG A 1 90  ? 13.994  -15.978 3.240   1.00 87.53 90  A 1 
ATOM 707  C CG  . ARG A 1 90  ? 14.528  -16.382 4.628   1.00 81.48 90  A 1 
ATOM 708  C CD  . ARG A 1 90  ? 14.229  -17.862 4.902   1.00 74.95 90  A 1 
ATOM 709  N NE  . ARG A 1 90  ? 14.725  -18.291 6.211   1.00 66.30 90  A 1 
ATOM 710  C CZ  . ARG A 1 90  ? 14.822  -19.538 6.640   1.00 57.89 90  A 1 
ATOM 711  N NH1 . ARG A 1 90  ? 14.472  -20.553 5.894   1.00 52.72 90  A 1 
ATOM 712  N NH2 . ARG A 1 90  ? 15.275  -19.796 7.837   1.00 50.96 90  A 1 
ATOM 713  N N   . SER A 1 91  ? 13.117  -15.022 0.785   1.00 89.34 91  A 1 
ATOM 714  C CA  . SER A 1 91  ? 12.724  -14.923 -0.626  1.00 88.17 91  A 1 
ATOM 715  C C   . SER A 1 91  ? 11.801  -13.741 -0.928  1.00 88.58 91  A 1 
ATOM 716  O O   . SER A 1 91  ? 11.799  -13.234 -2.052  1.00 86.16 91  A 1 
ATOM 717  C CB  . SER A 1 91  ? 12.028  -16.221 -1.046  1.00 86.25 91  A 1 
ATOM 718  O OG  . SER A 1 91  ? 10.961  -16.496 -0.160  1.00 81.23 91  A 1 
ATOM 719  N N   . GLN A 1 92  ? 11.034  -13.277 0.052   1.00 89.50 92  A 1 
ATOM 720  C CA  . GLN A 1 92  ? 10.044  -12.213 -0.106  1.00 89.57 92  A 1 
ATOM 721  C C   . GLN A 1 92  ? 10.553  -10.846 0.372   1.00 90.61 92  A 1 
ATOM 722  O O   . GLN A 1 92  ? 9.760   -9.935  0.606   1.00 89.66 92  A 1 
ATOM 723  C CB  . GLN A 1 92  ? 8.734   -12.630 0.575   1.00 88.25 92  A 1 
ATOM 724  C CG  . GLN A 1 92  ? 8.129   -13.904 -0.030  1.00 84.50 92  A 1 
ATOM 725  C CD  . GLN A 1 92  ? 7.791   -13.716 -1.502  1.00 81.66 92  A 1 
ATOM 726  O OE1 . GLN A 1 92  ? 7.236   -12.712 -1.914  1.00 73.20 92  A 1 
ATOM 727  N NE2 . GLN A 1 92  ? 8.139   -14.655 -2.349  1.00 70.95 92  A 1 
ATOM 728  N N   . TRP A 1 93  ? 11.862  -10.675 0.528   1.00 91.68 93  A 1 
ATOM 729  C CA  . TRP A 1 93  ? 12.432  -9.365  0.825   1.00 93.10 93  A 1 
ATOM 730  C C   . TRP A 1 93  ? 12.141  -8.370  -0.295  1.00 93.23 93  A 1 
ATOM 731  O O   . TRP A 1 93  ? 12.201  -8.698  -1.487  1.00 92.08 93  A 1 
ATOM 732  C CB  . TRP A 1 93  ? 13.927  -9.461  1.086   1.00 93.62 93  A 1 
ATOM 733  C CG  . TRP A 1 93  ? 14.570  -8.121  1.324   1.00 94.07 93  A 1 
ATOM 734  C CD1 . TRP A 1 93  ? 15.383  -7.480  0.455   1.00 93.37 93  A 1 
ATOM 735  C CD2 . TRP A 1 93  ? 14.409  -7.228  2.471   1.00 94.64 93  A 1 
ATOM 736  N NE1 . TRP A 1 93  ? 15.765  -6.256  0.991   1.00 94.06 93  A 1 
ATOM 737  C CE2 . TRP A 1 93  ? 15.186  -6.062  2.228   1.00 94.59 93  A 1 
ATOM 738  C CE3 . TRP A 1 93  ? 13.701  -7.300  3.685   1.00 94.82 93  A 1 
ATOM 739  C CZ2 . TRP A 1 93  ? 15.264  -4.998  3.158   1.00 94.49 93  A 1 
ATOM 740  C CZ3 . TRP A 1 93  ? 13.772  -6.242  4.620   1.00 94.05 93  A 1 
ATOM 741  C CH2 . TRP A 1 93  ? 14.547  -5.106  4.353   1.00 93.89 93  A 1 
ATOM 742  N N   . SER A 1 94  ? 11.869  -7.126  0.085   1.00 92.96 94  A 1 
ATOM 743  C CA  . SER A 1 94  ? 11.751  -6.011  -0.849  1.00 92.97 94  A 1 
ATOM 744  C C   . SER A 1 94  ? 12.621  -4.846  -0.380  1.00 93.64 94  A 1 
ATOM 745  O O   . SER A 1 94  ? 12.583  -4.514  0.802   1.00 93.39 94  A 1 
ATOM 746  C CB  . SER A 1 94  ? 10.287  -5.574  -0.952  1.00 91.95 94  A 1 
ATOM 747  O OG  . SER A 1 94  ? 10.209  -4.360  -1.664  1.00 88.90 94  A 1 
ATOM 748  N N   . PRO A 1 95  ? 13.321  -4.159  -1.289  1.00 94.68 95  A 1 
ATOM 749  C CA  . PRO A 1 95  ? 14.086  -2.964  -0.941  1.00 94.68 95  A 1 
ATOM 750  C C   . PRO A 1 95  ? 13.253  -1.826  -0.328  1.00 94.65 95  A 1 
ATOM 751  O O   . PRO A 1 95  ? 13.808  -0.922  0.295   1.00 93.34 95  A 1 
ATOM 752  C CB  . PRO A 1 95  ? 14.727  -2.504  -2.258  1.00 93.76 95  A 1 
ATOM 753  C CG  . PRO A 1 95  ? 14.773  -3.758  -3.108  1.00 91.41 95  A 1 
ATOM 754  C CD  . PRO A 1 95  ? 13.526  -4.519  -2.676  1.00 94.15 95  A 1 
ATOM 755  N N   . ALA A 1 96  ? 11.928  -1.852  -0.484  1.00 93.75 96  A 1 
ATOM 756  C CA  . ALA A 1 96  ? 11.030  -0.894  0.149   1.00 93.16 96  A 1 
ATOM 757  C C   . ALA A 1 96  ? 10.677  -1.244  1.611   1.00 92.94 96  A 1 
ATOM 758  O O   . ALA A 1 96  ? 10.051  -0.431  2.292   1.00 91.20 96  A 1 
ATOM 759  C CB  . ALA A 1 96  ? 9.771   -0.767  -0.710  1.00 92.09 96  A 1 
ATOM 760  N N   . LEU A 1 97  ? 11.057  -2.429  2.086   1.00 94.13 97  A 1 
ATOM 761  C CA  . LEU A 1 97  ? 10.918  -2.778  3.494   1.00 93.88 97  A 1 
ATOM 762  C C   . LEU A 1 97  ? 11.970  -2.040  4.324   1.00 94.03 97  A 1 
ATOM 763  O O   . LEU A 1 97  ? 13.050  -1.698  3.844   1.00 93.71 97  A 1 
ATOM 764  C CB  . LEU A 1 97  ? 10.994  -4.299  3.699   1.00 93.39 97  A 1 
ATOM 765  C CG  . LEU A 1 97  ? 9.812   -5.079  3.089   1.00 91.86 97  A 1 
ATOM 766  C CD1 . LEU A 1 97  ? 10.058  -6.580  3.200   1.00 89.61 97  A 1 
ATOM 767  C CD2 . LEU A 1 97  ? 8.486   -4.773  3.788   1.00 88.83 97  A 1 
ATOM 768  N N   . THR A 1 98  ? 11.610  -1.776  5.579   1.00 94.08 98  A 1 
ATOM 769  C CA  . THR A 1 98  ? 12.467  -1.143  6.577   1.00 93.57 98  A 1 
ATOM 770  C C   . THR A 1 98  ? 12.494  -2.010  7.827   1.00 94.04 98  A 1 
ATOM 771  O O   . THR A 1 98  ? 11.597  -2.830  8.020   1.00 93.88 98  A 1 
ATOM 772  C CB  . THR A 1 98  ? 11.964  0.267   6.935   1.00 92.19 98  A 1 
ATOM 773  O OG1 . THR A 1 98  ? 10.661  0.230   7.484   1.00 88.99 98  A 1 
ATOM 774  C CG2 . THR A 1 98  ? 11.916  1.210   5.745   1.00 88.82 98  A 1 
ATOM 775  N N   . VAL A 1 99  ? 13.470  -1.805  8.702   1.00 94.15 99  A 1 
ATOM 776  C CA  . VAL A 1 99  ? 13.546  -2.520  9.984   1.00 94.41 99  A 1 
ATOM 777  C C   . VAL A 1 99  ? 12.263  -2.343  10.785  1.00 94.09 99  A 1 
ATOM 778  O O   . VAL A 1 99  ? 11.689  -3.339  11.229  1.00 93.48 99  A 1 
ATOM 779  C CB  . VAL A 1 99  ? 14.767  -2.072  10.801  1.00 94.69 99  A 1 
ATOM 780  C CG1 . VAL A 1 99  ? 14.811  -2.724  12.185  1.00 91.63 99  A 1 
ATOM 781  C CG2 . VAL A 1 99  ? 16.050  -2.463  10.058  1.00 91.65 99  A 1 
ATOM 782  N N   . SER A 1 100 ? 11.724  -1.132  10.860  1.00 92.42 100 A 1 
ATOM 783  C CA  . SER A 1 100 ? 10.442  -0.836  11.511  1.00 91.22 100 A 1 
ATOM 784  C C   . SER A 1 100 ? 9.306   -1.745  11.028  1.00 91.31 100 A 1 
ATOM 785  O O   . SER A 1 100 ? 8.601   -2.364  11.826  1.00 90.63 100 A 1 
ATOM 786  C CB  . SER A 1 100 ? 10.085  0.630   11.241  1.00 89.62 100 A 1 
ATOM 787  O OG  . SER A 1 100 ? 8.813   0.948   11.739  1.00 78.29 100 A 1 
ATOM 788  N N   . LYS A 1 101 ? 9.172   -1.923  9.712   1.00 91.00 101 A 1 
ATOM 789  C CA  . LYS A 1 101 ? 8.130   -2.771  9.125   1.00 90.24 101 A 1 
ATOM 790  C C   . LYS A 1 101 ? 8.387   -4.258  9.345   1.00 90.51 101 A 1 
ATOM 791  O O   . LYS A 1 101 ? 7.437   -5.022  9.500   1.00 90.22 101 A 1 
ATOM 792  C CB  . LYS A 1 101 ? 8.051   -2.504  7.623   1.00 89.67 101 A 1 
ATOM 793  C CG  . LYS A 1 101 ? 7.571   -1.089  7.304   1.00 87.19 101 A 1 
ATOM 794  C CD  . LYS A 1 101 ? 7.831   -0.839  5.826   1.00 83.52 101 A 1 
ATOM 795  C CE  . LYS A 1 101 ? 7.580   0.610   5.471   1.00 78.45 101 A 1 
ATOM 796  N NZ  . LYS A 1 101 ? 8.140   0.879   4.137   1.00 71.42 101 A 1 
ATOM 797  N N   . VAL A 1 102 ? 9.647   -4.673  9.354   1.00 92.74 102 A 1 
ATOM 798  C CA  . VAL A 1 102 ? 10.011  -6.052  9.669   1.00 93.19 102 A 1 
ATOM 799  C C   . VAL A 1 102 ? 9.694   -6.361  11.130  1.00 93.23 102 A 1 
ATOM 800  O O   . VAL A 1 102 ? 9.092   -7.400  11.390  1.00 92.86 102 A 1 
ATOM 801  C CB  . VAL A 1 102 ? 11.480  -6.337  9.342   1.00 93.63 102 A 1 
ATOM 802  C CG1 . VAL A 1 102 ? 11.856  -7.761  9.757   1.00 91.71 102 A 1 
ATOM 803  C CG2 . VAL A 1 102 ? 11.749  -6.219  7.836   1.00 91.98 102 A 1 
ATOM 804  N N   . LEU A 1 103 ? 9.978   -5.457  12.056  1.00 92.83 103 A 1 
ATOM 805  C CA  . LEU A 1 103 ? 9.624   -5.622  13.472  1.00 92.73 103 A 1 
ATOM 806  C C   . LEU A 1 103 ? 8.102   -5.728  13.662  1.00 92.17 103 A 1 
ATOM 807  O O   . LEU A 1 103 ? 7.647   -6.665  14.309  1.00 91.63 103 A 1 
ATOM 808  C CB  . LEU A 1 103 ? 10.203  -4.462  14.304  1.00 93.23 103 A 1 
ATOM 809  C CG  . LEU A 1 103 ? 11.738  -4.415  14.375  1.00 93.00 103 A 1 
ATOM 810  C CD1 . LEU A 1 103 ? 12.169  -3.167  15.138  1.00 91.62 103 A 1 
ATOM 811  C CD2 . LEU A 1 103 ? 12.343  -5.637  15.059  1.00 91.51 103 A 1 
ATOM 812  N N   . LEU A 1 104 ? 7.306   -4.879  12.998  1.00 90.92 104 A 1 
ATOM 813  C CA  . LEU A 1 104 ? 5.844   -4.997  12.990  1.00 89.29 104 A 1 
ATOM 814  C C   . LEU A 1 104 ? 5.373   -6.347  12.424  1.00 89.12 104 A 1 
ATOM 815  O O   . LEU A 1 104 ? 4.400   -6.929  12.912  1.00 88.15 104 A 1 
ATOM 816  C CB  . LEU A 1 104 ? 5.232   -3.858  12.158  1.00 87.31 104 A 1 
ATOM 817  C CG  . LEU A 1 104 ? 5.313   -2.457  12.805  1.00 79.16 104 A 1 
ATOM 818  C CD1 . LEU A 1 104 ? 4.834   -1.415  11.800  1.00 73.84 104 A 1 
ATOM 819  C CD2 . LEU A 1 104 ? 4.448   -2.365  14.057  1.00 73.63 104 A 1 
ATOM 820  N N   . SER A 1 105 ? 6.061   -6.863  11.420  1.00 90.15 105 A 1 
ATOM 821  C CA  . SER A 1 105 ? 5.749   -8.170  10.838  1.00 89.93 105 A 1 
ATOM 822  C C   . SER A 1 105 ? 6.084   -9.317  11.787  1.00 90.48 105 A 1 
ATOM 823  O O   . SER A 1 105 ? 5.331   -10.282 11.860  1.00 89.91 105 A 1 
ATOM 824  C CB  . SER A 1 105 ? 6.501   -8.364  9.527   1.00 89.42 105 A 1 
ATOM 825  O OG  . SER A 1 105 ? 6.259   -7.272  8.667   1.00 82.43 105 A 1 
ATOM 826  N N   . ILE A 1 106 ? 7.174   -9.205  12.543  1.00 92.36 106 A 1 
ATOM 827  C CA  . ILE A 1 106 ? 7.525   -10.151 13.598  1.00 93.17 106 A 1 
ATOM 828  C C   . ILE A 1 106 ? 6.493   -10.095 14.727  1.00 92.80 106 A 1 
ATOM 829  O O   . ILE A 1 106 ? 6.000   -11.152 15.119  1.00 92.16 106 A 1 
ATOM 830  C CB  . ILE A 1 106 ? 8.967   -9.912  14.112  1.00 94.22 106 A 1 
ATOM 831  C CG1 . ILE A 1 106 ? 10.003  -10.208 13.005  1.00 93.95 106 A 1 
ATOM 832  C CG2 . ILE A 1 106 ? 9.253   -10.812 15.334  1.00 93.79 106 A 1 
ATOM 833  C CD1 . ILE A 1 106 ? 11.393  -9.627  13.298  1.00 93.22 106 A 1 
ATOM 834  N N   . CYS A 1 107 ? 6.051   -8.918  15.169  1.00 91.00 107 A 1 
ATOM 835  C CA  . CYS A 1 107 ? 4.943   -8.800  16.126  1.00 90.01 107 A 1 
ATOM 836  C C   . CYS A 1 107 ? 3.681   -9.510  15.629  1.00 89.40 107 A 1 
ATOM 837  O O   . CYS A 1 107 ? 3.045   -10.261 16.362  1.00 88.41 107 A 1 
ATOM 838  C CB  . CYS A 1 107 ? 4.624   -7.322  16.394  1.00 88.96 107 A 1 
ATOM 839  S SG  . CYS A 1 107 ? 5.974   -6.529  17.290  1.00 78.94 107 A 1 
ATOM 840  N N   . SER A 1 108 ? 3.345   -9.323  14.350  1.00 88.81 108 A 1 
ATOM 841  C CA  . SER A 1 108 ? 2.212   -10.023 13.740  1.00 87.36 108 A 1 
ATOM 842  C C   . SER A 1 108 ? 2.403   -11.542 13.698  1.00 87.60 108 A 1 
ATOM 843  O O   . SER A 1 108 ? 1.424   -12.267 13.839  1.00 86.62 108 A 1 
ATOM 844  C CB  . SER A 1 108 ? 1.972   -9.497  12.327  1.00 85.20 108 A 1 
ATOM 845  O OG  . SER A 1 108 ? 0.783   -10.051 11.802  1.00 73.27 108 A 1 
ATOM 846  N N   . LEU A 1 109 ? 3.634   -12.024 13.514  1.00 90.47 109 A 1 
ATOM 847  C CA  . LEU A 1 109 ? 3.964   -13.452 13.564  1.00 91.32 109 A 1 
ATOM 848  C C   . LEU A 1 109 ? 3.820   -14.015 14.985  1.00 91.68 109 A 1 
ATOM 849  O O   . LEU A 1 109 ? 3.393   -15.153 15.130  1.00 91.07 109 A 1 
ATOM 850  C CB  . LEU A 1 109 ? 5.389   -13.650 13.016  1.00 92.21 109 A 1 
ATOM 851  C CG  . LEU A 1 109 ? 5.856   -15.123 12.965  1.00 91.78 109 A 1 
ATOM 852  C CD1 . LEU A 1 109 ? 5.071   -15.910 11.920  1.00 89.64 109 A 1 
ATOM 853  C CD2 . LEU A 1 109 ? 7.336   -15.193 12.615  1.00 89.32 109 A 1 
ATOM 854  N N   . LEU A 1 110 ? 4.133   -13.235 16.020  1.00 92.53 110 A 1 
ATOM 855  C CA  . LEU A 1 110 ? 3.916   -13.645 17.409  1.00 92.85 110 A 1 
ATOM 856  C C   . LEU A 1 110 ? 2.426   -13.848 17.713  1.00 92.24 110 A 1 
ATOM 857  O O   . LEU A 1 110 ? 2.059   -14.825 18.352  1.00 90.92 110 A 1 
ATOM 858  C CB  . LEU A 1 110 ? 4.523   -12.627 18.396  1.00 93.65 110 A 1 
ATOM 859  C CG  . LEU A 1 110 ? 6.044   -12.415 18.310  1.00 93.50 110 A 1 
ATOM 860  C CD1 . LEU A 1 110 ? 6.511   -11.531 19.463  1.00 91.51 110 A 1 
ATOM 861  C CD2 . LEU A 1 110 ? 6.839   -13.724 18.352  1.00 91.13 110 A 1 
ATOM 862  N N   . CYS A 1 111 ? 1.561   -12.977 17.193  1.00 90.07 111 A 1 
ATOM 863  C CA  . CYS A 1 111 ? 0.110   -13.100 17.350  1.00 88.12 111 A 1 
ATOM 864  C C   . CYS A 1 111 ? -0.499  -14.246 16.527  1.00 88.19 111 A 1 
ATOM 865  O O   . CYS A 1 111 ? -1.513  -14.809 16.928  1.00 86.42 111 A 1 
ATOM 866  C CB  . CYS A 1 111 ? -0.553  -11.784 16.948  1.00 85.65 111 A 1 
ATOM 867  S SG  . CYS A 1 111 ? -0.082  -10.448 18.076  1.00 79.62 111 A 1 
ATOM 868  N N   . ASP A 1 112 ? 0.089   -14.564 15.377  1.00 87.72 112 A 1 
ATOM 869  C CA  . ASP A 1 112 ? -0.446  -15.575 14.465  1.00 87.52 112 A 1 
ATOM 870  C C   . ASP A 1 112 ? 0.677   -16.404 13.838  1.00 89.36 112 A 1 
ATOM 871  O O   . ASP A 1 112 ? 1.148   -16.107 12.729  1.00 88.24 112 A 1 
ATOM 872  C CB  . ASP A 1 112 ? -1.350  -14.890 13.444  1.00 84.63 112 A 1 
ATOM 873  C CG  . ASP A 1 112 ? -2.117  -15.879 12.568  1.00 75.71 112 A 1 
ATOM 874  O OD1 . ASP A 1 112 ? -2.487  -16.951 13.031  1.00 70.04 112 A 1 
ATOM 875  O OD2 . ASP A 1 112 ? -2.398  -15.501 11.419  1.00 67.86 112 A 1 
ATOM 876  N N   . PRO A 1 113 ? 1.130   -17.440 14.568  1.00 92.23 113 A 1 
ATOM 877  C CA  . PRO A 1 113 ? 2.127   -18.369 14.085  1.00 92.53 113 A 1 
ATOM 878  C C   . PRO A 1 113 ? 1.678   -19.075 12.810  1.00 92.31 113 A 1 
ATOM 879  O O   . PRO A 1 113 ? 0.490   -19.347 12.623  1.00 90.89 113 A 1 
ATOM 880  C CB  . PRO A 1 113 ? 2.348   -19.369 15.221  1.00 91.89 113 A 1 
ATOM 881  C CG  . PRO A 1 113 ? 1.855   -18.646 16.466  1.00 89.55 113 A 1 
ATOM 882  C CD  . PRO A 1 113 ? 0.738   -17.775 15.936  1.00 91.79 113 A 1 
ATOM 883  N N   . ASN A 1 114 ? 2.626   -19.466 11.965  1.00 90.97 114 A 1 
ATOM 884  C CA  . ASN A 1 114 ? 2.368   -20.408 10.888  1.00 90.91 114 A 1 
ATOM 885  C C   . ASN A 1 114 ? 2.870   -21.809 11.294  1.00 91.47 114 A 1 
ATOM 886  O O   . ASN A 1 114 ? 4.066   -22.090 11.151  1.00 91.03 114 A 1 
ATOM 887  C CB  . ASN A 1 114 ? 2.996   -19.921 9.579   1.00 89.72 114 A 1 
ATOM 888  C CG  . ASN A 1 114 ? 2.685   -20.866 8.438   1.00 87.18 114 A 1 
ATOM 889  O OD1 . ASN A 1 114 ? 1.844   -21.748 8.524   1.00 82.20 114 A 1 
ATOM 890  N ND2 . ASN A 1 114 ? 3.348   -20.721 7.311   1.00 80.84 114 A 1 
ATOM 891  N N   . PRO A 1 115 ? 1.975   -22.696 11.773  1.00 91.61 115 A 1 
ATOM 892  C CA  . PRO A 1 115 ? 2.357   -24.039 12.165  1.00 91.61 115 A 1 
ATOM 893  C C   . PRO A 1 115 ? 2.517   -24.999 10.979  1.00 91.89 115 A 1 
ATOM 894  O O   . PRO A 1 115 ? 2.964   -26.123 11.171  1.00 89.39 115 A 1 
ATOM 895  C CB  . PRO A 1 115 ? 1.238   -24.470 13.120  1.00 90.73 115 A 1 
ATOM 896  C CG  . PRO A 1 115 ? 0.011   -23.795 12.511  1.00 89.01 115 A 1 
ATOM 897  C CD  . PRO A 1 115 ? 0.560   -22.467 12.012  1.00 91.62 115 A 1 
ATOM 898  N N   . ASP A 1 116 ? 2.147   -24.585 9.753   1.00 91.46 116 A 1 
ATOM 899  C CA  . ASP A 1 116 ? 2.237   -25.425 8.557   1.00 90.81 116 A 1 
ATOM 900  C C   . ASP A 1 116 ? 3.635   -25.406 7.920   1.00 90.99 116 A 1 
ATOM 901  O O   . ASP A 1 116 ? 4.018   -26.366 7.260   1.00 88.24 116 A 1 
ATOM 902  C CB  . ASP A 1 116 ? 1.174   -25.011 7.531   1.00 89.44 116 A 1 
ATOM 903  C CG  . ASP A 1 116 ? -0.239  -25.220 8.057   1.00 86.19 116 A 1 
ATOM 904  O OD1 . ASP A 1 116 ? -0.464  -26.253 8.737   1.00 81.58 116 A 1 
ATOM 905  O OD2 . ASP A 1 116 ? -1.104  -24.364 7.786   1.00 80.79 116 A 1 
ATOM 906  N N   . ASP A 1 117 ? 4.413   -24.362 8.175   1.00 91.97 117 A 1 
ATOM 907  C CA  . ASP A 1 117 ? 5.819   -24.291 7.780   1.00 91.41 117 A 1 
ATOM 908  C C   . ASP A 1 117 ? 6.711   -23.935 8.985   1.00 92.26 117 A 1 
ATOM 909  O O   . ASP A 1 117 ? 7.253   -22.826 9.083   1.00 89.77 117 A 1 
ATOM 910  C CB  . ASP A 1 117 ? 5.972   -23.355 6.577   1.00 89.00 117 A 1 
ATOM 911  C CG  . ASP A 1 117 ? 7.360   -23.481 5.948   1.00 85.09 117 A 1 
ATOM 912  O OD1 . ASP A 1 117 ? 8.058   -24.491 6.183   1.00 80.74 117 A 1 
ATOM 913  O OD2 . ASP A 1 117 ? 7.803   -22.540 5.264   1.00 78.74 117 A 1 
ATOM 914  N N   . PRO A 1 118 ? 6.831   -24.867 9.967   1.00 92.90 118 A 1 
ATOM 915  C CA  . PRO A 1 118 ? 7.471   -24.567 11.231  1.00 93.32 118 A 1 
ATOM 916  C C   . PRO A 1 118 ? 8.997   -24.581 11.113  1.00 93.54 118 A 1 
ATOM 917  O O   . PRO A 1 118 ? 9.599   -25.297 10.317  1.00 91.41 118 A 1 
ATOM 918  C CB  . PRO A 1 118 ? 6.968   -25.639 12.195  1.00 92.05 118 A 1 
ATOM 919  C CG  . PRO A 1 118 ? 6.779   -26.850 11.285  1.00 89.93 118 A 1 
ATOM 920  C CD  . PRO A 1 118 ? 6.313   -26.224 9.969   1.00 91.94 118 A 1 
ATOM 921  N N   . LEU A 1 119 ? 9.638   -23.825 12.001  1.00 93.97 119 A 1 
ATOM 922  C CA  . LEU A 1 119 ? 11.058  -23.980 12.296  1.00 94.29 119 A 1 
ATOM 923  C C   . LEU A 1 119 ? 11.297  -24.936 13.468  1.00 94.96 119 A 1 
ATOM 924  O O   . LEU A 1 119 ? 12.359  -25.557 13.551  1.00 92.44 119 A 1 
ATOM 925  C CB  . LEU A 1 119 ? 11.646  -22.582 12.541  1.00 92.62 119 A 1 
ATOM 926  C CG  . LEU A 1 119 ? 13.184  -22.534 12.539  1.00 89.99 119 A 1 
ATOM 927  C CD1 . LEU A 1 119 ? 13.793  -22.953 11.200  1.00 86.32 119 A 1 
ATOM 928  C CD2 . LEU A 1 119 ? 13.626  -21.099 12.806  1.00 86.40 119 A 1 
ATOM 929  N N   . VAL A 1 120 ? 10.291  -25.073 14.343  1.00 94.34 120 A 1 
ATOM 930  C CA  . VAL A 1 120 ? 10.292  -25.987 15.490  1.00 95.18 120 A 1 
ATOM 931  C C   . VAL A 1 120 ? 9.056   -26.902 15.396  1.00 95.77 120 A 1 
ATOM 932  O O   . VAL A 1 120 ? 7.987   -26.533 15.882  1.00 95.14 120 A 1 
ATOM 933  C CB  . VAL A 1 120 ? 10.335  -25.236 16.833  1.00 94.80 120 A 1 
ATOM 934  C CG1 . VAL A 1 120 ? 10.633  -26.225 17.962  1.00 91.15 120 A 1 
ATOM 935  C CG2 . VAL A 1 120 ? 11.416  -24.150 16.856  1.00 91.41 120 A 1 
ATOM 936  N N   . PRO A 1 121 ? 9.176   -28.092 14.772  1.00 95.53 121 A 1 
ATOM 937  C CA  . PRO A 1 121 ? 8.039   -28.986 14.515  1.00 95.25 121 A 1 
ATOM 938  C C   . PRO A 1 121 ? 7.254   -29.378 15.772  1.00 95.84 121 A 1 
ATOM 939  O O   . PRO A 1 121 ? 6.029   -29.356 15.747  1.00 95.20 121 A 1 
ATOM 940  C CB  . PRO A 1 121 ? 8.638   -30.210 13.823  1.00 94.31 121 A 1 
ATOM 941  C CG  . PRO A 1 121 ? 9.869   -29.659 13.120  1.00 92.81 121 A 1 
ATOM 942  C CD  . PRO A 1 121 ? 10.367  -28.591 14.100  1.00 94.89 121 A 1 
ATOM 943  N N   . ASP A 1 122 ? 7.934   -29.640 16.885  1.00 95.92 122 A 1 
ATOM 944  C CA  . ASP A 1 122 ? 7.286   -30.050 18.132  1.00 95.71 122 A 1 
ATOM 945  C C   . ASP A 1 122 ? 6.349   -28.968 18.685  1.00 96.57 122 A 1 
ATOM 946  O O   . ASP A 1 122 ? 5.228   -29.251 19.119  1.00 95.47 122 A 1 
ATOM 947  C CB  . ASP A 1 122 ? 8.351   -30.391 19.186  1.00 94.66 122 A 1 
ATOM 948  C CG  . ASP A 1 122 ? 9.319   -31.482 18.736  1.00 87.80 122 A 1 
ATOM 949  O OD1 . ASP A 1 122 ? 8.917   -32.321 17.900  1.00 80.17 122 A 1 
ATOM 950  O OD2 . ASP A 1 122 ? 10.482  -31.419 19.193  1.00 79.30 122 A 1 
ATOM 951  N N   . ILE A 1 123 ? 6.767   -27.711 18.621  1.00 96.25 123 A 1 
ATOM 952  C CA  . ILE A 1 123 ? 5.939   -26.576 19.053  1.00 96.67 123 A 1 
ATOM 953  C C   . ILE A 1 123 ? 4.751   -26.391 18.096  1.00 96.74 123 A 1 
ATOM 954  O O   . ILE A 1 123 ? 3.643   -26.120 18.543  1.00 95.93 123 A 1 
ATOM 955  C CB  . ILE A 1 123 ? 6.774   -25.285 19.176  1.00 96.67 123 A 1 
ATOM 956  C CG1 . ILE A 1 123 ? 7.922   -25.476 20.194  1.00 95.31 123 A 1 
ATOM 957  C CG2 . ILE A 1 123 ? 5.868   -24.102 19.584  1.00 95.16 123 A 1 
ATOM 958  C CD1 . ILE A 1 123 ? 8.788   -24.235 20.437  1.00 94.05 123 A 1 
ATOM 959  N N   . ALA A 1 124 ? 4.965   -26.570 16.794  1.00 96.56 124 A 1 
ATOM 960  C CA  . ALA A 1 124 ? 3.899   -26.500 15.807  1.00 96.11 124 A 1 
ATOM 961  C C   . ALA A 1 124 ? 2.841   -27.587 16.015  1.00 96.27 124 A 1 
ATOM 962  O O   . ALA A 1 124 ? 1.646   -27.313 15.913  1.00 95.61 124 A 1 
ATOM 963  C CB  . ALA A 1 124 ? 4.518   -26.594 14.409  1.00 95.57 124 A 1 
ATOM 964  N N   . GLN A 1 125 ? 3.271   -28.807 16.375  1.00 96.73 125 A 1 
ATOM 965  C CA  . GLN A 1 125 ? 2.373   -29.908 16.683  1.00 96.41 125 A 1 
ATOM 966  C C   . GLN A 1 125 ? 1.503   -29.596 17.901  1.00 96.56 125 A 1 
ATOM 967  O O   . GLN A 1 125 ? 0.284   -29.741 17.840  1.00 96.04 125 A 1 
ATOM 968  C CB  . GLN A 1 125 ? 3.196   -31.192 16.879  1.00 96.06 125 A 1 
ATOM 969  C CG  . GLN A 1 125 ? 2.318   -32.457 16.975  1.00 85.93 125 A 1 
ATOM 970  C CD  . GLN A 1 125 ? 1.557   -32.767 15.677  1.00 77.65 125 A 1 
ATOM 971  O OE1 . GLN A 1 125 ? 1.801   -32.220 14.618  1.00 69.15 125 A 1 
ATOM 972  N NE2 . GLN A 1 125 ? 0.606   -33.671 15.719  1.00 66.04 125 A 1 
ATOM 973  N N   . ILE A 1 126 ? 2.100   -29.090 18.980  1.00 96.96 126 A 1 
ATOM 974  C CA  . ILE A 1 126 ? 1.364   -28.669 20.176  1.00 96.83 126 A 1 
ATOM 975  C C   . ILE A 1 126 ? 0.398   -27.524 19.840  1.00 96.84 126 A 1 
ATOM 976  O O   . ILE A 1 126 ? -0.752  -27.564 20.260  1.00 95.98 126 A 1 
ATOM 977  C CB  . ILE A 1 126 ? 2.338   -28.285 21.317  1.00 96.58 126 A 1 
ATOM 978  C CG1 . ILE A 1 126 ? 3.106   -29.536 21.792  1.00 93.42 126 A 1 
ATOM 979  C CG2 . ILE A 1 126 ? 1.582   -27.660 22.504  1.00 93.35 126 A 1 
ATOM 980  C CD1 . ILE A 1 126 ? 4.298   -29.239 22.713  1.00 81.32 126 A 1 
ATOM 981  N N   . TYR A 1 127 ? 0.827   -26.545 19.049  1.00 96.71 127 A 1 
ATOM 982  C CA  . TYR A 1 127 ? -0.043  -25.436 18.634  1.00 96.17 127 A 1 
ATOM 983  C C   . TYR A 1 127 ? -1.287  -25.916 17.873  1.00 95.86 127 A 1 
ATOM 984  O O   . TYR A 1 127 ? -2.383  -25.393 18.088  1.00 95.03 127 A 1 
ATOM 985  C CB  . TYR A 1 127 ? 0.764   -24.454 17.771  1.00 95.53 127 A 1 
ATOM 986  C CG  . TYR A 1 127 ? -0.034  -23.244 17.348  1.00 94.93 127 A 1 
ATOM 987  C CD1 . TYR A 1 127 ? -0.749  -23.230 16.127  1.00 91.99 127 A 1 
ATOM 988  C CD2 . TYR A 1 127 ? -0.103  -22.111 18.188  1.00 92.26 127 A 1 
ATOM 989  C CE1 . TYR A 1 127 ? -1.515  -22.117 15.756  1.00 91.36 127 A 1 
ATOM 990  C CE2 . TYR A 1 127 ? -0.870  -20.991 17.822  1.00 90.88 127 A 1 
ATOM 991  C CZ  . TYR A 1 127 ? -1.575  -21.002 16.607  1.00 92.08 127 A 1 
ATOM 992  O OH  . TYR A 1 127 ? -2.329  -19.903 16.258  1.00 90.05 127 A 1 
ATOM 993  N N   . LYS A 1 128 ? -1.134  -26.927 17.019  1.00 95.73 128 A 1 
ATOM 994  C CA  . LYS A 1 128 ? -2.235  -27.507 16.240  1.00 94.96 128 A 1 
ATOM 995  C C   . LYS A 1 128 ? -3.157  -28.397 17.073  1.00 94.81 128 A 1 
ATOM 996  O O   . LYS A 1 128 ? -4.362  -28.370 16.847  1.00 93.50 128 A 1 
ATOM 997  C CB  . LYS A 1 128 ? -1.667  -28.325 15.067  1.00 94.29 128 A 1 
ATOM 998  C CG  . LYS A 1 128 ? -1.106  -27.431 13.952  1.00 91.01 128 A 1 
ATOM 999  C CD  . LYS A 1 128 ? -0.541  -28.302 12.813  1.00 86.95 128 A 1 
ATOM 1000 C CE  . LYS A 1 128 ? -0.107  -27.380 11.681  1.00 79.20 128 A 1 
ATOM 1001 N NZ  . LYS A 1 128 ? 0.305   -28.110 10.455  1.00 72.51 128 A 1 
ATOM 1002 N N   . SER A 1 129 ? -2.602  -29.183 17.985  1.00 95.68 129 A 1 
ATOM 1003 C CA  . SER A 1 129 ? -3.359  -30.178 18.754  1.00 95.67 129 A 1 
ATOM 1004 C C   . SER A 1 129 ? -3.968  -29.627 20.043  1.00 95.90 129 A 1 
ATOM 1005 O O   . SER A 1 129 ? -5.064  -30.036 20.418  1.00 93.94 129 A 1 
ATOM 1006 C CB  . SER A 1 129 ? -2.470  -31.382 19.076  1.00 94.83 129 A 1 
ATOM 1007 O OG  . SER A 1 129 ? -1.358  -31.019 19.865  1.00 86.63 129 A 1 
ATOM 1008 N N   . ASP A 1 130 ? -3.276  -28.725 20.722  1.00 95.45 130 A 1 
ATOM 1009 C CA  . ASP A 1 130 ? -3.671  -28.177 22.015  1.00 95.92 130 A 1 
ATOM 1010 C C   . ASP A 1 130 ? -3.187  -26.724 22.151  1.00 95.83 130 A 1 
ATOM 1011 O O   . ASP A 1 130 ? -2.110  -26.422 22.679  1.00 94.17 130 A 1 
ATOM 1012 C CB  . ASP A 1 130 ? -3.163  -29.094 23.135  1.00 95.36 130 A 1 
ATOM 1013 C CG  . ASP A 1 130 ? -3.640  -28.680 24.530  1.00 94.69 130 A 1 
ATOM 1014 O OD1 . ASP A 1 130 ? -4.140  -27.537 24.681  1.00 91.49 130 A 1 
ATOM 1015 O OD2 . ASP A 1 130 ? -3.422  -29.489 25.454  1.00 90.41 130 A 1 
ATOM 1016 N N   . LYS A 1 131 ? -4.022  -25.811 21.677  1.00 95.44 131 A 1 
ATOM 1017 C CA  . LYS A 1 131 ? -3.726  -24.379 21.684  1.00 94.65 131 A 1 
ATOM 1018 C C   . LYS A 1 131 ? -3.632  -23.804 23.101  1.00 95.78 131 A 1 
ATOM 1019 O O   . LYS A 1 131 ? -2.906  -22.835 23.320  1.00 94.98 131 A 1 
ATOM 1020 C CB  . LYS A 1 131 ? -4.775  -23.659 20.817  1.00 91.82 131 A 1 
ATOM 1021 C CG  . LYS A 1 131 ? -4.337  -22.235 20.451  1.00 81.91 131 A 1 
ATOM 1022 C CD  . LYS A 1 131 ? -5.289  -21.633 19.410  1.00 75.27 131 A 1 
ATOM 1023 C CE  . LYS A 1 131 ? -4.774  -20.272 18.960  1.00 68.61 131 A 1 
ATOM 1024 N NZ  . LYS A 1 131 ? -5.587  -19.691 17.865  1.00 60.96 131 A 1 
ATOM 1025 N N   . GLU A 1 132 ? -4.341  -24.395 24.070  1.00 95.32 132 A 1 
ATOM 1026 C CA  . GLU A 1 132 ? -4.292  -23.955 25.456  1.00 95.63 132 A 1 
ATOM 1027 C C   . GLU A 1 132 ? -2.955  -24.333 26.106  1.00 96.33 132 A 1 
ATOM 1028 O O   . GLU A 1 132 ? -2.289  -23.487 26.707  1.00 95.77 132 A 1 
ATOM 1029 C CB  . GLU A 1 132 ? -5.494  -24.536 26.209  1.00 95.03 132 A 1 
ATOM 1030 C CG  . GLU A 1 132 ? -5.696  -23.819 27.546  1.00 81.27 132 A 1 
ATOM 1031 C CD  . GLU A 1 132 ? -6.940  -24.284 28.301  1.00 69.57 132 A 1 
ATOM 1032 O OE1 . GLU A 1 132 ? -7.248  -23.617 29.308  1.00 61.23 132 A 1 
ATOM 1033 O OE2 . GLU A 1 132 ? -7.564  -25.285 27.884  1.00 62.51 132 A 1 
ATOM 1034 N N   . LYS A 1 133 ? -2.489  -25.572 25.864  1.00 96.79 133 A 1 
ATOM 1035 C CA  . LYS A 1 133 ? -1.151  -26.025 26.271  1.00 97.13 133 A 1 
ATOM 1036 C C   . LYS A 1 133 ? -0.052  -25.179 25.633  1.00 97.32 133 A 1 
ATOM 1037 O O   . LYS A 1 133 ? 0.898   -24.790 26.320  1.00 96.82 133 A 1 
ATOM 1038 C CB  . LYS A 1 133 ? -1.005  -27.507 25.910  1.00 97.05 133 A 1 
ATOM 1039 C CG  . LYS A 1 133 ? 0.314   -28.115 26.391  1.00 94.31 133 A 1 
ATOM 1040 C CD  . LYS A 1 133 ? 0.347   -29.597 26.043  1.00 92.01 133 A 1 
ATOM 1041 C CE  . LYS A 1 133 ? 1.664   -30.239 26.490  1.00 84.75 133 A 1 
ATOM 1042 N NZ  . LYS A 1 133 ? 1.708   -31.669 26.114  1.00 77.18 133 A 1 
ATOM 1043 N N   . TYR A 1 134 ? -0.182  -24.858 24.356  1.00 96.92 134 A 1 
ATOM 1044 C CA  . TYR A 1 134 ? 0.730   -23.938 23.677  1.00 97.07 134 A 1 
ATOM 1045 C C   . TYR A 1 134 ? 0.790   -22.584 24.386  1.00 97.29 134 A 1 
ATOM 1046 O O   . TYR A 1 134 ? 1.879   -22.126 24.734  1.00 97.03 134 A 1 
ATOM 1047 C CB  . TYR A 1 134 ? 0.306   -23.761 22.214  1.00 96.65 134 A 1 
ATOM 1048 C CG  . TYR A 1 134 ? 1.022   -22.621 21.525  1.00 96.42 134 A 1 
ATOM 1049 C CD1 . TYR A 1 134 ? 0.416   -21.346 21.415  1.00 94.22 134 A 1 
ATOM 1050 C CD2 . TYR A 1 134 ? 2.330   -22.806 21.047  1.00 94.45 134 A 1 
ATOM 1051 C CE1 . TYR A 1 134 ? 1.103   -20.276 20.828  1.00 93.75 134 A 1 
ATOM 1052 C CE2 . TYR A 1 134 ? 3.028   -21.737 20.461  1.00 93.28 134 A 1 
ATOM 1053 C CZ  . TYR A 1 134 ? 2.412   -20.475 20.354  1.00 94.09 134 A 1 
ATOM 1054 O OH  . TYR A 1 134 ? 3.095   -19.434 19.780  1.00 92.25 134 A 1 
ATOM 1055 N N   . ASN A 1 135 ? -0.360  -21.962 24.639  1.00 97.03 135 A 1 
ATOM 1056 C CA  . ASN A 1 135 ? -0.427  -20.659 25.297  1.00 96.71 135 A 1 
ATOM 1057 C C   . ASN A 1 135 ? 0.165   -20.693 26.716  1.00 96.96 135 A 1 
ATOM 1058 O O   . ASN A 1 135 ? 0.836   -19.747 27.107  1.00 96.71 135 A 1 
ATOM 1059 C CB  . ASN A 1 135 ? -1.890  -20.187 25.331  1.00 95.76 135 A 1 
ATOM 1060 C CG  . ASN A 1 135 ? -2.393  -19.692 23.986  1.00 93.30 135 A 1 
ATOM 1061 O OD1 . ASN A 1 135 ? -1.661  -19.203 23.150  1.00 87.22 135 A 1 
ATOM 1062 N ND2 . ASN A 1 135 ? -3.685  -19.738 23.768  1.00 85.71 135 A 1 
ATOM 1063 N N   . ARG A 1 136 ? -0.048  -21.782 27.465  1.00 97.14 136 A 1 
ATOM 1064 C CA  . ARG A 1 136 ? 0.558   -21.964 28.789  1.00 97.25 136 A 1 
ATOM 1065 C C   . ARG A 1 136 ? 2.083   -22.000 28.703  1.00 97.42 136 A 1 
ATOM 1066 O O   . ARG A 1 136 ? 2.731   -21.209 29.377  1.00 96.91 136 A 1 
ATOM 1067 C CB  . ARG A 1 136 ? -0.028  -23.224 29.449  1.00 96.78 136 A 1 
ATOM 1068 C CG  . ARG A 1 136 ? 0.491   -23.382 30.886  1.00 88.17 136 A 1 
ATOM 1069 C CD  . ARG A 1 136 ? -0.140  -24.600 31.579  1.00 86.72 136 A 1 
ATOM 1070 N NE  . ARG A 1 136 ? 0.211   -25.850 30.884  1.00 77.75 136 A 1 
ATOM 1071 C CZ  . ARG A 1 136 ? -0.452  -26.996 30.936  1.00 70.94 136 A 1 
ATOM 1072 N NH1 . ARG A 1 136 ? -1.501  -27.143 31.698  1.00 61.88 136 A 1 
ATOM 1073 N NH2 . ARG A 1 136 ? -0.063  -28.004 30.229  1.00 62.42 136 A 1 
ATOM 1074 N N   . HIS A 1 137 ? 2.644   -22.828 27.830  1.00 97.36 137 A 1 
ATOM 1075 C CA  . HIS A 1 137 ? 4.096   -22.890 27.636  1.00 97.26 137 A 1 
ATOM 1076 C C   . HIS A 1 137 ? 4.687   -21.567 27.145  1.00 97.41 137 A 1 
ATOM 1077 O O   . HIS A 1 137 ? 5.737   -21.145 27.630  1.00 96.93 137 A 1 
ATOM 1078 C CB  . HIS A 1 137 ? 4.442   -24.021 26.662  1.00 96.77 137 A 1 
ATOM 1079 C CG  . HIS A 1 137 ? 4.291   -25.390 27.256  1.00 94.23 137 A 1 
ATOM 1080 N ND1 . HIS A 1 137 ? 4.793   -25.794 28.471  1.00 81.13 137 A 1 
ATOM 1081 C CD2 . HIS A 1 137 ? 3.679   -26.483 26.694  1.00 81.49 137 A 1 
ATOM 1082 C CE1 . HIS A 1 137 ? 4.486   -27.098 28.636  1.00 83.90 137 A 1 
ATOM 1083 N NE2 . HIS A 1 137 ? 3.817   -27.549 27.577  1.00 85.04 137 A 1 
ATOM 1084 N N   . ALA A 1 138 ? 4.014   -20.875 26.232  1.00 97.35 138 A 1 
ATOM 1085 C CA  . ALA A 1 138 ? 4.457   -19.581 25.748  1.00 97.38 138 A 1 
ATOM 1086 C C   . ALA A 1 138 ? 4.473   -18.519 26.865  1.00 97.43 138 A 1 
ATOM 1087 O O   . ALA A 1 138 ? 5.435   -17.761 26.964  1.00 96.89 138 A 1 
ATOM 1088 C CB  . ALA A 1 138 ? 3.583   -19.173 24.561  1.00 96.96 138 A 1 
ATOM 1089 N N   . ARG A 1 139 ? 3.468   -18.513 27.757  1.00 97.25 139 A 1 
ATOM 1090 C CA  . ARG A 1 139 ? 3.442   -17.637 28.946  1.00 97.19 139 A 1 
ATOM 1091 C C   . ARG A 1 139 ? 4.546   -17.980 29.937  1.00 97.11 139 A 1 
ATOM 1092 O O   . ARG A 1 139 ? 5.240   -17.074 30.383  1.00 96.82 139 A 1 
ATOM 1093 C CB  . ARG A 1 139 ? 2.079   -17.695 29.647  1.00 96.47 139 A 1 
ATOM 1094 C CG  . ARG A 1 139 ? 0.975   -16.967 28.877  1.00 85.45 139 A 1 
ATOM 1095 C CD  . ARG A 1 139 ? -0.357  -17.094 29.630  1.00 83.49 139 A 1 
ATOM 1096 N NE  . ARG A 1 139 ? -1.518  -16.998 28.733  1.00 73.84 139 A 1 
ATOM 1097 C CZ  . ARG A 1 139 ? -2.753  -17.363 29.029  1.00 66.26 139 A 1 
ATOM 1098 N NH1 . ARG A 1 139 ? -3.093  -17.760 30.232  1.00 58.52 139 A 1 
ATOM 1099 N NH2 . ARG A 1 139 ? -3.674  -17.345 28.110  1.00 59.39 139 A 1 
ATOM 1100 N N   . GLU A 1 140 ? 4.742   -19.256 30.251  1.00 97.35 140 A 1 
ATOM 1101 C CA  . GLU A 1 140 ? 5.805   -19.709 31.154  1.00 97.28 140 A 1 
ATOM 1102 C C   . GLU A 1 140 ? 7.192   -19.290 30.649  1.00 97.20 140 A 1 
ATOM 1103 O O   . GLU A 1 140 ? 8.017   -18.778 31.404  1.00 96.39 140 A 1 
ATOM 1104 C CB  . GLU A 1 140 ? 5.759   -21.239 31.286  1.00 96.81 140 A 1 
ATOM 1105 C CG  . GLU A 1 140 ? 4.605   -21.756 32.157  1.00 84.91 140 A 1 
ATOM 1106 C CD  . GLU A 1 140 ? 4.422   -23.286 32.055  1.00 82.01 140 A 1 
ATOM 1107 O OE1 . GLU A 1 140 ? 3.413   -23.791 32.601  1.00 76.04 140 A 1 
ATOM 1108 O OE2 . GLU A 1 140 ? 5.256   -23.953 31.394  1.00 78.19 140 A 1 
ATOM 1109 N N   . TRP A 1 141 ? 7.449   -19.481 29.358  1.00 97.39 141 A 1 
ATOM 1110 C CA  . TRP A 1 141 ? 8.710   -19.040 28.759  1.00 97.31 141 A 1 
ATOM 1111 C C   . TRP A 1 141 ? 8.854   -17.528 28.748  1.00 97.39 141 A 1 
ATOM 1112 O O   . TRP A 1 141 ? 9.951   -17.025 28.991  1.00 96.12 141 A 1 
ATOM 1113 C CB  . TRP A 1 141 ? 8.836   -19.595 27.332  1.00 96.92 141 A 1 
ATOM 1114 C CG  . TRP A 1 141 ? 9.325   -20.999 27.238  1.00 96.53 141 A 1 
ATOM 1115 C CD1 . TRP A 1 141 ? 8.879   -22.061 27.960  1.00 93.43 141 A 1 
ATOM 1116 C CD2 . TRP A 1 141 ? 10.373  -21.518 26.359  1.00 95.10 141 A 1 
ATOM 1117 N NE1 . TRP A 1 141 ? 9.579   -23.189 27.583  1.00 92.89 141 A 1 
ATOM 1118 C CE2 . TRP A 1 141 ? 10.498  -22.912 26.607  1.00 94.57 141 A 1 
ATOM 1119 C CE3 . TRP A 1 141 ? 11.205  -20.930 25.377  1.00 93.98 141 A 1 
ATOM 1120 C CZ2 . TRP A 1 141 ? 11.432  -23.699 25.901  1.00 93.27 141 A 1 
ATOM 1121 C CZ3 . TRP A 1 141 ? 12.130  -21.725 24.686  1.00 91.69 141 A 1 
ATOM 1122 C CH2 . TRP A 1 141 ? 12.237  -23.090 24.951  1.00 91.74 141 A 1 
ATOM 1123 N N   . THR A 1 142 ? 7.770   -16.794 28.504  1.00 96.91 142 A 1 
ATOM 1124 C CA  . THR A 1 142 ? 7.763   -15.327 28.566  1.00 96.96 142 A 1 
ATOM 1125 C C   . THR A 1 142 ? 8.131   -14.853 29.969  1.00 96.84 142 A 1 
ATOM 1126 O O   . THR A 1 142 ? 9.073   -14.086 30.107  1.00 95.67 142 A 1 
ATOM 1127 C CB  . THR A 1 142 ? 6.417   -14.749 28.114  1.00 96.48 142 A 1 
ATOM 1128 O OG1 . THR A 1 142 ? 6.154   -15.164 26.796  1.00 92.79 142 A 1 
ATOM 1129 C CG2 . THR A 1 142 ? 6.403   -13.228 28.106  1.00 92.82 142 A 1 
ATOM 1130 N N   . GLN A 1 143 ? 7.491   -15.392 31.005  1.00 96.53 143 A 1 
ATOM 1131 C CA  . GLN A 1 143 ? 7.807   -15.071 32.398  1.00 96.12 143 A 1 
ATOM 1132 C C   . GLN A 1 143 ? 9.250   -15.429 32.777  1.00 96.07 143 A 1 
ATOM 1133 O O   . GLN A 1 143 ? 9.902   -14.692 33.506  1.00 94.95 143 A 1 
ATOM 1134 C CB  . GLN A 1 143 ? 6.846   -15.821 33.328  1.00 95.49 143 A 1 
ATOM 1135 C CG  . GLN A 1 143 ? 5.435   -15.219 33.298  1.00 86.52 143 A 1 
ATOM 1136 C CD  . GLN A 1 143 ? 4.438   -16.002 34.154  1.00 80.36 143 A 1 
ATOM 1137 O OE1 . GLN A 1 143 ? 4.661   -17.122 34.573  1.00 72.04 143 A 1 
ATOM 1138 N NE2 . GLN A 1 143 ? 3.290   -15.441 34.427  1.00 68.62 143 A 1 
ATOM 1139 N N   . LYS A 1 144 ? 9.766   -16.544 32.278  1.00 95.33 144 A 1 
ATOM 1140 C CA  . LYS A 1 144 ? 11.097  -17.029 32.634  1.00 95.21 144 A 1 
ATOM 1141 C C   . LYS A 1 144 ? 12.243  -16.301 31.923  1.00 95.10 144 A 1 
ATOM 1142 O O   . LYS A 1 144 ? 13.339  -16.208 32.479  1.00 93.53 144 A 1 
ATOM 1143 C CB  . LYS A 1 144 ? 11.141  -18.541 32.368  1.00 94.76 144 A 1 
ATOM 1144 C CG  . LYS A 1 144 ? 12.462  -19.169 32.810  1.00 88.71 144 A 1 
ATOM 1145 C CD  . LYS A 1 144 ? 12.397  -20.694 32.665  1.00 86.57 144 A 1 
ATOM 1146 C CE  . LYS A 1 144 ? 13.717  -21.291 33.131  1.00 77.93 144 A 1 
ATOM 1147 N NZ  . LYS A 1 144 ? 13.675  -22.774 33.069  1.00 69.89 144 A 1 
ATOM 1148 N N   . TYR A 1 145 ? 12.029  -15.878 30.682  1.00 95.53 145 A 1 
ATOM 1149 C CA  . TYR A 1 145 ? 13.115  -15.394 29.821  1.00 95.42 145 A 1 
ATOM 1150 C C   . TYR A 1 145 ? 12.952  -13.956 29.332  1.00 95.28 145 A 1 
ATOM 1151 O O   . TYR A 1 145 ? 13.944  -13.392 28.871  1.00 92.42 145 A 1 
ATOM 1152 C CB  . TYR A 1 145 ? 13.260  -16.338 28.629  1.00 95.15 145 A 1 
ATOM 1153 C CG  . TYR A 1 145 ? 13.601  -17.772 28.964  1.00 95.65 145 A 1 
ATOM 1154 C CD1 . TYR A 1 145 ? 14.827  -18.085 29.588  1.00 92.06 145 A 1 
ATOM 1155 C CD2 . TYR A 1 145 ? 12.714  -18.818 28.631  1.00 92.43 145 A 1 
ATOM 1156 C CE1 . TYR A 1 145 ? 15.164  -19.412 29.874  1.00 91.61 145 A 1 
ATOM 1157 C CE2 . TYR A 1 145 ? 13.040  -20.146 28.912  1.00 91.61 145 A 1 
ATOM 1158 C CZ  . TYR A 1 145 ? 14.271  -20.445 29.538  1.00 93.71 145 A 1 
ATOM 1159 O OH  . TYR A 1 145 ? 14.601  -21.746 29.811  1.00 92.06 145 A 1 
ATOM 1160 N N   . ALA A 1 146 ? 11.751  -13.403 29.383  1.00 93.61 146 A 1 
ATOM 1161 C CA  . ALA A 1 146 ? 11.441  -12.093 28.814  1.00 92.84 146 A 1 
ATOM 1162 C C   . ALA A 1 146 ? 10.892  -11.073 29.834  1.00 91.71 146 A 1 
ATOM 1163 O O   . ALA A 1 146 ? 10.621  -9.931  29.452  1.00 86.87 146 A 1 
ATOM 1164 C CB  . ALA A 1 146 ? 10.490  -12.295 27.631  1.00 92.39 146 A 1 
ATOM 1165 N N   . MET A 1 147 ? 10.728  -11.469 31.091  1.00 90.90 147 A 1 
ATOM 1166 C CA  . MET A 1 147 ? 10.347  -10.601 32.205  1.00 89.41 147 A 1 
ATOM 1167 C C   . MET A 1 147 ? 11.491  -10.457 33.206  1.00 81.58 147 A 1 
ATOM 1168 O O   . MET A 1 147 ? 12.320  -11.380 33.315  1.00 78.03 147 A 1 
ATOM 1169 C CB  . MET A 1 147 ? 9.071   -11.110 32.899  1.00 84.94 147 A 1 
ATOM 1170 C CG  . MET A 1 147 ? 7.848   -11.092 31.976  1.00 82.16 147 A 1 
ATOM 1171 S SD  . MET A 1 147 ? 6.315   -11.627 32.806  1.00 79.08 147 A 1 
ATOM 1172 C CE  . MET A 1 147 ? 5.131   -11.378 31.492  1.00 69.76 147 A 1 
ATOM 1173 O OXT . MET A 1 147 ? 11.524  -9.397  33.884  1.00 78.34 147 A 1 
ATOM 1174 N N   . MET B 2 1   ? -14.822 10.293  6.860   1.00 86.69 1   B 1 
ATOM 1175 C CA  . MET B 2 1   ? -13.574 10.938  7.314   1.00 89.55 1   B 1 
ATOM 1176 C C   . MET B 2 1   ? -12.412 10.330  6.558   1.00 87.74 1   B 1 
ATOM 1177 O O   . MET B 2 1   ? -12.555 9.240   6.028   1.00 85.10 1   B 1 
ATOM 1178 C CB  . MET B 2 1   ? -13.394 10.822  8.828   1.00 87.48 1   B 1 
ATOM 1179 C CG  . MET B 2 1   ? -13.187 9.394   9.327   1.00 85.90 1   B 1 
ATOM 1180 S SD  . MET B 2 1   ? -12.964 9.284   11.120  1.00 87.50 1   B 1 
ATOM 1181 C CE  . MET B 2 1   ? -12.725 7.512   11.306  1.00 80.95 1   B 1 
ATOM 1182 N N   . GLN B 2 2   ? -11.274 11.001  6.501   1.00 87.45 2   B 1 
ATOM 1183 C CA  . GLN B 2 2   ? -10.059 10.409  5.948   1.00 86.38 2   B 1 
ATOM 1184 C C   . GLN B 2 2   ? -9.262  9.711   7.040   1.00 86.17 2   B 1 
ATOM 1185 O O   . GLN B 2 2   ? -9.051  10.281  8.112   1.00 84.60 2   B 1 
ATOM 1186 C CB  . GLN B 2 2   ? -9.195  11.459  5.245   1.00 82.75 2   B 1 
ATOM 1187 C CG  . GLN B 2 2   ? -9.736  11.720  3.845   1.00 75.44 2   B 1 
ATOM 1188 C CD  . GLN B 2 2   ? -8.892  12.682  3.027   1.00 73.32 2   B 1 
ATOM 1189 O OE1 . GLN B 2 2   ? -8.074  13.442  3.512   1.00 65.97 2   B 1 
ATOM 1190 N NE2 . GLN B 2 2   ? -9.081  12.700  1.735   1.00 62.47 2   B 1 
ATOM 1191 N N   . ILE B 2 3   ? -8.790  8.514   6.742   1.00 88.69 3   B 1 
ATOM 1192 C CA  . ILE B 2 3   ? -7.746  7.826   7.489   1.00 89.96 3   B 1 
ATOM 1193 C C   . ILE B 2 3   ? -6.614  7.442   6.548   1.00 89.09 3   B 1 
ATOM 1194 O O   . ILE B 2 3   ? -6.814  7.307   5.332   1.00 87.92 3   B 1 
ATOM 1195 C CB  . ILE B 2 3   ? -8.271  6.595   8.262   1.00 91.04 3   B 1 
ATOM 1196 C CG1 . ILE B 2 3   ? -8.820  5.507   7.317   1.00 89.46 3   B 1 
ATOM 1197 C CG2 . ILE B 2 3   ? -9.306  7.047   9.308   1.00 88.27 3   B 1 
ATOM 1198 C CD1 . ILE B 2 3   ? -9.136  4.191   8.022   1.00 88.53 3   B 1 
ATOM 1199 N N   . PHE B 2 4   ? -5.439  7.236   7.100   1.00 87.71 4   B 1 
ATOM 1200 C CA  . PHE B 2 4   ? -4.290  6.760   6.350   1.00 86.88 4   B 1 
ATOM 1201 C C   . PHE B 2 4   ? -4.025  5.294   6.675   1.00 87.80 4   B 1 
ATOM 1202 O O   . PHE B 2 4   ? -4.091  4.872   7.821   1.00 87.32 4   B 1 
ATOM 1203 C CB  . PHE B 2 4   ? -3.079  7.657   6.633   1.00 84.94 4   B 1 
ATOM 1204 C CG  . PHE B 2 4   ? -3.340  9.118   6.355   1.00 82.33 4   B 1 
ATOM 1205 C CD1 . PHE B 2 4   ? -3.569  9.567   5.039   1.00 73.87 4   B 1 
ATOM 1206 C CD2 . PHE B 2 4   ? -3.406  10.045  7.416   1.00 72.85 4   B 1 
ATOM 1207 C CE1 . PHE B 2 4   ? -3.863  10.912  4.783   1.00 71.14 4   B 1 
ATOM 1208 C CE2 . PHE B 2 4   ? -3.697  11.395  7.164   1.00 70.29 4   B 1 
ATOM 1209 C CZ  . PHE B 2 4   ? -3.930  11.832  5.840   1.00 76.44 4   B 1 
ATOM 1210 N N   . VAL B 2 5   ? -3.709  4.518   5.661   1.00 88.47 5   B 1 
ATOM 1211 C CA  . VAL B 2 5   ? -3.255  3.142   5.823   1.00 89.17 5   B 1 
ATOM 1212 C C   . VAL B 2 5   ? -1.853  3.039   5.259   1.00 87.91 5   B 1 
ATOM 1213 O O   . VAL B 2 5   ? -1.649  3.115   4.050   1.00 86.39 5   B 1 
ATOM 1214 C CB  . VAL B 2 5   ? -4.212  2.133   5.178   1.00 90.04 5   B 1 
ATOM 1215 C CG1 . VAL B 2 5   ? -3.730  0.704   5.419   1.00 85.18 5   B 1 
ATOM 1216 C CG2 . VAL B 2 5   ? -5.624  2.262   5.764   1.00 83.11 5   B 1 
ATOM 1217 N N   . LYS B 2 6   ? -0.886  2.881   6.135   1.00 84.99 6   B 1 
ATOM 1218 C CA  . LYS B 2 6   ? 0.528   2.754   5.782   1.00 83.34 6   B 1 
ATOM 1219 C C   . LYS B 2 6   ? 0.830   1.276   5.540   1.00 83.12 6   B 1 
ATOM 1220 O O   . LYS B 2 6   ? 0.811   0.472   6.462   1.00 82.23 6   B 1 
ATOM 1221 C CB  . LYS B 2 6   ? 1.356   3.403   6.901   1.00 80.18 6   B 1 
ATOM 1222 C CG  . LYS B 2 6   ? 2.821   3.718   6.544   1.00 71.42 6   B 1 
ATOM 1223 C CD  . LYS B 2 6   ? 3.466   4.460   7.736   1.00 67.06 6   B 1 
ATOM 1224 C CE  . LYS B 2 6   ? 4.881   4.984   7.520   1.00 59.06 6   B 1 
ATOM 1225 N NZ  . LYS B 2 6   ? 5.374   5.722   8.733   1.00 53.88 6   B 1 
ATOM 1226 N N   . THR B 2 7   ? 1.096   0.921   4.299   1.00 81.36 7   B 1 
ATOM 1227 C CA  . THR B 2 7   ? 1.461   -0.449  3.963   1.00 78.37 7   B 1 
ATOM 1228 C C   . THR B 2 7   ? 2.855   -0.781  4.494   1.00 76.97 7   B 1 
ATOM 1229 O O   . THR B 2 7   ? 3.692   0.097   4.704   1.00 74.47 7   B 1 
ATOM 1230 C CB  . THR B 2 7   ? 1.401   -0.732  2.453   1.00 76.30 7   B 1 
ATOM 1231 O OG1 . THR B 2 7   ? 2.432   -0.076  1.779   1.00 71.66 7   B 1 
ATOM 1232 C CG2 . THR B 2 7   ? 0.081   -0.330  1.809   1.00 70.79 7   B 1 
ATOM 1233 N N   . LEU B 2 8   ? 3.158   -2.080  4.590   1.00 73.10 8   B 1 
ATOM 1234 C CA  . LEU B 2 8   ? 4.509   -2.565  4.892   1.00 71.32 8   B 1 
ATOM 1235 C C   . LEU B 2 8   ? 5.583   -2.014  3.957   1.00 71.55 8   B 1 
ATOM 1236 O O   . LEU B 2 8   ? 6.728   -1.891  4.353   1.00 68.65 8   B 1 
ATOM 1237 C CB  . LEU B 2 8   ? 4.524   -4.088  4.767   1.00 68.18 8   B 1 
ATOM 1238 C CG  . LEU B 2 8   ? 4.024   -4.808  6.016   1.00 63.00 8   B 1 
ATOM 1239 C CD1 . LEU B 2 8   ? 3.883   -6.281  5.648   1.00 57.58 8   B 1 
ATOM 1240 C CD2 . LEU B 2 8   ? 5.015   -4.667  7.171   1.00 56.10 8   B 1 
ATOM 1241 N N   . THR B 2 9   ? 5.235   -1.665  2.736   1.00 71.30 9   B 1 
ATOM 1242 C CA  . THR B 2 9   ? 6.179   -1.083  1.783   1.00 71.09 9   B 1 
ATOM 1243 C C   . THR B 2 9   ? 6.272   0.448   1.884   1.00 71.22 9   B 1 
ATOM 1244 O O   . THR B 2 9   ? 7.056   1.061   1.183   1.00 68.25 9   B 1 
ATOM 1245 C CB  . THR B 2 9   ? 5.859   -1.558  0.368   1.00 68.88 9   B 1 
ATOM 1246 O OG1 . THR B 2 9   ? 4.506   -1.273  0.094   1.00 65.73 9   B 1 
ATOM 1247 C CG2 . THR B 2 9   ? 6.042   -3.074  0.243   1.00 63.90 9   B 1 
ATOM 1248 N N   . GLY B 2 10  ? 5.533   1.060   2.822   1.00 66.34 10  B 1 
ATOM 1249 C CA  . GLY B 2 10  ? 5.580   2.497   3.128   1.00 66.08 10  B 1 
ATOM 1250 C C   . GLY B 2 10  ? 4.667   3.347   2.277   1.00 68.92 10  B 1 
ATOM 1251 O O   . GLY B 2 10  ? 4.615   4.552   2.477   1.00 66.78 10  B 1 
ATOM 1252 N N   . LYS B 2 11  ? 3.936   2.716   1.371   1.00 72.94 11  B 1 
ATOM 1253 C CA  . LYS B 2 11  ? 2.882   3.406   0.651   1.00 75.91 11  B 1 
ATOM 1254 C C   . LYS B 2 11  ? 1.787   3.780   1.639   1.00 77.82 11  B 1 
ATOM 1255 O O   . LYS B 2 11  ? 1.204   2.896   2.263   1.00 77.74 11  B 1 
ATOM 1256 C CB  . LYS B 2 11  ? 2.363   2.518   -0.484  1.00 73.27 11  B 1 
ATOM 1257 C CG  . LYS B 2 11  ? 1.308   3.250   -1.306  1.00 67.06 11  B 1 
ATOM 1258 C CD  . LYS B 2 11  ? 0.772   2.365   -2.423  1.00 65.17 11  B 1 
ATOM 1259 C CE  . LYS B 2 11  ? -0.252  3.173   -3.230  1.00 57.39 11  B 1 
ATOM 1260 N NZ  . LYS B 2 11  ? -0.867  2.356   -4.286  1.00 53.78 11  B 1 
ATOM 1261 N N   . THR B 2 12  ? 1.481   5.056   1.735   1.00 80.78 12  B 1 
ATOM 1262 C CA  . THR B 2 12  ? 0.309   5.535   2.460   1.00 81.10 12  B 1 
ATOM 1263 C C   . THR B 2 12  ? -0.879  5.566   1.508   1.00 82.00 12  B 1 
ATOM 1264 O O   . THR B 2 12  ? -0.814  6.162   0.439   1.00 81.17 12  B 1 
ATOM 1265 C CB  . THR B 2 12  ? 0.568   6.901   3.101   1.00 78.71 12  B 1 
ATOM 1266 O OG1 . THR B 2 12  ? 1.725   6.825   3.891   1.00 73.16 12  B 1 
ATOM 1267 C CG2 . THR B 2 12  ? -0.578  7.305   4.024   1.00 71.99 12  B 1 
ATOM 1268 N N   . ILE B 2 13  ? -1.931  4.882   1.894   1.00 83.58 13  B 1 
ATOM 1269 C CA  . ILE B 2 13  ? -3.199  4.849   1.178   1.00 83.52 13  B 1 
ATOM 1270 C C   . ILE B 2 13  ? -4.165  5.711   1.971   1.00 85.03 13  B 1 
ATOM 1271 O O   . ILE B 2 13  ? -4.425  5.417   3.131   1.00 84.98 13  B 1 
ATOM 1272 C CB  . ILE B 2 13  ? -3.734  3.400   1.082   1.00 81.99 13  B 1 
ATOM 1273 C CG1 . ILE B 2 13  ? -2.708  2.401   0.506   1.00 76.87 13  B 1 
ATOM 1274 C CG2 . ILE B 2 13  ? -5.030  3.383   0.243   1.00 74.79 13  B 1 
ATOM 1275 C CD1 . ILE B 2 13  ? -3.054  0.955   0.891   1.00 71.49 13  B 1 
ATOM 1276 N N   . THR B 2 14  ? -4.727  6.724   1.358   1.00 86.13 14  B 1 
ATOM 1277 C CA  . THR B 2 14  ? -5.787  7.519   1.979   1.00 86.06 14  B 1 
ATOM 1278 C C   . THR B 2 14  ? -7.129  6.843   1.728   1.00 86.88 14  B 1 
ATOM 1279 O O   . THR B 2 14  ? -7.477  6.568   0.576   1.00 85.98 14  B 1 
ATOM 1280 C CB  . THR B 2 14  ? -5.774  8.953   1.426   1.00 83.43 14  B 1 
ATOM 1281 O OG1 . THR B 2 14  ? -4.461  9.465   1.511   1.00 75.92 14  B 1 
ATOM 1282 C CG2 . THR B 2 14  ? -6.686  9.855   2.238   1.00 72.90 14  B 1 
ATOM 1283 N N   . LEU B 2 15  ? -7.888  6.549   2.782   1.00 87.75 15  B 1 
ATOM 1284 C CA  . LEU B 2 15  ? -9.220  5.972   2.689   1.00 88.95 15  B 1 
ATOM 1285 C C   . LEU B 2 15  ? -10.275 6.957   3.175   1.00 89.67 15  B 1 
ATOM 1286 O O   . LEU B 2 15  ? -10.089 7.600   4.206   1.00 88.93 15  B 1 
ATOM 1287 C CB  . LEU B 2 15  ? -9.317  4.665   3.490   1.00 89.41 15  B 1 
ATOM 1288 C CG  . LEU B 2 15  ? -8.399  3.528   3.025   1.00 87.84 15  B 1 
ATOM 1289 C CD1 . LEU B 2 15  ? -8.606  2.336   3.944   1.00 78.74 15  B 1 
ATOM 1290 C CD2 . LEU B 2 15  ? -8.704  3.070   1.602   1.00 78.76 15  B 1 
ATOM 1291 N N   . GLU B 2 16  ? -11.385 7.010   2.466   1.00 88.41 16  B 1 
ATOM 1292 C CA  . GLU B 2 16  ? -12.618 7.596   2.951   1.00 88.77 16  B 1 
ATOM 1293 C C   . GLU B 2 16  ? -13.406 6.543   3.720   1.00 90.26 16  B 1 
ATOM 1294 O O   . GLU B 2 16  ? -13.765 5.502   3.168   1.00 89.35 16  B 1 
ATOM 1295 C CB  . GLU B 2 16  ? -13.467 8.142   1.795   1.00 86.63 16  B 1 
ATOM 1296 C CG  . GLU B 2 16  ? -12.932 9.459   1.247   1.00 76.23 16  B 1 
ATOM 1297 C CD  . GLU B 2 16  ? -12.759 10.468  2.380   1.00 70.15 16  B 1 
ATOM 1298 O OE1 . GLU B 2 16  ? -11.660 11.065  2.428   1.00 62.65 16  B 1 
ATOM 1299 O OE2 . GLU B 2 16  ? -13.658 10.615  3.228   1.00 61.78 16  B 1 
ATOM 1300 N N   . VAL B 2 17  ? -13.628 6.815   4.995   1.00 90.17 17  B 1 
ATOM 1301 C CA  . VAL B 2 17  ? -14.312 5.925   5.925   1.00 91.71 17  B 1 
ATOM 1302 C C   . VAL B 2 17  ? -15.213 6.733   6.851   1.00 92.15 17  B 1 
ATOM 1303 O O   . VAL B 2 17  ? -15.002 7.933   7.065   1.00 91.71 17  B 1 
ATOM 1304 C CB  . VAL B 2 17  ? -13.310 5.097   6.748   1.00 92.43 17  B 1 
ATOM 1305 C CG1 . VAL B 2 17  ? -12.437 4.201   5.869   1.00 87.30 17  B 1 
ATOM 1306 C CG2 . VAL B 2 17  ? -12.395 5.971   7.618   1.00 86.11 17  B 1 
ATOM 1307 N N   . GLU B 2 18  ? -16.196 6.058   7.442   1.00 90.60 18  B 1 
ATOM 1308 C CA  . GLU B 2 18  ? -16.986 6.606   8.534   1.00 90.84 18  B 1 
ATOM 1309 C C   . GLU B 2 18  ? -16.568 5.936   9.853   1.00 91.77 18  B 1 
ATOM 1310 O O   . GLU B 2 18  ? -16.102 4.795   9.844   1.00 91.06 18  B 1 
ATOM 1311 C CB  . GLU B 2 18  ? -18.480 6.448   8.227   1.00 89.34 18  B 1 
ATOM 1312 C CG  . GLU B 2 18  ? -18.948 7.320   7.037   1.00 81.38 18  B 1 
ATOM 1313 C CD  . GLU B 2 18  ? -18.704 8.832   7.241   1.00 75.34 18  B 1 
ATOM 1314 O OE1 . GLU B 2 18  ? -18.528 9.561   6.239   1.00 66.32 18  B 1 
ATOM 1315 O OE2 . GLU B 2 18  ? -18.653 9.277   8.409   1.00 65.62 18  B 1 
ATOM 1316 N N   . PRO B 2 19  ? -16.735 6.603   11.003  1.00 91.29 19  B 1 
ATOM 1317 C CA  . PRO B 2 19  ? -16.399 6.004   12.303  1.00 91.17 19  B 1 
ATOM 1318 C C   . PRO B 2 19  ? -17.135 4.682   12.572  1.00 91.99 19  B 1 
ATOM 1319 O O   . PRO B 2 19  ? -16.611 3.822   13.277  1.00 90.52 19  B 1 
ATOM 1320 C CB  . PRO B 2 19  ? -16.782 7.064   13.339  1.00 90.05 19  B 1 
ATOM 1321 C CG  . PRO B 2 19  ? -16.693 8.376   12.561  1.00 86.53 19  B 1 
ATOM 1322 C CD  . PRO B 2 19  ? -17.148 7.983   11.160  1.00 89.16 19  B 1 
ATOM 1323 N N   . SER B 2 20  ? -18.327 4.523   11.999  1.00 91.41 20  B 1 
ATOM 1324 C CA  . SER B 2 20  ? -19.155 3.322   12.076  1.00 91.88 20  B 1 
ATOM 1325 C C   . SER B 2 20  ? -18.719 2.194   11.130  1.00 92.62 20  B 1 
ATOM 1326 O O   . SER B 2 20  ? -19.275 1.102   11.220  1.00 90.75 20  B 1 
ATOM 1327 C CB  . SER B 2 20  ? -20.603 3.696   11.770  1.00 90.71 20  B 1 
ATOM 1328 O OG  . SER B 2 20  ? -20.676 4.367   10.522  1.00 82.91 20  B 1 
ATOM 1329 N N   . ASP B 2 21  ? -17.767 2.431   10.219  1.00 92.96 21  B 1 
ATOM 1330 C CA  . ASP B 2 21  ? -17.268 1.385   9.336   1.00 93.00 21  B 1 
ATOM 1331 C C   . ASP B 2 21  ? -16.583 0.276   10.154  1.00 93.56 21  B 1 
ATOM 1332 O O   . ASP B 2 21  ? -15.753 0.558   11.027  1.00 93.18 21  B 1 
ATOM 1333 C CB  . ASP B 2 21  ? -16.281 1.929   8.293   1.00 92.61 21  B 1 
ATOM 1334 C CG  . ASP B 2 21  ? -16.907 2.645   7.095   1.00 90.27 21  B 1 
ATOM 1335 O OD1 . ASP B 2 21  ? -18.044 2.325   6.704   1.00 83.13 21  B 1 
ATOM 1336 O OD2 . ASP B 2 21  ? -16.175 3.423   6.441   1.00 82.24 21  B 1 
ATOM 1337 N N   . THR B 2 22  ? -16.894 -0.968  9.828   1.00 94.33 22  B 1 
ATOM 1338 C CA  . THR B 2 22  ? -16.185 -2.119  10.388  1.00 94.54 22  B 1 
ATOM 1339 C C   . THR B 2 22  ? -14.777 -2.230  9.801   1.00 94.65 22  B 1 
ATOM 1340 O O   . THR B 2 22  ? -14.486 -1.730  8.708   1.00 94.18 22  B 1 
ATOM 1341 C CB  . THR B 2 22  ? -16.953 -3.430  10.166  1.00 93.91 22  B 1 
ATOM 1342 O OG1 . THR B 2 22  ? -17.090 -3.689  8.795   1.00 87.98 22  B 1 
ATOM 1343 C CG2 . THR B 2 22  ? -18.341 -3.408  10.797  1.00 87.37 22  B 1 
ATOM 1344 N N   . ILE B 2 23  ? -13.900 -2.929  10.505  1.00 94.12 23  B 1 
ATOM 1345 C CA  . ILE B 2 23  ? -12.561 -3.231  9.992   1.00 93.76 23  B 1 
ATOM 1346 C C   . ILE B 2 23  ? -12.631 -4.053  8.702   1.00 93.91 23  B 1 
ATOM 1347 O O   . ILE B 2 23  ? -11.835 -3.815  7.789   1.00 93.93 23  B 1 
ATOM 1348 C CB  . ILE B 2 23  ? -11.726 -3.932  11.081  1.00 93.21 23  B 1 
ATOM 1349 C CG1 . ILE B 2 23  ? -11.553 -3.054  12.339  1.00 90.94 23  B 1 
ATOM 1350 C CG2 . ILE B 2 23  ? -10.354 -4.380  10.559  1.00 91.41 23  B 1 
ATOM 1351 C CD1 . ILE B 2 23  ? -11.003 -1.637  12.089  1.00 87.55 23  B 1 
ATOM 1352 N N   . GLU B 2 24  ? -13.618 -4.927  8.577   1.00 93.72 24  B 1 
ATOM 1353 C CA  . GLU B 2 24  ? -13.900 -5.655  7.342   1.00 93.08 24  B 1 
ATOM 1354 C C   . GLU B 2 24  ? -14.221 -4.706  6.174   1.00 93.17 24  B 1 
ATOM 1355 O O   . GLU B 2 24  ? -13.617 -4.811  5.109   1.00 92.44 24  B 1 
ATOM 1356 C CB  . GLU B 2 24  ? -15.050 -6.633  7.610   1.00 91.78 24  B 1 
ATOM 1357 C CG  . GLU B 2 24  ? -15.268 -7.586  6.431   1.00 79.73 24  B 1 
ATOM 1358 C CD  . GLU B 2 24  ? -16.380 -8.610  6.693   1.00 72.77 24  B 1 
ATOM 1359 O OE1 . GLU B 2 24  ? -16.517 -9.522  5.859   1.00 64.92 24  B 1 
ATOM 1360 O OE2 . GLU B 2 24  ? -17.081 -8.473  7.720   1.00 64.53 24  B 1 
ATOM 1361 N N   . ASN B 2 25  ? -15.055 -3.686  6.410   1.00 93.81 25  B 1 
ATOM 1362 C CA  . ASN B 2 25  ? -15.344 -2.667  5.406   1.00 93.66 25  B 1 
ATOM 1363 C C   . ASN B 2 25  ? -14.093 -1.867  5.024   1.00 93.68 25  B 1 
ATOM 1364 O O   . ASN B 2 25  ? -13.873 -1.556  3.848   1.00 93.04 25  B 1 
ATOM 1365 C CB  . ASN B 2 25  ? -16.438 -1.716  5.919   1.00 93.15 25  B 1 
ATOM 1366 C CG  . ASN B 2 25  ? -17.821 -2.342  5.933   1.00 85.21 25  B 1 
ATOM 1367 O OD1 . ASN B 2 25  ? -18.066 -3.379  5.367   1.00 74.60 25  B 1 
ATOM 1368 N ND2 . ASN B 2 25  ? -18.774 -1.677  6.557   1.00 73.27 25  B 1 
ATOM 1369 N N   . VAL B 2 26  ? -13.233 -1.559  5.996   1.00 94.68 26  B 1 
ATOM 1370 C CA  . VAL B 2 26  ? -11.953 -0.903  5.727   1.00 94.23 26  B 1 
ATOM 1371 C C   . VAL B 2 26  ? -11.053 -1.800  4.870   1.00 94.21 26  B 1 
ATOM 1372 O O   . VAL B 2 26  ? -10.464 -1.319  3.894   1.00 93.68 26  B 1 
ATOM 1373 C CB  . VAL B 2 26  ? -11.247 -0.483  7.025   1.00 94.43 26  B 1 
ATOM 1374 C CG1 . VAL B 2 26  ? -9.891  0.166   6.756   1.00 89.62 26  B 1 
ATOM 1375 C CG2 . VAL B 2 26  ? -12.083 0.540   7.787   1.00 87.59 26  B 1 
ATOM 1376 N N   . LYS B 2 27  ? -10.987 -3.100  5.162   1.00 93.96 27  B 1 
ATOM 1377 C CA  . LYS B 2 27  ? -10.245 -4.071  4.348   1.00 93.27 27  B 1 
ATOM 1378 C C   . LYS B 2 27  ? -10.823 -4.192  2.927   1.00 92.26 27  B 1 
ATOM 1379 O O   . LYS B 2 27  ? -10.046 -4.216  1.976   1.00 91.82 27  B 1 
ATOM 1380 C CB  . LYS B 2 27  ? -10.238 -5.439  5.038   1.00 92.70 27  B 1 
ATOM 1381 C CG  . LYS B 2 27  ? -9.317  -5.485  6.267   1.00 91.95 27  B 1 
ATOM 1382 C CD  . LYS B 2 27  ? -9.423  -6.873  6.902   1.00 89.70 27  B 1 
ATOM 1383 C CE  . LYS B 2 27  ? -8.486  -7.019  8.094   1.00 87.32 27  B 1 
ATOM 1384 N NZ  . LYS B 2 27  ? -8.598  -8.373  8.672   1.00 83.39 27  B 1 
ATOM 1385 N N   . ALA B 2 28  ? -12.134 -4.175  2.783   1.00 92.64 28  B 1 
ATOM 1386 C CA  . ALA B 2 28  ? -12.787 -4.148  1.476   1.00 91.64 28  B 1 
ATOM 1387 C C   . ALA B 2 28  ? -12.436 -2.875  0.690   1.00 91.24 28  B 1 
ATOM 1388 O O   . ALA B 2 28  ? -12.057 -2.941  -0.482  1.00 89.70 28  B 1 
ATOM 1389 C CB  . ALA B 2 28  ? -14.301 -4.295  1.684   1.00 91.01 28  B 1 
ATOM 1390 N N   . LYS B 2 29  ? -12.438 -1.709  1.346   1.00 90.37 29  B 1 
ATOM 1391 C CA  . LYS B 2 29  ? -11.987 -0.448  0.735   1.00 89.12 29  B 1 
ATOM 1392 C C   . LYS B 2 29  ? -10.506 -0.504  0.330   1.00 87.81 29  B 1 
ATOM 1393 O O   . LYS B 2 29  ? -10.130 0.029   -0.722  1.00 87.83 29  B 1 
ATOM 1394 C CB  . LYS B 2 29  ? -12.259 0.733   1.691   1.00 90.33 29  B 1 
ATOM 1395 C CG  . LYS B 2 29  ? -13.757 1.071   1.792   1.00 90.51 29  B 1 
ATOM 1396 C CD  . LYS B 2 29  ? -14.053 2.153   2.862   1.00 88.99 29  B 1 
ATOM 1397 C CE  . LYS B 2 29  ? -15.558 2.403   2.953   1.00 85.95 29  B 1 
ATOM 1398 N NZ  . LYS B 2 29  ? -15.938 3.431   3.962   1.00 79.33 29  B 1 
ATOM 1399 N N   . ILE B 2 30  ? -9.661  -1.163  1.113   1.00 90.51 30  B 1 
ATOM 1400 C CA  . ILE B 2 30  ? -8.256  -1.407  0.749   1.00 89.71 30  B 1 
ATOM 1401 C C   . ILE B 2 30  ? -8.164  -2.344  -0.456  1.00 87.74 30  B 1 
ATOM 1402 O O   . ILE B 2 30  ? -7.384  -2.063  -1.364  1.00 85.24 30  B 1 
ATOM 1403 C CB  . ILE B 2 30  ? -7.440  -1.940  1.943   1.00 90.44 30  B 1 
ATOM 1404 C CG1 . ILE B 2 30  ? -7.315  -0.871  3.045   1.00 89.83 30  B 1 
ATOM 1405 C CG2 . ILE B 2 30  ? -6.022  -2.352  1.499   1.00 89.39 30  B 1 
ATOM 1406 C CD1 . ILE B 2 30  ? -6.893  -1.446  4.399   1.00 88.10 30  B 1 
ATOM 1407 N N   . GLN B 2 31  ? -8.970  -3.405  -0.505  1.00 88.39 31  B 1 
ATOM 1408 C CA  . GLN B 2 31  ? -9.025  -4.298  -1.659  1.00 86.45 31  B 1 
ATOM 1409 C C   . GLN B 2 31  ? -9.427  -3.546  -2.929  1.00 83.69 31  B 1 
ATOM 1410 O O   . GLN B 2 31  ? -8.745  -3.658  -3.946  1.00 80.55 31  B 1 
ATOM 1411 C CB  . GLN B 2 31  ? -9.991  -5.458  -1.395  1.00 84.98 31  B 1 
ATOM 1412 C CG  . GLN B 2 31  ? -9.943  -6.500  -2.521  1.00 81.27 31  B 1 
ATOM 1413 C CD  . GLN B 2 31  ? -10.999 -7.595  -2.361  1.00 78.74 31  B 1 
ATOM 1414 O OE1 . GLN B 2 31  ? -11.963 -7.471  -1.633  1.00 73.89 31  B 1 
ATOM 1415 N NE2 . GLN B 2 31  ? -10.853 -8.709  -3.040  1.00 69.97 31  B 1 
ATOM 1416 N N   . CYS B 2 32  ? -10.457 -2.714  -2.861  1.00 82.67 32  B 1 
ATOM 1417 C CA  . CYS B 2 32  ? -10.875 -1.878  -3.981  1.00 79.40 32  B 1 
ATOM 1418 C C   . CYS B 2 32  ? -9.765  -0.916  -4.441  1.00 79.06 32  B 1 
ATOM 1419 O O   . CYS B 2 32  ? -9.583  -0.684  -5.633  1.00 78.19 32  B 1 
ATOM 1420 C CB  . CYS B 2 32  ? -12.127 -1.083  -3.576  1.00 77.29 32  B 1 
ATOM 1421 S SG  . CYS B 2 32  ? -13.526 -2.214  -3.422  1.00 67.77 32  B 1 
ATOM 1422 N N   . LYS B 2 33  ? -9.000  -0.362  -3.491  1.00 79.87 33  B 1 
ATOM 1423 C CA  . LYS B 2 33  ? -7.923  0.579   -3.812  1.00 78.99 33  B 1 
ATOM 1424 C C   . LYS B 2 33  ? -6.621  -0.083  -4.260  1.00 76.89 33  B 1 
ATOM 1425 O O   . LYS B 2 33  ? -5.993  0.428   -5.176  1.00 74.12 33  B 1 
ATOM 1426 C CB  . LYS B 2 33  ? -7.696  1.553   -2.643  1.00 78.56 33  B 1 
ATOM 1427 C CG  . LYS B 2 33  ? -8.709  2.716   -2.678  1.00 75.04 33  B 1 
ATOM 1428 C CD  . LYS B 2 33  ? -8.250  3.890   -1.803  1.00 72.43 33  B 1 
ATOM 1429 C CE  . LYS B 2 33  ? -9.133  5.117   -2.050  1.00 66.24 33  B 1 
ATOM 1430 N NZ  . LYS B 2 33  ? -8.541  6.373   -1.503  1.00 61.10 33  B 1 
ATOM 1431 N N   . GLU B 2 34  ? -6.215  -1.174  -3.625  1.00 79.87 34  B 1 
ATOM 1432 C CA  . GLU B 2 34  ? -4.901  -1.800  -3.819  1.00 78.01 34  B 1 
ATOM 1433 C C   . GLU B 2 34  ? -4.957  -3.192  -4.444  1.00 77.48 34  B 1 
ATOM 1434 O O   . GLU B 2 34  ? -3.921  -3.733  -4.836  1.00 74.79 34  B 1 
ATOM 1435 C CB  . GLU B 2 34  ? -4.136  -1.846  -2.486  1.00 77.44 34  B 1 
ATOM 1436 C CG  . GLU B 2 34  ? -3.855  -0.486  -1.872  1.00 72.54 34  B 1 
ATOM 1437 C CD  . GLU B 2 34  ? -3.052  0.423   -2.822  1.00 71.20 34  B 1 
ATOM 1438 O OE1 . GLU B 2 34  ? -3.462  1.588   -3.033  1.00 64.12 34  B 1 
ATOM 1439 O OE2 . GLU B 2 34  ? -2.007  0.019   -3.359  1.00 65.77 34  B 1 
ATOM 1440 N N   . GLY B 2 35  ? -6.138  -3.795  -4.540  1.00 77.79 35  B 1 
ATOM 1441 C CA  . GLY B 2 35  ? -6.316  -5.148  -5.047  1.00 76.33 35  B 1 
ATOM 1442 C C   . GLY B 2 35  ? -5.780  -6.240  -4.114  1.00 78.12 35  B 1 
ATOM 1443 O O   . GLY B 2 35  ? -5.485  -7.337  -4.581  1.00 75.57 35  B 1 
ATOM 1444 N N   . ILE B 2 36  ? -5.598  -5.932  -2.839  1.00 78.41 36  B 1 
ATOM 1445 C CA  . ILE B 2 36  ? -5.120  -6.891  -1.842  1.00 80.69 36  B 1 
ATOM 1446 C C   . ILE B 2 36  ? -6.342  -7.577  -1.218  1.00 82.52 36  B 1 
ATOM 1447 O O   . ILE B 2 36  ? -7.153  -6.876  -0.625  1.00 82.84 36  B 1 
ATOM 1448 C CB  . ILE B 2 36  ? -4.252  -6.198  -0.766  1.00 79.84 36  B 1 
ATOM 1449 C CG1 . ILE B 2 36  ? -3.090  -5.398  -1.405  1.00 76.77 36  B 1 
ATOM 1450 C CG2 . ILE B 2 36  ? -3.713  -7.267  0.204   1.00 75.99 36  B 1 
ATOM 1451 C CD1 . ILE B 2 36  ? -2.321  -4.534  -0.403  1.00 71.87 36  B 1 
ATOM 1452 N N   . PRO B 2 37  ? -6.468  -8.903  -1.299  1.00 82.95 37  B 1 
ATOM 1453 C CA  . PRO B 2 37  ? -7.592  -9.615  -0.694  1.00 82.67 37  B 1 
ATOM 1454 C C   . PRO B 2 37  ? -7.697  -9.362  0.823   1.00 83.91 37  B 1 
ATOM 1455 O O   . PRO B 2 37  ? -6.665  -9.320  1.491   1.00 83.45 37  B 1 
ATOM 1456 C CB  . PRO B 2 37  ? -7.353  -11.094 -1.000  1.00 79.91 37  B 1 
ATOM 1457 C CG  . PRO B 2 37  ? -6.482  -11.073 -2.246  1.00 76.22 37  B 1 
ATOM 1458 C CD  . PRO B 2 37  ? -5.630  -9.833  -2.046  1.00 77.94 37  B 1 
ATOM 1459 N N   . PRO B 2 38  ? -8.916  -9.206  1.393   1.00 85.24 38  B 1 
ATOM 1460 C CA  . PRO B 2 38  ? -9.102  -8.928  2.825   1.00 86.38 38  B 1 
ATOM 1461 C C   . PRO B 2 38  ? -8.470  -9.965  3.751   1.00 85.81 38  B 1 
ATOM 1462 O O   . PRO B 2 38  ? -7.897  -9.599  4.768   1.00 83.96 38  B 1 
ATOM 1463 C CB  . PRO B 2 38  ? -10.619 -8.851  3.026   1.00 85.79 38  B 1 
ATOM 1464 C CG  . PRO B 2 38  ? -11.142 -8.413  1.667   1.00 81.56 38  B 1 
ATOM 1465 C CD  . PRO B 2 38  ? -10.191 -9.118  0.698   1.00 84.03 38  B 1 
ATOM 1466 N N   . ASP B 2 39  ? -8.515  -11.232 3.375   1.00 84.72 39  B 1 
ATOM 1467 C CA  . ASP B 2 39  ? -7.920  -12.352 4.122   1.00 82.44 39  B 1 
ATOM 1468 C C   . ASP B 2 39  ? -6.392  -12.250 4.233   1.00 82.15 39  B 1 
ATOM 1469 O O   . ASP B 2 39  ? -5.794  -12.766 5.181   1.00 79.76 39  B 1 
ATOM 1470 C CB  . ASP B 2 39  ? -8.315  -13.671 3.430   1.00 80.18 39  B 1 
ATOM 1471 C CG  . ASP B 2 39  ? -7.710  -13.802 2.031   1.00 72.41 39  B 1 
ATOM 1472 O OD1 . ASP B 2 39  ? -7.925  -12.881 1.216   1.00 63.96 39  B 1 
ATOM 1473 O OD2 . ASP B 2 39  ? -6.968  -14.784 1.789   1.00 64.62 39  B 1 
ATOM 1474 N N   . GLN B 2 40  ? -5.754  -11.528 3.322   1.00 82.60 40  B 1 
ATOM 1475 C CA  . GLN B 2 40  ? -4.319  -11.248 3.344   1.00 80.89 40  B 1 
ATOM 1476 C C   . GLN B 2 40  ? -3.974  -9.951  4.077   1.00 80.88 40  B 1 
ATOM 1477 O O   . GLN B 2 40  ? -2.796  -9.610  4.202   1.00 78.81 40  B 1 
ATOM 1478 C CB  . GLN B 2 40  ? -3.760  -11.235 1.915   1.00 77.97 40  B 1 
ATOM 1479 C CG  . GLN B 2 40  ? -3.954  -12.581 1.222   1.00 73.13 40  B 1 
ATOM 1480 C CD  . GLN B 2 40  ? -3.386  -12.606 -0.192  1.00 68.76 40  B 1 
ATOM 1481 O OE1 . GLN B 2 40  ? -2.552  -11.801 -0.588  1.00 62.82 40  B 1 
ATOM 1482 N NE2 . GLN B 2 40  ? -3.824  -13.542 -1.001  1.00 60.25 40  B 1 
ATOM 1483 N N   . GLN B 2 41  ? -4.964  -9.215  4.560   1.00 84.96 41  B 1 
ATOM 1484 C CA  . GLN B 2 41  ? -4.765  -7.936  5.233   1.00 86.34 41  B 1 
ATOM 1485 C C   . GLN B 2 41  ? -4.856  -8.096  6.757   1.00 84.65 41  B 1 
ATOM 1486 O O   . GLN B 2 41  ? -5.803  -8.661  7.285   1.00 82.90 41  B 1 
ATOM 1487 C CB  . GLN B 2 41  ? -5.786  -6.914  4.751   1.00 87.71 41  B 1 
ATOM 1488 C CG  . GLN B 2 41  ? -5.718  -6.611  3.249   1.00 87.85 41  B 1 
ATOM 1489 C CD  . GLN B 2 41  ? -6.803  -5.620  2.846   1.00 88.79 41  B 1 
ATOM 1490 O OE1 . GLN B 2 41  ? -7.108  -4.697  3.583   1.00 83.19 41  B 1 
ATOM 1491 N NE2 . GLN B 2 41  ? -7.410  -5.772  1.694   1.00 82.51 41  B 1 
ATOM 1492 N N   . ARG B 2 42  ? -3.894  -7.516  7.473   1.00 84.32 42  B 1 
ATOM 1493 C CA  . ARG B 2 42  ? -3.983  -7.259  8.908   1.00 82.80 42  B 1 
ATOM 1494 C C   . ARG B 2 42  ? -3.798  -5.780  9.141   1.00 83.85 42  B 1 
ATOM 1495 O O   . ARG B 2 42  ? -2.770  -5.220  8.767   1.00 81.98 42  B 1 
ATOM 1496 C CB  . ARG B 2 42  ? -2.930  -8.036  9.692   1.00 79.49 42  B 1 
ATOM 1497 C CG  . ARG B 2 42  ? -3.138  -9.536  9.536   1.00 70.01 42  B 1 
ATOM 1498 C CD  . ARG B 2 42  ? -2.159  -10.279 10.431  1.00 63.83 42  B 1 
ATOM 1499 N NE  . ARG B 2 42  ? -2.138  -11.666 10.021  1.00 57.15 42  B 1 
ATOM 1500 C CZ  . ARG B 2 42  ? -1.835  -12.712 10.736  1.00 50.13 42  B 1 
ATOM 1501 N NH1 . ARG B 2 42  ? -1.454  -12.651 11.988  1.00 45.98 42  B 1 
ATOM 1502 N NH2 . ARG B 2 42  ? -1.908  -13.848 10.159  1.00 43.80 42  B 1 
ATOM 1503 N N   . LEU B 2 43  ? -4.784  -5.171  9.781   1.00 83.83 43  B 1 
ATOM 1504 C CA  . LEU B 2 43  ? -4.693  -3.776  10.163  1.00 86.23 43  B 1 
ATOM 1505 C C   . LEU B 2 43  ? -4.221  -3.687  11.609  1.00 84.72 43  B 1 
ATOM 1506 O O   . LEU B 2 43  ? -4.720  -4.404  12.470  1.00 83.54 43  B 1 
ATOM 1507 C CB  . LEU B 2 43  ? -6.038  -3.084  9.910   1.00 89.05 43  B 1 
ATOM 1508 C CG  . LEU B 2 43  ? -6.388  -2.978  8.420   1.00 89.54 43  B 1 
ATOM 1509 C CD1 . LEU B 2 43  ? -7.813  -2.460  8.250   1.00 83.50 43  B 1 
ATOM 1510 C CD2 . LEU B 2 43  ? -5.446  -2.020  7.680   1.00 83.14 43  B 1 
ATOM 1511 N N   . ILE B 2 44  ? -3.256  -2.820  11.859  1.00 84.35 44  B 1 
ATOM 1512 C CA  . ILE B 2 44  ? -2.727  -2.531  13.189  1.00 83.04 44  B 1 
ATOM 1513 C C   . ILE B 2 44  ? -2.899  -1.039  13.437  1.00 84.20 44  B 1 
ATOM 1514 O O   . ILE B 2 44  ? -2.507  -0.217  12.609  1.00 83.94 44  B 1 
ATOM 1515 C CB  . ILE B 2 44  ? -1.260  -2.999  13.333  1.00 79.98 44  B 1 
ATOM 1516 C CG1 . ILE B 2 44  ? -1.126  -4.518  13.037  1.00 74.87 44  B 1 
ATOM 1517 C CG2 . ILE B 2 44  ? -0.722  -2.660  14.730  1.00 71.74 44  B 1 
ATOM 1518 C CD1 . ILE B 2 44  ? 0.312   -5.052  13.082  1.00 67.05 44  B 1 
ATOM 1519 N N   . PHE B 2 45  ? -3.467  -0.688  14.594  1.00 76.19 45  B 1 
ATOM 1520 C CA  . PHE B 2 45  ? -3.563  0.684   15.058  1.00 76.40 45  B 1 
ATOM 1521 C C   . PHE B 2 45  ? -3.106  0.751   16.509  1.00 73.80 45  B 1 
ATOM 1522 O O   . PHE B 2 45  ? -3.511  -0.078  17.320  1.00 72.48 45  B 1 
ATOM 1523 C CB  . PHE B 2 45  ? -4.992  1.201   14.908  1.00 78.10 45  B 1 
ATOM 1524 C CG  . PHE B 2 45  ? -5.173  2.621   15.397  1.00 76.99 45  B 1 
ATOM 1525 C CD1 . PHE B 2 45  ? -5.916  2.885   16.564  1.00 68.47 45  B 1 
ATOM 1526 C CD2 . PHE B 2 45  ? -4.575  3.686   14.699  1.00 67.27 45  B 1 
ATOM 1527 C CE1 . PHE B 2 45  ? -6.076  4.207   17.014  1.00 68.83 45  B 1 
ATOM 1528 C CE2 . PHE B 2 45  ? -4.733  5.010   15.150  1.00 68.17 45  B 1 
ATOM 1529 C CZ  . PHE B 2 45  ? -5.490  5.265   16.299  1.00 78.56 45  B 1 
ATOM 1530 N N   . ALA B 2 46  ? -2.240  1.713   16.821  1.00 67.42 46  B 1 
ATOM 1531 C CA  . ALA B 2 46  ? -1.646  1.846   18.151  1.00 64.96 46  B 1 
ATOM 1532 C C   . ALA B 2 46  ? -1.084  0.511   18.705  1.00 65.92 46  B 1 
ATOM 1533 O O   . ALA B 2 46  ? -1.242  0.198   19.882  1.00 64.38 46  B 1 
ATOM 1534 C CB  . ALA B 2 46  ? -2.650  2.551   19.072  1.00 63.30 46  B 1 
ATOM 1535 N N   . GLY B 2 47  ? -0.477  -0.300  17.824  1.00 62.95 47  B 1 
ATOM 1536 C CA  . GLY B 2 47  ? 0.087   -1.610  18.155  1.00 60.46 47  B 1 
ATOM 1537 C C   . GLY B 2 47  ? -0.917  -2.747  18.326  1.00 63.03 47  B 1 
ATOM 1538 O O   . GLY B 2 47  ? -0.502  -3.903  18.440  1.00 60.85 47  B 1 
ATOM 1539 N N   . LYS B 2 48  ? -2.215  -2.453  18.298  1.00 63.26 48  B 1 
ATOM 1540 C CA  . LYS B 2 48  ? -3.268  -3.461  18.406  1.00 65.71 48  B 1 
ATOM 1541 C C   . LYS B 2 48  ? -3.695  -3.920  17.018  1.00 70.24 48  B 1 
ATOM 1542 O O   . LYS B 2 48  ? -3.979  -3.098  16.153  1.00 69.69 48  B 1 
ATOM 1543 C CB  . LYS B 2 48  ? -4.420  -2.907  19.251  1.00 61.20 48  B 1 
ATOM 1544 C CG  . LYS B 2 48  ? -5.398  -4.019  19.645  1.00 53.89 48  B 1 
ATOM 1545 C CD  . LYS B 2 48  ? -6.385  -3.595  20.738  1.00 49.25 48  B 1 
ATOM 1546 C CE  . LYS B 2 48  ? -7.189  -4.832  21.136  1.00 42.69 48  B 1 
ATOM 1547 N NZ  . LYS B 2 48  ? -7.902  -4.682  22.417  1.00 37.97 48  B 1 
ATOM 1548 N N   . GLN B 2 49  ? -3.758  -5.246  16.820  1.00 76.05 49  B 1 
ATOM 1549 C CA  . GLN B 2 49  ? -4.384  -5.795  15.628  1.00 77.48 49  B 1 
ATOM 1550 C C   . GLN B 2 49  ? -5.895  -5.560  15.698  1.00 79.67 49  B 1 
ATOM 1551 O O   . GLN B 2 49  ? -6.521  -5.820  16.717  1.00 79.19 49  B 1 
ATOM 1552 C CB  . GLN B 2 49  ? -4.006  -7.274  15.456  1.00 74.29 49  B 1 
ATOM 1553 C CG  . GLN B 2 49  ? -4.588  -7.838  14.151  1.00 68.93 49  B 1 
ATOM 1554 C CD  . GLN B 2 49  ? -4.124  -9.266  13.838  1.00 66.17 49  B 1 
ATOM 1555 O OE1 . GLN B 2 49  ? -3.046  -9.704  14.193  1.00 61.98 49  B 1 
ATOM 1556 N NE2 . GLN B 2 49  ? -4.925  -10.032 13.123  1.00 59.19 49  B 1 
ATOM 1557 N N   . LEU B 2 50  ? -6.457  -5.055  14.615  1.00 80.47 50  B 1 
ATOM 1558 C CA  . LEU B 2 50  ? -7.866  -4.728  14.517  1.00 83.46 50  B 1 
ATOM 1559 C C   . LEU B 2 50  ? -8.659  -5.968  14.076  1.00 83.65 50  B 1 
ATOM 1560 O O   . LEU B 2 50  ? -8.296  -6.641  13.109  1.00 83.61 50  B 1 
ATOM 1561 C CB  . LEU B 2 50  ? -8.062  -3.542  13.561  1.00 86.20 50  B 1 
ATOM 1562 C CG  . LEU B 2 50  ? -7.212  -2.294  13.874  1.00 86.93 50  B 1 
ATOM 1563 C CD1 . LEU B 2 50  ? -7.541  -1.184  12.877  1.00 77.73 50  B 1 
ATOM 1564 C CD2 . LEU B 2 50  ? -7.445  -1.742  15.282  1.00 77.97 50  B 1 
ATOM 1565 N N   . GLU B 2 51  ? -9.737  -6.242  14.797  1.00 82.80 51  B 1 
ATOM 1566 C CA  . GLU B 2 51  ? -10.648 -7.360  14.541  1.00 84.24 51  B 1 
ATOM 1567 C C   . GLU B 2 51  ? -11.710 -6.970  13.517  1.00 86.81 51  B 1 
ATOM 1568 O O   . GLU B 2 51  ? -12.273 -5.880  13.596  1.00 86.56 51  B 1 
ATOM 1569 C CB  . GLU B 2 51  ? -11.330 -7.790  15.851  1.00 81.61 51  B 1 
ATOM 1570 C CG  . GLU B 2 51  ? -10.382 -8.422  16.866  1.00 73.32 51  B 1 
ATOM 1571 C CD  . GLU B 2 51  ? -11.016 -8.534  18.269  1.00 66.08 51  B 1 
ATOM 1572 O OE1 . GLU B 2 51  ? -10.257 -8.668  19.247  1.00 58.33 51  B 1 
ATOM 1573 O OE2 . GLU B 2 51  ? -12.252 -8.377  18.409  1.00 57.97 51  B 1 
ATOM 1574 N N   . ASP B 2 52  ? -12.044 -7.874  12.598  1.00 86.40 52  B 1 
ATOM 1575 C CA  . ASP B 2 52  ? -12.906 -7.588  11.451  1.00 87.59 52  B 1 
ATOM 1576 C C   . ASP B 2 52  ? -14.321 -7.136  11.837  1.00 88.78 52  B 1 
ATOM 1577 O O   . ASP B 2 52  ? -14.884 -6.247  11.196  1.00 85.39 52  B 1 
ATOM 1578 C CB  . ASP B 2 52  ? -12.952 -8.815  10.519  1.00 85.58 52  B 1 
ATOM 1579 C CG  . ASP B 2 52  ? -11.609 -9.047  9.823   1.00 82.46 52  B 1 
ATOM 1580 O OD1 . ASP B 2 52  ? -10.802 -8.099  9.772   1.00 75.55 52  B 1 
ATOM 1581 O OD2 . ASP B 2 52  ? -11.318 -10.153 9.322   1.00 74.81 52  B 1 
ATOM 1582 N N   . GLY B 2 53  ? -14.867 -7.691  12.913  1.00 87.08 53  B 1 
ATOM 1583 C CA  . GLY B 2 53  ? -16.220 -7.374  13.382  1.00 86.85 53  B 1 
ATOM 1584 C C   . GLY B 2 53  ? -16.357 -6.063  14.161  1.00 88.51 53  B 1 
ATOM 1585 O O   . GLY B 2 53  ? -17.484 -5.656  14.457  1.00 85.41 53  B 1 
ATOM 1586 N N   . ARG B 2 54  ? -15.249 -5.393  14.498  1.00 88.20 54  B 1 
ATOM 1587 C CA  . ARG B 2 54  ? -15.294 -4.121  15.235  1.00 88.84 54  B 1 
ATOM 1588 C C   . ARG B 2 54  ? -15.298 -2.930  14.286  1.00 90.35 54  B 1 
ATOM 1589 O O   . ARG B 2 54  ? -14.826 -3.014  13.150  1.00 89.47 54  B 1 
ATOM 1590 C CB  . ARG B 2 54  ? -14.157 -4.009  16.242  1.00 86.47 54  B 1 
ATOM 1591 C CG  . ARG B 2 54  ? -14.213 -5.116  17.297  1.00 79.69 54  B 1 
ATOM 1592 C CD  . ARG B 2 54  ? -13.361 -4.714  18.500  1.00 72.83 54  B 1 
ATOM 1593 N NE  . ARG B 2 54  ? -13.122 -5.841  19.396  1.00 66.44 54  B 1 
ATOM 1594 C CZ  . ARG B 2 54  ? -12.938 -5.807  20.697  1.00 59.60 54  B 1 
ATOM 1595 N NH1 . ARG B 2 54  ? -12.996 -4.702  21.388  1.00 54.68 54  B 1 
ATOM 1596 N NH2 . ARG B 2 54  ? -12.670 -6.923  21.311  1.00 56.13 54  B 1 
ATOM 1597 N N   . THR B 2 55  ? -15.798 -1.808  14.803  1.00 90.33 55  B 1 
ATOM 1598 C CA  . THR B 2 55  ? -15.822 -0.545  14.068  1.00 90.84 55  B 1 
ATOM 1599 C C   . THR B 2 55  ? -14.552 0.283   14.321  1.00 90.43 55  B 1 
ATOM 1600 O O   . THR B 2 55  ? -13.795 0.049   15.261  1.00 89.54 55  B 1 
ATOM 1601 C CB  . THR B 2 55  ? -17.068 0.276   14.400  1.00 90.52 55  B 1 
ATOM 1602 O OG1 . THR B 2 55  ? -17.037 0.670   15.750  1.00 85.57 55  B 1 
ATOM 1603 C CG2 . THR B 2 55  ? -18.370 -0.485  14.129  1.00 85.27 55  B 1 
ATOM 1604 N N   . LEU B 2 56  ? -14.329 1.279   13.480  1.00 91.76 56  B 1 
ATOM 1605 C CA  . LEU B 2 56  ? -13.250 2.244   13.699  1.00 91.21 56  B 1 
ATOM 1606 C C   . LEU B 2 56  ? -13.437 3.020   15.014  1.00 90.24 56  B 1 
ATOM 1607 O O   . LEU B 2 56  ? -12.448 3.304   15.691  1.00 89.06 56  B 1 
ATOM 1608 C CB  . LEU B 2 56  ? -13.180 3.204   12.507  1.00 91.90 56  B 1 
ATOM 1609 C CG  . LEU B 2 56  ? -12.739 2.560   11.181  1.00 92.06 56  B 1 
ATOM 1610 C CD1 . LEU B 2 56  ? -12.857 3.585   10.057  1.00 83.89 56  B 1 
ATOM 1611 C CD2 . LEU B 2 56  ? -11.286 2.085   11.219  1.00 83.86 56  B 1 
ATOM 1612 N N   . SER B 2 57  ? -14.681 3.336   15.385  1.00 88.34 57  B 1 
ATOM 1613 C CA  . SER B 2 57  ? -15.003 4.011   16.646  1.00 86.76 57  B 1 
ATOM 1614 C C   . SER B 2 57  ? -14.649 3.174   17.873  1.00 86.37 57  B 1 
ATOM 1615 O O   . SER B 2 57  ? -14.153 3.742   18.841  1.00 84.87 57  B 1 
ATOM 1616 C CB  . SER B 2 57  ? -16.476 4.420   16.697  1.00 85.85 57  B 1 
ATOM 1617 O OG  . SER B 2 57  ? -17.335 3.365   16.336  1.00 75.85 57  B 1 
ATOM 1618 N N   . ASP B 2 58  ? -14.793 1.845   17.824  1.00 87.46 58  B 1 
ATOM 1619 C CA  . ASP B 2 58  ? -14.440 0.956   18.931  1.00 85.20 58  B 1 
ATOM 1620 C C   . ASP B 2 58  ? -12.944 1.017   19.274  1.00 85.19 58  B 1 
ATOM 1621 O O   . ASP B 2 58  ? -12.538 0.821   20.416  1.00 83.67 58  B 1 
ATOM 1622 C CB  . ASP B 2 58  ? -14.780 -0.507  18.586  1.00 84.55 58  B 1 
ATOM 1623 C CG  . ASP B 2 58  ? -16.260 -0.756  18.336  1.00 81.36 58  B 1 
ATOM 1624 O OD1 . ASP B 2 58  ? -17.107 -0.048  18.927  1.00 74.84 58  B 1 
ATOM 1625 O OD2 . ASP B 2 58  ? -16.544 -1.660  17.512  1.00 74.25 58  B 1 
ATOM 1626 N N   . TYR B 2 59  ? -12.119 1.320   18.274  1.00 83.78 59  B 1 
ATOM 1627 C CA  . TYR B 2 59  ? -10.682 1.509   18.433  1.00 83.49 59  B 1 
ATOM 1628 C C   . TYR B 2 59  ? -10.278 2.981   18.623  1.00 83.41 59  B 1 
ATOM 1629 O O   . TYR B 2 59  ? -9.083  3.288   18.607  1.00 81.38 59  B 1 
ATOM 1630 C CB  . TYR B 2 59  ? -9.960  0.862   17.255  1.00 84.45 59  B 1 
ATOM 1631 C CG  . TYR B 2 59  ? -10.076 -0.644  17.244  1.00 81.16 59  B 1 
ATOM 1632 C CD1 . TYR B 2 59  ? -9.366  -1.415  18.187  1.00 70.17 59  B 1 
ATOM 1633 C CD2 . TYR B 2 59  ? -10.890 -1.291  16.294  1.00 71.57 59  B 1 
ATOM 1634 C CE1 . TYR B 2 59  ? -9.456  -2.813  18.179  1.00 70.45 59  B 1 
ATOM 1635 C CE2 . TYR B 2 59  ? -10.984 -2.695  16.275  1.00 71.13 59  B 1 
ATOM 1636 C CZ  . TYR B 2 59  ? -10.257 -3.447  17.225  1.00 81.42 59  B 1 
ATOM 1637 O OH  . TYR B 2 59  ? -10.330 -4.816  17.204  1.00 77.33 59  B 1 
ATOM 1638 N N   . ASN B 2 60  ? -11.233 3.877   18.772  1.00 80.76 60  B 1 
ATOM 1639 C CA  . ASN B 2 60  ? -11.014 5.319   18.846  1.00 79.69 60  B 1 
ATOM 1640 C C   . ASN B 2 60  ? -10.186 5.865   17.664  1.00 80.62 60  B 1 
ATOM 1641 O O   . ASN B 2 60  ? -9.368  6.785   17.810  1.00 79.40 60  B 1 
ATOM 1642 C CB  . ASN B 2 60  ? -10.473 5.668   20.241  1.00 77.03 60  B 1 
ATOM 1643 C CG  . ASN B 2 60  ? -10.623 7.137   20.594  1.00 68.88 60  B 1 
ATOM 1644 O OD1 . ASN B 2 60  ? -11.398 7.884   20.028  1.00 60.16 60  B 1 
ATOM 1645 N ND2 . ASN B 2 60  ? -9.877  7.593   21.583  1.00 58.88 60  B 1 
ATOM 1646 N N   . ILE B 2 61  ? -10.380 5.279   16.503  1.00 84.53 61  B 1 
ATOM 1647 C CA  . ILE B 2 61  ? -9.722  5.709   15.268  1.00 86.23 61  B 1 
ATOM 1648 C C   . ILE B 2 61  ? -10.426 6.970   14.773  1.00 85.18 61  B 1 
ATOM 1649 O O   . ILE B 2 61  ? -11.590 6.942   14.370  1.00 83.39 61  B 1 
ATOM 1650 C CB  . ILE B 2 61  ? -9.693  4.576   14.229  1.00 87.88 61  B 1 
ATOM 1651 C CG1 . ILE B 2 61  ? -8.806  3.417   14.739  1.00 87.25 61  B 1 
ATOM 1652 C CG2 . ILE B 2 61  ? -9.168  5.088   12.879  1.00 86.69 61  B 1 
ATOM 1653 C CD1 . ILE B 2 61  ? -8.947  2.127   13.933  1.00 85.17 61  B 1 
ATOM 1654 N N   . GLN B 2 62  ? -9.690  8.070   14.790  1.00 84.23 62  B 1 
ATOM 1655 C CA  . GLN B 2 62  ? -10.198 9.382   14.441  1.00 82.13 62  B 1 
ATOM 1656 C C   . GLN B 2 62  ? -9.762  9.807   13.037  1.00 82.17 62  B 1 
ATOM 1657 O O   . GLN B 2 62  ? -9.002  9.111   12.347  1.00 80.70 62  B 1 
ATOM 1658 C CB  . GLN B 2 62  ? -9.780  10.395  15.517  1.00 78.67 62  B 1 
ATOM 1659 C CG  . GLN B 2 62  ? -10.366 10.038  16.893  1.00 73.82 62  B 1 
ATOM 1660 C CD  . GLN B 2 62  ? -10.104 11.122  17.948  1.00 69.04 62  B 1 
ATOM 1661 O OE1 . GLN B 2 62  ? -9.508  12.155  17.684  1.00 62.75 62  B 1 
ATOM 1662 N NE2 . GLN B 2 62  ? -10.556 10.928  19.160  1.00 59.21 62  B 1 
ATOM 1663 N N   . LYS B 2 63  ? -10.254 10.962  12.622  1.00 82.68 63  B 1 
ATOM 1664 C CA  . LYS B 2 63  ? -9.808  11.605  11.380  1.00 82.33 63  B 1 
ATOM 1665 C C   . LYS B 2 63  ? -8.282  11.683  11.345  1.00 80.91 63  B 1 
ATOM 1666 O O   . LYS B 2 63  ? -7.661  12.042  12.336  1.00 78.04 63  B 1 
ATOM 1667 C CB  . LYS B 2 63  ? -10.437 13.007  11.291  1.00 80.49 63  B 1 
ATOM 1668 C CG  . LYS B 2 63  ? -10.286 13.600  9.889   1.00 73.61 63  B 1 
ATOM 1669 C CD  . LYS B 2 63  ? -10.543 15.107  9.883   1.00 71.29 63  B 1 
ATOM 1670 C CE  . LYS B 2 63  ? -10.284 15.654  8.478   1.00 60.74 63  B 1 
ATOM 1671 N NZ  . LYS B 2 63  ? -9.680  17.011  8.524   1.00 54.41 63  B 1 
ATOM 1672 N N   . GLU B 2 64  ? -7.710  11.381  10.175  1.00 80.63 64  B 1 
ATOM 1673 C CA  . GLU B 2 64  ? -6.265  11.432  9.920   1.00 80.33 64  B 1 
ATOM 1674 C C   . GLU B 2 64  ? -5.433  10.419  10.723  1.00 80.92 64  B 1 
ATOM 1675 O O   . GLU B 2 64  ? -4.209  10.434  10.642  1.00 77.85 64  B 1 
ATOM 1676 C CB  . GLU B 2 64  ? -5.748  12.887  10.023  1.00 78.22 64  B 1 
ATOM 1677 C CG  . GLU B 2 64  ? -6.396  13.791  8.968   1.00 73.88 64  B 1 
ATOM 1678 C CD  . GLU B 2 64  ? -6.219  15.294  9.238   1.00 67.14 64  B 1 
ATOM 1679 O OE1 . GLU B 2 64  ? -7.094  16.062  8.748   1.00 60.32 64  B 1 
ATOM 1680 O OE2 . GLU B 2 64  ? -5.263  15.685  9.934   1.00 60.44 64  B 1 
ATOM 1681 N N   . SER B 2 65  ? -6.079  9.495   11.432  1.00 82.86 65  B 1 
ATOM 1682 C CA  . SER B 2 65  ? -5.385  8.382   12.069  1.00 82.58 65  B 1 
ATOM 1683 C C   . SER B 2 65  ? -4.656  7.524   11.036  1.00 83.58 65  B 1 
ATOM 1684 O O   . SER B 2 65  ? -5.145  7.298   9.929   1.00 83.10 65  B 1 
ATOM 1685 C CB  . SER B 2 65  ? -6.355  7.493   12.856  1.00 81.81 65  B 1 
ATOM 1686 O OG  . SER B 2 65  ? -6.924  8.218   13.926  1.00 77.40 65  B 1 
ATOM 1687 N N   . THR B 2 66  ? -3.486  7.014   11.412  1.00 81.69 66  B 1 
ATOM 1688 C CA  . THR B 2 66  ? -2.691  6.120   10.569  1.00 81.69 66  B 1 
ATOM 1689 C C   . THR B 2 66  ? -2.809  4.687   11.065  1.00 82.69 66  B 1 
ATOM 1690 O O   . THR B 2 66  ? -2.361  4.359   12.162  1.00 81.85 66  B 1 
ATOM 1691 C CB  . THR B 2 66  ? -1.228  6.571   10.480  1.00 79.19 66  B 1 
ATOM 1692 O OG1 . THR B 2 66  ? -1.166  7.875   9.944   1.00 74.38 66  B 1 
ATOM 1693 C CG2 . THR B 2 66  ? -0.402  5.690   9.543   1.00 73.07 66  B 1 
ATOM 1694 N N   . LEU B 2 67  ? -3.378  3.827   10.236  1.00 85.23 67  B 1 
ATOM 1695 C CA  . LEU B 2 67  ? -3.346  2.388   10.406  1.00 86.58 67  B 1 
ATOM 1696 C C   . LEU B 2 67  ? -2.123  1.809   9.698   1.00 85.66 67  B 1 
ATOM 1697 O O   . LEU B 2 67  ? -1.704  2.306   8.659   1.00 85.02 67  B 1 
ATOM 1698 C CB  . LEU B 2 67  ? -4.643  1.754   9.841   1.00 88.48 67  B 1 
ATOM 1699 C CG  . LEU B 2 67  ? -5.960  2.355   10.344  1.00 88.91 67  B 1 
ATOM 1700 C CD1 . LEU B 2 67  ? -7.148  1.573   9.757   1.00 78.97 67  B 1 
ATOM 1701 C CD2 . LEU B 2 67  ? -6.074  2.286   11.853  1.00 79.28 67  B 1 
ATOM 1702 N N   . HIS B 2 68  ? -1.576  0.722   10.229  1.00 85.53 68  B 1 
ATOM 1703 C CA  . HIS B 2 68  ? -0.541  -0.042  9.547   1.00 84.17 68  B 1 
ATOM 1704 C C   . HIS B 2 68  ? -1.163  -1.273  8.897   1.00 85.30 68  B 1 
ATOM 1705 O O   . HIS B 2 68  ? -1.743  -2.111  9.586   1.00 84.55 68  B 1 
ATOM 1706 C CB  . HIS B 2 68  ? 0.593   -0.386  10.512  1.00 81.84 68  B 1 
ATOM 1707 C CG  . HIS B 2 68  ? 1.313   0.846   11.003  1.00 77.81 68  B 1 
ATOM 1708 N ND1 . HIS B 2 68  ? 2.383   1.473   10.397  1.00 67.06 68  B 1 
ATOM 1709 C CD2 . HIS B 2 68  ? 1.011   1.578   12.123  1.00 67.01 68  B 1 
ATOM 1710 C CE1 . HIS B 2 68  ? 2.722   2.538   11.136  1.00 65.34 68  B 1 
ATOM 1711 N NE2 . HIS B 2 68  ? 1.906   2.639   12.191  1.00 65.88 68  B 1 
ATOM 1712 N N   . LEU B 2 69  ? -1.019  -1.394  7.583   1.00 83.56 69  B 1 
ATOM 1713 C CA  . LEU B 2 69  ? -1.385  -2.598  6.854   1.00 84.51 69  B 1 
ATOM 1714 C C   . LEU B 2 69  ? -0.175  -3.530  6.799   1.00 82.50 69  B 1 
ATOM 1715 O O   . LEU B 2 69  ? 0.755   -3.323  6.019   1.00 81.06 69  B 1 
ATOM 1716 C CB  . LEU B 2 69  ? -1.910  -2.227  5.458   1.00 85.68 69  B 1 
ATOM 1717 C CG  . LEU B 2 69  ? -2.245  -3.449  4.581   1.00 86.69 69  B 1 
ATOM 1718 C CD1 . LEU B 2 69  ? -3.377  -4.288  5.160   1.00 80.12 69  B 1 
ATOM 1719 C CD2 . LEU B 2 69  ? -2.663  -2.979  3.185   1.00 80.43 69  B 1 
ATOM 1720 N N   . VAL B 2 70  ? -0.242  -4.566  7.614   1.00 81.56 70  B 1 
ATOM 1721 C CA  . VAL B 2 70  ? 0.649   -5.708  7.548   1.00 79.59 70  B 1 
ATOM 1722 C C   . VAL B 2 70  ? -0.054  -6.734  6.664   1.00 79.80 70  B 1 
ATOM 1723 O O   . VAL B 2 70  ? -1.136  -7.201  6.990   1.00 78.20 70  B 1 
ATOM 1724 C CB  . VAL B 2 70  ? 0.983   -6.221  8.956   1.00 75.58 70  B 1 
ATOM 1725 C CG1 . VAL B 2 70  ? 1.971   -7.385  8.918   1.00 67.01 70  B 1 
ATOM 1726 C CG2 . VAL B 2 70  ? 1.615   -5.104  9.796   1.00 65.88 70  B 1 
ATOM 1727 N N   . LEU B 2 71  ? 0.539   -7.055  5.529   1.00 74.34 71  B 1 
ATOM 1728 C CA  . LEU B 2 71  ? 0.063   -8.200  4.767   1.00 72.67 71  B 1 
ATOM 1729 C C   . LEU B 2 71  ? 0.262   -9.436  5.639   1.00 70.24 71  B 1 
ATOM 1730 O O   . LEU B 2 71  ? 1.213   -9.494  6.417   1.00 67.42 71  B 1 
ATOM 1731 C CB  . LEU B 2 71  ? 0.804   -8.313  3.425   1.00 71.40 71  B 1 
ATOM 1732 C CG  . LEU B 2 71  ? 0.527   -7.144  2.466   1.00 68.28 71  B 1 
ATOM 1733 C CD1 . LEU B 2 71  ? 1.346   -7.292  1.193   1.00 64.56 71  B 1 
ATOM 1734 C CD2 . LEU B 2 71  ? -0.952  -7.066  2.079   1.00 64.14 71  B 1 
ATOM 1735 N N   . ARG B 2 72  ? -0.636  -10.394 5.510   1.00 68.87 72  B 1 
ATOM 1736 C CA  . ARG B 2 72  ? -0.516  -11.695 6.169   1.00 67.04 72  B 1 
ATOM 1737 C C   . ARG B 2 72  ? 0.690   -12.413 5.576   1.00 64.15 72  B 1 
ATOM 1738 O O   . ARG B 2 72  ? 0.575   -13.235 4.679   1.00 61.31 72  B 1 
ATOM 1739 C CB  . ARG B 2 72  ? -1.840  -12.464 6.059   1.00 64.62 72  B 1 
ATOM 1740 C CG  . ARG B 2 72  ? -2.134  -13.274 7.328   1.00 58.80 72  B 1 
ATOM 1741 C CD  . ARG B 2 72  ? -3.468  -14.013 7.200   1.00 56.28 72  B 1 
ATOM 1742 N NE  . ARG B 2 72  ? -3.916  -14.539 8.496   1.00 49.97 72  B 1 
ATOM 1743 C CZ  . ARG B 2 72  ? -5.036  -15.192 8.738   1.00 46.03 72  B 1 
ATOM 1744 N NH1 . ARG B 2 72  ? -5.866  -15.505 7.792   1.00 42.84 72  B 1 
ATOM 1745 N NH2 . ARG B 2 72  ? -5.338  -15.543 9.949   1.00 40.35 72  B 1 
ATOM 1746 N N   . LEU B 2 73  ? 1.842   -12.008 6.058   1.00 66.75 73  B 1 
ATOM 1747 C CA  . LEU B 2 73  ? 3.091   -12.670 5.825   1.00 63.26 73  B 1 
ATOM 1748 C C   . LEU B 2 73  ? 2.927   -14.017 6.496   1.00 61.37 73  B 1 
ATOM 1749 O O   . LEU B 2 73  ? 2.789   -14.099 7.710   1.00 56.14 73  B 1 
ATOM 1750 C CB  . LEU B 2 73  ? 4.219   -11.853 6.443   1.00 58.32 73  B 1 
ATOM 1751 C CG  . LEU B 2 73  ? 4.360   -10.471 5.791   1.00 53.61 73  B 1 
ATOM 1752 C CD1 . LEU B 2 73  ? 5.254   -9.617  6.659   1.00 50.22 73  B 1 
ATOM 1753 C CD2 . LEU B 2 73  ? 4.945   -10.538 4.374   1.00 50.46 73  B 1 
ATOM 1754 N N   . ARG B 2 74  ? 2.872   -15.045 5.678   1.00 61.25 74  B 1 
ATOM 1755 C CA  . ARG B 2 74  ? 2.939   -16.384 6.213   1.00 60.45 74  B 1 
ATOM 1756 C C   . ARG B 2 74  ? 4.338   -16.531 6.786   1.00 58.37 74  B 1 
ATOM 1757 O O   . ARG B 2 74  ? 5.323   -16.387 6.061   1.00 53.12 74  B 1 
ATOM 1758 C CB  . ARG B 2 74  ? 2.583   -17.421 5.153   1.00 55.97 74  B 1 
ATOM 1759 C CG  . ARG B 2 74  ? 1.082   -17.346 4.819   1.00 50.77 74  B 1 
ATOM 1760 C CD  . ARG B 2 74  ? 0.677   -18.480 3.877   1.00 47.44 74  B 1 
ATOM 1761 N NE  . ARG B 2 74  ? -0.771  -18.462 3.609   1.00 42.36 74  B 1 
ATOM 1762 C CZ  . ARG B 2 74  ? -1.452  -19.367 2.921   1.00 37.49 74  B 1 
ATOM 1763 N NH1 . ARG B 2 74  ? -0.859  -20.390 2.370   1.00 34.16 74  B 1 
ATOM 1764 N NH2 . ARG B 2 74  ? -2.741  -19.243 2.784   1.00 32.00 74  B 1 
ATOM 1765 N N   . GLY B 2 75  ? 4.419   -16.747 8.079   1.00 64.43 75  B 1 
ATOM 1766 C CA  . GLY B 2 75  ? 5.605   -17.367 8.629   1.00 61.57 75  B 1 
ATOM 1767 C C   . GLY B 2 75  ? 5.843   -18.652 7.843   1.00 60.23 75  B 1 
ATOM 1768 O O   . GLY B 2 75  ? 4.886   -19.279 7.404   1.00 54.65 75  B 1 
ATOM 1769 N N   . GLY B 2 76  ? 7.078   -18.985 7.610   1.00 63.85 76  B 1 
ATOM 1770 C CA  . GLY B 2 76  ? 7.419   -20.116 6.785   1.00 58.69 76  B 1 
ATOM 1771 C C   . GLY B 2 76  ? 8.906   -20.150 6.464   1.00 54.17 76  B 1 
ATOM 1772 O O   . GLY B 2 76  ? 9.602   -19.124 6.581   1.00 48.89 76  B 1 
ATOM 1773 O OXT . GLY B 2 76  ? 9.367   -21.255 6.093   1.00 51.93 76  B 1 
ATOM 1774 N N   . GLY C 3 1   ? 19.528  20.511  2.565   1.00 39.01 1   C 1 
ATOM 1775 C CA  . GLY C 3 1   ? 18.802  20.077  1.359   1.00 44.00 1   C 1 
ATOM 1776 C C   . GLY C 3 1   ? 17.445  20.761  1.300   1.00 48.20 1   C 1 
ATOM 1777 O O   . GLY C 3 1   ? 16.966  21.187  2.337   1.00 46.27 1   C 1 
ATOM 1778 N N   . SER C 3 2   ? 16.869  20.888  0.120   1.00 44.78 2   C 1 
ATOM 1779 C CA  . SER C 3 2   ? 15.630  21.657  -0.103  1.00 47.81 2   C 1 
ATOM 1780 C C   . SER C 3 2   ? 14.430  21.157  0.713   1.00 51.25 2   C 1 
ATOM 1781 O O   . SER C 3 2   ? 13.655  21.956  1.216   1.00 48.81 2   C 1 
ATOM 1782 C CB  . SER C 3 2   ? 15.304  21.633  -1.587  1.00 45.52 2   C 1 
ATOM 1783 O OG  . SER C 3 2   ? 14.359  22.622  -1.824  1.00 41.64 2   C 1 
ATOM 1784 N N   . MET C 3 3   ? 14.357  19.856  0.971   1.00 55.52 3   C 1 
ATOM 1785 C CA  . MET C 3 3   ? 13.304  19.224  1.779   1.00 57.10 3   C 1 
ATOM 1786 C C   . MET C 3 3   ? 13.151  19.745  3.220   1.00 59.35 3   C 1 
ATOM 1787 O O   . MET C 3 3   ? 12.188  19.358  3.888   1.00 56.01 3   C 1 
ATOM 1788 C CB  . MET C 3 3   ? 13.536  17.714  1.869   1.00 54.12 3   C 1 
ATOM 1789 C CG  . MET C 3 3   ? 12.810  16.934  0.776   1.00 50.99 3   C 1 
ATOM 1790 S SD  . MET C 3 3   ? 12.435  15.217  1.229   1.00 45.85 3   C 1 
ATOM 1791 C CE  . MET C 3 3   ? 14.065  14.478  1.160   1.00 43.05 3   C 1 
ATOM 1792 N N   . HIS C 3 4   ? 14.065  20.537  3.755   1.00 58.21 4   C 1 
ATOM 1793 C CA  . HIS C 3 4   ? 13.968  20.994  5.134   1.00 59.13 4   C 1 
ATOM 1794 C C   . HIS C 3 4   ? 13.270  22.346  5.285   1.00 60.64 4   C 1 
ATOM 1795 O O   . HIS C 3 4   ? 12.831  22.682  6.383   1.00 57.07 4   C 1 
ATOM 1796 C CB  . HIS C 3 4   ? 15.345  21.007  5.799   1.00 54.33 4   C 1 
ATOM 1797 C CG  . HIS C 3 4   ? 15.917  19.627  5.958   1.00 50.29 4   C 1 
ATOM 1798 N ND1 . HIS C 3 4   ? 15.392  18.620  6.740   1.00 45.53 4   C 1 
ATOM 1799 C CD2 . HIS C 3 4   ? 17.032  19.123  5.348   1.00 44.47 4   C 1 
ATOM 1800 C CE1 . HIS C 3 4   ? 16.175  17.530  6.597   1.00 41.22 4   C 1 
ATOM 1801 N NE2 . HIS C 3 4   ? 17.187  17.798  5.759   1.00 40.06 4   C 1 
ATOM 1802 N N   . ARG C 3 5   ? 13.186  23.131  4.215   1.00 66.11 5   C 1 
ATOM 1803 C CA  . ARG C 3 5   ? 12.611  24.464  4.292   1.00 68.54 5   C 1 
ATOM 1804 C C   . ARG C 3 5   ? 11.117  24.404  4.019   1.00 70.12 5   C 1 
ATOM 1805 O O   . ARG C 3 5   ? 10.689  23.883  2.997   1.00 66.80 5   C 1 
ATOM 1806 C CB  . ARG C 3 5   ? 13.348  25.457  3.371   1.00 62.77 5   C 1 
ATOM 1807 C CG  . ARG C 3 5   ? 14.714  25.820  3.963   1.00 55.09 5   C 1 
ATOM 1808 C CD  . ARG C 3 5   ? 15.409  26.912  3.131   1.00 50.30 5   C 1 
ATOM 1809 N NE  . ARG C 3 5   ? 16.695  27.308  3.733   1.00 44.89 5   C 1 
ATOM 1810 C CZ  . ARG C 3 5   ? 17.530  28.247  3.262   1.00 39.58 5   C 1 
ATOM 1811 N NH1 . ARG C 3 5   ? 17.254  28.898  2.177   1.00 37.02 5   C 1 
ATOM 1812 N NH2 . ARG C 3 5   ? 18.632  28.518  3.893   1.00 34.38 5   C 1 
ATOM 1813 N N   . THR C 3 6   ? 10.352  24.979  4.935   1.00 72.01 6   C 1 
ATOM 1814 C CA  . THR C 3 6   ? 8.958   25.350  4.685   1.00 75.23 6   C 1 
ATOM 1815 C C   . THR C 3 6   ? 8.956   26.358  3.539   1.00 77.08 6   C 1 
ATOM 1816 O O   . THR C 3 6   ? 9.543   27.433  3.666   1.00 73.09 6   C 1 
ATOM 1817 C CB  . THR C 3 6   ? 8.336   25.963  5.944   1.00 69.89 6   C 1 
ATOM 1818 O OG1 . THR C 3 6   ? 8.559   25.118  7.048   1.00 62.78 6   C 1 
ATOM 1819 C CG2 . THR C 3 6   ? 6.830   26.117  5.811   1.00 59.91 6   C 1 
ATOM 1820 N N   . THR C 3 7   ? 8.339   25.996  2.422   1.00 79.10 7   C 1 
ATOM 1821 C CA  . THR C 3 7   ? 8.241   26.861  1.259   1.00 80.65 7   C 1 
ATOM 1822 C C   . THR C 3 7   ? 6.841   27.459  1.200   1.00 83.18 7   C 1 
ATOM 1823 O O   . THR C 3 7   ? 5.846   26.769  1.438   1.00 81.11 7   C 1 
ATOM 1824 C CB  . THR C 3 7   ? 8.617   26.122  -0.041  1.00 75.39 7   C 1 
ATOM 1825 O OG1 . THR C 3 7   ? 8.075   24.820  -0.073  1.00 66.64 7   C 1 
ATOM 1826 C CG2 . THR C 3 7   ? 10.131  25.959  -0.143  1.00 63.98 7   C 1 
ATOM 1827 N N   . ARG C 3 8   ? 6.765   28.755  0.905   1.00 85.32 8   C 1 
ATOM 1828 C CA  . ARG C 3 8   ? 5.520   29.420  0.511   1.00 87.24 8   C 1 
ATOM 1829 C C   . ARG C 3 8   ? 5.499   29.490  -1.006  1.00 87.77 8   C 1 
ATOM 1830 O O   . ARG C 3 8   ? 6.448   29.980  -1.604  1.00 85.04 8   C 1 
ATOM 1831 C CB  . ARG C 3 8   ? 5.408   30.821  1.122   1.00 84.71 8   C 1 
ATOM 1832 C CG  . ARG C 3 8   ? 5.118   30.756  2.629   1.00 77.21 8   C 1 
ATOM 1833 C CD  . ARG C 3 8   ? 4.891   32.164  3.164   1.00 74.39 8   C 1 
ATOM 1834 N NE  . ARG C 3 8   ? 4.562   32.147  4.596   1.00 67.22 8   C 1 
ATOM 1835 C CZ  . ARG C 3 8   ? 4.235   33.212  5.329   1.00 59.70 8   C 1 
ATOM 1836 N NH1 . ARG C 3 8   ? 4.193   34.403  4.798   1.00 54.22 8   C 1 
ATOM 1837 N NH2 . ARG C 3 8   ? 3.944   33.085  6.587   1.00 52.62 8   C 1 
ATOM 1838 N N   . ILE C 3 9   ? 4.442   28.985  -1.603  1.00 90.36 9   C 1 
ATOM 1839 C CA  . ILE C 3 9   ? 4.301   28.918  -3.049  1.00 91.52 9   C 1 
ATOM 1840 C C   . ILE C 3 9   ? 2.917   29.433  -3.400  1.00 92.67 9   C 1 
ATOM 1841 O O   . ILE C 3 9   ? 1.932   29.006  -2.796  1.00 91.71 9   C 1 
ATOM 1842 C CB  . ILE C 3 9   ? 4.517   27.487  -3.574  1.00 89.61 9   C 1 
ATOM 1843 C CG1 . ILE C 3 9   ? 5.853   26.893  -3.087  1.00 79.39 9   C 1 
ATOM 1844 C CG2 . ILE C 3 9   ? 4.475   27.478  -5.115  1.00 78.84 9   C 1 
ATOM 1845 C CD1 . ILE C 3 9   ? 5.940   25.384  -3.319  1.00 74.67 9   C 1 
ATOM 1846 N N   . LYS C 3 10  ? 2.829   30.324  -4.387  1.00 93.02 10  C 1 
ATOM 1847 C CA  . LYS C 3 10  ? 1.538   30.742  -4.919  1.00 93.59 10  C 1 
ATOM 1848 C C   . LYS C 3 10  ? 0.856   29.547  -5.575  1.00 93.88 10  C 1 
ATOM 1849 O O   . LYS C 3 10  ? 1.453   28.886  -6.425  1.00 93.00 10  C 1 
ATOM 1850 C CB  . LYS C 3 10  ? 1.705   31.890  -5.917  1.00 92.85 10  C 1 
ATOM 1851 C CG  . LYS C 3 10  ? 2.150   33.174  -5.206  1.00 86.33 10  C 1 
ATOM 1852 C CD  . LYS C 3 10  ? 2.223   34.343  -6.194  1.00 82.25 10  C 1 
ATOM 1853 C CE  . LYS C 3 10  ? 2.623   35.603  -5.440  1.00 73.88 10  C 1 
ATOM 1854 N NZ  . LYS C 3 10  ? 2.672   36.783  -6.325  1.00 65.76 10  C 1 
ATOM 1855 N N   . ILE C 3 11  ? -0.397  29.295  -5.224  1.00 93.46 11  C 1 
ATOM 1856 C CA  . ILE C 3 11  ? -1.131  28.170  -5.794  1.00 94.59 11  C 1 
ATOM 1857 C C   . ILE C 3 11  ? -1.234  28.266  -7.315  1.00 94.86 11  C 1 
ATOM 1858 O O   . ILE C 3 11  ? -1.199  27.242  -7.997  1.00 94.09 11  C 1 
ATOM 1859 C CB  . ILE C 3 11  ? -2.501  28.015  -5.105  1.00 94.14 11  C 1 
ATOM 1860 C CG1 . ILE C 3 11  ? -3.089  26.634  -5.440  1.00 90.68 11  C 1 
ATOM 1861 C CG2 . ILE C 3 11  ? -3.464  29.154  -5.476  1.00 89.56 11  C 1 
ATOM 1862 C CD1 . ILE C 3 11  ? -4.254  26.243  -4.548  1.00 85.72 11  C 1 
ATOM 1863 N N   . THR C 3 12  ? -1.253  29.477  -7.863  1.00 95.17 12  C 1 
ATOM 1864 C CA  . THR C 3 12  ? -1.254  29.733  -9.315  1.00 94.98 12  C 1 
ATOM 1865 C C   . THR C 3 12  ? -0.018  29.173  -10.025 1.00 94.96 12  C 1 
ATOM 1866 O O   . THR C 3 12  ? -0.106  28.793  -11.186 1.00 93.87 12  C 1 
ATOM 1867 C CB  . THR C 3 12  ? -1.350  31.237  -9.602  1.00 94.52 12  C 1 
ATOM 1868 O OG1 . THR C 3 12  ? -0.355  31.943  -8.896  1.00 87.77 12  C 1 
ATOM 1869 C CG2 . THR C 3 12  ? -2.697  31.802  -9.173  1.00 86.60 12  C 1 
ATOM 1870 N N   . GLU C 3 13  ? 1.120   29.041  -9.332  1.00 94.82 13  C 1 
ATOM 1871 C CA  . GLU C 3 13  ? 2.312   28.402  -9.897  1.00 94.18 13  C 1 
ATOM 1872 C C   . GLU C 3 13  ? 2.230   26.878  -9.911  1.00 94.37 13  C 1 
ATOM 1873 O O   . GLU C 3 13  ? 2.913   26.232  -10.707 1.00 92.93 13  C 1 
ATOM 1874 C CB  . GLU C 3 13  ? 3.569   28.813  -9.120  1.00 92.70 13  C 1 
ATOM 1875 C CG  . GLU C 3 13  ? 3.922   30.291  -9.274  1.00 86.78 13  C 1 
ATOM 1876 C CD  . GLU C 3 13  ? 5.364   30.603  -8.847  1.00 81.27 13  C 1 
ATOM 1877 O OE1 . GLU C 3 13  ? 5.619   31.761  -8.481  1.00 73.82 13  C 1 
ATOM 1878 O OE2 . GLU C 3 13  ? 6.225   29.695  -8.960  1.00 75.28 13  C 1 
ATOM 1879 N N   . LEU C 3 14  ? 1.410   26.296  -9.037  1.00 94.37 14  C 1 
ATOM 1880 C CA  . LEU C 3 14  ? 1.203   24.853  -8.945  1.00 94.44 14  C 1 
ATOM 1881 C C   . LEU C 3 14  ? 0.030   24.372  -9.797  1.00 95.44 14  C 1 
ATOM 1882 O O   . LEU C 3 14  ? 0.076   23.244  -10.287 1.00 94.76 14  C 1 
ATOM 1883 C CB  . LEU C 3 14  ? 0.995   24.454  -7.480  1.00 93.25 14  C 1 
ATOM 1884 C CG  . LEU C 3 14  ? 2.243   24.623  -6.606  1.00 90.92 14  C 1 
ATOM 1885 C CD1 . LEU C 3 14  ? 1.887   24.277  -5.165  1.00 87.66 14  C 1 
ATOM 1886 C CD2 . LEU C 3 14  ? 3.378   23.687  -7.040  1.00 87.26 14  C 1 
ATOM 1887 N N   . ASN C 3 15  ? -0.967  25.227  -10.025 1.00 95.52 15  C 1 
ATOM 1888 C CA  . ASN C 3 15  ? -2.171  24.909  -10.785 1.00 96.21 15  C 1 
ATOM 1889 C C   . ASN C 3 15  ? -1.913  24.120  -12.079 1.00 96.46 15  C 1 
ATOM 1890 O O   . ASN C 3 15  ? -2.554  23.083  -12.253 1.00 95.91 15  C 1 
ATOM 1891 C CB  . ASN C 3 15  ? -2.958  26.198  -11.053 1.00 96.02 15  C 1 
ATOM 1892 C CG  . ASN C 3 15  ? -3.764  26.677  -9.848  1.00 95.80 15  C 1 
ATOM 1893 O OD1 . ASN C 3 15  ? -3.909  26.001  -8.851  1.00 91.92 15  C 1 
ATOM 1894 N ND2 . ASN C 3 15  ? -4.344  27.855  -9.942  1.00 91.43 15  C 1 
ATOM 1895 N N   . PRO C 3 16  ? -0.933  24.475  -12.947 1.00 95.68 16  C 1 
ATOM 1896 C CA  . PRO C 3 16  ? -0.656  23.709  -14.168 1.00 95.36 16  C 1 
ATOM 1897 C C   . PRO C 3 16  ? -0.309  22.232  -13.931 1.00 95.77 16  C 1 
ATOM 1898 O O   . PRO C 3 16  ? -0.531  21.399  -14.798 1.00 94.93 16  C 1 
ATOM 1899 C CB  . PRO C 3 16  ? 0.507   24.434  -14.845 1.00 94.29 16  C 1 
ATOM 1900 C CG  . PRO C 3 16  ? 0.400   25.868  -14.320 1.00 92.16 16  C 1 
ATOM 1901 C CD  . PRO C 3 16  ? -0.092  25.653  -12.891 1.00 94.79 16  C 1 
ATOM 1902 N N   . HIS C 3 17  ? 0.222   21.902  -12.752 1.00 96.31 17  C 1 
ATOM 1903 C CA  . HIS C 3 17  ? 0.586   20.535  -12.377 1.00 96.27 17  C 1 
ATOM 1904 C C   . HIS C 3 17  ? -0.542  19.781  -11.660 1.00 96.67 17  C 1 
ATOM 1905 O O   . HIS C 3 17  ? -0.438  18.565  -11.465 1.00 95.59 17  C 1 
ATOM 1906 C CB  . HIS C 3 17  ? 1.847   20.577  -11.503 1.00 95.39 17  C 1 
ATOM 1907 C CG  . HIS C 3 17  ? 3.012   21.246  -12.165 1.00 94.15 17  C 1 
ATOM 1908 N ND1 . HIS C 3 17  ? 3.830   20.683  -13.126 1.00 85.13 17  C 1 
ATOM 1909 C CD2 . HIS C 3 17  ? 3.466   22.530  -11.962 1.00 85.12 17  C 1 
ATOM 1910 C CE1 . HIS C 3 17  ? 4.743   21.597  -13.483 1.00 86.69 17  C 1 
ATOM 1911 N NE2 . HIS C 3 17  ? 4.553   22.734  -12.795 1.00 87.61 17  C 1 
ATOM 1912 N N   . LEU C 3 18  ? -1.602  20.473  -11.250 1.00 97.10 18  C 1 
ATOM 1913 C CA  . LEU C 3 18  ? -2.696  19.944  -10.442 1.00 97.35 18  C 1 
ATOM 1914 C C   . LEU C 3 18  ? -4.033  19.923  -11.185 1.00 97.89 18  C 1 
ATOM 1915 O O   . LEU C 3 18  ? -5.054  19.500  -10.622 1.00 97.08 18  C 1 
ATOM 1916 C CB  . LEU C 3 18  ? -2.800  20.763  -9.142  1.00 96.67 18  C 1 
ATOM 1917 C CG  . LEU C 3 18  ? -1.501  20.889  -8.323  1.00 95.72 18  C 1 
ATOM 1918 C CD1 . LEU C 3 18  ? -1.779  21.720  -7.064  1.00 93.56 18  C 1 
ATOM 1919 C CD2 . LEU C 3 18  ? -0.923  19.548  -7.896  1.00 93.21 18  C 1 
ATOM 1920 N N   . MET C 3 19  ? -4.053  20.366  -12.443 1.00 97.59 19  C 1 
ATOM 1921 C CA  . MET C 3 19  ? -5.268  20.566  -13.226 1.00 97.77 19  C 1 
ATOM 1922 C C   . MET C 3 19  ? -5.399  19.610  -14.406 1.00 98.09 19  C 1 
ATOM 1923 O O   . MET C 3 19  ? -4.439  19.275  -15.094 1.00 97.45 19  C 1 
ATOM 1924 C CB  . MET C 3 19  ? -5.343  22.024  -13.698 1.00 96.70 19  C 1 
ATOM 1925 C CG  . MET C 3 19  ? -5.664  22.974  -12.535 1.00 93.52 19  C 1 
ATOM 1926 S SD  . MET C 3 19  ? -5.636  24.727  -12.999 1.00 90.53 19  C 1 
ATOM 1927 C CE  . MET C 3 19  ? -7.088  24.797  -14.059 1.00 79.74 19  C 1 
ATOM 1928 N N   . CYS C 3 20  ? -6.631  19.189  -14.658 1.00 96.93 20  C 1 
ATOM 1929 C CA  . CYS C 3 20  ? -6.994  18.362  -15.797 1.00 97.42 20  C 1 
ATOM 1930 C C   . CYS C 3 20  ? -7.245  19.238  -17.028 1.00 97.14 20  C 1 
ATOM 1931 O O   . CYS C 3 20  ? -8.193  20.017  -17.044 1.00 95.77 20  C 1 
ATOM 1932 C CB  . CYS C 3 20  ? -8.235  17.553  -15.426 1.00 97.22 20  C 1 
ATOM 1933 S SG  . CYS C 3 20  ? -8.766  16.531  -16.826 1.00 97.16 20  C 1 
ATOM 1934 N N   . VAL C 3 21  ? -6.482  19.016  -18.096 1.00 97.67 21  C 1 
ATOM 1935 C CA  . VAL C 3 21  ? -6.647  19.759  -19.359 1.00 96.98 21  C 1 
ATOM 1936 C C   . VAL C 3 21  ? -8.005  19.537  -20.036 1.00 97.22 21  C 1 
ATOM 1937 O O   . VAL C 3 21  ? -8.434  20.374  -20.815 1.00 95.68 21  C 1 
ATOM 1938 C CB  . VAL C 3 21  ? -5.521  19.435  -20.348 1.00 95.91 21  C 1 
ATOM 1939 C CG1 . VAL C 3 21  ? -4.148  19.787  -19.752 1.00 87.05 21  C 1 
ATOM 1940 C CG2 . VAL C 3 21  ? -5.517  17.967  -20.784 1.00 88.47 21  C 1 
ATOM 1941 N N   . LEU C 3 22  ? -8.691  18.427  -19.740 1.00 96.89 22  C 1 
ATOM 1942 C CA  . LEU C 3 22  ? -9.987  18.115  -20.368 1.00 96.65 22  C 1 
ATOM 1943 C C   . LEU C 3 22  ? -11.160 18.895  -19.768 1.00 96.72 22  C 1 
ATOM 1944 O O   . LEU C 3 22  ? -12.146 19.128  -20.458 1.00 95.30 22  C 1 
ATOM 1945 C CB  . LEU C 3 22  ? -10.264 16.610  -20.267 1.00 96.55 22  C 1 
ATOM 1946 C CG  . LEU C 3 22  ? -9.291  15.711  -21.049 1.00 96.65 22  C 1 
ATOM 1947 C CD1 . LEU C 3 22  ? -9.660  14.248  -20.798 1.00 94.11 22  C 1 
ATOM 1948 C CD2 . LEU C 3 22  ? -9.344  15.973  -22.546 1.00 93.74 22  C 1 
ATOM 1949 N N   . CYS C 3 23  ? -11.101 19.273  -18.490 1.00 96.84 23  C 1 
ATOM 1950 C CA  . CYS C 3 23  ? -12.172 20.025  -17.839 1.00 96.99 23  C 1 
ATOM 1951 C C   . CYS C 3 23  ? -11.742 21.405  -17.335 1.00 96.82 23  C 1 
ATOM 1952 O O   . CYS C 3 23  ? -12.591 22.149  -16.853 1.00 94.68 23  C 1 
ATOM 1953 C CB  . CYS C 3 23  ? -12.793 19.175  -16.724 1.00 96.04 23  C 1 
ATOM 1954 S SG  . CYS C 3 23  ? -11.666 18.961  -15.305 1.00 95.79 23  C 1 
ATOM 1955 N N   . GLY C 3 24  ? -10.450 21.730  -17.373 1.00 97.02 24  C 1 
ATOM 1956 C CA  . GLY C 3 24  ? -9.924  22.997  -16.863 1.00 96.60 24  C 1 
ATOM 1957 C C   . GLY C 3 24  ? -10.008 23.165  -15.341 1.00 97.08 24  C 1 
ATOM 1958 O O   . GLY C 3 24  ? -9.843  24.268  -14.850 1.00 95.05 24  C 1 
ATOM 1959 N N   . GLY C 3 25  ? -10.276 22.079  -14.611 1.00 97.54 25  C 1 
ATOM 1960 C CA  . GLY C 3 25  ? -10.345 22.082  -13.152 1.00 97.65 25  C 1 
ATOM 1961 C C   . GLY C 3 25  ? -9.292  21.195  -12.503 1.00 97.86 25  C 1 
ATOM 1962 O O   . GLY C 3 25  ? -8.561  20.467  -13.176 1.00 97.02 25  C 1 
ATOM 1963 N N   . TYR C 3 26  ? -9.233  21.217  -11.169 1.00 98.18 26  C 1 
ATOM 1964 C CA  . TYR C 3 26  ? -8.348  20.333  -10.414 1.00 98.26 26  C 1 
ATOM 1965 C C   . TYR C 3 26  ? -8.656  18.854  -10.660 1.00 98.23 26  C 1 
ATOM 1966 O O   . TYR C 3 26  ? -9.785  18.462  -10.939 1.00 97.80 26  C 1 
ATOM 1967 C CB  . TYR C 3 26  ? -8.427  20.656  -8.917  1.00 97.95 26  C 1 
ATOM 1968 C CG  . TYR C 3 26  ? -7.831  21.991  -8.544  1.00 97.91 26  C 1 
ATOM 1969 C CD1 . TYR C 3 26  ? -6.457  22.230  -8.746  1.00 96.88 26  C 1 
ATOM 1970 C CD2 . TYR C 3 26  ? -8.633  23.011  -8.000  1.00 96.68 26  C 1 
ATOM 1971 C CE1 . TYR C 3 26  ? -5.887  23.466  -8.411  1.00 96.52 26  C 1 
ATOM 1972 C CE2 . TYR C 3 26  ? -8.077  24.253  -7.665  1.00 96.16 26  C 1 
ATOM 1973 C CZ  . TYR C 3 26  ? -6.700  24.476  -7.873  1.00 97.17 26  C 1 
ATOM 1974 O OH  . TYR C 3 26  ? -6.146  25.689  -7.550  1.00 96.24 26  C 1 
ATOM 1975 N N   . PHE C 3 27  ? -7.627  18.017  -10.519 1.00 97.86 27  C 1 
ATOM 1976 C CA  . PHE C 3 27  ? -7.803  16.574  -10.587 1.00 97.81 27  C 1 
ATOM 1977 C C   . PHE C 3 27  ? -8.758  16.080  -9.503  1.00 97.40 27  C 1 
ATOM 1978 O O   . PHE C 3 27  ? -8.546  16.327  -8.314  1.00 96.57 27  C 1 
ATOM 1979 C CB  . PHE C 3 27  ? -6.454  15.855  -10.463 1.00 97.80 27  C 1 
ATOM 1980 C CG  . PHE C 3 27  ? -5.492  16.073  -11.610 1.00 98.09 27  C 1 
ATOM 1981 C CD1 . PHE C 3 27  ? -5.861  15.725  -12.915 1.00 96.68 27  C 1 
ATOM 1982 C CD2 . PHE C 3 27  ? -4.210  16.615  -11.376 1.00 96.34 27  C 1 
ATOM 1983 C CE1 . PHE C 3 27  ? -4.966  15.921  -13.984 1.00 96.51 27  C 1 
ATOM 1984 C CE2 . PHE C 3 27  ? -3.318  16.814  -12.439 1.00 95.89 27  C 1 
ATOM 1985 C CZ  . PHE C 3 27  ? -3.692  16.471  -13.744 1.00 97.46 27  C 1 
ATOM 1986 N N   . ILE C 3 28  ? -9.767  15.337  -9.916  1.00 95.89 28  C 1 
ATOM 1987 C CA  . ILE C 3 28  ? -10.654 14.572  -9.053  1.00 95.28 28  C 1 
ATOM 1988 C C   . ILE C 3 28  ? -10.639 13.127  -9.528  1.00 94.87 28  C 1 
ATOM 1989 O O   . ILE C 3 28  ? -10.890 12.868  -10.705 1.00 94.39 28  C 1 
ATOM 1990 C CB  . ILE C 3 28  ? -12.074 15.165  -9.038  1.00 95.11 28  C 1 
ATOM 1991 C CG1 . ILE C 3 28  ? -12.113 16.628  -8.576  1.00 93.92 28  C 1 
ATOM 1992 C CG2 . ILE C 3 28  ? -13.007 14.292  -8.182  1.00 94.43 28  C 1 
ATOM 1993 C CD1 . ILE C 3 28  ? -11.623 16.897  -7.148  1.00 91.91 28  C 1 
ATOM 1994 N N   . ASP C 3 29  ? -10.307 12.211  -8.627  1.00 93.90 29  C 1 
ATOM 1995 C CA  . ASP C 3 29  ? -10.004 10.810  -8.921  1.00 93.25 29  C 1 
ATOM 1996 C C   . ASP C 3 29  ? -8.966  10.699  -10.051 1.00 93.96 29  C 1 
ATOM 1997 O O   . ASP C 3 29  ? -9.205  10.104  -11.097 1.00 93.27 29  C 1 
ATOM 1998 C CB  . ASP C 3 29  ? -11.292 10.006  -9.162  1.00 91.99 29  C 1 
ATOM 1999 C CG  . ASP C 3 29  ? -12.212 10.001  -7.940  1.00 87.93 29  C 1 
ATOM 2000 O OD1 . ASP C 3 29  ? -11.690 9.783   -6.820  1.00 84.44 29  C 1 
ATOM 2001 O OD2 . ASP C 3 29  ? -13.436 10.187  -8.104  1.00 81.55 29  C 1 
ATOM 2002 N N   . ALA C 3 30  ? -7.799  11.321  -9.830  1.00 96.11 30  C 1 
ATOM 2003 C CA  . ALA C 3 30  ? -6.733  11.404  -10.825 1.00 96.35 30  C 1 
ATOM 2004 C C   . ALA C 3 30  ? -6.437  10.028  -11.455 1.00 96.04 30  C 1 
ATOM 2005 O O   . ALA C 3 30  ? -6.230  9.024   -10.770 1.00 95.44 30  C 1 
ATOM 2006 C CB  . ALA C 3 30  ? -5.478  12.018  -10.208 1.00 96.41 30  C 1 
ATOM 2007 N N   . THR C 3 31  ? -6.435  10.000  -12.773 1.00 96.86 31  C 1 
ATOM 2008 C CA  . THR C 3 31  ? -6.264  8.792   -13.572 1.00 97.29 31  C 1 
ATOM 2009 C C   . THR C 3 31  ? -5.184  9.026   -14.609 1.00 97.60 31  C 1 
ATOM 2010 O O   . THR C 3 31  ? -5.235  10.004  -15.348 1.00 97.33 31  C 1 
ATOM 2011 C CB  . THR C 3 31  ? -7.591  8.393   -14.233 1.00 96.73 31  C 1 
ATOM 2012 O OG1 . THR C 3 31  ? -8.536  8.094   -13.228 1.00 93.64 31  C 1 
ATOM 2013 C CG2 . THR C 3 31  ? -7.456  7.143   -15.089 1.00 93.85 31  C 1 
ATOM 2014 N N   . THR C 3 32  ? -4.210  8.129   -14.665 1.00 97.46 32  C 1 
ATOM 2015 C CA  . THR C 3 32  ? -3.014  8.277   -15.488 1.00 97.53 32  C 1 
ATOM 2016 C C   . THR C 3 32  ? -2.976  7.240   -16.600 1.00 97.40 32  C 1 
ATOM 2017 O O   . THR C 3 32  ? -3.208  6.052   -16.368 1.00 96.93 32  C 1 
ATOM 2018 C CB  . THR C 3 32  ? -1.760  8.223   -14.601 1.00 97.41 32  C 1 
ATOM 2019 O OG1 . THR C 3 32  ? -1.778  9.317   -13.706 1.00 94.85 32  C 1 
ATOM 2020 C CG2 . THR C 3 32  ? -0.451  8.333   -15.375 1.00 95.00 32  C 1 
ATOM 2021 N N   . ILE C 3 33  ? -2.655  7.689   -17.820 1.00 97.66 33  C 1 
ATOM 2022 C CA  . ILE C 3 33  ? -2.375  6.816   -18.964 1.00 97.62 33  C 1 
ATOM 2023 C C   . ILE C 3 33  ? -0.989  6.197   -18.766 1.00 97.36 33  C 1 
ATOM 2024 O O   . ILE C 3 33  ? 0.016   6.900   -18.733 1.00 96.53 33  C 1 
ATOM 2025 C CB  . ILE C 3 33  ? -2.458  7.592   -20.294 1.00 97.75 33  C 1 
ATOM 2026 C CG1 . ILE C 3 33  ? -3.878  8.156   -20.521 1.00 97.00 33  C 1 
ATOM 2027 C CG2 . ILE C 3 33  ? -2.041  6.682   -21.456 1.00 96.92 33  C 1 
ATOM 2028 C CD1 . ILE C 3 33  ? -4.001  9.087   -21.732 1.00 96.27 33  C 1 
ATOM 2029 N N   . ILE C 3 34  ? -0.897  4.867   -18.697 1.00 96.57 34  C 1 
ATOM 2030 C CA  . ILE C 3 34  ? 0.349   4.184   -18.321 1.00 95.87 34  C 1 
ATOM 2031 C C   . ILE C 3 34  ? 1.451   4.216   -19.383 1.00 95.97 34  C 1 
ATOM 2032 O O   . ILE C 3 34  ? 2.605   3.913   -19.094 1.00 94.30 34  C 1 
ATOM 2033 C CB  . ILE C 3 34  ? 0.075   2.730   -17.858 1.00 94.03 34  C 1 
ATOM 2034 C CG1 . ILE C 3 34  ? -0.339  1.824   -19.044 1.00 88.61 34  C 1 
ATOM 2035 C CG2 . ILE C 3 34  ? -0.966  2.728   -16.726 1.00 87.39 34  C 1 
ATOM 2036 C CD1 . ILE C 3 34  ? -0.545  0.350   -18.664 1.00 86.33 34  C 1 
ATOM 2037 N N   . GLU C 3 35  ? 1.119   4.560   -20.636 1.00 96.00 35  C 1 
ATOM 2038 C CA  . GLU C 3 35  ? 2.101   4.634   -21.716 1.00 95.32 35  C 1 
ATOM 2039 C C   . GLU C 3 35  ? 2.903   5.931   -21.731 1.00 95.60 35  C 1 
ATOM 2040 O O   . GLU C 3 35  ? 4.100   5.903   -22.008 1.00 93.32 35  C 1 
ATOM 2041 C CB  . GLU C 3 35  ? 1.427   4.414   -23.080 1.00 93.85 35  C 1 
ATOM 2042 C CG  . GLU C 3 35  ? 0.923   2.978   -23.318 1.00 86.92 35  C 1 
ATOM 2043 C CD  . GLU C 3 35  ? 2.035   1.908   -23.161 1.00 86.13 35  C 1 
ATOM 2044 O OE1 . GLU C 3 35  ? 1.714   0.758   -22.816 1.00 79.61 35  C 1 
ATOM 2045 O OE2 . GLU C 3 35  ? 3.245   2.215   -23.261 1.00 81.06 35  C 1 
ATOM 2046 N N   . CYS C 3 36  ? 2.268   7.060   -21.412 1.00 96.42 36  C 1 
ATOM 2047 C CA  . CYS C 3 36  ? 2.863   8.398   -21.479 1.00 96.76 36  C 1 
ATOM 2048 C C   . CYS C 3 36  ? 2.866   9.145   -20.141 1.00 97.09 36  C 1 
ATOM 2049 O O   . CYS C 3 36  ? 3.457   10.214  -20.050 1.00 96.12 36  C 1 
ATOM 2050 C CB  . CYS C 3 36  ? 2.134   9.197   -22.565 1.00 96.08 36  C 1 
ATOM 2051 S SG  . CYS C 3 36  ? 0.358   9.351   -22.180 1.00 95.39 36  C 1 
ATOM 2052 N N   . LEU C 3 37  ? 2.226   8.594   -19.116 1.00 97.18 37  C 1 
ATOM 2053 C CA  . LEU C 3 37  ? 2.100   9.168   -17.778 1.00 97.47 37  C 1 
ATOM 2054 C C   . LEU C 3 37  ? 1.419   10.547  -17.722 1.00 97.50 37  C 1 
ATOM 2055 O O   . LEU C 3 37  ? 1.608   11.288  -16.759 1.00 96.26 37  C 1 
ATOM 2056 C CB  . LEU C 3 37  ? 3.436   9.106   -17.012 1.00 97.16 37  C 1 
ATOM 2057 C CG  . LEU C 3 37  ? 4.074   7.713   -16.930 1.00 96.52 37  C 1 
ATOM 2058 C CD1 . LEU C 3 37  ? 5.358   7.812   -16.107 1.00 94.58 37  C 1 
ATOM 2059 C CD2 . LEU C 3 37  ? 3.160   6.684   -16.257 1.00 94.26 37  C 1 
ATOM 2060 N N   . HIS C 3 38  ? 0.590   10.869  -18.708 1.00 97.45 38  C 1 
ATOM 2061 C CA  . HIS C 3 38  ? -0.302  12.023  -18.616 1.00 97.60 38  C 1 
ATOM 2062 C C   . HIS C 3 38  ? -1.535  11.684  -17.776 1.00 97.76 38  C 1 
ATOM 2063 O O   . HIS C 3 38  ? -2.089  10.580  -17.877 1.00 97.32 38  C 1 
ATOM 2064 C CB  . HIS C 3 38  ? -0.679  12.528  -20.003 1.00 97.60 38  C 1 
ATOM 2065 C CG  . HIS C 3 38  ? 0.492   13.109  -20.740 1.00 97.51 38  C 1 
ATOM 2066 N ND1 . HIS C 3 38  ? 1.063   12.606  -21.878 1.00 93.86 38  C 1 
ATOM 2067 C CD2 . HIS C 3 38  ? 1.210   14.222  -20.394 1.00 93.28 38  C 1 
ATOM 2068 C CE1 . HIS C 3 38  ? 2.098   13.399  -22.222 1.00 94.01 38  C 1 
ATOM 2069 N NE2 . HIS C 3 38  ? 2.225   14.391  -21.338 1.00 94.40 38  C 1 
ATOM 2070 N N   . SER C 3 39  ? -1.962  12.637  -16.952 1.00 97.91 39  C 1 
ATOM 2071 C CA  . SER C 3 39  ? -3.022  12.445  -15.961 1.00 98.09 39  C 1 
ATOM 2072 C C   . SER C 3 39  ? -4.214  13.360  -16.213 1.00 98.24 39  C 1 
ATOM 2073 O O   . SER C 3 39  ? -4.078  14.470  -16.709 1.00 97.75 39  C 1 
ATOM 2074 C CB  . SER C 3 39  ? -2.467  12.651  -14.549 1.00 97.65 39  C 1 
ATOM 2075 O OG  . SER C 3 39  ? -1.393  11.763  -14.307 1.00 95.86 39  C 1 
ATOM 2076 N N   . PHE C 3 40  ? -5.396  12.870  -15.832 1.00 98.25 40  C 1 
ATOM 2077 C CA  . PHE C 3 40  ? -6.689  13.509  -16.046 1.00 98.36 40  C 1 
ATOM 2078 C C   . PHE C 3 40  ? -7.628  13.158  -14.888 1.00 98.22 40  C 1 
ATOM 2079 O O   . PHE C 3 40  ? -7.352  12.222  -14.129 1.00 97.63 40  C 1 
ATOM 2080 C CB  . PHE C 3 40  ? -7.280  13.015  -17.374 1.00 98.20 40  C 1 
ATOM 2081 C CG  . PHE C 3 40  ? -6.335  13.116  -18.556 1.00 98.33 40  C 1 
ATOM 2082 C CD1 . PHE C 3 40  ? -6.266  14.291  -19.318 1.00 96.94 40  C 1 
ATOM 2083 C CD2 . PHE C 3 40  ? -5.471  12.052  -18.868 1.00 97.05 40  C 1 
ATOM 2084 C CE1 . PHE C 3 40  ? -5.356  14.413  -20.366 1.00 96.59 40  C 1 
ATOM 2085 C CE2 . PHE C 3 40  ? -4.543  12.167  -19.923 1.00 96.44 40  C 1 
ATOM 2086 C CZ  . PHE C 3 40  ? -4.489  13.348  -20.671 1.00 97.34 40  C 1 
ATOM 2087 N N   . CYS C 3 41  ? -8.757  13.855  -14.744 1.00 97.78 41  C 1 
ATOM 2088 C CA  . CYS C 3 41  ? -9.826  13.346  -13.891 1.00 97.92 41  C 1 
ATOM 2089 C C   . CYS C 3 41  ? -10.342 12.008  -14.440 1.00 97.82 41  C 1 
ATOM 2090 O O   . CYS C 3 41  ? -10.478 11.868  -15.653 1.00 97.24 41  C 1 
ATOM 2091 C CB  . CYS C 3 41  ? -10.981 14.354  -13.831 1.00 97.75 41  C 1 
ATOM 2092 S SG  . CYS C 3 41  ? -10.454 15.965  -13.169 1.00 96.75 41  C 1 
ATOM 2093 N N   . LYS C 3 42  ? -10.719 11.066  -13.557 1.00 96.86 42  C 1 
ATOM 2094 C CA  . LYS C 3 42  ? -11.333 9.783   -13.954 1.00 96.48 42  C 1 
ATOM 2095 C C   . LYS C 3 42  ? -12.465 9.994   -14.965 1.00 96.42 42  C 1 
ATOM 2096 O O   . LYS C 3 42  ? -12.401 9.461   -16.069 1.00 96.20 42  C 1 
ATOM 2097 C CB  . LYS C 3 42  ? -11.830 9.044   -12.700 1.00 95.32 42  C 1 
ATOM 2098 C CG  . LYS C 3 42  ? -12.550 7.713   -13.017 1.00 94.17 42  C 1 
ATOM 2099 C CD  . LYS C 3 42  ? -13.208 7.116   -11.760 1.00 92.10 42  C 1 
ATOM 2100 C CE  . LYS C 3 42  ? -14.143 5.943   -12.119 1.00 87.74 42  C 1 
ATOM 2101 N NZ  . LYS C 3 42  ? -15.121 5.653   -11.041 1.00 83.98 42  C 1 
ATOM 2102 N N   . THR C 3 43  ? -13.445 10.820  -14.610 1.00 97.36 43  C 1 
ATOM 2103 C CA  . THR C 3 43  ? -14.611 11.073  -15.468 1.00 97.18 43  C 1 
ATOM 2104 C C   . THR C 3 43  ? -14.240 11.664  -16.828 1.00 97.28 43  C 1 
ATOM 2105 O O   . THR C 3 43  ? -14.814 11.282  -17.845 1.00 96.64 43  C 1 
ATOM 2106 C CB  . THR C 3 43  ? -15.585 12.034  -14.782 1.00 96.35 43  C 1 
ATOM 2107 O OG1 . THR C 3 43  ? -14.936 13.238  -14.425 1.00 90.00 43  C 1 
ATOM 2108 C CG2 . THR C 3 43  ? -16.145 11.444  -13.493 1.00 90.02 43  C 1 
ATOM 2109 N N   . CYS C 3 44  ? -13.260 12.570  -16.873 1.00 97.32 44  C 1 
ATOM 2110 C CA  . CYS C 3 44  ? -12.836 13.219  -18.106 1.00 97.52 44  C 1 
ATOM 2111 C C   . CYS C 3 44  ? -12.171 12.222  -19.060 1.00 97.68 44  C 1 
ATOM 2112 O O   . CYS C 3 44  ? -12.543 12.155  -20.225 1.00 96.97 44  C 1 
ATOM 2113 C CB  . CYS C 3 44  ? -11.882 14.375  -17.787 1.00 97.42 44  C 1 
ATOM 2114 S SG  . CYS C 3 44  ? -12.701 15.651  -16.776 1.00 96.42 44  C 1 
ATOM 2115 N N   . ILE C 3 45  ? -11.208 11.437  -18.568 1.00 97.80 45  C 1 
ATOM 2116 C CA  . ILE C 3 45  ? -10.466 10.521  -19.429 1.00 97.86 45  C 1 
ATOM 2117 C C   . ILE C 3 45  ? -11.301 9.309   -19.847 1.00 97.60 45  C 1 
ATOM 2118 O O   . ILE C 3 45  ? -11.186 8.884   -20.989 1.00 97.34 45  C 1 
ATOM 2119 C CB  . ILE C 3 45  ? -9.116  10.120  -18.794 1.00 97.71 45  C 1 
ATOM 2120 C CG1 . ILE C 3 45  ? -8.170  9.405   -19.793 1.00 96.65 45  C 1 
ATOM 2121 C CG2 . ILE C 3 45  ? -9.291  9.240   -17.544 1.00 96.82 45  C 1 
ATOM 2122 C CD1 . ILE C 3 45  ? -7.836  10.237  -21.031 1.00 95.45 45  C 1 
ATOM 2123 N N   . VAL C 3 46  ? -12.182 8.798   -18.980 1.00 97.60 46  C 1 
ATOM 2124 C CA  . VAL C 3 46  ? -13.076 7.691   -19.333 1.00 97.21 46  C 1 
ATOM 2125 C C   . VAL C 3 46  ? -13.989 8.101   -20.487 1.00 97.03 46  C 1 
ATOM 2126 O O   . VAL C 3 46  ? -13.972 7.436   -21.516 1.00 96.24 46  C 1 
ATOM 2127 C CB  . VAL C 3 46  ? -13.867 7.182   -18.111 1.00 96.65 46  C 1 
ATOM 2128 C CG1 . VAL C 3 46  ? -14.958 6.182   -18.493 1.00 94.12 46  C 1 
ATOM 2129 C CG2 . VAL C 3 46  ? -12.922 6.464   -17.140 1.00 94.20 46  C 1 
ATOM 2130 N N   . ARG C 3 47  ? -14.663 9.250   -20.382 1.00 97.44 47  C 1 
ATOM 2131 C CA  . ARG C 3 47  ? -15.515 9.772   -21.466 1.00 97.02 47  C 1 
ATOM 2132 C C   . ARG C 3 47  ? -14.744 10.056  -22.752 1.00 97.19 47  C 1 
ATOM 2133 O O   . ARG C 3 47  ? -15.205 9.744   -23.840 1.00 96.30 47  C 1 
ATOM 2134 C CB  . ARG C 3 47  ? -16.195 11.065  -21.011 1.00 96.06 47  C 1 
ATOM 2135 C CG  . ARG C 3 47  ? -17.308 10.812  -19.996 1.00 89.05 47  C 1 
ATOM 2136 C CD  . ARG C 3 47  ? -17.828 12.173  -19.535 1.00 86.46 47  C 1 
ATOM 2137 N NE  . ARG C 3 47  ? -18.992 12.032  -18.661 1.00 79.00 47  C 1 
ATOM 2138 C CZ  . ARG C 3 47  ? -19.613 13.026  -18.045 1.00 72.70 47  C 1 
ATOM 2139 N NH1 . ARG C 3 47  ? -19.191 14.257  -18.100 1.00 65.23 47  C 1 
ATOM 2140 N NH2 . ARG C 3 47  ? -20.682 12.788  -17.379 1.00 64.51 47  C 1 
ATOM 2141 N N   . TYR C 3 48  ? -13.553 10.635  -22.629 1.00 97.00 48  C 1 
ATOM 2142 C CA  . TYR C 3 48  ? -12.728 10.911  -23.808 1.00 97.19 48  C 1 
ATOM 2143 C C   . TYR C 3 48  ? -12.326 9.616   -24.538 1.00 96.71 48  C 1 
ATOM 2144 O O   . TYR C 3 48  ? -12.381 9.546   -25.761 1.00 95.81 48  C 1 
ATOM 2145 C CB  . TYR C 3 48  ? -11.501 11.716  -23.367 1.00 96.96 48  C 1 
ATOM 2146 C CG  . TYR C 3 48  ? -10.572 12.043  -24.507 1.00 96.44 48  C 1 
ATOM 2147 C CD1 . TYR C 3 48  ? -9.522  11.163  -24.845 1.00 93.65 48  C 1 
ATOM 2148 C CD2 . TYR C 3 48  ? -10.765 13.215  -25.268 1.00 93.81 48  C 1 
ATOM 2149 C CE1 . TYR C 3 48  ? -8.683  11.442  -25.924 1.00 93.16 48  C 1 
ATOM 2150 C CE2 . TYR C 3 48  ? -9.922  13.507  -26.351 1.00 92.28 48  C 1 
ATOM 2151 C CZ  . TYR C 3 48  ? -8.879  12.619  -26.673 1.00 93.23 48  C 1 
ATOM 2152 O OH  . TYR C 3 48  ? -8.055  12.893  -27.735 1.00 91.09 48  C 1 
ATOM 2153 N N   . LEU C 3 49  ? -11.973 8.565   -23.793 1.00 97.18 49  C 1 
ATOM 2154 C CA  . LEU C 3 49  ? -11.555 7.278   -24.347 1.00 96.73 49  C 1 
ATOM 2155 C C   . LEU C 3 49  ? -12.715 6.427   -24.902 1.00 96.12 49  C 1 
ATOM 2156 O O   . LEU C 3 49  ? -12.449 5.393   -25.505 1.00 94.50 49  C 1 
ATOM 2157 C CB  . LEU C 3 49  ? -10.732 6.510   -23.299 1.00 96.70 49  C 1 
ATOM 2158 C CG  . LEU C 3 49  ? -9.376  7.138   -22.954 1.00 96.53 49  C 1 
ATOM 2159 C CD1 . LEU C 3 49  ? -8.689  6.286   -21.877 1.00 95.07 49  C 1 
ATOM 2160 C CD2 . LEU C 3 49  ? -8.424  7.225   -24.146 1.00 95.01 49  C 1 
ATOM 2161 N N   . GLU C 3 50  ? -13.957 6.860   -24.736 1.00 96.21 50  C 1 
ATOM 2162 C CA  . GLU C 3 50  ? -15.092 6.272   -25.465 1.00 95.33 50  C 1 
ATOM 2163 C C   . GLU C 3 50  ? -15.047 6.625   -26.956 1.00 95.03 50  C 1 
ATOM 2164 O O   . GLU C 3 50  ? -15.494 5.838   -27.795 1.00 92.40 50  C 1 
ATOM 2165 C CB  . GLU C 3 50  ? -16.415 6.749   -24.852 1.00 94.26 50  C 1 
ATOM 2166 C CG  . GLU C 3 50  ? -16.677 6.149   -23.456 1.00 88.60 50  C 1 
ATOM 2167 C CD  . GLU C 3 50  ? -17.853 6.790   -22.705 1.00 82.16 50  C 1 
ATOM 2168 O OE1 . GLU C 3 50  ? -18.074 6.378   -21.539 1.00 75.42 50  C 1 
ATOM 2169 O OE2 . GLU C 3 50  ? -18.506 7.709   -23.249 1.00 76.62 50  C 1 
ATOM 2170 N N   . THR C 3 51  ? -14.469 7.776   -27.300 1.00 94.86 51  C 1 
ATOM 2171 C CA  . THR C 3 51  ? -14.436 8.294   -28.678 1.00 94.32 51  C 1 
ATOM 2172 C C   . THR C 3 51  ? -13.039 8.323   -29.295 1.00 94.72 51  C 1 
ATOM 2173 O O   . THR C 3 51  ? -12.906 8.367   -30.518 1.00 92.22 51  C 1 
ATOM 2174 C CB  . THR C 3 51  ? -15.054 9.695   -28.737 1.00 92.89 51  C 1 
ATOM 2175 O OG1 . THR C 3 51  ? -14.336 10.589  -27.925 1.00 85.94 51  C 1 
ATOM 2176 C CG2 . THR C 3 51  ? -16.504 9.707   -28.266 1.00 82.72 51  C 1 
ATOM 2177 N N   . SER C 3 52  ? -11.981 8.258   -28.482 1.00 94.90 52  C 1 
ATOM 2178 C CA  . SER C 3 52  ? -10.591 8.286   -28.930 1.00 95.01 52  C 1 
ATOM 2179 C C   . SER C 3 52  ? -9.757  7.192   -28.260 1.00 95.57 52  C 1 
ATOM 2180 O O   . SER C 3 52  ? -10.035 6.744   -27.155 1.00 94.35 52  C 1 
ATOM 2181 C CB  . SER C 3 52  ? -9.991  9.670   -28.671 1.00 94.17 52  C 1 
ATOM 2182 O OG  . SER C 3 52  ? -8.660  9.721   -29.151 1.00 89.75 52  C 1 
ATOM 2183 N N   . LYS C 3 53  ? -8.685  6.775   -28.930 1.00 96.20 53  C 1 
ATOM 2184 C CA  . LYS C 3 53  ? -7.699  5.820   -28.406 1.00 96.30 53  C 1 
ATOM 2185 C C   . LYS C 3 53  ? -6.333  6.461   -28.177 1.00 96.60 53  C 1 
ATOM 2186 O O   . LYS C 3 53  ? -5.365  5.754   -27.899 1.00 95.05 53  C 1 
ATOM 2187 C CB  . LYS C 3 53  ? -7.586  4.611   -29.338 1.00 94.83 53  C 1 
ATOM 2188 C CG  . LYS C 3 53  ? -8.906  3.836   -29.436 1.00 91.13 53  C 1 
ATOM 2189 C CD  . LYS C 3 53  ? -8.766  2.656   -30.397 1.00 86.71 53  C 1 
ATOM 2190 C CE  . LYS C 3 53  ? -10.131 2.008   -30.580 1.00 78.57 53  C 1 
ATOM 2191 N NZ  . LYS C 3 53  ? -10.102 0.984   -31.642 1.00 70.33 53  C 1 
ATOM 2192 N N   . TYR C 3 54  ? -6.246  7.776   -28.305 1.00 96.23 54  C 1 
ATOM 2193 C CA  . TYR C 3 54  ? -5.011  8.544   -28.232 1.00 96.52 54  C 1 
ATOM 2194 C C   . TYR C 3 54  ? -5.011  9.447   -27.000 1.00 96.89 54  C 1 
ATOM 2195 O O   . TYR C 3 54  ? -6.065  9.839   -26.503 1.00 95.02 54  C 1 
ATOM 2196 C CB  . TYR C 3 54  ? -4.815  9.316   -29.536 1.00 95.74 54  C 1 
ATOM 2197 C CG  . TYR C 3 54  ? -4.720  8.410   -30.752 1.00 95.42 54  C 1 
ATOM 2198 C CD1 . TYR C 3 54  ? -3.485  7.836   -31.117 1.00 90.83 54  C 1 
ATOM 2199 C CD2 . TYR C 3 54  ? -5.868  8.124   -31.518 1.00 90.69 54  C 1 
ATOM 2200 C CE1 . TYR C 3 54  ? -3.394  6.988   -32.236 1.00 89.95 54  C 1 
ATOM 2201 C CE2 . TYR C 3 54  ? -5.787  7.271   -32.638 1.00 89.29 54  C 1 
ATOM 2202 C CZ  . TYR C 3 54  ? -4.549  6.709   -32.987 1.00 91.92 54  C 1 
ATOM 2203 O OH  . TYR C 3 54  ? -4.456  5.872   -34.083 1.00 89.89 54  C 1 
ATOM 2204 N N   . CYS C 3 55  ? -3.831  9.755   -26.476 1.00 95.56 55  C 1 
ATOM 2205 C CA  . CYS C 3 55  ? -3.704  10.650  -25.332 1.00 96.59 55  C 1 
ATOM 2206 C C   . CYS C 3 55  ? -4.098  12.081  -25.726 1.00 96.49 55  C 1 
ATOM 2207 O O   . CYS C 3 55  ? -3.511  12.607  -26.667 1.00 95.64 55  C 1 
ATOM 2208 C CB  . CYS C 3 55  ? -2.256  10.593  -24.829 1.00 96.44 55  C 1 
ATOM 2209 S SG  . CYS C 3 55  ? -2.019  11.764  -23.454 1.00 96.44 55  C 1 
ATOM 2210 N N   . PRO C 3 56  ? -4.968  12.765  -24.971 1.00 97.08 56  C 1 
ATOM 2211 C CA  . PRO C 3 56  ? -5.358  14.147  -25.258 1.00 96.56 56  C 1 
ATOM 2212 C C   . PRO C 3 56  ? -4.212  15.163  -25.295 1.00 96.50 56  C 1 
ATOM 2213 O O   . PRO C 3 56  ? -4.372  16.235  -25.861 1.00 95.01 56  C 1 
ATOM 2214 C CB  . PRO C 3 56  ? -6.331  14.533  -24.145 1.00 96.08 56  C 1 
ATOM 2215 C CG  . PRO C 3 56  ? -6.885  13.203  -23.659 1.00 95.25 56  C 1 
ATOM 2216 C CD  . PRO C 3 56  ? -5.723  12.240  -23.851 1.00 96.80 56  C 1 
ATOM 2217 N N   . ILE C 3 57  ? -3.072  14.860  -24.655 1.00 96.29 57  C 1 
ATOM 2218 C CA  . ILE C 3 57  ? -1.941  15.784  -24.532 1.00 95.75 57  C 1 
ATOM 2219 C C   . ILE C 3 57  ? -0.849  15.496  -25.563 1.00 95.51 57  C 1 
ATOM 2220 O O   . ILE C 3 57  ? -0.308  16.422  -26.156 1.00 93.08 57  C 1 
ATOM 2221 C CB  . ILE C 3 57  ? -1.373  15.763  -23.094 1.00 95.12 57  C 1 
ATOM 2222 C CG1 . ILE C 3 57  ? -2.430  16.268  -22.088 1.00 92.92 57  C 1 
ATOM 2223 C CG2 . ILE C 3 57  ? -0.084  16.602  -22.989 1.00 92.75 57  C 1 
ATOM 2224 C CD1 . ILE C 3 57  ? -2.021  16.149  -20.616 1.00 89.78 57  C 1 
ATOM 2225 N N   . CYS C 3 58  ? -0.476  14.231  -25.730 1.00 95.41 58  C 1 
ATOM 2226 C CA  . CYS C 3 58  ? 0.703   13.862  -26.533 1.00 95.40 58  C 1 
ATOM 2227 C C   . CYS C 3 58  ? 0.391   13.001  -27.756 1.00 95.34 58  C 1 
ATOM 2228 O O   . CYS C 3 58  ? 1.321   12.549  -28.417 1.00 92.53 58  C 1 
ATOM 2229 C CB  . CYS C 3 58  ? 1.749   13.204  -25.625 1.00 94.21 58  C 1 
ATOM 2230 S SG  . CYS C 3 58  ? 1.209   11.548  -25.083 1.00 93.96 58  C 1 
ATOM 2231 N N   . ASP C 3 59  ? -0.861  12.719  -28.013 1.00 94.60 59  C 1 
ATOM 2232 C CA  . ASP C 3 59  ? -1.378  11.953  -29.156 1.00 94.70 59  C 1 
ATOM 2233 C C   . ASP C 3 59  ? -0.811  10.522  -29.293 1.00 94.97 59  C 1 
ATOM 2234 O O   . ASP C 3 59  ? -0.979  9.841   -30.309 1.00 92.18 59  C 1 
ATOM 2235 C CB  . ASP C 3 59  ? -1.275  12.805  -30.423 1.00 93.64 59  C 1 
ATOM 2236 C CG  . ASP C 3 59  ? -2.427  12.584  -31.390 1.00 85.09 59  C 1 
ATOM 2237 O OD1 . ASP C 3 59  ? -3.498  12.122  -30.946 1.00 78.15 59  C 1 
ATOM 2238 O OD2 . ASP C 3 59  ? -2.237  12.918  -32.591 1.00 75.04 59  C 1 
ATOM 2239 N N   . VAL C 3 60  ? -0.144  10.009  -28.249 1.00 96.15 60  C 1 
ATOM 2240 C CA  . VAL C 3 60  ? 0.328   8.628   -28.215 1.00 95.84 60  C 1 
ATOM 2241 C C   . VAL C 3 60  ? -0.864  7.684   -28.106 1.00 96.24 60  C 1 
ATOM 2242 O O   . VAL C 3 60  ? -1.774  7.902   -27.303 1.00 95.14 60  C 1 
ATOM 2243 C CB  . VAL C 3 60  ? 1.344   8.410   -27.088 1.00 93.82 60  C 1 
ATOM 2244 C CG1 . VAL C 3 60  ? 1.686   6.930   -26.856 1.00 82.02 60  C 1 
ATOM 2245 C CG2 . VAL C 3 60  ? 2.652   9.121   -27.421 1.00 83.24 60  C 1 
ATOM 2246 N N   . GLN C 3 61  ? -0.831  6.584   -28.859 1.00 96.30 61  C 1 
ATOM 2247 C CA  . GLN C 3 61  ? -1.846  5.547   -28.763 1.00 96.49 61  C 1 
ATOM 2248 C C   . GLN C 3 61  ? -1.851  4.924   -27.361 1.00 96.19 61  C 1 
ATOM 2249 O O   . GLN C 3 61  ? -0.878  4.307   -26.932 1.00 94.78 61  C 1 
ATOM 2250 C CB  . GLN C 3 61  ? -1.632  4.494   -29.866 1.00 96.01 61  C 1 
ATOM 2251 C CG  . GLN C 3 61  ? -2.768  3.466   -29.886 1.00 93.86 61  C 1 
ATOM 2252 C CD  . GLN C 3 61  ? -2.635  2.482   -31.058 1.00 92.42 61  C 1 
ATOM 2253 O OE1 . GLN C 3 61  ? -1.776  1.609   -31.088 1.00 85.47 61  C 1 
ATOM 2254 N NE2 . GLN C 3 61  ? -3.475  2.593   -32.062 1.00 83.65 61  C 1 
ATOM 2255 N N   . VAL C 3 62  ? -2.974  5.037   -26.670 1.00 96.52 62  C 1 
ATOM 2256 C CA  . VAL C 3 62  ? -3.163  4.491   -25.322 1.00 96.34 62  C 1 
ATOM 2257 C C   . VAL C 3 62  ? -3.213  2.968   -25.359 1.00 95.84 62  C 1 
ATOM 2258 O O   . VAL C 3 62  ? -2.516  2.289   -24.605 1.00 94.22 62  C 1 
ATOM 2259 C CB  . VAL C 3 62  ? -4.455  5.047   -24.684 1.00 95.89 62  C 1 
ATOM 2260 C CG1 . VAL C 3 62  ? -4.639  4.515   -23.258 1.00 92.51 62  C 1 
ATOM 2261 C CG2 . VAL C 3 62  ? -4.442  6.578   -24.631 1.00 93.00 62  C 1 
ATOM 2262 N N   . HIS C 3 63  ? -4.034  2.421   -26.253 1.00 95.46 63  C 1 
ATOM 2263 C CA  . HIS C 3 63  ? -4.131  0.994   -26.517 1.00 95.20 63  C 1 
ATOM 2264 C C   . HIS C 3 63  ? -4.754  0.760   -27.898 1.00 95.06 63  C 1 
ATOM 2265 O O   . HIS C 3 63  ? -5.601  1.531   -28.347 1.00 93.76 63  C 1 
ATOM 2266 C CB  . HIS C 3 63  ? -4.984  0.326   -25.430 1.00 94.33 63  C 1 
ATOM 2267 C CG  . HIS C 3 63  ? -4.987  -1.172  -25.495 1.00 94.14 63  C 1 
ATOM 2268 N ND1 . HIS C 3 63  ? -5.895  -1.955  -26.166 1.00 85.25 63  C 1 
ATOM 2269 C CD2 . HIS C 3 63  ? -4.088  -2.029  -24.914 1.00 84.49 63  C 1 
ATOM 2270 C CE1 . HIS C 3 63  ? -5.548  -3.243  -25.991 1.00 86.43 63  C 1 
ATOM 2271 N NE2 . HIS C 3 63  ? -4.454  -3.326  -25.238 1.00 88.14 63  C 1 
ATOM 2272 N N   . LYS C 3 64  ? -4.386  -0.344  -28.563 1.00 95.02 64  C 1 
ATOM 2273 C CA  . LYS C 3 64  ? -4.823  -0.624  -29.935 1.00 94.61 64  C 1 
ATOM 2274 C C   . LYS C 3 64  ? -6.347  -0.781  -30.067 1.00 94.77 64  C 1 
ATOM 2275 O O   . LYS C 3 64  ? -6.938  -0.294  -31.028 1.00 91.45 64  C 1 
ATOM 2276 C CB  . LYS C 3 64  ? -4.054  -1.859  -30.450 1.00 93.00 64  C 1 
ATOM 2277 C CG  . LYS C 3 64  ? -3.846  -1.808  -31.966 1.00 81.78 64  C 1 
ATOM 2278 C CD  . LYS C 3 64  ? -3.027  -3.020  -32.455 1.00 77.49 64  C 1 
ATOM 2279 C CE  . LYS C 3 64  ? -2.739  -2.894  -33.953 1.00 65.77 64  C 1 
ATOM 2280 N NZ  . LYS C 3 64  ? -1.989  -4.067  -34.495 1.00 57.73 64  C 1 
ATOM 2281 N N   . THR C 3 65  ? -6.975  -1.443  -29.093 1.00 94.24 65  C 1 
ATOM 2282 C CA  . THR C 3 65  ? -8.402  -1.792  -29.152 1.00 93.71 65  C 1 
ATOM 2283 C C   . THR C 3 65  ? -9.209  -1.328  -27.941 1.00 93.90 65  C 1 
ATOM 2284 O O   . THR C 3 65  ? -10.323 -0.836  -28.113 1.00 91.43 65  C 1 
ATOM 2285 C CB  . THR C 3 65  ? -8.583  -3.310  -29.318 1.00 92.39 65  C 1 
ATOM 2286 O OG1 . THR C 3 65  ? -7.890  -3.995  -28.291 1.00 86.60 65  C 1 
ATOM 2287 C CG2 . THR C 3 65  ? -8.045  -3.819  -30.654 1.00 84.60 65  C 1 
ATOM 2288 N N   . ARG C 3 66  ? -8.674  -1.454  -26.725 1.00 94.44 66  C 1 
ATOM 2289 C CA  . ARG C 3 66  ? -9.364  -1.185  -25.460 1.00 94.23 66  C 1 
ATOM 2290 C C   . ARG C 3 66  ? -8.557  -0.198  -24.604 1.00 95.04 66  C 1 
ATOM 2291 O O   . ARG C 3 66  ? -7.818  -0.633  -23.727 1.00 93.59 66  C 1 
ATOM 2292 C CB  . ARG C 3 66  ? -9.633  -2.501  -24.710 1.00 92.34 66  C 1 
ATOM 2293 C CG  . ARG C 3 66  ? -10.600 -3.436  -25.453 1.00 86.79 66  C 1 
ATOM 2294 C CD  . ARG C 3 66  ? -10.825 -4.743  -24.680 1.00 81.62 66  C 1 
ATOM 2295 N NE  . ARG C 3 66  ? -11.546 -4.520  -23.421 1.00 72.80 66  C 1 
ATOM 2296 C CZ  . ARG C 3 66  ? -11.812 -5.435  -22.488 1.00 66.32 66  C 1 
ATOM 2297 N NH1 . ARG C 3 66  ? -11.429 -6.671  -22.621 1.00 60.78 66  C 1 
ATOM 2298 N NH2 . ARG C 3 66  ? -12.487 -5.113  -21.424 1.00 58.33 66  C 1 
ATOM 2299 N N   . PRO C 3 67  ? -8.691  1.127   -24.835 1.00 95.61 67  C 1 
ATOM 2300 C CA  . PRO C 3 67  ? -7.869  2.132   -24.145 1.00 95.90 67  C 1 
ATOM 2301 C C   . PRO C 3 67  ? -7.994  2.086   -22.617 1.00 96.08 67  C 1 
ATOM 2302 O O   . PRO C 3 67  ? -6.984  2.244   -21.927 1.00 94.98 67  C 1 
ATOM 2303 C CB  . PRO C 3 67  ? -8.314  3.478   -24.734 1.00 95.02 67  C 1 
ATOM 2304 C CG  . PRO C 3 67  ? -9.705  3.211   -25.281 1.00 92.07 67  C 1 
ATOM 2305 C CD  . PRO C 3 67  ? -9.624  1.760   -25.745 1.00 94.88 67  C 1 
ATOM 2306 N N   . LEU C 3 68  ? -9.169  1.741   -22.082 1.00 96.19 68  C 1 
ATOM 2307 C CA  . LEU C 3 68  ? -9.387  1.611   -20.633 1.00 96.09 68  C 1 
ATOM 2308 C C   . LEU C 3 68  ? -8.491  0.550   -19.956 1.00 95.72 68  C 1 
ATOM 2309 O O   . LEU C 3 68  ? -8.293  0.598   -18.738 1.00 94.27 68  C 1 
ATOM 2310 C CB  . LEU C 3 68  ? -10.868 1.304   -20.356 1.00 95.63 68  C 1 
ATOM 2311 C CG  . LEU C 3 68  ? -11.884 2.360   -20.859 1.00 94.58 68  C 1 
ATOM 2312 C CD1 . LEU C 3 68  ? -13.296 1.905   -20.524 1.00 92.17 68  C 1 
ATOM 2313 C CD2 . LEU C 3 68  ? -11.645 3.731   -20.243 1.00 91.52 68  C 1 
ATOM 2314 N N   . LEU C 3 69  ? -7.892  -0.386  -20.707 1.00 95.64 69  C 1 
ATOM 2315 C CA  . LEU C 3 69  ? -6.917  -1.330  -20.157 1.00 94.95 69  C 1 
ATOM 2316 C C   . LEU C 3 69  ? -5.604  -0.665  -19.741 1.00 94.77 69  C 1 
ATOM 2317 O O   . LEU C 3 69  ? -4.898  -1.189  -18.876 1.00 93.29 69  C 1 
ATOM 2318 C CB  . LEU C 3 69  ? -6.626  -2.439  -21.187 1.00 94.05 69  C 1 
ATOM 2319 C CG  . LEU C 3 69  ? -7.818  -3.363  -21.495 1.00 90.79 69  C 1 
ATOM 2320 C CD1 . LEU C 3 69  ? -7.401  -4.384  -22.547 1.00 86.89 69  C 1 
ATOM 2321 C CD2 . LEU C 3 69  ? -8.287  -4.115  -20.252 1.00 85.96 69  C 1 
ATOM 2322 N N   . ASN C 3 70  ? -5.271  0.479   -20.340 1.00 95.50 70  C 1 
ATOM 2323 C CA  . ASN C 3 70  ? -3.995  1.170   -20.191 1.00 96.05 70  C 1 
ATOM 2324 C C   . ASN C 3 70  ? -4.111  2.494   -19.433 1.00 96.53 70  C 1 
ATOM 2325 O O   . ASN C 3 70  ? -3.249  3.367   -19.542 1.00 95.56 70  C 1 
ATOM 2326 C CB  . ASN C 3 70  ? -3.329  1.285   -21.569 1.00 95.38 70  C 1 
ATOM 2327 C CG  . ASN C 3 70  ? -2.616  0.019   -22.018 1.00 94.07 70  C 1 
ATOM 2328 O OD1 . ASN C 3 70  ? -2.653  -1.029  -21.397 1.00 87.84 70  C 1 
ATOM 2329 N ND2 . ASN C 3 70  ? -1.912  0.100   -23.124 1.00 86.38 70  C 1 
ATOM 2330 N N   . ILE C 3 71  ? -5.153  2.634   -18.616 1.00 96.30 71  C 1 
ATOM 2331 C CA  . ILE C 3 71  ? -5.269  3.694   -17.613 1.00 96.45 71  C 1 
ATOM 2332 C C   . ILE C 3 71  ? -5.273  3.090   -16.207 1.00 95.91 71  C 1 
ATOM 2333 O O   . ILE C 3 71  ? -5.658  1.933   -16.000 1.00 94.95 71  C 1 
ATOM 2334 C CB  . ILE C 3 71  ? -6.483  4.616   -17.886 1.00 96.55 71  C 1 
ATOM 2335 C CG1 . ILE C 3 71  ? -7.822  3.866   -17.812 1.00 95.44 71  C 1 
ATOM 2336 C CG2 . ILE C 3 71  ? -6.293  5.319   -19.240 1.00 94.52 71  C 1 
ATOM 2337 C CD1 . ILE C 3 71  ? -9.049  4.794   -17.899 1.00 94.59 71  C 1 
ATOM 2338 N N   . ARG C 3 72  ? -4.818  3.856   -15.236 1.00 95.75 72  C 1 
ATOM 2339 C CA  . ARG C 3 72  ? -4.794  3.466   -13.814 1.00 95.06 72  C 1 
ATOM 2340 C C   . ARG C 3 72  ? -5.176  4.653   -12.948 1.00 95.36 72  C 1 
ATOM 2341 O O   . ARG C 3 72  ? -4.823  5.785   -13.252 1.00 94.94 72  C 1 
ATOM 2342 C CB  . ARG C 3 72  ? -3.398  2.955   -13.405 1.00 93.89 72  C 1 
ATOM 2343 C CG  . ARG C 3 72  ? -2.920  1.695   -14.139 1.00 90.88 72  C 1 
ATOM 2344 C CD  . ARG C 3 72  ? -3.691  0.425   -13.739 1.00 89.02 72  C 1 
ATOM 2345 N NE  . ARG C 3 72  ? -3.198  -0.737  -14.482 1.00 87.78 72  C 1 
ATOM 2346 C CZ  . ARG C 3 72  ? -3.633  -1.173  -15.668 1.00 87.17 72  C 1 
ATOM 2347 N NH1 . ARG C 3 72  ? -4.632  -0.607  -16.294 1.00 77.47 72  C 1 
ATOM 2348 N NH2 . ARG C 3 72  ? -3.054  -2.169  -16.258 1.00 82.42 72  C 1 
ATOM 2349 N N   . SER C 3 73  ? -5.839  4.382   -11.822 1.00 93.25 73  C 1 
ATOM 2350 C CA  . SER C 3 73  ? -6.045  5.390   -10.781 1.00 92.24 73  C 1 
ATOM 2351 C C   . SER C 3 73  ? -4.698  5.794   -10.178 1.00 92.53 73  C 1 
ATOM 2352 O O   . SER C 3 73  ? -3.925  4.932   -9.751  1.00 91.64 73  C 1 
ATOM 2353 C CB  . SER C 3 73  ? -6.990  4.855   -9.712  1.00 90.45 73  C 1 
ATOM 2354 O OG  . SER C 3 73  ? -7.198  5.807   -8.697  1.00 81.54 73  C 1 
ATOM 2355 N N   . ASP C 3 74  ? -4.410  7.095   -10.151 1.00 93.75 74  C 1 
ATOM 2356 C CA  . ASP C 3 74  ? -3.185  7.657   -9.593  1.00 94.50 74  C 1 
ATOM 2357 C C   . ASP C 3 74  ? -3.463  8.286   -8.229  1.00 94.03 74  C 1 
ATOM 2358 O O   . ASP C 3 74  ? -3.646  9.492   -8.080  1.00 92.98 74  C 1 
ATOM 2359 C CB  . ASP C 3 74  ? -2.545  8.631   -10.584 1.00 95.58 74  C 1 
ATOM 2360 C CG  . ASP C 3 74  ? -1.087  8.938   -10.232 1.00 95.91 74  C 1 
ATOM 2361 O OD1 . ASP C 3 74  ? -0.671  8.784   -9.063  1.00 94.26 74  C 1 
ATOM 2362 O OD2 . ASP C 3 74  ? -0.329  9.277   -11.162 1.00 94.21 74  C 1 
ATOM 2363 N N   . LYS C 3 75  ? -3.511  7.430   -7.210  1.00 91.75 75  C 1 
ATOM 2364 C CA  . LYS C 3 75  ? -3.791  7.863   -5.838  1.00 90.18 75  C 1 
ATOM 2365 C C   . LYS C 3 75  ? -2.742  8.815   -5.309  1.00 91.40 75  C 1 
ATOM 2366 O O   . LYS C 3 75  ? -3.091  9.754   -4.617  1.00 90.44 75  C 1 
ATOM 2367 C CB  . LYS C 3 75  ? -3.874  6.643   -4.917  1.00 87.56 75  C 1 
ATOM 2368 C CG  . LYS C 3 75  ? -5.031  5.734   -5.315  1.00 75.56 75  C 1 
ATOM 2369 C CD  . LYS C 3 75  ? -4.999  4.463   -4.462  1.00 64.71 75  C 1 
ATOM 2370 C CE  . LYS C 3 75  ? -5.970  3.474   -5.078  1.00 54.24 75  C 1 
ATOM 2371 N NZ  . LYS C 3 75  ? -5.684  2.116   -4.612  1.00 45.88 75  C 1 
ATOM 2372 N N   . THR C 3 76  ? -1.480  8.588   -5.638  1.00 92.28 76  C 1 
ATOM 2373 C CA  . THR C 3 76  ? -0.388  9.441   -5.170  1.00 92.68 76  C 1 
ATOM 2374 C C   . THR C 3 76  ? -0.562  10.861  -5.693  1.00 93.58 76  C 1 
ATOM 2375 O O   . THR C 3 76  ? -0.442  11.811  -4.929  1.00 93.29 76  C 1 
ATOM 2376 C CB  . THR C 3 76  ? 0.965   8.886   -5.617  1.00 92.51 76  C 1 
ATOM 2377 O OG1 . THR C 3 76  ? 1.109   7.551   -5.189  1.00 87.97 76  C 1 
ATOM 2378 C CG2 . THR C 3 76  ? 2.134   9.669   -5.028  1.00 88.16 76  C 1 
ATOM 2379 N N   . LEU C 3 77  ? -0.889  11.023  -6.975  1.00 94.94 77  C 1 
ATOM 2380 C CA  . LEU C 3 77  ? -1.165  12.341  -7.539  1.00 95.75 77  C 1 
ATOM 2381 C C   . LEU C 3 77  ? -2.407  12.969  -6.900  1.00 95.61 77  C 1 
ATOM 2382 O O   . LEU C 3 77  ? -2.357  14.136  -6.520  1.00 95.42 77  C 1 
ATOM 2383 C CB  . LEU C 3 77  ? -1.304  12.209  -9.061  1.00 96.35 77  C 1 
ATOM 2384 C CG  . LEU C 3 77  ? -1.570  13.549  -9.787  1.00 96.24 77  C 1 
ATOM 2385 C CD1 . LEU C 3 77  ? -0.451  14.567  -9.566  1.00 94.68 77  C 1 
ATOM 2386 C CD2 . LEU C 3 77  ? -1.682  13.284  -11.283 1.00 94.66 77  C 1 
ATOM 2387 N N   . GLN C 3 78  ? -3.482  12.198  -6.711  1.00 93.20 78  C 1 
ATOM 2388 C CA  . GLN C 3 78  ? -4.698  12.722  -6.089  1.00 93.18 78  C 1 
ATOM 2389 C C   . GLN C 3 78  ? -4.472  13.137  -4.633  1.00 92.78 78  C 1 
ATOM 2390 O O   . GLN C 3 78  ? -4.970  14.184  -4.218  1.00 92.46 78  C 1 
ATOM 2391 C CB  . GLN C 3 78  ? -5.821  11.680  -6.192  1.00 93.11 78  C 1 
ATOM 2392 C CG  . GLN C 3 78  ? -7.172  12.256  -5.748  1.00 92.80 78  C 1 
ATOM 2393 C CD  . GLN C 3 78  ? -7.593  13.440  -6.643  1.00 93.91 78  C 1 
ATOM 2394 O OE1 . GLN C 3 78  ? -7.817  13.273  -7.828  1.00 90.07 78  C 1 
ATOM 2395 N NE2 . GLN C 3 78  ? -7.666  14.641  -6.142  1.00 89.60 78  C 1 
ATOM 2396 N N   . ASP C 3 79  ? -3.687  12.370  -3.870  1.00 92.17 79  C 1 
ATOM 2397 C CA  . ASP C 3 79  ? -3.339  12.703  -2.497  1.00 90.56 79  C 1 
ATOM 2398 C C   . ASP C 3 79  ? -2.517  13.998  -2.433  1.00 90.88 79  C 1 
ATOM 2399 O O   . ASP C 3 79  ? -2.775  14.850  -1.582  1.00 90.30 79  C 1 
ATOM 2400 C CB  . ASP C 3 79  ? -2.578  11.532  -1.840  1.00 89.42 79  C 1 
ATOM 2401 C CG  . ASP C 3 79  ? -3.433  10.285  -1.542  1.00 85.25 79  C 1 
ATOM 2402 O OD1 . ASP C 3 79  ? -4.668  10.392  -1.425  1.00 81.24 79  C 1 
ATOM 2403 O OD2 . ASP C 3 79  ? -2.835  9.197   -1.345  1.00 80.00 79  C 1 
ATOM 2404 N N   . ILE C 3 80  ? -1.591  14.208  -3.368  1.00 93.69 80  C 1 
ATOM 2405 C CA  . ILE C 3 80  ? -0.857  15.468  -3.501  1.00 94.12 80  C 1 
ATOM 2406 C C   . ILE C 3 80  ? -1.826  16.628  -3.769  1.00 94.24 80  C 1 
ATOM 2407 O O   . ILE C 3 80  ? -1.756  17.648  -3.089  1.00 93.82 80  C 1 
ATOM 2408 C CB  . ILE C 3 80  ? 0.221   15.376  -4.600  1.00 94.54 80  C 1 
ATOM 2409 C CG1 . ILE C 3 80  ? 1.359   14.417  -4.174  1.00 93.72 80  C 1 
ATOM 2410 C CG2 . ILE C 3 80  ? 0.826   16.753  -4.928  1.00 93.79 80  C 1 
ATOM 2411 C CD1 . ILE C 3 80  ? 2.229   13.963  -5.349  1.00 92.54 80  C 1 
ATOM 2412 N N   . VAL C 3 81  ? -2.747  16.482  -4.720  1.00 94.72 81  C 1 
ATOM 2413 C CA  . VAL C 3 81  ? -3.722  17.524  -5.073  1.00 95.28 81  C 1 
ATOM 2414 C C   . VAL C 3 81  ? -4.586  17.893  -3.867  1.00 94.42 81  C 1 
ATOM 2415 O O   . VAL C 3 81  ? -4.714  19.072  -3.560  1.00 93.68 81  C 1 
ATOM 2416 C CB  . VAL C 3 81  ? -4.579  17.095  -6.274  1.00 95.96 81  C 1 
ATOM 2417 C CG1 . VAL C 3 81  ? -5.705  18.089  -6.581  1.00 94.30 81  C 1 
ATOM 2418 C CG2 . VAL C 3 81  ? -3.739  16.989  -7.550  1.00 93.80 81  C 1 
ATOM 2419 N N   . TYR C 3 82  ? -5.125  16.911  -3.142  1.00 92.78 82  C 1 
ATOM 2420 C CA  . TYR C 3 82  ? -5.938  17.176  -1.951  1.00 91.47 82  C 1 
ATOM 2421 C C   . TYR C 3 82  ? -5.153  17.799  -0.795  1.00 90.45 82  C 1 
ATOM 2422 O O   . TYR C 3 82  ? -5.721  18.568  -0.022  1.00 89.29 82  C 1 
ATOM 2423 C CB  . TYR C 3 82  ? -6.626  15.887  -1.497  1.00 91.39 82  C 1 
ATOM 2424 C CG  . TYR C 3 82  ? -7.793  15.430  -2.335  1.00 90.78 82  C 1 
ATOM 2425 C CD1 . TYR C 3 82  ? -8.716  16.357  -2.876  1.00 87.80 82  C 1 
ATOM 2426 C CD2 . TYR C 3 82  ? -8.034  14.054  -2.528  1.00 88.14 82  C 1 
ATOM 2427 C CE1 . TYR C 3 82  ? -9.842  15.925  -3.598  1.00 87.67 82  C 1 
ATOM 2428 C CE2 . TYR C 3 82  ? -9.158  13.608  -3.241  1.00 87.05 82  C 1 
ATOM 2429 C CZ  . TYR C 3 82  ? -10.057 14.548  -3.777  1.00 90.40 82  C 1 
ATOM 2430 O OH  . TYR C 3 82  ? -11.160 14.123  -4.479  1.00 89.17 82  C 1 
ATOM 2431 N N   . LYS C 3 83  ? -3.861  17.505  -0.672  1.00 90.93 83  C 1 
ATOM 2432 C CA  . LYS C 3 83  ? -3.004  18.125  0.345   1.00 89.66 83  C 1 
ATOM 2433 C C   . LYS C 3 83  ? -2.589  19.551  -0.012  1.00 90.12 83  C 1 
ATOM 2434 O O   . LYS C 3 83  ? -2.442  20.368  0.890   1.00 89.55 83  C 1 
ATOM 2435 C CB  . LYS C 3 83  ? -1.759  17.257  0.562   1.00 88.56 83  C 1 
ATOM 2436 C CG  . LYS C 3 83  ? -2.072  15.982  1.363   1.00 85.75 83  C 1 
ATOM 2437 C CD  . LYS C 3 83  ? -0.799  15.152  1.503   1.00 83.94 83  C 1 
ATOM 2438 C CE  . LYS C 3 83  ? -1.058  13.889  2.322   1.00 81.17 83  C 1 
ATOM 2439 N NZ  . LYS C 3 83  ? 0.201   13.156  2.552   1.00 76.39 83  C 1 
ATOM 2440 N N   . LEU C 3 84  ? -2.385  19.836  -1.293  1.00 92.80 84  C 1 
ATOM 2441 C CA  . LEU C 3 84  ? -1.925  21.147  -1.748  1.00 93.59 84  C 1 
ATOM 2442 C C   . LEU C 3 84  ? -3.064  22.154  -1.926  1.00 94.11 84  C 1 
ATOM 2443 O O   . LEU C 3 84  ? -2.870  23.323  -1.630  1.00 93.35 84  C 1 
ATOM 2444 C CB  . LEU C 3 84  ? -1.138  20.994  -3.057  1.00 93.44 84  C 1 
ATOM 2445 C CG  . LEU C 3 84  ? 0.240   20.314  -2.913  1.00 92.49 84  C 1 
ATOM 2446 C CD1 . LEU C 3 84  ? 0.910   20.246  -4.285  1.00 90.92 84  C 1 
ATOM 2447 C CD2 . LEU C 3 84  ? 1.171   21.061  -1.964  1.00 90.56 84  C 1 
ATOM 2448 N N   . VAL C 3 85  ? -4.226  21.726  -2.401  1.00 93.82 85  C 1 
ATOM 2449 C CA  . VAL C 3 85  ? -5.335  22.631  -2.704  1.00 94.65 85  C 1 
ATOM 2450 C C   . VAL C 3 85  ? -6.268  22.752  -1.500  1.00 94.45 85  C 1 
ATOM 2451 O O   . VAL C 3 85  ? -7.021  21.824  -1.211  1.00 93.59 85  C 1 
ATOM 2452 C CB  . VAL C 3 85  ? -6.092  22.210  -3.976  1.00 95.10 85  C 1 
ATOM 2453 C CG1 . VAL C 3 85  ? -7.168  23.245  -4.319  1.00 93.69 85  C 1 
ATOM 2454 C CG2 . VAL C 3 85  ? -5.153  22.102  -5.176  1.00 93.38 85  C 1 
ATOM 2455 N N   . PRO C 3 86  ? -6.262  23.886  -0.790  1.00 93.29 86  C 1 
ATOM 2456 C CA  . PRO C 3 86  ? -7.065  24.059  0.410   1.00 92.90 86  C 1 
ATOM 2457 C C   . PRO C 3 86  ? -8.561  23.894  0.118   1.00 93.10 86  C 1 
ATOM 2458 O O   . PRO C 3 86  ? -9.104  24.450  -0.834  1.00 91.49 86  C 1 
ATOM 2459 C CB  . PRO C 3 86  ? -6.741  25.462  0.935   1.00 91.21 86  C 1 
ATOM 2460 C CG  . PRO C 3 86  ? -5.363  25.751  0.354   1.00 88.21 86  C 1 
ATOM 2461 C CD  . PRO C 3 86  ? -5.423  25.051  -1.002  1.00 91.88 86  C 1 
ATOM 2462 N N   . GLY C 3 87  ? -9.236  23.125  0.958   1.00 90.21 87  C 1 
ATOM 2463 C CA  . GLY C 3 87  ? -10.685 22.931  0.870   1.00 90.31 87  C 1 
ATOM 2464 C C   . GLY C 3 87  ? -11.177 22.063  -0.291  1.00 92.02 87  C 1 
ATOM 2465 O O   . GLY C 3 87  ? -12.341 21.663  -0.242  1.00 90.63 87  C 1 
ATOM 2466 N N   . LEU C 3 88  ? -10.335 21.697  -1.264  1.00 90.83 88  C 1 
ATOM 2467 C CA  . LEU C 3 88  ? -10.747 20.913  -2.435  1.00 92.39 88  C 1 
ATOM 2468 C C   . LEU C 3 88  ? -11.423 19.594  -2.037  1.00 92.75 88  C 1 
ATOM 2469 O O   . LEU C 3 88  ? -12.520 19.304  -2.493  1.00 91.94 88  C 1 
ATOM 2470 C CB  . LEU C 3 88  ? -9.529  20.642  -3.330  1.00 93.50 88  C 1 
ATOM 2471 C CG  . LEU C 3 88  ? -9.866  19.816  -4.592  1.00 93.46 88  C 1 
ATOM 2472 C CD1 . LEU C 3 88  ? -10.781 20.582  -5.541  1.00 91.15 88  C 1 
ATOM 2473 C CD2 . LEU C 3 88  ? -8.587  19.459  -5.339  1.00 91.33 88  C 1 
ATOM 2474 N N   . PHE C 3 89  ? -10.796 18.838  -1.140  1.00 88.96 89  C 1 
ATOM 2475 C CA  . PHE C 3 89  ? -11.354 17.583  -0.653  1.00 87.42 89  C 1 
ATOM 2476 C C   . PHE C 3 89  ? -12.715 17.788  0.016   1.00 87.95 89  C 1 
ATOM 2477 O O   . PHE C 3 89  ? -13.689 17.106  -0.305  1.00 87.91 89  C 1 
ATOM 2478 C CB  . PHE C 3 89  ? -10.362 16.935  0.317   1.00 85.56 89  C 1 
ATOM 2479 C CG  . PHE C 3 89  ? -10.902 15.648  0.880   1.00 83.85 89  C 1 
ATOM 2480 C CD1 . PHE C 3 89  ? -11.435 15.607  2.185   1.00 78.58 89  C 1 
ATOM 2481 C CD2 . PHE C 3 89  ? -11.024 14.531  0.034   1.00 77.13 89  C 1 
ATOM 2482 C CE1 . PHE C 3 89  ? -12.139 14.480  2.620   1.00 77.23 89  C 1 
ATOM 2483 C CE2 . PHE C 3 89  ? -11.730 13.405  0.465   1.00 75.25 89  C 1 
ATOM 2484 C CZ  . PHE C 3 89  ? -12.300 13.401  1.748   1.00 78.09 89  C 1 
ATOM 2485 N N   . LYS C 3 90  ? -12.808 18.779  0.908   1.00 85.07 90  C 1 
ATOM 2486 C CA  . LYS C 3 90  ? -14.054 19.107  1.607   1.00 85.18 90  C 1 
ATOM 2487 C C   . LYS C 3 90  ? -15.157 19.530  0.633   1.00 86.04 90  C 1 
ATOM 2488 O O   . LYS C 3 90  ? -16.295 19.121  0.803   1.00 86.19 90  C 1 
ATOM 2489 C CB  . LYS C 3 90  ? -13.772 20.189  2.659   1.00 83.16 90  C 1 
ATOM 2490 C CG  . LYS C 3 90  ? -14.994 20.477  3.543   1.00 72.79 90  C 1 
ATOM 2491 C CD  . LYS C 3 90  ? -14.690 21.569  4.586   1.00 67.62 90  C 1 
ATOM 2492 C CE  . LYS C 3 90  ? -15.936 21.858  5.420   1.00 56.27 90  C 1 
ATOM 2493 N NZ  . LYS C 3 90  ? -15.709 22.952  6.411   1.00 49.77 90  C 1 
ATOM 2494 N N   . ASN C 3 91  ? -14.806 20.325  -0.374  1.00 90.47 91  C 1 
ATOM 2495 C CA  . ASN C 3 91  ? -15.752 20.777  -1.388  1.00 90.84 91  C 1 
ATOM 2496 C C   . ASN C 3 91  ? -16.249 19.624  -2.259  1.00 91.14 91  C 1 
ATOM 2497 O O   . ASN C 3 91  ? -17.451 19.520  -2.481  1.00 90.82 91  C 1 
ATOM 2498 C CB  . ASN C 3 91  ? -15.100 21.877  -2.242  1.00 90.44 91  C 1 
ATOM 2499 C CG  . ASN C 3 91  ? -14.993 23.207  -1.515  1.00 83.58 91  C 1 
ATOM 2500 O OD1 . ASN C 3 91  ? -15.566 23.445  -0.469  1.00 74.98 91  C 1 
ATOM 2501 N ND2 . ASN C 3 91  ? -14.269 24.151  -2.094  1.00 74.05 91  C 1 
ATOM 2502 N N   . GLU C 3 92  ? -15.372 18.734  -2.701  1.00 87.73 92  C 1 
ATOM 2503 C CA  . GLU C 3 92  ? -15.770 17.573  -3.500  1.00 88.34 92  C 1 
ATOM 2504 C C   . GLU C 3 92  ? -16.664 16.618  -2.700  1.00 87.72 92  C 1 
ATOM 2505 O O   . GLU C 3 92  ? -17.710 16.194  -3.182  1.00 86.58 92  C 1 
ATOM 2506 C CB  . GLU C 3 92  ? -14.520 16.867  -4.038  1.00 89.18 92  C 1 
ATOM 2507 C CG  . GLU C 3 92  ? -14.846 15.706  -4.994  1.00 87.90 92  C 1 
ATOM 2508 C CD  . GLU C 3 92  ? -15.613 16.114  -6.267  1.00 91.02 92  C 1 
ATOM 2509 O OE1 . GLU C 3 92  ? -16.229 15.214  -6.879  1.00 84.13 92  C 1 
ATOM 2510 O OE2 . GLU C 3 92  ? -15.575 17.297  -6.664  1.00 86.36 92  C 1 
ATOM 2511 N N   . MET C 3 93  ? -16.319 16.336  -1.441  1.00 88.46 93  C 1 
ATOM 2512 C CA  . MET C 3 93  ? -17.147 15.510  -0.564  1.00 87.05 93  C 1 
ATOM 2513 C C   . MET C 3 93  ? -18.503 16.158  -0.271  1.00 86.33 93  C 1 
ATOM 2514 O O   . MET C 3 93  ? -19.506 15.455  -0.192  1.00 85.85 93  C 1 
ATOM 2515 C CB  . MET C 3 93  ? -16.412 15.214  0.745   1.00 84.23 93  C 1 
ATOM 2516 C CG  . MET C 3 93  ? -15.250 14.239  0.536   1.00 76.38 93  C 1 
ATOM 2517 S SD  . MET C 3 93  ? -15.693 12.650  -0.208  1.00 68.83 93  C 1 
ATOM 2518 C CE  . MET C 3 93  ? -16.723 11.934  1.080   1.00 61.59 93  C 1 
ATOM 2519 N N   . LYS C 3 94  ? -18.555 17.487  -0.135  1.00 86.28 94  C 1 
ATOM 2520 C CA  . LYS C 3 94  ? -19.822 18.205  -0.002  1.00 86.78 94  C 1 
ATOM 2521 C C   . LYS C 3 94  ? -20.678 18.030  -1.252  1.00 86.22 94  C 1 
ATOM 2522 O O   . LYS C 3 94  ? -21.829 17.635  -1.115  1.00 86.53 94  C 1 
ATOM 2523 C CB  . LYS C 3 94  ? -19.573 19.679  0.346   1.00 87.03 94  C 1 
ATOM 2524 C CG  . LYS C 3 94  ? -20.916 20.373  0.598   1.00 83.04 94  C 1 
ATOM 2525 C CD  . LYS C 3 94  ? -20.775 21.867  0.903   1.00 80.16 94  C 1 
ATOM 2526 C CE  . LYS C 3 94  ? -22.206 22.412  0.987   1.00 72.57 94  C 1 
ATOM 2527 N NZ  . LYS C 3 94  ? -22.278 23.878  1.063   1.00 66.97 94  C 1 
ATOM 2528 N N   . ARG C 3 95  ? -20.117 18.236  -2.449  1.00 89.84 95  C 1 
ATOM 2529 C CA  . ARG C 3 95  ? -20.850 18.037  -3.715  1.00 89.63 95  C 1 
ATOM 2530 C C   . ARG C 3 95  ? -21.415 16.618  -3.835  1.00 88.60 95  C 1 
ATOM 2531 O O   . ARG C 3 95  ? -22.558 16.462  -4.258  1.00 88.03 95  C 1 
ATOM 2532 C CB  . ARG C 3 95  ? -19.940 18.332  -4.915  1.00 89.85 95  C 1 
ATOM 2533 C CG  . ARG C 3 95  ? -19.641 19.825  -5.106  1.00 89.04 95  C 1 
ATOM 2534 C CD  . ARG C 3 95  ? -18.711 19.992  -6.311  1.00 89.76 95  C 1 
ATOM 2535 N NE  . ARG C 3 95  ? -18.311 21.398  -6.520  1.00 89.05 95  C 1 
ATOM 2536 C CZ  . ARG C 3 95  ? -17.703 21.874  -7.600  1.00 89.41 95  C 1 
ATOM 2537 N NH1 . ARG C 3 95  ? -17.408 21.121  -8.619  1.00 85.02 95  C 1 
ATOM 2538 N NH2 . ARG C 3 95  ? -17.361 23.128  -7.662  1.00 85.53 95  C 1 
ATOM 2539 N N   . ARG C 3 96  ? -20.651 15.594  -3.430  1.00 87.30 96  C 1 
ATOM 2540 C CA  . ARG C 3 96  ? -21.132 14.208  -3.408  1.00 85.03 96  C 1 
ATOM 2541 C C   . ARG C 3 96  ? -22.304 14.031  -2.438  1.00 84.40 96  C 1 
ATOM 2542 O O   . ARG C 3 96  ? -23.330 13.502  -2.836  1.00 84.47 96  C 1 
ATOM 2543 C CB  . ARG C 3 96  ? -19.994 13.231  -3.064  1.00 84.27 96  C 1 
ATOM 2544 C CG  . ARG C 3 96  ? -18.973 13.116  -4.204  1.00 79.61 96  C 1 
ATOM 2545 C CD  . ARG C 3 96  ? -17.910 12.064  -3.883  1.00 77.86 96  C 1 
ATOM 2546 N NE  . ARG C 3 96  ? -16.905 11.977  -4.961  1.00 73.28 96  C 1 
ATOM 2547 C CZ  . ARG C 3 96  ? -16.165 10.930  -5.283  1.00 70.00 96  C 1 
ATOM 2548 N NH1 . ARG C 3 96  ? -16.237 9.801   -4.632  1.00 63.65 96  C 1 
ATOM 2549 N NH2 . ARG C 3 96  ? -15.328 11.010  -6.273  1.00 65.99 96  C 1 
ATOM 2550 N N   . ARG C 3 97  ? -22.185 14.520  -1.197  1.00 83.94 97  C 1 
ATOM 2551 C CA  . ARG C 3 97  ? -23.253 14.429  -0.197  1.00 82.37 97  C 1 
ATOM 2552 C C   . ARG C 3 97  ? -24.519 15.153  -0.655  1.00 84.27 97  C 1 
ATOM 2553 O O   . ARG C 3 97  ? -25.594 14.572  -0.568  1.00 85.18 97  C 1 
ATOM 2554 C CB  . ARG C 3 97  ? -22.787 15.008  1.141   1.00 80.81 97  C 1 
ATOM 2555 C CG  . ARG C 3 97  ? -21.771 14.099  1.836   1.00 71.39 97  C 1 
ATOM 2556 C CD  . ARG C 3 97  ? -21.253 14.795  3.100   1.00 69.60 97  C 1 
ATOM 2557 N NE  . ARG C 3 97  ? -20.098 14.106  3.671   1.00 61.41 97  C 1 
ATOM 2558 C CZ  . ARG C 3 97  ? -19.381 14.505  4.707   1.00 56.33 97  C 1 
ATOM 2559 N NH1 . ARG C 3 97  ? -19.690 15.587  5.365   1.00 51.47 97  C 1 
ATOM 2560 N NH2 . ARG C 3 97  ? -18.342 13.823  5.092   1.00 49.95 97  C 1 
ATOM 2561 N N   . ASP C 3 98  ? -24.381 16.356  -1.174  1.00 87.47 98  C 1 
ATOM 2562 C CA  . ASP C 3 98  ? -25.507 17.160  -1.657  1.00 88.18 98  C 1 
ATOM 2563 C C   . ASP C 3 98  ? -26.227 16.441  -2.821  1.00 87.89 98  C 1 
ATOM 2564 O O   . ASP C 3 98  ? -27.451 16.382  -2.856  1.00 86.76 98  C 1 
ATOM 2565 C CB  . ASP C 3 98  ? -25.018 18.562  -2.077  1.00 88.05 98  C 1 
ATOM 2566 C CG  . ASP C 3 98  ? -24.455 19.456  -0.943  1.00 86.54 98  C 1 
ATOM 2567 O OD1 . ASP C 3 98  ? -24.635 19.135  0.250   1.00 83.24 98  C 1 
ATOM 2568 O OD2 . ASP C 3 98  ? -23.831 20.501  -1.259  1.00 82.96 98  C 1 
ATOM 2569 N N   . PHE C 3 99  ? -25.472 15.821  -3.731  1.00 86.31 99  C 1 
ATOM 2570 C CA  . PHE C 3 99  ? -26.047 15.042  -4.833  1.00 87.24 99  C 1 
ATOM 2571 C C   . PHE C 3 99  ? -26.831 13.820  -4.340  1.00 87.35 99  C 1 
ATOM 2572 O O   . PHE C 3 99  ? -27.967 13.617  -4.759  1.00 86.28 99  C 1 
ATOM 2573 C CB  . PHE C 3 99  ? -24.940 14.608  -5.804  1.00 87.36 99  C 1 
ATOM 2574 C CG  . PHE C 3 99  ? -25.456 13.727  -6.918  1.00 87.40 99  C 1 
ATOM 2575 C CD1 . PHE C 3 99  ? -25.378 12.325  -6.821  1.00 86.11 99  C 1 
ATOM 2576 C CD2 . PHE C 3 99  ? -26.080 14.303  -8.043  1.00 86.06 99  C 1 
ATOM 2577 C CE1 . PHE C 3 99  ? -25.907 11.504  -7.839  1.00 87.22 99  C 1 
ATOM 2578 C CE2 . PHE C 3 99  ? -26.605 13.488  -9.056  1.00 86.30 99  C 1 
ATOM 2579 C CZ  . PHE C 3 99  ? -26.520 12.091  -8.955  1.00 88.33 99  C 1 
ATOM 2580 N N   . TYR C 3 100 ? -26.259 13.013  -3.437  1.00 82.73 100 C 1 
ATOM 2581 C CA  . TYR C 3 100 ? -26.931 11.813  -2.928  1.00 82.28 100 C 1 
ATOM 2582 C C   . TYR C 3 100 ? -28.102 12.144  -1.994  1.00 81.81 100 C 1 
ATOM 2583 O O   . TYR C 3 100 ? -29.094 11.416  -1.977  1.00 81.61 100 C 1 
ATOM 2584 C CB  . TYR C 3 100 ? -25.916 10.882  -2.268  1.00 81.39 100 C 1 
ATOM 2585 C CG  . TYR C 3 100 ? -25.007 10.178  -3.252  1.00 79.49 100 C 1 
ATOM 2586 C CD1 . TYR C 3 100 ? -25.542 9.294   -4.214  1.00 74.75 100 C 1 
ATOM 2587 C CD2 . TYR C 3 100 ? -23.611 10.375  -3.226  1.00 75.04 100 C 1 
ATOM 2588 C CE1 . TYR C 3 100 ? -24.717 8.625   -5.127  1.00 75.06 100 C 1 
ATOM 2589 C CE2 . TYR C 3 100 ? -22.770 9.713   -4.132  1.00 75.36 100 C 1 
ATOM 2590 C CZ  . TYR C 3 100 ? -23.329 8.838   -5.077  1.00 78.40 100 C 1 
ATOM 2591 O OH  . TYR C 3 100 ? -22.508 8.182   -5.984  1.00 73.95 100 C 1 
ATOM 2592 N N   . ALA C 3 101 ? -28.039 13.267  -1.270  1.00 83.46 101 C 1 
ATOM 2593 C CA  . ALA C 3 101 ? -29.177 13.764  -0.511  1.00 82.66 101 C 1 
ATOM 2594 C C   . ALA C 3 101 ? -30.354 14.156  -1.424  1.00 81.92 101 C 1 
ATOM 2595 O O   . ALA C 3 101 ? -31.509 13.900  -1.086  1.00 80.25 101 C 1 
ATOM 2596 C CB  . ALA C 3 101 ? -28.716 14.943  0.352   1.00 81.29 101 C 1 
ATOM 2597 N N   . ALA C 3 102 ? -30.069 14.738  -2.586  1.00 87.26 102 C 1 
ATOM 2598 C CA  . ALA C 3 102 ? -31.085 15.064  -3.585  1.00 87.15 102 C 1 
ATOM 2599 C C   . ALA C 3 102 ? -31.560 13.836  -4.386  1.00 86.57 102 C 1 
ATOM 2600 O O   . ALA C 3 102 ? -32.670 13.846  -4.925  1.00 83.67 102 C 1 
ATOM 2601 C CB  . ALA C 3 102 ? -30.516 16.151  -4.505  1.00 85.51 102 C 1 
ATOM 2602 N N   . HIS C 3 103 ? -30.756 12.778  -4.467  1.00 83.55 103 C 1 
ATOM 2603 C CA  . HIS C 3 103 ? -31.031 11.567  -5.231  1.00 82.01 103 C 1 
ATOM 2604 C C   . HIS C 3 103 ? -30.823 10.305  -4.372  1.00 79.68 103 C 1 
ATOM 2605 O O   . HIS C 3 103 ? -29.922 9.507   -4.647  1.00 75.31 103 C 1 
ATOM 2606 C CB  . HIS C 3 103 ? -30.159 11.541  -6.501  1.00 80.43 103 C 1 
ATOM 2607 C CG  . HIS C 3 103 ? -30.295 12.755  -7.370  1.00 79.12 103 C 1 
ATOM 2608 N ND1 . HIS C 3 103 ? -29.601 13.927  -7.210  1.00 70.85 103 C 1 
ATOM 2609 C CD2 . HIS C 3 103 ? -31.121 12.935  -8.445  1.00 71.45 103 C 1 
ATOM 2610 C CE1 . HIS C 3 103 ? -30.004 14.792  -8.139  1.00 74.13 103 C 1 
ATOM 2611 N NE2 . HIS C 3 103 ? -30.924 14.223  -8.924  1.00 74.40 103 C 1 
ATOM 2612 N N   . PRO C 3 104 ? -31.658 10.070  -3.342  1.00 78.67 104 C 1 
ATOM 2613 C CA  . PRO C 3 104 ? -31.438 9.004   -2.353  1.00 76.37 104 C 1 
ATOM 2614 C C   . PRO C 3 104 ? -31.428 7.596   -2.960  1.00 73.44 104 C 1 
ATOM 2615 O O   . PRO C 3 104 ? -30.733 6.712   -2.464  1.00 69.05 104 C 1 
ATOM 2616 C CB  . PRO C 3 104 ? -32.555 9.187   -1.318  1.00 74.18 104 C 1 
ATOM 2617 C CG  . PRO C 3 104 ? -33.631 9.981   -2.061  1.00 73.18 104 C 1 
ATOM 2618 C CD  . PRO C 3 104 ? -32.834 10.849  -3.015  1.00 75.77 104 C 1 
ATOM 2619 N N   . SER C 3 105 ? -32.136 7.374   -4.061  1.00 70.09 105 C 1 
ATOM 2620 C CA  . SER C 3 105 ? -32.120 6.104   -4.789  1.00 68.37 105 C 1 
ATOM 2621 C C   . SER C 3 105 ? -30.780 5.812   -5.476  1.00 66.04 105 C 1 
ATOM 2622 O O   . SER C 3 105 ? -30.495 4.660   -5.799  1.00 60.62 105 C 1 
ATOM 2623 C CB  . SER C 3 105 ? -33.239 6.096   -5.831  1.00 63.71 105 C 1 
ATOM 2624 O OG  . SER C 3 105 ? -33.162 7.245   -6.654  1.00 56.44 105 C 1 
ATOM 2625 N N   . ALA C 3 106 ? -29.956 6.813   -5.706  1.00 61.25 106 C 1 
ATOM 2626 C CA  . ALA C 3 106 ? -28.664 6.667   -6.359  1.00 60.95 106 C 1 
ATOM 2627 C C   . ALA C 3 106 ? -27.585 6.086   -5.431  1.00 61.55 106 C 1 
ATOM 2628 O O   . ALA C 3 106 ? -26.646 5.455   -5.916  1.00 57.37 106 C 1 
ATOM 2629 C CB  . ALA C 3 106 ? -28.246 8.039   -6.901  1.00 57.91 106 C 1 
ATOM 2630 N N   . ASP C 3 107 ? -27.724 6.276   -4.119  1.00 55.09 107 C 1 
ATOM 2631 C CA  . ASP C 3 107 ? -26.747 5.794   -3.139  1.00 54.62 107 C 1 
ATOM 2632 C C   . ASP C 3 107 ? -26.836 4.271   -2.969  1.00 53.24 107 C 1 
ATOM 2633 O O   . ASP C 3 107 ? -25.826 3.564   -2.974  1.00 50.18 107 C 1 
ATOM 2634 C CB  . ASP C 3 107 ? -26.964 6.538   -1.812  1.00 51.28 107 C 1 
ATOM 2635 C CG  . ASP C 3 107 ? -25.685 6.776   -0.997  1.00 46.80 107 C 1 
ATOM 2636 O OD1 . ASP C 3 107 ? -24.580 6.533   -1.519  1.00 44.13 107 C 1 
ATOM 2637 O OD2 . ASP C 3 107 ? -25.829 7.308   0.122   1.00 44.82 107 C 1 
ATOM 2638 N N   . ALA C 3 108 ? -28.052 3.745   -2.940  1.00 45.29 108 C 1 
ATOM 2639 C CA  . ALA C 3 108 ? -28.309 2.315   -2.810  1.00 43.86 108 C 1 
ATOM 2640 C C   . ALA C 3 108 ? -27.792 1.480   -4.004  1.00 43.72 108 C 1 
ATOM 2641 O O   . ALA C 3 108 ? -27.531 0.288   -3.854  1.00 41.13 108 C 1 
ATOM 2642 C CB  . ALA C 3 108 ? -29.814 2.121   -2.629  1.00 41.51 108 C 1 
ATOM 2643 N N   . ALA C 3 109 ? -27.646 2.074   -5.173  1.00 43.32 109 C 1 
ATOM 2644 C CA  . ALA C 3 109 ? -27.170 1.373   -6.366  1.00 42.97 109 C 1 
ATOM 2645 C C   . ALA C 3 109 ? -25.643 1.163   -6.395  1.00 43.07 109 C 1 
ATOM 2646 O O   . ALA C 3 109 ? -25.157 0.329   -7.158  1.00 40.71 109 C 1 
ATOM 2647 C CB  . ALA C 3 109 ? -27.651 2.148   -7.597  1.00 40.99 109 C 1 
ATOM 2648 N N   . ASN C 3 110 ? -24.892 1.912   -5.584  1.00 42.75 110 C 1 
ATOM 2649 C CA  . ASN C 3 110 ? -23.430 1.788   -5.463  1.00 42.39 110 C 1 
ATOM 2650 C C   . ASN C 3 110 ? -22.986 0.986   -4.229  1.00 41.64 110 C 1 
ATOM 2651 O O   . ASN C 3 110 ? -21.782 0.824   -4.018  1.00 39.27 110 C 1 
ATOM 2652 C CB  . ASN C 3 110 ? -22.803 3.185   -5.466  1.00 40.57 110 C 1 
ATOM 2653 C CG  . ASN C 3 110 ? -22.769 3.860   -6.823  1.00 37.96 110 C 1 
ATOM 2654 O OD1 . ASN C 3 110 ? -22.535 3.284   -7.870  1.00 36.16 110 C 1 
ATOM 2655 N ND2 . ASN C 3 110 ? -22.933 5.165   -6.838  1.00 36.16 110 C 1 
ATOM 2656 N N   . GLY C 3 111 ? -23.938 0.550   -3.384  1.00 35.29 111 C 1 
ATOM 2657 C CA  . GLY C 3 111 ? -23.698 -0.290  -2.217  1.00 33.23 111 C 1 
ATOM 2658 C C   . GLY C 3 111 ? -23.508 -1.749  -2.557  1.00 31.79 111 C 1 
ATOM 2659 O O   . GLY C 3 111 ? -24.095 -2.228  -3.546  1.00 29.31 111 C 1 
ATOM 2660 O OXT . GLY C 3 111 ? -22.753 -2.417  -1.781  1.00 30.66 111 C 1 
ATOM 2661 N N   . GLY D 4 1   ? -20.838 -43.607 -19.284 1.00 23.34 1   D 1 
ATOM 2662 C CA  . GLY D 4 1   ? -21.528 -42.312 -19.220 1.00 29.02 1   D 1 
ATOM 2663 C C   . GLY D 4 1   ? -20.518 -41.217 -19.475 1.00 33.31 1   D 1 
ATOM 2664 O O   . GLY D 4 1   ? -19.450 -41.263 -18.888 1.00 31.92 1   D 1 
ATOM 2665 N N   . SER D 4 2   ? -20.823 -40.289 -20.378 1.00 19.99 2   D 1 
ATOM 2666 C CA  . SER D 4 2   ? -19.899 -39.221 -20.768 1.00 22.81 2   D 1 
ATOM 2667 C C   . SER D 4 2   ? -19.796 -38.205 -19.621 1.00 24.46 2   D 1 
ATOM 2668 O O   . SER D 4 2   ? -20.718 -37.425 -19.412 1.00 24.05 2   D 1 
ATOM 2669 C CB  . SER D 4 2   ? -20.402 -38.565 -22.052 1.00 22.11 2   D 1 
ATOM 2670 O OG  . SER D 4 2   ? -19.495 -37.608 -22.504 1.00 20.33 2   D 1 
ATOM 2671 N N   . MET D 4 3   ? -18.723 -38.254 -18.851 1.00 19.75 3   D 1 
ATOM 2672 C CA  . MET D 4 3   ? -18.467 -37.269 -17.798 1.00 22.37 3   D 1 
ATOM 2673 C C   . MET D 4 3   ? -18.131 -35.941 -18.477 1.00 23.18 3   D 1 
ATOM 2674 O O   . MET D 4 3   ? -16.994 -35.700 -18.871 1.00 22.26 3   D 1 
ATOM 2675 C CB  . MET D 4 3   ? -17.336 -37.721 -16.865 1.00 21.44 3   D 1 
ATOM 2676 C CG  . MET D 4 3   ? -17.762 -38.826 -15.899 1.00 19.31 3   D 1 
ATOM 2677 S SD  . MET D 4 3   ? -16.494 -39.174 -14.642 1.00 18.22 3   D 1 
ATOM 2678 C CE  . MET D 4 3   ? -17.313 -40.467 -13.669 1.00 15.43 3   D 1 
ATOM 2679 N N   . SER D 4 4   ? -19.140 -35.096 -18.638 1.00 19.10 4   D 1 
ATOM 2680 C CA  . SER D 4 4   ? -18.978 -33.736 -19.141 1.00 19.90 4   D 1 
ATOM 2681 C C   . SER D 4 4   ? -18.084 -32.968 -18.170 1.00 20.04 4   D 1 
ATOM 2682 O O   . SER D 4 4   ? -18.520 -32.590 -17.083 1.00 19.80 4   D 1 
ATOM 2683 C CB  . SER D 4 4   ? -20.343 -33.053 -19.274 1.00 19.82 4   D 1 
ATOM 2684 O OG  . SER D 4 4   ? -21.179 -33.827 -20.097 1.00 18.28 4   D 1 
ATOM 2685 N N   . GLN D 4 5   ? -16.821 -32.781 -18.534 1.00 18.84 5   D 1 
ATOM 2686 C CA  . GLN D 4 5   ? -15.907 -31.943 -17.770 1.00 18.74 5   D 1 
ATOM 2687 C C   . GLN D 4 5   ? -16.456 -30.514 -17.778 1.00 18.88 5   D 1 
ATOM 2688 O O   . GLN D 4 5   ? -16.372 -29.812 -18.781 1.00 17.65 5   D 1 
ATOM 2689 C CB  . GLN D 4 5   ? -14.490 -31.998 -18.364 1.00 18.08 5   D 1 
ATOM 2690 C CG  . GLN D 4 5   ? -13.757 -33.307 -18.042 1.00 16.32 5   D 1 
ATOM 2691 C CD  . GLN D 4 5   ? -12.320 -33.326 -18.570 1.00 14.66 5   D 1 
ATOM 2692 O OE1 . GLN D 4 5   ? -11.904 -32.521 -19.382 1.00 14.48 5   D 1 
ATOM 2693 N NE2 . GLN D 4 5   ? -11.499 -34.261 -18.138 1.00 15.15 5   D 1 
ATOM 2694 N N   . ALA D 4 6   ? -17.056 -30.107 -16.657 1.00 20.44 6   D 1 
ATOM 2695 C CA  . ALA D 4 6   ? -17.476 -28.739 -16.452 1.00 20.60 6   D 1 
ATOM 2696 C C   . ALA D 4 6   ? -16.212 -27.869 -16.436 1.00 20.51 6   D 1 
ATOM 2697 O O   . ALA D 4 6   ? -15.483 -27.824 -15.449 1.00 20.04 6   D 1 
ATOM 2698 C CB  . ALA D 4 6   ? -18.288 -28.655 -15.153 1.00 20.38 6   D 1 
ATOM 2699 N N   . VAL D 4 7   ? -15.950 -27.225 -17.560 1.00 21.22 7   D 1 
ATOM 2700 C CA  . VAL D 4 7   ? -14.904 -26.207 -17.655 1.00 20.62 7   D 1 
ATOM 2701 C C   . VAL D 4 7   ? -15.312 -25.104 -16.680 1.00 21.07 7   D 1 
ATOM 2702 O O   . VAL D 4 7   ? -16.228 -24.335 -16.964 1.00 20.01 7   D 1 
ATOM 2703 C CB  . VAL D 4 7   ? -14.764 -25.684 -19.095 1.00 19.24 7   D 1 
ATOM 2704 C CG1 . VAL D 4 7   ? -13.684 -24.601 -19.200 1.00 16.47 7   D 1 
ATOM 2705 C CG2 . VAL D 4 7   ? -14.380 -26.817 -20.056 1.00 18.23 7   D 1 
ATOM 2706 N N   . GLN D 4 8   ? -14.675 -25.069 -15.508 1.00 19.45 8   D 1 
ATOM 2707 C CA  . GLN D 4 8   ? -14.831 -23.949 -14.590 1.00 19.22 8   D 1 
ATOM 2708 C C   . GLN D 4 8   ? -14.351 -22.699 -15.332 1.00 19.43 8   D 1 
ATOM 2709 O O   . GLN D 4 8   ? -13.151 -22.483 -15.509 1.00 18.30 8   D 1 
ATOM 2710 C CB  . GLN D 4 8   ? -14.033 -24.173 -13.297 1.00 17.85 8   D 1 
ATOM 2711 C CG  . GLN D 4 8   ? -14.722 -25.144 -12.322 1.00 15.53 8   D 1 
ATOM 2712 C CD  . GLN D 4 8   ? -13.972 -25.278 -10.997 1.00 14.16 8   D 1 
ATOM 2713 O OE1 . GLN D 4 8   ? -12.819 -24.904 -10.861 1.00 13.55 8   D 1 
ATOM 2714 N NE2 . GLN D 4 8   ? -14.590 -25.823 -9.980  1.00 13.53 8   D 1 
ATOM 2715 N N   . THR D 4 9   ? -15.308 -21.912 -15.803 1.00 20.33 9   D 1 
ATOM 2716 C CA  . THR D 4 9   ? -15.032 -20.604 -16.377 1.00 21.11 9   D 1 
ATOM 2717 C C   . THR D 4 9   ? -14.455 -19.753 -15.260 1.00 21.55 9   D 1 
ATOM 2718 O O   . THR D 4 9   ? -15.179 -19.281 -14.384 1.00 20.02 9   D 1 
ATOM 2719 C CB  . THR D 4 9   ? -16.302 -19.957 -16.954 1.00 19.25 9   D 1 
ATOM 2720 O OG1 . THR D 4 9   ? -17.374 -20.065 -16.050 1.00 17.60 9   D 1 
ATOM 2721 C CG2 . THR D 4 9   ? -16.745 -20.632 -18.257 1.00 17.03 9   D 1 
ATOM 2722 N N   . ASN D 4 10  ? -13.138 -19.620 -15.272 1.00 22.51 10  D 1 
ATOM 2723 C CA  . ASN D 4 10  ? -12.420 -18.749 -14.356 1.00 23.16 10  D 1 
ATOM 2724 C C   . ASN D 4 10  ? -12.993 -17.342 -14.549 1.00 24.44 10  D 1 
ATOM 2725 O O   . ASN D 4 10  ? -12.829 -16.746 -15.613 1.00 22.83 10  D 1 
ATOM 2726 C CB  . ASN D 4 10  ? -10.910 -18.867 -14.654 1.00 21.08 10  D 1 
ATOM 2727 C CG  . ASN D 4 10  ? -10.055 -19.013 -13.410 1.00 18.33 10  D 1 
ATOM 2728 O OD1 . ASN D 4 10  ? -10.496 -18.862 -12.297 1.00 16.80 10  D 1 
ATOM 2729 N ND2 . ASN D 4 10  ? -8.794  -19.323 -13.584 1.00 17.90 10  D 1 
ATOM 2730 N N   . GLY D 4 11  ? -13.751 -16.858 -13.568 1.00 23.74 11  D 1 
ATOM 2731 C CA  . GLY D 4 11  ? -14.494 -15.608 -13.630 1.00 23.74 11  D 1 
ATOM 2732 C C   . GLY D 4 11  ? -13.538 -14.425 -13.654 1.00 25.21 11  D 1 
ATOM 2733 O O   . GLY D 4 11  ? -13.339 -13.761 -12.645 1.00 23.28 11  D 1 
ATOM 2734 N N   . THR D 4 12  ? -12.929 -14.175 -14.801 1.00 26.64 12  D 1 
ATOM 2735 C CA  . THR D 4 12  ? -12.189 -12.951 -15.084 1.00 27.34 12  D 1 
ATOM 2736 C C   . THR D 4 12  ? -13.177 -11.801 -14.945 1.00 28.81 12  D 1 
ATOM 2737 O O   . THR D 4 12  ? -13.951 -11.538 -15.865 1.00 27.48 12  D 1 
ATOM 2738 C CB  . THR D 4 12  ? -11.564 -12.970 -16.484 1.00 25.09 12  D 1 
ATOM 2739 O OG1 . THR D 4 12  ? -12.350 -13.684 -17.413 1.00 22.70 12  D 1 
ATOM 2740 C CG2 . THR D 4 12  ? -10.192 -13.628 -16.487 1.00 22.15 12  D 1 
ATOM 2741 N N   . GLN D 4 13  ? -13.193 -11.147 -13.775 1.00 29.53 13  D 1 
ATOM 2742 C CA  . GLN D 4 13  ? -13.983 -9.938  -13.596 1.00 29.91 13  D 1 
ATOM 2743 C C   . GLN D 4 13  ? -13.641 -9.001  -14.755 1.00 31.70 13  D 1 
ATOM 2744 O O   . GLN D 4 13  ? -12.460 -8.691  -14.959 1.00 29.90 13  D 1 
ATOM 2745 C CB  . GLN D 4 13  ? -13.673 -9.264  -12.249 1.00 27.92 13  D 1 
ATOM 2746 C CG  . GLN D 4 13  ? -14.498 -9.829  -11.087 1.00 24.14 13  D 1 
ATOM 2747 C CD  . GLN D 4 13  ? -14.268 -9.033  -9.801  1.00 21.57 13  D 1 
ATOM 2748 O OE1 . GLN D 4 13  ? -13.346 -8.245  -9.678  1.00 21.16 13  D 1 
ATOM 2749 N NE2 . GLN D 4 13  ? -15.093 -9.210  -8.800  1.00 20.65 13  D 1 
ATOM 2750 N N   . PRO D 4 14  ? -14.629 -8.601  -15.562 1.00 33.03 14  D 1 
ATOM 2751 C CA  . PRO D 4 14  ? -14.345 -7.815  -16.738 1.00 33.16 14  D 1 
ATOM 2752 C C   . PRO D 4 14  ? -13.749 -6.481  -16.287 1.00 34.86 14  D 1 
ATOM 2753 O O   . PRO D 4 14  ? -14.409 -5.698  -15.605 1.00 34.08 14  D 1 
ATOM 2754 C CB  . PRO D 4 14  ? -15.685 -7.700  -17.489 1.00 31.01 14  D 1 
ATOM 2755 C CG  . PRO D 4 14  ? -16.736 -7.962  -16.414 1.00 30.72 14  D 1 
ATOM 2756 C CD  . PRO D 4 14  ? -16.031 -8.889  -15.434 1.00 33.36 14  D 1 
ATOM 2757 N N   . LEU D 4 15  ? -12.525 -6.215  -16.710 1.00 45.14 15  D 1 
ATOM 2758 C CA  . LEU D 4 15  ? -11.784 -4.981  -16.417 1.00 45.83 15  D 1 
ATOM 2759 C C   . LEU D 4 15  ? -12.551 -3.701  -16.798 1.00 47.97 15  D 1 
ATOM 2760 O O   . LEU D 4 15  ? -12.185 -2.620  -16.344 1.00 45.57 15  D 1 
ATOM 2761 C CB  . LEU D 4 15  ? -10.450 -5.033  -17.186 1.00 42.54 15  D 1 
ATOM 2762 C CG  . LEU D 4 15  ? -9.329  -5.781  -16.448 1.00 39.07 15  D 1 
ATOM 2763 C CD1 . LEU D 4 15  ? -8.345  -6.406  -17.437 1.00 35.53 15  D 1 
ATOM 2764 C CD2 . LEU D 4 15  ? -8.547  -4.824  -15.542 1.00 36.28 15  D 1 
ATOM 2765 N N   . SER D 4 16  ? -13.594 -3.800  -17.612 1.00 45.11 16  D 1 
ATOM 2766 C CA  . SER D 4 16  ? -14.472 -2.682  -17.962 1.00 47.03 16  D 1 
ATOM 2767 C C   . SER D 4 16  ? -15.306 -2.195  -16.780 1.00 50.53 16  D 1 
ATOM 2768 O O   . SER D 4 16  ? -15.495 -0.998  -16.659 1.00 47.87 16  D 1 
ATOM 2769 C CB  . SER D 4 16  ? -15.407 -3.064  -19.116 1.00 43.83 16  D 1 
ATOM 2770 O OG  . SER D 4 16  ? -16.166 -4.216  -18.803 1.00 40.03 16  D 1 
ATOM 2771 N N   . LYS D 4 17  ? -15.762 -3.084  -15.885 1.00 48.12 17  D 1 
ATOM 2772 C CA  . LYS D 4 17  ? -16.605 -2.715  -14.741 1.00 50.38 17  D 1 
ATOM 2773 C C   . LYS D 4 17  ? -15.920 -1.746  -13.775 1.00 53.92 17  D 1 
ATOM 2774 O O   . LYS D 4 17  ? -16.575 -0.914  -13.177 1.00 50.47 17  D 1 
ATOM 2775 C CB  . LYS D 4 17  ? -17.075 -3.956  -13.969 1.00 44.91 17  D 1 
ATOM 2776 C CG  . LYS D 4 17  ? -18.252 -4.648  -14.659 1.00 40.02 17  D 1 
ATOM 2777 C CD  . LYS D 4 17  ? -18.901 -5.686  -13.728 1.00 35.75 17  D 1 
ATOM 2778 C CE  . LYS D 4 17  ? -20.188 -6.203  -14.359 1.00 30.68 17  D 1 
ATOM 2779 N NZ  . LYS D 4 17  ? -20.972 -7.002  -13.403 1.00 26.06 17  D 1 
ATOM 2780 N N   . THR D 4 18  ? -14.599 -1.803  -13.646 1.00 71.82 18  D 1 
ATOM 2781 C CA  . THR D 4 18  ? -13.842 -0.916  -12.747 1.00 75.32 18  D 1 
ATOM 2782 C C   . THR D 4 18  ? -13.816 0.554   -13.190 1.00 80.88 18  D 1 
ATOM 2783 O O   . THR D 4 18  ? -13.364 1.408   -12.427 1.00 77.46 18  D 1 
ATOM 2784 C CB  . THR D 4 18  ? -12.395 -1.401  -12.574 1.00 65.80 18  D 1 
ATOM 2785 O OG1 . THR D 4 18  ? -11.738 -1.532  -13.811 1.00 55.86 18  D 1 
ATOM 2786 C CG2 . THR D 4 18  ? -12.333 -2.759  -11.881 1.00 51.84 18  D 1 
ATOM 2787 N N   . TRP D 4 19  ? -14.288 0.862   -14.401 1.00 84.71 19  D 1 
ATOM 2788 C CA  . TRP D 4 19  ? -14.329 2.203   -14.975 1.00 88.31 19  D 1 
ATOM 2789 C C   . TRP D 4 19  ? -15.745 2.723   -15.215 1.00 88.95 19  D 1 
ATOM 2790 O O   . TRP D 4 19  ? -15.900 3.800   -15.785 1.00 85.15 19  D 1 
ATOM 2791 C CB  . TRP D 4 19  ? -13.474 2.241   -16.244 1.00 89.19 19  D 1 
ATOM 2792 C CG  . TRP D 4 19  ? -12.012 2.012   -16.001 1.00 90.04 19  D 1 
ATOM 2793 C CD1 . TRP D 4 19  ? -11.325 0.894   -16.314 1.00 89.40 19  D 1 
ATOM 2794 C CD2 . TRP D 4 19  ? -11.063 2.897   -15.331 1.00 91.29 19  D 1 
ATOM 2795 N NE1 . TRP D 4 19  ? -10.007 1.022   -15.892 1.00 89.50 19  D 1 
ATOM 2796 C CE2 . TRP D 4 19  ? -9.812  2.232   -15.273 1.00 90.84 19  D 1 
ATOM 2797 C CE3 . TRP D 4 19  ? -11.152 4.191   -14.755 1.00 91.09 19  D 1 
ATOM 2798 C CZ2 . TRP D 4 19  ? -8.690  2.810   -14.640 1.00 90.78 19  D 1 
ATOM 2799 C CZ3 . TRP D 4 19  ? -10.033 4.763   -14.134 1.00 90.45 19  D 1 
ATOM 2800 C CH2 . TRP D 4 19  ? -8.818  4.075   -14.072 1.00 90.29 19  D 1 
ATOM 2801 N N   . GLU D 4 20  ? -16.767 1.990   -14.765 1.00 88.49 20  D 1 
ATOM 2802 C CA  . GLU D 4 20  ? -18.130 2.502   -14.754 1.00 88.33 20  D 1 
ATOM 2803 C C   . GLU D 4 20  ? -18.202 3.765   -13.887 1.00 88.66 20  D 1 
ATOM 2804 O O   . GLU D 4 20  ? -17.601 3.861   -12.813 1.00 86.62 20  D 1 
ATOM 2805 C CB  . GLU D 4 20  ? -19.121 1.422   -14.291 1.00 85.20 20  D 1 
ATOM 2806 C CG  . GLU D 4 20  ? -19.342 0.369   -15.393 1.00 73.77 20  D 1 
ATOM 2807 C CD  . GLU D 4 20  ? -20.177 -0.855  -14.963 1.00 66.86 20  D 1 
ATOM 2808 O OE1 . GLU D 4 20  ? -20.279 -1.799  -15.778 1.00 58.03 20  D 1 
ATOM 2809 O OE2 . GLU D 4 20  ? -20.652 -0.888  -13.817 1.00 59.03 20  D 1 
ATOM 2810 N N   . LEU D 4 21  ? -18.887 4.786   -14.404 1.00 89.08 21  D 1 
ATOM 2811 C CA  . LEU D 4 21  ? -19.063 6.053   -13.715 1.00 90.00 21  D 1 
ATOM 2812 C C   . LEU D 4 21  ? -20.337 5.987   -12.875 1.00 89.48 21  D 1 
ATOM 2813 O O   . LEU D 4 21  ? -21.395 5.615   -13.381 1.00 87.30 21  D 1 
ATOM 2814 C CB  . LEU D 4 21  ? -19.099 7.212   -14.726 1.00 90.68 21  D 1 
ATOM 2815 C CG  . LEU D 4 21  ? -17.825 7.373   -15.581 1.00 91.17 21  D 1 
ATOM 2816 C CD1 . LEU D 4 21  ? -17.984 8.595   -16.504 1.00 88.44 21  D 1 
ATOM 2817 C CD2 . LEU D 4 21  ? -16.568 7.575   -14.743 1.00 88.22 21  D 1 
ATOM 2818 N N   . SER D 4 22  ? -20.248 6.403   -11.614 1.00 86.55 22  D 1 
ATOM 2819 C CA  . SER D 4 22  ? -21.419 6.534   -10.758 1.00 86.16 22  D 1 
ATOM 2820 C C   . SER D 4 22  ? -22.359 7.634   -11.259 1.00 87.26 22  D 1 
ATOM 2821 O O   . SER D 4 22  ? -21.955 8.523   -12.020 1.00 87.41 22  D 1 
ATOM 2822 C CB  . SER D 4 22  ? -20.993 6.803   -9.311  1.00 84.30 22  D 1 
ATOM 2823 O OG  . SER D 4 22  ? -20.452 8.095   -9.161  1.00 83.37 22  D 1 
ATOM 2824 N N   . LEU D 4 23  ? -23.609 7.649   -10.783 1.00 87.59 23  D 1 
ATOM 2825 C CA  . LEU D 4 23  ? -24.562 8.708   -11.119 1.00 88.37 23  D 1 
ATOM 2826 C C   . LEU D 4 23  ? -24.037 10.099  -10.744 1.00 89.47 23  D 1 
ATOM 2827 O O   . LEU D 4 23  ? -24.201 11.046  -11.510 1.00 88.64 23  D 1 
ATOM 2828 C CB  . LEU D 4 23  ? -25.908 8.425   -10.432 1.00 87.00 23  D 1 
ATOM 2829 C CG  . LEU D 4 23  ? -26.654 7.189   -10.989 1.00 81.13 23  D 1 
ATOM 2830 C CD1 . LEU D 4 23  ? -27.906 6.929   -10.165 1.00 74.71 23  D 1 
ATOM 2831 C CD2 . LEU D 4 23  ? -27.080 7.381   -12.448 1.00 74.54 23  D 1 
ATOM 2832 N N   . TYR D 4 24  ? -23.329 10.226  -9.624  1.00 88.11 24  D 1 
ATOM 2833 C CA  . TYR D 4 24  ? -22.635 11.463  -9.275  1.00 89.38 24  D 1 
ATOM 2834 C C   . TYR D 4 24  ? -21.554 11.812  -10.300 1.00 90.15 24  D 1 
ATOM 2835 O O   . TYR D 4 24  ? -21.470 12.936  -10.778 1.00 89.65 24  D 1 
ATOM 2836 C CB  . TYR D 4 24  ? -22.018 11.349  -7.877  1.00 89.30 24  D 1 
ATOM 2837 C CG  . TYR D 4 24  ? -21.120 12.534  -7.555  1.00 89.03 24  D 1 
ATOM 2838 C CD1 . TYR D 4 24  ? -19.722 12.432  -7.682  1.00 87.06 24  D 1 
ATOM 2839 C CD2 . TYR D 4 24  ? -21.697 13.768  -7.223  1.00 87.39 24  D 1 
ATOM 2840 C CE1 . TYR D 4 24  ? -18.904 13.563  -7.477  1.00 88.05 24  D 1 
ATOM 2841 C CE2 . TYR D 4 24  ? -20.887 14.904  -7.020  1.00 87.15 24  D 1 
ATOM 2842 C CZ  . TYR D 4 24  ? -19.499 14.797  -7.156  1.00 89.79 24  D 1 
ATOM 2843 O OH  . TYR D 4 24  ? -18.721 15.919  -6.986  1.00 88.05 24  D 1 
ATOM 2844 N N   . GLU D 4 25  ? -20.720 10.839  -10.665 1.00 90.37 25  D 1 
ATOM 2845 C CA  . GLU D 4 25  ? -19.616 11.059  -11.603 1.00 90.64 25  D 1 
ATOM 2846 C C   . GLU D 4 25  ? -20.123 11.446  -13.003 1.00 90.93 25  D 1 
ATOM 2847 O O   . GLU D 4 25  ? -19.481 12.244  -13.679 1.00 90.10 25  D 1 
ATOM 2848 C CB  . GLU D 4 25  ? -18.745 9.805   -11.679 1.00 90.39 25  D 1 
ATOM 2849 C CG  . GLU D 4 25  ? -17.873 9.614   -10.423 1.00 89.28 25  D 1 
ATOM 2850 C CD  . GLU D 4 25  ? -17.087 8.297   -10.476 1.00 89.91 25  D 1 
ATOM 2851 O OE1 . GLU D 4 25  ? -15.884 8.296   -10.121 1.00 82.87 25  D 1 
ATOM 2852 O OE2 . GLU D 4 25  ? -17.628 7.261   -10.908 1.00 84.54 25  D 1 
ATOM 2853 N N   . LEU D 4 26  ? -21.287 10.941  -13.414 1.00 92.11 26  D 1 
ATOM 2854 C CA  . LEU D 4 26  ? -21.912 11.266  -14.695 1.00 92.03 26  D 1 
ATOM 2855 C C   . LEU D 4 26  ? -22.329 12.739  -14.797 1.00 92.41 26  D 1 
ATOM 2856 O O   . LEU D 4 26  ? -22.274 13.301  -15.890 1.00 91.12 26  D 1 
ATOM 2857 C CB  . LEU D 4 26  ? -23.126 10.351  -14.939 1.00 91.57 26  D 1 
ATOM 2858 C CG  . LEU D 4 26  ? -22.755 8.904   -15.305 1.00 88.93 26  D 1 
ATOM 2859 C CD1 . LEU D 4 26  ? -24.026 8.048   -15.354 1.00 85.73 26  D 1 
ATOM 2860 C CD2 . LEU D 4 26  ? -22.068 8.806   -16.669 1.00 85.63 26  D 1 
ATOM 2861 N N   . GLN D 4 27  ? -22.693 13.378  -13.696 1.00 93.62 27  D 1 
ATOM 2862 C CA  . GLN D 4 27  ? -23.087 14.789  -13.666 1.00 93.21 27  D 1 
ATOM 2863 C C   . GLN D 4 27  ? -22.058 15.726  -13.025 1.00 94.05 27  D 1 
ATOM 2864 O O   . GLN D 4 27  ? -22.306 16.921  -12.875 1.00 93.04 27  D 1 
ATOM 2865 C CB  . GLN D 4 27  ? -24.496 14.887  -13.048 1.00 91.83 27  D 1 
ATOM 2866 C CG  . GLN D 4 27  ? -24.583 14.500  -11.563 1.00 83.25 27  D 1 
ATOM 2867 C CD  . GLN D 4 27  ? -24.193 15.638  -10.625 1.00 80.83 27  D 1 
ATOM 2868 O OE1 . GLN D 4 27  ? -24.618 16.771  -10.786 1.00 71.29 27  D 1 
ATOM 2869 N NE2 . GLN D 4 27  ? -23.380 15.387  -9.638  1.00 69.74 27  D 1 
ATOM 2870 N N   . ARG D 4 28  ? -20.885 15.206  -12.634 1.00 93.40 28  D 1 
ATOM 2871 C CA  . ARG D 4 28  ? -19.846 15.973  -11.947 1.00 93.61 28  D 1 
ATOM 2872 C C   . ARG D 4 28  ? -19.385 17.161  -12.779 1.00 94.27 28  D 1 
ATOM 2873 O O   . ARG D 4 28  ? -18.997 17.009  -13.940 1.00 93.77 28  D 1 
ATOM 2874 C CB  . ARG D 4 28  ? -18.654 15.063  -11.613 1.00 92.89 28  D 1 
ATOM 2875 C CG  . ARG D 4 28  ? -17.677 15.724  -10.634 1.00 90.38 28  D 1 
ATOM 2876 C CD  . ARG D 4 28  ? -16.384 14.906  -10.467 1.00 90.00 28  D 1 
ATOM 2877 N NE  . ARG D 4 28  ? -15.508 15.050  -11.640 1.00 88.19 28  D 1 
ATOM 2878 C CZ  . ARG D 4 28  ? -14.672 16.058  -11.882 1.00 89.02 28  D 1 
ATOM 2879 N NH1 . ARG D 4 28  ? -14.513 17.049  -11.046 1.00 80.53 28  D 1 
ATOM 2880 N NH2 . ARG D 4 28  ? -13.969 16.087  -12.981 1.00 83.31 28  D 1 
ATOM 2881 N N   . THR D 4 29  ? -19.320 18.334  -12.150 1.00 95.58 29  D 1 
ATOM 2882 C CA  . THR D 4 29  ? -18.755 19.551  -12.736 1.00 95.95 29  D 1 
ATOM 2883 C C   . THR D 4 29  ? -17.293 19.732  -12.336 1.00 96.75 29  D 1 
ATOM 2884 O O   . THR D 4 29  ? -16.848 19.186  -11.308 1.00 95.93 29  D 1 
ATOM 2885 C CB  . THR D 4 29  ? -19.587 20.789  -12.376 1.00 94.93 29  D 1 
ATOM 2886 O OG1 . THR D 4 29  ? -19.691 20.919  -10.980 1.00 89.78 29  D 1 
ATOM 2887 C CG2 . THR D 4 29  ? -21.001 20.701  -12.941 1.00 88.47 29  D 1 
ATOM 2888 N N   . PRO D 4 30  ? -16.492 20.505  -13.108 1.00 96.95 30  D 1 
ATOM 2889 C CA  . PRO D 4 30  ? -15.110 20.798  -12.758 1.00 97.08 30  D 1 
ATOM 2890 C C   . PRO D 4 30  ? -14.968 21.459  -11.382 1.00 97.08 30  D 1 
ATOM 2891 O O   . PRO D 4 30  ? -15.840 22.191  -10.919 1.00 96.09 30  D 1 
ATOM 2892 C CB  . PRO D 4 30  ? -14.586 21.715  -13.876 1.00 96.26 30  D 1 
ATOM 2893 C CG  . PRO D 4 30  ? -15.482 21.377  -15.061 1.00 94.30 30  D 1 
ATOM 2894 C CD  . PRO D 4 30  ? -16.817 21.074  -14.404 1.00 96.72 30  D 1 
ATOM 2895 N N   . GLN D 4 31  ? -13.831 21.217  -10.733 1.00 96.71 31  D 1 
ATOM 2896 C CA  . GLN D 4 31  ? -13.388 21.963  -9.553  1.00 96.97 31  D 1 
ATOM 2897 C C   . GLN D 4 31  ? -12.500 23.109  -10.026 1.00 97.01 31  D 1 
ATOM 2898 O O   . GLN D 4 31  ? -11.344 22.886  -10.371 1.00 95.58 31  D 1 
ATOM 2899 C CB  . GLN D 4 31  ? -12.649 21.028  -8.602  1.00 96.53 31  D 1 
ATOM 2900 C CG  . GLN D 4 31  ? -13.572 20.050  -7.867  1.00 94.92 31  D 1 
ATOM 2901 C CD  . GLN D 4 31  ? -14.351 20.679  -6.713  1.00 95.84 31  D 1 
ATOM 2902 O OE1 . GLN D 4 31  ? -14.259 21.854  -6.392  1.00 89.04 31  D 1 
ATOM 2903 N NE2 . GLN D 4 31  ? -15.135 19.885  -6.021  1.00 87.82 31  D 1 
ATOM 2904 N N   . GLU D 4 32  ? -13.052 24.311  -10.070 1.00 96.41 32  D 1 
ATOM 2905 C CA  . GLU D 4 32  ? -12.371 25.472  -10.628 1.00 96.14 32  D 1 
ATOM 2906 C C   . GLU D 4 32  ? -11.079 25.814  -9.890  1.00 96.19 32  D 1 
ATOM 2907 O O   . GLU D 4 32  ? -10.937 25.578  -8.688  1.00 94.65 32  D 1 
ATOM 2908 C CB  . GLU D 4 32  ? -13.303 26.689  -10.664 1.00 94.76 32  D 1 
ATOM 2909 C CG  . GLU D 4 32  ? -14.483 26.461  -11.611 1.00 86.15 32  D 1 
ATOM 2910 C CD  . GLU D 4 32  ? -15.360 27.703  -11.793 1.00 77.05 32  D 1 
ATOM 2911 O OE1 . GLU D 4 32  ? -16.320 27.599  -12.586 1.00 69.30 32  D 1 
ATOM 2912 O OE2 . GLU D 4 32  ? -15.085 28.730  -11.142 1.00 69.07 32  D 1 
ATOM 2913 N N   . ALA D 4 33  ? -10.129 26.371  -10.631 1.00 96.00 33  D 1 
ATOM 2914 C CA  . ALA D 4 33  ? -8.843  26.768  -10.094 1.00 95.91 33  D 1 
ATOM 2915 C C   . ALA D 4 33  ? -8.983  27.963  -9.147  1.00 96.16 33  D 1 
ATOM 2916 O O   . ALA D 4 33  ? -9.691  28.924  -9.431  1.00 94.30 33  D 1 
ATOM 2917 C CB  . ALA D 4 33  ? -7.896  27.083  -11.243 1.00 94.37 33  D 1 
ATOM 2918 N N   . ILE D 4 34  ? -8.224  27.932  -8.058  1.00 95.33 34  D 1 
ATOM 2919 C CA  . ILE D 4 34  ? -8.001  29.102  -7.212  1.00 95.05 34  D 1 
ATOM 2920 C C   . ILE D 4 34  ? -7.009  30.013  -7.936  1.00 94.64 34  D 1 
ATOM 2921 O O   . ILE D 4 34  ? -5.910  29.585  -8.291  1.00 92.80 34  D 1 
ATOM 2922 C CB  . ILE D 4 34  ? -7.516  28.677  -5.814  1.00 94.41 34  D 1 
ATOM 2923 C CG1 . ILE D 4 34  ? -8.506  27.696  -5.145  1.00 91.92 34  D 1 
ATOM 2924 C CG2 . ILE D 4 34  ? -7.308  29.923  -4.947  1.00 91.71 34  D 1 
ATOM 2925 C CD1 . ILE D 4 34  ? -8.013  27.109  -3.820  1.00 89.55 34  D 1 
ATOM 2926 N N   . THR D 4 35  ? -7.406  31.270  -8.176  1.00 94.50 35  D 1 
ATOM 2927 C CA  . THR D 4 35  ? -6.648  32.243  -8.982  1.00 93.37 35  D 1 
ATOM 2928 C C   . THR D 4 35  ? -6.338  33.538  -8.236  1.00 92.78 35  D 1 
ATOM 2929 O O   . THR D 4 35  ? -5.670  34.409  -8.786  1.00 88.13 35  D 1 
ATOM 2930 C CB  . THR D 4 35  ? -7.377  32.562  -10.297 1.00 90.93 35  D 1 
ATOM 2931 O OG1 . THR D 4 35  ? -8.683  33.004  -10.032 1.00 84.32 35  D 1 
ATOM 2932 C CG2 . THR D 4 35  ? -7.478  31.348  -11.220 1.00 81.49 35  D 1 
ATOM 2933 N N   . ASP D 4 36  ? -6.769  33.663  -6.990  1.00 92.28 36  D 1 
ATOM 2934 C CA  . ASP D 4 36  ? -6.690  34.877  -6.170  1.00 90.04 36  D 1 
ATOM 2935 C C   . ASP D 4 36  ? -5.293  35.169  -5.584  1.00 88.23 36  D 1 
ATOM 2936 O O   . ASP D 4 36  ? -5.117  36.070  -4.774  1.00 78.19 36  D 1 
ATOM 2937 C CB  . ASP D 4 36  ? -7.756  34.783  -5.066  1.00 85.81 36  D 1 
ATOM 2938 C CG  . ASP D 4 36  ? -7.521  33.631  -4.077  1.00 79.19 36  D 1 
ATOM 2939 O OD1 . ASP D 4 36  ? -6.577  32.833  -4.295  1.00 69.86 36  D 1 
ATOM 2940 O OD2 . ASP D 4 36  ? -8.309  33.519  -3.119  1.00 72.58 36  D 1 
ATOM 2941 N N   . GLY D 4 37  ? -4.263  34.403  -6.002  1.00 88.49 37  D 1 
ATOM 2942 C CA  . GLY D 4 37  ? -2.899  34.571  -5.502  1.00 88.52 37  D 1 
ATOM 2943 C C   . GLY D 4 37  ? -2.654  33.954  -4.133  1.00 90.46 37  D 1 
ATOM 2944 O O   . GLY D 4 37  ? -1.607  34.230  -3.537  1.00 86.34 37  D 1 
ATOM 2945 N N   . LEU D 4 38  ? -3.557  33.111  -3.649  1.00 91.05 38  D 1 
ATOM 2946 C CA  . LEU D 4 38  ? -3.389  32.368  -2.410  1.00 92.01 38  D 1 
ATOM 2947 C C   . LEU D 4 38  ? -2.023  31.674  -2.355  1.00 92.47 38  D 1 
ATOM 2948 O O   . LEU D 4 38  ? -1.643  30.915  -3.250  1.00 90.64 38  D 1 
ATOM 2949 C CB  . LEU D 4 38  ? -4.529  31.343  -2.279  1.00 90.12 38  D 1 
ATOM 2950 C CG  . LEU D 4 38  ? -4.484  30.499  -0.989  1.00 86.99 38  D 1 
ATOM 2951 C CD1 . LEU D 4 38  ? -4.790  31.338  0.252   1.00 81.34 38  D 1 
ATOM 2952 C CD2 . LEU D 4 38  ? -5.520  29.380  -1.061  1.00 81.77 38  D 1 
ATOM 2953 N N   . GLU D 4 39  ? -1.283  31.916  -1.271  1.00 92.23 39  D 1 
ATOM 2954 C CA  . GLU D 4 39  ? -0.054  31.208  -0.971  1.00 92.39 39  D 1 
ATOM 2955 C C   . GLU D 4 39  ? -0.342  30.008  -0.071  1.00 91.55 39  D 1 
ATOM 2956 O O   . GLU D 4 39  ? -0.976  30.127  0.977   1.00 89.05 39  D 1 
ATOM 2957 C CB  . GLU D 4 39  ? 0.994   32.123  -0.326  1.00 90.20 39  D 1 
ATOM 2958 C CG  . GLU D 4 39  ? 1.538   33.159  -1.302  1.00 83.64 39  D 1 
ATOM 2959 C CD  . GLU D 4 39  ? 2.725   33.961  -0.753  1.00 82.44 39  D 1 
ATOM 2960 O OE1 . GLU D 4 39  ? 3.364   34.683  -1.552  1.00 75.22 39  D 1 
ATOM 2961 O OE2 . GLU D 4 39  ? 3.028   33.848  0.466   1.00 76.97 39  D 1 
ATOM 2962 N N   . ILE D 4 40  ? 0.192   28.868  -0.464  1.00 91.35 40  D 1 
ATOM 2963 C CA  . ILE D 4 40  ? 0.152   27.666  0.346   1.00 90.32 40  D 1 
ATOM 2964 C C   . ILE D 4 40  ? 1.496   27.456  1.034   1.00 90.48 40  D 1 
ATOM 2965 O O   . ILE D 4 40  ? 2.566   27.688  0.468   1.00 87.91 40  D 1 
ATOM 2966 C CB  . ILE D 4 40  ? -0.314  26.437  -0.453  1.00 87.79 40  D 1 
ATOM 2967 C CG1 . ILE D 4 40  ? 0.588   26.157  -1.667  1.00 79.38 40  D 1 
ATOM 2968 C CG2 . ILE D 4 40  ? -1.777  26.645  -0.881  1.00 74.76 40  D 1 
ATOM 2969 C CD1 . ILE D 4 40  ? 0.325   24.779  -2.257  1.00 70.44 40  D 1 
ATOM 2970 N N   . VAL D 4 41  ? 1.422   26.990  2.275   1.00 88.18 41  D 1 
ATOM 2971 C CA  . VAL D 4 41  ? 2.594   26.628  3.067   1.00 87.07 41  D 1 
ATOM 2972 C C   . VAL D 4 41  ? 2.808   25.129  2.924   1.00 85.92 41  D 1 
ATOM 2973 O O   . VAL D 4 41  ? 2.041   24.329  3.458   1.00 83.82 41  D 1 
ATOM 2974 C CB  . VAL D 4 41  ? 2.425   27.054  4.531   1.00 85.03 41  D 1 
ATOM 2975 C CG1 . VAL D 4 41  ? 3.658   26.698  5.345   1.00 78.64 41  D 1 
ATOM 2976 C CG2 . VAL D 4 41  ? 2.217   28.571  4.637   1.00 79.90 41  D 1 
ATOM 2977 N N   . VAL D 4 42  ? 3.869   24.751  2.224   1.00 86.70 42  D 1 
ATOM 2978 C CA  . VAL D 4 42  ? 4.228   23.346  2.042   1.00 85.64 42  D 1 
ATOM 2979 C C   . VAL D 4 42  ? 5.260   22.961  3.085   1.00 84.47 42  D 1 
ATOM 2980 O O   . VAL D 4 42  ? 6.404   23.416  3.067   1.00 81.45 42  D 1 
ATOM 2981 C CB  . VAL D 4 42  ? 4.699   23.034  0.618   1.00 83.49 42  D 1 
ATOM 2982 C CG1 . VAL D 4 42  ? 4.889   21.529  0.453   1.00 76.05 42  D 1 
ATOM 2983 C CG2 . VAL D 4 42  ? 3.678   23.501  -0.422  1.00 77.47 42  D 1 
ATOM 2984 N N   . SER D 4 43  ? 4.852   22.095  4.011   1.00 82.40 43  D 1 
ATOM 2985 C CA  . SER D 4 43  ? 5.779   21.440  4.925   1.00 80.24 43  D 1 
ATOM 2986 C C   . SER D 4 43  ? 6.382   20.208  4.249   1.00 79.81 43  D 1 
ATOM 2987 O O   . SER D 4 43  ? 5.638   19.385  3.710   1.00 76.41 43  D 1 
ATOM 2988 C CB  . SER D 4 43  ? 5.068   21.042  6.210   1.00 75.76 43  D 1 
ATOM 2989 O OG  . SER D 4 43  ? 5.912   20.245  7.024   1.00 67.34 43  D 1 
ATOM 2990 N N   . PRO D 4 44  ? 7.698   19.995  4.342   1.00 74.56 44  D 1 
ATOM 2991 C CA  . PRO D 4 44  ? 8.327   18.780  3.836   1.00 71.17 44  D 1 
ATOM 2992 C C   . PRO D 4 44  ? 7.714   17.497  4.397   1.00 72.50 44  D 1 
ATOM 2993 O O   . PRO D 4 44  ? 7.646   16.483  3.715   1.00 69.56 44  D 1 
ATOM 2994 C CB  . PRO D 4 44  ? 9.792   18.897  4.242   1.00 67.23 44  D 1 
ATOM 2995 C CG  . PRO D 4 44  ? 10.006  20.399  4.381   1.00 65.29 44  D 1 
ATOM 2996 C CD  . PRO D 4 44  ? 8.675   20.910  4.893   1.00 66.00 44  D 1 
ATOM 2997 N N   . ARG D 4 45  ? 7.237   17.547  5.634   1.00 72.66 45  D 1 
ATOM 2998 C CA  . ARG D 4 45  ? 6.595   16.405  6.290   1.00 72.17 45  D 1 
ATOM 2999 C C   . ARG D 4 45  ? 5.225   16.083  5.690   1.00 74.49 45  D 1 
ATOM 3000 O O   . ARG D 4 45  ? 4.871   14.915  5.656   1.00 71.05 45  D 1 
ATOM 3001 C CB  . ARG D 4 45  ? 6.465   16.649  7.799   1.00 66.20 45  D 1 
ATOM 3002 C CG  . ARG D 4 45  ? 7.831   16.663  8.509   1.00 58.32 45  D 1 
ATOM 3003 C CD  . ARG D 4 45  ? 7.628   16.796  10.026  1.00 52.03 45  D 1 
ATOM 3004 N NE  . ARG D 4 45  ? 8.909   16.801  10.761  1.00 46.03 45  D 1 
ATOM 3005 C CZ  . ARG D 4 45  ? 9.058   16.924  12.068  1.00 39.87 45  D 1 
ATOM 3006 N NH1 . ARG D 4 45  ? 8.031   17.065  12.860  1.00 36.44 45  D 1 
ATOM 3007 N NH2 . ARG D 4 45  ? 10.245  16.905  12.599  1.00 34.48 45  D 1 
ATOM 3008 N N   . SER D 4 46  ? 4.480   17.073  5.226   1.00 75.47 46  D 1 
ATOM 3009 C CA  . SER D 4 46  ? 3.110   16.852  4.758   1.00 76.55 46  D 1 
ATOM 3010 C C   . SER D 4 46  ? 3.061   16.020  3.476   1.00 79.44 46  D 1 
ATOM 3011 O O   . SER D 4 46  ? 2.194   15.160  3.349   1.00 77.14 46  D 1 
ATOM 3012 C CB  . SER D 4 46  ? 2.364   18.172  4.564   1.00 72.55 46  D 1 
ATOM 3013 O OG  . SER D 4 46  ? 2.919   18.954  3.534   1.00 64.46 46  D 1 
ATOM 3014 N N   . LEU D 4 47  ? 4.023   16.200  2.574   1.00 81.63 47  D 1 
ATOM 3015 C CA  . LEU D 4 47  ? 4.101   15.489  1.295   1.00 83.68 47  D 1 
ATOM 3016 C C   . LEU D 4 47  ? 5.142   14.369  1.276   1.00 83.87 47  D 1 
ATOM 3017 O O   . LEU D 4 47  ? 5.416   13.784  0.231   1.00 81.39 47  D 1 
ATOM 3018 C CB  . LEU D 4 47  ? 4.349   16.505  0.167   1.00 83.89 47  D 1 
ATOM 3019 C CG  . LEU D 4 47  ? 3.189   17.478  -0.064  1.00 84.32 47  D 1 
ATOM 3020 C CD1 . LEU D 4 47  ? 3.608   18.496  -1.117  1.00 80.55 47  D 1 
ATOM 3021 C CD2 . LEU D 4 47  ? 1.922   16.774  -0.543  1.00 80.56 47  D 1 
ATOM 3022 N N   . HIS D 4 48  ? 5.729   14.046  2.428   1.00 81.58 48  D 1 
ATOM 3023 C CA  . HIS D 4 48  ? 6.824   13.084  2.489   1.00 81.10 48  D 1 
ATOM 3024 C C   . HIS D 4 48  ? 6.420   11.691  1.992   1.00 83.58 48  D 1 
ATOM 3025 O O   . HIS D 4 48  ? 7.193   11.033  1.308   1.00 82.19 48  D 1 
ATOM 3026 C CB  . HIS D 4 48  ? 7.327   13.029  3.932   1.00 77.58 48  D 1 
ATOM 3027 C CG  . HIS D 4 48  ? 8.617   12.279  4.084   1.00 71.28 48  D 1 
ATOM 3028 N ND1 . HIS D 4 48  ? 8.752   10.963  4.428   1.00 61.55 48  D 1 
ATOM 3029 C CD2 . HIS D 4 48  ? 9.881   12.797  3.984   1.00 60.99 48  D 1 
ATOM 3030 C CE1 . HIS D 4 48  ? 10.058  10.700  4.558   1.00 56.51 48  D 1 
ATOM 3031 N NE2 . HIS D 4 48  ? 10.776  11.788  4.291   1.00 56.48 48  D 1 
ATOM 3032 N N   . SER D 4 49  ? 5.198   11.243  2.274   1.00 82.51 49  D 1 
ATOM 3033 C CA  . SER D 4 49  ? 4.693   9.940   1.823   1.00 83.26 49  D 1 
ATOM 3034 C C   . SER D 4 49  ? 4.465   9.861   0.315   1.00 86.05 49  D 1 
ATOM 3035 O O   . SER D 4 49  ? 4.506   8.771   -0.245  1.00 84.47 49  D 1 
ATOM 3036 C CB  . SER D 4 49  ? 3.388   9.607   2.547   1.00 79.87 49  D 1 
ATOM 3037 O OG  . SER D 4 49  ? 2.519   10.712  2.635   1.00 71.31 49  D 1 
ATOM 3038 N N   . GLU D 4 50  ? 4.259   10.998  -0.352  1.00 87.63 50  D 1 
ATOM 3039 C CA  . GLU D 4 50  ? 3.967   11.062  -1.777  1.00 89.55 50  D 1 
ATOM 3040 C C   . GLU D 4 50  ? 5.225   11.331  -2.616  1.00 91.75 50  D 1 
ATOM 3041 O O   . GLU D 4 50  ? 5.352   10.795  -3.717  1.00 91.11 50  D 1 
ATOM 3042 C CB  . GLU D 4 50  ? 2.919   12.147  -2.038  1.00 89.02 50  D 1 
ATOM 3043 C CG  . GLU D 4 50  ? 1.527   11.846  -1.458  1.00 85.88 50  D 1 
ATOM 3044 C CD  . GLU D 4 50  ? 1.414   11.986  0.075   1.00 85.38 50  D 1 
ATOM 3045 O OE1 . GLU D 4 50  ? 0.464   11.428  0.659   1.00 77.08 50  D 1 
ATOM 3046 O OE2 . GLU D 4 50  ? 2.244   12.666  0.721   1.00 78.46 50  D 1 
ATOM 3047 N N   . LEU D 4 51  ? 6.149   12.140  -2.092  1.00 92.07 51  D 1 
ATOM 3048 C CA  . LEU D 4 51  ? 7.316   12.616  -2.837  1.00 92.74 51  D 1 
ATOM 3049 C C   . LEU D 4 51  ? 8.614   11.880  -2.502  1.00 93.57 51  D 1 
ATOM 3050 O O   . LEU D 4 51  ? 9.667   12.159  -3.083  1.00 92.56 51  D 1 
ATOM 3051 C CB  . LEU D 4 51  ? 7.465   14.134  -2.633  1.00 92.13 51  D 1 
ATOM 3052 C CG  . LEU D 4 51  ? 6.232   14.970  -3.009  1.00 90.68 51  D 1 
ATOM 3053 C CD1 . LEU D 4 51  ? 6.578   16.453  -2.879  1.00 87.37 51  D 1 
ATOM 3054 C CD2 . LEU D 4 51  ? 5.755   14.731  -4.440  1.00 87.05 51  D 1 
ATOM 3055 N N   . MET D 4 52  ? 8.579   10.928  -1.574  1.00 93.07 52  D 1 
ATOM 3056 C CA  . MET D 4 52  ? 9.745   10.154  -1.158  1.00 93.27 52  D 1 
ATOM 3057 C C   . MET D 4 52  ? 9.865   8.848   -1.946  1.00 94.67 52  D 1 
ATOM 3058 O O   . MET D 4 52  ? 8.909   8.099   -2.121  1.00 94.73 52  D 1 
ATOM 3059 C CB  . MET D 4 52  ? 9.679   9.900   0.350   1.00 90.97 52  D 1 
ATOM 3060 C CG  . MET D 4 52  ? 10.913  9.164   0.864   1.00 79.71 52  D 1 
ATOM 3061 S SD  . MET D 4 52  ? 10.876  8.716   2.622   1.00 71.78 52  D 1 
ATOM 3062 C CE  . MET D 4 52  ? 9.412   7.686   2.716   1.00 61.16 52  D 1 
ATOM 3063 N N   . CYS D 4 53  ? 11.097  8.521   -2.350  1.00 94.10 53  D 1 
ATOM 3064 C CA  . CYS D 4 53  ? 11.411  7.200   -2.880  1.00 95.55 53  D 1 
ATOM 3065 C C   . CYS D 4 53  ? 11.435  6.163   -1.746  1.00 95.49 53  D 1 
ATOM 3066 O O   . CYS D 4 53  ? 12.270  6.272   -0.849  1.00 94.76 53  D 1 
ATOM 3067 C CB  . CYS D 4 53  ? 12.754  7.262   -3.606  1.00 96.22 53  D 1 
ATOM 3068 S SG  . CYS D 4 53  ? 13.210  5.619   -4.237  1.00 96.50 53  D 1 
ATOM 3069 N N   . PRO D 4 54  ? 10.629  5.088   -1.809  1.00 95.87 54  D 1 
ATOM 3070 C CA  . PRO D 4 54  ? 10.591  4.094   -0.738  1.00 95.28 54  D 1 
ATOM 3071 C C   . PRO D 4 54  ? 11.855  3.234   -0.642  1.00 94.91 54  D 1 
ATOM 3072 O O   . PRO D 4 54  ? 12.047  2.540   0.348   1.00 93.25 54  D 1 
ATOM 3073 C CB  . PRO D 4 54  ? 9.344   3.253   -1.041  1.00 94.47 54  D 1 
ATOM 3074 C CG  . PRO D 4 54  ? 9.218   3.348   -2.558  1.00 92.78 54  D 1 
ATOM 3075 C CD  . PRO D 4 54  ? 9.685   4.770   -2.858  1.00 95.27 54  D 1 
ATOM 3076 N N   . ILE D 4 55  ? 12.746  3.265   -1.648  1.00 96.08 55  D 1 
ATOM 3077 C CA  . ILE D 4 55  ? 14.007  2.508   -1.641  1.00 95.98 55  D 1 
ATOM 3078 C C   . ILE D 4 55  ? 15.115  3.267   -0.907  1.00 95.41 55  D 1 
ATOM 3079 O O   . ILE D 4 55  ? 15.777  2.698   -0.054  1.00 94.06 55  D 1 
ATOM 3080 C CB  . ILE D 4 55  ? 14.440  2.127   -3.069  1.00 95.92 55  D 1 
ATOM 3081 C CG1 . ILE D 4 55  ? 13.366  1.235   -3.744  1.00 95.16 55  D 1 
ATOM 3082 C CG2 . ILE D 4 55  ? 15.807  1.415   -3.054  1.00 95.09 55  D 1 
ATOM 3083 C CD1 . ILE D 4 55  ? 13.670  0.892   -5.203  1.00 94.42 55  D 1 
ATOM 3084 N N   . CYS D 4 56  ? 15.347  4.532   -1.238  1.00 95.66 56  D 1 
ATOM 3085 C CA  . CYS D 4 56  ? 16.424  5.307   -0.608  1.00 95.34 56  D 1 
ATOM 3086 C C   . CYS D 4 56  ? 15.953  6.196   0.550   1.00 94.63 56  D 1 
ATOM 3087 O O   . CYS D 4 56  ? 16.803  6.788   1.214   1.00 93.16 56  D 1 
ATOM 3088 C CB  . CYS D 4 56  ? 17.197  6.098   -1.669  1.00 95.24 56  D 1 
ATOM 3089 S SG  . CYS D 4 56  ? 16.152  7.371   -2.448  1.00 94.91 56  D 1 
ATOM 3090 N N   . LEU D 4 57  ? 14.654  6.292   0.780   1.00 94.49 57  D 1 
ATOM 3091 C CA  . LEU D 4 57  ? 14.016  7.172   1.763   1.00 93.25 57  D 1 
ATOM 3092 C C   . LEU D 4 57  ? 14.454  8.639   1.601   1.00 92.35 57  D 1 
ATOM 3093 O O   . LEU D 4 57  ? 14.633  9.370   2.562   1.00 89.88 57  D 1 
ATOM 3094 C CB  . LEU D 4 57  ? 14.209  6.629   3.189   1.00 92.79 57  D 1 
ATOM 3095 C CG  . LEU D 4 57  ? 13.807  5.159   3.402   1.00 92.02 57  D 1 
ATOM 3096 C CD1 . LEU D 4 57  ? 14.070  4.783   4.865   1.00 89.67 57  D 1 
ATOM 3097 C CD2 . LEU D 4 57  ? 12.335  4.899   3.094   1.00 89.42 57  D 1 
ATOM 3098 N N   . ASP D 4 58  ? 14.662  9.041   0.353   1.00 93.72 58  D 1 
ATOM 3099 C CA  . ASP D 4 58  ? 14.973  10.416  -0.028  1.00 93.25 58  D 1 
ATOM 3100 C C   . ASP D 4 58  ? 13.915  10.937  -1.006  1.00 93.47 58  D 1 
ATOM 3101 O O   . ASP D 4 58  ? 13.123  10.155  -1.537  1.00 92.43 58  D 1 
ATOM 3102 C CB  . ASP D 4 58  ? 16.387  10.495  -0.632  1.00 92.12 58  D 1 
ATOM 3103 C CG  . ASP D 4 58  ? 17.155  11.742  -0.201  1.00 87.28 58  D 1 
ATOM 3104 O OD1 . ASP D 4 58  ? 16.521  12.765  0.126   1.00 83.06 58  D 1 
ATOM 3105 O OD2 . ASP D 4 58  ? 18.405  11.643  -0.056  1.00 81.28 58  D 1 
ATOM 3106 N N   . MET D 4 59  ? 13.927  12.228  -1.269  1.00 93.48 59  D 1 
ATOM 3107 C CA  . MET D 4 59  ? 13.072  12.790  -2.303  1.00 93.53 59  D 1 
ATOM 3108 C C   . MET D 4 59  ? 13.344  12.111  -3.650  1.00 94.64 59  D 1 
ATOM 3109 O O   . MET D 4 59  ? 14.490  11.823  -3.989  1.00 94.29 59  D 1 
ATOM 3110 C CB  . MET D 4 59  ? 13.296  14.302  -2.386  1.00 91.79 59  D 1 
ATOM 3111 C CG  . MET D 4 59  ? 12.276  14.988  -3.297  1.00 86.60 59  D 1 
ATOM 3112 S SD  . MET D 4 59  ? 12.524  16.783  -3.353  1.00 82.52 59  D 1 
ATOM 3113 C CE  . MET D 4 59  ? 11.888  17.234  -1.745  1.00 73.24 59  D 1 
ATOM 3114 N N   . LEU D 4 60  ? 12.279  11.866  -4.408  1.00 94.88 60  D 1 
ATOM 3115 C CA  . LEU D 4 60  ? 12.362  11.311  -5.749  1.00 95.83 60  D 1 
ATOM 3116 C C   . LEU D 4 60  ? 13.255  12.183  -6.641  1.00 95.88 60  D 1 
ATOM 3117 O O   . LEU D 4 60  ? 13.142  13.405  -6.660  1.00 95.08 60  D 1 
ATOM 3118 C CB  . LEU D 4 60  ? 10.951  11.174  -6.340  1.00 96.06 60  D 1 
ATOM 3119 C CG  . LEU D 4 60  ? 10.121  10.039  -5.711  1.00 95.81 60  D 1 
ATOM 3120 C CD1 . LEU D 4 60  ? 8.648   10.194  -6.070  1.00 94.40 60  D 1 
ATOM 3121 C CD2 . LEU D 4 60  ? 10.585  8.670   -6.206  1.00 94.42 60  D 1 
ATOM 3122 N N   . LYS D 4 61  ? 14.157  11.530  -7.369  1.00 96.61 61  D 1 
ATOM 3123 C CA  . LYS D 4 61  ? 15.053  12.143  -8.348  1.00 96.63 61  D 1 
ATOM 3124 C C   . LYS D 4 61  ? 15.049  11.305  -9.611  1.00 97.13 61  D 1 
ATOM 3125 O O   . LYS D 4 61  ? 15.233  10.089  -9.518  1.00 95.76 61  D 1 
ATOM 3126 C CB  . LYS D 4 61  ? 16.484  12.247  -7.807  1.00 94.87 61  D 1 
ATOM 3127 C CG  . LYS D 4 61  ? 16.592  13.208  -6.618  1.00 84.65 61  D 1 
ATOM 3128 C CD  . LYS D 4 61  ? 18.052  13.370  -6.189  1.00 80.28 61  D 1 
ATOM 3129 C CE  . LYS D 4 61  ? 18.105  14.337  -5.011  1.00 68.47 61  D 1 
ATOM 3130 N NZ  . LYS D 4 61  ? 19.501  14.665  -4.636  1.00 59.35 61  D 1 
ATOM 3131 N N   . ASN D 4 62  ? 14.886  11.937  -10.760 1.00 97.60 62  D 1 
ATOM 3132 C CA  . ASN D 4 62  ? 14.711  11.276  -12.047 1.00 97.80 62  D 1 
ATOM 3133 C C   . ASN D 4 62  ? 13.653  10.175  -11.919 1.00 97.91 62  D 1 
ATOM 3134 O O   . ASN D 4 62  ? 13.945  8.980   -12.020 1.00 96.90 62  D 1 
ATOM 3135 C CB  . ASN D 4 62  ? 16.063  10.770  -12.575 1.00 97.25 62  D 1 
ATOM 3136 C CG  . ASN D 4 62  ? 17.082  11.874  -12.773 1.00 93.19 62  D 1 
ATOM 3137 O OD1 . ASN D 4 62  ? 16.775  13.041  -12.925 1.00 82.60 62  D 1 
ATOM 3138 N ND2 . ASN D 4 62  ? 18.352  11.537  -12.775 1.00 80.59 62  D 1 
ATOM 3139 N N   . THR D 4 63  ? 12.435  10.571  -11.588 1.00 97.91 63  D 1 
ATOM 3140 C CA  . THR D 4 63  ? 11.359  9.661   -11.200 1.00 97.90 63  D 1 
ATOM 3141 C C   . THR D 4 63  ? 11.087  8.638   -12.295 1.00 98.06 63  D 1 
ATOM 3142 O O   . THR D 4 63  ? 10.912  8.964   -13.464 1.00 97.48 63  D 1 
ATOM 3143 C CB  . THR D 4 63  ? 10.093  10.432  -10.818 1.00 97.53 63  D 1 
ATOM 3144 O OG1 . THR D 4 63  ? 10.384  11.311  -9.763  1.00 94.33 63  D 1 
ATOM 3145 C CG2 . THR D 4 63  ? 8.972   9.516   -10.332 1.00 94.98 63  D 1 
ATOM 3146 N N   . MET D 4 64  ? 11.052  7.380   -11.889 1.00 97.95 64  D 1 
ATOM 3147 C CA  . MET D 4 64  ? 10.610  6.265   -12.718 1.00 97.89 64  D 1 
ATOM 3148 C C   . MET D 4 64  ? 9.345   5.688   -12.106 1.00 97.84 64  D 1 
ATOM 3149 O O   . MET D 4 64  ? 9.332   5.307   -10.937 1.00 97.44 64  D 1 
ATOM 3150 C CB  . MET D 4 64  ? 11.712  5.207   -12.821 1.00 97.32 64  D 1 
ATOM 3151 C CG  . MET D 4 64  ? 12.919  5.673   -13.636 1.00 92.96 64  D 1 
ATOM 3152 S SD  . MET D 4 64  ? 12.675  5.819   -15.434 1.00 89.76 64  D 1 
ATOM 3153 C CE  . MET D 4 64  ? 12.538  4.089   -15.909 1.00 79.80 64  D 1 
ATOM 3154 N N   . THR D 4 65  ? 8.312   5.577   -12.918 1.00 97.60 65  D 1 
ATOM 3155 C CA  . THR D 4 65  ? 7.004   5.074   -12.511 1.00 97.71 65  D 1 
ATOM 3156 C C   . THR D 4 65  ? 6.734   3.710   -13.146 1.00 97.50 65  D 1 
ATOM 3157 O O   . THR D 4 65  ? 6.932   3.503   -14.344 1.00 96.82 65  D 1 
ATOM 3158 C CB  . THR D 4 65  ? 5.917   6.102   -12.822 1.00 97.50 65  D 1 
ATOM 3159 O OG1 . THR D 4 65  ? 6.172   7.251   -12.046 1.00 94.89 65  D 1 
ATOM 3160 C CG2 . THR D 4 65  ? 4.516   5.632   -12.452 1.00 95.22 65  D 1 
ATOM 3161 N N   . THR D 4 66  ? 6.288   2.754   -12.338 1.00 97.15 66  D 1 
ATOM 3162 C CA  . THR D 4 66  ? 5.839   1.447   -12.832 1.00 96.87 66  D 1 
ATOM 3163 C C   . THR D 4 66  ? 4.518   1.593   -13.583 1.00 96.65 66  D 1 
ATOM 3164 O O   . THR D 4 66  ? 3.555   2.124   -13.033 1.00 95.92 66  D 1 
ATOM 3165 C CB  . THR D 4 66  ? 5.676   0.429   -11.705 1.00 96.25 66  D 1 
ATOM 3166 O OG1 . THR D 4 66  ? 4.764   0.892   -10.741 1.00 91.97 66  D 1 
ATOM 3167 C CG2 . THR D 4 66  ? 6.983   0.129   -10.987 1.00 92.79 66  D 1 
ATOM 3168 N N   . LYS D 4 67  ? 4.428   1.063   -14.801 1.00 95.95 67  D 1 
ATOM 3169 C CA  . LYS D 4 67  ? 3.230   1.184   -15.647 1.00 95.72 67  D 1 
ATOM 3170 C C   . LYS D 4 67  ? 1.990   0.544   -15.011 1.00 95.17 67  D 1 
ATOM 3171 O O   . LYS D 4 67  ? 0.930   1.153   -14.958 1.00 93.48 67  D 1 
ATOM 3172 C CB  . LYS D 4 67  ? 3.493   0.560   -17.017 1.00 95.08 67  D 1 
ATOM 3173 C CG  . LYS D 4 67  ? 4.531   1.335   -17.849 1.00 92.32 67  D 1 
ATOM 3174 C CD  . LYS D 4 67  ? 4.769   0.687   -19.214 1.00 90.35 67  D 1 
ATOM 3175 C CE  . LYS D 4 67  ? 3.483   0.750   -20.063 1.00 83.86 67  D 1 
ATOM 3176 N NZ  . LYS D 4 67  ? 3.641   0.130   -21.398 1.00 77.99 67  D 1 
ATOM 3177 N N   . GLU D 4 68  ? 2.128   -0.682  -14.490 1.00 94.28 68  D 1 
ATOM 3178 C CA  . GLU D 4 68  ? 0.982   -1.464  -14.031 1.00 93.16 68  D 1 
ATOM 3179 C C   . GLU D 4 68  ? 0.363   -0.987  -12.715 1.00 93.03 68  D 1 
ATOM 3180 O O   . GLU D 4 68  ? -0.832  -1.183  -12.489 1.00 90.69 68  D 1 
ATOM 3181 C CB  . GLU D 4 68  ? 1.387   -2.935  -13.901 1.00 91.41 68  D 1 
ATOM 3182 C CG  . GLU D 4 68  ? 1.633   -3.617  -15.256 1.00 83.33 68  D 1 
ATOM 3183 C CD  . GLU D 4 68  ? 0.431   -3.476  -16.197 1.00 78.58 68  D 1 
ATOM 3184 O OE1 . GLU D 4 68  ? 0.682   -3.300  -17.407 1.00 71.67 68  D 1 
ATOM 3185 O OE2 . GLU D 4 68  ? -0.722  -3.450  -15.707 1.00 71.56 68  D 1 
ATOM 3186 N N   . CYS D 4 69  ? 1.159   -0.408  -11.829 1.00 92.64 69  D 1 
ATOM 3187 C CA  . CYS D 4 69  ? 0.726   -0.067  -10.472 1.00 92.86 69  D 1 
ATOM 3188 C C   . CYS D 4 69  ? 1.011   1.380   -10.054 1.00 93.46 69  D 1 
ATOM 3189 O O   . CYS D 4 69  ? 0.687   1.746   -8.927  1.00 92.54 69  D 1 
ATOM 3190 C CB  . CYS D 4 69  ? 1.315   -1.101  -9.498  1.00 91.79 69  D 1 
ATOM 3191 S SG  . CYS D 4 69  ? 3.125   -1.223  -9.622  1.00 90.37 69  D 1 
ATOM 3192 N N   . LEU D 4 70  ? 1.587   2.194   -10.928 1.00 95.05 70  D 1 
ATOM 3193 C CA  . LEU D 4 70  ? 1.910   3.603   -10.703 1.00 95.65 70  D 1 
ATOM 3194 C C   . LEU D 4 70  ? 2.688   3.866   -9.403  1.00 95.61 70  D 1 
ATOM 3195 O O   . LEU D 4 70  ? 2.428   4.832   -8.683  1.00 94.47 70  D 1 
ATOM 3196 C CB  . LEU D 4 70  ? 0.661   4.483   -10.846 1.00 95.69 70  D 1 
ATOM 3197 C CG  . LEU D 4 70  ? -0.059  4.413   -12.205 1.00 94.90 70  D 1 
ATOM 3198 C CD1 . LEU D 4 70  ? -1.197  5.431   -12.194 1.00 93.12 70  D 1 
ATOM 3199 C CD2 . LEU D 4 70  ? 0.856   4.745   -13.382 1.00 92.78 70  D 1 
ATOM 3200 N N   . HIS D 4 71  ? 3.651   2.993   -9.093  1.00 96.27 71  D 1 
ATOM 3201 C CA  . HIS D 4 71  ? 4.581   3.235   -7.990  1.00 96.47 71  D 1 
ATOM 3202 C C   . HIS D 4 71  ? 5.845   3.935   -8.501  1.00 96.79 71  D 1 
ATOM 3203 O O   . HIS D 4 71  ? 6.420   3.528   -9.510  1.00 96.47 71  D 1 
ATOM 3204 C CB  . HIS D 4 71  ? 4.895   1.939   -7.249  1.00 95.90 71  D 1 
ATOM 3205 C CG  . HIS D 4 71  ? 3.698   1.390   -6.533  1.00 95.27 71  D 1 
ATOM 3206 N ND1 . HIS D 4 71  ? 3.229   0.098   -6.593  1.00 91.14 71  D 1 
ATOM 3207 C CD2 . HIS D 4 71  ? 2.830   2.090   -5.730  1.00 89.96 71  D 1 
ATOM 3208 C CE1 . HIS D 4 71  ? 2.129   0.017   -5.850  1.00 89.85 71  D 1 
ATOM 3209 N NE2 . HIS D 4 71  ? 1.846   1.202   -5.312  1.00 90.04 71  D 1 
ATOM 3210 N N   . ARG D 4 72  ? 6.243   4.978   -7.785  1.00 97.19 72  D 1 
ATOM 3211 C CA  . ARG D 4 72  ? 7.320   5.892   -8.173  1.00 97.47 72  D 1 
ATOM 3212 C C   . ARG D 4 72  ? 8.588   5.632   -7.363  1.00 97.36 72  D 1 
ATOM 3213 O O   . ARG D 4 72  ? 8.533   5.413   -6.156  1.00 96.79 72  D 1 
ATOM 3214 C CB  . ARG D 4 72  ? 6.833   7.340   -8.039  1.00 97.37 72  D 1 
ATOM 3215 C CG  . ARG D 4 72  ? 5.726   7.677   -9.059  1.00 96.54 72  D 1 
ATOM 3216 C CD  . ARG D 4 72  ? 5.202   9.102   -8.882  1.00 95.85 72  D 1 
ATOM 3217 N NE  . ARG D 4 72  ? 4.251   9.455   -9.947  1.00 94.93 72  D 1 
ATOM 3218 C CZ  . ARG D 4 72  ? 2.927   9.299   -9.951  1.00 95.00 72  D 1 
ATOM 3219 N NH1 . ARG D 4 72  ? 2.247   8.818   -8.948  1.00 89.83 72  D 1 
ATOM 3220 N NH2 . ARG D 4 72  ? 2.258   9.633   -11.000 1.00 91.94 72  D 1 
ATOM 3221 N N   . PHE D 4 73  ? 9.731   5.670   -8.048  1.00 97.66 73  D 1 
ATOM 3222 C CA  . PHE D 4 73  ? 11.056  5.444   -7.488  1.00 97.72 73  D 1 
ATOM 3223 C C   . PHE D 4 73  ? 12.069  6.366   -8.165  1.00 97.94 73  D 1 
ATOM 3224 O O   . PHE D 4 73  ? 11.874  6.746   -9.317  1.00 97.57 73  D 1 
ATOM 3225 C CB  . PHE D 4 73  ? 11.477  3.986   -7.698  1.00 97.43 73  D 1 
ATOM 3226 C CG  . PHE D 4 73  ? 10.462  2.955   -7.240  1.00 97.35 73  D 1 
ATOM 3227 C CD1 . PHE D 4 73  ? 10.441  2.525   -5.907  1.00 96.36 73  D 1 
ATOM 3228 C CD2 . PHE D 4 73  ? 9.514   2.454   -8.144  1.00 96.33 73  D 1 
ATOM 3229 C CE1 . PHE D 4 73  ? 9.480   1.608   -5.468  1.00 95.91 73  D 1 
ATOM 3230 C CE2 . PHE D 4 73  ? 8.538   1.536   -7.713  1.00 95.79 73  D 1 
ATOM 3231 C CZ  . PHE D 4 73  ? 8.520   1.118   -6.372  1.00 96.17 73  D 1 
ATOM 3232 N N   . CYS D 4 74  ? 13.176  6.673   -7.504  1.00 97.42 74  D 1 
ATOM 3233 C CA  . CYS D 4 74  ? 14.322  7.235   -8.207  1.00 97.68 74  D 1 
ATOM 3234 C C   . CYS D 4 74  ? 14.801  6.242   -9.278  1.00 97.61 74  D 1 
ATOM 3235 O O   . CYS D 4 74  ? 14.853  5.036   -9.013  1.00 97.04 74  D 1 
ATOM 3236 C CB  . CYS D 4 74  ? 15.470  7.520   -7.229  1.00 97.35 74  D 1 
ATOM 3237 S SG  . CYS D 4 74  ? 14.966  8.652   -5.892  1.00 95.30 74  D 1 
ATOM 3238 N N   . ALA D 4 75  ? 15.208  6.737   -10.445 1.00 97.66 75  D 1 
ATOM 3239 C CA  . ALA D 4 75  ? 15.692  5.911   -11.547 1.00 97.49 75  D 1 
ATOM 3240 C C   . ALA D 4 75  ? 16.785  4.934   -11.098 1.00 97.01 75  D 1 
ATOM 3241 O O   . ALA D 4 75  ? 16.642  3.722   -11.271 1.00 96.34 75  D 1 
ATOM 3242 C CB  . ALA D 4 75  ? 16.189  6.830   -12.668 1.00 97.18 75  D 1 
ATOM 3243 N N   . ASP D 4 76  ? 17.832  5.428   -10.438 1.00 97.26 76  D 1 
ATOM 3244 C CA  . ASP D 4 76  ? 18.953  4.594   -9.986  1.00 96.64 76  D 1 
ATOM 3245 C C   . ASP D 4 76  ? 18.535  3.531   -8.975  1.00 96.44 76  D 1 
ATOM 3246 O O   . ASP D 4 76  ? 18.999  2.388   -9.034  1.00 95.20 76  D 1 
ATOM 3247 C CB  . ASP D 4 76  ? 20.043  5.486   -9.383  1.00 95.83 76  D 1 
ATOM 3248 C CG  . ASP D 4 76  ? 20.644  6.443   -10.407 1.00 87.72 76  D 1 
ATOM 3249 O OD1 . ASP D 4 76  ? 20.604  6.106   -11.610 1.00 80.66 76  D 1 
ATOM 3250 O OD2 . ASP D 4 76  ? 21.113  7.511   -9.965  1.00 80.23 76  D 1 
ATOM 3251 N N   . CYS D 4 77  ? 17.598  3.859   -8.081  1.00 96.65 77  D 1 
ATOM 3252 C CA  . CYS D 4 77  ? 17.113  2.931   -7.069  1.00 96.64 77  D 1 
ATOM 3253 C C   . CYS D 4 77  ? 16.376  1.744   -7.693  1.00 96.26 77  D 1 
ATOM 3254 O O   . CYS D 4 77  ? 16.705  0.594   -7.406  1.00 95.27 77  D 1 
ATOM 3255 C CB  . CYS D 4 77  ? 16.201  3.673   -6.083  1.00 96.73 77  D 1 
ATOM 3256 S SG  . CYS D 4 77  ? 17.133  4.918   -5.137  1.00 96.24 77  D 1 
ATOM 3257 N N   . ILE D 4 78  ? 15.411  1.998   -8.574  1.00 96.46 78  D 1 
ATOM 3258 C CA  . ILE D 4 78  ? 14.621  0.923   -9.180  1.00 96.01 78  D 1 
ATOM 3259 C C   . ILE D 4 78  ? 15.430  0.115   -10.200 1.00 95.59 78  D 1 
ATOM 3260 O O   . ILE D 4 78  ? 15.272  -1.103  -10.287 1.00 94.95 78  D 1 
ATOM 3261 C CB  . ILE D 4 78  ? 13.300  1.467   -9.759  1.00 96.08 78  D 1 
ATOM 3262 C CG1 . ILE D 4 78  ? 12.316  0.357   -10.176 1.00 95.18 78  D 1 
ATOM 3263 C CG2 . ILE D 4 78  ? 13.529  2.419   -10.956 1.00 95.19 78  D 1 
ATOM 3264 C CD1 . ILE D 4 78  ? 11.894  -0.571  -9.026  1.00 94.09 78  D 1 
ATOM 3265 N N   . ILE D 4 79  ? 16.355  0.751   -10.940 1.00 95.42 79  D 1 
ATOM 3266 C CA  . ILE D 4 79  ? 17.254  0.046   -11.861 1.00 94.57 79  D 1 
ATOM 3267 C C   . ILE D 4 79  ? 18.151  -0.909  -11.077 1.00 93.83 79  D 1 
ATOM 3268 O O   . ILE D 4 79  ? 18.310  -2.062  -11.479 1.00 92.88 79  D 1 
ATOM 3269 C CB  . ILE D 4 79  ? 18.061  1.052   -12.706 1.00 94.26 79  D 1 
ATOM 3270 C CG1 . ILE D 4 79  ? 17.131  1.774   -13.713 1.00 92.49 79  D 1 
ATOM 3271 C CG2 . ILE D 4 79  ? 19.197  0.351   -13.473 1.00 91.94 79  D 1 
ATOM 3272 C CD1 . ILE D 4 79  ? 17.763  3.003   -14.364 1.00 82.73 79  D 1 
ATOM 3273 N N   . THR D 4 80  ? 18.688  -0.470  -9.943  1.00 94.84 80  D 1 
ATOM 3274 C CA  . THR D 4 80  ? 19.516  -1.313  -9.079  1.00 94.54 80  D 1 
ATOM 3275 C C   . THR D 4 80  ? 18.712  -2.472  -8.491  1.00 94.12 80  D 1 
ATOM 3276 O O   . THR D 4 80  ? 19.161  -3.614  -8.554  1.00 93.17 80  D 1 
ATOM 3277 C CB  . THR D 4 80  ? 20.183  -0.485  -7.965  1.00 94.39 80  D 1 
ATOM 3278 O OG1 . THR D 4 80  ? 20.907  0.574   -8.547  1.00 90.77 80  D 1 
ATOM 3279 C CG2 . THR D 4 80  ? 21.181  -1.304  -7.163  1.00 90.05 80  D 1 
ATOM 3280 N N   . ALA D 4 81  ? 17.489  -2.228  -8.027  1.00 94.18 81  D 1 
ATOM 3281 C CA  . ALA D 4 81  ? 16.604  -3.283  -7.530  1.00 93.69 81  D 1 
ATOM 3282 C C   . ALA D 4 81  ? 16.304  -4.347  -8.606  1.00 93.12 81  D 1 
ATOM 3283 O O   . ALA D 4 81  ? 16.382  -5.546  -8.341  1.00 91.86 81  D 1 
ATOM 3284 C CB  . ALA D 4 81  ? 15.315  -2.634  -7.015  1.00 93.73 81  D 1 
ATOM 3285 N N   . LEU D 4 82  ? 16.031  -3.936  -9.844  1.00 93.93 82  D 1 
ATOM 3286 C CA  . LEU D 4 82  ? 15.802  -4.876  -10.946 1.00 93.19 82  D 1 
ATOM 3287 C C   . LEU D 4 82  ? 17.067  -5.654  -11.349 1.00 92.07 82  D 1 
ATOM 3288 O O   . LEU D 4 82  ? 16.960  -6.812  -11.761 1.00 89.89 82  D 1 
ATOM 3289 C CB  . LEU D 4 82  ? 15.234  -4.122  -12.162 1.00 92.94 82  D 1 
ATOM 3290 C CG  . LEU D 4 82  ? 13.792  -3.616  -11.989 1.00 91.69 82  D 1 
ATOM 3291 C CD1 . LEU D 4 82  ? 13.406  -2.798  -13.228 1.00 89.33 82  D 1 
ATOM 3292 C CD2 . LEU D 4 82  ? 12.789  -4.758  -11.843 1.00 88.93 82  D 1 
ATOM 3293 N N   . ARG D 4 83  ? 18.247  -5.040  -11.220 1.00 92.58 83  D 1 
ATOM 3294 C CA  . ARG D 4 83  ? 19.539  -5.697  -11.471 1.00 91.55 83  D 1 
ATOM 3295 C C   . ARG D 4 83  ? 19.886  -6.728  -10.403 1.00 90.49 83  D 1 
ATOM 3296 O O   . ARG D 4 83  ? 20.522  -7.720  -10.741 1.00 86.88 83  D 1 
ATOM 3297 C CB  . ARG D 4 83  ? 20.665  -4.657  -11.579 1.00 90.49 83  D 1 
ATOM 3298 C CG  . ARG D 4 83  ? 20.660  -3.903  -12.918 1.00 81.93 83  D 1 
ATOM 3299 C CD  . ARG D 4 83  ? 21.763  -2.836  -12.901 1.00 78.16 83  D 1 
ATOM 3300 N NE  . ARG D 4 83  ? 21.847  -2.080  -14.163 1.00 69.41 83  D 1 
ATOM 3301 C CZ  . ARG D 4 83  ? 22.682  -1.088  -14.428 1.00 63.34 83  D 1 
ATOM 3302 N NH1 . ARG D 4 83  ? 23.540  -0.681  -13.535 1.00 57.01 83  D 1 
ATOM 3303 N NH2 . ARG D 4 83  ? 22.672  -0.500  -15.577 1.00 54.39 83  D 1 
ATOM 3304 N N   . SER D 4 84  ? 19.431  -6.557  -9.171  1.00 89.76 84  D 1 
ATOM 3305 C CA  . SER D 4 84  ? 19.663  -7.529  -8.091  1.00 87.57 84  D 1 
ATOM 3306 C C   . SER D 4 84  ? 18.906  -8.865  -8.261  1.00 85.90 84  D 1 
ATOM 3307 O O   . SER D 4 84  ? 19.057  -9.769  -7.444  1.00 78.64 84  D 1 
ATOM 3308 C CB  . SER D 4 84  ? 19.366  -6.902  -6.726  1.00 85.39 84  D 1 
ATOM 3309 O OG  . SER D 4 84  ? 17.982  -6.757  -6.508  1.00 74.17 84  D 1 
ATOM 3310 N N   . GLY D 4 85  ? 18.105  -9.010  -9.313  1.00 81.87 85  D 1 
ATOM 3311 C CA  . GLY D 4 85  ? 17.378  -10.230 -9.666  1.00 79.28 85  D 1 
ATOM 3312 C C   . GLY D 4 85  ? 15.912  -10.223 -9.255  1.00 81.39 85  D 1 
ATOM 3313 O O   . GLY D 4 85  ? 15.119  -10.941 -9.864  1.00 74.90 85  D 1 
ATOM 3314 N N   . ASN D 4 86  ? 15.523  -9.387  -8.304  1.00 82.01 86  D 1 
ATOM 3315 C CA  . ASN D 4 86  ? 14.130  -9.304  -7.893  1.00 82.34 86  D 1 
ATOM 3316 C C   . ASN D 4 86  ? 13.296  -8.527  -8.927  1.00 84.69 86  D 1 
ATOM 3317 O O   . ASN D 4 86  ? 13.370  -7.302  -9.035  1.00 80.62 86  D 1 
ATOM 3318 C CB  . ASN D 4 86  ? 14.024  -8.766  -6.456  1.00 75.78 86  D 1 
ATOM 3319 C CG  . ASN D 4 86  ? 12.697  -9.172  -5.845  1.00 67.97 86  D 1 
ATOM 3320 O OD1 . ASN D 4 86  ? 11.847  -9.721  -6.513  1.00 58.84 86  D 1 
ATOM 3321 N ND2 . ASN D 4 86  ? 12.495  -8.942  -4.565  1.00 60.32 86  D 1 
ATOM 3322 N N   . LYS D 4 87  ? 12.516  -9.264  -9.719  1.00 89.34 87  D 1 
ATOM 3323 C CA  . LYS D 4 87  ? 11.687  -8.737  -10.818 1.00 90.72 87  D 1 
ATOM 3324 C C   . LYS D 4 87  ? 10.290  -8.332  -10.331 1.00 91.66 87  D 1 
ATOM 3325 O O   . LYS D 4 87  ? 9.286   -8.621  -10.981 1.00 88.26 87  D 1 
ATOM 3326 C CB  . LYS D 4 87  ? 11.636  -9.748  -11.974 1.00 88.54 87  D 1 
ATOM 3327 C CG  . LYS D 4 87  ? 12.994  -10.052 -12.618 1.00 84.50 87  D 1 
ATOM 3328 C CD  . LYS D 4 87  ? 13.576  -8.851  -13.376 1.00 75.12 87  D 1 
ATOM 3329 C CE  . LYS D 4 87  ? 14.864  -9.275  -14.078 1.00 68.26 87  D 1 
ATOM 3330 N NZ  . LYS D 4 87  ? 15.456  -8.186  -14.867 1.00 59.71 87  D 1 
ATOM 3331 N N   . GLU D 4 88  ? 10.224  -7.672  -9.186  1.00 91.28 88  D 1 
ATOM 3332 C CA  . GLU D 4 88  ? 8.977   -7.251  -8.562  1.00 91.78 88  D 1 
ATOM 3333 C C   . GLU D 4 88  ? 8.995   -5.759  -8.255  1.00 93.30 88  D 1 
ATOM 3334 O O   . GLU D 4 88  ? 10.052  -5.156  -8.042  1.00 92.48 88  D 1 
ATOM 3335 C CB  . GLU D 4 88  ? 8.727   -8.049  -7.284  1.00 88.54 88  D 1 
ATOM 3336 C CG  . GLU D 4 88  ? 8.493   -9.532  -7.559  1.00 81.95 88  D 1 
ATOM 3337 C CD  . GLU D 4 88  ? 8.240   -10.347 -6.285  1.00 81.71 88  D 1 
ATOM 3338 O OE1 . GLU D 4 88  ? 7.954   -11.553 -6.448  1.00 74.48 88  D 1 
ATOM 3339 O OE2 . GLU D 4 88  ? 8.337   -9.770  -5.178  1.00 75.77 88  D 1 
ATOM 3340 N N   . CYS D 4 89  ? 7.818   -5.157  -8.217  1.00 92.46 89  D 1 
ATOM 3341 C CA  . CYS D 4 89  ? 7.673   -3.797  -7.726  1.00 93.76 89  D 1 
ATOM 3342 C C   . CYS D 4 89  ? 7.994   -3.774  -6.226  1.00 93.88 89  D 1 
ATOM 3343 O O   . CYS D 4 89  ? 7.253   -4.396  -5.461  1.00 93.30 89  D 1 
ATOM 3344 C CB  . CYS D 4 89  ? 6.248   -3.310  -7.998  1.00 94.02 89  D 1 
ATOM 3345 S SG  . CYS D 4 89  ? 6.031   -1.637  -7.321  1.00 93.82 89  D 1 
ATOM 3346 N N   . PRO D 4 90  ? 8.992   -3.008  -5.774  1.00 94.22 90  D 1 
ATOM 3347 C CA  . PRO D 4 90  ? 9.323   -2.930  -4.352  1.00 93.62 90  D 1 
ATOM 3348 C C   . PRO D 4 90  ? 8.149   -2.535  -3.447  1.00 93.00 90  D 1 
ATOM 3349 O O   . PRO D 4 90  ? 8.113   -2.947  -2.295  1.00 91.56 90  D 1 
ATOM 3350 C CB  . PRO D 4 90  ? 10.445  -1.897  -4.275  1.00 93.31 90  D 1 
ATOM 3351 C CG  . PRO D 4 90  ? 11.141  -2.038  -5.626  1.00 92.41 90  D 1 
ATOM 3352 C CD  . PRO D 4 90  ? 9.977   -2.299  -6.578  1.00 94.03 90  D 1 
ATOM 3353 N N   . THR D 4 91  ? 7.176   -1.775  -3.966  1.00 93.57 91  D 1 
ATOM 3354 C CA  . THR D 4 91  ? 6.044   -1.283  -3.172  1.00 92.44 91  D 1 
ATOM 3355 C C   . THR D 4 91  ? 4.865   -2.252  -3.096  1.00 91.25 91  D 1 
ATOM 3356 O O   . THR D 4 91  ? 4.199   -2.298  -2.074  1.00 88.76 91  D 1 
ATOM 3357 C CB  . THR D 4 91  ? 5.566   0.076   -3.707  1.00 91.86 91  D 1 
ATOM 3358 O OG1 . THR D 4 91  ? 6.645   0.979   -3.718  1.00 88.31 91  D 1 
ATOM 3359 C CG2 . THR D 4 91  ? 4.477   0.721   -2.859  1.00 88.12 91  D 1 
ATOM 3360 N N   . CYS D 4 92  ? 4.557   -3.005  -4.154  1.00 90.58 92  D 1 
ATOM 3361 C CA  . CYS D 4 92  ? 3.361   -3.860  -4.180  1.00 89.36 92  D 1 
ATOM 3362 C C   . CYS D 4 92  ? 3.615   -5.298  -4.645  1.00 87.76 92  D 1 
ATOM 3363 O O   . CYS D 4 92  ? 2.661   -6.045  -4.827  1.00 85.13 92  D 1 
ATOM 3364 C CB  . CYS D 4 92  ? 2.277   -3.188  -5.023  1.00 88.84 92  D 1 
ATOM 3365 S SG  . CYS D 4 92  ? 2.699   -3.257  -6.800  1.00 89.59 92  D 1 
ATOM 3366 N N   . ARG D 4 93  ? 4.863   -5.665  -4.904  1.00 89.30 93  D 1 
ATOM 3367 C CA  . ARG D 4 93  ? 5.310   -6.989  -5.349  1.00 88.38 93  D 1 
ATOM 3368 C C   . ARG D 4 93  ? 4.710   -7.466  -6.687  1.00 88.74 93  D 1 
ATOM 3369 O O   . ARG D 4 93  ? 4.945   -8.596  -7.086  1.00 86.16 93  D 1 
ATOM 3370 C CB  . ARG D 4 93  ? 5.129   -8.020  -4.230  1.00 86.03 93  D 1 
ATOM 3371 C CG  . ARG D 4 93  ? 5.841   -7.613  -2.923  1.00 83.07 93  D 1 
ATOM 3372 C CD  . ARG D 4 93  ? 5.763   -8.761  -1.921  1.00 77.96 93  D 1 
ATOM 3373 N NE  . ARG D 4 93  ? 6.452   -8.433  -0.656  1.00 74.32 93  D 1 
ATOM 3374 C CZ  . ARG D 4 93  ? 6.624   -9.266  0.346   1.00 68.55 93  D 1 
ATOM 3375 N NH1 . ARG D 4 93  ? 6.185   -10.493 0.324   1.00 61.86 93  D 1 
ATOM 3376 N NH2 . ARG D 4 93  ? 7.274   -8.893  1.418   1.00 63.56 93  D 1 
ATOM 3377 N N   . LYS D 4 94  ? 4.004   -6.620  -7.422  1.00 89.78 94  D 1 
ATOM 3378 C CA  . LYS D 4 94  ? 3.601   -6.959  -8.793  1.00 89.58 94  D 1 
ATOM 3379 C C   . LYS D 4 94  ? 4.832   -7.218  -9.649  1.00 90.14 94  D 1 
ATOM 3380 O O   . LYS D 4 94  ? 5.821   -6.492  -9.567  1.00 89.36 94  D 1 
ATOM 3381 C CB  . LYS D 4 94  ? 2.723   -5.869  -9.423  1.00 88.49 94  D 1 
ATOM 3382 C CG  . LYS D 4 94  ? 1.288   -5.902  -8.866  1.00 81.69 94  D 1 
ATOM 3383 C CD  . LYS D 4 94  ? 0.380   -4.929  -9.620  1.00 77.26 94  D 1 
ATOM 3384 C CE  . LYS D 4 94  ? -1.047  -5.028  -9.074  1.00 69.43 94  D 1 
ATOM 3385 N NZ  . LYS D 4 94  ? -2.008  -4.187  -9.839  1.00 61.46 94  D 1 
ATOM 3386 N N   . LYS D 4 95  ? 4.743   -8.229  -10.508 1.00 91.41 95  D 1 
ATOM 3387 C CA  . LYS D 4 95  ? 5.839   -8.622  -11.386 1.00 92.04 95  D 1 
ATOM 3388 C C   . LYS D 4 95  ? 6.239   -7.479  -12.318 1.00 92.72 95  D 1 
ATOM 3389 O O   . LYS D 4 95  ? 5.406   -6.886  -12.993 1.00 90.84 95  D 1 
ATOM 3390 C CB  . LYS D 4 95  ? 5.433   -9.894  -12.143 1.00 90.55 95  D 1 
ATOM 3391 C CG  . LYS D 4 95  ? 6.601   -10.540 -12.891 1.00 79.61 95  D 1 
ATOM 3392 C CD  . LYS D 4 95  ? 6.164   -11.880 -13.498 1.00 72.03 95  D 1 
ATOM 3393 C CE  . LYS D 4 95  ? 7.326   -12.591 -14.186 1.00 60.96 95  D 1 
ATOM 3394 N NZ  . LYS D 4 95  ? 6.935   -13.937 -14.687 1.00 51.97 95  D 1 
ATOM 3395 N N   . LEU D 4 96  ? 7.549   -7.212  -12.392 1.00 91.53 96  D 1 
ATOM 3396 C CA  . LEU D 4 96  ? 8.167   -6.292  -13.333 1.00 91.78 96  D 1 
ATOM 3397 C C   . LEU D 4 96  ? 9.071   -7.099  -14.273 1.00 90.33 96  D 1 
ATOM 3398 O O   . LEU D 4 96  ? 10.183  -7.479  -13.919 1.00 85.87 96  D 1 
ATOM 3399 C CB  . LEU D 4 96  ? 8.969   -5.207  -12.583 1.00 91.09 96  D 1 
ATOM 3400 C CG  . LEU D 4 96  ? 8.142   -4.255  -11.714 1.00 90.32 96  D 1 
ATOM 3401 C CD1 . LEU D 4 96  ? 9.090   -3.251  -11.048 1.00 87.38 96  D 1 
ATOM 3402 C CD2 . LEU D 4 96  ? 7.114   -3.461  -12.524 1.00 87.62 96  D 1 
ATOM 3403 N N   . VAL D 4 97  ? 8.584   -7.338  -15.491 1.00 89.61 97  D 1 
ATOM 3404 C CA  . VAL D 4 97  ? 9.293   -8.186  -16.454 1.00 87.92 97  D 1 
ATOM 3405 C C   . VAL D 4 97  ? 10.672  -7.610  -16.820 1.00 87.45 97  D 1 
ATOM 3406 O O   . VAL D 4 97  ? 11.669  -8.336  -16.893 1.00 81.11 97  D 1 
ATOM 3407 C CB  . VAL D 4 97  ? 8.437   -8.392  -17.722 1.00 84.87 97  D 1 
ATOM 3408 C CG1 . VAL D 4 97  ? 9.120   -9.347  -18.700 1.00 75.50 97  D 1 
ATOM 3409 C CG2 . VAL D 4 97  ? 7.067   -8.981  -17.369 1.00 76.43 97  D 1 
ATOM 3410 N N   . SER D 4 98  ? 10.739  -6.292  -17.031 1.00 86.90 98  D 1 
ATOM 3411 C CA  . SER D 4 98  ? 11.967  -5.608  -17.423 1.00 86.80 98  D 1 
ATOM 3412 C C   . SER D 4 98  ? 11.887  -4.100  -17.161 1.00 87.61 98  D 1 
ATOM 3413 O O   . SER D 4 98  ? 10.861  -3.581  -16.716 1.00 85.56 98  D 1 
ATOM 3414 C CB  . SER D 4 98  ? 12.232  -5.867  -18.913 1.00 83.55 98  D 1 
ATOM 3415 O OG  . SER D 4 98  ? 11.339  -5.131  -19.726 1.00 78.85 98  D 1 
ATOM 3416 N N   . LYS D 4 99  ? 12.944  -3.367  -17.521 1.00 84.18 99  D 1 
ATOM 3417 C CA  . LYS D 4 99  ? 12.935  -1.896  -17.528 1.00 85.12 99  D 1 
ATOM 3418 C C   . LYS D 4 99  ? 11.824  -1.304  -18.420 1.00 87.15 99  D 1 
ATOM 3419 O O   . LYS D 4 99  ? 11.413  -0.170  -18.207 1.00 84.97 99  D 1 
ATOM 3420 C CB  . LYS D 4 99  ? 14.335  -1.381  -17.935 1.00 81.43 99  D 1 
ATOM 3421 C CG  . LYS D 4 99  ? 14.512  0.129   -17.684 1.00 72.41 99  D 1 
ATOM 3422 C CD  . LYS D 4 99  ? 15.903  0.630   -18.108 1.00 70.44 99  D 1 
ATOM 3423 C CE  . LYS D 4 99  ? 15.974  2.161   -17.919 1.00 61.95 99  D 1 
ATOM 3424 N NZ  . LYS D 4 99  ? 17.230  2.756   -18.432 1.00 56.19 99  D 1 
ATOM 3425 N N   . ARG D 4 100 ? 11.298  -2.065  -19.397 1.00 88.81 100 D 1 
ATOM 3426 C CA  . ARG D 4 100 ? 10.155  -1.636  -20.226 1.00 90.29 100 D 1 
ATOM 3427 C C   . ARG D 4 100 ? 8.835   -1.539  -19.441 1.00 92.54 100 D 1 
ATOM 3428 O O   . ARG D 4 100 ? 7.917   -0.890  -19.920 1.00 90.31 100 D 1 
ATOM 3429 C CB  . ARG D 4 100 ? 9.967   -2.575  -21.426 1.00 86.79 100 D 1 
ATOM 3430 C CG  . ARG D 4 100 ? 11.176  -2.603  -22.376 1.00 77.88 100 D 1 
ATOM 3431 C CD  . ARG D 4 100 ? 10.878  -3.518  -23.576 1.00 69.23 100 D 1 
ATOM 3432 N NE  . ARG D 4 100 ? 12.014  -3.607  -24.512 1.00 59.38 100 D 1 
ATOM 3433 C CZ  . ARG D 4 100 ? 12.076  -4.362  -25.590 1.00 51.91 100 D 1 
ATOM 3434 N NH1 . ARG D 4 100 ? 11.086  -5.135  -25.936 1.00 45.63 100 D 1 
ATOM 3435 N NH2 . ARG D 4 100 ? 13.136  -4.349  -26.339 1.00 43.96 100 D 1 
ATOM 3436 N N   . SER D 4 101 ? 8.766   -2.135  -18.260 1.00 92.95 101 D 1 
ATOM 3437 C CA  . SER D 4 101 ? 7.636   -1.999  -17.334 1.00 94.17 101 D 1 
ATOM 3438 C C   . SER D 4 101 ? 7.655   -0.684  -16.550 1.00 95.30 101 D 1 
ATOM 3439 O O   . SER D 4 101 ? 6.758   -0.433  -15.748 1.00 93.92 101 D 1 
ATOM 3440 C CB  . SER D 4 101 ? 7.615   -3.184  -16.358 1.00 92.64 101 D 1 
ATOM 3441 O OG  . SER D 4 101 ? 7.646   -4.408  -17.063 1.00 84.98 101 D 1 
ATOM 3442 N N   . LEU D 4 102 ? 8.670   0.154   -16.778 1.00 95.66 102 D 1 
ATOM 3443 C CA  . LEU D 4 102 ? 8.850   1.472   -16.198 1.00 96.13 102 D 1 
ATOM 3444 C C   . LEU D 4 102 ? 8.755   2.547   -17.280 1.00 96.52 102 D 1 
ATOM 3445 O O   . LEU D 4 102 ? 9.069   2.304   -18.449 1.00 95.35 102 D 1 
ATOM 3446 C CB  . LEU D 4 102 ? 10.213  1.541   -15.485 1.00 95.52 102 D 1 
ATOM 3447 C CG  . LEU D 4 102 ? 10.389  0.549   -14.324 1.00 94.10 102 D 1 
ATOM 3448 C CD1 . LEU D 4 102 ? 11.869  0.418   -13.971 1.00 89.92 102 D 1 
ATOM 3449 C CD2 . LEU D 4 102 ? 9.652   1.020   -13.077 1.00 89.33 102 D 1 
ATOM 3450 N N   . ARG D 4 103 ? 8.379   3.748   -16.862 1.00 96.84 103 D 1 
ATOM 3451 C CA  . ARG D 4 103 ? 8.478   4.965   -17.669 1.00 96.82 103 D 1 
ATOM 3452 C C   . ARG D 4 103 ? 9.134   6.066   -16.845 1.00 97.39 103 D 1 
ATOM 3453 O O   . ARG D 4 103 ? 8.880   6.122   -15.647 1.00 96.79 103 D 1 
ATOM 3454 C CB  . ARG D 4 103 ? 7.085   5.403   -18.142 1.00 95.39 103 D 1 
ATOM 3455 C CG  . ARG D 4 103 ? 6.453   4.467   -19.183 1.00 88.66 103 D 1 
ATOM 3456 C CD  . ARG D 4 103 ? 7.128   4.588   -20.540 1.00 85.50 103 D 1 
ATOM 3457 N NE  . ARG D 4 103 ? 6.520   3.712   -21.550 1.00 82.41 103 D 1 
ATOM 3458 C CZ  . ARG D 4 103 ? 6.984   2.545   -21.971 1.00 78.86 103 D 1 
ATOM 3459 N NH1 . ARG D 4 103 ? 8.054   1.996   -21.461 1.00 68.00 103 D 1 
ATOM 3460 N NH2 . ARG D 4 103 ? 6.372   1.912   -22.926 1.00 72.42 103 D 1 
ATOM 3461 N N   . PRO D 4 104 ? 9.958   6.940   -17.463 1.00 97.25 104 D 1 
ATOM 3462 C CA  . PRO D 4 104 ? 10.318  8.208   -16.847 1.00 97.18 104 D 1 
ATOM 3463 C C   . PRO D 4 104 ? 9.053   9.030   -16.589 1.00 97.31 104 D 1 
ATOM 3464 O O   . PRO D 4 104 ? 8.127   8.991   -17.401 1.00 96.76 104 D 1 
ATOM 3465 C CB  . PRO D 4 104 ? 11.251  8.910   -17.843 1.00 96.46 104 D 1 
ATOM 3466 C CG  . PRO D 4 104 ? 11.703  7.792   -18.780 1.00 94.41 104 D 1 
ATOM 3467 C CD  . PRO D 4 104 ? 10.520  6.834   -18.791 1.00 96.63 104 D 1 
ATOM 3468 N N   . ASP D 4 105 ? 9.020   9.758   -15.485 1.00 97.31 105 D 1 
ATOM 3469 C CA  . ASP D 4 105 ? 7.883   10.587  -15.090 1.00 97.58 105 D 1 
ATOM 3470 C C   . ASP D 4 105 ? 8.308   12.058  -14.951 1.00 97.58 105 D 1 
ATOM 3471 O O   . ASP D 4 105 ? 8.411   12.581  -13.838 1.00 96.61 105 D 1 
ATOM 3472 C CB  . ASP D 4 105 ? 7.254   10.000  -13.818 1.00 97.11 105 D 1 
ATOM 3473 C CG  . ASP D 4 105 ? 5.824   10.495  -13.572 1.00 96.89 105 D 1 
ATOM 3474 O OD1 . ASP D 4 105 ? 5.439   11.546  -14.117 1.00 94.86 105 D 1 
ATOM 3475 O OD2 . ASP D 4 105 ? 5.112   9.775   -12.838 1.00 94.37 105 D 1 
ATOM 3476 N N   . PRO D 4 106 ? 8.615   12.736  -16.081 1.00 96.84 106 D 1 
ATOM 3477 C CA  . PRO D 4 106 ? 9.099   14.118  -16.057 1.00 96.34 106 D 1 
ATOM 3478 C C   . PRO D 4 106 ? 8.064   15.098  -15.507 1.00 96.44 106 D 1 
ATOM 3479 O O   . PRO D 4 106 ? 8.444   16.114  -14.935 1.00 95.29 106 D 1 
ATOM 3480 C CB  . PRO D 4 106 ? 9.468   14.436  -17.507 1.00 95.61 106 D 1 
ATOM 3481 C CG  . PRO D 4 106 ? 8.558   13.520  -18.318 1.00 93.57 106 D 1 
ATOM 3482 C CD  . PRO D 4 106 ? 8.493   12.269  -17.448 1.00 96.37 106 D 1 
ATOM 3483 N N   . ASN D 4 107 ? 6.774   14.798  -15.611 1.00 96.78 107 D 1 
ATOM 3484 C CA  . ASN D 4 107 ? 5.722   15.643  -15.048 1.00 96.26 107 D 1 
ATOM 3485 C C   . ASN D 4 107 ? 5.760   15.621  -13.515 1.00 96.36 107 D 1 
ATOM 3486 O O   . ASN D 4 107 ? 5.547   16.638  -12.862 1.00 95.30 107 D 1 
ATOM 3487 C CB  . ASN D 4 107 ? 4.352   15.166  -15.552 1.00 95.33 107 D 1 
ATOM 3488 C CG  . ASN D 4 107 ? 4.197   15.253  -17.062 1.00 90.80 107 D 1 
ATOM 3489 O OD1 . ASN D 4 107 ? 4.753   16.103  -17.737 1.00 83.66 107 D 1 
ATOM 3490 N ND2 . ASN D 4 107 ? 3.427   14.355  -17.641 1.00 81.87 107 D 1 
ATOM 3491 N N   . PHE D 4 108 ? 6.075   14.462  -12.935 1.00 97.24 108 D 1 
ATOM 3492 C CA  . PHE D 4 108 ? 6.229   14.329  -11.493 1.00 97.27 108 D 1 
ATOM 3493 C C   . PHE D 4 108 ? 7.511   15.011  -10.995 1.00 97.02 108 D 1 
ATOM 3494 O O   . PHE D 4 108 ? 7.490   15.693  -9.971  1.00 96.14 108 D 1 
ATOM 3495 C CB  . PHE D 4 108 ? 6.176   12.856  -11.117 1.00 96.71 108 D 1 
ATOM 3496 C CG  . PHE D 4 108 ? 5.716   12.633  -9.695  1.00 96.57 108 D 1 
ATOM 3497 C CD1 . PHE D 4 108 ? 6.640   12.518  -8.650  1.00 94.52 108 D 1 
ATOM 3498 C CD2 . PHE D 4 108 ? 4.338   12.550  -9.418  1.00 94.63 108 D 1 
ATOM 3499 C CE1 . PHE D 4 108 ? 6.199   12.293  -7.334  1.00 93.76 108 D 1 
ATOM 3500 C CE2 . PHE D 4 108 ? 3.893   12.328  -8.110  1.00 93.26 108 D 1 
ATOM 3501 C CZ  . PHE D 4 108 ? 4.819   12.198  -7.070  1.00 94.28 108 D 1 
ATOM 3502 N N   . ASP D 4 109 ? 8.601   14.907  -11.755 1.00 97.46 109 D 1 
ATOM 3503 C CA  . ASP D 4 109 ? 9.833   15.637  -11.451 1.00 97.20 109 D 1 
ATOM 3504 C C   . ASP D 4 109 ? 9.622   17.161  -11.539 1.00 96.59 109 D 1 
ATOM 3505 O O   . ASP D 4 109 ? 10.086  17.890  -10.669 1.00 95.33 109 D 1 
ATOM 3506 C CB  . ASP D 4 109 ? 10.965  15.189  -12.405 1.00 97.23 109 D 1 
ATOM 3507 C CG  . ASP D 4 109 ? 11.486  13.778  -12.124 1.00 96.99 109 D 1 
ATOM 3508 O OD1 . ASP D 4 109 ? 11.466  13.334  -10.958 1.00 94.21 109 D 1 
ATOM 3509 O OD2 . ASP D 4 109 ? 11.970  13.123  -13.071 1.00 94.12 109 D 1 
ATOM 3510 N N   . ALA D 4 110 ? 8.866   17.636  -12.531 1.00 97.11 110 D 1 
ATOM 3511 C CA  . ALA D 4 110 ? 8.519   19.046  -12.671 1.00 96.38 110 D 1 
ATOM 3512 C C   . ALA D 4 110 ? 7.668   19.547  -11.488 1.00 95.60 110 D 1 
ATOM 3513 O O   . ALA D 4 110 ? 7.944   20.617  -10.949 1.00 94.34 110 D 1 
ATOM 3514 C CB  . ALA D 4 110 ? 7.811   19.261  -14.009 1.00 96.02 110 D 1 
ATOM 3515 N N   . LEU D 4 111 ? 6.697   18.759  -11.042 1.00 95.52 111 D 1 
ATOM 3516 C CA  . LEU D 4 111 ? 5.908   19.065  -9.845  1.00 94.92 111 D 1 
ATOM 3517 C C   . LEU D 4 111 ? 6.801   19.166  -8.598  1.00 94.40 111 D 1 
ATOM 3518 O O   . LEU D 4 111 ? 6.708   20.148  -7.863  1.00 93.02 111 D 1 
ATOM 3519 C CB  . LEU D 4 111 ? 4.808   18.004  -9.691  1.00 94.57 111 D 1 
ATOM 3520 C CG  . LEU D 4 111 ? 3.980   18.129  -8.396  1.00 93.64 111 D 1 
ATOM 3521 C CD1 . LEU D 4 111 ? 3.239   19.462  -8.309  1.00 89.79 111 D 1 
ATOM 3522 C CD2 . LEU D 4 111 ? 2.955   17.005  -8.334  1.00 89.27 111 D 1 
ATOM 3523 N N   . ILE D 4 112 ? 7.702   18.206  -8.390  1.00 94.58 112 D 1 
ATOM 3524 C CA  . ILE D 4 112 ? 8.651   18.242  -7.277  1.00 94.00 112 D 1 
ATOM 3525 C C   . ILE D 4 112 ? 9.530   19.489  -7.351  1.00 93.17 112 D 1 
ATOM 3526 O O   . ILE D 4 112 ? 9.691   20.181  -6.350  1.00 91.68 112 D 1 
ATOM 3527 C CB  . ILE D 4 112 ? 9.500   16.948  -7.227  1.00 94.04 112 D 1 
ATOM 3528 C CG1 . ILE D 4 112 ? 8.617   15.751  -6.827  1.00 93.02 112 D 1 
ATOM 3529 C CG2 . ILE D 4 112 ? 10.670  17.083  -6.236  1.00 92.73 112 D 1 
ATOM 3530 C CD1 . ILE D 4 112 ? 9.316   14.398  -6.968  1.00 90.88 112 D 1 
ATOM 3531 N N   . SER D 4 113 ? 10.055  19.805  -8.527  1.00 93.69 113 D 1 
ATOM 3532 C CA  . SER D 4 113 ? 10.892  20.982  -8.735  1.00 92.96 113 D 1 
ATOM 3533 C C   . SER D 4 113 ? 10.161  22.293  -8.480  1.00 91.85 113 D 1 
ATOM 3534 O O   . SER D 4 113 ? 10.808  23.294  -8.163  1.00 89.51 113 D 1 
ATOM 3535 C CB  . SER D 4 113 ? 11.436  20.986  -10.166 1.00 92.32 113 D 1 
ATOM 3536 O OG  . SER D 4 113 ? 12.348  22.065  -10.328 1.00 77.24 113 D 1 
ATOM 3537 N N   . LYS D 4 114 ? 8.834   22.318  -8.619  1.00 91.91 114 D 1 
ATOM 3538 C CA  . LYS D 4 114 ? 8.022   23.504  -8.358  1.00 91.02 114 D 1 
ATOM 3539 C C   . LYS D 4 114 ? 7.697   23.666  -6.866  1.00 90.15 114 D 1 
ATOM 3540 O O   . LYS D 4 114 ? 7.558   24.790  -6.398  1.00 86.69 114 D 1 
ATOM 3541 C CB  . LYS D 4 114 ? 6.762   23.430  -9.233  1.00 90.05 114 D 1 
ATOM 3542 C CG  . LYS D 4 114 ? 6.215   24.807  -9.635  1.00 82.73 114 D 1 
ATOM 3543 C CD  . LYS D 4 114 ? 7.206   25.611  -10.487 1.00 80.11 114 D 1 
ATOM 3544 C CE  . LYS D 4 114 ? 6.519   26.895  -10.948 1.00 74.17 114 D 1 
ATOM 3545 N NZ  . LYS D 4 114 ? 7.473   27.949  -11.355 1.00 66.76 114 D 1 
ATOM 3546 N N   . ILE D 4 115 ? 7.625   22.556  -6.148  1.00 90.24 115 D 1 
ATOM 3547 C CA  . ILE D 4 115 ? 7.368   22.540  -4.705  1.00 89.22 115 D 1 
ATOM 3548 C C   . ILE D 4 115 ? 8.645   22.811  -3.899  1.00 87.26 115 D 1 
ATOM 3549 O O   . ILE D 4 115 ? 8.579   23.471  -2.853  1.00 83.17 115 D 1 
ATOM 3550 C CB  . ILE D 4 115 ? 6.716   21.196  -4.315  1.00 89.18 115 D 1 
ATOM 3551 C CG1 . ILE D 4 115 ? 5.320   21.050  -4.963  1.00 87.50 115 D 1 
ATOM 3552 C CG2 . ILE D 4 115 ? 6.566   21.067  -2.788  1.00 86.84 115 D 1 
ATOM 3553 C CD1 . ILE D 4 115 ? 4.743   19.637  -4.873  1.00 84.44 115 D 1 
ATOM 3554 N N   . TYR D 4 116 ? 9.804   22.302  -4.366  1.00 87.14 116 D 1 
ATOM 3555 C CA  . TYR D 4 116 ? 11.073  22.330  -3.628  1.00 84.83 116 D 1 
ATOM 3556 C C   . TYR D 4 116 ? 12.245  22.926  -4.410  1.00 78.92 116 D 1 
ATOM 3557 O O   . TYR D 4 116 ? 13.200  23.388  -3.762  1.00 71.26 116 D 1 
ATOM 3558 C CB  . TYR D 4 116 ? 11.425  20.900  -3.209  1.00 80.90 116 D 1 
ATOM 3559 C CG  . TYR D 4 116 ? 10.494  20.300  -2.181  1.00 80.60 116 D 1 
ATOM 3560 C CD1 . TYR D 4 116 ? 10.454  20.827  -0.878  1.00 77.77 116 D 1 
ATOM 3561 C CD2 . TYR D 4 116 ? 9.662   19.214  -2.520  1.00 77.51 116 D 1 
ATOM 3562 C CE1 . TYR D 4 116 ? 9.599   20.275  0.075   1.00 76.45 116 D 1 
ATOM 3563 C CE2 . TYR D 4 116 ? 8.808   18.659  -1.556  1.00 76.67 116 D 1 
ATOM 3564 C CZ  . TYR D 4 116 ? 8.771   19.191  -0.269  1.00 76.55 116 D 1 
ATOM 3565 O OH  . TYR D 4 116 ? 7.933   18.652  0.666   1.00 73.38 116 D 1 
ATOM 3566 O OXT . TYR D 4 116 ? 12.225  22.885  -5.656  1.00 72.89 116 D 1 
#
