# Supplementary material for: Photocross-linking activity-based probes to capture the dynamics of ubiquitin RING E3 ligase interactions
Source: Biochem J. 2026 Jun 3;483(7):1115–30. doi: 10.1042/BCJ20260213 (PMC13234630; doi:10.1042/BCJ20260213)
Supplement: Supplementary Data File S2 [file BCJ-2026-0213_supp2.zip › 03_Chandler_Supplementary datafile2/RNF2_BMI1/Alphafold/fold_2026_01_22_10_06_ubch5ac85k_ubd32c_bmi1_rnf2_model_4.cif]

# By using this file you agree to the legally binding terms of use found at alphafoldserver.com/output-terms
data_72e559966452c139
#
_entry.id 72e559966452c139
#
loop_
_atom_type.symbol
C 
N 
O 
S 
#
loop_
_audit_author.name
_audit_author.pdbx_ordinal
"Google DeepMind" 1 
"Isomorphic Labs" 2 
#
_audit_conform.dict_location https://raw.githubusercontent.com/ihmwg/ModelCIF/master/dist/mmcif_ma.dic
_audit_conform.dict_name     mmcif_ma.dic
_audit_conform.dict_version  1.4.5
#
loop_
_chem_comp.formula
_chem_comp.formula_weight
_chem_comp.id
_chem_comp.mon_nstd_flag
_chem_comp.name
_chem_comp.pdbx_smiles
_chem_comp.pdbx_synonyms
_chem_comp.type
"C3 H7 N O2"    89.093  ALA y ALANINE         C[C@H](N)C(O)=O                  ? "L-PEPTIDE LINKING" 
"C6 H15 N4 O2"  175.209 ARG y ARGININE        N[C@@H](CCCNC(N)=[NH2+])C(O)=O   ? "L-PEPTIDE LINKING" 
"C4 H8 N2 O3"   132.118 ASN y ASPARAGINE      N[C@@H](CC(N)=O)C(O)=O           ? "L-PEPTIDE LINKING" 
"C4 H7 N O4"    133.103 ASP y "ASPARTIC ACID" N[C@@H](CC(O)=O)C(O)=O           ? "L-PEPTIDE LINKING" 
"C3 H7 N O2 S"  121.158 CYS y CYSTEINE        N[C@@H](CS)C(O)=O                ? "L-PEPTIDE LINKING" 
"C5 H10 N2 O3"  146.144 GLN y GLUTAMINE       N[C@@H](CCC(N)=O)C(O)=O          ? "L-PEPTIDE LINKING" 
"C5 H9 N O4"    147.129 GLU y "GLUTAMIC ACID" N[C@@H](CCC(O)=O)C(O)=O          ? "L-PEPTIDE LINKING" 
"C2 H5 N O2"    75.067  GLY y GLYCINE         NCC(O)=O                         ? "PEPTIDE LINKING"   
"C6 H10 N3 O2"  156.162 HIS y HISTIDINE       N[C@@H](Cc1c[nH]c[nH+]1)C(O)=O   ? "L-PEPTIDE LINKING" 
"C6 H13 N O2"   131.173 ILE y ISOLEUCINE      CC[C@H](C)[C@H](N)C(O)=O         ? "L-PEPTIDE LINKING" 
"C6 H13 N O2"   131.173 LEU y LEUCINE         CC(C)C[C@H](N)C(O)=O             ? "L-PEPTIDE LINKING" 
"C6 H15 N2 O2"  147.195 LYS y LYSINE          N[C@@H](CCCC[NH3+])C(O)=O        ? "L-PEPTIDE LINKING" 
"C5 H11 N O2 S" 149.211 MET y METHIONINE      CSCC[C@H](N)C(O)=O               ? "L-PEPTIDE LINKING" 
"C9 H11 N O2"   165.189 PHE y PHENYLALANINE   N[C@@H](Cc1ccccc1)C(O)=O         ? "L-PEPTIDE LINKING" 
"C5 H9 N O2"    115.130 PRO y PROLINE         OC(=O)[C@@H]1CCCN1               ? "L-PEPTIDE LINKING" 
"C3 H7 N O3"    105.093 SER y SERINE          N[C@@H](CO)C(O)=O                ? "L-PEPTIDE LINKING" 
"C4 H9 N O3"    119.119 THR y THREONINE       C[C@@H](O)[C@H](N)C(O)=O         ? "L-PEPTIDE LINKING" 
"C11 H12 N2 O2" 204.225 TRP y TRYPTOPHAN      N[C@@H](Cc1c[nH]c2ccccc12)C(O)=O ? "L-PEPTIDE LINKING" 
"C9 H11 N O3"   181.189 TYR y TYROSINE        N[C@@H](Cc1ccc(O)cc1)C(O)=O      ? "L-PEPTIDE LINKING" 
"C5 H11 N O2"   117.146 VAL y VALINE          CC(C)[C@H](N)C(O)=O              ? "L-PEPTIDE LINKING" 
#
_citation.book_publisher          ?
_citation.country                 UK
_citation.id                      primary
_citation.journal_full            Nature
_citation.journal_id_ASTM         NATUAS
_citation.journal_id_CSD          0006
_citation.journal_id_ISSN         0028-0836
_citation.journal_volume          630
_citation.page_first              493
_citation.page_last               500
_citation.pdbx_database_id_DOI    10.1038/s41586-024-07487-w
_citation.pdbx_database_id_PubMed 38718835
_citation.title                   "Accurate structure prediction of biomolecular interactions with AlphaFold 3"
_citation.year                    2024
#
loop_
_citation_author.citation_id
_citation_author.name
_citation_author.ordinal
primary "Google DeepMind" 1 
primary "Isomorphic Labs" 2 
#
loop_
_entity.id
_entity.pdbx_description
_entity.type
1 . polymer 
2 . polymer 
3 . polymer 
4 . polymer 
#
loop_
_entity_poly.entity_id
_entity_poly.pdbx_strand_id
_entity_poly.type
1 A polypeptide(L) 
2 B polypeptide(L) 
3 C polypeptide(L) 
4 D polypeptide(L) 
#
loop_
_entity_poly_seq.entity_id
_entity_poly_seq.hetero
_entity_poly_seq.mon_id
_entity_poly_seq.num
1 n MET 1   
1 n ALA 2   
1 n LEU 3   
1 n LYS 4   
1 n ARG 5   
1 n ILE 6   
1 n GLN 7   
1 n LYS 8   
1 n GLU 9   
1 n LEU 10  
1 n SER 11  
1 n ASP 12  
1 n LEU 13  
1 n GLN 14  
1 n ARG 15  
1 n ASP 16  
1 n PRO 17  
1 n PRO 18  
1 n ALA 19  
1 n HIS 20  
1 n CYS 21  
1 n SER 22  
1 n ALA 23  
1 n GLY 24  
1 n PRO 25  
1 n VAL 26  
1 n GLY 27  
1 n ASP 28  
1 n ASP 29  
1 n LEU 30  
1 n PHE 31  
1 n HIS 32  
1 n TRP 33  
1 n GLN 34  
1 n ALA 35  
1 n THR 36  
1 n ILE 37  
1 n MET 38  
1 n GLY 39  
1 n PRO 40  
1 n PRO 41  
1 n ASP 42  
1 n SER 43  
1 n ALA 44  
1 n TYR 45  
1 n GLN 46  
1 n GLY 47  
1 n GLY 48  
1 n VAL 49  
1 n PHE 50  
1 n PHE 51  
1 n LEU 52  
1 n THR 53  
1 n VAL 54  
1 n HIS 55  
1 n PHE 56  
1 n PRO 57  
1 n THR 58  
1 n ASP 59  
1 n TYR 60  
1 n PRO 61  
1 n PHE 62  
1 n LYS 63  
1 n PRO 64  
1 n PRO 65  
1 n LYS 66  
1 n ILE 67  
1 n ALA 68  
1 n PHE 69  
1 n THR 70  
1 n THR 71  
1 n LYS 72  
1 n ILE 73  
1 n TYR 74  
1 n HIS 75  
1 n PRO 76  
1 n ASN 77  
1 n ILE 78  
1 n ASN 79  
1 n SER 80  
1 n ASN 81  
1 n GLY 82  
1 n SER 83  
1 n ILE 84  
1 n LYS 85  
1 n LEU 86  
1 n ASP 87  
1 n ILE 88  
1 n LEU 89  
1 n ARG 90  
1 n SER 91  
1 n GLN 92  
1 n TRP 93  
1 n SER 94  
1 n PRO 95  
1 n ALA 96  
1 n LEU 97  
1 n THR 98  
1 n VAL 99  
1 n SER 100 
1 n LYS 101 
1 n VAL 102 
1 n LEU 103 
1 n LEU 104 
1 n SER 105 
1 n ILE 106 
1 n CYS 107 
1 n SER 108 
1 n LEU 109 
1 n LEU 110 
1 n CYS 111 
1 n ASP 112 
1 n PRO 113 
1 n ASN 114 
1 n PRO 115 
1 n ASP 116 
1 n ASP 117 
1 n PRO 118 
1 n LEU 119 
1 n VAL 120 
1 n PRO 121 
1 n ASP 122 
1 n ILE 123 
1 n ALA 124 
1 n GLN 125 
1 n ILE 126 
1 n TYR 127 
1 n LYS 128 
1 n SER 129 
1 n ASP 130 
1 n LYS 131 
1 n GLU 132 
1 n LYS 133 
1 n TYR 134 
1 n ASN 135 
1 n ARG 136 
1 n HIS 137 
1 n ALA 138 
1 n ARG 139 
1 n GLU 140 
1 n TRP 141 
1 n THR 142 
1 n GLN 143 
1 n LYS 144 
1 n TYR 145 
1 n ALA 146 
1 n MET 147 
2 n MET 1   
2 n GLN 2   
2 n ILE 3   
2 n PHE 4   
2 n VAL 5   
2 n LYS 6   
2 n THR 7   
2 n LEU 8   
2 n THR 9   
2 n GLY 10  
2 n LYS 11  
2 n THR 12  
2 n ILE 13  
2 n THR 14  
2 n LEU 15  
2 n GLU 16  
2 n VAL 17  
2 n GLU 18  
2 n PRO 19  
2 n SER 20  
2 n ASP 21  
2 n THR 22  
2 n ILE 23  
2 n GLU 24  
2 n ASN 25  
2 n VAL 26  
2 n LYS 27  
2 n ALA 28  
2 n LYS 29  
2 n ILE 30  
2 n GLN 31  
2 n CYS 32  
2 n LYS 33  
2 n GLU 34  
2 n GLY 35  
2 n ILE 36  
2 n PRO 37  
2 n PRO 38  
2 n ASP 39  
2 n GLN 40  
2 n GLN 41  
2 n ARG 42  
2 n LEU 43  
2 n ILE 44  
2 n PHE 45  
2 n ALA 46  
2 n GLY 47  
2 n LYS 48  
2 n GLN 49  
2 n LEU 50  
2 n GLU 51  
2 n ASP 52  
2 n GLY 53  
2 n ARG 54  
2 n THR 55  
2 n LEU 56  
2 n SER 57  
2 n ASP 58  
2 n TYR 59  
2 n ASN 60  
2 n ILE 61  
2 n GLN 62  
2 n LYS 63  
2 n GLU 64  
2 n SER 65  
2 n THR 66  
2 n LEU 67  
2 n HIS 68  
2 n LEU 69  
2 n VAL 70  
2 n LEU 71  
2 n ARG 72  
2 n LEU 73  
2 n ARG 74  
2 n GLY 75  
2 n GLY 76  
3 n GLY 1   
3 n SER 2   
3 n MET 3   
3 n HIS 4   
3 n ARG 5   
3 n THR 6   
3 n THR 7   
3 n ARG 8   
3 n ILE 9   
3 n LYS 10  
3 n ILE 11  
3 n THR 12  
3 n GLU 13  
3 n LEU 14  
3 n ASN 15  
3 n PRO 16  
3 n HIS 17  
3 n LEU 18  
3 n MET 19  
3 n CYS 20  
3 n VAL 21  
3 n LEU 22  
3 n CYS 23  
3 n GLY 24  
3 n GLY 25  
3 n TYR 26  
3 n PHE 27  
3 n ILE 28  
3 n ASP 29  
3 n ALA 30  
3 n THR 31  
3 n THR 32  
3 n ILE 33  
3 n ILE 34  
3 n GLU 35  
3 n CYS 36  
3 n LEU 37  
3 n HIS 38  
3 n SER 39  
3 n PHE 40  
3 n CYS 41  
3 n LYS 42  
3 n THR 43  
3 n CYS 44  
3 n ILE 45  
3 n VAL 46  
3 n ARG 47  
3 n TYR 48  
3 n LEU 49  
3 n GLU 50  
3 n THR 51  
3 n SER 52  
3 n LYS 53  
3 n TYR 54  
3 n CYS 55  
3 n PRO 56  
3 n ILE 57  
3 n CYS 58  
3 n ASP 59  
3 n VAL 60  
3 n GLN 61  
3 n VAL 62  
3 n HIS 63  
3 n LYS 64  
3 n THR 65  
3 n ARG 66  
3 n PRO 67  
3 n LEU 68  
3 n LEU 69  
3 n ASN 70  
3 n ILE 71  
3 n ARG 72  
3 n SER 73  
3 n ASP 74  
3 n LYS 75  
3 n THR 76  
3 n LEU 77  
3 n GLN 78  
3 n ASP 79  
3 n ILE 80  
3 n VAL 81  
3 n TYR 82  
3 n LYS 83  
3 n LEU 84  
3 n VAL 85  
3 n PRO 86  
3 n GLY 87  
3 n LEU 88  
3 n PHE 89  
3 n LYS 90  
3 n ASN 91  
3 n GLU 92  
3 n MET 93  
3 n LYS 94  
3 n ARG 95  
3 n ARG 96  
3 n ARG 97  
3 n ASP 98  
3 n PHE 99  
3 n TYR 100 
3 n ALA 101 
3 n ALA 102 
3 n HIS 103 
3 n PRO 104 
3 n SER 105 
3 n ALA 106 
3 n ASP 107 
3 n ALA 108 
3 n ALA 109 
3 n ASN 110 
3 n GLY 111 
4 n GLY 1   
4 n SER 2   
4 n MET 3   
4 n SER 4   
4 n GLN 5   
4 n ALA 6   
4 n VAL 7   
4 n GLN 8   
4 n THR 9   
4 n ASN 10  
4 n GLY 11  
4 n THR 12  
4 n GLN 13  
4 n PRO 14  
4 n LEU 15  
4 n SER 16  
4 n LYS 17  
4 n THR 18  
4 n TRP 19  
4 n GLU 20  
4 n LEU 21  
4 n SER 22  
4 n LEU 23  
4 n TYR 24  
4 n GLU 25  
4 n LEU 26  
4 n GLN 27  
4 n ARG 28  
4 n THR 29  
4 n PRO 30  
4 n GLN 31  
4 n GLU 32  
4 n ALA 33  
4 n ILE 34  
4 n THR 35  
4 n ASP 36  
4 n GLY 37  
4 n LEU 38  
4 n GLU 39  
4 n ILE 40  
4 n VAL 41  
4 n VAL 42  
4 n SER 43  
4 n PRO 44  
4 n ARG 45  
4 n SER 46  
4 n LEU 47  
4 n HIS 48  
4 n SER 49  
4 n GLU 50  
4 n LEU 51  
4 n MET 52  
4 n CYS 53  
4 n PRO 54  
4 n ILE 55  
4 n CYS 56  
4 n LEU 57  
4 n ASP 58  
4 n MET 59  
4 n LEU 60  
4 n LYS 61  
4 n ASN 62  
4 n THR 63  
4 n MET 64  
4 n THR 65  
4 n THR 66  
4 n LYS 67  
4 n GLU 68  
4 n CYS 69  
4 n LEU 70  
4 n HIS 71  
4 n ARG 72  
4 n PHE 73  
4 n CYS 74  
4 n ALA 75  
4 n ASP 76  
4 n CYS 77  
4 n ILE 78  
4 n ILE 79  
4 n THR 80  
4 n ALA 81  
4 n LEU 82  
4 n ARG 83  
4 n SER 84  
4 n GLY 85  
4 n ASN 86  
4 n LYS 87  
4 n GLU 88  
4 n CYS 89  
4 n PRO 90  
4 n THR 91  
4 n CYS 92  
4 n ARG 93  
4 n LYS 94  
4 n LYS 95  
4 n LEU 96  
4 n VAL 97  
4 n SER 98  
4 n LYS 99  
4 n ARG 100 
4 n SER 101 
4 n LEU 102 
4 n ARG 103 
4 n PRO 104 
4 n ASP 105 
4 n PRO 106 
4 n ASN 107 
4 n PHE 108 
4 n ASP 109 
4 n ALA 110 
4 n LEU 111 
4 n ILE 112 
4 n SER 113 
4 n LYS 114 
4 n ILE 115 
4 n TYR 116 
#
_ma_data.content_type "model coordinates"
_ma_data.id           1
_ma_data.name         Model
#
loop_
_ma_data_ref_db.id
_ma_data_ref_db.location_url
_ma_data_ref_db.name
_ma_data_ref_db.release_date
_ma_data_ref_db.version
1  . mgnify                . 2022_05 
2  . mgnify                . 2022_05 
3  . mgnify                . 2022_05 
4  . mgnify                . 2022_05 
5  . small_bfd             . default 
6  . small_bfd             . default 
7  . small_bfd             . default 
8  . small_bfd             . default 
9  . uniprot_cluster_annot . 2021_04 
10 . uniprot_cluster_annot . 2021_04 
11 . uniprot_cluster_annot . 2021_04 
12 . uniprot_cluster_annot . 2021_04 
13 . uniref90              . 2022_05 
14 . uniref90              . 2022_05 
15 . uniref90              . 2022_05 
16 . uniref90              . 2022_05 
#
_ma_model_list.data_id          1
_ma_model_list.model_group_id   1
_ma_model_list.model_group_name "AlphaFold-beta-20231127 (e527c150-d829-4511-b408-65d0a6f552a0 @ 2026-02-11 03:35:24)"
_ma_model_list.model_id         1
_ma_model_list.model_name       "Top ranked model"
_ma_model_list.model_type       "Ab initio model"
_ma_model_list.ordinal_id       1
#
loop_
_ma_protocol_step.method_type
_ma_protocol_step.ordinal_id
_ma_protocol_step.protocol_id
_ma_protocol_step.step_id
"coevolution MSA" 1 1 1 
"template search" 2 1 2 
modeling          3 1 3 
#
loop_
_ma_qa_metric.id
_ma_qa_metric.mode
_ma_qa_metric.name
_ma_qa_metric.software_group_id
_ma_qa_metric.type
1 global pLDDT 1 pLDDT 
2 local  pLDDT 1 pLDDT 
#
_ma_qa_metric_global.metric_id    1
_ma_qa_metric_global.metric_value 84.39
_ma_qa_metric_global.model_id     1
_ma_qa_metric_global.ordinal_id   1
#
_ma_software_group.group_id    1
_ma_software_group.ordinal_id  1
_ma_software_group.software_id 1
#
loop_
_ma_target_entity.data_id
_ma_target_entity.entity_id
_ma_target_entity.origin
1 1 . 
1 2 . 
1 3 . 
1 4 . 
#
loop_
_ma_target_entity_instance.asym_id
_ma_target_entity_instance.details
_ma_target_entity_instance.entity_id
A . 1 
B . 2 
C . 3 
D . 4 
#
loop_
_pdbx_data_usage.details
_pdbx_data_usage.id
_pdbx_data_usage.type
_pdbx_data_usage.url
;NON-COMMERCIAL USE ONLY, BY USING THIS FILE YOU AGREE TO THE TERMS OF USE FOUND
AT alphafoldserver.com/output-terms.
;
1 license    ? 
;THE INFORMATION IS NOT INTENDED FOR, HAS NOT BEEN VALIDATED FOR, AND IS NOT
APPROVED FOR CLINICAL USE. IT SHOULD NOT BE USED FOR CLINICAL PURPOSE OR RELIED
ON FOR MEDICAL OR OTHER PROFESSIONAL ADVICE. IT IS THEORETICAL MODELLING ONLY
AND CAUTION SHOULD BE EXERCISED IN ITS USE. IT IS PROVIDED "AS-IS" WITHOUT ANY
WARRANTY OF ANY KIND, WHETHER EXPRESSED OR IMPLIED. NO WARRANTY IS GIVEN THAT
USE OF THE INFORMATION SHALL NOT INFRINGE THE RIGHTS OF ANY THIRD PARTY.
;
2 disclaimer ? 
#
loop_
_pdbx_poly_seq_scheme.asym_id
_pdbx_poly_seq_scheme.auth_seq_num
_pdbx_poly_seq_scheme.entity_id
_pdbx_poly_seq_scheme.hetero
_pdbx_poly_seq_scheme.mon_id
_pdbx_poly_seq_scheme.pdb_ins_code
_pdbx_poly_seq_scheme.pdb_seq_num
_pdbx_poly_seq_scheme.pdb_strand_id
_pdbx_poly_seq_scheme.seq_id
A 1   1 n MET . 1   A 1   
A 2   1 n ALA . 2   A 2   
A 3   1 n LEU . 3   A 3   
A 4   1 n LYS . 4   A 4   
A 5   1 n ARG . 5   A 5   
A 6   1 n ILE . 6   A 6   
A 7   1 n GLN . 7   A 7   
A 8   1 n LYS . 8   A 8   
A 9   1 n GLU . 9   A 9   
A 10  1 n LEU . 10  A 10  
A 11  1 n SER . 11  A 11  
A 12  1 n ASP . 12  A 12  
A 13  1 n LEU . 13  A 13  
A 14  1 n GLN . 14  A 14  
A 15  1 n ARG . 15  A 15  
A 16  1 n ASP . 16  A 16  
A 17  1 n PRO . 17  A 17  
A 18  1 n PRO . 18  A 18  
A 19  1 n ALA . 19  A 19  
A 20  1 n HIS . 20  A 20  
A 21  1 n CYS . 21  A 21  
A 22  1 n SER . 22  A 22  
A 23  1 n ALA . 23  A 23  
A 24  1 n GLY . 24  A 24  
A 25  1 n PRO . 25  A 25  
A 26  1 n VAL . 26  A 26  
A 27  1 n GLY . 27  A 27  
A 28  1 n ASP . 28  A 28  
A 29  1 n ASP . 29  A 29  
A 30  1 n LEU . 30  A 30  
A 31  1 n PHE . 31  A 31  
A 32  1 n HIS . 32  A 32  
A 33  1 n TRP . 33  A 33  
A 34  1 n GLN . 34  A 34  
A 35  1 n ALA . 35  A 35  
A 36  1 n THR . 36  A 36  
A 37  1 n ILE . 37  A 37  
A 38  1 n MET . 38  A 38  
A 39  1 n GLY . 39  A 39  
A 40  1 n PRO . 40  A 40  
A 41  1 n PRO . 41  A 41  
A 42  1 n ASP . 42  A 42  
A 43  1 n SER . 43  A 43  
A 44  1 n ALA . 44  A 44  
A 45  1 n TYR . 45  A 45  
A 46  1 n GLN . 46  A 46  
A 47  1 n GLY . 47  A 47  
A 48  1 n GLY . 48  A 48  
A 49  1 n VAL . 49  A 49  
A 50  1 n PHE . 50  A 50  
A 51  1 n PHE . 51  A 51  
A 52  1 n LEU . 52  A 52  
A 53  1 n THR . 53  A 53  
A 54  1 n VAL . 54  A 54  
A 55  1 n HIS . 55  A 55  
A 56  1 n PHE . 56  A 56  
A 57  1 n PRO . 57  A 57  
A 58  1 n THR . 58  A 58  
A 59  1 n ASP . 59  A 59  
A 60  1 n TYR . 60  A 60  
A 61  1 n PRO . 61  A 61  
A 62  1 n PHE . 62  A 62  
A 63  1 n LYS . 63  A 63  
A 64  1 n PRO . 64  A 64  
A 65  1 n PRO . 65  A 65  
A 66  1 n LYS . 66  A 66  
A 67  1 n ILE . 67  A 67  
A 68  1 n ALA . 68  A 68  
A 69  1 n PHE . 69  A 69  
A 70  1 n THR . 70  A 70  
A 71  1 n THR . 71  A 71  
A 72  1 n LYS . 72  A 72  
A 73  1 n ILE . 73  A 73  
A 74  1 n TYR . 74  A 74  
A 75  1 n HIS . 75  A 75  
A 76  1 n PRO . 76  A 76  
A 77  1 n ASN . 77  A 77  
A 78  1 n ILE . 78  A 78  
A 79  1 n ASN . 79  A 79  
A 80  1 n SER . 80  A 80  
A 81  1 n ASN . 81  A 81  
A 82  1 n GLY . 82  A 82  
A 83  1 n SER . 83  A 83  
A 84  1 n ILE . 84  A 84  
A 85  1 n LYS . 85  A 85  
A 86  1 n LEU . 86  A 86  
A 87  1 n ASP . 87  A 87  
A 88  1 n ILE . 88  A 88  
A 89  1 n LEU . 89  A 89  
A 90  1 n ARG . 90  A 90  
A 91  1 n SER . 91  A 91  
A 92  1 n GLN . 92  A 92  
A 93  1 n TRP . 93  A 93  
A 94  1 n SER . 94  A 94  
A 95  1 n PRO . 95  A 95  
A 96  1 n ALA . 96  A 96  
A 97  1 n LEU . 97  A 97  
A 98  1 n THR . 98  A 98  
A 99  1 n VAL . 99  A 99  
A 100 1 n SER . 100 A 100 
A 101 1 n LYS . 101 A 101 
A 102 1 n VAL . 102 A 102 
A 103 1 n LEU . 103 A 103 
A 104 1 n LEU . 104 A 104 
A 105 1 n SER . 105 A 105 
A 106 1 n ILE . 106 A 106 
A 107 1 n CYS . 107 A 107 
A 108 1 n SER . 108 A 108 
A 109 1 n LEU . 109 A 109 
A 110 1 n LEU . 110 A 110 
A 111 1 n CYS . 111 A 111 
A 112 1 n ASP . 112 A 112 
A 113 1 n PRO . 113 A 113 
A 114 1 n ASN . 114 A 114 
A 115 1 n PRO . 115 A 115 
A 116 1 n ASP . 116 A 116 
A 117 1 n ASP . 117 A 117 
A 118 1 n PRO . 118 A 118 
A 119 1 n LEU . 119 A 119 
A 120 1 n VAL . 120 A 120 
A 121 1 n PRO . 121 A 121 
A 122 1 n ASP . 122 A 122 
A 123 1 n ILE . 123 A 123 
A 124 1 n ALA . 124 A 124 
A 125 1 n GLN . 125 A 125 
A 126 1 n ILE . 126 A 126 
A 127 1 n TYR . 127 A 127 
A 128 1 n LYS . 128 A 128 
A 129 1 n SER . 129 A 129 
A 130 1 n ASP . 130 A 130 
A 131 1 n LYS . 131 A 131 
A 132 1 n GLU . 132 A 132 
A 133 1 n LYS . 133 A 133 
A 134 1 n TYR . 134 A 134 
A 135 1 n ASN . 135 A 135 
A 136 1 n ARG . 136 A 136 
A 137 1 n HIS . 137 A 137 
A 138 1 n ALA . 138 A 138 
A 139 1 n ARG . 139 A 139 
A 140 1 n GLU . 140 A 140 
A 141 1 n TRP . 141 A 141 
A 142 1 n THR . 142 A 142 
A 143 1 n GLN . 143 A 143 
A 144 1 n LYS . 144 A 144 
A 145 1 n TYR . 145 A 145 
A 146 1 n ALA . 146 A 146 
A 147 1 n MET . 147 A 147 
B 1   2 n MET . 1   B 1   
B 2   2 n GLN . 2   B 2   
B 3   2 n ILE . 3   B 3   
B 4   2 n PHE . 4   B 4   
B 5   2 n VAL . 5   B 5   
B 6   2 n LYS . 6   B 6   
B 7   2 n THR . 7   B 7   
B 8   2 n LEU . 8   B 8   
B 9   2 n THR . 9   B 9   
B 10  2 n GLY . 10  B 10  
B 11  2 n LYS . 11  B 11  
B 12  2 n THR . 12  B 12  
B 13  2 n ILE . 13  B 13  
B 14  2 n THR . 14  B 14  
B 15  2 n LEU . 15  B 15  
B 16  2 n GLU . 16  B 16  
B 17  2 n VAL . 17  B 17  
B 18  2 n GLU . 18  B 18  
B 19  2 n PRO . 19  B 19  
B 20  2 n SER . 20  B 20  
B 21  2 n ASP . 21  B 21  
B 22  2 n THR . 22  B 22  
B 23  2 n ILE . 23  B 23  
B 24  2 n GLU . 24  B 24  
B 25  2 n ASN . 25  B 25  
B 26  2 n VAL . 26  B 26  
B 27  2 n LYS . 27  B 27  
B 28  2 n ALA . 28  B 28  
B 29  2 n LYS . 29  B 29  
B 30  2 n ILE . 30  B 30  
B 31  2 n GLN . 31  B 31  
B 32  2 n CYS . 32  B 32  
B 33  2 n LYS . 33  B 33  
B 34  2 n GLU . 34  B 34  
B 35  2 n GLY . 35  B 35  
B 36  2 n ILE . 36  B 36  
B 37  2 n PRO . 37  B 37  
B 38  2 n PRO . 38  B 38  
B 39  2 n ASP . 39  B 39  
B 40  2 n GLN . 40  B 40  
B 41  2 n GLN . 41  B 41  
B 42  2 n ARG . 42  B 42  
B 43  2 n LEU . 43  B 43  
B 44  2 n ILE . 44  B 44  
B 45  2 n PHE . 45  B 45  
B 46  2 n ALA . 46  B 46  
B 47  2 n GLY . 47  B 47  
B 48  2 n LYS . 48  B 48  
B 49  2 n GLN . 49  B 49  
B 50  2 n LEU . 50  B 50  
B 51  2 n GLU . 51  B 51  
B 52  2 n ASP . 52  B 52  
B 53  2 n GLY . 53  B 53  
B 54  2 n ARG . 54  B 54  
B 55  2 n THR . 55  B 55  
B 56  2 n LEU . 56  B 56  
B 57  2 n SER . 57  B 57  
B 58  2 n ASP . 58  B 58  
B 59  2 n TYR . 59  B 59  
B 60  2 n ASN . 60  B 60  
B 61  2 n ILE . 61  B 61  
B 62  2 n GLN . 62  B 62  
B 63  2 n LYS . 63  B 63  
B 64  2 n GLU . 64  B 64  
B 65  2 n SER . 65  B 65  
B 66  2 n THR . 66  B 66  
B 67  2 n LEU . 67  B 67  
B 68  2 n HIS . 68  B 68  
B 69  2 n LEU . 69  B 69  
B 70  2 n VAL . 70  B 70  
B 71  2 n LEU . 71  B 71  
B 72  2 n ARG . 72  B 72  
B 73  2 n LEU . 73  B 73  
B 74  2 n ARG . 74  B 74  
B 75  2 n GLY . 75  B 75  
B 76  2 n GLY . 76  B 76  
C 1   3 n GLY . 1   C 1   
C 2   3 n SER . 2   C 2   
C 3   3 n MET . 3   C 3   
C 4   3 n HIS . 4   C 4   
C 5   3 n ARG . 5   C 5   
C 6   3 n THR . 6   C 6   
C 7   3 n THR . 7   C 7   
C 8   3 n ARG . 8   C 8   
C 9   3 n ILE . 9   C 9   
C 10  3 n LYS . 10  C 10  
C 11  3 n ILE . 11  C 11  
C 12  3 n THR . 12  C 12  
C 13  3 n GLU . 13  C 13  
C 14  3 n LEU . 14  C 14  
C 15  3 n ASN . 15  C 15  
C 16  3 n PRO . 16  C 16  
C 17  3 n HIS . 17  C 17  
C 18  3 n LEU . 18  C 18  
C 19  3 n MET . 19  C 19  
C 20  3 n CYS . 20  C 20  
C 21  3 n VAL . 21  C 21  
C 22  3 n LEU . 22  C 22  
C 23  3 n CYS . 23  C 23  
C 24  3 n GLY . 24  C 24  
C 25  3 n GLY . 25  C 25  
C 26  3 n TYR . 26  C 26  
C 27  3 n PHE . 27  C 27  
C 28  3 n ILE . 28  C 28  
C 29  3 n ASP . 29  C 29  
C 30  3 n ALA . 30  C 30  
C 31  3 n THR . 31  C 31  
C 32  3 n THR . 32  C 32  
C 33  3 n ILE . 33  C 33  
C 34  3 n ILE . 34  C 34  
C 35  3 n GLU . 35  C 35  
C 36  3 n CYS . 36  C 36  
C 37  3 n LEU . 37  C 37  
C 38  3 n HIS . 38  C 38  
C 39  3 n SER . 39  C 39  
C 40  3 n PHE . 40  C 40  
C 41  3 n CYS . 41  C 41  
C 42  3 n LYS . 42  C 42  
C 43  3 n THR . 43  C 43  
C 44  3 n CYS . 44  C 44  
C 45  3 n ILE . 45  C 45  
C 46  3 n VAL . 46  C 46  
C 47  3 n ARG . 47  C 47  
C 48  3 n TYR . 48  C 48  
C 49  3 n LEU . 49  C 49  
C 50  3 n GLU . 50  C 50  
C 51  3 n THR . 51  C 51  
C 52  3 n SER . 52  C 52  
C 53  3 n LYS . 53  C 53  
C 54  3 n TYR . 54  C 54  
C 55  3 n CYS . 55  C 55  
C 56  3 n PRO . 56  C 56  
C 57  3 n ILE . 57  C 57  
C 58  3 n CYS . 58  C 58  
C 59  3 n ASP . 59  C 59  
C 60  3 n VAL . 60  C 60  
C 61  3 n GLN . 61  C 61  
C 62  3 n VAL . 62  C 62  
C 63  3 n HIS . 63  C 63  
C 64  3 n LYS . 64  C 64  
C 65  3 n THR . 65  C 65  
C 66  3 n ARG . 66  C 66  
C 67  3 n PRO . 67  C 67  
C 68  3 n LEU . 68  C 68  
C 69  3 n LEU . 69  C 69  
C 70  3 n ASN . 70  C 70  
C 71  3 n ILE . 71  C 71  
C 72  3 n ARG . 72  C 72  
C 73  3 n SER . 73  C 73  
C 74  3 n ASP . 74  C 74  
C 75  3 n LYS . 75  C 75  
C 76  3 n THR . 76  C 76  
C 77  3 n LEU . 77  C 77  
C 78  3 n GLN . 78  C 78  
C 79  3 n ASP . 79  C 79  
C 80  3 n ILE . 80  C 80  
C 81  3 n VAL . 81  C 81  
C 82  3 n TYR . 82  C 82  
C 83  3 n LYS . 83  C 83  
C 84  3 n LEU . 84  C 84  
C 85  3 n VAL . 85  C 85  
C 86  3 n PRO . 86  C 86  
C 87  3 n GLY . 87  C 87  
C 88  3 n LEU . 88  C 88  
C 89  3 n PHE . 89  C 89  
C 90  3 n LYS . 90  C 90  
C 91  3 n ASN . 91  C 91  
C 92  3 n GLU . 92  C 92  
C 93  3 n MET . 93  C 93  
C 94  3 n LYS . 94  C 94  
C 95  3 n ARG . 95  C 95  
C 96  3 n ARG . 96  C 96  
C 97  3 n ARG . 97  C 97  
C 98  3 n ASP . 98  C 98  
C 99  3 n PHE . 99  C 99  
C 100 3 n TYR . 100 C 100 
C 101 3 n ALA . 101 C 101 
C 102 3 n ALA . 102 C 102 
C 103 3 n HIS . 103 C 103 
C 104 3 n PRO . 104 C 104 
C 105 3 n SER . 105 C 105 
C 106 3 n ALA . 106 C 106 
C 107 3 n ASP . 107 C 107 
C 108 3 n ALA . 108 C 108 
C 109 3 n ALA . 109 C 109 
C 110 3 n ASN . 110 C 110 
C 111 3 n GLY . 111 C 111 
D 1   4 n GLY . 1   D 1   
D 2   4 n SER . 2   D 2   
D 3   4 n MET . 3   D 3   
D 4   4 n SER . 4   D 4   
D 5   4 n GLN . 5   D 5   
D 6   4 n ALA . 6   D 6   
D 7   4 n VAL . 7   D 7   
D 8   4 n GLN . 8   D 8   
D 9   4 n THR . 9   D 9   
D 10  4 n ASN . 10  D 10  
D 11  4 n GLY . 11  D 11  
D 12  4 n THR . 12  D 12  
D 13  4 n GLN . 13  D 13  
D 14  4 n PRO . 14  D 14  
D 15  4 n LEU . 15  D 15  
D 16  4 n SER . 16  D 16  
D 17  4 n LYS . 17  D 17  
D 18  4 n THR . 18  D 18  
D 19  4 n TRP . 19  D 19  
D 20  4 n GLU . 20  D 20  
D 21  4 n LEU . 21  D 21  
D 22  4 n SER . 22  D 22  
D 23  4 n LEU . 23  D 23  
D 24  4 n TYR . 24  D 24  
D 25  4 n GLU . 25  D 25  
D 26  4 n LEU . 26  D 26  
D 27  4 n GLN . 27  D 27  
D 28  4 n ARG . 28  D 28  
D 29  4 n THR . 29  D 29  
D 30  4 n PRO . 30  D 30  
D 31  4 n GLN . 31  D 31  
D 32  4 n GLU . 32  D 32  
D 33  4 n ALA . 33  D 33  
D 34  4 n ILE . 34  D 34  
D 35  4 n THR . 35  D 35  
D 36  4 n ASP . 36  D 36  
D 37  4 n GLY . 37  D 37  
D 38  4 n LEU . 38  D 38  
D 39  4 n GLU . 39  D 39  
D 40  4 n ILE . 40  D 40  
D 41  4 n VAL . 41  D 41  
D 42  4 n VAL . 42  D 42  
D 43  4 n SER . 43  D 43  
D 44  4 n PRO . 44  D 44  
D 45  4 n ARG . 45  D 45  
D 46  4 n SER . 46  D 46  
D 47  4 n LEU . 47  D 47  
D 48  4 n HIS . 48  D 48  
D 49  4 n SER . 49  D 49  
D 50  4 n GLU . 50  D 50  
D 51  4 n LEU . 51  D 51  
D 52  4 n MET . 52  D 52  
D 53  4 n CYS . 53  D 53  
D 54  4 n PRO . 54  D 54  
D 55  4 n ILE . 55  D 55  
D 56  4 n CYS . 56  D 56  
D 57  4 n LEU . 57  D 57  
D 58  4 n ASP . 58  D 58  
D 59  4 n MET . 59  D 59  
D 60  4 n LEU . 60  D 60  
D 61  4 n LYS . 61  D 61  
D 62  4 n ASN . 62  D 62  
D 63  4 n THR . 63  D 63  
D 64  4 n MET . 64  D 64  
D 65  4 n THR . 65  D 65  
D 66  4 n THR . 66  D 66  
D 67  4 n LYS . 67  D 67  
D 68  4 n GLU . 68  D 68  
D 69  4 n CYS . 69  D 69  
D 70  4 n LEU . 70  D 70  
D 71  4 n HIS . 71  D 71  
D 72  4 n ARG . 72  D 72  
D 73  4 n PHE . 73  D 73  
D 74  4 n CYS . 74  D 74  
D 75  4 n ALA . 75  D 75  
D 76  4 n ASP . 76  D 76  
D 77  4 n CYS . 77  D 77  
D 78  4 n ILE . 78  D 78  
D 79  4 n ILE . 79  D 79  
D 80  4 n THR . 80  D 80  
D 81  4 n ALA . 81  D 81  
D 82  4 n LEU . 82  D 82  
D 83  4 n ARG . 83  D 83  
D 84  4 n SER . 84  D 84  
D 85  4 n GLY . 85  D 85  
D 86  4 n ASN . 86  D 86  
D 87  4 n LYS . 87  D 87  
D 88  4 n GLU . 88  D 88  
D 89  4 n CYS . 89  D 89  
D 90  4 n PRO . 90  D 90  
D 91  4 n THR . 91  D 91  
D 92  4 n CYS . 92  D 92  
D 93  4 n ARG . 93  D 93  
D 94  4 n LYS . 94  D 94  
D 95  4 n LYS . 95  D 95  
D 96  4 n LEU . 96  D 96  
D 97  4 n VAL . 97  D 97  
D 98  4 n SER . 98  D 98  
D 99  4 n LYS . 99  D 99  
D 100 4 n ARG . 100 D 100 
D 101 4 n SER . 101 D 101 
D 102 4 n LEU . 102 D 102 
D 103 4 n ARG . 103 D 103 
D 104 4 n PRO . 104 D 104 
D 105 4 n ASP . 105 D 105 
D 106 4 n PRO . 106 D 106 
D 107 4 n ASN . 107 D 107 
D 108 4 n PHE . 108 D 108 
D 109 4 n ASP . 109 D 109 
D 110 4 n ALA . 110 D 110 
D 111 4 n LEU . 111 D 111 
D 112 4 n ILE . 112 D 112 
D 113 4 n SER . 113 D 113 
D 114 4 n LYS . 114 D 114 
D 115 4 n ILE . 115 D 115 
D 116 4 n TYR . 116 D 116 
#
_software.classification other
_software.date           ?
_software.description    "Structure prediction"
_software.name           AlphaFold
_software.pdbx_ordinal   1
_software.type           package
_software.version        "AlphaFold-beta-20231127 (e527c150-d829-4511-b408-65d0a6f552a0 @ 2026-02-11 03:35:24)"
#
loop_
_struct_asym.entity_id
_struct_asym.id
1 A 
2 B 
3 C 
4 D 
#
loop_
_atom_site.group_PDB
_atom_site.id
_atom_site.type_symbol
_atom_site.label_atom_id
_atom_site.label_alt_id
_atom_site.label_comp_id
_atom_site.label_asym_id
_atom_site.label_entity_id
_atom_site.label_seq_id
_atom_site.pdbx_PDB_ins_code
_atom_site.Cartn_x
_atom_site.Cartn_y
_atom_site.Cartn_z
_atom_site.occupancy
_atom_site.B_iso_or_equiv
_atom_site.auth_seq_id
_atom_site.auth_asym_id
_atom_site.pdbx_PDB_model_num
ATOM 1    N N   . MET A 1 1   ? -2.530  -24.390 -2.786  1.00 74.91 1   A 1 
ATOM 2    C CA  . MET A 1 1   ? -2.659  -23.006 -2.284  1.00 83.91 1   A 1 
ATOM 3    C C   . MET A 1 1   ? -3.184  -22.077 -3.374  1.00 87.76 1   A 1 
ATOM 4    O O   . MET A 1 1   ? -4.122  -21.348 -3.099  1.00 86.61 1   A 1 
ATOM 5    C CB  . MET A 1 1   ? -1.329  -22.494 -1.697  1.00 76.41 1   A 1 
ATOM 6    C CG  . MET A 1 1   ? -1.521  -21.179 -0.937  1.00 68.62 1   A 1 
ATOM 7    S SD  . MET A 1 1   ? 0.007   -20.486 -0.249  1.00 64.93 1   A 1 
ATOM 8    C CE  . MET A 1 1   ? 0.306   -21.558 1.164   1.00 53.21 1   A 1 
ATOM 9    N N   . ALA A 1 2   ? -2.662  -22.190 -4.602  1.00 89.83 2   A 1 
ATOM 10   C CA  . ALA A 1 2   ? -3.054  -21.382 -5.758  1.00 93.10 2   A 1 
ATOM 11   C C   . ALA A 1 2   ? -4.574  -21.285 -5.929  1.00 94.91 2   A 1 
ATOM 12   O O   . ALA A 1 2   ? -5.114  -20.185 -5.889  1.00 93.97 2   A 1 
ATOM 13   C CB  . ALA A 1 2   ? -2.398  -21.969 -7.005  1.00 91.23 2   A 1 
ATOM 14   N N   . LEU A 1 3   ? -5.282  -22.412 -5.977  1.00 95.34 3   A 1 
ATOM 15   C CA  . LEU A 1 3   ? -6.734  -22.442 -6.172  1.00 95.18 3   A 1 
ATOM 16   C C   . LEU A 1 3   ? -7.494  -21.597 -5.131  1.00 95.29 3   A 1 
ATOM 17   O O   . LEU A 1 3   ? -8.307  -20.760 -5.496  1.00 94.51 3   A 1 
ATOM 18   C CB  . LEU A 1 3   ? -7.201  -23.906 -6.163  1.00 93.98 3   A 1 
ATOM 19   C CG  . LEU A 1 3   ? -8.692  -24.076 -6.527  1.00 90.72 3   A 1 
ATOM 20   C CD1 . LEU A 1 3   ? -8.952  -23.646 -7.966  1.00 85.98 3   A 1 
ATOM 21   C CD2 . LEU A 1 3   ? -9.092  -25.546 -6.373  1.00 85.32 3   A 1 
ATOM 22   N N   . LYS A 1 4   ? -7.178  -21.757 -3.843  1.00 95.28 4   A 1 
ATOM 23   C CA  . LYS A 1 4   ? -7.810  -20.971 -2.773  1.00 94.47 4   A 1 
ATOM 24   C C   . LYS A 1 4   ? -7.521  -19.481 -2.903  1.00 94.79 4   A 1 
ATOM 25   O O   . LYS A 1 4   ? -8.390  -18.662 -2.630  1.00 93.47 4   A 1 
ATOM 26   C CB  . LYS A 1 4   ? -7.352  -21.447 -1.382  1.00 93.04 4   A 1 
ATOM 27   C CG  . LYS A 1 4   ? -8.019  -22.761 -0.964  1.00 81.47 4   A 1 
ATOM 28   C CD  . LYS A 1 4   ? -7.660  -23.096 0.501   1.00 77.68 4   A 1 
ATOM 29   C CE  . LYS A 1 4   ? -8.400  -24.356 0.954   1.00 65.89 4   A 1 
ATOM 30   N NZ  . LYS A 1 4   ? -8.146  -24.678 2.380   1.00 59.33 4   A 1 
ATOM 31   N N   . ARG A 1 5   ? -6.298  -19.125 -3.311  1.00 95.40 5   A 1 
ATOM 32   C CA  . ARG A 1 5   ? -5.907  -17.732 -3.531  1.00 95.71 5   A 1 
ATOM 33   C C   . ARG A 1 5   ? -6.686  -17.133 -4.705  1.00 96.20 5   A 1 
ATOM 34   O O   . ARG A 1 5   ? -7.231  -16.051 -4.549  1.00 95.38 5   A 1 
ATOM 35   C CB  . ARG A 1 5   ? -4.382  -17.665 -3.709  1.00 94.24 5   A 1 
ATOM 36   C CG  . ARG A 1 5   ? -3.874  -16.282 -4.141  1.00 92.15 5   A 1 
ATOM 37   C CD  . ARG A 1 5   ? -4.196  -15.168 -3.140  1.00 91.05 5   A 1 
ATOM 38   N NE  . ARG A 1 5   ? -3.776  -13.884 -3.700  1.00 91.88 5   A 1 
ATOM 39   C CZ  . ARG A 1 5   ? -2.642  -13.232 -3.517  1.00 94.14 5   A 1 
ATOM 40   N NH1 . ARG A 1 5   ? -1.756  -13.581 -2.641  1.00 87.58 5   A 1 
ATOM 41   N NH2 . ARG A 1 5   ? -2.385  -12.206 -4.262  1.00 88.55 5   A 1 
ATOM 42   N N   . ILE A 1 6   ? -6.768  -17.846 -5.813  1.00 96.46 6   A 1 
ATOM 43   C CA  . ILE A 1 6   ? -7.504  -17.430 -7.006  1.00 96.50 6   A 1 
ATOM 44   C C   . ILE A 1 6   ? -8.995  -17.236 -6.682  1.00 96.08 6   A 1 
ATOM 45   O O   . ILE A 1 6   ? -9.558  -16.198 -7.002  1.00 95.28 6   A 1 
ATOM 46   C CB  . ILE A 1 6   ? -7.278  -18.439 -8.145  1.00 96.76 6   A 1 
ATOM 47   C CG1 . ILE A 1 6   ? -5.796  -18.438 -8.595  1.00 95.85 6   A 1 
ATOM 48   C CG2 . ILE A 1 6   ? -8.181  -18.124 -9.346  1.00 95.73 6   A 1 
ATOM 49   C CD1 . ILE A 1 6   ? -5.422  -19.644 -9.466  1.00 94.57 6   A 1 
ATOM 50   N N   . GLN A 1 7   ? -9.616  -18.185 -5.966  1.00 96.13 7   A 1 
ATOM 51   C CA  . GLN A 1 7   ? -11.012 -18.069 -5.529  1.00 95.23 7   A 1 
ATOM 52   C C   . GLN A 1 7   ? -11.251 -16.849 -4.639  1.00 94.45 7   A 1 
ATOM 53   O O   . GLN A 1 7   ? -12.274 -16.175 -4.774  1.00 93.47 7   A 1 
ATOM 54   C CB  . GLN A 1 7   ? -11.407 -19.339 -4.766  1.00 94.64 7   A 1 
ATOM 55   C CG  . GLN A 1 7   ? -11.634 -20.526 -5.707  1.00 89.90 7   A 1 
ATOM 56   C CD  . GLN A 1 7   ? -11.864 -21.832 -4.945  1.00 87.24 7   A 1 
ATOM 57   O OE1 . GLN A 1 7   ? -11.418 -22.037 -3.821  1.00 79.89 7   A 1 
ATOM 58   N NE2 . GLN A 1 7   ? -12.564 -22.771 -5.525  1.00 77.32 7   A 1 
ATOM 59   N N   . LYS A 1 8   ? -10.317 -16.526 -3.736  1.00 94.79 8   A 1 
ATOM 60   C CA  . LYS A 1 8   ? -10.415 -15.333 -2.887  1.00 93.62 8   A 1 
ATOM 61   C C   . LYS A 1 8   ? -10.280 -14.045 -3.689  1.00 93.40 8   A 1 
ATOM 62   O O   . LYS A 1 8   ? -11.052 -13.122 -3.465  1.00 92.40 8   A 1 
ATOM 63   C CB  . LYS A 1 8   ? -9.395  -15.368 -1.747  1.00 92.52 8   A 1 
ATOM 64   C CG  . LYS A 1 8   ? -9.857  -16.351 -0.667  1.00 86.12 8   A 1 
ATOM 65   C CD  . LYS A 1 8   ? -8.988  -16.220 0.576   1.00 79.68 8   A 1 
ATOM 66   C CE  . LYS A 1 8   ? -9.585  -17.093 1.667   1.00 72.75 8   A 1 
ATOM 67   N NZ  . LYS A 1 8   ? -9.373  -16.520 3.009   1.00 65.28 8   A 1 
ATOM 68   N N   . GLU A 1 9   ? -9.349  -13.990 -4.641  1.00 94.22 9   A 1 
ATOM 69   C CA  . GLU A 1 9   ? -9.244  -12.843 -5.545  1.00 93.90 9   A 1 
ATOM 70   C C   . GLU A 1 9   ? -10.509 -12.644 -6.371  1.00 93.40 9   A 1 
ATOM 71   O O   . GLU A 1 9   ? -10.950 -11.508 -6.505  1.00 91.90 9   A 1 
ATOM 72   C CB  . GLU A 1 9   ? -8.039  -12.980 -6.487  1.00 93.80 9   A 1 
ATOM 73   C CG  . GLU A 1 9   ? -6.736  -12.704 -5.740  1.00 91.89 9   A 1 
ATOM 74   C CD  . GLU A 1 9   ? -5.553  -12.504 -6.674  1.00 94.32 9   A 1 
ATOM 75   O OE1 . GLU A 1 9   ? -4.457  -13.026 -6.347  1.00 90.71 9   A 1 
ATOM 76   O OE2 . GLU A 1 9   ? -5.657  -11.755 -7.665  1.00 92.37 9   A 1 
ATOM 77   N N   . LEU A 1 10  ? -11.115 -13.718 -6.866  1.00 93.49 10  A 1 
ATOM 78   C CA  . LEU A 1 10  ? -12.382 -13.649 -7.587  1.00 92.51 10  A 1 
ATOM 79   C C   . LEU A 1 10  ? -13.500 -13.095 -6.710  1.00 91.25 10  A 1 
ATOM 80   O O   . LEU A 1 10  ? -14.220 -12.185 -7.116  1.00 90.17 10  A 1 
ATOM 81   C CB  . LEU A 1 10  ? -12.722 -15.044 -8.139  1.00 92.35 10  A 1 
ATOM 82   C CG  . LEU A 1 10  ? -14.018 -15.085 -8.971  1.00 90.64 10  A 1 
ATOM 83   C CD1 . LEU A 1 10  ? -13.951 -14.168 -10.193 1.00 87.05 10  A 1 
ATOM 84   C CD2 . LEU A 1 10  ? -14.273 -16.516 -9.450  1.00 86.78 10  A 1 
ATOM 85   N N   . SER A 1 11  ? -13.615 -13.592 -5.474  1.00 91.34 11  A 1 
ATOM 86   C CA  . SER A 1 11  ? -14.603 -13.094 -4.514  1.00 89.09 11  A 1 
ATOM 87   C C   . SER A 1 11  ? -14.376 -11.623 -4.150  1.00 87.78 11  A 1 
ATOM 88   O O   . SER A 1 11  ? -15.343 -10.871 -3.993  1.00 85.96 11  A 1 
ATOM 89   C CB  . SER A 1 11  ? -14.572 -13.941 -3.248  1.00 87.39 11  A 1 
ATOM 90   O OG  . SER A 1 11  ? -15.540 -13.482 -2.319  1.00 75.66 11  A 1 
ATOM 91   N N   . ASP A 1 12  ? -13.120 -11.194 -4.004  1.00 88.34 12  A 1 
ATOM 92   C CA  . ASP A 1 12  ? -12.792 -9.805  -3.714  1.00 86.04 12  A 1 
ATOM 93   C C   . ASP A 1 12  ? -13.084 -8.897  -4.919  1.00 85.64 12  A 1 
ATOM 94   O O   . ASP A 1 12  ? -13.672 -7.834  -4.736  1.00 84.49 12  A 1 
ATOM 95   C CB  . ASP A 1 12  ? -11.335 -9.677  -3.241  1.00 84.93 12  A 1 
ATOM 96   C CG  . ASP A 1 12  ? -11.101 -10.106 -1.779  1.00 80.15 12  A 1 
ATOM 97   O OD1 . ASP A 1 12  ? -12.060 -10.075 -0.963  1.00 77.22 12  A 1 
ATOM 98   O OD2 . ASP A 1 12  ? -9.930  -10.371 -1.426  1.00 76.16 12  A 1 
ATOM 99   N N   . LEU A 1 13  ? -12.776 -9.341  -6.143  1.00 87.18 13  A 1 
ATOM 100  C CA  . LEU A 1 13  ? -13.106 -8.648  -7.392  1.00 86.02 13  A 1 
ATOM 101  C C   . LEU A 1 13  ? -14.613 -8.455  -7.576  1.00 84.82 13  A 1 
ATOM 102  O O   . LEU A 1 13  ? -15.041 -7.382  -7.982  1.00 82.42 13  A 1 
ATOM 103  C CB  . LEU A 1 13  ? -12.546 -9.452  -8.579  1.00 85.33 13  A 1 
ATOM 104  C CG  . LEU A 1 13  ? -11.138 -8.997  -8.987  1.00 82.99 13  A 1 
ATOM 105  C CD1 . LEU A 1 13  ? -10.419 -10.089 -9.772  1.00 77.10 13  A 1 
ATOM 106  C CD2 . LEU A 1 13  ? -11.226 -7.763  -9.884  1.00 77.40 13  A 1 
ATOM 107  N N   . GLN A 1 14  ? -15.414 -9.464  -7.256  1.00 83.11 14  A 1 
ATOM 108  C CA  . GLN A 1 14  ? -16.873 -9.376  -7.345  1.00 80.33 14  A 1 
ATOM 109  C C   . GLN A 1 14  ? -17.466 -8.421  -6.300  1.00 79.49 14  A 1 
ATOM 110  O O   . GLN A 1 14  ? -18.498 -7.815  -6.538  1.00 77.10 14  A 1 
ATOM 111  C CB  . GLN A 1 14  ? -17.467 -10.773 -7.156  1.00 80.07 14  A 1 
ATOM 112  C CG  . GLN A 1 14  ? -17.256 -11.669 -8.380  1.00 76.04 14  A 1 
ATOM 113  C CD  . GLN A 1 14  ? -17.733 -13.105 -8.139  1.00 70.95 14  A 1 
ATOM 114  O OE1 . GLN A 1 14  ? -18.018 -13.524 -7.029  1.00 66.05 14  A 1 
ATOM 115  N NE2 . GLN A 1 14  ? -17.837 -13.908 -9.175  1.00 63.37 14  A 1 
ATOM 116  N N   . ARG A 1 15  ? -16.825 -8.311  -5.135  1.00 81.22 15  A 1 
ATOM 117  C CA  . ARG A 1 15  ? -17.303 -7.461  -4.030  1.00 78.41 15  A 1 
ATOM 118  C C   . ARG A 1 15  ? -16.874 -6.001  -4.169  1.00 77.89 15  A 1 
ATOM 119  O O   . ARG A 1 15  ? -17.632 -5.117  -3.779  1.00 74.66 15  A 1 
ATOM 120  C CB  . ARG A 1 15  ? -16.810 -8.060  -2.708  1.00 75.74 15  A 1 
ATOM 121  C CG  . ARG A 1 15  ? -17.451 -7.375  -1.502  1.00 67.45 15  A 1 
ATOM 122  C CD  . ARG A 1 15  ? -16.909 -7.945  -0.183  1.00 64.66 15  A 1 
ATOM 123  N NE  . ARG A 1 15  ? -15.524 -7.512  0.048   1.00 57.49 15  A 1 
ATOM 124  C CZ  . ARG A 1 15  ? -14.484 -8.272  0.386   1.00 51.48 15  A 1 
ATOM 125  N NH1 . ARG A 1 15  ? -14.622 -9.508  0.745   1.00 46.77 15  A 1 
ATOM 126  N NH2 . ARG A 1 15  ? -13.279 -7.800  0.334   1.00 44.61 15  A 1 
ATOM 127  N N   . ASP A 1 16  ? -15.659 -5.768  -4.646  1.00 76.88 16  A 1 
ATOM 128  C CA  . ASP A 1 16  ? -15.008 -4.461  -4.769  1.00 75.30 16  A 1 
ATOM 129  C C   . ASP A 1 16  ? -14.275 -4.400  -6.120  1.00 76.73 16  A 1 
ATOM 130  O O   . ASP A 1 16  ? -13.047 -4.520  -6.173  1.00 74.90 16  A 1 
ATOM 131  C CB  . ASP A 1 16  ? -14.078 -4.248  -3.557  1.00 72.17 16  A 1 
ATOM 132  C CG  . ASP A 1 16  ? -13.444 -2.859  -3.477  1.00 66.86 16  A 1 
ATOM 133  O OD1 . ASP A 1 16  ? -14.096 -1.892  -3.915  1.00 63.31 16  A 1 
ATOM 134  O OD2 . ASP A 1 16  ? -12.318 -2.766  -2.898  1.00 61.05 16  A 1 
ATOM 135  N N   . PRO A 1 17  ? -15.024 -4.324  -7.242  1.00 75.11 17  A 1 
ATOM 136  C CA  . PRO A 1 17  ? -14.425 -4.294  -8.564  1.00 73.96 17  A 1 
ATOM 137  C C   . PRO A 1 17  ? -13.570 -3.030  -8.723  1.00 75.56 17  A 1 
ATOM 138  O O   . PRO A 1 17  ? -14.015 -1.932  -8.370  1.00 74.06 17  A 1 
ATOM 139  C CB  . PRO A 1 17  ? -15.590 -4.352  -9.559  1.00 71.30 17  A 1 
ATOM 140  C CG  . PRO A 1 17  ? -16.762 -3.768  -8.774  1.00 67.57 17  A 1 
ATOM 141  C CD  . PRO A 1 17  ? -16.476 -4.210  -7.344  1.00 69.15 17  A 1 
ATOM 142  N N   . PRO A 1 18  ? -12.348 -3.144  -9.256  1.00 78.89 18  A 1 
ATOM 143  C CA  . PRO A 1 18  ? -11.523 -1.984  -9.530  1.00 78.27 18  A 1 
ATOM 144  C C   . PRO A 1 18  ? -12.173 -1.110  -10.603 1.00 79.40 18  A 1 
ATOM 145  O O   . PRO A 1 18  ? -12.786 -1.615  -11.549 1.00 77.99 18  A 1 
ATOM 146  C CB  . PRO A 1 18  ? -10.163 -2.532  -9.955  1.00 76.53 18  A 1 
ATOM 147  C CG  . PRO A 1 18  ? -10.514 -3.890  -10.569 1.00 73.39 18  A 1 
ATOM 148  C CD  . PRO A 1 18  ? -11.715 -4.354  -9.744  1.00 74.85 18  A 1 
ATOM 149  N N   . ALA A 1 19  ? -12.007 0.203   -10.487 1.00 79.24 19  A 1 
ATOM 150  C CA  . ALA A 1 19  ? -12.513 1.137   -11.475 1.00 76.51 19  A 1 
ATOM 151  C C   . ALA A 1 19  ? -11.960 0.804   -12.873 1.00 76.20 19  A 1 
ATOM 152  O O   . ALA A 1 19  ? -10.779 0.518   -13.030 1.00 71.44 19  A 1 
ATOM 153  C CB  . ALA A 1 19  ? -12.155 2.562   -11.042 1.00 72.70 19  A 1 
ATOM 154  N N   . HIS A 1 20  ? -12.827 0.853   -13.851 1.00 82.06 20  A 1 
ATOM 155  C CA  . HIS A 1 20  ? -12.522 0.605   -15.269 1.00 83.47 20  A 1 
ATOM 156  C C   . HIS A 1 20  ? -11.954 -0.787  -15.606 1.00 86.60 20  A 1 
ATOM 157  O O   . HIS A 1 20  ? -11.510 -1.001  -16.723 1.00 85.24 20  A 1 
ATOM 158  C CB  . HIS A 1 20  ? -11.635 1.733   -15.820 1.00 80.48 20  A 1 
ATOM 159  C CG  . HIS A 1 20  ? -12.194 3.096   -15.533 1.00 76.83 20  A 1 
ATOM 160  N ND1 . HIS A 1 20  ? -13.262 3.680   -16.179 1.00 66.84 20  A 1 
ATOM 161  C CD2 . HIS A 1 20  ? -11.804 3.944   -14.535 1.00 66.02 20  A 1 
ATOM 162  C CE1 . HIS A 1 20  ? -13.512 4.863   -15.579 1.00 64.18 20  A 1 
ATOM 163  N NE2 . HIS A 1 20  ? -12.649 5.054   -14.580 1.00 64.24 20  A 1 
ATOM 164  N N   . CYS A 1 21  ? -11.984 -1.729  -14.668 1.00 86.93 21  A 1 
ATOM 165  C CA  . CYS A 1 21  ? -11.469 -3.071  -14.896 1.00 87.12 21  A 1 
ATOM 166  C C   . CYS A 1 21  ? -12.490 -4.128  -14.494 1.00 87.09 21  A 1 
ATOM 167  O O   . CYS A 1 21  ? -13.210 -3.983  -13.503 1.00 85.59 21  A 1 
ATOM 168  C CB  . CYS A 1 21  ? -10.159 -3.265  -14.128 1.00 85.82 21  A 1 
ATOM 169  S SG  . CYS A 1 21  ? -8.890  -2.053  -14.611 1.00 81.65 21  A 1 
ATOM 170  N N   . SER A 1 22  ? -12.498 -5.239  -15.212 1.00 89.05 22  A 1 
ATOM 171  C CA  . SER A 1 22  ? -13.195 -6.455  -14.807 1.00 88.79 22  A 1 
ATOM 172  C C   . SER A 1 22  ? -12.304 -7.665  -15.060 1.00 90.22 22  A 1 
ATOM 173  O O   . SER A 1 22  ? -11.400 -7.613  -15.898 1.00 89.73 22  A 1 
ATOM 174  C CB  . SER A 1 22  ? -14.544 -6.580  -15.523 1.00 84.96 22  A 1 
ATOM 175  O OG  . SER A 1 22  ? -14.372 -6.754  -16.913 1.00 74.43 22  A 1 
ATOM 176  N N   . ALA A 1 23  ? -12.513 -8.739  -14.321 1.00 90.41 23  A 1 
ATOM 177  C CA  . ALA A 1 23  ? -11.828 -10.000 -14.565 1.00 91.26 23  A 1 
ATOM 178  C C   . ALA A 1 23  ? -12.644 -11.163 -14.005 1.00 91.00 23  A 1 
ATOM 179  O O   . ALA A 1 23  ? -13.333 -11.024 -12.993 1.00 89.53 23  A 1 
ATOM 180  C CB  . ALA A 1 23  ? -10.426 -9.968  -13.955 1.00 91.10 23  A 1 
ATOM 181  N N   . GLY A 1 24  ? -12.530 -12.324 -14.652 1.00 90.26 24  A 1 
ATOM 182  C CA  . GLY A 1 24  ? -13.178 -13.544 -14.208 1.00 90.56 24  A 1 
ATOM 183  C C   . GLY A 1 24  ? -12.719 -14.758 -15.004 1.00 92.61 24  A 1 
ATOM 184  O O   . GLY A 1 24  ? -12.102 -14.596 -16.062 1.00 92.24 24  A 1 
ATOM 185  N N   . PRO A 1 25  ? -12.997 -15.964 -14.505 1.00 92.06 25  A 1 
ATOM 186  C CA  . PRO A 1 25  ? -12.609 -17.198 -15.177 1.00 92.14 25  A 1 
ATOM 187  C C   . PRO A 1 25  ? -13.317 -17.349 -16.525 1.00 91.53 25  A 1 
ATOM 188  O O   . PRO A 1 25  ? -14.460 -16.922 -16.705 1.00 89.61 25  A 1 
ATOM 189  C CB  . PRO A 1 25  ? -12.964 -18.317 -14.198 1.00 91.20 25  A 1 
ATOM 190  C CG  . PRO A 1 25  ? -14.098 -17.726 -13.376 1.00 88.24 25  A 1 
ATOM 191  C CD  . PRO A 1 25  ? -13.751 -16.239 -13.304 1.00 90.76 25  A 1 
ATOM 192  N N   . VAL A 1 26  ? -12.615 -17.984 -17.466 1.00 91.42 26  A 1 
ATOM 193  C CA  . VAL A 1 26  ? -13.170 -18.405 -18.749 1.00 90.01 26  A 1 
ATOM 194  C C   . VAL A 1 26  ? -13.746 -19.809 -18.575 1.00 88.01 26  A 1 
ATOM 195  O O   . VAL A 1 26  ? -12.994 -20.770 -18.398 1.00 80.88 26  A 1 
ATOM 196  C CB  . VAL A 1 26  ? -12.117 -18.363 -19.863 1.00 87.62 26  A 1 
ATOM 197  C CG1 . VAL A 1 26  ? -12.721 -18.741 -21.217 1.00 77.64 26  A 1 
ATOM 198  C CG2 . VAL A 1 26  ? -11.519 -16.953 -20.011 1.00 79.84 26  A 1 
ATOM 199  N N   . GLY A 1 27  ? -15.059 -19.915 -18.605 1.00 88.60 27  A 1 
ATOM 200  C CA  . GLY A 1 27  ? -15.728 -21.178 -18.326 1.00 87.25 27  A 1 
ATOM 201  C C   . GLY A 1 27  ? -15.435 -21.682 -16.905 1.00 87.86 27  A 1 
ATOM 202  O O   . GLY A 1 27  ? -15.450 -20.897 -15.952 1.00 83.82 27  A 1 
ATOM 203  N N   . ASP A 1 28  ? -15.105 -22.972 -16.792 1.00 89.97 28  A 1 
ATOM 204  C CA  . ASP A 1 28  ? -14.856 -23.630 -15.504 1.00 89.67 28  A 1 
ATOM 205  C C   . ASP A 1 28  ? -13.370 -23.648 -15.099 1.00 90.26 28  A 1 
ATOM 206  O O   . ASP A 1 28  ? -13.020 -24.101 -14.004 1.00 86.18 28  A 1 
ATOM 207  C CB  . ASP A 1 28  ? -15.439 -25.045 -15.550 1.00 86.66 28  A 1 
ATOM 208  C CG  . ASP A 1 28  ? -16.960 -25.068 -15.769 1.00 78.55 28  A 1 
ATOM 209  O OD1 . ASP A 1 28  ? -17.639 -24.167 -15.235 1.00 70.94 28  A 1 
ATOM 210  O OD2 . ASP A 1 28  ? -17.418 -25.978 -16.479 1.00 70.96 28  A 1 
ATOM 211  N N   . ASP A 1 29  ? -12.464 -23.153 -15.955 1.00 91.04 29  A 1 
ATOM 212  C CA  . ASP A 1 29  ? -11.036 -23.112 -15.655 1.00 91.78 29  A 1 
ATOM 213  C C   . ASP A 1 29  ? -10.683 -21.875 -14.815 1.00 92.67 29  A 1 
ATOM 214  O O   . ASP A 1 29  ? -10.433 -20.775 -15.311 1.00 91.11 29  A 1 
ATOM 215  C CB  . ASP A 1 29  ? -10.177 -23.225 -16.921 1.00 89.74 29  A 1 
ATOM 216  C CG  . ASP A 1 29  ? -8.676  -23.311 -16.585 1.00 89.07 29  A 1 
ATOM 217  O OD1 . ASP A 1 29  ? -8.338  -23.413 -15.373 1.00 85.70 29  A 1 
ATOM 218  O OD2 . ASP A 1 29  ? -7.851  -23.267 -17.515 1.00 83.85 29  A 1 
ATOM 219  N N   . LEU A 1 30  ? -10.566 -22.093 -13.509 1.00 94.41 30  A 1 
ATOM 220  C CA  . LEU A 1 30  ? -10.162 -21.043 -12.570 1.00 94.77 30  A 1 
ATOM 221  C C   . LEU A 1 30  ? -8.718  -20.554 -12.769 1.00 95.60 30  A 1 
ATOM 222  O O   . LEU A 1 30  ? -8.372  -19.499 -12.234 1.00 94.48 30  A 1 
ATOM 223  C CB  . LEU A 1 30  ? -10.366 -21.548 -11.136 1.00 92.84 30  A 1 
ATOM 224  C CG  . LEU A 1 30  ? -11.847 -21.676 -10.728 1.00 87.42 30  A 1 
ATOM 225  C CD1 . LEU A 1 30  ? -11.941 -22.349 -9.360  1.00 81.35 30  A 1 
ATOM 226  C CD2 . LEU A 1 30  ? -12.531 -20.313 -10.613 1.00 80.40 30  A 1 
ATOM 227  N N   . PHE A 1 31  ? -7.871  -21.285 -13.514 1.00 95.98 31  A 1 
ATOM 228  C CA  . PHE A 1 31  ? -6.493  -20.867 -13.808 1.00 96.45 31  A 1 
ATOM 229  C C   . PHE A 1 31  ? -6.389  -20.012 -15.078 1.00 96.79 31  A 1 
ATOM 230  O O   . PHE A 1 31  ? -5.337  -19.408 -15.311 1.00 95.83 31  A 1 
ATOM 231  C CB  . PHE A 1 31  ? -5.572  -22.085 -13.881 1.00 95.71 31  A 1 
ATOM 232  C CG  . PHE A 1 31  ? -5.262  -22.688 -12.532 1.00 95.44 31  A 1 
ATOM 233  C CD1 . PHE A 1 31  ? -4.080  -22.325 -11.850 1.00 92.40 31  A 1 
ATOM 234  C CD2 . PHE A 1 31  ? -6.154  -23.588 -11.924 1.00 92.19 31  A 1 
ATOM 235  C CE1 . PHE A 1 31  ? -3.793  -22.864 -10.593 1.00 91.50 31  A 1 
ATOM 236  C CE2 . PHE A 1 31  ? -5.871  -24.130 -10.654 1.00 91.12 31  A 1 
ATOM 237  C CZ  . PHE A 1 31  ? -4.688  -23.767 -9.991  1.00 93.10 31  A 1 
ATOM 238  N N   . HIS A 1 32  ? -7.447  -19.924 -15.864 1.00 95.96 32  A 1 
ATOM 239  C CA  . HIS A 1 32  ? -7.510  -19.091 -17.053 1.00 96.11 32  A 1 
ATOM 240  C C   . HIS A 1 32  ? -8.625  -18.056 -16.914 1.00 95.93 32  A 1 
ATOM 241  O O   . HIS A 1 32  ? -9.805  -18.394 -16.890 1.00 94.84 32  A 1 
ATOM 242  C CB  . HIS A 1 32  ? -7.693  -19.986 -18.285 1.00 95.10 32  A 1 
ATOM 243  C CG  . HIS A 1 32  ? -7.748  -19.249 -19.586 1.00 89.45 32  A 1 
ATOM 244  N ND1 . HIS A 1 32  ? -8.267  -19.771 -20.764 1.00 76.69 32  A 1 
ATOM 245  C CD2 . HIS A 1 32  ? -7.307  -17.985 -19.891 1.00 77.55 32  A 1 
ATOM 246  C CE1 . HIS A 1 32  ? -8.144  -18.843 -21.721 1.00 77.76 32  A 1 
ATOM 247  N NE2 . HIS A 1 32  ? -7.564  -17.748 -21.225 1.00 78.87 32  A 1 
ATOM 248  N N   . TRP A 1 33  ? -8.251  -16.800 -16.825 1.00 96.37 33  A 1 
ATOM 249  C CA  . TRP A 1 33  ? -9.190  -15.699 -16.735 1.00 96.42 33  A 1 
ATOM 250  C C   . TRP A 1 33  ? -9.151  -14.826 -17.981 1.00 96.65 33  A 1 
ATOM 251  O O   . TRP A 1 33  ? -8.102  -14.627 -18.594 1.00 96.07 33  A 1 
ATOM 252  C CB  . TRP A 1 33  ? -8.940  -14.862 -15.472 1.00 96.06 33  A 1 
ATOM 253  C CG  . TRP A 1 33  ? -9.233  -15.494 -14.144 1.00 95.66 33  A 1 
ATOM 254  C CD1 . TRP A 1 33  ? -9.321  -16.819 -13.871 1.00 94.25 33  A 1 
ATOM 255  C CD2 . TRP A 1 33  ? -9.458  -14.816 -12.869 1.00 95.29 33  A 1 
ATOM 256  N NE1 . TRP A 1 33  ? -9.573  -17.011 -12.523 1.00 94.09 33  A 1 
ATOM 257  C CE2 . TRP A 1 33  ? -9.661  -15.805 -11.867 1.00 94.65 33  A 1 
ATOM 258  C CE3 . TRP A 1 33  ? -9.495  -13.470 -12.478 1.00 94.85 33  A 1 
ATOM 259  C CZ2 . TRP A 1 33  ? -9.888  -15.467 -10.524 1.00 93.99 33  A 1 
ATOM 260  C CZ3 . TRP A 1 33  ? -9.721  -13.130 -11.136 1.00 93.91 33  A 1 
ATOM 261  C CH2 . TRP A 1 33  ? -9.911  -14.117 -10.173 1.00 93.51 33  A 1 
ATOM 262  N N   . GLN A 1 34  ? -10.295 -14.230 -18.284 1.00 94.79 34  A 1 
ATOM 263  C CA  . GLN A 1 34  ? -10.394 -13.065 -19.141 1.00 94.08 34  A 1 
ATOM 264  C C   . GLN A 1 34  ? -10.488 -11.825 -18.264 1.00 93.16 34  A 1 
ATOM 265  O O   . GLN A 1 34  ? -11.163 -11.824 -17.231 1.00 92.07 34  A 1 
ATOM 266  C CB  . GLN A 1 34  ? -11.580 -13.232 -20.084 1.00 92.54 34  A 1 
ATOM 267  C CG  . GLN A 1 34  ? -11.583 -12.171 -21.191 1.00 83.60 34  A 1 
ATOM 268  C CD  . GLN A 1 34  ? -12.671 -12.448 -22.236 1.00 78.75 34  A 1 
ATOM 269  O OE1 . GLN A 1 34  ? -13.556 -13.267 -22.069 1.00 70.66 34  A 1 
ATOM 270  N NE2 . GLN A 1 34  ? -12.643 -11.775 -23.357 1.00 66.57 34  A 1 
ATOM 271  N N   . ALA A 1 35  ? -9.820  -10.760 -18.684 1.00 93.81 35  A 1 
ATOM 272  C CA  . ALA A 1 35  ? -9.938  -9.449  -18.076 1.00 93.57 35  A 1 
ATOM 273  C C   . ALA A 1 35  ? -10.304 -8.409  -19.127 1.00 93.98 35  A 1 
ATOM 274  O O   . ALA A 1 35  ? -10.014 -8.564  -20.312 1.00 93.65 35  A 1 
ATOM 275  C CB  . ALA A 1 35  ? -8.651  -9.113  -17.324 1.00 93.26 35  A 1 
ATOM 276  N N   . THR A 1 36  ? -10.937 -7.344  -18.676 1.00 92.72 36  A 1 
ATOM 277  C CA  . THR A 1 36  ? -11.311 -6.198  -19.493 1.00 91.99 36  A 1 
ATOM 278  C C   . THR A 1 36  ? -10.809 -4.934  -18.816 1.00 91.53 36  A 1 
ATOM 279  O O   . THR A 1 36  ? -10.993 -4.768  -17.609 1.00 90.64 36  A 1 
ATOM 280  C CB  . THR A 1 36  ? -12.827 -6.136  -19.701 1.00 89.40 36  A 1 
ATOM 281  O OG1 . THR A 1 36  ? -13.332 -7.395  -20.076 1.00 76.50 36  A 1 
ATOM 282  C CG2 . THR A 1 36  ? -13.201 -5.162  -20.796 1.00 75.90 36  A 1 
ATOM 283  N N   . ILE A 1 37  ? -10.184 -4.067  -19.606 1.00 93.27 37  A 1 
ATOM 284  C CA  . ILE A 1 37  ? -9.786  -2.728  -19.196 1.00 93.58 37  A 1 
ATOM 285  C C   . ILE A 1 37  ? -10.500 -1.742  -20.108 1.00 93.43 37  A 1 
ATOM 286  O O   . ILE A 1 37  ? -10.350 -1.808  -21.323 1.00 92.74 37  A 1 
ATOM 287  C CB  . ILE A 1 37  ? -8.252  -2.573  -19.238 1.00 93.30 37  A 1 
ATOM 288  C CG1 . ILE A 1 37  ? -7.593  -3.471  -18.176 1.00 91.33 37  A 1 
ATOM 289  C CG2 . ILE A 1 37  ? -7.842  -1.104  -19.041 1.00 91.28 37  A 1 
ATOM 290  C CD1 . ILE A 1 37  ? -6.057  -3.456  -18.182 1.00 90.78 37  A 1 
ATOM 291  N N   . MET A 1 38  ? -11.260 -0.822  -19.524 1.00 92.23 38  A 1 
ATOM 292  C CA  . MET A 1 38  ? -11.778 0.322   -20.269 1.00 91.52 38  A 1 
ATOM 293  C C   . MET A 1 38  ? -10.685 1.370   -20.399 1.00 91.67 38  A 1 
ATOM 294  O O   . MET A 1 38  ? -9.984  1.661   -19.430 1.00 90.52 38  A 1 
ATOM 295  C CB  . MET A 1 38  ? -13.021 0.902   -19.605 1.00 89.39 38  A 1 
ATOM 296  C CG  . MET A 1 38  ? -14.167 -0.113  -19.562 1.00 81.27 38  A 1 
ATOM 297  S SD  . MET A 1 38  ? -15.799 0.596   -19.207 1.00 70.63 38  A 1 
ATOM 298  C CE  . MET A 1 38  ? -15.565 1.227   -17.536 1.00 60.09 38  A 1 
ATOM 299  N N   . GLY A 1 39  ? -10.522 1.931   -21.598 1.00 92.36 39  A 1 
ATOM 300  C CA  . GLY A 1 39  ? -9.560  2.986   -21.850 1.00 92.05 39  A 1 
ATOM 301  C C   . GLY A 1 39  ? -9.756  4.138   -20.871 1.00 91.34 39  A 1 
ATOM 302  O O   . GLY A 1 39  ? -10.876 4.641   -20.750 1.00 89.62 39  A 1 
ATOM 303  N N   . PRO A 1 40  ? -8.707  4.562   -20.150 1.00 90.17 40  A 1 
ATOM 304  C CA  . PRO A 1 40  ? -8.851  5.585   -19.127 1.00 88.77 40  A 1 
ATOM 305  C C   . PRO A 1 40  ? -9.422  6.884   -19.711 1.00 88.84 40  A 1 
ATOM 306  O O   . PRO A 1 40  ? -9.020  7.284   -20.806 1.00 87.80 40  A 1 
ATOM 307  C CB  . PRO A 1 40  ? -7.460  5.790   -18.530 1.00 86.80 40  A 1 
ATOM 308  C CG  . PRO A 1 40  ? -6.748  4.476   -18.817 1.00 84.03 40  A 1 
ATOM 309  C CD  . PRO A 1 40  ? -7.364  4.023   -20.143 1.00 87.21 40  A 1 
ATOM 310  N N   . PRO A 1 41  ? -10.343 7.564   -19.004 1.00 85.54 41  A 1 
ATOM 311  C CA  . PRO A 1 41  ? -10.851 8.854   -19.444 1.00 82.15 41  A 1 
ATOM 312  C C   . PRO A 1 41  ? -9.698  9.866   -19.575 1.00 80.13 41  A 1 
ATOM 313  O O   . PRO A 1 41  ? -8.697  9.773   -18.865 1.00 74.83 41  A 1 
ATOM 314  C CB  . PRO A 1 41  ? -11.893 9.261   -18.399 1.00 79.90 41  A 1 
ATOM 315  C CG  . PRO A 1 41  ? -11.447 8.520   -17.139 1.00 77.60 41  A 1 
ATOM 316  C CD  . PRO A 1 41  ? -10.859 7.232   -17.687 1.00 80.79 41  A 1 
ATOM 317  N N   . ASP A 1 42  ? -9.852  10.804  -20.486 1.00 81.32 42  A 1 
ATOM 318  C CA  . ASP A 1 42  ? -8.844  11.812  -20.832 1.00 80.28 42  A 1 
ATOM 319  C C   . ASP A 1 42  ? -7.520  11.242  -21.386 1.00 82.40 42  A 1 
ATOM 320  O O   . ASP A 1 42  ? -6.537  11.962  -21.536 1.00 79.93 42  A 1 
ATOM 321  C CB  . ASP A 1 42  ? -8.655  12.829  -19.689 1.00 77.35 42  A 1 
ATOM 322  C CG  . ASP A 1 42  ? -9.977  13.384  -19.153 1.00 69.50 42  A 1 
ATOM 323  O OD1 . ASP A 1 42  ? -10.895 13.632  -19.961 1.00 63.56 42  A 1 
ATOM 324  O OD2 . ASP A 1 42  ? -10.108 13.527  -17.912 1.00 61.49 42  A 1 
ATOM 325  N N   . SER A 1 43  ? -7.491  9.967   -21.758 1.00 86.89 43  A 1 
ATOM 326  C CA  . SER A 1 43  ? -6.370  9.350   -22.461 1.00 88.59 43  A 1 
ATOM 327  C C   . SER A 1 43  ? -6.674  9.145   -23.950 1.00 90.36 43  A 1 
ATOM 328  O O   . SER A 1 43  ? -7.824  9.185   -24.392 1.00 90.15 43  A 1 
ATOM 329  C CB  . SER A 1 43  ? -5.983  8.029   -21.790 1.00 87.83 43  A 1 
ATOM 330  O OG  . SER A 1 43  ? -6.880  7.000   -22.158 1.00 87.39 43  A 1 
ATOM 331  N N   . ALA A 1 44  ? -5.645  8.845   -24.732 1.00 92.43 44  A 1 
ATOM 332  C CA  . ALA A 1 44  ? -5.810  8.466   -26.134 1.00 93.82 44  A 1 
ATOM 333  C C   . ALA A 1 44  ? -6.612  7.169   -26.329 1.00 95.19 44  A 1 
ATOM 334  O O   . ALA A 1 44  ? -7.070  6.893   -27.435 1.00 94.18 44  A 1 
ATOM 335  C CB  . ALA A 1 44  ? -4.418  8.359   -26.764 1.00 92.91 44  A 1 
ATOM 336  N N   . TYR A 1 45  ? -6.796  6.396   -25.275 1.00 94.89 45  A 1 
ATOM 337  C CA  . TYR A 1 45  ? -7.523  5.126   -25.264 1.00 95.73 45  A 1 
ATOM 338  C C   . TYR A 1 45  ? -8.979  5.261   -24.796 1.00 95.69 45  A 1 
ATOM 339  O O   . TYR A 1 45  ? -9.680  4.259   -24.704 1.00 94.09 45  A 1 
ATOM 340  C CB  . TYR A 1 45  ? -6.754  4.129   -24.389 1.00 95.87 45  A 1 
ATOM 341  C CG  . TYR A 1 45  ? -5.284  4.043   -24.718 1.00 96.25 45  A 1 
ATOM 342  C CD1 . TYR A 1 45  ? -4.858  3.387   -25.892 1.00 94.14 45  A 1 
ATOM 343  C CD2 . TYR A 1 45  ? -4.324  4.653   -23.882 1.00 94.22 45  A 1 
ATOM 344  C CE1 . TYR A 1 45  ? -3.504  3.342   -26.234 1.00 93.68 45  A 1 
ATOM 345  C CE2 . TYR A 1 45  ? -2.961  4.619   -24.218 1.00 93.68 45  A 1 
ATOM 346  C CZ  . TYR A 1 45  ? -2.555  3.967   -25.397 1.00 95.28 45  A 1 
ATOM 347  O OH  . TYR A 1 45  ? -1.234  3.939   -25.739 1.00 94.20 45  A 1 
ATOM 348  N N   . GLN A 1 46  ? -9.425  6.474   -24.488 1.00 92.89 46  A 1 
ATOM 349  C CA  . GLN A 1 46  ? -10.765 6.731   -23.983 1.00 92.13 46  A 1 
ATOM 350  C C   . GLN A 1 46  ? -11.833 6.151   -24.915 1.00 92.20 46  A 1 
ATOM 351  O O   . GLN A 1 46  ? -11.766 6.314   -26.130 1.00 91.08 46  A 1 
ATOM 352  C CB  . GLN A 1 46  ? -10.959 8.238   -23.792 1.00 89.75 46  A 1 
ATOM 353  C CG  . GLN A 1 46  ? -12.337 8.595   -23.212 1.00 84.29 46  A 1 
ATOM 354  C CD  . GLN A 1 46  ? -12.523 10.087  -22.951 1.00 80.73 46  A 1 
ATOM 355  O OE1 . GLN A 1 46  ? -11.659 10.907  -23.196 1.00 74.01 46  A 1 
ATOM 356  N NE2 . GLN A 1 46  ? -13.658 10.499  -22.438 1.00 70.37 46  A 1 
ATOM 357  N N   . GLY A 1 47  ? -12.827 5.498   -24.324 1.00 89.85 47  A 1 
ATOM 358  C CA  . GLY A 1 47  ? -13.918 4.835   -25.039 1.00 89.58 47  A 1 
ATOM 359  C C   . GLY A 1 47  ? -13.593 3.425   -25.522 1.00 90.86 47  A 1 
ATOM 360  O O   . GLY A 1 47  ? -14.505 2.663   -25.809 1.00 88.24 47  A 1 
ATOM 361  N N   . GLY A 1 48  ? -12.304 3.055   -25.571 1.00 92.11 48  A 1 
ATOM 362  C CA  . GLY A 1 48  ? -11.900 1.708   -25.942 1.00 92.34 48  A 1 
ATOM 363  C C   . GLY A 1 48  ? -12.151 0.685   -24.841 1.00 92.90 48  A 1 
ATOM 364  O O   . GLY A 1 48  ? -12.024 0.973   -23.650 1.00 91.65 48  A 1 
ATOM 365  N N   . VAL A 1 49  ? -12.444 -0.544  -25.254 1.00 93.56 49  A 1 
ATOM 366  C CA  . VAL A 1 49  ? -12.561 -1.714  -24.390 1.00 93.45 49  A 1 
ATOM 367  C C   . VAL A 1 49  ? -11.494 -2.722  -24.790 1.00 93.86 49  A 1 
ATOM 368  O O   . VAL A 1 49  ? -11.531 -3.300  -25.874 1.00 93.11 49  A 1 
ATOM 369  C CB  . VAL A 1 49  ? -13.974 -2.321  -24.461 1.00 91.12 49  A 1 
ATOM 370  C CG1 . VAL A 1 49  ? -14.089 -3.521  -23.525 1.00 84.23 49  A 1 
ATOM 371  C CG2 . VAL A 1 49  ? -15.048 -1.305  -24.052 1.00 85.62 49  A 1 
ATOM 372  N N   . PHE A 1 50  ? -10.526 -2.924  -23.910 1.00 95.04 50  A 1 
ATOM 373  C CA  . PHE A 1 50  ? -9.381  -3.784  -24.157 1.00 95.41 50  A 1 
ATOM 374  C C   . PHE A 1 50  ? -9.542  -5.095  -23.398 1.00 95.46 50  A 1 
ATOM 375  O O   . PHE A 1 50  ? -9.672  -5.097  -22.175 1.00 94.58 50  A 1 
ATOM 376  C CB  . PHE A 1 50  ? -8.086  -3.073  -23.761 1.00 95.55 50  A 1 
ATOM 377  C CG  . PHE A 1 50  ? -7.846  -1.794  -24.524 1.00 96.13 50  A 1 
ATOM 378  C CD1 . PHE A 1 50  ? -7.180  -1.812  -25.761 1.00 94.14 50  A 1 
ATOM 379  C CD2 . PHE A 1 50  ? -8.344  -0.569  -24.030 1.00 94.33 50  A 1 
ATOM 380  C CE1 . PHE A 1 50  ? -7.010  -0.637  -26.501 1.00 93.88 50  A 1 
ATOM 381  C CE2 . PHE A 1 50  ? -8.179  0.613   -24.768 1.00 93.83 50  A 1 
ATOM 382  C CZ  . PHE A 1 50  ? -7.517  0.573   -25.999 1.00 95.38 50  A 1 
ATOM 383  N N   . PHE A 1 51  ? -9.491  -6.198  -24.117 1.00 94.48 51  A 1 
ATOM 384  C CA  . PHE A 1 51  ? -9.514  -7.530  -23.531 1.00 94.98 51  A 1 
ATOM 385  C C   . PHE A 1 51  ? -8.105  -8.037  -23.269 1.00 95.18 51  A 1 
ATOM 386  O O   . PHE A 1 51  ? -7.170  -7.788  -24.041 1.00 94.56 51  A 1 
ATOM 387  C CB  . PHE A 1 51  ? -10.322 -8.479  -24.423 1.00 93.82 51  A 1 
ATOM 388  C CG  . PHE A 1 51  ? -11.777 -8.091  -24.544 1.00 92.80 51  A 1 
ATOM 389  C CD1 . PHE A 1 51  ? -12.696 -8.496  -23.558 1.00 86.25 51  A 1 
ATOM 390  C CD2 . PHE A 1 51  ? -12.218 -7.297  -25.610 1.00 84.99 51  A 1 
ATOM 391  C CE1 . PHE A 1 51  ? -14.043 -8.118  -23.647 1.00 84.57 51  A 1 
ATOM 392  C CE2 . PHE A 1 51  ? -13.562 -6.912  -25.704 1.00 82.56 51  A 1 
ATOM 393  C CZ  . PHE A 1 51  ? -14.479 -7.323  -24.719 1.00 88.01 51  A 1 
ATOM 394  N N   . LEU A 1 52  ? -7.942  -8.759  -22.169 1.00 96.22 52  A 1 
ATOM 395  C CA  . LEU A 1 52  ? -6.714  -9.402  -21.753 1.00 96.44 52  A 1 
ATOM 396  C C   . LEU A 1 52  ? -6.981  -10.857 -21.377 1.00 96.32 52  A 1 
ATOM 397  O O   . LEU A 1 52  ? -8.059  -11.206 -20.904 1.00 95.50 52  A 1 
ATOM 398  C CB  . LEU A 1 52  ? -6.059  -8.666  -20.566 1.00 96.43 52  A 1 
ATOM 399  C CG  . LEU A 1 52  ? -5.713  -7.180  -20.810 1.00 95.81 52  A 1 
ATOM 400  C CD1 . LEU A 1 52  ? -6.839  -6.241  -20.368 1.00 92.02 52  A 1 
ATOM 401  C CD2 . LEU A 1 52  ? -4.472  -6.803  -20.010 1.00 91.74 52  A 1 
ATOM 402  N N   . THR A 1 53  ? -5.956  -11.684 -21.506 1.00 97.06 53  A 1 
ATOM 403  C CA  . THR A 1 53  ? -5.920  -13.026 -20.943 1.00 96.97 53  A 1 
ATOM 404  C C   . THR A 1 53  ? -5.024  -13.057 -19.717 1.00 96.90 53  A 1 
ATOM 405  O O   . THR A 1 53  ? -3.972  -12.413 -19.680 1.00 96.59 53  A 1 
ATOM 406  C CB  . THR A 1 53  ? -5.464  -14.075 -21.965 1.00 96.04 53  A 1 
ATOM 407  O OG1 . THR A 1 53  ? -4.236  -13.709 -22.553 1.00 85.49 53  A 1 
ATOM 408  C CG2 . THR A 1 53  ? -6.490  -14.238 -23.082 1.00 86.74 53  A 1 
ATOM 409  N N   . VAL A 1 54  ? -5.441  -13.819 -18.716 1.00 97.20 54  A 1 
ATOM 410  C CA  . VAL A 1 54  ? -4.706  -14.030 -17.473 1.00 97.16 54  A 1 
ATOM 411  C C   . VAL A 1 54  ? -4.559  -15.532 -17.258 1.00 97.47 54  A 1 
ATOM 412  O O   . VAL A 1 54  ? -5.557  -16.227 -17.083 1.00 96.95 54  A 1 
ATOM 413  C CB  . VAL A 1 54  ? -5.424  -13.384 -16.277 1.00 96.48 54  A 1 
ATOM 414  C CG1 . VAL A 1 54  ? -4.615  -13.550 -14.990 1.00 94.42 54  A 1 
ATOM 415  C CG2 . VAL A 1 54  ? -5.693  -11.887 -16.490 1.00 94.24 54  A 1 
ATOM 416  N N   . HIS A 1 55  ? -3.321  -16.025 -17.249 1.00 97.48 55  A 1 
ATOM 417  C CA  . HIS A 1 55  ? -3.006  -17.411 -16.945 1.00 97.44 55  A 1 
ATOM 418  C C   . HIS A 1 55  ? -2.245  -17.490 -15.627 1.00 97.39 55  A 1 
ATOM 419  O O   . HIS A 1 55  ? -1.144  -16.936 -15.502 1.00 96.79 55  A 1 
ATOM 420  C CB  . HIS A 1 55  ? -2.221  -18.044 -18.085 1.00 96.80 55  A 1 
ATOM 421  C CG  . HIS A 1 55  ? -3.017  -18.181 -19.355 1.00 91.27 55  A 1 
ATOM 422  N ND1 . HIS A 1 55  ? -3.174  -17.225 -20.332 1.00 77.08 55  A 1 
ATOM 423  C CD2 . HIS A 1 55  ? -3.709  -19.284 -19.764 1.00 77.25 55  A 1 
ATOM 424  C CE1 . HIS A 1 55  ? -3.939  -17.736 -21.304 1.00 80.49 55  A 1 
ATOM 425  N NE2 . HIS A 1 55  ? -4.281  -18.996 -21.001 1.00 81.77 55  A 1 
ATOM 426  N N   . PHE A 1 56  ? -2.810  -18.183 -14.648 1.00 97.60 56  A 1 
ATOM 427  C CA  . PHE A 1 56  ? -2.181  -18.392 -13.355 1.00 97.51 56  A 1 
ATOM 428  C C   . PHE A 1 56  ? -1.246  -19.603 -13.400 1.00 97.49 56  A 1 
ATOM 429  O O   . PHE A 1 56  ? -1.640  -20.681 -13.839 1.00 96.49 56  A 1 
ATOM 430  C CB  . PHE A 1 56  ? -3.237  -18.565 -12.271 1.00 97.23 56  A 1 
ATOM 431  C CG  . PHE A 1 56  ? -4.100  -17.338 -12.078 1.00 97.52 56  A 1 
ATOM 432  C CD1 . PHE A 1 56  ? -3.659  -16.284 -11.254 1.00 95.70 56  A 1 
ATOM 433  C CD2 . PHE A 1 56  ? -5.346  -17.247 -12.715 1.00 95.65 56  A 1 
ATOM 434  C CE1 . PHE A 1 56  ? -4.467  -15.160 -11.060 1.00 95.31 56  A 1 
ATOM 435  C CE2 . PHE A 1 56  ? -6.162  -16.118 -12.521 1.00 95.04 56  A 1 
ATOM 436  C CZ  . PHE A 1 56  ? -5.719  -15.084 -11.685 1.00 96.40 56  A 1 
ATOM 437  N N   . PRO A 1 57  ? 0.005   -19.479 -12.920 1.00 96.96 57  A 1 
ATOM 438  C CA  . PRO A 1 57  ? 0.871   -20.630 -12.735 1.00 96.69 57  A 1 
ATOM 439  C C   . PRO A 1 57  ? 0.391   -21.488 -11.558 1.00 96.57 57  A 1 
ATOM 440  O O   . PRO A 1 57  ? -0.277  -21.007 -10.635 1.00 95.35 57  A 1 
ATOM 441  C CB  . PRO A 1 57  ? 2.260   -20.035 -12.512 1.00 95.85 57  A 1 
ATOM 442  C CG  . PRO A 1 57  ? 1.959   -18.722 -11.792 1.00 95.03 57  A 1 
ATOM 443  C CD  . PRO A 1 57  ? 0.648   -18.263 -12.425 1.00 96.44 57  A 1 
ATOM 444  N N   . THR A 1 58  ? 0.794   -22.757 -11.529 1.00 96.23 58  A 1 
ATOM 445  C CA  . THR A 1 58  ? 0.423   -23.695 -10.459 1.00 95.55 58  A 1 
ATOM 446  C C   . THR A 1 58  ? 0.969   -23.302 -9.083  1.00 95.00 58  A 1 
ATOM 447  O O   . THR A 1 58  ? 0.404   -23.675 -8.055  1.00 92.50 58  A 1 
ATOM 448  C CB  . THR A 1 58  ? 0.930   -25.103 -10.789 1.00 94.45 58  A 1 
ATOM 449  O OG1 . THR A 1 58  ? 2.306   -25.054 -11.100 1.00 86.89 58  A 1 
ATOM 450  C CG2 . THR A 1 58  ? 0.211   -25.697 -12.005 1.00 84.77 58  A 1 
ATOM 451  N N   . ASP A 1 59  ? 2.064   -22.518 -9.062  1.00 95.07 59  A 1 
ATOM 452  C CA  . ASP A 1 59  ? 2.703   -21.969 -7.869  1.00 93.95 59  A 1 
ATOM 453  C C   . ASP A 1 59  ? 2.296   -20.515 -7.563  1.00 94.79 59  A 1 
ATOM 454  O O   . ASP A 1 59  ? 2.941   -19.843 -6.758  1.00 92.50 59  A 1 
ATOM 455  C CB  . ASP A 1 59  ? 4.230   -22.199 -7.935  1.00 90.65 59  A 1 
ATOM 456  C CG  . ASP A 1 59  ? 4.929   -21.634 -9.173  1.00 84.54 59  A 1 
ATOM 457  O OD1 . ASP A 1 59  ? 4.275   -21.219 -10.157 1.00 76.64 59  A 1 
ATOM 458  O OD2 . ASP A 1 59  ? 6.184   -21.690 -9.198  1.00 77.80 59  A 1 
ATOM 459  N N   . TYR A 1 60  ? 1.199   -20.036 -8.142  1.00 95.97 60  A 1 
ATOM 460  C CA  . TYR A 1 60  ? 0.602   -18.755 -7.765  1.00 96.71 60  A 1 
ATOM 461  C C   . TYR A 1 60  ? 0.230   -18.740 -6.275  1.00 96.75 60  A 1 
ATOM 462  O O   . TYR A 1 60  ? -0.293  -19.739 -5.769  1.00 95.45 60  A 1 
ATOM 463  C CB  . TYR A 1 60  ? -0.618  -18.483 -8.651  1.00 96.70 60  A 1 
ATOM 464  C CG  . TYR A 1 60  ? -1.202  -17.101 -8.466  1.00 97.16 60  A 1 
ATOM 465  C CD1 . TYR A 1 60  ? -2.366  -16.889 -7.699  1.00 95.96 60  A 1 
ATOM 466  C CD2 . TYR A 1 60  ? -0.565  -16.000 -9.066  1.00 96.06 60  A 1 
ATOM 467  C CE1 . TYR A 1 60  ? -2.882  -15.601 -7.527  1.00 96.23 60  A 1 
ATOM 468  C CE2 . TYR A 1 60  ? -1.076  -14.707 -8.905  1.00 95.97 60  A 1 
ATOM 469  C CZ  . TYR A 1 60  ? -2.230  -14.512 -8.134  1.00 96.95 60  A 1 
ATOM 470  O OH  . TYR A 1 60  ? -2.712  -13.235 -7.972  1.00 96.29 60  A 1 
ATOM 471  N N   . PRO A 1 61  ? 0.487   -17.671 -5.502  1.00 96.27 61  A 1 
ATOM 472  C CA  . PRO A 1 61  ? 0.955   -16.345 -5.915  1.00 96.16 61  A 1 
ATOM 473  C C   . PRO A 1 61  ? 2.475   -16.140 -5.845  1.00 95.95 61  A 1 
ATOM 474  O O   . PRO A 1 61  ? 2.940   -15.005 -5.828  1.00 94.61 61  A 1 
ATOM 475  C CB  . PRO A 1 61  ? 0.217   -15.398 -4.963  1.00 95.43 61  A 1 
ATOM 476  C CG  . PRO A 1 61  ? 0.250   -16.178 -3.655  1.00 94.81 61  A 1 
ATOM 477  C CD  . PRO A 1 61  ? 0.054   -17.623 -4.112  1.00 95.69 61  A 1 
ATOM 478  N N   . PHE A 1 62  ? 3.271   -17.204 -5.776  1.00 95.33 62  A 1 
ATOM 479  C CA  . PHE A 1 62  ? 4.725   -17.076 -5.641  1.00 94.95 62  A 1 
ATOM 480  C C   . PHE A 1 62  ? 5.438   -16.791 -6.965  1.00 94.48 62  A 1 
ATOM 481  O O   . PHE A 1 62  ? 6.595   -16.367 -6.971  1.00 92.55 62  A 1 
ATOM 482  C CB  . PHE A 1 62  ? 5.291   -18.321 -4.963  1.00 94.43 62  A 1 
ATOM 483  C CG  . PHE A 1 62  ? 4.668   -18.576 -3.610  1.00 94.40 62  A 1 
ATOM 484  C CD1 . PHE A 1 62  ? 4.947   -17.715 -2.524  1.00 91.86 62  A 1 
ATOM 485  C CD2 . PHE A 1 62  ? 3.758   -19.629 -3.429  1.00 92.08 62  A 1 
ATOM 486  C CE1 . PHE A 1 62  ? 4.322   -17.902 -1.283  1.00 90.98 62  A 1 
ATOM 487  C CE2 . PHE A 1 62  ? 3.126   -19.825 -2.188  1.00 90.39 62  A 1 
ATOM 488  C CZ  . PHE A 1 62  ? 3.411   -18.960 -1.124  1.00 92.12 62  A 1 
ATOM 489  N N   . LYS A 1 63  ? 4.750   -16.979 -8.080  1.00 94.96 63  A 1 
ATOM 490  C CA  . LYS A 1 63  ? 5.139   -16.491 -9.404  1.00 94.80 63  A 1 
ATOM 491  C C   . LYS A 1 63  ? 4.048   -15.596 -9.969  1.00 95.62 63  A 1 
ATOM 492  O O   . LYS A 1 63  ? 2.873   -15.785 -9.636  1.00 95.41 63  A 1 
ATOM 493  C CB  . LYS A 1 63  ? 5.427   -17.664 -10.333 1.00 93.45 63  A 1 
ATOM 494  C CG  . LYS A 1 63  ? 6.751   -18.342 -9.997  1.00 88.27 63  A 1 
ATOM 495  C CD  . LYS A 1 63  ? 7.151   -19.284 -11.132 1.00 79.98 63  A 1 
ATOM 496  C CE  . LYS A 1 63  ? 8.351   -20.136 -10.743 1.00 72.32 63  A 1 
ATOM 497  N NZ  . LYS A 1 63  ? 8.108   -21.555 -11.069 1.00 63.15 63  A 1 
ATOM 498  N N   . PRO A 1 64  ? 4.412   -14.621 -10.832 1.00 95.75 64  A 1 
ATOM 499  C CA  . PRO A 1 64  ? 3.437   -13.741 -11.451 1.00 96.03 64  A 1 
ATOM 500  C C   . PRO A 1 64  ? 2.496   -14.509 -12.386 1.00 96.76 64  A 1 
ATOM 501  O O   . PRO A 1 64  ? 2.929   -15.477 -13.034 1.00 96.46 64  A 1 
ATOM 502  C CB  . PRO A 1 64  ? 4.254   -12.695 -12.213 1.00 94.81 64  A 1 
ATOM 503  C CG  . PRO A 1 64  ? 5.565   -13.405 -12.520 1.00 93.17 64  A 1 
ATOM 504  C CD  . PRO A 1 64  ? 5.758   -14.314 -11.312 1.00 94.46 64  A 1 
ATOM 505  N N   . PRO A 1 65  ? 1.245   -14.057 -12.534 1.00 97.33 65  A 1 
ATOM 506  C CA  . PRO A 1 65  ? 0.386   -14.520 -13.612 1.00 97.49 65  A 1 
ATOM 507  C C   . PRO A 1 65  ? 0.939   -14.041 -14.957 1.00 97.66 65  A 1 
ATOM 508  O O   . PRO A 1 65  ? 1.560   -12.981 -15.062 1.00 96.96 65  A 1 
ATOM 509  C CB  . PRO A 1 65  ? -0.997  -13.946 -13.306 1.00 96.88 65  A 1 
ATOM 510  C CG  . PRO A 1 65  ? -0.677  -12.634 -12.593 1.00 95.30 65  A 1 
ATOM 511  C CD  . PRO A 1 65  ? 0.607   -12.950 -11.825 1.00 96.68 65  A 1 
ATOM 512  N N   . LYS A 1 66  ? 0.692   -14.810 -16.013 1.00 97.30 66  A 1 
ATOM 513  C CA  . LYS A 1 66  ? 0.947   -14.372 -17.380 1.00 97.41 66  A 1 
ATOM 514  C C   . LYS A 1 66  ? -0.247  -13.554 -17.847 1.00 97.64 66  A 1 
ATOM 515  O O   . LYS A 1 66  ? -1.336  -14.099 -17.974 1.00 96.95 66  A 1 
ATOM 516  C CB  . LYS A 1 66  ? 1.203   -15.565 -18.300 1.00 96.74 66  A 1 
ATOM 517  C CG  . LYS A 1 66  ? 2.501   -16.302 -17.956 1.00 85.02 66  A 1 
ATOM 518  C CD  . LYS A 1 66  ? 2.704   -17.457 -18.949 1.00 75.93 66  A 1 
ATOM 519  C CE  . LYS A 1 66  ? 3.988   -18.222 -18.654 1.00 64.28 66  A 1 
ATOM 520  N NZ  . LYS A 1 66  ? 4.170   -19.355 -19.595 1.00 55.81 66  A 1 
ATOM 521  N N   . ILE A 1 67  ? -0.033  -12.270 -18.099 1.00 97.68 67  A 1 
ATOM 522  C CA  . ILE A 1 67  ? -1.070  -11.360 -18.577 1.00 97.79 67  A 1 
ATOM 523  C C   . ILE A 1 67  ? -0.653  -10.807 -19.938 1.00 97.79 67  A 1 
ATOM 524  O O   . ILE A 1 67  ? 0.472   -10.336 -20.091 1.00 97.10 67  A 1 
ATOM 525  C CB  . ILE A 1 67  ? -1.391  -10.253 -17.551 1.00 97.18 67  A 1 
ATOM 526  C CG1 . ILE A 1 67  ? -1.769  -10.891 -16.199 1.00 95.09 67  A 1 
ATOM 527  C CG2 . ILE A 1 67  ? -2.516  -9.348  -18.082 1.00 95.19 67  A 1 
ATOM 528  C CD1 . ILE A 1 67  ? -2.214  -9.910  -15.113 1.00 90.84 67  A 1 
ATOM 529  N N   . ALA A 1 68  ? -1.556  -10.875 -20.913 1.00 97.74 68  A 1 
ATOM 530  C CA  . ALA A 1 68  ? -1.346  -10.336 -22.244 1.00 97.72 68  A 1 
ATOM 531  C C   . ALA A 1 68  ? -2.634  -9.698  -22.766 1.00 97.88 68  A 1 
ATOM 532  O O   . ALA A 1 68  ? -3.725  -10.178 -22.481 1.00 96.94 68  A 1 
ATOM 533  C CB  . ALA A 1 68  ? -0.864  -11.463 -23.167 1.00 97.00 68  A 1 
ATOM 534  N N   . PHE A 1 69  ? -2.494  -8.625  -23.548 1.00 97.47 69  A 1 
ATOM 535  C CA  . PHE A 1 69  ? -3.618  -8.070  -24.291 1.00 97.63 69  A 1 
ATOM 536  C C   . PHE A 1 69  ? -3.990  -9.007  -25.443 1.00 97.64 69  A 1 
ATOM 537  O O   . PHE A 1 69  ? -3.125  -9.526  -26.141 1.00 96.72 69  A 1 
ATOM 538  C CB  . PHE A 1 69  ? -3.273  -6.678  -24.820 1.00 97.40 69  A 1 
ATOM 539  C CG  . PHE A 1 69  ? -3.383  -5.582  -23.779 1.00 97.61 69  A 1 
ATOM 540  C CD1 . PHE A 1 69  ? -4.536  -4.769  -23.741 1.00 95.28 69  A 1 
ATOM 541  C CD2 . PHE A 1 69  ? -2.350  -5.350  -22.873 1.00 95.30 69  A 1 
ATOM 542  C CE1 . PHE A 1 69  ? -4.647  -3.739  -22.805 1.00 94.84 69  A 1 
ATOM 543  C CE2 . PHE A 1 69  ? -2.457  -4.320  -21.922 1.00 94.69 69  A 1 
ATOM 544  C CZ  . PHE A 1 69  ? -3.608  -3.511  -21.886 1.00 96.37 69  A 1 
ATOM 545  N N   . THR A 1 70  ? -5.286  -9.190  -25.655 1.00 97.06 70  A 1 
ATOM 546  C CA  . THR A 1 70  ? -5.831  -9.816  -26.870 1.00 96.51 70  A 1 
ATOM 547  C C   . THR A 1 70  ? -6.306  -8.760  -27.861 1.00 96.64 70  A 1 
ATOM 548  O O   . THR A 1 70  ? -6.167  -8.937  -29.066 1.00 94.95 70  A 1 
ATOM 549  C CB  . THR A 1 70  ? -6.960  -10.794 -26.539 1.00 95.40 70  A 1 
ATOM 550  O OG1 . THR A 1 70  ? -7.963  -10.164 -25.773 1.00 87.45 70  A 1 
ATOM 551  C CG2 . THR A 1 70  ? -6.467  -11.979 -25.721 1.00 85.75 70  A 1 
ATOM 552  N N   . THR A 1 71  ? -6.788  -7.626  -27.358 1.00 96.39 71  A 1 
ATOM 553  C CA  . THR A 1 71  ? -7.082  -6.444  -28.174 1.00 96.39 71  A 1 
ATOM 554  C C   . THR A 1 71  ? -5.782  -5.740  -28.548 1.00 96.68 71  A 1 
ATOM 555  O O   . THR A 1 71  ? -4.924  -5.493  -27.698 1.00 95.90 71  A 1 
ATOM 556  C CB  . THR A 1 71  ? -8.008  -5.483  -27.436 1.00 95.80 71  A 1 
ATOM 557  O OG1 . THR A 1 71  ? -9.147  -6.179  -26.973 1.00 91.75 71  A 1 
ATOM 558  C CG2 . THR A 1 71  ? -8.517  -4.360  -28.335 1.00 91.78 71  A 1 
ATOM 559  N N   . LYS A 1 72  ? -5.628  -5.381  -29.816 1.00 96.90 72  A 1 
ATOM 560  C CA  . LYS A 1 72  ? -4.483  -4.602  -30.283 1.00 96.93 72  A 1 
ATOM 561  C C   . LYS A 1 72  ? -4.504  -3.206  -29.674 1.00 97.23 72  A 1 
ATOM 562  O O   . LYS A 1 72  ? -5.548  -2.570  -29.610 1.00 96.00 72  A 1 
ATOM 563  C CB  . LYS A 1 72  ? -4.447  -4.516  -31.810 1.00 95.94 72  A 1 
ATOM 564  C CG  . LYS A 1 72  ? -4.117  -5.868  -32.463 1.00 88.03 72  A 1 
ATOM 565  C CD  . LYS A 1 72  ? -3.949  -5.687  -33.971 1.00 80.88 72  A 1 
ATOM 566  C CE  . LYS A 1 72  ? -3.587  -7.021  -34.623 1.00 72.19 72  A 1 
ATOM 567  N NZ  . LYS A 1 72  ? -3.373  -6.876  -36.078 1.00 62.70 72  A 1 
ATOM 568  N N   . ILE A 1 73  ? -3.325  -2.728  -29.286 1.00 97.13 73  A 1 
ATOM 569  C CA  . ILE A 1 73  ? -3.163  -1.410  -28.687 1.00 97.32 73  A 1 
ATOM 570  C C   . ILE A 1 73  ? -1.863  -0.768  -29.165 1.00 97.39 73  A 1 
ATOM 571  O O   . ILE A 1 73  ? -0.840  -1.440  -29.314 1.00 96.48 73  A 1 
ATOM 572  C CB  . ILE A 1 73  ? -3.272  -1.515  -27.144 1.00 96.81 73  A 1 
ATOM 573  C CG1 . ILE A 1 73  ? -3.275  -0.113  -26.497 1.00 94.98 73  A 1 
ATOM 574  C CG2 . ILE A 1 73  ? -2.163  -2.405  -26.557 1.00 94.41 73  A 1 
ATOM 575  C CD1 . ILE A 1 73  ? -3.648  -0.121  -25.014 1.00 92.98 73  A 1 
ATOM 576  N N   . TYR A 1 74  ? -1.886  0.545   -29.406 1.00 96.97 74  A 1 
ATOM 577  C CA  . TYR A 1 74  ? -0.709  1.324   -29.762 1.00 97.12 74  A 1 
ATOM 578  C C   . TYR A 1 74  ? -0.073  1.897   -28.499 1.00 97.06 74  A 1 
ATOM 579  O O   . TYR A 1 74  ? -0.560  2.887   -27.950 1.00 96.01 74  A 1 
ATOM 580  C CB  . TYR A 1 74  ? -1.109  2.405   -30.765 1.00 96.93 74  A 1 
ATOM 581  C CG  . TYR A 1 74  ? 0.065   3.112   -31.388 1.00 97.35 74  A 1 
ATOM 582  C CD1 . TYR A 1 74  ? 0.574   4.298   -30.822 1.00 95.59 74  A 1 
ATOM 583  C CD2 . TYR A 1 74  ? 0.654   2.599   -32.564 1.00 95.68 74  A 1 
ATOM 584  C CE1 . TYR A 1 74  ? 1.650   4.968   -31.422 1.00 95.32 74  A 1 
ATOM 585  C CE2 . TYR A 1 74  ? 1.723   3.261   -33.170 1.00 95.30 74  A 1 
ATOM 586  C CZ  . TYR A 1 74  ? 2.222   4.449   -32.600 1.00 96.59 74  A 1 
ATOM 587  O OH  . TYR A 1 74  ? 3.265   5.108   -33.198 1.00 95.65 74  A 1 
ATOM 588  N N   . HIS A 1 75  ? 0.995   1.270   -28.026 1.00 97.28 75  A 1 
ATOM 589  C CA  . HIS A 1 75  ? 1.638   1.644   -26.767 1.00 97.13 75  A 1 
ATOM 590  C C   . HIS A 1 75  ? 3.130   1.252   -26.756 1.00 97.07 75  A 1 
ATOM 591  O O   . HIS A 1 75  ? 3.457   0.138   -27.176 1.00 96.11 75  A 1 
ATOM 592  C CB  . HIS A 1 75  ? 0.889   0.960   -25.623 1.00 96.62 75  A 1 
ATOM 593  C CG  . HIS A 1 75  ? 1.291   1.473   -24.279 1.00 96.60 75  A 1 
ATOM 594  N ND1 . HIS A 1 75  ? 2.301   0.991   -23.488 1.00 90.76 75  A 1 
ATOM 595  C CD2 . HIS A 1 75  ? 0.737   2.538   -23.608 1.00 90.81 75  A 1 
ATOM 596  C CE1 . HIS A 1 75  ? 2.355   1.742   -22.368 1.00 91.44 75  A 1 
ATOM 597  N NE2 . HIS A 1 75  ? 1.415   2.692   -22.411 1.00 92.49 75  A 1 
ATOM 598  N N   . PRO A 1 76  ? 4.039   2.069   -26.208 1.00 96.90 76  A 1 
ATOM 599  C CA  . PRO A 1 76  ? 5.476   1.769   -26.211 1.00 96.39 76  A 1 
ATOM 600  C C   . PRO A 1 76  ? 5.866   0.492   -25.456 1.00 96.11 76  A 1 
ATOM 601  O O   . PRO A 1 76  ? 6.840   -0.170  -25.811 1.00 94.39 76  A 1 
ATOM 602  C CB  . PRO A 1 76  ? 6.145   2.986   -25.558 1.00 95.24 76  A 1 
ATOM 603  C CG  . PRO A 1 76  ? 5.151   4.115   -25.758 1.00 92.58 76  A 1 
ATOM 604  C CD  . PRO A 1 76  ? 3.803   3.406   -25.692 1.00 95.76 76  A 1 
ATOM 605  N N   . ASN A 1 77  ? 5.104   0.157   -24.417 1.00 96.38 77  A 1 
ATOM 606  C CA  . ASN A 1 77  ? 5.403   -0.963  -23.520 1.00 96.25 77  A 1 
ATOM 607  C C   . ASN A 1 77  ? 4.542   -2.211  -23.790 1.00 96.26 77  A 1 
ATOM 608  O O   . ASN A 1 77  ? 4.581   -3.148  -22.992 1.00 95.25 77  A 1 
ATOM 609  C CB  . ASN A 1 77  ? 5.309   -0.478  -22.067 1.00 95.87 77  A 1 
ATOM 610  C CG  . ASN A 1 77  ? 6.128   0.771   -21.802 1.00 94.91 77  A 1 
ATOM 611  O OD1 . ASN A 1 77  ? 5.606   1.864   -21.679 1.00 87.76 77  A 1 
ATOM 612  N ND2 . ASN A 1 77  ? 7.438   0.654   -21.732 1.00 87.29 77  A 1 
ATOM 613  N N   . ILE A 1 78  ? 3.772   -2.228  -24.877 1.00 96.51 78  A 1 
ATOM 614  C CA  . ILE A 1 78  ? 2.906   -3.351  -25.257 1.00 96.95 78  A 1 
ATOM 615  C C   . ILE A 1 78  ? 3.116   -3.647  -26.744 1.00 96.82 78  A 1 
ATOM 616  O O   . ILE A 1 78  ? 2.906   -2.780  -27.585 1.00 95.74 78  A 1 
ATOM 617  C CB  . ILE A 1 78  ? 1.416   -3.062  -24.950 1.00 96.92 78  A 1 
ATOM 618  C CG1 . ILE A 1 78  ? 1.211   -2.599  -23.486 1.00 95.58 78  A 1 
ATOM 619  C CG2 . ILE A 1 78  ? 0.573   -4.323  -25.236 1.00 95.53 78  A 1 
ATOM 620  C CD1 . ILE A 1 78  ? -0.197  -2.066  -23.187 1.00 93.64 78  A 1 
ATOM 621  N N   . ASN A 1 79  ? 3.546   -4.864  -27.085 1.00 96.23 79  A 1 
ATOM 622  C CA  . ASN A 1 79  ? 3.810   -5.233  -28.472 1.00 95.93 79  A 1 
ATOM 623  C C   . ASN A 1 79  ? 2.554   -5.746  -29.207 1.00 96.06 79  A 1 
ATOM 624  O O   . ASN A 1 79  ? 1.493   -5.934  -28.622 1.00 95.09 79  A 1 
ATOM 625  C CB  . ASN A 1 79  ? 5.006   -6.193  -28.530 1.00 94.66 79  A 1 
ATOM 626  C CG  . ASN A 1 79  ? 4.735   -7.600  -28.037 1.00 95.01 79  A 1 
ATOM 627  O OD1 . ASN A 1 79  ? 3.632   -8.020  -27.776 1.00 90.33 79  A 1 
ATOM 628  N ND2 . ASN A 1 79  ? 5.775   -8.402  -27.932 1.00 89.49 79  A 1 
ATOM 629  N N   . SER A 1 80  ? 2.710   -6.029  -30.484 1.00 95.45 80  A 1 
ATOM 630  C CA  . SER A 1 80  ? 1.641   -6.542  -31.349 1.00 95.18 80  A 1 
ATOM 631  C C   . SER A 1 80  ? 1.061   -7.894  -30.917 1.00 95.62 80  A 1 
ATOM 632  O O   . SER A 1 80  ? -0.064  -8.219  -31.281 1.00 94.00 80  A 1 
ATOM 633  C CB  . SER A 1 80  ? 2.167   -6.675  -32.779 1.00 93.82 80  A 1 
ATOM 634  O OG  . SER A 1 80  ? 3.330   -7.480  -32.793 1.00 85.46 80  A 1 
ATOM 635  N N   . ASN A 1 81  ? 1.813   -8.658  -30.124 1.00 95.62 81  A 1 
ATOM 636  C CA  . ASN A 1 81  ? 1.367   -9.938  -29.562 1.00 95.57 81  A 1 
ATOM 637  C C   . ASN A 1 81  ? 0.649   -9.767  -28.216 1.00 96.30 81  A 1 
ATOM 638  O O   . ASN A 1 81  ? 0.371   -10.757 -27.540 1.00 94.16 81  A 1 
ATOM 639  C CB  . ASN A 1 81  ? 2.574   -10.881 -29.440 1.00 93.89 81  A 1 
ATOM 640  C CG  . ASN A 1 81  ? 3.231   -11.207 -30.775 1.00 86.22 81  A 1 
ATOM 641  O OD1 . ASN A 1 81  ? 2.712   -10.966 -31.843 1.00 76.36 81  A 1 
ATOM 642  N ND2 . ASN A 1 81  ? 4.417   -11.781 -30.740 1.00 74.94 81  A 1 
ATOM 643  N N   . GLY A 1 82  ? 0.399   -8.530  -27.787 1.00 96.28 82  A 1 
ATOM 644  C CA  . GLY A 1 82  ? -0.224  -8.217  -26.503 1.00 96.56 82  A 1 
ATOM 645  C C   . GLY A 1 82  ? 0.684   -8.394  -25.285 1.00 97.14 82  A 1 
ATOM 646  O O   . GLY A 1 82  ? 0.216   -8.266  -24.156 1.00 95.99 82  A 1 
ATOM 647  N N   . SER A 1 83  ? 1.975   -8.697  -25.488 1.00 97.09 83  A 1 
ATOM 648  C CA  . SER A 1 83  ? 2.920   -8.831  -24.377 1.00 96.84 83  A 1 
ATOM 649  C C   . SER A 1 83  ? 3.159   -7.478  -23.715 1.00 96.75 83  A 1 
ATOM 650  O O   . SER A 1 83  ? 3.433   -6.492  -24.393 1.00 95.72 83  A 1 
ATOM 651  C CB  . SER A 1 83  ? 4.254   -9.408  -24.826 1.00 95.86 83  A 1 
ATOM 652  O OG  . SER A 1 83  ? 4.070   -10.693 -25.388 1.00 83.96 83  A 1 
ATOM 653  N N   . ILE A 1 84  ? 3.102   -7.450  -22.390 1.00 96.42 84  A 1 
ATOM 654  C CA  . ILE A 1 84  ? 3.239   -6.239  -21.585 1.00 96.12 84  A 1 
ATOM 655  C C   . ILE A 1 84  ? 4.610   -6.245  -20.917 1.00 95.31 84  A 1 
ATOM 656  O O   . ILE A 1 84  ? 4.960   -7.179  -20.190 1.00 93.20 84  A 1 
ATOM 657  C CB  . ILE A 1 84  ? 2.111   -6.136  -20.535 1.00 95.96 84  A 1 
ATOM 658  C CG1 . ILE A 1 84  ? 0.706   -6.354  -21.155 1.00 93.86 84  A 1 
ATOM 659  C CG2 . ILE A 1 84  ? 2.173   -4.769  -19.831 1.00 93.12 84  A 1 
ATOM 660  C CD1 . ILE A 1 84  ? -0.406  -6.513  -20.115 1.00 92.31 84  A 1 
ATOM 661  N N   . LYS A 1 85  ? 5.391   -5.186  -21.134 1.00 94.87 85  A 1 
ATOM 662  C CA  . LYS A 1 85  ? 6.643   -4.960  -20.427 1.00 93.70 85  A 1 
ATOM 663  C C   . LYS A 1 85  ? 6.371   -4.137  -19.172 1.00 92.68 85  A 1 
ATOM 664  O O   . LYS A 1 85  ? 6.341   -2.910  -19.207 1.00 90.33 85  A 1 
ATOM 665  C CB  . LYS A 1 85  ? 7.675   -4.336  -21.369 1.00 92.62 85  A 1 
ATOM 666  C CG  . LYS A 1 85  ? 9.083   -4.501  -20.786 1.00 89.18 85  A 1 
ATOM 667  C CD  . LYS A 1 85  ? 10.141  -3.989  -21.769 1.00 84.81 85  A 1 
ATOM 668  C CE  . LYS A 1 85  ? 11.524  -4.204  -21.179 1.00 79.62 85  A 1 
ATOM 669  N NZ  . LYS A 1 85  ? 12.568  -3.472  -21.937 1.00 72.07 85  A 1 
ATOM 670  N N   . LEU A 1 86  ? 6.149   -4.847  -18.071 1.00 93.56 86  A 1 
ATOM 671  C CA  . LEU A 1 86  ? 5.827   -4.278  -16.774 1.00 92.96 86  A 1 
ATOM 672  C C   . LEU A 1 86  ? 6.637   -5.005  -15.695 1.00 92.55 86  A 1 
ATOM 673  O O   . LEU A 1 86  ? 6.636   -6.229  -15.648 1.00 90.79 86  A 1 
ATOM 674  C CB  . LEU A 1 86  ? 4.307   -4.419  -16.552 1.00 92.07 86  A 1 
ATOM 675  C CG  . LEU A 1 86  ? 3.769   -3.580  -15.387 1.00 90.97 86  A 1 
ATOM 676  C CD1 . LEU A 1 86  ? 3.858   -2.092  -15.700 1.00 87.72 86  A 1 
ATOM 677  C CD2 . LEU A 1 86  ? 2.306   -3.918  -15.145 1.00 86.91 86  A 1 
ATOM 678  N N   . ASP A 1 87  ? 7.318   -4.247  -14.847 1.00 91.78 87  A 1 
ATOM 679  C CA  . ASP A 1 87  ? 8.238   -4.790  -13.842 1.00 90.56 87  A 1 
ATOM 680  C C   . ASP A 1 87  ? 7.548   -5.743  -12.850 1.00 91.10 87  A 1 
ATOM 681  O O   . ASP A 1 87  ? 8.066   -6.831  -12.570 1.00 89.32 87  A 1 
ATOM 682  C CB  . ASP A 1 87  ? 8.944   -3.627  -13.131 1.00 87.46 87  A 1 
ATOM 683  C CG  . ASP A 1 87  ? 8.015   -2.784  -12.243 1.00 83.33 87  A 1 
ATOM 684  O OD1 . ASP A 1 87  ? 6.806   -2.700  -12.569 1.00 77.60 87  A 1 
ATOM 685  O OD2 . ASP A 1 87  ? 8.465   -2.322  -11.177 1.00 78.70 87  A 1 
ATOM 686  N N   . ILE A 1 88  ? 6.340   -5.417  -12.399 1.00 91.33 88  A 1 
ATOM 687  C CA  . ILE A 1 88  ? 5.569   -6.258  -11.477 1.00 91.59 88  A 1 
ATOM 688  C C   . ILE A 1 88  ? 5.104   -7.588  -12.083 1.00 92.49 88  A 1 
ATOM 689  O O   . ILE A 1 88  ? 4.793   -8.503  -11.340 1.00 91.74 88  A 1 
ATOM 690  C CB  . ILE A 1 88  ? 4.361   -5.522  -10.881 1.00 90.71 88  A 1 
ATOM 691  C CG1 . ILE A 1 88  ? 3.360   -5.068  -11.958 1.00 86.94 88  A 1 
ATOM 692  C CG2 . ILE A 1 88  ? 4.846   -4.356  -9.997  1.00 86.56 88  A 1 
ATOM 693  C CD1 . ILE A 1 88  ? 2.008   -4.679  -11.378 1.00 85.93 88  A 1 
ATOM 694  N N   . LEU A 1 89  ? 5.091   -7.716  -13.406 1.00 93.12 89  A 1 
ATOM 695  C CA  . LEU A 1 89  ? 4.826   -8.991  -14.089 1.00 93.44 89  A 1 
ATOM 696  C C   . LEU A 1 89  ? 6.105   -9.821  -14.295 1.00 92.50 89  A 1 
ATOM 697  O O   . LEU A 1 89  ? 6.055   -10.898 -14.892 1.00 89.64 89  A 1 
ATOM 698  C CB  . LEU A 1 89  ? 4.106   -8.734  -15.418 1.00 93.88 89  A 1 
ATOM 699  C CG  . LEU A 1 89  ? 2.666   -8.192  -15.273 1.00 93.59 89  A 1 
ATOM 700  C CD1 . LEU A 1 89  ? 2.093   -7.928  -16.664 1.00 91.70 89  A 1 
ATOM 701  C CD2 . LEU A 1 89  ? 1.760   -9.197  -14.564 1.00 91.39 89  A 1 
ATOM 702  N N   . ARG A 1 90  ? 7.255   -9.301  -13.831 1.00 91.58 90  A 1 
ATOM 703  C CA  . ARG A 1 90  ? 8.577   -9.914  -14.036 1.00 89.85 90  A 1 
ATOM 704  C C   . ARG A 1 90  ? 9.387   -9.881  -12.734 1.00 88.98 90  A 1 
ATOM 705  O O   . ARG A 1 90  ? 9.053   -10.598 -11.782 1.00 83.89 90  A 1 
ATOM 706  C CB  . ARG A 1 90  ? 9.291   -9.233  -15.218 1.00 87.28 90  A 1 
ATOM 707  C CG  . ARG A 1 90  ? 8.544   -9.376  -16.558 1.00 81.40 90  A 1 
ATOM 708  C CD  . ARG A 1 90  ? 9.373   -8.765  -17.699 1.00 74.86 90  A 1 
ATOM 709  N NE  . ARG A 1 90  ? 8.698   -8.886  -18.994 1.00 66.25 90  A 1 
ATOM 710  C CZ  . ARG A 1 90  ? 9.212   -8.600  -20.172 1.00 57.84 90  A 1 
ATOM 711  N NH1 . ARG A 1 90  ? 10.442  -8.166  -20.302 1.00 52.66 90  A 1 
ATOM 712  N NH2 . ARG A 1 90  ? 8.511   -8.744  -21.262 1.00 50.93 90  A 1 
ATOM 713  N N   . SER A 1 91  ? 10.429  -9.069  -12.691 1.00 89.14 91  A 1 
ATOM 714  C CA  . SER A 1 91  ? 11.391  -9.008  -11.585 1.00 87.97 91  A 1 
ATOM 715  C C   . SER A 1 91  ? 10.817  -8.417  -10.295 1.00 88.38 91  A 1 
ATOM 716  O O   . SER A 1 91  ? 11.280  -8.759  -9.204  1.00 85.96 91  A 1 
ATOM 717  C CB  . SER A 1 91  ? 12.603  -8.180  -12.024 1.00 86.00 91  A 1 
ATOM 718  O OG  . SER A 1 91  ? 12.176  -6.915  -12.479 1.00 80.97 91  A 1 
ATOM 719  N N   . GLN A 1 92  ? 9.819   -7.553  -10.398 1.00 89.50 92  A 1 
ATOM 720  C CA  . GLN A 1 92  ? 9.214   -6.848  -9.265  1.00 89.57 92  A 1 
ATOM 721  C C   . GLN A 1 92  ? 7.891   -7.468  -8.805  1.00 90.61 92  A 1 
ATOM 722  O O   . GLN A 1 92  ? 7.123   -6.832  -8.081  1.00 89.61 92  A 1 
ATOM 723  C CB  . GLN A 1 92  ? 9.079   -5.354  -9.603  1.00 88.26 92  A 1 
ATOM 724  C CG  . GLN A 1 92  ? 10.423  -4.677  -9.894  1.00 84.52 92  A 1 
ATOM 725  C CD  . GLN A 1 92  ? 11.349  -4.744  -8.691  1.00 81.59 92  A 1 
ATOM 726  O OE1 . GLN A 1 92  ? 10.962  -4.494  -7.558  1.00 73.05 92  A 1 
ATOM 727  N NE2 . GLN A 1 92  ? 12.593  -5.101  -8.879  1.00 70.74 92  A 1 
ATOM 728  N N   . TRP A 1 93  ? 7.607   -8.707  -9.204  1.00 91.88 93  A 1 
ATOM 729  C CA  . TRP A 1 93  ? 6.451   -9.431  -8.679  1.00 93.30 93  A 1 
ATOM 730  C C   . TRP A 1 93  ? 6.564   -9.617  -7.167  1.00 93.33 93  A 1 
ATOM 731  O O   . TRP A 1 93  ? 7.635   -9.906  -6.625  1.00 92.19 93  A 1 
ATOM 732  C CB  . TRP A 1 93  ? 6.275   -10.778 -9.376  1.00 93.70 93  A 1 
ATOM 733  C CG  . TRP A 1 93  ? 5.144   -11.593 -8.801  1.00 94.15 93  A 1 
ATOM 734  C CD1 . TRP A 1 93  ? 5.286   -12.695 -8.037  1.00 93.44 93  A 1 
ATOM 735  C CD2 . TRP A 1 93  ? 3.709   -11.333 -8.887  1.00 94.69 93  A 1 
ATOM 736  N NE1 . TRP A 1 93  ? 4.032   -13.157 -7.655  1.00 94.10 93  A 1 
ATOM 737  C CE2 . TRP A 1 93  ? 3.034   -12.352 -8.153  1.00 94.62 93  A 1 
ATOM 738  C CE3 . TRP A 1 93  ? 2.917   -10.348 -9.514  1.00 94.85 93  A 1 
ATOM 739  C CZ2 . TRP A 1 93  ? 1.625   -12.399 -8.048  1.00 94.52 93  A 1 
ATOM 740  C CZ3 . TRP A 1 93  ? 1.507   -10.391 -9.413  1.00 94.09 93  A 1 
ATOM 741  C CH2 . TRP A 1 93  ? 0.877   -11.402 -8.687  1.00 93.95 93  A 1 
ATOM 742  N N   . SER A 1 94  ? 5.430   -9.488  -6.491  1.00 93.06 94  A 1 
ATOM 743  C CA  . SER A 1 94  ? 5.311   -9.814  -5.080  1.00 93.17 94  A 1 
ATOM 744  C C   . SER A 1 94  ? 4.089   -10.698 -4.858  1.00 93.84 94  A 1 
ATOM 745  O O   . SER A 1 94  ? 3.028   -10.399 -5.396  1.00 93.60 94  A 1 
ATOM 746  C CB  . SER A 1 94  ? 5.199   -8.525  -4.257  1.00 92.10 94  A 1 
ATOM 747  O OG  . SER A 1 94  ? 4.879   -8.849  -2.925  1.00 88.97 94  A 1 
ATOM 748  N N   . PRO A 1 95  ? 4.185   -11.724 -3.998  1.00 94.58 95  A 1 
ATOM 749  C CA  . PRO A 1 95  ? 3.028   -12.541 -3.626  1.00 94.68 95  A 1 
ATOM 750  C C   . PRO A 1 95  ? 1.871   -11.752 -2.998  1.00 94.65 95  A 1 
ATOM 751  O O   . PRO A 1 95  ? 0.747   -12.252 -2.942  1.00 93.32 95  A 1 
ATOM 752  C CB  . PRO A 1 95  ? 3.576   -13.583 -2.646  1.00 93.78 95  A 1 
ATOM 753  C CG  . PRO A 1 95  ? 5.057   -13.669 -2.981  1.00 91.47 95  A 1 
ATOM 754  C CD  . PRO A 1 95  ? 5.397   -12.244 -3.404  1.00 94.16 95  A 1 
ATOM 755  N N   . ALA A 1 96  ? 2.116   -10.529 -2.528  1.00 93.85 96  A 1 
ATOM 756  C CA  . ALA A 1 96  ? 1.073   -9.645  -2.017  1.00 93.16 96  A 1 
ATOM 757  C C   . ALA A 1 96  ? 0.303   -8.881  -3.124  1.00 92.94 96  A 1 
ATOM 758  O O   . ALA A 1 96  ? -0.678  -8.203  -2.821  1.00 91.09 96  A 1 
ATOM 759  C CB  . ALA A 1 96  ? 1.711   -8.680  -1.017  1.00 92.04 96  A 1 
ATOM 760  N N   . LEU A 1 97  ? 0.751   -8.960  -4.372  1.00 94.13 97  A 1 
ATOM 761  C CA  . LEU A 1 97  ? 0.008   -8.416  -5.509  1.00 93.98 97  A 1 
ATOM 762  C C   . LEU A 1 97  ? -1.170  -9.328  -5.851  1.00 94.13 97  A 1 
ATOM 763  O O   . LEU A 1 97  ? -1.150  -10.535 -5.612  1.00 93.81 97  A 1 
ATOM 764  C CB  . LEU A 1 97  ? 0.932   -8.197  -6.712  1.00 93.43 97  A 1 
ATOM 765  C CG  . LEU A 1 97  ? 2.012   -7.118  -6.495  1.00 91.84 97  A 1 
ATOM 766  C CD1 . LEU A 1 97  ? 2.964   -7.069  -7.690  1.00 89.55 97  A 1 
ATOM 767  C CD2 . LEU A 1 97  ? 1.411   -5.719  -6.323  1.00 88.76 97  A 1 
ATOM 768  N N   . THR A 1 98  ? -2.222  -8.719  -6.407  1.00 93.98 98  A 1 
ATOM 769  C CA  . THR A 1 98  ? -3.422  -9.390  -6.883  1.00 93.57 98  A 1 
ATOM 770  C C   . THR A 1 98  ? -3.688  -8.985  -8.323  1.00 94.04 98  A 1 
ATOM 771  O O   . THR A 1 98  ? -3.196  -7.948  -8.768  1.00 93.82 98  A 1 
ATOM 772  C CB  . THR A 1 98  ? -4.647  -9.030  -6.024  1.00 92.17 98  A 1 
ATOM 773  O OG1 . THR A 1 98  ? -4.903  -7.640  -6.044  1.00 88.85 98  A 1 
ATOM 774  C CG2 . THR A 1 98  ? -4.496  -9.429  -4.562  1.00 88.70 98  A 1 
ATOM 775  N N   . VAL A 1 99  ? -4.499  -9.753  -9.043  1.00 94.15 99  A 1 
ATOM 776  C CA  . VAL A 1 99  ? -4.900  -9.413  -10.418 1.00 94.31 99  A 1 
ATOM 777  C C   . VAL A 1 99  ? -5.532  -8.022  -10.479 1.00 93.99 99  A 1 
ATOM 778  O O   . VAL A 1 99  ? -5.125  -7.217  -11.311 1.00 93.44 99  A 1 
ATOM 779  C CB  . VAL A 1 99  ? -5.851  -10.472 -10.998 1.00 94.57 99  A 1 
ATOM 780  C CG1 . VAL A 1 99  ? -6.365  -10.091 -12.390 1.00 91.33 99  A 1 
ATOM 781  C CG2 . VAL A 1 99  ? -5.112  -11.808 -11.119 1.00 91.38 99  A 1 
ATOM 782  N N   . SER A 1 100 ? -6.404  -7.679  -9.540  1.00 92.52 100 A 1 
ATOM 783  C CA  . SER A 1 100 ? -7.010  -6.348  -9.433  1.00 91.32 100 A 1 
ATOM 784  C C   . SER A 1 100 ? -5.965  -5.221  -9.411  1.00 91.41 100 A 1 
ATOM 785  O O   . SER A 1 100 ? -6.048  -4.262  -10.178 1.00 90.68 100 A 1 
ATOM 786  C CB  . SER A 1 100 ? -7.861  -6.289  -8.157  1.00 89.67 100 A 1 
ATOM 787  O OG  . SER A 1 100 ? -8.381  -4.999  -7.953  1.00 78.22 100 A 1 
ATOM 788  N N   . LYS A 1 101 ? -4.911  -5.367  -8.598  1.00 91.10 101 A 1 
ATOM 789  C CA  . LYS A 1 101 ? -3.831  -4.368  -8.505  1.00 90.34 101 A 1 
ATOM 790  C C   . LYS A 1 101 ? -2.971  -4.327  -9.757  1.00 90.71 101 A 1 
ATOM 791  O O   . LYS A 1 101 ? -2.498  -3.255  -10.131 1.00 90.39 101 A 1 
ATOM 792  C CB  . LYS A 1 101 ? -2.952  -4.686  -7.300  1.00 89.54 101 A 1 
ATOM 793  C CG  . LYS A 1 101 ? -3.690  -4.508  -5.974  1.00 86.65 101 A 1 
ATOM 794  C CD  . LYS A 1 101 ? -2.836  -5.120  -4.874  1.00 82.61 101 A 1 
ATOM 795  C CE  . LYS A 1 101 ? -3.623  -5.190  -3.578  1.00 77.08 101 A 1 
ATOM 796  N NZ  . LYS A 1 101 ? -2.944  -6.100  -2.635  1.00 69.93 101 A 1 
ATOM 797  N N   . VAL A 1 102 ? -2.751  -5.470  -10.397 1.00 92.64 102 A 1 
ATOM 798  C CA  . VAL A 1 102 ? -2.017  -5.532  -11.663 1.00 93.19 102 A 1 
ATOM 799  C C   . VAL A 1 102 ? -2.812  -4.837  -12.769 1.00 93.33 102 A 1 
ATOM 800  O O   . VAL A 1 102 ? -2.234  -4.040  -13.498 1.00 92.97 102 A 1 
ATOM 801  C CB  . VAL A 1 102 ? -1.662  -6.968  -12.043 1.00 93.58 102 A 1 
ATOM 802  C CG1 . VAL A 1 102 ? -0.975  -7.009  -13.407 1.00 91.54 102 A 1 
ATOM 803  C CG2 . VAL A 1 102 ? -0.689  -7.586  -11.034 1.00 91.84 102 A 1 
ATOM 804  N N   . LEU A 1 103 ? -4.121  -5.046  -12.854 1.00 92.83 103 A 1 
ATOM 805  C CA  . LEU A 1 103 ? -4.983  -4.362  -13.818 1.00 92.73 103 A 1 
ATOM 806  C C   . LEU A 1 103 ? -4.975  -2.841  -13.604 1.00 92.27 103 A 1 
ATOM 807  O O   . LEU A 1 103 ? -4.749  -2.102  -14.563 1.00 91.71 103 A 1 
ATOM 808  C CB  . LEU A 1 103 ? -6.415  -4.918  -13.751 1.00 93.18 103 A 1 
ATOM 809  C CG  . LEU A 1 103 ? -6.570  -6.377  -14.205 1.00 92.90 103 A 1 
ATOM 810  C CD1 . LEU A 1 103 ? -8.010  -6.827  -13.981 1.00 91.45 103 A 1 
ATOM 811  C CD2 . LEU A 1 103 ? -6.226  -6.580  -15.679 1.00 91.31 103 A 1 
ATOM 812  N N   . LEU A 1 104 ? -5.070  -2.366  -12.355 1.00 91.02 104 A 1 
ATOM 813  C CA  . LEU A 1 104 ? -4.913  -0.943  -12.030 1.00 89.49 104 A 1 
ATOM 814  C C   . LEU A 1 104 ? -3.539  -0.399  -12.444 1.00 89.32 104 A 1 
ATOM 815  O O   . LEU A 1 104 ? -3.424  0.733   -12.919 1.00 88.42 104 A 1 
ATOM 816  C CB  . LEU A 1 104 ? -5.108  -0.738  -10.517 1.00 87.57 104 A 1 
ATOM 817  C CG  . LEU A 1 104 ? -6.561  -0.880  -10.027 1.00 79.35 104 A 1 
ATOM 818  C CD1 . LEU A 1 104 ? -6.569  -0.866  -8.501  1.00 74.09 104 A 1 
ATOM 819  C CD2 . LEU A 1 104 ? -7.439  0.258   -10.533 1.00 74.02 104 A 1 
ATOM 820  N N   . SER A 1 105 ? -2.493  -1.202  -12.300 1.00 90.15 105 A 1 
ATOM 821  C CA  . SER A 1 105 ? -1.142  -0.831  -12.722 1.00 89.93 105 A 1 
ATOM 822  C C   . SER A 1 105 ? -1.025  -0.730  -14.240 1.00 90.48 105 A 1 
ATOM 823  O O   . SER A 1 105 ? -0.366  0.175   -14.738 1.00 89.96 105 A 1 
ATOM 824  C CB  . SER A 1 105 ? -0.122  -1.844  -12.220 1.00 89.33 105 A 1 
ATOM 825  O OG  . SER A 1 105 ? -0.255  -2.039  -10.836 1.00 81.85 105 A 1 
ATOM 826  N N   . ILE A 1 106 ? -1.683  -1.630  -14.973 1.00 92.46 106 A 1 
ATOM 827  C CA  . ILE A 1 106 ? -1.761  -1.572  -16.434 1.00 93.27 106 A 1 
ATOM 828  C C   . ILE A 1 106 ? -2.538  -0.334  -16.870 1.00 92.90 106 A 1 
ATOM 829  O O   . ILE A 1 106 ? -2.038  0.396   -17.720 1.00 92.21 106 A 1 
ATOM 830  C CB  . ILE A 1 106 ? -2.354  -2.878  -17.014 1.00 94.20 106 A 1 
ATOM 831  C CG1 . ILE A 1 106 ? -1.421  -4.080  -16.741 1.00 93.87 106 A 1 
ATOM 832  C CG2 . ILE A 1 106 ? -2.568  -2.735  -18.531 1.00 93.71 106 A 1 
ATOM 833  C CD1 . ILE A 1 106 ? -2.101  -5.438  -16.921 1.00 93.03 106 A 1 
ATOM 834  N N   . CYS A 1 107 ? -3.671  -0.003  -16.246 1.00 91.00 107 A 1 
ATOM 835  C CA  . CYS A 1 107 ? -4.385  1.253   -16.511 1.00 90.01 107 A 1 
ATOM 836  C C   . CYS A 1 107 ? -3.482  2.477   -16.313 1.00 89.40 107 A 1 
ATOM 837  O O   . CYS A 1 107 ? -3.443  3.370   -17.155 1.00 88.47 107 A 1 
ATOM 838  C CB  . CYS A 1 107 ? -5.611  1.375   -15.604 1.00 88.91 107 A 1 
ATOM 839  S SG  . CYS A 1 107 ? -6.872  0.168   -16.071 1.00 78.46 107 A 1 
ATOM 840  N N   . SER A 1 108 ? -2.703  2.499   -15.235 1.00 88.91 108 A 1 
ATOM 841  C CA  . SER A 1 108 ? -1.733  3.575   -14.998 1.00 87.66 108 A 1 
ATOM 842  C C   . SER A 1 108 ? -0.633  3.631   -16.066 1.00 87.80 108 A 1 
ATOM 843  O O   . SER A 1 108 ? -0.182  4.716   -16.396 1.00 86.80 108 A 1 
ATOM 844  C CB  . SER A 1 108 ? -1.090  3.411   -13.628 1.00 85.67 108 A 1 
ATOM 845  O OG  . SER A 1 108 ? -0.239  4.508   -13.351 1.00 73.45 108 A 1 
ATOM 846  N N   . LEU A 1 109 ? -0.202  2.477   -16.586 1.00 90.67 109 A 1 
ATOM 847  C CA  . LEU A 1 109 ? 0.774   2.404   -17.671 1.00 91.42 109 A 1 
ATOM 848  C C   . LEU A 1 109 ? 0.185   2.939   -18.984 1.00 91.68 109 A 1 
ATOM 849  O O   . LEU A 1 109 ? 0.915   3.559   -19.748 1.00 90.95 109 A 1 
ATOM 850  C CB  . LEU A 1 109 ? 1.246   0.947   -17.816 1.00 92.17 109 A 1 
ATOM 851  C CG  . LEU A 1 109 ? 2.364   0.745   -18.863 1.00 91.66 109 A 1 
ATOM 852  C CD1 . LEU A 1 109 ? 3.681   1.354   -18.395 1.00 89.37 109 A 1 
ATOM 853  C CD2 . LEU A 1 109 ? 2.578   -0.741  -19.109 1.00 88.99 109 A 1 
ATOM 854  N N   . LEU A 1 110 ? -1.114  2.746   -19.246 1.00 92.33 110 A 1 
ATOM 855  C CA  . LEU A 1 110 ? -1.781  3.322   -20.418 1.00 92.55 110 A 1 
ATOM 856  C C   . LEU A 1 110 ? -1.786  4.854   -20.362 1.00 91.84 110 A 1 
ATOM 857  O O   . LEU A 1 110 ? -1.490  5.501   -21.361 1.00 90.42 110 A 1 
ATOM 858  C CB  . LEU A 1 110 ? -3.222  2.792   -20.554 1.00 93.36 110 A 1 
ATOM 859  C CG  . LEU A 1 110 ? -3.374  1.272   -20.779 1.00 93.22 110 A 1 
ATOM 860  C CD1 . LEU A 1 110 ? -4.832  0.938   -21.078 1.00 91.15 110 A 1 
ATOM 861  C CD2 . LEU A 1 110 ? -2.511  0.744   -21.920 1.00 90.75 110 A 1 
ATOM 862  N N   . CYS A 1 111 ? -2.041  5.439   -19.191 1.00 89.57 111 A 1 
ATOM 863  C CA  . CYS A 1 111 ? -2.022  6.890   -19.007 1.00 87.42 111 A 1 
ATOM 864  C C   . CYS A 1 111 ? -0.618  7.503   -19.118 1.00 87.29 111 A 1 
ATOM 865  O O   . CYS A 1 111 ? -0.479  8.637   -19.565 1.00 85.34 111 A 1 
ATOM 866  C CB  . CYS A 1 111 ? -2.604  7.238   -17.639 1.00 84.83 111 A 1 
ATOM 867  S SG  . CYS A 1 111 ? -4.370  6.826   -17.567 1.00 78.65 111 A 1 
ATOM 868  N N   . ASP A 1 112 ? 0.409   6.776   -18.691 1.00 86.82 112 A 1 
ATOM 869  C CA  . ASP A 1 112 ? 1.778   7.294   -18.664 1.00 86.52 112 A 1 
ATOM 870  C C   . ASP A 1 112 ? 2.767   6.181   -19.014 1.00 88.76 112 A 1 
ATOM 871  O O   . ASP A 1 112 ? 3.270   5.459   -18.141 1.00 87.43 112 A 1 
ATOM 872  C CB  . ASP A 1 112 ? 2.000   7.984   -17.323 1.00 83.20 112 A 1 
ATOM 873  C CG  . ASP A 1 112 ? 3.324   8.745   -17.197 1.00 74.01 112 A 1 
ATOM 874  O OD1 . ASP A 1 112 ? 4.233   8.547   -17.999 1.00 67.64 112 A 1 
ATOM 875  O OD2 . ASP A 1 112 ? 3.488   9.401   -16.141 1.00 65.65 112 A 1 
ATOM 876  N N   . PRO A 1 113 ? 3.009   6.006   -20.323 1.00 91.63 113 A 1 
ATOM 877  C CA  . PRO A 1 113 ? 3.970   5.058   -20.846 1.00 92.03 113 A 1 
ATOM 878  C C   . PRO A 1 113 ? 5.384   5.322   -20.316 1.00 91.81 113 A 1 
ATOM 879  O O   . PRO A 1 113 ? 5.762   6.468   -20.086 1.00 90.37 113 A 1 
ATOM 880  C CB  . PRO A 1 113 ? 3.926   5.227   -22.368 1.00 91.38 113 A 1 
ATOM 881  C CG  . PRO A 1 113 ? 2.564   5.854   -22.638 1.00 89.03 113 A 1 
ATOM 882  C CD  . PRO A 1 113 ? 2.344   6.712   -21.411 1.00 91.20 113 A 1 
ATOM 883  N N   . ASN A 1 114 ? 6.190   4.278   -20.204 1.00 90.57 114 A 1 
ATOM 884  C CA  . ASN A 1 114 ? 7.622   4.442   -20.041 1.00 90.51 114 A 1 
ATOM 885  C C   . ASN A 1 114 ? 8.325   4.262   -21.394 1.00 91.07 114 A 1 
ATOM 886  O O   . ASN A 1 114 ? 8.526   3.127   -21.836 1.00 90.56 114 A 1 
ATOM 887  C CB  . ASN A 1 114 ? 8.170   3.496   -18.973 1.00 89.14 114 A 1 
ATOM 888  C CG  . ASN A 1 114 ? 9.643   3.775   -18.725 1.00 86.38 114 A 1 
ATOM 889  O OD1 . ASN A 1 114 ? 10.242  4.699   -19.245 1.00 81.14 114 A 1 
ATOM 890  N ND2 . ASN A 1 114 ? 10.302  2.982   -17.904 1.00 79.86 114 A 1 
ATOM 891  N N   . PRO A 1 115 ? 8.729   5.373   -22.055 1.00 91.21 115 A 1 
ATOM 892  C CA  . PRO A 1 115 ? 9.424   5.300   -23.323 1.00 91.11 115 A 1 
ATOM 893  C C   . PRO A 1 115 ? 10.926  5.008   -23.175 1.00 91.49 115 A 1 
ATOM 894  O O   . PRO A 1 115 ? 11.598  4.804   -24.182 1.00 88.95 115 A 1 
ATOM 895  C CB  . PRO A 1 115 ? 9.155   6.667   -23.960 1.00 90.19 115 A 1 
ATOM 896  C CG  . PRO A 1 115 ? 9.156   7.597   -22.751 1.00 88.52 115 A 1 
ATOM 897  C CD  . PRO A 1 115 ? 8.495   6.755   -21.669 1.00 91.21 115 A 1 
ATOM 898  N N   . ASP A 1 116 ? 11.473  5.002   -21.952 1.00 91.06 116 A 1 
ATOM 899  C CA  . ASP A 1 116 ? 12.908  4.785   -21.714 1.00 90.31 116 A 1 
ATOM 900  C C   . ASP A 1 116 ? 13.290  3.302   -21.687 1.00 90.59 116 A 1 
ATOM 901  O O   . ASP A 1 116 ? 14.430  2.960   -22.004 1.00 87.76 116 A 1 
ATOM 902  C CB  . ASP A 1 116 ? 13.340  5.474   -20.408 1.00 88.90 116 A 1 
ATOM 903  C CG  . ASP A 1 116 ? 13.181  6.981   -20.473 1.00 85.58 116 A 1 
ATOM 904  O OD1 . ASP A 1 116 ? 13.478  7.547   -21.552 1.00 81.02 116 A 1 
ATOM 905  O OD2 . ASP A 1 116 ? 12.780  7.579   -19.459 1.00 80.16 116 A 1 
ATOM 906  N N   . ASP A 1 117 ? 12.339  2.427   -21.377 1.00 91.47 117 A 1 
ATOM 907  C CA  . ASP A 1 117 ? 12.532  0.978   -21.473 1.00 91.01 117 A 1 
ATOM 908  C C   . ASP A 1 117 ? 11.397  0.336   -22.292 1.00 91.96 117 A 1 
ATOM 909  O O   . ASP A 1 117 ? 10.524  -0.366  -21.761 1.00 89.34 117 A 1 
ATOM 910  C CB  . ASP A 1 117 ? 12.727  0.394   -20.070 1.00 88.48 117 A 1 
ATOM 911  C CG  . ASP A 1 117 ? 13.240  -1.043  -20.112 1.00 84.55 117 A 1 
ATOM 912  O OD1 . ASP A 1 117 ? 13.632  -1.539  -21.193 1.00 80.10 117 A 1 
ATOM 913  O OD2 . ASP A 1 117 ? 13.191  -1.726  -19.074 1.00 78.17 117 A 1 
ATOM 914  N N   . PRO A 1 118 ? 11.355  0.610   -23.615 1.00 92.40 118 A 1 
ATOM 915  C CA  . PRO A 1 118 ? 10.230  0.231   -24.449 1.00 92.82 118 A 1 
ATOM 916  C C   . PRO A 1 118 ? 10.263  -1.253  -24.817 1.00 93.04 118 A 1 
ATOM 917  O O   . PRO A 1 118 ? 11.312  -1.878  -24.953 1.00 90.99 118 A 1 
ATOM 918  C CB  . PRO A 1 118 ? 10.331  1.125   -25.681 1.00 91.58 118 A 1 
ATOM 919  C CG  . PRO A 1 118 ? 11.833  1.322   -25.837 1.00 89.45 118 A 1 
ATOM 920  C CD  . PRO A 1 118 ? 12.328  1.361   -24.394 1.00 91.50 118 A 1 
ATOM 921  N N   . LEU A 1 119 ? 9.084   -1.807  -25.066 1.00 93.47 119 A 1 
ATOM 922  C CA  . LEU A 1 119 ? 8.942   -3.076  -25.775 1.00 93.89 119 A 1 
ATOM 923  C C   . LEU A 1 119 ? 8.832   -2.876  -27.293 1.00 94.66 119 A 1 
ATOM 924  O O   . LEU A 1 119 ? 9.201   -3.762  -28.060 1.00 92.13 119 A 1 
ATOM 925  C CB  . LEU A 1 119 ? 7.726   -3.816  -25.196 1.00 92.09 119 A 1 
ATOM 926  C CG  . LEU A 1 119 ? 7.606   -5.282  -25.645 1.00 89.37 119 A 1 
ATOM 927  C CD1 . LEU A 1 119 ? 8.803   -6.135  -25.222 1.00 85.61 119 A 1 
ATOM 928  C CD2 . LEU A 1 119 ? 6.366   -5.895  -24.998 1.00 85.65 119 A 1 
ATOM 929  N N   . VAL A 1 120 ? 8.350   -1.688  -27.711 1.00 93.84 120 A 1 
ATOM 930  C CA  . VAL A 1 120 ? 8.232   -1.268  -29.109 1.00 94.68 120 A 1 
ATOM 931  C C   . VAL A 1 120 ? 9.009   0.048   -29.296 1.00 95.37 120 A 1 
ATOM 932  O O   . VAL A 1 120 ? 8.446   1.123   -29.077 1.00 94.78 120 A 1 
ATOM 933  C CB  . VAL A 1 120 ? 6.762   -1.122  -29.551 1.00 94.35 120 A 1 
ATOM 934  C CG1 . VAL A 1 120 ? 6.695   -0.973  -31.069 1.00 90.44 120 A 1 
ATOM 935  C CG2 . VAL A 1 120 ? 5.915   -2.338  -29.157 1.00 90.75 120 A 1 
ATOM 936  N N   . PRO A 1 121 ? 10.302  -0.013  -29.682 1.00 95.03 121 A 1 
ATOM 937  C CA  . PRO A 1 121 ? 11.170  1.166   -29.770 1.00 94.75 121 A 1 
ATOM 938  C C   . PRO A 1 121 ? 10.627  2.273   -30.681 1.00 95.44 121 A 1 
ATOM 939  O O   . PRO A 1 121 ? 10.658  3.437   -30.297 1.00 94.78 121 A 1 
ATOM 940  C CB  . PRO A 1 121 ? 12.517  0.639   -30.274 1.00 93.76 121 A 1 
ATOM 941  C CG  . PRO A 1 121 ? 12.540  -0.796  -29.763 1.00 92.19 121 A 1 
ATOM 942  C CD  . PRO A 1 121 ? 11.080  -1.223  -29.881 1.00 94.32 121 A 1 
ATOM 943  N N   . ASP A 1 122 ? 10.042  1.914   -31.823 1.00 95.52 122 A 1 
ATOM 944  C CA  . ASP A 1 122 ? 9.519   2.889   -32.782 1.00 95.41 122 A 1 
ATOM 945  C C   . ASP A 1 122 ? 8.388   3.739   -32.185 1.00 96.27 122 A 1 
ATOM 946  O O   . ASP A 1 122 ? 8.350   4.960   -32.353 1.00 95.17 122 A 1 
ATOM 947  C CB  . ASP A 1 122 ? 8.991   2.153   -34.029 1.00 94.32 122 A 1 
ATOM 948  C CG  . ASP A 1 122 ? 10.032  1.257   -34.695 1.00 87.38 122 A 1 
ATOM 949  O OD1 . ASP A 1 122 ? 11.239  1.496   -34.504 1.00 79.70 122 A 1 
ATOM 950  O OD2 . ASP A 1 122 ? 9.584   0.276   -35.341 1.00 78.88 122 A 1 
ATOM 951  N N   . ILE A 1 123 ? 7.499   3.122   -31.431 1.00 95.95 123 A 1 
ATOM 952  C CA  . ILE A 1 123 ? 6.410   3.831   -30.750 1.00 96.47 123 A 1 
ATOM 953  C C   . ILE A 1 123 ? 6.968   4.718   -29.631 1.00 96.54 123 A 1 
ATOM 954  O O   . ILE A 1 123 ? 6.502   5.842   -29.447 1.00 95.59 123 A 1 
ATOM 955  C CB  . ILE A 1 123 ? 5.347   2.848   -30.212 1.00 96.40 123 A 1 
ATOM 956  C CG1 . ILE A 1 123 ? 4.747   2.011   -31.363 1.00 94.94 123 A 1 
ATOM 957  C CG2 . ILE A 1 123 ? 4.239   3.618   -29.455 1.00 94.76 123 A 1 
ATOM 958  C CD1 . ILE A 1 123 ? 3.639   1.032   -30.952 1.00 93.64 123 A 1 
ATOM 959  N N   . ALA A 1 124 ? 7.979   4.250   -28.913 1.00 96.36 124 A 1 
ATOM 960  C CA  . ALA A 1 124 ? 8.632   5.033   -27.875 1.00 95.81 124 A 1 
ATOM 961  C C   . ALA A 1 124 ? 9.327   6.276   -28.444 1.00 95.97 124 A 1 
ATOM 962  O O   . ALA A 1 124 ? 9.253   7.352   -27.851 1.00 95.27 124 A 1 
ATOM 963  C CB  . ALA A 1 124 ? 9.632   4.139   -27.142 1.00 95.11 124 A 1 
ATOM 964  N N   . GLN A 1 125 ? 9.954   6.151   -29.618 1.00 96.43 125 A 1 
ATOM 965  C CA  . GLN A 1 125 ? 10.595  7.265   -30.293 1.00 96.21 125 A 1 
ATOM 966  C C   . GLN A 1 125 ? 9.569   8.315   -30.726 1.00 96.36 125 A 1 
ATOM 967  O O   . GLN A 1 125 ? 9.757   9.499   -30.448 1.00 95.79 125 A 1 
ATOM 968  C CB  . GLN A 1 125 ? 11.436  6.729   -31.453 1.00 95.81 125 A 1 
ATOM 969  C CG  . GLN A 1 125 ? 12.322  7.835   -32.054 1.00 85.56 125 A 1 
ATOM 970  C CD  . GLN A 1 125 ? 13.372  7.281   -33.018 1.00 77.27 125 A 1 
ATOM 971  O OE1 . GLN A 1 125 ? 13.471  6.101   -33.276 1.00 68.76 125 A 1 
ATOM 972  N NE2 . GLN A 1 125 ? 14.218  8.119   -33.581 1.00 65.67 125 A 1 
ATOM 973  N N   . ILE A 1 126 ? 8.447   7.887   -31.314 1.00 96.66 126 A 1 
ATOM 974  C CA  . ILE A 1 126 ? 7.333   8.783   -31.662 1.00 96.63 126 A 1 
ATOM 975  C C   . ILE A 1 126 ? 6.769   9.462   -30.404 1.00 96.54 126 A 1 
ATOM 976  O O   . ILE A 1 126 ? 6.550   10.667  -30.413 1.00 95.73 126 A 1 
ATOM 977  C CB  . ILE A 1 126 ? 6.242   8.026   -32.454 1.00 96.37 126 A 1 
ATOM 978  C CG1 . ILE A 1 126 ? 6.795   7.595   -33.824 1.00 93.14 126 A 1 
ATOM 979  C CG2 . ILE A 1 126 ? 4.992   8.906   -32.648 1.00 93.02 126 A 1 
ATOM 980  C CD1 . ILE A 1 126 ? 5.914   6.583   -34.571 1.00 81.10 126 A 1 
ATOM 981  N N   . TYR A 1 127 ? 6.588   8.728   -29.324 1.00 96.41 127 A 1 
ATOM 982  C CA  . TYR A 1 127 ? 6.104   9.298   -28.064 1.00 95.87 127 A 1 
ATOM 983  C C   . TYR A 1 127 ? 7.016   10.409  -27.524 1.00 95.56 127 A 1 
ATOM 984  O O   . TYR A 1 127 ? 6.525   11.433  -27.037 1.00 94.71 127 A 1 
ATOM 985  C CB  . TYR A 1 127 ? 5.962   8.181   -27.020 1.00 95.11 127 A 1 
ATOM 986  C CG  . TYR A 1 127 ? 5.427   8.670   -25.695 1.00 94.40 127 A 1 
ATOM 987  C CD1 . TYR A 1 127 ? 6.296   9.053   -24.646 1.00 91.31 127 A 1 
ATOM 988  C CD2 . TYR A 1 127 ? 4.032   8.777   -25.492 1.00 91.56 127 A 1 
ATOM 989  C CE1 . TYR A 1 127 ? 5.793   9.531   -23.430 1.00 90.61 127 A 1 
ATOM 990  C CE2 . TYR A 1 127 ? 3.515   9.253   -24.282 1.00 90.08 127 A 1 
ATOM 991  C CZ  . TYR A 1 127 ? 4.397   9.628   -23.251 1.00 91.37 127 A 1 
ATOM 992  O OH  . TYR A 1 127 ? 3.888   10.107  -22.066 1.00 89.29 127 A 1 
ATOM 993  N N   . LYS A 1 128 ? 8.332   10.240  -27.639 1.00 95.43 128 A 1 
ATOM 994  C CA  . LYS A 1 128 ? 9.319   11.227  -27.198 1.00 94.66 128 A 1 
ATOM 995  C C   . LYS A 1 128 ? 9.431   12.436  -28.127 1.00 94.51 128 A 1 
ATOM 996  O O   . LYS A 1 128 ? 9.622   13.543  -27.637 1.00 93.22 128 A 1 
ATOM 997  C CB  . LYS A 1 128 ? 10.698  10.555  -27.068 1.00 93.93 128 A 1 
ATOM 998  C CG  . LYS A 1 128 ? 10.786  9.638   -25.842 1.00 90.57 128 A 1 
ATOM 999  C CD  . LYS A 1 128 ? 12.185  8.996   -25.761 1.00 86.56 128 A 1 
ATOM 1000 C CE  . LYS A 1 128 ? 12.274  8.190   -24.469 1.00 78.73 128 A 1 
ATOM 1001 N NZ  . LYS A 1 128 ? 13.632  7.651   -24.202 1.00 72.19 128 A 1 
ATOM 1002 N N   . SER A 1 129 ? 9.347   12.224  -29.433 1.00 95.38 129 A 1 
ATOM 1003 C CA  . SER A 1 129 ? 9.584   13.268  -30.438 1.00 95.37 129 A 1 
ATOM 1004 C C   . SER A 1 129 ? 8.325   14.041  -30.829 1.00 95.70 129 A 1 
ATOM 1005 O O   . SER A 1 129 ? 8.404   15.234  -31.096 1.00 93.64 129 A 1 
ATOM 1006 C CB  . SER A 1 129 ? 10.227  12.664  -31.690 1.00 94.54 129 A 1 
ATOM 1007 O OG  . SER A 1 129 ? 9.388   11.698  -32.286 1.00 86.28 129 A 1 
ATOM 1008 N N   . ASP A 1 130 ? 7.183   13.370  -30.881 1.00 95.25 130 A 1 
ATOM 1009 C CA  . ASP A 1 130 ? 5.911   13.942  -31.325 1.00 95.72 130 A 1 
ATOM 1010 C C   . ASP A 1 130 ? 4.739   13.292  -30.572 1.00 95.53 130 A 1 
ATOM 1011 O O   . ASP A 1 130 ? 4.124   12.307  -30.996 1.00 93.86 130 A 1 
ATOM 1012 C CB  . ASP A 1 130 ? 5.800   13.805  -32.852 1.00 95.09 130 A 1 
ATOM 1013 C CG  . ASP A 1 130 ? 4.565   14.490  -33.439 1.00 94.39 130 A 1 
ATOM 1014 O OD1 . ASP A 1 130 ? 3.645   14.851  -32.668 1.00 91.18 130 A 1 
ATOM 1015 O OD2 . ASP A 1 130 ? 4.511   14.570  -34.686 1.00 90.08 130 A 1 
ATOM 1016 N N   . LYS A 1 131 ? 4.420   13.885  -29.430 1.00 95.24 131 A 1 
ATOM 1017 C CA  . LYS A 1 131 ? 3.361   13.388  -28.546 1.00 94.45 131 A 1 
ATOM 1018 C C   . LYS A 1 131 ? 1.970   13.507  -29.175 1.00 95.68 131 A 1 
ATOM 1019 O O   . LYS A 1 131 ? 1.105   12.684  -28.889 1.00 94.82 131 A 1 
ATOM 1020 C CB  . LYS A 1 131 ? 3.478   14.117  -27.195 1.00 91.60 131 A 1 
ATOM 1021 C CG  . LYS A 1 131 ? 2.688   13.399  -26.088 1.00 81.63 131 A 1 
ATOM 1022 C CD  . LYS A 1 131 ? 2.995   14.029  -24.721 1.00 74.86 131 A 1 
ATOM 1023 C CE  . LYS A 1 131 ? 2.296   13.254  -23.617 1.00 68.09 131 A 1 
ATOM 1024 N NZ  . LYS A 1 131 ? 2.632   13.765  -22.265 1.00 60.51 131 A 1 
ATOM 1025 N N   . GLU A 1 132 ? 1.742   14.496  -30.055 1.00 95.12 132 A 1 
ATOM 1026 C CA  . GLU A 1 132 ? 0.471   14.621  -30.771 1.00 95.43 132 A 1 
ATOM 1027 C C   . GLU A 1 132 ? 0.295   13.502  -31.793 1.00 96.13 132 A 1 
ATOM 1028 O O   . GLU A 1 132 ? -0.756  12.867  -31.842 1.00 95.58 132 A 1 
ATOM 1029 C CB  . GLU A 1 132 ? 0.363   15.975  -31.480 1.00 94.86 132 A 1 
ATOM 1030 C CG  . GLU A 1 132 ? 0.198   17.135  -30.501 1.00 81.12 132 A 1 
ATOM 1031 C CD  . GLU A 1 132 ? -0.249  18.423  -31.202 1.00 69.33 132 A 1 
ATOM 1032 O OE1 . GLU A 1 132 ? -0.774  19.289  -30.481 1.00 61.00 132 A 1 
ATOM 1033 O OE2 . GLU A 1 132 ? -0.114  18.503  -32.447 1.00 62.35 132 A 1 
ATOM 1034 N N   . LYS A 1 133 ? 1.345   13.187  -32.550 1.00 96.49 133 A 1 
ATOM 1035 C CA  . LYS A 1 133 ? 1.349   12.057  -33.482 1.00 96.93 133 A 1 
ATOM 1036 C C   . LYS A 1 133 ? 1.118   10.736  -32.760 1.00 97.12 133 A 1 
ATOM 1037 O O   . LYS A 1 133 ? 0.322   9.916   -33.228 1.00 96.59 133 A 1 
ATOM 1038 C CB  . LYS A 1 133 ? 2.671   12.062  -34.256 1.00 96.83 133 A 1 
ATOM 1039 C CG  . LYS A 1 133 ? 2.721   10.988  -35.349 1.00 93.96 133 A 1 
ATOM 1040 C CD  . LYS A 1 133 ? 4.046   11.102  -36.095 1.00 91.66 133 A 1 
ATOM 1041 C CE  . LYS A 1 133 ? 4.156   10.039  -37.193 1.00 84.36 133 A 1 
ATOM 1042 N NZ  . LYS A 1 133 ? 5.471   10.119  -37.870 1.00 76.86 133 A 1 
ATOM 1043 N N   . TYR A 1 134 ? 1.755   10.543  -31.611 1.00 96.72 134 A 1 
ATOM 1044 C CA  . TYR A 1 134 ? 1.513   9.388   -30.759 1.00 96.87 134 A 1 
ATOM 1045 C C   . TYR A 1 134 ? 0.035   9.291   -30.349 1.00 97.09 134 A 1 
ATOM 1046 O O   . TYR A 1 134 ? -0.591  8.250   -30.573 1.00 96.83 134 A 1 
ATOM 1047 C CB  . TYR A 1 134 ? 2.406   9.451   -29.519 1.00 96.38 134 A 1 
ATOM 1048 C CG  . TYR A 1 134 ? 2.018   8.446   -28.454 1.00 96.15 134 A 1 
ATOM 1049 C CD1 . TYR A 1 134 ? 1.197   8.829   -27.370 1.00 93.87 134 A 1 
ATOM 1050 C CD2 . TYR A 1 134 ? 2.422   7.108   -28.582 1.00 94.10 134 A 1 
ATOM 1051 C CE1 . TYR A 1 134 ? 0.793   7.885   -26.418 1.00 93.38 134 A 1 
ATOM 1052 C CE2 . TYR A 1 134 ? 2.021   6.156   -27.634 1.00 92.90 134 A 1 
ATOM 1053 C CZ  . TYR A 1 134 ? 1.205   6.547   -26.555 1.00 93.73 134 A 1 
ATOM 1054 O OH  . TYR A 1 134 ? 0.808   5.619   -25.632 1.00 91.86 134 A 1 
ATOM 1055 N N   . ASN A 1 135 ? -0.534  10.367  -29.824 1.00 96.83 135 A 1 
ATOM 1056 C CA  . ASN A 1 135 ? -1.928  10.392  -29.380 1.00 96.41 135 A 1 
ATOM 1057 C C   . ASN A 1 135 ? -2.903  10.137  -30.537 1.00 96.76 135 A 1 
ATOM 1058 O O   . ASN A 1 135 ? -3.884  9.432   -30.350 1.00 96.53 135 A 1 
ATOM 1059 C CB  . ASN A 1 135 ? -2.223  11.745  -28.719 1.00 95.48 135 A 1 
ATOM 1060 C CG  . ASN A 1 135 ? -1.636  11.866  -27.322 1.00 92.89 135 A 1 
ATOM 1061 O OD1 . ASN A 1 135 ? -1.431  10.904  -26.603 1.00 86.84 135 A 1 
ATOM 1062 N ND2 . ASN A 1 135 ? -1.410  13.074  -26.861 1.00 85.28 135 A 1 
ATOM 1063 N N   . ARG A 1 136 ? -2.618  10.671  -31.736 1.00 96.94 136 A 1 
ATOM 1064 C CA  . ARG A 1 136 ? -3.423  10.410  -32.931 1.00 97.05 136 A 1 
ATOM 1065 C C   . ARG A 1 136 ? -3.407  8.927   -33.300 1.00 97.22 136 A 1 
ATOM 1066 O O   . ARG A 1 136 ? -4.479  8.335   -33.415 1.00 96.76 136 A 1 
ATOM 1067 C CB  . ARG A 1 136 ? -2.926  11.309  -34.079 1.00 96.62 136 A 1 
ATOM 1068 C CG  . ARG A 1 136 ? -3.794  11.144  -35.330 1.00 87.93 136 A 1 
ATOM 1069 C CD  . ARG A 1 136 ? -3.360  12.106  -36.452 1.00 86.48 136 A 1 
ATOM 1070 N NE  . ARG A 1 136 ? -1.958  11.874  -36.856 1.00 77.49 136 A 1 
ATOM 1071 C CZ  . ARG A 1 136 ? -1.125  12.777  -37.329 1.00 70.59 136 A 1 
ATOM 1072 N NH1 . ARG A 1 136 ? -1.485  14.006  -37.570 1.00 61.62 136 A 1 
ATOM 1073 N NH2 . ARG A 1 136 ? 0.109   12.453  -37.580 1.00 62.04 136 A 1 
ATOM 1074 N N   . HIS A 1 137 ? -2.239  8.311   -33.380 1.00 97.16 137 A 1 
ATOM 1075 C CA  . HIS A 1 137 ? -2.135  6.883   -33.680 1.00 97.06 137 A 1 
ATOM 1076 C C   . HIS A 1 137 ? -2.780  6.006   -32.600 1.00 97.31 137 A 1 
ATOM 1077 O O   . HIS A 1 137 ? -3.472  5.032   -32.931 1.00 96.80 137 A 1 
ATOM 1078 C CB  . HIS A 1 137 ? -0.659  6.506   -33.870 1.00 96.58 137 A 1 
ATOM 1079 C CG  . HIS A 1 137 ? -0.051  7.048   -35.134 1.00 93.98 137 A 1 
ATOM 1080 N ND1 . HIS A 1 137 ? -0.730  7.610   -36.195 1.00 80.87 137 A 1 
ATOM 1081 C CD2 . HIS A 1 137 ? 1.276   7.019   -35.487 1.00 81.26 137 A 1 
ATOM 1082 C CE1 . HIS A 1 137 ? 0.162   7.899   -37.153 1.00 83.58 137 A 1 
ATOM 1083 N NE2 . HIS A 1 137 ? 1.388   7.559   -36.765 1.00 84.71 137 A 1 
ATOM 1084 N N   . ALA A 1 138 ? -2.617  6.348   -31.341 1.00 97.15 138 A 1 
ATOM 1085 C CA  . ALA A 1 138 ? -3.252  5.621   -30.253 1.00 97.08 138 A 1 
ATOM 1086 C C   . ALA A 1 138 ? -4.789  5.706   -30.322 1.00 97.23 138 A 1 
ATOM 1087 O O   . ALA A 1 138 ? -5.457  4.687   -30.139 1.00 96.69 138 A 1 
ATOM 1088 C CB  . ALA A 1 138 ? -2.698  6.146   -28.926 1.00 96.70 138 A 1 
ATOM 1089 N N   . ARG A 1 139 ? -5.354  6.870   -30.660 1.00 97.05 139 A 1 
ATOM 1090 C CA  . ARG A 1 139 ? -6.803  7.039   -30.887 1.00 96.99 139 A 1 
ATOM 1091 C C   . ARG A 1 139 ? -7.287  6.247   -32.098 1.00 96.91 139 A 1 
ATOM 1092 O O   . ARG A 1 139 ? -8.281  5.542   -31.983 1.00 96.63 139 A 1 
ATOM 1093 C CB  . ARG A 1 139 ? -7.161  8.519   -31.059 1.00 96.28 139 A 1 
ATOM 1094 C CG  . ARG A 1 139 ? -7.115  9.295   -29.735 1.00 85.17 139 A 1 
ATOM 1095 C CD  . ARG A 1 139 ? -7.373  10.787  -30.000 1.00 83.20 139 A 1 
ATOM 1096 N NE  . ARG A 1 139 ? -7.029  11.624  -28.842 1.00 73.52 139 A 1 
ATOM 1097 C CZ  . ARG A 1 139 ? -6.808  12.925  -28.872 1.00 65.89 139 A 1 
ATOM 1098 N NH1 . ARG A 1 139 ? -6.943  13.632  -29.970 1.00 58.20 139 A 1 
ATOM 1099 N NH2 . ARG A 1 139 ? -6.438  13.546  -27.794 1.00 58.99 139 A 1 
ATOM 1100 N N   . GLU A 1 140 ? -6.585  6.314   -33.222 1.00 97.25 140 A 1 
ATOM 1101 C CA  . GLU A 1 140 ? -6.924  5.562   -34.433 1.00 97.18 140 A 1 
ATOM 1102 C C   . GLU A 1 140 ? -6.953  4.048   -34.170 1.00 97.00 140 A 1 
ATOM 1103 O O   . GLU A 1 140 ? -7.888  3.357   -34.567 1.00 96.17 140 A 1 
ATOM 1104 C CB  . GLU A 1 140 ? -5.901  5.856   -35.537 1.00 96.62 140 A 1 
ATOM 1105 C CG  . GLU A 1 140 ? -6.062  7.239   -36.184 1.00 84.63 140 A 1 
ATOM 1106 C CD  . GLU A 1 140 ? -4.869  7.618   -37.085 1.00 81.69 140 A 1 
ATOM 1107 O OE1 . GLU A 1 140 ? -4.831  8.784   -37.548 1.00 75.76 140 A 1 
ATOM 1108 O OE2 . GLU A 1 140 ? -3.970  6.768   -37.287 1.00 77.91 140 A 1 
ATOM 1109 N N   . TRP A 1 141 ? -5.945  3.540   -33.460 1.00 97.29 141 A 1 
ATOM 1110 C CA  . TRP A 1 141 ? -5.915  2.123   -33.092 1.00 97.11 141 A 1 
ATOM 1111 C C   . TRP A 1 141 ? -7.020  1.759   -32.106 1.00 97.29 141 A 1 
ATOM 1112 O O   . TRP A 1 141 ? -7.612  0.690   -32.237 1.00 95.97 141 A 1 
ATOM 1113 C CB  . TRP A 1 141 ? -4.546  1.758   -32.513 1.00 96.77 141 A 1 
ATOM 1114 C CG  . TRP A 1 141 ? -3.477  1.494   -33.512 1.00 96.36 141 A 1 
ATOM 1115 C CD1 . TRP A 1 141 ? -3.183  2.253   -34.601 1.00 93.19 141 A 1 
ATOM 1116 C CD2 . TRP A 1 141 ? -2.520  0.389   -33.527 1.00 94.90 141 A 1 
ATOM 1117 N NE1 . TRP A 1 141 ? -2.117  1.691   -35.278 1.00 92.64 141 A 1 
ATOM 1118 C CE2 . TRP A 1 141 ? -1.675  0.546   -34.660 1.00 94.37 141 A 1 
ATOM 1119 C CE3 . TRP A 1 141 ? -2.304  -0.724  -32.676 1.00 93.78 141 A 1 
ATOM 1120 C CZ2 . TRP A 1 141 ? -0.643  -0.365  -34.940 1.00 93.09 141 A 1 
ATOM 1121 C CZ3 . TRP A 1 141 ? -1.273  -1.627  -32.964 1.00 91.46 141 A 1 
ATOM 1122 C CH2 . TRP A 1 141 ? -0.458  -1.444  -34.084 1.00 91.51 141 A 1 
ATOM 1123 N N   . THR A 1 142 ? -7.325  2.646   -31.170 1.00 96.81 142 A 1 
ATOM 1124 C CA  . THR A 1 142 ? -8.430  2.449   -30.228 1.00 96.76 142 A 1 
ATOM 1125 C C   . THR A 1 142 ? -9.756  2.346   -30.975 1.00 96.64 142 A 1 
ATOM 1126 O O   . THR A 1 142 ? -10.452 1.351   -30.813 1.00 95.42 142 A 1 
ATOM 1127 C CB  . THR A 1 142 ? -8.468  3.554   -29.168 1.00 96.29 142 A 1 
ATOM 1128 O OG1 . THR A 1 142 ? -7.250  3.566   -28.461 1.00 92.49 142 A 1 
ATOM 1129 C CG2 . THR A 1 142 ? -9.570  3.343   -28.137 1.00 92.54 142 A 1 
ATOM 1130 N N   . GLN A 1 143 ? -10.044 3.288   -31.869 1.00 96.33 143 A 1 
ATOM 1131 C CA  . GLN A 1 143 ? -11.251 3.255   -32.704 1.00 95.82 143 A 1 
ATOM 1132 C C   . GLN A 1 143 ? -11.327 2.007   -33.592 1.00 95.67 143 A 1 
ATOM 1133 O O   . GLN A 1 143 ? -12.397 1.445   -33.791 1.00 94.55 143 A 1 
ATOM 1134 C CB  . GLN A 1 143 ? -11.295 4.503   -33.582 1.00 95.15 143 A 1 
ATOM 1135 C CG  . GLN A 1 143 ? -11.642 5.761   -32.775 1.00 86.09 143 A 1 
ATOM 1136 C CD  . GLN A 1 143 ? -11.600 7.038   -33.614 1.00 79.94 143 A 1 
ATOM 1137 O OE1 . GLN A 1 143 ? -11.069 7.097   -34.708 1.00 71.65 143 A 1 
ATOM 1138 N NE2 . GLN A 1 143 ? -12.153 8.122   -33.126 1.00 68.30 143 A 1 
ATOM 1139 N N   . LYS A 1 144 ? -10.200 1.554   -34.139 1.00 95.13 144 A 1 
ATOM 1140 C CA  . LYS A 1 144 ? -10.167 0.431   -35.073 1.00 94.91 144 A 1 
ATOM 1141 C C   . LYS A 1 144 ? -10.267 -0.944  -34.402 1.00 94.80 144 A 1 
ATOM 1142 O O   . LYS A 1 144 ? -10.769 -1.886  -35.016 1.00 93.18 144 A 1 
ATOM 1143 C CB  . LYS A 1 144 ? -8.895  0.554   -35.920 1.00 94.39 144 A 1 
ATOM 1144 C CG  . LYS A 1 144 ? -8.831  -0.518  -37.009 1.00 88.36 144 A 1 
ATOM 1145 C CD  . LYS A 1 144 ? -7.626  -0.260  -37.931 1.00 86.21 144 A 1 
ATOM 1146 C CE  . LYS A 1 144 ? -7.600  -1.325  -39.016 1.00 77.61 144 A 1 
ATOM 1147 N NZ  . LYS A 1 144 ? -6.500  -1.074  -39.974 1.00 69.67 144 A 1 
ATOM 1148 N N   . TYR A 1 145 ? -9.714  -1.082  -33.200 1.00 95.23 145 A 1 
ATOM 1149 C CA  . TYR A 1 145 ? -9.525  -2.394  -32.574 1.00 95.12 145 A 1 
ATOM 1150 C C   . TYR A 1 145 ? -10.223 -2.571  -31.224 1.00 94.98 145 A 1 
ATOM 1151 O O   . TYR A 1 145 ? -10.362 -3.712  -30.791 1.00 92.14 145 A 1 
ATOM 1152 C CB  . TYR A 1 145 ? -8.027  -2.672  -32.423 1.00 94.81 145 A 1 
ATOM 1153 C CG  . TYR A 1 145 ? -7.232  -2.696  -33.708 1.00 95.32 145 A 1 
ATOM 1154 C CD1 . TYR A 1 145 ? -7.484  -3.682  -34.681 1.00 91.57 145 A 1 
ATOM 1155 C CD2 . TYR A 1 145 ? -6.216  -1.753  -33.935 1.00 91.94 145 A 1 
ATOM 1156 C CE1 . TYR A 1 145 ? -6.739  -3.733  -35.858 1.00 91.12 145 A 1 
ATOM 1157 C CE2 . TYR A 1 145 ? -5.455  -1.787  -35.111 1.00 91.10 145 A 1 
ATOM 1158 C CZ  . TYR A 1 145 ? -5.719  -2.783  -36.072 1.00 93.33 145 A 1 
ATOM 1159 O OH  . TYR A 1 145 ? -4.975  -2.828  -37.228 1.00 91.67 145 A 1 
ATOM 1160 N N   . ALA A 1 146 ? -10.611 -1.490  -30.575 1.00 93.31 146 A 1 
ATOM 1161 C CA  . ALA A 1 146 ? -11.152 -1.519  -29.218 1.00 92.44 146 A 1 
ATOM 1162 C C   . ALA A 1 146 ? -12.563 -0.903  -29.087 1.00 91.21 146 A 1 
ATOM 1163 O O   . ALA A 1 146 ? -13.105 -0.894  -27.980 1.00 86.34 146 A 1 
ATOM 1164 C CB  . ALA A 1 146 ? -10.140 -0.850  -28.285 1.00 92.10 146 A 1 
ATOM 1165 N N   . MET A 1 147 ? -13.128 -0.407  -30.170 1.00 90.60 147 A 1 
ATOM 1166 C CA  . MET A 1 147 ? -14.497 0.102   -30.245 1.00 88.91 147 A 1 
ATOM 1167 C C   . MET A 1 147 ? -15.354 -0.757  -31.171 1.00 80.48 147 A 1 
ATOM 1168 O O   . MET A 1 147 ? -14.806 -1.361  -32.115 1.00 77.16 147 A 1 
ATOM 1169 C CB  . MET A 1 147 ? -14.526 1.575   -30.688 1.00 84.30 147 A 1 
ATOM 1170 C CG  . MET A 1 147 ? -13.857 2.506   -29.681 1.00 81.65 147 A 1 
ATOM 1171 S SD  . MET A 1 147 ? -13.904 4.258   -30.188 1.00 78.38 147 A 1 
ATOM 1172 C CE  . MET A 1 147 ? -13.243 5.044   -28.728 1.00 69.19 147 A 1 
ATOM 1173 O OXT . MET A 1 147 ? -16.587 -0.789  -30.933 1.00 77.87 147 A 1 
ATOM 1174 N N   . MET B 2 1   ? -9.426  16.312  6.562   1.00 88.79 1   B 1 
ATOM 1175 C CA  . MET B 2 1   ? -10.330 15.147  6.442   1.00 91.35 1   B 1 
ATOM 1176 C C   . MET B 2 1   ? -9.485  13.891  6.327   1.00 89.74 1   B 1 
ATOM 1177 O O   . MET B 2 1   ? -8.318  13.985  5.997   1.00 87.15 1   B 1 
ATOM 1178 C CB  . MET B 2 1   ? -11.289 15.297  5.264   1.00 89.07 1   B 1 
ATOM 1179 C CG  . MET B 2 1   ? -10.611 15.301  3.896   1.00 87.23 1   B 1 
ATOM 1180 S SD  . MET B 2 1   ? -11.770 15.459  2.512   1.00 88.84 1   B 1 
ATOM 1181 C CE  . MET B 2 1   ? -10.629 15.424  1.122   1.00 82.38 1   B 1 
ATOM 1182 N N   . GLN B 2 2   ? -10.051 12.718  6.588   1.00 88.85 2   B 1 
ATOM 1183 C CA  . GLN B 2 2   ? -9.359  11.453  6.351   1.00 88.08 2   B 1 
ATOM 1184 C C   . GLN B 2 2   ? -9.638  10.945  4.943   1.00 87.57 2   B 1 
ATOM 1185 O O   . GLN B 2 2   ? -10.786 10.922  4.504   1.00 86.04 2   B 1 
ATOM 1186 C CB  . GLN B 2 2   ? -9.723  10.410  7.405   1.00 84.90 2   B 1 
ATOM 1187 C CG  . GLN B 2 2   ? -8.981  10.721  8.703   1.00 77.41 2   B 1 
ATOM 1188 C CD  . GLN B 2 2   ? -9.220  9.722   9.823   1.00 75.76 2   B 1 
ATOM 1189 O OE1 . GLN B 2 2   ? -9.952  8.751   9.725   1.00 68.38 2   B 1 
ATOM 1190 N NE2 . GLN B 2 2   ? -8.580  9.937   10.940  1.00 64.72 2   B 1 
ATOM 1191 N N   . ILE B 2 3   ? -8.594  10.513  4.260   1.00 90.29 3   B 1 
ATOM 1192 C CA  . ILE B 2 3   ? -8.673  9.720   3.032   1.00 90.96 3   B 1 
ATOM 1193 C C   . ILE B 2 3   ? -7.873  8.436   3.206   1.00 90.19 3   B 1 
ATOM 1194 O O   . ILE B 2 3   ? -6.940  8.361   4.018   1.00 89.07 3   B 1 
ATOM 1195 C CB  . ILE B 2 3   ? -8.242  10.501  1.782   1.00 91.72 3   B 1 
ATOM 1196 C CG1 . ILE B 2 3   ? -6.751  10.912  1.841   1.00 89.98 3   B 1 
ATOM 1197 C CG2 . ILE B 2 3   ? -9.175  11.695  1.566   1.00 88.72 3   B 1 
ATOM 1198 C CD1 . ILE B 2 3   ? -6.221  11.492  0.536   1.00 88.88 3   B 1 
ATOM 1199 N N   . PHE B 2 4   ? -8.199  7.438   2.418   1.00 88.51 4   B 1 
ATOM 1200 C CA  . PHE B 2 4   ? -7.464  6.185   2.378   1.00 87.78 4   B 1 
ATOM 1201 C C   . PHE B 2 4   ? -6.629  6.106   1.106   1.00 88.30 4   B 1 
ATOM 1202 O O   . PHE B 2 4   ? -7.081  6.460   0.025   1.00 87.81 4   B 1 
ATOM 1203 C CB  . PHE B 2 4   ? -8.432  5.006   2.519   1.00 86.17 4   B 1 
ATOM 1204 C CG  . PHE B 2 4   ? -9.299  5.092   3.752   1.00 83.86 4   B 1 
ATOM 1205 C CD1 . PHE B 2 4   ? -8.734  4.941   5.036   1.00 74.78 4   B 1 
ATOM 1206 C CD2 . PHE B 2 4   ? -10.676 5.370   3.635   1.00 73.92 4   B 1 
ATOM 1207 C CE1 . PHE B 2 4   ? -9.530  5.063   6.185   1.00 72.66 4   B 1 
ATOM 1208 C CE2 . PHE B 2 4   ? -11.474 5.494   4.776   1.00 71.74 4   B 1 
ATOM 1209 C CZ  . PHE B 2 4   ? -10.905 5.344   6.059   1.00 78.94 4   B 1 
ATOM 1210 N N   . VAL B 2 5   ? -5.418  5.618   1.223   1.00 89.47 5   B 1 
ATOM 1211 C CA  . VAL B 2 5   ? -4.556  5.328   0.084   1.00 89.87 5   B 1 
ATOM 1212 C C   . VAL B 2 5   ? -4.242  3.845   0.100   1.00 88.61 5   B 1 
ATOM 1213 O O   . VAL B 2 5   ? -3.511  3.367   0.963   1.00 87.12 5   B 1 
ATOM 1214 C CB  . VAL B 2 5   ? -3.291  6.198   0.078   1.00 90.48 5   B 1 
ATOM 1215 C CG1 . VAL B 2 5   ? -2.451  5.903   -1.167  1.00 85.70 5   B 1 
ATOM 1216 C CG2 . VAL B 2 5   ? -3.640  7.688   0.077   1.00 83.76 5   B 1 
ATOM 1217 N N   . LYS B 2 6   ? -4.791  3.117   -0.846  1.00 85.39 6   B 1 
ATOM 1218 C CA  . LYS B 2 6   ? -4.591  1.670   -0.991  1.00 83.74 6   B 1 
ATOM 1219 C C   . LYS B 2 6   ? -3.375  1.426   -1.874  1.00 83.32 6   B 1 
ATOM 1220 O O   . LYS B 2 6   ? -3.381  1.751   -3.055  1.00 82.45 6   B 1 
ATOM 1221 C CB  . LYS B 2 6   ? -5.906  1.054   -1.522  1.00 80.61 6   B 1 
ATOM 1222 C CG  . LYS B 2 6   ? -6.058  -0.462  -1.314  1.00 71.88 6   B 1 
ATOM 1223 C CD  . LYS B 2 6   ? -7.474  -0.892  -1.778  1.00 67.49 6   B 1 
ATOM 1224 C CE  . LYS B 2 6   ? -7.853  -2.344  -1.502  1.00 59.41 6   B 1 
ATOM 1225 N NZ  . LYS B 2 6   ? -9.264  -2.643  -1.935  1.00 54.18 6   B 1 
ATOM 1226 N N   . THR B 2 7   ? -2.322  0.870   -1.307  1.00 81.76 7   B 1 
ATOM 1227 C CA  . THR B 2 7   ? -1.118  0.529   -2.063  1.00 78.67 7   B 1 
ATOM 1228 C C   . THR B 2 7   ? -1.347  -0.709  -2.924  1.00 77.17 7   B 1 
ATOM 1229 O O   . THR B 2 7   ? -2.229  -1.527  -2.655  1.00 74.61 7   B 1 
ATOM 1230 C CB  . THR B 2 7   ? 0.108   0.310   -1.161  1.00 76.62 7   B 1 
ATOM 1231 O OG1 . THR B 2 7   ? -0.035  -0.864  -0.419  1.00 72.08 7   B 1 
ATOM 1232 C CG2 . THR B 2 7   ? 0.376   1.453   -0.199  1.00 71.13 7   B 1 
ATOM 1233 N N   . LEU B 2 8   ? -0.466  -0.930  -3.900  1.00 73.40 8   B 1 
ATOM 1234 C CA  . LEU B 2 8   ? -0.451  -2.162  -4.695  1.00 71.42 8   B 1 
ATOM 1235 C C   . LEU B 2 8   ? -0.295  -3.434  -3.859  1.00 71.65 8   B 1 
ATOM 1236 O O   . LEU B 2 8   ? -0.744  -4.494  -4.267  1.00 68.78 8   B 1 
ATOM 1237 C CB  . LEU B 2 8   ? 0.701   -2.110  -5.708  1.00 68.22 8   B 1 
ATOM 1238 C CG  . LEU B 2 8   ? 0.466   -1.136  -6.863  1.00 62.97 8   B 1 
ATOM 1239 C CD1 . LEU B 2 8   ? 1.727   -1.119  -7.724  1.00 57.62 8   B 1 
ATOM 1240 C CD2 . LEU B 2 8   ? -0.724  -1.576  -7.715  1.00 56.04 8   B 1 
ATOM 1241 N N   . THR B 2 9   ? 0.290   -3.354  -2.678  1.00 71.10 9   B 1 
ATOM 1242 C CA  . THR B 2 9   ? 0.411   -4.499  -1.771  1.00 70.59 9   B 1 
ATOM 1243 C C   . THR B 2 9   ? -0.829  -4.703  -0.879  1.00 70.72 9   B 1 
ATOM 1244 O O   . THR B 2 9   ? -0.893  -5.651  -0.122  1.00 67.81 9   B 1 
ATOM 1245 C CB  . THR B 2 9   ? 1.692   -4.399  -0.939  1.00 68.31 9   B 1 
ATOM 1246 O OG1 . THR B 2 9   ? 1.692   -3.192  -0.219  1.00 65.08 9   B 1 
ATOM 1247 C CG2 . THR B 2 9   ? 2.934   -4.413  -1.833  1.00 63.19 9   B 1 
ATOM 1248 N N   . GLY B 2 10  ? -1.852  -3.845  -1.035  1.00 66.64 10  B 1 
ATOM 1249 C CA  . GLY B 2 10  ? -3.121  -3.922  -0.299  1.00 66.38 10  B 1 
ATOM 1250 C C   . GLY B 2 10  ? -3.088  -3.264  1.062   1.00 69.42 10  B 1 
ATOM 1251 O O   . GLY B 2 10  ? -4.101  -3.242  1.741   1.00 67.38 10  B 1 
ATOM 1252 N N   . LYS B 2 11  ? -1.945  -2.707  1.416   1.00 73.54 11  B 1 
ATOM 1253 C CA  . LYS B 2 11  ? -1.847  -1.884  2.612   1.00 76.51 11  B 1 
ATOM 1254 C C   . LYS B 2 11  ? -2.670  -0.621  2.401   1.00 78.42 11  B 1 
ATOM 1255 O O   . LYS B 2 11  ? -2.408  0.123   1.460   1.00 78.48 11  B 1 
ATOM 1256 C CB  . LYS B 2 11  ? -0.378  -1.583  2.904   1.00 73.86 11  B 1 
ATOM 1257 C CG  . LYS B 2 11  ? -0.218  -0.807  4.214   1.00 67.55 11  B 1 
ATOM 1258 C CD  . LYS B 2 11  ? 1.246   -0.485  4.465   1.00 65.70 11  B 1 
ATOM 1259 C CE  . LYS B 2 11  ? 1.365   0.262   5.795   1.00 58.00 11  B 1 
ATOM 1260 N NZ  . LYS B 2 11  ? 2.753   0.682   6.043   1.00 54.37 11  B 1 
ATOM 1261 N N   . THR B 2 12  ? -3.605  -0.360  3.293   1.00 81.58 12  B 1 
ATOM 1262 C CA  . THR B 2 12  ? -4.334  0.904   3.337   1.00 82.20 12  B 1 
ATOM 1263 C C   . THR B 2 12  ? -3.607  1.859   4.271   1.00 83.10 12  B 1 
ATOM 1264 O O   . THR B 2 12  ? -3.329  1.532   5.420   1.00 82.24 12  B 1 
ATOM 1265 C CB  . THR B 2 12  ? -5.791  0.692   3.754   1.00 79.91 12  B 1 
ATOM 1266 O OG1 . THR B 2 12  ? -6.378  -0.253  2.894   1.00 74.38 12  B 1 
ATOM 1267 C CG2 . THR B 2 12  ? -6.599  1.977   3.620   1.00 73.34 12  B 1 
ATOM 1268 N N   . ILE B 2 13  ? -3.268  3.023   3.747   1.00 84.98 13  B 1 
ATOM 1269 C CA  . ILE B 2 13  ? -2.656  4.113   4.496   1.00 84.82 13  B 1 
ATOM 1270 C C   . ILE B 2 13  ? -3.744  5.150   4.726   1.00 86.43 13  B 1 
ATOM 1271 O O   . ILE B 2 13  ? -4.307  5.659   3.763   1.00 86.32 13  B 1 
ATOM 1272 C CB  . ILE B 2 13  ? -1.479  4.736   3.709   1.00 83.19 13  B 1 
ATOM 1273 C CG1 . ILE B 2 13  ? -0.498  3.691   3.125   1.00 78.07 13  B 1 
ATOM 1274 C CG2 . ILE B 2 13  ? -0.730  5.728   4.625   1.00 75.92 13  B 1 
ATOM 1275 C CD1 . ILE B 2 13  ? 0.408   4.302   2.054   1.00 72.66 13  B 1 
ATOM 1276 N N   . THR B 2 14  ? -4.006  5.499   5.964   1.00 87.13 14  B 1 
ATOM 1277 C CA  . THR B 2 14  ? -4.894  6.617   6.283   1.00 87.16 14  B 1 
ATOM 1278 C C   . THR B 2 14  ? -4.090  7.911   6.284   1.00 87.88 14  B 1 
ATOM 1279 O O   . THR B 2 14  ? -3.043  7.981   6.937   1.00 86.94 14  B 1 
ATOM 1280 C CB  . THR B 2 14  ? -5.578  6.391   7.642   1.00 84.80 14  B 1 
ATOM 1281 O OG1 . THR B 2 14  ? -6.114  5.088   7.691   1.00 77.45 14  B 1 
ATOM 1282 C CG2 . THR B 2 14  ? -6.726  7.379   7.847   1.00 74.59 14  B 1 
ATOM 1283 N N   . LEU B 2 15  ? -4.548  8.928   5.550   1.00 88.85 15  B 1 
ATOM 1284 C CA  . LEU B 2 15  ? -3.937  10.246  5.526   1.00 89.95 15  B 1 
ATOM 1285 C C   . LEU B 2 15  ? -4.911  11.294  6.056   1.00 90.67 15  B 1 
ATOM 1286 O O   . LEU B 2 15  ? -6.087  11.274  5.702   1.00 90.03 15  B 1 
ATOM 1287 C CB  . LEU B 2 15  ? -3.499  10.617  4.097   1.00 90.25 15  B 1 
ATOM 1288 C CG  . LEU B 2 15  ? -2.431  9.713   3.472   1.00 88.56 15  B 1 
ATOM 1289 C CD1 . LEU B 2 15  ? -2.156  10.189  2.059   1.00 79.14 15  B 1 
ATOM 1290 C CD2 . LEU B 2 15  ? -1.110  9.752   4.239   1.00 79.13 15  B 1 
ATOM 1291 N N   . GLU B 2 16  ? -4.401  12.209  6.851   1.00 89.41 16  B 1 
ATOM 1292 C CA  . GLU B 2 16  ? -5.070  13.463  7.159   1.00 89.87 16  B 1 
ATOM 1293 C C   . GLU B 2 16  ? -4.704  14.494  6.091   1.00 90.96 16  B 1 
ATOM 1294 O O   . GLU B 2 16  ? -3.522  14.772  5.870   1.00 89.89 16  B 1 
ATOM 1295 C CB  . GLU B 2 16  ? -4.681  13.970  8.557   1.00 87.93 16  B 1 
ATOM 1296 C CG  . GLU B 2 16  ? -5.390  13.226  9.689   1.00 77.15 16  B 1 
ATOM 1297 C CD  . GLU B 2 16  ? -6.913  13.417  9.679   1.00 71.40 16  B 1 
ATOM 1298 O OE1 . GLU B 2 16  ? -7.593  12.581  10.322  1.00 63.79 16  B 1 
ATOM 1299 O OE2 . GLU B 2 16  ? -7.410  14.344  9.007   1.00 63.22 16  B 1 
ATOM 1300 N N   . VAL B 2 17  ? -5.724  14.999  5.408   1.00 91.57 17  B 1 
ATOM 1301 C CA  . VAL B 2 17  ? -5.604  15.934  4.294   1.00 92.81 17  B 1 
ATOM 1302 C C   . VAL B 2 17  ? -6.743  16.952  4.344   1.00 93.15 17  B 1 
ATOM 1303 O O   . VAL B 2 17  ? -7.798  16.689  4.936   1.00 92.57 17  B 1 
ATOM 1304 C CB  . VAL B 2 17  ? -5.610  15.214  2.938   1.00 93.31 17  B 1 
ATOM 1305 C CG1 . VAL B 2 17  ? -4.445  14.235  2.788   1.00 87.88 17  B 1 
ATOM 1306 C CG2 . VAL B 2 17  ? -6.920  14.456  2.673   1.00 86.69 17  B 1 
ATOM 1307 N N   . GLU B 2 18  ? -6.542  18.082  3.667   1.00 91.60 18  B 1 
ATOM 1308 C CA  . GLU B 2 18  ? -7.600  19.045  3.409   1.00 91.94 18  B 1 
ATOM 1309 C C   . GLU B 2 18  ? -8.033  18.966  1.937   1.00 92.47 18  B 1 
ATOM 1310 O O   . GLU B 2 18  ? -7.231  18.598  1.080   1.00 91.65 18  B 1 
ATOM 1311 C CB  . GLU B 2 18  ? -7.128  20.457  3.791   1.00 90.55 18  B 1 
ATOM 1312 C CG  . GLU B 2 18  ? -6.941  20.640  5.310   1.00 82.39 18  B 1 
ATOM 1313 C CD  . GLU B 2 18  ? -8.217  20.310  6.106   1.00 76.36 18  B 1 
ATOM 1314 O OE1 . GLU B 2 18  ? -8.079  19.785  7.234   1.00 67.21 18  B 1 
ATOM 1315 O OE2 . GLU B 2 18  ? -9.325  20.507  5.555   1.00 66.64 18  B 1 
ATOM 1316 N N   . PRO B 2 19  ? -9.286  19.322  1.609   1.00 91.89 19  B 1 
ATOM 1317 C CA  . PRO B 2 19  ? -9.738  19.353  0.210   1.00 91.57 19  B 1 
ATOM 1318 C C   . PRO B 2 19  ? -8.878  20.248  -0.691  1.00 92.29 19  B 1 
ATOM 1319 O O   . PRO B 2 19  ? -8.754  19.965  -1.881  1.00 90.82 19  B 1 
ATOM 1320 C CB  . PRO B 2 19  ? -11.186 19.867  0.283   1.00 90.65 19  B 1 
ATOM 1321 C CG  . PRO B 2 19  ? -11.640 19.492  1.685   1.00 87.34 19  B 1 
ATOM 1322 C CD  . PRO B 2 19  ? -10.368 19.646  2.517   1.00 90.01 19  B 1 
ATOM 1323 N N   . SER B 2 20  ? -8.278  21.296  -0.122  1.00 91.91 20  B 1 
ATOM 1324 C CA  . SER B 2 20  ? -7.368  22.224  -0.794  1.00 92.38 20  B 1 
ATOM 1325 C C   . SER B 2 20  ? -5.942  21.692  -0.970  1.00 93.12 20  B 1 
ATOM 1326 O O   . SER B 2 20  ? -5.149  22.345  -1.644  1.00 91.21 20  B 1 
ATOM 1327 C CB  . SER B 2 20  ? -7.323  23.534  -0.004  1.00 91.40 20  B 1 
ATOM 1328 O OG  . SER B 2 20  ? -6.975  23.272  1.345   1.00 83.76 20  B 1 
ATOM 1329 N N   . ASP B 2 21  ? -5.590  20.542  -0.374  1.00 93.36 21  B 1 
ATOM 1330 C CA  . ASP B 2 21  ? -4.272  19.949  -0.559  1.00 93.40 21  B 1 
ATOM 1331 C C   . ASP B 2 21  ? -4.055  19.572  -2.032  1.00 93.86 21  B 1 
ATOM 1332 O O   . ASP B 2 21  ? -4.907  18.931  -2.657  1.00 93.37 21  B 1 
ATOM 1333 C CB  . ASP B 2 21  ? -4.060  18.706  0.315   1.00 93.18 21  B 1 
ATOM 1334 C CG  . ASP B 2 21  ? -3.700  18.976  1.779   1.00 91.01 21  B 1 
ATOM 1335 O OD1 . ASP B 2 21  ? -3.085  20.014  2.082   1.00 83.99 21  B 1 
ATOM 1336 O OD2 . ASP B 2 21  ? -3.887  18.048  2.598   1.00 83.13 21  B 1 
ATOM 1337 N N   . THR B 2 22  ? -2.890  19.928  -2.566  1.00 94.53 22  B 1 
ATOM 1338 C CA  . THR B 2 22  ? -2.471  19.464  -3.878  1.00 94.64 22  B 1 
ATOM 1339 C C   . THR B 2 22  ? -2.125  17.975  -3.852  1.00 94.65 22  B 1 
ATOM 1340 O O   . THR B 2 22  ? -1.785  17.407  -2.806  1.00 94.15 22  B 1 
ATOM 1341 C CB  . THR B 2 22  ? -1.282  20.270  -4.433  1.00 93.98 22  B 1 
ATOM 1342 O OG1 . THR B 2 22  ? -0.158  20.111  -3.607  1.00 88.04 22  B 1 
ATOM 1343 C CG2 . THR B 2 22  ? -1.593  21.757  -4.551  1.00 87.41 22  B 1 
ATOM 1344 N N   . ILE B 2 23  ? -2.164  17.339  -5.007  1.00 94.12 23  B 1 
ATOM 1345 C CA  . ILE B 2 23  ? -1.728  15.945  -5.139  1.00 93.66 23  B 1 
ATOM 1346 C C   . ILE B 2 23  ? -0.254  15.781  -4.751  1.00 93.71 23  B 1 
ATOM 1347 O O   . ILE B 2 23  ? 0.100   14.781  -4.125  1.00 93.71 23  B 1 
ATOM 1348 C CB  . ILE B 2 23  ? -2.021  15.434  -6.561  1.00 93.03 23  B 1 
ATOM 1349 C CG1 . ILE B 2 23  ? -3.528  15.470  -6.899  1.00 90.71 23  B 1 
ATOM 1350 C CG2 . ILE B 2 23  ? -1.466  14.026  -6.801  1.00 91.08 23  B 1 
ATOM 1351 C CD1 . ILE B 2 23  ? -4.453  14.766  -5.890  1.00 87.24 23  B 1 
ATOM 1352 N N   . GLU B 2 24  ? 0.571   16.777  -5.030  1.00 93.62 24  B 1 
ATOM 1353 C CA  . GLU B 2 24  ? 1.962   16.817  -4.589  1.00 93.18 24  B 1 
ATOM 1354 C C   . GLU B 2 24  ? 2.072   16.792  -3.050  1.00 93.27 24  B 1 
ATOM 1355 O O   . GLU B 2 24  ? 2.809   15.970  -2.500  1.00 92.63 24  B 1 
ATOM 1356 C CB  . GLU B 2 24  ? 2.626   18.066  -5.186  1.00 91.89 24  B 1 
ATOM 1357 C CG  . GLU B 2 24  ? 4.138   18.059  -4.978  1.00 79.64 24  B 1 
ATOM 1358 C CD  . GLU B 2 24  ? 4.835   19.255  -5.647  1.00 72.70 24  B 1 
ATOM 1359 O OE1 . GLU B 2 24  ? 6.081   19.218  -5.709  1.00 64.89 24  B 1 
ATOM 1360 O OE2 . GLU B 2 24  ? 4.126   20.184  -6.089  1.00 64.65 24  B 1 
ATOM 1361 N N   . ASN B 2 25  ? 1.248   17.567  -2.344  1.00 93.91 25  B 1 
ATOM 1362 C CA  . ASN B 2 25  ? 1.194   17.538  -0.890  1.00 93.96 25  B 1 
ATOM 1363 C C   . ASN B 2 25  ? 0.751   16.170  -0.354  1.00 93.98 25  B 1 
ATOM 1364 O O   . ASN B 2 25  ? 1.295   15.663  0.634   1.00 93.36 25  B 1 
ATOM 1365 C CB  . ASN B 2 25  ? 0.248   18.635  -0.378  1.00 93.45 25  B 1 
ATOM 1366 C CG  . ASN B 2 25  ? 0.807   20.034  -0.521  1.00 85.58 25  B 1 
ATOM 1367 O OD1 . ASN B 2 25  ? 1.978   20.243  -0.749  1.00 74.89 25  B 1 
ATOM 1368 N ND2 . ASN B 2 25  ? -0.026  21.042  -0.335  1.00 73.56 25  B 1 
ATOM 1369 N N   . VAL B 2 26  ? -0.215  15.538  -1.023  1.00 94.68 26  B 1 
ATOM 1370 C CA  . VAL B 2 26  ? -0.655  14.180  -0.663  1.00 94.23 26  B 1 
ATOM 1371 C C   . VAL B 2 26  ? 0.491   13.178  -0.862  1.00 94.41 26  B 1 
ATOM 1372 O O   . VAL B 2 26  ? 0.730   12.340  0.015   1.00 93.88 26  B 1 
ATOM 1373 C CB  . VAL B 2 26  ? -1.901  13.771  -1.457  1.00 94.46 26  B 1 
ATOM 1374 C CG1 . VAL B 2 26  ? -2.343  12.348  -1.113  1.00 89.51 26  B 1 
ATOM 1375 C CG2 . VAL B 2 26  ? -3.075  14.691  -1.132  1.00 87.57 26  B 1 
ATOM 1376 N N   . LYS B 2 27  ? 1.251   13.287  -1.959  1.00 93.86 27  B 1 
ATOM 1377 C CA  . LYS B 2 27  ? 2.431   12.449  -2.208  1.00 93.27 27  B 1 
ATOM 1378 C C   . LYS B 2 27  ? 3.526   12.671  -1.158  1.00 92.46 27  B 1 
ATOM 1379 O O   . LYS B 2 27  ? 4.099   11.697  -0.676  1.00 92.13 27  B 1 
ATOM 1380 C CB  . LYS B 2 27  ? 2.970   12.707  -3.618  1.00 92.64 27  B 1 
ATOM 1381 C CG  . LYS B 2 27  ? 2.081   12.108  -4.718  1.00 91.85 27  B 1 
ATOM 1382 C CD  . LYS B 2 27  ? 2.672   12.463  -6.083  1.00 89.57 27  B 1 
ATOM 1383 C CE  . LYS B 2 27  ? 1.845   11.877  -7.220  1.00 87.15 27  B 1 
ATOM 1384 N NZ  . LYS B 2 27  ? 2.426   12.228  -8.537  1.00 83.30 27  B 1 
ATOM 1385 N N   . ALA B 2 28  ? 3.751   13.902  -0.743  1.00 92.84 28  B 1 
ATOM 1386 C CA  . ALA B 2 28  ? 4.680   14.217  0.343   1.00 92.14 28  B 1 
ATOM 1387 C C   . ALA B 2 28  ? 4.233   13.584  1.674   1.00 91.84 28  B 1 
ATOM 1388 O O   . ALA B 2 28  ? 5.025   12.937  2.361   1.00 90.41 28  B 1 
ATOM 1389 C CB  . ALA B 2 28  ? 4.802   15.741  0.446   1.00 91.61 28  B 1 
ATOM 1390 N N   . LYS B 2 29  ? 2.937   13.649  2.001   1.00 90.77 29  B 1 
ATOM 1391 C CA  . LYS B 2 29  ? 2.368   12.973  3.183   1.00 89.52 29  B 1 
ATOM 1392 C C   . LYS B 2 29  ? 2.528   11.446  3.111   1.00 88.21 29  B 1 
ATOM 1393 O O   . LYS B 2 29  ? 2.792   10.796  4.125   1.00 88.37 29  B 1 
ATOM 1394 C CB  . LYS B 2 29  ? 0.888   13.372  3.360   1.00 90.75 29  B 1 
ATOM 1395 C CG  . LYS B 2 29  ? 0.719   14.824  3.841   1.00 90.97 29  B 1 
ATOM 1396 C CD  . LYS B 2 29  ? -0.764  15.272  3.886   1.00 89.42 29  B 1 
ATOM 1397 C CE  . LYS B 2 29  ? -0.867  16.742  4.312   1.00 86.34 29  B 1 
ATOM 1398 N NZ  . LYS B 2 29  ? -2.262  17.259  4.382   1.00 79.46 29  B 1 
ATOM 1399 N N   . ILE B 2 30  ? 2.410   10.865  1.918   1.00 91.11 30  B 1 
ATOM 1400 C CA  . ILE B 2 30  ? 2.669   9.433   1.708   1.00 90.21 30  B 1 
ATOM 1401 C C   . ILE B 2 30  ? 4.158   9.119   1.906   1.00 88.24 30  B 1 
ATOM 1402 O O   . ILE B 2 30  ? 4.473   8.135   2.569   1.00 85.70 30  B 1 
ATOM 1403 C CB  . ILE B 2 30  ? 2.181   8.961   0.326   1.00 90.87 30  B 1 
ATOM 1404 C CG1 . ILE B 2 30  ? 0.647   9.036   0.237   1.00 90.27 30  B 1 
ATOM 1405 C CG2 . ILE B 2 30  ? 2.621   7.508   0.054   1.00 89.73 30  B 1 
ATOM 1406 C CD1 . ILE B 2 30  ? 0.119   8.991   -1.202  1.00 88.42 30  B 1 
ATOM 1407 N N   . GLN B 2 31  ? 5.056   9.961   1.394   1.00 89.09 31  B 1 
ATOM 1408 C CA  . GLN B 2 31  ? 6.495   9.803   1.604   1.00 87.15 31  B 1 
ATOM 1409 C C   . GLN B 2 31  ? 6.840   9.815   3.095   1.00 84.49 31  B 1 
ATOM 1410 O O   . GLN B 2 31  ? 7.543   8.925   3.569   1.00 81.41 31  B 1 
ATOM 1411 C CB  . GLN B 2 31  ? 7.268   10.904  0.858   1.00 85.62 31  B 1 
ATOM 1412 C CG  . GLN B 2 31  ? 8.782   10.659  0.913   1.00 81.64 31  B 1 
ATOM 1413 C CD  . GLN B 2 31  ? 9.587   11.810  0.308   1.00 78.96 31  B 1 
ATOM 1414 O OE1 . GLN B 2 31  ? 9.113   12.905  0.109   1.00 74.11 31  B 1 
ATOM 1415 N NE2 . GLN B 2 31  ? 10.849  11.597  0.009   1.00 70.07 31  B 1 
ATOM 1416 N N   . CYS B 2 32  ? 6.291   10.746  3.852   1.00 83.37 32  B 1 
ATOM 1417 C CA  . CYS B 2 32  ? 6.488   10.814  5.296   1.00 80.40 32  B 1 
ATOM 1418 C C   . CYS B 2 32  ? 5.998   9.551   6.027   1.00 80.06 32  B 1 
ATOM 1419 O O   . CYS B 2 32  ? 6.612   9.100   6.996   1.00 79.29 32  B 1 
ATOM 1420 C CB  . CYS B 2 32  ? 5.764   12.059  5.836   1.00 78.38 32  B 1 
ATOM 1421 S SG  . CYS B 2 32  ? 6.648   13.538  5.294   1.00 68.68 32  B 1 
ATOM 1422 N N   . LYS B 2 33  ? 4.879   8.958   5.567   1.00 80.77 33  B 1 
ATOM 1423 C CA  . LYS B 2 33  ? 4.310   7.766   6.204   1.00 79.69 33  B 1 
ATOM 1424 C C   . LYS B 2 33  ? 4.953   6.451   5.778   1.00 77.39 33  B 1 
ATOM 1425 O O   . LYS B 2 33  ? 5.121   5.572   6.619   1.00 74.67 33  B 1 
ATOM 1426 C CB  . LYS B 2 33  ? 2.792   7.724   5.999   1.00 79.33 33  B 1 
ATOM 1427 C CG  . LYS B 2 33  ? 2.080   8.656   6.997   1.00 75.86 33  B 1 
ATOM 1428 C CD  . LYS B 2 33  ? 0.589   8.327   7.115   1.00 73.45 33  B 1 
ATOM 1429 C CE  . LYS B 2 33  ? -0.026  9.164   8.240   1.00 67.36 33  B 1 
ATOM 1430 N NZ  . LYS B 2 33  ? -1.422  8.760   8.572   1.00 62.03 33  B 1 
ATOM 1431 N N   . GLU B 2 34  ? 5.280   6.306   4.493   1.00 80.87 34  B 1 
ATOM 1432 C CA  . GLU B 2 34  ? 5.713   5.049   3.885   1.00 78.71 34  B 1 
ATOM 1433 C C   . GLU B 2 34  ? 7.139   5.076   3.338   1.00 77.98 34  B 1 
ATOM 1434 O O   . GLU B 2 34  ? 7.686   4.025   2.998   1.00 75.19 34  B 1 
ATOM 1435 C CB  . GLU B 2 34  ? 4.719   4.643   2.785   1.00 78.11 34  B 1 
ATOM 1436 C CG  . GLU B 2 34  ? 3.312   4.366   3.307   1.00 73.14 34  B 1 
ATOM 1437 C CD  . GLU B 2 34  ? 3.287   3.217   4.330   1.00 71.96 34  B 1 
ATOM 1438 O OE1 . GLU B 2 34  ? 2.585   3.314   5.361   1.00 64.70 34  B 1 
ATOM 1439 O OE2 . GLU B 2 34  ? 3.942   2.175   4.124   1.00 66.50 34  B 1 
ATOM 1440 N N   . GLY B 2 35  ? 7.760   6.250   3.248   1.00 78.69 35  B 1 
ATOM 1441 C CA  . GLY B 2 35  ? 9.113   6.419   2.721   1.00 77.13 35  B 1 
ATOM 1442 C C   . GLY B 2 35  ? 9.221   6.228   1.205   1.00 78.72 35  B 1 
ATOM 1443 O O   . GLY B 2 35  ? 10.311  5.971   0.707   1.00 76.10 35  B 1 
ATOM 1444 N N   . ILE B 2 36  ? 8.112   6.312   0.482   1.00 78.71 36  B 1 
ATOM 1445 C CA  . ILE B 2 36  ? 8.090   6.183   -0.977  1.00 80.89 36  B 1 
ATOM 1446 C C   . ILE B 2 36  ? 8.304   7.579   -1.581  1.00 82.52 36  B 1 
ATOM 1447 O O   . ILE B 2 36  ? 7.489   8.452   -1.315  1.00 82.85 36  B 1 
ATOM 1448 C CB  . ILE B 2 36  ? 6.763   5.551   -1.466  1.00 79.90 36  B 1 
ATOM 1449 C CG1 . ILE B 2 36  ? 6.495   4.199   -0.767  1.00 76.76 36  B 1 
ATOM 1450 C CG2 . ILE B 2 36  ? 6.829   5.370   -2.993  1.00 75.94 36  B 1 
ATOM 1451 C CD1 . ILE B 2 36  ? 5.114   3.614   -1.063  1.00 71.92 36  B 1 
ATOM 1452 N N   . PRO B 2 37  ? 9.343   7.795   -2.398  1.00 82.95 37  B 1 
ATOM 1453 C CA  . PRO B 2 37  ? 9.585   9.088   -3.032  1.00 82.57 37  B 1 
ATOM 1454 C C   . PRO B 2 37  ? 8.390   9.551   -3.877  1.00 83.81 37  B 1 
ATOM 1455 O O   . PRO B 2 37  ? 7.787   8.722   -4.565  1.00 83.41 37  B 1 
ATOM 1456 C CB  . PRO B 2 37  ? 10.838  8.908   -3.884  1.00 79.75 37  B 1 
ATOM 1457 C CG  . PRO B 2 37  ? 11.564  7.746   -3.224  1.00 76.06 37  B 1 
ATOM 1458 C CD  . PRO B 2 37  ? 10.427  6.871   -2.711  1.00 77.72 37  B 1 
ATOM 1459 N N   . PRO B 2 38  ? 8.025   10.858  -3.877  1.00 85.14 38  B 1 
ATOM 1460 C CA  . PRO B 2 38  ? 6.876   11.374  -4.627  1.00 86.18 38  B 1 
ATOM 1461 C C   . PRO B 2 38  ? 6.940   11.088  -6.130  1.00 85.51 38  B 1 
ATOM 1462 O O   . PRO B 2 38  ? 5.920   10.761  -6.727  1.00 83.73 38  B 1 
ATOM 1463 C CB  . PRO B 2 38  ? 6.855   12.883  -4.357  1.00 85.73 38  B 1 
ATOM 1464 C CG  . PRO B 2 38  ? 7.516   13.009  -2.992  1.00 81.53 38  B 1 
ATOM 1465 C CD  . PRO B 2 38  ? 8.577   11.912  -3.031  1.00 84.03 38  B 1 
ATOM 1466 N N   . ASP B 2 39  ? 8.125   11.139  -6.721  1.00 84.52 39  B 1 
ATOM 1467 C CA  . ASP B 2 39  ? 8.373   10.841  -8.132  1.00 82.14 39  B 1 
ATOM 1468 C C   . ASP B 2 39  ? 8.044   9.389   -8.505  1.00 81.85 39  B 1 
ATOM 1469 O O   . ASP B 2 39  ? 7.709   9.092   -9.649  1.00 79.47 39  B 1 
ATOM 1470 C CB  . ASP B 2 39  ? 9.842   11.158  -8.460  1.00 79.80 39  B 1 
ATOM 1471 C CG  . ASP B 2 39  ? 10.811  10.218  -7.733  1.00 72.15 39  B 1 
ATOM 1472 O OD1 . ASP B 2 39  ? 10.686  10.101  -6.498  1.00 63.79 39  B 1 
ATOM 1473 O OD2 . ASP B 2 39  ? 11.627  9.558   -8.414  1.00 64.62 39  B 1 
ATOM 1474 N N   . GLN B 2 40  ? 8.066   8.478   -7.531  1.00 82.40 40  B 1 
ATOM 1475 C CA  . GLN B 2 40  ? 7.689   7.080   -7.695  1.00 80.69 40  B 1 
ATOM 1476 C C   . GLN B 2 40  ? 6.217   6.814   -7.371  1.00 80.78 40  B 1 
ATOM 1477 O O   . GLN B 2 40  ? 5.760   5.670   -7.468  1.00 78.81 40  B 1 
ATOM 1478 C CB  . GLN B 2 40  ? 8.595   6.184   -6.842  1.00 77.61 40  B 1 
ATOM 1479 C CG  . GLN B 2 40  ? 10.059  6.310   -7.262  1.00 72.73 40  B 1 
ATOM 1480 C CD  . GLN B 2 40  ? 10.980  5.400   -6.453  1.00 68.34 40  B 1 
ATOM 1481 O OE1 . GLN B 2 40  ? 10.577  4.434   -5.831  1.00 62.45 40  B 1 
ATOM 1482 N NE2 . GLN B 2 40  ? 12.265  5.695   -6.457  1.00 59.93 40  B 1 
ATOM 1483 N N   . GLN B 2 41  ? 5.461   7.829   -6.974  1.00 84.76 41  B 1 
ATOM 1484 C CA  . GLN B 2 41  ? 4.061   7.684   -6.623  1.00 86.14 41  B 1 
ATOM 1485 C C   . GLN B 2 41  ? 3.146   8.129   -7.767  1.00 84.25 41  B 1 
ATOM 1486 O O   . GLN B 2 41  ? 3.286   9.217   -8.319  1.00 82.51 41  B 1 
ATOM 1487 C CB  . GLN B 2 41  ? 3.738   8.484   -5.364  1.00 87.65 41  B 1 
ATOM 1488 C CG  . GLN B 2 41  ? 4.522   8.032   -4.128  1.00 87.92 41  B 1 
ATOM 1489 C CD  . GLN B 2 41  ? 4.177   8.901   -2.929  1.00 88.85 41  B 1 
ATOM 1490 O OE1 . GLN B 2 41  ? 3.035   9.288   -2.745  1.00 83.27 41  B 1 
ATOM 1491 N NE2 . GLN B 2 41  ? 5.133   9.234   -2.090  1.00 82.61 41  B 1 
ATOM 1492 N N   . ARG B 2 42  ? 2.162   7.300   -8.089  1.00 84.22 42  B 1 
ATOM 1493 C CA  . ARG B 2 42  ? 1.026   7.658   -8.932  1.00 82.60 42  B 1 
ATOM 1494 C C   . ARG B 2 42  ? -0.240  7.425   -8.143  1.00 83.65 42  B 1 
ATOM 1495 O O   . ARG B 2 42  ? -0.530  6.294   -7.756  1.00 81.81 42  B 1 
ATOM 1496 C CB  . ARG B 2 42  ? 1.009   6.830   -10.211 1.00 79.09 42  B 1 
ATOM 1497 C CG  . ARG B 2 42  ? 2.206   7.187   -11.091 1.00 69.64 42  B 1 
ATOM 1498 C CD  . ARG B 2 42  ? 2.203   6.318   -12.339 1.00 63.41 42  B 1 
ATOM 1499 N NE  . ARG B 2 42  ? 3.344   6.666   -13.189 1.00 56.87 42  B 1 
ATOM 1500 C CZ  . ARG B 2 42  ? 3.280   7.004   -14.453 1.00 50.00 42  B 1 
ATOM 1501 N NH1 . ARG B 2 42  ? 2.189   6.870   -15.153 1.00 45.96 42  B 1 
ATOM 1502 N NH2 . ARG B 2 42  ? 4.314   7.501   -15.024 1.00 43.94 42  B 1 
ATOM 1503 N N   . LEU B 2 43  ? -0.980  8.494   -7.918  1.00 83.73 43  B 1 
ATOM 1504 C CA  . LEU B 2 43  ? -2.269  8.394   -7.264  1.00 86.13 43  B 1 
ATOM 1505 C C   . LEU B 2 43  ? -3.349  8.264   -8.325  1.00 84.72 43  B 1 
ATOM 1506 O O   . LEU B 2 43  ? -3.360  9.013   -9.295  1.00 83.51 43  B 1 
ATOM 1507 C CB  . LEU B 2 43  ? -2.471  9.595   -6.326  1.00 88.85 43  B 1 
ATOM 1508 C CG  . LEU B 2 43  ? -1.500  9.589   -5.139  1.00 89.36 43  B 1 
ATOM 1509 C CD1 . LEU B 2 43  ? -1.634  10.891  -4.349  1.00 83.35 43  B 1 
ATOM 1510 C CD2 . LEU B 2 43  ? -1.774  8.425   -4.179  1.00 83.08 43  B 1 
ATOM 1511 N N   . ILE B 2 44  ? -4.231  7.294   -8.153  1.00 84.75 44  B 1 
ATOM 1512 C CA  . ILE B 2 44  ? -5.381  7.067   -9.024  1.00 83.54 44  B 1 
ATOM 1513 C C   . ILE B 2 44  ? -6.637  7.178   -8.170  1.00 84.70 44  B 1 
ATOM 1514 O O   . ILE B 2 44  ? -6.735  6.556   -7.113  1.00 84.46 44  B 1 
ATOM 1515 C CB  . ILE B 2 44  ? -5.289  5.709   -9.756  1.00 80.61 44  B 1 
ATOM 1516 C CG1 . ILE B 2 44  ? -3.981  5.627   -10.590 1.00 75.58 44  B 1 
ATOM 1517 C CG2 . ILE B 2 44  ? -6.519  5.485   -10.643 1.00 72.34 44  B 1 
ATOM 1518 C CD1 . ILE B 2 44  ? -3.791  4.287   -11.311 1.00 67.63 44  B 1 
ATOM 1519 N N   . PHE B 2 45  ? -7.605  7.958   -8.655  1.00 76.89 45  B 1 
ATOM 1520 C CA  . PHE B 2 45  ? -8.929  8.041   -8.066  1.00 77.00 45  B 1 
ATOM 1521 C C   . PHE B 2 45  ? -9.969  7.939   -9.175  1.00 74.40 45  B 1 
ATOM 1522 O O   . PHE B 2 45  ? -9.837  8.588   -10.206 1.00 73.02 45  B 1 
ATOM 1523 C CB  . PHE B 2 45  ? -9.076  9.341   -7.284  1.00 78.77 45  B 1 
ATOM 1524 C CG  . PHE B 2 45  ? -10.431 9.498   -6.641  1.00 77.69 45  B 1 
ATOM 1525 C CD1 . PHE B 2 45  ? -11.342 10.452  -7.125  1.00 68.92 45  B 1 
ATOM 1526 C CD2 . PHE B 2 45  ? -10.804 8.668   -5.565  1.00 67.73 45  B 1 
ATOM 1527 C CE1 . PHE B 2 45  ? -12.609 10.592  -6.525  1.00 69.39 45  B 1 
ATOM 1528 C CE2 . PHE B 2 45  ? -12.067 8.804   -4.963  1.00 68.64 45  B 1 
ATOM 1529 C CZ  . PHE B 2 45  ? -12.956 9.775   -5.442  1.00 79.26 45  B 1 
ATOM 1530 N N   . ALA B 2 46  ? -10.971 7.101   -8.972  1.00 68.22 46  B 1 
ATOM 1531 C CA  . ALA B 2 46  ? -12.015 6.846   -9.968  1.00 65.56 46  B 1 
ATOM 1532 C C   . ALA B 2 46  ? -11.457 6.570   -11.390 1.00 66.62 46  B 1 
ATOM 1533 O O   . ALA B 2 46  ? -11.986 7.064   -12.377 1.00 65.13 46  B 1 
ATOM 1534 C CB  . ALA B 2 46  ? -13.043 7.984   -9.900  1.00 63.89 46  B 1 
ATOM 1535 N N   . GLY B 2 47  ? -10.355 5.814   -11.463 1.00 64.45 47  B 1 
ATOM 1536 C CA  . GLY B 2 47  ? -9.688  5.471   -12.722 1.00 61.66 47  B 1 
ATOM 1537 C C   . GLY B 2 47  ? -8.852  6.583   -13.360 1.00 64.33 47  B 1 
ATOM 1538 O O   . GLY B 2 47  ? -8.159  6.315   -14.342 1.00 62.35 47  B 1 
ATOM 1539 N N   . LYS B 2 48  ? -8.867  7.812   -12.813 1.00 63.96 48  B 1 
ATOM 1540 C CA  . LYS B 2 48  ? -8.014  8.913   -13.281 1.00 66.21 48  B 1 
ATOM 1541 C C   . LYS B 2 48  ? -6.713  8.951   -12.490 1.00 70.84 48  B 1 
ATOM 1542 O O   . LYS B 2 48  ? -6.723  8.877   -11.269 1.00 70.29 48  B 1 
ATOM 1543 C CB  . LYS B 2 48  ? -8.743  10.261  -13.202 1.00 61.65 48  B 1 
ATOM 1544 C CG  . LYS B 2 48  ? -9.900  10.347  -14.208 1.00 54.37 48  B 1 
ATOM 1545 C CD  . LYS B 2 48  ? -10.406 11.791  -14.351 1.00 49.86 48  B 1 
ATOM 1546 C CE  . LYS B 2 48  ? -11.493 11.859  -15.417 1.00 43.23 48  B 1 
ATOM 1547 N NZ  . LYS B 2 48  ? -11.734 13.250  -15.873 1.00 38.64 48  B 1 
ATOM 1548 N N   . GLN B 2 49  ? -5.603  9.129   -13.214 1.00 75.95 49  B 1 
ATOM 1549 C CA  . GLN B 2 49  ? -4.349  9.504   -12.590 1.00 77.28 49  B 1 
ATOM 1550 C C   . GLN B 2 49  ? -4.431  10.962  -12.139 1.00 79.17 49  B 1 
ATOM 1551 O O   . GLN B 2 49  ? -4.848  11.828  -12.910 1.00 78.70 49  B 1 
ATOM 1552 C CB  . GLN B 2 49  ? -3.173  9.229   -13.540 1.00 74.15 49  B 1 
ATOM 1553 C CG  . GLN B 2 49  ? -1.833  9.505   -12.850 1.00 69.08 49  B 1 
ATOM 1554 C CD  . GLN B 2 49  ? -0.625  9.182   -13.736 1.00 66.19 49  B 1 
ATOM 1555 O OE1 . GLN B 2 49  ? -0.638  8.295   -14.568 1.00 62.21 49  B 1 
ATOM 1556 N NE2 . GLN B 2 49  ? 0.470   9.891   -13.556 1.00 59.34 49  B 1 
ATOM 1557 N N   . LEU B 2 50  ? -4.050  11.230  -10.918 1.00 80.37 50  B 1 
ATOM 1558 C CA  . LEU B 2 50  ? -4.094  12.552  -10.320 1.00 83.26 50  B 1 
ATOM 1559 C C   . LEU B 2 50  ? -2.808  13.319  -10.659 1.00 83.25 50  B 1 
ATOM 1560 O O   . LEU B 2 50  ? -1.701  12.802  -10.498 1.00 83.06 50  B 1 
ATOM 1561 C CB  . LEU B 2 50  ? -4.319  12.430  -8.808  1.00 85.98 50  B 1 
ATOM 1562 C CG  . LEU B 2 50  ? -5.508  11.543  -8.376  1.00 86.82 50  B 1 
ATOM 1563 C CD1 . LEU B 2 50  ? -5.641  11.556  -6.858  1.00 77.57 50  B 1 
ATOM 1564 C CD2 . LEU B 2 50  ? -6.841  12.002  -8.962  1.00 77.92 50  B 1 
ATOM 1565 N N   . GLU B 2 51  ? -2.977  14.553  -11.133 1.00 82.60 51  B 1 
ATOM 1566 C CA  . GLU B 2 51  ? -1.889  15.457  -11.501 1.00 83.84 51  B 1 
ATOM 1567 C C   . GLU B 2 51  ? -1.392  16.235  -10.282 1.00 86.41 51  B 1 
ATOM 1568 O O   . GLU B 2 51  ? -2.186  16.700  -9.478  1.00 86.16 51  B 1 
ATOM 1569 C CB  . GLU B 2 51  ? -2.363  16.447  -12.581 1.00 81.17 51  B 1 
ATOM 1570 C CG  . GLU B 2 51  ? -2.666  15.785  -13.923 1.00 72.97 51  B 1 
ATOM 1571 C CD  . GLU B 2 51  ? -3.352  16.742  -14.919 1.00 65.84 51  B 1 
ATOM 1572 O OE1 . GLU B 2 51  ? -3.824  16.254  -15.969 1.00 58.22 51  B 1 
ATOM 1573 O OE2 . GLU B 2 51  ? -3.501  17.947  -14.624 1.00 57.84 51  B 1 
ATOM 1574 N N   . ASP B 2 52  ? -0.075  16.434  -10.179 1.00 86.20 52  B 1 
ATOM 1575 C CA  . ASP B 2 52  ? 0.563   17.009  -8.993  1.00 87.49 52  B 1 
ATOM 1576 C C   . ASP B 2 52  ? 0.093   18.428  -8.656  1.00 88.68 52  B 1 
ATOM 1577 O O   . ASP B 2 52  ? -0.069  18.757  -7.475  1.00 85.42 52  B 1 
ATOM 1578 C CB  . ASP B 2 52  ? 2.096   16.968  -9.168  1.00 85.50 52  B 1 
ATOM 1579 C CG  . ASP B 2 52  ? 2.632   15.536  -9.132  1.00 82.43 52  B 1 
ATOM 1580 O OD1 . ASP B 2 52  ? 1.987   14.687  -8.495  1.00 75.52 52  B 1 
ATOM 1581 O OD2 . ASP B 2 52  ? 3.678   15.223  -9.735  1.00 74.75 52  B 1 
ATOM 1582 N N   . GLY B 2 53  ? -0.185  19.240  -9.670  1.00 86.88 53  B 1 
ATOM 1583 C CA  . GLY B 2 53  ? -0.621  20.629  -9.493  1.00 86.65 53  B 1 
ATOM 1584 C C   . GLY B 2 53  ? -2.099  20.825  -9.154  1.00 88.31 53  B 1 
ATOM 1585 O O   . GLY B 2 53  ? -2.501  21.947  -8.851  1.00 85.27 53  B 1 
ATOM 1586 N N   . ARG B 2 54  ? -2.907  19.759  -9.210  1.00 88.10 54  B 1 
ATOM 1587 C CA  . ARG B 2 54  ? -4.339  19.849  -8.877  1.00 88.84 54  B 1 
ATOM 1588 C C   . ARG B 2 54  ? -4.586  19.521  -7.414  1.00 90.35 54  B 1 
ATOM 1589 O O   . ARG B 2 54  ? -3.795  18.827  -6.770  1.00 89.49 54  B 1 
ATOM 1590 C CB  . ARG B 2 54  ? -5.180  18.960  -9.790  1.00 86.52 54  B 1 
ATOM 1591 C CG  . ARG B 2 54  ? -5.059  19.356  -11.267 1.00 79.86 54  B 1 
ATOM 1592 C CD  . ARG B 2 54  ? -6.213  18.736  -12.060 1.00 73.09 54  B 1 
ATOM 1593 N NE  . ARG B 2 54  ? -5.971  18.795  -13.498 1.00 66.94 54  B 1 
ATOM 1594 C CZ  . ARG B 2 54  ? -6.861  18.732  -14.461 1.00 60.10 54  B 1 
ATOM 1595 N NH1 . ARG B 2 54  ? -8.149  18.701  -14.235 1.00 55.20 54  B 1 
ATOM 1596 N NH2 . ARG B 2 54  ? -6.445  18.683  -15.693 1.00 56.74 54  B 1 
ATOM 1597 N N   . THR B 2 55  ? -5.719  20.003  -6.917  1.00 90.53 55  B 1 
ATOM 1598 C CA  . THR B 2 55  ? -6.151  19.752  -5.546  1.00 90.94 55  B 1 
ATOM 1599 C C   . THR B 2 55  ? -7.040  18.506  -5.447  1.00 90.53 55  B 1 
ATOM 1600 O O   . THR B 2 55  ? -7.564  17.995  -6.437  1.00 89.69 55  B 1 
ATOM 1601 C CB  . THR B 2 55  ? -6.865  20.967  -4.951  1.00 90.79 55  B 1 
ATOM 1602 O OG1 . THR B 2 55  ? -8.062  21.205  -5.646  1.00 85.93 55  B 1 
ATOM 1603 C CG2 . THR B 2 55  ? -6.003  22.229  -4.973  1.00 85.58 55  B 1 
ATOM 1604 N N   . LEU B 2 56  ? -7.236  18.014  -4.233  1.00 91.86 56  B 1 
ATOM 1605 C CA  . LEU B 2 56  ? -8.186  16.933  -3.980  1.00 91.31 56  B 1 
ATOM 1606 C C   . LEU B 2 56  ? -9.625  17.341  -4.355  1.00 90.34 56  B 1 
ATOM 1607 O O   . LEU B 2 56  ? -10.373 16.504  -4.866  1.00 89.18 56  B 1 
ATOM 1608 C CB  . LEU B 2 56  ? -8.114  16.524  -2.502  1.00 92.07 56  B 1 
ATOM 1609 C CG  . LEU B 2 56  ? -6.788  15.854  -2.084  1.00 92.24 56  B 1 
ATOM 1610 C CD1 . LEU B 2 56  ? -6.792  15.638  -0.573  1.00 83.72 56  B 1 
ATOM 1611 C CD2 . LEU B 2 56  ? -6.600  14.490  -2.739  1.00 83.75 56  B 1 
ATOM 1612 N N   . SER B 2 57  ? -9.995  18.603  -4.141  1.00 88.44 57  B 1 
ATOM 1613 C CA  . SER B 2 57  ? -11.307 19.134  -4.501  1.00 86.86 57  B 1 
ATOM 1614 C C   . SER B 2 57  ? -11.547 19.142  -6.014  1.00 86.37 57  B 1 
ATOM 1615 O O   . SER B 2 57  ? -12.661 18.836  -6.431  1.00 84.97 57  B 1 
ATOM 1616 C CB  . SER B 2 57  ? -11.512 20.541  -3.939  1.00 85.95 57  B 1 
ATOM 1617 O OG  . SER B 2 57  ? -10.414 21.386  -4.197  1.00 76.09 57  B 1 
ATOM 1618 N N   . ASP B 2 58  ? -10.517 19.373  -6.834  1.00 87.46 58  B 1 
ATOM 1619 C CA  . ASP B 2 58  ? -10.635 19.352  -8.298  1.00 85.20 58  B 1 
ATOM 1620 C C   . ASP B 2 58  ? -11.052 17.975  -8.829  1.00 85.09 58  B 1 
ATOM 1621 O O   . ASP B 2 58  ? -11.716 17.856  -9.852  1.00 83.67 58  B 1 
ATOM 1622 C CB  . ASP B 2 58  ? -9.300  19.739  -8.955  1.00 84.49 58  B 1 
ATOM 1623 C CG  . ASP B 2 58  ? -8.819  21.140  -8.604  1.00 81.30 58  B 1 
ATOM 1624 O OD1 . ASP B 2 58  ? -9.671  22.037  -8.403  1.00 74.87 58  B 1 
ATOM 1625 O OD2 . ASP B 2 58  ? -7.585  21.303  -8.514  1.00 74.25 58  B 1 
ATOM 1626 N N   . TYR B 2 59  ? -10.678 16.921  -8.099  1.00 83.88 59  B 1 
ATOM 1627 C CA  . TYR B 2 59  ? -11.062 15.547  -8.413  1.00 83.59 59  B 1 
ATOM 1628 C C   . TYR B 2 59  ? -12.310 15.072  -7.644  1.00 83.51 59  B 1 
ATOM 1629 O O   . TYR B 2 59  ? -12.631 13.881  -7.680  1.00 81.44 59  B 1 
ATOM 1630 C CB  . TYR B 2 59  ? -9.864  14.630  -8.181  1.00 84.40 59  B 1 
ATOM 1631 C CG  . TYR B 2 59  ? -8.727  14.879  -9.146  1.00 81.16 59  B 1 
ATOM 1632 C CD1 . TYR B 2 59  ? -8.836  14.467  -10.489 1.00 70.08 59  B 1 
ATOM 1633 C CD2 . TYR B 2 59  ? -7.552  15.512  -8.706  1.00 71.55 59  B 1 
ATOM 1634 C CE1 . TYR B 2 59  ? -7.775  14.670  -11.387 1.00 70.34 59  B 1 
ATOM 1635 C CE2 . TYR B 2 59  ? -6.483  15.717  -9.594  1.00 71.03 59  B 1 
ATOM 1636 C CZ  . TYR B 2 59  ? -6.602  15.287  -10.931 1.00 81.23 59  B 1 
ATOM 1637 O OH  . TYR B 2 59  ? -5.549  15.465  -11.797 1.00 77.11 59  B 1 
ATOM 1638 N N   . ASN B 2 60  ? -12.986 15.969  -6.947  1.00 80.96 60  B 1 
ATOM 1639 C CA  . ASN B 2 60  ? -14.127 15.656  -6.083  1.00 79.89 60  B 1 
ATOM 1640 C C   . ASN B 2 60  ? -13.826 14.547  -5.052  1.00 80.82 60  B 1 
ATOM 1641 O O   . ASN B 2 60  ? -14.676 13.713  -4.723  1.00 79.62 60  B 1 
ATOM 1642 C CB  . ASN B 2 60  ? -15.365 15.406  -6.963  1.00 77.29 60  B 1 
ATOM 1643 C CG  . ASN B 2 60  ? -16.672 15.474  -6.191  1.00 69.21 60  B 1 
ATOM 1644 O OD1 . ASN B 2 60  ? -16.783 16.033  -5.114  1.00 60.58 60  B 1 
ATOM 1645 N ND2 . ASN B 2 60  ? -17.727 14.917  -6.752  1.00 59.35 60  B 1 
ATOM 1646 N N   . ILE B 2 61  ? -12.598 14.530  -4.564  1.00 84.83 61  B 1 
ATOM 1647 C CA  . ILE B 2 61  ? -12.167 13.579  -3.534  1.00 86.63 61  B 1 
ATOM 1648 C C   . ILE B 2 61  ? -12.706 14.056  -2.192  1.00 85.58 61  B 1 
ATOM 1649 O O   . ILE B 2 61  ? -12.308 15.095  -1.664  1.00 83.77 61  B 1 
ATOM 1650 C CB  . ILE B 2 61  ? -10.633 13.414  -3.548  1.00 88.08 61  B 1 
ATOM 1651 C CG1 . ILE B 2 61  ? -10.187 12.767  -4.882  1.00 87.46 61  B 1 
ATOM 1652 C CG2 . ILE B 2 61  ? -10.176 12.549  -2.366  1.00 86.89 61  B 1 
ATOM 1653 C CD1 . ILE B 2 61  ? -8.685  12.837  -5.129  1.00 85.32 61  B 1 
ATOM 1654 N N   . GLN B 2 62  ? -13.611 13.265  -1.627  1.00 84.93 62  B 1 
ATOM 1655 C CA  . GLN B 2 62  ? -14.295 13.568  -0.378  1.00 83.03 62  B 1 
ATOM 1656 C C   . GLN B 2 62  ? -13.672 12.810  0.797   1.00 83.47 62  B 1 
ATOM 1657 O O   . GLN B 2 62  ? -12.782 11.966  0.635   1.00 82.16 62  B 1 
ATOM 1658 C CB  . GLN B 2 62  ? -15.792 13.292  -0.539  1.00 79.54 62  B 1 
ATOM 1659 C CG  . GLN B 2 62  ? -16.418 14.156  -1.646  1.00 74.60 62  B 1 
ATOM 1660 C CD  . GLN B 2 62  ? -17.943 14.035  -1.714  1.00 69.56 62  B 1 
ATOM 1661 O OE1 . GLN B 2 62  ? -18.581 13.355  -0.926  1.00 63.33 62  B 1 
ATOM 1662 N NE2 . GLN B 2 62  ? -18.573 14.715  -2.641  1.00 59.64 62  B 1 
ATOM 1663 N N   . LYS B 2 63  ? -14.159 13.105  2.001   1.00 83.68 63  B 1 
ATOM 1664 C CA  . LYS B 2 63  ? -13.799 12.330  3.185   1.00 83.83 63  B 1 
ATOM 1665 C C   . LYS B 2 63  ? -14.014 10.834  2.940   1.00 82.51 63  B 1 
ATOM 1666 O O   . LYS B 2 63  ? -14.974 10.448  2.279   1.00 79.65 63  B 1 
ATOM 1667 C CB  . LYS B 2 63  ? -14.568 12.831  4.429   1.00 82.03 63  B 1 
ATOM 1668 C CG  . LYS B 2 63  ? -16.076 12.586  4.328   1.00 75.07 63  B 1 
ATOM 1669 C CD  . LYS B 2 63  ? -16.791 12.992  5.614   1.00 72.81 63  B 1 
ATOM 1670 C CE  . LYS B 2 63  ? -18.263 12.589  5.502   1.00 62.01 63  B 1 
ATOM 1671 N NZ  . LYS B 2 63  ? -18.987 12.814  6.780   1.00 55.37 63  B 1 
ATOM 1672 N N   . GLU B 2 64  ? -13.117 10.011  3.498   1.00 81.93 64  B 1 
ATOM 1673 C CA  . GLU B 2 64  ? -13.160 8.549   3.395   1.00 81.93 64  B 1 
ATOM 1674 C C   . GLU B 2 64  ? -13.014 7.999   1.963   1.00 82.32 64  B 1 
ATOM 1675 O O   . GLU B 2 64  ? -13.086 6.792   1.761   1.00 78.87 64  B 1 
ATOM 1676 C CB  . GLU B 2 64  ? -14.384 7.985   4.135   1.00 79.93 64  B 1 
ATOM 1677 C CG  . GLU B 2 64  ? -14.384 8.353   5.626   1.00 75.75 64  B 1 
ATOM 1678 C CD  . GLU B 2 64  ? -15.724 8.046   6.320   1.00 68.75 64  B 1 
ATOM 1679 O OE1 . GLU B 2 64  ? -15.979 8.684   7.367   1.00 61.65 64  B 1 
ATOM 1680 O OE2 . GLU B 2 64  ? -16.505 7.223   5.799   1.00 62.24 64  B 1 
ATOM 1681 N N   . SER B 2 65  ? -12.724 8.859   0.984   1.00 83.76 65  B 1 
ATOM 1682 C CA  . SER B 2 65  ? -12.401 8.413   -0.364  1.00 83.38 65  B 1 
ATOM 1683 C C   . SER B 2 65  ? -11.151 7.537   -0.365  1.00 84.28 65  B 1 
ATOM 1684 O O   . SER B 2 65  ? -10.189 7.781   0.374   1.00 83.74 65  B 1 
ATOM 1685 C CB  . SER B 2 65  ? -12.185 9.595   -1.314  1.00 82.35 65  B 1 
ATOM 1686 O OG  . SER B 2 65  ? -13.373 10.346  -1.437  1.00 77.80 65  B 1 
ATOM 1687 N N   . THR B 2 66  ? -11.143 6.519   -1.219  1.00 82.39 66  B 1 
ATOM 1688 C CA  . THR B 2 66  ? -9.990  5.638   -1.399  1.00 82.39 66  B 1 
ATOM 1689 C C   . THR B 2 66  ? -9.254  6.000   -2.681  1.00 83.29 66  B 1 
ATOM 1690 O O   . THR B 2 66  ? -9.771  5.808   -3.784  1.00 82.31 66  B 1 
ATOM 1691 C CB  . THR B 2 66  ? -10.391 4.159   -1.377  1.00 79.95 66  B 1 
ATOM 1692 O OG1 . THR B 2 66  ? -10.996 3.852   -0.140  1.00 75.19 66  B 1 
ATOM 1693 C CG2 . THR B 2 66  ? -9.184  3.227   -1.492  1.00 73.88 66  B 1 
ATOM 1694 N N   . LEU B 2 67  ? -8.019  6.482   -2.536  1.00 86.03 67  B 1 
ATOM 1695 C CA  . LEU B 2 67  ? -7.068  6.612   -3.621  1.00 87.18 67  B 1 
ATOM 1696 C C   . LEU B 2 67  ? -6.300  5.300   -3.787  1.00 86.26 67  B 1 
ATOM 1697 O O   . LEU B 2 67  ? -6.008  4.608   -2.820  1.00 85.55 67  B 1 
ATOM 1698 C CB  . LEU B 2 67  ? -6.096  7.786   -3.340  1.00 88.94 67  B 1 
ATOM 1699 C CG  . LEU B 2 67  ? -6.757  9.132   -3.032  1.00 89.21 67  B 1 
ATOM 1700 C CD1 . LEU B 2 67  ? -5.671  10.213  -2.854  1.00 79.00 67  B 1 
ATOM 1701 C CD2 . LEU B 2 67  ? -7.664  9.588   -4.158  1.00 79.34 67  B 1 
ATOM 1702 N N   . HIS B 2 68  ? -5.920  4.988   -5.019  1.00 86.13 68  B 1 
ATOM 1703 C CA  . HIS B 2 68  ? -5.001  3.894   -5.291  1.00 84.77 68  B 1 
ATOM 1704 C C   . HIS B 2 68  ? -3.598  4.461   -5.508  1.00 85.70 68  B 1 
ATOM 1705 O O   . HIS B 2 68  ? -3.372  5.218   -6.442  1.00 84.94 68  B 1 
ATOM 1706 C CB  . HIS B 2 68  ? -5.505  3.055   -6.463  1.00 82.55 68  B 1 
ATOM 1707 C CG  . HIS B 2 68  ? -6.792  2.355   -6.127  1.00 78.69 68  B 1 
ATOM 1708 N ND1 . HIS B 2 68  ? -6.918  1.133   -5.499  1.00 67.80 68  B 1 
ATOM 1709 C CD2 . HIS B 2 68  ? -8.066  2.820   -6.338  1.00 67.76 68  B 1 
ATOM 1710 C CE1 . HIS B 2 68  ? -8.229  0.866   -5.353  1.00 66.10 68  B 1 
ATOM 1711 N NE2 . HIS B 2 68  ? -8.959  1.875   -5.843  1.00 66.71 68  B 1 
ATOM 1712 N N   . LEU B 2 69  ? -2.663  4.072   -4.651  1.00 84.26 69  B 1 
ATOM 1713 C CA  . LEU B 2 69  ? -1.249  4.330   -4.867  1.00 85.01 69  B 1 
ATOM 1714 C C   . LEU B 2 69  ? -0.684  3.213   -5.739  1.00 83.00 69  B 1 
ATOM 1715 O O   . LEU B 2 69  ? -0.369  2.121   -5.258  1.00 81.43 69  B 1 
ATOM 1716 C CB  . LEU B 2 69  ? -0.519  4.464   -3.522  1.00 86.06 69  B 1 
ATOM 1717 C CG  . LEU B 2 69  ? 0.996   4.672   -3.669  1.00 86.93 69  B 1 
ATOM 1718 C CD1 . LEU B 2 69  ? 1.345   5.979   -4.369  1.00 80.44 69  B 1 
ATOM 1719 C CD2 . LEU B 2 69  ? 1.643   4.693   -2.281  1.00 80.76 69  B 1 
ATOM 1720 N N   . VAL B 2 70  ? -0.544  3.528   -7.007  1.00 81.76 70  B 1 
ATOM 1721 C CA  . VAL B 2 70  ? 0.250   2.752   -7.936  1.00 79.69 70  B 1 
ATOM 1722 C C   . VAL B 2 70  ? 1.646   3.356   -7.865  1.00 79.70 70  B 1 
ATOM 1723 O O   . VAL B 2 70  ? 1.823   4.544   -8.114  1.00 77.99 70  B 1 
ATOM 1724 C CB  . VAL B 2 70  ? -0.367  2.774   -9.334  1.00 75.55 70  B 1 
ATOM 1725 C CG1 . VAL B 2 70  ? 0.387   1.852   -10.286 1.00 67.04 70  B 1 
ATOM 1726 C CG2 . VAL B 2 70  ? -1.827  2.292   -9.282  1.00 65.93 70  B 1 
ATOM 1727 N N   . LEU B 2 71  ? 2.624   2.556   -7.470  1.00 74.54 71  B 1 
ATOM 1728 C CA  . LEU B 2 71  ? 3.994   2.996   -7.620  1.00 72.57 71  B 1 
ATOM 1729 C C   . LEU B 2 71  ? 4.207   3.287   -9.096  1.00 69.94 71  B 1 
ATOM 1730 O O   . LEU B 2 71  ? 3.656   2.578   -9.938  1.00 67.01 71  B 1 
ATOM 1731 C CB  . LEU B 2 71  ? 4.973   1.933   -7.097  1.00 71.43 71  B 1 
ATOM 1732 C CG  . LEU B 2 71  ? 4.893   1.725   -5.575  1.00 68.33 71  B 1 
ATOM 1733 C CD1 . LEU B 2 71  ? 5.799   0.581   -5.149  1.00 64.74 71  B 1 
ATOM 1734 C CD2 . LEU B 2 71  ? 5.322   2.985   -4.811  1.00 64.19 71  B 1 
ATOM 1735 N N   . ARG B 2 72  ? 4.964   4.331   -9.395  1.00 68.27 72  B 1 
ATOM 1736 C CA  . ARG B 2 72  ? 5.399   4.620   -10.762 1.00 65.94 72  B 1 
ATOM 1737 C C   . ARG B 2 72  ? 6.264   3.446   -11.181 1.00 62.85 72  B 1 
ATOM 1738 O O   . ARG B 2 72  ? 7.466   3.415   -10.966 1.00 59.91 72  B 1 
ATOM 1739 C CB  . ARG B 2 72  ? 6.119   5.981   -10.827 1.00 63.48 72  B 1 
ATOM 1740 C CG  . ARG B 2 72  ? 5.763   6.753   -12.105 1.00 57.92 72  B 1 
ATOM 1741 C CD  . ARG B 2 72  ? 6.483   8.104   -12.166 1.00 55.42 72  B 1 
ATOM 1742 N NE  . ARG B 2 72  ? 5.927   8.975   -13.212 1.00 49.28 72  B 1 
ATOM 1743 C CZ  . ARG B 2 72  ? 6.370   10.162  -13.568 1.00 45.51 72  B 1 
ATOM 1744 N NH1 . ARG B 2 72  ? 7.421   10.695  -13.025 1.00 42.45 72  B 1 
ATOM 1745 N NH2 . ARG B 2 72  ? 5.753   10.849  -14.484 1.00 40.07 72  B 1 
ATOM 1746 N N   . LEU B 2 73  ? 5.562   2.442   -11.683 1.00 65.55 73  B 1 
ATOM 1747 C CA  . LEU B 2 73  ? 6.155   1.319   -12.339 1.00 61.36 73  B 1 
ATOM 1748 C C   . LEU B 2 73  ? 6.905   1.945   -13.495 1.00 58.77 73  B 1 
ATOM 1749 O O   . LEU B 2 73  ? 6.300   2.511   -14.399 1.00 53.44 73  B 1 
ATOM 1750 C CB  . LEU B 2 73  ? 5.043   0.387   -12.819 1.00 56.82 73  B 1 
ATOM 1751 C CG  . LEU B 2 73  ? 4.232   -0.224  -11.662 1.00 52.41 73  B 1 
ATOM 1752 C CD1 . LEU B 2 73  ? 2.975   -0.855  -12.225 1.00 49.13 73  B 1 
ATOM 1753 C CD2 . LEU B 2 73  ? 5.027   -1.274  -10.886 1.00 49.26 73  B 1 
ATOM 1754 N N   . ARG B 2 74  ? 8.216   1.908   -13.403 1.00 58.05 74  B 1 
ATOM 1755 C CA  . ARG B 2 74  ? 8.993   2.102   -14.601 1.00 56.05 74  B 1 
ATOM 1756 C C   . ARG B 2 74  ? 8.607   0.919   -15.477 1.00 53.37 74  B 1 
ATOM 1757 O O   . ARG B 2 74  ? 8.991   -0.211  -15.183 1.00 48.41 74  B 1 
ATOM 1758 C CB  . ARG B 2 74  ? 10.487  2.201   -14.293 1.00 51.75 74  B 1 
ATOM 1759 C CG  . ARG B 2 74  ? 10.809  3.524   -13.588 1.00 47.20 74  B 1 
ATOM 1760 C CD  . ARG B 2 74  ? 12.321  3.704   -13.447 1.00 44.03 74  B 1 
ATOM 1761 N NE  . ARG B 2 74  ? 12.653  4.989   -12.797 1.00 39.72 74  B 1 
ATOM 1762 C CZ  . ARG B 2 74  ? 13.863  5.505   -12.655 1.00 35.49 74  B 1 
ATOM 1763 N NH1 . ARG B 2 74  ? 14.930  4.880   -13.070 1.00 32.63 74  B 1 
ATOM 1764 N NH2 . ARG B 2 74  ? 14.008  6.665   -12.069 1.00 30.82 74  B 1 
ATOM 1765 N N   . GLY B 2 75  ? 7.763   1.168   -16.465 1.00 56.03 75  B 1 
ATOM 1766 C CA  . GLY B 2 75  ? 7.649   0.238   -17.570 1.00 51.97 75  B 1 
ATOM 1767 C C   . GLY B 2 75  ? 9.072   -0.024  -18.053 1.00 50.93 75  B 1 
ATOM 1768 O O   . GLY B 2 75  ? 9.905   0.876   -18.013 1.00 46.75 75  B 1 
ATOM 1769 N N   . GLY B 2 76  ? 9.357   -1.231  -18.410 1.00 54.85 76  B 1 
ATOM 1770 C CA  . GLY B 2 76  ? 10.705  -1.608  -18.736 1.00 50.09 76  B 1 
ATOM 1771 C C   . GLY B 2 76  ? 10.800  -3.092  -19.056 1.00 46.07 76  B 1 
ATOM 1772 O O   . GLY B 2 76  ? 10.048  -3.899  -18.476 1.00 41.48 76  B 1 
ATOM 1773 O OXT . GLY B 2 76  ? 11.673  -3.425  -19.900 1.00 44.77 76  B 1 
ATOM 1774 N N   . GLY C 3 1   ? -16.308 -19.814 6.491   1.00 40.71 1   C 1 
ATOM 1775 C CA  . GLY C 3 1   ? -15.118 -19.619 7.346   1.00 45.80 1   C 1 
ATOM 1776 C C   . GLY C 3 1   ? -15.439 -18.668 8.487   1.00 49.90 1   C 1 
ATOM 1777 O O   . GLY C 3 1   ? -16.475 -18.023 8.431   1.00 47.87 1   C 1 
ATOM 1778 N N   . SER C 3 2   ? -14.588 -18.609 9.502   1.00 46.48 2   C 1 
ATOM 1779 C CA  . SER C 3 2   ? -14.811 -17.795 10.710  1.00 49.71 2   C 1 
ATOM 1780 C C   . SER C 3 2   ? -15.052 -16.307 10.422  1.00 53.05 2   C 1 
ATOM 1781 O O   . SER C 3 2   ? -15.929 -15.694 11.017  1.00 50.43 2   C 1 
ATOM 1782 C CB  . SER C 3 2   ? -13.611 -17.952 11.644  1.00 47.13 2   C 1 
ATOM 1783 O OG  . SER C 3 2   ? -13.945 -17.401 12.880  1.00 43.06 2   C 1 
ATOM 1784 N N   . MET C 3 3   ? -14.372 -15.769 9.425   1.00 56.42 3   C 1 
ATOM 1785 C CA  . MET C 3 3   ? -14.515 -14.383 8.961   1.00 58.00 3   C 1 
ATOM 1786 C C   . MET C 3 3   ? -15.895 -13.995 8.372   1.00 60.25 3   C 1 
ATOM 1787 O O   . MET C 3 3   ? -16.025 -12.901 7.811   1.00 56.87 3   C 1 
ATOM 1788 C CB  . MET C 3 3   ? -13.433 -14.086 7.914   1.00 54.93 3   C 1 
ATOM 1789 C CG  . MET C 3 3   ? -12.096 -13.682 8.533   1.00 51.87 3   C 1 
ATOM 1790 S SD  . MET C 3 3   ? -10.980 -12.985 7.301   1.00 46.65 3   C 1 
ATOM 1791 C CE  . MET C 3 3   ? -9.886  -12.022 8.370   1.00 43.74 3   C 1 
ATOM 1792 N N   . HIS C 3 4   ? -16.907 -14.835 8.445   1.00 59.11 4   C 1 
ATOM 1793 C CA  . HIS C 3 4   ? -18.252 -14.498 7.973   1.00 60.13 4   C 1 
ATOM 1794 C C   . HIS C 3 4   ? -19.241 -14.200 9.105   1.00 61.74 4   C 1 
ATOM 1795 O O   . HIS C 3 4   ? -20.296 -13.623 8.840   1.00 58.18 4   C 1 
ATOM 1796 C CB  . HIS C 3 4   ? -18.782 -15.590 7.044   1.00 55.20 4   C 1 
ATOM 1797 C CG  . HIS C 3 4   ? -18.025 -15.662 5.743   1.00 51.24 4   C 1 
ATOM 1798 N ND1 . HIS C 3 4   ? -17.995 -14.691 4.764   1.00 46.35 4   C 1 
ATOM 1799 C CD2 . HIS C 3 4   ? -17.224 -16.687 5.314   1.00 45.29 4   C 1 
ATOM 1800 C CE1 . HIS C 3 4   ? -17.194 -15.124 3.771   1.00 41.95 4   C 1 
ATOM 1801 N NE2 . HIS C 3 4   ? -16.697 -16.336 4.066   1.00 40.76 4   C 1 
ATOM 1802 N N   . ARG C 3 5   ? -18.930 -14.593 10.339  1.00 67.91 5   C 1 
ATOM 1803 C CA  . ARG C 3 5   ? -19.841 -14.397 11.461  1.00 70.84 5   C 1 
ATOM 1804 C C   . ARG C 3 5   ? -19.432 -13.174 12.273  1.00 72.62 5   C 1 
ATOM 1805 O O   . ARG C 3 5   ? -18.284 -13.051 12.682  1.00 69.34 5   C 1 
ATOM 1806 C CB  . ARG C 3 5   ? -19.948 -15.663 12.330  1.00 64.91 5   C 1 
ATOM 1807 C CG  . ARG C 3 5   ? -20.794 -16.730 11.620  1.00 56.74 5   C 1 
ATOM 1808 C CD  . ARG C 3 5   ? -21.027 -17.939 12.537  1.00 52.03 5   C 1 
ATOM 1809 N NE  . ARG C 3 5   ? -21.897 -18.940 11.893  1.00 46.21 5   C 1 
ATOM 1810 C CZ  . ARG C 3 5   ? -22.333 -20.079 12.449  1.00 40.60 5   C 1 
ATOM 1811 N NH1 . ARG C 3 5   ? -21.981 -20.418 13.656  1.00 37.85 5   C 1 
ATOM 1812 N NH2 . ARG C 3 5   ? -23.111 -20.877 11.784  1.00 35.11 5   C 1 
ATOM 1813 N N   . THR C 3 6   ? -20.400 -12.304 12.526  1.00 74.51 6   C 1 
ATOM 1814 C CA  . THR C 3 6   ? -20.289 -11.250 13.536  1.00 77.63 6   C 1 
ATOM 1815 C C   . THR C 3 6   ? -20.143 -11.920 14.896  1.00 79.38 6   C 1 
ATOM 1816 O O   . THR C 3 6   ? -20.981 -12.741 15.274  1.00 75.32 6   C 1 
ATOM 1817 C CB  . THR C 3 6   ? -21.530 -10.352 13.507  1.00 72.54 6   C 1 
ATOM 1818 O OG1 . THR C 3 6   ? -21.778 -9.911  12.190  1.00 65.20 6   C 1 
ATOM 1819 C CG2 . THR C 3 6   ? -21.356 -9.103  14.363  1.00 62.36 6   C 1 
ATOM 1820 N N   . THR C 3 7   ? -19.081 -11.579 15.625  1.00 81.10 7   C 1 
ATOM 1821 C CA  . THR C 3 7   ? -18.840 -12.090 16.969  1.00 82.45 7   C 1 
ATOM 1822 C C   . THR C 3 7   ? -19.109 -10.989 17.987  1.00 84.78 7   C 1 
ATOM 1823 O O   . THR C 3 7   ? -18.873 -9.804  17.720  1.00 82.68 7   C 1 
ATOM 1824 C CB  . THR C 3 7   ? -17.419 -12.663 17.115  1.00 77.39 7   C 1 
ATOM 1825 O OG1 . THR C 3 7   ? -16.448 -11.778 16.604  1.00 68.42 7   C 1 
ATOM 1826 C CG2 . THR C 3 7   ? -17.278 -13.969 16.325  1.00 65.83 7   C 1 
ATOM 1827 N N   . ARG C 3 8   ? -19.641 -11.367 19.143  1.00 86.52 8   C 1 
ATOM 1828 C CA  . ARG C 3 8   ? -19.726 -10.512 20.321  1.00 88.34 8   C 1 
ATOM 1829 C C   . ARG C 3 8   ? -18.719 -11.008 21.341  1.00 88.77 8   C 1 
ATOM 1830 O O   . ARG C 3 8   ? -18.670 -12.199 21.613  1.00 85.99 8   C 1 
ATOM 1831 C CB  . ARG C 3 8   ? -21.133 -10.504 20.920  1.00 85.88 8   C 1 
ATOM 1832 C CG  . ARG C 3 8   ? -22.111 -9.689  20.058  1.00 78.30 8   C 1 
ATOM 1833 C CD  . ARG C 3 8   ? -23.466 -9.614  20.758  1.00 75.49 8   C 1 
ATOM 1834 N NE  . ARG C 3 8   ? -24.414 -8.782  20.006  1.00 68.23 8   C 1 
ATOM 1835 C CZ  . ARG C 3 8   ? -25.639 -8.458  20.416  1.00 60.72 8   C 1 
ATOM 1836 N NH1 . ARG C 3 8   ? -26.110 -8.902  21.545  1.00 54.98 8   C 1 
ATOM 1837 N NH2 . ARG C 3 8   ? -26.403 -7.689  19.687  1.00 53.56 8   C 1 
ATOM 1838 N N   . ILE C 3 9   ? -17.920 -10.099 21.873  1.00 90.96 9   C 1 
ATOM 1839 C CA  . ILE C 3 9   ? -16.914 -10.416 22.871  1.00 92.02 9   C 1 
ATOM 1840 C C   . ILE C 3 9   ? -16.874 -9.312  23.925  1.00 93.17 9   C 1 
ATOM 1841 O O   . ILE C 3 9   ? -16.962 -8.133  23.588  1.00 92.11 9   C 1 
ATOM 1842 C CB  . ILE C 3 9   ? -15.551 -10.679 22.209  1.00 90.20 9   C 1 
ATOM 1843 C CG1 . ILE C 3 9   ? -14.543 -11.154 23.264  1.00 79.79 9   C 1 
ATOM 1844 C CG2 . ILE C 3 9   ? -15.028 -9.456  21.421  1.00 79.32 9   C 1 
ATOM 1845 C CD1 . ILE C 3 9   ? -13.283 -11.777 22.658  1.00 75.16 9   C 1 
ATOM 1846 N N   . LYS C 3 10  ? -16.733 -9.692  25.200  1.00 93.52 10  C 1 
ATOM 1847 C CA  . LYS C 3 10  ? -16.555 -8.721  26.273  1.00 93.99 10  C 1 
ATOM 1848 C C   . LYS C 3 10  ? -15.198 -8.035  26.120  1.00 94.38 10  C 1 
ATOM 1849 O O   . LYS C 3 10  ? -14.187 -8.708  25.951  1.00 93.40 10  C 1 
ATOM 1850 C CB  . LYS C 3 10  ? -16.680 -9.384  27.644  1.00 93.25 10  C 1 
ATOM 1851 C CG  . LYS C 3 10  ? -18.122 -9.841  27.914  1.00 86.64 10  C 1 
ATOM 1852 C CD  . LYS C 3 10  ? -18.252 -10.414 29.327  1.00 82.59 10  C 1 
ATOM 1853 C CE  . LYS C 3 10  ? -19.700 -10.801 29.566  1.00 74.15 10  C 1 
ATOM 1854 N NZ  . LYS C 3 10  ? -19.914 -11.309 30.944  1.00 66.06 10  C 1 
ATOM 1855 N N   . ILE C 3 11  ? -15.171 -6.706  26.235  1.00 93.76 11  C 1 
ATOM 1856 C CA  . ILE C 3 11  ? -13.927 -5.957  26.118  1.00 94.89 11  C 1 
ATOM 1857 C C   . ILE C 3 11  ? -12.895 -6.370  27.171  1.00 95.16 11  C 1 
ATOM 1858 O O   . ILE C 3 11  ? -11.702 -6.405  26.884  1.00 94.39 11  C 1 
ATOM 1859 C CB  . ILE C 3 11  ? -14.200 -4.440  26.131  1.00 94.31 11  C 1 
ATOM 1860 C CG1 . ILE C 3 11  ? -12.937 -3.675  25.682  1.00 90.66 11  C 1 
ATOM 1861 C CG2 . ILE C 3 11  ? -14.709 -3.956  27.492  1.00 89.54 11  C 1 
ATOM 1862 C CD1 . ILE C 3 11  ? -13.197 -2.226  25.314  1.00 85.59 11  C 1 
ATOM 1863 N N   . THR C 3 12  ? -13.350 -6.778  28.356  1.00 95.47 12  C 1 
ATOM 1864 C CA  . THR C 3 12  ? -12.491 -7.267  29.447  1.00 95.28 12  C 1 
ATOM 1865 C C   . THR C 3 12  ? -11.683 -8.504  29.060  1.00 95.26 12  C 1 
ATOM 1866 O O   . THR C 3 12  ? -10.578 -8.699  29.564  1.00 94.18 12  C 1 
ATOM 1867 C CB  . THR C 3 12  ? -13.332 -7.596  30.688  1.00 94.82 12  C 1 
ATOM 1868 O OG1 . THR C 3 12  ? -14.402 -8.458  30.351  1.00 87.96 12  C 1 
ATOM 1869 C CG2 . THR C 3 12  ? -13.942 -6.339  31.300  1.00 86.76 12  C 1 
ATOM 1870 N N   . GLU C 3 13  ? -12.160 -9.310  28.120  1.00 95.22 13  C 1 
ATOM 1871 C CA  . GLU C 3 13  ? -11.421 -10.465 27.602  1.00 94.58 13  C 1 
ATOM 1872 C C   . GLU C 3 13  ? -10.356 -10.084 26.564  1.00 94.77 13  C 1 
ATOM 1873 O O   . GLU C 3 13  ? -9.424  -10.859 26.335  1.00 93.22 13  C 1 
ATOM 1874 C CB  . GLU C 3 13  ? -12.391 -11.468 26.979  1.00 93.22 13  C 1 
ATOM 1875 C CG  . GLU C 3 13  ? -13.362 -12.093 27.993  1.00 87.27 13  C 1 
ATOM 1876 C CD  . GLU C 3 13  ? -14.148 -13.269 27.397  1.00 81.67 13  C 1 
ATOM 1877 O OE1 . GLU C 3 13  ? -15.324 -13.430 27.747  1.00 74.07 13  C 1 
ATOM 1878 O OE2 . GLU C 3 13  ? -13.543 -14.038 26.621  1.00 75.64 13  C 1 
ATOM 1879 N N   . LEU C 3 14  ? -10.486 -8.916  25.934  1.00 94.87 14  C 1 
ATOM 1880 C CA  . LEU C 3 14  ? -9.537  -8.381  24.962  1.00 94.84 14  C 1 
ATOM 1881 C C   . LEU C 3 14  ? -8.488  -7.470  25.603  1.00 95.74 14  C 1 
ATOM 1882 O O   . LEU C 3 14  ? -7.359  -7.440  25.125  1.00 94.99 14  C 1 
ATOM 1883 C CB  . LEU C 3 14  ? -10.292 -7.616  23.868  1.00 93.66 14  C 1 
ATOM 1884 C CG  . LEU C 3 14  ? -11.134 -8.500  22.939  1.00 91.42 14  C 1 
ATOM 1885 C CD1 . LEU C 3 14  ? -11.965 -7.607  22.012  1.00 88.12 14  C 1 
ATOM 1886 C CD2 . LEU C 3 14  ? -10.244 -9.395  22.074  1.00 87.76 14  C 1 
ATOM 1887 N N   . ASN C 3 15  ? -8.836  -6.793  26.697  1.00 95.62 15  C 1 
ATOM 1888 C CA  . ASN C 3 15  ? -7.980  -5.832  27.388  1.00 96.31 15  C 1 
ATOM 1889 C C   . ASN C 3 15  ? -6.518  -6.286  27.563  1.00 96.56 15  C 1 
ATOM 1890 O O   . ASN C 3 15  ? -5.632  -5.513  27.193  1.00 95.91 15  C 1 
ATOM 1891 C CB  . ASN C 3 15  ? -8.618  -5.455  28.729  1.00 96.07 15  C 1 
ATOM 1892 C CG  . ASN C 3 15  ? -9.755  -4.447  28.603  1.00 95.85 15  C 1 
ATOM 1893 O OD1 . ASN C 3 15  ? -10.000 -3.867  27.564  1.00 91.83 15  C 1 
ATOM 1894 N ND2 . ASN C 3 15  ? -10.455 -4.184  29.691  1.00 91.33 15  C 1 
ATOM 1895 N N   . PRO C 3 16  ? -6.207  -7.530  27.997  1.00 95.88 16  C 1 
ATOM 1896 C CA  . PRO C 3 16  ? -4.816  -7.982  28.143  1.00 95.46 16  C 1 
ATOM 1897 C C   . PRO C 3 16  ? -3.983  -7.910  26.856  1.00 95.87 16  C 1 
ATOM 1898 O O   . PRO C 3 16  ? -2.766  -7.778  26.914  1.00 95.01 16  C 1 
ATOM 1899 C CB  . PRO C 3 16  ? -4.915  -9.428  28.642  1.00 94.52 16  C 1 
ATOM 1900 C CG  . PRO C 3 16  ? -6.282  -9.484  29.331  1.00 92.43 16  C 1 
ATOM 1901 C CD  . PRO C 3 16  ? -7.123  -8.554  28.462  1.00 95.09 16  C 1 
ATOM 1902 N N   . HIS C 3 17  ? -4.632  -7.980  25.697  1.00 96.51 17  C 1 
ATOM 1903 C CA  . HIS C 3 17  ? -3.973  -7.907  24.393  1.00 96.37 17  C 1 
ATOM 1904 C C   . HIS C 3 17  ? -3.866  -6.481  23.836  1.00 96.77 17  C 1 
ATOM 1905 O O   . HIS C 3 17  ? -3.172  -6.258  22.841  1.00 95.60 17  C 1 
ATOM 1906 C CB  . HIS C 3 17  ? -4.724  -8.812  23.403  1.00 95.50 17  C 1 
ATOM 1907 C CG  . HIS C 3 17  ? -4.813  -10.240 23.859  1.00 94.30 17  C 1 
ATOM 1908 N ND1 . HIS C 3 17  ? -3.781  -11.157 23.859  1.00 85.20 17  C 1 
ATOM 1909 C CD2 . HIS C 3 17  ? -5.914  -10.877 24.378  1.00 85.26 17  C 1 
ATOM 1910 C CE1 . HIS C 3 17  ? -4.247  -12.309 24.358  1.00 86.81 17  C 1 
ATOM 1911 N NE2 . HIS C 3 17  ? -5.547  -12.182 24.686  1.00 87.74 17  C 1 
ATOM 1912 N N   . LEU C 3 18  ? -4.554  -5.518  24.448  1.00 97.10 18  C 1 
ATOM 1913 C CA  . LEU C 3 18  ? -4.694  -4.144  23.963  1.00 97.35 18  C 1 
ATOM 1914 C C   . LEU C 3 18  ? -4.060  -3.109  24.899  1.00 97.79 18  C 1 
ATOM 1915 O O   . LEU C 3 18  ? -4.113  -1.904  24.623  1.00 97.00 18  C 1 
ATOM 1916 C CB  . LEU C 3 18  ? -6.187  -3.842  23.736  1.00 96.69 18  C 1 
ATOM 1917 C CG  . LEU C 3 18  ? -6.946  -4.835  22.838  1.00 95.79 18  C 1 
ATOM 1918 C CD1 . LEU C 3 18  ? -8.405  -4.381  22.706  1.00 93.61 18  C 1 
ATOM 1919 C CD2 . LEU C 3 18  ? -6.350  -4.958  21.439  1.00 93.28 18  C 1 
ATOM 1920 N N   . MET C 3 19  ? -3.452  -3.557  26.000  1.00 97.59 19  C 1 
ATOM 1921 C CA  . MET C 3 19  ? -2.959  -2.699  27.071  1.00 97.77 19  C 1 
ATOM 1922 C C   . MET C 3 19  ? -1.445  -2.706  27.207  1.00 97.99 19  C 1 
ATOM 1923 O O   . MET C 3 19  ? -0.771  -3.734  27.070  1.00 97.38 19  C 1 
ATOM 1924 C CB  . MET C 3 19  ? -3.627  -3.082  28.394  1.00 96.76 19  C 1 
ATOM 1925 C CG  . MET C 3 19  ? -5.100  -2.648  28.428  1.00 93.63 19  C 1 
ATOM 1926 S SD  . MET C 3 19  ? -5.996  -3.214  29.899  1.00 90.77 19  C 1 
ATOM 1927 C CE  . MET C 3 19  ? -5.159  -2.252  31.172  1.00 79.82 19  C 1 
ATOM 1928 N N   . CYS C 3 20  ? -0.884  -1.541  27.527  1.00 96.83 20  C 1 
ATOM 1929 C CA  . CYS C 3 20  ? 0.530   -1.360  27.815  1.00 97.32 20  C 1 
ATOM 1930 C C   . CYS C 3 20  ? 0.813   -1.669  29.288  1.00 97.14 20  C 1 
ATOM 1931 O O   . CYS C 3 20  ? 0.342   -0.962  30.164  1.00 95.71 20  C 1 
ATOM 1932 C CB  . CYS C 3 20  ? 0.911   0.077   27.458  1.00 97.09 20  C 1 
ATOM 1933 S SG  . CYS C 3 20  ? 2.661   0.378   27.833  1.00 97.02 20  C 1 
ATOM 1934 N N   . VAL C 3 21  ? 1.698   -2.643  29.544  1.00 97.57 21  C 1 
ATOM 1935 C CA  . VAL C 3 21  ? 2.086   -3.017  30.910  1.00 96.88 21  C 1 
ATOM 1936 C C   . VAL C 3 21  ? 2.818   -1.901  31.675  1.00 97.12 21  C 1 
ATOM 1937 O O   . VAL C 3 21  ? 2.819   -1.906  32.897  1.00 95.57 21  C 1 
ATOM 1938 C CB  . VAL C 3 21  ? 2.945   -4.291  30.920  1.00 95.78 21  C 1 
ATOM 1939 C CG1 . VAL C 3 21  ? 2.185   -5.468  30.301  1.00 86.88 21  C 1 
ATOM 1940 C CG2 . VAL C 3 21  ? 4.282   -4.106  30.191  1.00 88.27 21  C 1 
ATOM 1941 N N   . LEU C 3 22  ? 3.424   -0.933  30.971  1.00 96.79 22  C 1 
ATOM 1942 C CA  . LEU C 3 22  ? 4.169   0.157   31.617  1.00 96.55 22  C 1 
ATOM 1943 C C   . LEU C 3 22  ? 3.270   1.261   32.184  1.00 96.62 22  C 1 
ATOM 1944 O O   . LEU C 3 22  ? 3.654   1.914   33.148  1.00 95.18 22  C 1 
ATOM 1945 C CB  . LEU C 3 22  ? 5.167   0.761   30.620  1.00 96.42 22  C 1 
ATOM 1946 C CG  . LEU C 3 22  ? 6.299   -0.177  30.167  1.00 96.52 22  C 1 
ATOM 1947 C CD1 . LEU C 3 22  ? 7.161   0.544   29.134  1.00 93.84 22  C 1 
ATOM 1948 C CD2 . LEU C 3 22  ? 7.190   -0.606  31.328  1.00 93.48 22  C 1 
ATOM 1949 N N   . CYS C 3 23  ? 2.104   1.504   31.591  1.00 96.74 23  C 1 
ATOM 1950 C CA  . CYS C 3 23  ? 1.182   2.539   32.066  1.00 96.79 23  C 1 
ATOM 1951 C C   . CYS C 3 23  ? -0.172  1.991   32.539  1.00 96.62 23  C 1 
ATOM 1952 O O   . CYS C 3 23  ? -0.977  2.768   33.040  1.00 94.49 23  C 1 
ATOM 1953 C CB  . CYS C 3 23  ? 1.022   3.618   30.994  1.00 95.87 23  C 1 
ATOM 1954 S SG  . CYS C 3 23  ? 0.081   3.031   29.548  1.00 95.59 23  C 1 
ATOM 1955 N N   . GLY C 3 24  ? -0.452  0.706   32.335  1.00 96.92 24  C 1 
ATOM 1956 C CA  . GLY C 3 24  ? -1.728  0.085   32.697  1.00 96.50 24  C 1 
ATOM 1957 C C   . GLY C 3 24  ? -2.927  0.557   31.870  1.00 97.08 24  C 1 
ATOM 1958 O O   . GLY C 3 24  ? -4.058  0.261   32.223  1.00 95.01 24  C 1 
ATOM 1959 N N   . GLY C 3 25  ? -2.686  1.277   30.768  1.00 97.44 25  C 1 
ATOM 1960 C CA  . GLY C 3 25  ? -3.728  1.760   29.868  1.00 97.55 25  C 1 
ATOM 1961 C C   . GLY C 3 25  ? -3.645  1.150   28.474  1.00 97.86 25  C 1 
ATOM 1962 O O   . GLY C 3 25  ? -2.708  0.418   28.144  1.00 96.90 25  C 1 
ATOM 1963 N N   . TYR C 3 26  ? -4.609  1.483   27.623  1.00 98.18 26  C 1 
ATOM 1964 C CA  . TYR C 3 26  ? -4.602  1.067   26.225  1.00 98.16 26  C 1 
ATOM 1965 C C   . TYR C 3 26  ? -3.383  1.597   25.462  1.00 98.23 26  C 1 
ATOM 1966 O O   . TYR C 3 26  ? -2.842  2.659   25.763  1.00 97.70 26  C 1 
ATOM 1967 C CB  . TYR C 3 26  ? -5.896  1.498   25.528  1.00 97.90 26  C 1 
ATOM 1968 C CG  . TYR C 3 26  ? -7.119  0.758   25.991  1.00 97.90 26  C 1 
ATOM 1969 C CD1 . TYR C 3 26  ? -7.219  -0.632  25.786  1.00 96.83 26  C 1 
ATOM 1970 C CD2 . TYR C 3 26  ? -8.173  1.434   26.642  1.00 96.62 26  C 1 
ATOM 1971 C CE1 . TYR C 3 26  ? -8.352  -1.347  26.220  1.00 96.51 26  C 1 
ATOM 1972 C CE2 . TYR C 3 26  ? -9.303  0.734   27.078  1.00 96.12 26  C 1 
ATOM 1973 C CZ  . TYR C 3 26  ? -9.386  -0.659  26.872  1.00 97.23 26  C 1 
ATOM 1974 O OH  . TYR C 3 26  ? -10.485 -1.354  27.302  1.00 96.33 26  C 1 
ATOM 1975 N N   . PHE C 3 27  ? -2.958  0.852   24.438  1.00 97.86 27  C 1 
ATOM 1976 C CA  . PHE C 3 27  ? -1.897  1.293   23.551  1.00 97.81 27  C 1 
ATOM 1977 C C   . PHE C 3 27  ? -2.265  2.602   22.858  1.00 97.50 27  C 1 
ATOM 1978 O O   . PHE C 3 27  ? -3.304  2.702   22.208  1.00 96.71 27  C 1 
ATOM 1979 C CB  . PHE C 3 27  ? -1.575  0.228   22.501  1.00 97.81 27  C 1 
ATOM 1980 C CG  . PHE C 3 27  ? -0.965  -1.049  23.039  1.00 98.08 27  C 1 
ATOM 1981 C CD1 . PHE C 3 27  ? 0.235   -1.008  23.757  1.00 96.54 27  C 1 
ATOM 1982 C CD2 . PHE C 3 27  ? -1.590  -2.287  22.801  1.00 96.18 27  C 1 
ATOM 1983 C CE1 . PHE C 3 27  ? 0.809   -2.200  24.248  1.00 96.30 27  C 1 
ATOM 1984 C CE2 . PHE C 3 27  ? -1.023  -3.478  23.286  1.00 95.65 27  C 1 
ATOM 1985 C CZ  . PHE C 3 27  ? 0.173   -3.436  24.013  1.00 97.35 27  C 1 
ATOM 1986 N N   . ILE C 3 28  ? -1.371  3.578   22.945  1.00 96.09 28  C 1 
ATOM 1987 C CA  . ILE C 3 28  ? -1.403  4.812   22.162  1.00 95.68 28  C 1 
ATOM 1988 C C   . ILE C 3 28  ? -0.044  4.970   21.500  1.00 95.27 28  C 1 
ATOM 1989 O O   . ILE C 3 28  ? 0.982   4.920   22.177  1.00 94.85 28  C 1 
ATOM 1990 C CB  . ILE C 3 28  ? -1.765  6.021   23.038  1.00 95.47 28  C 1 
ATOM 1991 C CG1 . ILE C 3 28  ? -3.124  5.878   23.733  1.00 94.27 28  C 1 
ATOM 1992 C CG2 . ILE C 3 28  ? -1.712  7.313   22.192  1.00 94.80 28  C 1 
ATOM 1993 C CD1 . ILE C 3 28  ? -4.356  5.788   22.828  1.00 92.04 28  C 1 
ATOM 1994 N N   . ASP C 3 29  ? -0.049  5.132   20.180  1.00 94.50 29  C 1 
ATOM 1995 C CA  . ASP C 3 29  ? 1.133   5.066   19.318  1.00 93.95 29  C 1 
ATOM 1996 C C   . ASP C 3 29  ? 1.939   3.788   19.591  1.00 94.56 29  C 1 
ATOM 1997 O O   . ASP C 3 29  ? 3.113   3.819   19.946  1.00 93.78 29  C 1 
ATOM 1998 C CB  . ASP C 3 29  ? 1.945   6.367   19.407  1.00 92.90 29  C 1 
ATOM 1999 C CG  . ASP C 3 29  ? 1.146   7.598   18.968  1.00 88.95 29  C 1 
ATOM 2000 O OD1 . ASP C 3 29  ? 0.409   7.492   17.962  1.00 85.03 29  C 1 
ATOM 2001 O OD2 . ASP C 3 29  ? 1.274   8.661   19.621  1.00 82.34 29  C 1 
ATOM 2002 N N   . ALA C 3 30  ? 1.268   2.627   19.461  1.00 96.31 30  C 1 
ATOM 2003 C CA  . ALA C 3 30  ? 1.845   1.327   19.771  1.00 96.55 30  C 1 
ATOM 2004 C C   . ALA C 3 30  ? 3.229   1.152   19.129  1.00 96.34 30  C 1 
ATOM 2005 O O   . ALA C 3 30  ? 3.432   1.382   17.933  1.00 95.70 30  C 1 
ATOM 2006 C CB  . ALA C 3 30  ? 0.880   0.211   19.355  1.00 96.53 30  C 1 
ATOM 2007 N N   . THR C 3 31  ? 4.188   0.747   19.939  1.00 97.16 31  C 1 
ATOM 2008 C CA  . THR C 3 31  ? 5.588   0.598   19.554  1.00 97.49 31  C 1 
ATOM 2009 C C   . THR C 3 31  ? 6.085   -0.764  19.999  1.00 97.70 31  C 1 
ATOM 2010 O O   . THR C 3 31  ? 5.935   -1.133  21.157  1.00 97.32 31  C 1 
ATOM 2011 C CB  . THR C 3 31  ? 6.435   1.724   20.167  1.00 96.91 31  C 1 
ATOM 2012 O OG1 . THR C 3 31  ? 6.000   2.962   19.642  1.00 93.72 31  C 1 
ATOM 2013 C CG2 . THR C 3 31  ? 7.907   1.602   19.808  1.00 93.95 31  C 1 
ATOM 2014 N N   . THR C 3 32  ? 6.685   -1.512  19.078  1.00 97.56 32  C 1 
ATOM 2015 C CA  . THR C 3 32  ? 7.071   -2.906  19.276  1.00 97.63 32  C 1 
ATOM 2016 C C   . THR C 3 32  ? 8.592   -3.060  19.255  1.00 97.50 32  C 1 
ATOM 2017 O O   . THR C 3 32  ? 9.271   -2.532  18.371  1.00 96.99 32  C 1 
ATOM 2018 C CB  . THR C 3 32  ? 6.382   -3.790  18.228  1.00 97.42 32  C 1 
ATOM 2019 O OG1 . THR C 3 32  ? 4.983   -3.708  18.393  1.00 94.65 32  C 1 
ATOM 2020 C CG2 . THR C 3 32  ? 6.737   -5.268  18.354  1.00 94.85 32  C 1 
ATOM 2021 N N   . ILE C 3 33  ? 9.123   -3.824  20.215  1.00 97.66 33  C 1 
ATOM 2022 C CA  . ILE C 3 33  ? 10.529  -4.249  20.249  1.00 97.62 33  C 1 
ATOM 2023 C C   . ILE C 3 33  ? 10.722  -5.354  19.208  1.00 97.36 33  C 1 
ATOM 2024 O O   . ILE C 3 33  ? 10.121  -6.419  19.303  1.00 96.45 33  C 1 
ATOM 2025 C CB  . ILE C 3 33  ? 10.932  -4.725  21.655  1.00 97.69 33  C 1 
ATOM 2026 C CG1 . ILE C 3 33  ? 10.808  -3.583  22.691  1.00 96.87 33  C 1 
ATOM 2027 C CG2 . ILE C 3 33  ? 12.367  -5.277  21.630  1.00 96.83 33  C 1 
ATOM 2028 C CD1 . ILE C 3 33  ? 11.021  -4.018  24.142  1.00 96.10 33  C 1 
ATOM 2029 N N   . ILE C 3 34  ? 11.616  -5.153  18.235  1.00 96.67 34  C 1 
ATOM 2030 C CA  . ILE C 3 34  ? 11.738  -6.064  17.079  1.00 95.97 34  C 1 
ATOM 2031 C C   . ILE C 3 34  ? 12.359  -7.433  17.411  1.00 96.07 34  C 1 
ATOM 2032 O O   . ILE C 3 34  ? 12.268  -8.361  16.614  1.00 94.30 34  C 1 
ATOM 2033 C CB  . ILE C 3 34  ? 12.485  -5.394  15.909  1.00 94.20 34  C 1 
ATOM 2034 C CG1 . ILE C 3 34  ? 13.989  -5.193  16.220  1.00 88.67 34  C 1 
ATOM 2035 C CG2 . ILE C 3 34  ? 11.786  -4.075  15.526  1.00 87.47 34  C 1 
ATOM 2036 C CD1 . ILE C 3 34  ? 14.802  -4.614  15.048  1.00 86.53 34  C 1 
ATOM 2037 N N   . GLU C 3 35  ? 13.030  -7.575  18.564  1.00 95.80 35  C 1 
ATOM 2038 C CA  . GLU C 3 35  ? 13.657  -8.832  18.964  1.00 95.12 35  C 1 
ATOM 2039 C C   . GLU C 3 35  ? 12.682  -9.839  19.579  1.00 95.40 35  C 1 
ATOM 2040 O O   . GLU C 3 35  ? 12.807  -11.035 19.320  1.00 93.05 35  C 1 
ATOM 2041 C CB  . GLU C 3 35  ? 14.833  -8.576  19.917  1.00 93.53 35  C 1 
ATOM 2042 C CG  . GLU C 3 35  ? 16.059  -7.941  19.252  1.00 86.12 35  C 1 
ATOM 2043 C CD  . GLU C 3 35  ? 16.594  -8.759  18.058  1.00 85.10 35  C 1 
ATOM 2044 O OE1 . GLU C 3 35  ? 17.204  -8.167  17.143  1.00 78.50 35  C 1 
ATOM 2045 O OE2 . GLU C 3 35  ? 16.320  -9.973  17.928  1.00 79.98 35  C 1 
ATOM 2046 N N   . CYS C 3 36  ? 11.715  -9.367  20.366  1.00 96.22 36  C 1 
ATOM 2047 C CA  . CYS C 3 36  ? 10.782  -10.197 21.121  1.00 96.46 36  C 1 
ATOM 2048 C C   . CYS C 3 36  ? 9.310   -9.951  20.782  1.00 96.89 36  C 1 
ATOM 2049 O O   . CYS C 3 36  ? 8.443   -10.687 21.253  1.00 95.88 36  C 1 
ATOM 2050 C CB  . CYS C 3 36  ? 11.056  -10.004 22.616  1.00 95.78 36  C 1 
ATOM 2051 S SG  . CYS C 3 36  ? 10.818  -8.256  23.091  1.00 95.00 36  C 1 
ATOM 2052 N N   . LEU C 3 37  ? 9.016   -8.945  19.974  1.00 96.98 37  C 1 
ATOM 2053 C CA  . LEU C 3 37  ? 7.674   -8.531  19.566  1.00 97.37 37  C 1 
ATOM 2054 C C   . LEU C 3 37  ? 6.729   -8.154  20.721  1.00 97.40 37  C 1 
ATOM 2055 O O   . LEU C 3 37  ? 5.512   -8.180  20.556  1.00 96.04 37  C 1 
ATOM 2056 C CB  . LEU C 3 37  ? 7.053   -9.532  18.577  1.00 97.00 37  C 1 
ATOM 2057 C CG  . LEU C 3 37  ? 7.901   -9.825  17.326  1.00 96.37 37  C 1 
ATOM 2058 C CD1 . LEU C 3 37  ? 7.123   -10.788 16.423  1.00 94.33 37  C 1 
ATOM 2059 C CD2 . LEU C 3 37  ? 8.215   -8.564  16.515  1.00 94.01 37  C 1 
ATOM 2060 N N   . HIS C 3 38  ? 7.271   -7.741  21.858  1.00 97.35 38  C 1 
ATOM 2061 C CA  . HIS C 3 38  ? 6.468   -7.113  22.905  1.00 97.50 38  C 1 
ATOM 2062 C C   . HIS C 3 38  ? 6.207   -5.642  22.562  1.00 97.66 38  C 1 
ATOM 2063 O O   . HIS C 3 38  ? 7.091   -4.936  22.061  1.00 97.18 38  C 1 
ATOM 2064 C CB  . HIS C 3 38  ? 7.139   -7.270  24.267  1.00 97.47 38  C 1 
ATOM 2065 C CG  . HIS C 3 38  ? 7.173   -8.698  24.723  1.00 97.39 38  C 1 
ATOM 2066 N ND1 . HIS C 3 38  ? 8.293   -9.456  24.927  1.00 93.69 38  C 1 
ATOM 2067 C CD2 . HIS C 3 38  ? 6.098   -9.507  24.986  1.00 93.07 38  C 1 
ATOM 2068 C CE1 . HIS C 3 38  ? 7.911   -10.690 25.311  1.00 93.83 38  C 1 
ATOM 2069 N NE2 . HIS C 3 38  ? 6.578   -10.762 25.354  1.00 94.23 38  C 1 
ATOM 2070 N N   . SER C 3 39  ? 4.992   -5.191  22.841  1.00 97.81 39  C 1 
ATOM 2071 C CA  . SER C 3 39  ? 4.500   -3.878  22.448  1.00 97.99 39  C 1 
ATOM 2072 C C   . SER C 3 39  ? 4.133   -3.015  23.655  1.00 98.14 39  C 1 
ATOM 2073 O O   . SER C 3 39  ? 3.693   -3.515  24.685  1.00 97.63 39  C 1 
ATOM 2074 C CB  . SER C 3 39  ? 3.300   -4.010  21.500  1.00 97.57 39  C 1 
ATOM 2075 O OG  . SER C 3 39  ? 3.675   -4.745  20.344  1.00 95.73 39  C 1 
ATOM 2076 N N   . PHE C 3 40  ? 4.301   -1.706  23.487  1.00 98.15 40  C 1 
ATOM 2077 C CA  . PHE C 3 40  ? 4.098   -0.690  24.518  1.00 98.26 40  C 1 
ATOM 2078 C C   . PHE C 3 40  ? 3.592   0.600   23.865  1.00 98.22 40  C 1 
ATOM 2079 O O   . PHE C 3 40  ? 3.699   0.759   22.647  1.00 97.59 40  C 1 
ATOM 2080 C CB  . PHE C 3 40  ? 5.430   -0.438  25.238  1.00 98.11 40  C 1 
ATOM 2081 C CG  . PHE C 3 40  ? 6.125   -1.686  25.732  1.00 98.26 40  C 1 
ATOM 2082 C CD1 . PHE C 3 40  ? 5.832   -2.212  27.003  1.00 96.75 40  C 1 
ATOM 2083 C CD2 . PHE C 3 40  ? 7.030   -2.365  24.905  1.00 96.87 40  C 1 
ATOM 2084 C CE1 . PHE C 3 40  ? 6.420   -3.398  27.434  1.00 96.37 40  C 1 
ATOM 2085 C CE2 . PHE C 3 40  ? 7.633   -3.567  25.334  1.00 96.21 40  C 1 
ATOM 2086 C CZ  . PHE C 3 40  ? 7.323   -4.082  26.601  1.00 97.17 40  C 1 
ATOM 2087 N N   . CYS C 3 41  ? 3.075   1.543   24.644  1.00 97.78 41  C 1 
ATOM 2088 C CA  . CYS C 3 41  ? 2.895   2.900   24.134  1.00 97.92 41  C 1 
ATOM 2089 C C   . CYS C 3 41  ? 4.259   3.495   23.752  1.00 97.82 41  C 1 
ATOM 2090 O O   . CYS C 3 41  ? 5.236   3.285   24.468  1.00 97.25 41  C 1 
ATOM 2091 C CB  . CYS C 3 41  ? 2.225   3.785   25.190  1.00 97.73 41  C 1 
ATOM 2092 S SG  . CYS C 3 41  ? 0.582   3.157   25.672  1.00 96.66 41  C 1 
ATOM 2093 N N   . LYS C 3 42  ? 4.321   4.312   22.684  1.00 96.96 42  C 1 
ATOM 2094 C CA  . LYS C 3 42  ? 5.544   5.027   22.271  1.00 96.68 42  C 1 
ATOM 2095 C C   . LYS C 3 42  ? 6.197   5.744   23.461  1.00 96.62 42  C 1 
ATOM 2096 O O   . LYS C 3 42  ? 7.354   5.476   23.768  1.00 96.37 42  C 1 
ATOM 2097 C CB  . LYS C 3 42  ? 5.211   6.009   21.132  1.00 95.70 42  C 1 
ATOM 2098 C CG  . LYS C 3 42  ? 6.428   6.860   20.682  1.00 94.64 42  C 1 
ATOM 2099 C CD  . LYS C 3 42  ? 6.018   7.965   19.688  1.00 92.64 42  C 1 
ATOM 2100 C CE  . LYS C 3 42  ? 7.164   8.967   19.476  1.00 88.16 42  C 1 
ATOM 2101 N NZ  . LYS C 3 42  ? 6.704   10.265  18.936  1.00 84.28 42  C 1 
ATOM 2102 N N   . THR C 3 43  ? 5.438   6.581   24.145  1.00 97.46 43  C 1 
ATOM 2103 C CA  . THR C 3 43  ? 5.949   7.368   25.280  1.00 97.18 43  C 1 
ATOM 2104 C C   . THR C 3 43  ? 6.482   6.503   26.417  1.00 97.28 43  C 1 
ATOM 2105 O O   . THR C 3 43  ? 7.528   6.803   26.986  1.00 96.56 43  C 1 
ATOM 2106 C CB  . THR C 3 43  ? 4.848   8.277   25.833  1.00 96.33 43  C 1 
ATOM 2107 O OG1 . THR C 3 43  ? 3.704   7.533   26.190  1.00 89.77 43  C 1 
ATOM 2108 C CG2 . THR C 3 43  ? 4.399   9.307   24.806  1.00 89.81 43  C 1 
ATOM 2109 N N   . CYS C 3 44  ? 5.806   5.395   26.733  1.00 97.22 44  C 1 
ATOM 2110 C CA  . CYS C 3 44  ? 6.197   4.499   27.813  1.00 97.42 44  C 1 
ATOM 2111 C C   . CYS C 3 44  ? 7.529   3.804   27.502  1.00 97.58 44  C 1 
ATOM 2112 O O   . CYS C 3 44  ? 8.435   3.820   28.329  1.00 96.80 44  C 1 
ATOM 2113 C CB  . CYS C 3 44  ? 5.096   3.462   28.057  1.00 97.29 44  C 1 
ATOM 2114 S SG  . CYS C 3 44  ? 3.544   4.257   28.575  1.00 96.26 44  C 1 
ATOM 2115 N N   . ILE C 3 45  ? 7.663   3.216   26.308  1.00 97.70 45  C 1 
ATOM 2116 C CA  . ILE C 3 45  ? 8.869   2.458   25.963  1.00 97.76 45  C 1 
ATOM 2117 C C   . ILE C 3 45  ? 10.071  3.362   25.710  1.00 97.50 45  C 1 
ATOM 2118 O O   . ILE C 3 45  ? 11.171  2.999   26.101  1.00 97.22 45  C 1 
ATOM 2119 C CB  . ILE C 3 45  ? 8.601   1.468   24.812  1.00 97.61 45  C 1 
ATOM 2120 C CG1 . ILE C 3 45  ? 9.732   0.429   24.631  1.00 96.47 45  C 1 
ATOM 2121 C CG2 . ILE C 3 45  ? 8.353   2.188   23.476  1.00 96.70 45  C 1 
ATOM 2122 C CD1 . ILE C 3 45  ? 9.986   -0.430  25.878  1.00 95.25 45  C 1 
ATOM 2123 N N   . VAL C 3 46  ? 9.879   4.547   25.117  1.00 97.60 46  C 1 
ATOM 2124 C CA  . VAL C 3 46  ? 10.968  5.505   24.904  1.00 97.21 46  C 1 
ATOM 2125 C C   . VAL C 3 46  ? 11.567  5.921   26.248  1.00 96.93 46  C 1 
ATOM 2126 O O   . VAL C 3 46  ? 12.766  5.741   26.435  1.00 96.06 46  C 1 
ATOM 2127 C CB  . VAL C 3 46  ? 10.510  6.713   24.060  1.00 96.66 46  C 1 
ATOM 2128 C CG1 . VAL C 3 46  ? 11.559  7.824   24.008  1.00 94.02 46  C 1 
ATOM 2129 C CG2 . VAL C 3 46  ? 10.261  6.275   22.609  1.00 94.08 46  C 1 
ATOM 2130 N N   . ARG C 3 47  ? 10.736  6.343   27.199  1.00 97.44 47  C 1 
ATOM 2131 C CA  . ARG C 3 47  ? 11.197  6.713   28.554  1.00 96.82 47  C 1 
ATOM 2132 C C   . ARG C 3 47  ? 11.846  5.552   29.303  1.00 96.99 47  C 1 
ATOM 2133 O O   . ARG C 3 47  ? 12.870  5.728   29.951  1.00 96.04 47  C 1 
ATOM 2134 C CB  . ARG C 3 47  ? 10.009  7.226   29.377  1.00 95.87 47  C 1 
ATOM 2135 C CG  . ARG C 3 47  ? 9.593   8.634   28.943  1.00 88.81 47  C 1 
ATOM 2136 C CD  . ARG C 3 47  ? 8.354   9.032   29.753  1.00 86.20 47  C 1 
ATOM 2137 N NE  . ARG C 3 47  ? 8.050   10.450  29.569  1.00 78.70 47  C 1 
ATOM 2138 C CZ  . ARG C 3 47  ? 7.063   11.114  30.152  1.00 72.39 47  C 1 
ATOM 2139 N NH1 . ARG C 3 47  ? 6.154   10.522  30.883  1.00 64.98 47  C 1 
ATOM 2140 N NH2 . ARG C 3 47  ? 6.999   12.384  30.027  1.00 64.04 47  C 1 
ATOM 2141 N N   . TYR C 3 48  ? 11.282  4.357   29.199  1.00 96.80 48  C 1 
ATOM 2142 C CA  . TYR C 3 48  ? 11.868  3.181   29.845  1.00 96.99 48  C 1 
ATOM 2143 C C   . TYR C 3 48  ? 13.264  2.858   29.285  1.00 96.51 48  C 1 
ATOM 2144 O O   . TYR C 3 48  ? 14.188  2.555   30.038  1.00 95.57 48  C 1 
ATOM 2145 C CB  . TYR C 3 48  ? 10.902  2.003   29.679  1.00 96.71 48  C 1 
ATOM 2146 C CG  . TYR C 3 48  ? 11.431  0.727   30.273  1.00 96.12 48  C 1 
ATOM 2147 C CD1 . TYR C 3 48  ? 12.195  -0.163  29.490  1.00 93.16 48  C 1 
ATOM 2148 C CD2 . TYR C 3 48  ? 11.193  0.419   31.634  1.00 93.25 48  C 1 
ATOM 2149 C CE1 . TYR C 3 48  ? 12.716  -1.334  30.049  1.00 92.58 48  C 1 
ATOM 2150 C CE2 . TYR C 3 48  ? 11.707  -0.754  32.200  1.00 91.60 48  C 1 
ATOM 2151 C CZ  . TYR C 3 48  ? 12.468  -1.629  31.403  1.00 92.68 48  C 1 
ATOM 2152 O OH  . TYR C 3 48  ? 12.974  -2.778  31.943  1.00 90.58 48  C 1 
ATOM 2153 N N   . LEU C 3 49  ? 13.445  2.969   27.973  1.00 96.98 49  C 1 
ATOM 2154 C CA  . LEU C 3 49  ? 14.712  2.673   27.301  1.00 96.53 49  C 1 
ATOM 2155 C C   . LEU C 3 49  ? 15.783  3.760   27.477  1.00 96.02 49  C 1 
ATOM 2156 O O   . LEU C 3 49  ? 16.923  3.543   27.064  1.00 94.31 49  C 1 
ATOM 2157 C CB  . LEU C 3 49  ? 14.442  2.369   25.817  1.00 96.56 49  C 1 
ATOM 2158 C CG  . LEU C 3 49  ? 13.653  1.077   25.545  1.00 96.40 49  C 1 
ATOM 2159 C CD1 . LEU C 3 49  ? 13.428  0.937   24.032  1.00 94.87 49  C 1 
ATOM 2160 C CD2 . LEU C 3 49  ? 14.372  -0.181  26.031  1.00 94.83 49  C 1 
ATOM 2161 N N   . GLU C 3 50  ? 15.465  4.883   28.098  1.00 96.11 50  C 1 
ATOM 2162 C CA  . GLU C 3 50  ? 16.472  5.846   28.561  1.00 95.23 50  C 1 
ATOM 2163 C C   . GLU C 3 50  ? 17.292  5.292   29.734  1.00 94.93 50  C 1 
ATOM 2164 O O   . GLU C 3 50  ? 18.473  5.611   29.879  1.00 92.25 50  C 1 
ATOM 2165 C CB  . GLU C 3 50  ? 15.794  7.162   28.971  1.00 94.17 50  C 1 
ATOM 2166 C CG  . GLU C 3 50  ? 15.245  7.946   27.770  1.00 88.34 50  C 1 
ATOM 2167 C CD  . GLU C 3 50  ? 14.336  9.126   28.147  1.00 81.83 50  C 1 
ATOM 2168 O OE1 . GLU C 3 50  ? 13.816  9.774   27.202  1.00 75.07 50  C 1 
ATOM 2169 O OE2 . GLU C 3 50  ? 14.120  9.378   29.356  1.00 76.37 50  C 1 
ATOM 2170 N N   . THR C 3 51  ? 16.682  4.420   30.547  1.00 94.56 51  C 1 
ATOM 2171 C CA  . THR C 3 51  ? 17.311  3.878   31.761  1.00 94.12 51  C 1 
ATOM 2172 C C   . THR C 3 51  ? 17.608  2.385   31.695  1.00 94.42 51  C 1 
ATOM 2173 O O   . THR C 3 51  ? 18.449  1.886   32.444  1.00 91.94 51  C 1 
ATOM 2174 C CB  . THR C 3 51  ? 16.429  4.168   32.986  1.00 92.58 51  C 1 
ATOM 2175 O OG1 . THR C 3 51  ? 15.156  3.580   32.838  1.00 85.65 51  C 1 
ATOM 2176 C CG2 . THR C 3 51  ? 16.220  5.665   33.207  1.00 82.47 51  C 1 
ATOM 2177 N N   . SER C 3 52  ? 16.972  1.646   30.778  1.00 94.60 52  C 1 
ATOM 2178 C CA  . SER C 3 52  ? 17.160  0.212   30.594  1.00 94.71 52  C 1 
ATOM 2179 C C   . SER C 3 52  ? 17.385  -0.153  29.127  1.00 95.27 52  C 1 
ATOM 2180 O O   . SER C 3 52  ? 16.946  0.532   28.212  1.00 94.10 52  C 1 
ATOM 2181 C CB  . SER C 3 52  ? 15.957  -0.543  31.166  1.00 93.83 52  C 1 
ATOM 2182 O OG  . SER C 3 52  ? 16.154  -1.942  31.046  1.00 89.30 52  C 1 
ATOM 2183 N N   . LYS C 3 53  ? 18.069  -1.269  28.892  1.00 95.90 53  C 1 
ATOM 2184 C CA  . LYS C 3 53  ? 18.302  -1.840  27.552  1.00 96.00 53  C 1 
ATOM 2185 C C   . LYS C 3 53  ? 17.602  -3.181  27.358  1.00 96.40 53  C 1 
ATOM 2186 O O   . LYS C 3 53  ? 17.843  -3.855  26.357  1.00 94.79 53  C 1 
ATOM 2187 C CB  . LYS C 3 53  ? 19.802  -1.948  27.281  1.00 94.52 53  C 1 
ATOM 2188 C CG  . LYS C 3 53  ? 20.484  -0.571  27.288  1.00 90.76 53  C 1 
ATOM 2189 C CD  . LYS C 3 53  ? 21.986  -0.704  27.037  1.00 86.36 53  C 1 
ATOM 2190 C CE  . LYS C 3 53  ? 22.621  0.674   27.194  1.00 78.20 53  C 1 
ATOM 2191 N NZ  . LYS C 3 53  ? 24.092  0.591   27.162  1.00 70.00 53  C 1 
ATOM 2192 N N   . TYR C 3 54  ? 16.763  -3.577  28.299  1.00 95.93 54  C 1 
ATOM 2193 C CA  . TYR C 3 54  ? 16.083  -4.859  28.333  1.00 96.22 54  C 1 
ATOM 2194 C C   . TYR C 3 54  ? 14.577  -4.680  28.173  1.00 96.59 54  C 1 
ATOM 2195 O O   . TYR C 3 54  ? 14.025  -3.637  28.510  1.00 94.70 54  C 1 
ATOM 2196 C CB  . TYR C 3 54  ? 16.460  -5.595  29.617  1.00 95.43 54  C 1 
ATOM 2197 C CG  . TYR C 3 54  ? 17.950  -5.852  29.736  1.00 95.10 54  C 1 
ATOM 2198 C CD1 . TYR C 3 54  ? 18.521  -6.999  29.151  1.00 90.36 54  C 1 
ATOM 2199 C CD2 . TYR C 3 54  ? 18.781  -4.945  30.422  1.00 90.26 54  C 1 
ATOM 2200 C CE1 . TYR C 3 54  ? 19.905  -7.238  29.239  1.00 89.54 54  C 1 
ATOM 2201 C CE2 . TYR C 3 54  ? 20.166  -5.172  30.523  1.00 88.84 54  C 1 
ATOM 2202 C CZ  . TYR C 3 54  ? 20.717  -6.322  29.930  1.00 91.62 54  C 1 
ATOM 2203 O OH  . TYR C 3 54  ? 22.076  -6.558  30.021  1.00 89.54 54  C 1 
ATOM 2204 N N   . CYS C 3 55  ? 13.911  -5.685  27.617  1.00 95.26 55  C 1 
ATOM 2205 C CA  . CYS C 3 55  ? 12.462  -5.654  27.457  1.00 96.29 55  C 1 
ATOM 2206 C C   . CYS C 3 55  ? 11.769  -5.696  28.826  1.00 96.29 55  C 1 
ATOM 2207 O O   . CYS C 3 55  ? 12.029  -6.631  29.577  1.00 95.49 55  C 1 
ATOM 2208 C CB  . CYS C 3 55  ? 12.038  -6.835  26.582  1.00 96.21 55  C 1 
ATOM 2209 S SG  . CYS C 3 55  ? 10.223  -6.893  26.416  1.00 96.21 55  C 1 
ATOM 2210 N N   . PRO C 3 56  ? 10.820  -4.801  29.126  1.00 96.88 56  C 1 
ATOM 2211 C CA  . PRO C 3 56  ? 10.095  -4.807  30.396  1.00 96.36 56  C 1 
ATOM 2212 C C   . PRO C 3 56  ? 9.329   -6.099  30.711  1.00 96.30 56  C 1 
ATOM 2213 O O   . PRO C 3 56  ? 9.013   -6.345  31.872  1.00 94.73 56  C 1 
ATOM 2214 C CB  . PRO C 3 56  ? 9.098   -3.643  30.298  1.00 95.86 56  C 1 
ATOM 2215 C CG  . PRO C 3 56  ? 9.720   -2.710  29.273  1.00 94.98 56  C 1 
ATOM 2216 C CD  . PRO C 3 56  ? 10.447  -3.656  28.321  1.00 96.59 56  C 1 
ATOM 2217 N N   . ILE C 3 57  ? 8.993   -6.903  29.699  1.00 96.09 57  C 1 
ATOM 2218 C CA  . ILE C 3 57  ? 8.174   -8.111  29.866  1.00 95.45 57  C 1 
ATOM 2219 C C   . ILE C 3 57  ? 9.033   -9.373  29.943  1.00 95.21 57  C 1 
ATOM 2220 O O   . ILE C 3 57  ? 8.783   -10.230 30.779  1.00 92.57 57  C 1 
ATOM 2221 C CB  . ILE C 3 57  ? 7.125   -8.215  28.733  1.00 94.85 57  C 1 
ATOM 2222 C CG1 . ILE C 3 57  ? 6.146   -7.016  28.791  1.00 92.63 57  C 1 
ATOM 2223 C CG2 . ILE C 3 57  ? 6.354   -9.545  28.812  1.00 92.47 57  C 1 
ATOM 2224 C CD1 . ILE C 3 57  ? 5.145   -6.956  27.624  1.00 89.50 57  C 1 
ATOM 2225 N N   . CYS C 3 58  ? 9.999   -9.533  29.036  1.00 95.01 58  C 1 
ATOM 2226 C CA  . CYS C 3 58  ? 10.738  -10.789 28.878  1.00 94.90 58  C 1 
ATOM 2227 C C   . CYS C 3 58  ? 12.237  -10.687 29.169  1.00 94.84 58  C 1 
ATOM 2228 O O   . CYS C 3 58  ? 12.964  -11.653 28.944  1.00 91.90 58  C 1 
ATOM 2229 C CB  . CYS C 3 58  ? 10.466  -11.370 27.488  1.00 93.74 58  C 1 
ATOM 2230 S SG  . CYS C 3 58  ? 11.265  -10.371 26.187  1.00 93.47 58  C 1 
ATOM 2231 N N   . ASP C 3 59  ? 12.717  -9.533  29.588  1.00 94.10 59  C 1 
ATOM 2232 C CA  . ASP C 3 59  ? 14.103  -9.232  29.953  1.00 94.20 59  C 1 
ATOM 2233 C C   . ASP C 3 59  ? 15.151  -9.497  28.846  1.00 94.47 59  C 1 
ATOM 2234 O O   . ASP C 3 59  ? 16.363  -9.510  29.079  1.00 91.65 59  C 1 
ATOM 2235 C CB  . ASP C 3 59  ? 14.416  -9.890  31.305  1.00 93.12 59  C 1 
ATOM 2236 C CG  . ASP C 3 59  ? 15.402  -9.079  32.144  1.00 84.45 59  C 1 
ATOM 2237 O OD1 . ASP C 3 59  ? 15.473  -7.845  31.950  1.00 77.45 59  C 1 
ATOM 2238 O OD2 . ASP C 3 59  ? 16.063  -9.707  33.004  1.00 74.33 59  C 1 
ATOM 2239 N N   . VAL C 3 60  ? 14.709  -9.695  27.597  1.00 95.85 60  C 1 
ATOM 2240 C CA  . VAL C 3 60  ? 15.615  -9.825  26.453  1.00 95.54 60  C 1 
ATOM 2241 C C   . VAL C 3 60  ? 16.290  -8.484  26.175  1.00 95.94 60  C 1 
ATOM 2242 O O   . VAL C 3 60  ? 15.631  -7.445  26.123  1.00 94.81 60  C 1 
ATOM 2243 C CB  . VAL C 3 60  ? 14.876  -10.363 25.218  1.00 93.42 60  C 1 
ATOM 2244 C CG1 . VAL C 3 60  ? 15.660  -10.214 23.914  1.00 81.50 60  C 1 
ATOM 2245 C CG2 . VAL C 3 60  ? 14.595  -11.858 25.400  1.00 82.66 60  C 1 
ATOM 2246 N N   . GLN C 3 61  ? 17.599  -8.523  25.915  1.00 96.10 61  C 1 
ATOM 2247 C CA  . GLN C 3 61  ? 18.341  -7.333  25.519  1.00 96.29 61  C 1 
ATOM 2248 C C   . GLN C 3 61  ? 17.810  -6.782  24.189  1.00 95.89 61  C 1 
ATOM 2249 O O   . GLN C 3 61  ? 17.897  -7.433  23.149  1.00 94.41 61  C 1 
ATOM 2250 C CB  . GLN C 3 61  ? 19.846  -7.651  25.457  1.00 95.76 61  C 1 
ATOM 2251 C CG  . GLN C 3 61  ? 20.670  -6.379  25.209  1.00 93.55 61  C 1 
ATOM 2252 C CD  . GLN C 3 61  ? 22.181  -6.651  25.257  1.00 92.12 61  C 1 
ATOM 2253 O OE1 . GLN C 3 61  ? 22.741  -7.367  24.446  1.00 85.13 61  C 1 
ATOM 2254 N NE2 . GLN C 3 61  ? 22.879  -6.074  26.206  1.00 83.36 61  C 1 
ATOM 2255 N N   . VAL C 3 62  ? 17.305  -5.557  24.213  1.00 96.32 62  C 1 
ATOM 2256 C CA  . VAL C 3 62  ? 16.766  -4.866  23.034  1.00 96.14 62  C 1 
ATOM 2257 C C   . VAL C 3 62  ? 17.886  -4.504  22.069  1.00 95.64 62  C 1 
ATOM 2258 O O   . VAL C 3 62  ? 17.808  -4.783  20.875  1.00 93.95 62  C 1 
ATOM 2259 C CB  . VAL C 3 62  ? 15.988  -3.601  23.451  1.00 95.68 62  C 1 
ATOM 2260 C CG1 . VAL C 3 62  ? 15.373  -2.905  22.231  1.00 92.13 62  C 1 
ATOM 2261 C CG2 . VAL C 3 62  ? 14.861  -3.928  24.437  1.00 92.69 62  C 1 
ATOM 2262 N N   . HIS C 3 63  ? 18.945  -3.882  22.585  1.00 95.26 63  C 1 
ATOM 2263 C CA  . HIS C 3 63  ? 20.155  -3.557  21.840  1.00 95.10 63  C 1 
ATOM 2264 C C   . HIS C 3 63  ? 21.319  -3.331  22.813  1.00 94.96 63  C 1 
ATOM 2265 O O   . HIS C 3 63  ? 21.120  -2.854  23.930  1.00 93.54 63  C 1 
ATOM 2266 C CB  . HIS C 3 63  ? 19.910  -2.304  20.993  1.00 94.22 63  C 1 
ATOM 2267 C CG  . HIS C 3 63  ? 21.014  -2.017  20.014  1.00 94.12 63  C 1 
ATOM 2268 N ND1 . HIS C 3 63  ? 22.078  -1.166  20.208  1.00 85.20 63  C 1 
ATOM 2269 C CD2 . HIS C 3 63  ? 21.176  -2.553  18.762  1.00 84.39 63  C 1 
ATOM 2270 C CE1 . HIS C 3 63  ? 22.847  -1.195  19.104  1.00 86.30 63  C 1 
ATOM 2271 N NE2 . HIS C 3 63  ? 22.327  -2.033  18.205  1.00 88.04 63  C 1 
ATOM 2272 N N   . LYS C 3 64  ? 22.559  -3.612  22.378  1.00 94.92 64  C 1 
ATOM 2273 C CA  . LYS C 3 64  ? 23.743  -3.488  23.244  1.00 94.51 64  C 1 
ATOM 2274 C C   . LYS C 3 64  ? 24.012  -2.056  23.719  1.00 94.67 64  C 1 
ATOM 2275 O O   . LYS C 3 64  ? 24.375  -1.851  24.874  1.00 91.39 64  C 1 
ATOM 2276 C CB  . LYS C 3 64  ? 24.982  -4.044  22.509  1.00 92.92 64  C 1 
ATOM 2277 C CG  . LYS C 3 64  ? 24.900  -5.561  22.274  1.00 81.62 64  C 1 
ATOM 2278 C CD  . LYS C 3 64  ? 26.199  -6.084  21.649  1.00 77.34 64  C 1 
ATOM 2279 C CE  . LYS C 3 64  ? 26.142  -7.606  21.475  1.00 65.56 64  C 1 
ATOM 2280 N NZ  . LYS C 3 64  ? 27.431  -8.159  20.982  1.00 57.60 64  C 1 
ATOM 2281 N N   . THR C 3 65  ? 23.844  -1.074  22.839  1.00 94.14 65  C 1 
ATOM 2282 C CA  . THR C 3 65  ? 24.222  0.321   23.109  1.00 93.71 65  C 1 
ATOM 2283 C C   . THR C 3 65  ? 23.073  1.316   22.934  1.00 93.90 65  C 1 
ATOM 2284 O O   . THR C 3 65  ? 22.899  2.183   23.789  1.00 91.49 65  C 1 
ATOM 2285 C CB  . THR C 3 65  ? 25.400  0.750   22.217  1.00 92.34 65  C 1 
ATOM 2286 O OG1 . THR C 3 65  ? 25.098  0.510   20.860  1.00 86.66 65  C 1 
ATOM 2287 C CG2 . THR C 3 65  ? 26.684  -0.013  22.553  1.00 84.67 65  C 1 
ATOM 2288 N N   . ARG C 3 66  ? 22.272  1.185   21.865  1.00 94.54 66  C 1 
ATOM 2289 C CA  . ARG C 3 66  ? 21.201  2.117   21.498  1.00 94.43 66  C 1 
ATOM 2290 C C   . ARG C 3 66  ? 19.874  1.366   21.330  1.00 95.14 66  C 1 
ATOM 2291 O O   . ARG C 3 66  ? 19.522  1.003   20.210  1.00 93.61 66  C 1 
ATOM 2292 C CB  . ARG C 3 66  ? 21.577  2.889   20.224  1.00 92.54 66  C 1 
ATOM 2293 C CG  . ARG C 3 66  ? 22.726  3.887   20.443  1.00 86.98 66  C 1 
ATOM 2294 C CD  . ARG C 3 66  ? 22.952  4.710   19.167  1.00 81.89 66  C 1 
ATOM 2295 N NE  . ARG C 3 66  ? 23.978  5.751   19.362  1.00 72.87 66  C 1 
ATOM 2296 C CZ  . ARG C 3 66  ? 24.336  6.671   18.469  1.00 66.29 66  C 1 
ATOM 2297 N NH1 . ARG C 3 66  ? 23.797  6.712   17.281  1.00 60.66 66  C 1 
ATOM 2298 N NH2 . ARG C 3 66  ? 25.236  7.558   18.771  1.00 58.11 66  C 1 
ATOM 2299 N N   . PRO C 3 67  ? 19.118  1.132   22.415  1.00 95.61 67  C 1 
ATOM 2300 C CA  . PRO C 3 67  ? 17.882  0.341   22.361  1.00 95.90 67  C 1 
ATOM 2301 C C   . PRO C 3 67  ? 16.831  0.913   21.402  1.00 96.08 67  C 1 
ATOM 2302 O O   . PRO C 3 67  ? 16.154  0.144   20.713  1.00 94.98 67  C 1 
ATOM 2303 C CB  . PRO C 3 67  ? 17.385  0.278   23.806  1.00 94.94 67  C 1 
ATOM 2304 C CG  . PRO C 3 67  ? 18.035  1.478   24.479  1.00 91.93 67  C 1 
ATOM 2305 C CD  . PRO C 3 67  ? 19.374  1.599   23.762  1.00 94.79 67  C 1 
ATOM 2306 N N   . LEU C 3 68  ? 16.774  2.237   21.242  1.00 96.19 68  C 1 
ATOM 2307 C CA  . LEU C 3 68  ? 15.843  2.898   20.310  1.00 96.19 68  C 1 
ATOM 2308 C C   . LEU C 3 68  ? 16.029  2.481   18.836  1.00 95.82 68  C 1 
ATOM 2309 O O   . LEU C 3 68  ? 15.098  2.605   18.040  1.00 94.43 68  C 1 
ATOM 2310 C CB  . LEU C 3 68  ? 15.968  4.426   20.453  1.00 95.73 68  C 1 
ATOM 2311 C CG  . LEU C 3 68  ? 15.654  5.001   21.848  1.00 94.64 68  C 1 
ATOM 2312 C CD1 . LEU C 3 68  ? 15.830  6.517   21.828  1.00 92.02 68  C 1 
ATOM 2313 C CD2 . LEU C 3 68  ? 14.243  4.677   22.313  1.00 91.38 68  C 1 
ATOM 2314 N N   . LEU C 3 69  ? 17.186  1.922   18.451  1.00 95.94 69  C 1 
ATOM 2315 C CA  . LEU C 3 69  ? 17.393  1.383   17.103  1.00 95.25 69  C 1 
ATOM 2316 C C   . LEU C 3 69  ? 16.555  0.131   16.828  1.00 95.07 69  C 1 
ATOM 2317 O O   . LEU C 3 69  ? 16.247  -0.159  15.667  1.00 93.49 69  C 1 
ATOM 2318 C CB  . LEU C 3 69  ? 18.883  1.061   16.890  1.00 94.36 69  C 1 
ATOM 2319 C CG  . LEU C 3 69  ? 19.806  2.294   16.883  1.00 91.03 69  C 1 
ATOM 2320 C CD1 . LEU C 3 69  ? 21.249  1.831   16.717  1.00 86.85 69  C 1 
ATOM 2321 C CD2 . LEU C 3 69  ? 19.472  3.255   15.742  1.00 85.91 69  C 1 
ATOM 2322 N N   . ASN C 3 70  ? 16.169  -0.598  17.869  1.00 95.80 70  C 1 
ATOM 2323 C CA  . ASN C 3 70  ? 15.491  -1.900  17.787  1.00 96.25 70  C 1 
ATOM 2324 C C   . ASN C 3 70  ? 14.018  -1.844  18.223  1.00 96.73 70  C 1 
ATOM 2325 O O   . ASN C 3 70  ? 13.424  -2.867  18.565  1.00 95.55 70  C 1 
ATOM 2326 C CB  . ASN C 3 70  ? 16.331  -2.950  18.520  1.00 95.53 70  C 1 
ATOM 2327 C CG  . ASN C 3 70  ? 17.492  -3.495  17.694  1.00 94.19 70  C 1 
ATOM 2328 O OD1 . ASN C 3 70  ? 17.764  -3.093  16.582  1.00 87.80 70  C 1 
ATOM 2329 N ND2 . ASN C 3 70  ? 18.189  -4.475  18.225  1.00 86.33 70  C 1 
ATOM 2330 N N   . ILE C 3 71  ? 13.416  -0.666  18.164  1.00 96.40 71  C 1 
ATOM 2331 C CA  . ILE C 3 71  ? 11.971  -0.481  18.288  1.00 96.55 71  C 1 
ATOM 2332 C C   . ILE C 3 71  ? 11.380  0.064   16.981  1.00 96.21 71  C 1 
ATOM 2333 O O   . ILE C 3 71  ? 12.057  0.736   16.196  1.00 95.30 71  C 1 
ATOM 2334 C CB  . ILE C 3 71  ? 11.594  0.374   19.524  1.00 96.67 71  C 1 
ATOM 2335 C CG1 . ILE C 3 71  ? 12.133  1.815   19.434  1.00 95.42 71  C 1 
ATOM 2336 C CG2 . ILE C 3 71  ? 12.074  -0.339  20.798  1.00 94.54 71  C 1 
ATOM 2337 C CD1 . ILE C 3 71  ? 11.627  2.734   20.556  1.00 94.57 71  C 1 
ATOM 2338 N N   . ARG C 3 72  ? 10.115  -0.245  16.726  1.00 96.15 72  C 1 
ATOM 2339 C CA  . ARG C 3 72  ? 9.367   0.225   15.549  1.00 95.56 72  C 1 
ATOM 2340 C C   . ARG C 3 72  ? 7.956   0.610   15.950  1.00 95.86 72  C 1 
ATOM 2341 O O   . ARG C 3 72  ? 7.358   -0.032  16.803  1.00 95.40 72  C 1 
ATOM 2342 C CB  . ARG C 3 72  ? 9.322   -0.861  14.455  1.00 94.42 72  C 1 
ATOM 2343 C CG  . ARG C 3 72  ? 10.686  -1.296  13.892  1.00 91.49 72  C 1 
ATOM 2344 C CD  . ARG C 3 72  ? 11.357  -0.213  13.029  1.00 89.63 72  C 1 
ATOM 2345 N NE  . ARG C 3 72  ? 12.667  -0.669  12.547  1.00 88.26 72  C 1 
ATOM 2346 C CZ  . ARG C 3 72  ? 13.851  -0.507  13.150  1.00 87.72 72  C 1 
ATOM 2347 N NH1 . ARG C 3 72  ? 13.970  0.144   14.277  1.00 78.05 72  C 1 
ATOM 2348 N NH2 . ARG C 3 72  ? 14.919  -1.025  12.648  1.00 82.98 72  C 1 
ATOM 2349 N N   . SER C 3 73  ? 7.396   1.619   15.278  1.00 93.85 73  C 1 
ATOM 2350 C CA  . SER C 3 73  ? 5.966   1.919   15.383  1.00 93.14 73  C 1 
ATOM 2351 C C   . SER C 3 73  ? 5.157   0.768   14.787  1.00 93.23 73  C 1 
ATOM 2352 O O   . SER C 3 73  ? 5.421   0.349   13.654  1.00 92.33 73  C 1 
ATOM 2353 C CB  . SER C 3 73  ? 5.661   3.233   14.674  1.00 91.64 73  C 1 
ATOM 2354 O OG  . SER C 3 73  ? 4.294   3.556   14.730  1.00 82.65 73  C 1 
ATOM 2355 N N   . ASP C 3 74  ? 4.188   0.258   15.543  1.00 94.55 74  C 1 
ATOM 2356 C CA  . ASP C 3 74  ? 3.299   -0.820  15.127  1.00 95.10 74  C 1 
ATOM 2357 C C   . ASP C 3 74  ? 1.912   -0.261  14.801  1.00 94.73 74  C 1 
ATOM 2358 O O   . ASP C 3 74  ? 0.986   -0.290  15.611  1.00 93.58 74  C 1 
ATOM 2359 C CB  . ASP C 3 74  ? 3.271   -1.918  16.199  1.00 95.89 74  C 1 
ATOM 2360 C CG  . ASP C 3 74  ? 2.692   -3.224  15.658  1.00 96.14 74  C 1 
ATOM 2361 O OD1 . ASP C 3 74  ? 1.941   -3.227  14.650  1.00 94.35 74  C 1 
ATOM 2362 O OD2 . ASP C 3 74  ? 3.039   -4.288  16.217  1.00 94.21 74  C 1 
ATOM 2363 N N   . LYS C 3 75  ? 1.789   0.284   13.592  1.00 92.65 75  C 1 
ATOM 2364 C CA  . LYS C 3 75  ? 0.533   0.876   13.119  1.00 91.08 75  C 1 
ATOM 2365 C C   . LYS C 3 75  ? -0.601  -0.134  13.081  1.00 92.10 75  C 1 
ATOM 2366 O O   . LYS C 3 75  ? -1.704  0.195   13.470  1.00 90.96 75  C 1 
ATOM 2367 C CB  . LYS C 3 75  ? 0.728   1.506   11.732  1.00 88.67 75  C 1 
ATOM 2368 C CG  . LYS C 3 75  ? 1.690   2.696   11.775  1.00 76.42 75  C 1 
ATOM 2369 C CD  . LYS C 3 75  ? 1.810   3.324   10.374  1.00 65.49 75  C 1 
ATOM 2370 C CE  . LYS C 3 75  ? 2.772   4.511   10.419  1.00 54.82 75  C 1 
ATOM 2371 N NZ  . LYS C 3 75  ? 2.949   5.098   9.076   1.00 46.41 75  C 1 
ATOM 2372 N N   . THR C 3 76  ? -0.316  -1.361  12.665  1.00 93.28 76  C 1 
ATOM 2373 C CA  . THR C 3 76  ? -1.336  -2.416  12.578  1.00 93.38 76  C 1 
ATOM 2374 C C   . THR C 3 76  ? -1.931  -2.717  13.953  1.00 94.08 76  C 1 
ATOM 2375 O O   . THR C 3 76  ? -3.144  -2.802  14.075  1.00 93.72 76  C 1 
ATOM 2376 C CB  . THR C 3 76  ? -0.737  -3.696  11.986  1.00 93.19 76  C 1 
ATOM 2377 O OG1 . THR C 3 76  ? -0.139  -3.421  10.742  1.00 88.49 76  C 1 
ATOM 2378 C CG2 . THR C 3 76  ? -1.785  -4.774  11.744  1.00 88.69 76  C 1 
ATOM 2379 N N   . LEU C 3 77  ? -1.107  -2.842  14.987  1.00 95.34 77  C 1 
ATOM 2380 C CA  . LEU C 3 77  ? -1.599  -3.045  16.347  1.00 95.95 77  C 1 
ATOM 2381 C C   . LEU C 3 77  ? -2.402  -1.834  16.826  1.00 95.91 77  C 1 
ATOM 2382 O O   . LEU C 3 77  ? -3.486  -2.015  17.388  1.00 95.66 77  C 1 
ATOM 2383 C CB  . LEU C 3 77  ? -0.414  -3.353  17.273  1.00 96.51 77  C 1 
ATOM 2384 C CG  . LEU C 3 77  ? -0.813  -3.609  18.743  1.00 96.33 77  C 1 
ATOM 2385 C CD1 . LEU C 3 77  ? -1.757  -4.801  18.893  1.00 94.64 77  C 1 
ATOM 2386 C CD2 . LEU C 3 77  ? 0.448   -3.900  19.552  1.00 94.60 77  C 1 
ATOM 2387 N N   . GLN C 3 78  ? -1.926  -0.616  16.562  1.00 93.70 78  C 1 
ATOM 2388 C CA  . GLN C 3 78  ? -2.646  0.592   16.964  1.00 93.68 78  C 1 
ATOM 2389 C C   . GLN C 3 78  ? -3.999  0.723   16.269  1.00 93.38 78  C 1 
ATOM 2390 O O   . GLN C 3 78  ? -4.982  1.078   16.915  1.00 93.01 78  C 1 
ATOM 2391 C CB  . GLN C 3 78  ? -1.768  1.821   16.706  1.00 93.67 78  C 1 
ATOM 2392 C CG  . GLN C 3 78  ? -2.377  3.091   17.313  1.00 93.40 78  C 1 
ATOM 2393 C CD  . GLN C 3 78  ? -2.537  2.965   18.839  1.00 94.58 78  C 1 
ATOM 2394 O OE1 . GLN C 3 78  ? -1.560  2.853   19.556  1.00 90.38 78  C 1 
ATOM 2395 N NE2 . GLN C 3 78  ? -3.729  2.937   19.370  1.00 89.86 78  C 1 
ATOM 2396 N N   . ASP C 3 79  ? -4.075  0.388   14.972  1.00 93.07 79  C 1 
ATOM 2397 C CA  . ASP C 3 79  ? -5.321  0.409   14.215  1.00 91.46 79  C 1 
ATOM 2398 C C   . ASP C 3 79  ? -6.324  -0.610  14.769  1.00 91.58 79  C 1 
ATOM 2399 O O   . ASP C 3 79  ? -7.507  -0.290  14.930  1.00 91.03 79  C 1 
ATOM 2400 C CB  . ASP C 3 79  ? -5.042  0.143   12.726  1.00 90.31 79  C 1 
ATOM 2401 C CG  . ASP C 3 79  ? -4.279  1.270   11.997  1.00 86.05 79  C 1 
ATOM 2402 O OD1 . ASP C 3 79  ? -4.284  2.416   12.491  1.00 82.00 79  C 1 
ATOM 2403 O OD2 . ASP C 3 79  ? -3.709  0.984   10.916  1.00 80.85 79  C 1 
ATOM 2404 N N   . ILE C 3 80  ? -5.864  -1.800  15.155  1.00 94.29 80  C 1 
ATOM 2405 C CA  . ILE C 3 80  ? -6.697  -2.798  15.832  1.00 94.62 80  C 1 
ATOM 2406 C C   . ILE C 3 80  ? -7.238  -2.239  17.159  1.00 94.74 80  C 1 
ATOM 2407 O O   . ILE C 3 80  ? -8.435  -2.338  17.412  1.00 94.29 80  C 1 
ATOM 2408 C CB  . ILE C 3 80  ? -5.921  -4.113  16.058  1.00 94.94 80  C 1 
ATOM 2409 C CG1 . ILE C 3 80  ? -5.638  -4.820  14.717  1.00 94.06 80  C 1 
ATOM 2410 C CG2 . ILE C 3 80  ? -6.679  -5.076  16.987  1.00 94.15 80  C 1 
ATOM 2411 C CD1 . ILE C 3 80  ? -4.545  -5.887  14.812  1.00 92.82 80  C 1 
ATOM 2412 N N   . VAL C 3 81  ? -6.391  -1.631  17.979  1.00 95.12 81  C 1 
ATOM 2413 C CA  . VAL C 3 81  ? -6.797  -1.058  19.267  1.00 95.68 81  C 1 
ATOM 2414 C C   . VAL C 3 81  ? -7.857  0.025   19.078  1.00 94.92 81  C 1 
ATOM 2415 O O   . VAL C 3 81  ? -8.886  -0.007  19.744  1.00 94.22 81  C 1 
ATOM 2416 C CB  . VAL C 3 81  ? -5.585  -0.525  20.050  1.00 96.23 81  C 1 
ATOM 2417 C CG1 . VAL C 3 81  ? -5.984  0.209   21.333  1.00 94.40 81  C 1 
ATOM 2418 C CG2 . VAL C 3 81  ? -4.656  -1.661  20.478  1.00 93.93 81  C 1 
ATOM 2419 N N   . TYR C 3 82  ? -7.667  0.952   18.142  1.00 93.38 82  C 1 
ATOM 2420 C CA  . TYR C 3 82  ? -8.637  2.009   17.865  1.00 92.27 82  C 1 
ATOM 2421 C C   . TYR C 3 82  ? -9.960  1.487   17.286  1.00 91.15 82  C 1 
ATOM 2422 O O   . TYR C 3 82  ? -11.011 2.069   17.562  1.00 89.98 82  C 1 
ATOM 2423 C CB  . TYR C 3 82  ? -8.028  3.056   16.932  1.00 92.19 82  C 1 
ATOM 2424 C CG  . TYR C 3 82  ? -7.030  3.993   17.566  1.00 91.76 82  C 1 
ATOM 2425 C CD1 . TYR C 3 82  ? -7.222  4.498   18.871  1.00 88.56 82  C 1 
ATOM 2426 C CD2 . TYR C 3 82  ? -5.916  4.441   16.823  1.00 88.78 82  C 1 
ATOM 2427 C CE1 . TYR C 3 82  ? -6.330  5.428   19.431  1.00 88.49 82  C 1 
ATOM 2428 C CE2 . TYR C 3 82  ? -5.017  5.376   17.369  1.00 87.83 82  C 1 
ATOM 2429 C CZ  . TYR C 3 82  ? -5.228  5.862   18.672  1.00 91.47 82  C 1 
ATOM 2430 O OH  . TYR C 3 82  ? -4.357  6.778   19.213  1.00 90.16 82  C 1 
ATOM 2431 N N   . LYS C 3 83  ? -9.930  0.397   16.521  1.00 91.83 83  C 1 
ATOM 2432 C CA  . LYS C 3 83  ? -11.144 -0.222  15.988  1.00 90.66 83  C 1 
ATOM 2433 C C   . LYS C 3 83  ? -11.914 -1.031  17.037  1.00 90.82 83  C 1 
ATOM 2434 O O   . LYS C 3 83  ? -13.133 -1.084  16.971  1.00 90.29 83  C 1 
ATOM 2435 C CB  . LYS C 3 83  ? -10.777 -1.130  14.802  1.00 89.60 83  C 1 
ATOM 2436 C CG  . LYS C 3 83  ? -10.454 -0.318  13.536  1.00 87.00 83  C 1 
ATOM 2437 C CD  . LYS C 3 83  ? -10.054 -1.270  12.411  1.00 85.19 83  C 1 
ATOM 2438 C CE  . LYS C 3 83  ? -9.793  -0.512  11.115  1.00 82.42 83  C 1 
ATOM 2439 N NZ  . LYS C 3 83  ? -9.484  -1.449  10.015  1.00 77.68 83  C 1 
ATOM 2440 N N   . LEU C 3 84  ? -11.203 -1.674  17.967  1.00 93.40 84  C 1 
ATOM 2441 C CA  . LEU C 3 84  ? -11.819 -2.509  18.991  1.00 93.99 84  C 1 
ATOM 2442 C C   . LEU C 3 84  ? -12.308 -1.713  20.191  1.00 94.41 84  C 1 
ATOM 2443 O O   . LEU C 3 84  ? -13.370 -2.029  20.709  1.00 93.60 84  C 1 
ATOM 2444 C CB  . LEU C 3 84  ? -10.847 -3.609  19.433  1.00 93.83 84  C 1 
ATOM 2445 C CG  . LEU C 3 84  ? -10.597 -4.715  18.386  1.00 92.91 84  C 1 
ATOM 2446 C CD1 . LEU C 3 84  ? -9.602  -5.721  18.950  1.00 91.34 84  C 1 
ATOM 2447 C CD2 . LEU C 3 84  ? -11.874 -5.459  17.999  1.00 90.95 84  C 1 
ATOM 2448 N N   . VAL C 3 85  ? -11.580 -0.700  20.645  1.00 94.32 85  C 1 
ATOM 2449 C CA  . VAL C 3 85  ? -11.931 0.031   21.866  1.00 95.05 85  C 1 
ATOM 2450 C C   . VAL C 3 85  ? -12.827 1.232   21.531  1.00 94.95 85  C 1 
ATOM 2451 O O   . VAL C 3 85  ? -12.342 2.225   20.987  1.00 94.13 85  C 1 
ATOM 2452 C CB  . VAL C 3 85  ? -10.685 0.458   22.659  1.00 95.43 85  C 1 
ATOM 2453 C CG1 . VAL C 3 85  ? -11.097 1.135   23.973  1.00 93.92 85  C 1 
ATOM 2454 C CG2 . VAL C 3 85  ? -9.816  -0.751  23.010  1.00 93.61 85  C 1 
ATOM 2455 N N   . PRO C 3 86  ? -14.126 1.185   21.865  1.00 93.59 86  C 1 
ATOM 2456 C CA  . PRO C 3 86  ? -15.050 2.245   21.521  1.00 93.10 86  C 1 
ATOM 2457 C C   . PRO C 3 86  ? -14.635 3.585   22.135  1.00 93.40 86  C 1 
ATOM 2458 O O   . PRO C 3 86  ? -14.289 3.681   23.314  1.00 91.89 86  C 1 
ATOM 2459 C CB  . PRO C 3 86  ? -16.426 1.792   22.030  1.00 91.44 86  C 1 
ATOM 2460 C CG  . PRO C 3 86  ? -16.294 0.279   22.111  1.00 88.43 86  C 1 
ATOM 2461 C CD  . PRO C 3 86  ? -14.833 0.092   22.500  1.00 92.14 86  C 1 
ATOM 2462 N N   . GLY C 3 87  ? -14.674 4.638   21.333  1.00 90.61 87  C 1 
ATOM 2463 C CA  . GLY C 3 87  ? -14.381 5.997   21.783  1.00 90.91 87  C 1 
ATOM 2464 C C   . GLY C 3 87  ? -12.902 6.304   22.063  1.00 92.62 87  C 1 
ATOM 2465 O O   . GLY C 3 87  ? -12.581 7.489   22.170  1.00 91.26 87  C 1 
ATOM 2466 N N   . LEU C 3 88  ? -12.003 5.316   22.104  1.00 91.13 88  C 1 
ATOM 2467 C CA  . LEU C 3 88  ? -10.588 5.529   22.430  1.00 92.79 88  C 1 
ATOM 2468 C C   . LEU C 3 88  ? -9.923  6.547   21.502  1.00 93.45 88  C 1 
ATOM 2469 O O   . LEU C 3 88  ? -9.313  7.504   21.972  1.00 92.72 88  C 1 
ATOM 2470 C CB  . LEU C 3 88  ? -9.842  4.187   22.384  1.00 93.78 88  C 1 
ATOM 2471 C CG  . LEU C 3 88  ? -8.342  4.308   22.725  1.00 93.70 88  C 1 
ATOM 2472 C CD1 . LEU C 3 88  ? -8.128  4.733   24.174  1.00 91.18 88  C 1 
ATOM 2473 C CD2 . LEU C 3 88  ? -7.649  2.973   22.502  1.00 91.33 88  C 1 
ATOM 2474 N N   . PHE C 3 89  ? -10.078 6.385   20.185  1.00 89.66 89  C 1 
ATOM 2475 C CA  . PHE C 3 89  ? -9.521  7.318   19.207  1.00 88.62 89  C 1 
ATOM 2476 C C   . PHE C 3 89  ? -10.069 8.737   19.407  1.00 89.05 89  C 1 
ATOM 2477 O O   . PHE C 3 89  ? -9.302  9.699   19.457  1.00 89.14 89  C 1 
ATOM 2478 C CB  . PHE C 3 89  ? -9.829  6.828   17.790  1.00 87.17 89  C 1 
ATOM 2479 C CG  . PHE C 3 89  ? -9.297  7.748   16.718  1.00 85.58 89  C 1 
ATOM 2480 C CD1 . PHE C 3 89  ? -10.167 8.597   15.993  1.00 80.20 89  C 1 
ATOM 2481 C CD2 . PHE C 3 89  ? -7.916  7.792   16.448  1.00 79.00 89  C 1 
ATOM 2482 C CE1 . PHE C 3 89  ? -9.659  9.466   15.012  1.00 79.27 89  C 1 
ATOM 2483 C CE2 . PHE C 3 89  ? -7.406  8.666   15.469  1.00 77.25 89  C 1 
ATOM 2484 C CZ  . PHE C 3 89  ? -8.281  9.493   14.753  1.00 80.25 89  C 1 
ATOM 2485 N N   . LYS C 3 90  ? -11.387 8.865   19.588  1.00 87.27 90  C 1 
ATOM 2486 C CA  . LYS C 3 90  ? -12.029 10.165  19.817  1.00 86.98 90  C 1 
ATOM 2487 C C   . LYS C 3 90  ? -11.532 10.825  21.103  1.00 87.34 90  C 1 
ATOM 2488 O O   . LYS C 3 90  ? -11.284 12.026  21.105  1.00 87.09 90  C 1 
ATOM 2489 C CB  . LYS C 3 90  ? -13.555 9.976   19.815  1.00 85.42 90  C 1 
ATOM 2490 C CG  . LYS C 3 90  ? -14.310 11.312  19.864  1.00 74.26 90  C 1 
ATOM 2491 C CD  . LYS C 3 90  ? -15.838 11.092  19.853  1.00 69.19 90  C 1 
ATOM 2492 C CE  . LYS C 3 90  ? -16.571 12.429  19.918  1.00 57.06 90  C 1 
ATOM 2493 N NZ  . LYS C 3 90  ? -18.054 12.253  19.945  1.00 50.48 90  C 1 
ATOM 2494 N N   . ASN C 3 91  ? -11.366 10.040  22.165  1.00 91.57 91  C 1 
ATOM 2495 C CA  . ASN C 3 91  ? -10.875 10.531  23.446  1.00 91.84 91  C 1 
ATOM 2496 C C   . ASN C 3 91  ? -9.413  10.973  23.365  1.00 92.04 91  C 1 
ATOM 2497 O O   . ASN C 3 91  ? -9.091  12.061  23.833  1.00 91.60 91  C 1 
ATOM 2498 C CB  . ASN C 3 91  ? -11.065 9.447   24.515  1.00 91.29 91  C 1 
ATOM 2499 C CG  . ASN C 3 91  ? -12.517 9.277   24.936  1.00 83.91 91  C 1 
ATOM 2500 O OD1 . ASN C 3 91  ? -13.387 10.073  24.641  1.00 75.21 91  C 1 
ATOM 2501 N ND2 . ASN C 3 91  ? -12.811 8.223   25.675  1.00 74.13 91  C 1 
ATOM 2502 N N   . GLU C 3 92  ? -8.551  10.199  22.729  1.00 88.43 92  C 1 
ATOM 2503 C CA  . GLU C 3 92  ? -7.148  10.572  22.552  1.00 89.24 92  C 1 
ATOM 2504 C C   . GLU C 3 92  ? -7.002  11.833  21.688  1.00 88.52 92  C 1 
ATOM 2505 O O   . GLU C 3 92  ? -6.284  12.761  22.060  1.00 87.34 92  C 1 
ATOM 2506 C CB  . GLU C 3 92  ? -6.378  9.389   21.956  1.00 89.98 92  C 1 
ATOM 2507 C CG  . GLU C 3 92  ? -4.863  9.650   21.839  1.00 88.59 92  C 1 
ATOM 2508 C CD  . GLU C 3 92  ? -4.135  9.887   23.180  1.00 91.91 92  C 1 
ATOM 2509 O OE1 . GLU C 3 92  ? -3.003  10.406  23.130  1.00 84.40 92  C 1 
ATOM 2510 O OE2 . GLU C 3 92  ? -4.662  9.517   24.246  1.00 86.82 92  C 1 
ATOM 2511 N N   . MET C 3 93  ? -7.739  11.928  20.583  1.00 89.56 93  C 1 
ATOM 2512 C CA  . MET C 3 93  ? -7.739  13.117  19.738  1.00 88.25 93  C 1 
ATOM 2513 C C   . MET C 3 93  ? -8.314  14.343  20.452  1.00 87.43 93  C 1 
ATOM 2514 O O   . MET C 3 93  ? -7.847  15.455  20.216  1.00 87.08 93  C 1 
ATOM 2515 C CB  . MET C 3 93  ? -8.520  12.852  18.442  1.00 85.68 93  C 1 
ATOM 2516 C CG  . MET C 3 93  ? -7.780  11.896  17.505  1.00 77.58 93  C 1 
ATOM 2517 S SD  . MET C 3 93  ? -6.108  12.406  17.021  1.00 70.36 93  C 1 
ATOM 2518 C CE  . MET C 3 93  ? -6.447  13.904  16.078  1.00 62.90 93  C 1 
ATOM 2519 N N   . LYS C 3 94  ? -9.292  14.164  21.334  1.00 87.88 94  C 1 
ATOM 2520 C CA  . LYS C 3 94  ? -9.786  15.244  22.183  1.00 88.28 94  C 1 
ATOM 2521 C C   . LYS C 3 94  ? -8.694  15.725  23.134  1.00 87.52 94  C 1 
ATOM 2522 O O   . LYS C 3 94  ? -8.426  16.914  23.144  1.00 87.67 94  C 1 
ATOM 2523 C CB  . LYS C 3 94  ? -11.070 14.828  22.914  1.00 88.56 94  C 1 
ATOM 2524 C CG  . LYS C 3 94  ? -11.627 16.017  23.703  1.00 84.04 94  C 1 
ATOM 2525 C CD  . LYS C 3 94  ? -12.883 15.661  24.515  1.00 81.06 94  C 1 
ATOM 2526 C CE  . LYS C 3 94  ? -13.212 16.903  25.350  1.00 73.09 94  C 1 
ATOM 2527 N NZ  . LYS C 3 94  ? -14.289 16.678  26.335  1.00 67.25 94  C 1 
ATOM 2528 N N   . ARG C 3 95  ? -8.022  14.816  23.850  1.00 91.14 95  C 1 
ATOM 2529 C CA  . ARG C 3 95  ? -6.915  15.173  24.759  1.00 90.53 95  C 1 
ATOM 2530 C C   . ARG C 3 95  ? -5.809  15.948  24.038  1.00 89.50 95  C 1 
ATOM 2531 O O   . ARG C 3 95  ? -5.315  16.935  24.569  1.00 88.85 95  C 1 
ATOM 2532 C CB  . ARG C 3 95  ? -6.322  13.918  25.402  1.00 90.39 95  C 1 
ATOM 2533 C CG  . ARG C 3 95  ? -7.237  13.276  26.459  1.00 89.22 95  C 1 
ATOM 2534 C CD  . ARG C 3 95  ? -6.553  12.033  27.029  1.00 89.91 95  C 1 
ATOM 2535 N NE  . ARG C 3 95  ? -7.395  11.328  28.013  1.00 89.02 95  C 1 
ATOM 2536 C CZ  . ARG C 3 95  ? -6.997  10.332  28.802  1.00 89.36 95  C 1 
ATOM 2537 N NH1 . ARG C 3 95  ? -5.776  9.888   28.788  1.00 84.65 95  C 1 
ATOM 2538 N NH2 . ARG C 3 95  ? -7.837  9.768   29.613  1.00 85.02 95  C 1 
ATOM 2539 N N   . ARG C 3 96  ? -5.445  15.537  22.808  1.00 88.10 96  C 1 
ATOM 2540 C CA  . ARG C 3 96  ? -4.466  16.258  21.986  1.00 86.03 96  C 1 
ATOM 2541 C C   . ARG C 3 96  ? -4.948  17.668  21.631  1.00 85.60 96  C 1 
ATOM 2542 O O   . ARG C 3 96  ? -4.209  18.623  21.846  1.00 85.89 96  C 1 
ATOM 2543 C CB  . ARG C 3 96  ? -4.129  15.465  20.712  1.00 85.40 96  C 1 
ATOM 2544 C CG  . ARG C 3 96  ? -3.319  14.200  21.013  1.00 80.66 96  C 1 
ATOM 2545 C CD  . ARG C 3 96  ? -2.924  13.480  19.730  1.00 79.28 96  C 1 
ATOM 2546 N NE  . ARG C 3 96  ? -2.245  12.201  20.020  1.00 74.54 96  C 1 
ATOM 2547 C CZ  . ARG C 3 96  ? -1.090  11.759  19.537  1.00 71.21 96  C 1 
ATOM 2548 N NH1 . ARG C 3 96  ? -0.373  12.446  18.690  1.00 64.64 96  C 1 
ATOM 2549 N NH2 . ARG C 3 96  ? -0.642  10.604  19.907  1.00 66.72 96  C 1 
ATOM 2550 N N   . ARG C 3 97  ? -6.180  17.822  21.149  1.00 84.84 97  C 1 
ATOM 2551 C CA  . ARG C 3 97  ? -6.743  19.139  20.816  1.00 83.17 97  C 1 
ATOM 2552 C C   . ARG C 3 97  ? -6.825  20.062  22.033  1.00 85.07 97  C 1 
ATOM 2553 O O   . ARG C 3 97  ? -6.396  21.206  21.933  1.00 86.31 97  C 1 
ATOM 2554 C CB  . ARG C 3 97  ? -8.134  18.998  20.188  1.00 81.80 97  C 1 
ATOM 2555 C CG  . ARG C 3 97  ? -8.064  18.491  18.746  1.00 72.04 97  C 1 
ATOM 2556 C CD  . ARG C 3 97  ? -9.458  18.557  18.084  1.00 70.73 97  C 1 
ATOM 2557 N NE  . ARG C 3 97  ? -10.448 17.724  18.794  1.00 62.20 97  C 1 
ATOM 2558 C CZ  . ARG C 3 97  ? -10.940 16.556  18.410  1.00 57.39 97  C 1 
ATOM 2559 N NH1 . ARG C 3 97  ? -10.557 15.998  17.292  1.00 52.51 97  C 1 
ATOM 2560 N NH2 . ARG C 3 97  ? -11.830 15.932  19.133  1.00 50.79 97  C 1 
ATOM 2561 N N   . ASP C 3 98  ? -7.301  19.554  23.156  1.00 88.37 98  C 1 
ATOM 2562 C CA  . ASP C 3 98  ? -7.435  20.319  24.397  1.00 88.78 98  C 1 
ATOM 2563 C C   . ASP C 3 98  ? -6.045  20.787  24.886  1.00 88.39 98  C 1 
ATOM 2564 O O   . ASP C 3 98  ? -5.879  21.933  25.298  1.00 87.24 98  C 1 
ATOM 2565 C CB  . ASP C 3 98  ? -8.151  19.470  25.469  1.00 88.49 98  C 1 
ATOM 2566 C CG  . ASP C 3 98  ? -9.614  19.087  25.154  1.00 86.82 98  C 1 
ATOM 2567 O OD1 . ASP C 3 98  ? -10.219 19.609  24.193  1.00 83.36 98  C 1 
ATOM 2568 O OD2 . ASP C 3 98  ? -10.179 18.224  25.885  1.00 83.07 98  C 1 
ATOM 2569 N N   . PHE C 3 99  ? -5.027  19.933  24.756  1.00 86.71 99  C 1 
ATOM 2570 C CA  . PHE C 3 99  ? -3.650  20.282  25.094  1.00 87.54 99  C 1 
ATOM 2571 C C   . PHE C 3 99  ? -3.089  21.410  24.217  1.00 87.75 99  C 1 
ATOM 2572 O O   . PHE C 3 99  ? -2.565  22.387  24.741  1.00 86.71 99  C 1 
ATOM 2573 C CB  . PHE C 3 99  ? -2.766  19.030  25.001  1.00 87.57 99  C 1 
ATOM 2574 C CG  . PHE C 3 99  ? -1.321  19.369  25.231  1.00 87.66 99  C 1 
ATOM 2575 C CD1 . PHE C 3 99  ? -0.436  19.574  24.159  1.00 86.34 99  C 1 
ATOM 2576 C CD2 . PHE C 3 99  ? -0.901  19.642  26.542  1.00 86.30 99  C 1 
ATOM 2577 C CE1 . PHE C 3 99  ? 0.865   20.060  24.384  1.00 87.42 99  C 1 
ATOM 2578 C CE2 . PHE C 3 99  ? 0.390   20.119  26.769  1.00 86.47 99  C 1 
ATOM 2579 C CZ  . PHE C 3 99  ? 1.271   20.336  25.689  1.00 88.48 99  C 1 
ATOM 2580 N N   . TYR C 3 100 ? -3.210  21.309  22.895  1.00 83.43 100 C 1 
ATOM 2581 C CA  . TYR C 3 100 ? -2.691  22.331  21.983  1.00 82.98 100 C 1 
ATOM 2582 C C   . TYR C 3 100 ? -3.496  23.635  22.029  1.00 82.21 100 C 1 
ATOM 2583 O O   . TYR C 3 100 ? -2.918  24.709  21.867  1.00 82.09 100 C 1 
ATOM 2584 C CB  . TYR C 3 100 ? -2.604  21.760  20.565  1.00 81.98 100 C 1 
ATOM 2585 C CG  . TYR C 3 100 ? -1.489  20.753  20.378  1.00 80.23 100 C 1 
ATOM 2586 C CD1 . TYR C 3 100 ? -0.143  21.136  20.564  1.00 75.48 100 C 1 
ATOM 2587 C CD2 . TYR C 3 100 ? -1.769  19.423  20.005  1.00 75.71 100 C 1 
ATOM 2588 C CE1 . TYR C 3 100 ? 0.900   20.215  20.386  1.00 75.84 100 C 1 
ATOM 2589 C CE2 . TYR C 3 100 ? -0.734  18.495  19.821  1.00 76.20 100 C 1 
ATOM 2590 C CZ  . TYR C 3 100 ? 0.599   18.896  20.017  1.00 79.28 100 C 1 
ATOM 2591 O OH  . TYR C 3 100 ? 1.627   17.985  19.843  1.00 74.86 100 C 1 
ATOM 2592 N N   . ALA C 3 101 ? -4.797  23.567  22.339  1.00 83.76 101 C 1 
ATOM 2593 C CA  . ALA C 3 101 ? -5.595  24.756  22.603  1.00 82.56 101 C 1 
ATOM 2594 C C   . ALA C 3 101 ? -5.117  25.515  23.851  1.00 81.72 101 C 1 
ATOM 2595 O O   . ALA C 3 101 ? -5.106  26.746  23.861  1.00 80.06 101 C 1 
ATOM 2596 C CB  . ALA C 3 101 ? -7.067  24.342  22.717  1.00 81.31 101 C 1 
ATOM 2597 N N   . ALA C 3 102 ? -4.680  24.793  24.878  1.00 87.36 102 C 1 
ATOM 2598 C CA  . ALA C 3 102 ? -4.101  25.385  26.080  1.00 87.05 102 C 1 
ATOM 2599 C C   . ALA C 3 102 ? -2.645  25.849  25.892  1.00 86.47 102 C 1 
ATOM 2600 O O   . ALA C 3 102 ? -2.175  26.717  26.627  1.00 83.38 102 C 1 
ATOM 2601 C CB  . ALA C 3 102 ? -4.228  24.366  27.219  1.00 85.33 102 C 1 
ATOM 2602 N N   . HIS C 3 103 ? -1.934  25.294  24.907  1.00 83.55 103 C 1 
ATOM 2603 C CA  . HIS C 3 103 ? -0.526  25.585  24.629  1.00 81.91 103 C 1 
ATOM 2604 C C   . HIS C 3 103 ? -0.303  25.902  23.137  1.00 79.58 103 C 1 
ATOM 2605 O O   . HIS C 3 103 ? 0.370   25.135  22.438  1.00 75.26 103 C 1 
ATOM 2606 C CB  . HIS C 3 103 ? 0.350   24.417  25.105  1.00 80.20 103 C 1 
ATOM 2607 C CG  . HIS C 3 103 ? 0.184   24.066  26.556  1.00 78.75 103 C 1 
ATOM 2608 N ND1 . HIS C 3 103 ? -0.796  23.261  27.066  1.00 70.60 103 C 1 
ATOM 2609 C CD2 . HIS C 3 103 ? 0.942   24.493  27.612  1.00 71.11 103 C 1 
ATOM 2610 C CE1 . HIS C 3 103 ? -0.649  23.207  28.395  1.00 73.82 103 C 1 
ATOM 2611 N NE2 . HIS C 3 103 ? 0.404   23.931  28.772  1.00 74.06 103 C 1 
ATOM 2612 N N   . PRO C 3 104 ? -0.825  27.037  22.631  1.00 79.07 104 C 1 
ATOM 2613 C CA  . PRO C 3 104 ? -0.831  27.338  21.189  1.00 76.57 104 C 1 
ATOM 2614 C C   . PRO C 3 104 ? 0.567   27.390  20.566  1.00 73.64 104 C 1 
ATOM 2615 O O   . PRO C 3 104 ? 0.753   27.034  19.406  1.00 69.23 104 C 1 
ATOM 2616 C CB  . PRO C 3 104 ? -1.571  28.666  21.036  1.00 74.44 104 C 1 
ATOM 2617 C CG  . PRO C 3 104 ? -1.964  29.104  22.431  1.00 73.35 104 C 1 
ATOM 2618 C CD  . PRO C 3 104 ? -1.515  28.043  23.403  1.00 75.92 104 C 1 
ATOM 2619 N N   . SER C 3 105 ? 1.577   27.793  21.334  1.00 70.59 105 C 1 
ATOM 2620 C CA  . SER C 3 105 ? 2.973   27.825  20.887  1.00 68.77 105 C 1 
ATOM 2621 C C   . SER C 3 105 ? 3.574   26.440  20.619  1.00 66.44 105 C 1 
ATOM 2622 O O   . SER C 3 105 ? 4.580   26.326  19.927  1.00 60.95 105 C 1 
ATOM 2623 C CB  . SER C 3 105 ? 3.824   28.553  21.932  1.00 64.09 105 C 1 
ATOM 2624 O OG  . SER C 3 105 ? 3.619   27.994  23.213  1.00 56.70 105 C 1 
ATOM 2625 N N   . ALA C 3 106 ? 2.984   25.385  21.160  1.00 61.55 106 C 1 
ATOM 2626 C CA  . ALA C 3 106 ? 3.455   24.019  20.981  1.00 61.25 106 C 1 
ATOM 2627 C C   . ALA C 3 106 ? 3.036   23.405  19.637  1.00 61.85 106 C 1 
ATOM 2628 O O   . ALA C 3 106 ? 3.702   22.481  19.157  1.00 57.55 106 C 1 
ATOM 2629 C CB  . ALA C 3 106 ? 2.924   23.182  22.155  1.00 58.08 106 C 1 
ATOM 2630 N N   . ASP C 3 107 ? 1.955   23.906  19.025  1.00 55.69 107 C 1 
ATOM 2631 C CA  . ASP C 3 107 ? 1.430   23.358  17.774  1.00 55.22 107 C 1 
ATOM 2632 C C   . ASP C 3 107 ? 2.286   23.776  16.569  1.00 53.84 107 C 1 
ATOM 2633 O O   . ASP C 3 107 ? 2.570   22.972  15.678  1.00 50.76 107 C 1 
ATOM 2634 C CB  . ASP C 3 107 ? -0.032  23.805  17.614  1.00 51.92 107 C 1 
ATOM 2635 C CG  . ASP C 3 107 ? -0.919  22.820  16.846  1.00 47.46 107 C 1 
ATOM 2636 O OD1 . ASP C 3 107 ? -0.473  21.683  16.581  1.00 44.75 107 C 1 
ATOM 2637 O OD2 . ASP C 3 107 ? -2.092  23.183  16.612  1.00 45.47 107 C 1 
ATOM 2638 N N   . ALA C 3 108 ? 2.796   24.996  16.586  1.00 44.99 108 C 1 
ATOM 2639 C CA  . ALA C 3 108 ? 3.633   25.538  15.522  1.00 43.66 108 C 1 
ATOM 2640 C C   . ALA C 3 108 ? 4.969   24.789  15.319  1.00 43.52 108 C 1 
ATOM 2641 O O   . ALA C 3 108 ? 5.559   24.857  14.244  1.00 40.92 108 C 1 
ATOM 2642 C CB  . ALA C 3 108 ? 3.885   27.018  15.822  1.00 41.39 108 C 1 
ATOM 2643 N N   . ALA C 3 109 ? 5.459   24.084  16.323  1.00 43.32 109 C 1 
ATOM 2644 C CA  . ALA C 3 109 ? 6.727   23.360  16.247  1.00 42.97 109 C 1 
ATOM 2645 C C   . ALA C 3 109 ? 6.627   21.981  15.559  1.00 42.97 109 C 1 
ATOM 2646 O O   . ALA C 3 109 ? 7.650   21.408  15.189  1.00 40.60 109 C 1 
ATOM 2647 C CB  . ALA C 3 109 ? 7.290   23.234  17.672  1.00 41.03 109 C 1 
ATOM 2648 N N   . ASN C 3 110 ? 5.417   21.439  15.403  1.00 42.35 110 C 1 
ATOM 2649 C CA  . ASN C 3 110 ? 5.190   20.134  14.762  1.00 41.89 110 C 1 
ATOM 2650 C C   . ASN C 3 110 ? 4.749   20.243  13.284  1.00 41.24 110 C 1 
ATOM 2651 O O   . ASN C 3 110 ? 4.463   19.214  12.665  1.00 38.81 110 C 1 
ATOM 2652 C CB  . ASN C 3 110 ? 4.170   19.330  15.589  1.00 40.19 110 C 1 
ATOM 2653 C CG  . ASN C 3 110 ? 4.740   18.689  16.840  1.00 37.56 110 C 1 
ATOM 2654 O OD1 . ASN C 3 110 ? 5.845   18.197  16.909  1.00 35.79 110 C 1 
ATOM 2655 N ND2 . ASN C 3 110 ? 3.938   18.609  17.883  1.00 35.89 110 C 1 
ATOM 2656 N N   . GLY C 3 111 ? 4.632   21.470  12.752  1.00 34.49 111 C 1 
ATOM 2657 C CA  . GLY C 3 111 ? 4.358   21.735  11.340  1.00 32.23 111 C 1 
ATOM 2658 C C   . GLY C 3 111 ? 5.565   21.484  10.459  1.00 30.89 111 C 1 
ATOM 2659 O O   . GLY C 3 111 ? 6.706   21.732  10.902  1.00 28.33 111 C 1 
ATOM 2660 O OXT . GLY C 3 111 ? 5.333   21.021  9.295   1.00 29.69 111 C 1 
ATOM 2661 N N   . GLY D 4 1   ? 50.683  12.567  -9.696  1.00 23.14 1   D 1 
ATOM 2662 C CA  . GLY D 4 1   ? 50.085  12.710  -8.362  1.00 28.72 1   D 1 
ATOM 2663 C C   . GLY D 4 1   ? 48.924  11.744  -8.258  1.00 33.01 1   D 1 
ATOM 2664 O O   . GLY D 4 1   ? 48.106  11.716  -9.159  1.00 31.60 1   D 1 
ATOM 2665 N N   . SER D 4 2   ? 48.915  10.899  -7.222  1.00 19.99 2   D 1 
ATOM 2666 C CA  . SER D 4 2   ? 47.905  9.852   -7.066  1.00 22.61 2   D 1 
ATOM 2667 C C   . SER D 4 2   ? 46.553  10.496  -6.745  1.00 24.36 2   D 1 
ATOM 2668 O O   . SER D 4 2   ? 46.354  10.980  -5.634  1.00 23.87 2   D 1 
ATOM 2669 C CB  . SER D 4 2   ? 48.340  8.894   -5.957  1.00 21.90 2   D 1 
ATOM 2670 O OG  . SER D 4 2   ? 47.476  7.805   -5.886  1.00 20.05 2   D 1 
ATOM 2671 N N   . MET D 4 3   ? 45.656  10.554  -7.725  1.00 19.35 3   D 1 
ATOM 2672 C CA  . MET D 4 3   ? 44.297  11.047  -7.508  1.00 21.77 3   D 1 
ATOM 2673 C C   . MET D 4 3   ? 43.564  10.023  -6.638  1.00 22.58 3   D 1 
ATOM 2674 O O   . MET D 4 3   ? 43.047  9.025   -7.139  1.00 21.70 3   D 1 
ATOM 2675 C CB  . MET D 4 3   ? 43.571  11.297  -8.834  1.00 20.97 3   D 1 
ATOM 2676 C CG  . MET D 4 3   ? 44.031  12.591  -9.513  1.00 18.83 3   D 1 
ATOM 2677 S SD  . MET D 4 3   ? 42.920  13.171  -10.834 1.00 17.68 3   D 1 
ATOM 2678 C CE  . MET D 4 3   ? 43.560  12.260  -12.265 1.00 15.04 3   D 1 
ATOM 2679 N N   . SER D 4 4   ? 43.558  10.266  -5.349  1.00 18.90 4   D 1 
ATOM 2680 C CA  . SER D 4 4   ? 42.794  9.482   -4.387  1.00 19.50 4   D 1 
ATOM 2681 C C   . SER D 4 4   ? 41.313  9.606   -4.743  1.00 19.64 4   D 1 
ATOM 2682 O O   . SER D 4 4   ? 40.686  10.617  -4.445  1.00 19.39 4   D 1 
ATOM 2683 C CB  . SER D 4 4   ? 43.050  9.993   -2.963  1.00 19.47 4   D 1 
ATOM 2684 O OG  . SER D 4 4   ? 44.428  9.970   -2.688  1.00 17.96 4   D 1 
ATOM 2685 N N   . GLN D 4 5   ? 40.778  8.600   -5.439  1.00 19.14 5   D 1 
ATOM 2686 C CA  . GLN D 4 5   ? 39.343  8.513   -5.682  1.00 18.94 5   D 1 
ATOM 2687 C C   . GLN D 4 5   ? 38.654  8.418   -4.319  1.00 19.08 5   D 1 
ATOM 2688 O O   . GLN D 4 5   ? 38.660  7.370   -3.680  1.00 17.80 5   D 1 
ATOM 2689 C CB  . GLN D 4 5   ? 39.004  7.311   -6.572  1.00 18.22 5   D 1 
ATOM 2690 C CG  . GLN D 4 5   ? 39.353  7.555   -8.048  1.00 16.37 5   D 1 
ATOM 2691 C CD  . GLN D 4 5   ? 38.940  6.386   -8.956  1.00 14.66 5   D 1 
ATOM 2692 O OE1 . GLN D 4 5   ? 38.635  5.288   -8.521  1.00 14.51 5   D 1 
ATOM 2693 N NE2 . GLN D 4 5   ? 38.924  6.575   -10.254 1.00 15.11 5   D 1 
ATOM 2694 N N   . ALA D 4 6   ? 38.089  9.535   -3.873  1.00 20.74 6   D 1 
ATOM 2695 C CA  . ALA D 4 6   ? 37.236  9.558   -2.703  1.00 20.70 6   D 1 
ATOM 2696 C C   . ALA D 4 6   ? 36.031  8.668   -3.027  1.00 20.61 6   D 1 
ATOM 2697 O O   . ALA D 4 6   ? 35.134  9.064   -3.768  1.00 20.14 6   D 1 
ATOM 2698 C CB  . ALA D 4 6   ? 36.853  11.005  -2.384  1.00 20.47 6   D 1 
ATOM 2699 N N   . VAL D 4 7   ? 36.070  7.446   -2.508  1.00 21.12 7   D 1 
ATOM 2700 C CA  . VAL D 4 7   ? 34.913  6.566   -2.524  1.00 20.42 7   D 1 
ATOM 2701 C C   . VAL D 4 7   ? 33.835  7.298   -1.733  1.00 20.87 7   D 1 
ATOM 2702 O O   . VAL D 4 7   ? 33.855  7.309   -0.503  1.00 19.77 7   D 1 
ATOM 2703 C CB  . VAL D 4 7   ? 35.244  5.187   -1.916  1.00 19.02 7   D 1 
ATOM 2704 C CG1 . VAL D 4 7   ? 34.024  4.262   -1.922  1.00 16.24 7   D 1 
ATOM 2705 C CG2 . VAL D 4 7   ? 36.361  4.489   -2.706  1.00 17.87 7   D 1 
ATOM 2706 N N   . GLN D 4 8   ? 32.939  7.982   -2.452  1.00 19.25 8   D 1 
ATOM 2707 C CA  . GLN D 4 8   ? 31.723  8.495   -1.847  1.00 18.82 8   D 1 
ATOM 2708 C C   . GLN D 4 8   ? 30.953  7.275   -1.354  1.00 19.13 8   D 1 
ATOM 2709 O O   . GLN D 4 8   ? 30.237  6.616   -2.099  1.00 17.93 8   D 1 
ATOM 2710 C CB  . GLN D 4 8   ? 30.902  9.327   -2.842  1.00 17.50 8   D 1 
ATOM 2711 C CG  . GLN D 4 8   ? 31.457  10.744  -3.047  1.00 15.17 8   D 1 
ATOM 2712 C CD  . GLN D 4 8   ? 30.562  11.600  -3.940  1.00 13.83 8   D 1 
ATOM 2713 O OE1 . GLN D 4 8   ? 29.676  11.130  -4.622  1.00 13.21 8   D 1 
ATOM 2714 N NE2 . GLN D 4 8   ? 30.760  12.903  -3.965  1.00 13.16 8   D 1 
ATOM 2715 N N   . THR D 4 9   ? 31.163  6.952   -0.094  1.00 20.23 9   D 1 
ATOM 2716 C CA  . THR D 4 9   ? 30.267  6.068   0.626   1.00 21.01 9   D 1 
ATOM 2717 C C   . THR D 4 9   ? 28.939  6.812   0.698   1.00 21.35 9   D 1 
ATOM 2718 O O   . THR D 4 9   ? 28.680  7.546   1.648   1.00 19.91 9   D 1 
ATOM 2719 C CB  . THR D 4 9   ? 30.823  5.708   2.017   1.00 19.10 9   D 1 
ATOM 2720 O OG1 . THR D 4 9   ? 31.236  6.854   2.720   1.00 17.46 9   D 1 
ATOM 2721 C CG2 . THR D 4 9   ? 32.045  4.790   1.928   1.00 16.91 9   D 1 
ATOM 2722 N N   . ASN D 4 10  ? 28.115  6.628   -0.332  1.00 22.21 10  D 1 
ATOM 2723 C CA  . ASN D 4 10  ? 26.680  6.849   -0.251  1.00 22.86 10  D 1 
ATOM 2724 C C   . ASN D 4 10  ? 26.115  5.842   0.755   1.00 24.24 10  D 1 
ATOM 2725 O O   . ASN D 4 10  ? 25.374  4.921   0.425   1.00 22.62 10  D 1 
ATOM 2726 C CB  . ASN D 4 10  ? 26.043  6.748   -1.650  1.00 20.71 10  D 1 
ATOM 2727 C CG  . ASN D 4 10  ? 25.920  8.086   -2.370  1.00 17.95 10  D 1 
ATOM 2728 O OD1 . ASN D 4 10  ? 25.998  9.143   -1.788  1.00 16.39 10  D 1 
ATOM 2729 N ND2 . ASN D 4 10  ? 25.682  8.064   -3.659  1.00 17.41 10  D 1 
ATOM 2730 N N   . GLY D 4 11  ? 26.529  5.976   1.995   1.00 22.44 11  D 1 
ATOM 2731 C CA  . GLY D 4 11  ? 25.912  5.370   3.136   1.00 22.34 11  D 1 
ATOM 2732 C C   . GLY D 4 11  ? 24.525  5.971   3.202   1.00 23.71 11  D 1 
ATOM 2733 O O   . GLY D 4 11  ? 24.331  7.011   3.811   1.00 21.94 11  D 1 
ATOM 2734 N N   . THR D 4 12  ? 23.588  5.314   2.545   1.00 24.04 12  D 1 
ATOM 2735 C CA  . THR D 4 12  ? 22.168  5.445   2.842   1.00 24.64 12  D 1 
ATOM 2736 C C   . THR D 4 12  ? 21.994  5.025   4.301   1.00 26.01 12  D 1 
ATOM 2737 O O   . THR D 4 12  ? 21.640  3.888   4.596   1.00 24.97 12  D 1 
ATOM 2738 C CB  . THR D 4 12  ? 21.321  4.573   1.894   1.00 22.70 12  D 1 
ATOM 2739 O OG1 . THR D 4 12  ? 21.966  3.350   1.608   1.00 20.60 12  D 1 
ATOM 2740 C CG2 . THR D 4 12  ? 21.074  5.260   0.555   1.00 20.11 12  D 1 
ATOM 2741 N N   . GLN D 4 13  ? 22.351  5.926   5.219   1.00 26.83 13  D 1 
ATOM 2742 C CA  . GLN D 4 13  ? 22.027  5.744   6.615   1.00 26.81 13  D 1 
ATOM 2743 C C   . GLN D 4 13  ? 20.522  5.539   6.635   1.00 28.80 13  D 1 
ATOM 2744 O O   . GLN D 4 13  ? 19.797  6.372   6.081   1.00 27.02 13  D 1 
ATOM 2745 C CB  . GLN D 4 13  ? 22.439  6.957   7.466   1.00 24.68 13  D 1 
ATOM 2746 C CG  . GLN D 4 13  ? 23.933  6.935   7.813   1.00 20.95 13  D 1 
ATOM 2747 C CD  . GLN D 4 13  ? 24.306  8.009   8.839   1.00 18.69 13  D 1 
ATOM 2748 O OE1 . GLN D 4 13  ? 23.581  8.951   9.110   1.00 18.23 13  D 1 
ATOM 2749 N NE2 . GLN D 4 13  ? 25.449  7.901   9.466   1.00 17.94 13  D 1 
ATOM 2750 N N   . PRO D 4 14  ? 20.051  4.396   7.171   1.00 35.33 14  D 1 
ATOM 2751 C CA  . PRO D 4 14  ? 18.627  4.241   7.372   1.00 35.66 14  D 1 
ATOM 2752 C C   . PRO D 4 14  ? 18.211  5.470   8.171   1.00 36.36 14  D 1 
ATOM 2753 O O   . PRO D 4 14  ? 18.787  5.710   9.233   1.00 35.55 14  D 1 
ATOM 2754 C CB  . PRO D 4 14  ? 18.458  2.928   8.140   1.00 34.26 14  D 1 
ATOM 2755 C CG  . PRO D 4 14  ? 19.817  2.703   8.805   1.00 34.26 14  D 1 
ATOM 2756 C CD  . PRO D 4 14  ? 20.801  3.373   7.858   1.00 36.67 14  D 1 
ATOM 2757 N N   . LEU D 4 15  ? 17.299  6.280   7.626   1.00 35.24 15  D 1 
ATOM 2758 C CA  . LEU D 4 15  ? 16.772  7.471   8.277   1.00 35.43 15  D 1 
ATOM 2759 C C   . LEU D 4 15  ? 16.391  7.063   9.699   1.00 38.17 15  D 1 
ATOM 2760 O O   . LEU D 4 15  ? 15.394  6.365   9.908   1.00 36.38 15  D 1 
ATOM 2761 C CB  . LEU D 4 15  ? 15.547  7.989   7.493   1.00 31.70 15  D 1 
ATOM 2762 C CG  . LEU D 4 15  ? 15.910  8.964   6.358   1.00 27.77 15  D 1 
ATOM 2763 C CD1 . LEU D 4 15  ? 14.827  8.947   5.275   1.00 24.56 15  D 1 
ATOM 2764 C CD2 . LEU D 4 15  ? 16.037  10.401  6.892   1.00 26.03 15  D 1 
ATOM 2765 N N   . SER D 4 16  ? 17.246  7.392   10.654  1.00 42.61 16  D 1 
ATOM 2766 C CA  . SER D 4 16  ? 17.021  7.078   12.049  1.00 44.13 16  D 1 
ATOM 2767 C C   . SER D 4 16  ? 15.849  7.942   12.454  1.00 47.63 16  D 1 
ATOM 2768 O O   . SER D 4 16  ? 16.012  9.143   12.641  1.00 45.29 16  D 1 
ATOM 2769 C CB  . SER D 4 16  ? 18.274  7.358   12.899  1.00 41.42 16  D 1 
ATOM 2770 O OG  . SER D 4 16  ? 18.665  8.706   12.821  1.00 37.55 16  D 1 
ATOM 2771 N N   . LYS D 4 17  ? 14.649  7.342   12.516  1.00 56.82 17  D 1 
ATOM 2772 C CA  . LYS D 4 17  ? 13.500  8.038   13.068  1.00 59.58 17  D 1 
ATOM 2773 C C   . LYS D 4 17  ? 13.914  8.519   14.447  1.00 62.62 17  D 1 
ATOM 2774 O O   . LYS D 4 17  ? 14.216  7.694   15.313  1.00 60.03 17  D 1 
ATOM 2775 C CB  . LYS D 4 17  ? 12.266  7.135   13.147  1.00 55.17 17  D 1 
ATOM 2776 C CG  . LYS D 4 17  ? 11.535  7.042   11.804  1.00 50.65 17  D 1 
ATOM 2777 C CD  . LYS D 4 17  ? 10.216  6.260   11.962  1.00 46.26 17  D 1 
ATOM 2778 C CE  . LYS D 4 17  ? 9.437   6.308   10.645  1.00 41.83 17  D 1 
ATOM 2779 N NZ  . LYS D 4 17  ? 8.110   5.687   10.780  1.00 37.23 17  D 1 
ATOM 2780 N N   . THR D 4 18  ? 13.974  9.838   14.618  1.00 72.72 18  D 1 
ATOM 2781 C CA  . THR D 4 18  ? 14.169  10.427  15.920  1.00 77.42 18  D 1 
ATOM 2782 C C   . THR D 4 18  ? 12.949  10.053  16.756  1.00 82.88 18  D 1 
ATOM 2783 O O   . THR D 4 18  ? 11.800  10.233  16.354  1.00 78.63 18  D 1 
ATOM 2784 C CB  . THR D 4 18  ? 14.389  11.951  15.822  1.00 67.66 18  D 1 
ATOM 2785 O OG1 . THR D 4 18  ? 13.473  12.524  14.922  1.00 57.09 18  D 1 
ATOM 2786 C CG2 . THR D 4 18  ? 15.786  12.261  15.291  1.00 53.95 18  D 1 
ATOM 2787 N N   . TRP D 4 19  ? 13.205  9.417   17.896  1.00 86.61 19  D 1 
ATOM 2788 C CA  . TRP D 4 19  ? 12.170  9.044   18.852  1.00 89.51 19  D 1 
ATOM 2789 C C   . TRP D 4 19  ? 11.876  10.197  19.813  1.00 89.75 19  D 1 
ATOM 2790 O O   . TRP D 4 19  ? 11.567  9.981   20.979  1.00 85.38 19  D 1 
ATOM 2791 C CB  . TRP D 4 19  ? 12.556  7.737   19.540  1.00 90.05 19  D 1 
ATOM 2792 C CG  . TRP D 4 19  ? 12.442  6.522   18.663  1.00 91.10 19  D 1 
ATOM 2793 C CD1 . TRP D 4 19  ? 13.460  5.923   18.008  1.00 90.10 19  D 1 
ATOM 2794 C CD2 . TRP D 4 19  ? 11.240  5.771   18.329  1.00 92.23 19  D 1 
ATOM 2795 N NE1 . TRP D 4 19  ? 12.975  4.829   17.296  1.00 90.31 19  D 1 
ATOM 2796 C CE2 . TRP D 4 19  ? 11.616  4.709   17.469  1.00 91.79 19  D 1 
ATOM 2797 C CE3 . TRP D 4 19  ? 9.875   5.894   18.684  1.00 91.93 19  D 1 
ATOM 2798 C CZ2 . TRP D 4 19  ? 10.667  3.800   16.954  1.00 91.64 19  D 1 
ATOM 2799 C CZ3 . TRP D 4 19  ? 8.931   4.986   18.177  1.00 91.16 19  D 1 
ATOM 2800 C CH2 . TRP D 4 19  ? 9.327   3.954   17.315  1.00 91.16 19  D 1 
ATOM 2801 N N   . GLU D 4 20  ? 12.005  11.417  19.299  1.00 89.59 20  D 1 
ATOM 2802 C CA  . GLU D 4 20  ? 11.651  12.611  20.051  1.00 89.53 20  D 1 
ATOM 2803 C C   . GLU D 4 20  ? 10.163  12.591  20.401  1.00 89.76 20  D 1 
ATOM 2804 O O   . GLU D 4 20  ? 9.306   12.187  19.608  1.00 87.66 20  D 1 
ATOM 2805 C CB  . GLU D 4 20  ? 12.032  13.871  19.263  1.00 86.40 20  D 1 
ATOM 2806 C CG  . GLU D 4 20  ? 13.558  14.063  19.270  1.00 74.54 20  D 1 
ATOM 2807 C CD  . GLU D 4 20  ? 14.052  15.112  18.262  1.00 67.46 20  D 1 
ATOM 2808 O OE1 . GLU D 4 20  ? 15.235  14.996  17.886  1.00 58.42 20  D 1 
ATOM 2809 O OE2 . GLU D 4 20  ? 13.222  15.933  17.821  1.00 59.82 20  D 1 
ATOM 2810 N N   . LEU D 4 21  ? 9.879   12.979  21.640  1.00 89.88 21  D 1 
ATOM 2811 C CA  . LEU D 4 21  ? 8.528   13.082  22.152  1.00 90.70 21  D 1 
ATOM 2812 C C   . LEU D 4 21  ? 8.060   14.528  22.013  1.00 90.08 21  D 1 
ATOM 2813 O O   . LEU D 4 21  ? 8.772   15.450  22.418  1.00 87.87 21  D 1 
ATOM 2814 C CB  . LEU D 4 21  ? 8.474   12.591  23.606  1.00 91.12 21  D 1 
ATOM 2815 C CG  . LEU D 4 21  ? 8.897   11.123  23.824  1.00 91.46 21  D 1 
ATOM 2816 C CD1 . LEU D 4 21  ? 8.754   10.760  25.308  1.00 88.60 21  D 1 
ATOM 2817 C CD2 . LEU D 4 21  ? 8.046   10.143  23.018  1.00 88.35 21  D 1 
ATOM 2818 N N   . SER D 4 22  ? 6.855   14.724  21.482  1.00 87.05 22  D 1 
ATOM 2819 C CA  . SER D 4 22  ? 6.232   16.040  21.447  1.00 86.76 22  D 1 
ATOM 2820 C C   . SER D 4 22  ? 5.904   16.539  22.855  1.00 87.76 22  D 1 
ATOM 2821 O O   . SER D 4 22  ? 5.811   15.755  23.807  1.00 87.91 22  D 1 
ATOM 2822 C CB  . SER D 4 22  ? 4.977   16.013  20.568  1.00 84.97 22  D 1 
ATOM 2823 O OG  . SER D 4 22  ? 3.915   15.319  21.187  1.00 84.04 22  D 1 
ATOM 2824 N N   . LEU D 4 23  ? 5.638   17.834  23.003  1.00 87.99 23  D 1 
ATOM 2825 C CA  . LEU D 4 23  ? 5.215   18.411  24.280  1.00 88.67 23  D 1 
ATOM 2826 C C   . LEU D 4 23  ? 3.954   17.736  24.830  1.00 89.67 23  D 1 
ATOM 2827 O O   . LEU D 4 23  ? 3.858   17.485  26.032  1.00 88.71 23  D 1 
ATOM 2828 C CB  . LEU D 4 23  ? 4.993   19.923  24.124  1.00 87.26 23  D 1 
ATOM 2829 C CG  . LEU D 4 23  ? 6.282   20.736  23.860  1.00 81.28 23  D 1 
ATOM 2830 C CD1 . LEU D 4 23  ? 5.918   22.197  23.633  1.00 74.74 23  D 1 
ATOM 2831 C CD2 . LEU D 4 23  ? 7.246   20.669  25.044  1.00 74.63 23  D 1 
ATOM 2832 N N   . TYR D 4 24  ? 3.016   17.356  23.963  1.00 88.31 24  D 1 
ATOM 2833 C CA  . TYR D 4 24  ? 1.859   16.553  24.358  1.00 89.68 24  D 1 
ATOM 2834 C C   . TYR D 4 24  ? 2.289   15.179  24.879  1.00 90.35 24  D 1 
ATOM 2835 O O   . TYR D 4 24  ? 1.841   14.729  25.928  1.00 89.83 24  D 1 
ATOM 2836 C CB  . TYR D 4 24  ? 0.897   16.394  23.178  1.00 89.53 24  D 1 
ATOM 2837 C CG  . TYR D 4 24  ? -0.216  15.404  23.476  1.00 89.21 24  D 1 
ATOM 2838 C CD1 . TYR D 4 24  ? -0.151  14.086  22.990  1.00 87.19 24  D 1 
ATOM 2839 C CD2 . TYR D 4 24  ? -1.275  15.788  24.313  1.00 87.44 24  D 1 
ATOM 2840 C CE1 . TYR D 4 24  ? -1.145  13.151  23.350  1.00 88.13 24  D 1 
ATOM 2841 C CE2 . TYR D 4 24  ? -2.266  14.858  24.669  1.00 87.19 24  D 1 
ATOM 2842 C CZ  . TYR D 4 24  ? -2.191  13.547  24.198  1.00 89.97 24  D 1 
ATOM 2843 O OH  . TYR D 4 24  ? -3.156  12.637  24.575  1.00 88.20 24  D 1 
ATOM 2844 N N   . GLU D 4 25  ? 3.168   14.491  24.139  1.00 90.87 25  D 1 
ATOM 2845 C CA  . GLU D 4 25  ? 3.600   13.141  24.493  1.00 91.14 25  D 1 
ATOM 2846 C C   . GLU D 4 25  ? 4.365   13.111  25.822  1.00 91.23 25  D 1 
ATOM 2847 O O   . GLU D 4 25  ? 4.248   12.133  26.565  1.00 90.38 25  D 1 
ATOM 2848 C CB  . GLU D 4 25  ? 4.464   12.573  23.366  1.00 91.07 25  D 1 
ATOM 2849 C CG  . GLU D 4 25  ? 3.638   12.178  22.129  1.00 90.11 25  D 1 
ATOM 2850 C CD  . GLU D 4 25  ? 4.531   11.680  20.984  1.00 90.78 25  D 1 
ATOM 2851 O OE1 . GLU D 4 25  ? 4.152   10.708  20.303  1.00 83.65 25  D 1 
ATOM 2852 O OE2 . GLU D 4 25  ? 5.640   12.216  20.773  1.00 85.36 25  D 1 
ATOM 2853 N N   . LEU D 4 26  ? 5.093   14.178  26.163  1.00 92.31 26  D 1 
ATOM 2854 C CA  . LEU D 4 26  ? 5.829   14.290  27.417  1.00 92.03 26  D 1 
ATOM 2855 C C   . LEU D 4 26  ? 4.918   14.282  28.654  1.00 92.21 26  D 1 
ATOM 2856 O O   . LEU D 4 26  ? 5.325   13.770  29.695  1.00 90.86 26  D 1 
ATOM 2857 C CB  . LEU D 4 26  ? 6.696   15.564  27.404  1.00 91.48 26  D 1 
ATOM 2858 C CG  . LEU D 4 26  ? 7.932   15.468  26.490  1.00 88.76 26  D 1 
ATOM 2859 C CD1 . LEU D 4 26  ? 8.620   16.828  26.411  1.00 85.49 26  D 1 
ATOM 2860 C CD2 . LEU D 4 26  ? 8.950   14.449  26.999  1.00 85.37 26  D 1 
ATOM 2861 N N   . GLN D 4 27  ? 3.699   14.776  28.540  1.00 93.72 27  D 1 
ATOM 2862 C CA  . GLN D 4 27  ? 2.740   14.844  29.648  1.00 93.31 27  D 1 
ATOM 2863 C C   . GLN D 4 27  ? 1.521   13.942  29.473  1.00 94.15 27  D 1 
ATOM 2864 O O   . GLN D 4 27  ? 0.564   14.014  30.238  1.00 92.99 27  D 1 
ATOM 2865 C CB  . GLN D 4 27  ? 2.350   16.299  29.858  1.00 91.77 27  D 1 
ATOM 2866 C CG  . GLN D 4 27  ? 1.609   16.869  28.658  1.00 83.00 27  D 1 
ATOM 2867 C CD  . GLN D 4 27  ? 1.504   18.379  28.778  1.00 80.41 27  D 1 
ATOM 2868 O OE1 . GLN D 4 27  ? 1.380   18.940  29.861  1.00 70.91 27  D 1 
ATOM 2869 N NE2 . GLN D 4 27  ? 1.600   19.072  27.690  1.00 69.35 27  D 1 
ATOM 2870 N N   . ARG D 4 28  ? 1.532   13.088  28.456  1.00 93.40 28  D 1 
ATOM 2871 C CA  . ARG D 4 28  ? 0.440   12.179  28.158  1.00 93.61 28  D 1 
ATOM 2872 C C   . ARG D 4 28  ? 0.146   11.276  29.354  1.00 94.17 28  D 1 
ATOM 2873 O O   . ARG D 4 28  ? 1.029   10.586  29.860  1.00 93.67 28  D 1 
ATOM 2874 C CB  . ARG D 4 28  ? 0.793   11.369  26.913  1.00 92.70 28  D 1 
ATOM 2875 C CG  . ARG D 4 28  ? -0.332  10.402  26.541  1.00 89.94 28  D 1 
ATOM 2876 C CD  . ARG D 4 28  ? 0.032   9.509   25.351  1.00 89.62 28  D 1 
ATOM 2877 N NE  . ARG D 4 28  ? -0.944  8.420   25.329  1.00 87.71 28  D 1 
ATOM 2878 C CZ  . ARG D 4 28  ? -0.894  7.303   26.044  1.00 88.48 28  D 1 
ATOM 2879 N NH1 . ARG D 4 28  ? 0.203   6.878   26.596  1.00 79.59 28  D 1 
ATOM 2880 N NH2 . ARG D 4 28  ? -1.979  6.616   26.218  1.00 82.53 28  D 1 
ATOM 2881 N N   . THR D 4 29  ? -1.134  11.198  29.732  1.00 95.38 29  D 1 
ATOM 2882 C CA  . THR D 4 29  ? -1.626  10.268  30.752  1.00 95.75 29  D 1 
ATOM 2883 C C   . THR D 4 29  ? -2.160  8.980   30.117  1.00 96.55 29  D 1 
ATOM 2884 O O   . THR D 4 29  ? -2.537  8.976   28.935  1.00 95.72 29  D 1 
ATOM 2885 C CB  . THR D 4 29  ? -2.686  10.925  31.648  1.00 94.69 29  D 1 
ATOM 2886 O OG1 . THR D 4 29  ? -3.753  11.411  30.877  1.00 89.39 29  D 1 
ATOM 2887 C CG2 . THR D 4 29  ? -2.106  12.097  32.434  1.00 88.07 29  D 1 
ATOM 2888 N N   . PRO D 4 30  ? -2.211  7.859   30.877  1.00 96.75 30  D 1 
ATOM 2889 C CA  . PRO D 4 30  ? -2.777  6.605   30.386  1.00 96.98 30  D 1 
ATOM 2890 C C   . PRO D 4 30  ? -4.228  6.750   29.917  1.00 96.98 30  D 1 
ATOM 2891 O O   . PRO D 4 30  ? -4.995  7.576   30.414  1.00 95.94 30  D 1 
ATOM 2892 C CB  . PRO D 4 30  ? -2.657  5.610   31.550  1.00 96.10 30  D 1 
ATOM 2893 C CG  . PRO D 4 30  ? -1.513  6.171   32.379  1.00 94.12 30  D 1 
ATOM 2894 C CD  . PRO D 4 30  ? -1.664  7.670   32.207  1.00 96.60 30  D 1 
ATOM 2895 N N   . GLN D 4 31  ? -4.618  5.915   28.969  1.00 96.71 31  D 1 
ATOM 2896 C CA  . GLN D 4 31  ? -6.016  5.688   28.599  1.00 96.97 31  D 1 
ATOM 2897 C C   . GLN D 4 31  ? -6.525  4.488   29.388  1.00 97.01 31  D 1 
ATOM 2898 O O   . GLN D 4 31  ? -6.181  3.356   29.062  1.00 95.57 31  D 1 
ATOM 2899 C CB  . GLN D 4 31  ? -6.135  5.469   27.097  1.00 96.52 31  D 1 
ATOM 2900 C CG  . GLN D 4 31  ? -5.900  6.736   26.266  1.00 94.96 31  D 1 
ATOM 2901 C CD  . GLN D 4 31  ? -7.079  7.720   26.290  1.00 95.93 31  D 1 
ATOM 2902 O OE1 . GLN D 4 31  ? -8.097  7.536   26.929  1.00 89.07 31  D 1 
ATOM 2903 N NE2 . GLN D 4 31  ? -6.962  8.799   25.556  1.00 87.89 31  D 1 
ATOM 2904 N N   . GLU D 4 32  ? -7.297  4.739   30.426  1.00 96.31 32  D 1 
ATOM 2905 C CA  . GLU D 4 32  ? -7.751  3.700   31.340  1.00 96.04 32  D 1 
ATOM 2906 C C   . GLU D 4 32  ? -8.583  2.630   30.643  1.00 96.19 32  D 1 
ATOM 2907 O O   . GLU D 4 32  ? -9.299  2.891   29.671  1.00 94.59 32  D 1 
ATOM 2908 C CB  . GLU D 4 32  ? -8.534  4.309   32.503  1.00 94.67 32  D 1 
ATOM 2909 C CG  . GLU D 4 32  ? -7.635  5.188   33.379  1.00 85.96 32  D 1 
ATOM 2910 C CD  . GLU D 4 32  ? -8.350  5.752   34.610  1.00 76.86 32  D 1 
ATOM 2911 O OE1 . GLU D 4 32  ? -7.670  6.459   35.381  1.00 69.01 32  D 1 
ATOM 2912 O OE2 . GLU D 4 32  ? -9.567  5.502   34.761  1.00 68.82 32  D 1 
ATOM 2913 N N   . ALA D 4 33  ? -8.469  1.401   31.142  1.00 96.00 33  D 1 
ATOM 2914 C CA  . ALA D 4 33  ? -9.211  0.271   30.617  1.00 96.01 33  D 1 
ATOM 2915 C C   . ALA D 4 33  ? -10.705 0.407   30.913  1.00 96.16 33  D 1 
ATOM 2916 O O   . ALA D 4 33  ? -11.106 0.753   32.019  1.00 94.27 33  D 1 
ATOM 2917 C CB  . ALA D 4 33  ? -8.648  -1.018  31.211  1.00 94.44 33  D 1 
ATOM 2918 N N   . ILE D 4 34  ? -11.514 0.032   29.930  1.00 95.33 34  D 1 
ATOM 2919 C CA  . ILE D 4 34  ? -12.938 -0.212  30.142  1.00 95.15 34  D 1 
ATOM 2920 C C   . ILE D 4 34  ? -13.061 -1.557  30.864  1.00 94.74 34  D 1 
ATOM 2921 O O   . ILE D 4 34  ? -12.598 -2.581  30.356  1.00 92.84 34  D 1 
ATOM 2922 C CB  . ILE D 4 34  ? -13.704 -0.165  28.815  1.00 94.54 34  D 1 
ATOM 2923 C CG1 . ILE D 4 34  ? -13.487 1.177   28.079  1.00 92.05 34  D 1 
ATOM 2924 C CG2 . ILE D 4 34  ? -15.195 -0.408  29.077  1.00 91.88 34  D 1 
ATOM 2925 C CD1 . ILE D 4 34  ? -14.078 1.221   26.664  1.00 89.74 34  D 1 
ATOM 2926 N N   . THR D 4 35  ? -13.633 -1.553  32.076  1.00 94.60 35  D 1 
ATOM 2927 C CA  . THR D 4 35  ? -13.723 -2.724  32.954  1.00 93.57 35  D 1 
ATOM 2928 C C   . THR D 4 35  ? -15.153 -3.208  33.163  1.00 93.08 35  D 1 
ATOM 2929 O O   . THR D 4 35  ? -15.366 -4.224  33.824  1.00 88.52 35  D 1 
ATOM 2930 C CB  . THR D 4 35  ? -13.080 -2.448  34.321  1.00 91.16 35  D 1 
ATOM 2931 O OG1 . THR D 4 35  ? -13.654 -1.306  34.902  1.00 84.61 35  D 1 
ATOM 2932 C CG2 . THR D 4 35  ? -11.573 -2.206  34.207  1.00 81.74 35  D 1 
ATOM 2933 N N   . ASP D 4 36  ? -16.123 -2.504  32.602  1.00 92.58 36  D 1 
ATOM 2934 C CA  . ASP D 4 36  ? -17.520 -2.891  32.684  1.00 90.84 36  D 1 
ATOM 2935 C C   . ASP D 4 36  ? -17.833 -4.087  31.768  1.00 89.63 36  D 1 
ATOM 2936 O O   . ASP D 4 36  ? -16.965 -4.669  31.108  1.00 80.62 36  D 1 
ATOM 2937 C CB  . ASP D 4 36  ? -18.417 -1.659  32.444  1.00 86.73 36  D 1 
ATOM 2938 C CG  . ASP D 4 36  ? -18.355 -1.082  31.028  1.00 80.15 36  D 1 
ATOM 2939 O OD1 . ASP D 4 36  ? -17.886 -1.789  30.116  1.00 71.13 36  D 1 
ATOM 2940 O OD2 . ASP D 4 36  ? -18.822 0.061   30.847  1.00 73.62 36  D 1 
ATOM 2941 N N   . GLY D 4 37  ? -19.090 -4.496  31.732  1.00 90.29 37  D 1 
ATOM 2942 C CA  . GLY D 4 37  ? -19.565 -5.614  30.911  1.00 90.32 37  D 1 
ATOM 2943 C C   . GLY D 4 37  ? -19.724 -5.292  29.425  1.00 91.86 37  D 1 
ATOM 2944 O O   . GLY D 4 37  ? -20.452 -6.028  28.756  1.00 87.78 37  D 1 
ATOM 2945 N N   . LEU D 4 38  ? -19.110 -4.228  28.929  1.00 91.75 38  D 1 
ATOM 2946 C CA  . LEU D 4 38  ? -19.264 -3.802  27.542  1.00 92.51 38  D 1 
ATOM 2947 C C   . LEU D 4 38  ? -18.885 -4.917  26.571  1.00 92.87 38  D 1 
ATOM 2948 O O   . LEU D 4 38  ? -17.769 -5.448  26.579  1.00 90.98 38  D 1 
ATOM 2949 C CB  . LEU D 4 38  ? -18.432 -2.530  27.292  1.00 90.54 38  D 1 
ATOM 2950 C CG  . LEU D 4 38  ? -18.561 -1.961  25.866  1.00 87.38 38  D 1 
ATOM 2951 C CD1 . LEU D 4 38  ? -19.955 -1.385  25.605  1.00 81.79 38  D 1 
ATOM 2952 C CD2 . LEU D 4 38  ? -17.550 -0.836  25.656  1.00 82.18 38  D 1 
ATOM 2953 N N   . GLU D 4 39  ? -19.812 -5.255  25.681  1.00 92.83 39  D 1 
ATOM 2954 C CA  . GLU D 4 39  ? -19.592 -6.171  24.579  1.00 92.99 39  D 1 
ATOM 2955 C C   . GLU D 4 39  ? -19.307 -5.405  23.292  1.00 92.25 39  D 1 
ATOM 2956 O O   . GLU D 4 39  ? -20.039 -4.502  22.893  1.00 89.71 39  D 1 
ATOM 2957 C CB  . GLU D 4 39  ? -20.774 -7.123  24.385  1.00 90.78 39  D 1 
ATOM 2958 C CG  . GLU D 4 39  ? -20.917 -8.133  25.521  1.00 84.08 39  D 1 
ATOM 2959 C CD  . GLU D 4 39  ? -21.977 -9.214  25.250  1.00 82.89 39  D 1 
ATOM 2960 O OE1 . GLU D 4 39  ? -21.994 -10.205 26.008  1.00 75.60 39  D 1 
ATOM 2961 O OE2 . GLU D 4 39  ? -22.750 -9.075  24.273  1.00 77.37 39  D 1 
ATOM 2962 N N   . ILE D 4 40  ? -18.254 -5.823  22.614  1.00 92.25 40  D 1 
ATOM 2963 C CA  . ILE D 4 40  ? -17.879 -5.297  21.321  1.00 91.22 40  D 1 
ATOM 2964 C C   . ILE D 4 40  ? -18.438 -6.215  20.245  1.00 91.28 40  D 1 
ATOM 2965 O O   . ILE D 4 40  ? -18.261 -7.432  20.288  1.00 88.82 40  D 1 
ATOM 2966 C CB  . ILE D 4 40  ? -16.351 -5.152  21.187  1.00 88.82 40  D 1 
ATOM 2967 C CG1 . ILE D 4 40  ? -15.757 -4.408  22.402  1.00 80.65 40  D 1 
ATOM 2968 C CG2 . ILE D 4 40  ? -16.016 -4.401  19.885  1.00 76.25 40  D 1 
ATOM 2969 C CD1 . ILE D 4 40  ? -14.240 -4.423  22.375  1.00 71.72 40  D 1 
ATOM 2970 N N   . VAL D 4 41  ? -19.072 -5.608  19.250  1.00 88.98 41  D 1 
ATOM 2971 C CA  . VAL D 4 41  ? -19.517 -6.305  18.042  1.00 87.97 41  D 1 
ATOM 2972 C C   . VAL D 4 41  ? -18.410 -6.183  17.001  1.00 86.82 41  D 1 
ATOM 2973 O O   . VAL D 4 41  ? -18.183 -5.116  16.436  1.00 84.78 41  D 1 
ATOM 2974 C CB  . VAL D 4 41  ? -20.848 -5.739  17.543  1.00 85.95 41  D 1 
ATOM 2975 C CG1 . VAL D 4 41  ? -21.343 -6.514  16.326  1.00 79.40 41  D 1 
ATOM 2976 C CG2 . VAL D 4 41  ? -21.931 -5.837  18.628  1.00 80.80 41  D 1 
ATOM 2977 N N   . VAL D 4 42  ? -17.729 -7.294  16.730  1.00 87.60 42  D 1 
ATOM 2978 C CA  . VAL D 4 42  ? -16.678 -7.350  15.724  1.00 86.54 42  D 1 
ATOM 2979 C C   . VAL D 4 42  ? -17.270 -7.876  14.421  1.00 85.27 42  D 1 
ATOM 2980 O O   . VAL D 4 42  ? -17.662 -9.040  14.321  1.00 82.22 42  D 1 
ATOM 2981 C CB  . VAL D 4 42  ? -15.468 -8.179  16.180  1.00 84.38 42  D 1 
ATOM 2982 C CG1 . VAL D 4 42  ? -14.344 -8.053  15.158  1.00 76.90 42  D 1 
ATOM 2983 C CG2 . VAL D 4 42  ? -14.942 -7.689  17.536  1.00 78.46 42  D 1 
ATOM 2984 N N   . SER D 4 43  ? -17.346 -7.010  13.418  1.00 83.20 43  D 1 
ATOM 2985 C CA  . SER D 4 43  ? -17.732 -7.445  12.083  1.00 81.04 43  D 1 
ATOM 2986 C C   . SER D 4 43  ? -16.539 -8.082  11.362  1.00 80.61 43  D 1 
ATOM 2987 O O   . SER D 4 43  ? -15.406 -7.603  11.482  1.00 77.23 43  D 1 
ATOM 2988 C CB  . SER D 4 43  ? -18.360 -6.309  11.268  1.00 76.65 43  D 1 
ATOM 2989 O OG  . SER D 4 43  ? -17.420 -5.646  10.440  1.00 68.27 43  D 1 
ATOM 2990 N N   . PRO D 4 44  ? -16.767 -9.126  10.559  1.00 74.66 44  D 1 
ATOM 2991 C CA  . PRO D 4 44  ? -15.691 -9.777  9.808   1.00 71.27 44  D 1 
ATOM 2992 C C   . PRO D 4 44  ? -14.901 -8.824  8.918   1.00 72.70 44  D 1 
ATOM 2993 O O   . PRO D 4 44  ? -13.701 -8.968  8.745   1.00 69.54 44  D 1 
ATOM 2994 C CB  . PRO D 4 44  ? -16.400 -10.838 8.962   1.00 67.13 44  D 1 
ATOM 2995 C CG  . PRO D 4 44  ? -17.672 -11.142 9.736   1.00 65.40 44  D 1 
ATOM 2996 C CD  . PRO D 4 44  ? -18.031 -9.809  10.373  1.00 66.48 44  D 1 
ATOM 2997 N N   . ARG D 4 45  ? -15.587 -7.835  8.356   1.00 73.36 45  D 1 
ATOM 2998 C CA  . ARG D 4 45  ? -14.985 -6.879  7.414   1.00 72.77 45  D 1 
ATOM 2999 C C   . ARG D 4 45  ? -14.172 -5.789  8.109   1.00 75.19 45  D 1 
ATOM 3000 O O   . ARG D 4 45  ? -13.241 -5.284  7.496   1.00 71.61 45  D 1 
ATOM 3001 C CB  . ARG D 4 45  ? -16.071 -6.261  6.520   1.00 66.75 45  D 1 
ATOM 3002 C CG  . ARG D 4 45  ? -16.706 -7.291  5.563   1.00 58.69 45  D 1 
ATOM 3003 C CD  . ARG D 4 45  ? -17.694 -6.588  4.617   1.00 52.27 45  D 1 
ATOM 3004 N NE  . ARG D 4 45  ? -18.351 -7.538  3.694   1.00 46.10 45  D 1 
ATOM 3005 C CZ  . ARG D 4 45  ? -19.271 -7.232  2.797   1.00 39.85 45  D 1 
ATOM 3006 N NH1 . ARG D 4 45  ? -19.688 -6.012  2.630   1.00 36.33 45  D 1 
ATOM 3007 N NH2 . ARG D 4 45  ? -19.779 -8.165  2.042   1.00 34.38 45  D 1 
ATOM 3008 N N   . SER D 4 46  ? -14.482 -5.436  9.345   1.00 76.77 46  D 1 
ATOM 3009 C CA  . SER D 4 46  ? -13.878 -4.274  9.993   1.00 77.85 46  D 1 
ATOM 3010 C C   . SER D 4 46  ? -12.378 -4.427  10.230  1.00 80.44 46  D 1 
ATOM 3011 O O   . SER D 4 46  ? -11.638 -3.462  10.066  1.00 77.96 46  D 1 
ATOM 3012 C CB  . SER D 4 46  ? -14.577 -3.939  11.311  1.00 74.12 46  D 1 
ATOM 3013 O OG  . SER D 4 46  ? -14.494 -5.008  12.228  1.00 65.84 46  D 1 
ATOM 3014 N N   . LEU D 4 47  ? -11.908 -5.632  10.542  1.00 82.43 47  D 1 
ATOM 3015 C CA  . LEU D 4 47  ? -10.505 -5.930  10.852  1.00 84.38 47  D 1 
ATOM 3016 C C   . LEU D 4 47  ? -9.762  -6.658  9.727   1.00 84.47 47  D 1 
ATOM 3017 O O   . LEU D 4 47  ? -8.651  -7.141  9.925   1.00 81.89 47  D 1 
ATOM 3018 C CB  . LEU D 4 47  ? -10.438 -6.699  12.179  1.00 84.52 47  D 1 
ATOM 3019 C CG  . LEU D 4 47  ? -10.891 -5.890  13.406  1.00 84.89 47  D 1 
ATOM 3020 C CD1 . LEU D 4 47  ? -10.890 -6.801  14.623  1.00 81.01 47  D 1 
ATOM 3021 C CD2 . LEU D 4 47  ? -9.979  -4.701  13.687  1.00 81.00 47  D 1 
ATOM 3022 N N   . HIS D 4 48  ? -10.350 -6.749  8.527   1.00 81.78 48  D 1 
ATOM 3023 C CA  . HIS D 4 48  ? -9.747  -7.493  7.426   1.00 81.30 48  D 1 
ATOM 3024 C C   . HIS D 4 48  ? -8.354  -6.993  7.058   1.00 83.58 48  D 1 
ATOM 3025 O O   . HIS D 4 48  ? -7.454  -7.799  6.829   1.00 82.38 48  D 1 
ATOM 3026 C CB  . HIS D 4 48  ? -10.662 -7.435  6.195   1.00 77.97 48  D 1 
ATOM 3027 C CG  . HIS D 4 48  ? -11.204 -8.773  5.806   1.00 71.94 48  D 1 
ATOM 3028 N ND1 . HIS D 4 48  ? -12.535 -9.116  5.736   1.00 62.17 48  D 1 
ATOM 3029 C CD2 . HIS D 4 48  ? -10.503 -9.872  5.406   1.00 61.65 48  D 1 
ATOM 3030 C CE1 . HIS D 4 48  ? -12.627 -10.375 5.307   1.00 57.42 48  D 1 
ATOM 3031 N NE2 . HIS D 4 48  ? -11.416 -10.869 5.097   1.00 57.38 48  D 1 
ATOM 3032 N N   . SER D 4 49  ? -8.144  -5.675  7.002   1.00 82.61 49  D 1 
ATOM 3033 C CA  . SER D 4 49  ? -6.862  -5.080  6.628   1.00 83.26 49  D 1 
ATOM 3034 C C   . SER D 4 49  ? -5.754  -5.335  7.644   1.00 86.25 49  D 1 
ATOM 3035 O O   . SER D 4 49  ? -4.581  -5.308  7.287   1.00 84.67 49  D 1 
ATOM 3036 C CB  . SER D 4 49  ? -7.021  -3.575  6.419   1.00 79.87 49  D 1 
ATOM 3037 O OG  . SER D 4 49  ? -7.886  -2.978  7.360   1.00 71.36 49  D 1 
ATOM 3038 N N   . GLU D 4 50  ? -6.104  -5.616  8.896   1.00 88.13 50  D 1 
ATOM 3039 C CA  . GLU D 4 50  ? -5.166  -5.813  9.984   1.00 90.15 50  D 1 
ATOM 3040 C C   . GLU D 4 50  ? -4.884  -7.300  10.262  1.00 92.25 50  D 1 
ATOM 3041 O O   . GLU D 4 50  ? -3.747  -7.660  10.571  1.00 91.46 50  D 1 
ATOM 3042 C CB  . GLU D 4 50  ? -5.694  -5.129  11.248  1.00 89.65 50  D 1 
ATOM 3043 C CG  . GLU D 4 50  ? -5.793  -3.593  11.156  1.00 86.45 50  D 1 
ATOM 3044 C CD  . GLU D 4 50  ? -6.953  -3.066  10.295  1.00 86.06 50  D 1 
ATOM 3045 O OE1 . GLU D 4 50  ? -6.892  -1.904  9.858   1.00 77.74 50  D 1 
ATOM 3046 O OE2 . GLU D 4 50  ? -7.950  -3.785  10.060  1.00 79.17 50  D 1 
ATOM 3047 N N   . LEU D 4 51  ? -5.898  -8.158  10.118  1.00 92.37 51  D 1 
ATOM 3048 C CA  . LEU D 4 51  ? -5.814  -9.572  10.497  1.00 93.14 51  D 1 
ATOM 3049 C C   . LEU D 4 51  ? -5.626  -10.530 9.317   1.00 93.87 51  D 1 
ATOM 3050 O O   . LEU D 4 51  ? -5.494  -11.743 9.513   1.00 92.79 51  D 1 
ATOM 3051 C CB  . LEU D 4 51  ? -7.055  -9.955  11.331  1.00 92.49 51  D 1 
ATOM 3052 C CG  . LEU D 4 51  ? -7.302  -9.100  12.583  1.00 91.06 51  D 1 
ATOM 3053 C CD1 . LEU D 4 51  ? -8.470  -9.695  13.360  1.00 87.69 51  D 1 
ATOM 3054 C CD2 . LEU D 4 51  ? -6.094  -9.047  13.515  1.00 87.39 51  D 1 
ATOM 3055 N N   . MET D 4 52  ? -5.623  -10.032 8.088   1.00 93.37 52  D 1 
ATOM 3056 C CA  . MET D 4 52  ? -5.501  -10.848 6.884   1.00 93.47 52  D 1 
ATOM 3057 C C   . MET D 4 52  ? -4.049  -10.958 6.427   1.00 94.87 52  D 1 
ATOM 3058 O O   . MET D 4 52  ? -3.313  -9.977  6.335   1.00 94.80 52  D 1 
ATOM 3059 C CB  . MET D 4 52  ? -6.406  -10.279 5.790   1.00 91.15 52  D 1 
ATOM 3060 C CG  . MET D 4 52  ? -6.510  -11.187 4.571   1.00 79.66 52  D 1 
ATOM 3061 S SD  . MET D 4 52  ? -7.591  -10.543 3.265   1.00 71.61 52  D 1 
ATOM 3062 C CE  . MET D 4 52  ? -6.636  -9.132  2.692   1.00 61.01 52  D 1 
ATOM 3063 N N   . CYS D 4 53  ? -3.629  -12.178 6.056   1.00 94.20 53  D 1 
ATOM 3064 C CA  . CYS D 4 53  ? -2.357  -12.398 5.394   1.00 95.65 53  D 1 
ATOM 3065 C C   . CYS D 4 53  ? -2.421  -11.892 3.945   1.00 95.49 53  D 1 
ATOM 3066 O O   . CYS D 4 53  ? -3.209  -12.434 3.162   1.00 94.79 53  D 1 
ATOM 3067 C CB  . CYS D 4 53  ? -2.010  -13.886 5.454   1.00 96.30 53  D 1 
ATOM 3068 S SG  . CYS D 4 53  ? -0.446  -14.201 4.585   1.00 96.58 53  D 1 
ATOM 3069 N N   . PRO D 4 54  ? -1.555  -10.963 3.522   1.00 95.97 54  D 1 
ATOM 3070 C CA  . PRO D 4 54  ? -1.600  -10.435 2.153   1.00 95.28 54  D 1 
ATOM 3071 C C   . PRO D 4 54  ? -1.167  -11.446 1.087   1.00 94.91 54  D 1 
ATOM 3072 O O   . PRO D 4 54  ? -1.389  -11.212 -0.095  1.00 93.22 54  D 1 
ATOM 3073 C CB  . PRO D 4 54  ? -0.687  -9.205  2.193   1.00 94.49 54  D 1 
ATOM 3074 C CG  . PRO D 4 54  ? 0.324   -9.545  3.283   1.00 92.78 54  D 1 
ATOM 3075 C CD  . PRO D 4 54  ? -0.508  -10.329 4.291   1.00 95.31 54  D 1 
ATOM 3076 N N   . ILE D 4 55  ? -0.557  -12.578 1.467   1.00 96.08 55  D 1 
ATOM 3077 C CA  . ILE D 4 55  ? -0.127  -13.626 0.531   1.00 95.98 55  D 1 
ATOM 3078 C C   . ILE D 4 55  ? -1.268  -14.593 0.208   1.00 95.51 55  D 1 
ATOM 3079 O O   . ILE D 4 55  ? -1.537  -14.849 -0.955  1.00 94.09 55  D 1 
ATOM 3080 C CB  . ILE D 4 55  ? 1.111   -14.384 1.059   1.00 95.99 55  D 1 
ATOM 3081 C CG1 . ILE D 4 55  ? 2.303   -13.412 1.231   1.00 95.22 55  D 1 
ATOM 3082 C CG2 . ILE D 4 55  ? 1.477   -15.543 0.118   1.00 95.16 55  D 1 
ATOM 3083 C CD1 . ILE D 4 55  ? 3.540   -14.057 1.858   1.00 94.48 55  D 1 
ATOM 3084 N N   . CYS D 4 56  ? -1.939  -15.151 1.212   1.00 95.86 56  D 1 
ATOM 3085 C CA  . CYS D 4 56  ? -3.018  -16.114 0.974   1.00 95.54 56  D 1 
ATOM 3086 C C   . CYS D 4 56  ? -4.423  -15.494 0.988   1.00 94.83 56  D 1 
ATOM 3087 O O   . CYS D 4 56  ? -5.382  -16.197 0.678   1.00 93.32 56  D 1 
ATOM 3088 C CB  . CYS D 4 56  ? -2.900  -17.292 1.945   1.00 95.52 56  D 1 
ATOM 3089 S SG  . CYS D 4 56  ? -3.188  -16.772 3.666   1.00 95.22 56  D 1 
ATOM 3090 N N   . LEU D 4 57  ? -4.542  -14.220 1.323   1.00 94.79 57  D 1 
ATOM 3091 C CA  . LEU D 4 57  ? -5.805  -13.494 1.511   1.00 93.55 57  D 1 
ATOM 3092 C C   . LEU D 4 57  ? -6.741  -14.204 2.496   1.00 92.65 57  D 1 
ATOM 3093 O O   . LEU D 4 57  ? -7.957  -14.197 2.339   1.00 90.19 57  D 1 
ATOM 3094 C CB  . LEU D 4 57  ? -6.462  -13.175 0.153   1.00 92.98 57  D 1 
ATOM 3095 C CG  . LEU D 4 57  ? -5.556  -12.475 -0.871  1.00 92.10 57  D 1 
ATOM 3096 C CD1 . LEU D 4 57  ? -6.346  -12.256 -2.165  1.00 89.67 57  D 1 
ATOM 3097 C CD2 . LEU D 4 57  ? -5.046  -11.118 -0.376  1.00 89.36 57  D 1 
ATOM 3098 N N   . ASP D 4 58  ? -6.150  -14.857 3.493   1.00 93.82 58  D 1 
ATOM 3099 C CA  . ASP D 4 58  ? -6.871  -15.482 4.590   1.00 93.35 58  D 1 
ATOM 3100 C C   . ASP D 4 58  ? -6.478  -14.857 5.920   1.00 93.57 58  D 1 
ATOM 3101 O O   . ASP D 4 58  ? -5.509  -14.103 5.996   1.00 92.56 58  D 1 
ATOM 3102 C CB  . ASP D 4 58  ? -6.637  -17.005 4.607   1.00 92.25 58  D 1 
ATOM 3103 C CG  . ASP D 4 58  ? -7.907  -17.773 4.961   1.00 87.39 58  D 1 
ATOM 3104 O OD1 . ASP D 4 58  ? -8.820  -17.176 5.568   1.00 83.13 58  D 1 
ATOM 3105 O OD2 . ASP D 4 58  ? -8.078  -18.902 4.444   1.00 81.41 58  D 1 
ATOM 3106 N N   . MET D 4 59  ? -7.204  -15.205 6.969   1.00 93.68 59  D 1 
ATOM 3107 C CA  . MET D 4 59  ? -6.811  -14.832 8.318   1.00 93.73 59  D 1 
ATOM 3108 C C   . MET D 4 59  ? -5.402  -15.347 8.626   1.00 94.84 59  D 1 
ATOM 3109 O O   . MET D 4 59  ? -5.040  -16.458 8.240   1.00 94.50 59  D 1 
ATOM 3110 C CB  . MET D 4 59  ? -7.842  -15.376 9.309   1.00 92.10 59  D 1 
ATOM 3111 C CG  . MET D 4 59  ? -7.668  -14.766 10.703  1.00 87.02 59  D 1 
ATOM 3112 S SD  . MET D 4 59  ? -8.981  -15.295 11.833  1.00 82.96 59  D 1 
ATOM 3113 C CE  . MET D 4 59  ? -10.376 -14.385 11.178  1.00 73.67 59  D 1 
ATOM 3114 N N   . LEU D 4 60  ? -4.609  -14.529 9.304   1.00 95.08 60  D 1 
ATOM 3115 C CA  . LEU D 4 60  ? -3.270  -14.898 9.748   1.00 95.93 60  D 1 
ATOM 3116 C C   . LEU D 4 60  ? -3.325  -16.154 10.616  1.00 96.08 60  D 1 
ATOM 3117 O O   . LEU D 4 60  ? -4.142  -16.261 11.538  1.00 95.22 60  D 1 
ATOM 3118 C CB  . LEU D 4 60  ? -2.635  -13.725 10.505  1.00 96.12 60  D 1 
ATOM 3119 C CG  . LEU D 4 60  ? -2.207  -12.554 9.605   1.00 95.83 60  D 1 
ATOM 3120 C CD1 . LEU D 4 60  ? -1.938  -11.309 10.443  1.00 94.37 60  D 1 
ATOM 3121 C CD2 . LEU D 4 60  ? -0.935  -12.886 8.830   1.00 94.38 60  D 1 
ATOM 3122 N N   . LYS D 4 61  ? -2.442  -17.102 10.326  1.00 96.71 61  D 1 
ATOM 3123 C CA  . LYS D 4 61  ? -2.298  -18.349 11.065  1.00 96.63 61  D 1 
ATOM 3124 C C   . LYS D 4 61  ? -0.826  -18.632 11.288  1.00 97.23 61  D 1 
ATOM 3125 O O   . LYS D 4 61  ? -0.058  -18.607 10.324  1.00 95.89 61  D 1 
ATOM 3126 C CB  . LYS D 4 61  ? -2.999  -19.484 10.297  1.00 94.93 61  D 1 
ATOM 3127 C CG  . LYS D 4 61  ? -3.120  -20.739 11.168  1.00 84.66 61  D 1 
ATOM 3128 C CD  . LYS D 4 61  ? -3.845  -21.859 10.415  1.00 80.22 61  D 1 
ATOM 3129 C CE  . LYS D 4 61  ? -3.984  -23.057 11.353  1.00 68.34 61  D 1 
ATOM 3130 N NZ  . LYS D 4 61  ? -4.686  -24.199 10.715  1.00 59.24 61  D 1 
ATOM 3131 N N   . ASN D 4 62  ? -0.443  -18.916 12.526  1.00 97.60 62  D 1 
ATOM 3132 C CA  . ASN D 4 62  ? 0.952   -18.994 12.958  1.00 97.80 62  D 1 
ATOM 3133 C C   . ASN D 4 62  ? 1.715   -17.755 12.489  1.00 97.91 62  D 1 
ATOM 3134 O O   . ASN D 4 62  ? 2.613   -17.834 11.640  1.00 96.88 62  D 1 
ATOM 3135 C CB  . ASN D 4 62  ? 1.581   -20.319 12.500  1.00 97.33 62  D 1 
ATOM 3136 C CG  . ASN D 4 62  ? 0.884   -21.558 13.030  1.00 93.52 62  D 1 
ATOM 3137 O OD1 . ASN D 4 62  ? 0.151   -21.552 14.000  1.00 82.95 62  D 1 
ATOM 3138 N ND2 . ASN D 4 62  ? 1.102   -22.682 12.396  1.00 80.97 62  D 1 
ATOM 3139 N N   . THR D 4 63  ? 1.305   -16.592 12.961  1.00 97.91 63  D 1 
ATOM 3140 C CA  . THR D 4 63  ? 1.774   -15.301 12.468  1.00 97.90 63  D 1 
ATOM 3141 C C   . THR D 4 63  ? 3.290   -15.183 12.582  1.00 97.96 63  D 1 
ATOM 3142 O O   . THR D 4 63  ? 3.885   -15.419 13.631  1.00 97.43 63  D 1 
ATOM 3143 C CB  . THR D 4 63  ? 1.066   -14.138 13.178  1.00 97.47 63  D 1 
ATOM 3144 O OG1 . THR D 4 63  ? -0.322  -14.265 12.989  1.00 94.18 63  D 1 
ATOM 3145 C CG2 . THR D 4 63  ? 1.463   -12.777 12.621  1.00 94.84 63  D 1 
ATOM 3146 N N   . MET D 4 64  ? 3.912   -14.790 11.485  1.00 97.85 64  D 1 
ATOM 3147 C CA  . MET D 4 64  ? 5.316   -14.417 11.416  1.00 97.79 64  D 1 
ATOM 3148 C C   . MET D 4 64  ? 5.412   -12.944 11.057  1.00 97.84 64  D 1 
ATOM 3149 O O   . MET D 4 64  ? 4.862   -12.504 10.044  1.00 97.43 64  D 1 
ATOM 3150 C CB  . MET D 4 64  ? 6.049   -15.284 10.389  1.00 97.30 64  D 1 
ATOM 3151 C CG  . MET D 4 64  ? 6.199   -16.743 10.836  1.00 92.96 64  D 1 
ATOM 3152 S SD  . MET D 4 64  ? 7.364   -17.044 12.201  1.00 89.83 64  D 1 
ATOM 3153 C CE  . MET D 4 64  ? 8.943   -16.746 11.381  1.00 79.70 64  D 1 
ATOM 3154 N N   . THR D 4 65  ? 6.142   -12.199 11.860  1.00 97.60 65  D 1 
ATOM 3155 C CA  . THR D 4 65  ? 6.330   -10.758 11.702  1.00 97.71 65  D 1 
ATOM 3156 C C   . THR D 4 65  ? 7.762   -10.449 11.279  1.00 97.50 65  D 1 
ATOM 3157 O O   . THR D 4 65  ? 8.729   -10.949 11.858  1.00 96.79 65  D 1 
ATOM 3158 C CB  . THR D 4 65  ? 5.906   -10.029 12.982  1.00 97.48 65  D 1 
ATOM 3159 O OG1 . THR D 4 65  ? 4.531   -10.245 13.175  1.00 94.83 65  D 1 
ATOM 3160 C CG2 . THR D 4 65  ? 6.096   -8.515  12.896  1.00 95.13 65  D 1 
ATOM 3161 N N   . THR D 4 66  ? 7.916   -9.612  10.254  1.00 97.15 66  D 1 
ATOM 3162 C CA  . THR D 4 66  ? 9.231   -9.109  9.839   1.00 96.87 66  D 1 
ATOM 3163 C C   . THR D 4 66  ? 9.777   -8.128  10.873  1.00 96.75 66  D 1 
ATOM 3164 O O   . THR D 4 66  ? 9.100   -7.170  11.230  1.00 96.04 66  D 1 
ATOM 3165 C CB  . THR D 4 66  ? 9.176   -8.414  8.471   1.00 96.33 66  D 1 
ATOM 3166 O OG1 . THR D 4 66  ? 8.244   -7.358  8.487   1.00 92.00 66  D 1 
ATOM 3167 C CG2 . THR D 4 66  ? 8.765   -9.351  7.349   1.00 92.83 66  D 1 
ATOM 3168 N N   . LYS D 4 67  ? 11.021  -8.317  11.312  1.00 96.15 67  D 1 
ATOM 3169 C CA  . LYS D 4 67  ? 11.631  -7.483  12.362  1.00 95.92 67  D 1 
ATOM 3170 C C   . LYS D 4 67  ? 11.745  -6.007  11.959  1.00 95.37 67  D 1 
ATOM 3171 O O   . LYS D 4 67  ? 11.368  -5.120  12.708  1.00 93.65 67  D 1 
ATOM 3172 C CB  . LYS D 4 67  ? 13.010  -8.024  12.731  1.00 95.19 67  D 1 
ATOM 3173 C CG  . LYS D 4 67  ? 12.950  -9.404  13.413  1.00 92.28 67  D 1 
ATOM 3174 C CD  . LYS D 4 67  ? 14.349  -9.914  13.772  1.00 90.31 67  D 1 
ATOM 3175 C CE  . LYS D 4 67  ? 14.976  -9.008  14.850  1.00 83.58 67  D 1 
ATOM 3176 N NZ  . LYS D 4 67  ? 16.366  -9.389  15.195  1.00 77.56 67  D 1 
ATOM 3177 N N   . GLU D 4 68  ? 12.245  -5.743  10.737  1.00 94.68 68  D 1 
ATOM 3178 C CA  . GLU D 4 68  ? 12.578  -4.381  10.316  1.00 93.66 68  D 1 
ATOM 3179 C C   . GLU D 4 68  ? 11.379  -3.498  9.976   1.00 93.63 68  D 1 
ATOM 3180 O O   . GLU D 4 68  ? 11.452  -2.276  10.105  1.00 91.29 68  D 1 
ATOM 3181 C CB  . GLU D 4 68  ? 13.526  -4.442  9.118   1.00 91.91 68  D 1 
ATOM 3182 C CG  . GLU D 4 68  ? 14.938  -4.929  9.478   1.00 83.96 68  D 1 
ATOM 3183 C CD  . GLU D 4 68  ? 15.577  -4.093  10.596  1.00 79.40 68  D 1 
ATOM 3184 O OE1 . GLU D 4 68  ? 16.333  -4.688  11.389  1.00 72.47 68  D 1 
ATOM 3185 O OE2 . GLU D 4 68  ? 15.253  -2.884  10.704  1.00 72.33 68  D 1 
ATOM 3186 N N   . CYS D 4 69  ? 10.283  -4.094  9.499   1.00 93.14 69  D 1 
ATOM 3187 C CA  . CYS D 4 69  ? 9.134   -3.345  8.987   1.00 93.46 69  D 1 
ATOM 3188 C C   . CYS D 4 69  ? 7.786   -3.738  9.608   1.00 94.06 69  D 1 
ATOM 3189 O O   . CYS D 4 69  ? 6.773   -3.162  9.228   1.00 93.00 69  D 1 
ATOM 3190 C CB  . CYS D 4 69  ? 9.143   -3.420  7.452   1.00 92.35 69  D 1 
ATOM 3191 S SG  . CYS D 4 69  ? 9.158   -5.128  6.822   1.00 90.89 69  D 1 
ATOM 3192 N N   . LEU D 4 70  ? 7.767   -4.690  10.533  1.00 95.25 70  D 1 
ATOM 3193 C CA  . LEU D 4 70  ? 6.576   -5.178  11.244  1.00 95.85 70  D 1 
ATOM 3194 C C   . LEU D 4 70  ? 5.410   -5.556  10.316  1.00 95.71 70  D 1 
ATOM 3195 O O   . LEU D 4 70  ? 4.248   -5.300  10.621  1.00 94.55 70  D 1 
ATOM 3196 C CB  . LEU D 4 70  ? 6.165   -4.207  12.363  1.00 95.86 70  D 1 
ATOM 3197 C CG  . LEU D 4 70  ? 7.221   -3.946  13.448  1.00 95.06 70  D 1 
ATOM 3198 C CD1 . LEU D 4 70  ? 6.589   -3.069  14.525  1.00 93.22 70  D 1 
ATOM 3199 C CD2 . LEU D 4 70  ? 7.728   -5.221  14.115  1.00 92.91 70  D 1 
ATOM 3200 N N   . HIS D 4 71  ? 5.715   -6.191  9.178   1.00 96.47 71  D 1 
ATOM 3201 C CA  . HIS D 4 71  ? 4.683   -6.772  8.325   1.00 96.57 71  D 1 
ATOM 3202 C C   . HIS D 4 71  ? 4.434   -8.233  8.705   1.00 96.99 71  D 1 
ATOM 3203 O O   . HIS D 4 71  ? 5.380   -9.003  8.887   1.00 96.57 71  D 1 
ATOM 3204 C CB  . HIS D 4 71  ? 5.045   -6.614  6.855   1.00 96.00 71  D 1 
ATOM 3205 C CG  . HIS D 4 71  ? 5.061   -5.178  6.414   1.00 95.33 71  D 1 
ATOM 3206 N ND1 . HIS D 4 71  ? 6.094   -4.543  5.760   1.00 91.06 71  D 1 
ATOM 3207 C CD2 . HIS D 4 71  ? 4.082   -4.233  6.600   1.00 89.80 71  D 1 
ATOM 3208 C CE1 . HIS D 4 71  ? 5.751   -3.273  5.552   1.00 89.71 71  D 1 
ATOM 3209 N NE2 . HIS D 4 71  ? 4.531   -3.038  6.057   1.00 89.92 71  D 1 
ATOM 3210 N N   . ARG D 4 72  ? 3.156   -8.593  8.809   1.00 97.19 72  D 1 
ATOM 3211 C CA  . ARG D 4 72  ? 2.689   -9.886  9.311   1.00 97.47 72  D 1 
ATOM 3212 C C   . ARG D 4 72  ? 2.199   -10.782 8.181   1.00 97.36 72  D 1 
ATOM 3213 O O   . ARG D 4 72  ? 1.521   -10.328 7.262   1.00 96.81 72  D 1 
ATOM 3214 C CB  . ARG D 4 72  ? 1.609   -9.664  10.375  1.00 97.38 72  D 1 
ATOM 3215 C CG  . ARG D 4 72  ? 2.173   -8.988  11.644  1.00 96.55 72  D 1 
ATOM 3216 C CD  . ARG D 4 72  ? 1.080   -8.725  12.679  1.00 95.84 72  D 1 
ATOM 3217 N NE  . ARG D 4 72  ? 1.646   -8.214  13.937  1.00 94.92 72  D 1 
ATOM 3218 C CZ  . ARG D 4 72  ? 1.851   -6.954  14.299  1.00 94.98 72  D 1 
ATOM 3219 N NH1 . ARG D 4 72  ? 1.537   -5.920  13.564  1.00 89.81 72  D 1 
ATOM 3220 N NH2 . ARG D 4 72  ? 2.405   -6.702  15.436  1.00 91.92 72  D 1 
ATOM 3221 N N   . PHE D 4 73  ? 2.551   -12.068 8.267   1.00 97.66 73  D 1 
ATOM 3222 C CA  . PHE D 4 73  ? 2.200   -13.103 7.295   1.00 97.72 73  D 1 
ATOM 3223 C C   . PHE D 4 73  ? 1.937   -14.427 8.020   1.00 97.94 73  D 1 
ATOM 3224 O O   . PHE D 4 73  ? 2.493   -14.657 9.087   1.00 97.54 73  D 1 
ATOM 3225 C CB  . PHE D 4 73  ? 3.345   -13.290 6.291   1.00 97.42 73  D 1 
ATOM 3226 C CG  . PHE D 4 73  ? 3.839   -12.011 5.630   1.00 97.34 73  D 1 
ATOM 3227 C CD1 . PHE D 4 73  ? 3.198   -11.513 4.486   1.00 96.30 73  D 1 
ATOM 3228 C CD2 . PHE D 4 73  ? 4.908   -11.297 6.193   1.00 96.28 73  D 1 
ATOM 3229 C CE1 . PHE D 4 73  ? 3.609   -10.307 3.908   1.00 95.88 73  D 1 
ATOM 3230 C CE2 . PHE D 4 73  ? 5.335   -10.085 5.617   1.00 95.75 73  D 1 
ATOM 3231 C CZ  . PHE D 4 73  ? 4.679   -9.589  4.477   1.00 96.17 73  D 1 
ATOM 3232 N N   . CYS D 4 74  ? 1.171   -15.326 7.424   1.00 97.42 74  D 1 
ATOM 3233 C CA  . CYS D 4 74  ? 1.166   -16.714 7.872   1.00 97.68 74  D 1 
ATOM 3234 C C   . CYS D 4 74  ? 2.586   -17.302 7.736   1.00 97.61 74  D 1 
ATOM 3235 O O   . CYS D 4 74  ? 3.244   -17.050 6.723   1.00 97.00 74  D 1 
ATOM 3236 C CB  . CYS D 4 74  ? 0.187   -17.551 7.045   1.00 97.34 74  D 1 
ATOM 3237 S SG  . CYS D 4 74  ? -1.513  -16.903 7.135   1.00 95.33 74  D 1 
ATOM 3238 N N   . ALA D 4 75  ? 3.010   -18.125 8.688   1.00 97.66 75  D 1 
ATOM 3239 C CA  . ALA D 4 75  ? 4.324   -18.765 8.670   1.00 97.49 75  D 1 
ATOM 3240 C C   . ALA D 4 75  ? 4.597   -19.483 7.339   1.00 97.01 75  D 1 
ATOM 3241 O O   . ALA D 4 75  ? 5.572   -19.172 6.663   1.00 96.30 75  D 1 
ATOM 3242 C CB  . ALA D 4 75  ? 4.411   -19.730 9.856   1.00 97.20 75  D 1 
ATOM 3243 N N   . ASP D 4 76  ? 3.692   -20.363 6.909   1.00 97.26 76  D 1 
ATOM 3244 C CA  . ASP D 4 76  ? 3.852   -21.128 5.669   1.00 96.74 76  D 1 
ATOM 3245 C C   . ASP D 4 76  ? 3.936   -20.231 4.427   1.00 96.44 76  D 1 
ATOM 3246 O O   . ASP D 4 76  ? 4.733   -20.488 3.521   1.00 95.17 76  D 1 
ATOM 3247 C CB  . ASP D 4 76  ? 2.685   -22.108 5.515   1.00 95.84 76  D 1 
ATOM 3248 C CG  . ASP D 4 76  ? 2.639   -23.158 6.622   1.00 87.71 76  D 1 
ATOM 3249 O OD1 . ASP D 4 76  ? 3.709   -23.429 7.204   1.00 80.70 76  D 1 
ATOM 3250 O OD2 . ASP D 4 76  ? 1.524   -23.661 6.869   1.00 80.24 76  D 1 
ATOM 3251 N N   . CYS D 4 77  ? 3.165   -19.145 4.403   1.00 96.75 77  D 1 
ATOM 3252 C CA  . CYS D 4 77  ? 3.154   -18.214 3.278   1.00 96.74 77  D 1 
ATOM 3253 C C   . CYS D 4 77  ? 4.500   -17.498 3.115   1.00 96.36 77  D 1 
ATOM 3254 O O   . CYS D 4 77  ? 5.079   -17.514 2.034   1.00 95.31 77  D 1 
ATOM 3255 C CB  . CYS D 4 77  ? 2.019   -17.198 3.460   1.00 96.76 77  D 1 
ATOM 3256 S SG  . CYS D 4 77  ? 0.394   -18.007 3.357   1.00 96.24 77  D 1 
ATOM 3257 N N   . ILE D 4 78  ? 5.018   -16.904 4.183   1.00 96.56 78  D 1 
ATOM 3258 C CA  . ILE D 4 78  ? 6.276   -16.149 4.108   1.00 96.11 78  D 1 
ATOM 3259 C C   . ILE D 4 78  ? 7.493   -17.054 3.947   1.00 95.59 78  D 1 
ATOM 3260 O O   . ILE D 4 78  ? 8.420   -16.713 3.214   1.00 94.96 78  D 1 
ATOM 3261 C CB  . ILE D 4 78  ? 6.400   -15.175 5.298   1.00 96.09 78  D 1 
ATOM 3262 C CG1 . ILE D 4 78  ? 7.545   -14.155 5.123   1.00 95.16 78  D 1 
ATOM 3263 C CG2 . ILE D 4 78  ? 6.563   -15.904 6.642   1.00 95.17 78  D 1 
ATOM 3264 C CD1 . ILE D 4 78  ? 7.403   -13.240 3.895   1.00 94.08 78  D 1 
ATOM 3265 N N   . ILE D 4 79  ? 7.489   -18.249 4.562   1.00 95.42 79  D 1 
ATOM 3266 C CA  . ILE D 4 79  ? 8.560   -19.235 4.377   1.00 94.57 79  D 1 
ATOM 3267 C C   . ILE D 4 79  ? 8.605   -19.687 2.923   1.00 93.83 79  D 1 
ATOM 3268 O O   . ILE D 4 79  ? 9.689   -19.761 2.338   1.00 92.81 79  D 1 
ATOM 3269 C CB  . ILE D 4 79  ? 8.386   -20.417 5.356   1.00 94.26 79  D 1 
ATOM 3270 C CG1 . ILE D 4 79  ? 8.673   -19.956 6.803   1.00 92.52 79  D 1 
ATOM 3271 C CG2 . ILE D 4 79  ? 9.315   -21.585 4.991   1.00 92.02 79  D 1 
ATOM 3272 C CD1 . ILE D 4 79  ? 8.237   -20.958 7.873   1.00 83.07 79  D 1 
ATOM 3273 N N   . THR D 4 80  ? 7.457   -19.932 2.308   1.00 94.94 80  D 1 
ATOM 3274 C CA  . THR D 4 80  ? 7.376   -20.305 0.892   1.00 94.54 80  D 1 
ATOM 3275 C C   . THR D 4 80  ? 7.850   -19.169 -0.012  1.00 94.22 80  D 1 
ATOM 3276 O O   . THR D 4 80  ? 8.655   -19.409 -0.903  1.00 93.26 80  D 1 
ATOM 3277 C CB  . THR D 4 80  ? 5.958   -20.759 0.514   1.00 94.44 80  D 1 
ATOM 3278 O OG1 . THR D 4 80  ? 5.552   -21.799 1.369   1.00 90.86 80  D 1 
ATOM 3279 C CG2 . THR D 4 80  ? 5.903   -21.319 -0.900  1.00 90.18 80  D 1 
ATOM 3280 N N   . ALA D 4 81  ? 7.452   -17.928 0.273   1.00 94.38 81  D 1 
ATOM 3281 C CA  . ALA D 4 81  ? 7.919   -16.757 -0.475  1.00 93.79 81  D 1 
ATOM 3282 C C   . ALA D 4 81  ? 9.447   -16.578 -0.401  1.00 93.22 81  D 1 
ATOM 3283 O O   . ALA D 4 81  ? 10.092  -16.301 -1.409  1.00 92.00 81  D 1 
ATOM 3284 C CB  . ALA D 4 81  ? 7.189   -15.516 0.053   1.00 93.84 81  D 1 
ATOM 3285 N N   . LEU D 4 82  ? 10.059  -16.788 0.762   1.00 93.93 82  D 1 
ATOM 3286 C CA  . LEU D 4 82  ? 11.519  -16.723 0.906   1.00 93.19 82  D 1 
ATOM 3287 C C   . LEU D 4 82  ? 12.239  -17.884 0.205   1.00 92.07 82  D 1 
ATOM 3288 O O   . LEU D 4 82  ? 13.339  -17.696 -0.307  1.00 89.97 82  D 1 
ATOM 3289 C CB  . LEU D 4 82  ? 11.887  -16.682 2.399   1.00 93.03 82  D 1 
ATOM 3290 C CG  . LEU D 4 82  ? 11.529  -15.373 3.115   1.00 91.83 82  D 1 
ATOM 3291 C CD1 . LEU D 4 82  ? 11.847  -15.517 4.607   1.00 89.50 82  D 1 
ATOM 3292 C CD2 . LEU D 4 82  ? 12.303  -14.172 2.578   1.00 89.14 82  D 1 
ATOM 3293 N N   . ARG D 4 83  ? 11.618  -19.075 0.161   1.00 92.58 83  D 1 
ATOM 3294 C CA  . ARG D 4 83  ? 12.161  -20.243 -0.550  1.00 91.45 83  D 1 
ATOM 3295 C C   . ARG D 4 83  ? 12.119  -20.079 -2.066  1.00 90.29 83  D 1 
ATOM 3296 O O   . ARG D 4 83  ? 13.007  -20.611 -2.726  1.00 86.64 83  D 1 
ATOM 3297 C CB  . ARG D 4 83  ? 11.405  -21.519 -0.144  1.00 90.35 83  D 1 
ATOM 3298 C CG  . ARG D 4 83  ? 11.810  -22.034 1.245   1.00 81.82 83  D 1 
ATOM 3299 C CD  . ARG D 4 83  ? 10.956  -23.256 1.586   1.00 78.11 83  D 1 
ATOM 3300 N NE  . ARG D 4 83  ? 11.289  -23.823 2.914   1.00 69.41 83  D 1 
ATOM 3301 C CZ  . ARG D 4 83  ? 10.696  -24.864 3.482   1.00 63.43 83  D 1 
ATOM 3302 N NH1 . ARG D 4 83  ? 9.735   -25.505 2.879   1.00 57.14 83  D 1 
ATOM 3303 N NH2 . ARG D 4 83  ? 11.062  -25.273 4.655   1.00 54.54 83  D 1 
ATOM 3304 N N   . SER D 4 84  ? 11.170  -19.317 -2.610  1.00 89.56 84  D 1 
ATOM 3305 C CA  . SER D 4 84  ? 11.095  -19.050 -4.052  1.00 87.27 84  D 1 
ATOM 3306 C C   . SER D 4 84  ? 12.197  -18.099 -4.574  1.00 85.60 84  D 1 
ATOM 3307 O O   . SER D 4 84  ? 12.236  -17.792 -5.765  1.00 78.23 84  D 1 
ATOM 3308 C CB  . SER D 4 84  ? 9.703   -18.549 -4.447  1.00 84.98 84  D 1 
ATOM 3309 O OG  . SER D 4 84  ? 9.423   -17.287 -3.887  1.00 73.70 84  D 1 
ATOM 3310 N N   . GLY D 4 85  ? 13.105  -17.650 -3.714  1.00 81.37 85  D 1 
ATOM 3311 C CA  . GLY D 4 85  ? 14.284  -16.852 -4.062  1.00 78.58 85  D 1 
ATOM 3312 C C   . GLY D 4 85  ? 14.107  -15.347 -3.898  1.00 80.49 85  D 1 
ATOM 3313 O O   . GLY D 4 85  ? 15.110  -14.642 -3.735  1.00 73.78 85  D 1 
ATOM 3314 N N   . ASN D 4 86  ? 12.878  -14.848 -3.866  1.00 81.41 86  D 1 
ATOM 3315 C CA  . ASN D 4 86  ? 12.632  -13.431 -3.656  1.00 81.74 86  D 1 
ATOM 3316 C C   . ASN D 4 86  ? 12.766  -13.077 -2.163  1.00 84.39 86  D 1 
ATOM 3317 O O   . ASN D 4 86  ? 11.849  -13.268 -1.366  1.00 80.35 86  D 1 
ATOM 3318 C CB  . ASN D 4 86  ? 11.296  -13.023 -4.303  1.00 74.83 86  D 1 
ATOM 3319 C CG  . ASN D 4 86  ? 11.279  -11.529 -4.561  1.00 67.24 86  D 1 
ATOM 3320 O OD1 . ASN D 4 86  ? 12.219  -10.829 -4.249  1.00 58.04 86  D 1 
ATOM 3321 N ND2 . ASN D 4 86  ? 10.237  -11.005 -5.168  1.00 59.54 86  D 1 
ATOM 3322 N N   . LYS D 4 87  ? 13.949  -12.591 -1.778  1.00 89.34 87  D 1 
ATOM 3323 C CA  . LYS D 4 87  ? 14.299  -12.250 -0.392  1.00 90.92 87  D 1 
ATOM 3324 C C   . LYS D 4 87  ? 13.877  -10.822 -0.024  1.00 91.96 87  D 1 
ATOM 3325 O O   . LYS D 4 87  ? 14.668  -10.034 0.503   1.00 88.78 87  D 1 
ATOM 3326 C CB  . LYS D 4 87  ? 15.784  -12.519 -0.121  1.00 89.04 87  D 1 
ATOM 3327 C CG  . LYS D 4 87  ? 16.132  -14.005 -0.228  1.00 85.30 87  D 1 
ATOM 3328 C CD  . LYS D 4 87  ? 17.591  -14.237 0.191   1.00 76.37 87  D 1 
ATOM 3329 C CE  . LYS D 4 87  ? 17.945  -15.713 0.029   1.00 69.82 87  D 1 
ATOM 3330 N NZ  . LYS D 4 87  ? 19.346  -15.984 0.384   1.00 61.15 87  D 1 
ATOM 3331 N N   . GLU D 4 88  ? 12.635  -10.493 -0.315  1.00 91.78 88  D 1 
ATOM 3332 C CA  . GLU D 4 88  ? 12.041  -9.202  -0.025  1.00 92.18 88  D 1 
ATOM 3333 C C   . GLU D 4 88  ? 10.767  -9.364  0.793   1.00 93.60 88  D 1 
ATOM 3334 O O   . GLU D 4 88  ? 10.085  -10.389 0.723   1.00 92.74 88  D 1 
ATOM 3335 C CB  . GLU D 4 88  ? 11.754  -8.442  -1.325  1.00 89.06 88  D 1 
ATOM 3336 C CG  . GLU D 4 88  ? 13.031  -8.090  -2.082  1.00 82.68 88  D 1 
ATOM 3337 C CD  . GLU D 4 88  ? 12.761  -7.327  -3.385  1.00 82.49 88  D 1 
ATOM 3338 O OE1 . GLU D 4 88  ? 13.770  -6.954  -4.024  1.00 75.25 88  D 1 
ATOM 3339 O OE2 . GLU D 4 88  ? 11.574  -7.127  -3.732  1.00 76.58 88  D 1 
ATOM 3340 N N   . CYS D 4 89  ? 10.433  -8.348  1.576   1.00 92.66 89  D 1 
ATOM 3341 C CA  . CYS D 4 89  ? 9.148   -8.304  2.239   1.00 93.86 89  D 1 
ATOM 3342 C C   . CYS D 4 89  ? 8.044   -8.150  1.185   1.00 93.98 89  D 1 
ATOM 3343 O O   . CYS D 4 89  ? 8.019   -7.117  0.513   1.00 93.34 89  D 1 
ATOM 3344 C CB  . CYS D 4 89  ? 9.130   -7.143  3.240   1.00 94.07 89  D 1 
ATOM 3345 S SG  . CYS D 4 89  ? 7.490   -7.032  4.021   1.00 93.83 89  D 1 
ATOM 3346 N N   . PRO D 4 90  ? 7.091   -9.088  1.072   1.00 94.32 90  D 1 
ATOM 3347 C CA  . PRO D 4 90  ? 6.015   -8.984  0.086   1.00 93.62 90  D 1 
ATOM 3348 C C   . PRO D 4 90  ? 5.206   -7.684  0.162   1.00 93.00 90  D 1 
ATOM 3349 O O   . PRO D 4 90  ? 4.696   -7.226  -0.850  1.00 91.43 90  D 1 
ATOM 3350 C CB  . PRO D 4 90  ? 5.122   -10.197 0.356   1.00 93.39 90  D 1 
ATOM 3351 C CG  . PRO D 4 90  ? 6.103   -11.231 0.908   1.00 92.55 90  D 1 
ATOM 3352 C CD  . PRO D 4 90  ? 7.053   -10.376 1.743   1.00 94.17 90  D 1 
ATOM 3353 N N   . THR D 4 91  ? 5.115   -7.069  1.349   1.00 93.57 91  D 1 
ATOM 3354 C CA  . THR D 4 91  ? 4.323   -5.856  1.552   1.00 92.34 91  D 1 
ATOM 3355 C C   . THR D 4 91  ? 5.080   -4.566  1.205   1.00 91.25 91  D 1 
ATOM 3356 O O   . THR D 4 91  ? 4.479   -3.662  0.633   1.00 88.83 91  D 1 
ATOM 3357 C CB  . THR D 4 91  ? 3.810   -5.778  2.995   1.00 91.74 91  D 1 
ATOM 3358 O OG1 . THR D 4 91  ? 3.100   -6.954  3.303   1.00 88.26 91  D 1 
ATOM 3359 C CG2 . THR D 4 91  ? 2.844   -4.619  3.237   1.00 88.08 91  D 1 
ATOM 3360 N N   . CYS D 4 92  ? 6.356   -4.443  1.560   1.00 90.68 92  D 1 
ATOM 3361 C CA  . CYS D 4 92  ? 7.090   -3.182  1.395   1.00 89.46 92  D 1 
ATOM 3362 C C   . CYS D 4 92  ? 8.399   -3.299  0.607   1.00 87.86 92  D 1 
ATOM 3363 O O   . CYS D 4 92  ? 9.151   -2.334  0.544   1.00 85.21 92  D 1 
ATOM 3364 C CB  . CYS D 4 92  ? 7.322   -2.546  2.770   1.00 88.93 92  D 1 
ATOM 3365 S SG  . CYS D 4 92  ? 8.607   -3.452  3.699   1.00 89.72 92  D 1 
ATOM 3366 N N   . ARG D 4 93  ? 8.718   -4.481  0.079   1.00 89.00 93  D 1 
ATOM 3367 C CA  . ARG D 4 93  ? 9.915   -4.796  -0.713  1.00 88.28 93  D 1 
ATOM 3368 C C   . ARG D 4 93  ? 11.256  -4.560  0.011   1.00 88.74 93  D 1 
ATOM 3369 O O   . ARG D 4 93  ? 12.303  -4.700  -0.595  1.00 86.21 93  D 1 
ATOM 3370 C CB  . ARG D 4 93  ? 9.848   -4.106  -2.077  1.00 85.85 93  D 1 
ATOM 3371 C CG  . ARG D 4 93  ? 8.577   -4.470  -2.882  1.00 82.92 93  D 1 
ATOM 3372 C CD  . ARG D 4 93  ? 8.661   -3.859  -4.281  1.00 77.71 93  D 1 
ATOM 3373 N NE  . ARG D 4 93  ? 7.486   -4.209  -5.111  1.00 73.99 93  D 1 
ATOM 3374 C CZ  . ARG D 4 93  ? 7.318   -3.849  -6.373  1.00 68.17 93  D 1 
ATOM 3375 N NH1 . ARG D 4 93  ? 8.168   -3.102  -7.013  1.00 61.52 93  D 1 
ATOM 3376 N NH2 . ARG D 4 93  ? 6.278   -4.252  -7.044  1.00 63.25 93  D 1 
ATOM 3377 N N   . LYS D 4 94  ? 11.258  -4.280  1.308   1.00 89.78 94  D 1 
ATOM 3378 C CA  . LYS D 4 94  ? 12.507  -4.247  2.082   1.00 89.78 94  D 1 
ATOM 3379 C C   . LYS D 4 94  ? 13.175  -5.621  2.060   1.00 90.34 94  D 1 
ATOM 3380 O O   . LYS D 4 94  ? 12.510  -6.643  2.194   1.00 89.59 94  D 1 
ATOM 3381 C CB  . LYS D 4 94  ? 12.280  -3.788  3.526   1.00 88.64 94  D 1 
ATOM 3382 C CG  . LYS D 4 94  ? 12.022  -2.273  3.604   1.00 81.86 94  D 1 
ATOM 3383 C CD  . LYS D 4 94  ? 11.982  -1.801  5.060   1.00 77.52 94  D 1 
ATOM 3384 C CE  . LYS D 4 94  ? 11.775  -0.286  5.091   1.00 69.72 94  D 1 
ATOM 3385 N NZ  . LYS D 4 94  ? 11.845  0.266   6.471   1.00 61.67 94  D 1 
ATOM 3386 N N   . LYS D 4 95  ? 14.493  -5.618  1.948   1.00 91.61 95  D 1 
ATOM 3387 C CA  . LYS D 4 95  ? 15.285  -6.838  1.885   1.00 92.34 95  D 1 
ATOM 3388 C C   . LYS D 4 95  ? 15.119  -7.674  3.158   1.00 92.92 95  D 1 
ATOM 3389 O O   . LYS D 4 95  ? 15.271  -7.175  4.265   1.00 90.96 95  D 1 
ATOM 3390 C CB  . LYS D 4 95  ? 16.745  -6.467  1.605   1.00 90.85 95  D 1 
ATOM 3391 C CG  . LYS D 4 95  ? 17.598  -7.665  1.182   1.00 79.84 95  D 1 
ATOM 3392 C CD  . LYS D 4 95  ? 18.996  -7.189  0.752   1.00 72.22 95  D 1 
ATOM 3393 C CE  . LYS D 4 95  ? 19.841  -8.331  0.211   1.00 61.10 95  D 1 
ATOM 3394 N NZ  . LYS D 4 95  ? 21.139  -7.840  -0.325  1.00 52.10 95  D 1 
ATOM 3395 N N   . LEU D 4 96  ? 14.858  -8.971  2.975   1.00 91.63 96  D 1 
ATOM 3396 C CA  . LEU D 4 96  ? 14.823  -9.974  4.033   1.00 91.88 96  D 1 
ATOM 3397 C C   . LEU D 4 96  ? 15.979  -10.946 3.813   1.00 90.63 96  D 1 
ATOM 3398 O O   . LEU D 4 96  ? 15.961  -11.763 2.897   1.00 86.12 96  D 1 
ATOM 3399 C CB  . LEU D 4 96  ? 13.466  -10.704 4.038   1.00 91.19 96  D 1 
ATOM 3400 C CG  . LEU D 4 96  ? 12.251  -9.842  4.395   1.00 90.39 96  D 1 
ATOM 3401 C CD1 . LEU D 4 96  ? 10.987  -10.704 4.324   1.00 87.43 96  D 1 
ATOM 3402 C CD2 . LEU D 4 96  ? 12.347  -9.266  5.813   1.00 87.69 96  D 1 
ATOM 3403 N N   . VAL D 4 97  ? 16.988  -10.871 4.683   1.00 89.81 97  D 1 
ATOM 3404 C CA  . VAL D 4 97  ? 18.204  -11.689 4.524   1.00 88.32 97  D 1 
ATOM 3405 C C   . VAL D 4 97  ? 17.894  -13.190 4.613   1.00 88.15 97  D 1 
ATOM 3406 O O   . VAL D 4 97  ? 18.403  -13.995 3.832   1.00 82.02 97  D 1 
ATOM 3407 C CB  . VAL D 4 97  ? 19.268  -11.286 5.562   1.00 85.24 97  D 1 
ATOM 3408 C CG1 . VAL D 4 97  ? 20.564  -12.071 5.363   1.00 75.88 97  D 1 
ATOM 3409 C CG2 . VAL D 4 97  ? 19.601  -9.793  5.460   1.00 76.77 97  D 1 
ATOM 3410 N N   . SER D 4 98  ? 17.047  -13.573 5.572   1.00 87.30 98  D 1 
ATOM 3411 C CA  . SER D 4 98  ? 16.664  -14.964 5.811   1.00 87.50 98  D 1 
ATOM 3412 C C   . SER D 4 98  ? 15.443  -15.054 6.727   1.00 88.11 98  D 1 
ATOM 3413 O O   . SER D 4 98  ? 14.921  -14.046 7.203   1.00 86.37 98  D 1 
ATOM 3414 C CB  . SER D 4 98  ? 17.845  -15.708 6.448   1.00 84.49 98  D 1 
ATOM 3415 O OG  . SER D 4 98  ? 18.034  -15.302 7.788   1.00 79.77 98  D 1 
ATOM 3416 N N   . LYS D 4 99  ? 15.043  -16.292 7.077   1.00 84.98 99  D 1 
ATOM 3417 C CA  . LYS D 4 99  ? 14.044  -16.539 8.129   1.00 85.62 99  D 1 
ATOM 3418 C C   . LYS D 4 99  ? 14.405  -15.938 9.502   1.00 87.15 99  D 1 
ATOM 3419 O O   . LYS D 4 99  ? 13.530  -15.762 10.330  1.00 85.22 99  D 1 
ATOM 3420 C CB  . LYS D 4 99  ? 13.749  -18.051 8.242   1.00 82.35 99  D 1 
ATOM 3421 C CG  . LYS D 4 99  ? 14.932  -18.884 8.779   1.00 73.66 99  D 1 
ATOM 3422 C CD  . LYS D 4 99  ? 14.545  -20.364 8.918   1.00 72.38 99  D 1 
ATOM 3423 C CE  . LYS D 4 99  ? 15.699  -21.179 9.537   1.00 64.15 99  D 1 
ATOM 3424 N NZ  . LYS D 4 99  ? 15.334  -22.606 9.744   1.00 58.50 99  D 1 
ATOM 3425 N N   . ARG D 4 100 ? 15.691  -15.605 9.743   1.00 89.21 100 D 1 
ATOM 3426 C CA  . ARG D 4 100 ? 16.119  -14.920 10.974  1.00 90.39 100 D 1 
ATOM 3427 C C   . ARG D 4 100 ? 15.676  -13.454 11.034  1.00 92.44 100 D 1 
ATOM 3428 O O   . ARG D 4 100 ? 15.667  -12.879 12.115  1.00 90.08 100 D 1 
ATOM 3429 C CB  . ARG D 4 100 ? 17.646  -14.997 11.145  1.00 87.08 100 D 1 
ATOM 3430 C CG  . ARG D 4 100 ? 18.177  -16.432 11.303  1.00 78.47 100 D 1 
ATOM 3431 C CD  . ARG D 4 100 ? 19.689  -16.395 11.550  1.00 69.92 100 D 1 
ATOM 3432 N NE  . ARG D 4 100 ? 20.263  -17.746 11.713  1.00 60.16 100 D 1 
ATOM 3433 C CZ  . ARG D 4 100 ? 21.537  -18.028 11.913  1.00 52.79 100 D 1 
ATOM 3434 N NH1 . ARG D 4 100 ? 22.441  -17.090 11.976  1.00 46.53 100 D 1 
ATOM 3435 N NH2 . ARG D 4 100 ? 21.919  -19.264 12.060  1.00 45.09 100 D 1 
ATOM 3436 N N   . SER D 4 101 ? 15.272  -12.885 9.903   1.00 93.05 101 D 1 
ATOM 3437 C CA  . SER D 4 101 ? 14.664  -11.554 9.821   1.00 94.27 101 D 1 
ATOM 3438 C C   . SER D 4 101 ? 13.171  -11.553 10.190  1.00 95.30 101 D 1 
ATOM 3439 O O   . SER D 4 101 ? 12.530  -10.504 10.152  1.00 93.85 101 D 1 
ATOM 3440 C CB  . SER D 4 101 ? 14.849  -10.979 8.408   1.00 92.77 101 D 1 
ATOM 3441 O OG  . SER D 4 101 ? 16.213  -11.024 8.032   1.00 85.08 101 D 1 
ATOM 3442 N N   . LEU D 4 102 ? 12.638  -12.716 10.551  1.00 95.66 102 D 1 
ATOM 3443 C CA  . LEU D 4 102 ? 11.281  -12.935 11.011  1.00 96.13 102 D 1 
ATOM 3444 C C   . LEU D 4 102 ? 11.284  -13.373 12.476  1.00 96.52 102 D 1 
ATOM 3445 O O   . LEU D 4 102 ? 12.251  -13.972 12.960  1.00 95.31 102 D 1 
ATOM 3446 C CB  . LEU D 4 102 ? 10.597  -13.998 10.124  1.00 95.51 102 D 1 
ATOM 3447 C CG  . LEU D 4 102 ? 10.463  -13.603 8.649   1.00 94.11 102 D 1 
ATOM 3448 C CD1 . LEU D 4 102 ? 10.197  -14.845 7.795   1.00 89.97 102 D 1 
ATOM 3449 C CD2 . LEU D 4 102 ? 9.301   -12.636 8.432   1.00 89.36 102 D 1 
ATOM 3450 N N   . ARG D 4 103 ? 10.183  -13.114 13.155  1.00 96.74 103 D 1 
ATOM 3451 C CA  . ARG D 4 103 ? 9.879   -13.669 14.478  1.00 96.72 103 D 1 
ATOM 3452 C C   . ARG D 4 103 ? 8.464   -14.224 14.479  1.00 97.29 103 D 1 
ATOM 3453 O O   . ARG D 4 103 ? 7.604   -13.629 13.838  1.00 96.70 103 D 1 
ATOM 3454 C CB  . ARG D 4 103 ? 10.031  -12.578 15.548  1.00 95.27 103 D 1 
ATOM 3455 C CG  . ARG D 4 103 ? 11.480  -12.128 15.782  1.00 88.61 103 D 1 
ATOM 3456 C CD  . ARG D 4 103 ? 12.292  -13.190 16.514  1.00 85.49 103 D 1 
ATOM 3457 N NE  . ARG D 4 103 ? 13.670  -12.752 16.765  1.00 82.43 103 D 1 
ATOM 3458 C CZ  . ARG D 4 103 ? 14.754  -13.085 16.073  1.00 78.93 103 D 1 
ATOM 3459 N NH1 . ARG D 4 103 ? 14.684  -13.835 15.006  1.00 68.09 103 D 1 
ATOM 3460 N NH2 . ARG D 4 103 ? 15.924  -12.677 16.460  1.00 72.52 103 D 1 
ATOM 3461 N N   . PRO D 4 104 ? 8.206   -15.351 15.189  1.00 97.05 104 D 1 
ATOM 3462 C CA  . PRO D 4 104 ? 6.845   -15.735 15.534  1.00 97.08 104 D 1 
ATOM 3463 C C   . PRO D 4 104 ? 6.188   -14.634 16.357  1.00 97.21 104 D 1 
ATOM 3464 O O   . PRO D 4 104 ? 6.859   -13.997 17.177  1.00 96.55 104 D 1 
ATOM 3465 C CB  . PRO D 4 104 ? 6.970   -17.039 16.336  1.00 96.36 104 D 1 
ATOM 3466 C CG  . PRO D 4 104 ? 8.375   -17.542 16.019  1.00 94.32 104 D 1 
ATOM 3467 C CD  . PRO D 4 104 ? 9.161   -16.259 15.779  1.00 96.57 104 D 1 
ATOM 3468 N N   . ASP D 4 105 ? 4.902   -14.405 16.146  1.00 97.21 105 D 1 
ATOM 3469 C CA  . ASP D 4 105 ? 4.129   -13.381 16.848  1.00 97.38 105 D 1 
ATOM 3470 C C   . ASP D 4 105 ? 2.957   -14.025 17.611  1.00 97.48 105 D 1 
ATOM 3471 O O   . ASP D 4 105 ? 1.799   -13.892 17.211  1.00 96.47 105 D 1 
ATOM 3472 C CB  . ASP D 4 105 ? 3.701   -12.299 15.840  1.00 96.95 105 D 1 
ATOM 3473 C CG  . ASP D 4 105 ? 3.298   -10.983 16.507  1.00 96.69 105 D 1 
ATOM 3474 O OD1 . ASP D 4 105 ? 2.990   -10.976 17.710  1.00 94.61 105 D 1 
ATOM 3475 O OD2 . ASP D 4 105 ? 3.345   -9.966  15.784  1.00 94.07 105 D 1 
ATOM 3476 N N   . PRO D 4 106 ? 3.245   -14.781 18.698  1.00 96.54 106 D 1 
ATOM 3477 C CA  . PRO D 4 106 ? 2.218   -15.509 19.437  1.00 96.14 106 D 1 
ATOM 3478 C C   . PRO D 4 106 ? 1.197   -14.589 20.093  1.00 96.24 106 D 1 
ATOM 3479 O O   . PRO D 4 106 ? 0.045   -14.980 20.263  1.00 95.07 106 D 1 
ATOM 3480 C CB  . PRO D 4 106 ? 2.986   -16.339 20.477  1.00 95.42 106 D 1 
ATOM 3481 C CG  . PRO D 4 106 ? 4.262   -15.531 20.701  1.00 93.37 106 D 1 
ATOM 3482 C CD  . PRO D 4 106 ? 4.546   -14.971 19.312  1.00 96.20 106 D 1 
ATOM 3483 N N   . ASN D 4 107 ? 1.563   -13.352 20.422  1.00 96.78 107 D 1 
ATOM 3484 C CA  . ASN D 4 107 ? 0.631   -12.376 20.987  1.00 96.16 107 D 1 
ATOM 3485 C C   . ASN D 4 107 ? -0.423  -11.960 19.959  1.00 96.26 107 D 1 
ATOM 3486 O O   . ASN D 4 107 ? -1.594  -11.781 20.296  1.00 95.24 107 D 1 
ATOM 3487 C CB  . ASN D 4 107 ? 1.414   -11.149 21.470  1.00 95.15 107 D 1 
ATOM 3488 C CG  . ASN D 4 107 ? 2.402   -11.454 22.587  1.00 90.37 107 D 1 
ATOM 3489 O OD1 . ASN D 4 107 ? 2.259   -12.382 23.359  1.00 83.10 107 D 1 
ATOM 3490 N ND2 . ASN D 4 107 ? 3.449   -10.661 22.700  1.00 81.30 107 D 1 
ATOM 3491 N N   . PHE D 4 108 ? -0.023  -11.856 18.687  1.00 97.24 108 D 1 
ATOM 3492 C CA  . PHE D 4 108 ? -0.943  -11.545 17.606  1.00 97.27 108 D 1 
ATOM 3493 C C   . PHE D 4 108 ? -1.865  -12.734 17.293  1.00 97.02 108 D 1 
ATOM 3494 O O   . PHE D 4 108 ? -3.069  -12.546 17.108  1.00 96.14 108 D 1 
ATOM 3495 C CB  . PHE D 4 108 ? -0.145  -11.102 16.384  1.00 96.64 108 D 1 
ATOM 3496 C CG  . PHE D 4 108 ? -0.933  -10.194 15.474  1.00 96.47 108 D 1 
ATOM 3497 C CD1 . PHE D 4 108 ? -1.638  -10.708 14.378  1.00 94.40 108 D 1 
ATOM 3498 C CD2 . PHE D 4 108 ? -0.961  -8.806  15.732  1.00 94.50 108 D 1 
ATOM 3499 C CE1 . PHE D 4 108 ? -2.351  -9.846  13.526  1.00 93.58 108 D 1 
ATOM 3500 C CE2 . PHE D 4 108 ? -1.675  -7.947  14.887  1.00 93.08 108 D 1 
ATOM 3501 C CZ  . PHE D 4 108 ? -2.365  -8.463  13.784  1.00 94.07 108 D 1 
ATOM 3502 N N   . ASP D 4 109 ? -1.337  -13.959 17.323  1.00 97.46 109 D 1 
ATOM 3503 C CA  . ASP D 4 109 ? -2.155  -15.171 17.187  1.00 97.20 109 D 1 
ATOM 3504 C C   . ASP D 4 109 ? -3.158  -15.312 18.343  1.00 96.59 109 D 1 
ATOM 3505 O O   . ASP D 4 109 ? -4.319  -15.644 18.105  1.00 95.36 109 D 1 
ATOM 3506 C CB  . ASP D 4 109 ? -1.248  -16.416 17.102  1.00 97.17 109 D 1 
ATOM 3507 C CG  . ASP D 4 109 ? -0.475  -16.540 15.784  1.00 96.93 109 D 1 
ATOM 3508 O OD1 . ASP D 4 109 ? -0.978  -16.076 14.734  1.00 94.14 109 D 1 
ATOM 3509 O OD2 . ASP D 4 109 ? 0.606   -17.149 15.788  1.00 94.03 109 D 1 
ATOM 3510 N N   . ALA D 4 110 ? -2.749  -15.014 19.574  1.00 97.11 110 D 1 
ATOM 3511 C CA  . ALA D 4 110 ? -3.628  -15.036 20.739  1.00 96.48 110 D 1 
ATOM 3512 C C   . ALA D 4 110 ? -4.757  -13.998 20.622  1.00 95.70 110 D 1 
ATOM 3513 O O   . ALA D 4 110 ? -5.916  -14.319 20.896  1.00 94.49 110 D 1 
ATOM 3514 C CB  . ALA D 4 110 ? -2.793  -14.816 22.001  1.00 96.07 110 D 1 
ATOM 3515 N N   . LEU D 4 111 ? -4.458  -12.792 20.156  1.00 95.62 111 D 1 
ATOM 3516 C CA  . LEU D 4 111 ? -5.461  -11.769 19.879  1.00 95.02 111 D 1 
ATOM 3517 C C   . LEU D 4 111 ? -6.475  -12.245 18.824  1.00 94.60 111 D 1 
ATOM 3518 O O   . LEU D 4 111 ? -7.680  -12.146 19.041  1.00 93.30 111 D 1 
ATOM 3519 C CB  . LEU D 4 111 ? -4.751  -10.470 19.468  1.00 94.74 111 D 1 
ATOM 3520 C CG  . LEU D 4 111 ? -5.699  -9.330  19.044  1.00 93.79 111 D 1 
ATOM 3521 C CD1 . LEU D 4 111 ? -6.643  -8.912  20.175  1.00 89.97 111 D 1 
ATOM 3522 C CD2 . LEU D 4 111 ? -4.887  -8.119  18.623  1.00 89.43 111 D 1 
ATOM 3523 N N   . ILE D 4 112 ? -5.991  -12.809 17.707  1.00 94.78 112 D 1 
ATOM 3524 C CA  . ILE D 4 112 ? -6.864  -13.353 16.666  1.00 94.20 112 D 1 
ATOM 3525 C C   . ILE D 4 112 ? -7.754  -14.466 17.223  1.00 93.37 112 D 1 
ATOM 3526 O O   . ILE D 4 112 ? -8.960  -14.458 16.987  1.00 91.96 112 D 1 
ATOM 3527 C CB  . ILE D 4 112 ? -6.036  -13.845 15.458  1.00 94.21 112 D 1 
ATOM 3528 C CG1 . ILE D 4 112 ? -5.414  -12.637 14.720  1.00 93.17 112 D 1 
ATOM 3529 C CG2 . ILE D 4 112 ? -6.903  -14.657 14.471  1.00 92.88 112 D 1 
ATOM 3530 C CD1 . ILE D 4 112 ? -4.396  -13.032 13.651  1.00 91.01 112 D 1 
ATOM 3531 N N   . SER D 4 113 ? -7.178  -15.385 17.985  1.00 93.99 113 D 1 
ATOM 3532 C CA  . SER D 4 113 ? -7.923  -16.486 18.595  1.00 93.26 113 D 1 
ATOM 3533 C C   . SER D 4 113 ? -8.977  -16.021 19.593  1.00 92.25 113 D 1 
ATOM 3534 O O   . SER D 4 113 ? -9.934  -16.753 19.842  1.00 90.02 113 D 1 
ATOM 3535 C CB  . SER D 4 113 ? -6.949  -17.436 19.303  1.00 92.45 113 D 1 
ATOM 3536 O OG  . SER D 4 113 ? -7.663  -18.561 19.808  1.00 77.03 113 D 1 
ATOM 3537 N N   . LYS D 4 114 ? -8.805  -14.846 20.201  1.00 92.41 114 D 1 
ATOM 3538 C CA  . LYS D 4 114 ? -9.762  -14.276 21.134  1.00 91.62 114 D 1 
ATOM 3539 C C   . LYS D 4 114 ? -10.930 -13.596 20.415  1.00 90.75 114 D 1 
ATOM 3540 O O   . LYS D 4 114 ? -12.047 -13.629 20.909  1.00 87.43 114 D 1 
ATOM 3541 C CB  . LYS D 4 114 ? -9.021  -13.333 22.084  1.00 90.66 114 D 1 
ATOM 3542 C CG  . LYS D 4 114 ? -9.771  -13.080 23.398  1.00 83.19 114 D 1 
ATOM 3543 C CD  . LYS D 4 114 ? -9.880  -14.367 24.236  1.00 80.55 114 D 1 
ATOM 3544 C CE  . LYS D 4 114 ? -10.579 -14.023 25.535  1.00 74.67 114 D 1 
ATOM 3545 N NZ  . LYS D 4 114 ? -11.036 -15.219 26.277  1.00 67.10 114 D 1 
ATOM 3546 N N   . ILE D 4 115 ? -10.663 -13.025 19.251  1.00 90.84 115 D 1 
ATOM 3547 C CA  . ILE D 4 115 ? -11.670 -12.336 18.429  1.00 89.82 115 D 1 
ATOM 3548 C C   . ILE D 4 115 ? -12.530 -13.328 17.631  1.00 87.86 115 D 1 
ATOM 3549 O O   . ILE D 4 115 ? -13.730 -13.103 17.472  1.00 83.76 115 D 1 
ATOM 3550 C CB  . ILE D 4 115 ? -10.973 -11.312 17.516  1.00 89.80 115 D 1 
ATOM 3551 C CG1 . ILE D 4 115 ? -10.311 -10.190 18.342  1.00 88.06 115 D 1 
ATOM 3552 C CG2 . ILE D 4 115 ? -11.967 -10.675 16.523  1.00 87.41 115 D 1 
ATOM 3553 C CD1 . ILE D 4 115 ? -9.335  -9.322  17.534  1.00 85.08 115 D 1 
ATOM 3554 N N   . TYR D 4 116 ? -11.911 -14.426 17.130  1.00 87.84 116 D 1 
ATOM 3555 C CA  . TYR D 4 116 ? -12.546 -15.365 16.196  1.00 85.53 116 D 1 
ATOM 3556 C C   . TYR D 4 116 ? -12.480 -16.832 16.633  1.00 79.62 116 D 1 
ATOM 3557 O O   . TYR D 4 116 ? -13.360 -17.601 16.210  1.00 71.93 116 D 1 
ATOM 3558 C CB  . TYR D 4 116 ? -11.877 -15.227 14.830  1.00 81.68 116 D 1 
ATOM 3559 C CG  . TYR D 4 116 ? -12.125 -13.910 14.125  1.00 81.40 116 D 1 
ATOM 3560 C CD1 . TYR D 4 116 ? -13.403 -13.621 13.620  1.00 78.59 116 D 1 
ATOM 3561 C CD2 . TYR D 4 116 ? -11.091 -12.975 13.958  1.00 78.26 116 D 1 
ATOM 3562 C CE1 . TYR D 4 116 ? -13.645 -12.422 12.951  1.00 77.18 116 D 1 
ATOM 3563 C CE2 . TYR D 4 116 ? -11.327 -11.768 13.288  1.00 77.45 116 D 1 
ATOM 3564 C CZ  . TYR D 4 116 ? -12.608 -11.487 12.784  1.00 77.36 116 D 1 
ATOM 3565 O OH  . TYR D 4 116 ? -12.840 -10.321 12.125  1.00 74.19 116 D 1 
ATOM 3566 O OXT . TYR D 4 116 ? -11.535 -17.196 17.345  1.00 73.86 116 D 1 
#
