# Supplementary material for: Photocross-linking activity-based probes to capture the dynamics of ubiquitin RING E3 ligase interactions
Source: Biochem J. 2026 Jun 3;483(7):1115–30. doi: 10.1042/BCJ20260213 (PMC13234630; doi:10.1042/BCJ20260213)
Supplement: Supplementary Data File S2 [file BCJ-2026-0213_supp2.zip › 03_Chandler_Supplementary datafile2/RNF2_BMI1/Alphafold/fold_2026_01_22_10_06_ubch5ac85k_ubd32c_bmi1_rnf2_model_3.cif]

# By using this file you agree to the legally binding terms of use found at alphafoldserver.com/output-terms
data_72e559966452c139
#
_entry.id 72e559966452c139
#
loop_
_atom_type.symbol
C 
N 
O 
S 
#
loop_
_audit_author.name
_audit_author.pdbx_ordinal
"Google DeepMind" 1 
"Isomorphic Labs" 2 
#
_audit_conform.dict_location https://raw.githubusercontent.com/ihmwg/ModelCIF/master/dist/mmcif_ma.dic
_audit_conform.dict_name     mmcif_ma.dic
_audit_conform.dict_version  1.4.5
#
loop_
_chem_comp.formula
_chem_comp.formula_weight
_chem_comp.id
_chem_comp.mon_nstd_flag
_chem_comp.name
_chem_comp.pdbx_smiles
_chem_comp.pdbx_synonyms
_chem_comp.type
"C3 H7 N O2"    89.093  ALA y ALANINE         C[C@H](N)C(O)=O                  ? "L-PEPTIDE LINKING" 
"C6 H15 N4 O2"  175.209 ARG y ARGININE        N[C@@H](CCCNC(N)=[NH2+])C(O)=O   ? "L-PEPTIDE LINKING" 
"C4 H8 N2 O3"   132.118 ASN y ASPARAGINE      N[C@@H](CC(N)=O)C(O)=O           ? "L-PEPTIDE LINKING" 
"C4 H7 N O4"    133.103 ASP y "ASPARTIC ACID" N[C@@H](CC(O)=O)C(O)=O           ? "L-PEPTIDE LINKING" 
"C3 H7 N O2 S"  121.158 CYS y CYSTEINE        N[C@@H](CS)C(O)=O                ? "L-PEPTIDE LINKING" 
"C5 H10 N2 O3"  146.144 GLN y GLUTAMINE       N[C@@H](CCC(N)=O)C(O)=O          ? "L-PEPTIDE LINKING" 
"C5 H9 N O4"    147.129 GLU y "GLUTAMIC ACID" N[C@@H](CCC(O)=O)C(O)=O          ? "L-PEPTIDE LINKING" 
"C2 H5 N O2"    75.067  GLY y GLYCINE         NCC(O)=O                         ? "PEPTIDE LINKING"   
"C6 H10 N3 O2"  156.162 HIS y HISTIDINE       N[C@@H](Cc1c[nH]c[nH+]1)C(O)=O   ? "L-PEPTIDE LINKING" 
"C6 H13 N O2"   131.173 ILE y ISOLEUCINE      CC[C@H](C)[C@H](N)C(O)=O         ? "L-PEPTIDE LINKING" 
"C6 H13 N O2"   131.173 LEU y LEUCINE         CC(C)C[C@H](N)C(O)=O             ? "L-PEPTIDE LINKING" 
"C6 H15 N2 O2"  147.195 LYS y LYSINE          N[C@@H](CCCC[NH3+])C(O)=O        ? "L-PEPTIDE LINKING" 
"C5 H11 N O2 S" 149.211 MET y METHIONINE      CSCC[C@H](N)C(O)=O               ? "L-PEPTIDE LINKING" 
"C9 H11 N O2"   165.189 PHE y PHENYLALANINE   N[C@@H](Cc1ccccc1)C(O)=O         ? "L-PEPTIDE LINKING" 
"C5 H9 N O2"    115.130 PRO y PROLINE         OC(=O)[C@@H]1CCCN1               ? "L-PEPTIDE LINKING" 
"C3 H7 N O3"    105.093 SER y SERINE          N[C@@H](CO)C(O)=O                ? "L-PEPTIDE LINKING" 
"C4 H9 N O3"    119.119 THR y THREONINE       C[C@@H](O)[C@H](N)C(O)=O         ? "L-PEPTIDE LINKING" 
"C11 H12 N2 O2" 204.225 TRP y TRYPTOPHAN      N[C@@H](Cc1c[nH]c2ccccc12)C(O)=O ? "L-PEPTIDE LINKING" 
"C9 H11 N O3"   181.189 TYR y TYROSINE        N[C@@H](Cc1ccc(O)cc1)C(O)=O      ? "L-PEPTIDE LINKING" 
"C5 H11 N O2"   117.146 VAL y VALINE          CC(C)[C@H](N)C(O)=O              ? "L-PEPTIDE LINKING" 
#
_citation.book_publisher          ?
_citation.country                 UK
_citation.id                      primary
_citation.journal_full            Nature
_citation.journal_id_ASTM         NATUAS
_citation.journal_id_CSD          0006
_citation.journal_id_ISSN         0028-0836
_citation.journal_volume          630
_citation.page_first              493
_citation.page_last               500
_citation.pdbx_database_id_DOI    10.1038/s41586-024-07487-w
_citation.pdbx_database_id_PubMed 38718835
_citation.title                   "Accurate structure prediction of biomolecular interactions with AlphaFold 3"
_citation.year                    2024
#
loop_
_citation_author.citation_id
_citation_author.name
_citation_author.ordinal
primary "Google DeepMind" 1 
primary "Isomorphic Labs" 2 
#
loop_
_entity.id
_entity.pdbx_description
_entity.type
1 . polymer 
2 . polymer 
3 . polymer 
4 . polymer 
#
loop_
_entity_poly.entity_id
_entity_poly.pdbx_strand_id
_entity_poly.type
1 A polypeptide(L) 
2 B polypeptide(L) 
3 C polypeptide(L) 
4 D polypeptide(L) 
#
loop_
_entity_poly_seq.entity_id
_entity_poly_seq.hetero
_entity_poly_seq.mon_id
_entity_poly_seq.num
1 n MET 1   
1 n ALA 2   
1 n LEU 3   
1 n LYS 4   
1 n ARG 5   
1 n ILE 6   
1 n GLN 7   
1 n LYS 8   
1 n GLU 9   
1 n LEU 10  
1 n SER 11  
1 n ASP 12  
1 n LEU 13  
1 n GLN 14  
1 n ARG 15  
1 n ASP 16  
1 n PRO 17  
1 n PRO 18  
1 n ALA 19  
1 n HIS 20  
1 n CYS 21  
1 n SER 22  
1 n ALA 23  
1 n GLY 24  
1 n PRO 25  
1 n VAL 26  
1 n GLY 27  
1 n ASP 28  
1 n ASP 29  
1 n LEU 30  
1 n PHE 31  
1 n HIS 32  
1 n TRP 33  
1 n GLN 34  
1 n ALA 35  
1 n THR 36  
1 n ILE 37  
1 n MET 38  
1 n GLY 39  
1 n PRO 40  
1 n PRO 41  
1 n ASP 42  
1 n SER 43  
1 n ALA 44  
1 n TYR 45  
1 n GLN 46  
1 n GLY 47  
1 n GLY 48  
1 n VAL 49  
1 n PHE 50  
1 n PHE 51  
1 n LEU 52  
1 n THR 53  
1 n VAL 54  
1 n HIS 55  
1 n PHE 56  
1 n PRO 57  
1 n THR 58  
1 n ASP 59  
1 n TYR 60  
1 n PRO 61  
1 n PHE 62  
1 n LYS 63  
1 n PRO 64  
1 n PRO 65  
1 n LYS 66  
1 n ILE 67  
1 n ALA 68  
1 n PHE 69  
1 n THR 70  
1 n THR 71  
1 n LYS 72  
1 n ILE 73  
1 n TYR 74  
1 n HIS 75  
1 n PRO 76  
1 n ASN 77  
1 n ILE 78  
1 n ASN 79  
1 n SER 80  
1 n ASN 81  
1 n GLY 82  
1 n SER 83  
1 n ILE 84  
1 n LYS 85  
1 n LEU 86  
1 n ASP 87  
1 n ILE 88  
1 n LEU 89  
1 n ARG 90  
1 n SER 91  
1 n GLN 92  
1 n TRP 93  
1 n SER 94  
1 n PRO 95  
1 n ALA 96  
1 n LEU 97  
1 n THR 98  
1 n VAL 99  
1 n SER 100 
1 n LYS 101 
1 n VAL 102 
1 n LEU 103 
1 n LEU 104 
1 n SER 105 
1 n ILE 106 
1 n CYS 107 
1 n SER 108 
1 n LEU 109 
1 n LEU 110 
1 n CYS 111 
1 n ASP 112 
1 n PRO 113 
1 n ASN 114 
1 n PRO 115 
1 n ASP 116 
1 n ASP 117 
1 n PRO 118 
1 n LEU 119 
1 n VAL 120 
1 n PRO 121 
1 n ASP 122 
1 n ILE 123 
1 n ALA 124 
1 n GLN 125 
1 n ILE 126 
1 n TYR 127 
1 n LYS 128 
1 n SER 129 
1 n ASP 130 
1 n LYS 131 
1 n GLU 132 
1 n LYS 133 
1 n TYR 134 
1 n ASN 135 
1 n ARG 136 
1 n HIS 137 
1 n ALA 138 
1 n ARG 139 
1 n GLU 140 
1 n TRP 141 
1 n THR 142 
1 n GLN 143 
1 n LYS 144 
1 n TYR 145 
1 n ALA 146 
1 n MET 147 
2 n MET 1   
2 n GLN 2   
2 n ILE 3   
2 n PHE 4   
2 n VAL 5   
2 n LYS 6   
2 n THR 7   
2 n LEU 8   
2 n THR 9   
2 n GLY 10  
2 n LYS 11  
2 n THR 12  
2 n ILE 13  
2 n THR 14  
2 n LEU 15  
2 n GLU 16  
2 n VAL 17  
2 n GLU 18  
2 n PRO 19  
2 n SER 20  
2 n ASP 21  
2 n THR 22  
2 n ILE 23  
2 n GLU 24  
2 n ASN 25  
2 n VAL 26  
2 n LYS 27  
2 n ALA 28  
2 n LYS 29  
2 n ILE 30  
2 n GLN 31  
2 n CYS 32  
2 n LYS 33  
2 n GLU 34  
2 n GLY 35  
2 n ILE 36  
2 n PRO 37  
2 n PRO 38  
2 n ASP 39  
2 n GLN 40  
2 n GLN 41  
2 n ARG 42  
2 n LEU 43  
2 n ILE 44  
2 n PHE 45  
2 n ALA 46  
2 n GLY 47  
2 n LYS 48  
2 n GLN 49  
2 n LEU 50  
2 n GLU 51  
2 n ASP 52  
2 n GLY 53  
2 n ARG 54  
2 n THR 55  
2 n LEU 56  
2 n SER 57  
2 n ASP 58  
2 n TYR 59  
2 n ASN 60  
2 n ILE 61  
2 n GLN 62  
2 n LYS 63  
2 n GLU 64  
2 n SER 65  
2 n THR 66  
2 n LEU 67  
2 n HIS 68  
2 n LEU 69  
2 n VAL 70  
2 n LEU 71  
2 n ARG 72  
2 n LEU 73  
2 n ARG 74  
2 n GLY 75  
2 n GLY 76  
3 n GLY 1   
3 n SER 2   
3 n MET 3   
3 n HIS 4   
3 n ARG 5   
3 n THR 6   
3 n THR 7   
3 n ARG 8   
3 n ILE 9   
3 n LYS 10  
3 n ILE 11  
3 n THR 12  
3 n GLU 13  
3 n LEU 14  
3 n ASN 15  
3 n PRO 16  
3 n HIS 17  
3 n LEU 18  
3 n MET 19  
3 n CYS 20  
3 n VAL 21  
3 n LEU 22  
3 n CYS 23  
3 n GLY 24  
3 n GLY 25  
3 n TYR 26  
3 n PHE 27  
3 n ILE 28  
3 n ASP 29  
3 n ALA 30  
3 n THR 31  
3 n THR 32  
3 n ILE 33  
3 n ILE 34  
3 n GLU 35  
3 n CYS 36  
3 n LEU 37  
3 n HIS 38  
3 n SER 39  
3 n PHE 40  
3 n CYS 41  
3 n LYS 42  
3 n THR 43  
3 n CYS 44  
3 n ILE 45  
3 n VAL 46  
3 n ARG 47  
3 n TYR 48  
3 n LEU 49  
3 n GLU 50  
3 n THR 51  
3 n SER 52  
3 n LYS 53  
3 n TYR 54  
3 n CYS 55  
3 n PRO 56  
3 n ILE 57  
3 n CYS 58  
3 n ASP 59  
3 n VAL 60  
3 n GLN 61  
3 n VAL 62  
3 n HIS 63  
3 n LYS 64  
3 n THR 65  
3 n ARG 66  
3 n PRO 67  
3 n LEU 68  
3 n LEU 69  
3 n ASN 70  
3 n ILE 71  
3 n ARG 72  
3 n SER 73  
3 n ASP 74  
3 n LYS 75  
3 n THR 76  
3 n LEU 77  
3 n GLN 78  
3 n ASP 79  
3 n ILE 80  
3 n VAL 81  
3 n TYR 82  
3 n LYS 83  
3 n LEU 84  
3 n VAL 85  
3 n PRO 86  
3 n GLY 87  
3 n LEU 88  
3 n PHE 89  
3 n LYS 90  
3 n ASN 91  
3 n GLU 92  
3 n MET 93  
3 n LYS 94  
3 n ARG 95  
3 n ARG 96  
3 n ARG 97  
3 n ASP 98  
3 n PHE 99  
3 n TYR 100 
3 n ALA 101 
3 n ALA 102 
3 n HIS 103 
3 n PRO 104 
3 n SER 105 
3 n ALA 106 
3 n ASP 107 
3 n ALA 108 
3 n ALA 109 
3 n ASN 110 
3 n GLY 111 
4 n GLY 1   
4 n SER 2   
4 n MET 3   
4 n SER 4   
4 n GLN 5   
4 n ALA 6   
4 n VAL 7   
4 n GLN 8   
4 n THR 9   
4 n ASN 10  
4 n GLY 11  
4 n THR 12  
4 n GLN 13  
4 n PRO 14  
4 n LEU 15  
4 n SER 16  
4 n LYS 17  
4 n THR 18  
4 n TRP 19  
4 n GLU 20  
4 n LEU 21  
4 n SER 22  
4 n LEU 23  
4 n TYR 24  
4 n GLU 25  
4 n LEU 26  
4 n GLN 27  
4 n ARG 28  
4 n THR 29  
4 n PRO 30  
4 n GLN 31  
4 n GLU 32  
4 n ALA 33  
4 n ILE 34  
4 n THR 35  
4 n ASP 36  
4 n GLY 37  
4 n LEU 38  
4 n GLU 39  
4 n ILE 40  
4 n VAL 41  
4 n VAL 42  
4 n SER 43  
4 n PRO 44  
4 n ARG 45  
4 n SER 46  
4 n LEU 47  
4 n HIS 48  
4 n SER 49  
4 n GLU 50  
4 n LEU 51  
4 n MET 52  
4 n CYS 53  
4 n PRO 54  
4 n ILE 55  
4 n CYS 56  
4 n LEU 57  
4 n ASP 58  
4 n MET 59  
4 n LEU 60  
4 n LYS 61  
4 n ASN 62  
4 n THR 63  
4 n MET 64  
4 n THR 65  
4 n THR 66  
4 n LYS 67  
4 n GLU 68  
4 n CYS 69  
4 n LEU 70  
4 n HIS 71  
4 n ARG 72  
4 n PHE 73  
4 n CYS 74  
4 n ALA 75  
4 n ASP 76  
4 n CYS 77  
4 n ILE 78  
4 n ILE 79  
4 n THR 80  
4 n ALA 81  
4 n LEU 82  
4 n ARG 83  
4 n SER 84  
4 n GLY 85  
4 n ASN 86  
4 n LYS 87  
4 n GLU 88  
4 n CYS 89  
4 n PRO 90  
4 n THR 91  
4 n CYS 92  
4 n ARG 93  
4 n LYS 94  
4 n LYS 95  
4 n LEU 96  
4 n VAL 97  
4 n SER 98  
4 n LYS 99  
4 n ARG 100 
4 n SER 101 
4 n LEU 102 
4 n ARG 103 
4 n PRO 104 
4 n ASP 105 
4 n PRO 106 
4 n ASN 107 
4 n PHE 108 
4 n ASP 109 
4 n ALA 110 
4 n LEU 111 
4 n ILE 112 
4 n SER 113 
4 n LYS 114 
4 n ILE 115 
4 n TYR 116 
#
_ma_data.content_type "model coordinates"
_ma_data.id           1
_ma_data.name         Model
#
loop_
_ma_data_ref_db.id
_ma_data_ref_db.location_url
_ma_data_ref_db.name
_ma_data_ref_db.release_date
_ma_data_ref_db.version
1  . mgnify                . 2022_05 
2  . mgnify                . 2022_05 
3  . mgnify                . 2022_05 
4  . mgnify                . 2022_05 
5  . small_bfd             . default 
6  . small_bfd             . default 
7  . small_bfd             . default 
8  . small_bfd             . default 
9  . uniprot_cluster_annot . 2021_04 
10 . uniprot_cluster_annot . 2021_04 
11 . uniprot_cluster_annot . 2021_04 
12 . uniprot_cluster_annot . 2021_04 
13 . uniref90              . 2022_05 
14 . uniref90              . 2022_05 
15 . uniref90              . 2022_05 
16 . uniref90              . 2022_05 
#
_ma_model_list.data_id          1
_ma_model_list.model_group_id   1
_ma_model_list.model_group_name "AlphaFold-beta-20231127 (e527c150-d829-4511-b408-65d0a6f552a0 @ 2026-02-11 03:35:24)"
_ma_model_list.model_id         1
_ma_model_list.model_name       "Top ranked model"
_ma_model_list.model_type       "Ab initio model"
_ma_model_list.ordinal_id       1
#
loop_
_ma_protocol_step.method_type
_ma_protocol_step.ordinal_id
_ma_protocol_step.protocol_id
_ma_protocol_step.step_id
"coevolution MSA" 1 1 1 
"template search" 2 1 2 
modeling          3 1 3 
#
loop_
_ma_qa_metric.id
_ma_qa_metric.mode
_ma_qa_metric.name
_ma_qa_metric.software_group_id
_ma_qa_metric.type
1 global pLDDT 1 pLDDT 
2 local  pLDDT 1 pLDDT 
#
_ma_qa_metric_global.metric_id    1
_ma_qa_metric_global.metric_value 84.03
_ma_qa_metric_global.model_id     1
_ma_qa_metric_global.ordinal_id   1
#
_ma_software_group.group_id    1
_ma_software_group.ordinal_id  1
_ma_software_group.software_id 1
#
loop_
_ma_target_entity.data_id
_ma_target_entity.entity_id
_ma_target_entity.origin
1 1 . 
1 2 . 
1 3 . 
1 4 . 
#
loop_
_ma_target_entity_instance.asym_id
_ma_target_entity_instance.details
_ma_target_entity_instance.entity_id
A . 1 
B . 2 
C . 3 
D . 4 
#
loop_
_pdbx_data_usage.details
_pdbx_data_usage.id
_pdbx_data_usage.type
_pdbx_data_usage.url
;NON-COMMERCIAL USE ONLY, BY USING THIS FILE YOU AGREE TO THE TERMS OF USE FOUND
AT alphafoldserver.com/output-terms.
;
1 license    ? 
;THE INFORMATION IS NOT INTENDED FOR, HAS NOT BEEN VALIDATED FOR, AND IS NOT
APPROVED FOR CLINICAL USE. IT SHOULD NOT BE USED FOR CLINICAL PURPOSE OR RELIED
ON FOR MEDICAL OR OTHER PROFESSIONAL ADVICE. IT IS THEORETICAL MODELLING ONLY
AND CAUTION SHOULD BE EXERCISED IN ITS USE. IT IS PROVIDED "AS-IS" WITHOUT ANY
WARRANTY OF ANY KIND, WHETHER EXPRESSED OR IMPLIED. NO WARRANTY IS GIVEN THAT
USE OF THE INFORMATION SHALL NOT INFRINGE THE RIGHTS OF ANY THIRD PARTY.
;
2 disclaimer ? 
#
loop_
_pdbx_poly_seq_scheme.asym_id
_pdbx_poly_seq_scheme.auth_seq_num
_pdbx_poly_seq_scheme.entity_id
_pdbx_poly_seq_scheme.hetero
_pdbx_poly_seq_scheme.mon_id
_pdbx_poly_seq_scheme.pdb_ins_code
_pdbx_poly_seq_scheme.pdb_seq_num
_pdbx_poly_seq_scheme.pdb_strand_id
_pdbx_poly_seq_scheme.seq_id
A 1   1 n MET . 1   A 1   
A 2   1 n ALA . 2   A 2   
A 3   1 n LEU . 3   A 3   
A 4   1 n LYS . 4   A 4   
A 5   1 n ARG . 5   A 5   
A 6   1 n ILE . 6   A 6   
A 7   1 n GLN . 7   A 7   
A 8   1 n LYS . 8   A 8   
A 9   1 n GLU . 9   A 9   
A 10  1 n LEU . 10  A 10  
A 11  1 n SER . 11  A 11  
A 12  1 n ASP . 12  A 12  
A 13  1 n LEU . 13  A 13  
A 14  1 n GLN . 14  A 14  
A 15  1 n ARG . 15  A 15  
A 16  1 n ASP . 16  A 16  
A 17  1 n PRO . 17  A 17  
A 18  1 n PRO . 18  A 18  
A 19  1 n ALA . 19  A 19  
A 20  1 n HIS . 20  A 20  
A 21  1 n CYS . 21  A 21  
A 22  1 n SER . 22  A 22  
A 23  1 n ALA . 23  A 23  
A 24  1 n GLY . 24  A 24  
A 25  1 n PRO . 25  A 25  
A 26  1 n VAL . 26  A 26  
A 27  1 n GLY . 27  A 27  
A 28  1 n ASP . 28  A 28  
A 29  1 n ASP . 29  A 29  
A 30  1 n LEU . 30  A 30  
A 31  1 n PHE . 31  A 31  
A 32  1 n HIS . 32  A 32  
A 33  1 n TRP . 33  A 33  
A 34  1 n GLN . 34  A 34  
A 35  1 n ALA . 35  A 35  
A 36  1 n THR . 36  A 36  
A 37  1 n ILE . 37  A 37  
A 38  1 n MET . 38  A 38  
A 39  1 n GLY . 39  A 39  
A 40  1 n PRO . 40  A 40  
A 41  1 n PRO . 41  A 41  
A 42  1 n ASP . 42  A 42  
A 43  1 n SER . 43  A 43  
A 44  1 n ALA . 44  A 44  
A 45  1 n TYR . 45  A 45  
A 46  1 n GLN . 46  A 46  
A 47  1 n GLY . 47  A 47  
A 48  1 n GLY . 48  A 48  
A 49  1 n VAL . 49  A 49  
A 50  1 n PHE . 50  A 50  
A 51  1 n PHE . 51  A 51  
A 52  1 n LEU . 52  A 52  
A 53  1 n THR . 53  A 53  
A 54  1 n VAL . 54  A 54  
A 55  1 n HIS . 55  A 55  
A 56  1 n PHE . 56  A 56  
A 57  1 n PRO . 57  A 57  
A 58  1 n THR . 58  A 58  
A 59  1 n ASP . 59  A 59  
A 60  1 n TYR . 60  A 60  
A 61  1 n PRO . 61  A 61  
A 62  1 n PHE . 62  A 62  
A 63  1 n LYS . 63  A 63  
A 64  1 n PRO . 64  A 64  
A 65  1 n PRO . 65  A 65  
A 66  1 n LYS . 66  A 66  
A 67  1 n ILE . 67  A 67  
A 68  1 n ALA . 68  A 68  
A 69  1 n PHE . 69  A 69  
A 70  1 n THR . 70  A 70  
A 71  1 n THR . 71  A 71  
A 72  1 n LYS . 72  A 72  
A 73  1 n ILE . 73  A 73  
A 74  1 n TYR . 74  A 74  
A 75  1 n HIS . 75  A 75  
A 76  1 n PRO . 76  A 76  
A 77  1 n ASN . 77  A 77  
A 78  1 n ILE . 78  A 78  
A 79  1 n ASN . 79  A 79  
A 80  1 n SER . 80  A 80  
A 81  1 n ASN . 81  A 81  
A 82  1 n GLY . 82  A 82  
A 83  1 n SER . 83  A 83  
A 84  1 n ILE . 84  A 84  
A 85  1 n LYS . 85  A 85  
A 86  1 n LEU . 86  A 86  
A 87  1 n ASP . 87  A 87  
A 88  1 n ILE . 88  A 88  
A 89  1 n LEU . 89  A 89  
A 90  1 n ARG . 90  A 90  
A 91  1 n SER . 91  A 91  
A 92  1 n GLN . 92  A 92  
A 93  1 n TRP . 93  A 93  
A 94  1 n SER . 94  A 94  
A 95  1 n PRO . 95  A 95  
A 96  1 n ALA . 96  A 96  
A 97  1 n LEU . 97  A 97  
A 98  1 n THR . 98  A 98  
A 99  1 n VAL . 99  A 99  
A 100 1 n SER . 100 A 100 
A 101 1 n LYS . 101 A 101 
A 102 1 n VAL . 102 A 102 
A 103 1 n LEU . 103 A 103 
A 104 1 n LEU . 104 A 104 
A 105 1 n SER . 105 A 105 
A 106 1 n ILE . 106 A 106 
A 107 1 n CYS . 107 A 107 
A 108 1 n SER . 108 A 108 
A 109 1 n LEU . 109 A 109 
A 110 1 n LEU . 110 A 110 
A 111 1 n CYS . 111 A 111 
A 112 1 n ASP . 112 A 112 
A 113 1 n PRO . 113 A 113 
A 114 1 n ASN . 114 A 114 
A 115 1 n PRO . 115 A 115 
A 116 1 n ASP . 116 A 116 
A 117 1 n ASP . 117 A 117 
A 118 1 n PRO . 118 A 118 
A 119 1 n LEU . 119 A 119 
A 120 1 n VAL . 120 A 120 
A 121 1 n PRO . 121 A 121 
A 122 1 n ASP . 122 A 122 
A 123 1 n ILE . 123 A 123 
A 124 1 n ALA . 124 A 124 
A 125 1 n GLN . 125 A 125 
A 126 1 n ILE . 126 A 126 
A 127 1 n TYR . 127 A 127 
A 128 1 n LYS . 128 A 128 
A 129 1 n SER . 129 A 129 
A 130 1 n ASP . 130 A 130 
A 131 1 n LYS . 131 A 131 
A 132 1 n GLU . 132 A 132 
A 133 1 n LYS . 133 A 133 
A 134 1 n TYR . 134 A 134 
A 135 1 n ASN . 135 A 135 
A 136 1 n ARG . 136 A 136 
A 137 1 n HIS . 137 A 137 
A 138 1 n ALA . 138 A 138 
A 139 1 n ARG . 139 A 139 
A 140 1 n GLU . 140 A 140 
A 141 1 n TRP . 141 A 141 
A 142 1 n THR . 142 A 142 
A 143 1 n GLN . 143 A 143 
A 144 1 n LYS . 144 A 144 
A 145 1 n TYR . 145 A 145 
A 146 1 n ALA . 146 A 146 
A 147 1 n MET . 147 A 147 
B 1   2 n MET . 1   B 1   
B 2   2 n GLN . 2   B 2   
B 3   2 n ILE . 3   B 3   
B 4   2 n PHE . 4   B 4   
B 5   2 n VAL . 5   B 5   
B 6   2 n LYS . 6   B 6   
B 7   2 n THR . 7   B 7   
B 8   2 n LEU . 8   B 8   
B 9   2 n THR . 9   B 9   
B 10  2 n GLY . 10  B 10  
B 11  2 n LYS . 11  B 11  
B 12  2 n THR . 12  B 12  
B 13  2 n ILE . 13  B 13  
B 14  2 n THR . 14  B 14  
B 15  2 n LEU . 15  B 15  
B 16  2 n GLU . 16  B 16  
B 17  2 n VAL . 17  B 17  
B 18  2 n GLU . 18  B 18  
B 19  2 n PRO . 19  B 19  
B 20  2 n SER . 20  B 20  
B 21  2 n ASP . 21  B 21  
B 22  2 n THR . 22  B 22  
B 23  2 n ILE . 23  B 23  
B 24  2 n GLU . 24  B 24  
B 25  2 n ASN . 25  B 25  
B 26  2 n VAL . 26  B 26  
B 27  2 n LYS . 27  B 27  
B 28  2 n ALA . 28  B 28  
B 29  2 n LYS . 29  B 29  
B 30  2 n ILE . 30  B 30  
B 31  2 n GLN . 31  B 31  
B 32  2 n CYS . 32  B 32  
B 33  2 n LYS . 33  B 33  
B 34  2 n GLU . 34  B 34  
B 35  2 n GLY . 35  B 35  
B 36  2 n ILE . 36  B 36  
B 37  2 n PRO . 37  B 37  
B 38  2 n PRO . 38  B 38  
B 39  2 n ASP . 39  B 39  
B 40  2 n GLN . 40  B 40  
B 41  2 n GLN . 41  B 41  
B 42  2 n ARG . 42  B 42  
B 43  2 n LEU . 43  B 43  
B 44  2 n ILE . 44  B 44  
B 45  2 n PHE . 45  B 45  
B 46  2 n ALA . 46  B 46  
B 47  2 n GLY . 47  B 47  
B 48  2 n LYS . 48  B 48  
B 49  2 n GLN . 49  B 49  
B 50  2 n LEU . 50  B 50  
B 51  2 n GLU . 51  B 51  
B 52  2 n ASP . 52  B 52  
B 53  2 n GLY . 53  B 53  
B 54  2 n ARG . 54  B 54  
B 55  2 n THR . 55  B 55  
B 56  2 n LEU . 56  B 56  
B 57  2 n SER . 57  B 57  
B 58  2 n ASP . 58  B 58  
B 59  2 n TYR . 59  B 59  
B 60  2 n ASN . 60  B 60  
B 61  2 n ILE . 61  B 61  
B 62  2 n GLN . 62  B 62  
B 63  2 n LYS . 63  B 63  
B 64  2 n GLU . 64  B 64  
B 65  2 n SER . 65  B 65  
B 66  2 n THR . 66  B 66  
B 67  2 n LEU . 67  B 67  
B 68  2 n HIS . 68  B 68  
B 69  2 n LEU . 69  B 69  
B 70  2 n VAL . 70  B 70  
B 71  2 n LEU . 71  B 71  
B 72  2 n ARG . 72  B 72  
B 73  2 n LEU . 73  B 73  
B 74  2 n ARG . 74  B 74  
B 75  2 n GLY . 75  B 75  
B 76  2 n GLY . 76  B 76  
C 1   3 n GLY . 1   C 1   
C 2   3 n SER . 2   C 2   
C 3   3 n MET . 3   C 3   
C 4   3 n HIS . 4   C 4   
C 5   3 n ARG . 5   C 5   
C 6   3 n THR . 6   C 6   
C 7   3 n THR . 7   C 7   
C 8   3 n ARG . 8   C 8   
C 9   3 n ILE . 9   C 9   
C 10  3 n LYS . 10  C 10  
C 11  3 n ILE . 11  C 11  
C 12  3 n THR . 12  C 12  
C 13  3 n GLU . 13  C 13  
C 14  3 n LEU . 14  C 14  
C 15  3 n ASN . 15  C 15  
C 16  3 n PRO . 16  C 16  
C 17  3 n HIS . 17  C 17  
C 18  3 n LEU . 18  C 18  
C 19  3 n MET . 19  C 19  
C 20  3 n CYS . 20  C 20  
C 21  3 n VAL . 21  C 21  
C 22  3 n LEU . 22  C 22  
C 23  3 n CYS . 23  C 23  
C 24  3 n GLY . 24  C 24  
C 25  3 n GLY . 25  C 25  
C 26  3 n TYR . 26  C 26  
C 27  3 n PHE . 27  C 27  
C 28  3 n ILE . 28  C 28  
C 29  3 n ASP . 29  C 29  
C 30  3 n ALA . 30  C 30  
C 31  3 n THR . 31  C 31  
C 32  3 n THR . 32  C 32  
C 33  3 n ILE . 33  C 33  
C 34  3 n ILE . 34  C 34  
C 35  3 n GLU . 35  C 35  
C 36  3 n CYS . 36  C 36  
C 37  3 n LEU . 37  C 37  
C 38  3 n HIS . 38  C 38  
C 39  3 n SER . 39  C 39  
C 40  3 n PHE . 40  C 40  
C 41  3 n CYS . 41  C 41  
C 42  3 n LYS . 42  C 42  
C 43  3 n THR . 43  C 43  
C 44  3 n CYS . 44  C 44  
C 45  3 n ILE . 45  C 45  
C 46  3 n VAL . 46  C 46  
C 47  3 n ARG . 47  C 47  
C 48  3 n TYR . 48  C 48  
C 49  3 n LEU . 49  C 49  
C 50  3 n GLU . 50  C 50  
C 51  3 n THR . 51  C 51  
C 52  3 n SER . 52  C 52  
C 53  3 n LYS . 53  C 53  
C 54  3 n TYR . 54  C 54  
C 55  3 n CYS . 55  C 55  
C 56  3 n PRO . 56  C 56  
C 57  3 n ILE . 57  C 57  
C 58  3 n CYS . 58  C 58  
C 59  3 n ASP . 59  C 59  
C 60  3 n VAL . 60  C 60  
C 61  3 n GLN . 61  C 61  
C 62  3 n VAL . 62  C 62  
C 63  3 n HIS . 63  C 63  
C 64  3 n LYS . 64  C 64  
C 65  3 n THR . 65  C 65  
C 66  3 n ARG . 66  C 66  
C 67  3 n PRO . 67  C 67  
C 68  3 n LEU . 68  C 68  
C 69  3 n LEU . 69  C 69  
C 70  3 n ASN . 70  C 70  
C 71  3 n ILE . 71  C 71  
C 72  3 n ARG . 72  C 72  
C 73  3 n SER . 73  C 73  
C 74  3 n ASP . 74  C 74  
C 75  3 n LYS . 75  C 75  
C 76  3 n THR . 76  C 76  
C 77  3 n LEU . 77  C 77  
C 78  3 n GLN . 78  C 78  
C 79  3 n ASP . 79  C 79  
C 80  3 n ILE . 80  C 80  
C 81  3 n VAL . 81  C 81  
C 82  3 n TYR . 82  C 82  
C 83  3 n LYS . 83  C 83  
C 84  3 n LEU . 84  C 84  
C 85  3 n VAL . 85  C 85  
C 86  3 n PRO . 86  C 86  
C 87  3 n GLY . 87  C 87  
C 88  3 n LEU . 88  C 88  
C 89  3 n PHE . 89  C 89  
C 90  3 n LYS . 90  C 90  
C 91  3 n ASN . 91  C 91  
C 92  3 n GLU . 92  C 92  
C 93  3 n MET . 93  C 93  
C 94  3 n LYS . 94  C 94  
C 95  3 n ARG . 95  C 95  
C 96  3 n ARG . 96  C 96  
C 97  3 n ARG . 97  C 97  
C 98  3 n ASP . 98  C 98  
C 99  3 n PHE . 99  C 99  
C 100 3 n TYR . 100 C 100 
C 101 3 n ALA . 101 C 101 
C 102 3 n ALA . 102 C 102 
C 103 3 n HIS . 103 C 103 
C 104 3 n PRO . 104 C 104 
C 105 3 n SER . 105 C 105 
C 106 3 n ALA . 106 C 106 
C 107 3 n ASP . 107 C 107 
C 108 3 n ALA . 108 C 108 
C 109 3 n ALA . 109 C 109 
C 110 3 n ASN . 110 C 110 
C 111 3 n GLY . 111 C 111 
D 1   4 n GLY . 1   D 1   
D 2   4 n SER . 2   D 2   
D 3   4 n MET . 3   D 3   
D 4   4 n SER . 4   D 4   
D 5   4 n GLN . 5   D 5   
D 6   4 n ALA . 6   D 6   
D 7   4 n VAL . 7   D 7   
D 8   4 n GLN . 8   D 8   
D 9   4 n THR . 9   D 9   
D 10  4 n ASN . 10  D 10  
D 11  4 n GLY . 11  D 11  
D 12  4 n THR . 12  D 12  
D 13  4 n GLN . 13  D 13  
D 14  4 n PRO . 14  D 14  
D 15  4 n LEU . 15  D 15  
D 16  4 n SER . 16  D 16  
D 17  4 n LYS . 17  D 17  
D 18  4 n THR . 18  D 18  
D 19  4 n TRP . 19  D 19  
D 20  4 n GLU . 20  D 20  
D 21  4 n LEU . 21  D 21  
D 22  4 n SER . 22  D 22  
D 23  4 n LEU . 23  D 23  
D 24  4 n TYR . 24  D 24  
D 25  4 n GLU . 25  D 25  
D 26  4 n LEU . 26  D 26  
D 27  4 n GLN . 27  D 27  
D 28  4 n ARG . 28  D 28  
D 29  4 n THR . 29  D 29  
D 30  4 n PRO . 30  D 30  
D 31  4 n GLN . 31  D 31  
D 32  4 n GLU . 32  D 32  
D 33  4 n ALA . 33  D 33  
D 34  4 n ILE . 34  D 34  
D 35  4 n THR . 35  D 35  
D 36  4 n ASP . 36  D 36  
D 37  4 n GLY . 37  D 37  
D 38  4 n LEU . 38  D 38  
D 39  4 n GLU . 39  D 39  
D 40  4 n ILE . 40  D 40  
D 41  4 n VAL . 41  D 41  
D 42  4 n VAL . 42  D 42  
D 43  4 n SER . 43  D 43  
D 44  4 n PRO . 44  D 44  
D 45  4 n ARG . 45  D 45  
D 46  4 n SER . 46  D 46  
D 47  4 n LEU . 47  D 47  
D 48  4 n HIS . 48  D 48  
D 49  4 n SER . 49  D 49  
D 50  4 n GLU . 50  D 50  
D 51  4 n LEU . 51  D 51  
D 52  4 n MET . 52  D 52  
D 53  4 n CYS . 53  D 53  
D 54  4 n PRO . 54  D 54  
D 55  4 n ILE . 55  D 55  
D 56  4 n CYS . 56  D 56  
D 57  4 n LEU . 57  D 57  
D 58  4 n ASP . 58  D 58  
D 59  4 n MET . 59  D 59  
D 60  4 n LEU . 60  D 60  
D 61  4 n LYS . 61  D 61  
D 62  4 n ASN . 62  D 62  
D 63  4 n THR . 63  D 63  
D 64  4 n MET . 64  D 64  
D 65  4 n THR . 65  D 65  
D 66  4 n THR . 66  D 66  
D 67  4 n LYS . 67  D 67  
D 68  4 n GLU . 68  D 68  
D 69  4 n CYS . 69  D 69  
D 70  4 n LEU . 70  D 70  
D 71  4 n HIS . 71  D 71  
D 72  4 n ARG . 72  D 72  
D 73  4 n PHE . 73  D 73  
D 74  4 n CYS . 74  D 74  
D 75  4 n ALA . 75  D 75  
D 76  4 n ASP . 76  D 76  
D 77  4 n CYS . 77  D 77  
D 78  4 n ILE . 78  D 78  
D 79  4 n ILE . 79  D 79  
D 80  4 n THR . 80  D 80  
D 81  4 n ALA . 81  D 81  
D 82  4 n LEU . 82  D 82  
D 83  4 n ARG . 83  D 83  
D 84  4 n SER . 84  D 84  
D 85  4 n GLY . 85  D 85  
D 86  4 n ASN . 86  D 86  
D 87  4 n LYS . 87  D 87  
D 88  4 n GLU . 88  D 88  
D 89  4 n CYS . 89  D 89  
D 90  4 n PRO . 90  D 90  
D 91  4 n THR . 91  D 91  
D 92  4 n CYS . 92  D 92  
D 93  4 n ARG . 93  D 93  
D 94  4 n LYS . 94  D 94  
D 95  4 n LYS . 95  D 95  
D 96  4 n LEU . 96  D 96  
D 97  4 n VAL . 97  D 97  
D 98  4 n SER . 98  D 98  
D 99  4 n LYS . 99  D 99  
D 100 4 n ARG . 100 D 100 
D 101 4 n SER . 101 D 101 
D 102 4 n LEU . 102 D 102 
D 103 4 n ARG . 103 D 103 
D 104 4 n PRO . 104 D 104 
D 105 4 n ASP . 105 D 105 
D 106 4 n PRO . 106 D 106 
D 107 4 n ASN . 107 D 107 
D 108 4 n PHE . 108 D 108 
D 109 4 n ASP . 109 D 109 
D 110 4 n ALA . 110 D 110 
D 111 4 n LEU . 111 D 111 
D 112 4 n ILE . 112 D 112 
D 113 4 n SER . 113 D 113 
D 114 4 n LYS . 114 D 114 
D 115 4 n ILE . 115 D 115 
D 116 4 n TYR . 116 D 116 
#
_software.classification other
_software.date           ?
_software.description    "Structure prediction"
_software.name           AlphaFold
_software.pdbx_ordinal   1
_software.type           package
_software.version        "AlphaFold-beta-20231127 (e527c150-d829-4511-b408-65d0a6f552a0 @ 2026-02-11 03:35:24)"
#
loop_
_struct_asym.entity_id
_struct_asym.id
1 A 
2 B 
3 C 
4 D 
#
loop_
_atom_site.group_PDB
_atom_site.id
_atom_site.type_symbol
_atom_site.label_atom_id
_atom_site.label_alt_id
_atom_site.label_comp_id
_atom_site.label_asym_id
_atom_site.label_entity_id
_atom_site.label_seq_id
_atom_site.pdbx_PDB_ins_code
_atom_site.Cartn_x
_atom_site.Cartn_y
_atom_site.Cartn_z
_atom_site.occupancy
_atom_site.B_iso_or_equiv
_atom_site.auth_seq_id
_atom_site.auth_asym_id
_atom_site.pdbx_PDB_model_num
ATOM 1    N N   . MET A 1 1   ? -19.387 18.516  -0.786  1.00 74.71 1   A 1 
ATOM 2    C CA  . MET A 1 1   ? -18.272 17.710  -0.235  1.00 83.71 1   A 1 
ATOM 3    C C   . MET A 1 1   ? -16.934 18.187  -0.786  1.00 87.46 1   A 1 
ATOM 4    O O   . MET A 1 1   ? -16.025 18.378  0.005   1.00 86.26 1   A 1 
ATOM 5    C CB  . MET A 1 1   ? -18.491 16.208  -0.491  1.00 76.22 1   A 1 
ATOM 6    C CG  . MET A 1 1   ? -17.455 15.355  0.257   1.00 68.53 1   A 1 
ATOM 7    S SD  . MET A 1 1   ? -17.624 13.572  -0.020  1.00 64.83 1   A 1 
ATOM 8    C CE  . MET A 1 1   ? -19.020 13.163  1.045   1.00 53.22 1   A 1 
ATOM 9    N N   . ALA A 1 2   ? -16.847 18.479  -2.090  1.00 89.83 2   A 1 
ATOM 10   C CA  . ALA A 1 2   ? -15.634 18.913  -2.785  1.00 93.10 2   A 1 
ATOM 11   C C   . ALA A 1 2   ? -14.861 20.011  -2.043  1.00 94.81 2   A 1 
ATOM 12   O O   . ALA A 1 2   ? -13.726 19.769  -1.645  1.00 93.93 2   A 1 
ATOM 13   C CB  . ALA A 1 2   ? -16.024 19.372  -4.192  1.00 91.14 2   A 1 
ATOM 14   N N   . LEU A 1 3   ? -15.493 21.133  -1.716  1.00 95.24 3   A 1 
ATOM 15   C CA  . LEU A 1 3   ? -14.832 22.261  -1.054  1.00 95.18 3   A 1 
ATOM 16   C C   . LEU A 1 3   ? -14.162 21.857  0.277   1.00 95.29 3   A 1 
ATOM 17   O O   . LEU A 1 3   ? -12.994 22.151  0.486   1.00 94.44 3   A 1 
ATOM 18   C CB  . LEU A 1 3   ? -15.863 23.384  -0.838  1.00 93.94 3   A 1 
ATOM 19   C CG  . LEU A 1 3   ? -15.258 24.682  -0.277  1.00 90.61 3   A 1 
ATOM 20   C CD1 . LEU A 1 3   ? -14.261 25.303  -1.255  1.00 85.85 3   A 1 
ATOM 21   C CD2 . LEU A 1 3   ? -16.373 25.700  -0.001  1.00 85.22 3   A 1 
ATOM 22   N N   . LYS A 1 4   ? -14.864 21.121  1.138   1.00 95.18 4   A 1 
ATOM 23   C CA  . LYS A 1 4   ? -14.308 20.653  2.417   1.00 94.27 4   A 1 
ATOM 24   C C   . LYS A 1 4   ? -13.127 19.708  2.219   1.00 94.69 4   A 1 
ATOM 25   O O   . LYS A 1 4   ? -12.167 19.752  2.979   1.00 93.28 4   A 1 
ATOM 26   C CB  . LYS A 1 4   ? -15.382 19.943  3.265   1.00 92.90 4   A 1 
ATOM 27   C CG  . LYS A 1 4   ? -16.418 20.915  3.838   1.00 81.30 4   A 1 
ATOM 28   C CD  . LYS A 1 4   ? -17.383 20.177  4.782   1.00 77.48 4   A 1 
ATOM 29   C CE  . LYS A 1 4   ? -18.375 21.162  5.396   1.00 65.67 4   A 1 
ATOM 30   N NZ  . LYS A 1 4   ? -19.312 20.510  6.344   1.00 59.13 4   A 1 
ATOM 31   N N   . ARG A 1 5   ? -13.197 18.839  1.196   1.00 95.30 5   A 1 
ATOM 32   C CA  . ARG A 1 5   ? -12.117 17.917  0.850   1.00 95.61 5   A 1 
ATOM 33   C C   . ARG A 1 5   ? -10.888 18.690  0.355   1.00 96.10 5   A 1 
ATOM 34   O O   . ARG A 1 5   ? -9.795  18.418  0.834   1.00 95.26 5   A 1 
ATOM 35   C CB  . ARG A 1 5   ? -12.644 16.891  -0.160  1.00 94.12 5   A 1 
ATOM 36   C CG  . ARG A 1 5   ? -11.559 15.984  -0.743  1.00 92.00 5   A 1 
ATOM 37   C CD  . ARG A 1 5   ? -10.827 15.131  0.306   1.00 90.88 5   A 1 
ATOM 38   N NE  . ARG A 1 5   ? -9.753  14.392  -0.352  1.00 91.71 5   A 1 
ATOM 39   C CZ  . ARG A 1 5   ? -9.780  13.184  -0.869  1.00 94.03 5   A 1 
ATOM 40   N NH1 . ARG A 1 5   ? -10.766 12.359  -0.708  1.00 87.41 5   A 1 
ATOM 41   N NH2 . ARG A 1 5   ? -8.788  12.798  -1.604  1.00 88.41 5   A 1 
ATOM 42   N N   . ILE A 1 6   ? -11.081 19.646  -0.535  1.00 96.36 6   A 1 
ATOM 43   C CA  . ILE A 1 6   ? -10.013 20.490  -1.079  1.00 96.40 6   A 1 
ATOM 44   C C   . ILE A 1 6   ? -9.333  21.295  0.038   1.00 95.98 6   A 1 
ATOM 45   O O   . ILE A 1 6   ? -8.117  21.286  0.138   1.00 95.19 6   A 1 
ATOM 46   C CB  . ILE A 1 6   ? -10.582 21.405  -2.192  1.00 96.70 6   A 1 
ATOM 47   C CG1 . ILE A 1 6   ? -11.044 20.564  -3.407  1.00 95.76 6   A 1 
ATOM 48   C CG2 . ILE A 1 6   ? -9.538  22.432  -2.639  1.00 95.64 6   A 1 
ATOM 49   C CD1 . ILE A 1 6   ? -11.927 21.346  -4.383  1.00 94.46 6   A 1 
ATOM 50   N N   . GLN A 1 7   ? -10.107 21.902  0.941   1.00 95.93 7   A 1 
ATOM 51   C CA  . GLN A 1 7   ? -9.571  22.633  2.096   1.00 95.03 7   A 1 
ATOM 52   C C   . GLN A 1 7   ? -8.734  21.740  3.018   1.00 94.15 7   A 1 
ATOM 53   O O   . GLN A 1 7   ? -7.691  22.160  3.509   1.00 93.20 7   A 1 
ATOM 54   C CB  . GLN A 1 7   ? -10.725 23.242  2.891   1.00 94.48 7   A 1 
ATOM 55   C CG  . GLN A 1 7   ? -11.322 24.471  2.199   1.00 89.82 7   A 1 
ATOM 56   C CD  . GLN A 1 7   ? -12.587 24.983  2.894   1.00 87.20 7   A 1 
ATOM 57   O OE1 . GLN A 1 7   ? -13.326 24.257  3.545   1.00 79.86 7   A 1 
ATOM 58   N NE2 . GLN A 1 7   ? -12.887 26.246  2.778   1.00 77.36 7   A 1 
ATOM 59   N N   . LYS A 1 8   ? -9.165  20.483  3.248   1.00 94.59 8   A 1 
ATOM 60   C CA  . LYS A 1 8   ? -8.399  19.530  4.051   1.00 93.32 8   A 1 
ATOM 61   C C   . LYS A 1 8   ? -7.106  19.110  3.359   1.00 93.10 8   A 1 
ATOM 62   O O   . LYS A 1 8   ? -6.073  19.059  4.023   1.00 92.10 8   A 1 
ATOM 63   C CB  . LYS A 1 8   ? -9.237  18.299  4.412   1.00 92.21 8   A 1 
ATOM 64   C CG  . LYS A 1 8   ? -10.261 18.662  5.493   1.00 85.78 8   A 1 
ATOM 65   C CD  . LYS A 1 8   ? -10.876 17.411  6.091   1.00 79.31 8   A 1 
ATOM 66   C CE  . LYS A 1 8   ? -11.835 17.825  7.199   1.00 72.32 8   A 1 
ATOM 67   N NZ  . LYS A 1 8   ? -11.852 16.842  8.301   1.00 64.89 8   A 1 
ATOM 68   N N   . GLU A 1 9   ? -7.134  18.853  2.057   1.00 93.92 9   A 1 
ATOM 69   C CA  . GLU A 1 9   ? -5.912  18.571  1.299   1.00 93.60 9   A 1 
ATOM 70   C C   . GLU A 1 9   ? -4.926  19.739  1.342   1.00 93.10 9   A 1 
ATOM 71   O O   . GLU A 1 9   ? -3.740  19.502  1.522   1.00 91.55 9   A 1 
ATOM 72   C CB  . GLU A 1 9   ? -6.228  18.235  -0.172  1.00 93.58 9   A 1 
ATOM 73   C CG  . GLU A 1 9   ? -6.813  16.831  -0.287  1.00 91.70 9   A 1 
ATOM 74   C CD  . GLU A 1 9   ? -6.885  16.327  -1.720  1.00 94.14 9   A 1 
ATOM 75   O OE1 . GLU A 1 9   ? -7.936  15.740  -2.080  1.00 90.57 9   A 1 
ATOM 76   O OE2 . GLU A 1 9   ? -5.885  16.411  -2.455  1.00 92.22 9   A 1 
ATOM 77   N N   . LEU A 1 10  ? -5.413  20.980  1.241   1.00 93.09 10  A 1 
ATOM 78   C CA  . LEU A 1 10  ? -4.577  22.171  1.355   1.00 92.11 10  A 1 
ATOM 79   C C   . LEU A 1 10  ? -3.932  22.264  2.741   1.00 90.75 10  A 1 
ATOM 80   O O   . LEU A 1 10  ? -2.727  22.470  2.853   1.00 89.70 10  A 1 
ATOM 81   C CB  . LEU A 1 10  ? -5.416  23.416  1.024   1.00 91.89 10  A 1 
ATOM 82   C CG  . LEU A 1 10  ? -4.624  24.733  1.084   1.00 90.19 10  A 1 
ATOM 83   C CD1 . LEU A 1 10  ? -3.462  24.745  0.094   1.00 86.57 10  A 1 
ATOM 84   C CD2 . LEU A 1 10  ? -5.555  25.904  0.757   1.00 86.34 10  A 1 
ATOM 85   N N   . SER A 1 11  ? -4.720  22.048  3.803   1.00 90.84 11  A 1 
ATOM 86   C CA  . SER A 1 11  ? -4.204  22.040  5.176   1.00 88.49 11  A 1 
ATOM 87   C C   . SER A 1 11  ? -3.174  20.931  5.411   1.00 87.18 11  A 1 
ATOM 88   O O   . SER A 1 11  ? -2.175  21.151  6.096   1.00 85.39 11  A 1 
ATOM 89   C CB  . SER A 1 11  ? -5.359  21.889  6.158   1.00 86.77 11  A 1 
ATOM 90   O OG  . SER A 1 11  ? -4.882  21.922  7.498   1.00 75.32 11  A 1 
ATOM 91   N N   . ASP A 1 12  ? -3.395  19.738  4.849   1.00 87.64 12  A 1 
ATOM 92   C CA  . ASP A 1 12  ? -2.458  18.630  4.963   1.00 85.44 12  A 1 
ATOM 93   C C   . ASP A 1 12  ? -1.162  18.903  4.175   1.00 84.94 12  A 1 
ATOM 94   O O   . ASP A 1 12  ? -0.082  18.666  4.705   1.00 83.89 12  A 1 
ATOM 95   C CB  . ASP A 1 12  ? -3.121  17.311  4.523   1.00 84.36 12  A 1 
ATOM 96   C CG  . ASP A 1 12  ? -4.106  16.730  5.554   1.00 79.86 12  A 1 
ATOM 97   O OD1 . ASP A 1 12  ? -3.985  17.031  6.771   1.00 77.02 12  A 1 
ATOM 98   O OD2 . ASP A 1 12  ? -4.940  15.878  5.157   1.00 75.93 12  A 1 
ATOM 99   N N   . LEU A 1 13  ? -1.254  19.479  2.973   1.00 86.38 13  A 1 
ATOM 100  C CA  . LEU A 1 13  ? -0.109  19.917  2.169   1.00 85.22 13  A 1 
ATOM 101  C C   . LEU A 1 13  ? 0.749   20.956  2.882   1.00 84.02 13  A 1 
ATOM 102  O O   . LEU A 1 13  ? 1.968   20.858  2.858   1.00 81.78 13  A 1 
ATOM 103  C CB  . LEU A 1 13  ? -0.624  20.509  0.840   1.00 84.60 13  A 1 
ATOM 104  C CG  . LEU A 1 13  ? -0.698  19.470  -0.290  1.00 82.32 13  A 1 
ATOM 105  C CD1 . LEU A 1 13  ? -1.637  19.937  -1.395  1.00 76.47 13  A 1 
ATOM 106  C CD2 . LEU A 1 13  ? 0.692   19.267  -0.893  1.00 76.87 13  A 1 
ATOM 107  N N   . GLN A 1 14  ? 0.125   21.933  3.536   1.00 82.41 14  A 1 
ATOM 108  C CA  . GLN A 1 14  ? 0.843   22.962  4.293   1.00 79.63 14  A 1 
ATOM 109  C C   . GLN A 1 14  ? 1.538   22.395  5.537   1.00 78.69 14  A 1 
ATOM 110  O O   . GLN A 1 14  ? 2.566   22.915  5.963   1.00 76.38 14  A 1 
ATOM 111  C CB  . GLN A 1 14  ? -0.153  24.048  4.713   1.00 79.37 14  A 1 
ATOM 112  C CG  . GLN A 1 14  ? -0.592  24.930  3.537   1.00 75.44 14  A 1 
ATOM 113  C CD  . GLN A 1 14  ? -1.686  25.924  3.930   1.00 70.28 14  A 1 
ATOM 114  O OE1 . GLN A 1 14  ? -2.297  25.842  4.981   1.00 65.52 14  A 1 
ATOM 115  N NE2 . GLN A 1 14  ? -1.970  26.905  3.096   1.00 62.88 14  A 1 
ATOM 116  N N   . ARG A 1 15  ? 0.975   21.342  6.135   1.00 80.32 15  A 1 
ATOM 117  C CA  . ARG A 1 15  ? 1.504   20.724  7.367   1.00 77.31 15  A 1 
ATOM 118  C C   . ARG A 1 15  ? 2.608   19.696  7.092   1.00 76.89 15  A 1 
ATOM 119  O O   . ARG A 1 15  ? 3.529   19.588  7.897   1.00 73.72 15  A 1 
ATOM 120  C CB  . ARG A 1 15  ? 0.335   20.103  8.135   1.00 74.46 15  A 1 
ATOM 121  C CG  . ARG A 1 15  ? 0.755   19.644  9.527   1.00 66.24 15  A 1 
ATOM 122  C CD  . ARG A 1 15  ? -0.409  18.981  10.263  1.00 63.33 15  A 1 
ATOM 123  N NE  . ARG A 1 15  ? -0.734  17.677  9.679   1.00 56.42 15  A 1 
ATOM 124  C CZ  . ARG A 1 15  ? -1.942  17.202  9.370   1.00 50.53 15  A 1 
ATOM 125  N NH1 . ARG A 1 15  ? -3.035  17.803  9.725   1.00 46.11 15  A 1 
ATOM 126  N NH2 . ARG A 1 15  ? -2.053  16.128  8.658   1.00 43.88 15  A 1 
ATOM 127  N N   . ASP A 1 16  ? 2.467   18.915  6.029   1.00 76.08 16  A 1 
ATOM 128  C CA  . ASP A 1 16  ? 3.343   17.809  5.638   1.00 74.50 16  A 1 
ATOM 129  C C   . ASP A 1 16  ? 3.525   17.837  4.108   1.00 75.93 16  A 1 
ATOM 130  O O   . ASP A 1 16  ? 2.928   17.026  3.392   1.00 74.16 16  A 1 
ATOM 131  C CB  . ASP A 1 16  ? 2.756   16.477  6.160   1.00 71.18 16  A 1 
ATOM 132  C CG  . ASP A 1 16  ? 3.670   15.262  5.986   1.00 65.77 16  A 1 
ATOM 133  O OD1 . ASP A 1 16  ? 4.904   15.450  6.002   1.00 62.21 16  A 1 
ATOM 134  O OD2 . ASP A 1 16  ? 3.123   14.118  5.927   1.00 60.09 16  A 1 
ATOM 135  N N   . PRO A 1 17  ? 4.265   18.838  3.577   1.00 73.81 17  A 1 
ATOM 136  C CA  . PRO A 1 17  ? 4.465   18.964  2.143   1.00 72.46 17  A 1 
ATOM 137  C C   . PRO A 1 17  ? 5.212   17.743  1.606   1.00 74.16 17  A 1 
ATOM 138  O O   . PRO A 1 17  ? 6.217   17.320  2.202   1.00 72.59 17  A 1 
ATOM 139  C CB  . PRO A 1 17  ? 5.241   20.273  1.937   1.00 69.80 17  A 1 
ATOM 140  C CG  . PRO A 1 17  ? 5.974   20.467  3.267   1.00 66.22 17  A 1 
ATOM 141  C CD  . PRO A 1 17  ? 5.005   19.874  4.289   1.00 67.72 17  A 1 
ATOM 142  N N   . PRO A 1 18  ? 4.760   17.138  0.493   1.00 78.09 18  A 1 
ATOM 143  C CA  . PRO A 1 18  ? 5.457   16.021  -0.112  1.00 77.37 18  A 1 
ATOM 144  C C   . PRO A 1 18  ? 6.837   16.457  -0.616  1.00 78.40 18  A 1 
ATOM 145  O O   . PRO A 1 18  ? 7.013   17.570  -1.107  1.00 77.22 18  A 1 
ATOM 146  C CB  . PRO A 1 18  ? 4.545   15.524  -1.234  1.00 75.81 18  A 1 
ATOM 147  C CG  . PRO A 1 18  ? 3.768   16.777  -1.634  1.00 72.89 18  A 1 
ATOM 148  C CD  . PRO A 1 18  ? 3.626   17.536  -0.316  1.00 74.26 18  A 1 
ATOM 149  N N   . ALA A 1 19  ? 7.817   15.557  -0.528  1.00 78.84 19  A 1 
ATOM 150  C CA  . ALA A 1 19  ? 9.155   15.811  -1.034  1.00 76.11 19  A 1 
ATOM 151  C C   . ALA A 1 19  ? 9.104   16.178  -2.527  1.00 75.90 19  A 1 
ATOM 152  O O   . ALA A 1 19  ? 8.388   15.558  -3.309  1.00 71.37 19  A 1 
ATOM 153  C CB  . ALA A 1 19  ? 10.030  14.576  -0.779  1.00 72.32 19  A 1 
ATOM 154  N N   . HIS A 1 20  ? 9.868   17.180  -2.900  1.00 81.76 20  A 1 
ATOM 155  C CA  . HIS A 1 20  ? 10.014  17.666  -4.279  1.00 83.07 20  A 1 
ATOM 156  C C   . HIS A 1 20  ? 8.734   18.196  -4.946  1.00 86.10 20  A 1 
ATOM 157  O O   . HIS A 1 20  ? 8.744   18.454  -6.147  1.00 84.83 20  A 1 
ATOM 158  C CB  . HIS A 1 20  ? 10.727  16.614  -5.142  1.00 80.15 20  A 1 
ATOM 159  C CG  . HIS A 1 20  ? 11.970  16.064  -4.491  1.00 76.39 20  A 1 
ATOM 160  N ND1 . HIS A 1 20  ? 13.138  16.759  -4.269  1.00 66.57 20  A 1 
ATOM 161  C CD2 . HIS A 1 20  ? 12.119  14.820  -3.931  1.00 65.81 20  A 1 
ATOM 162  C CE1 . HIS A 1 20  ? 13.983  15.943  -3.598  1.00 63.94 20  A 1 
ATOM 163  N NE2 . HIS A 1 20  ? 13.396  14.765  -3.378  1.00 64.00 20  A 1 
ATOM 164  N N   . CYS A 1 21  ? 7.647   18.368  -4.208  1.00 86.43 21  A 1 
ATOM 165  C CA  . CYS A 1 21  ? 6.392   18.865  -4.760  1.00 86.62 21  A 1 
ATOM 166  C C   . CYS A 1 21  ? 5.822   19.991  -3.898  1.00 86.59 21  A 1 
ATOM 167  O O   . CYS A 1 21  ? 5.913   19.963  -2.672  1.00 85.23 21  A 1 
ATOM 168  C CB  . CYS A 1 21  ? 5.377   17.722  -4.883  1.00 85.45 21  A 1 
ATOM 169  S SG  . CYS A 1 21  ? 5.978   16.354  -5.915  1.00 81.48 21  A 1 
ATOM 170  N N   . SER A 1 22  ? 5.140   20.948  -4.530  1.00 88.65 22  A 1 
ATOM 171  C CA  . SER A 1 22  ? 4.276   21.899  -3.839  1.00 88.29 22  A 1 
ATOM 172  C C   . SER A 1 22  ? 2.971   22.070  -4.615  1.00 89.72 22  A 1 
ATOM 173  O O   . SER A 1 22  ? 2.914   21.793  -5.811  1.00 89.29 22  A 1 
ATOM 174  C CB  . SER A 1 22  ? 4.987   23.236  -3.606  1.00 84.46 22  A 1 
ATOM 175  O OG  . SER A 1 22  ? 5.031   24.030  -4.773  1.00 73.90 22  A 1 
ATOM 176  N N   . ALA A 1 23  ? 1.912   22.479  -3.936  1.00 90.11 23  A 1 
ATOM 177  C CA  . ALA A 1 23  ? 0.661   22.841  -4.576  1.00 90.96 23  A 1 
ATOM 178  C C   . ALA A 1 23  ? -0.126  23.813  -3.696  1.00 90.70 23  A 1 
ATOM 179  O O   . ALA A 1 23  ? -0.051  23.763  -2.472  1.00 89.25 23  A 1 
ATOM 180  C CB  . ALA A 1 23  ? -0.156  21.580  -4.879  1.00 90.81 23  A 1 
ATOM 181  N N   . GLY A 1 24  ? -0.917  24.675  -4.339  1.00 90.16 24  A 1 
ATOM 182  C CA  . GLY A 1 24  ? -1.789  25.613  -3.650  1.00 90.46 24  A 1 
ATOM 183  C C   . GLY A 1 24  ? -2.738  26.320  -4.615  1.00 92.61 24  A 1 
ATOM 184  O O   . GLY A 1 24  ? -2.520  26.280  -5.825  1.00 92.18 24  A 1 
ATOM 185  N N   . PRO A 1 25  ? -3.797  26.953  -4.085  1.00 91.96 25  A 1 
ATOM 186  C CA  . PRO A 1 25  ? -4.771  27.661  -4.899  1.00 92.14 25  A 1 
ATOM 187  C C   . PRO A 1 25  ? -4.139  28.852  -5.628  1.00 91.53 25  A 1 
ATOM 188  O O   . PRO A 1 25  ? -3.214  29.499  -5.126  1.00 89.73 25  A 1 
ATOM 189  C CB  . PRO A 1 25  ? -5.880  28.086  -3.934  1.00 91.15 25  A 1 
ATOM 190  C CG  . PRO A 1 25  ? -5.167  28.185  -2.590  1.00 88.14 25  A 1 
ATOM 191  C CD  . PRO A 1 25  ? -4.104  27.093  -2.678  1.00 90.63 25  A 1 
ATOM 192  N N   . VAL A 1 26  ? -4.669  29.140  -6.823  1.00 91.32 26  A 1 
ATOM 193  C CA  . VAL A 1 26  ? -4.357  30.344  -7.583  1.00 90.11 26  A 1 
ATOM 194  C C   . VAL A 1 26  ? -5.330  31.437  -7.158  1.00 88.11 26  A 1 
ATOM 195  O O   . VAL A 1 26  ? -6.523  31.363  -7.454  1.00 81.13 26  A 1 
ATOM 196  C CB  . VAL A 1 26  ? -4.423  30.091  -9.105  1.00 87.73 26  A 1 
ATOM 197  C CG1 . VAL A 1 26  ? -4.042  31.345  -9.891  1.00 77.76 26  A 1 
ATOM 198  C CG2 . VAL A 1 26  ? -3.464  28.969  -9.523  1.00 79.93 26  A 1 
ATOM 199  N N   . GLY A 1 27  ? -4.833  32.427  -6.438  1.00 88.40 27  A 1 
ATOM 200  C CA  . GLY A 1 27  ? -5.681  33.459  -5.862  1.00 87.15 27  A 1 
ATOM 201  C C   . GLY A 1 27  ? -6.691  32.868  -4.865  1.00 87.76 27  A 1 
ATOM 202  O O   . GLY A 1 27  ? -6.335  32.013  -4.048  1.00 83.67 27  A 1 
ATOM 203  N N   . ASP A 1 28  ? -7.954  33.291  -4.973  1.00 89.97 28  A 1 
ATOM 204  C CA  . ASP A 1 28  ? -9.033  32.875  -4.066  1.00 89.57 28  A 1 
ATOM 205  C C   . ASP A 1 28  ? -9.849  31.679  -4.594  1.00 90.26 28  A 1 
ATOM 206  O O   . ASP A 1 28  ? -10.751 31.176  -3.905  1.00 86.16 28  A 1 
ATOM 207  C CB  . ASP A 1 28  ? -9.936  34.082  -3.768  1.00 86.59 28  A 1 
ATOM 208  C CG  . ASP A 1 28  ? -9.196  35.226  -3.070  1.00 78.51 28  A 1 
ATOM 209  O OD1 . ASP A 1 28  ? -8.322  34.938  -2.232  1.00 70.90 28  A 1 
ATOM 210  O OD2 . ASP A 1 28  ? -9.516  36.393  -3.398  1.00 70.95 28  A 1 
ATOM 211  N N   . ASP A 1 29  ? -9.554  31.175  -5.801  1.00 91.14 29  A 1 
ATOM 212  C CA  . ASP A 1 29  ? -10.254 30.028  -6.376  1.00 91.78 29  A 1 
ATOM 213  C C   . ASP A 1 29  ? -9.675  28.703  -5.852  1.00 92.67 29  A 1 
ATOM 214  O O   . ASP A 1 29  ? -8.695  28.156  -6.369  1.00 91.20 29  A 1 
ATOM 215  C CB  . ASP A 1 29  ? -10.300 30.078  -7.907  1.00 89.72 29  A 1 
ATOM 216  C CG  . ASP A 1 29  ? -11.132 28.925  -8.493  1.00 88.97 29  A 1 
ATOM 217  O OD1 . ASP A 1 29  ? -11.787 28.191  -7.713  1.00 85.48 29  A 1 
ATOM 218  O OD2 . ASP A 1 29  ? -11.116 28.743  -9.727  1.00 83.75 29  A 1 
ATOM 219  N N   . LEU A 1 30  ? -10.343 28.137  -4.854  1.00 94.21 30  A 1 
ATOM 220  C CA  . LEU A 1 30  ? -9.965  26.849  -4.289  1.00 94.67 30  A 1 
ATOM 221  C C   . LEU A 1 30  ? -10.123 25.671  -5.262  1.00 95.50 30  A 1 
ATOM 222  O O   . LEU A 1 30  ? -9.577  24.598  -4.990  1.00 94.49 30  A 1 
ATOM 223  C CB  . LEU A 1 30  ? -10.778 26.593  -3.006  1.00 92.78 30  A 1 
ATOM 224  C CG  . LEU A 1 30  ? -10.400 27.519  -1.830  1.00 87.43 30  A 1 
ATOM 225  C CD1 . LEU A 1 30  ? -11.361 27.268  -0.666  1.00 81.50 30  A 1 
ATOM 226  C CD2 . LEU A 1 30  ? -8.983  27.251  -1.321  1.00 80.50 30  A 1 
ATOM 227  N N   . PHE A 1 31  ? -10.849 25.823  -6.381  1.00 95.88 31  A 1 
ATOM 228  C CA  . PHE A 1 31  ? -11.002 24.767  -7.390  1.00 96.35 31  A 1 
ATOM 229  C C   . PHE A 1 31  ? -9.905  24.797  -8.459  1.00 96.79 31  A 1 
ATOM 230  O O   . PHE A 1 31  ? -9.792  23.841  -9.232  1.00 95.82 31  A 1 
ATOM 231  C CB  . PHE A 1 31  ? -12.398 24.838  -8.018  1.00 95.67 31  A 1 
ATOM 232  C CG  . PHE A 1 31  ? -13.497 24.337  -7.108  1.00 95.41 31  A 1 
ATOM 233  C CD1 . PHE A 1 31  ? -13.951 23.003  -7.216  1.00 92.39 31  A 1 
ATOM 234  C CD2 . PHE A 1 31  ? -14.062 25.175  -6.132  1.00 92.15 31  A 1 
ATOM 235  C CE1 . PHE A 1 31  ? -14.953 22.521  -6.372  1.00 91.47 31  A 1 
ATOM 236  C CE2 . PHE A 1 31  ? -15.068 24.696  -5.281  1.00 91.09 31  A 1 
ATOM 237  C CZ  . PHE A 1 31  ? -15.517 23.365  -5.397  1.00 93.05 31  A 1 
ATOM 238  N N   . HIS A 1 32  ? -9.087  25.836  -8.497  1.00 95.76 32  A 1 
ATOM 239  C CA  . HIS A 1 32  ? -7.964  25.955  -9.406  1.00 95.91 32  A 1 
ATOM 240  C C   . HIS A 1 32  ? -6.659  26.106  -8.621  1.00 95.63 32  A 1 
ATOM 241  O O   . HIS A 1 32  ? -6.437  27.106  -7.945  1.00 94.66 32  A 1 
ATOM 242  C CB  . HIS A 1 32  ? -8.205  27.127  -10.366 1.00 94.90 32  A 1 
ATOM 243  C CG  . HIS A 1 32  ? -7.114  27.342  -11.368 1.00 89.38 32  A 1 
ATOM 244  N ND1 . HIS A 1 32  ? -6.883  28.544  -12.037 1.00 76.61 32  A 1 
ATOM 245  C CD2 . HIS A 1 32  ? -6.176  26.463  -11.837 1.00 77.57 32  A 1 
ATOM 246  C CE1 . HIS A 1 32  ? -5.846  28.369  -12.860 1.00 77.74 32  A 1 
ATOM 247  N NE2 . HIS A 1 32  ? -5.387  27.116  -12.763 1.00 78.71 32  A 1 
ATOM 248  N N   . TRP A 1 33  ? -5.785  25.125  -8.723  1.00 96.17 33  A 1 
ATOM 249  C CA  . TRP A 1 33  ? -4.487  25.141  -8.074  1.00 96.22 33  A 1 
ATOM 250  C C   . TRP A 1 33  ? -3.353  25.195  -9.087  1.00 96.45 33  A 1 
ATOM 251  O O   . TRP A 1 33  ? -3.434  24.623  -10.179 1.00 95.94 33  A 1 
ATOM 252  C CB  . TRP A 1 33  ? -4.321  23.944  -7.131  1.00 95.80 33  A 1 
ATOM 253  C CG  . TRP A 1 33  ? -5.182  23.895  -5.900  1.00 95.32 33  A 1 
ATOM 254  C CD1 . TRP A 1 33  ? -6.327  24.582  -5.669  1.00 93.91 33  A 1 
ATOM 255  C CD2 . TRP A 1 33  ? -4.975  23.081  -4.700  1.00 94.97 33  A 1 
ATOM 256  N NE1 . TRP A 1 33  ? -6.846  24.250  -4.431  1.00 93.79 33  A 1 
ATOM 257  C CE2 . TRP A 1 33  ? -6.050  23.321  -3.806  1.00 94.35 33  A 1 
ATOM 258  C CE3 . TRP A 1 33  ? -3.983  22.159  -4.314  1.00 94.56 33  A 1 
ATOM 259  C CZ2 . TRP A 1 33  ? -6.150  22.662  -2.568  1.00 93.75 33  A 1 
ATOM 260  C CZ3 . TRP A 1 33  ? -4.087  21.509  -3.077  1.00 93.70 33  A 1 
ATOM 261  C CH2 . TRP A 1 33  ? -5.154  21.759  -2.218  1.00 93.29 33  A 1 
ATOM 262  N N   . GLN A 1 34  ? -2.260  25.813  -8.682  1.00 94.69 34  A 1 
ATOM 263  C CA  . GLN A 1 34  ? -0.948  25.629  -9.274  1.00 93.88 34  A 1 
ATOM 264  C C   . GLN A 1 34  ? -0.172  24.614  -8.440  1.00 92.86 34  A 1 
ATOM 265  O O   . GLN A 1 34  ? -0.259  24.601  -7.214  1.00 91.83 34  A 1 
ATOM 266  C CB  . GLN A 1 34  ? -0.244  26.978  -9.379  1.00 92.39 34  A 1 
ATOM 267  C CG  . GLN A 1 34  ? 1.025   26.905  -10.231 1.00 83.15 34  A 1 
ATOM 268  C CD  . GLN A 1 34  ? 1.639   28.289  -10.460 1.00 78.16 34  A 1 
ATOM 269  O OE1 . GLN A 1 34  ? 1.324   29.266  -9.802  1.00 69.99 34  A 1 
ATOM 270  N NE2 . GLN A 1 34  ? 2.538   28.432  -11.401 1.00 65.88 34  A 1 
ATOM 271  N N   . ALA A 1 35  ? 0.598   23.761  -9.116  1.00 93.51 35  A 1 
ATOM 272  C CA  . ALA A 1 35  ? 1.531   22.857  -8.476  1.00 93.27 35  A 1 
ATOM 273  C C   . ALA A 1 35  ? 2.915   22.989  -9.100  1.00 93.68 35  A 1 
ATOM 274  O O   . ALA A 1 35  ? 3.059   23.391  -10.252 1.00 93.30 35  A 1 
ATOM 275  C CB  . ALA A 1 35  ? 0.980   21.427  -8.545  1.00 92.95 35  A 1 
ATOM 276  N N   . THR A 1 36  ? 3.939   22.629  -8.336  1.00 92.32 36  A 1 
ATOM 277  C CA  . THR A 1 36  ? 5.305   22.491  -8.822  1.00 91.49 36  A 1 
ATOM 278  C C   . THR A 1 36  ? 5.830   21.100  -8.501  1.00 91.03 36  A 1 
ATOM 279  O O   . THR A 1 36  ? 5.522   20.532  -7.452  1.00 90.21 36  A 1 
ATOM 280  C CB  . THR A 1 36  ? 6.256   23.562  -8.257  1.00 88.77 36  A 1 
ATOM 281  O OG1 . THR A 1 36  ? 6.388   23.442  -6.869  1.00 76.36 36  A 1 
ATOM 282  C CG2 . THR A 1 36  ? 5.772   24.975  -8.547  1.00 75.51 36  A 1 
ATOM 283  N N   . ILE A 1 37  ? 6.620   20.561  -9.424  1.00 92.77 37  A 1 
ATOM 284  C CA  . ILE A 1 37  ? 7.403   19.346  -9.241  1.00 93.08 37  A 1 
ATOM 285  C C   . ILE A 1 37  ? 8.862   19.715  -9.522  1.00 93.03 37  A 1 
ATOM 286  O O   . ILE A 1 37  ? 9.185   20.203  -10.598 1.00 92.40 37  A 1 
ATOM 287  C CB  . ILE A 1 37  ? 6.893   18.213  -10.158 1.00 92.92 37  A 1 
ATOM 288  C CG1 . ILE A 1 37  ? 5.484   17.767  -9.711  1.00 91.11 37  A 1 
ATOM 289  C CG2 . ILE A 1 37  ? 7.869   17.026  -10.156 1.00 91.15 37  A 1 
ATOM 290  C CD1 . ILE A 1 37  ? 4.843   16.695  -10.604 1.00 90.73 37  A 1 
ATOM 291  N N   . MET A 1 38  ? 9.722   19.460  -8.542  1.00 91.93 38  A 1 
ATOM 292  C CA  . MET A 1 38  ? 11.162  19.523  -8.743  1.00 91.22 38  A 1 
ATOM 293  C C   . MET A 1 38  ? 11.599  18.280  -9.509  1.00 91.47 38  A 1 
ATOM 294  O O   . MET A 1 38  ? 11.191  17.173  -9.166  1.00 90.35 38  A 1 
ATOM 295  C CB  . MET A 1 38  ? 11.889  19.597  -7.398  1.00 89.04 38  A 1 
ATOM 296  C CG  . MET A 1 38  ? 11.481  20.800  -6.543  1.00 80.77 38  A 1 
ATOM 297  S SD  . MET A 1 38  ? 11.785  22.430  -7.283  1.00 70.06 38  A 1 
ATOM 298  C CE  . MET A 1 38  ? 13.583  22.440  -7.351  1.00 59.70 38  A 1 
ATOM 299  N N   . GLY A 1 39  ? 12.428  18.446  -10.547 1.00 92.06 39  A 1 
ATOM 300  C CA  . GLY A 1 39  ? 12.988  17.323  -11.288 1.00 91.85 39  A 1 
ATOM 301  C C   . GLY A 1 39  ? 13.698  16.355  -10.344 1.00 91.14 39  A 1 
ATOM 302  O O   . GLY A 1 39  ? 14.560  16.785  -9.580  1.00 89.48 39  A 1 
ATOM 303  N N   . PRO A 1 40  ? 13.329  15.059  -10.359 1.00 90.07 40  A 1 
ATOM 304  C CA  . PRO A 1 40  ? 13.876  14.115  -9.396  1.00 88.57 40  A 1 
ATOM 305  C C   . PRO A 1 40  ? 15.409  14.040  -9.475  1.00 88.64 40  A 1 
ATOM 306  O O   . PRO A 1 40  ? 15.958  14.056  -10.577 1.00 87.60 40  A 1 
ATOM 307  C CB  . PRO A 1 40  ? 13.234  12.763  -9.716  1.00 86.65 40  A 1 
ATOM 308  C CG  . PRO A 1 40  ? 11.942  13.135  -10.432 1.00 83.87 40  A 1 
ATOM 309  C CD  . PRO A 1 40  ? 12.303  14.431  -11.163 1.00 87.00 40  A 1 
ATOM 310  N N   . PRO A 1 41  ? 16.112  13.946  -8.329  1.00 85.64 41  A 1 
ATOM 311  C CA  . PRO A 1 41  ? 17.554  13.754  -8.328  1.00 82.15 41  A 1 
ATOM 312  C C   . PRO A 1 41  ? 17.921  12.464  -9.074  1.00 80.13 41  A 1 
ATOM 313  O O   . PRO A 1 41  ? 17.143  11.510  -9.108  1.00 74.60 41  A 1 
ATOM 314  C CB  . PRO A 1 41  ? 17.966  13.730  -6.854  1.00 79.96 41  A 1 
ATOM 315  C CG  . PRO A 1 41  ? 16.706  13.244  -6.133  1.00 77.68 41  A 1 
ATOM 316  C CD  . PRO A 1 41  ? 15.583  13.844  -6.974  1.00 80.93 41  A 1 
ATOM 317  N N   . ASP A 1 42  ? 19.098  12.443  -9.674  1.00 81.32 42  A 1 
ATOM 318  C CA  . ASP A 1 42  ? 19.599  11.345  -10.503 1.00 80.18 42  A 1 
ATOM 319  C C   . ASP A 1 42  ? 18.739  11.016  -11.746 1.00 82.40 42  A 1 
ATOM 320  O O   . ASP A 1 42  ? 18.910  9.977   -12.383 1.00 79.89 42  A 1 
ATOM 321  C CB  . ASP A 1 42  ? 19.934  10.106  -9.633  1.00 77.16 42  A 1 
ATOM 322  C CG  . ASP A 1 42  ? 20.863  10.415  -8.458  1.00 69.24 42  A 1 
ATOM 323  O OD1 . ASP A 1 42  ? 21.756  11.266  -8.620  1.00 63.26 42  A 1 
ATOM 324  O OD2 . ASP A 1 42  ? 20.703  9.778   -7.376  1.00 61.17 42  A 1 
ATOM 325  N N   . SER A 1 43  ? 17.836  11.917  -12.147 1.00 86.79 43  A 1 
ATOM 326  C CA  . SER A 1 43  ? 17.073  11.817  -13.384 1.00 88.49 43  A 1 
ATOM 327  C C   . SER A 1 43  ? 17.554  12.824  -14.436 1.00 90.36 43  A 1 
ATOM 328  O O   . SER A 1 43  ? 18.258  13.793  -14.141 1.00 90.08 43  A 1 
ATOM 329  C CB  . SER A 1 43  ? 15.578  11.985  -13.100 1.00 87.81 43  A 1 
ATOM 330  O OG  . SER A 1 43  ? 15.245  13.354  -12.938 1.00 87.37 43  A 1 
ATOM 331  N N   . ALA A 1 44  ? 17.109  12.640  -15.681 1.00 92.43 44  A 1 
ATOM 332  C CA  . ALA A 1 44  ? 17.363  13.607  -16.744 1.00 93.82 44  A 1 
ATOM 333  C C   . ALA A 1 44  ? 16.709  14.982  -16.491 1.00 95.29 44  A 1 
ATOM 334  O O   . ALA A 1 44  ? 17.071  15.954  -17.146 1.00 94.15 44  A 1 
ATOM 335  C CB  . ALA A 1 44  ? 16.886  12.992  -18.063 1.00 92.92 44  A 1 
ATOM 336  N N   . TYR A 1 45  ? 15.779  15.064  -15.558 1.00 94.89 45  A 1 
ATOM 337  C CA  . TYR A 1 45  ? 15.041  16.270  -15.188 1.00 95.73 45  A 1 
ATOM 338  C C   . TYR A 1 45  ? 15.621  16.983  -13.960 1.00 95.69 45  A 1 
ATOM 339  O O   . TYR A 1 45  ? 15.067  17.987  -13.526 1.00 94.04 45  A 1 
ATOM 340  C CB  . TYR A 1 45  ? 13.571  15.897  -14.966 1.00 95.87 45  A 1 
ATOM 341  C CG  . TYR A 1 45  ? 12.981  15.062  -16.077 1.00 96.27 45  A 1 
ATOM 342  C CD1 . TYR A 1 45  ? 12.688  15.648  -17.328 1.00 94.05 45  A 1 
ATOM 343  C CD2 . TYR A 1 45  ? 12.762  13.681  -15.897 1.00 94.14 45  A 1 
ATOM 344  C CE1 . TYR A 1 45  ? 12.194  14.872  -18.381 1.00 93.57 45  A 1 
ATOM 345  C CE2 . TYR A 1 45  ? 12.269  12.890  -16.945 1.00 93.60 45  A 1 
ATOM 346  C CZ  . TYR A 1 45  ? 11.991  13.489  -18.195 1.00 95.26 45  A 1 
ATOM 347  O OH  . TYR A 1 45  ? 11.526  12.724  -19.225 1.00 94.17 45  A 1 
ATOM 348  N N   . GLN A 1 46  ? 16.708  16.469  -13.395 1.00 92.79 46  A 1 
ATOM 349  C CA  . GLN A 1 46  ? 17.337  17.019  -12.193 1.00 92.03 46  A 1 
ATOM 350  C C   . GLN A 1 46  ? 17.642  18.515  -12.359 1.00 92.00 46  A 1 
ATOM 351  O O   . GLN A 1 46  ? 18.179  18.942  -13.374 1.00 90.86 46  A 1 
ATOM 352  C CB  . GLN A 1 46  ? 18.604  16.220  -11.880 1.00 89.59 46  A 1 
ATOM 353  C CG  . GLN A 1 46  ? 19.308  16.712  -10.601 1.00 84.08 46  A 1 
ATOM 354  C CD  . GLN A 1 46  ? 20.545  15.878  -10.237 1.00 80.56 46  A 1 
ATOM 355  O OE1 . GLN A 1 46  ? 20.853  14.862  -10.834 1.00 73.84 46  A 1 
ATOM 356  N NE2 . GLN A 1 46  ? 21.295  16.282  -9.243  1.00 70.23 46  A 1 
ATOM 357  N N   . GLY A 1 47  ? 17.309  19.281  -11.329 1.00 89.65 47  A 1 
ATOM 358  C CA  . GLY A 1 47  ? 17.487  20.731  -11.295 1.00 89.38 47  A 1 
ATOM 359  C C   . GLY A 1 47  ? 16.348  21.526  -11.931 1.00 90.66 47  A 1 
ATOM 360  O O   . GLY A 1 47  ? 16.226  22.717  -11.664 1.00 87.99 47  A 1 
ATOM 361  N N   . GLY A 1 48  ? 15.483  20.887  -12.721 1.00 91.81 48  A 1 
ATOM 362  C CA  . GLY A 1 48  ? 14.325  21.540  -13.309 1.00 91.94 48  A 1 
ATOM 363  C C   . GLY A 1 48  ? 13.199  21.777  -12.306 1.00 92.50 48  A 1 
ATOM 364  O O   . GLY A 1 48  ? 12.959  20.974  -11.408 1.00 91.23 48  A 1 
ATOM 365  N N   . VAL A 1 49  ? 12.457  22.877  -12.514 1.00 93.26 49  A 1 
ATOM 366  C CA  . VAL A 1 49  ? 11.220  23.192  -11.792 1.00 93.25 49  A 1 
ATOM 367  C C   . VAL A 1 49  ? 10.068  23.159  -12.788 1.00 93.76 49  A 1 
ATOM 368  O O   . VAL A 1 49  ? 9.948   24.015  -13.657 1.00 92.89 49  A 1 
ATOM 369  C CB  . VAL A 1 49  ? 11.299  24.559  -11.090 1.00 90.86 49  A 1 
ATOM 370  C CG1 . VAL A 1 49  ? 10.040  24.798  -10.251 1.00 83.99 49  A 1 
ATOM 371  C CG2 . VAL A 1 49  ? 12.517  24.665  -10.167 1.00 85.25 49  A 1 
ATOM 372  N N   . PHE A 1 50  ? 9.203   22.155  -12.652 1.00 94.84 50  A 1 
ATOM 373  C CA  . PHE A 1 50  ? 8.074   21.955  -13.551 1.00 95.21 50  A 1 
ATOM 374  C C   . PHE A 1 50  ? 6.794   22.466  -12.903 1.00 95.26 50  A 1 
ATOM 375  O O   . PHE A 1 50  ? 6.420   22.025  -11.818 1.00 94.41 50  A 1 
ATOM 376  C CB  . PHE A 1 50  ? 7.957   20.480  -13.939 1.00 95.37 50  A 1 
ATOM 377  C CG  . PHE A 1 50  ? 9.180   19.947  -14.642 1.00 95.98 50  A 1 
ATOM 378  C CD1 . PHE A 1 50  ? 9.313   20.066  -16.041 1.00 93.96 50  A 1 
ATOM 379  C CD2 . PHE A 1 50  ? 10.239  19.381  -13.901 1.00 94.15 50  A 1 
ATOM 380  C CE1 . PHE A 1 50  ? 10.481  19.638  -16.687 1.00 93.70 50  A 1 
ATOM 381  C CE2 . PHE A 1 50  ? 11.414  18.964  -14.542 1.00 93.71 50  A 1 
ATOM 382  C CZ  . PHE A 1 50  ? 11.530  19.097  -15.928 1.00 95.22 50  A 1 
ATOM 383  N N   . PHE A 1 51  ? 6.107   23.369  -13.587 1.00 94.38 51  A 1 
ATOM 384  C CA  . PHE A 1 51  ? 4.818   23.888  -13.161 1.00 94.88 51  A 1 
ATOM 385  C C   . PHE A 1 51  ? 3.684   23.068  -13.761 1.00 95.18 51  A 1 
ATOM 386  O O   . PHE A 1 51  ? 3.746   22.614  -14.908 1.00 94.49 51  A 1 
ATOM 387  C CB  . PHE A 1 51  ? 4.704   25.371  -13.513 1.00 93.69 51  A 1 
ATOM 388  C CG  . PHE A 1 51  ? 5.696   26.249  -12.772 1.00 92.63 51  A 1 
ATOM 389  C CD1 . PHE A 1 51  ? 5.343   26.821  -11.541 1.00 86.07 51  A 1 
ATOM 390  C CD2 . PHE A 1 51  ? 6.982   26.470  -13.292 1.00 84.81 51  A 1 
ATOM 391  C CE1 . PHE A 1 51  ? 6.252   27.613  -10.834 1.00 84.32 51  A 1 
ATOM 392  C CE2 . PHE A 1 51  ? 7.903   27.256  -12.586 1.00 82.35 51  A 1 
ATOM 393  C CZ  . PHE A 1 51  ? 7.540   27.832  -11.361 1.00 87.75 51  A 1 
ATOM 394  N N   . LEU A 1 52  ? 2.626   22.869  -12.972 1.00 96.02 52  A 1 
ATOM 395  C CA  . LEU A 1 52  ? 1.404   22.186  -13.352 1.00 96.24 52  A 1 
ATOM 396  C C   . LEU A 1 52  ? 0.186   23.013  -12.955 1.00 96.02 52  A 1 
ATOM 397  O O   . LEU A 1 52  ? 0.208   23.764  -11.985 1.00 95.37 52  A 1 
ATOM 398  C CB  . LEU A 1 52  ? 1.319   20.781  -12.718 1.00 96.33 52  A 1 
ATOM 399  C CG  . LEU A 1 52  ? 2.487   19.829  -13.057 1.00 95.71 52  A 1 
ATOM 400  C CD1 . LEU A 1 52  ? 3.591   19.863  -11.992 1.00 92.07 52  A 1 
ATOM 401  C CD2 . LEU A 1 52  ? 1.977   18.387  -13.126 1.00 91.87 52  A 1 
ATOM 402  N N   . THR A 1 53  ? -0.916  22.804  -13.674 1.00 96.96 53  A 1 
ATOM 403  C CA  . THR A 1 53  ? -2.240  23.277  -13.284 1.00 96.77 53  A 1 
ATOM 404  C C   . THR A 1 53  ? -3.083  22.112  -12.790 1.00 96.70 53  A 1 
ATOM 405  O O   . THR A 1 53  ? -3.020  21.004  -13.329 1.00 96.46 53  A 1 
ATOM 406  C CB  . THR A 1 53  ? -2.958  24.009  -14.429 1.00 95.92 53  A 1 
ATOM 407  O OG1 . THR A 1 53  ? -3.017  23.209  -15.588 1.00 85.45 53  A 1 
ATOM 408  C CG2 . THR A 1 53  ? -2.248  25.308  -14.791 1.00 86.81 53  A 1 
ATOM 409  N N   . VAL A 1 54  ? -3.894  22.367  -11.766 1.00 97.20 54  A 1 
ATOM 410  C CA  . VAL A 1 54  ? -4.818  21.408  -11.166 1.00 97.16 54  A 1 
ATOM 411  C C   . VAL A 1 54  ? -6.203  22.044  -11.135 1.00 97.37 54  A 1 
ATOM 412  O O   . VAL A 1 54  ? -6.402  23.051  -10.461 1.00 96.95 54  A 1 
ATOM 413  C CB  . VAL A 1 54  ? -4.373  21.007  -9.747  1.00 96.48 54  A 1 
ATOM 414  C CG1 . VAL A 1 54  ? -5.310  19.955  -9.150  1.00 94.55 54  A 1 
ATOM 415  C CG2 . VAL A 1 54  ? -2.944  20.454  -9.709  1.00 94.30 54  A 1 
ATOM 416  N N   . HIS A 1 55  ? -7.167  21.435  -11.833 1.00 97.48 55  A 1 
ATOM 417  C CA  . HIS A 1 55  ? -8.562  21.846  -11.811 1.00 97.34 55  A 1 
ATOM 418  C C   . HIS A 1 55  ? -9.415  20.756  -11.170 1.00 97.39 55  A 1 
ATOM 419  O O   . HIS A 1 55  ? -9.464  19.625  -11.673 1.00 96.78 55  A 1 
ATOM 420  C CB  . HIS A 1 55  ? -9.044  22.179  -13.224 1.00 96.83 55  A 1 
ATOM 421  C CG  . HIS A 1 55  ? -8.347  23.361  -13.839 1.00 91.35 55  A 1 
ATOM 422  N ND1 . HIS A 1 55  ? -7.150  23.337  -14.528 1.00 77.20 55  A 1 
ATOM 423  C CD2 . HIS A 1 55  ? -8.776  24.660  -13.830 1.00 77.33 55  A 1 
ATOM 424  C CE1 . HIS A 1 55  ? -6.873  24.590  -14.924 1.00 80.67 55  A 1 
ATOM 425  N NE2 . HIS A 1 55  ? -7.840  25.426  -14.527 1.00 81.93 55  A 1 
ATOM 426  N N   . PHE A 1 56  ? -10.093 21.084  -10.079 1.00 97.60 56  A 1 
ATOM 427  C CA  . PHE A 1 56  ? -10.977 20.162  -9.381  1.00 97.61 56  A 1 
ATOM 428  C C   . PHE A 1 56  ? -12.382 20.190  -10.004 1.00 97.49 56  A 1 
ATOM 429  O O   . PHE A 1 56  ? -12.954 21.264  -10.187 1.00 96.58 56  A 1 
ATOM 430  C CB  . PHE A 1 56  ? -11.033 20.504  -7.900  1.00 97.25 56  A 1 
ATOM 431  C CG  . PHE A 1 56  ? -9.699  20.367  -7.199  1.00 97.52 56  A 1 
ATOM 432  C CD1 . PHE A 1 56  ? -9.288  19.117  -6.706  1.00 95.78 56  A 1 
ATOM 433  C CD2 . PHE A 1 56  ? -8.869  21.484  -7.033  1.00 95.73 56  A 1 
ATOM 434  C CE1 . PHE A 1 56  ? -8.062  18.994  -6.037  1.00 95.37 56  A 1 
ATOM 435  C CE2 . PHE A 1 56  ? -7.638  21.367  -6.370  1.00 95.10 56  A 1 
ATOM 436  C CZ  . PHE A 1 56  ? -7.241  20.124  -5.866  1.00 96.39 56  A 1 
ATOM 437  N N   . PRO A 1 57  ? -12.988 19.017  -10.298 1.00 97.06 57  A 1 
ATOM 438  C CA  . PRO A 1 57  ? -14.391 18.955  -10.685 1.00 96.79 57  A 1 
ATOM 439  C C   . PRO A 1 57  ? -15.300 19.222  -9.481  1.00 96.67 57  A 1 
ATOM 440  O O   . PRO A 1 57  ? -14.921 19.007  -8.325  1.00 95.43 57  A 1 
ATOM 441  C CB  . PRO A 1 57  ? -14.567 17.558  -11.271 1.00 95.99 57  A 1 
ATOM 442  C CG  . PRO A 1 57  ? -13.583 16.720  -10.453 1.00 95.21 57  A 1 
ATOM 443  C CD  . PRO A 1 57  ? -12.418 17.678  -10.210 1.00 96.56 57  A 1 
ATOM 444  N N   . THR A 1 58  ? -16.547 19.610  -9.733  1.00 96.23 58  A 1 
ATOM 445  C CA  . THR A 1 58  ? -17.538 19.886  -8.677  1.00 95.55 58  A 1 
ATOM 446  C C   . THR A 1 58  ? -17.906 18.657  -7.841  1.00 95.10 58  A 1 
ATOM 447  O O   . THR A 1 58  ? -18.322 18.796  -6.692  1.00 92.72 58  A 1 
ATOM 448  C CB  . THR A 1 58  ? -18.822 20.454  -9.294  1.00 94.56 58  A 1 
ATOM 449  O OG1 . THR A 1 58  ? -19.269 19.599  -10.333 1.00 87.05 58  A 1 
ATOM 450  C CG2 . THR A 1 58  ? -18.601 21.835  -9.913  1.00 84.97 58  A 1 
ATOM 451  N N   . ASP A 1 59  ? -17.732 17.452  -8.404  1.00 95.17 59  A 1 
ATOM 452  C CA  . ASP A 1 59  ? -17.955 16.165  -7.746  1.00 94.25 59  A 1 
ATOM 453  C C   . ASP A 1 59  ? -16.665 15.513  -7.209  1.00 94.99 59  A 1 
ATOM 454  O O   . ASP A 1 59  ? -16.648 14.324  -6.885  1.00 92.66 59  A 1 
ATOM 455  C CB  . ASP A 1 59  ? -18.791 15.243  -8.660  1.00 91.12 59  A 1 
ATOM 456  C CG  . ASP A 1 59  ? -18.208 14.971  -10.043 1.00 85.25 59  A 1 
ATOM 457  O OD1 . ASP A 1 59  ? -17.241 15.630  -10.480 1.00 77.53 59  A 1 
ATOM 458  O OD2 . ASP A 1 59  ? -18.791 14.111  -10.752 1.00 78.43 59  A 1 
ATOM 459  N N   . TYR A 1 60  ? -15.588 16.280  -7.055  1.00 96.07 60  A 1 
ATOM 460  C CA  . TYR A 1 60  ? -14.382 15.840  -6.361  1.00 96.71 60  A 1 
ATOM 461  C C   . TYR A 1 60  ? -14.715 15.392  -4.922  1.00 96.75 60  A 1 
ATOM 462  O O   . TYR A 1 60  ? -15.504 16.060  -4.248  1.00 95.37 60  A 1 
ATOM 463  C CB  . TYR A 1 60  ? -13.341 16.959  -6.367  1.00 96.69 60  A 1 
ATOM 464  C CG  . TYR A 1 60  ? -11.987 16.542  -5.848  1.00 97.14 60  A 1 
ATOM 465  C CD1 . TYR A 1 60  ? -11.550 16.895  -4.549  1.00 96.00 60  A 1 
ATOM 466  C CD2 . TYR A 1 60  ? -11.147 15.760  -6.669  1.00 96.08 60  A 1 
ATOM 467  C CE1 . TYR A 1 60  ? -10.293 16.485  -4.089  1.00 96.23 60  A 1 
ATOM 468  C CE2 . TYR A 1 60  ? -9.891  15.350  -6.211  1.00 95.99 60  A 1 
ATOM 469  C CZ  . TYR A 1 60  ? -9.470  15.710  -4.927  1.00 96.92 60  A 1 
ATOM 470  O OH  . TYR A 1 60  ? -8.232  15.296  -4.490  1.00 96.27 60  A 1 
ATOM 471  N N   . PRO A 1 61  ? -14.175 14.275  -4.392  1.00 96.37 61  A 1 
ATOM 472  C CA  . PRO A 1 61  ? -13.122 13.431  -4.955  1.00 96.16 61  A 1 
ATOM 473  C C   . PRO A 1 61  ? -13.618 12.216  -5.760  1.00 95.95 61  A 1 
ATOM 474  O O   . PRO A 1 61  ? -12.865 11.276  -5.981  1.00 94.56 61  A 1 
ATOM 475  C CB  . PRO A 1 61  ? -12.320 12.994  -3.731  1.00 95.45 61  A 1 
ATOM 476  C CG  . PRO A 1 61  ? -13.422 12.776  -2.692  1.00 94.81 61  A 1 
ATOM 477  C CD  . PRO A 1 61  ? -14.403 13.900  -3.006  1.00 95.70 61  A 1 
ATOM 478  N N   . PHE A 1 62  ? -14.884 12.186  -6.186  1.00 95.33 62  A 1 
ATOM 479  C CA  . PHE A 1 62  ? -15.438 11.031  -6.897  1.00 94.95 62  A 1 
ATOM 480  C C   . PHE A 1 62  ? -15.076 10.997  -8.385  1.00 94.48 62  A 1 
ATOM 481  O O   . PHE A 1 62  ? -15.206 9.960   -9.029  1.00 92.50 62  A 1 
ATOM 482  C CB  . PHE A 1 62  ? -16.952 10.977  -6.694  1.00 94.41 62  A 1 
ATOM 483  C CG  . PHE A 1 62  ? -17.341 10.886  -5.235  1.00 94.40 62  A 1 
ATOM 484  C CD1 . PHE A 1 62  ? -17.098 9.702   -4.510  1.00 91.85 62  A 1 
ATOM 485  C CD2 . PHE A 1 62  ? -17.891 11.999  -4.573  1.00 92.08 62  A 1 
ATOM 486  C CE1 . PHE A 1 62  ? -17.396 9.628   -3.133  1.00 91.00 62  A 1 
ATOM 487  C CE2 . PHE A 1 62  ? -18.192 11.931  -3.198  1.00 90.41 62  A 1 
ATOM 488  C CZ  . PHE A 1 62  ? -17.935 10.749  -2.489  1.00 92.15 62  A 1 
ATOM 489  N N   . LYS A 1 63  ? -14.591 12.111  -8.921  1.00 94.96 63  A 1 
ATOM 490  C CA  . LYS A 1 63  ? -13.919 12.200  -10.218 1.00 94.80 63  A 1 
ATOM 491  C C   . LYS A 1 63  ? -12.502 12.741  -10.039 1.00 95.62 63  A 1 
ATOM 492  O O   . LYS A 1 63  ? -12.262 13.503  -9.102  1.00 95.35 63  A 1 
ATOM 493  C CB  . LYS A 1 63  ? -14.723 13.062  -11.182 1.00 93.47 63  A 1 
ATOM 494  C CG  . LYS A 1 63  ? -15.986 12.349  -11.665 1.00 88.36 63  A 1 
ATOM 495  C CD  . LYS A 1 63  ? -16.545 13.071  -12.892 1.00 80.15 63  A 1 
ATOM 496  C CE  . LYS A 1 63  ? -17.921 12.536  -13.266 1.00 72.56 63  A 1 
ATOM 497  N NZ  . LYS A 1 63  ? -18.904 13.633  -13.353 1.00 63.41 63  A 1 
ATOM 498  N N   . PRO A 1 64  ? -11.559 12.355  -10.931 1.00 95.75 64  A 1 
ATOM 499  C CA  . PRO A 1 64  ? -10.190 12.835  -10.857 1.00 96.03 64  A 1 
ATOM 500  C C   . PRO A 1 64  ? -10.105 14.348  -11.111 1.00 96.66 64  A 1 
ATOM 501  O O   . PRO A 1 64  ? -10.887 14.882  -11.913 1.00 96.43 64  A 1 
ATOM 502  C CB  . PRO A 1 64  ? -9.418  12.053  -11.926 1.00 94.68 64  A 1 
ATOM 503  C CG  . PRO A 1 64  ? -10.488 11.677  -12.944 1.00 92.96 64  A 1 
ATOM 504  C CD  . PRO A 1 64  ? -11.730 11.479  -12.081 1.00 94.30 64  A 1 
ATOM 505  N N   . PRO A 1 65  ? -9.126  15.038  -10.505 1.00 97.33 65  A 1 
ATOM 506  C CA  . PRO A 1 65  ? -8.769  16.380  -10.918 1.00 97.49 65  A 1 
ATOM 507  C C   . PRO A 1 65  ? -8.157  16.343  -12.325 1.00 97.66 65  A 1 
ATOM 508  O O   . PRO A 1 65  ? -7.514  15.366  -12.729 1.00 96.98 65  A 1 
ATOM 509  C CB  . PRO A 1 65  ? -7.785  16.887  -9.865  1.00 96.88 65  A 1 
ATOM 510  C CG  . PRO A 1 65  ? -7.080  15.608  -9.415  1.00 95.30 65  A 1 
ATOM 511  C CD  . PRO A 1 65  ? -8.169  14.541  -9.522  1.00 96.66 65  A 1 
ATOM 512  N N   . LYS A 1 66  ? -8.319  17.428  -13.084 1.00 97.30 66  A 1 
ATOM 513  C CA  . LYS A 1 66  ? -7.600  17.628  -14.341 1.00 97.51 66  A 1 
ATOM 514  C C   . LYS A 1 66  ? -6.237  18.222  -14.013 1.00 97.64 66  A 1 
ATOM 515  O O   . LYS A 1 66  ? -6.169  19.334  -13.516 1.00 97.01 66  A 1 
ATOM 516  C CB  . LYS A 1 66  ? -8.388  18.533  -15.286 1.00 96.81 66  A 1 
ATOM 517  C CG  . LYS A 1 66  ? -9.703  17.893  -15.762 1.00 85.19 66  A 1 
ATOM 518  C CD  . LYS A 1 66  ? -10.418 18.852  -16.722 1.00 76.06 66  A 1 
ATOM 519  C CE  . LYS A 1 66  ? -11.738 18.268  -17.207 1.00 64.37 66  A 1 
ATOM 520  N NZ  . LYS A 1 66  ? -12.446 19.207  -18.111 1.00 55.87 66  A 1 
ATOM 521  N N   . ILE A 1 67  ? -5.176  17.473  -14.289 1.00 97.78 67  A 1 
ATOM 522  C CA  . ILE A 1 67  ? -3.801  17.911  -14.050 1.00 97.79 67  A 1 
ATOM 523  C C   . ILE A 1 67  ? -3.056  17.929  -15.383 1.00 97.89 67  A 1 
ATOM 524  O O   . ILE A 1 67  ? -3.103  16.958  -16.132 1.00 97.15 67  A 1 
ATOM 525  C CB  . ILE A 1 67  ? -3.093  17.055  -12.982 1.00 97.23 67  A 1 
ATOM 526  C CG1 . ILE A 1 67  ? -3.928  17.056  -11.681 1.00 95.20 67  A 1 
ATOM 527  C CG2 . ILE A 1 67  ? -1.668  17.590  -12.730 1.00 95.28 67  A 1 
ATOM 528  C CD1 . ILE A 1 67  ? -3.284  16.341  -10.487 1.00 91.00 67  A 1 
ATOM 529  N N   . ALA A 1 68  ? -2.364  19.034  -15.672 1.00 97.74 68  A 1 
ATOM 530  C CA  . ALA A 1 68  ? -1.550  19.193  -16.862 1.00 97.72 68  A 1 
ATOM 531  C C   . ALA A 1 68  ? -0.269  19.965  -16.532 1.00 97.88 68  A 1 
ATOM 532  O O   . ALA A 1 68  ? -0.286  20.862  -15.689 1.00 96.95 68  A 1 
ATOM 533  C CB  . ALA A 1 68  ? -2.372  19.905  -17.944 1.00 97.05 68  A 1 
ATOM 534  N N   . PHE A 1 69  ? 0.828   19.628  -17.205 1.00 97.47 69  A 1 
ATOM 535  C CA  . PHE A 1 69  ? 2.037   20.435  -17.160 1.00 97.63 69  A 1 
ATOM 536  C C   . PHE A 1 69  ? 1.821   21.744  -17.924 1.00 97.64 69  A 1 
ATOM 537  O O   . PHE A 1 69  ? 1.249   21.751  -19.011 1.00 96.73 69  A 1 
ATOM 538  C CB  . PHE A 1 69  ? 3.226   19.661  -17.738 1.00 97.42 69  A 1 
ATOM 539  C CG  . PHE A 1 69  ? 3.829   18.650  -16.785 1.00 97.62 69  A 1 
ATOM 540  C CD1 . PHE A 1 69  ? 5.005   18.974  -16.076 1.00 95.36 69  A 1 
ATOM 541  C CD2 . PHE A 1 69  ? 3.244   17.398  -16.601 1.00 95.36 69  A 1 
ATOM 542  C CE1 . PHE A 1 69  ? 5.590   18.056  -15.203 1.00 94.90 69  A 1 
ATOM 543  C CE2 . PHE A 1 69  ? 3.820   16.470  -15.718 1.00 94.75 69  A 1 
ATOM 544  C CZ  . PHE A 1 69  ? 4.995   16.791  -15.018 1.00 96.37 69  A 1 
ATOM 545  N N   . THR A 1 70  ? 2.310   22.844  -17.373 1.00 96.96 70  A 1 
ATOM 546  C CA  . THR A 1 70  ? 2.445   24.124  -18.085 1.00 96.51 70  A 1 
ATOM 547  C C   . THR A 1 70  ? 3.874   24.325  -18.582 1.00 96.64 70  A 1 
ATOM 548  O O   . THR A 1 70  ? 4.087   24.879  -19.659 1.00 94.97 70  A 1 
ATOM 549  C CB  . THR A 1 70  ? 2.013   25.301  -17.203 1.00 95.41 70  A 1 
ATOM 550  O OG1 . THR A 1 70  ? 2.687   25.284  -15.970 1.00 87.45 70  A 1 
ATOM 551  C CG2 . THR A 1 70  ? 0.523   25.248  -16.882 1.00 85.73 70  A 1 
ATOM 552  N N   . THR A 1 71  ? 4.854   23.783  -17.843 1.00 96.49 71  A 1 
ATOM 553  C CA  . THR A 1 71  ? 6.244   23.704  -18.296 1.00 96.49 71  A 1 
ATOM 554  C C   . THR A 1 71  ? 6.391   22.583  -19.328 1.00 96.78 71  A 1 
ATOM 555  O O   . THR A 1 71  ? 5.930   21.460  -19.119 1.00 95.94 71  A 1 
ATOM 556  C CB  . THR A 1 71  ? 7.195   23.467  -17.123 1.00 95.83 71  A 1 
ATOM 557  O OG1 . THR A 1 71  ? 6.959   24.423  -16.114 1.00 91.65 71  A 1 
ATOM 558  C CG2 . THR A 1 71  ? 8.659   23.603  -17.528 1.00 91.71 71  A 1 
ATOM 559  N N   . LYS A 1 72  ? 7.064   22.877  -20.454 1.00 96.90 72  A 1 
ATOM 560  C CA  . LYS A 1 72  ? 7.385   21.865  -21.458 1.00 96.93 72  A 1 
ATOM 561  C C   . LYS A 1 72  ? 8.344   20.823  -20.884 1.00 97.23 72  A 1 
ATOM 562  O O   . LYS A 1 72  ? 9.310   21.171  -20.217 1.00 96.04 72  A 1 
ATOM 563  C CB  . LYS A 1 72  ? 7.974   22.493  -22.719 1.00 95.96 72  A 1 
ATOM 564  C CG  . LYS A 1 72  ? 6.938   23.317  -23.504 1.00 88.05 72  A 1 
ATOM 565  C CD  . LYS A 1 72  ? 7.539   23.784  -24.826 1.00 80.87 72  A 1 
ATOM 566  C CE  . LYS A 1 72  ? 6.492   24.574  -25.626 1.00 72.20 72  A 1 
ATOM 567  N NZ  . LYS A 1 72  ? 7.012   24.987  -26.937 1.00 62.74 72  A 1 
ATOM 568  N N   . ILE A 1 73  ? 8.095   19.560  -21.215 1.00 97.13 73  A 1 
ATOM 569  C CA  . ILE A 1 73  ? 8.910   18.443  -20.752 1.00 97.32 73  A 1 
ATOM 570  C C   . ILE A 1 73  ? 9.058   17.401  -21.867 1.00 97.49 73  A 1 
ATOM 571  O O   . ILE A 1 73  ? 8.110   17.133  -22.605 1.00 96.47 73  A 1 
ATOM 572  C CB  . ILE A 1 73  ? 8.330   17.869  -19.439 1.00 96.83 73  A 1 
ATOM 573  C CG1 . ILE A 1 73  ? 9.270   16.801  -18.844 1.00 94.99 73  A 1 
ATOM 574  C CG2 . ILE A 1 73  ? 6.902   17.323  -19.629 1.00 94.41 73  A 1 
ATOM 575  C CD1 . ILE A 1 73  ? 8.906   16.382  -17.411 1.00 92.98 73  A 1 
ATOM 576  N N   . TYR A 1 74  ? 10.251  16.804  -21.981 1.00 96.97 74  A 1 
ATOM 577  C CA  . TYR A 1 74  ? 10.523  15.722  -22.918 1.00 97.02 74  A 1 
ATOM 578  C C   . TYR A 1 74  ? 10.298  14.379  -22.229 1.00 97.06 74  A 1 
ATOM 579  O O   . TYR A 1 74  ? 11.150  13.916  -21.466 1.00 96.01 74  A 1 
ATOM 580  C CB  . TYR A 1 74  ? 11.946  15.878  -23.461 1.00 96.90 74  A 1 
ATOM 581  C CG  . TYR A 1 74  ? 12.255  14.956  -24.616 1.00 97.33 74  A 1 
ATOM 582  C CD1 . TYR A 1 74  ? 12.838  13.691  -24.389 1.00 95.53 74  A 1 
ATOM 583  C CD2 . TYR A 1 74  ? 11.981  15.369  -25.935 1.00 95.64 74  A 1 
ATOM 584  C CE1 . TYR A 1 74  ? 13.155  12.852  -25.467 1.00 95.26 74  A 1 
ATOM 585  C CE2 . TYR A 1 74  ? 12.295  14.537  -27.013 1.00 95.23 74  A 1 
ATOM 586  C CZ  . TYR A 1 74  ? 12.888  13.280  -26.778 1.00 96.55 74  A 1 
ATOM 587  O OH  . TYR A 1 74  ? 13.210  12.469  -27.840 1.00 95.60 74  A 1 
ATOM 588  N N   . HIS A 1 75  ? 9.138   13.766  -22.467 1.00 97.28 75  A 1 
ATOM 589  C CA  . HIS A 1 75  ? 8.742   12.535  -21.790 1.00 97.23 75  A 1 
ATOM 590  C C   . HIS A 1 75  ? 7.759   11.709  -22.647 1.00 97.17 75  A 1 
ATOM 591  O O   . HIS A 1 75  ? 6.847   12.295  -23.235 1.00 96.21 75  A 1 
ATOM 592  C CB  . HIS A 1 75  ? 8.108   12.907  -20.443 1.00 96.67 75  A 1 
ATOM 593  C CG  . HIS A 1 75  ? 7.878   11.726  -19.556 1.00 96.65 75  A 1 
ATOM 594  N ND1 . HIS A 1 75  ? 6.753   10.940  -19.509 1.00 90.69 75  A 1 
ATOM 595  C CD2 . HIS A 1 75  ? 8.766   11.192  -18.654 1.00 90.78 75  A 1 
ATOM 596  C CE1 . HIS A 1 75  ? 6.957   9.965   -18.603 1.00 91.44 75  A 1 
ATOM 597  N NE2 . HIS A 1 75  ? 8.172   10.089  -18.067 1.00 92.52 75  A 1 
ATOM 598  N N   . PRO A 1 76  ? 7.862   10.367  -22.687 1.00 97.00 76  A 1 
ATOM 599  C CA  . PRO A 1 76  ? 6.989   9.538   -23.534 1.00 96.49 76  A 1 
ATOM 600  C C   . PRO A 1 76  ? 5.494   9.631   -23.201 1.00 96.21 76  A 1 
ATOM 601  O O   . PRO A 1 76  ? 4.648   9.488   -24.087 1.00 94.49 76  A 1 
ATOM 602  C CB  . PRO A 1 76  ? 7.481   8.099   -23.334 1.00 95.41 76  A 1 
ATOM 603  C CG  . PRO A 1 76  ? 8.916   8.248   -22.857 1.00 92.75 76  A 1 
ATOM 604  C CD  . PRO A 1 76  ? 8.887   9.550   -22.066 1.00 95.90 76  A 1 
ATOM 605  N N   . ASN A 1 77  ? 5.166   9.878   -21.938 1.00 96.38 77  A 1 
ATOM 606  C CA  . ASN A 1 77  ? 3.790   9.882   -21.430 1.00 96.25 77  A 1 
ATOM 607  C C   . ASN A 1 77  ? 3.223   11.293  -21.205 1.00 96.16 77  A 1 
ATOM 608  O O   . ASN A 1 77  ? 2.149   11.427  -20.617 1.00 95.11 77  A 1 
ATOM 609  C CB  . ASN A 1 77  ? 3.714   9.009   -20.168 1.00 95.90 77  A 1 
ATOM 610  C CG  . ASN A 1 77  ? 4.294   7.619   -20.369 1.00 94.97 77  A 1 
ATOM 611  O OD1 . ASN A 1 77  ? 5.372   7.306   -19.895 1.00 87.63 77  A 1 
ATOM 612  N ND2 . ASN A 1 77  ? 3.615   6.756   -21.096 1.00 87.25 77  A 1 
ATOM 613  N N   . ILE A 1 78  ? 3.923   12.349  -21.651 1.00 96.61 78  A 1 
ATOM 614  C CA  . ILE A 1 78  ? 3.492   13.737  -21.509 1.00 96.95 78  A 1 
ATOM 615  C C   . ILE A 1 78  ? 3.678   14.445  -22.856 1.00 96.82 78  A 1 
ATOM 616  O O   . ILE A 1 78  ? 4.786   14.503  -23.384 1.00 95.75 78  A 1 
ATOM 617  C CB  . ILE A 1 78  ? 4.261   14.476  -20.387 1.00 96.93 78  A 1 
ATOM 618  C CG1 . ILE A 1 78  ? 4.208   13.692  -19.049 1.00 95.58 78  A 1 
ATOM 619  C CG2 . ILE A 1 78  ? 3.675   15.894  -20.199 1.00 95.55 78  A 1 
ATOM 620  C CD1 . ILE A 1 78  ? 5.156   14.232  -17.961 1.00 93.59 78  A 1 
ATOM 621  N N   . ASN A 1 79  ? 2.596   14.978  -23.432 1.00 96.33 79  A 1 
ATOM 622  C CA  . ASN A 1 79  ? 2.659   15.628  -24.736 1.00 96.03 79  A 1 
ATOM 623  C C   . ASN A 1 79  ? 3.013   17.127  -24.647 1.00 96.16 79  A 1 
ATOM 624  O O   . ASN A 1 79  ? 3.113   17.704  -23.567 1.00 95.18 79  A 1 
ATOM 625  C CB  . ASN A 1 79  ? 1.374   15.328  -25.521 1.00 94.79 79  A 1 
ATOM 626  C CG  . ASN A 1 79  ? 0.134   16.075  -25.044 1.00 95.13 79  A 1 
ATOM 627  O OD1 . ASN A 1 79  ? 0.159   16.958  -24.216 1.00 90.46 79  A 1 
ATOM 628  N ND2 . ASN A 1 79  ? -1.005  15.746  -25.607 1.00 89.61 79  A 1 
ATOM 629  N N   . SER A 1 80  ? 3.138   17.756  -25.807 1.00 95.45 80  A 1 
ATOM 630  C CA  . SER A 1 80  ? 3.457   19.180  -25.929 1.00 95.28 80  A 1 
ATOM 631  C C   . SER A 1 80  ? 2.426   20.130  -25.299 1.00 95.72 80  A 1 
ATOM 632  O O   . SER A 1 80  ? 2.764   21.264  -24.978 1.00 94.08 80  A 1 
ATOM 633  C CB  . SER A 1 80  ? 3.601   19.539  -27.409 1.00 93.92 80  A 1 
ATOM 634  O OG  . SER A 1 80  ? 2.431   19.165  -28.116 1.00 85.56 80  A 1 
ATOM 635  N N   . ASN A 1 81  ? 1.191   19.662  -25.101 1.00 95.72 81  A 1 
ATOM 636  C CA  . ASN A 1 81  ? 0.122   20.416  -24.448 1.00 95.77 81  A 1 
ATOM 637  C C   . ASN A 1 81  ? 0.114   20.218  -22.922 1.00 96.40 81  A 1 
ATOM 638  O O   . ASN A 1 81  ? -0.820  20.646  -22.250 1.00 94.28 81  A 1 
ATOM 639  C CB  . ASN A 1 81  ? -1.229  20.025  -25.072 1.00 94.11 81  A 1 
ATOM 640  C CG  . ASN A 1 81  ? -1.325  20.341  -26.557 1.00 86.53 81  A 1 
ATOM 641  O OD1 . ASN A 1 81  ? -0.553  21.074  -27.128 1.00 76.67 81  A 1 
ATOM 642  N ND2 . ASN A 1 81  ? -2.309  19.774  -27.230 1.00 75.21 81  A 1 
ATOM 643  N N   . GLY A 1 82  ? 1.104   19.507  -22.373 1.00 96.38 82  A 1 
ATOM 644  C CA  . GLY A 1 82  ? 1.193   19.186  -20.951 1.00 96.66 82  A 1 
ATOM 645  C C   . GLY A 1 82  ? 0.233   18.097  -20.482 1.00 97.14 82  A 1 
ATOM 646  O O   . GLY A 1 82  ? 0.145   17.840  -19.278 1.00 96.01 82  A 1 
ATOM 647  N N   . SER A 1 83  ? -0.498  17.445  -21.402 1.00 97.19 83  A 1 
ATOM 648  C CA  . SER A 1 83  ? -1.403  16.349  -21.032 1.00 96.84 83  A 1 
ATOM 649  C C   . SER A 1 83  ? -0.606  15.139  -20.566 1.00 96.85 83  A 1 
ATOM 650  O O   . SER A 1 83  ? 0.340   14.722  -21.235 1.00 95.76 83  A 1 
ATOM 651  C CB  . SER A 1 83  ? -2.301  15.936  -22.192 1.00 95.98 83  A 1 
ATOM 652  O OG  . SER A 1 83  ? -3.096  17.027  -22.614 1.00 84.13 83  A 1 
ATOM 653  N N   . ILE A 1 84  ? -1.017  14.545  -19.447 1.00 96.42 84  A 1 
ATOM 654  C CA  . ILE A 1 84  ? -0.348  13.414  -18.811 1.00 96.12 84  A 1 
ATOM 655  C C   . ILE A 1 84  ? -1.177  12.155  -19.061 1.00 95.31 84  A 1 
ATOM 656  O O   . ILE A 1 84  ? -2.354  12.091  -18.702 1.00 93.18 84  A 1 
ATOM 657  C CB  . ILE A 1 84  ? -0.150  13.661  -17.300 1.00 95.96 84  A 1 
ATOM 658  C CG1 . ILE A 1 84  ? 0.502   15.038  -17.010 1.00 93.85 84  A 1 
ATOM 659  C CG2 . ILE A 1 84  ? 0.698   12.533  -16.694 1.00 93.14 84  A 1 
ATOM 660  C CD1 . ILE A 1 84  ? 0.471   15.432  -15.530 1.00 92.32 84  A 1 
ATOM 661  N N   . LYS A 1 85  ? -0.552  11.131  -19.656 1.00 94.87 85  A 1 
ATOM 662  C CA  . LYS A 1 85  ? -1.157  9.810   -19.802 1.00 93.70 85  A 1 
ATOM 663  C C   . LYS A 1 85  ? -0.788  8.965   -18.586 1.00 92.68 85  A 1 
ATOM 664  O O   . LYS A 1 85  ? 0.267   8.333   -18.549 1.00 90.49 85  A 1 
ATOM 665  C CB  . LYS A 1 85  ? -0.754  9.199   -21.150 1.00 92.72 85  A 1 
ATOM 666  C CG  . LYS A 1 85  ? -1.714  8.066   -21.535 1.00 89.31 85  A 1 
ATOM 667  C CD  . LYS A 1 85  ? -1.364  7.510   -22.918 1.00 85.02 85  A 1 
ATOM 668  C CE  . LYS A 1 85  ? -2.354  6.424   -23.314 1.00 79.86 85  A 1 
ATOM 669  N NZ  . LYS A 1 85  ? -1.887  5.664   -24.501 1.00 72.38 85  A 1 
ATOM 670  N N   . LEU A 1 86  ? -1.663  8.992   -17.575 1.00 93.46 86  A 1 
ATOM 671  C CA  . LEU A 1 86  ? -1.493  8.289   -16.311 1.00 92.86 86  A 1 
ATOM 672  C C   . LEU A 1 86  ? -2.836  7.681   -15.898 1.00 92.45 86  A 1 
ATOM 673  O O   . LEU A 1 86  ? -3.852  8.372   -15.882 1.00 90.64 86  A 1 
ATOM 674  C CB  . LEU A 1 86  ? -0.948  9.289   -15.281 1.00 91.99 86  A 1 
ATOM 675  C CG  . LEU A 1 86  ? -0.557  8.664   -13.928 1.00 90.96 86  A 1 
ATOM 676  C CD1 . LEU A 1 86  ? 0.599   7.678   -14.070 1.00 87.75 86  A 1 
ATOM 677  C CD2 . LEU A 1 86  ? -0.109  9.765   -12.973 1.00 86.97 86  A 1 
ATOM 678  N N   . ASP A 1 87  ? -2.833  6.397   -15.560 1.00 91.48 87  A 1 
ATOM 679  C CA  . ASP A 1 87  ? -4.044  5.625   -15.271 1.00 90.16 87  A 1 
ATOM 680  C C   . ASP A 1 87  ? -4.877  6.210   -14.121 1.00 90.90 87  A 1 
ATOM 681  O O   . ASP A 1 87  ? -6.106  6.340   -14.232 1.00 89.04 87  A 1 
ATOM 682  C CB  . ASP A 1 87  ? -3.648  4.161   -15.022 1.00 87.09 87  A 1 
ATOM 683  C CG  . ASP A 1 87  ? -2.845  3.919   -13.732 1.00 82.94 87  A 1 
ATOM 684  O OD1 . ASP A 1 87  ? -2.212  4.872   -13.224 1.00 77.13 87  A 1 
ATOM 685  O OD2 . ASP A 1 87  ? -2.935  2.801   -13.176 1.00 78.20 87  A 1 
ATOM 686  N N   . ILE A 1 88  ? -4.228  6.656   -13.047 1.00 91.03 88  A 1 
ATOM 687  C CA  . ILE A 1 88  ? -4.899  7.250   -11.885 1.00 91.39 88  A 1 
ATOM 688  C C   . ILE A 1 88  ? -5.583  8.589   -12.176 1.00 92.19 88  A 1 
ATOM 689  O O   . ILE A 1 88  ? -6.458  8.985   -11.416 1.00 91.45 88  A 1 
ATOM 690  C CB  . ILE A 1 88  ? -3.944  7.420   -10.686 1.00 90.43 88  A 1 
ATOM 691  C CG1 . ILE A 1 88  ? -2.752  8.336   -11.023 1.00 86.77 88  A 1 
ATOM 692  C CG2 . ILE A 1 88  ? -3.499  6.037   -10.181 1.00 86.43 88  A 1 
ATOM 693  C CD1 . ILE A 1 88  ? -2.071  8.884   -9.772  1.00 85.82 88  A 1 
ATOM 694  N N   . LEU A 1 89  ? -5.231  9.274   -13.258 1.00 93.02 89  A 1 
ATOM 695  C CA  . LEU A 1 89  ? -5.923  10.490  -13.709 1.00 93.34 89  A 1 
ATOM 696  C C   . LEU A 1 89  ? -7.114  10.179  -14.621 1.00 92.40 89  A 1 
ATOM 697  O O   . LEU A 1 89  ? -7.774  11.095  -15.116 1.00 89.62 89  A 1 
ATOM 698  C CB  . LEU A 1 89  ? -4.920  11.436  -14.391 1.00 93.86 89  A 1 
ATOM 699  C CG  . LEU A 1 89  ? -3.856  12.032  -13.446 1.00 93.57 89  A 1 
ATOM 700  C CD1 . LEU A 1 89  ? -2.895  12.899  -14.263 1.00 91.66 89  A 1 
ATOM 701  C CD2 . LEU A 1 89  ? -4.486  12.909  -12.372 1.00 91.37 89  A 1 
ATOM 702  N N   . ARG A 1 90  ? -7.386  8.887   -14.875 1.00 91.48 90  A 1 
ATOM 703  C CA  . ARG A 1 90  ? -8.433  8.421   -15.791 1.00 89.75 90  A 1 
ATOM 704  C C   . ARG A 1 90  ? -9.214  7.248   -15.182 1.00 88.98 90  A 1 
ATOM 705  O O   . ARG A 1 90  ? -9.932  7.432   -14.195 1.00 84.02 90  A 1 
ATOM 706  C CB  . ARG A 1 90  ? -7.814  8.088   -17.167 1.00 87.13 90  A 1 
ATOM 707  C CG  . ARG A 1 90  ? -7.146  9.295   -17.854 1.00 80.99 90  A 1 
ATOM 708  C CD  . ARG A 1 90  ? -6.694  8.916   -19.268 1.00 74.44 90  A 1 
ATOM 709  N NE  . ARG A 1 90  ? -6.037  10.040  -19.950 1.00 65.83 90  A 1 
ATOM 710  C CZ  . ARG A 1 90  ? -5.733  10.100  -21.234 1.00 57.37 90  A 1 
ATOM 711  N NH1 . ARG A 1 90  ? -6.021  9.129   -22.060 1.00 52.31 90  A 1 
ATOM 712  N NH2 . ARG A 1 90  ? -5.114  11.142  -21.721 1.00 50.43 90  A 1 
ATOM 713  N N   . SER A 1 91  ? -9.063  6.057   -15.746 1.00 88.84 91  A 1 
ATOM 714  C CA  . SER A 1 91  ? -9.828  4.855   -15.387 1.00 87.67 91  A 1 
ATOM 715  C C   . SER A 1 91  ? -9.498  4.306   -13.996 1.00 87.98 91  A 1 
ATOM 716  O O   . SER A 1 91  ? -10.349 3.676   -13.366 1.00 85.62 91  A 1 
ATOM 717  C CB  . SER A 1 91  ? -9.564  3.760   -16.423 1.00 85.68 91  A 1 
ATOM 718  O OG  . SER A 1 91  ? -8.171  3.552   -16.549 1.00 80.69 91  A 1 
ATOM 719  N N   . GLN A 1 92  ? -8.294  4.559   -13.500 1.00 89.30 92  A 1 
ATOM 720  C CA  . GLN A 1 92  ? -7.794  4.048   -12.223 1.00 89.37 92  A 1 
ATOM 721  C C   . GLN A 1 92  ? -7.829  5.095   -11.103 1.00 90.41 92  A 1 
ATOM 722  O O   . GLN A 1 92  ? -7.156  4.936   -10.083 1.00 89.41 92  A 1 
ATOM 723  C CB  . GLN A 1 92  ? -6.402  3.433   -12.435 1.00 87.96 92  A 1 
ATOM 724  C CG  . GLN A 1 92  ? -6.413  2.255   -13.419 1.00 84.11 92  A 1 
ATOM 725  C CD  . GLN A 1 92  ? -7.256  1.103   -12.888 1.00 81.07 92  A 1 
ATOM 726  O OE1 . GLN A 1 92  ? -7.131  0.697   -11.745 1.00 72.61 92  A 1 
ATOM 727  N NE2 . GLN A 1 92  ? -8.144  0.552   -13.675 1.00 70.31 92  A 1 
ATOM 728  N N   . TRP A 1 93  ? -8.599  6.172   -11.270 1.00 91.38 93  A 1 
ATOM 729  C CA  . TRP A 1 93  ? -8.826  7.131   -10.200 1.00 92.90 93  A 1 
ATOM 730  C C   . TRP A 1 93  ? -9.507  6.455   -9.002  1.00 92.83 93  A 1 
ATOM 731  O O   . TRP A 1 93  ? -10.393 5.608   -9.151  1.00 91.73 93  A 1 
ATOM 732  C CB  . TRP A 1 93  ? -9.655  8.315   -10.678 1.00 93.41 93  A 1 
ATOM 733  C CG  . TRP A 1 93  ? -10.009 9.278   -9.577  1.00 93.89 93  A 1 
ATOM 734  C CD1 . TRP A 1 93  ? -11.235 9.430   -9.033  1.00 93.20 93  A 1 
ATOM 735  C CD2 . TRP A 1 93  ? -9.117  10.176  -8.835  1.00 94.49 93  A 1 
ATOM 736  N NE1 . TRP A 1 93  ? -11.182 10.376  -8.014  1.00 93.93 93  A 1 
ATOM 737  C CE2 . TRP A 1 93  ? -9.902  10.861  -7.858  1.00 94.47 93  A 1 
ATOM 738  C CE3 . TRP A 1 93  ? -7.745  10.481  -8.902  1.00 94.71 93  A 1 
ATOM 739  C CZ2 . TRP A 1 93  ? -9.344  11.818  -6.982  1.00 94.39 93  A 1 
ATOM 740  C CZ3 . TRP A 1 93  ? -7.180  11.437  -8.025  1.00 93.92 93  A 1 
ATOM 741  C CH2 . TRP A 1 93  ? -7.973  12.093  -7.082  1.00 93.78 93  A 1 
ATOM 742  N N   . SER A 1 94  ? -9.114  6.876   -7.807  1.00 92.86 94  A 1 
ATOM 743  C CA  . SER A 1 94  ? -9.762  6.477   -6.573  1.00 92.87 94  A 1 
ATOM 744  C C   . SER A 1 94  ? -10.064 7.702   -5.718  1.00 93.54 94  A 1 
ATOM 745  O O   . SER A 1 94  ? -9.186  8.542   -5.546  1.00 93.33 94  A 1 
ATOM 746  C CB  . SER A 1 94  ? -8.859  5.502   -5.806  1.00 91.80 94  A 1 
ATOM 747  O OG  . SER A 1 94  ? -9.369  5.314   -4.511  1.00 88.74 94  A 1 
ATOM 748  N N   . PRO A 1 95  ? -11.244 7.781   -5.095  1.00 94.58 95  A 1 
ATOM 749  C CA  . PRO A 1 95  ? -11.568 8.856   -4.154  1.00 94.58 95  A 1 
ATOM 750  C C   . PRO A 1 95  ? -10.617 8.949   -2.946  1.00 94.65 95  A 1 
ATOM 751  O O   . PRO A 1 95  ? -10.583 9.978   -2.271  1.00 93.36 95  A 1 
ATOM 752  C CB  . PRO A 1 95  ? -13.000 8.561   -3.688  1.00 93.77 95  A 1 
ATOM 753  C CG  . PRO A 1 95  ? -13.592 7.724   -4.807  1.00 91.49 95  A 1 
ATOM 754  C CD  . PRO A 1 95  ? -12.394 6.920   -5.309  1.00 94.12 95  A 1 
ATOM 755  N N   . ALA A 1 96  ? -9.837  7.905   -2.669  1.00 93.65 96  A 1 
ATOM 756  C CA  . ALA A 1 96  ? -8.811  7.927   -1.624  1.00 93.16 96  A 1 
ATOM 757  C C   . ALA A 1 96  ? -7.494  8.591   -2.056  1.00 92.94 96  A 1 
ATOM 758  O O   . ALA A 1 96  ? -6.618  8.817   -1.221  1.00 91.19 96  A 1 
ATOM 759  C CB  . ALA A 1 96  ? -8.578  6.489   -1.149  1.00 92.02 96  A 1 
ATOM 760  N N   . LEU A 1 97  ? -7.329  8.888   -3.344  1.00 93.83 97  A 1 
ATOM 761  C CA  . LEU A 1 97  ? -6.175  9.644   -3.834  1.00 93.68 97  A 1 
ATOM 762  C C   . LEU A 1 97  ? -6.345  11.129  -3.486  1.00 93.83 97  A 1 
ATOM 763  O O   . LEU A 1 97  ? -7.449  11.652  -3.399  1.00 93.54 97  A 1 
ATOM 764  C CB  . LEU A 1 97  ? -5.976  9.421   -5.335  1.00 93.16 97  A 1 
ATOM 765  C CG  . LEU A 1 97  ? -5.602  7.970   -5.720  1.00 91.57 97  A 1 
ATOM 766  C CD1 . LEU A 1 97  ? -5.557  7.819   -7.239  1.00 89.32 97  A 1 
ATOM 767  C CD2 . LEU A 1 97  ? -4.229  7.553   -5.173  1.00 88.54 97  A 1 
ATOM 768  N N   . THR A 1 98  ? -5.203  11.800  -3.272  1.00 93.78 98  A 1 
ATOM 769  C CA  . THR A 1 98  ? -5.106  13.231  -3.020  1.00 93.27 98  A 1 
ATOM 770  C C   . THR A 1 98  ? -4.157  13.856  -4.026  1.00 93.84 98  A 1 
ATOM 771  O O   . THR A 1 98  ? -3.363  13.143  -4.642  1.00 93.64 98  A 1 
ATOM 772  C CB  . THR A 1 98  ? -4.595  13.510  -1.591  1.00 91.88 98  A 1 
ATOM 773  O OG1 . THR A 1 98  ? -3.313  12.956  -1.388  1.00 88.68 98  A 1 
ATOM 774  C CG2 . THR A 1 98  ? -5.498  12.948  -0.508  1.00 88.49 98  A 1 
ATOM 775  N N   . VAL A 1 99  ? -4.186  15.177  -4.170  1.00 93.75 99  A 1 
ATOM 776  C CA  . VAL A 1 99  ? -3.261  15.894  -5.060  1.00 94.01 99  A 1 
ATOM 777  C C   . VAL A 1 99  ? -1.809  15.575  -4.716  1.00 93.59 99  A 1 
ATOM 778  O O   . VAL A 1 99  ? -1.055  15.195  -5.608  1.00 93.00 99  A 1 
ATOM 779  C CB  . VAL A 1 99  ? -3.520  17.406  -5.038  1.00 94.26 99  A 1 
ATOM 780  C CG1 . VAL A 1 99  ? -2.500  18.182  -5.886  1.00 91.10 99  A 1 
ATOM 781  C CG2 . VAL A 1 99  ? -4.910  17.697  -5.606  1.00 91.11 99  A 1 
ATOM 782  N N   . SER A 1 100 ? -1.435  15.575  -3.435  1.00 91.92 100 A 1 
ATOM 783  C CA  . SER A 1 100 ? -0.081  15.217  -2.990  1.00 90.62 100 A 1 
ATOM 784  C C   . SER A 1 100 ? 0.365   13.848  -3.497  1.00 90.81 100 A 1 
ATOM 785  O O   . SER A 1 100 ? 1.485   13.683  -3.979  1.00 90.08 100 A 1 
ATOM 786  C CB  . SER A 1 100 ? -0.011  15.179  -1.453  1.00 88.98 100 A 1 
ATOM 787  O OG  . SER A 1 100 ? -0.727  16.238  -0.887  1.00 77.87 100 A 1 
ATOM 788  N N   . LYS A 1 101 ? -0.522  12.844  -3.433  1.00 90.50 101 A 1 
ATOM 789  C CA  . LYS A 1 101 ? -0.232  11.479  -3.888  1.00 89.74 101 A 1 
ATOM 790  C C   . LYS A 1 101 ? -0.141  11.403  -5.413  1.00 90.01 101 A 1 
ATOM 791  O O   . LYS A 1 101 ? 0.691   10.662  -5.929  1.00 89.80 101 A 1 
ATOM 792  C CB  . LYS A 1 101 ? -1.313  10.529  -3.390  1.00 89.17 101 A 1 
ATOM 793  C CG  . LYS A 1 101 ? -1.300  10.373  -1.868  1.00 86.64 101 A 1 
ATOM 794  C CD  . LYS A 1 101 ? -2.609  9.716   -1.435  1.00 82.90 101 A 1 
ATOM 795  C CE  . LYS A 1 101 ? -2.706  9.648   0.080   1.00 77.70 101 A 1 
ATOM 796  N NZ  . LYS A 1 101 ? -4.044  9.187   0.492   1.00 70.81 101 A 1 
ATOM 797  N N   . VAL A 1 102 ? -0.961  12.166  -6.121  1.00 92.34 102 A 1 
ATOM 798  C CA  . VAL A 1 102 ? -0.894  12.256  -7.580  1.00 92.79 102 A 1 
ATOM 799  C C   . VAL A 1 102 ? 0.409   12.937  -8.017  1.00 92.73 102 A 1 
ATOM 800  O O   . VAL A 1 102 ? 1.062   12.423  -8.919  1.00 92.42 102 A 1 
ATOM 801  C CB  . VAL A 1 102 ? -2.119  12.968  -8.163  1.00 93.30 102 A 1 
ATOM 802  C CG1 . VAL A 1 102 ? -1.990  13.119  -9.677  1.00 91.36 102 A 1 
ATOM 803  C CG2 . VAL A 1 102 ? -3.398  12.161  -7.903  1.00 91.65 102 A 1 
ATOM 804  N N   . LEU A 1 103 ? 0.841   13.995  -7.353  1.00 92.33 103 A 1 
ATOM 805  C CA  . LEU A 1 103 ? 2.120   14.652  -7.634  1.00 92.13 103 A 1 
ATOM 806  C C   . LEU A 1 103 ? 3.307   13.705  -7.404  1.00 91.57 103 A 1 
ATOM 807  O O   . LEU A 1 103 ? 4.131   13.550  -8.295  1.00 90.95 103 A 1 
ATOM 808  C CB  . LEU A 1 103 ? 2.262   15.934  -6.797  1.00 92.72 103 A 1 
ATOM 809  C CG  . LEU A 1 103 ? 1.269   17.057  -7.151  1.00 92.55 103 A 1 
ATOM 810  C CD1 . LEU A 1 103 ? 1.451   18.212  -6.175  1.00 91.10 103 A 1 
ATOM 811  C CD2 . LEU A 1 103 ? 1.440   17.591  -8.567  1.00 91.02 103 A 1 
ATOM 812  N N   . LEU A 1 104 ? 3.337   12.971  -6.284  1.00 90.42 104 A 1 
ATOM 813  C CA  . LEU A 1 104 ? 4.335   11.912  -6.037  1.00 88.59 104 A 1 
ATOM 814  C C   . LEU A 1 104 ? 4.308   10.829  -7.124  1.00 88.42 104 A 1 
ATOM 815  O O   . LEU A 1 104 ? 5.351   10.305  -7.524  1.00 87.47 104 A 1 
ATOM 816  C CB  . LEU A 1 104 ? 4.075   11.265  -4.668  1.00 86.45 104 A 1 
ATOM 817  C CG  . LEU A 1 104 ? 4.440   12.137  -3.454  1.00 78.27 104 A 1 
ATOM 818  C CD1 . LEU A 1 104 ? 3.953   11.443  -2.178  1.00 73.02 104 A 1 
ATOM 819  C CD2 . LEU A 1 104 ? 5.943   12.353  -3.343  1.00 72.61 104 A 1 
ATOM 820  N N   . SER A 1 105 ? 3.127   10.505  -7.616  1.00 89.35 105 A 1 
ATOM 821  C CA  . SER A 1 105 ? 2.945   9.541   -8.704  1.00 89.23 105 A 1 
ATOM 822  C C   . SER A 1 105 ? 3.509   10.039  -10.025 1.00 89.88 105 A 1 
ATOM 823  O O   . SER A 1 105 ? 4.136   9.279   -10.757 1.00 89.33 105 A 1 
ATOM 824  C CB  . SER A 1 105 ? 1.458   9.263   -8.874  1.00 88.67 105 A 1 
ATOM 825  O OG  . SER A 1 105 ? 0.901   8.793   -7.669  1.00 81.43 105 A 1 
ATOM 826  N N   . ILE A 1 106 ? 3.325   11.327  -10.328 1.00 91.76 106 A 1 
ATOM 827  C CA  . ILE A 1 106 ? 3.906   11.982  -11.496 1.00 92.67 106 A 1 
ATOM 828  C C   . ILE A 1 106 ? 5.428   12.036  -11.364 1.00 92.20 106 A 1 
ATOM 829  O O   . ILE A 1 106 ? 6.105   11.651  -12.307 1.00 91.50 106 A 1 
ATOM 830  C CB  . ILE A 1 106 ? 3.280   13.374  -11.720 1.00 93.82 106 A 1 
ATOM 831  C CG1 . ILE A 1 106 ? 1.780   13.260  -12.071 1.00 93.58 106 A 1 
ATOM 832  C CG2 . ILE A 1 106 ? 4.016   14.108  -12.864 1.00 93.42 106 A 1 
ATOM 833  C CD1 . ILE A 1 106 ? 1.010   14.577  -11.901 1.00 92.91 106 A 1 
ATOM 834  N N   . CYS A 1 107 ? 5.989   12.370  -10.189 1.00 90.40 107 A 1 
ATOM 835  C CA  . CYS A 1 107 ? 7.430   12.284  -9.948  1.00 89.31 107 A 1 
ATOM 836  C C   . CYS A 1 107 ? 7.973   10.880  -10.239 1.00 88.70 107 A 1 
ATOM 837  O O   . CYS A 1 107 ? 8.985   10.725  -10.914 1.00 87.76 107 A 1 
ATOM 838  C CB  . CYS A 1 107 ? 7.757   12.657  -8.497  1.00 88.25 107 A 1 
ATOM 839  S SG  . CYS A 1 107 ? 7.440   14.407  -8.192  1.00 78.17 107 A 1 
ATOM 840  N N   . SER A 1 108 ? 7.263   9.840   -9.780  1.00 88.01 108 A 1 
ATOM 841  C CA  . SER A 1 108 ? 7.647   8.457   -10.075 1.00 86.66 108 A 1 
ATOM 842  C C   . SER A 1 108 ? 7.562   8.121   -11.566 1.00 86.90 108 A 1 
ATOM 843  O O   . SER A 1 108 ? 8.365   7.327   -12.035 1.00 85.93 108 A 1 
ATOM 844  C CB  . SER A 1 108 ? 6.776   7.487   -9.283  1.00 84.45 108 A 1 
ATOM 845  O OG  . SER A 1 108 ? 7.285   6.168   -9.418  1.00 72.60 108 A 1 
ATOM 846  N N   . LEU A 1 109 ? 6.610   8.700   -12.309 1.00 89.87 109 A 1 
ATOM 847  C CA  . LEU A 1 109 ? 6.498   8.541   -13.761 1.00 90.82 109 A 1 
ATOM 848  C C   . LEU A 1 109 ? 7.667   9.224   -14.486 1.00 91.08 109 A 1 
ATOM 849  O O   . LEU A 1 109 ? 8.115   8.708   -15.503 1.00 90.52 109 A 1 
ATOM 850  C CB  . LEU A 1 109 ? 5.143   9.098   -14.226 1.00 91.72 109 A 1 
ATOM 851  C CG  . LEU A 1 109 ? 4.860   8.926   -15.729 1.00 91.26 109 A 1 
ATOM 852  C CD1 . LEU A 1 109 ? 4.652   7.461   -16.093 1.00 89.02 109 A 1 
ATOM 853  C CD2 . LEU A 1 109 ? 3.617   9.711   -16.125 1.00 88.72 109 A 1 
ATOM 854  N N   . LEU A 1 110 ? 8.181   10.351  -13.975 1.00 92.03 110 A 1 
ATOM 855  C CA  . LEU A 1 110 ? 9.368   11.005  -14.538 1.00 92.35 110 A 1 
ATOM 856  C C   . LEU A 1 110 ? 10.612  10.122  -14.427 1.00 91.64 110 A 1 
ATOM 857  O O   . LEU A 1 110 ? 11.373  10.021  -15.376 1.00 90.25 110 A 1 
ATOM 858  C CB  . LEU A 1 110 ? 9.619   12.372  -13.868 1.00 93.22 110 A 1 
ATOM 859  C CG  . LEU A 1 110 ? 8.509   13.427  -14.023 1.00 93.13 110 A 1 
ATOM 860  C CD1 . LEU A 1 110 ? 8.981   14.766  -13.465 1.00 91.08 110 A 1 
ATOM 861  C CD2 . LEU A 1 110 ? 8.071   13.634  -15.472 1.00 90.71 110 A 1 
ATOM 862  N N   . CYS A 1 111 ? 10.780  9.412   -13.302 1.00 89.17 111 A 1 
ATOM 863  C CA  . CYS A 1 111 ? 11.894  8.484   -13.105 1.00 87.12 111 A 1 
ATOM 864  C C   . CYS A 1 111 ? 11.764  7.186   -13.912 1.00 87.09 111 A 1 
ATOM 865  O O   . CYS A 1 111 ? 12.772  6.601   -14.293 1.00 85.30 111 A 1 
ATOM 866  C CB  . CYS A 1 111 ? 11.997  8.134   -11.618 1.00 84.47 111 A 1 
ATOM 867  S SG  . CYS A 1 111 ? 12.420  9.589   -10.631 1.00 78.32 111 A 1 
ATOM 868  N N   . ASP A 1 112 ? 10.535  6.722   -14.160 1.00 87.02 112 A 1 
ATOM 869  C CA  . ASP A 1 112 ? 10.273  5.445   -14.829 1.00 86.82 112 A 1 
ATOM 870  C C   . ASP A 1 112 ? 9.104   5.588   -15.813 1.00 88.86 112 A 1 
ATOM 871  O O   . ASP A 1 112 ? 7.947   5.280   -15.484 1.00 87.70 112 A 1 
ATOM 872  C CB  . ASP A 1 112 ? 10.078  4.366   -13.760 1.00 83.70 112 A 1 
ATOM 873  C CG  . ASP A 1 112 ? 9.987   2.936   -14.317 1.00 74.57 112 A 1 
ATOM 874  O OD1 . ASP A 1 112 ? 10.141  2.726   -15.521 1.00 68.55 112 A 1 
ATOM 875  O OD2 . ASP A 1 112 ? 9.695   2.043   -13.492 1.00 66.46 112 A 1 
ATOM 876  N N   . PRO A 1 113 ? 9.395   6.112   -17.029 1.00 91.73 113 A 1 
ATOM 877  C CA  . PRO A 1 113 ? 8.424   6.237   -18.093 1.00 92.03 113 A 1 
ATOM 878  C C   . PRO A 1 113 ? 7.829   4.891   -18.493 1.00 91.81 113 A 1 
ATOM 879  O O   . PRO A 1 113 ? 8.510   3.862   -18.452 1.00 90.33 113 A 1 
ATOM 880  C CB  . PRO A 1 113 ? 9.174   6.869   -19.273 1.00 91.36 113 A 1 
ATOM 881  C CG  . PRO A 1 113 ? 10.372  7.563   -18.627 1.00 89.00 113 A 1 
ATOM 882  C CD  . PRO A 1 113 ? 10.685  6.659   -17.451 1.00 91.19 113 A 1 
ATOM 883  N N   . ASN A 1 114 ? 6.587   4.884   -18.975 1.00 90.57 114 A 1 
ATOM 884  C CA  . ASN A 1 114 ? 6.025   3.734   -19.671 1.00 90.51 114 A 1 
ATOM 885  C C   . ASN A 1 114 ? 6.071   3.967   -21.194 1.00 91.17 114 A 1 
ATOM 886  O O   . ASN A 1 114 ? 5.179   4.627   -21.731 1.00 90.70 114 A 1 
ATOM 887  C CB  . ASN A 1 114 ? 4.608   3.433   -19.165 1.00 89.34 114 A 1 
ATOM 888  C CG  . ASN A 1 114 ? 4.050   2.190   -19.834 1.00 86.77 114 A 1 
ATOM 889  O OD1 . ASN A 1 114 ? 4.735   1.442   -20.510 1.00 81.64 114 A 1 
ATOM 890  N ND2 . ASN A 1 114 ? 2.773   1.908   -19.663 1.00 80.29 114 A 1 
ATOM 891  N N   . PRO A 1 115 ? 7.084   3.416   -21.899 1.00 91.11 115 A 1 
ATOM 892  C CA  . PRO A 1 115 ? 7.194   3.565   -23.341 1.00 91.11 115 A 1 
ATOM 893  C C   . PRO A 1 115 ? 6.281   2.602   -24.118 1.00 91.49 115 A 1 
ATOM 894  O O   . PRO A 1 115 ? 6.193   2.713   -25.338 1.00 88.99 115 A 1 
ATOM 895  C CB  . PRO A 1 115 ? 8.678   3.313   -23.621 1.00 90.26 115 A 1 
ATOM 896  C CG  . PRO A 1 115 ? 9.033   2.245   -22.590 1.00 88.51 115 A 1 
ATOM 897  C CD  . PRO A 1 115 ? 8.212   2.661   -21.374 1.00 91.15 115 A 1 
ATOM 898  N N   . ASP A 1 116 ? 5.617   1.650   -23.455 1.00 91.06 116 A 1 
ATOM 899  C CA  . ASP A 1 116 ? 4.743   0.664   -24.103 1.00 90.41 116 A 1 
ATOM 900  C C   . ASP A 1 116 ? 3.324   1.190   -24.344 1.00 90.59 116 A 1 
ATOM 901  O O   . ASP A 1 116 ? 2.649   0.728   -25.262 1.00 87.84 116 A 1 
ATOM 902  C CB  . ASP A 1 116 ? 4.702   -0.637  -23.285 1.00 89.07 116 A 1 
ATOM 903  C CG  . ASP A 1 116 ? 6.068   -1.299  -23.185 1.00 85.74 116 A 1 
ATOM 904  O OD1 . ASP A 1 116 ? 6.780   -1.313  -24.218 1.00 81.05 116 A 1 
ATOM 905  O OD2 . ASP A 1 116 ? 6.413   -1.792  -22.097 1.00 80.35 116 A 1 
ATOM 906  N N   . ASP A 1 117 ? 2.895   2.192   -23.580 1.00 91.67 117 A 1 
ATOM 907  C CA  . ASP A 1 117 ? 1.642   2.907   -23.816 1.00 91.11 117 A 1 
ATOM 908  C C   . ASP A 1 117 ? 1.887   4.425   -23.855 1.00 92.06 117 A 1 
ATOM 909  O O   . ASP A 1 117 ? 1.502   5.172   -22.951 1.00 89.46 117 A 1 
ATOM 910  C CB  . ASP A 1 117 ? 0.580   2.464   -22.798 1.00 88.67 117 A 1 
ATOM 911  C CG  . ASP A 1 117 ? -0.812  2.981   -23.175 1.00 84.73 117 A 1 
ATOM 912  O OD1 . ASP A 1 117 ? -1.032  3.364   -24.344 1.00 80.22 117 A 1 
ATOM 913  O OD2 . ASP A 1 117 ? -1.674  3.064   -22.291 1.00 78.28 117 A 1 
ATOM 914  N N   . PRO A 1 118 ? 2.592   4.916   -24.907 1.00 92.60 118 A 1 
ATOM 915  C CA  . PRO A 1 118 ? 3.047   6.292   -24.960 1.00 93.02 118 A 1 
ATOM 916  C C   . PRO A 1 118 ? 1.916   7.253   -25.323 1.00 93.24 118 A 1 
ATOM 917  O O   . PRO A 1 118 ? 0.964   6.926   -26.032 1.00 91.09 118 A 1 
ATOM 918  C CB  . PRO A 1 118 ? 4.161   6.305   -26.001 1.00 91.76 118 A 1 
ATOM 919  C CG  . PRO A 1 118 ? 3.716   5.228   -26.986 1.00 89.61 118 A 1 
ATOM 920  C CD  . PRO A 1 118 ? 3.060   4.191   -26.079 1.00 91.64 118 A 1 
ATOM 921  N N   . LEU A 1 119 ? 2.069   8.509   -24.893 1.00 93.67 119 A 1 
ATOM 922  C CA  . LEU A 1 119 ? 1.314   9.635   -25.433 1.00 93.99 119 A 1 
ATOM 923  C C   . LEU A 1 119 ? 2.056   10.304  -26.598 1.00 94.66 119 A 1 
ATOM 924  O O   . LEU A 1 119 ? 1.427   10.894  -27.471 1.00 91.98 119 A 1 
ATOM 925  C CB  . LEU A 1 119 ? 1.022   10.605  -24.284 1.00 92.18 119 A 1 
ATOM 926  C CG  . LEU A 1 119 ? -0.000  11.712  -24.632 1.00 89.49 119 A 1 
ATOM 927  C CD1 . LEU A 1 119 ? -1.368  11.155  -25.030 1.00 85.68 119 A 1 
ATOM 928  C CD2 . LEU A 1 119 ? -0.209  12.585  -23.395 1.00 85.80 119 A 1 
ATOM 929  N N   . VAL A 1 120 ? 3.396   10.173  -26.616 1.00 94.04 120 A 1 
ATOM 930  C CA  . VAL A 1 120 ? 4.288   10.676  -27.665 1.00 94.88 120 A 1 
ATOM 931  C C   . VAL A 1 120 ? 5.115   9.507   -28.213 1.00 95.47 120 A 1 
ATOM 932  O O   . VAL A 1 120 ? 6.170   9.194   -27.660 1.00 94.88 120 A 1 
ATOM 933  C CB  . VAL A 1 120 ? 5.190   11.818  -27.158 1.00 94.48 120 A 1 
ATOM 934  C CG1 . VAL A 1 120 ? 5.874   12.495  -28.349 1.00 90.62 120 A 1 
ATOM 935  C CG2 . VAL A 1 120 ? 4.405   12.888  -26.397 1.00 90.90 120 A 1 
ATOM 936  N N   . PRO A 1 121 ? 4.654   8.830   -29.296 1.00 95.23 121 A 1 
ATOM 937  C CA  . PRO A 1 121 ? 5.301   7.628   -29.833 1.00 94.95 121 A 1 
ATOM 938  C C   . PRO A 1 121 ? 6.776   7.809   -30.191 1.00 95.54 121 A 1 
ATOM 939  O O   . PRO A 1 121 ? 7.589   6.960   -29.840 1.00 94.89 121 A 1 
ATOM 940  C CB  . PRO A 1 121 ? 4.465   7.229   -31.052 1.00 93.99 121 A 1 
ATOM 941  C CG  . PRO A 1 121 ? 3.084   7.773   -30.726 1.00 92.47 121 A 1 
ATOM 942  C CD  . PRO A 1 121 ? 3.390   9.068   -29.976 1.00 94.58 121 A 1 
ATOM 943  N N   . ASP A 1 122 ? 7.144   8.947   -30.794 1.00 95.72 122 A 1 
ATOM 944  C CA  . ASP A 1 122 ? 8.518   9.212   -31.215 1.00 95.51 122 A 1 
ATOM 945  C C   . ASP A 1 122 ? 9.494   9.246   -30.025 1.00 96.37 122 A 1 
ATOM 946  O O   . ASP A 1 122 ? 10.588  8.679   -30.078 1.00 95.19 122 A 1 
ATOM 947  C CB  . ASP A 1 122 ? 8.583   10.562  -31.962 1.00 94.41 122 A 1 
ATOM 948  C CG  . ASP A 1 122 ? 7.640   10.647  -33.165 1.00 87.46 122 A 1 
ATOM 949  O OD1 . ASP A 1 122 ? 7.276   9.579   -33.711 1.00 79.75 122 A 1 
ATOM 950  O OD2 . ASP A 1 122 ? 7.233   11.783  -33.467 1.00 78.95 122 A 1 
ATOM 951  N N   . ILE A 1 123 ? 9.091   9.857   -28.930 1.00 96.05 123 A 1 
ATOM 952  C CA  . ILE A 1 123 ? 9.897   9.896   -27.703 1.00 96.47 123 A 1 
ATOM 953  C C   . ILE A 1 123 ? 10.004  8.497   -27.085 1.00 96.54 123 A 1 
ATOM 954  O O   . ILE A 1 123 ? 11.076  8.115   -26.618 1.00 95.62 123 A 1 
ATOM 955  C CB  . ILE A 1 123 ? 9.339   10.920  -26.687 1.00 96.45 123 A 1 
ATOM 956  C CG1 . ILE A 1 123 ? 9.315   12.335  -27.309 1.00 95.00 123 A 1 
ATOM 957  C CG2 . ILE A 1 123 ? 10.178  10.898  -25.391 1.00 94.80 123 A 1 
ATOM 958  C CD1 . ILE A 1 123 ? 8.828   13.445  -26.372 1.00 93.72 123 A 1 
ATOM 959  N N   . ALA A 1 124 ? 8.926   7.717   -27.118 1.00 96.46 124 A 1 
ATOM 960  C CA  . ALA A 1 124 ? 8.938   6.343   -26.623 1.00 95.91 124 A 1 
ATOM 961  C C   . ALA A 1 124 ? 9.875   5.446   -27.442 1.00 96.07 124 A 1 
ATOM 962  O O   . ALA A 1 124 ? 10.597  4.626   -26.872 1.00 95.32 124 A 1 
ATOM 963  C CB  . ALA A 1 124 ? 7.505   5.807   -26.646 1.00 95.34 124 A 1 
ATOM 964  N N   . GLN A 1 125 ? 9.915   5.626   -28.778 1.00 96.53 125 A 1 
ATOM 965  C CA  . GLN A 1 125 ? 10.818  4.898   -29.653 1.00 96.21 125 A 1 
ATOM 966  C C   . GLN A 1 125 ? 12.281  5.225   -29.338 1.00 96.36 125 A 1 
ATOM 967  O O   . GLN A 1 125 ? 13.076  4.307   -29.147 1.00 95.77 125 A 1 
ATOM 968  C CB  . GLN A 1 125 ? 10.454  5.180   -31.112 1.00 95.84 125 A 1 
ATOM 969  C CG  . GLN A 1 125 ? 11.240  4.276   -32.073 1.00 85.55 125 A 1 
ATOM 970  C CD  . GLN A 1 125 ? 10.811  4.455   -33.528 1.00 77.28 125 A 1 
ATOM 971  O OE1 . GLN A 1 125 ? 9.988   5.266   -33.884 1.00 68.71 125 A 1 
ATOM 972  N NE2 . GLN A 1 125 ? 11.362  3.680   -34.440 1.00 65.69 125 A 1 
ATOM 973  N N   . ILE A 1 126 ? 12.613  6.503   -29.176 1.00 96.76 126 A 1 
ATOM 974  C CA  . ILE A 1 126 ? 13.964  6.934   -28.776 1.00 96.53 126 A 1 
ATOM 975  C C   . ILE A 1 126 ? 14.325  6.370   -27.396 1.00 96.54 126 A 1 
ATOM 976  O O   . ILE A 1 126 ? 15.421  5.862   -27.222 1.00 95.71 126 A 1 
ATOM 977  C CB  . ILE A 1 126 ? 14.093  8.473   -28.829 1.00 96.36 126 A 1 
ATOM 978  C CG1 . ILE A 1 126 ? 13.981  8.962   -30.285 1.00 93.14 126 A 1 
ATOM 979  C CG2 . ILE A 1 126 ? 15.435  8.935   -28.225 1.00 93.00 126 A 1 
ATOM 980  C CD1 . ILE A 1 126 ? 13.799  10.477  -30.434 1.00 81.13 126 A 1 
ATOM 981  N N   . TYR A 1 127 ? 13.405  6.399   -26.435 1.00 96.41 127 A 1 
ATOM 982  C CA  . TYR A 1 127 ? 13.637  5.843   -25.102 1.00 95.87 127 A 1 
ATOM 983  C C   . TYR A 1 127 ? 13.986  4.346   -25.143 1.00 95.56 127 A 1 
ATOM 984  O O   . TYR A 1 127 ? 14.865  3.891   -24.403 1.00 94.70 127 A 1 
ATOM 985  C CB  . TYR A 1 127 ? 12.404  6.081   -24.228 1.00 95.14 127 A 1 
ATOM 986  C CG  . TYR A 1 127 ? 12.573  5.587   -22.805 1.00 94.47 127 A 1 
ATOM 987  C CD1 . TYR A 1 127 ? 12.149  4.290   -22.431 1.00 91.39 127 A 1 
ATOM 988  C CD2 . TYR A 1 127 ? 13.194  6.406   -21.842 1.00 91.65 127 A 1 
ATOM 989  C CE1 . TYR A 1 127 ? 12.342  3.826   -21.121 1.00 90.71 127 A 1 
ATOM 990  C CE2 . TYR A 1 127 ? 13.390  5.946   -20.527 1.00 90.20 127 A 1 
ATOM 991  C CZ  . TYR A 1 127 ? 12.959  4.656   -20.173 1.00 91.50 127 A 1 
ATOM 992  O OH  . TYR A 1 127 ? 13.164  4.210   -18.883 1.00 89.46 127 A 1 
ATOM 993  N N   . LYS A 1 128 ? 13.329  3.581   -26.018 1.00 95.43 128 A 1 
ATOM 994  C CA  . LYS A 1 128 ? 13.566  2.136   -26.181 1.00 94.66 128 A 1 
ATOM 995  C C   . LYS A 1 128 ? 14.846  1.821   -26.951 1.00 94.41 128 A 1 
ATOM 996  O O   . LYS A 1 128 ? 15.524  0.859   -26.605 1.00 93.12 128 A 1 
ATOM 997  C CB  . LYS A 1 128 ? 12.366  1.498   -26.896 1.00 93.94 128 A 1 
ATOM 998  C CG  . LYS A 1 128 ? 11.130  1.389   -25.990 1.00 90.58 128 A 1 
ATOM 999  C CD  . LYS A 1 128 ? 9.969   0.739   -26.764 1.00 86.59 128 A 1 
ATOM 1000 C CE  . LYS A 1 128 ? 8.794   0.552   -25.806 1.00 78.81 128 A 1 
ATOM 1001 N NZ  . LYS A 1 128 ? 7.682   -0.233  -26.404 1.00 72.24 128 A 1 
ATOM 1002 N N   . SER A 1 129 ? 15.159  2.589   -27.991 1.00 95.38 129 A 1 
ATOM 1003 C CA  . SER A 1 129 ? 16.277  2.301   -28.895 1.00 95.37 129 A 1 
ATOM 1004 C C   . SER A 1 129 ? 17.602  2.931   -28.458 1.00 95.70 129 A 1 
ATOM 1005 O O   . SER A 1 129 ? 18.654  2.337   -28.674 1.00 93.68 129 A 1 
ATOM 1006 C CB  . SER A 1 129 ? 15.934  2.760   -30.316 1.00 94.57 129 A 1 
ATOM 1007 O OG  . SER A 1 129 ? 15.732  4.158   -30.377 1.00 86.27 129 A 1 
ATOM 1008 N N   . ASP A 1 130 ? 17.555  4.115   -27.858 1.00 95.15 130 A 1 
ATOM 1009 C CA  . ASP A 1 130 ? 18.732  4.890   -27.475 1.00 95.62 130 A 1 
ATOM 1010 C C   . ASP A 1 130 ? 18.440  5.712   -26.207 1.00 95.53 130 A 1 
ATOM 1011 O O   . ASP A 1 130 ? 18.058  6.889   -26.240 1.00 93.75 130 A 1 
ATOM 1012 C CB  . ASP A 1 130 ? 19.191  5.745   -28.657 1.00 95.01 130 A 1 
ATOM 1013 C CG  . ASP A 1 130 ? 20.497  6.500   -28.396 1.00 94.32 130 A 1 
ATOM 1014 O OD1 . ASP A 1 130 ? 20.924  6.582   -27.221 1.00 91.08 130 A 1 
ATOM 1015 O OD2 . ASP A 1 130 ? 21.017  7.070   -29.383 1.00 89.99 130 A 1 
ATOM 1016 N N   . LYS A 1 131 ? 18.634  5.066   -25.068 1.00 95.14 131 A 1 
ATOM 1017 C CA  . LYS A 1 131 ? 18.370  5.666   -23.757 1.00 94.35 131 A 1 
ATOM 1018 C C   . LYS A 1 131 ? 19.299  6.847   -23.456 1.00 95.58 131 A 1 
ATOM 1019 O O   . LYS A 1 131 ? 18.916  7.758   -22.724 1.00 94.74 131 A 1 
ATOM 1020 C CB  . LYS A 1 131 ? 18.459  4.562   -22.690 1.00 91.51 131 A 1 
ATOM 1021 C CG  . LYS A 1 131 ? 17.829  4.993   -21.356 1.00 81.48 131 A 1 
ATOM 1022 C CD  . LYS A 1 131 ? 17.713  3.801   -20.399 1.00 74.74 131 A 1 
ATOM 1023 C CE  . LYS A 1 131 ? 16.977  4.208   -19.127 1.00 67.99 131 A 1 
ATOM 1024 N NZ  . LYS A 1 131 ? 16.726  3.059   -18.225 1.00 60.42 131 A 1 
ATOM 1025 N N   . GLU A 1 132 ? 20.517  6.856   -24.036 1.00 95.02 132 A 1 
ATOM 1026 C CA  . GLU A 1 132 ? 21.460  7.955   -23.846 1.00 95.33 132 A 1 
ATOM 1027 C C   . GLU A 1 132 ? 21.003  9.204   -24.616 1.00 96.13 132 A 1 
ATOM 1028 O O   . GLU A 1 132 ? 20.935  10.292  -24.044 1.00 95.56 132 A 1 
ATOM 1029 C CB  . GLU A 1 132 ? 22.859  7.485   -24.259 1.00 94.81 132 A 1 
ATOM 1030 C CG  . GLU A 1 132 ? 23.933  8.450   -23.743 1.00 81.05 132 A 1 
ATOM 1031 C CD  . GLU A 1 132 ? 25.357  7.976   -24.022 1.00 69.33 132 A 1 
ATOM 1032 O OE1 . GLU A 1 132 ? 26.264  8.586   -23.426 1.00 60.99 132 A 1 
ATOM 1033 O OE2 . GLU A 1 132 ? 25.531  7.024   -24.814 1.00 62.32 132 A 1 
ATOM 1034 N N   . LYS A 1 133 ? 20.561  9.030   -25.871 1.00 96.49 133 A 1 
ATOM 1035 C CA  . LYS A 1 133 ? 19.944  10.090  -26.668 1.00 96.93 133 A 1 
ATOM 1036 C C   . LYS A 1 133 ? 18.686  10.640  -26.001 1.00 97.12 133 A 1 
ATOM 1037 O O   . LYS A 1 133 ? 18.511  11.867  -25.949 1.00 96.56 133 A 1 
ATOM 1038 C CB  . LYS A 1 133 ? 19.647  9.540   -28.069 1.00 96.84 133 A 1 
ATOM 1039 C CG  . LYS A 1 133 ? 19.094  10.604  -29.029 1.00 93.95 133 A 1 
ATOM 1040 C CD  . LYS A 1 133 ? 18.888  9.976   -30.402 1.00 91.65 133 A 1 
ATOM 1041 C CE  . LYS A 1 133 ? 18.314  10.985  -31.399 1.00 84.33 133 A 1 
ATOM 1042 N NZ  . LYS A 1 133 ? 18.076  10.351  -32.715 1.00 76.82 133 A 1 
ATOM 1043 N N   . TYR A 1 134 ? 17.837  9.767   -25.457 1.00 96.62 134 A 1 
ATOM 1044 C CA  . TYR A 1 134 ? 16.677  10.183  -24.673 1.00 96.77 134 A 1 
ATOM 1045 C C   . TYR A 1 134 ? 17.079  11.076  -23.495 1.00 97.09 134 A 1 
ATOM 1046 O O   . TYR A 1 134 ? 16.557  12.180  -23.352 1.00 96.79 134 A 1 
ATOM 1047 C CB  . TYR A 1 134 ? 15.908  8.955   -24.174 1.00 96.32 134 A 1 
ATOM 1048 C CG  . TYR A 1 134 ? 14.865  9.289   -23.134 1.00 96.06 134 A 1 
ATOM 1049 C CD1 . TYR A 1 134 ? 15.160  9.164   -21.755 1.00 93.72 134 A 1 
ATOM 1050 C CD2 . TYR A 1 134 ? 13.617  9.794   -23.528 1.00 93.98 134 A 1 
ATOM 1051 C CE1 . TYR A 1 134 ? 14.213  9.530   -20.788 1.00 93.24 134 A 1 
ATOM 1052 C CE2 . TYR A 1 134 ? 12.664  10.166  -22.574 1.00 92.75 134 A 1 
ATOM 1053 C CZ  . TYR A 1 134 ? 12.966  10.035  -21.196 1.00 93.61 134 A 1 
ATOM 1054 O OH  . TYR A 1 134 ? 12.042  10.397  -20.262 1.00 91.75 134 A 1 
ATOM 1055 N N   . ASN A 1 135 ? 18.037  10.627  -22.686 1.00 96.83 135 A 1 
ATOM 1056 C CA  . ASN A 1 135 ? 18.498  11.377  -21.521 1.00 96.41 135 A 1 
ATOM 1057 C C   . ASN A 1 135 ? 19.111  12.730  -21.913 1.00 96.76 135 A 1 
ATOM 1058 O O   . ASN A 1 135 ? 18.882  13.715  -21.223 1.00 96.50 135 A 1 
ATOM 1059 C CB  . ASN A 1 135 ? 19.516  10.527  -20.745 1.00 95.44 135 A 1 
ATOM 1060 C CG  . ASN A 1 135 ? 18.872  9.415   -19.933 1.00 92.87 135 A 1 
ATOM 1061 O OD1 . ASN A 1 135 ? 17.754  9.504   -19.460 1.00 86.74 135 A 1 
ATOM 1062 N ND2 . ASN A 1 135 ? 19.597  8.352   -19.689 1.00 85.23 135 A 1 
ATOM 1063 N N   . ARG A 1 136 ? 19.849  12.794  -23.031 1.00 96.84 136 A 1 
ATOM 1064 C CA  . ARG A 1 136 ? 20.399  14.045  -23.554 1.00 97.05 136 A 1 
ATOM 1065 C C   . ARG A 1 136 ? 19.290  15.026  -23.924 1.00 97.22 136 A 1 
ATOM 1066 O O   . ARG A 1 136 ? 19.291  16.144  -23.416 1.00 96.75 136 A 1 
ATOM 1067 C CB  . ARG A 1 136 ? 21.337  13.748  -24.732 1.00 96.63 136 A 1 
ATOM 1068 C CG  . ARG A 1 136 ? 22.061  15.019  -25.195 1.00 88.00 136 A 1 
ATOM 1069 C CD  . ARG A 1 136 ? 23.030  14.729  -26.353 1.00 86.57 136 A 1 
ATOM 1070 N NE  . ARG A 1 136 ? 22.304  14.279  -27.556 1.00 77.54 136 A 1 
ATOM 1071 C CZ  . ARG A 1 136 ? 22.803  13.572  -28.546 1.00 70.68 136 A 1 
ATOM 1072 N NH1 . ARG A 1 136 ? 24.061  13.220  -28.584 1.00 61.66 136 A 1 
ATOM 1073 N NH2 . ARG A 1 136 ? 22.038  13.211  -29.534 1.00 62.17 136 A 1 
ATOM 1074 N N   . HIS A 1 137 ? 18.309  14.603  -24.723 1.00 97.16 137 A 1 
ATOM 1075 C CA  . HIS A 1 137 ? 17.179  15.457  -25.097 1.00 97.06 137 A 1 
ATOM 1076 C C   . HIS A 1 137 ? 16.354  15.903  -23.881 1.00 97.31 137 A 1 
ATOM 1077 O O   . HIS A 1 137 ? 15.959  17.066  -23.794 1.00 96.77 137 A 1 
ATOM 1078 C CB  . HIS A 1 137 ? 16.275  14.718  -26.087 1.00 96.56 137 A 1 
ATOM 1079 C CG  . HIS A 1 137 ? 16.838  14.471  -27.452 1.00 93.91 137 A 1 
ATOM 1080 N ND1 . HIS A 1 137 ? 16.185  13.765  -28.443 1.00 80.78 137 A 1 
ATOM 1081 C CD2 . HIS A 1 137 ? 18.013  14.920  -28.011 1.00 81.17 137 A 1 
ATOM 1082 C CE1 . HIS A 1 137 ? 16.935  13.794  -29.556 1.00 83.53 137 A 1 
ATOM 1083 N NE2 . HIS A 1 137 ? 18.055  14.484  -29.326 1.00 84.63 137 A 1 
ATOM 1084 N N   . ALA A 1 138 ? 16.118  15.013  -22.923 1.00 97.25 138 A 1 
ATOM 1085 C CA  . ALA A 1 138 ? 15.390  15.350  -21.703 1.00 97.18 138 A 1 
ATOM 1086 C C   . ALA A 1 138 ? 16.138  16.395  -20.856 1.00 97.23 138 A 1 
ATOM 1087 O O   . ALA A 1 138 ? 15.511  17.332  -20.358 1.00 96.73 138 A 1 
ATOM 1088 C CB  . ALA A 1 138 ? 15.105  14.059  -20.927 1.00 96.77 138 A 1 
ATOM 1089 N N   . ARG A 1 139 ? 17.476  16.299  -20.751 1.00 97.05 139 A 1 
ATOM 1090 C CA  . ARG A 1 139 ? 18.313  17.307  -20.074 1.00 96.89 139 A 1 
ATOM 1091 C C   . ARG A 1 139 ? 18.298  18.645  -20.813 1.00 96.91 139 A 1 
ATOM 1092 O O   . ARG A 1 139 ? 18.099  19.668  -20.175 1.00 96.59 139 A 1 
ATOM 1093 C CB  . ARG A 1 139 ? 19.759  16.816  -19.937 1.00 96.24 139 A 1 
ATOM 1094 C CG  . ARG A 1 139 ? 19.916  15.723  -18.865 1.00 85.15 139 A 1 
ATOM 1095 C CD  . ARG A 1 139 ? 21.363  15.194  -18.874 1.00 83.18 139 A 1 
ATOM 1096 N NE  . ARG A 1 139 ? 21.504  13.945  -18.118 1.00 73.51 139 A 1 
ATOM 1097 C CZ  . ARG A 1 139 ? 22.398  13.003  -18.340 1.00 65.93 139 A 1 
ATOM 1098 N NH1 . ARG A 1 139 ? 23.321  13.122  -19.269 1.00 58.22 139 A 1 
ATOM 1099 N NH2 . ARG A 1 139 ? 22.389  11.906  -17.635 1.00 59.00 139 A 1 
ATOM 1100 N N   . GLU A 1 140 ? 18.445  18.639  -22.144 1.00 97.25 140 A 1 
ATOM 1101 C CA  . GLU A 1 140 ? 18.400  19.849  -22.963 1.00 97.18 140 A 1 
ATOM 1102 C C   . GLU A 1 140 ? 17.060  20.583  -22.812 1.00 97.00 140 A 1 
ATOM 1103 O O   . GLU A 1 140 ? 17.026  21.802  -22.629 1.00 96.19 140 A 1 
ATOM 1104 C CB  . GLU A 1 140 ? 18.611  19.485  -24.442 1.00 96.63 140 A 1 
ATOM 1105 C CG  . GLU A 1 140 ? 20.061  19.118  -24.796 1.00 84.68 140 A 1 
ATOM 1106 C CD  . GLU A 1 140 ? 20.191  18.501  -26.203 1.00 81.79 140 A 1 
ATOM 1107 O OE1 . GLU A 1 140 ? 21.297  18.000  -26.526 1.00 75.79 140 A 1 
ATOM 1108 O OE2 . GLU A 1 140 ? 19.184  18.476  -26.948 1.00 77.98 140 A 1 
ATOM 1109 N N   . TRP A 1 141 ? 15.951  19.857  -22.846 1.00 97.29 141 A 1 
ATOM 1110 C CA  . TRP A 1 141 ? 14.630  20.448  -22.628 1.00 97.11 141 A 1 
ATOM 1111 C C   . TRP A 1 141 ? 14.450  20.962  -21.207 1.00 97.29 141 A 1 
ATOM 1112 O O   . TRP A 1 141 ? 13.862  22.022  -21.018 1.00 95.92 141 A 1 
ATOM 1113 C CB  . TRP A 1 141 ? 13.531  19.433  -22.964 1.00 96.74 141 A 1 
ATOM 1114 C CG  . TRP A 1 141 ? 13.197  19.305  -24.410 1.00 96.33 141 A 1 
ATOM 1115 C CD1 . TRP A 1 141 ? 14.079  19.213  -25.439 1.00 93.17 141 A 1 
ATOM 1116 C CD2 . TRP A 1 141 ? 11.864  19.240  -25.013 1.00 94.88 141 A 1 
ATOM 1117 N NE1 . TRP A 1 141 ? 13.384  19.092  -26.631 1.00 92.61 141 A 1 
ATOM 1118 C CE2 . TRP A 1 141 ? 12.027  19.101  -26.417 1.00 94.33 141 A 1 
ATOM 1119 C CE3 . TRP A 1 141 ? 10.551  19.275  -24.484 1.00 93.75 141 A 1 
ATOM 1120 C CZ2 . TRP A 1 141 ? 10.923  19.003  -27.275 1.00 93.05 141 A 1 
ATOM 1121 C CZ3 . TRP A 1 141 ? 9.451   19.179  -25.353 1.00 91.48 141 A 1 
ATOM 1122 C CH2 . TRP A 1 141 ? 9.640   19.047  -26.732 1.00 91.53 141 A 1 
ATOM 1123 N N   . THR A 1 142 ? 14.985  20.251  -20.210 1.00 96.71 142 A 1 
ATOM 1124 C CA  . THR A 1 142 ? 14.965  20.690  -18.817 1.00 96.66 142 A 1 
ATOM 1125 C C   . THR A 1 142 ? 15.712  22.015  -18.662 1.00 96.54 142 A 1 
ATOM 1126 O O   . THR A 1 142 ? 15.130  22.970  -18.167 1.00 95.30 142 A 1 
ATOM 1127 C CB  . THR A 1 142 ? 15.527  19.621  -17.875 1.00 96.23 142 A 1 
ATOM 1128 O OG1 . THR A 1 142 ? 14.774  18.437  -18.013 1.00 92.36 142 A 1 
ATOM 1129 C CG2 . THR A 1 142 ? 15.445  20.025  -16.408 1.00 92.41 142 A 1 
ATOM 1130 N N   . GLN A 1 143 ? 16.928  22.111  -19.189 1.00 96.23 143 A 1 
ATOM 1131 C CA  . GLN A 1 143 ? 17.707  23.354  -19.177 1.00 95.72 143 A 1 
ATOM 1132 C C   . GLN A 1 143 ? 17.011  24.505  -19.907 1.00 95.67 143 A 1 
ATOM 1133 O O   . GLN A 1 143 ? 17.054  25.647  -19.468 1.00 94.52 143 A 1 
ATOM 1134 C CB  . GLN A 1 143 ? 19.076  23.104  -19.816 1.00 95.11 143 A 1 
ATOM 1135 C CG  . GLN A 1 143 ? 19.996  22.283  -18.898 1.00 86.04 143 A 1 
ATOM 1136 C CD  . GLN A 1 143 ? 21.341  21.958  -19.551 1.00 79.92 143 A 1 
ATOM 1137 O OE1 . GLN A 1 143 ? 21.548  22.075  -20.750 1.00 71.63 143 A 1 
ATOM 1138 N NE2 . GLN A 1 143 ? 22.312  21.524  -18.783 1.00 68.29 143 A 1 
ATOM 1139 N N   . LYS A 1 144 ? 16.347  24.222  -21.027 1.00 95.03 144 A 1 
ATOM 1140 C CA  . LYS A 1 144 ? 15.719  25.248  -21.864 1.00 94.91 144 A 1 
ATOM 1141 C C   . LYS A 1 144 ? 14.383  25.767  -21.327 1.00 94.80 144 A 1 
ATOM 1142 O O   . LYS A 1 144 ? 14.028  26.916  -21.589 1.00 93.13 144 A 1 
ATOM 1143 C CB  . LYS A 1 144 ? 15.583  24.693  -23.286 1.00 94.44 144 A 1 
ATOM 1144 C CG  . LYS A 1 144 ? 15.043  25.735  -24.266 1.00 88.38 144 A 1 
ATOM 1145 C CD  . LYS A 1 144 ? 15.072  25.182  -25.696 1.00 86.28 144 A 1 
ATOM 1146 C CE  . LYS A 1 144 ? 14.553  26.247  -26.648 1.00 77.69 144 A 1 
ATOM 1147 N NZ  . LYS A 1 144 ? 14.633  25.781  -28.057 1.00 69.71 144 A 1 
ATOM 1148 N N   . TYR A 1 145 ? 13.600  24.899  -20.671 1.00 95.13 145 A 1 
ATOM 1149 C CA  . TYR A 1 145 ? 12.208  25.204  -20.330 1.00 95.12 145 A 1 
ATOM 1150 C C   . TYR A 1 145 ? 11.885  25.157  -18.834 1.00 94.98 145 A 1 
ATOM 1151 O O   . TYR A 1 145 ? 10.847  25.700  -18.449 1.00 91.98 145 A 1 
ATOM 1152 C CB  . TYR A 1 145 ? 11.281  24.247  -21.087 1.00 94.78 145 A 1 
ATOM 1153 C CG  . TYR A 1 145 ? 11.378  24.300  -22.596 1.00 95.30 145 A 1 
ATOM 1154 C CD1 . TYR A 1 145 ? 11.016  25.468  -23.298 1.00 91.57 145 A 1 
ATOM 1155 C CD2 . TYR A 1 145 ? 11.812  23.171  -23.322 1.00 91.91 145 A 1 
ATOM 1156 C CE1 . TYR A 1 145 ? 11.076  25.514  -24.696 1.00 91.10 145 A 1 
ATOM 1157 C CE2 . TYR A 1 145 ? 11.876  23.203  -24.720 1.00 91.12 145 A 1 
ATOM 1158 C CZ  . TYR A 1 145 ? 11.506  24.374  -25.407 1.00 93.33 145 A 1 
ATOM 1159 O OH  . TYR A 1 145 ? 11.563  24.408  -26.776 1.00 91.68 145 A 1 
ATOM 1160 N N   . ALA A 1 146 ? 12.709  24.515  -18.025 1.00 93.11 146 A 1 
ATOM 1161 C CA  . ALA A 1 146 ? 12.448  24.279  -16.603 1.00 92.14 146 A 1 
ATOM 1162 C C   . ALA A 1 146 ? 13.513  24.867  -15.659 1.00 90.91 146 A 1 
ATOM 1163 O O   . ALA A 1 146 ? 13.365  24.744  -14.439 1.00 85.88 146 A 1 
ATOM 1164 C CB  . ALA A 1 146 ? 12.250  22.775  -16.395 1.00 91.79 146 A 1 
ATOM 1165 N N   . MET A 1 147 ? 14.551  25.489  -16.198 1.00 90.20 147 A 1 
ATOM 1166 C CA  . MET A 1 147 ? 15.579  26.215  -15.452 1.00 88.61 147 A 1 
ATOM 1167 C C   . MET A 1 147 ? 15.533  27.704  -15.778 1.00 80.48 147 A 1 
ATOM 1168 O O   . MET A 1 147 ? 15.119  28.063  -16.895 1.00 76.85 147 A 1 
ATOM 1169 C CB  . MET A 1 147 ? 16.979  25.634  -15.719 1.00 83.95 147 A 1 
ATOM 1170 C CG  . MET A 1 147 ? 17.129  24.192  -15.231 1.00 81.18 147 A 1 
ATOM 1171 S SD  . MET A 1 147 ? 18.801  23.512  -15.530 1.00 77.86 147 A 1 
ATOM 1172 C CE  . MET A 1 147 ? 18.656  21.928  -14.712 1.00 68.60 147 A 1 
ATOM 1173 O OXT . MET A 1 147 ? 15.940  28.495  -14.893 1.00 77.32 147 A 1 
ATOM 1174 N N   . MET B 2 1   ? 14.335  -4.547  12.956  1.00 87.19 1   B 1 
ATOM 1175 C CA  . MET B 2 1   ? 13.990  -3.154  13.310  1.00 89.95 1   B 1 
ATOM 1176 C C   . MET B 2 1   ? 12.609  -2.836  12.762  1.00 88.14 1   B 1 
ATOM 1177 O O   . MET B 2 1   ? 12.129  -3.545  11.899  1.00 85.45 1   B 1 
ATOM 1178 C CB  . MET B 2 1   ? 15.040  -2.167  12.798  1.00 87.89 1   B 1 
ATOM 1179 C CG  . MET B 2 1   ? 15.124  -2.076  11.273  1.00 86.24 1   B 1 
ATOM 1180 S SD  . MET B 2 1   ? 16.345  -0.875  10.682  1.00 87.83 1   B 1 
ATOM 1181 C CE  . MET B 2 1   ? 16.117  -1.047  8.903   1.00 81.28 1   B 1 
ATOM 1182 N N   . GLN B 2 2   ? 11.962  -1.790  13.250  1.00 87.75 2   B 1 
ATOM 1183 C CA  . GLN B 2 2   ? 10.715  -1.326  12.660  1.00 87.08 2   B 1 
ATOM 1184 C C   . GLN B 2 2   ? 10.961  -0.224  11.649  1.00 86.97 2   B 1 
ATOM 1185 O O   . GLN B 2 2   ? 11.718  0.712   11.915  1.00 85.44 2   B 1 
ATOM 1186 C CB  . GLN B 2 2   ? 9.731   -0.861  13.730  1.00 83.49 2   B 1 
ATOM 1187 C CG  . GLN B 2 2   ? 8.922   -2.048  14.239  1.00 76.01 2   B 1 
ATOM 1188 C CD  . GLN B 2 2   ? 7.682   -1.605  14.985  1.00 73.86 2   B 1 
ATOM 1189 O OE1 . GLN B 2 2   ? 7.551   -0.487  15.468  1.00 66.49 2   B 1 
ATOM 1190 N NE2 . GLN B 2 2   ? 6.696   -2.455  15.089  1.00 62.87 2   B 1 
ATOM 1191 N N   . ILE B 2 3   ? 10.261  -0.312  10.528  1.00 89.09 3   B 1 
ATOM 1192 C CA  . ILE B 2 3   ? 10.110  0.769   9.562   1.00 90.16 3   B 1 
ATOM 1193 C C   . ILE B 2 3   ? 8.628   1.023   9.307   1.00 89.39 3   B 1 
ATOM 1194 O O   . ILE B 2 3   ? 7.779   0.142   9.505   1.00 88.26 3   B 1 
ATOM 1195 C CB  . ILE B 2 3   ? 10.874  0.498   8.246   1.00 91.18 3   B 1 
ATOM 1196 C CG1 . ILE B 2 3   ? 10.339  -0.752  7.513   1.00 89.57 3   B 1 
ATOM 1197 C CG2 . ILE B 2 3   ? 12.379  0.402   8.542   1.00 88.47 3   B 1 
ATOM 1198 C CD1 . ILE B 2 3   ? 10.928  -0.943  6.113   1.00 88.60 3   B 1 
ATOM 1199 N N   . PHE B 2 4   ? 8.313   2.212   8.835   1.00 87.91 4   B 1 
ATOM 1200 C CA  . PHE B 2 4   ? 6.962   2.565   8.422   1.00 87.08 4   B 1 
ATOM 1201 C C   . PHE B 2 4   ? 6.885   2.602   6.900   1.00 87.70 4   B 1 
ATOM 1202 O O   . PHE B 2 4   ? 7.787   3.084   6.226   1.00 87.20 4   B 1 
ATOM 1203 C CB  . PHE B 2 4   ? 6.547   3.888   9.066   1.00 85.28 4   B 1 
ATOM 1204 C CG  . PHE B 2 4   ? 6.662   3.876   10.571  1.00 82.71 4   B 1 
ATOM 1205 C CD1 . PHE B 2 4   ? 5.787   3.098   11.353  1.00 73.81 4   B 1 
ATOM 1206 C CD2 . PHE B 2 4   ? 7.684   4.612   11.213  1.00 72.90 4   B 1 
ATOM 1207 C CE1 . PHE B 2 4   ? 5.921   3.046   12.743  1.00 71.47 4   B 1 
ATOM 1208 C CE2 . PHE B 2 4   ? 7.827   4.560   12.605  1.00 70.69 4   B 1 
ATOM 1209 C CZ  . PHE B 2 4   ? 6.943   3.776   13.381  1.00 77.47 4   B 1 
ATOM 1210 N N   . VAL B 2 5   ? 5.793   2.119   6.350   1.00 88.67 5   B 1 
ATOM 1211 C CA  . VAL B 2 5   ? 5.488   2.247   4.924   1.00 89.17 5   B 1 
ATOM 1212 C C   . VAL B 2 5   ? 4.175   2.998   4.795   1.00 87.81 5   B 1 
ATOM 1213 O O   . VAL B 2 5   ? 3.114   2.480   5.144   1.00 86.34 5   B 1 
ATOM 1214 C CB  . VAL B 2 5   ? 5.473   0.894   4.206   1.00 89.97 5   B 1 
ATOM 1215 C CG1 . VAL B 2 5   ? 5.237   1.084   2.707   1.00 85.33 5   B 1 
ATOM 1216 C CG2 . VAL B 2 5   ? 6.793   0.137   4.384   1.00 83.34 5   B 1 
ATOM 1217 N N   . LYS B 2 6   ? 4.242   4.220   4.298   1.00 84.99 6   B 1 
ATOM 1218 C CA  . LYS B 2 6   ? 3.075   5.068   4.041   1.00 83.34 6   B 1 
ATOM 1219 C C   . LYS B 2 6   ? 2.573   4.776   2.633   1.00 82.82 6   B 1 
ATOM 1220 O O   . LYS B 2 6   ? 3.242   5.067   1.652   1.00 81.89 6   B 1 
ATOM 1221 C CB  . LYS B 2 6   ? 3.466   6.539   4.289   1.00 80.15 6   B 1 
ATOM 1222 C CG  . LYS B 2 6   ? 2.273   7.505   4.453   1.00 71.50 6   B 1 
ATOM 1223 C CD  . LYS B 2 6   ? 2.781   8.924   4.816   1.00 67.18 6   B 1 
ATOM 1224 C CE  . LYS B 2 6   ? 1.683   9.946   5.116   1.00 59.30 6   B 1 
ATOM 1225 N NZ  . LYS B 2 6   ? 2.228   11.302  5.467   1.00 54.18 6   B 1 
ATOM 1226 N N   . THR B 2 7   ? 1.398   4.170   2.525   1.00 80.36 7   B 1 
ATOM 1227 C CA  . THR B 2 7   ? 0.793   3.896   1.222   1.00 77.07 7   B 1 
ATOM 1228 C C   . THR B 2 7   ? 0.321   5.191   0.577   1.00 75.27 7   B 1 
ATOM 1229 O O   . THR B 2 7   ? -0.017  6.162   1.261   1.00 72.72 7   B 1 
ATOM 1230 C CB  . THR B 2 7   ? -0.362  2.886   1.306   1.00 75.07 7   B 1 
ATOM 1231 O OG1 . THR B 2 7   ? -1.453  3.431   1.981   1.00 70.51 7   B 1 
ATOM 1232 C CG2 . THR B 2 7   ? 0.017   1.584   1.998   1.00 69.75 7   B 1 
ATOM 1233 N N   . LEU B 2 8   ? 0.155   5.181   -0.754  1.00 70.90 8   B 1 
ATOM 1234 C CA  . LEU B 2 8   ? -0.501  6.275   -1.476  1.00 68.62 8   B 1 
ATOM 1235 C C   . LEU B 2 8   ? -1.897  6.589   -0.945  1.00 68.45 8   B 1 
ATOM 1236 O O   . LEU B 2 8   ? -2.364  7.699   -1.111  1.00 65.47 8   B 1 
ATOM 1237 C CB  . LEU B 2 8   ? -0.639  5.909   -2.959  1.00 65.62 8   B 1 
ATOM 1238 C CG  . LEU B 2 8   ? 0.609   6.155   -3.806  1.00 60.81 8   B 1 
ATOM 1239 C CD1 . LEU B 2 8   ? 0.274   5.714   -5.226  1.00 55.82 8   B 1 
ATOM 1240 C CD2 . LEU B 2 8   ? 1.003   7.633   -3.831  1.00 54.02 8   B 1 
ATOM 1241 N N   . THR B 2 9   ? -2.570  5.657   -0.295  1.00 67.70 9   B 1 
ATOM 1242 C CA  . THR B 2 9   ? -3.887  5.907   0.283   1.00 66.89 9   B 1 
ATOM 1243 C C   . THR B 2 9   ? -3.837  6.527   1.688   1.00 67.22 9   B 1 
ATOM 1244 O O   . THR B 2 9   ? -4.867  6.813   2.269   1.00 64.26 9   B 1 
ATOM 1245 C CB  . THR B 2 9   ? -4.742  4.638   0.236   1.00 64.00 9   B 1 
ATOM 1246 O OG1 . THR B 2 9   ? -4.072  3.608   0.919   1.00 60.72 9   B 1 
ATOM 1247 C CG2 . THR B 2 9   ? -4.944  4.196   -1.216  1.00 58.70 9   B 1 
ATOM 1248 N N   . GLY B 2 10  ? -2.630  6.804   2.198   1.00 64.54 10  B 1 
ATOM 1249 C CA  . GLY B 2 10  ? -2.396  7.434   3.502   1.00 64.68 10  B 1 
ATOM 1250 C C   . GLY B 2 10  ? -2.322  6.453   4.658   1.00 67.52 10  B 1 
ATOM 1251 O O   . GLY B 2 10  ? -2.030  6.852   5.776   1.00 65.59 10  B 1 
ATOM 1252 N N   . LYS B 2 11  ? -2.553  5.167   4.378   1.00 71.84 11  B 1 
ATOM 1253 C CA  . LYS B 2 11  ? -2.405  4.121   5.387   1.00 74.71 11  B 1 
ATOM 1254 C C   . LYS B 2 11  ? -0.924  3.931   5.705   1.00 76.82 11  B 1 
ATOM 1255 O O   . LYS B 2 11  ? -0.150  3.633   4.806   1.00 76.95 11  B 1 
ATOM 1256 C CB  . LYS B 2 11  ? -3.057  2.832   4.874   1.00 72.05 11  B 1 
ATOM 1257 C CG  . LYS B 2 11  ? -3.065  1.753   5.955   1.00 65.69 11  B 1 
ATOM 1258 C CD  . LYS B 2 11  ? -3.660  0.460   5.419   1.00 63.71 11  B 1 
ATOM 1259 C CE  . LYS B 2 11  ? -3.731  -0.545  6.567   1.00 56.32 11  B 1 
ATOM 1260 N NZ  . LYS B 2 11  ? -4.205  -1.856  6.098   1.00 52.88 11  B 1 
ATOM 1261 N N   . THR B 2 12  ? -0.561  4.035   6.969   1.00 80.38 12  B 1 
ATOM 1262 C CA  . THR B 2 12  ? 0.781   3.676   7.440   1.00 81.00 12  B 1 
ATOM 1263 C C   . THR B 2 12  ? 0.778   2.219   7.888   1.00 81.90 12  B 1 
ATOM 1264 O O   . THR B 2 12  ? -0.072  1.805   8.669   1.00 81.10 12  B 1 
ATOM 1265 C CB  . THR B 2 12  ? 1.254   4.613   8.551   1.00 78.77 12  B 1 
ATOM 1266 O OG1 . THR B 2 12  ? 1.153   5.940   8.111   1.00 73.39 12  B 1 
ATOM 1267 C CG2 . THR B 2 12  ? 2.718   4.370   8.905   1.00 72.30 12  B 1 
ATOM 1268 N N   . ILE B 2 13  ? 1.707   1.449   7.368   1.00 84.08 13  B 1 
ATOM 1269 C CA  . ILE B 2 13  ? 1.955   0.067   7.750   1.00 83.92 13  B 1 
ATOM 1270 C C   . ILE B 2 13  ? 3.304   -0.021  8.437   1.00 85.53 13  B 1 
ATOM 1271 O O   . ILE B 2 13  ? 4.305   0.425   7.886   1.00 85.38 13  B 1 
ATOM 1272 C CB  . ILE B 2 13  ? 1.888   -0.921  6.563   1.00 82.15 13  B 1 
ATOM 1273 C CG1 . ILE B 2 13  ? 1.966   -0.269  5.158   1.00 76.63 13  B 1 
ATOM 1274 C CG2 . ILE B 2 13  ? 0.606   -1.735  6.719   1.00 74.43 13  B 1 
ATOM 1275 C CD1 . ILE B 2 13  ? 2.072   -1.292  4.017   1.00 70.98 13  B 1 
ATOM 1276 N N   . THR B 2 14  ? 3.335   -0.634  9.592   1.00 86.33 14  B 1 
ATOM 1277 C CA  . THR B 2 14  ? 4.567   -0.918  10.318  1.00 86.16 14  B 1 
ATOM 1278 C C   . THR B 2 14  ? 5.105   -2.272  9.870   1.00 86.88 14  B 1 
ATOM 1279 O O   . THR B 2 14  ? 4.372   -3.263  9.905   1.00 85.91 14  B 1 
ATOM 1280 C CB  . THR B 2 14  ? 4.296   -0.914  11.828  1.00 83.67 14  B 1 
ATOM 1281 O OG1 . THR B 2 14  ? 3.522   0.213   12.180  1.00 76.26 14  B 1 
ATOM 1282 C CG2 . THR B 2 14  ? 5.598   -0.846  12.608  1.00 73.35 14  B 1 
ATOM 1283 N N   . LEU B 2 15  ? 6.363   -2.337  9.427   1.00 88.05 15  B 1 
ATOM 1284 C CA  . LEU B 2 15  ? 7.024   -3.588  9.063   1.00 89.15 15  B 1 
ATOM 1285 C C   . LEU B 2 15  ? 8.154   -3.882  10.034  1.00 89.87 15  B 1 
ATOM 1286 O O   . LEU B 2 15  ? 8.894   -2.981  10.422  1.00 89.08 15  B 1 
ATOM 1287 C CB  . LEU B 2 15  ? 7.561   -3.524  7.628   1.00 89.42 15  B 1 
ATOM 1288 C CG  . LEU B 2 15  ? 6.498   -3.369  6.533   1.00 87.76 15  B 1 
ATOM 1289 C CD1 . LEU B 2 15  ? 7.202   -3.272  5.189   1.00 78.83 15  B 1 
ATOM 1290 C CD2 . LEU B 2 15  ? 5.534   -4.554  6.473   1.00 78.81 15  B 1 
ATOM 1291 N N   . GLU B 2 16  ? 8.286   -5.154  10.393  1.00 88.31 16  B 1 
ATOM 1292 C CA  . GLU B 2 16  ? 9.464   -5.670  11.072  1.00 88.67 16  B 1 
ATOM 1293 C C   . GLU B 2 16  ? 10.434  -6.164  10.009  1.00 90.06 16  B 1 
ATOM 1294 O O   . GLU B 2 16  ? 10.078  -7.010  9.178   1.00 89.02 16  B 1 
ATOM 1295 C CB  . GLU B 2 16  ? 9.061   -6.788  12.048  1.00 86.41 16  B 1 
ATOM 1296 C CG  . GLU B 2 16  ? 10.095  -6.954  13.176  1.00 76.03 16  B 1 
ATOM 1297 C CD  . GLU B 2 16  ? 10.117  -5.714  14.096  1.00 69.82 16  B 1 
ATOM 1298 O OE1 . GLU B 2 16  ? 11.152  -5.461  14.736  1.00 62.37 16  B 1 
ATOM 1299 O OE2 . GLU B 2 16  ? 9.084   -5.009  14.159  1.00 61.49 16  B 1 
ATOM 1300 N N   . VAL B 2 17  ? 11.631  -5.570  9.975   1.00 89.97 17  B 1 
ATOM 1301 C CA  . VAL B 2 17  ? 12.653  -5.798  8.960   1.00 91.51 17  B 1 
ATOM 1302 C C   . VAL B 2 17  ? 14.041  -5.758  9.602   1.00 92.05 17  B 1 
ATOM 1303 O O   . VAL B 2 17  ? 14.225  -5.147  10.657  1.00 91.54 17  B 1 
ATOM 1304 C CB  . VAL B 2 17  ? 12.586  -4.756  7.828   1.00 92.34 17  B 1 
ATOM 1305 C CG1 . VAL B 2 17  ? 11.258  -4.806  7.068   1.00 87.25 17  B 1 
ATOM 1306 C CG2 . VAL B 2 17  ? 12.809  -3.321  8.325   1.00 86.03 17  B 1 
ATOM 1307 N N   . GLU B 2 18  ? 15.007  -6.380  8.929   1.00 90.30 18  B 1 
ATOM 1308 C CA  . GLU B 2 18  ? 16.412  -6.241  9.274   1.00 90.74 18  B 1 
ATOM 1309 C C   . GLU B 2 18  ? 17.109  -5.311  8.268   1.00 91.67 18  B 1 
ATOM 1310 O O   . GLU B 2 18  ? 16.684  -5.222  7.116   1.00 90.97 18  B 1 
ATOM 1311 C CB  . GLU B 2 18  ? 17.077  -7.623  9.339   1.00 89.24 18  B 1 
ATOM 1312 C CG  . GLU B 2 18  ? 16.582  -8.475  10.529  1.00 81.29 18  B 1 
ATOM 1313 C CD  . GLU B 2 18  ? 16.740  -7.740  11.875  1.00 75.25 18  B 1 
ATOM 1314 O OE1 . GLU B 2 18  ? 15.845  -7.888  12.737  1.00 66.21 18  B 1 
ATOM 1315 O OE2 . GLU B 2 18  ? 17.709  -6.951  12.009  1.00 65.51 18  B 1 
ATOM 1316 N N   . PRO B 2 19  ? 18.194  -4.609  8.661   1.00 91.09 19  B 1 
ATOM 1317 C CA  . PRO B 2 19  ? 18.957  -3.776  7.737   1.00 90.97 19  B 1 
ATOM 1318 C C   . PRO B 2 19  ? 19.462  -4.532  6.498   1.00 91.79 19  B 1 
ATOM 1319 O O   . PRO B 2 19  ? 19.604  -3.937  5.434   1.00 90.26 19  B 1 
ATOM 1320 C CB  . PRO B 2 19  ? 20.130  -3.233  8.565   1.00 89.90 19  B 1 
ATOM 1321 C CG  . PRO B 2 19  ? 19.608  -3.276  10.001  1.00 86.35 19  B 1 
ATOM 1322 C CD  . PRO B 2 19  ? 18.727  -4.521  10.010  1.00 89.00 19  B 1 
ATOM 1323 N N   . SER B 2 20  ? 19.716  -5.840  6.638   1.00 91.21 20  B 1 
ATOM 1324 C CA  . SER B 2 20  ? 20.137  -6.751  5.578   1.00 91.48 20  B 1 
ATOM 1325 C C   . SER B 2 20  ? 19.005  -7.221  4.659   1.00 92.32 20  B 1 
ATOM 1326 O O   . SER B 2 20  ? 19.289  -7.859  3.646   1.00 90.32 20  B 1 
ATOM 1327 C CB  . SER B 2 20  ? 20.811  -7.973  6.208   1.00 90.30 20  B 1 
ATOM 1328 O OG  . SER B 2 20  ? 19.944  -8.557  7.166   1.00 82.55 20  B 1 
ATOM 1329 N N   . ASP B 2 21  ? 17.729  -6.945  4.982   1.00 92.66 21  B 1 
ATOM 1330 C CA  . ASP B 2 21  ? 16.609  -7.317  4.121   1.00 92.70 21  B 1 
ATOM 1331 C C   . ASP B 2 21  ? 16.716  -6.607  2.766   1.00 93.36 21  B 1 
ATOM 1332 O O   . ASP B 2 21  ? 16.924  -5.390  2.695   1.00 92.94 21  B 1 
ATOM 1333 C CB  . ASP B 2 21  ? 15.254  -6.978  4.758   1.00 92.35 21  B 1 
ATOM 1334 C CG  . ASP B 2 21  ? 14.735  -7.970  5.796   1.00 89.96 21  B 1 
ATOM 1335 O OD1 . ASP B 2 21  ? 15.061  -9.169  5.731   1.00 82.87 21  B 1 
ATOM 1336 O OD2 . ASP B 2 21  ? 13.840  -7.565  6.578   1.00 81.98 21  B 1 
ATOM 1337 N N   . THR B 2 22  ? 16.518  -7.362  1.687   1.00 94.13 22  B 1 
ATOM 1338 C CA  . THR B 2 22  ? 16.390  -6.791  0.350   1.00 94.34 22  B 1 
ATOM 1339 C C   . THR B 2 22  ? 15.064  -6.042  0.204   1.00 94.45 22  B 1 
ATOM 1340 O O   . THR B 2 22  ? 14.082  -6.319  0.898   1.00 93.96 22  B 1 
ATOM 1341 C CB  . THR B 2 22  ? 16.529  -7.848  -0.752  1.00 93.59 22  B 1 
ATOM 1342 O OG1 . THR B 2 22  ? 15.493  -8.796  -0.656  1.00 87.58 22  B 1 
ATOM 1343 C CG2 . THR B 2 22  ? 17.859  -8.587  -0.698  1.00 86.92 22  B 1 
ATOM 1344 N N   . ILE B 2 23  ? 15.008  -5.116  -0.739  1.00 94.02 23  B 1 
ATOM 1345 C CA  . ILE B 2 23  ? 13.759  -4.428  -1.083  1.00 93.66 23  B 1 
ATOM 1346 C C   . ILE B 2 23  ? 12.688  -5.408  -1.558  1.00 93.81 23  B 1 
ATOM 1347 O O   . ILE B 2 23  ? 11.513  -5.236  -1.229  1.00 93.80 23  B 1 
ATOM 1348 C CB  . ILE B 2 23  ? 14.036  -3.315  -2.114  1.00 93.10 23  B 1 
ATOM 1349 C CG1 . ILE B 2 23  ? 15.019  -2.250  -1.579  1.00 90.80 23  B 1 
ATOM 1350 C CG2 . ILE B 2 23  ? 12.744  -2.648  -2.604  1.00 91.27 23  B 1 
ATOM 1351 C CD1 . ILE B 2 23  ? 14.635  -1.601  -0.235  1.00 87.39 23  B 1 
ATOM 1352 N N   . GLU B 2 24  ? 13.085  -6.475  -2.247  1.00 93.32 24  B 1 
ATOM 1353 C CA  . GLU B 2 24  ? 12.197  -7.563  -2.632  1.00 92.68 24  B 1 
ATOM 1354 C C   . GLU B 2 24  ? 11.574  -8.251  -1.402  1.00 92.77 24  B 1 
ATOM 1355 O O   . GLU B 2 24  ? 10.353  -8.412  -1.333  1.00 91.99 24  B 1 
ATOM 1356 C CB  . GLU B 2 24  ? 12.980  -8.555  -3.498  1.00 91.31 24  B 1 
ATOM 1357 C CG  . GLU B 2 24  ? 12.059  -9.596  -4.140  1.00 79.28 24  B 1 
ATOM 1358 C CD  . GLU B 2 24  ? 12.798  -10.539 -5.097  1.00 72.27 24  B 1 
ATOM 1359 O OE1 . GLU B 2 24  ? 12.097  -11.292 -5.806  1.00 64.43 24  B 1 
ATOM 1360 O OE2 . GLU B 2 24  ? 14.044  -10.508 -5.120  1.00 64.07 24  B 1 
ATOM 1361 N N   . ASN B 2 25  ? 12.370  -8.530  -0.364  1.00 93.41 25  B 1 
ATOM 1362 C CA  . ASN B 2 25  ? 11.869  -9.080  0.891   1.00 93.26 25  B 1 
ATOM 1363 C C   . ASN B 2 25  ? 10.905  -8.111  1.589   1.00 93.28 25  B 1 
ATOM 1364 O O   . ASN B 2 25  ? 9.865   -8.523  2.120   1.00 92.59 25  B 1 
ATOM 1365 C CB  . ASN B 2 25  ? 13.042  -9.421  1.823   1.00 92.75 25  B 1 
ATOM 1366 C CG  . ASN B 2 25  ? 13.813  -10.661 1.395   1.00 84.70 25  B 1 
ATOM 1367 O OD1 . ASN B 2 25  ? 13.389  -11.419 0.553   1.00 74.09 25  B 1 
ATOM 1368 N ND2 . ASN B 2 25  ? 14.957  -10.899 2.011   1.00 72.89 25  B 1 
ATOM 1369 N N   . VAL B 2 26  ? 11.197  -6.813  1.559   1.00 94.48 26  B 1 
ATOM 1370 C CA  . VAL B 2 26  ? 10.286  -5.788  2.093   1.00 94.03 26  B 1 
ATOM 1371 C C   . VAL B 2 26  ? 8.972   -5.773  1.307   1.00 94.01 26  B 1 
ATOM 1372 O O   . VAL B 2 26  ? 7.895   -5.737  1.917   1.00 93.37 26  B 1 
ATOM 1373 C CB  . VAL B 2 26  ? 10.945  -4.405  2.103   1.00 94.25 26  B 1 
ATOM 1374 C CG1 . VAL B 2 26  ? 9.993   -3.331  2.629   1.00 89.42 26  B 1 
ATOM 1375 C CG2 . VAL B 2 26  ? 12.168  -4.392  3.025   1.00 87.36 26  B 1 
ATOM 1376 N N   . LYS B 2 27  ? 9.017   -5.877  -0.030  1.00 93.66 27  B 1 
ATOM 1377 C CA  . LYS B 2 27  ? 7.825   -5.979  -0.876  1.00 92.97 27  B 1 
ATOM 1378 C C   . LYS B 2 27  ? 7.027   -7.261  -0.595  1.00 91.86 27  B 1 
ATOM 1379 O O   . LYS B 2 27  ? 5.802   -7.193  -0.510  1.00 91.35 27  B 1 
ATOM 1380 C CB  . LYS B 2 27  ? 8.210   -5.908  -2.356  1.00 92.31 27  B 1 
ATOM 1381 C CG  . LYS B 2 27  ? 8.628   -4.491  -2.797  1.00 91.52 27  B 1 
ATOM 1382 C CD  . LYS B 2 27  ? 9.018   -4.530  -4.269  1.00 89.20 27  B 1 
ATOM 1383 C CE  . LYS B 2 27  ? 9.449   -3.157  -4.771  1.00 86.80 27  B 1 
ATOM 1384 N NZ  . LYS B 2 27  ? 9.818   -3.215  -6.206  1.00 82.87 27  B 1 
ATOM 1385 N N   . ALA B 2 28  ? 7.699   -8.384  -0.374  1.00 92.14 28  B 1 
ATOM 1386 C CA  . ALA B 2 28  ? 7.057   -9.628  0.040   1.00 91.14 28  B 1 
ATOM 1387 C C   . ALA B 2 28  ? 6.367   -9.481  1.409   1.00 90.64 28  B 1 
ATOM 1388 O O   . ALA B 2 28  ? 5.200   -9.854  1.567   1.00 89.08 28  B 1 
ATOM 1389 C CB  . ALA B 2 28  ? 8.105   -10.747 0.042   1.00 90.44 28  B 1 
ATOM 1390 N N   . LYS B 2 29  ? 7.015   -8.832  2.379   1.00 90.07 29  B 1 
ATOM 1391 C CA  . LYS B 2 29  ? 6.409   -8.506  3.680   1.00 88.82 29  B 1 
ATOM 1392 C C   . LYS B 2 29  ? 5.189   -7.582  3.523   1.00 87.51 29  B 1 
ATOM 1393 O O   . LYS B 2 29  ? 4.181   -7.771  4.195   1.00 87.40 29  B 1 
ATOM 1394 C CB  . LYS B 2 29  ? 7.473   -7.898  4.627   1.00 89.99 29  B 1 
ATOM 1395 C CG  . LYS B 2 29  ? 8.482   -8.943  5.131   1.00 90.07 29  B 1 
ATOM 1396 C CD  . LYS B 2 29  ? 9.639   -8.332  5.971   1.00 88.54 29  B 1 
ATOM 1397 C CE  . LYS B 2 29  ? 10.633  -9.421  6.381   1.00 85.38 29  B 1 
ATOM 1398 N NZ  . LYS B 2 29  ? 11.798  -8.939  7.176   1.00 78.69 29  B 1 
ATOM 1399 N N   . ILE B 2 30  ? 5.241   -6.623  2.594   1.00 90.11 30  B 1 
ATOM 1400 C CA  . ILE B 2 30  ? 4.091   -5.768  2.257   1.00 89.31 30  B 1 
ATOM 1401 C C   . ILE B 2 30  ? 2.973   -6.590  1.601   1.00 87.24 30  B 1 
ATOM 1402 O O   . ILE B 2 30  ? 1.812   -6.409  1.970   1.00 84.71 30  B 1 
ATOM 1403 C CB  . ILE B 2 30  ? 4.503   -4.581  1.373   1.00 89.96 30  B 1 
ATOM 1404 C CG1 . ILE B 2 30  ? 5.410   -3.605  2.154   1.00 89.39 30  B 1 
ATOM 1405 C CG2 . ILE B 2 30  ? 3.264   -3.801  0.882   1.00 89.00 30  B 1 
ATOM 1406 C CD1 . ILE B 2 30  ? 6.189   -2.649  1.247   1.00 87.70 30  B 1 
ATOM 1407 N N   . GLN B 2 31  ? 3.293   -7.504  0.682   1.00 87.59 31  B 1 
ATOM 1408 C CA  . GLN B 2 31  ? 2.308   -8.408  0.078   1.00 85.35 31  B 1 
ATOM 1409 C C   . GLN B 2 31  ? 1.627   -9.267  1.147   1.00 82.59 31  B 1 
ATOM 1410 O O   . GLN B 2 31  ? 0.398   -9.328  1.206   1.00 79.25 31  B 1 
ATOM 1411 C CB  . GLN B 2 31  ? 2.966   -9.307  -0.971  1.00 83.75 31  B 1 
ATOM 1412 C CG  . GLN B 2 31  ? 1.924   -10.156 -1.716  1.00 80.05 31  B 1 
ATOM 1413 C CD  . GLN B 2 31  ? 2.554   -11.191 -2.645  1.00 77.64 31  B 1 
ATOM 1414 O OE1 . GLN B 2 31  ? 3.708   -11.533 -2.546  1.00 72.79 31  B 1 
ATOM 1415 N NE2 . GLN B 2 31  ? 1.808   -11.739 -3.577  1.00 69.12 31  B 1 
ATOM 1416 N N   . CYS B 2 32  ? 2.416   -9.864  2.036   1.00 81.57 32  B 1 
ATOM 1417 C CA  . CYS B 2 32  ? 1.893   -10.612 3.171   1.00 78.30 32  B 1 
ATOM 1418 C C   . CYS B 2 32  ? 1.014   -9.735  4.061   1.00 78.06 32  B 1 
ATOM 1419 O O   . CYS B 2 32  ? -0.010  -10.196 4.569   1.00 77.24 32  B 1 
ATOM 1420 C CB  . CYS B 2 32  ? 3.066   -11.196 3.974   1.00 76.09 32  B 1 
ATOM 1421 S SG  . CYS B 2 32  ? 3.783   -12.557 3.027   1.00 66.83 32  B 1 
ATOM 1422 N N   . LYS B 2 33  ? 1.369   -8.460  4.235   1.00 78.87 33  B 1 
ATOM 1423 C CA  . LYS B 2 33  ? 0.629   -7.526  5.082   1.00 78.09 33  B 1 
ATOM 1424 C C   . LYS B 2 33  ? -0.613  -6.925  4.405   1.00 75.99 33  B 1 
ATOM 1425 O O   . LYS B 2 33  ? -1.680  -6.969  5.008   1.00 73.19 33  B 1 
ATOM 1426 C CB  . LYS B 2 33  ? 1.599   -6.490  5.690   1.00 77.72 33  B 1 
ATOM 1427 C CG  . LYS B 2 33  ? 1.770   -6.716  7.202   1.00 74.29 33  B 1 
ATOM 1428 C CD  . LYS B 2 33  ? 2.522   -5.603  7.933   1.00 71.83 33  B 1 
ATOM 1429 C CE  . LYS B 2 33  ? 2.323   -5.739  9.449   1.00 65.67 33  B 1 
ATOM 1430 N NZ  . LYS B 2 33  ? 2.804   -4.566  10.231  1.00 60.78 33  B 1 
ATOM 1431 N N   . GLU B 2 34  ? -0.505  -6.413  3.183   1.00 78.47 34  B 1 
ATOM 1432 C CA  . GLU B 2 34  ? -1.559  -5.675  2.472   1.00 76.81 34  B 1 
ATOM 1433 C C   . GLU B 2 34  ? -2.198  -6.458  1.320   1.00 76.18 34  B 1 
ATOM 1434 O O   . GLU B 2 34  ? -3.238  -6.053  0.802   1.00 73.62 34  B 1 
ATOM 1435 C CB  . GLU B 2 34  ? -1.011  -4.336  1.941   1.00 76.44 34  B 1 
ATOM 1436 C CG  . GLU B 2 34  ? -0.579  -3.366  3.031   1.00 71.79 34  B 1 
ATOM 1437 C CD  . GLU B 2 34  ? -1.718  -3.056  4.012   1.00 70.50 34  B 1 
ATOM 1438 O OE1 . GLU B 2 34  ? -1.484  -3.131  5.240   1.00 63.69 34  B 1 
ATOM 1439 O OE2 . GLU B 2 34  ? -2.851  -2.754  3.602   1.00 65.21 34  B 1 
ATOM 1440 N N   . GLY B 2 35  ? -1.601  -7.579  0.902   1.00 76.79 35  B 1 
ATOM 1441 C CA  . GLY B 2 35  ? -2.059  -8.363  -0.240  1.00 75.33 35  B 1 
ATOM 1442 C C   . GLY B 2 35  ? -1.799  -7.690  -1.597  1.00 77.12 35  B 1 
ATOM 1443 O O   . GLY B 2 35  ? -2.480  -8.019  -2.564  1.00 74.70 35  B 1 
ATOM 1444 N N   . ILE B 2 36  ? -0.871  -6.746  -1.654  1.00 77.41 36  B 1 
ATOM 1445 C CA  . ILE B 2 36  ? -0.478  -6.068  -2.894  1.00 79.69 36  B 1 
ATOM 1446 C C   . ILE B 2 36  ? 0.678   -6.861  -3.517  1.00 81.62 36  B 1 
ATOM 1447 O O   . ILE B 2 36  ? 1.699   -7.010  -2.851  1.00 81.97 36  B 1 
ATOM 1448 C CB  . ILE B 2 36  ? -0.076  -4.605  -2.620  1.00 78.67 36  B 1 
ATOM 1449 C CG1 . ILE B 2 36  ? -1.201  -3.838  -1.883  1.00 75.38 36  B 1 
ATOM 1450 C CG2 . ILE B 2 36  ? 0.270   -3.916  -3.954  1.00 74.61 36  B 1 
ATOM 1451 C CD1 . ILE B 2 36  ? -0.794  -2.435  -1.422  1.00 70.66 36  B 1 
ATOM 1452 N N   . PRO B 2 37  ? 0.555   -7.354  -4.759  1.00 81.55 37  B 1 
ATOM 1453 C CA  . PRO B 2 37  ? 1.636   -8.085  -5.408  1.00 81.27 37  B 1 
ATOM 1454 C C   . PRO B 2 37  ? 2.936   -7.264  -5.492  1.00 82.61 37  B 1 
ATOM 1455 O O   . PRO B 2 37  ? 2.854   -6.058  -5.748  1.00 82.30 37  B 1 
ATOM 1456 C CB  . PRO B 2 37  ? 1.109   -8.439  -6.805  1.00 78.47 37  B 1 
ATOM 1457 C CG  . PRO B 2 37  ? -0.402  -8.426  -6.636  1.00 74.81 37  B 1 
ATOM 1458 C CD  . PRO B 2 37  ? -0.627  -7.329  -5.603  1.00 76.41 37  B 1 
ATOM 1459 N N   . PRO B 2 38  ? 4.133   -7.870  -5.300  1.00 83.94 38  B 1 
ATOM 1460 C CA  . PRO B 2 38  ? 5.409   -7.155  -5.327  1.00 85.18 38  B 1 
ATOM 1461 C C   . PRO B 2 38  ? 5.673   -6.394  -6.630  1.00 84.61 38  B 1 
ATOM 1462 O O   . PRO B 2 38  ? 6.162   -5.274  -6.587  1.00 82.91 38  B 1 
ATOM 1463 C CB  . PRO B 2 38  ? 6.484   -8.223  -5.085  1.00 84.71 38  B 1 
ATOM 1464 C CG  . PRO B 2 38  ? 5.755   -9.290  -4.289  1.00 80.53 38  B 1 
ATOM 1465 C CD  . PRO B 2 38  ? 4.350   -9.253  -4.889  1.00 83.07 38  B 1 
ATOM 1466 N N   . ASP B 2 39  ? 5.283   -6.957  -7.761  1.00 83.52 39  B 1 
ATOM 1467 C CA  . ASP B 2 39  ? 5.406   -6.352  -9.090  1.00 81.34 39  B 1 
ATOM 1468 C C   . ASP B 2 39  ? 4.599   -5.048  -9.248  1.00 81.05 39  B 1 
ATOM 1469 O O   . ASP B 2 39  ? 4.937   -4.186  -10.056 1.00 78.77 39  B 1 
ATOM 1470 C CB  . ASP B 2 39  ? 4.963   -7.381  -10.147 1.00 79.05 39  B 1 
ATOM 1471 C CG  . ASP B 2 39  ? 3.471   -7.711  -10.057 1.00 71.52 39  B 1 
ATOM 1472 O OD1 . ASP B 2 39  ? 3.014   -8.051  -8.941  1.00 63.22 39  B 1 
ATOM 1473 O OD2 . ASP B 2 39  ? 2.761   -7.559  -11.078 1.00 63.86 39  B 1 
ATOM 1474 N N   . GLN B 2 40  ? 3.561   -4.873  -8.429  1.00 81.40 40  B 1 
ATOM 1475 C CA  . GLN B 2 40  ? 2.743   -3.658  -8.376  1.00 79.79 40  B 1 
ATOM 1476 C C   . GLN B 2 40  ? 3.223   -2.660  -7.317  1.00 79.88 40  B 1 
ATOM 1477 O O   . GLN B 2 40  ? 2.632   -1.586  -7.180  1.00 77.99 40  B 1 
ATOM 1478 C CB  . GLN B 2 40  ? 1.275   -4.022  -8.148  1.00 76.98 40  B 1 
ATOM 1479 C CG  . GLN B 2 40  ? 0.725   -4.877  -9.291  1.00 72.18 40  B 1 
ATOM 1480 C CD  . GLN B 2 40  ? -0.751  -5.208  -9.118  1.00 68.10 40  B 1 
ATOM 1481 O OE1 . GLN B 2 40  ? -1.492  -4.596  -8.368  1.00 62.31 40  B 1 
ATOM 1482 N NE2 . GLN B 2 40  ? -1.228  -6.206  -9.833  1.00 59.85 40  B 1 
ATOM 1483 N N   . GLN B 2 41  ? 4.268   -2.980  -6.569  1.00 84.06 41  B 1 
ATOM 1484 C CA  . GLN B 2 41  ? 4.796   -2.123  -5.525  1.00 85.44 41  B 1 
ATOM 1485 C C   . GLN B 2 41  ? 6.031   -1.359  -6.004  1.00 83.75 41  B 1 
ATOM 1486 O O   . GLN B 2 41  ? 6.983   -1.943  -6.512  1.00 82.23 41  B 1 
ATOM 1487 C CB  . GLN B 2 41  ? 5.144   -2.940  -4.280  1.00 87.06 41  B 1 
ATOM 1488 C CG  . GLN B 2 41  ? 3.944   -3.661  -3.648  1.00 87.28 41  B 1 
ATOM 1489 C CD  . GLN B 2 41  ? 4.386   -4.501  -2.461  1.00 88.23 41  B 1 
ATOM 1490 O OE1 . GLN B 2 41  ? 5.240   -4.101  -1.685  1.00 82.79 41  B 1 
ATOM 1491 N NE2 . GLN B 2 41  ? 3.830   -5.670  -2.272  1.00 82.15 41  B 1 
ATOM 1492 N N   . ARG B 2 42  ? 6.048   -0.056  -5.768  1.00 83.42 42  B 1 
ATOM 1493 C CA  . ARG B 2 42  ? 7.257   0.768   -5.815  1.00 81.90 42  B 1 
ATOM 1494 C C   . ARG B 2 42  ? 7.471   1.370   -4.439  1.00 82.95 42  B 1 
ATOM 1495 O O   . ARG B 2 42  ? 6.605   2.079   -3.933  1.00 81.12 42  B 1 
ATOM 1496 C CB  . ARG B 2 42  ? 7.140   1.871   -6.863  1.00 78.41 42  B 1 
ATOM 1497 C CG  . ARG B 2 42  ? 7.110   1.310   -8.288  1.00 68.82 42  B 1 
ATOM 1498 C CD  . ARG B 2 42  ? 7.141   2.480   -9.271  1.00 62.77 42  B 1 
ATOM 1499 N NE  . ARG B 2 42  ? 7.080   2.021   -10.661 1.00 56.36 42  B 1 
ATOM 1500 C CZ  . ARG B 2 42  ? 7.398   2.744   -11.715 1.00 49.53 42  B 1 
ATOM 1501 N NH1 . ARG B 2 42  ? 7.762   3.989   -11.630 1.00 45.56 42  B 1 
ATOM 1502 N NH2 . ARG B 2 42  ? 7.340   2.221   -12.885 1.00 43.37 42  B 1 
ATOM 1503 N N   . LEU B 2 43  ? 8.626   1.083   -3.855  1.00 82.93 43  B 1 
ATOM 1504 C CA  . LEU B 2 43  ? 9.018   1.704   -2.599  1.00 85.33 43  B 1 
ATOM 1505 C C   . LEU B 2 43  ? 9.867   2.931   -2.903  1.00 83.62 43  B 1 
ATOM 1506 O O   . LEU B 2 43  ? 10.761  2.871   -3.734  1.00 82.59 43  B 1 
ATOM 1507 C CB  . LEU B 2 43  ? 9.729   0.679   -1.709  1.00 88.36 43  B 1 
ATOM 1508 C CG  . LEU B 2 43  ? 8.792   -0.423  -1.201  1.00 89.05 43  B 1 
ATOM 1509 C CD1 . LEU B 2 43  ? 9.598   -1.502  -0.477  1.00 83.23 43  B 1 
ATOM 1510 C CD2 . LEU B 2 43  ? 7.742   0.125   -0.225  1.00 82.89 43  B 1 
ATOM 1511 N N   . ILE B 2 44  ? 9.567   4.035   -2.237  1.00 83.35 44  B 1 
ATOM 1512 C CA  . ILE B 2 44  ? 10.306  5.290   -2.346  1.00 81.94 44  B 1 
ATOM 1513 C C   . ILE B 2 44  ? 10.784  5.674   -0.949  1.00 83.40 44  B 1 
ATOM 1514 O O   . ILE B 2 44  ? 9.996   5.682   0.000   1.00 83.17 44  B 1 
ATOM 1515 C CB  . ILE B 2 44  ? 9.452   6.394   -3.009  1.00 78.71 44  B 1 
ATOM 1516 C CG1 . ILE B 2 44  ? 8.963   5.944   -4.413  1.00 73.14 44  B 1 
ATOM 1517 C CG2 . ILE B 2 44  ? 10.242  7.710   -3.094  1.00 69.94 44  B 1 
ATOM 1518 C CD1 . ILE B 2 44  ? 8.070   6.964   -5.133  1.00 65.52 44  B 1 
ATOM 1519 N N   . PHE B 2 45  ? 12.066  6.012   -0.836  1.00 75.49 45  B 1 
ATOM 1520 C CA  . PHE B 2 45  ? 12.660  6.555   0.375   1.00 75.70 45  B 1 
ATOM 1521 C C   . PHE B 2 45  ? 13.499  7.774   0.022   1.00 73.00 45  B 1 
ATOM 1522 O O   . PHE B 2 45  ? 14.285  7.726   -0.922  1.00 71.74 45  B 1 
ATOM 1523 C CB  . PHE B 2 45  ? 13.501  5.487   1.075   1.00 77.61 45  B 1 
ATOM 1524 C CG  . PHE B 2 45  ? 14.172  5.986   2.335   1.00 76.52 45  B 1 
ATOM 1525 C CD1 . PHE B 2 45  ? 15.566  6.136   2.384   1.00 68.24 45  B 1 
ATOM 1526 C CD2 . PHE B 2 45  ? 13.395  6.317   3.466   1.00 67.03 45  B 1 
ATOM 1527 C CE1 . PHE B 2 45  ? 16.186  6.602   3.559   1.00 68.64 45  B 1 
ATOM 1528 C CE2 . PHE B 2 45  ? 14.015  6.786   4.635   1.00 68.01 45  B 1 
ATOM 1529 C CZ  . PHE B 2 45  ? 15.408  6.919   4.679   1.00 78.40 45  B 1 
ATOM 1530 N N   . ALA B 2 46  ? 13.305  8.871   0.746   1.00 66.02 46  B 1 
ATOM 1531 C CA  . ALA B 2 46  ? 13.992  10.137  0.488   1.00 63.36 46  B 1 
ATOM 1532 C C   . ALA B 2 46  ? 13.963  10.574  -1.002  1.00 64.42 46  B 1 
ATOM 1533 O O   . ALA B 2 46  ? 14.958  11.040  -1.540  1.00 62.86 46  B 1 
ATOM 1534 C CB  . ALA B 2 46  ? 15.400  10.062  1.100   1.00 61.70 46  B 1 
ATOM 1535 N N   . GLY B 2 47  ? 12.822  10.355  -1.671  1.00 62.15 47  B 1 
ATOM 1536 C CA  . GLY B 2 47  ? 12.641  10.672  -3.092  1.00 59.56 47  B 1 
ATOM 1537 C C   . GLY B 2 47  ? 13.239  9.663   -4.081  1.00 61.93 47  B 1 
ATOM 1538 O O   . GLY B 2 47  ? 12.942  9.751   -5.270  1.00 59.72 47  B 1 
ATOM 1539 N N   . LYS B 2 48  ? 14.029  8.674   -3.620  1.00 62.36 48  B 1 
ATOM 1540 C CA  . LYS B 2 48  ? 14.561  7.596   -4.471  1.00 64.71 48  B 1 
ATOM 1541 C C   . LYS B 2 48  ? 13.610  6.412   -4.518  1.00 69.24 48  B 1 
ATOM 1542 O O   . LYS B 2 48  ? 13.143  5.942   -3.487  1.00 68.63 48  B 1 
ATOM 1543 C CB  . LYS B 2 48  ? 15.954  7.147   -4.004  1.00 60.12 48  B 1 
ATOM 1544 C CG  . LYS B 2 48  ? 17.028  8.127   -4.485  1.00 53.02 48  B 1 
ATOM 1545 C CD  . LYS B 2 48  ? 18.448  7.593   -4.261  1.00 48.39 48  B 1 
ATOM 1546 C CE  . LYS B 2 48  ? 19.399  8.548   -4.977  1.00 42.02 48  B 1 
ATOM 1547 N NZ  . LYS B 2 48  ? 20.787  8.064   -5.084  1.00 37.41 48  B 1 
ATOM 1548 N N   . GLN B 2 49  ? 13.391  5.885   -5.731  1.00 75.05 49  B 1 
ATOM 1549 C CA  . GLN B 2 49  ? 12.791  4.571   -5.893  1.00 76.38 49  B 1 
ATOM 1550 C C   . GLN B 2 49  ? 13.806  3.499   -5.494  1.00 78.47 49  B 1 
ATOM 1551 O O   . GLN B 2 49  ? 14.960  3.542   -5.924  1.00 78.12 49  B 1 
ATOM 1552 C CB  . GLN B 2 49  ? 12.264  4.399   -7.331  1.00 73.18 49  B 1 
ATOM 1553 C CG  . GLN B 2 49  ? 11.535  3.056   -7.486  1.00 67.87 49  B 1 
ATOM 1554 C CD  . GLN B 2 49  ? 10.899  2.884   -8.867  1.00 65.02 49  B 1 
ATOM 1555 O OE1 . GLN B 2 49  ? 10.398  3.809   -9.484  1.00 60.93 49  B 1 
ATOM 1556 N NE2 . GLN B 2 49  ? 10.874  1.672   -9.391  1.00 58.23 49  B 1 
ATOM 1557 N N   . LEU B 2 50  ? 13.381  2.561   -4.674  1.00 79.67 50  B 1 
ATOM 1558 C CA  . LEU B 2 50  ? 14.217  1.479   -4.165  1.00 82.76 50  B 1 
ATOM 1559 C C   . LEU B 2 50  ? 14.203  0.300   -5.151  1.00 82.75 50  B 1 
ATOM 1560 O O   . LEU B 2 50  ? 13.144  -0.124  -5.609  1.00 82.71 50  B 1 
ATOM 1561 C CB  . LEU B 2 50  ? 13.743  1.077   -2.763  1.00 85.63 50  B 1 
ATOM 1562 C CG  . LEU B 2 50  ? 13.590  2.227   -1.750  1.00 86.48 50  B 1 
ATOM 1563 C CD1 . LEU B 2 50  ? 13.149  1.672   -0.399  1.00 77.43 50  B 1 
ATOM 1564 C CD2 . LEU B 2 50  ? 14.883  3.006   -1.532  1.00 77.78 50  B 1 
ATOM 1565 N N   . GLU B 2 51  ? 15.394  -0.214  -5.460  1.00 82.20 51  B 1 
ATOM 1566 C CA  . GLU B 2 51  ? 15.612  -1.337  -6.372  1.00 83.44 51  B 1 
ATOM 1567 C C   . GLU B 2 51  ? 15.519  -2.669  -5.623  1.00 86.11 51  B 1 
ATOM 1568 O O   . GLU B 2 51  ? 16.045  -2.798  -4.525  1.00 85.78 51  B 1 
ATOM 1569 C CB  . GLU B 2 51  ? 16.988  -1.211  -7.049  1.00 80.55 51  B 1 
ATOM 1570 C CG  . GLU B 2 51  ? 17.091  -0.013  -7.985  1.00 72.02 51  B 1 
ATOM 1571 C CD  . GLU B 2 51  ? 18.518  0.221   -8.526  1.00 64.72 51  B 1 
ATOM 1572 O OE1 . GLU B 2 51  ? 18.676  1.140   -9.351  1.00 57.07 51  B 1 
ATOM 1573 O OE2 . GLU B 2 51  ? 19.478  -0.440  -8.065  1.00 56.60 51  B 1 
ATOM 1574 N N   . ASP B 2 52  ? 14.904  -3.679  -6.247  1.00 85.60 52  B 1 
ATOM 1575 C CA  . ASP B 2 52  ? 14.586  -4.954  -5.602  1.00 87.09 52  B 1 
ATOM 1576 C C   . ASP B 2 52  ? 15.816  -5.715  -5.089  1.00 88.18 52  B 1 
ATOM 1577 O O   . ASP B 2 52  ? 15.765  -6.315  -4.016  1.00 84.85 52  B 1 
ATOM 1578 C CB  . ASP B 2 52  ? 13.762  -5.824  -6.569  1.00 84.99 52  B 1 
ATOM 1579 C CG  . ASP B 2 52  ? 12.351  -5.262  -6.766  1.00 81.91 52  B 1 
ATOM 1580 O OD1 . ASP B 2 52  ? 11.870  -4.576  -5.848  1.00 75.14 52  B 1 
ATOM 1581 O OD2 . ASP B 2 52  ? 11.710  -5.455  -7.821  1.00 74.41 52  B 1 
ATOM 1582 N N   . GLY B 2 53  ? 16.928  -5.642  -5.817  1.00 86.48 53  B 1 
ATOM 1583 C CA  . GLY B 2 53  ? 18.167  -6.351  -5.473  1.00 86.15 53  B 1 
ATOM 1584 C C   . GLY B 2 53  ? 19.015  -5.700  -4.378  1.00 87.71 53  B 1 
ATOM 1585 O O   . GLY B 2 53  ? 20.012  -6.293  -3.957  1.00 84.53 53  B 1 
ATOM 1586 N N   . ARG B 2 54  ? 18.661  -4.491  -3.925  1.00 87.70 54  B 1 
ATOM 1587 C CA  . ARG B 2 54  ? 19.414  -3.793  -2.874  1.00 88.34 54  B 1 
ATOM 1588 C C   . ARG B 2 54  ? 18.808  -4.043  -1.497  1.00 90.05 54  B 1 
ATOM 1589 O O   . ARG B 2 54  ? 17.628  -4.370  -1.374  1.00 89.09 54  B 1 
ATOM 1590 C CB  . ARG B 2 54  ? 19.522  -2.298  -3.156  1.00 85.81 54  B 1 
ATOM 1591 C CG  . ARG B 2 54  ? 20.256  -2.012  -4.467  1.00 78.71 54  B 1 
ATOM 1592 C CD  . ARG B 2 54  ? 20.723  -0.553  -4.477  1.00 71.72 54  B 1 
ATOM 1593 N NE  . ARG B 2 54  ? 21.128  -0.131  -5.809  1.00 65.33 54  B 1 
ATOM 1594 C CZ  . ARG B 2 54  ? 21.983  0.808   -6.124  1.00 58.53 54  B 1 
ATOM 1595 N NH1 . ARG B 2 54  ? 22.676  1.467   -5.230  1.00 53.83 54  B 1 
ATOM 1596 N NH2 . ARG B 2 54  ? 22.147  1.103   -7.385  1.00 54.99 54  B 1 
ATOM 1597 N N   . THR B 2 55  ? 19.633  -3.831  -0.473  1.00 89.93 55  B 1 
ATOM 1598 C CA  . THR B 2 55  ? 19.214  -3.964  0.925   1.00 90.54 55  B 1 
ATOM 1599 C C   . THR B 2 55  ? 18.738  -2.625  1.498   1.00 90.23 55  B 1 
ATOM 1600 O O   . THR B 2 55  ? 18.977  -1.548  0.946   1.00 89.33 55  B 1 
ATOM 1601 C CB  . THR B 2 55  ? 20.334  -4.551  1.789   1.00 90.23 55  B 1 
ATOM 1602 O OG1 . THR B 2 55  ? 21.420  -3.656  1.836   1.00 85.27 55  B 1 
ATOM 1603 C CG2 . THR B 2 55  ? 20.822  -5.910  1.291   1.00 84.96 55  B 1 
ATOM 1604 N N   . LEU B 2 56  ? 18.065  -2.678  2.639   1.00 91.56 56  B 1 
ATOM 1605 C CA  . LEU B 2 56  ? 17.690  -1.467  3.372   1.00 91.11 56  B 1 
ATOM 1606 C C   . LEU B 2 56  ? 18.920  -0.673  3.828   1.00 90.14 56  B 1 
ATOM 1607 O O   . LEU B 2 56  ? 18.884  0.566   3.799   1.00 88.96 56  B 1 
ATOM 1608 C CB  . LEU B 2 56  ? 16.821  -1.856  4.584   1.00 91.85 56  B 1 
ATOM 1609 C CG  . LEU B 2 56  ? 15.428  -2.406  4.222   1.00 92.04 56  B 1 
ATOM 1610 C CD1 . LEU B 2 56  ? 14.744  -2.900  5.489   1.00 83.83 56  B 1 
ATOM 1611 C CD2 . LEU B 2 56  ? 14.528  -1.346  3.600   1.00 83.80 56  B 1 
ATOM 1612 N N   . SER B 2 57  ? 20.014  -1.350  4.195   1.00 87.94 57  B 1 
ATOM 1613 C CA  . SER B 2 57  ? 21.274  -0.719  4.582   1.00 86.26 57  B 1 
ATOM 1614 C C   . SER B 2 57  ? 21.926  0.055   3.432   1.00 85.77 57  B 1 
ATOM 1615 O O   . SER B 2 57  ? 22.449  1.141   3.679   1.00 84.14 57  B 1 
ATOM 1616 C CB  . SER B 2 57  ? 22.263  -1.741  5.147   1.00 85.26 57  B 1 
ATOM 1617 O OG  . SER B 2 57  ? 22.370  -2.882  4.324   1.00 75.44 57  B 1 
ATOM 1618 N N   . ASP B 2 58  ? 21.814  -0.415  2.189   1.00 87.06 58  B 1 
ATOM 1619 C CA  . ASP B 2 58  ? 22.359  0.277   1.014   1.00 84.70 58  B 1 
ATOM 1620 C C   . ASP B 2 58  ? 21.722  1.660   0.806   1.00 84.59 58  B 1 
ATOM 1621 O O   . ASP B 2 58  ? 22.348  2.585   0.288   1.00 83.10 58  B 1 
ATOM 1622 C CB  . ASP B 2 58  ? 22.125  -0.549  -0.262  1.00 83.93 58  B 1 
ATOM 1623 C CG  . ASP B 2 58  ? 22.812  -1.908  -0.258  1.00 80.64 58  B 1 
ATOM 1624 O OD1 . ASP B 2 58  ? 23.896  -2.040  0.353   1.00 74.09 58  B 1 
ATOM 1625 O OD2 . ASP B 2 58  ? 22.220  -2.831  -0.866  1.00 73.47 58  B 1 
ATOM 1626 N N   . TYR B 2 59  ? 20.471  1.814   1.230   1.00 83.08 59  B 1 
ATOM 1627 C CA  . TYR B 2 59  ? 19.740  3.082   1.188   1.00 82.79 59  B 1 
ATOM 1628 C C   . TYR B 2 59  ? 19.822  3.876   2.503   1.00 82.81 59  B 1 
ATOM 1629 O O   . TYR B 2 59  ? 19.125  4.880   2.648   1.00 80.79 59  B 1 
ATOM 1630 C CB  . TYR B 2 59  ? 18.297  2.817   0.766   1.00 83.75 59  B 1 
ATOM 1631 C CG  . TYR B 2 59  ? 18.173  2.325   -0.652  1.00 80.18 59  B 1 
ATOM 1632 C CD1 . TYR B 2 59  ? 18.379  3.212   -1.733  1.00 69.47 59  B 1 
ATOM 1633 C CD2 . TYR B 2 59  ? 17.850  0.982   -0.916  1.00 70.97 59  B 1 
ATOM 1634 C CE1 . TYR B 2 59  ? 18.252  2.774   -3.059  1.00 69.69 59  B 1 
ATOM 1635 C CE2 . TYR B 2 59  ? 17.720  0.532   -2.240  1.00 70.45 59  B 1 
ATOM 1636 C CZ  . TYR B 2 59  ? 17.912  1.432   -3.304  1.00 80.42 59  B 1 
ATOM 1637 O OH  . TYR B 2 59  ? 17.766  1.003   -4.600  1.00 76.25 59  B 1 
ATOM 1638 N N   . ASN B 2 60  ? 20.630  3.430   3.447   1.00 80.26 60  B 1 
ATOM 1639 C CA  . ASN B 2 60  ? 20.732  4.015   4.783   1.00 79.29 60  B 1 
ATOM 1640 C C   . ASN B 2 60  ? 19.369  4.136   5.494   1.00 80.42 60  B 1 
ATOM 1641 O O   . ASN B 2 60  ? 19.102  5.090   6.229   1.00 79.15 60  B 1 
ATOM 1642 C CB  . ASN B 2 60  ? 21.543  5.317   4.691   1.00 76.52 60  B 1 
ATOM 1643 C CG  . ASN B 2 60  ? 22.100  5.775   6.033   1.00 68.34 60  B 1 
ATOM 1644 O OD1 . ASN B 2 60  ? 22.217  5.033   6.992   1.00 59.69 60  B 1 
ATOM 1645 N ND2 . ASN B 2 60  ? 22.491  7.029   6.121   1.00 58.41 60  B 1 
ATOM 1646 N N   . ILE B 2 61  ? 18.494  3.177   5.232   1.00 84.53 61  B 1 
ATOM 1647 C CA  . ILE B 2 61  ? 17.182  3.104   5.871   1.00 86.33 61  B 1 
ATOM 1648 C C   . ILE B 2 61  ? 17.379  2.606   7.298   1.00 85.28 61  B 1 
ATOM 1649 O O   . ILE B 2 61  ? 17.772  1.461   7.529   1.00 83.64 61  B 1 
ATOM 1650 C CB  . ILE B 2 61  ? 16.208  2.240   5.054   1.00 87.83 61  B 1 
ATOM 1651 C CG1 . ILE B 2 61  ? 15.921  2.912   3.689   1.00 87.18 61  B 1 
ATOM 1652 C CG2 . ILE B 2 61  ? 14.894  2.023   5.818   1.00 86.65 61  B 1 
ATOM 1653 C CD1 . ILE B 2 61  ? 15.223  2.001   2.685   1.00 84.99 61  B 1 
ATOM 1654 N N   . GLN B 2 62  ? 17.090  3.477   8.248   1.00 84.53 62  B 1 
ATOM 1655 C CA  . GLN B 2 62  ? 17.287  3.221   9.667   1.00 82.63 62  B 1 
ATOM 1656 C C   . GLN B 2 62  ? 15.981  2.846   10.360  1.00 82.87 62  B 1 
ATOM 1657 O O   . GLN B 2 62  ? 14.888  2.881   9.779   1.00 81.45 62  B 1 
ATOM 1658 C CB  . GLN B 2 62  ? 17.981  4.431   10.309  1.00 79.07 62  B 1 
ATOM 1659 C CG  . GLN B 2 62  ? 19.365  4.689   9.692   1.00 74.04 62  B 1 
ATOM 1660 C CD  . GLN B 2 62  ? 20.153  5.775   10.432  1.00 69.16 62  B 1 
ATOM 1661 O OE1 . GLN B 2 62  ? 19.720  6.328   11.428  1.00 62.85 62  B 1 
ATOM 1662 N NE2 . GLN B 2 62  ? 21.342  6.091   9.980   1.00 59.32 62  B 1 
ATOM 1663 N N   . LYS B 2 63  ? 16.096  2.493   11.628  1.00 83.28 63  B 1 
ATOM 1664 C CA  . LYS B 2 63  ? 14.941  2.284   12.500  1.00 83.23 63  B 1 
ATOM 1665 C C   . LYS B 2 63  ? 13.994  3.482   12.418  1.00 81.81 63  B 1 
ATOM 1666 O O   . LYS B 2 63  ? 14.439  4.621   12.452  1.00 78.94 63  B 1 
ATOM 1667 C CB  . LYS B 2 63  ? 15.442  2.041   13.936  1.00 81.44 63  B 1 
ATOM 1668 C CG  . LYS B 2 63  ? 14.283  1.717   14.876  1.00 74.58 63  B 1 
ATOM 1669 C CD  . LYS B 2 63  ? 14.751  1.562   16.321  1.00 72.28 63  B 1 
ATOM 1670 C CE  . LYS B 2 63  ? 13.505  1.453   17.195  1.00 61.60 63  B 1 
ATOM 1671 N NZ  . LYS B 2 63  ? 13.824  1.488   18.639  1.00 55.08 63  B 1 
ATOM 1672 N N   . GLU B 2 64  ? 12.684  3.194   12.355  1.00 81.03 64  B 1 
ATOM 1673 C CA  . GLU B 2 64  ? 11.607  4.192   12.302  1.00 80.83 64  B 1 
ATOM 1674 C C   . GLU B 2 64  ? 11.597  5.060   11.037  1.00 81.32 64  B 1 
ATOM 1675 O O   . GLU B 2 64  ? 10.790  5.982   10.924  1.00 77.94 64  B 1 
ATOM 1676 C CB  . GLU B 2 64  ? 11.538  5.002   13.613  1.00 78.71 64  B 1 
ATOM 1677 C CG  . GLU B 2 64  ? 11.215  4.095   14.807  1.00 74.38 64  B 1 
ATOM 1678 C CD  . GLU B 2 64  ? 11.383  4.767   16.181  1.00 67.49 64  B 1 
ATOM 1679 O OE1 . GLU B 2 64  ? 11.489  3.998   17.173  1.00 60.57 64  B 1 
ATOM 1680 O OE2 . GLU B 2 64  ? 11.439  6.013   16.254  1.00 60.95 64  B 1 
ATOM 1681 N N   . SER B 2 65  ? 12.419  4.725   10.032  1.00 82.96 65  B 1 
ATOM 1682 C CA  . SER B 2 65  ? 12.356  5.363   8.723   1.00 82.58 65  B 1 
ATOM 1683 C C   . SER B 2 65  ? 10.987  5.145   8.072   1.00 83.38 65  B 1 
ATOM 1684 O O   . SER B 2 65  ? 10.382  4.082   8.187   1.00 82.80 65  B 1 
ATOM 1685 C CB  . SER B 2 65  ? 13.445  4.831   7.786   1.00 81.77 65  B 1 
ATOM 1686 O OG  . SER B 2 65  ? 14.721  5.159   8.296   1.00 77.28 65  B 1 
ATOM 1687 N N   . THR B 2 66  ? 10.503  6.157   7.351   1.00 81.59 66  B 1 
ATOM 1688 C CA  . THR B 2 66  ? 9.248   6.077   6.605   1.00 81.29 66  B 1 
ATOM 1689 C C   . THR B 2 66  ? 9.531   5.915   5.117   1.00 81.99 66  B 1 
ATOM 1690 O O   . THR B 2 66  ? 10.071  6.816   4.472   1.00 81.02 66  B 1 
ATOM 1691 C CB  . THR B 2 66  ? 8.344   7.288   6.876   1.00 78.71 66  B 1 
ATOM 1692 O OG1 . THR B 2 66  ? 8.049   7.353   8.254   1.00 73.78 66  B 1 
ATOM 1693 C CG2 . THR B 2 66  ? 6.992   7.183   6.162   1.00 72.27 66  B 1 
ATOM 1694 N N   . LEU B 2 67  ? 9.124   4.771   4.564   1.00 84.93 67  B 1 
ATOM 1695 C CA  . LEU B 2 67  ? 9.069   4.525   3.130   1.00 86.08 67  B 1 
ATOM 1696 C C   . LEU B 2 67  ? 7.700   4.931   2.588   1.00 85.06 67  B 1 
ATOM 1697 O O   . LEU B 2 67  ? 6.690   4.836   3.275   1.00 84.37 67  B 1 
ATOM 1698 C CB  . LEU B 2 67  ? 9.347   3.033   2.829   1.00 88.10 67  B 1 
ATOM 1699 C CG  . LEU B 2 67  ? 10.625  2.452   3.452   1.00 88.60 67  B 1 
ATOM 1700 C CD1 . LEU B 2 67  ? 10.812  0.996   2.982   1.00 78.78 67  B 1 
ATOM 1701 C CD2 . LEU B 2 67  ? 11.864  3.220   3.033   1.00 79.14 67  B 1 
ATOM 1702 N N   . HIS B 2 68  ? 7.649   5.335   1.315   1.00 84.83 68  B 1 
ATOM 1703 C CA  . HIS B 2 68  ? 6.396   5.554   0.608   1.00 83.37 68  B 1 
ATOM 1704 C C   . HIS B 2 68  ? 6.138   4.377   -0.330  1.00 84.50 68  B 1 
ATOM 1705 O O   . HIS B 2 68  ? 6.957   4.083   -1.197  1.00 83.74 68  B 1 
ATOM 1706 C CB  . HIS B 2 68  ? 6.422   6.899   -0.110  1.00 80.76 68  B 1 
ATOM 1707 C CG  . HIS B 2 68  ? 6.469   8.050   0.856   1.00 76.39 68  B 1 
ATOM 1708 N ND1 . HIS B 2 68  ? 5.382   8.695   1.412   1.00 65.76 68  B 1 
ATOM 1709 C CD2 . HIS B 2 68  ? 7.587   8.633   1.403   1.00 65.56 68  B 1 
ATOM 1710 C CE1 . HIS B 2 68  ? 5.829   9.643   2.252   1.00 63.77 68  B 1 
ATOM 1711 N NE2 . HIS B 2 68  ? 7.172   9.633   2.281   1.00 64.35 68  B 1 
ATOM 1712 N N   . LEU B 2 69  ? 4.989   3.727   -0.185  1.00 82.86 69  B 1 
ATOM 1713 C CA  . LEU B 2 69  ? 4.519   2.722   -1.125  1.00 83.81 69  B 1 
ATOM 1714 C C   . LEU B 2 69  ? 3.657   3.400   -2.187  1.00 81.60 69  B 1 
ATOM 1715 O O   . LEU B 2 69  ? 2.506   3.760   -1.940  1.00 80.19 69  B 1 
ATOM 1716 C CB  . LEU B 2 69  ? 3.770   1.608   -0.383  1.00 85.02 69  B 1 
ATOM 1717 C CG  . LEU B 2 69  ? 3.178   0.538   -1.319  1.00 86.13 69  B 1 
ATOM 1718 C CD1 . LEU B 2 69  ? 4.246   -0.230  -2.084  1.00 79.87 69  B 1 
ATOM 1719 C CD2 . LEU B 2 69  ? 2.375   -0.470  -0.492  1.00 80.18 69  B 1 
ATOM 1720 N N   . VAL B 2 70  ? 4.234   3.517   -3.374  1.00 80.76 70  B 1 
ATOM 1721 C CA  . VAL B 2 70  ? 3.541   3.912   -4.587  1.00 78.59 70  B 1 
ATOM 1722 C C   . VAL B 2 70  ? 3.177   2.621   -5.308  1.00 78.60 70  B 1 
ATOM 1723 O O   . VAL B 2 70  ? 4.043   1.800   -5.593  1.00 76.88 70  B 1 
ATOM 1724 C CB  . VAL B 2 70  ? 4.415   4.864   -5.418  1.00 74.41 70  B 1 
ATOM 1725 C CG1 . VAL B 2 70  ? 3.679   5.387   -6.650  1.00 65.83 70  B 1 
ATOM 1726 C CG2 . VAL B 2 70  ? 4.831   6.085   -4.583  1.00 64.57 70  B 1 
ATOM 1727 N N   . LEU B 2 71  ? 1.892   2.406   -5.571  1.00 73.44 71  B 1 
ATOM 1728 C CA  . LEU B 2 71  ? 1.513   1.315   -6.461  1.00 71.67 71  B 1 
ATOM 1729 C C   . LEU B 2 71  ? 2.096   1.624   -7.831  1.00 69.34 71  B 1 
ATOM 1730 O O   . LEU B 2 71  ? 2.154   2.793   -8.217  1.00 66.59 71  B 1 
ATOM 1731 C CB  . LEU B 2 71  ? -0.016  1.156   -6.514  1.00 70.35 71  B 1 
ATOM 1732 C CG  . LEU B 2 71  ? -0.635  0.713   -5.175  1.00 67.14 71  B 1 
ATOM 1733 C CD1 . LEU B 2 71  ? -2.151  0.641   -5.296  1.00 63.58 71  B 1 
ATOM 1734 C CD2 . LEU B 2 71  ? -0.120  -0.665  -4.743  1.00 63.03 71  B 1 
ATOM 1735 N N   . ARG B 2 72  ? 2.561   0.596   -8.542  1.00 67.77 72  B 1 
ATOM 1736 C CA  . ARG B 2 72  ? 3.127   0.757   -9.883  1.00 66.04 72  B 1 
ATOM 1737 C C   . ARG B 2 72  ? 2.028   1.269   -10.803 1.00 63.45 72  B 1 
ATOM 1738 O O   . ARG B 2 72  ? 1.241   0.509   -11.349 1.00 60.66 72  B 1 
ATOM 1739 C CB  . ARG B 2 72  ? 3.770   -0.552  -10.356 1.00 63.57 72  B 1 
ATOM 1740 C CG  . ARG B 2 72  ? 4.728   -0.303  -11.531 1.00 57.89 72  B 1 
ATOM 1741 C CD  . ARG B 2 72  ? 5.406   -1.606  -11.965 1.00 55.28 72  B 1 
ATOM 1742 N NE  . ARG B 2 72  ? 6.510   -1.360  -12.906 1.00 49.29 72  B 1 
ATOM 1743 C CZ  . ARG B 2 72  ? 7.271   -2.273  -13.485 1.00 45.34 72  B 1 
ATOM 1744 N NH1 . ARG B 2 72  ? 7.061   -3.546  -13.309 1.00 42.32 72  B 1 
ATOM 1745 N NH2 . ARG B 2 72  ? 8.265   -1.927  -14.242 1.00 39.88 72  B 1 
ATOM 1746 N N   . LEU B 2 73  ? 1.987   2.586   -10.888 1.00 66.05 73  B 1 
ATOM 1747 C CA  . LEU B 2 73  ? 1.099   3.291   -11.765 1.00 62.66 73  B 1 
ATOM 1748 C C   . LEU B 2 73  ? 1.626   3.019   -13.159 1.00 60.87 73  B 1 
ATOM 1749 O O   . LEU B 2 73  ? 2.766   3.338   -13.468 1.00 55.72 73  B 1 
ATOM 1750 C CB  . LEU B 2 73  ? 1.133   4.770   -11.408 1.00 57.82 73  B 1 
ATOM 1751 C CG  . LEU B 2 73  ? 0.603   4.978   -9.983  1.00 53.15 73  B 1 
ATOM 1752 C CD1 . LEU B 2 73  ? 1.115   6.298   -9.476  1.00 49.79 73  B 1 
ATOM 1753 C CD2 . LEU B 2 73  ? -0.930  4.932   -9.905  1.00 49.91 73  B 1 
ATOM 1754 N N   . ARG B 2 74  ? 0.795   2.377   -13.954 1.00 60.95 74  B 1 
ATOM 1755 C CA  . ARG B 2 74  ? 1.108   2.227   -15.356 1.00 60.25 74  B 1 
ATOM 1756 C C   . ARG B 2 74  ? 0.854   3.587   -15.990 1.00 57.87 74  B 1 
ATOM 1757 O O   . ARG B 2 74  ? -0.292  4.055   -16.025 1.00 52.79 74  B 1 
ATOM 1758 C CB  . ARG B 2 74  ? 0.322   1.077   -15.975 1.00 56.24 74  B 1 
ATOM 1759 C CG  . ARG B 2 74  ? 0.804   -0.266  -15.392 1.00 51.16 74  B 1 
ATOM 1760 C CD  . ARG B 2 74  ? 0.125   -1.442  -16.090 1.00 47.91 74  B 1 
ATOM 1761 N NE  . ARG B 2 74  ? 0.608   -2.732  -15.561 1.00 42.97 74  B 1 
ATOM 1762 C CZ  . ARG B 2 74  ? 0.299   -3.935  -16.020 1.00 38.23 74  B 1 
ATOM 1763 N NH1 . ARG B 2 74  ? -0.531  -4.093  -17.014 1.00 34.83 74  B 1 
ATOM 1764 N NH2 . ARG B 2 74  ? 0.827   -4.999  -15.472 1.00 32.58 74  B 1 
ATOM 1765 N N   . GLY B 2 75  ? 1.912   4.239   -16.427 1.00 62.53 75  B 1 
ATOM 1766 C CA  . GLY B 2 75  ? 1.750   5.236   -17.462 1.00 58.97 75  B 1 
ATOM 1767 C C   . GLY B 2 75  ? 1.014   4.556   -18.619 1.00 57.63 75  B 1 
ATOM 1768 O O   . GLY B 2 75  ? 1.229   3.374   -18.863 1.00 52.45 75  B 1 
ATOM 1769 N N   . GLY B 2 76  ? 0.130   5.275   -19.283 1.00 61.95 76  B 1 
ATOM 1770 C CA  . GLY B 2 76  ? -0.718  4.669   -20.282 1.00 56.79 76  B 1 
ATOM 1771 C C   . GLY B 2 76  ? -2.044  5.414   -20.449 1.00 52.27 76  B 1 
ATOM 1772 O O   . GLY B 2 76  ? -2.333  6.379   -19.717 1.00 47.18 76  B 1 
ATOM 1773 O OXT . GLY B 2 76  ? -2.814  4.987   -21.330 1.00 50.30 76  B 1 
ATOM 1774 N N   . GLY C 3 1   ? -16.453 18.753  14.362  1.00 41.11 1   C 1 
ATOM 1775 C CA  . GLY C 3 1   ? -16.071 17.784  15.406  1.00 45.80 1   C 1 
ATOM 1776 C C   . GLY C 3 1   ? -14.584 17.878  15.607  1.00 49.60 1   C 1 
ATOM 1777 O O   . GLY C 3 1   ? -13.864 17.863  14.625  1.00 47.52 1   C 1 
ATOM 1778 N N   . SER C 3 2   ? -14.169 18.098  16.853  1.00 44.38 2   C 1 
ATOM 1779 C CA  . SER C 3 2   ? -12.854 18.651  17.138  1.00 47.31 2   C 1 
ATOM 1780 C C   . SER C 3 2   ? -11.787 17.559  17.231  1.00 50.85 2   C 1 
ATOM 1781 O O   . SER C 3 2   ? -11.400 17.191  18.328  1.00 48.46 2   C 1 
ATOM 1782 C CB  . SER C 3 2   ? -12.934 19.495  18.419  1.00 45.03 2   C 1 
ATOM 1783 O OG  . SER C 3 2   ? -11.720 20.143  18.663  1.00 41.01 2   C 1 
ATOM 1784 N N   . MET C 3 3   ? -11.255 17.098  16.107  1.00 55.82 3   C 1 
ATOM 1785 C CA  . MET C 3 3   ? -9.950  16.411  16.103  1.00 57.40 3   C 1 
ATOM 1786 C C   . MET C 3 3   ? -8.800  17.341  16.546  1.00 59.65 3   C 1 
ATOM 1787 O O   . MET C 3 3   ? -7.639  16.935  16.528  1.00 56.32 3   C 1 
ATOM 1788 C CB  . MET C 3 3   ? -9.622  15.816  14.726  1.00 54.42 3   C 1 
ATOM 1789 C CG  . MET C 3 3   ? -10.184 14.402  14.525  1.00 51.39 3   C 1 
ATOM 1790 S SD  . MET C 3 3   ? -9.221  13.367  13.396  1.00 46.20 3   C 1 
ATOM 1791 C CE  . MET C 3 3   ? -9.528  14.164  11.820  1.00 43.43 3   C 1 
ATOM 1792 N N   . HIS C 3 4   ? -9.082  18.590  16.909  1.00 58.41 4   C 1 
ATOM 1793 C CA  . HIS C 3 4   ? -8.061  19.573  17.253  1.00 59.63 4   C 1 
ATOM 1794 C C   . HIS C 3 4   ? -7.677  19.558  18.732  1.00 61.24 4   C 1 
ATOM 1795 O O   . HIS C 3 4   ? -6.613  20.061  19.081  1.00 57.84 4   C 1 
ATOM 1796 C CB  . HIS C 3 4   ? -8.518  20.968  16.835  1.00 54.80 4   C 1 
ATOM 1797 C CG  . HIS C 3 4   ? -8.704  21.100  15.350  1.00 50.82 4   C 1 
ATOM 1798 N ND1 . HIS C 3 4   ? -7.701  21.032  14.402  1.00 46.03 4   C 1 
ATOM 1799 C CD2 . HIS C 3 4   ? -9.879  21.283  14.673  1.00 44.94 4   C 1 
ATOM 1800 C CE1 . HIS C 3 4   ? -8.265  21.168  13.190  1.00 41.70 4   C 1 
ATOM 1801 N NE2 . HIS C 3 4   ? -9.591  21.321  13.308  1.00 40.52 4   C 1 
ATOM 1802 N N   . ARG C 3 5   ? -8.532  19.010  19.599  1.00 67.71 5   C 1 
ATOM 1803 C CA  . ARG C 3 5   ? -8.289  19.092  21.037  1.00 70.44 5   C 1 
ATOM 1804 C C   . ARG C 3 5   ? -7.568  17.846  21.527  1.00 72.12 5   C 1 
ATOM 1805 O O   . ARG C 3 5   ? -8.009  16.735  21.277  1.00 68.85 5   C 1 
ATOM 1806 C CB  . ARG C 3 5   ? -9.602  19.395  21.787  1.00 64.55 5   C 1 
ATOM 1807 C CG  . ARG C 3 5   ? -9.359  20.431  22.898  1.00 56.46 5   C 1 
ATOM 1808 C CD  . ARG C 3 5   ? -10.665 20.816  23.596  1.00 51.73 5   C 1 
ATOM 1809 N NE  . ARG C 3 5   ? -10.480 21.950  24.516  1.00 45.93 5   C 1 
ATOM 1810 C CZ  . ARG C 3 5   ? -11.426 22.527  25.266  1.00 40.37 5   C 1 
ATOM 1811 N NH1 . ARG C 3 5   ? -12.650 22.091  25.256  1.00 37.63 5   C 1 
ATOM 1812 N NH2 . ARG C 3 5   ? -11.134 23.535  26.026  1.00 34.86 5   C 1 
ATOM 1813 N N   . THR C 3 6   ? -6.465  18.049  22.242  1.00 74.41 6   C 1 
ATOM 1814 C CA  . THR C 3 6   ? -5.818  16.995  23.030  1.00 77.43 6   C 1 
ATOM 1815 C C   . THR C 3 6   ? -6.793  16.546  24.108  1.00 79.08 6   C 1 
ATOM 1816 O O   . THR C 3 6   ? -7.265  17.359  24.891  1.00 75.07 6   C 1 
ATOM 1817 C CB  . THR C 3 6   ? -4.522  17.518  23.656  1.00 72.32 6   C 1 
ATOM 1818 O OG1 . THR C 3 6   ? -3.700  18.078  22.662  1.00 65.08 6   C 1 
ATOM 1819 C CG2 . THR C 3 6   ? -3.715  16.410  24.323  1.00 62.21 6   C 1 
ATOM 1820 N N   . THR C 3 7   ? -7.102  15.246  24.144  1.00 80.90 7   C 1 
ATOM 1821 C CA  . THR C 3 7   ? -7.986  14.648  25.144  1.00 82.35 7   C 1 
ATOM 1822 C C   . THR C 3 7   ? -7.160  13.807  26.103  1.00 84.68 7   C 1 
ATOM 1823 O O   . THR C 3 7   ? -6.167  13.180  25.711  1.00 82.62 7   C 1 
ATOM 1824 C CB  . THR C 3 7   ? -9.118  13.837  24.490  1.00 77.25 7   C 1 
ATOM 1825 O OG1 . THR C 3 7   ? -8.632  12.999  23.466  1.00 68.39 7   C 1 
ATOM 1826 C CG2 . THR C 3 7   ? -10.143 14.767  23.841  1.00 65.82 7   C 1 
ATOM 1827 N N   . ARG C 3 8   ? -7.546  13.807  27.379  1.00 86.42 8   C 1 
ATOM 1828 C CA  . ARG C 3 8   ? -7.029  12.884  28.389  1.00 88.34 8   C 1 
ATOM 1829 C C   . ARG C 3 8   ? -8.120  11.873  28.695  1.00 88.77 8   C 1 
ATOM 1830 O O   . ARG C 3 8   ? -9.245  12.264  28.970  1.00 86.04 8   C 1 
ATOM 1831 C CB  . ARG C 3 8   ? -6.613  13.623  29.669  1.00 85.83 8   C 1 
ATOM 1832 C CG  . ARG C 3 8   ? -5.339  14.455  29.456  1.00 78.24 8   C 1 
ATOM 1833 C CD  . ARG C 3 8   ? -4.912  15.050  30.796  1.00 75.41 8   C 1 
ATOM 1834 N NE  . ARG C 3 8   ? -3.679  15.833  30.664  1.00 68.15 8   C 1 
ATOM 1835 C CZ  . ARG C 3 8   ? -3.032  16.411  31.670  1.00 60.63 8   C 1 
ATOM 1836 N NH1 . ARG C 3 8   ? -3.483  16.334  32.893  1.00 54.91 8   C 1 
ATOM 1837 N NH2 . ARG C 3 8   ? -1.929  17.076  31.460  1.00 53.44 8   C 1 
ATOM 1838 N N   . ILE C 3 9   ? -7.784  10.594  28.605  1.00 91.06 9   C 1 
ATOM 1839 C CA  . ILE C 3 9   ? -8.728  9.501   28.801  1.00 92.12 9   C 1 
ATOM 1840 C C   . ILE C 3 9   ? -8.070  8.465   29.692  1.00 93.27 9   C 1 
ATOM 1841 O O   . ILE C 3 9   ? -6.921  8.093   29.452  1.00 92.24 9   C 1 
ATOM 1842 C CB  . ILE C 3 9   ? -9.148  8.890   27.451  1.00 90.30 9   C 1 
ATOM 1843 C CG1 . ILE C 3 9   ? -9.698  9.958   26.488  1.00 80.00 9   C 1 
ATOM 1844 C CG2 . ILE C 3 9   ? -10.211 7.795   27.667  1.00 79.53 9   C 1 
ATOM 1845 C CD1 . ILE C 3 9   ? -9.756  9.460   25.044  1.00 75.44 9   C 1 
ATOM 1846 N N   . LYS C 3 10  ? -8.790  7.967   30.703  1.00 93.62 10  C 1 
ATOM 1847 C CA  . LYS C 3 10  ? -8.299  6.863   31.526  1.00 94.09 10  C 1 
ATOM 1848 C C   . LYS C 3 10  ? -8.198  5.604   30.663  1.00 94.38 10  C 1 
ATOM 1849 O O   . LYS C 3 10  ? -9.155  5.240   29.992  1.00 93.46 10  C 1 
ATOM 1850 C CB  . LYS C 3 10  ? -9.211  6.636   32.727  1.00 93.33 10  C 1 
ATOM 1851 C CG  . LYS C 3 10  ? -9.125  7.798   33.725  1.00 86.66 10  C 1 
ATOM 1852 C CD  . LYS C 3 10  ? -9.960  7.500   34.974  1.00 82.64 10  C 1 
ATOM 1853 C CE  . LYS C 3 10  ? -9.809  8.650   35.953  1.00 74.16 10  C 1 
ATOM 1854 N NZ  . LYS C 3 10  ? -10.548 8.397   37.213  1.00 66.05 10  C 1 
ATOM 1855 N N   . ILE C 3 11  ? -7.064  4.907   30.747  1.00 93.86 11  C 1 
ATOM 1856 C CA  . ILE C 3 11  ? -6.868  3.685   29.967  1.00 94.99 11  C 1 
ATOM 1857 C C   . ILE C 3 11  ? -7.918  2.622   30.284  1.00 95.26 11  C 1 
ATOM 1858 O O   . ILE C 3 11  ? -8.346  1.895   29.388  1.00 94.52 11  C 1 
ATOM 1859 C CB  . ILE C 3 11  ? -5.432  3.160   30.135  1.00 94.46 11  C 1 
ATOM 1860 C CG1 . ILE C 3 11  ? -5.140  2.082   29.070  1.00 90.88 11  C 1 
ATOM 1861 C CG2 . ILE C 3 11  ? -5.165  2.632   31.555  1.00 89.74 11  C 1 
ATOM 1862 C CD1 . ILE C 3 11  ? -3.661  1.771   28.900  1.00 85.86 11  C 1 
ATOM 1863 N N   . THR C 3 12  ? -8.414  2.581   31.517  1.00 95.57 12  C 1 
ATOM 1864 C CA  . THR C 3 12  ? -9.478  1.662   31.954  1.00 95.38 12  C 1 
ATOM 1865 C C   . THR C 3 12  ? -10.785 1.853   31.191  1.00 95.36 12  C 1 
ATOM 1866 O O   . THR C 3 12  ? -11.538 0.897   31.018  1.00 94.25 12  C 1 
ATOM 1867 C CB  . THR C 3 12  ? -9.750  1.824   33.454  1.00 94.89 12  C 1 
ATOM 1868 O OG1 . THR C 3 12  ? -9.981  3.179   33.775  1.00 87.88 12  C 1 
ATOM 1869 C CG2 . THR C 3 12  ? -8.556  1.368   34.292  1.00 86.66 12  C 1 
ATOM 1870 N N   . GLU C 3 13  ? -11.060 3.046   30.650  1.00 95.32 13  C 1 
ATOM 1871 C CA  . GLU C 3 13  ? -12.227 3.281   29.795  1.00 94.68 13  C 1 
ATOM 1872 C C   . GLU C 3 13  ? -12.036 2.787   28.359  1.00 94.87 13  C 1 
ATOM 1873 O O   . GLU C 3 13  ? -13.023 2.506   27.671  1.00 93.32 13  C 1 
ATOM 1874 C CB  . GLU C 3 13  ? -12.571 4.770   29.747  1.00 93.29 13  C 1 
ATOM 1875 C CG  . GLU C 3 13  ? -13.037 5.337   31.088  1.00 87.29 13  C 1 
ATOM 1876 C CD  . GLU C 3 13  ? -13.763 6.675   30.943  1.00 81.67 13  C 1 
ATOM 1877 O OE1 . GLU C 3 13  ? -13.814 7.413   31.947  1.00 74.12 13  C 1 
ATOM 1878 O OE2 . GLU C 3 13  ? -14.342 6.921   29.860  1.00 75.63 13  C 1 
ATOM 1879 N N   . LEU C 3 14  ? -10.789 2.680   27.901  1.00 94.97 14  C 1 
ATOM 1880 C CA  . LEU C 3 14  ? -10.435 2.210   26.564  1.00 94.94 14  C 1 
ATOM 1881 C C   . LEU C 3 14  ? -10.213 0.696   26.525  1.00 95.84 14  C 1 
ATOM 1882 O O   . LEU C 3 14  ? -10.511 0.082   25.499  1.00 95.08 14  C 1 
ATOM 1883 C CB  . LEU C 3 14  ? -9.189  2.946   26.071  1.00 93.71 14  C 1 
ATOM 1884 C CG  . LEU C 3 14  ? -9.399  4.447   25.818  1.00 91.47 14  C 1 
ATOM 1885 C CD1 . LEU C 3 14  ? -8.058  5.095   25.450  1.00 88.19 14  C 1 
ATOM 1886 C CD2 . LEU C 3 14  ? -10.370 4.689   24.661  1.00 87.84 14  C 1 
ATOM 1887 N N   . ASN C 3 15  ? -9.767  0.092   27.623  1.00 95.72 15  C 1 
ATOM 1888 C CA  . ASN C 3 15  ? -9.461  -1.331  27.730  1.00 96.41 15  C 1 
ATOM 1889 C C   . ASN C 3 15  ? -10.505 -2.259  27.080  1.00 96.66 15  C 1 
ATOM 1890 O O   . ASN C 3 15  ? -10.094 -3.098  26.269  1.00 96.02 15  C 1 
ATOM 1891 C CB  . ASN C 3 15  ? -9.221  -1.696  29.208  1.00 96.16 15  C 1 
ATOM 1892 C CG  . ASN C 3 15  ? -7.840  -1.305  29.708  1.00 95.95 15  C 1 
ATOM 1893 O OD1 . ASN C 3 15  ? -6.963  -0.907  28.969  1.00 91.90 15  C 1 
ATOM 1894 N ND2 . ASN C 3 15  ? -7.598  -1.454  30.996  1.00 91.40 15  C 1 
ATOM 1895 N N   . PRO C 3 16  ? -11.830 -2.096  27.289  1.00 95.98 16  C 1 
ATOM 1896 C CA  . PRO C 3 16  ? -12.833 -2.961  26.653  1.00 95.66 16  C 1 
ATOM 1897 C C   . PRO C 3 16  ? -12.783 -2.972  25.117  1.00 95.97 16  C 1 
ATOM 1898 O O   . PRO C 3 16  ? -13.181 -3.955  24.494  1.00 95.07 16  C 1 
ATOM 1899 C CB  . PRO C 3 16  ? -14.185 -2.436  27.142  1.00 94.65 16  C 1 
ATOM 1900 C CG  . PRO C 3 16  ? -13.849 -1.748  28.465  1.00 92.59 16  C 1 
ATOM 1901 C CD  . PRO C 3 16  ? -12.471 -1.162  28.192  1.00 95.23 16  C 1 
ATOM 1902 N N   . HIS C 3 17  ? -12.283 -1.900  24.506  1.00 96.51 17  C 1 
ATOM 1903 C CA  . HIS C 3 17  ? -12.158 -1.771  23.052  1.00 96.47 17  C 1 
ATOM 1904 C C   . HIS C 3 17  ? -10.804 -2.254  22.510  1.00 96.77 17  C 1 
ATOM 1905 O O   . HIS C 3 17  ? -10.644 -2.382  21.294  1.00 95.64 17  C 1 
ATOM 1906 C CB  . HIS C 3 17  ? -12.405 -0.309  22.659  1.00 95.55 17  C 1 
ATOM 1907 C CG  . HIS C 3 17  ? -13.744 0.210   23.110  1.00 94.34 17  C 1 
ATOM 1908 N ND1 . HIS C 3 17  ? -14.964 -0.085  22.538  1.00 85.26 17  C 1 
ATOM 1909 C CD2 . HIS C 3 17  ? -13.996 1.046   24.173  1.00 85.31 17  C 1 
ATOM 1910 C CE1 . HIS C 3 17  ? -15.913 0.552   23.225  1.00 86.87 17  C 1 
ATOM 1911 N NE2 . HIS C 3 17  ? -15.365 1.254   24.238  1.00 87.78 17  C 1 
ATOM 1912 N N   . LEU C 3 18  ? -9.829  -2.507  23.382  1.00 97.10 18  C 1 
ATOM 1913 C CA  . LEU C 3 18  ? -8.446  -2.839  23.031  1.00 97.35 18  C 1 
ATOM 1914 C C   . LEU C 3 18  ? -8.042  -4.255  23.454  1.00 97.89 18  C 1 
ATOM 1915 O O   . LEU C 3 18  ? -6.898  -4.670  23.220  1.00 97.07 18  C 1 
ATOM 1916 C CB  . LEU C 3 18  ? -7.506  -1.789  23.657  1.00 96.72 18  C 1 
ATOM 1917 C CG  . LEU C 3 18  ? -7.829  -0.316  23.337  1.00 95.81 18  C 1 
ATOM 1918 C CD1 . LEU C 3 18  ? -6.798  0.582   24.020  1.00 93.63 18  C 1 
ATOM 1919 C CD2 . LEU C 3 18  ? -7.833  -0.017  21.845  1.00 93.29 18  C 1 
ATOM 1920 N N   . MET C 3 19  ? -8.955  -5.015  24.052  1.00 97.59 19  C 1 
ATOM 1921 C CA  . MET C 3 19  ? -8.685  -6.309  24.663  1.00 97.77 19  C 1 
ATOM 1922 C C   . MET C 3 19  ? -9.341  -7.473  23.924  1.00 98.09 19  C 1 
ATOM 1923 O O   . MET C 3 19  ? -10.474 -7.396  23.445  1.00 97.42 19  C 1 
ATOM 1924 C CB  . MET C 3 19  ? -9.106  -6.292  26.136  1.00 96.81 19  C 1 
ATOM 1925 C CG  . MET C 3 19  ? -8.146  -5.450  26.982  1.00 93.68 19  C 1 
ATOM 1926 S SD  . MET C 3 19  ? -8.673  -5.243  28.705  1.00 90.79 19  C 1 
ATOM 1927 C CE  . MET C 3 19  ? -8.474  -6.934  29.303  1.00 79.76 19  C 1 
ATOM 1928 N N   . CYS C 3 20  ? -8.621  -8.593  23.861  1.00 96.83 20  C 1 
ATOM 1929 C CA  . CYS C 3 20  ? -9.108  -9.849  23.309  1.00 97.32 20  C 1 
ATOM 1930 C C   . CYS C 3 20  ? -9.897  -10.622 24.366  1.00 97.04 20  C 1 
ATOM 1931 O O   . CYS C 3 20  ? -9.329  -11.054 25.363  1.00 95.63 20  C 1 
ATOM 1932 C CB  . CYS C 3 20  ? -7.909  -10.653 22.803  1.00 97.07 20  C 1 
ATOM 1933 S SG  . CYS C 3 20  ? -8.466  -12.238 22.116  1.00 97.01 20  C 1 
ATOM 1934 N N   . VAL C 3 21  ? -11.175 -10.908 24.100  1.00 97.57 21  C 1 
ATOM 1935 C CA  . VAL C 3 21  ? -12.032 -11.680 25.002  1.00 96.88 21  C 1 
ATOM 1936 C C   . VAL C 3 21  ? -11.530 -13.111 25.256  1.00 97.12 21  C 1 
ATOM 1937 O O   . VAL C 3 21  ? -11.798 -13.679 26.302  1.00 95.58 21  C 1 
ATOM 1938 C CB  . VAL C 3 21  ? -13.479 -11.672 24.477  1.00 95.79 21  C 1 
ATOM 1939 C CG1 . VAL C 3 21  ? -13.660 -12.536 23.224  1.00 86.61 21  C 1 
ATOM 1940 C CG2 . VAL C 3 21  ? -14.473 -12.128 25.538  1.00 88.06 21  C 1 
ATOM 1941 N N   . LEU C 3 22  ? -10.755 -13.697 24.317  1.00 96.79 22  C 1 
ATOM 1942 C CA  . LEU C 3 22  ? -10.270 -15.072 24.447  1.00 96.55 22  C 1 
ATOM 1943 C C   . LEU C 3 22  ? -9.092  -15.229 25.417  1.00 96.62 22  C 1 
ATOM 1944 O O   . LEU C 3 22  ? -8.919  -16.299 25.992  1.00 95.13 22  C 1 
ATOM 1945 C CB  . LEU C 3 22  ? -9.877  -15.614 23.066  1.00 96.41 22  C 1 
ATOM 1946 C CG  . LEU C 3 22  ? -11.036 -15.763 22.067  1.00 96.49 22  C 1 
ATOM 1947 C CD1 . LEU C 3 22  ? -10.479 -16.241 20.727  1.00 93.83 22  C 1 
ATOM 1948 C CD2 . LEU C 3 22  ? -12.081 -16.768 22.541  1.00 93.47 22  C 1 
ATOM 1949 N N   . CYS C 3 23  ? -8.255  -14.203 25.580  1.00 96.74 23  C 1 
ATOM 1950 C CA  . CYS C 3 23  ? -7.102  -14.265 26.480  1.00 96.79 23  C 1 
ATOM 1951 C C   . CYS C 3 23  ? -7.147  -13.251 27.628  1.00 96.62 23  C 1 
ATOM 1952 O O   . CYS C 3 23  ? -6.272  -13.286 28.487  1.00 94.30 23  C 1 
ATOM 1953 C CB  . CYS C 3 23  ? -5.809  -14.160 25.676  1.00 95.75 23  C 1 
ATOM 1954 S SG  . CYS C 3 23  ? -5.554  -12.488 24.988  1.00 95.44 23  C 1 
ATOM 1955 N N   . GLY C 3 24  ? -8.103  -12.322 27.633  1.00 96.92 24  C 1 
ATOM 1956 C CA  . GLY C 3 24  ? -8.212  -11.274 28.641  1.00 96.60 24  C 1 
ATOM 1957 C C   . GLY C 3 24  ? -7.087  -10.236 28.609  1.00 97.18 24  C 1 
ATOM 1958 O O   . GLY C 3 24  ? -6.947  -9.464  29.551  1.00 95.08 24  C 1 
ATOM 1959 N N   . GLY C 3 25  ? -6.279  -10.214 27.544  1.00 97.44 25  C 1 
ATOM 1960 C CA  . GLY C 3 25  ? -5.189  -9.263  27.360  1.00 97.55 25  C 1 
ATOM 1961 C C   . GLY C 3 25  ? -5.389  -8.343  26.165  1.00 97.86 25  C 1 
ATOM 1962 O O   . GLY C 3 25  ? -6.319  -8.519  25.374  1.00 96.93 25  C 1 
ATOM 1963 N N   . TYR C 3 26  ? -4.484  -7.381  25.981  1.00 98.18 26  C 1 
ATOM 1964 C CA  . TYR C 3 26  ? -4.493  -6.507  24.811  1.00 98.16 26  C 1 
ATOM 1965 C C   . TYR C 3 26  ? -4.319  -7.278  23.499  1.00 98.23 26  C 1 
ATOM 1966 O O   . TYR C 3 26  ? -3.684  -8.327  23.448  1.00 97.77 26  C 1 
ATOM 1967 C CB  . TYR C 3 26  ? -3.409  -5.424  24.946  1.00 97.95 26  C 1 
ATOM 1968 C CG  . TYR C 3 26  ? -3.690  -4.412  26.028  1.00 97.95 26  C 1 
ATOM 1969 C CD1 . TYR C 3 26  ? -4.819  -3.577  25.941  1.00 96.91 26  C 1 
ATOM 1970 C CD2 . TYR C 3 26  ? -2.827  -4.294  27.141  1.00 96.69 26  C 1 
ATOM 1971 C CE1 . TYR C 3 26  ? -5.097  -2.634  26.946  1.00 96.60 26  C 1 
ATOM 1972 C CE2 . TYR C 3 26  ? -3.094  -3.356  28.148  1.00 96.21 26  C 1 
ATOM 1973 C CZ  . TYR C 3 26  ? -4.231  -2.527  28.050  1.00 97.30 26  C 1 
ATOM 1974 O OH  . TYR C 3 26  ? -4.502  -1.610  29.032  1.00 96.41 26  C 1 
ATOM 1975 N N   . PHE C 3 27  ? -4.879  -6.732  22.418  1.00 97.76 27  C 1 
ATOM 1976 C CA  . PHE C 3 27  ? -4.692  -7.298  21.089  1.00 97.71 27  C 1 
ATOM 1977 C C   . PHE C 3 27  ? -3.216  -7.333  20.703  1.00 97.30 27  C 1 
ATOM 1978 O O   . PHE C 3 27  ? -2.540  -6.305  20.698  1.00 96.42 27  C 1 
ATOM 1979 C CB  . PHE C 3 27  ? -5.488  -6.513  20.041  1.00 97.73 27  C 1 
ATOM 1980 C CG  . PHE C 3 27  ? -6.999  -6.601  20.169  1.00 98.05 27  C 1 
ATOM 1981 C CD1 . PHE C 3 27  ? -7.636  -7.843  20.126  1.00 96.48 27  C 1 
ATOM 1982 C CD2 . PHE C 3 27  ? -7.765  -5.426  20.302  1.00 96.11 27  C 1 
ATOM 1983 C CE1 . PHE C 3 27  ? -9.044  -7.925  20.238  1.00 96.32 27  C 1 
ATOM 1984 C CE2 . PHE C 3 27  ? -9.163  -5.502  20.411  1.00 95.63 27  C 1 
ATOM 1985 C CZ  . PHE C 3 27  ? -9.803  -6.746  20.383  1.00 97.39 27  C 1 
ATOM 1986 N N   . ILE C 3 28  ? -2.740  -8.510  20.309  1.00 95.79 28  C 1 
ATOM 1987 C CA  . ILE C 3 28  ? -1.442  -8.725  19.674  1.00 95.18 28  C 1 
ATOM 1988 C C   . ILE C 3 28  ? -1.682  -9.446  18.352  1.00 94.67 28  C 1 
ATOM 1989 O O   . ILE C 3 28  ? -2.331  -10.493 18.330  1.00 94.20 28  C 1 
ATOM 1990 C CB  . ILE C 3 28  ? -0.492  -9.500  20.598  1.00 94.98 28  C 1 
ATOM 1991 C CG1 . ILE C 3 28  ? -0.243  -8.789  21.940  1.00 93.72 28  C 1 
ATOM 1992 C CG2 . ILE C 3 28  ? 0.837   -9.780  19.874  1.00 94.24 28  C 1 
ATOM 1993 C CD1 . ILE C 3 28  ? 0.402   -7.398  21.854  1.00 91.59 28  C 1 
ATOM 1994 N N   . ASP C 3 29  ? -1.192  -8.864  17.261  1.00 93.70 29  C 1 
ATOM 1995 C CA  . ASP C 3 29  ? -1.497  -9.254  15.885  1.00 93.05 29  C 1 
ATOM 1996 C C   . ASP C 3 29  ? -3.015  -9.349  15.665  1.00 93.76 29  C 1 
ATOM 1997 O O   . ASP C 3 29  ? -3.555  -10.385 15.285  1.00 93.14 29  C 1 
ATOM 1998 C CB  . ASP C 3 29  ? -0.717  -10.518 15.489  1.00 91.85 29  C 1 
ATOM 1999 C CG  . ASP C 3 29  ? 0.799   -10.333 15.578  1.00 87.65 29  C 1 
ATOM 2000 O OD1 . ASP C 3 29  ? 1.281   -9.265  15.135  1.00 83.96 29  C 1 
ATOM 2001 O OD2 . ASP C 3 29  ? 1.487   -11.251 16.076  1.00 81.10 29  C 1 
ATOM 2002 N N   . ALA C 3 30  ? -3.723  -8.238  15.940  1.00 95.81 30  C 1 
ATOM 2003 C CA  . ALA C 3 30  ? -5.179  -8.180  15.885  1.00 96.15 30  C 1 
ATOM 2004 C C   . ALA C 3 30  ? -5.725  -8.789  14.580  1.00 95.94 30  C 1 
ATOM 2005 O O   . ALA C 3 30  ? -5.303  -8.447  13.469  1.00 95.26 30  C 1 
ATOM 2006 C CB  . ALA C 3 30  ? -5.658  -6.739  16.074  1.00 96.20 30  C 1 
ATOM 2007 N N   . THR C 3 31  ? -6.663  -9.713  14.723  1.00 96.76 31  C 1 
ATOM 2008 C CA  . THR C 3 31  ? -7.254  -10.478 13.627  1.00 97.19 31  C 1 
ATOM 2009 C C   . THR C 3 31  ? -8.763  -10.395 13.723  1.00 97.60 31  C 1 
ATOM 2010 O O   . THR C 3 31  ? -9.333  -10.664 14.772  1.00 97.24 31  C 1 
ATOM 2011 C CB  . THR C 3 31  ? -6.764  -11.931 13.665  1.00 96.62 31  C 1 
ATOM 2012 O OG1 . THR C 3 31  ? -5.369  -11.961 13.487  1.00 93.47 31  C 1 
ATOM 2013 C CG2 . THR C 3 31  ? -7.368  -12.771 12.546  1.00 93.71 31  C 1 
ATOM 2014 N N   . THR C 3 32  ? -9.414  -10.031 12.624  1.00 97.46 32  C 1 
ATOM 2015 C CA  . THR C 3 32  ? -10.847 -9.741  12.577  1.00 97.53 32  C 1 
ATOM 2016 C C   . THR C 3 32  ? -11.581 -10.769 11.723  1.00 97.50 32  C 1 
ATOM 2017 O O   . THR C 3 32  ? -11.154 -11.093 10.609  1.00 96.92 32  C 1 
ATOM 2018 C CB  . THR C 3 32  ? -11.076 -8.308  12.074  1.00 97.37 32  C 1 
ATOM 2019 O OG1 . THR C 3 32  ? -10.493 -7.389  12.974  1.00 94.69 32  C 1 
ATOM 2020 C CG2 . THR C 3 32  ? -12.550 -7.927  11.977  1.00 94.85 32  C 1 
ATOM 2021 N N   . ILE C 3 33  ? -12.713 -11.269 12.231  1.00 97.66 33  C 1 
ATOM 2022 C CA  . ILE C 3 33  ? -13.656 -12.113 11.483  1.00 97.62 33  C 1 
ATOM 2023 C C   . ILE C 3 33  ? -14.428 -11.227 10.505  1.00 97.36 33  C 1 
ATOM 2024 O O   . ILE C 3 33  ? -15.140 -10.314 10.914  1.00 96.44 33  C 1 
ATOM 2025 C CB  . ILE C 3 33  ? -14.609 -12.859 12.435  1.00 97.69 33  C 1 
ATOM 2026 C CG1 . ILE C 3 33  ? -13.830 -13.817 13.363  1.00 96.91 33  C 1 
ATOM 2027 C CG2 . ILE C 3 33  ? -15.667 -13.626 11.623  1.00 96.84 33  C 1 
ATOM 2028 C CD1 . ILE C 3 33  ? -14.684 -14.465 14.458  1.00 96.16 33  C 1 
ATOM 2029 N N   . ILE C 3 34  ? -14.355 -11.505 9.201   1.00 96.57 34  C 1 
ATOM 2030 C CA  . ILE C 3 34  ? -14.910 -10.612 8.169   1.00 95.87 34  C 1 
ATOM 2031 C C   . ILE C 3 34  ? -16.448 -10.595 8.097   1.00 95.97 34  C 1 
ATOM 2032 O O   . ILE C 3 34  ? -17.025 -9.714  7.457   1.00 94.27 34  C 1 
ATOM 2033 C CB  . ILE C 3 34  ? -14.296 -10.899 6.784   1.00 94.07 34  C 1 
ATOM 2034 C CG1 . ILE C 3 34  ? -14.782 -12.253 6.204   1.00 88.44 34  C 1 
ATOM 2035 C CG2 . ILE C 3 34  ? -12.760 -10.813 6.856   1.00 87.14 34  C 1 
ATOM 2036 C CD1 . ILE C 3 34  ? -14.298 -12.534 4.773   1.00 86.21 34  C 1 
ATOM 2037 N N   . GLU C 3 35  ? -17.127 -11.563 8.711   1.00 95.90 35  C 1 
ATOM 2038 C CA  . GLU C 3 35  ? -18.590 -11.637 8.697   1.00 95.22 35  C 1 
ATOM 2039 C C   . GLU C 3 35  ? -19.258 -10.725 9.727   1.00 95.50 35  C 1 
ATOM 2040 O O   . GLU C 3 35  ? -20.303 -10.150 9.434   1.00 93.16 35  C 1 
ATOM 2041 C CB  . GLU C 3 35  ? -19.060 -13.090 8.878   1.00 93.68 35  C 1 
ATOM 2042 C CG  . GLU C 3 35  ? -18.744 -14.017 7.690   1.00 86.62 35  C 1 
ATOM 2043 C CD  . GLU C 3 35  ? -19.293 -13.491 6.347   1.00 85.76 35  C 1 
ATOM 2044 O OE1 . GLU C 3 35  ? -18.691 -13.784 5.293   1.00 79.24 35  C 1 
ATOM 2045 O OE2 . GLU C 3 35  ? -20.250 -12.691 6.310   1.00 80.69 35  C 1 
ATOM 2046 N N   . CYS C 3 36  ? -18.647 -10.568 10.913  1.00 96.32 36  C 1 
ATOM 2047 C CA  . CYS C 3 36  ? -19.208 -9.822  12.036  1.00 96.66 36  C 1 
ATOM 2048 C C   . CYS C 3 36  ? -18.309 -8.697  12.558  1.00 96.99 36  C 1 
ATOM 2049 O O   . CYS C 3 36  ? -18.740 -7.926  13.411  1.00 96.03 36  C 1 
ATOM 2050 C CB  . CYS C 3 36  ? -19.542 -10.819 13.154  1.00 95.93 36  C 1 
ATOM 2051 S SG  . CYS C 3 36  ? -18.042 -11.682 13.729  1.00 95.15 36  C 1 
ATOM 2052 N N   . LEU C 3 37  ? -17.081 -8.586  12.055  1.00 96.98 37  C 1 
ATOM 2053 C CA  . LEU C 3 37  ? -16.077 -7.603  12.452  1.00 97.37 37  C 1 
ATOM 2054 C C   . LEU C 3 37  ? -15.664 -7.645  13.935  1.00 97.40 37  C 1 
ATOM 2055 O O   . LEU C 3 37  ? -15.121 -6.677  14.451  1.00 96.15 37  C 1 
ATOM 2056 C CB  . LEU C 3 37  ? -16.446 -6.193  11.966  1.00 97.03 37  C 1 
ATOM 2057 C CG  . LEU C 3 37  ? -16.731 -6.076  10.457  1.00 96.39 37  C 1 
ATOM 2058 C CD1 . LEU C 3 37  ? -17.039 -4.618  10.129  1.00 94.35 37  C 1 
ATOM 2059 C CD2 . LEU C 3 37  ? -15.546 -6.517  9.595   1.00 94.01 37  C 1 
ATOM 2060 N N   . HIS C 3 38  ? -15.857 -8.786  14.600  1.00 97.45 38  C 1 
ATOM 2061 C CA  . HIS C 3 38  ? -15.262 -9.010  15.920  1.00 97.60 38  C 1 
ATOM 2062 C C   . HIS C 3 38  ? -13.781 -9.372  15.790  1.00 97.76 38  C 1 
ATOM 2063 O O   . HIS C 3 38  ? -13.381 -10.107 14.885  1.00 97.28 38  C 1 
ATOM 2064 C CB  . HIS C 3 38  ? -16.043 -10.074 16.686  1.00 97.56 38  C 1 
ATOM 2065 C CG  . HIS C 3 38  ? -17.424 -9.619  17.045  1.00 97.47 38  C 1 
ATOM 2066 N ND1 . HIS C 3 38  ? -18.598 -10.153 16.586  1.00 93.78 38  C 1 
ATOM 2067 C CD2 . HIS C 3 38  ? -17.760 -8.578  17.865  1.00 93.20 38  C 1 
ATOM 2068 C CE1 . HIS C 3 38  ? -19.619 -9.459  17.121  1.00 93.93 38  C 1 
ATOM 2069 N NE2 . HIS C 3 38  ? -19.153 -8.488  17.902  1.00 94.33 38  C 1 
ATOM 2070 N N   . SER C 3 39  ? -12.967 -8.839  16.701  1.00 97.81 39  C 1 
ATOM 2071 C CA  . SER C 3 39  ? -11.506 -8.926  16.648  1.00 98.09 39  C 1 
ATOM 2072 C C   . SER C 3 39  ? -10.928 -9.654  17.860  1.00 98.24 39  C 1 
ATOM 2073 O O   . SER C 3 39  ? -11.470 -9.601  18.962  1.00 97.66 39  C 1 
ATOM 2074 C CB  . SER C 3 39  ? -10.892 -7.531  16.516  1.00 97.58 39  C 1 
ATOM 2075 O OG  . SER C 3 39  ? -11.382 -6.896  15.347  1.00 95.72 39  C 1 
ATOM 2076 N N   . PHE C 3 40  ? -9.799  -10.323 17.641  1.00 98.25 40  C 1 
ATOM 2077 C CA  . PHE C 3 40  ? -9.102  -11.162 18.610  1.00 98.26 40  C 1 
ATOM 2078 C C   . PHE C 3 40  ? -7.590  -11.095 18.343  1.00 98.12 40  C 1 
ATOM 2079 O O   . PHE C 3 40  ? -7.167  -10.653 17.276  1.00 97.56 40  C 1 
ATOM 2080 C CB  . PHE C 3 40  ? -9.598  -12.609 18.470  1.00 98.14 40  C 1 
ATOM 2081 C CG  . PHE C 3 40  ? -11.107 -12.759 18.479  1.00 98.28 40  C 1 
ATOM 2082 C CD1 . PHE C 3 40  ? -11.794 -12.905 19.697  1.00 96.81 40  C 1 
ATOM 2083 C CD2 . PHE C 3 40  ? -11.833 -12.689 17.284  1.00 96.93 40  C 1 
ATOM 2084 C CE1 . PHE C 3 40  ? -13.195 -12.972 19.719  1.00 96.42 40  C 1 
ATOM 2085 C CE2 . PHE C 3 40  ? -13.240 -12.755 17.291  1.00 96.26 40  C 1 
ATOM 2086 C CZ  . PHE C 3 40  ? -13.917 -12.893 18.510  1.00 97.22 40  C 1 
ATOM 2087 N N   . CYS C 3 41  ? -6.754  -11.561 19.277  1.00 97.68 41  C 1 
ATOM 2088 C CA  . CYS C 3 41  ? -5.356  -11.836 18.946  1.00 97.82 41  C 1 
ATOM 2089 C C   . CYS C 3 41  ? -5.281  -12.930 17.867  1.00 97.72 41  C 1 
ATOM 2090 O O   . CYS C 3 41  ? -6.052  -13.885 17.923  1.00 97.08 41  C 1 
ATOM 2091 C CB  . CYS C 3 41  ? -4.597  -12.299 20.195  1.00 97.61 41  C 1 
ATOM 2092 S SG  . CYS C 3 41  ? -4.617  -11.043 21.513  1.00 96.52 41  C 1 
ATOM 2093 N N   . LYS C 3 42  ? -4.311  -12.850 16.942  1.00 96.66 42  C 1 
ATOM 2094 C CA  . LYS C 3 42  ? -4.068  -13.880 15.916  1.00 96.28 42  C 1 
ATOM 2095 C C   . LYS C 3 42  ? -4.029  -15.282 16.537  1.00 96.22 42  C 1 
ATOM 2096 O O   . LYS C 3 42  ? -4.827  -16.139 16.160  1.00 96.08 42  C 1 
ATOM 2097 C CB  . LYS C 3 42  ? -2.762  -13.571 15.158  1.00 95.10 42  C 1 
ATOM 2098 C CG  . LYS C 3 42  ? -2.393  -14.641 14.105  1.00 93.95 42  C 1 
ATOM 2099 C CD  . LYS C 3 42  ? -0.988  -14.410 13.516  1.00 91.85 42  C 1 
ATOM 2100 C CE  . LYS C 3 42  ? -0.538  -15.611 12.661  1.00 87.34 42  C 1 
ATOM 2101 N NZ  . LYS C 3 42  ? 0.929   -15.659 12.462  1.00 83.53 42  C 1 
ATOM 2102 N N   . THR C 3 43  ? -3.163  -15.488 17.521  1.00 97.16 43  C 1 
ATOM 2103 C CA  . THR C 3 43  ? -2.993  -16.795 18.168  1.00 96.98 43  C 1 
ATOM 2104 C C   . THR C 3 43  ? -4.266  -17.301 18.841  1.00 96.98 43  C 1 
ATOM 2105 O O   . THR C 3 43  ? -4.580  -18.485 18.756  1.00 96.37 43  C 1 
ATOM 2106 C CB  . THR C 3 43  ? -1.885  -16.730 19.220  1.00 96.05 43  C 1 
ATOM 2107 O OG1 . THR C 3 43  ? -2.157  -15.712 20.163  1.00 89.43 43  C 1 
ATOM 2108 C CG2 . THR C 3 43  ? -0.534  -16.412 18.593  1.00 89.46 43  C 1 
ATOM 2109 N N   . CYS C 3 44  ? -5.037  -16.419 19.479  1.00 97.12 44  C 1 
ATOM 2110 C CA  . CYS C 3 44  ? -6.262  -16.789 20.173  1.00 97.32 44  C 1 
ATOM 2111 C C   . CYS C 3 44  ? -7.331  -17.278 19.193  1.00 97.48 44  C 1 
ATOM 2112 O O   . CYS C 3 44  ? -7.900  -18.341 19.386  1.00 96.79 44  C 1 
ATOM 2113 C CB  . CYS C 3 44  ? -6.789  -15.603 20.986  1.00 97.22 44  C 1 
ATOM 2114 S SG  . CYS C 3 44  ? -5.596  -15.094 22.266  1.00 96.12 44  C 1 
ATOM 2115 N N   . ILE C 3 45  ? -7.590  -16.517 18.122  1.00 97.70 45  C 1 
ATOM 2116 C CA  . ILE C 3 45  ? -8.649  -16.862 17.173  1.00 97.66 45  C 1 
ATOM 2117 C C   . ILE C 3 45  ? -8.272  -18.055 16.292  1.00 97.40 45  C 1 
ATOM 2118 O O   . ILE C 3 45  ? -9.138  -18.873 16.007  1.00 97.22 45  C 1 
ATOM 2119 C CB  . ILE C 3 45  ? -9.099  -15.634 16.355  1.00 97.58 45  C 1 
ATOM 2120 C CG1 . ILE C 3 45  ? -10.422 -15.873 15.585  1.00 96.49 45  C 1 
ATOM 2121 C CG2 . ILE C 3 45  ? -8.018  -15.148 15.375  1.00 96.70 45  C 1 
ATOM 2122 C CD1 . ILE C 3 45  ? -11.606 -16.250 16.472  1.00 95.30 45  C 1 
ATOM 2123 N N   . VAL C 3 46  ? -6.992  -18.202 15.904  1.00 97.50 46  C 1 
ATOM 2124 C CA  . VAL C 3 46  ? -6.536  -19.365 15.133  1.00 97.11 46  C 1 
ATOM 2125 C C   . VAL C 3 46  ? -6.769  -20.647 15.923  1.00 96.93 46  C 1 
ATOM 2126 O O   . VAL C 3 46  ? -7.472  -21.521 15.425  1.00 96.04 46  C 1 
ATOM 2127 C CB  . VAL C 3 46  ? -5.071  -19.203 14.683  1.00 96.50 46  C 1 
ATOM 2128 C CG1 . VAL C 3 46  ? -4.503  -20.484 14.064  1.00 93.79 46  C 1 
ATOM 2129 C CG2 . VAL C 3 46  ? -4.969  -18.108 13.609  1.00 93.87 46  C 1 
ATOM 2130 N N   . ARG C 3 47  ? -6.308  -20.710 17.174  1.00 97.44 47  C 1 
ATOM 2131 C CA  . ARG C 3 47  ? -6.531  -21.887 18.041  1.00 96.92 47  C 1 
ATOM 2132 C C   . ARG C 3 47  ? -8.013  -22.160 18.306  1.00 97.09 47  C 1 
ATOM 2133 O O   . ARG C 3 47  ? -8.449  -23.302 18.284  1.00 96.14 47  C 1 
ATOM 2134 C CB  . ARG C 3 47  ? -5.827  -21.676 19.382  1.00 95.90 47  C 1 
ATOM 2135 C CG  . ARG C 3 47  ? -4.304  -21.782 19.266  1.00 88.73 47  C 1 
ATOM 2136 C CD  . ARG C 3 47  ? -3.717  -21.491 20.652  1.00 86.13 47  C 1 
ATOM 2137 N NE  . ARG C 3 47  ? -2.258  -21.607 20.643  1.00 78.67 47  C 1 
ATOM 2138 C CZ  . ARG C 3 47  ? -1.459  -21.312 21.661  1.00 72.34 47  C 1 
ATOM 2139 N NH1 . ARG C 3 47  ? -1.905  -20.865 22.802  1.00 64.93 47  C 1 
ATOM 2140 N NH2 . ARG C 3 47  ? -0.188  -21.468 21.542  1.00 64.00 47  C 1 
ATOM 2141 N N   . TYR C 3 48  ? -8.798  -21.109 18.538  1.00 96.90 48  C 1 
ATOM 2142 C CA  . TYR C 3 48  ? -10.236 -21.279 18.757  1.00 96.99 48  C 1 
ATOM 2143 C C   . TYR C 3 48  ? -10.936 -21.869 17.522  1.00 96.61 48  C 1 
ATOM 2144 O O   . TYR C 3 48  ? -11.774 -22.755 17.643  1.00 95.68 48  C 1 
ATOM 2145 C CB  . TYR C 3 48  ? -10.831 -19.922 19.148  1.00 96.78 48  C 1 
ATOM 2146 C CG  . TYR C 3 48  ? -12.317 -19.981 19.388  1.00 96.20 48  C 1 
ATOM 2147 C CD1 . TYR C 3 48  ? -13.225 -19.765 18.333  1.00 93.23 48  C 1 
ATOM 2148 C CD2 . TYR C 3 48  ? -12.816 -20.298 20.675  1.00 93.38 48  C 1 
ATOM 2149 C CE1 . TYR C 3 48  ? -14.603 -19.858 18.546  1.00 92.72 48  C 1 
ATOM 2150 C CE2 . TYR C 3 48  ? -14.198 -20.389 20.901  1.00 91.77 48  C 1 
ATOM 2151 C CZ  . TYR C 3 48  ? -15.085 -20.167 19.834  1.00 92.84 48  C 1 
ATOM 2152 O OH  . TYR C 3 48  ? -16.436 -20.256 20.044  1.00 90.71 48  C 1 
ATOM 2153 N N   . LEU C 3 49  ? -10.568 -21.418 16.314  1.00 96.98 49  C 1 
ATOM 2154 C CA  . LEU C 3 49  ? -11.159 -21.876 15.063  1.00 96.63 49  C 1 
ATOM 2155 C C   . LEU C 3 49  ? -10.687 -23.277 14.620  1.00 96.02 49  C 1 
ATOM 2156 O O   . LEU C 3 49  ? -11.218 -23.798 13.640  1.00 94.40 49  C 1 
ATOM 2157 C CB  . LEU C 3 49  ? -10.926 -20.819 13.974  1.00 96.62 49  C 1 
ATOM 2158 C CG  . LEU C 3 49  ? -11.672 -19.491 14.181  1.00 96.45 49  C 1 
ATOM 2159 C CD1 . LEU C 3 49  ? -11.314 -18.528 13.039  1.00 94.91 49  C 1 
ATOM 2160 C CD2 . LEU C 3 49  ? -13.192 -19.650 14.199  1.00 94.88 49  C 1 
ATOM 2161 N N   . GLU C 3 50  ? -9.743  -23.896 15.324  1.00 96.11 50  C 1 
ATOM 2162 C CA  . GLU C 3 50  ? -9.435  -25.325 15.157  1.00 95.23 50  C 1 
ATOM 2163 C C   . GLU C 3 50  ? -10.565 -26.214 15.690  1.00 94.93 50  C 1 
ATOM 2164 O O   . GLU C 3 50  ? -10.800 -27.304 15.169  1.00 92.25 50  C 1 
ATOM 2165 C CB  . GLU C 3 50  ? -8.119  -25.664 15.869  1.00 94.19 50  C 1 
ATOM 2166 C CG  . GLU C 3 50  ? -6.889  -25.056 15.171  1.00 88.34 50  C 1 
ATOM 2167 C CD  . GLU C 3 50  ? -5.588  -25.148 15.979  1.00 81.77 50  C 1 
ATOM 2168 O OE1 . GLU C 3 50  ? -4.563  -24.614 15.481  1.00 74.97 50  C 1 
ATOM 2169 O OE2 . GLU C 3 50  ? -5.603  -25.704 17.103  1.00 76.30 50  C 1 
ATOM 2170 N N   . THR C 3 51  ? -11.293 -25.734 16.699  1.00 94.76 51  C 1 
ATOM 2171 C CA  . THR C 3 51  ? -12.342 -26.511 17.383  1.00 94.22 51  C 1 
ATOM 2172 C C   . THR C 3 51  ? -13.757 -25.965 17.160  1.00 94.62 51  C 1 
ATOM 2173 O O   . THR C 3 51  ? -14.733 -26.683 17.368  1.00 92.05 51  C 1 
ATOM 2174 C CB  . THR C 3 51  ? -12.051 -26.599 18.883  1.00 92.71 51  C 1 
ATOM 2175 O OG1 . THR C 3 51  ? -12.015 -25.314 19.462  1.00 85.74 51  C 1 
ATOM 2176 C CG2 . THR C 3 51  ? -10.712 -27.276 19.174  1.00 82.54 51  C 1 
ATOM 2177 N N   . SER C 3 52  ? -13.895 -24.717 16.698  1.00 94.80 52  C 1 
ATOM 2178 C CA  . SER C 3 52  ? -15.181 -24.071 16.442  1.00 94.91 52  C 1 
ATOM 2179 C C   . SER C 3 52  ? -15.196 -23.351 15.092  1.00 95.47 52  C 1 
ATOM 2180 O O   . SER C 3 52  ? -14.174 -22.905 14.581  1.00 94.26 52  C 1 
ATOM 2181 C CB  . SER C 3 52  ? -15.511 -23.108 17.581  1.00 94.00 52  C 1 
ATOM 2182 O OG  . SER C 3 52  ? -16.784 -22.520 17.364  1.00 89.45 52  C 1 
ATOM 2183 N N   . LYS C 3 53  ? -16.387 -23.209 14.505  1.00 96.00 53  C 1 
ATOM 2184 C CA  . LYS C 3 53  ? -16.620 -22.454 13.260  1.00 96.10 53  C 1 
ATOM 2185 C C   . LYS C 3 53  ? -17.451 -21.192 13.486  1.00 96.40 53  C 1 
ATOM 2186 O O   . LYS C 3 53  ? -17.864 -20.558 12.516  1.00 94.87 53  C 1 
ATOM 2187 C CB  . LYS C 3 53  ? -17.261 -23.367 12.207  1.00 94.66 53  C 1 
ATOM 2188 C CG  . LYS C 3 53  ? -16.345 -24.537 11.826  1.00 90.90 53  C 1 
ATOM 2189 C CD  . LYS C 3 53  ? -17.042 -25.457 10.820  1.00 86.53 53  C 1 
ATOM 2190 C CE  . LYS C 3 53  ? -16.159 -26.678 10.584  1.00 78.38 53  C 1 
ATOM 2191 N NZ  . LYS C 3 53  ? -16.870 -27.715 9.811   1.00 70.11 53  C 1 
ATOM 2192 N N   . TYR C 3 54  ? -17.704 -20.844 14.735  1.00 96.13 54  C 1 
ATOM 2193 C CA  . TYR C 3 54  ? -18.577 -19.750 15.138  1.00 96.32 54  C 1 
ATOM 2194 C C   . TYR C 3 54  ? -17.781 -18.658 15.849  1.00 96.69 54  C 1 
ATOM 2195 O O   . TYR C 3 54  ? -16.745 -18.919 16.454  1.00 94.87 54  C 1 
ATOM 2196 C CB  . TYR C 3 54  ? -19.718 -20.302 15.993  1.00 95.57 54  C 1 
ATOM 2197 C CG  . TYR C 3 54  ? -20.565 -21.324 15.261  1.00 95.24 54  C 1 
ATOM 2198 C CD1 . TYR C 3 54  ? -21.638 -20.917 14.442  1.00 90.59 54  C 1 
ATOM 2199 C CD2 . TYR C 3 54  ? -20.282 -22.704 15.382  1.00 90.46 54  C 1 
ATOM 2200 C CE1 . TYR C 3 54  ? -22.416 -21.859 13.753  1.00 89.72 54  C 1 
ATOM 2201 C CE2 . TYR C 3 54  ? -21.057 -23.660 14.690  1.00 89.01 54  C 1 
ATOM 2202 C CZ  . TYR C 3 54  ? -22.121 -23.227 13.884  1.00 91.76 54  C 1 
ATOM 2203 O OH  . TYR C 3 54  ? -22.890 -24.153 13.203  1.00 89.70 54  C 1 
ATOM 2204 N N   . CYS C 3 55  ? -18.241 -17.413 15.746  1.00 95.36 55  C 1 
ATOM 2205 C CA  . CYS C 3 55  ? -17.595 -16.293 16.416  1.00 96.39 55  C 1 
ATOM 2206 C C   . CYS C 3 55  ? -17.731 -16.426 17.939  1.00 96.29 55  C 1 
ATOM 2207 O O   . CYS C 3 55  ? -18.855 -16.524 18.416  1.00 95.48 55  C 1 
ATOM 2208 C CB  . CYS C 3 55  ? -18.229 -14.988 15.918  1.00 96.27 55  C 1 
ATOM 2209 S SG  . CYS C 3 55  ? -17.506 -13.554 16.783  1.00 96.24 55  C 1 
ATOM 2210 N N   . PRO C 3 56  ? -16.636 -16.309 18.712  1.00 96.98 56  C 1 
ATOM 2211 C CA  . PRO C 3 56  ? -16.694 -16.386 20.179  1.00 96.46 56  C 1 
ATOM 2212 C C   . PRO C 3 56  ? -17.598 -15.350 20.859  1.00 96.40 56  C 1 
ATOM 2213 O O   . PRO C 3 56  ? -17.975 -15.544 22.007  1.00 94.78 56  C 1 
ATOM 2214 C CB  . PRO C 3 56  ? -15.250 -16.177 20.646  1.00 95.98 56  C 1 
ATOM 2215 C CG  . PRO C 3 56  ? -14.405 -16.595 19.450  1.00 95.12 56  C 1 
ATOM 2216 C CD  . PRO C 3 56  ? -15.263 -16.202 18.254  1.00 96.72 56  C 1 
ATOM 2217 N N   . ILE C 3 57  ? -17.905 -14.227 20.189  1.00 96.19 57  C 1 
ATOM 2218 C CA  . ILE C 3 57  ? -18.675 -13.120 20.770  1.00 95.55 57  C 1 
ATOM 2219 C C   . ILE C 3 57  ? -20.150 -13.179 20.363  1.00 95.31 57  C 1 
ATOM 2220 O O   . ILE C 3 57  ? -21.017 -12.973 21.201  1.00 92.72 57  C 1 
ATOM 2221 C CB  . ILE C 3 57  ? -18.036 -11.763 20.404  1.00 94.94 57  C 1 
ATOM 2222 C CG1 . ILE C 3 57  ? -16.625 -11.646 21.025  1.00 92.71 57  C 1 
ATOM 2223 C CG2 . ILE C 3 57  ? -18.926 -10.586 20.854  1.00 92.53 57  C 1 
ATOM 2224 C CD1 . ILE C 3 57  ? -15.842 -10.395 20.617  1.00 89.60 57  C 1 
ATOM 2225 N N   . CYS C 3 58  ? -20.436 -13.378 19.072  1.00 95.31 58  C 1 
ATOM 2226 C CA  . CYS C 3 58  ? -21.798 -13.240 18.533  1.00 95.30 58  C 1 
ATOM 2227 C C   . CYS C 3 58  ? -22.369 -14.525 17.934  1.00 95.14 58  C 1 
ATOM 2228 O O   . CYS C 3 58  ? -23.441 -14.481 17.333  1.00 92.31 58  C 1 
ATOM 2229 C CB  . CYS C 3 58  ? -21.833 -12.077 17.537  1.00 94.07 58  C 1 
ATOM 2230 S SG  . CYS C 3 58  ? -20.926 -12.491 16.010  1.00 93.77 58  C 1 
ATOM 2231 N N   . ASP C 3 59  ? -21.651 -15.628 18.018  1.00 94.40 59  C 1 
ATOM 2232 C CA  . ASP C 3 59  ? -22.036 -16.961 17.561  1.00 94.50 59  C 1 
ATOM 2233 C C   . ASP C 3 59  ? -22.388 -17.069 16.061  1.00 94.77 59  C 1 
ATOM 2234 O O   . ASP C 3 59  ? -22.950 -18.055 15.587  1.00 91.90 59  C 1 
ATOM 2235 C CB  . ASP C 3 59  ? -23.093 -17.537 18.507  1.00 93.36 59  C 1 
ATOM 2236 C CG  . ASP C 3 59  ? -23.045 -19.056 18.591  1.00 84.66 59  C 1 
ATOM 2237 O OD1 . ASP C 3 59  ? -21.939 -19.618 18.452  1.00 77.67 59  C 1 
ATOM 2238 O OD2 . ASP C 3 59  ? -24.125 -19.650 18.818  1.00 74.56 59  C 1 
ATOM 2239 N N   . VAL C 3 60  ? -22.043 -16.048 15.253  1.00 95.95 60  C 1 
ATOM 2240 C CA  . VAL C 3 60  ? -22.233 -16.122 13.800  1.00 95.64 60  C 1 
ATOM 2241 C C   . VAL C 3 60  ? -21.295 -17.165 13.198  1.00 96.14 60  C 1 
ATOM 2242 O O   . VAL C 3 60  ? -20.118 -17.254 13.568  1.00 95.00 60  C 1 
ATOM 2243 C CB  . VAL C 3 60  ? -22.096 -14.746 13.128  1.00 93.63 60  C 1 
ATOM 2244 C CG1 . VAL C 3 60  ? -20.650 -14.318 12.891  1.00 81.66 60  C 1 
ATOM 2245 C CG2 . VAL C 3 60  ? -22.818 -14.712 11.786  1.00 82.81 60  C 1 
ATOM 2246 N N   . GLN C 3 61  ? -21.778 -17.926 12.215  1.00 96.20 61  C 1 
ATOM 2247 C CA  . GLN C 3 61  ? -20.932 -18.853 11.484  1.00 96.49 61  C 1 
ATOM 2248 C C   . GLN C 3 61  ? -19.870 -18.080 10.687  1.00 96.09 61  C 1 
ATOM 2249 O O   . GLN C 3 61  ? -20.183 -17.316 9.778   1.00 94.71 61  C 1 
ATOM 2250 C CB  . GLN C 3 61  ? -21.789 -19.752 10.581  1.00 95.92 61  C 1 
ATOM 2251 C CG  . GLN C 3 61  ? -20.950 -20.857 9.927   1.00 93.68 61  C 1 
ATOM 2252 C CD  . GLN C 3 61  ? -21.813 -21.830 9.119   1.00 92.21 61  C 1 
ATOM 2253 O OE1 . GLN C 3 61  ? -22.419 -21.482 8.114   1.00 85.21 61  C 1 
ATOM 2254 N NE2 . GLN C 3 61  ? -21.891 -23.075 9.523   1.00 83.37 61  C 1 
ATOM 2255 N N   . VAL C 3 62  ? -18.598 -18.316 11.003  1.00 96.32 62  C 1 
ATOM 2256 C CA  . VAL C 3 62  ? -17.450 -17.682 10.339  1.00 96.14 62  C 1 
ATOM 2257 C C   . VAL C 3 62  ? -17.310 -18.196 8.910   1.00 95.74 62  C 1 
ATOM 2258 O O   . VAL C 3 62  ? -17.175 -17.415 7.967   1.00 94.15 62  C 1 
ATOM 2259 C CB  . VAL C 3 62  ? -16.152 -17.936 11.133  1.00 95.76 62  C 1 
ATOM 2260 C CG1 . VAL C 3 62  ? -14.957 -17.242 10.472  1.00 92.24 62  C 1 
ATOM 2261 C CG2 . VAL C 3 62  ? -16.265 -17.432 12.577  1.00 92.70 62  C 1 
ATOM 2262 N N   . HIS C 3 63  ? -17.347 -19.516 8.738   1.00 95.46 63  C 1 
ATOM 2263 C CA  . HIS C 3 63  ? -17.351 -20.185 7.442   1.00 95.30 63  C 1 
ATOM 2264 C C   . HIS C 3 63  ? -17.910 -21.604 7.595   1.00 95.06 63  C 1 
ATOM 2265 O O   . HIS C 3 63  ? -17.721 -22.245 8.628   1.00 93.75 63  C 1 
ATOM 2266 C CB  . HIS C 3 63  ? -15.923 -20.231 6.886   1.00 94.36 63  C 1 
ATOM 2267 C CG  . HIS C 3 63  ? -15.842 -20.698 5.459   1.00 94.15 63  C 1 
ATOM 2268 N ND1 . HIS C 3 63  ? -15.640 -21.989 5.036   1.00 85.05 63  C 1 
ATOM 2269 C CD2 . HIS C 3 63  ? -15.967 -19.929 4.331   1.00 84.31 63  C 1 
ATOM 2270 C CE1 . HIS C 3 63  ? -15.650 -21.991 3.697   1.00 86.30 63  C 1 
ATOM 2271 N NE2 . HIS C 3 63  ? -15.844 -20.760 3.230   1.00 88.06 63  C 1 
ATOM 2272 N N   . LYS C 3 64  ? -18.547 -22.147 6.541   1.00 95.12 64  C 1 
ATOM 2273 C CA  . LYS C 3 64  ? -19.170 -23.477 6.587   1.00 94.71 64  C 1 
ATOM 2274 C C   . LYS C 3 64  ? -18.176 -24.611 6.882   1.00 94.87 64  C 1 
ATOM 2275 O O   . LYS C 3 64  ? -18.482 -25.511 7.658   1.00 91.58 64  C 1 
ATOM 2276 C CB  . LYS C 3 64  ? -19.917 -23.752 5.268   1.00 93.07 64  C 1 
ATOM 2277 C CG  . LYS C 3 64  ? -21.127 -22.826 5.065   1.00 81.72 64  C 1 
ATOM 2278 C CD  . LYS C 3 64  ? -21.911 -23.222 3.805   1.00 77.42 64  C 1 
ATOM 2279 C CE  . LYS C 3 64  ? -23.150 -22.343 3.646   1.00 65.65 64  C 1 
ATOM 2280 N NZ  . LYS C 3 64  ? -24.001 -22.786 2.502   1.00 57.71 64  C 1 
ATOM 2281 N N   . THR C 3 65  ? -16.996 -24.566 6.263   1.00 94.24 65  C 1 
ATOM 2282 C CA  . THR C 3 65  ? -16.018 -25.665 6.325   1.00 93.81 65  C 1 
ATOM 2283 C C   . THR C 3 65  ? -14.638 -25.229 6.818   1.00 94.00 65  C 1 
ATOM 2284 O O   . THR C 3 65  ? -14.052 -25.930 7.640   1.00 91.63 65  C 1 
ATOM 2285 C CB  . THR C 3 65  ? -15.876 -26.345 4.953   1.00 92.49 65  C 1 
ATOM 2286 O OG1 . THR C 3 65  ? -15.566 -25.382 3.967   1.00 86.83 65  C 1 
ATOM 2287 C CG2 . THR C 3 65  ? -17.162 -27.053 4.524   1.00 84.87 65  C 1 
ATOM 2288 N N   . ARG C 3 66  ? -14.130 -24.085 6.350   1.00 94.64 66  C 1 
ATOM 2289 C CA  . ARG C 3 66  ? -12.768 -23.597 6.623   1.00 94.43 66  C 1 
ATOM 2290 C C   . ARG C 3 66  ? -12.807 -22.186 7.211   1.00 95.24 66  C 1 
ATOM 2291 O O   . ARG C 3 66  ? -12.657 -21.215 6.467   1.00 93.74 66  C 1 
ATOM 2292 C CB  . ARG C 3 66  ? -11.918 -23.656 5.338   1.00 92.59 66  C 1 
ATOM 2293 C CG  . ARG C 3 66  ? -11.718 -25.088 4.810   1.00 87.02 66  C 1 
ATOM 2294 C CD  . ARG C 3 66  ? -10.855 -25.105 3.542   1.00 81.96 66  C 1 
ATOM 2295 N NE  . ARG C 3 66  ? -9.458  -24.741 3.826   1.00 73.08 66  C 1 
ATOM 2296 C CZ  . ARG C 3 66  ? -8.481  -24.615 2.924   1.00 66.60 66  C 1 
ATOM 2297 N NH1 . ARG C 3 66  ? -8.699  -24.781 1.655   1.00 60.92 66  C 1 
ATOM 2298 N NH2 . ARG C 3 66  ? -7.266  -24.328 3.305   1.00 58.46 66  C 1 
ATOM 2299 N N   . PRO C 3 67  ? -12.996 -22.029 8.537   1.00 95.71 67  C 1 
ATOM 2300 C CA  . PRO C 3 67  ? -13.176 -20.720 9.168   1.00 95.90 67  C 1 
ATOM 2301 C C   . PRO C 3 67  ? -11.993 -19.765 8.956   1.00 96.08 67  C 1 
ATOM 2302 O O   . PRO C 3 67  ? -12.206 -18.570 8.748   1.00 94.97 67  C 1 
ATOM 2303 C CB  . PRO C 3 67  ? -13.420 -21.021 10.655  1.00 95.04 67  C 1 
ATOM 2304 C CG  . PRO C 3 67  ? -12.807 -22.395 10.863  1.00 92.03 67  C 1 
ATOM 2305 C CD  . PRO C 3 67  ? -13.049 -23.094 9.525   1.00 94.88 67  C 1 
ATOM 2306 N N   . LEU C 3 68  ? -10.763 -20.282 8.855   1.00 96.19 68  C 1 
ATOM 2307 C CA  . LEU C 3 68  ? -9.560  -19.480 8.596   1.00 96.09 68  C 1 
ATOM 2308 C C   . LEU C 3 68  ? -9.600  -18.706 7.255   1.00 95.82 68  C 1 
ATOM 2309 O O   . LEU C 3 68  ? -8.886  -17.719 7.095   1.00 94.34 68  C 1 
ATOM 2310 C CB  . LEU C 3 68  ? -8.310  -20.377 8.654   1.00 95.68 68  C 1 
ATOM 2311 C CG  . LEU C 3 68  ? -8.061  -21.110 9.996   1.00 94.58 68  C 1 
ATOM 2312 C CD1 . LEU C 3 68  ? -6.802  -21.950 9.891   1.00 91.99 68  C 1 
ATOM 2313 C CD2 . LEU C 3 68  ? -7.920  -20.149 11.167  1.00 91.35 68  C 1 
ATOM 2314 N N   . LEU C 3 69  ? -10.459 -19.086 6.299   1.00 95.74 69  C 1 
ATOM 2315 C CA  . LEU C 3 69  ? -10.655 -18.326 5.063   1.00 95.05 69  C 1 
ATOM 2316 C C   . LEU C 3 69  ? -11.339 -16.976 5.294   1.00 94.77 69  C 1 
ATOM 2317 O O   . LEU C 3 69  ? -11.154 -16.058 4.488   1.00 93.22 69  C 1 
ATOM 2318 C CB  . LEU C 3 69  ? -11.480 -19.158 4.066   1.00 94.14 69  C 1 
ATOM 2319 C CG  . LEU C 3 69  ? -10.781 -20.430 3.553   1.00 90.76 69  C 1 
ATOM 2320 C CD1 . LEU C 3 69  ? -11.724 -21.169 2.609   1.00 86.58 69  C 1 
ATOM 2321 C CD2 . LEU C 3 69  ? -9.491  -20.119 2.802   1.00 85.66 69  C 1 
ATOM 2322 N N   . ASN C 3 70  ? -12.098 -16.831 6.373   1.00 95.70 70  C 1 
ATOM 2323 C CA  . ASN C 3 70  ? -12.935 -15.669 6.671   1.00 96.15 70  C 1 
ATOM 2324 C C   . ASN C 3 70  ? -12.418 -14.844 7.861   1.00 96.63 70  C 1 
ATOM 2325 O O   . ASN C 3 70  ? -13.173 -14.095 8.488   1.00 95.50 70  C 1 
ATOM 2326 C CB  . ASN C 3 70  ? -14.399 -16.116 6.802   1.00 95.42 70  C 1 
ATOM 2327 C CG  . ASN C 3 70  ? -15.100 -16.323 5.463   1.00 94.03 70  C 1 
ATOM 2328 O OD1 . ASN C 3 70  ? -14.531 -16.245 4.388   1.00 87.57 70  C 1 
ATOM 2329 N ND2 . ASN C 3 70  ? -16.394 -16.563 5.504   1.00 86.12 70  C 1 
ATOM 2330 N N   . ILE C 3 71  ? -11.114 -14.924 8.129   1.00 96.40 71  C 1 
ATOM 2331 C CA  . ILE C 3 71  ? -10.407 -14.019 9.038   1.00 96.45 71  C 1 
ATOM 2332 C C   . ILE C 3 71  ? -9.340  -13.223 8.287   1.00 95.91 71  C 1 
ATOM 2333 O O   . ILE C 3 71  ? -8.808  -13.656 7.260   1.00 95.01 71  C 1 
ATOM 2334 C CB  . ILE C 3 71  ? -9.854  -14.756 10.280  1.00 96.55 71  C 1 
ATOM 2335 C CG1 . ILE C 3 71  ? -8.798  -15.818 9.911   1.00 95.31 71  C 1 
ATOM 2336 C CG2 . ILE C 3 71  ? -11.014 -15.371 11.077  1.00 94.45 71  C 1 
ATOM 2337 C CD1 . ILE C 3 71  ? -8.091  -16.432 11.134  1.00 94.46 71  C 1 
ATOM 2338 N N   . ARG C 3 72  ? -9.036  -12.023 8.762   1.00 95.75 72  C 1 
ATOM 2339 C CA  . ARG C 3 72  ? -8.012  -11.132 8.196   1.00 94.96 72  C 1 
ATOM 2340 C C   . ARG C 3 72  ? -7.239  -10.454 9.310   1.00 95.36 72  C 1 
ATOM 2341 O O   . ARG C 3 72  ? -7.814  -10.099 10.331  1.00 94.90 72  C 1 
ATOM 2342 C CB  . ARG C 3 72  ? -8.657  -10.061 7.291   1.00 93.85 72  C 1 
ATOM 2343 C CG  . ARG C 3 72  ? -9.428  -10.596 6.072   1.00 90.78 72  C 1 
ATOM 2344 C CD  . ARG C 3 72  ? -8.514  -11.192 4.985   1.00 88.92 72  C 1 
ATOM 2345 N NE  . ARG C 3 72  ? -9.308  -11.687 3.857   1.00 87.61 72  C 1 
ATOM 2346 C CZ  . ARG C 3 72  ? -9.791  -12.927 3.700   1.00 86.96 72  C 1 
ATOM 2347 N NH1 . ARG C 3 72  ? -9.539  -13.879 4.557   1.00 77.14 72  C 1 
ATOM 2348 N NH2 . ARG C 3 72  ? -10.538 -13.216 2.689   1.00 82.13 72  C 1 
ATOM 2349 N N   . SER C 3 73  ? -5.942  -10.194 9.080   1.00 93.15 73  C 1 
ATOM 2350 C CA  . SER C 3 73  ? -5.162  -9.347  9.984   1.00 92.14 73  C 1 
ATOM 2351 C C   . SER C 3 73  ? -5.702  -7.914  9.945   1.00 92.33 73  C 1 
ATOM 2352 O O   . SER C 3 73  ? -5.847  -7.340  8.866   1.00 91.45 73  C 1 
ATOM 2353 C CB  . SER C 3 73  ? -3.681  -9.333  9.596   1.00 90.40 73  C 1 
ATOM 2354 O OG  . SER C 3 73  ? -3.184  -10.649 9.411   1.00 81.58 73  C 1 
ATOM 2355 N N   . ASP C 3 74  ? -5.986  -7.337  11.106  1.00 93.65 74  C 1 
ATOM 2356 C CA  . ASP C 3 74  ? -6.482  -5.968  11.254  1.00 94.30 74  C 1 
ATOM 2357 C C   . ASP C 3 74  ? -5.380  -5.051  11.773  1.00 93.83 74  C 1 
ATOM 2358 O O   . ASP C 3 74  ? -5.252  -4.781  12.968  1.00 92.70 74  C 1 
ATOM 2359 C CB  . ASP C 3 74  ? -7.739  -5.943  12.127  1.00 95.41 74  C 1 
ATOM 2360 C CG  . ASP C 3 74  ? -8.491  -4.618  12.011  1.00 95.75 74  C 1 
ATOM 2361 O OD1 . ASP C 3 74  ? -7.906  -3.587  11.611  1.00 93.96 74  C 1 
ATOM 2362 O OD2 . ASP C 3 74  ? -9.711  -4.627  12.253  1.00 93.85 74  C 1 
ATOM 2363 N N   . LYS C 3 75  ? -4.554  -4.583  10.853  1.00 91.75 75  C 1 
ATOM 2364 C CA  . LYS C 3 75  ? -3.423  -3.722  11.202  1.00 90.08 75  C 1 
ATOM 2365 C C   . LYS C 3 75  ? -3.843  -2.379  11.747  1.00 91.30 75  C 1 
ATOM 2366 O O   . LYS C 3 75  ? -3.170  -1.872  12.612  1.00 90.21 75  C 1 
ATOM 2367 C CB  . LYS C 3 75  ? -2.570  -3.467  9.971   1.00 87.48 75  C 1 
ATOM 2368 C CG  . LYS C 3 75  ? -1.992  -4.764  9.441   1.00 75.55 75  C 1 
ATOM 2369 C CD  . LYS C 3 75  ? -1.232  -4.396  8.176   1.00 64.61 75  C 1 
ATOM 2370 C CE  . LYS C 3 75  ? -0.766  -5.657  7.508   1.00 54.24 75  C 1 
ATOM 2371 N NZ  . LYS C 3 75  ? -0.216  -5.288  6.214   1.00 45.91 75  C 1 
ATOM 2372 N N   . THR C 3 76  ? -4.922  -1.816  11.232  1.00 92.18 76  C 1 
ATOM 2373 C CA  . THR C 3 76  ? -5.404  -0.514  11.690  1.00 92.48 76  C 1 
ATOM 2374 C C   . THR C 3 76  ? -5.789  -0.595  13.163  1.00 93.38 76  C 1 
ATOM 2375 O O   . THR C 3 76  ? -5.393  0.273   13.934  1.00 93.06 76  C 1 
ATOM 2376 C CB  . THR C 3 76  ? -6.589  -0.048  10.853  1.00 92.26 76  C 1 
ATOM 2377 O OG1 . THR C 3 76  ? -6.225  -0.012  9.489   1.00 87.66 76  C 1 
ATOM 2378 C CG2 . THR C 3 76  ? -7.045  1.358   11.223  1.00 87.79 76  C 1 
ATOM 2379 N N   . LEU C 3 77  ? -6.486  -1.653  13.571  1.00 94.84 77  C 1 
ATOM 2380 C CA  . LEU C 3 77  ? -6.797  -1.872  14.976  1.00 95.65 77  C 1 
ATOM 2381 C C   . LEU C 3 77  ? -5.528  -2.101  15.799  1.00 95.61 77  C 1 
ATOM 2382 O O   . LEU C 3 77  ? -5.375  -1.482  16.848  1.00 95.33 77  C 1 
ATOM 2383 C CB  . LEU C 3 77  ? -7.776  -3.053  15.086  1.00 96.30 77  C 1 
ATOM 2384 C CG  . LEU C 3 77  ? -8.212  -3.372  16.534  1.00 96.19 77  C 1 
ATOM 2385 C CD1 . LEU C 3 77  ? -8.916  -2.194  17.205  1.00 94.55 77  C 1 
ATOM 2386 C CD2 . LEU C 3 77  ? -9.181  -4.556  16.501  1.00 94.53 77  C 1 
ATOM 2387 N N   . GLN C 3 78  ? -4.586  -2.924  15.311  1.00 93.10 78  C 1 
ATOM 2388 C CA  . GLN C 3 78  ? -3.337  -3.173  16.028  1.00 92.98 78  C 1 
ATOM 2389 C C   . GLN C 3 78  ? -2.488  -1.912  16.190  1.00 92.58 78  C 1 
ATOM 2390 O O   . GLN C 3 78  ? -1.930  -1.687  17.260  1.00 92.25 78  C 1 
ATOM 2391 C CB  . GLN C 3 78  ? -2.549  -4.280  15.323  1.00 92.84 78  C 1 
ATOM 2392 C CG  . GLN C 3 78  ? -1.337  -4.737  16.153  1.00 92.49 78  C 1 
ATOM 2393 C CD  . GLN C 3 78  ? -1.773  -5.321  17.507  1.00 93.65 78  C 1 
ATOM 2394 O OE1 . GLN C 3 78  ? -2.438  -6.339  17.560  1.00 89.68 78  C 1 
ATOM 2395 N NE2 . GLN C 3 78  ? -1.460  -4.705  18.619  1.00 89.18 78  C 1 
ATOM 2396 N N   . ASP C 3 79  ? -2.415  -1.066  15.158  1.00 91.97 79  C 1 
ATOM 2397 C CA  . ASP C 3 79  ? -1.683  0.202   15.207  1.00 90.26 79  C 1 
ATOM 2398 C C   . ASP C 3 79  ? -2.323  1.160   16.229  1.00 90.78 79  C 1 
ATOM 2399 O O   . ASP C 3 79  ? -1.599  1.798   16.998  1.00 90.32 79  C 1 
ATOM 2400 C CB  . ASP C 3 79  ? -1.621  0.840   13.803  1.00 89.11 79  C 1 
ATOM 2401 C CG  . ASP C 3 79  ? -0.736  0.093   12.779  1.00 84.86 79  C 1 
ATOM 2402 O OD1 . ASP C 3 79  ? 0.150   -0.692  13.184  1.00 80.78 79  C 1 
ATOM 2403 O OD2 . ASP C 3 79  ? -0.918  0.337   11.563  1.00 79.53 79  C 1 
ATOM 2404 N N   . ILE C 3 80  ? -3.647  1.207   16.315  1.00 93.59 80  C 1 
ATOM 2405 C CA  . ILE C 3 80  ? -4.358  1.966   17.353  1.00 94.12 80  C 1 
ATOM 2406 C C   . ILE C 3 80  ? -3.990  1.435   18.747  1.00 94.34 80  C 1 
ATOM 2407 O O   . ILE C 3 80  ? -3.647  2.228   19.625  1.00 93.92 80  C 1 
ATOM 2408 C CB  . ILE C 3 80  ? -5.883  1.926   17.123  1.00 94.52 80  C 1 
ATOM 2409 C CG1 . ILE C 3 80  ? -6.271  2.736   15.866  1.00 93.67 80  C 1 
ATOM 2410 C CG2 . ILE C 3 80  ? -6.667  2.472   18.337  1.00 93.76 80  C 1 
ATOM 2411 C CD1 . ILE C 3 80  ? -7.674  2.414   15.347  1.00 92.45 80  C 1 
ATOM 2412 N N   . VAL C 3 81  ? -4.020  0.117   18.963  1.00 94.72 81  C 1 
ATOM 2413 C CA  . VAL C 3 81  ? -3.690  -0.497  20.254  1.00 95.28 81  C 1 
ATOM 2414 C C   . VAL C 3 81  ? -2.255  -0.159  20.666  1.00 94.42 81  C 1 
ATOM 2415 O O   . VAL C 3 81  ? -2.043  0.281   21.787  1.00 93.73 81  C 1 
ATOM 2416 C CB  . VAL C 3 81  ? -3.914  -2.019  20.218  1.00 95.95 81  C 1 
ATOM 2417 C CG1 . VAL C 3 81  ? -3.447  -2.715  21.498  1.00 94.20 81  C 1 
ATOM 2418 C CG2 . VAL C 3 81  ? -5.397  -2.360  20.062  1.00 93.68 81  C 1 
ATOM 2419 N N   . TYR C 3 82  ? -1.278  -0.297  19.766  1.00 92.78 82  C 1 
ATOM 2420 C CA  . TYR C 3 82  ? 0.115   0.040   20.069  1.00 91.47 82  C 1 
ATOM 2421 C C   . TYR C 3 82  ? 0.349   1.527   20.321  1.00 90.55 82  C 1 
ATOM 2422 O O   . TYR C 3 82  ? 1.228   1.879   21.108  1.00 89.48 82  C 1 
ATOM 2423 C CB  . TYR C 3 82  ? 1.026   -0.459  18.941  1.00 91.28 82  C 1 
ATOM 2424 C CG  . TYR C 3 82  ? 1.264   -1.950  18.895  1.00 90.59 82  C 1 
ATOM 2425 C CD1 . TYR C 3 82  ? 1.400   -2.713  20.080  1.00 87.48 82  C 1 
ATOM 2426 C CD2 . TYR C 3 82  ? 1.445   -2.595  17.651  1.00 87.81 82  C 1 
ATOM 2427 C CE1 . TYR C 3 82  ? 1.699   -4.087  20.025  1.00 87.34 82  C 1 
ATOM 2428 C CE2 . TYR C 3 82  ? 1.751   -3.965  17.589  1.00 86.68 82  C 1 
ATOM 2429 C CZ  . TYR C 3 82  ? 1.873   -4.706  18.778  1.00 90.24 82  C 1 
ATOM 2430 O OH  . TYR C 3 82  ? 2.173   -6.042  18.725  1.00 88.93 82  C 1 
ATOM 2431 N N   . LYS C 3 83  ? -0.418  2.417   19.686  1.00 91.03 83  C 1 
ATOM 2432 C CA  . LYS C 3 83  ? -0.328  3.859   19.924  1.00 89.76 83  C 1 
ATOM 2433 C C   . LYS C 3 83  ? -0.991  4.290   21.232  1.00 90.22 83  C 1 
ATOM 2434 O O   . LYS C 3 83  ? -0.513  5.222   21.862  1.00 89.81 83  C 1 
ATOM 2435 C CB  . LYS C 3 83  ? -0.970  4.612   18.753  1.00 88.69 83  C 1 
ATOM 2436 C CG  . LYS C 3 83  ? -0.068  4.605   17.504  1.00 85.88 83  C 1 
ATOM 2437 C CD  . LYS C 3 83  ? -0.785  5.331   16.368  1.00 84.00 83  C 1 
ATOM 2438 C CE  . LYS C 3 83  ? 0.103   5.403   15.129  1.00 81.08 83  C 1 
ATOM 2439 N NZ  . LYS C 3 83  ? -0.533  6.226   14.081  1.00 76.29 83  C 1 
ATOM 2440 N N   . LEU C 3 84  ? -2.091  3.641   21.620  1.00 92.90 84  C 1 
ATOM 2441 C CA  . LEU C 3 84  ? -2.828  3.988   22.824  1.00 93.69 84  C 1 
ATOM 2442 C C   . LEU C 3 84  ? -2.213  3.385   24.081  1.00 94.31 84  C 1 
ATOM 2443 O O   . LEU C 3 84  ? -2.128  4.079   25.082  1.00 93.57 84  C 1 
ATOM 2444 C CB  . LEU C 3 84  ? -4.301  3.581   22.682  1.00 93.63 84  C 1 
ATOM 2445 C CG  . LEU C 3 84  ? -5.118  4.441   21.691  1.00 92.71 84  C 1 
ATOM 2446 C CD1 . LEU C 3 84  ? -6.546  3.903   21.629  1.00 91.13 84  C 1 
ATOM 2447 C CD2 . LEU C 3 84  ? -5.175  5.906   22.114  1.00 90.74 84  C 1 
ATOM 2448 N N   . VAL C 3 85  ? -1.784  2.125   24.048  1.00 94.12 85  C 1 
ATOM 2449 C CA  . VAL C 3 85  ? -1.305  1.437   25.247  1.00 94.85 85  C 1 
ATOM 2450 C C   . VAL C 3 85  ? 0.194   1.676   25.446  1.00 94.75 85  C 1 
ATOM 2451 O O   . VAL C 3 85  ? 1.008   1.118   24.702  1.00 93.85 85  C 1 
ATOM 2452 C CB  . VAL C 3 85  ? -1.637  -0.065  25.214  1.00 95.37 85  C 1 
ATOM 2453 C CG1 . VAL C 3 85  ? -1.211  -0.737  26.525  1.00 93.87 85  C 1 
ATOM 2454 C CG2 . VAL C 3 85  ? -3.140  -0.297  25.043  1.00 93.47 85  C 1 
ATOM 2455 N N   . PRO C 3 86  ? 0.601   2.485   26.435  1.00 93.59 86  C 1 
ATOM 2456 C CA  . PRO C 3 86  ? 1.997   2.823   26.640  1.00 93.10 86  C 1 
ATOM 2457 C C   . PRO C 3 86  ? 2.857   1.584   26.888  1.00 93.40 86  C 1 
ATOM 2458 O O   . PRO C 3 86  ? 2.513   0.706   27.675  1.00 91.78 86  C 1 
ATOM 2459 C CB  . PRO C 3 86  ? 2.031   3.791   27.828  1.00 91.45 86  C 1 
ATOM 2460 C CG  . PRO C 3 86  ? 0.624   4.378   27.851  1.00 88.45 86  C 1 
ATOM 2461 C CD  . PRO C 3 86  ? -0.229  3.203   27.379  1.00 92.16 86  C 1 
ATOM 2462 N N   . GLY C 3 87  ? 3.992   1.508   26.220  1.00 90.41 87  C 1 
ATOM 2463 C CA  . GLY C 3 87  ? 4.959   0.421   26.402  1.00 90.61 87  C 1 
ATOM 2464 C C   . GLY C 3 87  ? 4.555   -0.943  25.831  1.00 92.22 87  C 1 
ATOM 2465 O O   . GLY C 3 87  ? 5.436   -1.790  25.713  1.00 90.77 87  C 1 
ATOM 2466 N N   . LEU C 3 88  ? 3.301   -1.159  25.397  1.00 90.83 88  C 1 
ATOM 2467 C CA  . LEU C 3 88  ? 2.824   -2.453  24.896  1.00 92.49 88  C 1 
ATOM 2468 C C   . LEU C 3 88  ? 3.678   -2.974  23.735  1.00 92.85 88  C 1 
ATOM 2469 O O   . LEU C 3 88  ? 4.160   -4.101  23.783  1.00 91.91 88  C 1 
ATOM 2470 C CB  . LEU C 3 88  ? 1.349   -2.328  24.462  1.00 93.61 88  C 1 
ATOM 2471 C CG  . LEU C 3 88  ? 0.759   -3.645  23.912  1.00 93.59 88  C 1 
ATOM 2472 C CD1 . LEU C 3 88  ? 0.679   -4.725  24.992  1.00 91.14 88  C 1 
ATOM 2473 C CD2 . LEU C 3 88  ? -0.646  -3.406  23.377  1.00 91.32 88  C 1 
ATOM 2474 N N   . PHE C 3 89  ? 3.925   -2.134  22.724  1.00 88.76 89  C 1 
ATOM 2475 C CA  . PHE C 3 89  ? 4.757   -2.502  21.585  1.00 87.12 89  C 1 
ATOM 2476 C C   . PHE C 3 89  ? 6.172   -2.887  22.022  1.00 87.45 89  C 1 
ATOM 2477 O O   . PHE C 3 89  ? 6.682   -3.943  21.645  1.00 87.47 89  C 1 
ATOM 2478 C CB  . PHE C 3 89  ? 4.783   -1.342  20.585  1.00 85.29 89  C 1 
ATOM 2479 C CG  . PHE C 3 89  ? 5.673   -1.651  19.412  1.00 83.65 89  C 1 
ATOM 2480 C CD1 . PHE C 3 89  ? 6.959   -1.073  19.314  1.00 78.18 89  C 1 
ATOM 2481 C CD2 . PHE C 3 89  ? 5.297   -2.665  18.515  1.00 76.76 89  C 1 
ATOM 2482 C CE1 . PHE C 3 89  ? 7.883   -1.555  18.380  1.00 76.84 89  C 1 
ATOM 2483 C CE2 . PHE C 3 89  ? 6.222   -3.160  17.590  1.00 74.90 89  C 1 
ATOM 2484 C CZ  . PHE C 3 89  ? 7.515   -2.618  17.544  1.00 77.78 89  C 1 
ATOM 2485 N N   . LYS C 3 90  ? 6.799   -2.066  22.872  1.00 85.17 90  C 1 
ATOM 2486 C CA  . LYS C 3 90  ? 8.149   -2.329  23.387  1.00 85.18 90  C 1 
ATOM 2487 C C   . LYS C 3 90  ? 8.203   -3.614  24.209  1.00 85.84 90  C 1 
ATOM 2488 O O   . LYS C 3 90  ? 9.183   -4.345  24.120  1.00 85.83 90  C 1 
ATOM 2489 C CB  . LYS C 3 90  ? 8.628   -1.108  24.187  1.00 83.29 90  C 1 
ATOM 2490 C CG  . LYS C 3 90  ? 10.099  -1.218  24.620  1.00 72.81 90  C 1 
ATOM 2491 C CD  . LYS C 3 90  ? 10.552  0.031   25.398  1.00 67.61 90  C 1 
ATOM 2492 C CE  . LYS C 3 90  ? 12.019  -0.101  25.819  1.00 56.09 90  C 1 
ATOM 2493 N NZ  . LYS C 3 90  ? 12.495  1.087   26.594  1.00 49.59 90  C 1 
ATOM 2494 N N   . ASN C 3 91  ? 7.166   -3.885  25.003  1.00 90.57 91  C 1 
ATOM 2495 C CA  . ASN C 3 91  ? 7.061   -5.093  25.814  1.00 90.94 91  C 1 
ATOM 2496 C C   . ASN C 3 91  ? 6.921   -6.341  24.931  1.00 91.14 91  C 1 
ATOM 2497 O O   . ASN C 3 91  ? 7.700   -7.278  25.094  1.00 90.74 91  C 1 
ATOM 2498 C CB  . ASN C 3 91  ? 5.887   -4.914  26.796  1.00 90.54 91  C 1 
ATOM 2499 C CG  . ASN C 3 91  ? 5.855   -5.998  27.860  1.00 83.63 91  C 1 
ATOM 2500 O OD1 . ASN C 3 91  ? 5.862   -7.185  27.610  1.00 75.04 91  C 1 
ATOM 2501 N ND2 . ASN C 3 91  ? 5.803   -5.614  29.120  1.00 74.08 91  C 1 
ATOM 2502 N N   . GLU C 3 92  ? 6.030   -6.334  23.952  1.00 87.73 92  C 1 
ATOM 2503 C CA  . GLU C 3 92  ? 5.849   -7.460  23.039  1.00 88.34 92  C 1 
ATOM 2504 C C   . GLU C 3 92  ? 7.122   -7.743  22.219  1.00 87.62 92  C 1 
ATOM 2505 O O   . GLU C 3 92  ? 7.554   -8.892  22.128  1.00 86.43 92  C 1 
ATOM 2506 C CB  . GLU C 3 92  ? 4.643   -7.191  22.132  1.00 89.08 92  C 1 
ATOM 2507 C CG  . GLU C 3 92  ? 4.300   -8.371  21.194  1.00 87.77 92  C 1 
ATOM 2508 C CD  . GLU C 3 92  ? 3.899   -9.672  21.912  1.00 90.94 92  C 1 
ATOM 2509 O OE1 . GLU C 3 92  ? 3.921   -10.723 21.240  1.00 83.92 92  C 1 
ATOM 2510 O OE2 . GLU C 3 92  ? 3.533   -9.640  23.109  1.00 86.19 92  C 1 
ATOM 2511 N N   . MET C 3 93  ? 7.791   -6.711  21.708  1.00 88.16 93  C 1 
ATOM 2512 C CA  . MET C 3 93  ? 9.056   -6.861  20.994  1.00 86.75 93  C 1 
ATOM 2513 C C   . MET C 3 93  ? 10.199  -7.345  21.900  1.00 85.93 93  C 1 
ATOM 2514 O O   . MET C 3 93  ? 11.107  -8.015  21.425  1.00 85.35 93  C 1 
ATOM 2515 C CB  . MET C 3 93  ? 9.460   -5.537  20.337  1.00 83.86 93  C 1 
ATOM 2516 C CG  . MET C 3 93  ? 8.571   -5.192  19.142  1.00 76.05 93  C 1 
ATOM 2517 S SD  . MET C 3 93  ? 8.461   -6.455  17.851  1.00 68.54 93  C 1 
ATOM 2518 C CE  . MET C 3 93  ? 10.193  -6.623  17.379  1.00 61.29 93  C 1 
ATOM 2519 N N   . LYS C 3 94  ? 10.171  -7.008  23.187  1.00 86.28 94  C 1 
ATOM 2520 C CA  . LYS C 3 94  ? 11.103  -7.569  24.156  1.00 86.78 94  C 1 
ATOM 2521 C C   . LYS C 3 94  ? 10.842  -9.062  24.341  1.00 86.12 94  C 1 
ATOM 2522 O O   . LYS C 3 94  ? 11.775  -9.836  24.172  1.00 86.31 94  C 1 
ATOM 2523 C CB  . LYS C 3 94  ? 11.078  -6.786  25.471  1.00 87.04 94  C 1 
ATOM 2524 C CG  . LYS C 3 94  ? 12.151  -7.320  26.419  1.00 82.86 94  C 1 
ATOM 2525 C CD  . LYS C 3 94  ? 12.141  -6.632  27.788  1.00 80.03 94  C 1 
ATOM 2526 C CE  . LYS C 3 94  ? 13.165  -7.403  28.643  1.00 72.34 94  C 1 
ATOM 2527 N NZ  . LYS C 3 94  ? 13.146  -7.018  30.069  1.00 66.75 94  C 1 
ATOM 2528 N N   . ARG C 3 95  ? 9.591   -9.469  24.580  1.00 89.64 95  C 1 
ATOM 2529 C CA  . ARG C 3 95  ? 9.220   -10.883 24.724  1.00 89.33 95  C 1 
ATOM 2530 C C   . ARG C 3 95  ? 9.639   -11.722 23.506  1.00 88.30 95  C 1 
ATOM 2531 O O   . ARG C 3 95  ? 10.168  -12.815 23.681  1.00 87.64 95  C 1 
ATOM 2532 C CB  . ARG C 3 95  ? 7.709   -11.030 24.948  1.00 89.53 95  C 1 
ATOM 2533 C CG  . ARG C 3 95  ? 7.238   -10.530 26.321  1.00 88.62 95  C 1 
ATOM 2534 C CD  . ARG C 3 95  ? 5.724   -10.737 26.428  1.00 89.46 95  C 1 
ATOM 2535 N NE  . ARG C 3 95  ? 5.180   -10.211 27.693  1.00 88.71 95  C 1 
ATOM 2536 C CZ  . ARG C 3 95  ? 3.960   -10.451 28.170  1.00 89.11 95  C 1 
ATOM 2537 N NH1 . ARG C 3 95  ? 3.109   -11.221 27.557  1.00 84.64 95  C 1 
ATOM 2538 N NH2 . ARG C 3 95  ? 3.576   -9.896  29.283  1.00 85.11 95  C 1 
ATOM 2539 N N   . ARG C 3 96  ? 9.457   -11.202 22.287  1.00 86.80 96  C 1 
ATOM 2540 C CA  . ARG C 3 96  ? 9.905   -11.867 21.054  1.00 84.53 96  C 1 
ATOM 2541 C C   . ARG C 3 96  ? 11.424  -12.021 21.019  1.00 83.90 96  C 1 
ATOM 2542 O O   . ARG C 3 96  ? 11.910  -13.125 20.800  1.00 83.90 96  C 1 
ATOM 2543 C CB  . ARG C 3 96  ? 9.412   -11.112 19.807  1.00 83.80 96  C 1 
ATOM 2544 C CG  . ARG C 3 96  ? 7.897   -11.256 19.614  1.00 79.14 96  C 1 
ATOM 2545 C CD  . ARG C 3 96  ? 7.453   -10.582 18.318  1.00 77.53 96  C 1 
ATOM 2546 N NE  . ARG C 3 96  ? 5.981   -10.635 18.161  1.00 72.92 96  C 1 
ATOM 2547 C CZ  . ARG C 3 96  ? 5.290   -10.901 17.063  1.00 69.68 96  C 1 
ATOM 2548 N NH1 . ARG C 3 96  ? 5.866   -11.140 15.914  1.00 63.41 96  C 1 
ATOM 2549 N NH2 . ARG C 3 96  ? 3.998   -10.925 17.114  1.00 65.66 96  C 1 
ATOM 2550 N N   . ARG C 3 97  ? 12.187  -10.949 21.274  1.00 83.34 97  C 1 
ATOM 2551 C CA  . ARG C 3 97  ? 13.651  -10.998 21.291  1.00 81.87 97  C 1 
ATOM 2552 C C   . ARG C 3 97  ? 14.183  -11.951 22.357  1.00 83.77 97  C 1 
ATOM 2553 O O   . ARG C 3 97  ? 15.062  -12.751 22.047  1.00 84.71 97  C 1 
ATOM 2554 C CB  . ARG C 3 97  ? 14.235  -9.599  21.485  1.00 80.14 97  C 1 
ATOM 2555 C CG  . ARG C 3 97  ? 14.154  -8.793  20.188  1.00 70.71 97  C 1 
ATOM 2556 C CD  . ARG C 3 97  ? 14.772  -7.402  20.356  1.00 68.93 97  C 1 
ATOM 2557 N NE  . ARG C 3 97  ? 13.967  -6.560  21.249  1.00 60.75 97  C 1 
ATOM 2558 C CZ  . ARG C 3 97  ? 14.235  -5.316  21.594  1.00 55.75 97  C 1 
ATOM 2559 N NH1 . ARG C 3 97  ? 15.299  -4.709  21.154  1.00 51.02 97  C 1 
ATOM 2560 N NH2 . ARG C 3 97  ? 13.423  -4.650  22.375  1.00 49.49 97  C 1 
ATOM 2561 N N   . ASP C 3 98  ? 13.634  -11.909 23.553  1.00 87.17 98  C 1 
ATOM 2562 C CA  . ASP C 3 98  ? 14.035  -12.780 24.667  1.00 87.88 98  C 1 
ATOM 2563 C C   . ASP C 3 98  ? 13.764  -14.259 24.316  1.00 87.69 98  C 1 
ATOM 2564 O O   . ASP C 3 98  ? 14.607  -15.116 24.565  1.00 86.47 98  C 1 
ATOM 2565 C CB  . ASP C 3 98  ? 13.297  -12.362 25.957  1.00 87.84 98  C 1 
ATOM 2566 C CG  . ASP C 3 98  ? 13.636  -10.952 26.507  1.00 86.28 98  C 1 
ATOM 2567 O OD1 . ASP C 3 98  ? 14.593  -10.301 26.036  1.00 82.95 98  C 1 
ATOM 2568 O OD2 . ASP C 3 98  ? 12.921  -10.485 27.429  1.00 82.67 98  C 1 
ATOM 2569 N N   . PHE C 3 99  ? 12.638  -14.549 23.642  1.00 85.81 99  C 1 
ATOM 2570 C CA  . PHE C 3 99  ? 12.324  -15.900 23.183  1.00 86.94 99  C 1 
ATOM 2571 C C   . PHE C 3 99  ? 13.318  -16.402 22.130  1.00 86.95 99  C 1 
ATOM 2572 O O   . PHE C 3 99  ? 13.837  -17.512 22.262  1.00 85.78 99  C 1 
ATOM 2573 C CB  . PHE C 3 99  ? 10.891  -15.954 22.640  1.00 87.03 99  C 1 
ATOM 2574 C CG  . PHE C 3 99  ? 10.533  -17.310 22.066  1.00 87.13 99  C 1 
ATOM 2575 C CD1 . PHE C 3 99  ? 10.669  -17.567 20.691  1.00 85.85 99  C 1 
ATOM 2576 C CD2 . PHE C 3 99  ? 10.117  -18.351 22.926  1.00 85.84 99  C 1 
ATOM 2577 C CE1 . PHE C 3 99  ? 10.388  -18.842 20.171  1.00 87.03 99  C 1 
ATOM 2578 C CE2 . PHE C 3 99  ? 9.834   -19.620 22.407  1.00 86.11 99  C 1 
ATOM 2579 C CZ  . PHE C 3 99  ? 9.966   -19.870 21.033  1.00 88.11 99  C 1 
ATOM 2580 N N   . TYR C 3 100 ? 13.612  -15.618 21.097  1.00 82.43 100 C 1 
ATOM 2581 C CA  . TYR C 3 100 ? 14.544  -16.026 20.042  1.00 81.78 100 C 1 
ATOM 2582 C C   . TYR C 3 100 ? 15.996  -16.090 20.533  1.00 81.21 100 C 1 
ATOM 2583 O O   . TYR C 3 100 ? 16.751  -16.954 20.087  1.00 81.19 100 C 1 
ATOM 2584 C CB  . TYR C 3 100 ? 14.395  -15.109 18.826  1.00 80.86 100 C 1 
ATOM 2585 C CG  . TYR C 3 100 ? 13.112  -15.324 18.054  1.00 78.81 100 C 1 
ATOM 2586 C CD1 . TYR C 3 100 ? 12.825  -16.572 17.469  1.00 73.92 100 C 1 
ATOM 2587 C CD2 . TYR C 3 100 ? 12.186  -14.268 17.888  1.00 74.27 100 C 1 
ATOM 2588 C CE1 . TYR C 3 100 ? 11.645  -16.778 16.737  1.00 74.32 100 C 1 
ATOM 2589 C CE2 . TYR C 3 100 ? 11.001  -14.458 17.163  1.00 74.72 100 C 1 
ATOM 2590 C CZ  . TYR C 3 100 ? 10.735  -15.714 16.591  1.00 77.69 100 C 1 
ATOM 2591 O OH  . TYR C 3 100 ? 9.563   -15.913 15.875  1.00 73.21 100 C 1 
ATOM 2592 N N   . ALA C 3 101 ? 16.382  -15.242 21.494  1.00 83.16 101 C 1 
ATOM 2593 C CA  . ALA C 3 101 ? 17.678  -15.354 22.148  1.00 82.46 101 C 1 
ATOM 2594 C C   . ALA C 3 101 ? 17.824  -16.671 22.932  1.00 81.72 101 C 1 
ATOM 2595 O O   . ALA C 3 101 ? 18.896  -17.270 22.937  1.00 79.96 101 C 1 
ATOM 2596 C CB  . ALA C 3 101 ? 17.872  -14.133 23.054  1.00 81.18 101 C 1 
ATOM 2597 N N   . ALA C 3 102 ? 16.749  -17.149 23.560  1.00 86.86 102 C 1 
ATOM 2598 C CA  . ALA C 3 102 ? 16.722  -18.441 24.245  1.00 86.75 102 C 1 
ATOM 2599 C C   . ALA C 3 102 ? 16.592  -19.639 23.288  1.00 86.17 102 C 1 
ATOM 2600 O O   . ALA C 3 102 ? 16.974  -20.756 23.640  1.00 83.11 102 C 1 
ATOM 2601 C CB  . ALA C 3 102 ? 15.589  -18.407 25.275  1.00 85.15 102 C 1 
ATOM 2602 N N   . HIS C 3 103 ? 16.068  -19.421 22.074  1.00 82.95 103 C 1 
ATOM 2603 C CA  . HIS C 3 103 ? 15.821  -20.458 21.069  1.00 81.31 103 C 1 
ATOM 2604 C C   . HIS C 3 103 ? 16.400  -20.050 19.699  1.00 78.88 103 C 1 
ATOM 2605 O O   . HIS C 3 103 ? 15.640  -19.856 18.742  1.00 74.44 103 C 1 
ATOM 2606 C CB  . HIS C 3 103 ? 14.316  -20.759 20.985  1.00 79.86 103 C 1 
ATOM 2607 C CG  . HIS C 3 103 ? 13.688  -21.152 22.288  1.00 78.65 103 C 1 
ATOM 2608 N ND1 . HIS C 3 103 ? 13.227  -20.270 23.238  1.00 70.54 103 C 1 
ATOM 2609 C CD2 . HIS C 3 103 ? 13.474  -22.408 22.779  1.00 71.13 103 C 1 
ATOM 2610 C CE1 . HIS C 3 103 ? 12.760  -20.976 24.276  1.00 73.80 103 C 1 
ATOM 2611 N NE2 . HIS C 3 103 ? 12.883  -22.286 24.032  1.00 74.07 103 C 1 
ATOM 2612 N N   . PRO C 3 104 ? 17.734  -19.934 19.553  1.00 77.87 104 C 1 
ATOM 2613 C CA  . PRO C 3 104 ? 18.365  -19.374 18.352  1.00 75.57 104 C 1 
ATOM 2614 C C   . PRO C 3 104 ? 18.061  -20.160 17.073  1.00 72.74 104 C 1 
ATOM 2615 O O   . PRO C 3 104 ? 17.975  -19.583 15.992  1.00 68.35 104 C 1 
ATOM 2616 C CB  . PRO C 3 104 ? 19.862  -19.333 18.676  1.00 73.47 104 C 1 
ATOM 2617 C CG  . PRO C 3 104 ? 20.034  -20.359 19.796  1.00 72.51 104 C 1 
ATOM 2618 C CD  . PRO C 3 104 ? 18.720  -20.277 20.553  1.00 74.97 104 C 1 
ATOM 2619 N N   . SER C 3 105 ? 17.822  -21.463 17.173  1.00 68.79 105 C 1 
ATOM 2620 C CA  . SER C 3 105 ? 17.406  -22.298 16.041  1.00 67.07 105 C 1 
ATOM 2621 C C   . SER C 3 105 ? 16.003  -21.976 15.516  1.00 64.64 105 C 1 
ATOM 2622 O O   . SER C 3 105 ? 15.688  -22.295 14.375  1.00 59.38 105 C 1 
ATOM 2623 C CB  . SER C 3 105 ? 17.468  -23.774 16.443  1.00 62.53 105 C 1 
ATOM 2624 O OG  . SER C 3 105 ? 16.747  -23.989 17.638  1.00 55.56 105 C 1 
ATOM 2625 N N   . ALA C 3 106 ? 15.152  -21.347 16.310  1.00 60.45 106 C 1 
ATOM 2626 C CA  . ALA C 3 106 ? 13.797  -20.973 15.925  1.00 60.05 106 C 1 
ATOM 2627 C C   . ALA C 3 106 ? 13.754  -19.724 15.034  1.00 60.55 106 C 1 
ATOM 2628 O O   . ALA C 3 106 ? 12.806  -19.562 14.261  1.00 56.43 106 C 1 
ATOM 2629 C CB  . ALA C 3 106 ? 12.978  -20.764 17.199  1.00 56.92 106 C 1 
ATOM 2630 N N   . ASP C 3 107 ? 14.768  -18.854 15.125  1.00 53.39 107 C 1 
ATOM 2631 C CA  . ASP C 3 107 ? 14.838  -17.625 14.330  1.00 53.02 107 C 1 
ATOM 2632 C C   . ASP C 3 107 ? 15.165  -17.936 12.865  1.00 51.64 107 C 1 
ATOM 2633 O O   . ASP C 3 107 ? 14.510  -17.454 11.939  1.00 48.71 107 C 1 
ATOM 2634 C CB  . ASP C 3 107 ? 15.863  -16.673 14.962  1.00 49.82 107 C 1 
ATOM 2635 C CG  . ASP C 3 107 ? 15.560  -15.185 14.762  1.00 45.47 107 C 1 
ATOM 2636 O OD1 . ASP C 3 107 ? 14.458  -14.853 14.278  1.00 42.94 107 C 1 
ATOM 2637 O OD2 . ASP C 3 107 ? 16.402  -14.377 15.204  1.00 43.63 107 C 1 
ATOM 2638 N N   . ALA C 3 108 ? 16.102  -18.860 12.644  1.00 43.19 108 C 1 
ATOM 2639 C CA  . ALA C 3 108 ? 16.500  -19.309 11.317  1.00 41.96 108 C 1 
ATOM 2640 C C   . ALA C 3 108 ? 15.373  -20.013 10.532  1.00 42.02 108 C 1 
ATOM 2641 O O   . ALA C 3 108 ? 15.378  -20.014 9.302   1.00 39.56 108 C 1 
ATOM 2642 C CB  . ALA C 3 108 ? 17.711  -20.232 11.471  1.00 39.70 108 C 1 
ATOM 2643 N N   . ALA C 3 109 ? 14.411  -20.610 11.206  1.00 42.32 109 C 1 
ATOM 2644 C CA  . ALA C 3 109 ? 13.290  -21.304 10.575  1.00 42.17 109 C 1 
ATOM 2645 C C   . ALA C 3 109 ? 12.177  -20.364 10.078  1.00 42.37 109 C 1 
ATOM 2646 O O   . ALA C 3 109 ? 11.345  -20.775 9.265   1.00 40.06 109 C 1 
ATOM 2647 C CB  . ALA C 3 109 ? 12.747  -22.344 11.561  1.00 40.26 109 C 1 
ATOM 2648 N N   . ASN C 3 110 ? 12.135  -19.124 10.564  1.00 42.15 110 C 1 
ATOM 2649 C CA  . ASN C 3 110 ? 11.148  -18.112 10.154  1.00 41.79 110 C 1 
ATOM 2650 C C   . ASN C 3 110 ? 11.694  -17.125 9.097   1.00 41.14 110 C 1 
ATOM 2651 O O   . ASN C 3 110 ? 10.965  -16.217 8.693   1.00 38.83 110 C 1 
ATOM 2652 C CB  . ASN C 3 110 ? 10.645  -17.366 11.397  1.00 40.13 110 C 1 
ATOM 2653 C CG  . ASN C 3 110 ? 9.696   -18.177 12.264  1.00 37.58 110 C 1 
ATOM 2654 O OD1 . ASN C 3 110 ? 8.757   -18.817 11.838  1.00 35.75 110 C 1 
ATOM 2655 N ND2 . ASN C 3 110 ? 9.890   -18.110 13.568  1.00 35.85 110 C 1 
ATOM 2656 N N   . GLY C 3 111 ? 12.973  -17.267 8.695   1.00 34.29 111 C 1 
ATOM 2657 C CA  . GLY C 3 111 ? 13.630  -16.467 7.671   1.00 32.33 111 C 1 
ATOM 2658 C C   . GLY C 3 111 ? 13.281  -16.893 6.260   1.00 30.89 111 C 1 
ATOM 2659 O O   . GLY C 3 111 ? 12.992  -18.085 6.029   1.00 28.48 111 C 1 
ATOM 2660 O OXT . GLY C 3 111 ? 13.324  -15.980 5.370   1.00 29.90 111 C 1 
ATOM 2661 N N   . GLY D 4 1   ? -8.152  -37.901 -34.345 1.00 23.24 1   D 1 
ATOM 2662 C CA  . GLY D 4 1   ? -8.802  -37.492 -33.099 1.00 28.72 1   D 1 
ATOM 2663 C C   . GLY D 4 1   ? -8.006  -36.345 -32.519 1.00 33.01 1   D 1 
ATOM 2664 O O   . GLY D 4 1   ? -6.835  -36.541 -32.237 1.00 31.61 1   D 1 
ATOM 2665 N N   . SER D 4 2   ? -8.582  -35.134 -32.452 1.00 19.69 2   D 1 
ATOM 2666 C CA  . SER D 4 2   ? -7.869  -33.930 -32.028 1.00 22.11 2   D 1 
ATOM 2667 C C   . SER D 4 2   ? -7.557  -34.031 -30.537 1.00 23.86 2   D 1 
ATOM 2668 O O   . SER D 4 2   ? -8.464  -33.958 -29.713 1.00 23.35 2   D 1 
ATOM 2669 C CB  . SER D 4 2   ? -8.713  -32.688 -32.339 1.00 21.46 2   D 1 
ATOM 2670 O OG  . SER D 4 2   ? -10.035 -32.871 -31.889 1.00 19.69 2   D 1 
ATOM 2671 N N   . MET D 4 3   ? -6.280  -34.248 -30.203 1.00 19.25 3   D 1 
ATOM 2672 C CA  . MET D 4 3   ? -5.825  -34.266 -28.820 1.00 21.57 3   D 1 
ATOM 2673 C C   . MET D 4 3   ? -6.006  -32.859 -28.246 1.00 22.38 3   D 1 
ATOM 2674 O O   . MET D 4 3   ? -5.199  -31.977 -28.491 1.00 21.44 3   D 1 
ATOM 2675 C CB  . MET D 4 3   ? -4.361  -34.714 -28.715 1.00 20.79 3   D 1 
ATOM 2676 C CG  . MET D 4 3   ? -4.164  -36.202 -29.019 1.00 18.67 3   D 1 
ATOM 2677 S SD  . MET D 4 3   ? -2.451  -36.747 -28.719 1.00 17.55 3   D 1 
ATOM 2678 C CE  . MET D 4 3   ? -2.528  -38.460 -29.302 1.00 14.94 3   D 1 
ATOM 2679 N N   . SER D 4 4   ? -7.094  -32.653 -27.522 1.00 18.90 4   D 1 
ATOM 2680 C CA  . SER D 4 4   ? -7.349  -31.437 -26.764 1.00 19.40 4   D 1 
ATOM 2681 C C   . SER D 4 4   ? -6.265  -31.329 -25.689 1.00 19.54 4   D 1 
ATOM 2682 O O   . SER D 4 4   ? -6.376  -31.959 -24.640 1.00 19.30 4   D 1 
ATOM 2683 C CB  . SER D 4 4   ? -8.739  -31.493 -26.119 1.00 19.32 4   D 1 
ATOM 2684 O OG  . SER D 4 4   ? -9.711  -31.813 -27.083 1.00 17.81 4   D 1 
ATOM 2685 N N   . GLN D 4 5   ? -5.175  -30.618 -25.999 1.00 18.94 5   D 1 
ATOM 2686 C CA  . GLN D 4 5   ? -4.164  -30.320 -24.991 1.00 18.74 5   D 1 
ATOM 2687 C C   . GLN D 4 5   ? -4.872  -29.556 -23.871 1.00 18.88 5   D 1 
ATOM 2688 O O   . GLN D 4 5   ? -5.261  -28.400 -24.044 1.00 17.61 5   D 1 
ATOM 2689 C CB  . GLN D 4 5   ? -3.007  -29.513 -25.588 1.00 17.99 5   D 1 
ATOM 2690 C CG  . GLN D 4 5   ? -2.039  -30.396 -26.397 1.00 16.16 5   D 1 
ATOM 2691 C CD  . GLN D 4 5   ? -0.817  -29.623 -26.909 1.00 14.48 5   D 1 
ATOM 2692 O OE1 . GLN D 4 5   ? -0.768  -28.408 -26.923 1.00 14.29 5   D 1 
ATOM 2693 N NE2 . GLN D 4 5   ? 0.216   -30.304 -27.355 1.00 14.87 5   D 1 
ATOM 2694 N N   . ALA D 4 6   ? -5.081  -30.233 -22.758 1.00 20.64 6   D 1 
ATOM 2695 C CA  . ALA D 4 6   ? -5.557  -29.609 -21.547 1.00 20.60 6   D 1 
ATOM 2696 C C   . ALA D 4 6   ? -4.498  -28.575 -21.154 1.00 20.51 6   D 1 
ATOM 2697 O O   . ALA D 4 6   ? -3.431  -28.932 -20.654 1.00 20.09 6   D 1 
ATOM 2698 C CB  . ALA D 4 6   ? -5.775  -30.681 -20.473 1.00 20.40 6   D 1 
ATOM 2699 N N   . VAL D 4 7   ? -4.782  -27.307 -21.455 1.00 20.72 7   D 1 
ATOM 2700 C CA  . VAL D 4 7   ? -4.008  -26.195 -20.919 1.00 20.02 7   D 1 
ATOM 2701 C C   . VAL D 4 7   ? -4.113  -26.350 -19.408 1.00 20.47 7   D 1 
ATOM 2702 O O   . VAL D 4 7   ? -5.151  -26.060 -18.816 1.00 19.40 7   D 1 
ATOM 2703 C CB  . VAL D 4 7   ? -4.547  -24.841 -21.405 1.00 18.62 7   D 1 
ATOM 2704 C CG1 . VAL D 4 7   ? -3.747  -23.675 -20.821 1.00 15.90 7   D 1 
ATOM 2705 C CG2 . VAL D 4 7   ? -4.470  -24.737 -22.936 1.00 17.43 7   D 1 
ATOM 2706 N N   . GLN D 4 8   ? -3.054  -26.897 -18.805 1.00 18.95 8   D 1 
ATOM 2707 C CA  . GLN D 4 8   ? -2.888  -26.836 -17.363 1.00 18.52 8   D 1 
ATOM 2708 C C   . GLN D 4 8   ? -2.791  -25.348 -17.038 1.00 18.83 8   D 1 
ATOM 2709 O O   . GLN D 4 8   ? -1.721  -24.749 -17.085 1.00 17.64 8   D 1 
ATOM 2710 C CB  . GLN D 4 8   ? -1.647  -27.606 -16.900 1.00 17.25 8   D 1 
ATOM 2711 C CG  . GLN D 4 8   ? -1.845  -29.131 -16.891 1.00 14.99 8   D 1 
ATOM 2712 C CD  . GLN D 4 8   ? -0.633  -29.872 -16.325 1.00 13.70 8   D 1 
ATOM 2713 O OE1 . GLN D 4 8   ? 0.447   -29.339 -16.163 1.00 13.09 8   D 1 
ATOM 2714 N NE2 . GLN D 4 8   ? -0.764  -31.135 -16.005 1.00 13.05 8   D 1 
ATOM 2715 N N   . THR D 4 9   ? -3.940  -24.746 -16.770 1.00 19.73 9   D 1 
ATOM 2716 C CA  . THR D 4 9   ? -3.973  -23.488 -16.054 1.00 20.41 9   D 1 
ATOM 2717 C C   . THR D 4 9   ? -3.334  -23.821 -14.712 1.00 20.75 9   D 1 
ATOM 2718 O O   . THR D 4 9   ? -3.984  -24.376 -13.834 1.00 19.32 9   D 1 
ATOM 2719 C CB  . THR D 4 9   ? -5.404  -22.951 -15.894 1.00 18.57 9   D 1 
ATOM 2720 O OG1 . THR D 4 9   ? -6.285  -23.940 -15.419 1.00 17.00 9   D 1 
ATOM 2721 C CG2 . THR D 4 9   ? -5.979  -22.457 -17.223 1.00 16.47 9   D 1 
ATOM 2722 N N   . ASN D 4 10  ? -2.029  -23.535 -14.607 1.00 21.61 10  D 1 
ATOM 2723 C CA  . ASN D 4 10  ? -1.368  -23.384 -13.321 1.00 22.16 10  D 1 
ATOM 2724 C C   . ASN D 4 10  ? -2.109  -22.250 -12.622 1.00 23.34 10  D 1 
ATOM 2725 O O   . ASN D 4 10  ? -1.727  -21.089 -12.699 1.00 21.83 10  D 1 
ATOM 2726 C CB  . ASN D 4 10  ? 0.135   -23.109 -13.508 1.00 20.08 10  D 1 
ATOM 2727 C CG  . ASN D 4 10  ? 1.012   -24.346 -13.382 1.00 17.43 10  D 1 
ATOM 2728 O OD1 . ASN D 4 10  ? 0.617   -25.353 -12.835 1.00 15.91 10  D 1 
ATOM 2729 N ND2 . ASN D 4 10  ? 2.235   -24.276 -13.835 1.00 16.90 10  D 1 
ATOM 2730 N N   . GLY D 4 11  ? -3.245  -22.580 -12.036 1.00 21.34 11  D 1 
ATOM 2731 C CA  . GLY D 4 11  ? -3.952  -21.742 -11.113 1.00 20.94 11  D 1 
ATOM 2732 C C   . GLY D 4 11  ? -2.970  -21.530 -9.981  1.00 22.31 11  D 1 
ATOM 2733 O O   . GLY D 4 11  ? -2.851  -22.388 -9.122  1.00 20.57 11  D 1 
ATOM 2734 N N   . THR D 4 12  ? -2.204  -20.441 -10.065 1.00 22.44 12  D 1 
ATOM 2735 C CA  . THR D 4 12  ? -1.414  -19.938 -8.956  1.00 23.04 12  D 1 
ATOM 2736 C C   . THR D 4 12  ? -2.397  -19.821 -7.810  1.00 24.41 12  D 1 
ATOM 2737 O O   . THR D 4 12  ? -3.222  -18.910 -7.775  1.00 23.36 12  D 1 
ATOM 2738 C CB  . THR D 4 12  ? -0.790  -18.573 -9.295  1.00 21.02 12  D 1 
ATOM 2739 O OG1 . THR D 4 12  ? -1.638  -17.808 -10.123 1.00 18.90 12  D 1 
ATOM 2740 C CG2 . THR D 4 12  ? 0.532   -18.733 -10.041 1.00 18.41 12  D 1 
ATOM 2741 N N   . GLN D 4 13  ? -2.411  -20.854 -6.956  1.00 25.33 13  D 1 
ATOM 2742 C CA  . GLN D 4 13  ? -3.247  -20.831 -5.772  1.00 25.11 13  D 1 
ATOM 2743 C C   . GLN D 4 13  ? -2.907  -19.509 -5.103  1.00 26.90 13  D 1 
ATOM 2744 O O   . GLN D 4 13  ? -1.718  -19.250 -4.905  1.00 25.17 13  D 1 
ATOM 2745 C CB  . GLN D 4 13  ? -2.946  -22.006 -4.837  1.00 23.09 13  D 1 
ATOM 2746 C CG  . GLN D 4 13  ? -3.622  -23.309 -5.287  1.00 19.65 13  D 1 
ATOM 2747 C CD  . GLN D 4 13  ? -3.469  -24.423 -4.245  1.00 17.60 13  D 1 
ATOM 2748 O OE1 . GLN D 4 13  ? -2.696  -24.360 -3.309  1.00 17.12 13  D 1 
ATOM 2749 N NE2 . GLN D 4 13  ? -4.224  -25.490 -4.366  1.00 16.82 13  D 1 
ATOM 2750 N N   . PRO D 4 14  ? -3.900  -18.627 -4.860  1.00 31.83 14  D 1 
ATOM 2751 C CA  . PRO D 4 14  ? -3.620  -17.413 -4.125  1.00 31.76 14  D 1 
ATOM 2752 C C   . PRO D 4 14  ? -2.908  -17.894 -2.866  1.00 32.86 14  D 1 
ATOM 2753 O O   . PRO D 4 14  ? -3.478  -18.734 -2.179  1.00 31.91 14  D 1 
ATOM 2754 C CB  . PRO D 4 14  ? -4.988  -16.779 -3.831  1.00 30.08 14  D 1 
ATOM 2755 C CG  . PRO D 4 14  ? -5.969  -17.941 -3.947  1.00 29.85 14  D 1 
ATOM 2756 C CD  . PRO D 4 14  ? -5.316  -18.869 -4.963  1.00 32.32 14  D 1 
ATOM 2757 N N   . LEU D 4 15  ? -1.648  -17.477 -2.675  1.00 32.84 15  D 1 
ATOM 2758 C CA  . LEU D 4 15  ? -0.799  -17.905 -1.569  1.00 32.73 15  D 1 
ATOM 2759 C C   . LEU D 4 15  ? -1.664  -17.838 -0.314  1.00 35.37 15  D 1 
ATOM 2760 O O   . LEU D 4 15  ? -1.982  -16.751 0.170   1.00 33.75 15  D 1 
ATOM 2761 C CB  . LEU D 4 15  ? 0.422   -16.964 -1.462  1.00 29.15 15  D 1 
ATOM 2762 C CG  . LEU D 4 15  ? 1.648   -17.453 -2.242  1.00 25.42 15  D 1 
ATOM 2763 C CD1 . LEU D 4 15  ? 2.553   -16.276 -2.602  1.00 22.38 15  D 1 
ATOM 2764 C CD2 . LEU D 4 15  ? 2.465   -18.459 -1.417  1.00 23.81 15  D 1 
ATOM 2765 N N   . SER D 4 16  ? -2.199  -18.985 0.073   1.00 41.91 16  D 1 
ATOM 2766 C CA  . SER D 4 16  ? -3.142  -19.054 1.158   1.00 43.23 16  D 1 
ATOM 2767 C C   . SER D 4 16  ? -2.337  -18.595 2.339   1.00 46.73 16  D 1 
ATOM 2768 O O   . SER D 4 16  ? -1.347  -19.247 2.649   1.00 44.39 16  D 1 
ATOM 2769 C CB  . SER D 4 16  ? -3.691  -20.481 1.354   1.00 40.26 16  D 1 
ATOM 2770 O OG  . SER D 4 16  ? -2.660  -21.411 1.604   1.00 36.35 16  D 1 
ATOM 2771 N N   . LYS D 4 17  ? -2.702  -17.440 2.940   1.00 55.32 17  D 1 
ATOM 2772 C CA  . LYS D 4 17  ? -2.034  -16.998 4.153   1.00 57.98 17  D 1 
ATOM 2773 C C   . LYS D 4 17  ? -2.109  -18.179 5.099   1.00 60.72 17  D 1 
ATOM 2774 O O   . LYS D 4 17  ? -3.193  -18.494 5.596   1.00 58.27 17  D 1 
ATOM 2775 C CB  . LYS D 4 17  ? -2.701  -15.769 4.767   1.00 54.12 17  D 1 
ATOM 2776 C CG  . LYS D 4 17  ? -2.201  -14.462 4.159   1.00 50.11 17  D 1 
ATOM 2777 C CD  . LYS D 4 17  ? -2.793  -13.268 4.931   1.00 45.95 17  D 1 
ATOM 2778 C CE  . LYS D 4 17  ? -2.227  -11.967 4.384   1.00 41.72 17  D 1 
ATOM 2779 N NZ  . LYS D 4 17  ? -2.681  -10.815 5.171   1.00 37.16 17  D 1 
ATOM 2780 N N   . THR D 4 18  ? -0.989  -18.877 5.248   1.00 71.52 18  D 1 
ATOM 2781 C CA  . THR D 4 18  ? -0.883  -19.965 6.187   1.00 76.12 18  D 1 
ATOM 2782 C C   . THR D 4 18  ? -0.999  -19.304 7.542   1.00 81.78 18  D 1 
ATOM 2783 O O   . THR D 4 18  ? -0.205  -18.445 7.921   1.00 77.65 18  D 1 
ATOM 2784 C CB  . THR D 4 18  ? 0.420   -20.761 5.986   1.00 66.02 18  D 1 
ATOM 2785 O OG1 . THR D 4 18  ? 1.494   -19.887 5.737   1.00 55.62 18  D 1 
ATOM 2786 C CG2 . THR D 4 18  ? 0.318   -21.689 4.775   1.00 52.19 18  D 1 
ATOM 2787 N N   . TRP D 4 19  ? -2.096  -19.607 8.223   1.00 85.21 19  D 1 
ATOM 2788 C CA  . TRP D 4 19  ? -2.321  -19.153 9.586   1.00 88.31 19  D 1 
ATOM 2789 C C   . TRP D 4 19  ? -1.496  -19.993 10.571  1.00 88.75 19  D 1 
ATOM 2790 O O   . TRP D 4 19  ? -1.850  -20.123 11.732  1.00 84.57 19  D 1 
ATOM 2791 C CB  . TRP D 4 19  ? -3.813  -19.129 9.875   1.00 89.19 19  D 1 
ATOM 2792 C CG  . TRP D 4 19  ? -4.560  -18.018 9.187   1.00 90.24 19  D 1 
ATOM 2793 C CD1 . TRP D 4 19  ? -5.275  -18.125 8.050   1.00 89.50 19  D 1 
ATOM 2794 C CD2 . TRP D 4 19  ? -4.640  -16.617 9.589   1.00 91.52 19  D 1 
ATOM 2795 N NE1 . TRP D 4 19  ? -5.818  -16.889 7.721   1.00 89.60 19  D 1 
ATOM 2796 C CE2 . TRP D 4 19  ? -5.447  -15.935 8.639   1.00 91.05 19  D 1 
ATOM 2797 C CE3 . TRP D 4 19  ? -4.109  -15.871 10.669  1.00 91.25 19  D 1 
ATOM 2798 C CZ2 . TRP D 4 19  ? -5.707  -14.554 8.745   1.00 90.95 19  D 1 
ATOM 2799 C CZ3 . TRP D 4 19  ? -4.376  -14.492 10.767  1.00 90.57 19  D 1 
ATOM 2800 C CH2 . TRP D 4 19  ? -5.160  -13.847 9.816   1.00 90.48 19  D 1 
ATOM 2801 N N   . GLU D 4 20  ? -0.405  -20.567 10.067  1.00 88.79 20  D 1 
ATOM 2802 C CA  . GLU D 4 20  ? 0.582   -21.243 10.886  1.00 88.73 20  D 1 
ATOM 2803 C C   . GLU D 4 20  ? 1.140   -20.282 11.931  1.00 89.06 20  D 1 
ATOM 2804 O O   . GLU D 4 20  ? 1.415   -19.108 11.666  1.00 86.97 20  D 1 
ATOM 2805 C CB  . GLU D 4 20  ? 1.693   -21.837 10.016  1.00 85.53 20  D 1 
ATOM 2806 C CG  . GLU D 4 20  ? 1.182   -23.069 9.254   1.00 73.92 20  D 1 
ATOM 2807 C CD  . GLU D 4 20  ? 2.142   -23.577 8.161   1.00 66.89 20  D 1 
ATOM 2808 O OE1 . GLU D 4 20  ? 1.688   -24.444 7.387   1.00 57.91 20  D 1 
ATOM 2809 O OE2 . GLU D 4 20  ? 3.256   -23.024 8.057   1.00 59.16 20  D 1 
ATOM 2810 N N   . LEU D 4 21  ? 1.234   -20.791 13.155  1.00 88.98 21  D 1 
ATOM 2811 C CA  . LEU D 4 21  ? 1.755   -20.045 14.283  1.00 89.90 21  D 1 
ATOM 2812 C C   . LEU D 4 21  ? 3.250   -20.326 14.394  1.00 89.08 21  D 1 
ATOM 2813 O O   . LEU D 4 21  ? 3.661   -21.489 14.397  1.00 86.86 21  D 1 
ATOM 2814 C CB  . LEU D 4 21  ? 0.986   -20.429 15.557  1.00 90.59 21  D 1 
ATOM 2815 C CG  . LEU D 4 21  ? -0.536  -20.163 15.514  1.00 91.11 21  D 1 
ATOM 2816 C CD1 . LEU D 4 21  ? -1.160  -20.534 16.865  1.00 88.28 21  D 1 
ATOM 2817 C CD2 . LEU D 4 21  ? -0.872  -18.702 15.216  1.00 88.07 21  D 1 
ATOM 2818 N N   . SER D 4 22  ? 4.048   -19.271 14.538  1.00 86.45 22  D 1 
ATOM 2819 C CA  . SER D 4 22  ? 5.475   -19.419 14.816  1.00 85.96 22  D 1 
ATOM 2820 C C   . SER D 4 22  ? 5.708   -20.062 16.187  1.00 86.96 22  D 1 
ATOM 2821 O O   . SER D 4 22  ? 4.824   -20.054 17.052  1.00 87.14 22  D 1 
ATOM 2822 C CB  . SER D 4 22  ? 6.179   -18.062 14.717  1.00 84.00 22  D 1 
ATOM 2823 O OG  . SER D 4 22  ? 5.853   -17.225 15.810  1.00 83.07 22  D 1 
ATOM 2824 N N   . LEU D 4 23  ? 6.921   -20.558 16.436  1.00 86.99 23  D 1 
ATOM 2825 C CA  . LEU D 4 23  ? 7.286   -21.108 17.747  1.00 87.87 23  D 1 
ATOM 2826 C C   . LEU D 4 23  ? 7.074   -20.096 18.880  1.00 88.97 23  D 1 
ATOM 2827 O O   . LEU D 4 23  ? 6.588   -20.461 19.947  1.00 88.11 23  D 1 
ATOM 2828 C CB  . LEU D 4 23  ? 8.745   -21.592 17.714  1.00 86.47 23  D 1 
ATOM 2829 C CG  . LEU D 4 23  ? 8.994   -22.828 16.817  1.00 80.62 23  D 1 
ATOM 2830 C CD1 . LEU D 4 23  ? 10.482  -23.143 16.781  1.00 74.23 23  D 1 
ATOM 2831 C CD2 . LEU D 4 23  ? 8.259   -24.066 17.326  1.00 74.08 23  D 1 
ATOM 2832 N N   . TYR D 4 24  ? 7.345   -18.820 18.642  1.00 87.31 24  D 1 
ATOM 2833 C CA  . TYR D 4 24  ? 7.009   -17.758 19.592  1.00 88.68 24  D 1 
ATOM 2834 C C   . TYR D 4 24  ? 5.494   -17.660 19.814  1.00 89.45 24  D 1 
ATOM 2835 O O   . TYR D 4 24  ? 5.021   -17.598 20.941  1.00 88.96 24  D 1 
ATOM 2836 C CB  . TYR D 4 24  ? 7.557   -16.416 19.101  1.00 88.61 24  D 1 
ATOM 2837 C CG  . TYR D 4 24  ? 7.073   -15.257 19.955  1.00 88.32 24  D 1 
ATOM 2838 C CD1 . TYR D 4 24  ? 5.997   -14.450 19.533  1.00 86.27 24  D 1 
ATOM 2839 C CD2 . TYR D 4 24  ? 7.635   -15.052 21.227  1.00 86.55 24  D 1 
ATOM 2840 C CE1 . TYR D 4 24  ? 5.482   -13.450 20.388  1.00 87.27 24  D 1 
ATOM 2841 C CE2 . TYR D 4 24  ? 7.126   -14.060 22.085  1.00 86.34 24  D 1 
ATOM 2842 C CZ  . TYR D 4 24  ? 6.044   -13.271 21.665  1.00 89.13 24  D 1 
ATOM 2843 O OH  . TYR D 4 24  ? 5.534   -12.335 22.525  1.00 87.35 24  D 1 
ATOM 2844 N N   . GLU D 4 25  ? 4.713   -17.647 18.720  1.00 89.77 25  D 1 
ATOM 2845 C CA  . GLU D 4 25  ? 3.262   -17.504 18.797  1.00 90.14 25  D 1 
ATOM 2846 C C   . GLU D 4 25  ? 2.594   -18.689 19.504  1.00 90.53 25  D 1 
ATOM 2847 O O   . GLU D 4 25  ? 1.579   -18.501 20.183  1.00 89.71 25  D 1 
ATOM 2848 C CB  . GLU D 4 25  ? 2.686   -17.334 17.391  1.00 89.99 25  D 1 
ATOM 2849 C CG  . GLU D 4 25  ? 2.999   -15.949 16.790  1.00 89.01 25  D 1 
ATOM 2850 C CD  . GLU D 4 25  ? 2.459   -15.811 15.358  1.00 89.73 25  D 1 
ATOM 2851 O OE1 . GLU D 4 25  ? 1.931   -14.733 15.019  1.00 82.69 25  D 1 
ATOM 2852 O OE2 . GLU D 4 25  ? 2.513   -16.777 14.568  1.00 84.35 25  D 1 
ATOM 2853 N N   . LEU D 4 26  ? 3.171   -19.891 19.404  1.00 91.61 26  D 1 
ATOM 2854 C CA  . LEU D 4 26  ? 2.674   -21.087 20.085  1.00 91.63 26  D 1 
ATOM 2855 C C   . LEU D 4 26  ? 2.768   -20.982 21.615  1.00 92.11 26  D 1 
ATOM 2856 O O   . LEU D 4 26  ? 1.901   -21.523 22.306  1.00 90.78 26  D 1 
ATOM 2857 C CB  . LEU D 4 26  ? 3.428   -22.327 19.581  1.00 91.15 26  D 1 
ATOM 2858 C CG  . LEU D 4 26  ? 3.031   -22.765 18.155  1.00 88.46 26  D 1 
ATOM 2859 C CD1 . LEU D 4 26  ? 3.962   -23.884 17.684  1.00 85.18 26  D 1 
ATOM 2860 C CD2 . LEU D 4 26  ? 1.592   -23.286 18.092  1.00 85.06 26  D 1 
ATOM 2861 N N   . GLN D 4 27  ? 3.763   -20.282 22.140  1.00 93.32 27  D 1 
ATOM 2862 C CA  . GLN D 4 27  ? 3.993   -20.164 23.584  1.00 93.01 27  D 1 
ATOM 2863 C C   . GLN D 4 27  ? 3.667   -18.787 24.180  1.00 93.95 27  D 1 
ATOM 2864 O O   . GLN D 4 27  ? 3.774   -18.611 25.394  1.00 92.86 27  D 1 
ATOM 2865 C CB  . GLN D 4 27  ? 5.424   -20.633 23.903  1.00 91.60 27  D 1 
ATOM 2866 C CG  . GLN D 4 27  ? 6.548   -19.747 23.313  1.00 82.97 27  D 1 
ATOM 2867 C CD  . GLN D 4 27  ? 6.762   -18.445 24.082  1.00 80.64 27  D 1 
ATOM 2868 O OE1 . GLN D 4 27  ? 6.808   -18.413 25.299  1.00 71.15 27  D 1 
ATOM 2869 N NE2 . GLN D 4 27  ? 6.886   -17.337 23.402  1.00 69.64 27  D 1 
ATOM 2870 N N   . ARG D 4 28  ? 3.278   -17.783 23.351  1.00 93.00 28  D 1 
ATOM 2871 C CA  . ARG D 4 28  ? 3.046   -16.427 23.850  1.00 93.21 28  D 1 
ATOM 2872 C C   . ARG D 4 28  ? 1.967   -16.385 24.926  1.00 93.87 28  D 1 
ATOM 2873 O O   . ARG D 4 28  ? 0.919   -17.028 24.817  1.00 93.46 28  D 1 
ATOM 2874 C CB  . ARG D 4 28  ? 2.756   -15.416 22.728  1.00 92.46 28  D 1 
ATOM 2875 C CG  . ARG D 4 28  ? 1.380   -15.606 22.051  1.00 89.80 28  D 1 
ATOM 2876 C CD  . ARG D 4 28  ? 1.041   -14.434 21.102  1.00 89.55 28  D 1 
ATOM 2877 N NE  . ARG D 4 28  ? 0.708   -13.219 21.865  1.00 87.77 28  D 1 
ATOM 2878 C CZ  . ARG D 4 28  ? -0.461  -12.893 22.392  1.00 88.58 28  D 1 
ATOM 2879 N NH1 . ARG D 4 28  ? -1.534  -13.611 22.210  1.00 79.94 28  D 1 
ATOM 2880 N NH2 . ARG D 4 28  ? -0.565  -11.826 23.127  1.00 82.82 28  D 1 
ATOM 2881 N N   . THR D 4 29  ? 2.202   -15.542 25.933  1.00 95.38 29  D 1 
ATOM 2882 C CA  . THR D 4 29  ? 1.239   -15.270 26.998  1.00 95.75 29  D 1 
ATOM 2883 C C   . THR D 4 29  ? 0.467   -13.976 26.716  1.00 96.55 29  D 1 
ATOM 2884 O O   . THR D 4 29  ? 0.924   -13.139 25.921  1.00 95.78 29  D 1 
ATOM 2885 C CB  . THR D 4 29  ? 1.928   -15.229 28.369  1.00 94.75 29  D 1 
ATOM 2886 O OG1 . THR D 4 29  ? 2.955   -14.268 28.374  1.00 89.45 29  D 1 
ATOM 2887 C CG2 . THR D 4 29  ? 2.551   -16.579 28.721  1.00 88.16 29  D 1 
ATOM 2888 N N   . PRO D 4 30  ? -0.708  -13.776 27.348  1.00 96.85 30  D 1 
ATOM 2889 C CA  . PRO D 4 30  ? -1.459  -12.532 27.223  1.00 96.98 30  D 1 
ATOM 2890 C C   . PRO D 4 30  ? -0.641  -11.303 27.636  1.00 97.08 30  D 1 
ATOM 2891 O O   . PRO D 4 30  ? 0.234   -11.369 28.500  1.00 95.97 30  D 1 
ATOM 2892 C CB  . PRO D 4 30  ? -2.698  -12.704 28.118  1.00 96.12 30  D 1 
ATOM 2893 C CG  . PRO D 4 30  ? -2.873  -14.218 28.197  1.00 94.07 30  D 1 
ATOM 2894 C CD  . PRO D 4 30  ? -1.443  -14.729 28.162  1.00 96.60 30  D 1 
ATOM 2895 N N   . GLN D 4 31  ? -0.944  -10.163 27.027  1.00 96.61 31  D 1 
ATOM 2896 C CA  . GLN D 4 31  ? -0.486  -8.849  27.476  1.00 96.97 31  D 1 
ATOM 2897 C C   . GLN D 4 31  ? -1.522  -8.288  28.449  1.00 97.01 31  D 1 
ATOM 2898 O O   . GLN D 4 31  ? -2.579  -7.833  28.019  1.00 95.62 31  D 1 
ATOM 2899 C CB  . GLN D 4 31  ? -0.267  -7.933  26.279  1.00 96.47 31  D 1 
ATOM 2900 C CG  . GLN D 4 31  ? 0.938   -8.327  25.418  1.00 94.86 31  D 1 
ATOM 2901 C CD  . GLN D 4 31  ? 2.295   -7.982  26.039  1.00 95.82 31  D 1 
ATOM 2902 O OE1 . GLN D 4 31  ? 2.424   -7.416  27.109  1.00 88.95 31  D 1 
ATOM 2903 N NE2 . GLN D 4 31  ? 3.365   -8.290  25.344  1.00 87.72 31  D 1 
ATOM 2904 N N   . GLU D 4 32  ? -1.234  -8.363  29.732  1.00 96.41 32  D 1 
ATOM 2905 C CA  . GLU D 4 32  ? -2.173  -7.995  30.784  1.00 96.14 32  D 1 
ATOM 2906 C C   . GLU D 4 32  ? -2.622  -6.534  30.678  1.00 96.29 32  D 1 
ATOM 2907 O O   . GLU D 4 32  ? -1.876  -5.656  30.255  1.00 94.78 32  D 1 
ATOM 2908 C CB  . GLU D 4 32  ? -1.563  -8.259  32.163  1.00 94.81 32  D 1 
ATOM 2909 C CG  . GLU D 4 32  ? -1.355  -9.760  32.400  1.00 86.12 32  D 1 
ATOM 2910 C CD  . GLU D 4 32  ? -0.737  -10.072 33.765  1.00 77.03 32  D 1 
ATOM 2911 O OE1 . GLU D 4 32  ? -0.484  -11.275 34.009  1.00 69.25 32  D 1 
ATOM 2912 O OE2 . GLU D 4 32  ? -0.485  -9.123  34.540  1.00 68.97 32  D 1 
ATOM 2913 N N   . ALA D 4 33  ? -3.868  -6.288  31.067  1.00 96.10 33  D 1 
ATOM 2914 C CA  . ALA D 4 33  ? -4.442  -4.958  31.061  1.00 96.01 33  D 1 
ATOM 2915 C C   . ALA D 4 33  ? -3.783  -4.068  32.116  1.00 96.26 33  D 1 
ATOM 2916 O O   . ALA D 4 33  ? -3.586  -4.473  33.255  1.00 94.38 33  D 1 
ATOM 2917 C CB  . ALA D 4 33  ? -5.945  -5.060  31.286  1.00 94.53 33  D 1 
ATOM 2918 N N   . ILE D 4 34  ? -3.532  -2.817  31.742  1.00 95.43 34  D 1 
ATOM 2919 C CA  . ILE D 4 34  ? -3.218  -1.762  32.701  1.00 95.25 34  D 1 
ATOM 2920 C C   . ILE D 4 34  ? -4.525  -1.386  33.396  1.00 94.84 34  D 1 
ATOM 2921 O O   . ILE D 4 34  ? -5.493  -0.988  32.745  1.00 92.94 34  D 1 
ATOM 2922 C CB  . ILE D 4 34  ? -2.545  -0.564  32.005  1.00 94.60 34  D 1 
ATOM 2923 C CG1 . ILE D 4 34  ? -1.269  -1.004  31.243  1.00 92.14 34  D 1 
ATOM 2924 C CG2 . ILE D 4 34  ? -2.215  0.507   33.051  1.00 91.96 34  D 1 
ATOM 2925 C CD1 . ILE D 4 34  ? -0.644  0.100   30.385  1.00 89.83 34  D 1 
ATOM 2926 N N   . THR D 4 35  ? -4.575  -1.568  34.731  1.00 94.70 35  D 1 
ATOM 2927 C CA  . THR D 4 35  ? -5.790  -1.371  35.548  1.00 93.77 35  D 1 
ATOM 2928 C C   . THR D 4 35  ? -5.686  -0.182  36.487  1.00 93.28 35  D 1 
ATOM 2929 O O   . THR D 4 35  ? -6.662  0.157   37.154  1.00 88.62 35  D 1 
ATOM 2930 C CB  . THR D 4 35  ? -6.110  -2.632  36.359  1.00 91.27 35  D 1 
ATOM 2931 O OG1 . THR D 4 35  ? -4.996  -3.017  37.125  1.00 84.63 35  D 1 
ATOM 2932 C CG2 . THR D 4 35  ? -6.489  -3.815  35.465  1.00 81.77 35  D 1 
ATOM 2933 N N   . ASP D 4 36  ? -4.525  0.464   36.547  1.00 92.68 36  D 1 
ATOM 2934 C CA  . ASP D 4 36  ? -4.329  1.655   37.351  1.00 90.94 36  D 1 
ATOM 2935 C C   . ASP D 4 36  ? -5.025  2.880   36.741  1.00 89.73 36  D 1 
ATOM 2936 O O   . ASP D 4 36  ? -5.682  2.827   35.693  1.00 80.61 36  D 1 
ATOM 2937 C CB  . ASP D 4 36  ? -2.819  1.851   37.628  1.00 86.85 36  D 1 
ATOM 2938 C CG  . ASP D 4 36  ? -1.981  2.181   36.388  1.00 80.30 36  D 1 
ATOM 2939 O OD1 . ASP D 4 36  ? -2.549  2.659   35.395  1.00 71.22 36  D 1 
ATOM 2940 O OD2 . ASP D 4 36  ? -0.748  1.979   36.456  1.00 73.76 36  D 1 
ATOM 2941 N N   . GLY D 4 37  ? -4.926  4.018   37.411  1.00 90.39 37  D 1 
ATOM 2942 C CA  . GLY D 4 37  ? -5.527  5.282   36.974  1.00 90.42 37  D 1 
ATOM 2943 C C   . GLY D 4 37  ? -4.773  5.983   35.839  1.00 92.06 37  D 1 
ATOM 2944 O O   . GLY D 4 37  ? -4.936  7.198   35.702  1.00 87.97 37  D 1 
ATOM 2945 N N   . LEU D 4 38  ? -3.955  5.275   35.073  1.00 91.75 38  D 1 
ATOM 2946 C CA  . LEU D 4 38  ? -3.155  5.863   34.010  1.00 92.51 38  D 1 
ATOM 2947 C C   . LEU D 4 38  ? -4.041  6.593   32.995  1.00 92.87 38  D 1 
ATOM 2948 O O   . LEU D 4 38  ? -4.959  6.026   32.401  1.00 90.96 38  D 1 
ATOM 2949 C CB  . LEU D 4 38  ? -2.308  4.773   33.334  1.00 90.51 38  D 1 
ATOM 2950 C CG  . LEU D 4 38  ? -1.376  5.294   32.224  1.00 87.28 38  D 1 
ATOM 2951 C CD1 . LEU D 4 38  ? -0.246  6.159   32.783  1.00 81.59 38  D 1 
ATOM 2952 C CD2 . LEU D 4 38  ? -0.737  4.114   31.488  1.00 82.00 38  D 1 
ATOM 2953 N N   . GLU D 4 39  ? -3.730  7.871   32.768  1.00 92.83 39  D 1 
ATOM 2954 C CA  . GLU D 4 39  ? -4.350  8.681   31.729  1.00 92.89 39  D 1 
ATOM 2955 C C   . GLU D 4 39  ? -3.479  8.710   30.477  1.00 92.15 39  D 1 
ATOM 2956 O O   . GLU D 4 39  ? -2.280  9.000   30.522  1.00 89.53 39  D 1 
ATOM 2957 C CB  . GLU D 4 39  ? -4.639  10.103  32.215  1.00 90.73 39  D 1 
ATOM 2958 C CG  . GLU D 4 39  ? -5.742  10.156  33.279  1.00 84.12 39  D 1 
ATOM 2959 C CD  . GLU D 4 39  ? -6.173  11.589  33.624  1.00 82.95 39  D 1 
ATOM 2960 O OE1 . GLU D 4 39  ? -7.231  11.729  34.283  1.00 75.66 39  D 1 
ATOM 2961 O OE2 . GLU D 4 39  ? -5.485  12.555  33.227  1.00 77.44 39  D 1 
ATOM 2962 N N   . ILE D 4 40  ? -4.112  8.456   29.347  1.00 92.15 40  D 1 
ATOM 2963 C CA  . ILE D 4 40  ? -3.484  8.542   28.044  1.00 91.12 40  D 1 
ATOM 2964 C C   . ILE D 4 40  ? -3.788  9.914   27.461  1.00 91.18 40  D 1 
ATOM 2965 O O   . ILE D 4 40  ? -4.936  10.347  27.404  1.00 88.61 40  D 1 
ATOM 2966 C CB  . ILE D 4 40  ? -3.971  7.420   27.109  1.00 88.67 40  D 1 
ATOM 2967 C CG1 . ILE D 4 40  ? -3.817  6.042   27.779  1.00 80.39 40  D 1 
ATOM 2968 C CG2 . ILE D 4 40  ? -3.181  7.466   25.788  1.00 75.90 40  D 1 
ATOM 2969 C CD1 . ILE D 4 40  ? -4.508  4.950   26.977  1.00 71.44 40  D 1 
ATOM 2970 N N   . VAL D 4 41  ? -2.741  10.578  26.973  1.00 88.78 41  D 1 
ATOM 2971 C CA  . VAL D 4 41  ? -2.866  11.836  26.236  1.00 87.57 41  D 1 
ATOM 2972 C C   . VAL D 4 41  ? -2.970  11.503  24.751  1.00 86.42 41  D 1 
ATOM 2973 O O   . VAL D 4 41  ? -1.988  11.115  24.118  1.00 84.32 41  D 1 
ATOM 2974 C CB  . VAL D 4 41  ? -1.697  12.774  26.546  1.00 85.61 41  D 1 
ATOM 2975 C CG1 . VAL D 4 41  ? -1.874  14.108  25.821  1.00 79.11 41  D 1 
ATOM 2976 C CG2 . VAL D 4 41  ? -1.608  13.064  28.047  1.00 80.48 41  D 1 
ATOM 2977 N N   . VAL D 4 42  ? -4.162  11.666  24.179  1.00 87.20 42  D 1 
ATOM 2978 C CA  . VAL D 4 42  ? -4.400  11.466  22.753  1.00 86.14 42  D 1 
ATOM 2979 C C   . VAL D 4 42  ? -4.287  12.808  22.044  1.00 84.87 42  D 1 
ATOM 2980 O O   . VAL D 4 42  ? -5.119  13.697  22.225  1.00 81.77 42  D 1 
ATOM 2981 C CB  . VAL D 4 42  ? -5.739  10.773  22.477  1.00 84.07 42  D 1 
ATOM 2982 C CG1 . VAL D 4 42  ? -5.858  10.459  20.983  1.00 76.69 42  D 1 
ATOM 2983 C CG2 . VAL D 4 42  ? -5.852  9.460   23.252  1.00 78.23 42  D 1 
ATOM 2984 N N   . SER D 4 43  ? -3.243  12.958  21.226  1.00 82.40 43  D 1 
ATOM 2985 C CA  . SER D 4 43  ? -3.104  14.121  20.368  1.00 80.34 43  D 1 
ATOM 2986 C C   . SER D 4 43  ? -3.864  13.918  19.050  1.00 80.01 43  D 1 
ATOM 2987 O O   . SER D 4 43  ? -3.943  12.796  18.549  1.00 76.63 43  D 1 
ATOM 2988 C CB  . SER D 4 43  ? -1.635  14.464  20.122  1.00 75.85 43  D 1 
ATOM 2989 O OG  . SER D 4 43  ? -1.070  13.669  19.099  1.00 67.54 43  D 1 
ATOM 2990 N N   . PRO D 4 44  ? -4.369  14.997  18.427  1.00 73.96 44  D 1 
ATOM 2991 C CA  . PRO D 4 44  ? -5.068  14.893  17.147  1.00 70.47 44  D 1 
ATOM 2992 C C   . PRO D 4 44  ? -4.229  14.250  16.041  1.00 71.80 44  D 1 
ATOM 2993 O O   . PRO D 4 44  ? -4.747  13.561  15.176  1.00 68.63 44  D 1 
ATOM 2994 C CB  . PRO D 4 44  ? -5.432  16.331  16.778  1.00 66.34 44  D 1 
ATOM 2995 C CG  . PRO D 4 44  ? -5.425  17.075  18.106  1.00 64.79 44  D 1 
ATOM 2996 C CD  . PRO D 4 44  ? -4.375  16.350  18.932  1.00 65.98 44  D 1 
ATOM 2997 N N   . ARG D 4 45  ? -2.915  14.481  16.077  1.00 71.86 45  D 1 
ATOM 2998 C CA  . ARG D 4 45  ? -1.982  13.949  15.074  1.00 71.27 45  D 1 
ATOM 2999 C C   . ARG D 4 45  ? -1.698  12.457  15.261  1.00 73.79 45  D 1 
ATOM 3000 O O   . ARG D 4 45  ? -1.446  11.793  14.264  1.00 70.32 45  D 1 
ATOM 3001 C CB  . ARG D 4 45  ? -0.668  14.745  15.079  1.00 65.02 45  D 1 
ATOM 3002 C CG  . ARG D 4 45  ? -0.829  16.170  14.505  1.00 57.18 45  D 1 
ATOM 3003 C CD  . ARG D 4 45  ? 0.542   16.848  14.403  1.00 50.66 45  D 1 
ATOM 3004 N NE  . ARG D 4 45  ? 0.451   18.214  13.825  1.00 44.68 45  D 1 
ATOM 3005 C CZ  . ARG D 4 45  ? 1.462   19.034  13.600  1.00 38.69 45  D 1 
ATOM 3006 N NH1 . ARG D 4 45  ? 2.690   18.704  13.886  1.00 35.29 45  D 1 
ATOM 3007 N NH2 . ARG D 4 45  ? 1.250   20.202  13.079  1.00 33.38 45  D 1 
ATOM 3008 N N   . SER D 4 46  ? -1.720  11.940  16.480  1.00 75.17 46  D 1 
ATOM 3009 C CA  . SER D 4 46  ? -1.239  10.585  16.750  1.00 76.35 46  D 1 
ATOM 3010 C C   . SER D 4 46  ? -2.094  9.515   16.075  1.00 79.34 46  D 1 
ATOM 3011 O O   . SER D 4 46  ? -1.541  8.616   15.446  1.00 77.01 46  D 1 
ATOM 3012 C CB  . SER D 4 46  ? -1.130  10.320  18.249  1.00 72.30 46  D 1 
ATOM 3013 O OG  . SER D 4 46  ? -2.379  10.430  18.897  1.00 64.21 46  D 1 
ATOM 3014 N N   . LEU D 4 47  ? -3.419  9.625   16.129  1.00 81.53 47  D 1 
ATOM 3015 C CA  . LEU D 4 47  ? -4.362  8.637   15.579  1.00 83.58 47  D 1 
ATOM 3016 C C   . LEU D 4 47  ? -5.010  9.072   14.260  1.00 83.57 47  D 1 
ATOM 3017 O O   . LEU D 4 47  ? -5.918  8.407   13.767  1.00 80.90 47  D 1 
ATOM 3018 C CB  . LEU D 4 47  ? -5.412  8.293   16.639  1.00 83.81 47  D 1 
ATOM 3019 C CG  . LEU D 4 47  ? -4.846  7.558   17.864  1.00 84.27 47  D 1 
ATOM 3020 C CD1 . LEU D 4 47  ? -5.959  7.394   18.888  1.00 80.41 47  D 1 
ATOM 3021 C CD2 . LEU D 4 47  ? -4.306  6.171   17.509  1.00 80.40 47  D 1 
ATOM 3022 N N   . HIS D 4 48  ? -4.556  10.185  13.674  1.00 81.18 48  D 1 
ATOM 3023 C CA  . HIS D 4 48  ? -5.187  10.747  12.484  1.00 80.60 48  D 1 
ATOM 3024 C C   . HIS D 4 48  ? -5.215  9.759   11.309  1.00 83.18 48  D 1 
ATOM 3025 O O   . HIS D 4 48  ? -6.236  9.631   10.639  1.00 81.61 48  D 1 
ATOM 3026 C CB  . HIS D 4 48  ? -4.445  12.030  12.106  1.00 76.62 48  D 1 
ATOM 3027 C CG  . HIS D 4 48  ? -5.112  12.808  11.012  1.00 69.96 48  D 1 
ATOM 3028 N ND1 . HIS D 4 48  ? -4.814  12.759  9.679   1.00 60.25 48  D 1 
ATOM 3029 C CD2 . HIS D 4 48  ? -6.093  13.754  11.165  1.00 59.78 48  D 1 
ATOM 3030 C CE1 . HIS D 4 48  ? -5.572  13.671  9.050   1.00 54.83 48  D 1 
ATOM 3031 N NE2 . HIS D 4 48  ? -6.367  14.286  9.917   1.00 54.84 48  D 1 
ATOM 3032 N N   . SER D 4 49  ? -4.132  9.017   11.068  1.00 81.71 49  D 1 
ATOM 3033 C CA  . SER D 4 49  ? -4.040  8.051   9.969   1.00 82.46 49  D 1 
ATOM 3034 C C   . SER D 4 49  ? -4.944  6.828   10.141  1.00 85.35 49  D 1 
ATOM 3035 O O   . SER D 4 49  ? -5.322  6.209   9.151   1.00 83.65 49  D 1 
ATOM 3036 C CB  . SER D 4 49  ? -2.591  7.593   9.791   1.00 78.89 49  D 1 
ATOM 3037 O OG  . SER D 4 49  ? -1.963  7.299   11.024  1.00 70.27 49  D 1 
ATOM 3038 N N   . GLU D 4 50  ? -5.303  6.477   11.370  1.00 86.83 50  D 1 
ATOM 3039 C CA  . GLU D 4 50  ? -6.107  5.303   11.683  1.00 88.95 50  D 1 
ATOM 3040 C C   . GLU D 4 50  ? -7.611  5.626   11.758  1.00 91.35 50  D 1 
ATOM 3041 O O   . GLU D 4 50  ? -8.430  4.807   11.355  1.00 90.65 50  D 1 
ATOM 3042 C CB  . GLU D 4 50  ? -5.640  4.686   13.003  1.00 88.35 50  D 1 
ATOM 3043 C CG  . GLU D 4 50  ? -4.229  4.075   12.961  1.00 85.06 50  D 1 
ATOM 3044 C CD  . GLU D 4 50  ? -3.078  5.091   12.913  1.00 84.42 50  D 1 
ATOM 3045 O OE1 . GLU D 4 50  ? -1.967  4.704   12.500  1.00 75.97 50  D 1 
ATOM 3046 O OE2 . GLU D 4 50  ? -3.242  6.266   13.297  1.00 77.36 50  D 1 
ATOM 3047 N N   . LEU D 4 51  ? -7.956  6.819   12.261  1.00 91.87 51  D 1 
ATOM 3048 C CA  . LEU D 4 51  ? -9.344  7.215   12.522  1.00 92.64 51  D 1 
ATOM 3049 C C   . LEU D 4 51  ? -9.949  8.111   11.441  1.00 93.47 51  D 1 
ATOM 3050 O O   . LEU D 4 51  ? -11.127 8.477   11.512  1.00 92.47 51  D 1 
ATOM 3051 C CB  . LEU D 4 51  ? -9.429  7.877   13.910  1.00 91.98 51  D 1 
ATOM 3052 C CG  . LEU D 4 51  ? -8.897  7.023   15.077  1.00 90.54 51  D 1 
ATOM 3053 C CD1 . LEU D 4 51  ? -9.170  7.756   16.386  1.00 87.28 51  D 1 
ATOM 3054 C CD2 . LEU D 4 51  ? -9.551  5.647   15.158  1.00 87.00 51  D 1 
ATOM 3055 N N   . MET D 4 52  ? -9.177  8.471   10.420  1.00 93.07 52  D 1 
ATOM 3056 C CA  . MET D 4 52  ? -9.609  9.333   9.323   1.00 93.27 52  D 1 
ATOM 3057 C C   . MET D 4 52  ? -10.158 8.517   8.152   1.00 94.67 52  D 1 
ATOM 3058 O O   . MET D 4 52  ? -9.557  7.552   7.684   1.00 94.66 52  D 1 
ATOM 3059 C CB  . MET D 4 52  ? -8.452  10.232  8.896   1.00 90.93 52  D 1 
ATOM 3060 C CG  . MET D 4 52  ? -8.848  11.221  7.801   1.00 79.53 52  D 1 
ATOM 3061 S SD  . MET D 4 52  ? -7.500  12.287  7.212   1.00 71.58 52  D 1 
ATOM 3062 C CE  . MET D 4 52  ? -6.356  11.083  6.519   1.00 60.96 52  D 1 
ATOM 3063 N N   . CYS D 4 53  ? -11.294 8.964   7.596   1.00 94.00 53  D 1 
ATOM 3064 C CA  . CYS D 4 53  ? -11.801 8.445   6.334   1.00 95.45 53  D 1 
ATOM 3065 C C   . CYS D 4 53  ? -10.923 8.932   5.170   1.00 95.29 53  D 1 
ATOM 3066 O O   . CYS D 4 53  ? -10.845 10.140  4.941   1.00 94.61 53  D 1 
ATOM 3067 C CB  . CYS D 4 53  ? -13.254 8.891   6.167   1.00 96.18 53  D 1 
ATOM 3068 S SG  . CYS D 4 53  ? -13.912 8.313   4.570   1.00 96.48 53  D 1 
ATOM 3069 N N   . PRO D 4 54  ? -10.348 8.036   4.342   1.00 95.77 54  D 1 
ATOM 3070 C CA  . PRO D 4 54  ? -9.484  8.450   3.241   1.00 95.08 54  D 1 
ATOM 3071 C C   . PRO D 4 54  ? -10.234 9.147   2.100   1.00 94.81 54  D 1 
ATOM 3072 O O   . PRO D 4 54  ? -9.606  9.737   1.228   1.00 93.11 54  D 1 
ATOM 3073 C CB  . PRO D 4 54  ? -8.808  7.155   2.780   1.00 94.32 54  D 1 
ATOM 3074 C CG  . PRO D 4 54  ? -9.826  6.074   3.129   1.00 92.59 54  D 1 
ATOM 3075 C CD  . PRO D 4 54  ? -10.447 6.592   4.425   1.00 95.09 54  D 1 
ATOM 3076 N N   . ILE D 4 55  ? -11.574 9.106   2.067   1.00 96.08 55  D 1 
ATOM 3077 C CA  . ILE D 4 55  ? -12.398 9.773   1.046   1.00 95.98 55  D 1 
ATOM 3078 C C   . ILE D 4 55  ? -12.670 11.232  1.412   1.00 95.51 55  D 1 
ATOM 3079 O O   . ILE D 4 55  ? -12.449 12.113  0.590   1.00 94.12 55  D 1 
ATOM 3080 C CB  . ILE D 4 55  ? -13.706 8.998   0.781   1.00 95.95 55  D 1 
ATOM 3081 C CG1 . ILE D 4 55  ? -13.395 7.575   0.259   1.00 95.19 55  D 1 
ATOM 3082 C CG2 . ILE D 4 55  ? -14.598 9.765   -0.211  1.00 95.13 55  D 1 
ATOM 3083 C CD1 . ILE D 4 55  ? -14.630 6.699   0.053   1.00 94.46 55  D 1 
ATOM 3084 N N   . CYS D 4 56  ? -13.157 11.518  2.620   1.00 95.76 56  D 1 
ATOM 3085 C CA  . CYS D 4 56  ? -13.481 12.888  3.018   1.00 95.44 56  D 1 
ATOM 3086 C C   . CYS D 4 56  ? -12.380 13.581  3.830   1.00 94.73 56  D 1 
ATOM 3087 O O   . CYS D 4 56  ? -12.509 14.773  4.099   1.00 93.27 56  D 1 
ATOM 3088 C CB  . CYS D 4 56  ? -14.834 12.923  3.738   1.00 95.41 56  D 1 
ATOM 3089 S SG  . CYS D 4 56  ? -14.773 12.032  5.322   1.00 95.09 56  D 1 
ATOM 3090 N N   . LEU D 4 57  ? -11.321 12.864  4.201   1.00 94.49 57  D 1 
ATOM 3091 C CA  . LEU D 4 57  ? -10.240 13.324  5.078   1.00 93.25 57  D 1 
ATOM 3092 C C   . LEU D 4 57  ? -10.761 13.900  6.405   1.00 92.25 57  D 1 
ATOM 3093 O O   . LEU D 4 57  ? -10.204 14.841  6.961   1.00 89.81 57  D 1 
ATOM 3094 C CB  . LEU D 4 57  ? -9.287  14.273  4.329   1.00 92.66 57  D 1 
ATOM 3095 C CG  . LEU D 4 57  ? -8.723  13.735  3.001   1.00 91.82 57  D 1 
ATOM 3096 C CD1 . LEU D 4 57  ? -7.825  14.801  2.372   1.00 89.44 57  D 1 
ATOM 3097 C CD2 . LEU D 4 57  ? -7.904  12.460  3.179   1.00 89.19 57  D 1 
ATOM 3098 N N   . ASP D 4 58  ? -11.861 13.338  6.886   1.00 93.52 58  D 1 
ATOM 3099 C CA  . ASP D 4 58  ? -12.429 13.655  8.188   1.00 93.05 58  D 1 
ATOM 3100 C C   . ASP D 4 58  ? -12.456 12.408  9.070   1.00 93.17 58  D 1 
ATOM 3101 O O   . ASP D 4 58  ? -12.261 11.293  8.585   1.00 92.18 58  D 1 
ATOM 3102 C CB  . ASP D 4 58  ? -13.840 14.254  8.039   1.00 91.97 58  D 1 
ATOM 3103 C CG  . ASP D 4 58  ? -14.089 15.402  9.026   1.00 87.21 58  D 1 
ATOM 3104 O OD1 . ASP D 4 58  ? -13.419 15.435  10.083  1.00 82.95 58  D 1 
ATOM 3105 O OD2 . ASP D 4 58  ? -14.821 16.348  8.658   1.00 81.28 58  D 1 
ATOM 3106 N N   . MET D 4 59  ? -12.734 12.585  10.349  1.00 93.38 59  D 1 
ATOM 3107 C CA  . MET D 4 59  ? -12.948 11.462  11.248  1.00 93.43 59  D 1 
ATOM 3108 C C   . MET D 4 59  ? -14.059 10.551  10.720  1.00 94.54 59  D 1 
ATOM 3109 O O   . MET D 4 59  ? -15.080 11.024  10.219  1.00 94.22 59  D 1 
ATOM 3110 C CB  . MET D 4 59  ? -13.277 11.996  12.641  1.00 91.77 59  D 1 
ATOM 3111 C CG  . MET D 4 59  ? -13.250 10.883  13.697  1.00 86.57 59  D 1 
ATOM 3112 S SD  . MET D 4 59  ? -13.552 11.525  15.362  1.00 82.46 59  D 1 
ATOM 3113 C CE  . MET D 4 59  ? -12.031 12.435  15.626  1.00 73.17 59  D 1 
ATOM 3114 N N   . LEU D 4 60  ? -13.845 9.238   10.830  1.00 94.88 60  D 1 
ATOM 3115 C CA  . LEU D 4 60  ? -14.823 8.235   10.448  1.00 95.73 60  D 1 
ATOM 3116 C C   . LEU D 4 60  ? -16.144 8.454   11.196  1.00 95.78 60  D 1 
ATOM 3117 O O   . LEU D 4 60  ? -16.162 8.655   12.409  1.00 94.98 60  D 1 
ATOM 3118 C CB  . LEU D 4 60  ? -14.263 6.831   10.721  1.00 95.94 60  D 1 
ATOM 3119 C CG  . LEU D 4 60  ? -13.160 6.401   9.737   1.00 95.67 60  D 1 
ATOM 3120 C CD1 . LEU D 4 60  ? -12.401 5.189   10.281  1.00 94.20 60  D 1 
ATOM 3121 C CD2 . LEU D 4 60  ? -13.746 6.016   8.379   1.00 94.23 60  D 1 
ATOM 3122 N N   . LYS D 4 61  ? -17.250 8.413   10.450  1.00 96.61 61  D 1 
ATOM 3123 C CA  . LYS D 4 61  ? -18.618 8.500   10.965  1.00 96.63 61  D 1 
ATOM 3124 C C   . LYS D 4 61  ? -19.444 7.403   10.335  1.00 97.13 61  D 1 
ATOM 3125 O O   . LYS D 4 61  ? -19.429 7.273   9.109   1.00 95.82 61  D 1 
ATOM 3126 C CB  . LYS D 4 61  ? -19.243 9.865   10.652  1.00 94.84 61  D 1 
ATOM 3127 C CG  . LYS D 4 61  ? -18.555 11.010  11.405  1.00 84.62 61  D 1 
ATOM 3128 C CD  . LYS D 4 61  ? -19.260 12.343  11.106  1.00 80.25 61  D 1 
ATOM 3129 C CE  . LYS D 4 61  ? -18.528 13.455  11.849  1.00 68.42 61  D 1 
ATOM 3130 N NZ  . LYS D 4 61  ? -19.181 14.765  11.640  1.00 59.30 61  D 1 
ATOM 3131 N N   . ASN D 4 62  ? -20.180 6.654   11.148  1.00 97.60 62  D 1 
ATOM 3132 C CA  . ASN D 4 62  ? -20.922 5.468   10.726  1.00 97.80 62  D 1 
ATOM 3133 C C   . ASN D 4 62  ? -20.005 4.561   9.898   1.00 97.91 62  D 1 
ATOM 3134 O O   . ASN D 4 62  ? -20.195 4.380   8.691   1.00 96.93 62  D 1 
ATOM 3135 C CB  . ASN D 4 62  ? -22.215 5.877   10.000  1.00 97.29 62  D 1 
ATOM 3136 C CG  . ASN D 4 62  ? -23.143 6.723   10.856  1.00 93.30 62  D 1 
ATOM 3137 O OD1 . ASN D 4 62  ? -23.115 6.711   12.068  1.00 82.78 62  D 1 
ATOM 3138 N ND2 . ASN D 4 62  ? -24.002 7.495   10.236  1.00 80.80 62  D 1 
ATOM 3139 N N   . THR D 4 63  ? -18.948 4.067   10.522  1.00 97.91 63  D 1 
ATOM 3140 C CA  . THR D 4 63  ? -17.868 3.348   9.851   1.00 97.90 63  D 1 
ATOM 3141 C C   . THR D 4 63  ? -18.402 2.142   9.094   1.00 97.96 63  D 1 
ATOM 3142 O O   . THR D 4 63  ? -19.128 1.307   9.622   1.00 97.46 63  D 1 
ATOM 3143 C CB  . THR D 4 63  ? -16.765 2.952   10.835  1.00 97.49 63  D 1 
ATOM 3144 O OG1 . THR D 4 63  ? -16.262 4.109   11.462  1.00 94.12 63  D 1 
ATOM 3145 C CG2 . THR D 4 63  ? -15.581 2.272   10.152  1.00 94.71 63  D 1 
ATOM 3146 N N   . MET D 4 64  ? -18.014 2.048   7.825   1.00 97.85 64  D 1 
ATOM 3147 C CA  . MET D 4 64  ? -18.230 0.885   6.979   1.00 97.79 64  D 1 
ATOM 3148 C C   . MET D 4 64  ? -16.878 0.277   6.634   1.00 97.84 64  D 1 
ATOM 3149 O O   . MET D 4 64  ? -15.998 0.960   6.114   1.00 97.36 64  D 1 
ATOM 3150 C CB  . MET D 4 64  ? -19.001 1.276   5.717   1.00 97.28 64  D 1 
ATOM 3151 C CG  . MET D 4 64  ? -20.457 1.667   6.003   1.00 92.94 64  D 1 
ATOM 3152 S SD  . MET D 4 64  ? -21.565 0.303   6.480   1.00 89.77 64  D 1 
ATOM 3153 C CE  . MET D 4 64  ? -21.686 -0.611  4.925   1.00 79.56 64  D 1 
ATOM 3154 N N   . THR D 4 65  ? -16.742 -1.017  6.880   1.00 97.60 65  D 1 
ATOM 3155 C CA  . THR D 4 65  ? -15.509 -1.767  6.648   1.00 97.61 65  D 1 
ATOM 3156 C C   . THR D 4 65  ? -15.698 -2.763  5.507   1.00 97.40 65  D 1 
ATOM 3157 O O   . THR D 4 65  ? -16.678 -3.507  5.454   1.00 96.72 65  D 1 
ATOM 3158 C CB  . THR D 4 65  ? -15.033 -2.421  7.946   1.00 97.41 65  D 1 
ATOM 3159 O OG1 . THR D 4 65  ? -14.701 -1.393  8.854   1.00 94.72 65  D 1 
ATOM 3160 C CG2 . THR D 4 65  ? -13.772 -3.262  7.769   1.00 95.06 65  D 1 
ATOM 3161 N N   . THR D 4 66  ? -14.747 -2.788  4.571   1.00 97.05 66  D 1 
ATOM 3162 C CA  . THR D 4 66  ? -14.726 -3.789  3.498   1.00 96.77 66  D 1 
ATOM 3163 C C   . THR D 4 66  ? -14.362 -5.159  4.059   1.00 96.55 66  D 1 
ATOM 3164 O O   . THR D 4 66  ? -13.351 -5.302  4.742   1.00 95.91 66  D 1 
ATOM 3165 C CB  . THR D 4 66  ? -13.739 -3.413  2.386   1.00 96.16 66  D 1 
ATOM 3166 O OG1 . THR D 4 66  ? -12.439 -3.264  2.909   1.00 91.76 66  D 1 
ATOM 3167 C CG2 . THR D 4 66  ? -14.099 -2.113  1.691   1.00 92.59 66  D 1 
ATOM 3168 N N   . LYS D 4 67  ? -15.132 -6.204  3.729   1.00 95.95 67  D 1 
ATOM 3169 C CA  . LYS D 4 67  ? -14.919 -7.564  4.258   1.00 95.72 67  D 1 
ATOM 3170 C C   . LYS D 4 67  ? -13.556 -8.148  3.859   1.00 95.27 67  D 1 
ATOM 3171 O O   . LYS D 4 67  ? -12.829 -8.656  4.698   1.00 93.53 67  D 1 
ATOM 3172 C CB  . LYS D 4 67  ? -16.037 -8.498  3.781   1.00 95.08 67  D 1 
ATOM 3173 C CG  . LYS D 4 67  ? -17.407 -8.162  4.400   1.00 92.15 67  D 1 
ATOM 3174 C CD  . LYS D 4 67  ? -18.486 -9.146  3.940   1.00 90.21 67  D 1 
ATOM 3175 C CE  . LYS D 4 67  ? -18.187 -10.562 4.474   1.00 83.41 67  D 1 
ATOM 3176 N NZ  . LYS D 4 67  ? -19.167 -11.582 4.024   1.00 77.45 67  D 1 
ATOM 3177 N N   . GLU D 4 68  ? -13.192 -8.051  2.575   1.00 94.28 68  D 1 
ATOM 3178 C CA  . GLU D 4 68  ? -12.012 -8.737  2.045   1.00 93.16 68  D 1 
ATOM 3179 C C   . GLU D 4 68  ? -10.670 -8.124  2.445   1.00 93.13 68  D 1 
ATOM 3180 O O   . GLU D 4 68  ? -9.663  -8.823  2.514   1.00 90.84 68  D 1 
ATOM 3181 C CB  . GLU D 4 68  ? -12.106 -8.804  0.519   1.00 91.46 68  D 1 
ATOM 3182 C CG  . GLU D 4 68  ? -13.157 -9.807  0.025   1.00 83.49 68  D 1 
ATOM 3183 C CD  . GLU D 4 68  ? -12.912 -11.217 0.574   1.00 78.81 68  D 1 
ATOM 3184 O OE1 . GLU D 4 68  ? -13.920 -11.908 0.828   1.00 71.89 68  D 1 
ATOM 3185 O OE2 . GLU D 4 68  ? -11.733 -11.574 0.827   1.00 71.72 68  D 1 
ATOM 3186 N N   . CYS D 4 69  ? -10.631 -6.809  2.679   1.00 92.54 69  D 1 
ATOM 3187 C CA  . CYS D 4 69  ? -9.386  -6.075  2.898   1.00 92.86 69  D 1 
ATOM 3188 C C   . CYS D 4 69  ? -9.371  -5.198  4.158   1.00 93.56 69  D 1 
ATOM 3189 O O   . CYS D 4 69  ? -8.360  -4.553  4.418   1.00 92.55 69  D 1 
ATOM 3190 C CB  . CYS D 4 69  ? -9.042  -5.300  1.612   1.00 91.63 69  D 1 
ATOM 3191 S SG  . CYS D 4 69  ? -10.402 -4.224  1.054   1.00 90.17 69  D 1 
ATOM 3192 N N   . LEU D 4 70  ? -10.450 -5.177  4.927   1.00 94.85 70  D 1 
ATOM 3193 C CA  . LEU D 4 70  ? -10.593 -4.422  6.180   1.00 95.55 70  D 1 
ATOM 3194 C C   . LEU D 4 70  ? -10.218 -2.930  6.057   1.00 95.41 70  D 1 
ATOM 3195 O O   . LEU D 4 70  ? -9.596  -2.353  6.951   1.00 94.27 70  D 1 
ATOM 3196 C CB  . LEU D 4 70  ? -9.860  -5.122  7.333   1.00 95.63 70  D 1 
ATOM 3197 C CG  . LEU D 4 70  ? -10.321 -6.564  7.637   1.00 94.88 70  D 1 
ATOM 3198 C CD1 . LEU D 4 70  ? -9.587  -7.041  8.886   1.00 93.02 70  D 1 
ATOM 3199 C CD2 . LEU D 4 70  ? -11.824 -6.669  7.908   1.00 92.71 70  D 1 
ATOM 3200 N N   . HIS D 4 71  ? -10.608 -2.296  4.947   1.00 96.07 71  D 1 
ATOM 3201 C CA  . HIS D 4 71  ? -10.468 -0.849  4.796   1.00 96.27 71  D 1 
ATOM 3202 C C   . HIS D 4 71  ? -11.751 -0.136  5.245   1.00 96.69 71  D 1 
ATOM 3203 O O   . HIS D 4 71  ? -12.851 -0.539  4.880   1.00 96.36 71  D 1 
ATOM 3204 C CB  . HIS D 4 71  ? -10.086 -0.495  3.360   1.00 95.69 71  D 1 
ATOM 3205 C CG  . HIS D 4 71  ? -8.722  -1.003  2.990   1.00 95.02 71  D 1 
ATOM 3206 N ND1 . HIS D 4 71  ? -8.384  -1.688  1.851   1.00 90.89 71  D 1 
ATOM 3207 C CD2 . HIS D 4 71  ? -7.573  -0.902  3.734   1.00 89.71 71  D 1 
ATOM 3208 C CE1 . HIS D 4 71  ? -7.086  -1.983  1.900   1.00 89.54 71  D 1 
ATOM 3209 N NE2 . HIS D 4 71  ? -6.552  -1.524  3.033   1.00 89.74 71  D 1 
ATOM 3210 N N   . ARG D 4 72  ? -11.574 0.919   6.040   1.00 97.09 72  D 1 
ATOM 3211 C CA  . ARG D 4 72  ? -12.646 1.637   6.727   1.00 97.37 72  D 1 
ATOM 3212 C C   . ARG D 4 72  ? -12.936 2.979   6.059   1.00 97.26 72  D 1 
ATOM 3213 O O   . ARG D 4 72  ? -12.022 3.701   5.672   1.00 96.70 72  D 1 
ATOM 3214 C CB  . ARG D 4 72  ? -12.285 1.808   8.207   1.00 97.28 72  D 1 
ATOM 3215 C CG  . ARG D 4 72  ? -12.273 0.458   8.955   1.00 96.43 72  D 1 
ATOM 3216 C CD  . ARG D 4 72  ? -11.837 0.628   10.413  1.00 95.73 72  D 1 
ATOM 3217 N NE  . ARG D 4 72  ? -11.973 -0.629  11.162  1.00 94.82 72  D 1 
ATOM 3218 C CZ  . ARG D 4 72  ? -11.081 -1.594  11.325  1.00 94.90 72  D 1 
ATOM 3219 N NH1 . ARG D 4 72  ? -9.865  -1.547  10.855  1.00 89.68 72  D 1 
ATOM 3220 N NH2 . ARG D 4 72  ? -11.403 -2.658  11.984  1.00 91.84 72  D 1 
ATOM 3221 N N   . PHE D 4 73  ? -14.227 3.310   5.942   1.00 97.56 73  D 1 
ATOM 3222 C CA  . PHE D 4 73  ? -14.736 4.535   5.329   1.00 97.72 73  D 1 
ATOM 3223 C C   . PHE D 4 73  ? -15.972 5.015   6.086   1.00 97.94 73  D 1 
ATOM 3224 O O   . PHE D 4 73  ? -16.689 4.204   6.667   1.00 97.60 73  D 1 
ATOM 3225 C CB  . PHE D 4 73  ? -15.097 4.279   3.861   1.00 97.39 73  D 1 
ATOM 3226 C CG  . PHE D 4 73  ? -14.007 3.619   3.039   1.00 97.27 73  D 1 
ATOM 3227 C CD1 . PHE D 4 73  ? -13.003 4.398   2.440   1.00 96.23 73  D 1 
ATOM 3228 C CD2 . PHE D 4 73  ? -13.969 2.222   2.908   1.00 96.21 73  D 1 
ATOM 3229 C CE1 . PHE D 4 73  ? -11.964 3.794   1.721   1.00 95.76 73  D 1 
ATOM 3230 C CE2 . PHE D 4 73  ? -12.924 1.600   2.198   1.00 95.64 73  D 1 
ATOM 3231 C CZ  . PHE D 4 73  ? -11.923 2.389   1.614   1.00 96.02 73  D 1 
ATOM 3232 N N   . CYS D 4 74  ? -16.292 6.304   6.024   1.00 97.42 74  D 1 
ATOM 3233 C CA  . CYS D 4 74  ? -17.628 6.754   6.394   1.00 97.68 74  D 1 
ATOM 3234 C C   . CYS D 4 74  ? -18.665 6.085   5.478   1.00 97.61 74  D 1 
ATOM 3235 O O   . CYS D 4 74  ? -18.435 5.983   4.265   1.00 97.01 74  D 1 
ATOM 3236 C CB  . CYS D 4 74  ? -17.742 8.279   6.255   1.00 97.36 74  D 1 
ATOM 3237 S SG  . CYS D 4 74  ? -16.519 9.164   7.276   1.00 95.33 74  D 1 
ATOM 3238 N N   . ALA D 4 75  ? -19.825 5.702   6.021   1.00 97.66 75  D 1 
ATOM 3239 C CA  . ALA D 4 75  ? -20.903 5.074   5.258   1.00 97.49 75  D 1 
ATOM 3240 C C   . ALA D 4 75  ? -21.274 5.887   4.005   1.00 97.01 75  D 1 
ATOM 3241 O O   . ALA D 4 75  ? -21.219 5.358   2.892   1.00 96.28 75  D 1 
ATOM 3242 C CB  . ALA D 4 75  ? -22.110 4.887   6.181   1.00 97.17 75  D 1 
ATOM 3243 N N   . ASP D 4 76  ? -21.548 7.182   4.158   1.00 97.26 76  D 1 
ATOM 3244 C CA  . ASP D 4 76  ? -21.935 8.047   3.039   1.00 96.74 76  D 1 
ATOM 3245 C C   . ASP D 4 76  ? -20.846 8.167   1.966   1.00 96.54 76  D 1 
ATOM 3246 O O   . ASP D 4 76  ? -21.146 8.159   0.768   1.00 95.24 76  D 1 
ATOM 3247 C CB  . ASP D 4 76  ? -22.290 9.441   3.564   1.00 95.87 76  D 1 
ATOM 3248 C CG  . ASP D 4 76  ? -23.511 9.429   4.482   1.00 87.73 76  D 1 
ATOM 3249 O OD1 . ASP D 4 76  ? -24.337 8.501   4.330   1.00 80.64 76  D 1 
ATOM 3250 O OD2 . ASP D 4 76  ? -23.591 10.348  5.320   1.00 80.21 76  D 1 
ATOM 3251 N N   . CYS D 4 77  ? -19.584 8.206   2.378   1.00 96.65 77  D 1 
ATOM 3252 C CA  . CYS D 4 77  ? -18.455 8.315   1.456   1.00 96.64 77  D 1 
ATOM 3253 C C   . CYS D 4 77  ? -18.333 7.070   0.566   1.00 96.26 77  D 1 
ATOM 3254 O O   . CYS D 4 77  ? -18.286 7.190   -0.655  1.00 95.26 77  D 1 
ATOM 3255 C CB  . CYS D 4 77  ? -17.159 8.541   2.249   1.00 96.79 77  D 1 
ATOM 3256 S SG  . CYS D 4 77  ? -17.174 10.159  3.080   1.00 96.32 77  D 1 
ATOM 3257 N N   . ILE D 4 78  ? -18.317 5.873   1.155   1.00 96.46 78  D 1 
ATOM 3258 C CA  . ILE D 4 78  ? -18.162 4.631   0.385   1.00 96.01 78  D 1 
ATOM 3259 C C   . ILE D 4 78  ? -19.406 4.293   -0.439  1.00 95.49 78  D 1 
ATOM 3260 O O   . ILE D 4 78  ? -19.292 3.815   -1.562  1.00 94.88 78  D 1 
ATOM 3261 C CB  . ILE D 4 78  ? -17.708 3.471   1.291   1.00 96.01 78  D 1 
ATOM 3262 C CG1 . ILE D 4 78  ? -17.260 2.224   0.509   1.00 95.03 78  D 1 
ATOM 3263 C CG2 . ILE D 4 78  ? -18.794 3.066   2.314   1.00 95.02 78  D 1 
ATOM 3264 C CD1 . ILE D 4 78  ? -16.071 2.468   -0.428  1.00 93.83 78  D 1 
ATOM 3265 N N   . ILE D 4 79  ? -20.610 4.606   0.069   1.00 95.42 79  D 1 
ATOM 3266 C CA  . ILE D 4 79  ? -21.855 4.434   -0.684  1.00 94.57 79  D 1 
ATOM 3267 C C   . ILE D 4 79  ? -21.859 5.331   -1.919  1.00 93.83 79  D 1 
ATOM 3268 O O   . ILE D 4 79  ? -22.230 4.870   -3.001  1.00 92.88 79  D 1 
ATOM 3269 C CB  . ILE D 4 79  ? -23.076 4.688   0.231   1.00 94.20 79  D 1 
ATOM 3270 C CG1 . ILE D 4 79  ? -23.226 3.523   1.240   1.00 92.45 79  D 1 
ATOM 3271 C CG2 . ILE D 4 79  ? -24.366 4.848   -0.588  1.00 91.90 79  D 1 
ATOM 3272 C CD1 . ILE D 4 79  ? -24.222 3.801   2.368   1.00 82.74 79  D 1 
ATOM 3273 N N   . THR D 4 80  ? -21.408 6.577   -1.784  1.00 94.84 80  D 1 
ATOM 3274 C CA  . THR D 4 80  ? -21.307 7.514   -2.912  1.00 94.54 80  D 1 
ATOM 3275 C C   . THR D 4 80  ? -20.265 7.045   -3.925  1.00 94.22 80  D 1 
ATOM 3276 O O   . THR D 4 80  ? -20.560 7.019   -5.117  1.00 93.18 80  D 1 
ATOM 3277 C CB  . THR D 4 80  ? -21.007 8.936   -2.416  1.00 94.48 80  D 1 
ATOM 3278 O OG1 . THR D 4 80  ? -21.982 9.322   -1.479  1.00 90.98 80  D 1 
ATOM 3279 C CG2 . THR D 4 80  ? -21.076 9.954   -3.551  1.00 90.26 80  D 1 
ATOM 3280 N N   . ALA D 4 81  ? -19.105 6.565   -3.472  1.00 94.18 81  D 1 
ATOM 3281 C CA  . ALA D 4 81  ? -18.077 6.009   -4.351  1.00 93.69 81  D 1 
ATOM 3282 C C   . ALA D 4 81  ? -18.575 4.790   -5.154  1.00 93.02 81  D 1 
ATOM 3283 O O   . ALA D 4 81  ? -18.319 4.678   -6.345  1.00 91.76 81  D 1 
ATOM 3284 C CB  . ALA D 4 81  ? -16.854 5.647   -3.502  1.00 93.65 81  D 1 
ATOM 3285 N N   . LEU D 4 82  ? -19.345 3.884   -4.533  1.00 93.83 82  D 1 
ATOM 3286 C CA  . LEU D 4 82  ? -19.938 2.737   -5.234  1.00 93.09 82  D 1 
ATOM 3287 C C   . LEU D 4 82  ? -21.048 3.144   -6.215  1.00 91.97 82  D 1 
ATOM 3288 O O   . LEU D 4 82  ? -21.207 2.510   -7.254  1.00 89.77 82  D 1 
ATOM 3289 C CB  . LEU D 4 82  ? -20.472 1.724   -4.207  1.00 92.85 82  D 1 
ATOM 3290 C CG  . LEU D 4 82  ? -19.386 0.986   -3.405  1.00 91.60 82  D 1 
ATOM 3291 C CD1 . LEU D 4 82  ? -20.061 0.110   -2.342  1.00 89.22 82  D 1 
ATOM 3292 C CD2 . LEU D 4 82  ? -18.520 0.086   -4.282  1.00 88.84 82  D 1 
ATOM 3293 N N   . ARG D 4 83  ? -21.798 4.210   -5.901  1.00 92.48 83  D 1 
ATOM 3294 C CA  . ARG D 4 83  ? -22.835 4.752   -6.793  1.00 91.45 83  D 1 
ATOM 3295 C C   . ARG D 4 83  ? -22.252 5.430   -8.029  1.00 90.29 83  D 1 
ATOM 3296 O O   . ARG D 4 83  ? -22.892 5.367   -9.075  1.00 86.71 83  D 1 
ATOM 3297 C CB  . ARG D 4 83  ? -23.731 5.748   -6.041  1.00 90.37 83  D 1 
ATOM 3298 C CG  . ARG D 4 83  ? -24.761 5.055   -5.127  1.00 81.76 83  D 1 
ATOM 3299 C CD  . ARG D 4 83  ? -25.529 6.127   -4.352  1.00 78.02 83  D 1 
ATOM 3300 N NE  . ARG D 4 83  ? -26.613 5.561   -3.514  1.00 69.28 83  D 1 
ATOM 3301 C CZ  . ARG D 4 83  ? -27.370 6.252   -2.673  1.00 63.24 83  D 1 
ATOM 3302 N NH1 . ARG D 4 83  ? -27.175 7.518   -2.469  1.00 56.98 83  D 1 
ATOM 3303 N NH2 . ARG D 4 83  ? -28.336 5.678   -2.020  1.00 54.27 83  D 1 
ATOM 3304 N N   . SER D 4 84  ? -21.055 6.002   -7.956  1.00 89.56 84  D 1 
ATOM 3305 C CA  . SER D 4 84  ? -20.387 6.616   -9.116  1.00 87.27 84  D 1 
ATOM 3306 C C   . SER D 4 84  ? -19.856 5.603   -10.148 1.00 85.50 84  D 1 
ATOM 3307 O O   . SER D 4 84  ? -19.226 5.993   -11.124 1.00 78.07 84  D 1 
ATOM 3308 C CB  . SER D 4 84  ? -19.282 7.576   -8.656  1.00 85.10 84  D 1 
ATOM 3309 O OG  . SER D 4 84  ? -18.242 6.898   -8.004  1.00 73.79 84  D 1 
ATOM 3310 N N   . GLY D 4 85  ? -20.115 4.311   -9.963  1.00 81.27 85  D 1 
ATOM 3311 C CA  . GLY D 4 85  ? -19.788 3.234   -10.904 1.00 78.58 85  D 1 
ATOM 3312 C C   . GLY D 4 85  ? -18.474 2.513   -10.607 1.00 80.79 85  D 1 
ATOM 3313 O O   . GLY D 4 85  ? -18.303 1.377   -11.059 1.00 74.08 85  D 1 
ATOM 3314 N N   . ASN D 4 86  ? -17.585 3.107   -9.827  1.00 81.61 86  D 1 
ATOM 3315 C CA  . ASN D 4 86  ? -16.359 2.425   -9.432  1.00 82.04 86  D 1 
ATOM 3316 C C   . ASN D 4 86  ? -16.638 1.380   -8.337  1.00 84.59 86  D 1 
ATOM 3317 O O   . ASN D 4 86  ? -16.841 1.709   -7.169  1.00 80.60 86  D 1 
ATOM 3318 C CB  . ASN D 4 86  ? -15.274 3.451   -9.059  1.00 75.30 86  D 1 
ATOM 3319 C CG  . ASN D 4 86  ? -13.920 2.777   -8.994  1.00 67.50 86  D 1 
ATOM 3320 O OD1 . ASN D 4 86  ? -13.813 1.568   -9.054  1.00 58.45 86  D 1 
ATOM 3321 N ND2 . ASN D 4 86  ? -12.847 3.534   -8.890  1.00 59.85 86  D 1 
ATOM 3322 N N   . LYS D 4 87  ? -16.651 0.105   -8.733  1.00 89.34 87  D 1 
ATOM 3323 C CA  . LYS D 4 87  ? -16.912 -1.043  -7.843  1.00 90.82 87  D 1 
ATOM 3324 C C   . LYS D 4 87  ? -15.620 -1.612  -7.251  1.00 91.76 87  D 1 
ATOM 3325 O O   . LYS D 4 87  ? -15.432 -2.829  -7.196  1.00 88.54 87  D 1 
ATOM 3326 C CB  . LYS D 4 87  ? -17.752 -2.101  -8.561  1.00 88.87 87  D 1 
ATOM 3327 C CG  . LYS D 4 87  ? -19.151 -1.595  -8.929  1.00 85.01 87  D 1 
ATOM 3328 C CD  . LYS D 4 87  ? -19.985 -2.730  -9.531  1.00 76.02 87  D 1 
ATOM 3329 C CE  . LYS D 4 87  ? -21.360 -2.206  -9.944  1.00 69.39 87  D 1 
ATOM 3330 N NZ  . LYS D 4 87  ? -22.183 -3.257  -10.573 1.00 60.84 87  D 1 
ATOM 3331 N N   . GLU D 4 88  ? -14.727 -0.738  -6.821  1.00 91.48 88  D 1 
ATOM 3332 C CA  . GLU D 4 88  ? -13.446 -1.106  -6.236  1.00 91.88 88  D 1 
ATOM 3333 C C   . GLU D 4 88  ? -13.271 -0.465  -4.859  1.00 93.20 88  D 1 
ATOM 3334 O O   . GLU D 4 88  ? -13.856 0.579   -4.562  1.00 92.39 88  D 1 
ATOM 3335 C CB  . GLU D 4 88  ? -12.294 -0.709  -7.165  1.00 88.76 88  D 1 
ATOM 3336 C CG  . GLU D 4 88  ? -12.345 -1.449  -8.497  1.00 82.29 88  D 1 
ATOM 3337 C CD  . GLU D 4 88  ? -11.189 -1.078  -9.429  1.00 82.04 88  D 1 
ATOM 3338 O OE1 . GLU D 4 88  ? -11.088 -1.757  -10.481 1.00 74.90 88  D 1 
ATOM 3339 O OE2 . GLU D 4 88  ? -10.428 -0.139  -9.107  1.00 76.18 88  D 1 
ATOM 3340 N N   . CYS D 4 89  ? -12.462 -1.090  -4.017  1.00 92.26 89  D 1 
ATOM 3341 C CA  . CYS D 4 89  ? -12.068 -0.480  -2.756  1.00 93.46 89  D 1 
ATOM 3342 C C   . CYS D 4 89  ? -11.210 0.755   -3.040  1.00 93.48 89  D 1 
ATOM 3343 O O   . CYS D 4 89  ? -10.126 0.594   -3.601  1.00 92.91 89  D 1 
ATOM 3344 C CB  . CYS D 4 89  ? -11.302 -1.515  -1.924  1.00 93.68 89  D 1 
ATOM 3345 S SG  . CYS D 4 89  ? -10.739 -0.750  -0.372  1.00 93.47 89  D 1 
ATOM 3346 N N   . PRO D 4 90  ? -11.608 1.959   -2.595  1.00 94.22 90  D 1 
ATOM 3347 C CA  . PRO D 4 90  ? -10.814 3.169   -2.810  1.00 93.62 90  D 1 
ATOM 3348 C C   . PRO D 4 90  ? -9.368  3.079   -2.310  1.00 93.00 90  D 1 
ATOM 3349 O O   . PRO D 4 90  ? -8.495  3.740   -2.844  1.00 91.53 90  D 1 
ATOM 3350 C CB  . PRO D 4 90  ? -11.576 4.267   -2.077  1.00 93.29 90  D 1 
ATOM 3351 C CG  . PRO D 4 90  ? -13.025 3.801   -2.148  1.00 92.40 90  D 1 
ATOM 3352 C CD  . PRO D 4 90  ? -12.894 2.283   -1.997  1.00 94.02 90  D 1 
ATOM 3353 N N   . THR D 4 91  ? -9.105  2.239   -1.295  1.00 93.27 91  D 1 
ATOM 3354 C CA  . THR D 4 91  ? -7.779  2.112   -0.688  1.00 92.04 91  D 1 
ATOM 3355 C C   . THR D 4 91  ? -6.868  1.124   -1.419  1.00 91.05 91  D 1 
ATOM 3356 O O   . THR D 4 91  ? -5.680  1.400   -1.561  1.00 88.57 91  D 1 
ATOM 3357 C CB  . THR D 4 91  ? -7.902  1.729   0.791   1.00 91.53 91  D 1 
ATOM 3358 O OG1 . THR D 4 91  ? -8.694  2.684   1.460   1.00 88.00 91  D 1 
ATOM 3359 C CG2 . THR D 4 91  ? -6.567  1.689   1.528   1.00 87.84 91  D 1 
ATOM 3360 N N   . CYS D 4 92  ? -7.373  -0.034  -1.859  1.00 90.18 92  D 1 
ATOM 3361 C CA  . CYS D 4 92  ? -6.528  -1.099  -2.415  1.00 89.06 92  D 1 
ATOM 3362 C C   . CYS D 4 92  ? -6.998  -1.656  -3.764  1.00 87.36 92  D 1 
ATOM 3363 O O   . CYS D 4 92  ? -6.447  -2.649  -4.230  1.00 84.73 92  D 1 
ATOM 3364 C CB  . CYS D 4 92  ? -6.375  -2.219  -1.378  1.00 88.46 92  D 1 
ATOM 3365 S SG  . CYS D 4 92  ? -7.931  -3.165  -1.229  1.00 89.22 92  D 1 
ATOM 3366 N N   . ARG D 4 93  ? -8.039  -1.072  -4.367  1.00 88.60 93  D 1 
ATOM 3367 C CA  . ARG D 4 93  ? -8.616  -1.441  -5.666  1.00 87.88 93  D 1 
ATOM 3368 C C   . ARG D 4 93  ? -9.170  -2.877  -5.757  1.00 88.34 93  D 1 
ATOM 3369 O O   . ARG D 4 93  ? -9.588  -3.303  -6.821  1.00 85.78 93  D 1 
ATOM 3370 C CB  . ARG D 4 93  ? -7.635  -1.125  -6.800  1.00 85.42 93  D 1 
ATOM 3371 C CG  . ARG D 4 93  ? -7.181  0.352   -6.804  1.00 82.45 93  D 1 
ATOM 3372 C CD  . ARG D 4 93  ? -6.308  0.609   -8.034  1.00 77.20 93  D 1 
ATOM 3373 N NE  . ARG D 4 93  ? -5.864  2.017   -8.102  1.00 73.49 93  D 1 
ATOM 3374 C CZ  . ARG D 4 93  ? -5.050  2.511   -9.017  1.00 67.59 93  D 1 
ATOM 3375 N NH1 . ARG D 4 93  ? -4.525  1.779   -9.958  1.00 61.10 93  D 1 
ATOM 3376 N NH2 . ARG D 4 93  ? -4.751  3.773   -9.016  1.00 62.67 93  D 1 
ATOM 3377 N N   . LYS D 4 94  ? -9.265  -3.624  -4.661  1.00 89.38 94  D 1 
ATOM 3378 C CA  . LYS D 4 94  ? -9.978  -4.905  -4.656  1.00 89.38 94  D 1 
ATOM 3379 C C   . LYS D 4 94  ? -11.437 -4.694  -5.047  1.00 89.94 94  D 1 
ATOM 3380 O O   . LYS D 4 94  ? -12.076 -3.750  -4.593  1.00 89.19 94  D 1 
ATOM 3381 C CB  . LYS D 4 94  ? -9.883  -5.620  -3.305  1.00 88.30 94  D 1 
ATOM 3382 C CG  . LYS D 4 94  ? -8.504  -6.265  -3.094  1.00 81.62 94  D 1 
ATOM 3383 C CD  . LYS D 4 94  ? -8.490  -7.136  -1.839  1.00 77.32 94  D 1 
ATOM 3384 C CE  . LYS D 4 94  ? -7.122  -7.810  -1.708  1.00 69.64 94  D 1 
ATOM 3385 N NZ  . LYS D 4 94  ? -7.075  -8.770  -0.569  1.00 61.67 94  D 1 
ATOM 3386 N N   . LYS D 4 95  ? -11.969 -5.615  -5.855  1.00 91.21 95  D 1 
ATOM 3387 C CA  . LYS D 4 95  ? -13.336 -5.548  -6.342  1.00 91.94 95  D 1 
ATOM 3388 C C   . LYS D 4 95  ? -14.347 -5.564  -5.195  1.00 92.52 95  D 1 
ATOM 3389 O O   . LYS D 4 95  ? -14.319 -6.445  -4.340  1.00 90.61 95  D 1 
ATOM 3390 C CB  . LYS D 4 95  ? -13.560 -6.690  -7.345  1.00 90.45 95  D 1 
ATOM 3391 C CG  . LYS D 4 95  ? -14.869 -6.550  -8.127  1.00 79.47 95  D 1 
ATOM 3392 C CD  . LYS D 4 95  ? -14.959 -7.651  -9.196  1.00 71.79 95  D 1 
ATOM 3393 C CE  . LYS D 4 95  ? -16.213 -7.509  -10.050 1.00 60.69 95  D 1 
ATOM 3394 N NZ  . LYS D 4 95  ? -16.243 -8.518  -11.142 1.00 51.76 95  D 1 
ATOM 3395 N N   . LEU D 4 96  ? -15.286 -4.616  -5.219  1.00 91.53 96  D 1 
ATOM 3396 C CA  . LEU D 4 96  ? -16.439 -4.538  -4.333  1.00 91.78 96  D 1 
ATOM 3397 C C   . LEU D 4 96  ? -17.699 -4.757  -5.169  1.00 90.43 96  D 1 
ATOM 3398 O O   . LEU D 4 96  ? -18.215 -3.837  -5.799  1.00 85.87 96  D 1 
ATOM 3399 C CB  . LEU D 4 96  ? -16.470 -3.178  -3.606  1.00 91.00 96  D 1 
ATOM 3400 C CG  . LEU D 4 96  ? -15.306 -2.907  -2.641  1.00 90.15 96  D 1 
ATOM 3401 C CD1 . LEU D 4 96  ? -15.485 -1.517  -2.030  1.00 87.17 96  D 1 
ATOM 3402 C CD2 . LEU D 4 96  ? -15.246 -3.927  -1.500  1.00 87.45 96  D 1 
ATOM 3403 N N   . VAL D 4 97  ? -18.209 -5.998  -5.168  1.00 89.61 97  D 1 
ATOM 3404 C CA  . VAL D 4 97  ? -19.356 -6.376  -6.009  1.00 87.92 97  D 1 
ATOM 3405 C C   . VAL D 4 97  ? -20.597 -5.534  -5.703  1.00 87.45 97  D 1 
ATOM 3406 O O   . VAL D 4 97  ? -21.329 -5.116  -6.602  1.00 81.09 97  D 1 
ATOM 3407 C CB  . VAL D 4 97  ? -19.663 -7.878  -5.866  1.00 84.87 97  D 1 
ATOM 3408 C CG1 . VAL D 4 97  ? -20.790 -8.312  -6.814  1.00 75.44 97  D 1 
ATOM 3409 C CG2 . VAL D 4 97  ? -18.433 -8.733  -6.181  1.00 76.35 97  D 1 
ATOM 3410 N N   . SER D 4 98  ? -20.845 -5.279  -4.413  1.00 86.70 98  D 1 
ATOM 3411 C CA  . SER D 4 98  ? -21.988 -4.501  -3.944  1.00 86.60 98  D 1 
ATOM 3412 C C   . SER D 4 98  ? -21.786 -4.031  -2.498  1.00 87.41 98  D 1 
ATOM 3413 O O   . SER D 4 98  ? -20.779 -4.339  -1.859  1.00 85.47 98  D 1 
ATOM 3414 C CB  . SER D 4 98  ? -23.254 -5.364  -4.039  1.00 83.47 98  D 1 
ATOM 3415 O OG  . SER D 4 98  ? -23.269 -6.363  -3.035  1.00 78.89 98  D 1 
ATOM 3416 N N   . LYS D 4 99  ? -22.807 -3.360  -1.935  1.00 83.68 99  D 1 
ATOM 3417 C CA  . LYS D 4 99  ? -22.854 -3.041  -0.496  1.00 84.62 99  D 1 
ATOM 3418 C C   . LYS D 4 99  ? -22.751 -4.274  0.408   1.00 86.65 99  D 1 
ATOM 3419 O O   . LYS D 4 99  ? -22.391 -4.140  1.570   1.00 84.47 99  D 1 
ATOM 3420 C CB  . LYS D 4 99  ? -24.137 -2.266  -0.171  1.00 80.78 99  D 1 
ATOM 3421 C CG  . LYS D 4 99  ? -24.224 -0.892  -0.857  1.00 71.77 99  D 1 
ATOM 3422 C CD  . LYS D 4 99  ? -25.517 -0.187  -0.421  1.00 69.85 99  D 1 
ATOM 3423 C CE  . LYS D 4 99  ? -25.702 1.151   -1.142  1.00 61.33 99  D 1 
ATOM 3424 N NZ  . LYS D 4 99  ? -26.981 1.790   -0.761  1.00 55.72 99  D 1 
ATOM 3425 N N   . ARG D 4 100 ? -23.040 -5.488  -0.105  1.00 88.71 100 D 1 
ATOM 3426 C CA  . ARG D 4 100 ? -22.861 -6.740  0.657   1.00 90.19 100 D 1 
ATOM 3427 C C   . ARG D 4 100 ? -21.394 -7.078  0.925   1.00 92.44 100 D 1 
ATOM 3428 O O   . ARG D 4 100 ? -21.118 -7.870  1.815   1.00 90.19 100 D 1 
ATOM 3429 C CB  . ARG D 4 100 ? -23.538 -7.918  -0.063  1.00 86.68 100 D 1 
ATOM 3430 C CG  . ARG D 4 100 ? -25.059 -7.755  -0.211  1.00 77.65 100 D 1 
ATOM 3431 C CD  . ARG D 4 100 ? -25.657 -9.007  -0.867  1.00 69.02 100 D 1 
ATOM 3432 N NE  . ARG D 4 100 ? -27.116 -8.907  -1.036  1.00 59.10 100 D 1 
ATOM 3433 C CZ  . ARG D 4 100 ? -27.902 -9.817  -1.585  1.00 51.62 100 D 1 
ATOM 3434 N NH1 . ARG D 4 100 ? -27.423 -10.935 -2.052  1.00 45.40 100 D 1 
ATOM 3435 N NH2 . ARG D 4 100 ? -29.181 -9.613  -1.668  1.00 43.68 100 D 1 
ATOM 3436 N N   . SER D 4 101 ? -20.461 -6.463  0.194   1.00 92.85 101 D 1 
ATOM 3437 C CA  . SER D 4 101 ? -19.017 -6.565  0.435   1.00 94.07 101 D 1 
ATOM 3438 C C   . SER D 4 101 ? -18.531 -5.648  1.565   1.00 95.20 101 D 1 
ATOM 3439 O O   . SER D 4 101 ? -17.341 -5.641  1.879   1.00 93.80 101 D 1 
ATOM 3440 C CB  . SER D 4 101 ? -18.251 -6.251  -0.858  1.00 92.61 101 D 1 
ATOM 3441 O OG  . SER D 4 101 ? -18.734 -7.042  -1.930  1.00 84.97 101 D 1 
ATOM 3442 N N   . LEU D 4 102 ? -19.447 -4.886  2.169   1.00 95.66 102 D 1 
ATOM 3443 C CA  . LEU D 4 102 ? -19.217 -4.007  3.303   1.00 96.03 102 D 1 
ATOM 3444 C C   . LEU D 4 102 ? -19.989 -4.521  4.525   1.00 96.42 102 D 1 
ATOM 3445 O O   . LEU D 4 102 ? -21.019 -5.182  4.394   1.00 95.26 102 D 1 
ATOM 3446 C CB  . LEU D 4 102 ? -19.667 -2.575  2.941   1.00 95.42 102 D 1 
ATOM 3447 C CG  . LEU D 4 102 ? -18.884 -1.934  1.780   1.00 93.94 102 D 1 
ATOM 3448 C CD1 . LEU D 4 102 ? -19.653 -0.733  1.229   1.00 89.78 102 D 1 
ATOM 3449 C CD2 . LEU D 4 102 ? -17.516 -1.439  2.244   1.00 89.15 102 D 1 
ATOM 3450 N N   . ARG D 4 103 ? -19.504 -4.162  5.701   1.00 96.74 103 D 1 
ATOM 3451 C CA  . ARG D 4 103 ? -20.215 -4.326  6.969   1.00 96.72 103 D 1 
ATOM 3452 C C   . ARG D 4 103 ? -20.144 -3.024  7.755   1.00 97.39 103 D 1 
ATOM 3453 O O   . ARG D 4 103 ? -19.115 -2.366  7.692   1.00 96.76 103 D 1 
ATOM 3454 C CB  . ARG D 4 103 ? -19.600 -5.474  7.776   1.00 95.30 103 D 1 
ATOM 3455 C CG  . ARG D 4 103 ? -19.817 -6.862  7.164   1.00 88.54 103 D 1 
ATOM 3456 C CD  . ARG D 4 103 ? -21.272 -7.313  7.268   1.00 85.41 103 D 1 
ATOM 3457 N NE  . ARG D 4 103 ? -21.478 -8.656  6.716   1.00 82.36 103 D 1 
ATOM 3458 C CZ  . ARG D 4 103 ? -21.934 -8.957  5.509   1.00 78.87 103 D 1 
ATOM 3459 N NH1 . ARG D 4 103 ? -22.206 -8.038  4.622   1.00 67.95 103 D 1 
ATOM 3460 N NH2 . ARG D 4 103 ? -22.129 -10.202 5.184   1.00 72.36 103 D 1 
ATOM 3461 N N   . PRO D 4 104 ? -21.208 -2.647  8.498   1.00 97.15 104 D 1 
ATOM 3462 C CA  . PRO D 4 104 ? -21.092 -1.645  9.550   1.00 97.18 104 D 1 
ATOM 3463 C C   . PRO D 4 104 ? -20.066 -2.094  10.589  1.00 97.31 104 D 1 
ATOM 3464 O O   . PRO D 4 104 ? -19.976 -3.290  10.873  1.00 96.70 104 D 1 
ATOM 3465 C CB  . PRO D 4 104 ? -22.496 -1.513  10.158  1.00 96.36 104 D 1 
ATOM 3466 C CG  . PRO D 4 104 ? -23.417 -2.135  9.114   1.00 94.29 104 D 1 
ATOM 3467 C CD  . PRO D 4 104 ? -22.541 -3.202  8.464   1.00 96.53 104 D 1 
ATOM 3468 N N   . ASP D 4 105 ? -19.306 -1.164  11.135  1.00 97.21 105 D 1 
ATOM 3469 C CA  . ASP D 4 105 ? -18.278 -1.435  12.143  1.00 97.48 105 D 1 
ATOM 3470 C C   . ASP D 4 105 ? -18.582 -0.668  13.438  1.00 97.58 105 D 1 
ATOM 3471 O O   . ASP D 4 105 ? -17.899 0.309   13.765  1.00 96.59 105 D 1 
ATOM 3472 C CB  . ASP D 4 105 ? -16.894 -1.127  11.543  1.00 97.03 105 D 1 
ATOM 3473 C CG  . ASP D 4 105 ? -15.740 -1.782  12.301  1.00 96.79 105 D 1 
ATOM 3474 O OD1 . ASP D 4 105 ? -15.923 -2.183  13.472  1.00 94.75 105 D 1 
ATOM 3475 O OD2 . ASP D 4 105 ? -14.667 -1.920  11.678  1.00 94.24 105 D 1 
ATOM 3476 N N   . PRO D 4 106 ? -19.642 -1.063  14.180  1.00 96.74 106 D 1 
ATOM 3477 C CA  . PRO D 4 106 ? -20.066 -0.352  15.386  1.00 96.24 106 D 1 
ATOM 3478 C C   . PRO D 4 106 ? -19.016 -0.388  16.493  1.00 96.34 106 D 1 
ATOM 3479 O O   . PRO D 4 106 ? -18.950 0.540   17.293  1.00 95.23 106 D 1 
ATOM 3480 C CB  . PRO D 4 106 ? -21.366 -1.039  15.815  1.00 95.54 106 D 1 
ATOM 3481 C CG  . PRO D 4 106 ? -21.229 -2.451  15.256  1.00 93.42 106 D 1 
ATOM 3482 C CD  . PRO D 4 106 ? -20.491 -2.217  13.946  1.00 96.31 106 D 1 
ATOM 3483 N N   . ASN D 4 107 ? -18.160 -1.403  16.535  1.00 96.78 107 D 1 
ATOM 3484 C CA  . ASN D 4 107 ? -17.077 -1.481  17.516  1.00 96.26 107 D 1 
ATOM 3485 C C   . ASN D 4 107 ? -16.026 -0.391  17.261  1.00 96.36 107 D 1 
ATOM 3486 O O   . ASN D 4 107 ? -15.485 0.190   18.201  1.00 95.31 107 D 1 
ATOM 3487 C CB  . ASN D 4 107 ? -16.425 -2.871  17.452  1.00 95.28 107 D 1 
ATOM 3488 C CG  . ASN D 4 107 ? -17.385 -4.001  17.793  1.00 90.63 107 D 1 
ATOM 3489 O OD1 . ASN D 4 107 ? -18.309 -3.872  18.562  1.00 83.48 107 D 1 
ATOM 3490 N ND2 . ASN D 4 107 ? -17.167 -5.163  17.203  1.00 81.73 107 D 1 
ATOM 3491 N N   . PHE D 4 108 ? -15.759 -0.081  15.996  1.00 97.24 108 D 1 
ATOM 3492 C CA  . PHE D 4 108 ? -14.844 0.984   15.625  1.00 97.17 108 D 1 
ATOM 3493 C C   . PHE D 4 108 ? -15.449 2.368   15.911  1.00 97.02 108 D 1 
ATOM 3494 O O   . PHE D 4 108 ? -14.763 3.239   16.436  1.00 96.14 108 D 1 
ATOM 3495 C CB  . PHE D 4 108 ? -14.445 0.813   14.163  1.00 96.59 108 D 1 
ATOM 3496 C CG  . PHE D 4 108 ? -13.085 1.396   13.857  1.00 96.39 108 D 1 
ATOM 3497 C CD1 . PHE D 4 108 ? -12.960 2.707   13.384  1.00 94.26 108 D 1 
ATOM 3498 C CD2 . PHE D 4 108 ? -11.935 0.605   14.053  1.00 94.36 108 D 1 
ATOM 3499 C CE1 . PHE D 4 108 ? -11.686 3.234   13.090  1.00 93.45 108 D 1 
ATOM 3500 C CE2 . PHE D 4 108 ? -10.668 1.127   13.757  1.00 92.94 108 D 1 
ATOM 3501 C CZ  . PHE D 4 108 ? -10.542 2.437   13.280  1.00 93.96 108 D 1 
ATOM 3502 N N   . ASP D 4 109 ? -16.746 2.550   15.652  1.00 97.46 109 D 1 
ATOM 3503 C CA  . ASP D 4 109 ? -17.456 3.781   16.012  1.00 97.20 109 D 1 
ATOM 3504 C C   . ASP D 4 109 ? -17.500 3.993   17.536  1.00 96.59 109 D 1 
ATOM 3505 O O   . ASP D 4 109 ? -17.312 5.111   18.006  1.00 95.36 109 D 1 
ATOM 3506 C CB  . ASP D 4 109 ? -18.880 3.762   15.426  1.00 97.20 109 D 1 
ATOM 3507 C CG  . ASP D 4 109 ? -18.924 3.906   13.904  1.00 96.97 109 D 1 
ATOM 3508 O OD1 . ASP D 4 109 ? -18.047 4.582   13.318  1.00 94.18 109 D 1 
ATOM 3509 O OD2 . ASP D 4 109 ? -19.868 3.370   13.288  1.00 94.06 109 D 1 
ATOM 3510 N N   . ALA D 4 110 ? -17.690 2.927   18.315  1.00 97.21 110 D 1 
ATOM 3511 C CA  . ALA D 4 110 ? -17.660 2.979   19.771  1.00 96.58 110 D 1 
ATOM 3512 C C   . ALA D 4 110 ? -16.273 3.372   20.302  1.00 95.80 110 D 1 
ATOM 3513 O O   . ALA D 4 110 ? -16.166 4.222   21.187  1.00 94.51 110 D 1 
ATOM 3514 C CB  . ALA D 4 110 ? -18.122 1.628   20.329  1.00 96.18 110 D 1 
ATOM 3515 N N   . LEU D 4 111 ? -15.207 2.819   19.727  1.00 95.62 111 D 1 
ATOM 3516 C CA  . LEU D 4 111 ? -13.835 3.204   20.052  1.00 94.92 111 D 1 
ATOM 3517 C C   . LEU D 4 111 ? -13.581 4.690   19.756  1.00 94.40 111 D 1 
ATOM 3518 O O   . LEU D 4 111 ? -13.078 5.405   20.623  1.00 93.12 111 D 1 
ATOM 3519 C CB  . LEU D 4 111 ? -12.863 2.282   19.297  1.00 94.67 111 D 1 
ATOM 3520 C CG  . LEU D 4 111 ? -11.377 2.662   19.461  1.00 93.76 111 D 1 
ATOM 3521 C CD1 . LEU D 4 111 ? -10.917 2.587   20.916  1.00 90.03 111 D 1 
ATOM 3522 C CD2 . LEU D 4 111 ? -10.518 1.704   18.639  1.00 89.53 111 D 1 
ATOM 3523 N N   . ILE D 4 112 ? -13.981 5.177   18.578  1.00 94.68 112 D 1 
ATOM 3524 C CA  . ILE D 4 112 ? -13.858 6.595   18.219  1.00 94.00 112 D 1 
ATOM 3525 C C   . ILE D 4 112 ? -14.625 7.468   19.210  1.00 93.17 112 D 1 
ATOM 3526 O O   . ILE D 4 112 ? -14.093 8.469   19.680  1.00 91.76 112 D 1 
ATOM 3527 C CB  . ILE D 4 112 ? -14.326 6.836   16.768  1.00 94.03 112 D 1 
ATOM 3528 C CG1 . ILE D 4 112 ? -13.329 6.195   15.779  1.00 93.01 112 D 1 
ATOM 3529 C CG2 . ILE D 4 112 ? -14.455 8.341   16.460  1.00 92.73 112 D 1 
ATOM 3530 C CD1 . ILE D 4 112 ? -13.820 6.181   14.333  1.00 90.91 112 D 1 
ATOM 3531 N N   . SER D 4 113 ? -15.842 7.072   19.573  1.00 93.79 113 D 1 
ATOM 3532 C CA  . SER D 4 113 ? -16.692 7.813   20.507  1.00 93.06 113 D 1 
ATOM 3533 C C   . SER D 4 113 ? -16.124 7.876   21.924  1.00 92.05 113 D 1 
ATOM 3534 O O   . SER D 4 113 ? -16.458 8.792   22.671  1.00 89.74 113 D 1 
ATOM 3535 C CB  . SER D 4 113 ? -18.091 7.201   20.563  1.00 92.49 113 D 1 
ATOM 3536 O OG  . SER D 4 113 ? -18.681 7.154   19.282  1.00 77.54 113 D 1 
ATOM 3537 N N   . LYS D 4 114 ? -15.273 6.911   22.315  1.00 92.21 114 D 1 
ATOM 3538 C CA  . LYS D 4 114 ? -14.559 6.947   23.598  1.00 91.42 114 D 1 
ATOM 3539 C C   . LYS D 4 114 ? -13.316 7.833   23.560  1.00 90.55 114 D 1 
ATOM 3540 O O   . LYS D 4 114 ? -12.958 8.398   24.591  1.00 87.08 114 D 1 
ATOM 3541 C CB  . LYS D 4 114 ? -14.193 5.518   24.036  1.00 90.52 114 D 1 
ATOM 3542 C CG  . LYS D 4 114 ? -15.293 4.849   24.876  1.00 83.27 114 D 1 
ATOM 3543 C CD  . LYS D 4 114 ? -15.439 5.573   26.214  1.00 80.73 114 D 1 
ATOM 3544 C CE  . LYS D 4 114 ? -16.384 4.870   27.187  1.00 74.96 114 D 1 
ATOM 3545 N NZ  . LYS D 4 114 ? -16.401 5.610   28.482  1.00 67.47 114 D 1 
ATOM 3546 N N   . ILE D 4 115 ? -12.688 7.960   22.411  1.00 90.64 115 D 1 
ATOM 3547 C CA  . ILE D 4 115 ? -11.472 8.770   22.244  1.00 89.62 115 D 1 
ATOM 3548 C C   . ILE D 4 115 ? -11.808 10.256  22.062  1.00 87.56 115 D 1 
ATOM 3549 O O   . ILE D 4 115 ? -11.087 11.116  22.577  1.00 83.49 115 D 1 
ATOM 3550 C CB  . ILE D 4 115 ? -10.635 8.214   21.075  1.00 89.54 115 D 1 
ATOM 3551 C CG1 . ILE D 4 115 ? -10.114 6.794   21.412  1.00 87.84 115 D 1 
ATOM 3552 C CG2 . ILE D 4 115 ? -9.428  9.122   20.772  1.00 87.20 115 D 1 
ATOM 3553 C CD1 . ILE D 4 115 ? -9.529  6.053   20.197  1.00 84.88 115 D 1 
ATOM 3554 N N   . TYR D 4 116 ? -12.913 10.571  21.339  1.00 87.44 116 D 1 
ATOM 3555 C CA  . TYR D 4 116 ? -13.301 11.932  20.963  1.00 85.13 116 D 1 
ATOM 3556 C C   . TYR D 4 116 ? -14.759 12.265  21.307  1.00 79.32 116 D 1 
ATOM 3557 O O   . TYR D 4 116 ? -15.062 13.462  21.428  1.00 71.65 116 D 1 
ATOM 3558 C CB  . TYR D 4 116 ? -13.090 12.110  19.462  1.00 81.17 116 D 1 
ATOM 3559 C CG  . TYR D 4 116 ? -11.652 12.029  19.001  1.00 80.82 116 D 1 
ATOM 3560 C CD1 . TYR D 4 116 ? -10.771 13.092  19.261  1.00 77.94 116 D 1 
ATOM 3561 C CD2 . TYR D 4 116 ? -11.184 10.897  18.314  1.00 77.66 116 D 1 
ATOM 3562 C CE1 . TYR D 4 116 ? -9.445  13.031  18.830  1.00 76.57 116 D 1 
ATOM 3563 C CE2 . TYR D 4 116 ? -9.854  10.833  17.875  1.00 76.79 116 D 1 
ATOM 3564 C CZ  . TYR D 4 116 ? -8.983  11.897  18.133  1.00 76.66 116 D 1 
ATOM 3565 O OH  . TYR D 4 116 ? -7.692  11.843  17.696  1.00 73.47 116 D 1 
ATOM 3566 O OXT . TYR D 4 116 ? -15.577 11.331  21.420  1.00 73.03 116 D 1 
#
