# Supplementary material for: Photocross-linking activity-based probes to capture the dynamics of ubiquitin RING E3 ligase interactions
Source: Biochem J. 2026 Jun 3;483(7):1115–30. doi: 10.1042/BCJ20260213 (PMC13234630; doi:10.1042/BCJ20260213)
Supplement: Supplementary Data File S2 [file BCJ-2026-0213_supp2.zip › 03_Chandler_Supplementary datafile2/RNF2_BMI1/Alphafold/fold_2026_01_22_10_06_ubch5ac85k_ubd32c_bmi1_rnf2_summary_confidences_2.json]

{
 "chain_iptm": [
  0.52,
  0.18,
  0.56,
  0.58
 ],
 "chain_pair_iptm": [
  [
   0.87,
   0.16,
   0.65,
   0.74
  ],
  [
   0.16,
   0.76,
   0.2,
   0.18
  ],
  [
   0.65,
   0.2,
   0.8,
   0.81
  ],
  [
   0.74,
   0.18,
   0.81,
   0.72
  ]
 ],
 "chain_pair_pae_min": [
  [
   0.76,
   15.01,
   3.06,
   1.88
  ],
  [
   21.21,
   0.76,
   16.48,
   18.32
  ],
  [
   3.64,
   15.75,
   0.76,
   1.05
  ],
  [
   2.04,
   16.68,
   1.1,
   0.76
  ]
 ],
 "chain_ptm": [
  0.87,
  0.76,
  0.8,
  0.72
 ],
 "fraction_disordered": 0.16,
 "has_clash": 0.0,
 "iptm": 0.68,
 "num_recycles": 10.0,
 "ptm": 0.72,
 "ranking_score": 0.77
}
