# Supplementary material for: Photocross-linking activity-based probes to capture the dynamics of ubiquitin RING E3 ligase interactions
Source: Biochem J. 2026 Jun 3;483(7):1115–30. doi: 10.1042/BCJ20260213 (PMC13234630; doi:10.1042/BCJ20260213)
Supplement: Supplementary Data File S2 [file BCJ-2026-0213_supp2.zip › 03_Chandler_Supplementary datafile2/RNF2_BMI1/Alphafold/fold_2026_01_22_10_06_ubch5ac85k_ubd32c_bmi1_rnf2_model_0.cif]

# By using this file you agree to the legally binding terms of use found at alphafoldserver.com/output-terms
data_72e559966452c139
#
_entry.id 72e559966452c139
#
loop_
_atom_type.symbol
C 
N 
O 
S 
#
loop_
_audit_author.name
_audit_author.pdbx_ordinal
"Google DeepMind" 1 
"Isomorphic Labs" 2 
#
_audit_conform.dict_location https://raw.githubusercontent.com/ihmwg/ModelCIF/master/dist/mmcif_ma.dic
_audit_conform.dict_name     mmcif_ma.dic
_audit_conform.dict_version  1.4.5
#
loop_
_chem_comp.formula
_chem_comp.formula_weight
_chem_comp.id
_chem_comp.mon_nstd_flag
_chem_comp.name
_chem_comp.pdbx_smiles
_chem_comp.pdbx_synonyms
_chem_comp.type
"C3 H7 N O2"    89.093  ALA y ALANINE         C[C@H](N)C(O)=O                  ? "L-PEPTIDE LINKING" 
"C6 H15 N4 O2"  175.209 ARG y ARGININE        N[C@@H](CCCNC(N)=[NH2+])C(O)=O   ? "L-PEPTIDE LINKING" 
"C4 H8 N2 O3"   132.118 ASN y ASPARAGINE      N[C@@H](CC(N)=O)C(O)=O           ? "L-PEPTIDE LINKING" 
"C4 H7 N O4"    133.103 ASP y "ASPARTIC ACID" N[C@@H](CC(O)=O)C(O)=O           ? "L-PEPTIDE LINKING" 
"C3 H7 N O2 S"  121.158 CYS y CYSTEINE        N[C@@H](CS)C(O)=O                ? "L-PEPTIDE LINKING" 
"C5 H10 N2 O3"  146.144 GLN y GLUTAMINE       N[C@@H](CCC(N)=O)C(O)=O          ? "L-PEPTIDE LINKING" 
"C5 H9 N O4"    147.129 GLU y "GLUTAMIC ACID" N[C@@H](CCC(O)=O)C(O)=O          ? "L-PEPTIDE LINKING" 
"C2 H5 N O2"    75.067  GLY y GLYCINE         NCC(O)=O                         ? "PEPTIDE LINKING"   
"C6 H10 N3 O2"  156.162 HIS y HISTIDINE       N[C@@H](Cc1c[nH]c[nH+]1)C(O)=O   ? "L-PEPTIDE LINKING" 
"C6 H13 N O2"   131.173 ILE y ISOLEUCINE      CC[C@H](C)[C@H](N)C(O)=O         ? "L-PEPTIDE LINKING" 
"C6 H13 N O2"   131.173 LEU y LEUCINE         CC(C)C[C@H](N)C(O)=O             ? "L-PEPTIDE LINKING" 
"C6 H15 N2 O2"  147.195 LYS y LYSINE          N[C@@H](CCCC[NH3+])C(O)=O        ? "L-PEPTIDE LINKING" 
"C5 H11 N O2 S" 149.211 MET y METHIONINE      CSCC[C@H](N)C(O)=O               ? "L-PEPTIDE LINKING" 
"C9 H11 N O2"   165.189 PHE y PHENYLALANINE   N[C@@H](Cc1ccccc1)C(O)=O         ? "L-PEPTIDE LINKING" 
"C5 H9 N O2"    115.130 PRO y PROLINE         OC(=O)[C@@H]1CCCN1               ? "L-PEPTIDE LINKING" 
"C3 H7 N O3"    105.093 SER y SERINE          N[C@@H](CO)C(O)=O                ? "L-PEPTIDE LINKING" 
"C4 H9 N O3"    119.119 THR y THREONINE       C[C@@H](O)[C@H](N)C(O)=O         ? "L-PEPTIDE LINKING" 
"C11 H12 N2 O2" 204.225 TRP y TRYPTOPHAN      N[C@@H](Cc1c[nH]c2ccccc12)C(O)=O ? "L-PEPTIDE LINKING" 
"C9 H11 N O3"   181.189 TYR y TYROSINE        N[C@@H](Cc1ccc(O)cc1)C(O)=O      ? "L-PEPTIDE LINKING" 
"C5 H11 N O2"   117.146 VAL y VALINE          CC(C)[C@H](N)C(O)=O              ? "L-PEPTIDE LINKING" 
#
_citation.book_publisher          ?
_citation.country                 UK
_citation.id                      primary
_citation.journal_full            Nature
_citation.journal_id_ASTM         NATUAS
_citation.journal_id_CSD          0006
_citation.journal_id_ISSN         0028-0836
_citation.journal_volume          630
_citation.page_first              493
_citation.page_last               500
_citation.pdbx_database_id_DOI    10.1038/s41586-024-07487-w
_citation.pdbx_database_id_PubMed 38718835
_citation.title                   "Accurate structure prediction of biomolecular interactions with AlphaFold 3"
_citation.year                    2024
#
loop_
_citation_author.citation_id
_citation_author.name
_citation_author.ordinal
primary "Google DeepMind" 1 
primary "Isomorphic Labs" 2 
#
loop_
_entity.id
_entity.pdbx_description
_entity.type
1 . polymer 
2 . polymer 
3 . polymer 
4 . polymer 
#
loop_
_entity_poly.entity_id
_entity_poly.pdbx_strand_id
_entity_poly.type
1 A polypeptide(L) 
2 B polypeptide(L) 
3 C polypeptide(L) 
4 D polypeptide(L) 
#
loop_
_entity_poly_seq.entity_id
_entity_poly_seq.hetero
_entity_poly_seq.mon_id
_entity_poly_seq.num
1 n MET 1   
1 n ALA 2   
1 n LEU 3   
1 n LYS 4   
1 n ARG 5   
1 n ILE 6   
1 n GLN 7   
1 n LYS 8   
1 n GLU 9   
1 n LEU 10  
1 n SER 11  
1 n ASP 12  
1 n LEU 13  
1 n GLN 14  
1 n ARG 15  
1 n ASP 16  
1 n PRO 17  
1 n PRO 18  
1 n ALA 19  
1 n HIS 20  
1 n CYS 21  
1 n SER 22  
1 n ALA 23  
1 n GLY 24  
1 n PRO 25  
1 n VAL 26  
1 n GLY 27  
1 n ASP 28  
1 n ASP 29  
1 n LEU 30  
1 n PHE 31  
1 n HIS 32  
1 n TRP 33  
1 n GLN 34  
1 n ALA 35  
1 n THR 36  
1 n ILE 37  
1 n MET 38  
1 n GLY 39  
1 n PRO 40  
1 n PRO 41  
1 n ASP 42  
1 n SER 43  
1 n ALA 44  
1 n TYR 45  
1 n GLN 46  
1 n GLY 47  
1 n GLY 48  
1 n VAL 49  
1 n PHE 50  
1 n PHE 51  
1 n LEU 52  
1 n THR 53  
1 n VAL 54  
1 n HIS 55  
1 n PHE 56  
1 n PRO 57  
1 n THR 58  
1 n ASP 59  
1 n TYR 60  
1 n PRO 61  
1 n PHE 62  
1 n LYS 63  
1 n PRO 64  
1 n PRO 65  
1 n LYS 66  
1 n ILE 67  
1 n ALA 68  
1 n PHE 69  
1 n THR 70  
1 n THR 71  
1 n LYS 72  
1 n ILE 73  
1 n TYR 74  
1 n HIS 75  
1 n PRO 76  
1 n ASN 77  
1 n ILE 78  
1 n ASN 79  
1 n SER 80  
1 n ASN 81  
1 n GLY 82  
1 n SER 83  
1 n ILE 84  
1 n LYS 85  
1 n LEU 86  
1 n ASP 87  
1 n ILE 88  
1 n LEU 89  
1 n ARG 90  
1 n SER 91  
1 n GLN 92  
1 n TRP 93  
1 n SER 94  
1 n PRO 95  
1 n ALA 96  
1 n LEU 97  
1 n THR 98  
1 n VAL 99  
1 n SER 100 
1 n LYS 101 
1 n VAL 102 
1 n LEU 103 
1 n LEU 104 
1 n SER 105 
1 n ILE 106 
1 n CYS 107 
1 n SER 108 
1 n LEU 109 
1 n LEU 110 
1 n CYS 111 
1 n ASP 112 
1 n PRO 113 
1 n ASN 114 
1 n PRO 115 
1 n ASP 116 
1 n ASP 117 
1 n PRO 118 
1 n LEU 119 
1 n VAL 120 
1 n PRO 121 
1 n ASP 122 
1 n ILE 123 
1 n ALA 124 
1 n GLN 125 
1 n ILE 126 
1 n TYR 127 
1 n LYS 128 
1 n SER 129 
1 n ASP 130 
1 n LYS 131 
1 n GLU 132 
1 n LYS 133 
1 n TYR 134 
1 n ASN 135 
1 n ARG 136 
1 n HIS 137 
1 n ALA 138 
1 n ARG 139 
1 n GLU 140 
1 n TRP 141 
1 n THR 142 
1 n GLN 143 
1 n LYS 144 
1 n TYR 145 
1 n ALA 146 
1 n MET 147 
2 n MET 1   
2 n GLN 2   
2 n ILE 3   
2 n PHE 4   
2 n VAL 5   
2 n LYS 6   
2 n THR 7   
2 n LEU 8   
2 n THR 9   
2 n GLY 10  
2 n LYS 11  
2 n THR 12  
2 n ILE 13  
2 n THR 14  
2 n LEU 15  
2 n GLU 16  
2 n VAL 17  
2 n GLU 18  
2 n PRO 19  
2 n SER 20  
2 n ASP 21  
2 n THR 22  
2 n ILE 23  
2 n GLU 24  
2 n ASN 25  
2 n VAL 26  
2 n LYS 27  
2 n ALA 28  
2 n LYS 29  
2 n ILE 30  
2 n GLN 31  
2 n CYS 32  
2 n LYS 33  
2 n GLU 34  
2 n GLY 35  
2 n ILE 36  
2 n PRO 37  
2 n PRO 38  
2 n ASP 39  
2 n GLN 40  
2 n GLN 41  
2 n ARG 42  
2 n LEU 43  
2 n ILE 44  
2 n PHE 45  
2 n ALA 46  
2 n GLY 47  
2 n LYS 48  
2 n GLN 49  
2 n LEU 50  
2 n GLU 51  
2 n ASP 52  
2 n GLY 53  
2 n ARG 54  
2 n THR 55  
2 n LEU 56  
2 n SER 57  
2 n ASP 58  
2 n TYR 59  
2 n ASN 60  
2 n ILE 61  
2 n GLN 62  
2 n LYS 63  
2 n GLU 64  
2 n SER 65  
2 n THR 66  
2 n LEU 67  
2 n HIS 68  
2 n LEU 69  
2 n VAL 70  
2 n LEU 71  
2 n ARG 72  
2 n LEU 73  
2 n ARG 74  
2 n GLY 75  
2 n GLY 76  
3 n GLY 1   
3 n SER 2   
3 n MET 3   
3 n HIS 4   
3 n ARG 5   
3 n THR 6   
3 n THR 7   
3 n ARG 8   
3 n ILE 9   
3 n LYS 10  
3 n ILE 11  
3 n THR 12  
3 n GLU 13  
3 n LEU 14  
3 n ASN 15  
3 n PRO 16  
3 n HIS 17  
3 n LEU 18  
3 n MET 19  
3 n CYS 20  
3 n VAL 21  
3 n LEU 22  
3 n CYS 23  
3 n GLY 24  
3 n GLY 25  
3 n TYR 26  
3 n PHE 27  
3 n ILE 28  
3 n ASP 29  
3 n ALA 30  
3 n THR 31  
3 n THR 32  
3 n ILE 33  
3 n ILE 34  
3 n GLU 35  
3 n CYS 36  
3 n LEU 37  
3 n HIS 38  
3 n SER 39  
3 n PHE 40  
3 n CYS 41  
3 n LYS 42  
3 n THR 43  
3 n CYS 44  
3 n ILE 45  
3 n VAL 46  
3 n ARG 47  
3 n TYR 48  
3 n LEU 49  
3 n GLU 50  
3 n THR 51  
3 n SER 52  
3 n LYS 53  
3 n TYR 54  
3 n CYS 55  
3 n PRO 56  
3 n ILE 57  
3 n CYS 58  
3 n ASP 59  
3 n VAL 60  
3 n GLN 61  
3 n VAL 62  
3 n HIS 63  
3 n LYS 64  
3 n THR 65  
3 n ARG 66  
3 n PRO 67  
3 n LEU 68  
3 n LEU 69  
3 n ASN 70  
3 n ILE 71  
3 n ARG 72  
3 n SER 73  
3 n ASP 74  
3 n LYS 75  
3 n THR 76  
3 n LEU 77  
3 n GLN 78  
3 n ASP 79  
3 n ILE 80  
3 n VAL 81  
3 n TYR 82  
3 n LYS 83  
3 n LEU 84  
3 n VAL 85  
3 n PRO 86  
3 n GLY 87  
3 n LEU 88  
3 n PHE 89  
3 n LYS 90  
3 n ASN 91  
3 n GLU 92  
3 n MET 93  
3 n LYS 94  
3 n ARG 95  
3 n ARG 96  
3 n ARG 97  
3 n ASP 98  
3 n PHE 99  
3 n TYR 100 
3 n ALA 101 
3 n ALA 102 
3 n HIS 103 
3 n PRO 104 
3 n SER 105 
3 n ALA 106 
3 n ASP 107 
3 n ALA 108 
3 n ALA 109 
3 n ASN 110 
3 n GLY 111 
4 n GLY 1   
4 n SER 2   
4 n MET 3   
4 n SER 4   
4 n GLN 5   
4 n ALA 6   
4 n VAL 7   
4 n GLN 8   
4 n THR 9   
4 n ASN 10  
4 n GLY 11  
4 n THR 12  
4 n GLN 13  
4 n PRO 14  
4 n LEU 15  
4 n SER 16  
4 n LYS 17  
4 n THR 18  
4 n TRP 19  
4 n GLU 20  
4 n LEU 21  
4 n SER 22  
4 n LEU 23  
4 n TYR 24  
4 n GLU 25  
4 n LEU 26  
4 n GLN 27  
4 n ARG 28  
4 n THR 29  
4 n PRO 30  
4 n GLN 31  
4 n GLU 32  
4 n ALA 33  
4 n ILE 34  
4 n THR 35  
4 n ASP 36  
4 n GLY 37  
4 n LEU 38  
4 n GLU 39  
4 n ILE 40  
4 n VAL 41  
4 n VAL 42  
4 n SER 43  
4 n PRO 44  
4 n ARG 45  
4 n SER 46  
4 n LEU 47  
4 n HIS 48  
4 n SER 49  
4 n GLU 50  
4 n LEU 51  
4 n MET 52  
4 n CYS 53  
4 n PRO 54  
4 n ILE 55  
4 n CYS 56  
4 n LEU 57  
4 n ASP 58  
4 n MET 59  
4 n LEU 60  
4 n LYS 61  
4 n ASN 62  
4 n THR 63  
4 n MET 64  
4 n THR 65  
4 n THR 66  
4 n LYS 67  
4 n GLU 68  
4 n CYS 69  
4 n LEU 70  
4 n HIS 71  
4 n ARG 72  
4 n PHE 73  
4 n CYS 74  
4 n ALA 75  
4 n ASP 76  
4 n CYS 77  
4 n ILE 78  
4 n ILE 79  
4 n THR 80  
4 n ALA 81  
4 n LEU 82  
4 n ARG 83  
4 n SER 84  
4 n GLY 85  
4 n ASN 86  
4 n LYS 87  
4 n GLU 88  
4 n CYS 89  
4 n PRO 90  
4 n THR 91  
4 n CYS 92  
4 n ARG 93  
4 n LYS 94  
4 n LYS 95  
4 n LEU 96  
4 n VAL 97  
4 n SER 98  
4 n LYS 99  
4 n ARG 100 
4 n SER 101 
4 n LEU 102 
4 n ARG 103 
4 n PRO 104 
4 n ASP 105 
4 n PRO 106 
4 n ASN 107 
4 n PHE 108 
4 n ASP 109 
4 n ALA 110 
4 n LEU 111 
4 n ILE 112 
4 n SER 113 
4 n LYS 114 
4 n ILE 115 
4 n TYR 116 
#
_ma_data.content_type "model coordinates"
_ma_data.id           1
_ma_data.name         Model
#
loop_
_ma_data_ref_db.id
_ma_data_ref_db.location_url
_ma_data_ref_db.name
_ma_data_ref_db.release_date
_ma_data_ref_db.version
1  . mgnify                . 2022_05 
2  . mgnify                . 2022_05 
3  . mgnify                . 2022_05 
4  . mgnify                . 2022_05 
5  . small_bfd             . default 
6  . small_bfd             . default 
7  . small_bfd             . default 
8  . small_bfd             . default 
9  . uniprot_cluster_annot . 2021_04 
10 . uniprot_cluster_annot . 2021_04 
11 . uniprot_cluster_annot . 2021_04 
12 . uniprot_cluster_annot . 2021_04 
13 . uniref90              . 2022_05 
14 . uniref90              . 2022_05 
15 . uniref90              . 2022_05 
16 . uniref90              . 2022_05 
#
_ma_model_list.data_id          1
_ma_model_list.model_group_id   1
_ma_model_list.model_group_name "AlphaFold-beta-20231127 (e527c150-d829-4511-b408-65d0a6f552a0 @ 2026-02-11 03:35:24)"
_ma_model_list.model_id         1
_ma_model_list.model_name       "Top ranked model"
_ma_model_list.model_type       "Ab initio model"
_ma_model_list.ordinal_id       1
#
loop_
_ma_protocol_step.method_type
_ma_protocol_step.ordinal_id
_ma_protocol_step.protocol_id
_ma_protocol_step.step_id
"coevolution MSA" 1 1 1 
"template search" 2 1 2 
modeling          3 1 3 
#
loop_
_ma_qa_metric.id
_ma_qa_metric.mode
_ma_qa_metric.name
_ma_qa_metric.software_group_id
_ma_qa_metric.type
1 global pLDDT 1 pLDDT 
2 local  pLDDT 1 pLDDT 
#
_ma_qa_metric_global.metric_id    1
_ma_qa_metric_global.metric_value 84.34
_ma_qa_metric_global.model_id     1
_ma_qa_metric_global.ordinal_id   1
#
_ma_software_group.group_id    1
_ma_software_group.ordinal_id  1
_ma_software_group.software_id 1
#
loop_
_ma_target_entity.data_id
_ma_target_entity.entity_id
_ma_target_entity.origin
1 1 . 
1 2 . 
1 3 . 
1 4 . 
#
loop_
_ma_target_entity_instance.asym_id
_ma_target_entity_instance.details
_ma_target_entity_instance.entity_id
A . 1 
B . 2 
C . 3 
D . 4 
#
loop_
_pdbx_data_usage.details
_pdbx_data_usage.id
_pdbx_data_usage.type
_pdbx_data_usage.url
;NON-COMMERCIAL USE ONLY, BY USING THIS FILE YOU AGREE TO THE TERMS OF USE FOUND
AT alphafoldserver.com/output-terms.
;
1 license    ? 
;THE INFORMATION IS NOT INTENDED FOR, HAS NOT BEEN VALIDATED FOR, AND IS NOT
APPROVED FOR CLINICAL USE. IT SHOULD NOT BE USED FOR CLINICAL PURPOSE OR RELIED
ON FOR MEDICAL OR OTHER PROFESSIONAL ADVICE. IT IS THEORETICAL MODELLING ONLY
AND CAUTION SHOULD BE EXERCISED IN ITS USE. IT IS PROVIDED "AS-IS" WITHOUT ANY
WARRANTY OF ANY KIND, WHETHER EXPRESSED OR IMPLIED. NO WARRANTY IS GIVEN THAT
USE OF THE INFORMATION SHALL NOT INFRINGE THE RIGHTS OF ANY THIRD PARTY.
;
2 disclaimer ? 
#
loop_
_pdbx_poly_seq_scheme.asym_id
_pdbx_poly_seq_scheme.auth_seq_num
_pdbx_poly_seq_scheme.entity_id
_pdbx_poly_seq_scheme.hetero
_pdbx_poly_seq_scheme.mon_id
_pdbx_poly_seq_scheme.pdb_ins_code
_pdbx_poly_seq_scheme.pdb_seq_num
_pdbx_poly_seq_scheme.pdb_strand_id
_pdbx_poly_seq_scheme.seq_id
A 1   1 n MET . 1   A 1   
A 2   1 n ALA . 2   A 2   
A 3   1 n LEU . 3   A 3   
A 4   1 n LYS . 4   A 4   
A 5   1 n ARG . 5   A 5   
A 6   1 n ILE . 6   A 6   
A 7   1 n GLN . 7   A 7   
A 8   1 n LYS . 8   A 8   
A 9   1 n GLU . 9   A 9   
A 10  1 n LEU . 10  A 10  
A 11  1 n SER . 11  A 11  
A 12  1 n ASP . 12  A 12  
A 13  1 n LEU . 13  A 13  
A 14  1 n GLN . 14  A 14  
A 15  1 n ARG . 15  A 15  
A 16  1 n ASP . 16  A 16  
A 17  1 n PRO . 17  A 17  
A 18  1 n PRO . 18  A 18  
A 19  1 n ALA . 19  A 19  
A 20  1 n HIS . 20  A 20  
A 21  1 n CYS . 21  A 21  
A 22  1 n SER . 22  A 22  
A 23  1 n ALA . 23  A 23  
A 24  1 n GLY . 24  A 24  
A 25  1 n PRO . 25  A 25  
A 26  1 n VAL . 26  A 26  
A 27  1 n GLY . 27  A 27  
A 28  1 n ASP . 28  A 28  
A 29  1 n ASP . 29  A 29  
A 30  1 n LEU . 30  A 30  
A 31  1 n PHE . 31  A 31  
A 32  1 n HIS . 32  A 32  
A 33  1 n TRP . 33  A 33  
A 34  1 n GLN . 34  A 34  
A 35  1 n ALA . 35  A 35  
A 36  1 n THR . 36  A 36  
A 37  1 n ILE . 37  A 37  
A 38  1 n MET . 38  A 38  
A 39  1 n GLY . 39  A 39  
A 40  1 n PRO . 40  A 40  
A 41  1 n PRO . 41  A 41  
A 42  1 n ASP . 42  A 42  
A 43  1 n SER . 43  A 43  
A 44  1 n ALA . 44  A 44  
A 45  1 n TYR . 45  A 45  
A 46  1 n GLN . 46  A 46  
A 47  1 n GLY . 47  A 47  
A 48  1 n GLY . 48  A 48  
A 49  1 n VAL . 49  A 49  
A 50  1 n PHE . 50  A 50  
A 51  1 n PHE . 51  A 51  
A 52  1 n LEU . 52  A 52  
A 53  1 n THR . 53  A 53  
A 54  1 n VAL . 54  A 54  
A 55  1 n HIS . 55  A 55  
A 56  1 n PHE . 56  A 56  
A 57  1 n PRO . 57  A 57  
A 58  1 n THR . 58  A 58  
A 59  1 n ASP . 59  A 59  
A 60  1 n TYR . 60  A 60  
A 61  1 n PRO . 61  A 61  
A 62  1 n PHE . 62  A 62  
A 63  1 n LYS . 63  A 63  
A 64  1 n PRO . 64  A 64  
A 65  1 n PRO . 65  A 65  
A 66  1 n LYS . 66  A 66  
A 67  1 n ILE . 67  A 67  
A 68  1 n ALA . 68  A 68  
A 69  1 n PHE . 69  A 69  
A 70  1 n THR . 70  A 70  
A 71  1 n THR . 71  A 71  
A 72  1 n LYS . 72  A 72  
A 73  1 n ILE . 73  A 73  
A 74  1 n TYR . 74  A 74  
A 75  1 n HIS . 75  A 75  
A 76  1 n PRO . 76  A 76  
A 77  1 n ASN . 77  A 77  
A 78  1 n ILE . 78  A 78  
A 79  1 n ASN . 79  A 79  
A 80  1 n SER . 80  A 80  
A 81  1 n ASN . 81  A 81  
A 82  1 n GLY . 82  A 82  
A 83  1 n SER . 83  A 83  
A 84  1 n ILE . 84  A 84  
A 85  1 n LYS . 85  A 85  
A 86  1 n LEU . 86  A 86  
A 87  1 n ASP . 87  A 87  
A 88  1 n ILE . 88  A 88  
A 89  1 n LEU . 89  A 89  
A 90  1 n ARG . 90  A 90  
A 91  1 n SER . 91  A 91  
A 92  1 n GLN . 92  A 92  
A 93  1 n TRP . 93  A 93  
A 94  1 n SER . 94  A 94  
A 95  1 n PRO . 95  A 95  
A 96  1 n ALA . 96  A 96  
A 97  1 n LEU . 97  A 97  
A 98  1 n THR . 98  A 98  
A 99  1 n VAL . 99  A 99  
A 100 1 n SER . 100 A 100 
A 101 1 n LYS . 101 A 101 
A 102 1 n VAL . 102 A 102 
A 103 1 n LEU . 103 A 103 
A 104 1 n LEU . 104 A 104 
A 105 1 n SER . 105 A 105 
A 106 1 n ILE . 106 A 106 
A 107 1 n CYS . 107 A 107 
A 108 1 n SER . 108 A 108 
A 109 1 n LEU . 109 A 109 
A 110 1 n LEU . 110 A 110 
A 111 1 n CYS . 111 A 111 
A 112 1 n ASP . 112 A 112 
A 113 1 n PRO . 113 A 113 
A 114 1 n ASN . 114 A 114 
A 115 1 n PRO . 115 A 115 
A 116 1 n ASP . 116 A 116 
A 117 1 n ASP . 117 A 117 
A 118 1 n PRO . 118 A 118 
A 119 1 n LEU . 119 A 119 
A 120 1 n VAL . 120 A 120 
A 121 1 n PRO . 121 A 121 
A 122 1 n ASP . 122 A 122 
A 123 1 n ILE . 123 A 123 
A 124 1 n ALA . 124 A 124 
A 125 1 n GLN . 125 A 125 
A 126 1 n ILE . 126 A 126 
A 127 1 n TYR . 127 A 127 
A 128 1 n LYS . 128 A 128 
A 129 1 n SER . 129 A 129 
A 130 1 n ASP . 130 A 130 
A 131 1 n LYS . 131 A 131 
A 132 1 n GLU . 132 A 132 
A 133 1 n LYS . 133 A 133 
A 134 1 n TYR . 134 A 134 
A 135 1 n ASN . 135 A 135 
A 136 1 n ARG . 136 A 136 
A 137 1 n HIS . 137 A 137 
A 138 1 n ALA . 138 A 138 
A 139 1 n ARG . 139 A 139 
A 140 1 n GLU . 140 A 140 
A 141 1 n TRP . 141 A 141 
A 142 1 n THR . 142 A 142 
A 143 1 n GLN . 143 A 143 
A 144 1 n LYS . 144 A 144 
A 145 1 n TYR . 145 A 145 
A 146 1 n ALA . 146 A 146 
A 147 1 n MET . 147 A 147 
B 1   2 n MET . 1   B 1   
B 2   2 n GLN . 2   B 2   
B 3   2 n ILE . 3   B 3   
B 4   2 n PHE . 4   B 4   
B 5   2 n VAL . 5   B 5   
B 6   2 n LYS . 6   B 6   
B 7   2 n THR . 7   B 7   
B 8   2 n LEU . 8   B 8   
B 9   2 n THR . 9   B 9   
B 10  2 n GLY . 10  B 10  
B 11  2 n LYS . 11  B 11  
B 12  2 n THR . 12  B 12  
B 13  2 n ILE . 13  B 13  
B 14  2 n THR . 14  B 14  
B 15  2 n LEU . 15  B 15  
B 16  2 n GLU . 16  B 16  
B 17  2 n VAL . 17  B 17  
B 18  2 n GLU . 18  B 18  
B 19  2 n PRO . 19  B 19  
B 20  2 n SER . 20  B 20  
B 21  2 n ASP . 21  B 21  
B 22  2 n THR . 22  B 22  
B 23  2 n ILE . 23  B 23  
B 24  2 n GLU . 24  B 24  
B 25  2 n ASN . 25  B 25  
B 26  2 n VAL . 26  B 26  
B 27  2 n LYS . 27  B 27  
B 28  2 n ALA . 28  B 28  
B 29  2 n LYS . 29  B 29  
B 30  2 n ILE . 30  B 30  
B 31  2 n GLN . 31  B 31  
B 32  2 n CYS . 32  B 32  
B 33  2 n LYS . 33  B 33  
B 34  2 n GLU . 34  B 34  
B 35  2 n GLY . 35  B 35  
B 36  2 n ILE . 36  B 36  
B 37  2 n PRO . 37  B 37  
B 38  2 n PRO . 38  B 38  
B 39  2 n ASP . 39  B 39  
B 40  2 n GLN . 40  B 40  
B 41  2 n GLN . 41  B 41  
B 42  2 n ARG . 42  B 42  
B 43  2 n LEU . 43  B 43  
B 44  2 n ILE . 44  B 44  
B 45  2 n PHE . 45  B 45  
B 46  2 n ALA . 46  B 46  
B 47  2 n GLY . 47  B 47  
B 48  2 n LYS . 48  B 48  
B 49  2 n GLN . 49  B 49  
B 50  2 n LEU . 50  B 50  
B 51  2 n GLU . 51  B 51  
B 52  2 n ASP . 52  B 52  
B 53  2 n GLY . 53  B 53  
B 54  2 n ARG . 54  B 54  
B 55  2 n THR . 55  B 55  
B 56  2 n LEU . 56  B 56  
B 57  2 n SER . 57  B 57  
B 58  2 n ASP . 58  B 58  
B 59  2 n TYR . 59  B 59  
B 60  2 n ASN . 60  B 60  
B 61  2 n ILE . 61  B 61  
B 62  2 n GLN . 62  B 62  
B 63  2 n LYS . 63  B 63  
B 64  2 n GLU . 64  B 64  
B 65  2 n SER . 65  B 65  
B 66  2 n THR . 66  B 66  
B 67  2 n LEU . 67  B 67  
B 68  2 n HIS . 68  B 68  
B 69  2 n LEU . 69  B 69  
B 70  2 n VAL . 70  B 70  
B 71  2 n LEU . 71  B 71  
B 72  2 n ARG . 72  B 72  
B 73  2 n LEU . 73  B 73  
B 74  2 n ARG . 74  B 74  
B 75  2 n GLY . 75  B 75  
B 76  2 n GLY . 76  B 76  
C 1   3 n GLY . 1   C 1   
C 2   3 n SER . 2   C 2   
C 3   3 n MET . 3   C 3   
C 4   3 n HIS . 4   C 4   
C 5   3 n ARG . 5   C 5   
C 6   3 n THR . 6   C 6   
C 7   3 n THR . 7   C 7   
C 8   3 n ARG . 8   C 8   
C 9   3 n ILE . 9   C 9   
C 10  3 n LYS . 10  C 10  
C 11  3 n ILE . 11  C 11  
C 12  3 n THR . 12  C 12  
C 13  3 n GLU . 13  C 13  
C 14  3 n LEU . 14  C 14  
C 15  3 n ASN . 15  C 15  
C 16  3 n PRO . 16  C 16  
C 17  3 n HIS . 17  C 17  
C 18  3 n LEU . 18  C 18  
C 19  3 n MET . 19  C 19  
C 20  3 n CYS . 20  C 20  
C 21  3 n VAL . 21  C 21  
C 22  3 n LEU . 22  C 22  
C 23  3 n CYS . 23  C 23  
C 24  3 n GLY . 24  C 24  
C 25  3 n GLY . 25  C 25  
C 26  3 n TYR . 26  C 26  
C 27  3 n PHE . 27  C 27  
C 28  3 n ILE . 28  C 28  
C 29  3 n ASP . 29  C 29  
C 30  3 n ALA . 30  C 30  
C 31  3 n THR . 31  C 31  
C 32  3 n THR . 32  C 32  
C 33  3 n ILE . 33  C 33  
C 34  3 n ILE . 34  C 34  
C 35  3 n GLU . 35  C 35  
C 36  3 n CYS . 36  C 36  
C 37  3 n LEU . 37  C 37  
C 38  3 n HIS . 38  C 38  
C 39  3 n SER . 39  C 39  
C 40  3 n PHE . 40  C 40  
C 41  3 n CYS . 41  C 41  
C 42  3 n LYS . 42  C 42  
C 43  3 n THR . 43  C 43  
C 44  3 n CYS . 44  C 44  
C 45  3 n ILE . 45  C 45  
C 46  3 n VAL . 46  C 46  
C 47  3 n ARG . 47  C 47  
C 48  3 n TYR . 48  C 48  
C 49  3 n LEU . 49  C 49  
C 50  3 n GLU . 50  C 50  
C 51  3 n THR . 51  C 51  
C 52  3 n SER . 52  C 52  
C 53  3 n LYS . 53  C 53  
C 54  3 n TYR . 54  C 54  
C 55  3 n CYS . 55  C 55  
C 56  3 n PRO . 56  C 56  
C 57  3 n ILE . 57  C 57  
C 58  3 n CYS . 58  C 58  
C 59  3 n ASP . 59  C 59  
C 60  3 n VAL . 60  C 60  
C 61  3 n GLN . 61  C 61  
C 62  3 n VAL . 62  C 62  
C 63  3 n HIS . 63  C 63  
C 64  3 n LYS . 64  C 64  
C 65  3 n THR . 65  C 65  
C 66  3 n ARG . 66  C 66  
C 67  3 n PRO . 67  C 67  
C 68  3 n LEU . 68  C 68  
C 69  3 n LEU . 69  C 69  
C 70  3 n ASN . 70  C 70  
C 71  3 n ILE . 71  C 71  
C 72  3 n ARG . 72  C 72  
C 73  3 n SER . 73  C 73  
C 74  3 n ASP . 74  C 74  
C 75  3 n LYS . 75  C 75  
C 76  3 n THR . 76  C 76  
C 77  3 n LEU . 77  C 77  
C 78  3 n GLN . 78  C 78  
C 79  3 n ASP . 79  C 79  
C 80  3 n ILE . 80  C 80  
C 81  3 n VAL . 81  C 81  
C 82  3 n TYR . 82  C 82  
C 83  3 n LYS . 83  C 83  
C 84  3 n LEU . 84  C 84  
C 85  3 n VAL . 85  C 85  
C 86  3 n PRO . 86  C 86  
C 87  3 n GLY . 87  C 87  
C 88  3 n LEU . 88  C 88  
C 89  3 n PHE . 89  C 89  
C 90  3 n LYS . 90  C 90  
C 91  3 n ASN . 91  C 91  
C 92  3 n GLU . 92  C 92  
C 93  3 n MET . 93  C 93  
C 94  3 n LYS . 94  C 94  
C 95  3 n ARG . 95  C 95  
C 96  3 n ARG . 96  C 96  
C 97  3 n ARG . 97  C 97  
C 98  3 n ASP . 98  C 98  
C 99  3 n PHE . 99  C 99  
C 100 3 n TYR . 100 C 100 
C 101 3 n ALA . 101 C 101 
C 102 3 n ALA . 102 C 102 
C 103 3 n HIS . 103 C 103 
C 104 3 n PRO . 104 C 104 
C 105 3 n SER . 105 C 105 
C 106 3 n ALA . 106 C 106 
C 107 3 n ASP . 107 C 107 
C 108 3 n ALA . 108 C 108 
C 109 3 n ALA . 109 C 109 
C 110 3 n ASN . 110 C 110 
C 111 3 n GLY . 111 C 111 
D 1   4 n GLY . 1   D 1   
D 2   4 n SER . 2   D 2   
D 3   4 n MET . 3   D 3   
D 4   4 n SER . 4   D 4   
D 5   4 n GLN . 5   D 5   
D 6   4 n ALA . 6   D 6   
D 7   4 n VAL . 7   D 7   
D 8   4 n GLN . 8   D 8   
D 9   4 n THR . 9   D 9   
D 10  4 n ASN . 10  D 10  
D 11  4 n GLY . 11  D 11  
D 12  4 n THR . 12  D 12  
D 13  4 n GLN . 13  D 13  
D 14  4 n PRO . 14  D 14  
D 15  4 n LEU . 15  D 15  
D 16  4 n SER . 16  D 16  
D 17  4 n LYS . 17  D 17  
D 18  4 n THR . 18  D 18  
D 19  4 n TRP . 19  D 19  
D 20  4 n GLU . 20  D 20  
D 21  4 n LEU . 21  D 21  
D 22  4 n SER . 22  D 22  
D 23  4 n LEU . 23  D 23  
D 24  4 n TYR . 24  D 24  
D 25  4 n GLU . 25  D 25  
D 26  4 n LEU . 26  D 26  
D 27  4 n GLN . 27  D 27  
D 28  4 n ARG . 28  D 28  
D 29  4 n THR . 29  D 29  
D 30  4 n PRO . 30  D 30  
D 31  4 n GLN . 31  D 31  
D 32  4 n GLU . 32  D 32  
D 33  4 n ALA . 33  D 33  
D 34  4 n ILE . 34  D 34  
D 35  4 n THR . 35  D 35  
D 36  4 n ASP . 36  D 36  
D 37  4 n GLY . 37  D 37  
D 38  4 n LEU . 38  D 38  
D 39  4 n GLU . 39  D 39  
D 40  4 n ILE . 40  D 40  
D 41  4 n VAL . 41  D 41  
D 42  4 n VAL . 42  D 42  
D 43  4 n SER . 43  D 43  
D 44  4 n PRO . 44  D 44  
D 45  4 n ARG . 45  D 45  
D 46  4 n SER . 46  D 46  
D 47  4 n LEU . 47  D 47  
D 48  4 n HIS . 48  D 48  
D 49  4 n SER . 49  D 49  
D 50  4 n GLU . 50  D 50  
D 51  4 n LEU . 51  D 51  
D 52  4 n MET . 52  D 52  
D 53  4 n CYS . 53  D 53  
D 54  4 n PRO . 54  D 54  
D 55  4 n ILE . 55  D 55  
D 56  4 n CYS . 56  D 56  
D 57  4 n LEU . 57  D 57  
D 58  4 n ASP . 58  D 58  
D 59  4 n MET . 59  D 59  
D 60  4 n LEU . 60  D 60  
D 61  4 n LYS . 61  D 61  
D 62  4 n ASN . 62  D 62  
D 63  4 n THR . 63  D 63  
D 64  4 n MET . 64  D 64  
D 65  4 n THR . 65  D 65  
D 66  4 n THR . 66  D 66  
D 67  4 n LYS . 67  D 67  
D 68  4 n GLU . 68  D 68  
D 69  4 n CYS . 69  D 69  
D 70  4 n LEU . 70  D 70  
D 71  4 n HIS . 71  D 71  
D 72  4 n ARG . 72  D 72  
D 73  4 n PHE . 73  D 73  
D 74  4 n CYS . 74  D 74  
D 75  4 n ALA . 75  D 75  
D 76  4 n ASP . 76  D 76  
D 77  4 n CYS . 77  D 77  
D 78  4 n ILE . 78  D 78  
D 79  4 n ILE . 79  D 79  
D 80  4 n THR . 80  D 80  
D 81  4 n ALA . 81  D 81  
D 82  4 n LEU . 82  D 82  
D 83  4 n ARG . 83  D 83  
D 84  4 n SER . 84  D 84  
D 85  4 n GLY . 85  D 85  
D 86  4 n ASN . 86  D 86  
D 87  4 n LYS . 87  D 87  
D 88  4 n GLU . 88  D 88  
D 89  4 n CYS . 89  D 89  
D 90  4 n PRO . 90  D 90  
D 91  4 n THR . 91  D 91  
D 92  4 n CYS . 92  D 92  
D 93  4 n ARG . 93  D 93  
D 94  4 n LYS . 94  D 94  
D 95  4 n LYS . 95  D 95  
D 96  4 n LEU . 96  D 96  
D 97  4 n VAL . 97  D 97  
D 98  4 n SER . 98  D 98  
D 99  4 n LYS . 99  D 99  
D 100 4 n ARG . 100 D 100 
D 101 4 n SER . 101 D 101 
D 102 4 n LEU . 102 D 102 
D 103 4 n ARG . 103 D 103 
D 104 4 n PRO . 104 D 104 
D 105 4 n ASP . 105 D 105 
D 106 4 n PRO . 106 D 106 
D 107 4 n ASN . 107 D 107 
D 108 4 n PHE . 108 D 108 
D 109 4 n ASP . 109 D 109 
D 110 4 n ALA . 110 D 110 
D 111 4 n LEU . 111 D 111 
D 112 4 n ILE . 112 D 112 
D 113 4 n SER . 113 D 113 
D 114 4 n LYS . 114 D 114 
D 115 4 n ILE . 115 D 115 
D 116 4 n TYR . 116 D 116 
#
_software.classification other
_software.date           ?
_software.description    "Structure prediction"
_software.name           AlphaFold
_software.pdbx_ordinal   1
_software.type           package
_software.version        "AlphaFold-beta-20231127 (e527c150-d829-4511-b408-65d0a6f552a0 @ 2026-02-11 03:35:24)"
#
loop_
_struct_asym.entity_id
_struct_asym.id
1 A 
2 B 
3 C 
4 D 
#
loop_
_atom_site.group_PDB
_atom_site.id
_atom_site.type_symbol
_atom_site.label_atom_id
_atom_site.label_alt_id
_atom_site.label_comp_id
_atom_site.label_asym_id
_atom_site.label_entity_id
_atom_site.label_seq_id
_atom_site.pdbx_PDB_ins_code
_atom_site.Cartn_x
_atom_site.Cartn_y
_atom_site.Cartn_z
_atom_site.occupancy
_atom_site.B_iso_or_equiv
_atom_site.auth_seq_id
_atom_site.auth_asym_id
_atom_site.pdbx_PDB_model_num
ATOM 1    N N   . MET A 1 1   ? -1.921  -22.990 4.861   1.00 75.11 1   A 1 
ATOM 2    C CA  . MET A 1 1   ? -1.833  -21.524 5.035   1.00 84.01 1   A 1 
ATOM 3    C C   . MET A 1 1   ? -3.053  -20.832 4.438   1.00 87.76 1   A 1 
ATOM 4    O O   . MET A 1 1   ? -3.605  -19.973 5.114   1.00 86.68 1   A 1 
ATOM 5    C CB  . MET A 1 1   ? -0.520  -20.973 4.447   1.00 76.36 1   A 1 
ATOM 6    C CG  . MET A 1 1   ? -0.308  -19.494 4.812   1.00 68.45 1   A 1 
ATOM 7    S SD  . MET A 1 1   ? 1.241   -18.800 4.180   1.00 64.70 1   A 1 
ATOM 8    C CE  . MET A 1 1   ? 2.430   -19.358 5.418   1.00 52.98 1   A 1 
ATOM 9    N N   . ALA A 1 2   ? -3.525  -21.264 3.262   1.00 89.83 2   A 1 
ATOM 10   C CA  . ALA A 1 2   ? -4.674  -20.701 2.549   1.00 93.30 2   A 1 
ATOM 11   C C   . ALA A 1 2   ? -5.892  -20.469 3.447   1.00 95.01 2   A 1 
ATOM 12   O O   . ALA A 1 2   ? -6.329  -19.330 3.577   1.00 94.11 2   A 1 
ATOM 13   C CB  . ALA A 1 2   ? -5.024  -21.627 1.386   1.00 91.43 2   A 1 
ATOM 14   N N   . LEU A 1 3   ? -6.358  -21.482 4.172   1.00 95.44 3   A 1 
ATOM 15   C CA  . LEU A 1 3   ? -7.539  -21.380 5.036   1.00 95.28 3   A 1 
ATOM 16   C C   . LEU A 1 3   ? -7.426  -20.251 6.067   1.00 95.39 3   A 1 
ATOM 17   O O   . LEU A 1 3   ? -8.326  -19.426 6.178   1.00 94.60 3   A 1 
ATOM 18   C CB  . LEU A 1 3   ? -7.764  -22.743 5.728   1.00 94.12 3   A 1 
ATOM 19   C CG  . LEU A 1 3   ? -9.061  -22.813 6.551   1.00 90.92 3   A 1 
ATOM 20   C CD1 . LEU A 1 3   ? -10.292 -22.681 5.654   1.00 86.26 3   A 1 
ATOM 21   C CD2 . LEU A 1 3   ? -9.139  -24.153 7.287   1.00 85.59 3   A 1 
ATOM 22   N N   . LYS A 1 4   ? -6.301  -20.149 6.775   1.00 95.28 4   A 1 
ATOM 23   C CA  . LYS A 1 4   ? -6.070  -19.081 7.761   1.00 94.47 4   A 1 
ATOM 24   C C   . LYS A 1 4   ? -6.064  -17.700 7.114   1.00 94.79 4   A 1 
ATOM 25   O O   . LYS A 1 4   ? -6.581  -16.747 7.690   1.00 93.44 4   A 1 
ATOM 26   C CB  . LYS A 1 4   ? -4.745  -19.292 8.520   1.00 93.03 4   A 1 
ATOM 27   C CG  . LYS A 1 4   ? -4.814  -20.470 9.499   1.00 81.36 4   A 1 
ATOM 28   C CD  . LYS A 1 4   ? -3.521  -20.544 10.337  1.00 77.55 4   A 1 
ATOM 29   C CE  . LYS A 1 4   ? -3.621  -21.686 11.353  1.00 65.76 4   A 1 
ATOM 30   N NZ  . LYS A 1 4   ? -2.417  -21.774 12.222  1.00 59.22 4   A 1 
ATOM 31   N N   . ARG A 1 5   ? -5.486  -17.583 5.912   1.00 95.40 5   A 1 
ATOM 32   C CA  . ARG A 1 5   ? -5.458  -16.332 5.152   1.00 95.81 5   A 1 
ATOM 33   C C   . ARG A 1 5   ? -6.875  -15.925 4.728   1.00 96.20 5   A 1 
ATOM 34   O O   . ARG A 1 5   ? -7.234  -14.773 4.924   1.00 95.48 5   A 1 
ATOM 35   C CB  . ARG A 1 5   ? -4.481  -16.494 3.977   1.00 94.34 5   A 1 
ATOM 36   C CG  . ARG A 1 5   ? -4.522  -15.324 2.981   1.00 92.25 5   A 1 
ATOM 37   C CD  . ARG A 1 5   ? -4.161  -13.974 3.610   1.00 91.14 5   A 1 
ATOM 38   N NE  . ARG A 1 5   ? -4.372  -12.916 2.618   1.00 91.94 5   A 1 
ATOM 39   C CZ  . ARG A 1 5   ? -3.519  -12.400 1.758   1.00 94.23 5   A 1 
ATOM 40   N NH1 . ARG A 1 5   ? -2.251  -12.659 1.772   1.00 87.71 5   A 1 
ATOM 41   N NH2 . ARG A 1 5   ? -3.965  -11.613 0.829   1.00 88.65 5   A 1 
ATOM 42   N N   . ILE A 1 6   ? -7.648  -16.854 4.204   1.00 96.56 6   A 1 
ATOM 43   C CA  . ILE A 1 6   ? -9.032  -16.622 3.788   1.00 96.60 6   A 1 
ATOM 44   C C   . ILE A 1 6   ? -9.892  -16.194 4.984   1.00 96.18 6   A 1 
ATOM 45   O O   . ILE A 1 6   ? -10.602 -15.200 4.902   1.00 95.38 6   A 1 
ATOM 46   C CB  . ILE A 1 6   ? -9.588  -17.885 3.087   1.00 96.90 6   A 1 
ATOM 47   C CG1 . ILE A 1 6   ? -8.834  -18.147 1.759   1.00 96.01 6   A 1 
ATOM 48   C CG2 . ILE A 1 6   ? -11.089 -17.740 2.810   1.00 95.92 6   A 1 
ATOM 49   C CD1 . ILE A 1 6   ? -9.089  -19.545 1.185   1.00 94.76 6   A 1 
ATOM 50   N N   . GLN A 1 7   ? -9.760  -16.862 6.134   1.00 96.13 7   A 1 
ATOM 51   C CA  . GLN A 1 7   ? -10.456 -16.487 7.367   1.00 95.23 7   A 1 
ATOM 52   C C   . GLN A 1 7   ? -10.082 -15.076 7.850   1.00 94.45 7   A 1 
ATOM 53   O O   . GLN A 1 7   ? -10.951 -14.324 8.301   1.00 93.44 7   A 1 
ATOM 54   C CB  . GLN A 1 7   ? -10.124 -17.502 8.472   1.00 94.73 7   A 1 
ATOM 55   C CG  . GLN A 1 7   ? -10.848 -18.836 8.265   1.00 90.06 7   A 1 
ATOM 56   C CD  . GLN A 1 7   ? -10.384 -19.909 9.259   1.00 87.37 7   A 1 
ATOM 57   O OE1 . GLN A 1 7   ? -9.264  -19.912 9.760   1.00 79.99 7   A 1 
ATOM 58   N NE2 . GLN A 1 7   ? -11.219 -20.870 9.566   1.00 77.47 7   A 1 
ATOM 59   N N   . LYS A 1 8   ? -8.803  -14.690 7.741   1.00 94.69 8   A 1 
ATOM 60   C CA  . LYS A 1 8   ? -8.349  -13.338 8.080   1.00 93.42 8   A 1 
ATOM 61   C C   . LYS A 1 8   ? -8.935  -12.292 7.133   1.00 93.30 8   A 1 
ATOM 62   O O   . LYS A 1 8   ? -9.416  -11.269 7.611   1.00 92.27 8   A 1 
ATOM 63   C CB  . LYS A 1 8   ? -6.819  -13.265 8.085   1.00 92.31 8   A 1 
ATOM 64   C CG  . LYS A 1 8   ? -6.188  -13.864 9.355   1.00 85.87 8   A 1 
ATOM 65   C CD  . LYS A 1 8   ? -6.284  -12.899 10.536  1.00 79.28 8   A 1 
ATOM 66   C CE  . LYS A 1 8   ? -5.544  -13.490 11.734  1.00 72.28 8   A 1 
ATOM 67   N NZ  . LYS A 1 8   ? -5.256  -12.461 12.766  1.00 64.79 8   A 1 
ATOM 68   N N   . GLU A 1 9   ? -8.938  -12.554 5.826   1.00 94.12 9   A 1 
ATOM 69   C CA  . GLU A 1 9   ? -9.585  -11.660 4.857   1.00 93.90 9   A 1 
ATOM 70   C C   . GLU A 1 9   ? -11.073 -11.497 5.140   1.00 93.50 9   A 1 
ATOM 71   O O   . GLU A 1 9   ? -11.557 -10.372 5.107   1.00 92.01 9   A 1 
ATOM 72   C CB  . GLU A 1 9   ? -9.395  -12.157 3.416   1.00 93.93 9   A 1 
ATOM 73   C CG  . GLU A 1 9   ? -7.972  -11.898 2.938   1.00 92.13 9   A 1 
ATOM 74   C CD  . GLU A 1 9   ? -7.799  -12.086 1.437   1.00 94.43 9   A 1 
ATOM 75   O OE1 . GLU A 1 9   ? -6.790  -12.715 1.043   1.00 91.00 9   A 1 
ATOM 76   O OE2 . GLU A 1 9   ? -8.594  -11.537 0.653   1.00 92.63 9   A 1 
ATOM 77   N N   . LEU A 1 10  ? -11.778 -12.574 5.460   1.00 93.59 10  A 1 
ATOM 78   C CA  . LEU A 1 10  ? -13.190 -12.518 5.813   1.00 92.61 10  A 1 
ATOM 79   C C   . LEU A 1 10  ? -13.415 -11.648 7.057   1.00 91.25 10  A 1 
ATOM 80   O O   . LEU A 1 10  ? -14.271 -10.763 7.045   1.00 90.20 10  A 1 
ATOM 81   C CB  . LEU A 1 10  ? -13.719 -13.948 6.015   1.00 92.44 10  A 1 
ATOM 82   C CG  . LEU A 1 10  ? -15.219 -14.013 6.364   1.00 90.81 10  A 1 
ATOM 83   C CD1 . LEU A 1 10  ? -16.096 -13.403 5.263   1.00 87.31 10  A 1 
ATOM 84   C CD2 . LEU A 1 10  ? -15.628 -15.471 6.568   1.00 87.06 10  A 1 
ATOM 85   N N   . SER A 1 11  ? -12.620 -11.861 8.101   1.00 91.24 11  A 1 
ATOM 86   C CA  . SER A 1 11  ? -12.698 -11.057 9.329   1.00 89.09 11  A 1 
ATOM 87   C C   . SER A 1 11  ? -12.392 -9.584  9.084   1.00 87.78 11  A 1 
ATOM 88   O O   . SER A 1 11  ? -13.048 -8.712  9.661   1.00 85.96 11  A 1 
ATOM 89   C CB  . SER A 1 11  ? -11.733 -11.616 10.370  1.00 87.38 11  A 1 
ATOM 90   O OG  . SER A 1 11  ? -11.811 -10.866 11.578  1.00 75.67 11  A 1 
ATOM 91   N N   . ASP A 1 12  ? -11.402 -9.275  8.245   1.00 88.14 12  A 1 
ATOM 92   C CA  . ASP A 1 12  ? -11.058 -7.899  7.905   1.00 85.94 12  A 1 
ATOM 93   C C   . ASP A 1 12  ? -12.161 -7.239  7.076   1.00 85.44 12  A 1 
ATOM 94   O O   . ASP A 1 12  ? -12.527 -6.092  7.339   1.00 84.36 12  A 1 
ATOM 95   C CB  . ASP A 1 12  ? -9.699  -7.851  7.183   1.00 84.81 12  A 1 
ATOM 96   C CG  . ASP A 1 12  ? -8.488  -8.057  8.113   1.00 80.22 12  A 1 
ATOM 97   O OD1 . ASP A 1 12  ? -8.609  -7.821  9.343   1.00 77.38 12  A 1 
ATOM 98   O OD2 . ASP A 1 12  ? -7.388  -8.359  7.594   1.00 76.28 12  A 1 
ATOM 99   N N   . LEU A 1 13  ? -12.762 -7.977  6.133   1.00 86.88 13  A 1 
ATOM 100  C CA  . LEU A 1 13  ? -13.835 -7.503  5.266   1.00 85.82 13  A 1 
ATOM 101  C C   . LEU A 1 13  ? -15.132 -7.232  6.057   1.00 84.62 13  A 1 
ATOM 102  O O   . LEU A 1 13  ? -15.809 -6.250  5.798   1.00 82.40 13  A 1 
ATOM 103  C CB  . LEU A 1 13  ? -14.017 -8.540  4.144   1.00 85.31 13  A 1 
ATOM 104  C CG  . LEU A 1 13  ? -14.617 -7.976  2.843   1.00 83.12 13  A 1 
ATOM 105  C CD1 . LEU A 1 13  ? -14.073 -8.754  1.647   1.00 77.46 13  A 1 
ATOM 106  C CD2 . LEU A 1 13  ? -16.141 -8.076  2.823   1.00 77.74 13  A 1 
ATOM 107  N N   . GLN A 1 14  ? -15.424 -8.047  7.066   1.00 83.31 14  A 1 
ATOM 108  C CA  . GLN A 1 14  ? -16.547 -7.815  7.979   1.00 80.53 14  A 1 
ATOM 109  C C   . GLN A 1 14  ? -16.318 -6.600  8.892   1.00 79.59 14  A 1 
ATOM 110  O O   . GLN A 1 14  ? -17.263 -5.914  9.264   1.00 77.28 14  A 1 
ATOM 111  C CB  . GLN A 1 14  ? -16.750 -9.066  8.843   1.00 80.25 14  A 1 
ATOM 112  C CG  . GLN A 1 14  ? -17.380 -10.223 8.062   1.00 76.20 14  A 1 
ATOM 113  C CD  . GLN A 1 14  ? -17.464 -11.510 8.893   1.00 71.05 14  A 1 
ATOM 114  O OE1 . GLN A 1 14  ? -16.870 -11.646 9.949   1.00 66.10 14  A 1 
ATOM 115  N NE2 . GLN A 1 14  ? -18.190 -12.504 8.433   1.00 63.40 14  A 1 
ATOM 116  N N   . ARG A 1 15  ? -15.072 -6.328  9.273   1.00 81.22 15  A 1 
ATOM 117  C CA  . ARG A 1 15  ? -14.719 -5.232  10.188  1.00 78.31 15  A 1 
ATOM 118  C C   . ARG A 1 15  ? -14.604 -3.875  9.488   1.00 77.79 15  A 1 
ATOM 119  O O   . ARG A 1 15  ? -14.915 -2.856  10.104  1.00 74.56 15  A 1 
ATOM 120  C CB  . ARG A 1 15  ? -13.418 -5.606  10.901  1.00 75.58 15  A 1 
ATOM 121  C CG  . ARG A 1 15  ? -13.041 -4.593  11.984  1.00 67.30 15  A 1 
ATOM 122  C CD  . ARG A 1 15  ? -11.726 -4.988  12.674  1.00 64.45 15  A 1 
ATOM 123  N NE  . ARG A 1 15  ? -10.611 -4.939  11.722  1.00 57.40 15  A 1 
ATOM 124  C CZ  . ARG A 1 15  ? -9.418  -5.513  11.861  1.00 51.39 15  A 1 
ATOM 125  N NH1 . ARG A 1 15  ? -9.074  -6.096  12.971  1.00 46.76 15  A 1 
ATOM 126  N NH2 . ARG A 1 15  ? -8.582  -5.524  10.875  1.00 44.51 15  A 1 
ATOM 127  N N   . ASP A 1 16  ? -14.116 -3.867  8.253   1.00 77.08 16  A 1 
ATOM 128  C CA  . ASP A 1 16  ? -13.875 -2.681  7.431   1.00 75.40 16  A 1 
ATOM 129  C C   . ASP A 1 16  ? -14.290 -2.991  5.982   1.00 76.93 16  A 1 
ATOM 130  O O   . ASP A 1 16  ? -13.435 -3.232  5.128   1.00 75.09 16  A 1 
ATOM 131  C CB  . ASP A 1 16  ? -12.395 -2.266  7.581   1.00 72.14 16  A 1 
ATOM 132  C CG  . ASP A 1 16  ? -12.075 -0.863  7.062   1.00 66.76 16  A 1 
ATOM 133  O OD1 . ASP A 1 16  ? -13.014 -0.050  6.917   1.00 63.24 16  A 1 
ATOM 134  O OD2 . ASP A 1 16  ? -10.855 -0.563  6.930   1.00 61.03 16  A 1 
ATOM 135  N N   . PRO A 1 17  ? -15.610 -3.090  5.718   1.00 74.91 17  A 1 
ATOM 136  C CA  . PRO A 1 17  ? -16.108 -3.427  4.395   1.00 73.76 17  A 1 
ATOM 137  C C   . PRO A 1 17  ? -15.705 -2.338  3.393   1.00 75.46 17  A 1 
ATOM 138  O O   . PRO A 1 17  ? -15.891 -1.145  3.674   1.00 73.98 17  A 1 
ATOM 139  C CB  . PRO A 1 17  ? -17.624 -3.580  4.534   1.00 70.97 17  A 1 
ATOM 140  C CG  . PRO A 1 17  ? -17.960 -2.718  5.750   1.00 67.21 17  A 1 
ATOM 141  C CD  . PRO A 1 17  ? -16.727 -2.859  6.630   1.00 68.70 17  A 1 
ATOM 142  N N   . PRO A 1 18  ? -15.169 -2.699  2.218   1.00 78.69 18  A 1 
ATOM 143  C CA  . PRO A 1 18  ? -14.856 -1.732  1.188   1.00 78.17 18  A 1 
ATOM 144  C C   . PRO A 1 18  ? -16.144 -1.081  0.670   1.00 79.30 18  A 1 
ATOM 145  O O   . PRO A 1 18  ? -17.183 -1.731  0.541   1.00 77.98 18  A 1 
ATOM 146  C CB  . PRO A 1 18  ? -14.110 -2.509  0.108   1.00 76.49 18  A 1 
ATOM 147  C CG  . PRO A 1 18  ? -14.661 -3.924  0.251   1.00 73.42 18  A 1 
ATOM 148  C CD  . PRO A 1 18  ? -14.931 -4.051  1.748   1.00 74.85 18  A 1 
ATOM 149  N N   . ALA A 1 19  ? -16.071 0.211   0.352   1.00 79.14 19  A 1 
ATOM 150  C CA  . ALA A 1 19  ? -17.199 0.925   -0.214  1.00 76.31 19  A 1 
ATOM 151  C C   . ALA A 1 19  ? -17.665 0.261   -1.522  1.00 76.10 19  A 1 
ATOM 152  O O   . ALA A 1 19  ? -16.853 -0.154  -2.344  1.00 71.35 19  A 1 
ATOM 153  C CB  . ALA A 1 19  ? -16.812 2.389   -0.415  1.00 72.47 19  A 1 
ATOM 154  N N   . HIS A 1 20  ? -18.972 0.170   -1.691  1.00 82.16 20  A 1 
ATOM 155  C CA  . HIS A 1 20  ? -19.639 -0.407  -2.864  1.00 83.67 20  A 1 
ATOM 156  C C   . HIS A 1 20  ? -19.344 -1.888  -3.150  1.00 86.70 20  A 1 
ATOM 157  O O   . HIS A 1 20  ? -19.753 -2.395  -4.185  1.00 85.47 20  A 1 
ATOM 158  C CB  . HIS A 1 20  ? -19.411 0.469   -4.097  1.00 80.59 20  A 1 
ATOM 159  C CG  . HIS A 1 20  ? -19.715 1.921   -3.839  1.00 76.80 20  A 1 
ATOM 160  N ND1 . HIS A 1 20  ? -20.963 2.465   -3.643  1.00 66.80 20  A 1 
ATOM 161  C CD2 . HIS A 1 20  ? -18.801 2.926   -3.661  1.00 65.95 20  A 1 
ATOM 162  C CE1 . HIS A 1 20  ? -20.811 3.770   -3.365  1.00 64.09 20  A 1 
ATOM 163  N NE2 . HIS A 1 20  ? -19.515 4.084   -3.360  1.00 64.14 20  A 1 
ATOM 164  N N   . CYS A 1 21  ? -18.664 -2.586  -2.250  1.00 87.13 21  A 1 
ATOM 165  C CA  . CYS A 1 21  ? -18.343 -3.998  -2.432  1.00 87.42 21  A 1 
ATOM 166  C C   . CYS A 1 21  ? -18.739 -4.807  -1.199  1.00 87.39 21  A 1 
ATOM 167  O O   . CYS A 1 21  ? -18.577 -4.355  -0.066  1.00 85.93 21  A 1 
ATOM 168  C CB  . CYS A 1 21  ? -16.857 -4.166  -2.738  1.00 86.21 21  A 1 
ATOM 169  S SG  . CYS A 1 21  ? -16.343 -3.249  -4.221  1.00 82.18 21  A 1 
ATOM 170  N N   . SER A 1 22  ? -19.178 -6.040  -1.419  1.00 89.35 22  A 1 
ATOM 171  C CA  . SER A 1 22  ? -19.313 -7.037  -0.366  1.00 88.99 22  A 1 
ATOM 172  C C   . SER A 1 22  ? -18.772 -8.374  -0.857  1.00 90.42 22  A 1 
ATOM 173  O O   . SER A 1 22  ? -18.712 -8.621  -2.063  1.00 89.93 22  A 1 
ATOM 174  C CB  . SER A 1 22  ? -20.769 -7.145  0.097   1.00 85.20 22  A 1 
ATOM 175  O OG  . SER A 1 22  ? -21.600 -7.642  -0.930  1.00 74.68 22  A 1 
ATOM 176  N N   . ALA A 1 23  ? -18.331 -9.225  0.055   1.00 90.71 23  A 1 
ATOM 177  C CA  . ALA A 1 23  ? -17.941 -10.585 -0.269  1.00 91.56 23  A 1 
ATOM 178  C C   . ALA A 1 23  ? -18.069 -11.484 0.959   1.00 91.30 23  A 1 
ATOM 179  O O   . ALA A 1 23  ? -17.887 -11.034 2.087   1.00 89.85 23  A 1 
ATOM 180  C CB  . ALA A 1 23  ? -16.512 -10.601 -0.826  1.00 91.43 23  A 1 
ATOM 181  N N   . GLY A 1 24  ? -18.346 -12.762 0.723   1.00 90.66 24  A 1 
ATOM 182  C CA  . GLY A 1 24  ? -18.427 -13.758 1.776   1.00 90.86 24  A 1 
ATOM 183  C C   . GLY A 1 24  ? -18.567 -15.170 1.225   1.00 92.91 24  A 1 
ATOM 184  O O   . GLY A 1 24  ? -18.864 -15.339 0.043   1.00 92.51 24  A 1 
ATOM 185  N N   . PRO A 1 25  ? -18.355 -16.183 2.073   1.00 92.36 25  A 1 
ATOM 186  C CA  . PRO A 1 25  ? -18.478 -17.579 1.687   1.00 92.54 25  A 1 
ATOM 187  C C   . PRO A 1 25  ? -19.887 -17.922 1.194   1.00 92.03 25  A 1 
ATOM 188  O O   . PRO A 1 25  ? -20.881 -17.389 1.694   1.00 90.15 25  A 1 
ATOM 189  C CB  . PRO A 1 25  ? -18.121 -18.406 2.930   1.00 91.58 25  A 1 
ATOM 190  C CG  . PRO A 1 25  ? -17.339 -17.436 3.796   1.00 88.66 25  A 1 
ATOM 191  C CD  . PRO A 1 25  ? -17.949 -16.085 3.458   1.00 91.16 25  A 1 
ATOM 192  N N   . VAL A 1 26  ? -19.956 -18.851 0.242   1.00 91.72 26  A 1 
ATOM 193  C CA  . VAL A 1 26  ? -21.199 -19.504 -0.152  1.00 90.41 26  A 1 
ATOM 194  C C   . VAL A 1 26  ? -21.385 -20.730 0.740   1.00 88.51 26  A 1 
ATOM 195  O O   . VAL A 1 26  ? -20.665 -21.722 0.596   1.00 81.32 26  A 1 
ATOM 196  C CB  . VAL A 1 26  ? -21.206 -19.867 -1.640  1.00 88.05 26  A 1 
ATOM 197  C CG1 . VAL A 1 26  ? -22.531 -20.499 -2.054  1.00 77.97 26  A 1 
ATOM 198  C CG2 . VAL A 1 26  ? -20.993 -18.621 -2.515  1.00 80.14 26  A 1 
ATOM 199  N N   . GLY A 1 27  ? -22.329 -20.650 1.664   1.00 88.80 27  A 1 
ATOM 200  C CA  . GLY A 1 27  ? -22.513 -21.698 2.662   1.00 87.55 27  A 1 
ATOM 201  C C   . GLY A 1 27  ? -21.269 -21.871 3.543   1.00 88.16 27  A 1 
ATOM 202  O O   . GLY A 1 27  ? -20.674 -20.888 3.985   1.00 84.18 27  A 1 
ATOM 203  N N   . ASP A 1 28  ? -20.859 -23.120 3.750   1.00 90.27 28  A 1 
ATOM 204  C CA  . ASP A 1 28  ? -19.725 -23.473 4.606   1.00 89.97 28  A 1 
ATOM 205  C C   . ASP A 1 28  ? -18.397 -23.607 3.838   1.00 90.56 28  A 1 
ATOM 206  O O   . ASP A 1 28  ? -17.338 -23.838 4.438   1.00 86.49 28  A 1 
ATOM 207  C CB  . ASP A 1 28  ? -20.055 -24.761 5.376   1.00 86.98 28  A 1 
ATOM 208  C CG  . ASP A 1 28  ? -21.269 -24.613 6.300   1.00 78.85 28  A 1 
ATOM 209  O OD1 . ASP A 1 28  ? -21.417 -23.526 6.898   1.00 71.24 28  A 1 
ATOM 210  O OD2 . ASP A 1 28  ? -22.032 -25.587 6.396   1.00 71.24 28  A 1 
ATOM 211  N N   . ASP A 1 29  ? -18.400 -23.457 2.506   1.00 91.64 29  A 1 
ATOM 212  C CA  . ASP A 1 29  ? -17.186 -23.538 1.699   1.00 92.28 29  A 1 
ATOM 213  C C   . ASP A 1 29  ? -16.415 -22.212 1.714   1.00 93.07 29  A 1 
ATOM 214  O O   . ASP A 1 29  ? -16.642 -21.288 0.929   1.00 91.63 29  A 1 
ATOM 215  C CB  . ASP A 1 29  ? -17.471 -24.028 0.271   1.00 90.29 29  A 1 
ATOM 216  C CG  . ASP A 1 29  ? -16.173 -24.236 -0.520  1.00 89.59 29  A 1 
ATOM 217  O OD1 . ASP A 1 29  ? -15.068 -24.114 0.073   1.00 86.23 29  A 1 
ATOM 218  O OD2 . ASP A 1 29  ? -16.254 -24.511 -1.737  1.00 84.37 29  A 1 
ATOM 219  N N   . LEU A 1 30  ? -15.417 -22.143 2.593   1.00 94.61 30  A 1 
ATOM 220  C CA  . LEU A 1 30  ? -14.532 -20.982 2.695   1.00 94.97 30  A 1 
ATOM 221  C C   . LEU A 1 30  ? -13.665 -20.748 1.447   1.00 95.80 30  A 1 
ATOM 222  O O   . LEU A 1 30  ? -13.092 -19.662 1.323   1.00 94.72 30  A 1 
ATOM 223  C CB  . LEU A 1 30  ? -13.647 -21.131 3.939   1.00 93.16 30  A 1 
ATOM 224  C CG  . LEU A 1 30  ? -14.416 -21.006 5.273   1.00 87.88 30  A 1 
ATOM 225  C CD1 . LEU A 1 30  ? -13.477 -21.327 6.437   1.00 81.89 30  A 1 
ATOM 226  C CD2 . LEU A 1 30  ? -14.946 -19.588 5.498   1.00 80.96 30  A 1 
ATOM 227  N N   . PHE A 1 31  ? -13.543 -21.716 0.526   1.00 96.18 31  A 1 
ATOM 228  C CA  . PHE A 1 31  ? -12.793 -21.559 -0.722  1.00 96.65 31  A 1 
ATOM 229  C C   . PHE A 1 31  ? -13.656 -21.028 -1.872  1.00 96.99 31  A 1 
ATOM 230  O O   . PHE A 1 31  ? -13.099 -20.630 -2.903  1.00 96.01 31  A 1 
ATOM 231  C CB  . PHE A 1 31  ? -12.103 -22.872 -1.097  1.00 95.93 31  A 1 
ATOM 232  C CG  . PHE A 1 31  ? -10.910 -23.203 -0.226  1.00 95.69 31  A 1 
ATOM 233  C CD1 . PHE A 1 31  ? -9.608  -22.865 -0.650  1.00 92.77 31  A 1 
ATOM 234  C CD2 . PHE A 1 31  ? -11.081 -23.830 1.019   1.00 92.53 31  A 1 
ATOM 235  C CE1 . PHE A 1 31  ? -8.503  -23.151 0.147   1.00 91.86 31  A 1 
ATOM 236  C CE2 . PHE A 1 31  ? -9.968  -24.118 1.830   1.00 91.49 31  A 1 
ATOM 237  C CZ  . PHE A 1 31  ? -8.680  -23.780 1.394   1.00 93.39 31  A 1 
ATOM 238  N N   . HIS A 1 32  ? -14.968 -20.972 -1.709  1.00 96.16 32  A 1 
ATOM 239  C CA  . HIS A 1 32  ? -15.895 -20.426 -2.685  1.00 96.21 32  A 1 
ATOM 240  C C   . HIS A 1 32  ? -16.675 -19.261 -2.082  1.00 96.03 32  A 1 
ATOM 241  O O   . HIS A 1 32  ? -17.480 -19.443 -1.175  1.00 94.99 32  A 1 
ATOM 242  C CB  . HIS A 1 32  ? -16.811 -21.541 -3.195  1.00 95.31 32  A 1 
ATOM 243  C CG  . HIS A 1 32  ? -17.819 -21.105 -4.215  1.00 89.90 32  A 1 
ATOM 244  N ND1 . HIS A 1 32  ? -19.014 -21.759 -4.474  1.00 76.99 32  A 1 
ATOM 245  C CD2 . HIS A 1 32  ? -17.763 -20.044 -5.084  1.00 77.97 32  A 1 
ATOM 246  C CE1 . HIS A 1 32  ? -19.645 -21.105 -5.458  1.00 78.25 32  A 1 
ATOM 247  N NE2 . HIS A 1 32  ? -18.918 -20.051 -5.848  1.00 79.31 32  A 1 
ATOM 248  N N   . TRP A 1 33  ? -16.444 -18.074 -2.582  1.00 96.47 33  A 1 
ATOM 249  C CA  . TRP A 1 33  ? -17.138 -16.879 -2.138  1.00 96.62 33  A 1 
ATOM 250  C C   . TRP A 1 33  ? -18.039 -16.322 -3.232  1.00 96.75 33  A 1 
ATOM 251  O O   . TRP A 1 33  ? -17.723 -16.372 -4.425  1.00 96.23 33  A 1 
ATOM 252  C CB  . TRP A 1 33  ? -16.146 -15.812 -1.660  1.00 96.24 33  A 1 
ATOM 253  C CG  . TRP A 1 33  ? -15.383 -16.086 -0.390  1.00 95.84 33  A 1 
ATOM 254  C CD1 . TRP A 1 33  ? -15.171 -17.288 0.188   1.00 94.49 33  A 1 
ATOM 255  C CD2 . TRP A 1 33  ? -14.705 -15.114 0.467   1.00 95.49 33  A 1 
ATOM 256  N NE1 . TRP A 1 33  ? -14.408 -17.137 1.339   1.00 94.36 33  A 1 
ATOM 257  C CE2 . TRP A 1 33  ? -14.091 -15.818 1.537   1.00 94.89 33  A 1 
ATOM 258  C CE3 . TRP A 1 33  ? -14.547 -13.716 0.420   1.00 95.06 33  A 1 
ATOM 259  C CZ2 . TRP A 1 33  ? -13.351 -15.154 2.533   1.00 94.22 33  A 1 
ATOM 260  C CZ3 . TRP A 1 33  ? -13.809 -13.060 1.415   1.00 94.12 33  A 1 
ATOM 261  C CH2 . TRP A 1 33  ? -13.218 -13.770 2.455   1.00 93.74 33  A 1 
ATOM 262  N N   . GLN A 1 34  ? -19.138 -15.700 -2.811  1.00 95.19 34  A 1 
ATOM 263  C CA  . GLN A 1 34  ? -19.886 -14.754 -3.599  1.00 94.38 34  A 1 
ATOM 264  C C   . GLN A 1 34  ? -19.419 -13.344 -3.252  1.00 93.56 34  A 1 
ATOM 265  O O   . GLN A 1 34  ? -19.158 -13.031 -2.084  1.00 92.36 34  A 1 
ATOM 266  C CB  . GLN A 1 34  ? -21.376 -14.965 -3.354  1.00 92.71 34  A 1 
ATOM 267  C CG  . GLN A 1 34  ? -22.246 -14.170 -4.337  1.00 83.27 34  A 1 
ATOM 268  C CD  . GLN A 1 34  ? -23.731 -14.508 -4.196  1.00 78.17 34  A 1 
ATOM 269  O OE1 . GLN A 1 34  ? -24.178 -15.161 -3.267  1.00 69.90 34  A 1 
ATOM 270  N NE2 . GLN A 1 34  ? -24.563 -14.085 -5.117  1.00 65.75 34  A 1 
ATOM 271  N N   . ALA A 1 35  ? -19.320 -12.488 -4.258  1.00 94.01 35  A 1 
ATOM 272  C CA  . ALA A 1 35  ? -19.058 -11.073 -4.082  1.00 93.87 35  A 1 
ATOM 273  C C   . ALA A 1 35  ? -20.118 -10.246 -4.805  1.00 94.18 35  A 1 
ATOM 274  O O   . ALA A 1 35  ? -20.728 -10.694 -5.774  1.00 93.87 35  A 1 
ATOM 275  C CB  . ALA A 1 35  ? -17.636 -10.751 -4.535  1.00 93.48 35  A 1 
ATOM 276  N N   . THR A 1 36  ? -20.312 -9.028  -4.327  1.00 93.02 36  A 1 
ATOM 277  C CA  . THR A 1 36  ? -21.222 -8.057  -4.912  1.00 92.29 36  A 1 
ATOM 278  C C   . THR A 1 36  ? -20.476 -6.744  -5.110  1.00 91.93 36  A 1 
ATOM 279  O O   . THR A 1 36  ? -19.769 -6.295  -4.207  1.00 91.00 36  A 1 
ATOM 280  C CB  . THR A 1 36  ? -22.458 -7.850  -4.026  1.00 89.69 36  A 1 
ATOM 281  O OG1 . THR A 1 36  ? -23.018 -9.091  -3.658  1.00 76.33 36  A 1 
ATOM 282  C CG2 . THR A 1 36  ? -23.541 -7.057  -4.732  1.00 75.77 36  A 1 
ATOM 283  N N   . ILE A 1 37  ? -20.649 -6.153  -6.287  1.00 93.47 37  A 1 
ATOM 284  C CA  . ILE A 1 37  ? -20.165 -4.819  -6.614  1.00 93.68 37  A 1 
ATOM 285  C C   . ILE A 1 37  ? -21.380 -3.968  -6.973  1.00 93.63 37  A 1 
ATOM 286  O O   . ILE A 1 37  ? -22.138 -4.307  -7.879  1.00 92.88 37  A 1 
ATOM 287  C CB  . ILE A 1 37  ? -19.119 -4.871  -7.749  1.00 93.48 37  A 1 
ATOM 288  C CG1 . ILE A 1 37  ? -17.842 -5.581  -7.259  1.00 91.57 37  A 1 
ATOM 289  C CG2 . ILE A 1 37  ? -18.796 -3.461  -8.267  1.00 91.51 37  A 1 
ATOM 290  C CD1 . ILE A 1 37  ? -16.759 -5.767  -8.326  1.00 91.06 37  A 1 
ATOM 291  N N   . MET A 1 38  ? -21.553 -2.852  -6.265  1.00 92.43 38  A 1 
ATOM 292  C CA  . MET A 1 38  ? -22.505 -1.815  -6.648  1.00 91.72 38  A 1 
ATOM 293  C C   . MET A 1 38  ? -21.928 -1.033  -7.825  1.00 91.87 38  A 1 
ATOM 294  O O   . MET A 1 38  ? -20.759 -0.654  -7.794  1.00 90.74 38  A 1 
ATOM 295  C CB  . MET A 1 38  ? -22.765 -0.877  -5.466  1.00 89.62 38  A 1 
ATOM 296  C CG  . MET A 1 38  ? -23.341 -1.581  -4.234  1.00 81.36 38  A 1 
ATOM 297  S SD  . MET A 1 38  ? -24.957 -2.365  -4.454  1.00 70.76 38  A 1 
ATOM 298  C CE  . MET A 1 38  ? -26.016 -0.921  -4.685  1.00 60.20 38  A 1 
ATOM 299  N N   . GLY A 1 39  ? -22.740 -0.802  -8.863  1.00 92.46 39  A 1 
ATOM 300  C CA  . GLY A 1 39  ? -22.329 0.013   -10.002 1.00 92.15 39  A 1 
ATOM 301  C C   . GLY A 1 39  ? -21.838 1.384   -9.534  1.00 91.44 39  A 1 
ATOM 302  O O   . GLY A 1 39  ? -22.566 2.065   -8.810  1.00 89.76 39  A 1 
ATOM 303  N N   . PRO A 1 40  ? -20.613 1.789   -9.906  1.00 90.27 40  A 1 
ATOM 304  C CA  . PRO A 1 40  ? -20.041 3.021   -9.378  1.00 88.87 40  A 1 
ATOM 305  C C   . PRO A 1 40  ? -20.914 4.242   -9.711  1.00 88.84 40  A 1 
ATOM 306  O O   . PRO A 1 40  ? -21.443 4.324   -10.827 1.00 87.76 40  A 1 
ATOM 307  C CB  . PRO A 1 40  ? -18.650 3.141   -10.002 1.00 86.91 40  A 1 
ATOM 308  C CG  . PRO A 1 40  ? -18.288 1.705   -10.349 1.00 84.19 40  A 1 
ATOM 309  C CD  . PRO A 1 40  ? -19.636 1.073   -10.700 1.00 87.39 40  A 1 
ATOM 310  N N   . PRO A 1 41  ? -21.068 5.201   -8.777  1.00 85.54 41  A 1 
ATOM 311  C CA  . PRO A 1 41  ? -21.783 6.436   -9.058  1.00 81.95 41  A 1 
ATOM 312  C C   . PRO A 1 41  ? -21.108 7.187   -10.216 1.00 80.03 41  A 1 
ATOM 313  O O   . PRO A 1 41  ? -19.901 7.068   -10.429 1.00 74.66 41  A 1 
ATOM 314  C CB  . PRO A 1 41  ? -21.771 7.226   -7.747  1.00 79.74 41  A 1 
ATOM 315  C CG  . PRO A 1 41  ? -20.518 6.719   -7.028  1.00 77.50 41  A 1 
ATOM 316  C CD  . PRO A 1 41  ? -20.456 5.258   -7.456  1.00 80.65 41  A 1 
ATOM 317  N N   . ASP A 1 42  ? -21.893 7.935   -10.968 1.00 81.42 42  A 1 
ATOM 318  C CA  . ASP A 1 42  ? -21.456 8.664   -12.171 1.00 80.48 42  A 1 
ATOM 319  C C   . ASP A 1 42  ? -20.894 7.777   -13.301 1.00 82.80 42  A 1 
ATOM 320  O O   . ASP A 1 42  ? -20.288 8.275   -14.250 1.00 80.31 42  A 1 
ATOM 321  C CB  . ASP A 1 42  ? -20.543 9.852   -11.802 1.00 77.53 42  A 1 
ATOM 322  C CG  . ASP A 1 42  ? -21.127 10.760  -10.723 1.00 69.66 42  A 1 
ATOM 323  O OD1 . ASP A 1 42  ? -22.358 10.964  -10.722 1.00 63.69 42  A 1 
ATOM 324  O OD2 . ASP A 1 42  ? -20.338 11.269  -9.890  1.00 61.60 42  A 1 
ATOM 325  N N   . SER A 1 43  ? -21.131 6.471   -13.254 1.00 87.19 43  A 1 
ATOM 326  C CA  . SER A 1 43  ? -20.814 5.543   -14.337 1.00 88.89 43  A 1 
ATOM 327  C C   . SER A 1 43  ? -22.076 5.074   -15.068 1.00 90.56 43  A 1 
ATOM 328  O O   . SER A 1 43  ? -23.197 5.189   -14.576 1.00 90.39 43  A 1 
ATOM 329  C CB  . SER A 1 43  ? -20.001 4.365   -13.805 1.00 88.13 43  A 1 
ATOM 330  O OG  . SER A 1 43  ? -20.838 3.423   -13.156 1.00 87.61 43  A 1 
ATOM 331  N N   . ALA A 1 44  ? -21.894 4.463   -16.234 1.00 92.63 44  A 1 
ATOM 332  C CA  . ALA A 1 44  ? -22.991 3.814   -16.961 1.00 93.92 44  A 1 
ATOM 333  C C   . ALA A 1 44  ? -23.623 2.630   -16.199 1.00 95.39 44  A 1 
ATOM 334  O O   . ALA A 1 44  ? -24.713 2.190   -16.561 1.00 94.28 44  A 1 
ATOM 335  C CB  . ALA A 1 44  ? -22.459 3.380   -18.326 1.00 93.09 44  A 1 
ATOM 336  N N   . TYR A 1 45  ? -22.958 2.150   -15.163 1.00 95.09 45  A 1 
ATOM 337  C CA  . TYR A 1 45  ? -23.389 1.030   -14.323 1.00 95.93 45  A 1 
ATOM 338  C C   . TYR A 1 45  ? -24.080 1.477   -13.029 1.00 95.89 45  A 1 
ATOM 339  O O   . TYR A 1 45  ? -24.450 0.634   -12.220 1.00 94.25 45  A 1 
ATOM 340  C CB  . TYR A 1 45  ? -22.177 0.142   -14.025 1.00 96.01 45  A 1 
ATOM 341  C CG  . TYR A 1 45  ? -21.364 -0.205  -15.251 1.00 96.38 45  A 1 
ATOM 342  C CD1 . TYR A 1 45  ? -21.851 -1.138  -16.187 1.00 94.35 45  A 1 
ATOM 343  C CD2 . TYR A 1 45  ? -20.135 0.445   -15.503 1.00 94.42 45  A 1 
ATOM 344  C CE1 . TYR A 1 45  ? -21.138 -1.422  -17.356 1.00 93.89 45  A 1 
ATOM 345  C CE2 . TYR A 1 45  ? -19.411 0.174   -16.675 1.00 93.90 45  A 1 
ATOM 346  C CZ  . TYR A 1 45  ? -19.920 -0.754  -17.603 1.00 95.41 45  A 1 
ATOM 347  O OH  . TYR A 1 45  ? -19.229 -1.006  -18.757 1.00 94.32 45  A 1 
ATOM 348  N N   . GLN A 1 46  ? -24.249 2.778   -12.818 1.00 92.99 46  A 1 
ATOM 349  C CA  . GLN A 1 46  ? -24.853 3.337   -11.617 1.00 92.23 46  A 1 
ATOM 350  C C   . GLN A 1 46  ? -26.230 2.718   -11.351 1.00 92.30 46  A 1 
ATOM 351  O O   . GLN A 1 46  ? -27.054 2.599   -12.252 1.00 91.22 46  A 1 
ATOM 352  C CB  . GLN A 1 46  ? -24.949 4.859   -11.762 1.00 89.87 46  A 1 
ATOM 353  C CG  . GLN A 1 46  ? -25.536 5.538   -10.510 1.00 84.39 46  A 1 
ATOM 354  C CD  . GLN A 1 46  ? -25.577 7.066   -10.620 1.00 80.84 46  A 1 
ATOM 355  O OE1 . GLN A 1 46  ? -25.208 7.663   -11.610 1.00 74.12 46  A 1 
ATOM 356  N NE2 . GLN A 1 46  ? -26.020 7.746   -9.593  1.00 70.49 46  A 1 
ATOM 357  N N   . GLY A 1 47  ? -26.465 2.357   -10.093 1.00 90.15 47  A 1 
ATOM 358  C CA  . GLY A 1 47  ? -27.695 1.709   -9.640  1.00 89.88 47  A 1 
ATOM 359  C C   . GLY A 1 47  ? -27.721 0.192   -9.831  1.00 91.16 47  A 1 
ATOM 360  O O   . GLY A 1 47  ? -28.525 -0.480  -9.196  1.00 88.60 47  A 1 
ATOM 361  N N   . GLY A 1 48  ? -26.820 -0.357  -10.648 1.00 92.31 48  A 1 
ATOM 362  C CA  . GLY A 1 48  ? -26.717 -1.793  -10.839 1.00 92.54 48  A 1 
ATOM 363  C C   . GLY A 1 48  ? -26.054 -2.508  -9.659  1.00 93.10 48  A 1 
ATOM 364  O O   . GLY A 1 48  ? -25.139 -1.990  -9.028  1.00 91.91 48  A 1 
ATOM 365  N N   . VAL A 1 49  ? -26.487 -3.744  -9.428  1.00 93.76 49  A 1 
ATOM 366  C CA  . VAL A 1 49  ? -25.893 -4.675  -8.465  1.00 93.65 49  A 1 
ATOM 367  C C   . VAL A 1 49  ? -25.312 -5.854  -9.235  1.00 94.06 49  A 1 
ATOM 368  O O   . VAL A 1 49  ? -26.038 -6.654  -9.817  1.00 93.27 49  A 1 
ATOM 369  C CB  . VAL A 1 49  ? -26.916 -5.137  -7.421  1.00 91.34 49  A 1 
ATOM 370  C CG1 . VAL A 1 49  ? -26.251 -6.038  -6.378  1.00 84.47 49  A 1 
ATOM 371  C CG2 . VAL A 1 49  ? -27.560 -3.957  -6.683  1.00 85.83 49  A 1 
ATOM 372  N N   . PHE A 1 50  ? -23.995 -5.959  -9.252  1.00 95.24 50  A 1 
ATOM 373  C CA  . PHE A 1 50  ? -23.283 -6.983  -9.999  1.00 95.61 50  A 1 
ATOM 374  C C   . PHE A 1 50  ? -22.774 -8.065  -9.053  1.00 95.66 50  A 1 
ATOM 375  O O   . PHE A 1 50  ? -21.996 -7.785  -8.141  1.00 94.83 50  A 1 
ATOM 376  C CB  . PHE A 1 50  ? -22.139 -6.363  -10.803 1.00 95.73 50  A 1 
ATOM 377  C CG  . PHE A 1 50  ? -22.605 -5.344  -11.811 1.00 96.28 50  A 1 
ATOM 378  C CD1 . PHE A 1 50  ? -22.988 -5.742  -13.104 1.00 94.42 50  A 1 
ATOM 379  C CD2 . PHE A 1 50  ? -22.717 -3.992  -11.452 1.00 94.59 50  A 1 
ATOM 380  C CE1 . PHE A 1 50  ? -23.482 -4.809  -14.022 1.00 94.15 50  A 1 
ATOM 381  C CE2 . PHE A 1 50  ? -23.216 -3.045  -12.364 1.00 94.12 50  A 1 
ATOM 382  C CZ  . PHE A 1 50  ? -23.603 -3.461  -13.640 1.00 95.53 50  A 1 
ATOM 383  N N   . PHE A 1 51  ? -23.161 -9.304  -9.303  1.00 94.78 51  A 1 
ATOM 384  C CA  . PHE A 1 51  ? -22.683 -10.459 -8.566  1.00 95.28 51  A 1 
ATOM 385  C C   . PHE A 1 51  ? -21.456 -11.067 -9.237  1.00 95.58 51  A 1 
ATOM 386  O O   . PHE A 1 51  ? -21.346 -11.111 -10.467 1.00 94.86 51  A 1 
ATOM 387  C CB  . PHE A 1 51  ? -23.816 -11.470 -8.383  1.00 94.17 51  A 1 
ATOM 388  C CG  . PHE A 1 51  ? -24.959 -10.944 -7.547  1.00 93.14 51  A 1 
ATOM 389  C CD1 . PHE A 1 51  ? -24.897 -11.005 -6.145  1.00 86.66 51  A 1 
ATOM 390  C CD2 . PHE A 1 51  ? -26.070 -10.346 -8.163  1.00 85.39 51  A 1 
ATOM 391  C CE1 . PHE A 1 51  ? -25.934 -10.494 -5.364  1.00 84.94 51  A 1 
ATOM 392  C CE2 . PHE A 1 51  ? -27.121 -9.828  -7.387  1.00 82.94 51  A 1 
ATOM 393  C CZ  . PHE A 1 51  ? -27.049 -9.897  -5.985  1.00 88.30 51  A 1 
ATOM 394  N N   . LEU A 1 52  ? -20.525 -11.540 -8.413  1.00 96.42 52  A 1 
ATOM 395  C CA  . LEU A 1 52  ? -19.317 -12.226 -8.821  1.00 96.54 52  A 1 
ATOM 396  C C   . LEU A 1 52  ? -19.136 -13.515 -8.022  1.00 96.42 52  A 1 
ATOM 397  O O   . LEU A 1 52  ? -19.560 -13.618 -6.876  1.00 95.66 52  A 1 
ATOM 398  C CB  . LEU A 1 52  ? -18.073 -11.333 -8.663  1.00 96.64 52  A 1 
ATOM 399  C CG  . LEU A 1 52  ? -18.110 -9.991  -9.434  1.00 96.03 52  A 1 
ATOM 400  C CD1 . LEU A 1 52  ? -18.636 -8.843  -8.572  1.00 92.36 52  A 1 
ATOM 401  C CD2 . LEU A 1 52  ? -16.697 -9.612  -9.883  1.00 92.10 52  A 1 
ATOM 402  N N   . THR A 1 53  ? -18.436 -14.466 -8.613  1.00 97.26 53  A 1 
ATOM 403  C CA  . THR A 1 53  ? -17.927 -15.648 -7.922  1.00 97.07 53  A 1 
ATOM 404  C C   . THR A 1 53  ? -16.426 -15.524 -7.704  1.00 97.10 53  A 1 
ATOM 405  O O   . THR A 1 53  ? -15.698 -15.037 -8.575  1.00 96.74 53  A 1 
ATOM 406  C CB  . THR A 1 53  ? -18.252 -16.946 -8.674  1.00 96.19 53  A 1 
ATOM 407  O OG1 . THR A 1 53  ? -17.813 -16.877 -10.011 1.00 85.70 53  A 1 
ATOM 408  C CG2 . THR A 1 53  ? -19.750 -17.221 -8.688  1.00 86.98 53  A 1 
ATOM 409  N N   . VAL A 1 54  ? -15.960 -15.972 -6.541  1.00 97.30 54  A 1 
ATOM 410  C CA  . VAL A 1 54  ? -14.554 -15.993 -6.154  1.00 97.26 54  A 1 
ATOM 411  C C   . VAL A 1 54  ? -14.199 -17.417 -5.739  1.00 97.57 54  A 1 
ATOM 412  O O   . VAL A 1 54  ? -14.735 -17.921 -4.754  1.00 97.08 54  A 1 
ATOM 413  C CB  . VAL A 1 54  ? -14.272 -15.011 -5.006  1.00 96.63 54  A 1 
ATOM 414  C CG1 . VAL A 1 54  ? -12.781 -14.988 -4.657  1.00 94.69 54  A 1 
ATOM 415  C CG2 . VAL A 1 54  ? -14.710 -13.578 -5.340  1.00 94.49 54  A 1 
ATOM 416  N N   . HIS A 1 55  ? -13.275 -18.049 -6.458  1.00 97.58 55  A 1 
ATOM 417  C CA  . HIS A 1 55  ? -12.739 -19.360 -6.129  1.00 97.54 55  A 1 
ATOM 418  C C   . HIS A 1 55  ? -11.273 -19.239 -5.738  1.00 97.49 55  A 1 
ATOM 419  O O   . HIS A 1 55  ? -10.439 -18.812 -6.544  1.00 96.91 55  A 1 
ATOM 420  C CB  . HIS A 1 55  ? -12.937 -20.326 -7.296  1.00 96.96 55  A 1 
ATOM 421  C CG  . HIS A 1 55  ? -14.379 -20.626 -7.593  1.00 91.53 55  A 1 
ATOM 422  N ND1 . HIS A 1 55  ? -15.219 -19.908 -8.417  1.00 77.13 55  A 1 
ATOM 423  C CD2 . HIS A 1 55  ? -15.108 -21.673 -7.099  1.00 77.36 55  A 1 
ATOM 424  C CE1 . HIS A 1 55  ? -16.414 -20.502 -8.425  1.00 80.64 55  A 1 
ATOM 425  N NE2 . HIS A 1 55  ? -16.391 -21.591 -7.639  1.00 81.97 55  A 1 
ATOM 426  N N   . PHE A 1 56  ? -10.941 -19.616 -4.511  1.00 97.70 56  A 1 
ATOM 427  C CA  . PHE A 1 56  ? -9.579  -19.606 -4.018  1.00 97.61 56  A 1 
ATOM 428  C C   . PHE A 1 56  ? -8.857  -20.904 -4.388  1.00 97.59 56  A 1 
ATOM 429  O O   . PHE A 1 56  ? -9.385  -21.997 -4.165  1.00 96.63 56  A 1 
ATOM 430  C CB  . PHE A 1 56  ? -9.574  -19.400 -2.503  1.00 97.34 56  A 1 
ATOM 431  C CG  . PHE A 1 56  ? -10.153 -18.074 -2.074  1.00 97.62 56  A 1 
ATOM 432  C CD1 . PHE A 1 56  ? -9.344  -16.922 -2.048  1.00 95.92 56  A 1 
ATOM 433  C CD2 . PHE A 1 56  ? -11.498 -17.982 -1.691  1.00 95.87 56  A 1 
ATOM 434  C CE1 . PHE A 1 56  ? -9.876  -15.702 -1.618  1.00 95.57 56  A 1 
ATOM 435  C CE2 . PHE A 1 56  ? -12.037 -16.759 -1.266  1.00 95.31 56  A 1 
ATOM 436  C CZ  . PHE A 1 56  ? -11.224 -15.623 -1.225  1.00 96.58 56  A 1 
ATOM 437  N N   . PRO A 1 57  ? -7.624  -20.837 -4.927  1.00 97.16 57  A 1 
ATOM 438  C CA  . PRO A 1 57  ? -6.799  -22.021 -5.101  1.00 96.89 57  A 1 
ATOM 439  C C   . PRO A 1 57  ? -6.287  -22.535 -3.753  1.00 96.67 57  A 1 
ATOM 440  O O   . PRO A 1 57  ? -6.163  -21.779 -2.783  1.00 95.59 57  A 1 
ATOM 441  C CB  . PRO A 1 57  ? -5.674  -21.570 -6.032  1.00 96.07 57  A 1 
ATOM 442  C CG  . PRO A 1 57  ? -5.479  -20.106 -5.642  1.00 95.29 57  A 1 
ATOM 443  C CD  . PRO A 1 57  ? -6.893  -19.636 -5.307  1.00 96.63 57  A 1 
ATOM 444  N N   . THR A 1 58  ? -5.908  -23.807 -3.690  1.00 96.33 58  A 1 
ATOM 445  C CA  . THR A 1 58  ? -5.376  -24.438 -2.465  1.00 95.65 58  A 1 
ATOM 446  C C   . THR A 1 58  ? -4.062  -23.826 -1.981  1.00 95.10 58  A 1 
ATOM 447  O O   . THR A 1 58  ? -3.739  -23.916 -0.795  1.00 92.72 58  A 1 
ATOM 448  C CB  . THR A 1 58  ? -5.147  -25.936 -2.699  1.00 94.61 58  A 1 
ATOM 449  O OG1 . THR A 1 58  ? -4.366  -26.125 -3.862  1.00 87.17 58  A 1 
ATOM 450  C CG2 . THR A 1 58  ? -6.468  -26.689 -2.918  1.00 85.14 58  A 1 
ATOM 451  N N   . ASP A 1 59  ? -3.311  -23.182 -2.888  1.00 95.17 59  A 1 
ATOM 452  C CA  . ASP A 1 59  ? -2.057  -22.471 -2.621  1.00 94.15 59  A 1 
ATOM 453  C C   . ASP A 1 59  ? -2.234  -20.947 -2.510  1.00 94.89 59  A 1 
ATOM 454  O O   . ASP A 1 59  ? -1.256  -20.199 -2.561  1.00 92.65 59  A 1 
ATOM 455  C CB  . ASP A 1 59  ? -0.972  -22.914 -3.624  1.00 91.02 59  A 1 
ATOM 456  C CG  . ASP A 1 59  ? -1.330  -22.744 -5.101  1.00 84.99 59  A 1 
ATOM 457  O OD1 . ASP A 1 59  ? -2.495  -22.459 -5.463  1.00 77.23 59  A 1 
ATOM 458  O OD2 . ASP A 1 59  ? -0.429  -22.983 -5.938  1.00 78.23 59  A 1 
ATOM 459  N N   . TYR A 1 60  ? -3.457  -20.462 -2.294  1.00 96.07 60  A 1 
ATOM 460  C CA  . TYR A 1 60  ? -3.705  -19.063 -1.954  1.00 96.71 60  A 1 
ATOM 461  C C   . TYR A 1 60  ? -2.937  -18.667 -0.681  1.00 96.75 60  A 1 
ATOM 462  O O   . TYR A 1 60  ? -2.885  -19.451 0.268   1.00 95.44 60  A 1 
ATOM 463  C CB  . TYR A 1 60  ? -5.218  -18.845 -1.776  1.00 96.75 60  A 1 
ATOM 464  C CG  . TYR A 1 60  ? -5.604  -17.392 -1.630  1.00 97.21 60  A 1 
ATOM 465  C CD1 . TYR A 1 60  ? -5.930  -16.846 -0.368  1.00 96.08 60  A 1 
ATOM 466  C CD2 . TYR A 1 60  ? -5.621  -16.564 -2.764  1.00 96.17 60  A 1 
ATOM 467  C CE1 . TYR A 1 60  ? -6.273  -15.491 -0.251  1.00 96.34 60  A 1 
ATOM 468  C CE2 . TYR A 1 60  ? -5.958  -15.215 -2.656  1.00 96.11 60  A 1 
ATOM 469  C CZ  . TYR A 1 60  ? -6.279  -14.680 -1.400  1.00 97.02 60  A 1 
ATOM 470  O OH  . TYR A 1 60  ? -6.601  -13.348 -1.305  1.00 96.39 60  A 1 
ATOM 471  N N   . PRO A 1 61  ? -2.307  -17.482 -0.587  1.00 96.37 61  A 1 
ATOM 472  C CA  . PRO A 1 61  ? -2.338  -16.362 -1.530  1.00 96.16 61  A 1 
ATOM 473  C C   . PRO A 1 61  ? -1.207  -16.350 -2.565  1.00 95.95 61  A 1 
ATOM 474  O O   . PRO A 1 61  ? -0.948  -15.319 -3.178  1.00 94.66 61  A 1 
ATOM 475  C CB  . PRO A 1 61  ? -2.269  -15.137 -0.620  1.00 95.51 61  A 1 
ATOM 476  C CG  . PRO A 1 61  ? -1.293  -15.595 0.459   1.00 94.84 61  A 1 
ATOM 477  C CD  . PRO A 1 61  ? -1.662  -17.065 0.643   1.00 95.73 61  A 1 
ATOM 478  N N   . PHE A 1 62  ? -0.508  -17.457 -2.776  1.00 95.43 62  A 1 
ATOM 479  C CA  . PHE A 1 62  ? 0.632   -17.498 -3.703  1.00 94.95 62  A 1 
ATOM 480  C C   . PHE A 1 62  ? 0.208   -17.628 -5.175  1.00 94.48 62  A 1 
ATOM 481  O O   . PHE A 1 62  ? 1.018   -17.380 -6.068  1.00 92.49 62  A 1 
ATOM 482  C CB  . PHE A 1 62  ? 1.588   -18.615 -3.294  1.00 94.49 62  A 1 
ATOM 483  C CG  . PHE A 1 62  ? 2.088   -18.466 -1.872  1.00 94.50 62  A 1 
ATOM 484  C CD1 . PHE A 1 62  ? 2.990   -17.431 -1.541  1.00 91.88 62  A 1 
ATOM 485  C CD2 . PHE A 1 62  ? 1.608   -19.309 -0.852  1.00 92.10 62  A 1 
ATOM 486  C CE1 . PHE A 1 62  ? 3.405   -17.240 -0.218  1.00 91.06 62  A 1 
ATOM 487  C CE2 . PHE A 1 62  ? 2.019   -19.117 0.481   1.00 90.46 62  A 1 
ATOM 488  C CZ  . PHE A 1 62  ? 2.912   -18.082 0.796   1.00 92.27 62  A 1 
ATOM 489  N N   . LYS A 1 63  ? -1.044  -17.984 -5.428  1.00 94.76 63  A 1 
ATOM 490  C CA  . LYS A 1 63  ? -1.710  -17.879 -6.725  1.00 94.60 63  A 1 
ATOM 491  C C   . LYS A 1 63  ? -2.952  -16.995 -6.615  1.00 95.62 63  A 1 
ATOM 492  O O   . LYS A 1 63  ? -3.552  -16.938 -5.541  1.00 95.34 63  A 1 
ATOM 493  C CB  . LYS A 1 63  ? -2.073  -19.269 -7.249  1.00 93.26 63  A 1 
ATOM 494  C CG  . LYS A 1 63  ? -0.845  -20.029 -7.746  1.00 87.89 63  A 1 
ATOM 495  C CD  . LYS A 1 63  ? -1.299  -21.259 -8.532  1.00 79.52 63  A 1 
ATOM 496  C CE  . LYS A 1 63  ? -0.119  -22.166 -8.858  1.00 71.80 63  A 1 
ATOM 497  N NZ  . LYS A 1 63  ? -0.444  -23.577 -8.544  1.00 62.72 63  A 1 
ATOM 498  N N   . PRO A 1 64  ? -3.345  -16.307 -7.718  1.00 95.85 64  A 1 
ATOM 499  C CA  . PRO A 1 64  ? -4.526  -15.461 -7.714  1.00 96.13 64  A 1 
ATOM 500  C C   . PRO A 1 64  ? -5.813  -16.279 -7.518  1.00 96.76 64  A 1 
ATOM 501  O O   . PRO A 1 64  ? -5.893  -17.419 -8.006  1.00 96.53 64  A 1 
ATOM 502  C CB  . PRO A 1 64  ? -4.525  -14.747 -9.069  1.00 94.85 64  A 1 
ATOM 503  C CG  . PRO A 1 64  ? -3.745  -15.689 -9.975  1.00 93.18 64  A 1 
ATOM 504  C CD  . PRO A 1 64  ? -2.723  -16.314 -9.032  1.00 94.48 64  A 1 
ATOM 505  N N   . PRO A 1 65  ? -6.845  -15.698 -6.890  1.00 97.33 65  A 1 
ATOM 506  C CA  . PRO A 1 65  ? -8.180  -16.267 -6.927  1.00 97.49 65  A 1 
ATOM 507  C C   . PRO A 1 65  ? -8.744  -16.174 -8.353  1.00 97.66 65  A 1 
ATOM 508  O O   . PRO A 1 65  ? -8.435  -15.258 -9.113  1.00 97.00 65  A 1 
ATOM 509  C CB  . PRO A 1 65  ? -8.994  -15.457 -5.916  1.00 96.94 65  A 1 
ATOM 510  C CG  . PRO A 1 65  ? -8.347  -14.077 -5.981  1.00 95.40 65  A 1 
ATOM 511  C CD  . PRO A 1 65  ? -6.872  -14.386 -6.257  1.00 96.74 65  A 1 
ATOM 512  N N   . LYS A 1 66  ? -9.624  -17.119 -8.708  1.00 97.40 66  A 1 
ATOM 513  C CA  . LYS A 1 66  ? -10.424 -17.021 -9.924  1.00 97.51 66  A 1 
ATOM 514  C C   . LYS A 1 66  ? -11.661 -16.189 -9.615  1.00 97.64 66  A 1 
ATOM 515  O O   . LYS A 1 66  ? -12.477 -16.609 -8.808  1.00 97.04 66  A 1 
ATOM 516  C CB  . LYS A 1 66  ? -10.803 -18.409 -10.443 1.00 96.82 66  A 1 
ATOM 517  C CG  . LYS A 1 66  ? -9.590  -19.197 -10.942 1.00 85.24 66  A 1 
ATOM 518  C CD  . LYS A 1 66  ? -10.050 -20.557 -11.487 1.00 76.16 66  A 1 
ATOM 519  C CE  . LYS A 1 66  ? -8.881  -21.386 -11.994 1.00 64.44 66  A 1 
ATOM 520  N NZ  . LYS A 1 66  ? -9.329  -22.710 -12.496 1.00 55.89 66  A 1 
ATOM 521  N N   . ILE A 1 67  ? -11.794 -15.033 -10.256 1.00 97.78 67  A 1 
ATOM 522  C CA  . ILE A 1 67  ? -12.930 -14.135 -10.080 1.00 97.79 67  A 1 
ATOM 523  C C   . ILE A 1 67  ? -13.624 -13.954 -11.426 1.00 97.89 67  A 1 
ATOM 524  O O   . ILE A 1 67  ? -12.966 -13.665 -12.424 1.00 97.16 67  A 1 
ATOM 525  C CB  . ILE A 1 67  ? -12.524 -12.800 -9.431  1.00 97.28 67  A 1 
ATOM 526  C CG1 . ILE A 1 67  ? -11.777 -13.067 -8.103  1.00 95.25 67  A 1 
ATOM 527  C CG2 . ILE A 1 67  ? -13.766 -11.922 -9.206  1.00 95.32 67  A 1 
ATOM 528  C CD1 . ILE A 1 67  ? -11.430 -11.824 -7.281  1.00 91.09 67  A 1 
ATOM 529  N N   . ALA A 1 68  ? -14.949 -14.120 -11.451 1.00 97.84 68  A 1 
ATOM 530  C CA  . ALA A 1 68  ? -15.770 -13.926 -12.634 1.00 97.82 68  A 1 
ATOM 531  C C   . ALA A 1 68  ? -17.096 -13.258 -12.258 1.00 97.98 68  A 1 
ATOM 532  O O   . ALA A 1 68  ? -17.642 -13.526 -11.185 1.00 97.08 68  A 1 
ATOM 533  C CB  . ALA A 1 68  ? -15.996 -15.281 -13.312 1.00 97.12 68  A 1 
ATOM 534  N N   . PHE A 1 69  ? -17.622 -12.415 -13.143 1.00 97.57 69  A 1 
ATOM 535  C CA  . PHE A 1 69  ? -18.983 -11.909 -13.015 1.00 97.83 69  A 1 
ATOM 536  C C   . PHE A 1 69  ? -19.987 -13.028 -13.296 1.00 97.74 69  A 1 
ATOM 537  O O   . PHE A 1 69  ? -19.811 -13.814 -14.230 1.00 96.86 69  A 1 
ATOM 538  C CB  . PHE A 1 69  ? -19.208 -10.730 -13.965 1.00 97.56 69  A 1 
ATOM 539  C CG  . PHE A 1 69  ? -18.642 -9.418  -13.467 1.00 97.75 69  A 1 
ATOM 540  C CD1 . PHE A 1 69  ? -19.489 -8.484  -12.834 1.00 95.57 69  A 1 
ATOM 541  C CD2 . PHE A 1 69  ? -17.289 -9.110  -13.640 1.00 95.58 69  A 1 
ATOM 542  C CE1 . PHE A 1 69  ? -18.990 -7.263  -12.378 1.00 95.15 69  A 1 
ATOM 543  C CE2 . PHE A 1 69  ? -16.777 -7.882  -13.179 1.00 95.01 69  A 1 
ATOM 544  C CZ  . PHE A 1 69  ? -17.625 -6.956  -12.550 1.00 96.56 69  A 1 
ATOM 545  N N   . THR A 1 70  ? -21.045 -13.078 -12.509 1.00 97.16 70  A 1 
ATOM 546  C CA  . THR A 1 70  ? -22.232 -13.900 -12.795 1.00 96.71 70  A 1 
ATOM 547  C C   . THR A 1 70  ? -23.353 -13.052 -13.393 1.00 96.74 70  A 1 
ATOM 548  O O   . THR A 1 70  ? -24.091 -13.523 -14.256 1.00 95.13 70  A 1 
ATOM 549  C CB  . THR A 1 70  ? -22.726 -14.627 -11.542 1.00 95.61 70  A 1 
ATOM 550  O OG1 . THR A 1 70  ? -22.957 -13.721 -10.492 1.00 87.73 70  A 1 
ATOM 551  C CG2 . THR A 1 70  ? -21.706 -15.636 -11.030 1.00 86.04 70  A 1 
ATOM 552  N N   . THR A 1 71  ? -23.429 -11.779 -13.018 1.00 96.59 71  A 1 
ATOM 553  C CA  . THR A 1 71  ? -24.305 -10.794 -13.652 1.00 96.59 71  A 1 
ATOM 554  C C   . THR A 1 71  ? -23.721 -10.381 -15.003 1.00 96.78 71  A 1 
ATOM 555  O O   . THR A 1 71  ? -22.540 -10.049 -15.113 1.00 96.02 71  A 1 
ATOM 556  C CB  . THR A 1 71  ? -24.501 -9.566  -12.763 1.00 95.94 71  A 1 
ATOM 557  O OG1 . THR A 1 71  ? -24.905 -9.972  -11.476 1.00 91.89 71  A 1 
ATOM 558  C CG2 . THR A 1 71  ? -25.587 -8.637  -13.296 1.00 91.95 71  A 1 
ATOM 559  N N   . LYS A 1 72  ? -24.548 -10.363 -16.046 1.00 97.10 72  A 1 
ATOM 560  C CA  . LYS A 1 72  ? -24.147 -9.862  -17.358 1.00 97.13 72  A 1 
ATOM 561  C C   . LYS A 1 72  ? -23.830 -8.371  -17.291 1.00 97.33 72  A 1 
ATOM 562  O O   . LYS A 1 72  ? -24.572 -7.603  -16.697 1.00 96.18 72  A 1 
ATOM 563  C CB  . LYS A 1 72  ? -25.223 -10.130 -18.414 1.00 96.10 72  A 1 
ATOM 564  C CG  . LYS A 1 72  ? -25.352 -11.622 -18.760 1.00 88.19 72  A 1 
ATOM 565  C CD  . LYS A 1 72  ? -26.314 -11.807 -19.933 1.00 80.95 72  A 1 
ATOM 566  C CE  . LYS A 1 72  ? -26.420 -13.287 -20.302 1.00 72.28 72  A 1 
ATOM 567  N NZ  . LYS A 1 72  ? -27.289 -13.497 -21.476 1.00 62.73 72  A 1 
ATOM 568  N N   . ILE A 1 73  ? -22.760 -7.976  -17.963 1.00 97.23 73  A 1 
ATOM 569  C CA  . ILE A 1 73  ? -22.305 -6.588  -18.000 1.00 97.42 73  A 1 
ATOM 570  C C   . ILE A 1 73  ? -21.785 -6.245  -19.397 1.00 97.49 73  A 1 
ATOM 571  O O   . ILE A 1 73  ? -21.118 -7.059  -20.043 1.00 96.58 73  A 1 
ATOM 572  C CB  . ILE A 1 73  ? -21.277 -6.336  -16.877 1.00 96.91 73  A 1 
ATOM 573  C CG1 . ILE A 1 73  ? -20.910 -4.842  -16.793 1.00 95.10 73  A 1 
ATOM 574  C CG2 . ILE A 1 73  ? -20.021 -7.215  -17.033 1.00 94.52 73  A 1 
ATOM 575  C CD1 . ILE A 1 73  ? -20.122 -4.469  -15.529 1.00 93.12 73  A 1 
ATOM 576  N N   . TYR A 1 74  ? -22.083 -5.034  -19.874 1.00 97.07 74  A 1 
ATOM 577  C CA  . TYR A 1 74  ? -21.564 -4.515  -21.136 1.00 97.12 74  A 1 
ATOM 578  C C   . TYR A 1 74  ? -20.272 -3.741  -20.871 1.00 97.06 74  A 1 
ATOM 579  O O   . TYR A 1 74  ? -20.308 -2.592  -20.430 1.00 96.10 74  A 1 
ATOM 580  C CB  . TYR A 1 74  ? -22.644 -3.662  -21.801 1.00 97.01 74  A 1 
ATOM 581  C CG  . TYR A 1 74  ? -22.319 -3.282  -23.220 1.00 97.41 74  A 1 
ATOM 582  C CD1 . TYR A 1 74  ? -21.648 -2.070  -23.509 1.00 95.68 74  A 1 
ATOM 583  C CD2 . TYR A 1 74  ? -22.699 -4.125  -24.282 1.00 95.78 74  A 1 
ATOM 584  C CE1 . TYR A 1 74  ? -21.369 -1.706  -24.828 1.00 95.41 74  A 1 
ATOM 585  C CE2 . TYR A 1 74  ? -22.436 -3.770  -25.603 1.00 95.39 74  A 1 
ATOM 586  C CZ  . TYR A 1 74  ? -21.773 -2.554  -25.879 1.00 96.62 74  A 1 
ATOM 587  O OH  . TYR A 1 74  ? -21.515 -2.194  -27.179 1.00 95.68 74  A 1 
ATOM 588  N N   . HIS A 1 75  ? -19.131 -4.384  -21.103 1.00 97.38 75  A 1 
ATOM 589  C CA  . HIS A 1 75  ? -17.823 -3.813  -20.793 1.00 97.33 75  A 1 
ATOM 590  C C   . HIS A 1 75  ? -16.723 -4.372  -21.716 1.00 97.27 75  A 1 
ATOM 591  O O   . HIS A 1 75  ? -16.708 -5.586  -21.953 1.00 96.35 75  A 1 
ATOM 592  C CB  . HIS A 1 75  ? -17.500 -4.107  -19.322 1.00 96.78 75  A 1 
ATOM 593  C CG  . HIS A 1 75  ? -16.306 -3.368  -18.816 1.00 96.74 75  A 1 
ATOM 594  N ND1 . HIS A 1 75  ? -15.002 -3.783  -18.855 1.00 91.06 75  A 1 
ATOM 595  C CD2 . HIS A 1 75  ? -16.300 -2.116  -18.248 1.00 91.12 75  A 1 
ATOM 596  C CE1 . HIS A 1 75  ? -14.232 -2.816  -18.311 1.00 91.71 75  A 1 
ATOM 597  N NE2 . HIS A 1 75  ? -14.990 -1.790  -17.933 1.00 92.74 75  A 1 
ATOM 598  N N   . PRO A 1 76  ? -15.764 -3.561  -22.193 1.00 97.00 76  A 1 
ATOM 599  C CA  . PRO A 1 76  ? -14.726 -4.029  -23.116 1.00 96.59 76  A 1 
ATOM 600  C C   . PRO A 1 76  ? -13.820 -5.129  -22.567 1.00 96.31 76  A 1 
ATOM 601  O O   . PRO A 1 76  ? -13.333 -5.977  -23.313 1.00 94.70 76  A 1 
ATOM 602  C CB  . PRO A 1 76  ? -13.893 -2.785  -23.452 1.00 95.54 76  A 1 
ATOM 603  C CG  . PRO A 1 76  ? -14.828 -1.619  -23.178 1.00 92.90 76  A 1 
ATOM 604  C CD  . PRO A 1 76  ? -15.675 -2.127  -22.017 1.00 95.99 76  A 1 
ATOM 605  N N   . ASN A 1 77  ? -13.594 -5.127  -21.246 1.00 96.58 77  A 1 
ATOM 606  C CA  . ASN A 1 77  ? -12.652 -6.028  -20.577 1.00 96.45 77  A 1 
ATOM 607  C C   . ASN A 1 77  ? -13.346 -7.196  -19.846 1.00 96.36 77  A 1 
ATOM 608  O O   . ASN A 1 77  ? -12.684 -7.914  -19.098 1.00 95.37 77  A 1 
ATOM 609  C CB  . ASN A 1 77  ? -11.745 -5.209  -19.645 1.00 96.08 77  A 1 
ATOM 610  C CG  . ASN A 1 77  ? -11.092 -4.033  -20.340 1.00 95.15 77  A 1 
ATOM 611  O OD1 . ASN A 1 77  ? -11.428 -2.886  -20.113 1.00 88.02 77  A 1 
ATOM 612  N ND2 . ASN A 1 77  ? -10.146 -4.282  -21.227 1.00 87.56 77  A 1 
ATOM 613  N N   . ILE A 1 78  ? -14.655 -7.380  -20.037 1.00 96.71 78  A 1 
ATOM 614  C CA  . ILE A 1 78  ? -15.437 -8.442  -19.398 1.00 97.05 78  A 1 
ATOM 615  C C   . ILE A 1 78  ? -16.311 -9.112  -20.471 1.00 96.92 78  A 1 
ATOM 616  O O   . ILE A 1 78  ? -17.125 -8.450  -21.105 1.00 95.92 78  A 1 
ATOM 617  C CB  . ILE A 1 78  ? -16.291 -7.919  -18.223 1.00 97.05 78  A 1 
ATOM 618  C CG1 . ILE A 1 78  ? -15.439 -7.110  -17.214 1.00 95.75 78  A 1 
ATOM 619  C CG2 . ILE A 1 78  ? -16.986 -9.099  -17.516 1.00 95.72 78  A 1 
ATOM 620  C CD1 . ILE A 1 78  ? -16.266 -6.362  -16.153 1.00 93.81 78  A 1 
ATOM 621  N N   . ASN A 1 79  ? -16.134 -10.418 -20.692 1.00 96.43 79  A 1 
ATOM 622  C CA  . ASN A 1 79  ? -16.891 -11.137 -21.714 1.00 96.13 79  A 1 
ATOM 623  C C   . ASN A 1 79  ? -18.252 -11.656 -21.210 1.00 96.36 79  A 1 
ATOM 624  O O   . ASN A 1 79  ? -18.580 -11.555 -20.032 1.00 95.36 79  A 1 
ATOM 625  C CB  . ASN A 1 79  ? -15.993 -12.216 -22.345 1.00 94.99 79  A 1 
ATOM 626  C CG  . ASN A 1 79  ? -15.733 -13.432 -21.471 1.00 95.32 79  A 1 
ATOM 627  O OD1 . ASN A 1 79  ? -16.299 -13.638 -20.423 1.00 90.77 79  A 1 
ATOM 628  N ND2 . ASN A 1 79  ? -14.863 -14.311 -21.921 1.00 89.85 79  A 1 
ATOM 629  N N   . SER A 1 80  ? -19.002 -12.265 -22.106 1.00 95.65 80  A 1 
ATOM 630  C CA  . SER A 1 80  ? -20.321 -12.835 -21.813 1.00 95.38 80  A 1 
ATOM 631  C C   . SER A 1 80  ? -20.317 -13.954 -20.764 1.00 95.82 80  A 1 
ATOM 632  O O   . SER A 1 80  ? -21.340 -14.211 -20.144 1.00 94.26 80  A 1 
ATOM 633  C CB  . SER A 1 80  ? -20.926 -13.389 -23.105 1.00 94.07 80  A 1 
ATOM 634  O OG  . SER A 1 80  ? -20.041 -14.315 -23.698 1.00 85.77 80  A 1 
ATOM 635  N N   . ASN A 1 81  ? -19.156 -14.590 -20.542 1.00 95.82 81  A 1 
ATOM 636  C CA  . ASN A 1 81  ? -18.975 -15.622 -19.526 1.00 95.87 81  A 1 
ATOM 637  C C   . ASN A 1 81  ? -18.561 -15.035 -18.162 1.00 96.50 81  A 1 
ATOM 638  O O   . ASN A 1 81  ? -18.204 -15.780 -17.256 1.00 94.40 81  A 1 
ATOM 639  C CB  . ASN A 1 81  ? -17.954 -16.657 -20.032 1.00 94.22 81  A 1 
ATOM 640  C CG  . ASN A 1 81  ? -18.391 -17.372 -21.299 1.00 86.65 81  A 1 
ATOM 641  O OD1 . ASN A 1 81  ? -19.531 -17.346 -21.718 1.00 76.70 81  A 1 
ATOM 642  N ND2 . ASN A 1 81  ? -17.476 -18.063 -21.948 1.00 75.30 81  A 1 
ATOM 643  N N   . GLY A 1 82  ? -18.542 -13.707 -18.037 1.00 96.48 82  A 1 
ATOM 644  C CA  . GLY A 1 82  ? -18.111 -13.007 -16.828 1.00 96.76 82  A 1 
ATOM 645  C C   . GLY A 1 82  ? -16.598 -13.016 -16.589 1.00 97.24 82  A 1 
ATOM 646  O O   . GLY A 1 82  ? -16.147 -12.568 -15.535 1.00 96.16 82  A 1 
ATOM 647  N N   . SER A 1 83  ? -15.799 -13.518 -17.552 1.00 97.29 83  A 1 
ATOM 648  C CA  . SER A 1 83  ? -14.342 -13.512 -17.421 1.00 96.94 83  A 1 
ATOM 649  C C   . SER A 1 83  ? -13.811 -12.080 -17.473 1.00 96.95 83  A 1 
ATOM 650  O O   . SER A 1 83  ? -14.169 -11.324 -18.372 1.00 95.88 83  A 1 
ATOM 651  C CB  . SER A 1 83  ? -13.666 -14.333 -18.507 1.00 96.08 83  A 1 
ATOM 652  O OG  . SER A 1 83  ? -14.106 -15.674 -18.459 1.00 84.35 83  A 1 
ATOM 653  N N   . ILE A 1 84  ? -12.932 -11.737 -16.532 1.00 96.52 84  A 1 
ATOM 654  C CA  . ILE A 1 84  ? -12.371 -10.402 -16.382 1.00 96.32 84  A 1 
ATOM 655  C C   . ILE A 1 84  ? -10.919 -10.422 -16.876 1.00 95.51 84  A 1 
ATOM 656  O O   . ILE A 1 84  ? -10.098 -11.188 -16.380 1.00 93.44 84  A 1 
ATOM 657  C CB  . ILE A 1 84  ? -12.446 -9.923  -14.919 1.00 96.14 84  A 1 
ATOM 658  C CG1 . ILE A 1 84  ? -13.870 -10.088 -14.323 1.00 94.12 84  A 1 
ATOM 659  C CG2 . ILE A 1 84  ? -12.006 -8.454  -14.820 1.00 93.40 84  A 1 
ATOM 660  C CD1 . ILE A 1 84  ? -13.919 -9.908  -12.802 1.00 92.62 84  A 1 
ATOM 661  N N   . LYS A 1 85  ? -10.601 -9.543  -17.836 1.00 94.97 85  A 1 
ATOM 662  C CA  . LYS A 1 85  ? -9.232  -9.321  -18.276 1.00 93.80 85  A 1 
ATOM 663  C C   . LYS A 1 85  ? -8.609  -8.206  -17.433 1.00 92.78 85  A 1 
ATOM 664  O O   . LYS A 1 85  ? -8.726  -7.030  -17.752 1.00 90.52 85  A 1 
ATOM 665  C CB  . LYS A 1 85  ? -9.203  -9.065  -19.783 1.00 92.84 85  A 1 
ATOM 666  C CG  . LYS A 1 85  ? -7.800  -9.339  -20.343 1.00 89.46 85  A 1 
ATOM 667  C CD  . LYS A 1 85  ? -7.786  -9.203  -21.868 1.00 85.18 85  A 1 
ATOM 668  C CE  . LYS A 1 85  ? -6.396  -9.515  -22.403 1.00 80.06 85  A 1 
ATOM 669  N NZ  . LYS A 1 85  ? -6.249  -9.098  -23.818 1.00 72.55 85  A 1 
ATOM 670  N N   . LEU A 1 86  ? -7.980  -8.605  -16.327 1.00 93.66 86  A 1 
ATOM 671  C CA  . LEU A 1 86  ? -7.332  -7.711  -15.375 1.00 93.06 86  A 1 
ATOM 672  C C   . LEU A 1 86  ? -5.981  -8.302  -14.977 1.00 92.65 86  A 1 
ATOM 673  O O   . LEU A 1 86  ? -5.905  -9.470  -14.597 1.00 90.84 86  A 1 
ATOM 674  C CB  . LEU A 1 86  ? -8.278  -7.527  -14.174 1.00 92.22 86  A 1 
ATOM 675  C CG  . LEU A 1 86  ? -7.821  -6.458  -13.161 1.00 91.19 86  A 1 
ATOM 676  C CD1 . LEU A 1 86  ? -7.822  -5.064  -13.765 1.00 88.02 86  A 1 
ATOM 677  C CD2 . LEU A 1 86  ? -8.777  -6.448  -11.969 1.00 87.22 86  A 1 
ATOM 678  N N   . ASP A 1 87  ? -4.926  -7.504  -15.067 1.00 91.68 87  A 1 
ATOM 679  C CA  . ASP A 1 87  ? -3.545  -7.963  -14.892 1.00 90.56 87  A 1 
ATOM 680  C C   . ASP A 1 87  ? -3.266  -8.557  -13.498 1.00 91.10 87  A 1 
ATOM 681  O O   . ASP A 1 87  ? -2.607  -9.603  -13.395 1.00 89.37 87  A 1 
ATOM 682  C CB  . ASP A 1 87  ? -2.594  -6.808  -15.232 1.00 87.53 87  A 1 
ATOM 683  C CG  . ASP A 1 87  ? -2.709  -5.609  -14.284 1.00 83.46 87  A 1 
ATOM 684  O OD1 . ASP A 1 87  ? -3.766  -5.462  -13.645 1.00 77.90 87  A 1 
ATOM 685  O OD2 . ASP A 1 87  ? -1.707  -4.882  -14.123 1.00 78.75 87  A 1 
ATOM 686  N N   . ILE A 1 88  ? -3.830  -7.988  -12.434 1.00 91.33 88  A 1 
ATOM 687  C CA  . ILE A 1 88  ? -3.674  -8.526  -11.075 1.00 91.49 88  A 1 
ATOM 688  C C   . ILE A 1 88  ? -4.328  -9.898  -10.861 1.00 92.39 88  A 1 
ATOM 689  O O   . ILE A 1 88  ? -3.960  -10.588 -9.923  1.00 91.67 88  A 1 
ATOM 690  C CB  . ILE A 1 88  ? -4.191  -7.574  -9.977  1.00 90.66 88  A 1 
ATOM 691  C CG1 . ILE A 1 88  ? -5.686  -7.226  -10.170 1.00 87.06 88  A 1 
ATOM 692  C CG2 . ILE A 1 88  ? -3.274  -6.358  -9.895  1.00 86.82 88  A 1 
ATOM 693  C CD1 . ILE A 1 88  ? -6.315  -6.587  -8.940  1.00 86.18 88  A 1 
ATOM 694  N N   . LEU A 1 89  ? -5.257  -10.297 -11.717 1.00 93.12 89  A 1 
ATOM 695  C CA  . LEU A 1 89  ? -5.835  -11.648 -11.706 1.00 93.34 89  A 1 
ATOM 696  C C   . LEU A 1 89  ? -4.997  -12.644 -12.529 1.00 92.50 89  A 1 
ATOM 697  O O   . LEU A 1 89  ? -5.362  -13.813 -12.641 1.00 89.59 89  A 1 
ATOM 698  C CB  . LEU A 1 89  ? -7.288  -11.598 -12.191 1.00 93.83 89  A 1 
ATOM 699  C CG  . LEU A 1 89  ? -8.250  -10.828 -11.261 1.00 93.50 89  A 1 
ATOM 700  C CD1 . LEU A 1 89  ? -9.645  -10.806 -11.884 1.00 91.57 89  A 1 
ATOM 701  C CD2 . LEU A 1 89  ? -8.356  -11.493 -9.890  1.00 91.26 89  A 1 
ATOM 702  N N   . ARG A 1 90  ? -3.889  -12.180 -13.132 1.00 91.68 90  A 1 
ATOM 703  C CA  . ARG A 1 90  ? -3.032  -12.967 -14.024 1.00 90.05 90  A 1 
ATOM 704  C C   . ARG A 1 90  ? -1.556  -12.765 -13.663 1.00 89.18 90  A 1 
ATOM 705  O O   . ARG A 1 90  ? -1.110  -13.202 -12.597 1.00 84.10 90  A 1 
ATOM 706  C CB  . ARG A 1 90  ? -3.358  -12.614 -15.491 1.00 87.36 90  A 1 
ATOM 707  C CG  . ARG A 1 90  ? -4.807  -12.932 -15.902 1.00 81.23 90  A 1 
ATOM 708  C CD  . ARG A 1 90  ? -5.010  -12.643 -17.397 1.00 74.64 90  A 1 
ATOM 709  N NE  . ARG A 1 90  ? -6.387  -12.922 -17.830 1.00 66.00 90  A 1 
ATOM 710  C CZ  . ARG A 1 90  ? -6.821  -12.948 -19.078 1.00 57.54 90  A 1 
ATOM 711  N NH1 . ARG A 1 90  ? -6.022  -12.722 -20.089 1.00 52.44 90  A 1 
ATOM 712  N NH2 . ARG A 1 90  ? -8.073  -13.193 -19.340 1.00 50.67 90  A 1 
ATOM 713  N N   . SER A 1 91  ? -0.800  -12.112 -14.531 1.00 89.14 91  A 1 
ATOM 714  C CA  . SER A 1 91  ? 0.653   -11.949 -14.421 1.00 88.07 91  A 1 
ATOM 715  C C   . SER A 1 91  ? 1.091   -11.012 -13.292 1.00 88.38 91  A 1 
ATOM 716  O O   . SER A 1 91  ? 2.189   -11.157 -12.762 1.00 86.01 91  A 1 
ATOM 717  C CB  . SER A 1 91  ? 1.197   -11.418 -15.750 1.00 86.08 91  A 1 
ATOM 718  O OG  . SER A 1 91  ? 0.513   -10.230 -16.102 1.00 80.92 91  A 1 
ATOM 719  N N   . GLN A 1 92  ? 0.230   -10.072 -12.899 1.00 89.50 92  A 1 
ATOM 720  C CA  . GLN A 1 92  ? 0.537   -9.056  -11.891 1.00 89.57 92  A 1 
ATOM 721  C C   . GLN A 1 92  ? -0.022  -9.377  -10.506 1.00 90.61 92  A 1 
ATOM 722  O O   . GLN A 1 92  ? -0.108  -8.503  -9.642  1.00 89.59 92  A 1 
ATOM 723  C CB  . GLN A 1 92  ? 0.081   -7.680  -12.399 1.00 88.26 92  A 1 
ATOM 724  C CG  . GLN A 1 92  ? 0.765   -7.267  -13.711 1.00 84.49 92  A 1 
ATOM 725  C CD  . GLN A 1 92  ? 2.269   -7.140  -13.544 1.00 81.67 92  A 1 
ATOM 726  O OE1 . GLN A 1 92  ? 2.773   -6.582  -12.578 1.00 73.20 92  A 1 
ATOM 727  N NE2 . GLN A 1 92  ? 3.046   -7.660  -14.463 1.00 70.97 92  A 1 
ATOM 728  N N   . TRP A 1 93  ? -0.408  -10.628 -10.258 1.00 91.98 93  A 1 
ATOM 729  C CA  . TRP A 1 93  ? -0.820  -11.058 -8.927  1.00 93.30 93  A 1 
ATOM 730  C C   . TRP A 1 93  ? 0.324   -10.912 -7.923  1.00 93.33 93  A 1 
ATOM 731  O O   . TRP A 1 93  ? 1.492   -11.187 -8.219  1.00 92.17 93  A 1 
ATOM 732  C CB  . TRP A 1 93  ? -1.344  -12.490 -8.941  1.00 93.75 93  A 1 
ATOM 733  C CG  . TRP A 1 93  ? -1.710  -12.997 -7.570  1.00 94.22 93  A 1 
ATOM 734  C CD1 . TRP A 1 93  ? -1.012  -13.900 -6.854  1.00 93.52 93  A 1 
ATOM 735  C CD2 . TRP A 1 93  ? -2.826  -12.578 -6.718  1.00 94.79 93  A 1 
ATOM 736  N NE1 . TRP A 1 93  ? -1.626  -14.091 -5.616  1.00 94.22 93  A 1 
ATOM 737  C CE2 . TRP A 1 93  ? -2.740  -13.294 -5.498  1.00 94.74 93  A 1 
ATOM 738  C CE3 . TRP A 1 93  ? -3.891  -11.666 -6.871  1.00 94.98 93  A 1 
ATOM 739  C CZ2 . TRP A 1 93  ? -3.687  -13.128 -4.452  1.00 94.67 93  A 1 
ATOM 740  C CZ3 . TRP A 1 93  ? -4.843  -11.493 -5.834  1.00 94.23 93  A 1 
ATOM 741  C CH2 . TRP A 1 93  ? -4.731  -12.216 -4.645  1.00 94.10 93  A 1 
ATOM 742  N N   . SER A 1 94  ? -0.029  -10.514 -6.707  1.00 92.96 94  A 1 
ATOM 743  C CA  . SER A 1 94  ? 0.896   -10.485 -5.581  1.00 93.07 94  A 1 
ATOM 744  C C   . SER A 1 94  ? 0.240   -11.126 -4.361  1.00 93.74 94  A 1 
ATOM 745  O O   . SER A 1 94  ? -0.914  -10.835 -4.080  1.00 93.52 94  A 1 
ATOM 746  C CB  . SER A 1 94  ? 1.289   -9.035  -5.274  1.00 91.98 94  A 1 
ATOM 747  O OG  . SER A 1 94  ? 1.963   -8.979  -4.039  1.00 88.85 94  A 1 
ATOM 748  N N   . PRO A 1 95  ? 0.979   -11.917 -3.576  1.00 94.68 95  A 1 
ATOM 749  C CA  . PRO A 1 95  ? 0.477   -12.469 -2.317  1.00 94.68 95  A 1 
ATOM 750  C C   . PRO A 1 95  ? 0.025   -11.414 -1.293  1.00 94.65 95  A 1 
ATOM 751  O O   . PRO A 1 95  ? -0.692  -11.738 -0.348  1.00 93.39 95  A 1 
ATOM 752  C CB  . PRO A 1 95  ? 1.631   -13.310 -1.755  1.00 93.74 95  A 1 
ATOM 753  C CG  . PRO A 1 95  ? 2.474   -13.654 -2.969  1.00 91.40 95  A 1 
ATOM 754  C CD  . PRO A 1 95  ? 2.308   -12.429 -3.861  1.00 94.13 95  A 1 
ATOM 755  N N   . ALA A 1 96  ? 0.426   -10.149 -1.468  1.00 93.85 96  A 1 
ATOM 756  C CA  . ALA A 1 96  ? -0.026  -9.045  -0.632  1.00 93.26 96  A 1 
ATOM 757  C C   . ALA A 1 96  ? -1.403  -8.472  -1.049  1.00 93.04 96  A 1 
ATOM 758  O O   . ALA A 1 96  ? -1.953  -7.629  -0.337  1.00 91.34 96  A 1 
ATOM 759  C CB  . ALA A 1 96  ? 1.048   -7.952  -0.645  1.00 92.11 96  A 1 
ATOM 760  N N   . LEU A 1 97  ? -1.947  -8.896  -2.189  1.00 94.13 97  A 1 
ATOM 761  C CA  . LEU A 1 97  ? -3.298  -8.530  -2.600  1.00 93.98 97  A 1 
ATOM 762  C C   . LEU A 1 97  ? -4.330  -9.352  -1.803  1.00 94.13 97  A 1 
ATOM 763  O O   . LEU A 1 97  ? -4.071  -10.476 -1.394  1.00 93.85 97  A 1 
ATOM 764  C CB  . LEU A 1 97  ? -3.477  -8.700  -4.112  1.00 93.47 97  A 1 
ATOM 765  C CG  . LEU A 1 97  ? -2.607  -7.756  -4.963  1.00 91.93 97  A 1 
ATOM 766  C CD1 . LEU A 1 97  ? -2.774  -8.073  -6.451  1.00 89.75 97  A 1 
ATOM 767  C CD2 . LEU A 1 97  ? -2.974  -6.284  -4.761  1.00 88.99 97  A 1 
ATOM 768  N N   . THR A 1 98  ? -5.493  -8.738  -1.586  1.00 94.08 98  A 1 
ATOM 769  C CA  . THR A 1 98  ? -6.640  -9.344  -0.922  1.00 93.67 98  A 1 
ATOM 770  C C   . THR A 1 98  ? -7.857  -9.254  -1.835  1.00 94.14 98  A 1 
ATOM 771  O O   . THR A 1 98  ? -7.868  -8.432  -2.755  1.00 94.01 98  A 1 
ATOM 772  C CB  . THR A 1 98  ? -6.953  -8.652  0.414   1.00 92.23 98  A 1 
ATOM 773  O OG1 . THR A 1 98  ? -7.272  -7.291  0.218   1.00 89.00 98  A 1 
ATOM 774  C CG2 . THR A 1 98  ? -5.792  -8.694  1.394   1.00 88.82 98  A 1 
ATOM 775  N N   . VAL A 1 99  ? -8.892  -10.040 -1.565  1.00 94.15 99  A 1 
ATOM 776  C CA  . VAL A 1 99  ? -10.149 -9.977  -2.320  1.00 94.41 99  A 1 
ATOM 777  C C   . VAL A 1 99  ? -10.732 -8.567  -2.296  1.00 94.09 99  A 1 
ATOM 778  O O   . VAL A 1 99  ? -11.052 -8.037  -3.355  1.00 93.52 99  A 1 
ATOM 779  C CB  . VAL A 1 99  ? -11.167 -11.007 -1.799  1.00 94.67 99  A 1 
ATOM 780  C CG1 . VAL A 1 99  ? -12.520 -10.891 -2.507  1.00 91.48 99  A 1 
ATOM 781  C CG2 . VAL A 1 99  ? -10.627 -12.414 -2.043  1.00 91.49 99  A 1 
ATOM 782  N N   . SER A 1 100 ? -10.749 -7.894  -1.144  1.00 92.52 100 A 1 
ATOM 783  C CA  . SER A 1 100 ? -11.220 -6.507  -1.025  1.00 91.32 100 A 1 
ATOM 784  C C   . SER A 1 100 ? -10.503 -5.552  -1.984  1.00 91.41 100 A 1 
ATOM 785  O O   . SER A 1 100 ? -11.130 -4.742  -2.663  1.00 90.78 100 A 1 
ATOM 786  C CB  . SER A 1 100 ? -11.022 -5.990  0.404   1.00 89.70 100 A 1 
ATOM 787  O OG  . SER A 1 100 ? -11.452 -6.940  1.342   1.00 78.33 100 A 1 
ATOM 788  N N   . LYS A 1 101 ? -9.170  -5.667  -2.096  1.00 91.10 101 A 1 
ATOM 789  C CA  . LYS A 1 101 ? -8.363  -4.833  -3.003  1.00 90.34 101 A 1 
ATOM 790  C C   . LYS A 1 101 ? -8.616  -5.170  -4.473  1.00 90.71 101 A 1 
ATOM 791  O O   . LYS A 1 101 ? -8.596  -4.273  -5.314  1.00 90.49 101 A 1 
ATOM 792  C CB  . LYS A 1 101 ? -6.880  -5.003  -2.680  1.00 89.77 101 A 1 
ATOM 793  C CG  . LYS A 1 101 ? -6.499  -4.409  -1.319  1.00 87.24 101 A 1 
ATOM 794  C CD  . LYS A 1 101 ? -5.087  -4.866  -0.956  1.00 83.46 101 A 1 
ATOM 795  C CE  . LYS A 1 101 ? -4.699  -4.371  0.432   1.00 78.37 101 A 1 
ATOM 796  N NZ  . LYS A 1 101 ? -3.412  -4.964  0.852   1.00 71.34 101 A 1 
ATOM 797  N N   . VAL A 1 102 ? -8.851  -6.443  -4.785  1.00 92.74 102 A 1 
ATOM 798  C CA  . VAL A 1 102 ? -9.203  -6.875  -6.132  1.00 93.29 102 A 1 
ATOM 799  C C   . VAL A 1 102 ? -10.586 -6.348  -6.516  1.00 93.33 102 A 1 
ATOM 800  O O   . VAL A 1 102 ? -10.723 -5.794  -7.605  1.00 92.98 102 A 1 
ATOM 801  C CB  . VAL A 1 102 ? -9.122  -8.397  -6.274  1.00 93.68 102 A 1 
ATOM 802  C CG1 . VAL A 1 102 ? -9.594  -8.841  -7.659  1.00 91.68 102 A 1 
ATOM 803  C CG2 . VAL A 1 102 ? -7.675  -8.886  -6.117  1.00 91.98 102 A 1 
ATOM 804  N N   . LEU A 1 103 ? -11.568 -6.415  -5.632  1.00 92.93 103 A 1 
ATOM 805  C CA  . LEU A 1 103 ? -12.906 -5.863  -5.871  1.00 92.73 103 A 1 
ATOM 806  C C   . LEU A 1 103 ? -12.855 -4.346  -6.105  1.00 92.27 103 A 1 
ATOM 807  O O   . LEU A 1 103 ? -13.409 -3.877  -7.098  1.00 91.72 103 A 1 
ATOM 808  C CB  . LEU A 1 103 ? -13.844 -6.208  -4.697  1.00 93.26 103 A 1 
ATOM 809  C CG  . LEU A 1 103 ? -14.176 -7.705  -4.543  1.00 92.98 103 A 1 
ATOM 810  C CD1 . LEU A 1 103 ? -15.018 -7.905  -3.289  1.00 91.57 103 A 1 
ATOM 811  C CD2 . LEU A 1 103 ? -14.944 -8.272  -5.734  1.00 91.43 103 A 1 
ATOM 812  N N   . LEU A 1 104 ? -12.102 -3.596  -5.300  1.00 91.12 104 A 1 
ATOM 813  C CA  . LEU A 1 104 ? -11.864 -2.162  -5.534  1.00 89.49 104 A 1 
ATOM 814  C C   . LEU A 1 104 ? -11.209 -1.895  -6.899  1.00 89.22 104 A 1 
ATOM 815  O O   . LEU A 1 104 ? -11.531 -0.918  -7.571  1.00 88.33 104 A 1 
ATOM 816  C CB  . LEU A 1 104 ? -10.969 -1.597  -4.419  1.00 87.53 104 A 1 
ATOM 817  C CG  . LEU A 1 104 ? -11.653 -1.440  -3.047  1.00 79.46 104 A 1 
ATOM 818  C CD1 . LEU A 1 104 ? -10.603 -1.060  -1.999  1.00 74.25 104 A 1 
ATOM 819  C CD2 . LEU A 1 104 ? -12.729 -0.364  -3.069  1.00 74.15 104 A 1 
ATOM 820  N N   . SER A 1 105 ? -10.300 -2.764  -7.325  1.00 90.25 105 A 1 
ATOM 821  C CA  . SER A 1 105 ? -9.659  -2.651  -8.637  1.00 90.03 105 A 1 
ATOM 822  C C   . SER A 1 105 ? -10.626 -2.938  -9.786  1.00 90.58 105 A 1 
ATOM 823  O O   . SER A 1 105 ? -10.561 -2.269  -10.814 1.00 90.00 105 A 1 
ATOM 824  C CB  . SER A 1 105 ? -8.461  -3.591  -8.733  1.00 89.54 105 A 1 
ATOM 825  O OG  . SER A 1 105 ? -7.570  -3.363  -7.661  1.00 82.33 105 A 1 
ATOM 826  N N   . ILE A 1 106 ? -11.548 -3.882  -9.604  1.00 92.56 106 A 1 
ATOM 827  C CA  . ILE A 1 106 ? -12.627 -4.157  -10.557 1.00 93.27 106 A 1 
ATOM 828  C C   . ILE A 1 106 ? -13.586 -2.974  -10.630 1.00 92.90 106 A 1 
ATOM 829  O O   . ILE A 1 106 ? -13.883 -2.527  -11.736 1.00 92.23 106 A 1 
ATOM 830  C CB  . ILE A 1 106 ? -13.354 -5.484  -10.222 1.00 94.24 106 A 1 
ATOM 831  C CG1 . ILE A 1 106 ? -12.405 -6.691  -10.386 1.00 93.91 106 A 1 
ATOM 832  C CG2 . ILE A 1 106 ? -14.579 -5.669  -11.136 1.00 93.76 106 A 1 
ATOM 833  C CD1 . ILE A 1 106 ? -12.916 -7.972  -9.717  1.00 93.11 106 A 1 
ATOM 834  N N   . CYS A 1 107 ? -13.989 -2.369  -9.504  1.00 90.90 107 A 1 
ATOM 835  C CA  . CYS A 1 107 ? -14.777 -1.131  -9.511  1.00 89.91 107 A 1 
ATOM 836  C C   . CYS A 1 107 ? -14.091 -0.020  -10.307 1.00 89.30 107 A 1 
ATOM 837  O O   . CYS A 1 107 ? -14.705 0.641   -11.133 1.00 88.36 107 A 1 
ATOM 838  C CB  . CYS A 1 107 ? -15.025 -0.649  -8.073  1.00 88.88 107 A 1 
ATOM 839  S SG  . CYS A 1 107 ? -16.120 -1.785  -7.195  1.00 78.57 107 A 1 
ATOM 840  N N   . SER A 1 108 ? -12.777 0.150   -10.106 1.00 88.91 108 A 1 
ATOM 841  C CA  . SER A 1 108 ? -11.996 1.125   -10.875 1.00 87.56 108 A 1 
ATOM 842  C C   . SER A 1 108 ? -11.944 0.799   -12.370 1.00 87.60 108 A 1 
ATOM 843  O O   . SER A 1 108 ? -11.918 1.712   -13.187 1.00 86.60 108 A 1 
ATOM 844  C CB  . SER A 1 108 ? -10.583 1.202   -10.310 1.00 85.59 108 A 1 
ATOM 845  O OG  . SER A 1 108 ? -9.891  2.310   -10.852 1.00 73.50 108 A 1 
ATOM 846  N N   . LEU A 1 109 ? -11.941 -0.487  -12.752 1.00 90.77 109 A 1 
ATOM 847  C CA  . LEU A 1 109 ? -12.008 -0.919  -14.151 1.00 91.42 109 A 1 
ATOM 848  C C   . LEU A 1 109 ? -13.383 -0.607  -14.767 1.00 91.68 109 A 1 
ATOM 849  O O   . LEU A 1 109 ? -13.435 -0.266  -15.941 1.00 90.95 109 A 1 
ATOM 850  C CB  . LEU A 1 109 ? -11.680 -2.421  -14.227 1.00 92.22 109 A 1 
ATOM 851  C CG  . LEU A 1 109 ? -11.651 -2.999  -15.661 1.00 91.74 109 A 1 
ATOM 852  C CD1 . LEU A 1 109 ? -10.462 -2.463  -16.457 1.00 89.49 109 A 1 
ATOM 853  C CD2 . LEU A 1 109 ? -11.554 -4.518  -15.607 1.00 89.13 109 A 1 
ATOM 854  N N   . LEU A 1 110 ? -14.477 -0.693  -13.999 1.00 92.43 110 A 1 
ATOM 855  C CA  . LEU A 1 110 ? -15.810 -0.308  -14.473 1.00 92.75 110 A 1 
ATOM 856  C C   . LEU A 1 110 ? -15.883 1.185   -14.805 1.00 92.04 110 A 1 
ATOM 857  O O   . LEU A 1 110 ? -16.428 1.555   -15.839 1.00 90.67 110 A 1 
ATOM 858  C CB  . LEU A 1 110 ? -16.894 -0.684  -13.449 1.00 93.51 110 A 1 
ATOM 859  C CG  . LEU A 1 110 ? -17.037 -2.188  -13.131 1.00 93.35 110 A 1 
ATOM 860  C CD1 . LEU A 1 110 ? -18.248 -2.415  -12.230 1.00 91.33 110 A 1 
ATOM 861  C CD2 . LEU A 1 110 ? -17.206 -3.051  -14.381 1.00 90.92 110 A 1 
ATOM 862  N N   . CYS A 1 111 ? -15.274 2.042   -13.974 1.00 89.57 111 A 1 
ATOM 863  C CA  . CYS A 1 111 ? -15.215 3.487   -14.234 1.00 87.42 111 A 1 
ATOM 864  C C   . CYS A 1 111 ? -14.321 3.864   -15.417 1.00 87.39 111 A 1 
ATOM 865  O O   . CYS A 1 111 ? -14.573 4.862   -16.083 1.00 85.47 111 A 1 
ATOM 866  C CB  . CYS A 1 111 ? -14.685 4.200   -12.984 1.00 84.83 111 A 1 
ATOM 867  S SG  . CYS A 1 111 ? -15.829 4.024   -11.592 1.00 78.72 111 A 1 
ATOM 868  N N   . ASP A 1 112 ? -13.263 3.095   -15.665 1.00 87.52 112 A 1 
ATOM 869  C CA  . ASP A 1 112 ? -12.248 3.428   -16.662 1.00 87.22 112 A 1 
ATOM 870  C C   . ASP A 1 112 ? -11.804 2.160   -17.411 1.00 89.16 112 A 1 
ATOM 871  O O   . ASP A 1 112 ? -10.782 1.546   -17.078 1.00 87.91 112 A 1 
ATOM 872  C CB  . ASP A 1 112 ? -11.121 4.182   -15.955 1.00 84.17 112 A 1 
ATOM 873  C CG  . ASP A 1 112 ? -10.000 4.633   -16.886 1.00 75.08 112 A 1 
ATOM 874  O OD1 . ASP A 1 112 ? -10.216 4.829   -18.086 1.00 69.11 112 A 1 
ATOM 875  O OD2 . ASP A 1 112 ? -8.882  4.784   -16.354 1.00 67.04 112 A 1 
ATOM 876  N N   . PRO A 1 113 ? -12.613 1.733   -18.413 1.00 91.83 113 A 1 
ATOM 877  C CA  . PRO A 1 113 ? -12.302 0.590   -19.244 1.00 92.03 113 A 1 
ATOM 878  C C   . PRO A 1 113 ? -10.972 0.761   -19.975 1.00 92.01 113 A 1 
ATOM 879  O O   . PRO A 1 113 ? -10.608 1.873   -20.370 1.00 90.51 113 A 1 
ATOM 880  C CB  . PRO A 1 113 ? -13.459 0.466   -20.238 1.00 91.35 113 A 1 
ATOM 881  C CG  . PRO A 1 113 ? -14.610 1.211   -19.569 1.00 88.94 113 A 1 
ATOM 882  C CD  . PRO A 1 113 ? -13.897 2.305   -18.794 1.00 91.21 113 A 1 
ATOM 883  N N   . ASN A 1 114 ? -10.267 -0.335  -20.241 1.00 90.87 114 A 1 
ATOM 884  C CA  . ASN A 1 114 ? -9.135  -0.334  -21.155 1.00 90.71 114 A 1 
ATOM 885  C C   . ASN A 1 114 ? -9.553  -0.906  -22.519 1.00 91.47 114 A 1 
ATOM 886  O O   . ASN A 1 114 ? -9.587  -2.129  -22.681 1.00 90.98 114 A 1 
ATOM 887  C CB  . ASN A 1 114 ? -7.943  -1.082  -20.544 1.00 89.42 114 A 1 
ATOM 888  C CG  . ASN A 1 114 ? -6.734  -1.005  -21.465 1.00 86.75 114 A 1 
ATOM 889  O OD1 . ASN A 1 114 ? -6.695  -0.276  -22.442 1.00 81.54 114 A 1 
ATOM 890  N ND2 . ASN A 1 114 ? -5.689  -1.753  -21.183 1.00 80.22 114 A 1 
ATOM 891  N N   . PRO A 1 115 ? -9.851  -0.046  -23.511 1.00 91.51 115 A 1 
ATOM 892  C CA  . PRO A 1 115 ? -10.242 -0.492  -24.837 1.00 91.51 115 A 1 
ATOM 893  C C   . PRO A 1 115 ? -9.045  -0.925  -25.703 1.00 91.79 115 A 1 
ATOM 894  O O   . PRO A 1 115 ? -9.257  -1.448  -26.794 1.00 89.44 115 A 1 
ATOM 895  C CB  . PRO A 1 115 ? -10.989 0.704   -25.432 1.00 90.58 115 A 1 
ATOM 896  C CG  . PRO A 1 115 ? -10.231 1.893   -24.840 1.00 88.76 115 A 1 
ATOM 897  C CD  . PRO A 1 115 ? -9.886  1.406   -23.432 1.00 91.38 115 A 1 
ATOM 898  N N   . ASP A 1 116 ? -7.806  -0.696  -25.265 1.00 91.36 116 A 1 
ATOM 899  C CA  . ASP A 1 116 ? -6.601  -1.041  -26.032 1.00 90.71 116 A 1 
ATOM 900  C C   . ASP A 1 116 ? -6.176  -2.500  -25.858 1.00 90.89 116 A 1 
ATOM 901  O O   . ASP A 1 116 ? -5.528  -3.056  -26.740 1.00 88.18 116 A 1 
ATOM 902  C CB  . ASP A 1 116 ? -5.448  -0.094  -25.661 1.00 89.34 116 A 1 
ATOM 903  C CG  . ASP A 1 116 ? -5.758  1.349   -26.010 1.00 86.08 116 A 1 
ATOM 904  O OD1 . ASP A 1 116 ? -6.316  1.568   -27.113 1.00 81.45 116 A 1 
ATOM 905  O OD2 . ASP A 1 116 ? -5.446  2.238   -25.199 1.00 80.66 116 A 1 
ATOM 906  N N   . ASP A 1 117 ? -6.589  -3.143  -24.768 1.00 91.97 117 A 1 
ATOM 907  C CA  . ASP A 1 117 ? -6.406  -4.575  -24.559 1.00 91.41 117 A 1 
ATOM 908  C C   . ASP A 1 117 ? -7.744  -5.239  -24.186 1.00 92.36 117 A 1 
ATOM 909  O O   . ASP A 1 117 ? -7.965  -5.657  -23.043 1.00 89.78 117 A 1 
ATOM 910  C CB  . ASP A 1 117 ? -5.267  -4.815  -23.566 1.00 88.98 117 A 1 
ATOM 911  C CG  . ASP A 1 117 ? -4.815  -6.279  -23.566 1.00 85.08 117 A 1 
ATOM 912  O OD1 . ASP A 1 117 ? -5.261  -7.069  -24.422 1.00 80.68 117 A 1 
ATOM 913  O OD2 . ASP A 1 117 ? -4.049  -6.660  -22.664 1.00 78.70 117 A 1 
ATOM 914  N N   . PRO A 1 118 ? -8.703  -5.293  -25.142 1.00 92.80 118 A 1 
ATOM 915  C CA  . PRO A 1 118 ? -10.056 -5.717  -24.857 1.00 93.22 118 A 1 
ATOM 916  C C   . PRO A 1 118 ? -10.161 -7.236  -24.737 1.00 93.44 118 A 1 
ATOM 917  O O   . PRO A 1 118 ? -9.453  -8.006  -25.385 1.00 91.31 118 A 1 
ATOM 918  C CB  . PRO A 1 118 ? -10.891 -5.175  -26.015 1.00 91.93 118 A 1 
ATOM 919  C CG  . PRO A 1 118 ? -9.922  -5.224  -27.190 1.00 89.75 118 A 1 
ATOM 920  C CD  . PRO A 1 118 ? -8.582  -4.900  -26.539 1.00 91.77 118 A 1 
ATOM 921  N N   . LEU A 1 119 ? -11.130 -7.682  -23.953 1.00 93.87 119 A 1 
ATOM 922  C CA  . LEU A 1 119 ? -11.621 -9.059  -24.005 1.00 94.19 119 A 1 
ATOM 923  C C   . LEU A 1 119 ? -12.774 -9.213  -25.005 1.00 94.86 119 A 1 
ATOM 924  O O   . LEU A 1 119 ? -12.985 -10.303 -25.532 1.00 92.28 119 A 1 
ATOM 925  C CB  . LEU A 1 119 ? -12.023 -9.471  -22.580 1.00 92.48 119 A 1 
ATOM 926  C CG  . LEU A 1 119 ? -12.163 -10.995 -22.399 1.00 89.83 119 A 1 
ATOM 927  C CD1 . LEU A 1 119 ? -10.833 -11.727 -22.549 1.00 86.10 119 A 1 
ATOM 928  C CD2 . LEU A 1 119 ? -12.676 -11.280 -20.993 1.00 86.16 119 A 1 
ATOM 929  N N   . VAL A 1 120 ? -13.499 -8.106  -25.282 1.00 94.24 120 A 1 
ATOM 930  C CA  . VAL A 1 120 ? -14.600 -8.020  -26.243 1.00 94.98 120 A 1 
ATOM 931  C C   . VAL A 1 120 ? -14.292 -6.907  -27.257 1.00 95.67 120 A 1 
ATOM 932  O O   . VAL A 1 120 ? -14.611 -5.747  -26.997 1.00 95.07 120 A 1 
ATOM 933  C CB  . VAL A 1 120 ? -15.958 -7.793  -25.544 1.00 94.66 120 A 1 
ATOM 934  C CG1 . VAL A 1 120 ? -17.093 -8.000  -26.550 1.00 90.94 120 A 1 
ATOM 935  C CG2 . VAL A 1 120 ? -16.180 -8.756  -24.381 1.00 91.21 120 A 1 
ATOM 936  N N   . PRO A 1 121 ? -13.660 -7.231  -28.407 1.00 95.43 121 A 1 
ATOM 937  C CA  . PRO A 1 121 ? -13.220 -6.239  -29.387 1.00 95.15 121 A 1 
ATOM 938  C C   . PRO A 1 121 ? -14.328 -5.307  -29.886 1.00 95.74 121 A 1 
ATOM 939  O O   . PRO A 1 121 ? -14.122 -4.101  -29.951 1.00 95.07 121 A 1 
ATOM 940  C CB  . PRO A 1 121 ? -12.601 -7.042  -30.533 1.00 94.16 121 A 1 
ATOM 941  C CG  . PRO A 1 121 ? -12.112 -8.310  -29.843 1.00 92.61 121 A 1 
ATOM 942  C CD  . PRO A 1 121 ? -13.172 -8.549  -28.774 1.00 94.74 121 A 1 
ATOM 943  N N   . ASP A 1 122 ? -15.529 -5.837  -30.151 1.00 95.82 122 A 1 
ATOM 944  C CA  . ASP A 1 122 ? -16.653 -5.052  -30.668 1.00 95.61 122 A 1 
ATOM 945  C C   . ASP A 1 122 ? -17.083 -3.947  -29.689 1.00 96.47 122 A 1 
ATOM 946  O O   . ASP A 1 122 ? -17.321 -2.803  -30.085 1.00 95.36 122 A 1 
ATOM 947  C CB  . ASP A 1 122 ? -17.851 -5.985  -30.944 1.00 94.57 122 A 1 
ATOM 948  C CG  . ASP A 1 122 ? -17.531 -7.126  -31.902 1.00 87.60 122 A 1 
ATOM 949  O OD1 . ASP A 1 122 ? -16.570 -6.997  -32.691 1.00 79.87 122 A 1 
ATOM 950  O OD2 . ASP A 1 122 ? -18.219 -8.166  -31.775 1.00 79.08 122 A 1 
ATOM 951  N N   . ILE A 1 123 ? -17.133 -4.253  -28.407 1.00 96.15 123 A 1 
ATOM 952  C CA  . ILE A 1 123 ? -17.465 -3.267  -27.370 1.00 96.57 123 A 1 
ATOM 953  C C   . ILE A 1 123 ? -16.353 -2.224  -27.243 1.00 96.64 123 A 1 
ATOM 954  O O   . ILE A 1 123 ? -16.637 -1.039  -27.089 1.00 95.75 123 A 1 
ATOM 955  C CB  . ILE A 1 123 ? -17.747 -3.947  -26.013 1.00 96.55 123 A 1 
ATOM 956  C CG1 . ILE A 1 123 ? -18.935 -4.937  -26.138 1.00 95.15 123 A 1 
ATOM 957  C CG2 . ILE A 1 123 ? -18.039 -2.881  -24.933 1.00 94.95 123 A 1 
ATOM 958  C CD1 . ILE A 1 123 ? -19.345 -5.629  -24.832 1.00 93.86 123 A 1 
ATOM 959  N N   . ALA A 1 124 ? -15.089 -2.638  -27.356 1.00 96.56 124 A 1 
ATOM 960  C CA  . ALA A 1 124 ? -13.954 -1.727  -27.325 1.00 96.01 124 A 1 
ATOM 961  C C   . ALA A 1 124 ? -13.968 -0.761  -28.516 1.00 96.17 124 A 1 
ATOM 962  O O   . ALA A 1 124 ? -13.688 0.430   -28.349 1.00 95.47 124 A 1 
ATOM 963  C CB  . ALA A 1 124 ? -12.667 -2.541  -27.293 1.00 95.43 124 A 1 
ATOM 964  N N   . GLN A 1 125 ? -14.349 -1.237  -29.715 1.00 96.63 125 A 1 
ATOM 965  C CA  . GLN A 1 125 ? -14.471 -0.409  -30.898 1.00 96.41 125 A 1 
ATOM 966  C C   . GLN A 1 125 ? -15.576 0.639   -30.732 1.00 96.56 125 A 1 
ATOM 967  O O   . GLN A 1 125 ? -15.336 1.816   -30.977 1.00 95.92 125 A 1 
ATOM 968  C CB  . GLN A 1 125 ? -14.691 -1.306  -32.120 1.00 95.96 125 A 1 
ATOM 969  C CG  . GLN A 1 125 ? -14.589 -0.505  -33.429 1.00 85.72 125 A 1 
ATOM 970  C CD  . GLN A 1 125 ? -14.666 -1.401  -34.670 1.00 77.42 125 A 1 
ATOM 971  O OE1 . GLN A 1 125 ? -14.856 -2.593  -34.609 1.00 68.85 125 A 1 
ATOM 972  N NE2 . GLN A 1 125 ? -14.499 -0.846  -35.849 1.00 65.76 125 A 1 
ATOM 973  N N   . ILE A 1 126 ? -16.751 0.243   -30.225 1.00 96.86 126 A 1 
ATOM 974  C CA  . ILE A 1 126 ? -17.841 1.174   -29.919 1.00 96.73 126 A 1 
ATOM 975  C C   . ILE A 1 126 ? -17.411 2.192   -28.852 1.00 96.64 126 A 1 
ATOM 976  O O   . ILE A 1 126 ? -17.659 3.381   -29.018 1.00 95.85 126 A 1 
ATOM 977  C CB  . ILE A 1 126 ? -19.118 0.410   -29.500 1.00 96.51 126 A 1 
ATOM 978  C CG1 . ILE A 1 126 ? -19.669 -0.398  -30.696 1.00 93.33 126 A 1 
ATOM 979  C CG2 . ILE A 1 126 ? -20.209 1.376   -28.994 1.00 93.24 126 A 1 
ATOM 980  C CD1 . ILE A 1 126 ? -20.745 -1.423  -30.326 1.00 81.10 126 A 1 
ATOM 981  N N   . TYR A 1 127 ? -16.718 1.756   -27.815 1.00 96.51 127 A 1 
ATOM 982  C CA  . TYR A 1 127 ? -16.205 2.662   -26.778 1.00 95.97 127 A 1 
ATOM 983  C C   . TYR A 1 127 ? -15.270 3.742   -27.335 1.00 95.66 127 A 1 
ATOM 984  O O   . TYR A 1 127 ? -15.332 4.897   -26.918 1.00 94.84 127 A 1 
ATOM 985  C CB  . TYR A 1 127 ? -15.491 1.841   -25.696 1.00 95.23 127 A 1 
ATOM 986  C CG  . TYR A 1 127 ? -14.987 2.684   -24.547 1.00 94.55 127 A 1 
ATOM 987  C CD1 . TYR A 1 127 ? -13.674 3.206   -24.541 1.00 91.54 127 A 1 
ATOM 988  C CD2 . TYR A 1 127 ? -15.841 2.991   -23.470 1.00 91.78 127 A 1 
ATOM 989  C CE1 . TYR A 1 127 ? -13.222 4.015   -23.486 1.00 90.83 127 A 1 
ATOM 990  C CE2 . TYR A 1 127 ? -15.402 3.799   -22.404 1.00 90.33 127 A 1 
ATOM 991  C CZ  . TYR A 1 127 ? -14.090 4.304   -22.421 1.00 91.54 127 A 1 
ATOM 992  O OH  . TYR A 1 127 ? -13.664 5.107   -21.376 1.00 89.46 127 A 1 
ATOM 993  N N   . LYS A 1 128 ? -14.423 3.378   -28.306 1.00 95.63 128 A 1 
ATOM 994  C CA  . LYS A 1 128 ? -13.486 4.300   -28.953 1.00 94.86 128 A 1 
ATOM 995  C C   . LYS A 1 128 ? -14.150 5.235   -29.965 1.00 94.71 128 A 1 
ATOM 996  O O   . LYS A 1 128 ? -13.750 6.389   -30.056 1.00 93.39 128 A 1 
ATOM 997  C CB  . LYS A 1 128 ? -12.367 3.498   -29.648 1.00 94.19 128 A 1 
ATOM 998  C CG  . LYS A 1 128 ? -11.374 2.885   -28.650 1.00 90.86 128 A 1 
ATOM 999  C CD  . LYS A 1 128 ? -10.287 2.097   -29.392 1.00 86.84 128 A 1 
ATOM 1000 C CE  . LYS A 1 128 ? -9.254  1.620   -28.373 1.00 79.10 128 A 1 
ATOM 1001 N NZ  . LYS A 1 128 ? -8.061  0.986   -28.995 1.00 72.47 128 A 1 
ATOM 1002 N N   . SER A 1 129 ? -15.121 4.736   -30.729 1.00 95.58 129 A 1 
ATOM 1003 C CA  . SER A 1 129 ? -15.734 5.480   -31.835 1.00 95.57 129 A 1 
ATOM 1004 C C   . SER A 1 129 ? -16.959 6.302   -31.427 1.00 95.80 129 A 1 
ATOM 1005 O O   . SER A 1 129 ? -17.171 7.381   -31.967 1.00 93.86 129 A 1 
ATOM 1006 C CB  . SER A 1 129 ? -16.115 4.523   -32.973 1.00 94.76 129 A 1 
ATOM 1007 O OG  . SER A 1 129 ? -17.044 3.546   -32.544 1.00 86.57 129 A 1 
ATOM 1008 N N   . ASP A 1 130 ? -17.756 5.799   -30.495 1.00 95.45 130 A 1 
ATOM 1009 C CA  . ASP A 1 130 ? -19.015 6.420   -30.065 1.00 95.82 130 A 1 
ATOM 1010 C C   . ASP A 1 130 ? -19.269 6.135   -28.569 1.00 95.83 130 A 1 
ATOM 1011 O O   . ASP A 1 130 ? -19.933 5.174   -28.167 1.00 94.10 130 A 1 
ATOM 1012 C CB  . ASP A 1 130 ? -20.156 5.934   -30.971 1.00 95.31 130 A 1 
ATOM 1013 C CG  . ASP A 1 130 ? -21.498 6.623   -30.688 1.00 94.62 130 A 1 
ATOM 1014 O OD1 . ASP A 1 130 ? -21.632 7.282   -29.630 1.00 91.45 130 A 1 
ATOM 1015 O OD2 . ASP A 1 130 ? -22.419 6.411   -31.512 1.00 90.37 130 A 1 
ATOM 1016 N N   . LYS A 1 131 ? -18.714 7.014   -27.745 1.00 95.34 131 A 1 
ATOM 1017 C CA  . LYS A 1 131 ? -18.800 6.894   -26.289 1.00 94.55 131 A 1 
ATOM 1018 C C   . LYS A 1 131 ? -20.231 7.051   -25.768 1.00 95.78 131 A 1 
ATOM 1019 O O   . LYS A 1 131 ? -20.575 6.439   -24.751 1.00 94.88 131 A 1 
ATOM 1020 C CB  . LYS A 1 131 ? -17.821 7.898   -25.653 1.00 91.66 131 A 1 
ATOM 1021 C CG  . LYS A 1 131 ? -17.558 7.588   -24.175 1.00 81.63 131 A 1 
ATOM 1022 C CD  . LYS A 1 131 ? -16.436 8.475   -23.627 1.00 74.87 131 A 1 
ATOM 1023 C CE  . LYS A 1 131 ? -16.114 8.096   -22.188 1.00 68.06 131 A 1 
ATOM 1024 N NZ  . LYS A 1 131 ? -14.971 8.869   -21.642 1.00 60.44 131 A 1 
ATOM 1025 N N   . GLU A 1 132 ? -21.092 7.837   -26.448 1.00 95.22 132 A 1 
ATOM 1026 C CA  . GLU A 1 132 ? -22.508 7.957   -26.073 1.00 95.53 132 A 1 
ATOM 1027 C C   . GLU A 1 132 ? -23.264 6.656   -26.340 1.00 96.23 132 A 1 
ATOM 1028 O O   . GLU A 1 132 ? -23.980 6.171   -25.466 1.00 95.74 132 A 1 
ATOM 1029 C CB  . GLU A 1 132 ? -23.189 9.104   -26.831 1.00 95.03 132 A 1 
ATOM 1030 C CG  . GLU A 1 132 ? -22.782 10.479  -26.299 1.00 81.29 132 A 1 
ATOM 1031 C CD  . GLU A 1 132 ? -23.717 11.580  -26.806 1.00 69.45 132 A 1 
ATOM 1032 O OE1 . GLU A 1 132 ? -23.794 12.607  -26.099 1.00 61.14 132 A 1 
ATOM 1033 O OE2 . GLU A 1 132 ? -24.380 11.372  -27.850 1.00 62.42 132 A 1 
ATOM 1034 N N   . LYS A 1 133 ? -23.038 6.037   -27.506 1.00 96.69 133 A 1 
ATOM 1035 C CA  . LYS A 1 133 ? -23.613 4.730   -27.837 1.00 97.03 133 A 1 
ATOM 1036 C C   . LYS A 1 133 ? -23.162 3.661   -26.855 1.00 97.22 133 A 1 
ATOM 1037 O O   . LYS A 1 133 ? -23.991 2.866   -26.393 1.00 96.69 133 A 1 
ATOM 1038 C CB  . LYS A 1 133 ? -23.236 4.384   -29.283 1.00 96.95 133 A 1 
ATOM 1039 C CG  . LYS A 1 133 ? -23.898 3.092   -29.775 1.00 94.15 133 A 1 
ATOM 1040 C CD  . LYS A 1 133 ? -23.510 2.860   -31.231 1.00 91.84 133 A 1 
ATOM 1041 C CE  . LYS A 1 133 ? -24.120 1.561   -31.773 1.00 84.60 133 A 1 
ATOM 1042 N NZ  . LYS A 1 133 ? -23.688 1.319   -33.168 1.00 77.07 133 A 1 
ATOM 1043 N N   . TYR A 1 134 ? -21.881 3.659   -26.487 1.00 96.72 134 A 1 
ATOM 1044 C CA  . TYR A 1 134 ? -21.365 2.771   -25.446 1.00 96.87 134 A 1 
ATOM 1045 C C   . TYR A 1 134 ? -22.096 2.964   -24.120 1.00 97.09 134 A 1 
ATOM 1046 O O   . TYR A 1 134 ? -22.614 1.994   -23.555 1.00 96.86 134 A 1 
ATOM 1047 C CB  . TYR A 1 134 ? -19.859 3.002   -25.263 1.00 96.44 134 A 1 
ATOM 1048 C CG  . TYR A 1 134 ? -19.297 2.325   -24.032 1.00 96.17 134 A 1 
ATOM 1049 C CD1 . TYR A 1 134 ? -19.132 3.050   -22.828 1.00 93.91 134 A 1 
ATOM 1050 C CD2 . TYR A 1 134 ? -19.015 0.952   -24.053 1.00 94.14 134 A 1 
ATOM 1051 C CE1 . TYR A 1 134 ? -18.669 2.414   -21.672 1.00 93.42 134 A 1 
ATOM 1052 C CE2 . TYR A 1 134 ? -18.555 0.301   -22.898 1.00 92.95 134 A 1 
ATOM 1053 C CZ  . TYR A 1 134 ? -18.380 1.040   -21.705 1.00 93.76 134 A 1 
ATOM 1054 O OH  . TYR A 1 134 ? -17.927 0.408   -20.579 1.00 91.88 134 A 1 
ATOM 1055 N N   . ASN A 1 135 ? -22.204 4.205   -23.645 1.00 96.93 135 A 1 
ATOM 1056 C CA  . ASN A 1 135 ? -22.858 4.512   -22.372 1.00 96.51 135 A 1 
ATOM 1057 C C   . ASN A 1 135 ? -24.347 4.127   -22.392 1.00 96.86 135 A 1 
ATOM 1058 O O   . ASN A 1 135 ? -24.847 3.614   -21.398 1.00 96.60 135 A 1 
ATOM 1059 C CB  . ASN A 1 135 ? -22.695 6.004   -22.065 1.00 95.59 135 A 1 
ATOM 1060 C CG  . ASN A 1 135 ? -21.299 6.368   -21.582 1.00 93.06 135 A 1 
ATOM 1061 O OD1 . ASN A 1 135 ? -20.582 5.578   -20.989 1.00 87.00 135 A 1 
ATOM 1062 N ND2 . ASN A 1 135 ? -20.898 7.602   -21.762 1.00 85.46 135 A 1 
ATOM 1063 N N   . ARG A 1 136 ? -25.042 4.331   -23.522 1.00 97.04 136 A 1 
ATOM 1064 C CA  . ARG A 1 136 ? -26.433 3.910   -23.689 1.00 97.15 136 A 1 
ATOM 1065 C C   . ARG A 1 136 ? -26.576 2.396   -23.564 1.00 97.32 136 A 1 
ATOM 1066 O O   . ARG A 1 136 ? -27.346 1.934   -22.730 1.00 96.84 136 A 1 
ATOM 1067 C CB  . ARG A 1 136 ? -26.971 4.448   -25.026 1.00 96.73 136 A 1 
ATOM 1068 C CG  . ARG A 1 136 ? -28.464 4.125   -25.191 1.00 88.15 136 A 1 
ATOM 1069 C CD  . ARG A 1 136 ? -29.024 4.725   -26.488 1.00 86.71 136 A 1 
ATOM 1070 N NE  . ARG A 1 136 ? -28.362 4.156   -27.679 1.00 77.69 136 A 1 
ATOM 1071 C CZ  . ARG A 1 136 ? -28.112 4.780   -28.812 1.00 70.88 136 A 1 
ATOM 1072 N NH1 . ARG A 1 136 ? -28.491 6.016   -29.032 1.00 61.82 136 A 1 
ATOM 1073 N NH2 . ARG A 1 136 ? -27.464 4.175   -29.761 1.00 62.37 136 A 1 
ATOM 1074 N N   . HIS A 1 137 ? -25.771 1.622   -24.295 1.00 97.26 137 A 1 
ATOM 1075 C CA  . HIS A 1 137 ? -25.798 0.164   -24.206 1.00 97.16 137 A 1 
ATOM 1076 C C   . HIS A 1 137 ? -25.421 -0.352  -22.812 1.00 97.41 137 A 1 
ATOM 1077 O O   . HIS A 1 137 ? -26.068 -1.273  -22.299 1.00 96.86 137 A 1 
ATOM 1078 C CB  . HIS A 1 137 ? -24.881 -0.447  -25.263 1.00 96.67 137 A 1 
ATOM 1079 C CG  . HIS A 1 137 ? -25.413 -0.341  -26.664 1.00 93.99 137 A 1 
ATOM 1080 N ND1 . HIS A 1 137 ? -26.706 -0.614  -27.050 1.00 80.73 137 A 1 
ATOM 1081 C CD2 . HIS A 1 137 ? -24.717 -0.008  -27.802 1.00 81.11 137 A 1 
ATOM 1082 C CE1 . HIS A 1 137 ? -26.780 -0.447  -28.388 1.00 83.48 137 A 1 
ATOM 1083 N NE2 . HIS A 1 137 ? -25.595 -0.089  -28.873 1.00 84.62 137 A 1 
ATOM 1084 N N   . ALA A 1 138 ? -24.431 0.244   -22.173 1.00 97.25 138 A 1 
ATOM 1085 C CA  . ALA A 1 138 ? -24.036 -0.138  -20.824 1.00 97.28 138 A 1 
ATOM 1086 C C   . ALA A 1 138 ? -25.152 0.134   -19.796 1.00 97.33 138 A 1 
ATOM 1087 O O   . ALA A 1 138 ? -25.415 -0.718  -18.944 1.00 96.79 138 A 1 
ATOM 1088 C CB  . ALA A 1 138 ? -22.733 0.583   -20.471 1.00 96.84 138 A 1 
ATOM 1089 N N   . ARG A 1 139 ? -25.874 1.260   -19.920 1.00 97.15 139 A 1 
ATOM 1090 C CA  . ARG A 1 139 ? -27.051 1.574   -19.086 1.00 96.99 139 A 1 
ATOM 1091 C C   . ARG A 1 139 ? -28.208 0.611   -19.346 1.00 97.01 139 A 1 
ATOM 1092 O O   . ARG A 1 139 ? -28.767 0.091   -18.387 1.00 96.68 139 A 1 
ATOM 1093 C CB  . ARG A 1 139 ? -27.513 3.019   -19.317 1.00 96.33 139 A 1 
ATOM 1094 C CG  . ARG A 1 139 ? -26.579 4.041   -18.658 1.00 85.28 139 A 1 
ATOM 1095 C CD  . ARG A 1 139 ? -27.019 5.464   -19.031 1.00 83.29 139 A 1 
ATOM 1096 N NE  . ARG A 1 139 ? -26.071 6.478   -18.547 1.00 73.64 139 A 1 
ATOM 1097 C CZ  . ARG A 1 139 ? -26.126 7.773   -18.810 1.00 66.04 139 A 1 
ATOM 1098 N NH1 . ARG A 1 139 ? -27.105 8.297   -19.518 1.00 58.30 139 A 1 
ATOM 1099 N NH2 . ARG A 1 139 ? -25.201 8.570   -18.361 1.00 59.13 139 A 1 
ATOM 1100 N N   . GLU A 1 140 ? -28.524 0.324   -20.605 1.00 97.35 140 A 1 
ATOM 1101 C CA  . GLU A 1 140 ? -29.573 -0.631  -20.982 1.00 97.28 140 A 1 
ATOM 1102 C C   . GLU A 1 140 ? -29.299 -2.032  -20.407 1.00 97.10 140 A 1 
ATOM 1103 O O   . GLU A 1 140 ? -30.181 -2.664  -19.830 1.00 96.30 140 A 1 
ATOM 1104 C CB  . GLU A 1 140 ? -29.670 -0.729  -22.508 1.00 96.70 140 A 1 
ATOM 1105 C CG  . GLU A 1 140 ? -30.340 0.486   -23.169 1.00 84.71 140 A 1 
ATOM 1106 C CD  . GLU A 1 140 ? -30.173 0.497   -24.706 1.00 81.84 140 A 1 
ATOM 1107 O OE1 . GLU A 1 140 ? -30.551 1.511   -25.329 1.00 75.91 140 A 1 
ATOM 1108 O OE2 . GLU A 1 140 ? -29.618 -0.485  -25.257 1.00 77.97 140 A 1 
ATOM 1109 N N   . TRP A 1 141 ? -28.048 -2.501  -20.518 1.00 97.29 141 A 1 
ATOM 1110 C CA  . TRP A 1 141 ? -27.657 -3.786  -19.939 1.00 97.21 141 A 1 
ATOM 1111 C C   . TRP A 1 141 ? -27.698 -3.772  -18.419 1.00 97.29 141 A 1 
ATOM 1112 O O   . TRP A 1 141 ? -28.123 -4.754  -17.817 1.00 96.03 141 A 1 
ATOM 1113 C CB  . TRP A 1 141 ? -26.264 -4.185  -20.428 1.00 96.82 141 A 1 
ATOM 1114 C CG  . TRP A 1 141 ? -26.223 -4.825  -21.772 1.00 96.41 141 A 1 
ATOM 1115 C CD1 . TRP A 1 141 ? -26.848 -4.389  -22.896 1.00 93.19 141 A 1 
ATOM 1116 C CD2 . TRP A 1 141 ? -25.497 -6.040  -22.156 1.00 94.93 141 A 1 
ATOM 1117 N NE1 . TRP A 1 141 ? -26.559 -5.247  -23.944 1.00 92.62 141 A 1 
ATOM 1118 C CE2 . TRP A 1 141 ? -25.734 -6.271  -23.536 1.00 94.36 141 A 1 
ATOM 1119 C CE3 . TRP A 1 141 ? -24.666 -6.941  -21.459 1.00 93.68 141 A 1 
ATOM 1120 C CZ2 . TRP A 1 141 ? -25.163 -7.366  -24.208 1.00 92.99 141 A 1 
ATOM 1121 C CZ3 . TRP A 1 141 ? -24.099 -8.034  -22.141 1.00 91.36 141 A 1 
ATOM 1122 C CH2 . TRP A 1 141 ? -24.351 -8.236  -23.496 1.00 91.42 141 A 1 
ATOM 1123 N N   . THR A 1 142 ? -27.311 -2.656  -17.797 1.00 96.91 142 A 1 
ATOM 1124 C CA  . THR A 1 142 ? -27.395 -2.489  -16.345 1.00 96.86 142 A 1 
ATOM 1125 C C   . THR A 1 142 ? -28.848 -2.582  -15.884 1.00 96.74 142 A 1 
ATOM 1126 O O   . THR A 1 142 ? -29.144 -3.407  -15.027 1.00 95.53 142 A 1 
ATOM 1127 C CB  . THR A 1 142 ? -26.747 -1.179  -15.886 1.00 96.39 142 A 1 
ATOM 1128 O OG1 . THR A 1 142 ? -25.394 -1.167  -16.285 1.00 92.59 142 A 1 
ATOM 1129 C CG2 . THR A 1 142 ? -26.763 -1.004  -14.375 1.00 92.63 142 A 1 
ATOM 1130 N N   . GLN A 1 143 ? -29.762 -1.846  -16.512 1.00 96.43 143 A 1 
ATOM 1131 C CA  . GLN A 1 143 ? -31.198 -1.916  -16.208 1.00 95.92 143 A 1 
ATOM 1132 C C   . GLN A 1 143 ? -31.784 -3.318  -16.427 1.00 95.87 143 A 1 
ATOM 1133 O O   . GLN A 1 143 ? -32.618 -3.772  -15.656 1.00 94.71 143 A 1 
ATOM 1134 C CB  . GLN A 1 143 ? -31.952 -0.909  -17.079 1.00 95.28 143 A 1 
ATOM 1135 C CG  . GLN A 1 143 ? -31.739 0.535   -16.607 1.00 86.23 143 A 1 
ATOM 1136 C CD  . GLN A 1 143 ? -32.442 1.557   -17.493 1.00 80.10 143 A 1 
ATOM 1137 O OE1 . GLN A 1 143 ? -32.849 1.300   -18.613 1.00 71.79 143 A 1 
ATOM 1138 N NE2 . GLN A 1 143 ? -32.612 2.771   -17.033 1.00 68.40 143 A 1 
ATOM 1139 N N   . LYS A 1 144 ? -31.344 -4.015  -17.472 1.00 95.23 144 A 1 
ATOM 1140 C CA  . LYS A 1 144 ? -31.900 -5.323  -17.837 1.00 95.11 144 A 1 
ATOM 1141 C C   . LYS A 1 144 ? -31.392 -6.481  -16.977 1.00 95.00 144 A 1 
ATOM 1142 O O   . LYS A 1 144 ? -32.110 -7.469  -16.799 1.00 93.39 144 A 1 
ATOM 1143 C CB  . LYS A 1 144 ? -31.624 -5.561  -19.327 1.00 94.62 144 A 1 
ATOM 1144 C CG  . LYS A 1 144 ? -32.269 -6.849  -19.837 1.00 88.52 144 A 1 
ATOM 1145 C CD  . LYS A 1 144 ? -32.084 -6.970  -21.351 1.00 86.38 144 A 1 
ATOM 1146 C CE  . LYS A 1 144 ? -32.733 -8.257  -21.835 1.00 77.71 144 A 1 
ATOM 1147 N NZ  . LYS A 1 144 ? -32.598 -8.400  -23.310 1.00 69.74 144 A 1 
ATOM 1148 N N   . TYR A 1 145 ? -30.136 -6.417  -16.537 1.00 95.33 145 A 1 
ATOM 1149 C CA  . TYR A 1 145 ? -29.467 -7.568  -15.921 1.00 95.32 145 A 1 
ATOM 1150 C C   . TYR A 1 145 ? -28.976 -7.332  -14.490 1.00 95.18 145 A 1 
ATOM 1151 O O   . TYR A 1 145 ? -28.678 -8.317  -13.812 1.00 92.31 145 A 1 
ATOM 1152 C CB  . TYR A 1 145 ? -28.291 -7.995  -16.804 1.00 95.00 145 A 1 
ATOM 1153 C CG  . TYR A 1 145 ? -28.649 -8.419  -18.211 1.00 95.50 145 A 1 
ATOM 1154 C CD1 . TYR A 1 145 ? -29.454 -9.559  -18.427 1.00 91.84 145 A 1 
ATOM 1155 C CD2 . TYR A 1 145 ? -28.169 -7.698  -19.323 1.00 92.20 145 A 1 
ATOM 1156 C CE1 . TYR A 1 145 ? -29.768 -9.975  -19.724 1.00 91.37 145 A 1 
ATOM 1157 C CE2 . TYR A 1 145 ? -28.474 -8.106  -20.622 1.00 91.39 145 A 1 
ATOM 1158 C CZ  . TYR A 1 145 ? -29.273 -9.244  -20.823 1.00 93.52 145 A 1 
ATOM 1159 O OH  . TYR A 1 145 ? -29.576 -9.654  -22.098 1.00 91.87 145 A 1 
ATOM 1160 N N   . ALA A 1 146 ? -28.867 -6.089  -14.051 1.00 93.51 146 A 1 
ATOM 1161 C CA  . ALA A 1 146 ? -28.277 -5.728  -12.761 1.00 92.64 146 A 1 
ATOM 1162 C C   . ALA A 1 146 ? -29.207 -4.911  -11.840 1.00 91.51 146 A 1 
ATOM 1163 O O   . ALA A 1 146 ? -28.803 -4.568  -10.732 1.00 86.59 146 A 1 
ATOM 1164 C CB  . ALA A 1 146 ? -26.952 -5.010  -13.031 1.00 92.29 146 A 1 
ATOM 1165 N N   . MET A 1 147 ? -30.433 -4.607  -12.285 1.00 90.70 147 A 1 
ATOM 1166 C CA  . MET A 1 147 ? -31.473 -3.962  -11.497 1.00 89.21 147 A 1 
ATOM 1167 C C   . MET A 1 147 ? -32.646 -4.912  -11.261 1.00 81.18 147 A 1 
ATOM 1168 O O   . MET A 1 147 ? -32.878 -5.806  -12.088 1.00 77.68 147 A 1 
ATOM 1169 C CB  . MET A 1 147 ? -31.948 -2.655  -12.160 1.00 84.64 147 A 1 
ATOM 1170 C CG  . MET A 1 147 ? -30.845 -1.595  -12.210 1.00 81.90 147 A 1 
ATOM 1171 S SD  . MET A 1 147 ? -31.408 -0.028  -12.953 1.00 78.77 147 A 1 
ATOM 1172 C CE  . MET A 1 147 ? -29.975 1.005   -12.656 1.00 69.45 147 A 1 
ATOM 1173 O OXT . MET A 1 147 ? -33.329 -4.711  -10.226 1.00 78.10 147 A 1 
ATOM 1174 N N   . MET B 2 1   ? -3.313  19.985  5.399   1.00 87.89 1   B 1 
ATOM 1175 C CA  . MET B 2 1   ? -3.918  18.980  6.293   1.00 90.55 1   B 1 
ATOM 1176 C C   . MET B 2 1   ? -3.272  17.644  6.019   1.00 88.84 1   B 1 
ATOM 1177 O O   . MET B 2 1   ? -2.631  17.478  4.994   1.00 86.18 1   B 1 
ATOM 1178 C CB  . MET B 2 1   ? -5.441  18.918  6.142   1.00 88.44 1   B 1 
ATOM 1179 C CG  . MET B 2 1   ? -5.903  18.408  4.781   1.00 86.70 1   B 1 
ATOM 1180 S SD  . MET B 2 1   ? -7.701  18.323  4.605   1.00 88.30 1   B 1 
ATOM 1181 C CE  . MET B 2 1   ? -7.830  17.732  2.912   1.00 81.76 1   B 1 
ATOM 1182 N N   . GLN B 2 2   ? -3.421  16.676  6.921   1.00 88.25 2   B 1 
ATOM 1183 C CA  . GLN B 2 2   ? -2.890  15.338  6.711   1.00 87.28 2   B 1 
ATOM 1184 C C   . GLN B 2 2   ? -3.985  14.419  6.171   1.00 86.87 2   B 1 
ATOM 1185 O O   . GLN B 2 2   ? -5.094  14.404  6.717   1.00 85.34 2   B 1 
ATOM 1186 C CB  . GLN B 2 2   ? -2.269  14.846  8.019   1.00 83.72 2   B 1 
ATOM 1187 C CG  . GLN B 2 2   ? -1.167  13.829  7.753   1.00 75.98 2   B 1 
ATOM 1188 C CD  . GLN B 2 2   ? -0.461  13.419  9.041   1.00 73.94 2   B 1 
ATOM 1189 O OE1 . GLN B 2 2   ? -1.039  13.282  10.102  1.00 66.44 2   B 1 
ATOM 1190 N NE2 . GLN B 2 2   ? 0.822   13.194  9.003   1.00 62.90 2   B 1 
ATOM 1191 N N   . ILE B 2 3   ? -3.683  13.673  5.125   1.00 89.59 3   B 1 
ATOM 1192 C CA  . ILE B 2 3   ? -4.529  12.587  4.617   1.00 90.46 3   B 1 
ATOM 1193 C C   . ILE B 2 3   ? -3.714  11.298  4.537   1.00 89.59 3   B 1 
ATOM 1194 O O   . ILE B 2 3   ? -2.477  11.317  4.458   1.00 88.40 3   B 1 
ATOM 1195 C CB  . ILE B 2 3   ? -5.188  12.919  3.262   1.00 91.40 3   B 1 
ATOM 1196 C CG1 . ILE B 2 3   ? -4.150  13.121  2.139   1.00 89.79 3   B 1 
ATOM 1197 C CG2 . ILE B 2 3   ? -6.122  14.127  3.422   1.00 88.59 3   B 1 
ATOM 1198 C CD1 . ILE B 2 3   ? -4.762  13.213  0.742   1.00 88.86 3   B 1 
ATOM 1199 N N   . PHE B 2 4   ? -4.409  10.177  4.515   1.00 88.01 4   B 1 
ATOM 1200 C CA  . PHE B 2 4   ? -3.796  8.867   4.343   1.00 87.18 4   B 1 
ATOM 1201 C C   . PHE B 2 4   ? -4.099  8.325   2.955   1.00 87.90 4   B 1 
ATOM 1202 O O   . PHE B 2 4   ? -5.212  8.429   2.455   1.00 87.44 4   B 1 
ATOM 1203 C CB  . PHE B 2 4   ? -4.261  7.926   5.454   1.00 85.29 4   B 1 
ATOM 1204 C CG  . PHE B 2 4   ? -4.017  8.468   6.845   1.00 82.74 4   B 1 
ATOM 1205 C CD1 . PHE B 2 4   ? -2.707  8.651   7.323   1.00 74.05 4   B 1 
ATOM 1206 C CD2 . PHE B 2 4   ? -5.102  8.835   7.668   1.00 73.05 4   B 1 
ATOM 1207 C CE1 . PHE B 2 4   ? -2.469  9.194   8.590   1.00 71.50 4   B 1 
ATOM 1208 C CE2 . PHE B 2 4   ? -4.875  9.375   8.937   1.00 70.67 4   B 1 
ATOM 1209 C CZ  . PHE B 2 4   ? -3.561  9.561   9.409   1.00 77.20 4   B 1 
ATOM 1210 N N   . VAL B 2 5   ? -3.122  7.707   2.334   1.00 88.77 5   B 1 
ATOM 1211 C CA  . VAL B 2 5   ? -3.284  6.981   1.078   1.00 89.47 5   B 1 
ATOM 1212 C C   . VAL B 2 5   ? -2.891  5.534   1.326   1.00 88.11 5   B 1 
ATOM 1213 O O   . VAL B 2 5   ? -1.716  5.224   1.480   1.00 86.62 5   B 1 
ATOM 1214 C CB  . VAL B 2 5   ? -2.487  7.623   -0.067  1.00 90.40 5   B 1 
ATOM 1215 C CG1 . VAL B 2 5   ? -2.740  6.871   -1.377  1.00 85.71 5   B 1 
ATOM 1216 C CG2 . VAL B 2 5   ? -2.876  9.084   -0.274  1.00 83.46 5   B 1 
ATOM 1217 N N   . LYS B 2 6   ? -3.874  4.642   1.370   1.00 85.19 6   B 1 
ATOM 1218 C CA  . LYS B 2 6   ? -3.637  3.202   1.445   1.00 83.54 6   B 1 
ATOM 1219 C C   . LYS B 2 6   ? -3.349  2.666   0.048   1.00 83.22 6   B 1 
ATOM 1220 O O   . LYS B 2 6   ? -4.204  2.703   -0.823  1.00 82.46 6   B 1 
ATOM 1221 C CB  . LYS B 2 6   ? -4.827  2.471   2.086   1.00 80.17 6   B 1 
ATOM 1222 C CG  . LYS B 2 6   ? -4.885  2.605   3.612   1.00 71.30 6   B 1 
ATOM 1223 C CD  . LYS B 2 6   ? -6.078  1.818   4.181   1.00 66.76 6   B 1 
ATOM 1224 C CE  . LYS B 2 6   ? -6.204  1.921   5.700   1.00 58.82 6   B 1 
ATOM 1225 N NZ  . LYS B 2 6   ? -7.448  1.261   6.207   1.00 53.63 6   B 1 
ATOM 1226 N N   . THR B 2 7   ? -2.169  2.125   -0.144  1.00 81.46 7   B 1 
ATOM 1227 C CA  . THR B 2 7   ? -1.856  1.395   -1.372  1.00 78.27 7   B 1 
ATOM 1228 C C   . THR B 2 7   ? -2.577  0.045   -1.394  1.00 76.47 7   B 1 
ATOM 1229 O O   . THR B 2 7   ? -2.947  -0.498  -0.351  1.00 73.86 7   B 1 
ATOM 1230 C CB  . THR B 2 7   ? -0.345  1.186   -1.554  1.00 76.17 7   B 1 
ATOM 1231 O OG1 . THR B 2 7   ? 0.155   0.318   -0.580  1.00 71.52 7   B 1 
ATOM 1232 C CG2 . THR B 2 7   ? 0.453   2.484   -1.485  1.00 70.61 7   B 1 
ATOM 1233 N N   . LEU B 2 8   ? -2.687  -0.557  -2.576  1.00 72.20 8   B 1 
ATOM 1234 C CA  . LEU B 2 8   ? -3.184  -1.932  -2.736  1.00 69.92 8   B 1 
ATOM 1235 C C   . LEU B 2 8   ? -2.431  -2.966  -1.881  1.00 69.85 8   B 1 
ATOM 1236 O O   . LEU B 2 8   ? -2.963  -4.024  -1.589  1.00 66.87 8   B 1 
ATOM 1237 C CB  . LEU B 2 8   ? -3.038  -2.350  -4.203  1.00 66.71 8   B 1 
ATOM 1238 C CG  . LEU B 2 8   ? -4.161  -1.850  -5.113  1.00 61.62 8   B 1 
ATOM 1239 C CD1 . LEU B 2 8   ? -3.799  -2.210  -6.549  1.00 56.43 8   B 1 
ATOM 1240 C CD2 . LEU B 2 8   ? -5.498  -2.506  -4.762  1.00 54.72 8   B 1 
ATOM 1241 N N   . THR B 2 9   ? -1.219  -2.661  -1.467  1.00 69.20 9   B 1 
ATOM 1242 C CA  . THR B 2 9   ? -0.408  -3.558  -0.648  1.00 68.09 9   B 1 
ATOM 1243 C C   . THR B 2 9   ? -0.572  -3.324  0.860   1.00 68.42 9   B 1 
ATOM 1244 O O   . THR B 2 9   ? 0.058   -3.996  1.657   1.00 65.30 9   B 1 
ATOM 1245 C CB  . THR B 2 9   ? 1.047   -3.458  -1.093  1.00 65.10 9   B 1 
ATOM 1246 O OG1 . THR B 2 9   ? 1.476   -2.120  -0.998  1.00 61.76 9   B 1 
ATOM 1247 C CG2 . THR B 2 9   ? 1.185   -3.892  -2.557  1.00 59.62 9   B 1 
ATOM 1248 N N   . GLY B 2 10  ? -1.470  -2.406  1.249   1.00 65.44 10  B 1 
ATOM 1249 C CA  . GLY B 2 10  ? -1.774  -2.088  2.636   1.00 65.48 10  B 1 
ATOM 1250 C C   . GLY B 2 10  ? -0.842  -1.060  3.264   1.00 68.32 10  B 1 
ATOM 1251 O O   . GLY B 2 10  ? -1.081  -0.646  4.387   1.00 66.19 10  B 1 
ATOM 1252 N N   . LYS B 2 11  ? 0.178   -0.638  2.529   1.00 72.94 11  B 1 
ATOM 1253 C CA  . LYS B 2 11  ? 1.050   0.444   2.984   1.00 75.81 11  B 1 
ATOM 1254 C C   . LYS B 2 11  ? 0.239   1.735   3.059   1.00 77.62 11  B 1 
ATOM 1255 O O   . LYS B 2 11  ? -0.301  2.167   2.050   1.00 77.68 11  B 1 
ATOM 1256 C CB  . LYS B 2 11  ? 2.249   0.575   2.038   1.00 73.41 11  B 1 
ATOM 1257 C CG  . LYS B 2 11  ? 3.246   1.630   2.531   1.00 67.35 11  B 1 
ATOM 1258 C CD  . LYS B 2 11  ? 4.363   1.802   1.511   1.00 65.59 11  B 1 
ATOM 1259 C CE  . LYS B 2 11  ? 5.365   2.830   2.033   1.00 58.00 11  B 1 
ATOM 1260 N NZ  . LYS B 2 11  ? 6.393   3.115   1.015   1.00 54.44 11  B 1 
ATOM 1261 N N   . THR B 2 12  ? 0.213   2.362   4.219   1.00 80.88 12  B 1 
ATOM 1262 C CA  . THR B 2 12  ? -0.366  3.689   4.398   1.00 81.40 12  B 1 
ATOM 1263 C C   . THR B 2 12  ? 0.710   4.745   4.178   1.00 82.30 12  B 1 
ATOM 1264 O O   . THR B 2 12  ? 1.750   4.725   4.820   1.00 81.52 12  B 1 
ATOM 1265 C CB  . THR B 2 12  ? -1.025  3.830   5.772   1.00 78.92 12  B 1 
ATOM 1266 O OG1 . THR B 2 12  ? -1.935  2.772   5.975   1.00 73.33 12  B 1 
ATOM 1267 C CG2 . THR B 2 12  ? -1.826  5.126   5.876   1.00 72.17 12  B 1 
ATOM 1268 N N   . ILE B 2 13  ? 0.452   5.647   3.248   1.00 84.28 13  B 1 
ATOM 1269 C CA  . ILE B 2 13  ? 1.293   6.806   2.976   1.00 84.22 13  B 1 
ATOM 1270 C C   . ILE B 2 13  ? 0.590   8.012   3.576   1.00 85.73 13  B 1 
ATOM 1271 O O   . ILE B 2 13  ? -0.552  8.290   3.230   1.00 85.63 13  B 1 
ATOM 1272 C CB  . ILE B 2 13  ? 1.484   7.005   1.451   1.00 82.67 13  B 1 
ATOM 1273 C CG1 . ILE B 2 13  ? 1.937   5.723   0.716   1.00 77.61 13  B 1 
ATOM 1274 C CG2 . ILE B 2 13  ? 2.494   8.146   1.211   1.00 75.49 13  B 1 
ATOM 1275 C CD1 . ILE B 2 13  ? 1.663   5.816   -0.787  1.00 72.23 13  B 1 
ATOM 1276 N N   . THR B 2 14  ? 1.268   8.740   4.423   1.00 86.53 14  B 1 
ATOM 1277 C CA  . THR B 2 14  ? 0.759   10.002  4.958   1.00 86.46 14  B 1 
ATOM 1278 C C   . THR B 2 14  ? 1.167   11.142  4.028   1.00 87.28 14  B 1 
ATOM 1279 O O   . THR B 2 14  ? 2.350   11.282  3.720   1.00 86.37 14  B 1 
ATOM 1280 C CB  . THR B 2 14  ? 1.284   10.218  6.376   1.00 83.87 14  B 1 
ATOM 1281 O OG1 . THR B 2 14  ? 1.106   9.050   7.144   1.00 76.39 14  B 1 
ATOM 1282 C CG2 . THR B 2 14  ? 0.525   11.343  7.063   1.00 73.34 14  B 1 
ATOM 1283 N N   . LEU B 2 15  ? 0.205   11.948  3.570   1.00 88.35 15  B 1 
ATOM 1284 C CA  . LEU B 2 15  ? 0.462   13.117  2.731   1.00 89.65 15  B 1 
ATOM 1285 C C   . LEU B 2 15  ? 0.045   14.394  3.456   1.00 90.37 15  B 1 
ATOM 1286 O O   . LEU B 2 15  ? -1.030  14.452  4.044   1.00 89.65 15  B 1 
ATOM 1287 C CB  . LEU B 2 15  ? -0.283  13.000  1.390   1.00 90.04 15  B 1 
ATOM 1288 C CG  . LEU B 2 15  ? 0.139   11.838  0.488   1.00 88.44 15  B 1 
ATOM 1289 C CD1 . LEU B 2 15  ? -0.724  11.842  -0.760  1.00 79.30 15  B 1 
ATOM 1290 C CD2 . LEU B 2 15  ? 1.592   11.938  0.031   1.00 79.35 15  B 1 
ATOM 1291 N N   . GLU B 2 16  ? 0.887   15.416  3.361   1.00 88.81 16  B 1 
ATOM 1292 C CA  . GLU B 2 16  ? 0.533   16.797  3.664   1.00 89.27 16  B 1 
ATOM 1293 C C   . GLU B 2 16  ? -0.088  17.422  2.413   1.00 90.76 16  B 1 
ATOM 1294 O O   . GLU B 2 16  ? 0.549   17.469  1.357   1.00 89.75 16  B 1 
ATOM 1295 C CB  . GLU B 2 16  ? 1.773   17.582  4.102   1.00 87.25 16  B 1 
ATOM 1296 C CG  . GLU B 2 16  ? 2.178   17.320  5.554   1.00 76.68 16  B 1 
ATOM 1297 C CD  . GLU B 2 16  ? 1.168   17.882  6.567   1.00 70.77 16  B 1 
ATOM 1298 O OE1 . GLU B 2 16  ? 1.161   17.348  7.699   1.00 63.24 16  B 1 
ATOM 1299 O OE2 . GLU B 2 16  ? 0.405   18.793  6.210   1.00 62.55 16  B 1 
ATOM 1300 N N   . VAL B 2 17  ? -1.347  17.848  2.531   1.00 90.97 17  B 1 
ATOM 1301 C CA  . VAL B 2 17  ? -2.144  18.409  1.443   1.00 92.41 17  B 1 
ATOM 1302 C C   . VAL B 2 17  ? -3.012  19.548  1.967   1.00 92.75 17  B 1 
ATOM 1303 O O   . VAL B 2 17  ? -3.307  19.615  3.164   1.00 92.24 17  B 1 
ATOM 1304 C CB  . VAL B 2 17  ? -3.029  17.348  0.774   1.00 93.01 17  B 1 
ATOM 1305 C CG1 . VAL B 2 17  ? -2.211  16.215  0.141   1.00 87.64 17  B 1 
ATOM 1306 C CG2 . VAL B 2 17  ? -4.048  16.729  1.741   1.00 86.50 17  B 1 
ATOM 1307 N N   . GLU B 2 18  ? -3.463  20.406  1.052   1.00 91.30 18  B 1 
ATOM 1308 C CA  . GLU B 2 18  ? -4.486  21.401  1.344   1.00 91.54 18  B 1 
ATOM 1309 C C   . GLU B 2 18  ? -5.821  20.983  0.725   1.00 92.27 18  B 1 
ATOM 1310 O O   . GLU B 2 18  ? -5.843  20.275  -0.285  1.00 91.50 18  B 1 
ATOM 1311 C CB  . GLU B 2 18  ? -4.029  22.783  0.864   1.00 90.12 18  B 1 
ATOM 1312 C CG  . GLU B 2 18  ? -2.838  23.346  1.666   1.00 81.97 18  B 1 
ATOM 1313 C CD  . GLU B 2 18  ? -3.111  23.379  3.182   1.00 75.96 18  B 1 
ATOM 1314 O OE1 . GLU B 2 18  ? -2.166  23.111  3.955   1.00 66.86 18  B 1 
ATOM 1315 O OE2 . GLU B 2 18  ? -4.285  23.596  3.566   1.00 66.22 18  B 1 
ATOM 1316 N N   . PRO B 2 19  ? -6.974  21.412  1.288   1.00 91.69 19  B 1 
ATOM 1317 C CA  . PRO B 2 19  ? -8.278  21.112  0.706   1.00 91.37 19  B 1 
ATOM 1318 C C   . PRO B 2 19  ? -8.427  21.574  -0.750  1.00 92.09 19  B 1 
ATOM 1319 O O   . PRO B 2 19  ? -9.161  20.956  -1.517  1.00 90.67 19  B 1 
ATOM 1320 C CB  . PRO B 2 19  ? -9.296  21.828  1.614   1.00 90.38 19  B 1 
ATOM 1321 C CG  . PRO B 2 19  ? -8.570  21.938  2.951   1.00 87.00 19  B 1 
ATOM 1322 C CD  . PRO B 2 19  ? -7.117  22.134  2.543   1.00 89.70 19  B 1 
ATOM 1323 N N   . SER B 2 20  ? -7.717  22.649  -1.128  1.00 91.81 20  B 1 
ATOM 1324 C CA  . SER B 2 20  ? -7.669  23.206  -2.482  1.00 92.18 20  B 1 
ATOM 1325 C C   . SER B 2 20  ? -6.745  22.453  -3.444  1.00 92.92 20  B 1 
ATOM 1326 O O   . SER B 2 20  ? -6.743  22.771  -4.632  1.00 91.01 20  B 1 
ATOM 1327 C CB  . SER B 2 20  ? -7.225  24.670  -2.398  1.00 91.16 20  B 1 
ATOM 1328 O OG  . SER B 2 20  ? -5.992  24.757  -1.699  1.00 83.41 20  B 1 
ATOM 1329 N N   . ASP B 2 21  ? -5.950  21.482  -2.965  1.00 93.16 21  B 1 
ATOM 1330 C CA  . ASP B 2 21  ? -5.094  20.690  -3.837  1.00 93.20 21  B 1 
ATOM 1331 C C   . ASP B 2 21  ? -5.940  19.892  -4.840  1.00 93.76 21  B 1 
ATOM 1332 O O   . ASP B 2 21  ? -6.916  19.231  -4.459  1.00 93.30 21  B 1 
ATOM 1333 C CB  . ASP B 2 21  ? -4.195  19.725  -3.051  1.00 92.99 21  B 1 
ATOM 1334 C CG  . ASP B 2 21  ? -2.941  20.346  -2.430  1.00 90.78 21  B 1 
ATOM 1335 O OD1 . ASP B 2 21  ? -2.423  21.349  -2.958  1.00 83.63 21  B 1 
ATOM 1336 O OD2 . ASP B 2 21  ? -2.379  19.713  -1.505  1.00 82.78 21  B 1 
ATOM 1337 N N   . THR B 2 22  ? -5.543  19.914  -6.108  1.00 94.53 22  B 1 
ATOM 1338 C CA  . THR B 2 22  ? -6.126  19.050  -7.129  1.00 94.74 22  B 1 
ATOM 1339 C C   . THR B 2 22  ? -5.707  17.592  -6.909  1.00 94.75 22  B 1 
ATOM 1340 O O   . THR B 2 22  ? -4.670  17.301  -6.298  1.00 94.32 22  B 1 
ATOM 1341 C CB  . THR B 2 22  ? -5.764  19.495  -8.552  1.00 93.98 22  B 1 
ATOM 1342 O OG1 . THR B 2 22  ? -4.371  19.436  -8.742  1.00 87.96 22  B 1 
ATOM 1343 C CG2 . THR B 2 22  ? -6.228  20.914  -8.855  1.00 87.30 22  B 1 
ATOM 1344 N N   . ILE B 2 23  ? -6.486  16.672  -7.448  1.00 94.22 23  B 1 
ATOM 1345 C CA  . ILE B 2 23  ? -6.121  15.250  -7.434  1.00 93.96 23  B 1 
ATOM 1346 C C   . ILE B 2 23  ? -4.802  15.008  -8.180  1.00 94.01 23  B 1 
ATOM 1347 O O   . ILE B 2 23  ? -4.002  14.179  -7.735  1.00 94.10 23  B 1 
ATOM 1348 C CB  . ILE B 2 23  ? -7.277  14.403  -8.002  1.00 93.35 23  B 1 
ATOM 1349 C CG1 . ILE B 2 23  ? -8.573  14.551  -7.165  1.00 91.04 23  B 1 
ATOM 1350 C CG2 . ILE B 2 23  ? -6.903  12.920  -8.129  1.00 91.49 23  B 1 
ATOM 1351 C CD1 . ILE B 2 23  ? -8.439  14.270  -5.659  1.00 87.59 23  B 1 
ATOM 1352 N N   . GLU B 2 24  ? -4.534  15.764  -9.228  1.00 93.62 24  B 1 
ATOM 1353 C CA  . GLU B 2 24  ? -3.252  15.744  -9.930  1.00 93.18 24  B 1 
ATOM 1354 C C   . GLU B 2 24  ? -2.085  16.125  -9.003  1.00 93.27 24  B 1 
ATOM 1355 O O   . GLU B 2 24  ? -1.098  15.395  -8.921  1.00 92.59 24  B 1 
ATOM 1356 C CB  . GLU B 2 24  ? -3.350  16.692  -11.133 1.00 91.83 24  B 1 
ATOM 1357 C CG  . GLU B 2 24  ? -2.131  16.569  -12.052 1.00 79.58 24  B 1 
ATOM 1358 C CD  . GLU B 2 24  ? -2.238  17.464  -13.293 1.00 72.50 24  B 1 
ATOM 1359 O OE1 . GLU B 2 24  ? -1.361  17.311  -14.178 1.00 64.60 24  B 1 
ATOM 1360 O OE2 . GLU B 2 24  ? -3.171  18.295  -13.355 1.00 64.28 24  B 1 
ATOM 1361 N N   . ASN B 2 25  ? -2.245  17.180  -8.193  1.00 93.91 25  B 1 
ATOM 1362 C CA  . ASN B 2 25  ? -1.245  17.558  -7.193  1.00 93.96 25  B 1 
ATOM 1363 C C   . ASN B 2 25  ? -1.034  16.468  -6.141  1.00 93.98 25  B 1 
ATOM 1364 O O   . ASN B 2 25  ? 0.095   16.188  -5.725  1.00 93.33 25  B 1 
ATOM 1365 C CB  . ASN B 2 25  ? -1.653  18.874  -6.517  1.00 93.39 25  B 1 
ATOM 1366 C CG  . ASN B 2 25  ? -1.504  20.092  -7.412  1.00 85.42 25  B 1 
ATOM 1367 O OD1 . ASN B 2 25  ? -0.872  20.061  -8.438  1.00 74.71 25  B 1 
ATOM 1368 N ND2 . ASN B 2 25  ? -2.057  21.218  -7.004  1.00 73.40 25  B 1 
ATOM 1369 N N   . VAL B 2 26  ? -2.112  15.804  -5.718  1.00 94.88 26  B 1 
ATOM 1370 C CA  . VAL B 2 26  ? -2.020  14.667  -4.788  1.00 94.53 26  B 1 
ATOM 1371 C C   . VAL B 2 26  ? -1.260  13.506  -5.437  1.00 94.61 26  B 1 
ATOM 1372 O O   . VAL B 2 26  ? -0.378  12.922  -4.790  1.00 94.05 26  B 1 
ATOM 1373 C CB  . VAL B 2 26  ? -3.408  14.223  -4.304  1.00 94.71 26  B 1 
ATOM 1374 C CG1 . VAL B 2 26  ? -3.325  13.015  -3.374  1.00 89.78 26  B 1 
ATOM 1375 C CG2 . VAL B 2 26  ? -4.087  15.344  -3.517  1.00 87.75 26  B 1 
ATOM 1376 N N   . LYS B 2 27  ? -1.521  13.200  -6.706  1.00 94.26 27  B 1 
ATOM 1377 C CA  . LYS B 2 27  ? -0.780  12.174  -7.460  1.00 93.57 27  B 1 
ATOM 1378 C C   . LYS B 2 27  ? 0.699   12.537  -7.624  1.00 92.56 27  B 1 
ATOM 1379 O O   . LYS B 2 27  ? 1.549   11.670  -7.435  1.00 92.16 27  B 1 
ATOM 1380 C CB  . LYS B 2 27  ? -1.432  11.954  -8.831  1.00 92.88 27  B 1 
ATOM 1381 C CG  . LYS B 2 27  ? -2.767  11.185  -8.746  1.00 92.04 27  B 1 
ATOM 1382 C CD  . LYS B 2 27  ? -3.342  11.056  -10.154 1.00 89.73 27  B 1 
ATOM 1383 C CE  . LYS B 2 27  ? -4.648  10.269  -10.177 1.00 87.28 27  B 1 
ATOM 1384 N NZ  . LYS B 2 27  ? -5.181  10.176  -11.555 1.00 83.28 27  B 1 
ATOM 1385 N N   . ALA B 2 28  ? 1.020   13.801  -7.875  1.00 92.94 28  B 1 
ATOM 1386 C CA  . ALA B 2 28  ? 2.394   14.286  -7.914  1.00 92.14 28  B 1 
ATOM 1387 C C   . ALA B 2 28  ? 3.100   14.114  -6.552  1.00 91.74 28  B 1 
ATOM 1388 O O   . ALA B 2 28  ? 4.203   13.578  -6.485  1.00 90.30 28  B 1 
ATOM 1389 C CB  . ALA B 2 28  ? 2.383   15.748  -8.378  1.00 91.54 28  B 1 
ATOM 1390 N N   . LYS B 2 29  ? 2.425   14.448  -5.445  1.00 90.97 29  B 1 
ATOM 1391 C CA  . LYS B 2 29  ? 2.944   14.206  -4.090  1.00 89.62 29  B 1 
ATOM 1392 C C   . LYS B 2 29  ? 3.168   12.713  -3.810  1.00 88.41 29  B 1 
ATOM 1393 O O   . LYS B 2 29  ? 4.136   12.336  -3.148  1.00 88.40 29  B 1 
ATOM 1394 C CB  . LYS B 2 29  ? 2.002   14.835  -3.040  1.00 90.84 29  B 1 
ATOM 1395 C CG  . LYS B 2 29  ? 2.066   16.374  -3.025  1.00 90.98 29  B 1 
ATOM 1396 C CD  . LYS B 2 29  ? 1.017   17.006  -2.076  1.00 89.39 29  B 1 
ATOM 1397 C CE  . LYS B 2 29  ? 1.087   18.534  -2.148  1.00 86.27 29  B 1 
ATOM 1398 N NZ  . LYS B 2 29  ? 0.093   19.226  -1.279  1.00 79.41 29  B 1 
ATOM 1399 N N   . ILE B 2 30  ? 2.294   11.843  -4.327  1.00 91.31 30  B 1 
ATOM 1400 C CA  . ILE B 2 30  ? 2.475   10.387  -4.240  1.00 90.51 30  B 1 
ATOM 1401 C C   . ILE B 2 30  ? 3.685   9.945   -5.082  1.00 88.74 30  B 1 
ATOM 1402 O O   . ILE B 2 30  ? 4.479   9.139   -4.602  1.00 86.25 30  B 1 
ATOM 1403 C CB  . ILE B 2 30  ? 1.200   9.624   -4.648  1.00 91.24 30  B 1 
ATOM 1404 C CG1 . ILE B 2 30  ? 0.075   9.873   -3.622  1.00 90.54 30  B 1 
ATOM 1405 C CG2 . ILE B 2 30  ? 1.463   8.108   -4.735  1.00 90.07 30  B 1 
ATOM 1406 C CD1 . ILE B 2 30  ? -1.308  9.494   -4.144  1.00 88.74 30  B 1 
ATOM 1407 N N   . GLN B 2 31  ? 3.851   10.489  -6.291  1.00 88.99 31  B 1 
ATOM 1408 C CA  . GLN B 2 31  ? 5.016   10.202  -7.134  1.00 87.25 31  B 1 
ATOM 1409 C C   . GLN B 2 31  ? 6.317   10.594  -6.427  1.00 84.79 31  B 1 
ATOM 1410 O O   . GLN B 2 31  ? 7.235   9.774   -6.355  1.00 81.67 31  B 1 
ATOM 1411 C CB  . GLN B 2 31  ? 4.894   10.929  -8.478  1.00 85.88 31  B 1 
ATOM 1412 C CG  . GLN B 2 31  ? 6.019   10.521  -9.441  1.00 82.08 31  B 1 
ATOM 1413 C CD  . GLN B 2 31  ? 6.006   11.328  -10.741 1.00 79.40 31  B 1 
ATOM 1414 O OE1 . GLN B 2 31  ? 5.409   12.375  -10.854 1.00 74.50 31  B 1 
ATOM 1415 N NE2 . GLN B 2 31  ? 6.686   10.871  -11.767 1.00 70.32 31  B 1 
ATOM 1416 N N   . CYS B 2 32  ? 6.373   11.770  -5.822  1.00 83.37 32  B 1 
ATOM 1417 C CA  . CYS B 2 32  ? 7.536   12.217  -5.062  1.00 80.40 32  B 1 
ATOM 1418 C C   . CYS B 2 32  ? 7.850   11.279  -3.875  1.00 80.06 32  B 1 
ATOM 1419 O O   . CYS B 2 32  ? 9.018   10.997  -3.593  1.00 79.20 32  B 1 
ATOM 1420 C CB  . CYS B 2 32  ? 7.275   13.647  -4.551  1.00 78.28 32  B 1 
ATOM 1421 S SG  . CYS B 2 32  ? 7.288   14.781  -5.962  1.00 68.55 32  B 1 
ATOM 1422 N N   . LYS B 2 33  ? 6.818   10.763  -3.194  1.00 81.17 33  B 1 
ATOM 1423 C CA  . LYS B 2 33  ? 6.999   9.880   -2.032  1.00 80.09 33  B 1 
ATOM 1424 C C   . LYS B 2 33  ? 7.270   8.419   -2.391  1.00 77.89 33  B 1 
ATOM 1425 O O   . LYS B 2 33  ? 8.072   7.783   -1.712  1.00 75.00 33  B 1 
ATOM 1426 C CB  . LYS B 2 33  ? 5.815   10.007  -1.067  1.00 79.60 33  B 1 
ATOM 1427 C CG  . LYS B 2 33  ? 5.935   11.275  -0.211  1.00 75.97 33  B 1 
ATOM 1428 C CD  . LYS B 2 33  ? 4.987   11.230  1.000   1.00 73.41 33  B 1 
ATOM 1429 C CE  . LYS B 2 33  ? 5.270   12.423  1.918   1.00 67.29 33  B 1 
ATOM 1430 N NZ  . LYS B 2 33  ? 4.568   12.330  3.225   1.00 61.95 33  B 1 
ATOM 1431 N N   . GLU B 2 34  ? 6.585   7.886   -3.399  1.00 81.17 34  B 1 
ATOM 1432 C CA  . GLU B 2 34  ? 6.592   6.455   -3.727  1.00 79.11 34  B 1 
ATOM 1433 C C   . GLU B 2 34  ? 7.214   6.138   -5.087  1.00 78.58 34  B 1 
ATOM 1434 O O   . GLU B 2 34  ? 7.469   4.969   -5.375  1.00 75.80 34  B 1 
ATOM 1435 C CB  . GLU B 2 34  ? 5.160   5.894   -3.634  1.00 78.48 34  B 1 
ATOM 1436 C CG  . GLU B 2 34  ? 4.545   6.002   -2.242  1.00 73.48 34  B 1 
ATOM 1437 C CD  . GLU B 2 34  ? 5.342   5.225   -1.174  1.00 72.29 34  B 1 
ATOM 1438 O OE1 . GLU B 2 34  ? 5.585   5.764   -0.070  1.00 65.05 34  B 1 
ATOM 1439 O OE2 . GLU B 2 34  ? 5.733   4.061   -1.398  1.00 66.66 34  B 1 
ATOM 1440 N N   . GLY B 2 35  ? 7.457   7.140   -5.924  1.00 79.19 35  B 1 
ATOM 1441 C CA  . GLY B 2 35  ? 8.021   6.969   -7.264  1.00 77.83 35  B 1 
ATOM 1442 C C   . GLY B 2 35  ? 7.046   6.352   -8.274  1.00 79.42 35  B 1 
ATOM 1443 O O   . GLY B 2 35  ? 7.491   5.810   -9.283  1.00 76.86 35  B 1 
ATOM 1444 N N   . ILE B 2 36  ? 5.756   6.382   -7.995  1.00 79.61 36  B 1 
ATOM 1445 C CA  . ILE B 2 36  ? 4.723   5.845   -8.889  1.00 81.69 36  B 1 
ATOM 1446 C C   . ILE B 2 36  ? 4.278   6.963   -9.832  1.00 83.42 36  B 1 
ATOM 1447 O O   . ILE B 2 36  ? 3.775   7.968   -9.337  1.00 83.60 36  B 1 
ATOM 1448 C CB  . ILE B 2 36  ? 3.526   5.282   -8.085  1.00 80.77 36  B 1 
ATOM 1449 C CG1 . ILE B 2 36  ? 3.988   4.228   -7.042  1.00 77.80 36  B 1 
ATOM 1450 C CG2 . ILE B 2 36  ? 2.510   4.660   -9.067  1.00 76.85 36  B 1 
ATOM 1451 C CD1 . ILE B 2 36  ? 2.879   3.781   -6.089  1.00 72.79 36  B 1 
ATOM 1452 N N   . PRO B 2 37  ? 4.412   6.809   -11.157 1.00 83.95 37  B 1 
ATOM 1453 C CA  . PRO B 2 37  ? 3.975   7.831   -12.104 1.00 83.57 37  B 1 
ATOM 1454 C C   . PRO B 2 37  ? 2.485   8.178   -11.945 1.00 84.61 37  B 1 
ATOM 1455 O O   . PRO B 2 37  ? 1.682   7.262   -11.733 1.00 84.15 37  B 1 
ATOM 1456 C CB  . PRO B 2 37  ? 4.275   7.258   -13.493 1.00 80.88 37  B 1 
ATOM 1457 C CG  . PRO B 2 37  ? 5.392   6.254   -13.237 1.00 77.27 37  B 1 
ATOM 1458 C CD  . PRO B 2 37  ? 5.059   5.704   -11.859 1.00 79.10 37  B 1 
ATOM 1459 N N   . PRO B 2 38  ? 2.073   9.462   -12.066 1.00 85.84 38  B 1 
ATOM 1460 C CA  . PRO B 2 38  ? 0.682   9.883   -11.885 1.00 86.68 38  B 1 
ATOM 1461 C C   . PRO B 2 38  ? -0.301  9.176   -12.819 1.00 86.01 38  B 1 
ATOM 1462 O O   . PRO B 2 38  ? -1.389  8.804   -12.389 1.00 84.21 38  B 1 
ATOM 1463 C CB  . PRO B 2 38  ? 0.676   11.396  -12.131 1.00 86.16 38  B 1 
ATOM 1464 C CG  . PRO B 2 38  ? 2.082   11.824  -11.744 1.00 82.05 38  B 1 
ATOM 1465 C CD  . PRO B 2 38  ? 2.927   10.639  -12.207 1.00 84.53 38  B 1 
ATOM 1466 N N   . ASP B 2 39  ? 0.094   8.910   -14.056 1.00 84.92 39  B 1 
ATOM 1467 C CA  . ASP B 2 39  ? -0.693  8.192   -15.059 1.00 82.54 39  B 1 
ATOM 1468 C C   . ASP B 2 39  ? -0.992  6.739   -14.663 1.00 82.25 39  B 1 
ATOM 1469 O O   . ASP B 2 39  ? -1.996  6.168   -15.085 1.00 79.92 39  B 1 
ATOM 1470 C CB  . ASP B 2 39  ? 0.057   8.236   -16.405 1.00 80.24 39  B 1 
ATOM 1471 C CG  . ASP B 2 39  ? 1.374   7.454   -16.365 1.00 72.53 39  B 1 
ATOM 1472 O OD1 . ASP B 2 39  ? 2.185   7.723   -15.454 1.00 64.09 39  B 1 
ATOM 1473 O OD2 . ASP B 2 39  ? 1.540   6.529   -17.195 1.00 64.85 39  B 1 
ATOM 1474 N N   . GLN B 2 40  ? -0.175  6.153   -13.787 1.00 82.80 40  B 1 
ATOM 1475 C CA  . GLN B 2 40  ? -0.377  4.813   -13.236 1.00 81.19 40  B 1 
ATOM 1476 C C   . GLN B 2 40  ? -1.135  4.812   -11.904 1.00 81.28 40  B 1 
ATOM 1477 O O   . GLN B 2 40  ? -1.349  3.752   -11.319 1.00 79.18 40  B 1 
ATOM 1478 C CB  . GLN B 2 40  ? 0.974   4.097   -13.086 1.00 78.26 40  B 1 
ATOM 1479 C CG  . GLN B 2 40  ? 1.673   3.936   -14.439 1.00 73.52 40  B 1 
ATOM 1480 C CD  . GLN B 2 40  ? 2.994   3.179   -14.325 1.00 69.12 40  B 1 
ATOM 1481 O OE1 . GLN B 2 40  ? 3.271   2.461   -13.379 1.00 63.20 40  B 1 
ATOM 1482 N NE2 . GLN B 2 40  ? 3.852   3.327   -15.313 1.00 60.63 40  B 1 
ATOM 1483 N N   . GLN B 2 41  ? -1.544  5.978   -11.407 1.00 85.16 41  B 1 
ATOM 1484 C CA  . GLN B 2 41  ? -2.261  6.103   -10.147 1.00 86.54 41  B 1 
ATOM 1485 C C   . GLN B 2 41  ? -3.759  6.304   -10.385 1.00 84.75 41  B 1 
ATOM 1486 O O   . GLN B 2 41  ? -4.177  7.209   -11.102 1.00 82.97 41  B 1 
ATOM 1487 C CB  . GLN B 2 41  ? -1.697  7.264   -9.328  1.00 87.94 41  B 1 
ATOM 1488 C CG  . GLN B 2 41  ? -0.217  7.105   -8.950  1.00 88.09 41  B 1 
ATOM 1489 C CD  . GLN B 2 41  ? 0.280   8.321   -8.180  1.00 89.06 41  B 1 
ATOM 1490 O OE1 . GLN B 2 41  ? -0.438  8.883   -7.367  1.00 83.37 41  B 1 
ATOM 1491 N NE2 . GLN B 2 41  ? 1.492   8.767   -8.407  1.00 82.68 41  B 1 
ATOM 1492 N N   . ARG B 2 42  ? -4.579  5.495   -9.721  1.00 84.52 42  B 1 
ATOM 1493 C CA  . ARG B 2 42  ? -6.009  5.744   -9.552  1.00 83.00 42  B 1 
ATOM 1494 C C   . ARG B 2 42  ? -6.280  5.930   -8.069  1.00 84.05 42  B 1 
ATOM 1495 O O   . ARG B 2 42  ? -6.055  5.010   -7.270  1.00 82.18 42  B 1 
ATOM 1496 C CB  . ARG B 2 42  ? -6.853  4.608   -10.122 1.00 79.71 42  B 1 
ATOM 1497 C CG  . ARG B 2 42  ? -6.714  4.481   -11.649 1.00 70.34 42  B 1 
ATOM 1498 C CD  . ARG B 2 42  ? -7.684  3.413   -12.164 1.00 64.06 42  B 1 
ATOM 1499 N NE  . ARG B 2 42  ? -7.513  3.165   -13.605 1.00 57.39 42  B 1 
ATOM 1500 C CZ  . ARG B 2 42  ? -8.200  2.307   -14.324 1.00 50.34 42  B 1 
ATOM 1501 N NH1 . ARG B 2 42  ? -9.135  1.558   -13.812 1.00 46.18 42  B 1 
ATOM 1502 N NH2 . ARG B 2 42  ? -7.971  2.165   -15.583 1.00 44.12 42  B 1 
ATOM 1503 N N   . LEU B 2 43  ? -6.752  7.113   -7.699  1.00 84.03 43  B 1 
ATOM 1504 C CA  . LEU B 2 43  ? -7.170  7.386   -6.335  1.00 86.43 43  B 1 
ATOM 1505 C C   . LEU B 2 43  ? -8.663  7.109   -6.208  1.00 84.92 43  B 1 
ATOM 1506 O O   . LEU B 2 43  ? -9.443  7.539   -7.049  1.00 83.72 43  B 1 
ATOM 1507 C CB  . LEU B 2 43  ? -6.788  8.820   -5.944  1.00 89.12 43  B 1 
ATOM 1508 C CG  . LEU B 2 43  ? -5.269  9.027   -5.832  1.00 89.58 43  B 1 
ATOM 1509 C CD1 . LEU B 2 43  ? -4.953  10.507  -5.622  1.00 83.50 43  B 1 
ATOM 1510 C CD2 . LEU B 2 43  ? -4.680  8.247   -4.645  1.00 83.17 43  B 1 
ATOM 1511 N N   . ILE B 2 44  ? -9.041  6.386   -5.173  1.00 84.85 44  B 1 
ATOM 1512 C CA  . ILE B 2 44  ? -10.432 6.074   -4.848  1.00 83.54 44  B 1 
ATOM 1513 C C   . ILE B 2 44  ? -10.708 6.598   -3.443  1.00 84.70 44  B 1 
ATOM 1514 O O   . ILE B 2 44  ? -9.960  6.309   -2.504  1.00 84.41 44  B 1 
ATOM 1515 C CB  . ILE B 2 44  ? -10.722 4.562   -4.988  1.00 80.62 44  B 1 
ATOM 1516 C CG1 . ILE B 2 44  ? -10.398 4.065   -6.425  1.00 75.66 44  B 1 
ATOM 1517 C CG2 . ILE B 2 44  ? -12.186 4.257   -4.620  1.00 72.48 44  B 1 
ATOM 1518 C CD1 . ILE B 2 44  ? -10.575 2.552   -6.626  1.00 67.70 44  B 1 
ATOM 1519 N N   . PHE B 2 45  ? -11.796 7.350   -3.296  1.00 76.79 45  B 1 
ATOM 1520 C CA  . PHE B 2 45  ? -12.308 7.784   -2.004  1.00 76.80 45  B 1 
ATOM 1521 C C   . PHE B 2 45  ? -13.793 7.472   -1.933  1.00 74.20 45  B 1 
ATOM 1522 O O   . PHE B 2 45  ? -14.534 7.765   -2.868  1.00 72.75 45  B 1 
ATOM 1523 C CB  . PHE B 2 45  ? -12.042 9.277   -1.815  1.00 78.42 45  B 1 
ATOM 1524 C CG  . PHE B 2 45  ? -12.553 9.800   -0.487  1.00 77.35 45  B 1 
ATOM 1525 C CD1 . PHE B 2 45  ? -13.645 10.685  -0.442  1.00 68.78 45  B 1 
ATOM 1526 C CD2 . PHE B 2 45  ? -11.947 9.391   0.715   1.00 67.53 45  B 1 
ATOM 1527 C CE1 . PHE B 2 45  ? -14.111 11.173  0.792   1.00 69.08 45  B 1 
ATOM 1528 C CE2 . PHE B 2 45  ? -12.417 9.870   1.948   1.00 68.40 45  B 1 
ATOM 1529 C CZ  . PHE B 2 45  ? -13.498 10.762  1.982   1.00 78.70 45  B 1 
ATOM 1530 N N   . ALA B 2 46  ? -14.226 6.851   -0.847  1.00 67.42 46  B 1 
ATOM 1531 C CA  . ALA B 2 46  ? -15.610 6.422   -0.659  1.00 64.76 46  B 1 
ATOM 1532 C C   . ALA B 2 46  ? -16.189 5.660   -1.882  1.00 65.82 46  B 1 
ATOM 1533 O O   . ALA B 2 46  ? -17.326 5.887   -2.280  1.00 64.24 46  B 1 
ATOM 1534 C CB  . ALA B 2 46  ? -16.444 7.629   -0.207  1.00 62.98 46  B 1 
ATOM 1535 N N   . GLY B 2 47  ? -15.372 4.795   -2.492  1.00 63.45 47  B 1 
ATOM 1536 C CA  . GLY B 2 47  ? -15.742 4.005   -3.676  1.00 60.96 47  B 1 
ATOM 1537 C C   . GLY B 2 47  ? -15.752 4.772   -5.004  1.00 63.53 47  B 1 
ATOM 1538 O O   . GLY B 2 47  ? -15.886 4.142   -6.056  1.00 61.47 47  B 1 
ATOM 1539 N N   . LYS B 2 48  ? -15.552 6.097   -4.985  1.00 63.26 48  B 1 
ATOM 1540 C CA  . LYS B 2 48  ? -15.503 6.929   -6.184  1.00 65.71 48  B 1 
ATOM 1541 C C   . LYS B 2 48  ? -14.061 7.110   -6.647  1.00 70.54 48  B 1 
ATOM 1542 O O   . LYS B 2 48  ? -13.186 7.444   -5.849  1.00 69.98 48  B 1 
ATOM 1543 C CB  . LYS B 2 48  ? -16.212 8.263   -5.904  1.00 61.03 48  B 1 
ATOM 1544 C CG  . LYS B 2 48  ? -16.470 9.056   -7.192  1.00 53.64 48  B 1 
ATOM 1545 C CD  . LYS B 2 48  ? -17.354 10.281  -6.940  1.00 48.99 48  B 1 
ATOM 1546 C CE  . LYS B 2 48  ? -17.647 10.958  -8.271  1.00 42.44 48  B 1 
ATOM 1547 N NZ  . LYS B 2 48  ? -18.666 12.022  -8.154  1.00 37.82 48  B 1 
ATOM 1548 N N   . GLN B 2 49  ? -13.811 6.906   -7.951  1.00 75.95 49  B 1 
ATOM 1549 C CA  . GLN B 2 49  ? -12.539 7.270   -8.546  1.00 77.38 49  B 1 
ATOM 1550 C C   . GLN B 2 49  ? -12.421 8.797   -8.631  1.00 79.17 49  B 1 
ATOM 1551 O O   . GLN B 2 49  ? -13.354 9.469   -9.059  1.00 78.83 49  B 1 
ATOM 1552 C CB  . GLN B 2 49  ? -12.369 6.583   -9.913  1.00 74.52 49  B 1 
ATOM 1553 C CG  . GLN B 2 49  ? -10.999 6.884   -10.543 1.00 69.62 49  B 1 
ATOM 1554 C CD  . GLN B 2 49  ? -10.727 6.064   -11.812 1.00 66.89 49  B 1 
ATOM 1555 O OE1 . GLN B 2 49  ? -11.224 4.971   -12.003 1.00 62.91 49  B 1 
ATOM 1556 N NE2 . GLN B 2 49  ? -9.895  6.554   -12.709 1.00 59.99 49  B 1 
ATOM 1557 N N   . LEU B 2 50  ? -11.293 9.327   -8.199  1.00 80.47 50  B 1 
ATOM 1558 C CA  . LEU B 2 50  ? -11.024 10.756  -8.167  1.00 83.36 50  B 1 
ATOM 1559 C C   . LEU B 2 50  ? -10.448 11.214  -9.511  1.00 83.35 50  B 1 
ATOM 1560 O O   . LEU B 2 50  ? -9.505  10.619  -10.029 1.00 83.15 50  B 1 
ATOM 1561 C CB  . LEU B 2 50  ? -10.091 11.081  -6.993  1.00 86.15 50  B 1 
ATOM 1562 C CG  . LEU B 2 50  ? -10.528 10.531  -5.619  1.00 86.93 50  B 1 
ATOM 1563 C CD1 . LEU B 2 50  ? -9.545  11.001  -4.544  1.00 77.57 50  B 1 
ATOM 1564 C CD2 . LEU B 2 50  ? -11.919 10.997  -5.193  1.00 77.84 50  B 1 
ATOM 1565 N N   . GLU B 2 51  ? -11.035 12.281  -10.062 1.00 82.40 51  B 1 
ATOM 1566 C CA  . GLU B 2 51  ? -10.635 12.893  -11.328 1.00 83.54 51  B 1 
ATOM 1567 C C   . GLU B 2 51  ? -9.526  13.926  -11.112 1.00 86.31 51  B 1 
ATOM 1568 O O   . GLU B 2 51  ? -9.588  14.708  -10.170 1.00 86.01 51  B 1 
ATOM 1569 C CB  . GLU B 2 51  ? -11.851 13.572  -11.989 1.00 80.83 51  B 1 
ATOM 1570 C CG  . GLU B 2 51  ? -12.934 12.599  -12.432 1.00 72.54 51  B 1 
ATOM 1571 C CD  . GLU B 2 51  ? -14.229 13.302  -12.891 1.00 65.35 51  B 1 
ATOM 1572 O OE1 . GLU B 2 51  ? -15.191 12.584  -13.229 1.00 57.75 51  B 1 
ATOM 1573 O OE2 . GLU B 2 51  ? -14.311 14.552  -12.823 1.00 57.29 51  B 1 
ATOM 1574 N N   . ASP B 2 52  ? -8.559  13.982  -12.025 1.00 86.00 52  B 1 
ATOM 1575 C CA  . ASP B 2 52  ? -7.350  14.800  -11.876 1.00 87.29 52  B 1 
ATOM 1576 C C   . ASP B 2 52  ? -7.633  16.302  -11.754 1.00 88.28 52  B 1 
ATOM 1577 O O   . ASP B 2 52  ? -6.981  16.988  -10.967 1.00 85.07 52  B 1 
ATOM 1578 C CB  . ASP B 2 52  ? -6.388  14.510  -13.043 1.00 85.29 52  B 1 
ATOM 1579 C CG  . ASP B 2 52  ? -5.784  13.108  -12.923 1.00 82.26 52  B 1 
ATOM 1580 O OD1 . ASP B 2 52  ? -5.648  12.634  -11.786 1.00 75.41 52  B 1 
ATOM 1581 O OD2 . ASP B 2 52  ? -5.467  12.435  -13.932 1.00 74.64 52  B 1 
ATOM 1582 N N   . GLY B 2 53  ? -8.637  16.798  -12.474 1.00 86.58 53  B 1 
ATOM 1583 C CA  . GLY B 2 53  ? -8.994  18.221  -12.484 1.00 86.35 53  B 1 
ATOM 1584 C C   . GLY B 2 53  ? -9.807  18.704  -11.275 1.00 88.01 53  B 1 
ATOM 1585 O O   . GLY B 2 53  ? -10.050 19.906  -11.158 1.00 84.90 53  B 1 
ATOM 1586 N N   . ARG B 2 54  ? -10.240 17.801  -10.386 1.00 87.70 54  B 1 
ATOM 1587 C CA  . ARG B 2 54  ? -11.008 18.178  -9.192  1.00 88.44 54  B 1 
ATOM 1588 C C   . ARG B 2 54  ? -10.101 18.336  -7.975  1.00 90.05 54  B 1 
ATOM 1589 O O   . ARG B 2 54  ? -9.005  17.774  -7.915  1.00 89.21 54  B 1 
ATOM 1590 C CB  . ARG B 2 54  ? -12.128 17.181  -8.916  1.00 85.95 54  B 1 
ATOM 1591 C CG  . ARG B 2 54  ? -13.134 17.091  -10.075 1.00 79.08 54  B 1 
ATOM 1592 C CD  . ARG B 2 54  ? -14.421 16.425  -9.583  1.00 72.10 54  B 1 
ATOM 1593 N NE  . ARG B 2 54  ? -15.287 16.017  -10.688 1.00 65.92 54  B 1 
ATOM 1594 C CZ  . ARG B 2 54  ? -16.596 15.880  -10.667 1.00 59.19 54  B 1 
ATOM 1595 N NH1 . ARG B 2 54  ? -17.323 16.177  -9.629  1.00 54.42 54  B 1 
ATOM 1596 N NH2 . ARG B 2 54  ? -17.189 15.408  -11.731 1.00 55.83 54  B 1 
ATOM 1597 N N   . THR B 2 55  ? -10.603 19.088  -6.990  1.00 90.23 55  B 1 
ATOM 1598 C CA  . THR B 2 55  ? -9.902  19.302  -5.728  1.00 90.74 55  B 1 
ATOM 1599 C C   . THR B 2 55  ? -10.299 18.270  -4.670  1.00 90.33 55  B 1 
ATOM 1600 O O   . THR B 2 55  ? -11.305 17.563  -4.796  1.00 89.43 55  B 1 
ATOM 1601 C CB  . THR B 2 55  ? -10.120 20.725  -5.201  1.00 90.54 55  B 1 
ATOM 1602 O OG1 . THR B 2 55  ? -11.465 20.907  -4.856  1.00 85.69 55  B 1 
ATOM 1603 C CG2 . THR B 2 55  ? -9.702  21.809  -6.206  1.00 85.37 55  B 1 
ATOM 1604 N N   . LEU B 2 56  ? -9.525  18.193  -3.593  1.00 91.86 56  B 1 
ATOM 1605 C CA  . LEU B 2 56  ? -9.888  17.368  -2.439  1.00 91.21 56  B 1 
ATOM 1606 C C   . LEU B 2 56  ? -11.199 17.835  -1.791  1.00 90.14 56  B 1 
ATOM 1607 O O   . LEU B 2 56  ? -11.991 16.990  -1.353  1.00 88.95 56  B 1 
ATOM 1608 C CB  . LEU B 2 56  ? -8.743  17.396  -1.410  1.00 91.99 56  B 1 
ATOM 1609 C CG  . LEU B 2 56  ? -7.449  16.695  -1.863  1.00 92.20 56  B 1 
ATOM 1610 C CD1 . LEU B 2 56  ? -6.366  16.916  -0.815  1.00 83.82 56  B 1 
ATOM 1611 C CD2 . LEU B 2 56  ? -7.629  15.191  -2.030  1.00 83.84 56  B 1 
ATOM 1612 N N   . SER B 2 57  ? -11.460 19.150  -1.761  1.00 88.24 57  B 1 
ATOM 1613 C CA  . SER B 2 57  ? -12.697 19.721  -1.236  1.00 86.56 57  B 1 
ATOM 1614 C C   . SER B 2 57  ? -13.928 19.320  -2.047  1.00 86.07 57  B 1 
ATOM 1615 O O   . SER B 2 57  ? -14.965 19.042  -1.444  1.00 84.47 57  B 1 
ATOM 1616 C CB  . SER B 2 57  ? -12.615 21.245  -1.136  1.00 85.66 57  B 1 
ATOM 1617 O OG  . SER B 2 57  ? -12.181 21.829  -2.341  1.00 75.78 57  B 1 
ATOM 1618 N N   . ASP B 2 58  ? -13.819 19.177  -3.374  1.00 87.06 58  B 1 
ATOM 1619 C CA  . ASP B 2 58  ? -14.927 18.746  -4.238  1.00 84.70 58  B 1 
ATOM 1620 C C   . ASP B 2 58  ? -15.426 17.334  -3.889  1.00 84.49 58  B 1 
ATOM 1621 O O   . ASP B 2 58  ? -16.592 17.005  -4.070  1.00 83.08 58  B 1 
ATOM 1622 C CB  . ASP B 2 58  ? -14.494 18.746  -5.710  1.00 83.95 58  B 1 
ATOM 1623 C CG  . ASP B 2 58  ? -14.065 20.109  -6.239  1.00 80.81 58  B 1 
ATOM 1624 O OD1 . ASP B 2 58  ? -14.591 21.139  -5.752  1.00 74.39 58  B 1 
ATOM 1625 O OD2 . ASP B 2 58  ? -13.190 20.112  -7.128  1.00 73.73 58  B 1 
ATOM 1626 N N   . TYR B 2 59  ? -14.528 16.499  -3.363  1.00 83.18 59  B 1 
ATOM 1627 C CA  . TYR B 2 59  ? -14.852 15.151  -2.889  1.00 82.89 59  B 1 
ATOM 1628 C C   . TYR B 2 59  ? -15.141 15.081  -1.382  1.00 82.71 59  B 1 
ATOM 1629 O O   . TYR B 2 59  ? -15.245 13.985  -0.832  1.00 80.72 59  B 1 
ATOM 1630 C CB  . TYR B 2 59  ? -13.729 14.198  -3.309  1.00 83.78 59  B 1 
ATOM 1631 C CG  . TYR B 2 59  ? -13.643 14.002  -4.800  1.00 80.44 59  B 1 
ATOM 1632 C CD1 . TYR B 2 59  ? -14.626 13.241  -5.470  1.00 69.78 59  B 1 
ATOM 1633 C CD2 . TYR B 2 59  ? -12.588 14.567  -5.539  1.00 71.25 59  B 1 
ATOM 1634 C CE1 . TYR B 2 59  ? -14.553 13.038  -6.852  1.00 70.00 59  B 1 
ATOM 1635 C CE2 . TYR B 2 59  ? -12.503 14.367  -6.933  1.00 70.66 59  B 1 
ATOM 1636 C CZ  . TYR B 2 59  ? -13.488 13.594  -7.575  1.00 80.66 59  B 1 
ATOM 1637 O OH  . TYR B 2 59  ? -13.409 13.376  -8.931  1.00 76.56 59  B 1 
ATOM 1638 N N   . ASN B 2 60  ? -15.236 16.222  -0.712  1.00 80.26 60  B 1 
ATOM 1639 C CA  . ASN B 2 60  ? -15.389 16.316  0.742   1.00 79.19 60  B 1 
ATOM 1640 C C   . ASN B 2 60  ? -14.309 15.529  1.516   1.00 80.22 60  B 1 
ATOM 1641 O O   . ASN B 2 60  ? -14.563 14.941  2.572   1.00 78.96 60  B 1 
ATOM 1642 C CB  . ASN B 2 60  ? -16.840 15.973  1.109   1.00 76.38 60  B 1 
ATOM 1643 C CG  . ASN B 2 60  ? -17.222 16.405  2.519   1.00 68.27 60  B 1 
ATOM 1644 O OD1 . ASN B 2 60  ? -16.621 17.275  3.132   1.00 59.61 60  B 1 
ATOM 1645 N ND2 . ASN B 2 60  ? -18.264 15.820  3.059   1.00 58.38 60  B 1 
ATOM 1646 N N   . ILE B 2 61  ? -13.110 15.484  0.969   1.00 84.33 61  B 1 
ATOM 1647 C CA  . ILE B 2 61  ? -11.970 14.832  1.599   1.00 86.13 61  B 1 
ATOM 1648 C C   . ILE B 2 61  ? -11.451 15.750  2.703   1.00 85.08 61  B 1 
ATOM 1649 O O   . ILE B 2 61  ? -10.932 16.839  2.449   1.00 83.31 61  B 1 
ATOM 1650 C CB  . ILE B 2 61  ? -10.894 14.462  0.564   1.00 87.71 61  B 1 
ATOM 1651 C CG1 . ILE B 2 61  ? -11.439 13.399  -0.415  1.00 87.10 61  B 1 
ATOM 1652 C CG2 . ILE B 2 61  ? -9.627  13.938  1.258   1.00 86.57 61  B 1 
ATOM 1653 C CD1 . ILE B 2 61  ? -10.589 13.202  -1.663  1.00 85.09 61  B 1 
ATOM 1654 N N   . GLN B 2 62  ? -11.588 15.289  3.944   1.00 84.43 62  B 1 
ATOM 1655 C CA  . GLN B 2 62  ? -11.224 16.045  5.131   1.00 82.43 62  B 1 
ATOM 1656 C C   . GLN B 2 62  ? -9.886  15.564  5.710   1.00 82.67 62  B 1 
ATOM 1657 O O   . GLN B 2 62  ? -9.284  14.591  5.239   1.00 81.30 62  B 1 
ATOM 1658 C CB  . GLN B 2 62  ? -12.370 15.977  6.149   1.00 78.94 62  B 1 
ATOM 1659 C CG  . GLN B 2 62  ? -13.665 16.578  5.588   1.00 73.97 62  B 1 
ATOM 1660 C CD  . GLN B 2 62  ? -14.777 16.689  6.638   1.00 69.05 62  B 1 
ATOM 1661 O OE1 . GLN B 2 62  ? -14.599 16.382  7.807   1.00 62.80 62  B 1 
ATOM 1662 N NE2 . GLN B 2 62  ? -15.942 17.159  6.261   1.00 59.23 62  B 1 
ATOM 1663 N N   . LYS B 2 63  ? -9.425  16.248  6.759   1.00 83.28 63  B 1 
ATOM 1664 C CA  . LYS B 2 63  ? -8.274  15.783  7.539   1.00 83.13 63  B 1 
ATOM 1665 C C   . LYS B 2 63  ? -8.449  14.322  7.940   1.00 81.61 63  B 1 
ATOM 1666 O O   . LYS B 2 63  ? -9.555  13.895  8.273   1.00 78.77 63  B 1 
ATOM 1667 C CB  . LYS B 2 63  ? -8.033  16.695  8.757   1.00 81.35 63  B 1 
ATOM 1668 C CG  . LYS B 2 63  ? -9.176  16.645  9.777   1.00 74.50 63  B 1 
ATOM 1669 C CD  . LYS B 2 63  ? -8.855  17.475  11.022  1.00 72.24 63  B 1 
ATOM 1670 C CE  . LYS B 2 63  ? -9.967  17.244  12.051  1.00 61.58 63  B 1 
ATOM 1671 N NZ  . LYS B 2 63  ? -9.657  17.892  13.347  1.00 55.09 63  B 1 
ATOM 1672 N N   . GLU B 2 64  ? -7.346  13.564  7.919   1.00 81.03 64  B 1 
ATOM 1673 C CA  . GLU B 2 64  ? -7.302  12.151  8.293   1.00 80.73 64  B 1 
ATOM 1674 C C   . GLU B 2 64  ? -8.152  11.216  7.412   1.00 81.22 64  B 1 
ATOM 1675 O O   . GLU B 2 64  ? -8.216  10.018  7.675   1.00 77.99 64  B 1 
ATOM 1676 C CB  . GLU B 2 64  ? -7.584  11.976  9.797   1.00 78.71 64  B 1 
ATOM 1677 C CG  . GLU B 2 64  ? -6.575  12.733  10.673  1.00 74.47 64  B 1 
ATOM 1678 C CD  . GLU B 2 64  ? -6.974  12.782  12.159  1.00 67.63 64  B 1 
ATOM 1679 O OE1 . GLU B 2 64  ? -6.445  13.674  12.860  1.00 60.74 64  B 1 
ATOM 1680 O OE2 . GLU B 2 64  ? -7.819  11.965  12.588  1.00 61.04 64  B 1 
ATOM 1681 N N   . SER B 2 65  ? -8.731  11.727  6.321   1.00 82.86 65  B 1 
ATOM 1682 C CA  . SER B 2 65  ? -9.406  10.890  5.335   1.00 82.58 65  B 1 
ATOM 1683 C C   . SER B 2 65  ? -8.435  9.884   4.721   1.00 83.48 65  B 1 
ATOM 1684 O O   . SER B 2 65  ? -7.261  10.175  4.488   1.00 82.94 65  B 1 
ATOM 1685 C CB  . SER B 2 65  ? -10.029 11.734  4.216   1.00 81.67 65  B 1 
ATOM 1686 O OG  . SER B 2 65  ? -11.045 12.552  4.737   1.00 77.17 65  B 1 
ATOM 1687 N N   . THR B 2 66  ? -8.935  8.688   4.440   1.00 81.59 66  B 1 
ATOM 1688 C CA  . THR B 2 66  ? -8.160  7.631   3.795   1.00 81.59 66  B 1 
ATOM 1689 C C   . THR B 2 66  ? -8.579  7.484   2.341   1.00 82.59 66  B 1 
ATOM 1690 O O   . THR B 2 66  ? -9.702  7.070   2.051   1.00 81.66 66  B 1 
ATOM 1691 C CB  . THR B 2 66  ? -8.271  6.301   4.548   1.00 78.99 66  B 1 
ATOM 1692 O OG1 . THR B 2 66  ? -7.791  6.448   5.867   1.00 74.08 66  B 1 
ATOM 1693 C CG2 . THR B 2 66  ? -7.413  5.217   3.905   1.00 72.67 66  B 1 
ATOM 1694 N N   . LEU B 2 67  ? -7.654  7.778   1.429   1.00 85.63 67  B 1 
ATOM 1695 C CA  . LEU B 2 67  ? -7.769  7.451   0.018   1.00 86.88 67  B 1 
ATOM 1696 C C   . LEU B 2 67  ? -7.200  6.057   -0.242  1.00 85.96 67  B 1 
ATOM 1697 O O   . LEU B 2 67  ? -6.272  5.609   0.427   1.00 85.30 67  B 1 
ATOM 1698 C CB  . LEU B 2 67  ? -7.024  8.508   -0.835  1.00 88.75 67  B 1 
ATOM 1699 C CG  . LEU B 2 67  ? -7.396  9.972   -0.557  1.00 89.08 67  B 1 
ATOM 1700 C CD1 . LEU B 2 67  ? -6.639  10.894  -1.517  1.00 78.94 67  B 1 
ATOM 1701 C CD2 . LEU B 2 67  ? -8.879  10.222  -0.753  1.00 79.27 67  B 1 
ATOM 1702 N N   . HIS B 2 68  ? -7.721  5.370   -1.251  1.00 85.73 68  B 1 
ATOM 1703 C CA  . HIS B 2 68  ? -7.147  4.127   -1.739  1.00 84.27 68  B 1 
ATOM 1704 C C   . HIS B 2 68  ? -6.393  4.402   -3.041  1.00 85.30 68  B 1 
ATOM 1705 O O   . HIS B 2 68  ? -6.980  4.841   -4.019  1.00 84.58 68  B 1 
ATOM 1706 C CB  . HIS B 2 68  ? -8.238  3.066   -1.898  1.00 81.87 68  B 1 
ATOM 1707 C CG  . HIS B 2 68  ? -8.826  2.658   -0.578  1.00 77.78 68  B 1 
ATOM 1708 N ND1 . HIS B 2 68  ? -8.397  1.621   0.222   1.00 67.08 68  B 1 
ATOM 1709 C CD2 . HIS B 2 68  ? -9.859  3.266   0.099   1.00 67.00 68  B 1 
ATOM 1710 C CE1 . HIS B 2 68  ? -9.153  1.588   1.329   1.00 65.35 68  B 1 
ATOM 1711 N NE2 . HIS B 2 68  ? -10.052 2.587   1.296   1.00 65.93 68  B 1 
ATOM 1712 N N   . LEU B 2 69  ? -5.100  4.125   -3.050  1.00 83.86 69  B 1 
ATOM 1713 C CA  . LEU B 2 69  ? -4.291  4.124   -4.259  1.00 85.01 69  B 1 
ATOM 1714 C C   . LEU B 2 69  ? -4.356  2.733   -4.887  1.00 83.10 69  B 1 
ATOM 1715 O O   . LEU B 2 69  ? -3.684  1.799   -4.440  1.00 81.66 69  B 1 
ATOM 1716 C CB  . LEU B 2 69  ? -2.860  4.561   -3.935  1.00 86.17 69  B 1 
ATOM 1717 C CG  . LEU B 2 69  ? -1.917  4.526   -5.152  1.00 87.08 69  B 1 
ATOM 1718 C CD1 . LEU B 2 69  ? -2.325  5.508   -6.241  1.00 80.49 69  B 1 
ATOM 1719 C CD2 . LEU B 2 69  ? -0.494  4.882   -4.700  1.00 80.86 69  B 1 
ATOM 1720 N N   . VAL B 2 70  ? -5.146  2.642   -5.937  1.00 81.86 70  B 1 
ATOM 1721 C CA  . VAL B 2 70  ? -5.139  1.509   -6.850  1.00 80.09 70  B 1 
ATOM 1722 C C   . VAL B 2 70  ? -4.183  1.894   -7.973  1.00 80.10 70  B 1 
ATOM 1723 O O   . VAL B 2 70  ? -4.334  2.942   -8.587  1.00 78.50 70  B 1 
ATOM 1724 C CB  . VAL B 2 70  ? -6.562  1.193   -7.328  1.00 76.14 70  B 1 
ATOM 1725 C CG1 . VAL B 2 70  ? -6.592  -0.047  -8.212  1.00 67.58 70  B 1 
ATOM 1726 C CG2 . VAL B 2 70  ? -7.484  0.937   -6.130  1.00 66.62 70  B 1 
ATOM 1727 N N   . LEU B 2 71  ? -3.170  1.075   -8.210  1.00 75.64 71  B 1 
ATOM 1728 C CA  . LEU B 2 71  ? -2.379  1.268   -9.421  1.00 73.67 71  B 1 
ATOM 1729 C C   . LEU B 2 71  ? -3.323  1.085   -10.601 1.00 71.04 71  B 1 
ATOM 1730 O O   . LEU B 2 71  ? -4.214  0.232   -10.550 1.00 67.92 71  B 1 
ATOM 1731 C CB  . LEU B 2 71  ? -1.196  0.289   -9.466  1.00 72.31 71  B 1 
ATOM 1732 C CG  . LEU B 2 71  ? -0.147  0.557   -8.376  1.00 69.08 71  B 1 
ATOM 1733 C CD1 . LEU B 2 71  ? 0.949   -0.503  -8.421  1.00 65.24 71  B 1 
ATOM 1734 C CD2 . LEU B 2 71  ? 0.512   1.927   -8.544  1.00 64.75 71  B 1 
ATOM 1735 N N   . ARG B 2 72  ? -3.144  1.893   -11.635 1.00 69.17 72  B 1 
ATOM 1736 C CA  . ARG B 2 72  ? -3.849  1.725   -12.902 1.00 67.14 72  B 1 
ATOM 1737 C C   . ARG B 2 72  ? -3.366  0.417   -13.503 1.00 64.05 72  B 1 
ATOM 1738 O O   . ARG B 2 72  ? -2.424  0.361   -14.276 1.00 61.19 72  B 1 
ATOM 1739 C CB  . ARG B 2 72  ? -3.634  2.947   -13.814 1.00 64.67 72  B 1 
ATOM 1740 C CG  . ARG B 2 72  ? -4.894  3.322   -14.612 1.00 58.88 72  B 1 
ATOM 1741 C CD  . ARG B 2 72  ? -4.601  4.493   -15.548 1.00 56.48 72  B 1 
ATOM 1742 N NE  . ARG B 2 72  ? -5.822  5.053   -16.157 1.00 50.12 72  B 1 
ATOM 1743 C CZ  . ARG B 2 72  ? -5.873  6.056   -17.016 1.00 46.29 72  B 1 
ATOM 1744 N NH1 . ARG B 2 72  ? -4.813  6.648   -17.453 1.00 43.11 72  B 1 
ATOM 1745 N NH2 . ARG B 2 72  ? -7.016  6.502   -17.437 1.00 40.68 72  B 1 
ATOM 1746 N N   . LEU B 2 73  ? -3.993  -0.632  -13.011 1.00 67.05 73  B 1 
ATOM 1747 C CA  . LEU B 2 73  ? -3.920  -1.945  -13.571 1.00 63.16 73  B 1 
ATOM 1748 C C   . LEU B 2 73  ? -4.467  -1.755  -14.969 1.00 61.17 73  B 1 
ATOM 1749 O O   . LEU B 2 73  ? -5.633  -1.409  -15.136 1.00 55.80 73  B 1 
ATOM 1750 C CB  . LEU B 2 73  ? -4.788  -2.863  -12.717 1.00 58.24 73  B 1 
ATOM 1751 C CG  . LEU B 2 73  ? -4.309  -2.928  -11.258 1.00 53.40 73  B 1 
ATOM 1752 C CD1 . LEU B 2 73  ? -5.399  -3.519  -10.387 1.00 50.04 73  B 1 
ATOM 1753 C CD2 . LEU B 2 73  ? -2.997  -3.709  -11.108 1.00 50.18 73  B 1 
ATOM 1754 N N   . ARG B 2 74  ? -3.592  -1.894  -15.946 1.00 60.75 74  B 1 
ATOM 1755 C CA  . ARG B 2 74  ? -4.063  -1.931  -17.311 1.00 59.65 74  B 1 
ATOM 1756 C C   . ARG B 2 74  ? -4.965  -3.149  -17.377 1.00 57.27 74  B 1 
ATOM 1757 O O   . ARG B 2 74  ? -4.500  -4.273  -17.176 1.00 52.15 74  B 1 
ATOM 1758 C CB  . ARG B 2 74  ? -2.907  -1.953  -18.309 1.00 55.45 74  B 1 
ATOM 1759 C CG  . ARG B 2 74  ? -2.208  -0.583  -18.364 1.00 50.50 74  B 1 
ATOM 1760 C CD  . ARG B 2 74  ? -1.168  -0.554  -19.477 1.00 47.28 74  B 1 
ATOM 1761 N NE  . ARG B 2 74  ? -0.531  0.774   -19.587 1.00 42.45 74  B 1 
ATOM 1762 C CZ  . ARG B 2 74  ? 0.314   1.175   -20.529 1.00 37.78 74  B 1 
ATOM 1763 N NH1 . ARG B 2 74  ? 0.694   0.366   -21.486 1.00 34.49 74  B 1 
ATOM 1764 N NH2 . ARG B 2 74  ? 0.781   2.392   -20.512 1.00 32.36 74  B 1 
ATOM 1765 N N   . GLY B 2 75  ? -6.248  -2.913  -17.556 1.00 60.83 75  B 1 
ATOM 1766 C CA  . GLY B 2 75  ? -7.096  -3.966  -18.068 1.00 57.07 75  B 1 
ATOM 1767 C C   . GLY B 2 75  ? -6.403  -4.459  -19.336 1.00 55.73 75  B 1 
ATOM 1768 O O   . GLY B 2 75  ? -5.923  -3.649  -20.116 1.00 50.90 75  B 1 
ATOM 1769 N N   . GLY B 2 76  ? -6.258  -5.737  -19.463 1.00 59.25 76  B 1 
ATOM 1770 C CA  . GLY B 2 76  ? -5.501  -6.313  -20.546 1.00 54.09 76  B 1 
ATOM 1771 C C   . GLY B 2 76  ? -5.646  -7.829  -20.543 1.00 49.77 76  B 1 
ATOM 1772 O O   . GLY B 2 76  ? -5.645  -8.444  -19.462 1.00 45.09 76  B 1 
ATOM 1773 O OXT . GLY B 2 76  ? -5.791  -8.388  -21.647 1.00 48.14 76  B 1 
ATOM 1774 N N   . GLY C 3 1   ? -5.040  -15.403 20.685  1.00 39.71 1   C 1 
ATOM 1775 C CA  . GLY C 3 1   ? -3.842  -14.726 20.151  1.00 44.50 1   C 1 
ATOM 1776 C C   . GLY C 3 1   ? -3.769  -13.318 20.705  1.00 48.60 1   C 1 
ATOM 1777 O O   . GLY C 3 1   ? -4.815  -12.710 20.881  1.00 46.69 1   C 1 
ATOM 1778 N N   . SER C 3 2   ? -2.578  -12.829 21.003  1.00 44.98 2   C 1 
ATOM 1779 C CA  . SER C 3 2   ? -2.355  -11.558 21.722  1.00 47.81 2   C 1 
ATOM 1780 C C   . SER C 3 2   ? -2.887  -10.313 20.996  1.00 51.15 2   C 1 
ATOM 1781 O O   . SER C 3 2   ? -3.211  -9.316  21.628  1.00 48.68 2   C 1 
ATOM 1782 C CB  . SER C 3 2   ? -0.862  -11.409 21.982  1.00 45.55 2   C 1 
ATOM 1783 O OG  . SER C 3 2   ? -0.662  -10.356 22.867  1.00 41.55 2   C 1 
ATOM 1784 N N   . MET C 3 3   ? -3.068  -10.393 19.690  1.00 55.12 3   C 1 
ATOM 1785 C CA  . MET C 3 3   ? -3.507  -9.293  18.818  1.00 56.60 3   C 1 
ATOM 1786 C C   . MET C 3 3   ? -4.925  -8.743  19.098  1.00 58.95 3   C 1 
ATOM 1787 O O   . MET C 3 3   ? -5.369  -7.838  18.384  1.00 55.66 3   C 1 
ATOM 1788 C CB  . MET C 3 3   ? -3.414  -9.769  17.361  1.00 53.57 3   C 1 
ATOM 1789 C CG  . MET C 3 3   ? -2.648  -8.784  16.478  1.00 50.18 3   C 1 
ATOM 1790 S SD  . MET C 3 3   ? -2.662  -9.261  14.740  1.00 45.18 3   C 1 
ATOM 1791 C CE  . MET C 3 3   ? -1.504  -8.054  14.070  1.00 42.30 3   C 1 
ATOM 1792 N N   . HIS C 3 4   ? -5.668  -9.280  20.054  1.00 57.91 4   C 1 
ATOM 1793 C CA  . HIS C 3 4   ? -7.047  -8.874  20.334  1.00 58.83 4   C 1 
ATOM 1794 C C   . HIS C 3 4   ? -7.177  -7.970  21.565  1.00 60.44 4   C 1 
ATOM 1795 O O   . HIS C 3 4   ? -8.162  -7.251  21.680  1.00 56.99 4   C 1 
ATOM 1796 C CB  . HIS C 3 4   ? -7.932  -10.118 20.487  1.00 54.11 4   C 1 
ATOM 1797 C CG  . HIS C 3 4   ? -8.097  -10.880 19.199  1.00 50.05 4   C 1 
ATOM 1798 N ND1 . HIS C 3 4   ? -7.206  -11.771 18.659  1.00 45.40 4   C 1 
ATOM 1799 C CD2 . HIS C 3 4   ? -9.158  -10.799 18.319  1.00 44.21 4   C 1 
ATOM 1800 C CE1 . HIS C 3 4   ? -7.700  -12.220 17.493  1.00 40.97 4   C 1 
ATOM 1801 N NE2 . HIS C 3 4   ? -8.887  -11.654 17.248  1.00 39.80 4   C 1 
ATOM 1802 N N   . ARG C 3 5   ? -6.220  -8.021  22.506  1.00 66.91 5   C 1 
ATOM 1803 C CA  . ARG C 3 5   ? -6.300  -7.222  23.724  1.00 69.64 5   C 1 
ATOM 1804 C C   . ARG C 3 5   ? -5.552  -5.907  23.554  1.00 71.32 5   C 1 
ATOM 1805 O O   . ARG C 3 5   ? -4.408  -5.889  23.120  1.00 68.09 5   C 1 
ATOM 1806 C CB  . ARG C 3 5   ? -5.824  -8.017  24.959  1.00 63.77 5   C 1 
ATOM 1807 C CG  . ARG C 3 5   ? -7.020  -8.594  25.721  1.00 55.87 5   C 1 
ATOM 1808 C CD  . ARG C 3 5   ? -6.569  -9.319  26.992  1.00 51.05 5   C 1 
ATOM 1809 N NE  . ARG C 3 5   ? -7.729  -9.775  27.791  1.00 45.43 5   C 1 
ATOM 1810 C CZ  . ARG C 3 5   ? -7.678  -10.488 28.922  1.00 39.90 5   C 1 
ATOM 1811 N NH1 . ARG C 3 5   ? -6.537  -10.875 29.420  1.00 37.21 5   C 1 
ATOM 1812 N NH2 . ARG C 3 5   ? -8.766  -10.807 29.549  1.00 34.48 5   C 1 
ATOM 1813 N N   . THR C 3 6   ? -6.207  -4.818  23.948  1.00 73.91 6   C 1 
ATOM 1814 C CA  . THR C 3 6   ? -5.570  -3.533  24.226  1.00 76.93 6   C 1 
ATOM 1815 C C   . THR C 3 6   ? -4.488  -3.747  25.278  1.00 78.68 6   C 1 
ATOM 1816 O O   . THR C 3 6   ? -4.772  -4.239  26.365  1.00 74.63 6   C 1 
ATOM 1817 C CB  . THR C 3 6   ? -6.597  -2.499  24.733  1.00 71.95 6   C 1 
ATOM 1818 O OG1 . THR C 3 6   ? -7.917  -2.992  24.701  1.00 64.80 6   C 1 
ATOM 1819 C CG2 . THR C 3 6   ? -6.583  -1.246  23.863  1.00 61.95 6   C 1 
ATOM 1820 N N   . THR C 3 7   ? -3.255  -3.398  24.945  1.00 80.80 7   C 1 
ATOM 1821 C CA  . THR C 3 7   ? -2.130  -3.456  25.869  1.00 82.05 7   C 1 
ATOM 1822 C C   . THR C 3 7   ? -1.867  -2.063  26.418  1.00 84.48 7   C 1 
ATOM 1823 O O   . THR C 3 7   ? -2.020  -1.058  25.716  1.00 82.35 7   C 1 
ATOM 1824 C CB  . THR C 3 7   ? -0.875  -4.063  25.217  1.00 76.85 7   C 1 
ATOM 1825 O OG1 . THR C 3 7   ? -0.614  -3.461  23.973  1.00 68.00 7   C 1 
ATOM 1826 C CG2 . THR C 3 7   ? -1.068  -5.560  24.964  1.00 65.34 7   C 1 
ATOM 1827 N N   . ARG C 3 8   ? -1.512  -2.001  27.698  1.00 86.52 8   C 1 
ATOM 1828 C CA  . ARG C 3 8   ? -1.135  -0.764  28.376  1.00 88.34 8   C 1 
ATOM 1829 C C   . ARG C 3 8   ? 0.320   -0.889  28.776  1.00 88.67 8   C 1 
ATOM 1830 O O   . ARG C 3 8   ? 0.681   -1.805  29.495  1.00 85.98 8   C 1 
ATOM 1831 C CB  . ARG C 3 8   ? -2.086  -0.528  29.558  1.00 85.87 8   C 1 
ATOM 1832 C CG  . ARG C 3 8   ? -2.157  0.959   29.924  1.00 78.30 8   C 1 
ATOM 1833 C CD  . ARG C 3 8   ? -3.168  1.181   31.045  1.00 75.56 8   C 1 
ATOM 1834 N NE  . ARG C 3 8   ? -3.393  2.617   31.263  1.00 68.32 8   C 1 
ATOM 1835 C CZ  . ARG C 3 8   ? -4.157  3.158   32.203  1.00 60.86 8   C 1 
ATOM 1836 N NH1 . ARG C 3 8   ? -4.805  2.439   33.056  1.00 55.12 8   C 1 
ATOM 1837 N NH2 . ARG C 3 8   ? -4.266  4.449   32.283  1.00 53.68 8   C 1 
ATOM 1838 N N   . ILE C 3 9   ? 1.167   -0.012  28.243  1.00 90.96 9   C 1 
ATOM 1839 C CA  . ILE C 3 9   ? 2.618   -0.113  28.364  1.00 92.12 9   C 1 
ATOM 1840 C C   . ILE C 3 9   ? 3.170   1.255   28.745  1.00 93.27 9   C 1 
ATOM 1841 O O   . ILE C 3 9   ? 2.804   2.253   28.136  1.00 92.22 9   C 1 
ATOM 1842 C CB  . ILE C 3 9   ? 3.259   -0.614  27.050  1.00 90.25 9   C 1 
ATOM 1843 C CG1 . ILE C 3 9   ? 2.606   -1.929  26.568  1.00 80.02 9   C 1 
ATOM 1844 C CG2 . ILE C 3 9   ? 4.777   -0.818  27.225  1.00 79.54 9   C 1 
ATOM 1845 C CD1 . ILE C 3 9   ? 3.035   -2.310  25.149  1.00 75.39 9   C 1 
ATOM 1846 N N   . LYS C 3 10  ? 4.078   1.304   29.727  1.00 93.52 10  C 1 
ATOM 1847 C CA  . LYS C 3 10  ? 4.780   2.545   30.053  1.00 94.09 10  C 1 
ATOM 1848 C C   . LYS C 3 10  ? 5.660   2.955   28.879  1.00 94.38 10  C 1 
ATOM 1849 O O   . LYS C 3 10  ? 6.400   2.132   28.349  1.00 93.40 10  C 1 
ATOM 1850 C CB  . LYS C 3 10  ? 5.617   2.384   31.324  1.00 93.31 10  C 1 
ATOM 1851 C CG  . LYS C 3 10  ? 4.734   2.227   32.565  1.00 86.78 10  C 1 
ATOM 1852 C CD  . LYS C 3 10  ? 5.595   2.170   33.830  1.00 82.76 10  C 1 
ATOM 1853 C CE  . LYS C 3 10  ? 4.692   2.057   35.055  1.00 74.38 10  C 1 
ATOM 1854 N NZ  . LYS C 3 10  ? 5.471   2.037   36.304  1.00 66.30 10  C 1 
ATOM 1855 N N   . ILE C 3 11  ? 5.620   4.234   28.491  1.00 93.76 11  C 1 
ATOM 1856 C CA  . ILE C 3 11  ? 6.415   4.711   27.369  1.00 94.89 11  C 1 
ATOM 1857 C C   . ILE C 3 11  ? 7.917   4.521   27.595  1.00 95.16 11  C 1 
ATOM 1858 O O   . ILE C 3 11  ? 8.648   4.248   26.645  1.00 94.34 11  C 1 
ATOM 1859 C CB  . ILE C 3 11  ? 6.053   6.168   27.019  1.00 94.34 11  C 1 
ATOM 1860 C CG1 . ILE C 3 11  ? 6.633   6.532   25.640  1.00 90.77 11  C 1 
ATOM 1861 C CG2 . ILE C 3 11  ? 6.504   7.151   28.111  1.00 89.64 11  C 1 
ATOM 1862 C CD1 . ILE C 3 11  ? 6.039   7.799   25.047  1.00 85.77 11  C 1 
ATOM 1863 N N   . THR C 3 12  ? 8.368   4.559   28.850  1.00 95.47 12  C 1 
ATOM 1864 C CA  . THR C 3 12  ? 9.767   4.300   29.235  1.00 95.28 12  C 1 
ATOM 1865 C C   . THR C 3 12  ? 10.241  2.900   28.845  1.00 95.26 12  C 1 
ATOM 1866 O O   . THR C 3 12  ? 11.411  2.716   28.528  1.00 94.14 12  C 1 
ATOM 1867 C CB  . THR C 3 12  ? 9.954   4.487   30.747  1.00 94.84 12  C 1 
ATOM 1868 O OG1 . THR C 3 12  ? 8.995   3.730   31.465  1.00 88.15 12  C 1 
ATOM 1869 C CG2 . THR C 3 12  ? 9.774   5.950   31.148  1.00 86.97 12  C 1 
ATOM 1870 N N   . GLU C 3 13  ? 9.341   1.916   28.784  1.00 95.22 13  C 1 
ATOM 1871 C CA  . GLU C 3 13  ? 9.643   0.563   28.321  1.00 94.48 13  C 1 
ATOM 1872 C C   . GLU C 3 13  ? 9.787   0.469   26.796  1.00 94.67 13  C 1 
ATOM 1873 O O   . GLU C 3 13  ? 10.446  -0.443  26.287  1.00 93.14 13  C 1 
ATOM 1874 C CB  . GLU C 3 13  ? 8.524   -0.393  28.773  1.00 93.10 13  C 1 
ATOM 1875 C CG  . GLU C 3 13  ? 8.438   -0.580  30.296  1.00 87.08 13  C 1 
ATOM 1876 C CD  . GLU C 3 13  ? 9.671   -1.280  30.864  1.00 81.42 13  C 1 
ATOM 1877 O OE1 . GLU C 3 13  ? 10.154  -0.839  31.923  1.00 74.02 13  C 1 
ATOM 1878 O OE2 . GLU C 3 13  ? 10.129  -2.261  30.232  1.00 75.46 13  C 1 
ATOM 1879 N N   . LEU C 3 14  ? 9.173   1.393   26.055  1.00 94.67 14  C 1 
ATOM 1880 C CA  . LEU C 3 14  ? 9.219   1.472   24.601  1.00 94.64 14  C 1 
ATOM 1881 C C   . LEU C 3 14  ? 10.349  2.369   24.085  1.00 95.64 14  C 1 
ATOM 1882 O O   . LEU C 3 14  ? 10.897  2.092   23.018  1.00 94.83 14  C 1 
ATOM 1883 C CB  . LEU C 3 14  ? 7.869   1.965   24.058  1.00 93.43 14  C 1 
ATOM 1884 C CG  . LEU C 3 14  ? 6.693   1.003   24.281  1.00 91.14 14  C 1 
ATOM 1885 C CD1 . LEU C 3 14  ? 5.389   1.675   23.839  1.00 87.93 14  C 1 
ATOM 1886 C CD2 . LEU C 3 14  ? 6.870   -0.280  23.463  1.00 87.56 14  C 1 
ATOM 1887 N N   . ASN C 3 15  ? 10.723  3.392   24.853  1.00 95.62 15  C 1 
ATOM 1888 C CA  . ASN C 3 15  ? 11.730  4.388   24.480  1.00 96.31 15  C 1 
ATOM 1889 C C   . ASN C 3 15  ? 12.999  3.799   23.826  1.00 96.56 15  C 1 
ATOM 1890 O O   . ASN C 3 15  ? 13.373  4.278   22.754  1.00 95.96 15  C 1 
ATOM 1891 C CB  . ASN C 3 15  ? 12.071  5.259   25.698  1.00 96.09 15  C 1 
ATOM 1892 C CG  . ASN C 3 15  ? 11.024  6.331   25.989  1.00 95.87 15  C 1 
ATOM 1893 O OD1 . ASN C 3 15  ? 10.114  6.582   25.225  1.00 91.95 15  C 1 
ATOM 1894 N ND2 . ASN C 3 15  ? 11.171  7.026   27.100  1.00 91.48 15  C 1 
ATOM 1895 N N   . PRO C 3 16  ? 13.627  2.714   24.359  1.00 95.78 16  C 1 
ATOM 1896 C CA  . PRO C 3 16  ? 14.821  2.129   23.741  1.00 95.56 16  C 1 
ATOM 1897 C C   . PRO C 3 16  ? 14.623  1.672   22.287  1.00 95.97 16  C 1 
ATOM 1898 O O   . PRO C 3 16  ? 15.579  1.638   21.516  1.00 95.10 16  C 1 
ATOM 1899 C CB  . PRO C 3 16  ? 15.199  0.947   24.630  1.00 94.56 16  C 1 
ATOM 1900 C CG  . PRO C 3 16  ? 14.597  1.309   25.991  1.00 92.49 16  C 1 
ATOM 1901 C CD  . PRO C 3 16  ? 13.313  2.031   25.600  1.00 95.12 16  C 1 
ATOM 1902 N N   . HIS C 3 17  ? 13.391  1.338   21.897  1.00 96.41 17  C 1 
ATOM 1903 C CA  . HIS C 3 17  ? 13.049  0.898   20.545  1.00 96.37 17  C 1 
ATOM 1904 C C   . HIS C 3 17  ? 12.628  2.049   19.616  1.00 96.67 17  C 1 
ATOM 1905 O O   . HIS C 3 17  ? 12.498  1.843   18.407  1.00 95.55 17  C 1 
ATOM 1906 C CB  . HIS C 3 17  ? 11.941  -0.158  20.632  1.00 95.43 17  C 1 
ATOM 1907 C CG  . HIS C 3 17  ? 12.317  -1.347  21.474  1.00 94.21 17  C 1 
ATOM 1908 N ND1 . HIS C 3 17  ? 13.148  -2.379  21.087  1.00 85.26 17  C 1 
ATOM 1909 C CD2 . HIS C 3 17  ? 11.926  -1.609  22.761  1.00 85.25 17  C 1 
ATOM 1910 C CE1 . HIS C 3 17  ? 13.247  -3.237  22.110  1.00 86.80 17  C 1 
ATOM 1911 N NE2 . HIS C 3 17  ? 12.516  -2.807  23.154  1.00 87.69 17  C 1 
ATOM 1912 N N   . LEU C 3 18  ? 12.394  3.244   20.161  1.00 97.10 18  C 1 
ATOM 1913 C CA  . LEU C 3 18  ? 11.854  4.404   19.448  1.00 97.35 18  C 1 
ATOM 1914 C C   . LEU C 3 18  ? 12.841  5.573   19.360  1.00 97.89 18  C 1 
ATOM 1915 O O   . LEU C 3 18  ? 12.520  6.614   18.788  1.00 97.05 18  C 1 
ATOM 1916 C CB  . LEU C 3 18  ? 10.542  4.839   20.125  1.00 96.65 18  C 1 
ATOM 1917 C CG  . LEU C 3 18  ? 9.470   3.743   20.296  1.00 95.72 18  C 1 
ATOM 1918 C CD1 . LEU C 3 18  ? 8.231   4.348   20.962  1.00 93.53 18  C 1 
ATOM 1919 C CD2 . LEU C 3 18  ? 9.052   3.104   18.978  1.00 93.18 18  C 1 
ATOM 1920 N N   . MET C 3 19  ? 14.045  5.408   19.915  1.00 97.59 19  C 1 
ATOM 1921 C CA  . MET C 3 19  ? 15.033  6.470   20.058  1.00 97.77 19  C 1 
ATOM 1922 C C   . MET C 3 19  ? 16.262  6.271   19.181  1.00 98.09 19  C 1 
ATOM 1923 O O   . MET C 3 19  ? 16.765  5.164   18.986  1.00 97.41 19  C 1 
ATOM 1924 C CB  . MET C 3 19  ? 15.427  6.616   21.529  1.00 96.75 19  C 1 
ATOM 1925 C CG  . MET C 3 19  ? 14.295  7.256   22.353  1.00 93.58 19  C 1 
ATOM 1926 S SD  . MET C 3 19  ? 14.623  7.305   24.135  1.00 90.66 19  C 1 
ATOM 1927 C CE  . MET C 3 19  ? 15.951  8.522   24.174  1.00 79.78 19  C 1 
ATOM 1928 N N   . CYS C 3 20  ? 16.781  7.380   18.662  1.00 96.83 20  C 1 
ATOM 1929 C CA  . CYS C 3 20  ? 18.017  7.418   17.898  1.00 97.42 20  C 1 
ATOM 1930 C C   . CYS C 3 20  ? 19.218  7.518   18.834  1.00 97.14 20  C 1 
ATOM 1931 O O   . CYS C 3 20  ? 19.391  8.530   19.497  1.00 95.77 20  C 1 
ATOM 1932 C CB  . CYS C 3 20  ? 17.947  8.608   16.940  1.00 97.14 20  C 1 
ATOM 1933 S SG  . CYS C 3 20  ? 19.476  8.736   15.977  1.00 97.06 20  C 1 
ATOM 1934 N N   . VAL C 3 21  ? 20.121  6.533   18.781  1.00 97.67 21  C 1 
ATOM 1935 C CA  . VAL C 3 21  ? 21.340  6.517   19.601  1.00 96.98 21  C 1 
ATOM 1936 C C   . VAL C 3 21  ? 22.294  7.690   19.318  1.00 97.22 21  C 1 
ATOM 1937 O O   . VAL C 3 21  ? 23.100  8.037   20.164  1.00 95.70 21  C 1 
ATOM 1938 C CB  . VAL C 3 21  ? 22.101  5.191   19.451  1.00 95.87 21  C 1 
ATOM 1939 C CG1 . VAL C 3 21  ? 21.225  4.009   19.871  1.00 86.90 21  C 1 
ATOM 1940 C CG2 . VAL C 3 21  ? 22.611  4.961   18.022  1.00 88.33 21  C 1 
ATOM 1941 N N   . LEU C 3 22  ? 22.202  8.324   18.137  1.00 96.89 22  C 1 
ATOM 1942 C CA  . LEU C 3 22  ? 23.088  9.432   17.765  1.00 96.65 22  C 1 
ATOM 1943 C C   . LEU C 3 22  ? 22.684  10.782  18.382  1.00 96.62 22  C 1 
ATOM 1944 O O   . LEU C 3 22  ? 23.541  11.634  18.571  1.00 95.22 22  C 1 
ATOM 1945 C CB  . LEU C 3 22  ? 23.140  9.564   16.235  1.00 96.50 22  C 1 
ATOM 1946 C CG  . LEU C 3 22  ? 23.777  8.372   15.495  1.00 96.58 22  C 1 
ATOM 1947 C CD1 . LEU C 3 22  ? 23.705  8.623   13.988  1.00 93.99 22  C 1 
ATOM 1948 C CD2 . LEU C 3 22  ? 25.237  8.166   15.874  1.00 93.60 22  C 1 
ATOM 1949 N N   . CYS C 3 23  ? 21.402  11.001  18.661  1.00 96.84 23  C 1 
ATOM 1950 C CA  . CYS C 3 23  ? 20.930  12.256  19.251  1.00 96.89 23  C 1 
ATOM 1951 C C   . CYS C 3 23  ? 20.252  12.085  20.618  1.00 96.72 23  C 1 
ATOM 1952 O O   . CYS C 3 23  ? 19.900  13.089  21.225  1.00 94.62 23  C 1 
ATOM 1953 C CB  . CYS C 3 23  ? 20.029  12.990  18.257  1.00 95.91 23  C 1 
ATOM 1954 S SG  . CYS C 3 23  ? 18.429  12.144  18.002  1.00 95.59 23  C 1 
ATOM 1955 N N   . GLY C 3 24  ? 20.012  10.858  21.073  1.00 97.02 24  C 1 
ATOM 1956 C CA  . GLY C 3 24  ? 19.324  10.582  22.334  1.00 96.60 24  C 1 
ATOM 1957 C C   . GLY C 3 24  ? 17.841  10.964  22.357  1.00 97.18 24  C 1 
ATOM 1958 O O   . GLY C 3 24  ? 17.242  10.961  23.422  1.00 95.14 24  C 1 
ATOM 1959 N N   . GLY C 3 25  ? 17.260  11.291  21.185  1.00 97.54 25  C 1 
ATOM 1960 C CA  . GLY C 3 25  ? 15.848  11.632  21.050  1.00 97.55 25  C 1 
ATOM 1961 C C   . GLY C 3 25  ? 15.066  10.624  20.219  1.00 97.86 25  C 1 
ATOM 1962 O O   . GLY C 3 25  ? 15.632  9.697   19.630  1.00 96.94 25  C 1 
ATOM 1963 N N   . TYR C 3 26  ? 13.755  10.810  20.131  1.00 98.18 26  C 1 
ATOM 1964 C CA  . TYR C 3 26  ? 12.901  9.990   19.272  1.00 98.16 26  C 1 
ATOM 1965 C C   . TYR C 3 26  ? 13.292  10.076  17.793  1.00 98.23 26  C 1 
ATOM 1966 O O   . TYR C 3 26  ? 13.811  11.088  17.320  1.00 97.73 26  C 1 
ATOM 1967 C CB  . TYR C 3 26  ? 11.425  10.365  19.464  1.00 97.90 26  C 1 
ATOM 1968 C CG  . TYR C 3 26  ? 10.872  9.999   20.813  1.00 97.89 26  C 1 
ATOM 1969 C CD1 . TYR C 3 26  ? 10.787  8.646   21.200  1.00 96.83 26  C 1 
ATOM 1970 C CD2 . TYR C 3 26  ? 10.431  10.999  21.702  1.00 96.62 26  C 1 
ATOM 1971 C CE1 . TYR C 3 26  ? 10.269  8.291   22.460  1.00 96.50 26  C 1 
ATOM 1972 C CE2 . TYR C 3 26  ? 9.917   10.654  22.960  1.00 96.11 26  C 1 
ATOM 1973 C CZ  . TYR C 3 26  ? 9.842   9.299   23.337  1.00 97.21 26  C 1 
ATOM 1974 O OH  . TYR C 3 26  ? 9.339   8.957   24.568  1.00 96.31 26  C 1 
ATOM 1975 N N   . PHE C 3 27  ? 13.017  9.005   17.043  1.00 97.86 27  C 1 
ATOM 1976 C CA  . PHE C 3 27  ? 13.223  9.008   15.602  1.00 97.71 27  C 1 
ATOM 1977 C C   . PHE C 3 27  ? 12.380  10.089  14.926  1.00 97.40 27  C 1 
ATOM 1978 O O   . PHE C 3 27  ? 11.164  10.131  15.082  1.00 96.58 27  C 1 
ATOM 1979 C CB  . PHE C 3 27  ? 12.887  7.638   14.995  1.00 97.76 27  C 1 
ATOM 1980 C CG  . PHE C 3 27  ? 13.810  6.504   15.392  1.00 98.05 27  C 1 
ATOM 1981 C CD1 . PHE C 3 27  ? 15.176  6.581   15.100  1.00 96.56 27  C 1 
ATOM 1982 C CD2 . PHE C 3 27  ? 13.296  5.360   16.037  1.00 96.21 27  C 1 
ATOM 1983 C CE1 . PHE C 3 27  ? 16.034  5.519   15.457  1.00 96.33 27  C 1 
ATOM 1984 C CE2 . PHE C 3 27  ? 14.149  4.302   16.394  1.00 95.70 27  C 1 
ATOM 1985 C CZ  . PHE C 3 27  ? 15.518  4.381   16.109  1.00 97.35 27  C 1 
ATOM 1986 N N   . ILE C 3 28  ? 13.038  10.916  14.119  1.00 95.89 28  C 1 
ATOM 1987 C CA  . ILE C 3 28  ? 12.419  11.862  13.195  1.00 95.38 28  C 1 
ATOM 1988 C C   . ILE C 3 28  ? 12.986  11.601  11.809  1.00 94.97 28  C 1 
ATOM 1989 O O   . ILE C 3 28  ? 14.204  11.605  11.635  1.00 94.56 28  C 1 
ATOM 1990 C CB  . ILE C 3 28  ? 12.638  13.314  13.655  1.00 95.16 28  C 1 
ATOM 1991 C CG1 . ILE C 3 28  ? 12.062  13.599  15.053  1.00 93.93 28  C 1 
ATOM 1992 C CG2 . ILE C 3 28  ? 12.053  14.291  12.618  1.00 94.46 28  C 1 
ATOM 1993 C CD1 . ILE C 3 28  ? 10.542  13.413  15.209  1.00 91.79 28  C 1 
ATOM 1994 N N   . ASP C 3 29  ? 12.101  11.350  10.845  1.00 94.10 29  C 1 
ATOM 1995 C CA  . ASP C 3 29  ? 12.430  10.852  9.510   1.00 93.55 29  C 1 
ATOM 1996 C C   . ASP C 3 29  ? 13.334  9.608   9.593   1.00 94.26 29  C 1 
ATOM 1997 O O   . ASP C 3 29  ? 14.450  9.580   9.070   1.00 93.56 29  C 1 
ATOM 1998 C CB  . ASP C 3 29  ? 12.985  11.979  8.624   1.00 92.40 29  C 1 
ATOM 1999 C CG  . ASP C 3 29  ? 11.984  13.124  8.439   1.00 88.30 29  C 1 
ATOM 2000 O OD1 . ASP C 3 29  ? 10.787  12.833  8.211   1.00 84.53 29  C 1 
ATOM 2001 O OD2 . ASP C 3 29  ? 12.404  14.302  8.497   1.00 81.75 29  C 1 
ATOM 2002 N N   . ALA C 3 30  ? 12.848  8.568   10.287  1.00 96.01 30  C 1 
ATOM 2003 C CA  . ALA C 3 30  ? 13.602  7.350   10.543  1.00 96.35 30  C 1 
ATOM 2004 C C   . ALA C 3 30  ? 14.246  6.804   9.256   1.00 96.14 30  C 1 
ATOM 2005 O O   . ALA C 3 30  ? 13.602  6.637   8.216   1.00 95.56 30  C 1 
ATOM 2006 C CB  . ALA C 3 30  ? 12.708  6.307   11.214  1.00 96.36 30  C 1 
ATOM 2007 N N   . THR C 3 31  ? 15.539  6.530   9.340   1.00 97.06 31  C 1 
ATOM 2008 C CA  . THR C 3 31  ? 16.366  6.091   8.218   1.00 97.39 31  C 1 
ATOM 2009 C C   . THR C 3 31  ? 17.156  4.865   8.636   1.00 97.70 31  C 1 
ATOM 2010 O O   . THR C 3 31  ? 17.820  4.876   9.666   1.00 97.36 31  C 1 
ATOM 2011 C CB  . THR C 3 31  ? 17.289  7.221   7.760   1.00 96.87 31  C 1 
ATOM 2012 O OG1 . THR C 3 31  ? 16.509  8.300   7.291   1.00 93.78 31  C 1 
ATOM 2013 C CG2 . THR C 3 31  ? 18.184  6.803   6.597   1.00 93.99 31  C 1 
ATOM 2014 N N   . THR C 3 32  ? 17.089  3.807   7.825   1.00 97.56 32  C 1 
ATOM 2015 C CA  . THR C 3 32  ? 17.638  2.495   8.150   1.00 97.63 32  C 1 
ATOM 2016 C C   . THR C 3 32  ? 18.788  2.133   7.213   1.00 97.50 32  C 1 
ATOM 2017 O O   . THR C 3 32  ? 18.683  2.286   5.996   1.00 96.99 32  C 1 
ATOM 2018 C CB  . THR C 3 32  ? 16.523  1.437   8.128   1.00 97.42 32  C 1 
ATOM 2019 O OG1 . THR C 3 32  ? 15.562  1.754   9.118   1.00 94.77 32  C 1 
ATOM 2020 C CG2 . THR C 3 32  ? 17.008  0.029   8.445   1.00 94.93 32  C 1 
ATOM 2021 N N   . ILE C 3 33  ? 19.882  1.616   7.783   1.00 97.76 33  C 1 
ATOM 2022 C CA  . ILE C 3 33  ? 21.004  1.038   7.036   1.00 97.72 33  C 1 
ATOM 2023 C C   . ILE C 3 33  ? 20.575  -0.340  6.521   1.00 97.36 33  C 1 
ATOM 2024 O O   . ILE C 3 33  ? 20.271  -1.237  7.296   1.00 96.50 33  C 1 
ATOM 2025 C CB  . ILE C 3 33  ? 22.264  0.939   7.916   1.00 97.73 33  C 1 
ATOM 2026 C CG1 . ILE C 3 33  ? 22.732  2.336   8.381   1.00 96.93 33  C 1 
ATOM 2027 C CG2 . ILE C 3 33  ? 23.381  0.213   7.152   1.00 96.88 33  C 1 
ATOM 2028 C CD1 . ILE C 3 33  ? 23.872  2.312   9.404   1.00 96.16 33  C 1 
ATOM 2029 N N   . ILE C 3 34  ? 20.604  -0.553  5.200   1.00 96.67 34  C 1 
ATOM 2030 C CA  . ILE C 3 34  ? 20.024  -1.764  4.590   1.00 95.97 34  C 1 
ATOM 2031 C C   . ILE C 3 34  ? 20.823  -3.053  4.836   1.00 95.97 34  C 1 
ATOM 2032 O O   . ILE C 3 34  ? 20.313  -4.148  4.592   1.00 94.33 34  C 1 
ATOM 2033 C CB  . ILE C 3 34  ? 19.769  -1.561  3.080   1.00 94.22 34  C 1 
ATOM 2034 C CG1 . ILE C 3 34  ? 21.091  -1.477  2.282   1.00 88.73 34  C 1 
ATOM 2035 C CG2 . ILE C 3 34  ? 18.865  -0.337  2.852   1.00 87.54 34  C 1 
ATOM 2036 C CD1 . ILE C 3 34  ? 20.901  -1.388  0.754   1.00 86.56 34  C 1 
ATOM 2037 N N   . GLU C 3 35  ? 22.077  -2.961  5.279   1.00 95.80 35  C 1 
ATOM 2038 C CA  . GLU C 3 35  ? 22.917  -4.136  5.540   1.00 95.12 35  C 1 
ATOM 2039 C C   . GLU C 3 35  ? 22.673  -4.762  6.912   1.00 95.40 35  C 1 
ATOM 2040 O O   . GLU C 3 35  ? 22.677  -5.991  7.024   1.00 92.96 35  C 1 
ATOM 2041 C CB  . GLU C 3 35  ? 24.402  -3.800  5.361   1.00 93.37 35  C 1 
ATOM 2042 C CG  . GLU C 3 35  ? 24.825  -3.539  3.909   1.00 85.70 35  C 1 
ATOM 2043 C CD  . GLU C 3 35  ? 24.468  -4.703  2.947   1.00 84.44 35  C 1 
ATOM 2044 O OE1 . GLU C 3 35  ? 24.236  -4.442  1.749   1.00 77.98 35  C 1 
ATOM 2045 O OE2 . GLU C 3 35  ? 24.306  -5.869  3.368   1.00 79.27 35  C 1 
ATOM 2046 N N   . CYS C 3 36  ? 22.435  -3.951  7.945   1.00 96.32 36  C 1 
ATOM 2047 C CA  . CYS C 3 36  ? 22.290  -4.386  9.332   1.00 96.56 36  C 1 
ATOM 2048 C C   . CYS C 3 36  ? 20.935  -4.041  9.957   1.00 96.99 36  C 1 
ATOM 2049 O O   . CYS C 3 36  ? 20.656  -4.478  11.068  1.00 96.02 36  C 1 
ATOM 2050 C CB  . CYS C 3 36  ? 23.449  -3.803  10.150  1.00 95.91 36  C 1 
ATOM 2051 S SG  . CYS C 3 36  ? 23.433  -1.985  10.077  1.00 95.13 36  C 1 
ATOM 2052 N N   . LEU C 3 37  ? 20.096  -3.278  9.256   1.00 96.98 37  C 1 
ATOM 2053 C CA  . LEU C 3 37  ? 18.773  -2.834  9.693   1.00 97.37 37  C 1 
ATOM 2054 C C   . LEU C 3 37  ? 18.762  -2.003  10.995  1.00 97.50 37  C 1 
ATOM 2055 O O   . LEU C 3 37  ? 17.731  -1.909  11.653  1.00 96.19 37  C 1 
ATOM 2056 C CB  . LEU C 3 37  ? 17.766  -3.992  9.697   1.00 97.07 37  C 1 
ATOM 2057 C CG  . LEU C 3 37  ? 17.636  -4.749  8.369   1.00 96.43 37  C 1 
ATOM 2058 C CD1 . LEU C 3 37  ? 16.571  -5.833  8.517   1.00 94.46 37  C 1 
ATOM 2059 C CD2 . LEU C 3 37  ? 17.230  -3.838  7.206   1.00 94.13 37  C 1 
ATOM 2060 N N   . HIS C 3 38  ? 19.870  -1.359  11.337  1.00 97.45 38  C 1 
ATOM 2061 C CA  . HIS C 3 38  ? 19.888  -0.353  12.391  1.00 97.60 38  C 1 
ATOM 2062 C C   . HIS C 3 38  ? 19.336  0.976   11.871  1.00 97.76 38  C 1 
ATOM 2063 O O   . HIS C 3 38  ? 19.605  1.377   10.732  1.00 97.30 38  C 1 
ATOM 2064 C CB  . HIS C 3 38  ? 21.293  -0.199  12.967  1.00 97.56 38  C 1 
ATOM 2065 C CG  . HIS C 3 38  ? 21.748  -1.431  13.697  1.00 97.46 38  C 1 
ATOM 2066 N ND1 . HIS C 3 38  ? 22.799  -2.239  13.344  1.00 93.84 38  C 1 
ATOM 2067 C CD2 . HIS C 3 38  ? 21.177  -1.989  14.811  1.00 93.24 38  C 1 
ATOM 2068 C CE1 . HIS C 3 38  ? 22.870  -3.250  14.231  1.00 93.95 38  C 1 
ATOM 2069 N NE2 . HIS C 3 38  ? 21.898  -3.136  15.137  1.00 94.34 38  C 1 
ATOM 2070 N N   . SER C 3 39  ? 18.566  1.664   12.711  1.00 97.81 39  C 1 
ATOM 2071 C CA  . SER C 3 39  ? 17.810  2.857   12.350  1.00 98.09 39  C 1 
ATOM 2072 C C   . SER C 3 39  ? 18.228  4.079   13.170  1.00 98.24 39  C 1 
ATOM 2073 O O   . SER C 3 39  ? 18.605  3.964   14.333  1.00 97.69 39  C 1 
ATOM 2074 C CB  . SER C 3 39  ? 16.306  2.609   12.483  1.00 97.63 39  C 1 
ATOM 2075 O OG  . SER C 3 39  ? 15.915  1.516   11.672  1.00 95.83 39  C 1 
ATOM 2076 N N   . PHE C 3 40  ? 18.117  5.247   12.547  1.00 98.25 40  C 1 
ATOM 2077 C CA  . PHE C 3 40  ? 18.540  6.540   13.081  1.00 98.36 40  C 1 
ATOM 2078 C C   . PHE C 3 40  ? 17.610  7.641   12.549  1.00 98.22 40  C 1 
ATOM 2079 O O   . PHE C 3 40  ? 16.888  7.423   11.576  1.00 97.64 40  C 1 
ATOM 2080 C CB  . PHE C 3 40  ? 19.992  6.809   12.656  1.00 98.17 40  C 1 
ATOM 2081 C CG  . PHE C 3 40  ? 20.951  5.676   12.937  1.00 98.30 40  C 1 
ATOM 2082 C CD1 . PHE C 3 40  ? 21.600  5.586   14.177  1.00 96.87 40  C 1 
ATOM 2083 C CD2 . PHE C 3 40  ? 21.156  4.665   11.986  1.00 96.99 40  C 1 
ATOM 2084 C CE1 . PHE C 3 40  ? 22.429  4.504   14.476  1.00 96.49 40  C 1 
ATOM 2085 C CE2 . PHE C 3 40  ? 21.994  3.564   12.275  1.00 96.34 40  C 1 
ATOM 2086 C CZ  . PHE C 3 40  ? 22.625  3.491   13.521  1.00 97.25 40  C 1 
ATOM 2087 N N   . CYS C 3 41  ? 17.644  8.840   13.130  1.00 97.78 41  C 1 
ATOM 2088 C CA  . CYS C 3 41  ? 17.052  9.998   12.459  1.00 97.82 41  C 1 
ATOM 2089 C C   . CYS C 3 41  ? 17.783  10.256  11.129  1.00 97.82 41  C 1 
ATOM 2090 O O   . CYS C 3 41  ? 19.003  10.143  11.081  1.00 97.21 41  C 1 
ATOM 2091 C CB  . CYS C 3 41  ? 17.158  11.243  13.348  1.00 97.69 41  C 1 
ATOM 2092 S SG  . CYS C 3 41  ? 16.287  11.033  14.936  1.00 96.61 41  C 1 
ATOM 2093 N N   . LYS C 3 42  ? 17.065  10.695  10.081  1.00 96.86 42  C 1 
ATOM 2094 C CA  . LYS C 3 42  ? 17.660  11.084  8.790   1.00 96.58 42  C 1 
ATOM 2095 C C   . LYS C 3 42  ? 18.858  12.021  8.982   1.00 96.52 42  C 1 
ATOM 2096 O O   . LYS C 3 42  ? 19.958  11.692  8.558   1.00 96.29 42  C 1 
ATOM 2097 C CB  . LYS C 3 42  ? 16.582  11.728  7.891   1.00 95.48 42  C 1 
ATOM 2098 C CG  . LYS C 3 42  ? 17.138  12.225  6.533   1.00 94.37 42  C 1 
ATOM 2099 C CD  . LYS C 3 42  ? 16.104  13.063  5.757   1.00 92.33 42  C 1 
ATOM 2100 C CE  . LYS C 3 42  ? 16.741  13.768  4.553   1.00 87.85 42  C 1 
ATOM 2101 N NZ  . LYS C 3 42  ? 15.935  14.924  4.071   1.00 83.98 42  C 1 
ATOM 2102 N N   . THR C 3 43  ? 18.651  13.128  9.684   1.00 97.36 43  C 1 
ATOM 2103 C CA  . THR C 3 43  ? 19.702  14.133  9.904   1.00 97.08 43  C 1 
ATOM 2104 C C   . THR C 3 43  ? 20.911  13.579  10.651  1.00 97.18 43  C 1 
ATOM 2105 O O   . THR C 3 43  ? 22.045  13.912  10.317  1.00 96.54 43  C 1 
ATOM 2106 C CB  . THR C 3 43  ? 19.153  15.328  10.690  1.00 96.23 43  C 1 
ATOM 2107 O OG1 . THR C 3 43  ? 18.612  14.912  11.928  1.00 89.72 43  C 1 
ATOM 2108 C CG2 . THR C 3 43  ? 18.030  16.042  9.941   1.00 89.71 43  C 1 
ATOM 2109 N N   . CYS C 3 44  ? 20.694  12.708  11.630  1.00 97.22 44  C 1 
ATOM 2110 C CA  . CYS C 3 44  ? 21.764  12.132  12.432  1.00 97.42 44  C 1 
ATOM 2111 C C   . CYS C 3 44  ? 22.647  11.199  11.591  1.00 97.58 44  C 1 
ATOM 2112 O O   . CYS C 3 44  ? 23.860  11.342  11.593  1.00 96.85 44  C 1 
ATOM 2113 C CB  . CYS C 3 44  ? 21.185  11.379  13.633  1.00 97.30 44  C 1 
ATOM 2114 S SG  . CYS C 3 44  ? 20.271  12.506  14.737  1.00 96.23 44  C 1 
ATOM 2115 N N   . ILE C 3 45  ? 22.036  10.256  10.861  1.00 97.80 45  C 1 
ATOM 2116 C CA  . ILE C 3 45  ? 22.802  9.278   10.091  1.00 97.76 45  C 1 
ATOM 2117 C C   . ILE C 3 45  ? 23.469  9.895   8.861   1.00 97.50 45  C 1 
ATOM 2118 O O   . ILE C 3 45  ? 24.587  9.513   8.545   1.00 97.31 45  C 1 
ATOM 2119 C CB  . ILE C 3 45  ? 21.943  8.042   9.752   1.00 97.67 45  C 1 
ATOM 2120 C CG1 . ILE C 3 45  ? 22.780  6.853   9.217   1.00 96.60 45  C 1 
ATOM 2121 C CG2 . ILE C 3 45  ? 20.814  8.359   8.754   1.00 96.79 45  C 1 
ATOM 2122 C CD1 . ILE C 3 45  ? 23.864  6.367   10.185  1.00 95.39 45  C 1 
ATOM 2123 N N   . VAL C 3 46  ? 22.827  10.873  8.201   1.00 97.60 46  C 1 
ATOM 2124 C CA  . VAL C 3 46  ? 23.433  11.571  7.060   1.00 97.21 46  C 1 
ATOM 2125 C C   . VAL C 3 46  ? 24.716  12.279  7.501   1.00 97.03 46  C 1 
ATOM 2126 O O   . VAL C 3 46  ? 25.767  11.991  6.932   1.00 96.11 46  C 1 
ATOM 2127 C CB  . VAL C 3 46  ? 22.434  12.526  6.378   1.00 96.64 46  C 1 
ATOM 2128 C CG1 . VAL C 3 46  ? 23.099  13.422  5.333   1.00 94.04 46  C 1 
ATOM 2129 C CG2 . VAL C 3 46  ? 21.355  11.716  5.646   1.00 94.10 46  C 1 
ATOM 2130 N N   . ARG C 3 47  ? 24.671  13.073  8.566   1.00 97.54 47  C 1 
ATOM 2131 C CA  . ARG C 3 47  ? 25.856  13.751  9.109   1.00 96.92 47  C 1 
ATOM 2132 C C   . ARG C 3 47  ? 26.941  12.779  9.578   1.00 97.09 47  C 1 
ATOM 2133 O O   . ARG C 3 47  ? 28.116  12.985  9.328   1.00 96.19 47  C 1 
ATOM 2134 C CB  . ARG C 3 47  ? 25.461  14.641  10.288  1.00 95.97 47  C 1 
ATOM 2135 C CG  . ARG C 3 47  ? 24.698  15.894  9.852   1.00 88.88 47  C 1 
ATOM 2136 C CD  . ARG C 3 47  ? 24.284  16.648  11.119  1.00 86.25 47  C 1 
ATOM 2137 N NE  . ARG C 3 47  ? 23.592  17.899  10.796  1.00 78.69 47  C 1 
ATOM 2138 C CZ  . ARG C 3 47  ? 22.947  18.664  11.673  1.00 72.37 47  C 1 
ATOM 2139 N NH1 . ARG C 3 47  ? 22.846  18.353  12.935  1.00 64.90 47  C 1 
ATOM 2140 N NH2 . ARG C 3 47  ? 22.398  19.753  11.282  1.00 63.98 47  C 1 
ATOM 2141 N N   . TYR C 3 48  ? 26.548  11.693  10.243  1.00 96.90 48  C 1 
ATOM 2142 C CA  . TYR C 3 48  ? 27.508  10.690  10.696  1.00 97.09 48  C 1 
ATOM 2143 C C   . TYR C 3 48  ? 28.238  10.031  9.510   1.00 96.61 48  C 1 
ATOM 2144 O O   . TYR C 3 48  ? 29.453  9.837   9.556   1.00 95.71 48  C 1 
ATOM 2145 C CB  . TYR C 3 48  ? 26.773  9.656   11.548  1.00 96.82 48  C 1 
ATOM 2146 C CG  . TYR C 3 48  ? 27.676  8.575   12.082  1.00 96.23 48  C 1 
ATOM 2147 C CD1 . TYR C 3 48  ? 27.904  7.398   11.343  1.00 93.29 48  C 1 
ATOM 2148 C CD2 . TYR C 3 48  ? 28.341  8.754   13.318  1.00 93.41 48  C 1 
ATOM 2149 C CE1 . TYR C 3 48  ? 28.774  6.408   11.820  1.00 92.75 48  C 1 
ATOM 2150 C CE2 . TYR C 3 48  ? 29.212  7.769   13.812  1.00 91.81 48  C 1 
ATOM 2151 C CZ  . TYR C 3 48  ? 29.417  6.597   13.058  1.00 92.84 48  C 1 
ATOM 2152 O OH  . TYR C 3 48  ? 30.265  5.633   13.526  1.00 90.73 48  C 1 
ATOM 2153 N N   . LEU C 3 49  ? 27.519  9.724   8.429   1.00 97.08 49  C 1 
ATOM 2154 C CA  . LEU C 3 49  ? 28.076  9.084   7.245   1.00 96.63 49  C 1 
ATOM 2155 C C   . LEU C 3 49  ? 28.902  10.028  6.349   1.00 96.02 49  C 1 
ATOM 2156 O O   . LEU C 3 49  ? 29.505  9.553   5.386   1.00 94.39 49  C 1 
ATOM 2157 C CB  . LEU C 3 49  ? 26.943  8.397   6.453   1.00 96.62 49  C 1 
ATOM 2158 C CG  . LEU C 3 49  ? 26.289  7.204   7.160   1.00 96.46 49  C 1 
ATOM 2159 C CD1 . LEU C 3 49  ? 25.159  6.654   6.280   1.00 94.99 49  C 1 
ATOM 2160 C CD2 . LEU C 3 49  ? 27.262  6.054   7.434   1.00 94.94 49  C 1 
ATOM 2161 N N   . GLU C 3 50  ? 28.984  11.316  6.661   1.00 96.21 50  C 1 
ATOM 2162 C CA  . GLU C 3 50  ? 29.962  12.228  6.056   1.00 95.33 50  C 1 
ATOM 2163 C C   . GLU C 3 50  ? 31.388  11.920  6.532   1.00 95.03 50  C 1 
ATOM 2164 O O   . GLU C 3 50  ? 32.353  12.099  5.789   1.00 92.42 50  C 1 
ATOM 2165 C CB  . GLU C 3 50  ? 29.604  13.684  6.377   1.00 94.28 50  C 1 
ATOM 2166 C CG  . GLU C 3 50  ? 28.322  14.155  5.665   1.00 88.45 50  C 1 
ATOM 2167 C CD  . GLU C 3 50  ? 27.788  15.514  6.151   1.00 81.88 50  C 1 
ATOM 2168 O OE1 . GLU C 3 50  ? 26.714  15.916  5.638   1.00 75.13 50  C 1 
ATOM 2169 O OE2 . GLU C 3 50  ? 28.404  16.127  7.049   1.00 76.40 50  C 1 
ATOM 2170 N N   . THR C 3 51  ? 31.525  11.403  7.759   1.00 94.76 51  C 1 
ATOM 2171 C CA  . THR C 3 51  ? 32.830  11.154  8.392   1.00 94.22 51  C 1 
ATOM 2172 C C   . THR C 3 51  ? 33.144  9.675   8.606   1.00 94.62 51  C 1 
ATOM 2173 O O   . THR C 3 51  ? 34.308  9.309   8.766   1.00 92.13 51  C 1 
ATOM 2174 C CB  . THR C 3 51  ? 32.930  11.899  9.725   1.00 92.78 51  C 1 
ATOM 2175 O OG1 . THR C 3 51  ? 31.920  11.467  10.615  1.00 85.79 51  C 1 
ATOM 2176 C CG2 . THR C 3 51  ? 32.779  13.413  9.559   1.00 82.59 51  C 1 
ATOM 2177 N N   . SER C 3 52  ? 32.134  8.798   8.575   1.00 94.80 52  C 1 
ATOM 2178 C CA  . SER C 3 52  ? 32.278  7.357   8.761   1.00 94.91 52  C 1 
ATOM 2179 C C   . SER C 3 52  ? 31.538  6.565   7.680   1.00 95.47 52  C 1 
ATOM 2180 O O   . SER C 3 52  ? 30.556  7.012   7.099   1.00 94.26 52  C 1 
ATOM 2181 C CB  . SER C 3 52  ? 31.796  6.963   10.158  1.00 94.02 52  C 1 
ATOM 2182 O OG  . SER C 3 52  ? 32.000  5.579   10.369  1.00 89.48 52  C 1 
ATOM 2183 N N   . LYS C 3 53  ? 32.014  5.343   7.413   1.00 96.00 53  C 1 
ATOM 2184 C CA  . LYS C 3 53  ? 31.379  4.391   6.490   1.00 96.10 53  C 1 
ATOM 2185 C C   . LYS C 3 53  ? 30.836  3.155   7.203   1.00 96.40 53  C 1 
ATOM 2186 O O   . LYS C 3 53  ? 30.431  2.197   6.543   1.00 94.85 53  C 1 
ATOM 2187 C CB  . LYS C 3 53  ? 32.366  4.003   5.381   1.00 94.58 53  C 1 
ATOM 2188 C CG  . LYS C 3 53  ? 32.764  5.207   4.523   1.00 90.70 53  C 1 
ATOM 2189 C CD  . LYS C 3 53  ? 33.779  4.803   3.463   1.00 86.30 53  C 1 
ATOM 2190 C CE  . LYS C 3 53  ? 34.248  6.059   2.729   1.00 78.06 53  C 1 
ATOM 2191 N NZ  . LYS C 3 53  ? 35.402  5.779   1.855   1.00 69.86 53  C 1 
ATOM 2192 N N   . TYR C 3 54  ? 30.836  3.171   8.527   1.00 96.13 54  C 1 
ATOM 2193 C CA  . TYR C 3 54  ? 30.456  2.047   9.369   1.00 96.42 54  C 1 
ATOM 2194 C C   . TYR C 3 54  ? 29.195  2.377   10.161  1.00 96.79 54  C 1 
ATOM 2195 O O   . TYR C 3 54  ? 28.901  3.540   10.430  1.00 94.90 54  C 1 
ATOM 2196 C CB  . TYR C 3 54  ? 31.640  1.670   10.267  1.00 95.57 54  C 1 
ATOM 2197 C CG  . TYR C 3 54  ? 32.868  1.258   9.486   1.00 95.24 54  C 1 
ATOM 2198 C CD1 . TYR C 3 54  ? 33.033  -0.077  9.064   1.00 90.61 54  C 1 
ATOM 2199 C CD2 . TYR C 3 54  ? 33.850  2.209   9.148   1.00 90.45 54  C 1 
ATOM 2200 C CE1 . TYR C 3 54  ? 34.159  -0.454  8.318   1.00 89.71 54  C 1 
ATOM 2201 C CE2 . TYR C 3 54  ? 34.987  1.842   8.398   1.00 89.01 54  C 1 
ATOM 2202 C CZ  . TYR C 3 54  ? 35.128  0.504   7.995   1.00 91.66 54  C 1 
ATOM 2203 O OH  . TYR C 3 54  ? 36.237  0.130   7.254   1.00 89.59 54  C 1 
ATOM 2204 N N   . CYS C 3 55  ? 28.428  1.354   10.514  1.00 95.36 55  C 1 
ATOM 2205 C CA  . CYS C 3 55  ? 27.230  1.536   11.319  1.00 96.39 55  C 1 
ATOM 2206 C C   . CYS C 3 55  ? 27.602  1.996   12.735  1.00 96.39 55  C 1 
ATOM 2207 O O   . CYS C 3 55  ? 28.380  1.304   13.382  1.00 95.54 55  C 1 
ATOM 2208 C CB  . CYS C 3 55  ? 26.455  0.210   11.355  1.00 96.28 55  C 1 
ATOM 2209 S SG  . CYS C 3 55  ? 24.979  0.371   12.410  1.00 96.26 55  C 1 
ATOM 2210 N N   . PRO C 3 56  ? 26.979  3.057   13.272  1.00 96.98 56  C 1 
ATOM 2211 C CA  . PRO C 3 56  ? 27.251  3.531   14.633  1.00 96.46 56  C 1 
ATOM 2212 C C   . PRO C 3 56  ? 26.985  2.511   15.754  1.00 96.40 56  C 1 
ATOM 2213 O O   . PRO C 3 56  ? 27.467  2.702   16.861  1.00 94.87 56  C 1 
ATOM 2214 C CB  . PRO C 3 56  ? 26.324  4.735   14.832  1.00 96.00 56  C 1 
ATOM 2215 C CG  . PRO C 3 56  ? 26.049  5.229   13.421  1.00 95.14 56  C 1 
ATOM 2216 C CD  . PRO C 3 56  ? 26.066  3.951   12.586  1.00 96.73 56  C 1 
ATOM 2217 N N   . ILE C 3 57  ? 26.182  1.473   15.483  1.00 96.29 57  C 1 
ATOM 2218 C CA  . ILE C 3 57  ? 25.773  0.483   16.492  1.00 95.65 57  C 1 
ATOM 2219 C C   . ILE C 3 57  ? 26.591  -0.806  16.395  1.00 95.41 57  C 1 
ATOM 2220 O O   . ILE C 3 57  ? 26.942  -1.377  17.420  1.00 92.85 57  C 1 
ATOM 2221 C CB  . ILE C 3 57  ? 24.256  0.196   16.386  1.00 95.04 57  C 1 
ATOM 2222 C CG1 . ILE C 3 57  ? 23.448  1.471   16.716  1.00 92.83 57  C 1 
ATOM 2223 C CG2 . ILE C 3 57  ? 23.835  -0.962  17.307  1.00 92.63 57  C 1 
ATOM 2224 C CD1 . ILE C 3 57  ? 21.933  1.337   16.517  1.00 89.74 57  C 1 
ATOM 2225 N N   . CYS C 3 58  ? 26.845  -1.303  15.184  1.00 95.21 58  C 1 
ATOM 2226 C CA  . CYS C 3 58  ? 27.408  -2.645  14.991  1.00 95.10 58  C 1 
ATOM 2227 C C   . CYS C 3 58  ? 28.704  -2.680  14.175  1.00 94.94 58  C 1 
ATOM 2228 O O   . CYS C 3 58  ? 29.141  -3.765  13.803  1.00 91.94 58  C 1 
ATOM 2229 C CB  . CYS C 3 58  ? 26.334  -3.568  14.398  1.00 93.92 58  C 1 
ATOM 2230 S SG  . CYS C 3 58  ? 25.960  -3.137  12.661  1.00 93.63 58  C 1 
ATOM 2231 N N   . ASP C 3 59  ? 29.271  -1.544  13.823  1.00 94.30 59  C 1 
ATOM 2232 C CA  . ASP C 3 59  ? 30.507  -1.380  13.045  1.00 94.40 59  C 1 
ATOM 2233 C C   . ASP C 3 59  ? 30.538  -2.088  11.680  1.00 94.67 59  C 1 
ATOM 2234 O O   . ASP C 3 59  ? 31.575  -2.137  11.006  1.00 91.76 59  C 1 
ATOM 2235 C CB  . ASP C 3 59  ? 31.737  -1.681  13.909  1.00 93.19 59  C 1 
ATOM 2236 C CG  . ASP C 3 59  ? 32.244  -0.451  14.664  1.00 84.37 59  C 1 
ATOM 2237 O OD1 . ASP C 3 59  ? 32.004  0.674   14.182  1.00 77.32 59  C 1 
ATOM 2238 O OD2 . ASP C 3 59  ? 32.916  -0.664  15.698  1.00 74.15 59  C 1 
ATOM 2239 N N   . VAL C 3 60  ? 29.399  -2.608  11.197  1.00 95.85 60  C 1 
ATOM 2240 C CA  . VAL C 3 60  ? 29.319  -3.176  9.852   1.00 95.54 60  C 1 
ATOM 2241 C C   . VAL C 3 60  ? 29.531  -2.070  8.823   1.00 96.04 60  C 1 
ATOM 2242 O O   . VAL C 3 60  ? 28.922  -1.000  8.899   1.00 94.95 60  C 1 
ATOM 2243 C CB  . VAL C 3 60  ? 27.992  -3.918  9.636   1.00 93.54 60  C 1 
ATOM 2244 C CG1 . VAL C 3 60  ? 27.758  -4.315  8.177   1.00 81.73 60  C 1 
ATOM 2245 C CG2 . VAL C 3 60  ? 27.991  -5.214  10.455  1.00 82.92 60  C 1 
ATOM 2246 N N   . GLN C 3 61  ? 30.359  -2.348  7.817   1.00 96.10 61  C 1 
ATOM 2247 C CA  . GLN C 3 61  ? 30.569  -1.427  6.708   1.00 96.39 61  C 1 
ATOM 2248 C C   . GLN C 3 61  ? 29.260  -1.213  5.939   1.00 95.99 61  C 1 
ATOM 2249 O O   . GLN C 3 61  ? 28.709  -2.130  5.343   1.00 94.52 61  C 1 
ATOM 2250 C CB  . GLN C 3 61  ? 31.700  -1.938  5.796   1.00 95.83 61  C 1 
ATOM 2251 C CG  . GLN C 3 61  ? 32.047  -0.912  4.708   1.00 93.62 61  C 1 
ATOM 2252 C CD  . GLN C 3 61  ? 33.263  -1.347  3.872   1.00 92.13 61  C 1 
ATOM 2253 O OE1 . GLN C 3 61  ? 33.218  -2.291  3.094   1.00 85.22 61  C 1 
ATOM 2254 N NE2 . GLN C 3 61  ? 34.380  -0.679  4.009   1.00 83.40 61  C 1 
ATOM 2255 N N   . VAL C 3 62  ? 28.778  0.033   5.910   1.00 96.32 62  C 1 
ATOM 2256 C CA  . VAL C 3 62  ? 27.540  0.424   5.223   1.00 96.14 62  C 1 
ATOM 2257 C C   . VAL C 3 62  ? 27.717  0.329   3.715   1.00 95.74 62  C 1 
ATOM 2258 O O   . VAL C 3 62  ? 26.901  -0.268  3.015   1.00 94.03 62  C 1 
ATOM 2259 C CB  . VAL C 3 62  ? 27.120  1.851   5.632   1.00 95.70 62  C 1 
ATOM 2260 C CG1 . VAL C 3 62  ? 25.804  2.248   4.957   1.00 92.21 62  C 1 
ATOM 2261 C CG2 . VAL C 3 62  ? 26.944  1.978   7.152   1.00 92.76 62  C 1 
ATOM 2262 N N   . HIS C 3 63  ? 28.796  0.917   3.197   1.00 95.36 63  C 1 
ATOM 2263 C CA  . HIS C 3 63  ? 29.199  0.829   1.804   1.00 95.20 63  C 1 
ATOM 2264 C C   . HIS C 3 63  ? 30.690  1.142   1.677   1.00 95.06 63  C 1 
ATOM 2265 O O   . HIS C 3 63  ? 31.236  1.957   2.428   1.00 93.64 63  C 1 
ATOM 2266 C CB  . HIS C 3 63  ? 28.376  1.820   0.971   1.00 94.32 63  C 1 
ATOM 2267 C CG  . HIS C 3 63  ? 28.566  1.660   -0.512  1.00 94.19 63  C 1 
ATOM 2268 N ND1 . HIS C 3 63  ? 29.470  2.349   -1.296  1.00 85.26 63  C 1 
ATOM 2269 C CD2 . HIS C 3 63  ? 27.905  0.799   -1.344  1.00 84.46 63  C 1 
ATOM 2270 C CE1 . HIS C 3 63  ? 29.343  1.908   -2.559  1.00 86.38 63  C 1 
ATOM 2271 N NE2 . HIS C 3 63  ? 28.401  0.964   -2.627  1.00 88.14 63  C 1 
ATOM 2272 N N   . LYS C 3 64  ? 31.376  0.546   0.684   1.00 95.02 64  C 1 
ATOM 2273 C CA  . LYS C 3 64  ? 32.827  0.689   0.511   1.00 94.61 64  C 1 
ATOM 2274 C C   . LYS C 3 64  ? 33.271  2.138   0.255   1.00 94.77 64  C 1 
ATOM 2275 O O   . LYS C 3 64  ? 34.294  2.576   0.785   1.00 91.50 64  C 1 
ATOM 2276 C CB  . LYS C 3 64  ? 33.287  -0.273  -0.604  1.00 93.01 64  C 1 
ATOM 2277 C CG  . LYS C 3 64  ? 34.799  -0.510  -0.571  1.00 81.71 64  C 1 
ATOM 2278 C CD  . LYS C 3 64  ? 35.217  -1.550  -1.626  1.00 77.45 64  C 1 
ATOM 2279 C CE  . LYS C 3 64  ? 36.732  -1.809  -1.533  1.00 65.64 64  C 1 
ATOM 2280 N NZ  . LYS C 3 64  ? 37.206  -2.807  -2.528  1.00 57.62 64  C 1 
ATOM 2281 N N   . THR C 3 65  ? 32.490  2.889   -0.538  1.00 94.24 65  C 1 
ATOM 2282 C CA  . THR C 3 65  ? 32.859  4.245   -0.972  1.00 93.81 65  C 1 
ATOM 2283 C C   . THR C 3 65  ? 31.792  5.299   -0.687  1.00 94.00 65  C 1 
ATOM 2284 O O   . THR C 3 65  ? 32.137  6.384   -0.221  1.00 91.70 65  C 1 
ATOM 2285 C CB  . THR C 3 65  ? 33.207  4.266   -2.470  1.00 92.49 65  C 1 
ATOM 2286 O OG1 . THR C 3 65  ? 32.138  3.724   -3.223  1.00 86.82 65  C 1 
ATOM 2287 C CG2 . THR C 3 65  ? 34.458  3.455   -2.791  1.00 84.81 65  C 1 
ATOM 2288 N N   . ARG C 3 66  ? 30.515  4.997   -0.929  1.00 94.64 66  C 1 
ATOM 2289 C CA  . ARG C 3 66  ? 29.388  5.937   -0.830  1.00 94.53 66  C 1 
ATOM 2290 C C   . ARG C 3 66  ? 28.312  5.392   0.122   1.00 95.24 66  C 1 
ATOM 2291 O O   . ARG C 3 66  ? 27.345  4.788   -0.347  1.00 93.71 66  C 1 
ATOM 2292 C CB  . ARG C 3 66  ? 28.813  6.232   -2.228  1.00 92.66 66  C 1 
ATOM 2293 C CG  . ARG C 3 66  ? 29.807  6.958   -3.148  1.00 87.13 66  C 1 
ATOM 2294 C CD  . ARG C 3 66  ? 29.194  7.247   -4.524  1.00 82.07 66  C 1 
ATOM 2295 N NE  . ARG C 3 66  ? 28.115  8.244   -4.449  1.00 73.15 66  C 1 
ATOM 2296 C CZ  . ARG C 3 66  ? 27.359  8.670   -5.463  1.00 66.62 66  C 1 
ATOM 2297 N NH1 . ARG C 3 66  ? 27.508  8.189   -6.665  1.00 60.92 66  C 1 
ATOM 2298 N NH2 . ARG C 3 66  ? 26.459  9.591   -5.276  1.00 58.48 66  C 1 
ATOM 2299 N N   . PRO C 3 67  ? 28.449  5.588   1.445   1.00 95.71 67  C 1 
ATOM 2300 C CA  . PRO C 3 67  ? 27.535  4.997   2.435   1.00 95.90 67  C 1 
ATOM 2301 C C   . PRO C 3 67  ? 26.070  5.400   2.237   1.00 96.08 67  C 1 
ATOM 2302 O O   . PRO C 3 67  ? 25.180  4.564   2.413   1.00 95.01 67  C 1 
ATOM 2303 C CB  . PRO C 3 67  ? 28.086  5.432   3.798   1.00 94.99 67  C 1 
ATOM 2304 C CG  . PRO C 3 67  ? 28.906  6.673   3.490   1.00 91.98 67  C 1 
ATOM 2305 C CD  . PRO C 3 67  ? 29.462  6.387   2.096   1.00 94.83 67  C 1 
ATOM 2306 N N   . LEU C 3 68  ? 25.799  6.626   1.756   1.00 96.19 68  C 1 
ATOM 2307 C CA  . LEU C 3 68  ? 24.435  7.102   1.478   1.00 96.19 68  C 1 
ATOM 2308 C C   . LEU C 3 68  ? 23.667  6.254   0.441   1.00 95.92 68  C 1 
ATOM 2309 O O   . LEU C 3 68  ? 22.442  6.286   0.405   1.00 94.49 68  C 1 
ATOM 2310 C CB  . LEU C 3 68  ? 24.490  8.573   1.028   1.00 95.78 68  C 1 
ATOM 2311 C CG  . LEU C 3 68  ? 25.108  9.569   2.041   1.00 94.70 68  C 1 
ATOM 2312 C CD1 . LEU C 3 68  ? 25.087  10.969  1.452   1.00 92.12 68  C 1 
ATOM 2313 C CD2 . LEU C 3 68  ? 24.361  9.581   3.367   1.00 91.49 68  C 1 
ATOM 2314 N N   . LEU C 3 69  ? 24.356  5.447   -0.385  1.00 95.94 69  C 1 
ATOM 2315 C CA  . LEU C 3 69  ? 23.698  4.511   -1.303  1.00 95.25 69  C 1 
ATOM 2316 C C   . LEU C 3 69  ? 22.985  3.364   -0.587  1.00 95.07 69  C 1 
ATOM 2317 O O   . LEU C 3 69  ? 22.036  2.800   -1.132  1.00 93.54 69  C 1 
ATOM 2318 C CB  . LEU C 3 69  ? 24.729  3.939   -2.293  1.00 94.43 69  C 1 
ATOM 2319 C CG  . LEU C 3 69  ? 25.326  4.973   -3.268  1.00 91.10 69  C 1 
ATOM 2320 C CD1 . LEU C 3 69  ? 26.368  4.281   -4.141  1.00 86.95 69  C 1 
ATOM 2321 C CD2 . LEU C 3 69  ? 24.264  5.588   -4.179  1.00 86.02 69  C 1 
ATOM 2322 N N   . ASN C 3 70  ? 23.409  3.028   0.630   1.00 95.80 70  C 1 
ATOM 2323 C CA  . ASN C 3 70  ? 22.951  1.866   1.390   1.00 96.25 70  C 1 
ATOM 2324 C C   . ASN C 3 70  ? 22.126  2.243   2.632   1.00 96.73 70  C 1 
ATOM 2325 O O   . ASN C 3 70  ? 21.997  1.457   3.566   1.00 95.60 70  C 1 
ATOM 2326 C CB  . ASN C 3 70  ? 24.149  0.952   1.687   1.00 95.54 70  C 1 
ATOM 2327 C CG  . ASN C 3 70  ? 24.549  0.062   0.514   1.00 94.18 70  C 1 
ATOM 2328 O OD1 . ASN C 3 70  ? 24.021  0.114   -0.582  1.00 87.78 70  C 1 
ATOM 2329 N ND2 . ASN C 3 70  ? 25.491  -0.825  0.746   1.00 86.31 70  C 1 
ATOM 2330 N N   . ILE C 3 71  ? 21.517  3.425   2.612   1.00 96.50 71  C 1 
ATOM 2331 C CA  . ILE C 3 71  ? 20.484  3.825   3.570   1.00 96.65 71  C 1 
ATOM 2332 C C   . ILE C 3 71  ? 19.144  4.046   2.860   1.00 96.11 71  C 1 
ATOM 2333 O O   . ILE C 3 71  ? 19.090  4.369   1.667   1.00 95.27 71  C 1 
ATOM 2334 C CB  . ILE C 3 71  ? 20.924  5.036   4.426   1.00 96.69 71  C 1 
ATOM 2335 C CG1 . ILE C 3 71  ? 21.147  6.310   3.580   1.00 95.50 71  C 1 
ATOM 2336 C CG2 . ILE C 3 71  ? 22.175  4.670   5.234   1.00 94.65 71  C 1 
ATOM 2337 C CD1 . ILE C 3 71  ? 21.410  7.570   4.424   1.00 94.66 71  C 1 
ATOM 2338 N N   . ARG C 3 72  ? 18.045  3.846   3.571   1.00 96.15 72  C 1 
ATOM 2339 C CA  . ARG C 3 72  ? 16.680  4.055   3.072   1.00 95.36 72  C 1 
ATOM 2340 C C   . ARG C 3 72  ? 15.833  4.721   4.144   1.00 95.76 72  C 1 
ATOM 2341 O O   . ARG C 3 72  ? 15.999  4.436   5.322   1.00 95.27 72  C 1 
ATOM 2342 C CB  . ARG C 3 72  ? 16.042  2.718   2.650   1.00 94.26 72  C 1 
ATOM 2343 C CG  . ARG C 3 72  ? 16.763  1.957   1.514   1.00 91.33 72  C 1 
ATOM 2344 C CD  . ARG C 3 72  ? 16.632  2.638   0.146   1.00 89.47 72  C 1 
ATOM 2345 N NE  . ARG C 3 72  ? 17.364  1.885   -0.879  1.00 88.11 72  C 1 
ATOM 2346 C CZ  . ARG C 3 72  ? 18.655  2.016   -1.207  1.00 87.57 72  C 1 
ATOM 2347 N NH1 . ARG C 3 72  ? 19.423  2.907   -0.634  1.00 77.92 72  C 1 
ATOM 2348 N NH2 . ARG C 3 72  ? 19.197  1.252   -2.092  1.00 82.82 72  C 1 
ATOM 2349 N N   . SER C 3 73  ? 14.871  5.550   3.726   1.00 93.65 73  C 1 
ATOM 2350 C CA  . SER C 3 73  ? 13.840  6.053   4.624   1.00 92.84 73  C 1 
ATOM 2351 C C   . SER C 3 73  ? 12.952  4.892   5.092   1.00 93.03 73  C 1 
ATOM 2352 O O   . SER C 3 73  ? 12.447  4.130   4.260   1.00 92.14 73  C 1 
ATOM 2353 C CB  . SER C 3 73  ? 13.003  7.123   3.917   1.00 91.28 73  C 1 
ATOM 2354 O OG  . SER C 3 73  ? 11.961  7.595   4.733   1.00 82.27 73  C 1 
ATOM 2355 N N   . ASP C 3 74  ? 12.770  4.757   6.404   1.00 94.35 74  C 1 
ATOM 2356 C CA  . ASP C 3 74  ? 11.937  3.733   7.025   1.00 94.90 74  C 1 
ATOM 2357 C C   . ASP C 3 74  ? 10.618  4.342   7.494   1.00 94.33 74  C 1 
ATOM 2358 O O   . ASP C 3 74  ? 10.435  4.691   8.662   1.00 93.21 74  C 1 
ATOM 2359 C CB  . ASP C 3 74  ? 12.707  3.032   8.141   1.00 95.77 74  C 1 
ATOM 2360 C CG  . ASP C 3 74  ? 12.052  1.708   8.546   1.00 96.05 74  C 1 
ATOM 2361 O OD1 . ASP C 3 74  ? 10.837  1.511   8.338   1.00 94.31 74  C 1 
ATOM 2362 O OD2 . ASP C 3 74  ? 12.786  0.820   9.020   1.00 94.20 74  C 1 
ATOM 2363 N N   . LYS C 3 75  ? 9.686   4.502   6.548   1.00 92.25 75  C 1 
ATOM 2364 C CA  . LYS C 3 75  ? 8.379   5.086   6.830   1.00 90.48 75  C 1 
ATOM 2365 C C   . LYS C 3 75  ? 7.584   4.270   7.838   1.00 91.60 75  C 1 
ATOM 2366 O O   . LYS C 3 75  ? 6.947   4.850   8.701   1.00 90.51 75  C 1 
ATOM 2367 C CB  . LYS C 3 75  ? 7.564   5.219   5.535   1.00 88.01 75  C 1 
ATOM 2368 C CG  . LYS C 3 75  ? 8.216   6.201   4.555   1.00 76.01 75  C 1 
ATOM 2369 C CD  . LYS C 3 75  ? 7.361   6.322   3.285   1.00 65.09 75  C 1 
ATOM 2370 C CE  . LYS C 3 75  ? 8.057   7.238   2.287   1.00 54.54 75  C 1 
ATOM 2371 N NZ  . LYS C 3 75  ? 7.332   7.282   1.007   1.00 46.13 75  C 1 
ATOM 2372 N N   . THR C 3 76  ? 7.662   2.948   7.766   1.00 92.68 76  C 1 
ATOM 2373 C CA  . THR C 3 76  ? 6.933   2.068   8.690   1.00 92.98 76  C 1 
ATOM 2374 C C   . THR C 3 76  ? 7.395   2.284   10.126  1.00 93.68 76  C 1 
ATOM 2375 O O   . THR C 3 76  ? 6.559   2.415   11.013  1.00 93.39 76  C 1 
ATOM 2376 C CB  . THR C 3 76  ? 7.119   0.602   8.304   1.00 92.80 76  C 1 
ATOM 2377 O OG1 . THR C 3 76  ? 6.739   0.400   6.965   1.00 88.14 76  C 1 
ATOM 2378 C CG2 . THR C 3 76  ? 6.273   -0.341  9.156   1.00 88.30 76  C 1 
ATOM 2379 N N   . LEU C 3 77  ? 8.699   2.370   10.369  1.00 95.14 77  C 1 
ATOM 2380 C CA  . LEU C 3 77  ? 9.224   2.664   11.699  1.00 95.85 77  C 1 
ATOM 2381 C C   . LEU C 3 77  ? 8.803   4.061   12.159  1.00 95.81 77  C 1 
ATOM 2382 O O   . LEU C 3 77  ? 8.349   4.211   13.289  1.00 95.50 77  C 1 
ATOM 2383 C CB  . LEU C 3 77  ? 10.751  2.495   11.690  1.00 96.43 77  C 1 
ATOM 2384 C CG  . LEU C 3 77  ? 11.415  2.764   13.055  1.00 96.29 77  C 1 
ATOM 2385 C CD1 . LEU C 3 77  ? 10.913  1.822   14.147  1.00 94.69 77  C 1 
ATOM 2386 C CD2 . LEU C 3 77  ? 12.922  2.559   12.914  1.00 94.64 77  C 1 
ATOM 2387 N N   . GLN C 3 78  ? 8.879   5.073   11.284  1.00 93.30 78  C 1 
ATOM 2388 C CA  . GLN C 3 78  ? 8.468   6.430   11.637  1.00 93.18 78  C 1 
ATOM 2389 C C   . GLN C 3 78  ? 6.978   6.520   11.959  1.00 92.78 78  C 1 
ATOM 2390 O O   . GLN C 3 78  ? 6.605   7.191   12.920  1.00 92.42 78  C 1 
ATOM 2391 C CB  . GLN C 3 78  ? 8.852   7.393   10.512  1.00 93.10 78  C 1 
ATOM 2392 C CG  . GLN C 3 78  ? 8.649   8.857   10.926  1.00 92.80 78  C 1 
ATOM 2393 C CD  . GLN C 3 78  ? 9.531   9.216   12.138  1.00 93.95 78  C 1 
ATOM 2394 O OE1 . GLN C 3 78  ? 10.748  9.190   12.051  1.00 89.93 78  C 1 
ATOM 2395 N NE2 . GLN C 3 78  ? 8.979   9.518   13.283  1.00 89.42 78  C 1 
ATOM 2396 N N   . ASP C 3 79  ? 6.120   5.821   11.198  1.00 92.27 79  C 1 
ATOM 2397 C CA  . ASP C 3 79  ? 4.680   5.775   11.448  1.00 90.56 79  C 1 
ATOM 2398 C C   . ASP C 3 79  ? 4.382   5.122   12.808  1.00 90.88 79  C 1 
ATOM 2399 O O   . ASP C 3 79  ? 3.549   5.629   13.564  1.00 90.38 79  C 1 
ATOM 2400 C CB  . ASP C 3 79  ? 3.962   5.026   10.310  1.00 89.37 79  C 1 
ATOM 2401 C CG  . ASP C 3 79  ? 3.945   5.758   8.953   1.00 85.12 79  C 1 
ATOM 2402 O OD1 . ASP C 3 79  ? 4.114   6.995   8.933   1.00 81.16 79  C 1 
ATOM 2403 O OD2 . ASP C 3 79  ? 3.716   5.073   7.923   1.00 79.91 79  C 1 
ATOM 2404 N N   . ILE C 3 80  ? 5.101   4.061   13.180  1.00 93.89 80  C 1 
ATOM 2405 C CA  . ILE C 3 80  ? 4.999   3.443   14.508  1.00 94.32 80  C 1 
ATOM 2406 C C   . ILE C 3 80  ? 5.387   4.453   15.598  1.00 94.54 80  C 1 
ATOM 2407 O O   . ILE C 3 80  ? 4.642   4.613   16.564  1.00 94.09 80  C 1 
ATOM 2408 C CB  . ILE C 3 80  ? 5.864   2.170   14.597  1.00 94.65 80  C 1 
ATOM 2409 C CG1 . ILE C 3 80  ? 5.287   1.048   13.704  1.00 93.78 80  C 1 
ATOM 2410 C CG2 . ILE C 3 80  ? 5.977   1.649   16.042  1.00 93.87 80  C 1 
ATOM 2411 C CD1 . ILE C 3 80  ? 6.281   -0.079  13.422  1.00 92.54 80  C 1 
ATOM 2412 N N   . VAL C 3 81  ? 6.499   5.155   15.436  1.00 94.72 81  C 1 
ATOM 2413 C CA  . VAL C 3 81  ? 6.964   6.150   16.416  1.00 95.28 81  C 1 
ATOM 2414 C C   . VAL C 3 81  ? 5.934   7.260   16.600  1.00 94.42 81  C 1 
ATOM 2415 O O   . VAL C 3 81  ? 5.580   7.572   17.734  1.00 93.79 81  C 1 
ATOM 2416 C CB  . VAL C 3 81  ? 8.333   6.715   16.015  1.00 95.98 81  C 1 
ATOM 2417 C CG1 . VAL C 3 81  ? 8.791   7.863   16.923  1.00 94.31 81  C 1 
ATOM 2418 C CG2 . VAL C 3 81  ? 9.426   5.649   16.092  1.00 93.81 81  C 1 
ATOM 2419 N N   . TYR C 3 82  ? 5.395   7.824   15.527  1.00 92.98 82  C 1 
ATOM 2420 C CA  . TYR C 3 82  ? 4.372   8.868   15.612  1.00 91.67 82  C 1 
ATOM 2421 C C   . TYR C 3 82  ? 3.051   8.386   16.213  1.00 90.75 82  C 1 
ATOM 2422 O O   . TYR C 3 82  ? 2.360   9.165   16.872  1.00 89.60 82  C 1 
ATOM 2423 C CB  . TYR C 3 82  ? 4.133   9.484   14.231  1.00 91.53 82  C 1 
ATOM 2424 C CG  . TYR C 3 82  ? 5.206   10.418  13.732  1.00 90.93 82  C 1 
ATOM 2425 C CD1 . TYR C 3 82  ? 5.869   11.309  14.605  1.00 87.86 82  C 1 
ATOM 2426 C CD2 . TYR C 3 82  ? 5.506   10.472  12.354  1.00 88.21 82  C 1 
ATOM 2427 C CE1 . TYR C 3 82  ? 6.816   12.231  14.120  1.00 87.77 82  C 1 
ATOM 2428 C CE2 . TYR C 3 82  ? 6.445   11.389  11.857  1.00 87.13 82  C 1 
ATOM 2429 C CZ  . TYR C 3 82  ? 7.103   12.268  12.741  1.00 90.64 82  C 1 
ATOM 2430 O OH  . TYR C 3 82  ? 8.013   13.172  12.265  1.00 89.37 82  C 1 
ATOM 2431 N N   . LYS C 3 83  ? 2.696   7.114   16.031  1.00 91.03 83  C 1 
ATOM 2432 C CA  . LYS C 3 83  ? 1.496   6.531   16.635  1.00 89.86 83  C 1 
ATOM 2433 C C   . LYS C 3 83  ? 1.667   6.206   18.122  1.00 90.32 83  C 1 
ATOM 2434 O O   . LYS C 3 83  ? 0.714   6.304   18.875  1.00 89.79 83  C 1 
ATOM 2435 C CB  . LYS C 3 83  ? 1.098   5.264   15.868  1.00 88.77 83  C 1 
ATOM 2436 C CG  . LYS C 3 83  ? 0.453   5.595   14.513  1.00 86.00 83  C 1 
ATOM 2437 C CD  . LYS C 3 83  ? 0.124   4.297   13.768  1.00 84.15 83  C 1 
ATOM 2438 C CE  . LYS C 3 83  ? -0.565  4.603   12.444  1.00 81.25 83  C 1 
ATOM 2439 N NZ  . LYS C 3 83  ? -0.977  3.350   11.774  1.00 76.49 83  C 1 
ATOM 2440 N N   . LEU C 3 84  ? 2.867   5.794   18.532  1.00 92.90 84  C 1 
ATOM 2441 C CA  . LEU C 3 84  ? 3.141   5.404   19.912  1.00 93.69 84  C 1 
ATOM 2442 C C   . LEU C 3 84  ? 3.479   6.592   20.819  1.00 94.31 84  C 1 
ATOM 2443 O O   . LEU C 3 84  ? 3.077   6.583   21.976  1.00 93.57 84  C 1 
ATOM 2444 C CB  . LEU C 3 84  ? 4.278   4.375   19.950  1.00 93.60 84  C 1 
ATOM 2445 C CG  . LEU C 3 84  ? 3.908   2.980   19.396  1.00 92.64 84  C 1 
ATOM 2446 C CD1 . LEU C 3 84  ? 5.132   2.074   19.480  1.00 91.07 84  C 1 
ATOM 2447 C CD2 . LEU C 3 84  ? 2.776   2.337   20.186  1.00 90.69 84  C 1 
ATOM 2448 N N   . VAL C 3 85  ? 4.188   7.591   20.318  1.00 94.12 85  C 1 
ATOM 2449 C CA  . VAL C 3 85  ? 4.638   8.726   21.132  1.00 94.85 85  C 1 
ATOM 2450 C C   . VAL C 3 85  ? 3.625   9.867   21.032  1.00 94.65 85  C 1 
ATOM 2451 O O   . VAL C 3 85  ? 3.569   10.563  20.011  1.00 93.82 85  C 1 
ATOM 2452 C CB  . VAL C 3 85  ? 6.051   9.184   20.762  1.00 95.30 85  C 1 
ATOM 2453 C CG1 . VAL C 3 85  ? 6.521   10.287  21.722  1.00 93.85 85  C 1 
ATOM 2454 C CG2 . VAL C 3 85  ? 7.058   8.033   20.859  1.00 93.54 85  C 1 
ATOM 2455 N N   . PRO C 3 86  ? 2.822   10.110  22.074  1.00 93.49 86  C 1 
ATOM 2456 C CA  . PRO C 3 86  ? 1.778   11.115  22.035  1.00 93.00 86  C 1 
ATOM 2457 C C   . PRO C 3 86  ? 2.373   12.520  21.852  1.00 93.30 86  C 1 
ATOM 2458 O O   . PRO C 3 86  ? 3.371   12.892  22.471  1.00 91.68 86  C 1 
ATOM 2459 C CB  . PRO C 3 86  ? 1.009   10.966  23.351  1.00 91.30 86  C 1 
ATOM 2460 C CG  . PRO C 3 86  ? 2.045   10.373  24.302  1.00 88.25 86  C 1 
ATOM 2461 C CD  . PRO C 3 86  ? 2.871   9.479   23.381  1.00 92.00 86  C 1 
ATOM 2462 N N   . GLY C 3 87  ? 1.756   13.303  20.976  1.00 90.31 87  C 1 
ATOM 2463 C CA  . GLY C 3 87  ? 2.168   14.676  20.693  1.00 90.51 87  C 1 
ATOM 2464 C C   . GLY C 3 87  ? 3.439   14.827  19.851  1.00 92.22 87  C 1 
ATOM 2465 O O   . GLY C 3 87  ? 3.649   15.926  19.335  1.00 90.84 87  C 1 
ATOM 2466 N N   . LEU C 3 88  ? 4.237   13.771  19.621  1.00 91.03 88  C 1 
ATOM 2467 C CA  . LEU C 3 88  ? 5.498   13.861  18.884  1.00 92.59 88  C 1 
ATOM 2468 C C   . LEU C 3 88  ? 5.307   14.442  17.478  1.00 92.85 88  C 1 
ATOM 2469 O O   . LEU C 3 88  ? 5.988   15.398  17.115  1.00 92.03 88  C 1 
ATOM 2470 C CB  . LEU C 3 88  ? 6.150   12.474  18.813  1.00 93.62 88  C 1 
ATOM 2471 C CG  . LEU C 3 88  ? 7.502   12.474  18.067  1.00 93.57 88  C 1 
ATOM 2472 C CD1 . LEU C 3 88  ? 8.567   13.274  18.822  1.00 91.16 88  C 1 
ATOM 2473 C CD2 . LEU C 3 88  ? 8.011   11.047  17.899  1.00 91.32 88  C 1 
ATOM 2474 N N   . PHE C 3 89  ? 4.361   13.917  16.710  1.00 89.16 89  C 1 
ATOM 2475 C CA  . PHE C 3 89  ? 4.066   14.414  15.368  1.00 87.62 89  C 1 
ATOM 2476 C C   . PHE C 3 89  ? 3.652   15.895  15.396  1.00 88.05 89  C 1 
ATOM 2477 O O   . PHE C 3 89  ? 4.184   16.709  14.648  1.00 88.06 89  C 1 
ATOM 2478 C CB  . PHE C 3 89  ? 2.967   13.565  14.729  1.00 85.91 89  C 1 
ATOM 2479 C CG  . PHE C 3 89  ? 2.591   14.038  13.342  1.00 84.36 89  C 1 
ATOM 2480 C CD1 . PHE C 3 89  ? 1.405   14.773  13.126  1.00 78.99 89  C 1 
ATOM 2481 C CD2 . PHE C 3 89  ? 3.471   13.820  12.262  1.00 77.56 89  C 1 
ATOM 2482 C CE1 . PHE C 3 89  ? 1.112   15.296  11.853  1.00 77.66 89  C 1 
ATOM 2483 C CE2 . PHE C 3 89  ? 3.185   14.347  10.989  1.00 75.67 89  C 1 
ATOM 2484 C CZ  . PHE C 3 89  ? 2.009   15.080  10.795  1.00 78.57 89  C 1 
ATOM 2485 N N   . LYS C 3 90  ? 2.745   16.260  16.316  1.00 85.57 90  C 1 
ATOM 2486 C CA  . LYS C 3 90  ? 2.285   17.642  16.465  1.00 85.48 90  C 1 
ATOM 2487 C C   . LYS C 3 90  ? 3.421   18.584  16.851  1.00 86.24 90  C 1 
ATOM 2488 O O   . LYS C 3 90  ? 3.505   19.683  16.313  1.00 86.22 90  C 1 
ATOM 2489 C CB  . LYS C 3 90  ? 1.137   17.679  17.493  1.00 83.66 90  C 1 
ATOM 2490 C CG  . LYS C 3 90  ? 0.494   19.068  17.594  1.00 73.11 90  C 1 
ATOM 2491 C CD  . LYS C 3 90  ? -0.653  19.077  18.630  1.00 67.92 90  C 1 
ATOM 2492 C CE  . LYS C 3 90  ? -1.262  20.475  18.741  1.00 56.30 90  C 1 
ATOM 2493 N NZ  . LYS C 3 90  ? -2.341  20.544  19.760  1.00 49.78 90  C 1 
ATOM 2494 N N   . ASN C 3 91  ? 4.307   18.142  17.746  1.00 90.67 91  C 1 
ATOM 2495 C CA  . ASN C 3 91  ? 5.458   18.923  18.183  1.00 91.14 91  C 1 
ATOM 2496 C C   . ASN C 3 91  ? 6.471   19.113  17.051  1.00 91.34 91  C 1 
ATOM 2497 O O   . ASN C 3 91  ? 6.927   20.231  16.840  1.00 91.00 91  C 1 
ATOM 2498 C CB  . ASN C 3 91  ? 6.101   18.245  19.398  1.00 90.68 91  C 1 
ATOM 2499 C CG  . ASN C 3 91  ? 5.279   18.396  20.668  1.00 83.69 91  C 1 
ATOM 2500 O OD1 . ASN C 3 91  ? 4.355   19.182  20.770  1.00 75.11 91  C 1 
ATOM 2501 N ND2 . ASN C 3 91  ? 5.630   17.655  21.700  1.00 74.13 91  C 1 
ATOM 2502 N N   . GLU C 3 92  ? 6.782   18.078  16.295  1.00 87.63 92  C 1 
ATOM 2503 C CA  . GLU C 3 92  ? 7.701   18.176  15.159  1.00 88.34 92  C 1 
ATOM 2504 C C   . GLU C 3 92  ? 7.141   19.088  14.057  1.00 87.72 92  C 1 
ATOM 2505 O O   . GLU C 3 92  ? 7.838   19.986  13.585  1.00 86.53 92  C 1 
ATOM 2506 C CB  . GLU C 3 92  ? 8.009   16.770  14.634  1.00 89.11 92  C 1 
ATOM 2507 C CG  . GLU C 3 92  ? 9.037   16.763  13.489  1.00 87.82 92  C 1 
ATOM 2508 C CD  . GLU C 3 92  ? 10.419  17.339  13.856  1.00 91.03 92  C 1 
ATOM 2509 O OE1 . GLU C 3 92  ? 11.158  17.692  12.913  1.00 83.90 92  C 1 
ATOM 2510 O OE2 . GLU C 3 92  ? 10.763  17.416  15.057  1.00 86.23 92  C 1 
ATOM 2511 N N   . MET C 3 93  ? 5.865   18.955  13.710  1.00 88.56 93  C 1 
ATOM 2512 C CA  . MET C 3 93  ? 5.209   19.826  12.736  1.00 87.25 93  C 1 
ATOM 2513 C C   . MET C 3 93  ? 5.128   21.278  13.227  1.00 86.23 93  C 1 
ATOM 2514 O O   . MET C 3 93  ? 5.247   22.194  12.422  1.00 85.78 93  C 1 
ATOM 2515 C CB  . MET C 3 93  ? 3.817   19.305  12.401  1.00 84.47 93  C 1 
ATOM 2516 C CG  . MET C 3 93  ? 3.860   18.001  11.588  1.00 76.63 93  C 1 
ATOM 2517 S SD  . MET C 3 93  ? 4.797   18.075  10.040  1.00 69.34 93  C 1 
ATOM 2518 C CE  . MET C 3 93  ? 3.806   19.236  9.089   1.00 61.97 93  C 1 
ATOM 2519 N N   . LYS C 3 94  ? 4.952   21.500  14.527  1.00 86.68 94  C 1 
ATOM 2520 C CA  . LYS C 3 94  ? 5.024   22.840  15.107  1.00 87.18 94  C 1 
ATOM 2521 C C   . LYS C 3 94  ? 6.419   23.428  14.936  1.00 86.52 94  C 1 
ATOM 2522 O O   . LYS C 3 94  ? 6.527   24.521  14.408  1.00 86.78 94  C 1 
ATOM 2523 C CB  . LYS C 3 94  ? 4.556   22.837  16.569  1.00 87.36 94  C 1 
ATOM 2524 C CG  . LYS C 3 94  ? 4.507   24.269  17.113  1.00 83.16 94  C 1 
ATOM 2525 C CD  . LYS C 3 94  ? 4.164   24.336  18.603  1.00 80.21 94  C 1 
ATOM 2526 C CE  . LYS C 3 94  ? 4.324   25.814  19.003  1.00 72.46 94  C 1 
ATOM 2527 N NZ  . LYS C 3 94  ? 4.289   26.032  20.465  1.00 66.90 94  C 1 
ATOM 2528 N N   . ARG C 3 95  ? 7.476   22.690  15.301  1.00 90.14 95  C 1 
ATOM 2529 C CA  . ARG C 3 95  ? 8.867   23.148  15.133  1.00 89.93 95  C 1 
ATOM 2530 C C   . ARG C 3 95  ? 9.182   23.512  13.681  1.00 88.90 95  C 1 
ATOM 2531 O O   . ARG C 3 95  ? 9.814   24.538  13.441  1.00 88.21 95  C 1 
ATOM 2532 C CB  . ARG C 3 95  ? 9.851   22.067  15.611  1.00 90.02 95  C 1 
ATOM 2533 C CG  . ARG C 3 95  ? 9.892   21.900  17.139  1.00 89.06 95  C 1 
ATOM 2534 C CD  . ARG C 3 95  ? 10.874  20.783  17.491  1.00 89.76 95  C 1 
ATOM 2535 N NE  . ARG C 3 95  ? 10.910  20.500  18.939  1.00 88.97 95  C 1 
ATOM 2536 C CZ  . ARG C 3 95  ? 11.814  19.733  19.547  1.00 89.34 95  C 1 
ATOM 2537 N NH1 . ARG C 3 95  ? 12.800  19.179  18.910  1.00 84.78 95  C 1 
ATOM 2538 N NH2 . ARG C 3 95  ? 11.720  19.500  20.824  1.00 85.28 95  C 1 
ATOM 2539 N N   . ARG C 3 96  ? 8.706   22.714  12.708  1.00 87.20 96  C 1 
ATOM 2540 C CA  . ARG C 3 96  ? 8.863   23.017  11.280  1.00 84.93 96  C 1 
ATOM 2541 C C   . ARG C 3 96  ? 8.147   24.313  10.898  1.00 84.30 96  C 1 
ATOM 2542 O O   . ARG C 3 96  ? 8.773   25.189  10.315  1.00 84.36 96  C 1 
ATOM 2543 C CB  . ARG C 3 96  ? 8.374   21.847  10.412  1.00 84.29 96  C 1 
ATOM 2544 C CG  . ARG C 3 96  ? 9.293   20.625  10.523  1.00 79.82 96  C 1 
ATOM 2545 C CD  . ARG C 3 96  ? 8.829   19.501  9.607   1.00 78.18 96  C 1 
ATOM 2546 N NE  . ARG C 3 96  ? 9.654   18.291  9.807   1.00 73.59 96  C 1 
ATOM 2547 C CZ  . ARG C 3 96  ? 9.948   17.349  8.919   1.00 70.34 96  C 1 
ATOM 2548 N NH1 . ARG C 3 96  ? 9.498   17.378  7.703   1.00 63.93 96  C 1 
ATOM 2549 N NH2 . ARG C 3 96  ? 10.709  16.361  9.268   1.00 66.30 96  C 1 
ATOM 2550 N N   . ARG C 3 97  ? 6.872   24.476  11.274  1.00 83.64 97  C 1 
ATOM 2551 C CA  . ARG C 3 97  ? 6.112   25.697  10.983  1.00 82.07 97  C 1 
ATOM 2552 C C   . ARG C 3 97  ? 6.739   26.939  11.617  1.00 83.97 97  C 1 
ATOM 2553 O O   . ARG C 3 97  ? 6.895   27.941  10.923  1.00 85.06 97  C 1 
ATOM 2554 C CB  . ARG C 3 97  ? 4.662   25.561  11.456  1.00 80.35 97  C 1 
ATOM 2555 C CG  . ARG C 3 97  ? 3.837   24.642  10.550  1.00 70.85 97  C 1 
ATOM 2556 C CD  . ARG C 3 97  ? 2.345   24.701  10.922  1.00 69.11 97  C 1 
ATOM 2557 N NE  . ARG C 3 97  ? 2.106   24.269  12.313  1.00 60.81 97  C 1 
ATOM 2558 C CZ  . ARG C 3 97  ? 1.575   23.135  12.723  1.00 55.97 97  C 1 
ATOM 2559 N NH1 . ARG C 3 97  ? 1.177   22.226  11.870  1.00 51.21 97  C 1 
ATOM 2560 N NH2 . ARG C 3 97  ? 1.421   22.883  13.997  1.00 49.64 97  C 1 
ATOM 2561 N N   . ASP C 3 98  ? 7.146   26.859  12.876  1.00 87.37 98  C 1 
ATOM 2562 C CA  . ASP C 3 98  ? 7.759   27.965  13.606  1.00 88.08 98  C 1 
ATOM 2563 C C   . ASP C 3 98  ? 9.089   28.376  12.938  1.00 87.89 98  C 1 
ATOM 2564 O O   . ASP C 3 98  ? 9.362   29.559  12.767  1.00 86.65 98  C 1 
ATOM 2565 C CB  . ASP C 3 98  ? 7.972   27.576  15.081  1.00 87.98 98  C 1 
ATOM 2566 C CG  . ASP C 3 98  ? 6.683   27.325  15.905  1.00 86.36 98  C 1 
ATOM 2567 O OD1 . ASP C 3 98  ? 5.563   27.614  15.434  1.00 82.95 98  C 1 
ATOM 2568 O OD2 . ASP C 3 98  ? 6.804   26.811  17.048  1.00 82.67 98  C 1 
ATOM 2569 N N   . PHE C 3 99  ? 9.883   27.404  12.467  1.00 86.21 99  C 1 
ATOM 2570 C CA  . PHE C 3 99  ? 11.122  27.677  11.736  1.00 87.34 99  C 1 
ATOM 2571 C C   . PHE C 3 99  ? 10.875  28.407  10.411  1.00 87.35 99  C 1 
ATOM 2572 O O   . PHE C 3 99  ? 11.507  29.423  10.153  1.00 86.27 99  C 1 
ATOM 2573 C CB  . PHE C 3 99  ? 11.890  26.371  11.498  1.00 87.39 99  C 1 
ATOM 2574 C CG  . PHE C 3 99  ? 13.138  26.569  10.663  1.00 87.53 99  C 1 
ATOM 2575 C CD1 . PHE C 3 99  ? 13.117  26.373  9.273   1.00 86.21 99  C 1 
ATOM 2576 C CD2 . PHE C 3 99  ? 14.329  27.023  11.274  1.00 86.16 99  C 1 
ATOM 2577 C CE1 . PHE C 3 99  ? 14.264  26.620  8.495   1.00 87.32 99  C 1 
ATOM 2578 C CE2 . PHE C 3 99  ? 15.466  27.270  10.506  1.00 86.39 99  C 1 
ATOM 2579 C CZ  . PHE C 3 99  ? 15.438  27.064  9.116   1.00 88.41 99  C 1 
ATOM 2580 N N   . TYR C 3 100 ? 9.944   27.928  9.578   1.00 82.53 100 C 1 
ATOM 2581 C CA  . TYR C 3 100 ? 9.663   28.559  8.284   1.00 81.98 100 C 1 
ATOM 2582 C C   . TYR C 3 100 ? 8.944   29.907  8.424   1.00 81.31 100 C 1 
ATOM 2583 O O   . TYR C 3 100 ? 9.181   30.807  7.619   1.00 81.31 100 C 1 
ATOM 2584 C CB  . TYR C 3 100 ? 8.885   27.585  7.386   1.00 81.01 100 C 1 
ATOM 2585 C CG  . TYR C 3 100 ? 9.724   26.442  6.861   1.00 79.05 100 C 1 
ATOM 2586 C CD1 . TYR C 3 100 ? 10.828  26.696  6.015   1.00 74.20 100 C 1 
ATOM 2587 C CD2 . TYR C 3 100 ? 9.419   25.109  7.190   1.00 74.49 100 C 1 
ATOM 2588 C CE1 . TYR C 3 100 ? 11.613  25.644  5.516   1.00 74.61 100 C 1 
ATOM 2589 C CE2 . TYR C 3 100 ? 10.187  24.045  6.698   1.00 75.02 100 C 1 
ATOM 2590 C CZ  . TYR C 3 100 ? 11.290  24.323  5.859   1.00 78.06 100 C 1 
ATOM 2591 O OH  . TYR C 3 100 ? 12.055  23.278  5.368   1.00 73.57 100 C 1 
ATOM 2592 N N   . ALA C 3 101 ? 8.143   30.095  9.481   1.00 83.36 101 C 1 
ATOM 2593 C CA  . ALA C 3 101 ? 7.574   31.395  9.798   1.00 82.56 101 C 1 
ATOM 2594 C C   . ALA C 3 101 ? 8.657   32.429  10.163  1.00 81.82 101 C 1 
ATOM 2595 O O   . ALA C 3 101 ? 8.550   33.596  9.784   1.00 80.13 101 C 1 
ATOM 2596 C CB  . ALA C 3 101 ? 6.559   31.225  10.930  1.00 81.21 101 C 1 
ATOM 2597 N N   . ALA C 3 102 ? 9.703   32.007  10.861  1.00 87.26 102 C 1 
ATOM 2598 C CA  . ALA C 3 102 ? 10.852  32.855  11.183  1.00 87.15 102 C 1 
ATOM 2599 C C   . ALA C 3 102 ? 11.815  33.056  9.996   1.00 86.67 102 C 1 
ATOM 2600 O O   . ALA C 3 102 ? 12.548  34.048  9.964   1.00 83.66 102 C 1 
ATOM 2601 C CB  . ALA C 3 102 ? 11.562  32.248  12.401  1.00 85.51 102 C 1 
ATOM 2602 N N   . HIS C 3 103 ? 11.810  32.152  9.021   1.00 83.65 103 C 1 
ATOM 2603 C CA  . HIS C 3 103 ? 12.704  32.162  7.866   1.00 82.11 103 C 1 
ATOM 2604 C C   . HIS C 3 103 ? 11.922  32.009  6.546   1.00 79.68 103 C 1 
ATOM 2605 O O   . HIS C 3 103 ? 12.108  31.015  5.829   1.00 75.33 103 C 1 
ATOM 2606 C CB  . HIS C 3 103 ? 13.779  31.077  8.024   1.00 80.56 103 C 1 
ATOM 2607 C CG  . HIS C 3 103 ? 14.562  31.166  9.305   1.00 79.30 103 C 1 
ATOM 2608 N ND1 . HIS C 3 103 ? 14.172  30.627  10.508  1.00 71.08 103 C 1 
ATOM 2609 C CD2 . HIS C 3 103 ? 15.762  31.790  9.516   1.00 71.60 103 C 1 
ATOM 2610 C CE1 . HIS C 3 103 ? 15.099  30.931  11.423  1.00 74.37 103 C 1 
ATOM 2611 N NE2 . HIS C 3 103 ? 16.090  31.634  10.860  1.00 74.63 103 C 1 
ATOM 2612 N N   . PRO C 3 104 ? 11.058  32.971  6.173   1.00 78.57 104 C 1 
ATOM 2613 C CA  . PRO C 3 104 ? 10.135  32.828  5.042   1.00 76.17 104 C 1 
ATOM 2614 C C   . PRO C 3 104 ? 10.837  32.641  3.689   1.00 73.24 104 C 1 
ATOM 2615 O O   . PRO C 3 104 ? 10.325  31.957  2.810   1.00 68.91 104 C 1 
ATOM 2616 C CB  . PRO C 3 104 ? 9.264   34.095  5.080   1.00 74.07 104 C 1 
ATOM 2617 C CG  . PRO C 3 104 ? 10.106  35.099  5.859   1.00 72.99 104 C 1 
ATOM 2618 C CD  . PRO C 3 104 ? 10.866  34.234  6.848   1.00 75.51 104 C 1 
ATOM 2619 N N   . SER C 3 105 ? 12.037  33.174  3.527   1.00 69.69 105 C 1 
ATOM 2620 C CA  . SER C 3 105 ? 12.854  32.975  2.326   1.00 67.87 105 C 1 
ATOM 2621 C C   . SER C 3 105 ? 13.383  31.541  2.175   1.00 65.64 105 C 1 
ATOM 2622 O O   . SER C 3 105 ? 13.766  31.141  1.077   1.00 60.17 105 C 1 
ATOM 2623 C CB  . SER C 3 105 ? 14.032  33.954  2.337   1.00 63.06 105 C 1 
ATOM 2624 O OG  . SER C 3 105 ? 14.741  33.860  3.560   1.00 55.83 105 C 1 
ATOM 2625 N N   . ALA C 3 106 ? 13.420  30.772  3.245   1.00 61.45 106 C 1 
ATOM 2626 C CA  . ALA C 3 106 ? 13.901  29.394  3.235   1.00 61.35 106 C 1 
ATOM 2627 C C   . ALA C 3 106 ? 12.883  28.404  2.653   1.00 61.95 106 C 1 
ATOM 2628 O O   . ALA C 3 106 ? 13.276  27.344  2.163   1.00 57.65 106 C 1 
ATOM 2629 C CB  . ALA C 3 106 ? 14.281  29.021  4.674   1.00 58.30 106 C 1 
ATOM 2630 N N   . ASP C 3 107 ? 11.590  28.740  2.703   1.00 54.99 107 C 1 
ATOM 2631 C CA  . ASP C 3 107 ? 10.523  27.864  2.214   1.00 54.52 107 C 1 
ATOM 2632 C C   . ASP C 3 107 ? 10.502  27.820  0.681   1.00 53.04 107 C 1 
ATOM 2633 O O   . ASP C 3 107 ? 10.408  26.753  0.066   1.00 49.97 107 C 1 
ATOM 2634 C CB  . ASP C 3 107 ? 9.183   28.346  2.791   1.00 51.27 107 C 1 
ATOM 2635 C CG  . ASP C 3 107 ? 8.163   27.234  3.053   1.00 46.79 107 C 1 
ATOM 2636 O OD1 . ASP C 3 107 ? 8.516   26.045  2.944   1.00 44.13 107 C 1 
ATOM 2637 O OD2 . ASP C 3 107 ? 7.034   27.589  3.467   1.00 44.81 107 C 1 
ATOM 2638 N N   . ALA C 3 108 ? 10.709  28.962  0.037   1.00 44.59 108 C 1 
ATOM 2639 C CA  . ALA C 3 108 ? 10.751  29.081  -1.418  1.00 43.16 108 C 1 
ATOM 2640 C C   . ALA C 3 108 ? 11.933  28.328  -2.069  1.00 43.02 108 C 1 
ATOM 2641 O O   . ALA C 3 108 ? 11.862  27.970  -3.246  1.00 40.41 108 C 1 
ATOM 2642 C CB  . ALA C 3 108 ? 10.804  30.570  -1.768  1.00 40.80 108 C 1 
ATOM 2643 N N   . ALA C 3 109 ? 13.003  28.077  -1.340  1.00 43.12 109 C 1 
ATOM 2644 C CA  . ALA C 3 109 ? 14.187  27.389  -1.857  1.00 42.77 109 C 1 
ATOM 2645 C C   . ALA C 3 109 ? 14.060  25.858  -1.886  1.00 42.87 109 C 1 
ATOM 2646 O O   . ALA C 3 109 ? 14.844  25.191  -2.565  1.00 40.45 109 C 1 
ATOM 2647 C CB  . ALA C 3 109 ? 15.403  27.839  -1.038  1.00 40.76 109 C 1 
ATOM 2648 N N   . ASN C 3 110 ? 13.109  25.300  -1.145  1.00 42.65 110 C 1 
ATOM 2649 C CA  . ASN C 3 110 ? 12.867  23.850  -1.088  1.00 42.19 110 C 1 
ATOM 2650 C C   . ASN C 3 110 ? 11.674  23.390  -1.956  1.00 41.44 110 C 1 
ATOM 2651 O O   . ASN C 3 110 ? 11.304  22.218  -1.902  1.00 38.99 110 C 1 
ATOM 2652 C CB  . ASN C 3 110 ? 12.688  23.427  0.379   1.00 40.43 110 C 1 
ATOM 2653 C CG  . ASN C 3 110 ? 13.977  23.416  1.181   1.00 37.77 110 C 1 
ATOM 2654 O OD1 . ASN C 3 110 ? 15.004  22.895  0.800   1.00 36.00 110 C 1 
ATOM 2655 N ND2 . ASN C 3 110 ? 13.931  23.946  2.387   1.00 36.08 110 C 1 
ATOM 2656 N N   . GLY C 3 111 ? 11.041  24.326  -2.697  1.00 35.59 111 C 1 
ATOM 2657 C CA  . GLY C 3 111 ? 9.953   24.052  -3.634  1.00 33.33 111 C 1 
ATOM 2658 C C   . GLY C 3 111 ? 10.418  23.421  -4.923  1.00 31.89 111 C 1 
ATOM 2659 O O   . GLY C 3 111 ? 11.526  23.736  -5.390  1.00 29.27 111 C 1 
ATOM 2660 O OXT . GLY C 3 111 ? 9.622   22.595  -5.479  1.00 30.70 111 C 1 
ATOM 2661 N N   . GLY D 4 1   ? 29.404  3.588   -46.511 1.00 23.24 1   D 1 
ATOM 2662 C CA  . GLY D 4 1   ? 29.700  3.172   -45.133 1.00 29.02 1   D 1 
ATOM 2663 C C   . GLY D 4 1   ? 28.455  3.389   -44.300 1.00 33.41 1   D 1 
ATOM 2664 O O   . GLY D 4 1   ? 28.052  4.527   -44.159 1.00 32.02 1   D 1 
ATOM 2665 N N   . SER D 4 2   ? 27.808  2.311   -43.862 1.00 19.99 2   D 1 
ATOM 2666 C CA  . SER D 4 2   ? 26.523  2.396   -43.165 1.00 22.61 2   D 1 
ATOM 2667 C C   . SER D 4 2   ? 26.763  2.930   -41.751 1.00 24.26 2   D 1 
ATOM 2668 O O   . SER D 4 2   ? 27.296  2.209   -40.909 1.00 23.84 2   D 1 
ATOM 2669 C CB  . SER D 4 2   ? 25.855  1.023   -43.154 1.00 21.93 2   D 1 
ATOM 2670 O OG  . SER D 4 2   ? 24.560  1.122   -42.652 1.00 20.15 2   D 1 
ATOM 2671 N N   . MET D 4 3   ? 26.434  4.190   -41.506 1.00 19.55 3   D 1 
ATOM 2672 C CA  . MET D 4 3   ? 26.553  4.801   -40.183 1.00 21.87 3   D 1 
ATOM 2673 C C   . MET D 4 3   ? 25.496  4.169   -39.270 1.00 22.68 3   D 1 
ATOM 2674 O O   . MET D 4 3   ? 24.342  4.588   -39.258 1.00 21.78 3   D 1 
ATOM 2675 C CB  . MET D 4 3   ? 26.390  6.321   -40.250 1.00 21.09 3   D 1 
ATOM 2676 C CG  . MET D 4 3   ? 27.639  7.047   -40.753 1.00 18.96 3   D 1 
ATOM 2677 S SD  . MET D 4 3   ? 27.492  8.856   -40.621 1.00 17.84 3   D 1 
ATOM 2678 C CE  . MET D 4 3   ? 29.167  9.385   -41.070 1.00 15.17 3   D 1 
ATOM 2679 N N   . SER D 4 4   ? 25.896  3.155   -38.519 1.00 19.00 4   D 1 
ATOM 2680 C CA  . SER D 4 4   ? 25.087  2.562   -37.460 1.00 19.60 4   D 1 
ATOM 2681 C C   . SER D 4 4   ? 24.874  3.621   -36.369 1.00 19.74 4   D 1 
ATOM 2682 O O   . SER D 4 4   ? 25.737  3.811   -35.514 1.00 19.53 4   D 1 
ATOM 2683 C CB  . SER D 4 4   ? 25.793  1.326   -36.887 1.00 19.54 4   D 1 
ATOM 2684 O OG  . SER D 4 4   ? 26.127  0.435   -37.917 1.00 18.01 4   D 1 
ATOM 2685 N N   . GLN D 4 5   ? 23.764  4.354   -36.435 1.00 19.34 5   D 1 
ATOM 2686 C CA  . GLN D 4 5   ? 23.402  5.305   -35.386 1.00 19.14 5   D 1 
ATOM 2687 C C   . GLN D 4 5   ? 23.220  4.521   -34.086 1.00 19.28 5   D 1 
ATOM 2688 O O   . GLN D 4 5   ? 22.264  3.761   -33.922 1.00 18.01 5   D 1 
ATOM 2689 C CB  . GLN D 4 5   ? 22.134  6.085   -35.760 1.00 18.47 5   D 1 
ATOM 2690 C CG  . GLN D 4 5   ? 22.406  7.189   -36.800 1.00 16.64 5   D 1 
ATOM 2691 C CD  . GLN D 4 5   ? 21.171  8.050   -37.089 1.00 14.92 5   D 1 
ATOM 2692 O OE1 . GLN D 4 5   ? 20.047  7.717   -36.761 1.00 14.81 5   D 1 
ATOM 2693 N NE2 . GLN D 4 5   ? 21.332  9.186   -37.731 1.00 15.41 5   D 1 
ATOM 2694 N N   . ALA D 4 6   ? 24.170  4.679   -33.178 1.00 20.74 6   D 1 
ATOM 2695 C CA  . ALA D 4 6   ? 24.087  4.113   -31.849 1.00 20.70 6   D 1 
ATOM 2696 C C   . ALA D 4 6   ? 22.878  4.740   -31.141 1.00 20.61 6   D 1 
ATOM 2697 O O   . ALA D 4 6   ? 22.899  5.913   -30.782 1.00 20.19 6   D 1 
ATOM 2698 C CB  . ALA D 4 6   ? 25.411  4.373   -31.113 1.00 20.49 6   D 1 
ATOM 2699 N N   . VAL D 4 7   ? 21.823  3.952   -30.984 1.00 20.92 7   D 1 
ATOM 2700 C CA  . VAL D 4 7   ? 20.669  4.334   -30.174 1.00 20.32 7   D 1 
ATOM 2701 C C   . VAL D 4 7   ? 21.204  4.567   -28.759 1.00 20.87 7   D 1 
ATOM 2702 O O   . VAL D 4 7   ? 21.534  3.616   -28.056 1.00 19.70 7   D 1 
ATOM 2703 C CB  . VAL D 4 7   ? 19.572  3.257   -30.206 1.00 18.91 7   D 1 
ATOM 2704 C CG1 . VAL D 4 7   ? 18.371  3.637   -29.342 1.00 16.15 7   D 1 
ATOM 2705 C CG2 . VAL D 4 7   ? 19.065  3.043   -31.640 1.00 17.76 7   D 1 
ATOM 2706 N N   . GLN D 4 8   ? 21.346  5.833   -28.367 1.00 19.35 8   D 1 
ATOM 2707 C CA  . GLN D 4 8   ? 21.643  6.182   -26.989 1.00 19.02 8   D 1 
ATOM 2708 C C   . GLN D 4 8   ? 20.465  5.700   -26.150 1.00 19.23 8   D 1 
ATOM 2709 O O   . GLN D 4 8   ? 19.424  6.351   -26.074 1.00 18.03 8   D 1 
ATOM 2710 C CB  . GLN D 4 8   ? 21.873  7.691   -26.827 1.00 17.69 8   D 1 
ATOM 2711 C CG  . GLN D 4 8   ? 23.243  8.160   -27.341 1.00 15.41 8   D 1 
ATOM 2712 C CD  . GLN D 4 8   ? 23.500  9.639   -27.065 1.00 14.08 8   D 1 
ATOM 2713 O OE1 . GLN D 4 8   ? 22.626  10.399  -26.690 1.00 13.49 8   D 1 
ATOM 2714 N NE2 . GLN D 4 8   ? 24.712  10.110  -27.238 1.00 13.47 8   D 1 
ATOM 2715 N N   . THR D 4 9   ? 20.616  4.526   -25.555 1.00 20.03 9   D 1 
ATOM 2716 C CA  . THR D 4 9   ? 19.714  4.068   -24.503 1.00 20.71 9   D 1 
ATOM 2717 C C   . THR D 4 9   ? 19.885  5.048   -23.353 1.00 21.05 9   D 1 
ATOM 2718 O O   . THR D 4 9   ? 20.829  4.937   -22.574 1.00 19.61 9   D 1 
ATOM 2719 C CB  . THR D 4 9   ? 20.025  2.626   -24.061 1.00 18.85 9   D 1 
ATOM 2720 O OG1 . THR D 4 9   ? 21.399  2.461   -23.815 1.00 17.24 9   D 1 
ATOM 2721 C CG2 . THR D 4 9   ? 19.635  1.608   -25.140 1.00 16.71 9   D 1 
ATOM 2722 N N   . ASN D 4 10  ? 19.009  6.046   -23.312 1.00 22.21 10  D 1 
ATOM 2723 C CA  . ASN D 4 10  ? 18.921  6.997   -22.221 1.00 22.86 10  D 1 
ATOM 2724 C C   . ASN D 4 10  ? 18.438  6.209   -20.998 1.00 24.04 10  D 1 
ATOM 2725 O O   . ASN D 4 10  ? 17.254  6.127   -20.712 1.00 22.46 10  D 1 
ATOM 2726 C CB  . ASN D 4 10  ? 18.022  8.171   -22.656 1.00 20.69 10  D 1 
ATOM 2727 C CG  . ASN D 4 10  ? 18.488  9.522   -22.135 1.00 17.95 10  D 1 
ATOM 2728 O OD1 . ASN D 4 10  ? 19.482  9.642   -21.455 1.00 16.42 10  D 1 
ATOM 2729 N ND2 . ASN D 4 10  ? 17.784  10.571  -22.477 1.00 17.48 10  D 1 
ATOM 2730 N N   . GLY D 4 11  ? 19.358  5.493   -20.378 1.00 21.94 11  D 1 
ATOM 2731 C CA  . GLY D 4 11  ? 19.110  4.688   -19.200 1.00 21.74 11  D 1 
ATOM 2732 C C   . GLY D 4 11  ? 18.653  5.649   -18.123 1.00 23.01 11  D 1 
ATOM 2733 O O   . GLY D 4 11  ? 19.471  6.366   -17.562 1.00 21.28 11  D 1 
ATOM 2734 N N   . THR D 4 12  ? 17.347  5.694   -17.886 1.00 22.84 12  D 1 
ATOM 2735 C CA  . THR D 4 12  ? 16.754  6.418   -16.771 1.00 23.54 12  D 1 
ATOM 2736 C C   . THR D 4 12  ? 17.366  5.854   -15.495 1.00 25.01 12  D 1 
ATOM 2737 O O   . THR D 4 12  ? 16.913  4.842   -14.959 1.00 23.92 12  D 1 
ATOM 2738 C CB  . THR D 4 12  ? 15.220  6.282   -16.767 1.00 21.46 12  D 1 
ATOM 2739 O OG1 . THR D 4 12  ? 14.803  5.047   -17.305 1.00 19.30 12  D 1 
ATOM 2740 C CG2 . THR D 4 12  ? 14.560  7.366   -17.617 1.00 18.81 12  D 1 
ATOM 2741 N N   . GLN D 4 13  ? 18.479  6.457   -15.061 1.00 25.63 13  D 1 
ATOM 2742 C CA  . GLN D 4 13  ? 19.078  6.098   -13.788 1.00 25.41 13  D 1 
ATOM 2743 C C   . GLN D 4 13  ? 17.984  6.255   -12.735 1.00 27.30 13  D 1 
ATOM 2744 O O   . GLN D 4 13  ? 17.264  7.254   -12.758 1.00 25.58 13  D 1 
ATOM 2745 C CB  . GLN D 4 13  ? 20.289  6.984   -13.459 1.00 23.37 13  D 1 
ATOM 2746 C CG  . GLN D 4 13  ? 21.553  6.542   -14.203 1.00 19.86 13  D 1 
ATOM 2747 C CD  . GLN D 4 13  ? 22.813  7.236   -13.669 1.00 17.75 13  D 1 
ATOM 2748 O OE1 . GLN D 4 13  ? 22.777  8.198   -12.922 1.00 17.31 13  D 1 
ATOM 2749 N NE2 . GLN D 4 13  ? 23.979  6.752   -14.011 1.00 17.06 13  D 1 
ATOM 2750 N N   . PRO D 4 14  ? 17.812  5.264   -11.840 1.00 32.83 14  D 1 
ATOM 2751 C CA  . PRO D 4 14  ? 16.872  5.408   -10.754 1.00 32.96 14  D 1 
ATOM 2752 C C   . PRO D 4 14  ? 17.220  6.718   -10.051 1.00 33.86 14  D 1 
ATOM 2753 O O   . PRO D 4 14  ? 18.377  6.896   -9.671  1.00 32.99 14  D 1 
ATOM 2754 C CB  . PRO D 4 14  ? 17.072  4.178   -9.864  1.00 31.28 14  D 1 
ATOM 2755 C CG  . PRO D 4 14  ? 18.487  3.700   -10.197 1.00 31.07 14  D 1 
ATOM 2756 C CD  . PRO D 4 14  ? 18.665  4.115   -11.656 1.00 33.59 14  D 1 
ATOM 2757 N N   . LEU D 4 15  ? 16.243  7.640   -9.943  1.00 34.14 15  D 1 
ATOM 2758 C CA  . LEU D 4 15  ? 16.393  8.946   -9.312  1.00 34.23 15  D 1 
ATOM 2759 C C   . LEU D 4 15  ? 17.170  8.750   -8.011  1.00 36.87 15  D 1 
ATOM 2760 O O   . LEU D 4 15  ? 16.636  8.199   -7.039  1.00 35.14 15  D 1 
ATOM 2761 C CB  . LEU D 4 15  ? 14.999  9.548   -9.046  1.00 30.64 15  D 1 
ATOM 2762 C CG  . LEU D 4 15  ? 14.401  10.300  -10.248 1.00 26.87 15  D 1 
ATOM 2763 C CD1 . LEU D 4 15  ? 12.874  10.320  -10.159 1.00 23.78 15  D 1 
ATOM 2764 C CD2 . LEU D 4 15  ? 14.900  11.750  -10.291 1.00 25.29 15  D 1 
ATOM 2765 N N   . SER D 4 16  ? 18.443  9.101   -8.027  1.00 40.71 16  D 1 
ATOM 2766 C CA  . SER D 4 16  ? 19.300  8.991   -6.861  1.00 42.03 16  D 1 
ATOM 2767 C C   . SER D 4 16  ? 18.757  9.986   -5.860  1.00 45.63 16  D 1 
ATOM 2768 O O   . SER D 4 16  ? 18.948  11.182  -6.029  1.00 43.39 16  D 1 
ATOM 2769 C CB  . SER D 4 16  ? 20.769  9.284   -7.218  1.00 39.11 16  D 1 
ATOM 2770 O OG  . SER D 4 16  ? 20.928  10.583  -7.740  1.00 35.29 16  D 1 
ATOM 2771 N N   . LYS D 4 17  ? 17.998  9.488   -4.856  1.00 56.52 17  D 1 
ATOM 2772 C CA  . LYS D 4 17  ? 17.487  10.344  -3.795  1.00 59.38 17  D 1 
ATOM 2773 C C   . LYS D 4 17  ? 18.691  11.064  -3.200  1.00 62.42 17  D 1 
ATOM 2774 O O   . LYS D 4 17  ? 19.532  10.424  -2.568  1.00 59.77 17  D 1 
ATOM 2775 C CB  . LYS D 4 17  ? 16.718  9.550   -2.731  1.00 54.98 17  D 1 
ATOM 2776 C CG  . LYS D 4 17  ? 15.289  9.245   -3.176  1.00 50.47 17  D 1 
ATOM 2777 C CD  . LYS D 4 17  ? 14.484  8.579   -2.032  1.00 45.99 17  D 1 
ATOM 2778 C CE  . LYS D 4 17  ? 13.032  8.403   -2.466  1.00 41.61 17  D 1 
ATOM 2779 N NZ  . LYS D 4 17  ? 12.184  7.883   -1.385  1.00 37.10 17  D 1 
ATOM 2780 N N   . THR D 4 18  ? 18.773  12.367  -3.448  1.00 72.72 18  D 1 
ATOM 2781 C CA  . THR D 4 18  ? 19.745  13.211  -2.790  1.00 77.32 18  D 1 
ATOM 2782 C C   . THR D 4 18  ? 19.381  13.222  -1.310  1.00 82.58 18  D 1 
ATOM 2783 O O   . THR D 4 18  ? 18.216  13.362  -0.922  1.00 78.44 18  D 1 
ATOM 2784 C CB  . THR D 4 18  ? 19.788  14.618  -3.409  1.00 67.54 18  D 1 
ATOM 2785 O OG1 . THR D 4 18  ? 18.494  15.151  -3.515  1.00 57.09 18  D 1 
ATOM 2786 C CG2 . THR D 4 18  ? 20.382  14.578  -4.821  1.00 53.96 18  D 1 
ATOM 2787 N N   . TRP D 4 19  ? 20.370  12.950  -0.468  1.00 86.31 19  D 1 
ATOM 2788 C CA  . TRP D 4 19  ? 20.215  13.000  0.980   1.00 89.21 19  D 1 
ATOM 2789 C C   . TRP D 4 19  ? 20.499  14.410  1.504   1.00 89.55 19  D 1 
ATOM 2790 O O   . TRP D 4 19  ? 20.935  14.585  2.633   1.00 85.26 19  D 1 
ATOM 2791 C CB  . TRP D 4 19  ? 21.060  11.916  1.623   1.00 89.82 19  D 1 
ATOM 2792 C CG  . TRP D 4 19  ? 20.524  10.521  1.421   1.00 90.82 19  D 1 
ATOM 2793 C CD1 . TRP D 4 19  ? 20.928  9.647   0.480   1.00 89.89 19  D 1 
ATOM 2794 C CD2 . TRP D 4 19  ? 19.449  9.867   2.172   1.00 91.98 19  D 1 
ATOM 2795 N NE1 . TRP D 4 19  ? 20.188  8.466   0.598   1.00 90.04 19  D 1 
ATOM 2796 C CE2 . TRP D 4 19  ? 19.272  8.569   1.626   1.00 91.51 19  D 1 
ATOM 2797 C CE3 . TRP D 4 19  ? 18.627  10.250  3.255   1.00 91.67 19  D 1 
ATOM 2798 C CZ2 . TRP D 4 19  ? 18.295  7.680   2.123   1.00 91.35 19  D 1 
ATOM 2799 C CZ3 . TRP D 4 19  ? 17.663  9.360   3.752   1.00 90.91 19  D 1 
ATOM 2800 C CH2 . TRP D 4 19  ? 17.497  8.093   3.191   1.00 90.88 19  D 1 
ATOM 2801 N N   . GLU D 4 20  ? 20.247  15.406  0.653   1.00 89.39 20  D 1 
ATOM 2802 C CA  . GLU D 4 20  ? 20.336  16.801  1.038   1.00 89.33 20  D 1 
ATOM 2803 C C   . GLU D 4 20  ? 19.382  17.092  2.195   1.00 89.56 20  D 1 
ATOM 2804 O O   . GLU D 4 20  ? 18.254  16.606  2.256   1.00 87.47 20  D 1 
ATOM 2805 C CB  . GLU D 4 20  ? 20.050  17.709  -0.168  1.00 86.26 20  D 1 
ATOM 2806 C CG  . GLU D 4 20  ? 21.242  17.707  -1.129  1.00 74.57 20  D 1 
ATOM 2807 C CD  . GLU D 4 20  ? 20.940  18.332  -2.503  1.00 67.59 20  D 1 
ATOM 2808 O OE1 . GLU D 4 20  ? 21.792  18.153  -3.389  1.00 58.65 20  D 1 
ATOM 2809 O OE2 . GLU D 4 20  ? 19.826  18.870  -2.670  1.00 60.05 20  D 1 
ATOM 2810 N N   . LEU D 4 21  ? 19.897  17.852  3.161   1.00 89.68 21  D 1 
ATOM 2811 C CA  . LEU D 4 21  ? 19.150  18.272  4.338   1.00 90.50 21  D 1 
ATOM 2812 C C   . LEU D 4 21  ? 18.563  19.651  4.059   1.00 89.88 21  D 1 
ATOM 2813 O O   . LEU D 4 21  ? 19.274  20.551  3.615   1.00 87.56 21  D 1 
ATOM 2814 C CB  . LEU D 4 21  ? 20.060  18.259  5.571   1.00 91.03 21  D 1 
ATOM 2815 C CG  . LEU D 4 21  ? 20.682  16.885  5.918   1.00 91.44 21  D 1 
ATOM 2816 C CD1 . LEU D 4 21  ? 21.514  17.013  7.197   1.00 88.63 21  D 1 
ATOM 2817 C CD2 . LEU D 4 21  ? 19.624  15.805  6.142   1.00 88.42 21  D 1 
ATOM 2818 N N   . SER D 4 22  ? 17.277  19.829  4.366   1.00 86.95 22  D 1 
ATOM 2819 C CA  . SER D 4 22  ? 16.644  21.140  4.303   1.00 86.46 22  D 1 
ATOM 2820 C C   . SER D 4 22  ? 17.238  22.095  5.339   1.00 87.56 22  D 1 
ATOM 2821 O O   . SER D 4 22  ? 17.842  21.661  6.330   1.00 87.63 22  D 1 
ATOM 2822 C CB  . SER D 4 22  ? 15.122  21.009  4.475   1.00 84.59 22  D 1 
ATOM 2823 O OG  . SER D 4 22  ? 14.770  20.716  5.808   1.00 83.63 22  D 1 
ATOM 2824 N N   . LEU D 4 23  ? 17.005  23.398  5.180   1.00 87.69 23  D 1 
ATOM 2825 C CA  . LEU D 4 23  ? 17.444  24.395  6.159   1.00 88.47 23  D 1 
ATOM 2826 C C   . LEU D 4 23  ? 16.883  24.116  7.559   1.00 89.47 23  D 1 
ATOM 2827 O O   . LEU D 4 23  ? 17.600  24.247  8.549   1.00 88.58 23  D 1 
ATOM 2828 C CB  . LEU D 4 23  ? 17.049  25.798  5.678   1.00 87.08 23  D 1 
ATOM 2829 C CG  . LEU D 4 23  ? 17.815  26.270  4.417   1.00 81.16 23  D 1 
ATOM 2830 C CD1 . LEU D 4 23  ? 17.264  27.604  3.946   1.00 74.63 23  D 1 
ATOM 2831 C CD2 . LEU D 4 23  ? 19.307  26.447  4.689   1.00 74.49 23  D 1 
ATOM 2832 N N   . TYR D 4 24  ? 15.640  23.631  7.654   1.00 87.91 24  D 1 
ATOM 2833 C CA  . TYR D 4 24  ? 15.085  23.156  8.920   1.00 89.28 24  D 1 
ATOM 2834 C C   . TYR D 4 24  ? 15.866  21.967  9.464   1.00 90.05 24  D 1 
ATOM 2835 O O   . TYR D 4 24  ? 16.233  21.930  10.641  1.00 89.43 24  D 1 
ATOM 2836 C CB  . TYR D 4 24  ? 13.612  22.789  8.744   1.00 89.14 24  D 1 
ATOM 2837 C CG  . TYR D 4 24  ? 13.045  22.098  9.975   1.00 88.88 24  D 1 
ATOM 2838 C CD1 . TYR D 4 24  ? 12.910  20.693  10.010  1.00 86.80 24  D 1 
ATOM 2839 C CD2 . TYR D 4 24  ? 12.750  22.853  11.118  1.00 87.08 24  D 1 
ATOM 2840 C CE1 . TYR D 4 24  ? 12.492  20.054  11.193  1.00 87.75 24  D 1 
ATOM 2841 C CE2 . TYR D 4 24  ? 12.337  22.221  12.308  1.00 86.82 24  D 1 
ATOM 2842 C CZ  . TYR D 4 24  ? 12.215  20.823  12.342  1.00 89.55 24  D 1 
ATOM 2843 O OH  . TYR D 4 24  ? 11.840  20.212  13.513  1.00 87.77 24  D 1 
ATOM 2844 N N   . GLU D 4 25  ? 16.147  20.972  8.623   1.00 90.37 25  D 1 
ATOM 2845 C CA  . GLU D 4 25  ? 16.839  19.753  9.043   1.00 90.74 25  D 1 
ATOM 2846 C C   . GLU D 4 25  ? 18.278  20.036  9.513   1.00 91.03 25  D 1 
ATOM 2847 O O   . GLU D 4 25  ? 18.753  19.372  10.429  1.00 90.20 25  D 1 
ATOM 2848 C CB  . GLU D 4 25  ? 16.842  18.739  7.898   1.00 90.64 25  D 1 
ATOM 2849 C CG  . GLU D 4 25  ? 15.461  18.101  7.666   1.00 89.61 25  D 1 
ATOM 2850 C CD  . GLU D 4 25  ? 15.479  17.129  6.477   1.00 90.30 25  D 1 
ATOM 2851 O OE1 . GLU D 4 25  ? 14.865  16.043  6.578   1.00 83.20 25  D 1 
ATOM 2852 O OE2 . GLU D 4 25  ? 16.136  17.387  5.450   1.00 84.94 25  D 1 
ATOM 2853 N N   . LEU D 4 26  ? 18.936  21.043  8.943   1.00 92.21 26  D 1 
ATOM 2854 C CA  . LEU D 4 26  ? 20.283  21.451  9.333   1.00 92.03 26  D 1 
ATOM 2855 C C   . LEU D 4 26  ? 20.359  21.988  10.768  1.00 92.41 26  D 1 
ATOM 2856 O O   . LEU D 4 26  ? 21.367  21.771  11.438  1.00 91.08 26  D 1 
ATOM 2857 C CB  . LEU D 4 26  ? 20.824  22.503  8.342   1.00 91.59 26  D 1 
ATOM 2858 C CG  . LEU D 4 26  ? 21.197  21.933  6.965   1.00 88.87 26  D 1 
ATOM 2859 C CD1 . LEU D 4 26  ? 21.557  23.075  6.015   1.00 85.57 26  D 1 
ATOM 2860 C CD2 . LEU D 4 26  ? 22.400  20.988  7.041   1.00 85.49 26  D 1 
ATOM 2861 N N   . GLN D 4 27  ? 19.305  22.621  11.256  1.00 93.62 27  D 1 
ATOM 2862 C CA  . GLN D 4 27  ? 19.236  23.164  12.622  1.00 93.21 27  D 1 
ATOM 2863 C C   . GLN D 4 27  ? 18.357  22.358  13.584  1.00 94.15 27  D 1 
ATOM 2864 O O   . GLN D 4 27  ? 18.178  22.746  14.739  1.00 93.09 27  D 1 
ATOM 2865 C CB  . GLN D 4 27  ? 18.865  24.657  12.546  1.00 91.83 27  D 1 
ATOM 2866 C CG  . GLN D 4 27  ? 17.453  24.947  12.008  1.00 83.24 27  D 1 
ATOM 2867 C CD  . GLN D 4 27  ? 16.351  24.711  13.040  1.00 80.76 27  D 1 
ATOM 2868 O OE1 . GLN D 4 27  ? 16.452  25.103  14.191  1.00 71.27 27  D 1 
ATOM 2869 N NE2 . GLN D 4 27  ? 15.278  24.056  12.675  1.00 69.74 27  D 1 
ATOM 2870 N N   . ARG D 4 28  ? 17.786  21.224  13.134  1.00 93.40 28  D 1 
ATOM 2871 C CA  . ARG D 4 28  ? 16.865  20.413  13.933  1.00 93.61 28  D 1 
ATOM 2872 C C   . ARG D 4 28  ? 17.509  19.946  15.225  1.00 94.17 28  D 1 
ATOM 2873 O O   . ARG D 4 28  ? 18.557  19.303  15.213  1.00 93.72 28  D 1 
ATOM 2874 C CB  . ARG D 4 28  ? 16.381  19.210  13.110  1.00 92.81 28  D 1 
ATOM 2875 C CG  . ARG D 4 28  ? 15.218  18.473  13.799  1.00 90.20 28  D 1 
ATOM 2876 C CD  . ARG D 4 28  ? 14.889  17.139  13.101  1.00 89.86 28  D 1 
ATOM 2877 N NE  . ARG D 4 28  ? 15.913  16.109  13.394  1.00 88.00 28  D 1 
ATOM 2878 C CZ  . ARG D 4 28  ? 16.000  15.380  14.498  1.00 88.80 28  D 1 
ATOM 2879 N NH1 . ARG D 4 28  ? 15.141  15.475  15.472  1.00 80.18 28  D 1 
ATOM 2880 N NH2 . ARG D 4 28  ? 16.973  14.521  14.643  1.00 83.05 28  D 1 
ATOM 2881 N N   . THR D 4 29  ? 16.820  20.166  16.347  1.00 95.48 29  D 1 
ATOM 2882 C CA  . THR D 4 29  ? 17.202  19.644  17.666  1.00 95.75 29  D 1 
ATOM 2883 C C   . THR D 4 29  ? 16.523  18.295  17.950  1.00 96.55 29  D 1 
ATOM 2884 O O   . THR D 4 29  ? 15.488  17.981  17.342  1.00 95.78 29  D 1 
ATOM 2885 C CB  . THR D 4 29  ? 16.903  20.662  18.776  1.00 94.73 29  D 1 
ATOM 2886 O OG1 . THR D 4 29  ? 15.537  21.007  18.768  1.00 89.42 29  D 1 
ATOM 2887 C CG2 . THR D 4 29  ? 17.710  21.947  18.586  1.00 88.06 29  D 1 
ATOM 2888 N N   . PRO D 4 30  ? 17.067  17.473  18.873  1.00 96.85 30  D 1 
ATOM 2889 C CA  . PRO D 4 30  ? 16.447  16.218  19.276  1.00 96.98 30  D 1 
ATOM 2890 C C   . PRO D 4 30  ? 15.018  16.402  19.789  1.00 96.98 30  D 1 
ATOM 2891 O O   . PRO D 4 30  ? 14.659  17.437  20.358  1.00 95.95 30  D 1 
ATOM 2892 C CB  . PRO D 4 30  ? 17.364  15.623  20.355  1.00 96.16 30  D 1 
ATOM 2893 C CG  . PRO D 4 30  ? 18.715  16.251  20.055  1.00 94.17 30  D 1 
ATOM 2894 C CD  . PRO D 4 30  ? 18.349  17.633  19.542  1.00 96.63 30  D 1 
ATOM 2895 N N   . GLN D 4 31  ? 14.198  15.373  19.627  1.00 96.61 31  D 1 
ATOM 2896 C CA  . GLN D 4 31  ? 12.902  15.250  20.294  1.00 96.87 31  D 1 
ATOM 2897 C C   . GLN D 4 31  ? 13.102  14.474  21.590  1.00 96.91 31  D 1 
ATOM 2898 O O   . GLN D 4 31  ? 13.266  13.255  21.551  1.00 95.49 31  D 1 
ATOM 2899 C CB  . GLN D 4 31  ? 11.896  14.565  19.375  1.00 96.41 31  D 1 
ATOM 2900 C CG  . GLN D 4 31  ? 11.433  15.450  18.206  1.00 94.79 31  D 1 
ATOM 2901 C CD  . GLN D 4 31  ? 10.424  16.530  18.606  1.00 95.78 31  D 1 
ATOM 2902 O OE1 . GLN D 4 31  ? 10.021  16.695  19.742  1.00 88.88 31  D 1 
ATOM 2903 N NE2 . GLN D 4 31  ? 9.959   17.294  17.642  1.00 87.65 31  D 1 
ATOM 2904 N N   . GLU D 4 32  ? 13.137  15.186  22.708  1.00 96.31 32  D 1 
ATOM 2905 C CA  . GLU D 4 32  ? 13.433  14.626  24.029  1.00 96.04 32  D 1 
ATOM 2906 C C   . GLU D 4 32  ? 12.505  13.466  24.397  1.00 96.19 32  D 1 
ATOM 2907 O O   . GLU D 4 32  ? 11.315  13.469  24.070  1.00 94.65 32  D 1 
ATOM 2908 C CB  . GLU D 4 32  ? 13.339  15.718  25.100  1.00 94.63 32  D 1 
ATOM 2909 C CG  . GLU D 4 32  ? 14.343  16.868  24.925  1.00 85.60 32  D 1 
ATOM 2910 C CD  . GLU D 4 32  ? 15.791  16.376  24.832  1.00 76.21 32  D 1 
ATOM 2911 O OE1 . GLU D 4 32  ? 16.552  16.974  24.034  1.00 68.45 32  D 1 
ATOM 2912 O OE2 . GLU D 4 32  ? 16.117  15.379  25.502  1.00 68.01 32  D 1 
ATOM 2913 N N   . ALA D 4 33  ? 13.056  12.481  25.087  1.00 96.00 33  D 1 
ATOM 2914 C CA  . ALA D 4 33  ? 12.295  11.341  25.562  1.00 96.01 33  D 1 
ATOM 2915 C C   . ALA D 4 33  ? 11.309  11.751  26.654  1.00 96.16 33  D 1 
ATOM 2916 O O   . ALA D 4 33  ? 11.637  12.499  27.564  1.00 94.27 33  D 1 
ATOM 2917 C CB  . ALA D 4 33  ? 13.256  10.266  26.065  1.00 94.42 33  D 1 
ATOM 2918 N N   . ILE D 4 34  ? 10.110  11.188  26.595  1.00 95.33 34  D 1 
ATOM 2919 C CA  . ILE D 4 34  ? 9.171   11.231  27.713  1.00 95.15 34  D 1 
ATOM 2920 C C   . ILE D 4 34  ? 9.671   10.229  28.754  1.00 94.74 34  D 1 
ATOM 2921 O O   . ILE D 4 34  ? 9.784   9.037   28.473  1.00 92.79 34  D 1 
ATOM 2922 C CB  . ILE D 4 34  ? 7.736   10.942  27.237  1.00 94.51 34  D 1 
ATOM 2923 C CG1 . ILE D 4 34  ? 7.305   11.939  26.130  1.00 92.04 34  D 1 
ATOM 2924 C CG2 . ILE D 4 34  ? 6.782   11.009  28.434  1.00 91.85 34  D 1 
ATOM 2925 C CD1 . ILE D 4 34  ? 5.947   11.609  25.490  1.00 89.71 34  D 1 
ATOM 2926 N N   . THR D 4 35  ? 10.006  10.714  29.957  1.00 94.60 35  D 1 
ATOM 2927 C CA  . THR D 4 35  ? 10.614  9.921   31.035  1.00 93.57 35  D 1 
ATOM 2928 C C   . THR D 4 35  ? 9.685   9.709   32.226  1.00 93.08 35  D 1 
ATOM 2929 O O   . THR D 4 35  ? 10.044  8.982   33.147  1.00 88.35 35  D 1 
ATOM 2930 C CB  . THR D 4 35  ? 11.918  10.563  31.521  1.00 91.10 35  D 1 
ATOM 2931 O OG1 . THR D 4 35  ? 11.689  11.900  31.896  1.00 84.41 35  D 1 
ATOM 2932 C CG2 . THR D 4 35  ? 13.000  10.567  30.433  1.00 81.53 35  D 1 
ATOM 2933 N N   . ASP D 4 36  ? 8.515   10.336  32.207  1.00 92.58 36  D 1 
ATOM 2934 C CA  . ASP D 4 36  ? 7.525   10.158  33.253  1.00 90.84 36  D 1 
ATOM 2935 C C   . ASP D 4 36  ? 6.831   8.785   33.155  1.00 89.73 36  D 1 
ATOM 2936 O O   . ASP D 4 36  ? 7.122   7.946   32.301  1.00 80.77 36  D 1 
ATOM 2937 C CB  . ASP D 4 36  ? 6.556   11.362  33.268  1.00 86.77 36  D 1 
ATOM 2938 C CG  . ASP D 4 36  ? 5.653   11.477  32.042  1.00 80.15 36  D 1 
ATOM 2939 O OD1 . ASP D 4 36  ? 5.504   10.483  31.311  1.00 71.09 36  D 1 
ATOM 2940 O OD2 . ASP D 4 36  ? 5.060   12.564  31.859  1.00 73.58 36  D 1 
ATOM 2941 N N   . GLY D 4 37  ? 5.898   8.517   34.062  1.00 90.39 37  D 1 
ATOM 2942 C CA  . GLY D 4 37  ? 5.145   7.268   34.122  1.00 90.52 37  D 1 
ATOM 2943 C C   . GLY D 4 37  ? 4.035   7.144   33.076  1.00 92.06 37  D 1 
ATOM 2944 O O   . GLY D 4 37  ? 3.113   6.351   33.295  1.00 87.99 37  D 1 
ATOM 2945 N N   . LEU D 4 38  ? 4.077   7.918   32.003  1.00 91.75 38  D 1 
ATOM 2946 C CA  . LEU D 4 38  ? 3.046   7.918   30.983  1.00 92.51 38  D 1 
ATOM 2947 C C   . LEU D 4 38  ? 2.836   6.518   30.407  1.00 92.87 38  D 1 
ATOM 2948 O O   . LEU D 4 38  ? 3.766   5.858   29.931  1.00 91.03 38  D 1 
ATOM 2949 C CB  . LEU D 4 38  ? 3.400   8.933   29.887  1.00 90.57 38  D 1 
ATOM 2950 C CG  . LEU D 4 38  ? 2.341   9.056   28.772  1.00 87.45 38  D 1 
ATOM 2951 C CD1 . LEU D 4 38  ? 1.039   9.671   29.276  1.00 81.83 38  D 1 
ATOM 2952 C CD2 . LEU D 4 38  ? 2.882   9.956   27.658  1.00 82.17 38  D 1 
ATOM 2953 N N   . GLU D 4 39  ? 1.585   6.073   30.418  1.00 92.93 39  D 1 
ATOM 2954 C CA  . GLU D 4 39  ? 1.176   4.795   29.848  1.00 92.99 39  D 1 
ATOM 2955 C C   . GLU D 4 39  ? 0.499   4.997   28.495  1.00 92.35 39  D 1 
ATOM 2956 O O   . GLU D 4 39  ? -0.448  5.777   28.360  1.00 89.82 39  D 1 
ATOM 2957 C CB  . GLU D 4 39  ? 0.263   4.032   30.806  1.00 90.87 39  D 1 
ATOM 2958 C CG  . GLU D 4 39  ? 0.997   3.565   32.067  1.00 84.18 39  D 1 
ATOM 2959 C CD  . GLU D 4 39  ? 0.117   2.700   32.981  1.00 82.93 39  D 1 
ATOM 2960 O OE1 . GLU D 4 39  ? 0.681   1.928   33.789  1.00 75.70 39  D 1 
ATOM 2961 O OE2 . GLU D 4 39  ? -1.127  2.789   32.882  1.00 77.34 39  D 1 
ATOM 2962 N N   . ILE D 4 40  ? 0.963   4.248   27.521  1.00 92.35 40  D 1 
ATOM 2963 C CA  . ILE D 4 40  ? 0.419   4.217   26.173  1.00 91.32 40  D 1 
ATOM 2964 C C   . ILE D 4 40  ? -0.570  3.067   26.079  1.00 91.48 40  D 1 
ATOM 2965 O O   . ILE D 4 40  ? -0.256  1.926   26.403  1.00 88.99 40  D 1 
ATOM 2966 C CB  . ILE D 4 40  ? 1.549   4.088   25.133  1.00 88.88 40  D 1 
ATOM 2967 C CG1 . ILE D 4 40  ? 2.699   5.094   25.350  1.00 80.52 40  D 1 
ATOM 2968 C CG2 . ILE D 4 40  ? 0.978   4.245   23.715  1.00 76.05 40  D 1 
ATOM 2969 C CD1 . ILE D 4 40  ? 2.252   6.561   25.374  1.00 71.58 40  D 1 
ATOM 2970 N N   . VAL D 4 41  ? -1.775  3.375   25.613  1.00 89.38 41  D 1 
ATOM 2971 C CA  . VAL D 4 41  ? -2.798  2.377   25.306  1.00 88.27 41  D 1 
ATOM 2972 C C   . VAL D 4 41  ? -2.685  2.030   23.827  1.00 87.12 41  D 1 
ATOM 2973 O O   . VAL D 4 41  ? -3.024  2.834   22.960  1.00 85.04 41  D 1 
ATOM 2974 C CB  . VAL D 4 41  ? -4.198  2.873   25.681  1.00 86.43 41  D 1 
ATOM 2975 C CG1 . VAL D 4 41  ? -5.243  1.797   25.400  1.00 79.94 41  D 1 
ATOM 2976 C CG2 . VAL D 4 41  ? -4.279  3.221   27.170  1.00 81.43 41  D 1 
ATOM 2977 N N   . VAL D 4 42  ? -2.208  0.827   23.533  1.00 87.80 42  D 1 
ATOM 2978 C CA  . VAL D 4 42  ? -2.029  0.346   22.167  1.00 86.64 42  D 1 
ATOM 2979 C C   . VAL D 4 42  ? -3.176  -0.581  21.810  1.00 85.37 42  D 1 
ATOM 2980 O O   . VAL D 4 42  ? -3.284  -1.697  22.314  1.00 82.20 42  D 1 
ATOM 2981 C CB  . VAL D 4 42  ? -0.663  -0.325  21.959  1.00 84.37 42  D 1 
ATOM 2982 C CG1 . VAL D 4 42  ? -0.468  -0.630  20.476  1.00 76.76 42  D 1 
ATOM 2983 C CG2 . VAL D 4 42  ? 0.484   0.587   22.420  1.00 78.25 42  D 1 
ATOM 2984 N N   . SER D 4 43  ? -4.039  -0.114  20.903  1.00 83.30 43  D 1 
ATOM 2985 C CA  . SER D 4 43  ? -5.013  -0.991  20.262  1.00 80.94 43  D 1 
ATOM 2986 C C   . SER D 4 43  ? -4.338  -1.772  19.131  1.00 80.31 43  D 1 
ATOM 2987 O O   . SER D 4 43  ? -3.643  -1.165  18.315  1.00 76.82 43  D 1 
ATOM 2988 C CB  . SER D 4 43  ? -6.185  -0.180  19.720  1.00 76.52 43  D 1 
ATOM 2989 O OG  . SER D 4 43  ? -7.057  -1.007  18.967  1.00 68.10 43  D 1 
ATOM 2990 N N   . PRO D 4 44  ? -4.587  -3.084  19.009  1.00 74.66 44  D 1 
ATOM 2991 C CA  . PRO D 4 44  ? -4.092  -3.853  17.872  1.00 71.27 44  D 1 
ATOM 2992 C C   . PRO D 4 44  ? -4.486  -3.252  16.525  1.00 72.60 44  D 1 
ATOM 2993 O O   . PRO D 4 44  ? -3.739  -3.313  15.557  1.00 69.68 44  D 1 
ATOM 2994 C CB  . PRO D 4 44  ? -4.691  -5.249  18.038  1.00 67.25 44  D 1 
ATOM 2995 C CG  . PRO D 4 44  ? -4.972  -5.338  19.536  1.00 65.31 44  D 1 
ATOM 2996 C CD  . PRO D 4 44  ? -5.337  -3.919  19.927  1.00 65.96 44  D 1 
ATOM 2997 N N   . ARG D 4 45  ? -5.653  -2.614  16.473  1.00 72.96 45  D 1 
ATOM 2998 C CA  . ARG D 4 45  ? -6.171  -1.963  15.267  1.00 72.37 45  D 1 
ATOM 2999 C C   . ARG D 4 45  ? -5.346  -0.730  14.868  1.00 74.69 45  D 1 
ATOM 3000 O O   . ARG D 4 45  ? -5.222  -0.471  13.678  1.00 71.09 45  D 1 
ATOM 3001 C CB  . ARG D 4 45  ? -7.657  -1.635  15.468  1.00 66.36 45  D 1 
ATOM 3002 C CG  . ARG D 4 45  ? -8.376  -1.321  14.145  1.00 58.46 45  D 1 
ATOM 3003 C CD  . ARG D 4 45  ? -9.879  -1.093  14.368  1.00 52.12 45  D 1 
ATOM 3004 N NE  . ARG D 4 45  ? -10.598 -0.868  13.095  1.00 46.10 45  D 1 
ATOM 3005 C CZ  . ARG D 4 45  ? -11.894 -0.673  12.943  1.00 39.93 45  D 1 
ATOM 3006 N NH1 . ARG D 4 45  ? -12.711 -0.647  13.956  1.00 36.46 45  D 1 
ATOM 3007 N NH2 . ARG D 4 45  ? -12.395 -0.504  11.754  1.00 34.56 45  D 1 
ATOM 3008 N N   . SER D 4 46  ? -4.787  0.005   15.822  1.00 75.67 46  D 1 
ATOM 3009 C CA  . SER D 4 46  ? -4.055  1.238   15.527  1.00 76.85 46  D 1 
ATOM 3010 C C   . SER D 4 46  ? -2.722  0.976   14.832  1.00 79.64 46  D 1 
ATOM 3011 O O   . SER D 4 46  ? -2.360  1.725   13.926  1.00 77.21 46  D 1 
ATOM 3012 C CB  . SER D 4 46  ? -3.841  2.086   16.784  1.00 72.95 46  D 1 
ATOM 3013 O OG  . SER D 4 46  ? -3.015  1.442   17.726  1.00 64.82 46  D 1 
ATOM 3014 N N   . LEU D 4 47  ? -2.028  -0.108  15.174  1.00 81.83 47  D 1 
ATOM 3015 C CA  . LEU D 4 47  ? -0.737  -0.486  14.582  1.00 83.78 47  D 1 
ATOM 3016 C C   . LEU D 4 47  ? -0.832  -1.619  13.554  1.00 83.77 47  D 1 
ATOM 3017 O O   . LEU D 4 47  ? 0.183   -2.129  13.091  1.00 81.23 47  D 1 
ATOM 3018 C CB  . LEU D 4 47  ? 0.257   -0.824  15.701  1.00 83.96 47  D 1 
ATOM 3019 C CG  . LEU D 4 47  ? 0.656   0.370   16.582  1.00 84.41 47  D 1 
ATOM 3020 C CD1 . LEU D 4 47  ? 1.585   -0.127  17.678  1.00 80.61 47  D 1 
ATOM 3021 C CD2 . LEU D 4 47  ? 1.388   1.455   15.788  1.00 80.61 47  D 1 
ATOM 3022 N N   . HIS D 4 48  ? -2.046  -2.026  13.183  1.00 81.38 48  D 1 
ATOM 3023 C CA  . HIS D 4 48  ? -2.250  -3.181  12.313  1.00 80.90 48  D 1 
ATOM 3024 C C   . HIS D 4 48  ? -1.569  -3.024  10.949  1.00 83.28 48  D 1 
ATOM 3025 O O   . HIS D 4 48  ? -0.981  -3.975  10.448  1.00 81.87 48  D 1 
ATOM 3026 C CB  . HIS D 4 48  ? -3.756  -3.403  12.159  1.00 77.29 48  D 1 
ATOM 3027 C CG  . HIS D 4 48  ? -4.103  -4.692  11.485  1.00 71.01 48  D 1 
ATOM 3028 N ND1 . HIS D 4 48  ? -4.398  -4.861  10.158  1.00 61.31 48  D 1 
ATOM 3029 C CD2 . HIS D 4 48  ? -4.294  -5.902  12.092  1.00 60.80 48  D 1 
ATOM 3030 C CE1 . HIS D 4 48  ? -4.777  -6.134  9.977   1.00 56.30 48  D 1 
ATOM 3031 N NE2 . HIS D 4 48  ? -4.722  -6.794  11.129  1.00 56.25 48  D 1 
ATOM 3032 N N   . SER D 4 49  ? -1.585  -1.834  10.361  1.00 82.31 49  D 1 
ATOM 3033 C CA  . SER D 4 49  ? -0.949  -1.572  9.062   1.00 83.06 49  D 1 
ATOM 3034 C C   . SER D 4 49  ? 0.582   -1.626  9.105   1.00 85.95 49  D 1 
ATOM 3035 O O   . SER D 4 49  ? 1.206   -1.857  8.078   1.00 84.34 49  D 1 
ATOM 3036 C CB  . SER D 4 49  ? -1.387  -0.213  8.515   1.00 79.59 49  D 1 
ATOM 3037 O OG  . SER D 4 49  ? -1.436  0.793   9.505   1.00 70.96 49  D 1 
ATOM 3038 N N   . GLU D 4 50  ? 1.183   -1.438  10.278  1.00 87.53 50  D 1 
ATOM 3039 C CA  . GLU D 4 50  ? 2.627   -1.402  10.459  1.00 89.55 50  D 1 
ATOM 3040 C C   . GLU D 4 50  ? 3.192   -2.746  10.938  1.00 91.85 50  D 1 
ATOM 3041 O O   . GLU D 4 50  ? 4.279   -3.139  10.526  1.00 91.14 50  D 1 
ATOM 3042 C CB  . GLU D 4 50  ? 2.990   -0.295  11.449  1.00 89.04 50  D 1 
ATOM 3043 C CG  . GLU D 4 50  ? 2.694   1.136   10.950  1.00 85.83 50  D 1 
ATOM 3044 C CD  . GLU D 4 50  ? 1.212   1.523   10.921  1.00 85.27 50  D 1 
ATOM 3045 O OE1 . GLU D 4 50  ? 0.852   2.462   10.188  1.00 76.93 50  D 1 
ATOM 3046 O OE2 . GLU D 4 50  ? 0.380   0.925   11.638  1.00 78.33 50  D 1 
ATOM 3047 N N   . LEU D 4 51  ? 2.446   -3.454  11.791  1.00 92.17 51  D 1 
ATOM 3048 C CA  . LEU D 4 51  ? 2.913   -4.679  12.447  1.00 92.84 51  D 1 
ATOM 3049 C C   . LEU D 4 51  ? 2.388   -5.969  11.820  1.00 93.57 51  D 1 
ATOM 3050 O O   . LEU D 4 51  ? 2.770   -7.073  12.222  1.00 92.60 51  D 1 
ATOM 3051 C CB  . LEU D 4 51  ? 2.561   -4.617  13.946  1.00 92.18 51  D 1 
ATOM 3052 C CG  . LEU D 4 51  ? 3.099   -3.388  14.698  1.00 90.76 51  D 1 
ATOM 3053 C CD1 . LEU D 4 51  ? 2.785   -3.546  16.187  1.00 87.55 51  D 1 
ATOM 3054 C CD2 . LEU D 4 51  ? 4.609   -3.210  14.554  1.00 87.24 51  D 1 
ATOM 3055 N N   . MET D 4 52  ? 1.516   -5.874  10.817  1.00 93.07 52  D 1 
ATOM 3056 C CA  . MET D 4 52  ? 0.940   -7.024  10.130  1.00 93.27 52  D 1 
ATOM 3057 C C   . MET D 4 52  ? 1.783   -7.432  8.929   1.00 94.77 52  D 1 
ATOM 3058 O O   . MET D 4 52  ? 2.193   -6.618  8.107   1.00 94.75 52  D 1 
ATOM 3059 C CB  . MET D 4 52  ? -0.498  -6.696  9.720   1.00 90.95 52  D 1 
ATOM 3060 C CG  . MET D 4 52  ? -1.186  -7.846  8.999   1.00 79.56 52  D 1 
ATOM 3061 S SD  . MET D 4 52  ? -2.811  -7.459  8.288   1.00 71.52 52  D 1 
ATOM 3062 C CE  . MET D 4 52  ? -2.397  -6.197  7.073   1.00 61.03 52  D 1 
ATOM 3063 N N   . CYS D 4 53  ? 1.972   -8.753  8.763   1.00 94.10 53  D 1 
ATOM 3064 C CA  . CYS D 4 53  ? 2.507   -9.303  7.525   1.00 95.45 53  D 1 
ATOM 3065 C C   . CYS D 4 53  ? 1.450   -9.224  6.411   1.00 95.39 53  D 1 
ATOM 3066 O O   . CYS D 4 53  ? 0.401   -9.857  6.535   1.00 94.75 53  D 1 
ATOM 3067 C CB  . CYS D 4 53  ? 2.941   -10.750 7.780   1.00 96.24 53  D 1 
ATOM 3068 S SG  . CYS D 4 53  ? 3.564   -11.495 6.242   1.00 96.53 53  D 1 
ATOM 3069 N N   . PRO D 4 54  ? 1.725   -8.549  5.279   1.00 95.87 54  D 1 
ATOM 3070 C CA  . PRO D 4 54  ? 0.739   -8.415  4.212   1.00 95.28 54  D 1 
ATOM 3071 C C   . PRO D 4 54  ? 0.438   -9.729  3.478   1.00 94.91 54  D 1 
ATOM 3072 O O   . PRO D 4 54  ? -0.519  -9.795  2.712   1.00 93.32 54  D 1 
ATOM 3073 C CB  . PRO D 4 54  ? 1.334   -7.357  3.280   1.00 94.52 54  D 1 
ATOM 3074 C CG  . PRO D 4 54  ? 2.836   -7.509  3.479   1.00 92.86 54  D 1 
ATOM 3075 C CD  . PRO D 4 54  ? 2.952   -7.865  4.960   1.00 95.30 54  D 1 
ATOM 3076 N N   . ILE D 4 55  ? 1.228   -10.793 3.686   1.00 96.08 55  D 1 
ATOM 3077 C CA  . ILE D 4 55  ? 1.010   -12.110 3.075   1.00 95.98 55  D 1 
ATOM 3078 C C   . ILE D 4 55  ? 0.052   -12.961 3.905   1.00 95.51 55  D 1 
ATOM 3079 O O   . ILE D 4 55  ? -0.899  -13.501 3.355   1.00 94.13 55  D 1 
ATOM 3080 C CB  . ILE D 4 55  ? 2.346   -12.839 2.823   1.00 95.94 55  D 1 
ATOM 3081 C CG1 . ILE D 4 55  ? 3.237   -12.020 1.859   1.00 95.20 55  D 1 
ATOM 3082 C CG2 . ILE D 4 55  ? 2.092   -14.253 2.265   1.00 95.15 55  D 1 
ATOM 3083 C CD1 . ILE D 4 55  ? 4.624   -12.620 1.640   1.00 94.48 55  D 1 
ATOM 3084 N N   . CYS D 4 56  ? 0.279   -13.118 5.209   1.00 95.76 56  D 1 
ATOM 3085 C CA  . CYS D 4 56  ? -0.584  -13.958 6.045   1.00 95.44 56  D 1 
ATOM 3086 C C   . CYS D 4 56  ? -1.676  -13.183 6.795   1.00 94.73 56  D 1 
ATOM 3087 O O   . CYS D 4 56  ? -2.536  -13.819 7.399   1.00 93.29 56  D 1 
ATOM 3088 C CB  . CYS D 4 56  ? 0.262   -14.815 6.993   1.00 95.40 56  D 1 
ATOM 3089 S SG  . CYS D 4 56  ? 1.155   -13.798 8.205   1.00 95.06 56  D 1 
ATOM 3090 N N   . LEU D 4 57  ? -1.654  -11.852 6.753   1.00 94.49 57  D 1 
ATOM 3091 C CA  . LEU D 4 57  ? -2.561  -10.953 7.482   1.00 93.25 57  D 1 
ATOM 3092 C C   . LEU D 4 57  ? -2.589  -11.218 8.993   1.00 92.25 57  D 1 
ATOM 3093 O O   . LEU D 4 57  ? -3.596  -11.024 9.665   1.00 89.84 57  D 1 
ATOM 3094 C CB  . LEU D 4 57  ? -3.960  -10.945 6.837   1.00 92.82 57  D 1 
ATOM 3095 C CG  . LEU D 4 57  ? -4.004  -10.669 5.329   1.00 92.05 57  D 1 
ATOM 3096 C CD1 . LEU D 4 57  ? -5.459  -10.690 4.864   1.00 89.75 57  D 1 
ATOM 3097 C CD2 . LEU D 4 57  ? -3.406  -9.307  4.962   1.00 89.47 57  D 1 
ATOM 3098 N N   . ASP D 4 58  ? -1.462  -11.667 9.521   1.00 93.52 58  D 1 
ATOM 3099 C CA  . ASP D 4 58  ? -1.242  -11.849 10.948  1.00 93.15 58  D 1 
ATOM 3100 C C   . ASP D 4 58  ? -0.048  -10.999 11.396  1.00 93.37 58  D 1 
ATOM 3101 O O   . ASP D 4 58  ? 0.680   -10.452 10.565  1.00 92.35 58  D 1 
ATOM 3102 C CB  . ASP D 4 58  ? -1.062  -13.344 11.257  1.00 92.03 58  D 1 
ATOM 3103 C CG  . ASP D 4 58  ? -1.535  -13.747 12.658  1.00 87.24 58  D 1 
ATOM 3104 O OD1 . ASP D 4 58  ? -2.042  -12.883 13.406  1.00 82.98 58  D 1 
ATOM 3105 O OD2 . ASP D 4 58  ? -1.487  -14.964 12.957  1.00 81.27 58  D 1 
ATOM 3106 N N   . MET D 4 59  ? 0.171   -10.903 12.700  1.00 93.48 59  D 1 
ATOM 3107 C CA  . MET D 4 59  ? 1.326   -10.195 13.233  1.00 93.53 59  D 1 
ATOM 3108 C C   . MET D 4 59  ? 2.631   -10.771 12.671  1.00 94.64 59  D 1 
ATOM 3109 O O   . MET D 4 59  ? 2.766   -11.986 12.519  1.00 94.35 59  D 1 
ATOM 3110 C CB  . MET D 4 59  ? 1.300   -10.255 14.755  1.00 91.90 59  D 1 
ATOM 3111 C CG  . MET D 4 59  ? 2.286   -9.278  15.403  1.00 86.78 59  D 1 
ATOM 3112 S SD  . MET D 4 59  ? 2.260   -9.367  17.211  1.00 82.74 59  D 1 
ATOM 3113 C CE  . MET D 4 59  ? 0.641   -8.675  17.564  1.00 73.46 59  D 1 
ATOM 3114 N N   . LEU D 4 60  ? 3.588   -9.902  12.359  1.00 94.88 60  D 1 
ATOM 3115 C CA  . LEU D 4 60  ? 4.909   -10.297 11.911  1.00 95.83 60  D 1 
ATOM 3116 C C   . LEU D 4 60  ? 5.574   -11.222 12.934  1.00 95.88 60  D 1 
ATOM 3117 O O   . LEU D 4 60  ? 5.588   -10.941 14.133  1.00 95.10 60  D 1 
ATOM 3118 C CB  . LEU D 4 60  ? 5.771   -9.044  11.656  1.00 96.04 60  D 1 
ATOM 3119 C CG  . LEU D 4 60  ? 5.361   -8.256  10.406  1.00 95.77 60  D 1 
ATOM 3120 C CD1 . LEU D 4 60  ? 5.982   -6.864  10.427  1.00 94.41 60  D 1 
ATOM 3121 C CD2 . LEU D 4 60  ? 5.832   -8.955  9.126   1.00 94.41 60  D 1 
ATOM 3122 N N   . LYS D 4 61  ? 6.125   -12.334 12.441  1.00 96.61 61  D 1 
ATOM 3123 C CA  . LYS D 4 61  ? 6.886   -13.309 13.220  1.00 96.63 61  D 1 
ATOM 3124 C C   . LYS D 4 61  ? 8.166   -13.637 12.477  1.00 97.13 61  D 1 
ATOM 3125 O O   . LYS D 4 61  ? 8.095   -13.942 11.282  1.00 95.79 61  D 1 
ATOM 3126 C CB  . LYS D 4 61  ? 6.077   -14.590 13.444  1.00 94.93 61  D 1 
ATOM 3127 C CG  . LYS D 4 61  ? 4.864   -14.358 14.354  1.00 84.72 61  D 1 
ATOM 3128 C CD  . LYS D 4 61  ? 4.130   -15.685 14.615  1.00 80.30 61  D 1 
ATOM 3129 C CE  . LYS D 4 61  ? 2.930   -15.402 15.510  1.00 68.53 61  D 1 
ATOM 3130 N NZ  . LYS D 4 61  ? 2.191   -16.641 15.847  1.00 59.43 61  D 1 
ATOM 3131 N N   . ASN D 4 62  ? 9.285   -13.630 13.172  1.00 97.60 62  D 1 
ATOM 3132 C CA  . ASN D 4 62  ? 10.612  -13.767 12.580  1.00 97.80 62  D 1 
ATOM 3133 C C   . ASN D 4 62  ? 10.740  -12.831 11.376  1.00 97.91 62  D 1 
ATOM 3134 O O   . ASN D 4 62  ? 10.856  -13.268 10.226  1.00 96.96 62  D 1 
ATOM 3135 C CB  . ASN D 4 62  ? 10.901  -15.241 12.254  1.00 97.28 62  D 1 
ATOM 3136 C CG  . ASN D 4 62  ? 10.860  -16.147 13.471  1.00 93.16 62  D 1 
ATOM 3137 O OD1 . ASN D 4 62  ? 11.062  -15.743 14.599  1.00 82.65 62  D 1 
ATOM 3138 N ND2 . ASN D 4 62  ? 10.601  -17.414 13.274  1.00 80.62 62  D 1 
ATOM 3139 N N   . THR D 4 63  ? 10.617  -11.533 11.622  1.00 97.91 63  D 1 
ATOM 3140 C CA  . THR D 4 63  ? 10.497  -10.518 10.589  1.00 97.90 63  D 1 
ATOM 3141 C C   . THR D 4 63  ? 11.687  -10.564 9.639   1.00 98.06 63  D 1 
ATOM 3142 O O   . THR D 4 63  ? 12.848  -10.550 10.040  1.00 97.50 63  D 1 
ATOM 3143 C CB  . THR D 4 63  ? 10.320  -9.115  11.190  1.00 97.53 63  D 1 
ATOM 3144 O OG1 . THR D 4 63  ? 9.184   -9.109  12.015  1.00 94.28 63  D 1 
ATOM 3145 C CG2 . THR D 4 63  ? 10.103  -8.044  10.126  1.00 94.92 63  D 1 
ATOM 3146 N N   . MET D 4 64  ? 11.380  -10.616 8.348   1.00 97.95 64  D 1 
ATOM 3147 C CA  . MET D 4 64  ? 12.342  -10.474 7.266   1.00 97.89 64  D 1 
ATOM 3148 C C   . MET D 4 64  ? 12.034  -9.191  6.513   1.00 97.94 64  D 1 
ATOM 3149 O O   . MET D 4 64  ? 10.914  -9.000  6.032   1.00 97.45 64  D 1 
ATOM 3150 C CB  . MET D 4 64  ? 12.294  -11.690 6.344   1.00 97.36 64  D 1 
ATOM 3151 C CG  . MET D 4 64  ? 12.824  -12.973 6.998   1.00 93.04 64  D 1 
ATOM 3152 S SD  . MET D 4 64  ? 14.611  -13.035 7.306   1.00 89.88 64  D 1 
ATOM 3153 C CE  . MET D 4 64  ? 15.255  -13.120 5.621   1.00 79.78 64  D 1 
ATOM 3154 N N   . THR D 4 65  ? 13.032  -8.346  6.372   1.00 97.60 65  D 1 
ATOM 3155 C CA  . THR D 4 65  ? 12.919  -7.046  5.706   1.00 97.71 65  D 1 
ATOM 3156 C C   . THR D 4 65  ? 13.677  -7.060  4.384   1.00 97.50 65  D 1 
ATOM 3157 O O   . THR D 4 65  ? 14.832  -7.490  4.299   1.00 96.79 65  D 1 
ATOM 3158 C CB  . THR D 4 65  ? 13.367  -5.927  6.651   1.00 97.48 65  D 1 
ATOM 3159 O OG1 . THR D 4 65  ? 12.481  -5.906  7.751   1.00 94.84 65  D 1 
ATOM 3160 C CG2 . THR D 4 65  ? 13.293  -4.542  6.014   1.00 95.17 65  D 1 
ATOM 3161 N N   . THR D 4 66  ? 13.034  -6.583  3.318   1.00 97.15 66  D 1 
ATOM 3162 C CA  . THR D 4 66  ? 13.692  -6.397  2.024   1.00 96.87 66  D 1 
ATOM 3163 C C   . THR D 4 66  ? 14.695  -5.247  2.091   1.00 96.65 66  D 1 
ATOM 3164 O O   . THR D 4 66  ? 14.331  -4.139  2.485   1.00 96.00 66  D 1 
ATOM 3165 C CB  . THR D 4 66  ? 12.689  -6.122  0.896   1.00 96.31 66  D 1 
ATOM 3166 O OG1 . THR D 4 66  ? 11.891  -5.005  1.202   1.00 91.96 66  D 1 
ATOM 3167 C CG2 . THR D 4 66  ? 11.744  -7.292  0.655   1.00 92.77 66  D 1 
ATOM 3168 N N   . LYS D 4 67  ? 15.931  -5.465  1.654   1.00 96.15 67  D 1 
ATOM 3169 C CA  . LYS D 4 67  ? 17.002  -4.459  1.732   1.00 95.92 67  D 1 
ATOM 3170 C C   . LYS D 4 67  ? 16.686  -3.193  0.924   1.00 95.47 67  D 1 
ATOM 3171 O O   . LYS D 4 67  ? 16.817  -2.083  1.426   1.00 93.75 67  D 1 
ATOM 3172 C CB  . LYS D 4 67  ? 18.332  -5.059  1.243   1.00 95.26 67  D 1 
ATOM 3173 C CG  . LYS D 4 67  ? 18.857  -6.169  2.173   1.00 92.35 67  D 1 
ATOM 3174 C CD  . LYS D 4 67  ? 20.175  -6.758  1.659   1.00 90.40 67  D 1 
ATOM 3175 C CE  . LYS D 4 67  ? 21.293  -5.693  1.692   1.00 83.61 67  D 1 
ATOM 3176 N NZ  . LYS D 4 67  ? 22.594  -6.211  1.213   1.00 77.65 67  D 1 
ATOM 3177 N N   . GLU D 4 68  ? 16.233  -3.359  -0.329  1.00 94.68 68  D 1 
ATOM 3178 C CA  . GLU D 4 68  ? 16.051  -2.235  -1.251  1.00 93.56 68  D 1 
ATOM 3179 C C   . GLU D 4 68  ? 14.858  -1.325  -0.934  1.00 93.53 68  D 1 
ATOM 3180 O O   . GLU D 4 68  ? 14.900  -0.129  -1.218  1.00 91.20 68  D 1 
ATOM 3181 C CB  . GLU D 4 68  ? 15.916  -2.772  -2.678  1.00 91.86 68  D 1 
ATOM 3182 C CG  . GLU D 4 68  ? 17.271  -3.040  -3.346  1.00 83.69 68  D 1 
ATOM 3183 C CD  . GLU D 4 68  ? 18.125  -1.764  -3.383  1.00 78.97 68  D 1 
ATOM 3184 O OE1 . GLU D 4 68  ? 19.345  -1.884  -3.183  1.00 72.03 68  D 1 
ATOM 3185 O OE2 . GLU D 4 68  ? 17.551  -0.655  -3.504  1.00 71.81 68  D 1 
ATOM 3186 N N   . CYS D 4 69  ? 13.776  -1.882  -0.388  1.00 92.94 69  D 1 
ATOM 3187 C CA  . CYS D 4 69  ? 12.513  -1.157  -0.215  1.00 93.36 69  D 1 
ATOM 3188 C C   . CYS D 4 69  ? 11.954  -1.179  1.208   1.00 93.96 69  D 1 
ATOM 3189 O O   . CYS D 4 69  ? 10.899  -0.602  1.440   1.00 92.93 69  D 1 
ATOM 3190 C CB  . CYS D 4 69  ? 11.512  -1.661  -1.268  1.00 92.31 69  D 1 
ATOM 3191 S SG  . CYS D 4 69  ? 11.274  -3.465  -1.215  1.00 90.92 69  D 1 
ATOM 3192 N N   . LEU D 4 70  ? 12.638  -1.815  2.149   1.00 95.25 70  D 1 
ATOM 3193 C CA  . LEU D 4 70  ? 12.268  -1.917  3.568   1.00 95.75 70  D 1 
ATOM 3194 C C   . LEU D 4 70  ? 10.823  -2.391  3.798   1.00 95.71 70  D 1 
ATOM 3195 O O   . LEU D 4 70  ? 10.118  -1.890  4.674   1.00 94.57 70  D 1 
ATOM 3196 C CB  . LEU D 4 70  ? 12.598  -0.624  4.319   1.00 95.83 70  D 1 
ATOM 3197 C CG  . LEU D 4 70  ? 14.076  -0.193  4.286   1.00 95.05 70  D 1 
ATOM 3198 C CD1 . LEU D 4 70  ? 14.233  1.033   5.178   1.00 93.30 70  D 1 
ATOM 3199 C CD2 . LEU D 4 70  ? 15.029  -1.270  4.796   1.00 92.98 70  D 1 
ATOM 3200 N N   . HIS D 4 71  ? 10.374  -3.369  3.007   1.00 96.37 71  D 1 
ATOM 3201 C CA  . HIS D 4 71  ? 9.094   -4.035  3.249   1.00 96.47 71  D 1 
ATOM 3202 C C   . HIS D 4 71  ? 9.294   -5.292  4.107   1.00 96.89 71  D 1 
ATOM 3203 O O   . HIS D 4 71  ? 10.191  -6.087  3.846   1.00 96.52 71  D 1 
ATOM 3204 C CB  . HIS D 4 71  ? 8.385   -4.338  1.940   1.00 95.94 71  D 1 
ATOM 3205 C CG  . HIS D 4 71  ? 7.965   -3.099  1.204   1.00 95.28 71  D 1 
ATOM 3206 N ND1 . HIS D 4 71  ? 8.267   -2.782  -0.097  1.00 91.13 71  D 1 
ATOM 3207 C CD2 . HIS D 4 71  ? 7.241   -2.040  1.703   1.00 89.92 71  D 1 
ATOM 3208 C CE1 . HIS D 4 71  ? 7.744   -1.591  -0.378  1.00 89.79 71  D 1 
ATOM 3209 N NE2 . HIS D 4 71  ? 7.115   -1.095  0.689   1.00 90.00 71  D 1 
ATOM 3210 N N   . ARG D 4 72  ? 8.442   -5.435  5.117   1.00 97.19 72  D 1 
ATOM 3211 C CA  . ARG D 4 72  ? 8.546   -6.451  6.166   1.00 97.47 72  D 1 
ATOM 3212 C C   . ARG D 4 72  ? 7.532   -7.571  5.967   1.00 97.26 72  D 1 
ATOM 3213 O O   . ARG D 4 72  ? 6.377   -7.322  5.630   1.00 96.77 72  D 1 
ATOM 3214 C CB  . ARG D 4 72  ? 8.403   -5.789  7.538   1.00 97.37 72  D 1 
ATOM 3215 C CG  . ARG D 4 72  ? 9.591   -4.854  7.861   1.00 96.55 72  D 1 
ATOM 3216 C CD  . ARG D 4 72  ? 9.398   -4.132  9.190   1.00 95.86 72  D 1 
ATOM 3217 N NE  . ARG D 4 72  ? 10.595  -3.358  9.560   1.00 94.95 72  D 1 
ATOM 3218 C CZ  . ARG D 4 72  ? 10.873  -2.088  9.281   1.00 95.01 72  D 1 
ATOM 3219 N NH1 . ARG D 4 72  ? 10.065  -1.289  8.643   1.00 89.88 72  D 1 
ATOM 3220 N NH2 . ARG D 4 72  ? 12.008  -1.595  9.653   1.00 91.98 72  D 1 
ATOM 3221 N N   . PHE D 4 73  ? 7.972   -8.806  6.194   1.00 97.66 73  D 1 
ATOM 3222 C CA  . PHE D 4 73  ? 7.173   -10.024 6.063   1.00 97.72 73  D 1 
ATOM 3223 C C   . PHE D 4 73  ? 7.590   -11.028 7.139   1.00 97.94 73  D 1 
ATOM 3224 O O   . PHE D 4 73  ? 8.741   -11.014 7.580   1.00 97.60 73  D 1 
ATOM 3225 C CB  . PHE D 4 73  ? 7.388   -10.641 4.674   1.00 97.43 73  D 1 
ATOM 3226 C CG  . PHE D 4 73  ? 7.188   -9.690  3.513   1.00 97.35 73  D 1 
ATOM 3227 C CD1 . PHE D 4 73  ? 5.907   -9.475  2.978   1.00 96.31 73  D 1 
ATOM 3228 C CD2 . PHE D 4 73  ? 8.285   -8.976  2.992   1.00 96.29 73  D 1 
ATOM 3229 C CE1 . PHE D 4 73  ? 5.713   -8.558  1.939   1.00 95.88 73  D 1 
ATOM 3230 C CE2 . PHE D 4 73  ? 8.096   -8.049  1.952   1.00 95.75 73  D 1 
ATOM 3231 C CZ  . PHE D 4 73  ? 6.813   -7.834  1.431   1.00 96.15 73  D 1 
ATOM 3232 N N   . CYS D 4 74  ? 6.721   -11.952 7.513   1.00 97.52 74  D 1 
ATOM 3233 C CA  . CYS D 4 74  ? 7.152   -13.132 8.242   1.00 97.78 74  D 1 
ATOM 3234 C C   . CYS D 4 74  ? 8.158   -13.920 7.385   1.00 97.61 74  D 1 
ATOM 3235 O O   . CYS D 4 74  ? 7.945   -14.059 6.172   1.00 97.03 74  D 1 
ATOM 3236 C CB  . CYS D 4 74  ? 5.961   -14.032 8.579   1.00 97.37 74  D 1 
ATOM 3237 S SG  . CYS D 4 74  ? 4.690   -13.164 9.555   1.00 95.37 74  D 1 
ATOM 3238 N N   . ALA D 4 75  ? 9.192   -14.483 8.001   1.00 97.76 75  D 1 
ATOM 3239 C CA  . ALA D 4 75  ? 10.207  -15.275 7.312   1.00 97.59 75  D 1 
ATOM 3240 C C   . ALA D 4 75  ? 9.594   -16.366 6.428   1.00 97.11 75  D 1 
ATOM 3241 O O   . ALA D 4 75  ? 9.838   -16.398 5.221   1.00 96.36 75  D 1 
ATOM 3242 C CB  . ALA D 4 75  ? 11.161  -15.864 8.357   1.00 97.25 75  D 1 
ATOM 3243 N N   . ASP D 4 76  ? 8.714   -17.199 6.987   1.00 97.36 76  D 1 
ATOM 3244 C CA  . ASP D 4 76  ? 8.082   -18.294 6.243   1.00 96.74 76  D 1 
ATOM 3245 C C   . ASP D 4 76  ? 7.225   -17.814 5.071   1.00 96.54 76  D 1 
ATOM 3246 O O   . ASP D 4 76  ? 7.241   -18.420 3.992   1.00 95.28 76  D 1 
ATOM 3247 C CB  . ASP D 4 76  ? 7.208   -19.123 7.198   1.00 95.94 76  D 1 
ATOM 3248 C CG  . ASP D 4 76  ? 8.024   -19.824 8.280   1.00 87.87 76  D 1 
ATOM 3249 O OD1 . ASP D 4 76  ? 9.222   -20.083 8.019   1.00 80.84 76  D 1 
ATOM 3250 O OD2 . ASP D 4 76  ? 7.434   -20.086 9.346   1.00 80.44 76  D 1 
ATOM 3251 N N   . CYS D 4 77  ? 6.526   -16.686 5.230   1.00 96.75 77  D 1 
ATOM 3252 C CA  . CYS D 4 77  ? 5.678   -16.119 4.193   1.00 96.64 77  D 1 
ATOM 3253 C C   . CYS D 4 77  ? 6.499   -15.662 2.980   1.00 96.26 77  D 1 
ATOM 3254 O O   . CYS D 4 77  ? 6.216   -16.073 1.854   1.00 95.26 77  D 1 
ATOM 3255 C CB  . CYS D 4 77  ? 4.867   -14.949 4.761   1.00 96.77 77  D 1 
ATOM 3256 S SG  . CYS D 4 77  ? 3.676   -15.535 6.009   1.00 96.27 77  D 1 
ATOM 3257 N N   . ILE D 4 78  ? 7.538   -14.859 3.190   1.00 96.56 78  D 1 
ATOM 3258 C CA  . ILE D 4 78  ? 8.344   -14.337 2.084   1.00 96.11 78  D 1 
ATOM 3259 C C   . ILE D 4 78  ? 9.214   -15.414 1.436   1.00 95.59 78  D 1 
ATOM 3260 O O   . ILE D 4 78  ? 9.386   -15.424 0.221   1.00 94.97 78  D 1 
ATOM 3261 C CB  . ILE D 4 78  ? 9.159   -13.108 2.531   1.00 96.09 78  D 1 
ATOM 3262 C CG1 . ILE D 4 78  ? 9.806   -12.346 1.354   1.00 95.16 78  D 1 
ATOM 3263 C CG2 . ILE D 4 78  ? 10.238  -13.456 3.567   1.00 95.16 78  D 1 
ATOM 3264 C CD1 . ILE D 4 78  ? 8.799   -11.803 0.330   1.00 94.06 78  D 1 
ATOM 3265 N N   . ILE D 4 79  ? 9.712   -16.390 2.219   1.00 95.42 79  D 1 
ATOM 3266 C CA  . ILE D 4 79  ? 10.454  -17.537 1.685   1.00 94.67 79  D 1 
ATOM 3267 C C   . ILE D 4 79  ? 9.559   -18.365 0.765   1.00 93.93 79  D 1 
ATOM 3268 O O   . ILE D 4 79  ? 10.005  -18.762 -0.315  1.00 92.93 79  D 1 
ATOM 3269 C CB  . ILE D 4 79  ? 11.041  -18.377 2.842   1.00 94.35 79  D 1 
ATOM 3270 C CG1 . ILE D 4 79  ? 12.231  -17.614 3.480   1.00 92.62 79  D 1 
ATOM 3271 C CG2 . ILE D 4 79  ? 11.499  -19.759 2.359   1.00 92.14 79  D 1 
ATOM 3272 C CD1 . ILE D 4 79  ? 12.715  -18.205 4.806   1.00 83.05 79  D 1 
ATOM 3273 N N   . THR D 4 80  ? 8.312   -18.588 1.156   1.00 94.94 80  D 1 
ATOM 3274 C CA  . THR D 4 80  ? 7.344   -19.323 0.339   1.00 94.64 80  D 1 
ATOM 3275 C C   . THR D 4 80  ? 6.988   -18.549 -0.931  1.00 94.22 80  D 1 
ATOM 3276 O O   . THR D 4 80  ? 7.016   -19.130 -2.007  1.00 93.23 80  D 1 
ATOM 3277 C CB  . THR D 4 80  ? 6.079   -19.665 1.151   1.00 94.45 80  D 1 
ATOM 3278 O OG1 . THR D 4 80  ? 6.455   -20.364 2.313   1.00 90.86 80  D 1 
ATOM 3279 C CG2 . THR D 4 80  ? 5.140   -20.582 0.379   1.00 90.21 80  D 1 
ATOM 3280 N N   . ALA D 4 81  ? 6.773   -17.234 -0.836  1.00 94.28 81  D 1 
ATOM 3281 C CA  . ALA D 4 81  ? 6.519   -16.383 -2.002  1.00 93.79 81  D 1 
ATOM 3282 C C   . ALA D 4 81  ? 7.680   -16.408 -3.015  1.00 93.22 81  D 1 
ATOM 3283 O O   . ALA D 4 81  ? 7.458   -16.519 -4.217  1.00 91.92 81  D 1 
ATOM 3284 C CB  . ALA D 4 81  ? 6.232   -14.959 -1.514  1.00 93.74 81  D 1 
ATOM 3285 N N   . LEU D 4 82  ? 8.927   -16.362 -2.545  1.00 93.93 82  D 1 
ATOM 3286 C CA  . LEU D 4 82  ? 10.101  -16.461 -3.431  1.00 93.19 82  D 1 
ATOM 3287 C C   . LEU D 4 82  ? 10.255  -17.852 -4.060  1.00 92.07 82  D 1 
ATOM 3288 O O   . LEU D 4 82  ? 10.756  -17.961 -5.181  1.00 89.98 82  D 1 
ATOM 3289 C CB  . LEU D 4 82  ? 11.369  -16.078 -2.648  1.00 93.00 82  D 1 
ATOM 3290 C CG  . LEU D 4 82  ? 11.474  -14.587 -2.282  1.00 91.80 82  D 1 
ATOM 3291 C CD1 . LEU D 4 82  ? 12.718  -14.382 -1.402  1.00 89.46 82  D 1 
ATOM 3292 C CD2 . LEU D 4 82  ? 11.613  -13.692 -3.512  1.00 89.09 82  D 1 
ATOM 3293 N N   . ARG D 4 83  ? 9.828   -18.913 -3.362  1.00 92.58 83  D 1 
ATOM 3294 C CA  . ARG D 4 83  ? 9.836   -20.287 -3.892  1.00 91.45 83  D 1 
ATOM 3295 C C   . ARG D 4 83  ? 8.767   -20.505 -4.962  1.00 90.49 83  D 1 
ATOM 3296 O O   . ARG D 4 83  ? 9.016   -21.305 -5.858  1.00 86.81 83  D 1 
ATOM 3297 C CB  . ARG D 4 83  ? 9.653   -21.309 -2.759  1.00 90.37 83  D 1 
ATOM 3298 C CG  . ARG D 4 83  ? 10.930  -21.523 -1.934  1.00 81.66 83  D 1 
ATOM 3299 C CD  . ARG D 4 83  ? 10.615  -22.489 -0.775  1.00 77.97 83  D 1 
ATOM 3300 N NE  . ARG D 4 83  ? 11.813  -22.821 0.028   1.00 69.22 83  D 1 
ATOM 3301 C CZ  . ARG D 4 83  ? 11.807  -23.551 1.135   1.00 63.17 83  D 1 
ATOM 3302 N NH1 . ARG D 4 83  ? 10.702  -24.011 1.641   1.00 56.97 83  D 1 
ATOM 3303 N NH2 . ARG D 4 83  ? 12.912  -23.837 1.749   1.00 54.24 83  D 1 
ATOM 3304 N N   . SER D 4 84  ? 7.653   -19.783 -4.929  1.00 89.76 84  D 1 
ATOM 3305 C CA  . SER D 4 84  ? 6.586   -19.906 -5.936  1.00 87.47 84  D 1 
ATOM 3306 C C   . SER D 4 84  ? 6.939   -19.283 -7.303  1.00 85.70 84  D 1 
ATOM 3307 O O   . SER D 4 84  ? 6.126   -19.327 -8.227  1.00 78.26 84  D 1 
ATOM 3308 C CB  . SER D 4 84  ? 5.265   -19.355 -5.402  1.00 85.24 84  D 1 
ATOM 3309 O OG  . SER D 4 84  ? 5.311   -17.960 -5.210  1.00 73.88 84  D 1 
ATOM 3310 N N   . GLY D 4 85  ? 8.127   -18.720 -7.465  1.00 81.57 85  D 1 
ATOM 3311 C CA  . GLY D 4 85  ? 8.667   -18.216 -8.737  1.00 78.78 85  D 1 
ATOM 3312 C C   . GLY D 4 85  ? 8.618   -16.699 -8.896  1.00 80.89 85  D 1 
ATOM 3313 O O   . GLY D 4 85  ? 9.464   -16.140 -9.598  1.00 74.19 85  D 1 
ATOM 3314 N N   . ASN D 4 86  ? 7.707   -16.002 -8.207  1.00 81.91 86  D 1 
ATOM 3315 C CA  . ASN D 4 86  ? 7.637   -14.550 -8.252  1.00 82.34 86  D 1 
ATOM 3316 C C   . ASN D 4 86  ? 8.778   -13.932 -7.438  1.00 84.99 86  D 1 
ATOM 3317 O O   . ASN D 4 86  ? 8.696   -13.775 -6.218  1.00 80.90 86  D 1 
ATOM 3318 C CB  . ASN D 4 86  ? 6.246   -14.066 -7.825  1.00 75.56 86  D 1 
ATOM 3319 C CG  . ASN D 4 86  ? 5.192   -14.311 -8.892  1.00 67.78 86  D 1 
ATOM 3320 O OD1 . ASN D 4 86  ? 5.462   -14.746 -9.985  1.00 58.53 86  D 1 
ATOM 3321 N ND2 . ASN D 4 86  ? 3.945   -14.013 -8.594  1.00 60.09 86  D 1 
ATOM 3322 N N   . LYS D 4 87  ? 9.862   -13.576 -8.123  1.00 89.64 87  D 1 
ATOM 3323 C CA  . LYS D 4 87  ? 11.054  -12.935 -7.540  1.00 91.22 87  D 1 
ATOM 3324 C C   . LYS D 4 87  ? 10.869  -11.417 -7.399  1.00 92.06 87  D 1 
ATOM 3325 O O   . LYS D 4 87  ? 11.742  -10.632 -7.774  1.00 88.84 87  D 1 
ATOM 3326 C CB  . LYS D 4 87  ? 12.310  -13.317 -8.320  1.00 89.30 87  D 1 
ATOM 3327 C CG  . LYS D 4 87  ? 12.622  -14.810 -8.233  1.00 85.48 87  D 1 
ATOM 3328 C CD  . LYS D 4 87  ? 13.946  -15.117 -8.949  1.00 76.42 87  D 1 
ATOM 3329 C CE  . LYS D 4 87  ? 14.223  -16.621 -8.902  1.00 69.73 87  D 1 
ATOM 3330 N NZ  . LYS D 4 87  ? 15.458  -16.970 -9.628  1.00 61.02 87  D 1 
ATOM 3331 N N   . GLU D 4 88  ? 9.728   -11.012 -6.870  1.00 91.68 88  D 1 
ATOM 3332 C CA  . GLU D 4 88  ? 9.369   -9.621  -6.670  1.00 92.08 88  D 1 
ATOM 3333 C C   . GLU D 4 88  ? 8.932   -9.389  -5.225  1.00 93.40 88  D 1 
ATOM 3334 O O   . GLU D 4 88  ? 8.443   -10.301 -4.551  1.00 92.61 88  D 1 
ATOM 3335 C CB  . GLU D 4 88  ? 8.255   -9.215  -7.635  1.00 88.95 88  D 1 
ATOM 3336 C CG  . GLU D 4 88  ? 8.734   -9.234  -9.084  1.00 82.50 88  D 1 
ATOM 3337 C CD  . GLU D 4 88  ? 7.664   -8.778  -10.081 1.00 82.27 88  D 1 
ATOM 3338 O OE1 . GLU D 4 88  ? 8.025   -8.690  -11.276 1.00 75.11 88  D 1 
ATOM 3339 O OE2 . GLU D 4 88  ? 6.516   -8.524  -9.653  1.00 76.39 88  D 1 
ATOM 3340 N N   . CYS D 4 89  ? 9.109   -8.168  -4.737  1.00 92.56 89  D 1 
ATOM 3341 C CA  . CYS D 4 89  ? 8.584   -7.783  -3.439  1.00 93.76 89  D 1 
ATOM 3342 C C   . CYS D 4 89  ? 7.051   -7.794  -3.506  1.00 93.88 89  D 1 
ATOM 3343 O O   . CYS D 4 89  ? 6.493   -6.988  -4.251  1.00 93.22 89  D 1 
ATOM 3344 C CB  . CYS D 4 89  ? 9.118   -6.397  -3.068  1.00 94.03 89  D 1 
ATOM 3345 S SG  . CYS D 4 89  ? 8.393   -5.860  -1.489  1.00 93.80 89  D 1 
ATOM 3346 N N   . PRO D 4 90  ? 6.355   -8.602  -2.691  1.00 94.42 90  D 1 
ATOM 3347 C CA  . PRO D 4 90  ? 4.894   -8.634  -2.691  1.00 93.72 90  D 1 
ATOM 3348 C C   . PRO D 4 90  ? 4.235   -7.270  -2.480  1.00 93.10 90  D 1 
ATOM 3349 O O   . PRO D 4 90  ? 3.138   -7.037  -2.966  1.00 91.61 90  D 1 
ATOM 3350 C CB  . PRO D 4 90  ? 4.527   -9.596  -1.567  1.00 93.45 90  D 1 
ATOM 3351 C CG  . PRO D 4 90  ? 5.709   -10.560 -1.530  1.00 92.60 90  D 1 
ATOM 3352 C CD  . PRO D 4 90  ? 6.894   -9.642  -1.825  1.00 94.22 90  D 1 
ATOM 3353 N N   . THR D 4 91  ? 4.910   -6.348  -1.777  1.00 93.37 91  D 1 
ATOM 3354 C CA  . THR D 4 91  ? 4.370   -5.021  -1.469  1.00 92.24 91  D 1 
ATOM 3355 C C   . THR D 4 91  ? 4.578   -3.998  -2.582  1.00 91.25 91  D 1 
ATOM 3356 O O   . THR D 4 91  ? 3.681   -3.212  -2.842  1.00 88.82 91  D 1 
ATOM 3357 C CB  . THR D 4 91  ? 4.953   -4.506  -0.146  1.00 91.67 91  D 1 
ATOM 3358 O OG1 . THR D 4 91  ? 4.671   -5.431  0.881   1.00 88.21 91  D 1 
ATOM 3359 C CG2 . THR D 4 91  ? 4.359   -3.175  0.307   1.00 88.02 91  D 1 
ATOM 3360 N N   . CYS D 4 92  ? 5.735   -3.952  -3.239  1.00 90.58 92  D 1 
ATOM 3361 C CA  . CYS D 4 92  ? 6.035   -2.895  -4.215  1.00 89.46 92  D 1 
ATOM 3362 C C   . CYS D 4 92  ? 6.524   -3.394  -5.577  1.00 87.96 92  D 1 
ATOM 3363 O O   . CYS D 4 92  ? 6.941   -2.587  -6.398  1.00 85.34 92  D 1 
ATOM 3364 C CB  . CYS D 4 92  ? 7.038   -1.906  -3.606  1.00 88.98 92  D 1 
ATOM 3365 S SG  . CYS D 4 92  ? 8.695   -2.657  -3.508  1.00 89.79 92  D 1 
ATOM 3366 N N   . ARG D 4 93  ? 6.532   -4.710  -5.805  1.00 88.90 93  D 1 
ATOM 3367 C CA  . ARG D 4 93  ? 6.942   -5.372  -7.046  1.00 88.28 93  D 1 
ATOM 3368 C C   . ARG D 4 93  ? 8.397   -5.118  -7.476  1.00 88.64 93  D 1 
ATOM 3369 O O   . ARG D 4 93  ? 8.801   -5.558  -8.545  1.00 86.14 93  D 1 
ATOM 3370 C CB  . ARG D 4 93  ? 5.935   -5.077  -8.165  1.00 85.77 93  D 1 
ATOM 3371 C CG  . ARG D 4 93  ? 4.483   -5.437  -7.774  1.00 82.75 93  D 1 
ATOM 3372 C CD  . ARG D 4 93  ? 3.570   -5.232  -8.972  1.00 77.53 93  D 1 
ATOM 3373 N NE  . ARG D 4 93  ? 2.165   -5.548  -8.641  1.00 73.79 93  D 1 
ATOM 3374 C CZ  . ARG D 4 93  ? 1.146   -5.411  -9.466  1.00 67.94 93  D 1 
ATOM 3375 N NH1 . ARG D 4 93  ? 1.285   -4.959  -10.676 1.00 61.37 93  D 1 
ATOM 3376 N NH2 . ARG D 4 93  ? -0.057  -5.739  -9.087  1.00 62.90 93  D 1 
ATOM 3377 N N   . LYS D 4 94  ? 9.229   -4.497  -6.649  1.00 89.68 94  D 1 
ATOM 3378 C CA  . LYS D 4 94  ? 10.665  -4.421  -6.909  1.00 89.68 94  D 1 
ATOM 3379 C C   . LYS D 4 94  ? 11.262  -5.822  -6.967  1.00 90.24 94  D 1 
ATOM 3380 O O   . LYS D 4 94  ? 10.924  -6.682  -6.150  1.00 89.46 94  D 1 
ATOM 3381 C CB  . LYS D 4 94  ? 11.399  -3.574  -5.865  1.00 88.62 94  D 1 
ATOM 3382 C CG  . LYS D 4 94  ? 11.179  -2.071  -6.093  1.00 81.85 94  D 1 
ATOM 3383 C CD  . LYS D 4 94  ? 12.094  -1.250  -5.175  1.00 77.52 94  D 1 
ATOM 3384 C CE  . LYS D 4 94  ? 11.929  0.242   -5.476  1.00 69.78 94  D 1 
ATOM 3385 N NZ  . LYS D 4 94  ? 12.917  1.075   -4.731  1.00 61.80 94  D 1 
ATOM 3386 N N   . LYS D 4 95  ? 12.185  -6.031  -7.899  1.00 91.61 95  D 1 
ATOM 3387 C CA  . LYS D 4 95  ? 12.844  -7.318  -8.096  1.00 92.34 95  D 1 
ATOM 3388 C C   . LYS D 4 95  ? 13.594  -7.760  -6.837  1.00 92.92 95  D 1 
ATOM 3389 O O   . LYS D 4 95  ? 14.396  -7.018  -6.290  1.00 90.99 95  D 1 
ATOM 3390 C CB  . LYS D 4 95  ? 13.755  -7.219  -9.330  1.00 90.94 95  D 1 
ATOM 3391 C CG  . LYS D 4 95  ? 14.278  -8.583  -9.792  1.00 79.88 95  D 1 
ATOM 3392 C CD  . LYS D 4 95  ? 15.069  -8.420  -11.099 1.00 72.37 95  D 1 
ATOM 3393 C CE  . LYS D 4 95  ? 15.546  -9.759  -11.643 1.00 61.35 95  D 1 
ATOM 3394 N NZ  . LYS D 4 95  ? 16.229  -9.612  -12.956 1.00 52.36 95  D 1 
ATOM 3395 N N   . LEU D 4 96  ? 13.364  -9.011  -6.426  1.00 91.73 96  D 1 
ATOM 3396 C CA  . LEU D 4 96  ? 14.090  -9.694  -5.364  1.00 91.98 96  D 1 
ATOM 3397 C C   . LEU D 4 96  ? 14.862  -10.860 -5.988  1.00 90.73 96  D 1 
ATOM 3398 O O   . LEU D 4 96  ? 14.297  -11.907 -6.292  1.00 86.19 96  D 1 
ATOM 3399 C CB  . LEU D 4 96  ? 13.123  -10.182 -4.274  1.00 91.19 96  D 1 
ATOM 3400 C CG  . LEU D 4 96  ? 12.400  -9.080  -3.482  1.00 90.34 96  D 1 
ATOM 3401 C CD1 . LEU D 4 96  ? 11.476  -9.733  -2.451  1.00 87.36 96  D 1 
ATOM 3402 C CD2 . LEU D 4 96  ? 13.378  -8.169  -2.729  1.00 87.62 96  D 1 
ATOM 3403 N N   . VAL D 4 97  ? 16.169  -10.672 -6.171  1.00 89.91 97  D 1 
ATOM 3404 C CA  . VAL D 4 97  ? 17.005  -11.670 -6.863  1.00 88.42 97  D 1 
ATOM 3405 C C   . VAL D 4 97  ? 17.025  -13.013 -6.121  1.00 88.15 97  D 1 
ATOM 3406 O O   . VAL D 4 97  ? 16.960  -14.079 -6.736  1.00 81.97 97  D 1 
ATOM 3407 C CB  . VAL D 4 97  ? 18.435  -11.131 -7.058  1.00 85.35 97  D 1 
ATOM 3408 C CG1 . VAL D 4 97  ? 19.300  -12.119 -7.844  1.00 75.95 97  D 1 
ATOM 3409 C CG2 . VAL D 4 97  ? 18.424  -9.802  -7.819  1.00 76.91 97  D 1 
ATOM 3410 N N   . SER D 4 98  ? 17.121  -12.971 -4.784  1.00 87.20 98  D 1 
ATOM 3411 C CA  . SER D 4 98  ? 17.176  -14.155 -3.934  1.00 87.30 98  D 1 
ATOM 3412 C C   . SER D 4 98  ? 16.860  -13.811 -2.476  1.00 88.01 98  D 1 
ATOM 3413 O O   . SER D 4 98  ? 16.662  -12.648 -2.119  1.00 86.17 98  D 1 
ATOM 3414 C CB  . SER D 4 98  ? 18.572  -14.780 -4.030  1.00 84.27 98  D 1 
ATOM 3415 O OG  . SER D 4 98  ? 19.532  -14.005 -3.334  1.00 79.57 98  D 1 
ATOM 3416 N N   . LYS D 4 99  ? 16.913  -14.817 -1.591  1.00 84.68 99  D 1 
ATOM 3417 C CA  . LYS D 4 99  ? 16.852  -14.613 -0.136  1.00 85.32 99  D 1 
ATOM 3418 C C   . LYS D 4 99  ? 17.950  -13.682 0.402   1.00 87.05 99  D 1 
ATOM 3419 O O   . LYS D 4 99  ? 17.787  -13.113 1.471   1.00 85.06 99  D 1 
ATOM 3420 C CB  . LYS D 4 99  ? 16.936  -15.966 0.591   1.00 81.89 99  D 1 
ATOM 3421 C CG  . LYS D 4 99  ? 15.754  -16.901 0.271   1.00 73.03 99  D 1 
ATOM 3422 C CD  . LYS D 4 99  ? 15.921  -18.211 1.050   1.00 71.62 99  D 1 
ATOM 3423 C CE  . LYS D 4 99  ? 14.833  -19.221 0.665   1.00 63.26 99  D 1 
ATOM 3424 N NZ  . LYS D 4 99  ? 15.054  -20.522 1.341   1.00 57.60 99  D 1 
ATOM 3425 N N   . ARG D 4 100 ? 19.062  -13.498 -0.338  1.00 89.31 100 D 1 
ATOM 3426 C CA  . ARG D 4 100 ? 20.115  -12.541 0.029   1.00 90.59 100 D 1 
ATOM 3427 C C   . ARG D 4 100 ? 19.670  -11.077 -0.095  1.00 92.54 100 D 1 
ATOM 3428 O O   . ARG D 4 100 ? 20.333  -10.201 0.459   1.00 90.22 100 D 1 
ATOM 3429 C CB  . ARG D 4 100 ? 21.380  -12.766 -0.817  1.00 87.23 100 D 1 
ATOM 3430 C CG  . ARG D 4 100 ? 22.008  -14.156 -0.620  1.00 78.55 100 D 1 
ATOM 3431 C CD  . ARG D 4 100 ? 23.302  -14.256 -1.443  1.00 70.04 100 D 1 
ATOM 3432 N NE  . ARG D 4 100 ? 23.947  -15.582 -1.308  1.00 60.24 100 D 1 
ATOM 3433 C CZ  . ARG D 4 100 ? 25.044  -15.979 -1.917  1.00 52.90 100 D 1 
ATOM 3434 N NH1 . ARG D 4 100 ? 25.691  -15.196 -2.739  1.00 46.55 100 D 1 
ATOM 3435 N NH2 . ARG D 4 100 ? 25.518  -17.170 -1.708  1.00 45.06 100 D 1 
ATOM 3436 N N   . SER D 4 101 ? 18.561  -10.816 -0.782  1.00 93.15 101 D 1 
ATOM 3437 C CA  . SER D 4 101 ? 17.920  -9.499  -0.845  1.00 94.37 101 D 1 
ATOM 3438 C C   . SER D 4 101 ? 17.081  -9.176  0.398   1.00 95.40 101 D 1 
ATOM 3439 O O   . SER D 4 101 ? 16.471  -8.109  0.470   1.00 93.93 101 D 1 
ATOM 3440 C CB  . SER D 4 101 ? 17.046  -9.402  -2.105  1.00 92.85 101 D 1 
ATOM 3441 O OG  . SER D 4 101 ? 17.789  -9.772  -3.256  1.00 85.19 101 D 1 
ATOM 3442 N N   . LEU D 4 102 ? 17.036  -10.098 1.361   1.00 95.76 102 D 1 
ATOM 3443 C CA  . LEU D 4 102 ? 16.359  -9.978  2.639   1.00 96.23 102 D 1 
ATOM 3444 C C   . LEU D 4 102 ? 17.379  -9.964  3.777   1.00 96.62 102 D 1 
ATOM 3445 O O   . LEU D 4 102 ? 18.480  -10.519 3.656   1.00 95.42 102 D 1 
ATOM 3446 C CB  . LEU D 4 102 ? 15.371  -11.150 2.810   1.00 95.59 102 D 1 
ATOM 3447 C CG  . LEU D 4 102 ? 14.250  -11.207 1.755   1.00 94.17 102 D 1 
ATOM 3448 C CD1 . LEU D 4 102 ? 13.606  -12.597 1.750   1.00 90.03 102 D 1 
ATOM 3449 C CD2 . LEU D 4 102 ? 13.159  -10.190 2.042   1.00 89.43 102 D 1 
ATOM 3450 N N   . ARG D 4 103 ? 16.991  -9.370  4.893   1.00 96.74 103 D 1 
ATOM 3451 C CA  . ARG D 4 103 ? 17.697  -9.475  6.175   1.00 96.72 103 D 1 
ATOM 3452 C C   . ARG D 4 103 ? 16.702  -9.817  7.269   1.00 97.39 103 D 1 
ATOM 3453 O O   . ARG D 4 103 ? 15.573  -9.338  7.203   1.00 96.77 103 D 1 
ATOM 3454 C CB  . ARG D 4 103 ? 18.403  -8.151  6.497   1.00 95.36 103 D 1 
ATOM 3455 C CG  . ARG D 4 103 ? 19.592  -7.837  5.581   1.00 88.67 103 D 1 
ATOM 3456 C CD  . ARG D 4 103 ? 20.780  -8.753  5.874   1.00 85.55 103 D 1 
ATOM 3457 N NE  . ARG D 4 103 ? 21.935  -8.439  5.023   1.00 82.43 103 D 1 
ATOM 3458 C CZ  . ARG D 4 103 ? 22.330  -9.107  3.950   1.00 78.89 103 D 1 
ATOM 3459 N NH1 . ARG D 4 103 ? 21.653  -10.115 3.470   1.00 68.06 103 D 1 
ATOM 3460 N NH2 . ARG D 4 103 ? 23.435  -8.769  3.346   1.00 72.47 103 D 1 
ATOM 3461 N N   . PRO D 4 104 ? 17.085  -10.633 8.276   1.00 97.15 104 D 1 
ATOM 3462 C CA  . PRO D 4 104 ? 16.334  -10.722 9.523   1.00 97.18 104 D 1 
ATOM 3463 C C   . PRO D 4 104 ? 16.268  -9.349  10.185  1.00 97.31 104 D 1 
ATOM 3464 O O   . PRO D 4 104 ? 17.239  -8.589  10.117  1.00 96.67 104 D 1 
ATOM 3465 C CB  . PRO D 4 104 ? 17.085  -11.734 10.395  1.00 96.44 104 D 1 
ATOM 3466 C CG  . PRO D 4 104 ? 17.971  -12.491 9.407   1.00 94.40 104 D 1 
ATOM 3467 C CD  . PRO D 4 104 ? 18.272  -11.450 8.339   1.00 96.63 104 D 1 
ATOM 3468 N N   . ASP D 4 105 ? 15.146  -9.027  10.813  1.00 97.21 105 D 1 
ATOM 3469 C CA  . ASP D 4 105 ? 14.922  -7.745  11.490  1.00 97.48 105 D 1 
ATOM 3470 C C   . ASP D 4 105 ? 14.610  -7.972  12.979  1.00 97.58 105 D 1 
ATOM 3471 O O   . ASP D 4 105 ? 13.474  -7.802  13.416  1.00 96.52 105 D 1 
ATOM 3472 C CB  . ASP D 4 105 ? 13.831  -6.966  10.737  1.00 97.04 105 D 1 
ATOM 3473 C CG  . ASP D 4 105 ? 13.831  -5.476  11.053  1.00 96.81 105 D 1 
ATOM 3474 O OD1 . ASP D 4 105 ? 14.385  -5.067  12.096  1.00 94.78 105 D 1 
ATOM 3475 O OD2 . ASP D 4 105 ? 13.305  -4.725  10.202  1.00 94.28 105 D 1 
ATOM 3476 N N   . PRO D 4 106 ? 15.618  -8.405  13.778  1.00 96.74 106 D 1 
ATOM 3477 C CA  . PRO D 4 106 ? 15.413  -8.721  15.194  1.00 96.24 106 D 1 
ATOM 3478 C C   . PRO D 4 106 ? 15.002  -7.498  16.016  1.00 96.34 106 D 1 
ATOM 3479 O O   . PRO D 4 106 ? 14.303  -7.649  17.010  1.00 95.16 106 D 1 
ATOM 3480 C CB  . PRO D 4 106 ? 16.747  -9.305  15.669  1.00 95.46 106 D 1 
ATOM 3481 C CG  . PRO D 4 106 ? 17.770  -8.674  14.731  1.00 93.31 106 D 1 
ATOM 3482 C CD  . PRO D 4 106 ? 17.010  -8.597  13.412  1.00 96.22 106 D 1 
ATOM 3483 N N   . ASN D 4 107 ? 15.371  -6.289  15.602  1.00 96.78 107 D 1 
ATOM 3484 C CA  . ASN D 4 107 ? 14.961  -5.059  16.293  1.00 96.26 107 D 1 
ATOM 3485 C C   . ASN D 4 107 ? 13.458  -4.822  16.140  1.00 96.26 107 D 1 
ATOM 3486 O O   . ASN D 4 107 ? 12.798  -4.374  17.078  1.00 95.24 107 D 1 
ATOM 3487 C CB  . ASN D 4 107 ? 15.746  -3.873  15.725  1.00 95.29 107 D 1 
ATOM 3488 C CG  . ASN D 4 107 ? 17.247  -3.996  15.926  1.00 90.72 107 D 1 
ATOM 3489 O OD1 . ASN D 4 107 ? 17.747  -4.532  16.897  1.00 83.56 107 D 1 
ATOM 3490 N ND2 . ASN D 4 107 ? 18.024  -3.490  14.980  1.00 81.77 107 D 1 
ATOM 3491 N N   . PHE D 4 108 ? 12.901  -5.153  14.977  1.00 97.24 108 D 1 
ATOM 3492 C CA  . PHE D 4 108 ? 11.468  -5.047  14.741  1.00 97.27 108 D 1 
ATOM 3493 C C   . PHE D 4 108 ? 10.695  -6.134  15.507  1.00 97.02 108 D 1 
ATOM 3494 O O   . PHE D 4 108 ? 9.660   -5.841  16.103  1.00 96.15 108 D 1 
ATOM 3495 C CB  . PHE D 4 108 ? 11.203  -5.101  13.238  1.00 96.68 108 D 1 
ATOM 3496 C CG  . PHE D 4 108 ? 9.912   -4.423  12.853  1.00 96.51 108 D 1 
ATOM 3497 C CD1 . PHE D 4 108 ? 8.721   -5.152  12.756  1.00 94.46 108 D 1 
ATOM 3498 C CD2 . PHE D 4 108 ? 9.907   -3.040  12.589  1.00 94.57 108 D 1 
ATOM 3499 C CE1 . PHE D 4 108 ? 7.526   -4.510  12.383  1.00 93.67 108 D 1 
ATOM 3500 C CE2 . PHE D 4 108 ? 8.726   -2.396  12.215  1.00 93.16 108 D 1 
ATOM 3501 C CZ  . PHE D 4 108 ? 7.531   -3.130  12.113  1.00 94.17 108 D 1 
ATOM 3502 N N   . ASP D 4 109 ? 11.229  -7.354  15.573  1.00 97.46 109 D 1 
ATOM 3503 C CA  . ASP D 4 109 ? 10.657  -8.421  16.395  1.00 97.20 109 D 1 
ATOM 3504 C C   . ASP D 4 109 ? 10.697  -8.063  17.891  1.00 96.59 109 D 1 
ATOM 3505 O O   . ASP D 4 109 ? 9.705   -8.280  18.599  1.00 95.37 109 D 1 
ATOM 3506 C CB  . ASP D 4 109 ? 11.383  -9.754  16.131  1.00 97.21 109 D 1 
ATOM 3507 C CG  . ASP D 4 109 ? 11.096  -10.360 14.751  1.00 96.96 109 D 1 
ATOM 3508 O OD1 . ASP D 4 109 ? 9.976   -10.177 14.222  1.00 94.20 109 D 1 
ATOM 3509 O OD2 . ASP D 4 109 ? 11.970  -11.064 14.219  1.00 94.08 109 D 1 
ATOM 3510 N N   . ALA D 4 110 ? 11.778  -7.459  18.374  1.00 97.11 110 D 1 
ATOM 3511 C CA  . ALA D 4 110 ? 11.896  -6.995  19.751  1.00 96.38 110 D 1 
ATOM 3512 C C   . ALA D 4 110 ? 10.873  -5.890  20.080  1.00 95.60 110 D 1 
ATOM 3513 O O   . ALA D 4 110 ? 10.228  -5.947  21.129  1.00 94.34 110 D 1 
ATOM 3514 C CB  . ALA D 4 110 ? 13.331  -6.520  20.000  1.00 96.01 110 D 1 
ATOM 3515 N N   . LEU D 4 111 ? 10.665  -4.940  19.172  1.00 95.52 111 D 1 
ATOM 3516 C CA  . LEU D 4 111 ? 9.625   -3.920  19.310  1.00 94.92 111 D 1 
ATOM 3517 C C   . LEU D 4 111 ? 8.232   -4.553  19.394  1.00 94.50 111 D 1 
ATOM 3518 O O   . LEU D 4 111 ? 7.462   -4.223  20.301  1.00 93.13 111 D 1 
ATOM 3519 C CB  . LEU D 4 111 ? 9.746   -2.925  18.147  1.00 94.60 111 D 1 
ATOM 3520 C CG  . LEU D 4 111 ? 8.633   -1.864  18.094  1.00 93.65 111 D 1 
ATOM 3521 C CD1 . LEU D 4 111 ? 8.601   -0.988  19.348  1.00 89.85 111 D 1 
ATOM 3522 C CD2 . LEU D 4 111 ? 8.837   -0.962  16.884  1.00 89.32 111 D 1 
ATOM 3523 N N   . ILE D 4 112 ? 7.913   -5.499  18.510  1.00 94.68 112 D 1 
ATOM 3524 C CA  . ILE D 4 112 ? 6.636   -6.219  18.541  1.00 94.20 112 D 1 
ATOM 3525 C C   . ILE D 4 112 ? 6.471   -6.969  19.864  1.00 93.37 112 D 1 
ATOM 3526 O O   . ILE D 4 112 ? 5.423   -6.865  20.491  1.00 91.95 112 D 1 
ATOM 3527 C CB  . ILE D 4 112 ? 6.514   -7.176  17.330  1.00 94.14 112 D 1 
ATOM 3528 C CG1 . ILE D 4 112 ? 6.354   -6.359  16.032  1.00 93.10 112 D 1 
ATOM 3529 C CG2 . ILE D 4 112 ? 5.312   -8.127  17.491  1.00 92.81 112 D 1 
ATOM 3530 C CD1 . ILE D 4 112 ? 6.448   -7.204  14.758  1.00 90.92 112 D 1 
ATOM 3531 N N   . SER D 4 113 ? 7.501   -7.663  20.320  1.00 93.99 113 D 1 
ATOM 3532 C CA  . SER D 4 113 ? 7.476   -8.402  21.585  1.00 93.16 113 D 1 
ATOM 3533 C C   . SER D 4 113 ? 7.280   -7.505  22.799  1.00 92.15 113 D 1 
ATOM 3534 O O   . SER D 4 113 ? 6.772   -7.971  23.813  1.00 89.86 113 D 1 
ATOM 3535 C CB  . SER D 4 113 ? 8.776   -9.191  21.743  1.00 92.55 113 D 1 
ATOM 3536 O OG  . SER D 4 113 ? 8.703   -9.993  22.913  1.00 77.46 113 D 1 
ATOM 3537 N N   . LYS D 4 114 ? 7.693   -6.236  22.725  1.00 92.21 114 D 1 
ATOM 3538 C CA  . LYS D 4 114 ? 7.498   -5.273  23.804  1.00 91.32 114 D 1 
ATOM 3539 C C   . LYS D 4 114 ? 6.075   -4.703  23.822  1.00 90.55 114 D 1 
ATOM 3540 O O   . LYS D 4 114 ? 5.567   -4.380  24.893  1.00 87.09 114 D 1 
ATOM 3541 C CB  . LYS D 4 114 ? 8.561   -4.175  23.686  1.00 90.38 114 D 1 
ATOM 3542 C CG  . LYS D 4 114 ? 8.803   -3.430  25.010  1.00 82.96 114 D 1 
ATOM 3543 C CD  . LYS D 4 114 ? 9.466   -4.342  26.061  1.00 80.42 114 D 1 
ATOM 3544 C CE  . LYS D 4 114 ? 9.766   -3.497  27.296  1.00 74.55 114 D 1 
ATOM 3545 N NZ  . LYS D 4 114 ? 10.451  -4.252  28.371  1.00 67.07 114 D 1 
ATOM 3546 N N   . ILE D 4 115 ? 5.451   -4.603  22.660  1.00 90.54 115 D 1 
ATOM 3547 C CA  . ILE D 4 115 ? 4.085   -4.086  22.509  1.00 89.62 115 D 1 
ATOM 3548 C C   . ILE D 4 115 ? 3.024   -5.157  22.819  1.00 87.56 115 D 1 
ATOM 3549 O O   . ILE D 4 115 ? 1.982   -4.838  23.397  1.00 83.52 115 D 1 
ATOM 3550 C CB  . ILE D 4 115 ? 3.903   -3.505  21.093  1.00 89.59 115 D 1 
ATOM 3551 C CG1 . ILE D 4 115 ? 4.812   -2.269  20.891  1.00 87.92 115 D 1 
ATOM 3552 C CG2 . ILE D 4 115 ? 2.446   -3.093  20.832  1.00 87.25 115 D 1 
ATOM 3553 C CD1 . ILE D 4 115 ? 4.916   -1.810  19.430  1.00 84.99 115 D 1 
ATOM 3554 N N   . TYR D 4 116 ? 3.307   -6.431  22.452  1.00 87.54 116 D 1 
ATOM 3555 C CA  . TYR D 4 116 ? 2.326   -7.528  22.517  1.00 85.13 116 D 1 
ATOM 3556 C C   . TYR D 4 116 ? 2.844   -8.784  23.223  1.00 79.22 116 D 1 
ATOM 3557 O O   . TYR D 4 116 ? 2.013   -9.543  23.750  1.00 71.54 116 D 1 
ATOM 3558 C CB  . TYR D 4 116 ? 1.913   -7.902  21.097  1.00 81.30 116 D 1 
ATOM 3559 C CG  . TYR D 4 116 ? 1.125   -6.838  20.356  1.00 81.04 116 D 1 
ATOM 3560 C CD1 . TYR D 4 116 ? -0.167  -6.502  20.788  1.00 78.23 116 D 1 
ATOM 3561 C CD2 . TYR D 4 116 ? 1.674   -6.183  19.242  1.00 77.96 116 D 1 
ATOM 3562 C CE1 . TYR D 4 116 ? -0.902  -5.529  20.109  1.00 76.92 116 D 1 
ATOM 3563 C CE2 . TYR D 4 116 ? 0.942   -5.211  18.558  1.00 77.22 116 D 1 
ATOM 3564 C CZ  . TYR D 4 116 ? -0.348  -4.877  18.989  1.00 77.14 116 D 1 
ATOM 3565 O OH  . TYR D 4 116 ? -1.069  -3.928  18.331  1.00 73.96 116 D 1 
ATOM 3566 O OXT . TYR D 4 116 ? 4.064   -9.021  23.208  1.00 73.55 116 D 1 
#
