# Supplementary material for: Photocross-linking activity-based probes to capture the dynamics of ubiquitin RING E3 ligase interactions
Source: Biochem J. 2026 Jun 3;483(7):1115–30. doi: 10.1042/BCJ20260213 (PMC13234630; doi:10.1042/BCJ20260213)
Supplement: Supplementary Data File S2 [file BCJ-2026-0213_supp2.zip › 03_Chandler_Supplementary datafile2/RNF2_BMI1/Alphafold/msas/fold_2026_01_22_10_06_ubch5ac85k_ubd32c_bmi1_rnf2_unpaired_msa_chains_c.a3m]

>query
GSMHRTTRIKITELNPHLMCVLCGGYFIDATTIIECLHSFCKTCIVRYLETSKYCPICDVQVHKTRPLLNIRSDKTLQDIVYKLVPGLFKNEMKRRRDFYAAHPSADAANG
>UniRef90_UPI00158A4055/8-109 [subseq from] serine-rich adhesin for platelets-like n=1 Tax=Chelonus insularis TaxID=460826 RepID=UPI00158A4055
-------RIRLAELNDQLTCKLCQGYFIDATTIVECLHSFCKSCIVKYLKKNKYCPICEVLVHECKPLLGIKPDYTLQDIVYKLVPGCYQNEMRCRREFYDKYPEAKIA--
>UniRef90_UPI00158A4055/1020-1120 [subseq from] serine-rich adhesin for platelets-like n=1 Tax=Chelonus insularis TaxID=460826 RepID=UPI00158A4055
------GRIRLAKLNDQLTCKLCGGYFIDATTIIECLHSFCKSCIVKYLETNKYCPICEVQVHKSKPLLNIRPDHTLQDIVYKLVPGCYQNEMRCRREFYEKNPDAK----
>UniRef90_A0A8K1GHX0/36-121 [subseq from] PCGF1 protein n=3 Tax=Passeriformes TaxID=9126 RepID=A0A8K1GHX0_9PASS
-----EVKVKMKELNEHIVCFLCAGYFIDATTITECLHTFCKSCIVKYLQTSKYCPMCNTKIHETQPLLNLKLDRVMQDIVYKLVPGLQHS--------------------
>UniRef90_A0A8K1GHX0/130-226 [subseq from] PCGF1 protein n=3 Tax=Passeriformes TaxID=9126 RepID=A0A8K1GHX0_9PASS
-----EVKVKMKELNEHIVCFLCAGYFIDATTITECLHTFCKSCIVKYLQTSKYCPMCNTKIHETQPLLNLKLDRVMQDIVYKLVPGLQHSEEKRIREFYQS---------
>UniRef90_UPI001885202A/11-112 [subseq from] platelet binding protein GspB-like n=1 Tax=Pollicipes pollicipes TaxID=41117 RepID=UPI001885202A
-------RPRLDDLRSQLTCVICAGYFIDATTIVECLHTFCRSCILRHLEASSYCPVCDVMIHRTKGSSSLKADRILQTMVYKMIPGLFRGEMKRRREFYQMKPYAGMA--
>UniRef90_UPI001885202A/121-220 [subseq from] platelet binding protein GspB-like n=1 Tax=Pollicipes pollicipes TaxID=41117 RepID=UPI001885202A
-------RPRLDDLRSQLTCVICAGYFIDATTIVECLHTFCRSCILRHLEASSYCPVCDVMIHRTKGSSSLKADRILQTMVYKMIPGLFRGEMKRRREFYQMKPYAD----
>UniRef90_UPI001AEC7278/35-107 [subseq from] E3 ubiquitin-protein ligase RING2, Polycomb complex protein BMI-1 chimera n=1 Tax=Homo sapiens TaxID=9606 RepID=UPI001AEC7278
------------SLHSELMCPICLDMLKNTMTTKECLHRFCADCIITALRSgNKECPTCRKKLVSKRS---LRPDPNFDALISKIYPS------------------------
>UniRef90_UPI001AEC7278/107-211 [subseq from] E3 ubiquitin-protein ligase RING2, Polycomb complex protein BMI-1 chimera n=1 Tax=Homo sapiens TaxID=9606 RepID=UPI001AEC7278
-SMHRTTRIKITELNPHLMCVLCGGYFIDATTIIECLHSFCKTCIVRYLETSKYCPICDVQVHKTRPLLNIRSDKTLQDIVYKLVPGLFKNEMKRRRDFYAAHPSA-----
>UniRef90_UPI00021DE093/1-109 [subseq from] Polycomb complex protein BMI-1 n=2 Tax=Homo sapiens TaxID=9606 RepID=UPI00021DE093
--MHRTTRIKITELNPHLMCVLCGGYFIDATTIIECLHSFCKTCIVRYLETSKYCPICDVQVHKTRPLLNIRSDKTLQDIVYKLVPGLFKNEMKRRRDFYAAHPSADAANG
>UniRef90_A0A8C0RNE8/16-125 [subseq from] RING-type domain-containing protein n=4 Tax=Boreoeutheria TaxID=1437010 RepID=A0A8C0RNE8_CANLF
-EMHRTTRIKITELNPHLMCVLCGGYFIDATTIIECLHSFCKTCIVRYLETSKYCPICDVQVHKTRPLLNIRSDKTLQDIVYKLVPGLFKNEMKRRRDFYAAHPSADAANG
>UniRef90_A0A835P376/36-145 [subseq from] RING-type domain-containing protein (Fragment) n=110 Tax=Amniota TaxID=32524 RepID=A0A835P376_9PASS
-KMHRTTRIKITELNPHLMCVLCGGYFIDATTIIECLHSFCKTCIVRYLETSKYCPICDVQVHKTRPLLNIRSDKTLQDIVYKLVPGLFKNEMKRRRDFYAAHPSADAANG
>UniRef90_UPI0020226D16/36-145 [subseq from] polycomb complex protein BMI-1 n=2 Tax=Muroidea TaxID=337687 RepID=UPI0020226D16
-EMHRTTRIKITELNPHLMCVLCGGYFIDATTIIECLHSFCKTCIVRYLETSKYCPICDVQVHKTRPLLNIRSDKTLQDIVYKLVPGLFKNEMKRRRDFYAAHPSADASNG
>UniRef90_A0A401P4N5/12-121 [subseq from] RING-type domain-containing protein n=8 Tax=Chondrichthyes TaxID=7777 RepID=A0A401P4N5_SCYTO
-KMHRTTRIKITELNPHLMCVLCGGYFIDATTIIECLHSFCKTCIVRYLETSKYCPICDVQVHKTRPLLNIRSDKTLQDIVYKLVPGLFKDEMKRRRDFYAAHPSADAANG
>UniRef90_UPI001C3FACE6/230-339 [subseq from] polycomb complex protein BMI-1 n=1 Tax=Callorhinchus milii TaxID=7868 RepID=UPI001C3FACE6
-NMHRTTRIKITELNPHLMCVLCGGYFIDATTIIECLHSFCKTCIVRYLETSKYCPICDVQVHKTRPLLNIRSDKTLQDIVYKLVPGLFKDEMKRRRDFYAAHPSADAANG
>UniRef90_G3THQ5/1-109 [subseq from] BMI1 proto-oncogene, polycomb ring finger n=39 Tax=Amniota TaxID=32524 RepID=G3THQ5_LOXAF
--MHRTTRIKITELNPHLMCVLCGGYFIDATTIIECLHSFCKTCIVHYLETSKYCPICDVQVHKTRPLLNIRSDKTLQDIVYKLVPGLFKNEMKRRRDFYAAHPSADAANG
>UniRef90_H3APN5/1-109 [subseq from] BMI1 proto-oncogene, polycomb ring finger n=2 Tax=Latimeria chalumnae TaxID=7897 RepID=H3APN5_LATCH
--MHRTTRIKITELNPHLMCVLCGGYFIDATTIIECLHSFCKTCIVRYLETSKYCPICDVQVHKTRPLLHIRSDKTLQDIVYKLVPGLFKNEMKRRRDFYAAHPSADAANG
>UniRef90_UPI000778EFB2/145-254 [subseq from] polycomb complex protein BMI-1 isoform X3 n=2 Tax=Python bivittatus TaxID=176946 RepID=UPI000778EFB2
-KMHRTTRIKITELNPHLMCVICGGYFIDATTIIECLHSFCKTCIVHYLETSKYCPICDVQVHKTRPLLNIRSDKTLQDIVYKLVPGLFKNEMKRRRDFYAAHPSADAANG
>UniRef90_UPI0007500014/1-109 [subseq from] polycomb complex protein BMI-1 n=1 Tax=Gekko japonicus TaxID=146911 RepID=UPI0007500014
--MHRTTRIKITELNPHLMCVICGGYFIDATTIIECLHSFCKTCIVHYLETSKYCPICDVQVHKTRPLLNIRSDKTLQDIVYKLVPGLFKNEMKRRRDFYAAHPSADATNG
>UniRef90_G1KYH1/1-109 [subseq from] BMI1 proto-oncogene, polycomb ring finger n=1 Tax=Anolis carolinensis TaxID=28377 RepID=G1KYH1_ANOCA
--MHRTTRLKITELNPHLMCVICGGYFIDATTIIECLHSFCKTCIVHYLETSKYCPICDVQVHKTRPLLNIRSDKTLQDIVYKLVPGLFKNEMKRRRDFYAAHPSADAANG
>UniRef90_A0A6I9XL93/1-109 [subseq from] polycomb complex protein BMI-1 n=2 Tax=Toxicofera TaxID=1329911 RepID=A0A6I9XL93_9SAUR
--MHRTTRIKITELNPHLMCVICGGYFIDATTIIECLHSFCKTCIVHYLETSKYCPICDVQVHKTKPLLNIRSDKTLQDIVYKLVPGLFKNEMKRRRDFYAAHPSADVANG
>UniRef90_A0A8J4WVB2/23-132 [subseq from] Polycomb complex protein BMI-1-B-like isoform X2 n=2 Tax=Siluroidei TaxID=1489793 RepID=A0A8J4WVB2_CLAMG
-TMHRTTRIKITELNPHLMCVLCGGYFIDATTIVECLHSFCKMCIVRYLETSKYCPICDVQVHKTKPLLNIRSDKTLQDIVYKLVPGLFKNEMKRRRDFYAAHPSVDAANG
>UniRef90_A0A6P8PTN7/260-369 [subseq from] LOW QUALITY PROTEIN: polycomb complex protein BMI-1-like n=1 Tax=Geotrypetes seraphini TaxID=260995 RepID=A0A6P8PTN7_GEOSA
-KMHRTTRIKITELNPHLMCVLCGGYFIDATTIIECLHSFCKTCIVRYLETNKYCPICDVQVHKTRPLLNIRADKTLQDIVYKLVPGLFKNEMKRRRDFYAAHPSADVANG
>UniRef90_A0A8C5MTR0/67-176 [subseq from] BMI1 proto-oncogene, polycomb ring finger n=2 Tax=Leptobrachium leishanense TaxID=445787 RepID=A0A8C5MTR0_9ANUR
-KMHRTTRIKITELNPHLMCVLCGGYFIDATTIIECLHSFCKTCIVRYLEASKYCPICDVQVHKTRPLLNIRADKTLQDIVYKLVPGLFKNEMKRRRDFYAAHPSVDASNG
>UniRef90_Q91648/1-109 [subseq from] Polycomb complex protein BMI-1-A n=10 Tax=Pipidae TaxID=8352 RepID=BMI1A_XENLA
--MHRTTRIKITELNPHLMCVLCGGYFIDATTIIECLHSFCKTCIVRYLETSKYCPICDVQVHKTRPLLNIRADKTLQDIVYKLVPGLFKGEMKRRRDFYAAHPSADVANG
>UniRef90_A0A8J6K1Z3/37-146 [subseq from] RING-type domain-containing protein n=2 Tax=Eleutherodactylus coqui TaxID=57060 RepID=A0A8J6K1Z3_ELECQ
-TMHRTTRIKITELNPHLMCVLCGGYFIDATTIIECLHSFCKTCIVRYLETSKYCPICDVQVHKTRPLLNIRADKTLQDIVYKLVPGLFKNEMKRRRDFYADHPSADVTNG
>UniRef90_UPI001965C170/273-382 [subseq from] polycomb complex protein BMI-1-like n=1 Tax=Polypterus senegalus TaxID=55291 RepID=UPI001965C170
-AMHRTTRIKITELNPHLMCVLCGGYFIDATTIIECLHSFCKTCIVGYLETSKYCPICDVQVHKTRPLHNIRSDKTLQDIVYKLVPGLFKNEMKRRRDFYAAHPSADATNG
>UniRef90_UPI001C564C4C/88-197 [subseq from] polycomb complex protein BMI-1-A n=1 Tax=Cyprinus carpio TaxID=7962 RepID=UPI001C564C4C
-TMHRTTRIKITELNPHLMCVLCGGYFIDATTIIECLHSFCKMCIVRYLETSKYCPICDVQVHKTKPLLNIRSDKTLQDIVYKLVPGLFKNEMKRRRDFYAEHPSVDAANG
>UniRef90_A0A8T3CU75/2-111 [subseq from] RING-type domain-containing protein n=4 Tax=Elopomorpha TaxID=32521 RepID=A0A8T3CU75_9TELE
-TMHRTTRIKITELNPHLMCVLCGGYFIDATTIIECLHSFCKMCIVRYLETSKYCPICDVQVHKTKPLLNIRSDKTLQDIVYKLVPGLFKNEMKRRRDFYAEHPSLDAANG
>UniRef90_A0A4W4FQB0/2-111 [subseq from] Polycomb complex protein BMI-1-B-like n=4 Tax=Electrophorus electricus TaxID=8005 RepID=A0A4W4FQB0_ELEEL
-TMHRTTRIKITELNPHLMCVLCGGYFIDATTIVECLHSFCKMCIVRYLETSKYCPICDVQVHKTKPLLNIRSDKTLQDIVYKLVPGLFKNEMKRRRDFYAEHPSVDAANG
>UniRef90_A0A2D4GV55/1-109 [subseq from] RING-type domain-containing protein n=16 Tax=Colubroidea TaxID=34989 RepID=A0A2D4GV55_MICCO
--MHRSTRIKITELNPHLMCVICGGYFIDATTIIECLHSFCKTCIVHYLETSKYCPICDVQVHKTRPLLNIRSDKTLQDIVYKLVPGLFKSEMKRRRDFYAAHPSADAANG
>UniRef90_UPI001BFA80A2/2-110 [subseq from] polycomb complex protein BMI-1-B n=2 Tax=Alosa TaxID=34772 RepID=UPI001BFA80A2
--MHRTTRIKITELNPHLMCVLCGGYFIDATTIVECLHSFCKMCIVRYLETSKYCPICDVQVHKTKPLLNIRSDKTLQDIVYKLVPGLFKNEMKRRRDFYAEHPSVDAANG
>UniRef90_A0A8C4X595/1-109 [subseq from] Bmi1 polycomb ring finger oncogene 1a n=2 Tax=Polypteridae TaxID=8289 RepID=A0A8C4X595_ERPCA
--MHRTTRIKITELNPHLMCVLCGGYFIDATTIIECLHSFCKTCIVGYLETSKYCPICDVQVHKTRPLHNIRSDKTLQDIVYKLVPGLFKNEMKRRRDFYAAHPSADATNG
>UniRef90_A0A8C5F880/1-109 [subseq from] Bmi1 polycomb ring finger oncogene 1a n=2 Tax=Gadus morhua TaxID=8049 RepID=A0A8C5F880_GADMO
--MHRTTRIKITELNPHLMCVLCGGYFIDATTIIECLHSFCKMCIVRYLETSKYCPICDVQVHKTKPLLNIRSDKTLQDIVYKLVPGLFKNEMKRRRDFYAAHPSVDATNG
>UniRef90_A0A8D0HKK2/1-108 [subseq from] BMI1 proto-oncogene, polycomb ring finger n=1 Tax=Sphenodon punctatus TaxID=8508 RepID=A0A8D0HKK2_SPHPU
--MHRTTRIKITELNPHLMCVLCGGYFIDATTIIECLHSFCKTCIVRYLETSKYCPICDVQVHKTRPLLNIRSDKTLQDIVYKLVPGLFKNEMKRRRDFYAAHPSTDGNN-
>UniRef90_A0A834BHB8/1-106 [subseq from] BMI1 proto-oncogene, polycomb ring finger n=1 Tax=Phyllostomus discolor TaxID=89673 RepID=A0A834BHB8_9CHIR
--MHRTTRIKITELNPHLMCVLCGGYFIDATTIIECLHSFCKTCIVRYLETSKYCPICDVQVHKTRPLLNIRSDKTLQDIVYKLVPGLFKNEMKRRRDFYAAHPSADG---
>UniRef90_Q8JIR0/1-109 [subseq from] Polycomb complex protein BMI-1-A n=28 Tax=Cyprinoidei TaxID=30727 RepID=BMI1A_DANRE
--MHRTTRIKITELNPHLMCVLCGGYFIDATTIIECLHSFCKMCIVRYLETSKYCPICDVQVHKTKPLLNIRSDKTLQDIVYKLVPGLFKNEMKRRRDFYAEHPSVDAANG
>UniRef90_A0A3B4DLX0/2-111 [subseq from] BMI1 proto-oncogene, polycomb ring finger n=3 Tax=Pygocentrus nattereri TaxID=42514 RepID=A0A3B4DLX0_PYGNA
-TMHRTTRIKITELNPHLMCVLCGGYFIDATTIIECLHSFCKMCIVRYLETSKYCPICDVQVHKTKPLLNIRSDKTLQDIVYKLVPGLFKNEMKRRRDFYAEHPSVDVANG
>UniRef90_A0A8B9GXC7/2-111 [subseq from] Polycomb complex protein BMI-1-B-like n=9 Tax=Characoidei TaxID=1489739 RepID=A0A8B9GXC7_ASTMX
-KMHRTTRIKITELNPHLMCVLCGGYFIDATTIVECLHSFCKMCIVRYLETSKYCPICDVQVHKTKPLLNIRSDKTLQDIVYKLVPGLFKNEMKRRRDFYAEHPSGDATNG
>UniRef90_W5N1K9/2-111 [subseq from] BMI1 proto-oncogene, polycomb ring finger n=2 Tax=Lepisosteus oculatus TaxID=7918 RepID=W5N1K9_LEPOC
-TMHRTTRIKITELNPHLMCVLCGGYFIDATTIIECLHSFCKTCIVGYLESSKYCPICDVQVHKTKPLLNIRSDKTLQDIVYKLVPGLFKNEMKRRRDFYAAHPSIDATNG
>UniRef90_UPI001FED2B46/2-111 [subseq from] polycomb complex protein BMI-1-B isoform X2 n=1 Tax=Tachysurus fulvidraco TaxID=1234273 RepID=UPI001FED2B46
-TMHRTTRIKITELNPHLMCVLCGGYFIDATTIVECLHSFCKMCIVRYLETSKYCPICDVQVHKTKPLLNIRSDKTLQDIVYKLVPGLFKNEMKRRRDFYAAHPSVDATKG
>UniRef90_A0A5N5KRW2/2-111 [subseq from] RING-type domain-containing protein n=2 Tax=Pangasianodon hypophthalmus TaxID=310915 RepID=A0A5N5KRW2_PANHP
-TMHRTTRIKITELNPHLMCVLCGGYFIDATTIIECLHSFCKMCIVRYLATSKYCPICDVQVHKTKPLLNIRSDKTLQDIVYKLVPGLFKNEMKRRRDFYAEHPSVDAANG
>UniRef90_A0A8C9S5Y0/2-111 [subseq from] Polycomb complex protein BMI-1-like n=1 Tax=Scleropages formosus TaxID=113540 RepID=A0A8C9S5Y0_SCLFO
-TMHRTTRIKITDLNPHLMCVLCGGYFIDATTIVECLHSFCKMCIVRYLETSKYCPICDVQVHKTKPLLNIRSDKTLQDIVYKLVPGLFKNEMKRRRDFYAEHPSDDAANG
>UniRef90_A0A3B3SFZ3/5-113 [subseq from] Polycomb complex protein BMI-1-A-like n=6 Tax=Mormyridae TaxID=31092 RepID=A0A3B3SFZ3_9TELE
--MHRTTRIKITDLNPHLMCVLCGGYFIDATTIVECLHSFCKMCIVRYLETSKYCPICDVQVHKTKPLLNIRADKTLQDIVYKLVPGLFKNEMKRRRDFYAEHPSVDAANG
>UniRef90_A0A8C3ZGL0/2-111 [subseq from] Polycomb complex protein BMI-1-B-like n=2 Tax=Denticeps clupeoides TaxID=299321 RepID=A0A8C3ZGL0_9TELE
-TMHRTTRIKITELNPHLMCVLCGGYFIDATTIVECLHSFCKLCIVRYLETSKYCPICDVQVHKTKPLLNIRSDKTLQDIVYKLVPGLFKNEMKRRRDFYAEHPSVDAGSG
>UniRef90_UPI0020262392/172-281 [subseq from] polycomb complex protein BMI-1 isoform X1 n=2 Tax=Sphaerodactylus townsendi TaxID=933632 RepID=UPI0020262392
-SMHRTTRIKITELNPHLMCVICGGYFIDATTIIECLHSFCKTCIVHYLETSKYCPICDAQVHKTRPLLNIRSDKTLQDIVYKLVPGLFKNEMKRRRDFYAAHPTTDAAVG
>UniRef90_V9LGK9/32-141 [subseq from] Polycomb complex protein BMI-1-like protein (Fragment) n=1 Tax=Callorhinchus milii TaxID=7868 RepID=V9LGK9_CALMI
-KMHRTTRIKITELNPHLMCALCGGYFIDATTIIECLHSFCKTCIVRYLETNKYCPICDVQVHKTRPLLSVRADKTLQDIVYKLVPGLFKDEMKRRRDFYAAHPSADVTNG
>UniRef90_A0A401PKZ5/60-169 [subseq from] RING-type domain-containing protein n=1 Tax=Scyliorhinus torazame TaxID=75743 RepID=A0A401PKZ5_SCYTO
-KMHRTTRIKITELNPHLMCALCGGYFIDATTIIECLHSFCKTCIVRYLETNKYCPICDVQVHKTRPLLSIRADKTLQDIVYKLVPGLFKDEMKRRRDFYAAHPSADVTNG
>UniRef90_UPI0008541F19/260-368 [subseq from] polycomb complex protein BMI-1 n=1 Tax=Nanorana parkeri TaxID=125878 RepID=UPI0008541F19
--MHRTTRIKITELNPHLMCVLCGGYFIDATTIIECLHSFCKTCIVHYLETSKYCPICDVQVHKTRPLLNIRADKTLQDIVYKLVPGLFKNEMKRRRDFYADHPTAAAANG
>UniRef90_UPI0019554F55/50-159 [subseq from] polycomb complex protein BMI-1-B isoform X1 n=2 Tax=Pimephales promelas TaxID=90988 RepID=UPI0019554F55
-TMHRTTRIKITELNPHLMCVLCGGYFIDASTIVECLHSFCKMCIVRYLETSKYCPICDVQVHKTKPLLNIRSDKTLQDIVYKLVPGLFKNEMKRRRDFYAEHPSVDATNG
>UniRef90_UPI001F083B74/2-111 [subseq from] polycomb complex protein BMI-1-A n=1 Tax=Hypomesus transpacificus TaxID=137520 RepID=UPI001F083B74
-TMHRTTRIKITELNPHLMCVLCGGYFIDATTIIECLHSFCKMCIVRYLETSKYCPICDVQVHKTKPLLHIRSDKTLQDIVYKLVPGLFKNEMKRRRDFYAEHPAVDATNG
>UniRef90_UPI000CDF7283/24-131 [subseq from] polycomb complex protein BMI-1-A isoform X3 n=1 Tax=Salvelinus alpinus TaxID=8036 RepID=UPI000CDF7283
-TMHRTTRIKITELNPHLMCVLCGGYFIDATTIIECLHSFCKMCIVRYLETSKYCPICDVPVHKTKPLLNIRSDKTLQDIVYKLVPGLFKNEMKRRRDFYAAHPSVDAT--
>UniRef90_A0A6P3VWY2/2-110 [subseq from] polycomb complex protein BMI-1-B n=1 Tax=Clupea harengus TaxID=7950 RepID=A0A6P3VWY2_CLUHA
--MHRTTRIKITELNPHLMCVLCGGYFIDATTIVECLHSFCKMCIVRYLETSKFCPICDVQVHKTKPLLNIRSDKTLQDIVYKLVPGLFKTEMKRRRDFYAEHPSDDAANG
>UniRef90_A0A4W3J385/1-109 [subseq from] Polycomb group ring finger 2 n=1 Tax=Callorhinchus milii TaxID=7868 RepID=A0A4W3J385_CALMI
--MHRTTRIKITELNPHLMCALCGGYFIDATTIIECLHSFCKTCIVRYLETNKYCPICDVQVHKTRPLLSVRADKTLQDIVYKLVPGLFKDEMKRRRDFYAAHPSADVTNG
>UniRef90_A0A087XJV1/2-111 [subseq from] Bmi1 polycomb ring finger oncogene 1a n=8 Tax=Cyprinodontiformes TaxID=28738 RepID=A0A087XJV1_POEFO
-NMHRTTRIKITELNPHLICVLCGGYFIDATTIIECLHSFCKMCIVRYLETSKYCPICDVQVHKTKPLLNIRSDKTLQDIVYKLVPGLFKNEMKRRRDFYAEHPSIKASNG
>UniRef90_A0A2H6NLQ3/1-109 [subseq from] RING-type domain-containing protein (Fragment) n=9 Tax=Colubroidea TaxID=34989 RepID=A0A2H6NLQ3_MICLE
--MHRTTCIKITELNPHLMCVICGGYFIDATTIIECLHSFCKTCIVHYLESSKYCPICDVQVHKTRPLLNIRCDKTLQDIVYKLVPGLFKNEMKRRRDFYAAHPSADATNG
>UniRef90_A0A0P7XCR6/9-115 [subseq from] Polycomb group RING finger protein 4-like n=1 Tax=Scleropages formosus TaxID=113540 RepID=A0A0P7XCR6_SCLFO
-TMHRTTRIKITDLNPHLMCVLCGGYFIDATTIVECLHSFCKMCIVRYLETSKYCPICDVQVHKTKPLLNIRSDKTLQDIVYKLVPGLFKNEMKRRRDFYAEHPSDDG---
>UniRef90_UPI001560DCD2/203-311 [subseq from] polycomb complex protein BMI-1-like n=4 Tax=Acipenseroidei TaxID=186622 RepID=UPI001560DCD2
--MHRTTRIKITELNPHLMCVLCGGYFIDASTIIECLHSFCKTCIVQYLETSKFCPICDVQVHKTKPLHNIRSDKTLQDIVYKLVPGLFKNEMKRRRDFYADHPLADAANG
>UniRef90_I3KAK7/2-110 [subseq from] Bmi1 polycomb ring finger oncogene 1a n=6 Tax=Percomorphaceae TaxID=1489872 RepID=I3KAK7_ORENI
-NMHRTTRIKITELNPHLMCVLCGGYFIDATTIIECLHSFCKMCIVRYLETSKYCPICDVQVHKTKPLLNIRSDKTLQDIVYKLVPGLFKNEMKRRRDFYAEHP-VDASNG
>UniRef90_UPI0010A31BE4/1-109 [subseq from] LOW QUALITY PROTEIN: polycomb complex protein BMI-1 n=1 Tax=Denticeps clupeoides TaxID=299321 RepID=UPI0010A31BE4
--MHRTTRIKLTELNPHLMCVLCGGYFIDATTIIECLHSFCKMCIVRYLETSKYCPICDVQVHKTKPLLNIRSDKTLQDIVYKLVPGLFKNEMKRRRDFYAEHPSVeDAAN-
>UniRef90_A0A7N8X1E2/20-128 [subseq from] Bmi1 polycomb ring finger oncogene 1a n=4 Tax=Mastacembelus armatus TaxID=205130 RepID=A0A7N8X1E2_9TELE
-TMHRTTRIKITELNPHLMCVLCGGYFIDATTIIECLHSFCKMCIVRYLETSKYCPICDVQVHKTKPLLNIRSDKTLQDIVYKLVPGLFKNEMKRRRDFYAEHP-VDASNG
>UniRef90_UPI00094EEFE7/1-108 [subseq from] polycomb complex protein BMI-1 n=1 Tax=Hippocampus comes TaxID=109280 RepID=UPI00094EEFE7
--MHRTTRIKITELNPHLMCVLCGGYFIDATTIIECLHSFCKMCIVRYLETSKYCPICDVQVHKTKPLLNIRSDKTLQDIVYKLVPGLFKNEMKRRRDFYAEHPV-EASNG
>UniRef90_UPI001470F766/205-313 [subseq from] polycomb complex protein BMI-1-A n=1 Tax=Thalassophryne amazonica TaxID=390379 RepID=UPI001470F766
-AMHRTTRIKITELNPHLMCVLCGGYFIDATTIIECLHSFCKMCIVRYLETSKYCPICDVQVHKTKPLLNIRSDKTLQDIVYKLVPGLFKNEMKRRRDFYAEHP-VDASNG
>UniRef90_A0A7J6DDU5/44-152 [subseq from] RING-type domain-containing protein n=4 Tax=Cyprinoidei TaxID=30727 RepID=A0A7J6DDU5_9TELE
-TMHRTTRIKITELNPHLMCVLCGGYFIDATTIVECLHSFCKMCIVRYLETSKYCPICDVQVHKTKPLLNIRSDKTLQDIVYKLVPGLFKNEMKRRRDFYAEHP-VDATNG
>UniRef90_UPI001CD8B92E/263-371 [subseq from] uncharacterized protein LOC122775599 n=1 Tax=Solea senegalensis TaxID=28829 RepID=UPI001CD8B92E
-TMHRTTRIKITELNPHLMCVLCGGYFIDATTIIECLHSFCKRCIVRYLETSKYCPICDVQVHKTKPLLNIRSDKTLQDIVYKLVPGLFKNEMKRRRDFYADHP-VDASNG
>UniRef90_H2SAS6/1-108 [subseq from] BMI1 proto-oncogene, polycomb ring finger n=5 Tax=Eupercaria TaxID=1489922 RepID=H2SAS6_TAKRU
--MHRTTRIKITELNPHLMCVLCGGYFIDATTIIECLHSFCKMCIVRYLETSKYCPICDVQVHKTKPLLNIRSDKTLQDIVYKLVPGLFKNEMKRRRDFYAEHP-VDASNG
>UniRef90_UPI001B7E3A48/1-109 [subseq from] polycomb complex protein BMI-1-like n=1 Tax=Polyodon spathula TaxID=7913 RepID=UPI001B7E3A48
--MHRTTRIKITELNPHLMCVLCGGYFIDASTIIECLHSFCKTCIVQYLETSKFCPICDVQVHKTKPLHNIRSDKTLQDIVYKLVPGLFKNEMKRRRDFYADHPLADGANG
>UniRef90_A0A553MKZ0/20-128 [subseq from] RING-type domain-containing protein n=1 Tax=Danionella translucida TaxID=623744 RepID=A0A553MKZ0_9TELE
-KMHRTTRIKITELNPHLMCVLCGGYFIDATTIVECLHSFCKLCIVRYLETSKYCPICDVQVHKTKPLLNIRSDKTLQDIVYKLVPGLFKNEMKRRRDFYAEHP-IDATNG
>UniRef90_A0A3P8YLR6/1-108 [subseq from] Polycomb complex protein BMI-1-A-like n=4 Tax=Esox lucius TaxID=8010 RepID=A0A3P8YLR6_ESOLU
--MHRTTSIKITELNPHLMCVLCGGYFIDATTIVECLHSFCRMCIVRYLETSKYCPICDVQVHKTKPLLNIRSDKTLQDIVYKLVPGLFKDEMKRRRDFYAAHPSLDAGN-
>UniRef90_A0A3P8Y135/30-137 [subseq from] RING-type domain-containing protein n=4 Tax=Esox lucius TaxID=8010 RepID=A0A3P8Y135_ESOLU
-TMHRTTRIKITELNPHLMCVLCGGYFIDATTIIECLHSFCKMCIVRYLDTSKYCPICDVPVHKTKPLLNIRSDKTLQDIVYKLVPGLFKNEMKRRRDFYAEHPSVDAS--
>UniRef90_A0A8C4TJH0/21-130 [subseq from] Polycomb group ring finger 2 n=4 Tax=Polypteridae TaxID=8289 RepID=A0A8C4TJH0_ERPCA
-KMHRTTRIKITELNPHLMCALCGGYFIDATTIVECLHSFCKTCIVGYLETNKYCPMCDVQVHKTRPLLSIRSDKTLQDIVYKLVPGLFKDEMKRRRDFYAANPTADASNG
>UniRef90_UPI0018A00D68/256-364 [subseq from] LOW QUALITY PROTEIN: polycomb complex protein BMI-1-A n=1 Tax=Sebastes umbrosus TaxID=72105 RepID=UPI0018A00D68
-NMHRTTRIKITELNPHLMCVLCGGYFIDATTIIECLHSFCKMCIVRYLETSKYCPICDVQVHKTKPLLNIRSDKTLQDIVYKLVPGLFKNEMKRRRDFYADHP-VDASNG
>UniRef90_A0A8C3PFU5/88-197 [subseq from] Polycomb group ring finger 2 n=2 Tax=Chrysemys picta bellii TaxID=8478 RepID=A0A8C3PFU5_CHRPI
-KMHRTTRIKITELNPHLMCALCGGYFIDATTIVECLHSFCKTCIVRYLETNKYCPMCDVQVHKTRPLLSIRSDKTLQDIVYKLVPGLFKDEMKRRRDFYAAYPMADVPNG
>UniRef90_UPI000A1C4C1D/271-379 [subseq from] LOW QUALITY PROTEIN: polycomb complex protein BMI-1-A-like n=1 Tax=Boleophthalmus pectinirostris TaxID=150288 RepID=UPI000A1C4C1D
-NMHRTTRIKITELNPHLMCVLCGGYFIDATTIIECLHSFCKMCIVRYLETSKYCPICDVQVHKTKPLLNIRSDKTLQDIVYKLVPGLFKNEMKRRRDFYADHP-LDASNG
>UniRef90_A0A3Q3GV30/1-108 [subseq from] Bmi1 polycomb ring finger oncogene 1a n=2 Tax=Eupercaria TaxID=1489922 RepID=A0A3Q3GV30_9LABR
--MHRTTRIKITELNPHLMCVLCGGYFIDATTIIECLHSFCKMCIVRYLETSKYCPICDVQVHKTKPLLNIRSDKTLQDIVYKLVPGLFKNEMKRRRDFYADHP-VDASNG
>UniRef90_A0A6F9AQE7/1-109 [subseq from] RING-type domain-containing protein n=2 Tax=Coregonus TaxID=27772 RepID=A0A6F9AQE7_9TELE
--MHRTTKIKITELNPHLMCVLCGGYFIDATTIVECLHSFCKMCIVCYLETSKYCPICDVQVHKTKPLLNIRSDKTLQDIVYRLVPGLFKDEMKRRRDFYAAHPSLDAGNG
>UniRef90_UPI00165C013B/146-254 [subseq from] polycomb complex protein BMI-1-A isoform X2 n=2 Tax=Fundulus heteroclitus TaxID=8078 RepID=UPI00165C013B
-NMHRTTRIKITELNPHLICVLCGGYFIDATTIIECLHSFCKMCIVRYLETSKYCPICDVQVHKTKPLLNIRSDKTLQDIVYKLVPGLFKNEMKRRRDFYAEHP-VDASNG
>UniRef90_Q7T3E6/1-108 [subseq from] Polycomb complex protein BMI-1-B n=23 Tax=Cypriniformes TaxID=7952 RepID=BMI1B_DANRE
--MHRTTRIKITELNPHLMCVLCGGYFIDATTIVECLHSFCKMCIVRYLETSKYCPICDVQVHKTKPLLNIRSDKTLQDIVYKLVPGLFKNEMKRRRDFYAEHP-VDATNG
>UniRef90_H3CRT3/2-109 [subseq from] Bmi1 polycomb ring finger oncogene 1a n=16 Tax=Percomorphaceae TaxID=1489872 RepID=H3CRT3_TETNG
--MHRTTRIKITELNPHLMCVLCGGYFIDATTIIECLHSFCKMCIVRYLETNKYCPICDVQVHKTKPLLNIRSDKTLQDIVYKLVPGLFKNEMKRRRDFYAEHP-VDASNG
>UniRef90_A0A3B3DJE1/1-108 [subseq from] Bmi1 polycomb ring finger oncogene 1a n=1 Tax=Oryzias melastigma TaxID=30732 RepID=A0A3B3DJE1_ORYME
--MHRTTRIKITELNPHLICVLCGGYFIDATTIIECLHSFCKMCIVRYLETSKYCPICDVQVHKTKPLLNIRSDKTLQDIVYKLVPGLFKNEMKRRRDFYAEHP-VDASNG
>UniRef90_A0A3B4ANY4/1-108 [subseq from] Bmi1 polycomb ring finger oncogene 1a n=2 Tax=Periophthalmus magnuspinnatus TaxID=409849 RepID=A0A3B4ANY4_9GOBI
--MHRTTRIKITELNPHLMCVLCGGYFIDATTIIECLHSFCKMCIVRYLETSKYCPICDVQVHKTKPLLNIRSDKTLQDIVYKLVPGLFKNEMKRRRDFYADHP-LDASNG
>UniRef90_A0A151P5N8/1-109 [subseq from] Polycomb group RING finger protein 2 isoform A n=1 Tax=Alligator mississippiensis TaxID=8496 RepID=A0A151P5N8_ALLMI
--MHRTTRIKITELNPHLMCALCGGYFIDATTIVECLHSFCKTCIVRYLETNKYCPMCDVQVHKTRPLLSIRSDKTLQDIVYKLVPGLFKDEMKRRRDFYAAYPMADVPNG
>UniRef90_UPI0007404D99/27-136 [subseq from] polycomb complex protein BMI-1-like n=1 Tax=Lepisosteus oculatus TaxID=7918 RepID=UPI0007404D99
-KMHRTTRIKITELNPHLMCALCGGYFIDATTIVECLHSFCKTCIVGYLETNKYCPMCDVQVHKTRPLLSIRSDKTLQDIVYKLVPGLFKDEMKRRRDFYAANPTADTANG
>UniRef90_UPI00149019A9/318-425 [subseq from] LOW QUALITY PROTEIN: polycomb complex protein BMI-1-A n=1 Tax=Notolabrus celidotus TaxID=1203425 RepID=UPI00149019A9
--MHRTTRIKITELNPHLMCVLCGGYFIDATTIIECLHSFCKRCIVRYLETSKYCPICDVQVHKTKPLLNIRSDKTLQDIVYKLVPGLFKNEMKRRRDFYAEHP-VDASNG
>UniRef90_A0A6I9XIH4/14-122 [subseq from] polycomb group RING finger protein 2 isoform X1 n=11 Tax=Colubroidea TaxID=34989 RepID=A0A6I9XIH4_9SAUR
--MHRTTRIKITELNPHLMCALCGGYFIDATTIVECLHSFCKTCIVRYLETNKYCPMCDVQVHKTRPLLSIRSDKTLQDIVYKLVPGLFKDEMKRRRDFYAAYPLADVPNG
>UniRef90_A0A6P6JRZ7/32-140 [subseq from] polycomb complex protein BMI-1-B isoform X1 n=10 Tax=Cyprinoidei TaxID=30727 RepID=A0A6P6JRZ7_CARAU
-TMHRTTRIKITELNPHLMCVLCGGYFIDATTIVECLHSFCKMCIVRYLETSKYCPICDVQVHKTKPLLNIRSDKTLQDIVYKLVPGLFKNEMKRRRDFYAEHP-VDVTNG
>UniRef90_A0A6P7KHT0/146-254 [subseq from] polycomb complex protein BMI-1 isoform X2 n=2 Tax=Parambassis ranga TaxID=210632 RepID=A0A6P7KHT0_9TELE
-NMHRTTRIKITELNPHLMCVLCGGYFIDATTIIECLHSFCKMCIVRYLETSKFCPICDVQVHKTKPLLNIRSDKTLQDIVYKLVPGLFKNEMKRRRDFYAEHP-VDASNG
>UniRef90_UPI0015E0A1A7/40-148 [subseq from] polycomb complex protein BMI-1-A isoform X1 n=2 Tax=Scophthalmus maximus TaxID=52904 RepID=UPI0015E0A1A7
-TMHRTTRIKITELNPHLMCVLCGGYFIDATTIIECLHSFCKMCIVRYLEASKYCPICDVQVHKTKPLLNIRSDKTLQDIVYKLVPGLFKNEMKRRRDFYAEHP-VDASNG
>UniRef90_UPI0004F4F6F7/1-109 [subseq from] polycomb group RING finger protein 2 n=3 Tax=Neognathae TaxID=8825 RepID=UPI0004F4F6F7
--MHRTTRIKITELNPHLMCALCGGYFIDATTIVECLHSFCKTCIVRYLETNKYCPMCDVQVHKTRPLLSIRSDKTLQDIVYKLVPGLFKDEMKRRRDFYAAYPMAEVPNG
>UniRef90_W5N8B6/1-109 [subseq from] RING-type domain-containing protein n=1 Tax=Lepisosteus oculatus TaxID=7918 RepID=W5N8B6_LEPOC
--MHRTTRIKITELNPHLMCALCGGYFIDATTIVECLHSFCKTCIVGYLETNKYCPMCDVQVHKTRPLLSIRSDKTLQDIVYKLVPGLFKDEMKRRRDFYAANPTADTANG
>UniRef90_A0A7L4GCE2/1-106 [subseq from] PCGF2 protein (Fragment) n=12 Tax=Neognathae TaxID=8825 RepID=A0A7L4GCE2_PODST
--MHRTTRIKITELNPHLMCALCGGYFIDATTIVECLHSFCKTCIVRYLETNKYCPMCDVQVHKTRPLLSIRSDKTLQDIVYKLVPGLFKDEMKRRRDFYAAYPMAEG---
>UniRef90_UPI000FD63520/170-279 [subseq from] LOW QUALITY PROTEIN: polycomb group RING finger protein 2 n=1 Tax=Corapipo altera TaxID=415028 RepID=UPI000FD63520
-KMHRTTRIKITELNPHLMCALCGGYFIDATTIVECLHSFCKTCIVRYLETNKYCPMCDVQVHKTRPLLSIRSDKTLQDIVYKLVPGLFKDEMKRRRDFYAAYPMAEVPNG
>UniRef90_UPI000A366CB2/262-370 [subseq from] LOW QUALITY PROTEIN: polycomb complex protein BMI-1 n=1 Tax=Columba livia TaxID=8932 RepID=UPI000A366CB2
-KMHRTTRIKITELNPHLMCVLCKK-XIDATTIIECLHSFCKTCIVRYLETSKYCPICDVQVHKTRPLLNIRSDKTLQDIVYKLVPGLFKNEMKRRRDFYAAHPSADAANG
>UniRef90_A0A7K6Q8J5/1-109 [subseq from] PCGF2 protein (Fragment) n=1 Tax=Climacteris rufus TaxID=47695 RepID=A0A7K6Q8J5_9PASS
--MHRTTRIKITELNPHLMCALCGGYFIDATTIVECLHSFCKTCIVRYLETNKYCPMCDVQVHKTRPLLSIRSDKTLQDIVYKLVPGLFKDEMKRRRDFYAAYPVAEVPNG
>UniRef90_A0A3Q7RXR3/20-130 [subseq from] polycomb group RING finger protein 2 isoform X3 n=4 Tax=Laurasiatheria TaxID=314145 RepID=A0A3Q7RXR3_VULVU
GIMHRTTRIKITELNPHLMCALCGGYFIDATTIVECLHSFCKTCIVRYLETNKYCPMCDVQVHKTRPLLSIRSDKTLQDIVYKLVPGLFKDEMKRRRDFYAAYPLTEVPNG
>UniRef90_UPI000D0A2D8E/10-119 [subseq from] polycomb complex protein BMI-1-B isoform X3 n=2 Tax=Oncorhynchus TaxID=8016 RepID=UPI000D0A2D8E
-TMHRTTKIKITELNPHLMCVLCGGYFIDATTIVECLHSFCKMCIVCYLETSKFCPICDVQIHKTKPLLNIRSDKTLQDIVYRLVPGLFKDEMKRRRDFYVAHPSFDAGNG
>UniRef90_G1KNI1/50-159 [subseq from] Polycomb group ring finger 2 n=3 Tax=Anolis carolinensis TaxID=28377 RepID=G1KNI1_ANOCA
-KMHRTTRIKITELNPHLMCALCGGYFIDATTIVECLHSFCKTCIVRYLETNKYCPMCDVQVHKTRPLLSIRSDKTLQDIVYKLVPGLFKDEMKRRRDFYAAYPLAEVPNG
>UniRef90_L5JRM4/1-109 [subseq from] Polycomb group RING finger protein 2 n=1 Tax=Pteropus alecto TaxID=9402 RepID=L5JRM4_PTEAL
--MHRTTRIKITELNPHLMCALCGGYFIDATTIVECLHSFCKTCIVRYLETNKYCPMCDVQVHKTRPLLSIRSDKTLQDIVYKLVPGLFKDEMKRRRDFYAAYPLTEVPNG
>UniRef90_K7FHT9/1-109 [subseq from] Polycomb group ring finger 2 n=31 Tax=Sauria TaxID=32561 RepID=K7FHT9_PELSI
--MHRTTRIKITELNPHLMCALCGGYFIDATTIVECLHSFCKTCIVRYLETNKYCPMCDVQVHKTRPLLSIRSDKTLQDIVYKLVPGLFKDEMKRRREFYAAYPMADVPNG
>UniRef90_A0A3Q3GAX5/1-108 [subseq from] BMI1 proto-oncogene, polycomb ring finger n=3 Tax=Kryptolebias marmoratus TaxID=37003 RepID=A0A3Q3GAX5_KRYMA
--MHRTTRIKITELNPHLICVLCGGYFIDATTIIECLHSFCKMCIVRYLETNKYCPICDVQVHKTKPLLNIRSDKTLQDIVYKLVPGLFKNEMKRRRDFYAEHP-VDASNG
>UniRef90_A0A7K6X4F5/1-108 [subseq from] PCGF2 protein (Fragment) n=1 Tax=Promerops cafer TaxID=254652 RepID=A0A7K6X4F5_9PASE
--MHRTTRIKITELNPHLMCALCGGYFIDATTIVECLHSFCKTCIVRYLETNKYCPMCDVQVHKTRPLLSIRSDKTLQDIVYKLVPGLFKDEMKRRRDFYAAYPVAEVAL-
>UniRef90_A0A8M1LXZ1/57-167 [subseq from] polycomb group RING finger protein 2 isoform X3 n=1 Tax=Ursus arctos horribilis TaxID=116960 RepID=A0A8M1LXZ1_URSAR
GIMHRTTRIKITELNPHLMCALCGGYFVDATTIVECLHSFCKTCIVRYLETNKYCPMCDVQVHKTRPLLSIRSDKTLQDIVYKLVPGLFKDEMKRRRDFYAAYPLTEVPNG
>UniRef90_A0A2D4LGU5/46-154 [subseq from] RING-type domain-containing protein (Fragment) n=1 Tax=Micrurus spixii TaxID=129469 RepID=A0A2D4LGU5_9SAUR
--MHRTTRIKITELNPHLMCALCGGYFIDATTIVECLHSFCKTCIVHYLETNKYCPMCDVQVHKTRPLLSIRSDKTLQDIVYKLVPGLFKDEMKRRRDFYAAYPLADVPNG
>UniRef90_UPI000E1F305B/84-192 [subseq from] polycomb group RING finger protein 2 n=1 Tax=Dromaius novaehollandiae TaxID=8790 RepID=UPI000E1F305B
-KMHRTTRIKITELNPHLMCALCGGYFIDATTIVECLHSFCKTCIVRYLETNKYCPMCDVQVHKTRPLLSIRSDKTLQDIVYKLVPGLFKDEMKRRRDFYAAYPVAEAKP-
>UniRef90_A0A2K6S3N8/1-108 [subseq from] RING-type domain-containing protein n=1 Tax=Saimiri boliviensis boliviensis TaxID=39432 RepID=A0A2K6S3N8_SAIBB
---HRTARIKITELNPHLMCVLCGGYFVDATTIIECLHSFCKTCIVRYLETSKYCPVCDVQVLKIRPLLNIRSDKTLQDGLYKLVPGIFKKEMKRRRDFYAAHPSADAANG
>UniRef90_A0A7K6DBM2/1-109 [subseq from] PCGF2 protein (Fragment) n=1 Tax=Origma solitaria TaxID=720586 RepID=A0A7K6DBM2_9PASS
--MHRTTRIKITELNPHLMCALCGGYFIDATTIVECLHSFCKTCIVRYLETNKYCPMCDVQVHKTRPLLSIRSDKTLQDIVYKLVPGLFKDEMKRRREFYAAYPVAEVPNG
>UniRef90_A0A7K9NLV0/1-109 [subseq from] PCGF2 protein (Fragment) n=4 Tax=Passeriformes TaxID=9126 RepID=A0A7K9NLV0_9CORV
--MHRTTRIKITELNPHLMCALCGGYFIDATTIVECLHSFCKTCIVRYLETNKYCPMCDVQVHKTRPLLSVRSDKTLQDIVYKLVPGLFKDEMKRRRDFYAAYPVAEVPNG
>UniRef90_A0A7K9MRA6/1-109 [subseq from] PCGF2 protein (Fragment) n=1 Tax=Oceanodroma tethys TaxID=79633 RepID=A0A7K9MRA6_OCETE
--MHRTTRIKITELNPHLMCALCGGYFIDATTIVECLHSFCKTCIVRYLETNKYCPMCDVQVHKTRPLLSIRSDKTLQDIVYKLVPGLFKDEMKRRRDFYAAYPMTEVPNG
>UniRef90_UPI00189F50CE/110-219 [subseq from] LOW QUALITY PROTEIN: polycomb complex protein BMI-1-like n=1 Tax=Choloepus didactylus TaxID=27675 RepID=UPI00189F50CE
-DIHRTARIRITELXPHLMCVLCGGYFIDTTTIIECLHSFCKRCILRYLETSKYCPICDVHVHETRPLLNIRSDKTLQDIVYKLVSGLFKNEMKRRRDFYAAHPSADAANG
>UniRef90_A0A060YDE2/1-109 [subseq from] RING-type domain-containing protein (Fragment) n=19 Tax=Salmoninae TaxID=504568 RepID=A0A060YDE2_ONCMY
--MHRTTKIKITELNPHLMCVLCGGYFIDATTIVECLHSFCKMCIVCYLETSKFCPICDVQIHKTKPLLNIRSDKTLQDIVYRLVPGLFKDEMKRRRDFYVAHPSLDAGNG
>UniRef90_A0A315V4T9/196-299 [subseq from] RING-type domain-containing protein n=1 Tax=Gambusia affinis TaxID=33528 RepID=A0A315V4T9_GAMAF
-NMHRTTRIKITELNPHLICVLCGGYFIDATTIIECLHSFCKMCIVRYLETSKYCPICDVQVHKTKPLLNIRSDKTLQDIVYKLVPGLFKNEMKRRRDFYAEHPV------
>UniRef90_A0A1V4JQV6/1-109 [subseq from] Polycomb complex protein BMI-1 n=2 Tax=Neognathae TaxID=8825 RepID=A0A1V4JQV6_PATFA
--MHRTTRIKITELNPHLMCALCGGYFIDATTIVECLHSFCKTCIVRYLETNKYCPMCDVQVHKTRPLLSIRSDKTLQDIVYKLVPGLFKDEMKRRREFYAAYPMAEVPNG
>UniRef90_A0A6I9MZK4/1-108 [subseq from] polycomb complex protein BMI-1 n=6 Tax=Percomorphaceae TaxID=1489872 RepID=A0A6I9MZK4_9TELE
--MHRTTRIKITELNPHLMCVLCGGYFIDATTIIECLHSFCKMCIVRYLEASKYCPICDVQVHKTKPLLNIRSDKTLQDIVYKLVPGLFKNEMKRRRDFYSEHP-VDVSNG
>UniRef90_A0A7L2XKE5/1-109 [subseq from] PCGF2 protein (Fragment) n=3 Tax=Passeriformes TaxID=9126 RepID=A0A7L2XKE5_9PASS
--MHRTTRIKITELNPHLMCALCGGYFIDATTIVECLHSFCKTCIVRYLETNKYCPMCDVQVHKTRPLLSIRSDKTLQDIVYKLVPGLFKDEMKRRRDFYATYPVAEVPNG
>UniRef90_A0A852DY77/1-106 [subseq from] PCGF2 protein (Fragment) n=2 Tax=Passeriformes TaxID=9126 RepID=A0A852DY77_VIDMA
--MHRTTRIKITELNPHLMCALCGGYFIDATTIVECLHSFCKTCIVRYLETNKYCPMCDVQVHKTRPLLSIRSDKTLQDIVYKLVPGLFKDEMKRRRDFYAAYPVAEV---
>UniRef90_A0A7L1NL48/1-109 [subseq from] PCGF2 protein (Fragment) n=2 Tax=Neognathae TaxID=8825 RepID=A0A7L1NL48_RHICY
--MHRTTRIKITELNPHLMCALCGGYFIDATTIVECLHSFCKTCIVRYLEANKYCPMCDVQVHKTRPLLSIRSDKTLQDIVYKLVPGLFKDEMKRRRDFYAAYPVAEVPNG
>UniRef90_A0A7L1GT35/1-106 [subseq from] PCGF2 protein (Fragment) n=1 Tax=Indicator maculatus TaxID=545262 RepID=A0A7L1GT35_9PICI
--MHRTTRIKITELNPHLMCALCGGYFIDATTIVECLHSFCKTCIVRYLETNKYCPMCDVQVHKTRPLLSIRSDKTLQDIVYKLVPGLFKDEMKRRRDFYAAYPMAEA---
>UniRef90_A0A851NMU9/1-107 [subseq from] PCGF2 protein (Fragment) n=1 Tax=Penelope pileata TaxID=1118817 RepID=A0A851NMU9_9GALL
--MHRTTRIKITELNPHLMCALCGGYFIDATTIVECLHSFCKTCIVRYLETNKYCPMCDVQVHKTRPLLSIRSDKTLQDIVYKLVPGLFKDEMKRRRDFYAAYPVAEGA--
>UniRef90_A0A7K7LDD5/1-105 [subseq from] PCGF2 protein (Fragment) n=8 Tax=Neognathae TaxID=8825 RepID=A0A7K7LDD5_9AVES
--MHRTTRIKITELNPHLMCALCGGYFIDATTIVECLHSFCKTCIVRYLETNKYCPMCDVQVHKTRPLLSIRSDKTLQDIVYKLVPGLFKDEMKRRRDFYAAYPMAE----
>UniRef90_UPI001E1DE5D0/63-169 [subseq from] polycomb group RING finger protein 2 n=1 Tax=Echinops telfairi TaxID=9371 RepID=UPI001E1DE5D0
GIMHRTTRIKITELNPHLMCALCGGYFIDATTIVECLHSFCKTCIVRYLETNKYCPMCDVQVHKTRPLLSIRSDKTLQDIVYKLVPGLFKDEMKRRRDFYAAYPVTE----
>UniRef90_A0A091EHH3/49-157 [subseq from] Polycomb group RING finger protein 2 n=1 Tax=Fukomys damarensis TaxID=885580 RepID=A0A091EHH3_FUKDA
--MHRTTRIKITELNPHLMCALCGGYFIDATTIVECLHSFCRTCIVRYLETNKYCPMCDVQVHKTRPLLSIRSDKTLQDIVYKLVPGLFKDEMKRRRDFYAAYPLTEVPNG
>UniRef90_UPI00052E9F79/1-109 [subseq from] LOW QUALITY PROTEIN: polycomb group RING finger protein 2 n=1 Tax=Tinamus guttatus TaxID=94827 RepID=UPI00052E9F79
--MHRTTRIKITELNPHLMCALCGGYFIDATTIVECLHSFCKTCIVRYLETNKYCPMCDVQVHKTRPLLSIRSDKTLQDIVYKLVPGLFKDEMKRRRNFYTAYPVAEVPNG
>UniRef90_A0A8C3USP5/27-133 [subseq from] RING-type domain-containing protein n=2 Tax=Tetrapoda TaxID=32523 RepID=A0A8C3USP5_CATUS
-KMHRTTRIKITELNPHLMCALCGGYFIDATTIVECLHSFCKTCIVRYLETNKYCPMCDVQVHKTRPLLSIRSDKTLQDIVYKLVPGLFKDEMKRRRDFYAAYPVAEV---
>UniRef90_UPI000CCBE248/1-109 [subseq from] polycomb group RING finger protein 2 isoform X2 n=2 Tax=Boreoeutheria TaxID=1437010 RepID=UPI000CCBE248
--MHRTTRIKITELNPHLMCALCGGYFIDATTIVECLHSFCKTCIVRYLETNKYCPMCDVQVHKTRPLLSIRADKTLQDIVYKLVPGLFKDEMKRRRDFYAAYPLTEVPNG
>UniRef90_A0A7K8R1Q5/1-105 [subseq from] PCGF2 protein (Fragment) n=2 Tax=Neognathae TaxID=8825 RepID=A0A7K8R1Q5_9PASS
--MHRTTRIKITELNPHLMCALCGGYFIDATTIVECLHSFCKTCIVRYLETNKYCPMCDVQVHKTRPLLSIRSDKTLQDIVYKLVPGLFKDEMKRRRDFYAAYPVAE----
>UniRef90_A0A8C8EL04/1-109 [subseq from] DnaJ homolog subfamily C member 1-like n=1 Tax=Oncorhynchus tshawytscha TaxID=74940 RepID=A0A8C8EL04_ONCTS
--MHRTTKIKITELNPHLMCVLCGGYFIDATTIVECLHSFCKMCIVCYLETSKFCPICDVQIHKTKPLLNIRSDKTLQDIVYRLVPGLFKDEMKRRRDFYVAHPSFDAGNG
>UniRef90_UPI0014035DCB/6-112 [subseq from] polycomb complex protein BMI-1-like n=1 Tax=Petromyzon marinus TaxID=7757 RepID=UPI0014035DCB
--MHRTTRIKMTEFNPHLICVLCGGYFIDATTITECLHSFCKTCIVRYLESSKFCPVCDVQVHKTRPLLNLRSDKTLQDIVYKLVPGLFKDEMKRRRDFYSAHPAADVG--
>UniRef90_UPI001C2EECA4/37-142 [subseq from] polycomb group RING finger protein 2 isoform X1 n=12 Tax=Bovidae TaxID=9895 RepID=UPI001C2EECA4
--MHRTTRIKITELNPHLMCALCGGYFIDATTIVECLHSFCKTCIVRYLETNKYCPMCDVQVHKTRPLLSIRSDKTLQDIVYKLVPGLFKDEMKRRRDFYAAYPLTEA---
>UniRef90_A0A851Z9R2/1-106 [subseq from] PCGF2 protein (Fragment) n=3 Tax=Neognathae TaxID=8825 RepID=A0A851Z9R2_9AVES
--MHRTTRIKITELNPHLMCALCGGYFIDATTIVECLHSFCKTCIVRYLETNKYCPMCDVQVHKTRPLLSIRSDKTLQDIVYKLVPGLFKDEMKRRRDFYAAYPVAEG---
>UniRef90_A0A7L2J8F6/1-106 [subseq from] PCGF2 protein (Fragment) n=1 Tax=Cinclus mexicanus TaxID=161649 RepID=A0A7L2J8F6_CINMU
--MHRTTRIKITELNPHLMCALCGGYFIDATTIVECLHSFCKTCIVRYLETNKYCPMCDVQVHKTRPLLSIRSDKTLQDIVYKLVPGLFKDEMKRRRDFYATYPVAEV---
>UniRef90_UPI00071A4EFA/1-106 [subseq from] polycomb group RING finger protein 2 n=1 Tax=Sturnus vulgaris TaxID=9172 RepID=UPI00071A4EFA
--MHRTTRIKITELNPHLMCALCGGYFIDATTIVECLHSFCKTCIVRYLETNKYCPMCDVQVHKTRPLLSIRSDKTLQDIVYKLVPGLFKDEMKRRRDFYSAYPVAEV---
>UniRef90_A0A8C4KL01/1-105 [subseq from] Polycomb group ring finger 2 n=1 Tax=Dromaius novaehollandiae TaxID=8790 RepID=A0A8C4KL01_DRONO
--MHRTTRIKITELNPHLMCALCGGYFIDATTIVECLHSFCKTCIVRYLETNKYCPMCDVQVHKTRPLLSIRSDKTLQDIVYKLVPGLFKDEMKRRRDFYAAYPVPG----
>UniRef90_A0A8C5T385/1-109 [subseq from] RING-type domain-containing protein n=2 Tax=Malurus TaxID=55806 RepID=A0A8C5T385_9PASS
--MHRTTRIKITELNPHLMCALCGGYFIDATTIVECLHSFCKTCIVHYLETNKYCPMCDAQVHKTRPLLSIRSDKTLQDIVYKLVPGLFKDEMKRRRDFYAAYPVAEVPNG
>UniRef90_G9KFH4/1-109 [subseq from] Polycomb group RING finger protein 2 (Fragment) n=11 Tax=Laurasiatheria TaxID=314145 RepID=G9KFH4_MUSPF
--MHRATRIKITELNPHLMCALCGGYFIDATTIVECLHSFCKTCIVRYLETNKYCPMCDVQVHKTRPLLSIRSDKTLQDIVYKLVPGLFKDEMKRRRDFYAAYPLTEVPNG
>UniRef90_UPI0006B805C6/1-106 [subseq from] polycomb group RING finger protein 2 n=1 Tax=Zonotrichia albicollis TaxID=44394 RepID=UPI0006B805C6
--MHRTTRIKITELNPHLMCALCGGYFIDATTIVECLHSFCKTCIVRYLETNKYCPMCDVQVHKTRPLLSIRLDKTLQDIVYKLVPGLFKDEMKRRRDFYAAYPVAEV---
>UniRef90_A0A5F9D093/1-105 [subseq from] Polycomb group ring finger 2 n=1 Tax=Oryctolagus cuniculus TaxID=9986 RepID=A0A5F9D093_RABIT
--MHRTTRIKITELNPHLMCALCGGYFIDATTIVECLHSFCKTCIVRYLETNKYCPMCDVQVHKTRPLLSIRSDKTLQDIVYKLVPGLFKDEMKRRRDFYAAYPLTE----
>UniRef90_A0A8D2QBJ3/135-241 [subseq from] Polycomb group RING finger protein 2 n=1 Tax=Zonotrichia albicollis TaxID=44394 RepID=A0A8D2QBJ3_ZONAL
-KMHRTTRIKITELNPHLMCALCGGYFIDATTIVECLHSFCKTCIVRYLETNKYCPMCDVQVHKTRPLLSIRLDKTLQDIVYKLVPGLFKDEMKRRRDFYAAYPVAEV---
>UniRef90_UPI00155F88B6/35-143 [subseq from] polycomb complex protein BMI-1-like isoform X1 n=9 Tax=Acipenseroidei TaxID=186622 RepID=UPI00155F88B6
-KMHGTTRIKITELNPHLMCALCGGYFIDATTIVECLHSFCKTCIVGYLETNKYCPMCDVQVHKTRPLHSIRSDKTLQDIVYKLVPGLFKDEMKRRRDFYAANPTADATN-
>UniRef90_UPI001CF99667/1-109 [subseq from] polycomb group RING finger protein 2 n=1 Tax=Protopterus annectens TaxID=7888 RepID=UPI001CF99667
--MHRSTRIKITELNPHLMCALCGGYFIDATTIVECLHSFCKTCIVHYLESNKFCPMCDVQVHKTRPLLSIRADKTLQDIVYKLVPGLFKDEMKRRRDFYAAYPTTDVANG
>UniRef90_A0A6J0AZ94/1-109 [subseq from] polycomb group RING finger protein 2 isoform X1 n=10 Tax=Boreoeutheria TaxID=1437010 RepID=A0A6J0AZ94_VICPA
--MHRTTRIKITELNPHLMCALCGGYFIDATTIVECLHSFCKTCIVRYLETNKYCPMCDVQVHKTRPLLSVRSDKTLQDIVYKLVPGLFKDEMKRRRDFYAACPLTEVPNG
>UniRef90_A0A1S3GRP6/1-104 [subseq from] polycomb group RING finger protein 2 isoform X1 n=11 Tax=Rodentia TaxID=9989 RepID=A0A1S3GRP6_DIPOR
--MHRTTRIKITELNPHLMCALCGGYFIDATTIVECLHSFCKTCIVRYLETNKYCPMCDVQVHKTRPLLSIRSDKTLQDIVYKLVPGLFKDEMKRRRDFYAAYPLT-----
>UniRef90_A0A6I8PLG2/1-109 [subseq from] Polycomb group ring finger 2 n=4 Tax=Monotremata TaxID=9255 RepID=A0A6I8PLG2_ORNAN
--MHRSTRIKITELNPHLMCALCGGYFIDATTIVECLHSFCKTCIVRYLEANKYCPMCDAQVHKTRPLLSIRSDKTLQDIVYKLVPGLFKDEMKRRRDFYAAYPLTDVPNG
>UniRef90_A0A851VTC0/1-109 [subseq from] PCGF2 protein (Fragment) n=1 Tax=Copsychus sechellarum TaxID=797021 RepID=A0A851VTC0_9PASS
--MHRTTRIKITELNPHLMCALCGGYFIDAATIVECLHSFCKTCIVRYLETNKYCPMCDVQVHKTRPLLSIRSDKTLQDIVYKLVPGLFKDEMKRRRDFYTTSPVAEAAPG
>UniRef90_H3AAZ9/1-109 [subseq from] Polycomb group ring finger 2 n=1 Tax=Latimeria chalumnae TaxID=7897 RepID=H3AAZ9_LATCH
--MHRTTRIKITELNPHLTCALCAGYFIDATTIVECLHSFCKTCIVPYLETNKYCPMCDVQVHKTRPLLSIRSDKTLQDIVYKLVPGLFKDEMKRRRDFYAAYPSVDVPNG
>UniRef90_A0A7K4LR84/1-106 [subseq from] PCGF2 protein (Fragment) n=1 Tax=Crypturellus undulatus TaxID=48396 RepID=A0A7K4LR84_9AVES
--MHRTTRIKITELNPHLMCALCGGYFIDATTIVECLHSFCKTCIVRYLETNKYCPMCDVQVHKTRPLLSIRSDKTLQDIVYKLVPGLFKDEMKRRRNFYTAYPVAEG---
>UniRef90_S4RQ11/1-109 [subseq from] Bmi1 polycomb ring finger oncogene 1b n=1 Tax=Petromyzon marinus TaxID=7757 RepID=S4RQ11_PETMA
--MHRTTHIRMTELNPHLICVLCGGYFIDATSITECLHSFCKTCIVRYLESSKFCPVCDVQVHKTRPLLNLRSDKTLQDIVYKLVPGLFKDEMKRRRDFYAGHPEGDGCKG
>UniRef90_A0A218UAW8/1-109 [subseq from] Polycomb group RING finger protein 2 n=1 Tax=Lonchura striata domestica TaxID=299123 RepID=A0A218UAW8_9PASE
--MHGTTRVKITELNPHLMCALCGGYFIDAATIVECLHSFCRTCIVRYLETNKYCPMCDAQVHKTRPLLSIRSDKTLQDIVYKLVPGLFKDEMKRRRDFYAAYPVAEAALG
>UniRef90_UPI0006431860/1-104 [subseq from] LOW QUALITY PROTEIN: polycomb complex protein BMI-1-like n=1 Tax=Condylura cristata TaxID=143302 RepID=UPI0006431860
-------RIKITELNXHLMCVLCGGYFINATTIIECLHSFCKTCIVRYLETSKYCPVCDVQVHKTRPLLNIRSDKTLQDFVYKLVPRLFNNEMKRRRDFYAAHPSADAASG
>UniRef90_A0A7K7RTE9/1-106 [subseq from] PCGF2 protein (Fragment) n=9 Tax=Passeriformes TaxID=9126 RepID=A0A7K7RTE9_9PASS
--MHRNTRIKITELNPHLMCALCGGYFIDATTIVECLHSFCKTCIVRYLETNKYCPMCDMQVHKPRPLLSIRSDKTLQDIVYKLVPGLFKDEMKRRRDFYAAYPVAEV---
>UniRef90_A0A8K1FZX2/1-109 [subseq from] RING-type domain-containing protein n=1 Tax=Zosterops borbonicus TaxID=364589 RepID=A0A8K1FZX2_9PASS
--MPRTTRIKITELNPHLMCALCGGYFIDAATIVECLHSFCKTCIVRYLETNKYCPMCDAQVHKTRPLLSIRSDKTLQDIVYKLVPGLFKDEMKRRRDFYATYPVAEAALG
>UniRef90_A0A803XVA5/1-109 [subseq from] RING-type domain-containing protein n=6 Tax=Phasianidae TaxID=9005 RepID=A0A803XVA5_MELGA
--MHRTTRIKITELNPHLMCALCGGYFIDAATIVECLHSFCKTCIVRYLEANKYCPMCDAQVHKTRPLLSIRSDRTLQDVVYKLVPGLFTDEMKRRRDFYAAYPVAEVSNG
>UniRef90_A0A674GBA0/1-108 [subseq from] Polycomb group ring finger 2 n=2 Tax=Estrildinae TaxID=40155 RepID=A0A674GBA0_TAEGU
--MHGTTRIKITELNPHLMCALCGGYFIDATTIVECLHSFCRTCIVRYLETNKYCPMCDAQVHKTRPLLSIRSDKTLQDIVYKLVPGLFKDEMKRRRNFYAAYPVDEAAL-
>UniRef90_UPI001401C405/1-107 [subseq from] polycomb complex protein BMI-1-B-like n=1 Tax=Petromyzon marinus TaxID=7757 RepID=UPI001401C405
--MHRTTHIRMTELNPHLICVLCGGYFIDATSITECLHSFCKTCIVRYLESSKFCPVCDVQVHKTRPLLNLRSDKTLQDIVYKLVPGLFKDEMKRRRDFYAEHPEGDEG--
>UniRef90_UPI0019234D8C/1-108 [subseq from] polycomb group RING finger protein 2-like n=1 Tax=Hyaena hyaena TaxID=95912 RepID=UPI0019234D8C
--MHRTTRIKITELNPHLMCALWGEYFIDATTIVECLHSFCKTCIVRYLETNKYCPMCDVQVHKTRPLLSIRSDKTLQDIVYKLVPGLFKDEMKRRRDFYAAYPLTEVPS-
>UniRef90_A0A226N7T8/1-109 [subseq from] RING-type domain-containing protein n=1 Tax=Callipepla squamata TaxID=9009 RepID=A0A226N7T8_CALSU
--MHRTTRIKITELNPHLMCALCGGYFIDAATIVECLHSFCKTCIVRYLEANKYCPMCDAQVHKTRPLLSIRSDRTLQDVVYKLVPGLFTDEMKRRRDFYATYPVAEVPNG
>UniRef90_A0A8V0ZNW9/93-202 [subseq from] Polycomb group ring finger 2 n=3 Tax=Phasianidae TaxID=9005 RepID=A0A8V0ZNW9_CHICK
-NMHRTTRIKITELNPHLMCALCGGYFIDAATIVECLHSFCKTCIVRYLEANKYCPMCDAQVHKTRPLLSIRSDRTLQDVVYKLVPGLFTDEMKRRREFYAAYPVAEVPNG
>UniRef90_UPI000B3DD7FB/1-105 [subseq from] polycomb group RING finger protein 2-like n=1 Tax=Numida meleagris TaxID=8996 RepID=UPI000B3DD7FB
--MHRTTRIKITELNPHLMCALCGGYFIDAATIVECLHSFCKTCIVRYLEANKYCPMCDAQVHKTRPLLSIRSDRTLQDVVYKLVPGLFTDEMKRRREFYAAYPVAE----
>UniRef90_A0A8D2QVU2/1-106 [subseq from] Polycomb group ring finger 2 n=1 Tax=Zosterops lateralis melanops TaxID=1220523 RepID=A0A8D2QVU2_ZOSLA
--MPRTTRIKITELNPHLMCALCGGYFIDAATIVECLHSFCKTCIVRYLETNKYCPMCDAQVHKTRPLLSIRSDKTLQDIVYKLVPGLFKDEMKRRRDFYATYPVAEG---
>UniRef90_A0A7L0LQ78/1-106 [subseq from] PCGF2 protein (Fragment) n=1 Tax=Sylvietta virens TaxID=208069 RepID=A0A7L0LQ78_9SYLV
--MLRTTRIKITELNPHLMCALCGGYFIDAATIVECLHSFCKTCIVRYLETNKFCPMCDAQVHKSRPLLSIRSDKTLQDIVYKLVPGLFKDEMKRRRDFYAAYPVAEV---
>UniRef90_UPI000C6DD2F4/64-170 [subseq from] polycomb group protein Psc-like isoform X1 n=2 Tax=Centruroides sculpturatus TaxID=218467 RepID=UPI000C6DD2F4
-AMHRPTRLKITDLNPHLTCILCGGYLVDATTIIECLHSFCRTCIVRYLETTKFCPICDVQVHKAKPLLNIRADKTLQDIVYKLVPGLFQNEMKRRREFYAEHPDADI---
>UniRef90_A0A2K5F7Q5/4-107 [subseq from] RING-type domain-containing protein n=1 Tax=Aotus nancymaae TaxID=37293 RepID=A0A2K5F7Q5_AOTNA
-------KIKITELNPHLMCVLCGGYFADATTVIECLHSFSKTCIVRYLETSKYCPICDVQVLKIRPLLNIRSDKTLRDSLYKLVPGFFKKEMKRRRDFYAAHPSADAANG
>UniRef90_A0A8C9QTY4/1-100 [subseq from] RING-type domain-containing protein n=1 Tax=Spermophilus dauricus TaxID=99837 RepID=A0A8C9QTY4_SPEDA
--MHPTTRIKITELNPHLMCVLCGGYFIDATTIIECLHSFCKTCIVRYLETSKYCPICDVQVHKTRPL---------QDIVYKLVPGLFKNEMKRRRDFYAAHPSADAANG
>UniRef90_C3YW14/1-107 [subseq from] RING-type domain-containing protein n=4 Tax=Branchiostoma TaxID=7737 RepID=C3YW14_BRAFL
--MHRTTHLPITELNPHLMCVICGGYFIDATTIIECLHSFCKTCIVKYLDTSKYCPVCDVQVHKTRPLLNIRADKTLQSLVYKLVPNLFKDEMKRRRDFYGQYPDQDLA--
>UniRef90_UPI0003F06108/1-103 [subseq from] polycomb complex protein BMI-1-like n=1 Tax=Saccoglossus kowalevskii TaxID=10224 RepID=UPI0003F06108
--MNRTTKLKMTELNPHLMCVLCGGYFIDATTIIECLHSFCRTCIVRYLETSKYCPICDTQVHKTRPLLNIRSDRTLQSIVYKMVPGLFRDEMKRRRDFYAGNTH------
>UniRef90_A0A2I3HV02/1-106 [subseq from] BMI1 proto-oncogene, polycomb ring finger n=6 Tax=Primates TaxID=9443 RepID=A0A2I3HV02_NOMLE
--MHRTTRIKITELNPHLMCVLCGGYFIDATTIIECLHSslFCIMCI-----SHKYCPICDVQVHKTRPLLNIRSDKTLQDIVYKLVPGLFKNEMKRRRDFYAAHPSADAANG
>UniRef90_T1J8D6/29-136 [subseq from] RING-type domain-containing protein n=1 Tax=Strigamia maritima TaxID=126957 RepID=T1J8D6_STRMM
-TMHRSTKIKITDLNAHLVCYLCGGYYIDATTIIECLHSFCKTCIVRYLQNNKYCPVCEVQVHKTRPLLNIRADKTLQDIVYKLVPGLFKAEMKRRRQFYAEHPQADTS--
>UniRef90_G3H5V9/28-118 [subseq from] Polycomb group RING finger protein 2 n=1 Tax=Cricetulus griseus TaxID=10029 RepID=G3H5V9_CRIGR
GIMHRTTRIKITELNPHLMCALCGGYFIDATTIVECLHSFCKTCIVRYLETNKYCPMCDVQVHKTRPLLSIRSDKTLQDIVYKLVPGLFKG--------------------
>UniRef90_G3H5V9/144-165 [subseq from] Polycomb group RING finger protein 2 n=1 Tax=Cricetulus griseus TaxID=10029 RepID=G3H5V9_CRIGR
-----------------------------------------------------------------------------------------LDEMKRRRDFYAAYPLTEVPNG
>UniRef90_T1J8E1/1-110 [subseq from] RING-type domain-containing protein n=1 Tax=Strigamia maritima TaxID=126957 RepID=T1J8E1_STRMM
--MHRPTRIKITDLNPHLMCVLCGGYFMDATTIIECLHSFCKSCIVRYLETSKYCPICDVQIHKTKPLLNIRSDQTLQEIVYKLVPGLFQskgnknNEMKRRREFYSQHPQQ-----
>UniRef90_UPI001863FEC1/1-109 [subseq from] polycomb complex protein BMI-1-like n=1 Tax=Megalops cyprinoides TaxID=118141 RepID=UPI001863FEC1
--MHRTTRIKITELNPNLICPLCVGYFIDATTIVECLHSFCKTCIVGFLETNKFCPRCDVQVHKTRPLLSIRSDKTLQDIVYKLVPGLFKDEMKRRRDFYAVNPTASGSNG
>UniRef90_A0A210QZZ0/1-104 [subseq from] Polycomb complex protein BMI-1 n=1 Tax=Mizuhopecten yessoensis TaxID=6573 RepID=A0A210QZZ0_MIZYE
--MHRTTRIKITELNPHLICVLCGGYYIDAATIIECLHSFCRTCIVRYLESSKYCPICDVMVHKTKPLQNVKSDKTLQDLVYKLVPGLYKSEMKRRRDLYNAHPEA-----
>UniRef90_A0A1S3HR36/4-110 [subseq from] uncharacterized protein LOC106157411 isoform X1 n=2 Tax=Lingula unguis TaxID=7574 RepID=A0A1S3HR36_LINUN
--MHRTTKLQLTDLNPHLMCALCGGYFVDAATITECLHSFCKTCIVRYLESSKYCPICDVMVHKTRPLVNVRLDKTLQDLVYKLVPGLFKNEMKRRRDFFAVNPLPDPS--
>UniRef90_A0A8T3CJV6/1-108 [subseq from] RING-type domain-containing protein n=2 Tax=Albula TaxID=54908 RepID=A0A8T3CJV6_9TELE
--MHKTTRIKITELNPNLICPLCVGYFIDATTIVECLHSFCKTCIVSFLETNKFCPRCDVQVHKTRPLLSIRSDKTLQDIVYKLVPGLFKDEMKRRRDFYSANPVADGAQ-
>UniRef90_UPI0005215247/132-228 [subseq from] polycomb complex protein BMI-1 n=2 Tax=Neognathae TaxID=8825 RepID=UPI0005215247
-------------LNI-EMCVLGGGYFIDATTIIECLHSFCKTCIVRYLETSKYCPICDVQVHKTRPLLNIRSDKTLQDIVYKLVPGLFKNEMKRRRDFYAAHPSADAANG
>UniRef90_A0A212D9J3/1-89 [subseq from] PCGF2 n=1 Tax=Cervus elaphus hippelaphus TaxID=46360 RepID=A0A212D9J3_CEREH
--MHRTTRIKITELNPHLMCALCGGYFIDATTIVECLHSFCKTCIVRYLETNKYCPMCDVQVHKTRPLLSIRSDKTLQDIVYKLVPGLFKG--------------------
>UniRef90_A0A212D9J3/113-136 [subseq from] PCGF2 n=1 Tax=Cervus elaphus hippelaphus TaxID=46360 RepID=A0A212D9J3_CEREH
---------------------------------------------------------------------------------------SLPDEMKRRRDFYAAYPLTEVPNG
>UniRef90_UPI001863BC19/1-108 [subseq from] polycomb complex protein BMI-1-A-like n=1 Tax=Megalops cyprinoides TaxID=118141 RepID=UPI001863BC19
--MHRTTRIKITDLNPNLTCPLCVGYFIDATTIVECLHSFCKTCIVSFLETNKFCPRCEVQVHKTRPLLSIRSDKTLQDIVYKLVPGLFKDEMKRRRDFYADNPAADGAN-
>UniRef90_A0A5F9DN75/1-93 [subseq from] RING-type domain-containing protein n=1 Tax=Oryctolagus cuniculus TaxID=9986 RepID=A0A5F9DN75_RABIT
------------------MCVLCGGYFIDATTLIECLHSFCKTCIVRYPETSKYCPICDVQAHKTRPLLNIRSDKTLQDIVYKLVPGLFKNEMKRRRDFYAAHPSADAANG
>UniRef90_UPI001458D762/1-104 [subseq from] polycomb complex protein BMI-1-A-like n=1 Tax=Pecten maximus TaxID=6579 RepID=UPI001458D762
--MHRTTRIKITELNPHLICVLCGGYYIEAATIIECLHSFCRTCIVRYLESSKYCPICDVMVHKTKPLQNVKSDKTLQDLVYKLVPGLYKSEMKRRRDLYNAHPEA-----
>UniRef90_UPI001E25C8CE/36-126 [subseq from] polycomb complex protein BMI-1-like isoform X1 n=2 Tax=Camelus bactrianus TaxID=9837 RepID=UPI001E25C8CE
-EMHRTTRIKITELNPHLMCVLCGGYFIDATTIIECLHSFCKTCIVRYLETSKYCPICDVQVHKTRPLLNIRSDKTLQDIVYKLVPGLFKSE-------------------
>UniRef90_UPI0003F07E6D/1-105 [subseq from] polycomb complex protein BMI-1-A-like n=1 Tax=Saccoglossus kowalevskii TaxID=10224 RepID=UPI0003F07E6D
--MNRTTKLKMTELNPHLMCVLCGGYFIDATTIIECLHSFCRTCIIRYLESSKYCPVCDTQVHKTRPLQYIRPDRTLQNIVYKLVPGLFRDEMKRRREYYAANPSAK----
>UniRef90_A0A2J7Q9R4/1-105 [subseq from] Polycomb complex protein BMI-1 n=1 Tax=Cryptotermes secundus TaxID=105785 RepID=A0A2J7Q9R4_9NEOP
--MHRPRRLKITDLNPHLICVLCGGYYIDATTIIECLHSFCKACIVRYLETNKYCPICDVQVHKTRPLQNIRADQTLQDIVYKLVPGLFQNEMRCRREFYAKHPEAQ----
>UniRef90_A0A8C5LGZ4/2-109 [subseq from] RING-type domain-containing protein n=2 Tax=Jaculus jaculus TaxID=51337 RepID=A0A8C5LGZ4_JACJA
---HRTyICIEITELNPHLMCALCGGYFIDTTTIVECLHSFCKTCIVRYLETNKYCPMCDVQVHKTRPLLSIRSDKTLQDIVYKLVPGPFKDEMKRRRDFYAAYPLTEVPN-
>UniRef90_A0A142FHG4/1-95 [subseq from] Bmi1 polycomb ring finger (Fragment) n=1 Tax=Maylandia zebra TaxID=106582 RepID=A0A142FHG4_9CICH
---------------PHLMCVLCGGYFIDATTIIECLHSFCKMCIVRYLETSKYCPICDVQVHKTKPLLNIRSDKTLQDIVYKLVPGLFKNEMKRRRDFYAEHP-VDASNG
>UniRef90_A0A8J1LVX4/1-102 [subseq from] polycomb group ring finger 2 S homeolog isoform X1 n=1 Tax=Xenopus laevis TaxID=8355 RepID=A0A8J1LVX4_XENLA
--MHRTTRIKMTELNPHLMCALCGGYFIDAATIVECLHSFCKTCILRYLEAHKFCPMCDSQVHKGRPLLSIRSDKTLQDIVYKLVPGLFRDEMKRRRDFYASYS-------
>UniRef90_A0A1S3HQX2/1-103 [subseq from] polycomb complex protein BMI-1-B-like n=2 Tax=Lingula unguis TaxID=7574 RepID=A0A1S3HQX2_LINUN
--MHRTTRLKITELNPHLMCALCGGYLTDAATVVECLHSFCKTCIVRYMETSKFCPICDVMVHKTKPLTNVRLDKTLQDLVYKLVPGLFKNEMKRRREFYSANPD------
>UniRef90_A0A6P8NRQ2/1-106 [subseq from] polycomb group RING finger protein 2 n=3 Tax=Gymnophiona TaxID=8445 RepID=A0A6P8NRQ2_GEOSA
--MQRSRRIKITELNPHLMCALCGGYFIDATTIVECLHSFCKTCIVPYLEANKFCPMCDAQVHKTRPLLSIRSDKTLQDIVYKLVPGLFKDEMKRRREFYSTYPLPDV---
>UniRef90_A0A8T2JT12/1-108 [subseq from] RING-type domain-containing protein n=1 Tax=Hymenochirus boettgeri TaxID=247094 RepID=A0A8T2JT12_9PIPI
--MHRTMRIKITELNPHLMCALCGGYFIDAATIVECLHSFCKTCILRYLEAHKFCPMCDSQVHKGRPLLSIRADKTLQDIVYKLVPGLFRDEMKRRRDFYASYSQTQASN-
>UniRef90_A0A347ZJE8/1-105 [subseq from] Putative Psc1 (Fragment) n=1 Tax=Reticulitermes speratus TaxID=60591 RepID=A0A347ZJE8_9NEOP
--MHRPRRLKITDLNPHLICVLCGGYYVDATTIIECLHSFCKACIVRYLETNKYCPICDVQVHKTRPLQNIRSDKTLQDIVYKLVPGLFQKEMRCRREFYAKHPEAQ----
>UniRef90_A0A8J6G0T0/121-212 [subseq from] Polycomb complex protein BMI-1 n=1 Tax=Microtus ochrogaster TaxID=79684 RepID=A0A8J6G0T0_MICOH
-EMHRTTRIKITELNPHLMCVLCGGYFIDATTIIECLHSFCKTCIVRYLETSKYCPICDVQVHKTRPLLNIRSDKTLQDIVYKLVPGLFKTSN------------------
>UniRef90_A0A8C6S925/1-104 [subseq from] Bmi1 polycomb ring finger oncogene 1a n=1 Tax=Neogobius melanostomus TaxID=47308 RepID=A0A8C6S925_9GOBI
--MHRTTRIKITELNPHLMCVLCGGYFIDATTIIECLHSFCKMCIVRYLETSKYCPICDVQVHKTKPLLNIRSDKTLQDIVYNWSQDCSKvNEMKRRRDFYADHPV------
>UniRef90_A0A067QNY7/1-105 [subseq from] Polycomb complex protein BMI-1 n=1 Tax=Zootermopsis nevadensis TaxID=136037 RepID=A0A067QNY7_ZOONE
--MHRPRRIKITDLNPHLICVLCGGYYVDATTIIECLHSFCKACIVRYLETNKYCPICDVQVHKTRPLQNIRADQTLQDIVYKLVPGLFQNEMRCRREFYAKHPEAQ----
>UniRef90_UPI00112E149F/1-106 [subseq from] LOW QUALITY PROTEIN: polycomb group RING finger protein 2 n=1 Tax=Rhinatrema bivittatum TaxID=194408 RepID=UPI00112E149F
--MQRTRRIKITELNPHLMCALCGGYFIDATTIVECLHTFCKTCIVPYLEANKFCPMCDTQVHKTRPLLSIRLDKTLQDIVYKLVPGLFKDEMKRRRAFYAAYPLPDV---
>UniRef90_A0A8I5U076/1-90 [subseq from] Polycomb complex protein BMI-1 n=1 Tax=Pongo abelii TaxID=9601 RepID=A0A8I5U076_PONAB
--MHRTTRIKITELNPHLMCVLCGGYFIDATTIIECLHSFCKTCIVRYLETSKYCPICDVQVHKTRPLLNIRSDKTLQDIVYKLVPGLFKSE-------------------
>UniRef90_UPI0014590FFE/1-103 [subseq from] polycomb complex protein BMI-1-like n=2 Tax=Pectinidae TaxID=6566 RepID=UPI0014590FFE
--MHRSTRLKITELNPHLVCVLCGGYLIDATTIVECLHSFCKTCIVRYLESSKFCPICDVQVHKTKPLLNIRLDHTLQDIVYKLVPGLFKDEMTRRREFYKDQPN------
>UniRef90_UPI001EE57B44/1-107 [subseq from] polycomb group RING finger protein 2-like n=2 Tax=Haliotis TaxID=6452 RepID=UPI001EE57B44
--MHRTTRLKITDINPHLICVLCGGYFIDAATIIECLHSFCKTCILRYLETSKYCPICDVMVHKTRPHQNIRADKTLQDLVYKLVPGLYKGEMKRRREYFAINSAKDAP--
>UniRef90_A0A2Y9KDZ6/1-90 [subseq from] polycomb complex protein BMI-1 isoform X2 n=2 Tax=Caniformia TaxID=379584 RepID=A0A2Y9KDZ6_ENHLU
--MHRTTRIKITELNPHLMCVLCGGYFIDATTIIECLHSFCKTCIVRYLETSKYCPICDVQVHKTRPLLNIRSDKTLQDIVYKLVPGLFKTA-------------------
>UniRef90_UPI001B8879B1/1-106 [subseq from] polycomb complex protein BMI-1-like n=1 Tax=Gigantopelta aegis TaxID=1735272 RepID=UPI001B8879B1
--MHRTTRLKITDLNPHLICVLCGGYFIDAATIVECLHSFCKTCIVSYLETTKYCPICDVMVHKTKPHVNVRADKTLQDLVYKLVPGLYTNEMKRRRTFYAEQPTPDT---
>UniRef90_Q5BKN6/1-103 [subseq from] Pcgf2 protein n=6 Tax=Xenopus TaxID=8353 RepID=Q5BKN6_XENTR
--MHRTMRIKMTELNPHLMCALCGGYFIDAATIVECLHSFCKTCILRYLEAHKFCPMCDSQVHKGRPLLSIRSDKTLQDIVYKLVPGLFRDEMKRRRDFYASYSR------
>UniRef90_A0A7R9LUC3/333-402 [subseq from] RING-type domain-containing protein n=1 Tax=Oppiella nova TaxID=334625 RepID=A0A7R9LUC3_9ACAR
-------SIGNKELNDRLKCFLCNGYLVNPTIIIDCDHSFCKSCLIKHLESntpkSRYCPRCDQQINKTKPKLNLKN--------------------------------------
>UniRef90_A0A7R9LUC3/503-603 [subseq from] RING-type domain-containing protein n=1 Tax=Oppiella nova TaxID=334625 RepID=A0A7R9LUC3_9ACAR
--------IVVKEFNELIQCFLCKGYLIDATTVIECLHSFCKTCIINHLESntpkSRLCPRCDSQIHRTKPKLFIRSDPTLQDIIYKLVPGLYKNEMTRRKEFYSKETD------
>UniRef90_A0A8C3D6Y5/1-108 [subseq from] RING-type domain-containing protein n=1 Tax=Corvus moneduloides TaxID=1196302 RepID=A0A8C3D6Y5_CORMO
--MHRTTRIKITELNPHLMCALCGGYFIDATTIVECLHSFCKTCIVRYLETNKYCPMCDVQVHKTRPLLSIRSDKTLQDIVYKLVPGLFKGER-RGGTVVARSPQSPAATG
>UniRef90_A0A8X6FFD4/15-119 [subseq from] Polycomb complex protein BMI-1-B n=2 Tax=Trichonephila clavata TaxID=2740835 RepID=A0A8X6FFD4_TRICU
-TMHRTTRLKVTDLNQHFTCVLCDGYFIDATTIVECLHSFCRTCIVRYLENSKFCPVCDVQVHKTKPLQSIRSDTTLQDVVYKLVPGLYQNEMQRRREFYAEHPEE-----
>UniRef90_UPI0006B10CC5/1-106 [subseq from] polycomb complex protein BMI-1-like n=1 Tax=Limulus polyphemus TaxID=6850 RepID=UPI0006B10CC5
--MYRPPRLRVMEVNPYLTCVLCGGYFVDATTIIECLHSFCKTCIVRYLESSKFCPICDVQVHKTRPLMNIRADKTLQDIVYKLVPGLFRNEMKRRRDFFDTNPEAAA---
>UniRef90_A0A8J6ER61/1-108 [subseq from] RING-type domain-containing protein n=2 Tax=Eleutherodactylus coqui TaxID=57060 RepID=A0A8J6ER61_ELECQ
--MHRTMRIKMTELNPHLMCALCGGYFIDAATIVECLHSFCKTCILRYLEAHKFCPMCDSQVHKGRPLLSIRSDKTLQDIVYKLVPGLFRDEMKRRREFYASYARKEANS-
>UniRef90_A0A8X6WVX6/1-105 [subseq from] Polycomb complex protein BMI-1 n=1 Tax=Trichonephila inaurata madagascariensis TaxID=2747483 RepID=A0A8X6WVX6_9ARAC
--MHRSTRLKITDLNPHLSCILCGGYFIDATTITECVHSFCRACIVRYLETSKYCPVCEVQVHKSRPLHYIRSDKTLQDIVYKLVPGLFHNEMKKRRELYASQPPED----
>UniRef90_A0A8J1UYJ8/1-104 [subseq from] Ofus.G23303 protein n=1 Tax=Owenia fusiformis TaxID=6347 RepID=A0A8J1UYJ8_OWEFU
--MHRTTKIKITELNPHLMCVLCGGYYIDATTIIECLHSFCRTCIVRYLETSKYCPICDVMVHKTKPHLHIRADHTLQDLVYKLVPGLFKNEMKQRRVFFKDNPPV-----
>UniRef90_UPI0015AFFB7B/1-108 [subseq from] polycomb complex protein BMI-1-like isoform X1 n=2 Tax=Anguilla anguilla TaxID=7936 RepID=UPI0015AFFB7B
--MHKTTLIKITELNPNLICPLCVGYFIDATTIVECLHSFCKSCIVSFLETNKFCPRCDVQVHKTRPMLSIRSDKTLQDIVYKLVPGLFRDEMKRRRDFYTANPVADGAQ-
>UniRef90_UPI000BA7E681/1-106 [subseq from] uncharacterized protein DDB_G0284459-like n=1 Tax=Limulus polyphemus TaxID=6850 RepID=UPI000BA7E681
--MYRPSRLRVMEVNPYLTCVLCGGYFVDATTIIECLHSFCKTCIVQYLESSKFCPICDVQVHKTRPLLNIRADKTLQDIVYKLVPGLFRNEMKRRRDFYETNPEAAA---
>UniRef90_V4B1J5/1-108 [subseq from] RING-type domain-containing protein (Fragment) n=1 Tax=Lottia gigantea TaxID=225164 RepID=V4B1J5_LOTGI
--MHRSKKIKIGDVNPHLLCVLCGGYFVDATTIIECLHSFCKTCIIRYLESNKTCPSCDVLIHKTRPRLNIRSDKTLQDIVYKLVPGLYKNEMRRRREFYSQYPNKDDTN-
>UniRef90_UPI001AAD63F0/1-109 [subseq from] polycomb group RING finger protein 2 isoform X1 n=3 Tax=Ranoidea TaxID=30352 RepID=UPI001AAD63F0
--MHRTMRIKMTELNPHLMCALCGGYFIDAATIVECLHSFCKTCILRYLEAHKFCPMCDSQVHKGRPLLSIRSDKILQDIVYKLVPGLFRDEMKRRRDFYASYARTPASSG
>UniRef90_A0A8C5Q5T5/1-102 [subseq from] Polycomb group ring finger 2 n=1 Tax=Leptobrachium leishanense TaxID=445787 RepID=A0A8C5Q5T5_9ANUR
--MHRTMRIKITELNPHLMCALCGGYFIDAATIVECLHSFCKTCILRYLEAHKFCPMCDSQVHKGRPLLSIRSDKILQDIVYKLVPGLFRGEMKRRRDFYASYA-------
>UniRef90_A0A3Q4ANM2/1-94 [subseq from] Bmi1 polycomb ring finger oncogene 1a n=1 Tax=Mola mola TaxID=94237 RepID=A0A3Q4ANM2_MOLML
--MHRTTRIKITELNPHLMCVLCGGYFIDATTIIECLHSFCKMCIVRYLETSKYCPICDVQVHKTKPLLNIRSDKTLQDIVYKLVPGLFKSKTRPS---------------
>UniRef90_A0A3L8DAW9/47-139 [subseq from] Polycomb complex protein BMI-1 n=2 Tax=Ooceraea biroi TaxID=2015173 RepID=A0A3L8DAW9_OOCBI
--------PLVQDLNEHIVCPLCRGYLIDATTLVECLHSFCRGCILRRLSSGvRVCPVCSVAAS---PQ--LLPDVRLQRLVYLAVPGLFRSELERRRHFRLVNPQ------
>UniRef90_A0A3L8DAW9/788-882 [subseq from] Polycomb complex protein BMI-1 n=2 Tax=Ooceraea biroi TaxID=2015173 RepID=A0A3L8DAW9_OOCBI
--------TLLRDVNPYLICKICRGYLIDAVTVVECLHSFCRSCILKHLGNVAHCPSCKHALNKAKP--NIKADKALQDIVYKLVPGLYHKEMLKRREFYKKHPE------
>UniRef90_A0A821WL89/41-149 [subseq from] (mimic poison frog) hypothetical protein n=4 Tax=Hyloidea TaxID=8417 RepID=A0A821WL89_9NEOB
-TMHRTMRIKMTELNPHLMCALCGGYFIDAATIVECLHSFCKTCILRYLEAHKFCPMCDSQVHKGRPLLSIRADKTLQDIVYKLVPGLFRGEMKRRREFYSSYARKEANS-
>UniRef90_UPI000C6CCD85/3-104 [subseq from] polycomb complex protein BMI-1-A-like n=1 Tax=Centruroides sculpturatus TaxID=218467 RepID=UPI000C6CCD85
-----QTKIKLKDLNIHLTCVLCGGYYIDATTIIECLHSFCKTCIVQYLDTHKFCPICDAQVHKTRPLLNIRSDQTLQDIVYKLVPGLFKNEMKRRREFYAQHPEVV----
>UniRef90_UPI001EE529B7/1-103 [subseq from] polycomb complex protein BMI-1-like isoform X2 n=1 Tax=Haliotis rubra TaxID=36100 RepID=UPI001EE529B7
--MHRTTRARLDDLNHHLVCVLCGGYFIDATSIIECLHSFCRTCIVRYLESSKFCPICDVQVHKTRPLLNIRADKTLQNLVYKLVPGLFDDEMRRRRLFYSTHPE------
>UniRef90_UPI000BA807FB/1-105 [subseq from] uncharacterized protein DDB_G0284459-like isoform X1 n=2 Tax=Limulus polyphemus TaxID=6850 RepID=UPI000BA807FB
--MNRLSRLPVVDVNPYLTCVLCGGYFVDATTVTECLHSFCKTCIVRYLDTNKFCPICEVQVHKTRPLLNIRADKTLQDIVYKLVPGLFQNEMKRRRDFYSSHPTEA----
>UniRef90_A0A4Y2HPT9/1-104 [subseq from] Polycomb complex protein BMI-1-A n=1 Tax=Araneus ventricosus TaxID=182803 RepID=A0A4Y2HPT9_ARAVE
--MHRTTRLKITDLNQHFICVLCDGYLVDATTIVECLHSFCRTCIVRYLENSRFCPVCDVQVHKTKPLLSIRSDTTLQDVVYKLIPGLYQNEMQRRREFYAEHPEE-----
>UniRef90_A0A498LC72/180-270 [subseq from] Sperm-associated antigen 6 isoform X1 n=2 Tax=Cyprinoidei TaxID=30727 RepID=A0A498LC72_LABRO
-TMHRTTRIKITELNPHLMCVLCGGYFIDATTIIECLHSFCKMCIVRYLETSKYCPICDVQVHKTKPLLNIRSDKTLQDIVYKLVPGLFKTA-------------------
>UniRef90_L9KLN1/1-95 [subseq from] Polycomb group RING finger protein 2 n=1 Tax=Tupaia chinensis TaxID=246437 RepID=L9KLN1_TUPCH
--MHRTTRIKITELNPHLMCALCGGNFIDATTTVECLHSFCKTCIARYLETNKYCPMCDVQVHKTRPLLSIRSDKTLRNIVYKLVPGLFKDEMKRRR--------------
>UniRef90_A0A4Z2H3V1/54-145 [subseq from] Polycomb complex protein BMI-1 n=4 Tax=Perciformes TaxID=8111 RepID=A0A4Z2H3V1_9TELE
-NMHRTTRIKITELNPHLMCVLCGGYFIDATTIIECLHSFCKMCIVRYLEASKYCPICDVQVHKTKPLLNIRSDKTLQDIVYKLVPGLFKTSN------------------
>UniRef90_UPI000FFB228B/1-104 [subseq from] LOW QUALITY PROTEIN: polycomb group RING finger protein 2 n=1 Tax=Falco cherrug TaxID=345164 RepID=UPI000FFB228B
--MHRTTRIKITELNPHLMCALCGGYFIDATTIVECLHSFCKTCIVRYLETNKYCPMCDVQVHKTRPLLSIRSDKTLQDIVYKLVPGLFKGTAL-GGDNWPFPPSAP----
>UniRef90_A0A8I6AVB6/1-109 [subseq from] Polycomb group RING finger protein 2-like n=3 Tax=Tetrapoda TaxID=32523 RepID=A0A8I6AVB6_RAT
--MHRTTQIKIMELNPHLMCALYGGYFINTTTIVECLHSFCKTFIVRYLETNKYCPMCDVQVHKTGPLLSIRSDKTLQDIVYKLVSGLFKDVMKGRRDFYAAYPLTEVPNG
>UniRef90_A0A8U7P0W4/1-91 [subseq from] Uncharacterized protein n=1 Tax=Corvus moneduloides TaxID=1196302 RepID=A0A8U7P0W4_CORMO
--MHRTTRIKITELNPHLMCALCGGYFIDATTIVECLHSFCKTCIVRYLETNKYCPMCDVQVHKTRPLLSIRSDKTLQDIVYKLVPGLFKGAA------------------
>UniRef90_UPI00193CBA30/1-93 [subseq from] polycomb complex protein BMI-1-like n=1 Tax=Saimiri boliviensis boliviensis TaxID=39432 RepID=UPI00193CBA30
------------------MCVLCGGYFVDATTIIECLHSFCKTCIVRYLETSKYCPVCDVQVLKIRPLLNIRSDKTLQDGLYKLVPGIFKKEMKRRRDFYAAHPSADAANG
>UniRef90_A0A8X7CLY1/1-104 [subseq from] Polycomb complex protein BMI-1-B n=3 Tax=Trichonephila TaxID=2585208 RepID=A0A8X7CLY1_9ARAC
--MHRTTRLKVTDINQHFTCVLCDGYFVDATTIVECLHSFCRTCIVRYLENSKFCPVCDVQVHKTKPLLSIRSDTTLQDVVYKLVPGLYQNEMQRRREFYAEHPEE-----
>UniRef90_A0A851FKG0/1-89 [subseq from] PCGF2 protein (Fragment) n=1 Tax=Pitta sordida TaxID=9163 RepID=A0A851FKG0_PITSO
--MHRTTRIKITELNPHLMCALCGGYFIDATTIVECLHSFCKTCIVRYLETNKYCPMCDVQVHKTRPLLSIRSDKTLQDIVYKLVPGLFKV--------------------
>UniRef90_UPI001EAFFFA5/1-103 [subseq from] polycomb group protein Psc-like isoform X1 n=2 Tax=Haliotis rufescens TaxID=6454 RepID=UPI001EAFFFA5
--MHRTTRARLDDLNHHLVCVLCGGYFIDATSIIECLHSFCRTCIVRYLESSKFCPICDVQVHKTRPLLNIRADKTLQNLVYKLVPGLFEDEMRRRRLFYSTHPE------
>UniRef90_UPI0006B10663/5-111 [subseq from] polycomb complex protein BMI-1-like n=1 Tax=Limulus polyphemus TaxID=6850 RepID=UPI0006B10663
-EMHSTTKVKLADLNPHLQCVLCGGYFIDATTITECLHSFCRVCIVNYLKAHKYCPVCDVLIHKTRPMLNIRPDQTLQDIVYKLVPGLFNNEMKRRREFYAQNPEAVA---
>UniRef90_A0A8C6ZL90/1-93 [subseq from] Polycomb group ring finger 2 n=2 Tax=Nothoprocta perdicaria TaxID=30464 RepID=A0A8C6ZL90_NOTPE
--MHRTTRIKITELNPHLMCALCGGYFIDATTIVECLHSFCKTCIVRYLETNKYCPMCDVQVHKTRPLLSIRSDKTLQDIVYKLVPGLFKGRSSR----------------
>UniRef90_A0A8X6X6F1/60-162 [subseq from] Polycomb complex protein BMI-1-B n=3 Tax=Nephilidae TaxID=450948 RepID=A0A8X6X6F1_9ARAC
--MHRSTRLKITDLNPHLSCILCGGYFIDATTITECVHSFCRACIVRYLETSKYCPVCEVQVHKSRPLHYIRSDKTLQDIVYKLVPGLFHNEMKKRRELYASQPP------
>UniRef90_UPI0018973E82/5-105 [subseq from] polycomb complex protein BMI-1-A n=2 Tax=Dermacentor TaxID=34619 RepID=UPI0018973E82
------GRKKLVELNPHLTCVLCGGYFVDATTIIECLHSFCKTCIVRYLEKHKLCPVCDVQVHKTRPLLNIRSDQTLQDIVYKLVPGLFRNEMRRRREFYASLPPSE----
>UniRef90_UPI002095A921/2-108 [subseq from] polycomb complex protein BMI-1-A-like isoform X1 n=2 Tax=Ostrea edulis TaxID=37623 RepID=UPI002095A921
---SGTVRIKITELNPHLICVLCGGYYIDAATIRECLHSFCRTCISKYLETTKYCPICDVMVHKTKPLQFVKSDKNLQDLVYKLVPGLYKDEMNRRREFYAAHPEADTSN-
>UniRef90_UPI0005218E7B/276-363 [subseq from] polycomb complex protein BMI-1 n=1 Tax=Dryobates pubescens TaxID=118200 RepID=UPI0005218E7B
-----------------------VGYFIDATTIIECLHSFCKTCIVRYLETSKYCPICDVQVHKTRPLLNIRSDKTLQDIVYKLVPGLFKNEMKRRRDFYAAHPSADAANG
>UniRef90_A0A4Y2AP44/19-121 [subseq from] Polycomb complex protein BMI-1 n=2 Tax=Araneidae TaxID=6913 RepID=A0A4Y2AP44_ARAVE
--MQRSTRLKITDLNPHLSCILCGGYFIDATTITECVHSFCRACIVRYLETSKYCPVCEVQVHKSRPLHYIRSDKTLQDIVYKLVPGLFHNEMKRRRELYASQPP------
>UniRef90_A0A8J2S6C6/1-104 [subseq from] RING-type domain-containing protein n=1 Tax=Daphnia galeata TaxID=27404 RepID=A0A8J2S6C6_9CRUS
--MHQVSKLQITKLNPHLTCLLCGGYFIEATTIIECLHSFCKSCIVRYLETNKFCPVCEVQVHKTKPLLNIRSDQTLQDIVYKLVPGLFQHEMRLRRDFYSKHPNQ-----
>UniRef90_G5BK62/127-235 [subseq from] Polycomb group RING finger protein 2 n=1 Tax=Heterocephalus glaber TaxID=10181 RepID=G5BK62_HETGA
--MHRTTRIKITELNPHLMCALCGGYFIDATTIVECLHSFCKTCIVRYLETNKYCPMCDVPVLACGLGESRGSDKTLQDIVYKLVPGLFKDEMKRRRDFYAAYPLTEVPNG
>UniRef90_A0A1B6CGP0/1-107 [subseq from] RING-type domain-containing protein (Fragment) n=1 Tax=Clastoptera arizonana TaxID=38151 RepID=A0A1B6CGP0_9HEMI
--MQRPRSIKITDLNPHLMCVLCGGYYIDATTIIECLHSFCKSCLVRYLESNKYCPICDVQVHKTNPLLNIRQDQTLQNIVYKLVPGLYQNELKSRREFYKLHPDRKPV--
>UniRef90_A0A2P8YI44/1-104 [subseq from] RING-type domain-containing protein n=1 Tax=Blattella germanica TaxID=6973 RepID=A0A2P8YI44_BLAGE
--MNKPRRLKITDLNPHLLCVLCGGYYVDATTIIECLHSFCKACIVRYLETNKYCPICDVQVHKTRPLQNIRSDQTLQDIVYKLVPGLFQTEMRCRRDYYSKNPEA-----
>UniRef90_S9X9R3/1-89 [subseq from] Polycomb group RING finger protein 2 n=1 Tax=Camelus ferus TaxID=419612 RepID=S9X9R3_CAMFR
--MHRTTRIKITELNPHLMCALCGGYFIDATTIVECLHSFCKTCIVRYLETNKYCPMCDVQVHKTRPLLSVRSDKTLQDIVYKLVPGLFKV--------------------
>UniRef90_A0A087TEN0/1-103 [subseq from] RING-type domain-containing protein (Fragment) n=2 Tax=Stegodyphus TaxID=175340 RepID=A0A087TEN0_STEMI
--MFRSTRLKITDLNPHLSCILCGGYFIDATTITECLHSFCRACIVRYLETSKYCPVCEVQVHKSRPLHYIRSDKTLQDIVYKLVPGLFHNEMKRRRELYASQPP------
>UniRef90_A0A803W7V0/1-92 [subseq from] Polycomb group ring finger 2 n=2 Tax=Ficedula albicollis TaxID=59894 RepID=A0A803W7V0_FICAL
--MHRTTRIKITELNPHLMCALCGGYFIDATTIVECLHSFCKTCIVRYLETNKYCPMCDVQVHKTRPLLSIRSDKTLQDIVYKLVPGLFKGACH-----------------
>UniRef90_A0A8W8MDA6/98-201 [subseq from] Uncharacterized protein n=6 Tax=Crassostrea gigas TaxID=29159 RepID=A0A8W8MDA6_CRAGI
--MPGTVRIKITELNPHLICVLCGGYYIDASTIRECLHSFCRTCIIKYLETTKYCPICDVMVHKTKPLQFVKSDKNLQDLVYKLVPGLYKDEMKRRRDFYGSHPDG-----
>UniRef90_A0A6L5CSS5/6-106 [subseq from] RING-type domain-containing protein n=1 Tax=Ephemera danica TaxID=1049336 RepID=A0A6L5CSS5_9INSE
-------KFCLNDLNPHLLCVLCGGYFVDATTIIECLHSFCKTCIVRYLETSKYCPICDVQVHKTKPLQNIRSDRTLQDIVYKLVPGLFQKEMQLRRQFYADHPDVAA---
>UniRef90_A0A850UE07/1-90 [subseq from] PCGF2 protein (Fragment) n=1 Tax=Grus americana TaxID=9117 RepID=A0A850UE07_GRUAM
--MHRTTRIKITELNPHLMCALCGGYFIDATTIVECLHSFCKTCIVRYLETNKYCPMCDVQVHKTRPLLSIRSDKTLQDIVYKLVPGLFKGS-------------------
>UniRef90_A0A293MWG2/61-165 [subseq from] RING-type domain-containing protein (Fragment) n=2 Tax=Ornithodoros erraticus TaxID=265619 RepID=A0A293MWG2_ORNER
GKMQQSGRKKLVELNPHLTCMLCGGYFVDATTIIECLHSFCKTCIVRYLSLHKICPVCDVQVHKTRPLVNIRSDQTLQDIVYKLVPGLFKNEMRKRREFYARLPP------
>UniRef90_UPI001ED89CEA/1-104 [subseq from] polycomb group protein Psc-like n=1 Tax=Ischnura elegans TaxID=197161 RepID=UPI001ED89CEA
--MNRPSRLKLSDVNPNLLCVLCGGYFIDATTIVECLHSFCKTCIVRYLETSKYCPICDVQVHKTKPLQNIRADHTLQSIVYKLVPGLYQNEMKQRQEFYVRHPEV-----
>UniRef90_UPI001E1D5605/1-103 [subseq from] polycomb group protein Psc-like n=1 Tax=Mercenaria mercenaria TaxID=6596 RepID=UPI001E1D5605
--MNRTTRIKITELNPHVICVLCGGYYINATTITECLHSFCRTCITRYLETSKYCPVCDVMVHKTRPLDYIRSDKTLQDLVYKLVPGLYKSEMKRRREYYAVVDS------
>UniRef90_UPI001C71B6FD/10-112 [subseq from] polycomb group protein Psc isoform X1 n=2 Tax=Parasteatoda tepidariorum TaxID=114398 RepID=UPI001C71B6FD
--MNKSTRLKITDLNPHLSCILCGGYFIDATTITECVHSFCRACIVRYLETSKYCPVCEVQVHKSRPLHYIRSDKTLQDIVYKLVPGLFHNEMKRRRELYASQPP------
>UniRef90_UPI0021802523/3-106 [subseq from] polycomb group protein Psc-like n=1 Tax=Patella vulgata TaxID=6465 RepID=UPI0021802523
-TMHRSKKINIGDVNPHLLCVLCGGYFVEATTIIECLHSFCKTCLIRYLETNKTCPMCDVLIHKTRPHQNIRSDKTLQDIVYKLVPGLYKNEMKRRRDFYSQYPN------
>UniRef90_A0A8B6GZ22/1-103 [subseq from] Polycomb group RING finger protein 4 n=4 Tax=Mytilus TaxID=6548 RepID=A0A8B6GZ22_MYTGA
--MHRTLKIKITELNPQLICVLCGGYLVDASTIVECLHSFCKTCIARYLDNSKCCPICDTMVHKTKPMQNVRLDKTLQDLVYKLVPGLYKNEMKRRRDFYAAYPI------
>UniRef90_A0A8B8C4H9/3-104 [subseq from] polycomb complex protein BMI-1-A-like isoform X1 n=2 Tax=Crassostrea virginica TaxID=6565 RepID=A0A8B8C4H9_CRAVI
----GTVRIKITELNPHLICVLCGGYYIDASTIRECLHSFCRTCITRYLETTKYCPICDVMVHKTKPLQYVKSDKNLQDLVYKLVPGLYKDEMKRRRDFYADHSEA-----
>UniRef90_A0A6P7SNQ4/18-116 [subseq from] polycomb complex protein BMI-1 isoform X1 n=4 Tax=Octopus TaxID=6643 RepID=A0A6P7SNQ4_OCTVU
-----SVGIKITELNPHLTCILCGGYFIDATTIIECLHPFCRACIVRYLESSKFCPICEVMVHKTRPLQNIRADETLQDLVYKLVPGLYRNEMKRRRDFYASHK-------
>UniRef90_A0A8D2MAI2/1-91 [subseq from] Polycomb group RING finger protein 2 n=1 Tax=Zonotrichia albicollis TaxID=44394 RepID=A0A8D2MAI2_ZONAL
--MHRTTRIKITELNPHLMCALCGGYFIDATTIVECLHSFCKTCIVRYLETNKYCPMCDVQVHKTRPLLSIRLDKTLQDIVYKLVPGLFKVPL------------------
>UniRef90_A0A164XLS8/1-104 [subseq from] Lethal (3) 73Ah n=2 Tax=Daphnia magna TaxID=35525 RepID=A0A164XLS8_9CRUS
--MHQVSKLQITKLNPHLTCLLCGGYFIEATTIIECLHSFCKSCIVRYLETNKFCPVCEVQVHKTKPLLNIRSDQTLQDIVYKLVPGLFQHEMRLRREFYSKHPND-----
>UniRef90_UPI0006D5148F/10-114 [subseq from] polycomb group protein Psc-like n=1 Tax=Halyomorpha halys TaxID=286706 RepID=UPI0006D5148F
-KMHSPKRLKITDVNPHLICVLCGGYYIDATTVIECLHSFCKSCIVKYLEKNKYCPICDVQIHKTNPLLNIRTDKTLQNIVYKLVPSLFKNEMQRRVEFYQKHPES-----
>UniRef90_E9HN18/1-104 [subseq from] RING-type domain-containing protein n=3 Tax=Daphnia pulex TaxID=6669 RepID=E9HN18_DAPPU
--MHQVSKLQITKLNPHLTCLLCGGYYIEATTIIECLHSFCKSCIVRYLETNKFCPVCEVQVHKTKPLLNIRSDQTLQDIVYKLVPGLFQHEMRLRREFYSKHPNQ-----
>UniRef90_A0A6P7W0Z7/5-103 [subseq from] polycomb complex protein BMI-1-like n=3 Tax=Ixodes scapularis TaxID=6945 RepID=A0A6P7W0Z7_IXOSC
------GRKKLVELNPHLTCVLCGGYFIDATTIIECLHSFCRTCIVRYLWVHKMCPVCDVQVHKTRPLLNIRSDQTLQDIVYKLVPGLFKNEMRRRREFYSRLPE------
>UniRef90_A0A8T0FEX1/1-104 [subseq from] Polycomb complex protein BMI-1-B like protein n=1 Tax=Argiope bruennichi TaxID=94029 RepID=A0A8T0FEX1_ARGBR
--MHRTTRLKITDLNQHFICVLCDGYLIDATTIVECLHSFCRTCIVRYLENSRFCPVCDVQVHKTKPLQSIRSDTTLQDVVYKLIPGLYQNEMQRRREFYSEHPEE-----
>UniRef90_A0A1Z5LE42/6-108 [subseq from] RING-type domain-containing protein (Fragment) n=1 Tax=Ornithodoros moubata TaxID=6938 RepID=A0A1Z5LE42_ORNMO
----QSGRKKLVELNPHLTCMLCGGYFVDATTIIECLHSFCKTCIVRYLSLHKICPVCDVQVHKTRPLVNIRSDQTLQDIVYKLVPGLFKNEMRRRREFYARlAPSA-----
>UniRef90_A0A6P7SQ22/1-104 [subseq from] polycomb complex protein BMI-1-like n=3 Tax=Octopus TaxID=6643 RepID=A0A6P7SQ22_OCTVU
--MYRSGRLKISEINPHLTCILCGGYYIDATTIIECLHSFCKTCIVRYLESSKYCPICDVLVHKTRPLQHIRQDQILQNLVYKMVPGLFSNEMKRRRDYYIKHPCS-----
>UniRef90_A0A224XKN4/1-105 [subseq from] Putative polycomb complex protein bmi-1 (Fragment) n=1 Tax=Panstrongylus lignarius TaxID=156445 RepID=A0A224XKN4_9HEMI
--MHSPKRIKITDVNPHLICVLCGGYYIDATTIIECLHSFCKSCIVRYLQKNKYCPICDVQVHKTAPLLNIRSDRTLQNIVYKLVPSLFKNEMERRVAFYEKYPGAM----
>UniRef90_UPI001C440013/44-146 [subseq from] flocculation protein FLO11-like isoform X1 n=2 Tax=Homarus americanus TaxID=6706 RepID=UPI001C440013
-----LRRLRVTELHPNLLCILCGGYYVDATTIVECLHSFCKTCIVRYLESSKFCPICDVQVHKTKPLLSIRPDKTLQDIVYKLVPGLYQNEMCKRRDFYSCHPETPP---
>UniRef90_A0A2R5LL05/1-103 [subseq from] RING-type domain-containing protein n=1 Tax=Ornithodoros turicata TaxID=34597 RepID=A0A2R5LL05_9ACAR
--MQQTGRKKLVELNPHLTCMLCGGYFVDATTIIECLHSFCKTCIVRYLSLHKICPVCDVQVHKTRPLVNIRSDQTLQDIVYKLVPGLFKSEMRKRREFYARLPP------
>UniRef90_A0A8S9XY86/1-103 [subseq from] RING-type domain-containing protein n=1 Tax=Apolygus lucorum TaxID=248454 RepID=A0A8S9XY86_APOLU
--MHSPKRIKVTEVNPHLICVLCRGYYIDATTIIECLHSFCKTCIVKYLQTNKYCPICDVQVHKTSPLLNIRSDKTLQNIVYKLVPSLFKSEMERRVEFYRQHPE------
>UniRef90_A0A7K5KRL2/1-113 [subseq from] PCGF2 protein (Fragment) n=1 Tax=Vireo altiloquus TaxID=34956 RepID=A0A7K5KRL2_VIRAL
--MHRTTRIKITELNPHLMCALCGGYFIDATTIVECLHSFCKTCIVRYLETNKYCPMCDVSRSSRIPLISpsfptfprSRSDKTLQDIVYKLVPGLFKDEMKRRRDFYATYPVAE----
>UniRef90_A0A7R9G9H4/4-107 [subseq from] RING-type domain-containing protein n=1 Tax=Notodromas monacha TaxID=399045 RepID=A0A7R9G9H4_9CRUS
-----MTIMKVRDLHPQIICPLCGGYFIDATTIVECLHSFCRSCIVRYLETSKYCPICDVQIHKTKPLLNIRPDKTLQDIVFKLVPGLFEDEMRRRREFYSKHPESEPA--
>UniRef90_A0A8J1UYU8/1-105 [subseq from] Ofus.G23300 protein n=1 Tax=Owenia fusiformis TaxID=6347 RepID=A0A8J1UYU8_OWEFU
--MHRTTLIPITELNPHLMCVLCGGYLVDATTIVECLHSFCKTCIVSYLKSCEYCPICDVMVHKTKPHVNLRPDKQLQALVYKLVPGLFKDEMKRRREFYADHPEAG----
>UniRef90_A0A0P4WT35/5-106 [subseq from] RING-type domain-containing protein n=1 Tax=Scylla olivacea TaxID=85551 RepID=A0A0P4WT35_SCYOL
------RRLRVRELHPNLLCILCGGYYVDATTIVECLHSFCKTCIVRYLESSKFCPICDVQVHKTKPLLSIRPDKTLQDIVYKLVPGLYPNEMCKRREFYSSHPETPP---
>UniRef90_A0A482X8N5/3-104 [subseq from] RING-type domain-containing protein n=1 Tax=Laodelphax striatellus TaxID=195883 RepID=A0A482X8N5_LAOST
----NTRKLKVTDLNPHLICVLCGGYYIDATTIIECLHSFCRSCIVRYLESNKYCPICDVQVHKTRPLQNIRPDTTLQTIVYKLVPGLYQNEMRCRREFYAKHPEA-----
>UniRef90_UPI0018A6D9CF/5-104 [subseq from] polycomb complex protein BMI-1-A-like n=1 Tax=Penaeus monodon TaxID=6687 RepID=UPI0018A6D9CF
------RRLRVAELHPNLLCILCGGYYVDATTIVECLHSFCKTCIVRYLESSKFCPICDVQVHKTKPLLSIRPDKTLQDIVYKLVPGLYQNEMCRRREFYTGHPET-----
>UniRef90_A0A8B7Y5F4/40-144 [subseq from] polycomb group protein Psc-like isoform X1 n=3 Tax=Acanthaster planci TaxID=133434 RepID=A0A8B7Y5F4_ACAPL
--MHRPTRLKITDVNPHLICILCGGYLIDATTMIECLHSYCRACIVAYLRQSRQCPRCDTIVHKTRPLLNIRSDKTLQNLVYKLVPNLFKDEMKRRRDFYAKHPQAS----
>UniRef90_UPI000D734162/1-99 [subseq from] LOW QUALITY PROTEIN: polycomb complex protein BMI-1-like n=1 Tax=Pomacea canaliculata TaxID=400727 RepID=UPI000D734162
--MFRCAKIRVMDLNPHLMCVLCXGYFIDATTVIECLHSFCRTCIVRYLESSKFCPICDVQVHKTRPLLNIRSDKTLQDLVYKLVPGLFEEEMRRRREFHK----------
>UniRef90_A0A8J4Y6L3/5-104 [subseq from] Polycomb complex protein BMI-1-A n=1 Tax=Chionoecetes opilio TaxID=41210 RepID=A0A8J4Y6L3_CHIOP
------RRLRVRELHPNLLCILCGGYYVDATTIVECLHSFCKTCIVRYLESSKFCPICDVQVHKTKPLLSIRPDKTLQDIVYKLVPGLYPNEMCKRREFYTSHPES-----
>UniRef90_UPI00209417E7/1-100 [subseq from] polycomb group protein Psc-like n=1 Tax=Ostrea edulis TaxID=37623 RepID=UPI00209417E7
--MHRKTRLKVNpSLNPHLICVLCGGYLIDATTIVECLHSFCKTCIVRYLESSKFCPICDVQVHKTKPFTNIRLDHTLQDLVYKLVPGLFQNEMKRRRDFYR----------
>UniRef90_A0A6I9XUH1/1-87 [subseq from] polycomb complex protein BMI-1-like n=1 Tax=Thamnophis sirtalis TaxID=35019 RepID=A0A6I9XUH1_9SAUR
--MHRTTRIKITELNPHLMCVICGGYFIDATTIIECLHSFCKTCIVHYLESSKYCPICDVQVHKTKPLLNIRSDKTLQDIVYKLVPGLT----------------------
>UniRef90_A0A0A9W5V3/1-103 [subseq from] Polycomb complex protein BMI-1 n=1 Tax=Lygus hesperus TaxID=30085 RepID=A0A0A9W5V3_LYGHE
--MHSPKRIKVTEVNPHLICVLCRGYYIDATTIIECLHSFCKTCIVKYLHTNKYCPICDVQVHKTSPLLNIRSDKTLQNIVYKLVPSLFKSEMDRRVEFYRQHPE------
>UniRef90_A0A7M7RAS1/1-106 [subseq from] RING-type domain-containing protein n=3 Tax=Strongylocentrotus purpuratus TaxID=7668 RepID=A0A7M7RAS1_STRPU
--MHRKTRLKITDLNKHLTCSLCKGYIVDATSIIECLHSFCRSCIVRYLHTSKQCPVCDTQVHKTRPLLNIRSDKTLQNLVYKLVPSMFKGEMKRRREFYKSHPQAST---
>UniRef90_UPI001E673B60/5-106 [subseq from] mucin-19-like isoform X1 n=2 Tax=Procambarus clarkii TaxID=6728 RepID=UPI001E673B60
------RRLRVTELHPNLLCILCGGYYVDATTIVECLHSFCKTCIVRYLESSKFCPICDVQVHKTKPLLSIRPDKTLQDIVYKLVPGLYQNEMCKRREFYSCHPETSP---
>UniRef90_UPI0018D8786A/2-106 [subseq from] polycomb group protein Psc-like n=1 Tax=Patiria miniata TaxID=46514 RepID=UPI0018D8786A
--MHRPTRLKITDVNPHLICILCGGYLIDATTMIECLHSYCRACIVAYLRQSRQCPRCDTVVHKTRPLLNIRSDKTLQNLVYKLVPNLFKDEMKRRRDFYAQHPQAS----
>UniRef90_UPI00052912CA/1-83 [subseq from] polycomb complex protein BMI-1-like n=1 Tax=Eurypyga helias TaxID=54383 RepID=UPI00052912CA
----------------------------DATTIIECLHSFCKTCIVRYLETSKYCPICDVQVHKTRPLLNIRSDKTLQDIVYKLVPGLFKNEMKRRRDFYAAHPSADAANG
>UniRef90_UPI00051B47F3/1-106 [subseq from] polycomb group RING finger protein 2 n=1 Tax=Fulmarus glacialis TaxID=30455 RepID=UPI00051B47F3
--MHRTTRIKITELNPHLMCALCGGYFIDATTIVECLHSFCKTCIVRYLETNKYCPMS---VGTWGALQVEGSDKTLQDIVYKLVPGLFKDEMKRRRDFYAAYPMAEVPNG
>UniRef90_UPI001BB2596E/1-106 [subseq from] polycomb complex protein BMI-1-A-like n=1 Tax=Lytechinus variegatus TaxID=7654 RepID=UPI001BB2596E
--MHRKTRLKITDLNQHLTCTLCKGYIVDATSIMECLHSFCRSCIVRYLHTSKQCPVCDTQVHKTRPLLNIRSDKTLQNLVYKLVPSMFKGEMKRRREFYKSHPEAST---
>UniRef90_V3ZDJ1/3-103 [subseq from] RING-type domain-containing protein n=1 Tax=Lottia gigantea TaxID=225164 RepID=V3ZDJ1_LOTGI
----RKGRIPVTEVNPHLLCVLCGGYFVDATTIIECLHSYCRTCIVRYLETSKMCPLCDVLVHKTKPLENLRADKTLQDLVYKLVPGLFESEMANRRKFYGEHPE------
>UniRef90_A0A8C8DFP7/2-109 [subseq from] Polycomb complex protein BMI-1-A-like n=2 Tax=Salmoninae TaxID=504568 RepID=A0A8C8DFP7_ONCTS
-TMHRTTRIKITELNPHLMCVLCGGYFIDATTIIECLHSFCKMCIVRYLETSKYCPICDVPVHKTKPLLNIRSLITLFLLHLFYSLALFCHEMKRRRDFYADHPSVDAT--
>UniRef90_A0A4Y2N4B5/11-110 [subseq from] Polycomb complex protein BMI-1 (Fragment) n=1 Tax=Araneus ventricosus TaxID=182803 RepID=A0A4Y2N4B5_ARAVE
--MQSSGNIKLVDLNPLLTCVLCKGYYIDATTIIECLHSFCKTCIVRYLQSNKFCPTCDVQVHKTRPLLNIRSDQTLQDIVYKLVPGLFKNEMKRRRDFYRQ---------
>UniRef90_A0A5B7DF57/49-150 [subseq from] Polycomb complex protein BMI-1-A n=1 Tax=Portunus trituberculatus TaxID=210409 RepID=A0A5B7DF57_PORTR
-----LRRLRVRELHPNLLCILCGGYYVDATTIVECLHSFCKTCIVRYLESSKFCPICDVQVHKTKPLLSIRPDKTLQDIVYKLVPGLYPNEMCKRREFYSSHPETP----
>UniRef90_A0A8T0FXJ7/3-100 [subseq from] Polycomb complex protein BMI-1 like protein n=1 Tax=Argiope bruennichi TaxID=94029 RepID=A0A8T0FXJ7_ARGBR
----SSGKIKLVDLNPLLTCVLCKGYYIDATTIIECLHSFCKTCIVRYLQSNKFCPTCDVQVHKTRPLLNIRSDQTLQDIVYKLVPGLFKNEMKRRRDFYRQ---------
>UniRef90_A0A224YW43/5-105 [subseq from] Polycomb group RING finger protein 4 n=3 Tax=Rhipicephalus TaxID=426455 RepID=A0A224YW43_9ACAR
------GRKKLVEINPHLTCVLCNGYFIDATTIIECLHSFCKTCIVKYLEKNKLCPVCDVQVHKTRPLLNIRSDQTLQDIVYKLVPGLFRNEMARRRQFYDSlSPSE-----
>UniRef90_A0A8I6TMC5/509-612 [subseq from] MFS domain-containing protein n=1 Tax=Cimex lectularius TaxID=79782 RepID=A0A8I6TMC5_CIMLE
-NMHSPKRIKITDVNPHLLCVLCGGYYIDATTIIECLHSFCKSCIVKYLEKNKYCPICDVQIHKTFPLLNIRSDKTLQNIVYKLVPSLFKDEMQRRVSFYEKNPN------
>UniRef90_UPI00193CF7E7/1-105 [subseq from] protein suppressor 2 of zeste n=1 Tax=Nilaparvata lugens TaxID=108931 RepID=UPI00193CF7E7
--MQNTRKLKVTDLNPQLICVLCGGYYIDATTIIECFHSFCRSCIVRYLESNKYCPICDVQVHKTRPLQNIRPDTTLQTIVYKLVPGLYQNEMRCRREFYAKHPEAK----
>UniRef90_UPI00217F81AD/3-104 [subseq from] uncharacterized protein LOC126831998 n=1 Tax=Patella vulgata TaxID=6465 RepID=UPI00217F81AD
----RKGRIPVTDVNPHLLCVLCGGYFIDATTIIECLHSYCRTCIVRYLETSKMCPLCDVLVHKTKPLENLRADKTLQDLVYKLVPGLFESEMASRRKFYAEHPEA-----
>UniRef90_UPI001D097D2F/1-104 [subseq from] mucin-17-like n=1 Tax=Chrysoperla carnea TaxID=189513 RepID=UPI001D097D2F
--MHSPLKIKLTDLNPHLTCIICEGYFINATTITECLHSFCRSCIVKYLETNKYCPICEVQIHKTKPLLNLRSDQTLQDIVYKLVPGLFQNEMQRRKTFYASNPTV-----
>UniRef90_A0A8J6L6F5/128-233 [subseq from] RING-type domain-containing protein n=1 Tax=Tenebrio molitor TaxID=7067 RepID=A0A8J6L6F5_TENMO
GTMHRAIKPSITDLNQHLTCKLCKGYFIDATTIIECLHTFCRSCIVKYLETNKYCPVCDVQVHKTKPLLNIRPDKTLQDIVYKLVPRLLQNEVQRRRDFYSARPDA-----
>UniRef90_A0A4W6FPV9/2-93 [subseq from] Bmi1 polycomb ring finger oncogene 1a n=1 Tax=Lates calcarifer TaxID=8187 RepID=A0A4W6FPV9_LATCA
-TMHRTTRIKITELNPHLMCVLCGGYFIDATTIIECLHSFCKMCIVRYLETSKYCPICDVQVHKTEFLFLSRSDKTLQDIVYKLVPGLFKSKI------------------
>UniRef90_UPI001455914A/1-105 [subseq from] polycomb group protein Psc-like n=1 Tax=Asterias rubens TaxID=7604 RepID=UPI001455914A
--MHRPTRLKITDVNPHLICILCGGYLIDATTMNECLHSYCRACIVSYLRQSRQCPICDTVVHKTRPLLNIRSDKTLQNLVYKLVPNLFKDEMKRRREFYAKHPQAS----
>UniRef90_UPI001C70CD5C/5-104 [subseq from] mucin-5AC-like n=1 Tax=Penaeus japonicus TaxID=27405 RepID=UPI001C70CD5C
------RRLHVAELHPNLLCILCGGYYVDATTIVECLHSFCKTCIVRYLESSKFCPICDVQVHKTKPLLSIRPDKTLQDIVYKLVPGLYQNEMCRRREFYTGHPET-----
>UniRef90_A0A6P8ZZV8/12-112 [subseq from] polycomb group protein Psc-like n=1 Tax=Thrips palmi TaxID=161013 RepID=A0A6P8ZZV8_THRPL
------RRLPVAELHPHLMCVLCGGYYVDATTIIECLHSFCKSCLVRHLETSKYCPICEVQVHKTKPLLNIRPDETLQTMVYKLVPGLFQREMKFRQEFYAKHPEAP----
>UniRef90_UPI0021188789/7-105 [subseq from] uncharacterized protein LOC126248790 n=11 Tax=Schistocerca TaxID=7008 RepID=UPI0021188789
------NRIKITELNANLVCVLCGGYYIDATTIIECLHSFCKSCIVRYLEANKYCPICDVQVHKTRPLQNIRSDATLQHLVYKLVPGLYQNEMLRRRQFYSVHTD------
>UniRef90_UPI001E1D095A/5-105 [subseq from] mucin-17-like isoform X1 n=2 Tax=Portunus trituberculatus TaxID=210409 RepID=UPI001E1D095A
------RRLRVRELHPNLLCILCGGYYVDATTIVECLHSFCKTCIVRYLESSKFCPICDVQVHKTKPLLSIRPDKTLQDIVYKLVPGLYPNEMCKRREFYSSHPETP----
>UniRef90_A0A6A4W2C6/11-110 [subseq from] Polycomb group RING finger protein 2 n=3 Tax=Amphibalanus amphitrite TaxID=1232801 RepID=A0A6A4W2C6_AMPAM
-------RVPMLEVNPHVMCVLCGGYFIDATTIIECLHSFCRKCIVTYLESSRYCPICDVQVHKTKPLLSIRPDATLQDIVYKLVPGLYRDEMRRRREFYASRPASE----
>UniRef90_UPI001EE57D78/7-107 [subseq from] polycomb complex protein BMI-1-A-like isoform X1 n=4 Tax=Haliotis rubra TaxID=36100 RepID=UPI001EE57D78
-------KMRITELNPHLLCALCGGYLVDATTIVECLHSFCKTCIVRYLETSNYCPICEVLIHKTRPWQNIRYDETLQNIVYKMVPGLFKNEMKRRREFYEQTPCYEA---
>UniRef90_A0A8C5D657/6-103 [subseq from] Polycomb group ring finger 2 n=2 Tax=Gouania willdenowi TaxID=441366 RepID=A0A8C5D657_9TELE
-----PNRIKITELNPHLTCPLCAGYLVDATTIVECLHSFCKTCIVAFLETNKFCPRCDVQVHKTCPQLSIRADKTLQDIVYKLVPGLFKDEMKRRRDFYAEN--------
>UniRef90_A0A6J1RXH0/12-115 [subseq from] flocculation protein FLO11-like n=1 Tax=Frankliniella occidentalis TaxID=133901 RepID=A0A6J1RXH0_FRAOC
------RRLRVAELHPHLMCILCGGYYVDATTIIECLHSFCKSCLVRYLESNKYCPICEVQVHKTKPLLNIRPDETLQTMVYKLVPGLFHREMRYRQEFYAQHPEAPDSN-
>UniRef90_A0A3P8WLE9/6-105 [subseq from] Polycomb group ring finger 2 n=1 Tax=Cynoglossus semilaevis TaxID=244447 RepID=A0A3P8WLE9_CYNSE
-----PNRIKITDLNPHLTCPLCAGYLIDATTIVECLHSFCKTCIVAFLETNKFCPRCDVQVHKTCPQLSIKADKTLQDIVYKLVPGLFKDEMKRRRDFYAANRE------
>UniRef90_A0A482VPB5/1-106 [subseq from] Polycomb complex protein BMI-1-A (Fragment) n=1 Tax=Asbolus verrucosus TaxID=1661398 RepID=A0A482VPB5_9CUCU
--MHRAKKPSITDLNQHLTCKLCQGYFIDATTIIECLHSFCRSCIVKYLETNKYCPVCDVQVHKTKPLLNVRADKTLQDIVYKLVPRLLQNEVQRRRDFYLANPEAKA---
>UniRef90_A0A3B4FFM6/6-103 [subseq from] Polycomb group ring finger 2 n=3 Tax=Percomorphaceae TaxID=1489872 RepID=A0A3B4FFM6_9CICH
-----PNRIKITDLNPHLTCPLCAGYLIDATTIVECLHSFCKTCIVAFLETNKFCPRCDVQVHKTCPQLSIRADKTLQDIVYKLVPGLFKDEMKRRRDFYAEN--------
>UniRef90_A0A5B7ENE6/5-104 [subseq from] Polycomb complex protein BMI-1 n=1 Tax=Portunus trituberculatus TaxID=210409 RepID=A0A5B7ENE6_PORTR
------RRVKLTQLNAHLVCVLCSGYFVDATTIIECLHTFCKTCIVRYLQTSSFCPICDVQVHKTKPLLSLREDRTLQDVVFKLVPGLFHSEMKRRYYFYKEHPEG-----
>UniRef90_G3MKP5/5-101 [subseq from] RING-type domain-containing protein n=2 Tax=Amblyomma TaxID=6942 RepID=G3MKP5_AMBMU
------GRKKLIELNEHLTCVLCGGYFVDATTIIECLHSFCKTCIVKYLEVHKMCPVCDVQVHKTRPLQNIRSDQTLQDIVYKLVPGLYKNEMRRRRQYYASL--------
>UniRef90_UPI001CF7535C/1-104 [subseq from] polycomb group protein Psc-like isoform X1 n=3 Tax=Tribolium madens TaxID=41895 RepID=UPI001CF7535C
--MHRAKKPQITDLNQHLTCKLCKGYFIDATTIIECLHSFCRSCIVKYLETNKYCPVCDVQVHKSKPLLNIRYDKTLQDIVYKLVPRLFQNEVQRRRDFYQTHPEA-----
>UniRef90_A0A8B9YNS9/1-88 [subseq from] BMI1 proto-oncogene, polycomb ring finger n=1 Tax=Bos mutus grunniens TaxID=30521 RepID=A0A8B9YNS9_BOSMU
------------------MCVLCGGYFIDATTIIECLHSFCKACIVRYLETSKYCPICDVQVHKTRPLLNIRSDKTLQDIVYKLVPGLFKKE-----GFYAAHPSADAANG
>UniRef90_UPI00077FDF0C/1-106 [subseq from] polycomb group protein Psc n=1 Tax=Parasteatoda tepidariorum TaxID=114398 RepID=UPI00077FDF0C
--MHRPTRLKVTDINKQFICVLCDGYLIDATTVVECLHSFCRTCIVHYLENSRFCPVCEVQVHKTKPLSSIRSDVTLQDIVYKLVPGLYQNEMQRRREFYSAHPEAAA---
>UniRef90_A0A139WGK5/1-104 [subseq from] Polycomb complex protein BMI-1-like protein n=2 Tax=Tribolium castaneum TaxID=7070 RepID=A0A139WGK5_TRICA
--MHRAKKPQITDLNQHLICKLCKGYFVDATTIIECLHSFCRSCIVKYLAANKYCPVCDVQVHKSKPLLNIRQDRTLQDIVYKLVPRLFQNEVQRRRDFYKTHPEA-----
>UniRef90_UPI000CDF6DAB/6-102 [subseq from] polycomb complex protein BMI-1-like n=1 Tax=Salvelinus alpinus TaxID=8036 RepID=UPI000CDF6DAB
-----PSRLKITELNPNLVCPLCVGYFIDATTIVECLHSFCKTCIVAFLETNKFCPRCDVQVHKTCPQLSIRSDKTLQDIVYKLVPGLFKDEMKRRRDFYTN---------
>UniRef90_A0A7R8XDP3/13-115 [subseq from] RING-type domain-containing protein n=1 Tax=Darwinula stevensoni TaxID=69355 RepID=A0A7R8XDP3_9CRUS
--MSKATRIQINEINPHILCPLCGGYLIEATTIVECLHSFCRSCLVKYLDSSRSCPICDVQIHKAKPLLNIKVDKTLQDIVYKLVPGLFQNEMQRRRTFYAEHPE------
>UniRef90_UPI00188941C0/5-105 [subseq from] polycomb complex protein BMI-1-like n=1 Tax=Rhipicephalus microplus TaxID=6941 RepID=UPI00188941C0
------GRKKLVEVNPNLTCVLCNGYFIDATTIIECLHSFCKTCIVKYLEKSKLCPVCDVQVHKTRPLLNIRADQTLQDIVYKVVPGLFRNEMARRRQFYNSlSPSE-----
>UniRef90_A0A1E1XF27/5-104 [subseq from] RING-type domain-containing protein n=1 Tax=Amblyomma aureolatum TaxID=187763 RepID=A0A1E1XF27_9ACAR
------GRKKLVELNEHLTCVLCGGYFVDATTIIECLHSFCKTCIVKYLQVHKMCPVCDVQVHKTRPLQNIRSDPTLQDIVYKLVPGLYKNEMRRRRQYYASLAPS-----
>UniRef90_A0A8K9VFZ1/6-102 [subseq from] RING-type domain-containing protein n=1 Tax=Oncorhynchus mykiss TaxID=8022 RepID=A0A8K9VFZ1_ONCMY
-----PSRLKITELNPNLICPLCVGYFIDATTIVECLHSFCKTCIVAFLETNKFCPRCDVQVHKTCPQLSIRSDKTLQDIVYKLVPGLFKDEMKRRRDFYTN---------
>UniRef90_A0A3B4AIH1/2-97 [subseq from] RING-type domain-containing protein n=5 Tax=Oxudercinae TaxID=497678 RepID=A0A3B4AIH1_9GOBI
-------RIKITELNPHLTCPLCAGYLVDATTIVECLHSFCKTCIVAFLETNKFCPRCDVQVHKTCPQLSIRADKTLQDIVYKLVPGLFKDEMKRRRDFYAEN--------
>UniRef90_A0A7N8YFB5/6-103 [subseq from] Polycomb group ring finger 2 n=2 Tax=Percomorphaceae TaxID=1489872 RepID=A0A7N8YFB5_9TELE
-----PSRIKITDLNPHLTCPLCAGYLIDATTIVECLHSFCKTCIVAFLETNKFCPRCDVQVHKTCPQLSIRADKTLQDIVYKLVPGLFKDEMKRRRDFYAEN--------
>UniRef90_UPI0008758C5E/4-104 [subseq from] polycomb group protein Psc n=1 Tax=Anoplophora glabripennis TaxID=217634 RepID=UPI0008758C5E
-----SKKIPINDLNPHITCQICSGYFIDATTITECLHTFCRSCIVKYLESNKYCPVCDVQVHKTKPLLNIRADKTIQDIVYKLVPRLFQNEMQRRRDFYESHPEG-----
>UniRef90_A0A8B8BTC7/11-102 [subseq from] polycomb group protein Psc-like isoform X1 n=2 Tax=Crassostrea virginica TaxID=6565 RepID=A0A8B8BTC7_CRAVI
----------NPSLNPHLICVLCGGYLIDATTIVECLHSFCKTCIVRYLETSKFCPICDVQVHKTKPFTNIRLDHTLQDLVYKLVPGLFHNEMKRRRDFYRE---------
>UniRef90_UPI001CD88E47/6-103 [subseq from] polycomb complex protein BMI-1-like n=1 Tax=Solea senegalensis TaxID=28829 RepID=UPI001CD88E47
-----PNRIKVTDLNPHLTCPLCAGYLIDATTIVECLHSFCKTCIVAFLETNKFCPRCDVQVHKTCPQLSIKADKTLQDIVYKLVPGLFKDEMKRRRDFYAEN--------
>UniRef90_A0A8C5F7U7/9-103 [subseq from] Polycomb group ring finger 2 n=1 Tax=Gadus morhua TaxID=8049 RepID=A0A8C5F7U7_GADMO
--------VKITDLNPHLTCPLCAGYFIDATTIVECLHSFCKTCIVTFLETNKFCPRCDVQVHKTCPQLSIRADKTLQDIVYKLVPGLFKDEMKRRRDFYAEN--------
>UniRef90_V3ZIG2/10-110 [subseq from] RING-type domain-containing protein n=1 Tax=Lottia gigantea TaxID=225164 RepID=V3ZIG2_LOTGI
------GRMRITEVNPHLICALCGGYLIDATTIVECLHSFCKTCIMRYLETSKYCPICEVLIHKTRPWQNIRLDETLQNIVYKVVPGLFQREMKRRREYYDNQPVPS----
>UniRef90_UPI0021C809F4/5-104 [subseq from] mucin-2-like n=1 Tax=Eriocheir sinensis TaxID=95602 RepID=UPI0021C809F4
------RRVKLTQLNAHLVCVLCSGYFVDATTIIECLHTFCKTCIVRYLQTSSFCPICDVQVHKTKPLLSLREDRTLQDVVFKLVPGLFNSEMKRRTCFYKEHPEG-----
>UniRef90_A0A4Z2B009/27-124 [subseq from] RING-type domain-containing protein n=4 Tax=Takifugu TaxID=31032 RepID=A0A4Z2B009_9TELE
-----PSRIKITDLNPNLTCPLCAGYLIDATTIVECLHSFCKTCIVAFLETNKFCPRCDVQVHKTCPQLSIRADKTLQDIVYKLVPGLFKDEMKRRRDFYAEN--------
>UniRef90_A0A5N4ABC6/1-105 [subseq from] RING-type domain-containing protein n=1 Tax=Photinus pyralis TaxID=7054 RepID=A0A5N4ABC6_PHOPY
--MHQTRRVPIVELNNYLTCKLCRGYFIDATTIIECLHTFCRSCIVQYLVKNKYCPVCDVQVHKTKPLLNIRPDKTLQDIVYKLVPRLFQNEMCRRREFYTSHPDAR----
>UniRef90_UPI00071E555C/40-139 [subseq from] polycomb group RING finger protein 1-like n=1 Tax=Octopus bimaculoides TaxID=37653 RepID=UPI00071E555C
--LHRNTRIGIADVNPYLNCILCGGYYIDATTIIECLHSFCRTCIVRYLESSKFCPICDVMVHKTKPLQNIRPDNTLQNLVYKLVPSLFKDEMKRRRTLYLS---------
>UniRef90_E0VGV1/8-105 [subseq from] Polycomb complex protein bmi-1, putative n=1 Tax=Pediculus humanus subsp. corporis TaxID=121224 RepID=E0VGV1_PEDHC
------HKLKLLDLNPHLMCVLCGGYYIDATTIVECLHSFCRSCIVKHLESSKYCPICEVQVHKTKPLLNIRPDKTLQNIVYKLVPGLFANEMRSRRKFYRERP-------
>UniRef90_A0A1B6IZN7/8-103 [subseq from] RING-type domain-containing protein n=2 Tax=Homalodisca TaxID=139475 RepID=A0A1B6IZN7_9HEMI
-------PVKVTDVNPHLLCVLCGGYYVDATTIIECLHSFCKSCIVRYLETNKYCPICDVQVHKSKPLLNIRSDRTLQAIVYKLVPGLFQRELNCRKEFYKKQ--------
>UniRef90_UPI0018A72F11/5-105 [subseq from] polycomb group protein Psc-like n=1 Tax=Penaeus monodon TaxID=6687 RepID=UPI0018A72F11
------RRVKLTELNAHLVCVLCSGYFVDATTIIECLHTFCKTCIVRYLHTSSFCPICDVQVHKTKPLLSLREDRTLQDVVFKLVPGLFHSETRRRHHFYKEHPEAG----
>UniRef90_A0A4W5PF59/52-147 [subseq from] RING-type domain-containing protein n=3 Tax=Salmoninae TaxID=504568 RepID=A0A4W5PF59_9TELE
------SLLKITELNPNLICPLCVGYFIDATTIVECLHSFCKTCIVAFLETNKFCPRCDVQVHKTCPQLSIRSDKTLQDIVYKLVPGLFKDEMKRRRDFYTN---------
>UniRef90_H3D9G5/3-101 [subseq from] Polycomb group ring finger 2 n=1 Tax=Tetraodon nigroviridis TaxID=99883 RepID=H3D9G5_TETNG
-----PSRIQITDLNPNLTCPLCAGYLIDATTIVECLHSFCKTCIVAFLETNKFCPRCDVQVHKTCPQLSIRADKTLQDIVYKLVPGLFKDEMKRRRDFYAENR-------
>UniRef90_A0A6A4SV80/40-137 [subseq from] RING-type domain-containing protein n=5 Tax=Percomorphaceae TaxID=1489872 RepID=A0A6A4SV80_SCOMX
-----PNRIKITDLNSHLTCPLCAGYLIDATTIVECLHSFCKTCIVAFLETNKFCPRCDVQVHKTCPQLSIRADKTLQDIVYKLVPGLFKDEMKRRRDFYAEN--------
>UniRef90_UPI001E1D97C6/9-107 [subseq from] polycomb group protein Psc-like n=1 Tax=Mercenaria mercenaria TaxID=6596 RepID=UPI001E1D97C6
--------TNIAEISPHLICALCGGYLIDATTIVECLHSFCKTCIVRYLESSKYCPICEVLVHKTRPLQNIRLDHTLQDIVYKLVPGLFQSEMKRRREFYKDHQTVR----
>UniRef90_UPI00217F55A8/8-106 [subseq from] polycomb group protein Psc-like n=1 Tax=Patella vulgata TaxID=6465 RepID=UPI00217F55A8
------DRMRITEVNPHLICALCGGYLIDATTIVECLHSFCKTCIMRYLETSKYCPICEVLIHKTRPWQNIRLDDTLQNIVYKLVPGLFQREMQRRRDYYDNQPV------
>UniRef90_A0A6L5DJ15/54-151 [subseq from] RING-type domain-containing protein n=1 Tax=Ephemera danica TaxID=1049336 RepID=A0A6L5DJ15_9INSE
----RRPRTRISDMHAHLVCVLCGGYYVDATTIVECLHSFCRSCIVRYLESSKFCPMCDVQVHKTRPLLNLRSDKTLQGLVYKLVPGIYANEMKRRREYYAK---------
>UniRef90_UPI0014259BD9/9-114 [subseq from] polycomb complex protein BMI-1-like isoform X1 n=2 Tax=Anneissia japonica TaxID=1529436 RepID=UPI0014259BD9
GKMSKSTKIKITELNRHLTCFLCAGYFIDATTIIECLHSFCRTCIVPFLQKTNQCPMCDVQVHKTRPLLNIRADKTLQSLVYKLVPGLLKNEMCRRREYFSLNPDA-----
>UniRef90_Q4RZN6/3-100 [subseq from] Chromosome 18 SCAF14786, whole genome shotgun sequence (Fragment) n=1 Tax=Tetraodon nigroviridis TaxID=99883 RepID=Q4RZN6_TETNG
-----PSRIQITDLNPNLTCPLCAGYLIDATTIVECLHSFCKTCIVAFLETNKFCPRCDVQVHKTCPQLSIRADKTLQDIVYKLVPGLFKDEMKRRRDFYAEN--------
>UniRef90_A0A7J7BR73/1-106 [subseq from] RING-type domain-containing protein n=1 Tax=Abscondita terminalis TaxID=2069292 RepID=A0A7J7BR73_9COLE
--MHQTRRVPIVDLNDYLTCKLCKGYFIDATTIIECLHTFCRTCIVQYLDKNKYCPVCDVQVHKTKPLLNIRPDKTLQDIVYKLVPRLFQNEMCRRREFYQSHPEGRP---
>UniRef90_UPI001E66FF63/6-106 [subseq from] mucin-5AC-like n=1 Tax=Procambarus clarkii TaxID=6728 RepID=UPI001E66FF63
------RRVKLTELNAHLVCVLCSGYFVDATTIIECLHTFCKTCIVRYLQTSSFCPICDVQVHKTKPLLSLREDRTLQDVVFKLVPGLFHSEMNRRFCFYKEHPEAG----
>UniRef90_A0A3S2N889/55-152 [subseq from] RING-type domain-containing protein n=2 Tax=Oryzias TaxID=8089 RepID=A0A3S2N889_ORYJA
-----PNRVKITELNPHLTCPLCAGYLIDATTIVECLHSFCKTCIVTFLETNKFCPRCDIQVQKSCPQLSIRADKTLQDIVYKLVPGLFKDEMKRRRDFYAEN--------
>UniRef90_R7V8G4/1-108 [subseq from] RING-type domain-containing protein (Fragment) n=1 Tax=Capitella teleta TaxID=283909 RepID=R7V8G4_CAPTE
--MHRVTQLNMTKLNEHLMCVLCGGYLIDATISVECLHAFCRSCIMKYTEGCRTCPICDTLIHKTRPQLNLRPDKTLQDLVYKLVPGLFEDEMKRRREFYEAHPSPEESN-
>UniRef90_A0A146QKR9/6-103 [subseq from] Polycomb complex protein BMI-1 n=2 Tax=Fundulus heteroclitus TaxID=8078 RepID=A0A146QKR9_FUNHE
-----PNRVKITDLNPLLTCPLCAGYLIDATTIVECLHSFCKTCIVAFLETNKFCPRCDVQVHKTCPQLSIRADKTLQDIVYKLVPGLFKDEMKRRRDFYAEN--------
>UniRef90_A0A8B6GZF2/3-102 [subseq from] Polycomb group RING finger protein 4 n=1 Tax=Mytilus galloprovincialis TaxID=29158 RepID=A0A8B6GZF2_MYTGA
---HRPKRTSLRHLREHLVCVLCGGYLIDATTIVECLHSFCKTCIVRYLDSSKFCPICDVQVHKTKPLINIRMDHTLQDMVYKLVPGLFQEEMKRRREFYKEN--------
>UniRef90_A0A8J5MN51/6-106 [subseq from] Polycomb complex protein BMI-1-like n=1 Tax=Homarus americanus TaxID=6706 RepID=A0A8J5MN51_HOMAM
------RRVKLTELNAHLVCVLCSGYFVDATTIIECLHTFCKTCIVRYLQTSSFCPICDVQVHKTKPLMSLREDRTLQDVVFKLVPGLFHSEMNRRFCFYKEHPEAG----
>UniRef90_UPI00083BCD07/19-118 [subseq from] flocculation protein FLO11-like n=1 Tax=Nicrophorus vespilloides TaxID=110193 RepID=UPI00083BCD07
------HRIPITNLNGHLTCSLCKGYFVDATTIIECLHSFCRSCIVKYLQTNRYCPVCDVQVHKTKPLLNIRPDKTLQDIVYKLVPKLFQNEMQRRRQYYSDHPDI-----
>UniRef90_A0A1B6MIV8/8-102 [subseq from] RING-type domain-containing protein n=2 Tax=Graphocephala atropunctata TaxID=36148 RepID=A0A1B6MIV8_9HEMI
-------AVKVTDVNPHLLCVLCGGYYVDATTIIECLHSFCKSCIVRYLETNKYCPICDVQVHKTKPLLNIRSDRNLQAIVYKLVPGLFQRELNCRKEFYKE---------
>UniRef90_A0A8J5D8N9/3-106 [subseq from] Polycomb complex protein BMI-1-B n=1 Tax=Nymphon striatum TaxID=424472 RepID=A0A8J5D8N9_9CHEL
----QTAKMDITVVNPHLTCVLCGGYFIDATTITECLHSFCKKCILVYLESSKCCPICDTQVHQTKSLLNLRPDKTLQDIVYKLVPGLYKTEMKQRREFYSTHSEEPA---
>UniRef90_A0A8S3YWR6/2-106 [subseq from] RING-type domain-containing protein (Fragment) n=1 Tax=Candidula unifasciata TaxID=100452 RepID=A0A8S3YWR6_9EUPU
---YGSKRVAVRDLNPHILCALCGGYLIQATTVIECLHSFCRSCIVNFLETSKVCPICDAQIHKTRPLLNIRPDQTLQSLVYKLVPGLFQDEMRKRREFHATLPESDL---
>UniRef90_G3Q261/6-104 [subseq from] RING-type domain-containing protein n=6 Tax=Percomorphaceae TaxID=1489872 RepID=G3Q261_GASAC
-----PNRIKITDLNPHLSCPLCAGYLIDATTIVECLHSFCKTCIVAFLETNKFCPRCDVQVHKTCPQLSIRADKTLQDIVYKLVPGLFKaDEMKRRRDFYAEN--------
>UniRef90_A0A1W4XSN1/3-106 [subseq from] mucin-5AC n=1 Tax=Agrilus planipennis TaxID=224129 RepID=A0A1W4XSN1_AGRPL
----QTRRIPITEINEYLTCKLCKGYFIDATTIIECLHTFCRSCIVKYLENNKYCPVCDVQVHKTKPLLNIRPDKTLQDIVYKLVPRLFQNEMCKRREFYTSHPEVRP---
>UniRef90_UPI00077FB065/3-100 [subseq from] polycomb complex protein BMI-1 n=1 Tax=Parasteatoda tepidariorum TaxID=114398 RepID=UPI00077FB065
----SSGKIKVADLNNLLTCVICKGYYIDATTIVECLHSFCRTCIVRYLQTEKYCPKCEVQVHKTRPLVNIRSDQTLQDIVYKLVPNLFKNEMKRRRDFYSQ---------
>UniRef90_A0A3M0JK38/1-96 [subseq from] RING-type domain-containing protein n=1 Tax=Hirundo rustica rustica TaxID=333673 RepID=A0A3M0JK38_HIRRU
--MHRTTRIKITELNPHLMCALCGGYFIDAATIVECLHSFCRTCIVRYLETNKYCPMCDAQVR-----------QTLQDIVYKLVPGLFKDEMKRRRDFYSAYPVAEAP--
>UniRef90_A0A6P7SNV9/40-140 [subseq from] protein split ends-like n=4 Tax=Octopus TaxID=6643 RepID=A0A6P7SNV9_OCTVU
--LHRNTRIGIADVNPYLNCILCGGYYIDATTIIECLHSFCRTCIVRYLESSKFCPICDVMVHKTKPLQNIRPDNTLQNLVYKLVPSLFKDEMKRRRTLYLSL--------
>UniRef90_UPI001C71145B/5-107 [subseq from] nascent polypeptide-associated complex subunit alpha, muscle-specific form-like isoform X1 n=2 Tax=Penaeus japonicus TaxID=27405 RepID=UPI001C71145B
-----LRRVRLTELNAHLVCVLCSGYYVDATTIIECLHTFCKTCIVRYLHTSSFCPICDVQVHKTKPLLSLREDRTLQDVVFKLVPGLFHSETRRRHHFYKEHPEADV---
>UniRef90_A0A8X6YYH2/5-100 [subseq from] Polycomb complex protein BMI-1 n=1 Tax=Trichonephila inaurata madagascariensis TaxID=2747483 RepID=A0A8X6YYH2_9ARAC
------GNIKLVDLNKLLTCVLCNGYYIDATTIIECLHSFCRTCIVRYLQSHKFCPTCDVQVHKAKPLSNIRSDQTLQDIVYKLVPGLFKNEMKRRRDFYRQ---------
>UniRef90_A0A1B6MR48/10-110 [subseq from] RING-type domain-containing protein (Fragment) n=1 Tax=Graphocephala atropunctata TaxID=36148 RepID=A0A1B6MR48_9HEMI
------GRVRLTEVNPHLVCVLCHGYFIDATTMAECPHSFCRSCIVLYLETKSYCPICEVQIHKTKPHLNLKPDKTLQDIVYKLVPGLFHDEMRRRRAFYAKYPNRD----
>UniRef90_A0A8X6TMY8/4-99 [subseq from] Polycomb complex protein BMI-1 n=1 Tax=Nephila pilipes TaxID=299642 RepID=A0A8X6TMY8_NEPPI
-----SGNVKLVDLNKLLTCVLCNGYYIDATTIIECLHSFCRTCIVRYLQSNKFCPTCDVQVHKTKPLLNIRSDQTLQDIVYKLVPDLFKNEMKRRRDFYR----------
>UniRef90_UPI000C7162AA/9-108 [subseq from] polycomb group protein Psc n=1 Tax=Orussus abietinus TaxID=222816 RepID=UPI000C7162AA
-------RLRLSKLNEQLTCKLCGGYFVDATTIIECLHSFCRSCIVKYLETNKYCPICEVQVHKSKPLINIRPDHTLQDIVYKLVPGCYQNEMRRRREFYAKHPEVK----
>UniRef90_UPI001F07C75A/6-103 [subseq from] polycomb group RING finger protein 2-like n=1 Tax=Hypomesus transpacificus TaxID=137520 RepID=UPI001F07C75A
-----PNRIKITDLNQNLICPLCVGYFIDATTIVECLHSFCKTCIVTFLETNKFCPRCDAQVHKTCPQLSIRADKTLQDIVYKLVPGLFKDEMKRRRDFYAEN--------
>UniRef90_UPI001FB732E4/5-105 [subseq from] histone-lysine N-methyltransferase 2D-like n=1 Tax=Penaeus chinensis TaxID=139456 RepID=UPI001FB732E4
------RRVKLTELNAHLVCVLCSGYFVDATTIIECLHTFCKTCIVRYLHTSSFCPICDVQVHKTKPLLSLREDRTLQDVVFKLVPGLFHSETGRRHHFYKEHPEAG----
>UniRef90_A0A3Q3AVU7/52-149 [subseq from] Polycomb group ring finger 2 n=1 Tax=Kryptolebias marmoratus TaxID=37003 RepID=A0A3Q3AVU7_KRYMA
-----PNRVRITDLNPLLTCPLCTGYLIDATTIVECLHSFCKTCIVAFLETNKFCPRCDVQVHKTCPQLSIRSDKTLQDIVYKLVPGLFKDEMKRRRDFYAEN--------
>UniRef90_A0A6A0GW58/7-106 [subseq from] RING-type domain-containing protein n=1 Tax=Hyalella azteca TaxID=294128 RepID=A0A6A0GW58_HYAAZ
------RRIPLTELNPHLICVLCKGYYIDATTIIECLHSFCKSCIVRYFHSSVFCPICDVQVHKTRPLLSLREDRTLQDVVYKLVPGLFEAEMDRRASFYANNPHA-----
>UniRef90_A0A3B3I946/6-103 [subseq from] Polycomb group ring finger 2 n=83 Tax=Euacanthomorphacea TaxID=123369 RepID=A0A3B3I946_ORYLA
-----PNRVKITELNPHLTCPLCAGYLIDATTIVECLHSFCKTCIVTFLKTNKFCPRCDIQVQKSCPQLSIRADKTLQDIVYKLVPGLFKDEMKRRRDFYAEN--------
>UniRef90_A0A443SPR8/3-102 [subseq from] RING-type domain-containing protein n=1 Tax=Leptotrombidium deliense TaxID=299467 RepID=A0A443SPR8_9ACAR
------TTVKLIDLNDHIKCKLCGGYLIDATTIIECLHSFCKTCIVKYLEENKCCPTCDTQIHKTKPLLNIRSDPSLQDIVYKIVPGLFKEEMKRRREFYQKHPET-----
>UniRef90_A0A8X6FL65/4-99 [subseq from] Polycomb complex protein BMI-1 n=1 Tax=Trichonephila clavata TaxID=2740835 RepID=A0A8X6FL65_TRICU
-----SGNIKLVDLNKLLTCVLCNGYYIDATTIIECLHSFCRTCIVRYLQSHKFCPTCDVQVHKAKPLANIRSDQTLQDIVYKLVPGLFKNEMKRRRDFYR----------
>UniRef90_A0A7R8W6T2/3-101 [subseq from] RING-type domain-containing protein n=1 Tax=Cyprideis torosa TaxID=163714 RepID=A0A7R8W6T2_9CRUS
---HPATRVKLNEVNEHITCPICGGYFIDATTIVECLHSFCRACIVRYLETSKNCPICDVQIHRAKPLLNIRPDKQLQDVVYKLVPGLFQDEMRRRREFYTE---------
>UniRef90_UPI001ED8B9B4/33-133 [subseq from] polycomb group protein Psc-like n=1 Tax=Ischnura elegans TaxID=197161 RepID=UPI001ED8B9B4
-----TRRVKLRDVNAHLACVLCGGYLVDATTIVECLHSFCRSCIIKYLETNNLCPICDAQIHKAKPFLNIKPDKTLQDIVYKLVPGLFQAEMRRRREFYAQHPEQ-----
>UniRef90_UPI0018860C97/6-101 [subseq from] polycomb complex protein BMI-1-A-like n=2 Tax=Syngnathus TaxID=103719 RepID=UPI0018860C97
-----PNRIKITDLNSHLTCPLCAGYLVDATTIVECLHSFCKTCIVAFLETNKFCPRCDVQVHKTCPQLSIKADKTLQDVVYKLVPGLFKDEMKRRRDFYS----------
>UniRef90_A0A6L2QEE1/3-105 [subseq from] RING-type domain-containing protein (Fragment) n=1 Tax=Coptotermes formosanus TaxID=36987 RepID=A0A6L2QEE1_COPFO
--MERSGRLHLRQVNEHLVCVLCGGYFIDATTIVECLHSFCRSCLIKYLEKNSFCPICDVQIHKAKPFLNIKPDKALQDIVYKLVPGLFHAEMRRRREFYAKHPD------
>UniRef90_UPI000C251E79/2-104 [subseq from] uncharacterized protein YMR317W-like isoform X1 n=2 Tax=Leptinotarsa decemlineata TaxID=7539 RepID=UPI000C251E79
---QGSTKIPITDINVHITCKICNGYFVDATTIIECLHTFCRSCIVKYLEKNKYCPVCDVQVHKTKPLLNIRPDKTIQDLVYKLVPRLFQNEMQKRRAFYDSHPES-----
>UniRef90_A0A482XMW9/4-106 [subseq from] RING-type domain-containing protein n=1 Tax=Laodelphax striatellus TaxID=195883 RepID=A0A482XMW9_LAOST
----RGGRVKLTEVNPHLVCVLCRGYLIDATTITECLHSFCRSCIILYLETKSYCPICEVQIHKTKPYLNLKLDKTLQDIVYKLVPGLFHSEMRRRQEFYKNHPVHD----
>UniRef90_A0A8J5E1C4/41-146 [subseq from] Polycomb complex protein BMI-1-B n=2 Tax=Nymphon striatum TaxID=424472 RepID=A0A8J5E1C4_9CHEL
--MLQTAKMDITVVNPHLTCVLCGGYFIDATTITECLHSFCKKCILVYLESSKCCPICDTQVHQTKSLLNLRPDKTLQDIVYKLVPGLYKTEMKQRREFYSTHSEEPA---
>UniRef90_UPI0014434B22/9-110 [subseq from] flocculation protein FLO11-like n=1 Tax=Megalopta genalis TaxID=115081 RepID=UPI0014434B22
-------RLRLSKLNDQLTCKLCGGYFIDATTIIECLHSFCRSCIVKYLENNKYCPICEVQVHKNKPLLNIRPDYTLQDIVYKLVPGCYQNEMRCRRDFYSKHPEASAQ--
>UniRef90_A0A1B0BVA4/276-371 [subseq from] RING-type domain-containing protein n=1 Tax=Glossina palpalis gambiensis TaxID=67801 RepID=A0A1B0BVA4_9MUSC
--------VLLSAVNPHIICSLCFGYLIDATTIVECLHSFCHSCLIKHLRTQEYCPRCEMVINTVKP--NIKSDTTLQAIVYKLVPSLYEKELMRKRAFYKDRPEE-----
>UniRef90_A0A1B0BVA4/1077-1145 [subseq from] RING-type domain-containing protein n=1 Tax=Glossina palpalis gambiensis TaxID=67801 RepID=A0A1B0BVA4_9MUSC
-----------------------------------IFNKICHSCLIKHLRTQEYCPRCEMVINTVKP--NIKSDTTLQAIVYKLVPSLYEKELMRKRAFYKDRPEE-----
>UniRef90_A0A3Q2CM46/6-103 [subseq from] Polycomb group ring finger 2 n=2 Tax=Cyprinodon TaxID=28741 RepID=A0A3Q2CM46_CYPVA
-----PNRVKITDLNPLLTCPLCDGYLIDATTIVECLHSFCKTCIVAFLETNQFCPRCEVQVHKTCPQLSIRADKTLQDIVYKLVPGLFKDEMKRRRDFYAEN--------
>UniRef90_UPI0020152C97/1-106 [subseq from] polycomb complex protein BMI-1-like n=2 Tax=Alosa TaxID=34772 RepID=UPI0020152C97
--MHKTKRIKITDLNPNLICPLCVGYFIDATTIVECLHSYCKSCIVSFLERNNYCPQCDGQGQKRPTQLSIRSDQALQDIVYKLVPGLFKDEMKRRRDFYAGHPAANG---
>UniRef90_A0A443SWM5/23-119 [subseq from] Polycomb complex protein BMI-1-like protein n=1 Tax=Leptotrombidium deliense TaxID=299467 RepID=A0A443SWM5_9ACAR
---------SLSDINPVLTCVLCGGYFIDATTIVECLHSFCKSCIVRYLETSTTCPICDAQLHKTKPLLSIRSDKTLQDIIYKLVPGLFKSEMMKRKAYFVAHPEA-----
>UniRef90_UPI0008F99D4D/5-99 [subseq from] polycomb group protein Psc-like n=1 Tax=Bemisia tabaci TaxID=7038 RepID=UPI0008F99D4D
-------KVAVREMNPHLICTLCGGYFIDATTIIECLHSFCKSCIVKHLETSKYCPICDVQVHKTRPLENIRPDHILQEIVYKLVPGLYQNEMRCRREFYRK---------
>UniRef90_UPI001B88D38A/6-105 [subseq from] polycomb complex protein BMI-1-like n=1 Tax=Gigantopelta aegis TaxID=1735272 RepID=UPI001B88D38A
------SRMRITEVNPHLLCALCGGYLIDATTIVECLHSFCKTCILRYLETSNYCPICEVLIHKKRPWQNIRPDHVLQNVVYKMVPGLFKTEMKRRREFYNNRPCT-----
>UniRef90_UPI00193D2428/6-106 [subseq from] LOW QUALITY PROTEIN: protein suppressor 2 of zeste-like n=2 Tax=Nilaparvata lugens TaxID=108931 RepID=UPI00193D2428
------GRVKLTEVNPHLVCVLCRGYLIDATTITECLHSFCRSCIILYLETKSYCPICEVQIHKTKPYLNLKLDKTLQDIVYKLVPGLFHSEMRRRQEFYKKHPVHD----
>UniRef90_A0A2C9JST2/2-105 [subseq from] RING-type domain-containing protein n=1 Tax=Biomphalaria glabrata TaxID=6526 RepID=A0A2C9JST2_BIOGL
---YGSKRVLVRDLNPHILCALCGGYLIQATTVIECLHSFCRTCIVKFLETSKVCPICDAQIHKTRPLLNIRPDQTLQSLVYKLVPGLFQDEMRRRREFHATLSESD----
>UniRef90_UPI0008408C9F/9-109 [subseq from] polycomb group protein Psc-like n=1 Tax=Ceratina calcarata TaxID=156304 RepID=UPI0008408C9F
-------RIQLSKLNDQLTCKLCGGYFIDATTIIECLHSFCRSCIVRYLENNKYCPICEVQVHKSKPLLNIRPDHTLQDIVYKLVPGCYQNEMRCRREFYSKHPEACA---
>UniRef90_A0A158NA09/9-107 [subseq from] RING-type domain-containing protein n=11 Tax=Attini TaxID=143999 RepID=A0A158NA09_ATTCE
-------RVCLARLNEHLTCKLCDGYFIDATTIIECLHSFCKSCIVKYLESNKYCPICEVQVHKSRPLLNIRPDHILQDIVYKLVPGCYQNEMRRRREFYAKHPEE-----
>UniRef90_UPI00065B51D9/2-106 [subseq from] mucin-5AC n=1 Tax=Aplysia californica TaxID=6500 RepID=UPI00065B51D9
---YGSKRVAVRDLNPHILCALCGGYLIQATTVIECLHSFCRSCIVNFLETSKVCPICDVQVHKTRPLLNIRADQTLQSLVYKLVPGLFQDEMRKRREFHSTLPRCEL---
>UniRef90_UPI0010FBB6AD/9-107 [subseq from] LOW QUALITY PROTEIN: uncharacterized protein LOC114940366 n=1 Tax=Nylanderia fulva TaxID=613905 RepID=UPI0010FBB6AD
-------RVRLAKLNEQLTCKLCGGYFIDATTIIECLHSFCRSCIVKYLENNKYCPICEVQVHKSRPLLNIRPDHTLQDIVYKLVPGCYQNEMRCRREFYAKHPEV-----
>UniRef90_A0A6P3WCY9/1-106 [subseq from] polycomb group RING finger protein 2 n=1 Tax=Clupea harengus TaxID=7950 RepID=A0A6P3WCY9_CLUHA
--MHKTKRIKITDLNPNLICPLCVGYFIDATTIVECLHSYCKSCIVSFLERNNYCPQCEGQGQKTPTQLSIRPDQALQDIVYKLVPGLFKDEMKRRRDFYAGHPAANG---
>UniRef90_A0A087TLL3/3-94 [subseq from] Polycomb complex protein BMI-1 (Fragment) n=1 Tax=Stegodyphus mimosarum TaxID=407821 RepID=A0A087TLL3_STEMI
----SSGKIKVADLNKLLTCVLCKGYYIDATTIIECLHSFCRTCIVRYLQTNKFCPTCEVQVHKTRPLVNIRSDQTLQDIVYKLVPGLFKNEMKRR---------------
>UniRef90_V9I8B0/9-107 [subseq from] Polycomb complex protein BMI-1 n=3 Tax=Apis cerana TaxID=7461 RepID=V9I8B0_APICE
-------RLRLSKLNDQLTCKLCGGYFIDATTIIECLHSFCRSCIVKYLENNKYCPICEVQVHKSKPLLNIRPDHTLQDIVYKLVPGCYQNEMRCRREFYSKHPEA-----
>UniRef90_UPI00193E8F8A/6-103 [subseq from] LOW QUALITY PROTEIN: uncharacterized protein DDB_G0283697-like n=1 Tax=Nilaparvata lugens TaxID=108931 RepID=UPI00193E8F8A
----RGRKILLRDLNAHLLCVLCGGYYIDATSISECLHTFCRSCIVKYVEKTRFCPICEVQLNNKNPLLSLSPDKTLQRLVYKMVPGLYSSEMARRRSFYQN---------
>UniRef90_UPI00193E8F8A/159-188 [subseq from] LOW QUALITY PROTEIN: uncharacterized protein DDB_G0283697-like n=1 Tax=Nilaparvata lugens TaxID=108931 RepID=UPI00193E8F8A
------------------------------------------------------------------------PDKTLQRLVYKMVPGLYSSEMARRRSFYQN---------
>UniRef90_H2XLG0/1-104 [subseq from] RING-type domain-containing protein n=2 Tax=Ciona intestinalis TaxID=7719 RepID=H2XLG0_CIOIN
--MNRSVKLRVRDLHPHVTCHLCNGYFIDATTIIECLHSFCRTCIVRYLENRRSCPVCRVQVHKTRPLLNIRSDQTLQDIVYKLVPGLRSDEMKRRRRFWGENPES-----
>UniRef90_UPI00114340A1/9-106 [subseq from] uncharacterized protein LOC115233408 isoform X1 n=3 Tax=Formicini TaxID=72771 RepID=UPI00114340A1
-------RVRLAKLNEQLTCKLCGGYFIDATTIIECLHSFCRSCIVKYLENNKYCPICEVQVHKSRPLLNIRPDHTLQDIVYKLVPGCYQNEMRCRREFYAKHPE------
>UniRef90_UPI0007381BF2/7-109 [subseq from] polycomb group protein Psc n=1 Tax=Diachasma alloeum TaxID=454923 RepID=UPI0007381BF2
------GRLKLAKLNEQLTCKLCQGYFIDATTIIECLHSFCRSCIVKYLETNKYCPICEVQVHKSKPLLNIRPDHTLQDIVYKLVPGCYQNEMRCRREFYEKHPEAPIA--
>UniRef90_UPI0001FE92B6/9-108 [subseq from] uncharacterized threonine-rich GPI-anchored glycoprotein PJ4664.02 n=1 Tax=Solenopsis invicta TaxID=13686 RepID=UPI0001FE92B6
-------RMCLAKLNEQLICKLCGGYFIDATTIIECLHSFCKSCIVKYLENNKYCPICDVQIHKSRPLLNIRPDRMLQDIVYKLVPGCYQNEMRCRREFYAKHPECS----
>UniRef90_UPI00130467D0/9-109 [subseq from] probable serine/threonine-protein kinase DDB_G0282963 n=1 Tax=Nomia melanderi TaxID=2448451 RepID=UPI00130467D0
-------RLRLSKLNDQLTCKLCGGYFIDATTIIECLHSFCRSCIVKYLENNKYCPICEVQVHKSKPLLNIRPDHTLQDIVYKLVPGCYQNEMRCRREFYSKHPDACA---
>UniRef90_UPI001E1DDE4B/20-119 [subseq from] protein suppressor 2 of zeste-like isoform X1 n=2 Tax=Mercenaria mercenaria TaxID=6596 RepID=UPI001E1DDE4B
--MQRIKRLRVSEVNPHLICVLCGGYYIDATTIIECLHTFCKTCIVGYLEASKHCPVCDNLVHKTKPHLRLRPDHTLQDLVYKLVPGLFQDEMKKRREFYKE---------
>UniRef90_UPI000995A06D/16-114 [subseq from] mucin-5AC-like n=1 Tax=Pseudomyrmex gracilis TaxID=219809 RepID=UPI000995A06D
------RRVHLAKLNEQLTCKLCGGYFIDATTIIECLHSFCRSCIVKYLENNKYCPICEVQVHKSRPLLNIRPDHTLQDIVYKLVPGCYQNEMRCRREFYAKHPE------
>UniRef90_A0A8S3YN69/9-106 [subseq from] RING-type domain-containing protein n=1 Tax=Candidula unifasciata TaxID=100452 RepID=A0A8S3YN69_9EUPU
------KRLRISELNPHLLCALCGGYLIDATTIIECLHSFCKTCILRYLETSTYCPICEVLIHKTRPWQNIRLDHSLQNAVYKMVPGLFQDEMRRRREFYEKQN-------
>UniRef90_A0A3L8D7Z3/14-111 [subseq from] RING-type domain-containing protein n=3 Tax=Ooceraea biroi TaxID=2015173 RepID=A0A3L8D7Z3_OOCBI
-------RTHLAKLNDQLTCKLCGGYFIDATTIIECLHSFCRSCIVKYLEANKYCPICDVQVHKSRPLLNIRPDHTLQDIVYKLVPGCYQNEMRCRREFYAKHPE------
>UniRef90_A0A6P3DWA8/9-107 [subseq from] serine-rich adhesin for platelets n=13 Tax=Bombus TaxID=28641 RepID=A0A6P3DWA8_BOMIM
-------RLRLSKLNDQLTCKLCGGYFIDATTIIECLHSFCRSCIVKYLENNKYCPICEVQVHKSKPLLNIRPDHTLQDIVYKLVPGCYQNEMRCRRDFYLNHPEA-----
>UniRef90_UPI000771AC6D/9-107 [subseq from] flocculation protein FLO11 n=1 Tax=Cephus cinctus TaxID=211228 RepID=UPI000771AC6D
-------RLRLSKLNEQLTCKLCGGYFIDATTIIECLHSFCRSCIVKYLESNKYCPICEVQVHKSKPLLNIRPDHTLQDIVYKLVPGCYQNEMRCRREFYTKHPEA-----
>UniRef90_A0A1B6CGT3/6-106 [subseq from] RING-type domain-containing protein (Fragment) n=1 Tax=Clastoptera arizonana TaxID=38151 RepID=A0A1B6CGT3_9HEMI
------GRVKLTEVNPHLVCVLCHGYFIDATTMVECPHSFCRSCIILHLETKSFCPICEVQIHKTKPHLHLKPDKTLQDIVYKLVPGLFHSEMRRRREFYVNYPNHD----
>UniRef90_A0A0C9QES3/7-107 [subseq from] BMI1 protein n=2 Tax=Fopius arisanus TaxID=64838 RepID=A0A0C9QES3_9HYME
------GRLKLAKLNEQLTCKLCHGYFIDATTIIECLHSFCRSCIVKYLETNKYCPICEVQVHKSKPLLNIRPDHTLQDIVYKLVPGCYQNEMRCRREFYEKHPEAP----
>UniRef90_UPI0013F196DB/8-106 [subseq from] serine-rich adhesin for platelets-like n=1 Tax=Odontomachus brunneus TaxID=486640 RepID=UPI0013F196DB
------LRVRLSKLNEQLTCRLCSGYFIDATTIIECLHSFCRSCIVKYLENNKYCPICEVQVHKSRPLLNIRPDHTLQDIVYKLVPGCYQNEMRCRREFYAKHPE------
>UniRef90_UPI001CB67BE1/9-107 [subseq from] serine-rich adhesin for platelets-like isoform X2 n=1 Tax=Frieseomelitta varia TaxID=561572 RepID=UPI001CB67BE1
-------RLRLSKLNDQLTCKLCGGYFIDATTIIECLHSFCRSCIVKYLENNKYCPICEVQVHKSKPLLNIRPDHTLQDIVYKLVPGCYQNEMRCRREFYLKHPEA-----
>UniRef90_A0A663LWU3/1-70 [subseq from] RING-type domain-containing protein n=1 Tax=Athene cunicularia TaxID=194338 RepID=A0A663LWU3_ATHCN
--MHRTTRIKITELNPHLMCVLCGGYFIDATTIIECLHSFCKTCIVRYLETSKYCPICDVQVHKTRPLLNIR---------------------------------------
>UniRef90_A0A663LWU3/70-86 [subseq from] RING-type domain-containing protein n=1 Tax=Athene cunicularia TaxID=194338 RepID=A0A663LWU3_ATHCN
----------------------------------------------------------------------------------------------RRRDFYAAHPSADAANG
>UniRef90_A0A7K4J309/1-70 [subseq from] PCGF2 protein (Fragment) n=1 Tax=Geococcyx californianus TaxID=8947 RepID=A0A7K4J309_GEOCA
--MHRTTRIKITELNPHLMCALCGGYFIDATTIVECLHSFCKTCIVRYLETNKYCPMCDVQVHKTRPLLSIS---------------------------------------
>UniRef90_A0A7K4J309/101-123 [subseq from] PCGF2 protein (Fragment) n=1 Tax=Geococcyx californianus TaxID=8947 RepID=A0A7K4J309_GEOCA
----------------------------------------------------------------------------------------PADEMKRRRDFYAAYPLAEVPNG
>UniRef90_A0A433U273/46-141 [subseq from] RING-type domain-containing protein n=1 Tax=Elysia chlorotica TaxID=188477 RepID=A0A433U273_ELYCH
------KRLRISELNPHLLCALCGGYLIDATTIIECLHSFCKTCILRYLESSNYCPICEVLIHKTRPWQNIRLDHALQNAVYKTVPGLFQNEMKRRREFYQK---------
>UniRef90_A0A8J5UTH5/15-114 [subseq from] RING-type domain-containing protein n=3 Tax=Cotesia TaxID=32390 RepID=A0A8J5UTH5_9HYME
-------RIRLANLNDQLTCKLCNGYFIDATTIIECLHSFCRSCIVKYLESNKYCPICEVQVHKSKPLLNIRPDHTLQDIVYKLVPGCYQNEMRCRREFYEKHPDAQ----
>UniRef90_A0A0L7R7F2/9-107 [subseq from] Polycomb complex protein BMI-1 n=1 Tax=Habropoda laboriosa TaxID=597456 RepID=A0A0L7R7F2_9HYME
-------RLRLSKLNDQLTCKLCGGYFIDATTIIECLHSFCRSCIVKYLENNKYCPICEVQVHKSKPLLNIRPDHTLQDIVYKLVPGCYQNEMRCRKEFYSKHPEA-----
>UniRef90_UPI0005CF341C/121-218 [subseq from] LOW QUALITY PROTEIN: polycomb group protein Psc-like n=1 Tax=Ceratosolen solmsi marchali TaxID=326594 RepID=UPI0005CF341C
-------RLRLSTLNEQLTCKLCGGYYIDATTIIECLHSFCKSCIVKYLENNKFCPICDAQVHKNKPLLNIRPDRTLQDIVYKLVPGCYQNEMRFRKEFYAKHPD------
>UniRef90_A0A433U2C1/1-104 [subseq from] RING-type domain-containing protein (Fragment) n=1 Tax=Elysia chlorotica TaxID=188477 RepID=A0A433U2C1_ELYCH
--MEGTSRLKIGEINKNLICTLCGGYFVDATTIIECLHSFCRTCVVTYLKTSKTCPTCDTVVHKTRPHQNIRSDLLLQDLVYKLVPGLYKDEMRRRREFYTNHYHA-----
>UniRef90_UPI0004CD6FCA/15-114 [subseq from] putative GPI-anchored protein PB15E9.01c n=1 Tax=Microplitis demolitor TaxID=69319 RepID=UPI0004CD6FCA
-------RIRLANLNDQLTCKLCNGYFIDATTIIECLHSFCRSCIVKYLESNKYCPICEVQVHKSKPLLNIRPDHTLQDIVYKLVPGCYQNEMRCRREFYEKHPEAQ----
>UniRef90_A0A8B9NVA1/1-94 [subseq from] Polycomb group ring finger 2 n=1 Tax=Apteryx owenii TaxID=8824 RepID=A0A8B9NVA1_APTOW
--MHRTTRIKITELNPHLMCALCG---------------VCKTCIVRYLETNKYCPMCDVQVHKTRPLLSIRSDKTLQDIVYKLVPGLFKDEMKRRRDFYAAYPVAEVPNG
>UniRef90_A0A195CW96/9-106 [subseq from] Polycomb complex protein BMI-1 n=1 Tax=Cyphomyrmex costatus TaxID=456900 RepID=A0A195CW96_9HYME
-------RVCLAKLNEQLTCKLCGGYFIDATTIIECLHSFCKSCIVKYLESNKYCPICEVQVHKSRPLLNIRPDYTLQDIVYKLVPGCYQNEMRCRKEFYAKHPD------
>UniRef90_UPI001EAEBBFB/9-107 [subseq from] LOW QUALITY PROTEIN: GATA zinc finger domain-containing protein 7-like n=2 Tax=Osmia TaxID=124287 RepID=UPI001EAEBBFB
-------RLRLSKLNDQLTCKLCGGYFIDATTIIECLHSFCRSCIVKYLENNKYCPICEVQVHKSKPLLNIRPDYTLQDIVYKLVPGCYQNEMRCRREFYSKHPEA-----
>UniRef90_A0A2C9M9D4/1-104 [subseq from] RING-type domain-containing protein n=1 Tax=Biomphalaria glabrata TaxID=6526 RepID=A0A2C9M9D4_BIOGL
--MNGTTRLKIGDINKNLICVLCGGYLIDATTIIECLHSFCRTCIVTFLKTSRTCPVCDTVVHKTRPHQNIRSDKLLQDLVYKLVPGLYKDEMRRRREFYTLHYEA-----
>UniRef90_A0A6P3XC53/9-106 [subseq from] polycomb group protein Psc-like n=1 Tax=Dinoponera quadriceps TaxID=609295 RepID=A0A6P3XC53_DINQU
-------RVCLPKLNEQLTCRLCGGYFIDATTIIECLHSFCRSCIVKYLENNKYCPICEVQVHKSRPLLNIRPDYTLQDIVYKLVPGCYQNEMRCRREFYAKHPG------
>UniRef90_E2BG63/9-106 [subseq from] Polycomb complex protein BMI-1 n=1 Tax=Harpegnathos saltator TaxID=610380 RepID=E2BG63_HARSA
-------RVCLSKLNEQLTCRLCGGYFIDATTIIECLHSFCRSCIVKYLENNKYCPICEVQVHKSKPLLNIRPDHTLQDIVYKLVPGCYQNEMRCRREFYAKHPD------
>UniRef90_A0A834XY38/14-117 [subseq from] RING-type domain-containing protein n=3 Tax=Aphidius gifuensis TaxID=684658 RepID=A0A834XY38_9HYME
------GRLKLSKLNGQLTCKLCRGYFIDATTIIECLHSFCRSCIVKYLNTNKYCPICEVQVHKSKPLLNIRPDHTLQDIVYKLVPGCYQNEMRCRREFYKKNPDAQRAN-
>UniRef90_A0A4S2KU09/10-108 [subseq from] Polycomb complex protein BMI-1 n=2 Tax=Temnothorax TaxID=300110 RepID=A0A4S2KU09_9HYME
--------ACLAKLNEHLTCKLCGGYFIDATTIIECLHSFCRSCIVKYLANNKYCPICEVQVHKSRPLLNIRPDYMLQDIVYKLVPGCYQNEMRCRREFYAKHPEAC----
>UniRef90_A0A834XUU3/7-110 [subseq from] RING-type domain-containing protein n=1 Tax=Aphidius gifuensis TaxID=684658 RepID=A0A834XUU3_9HYME
------GRIKLSKLDEQLTCKLCRGYFIDATTIIECLHSFCRSCIVKYLNTNKYCPICEVQVHKSKPLLNIRPDHTLQDIVYKLVPGCYQSEMRCRREFYKKHPDAQRAN-
>UniRef90_UPI00062394DB/9-107 [subseq from] mucin-17-like n=1 Tax=Linepithema humile TaxID=83485 RepID=UPI00062394DB
-------RVCLTKVNEQLTCKLCSGYFIDATTIIECLHSFCRSCIVKYLENNKYCPICEVQVHKSRPLLNIRPDHTLQDIVYKLVPGCYQNEMRCRREFYAKHPEV-----
>UniRef90_UPI0017468F78/10-106 [subseq from] serine-rich adhesin for platelets n=1 Tax=Monomorium pharaonis TaxID=307658 RepID=UPI0017468F78
-------RMCLAKLNDQLTCKLCGGYFIDATTIIECLHSFCKSCIVKYLENNKYCPICDVQIHKSKPLLNIRSDRILQDIVYKLVPGCYQNEMRCRREFYAKHS-------
>UniRef90_A0A8X6QQZ4/15-104 [subseq from] Polycomb complex protein BMI-1 n=1 Tax=Nephila pilipes TaxID=299642 RepID=A0A8X6QQZ4_NEPPI
-TMHRTTRLKVTDINQRFICVLCDGYLIDATTIVECLHSFCRTCIVQYLENSRYCPVCDVQVHKTKPLLSIRSDTTLQDVVYKLIPGLYQS--------------------
>UniRef90_A0A1B6JHX9/5-103 [subseq from] RING-type domain-containing protein (Fragment) n=2 Tax=Homalodisca TaxID=139475 RepID=A0A1B6JHX9_9HEMI
-------RARLSDLNAHLLCVLCGGYYIDATTICECLHSFCRSCIVKHLETSKFCPICDVQLHKSKPLLSIRPDTTLQRLVYKVVPGLFQRELQRRRQFYTNPESP-----
>UniRef90_A0A8J2JZY3/1-104 [subseq from] RING-type domain-containing protein (Fragment) n=1 Tax=Allacma fusca TaxID=39272 RepID=A0A8J2JZY3_9HEXA
--MNATTKVKLKDITPNLSCPLCKGYFVDATTIIECLHSFCKSCIVTHLEGSEYCPVCDVQLHSSKPLSSIRSDQMLQEVVYKLVPGLFQNEMERRRKFYKEHPNS-----
>UniRef90_A0A553PN27/5-104 [subseq from] RING-type domain-containing protein n=1 Tax=Tigriopus californicus TaxID=6832 RepID=A0A553PN27_TIGCA
--------VPVRSLNPHLMCALCSGYFIDPVTITECLHSFCKSCIIKYLDLNKKCPICDLHIHKTRPLLNIRSDKTLQEIVYKLVPGLHQEEMRRRQLFYEQHPVRDA---
>UniRef90_A0A8B8F6T0/3-99 [subseq from] polycomb group protein Psc-like isoform X1 n=2 Tax=Sipha flava TaxID=143950 RepID=A0A8B8F6T0_9HEMI
----QSSKPKVTDLNPHLLCVLCGGYFVDATTVIECLHSFCRSCIVKYLERNKYCPICDVLIHKSKPLSNIRPDHTLQTIVYKLVPFLFQKEMSLRRDFYS----------
>UniRef90_A0A7M7G303/8-105 [subseq from] RING-type domain-containing protein n=2 Tax=Pteromalinae TaxID=272242 RepID=A0A7M7G303_NASVI
-------RLHLSTLNEQLTCKLCGGYFIDATTIIECLHSFCKSCIVKYLESNKFCPVCDAQVHKNKPLSNIRPDQTLQDIVYKLVPGCYQNEMRCRKEFYAKHPE------
>UniRef90_R7V7L0/3-96 [subseq from] RING-type domain-containing protein n=1 Tax=Capitella teleta TaxID=283909 RepID=R7V7L0_CAPTE
----STSKVKLTELNPHLICVLCGGYYVDATTITECLHTFCKTCIVRYLDSSKYCPVCDVMVHKTKPLLHIRSDHLLQALVYKMVPGLFT--IFGRRDFW-----------
>UniRef90_A0A6J8C2Q9/4-99 [subseq from] PCGF4 n=1 Tax=Mytilus coruscus TaxID=42192 RepID=A0A6J8C2Q9_MYTCO
------SKLKLAELNAHLICVLCGGYLIDATSIVECLHSFCRTCIIHYLHTSNYCPVCEVLVHKKRPLEHIRPDNTLQDIVYKTVPGLFKEEMKRRRKFYDN---------
>UniRef90_A0A6J0C018/9-108 [subseq from] mucin-5AC-like n=7 Tax=Diprioninae TaxID=410274 RepID=A0A6J0C018_NEOLC
-------RLHLSTLNEQLTCKLCRGYFIDATTIIECLHSFCRSCIIKYLENNKYCPICEVQVHKSKPLLNIRPDHTLQDIVYKLVPGCYQNEMRCRREFYSKHPDAR----
>UniRef90_UPI001C9B5560/9-106 [subseq from] uncharacterized protein LOC122404488 isoform X2 n=2 Tax=Colletes gigas TaxID=935657 RepID=UPI001C9B5560
-------RLRLSKLNDQLTCKLCGGYFIDATTIIECLHSFCRSCIVKYLKNNKYCPICEVQVHKSKPLLNIRPDHTLQDIVYKLVPGCYQNEMRCRREFYFKHPE------
>UniRef90_UPI00211EC30D/7-105 [subseq from] protein suppressor 2 of zeste-like n=6 Tax=Schistocerca TaxID=7008 RepID=UPI00211EC30D
----ATGRLLLRELNPYILCTLCGGYFIDATTIVECLHSFCRSCIVRHLEKSKFCPICDVQVHKAKPLQSLRSDRTLQTLVYKLVPGLYQAEVRRRREFEAGH--------
>UniRef90_UPI000C6ED579/3-97 [subseq from] polycomb group RING finger protein 1-like n=1 Tax=Centruroides sculpturatus TaxID=218467 RepID=UPI000C6ED579
-------KVSIRDLNPHIVCILCAGYFIDATTITECLHTFCKSCIVKYLQTSKFCPMCNVKVHETQPLLNLKADRTLQDIVYKVVPSLWENEMKRRQEFEKA---------
>UniRef90_UPI00218091CA/5-99 [subseq from] polycomb group protein Psc-like n=1 Tax=Adelges cooleyi TaxID=133065 RepID=UPI00218091CA
-------KPKVTDLNPHLLCVLCGGYFIDATTVIECLHSFCRSCIVKYLERNKYCPICDVLIHKSKPLTNIRPDHTLQNIVYKLVPRLFQREMVMRKDFYRI---------
>UniRef90_UPI0005F56D9E/9-107 [subseq from] uncharacterized protein LOC105559090 isoform X1 n=3 Tax=Vollenhovia emeryi TaxID=411798 RepID=UPI0005F56D9E
-------RVCLAKLNEQLTCKLCGGYFIDATTIIECLHSFCRSCIVKYLANNKYCPICEVQVHKSRPLLNIRPDRMLQDIVYKLVPGCYQNEMRCRKEFYAKHPEA-----
>UniRef90_A0A8I6S0A2/4-104 [subseq from] RING-type domain-containing protein n=1 Tax=Cimex lectularius TaxID=79782 RepID=A0A8I6S0A2_CIMLE
------SRTKLTDVNPHLVCVLCHGYFVDATTIAECLHSFCRSCIFRQLERKSICPICEVQVHNTKLHLSLRLDKTLQDIVYKLVPGLFRNEMQRRRDFYKNHPYRD----
>UniRef90_UPI001C9C0093/9-107 [subseq from] serine-rich adhesin for platelets-like n=1 Tax=Venturia canescens TaxID=32260 RepID=UPI001C9C0093
-------RLRLSMLNEQLTCKLCGGYFIDATTIIECLHSFCRSCIVKYLESNKYCPICEVQVHKSKPLLNIRPDHTLQDIVYKLVPACYQNEMRCRREFYAKNPEA-----
>UniRef90_A0A8B6GZU0/4-98 [subseq from] Polycomb group RING finger protein 4 n=3 Tax=Mytilus TaxID=6548 RepID=A0A8B6GZU0_MYTGA
------SKLKLAELNAHLICVLCGGYLIDATSIVECLHSFCRTCIIHYLHTSNYCPVCEVLVHKKRPLEHIRPDNTLQDIVYKTVPGLFKEEMRRRREFYD----------
>UniRef90_A0A8C3L7M3/1-100 [subseq from] Polycomb group ring finger 2 n=2 Tax=Chrysolophus pictus TaxID=9089 RepID=A0A8C3L7M3_CHRPC
--MHRTTRIKITELNPHLMCALCGGYFIDAATIVECLHSFCKTCIVRYLEANKYCPMCDAQVHKTRPLLSIRCVV-CRD--------SLLDEMKRRRDFYAAYPVAEVSNG
>UniRef90_UPI00083C59AF/9-107 [subseq from] protein PF14_0175-like n=1 Tax=Eufriesea mexicana TaxID=516756 RepID=UPI00083C59AF
-------RLRLSKLNDQLTCKLCSGYFIDATTIIECLHSFCRSCIVKYLENNKYCPICEVQVHKSKPLLNIRPDHTLQDIVYKLVPGCYQNEMRCRREFYSKYPEA-----
>UniRef90_A0A7R9MNA5/32-130 [subseq from] RING-type domain-containing protein (Fragment) n=2 Tax=Oppiella nova TaxID=334625 RepID=A0A7R9MNA5_9ACAR
------KRARLSDVNAELTCILCSGYFIDATTISECLHSFCKSCIVKYLQTNKCCPICETQVHTTKPLLSIRSDKILQDIVYKLIPDVFKSEMHRRRDFYAKHTE------
>UniRef90_A0A834MY99/36-132 [subseq from] RING-type domain-containing protein n=10 Tax=Vespinae TaxID=7439 RepID=A0A834MY99_VESGE
-------KLRLSKLNEQLTCKLCGGYFIDATTIIECLHSFCRSCIVKYLENNKYCPICEVQVHKSKPLLNIRPDYTLQDIVYKLVPGCYQNEMRCRREFYSKHT-------
>UniRef90_A0A3M6TCQ5/6-101 [subseq from] RING-type domain-containing protein n=1 Tax=Pocillopora damicornis TaxID=46731 RepID=A0A3M6TCQ5_POCDA
--------MQLQDLNPHIMCVLCGGYLVDATTIVECLHSFCRSCIVKYLQTSYHCPVCDVEVHKTKPLLHIRPDRTLQDIVYKIVPGIYHEEVNRRKEFEASQT-------
>UniRef90_A0A6I9XBX0/9-106 [subseq from] mucin-5AC-like n=1 Tax=Pogonomyrmex barbatus TaxID=144034 RepID=A0A6I9XBX0_9HYME
-------RICLAKLNEQLICKLCHGYFIDATTIIECLHSFCRSCIVKYLENNKYCPICEVQVHKSKPLLNIRPDHTLQDIVYKLVPGCYQNEMRCRREFYAQHPE------
>UniRef90_A0A3M0K0Y6/1-74 [subseq from] RING-type domain-containing protein n=2 Tax=Passeriformes TaxID=9126 RepID=A0A3M0K0Y6_HIRRU
------------------MCVLCGGYFIDATTIIECLHSFCKTCIVRYLETSKYCPICDVQVHKTRPLLNIRSDKTLQDIVYKLVPGLFKTA-------------------
>UniRef90_A0A8C6SMX2/6-96 [subseq from] RING-type domain-containing protein n=2 Tax=Neogobius melanostomus TaxID=47308 RepID=A0A8C6SMX2_9GOBI
-----PSRIKITELNPHLTCPLCAGYLVDATTIVECLHSFCKTCIVAFLETNKFCPRCDVQVHKTCPQLSIRADKTLQDIVYKLVPGLFKDEAAAR---------------
>UniRef90_UPI0021A99809/4-99 [subseq from] polycomb group protein Psc-like n=1 Tax=Daktulosphaira vitifoliae TaxID=58002 RepID=UPI0021A99809
------NKLMVTDLNPHLLCVLCGGYFIDATTIIECLHSFCRSCIVKYLEKNKYCPICDVLIHKSNPLFNIRPDHTLQNIVYKLVPKLFQREMIMRKEFYLV---------
>UniRef90_A0A834HUP3/3-104 [subseq from] RING-type domain-containing protein n=1 Tax=Rhynchophorus ferrugineus TaxID=354439 RepID=A0A834HUP3_RHYFE
---QSAKRVPISQLNDCITCKLCKGYFVDATTIIECLHTFCRSCIVLYLENNKYCPICDVQVHKTKPLLNIRNDKTIQDLVYKLVPRLYHNEVQRRKQYYESHAN------
>UniRef90_UPI001ED8684C/15-112 [subseq from] nascent polypeptide-associated complex subunit alpha, muscle-specific form-like n=1 Tax=Ischnura elegans TaxID=197161 RepID=UPI001ED8684C
----STKRVKIRDVNAHLACVLCSGYLVDATTIIECMHSFCRTCIVRYLETSKFCPICDVLVHKTKPLLHIRPDKMLQALVYKIVPGLFHSEVRKRREFWAK---------
>UniRef90_UPI0005ED5189/9-107 [subseq from] polycomb group protein Psc-like n=1 Tax=Wasmannia auropunctata TaxID=64793 RepID=UPI0005ED5189
-------RVCLAKLNEQLTCKLCGGYFIDATTIIECLHSFCRSCIVKYLESNKYCPICGVQIHKKHPLVNIRSDHMLQDIVYKLVPGCYQNEMRCRREFYAKHPKA-----
>UniRef90_A0A2B4SJ02/6-99 [subseq from] Polycomb complex protein BMI-1-A n=1 Tax=Stylophora pistillata TaxID=50429 RepID=A0A2B4SJ02_STYPI
--------MQLQDLNPHIMCVLCGGYLVDATTIVECLHSFCRSCIVKYLQTSYHCPVCDVEVHKTKPLLHIRPDRTLQDIVYKIVPGIYHEEVNRRKEFEES---------
>UniRef90_N6TRI2/12-114 [subseq from] RING-type domain-containing protein (Fragment) n=1 Tax=Dendroctonus ponderosae TaxID=77166 RepID=N6TRI2_DENPD
----RPRKSLISELNSCITCGLCKGYFIDATTIIECLHTFCRSCIVRYLNTHKYCPICDVQVHKSKPLLNIRQDKTLQALVYKLVPRLYQDEAKRRKAFYEANPTAK----
>UniRef90_A0A6P4YA45/6-100 [subseq from] polycomb group RING finger protein 1-like n=3 Tax=Branchiostoma TaxID=7737 RepID=A0A6P4YA45_BRABE
-------MVKICDINPHIVCILCAGYFIDATTVTECLHTFCKSCIVKYLQTSKFCPMCNIKIHETQPLLNLRPDRTMQDIVYKVVPGLWENEVQRQKEFYRC---------
>UniRef90_A0A1B6FU75/2-97 [subseq from] RING-type domain-containing protein (Fragment) n=1 Tax=Cuerna arida TaxID=1464854 RepID=A0A1B6FU75_9HEMI
-----------SDLNAHLLCVLCGGYYIDATTICECLHSFCRSCIVKHLETSKFCPICDVQLHKSKPLLSIRPDTTLQRLVYKVVPGLFQRELERRRQFYTDPDSPD----
>UniRef90_UPI0020332D5E/9-107 [subseq from] mucin-5AC-like n=1 Tax=Athalia rosae TaxID=37344 RepID=UPI0020332D5E
-------RLHLSTLNEQLTCKLCGGYFIDATTIIECLHSFCRSCIIKYLESNKYCPICEVQVHKSKPLLNIRPDHTLQDIVYKLVPGCYQNEMRCRREFYNKFPDA-----
>UniRef90_A0A347ZJE9/8-103 [subseq from] Putative Psc2 (Fragment) n=1 Tax=Reticulitermes speratus TaxID=60591 RepID=A0A347ZJE9_9NEOP
-------RPRVRDLNAHLICFLCGGYYVDATTIVECLHSFCRSCIVRHLETSKFCPICDVQVHKAKPLHSIRSDRTLQTLAYKLVPGLYYKEMQRRRSFNASS--------
>UniRef90_A0A5E4N5C9/4-99 [subseq from] Zinc finger, RING-type,Zinc finger, RING/FYVE/PHD-type,Zinc finger, RING-type, conserved n=1 Tax=Cinara cedri TaxID=506608 RepID=A0A5E4N5C9_9HEMI
------CKPKVTDLNPHLLCVLCSGYFVDATTVIECLHSFCRSCIVKYLERNKYCPICDVLVHKSKPLSNIRPDHTLQNIVYKLVPRLFQREMLMRRDFYSR---------
>UniRef90_UPI00051EECA8/312-387 [subseq from] uncharacterized protein LOC104125272 n=1 Tax=Egretta garzetta TaxID=188379 RepID=UPI00051EECA8
-----------------------------------KMKSFCKTCIVRYLETSKYCPICDVQVHKTRPLLNIRSDKTLQDIVYKLVPGLFKNEMKRRRDFYAAHPSADAANG
>UniRef90_UPI001D07C063/1-104 [subseq from] LOW QUALITY PROTEIN: polycomb group protein Psc-like n=1 Tax=Coccinella septempunctata TaxID=41139 RepID=UPI001D07C063
--MYRAKKPLLFDLNEHLICKLCKGYFVDATTIIECLHTFCRSCIVKYLETTKYCPICDVQVHKSKPLLSLRSDKIIQDVVYKLVPRLYQNESRRRKEFHKNHPDT-----
>UniRef90_A0A6J2XU47/11-112 [subseq from] protein suppressor 2 of zeste-like n=1 Tax=Sitophilus oryzae TaxID=7048 RepID=A0A6J2XU47_SITOR
---QSAKKVPISDINECITCKLCKGYFIDATTIIECLHTFCRSCIVRYLESNKYCPICDVQVHKTKPLLNIRYDKTIQDLVYKLVPRLYCNEIKRRKEYYESHPE------
>UniRef90_A0A087SUV6/5-98 [subseq from] Polycomb group RING finger protein 1 (Fragment) n=2 Tax=Stegodyphus TaxID=175340 RepID=A0A087SUV6_STEMI
------HRVCIRDLNPQIVCILCAGYFIDATTITECLHTFCKSCIVKYLQTTKYCPMCNVKVHETQPLLNLKIDRTLQDIVYKVVPGLWDNEMKRRQDFE-----------
>UniRef90_A0A0K8STG6/11-112 [subseq from] RING-type domain-containing protein (Fragment) n=1 Tax=Lygus hesperus TaxID=30085 RepID=A0A0K8STG6_LYGHE
-------RTLVREVNPHLICVLCRGYFIEATTITECLHSFCRSCLVKYLETSKFCPICDVQLHKNNPLLSVRCDPTLQQLVYKLIPGLYANEMARRRKYYSElgGPSSD----
>UniRef90_A0A8X6N7Q9/6-98 [subseq from] Polycomb group RING finger protein 1 n=4 Tax=Araneoidea TaxID=74975 RepID=A0A8X6N7Q9_NEPPI
-------RVCIRDVNPHIVCILCAGYFIDATTITECLHTFCKSCIVKYLQTTKFCPMCNVKVHETQPLLNLKIDRTLQDIVYKVVPGLWDNEMKRRQDFE-----------
>UniRef90_UPI000BA7FEEB/4-98 [subseq from] polycomb group RING finger protein 1-like n=1 Tax=Limulus polyphemus TaxID=6850 RepID=UPI000BA7FEEB
-----KLNIRIRDLNPHIVCILCAGYFIDATTITECLHTFCKSCIVKFLQTSKHCPMCNIKVHETQPLLNLKSDRTLQDIVYKIVPSLWENELKQREDFE-----------
>UniRef90_A0A3M6TCN8/5-96 [subseq from] RING-type domain-containing protein n=1 Tax=Pocillopora damicornis TaxID=46731 RepID=A0A3M6TCN8_POCDA
--------MKIQDLNPHIMCVLCGGYLVDATTIVECLHSFCRSCIVKYLQASYHCPVCDVEVHKTKPLLHIRPDRTLQDIVFKLVPGLYQAELKLRHDFE-----------
>UniRef90_A0A023EYV7/4-103 [subseq from] RING-type domain-containing protein (Fragment) n=1 Tax=Triatoma infestans TaxID=30076 RepID=A0A023EYV7_TRIIF
-------RTKLTEVNPHLVCVLCHGYFVDATTIAECLHSFCRSCIFRQLERKSICPICEVQVHNTKLHLSLRPDKTLQDIVYKLVPGLFHNEMQRRRDFYKNYPHRD----
>UniRef90_A0A6F9D869/2-104 [subseq from] Polycomb group protein Psc n=1 Tax=Phallusia mammillata TaxID=59560 RepID=A0A6F9D869_9ASCI
-TMNRKVKLRVRELHDHLTCFLCDGYFIDATTIIECLHSFCRTCIVRYLTDHKSCPICNVQVHKTRPLLNIRSDQTLQEIVYNLVPDLRKNEMKHRRQFWSDHE-------
>UniRef90_K1QPL1/6-106 [subseq from] Polycomb complex protein BMI-1 (Fragment) n=4 Tax=Crassostrea gigas TaxID=29159 RepID=K1QPL1_CRAGI
--MMKNARMPVQELNPYLTCVLCGGYLIDATTIIECLHSFCRTCIVHYLHTSNYCPVCECLVHKKHPHQNLRSDKTLQDVVYKLVPGLFMEEMRRRRQYYNVQ--------
>UniRef90_UPI001C7216EB/5-98 [subseq from] polycomb group RING finger protein 1 n=1 Tax=Parasteatoda tepidariorum TaxID=114398 RepID=UPI001C7216EB
------HRVCIRDLNPQIVCILCAGYFIDATTISECLHTFCKSCIVKYLQTTKYCPMCNVKVHETQPLLNLKIDRTLQDIVYKVVPGLWDDEMKRRRDFE-----------
>UniRef90_A0A0A9W5G5/14-114 [subseq from] Polycomb complex protein BMI-1-A (Fragment) n=1 Tax=Lygus hesperus TaxID=30085 RepID=A0A0A9W5G5_LYGHE
------VRAKLTDVNPHLVCVLCHGYFVDATTIAECLHSFCRSCIFRHLERKPICPICEVAVHNTKLHRSLRPDKTLQDIVYKLVPGLYRNEMQRRREFYKQHPFRD----
>UniRef90_UPI000DC13D1D/4-98 [subseq from] polycomb group protein Psc-like isoform X2 n=2 Tax=Melanaphis sacchari TaxID=742174 RepID=UPI000DC13D1D
------CKPKVTDLNPHLLCVLCGGYFVDATTVIECLHSFCRSCIVKYLERNKYCPICDVLVHKSKPLTNIRPDHTLQNIVYKLVPRLFQKEMIMRKEFYN----------
>UniRef90_UPI00052E9D1D/197-273 [subseq from] polycomb complex protein BMI-1-like n=1 Tax=Tinamus guttatus TaxID=94827 RepID=UPI00052E9D1D
----------------------------------ERVSLFCKTCIVRYLETSKYCPICDVQVHKTRPLLNIRSDKTLQDIVYKLVPGLFKNEMKRRRDFYAAHPSADAANG
>UniRef90_A0A6G0U582/4-98 [subseq from] RING-type domain-containing protein n=8 Tax=Aphidinae TaxID=133076 RepID=A0A6G0U582_APHGL
------CKPKVTDLNPHLLCVLCGGYFVDATTVIECLHSFCRSCIVKYLERNKYCPICDVLVHKSKPLSNIRPDHTLQNIVYKLVPRLFQKEMIMRKEFYN----------
>UniRef90_A0A8K0CA52/1-89 [subseq from] RING-type domain-containing protein n=1 Tax=Ignelater luminosus TaxID=2038154 RepID=A0A8K0CA52_9COLE
--MHQTRRIPIVELNDYLTCKLCKGYFIDATTIIECLHTFCRSCIVRYLEKNKYCPVCDVQVHKTKPLLNIRPDKTLQDIVYKLVPRLFQS--------------------
>UniRef90_A0A226PYX7/1-73 [subseq from] RING-type domain-containing protein n=2 Tax=Odontophoridae TaxID=224313 RepID=A0A226PYX7_COLVI
--MHRTTRIKITELNPHLMCVLCGGYFIDATTIIECLHSFCKTCIVRYLETSKYCPICDVQVHKTRPLLNIRLER------------------------------------
>UniRef90_UPI001CA8701F/17-115 [subseq from] flocculation protein FLO11-like n=3 Tax=Polistes TaxID=7456 RepID=UPI001CA8701F
-------KICLFKLNEQLTCKLCSGYFIDATTIIECLHSFCRSCIVKYLEKSKYCPICEVQVHKSKPLLNIRPDYTLQNIVYKVVPGCYQNEMRVRRDFYLNHPEE-----
>UniRef90_A0A8C5K8D4/1-89 [subseq from] zf-C3HC4 domain-containing protein n=1 Tax=Jaculus jaculus TaxID=51337 RepID=A0A8C5K8D4_JACJA
--MHRTTRIKITELNPHLMCALCGGYFIDTTTIVECLHSFCKTCI----------------VHKTRPLLSIRSDKTLQDIVCKLVPGLFKDEMKRRRDFYAAYPLTE----
>UniRef90_A0A0M9ABL4/38-103 [subseq from] Polycomb group protein Psc n=1 Tax=Melipona quadrifasciata TaxID=166423 RepID=A0A0M9ABL4_9HYME
-----------------------------------VLVSVVEGCIVRRLSSgARACPVCNVAT--SPPLL---PDVKLQRLVYLVVPGLFRSELERRRHFRLVNPQ------
>UniRef90_A0A0M9ABL4/887-984 [subseq from] Polycomb group protein Psc n=1 Tax=Melipona quadrifasciata TaxID=166423 RepID=A0A0M9ABL4_9HYME
-------RTYLREVNPYLICPLCRGYLIDAITVVECLHSFCRSCILKHLNTEAHCPSCKHVLNKAKP--NIKADKALQDIVYKLVPGLYHKEMRRRREFYKKHPEHE----
>UniRef90_A0A0L8GLG9/3-100 [subseq from] RING-type domain-containing protein n=6 Tax=Octopus TaxID=6643 RepID=A0A0L8GLG9_OCTBM
----EMMKIRIRQVNPHIVCSLCAGYFIDATTITECLHTFCKSCIVKYLQSSKCCPHCNMKIHETQPLANLRADRTLQDIVYKLVPGLFENEEKRREEFYNS---------
>UniRef90_A0A267GRB0/7-113 [subseq from] RING-type domain-containing protein (Fragment) n=5 Tax=Macrostomum lignano TaxID=282301 RepID=A0A267GRB0_9PLAT
--MHRVVKMRLSQLNPHITCPLCAGYYIDATTIVECLHSFCRSCLLRHLAGSKCCPVCDILLHKTDPRKAIKADRSLQSLVYKLVPGLFKAEMTRRREFYRANPSRDLS--
>UniRef90_UPI001CA8ABB5/9-106 [subseq from] myb-like protein X n=1 Tax=Leptopilina heterotoma TaxID=63436 RepID=UPI001CA8ABB5
-------RLLLSKLNDQLKCTLCSGYLIDATTIIECLHSFCRSCIVKYLEVNKYCPICEVLVHKSKPLLNIRPDHTLQDIVYKLVPGCYQNEMRCRREFYAKHPD------
>UniRef90_UPI0005297F71/25-99 [subseq from] polycomb complex protein BMI-1 n=2 Tax=Aves TaxID=8782 RepID=UPI0005297F71
-----------------------------------CL-AVCKTCIVRYLETSKYCPICDVQVHKTRPLLNIRSDKTLQDIVYKLVPGLFKNEMKRRRDFYAAHPSADAANG
>UniRef90_UPI0009E63C38/40-137 [subseq from] protein suppressor 2 of zeste-like isoform X1 n=2 Tax=Orbicella faveolata TaxID=48498 RepID=UPI0009E63C38
--------MHLQDLNAHIMCVLCGGYLVDATTIVECLHSFCRSCIVKYLQTSYHCPVCDVEVHKTKPLLHIRPDRTLQDIVYKIVPGIYHEEVNRRKEFEANQKGK-----
>UniRef90_UPI00051E3997/327-402 [subseq from] uncharacterized protein LOC104143296 n=1 Tax=Struthio camelus australis TaxID=441894 RepID=UPI00051E3997
-----------------------------------CASDICKTCIVRYLETSKYCPICDVQVHKTRPLLNIRSDKTLQDIVYKLVPGLFKNEMKRRRDFYAAHPSADAANG
>UniRef90_UPI000C2007CD/23-122 [subseq from] uncharacterized protein PF11_0213-like n=1 Tax=Onthophagus taurus TaxID=166361 RepID=UPI000C2007CD
------KKVPLNSIKDQITCSLCKGYFIDATTIIECLHTFCRSCIVRYLETHKYCPVCDVLVHKTRPLTNIRPDKTMQDIVYKLVPRLYQEEMCRRRDFYISHPEA-----
>UniRef90_A0A2G8LFR3/193-288 [subseq from] Putative polycomb group RING finger protein 1 n=1 Tax=Stichopus japonicus TaxID=307972 RepID=A0A2G8LFR3_STIJA
------LRINIRELNQHVVCILCAGYFIDATTIIECLHTFCKSCIVKYLQTSKQCPMCNIKIHETQPLLNLRPDRTMQDIIFKLIPGLFEGEEQRKKQFYKS---------
>UniRef90_A0A8C4P2C5/14-86 [subseq from] RAWUL domain-containing protein n=147 Tax=Aves TaxID=8782 RepID=A0A8C4P2C5_DRONO
--------------------------------------GVCKTCIVRYLETSKYCPICDVQVHKTRPLLNIRSDKTLQDIVYKLVPGLFKNEMKRRRDFYAAHPSADAANG
>UniRef90_T1G7Q0/9-106 [subseq from] RING-type domain-containing protein n=1 Tax=Helobdella robusta TaxID=6412 RepID=T1G7Q0_HELRO
------NKIKVMDLNPHLLCSLCSGYMINASTIIECLHSFCKSCIYSYVESNKYCPICDVQIHKTKPHTNIKPDKTLQTLIYRLVPNLLKNEMQRRQTFFDENP-------
>UniRef90_UPI00143D22D9/9-108 [subseq from] polycomb group protein Psc-like n=1 Tax=Belonocnema kinseyi TaxID=2817044 RepID=UPI00143D22D9
-------RLRLSKLNEQLTCTLCAGYLIDATTIIECLHSFCRSCIVKYLEVNKYCPICEVLVHKSKPLLNIRPDYTLQDIVYKLVPSCYQNEMRCRREFYAKHPEVK----
>UniRef90_UPI0021481F0B/2-103 [subseq from] polycomb group protein Psc n=1 Tax=Aethina tumida TaxID=116153 RepID=UPI0021481F0B
----KTNRKRIADLNDVITCKICSGYFIDATTIVECLHTFCRSCIVKYLERNKYCPVCEVQVHKTKPLLSIKRDKTIQDVVYKIVPRLFHDEMQRRKDFYDKHPES-----
>UniRef90_A0A812C9A2/34-103 [subseq from] PCGF4 n=1 Tax=Sepia pharaonis TaxID=158019 RepID=A0A812C9A2_SEPPH
--LHRPKRIDIKELNPHLICVLCGGYYIDATTIIECLHSFCRTCIVRYLESSNVCPICDVIVHKSKPLQNIR---------------------------------------
>UniRef90_A0A812C9A2/488-519 [subseq from] PCGF4 n=1 Tax=Sepia pharaonis TaxID=158019 RepID=A0A812C9A2_SEPPH
----------------------------------------------------------------------FLPDNTLQDLVYKLVPRLFKDEMKRRRDLYAS---------
>UniRef90_A0A7K7WWJ0/1-71 [subseq from] BMI1 protein (Fragment) n=2 Tax=Nothocercus TaxID=1977170 RepID=A0A7K7WWJ0_9AVES
----------------------------------------CKTCIVRYLETSKYCPICDVQVHKTRPLLNIRSDKTLQDIVYKLVPGLFKNEMKRRRDFYAAHPSADAANG
>UniRef90_A0A147BDT9/4-101 [subseq from] Putative bmi1 polycomb ring finger oncoprotein n=2 Tax=Ixodes TaxID=6944 RepID=A0A147BDT9_IXORI
--------ALLRDLNAALSCMLCGGYLVNAATLVDCLHSFCKVCIVRYLDTSKLCPICDVPVHKSRPLSCLRVDKTLQDIVYKVVPGLYQREMKQRREFYDEHPDA-----
>UniRef90_A0A067QW91/10-102 [subseq from] Polycomb complex protein BMI-1-B n=2 Tax=Zootermopsis nevadensis TaxID=136037 RepID=A0A067QW91_ZOONE
---------RVRDLNAHLICFLCGGYYVDATTIVECLHSFCRSCIVRHLEASKFCPICDVQVHKAKPLHSIRSDGTLQTLAYKLVPGLFQSEMQRRREFNAG---------
>UniRef90_A0A8I6ST65/6-107 [subseq from] RING-type domain-containing protein n=1 Tax=Cimex lectularius TaxID=79782 RepID=A0A8I6ST65_CIMLE
-------RTLVREINPHLICVLCSGYFIEATTIVECLHSFCRSCLVKYLEKSKFCPICDVQLHKNNPLLSVRCDSTLQQLVYKLIPGLYGREMARRRKYYSelGGPSSD----
>UniRef90_A0A3P8VS67/1-77 [subseq from] RING-type domain-containing protein n=1 Tax=Cynoglossus semilaevis TaxID=244447 RepID=A0A3P8VS67_CYNSE
--MHRTTRIKITELNPHLMCVLCGGYFIDATTIIECLHS-CKMCIVRYLETSKYCPICDVQVHKTKPLLNI-SDKTLQDIV------------------------------
>UniRef90_UPI00077B07D3/6-99 [subseq from] polycomb complex protein BMI-1-A-like n=3 Tax=Acropora TaxID=6127 RepID=UPI00077B07D3
--------MQLNDLNPHILCVLCGGYLVDATTIVECLHSFCRSCIVKYLQTSYNCPVCDVEVHKTKPLLHIRPDRTLQDIVFKIVPGIYHEEVNRRKEFDAN---------
>UniRef90_K1PP40/6-87 [subseq from] Polycomb complex protein BMI-1 n=3 Tax=Crassostrea gigas TaxID=29159 RepID=K1PP40_CRAGI
------------SLNPHLICVLCGGYLIDATTIVECLHSFCKTCIVRYLETSKFCPICDVQVHKTKPFTNIRLDHTLQDLVYKLVPGLFHNVDK-----------------
>UniRef90_A0A4Y2CW44/6-98 [subseq from] Polycomb group RING finger protein 1 n=1 Tax=Araneus ventricosus TaxID=182803 RepID=A0A4Y2CW44_ARAVE
-------RVCIRDLNPHIVCILCAGYFIDATTITECLHTFCKSCIVKYLQTTKFCPMCNIKVHETQPLLNLKIDRTLQDIVYKVVPGLWDNEMKRCQDFE-----------
>UniRef90_A0A8C4SSN5/54-149 [subseq from] Polycomb group ring finger 1 n=4 Tax=Erpetoichthys calabaricus TaxID=27687 RepID=A0A8C4SSN5_ERPCA
------VKVKIKDLNEHIVCYLCAGYFIDATTITECLHTFCKSCIVKYLQTSKYCPMCNIKIHETQPLLNLKLDRVMQDIVYKLVPGLQENEEKRIREFYQS---------
>UniRef90_UPI000E1CF52F/163-235 [subseq from] polycomb complex protein BMI-1-like n=1 Tax=Apteryx rowi TaxID=308060 RepID=UPI000E1CF52F
--------------------------------------KVCKTCIVRYLETSKYCPICDVQVHKTRPLLNIRSDKTLQDIVYKLVPGLFKNEMKRRRDFYAAHPSADAANG
>UniRef90_Q28H21/31-127 [subseq from] Polycomb group RING finger protein 1 n=6 Tax=Xenopus TaxID=8353 RepID=PCGF1_XENTR
-----VVKVKIKELNEHIVCYLCAGYFIDATTITECLHTFCKSCIVKYLQTSKYCPLCNIKIHETQPLLNLKLDRVMQDIVYKLVPGLQENEDGRIRDFYHS---------
>UniRef90_UPI0003F095CF/34-131 [subseq from] polycomb group RING finger protein 1-like n=1 Tax=Saccoglossus kowalevskii TaxID=10224 RepID=UPI0003F095CF
----EVLTIKIRDVNPHVVCILCAGYFIDATTVTECLHTFCKSCIVKYLQTSKCCPMCNIKIHETQPLINLKADRTMQDIVFKLVPNLYENEEDRKREFYKS---------
>UniRef90_UPI002165EF19/12-114 [subseq from] polycomb group protein Psc-like n=1 Tax=Anthonomus grandis grandis TaxID=2921223 RepID=UPI002165EF19
----RAPKKPVSDLNECITCKLCNGYFIDATTIIECLHTFCRSCIVRYLKSNKYCPICDVQVHKTKPLLNIRQDRTIQSLVYKLVPRLHQNESKRRRVFYQLNPAAN----
>UniRef90_UPI001E1D772A/17-111 [subseq from] polycomb group RING finger protein 1-like n=1 Tax=Mercenaria mercenaria TaxID=6596 RepID=UPI001E1D772A
-------IIRIRDVNPHIICSLCFGYFIDATSIVECLHTFCKKCIVKHLQVSKHCPTCSIKVHETQPLLNLRADRTLQDIVYKLVPGLFENEEERREEFYRS---------
>UniRef90_A0A6P7WCG3/4-103 [subseq from] polycomb complex protein BMI-1-B-like n=2 Tax=Ixodes scapularis TaxID=6945 RepID=A0A6P7WCG3_IXOSC
--------ALLRDLNAALSCMLCGGYLVNAATLIDCLHSFCKVCIVRYLDTSKLCPICDVPVHKSRPLSCLRVDKTLQDIVYKVVPGLYQREMKQRREFYDQYPDAAA---
>UniRef90_A0A090XC13/4-101 [subseq from] Putative bmi1 polycomb ring finger oncoprotein n=1 Tax=Ixodes ricinus TaxID=34613 RepID=A0A090XC13_IXORI
--------ALLRDLNAALSCMLCGGYLVNAATLVDCLHSFCKVCIVRYLDTSKLCPICDVPVHKSRPLSCLRVDTTLQDIVYKVVPGLYQREMKQRREFYDQHPDA-----
>UniRef90_UPI0004F4259D/303-375 [subseq from] uncharacterized protein LOC103895609 n=1 Tax=Aptenodytes forsteri TaxID=9233 RepID=UPI0004F4259D
--------------------------------------AVCKTCIVRYLETSKYCPICDVQVHKTRPLLNIRSDKTLQDIVYKLVPGLFKNEMKRRRDFYAAHPSADAANG
>UniRef90_Q6DLV9/21-117 [subseq from] Polycomb group RING finger protein 1 (Fragment) n=1 Tax=Rattus norvegicus TaxID=10116 RepID=PCGF1_RAT
-----EVRVKIKDLNEHIVCCLCAGYFVDATTITECLHTFCKSCIVKYLQTSKYCPMCNIKIHETQPLLNLKLDRVMQDIVYKLVPGLQDSEEKRIRDFYQS---------
>UniRef90_A0A8B8BTQ9/5-104 [subseq from] polycomb group protein Psc-like isoform X1 n=2 Tax=Crassostrea virginica TaxID=6565 RepID=A0A8B8BTQ9_CRAVI
--MMTSARMPVQELNPYLTCVLCGGYLIDATTIIECLHSFCRTCIVHYLHTSNYCPVCECLVHKKNPHQNLRSDKTLQDVVYKLVPDLFTEEMRRRRRYYNQ---------
>UniRef90_A0A4D5RCU6/28-129 [subseq from] Putative polycomb group ring finger protein 2 isoform x1 (Fragment) n=3 Tax=Ixodes scapularis TaxID=6945 RepID=A0A4D5RCU6_IXOSC
----RMPRALLRDLNAALSCMLCGGYLVNAATLIDCLHSFCKVCIVRYLDTSKLCPICDVPVHKSRPLSCLRVDKTLQDIVYKVVPGLYQREMKQRREFYDQHPDA-----
>UniRef90_UPI001C38B9B3/4-101 [subseq from] polycomb complex protein BMI-1-B-like n=1 Tax=Ixodes scapularis TaxID=6945 RepID=UPI001C38B9B3
--------ALLRDLNTALSCMLCGGYLVNAATLIECLHSFCKVCIVRYLDTSKLCPICDVPVHKSRPLSCLRVDTTLQDIVYKVVPGLYQREMKQRREFYDQHPDA-----
>UniRef90_A0A8S9XIS4/142-243 [subseq from] RING-type domain-containing protein n=1 Tax=Apolygus lucorum TaxID=248454 RepID=A0A8S9XIS4_APOLU
-------RTLVREVNPRLICVLCRGYFIEATTITECLHSFCRSCLVKYLETSKFCPICDVQLHKNNPLLSVRCDPTLQQLVYKLIPGLYANEMARRRKYYSElgGPSSD----
>UniRef90_A0A2G8KV92/1-121 [subseq from] RING-type domain-containing protein (Fragment) n=1 Tax=Stichopus japonicus TaxID=307972 RepID=A0A2G8KV92_STIJA
--MHRKTRLKLTELNPLLTCSLCTGYLIDATTLTECLHSFCRSCLVRYLHTSQHCPKCDTLVHKTRPLLNASSsqsarspgnlgvDRVLQNIVYKLVPGLFKDEMKKRRDFYTRNPQAGTSSG
>UniRef90_A0A3M6TCP8/4-96 [subseq from] RING-type domain-containing protein n=2 Tax=Pocillopora damicornis TaxID=46731 RepID=A0A3M6TCP8_POCDA
-------SVKIQDLNSHIVCVLCGGYLVDATTIVECLHSFCRSCIVKYLQASYHCPVCDVEVHKTKPLLNIRPDRTLQEIVFKLVPGLYQAELKLRNEFE-----------
>UniRef90_A0A2S2QGS2/1-94 [subseq from] Polycomb group RING finger protein n=1 Tax=Sipha flava TaxID=143950 RepID=A0A2S2QGS2_9HEMI
--MNETNRILLKSLNPHLLCVLCAGYYVDPTTIVECLHSFCRSCIVKYLETSRFCPICDVQLHKTKPLLSIRRDKILERLVYKIVPGLYAKEMDRR---------------
>UniRef90_A0A444UAV5/32-127 [subseq from] Polycomb group RING finger protein 1 n=5 Tax=Acipenseroidei TaxID=186622 RepID=A0A444UAV5_ACIRT
------VKVKIKDLNEHIVCYLCAGYYIDATTITECLHTFCKSCIVKYLQTSKYCPMCNIKIHETQPLLNLKLDRVMQDIVYKLVPGLQENEEKRIREFYQS---------
>UniRef90_UPI0006C97E3A/8-106 [subseq from] protein suppressor 2 of zeste isoform X1 n=3 Tax=Copidosoma floridanum TaxID=29053 RepID=UPI0006C97E3A
------QRLRLCMLNEHLTCRVCGGYFVDATTIMECLHTFCKSCIVKHLDRSKYCPVCGIQVHKSKPLLNIRPDQALQDIVYKLVPSCYQNEMRYRKEFYDKHPD------
>UniRef90_UPI001E2770D1/1-102 [subseq from] serine/arginine repetitive matrix protein 1-like n=1 Tax=Harmonia axyridis TaxID=115357 RepID=UPI001E2770D1
--MYRAKKPLLSDLNEHLICKLCKGYFVDATTIVECLHTFCRSCIVKYLETTKYCPVCDVQVHKSKPLLSLRPDKIIQDIVYKLVPRLYQNELRRRKEYIKKHS-------
>UniRef90_A0A147BBG3/15-116 [subseq from] Putative polycomb group ring finger protein 2 isoform x1 (Fragment) n=1 Tax=Ixodes ricinus TaxID=34613 RepID=A0A147BBG3_IXORI
----RMPRALLRDLNAALSCMLCGGYLVNAATLVDCLHSFCKVCIVRYLDTSKLCPICDVPVHKSRPLSCLRVDKTLQDIVYKVVPGLYQREMKQRREFYDQHPDA-----
>UniRef90_A0A8C8D785/2-78 [subseq from] Polycomb complex protein BMI-1-A-like n=2 Tax=Oncorhynchus TaxID=8016 RepID=A0A8C8D785_ONCTS
-TMHRTTRIKITELNPHLMCVLCGGYFIDATTIIECLHSFCKMCIVRYLETSKYCPICDVPVHKTKPLLNIRSLITLF---------------------------------
>UniRef90_A0A7R9RVJ5/13-120 [subseq from] RING-type domain-containing protein (Fragment) n=1 Tax=Argulus foliaceus TaxID=509924 RepID=A0A7R9RVJ5_9CRUS
GEMPPVTRLKVADLAPQLTCPLCKGYFIDATTITECLHSFCKTCIIGYLKSNQFCPTCEVQVHKTKPLLSIKPDQTLQSIVYKLVPGLYHAEMRNRKQFLQLHPEIDT---
>UniRef90_UPI00145AAF1D/32-127 [subseq from] polycomb group RING finger protein 1-like isoform X2 n=1 Tax=Acipenser ruthenus TaxID=7906 RepID=UPI00145AAF1D
------VKVKIKDLNEHIVCYLCAGYFIDATTITECLHTFCKSCIVKYLQTSKYCPMCNIKIHETQPLLNLKLDRVMQDIVYKLVPGLQESEEKRIREFYQS---------
>UniRef90_UPI0010FCB1F5/7-102 [subseq from] polycomb group RING finger protein 1-like isoform X1 n=1 Tax=Acropora millepora TaxID=45264 RepID=UPI0010FCB1F5
-------VIKIRDLNPHVVCSLCAGYFVDATTITECLHTFCKSCIVKYFQTSKNCPMCSLQIHETQPLFNIRLDRTMQDIVGKLVPGILEAEEKRRREFYASR--------
>UniRef90_A0A2D0REA9/32-127 [subseq from] polycomb group RING finger protein 1 isoform X3 n=1 Tax=Ictalurus punctatus TaxID=7998 RepID=A0A2D0REA9_ICTPU
------VKIKIKDLNEHIVCYLCAGYFIDATTITECLHTFCKSCIVKYLQTSKYCPMCNIKIHETQPLLNLKLDRVMQDIVYKLVPGLQESEDKRIREFYQS---------
>UniRef90_UPI0020776B5E/5-94 [subseq from] polycomb complex protein BMI-1-A isoform X3 n=1 Tax=Nematostella vectensis TaxID=45351 RepID=UPI0020776B5E
--------LSLKELNPHIICVLCGGYLVDATTIIECLHSFCRCCIVRYLETSYRCPVCDAEIHKTRPLLNIRADNVLQDIVYKVVPGMYFEEKKRRKE-------------
>UniRef90_A0A8C5PYZ7/31-127 [subseq from] Polycomb group ring finger 1 n=2 Tax=Leptobrachium leishanense TaxID=445787 RepID=A0A8C5PYZ7_9ANUR
-----VVKVKIKELNEHIVCYLCAGYFVDATTITECLHTFCKSCIVKYLQTSKYCPLCNIKIHETQPLLNLKLDRVMQDIVFKLVPGLQENEENRIKDFYQS---------
>UniRef90_A0A2B4SIR5/5-96 [subseq from] Polycomb complex protein BMI-1 n=2 Tax=Stylophora pistillata TaxID=50429 RepID=A0A2B4SIR5_STYPI
--------MKIQDLNSHILCVLCGGYLVDATTIVECLHSFCRSCIVKYLQASYHCPVCDVEVHKTKPLLNIRPDRTLQEIVFKLVPGLYQAELKLKQEFE-----------
>UniRef90_A0A4W5P381/74-140 [subseq from] RING-type domain-containing protein n=3 Tax=Salmoninae TaxID=504568 RepID=A0A4W5P381_9TELE
------SLLKITELNPNLICPLCVGYFIDATTIVECLHSFCKTCIVAFLETNKFCPRCDVQVHKTCPQLSIRL--------------------------------------
>UniRef90_A0A4W5P381/191-222 [subseq from] RING-type domain-containing protein n=3 Tax=Salmoninae TaxID=504568 RepID=A0A4W5P381_9TELE
----------------------------------------------------------------------FRSDKTLQDIVYKLVPGLFKDEMKRRRDFYTN---------
>UniRef90_A0A7J8FKY2/28-124 [subseq from] Polycomb group ring finger 1 n=2 Tax=Rousettus aegyptiacus TaxID=9407 RepID=A0A7J8FKY2_ROUAE
-----EVRVKIKDLNEHIVCCLCAGYFVDATTITECLHTFCKSCIVKYLQTSKYCPMCNIKIHETQPLLNLKLDRVMQDIVYKLVPGLQDSEEKRIREFYQS---------
>UniRef90_UPI00202E5E1C/36-132 [subseq from] polycomb group RING finger protein 1 isoform X1 n=1 Tax=Rhincodon typus TaxID=259920 RepID=UPI00202E5E1C
-----EVKVKIKDLNEHIVCYLCAGYFIDATTITECLHTFCKSCIVKYLQTSKYCPMCNIKIHETQPLLNLKLDRVMQDIVYKLVPGLQESEEKRIREFYQS---------
>UniRef90_UPI0020B265B2/51-146 [subseq from] polycomb group RING finger protein 1-like isoform X5 n=2 Tax=Brienomyrus brachyistius TaxID=42636 RepID=UPI0020B265B2
------VKVKIKDLNEHIVCILCAGYFIDATTITECLHTFCKSCIVKYLQTSKYCPMCNIKIHETQPLLNLKLDRVMQDIVYKLVPGLQESEDKRIKEFYQS---------
>UniRef90_UPI0007405732/15-110 [subseq from] polycomb group RING finger protein 1 isoform X1 n=2 Tax=Lepisosteus oculatus TaxID=7918 RepID=UPI0007405732
------VKVKIKDLNEHIVCYLCAGYFIDATTITECLHTFCKSCIVKYLQTSKYCPMCNIKIHETQPLLNLKLDRVMQDIVYKLVPGLQESEDKRIREFYQS---------
>UniRef90_UPI000523402E/5-100 [subseq from] polycomb group RING finger protein 1 n=1 Tax=Chaetura pelagica TaxID=8897 RepID=UPI000523402E
------VKVKMKELNEHIVCCLCAGYFIDATTITECLHTFCKSCIVKYLQTSKYCPMCNTKIHETQPLLNLKLDRVMQDIVYKLVPGLQESEEKRIREFYQS---------
>UniRef90_A0A1A7ZS89/32-127 [subseq from] Polycomb group ring finger 1 n=2 Tax=Nothobranchius TaxID=28779 RepID=A0A1A7ZS89_NOTFU
------VKLKIKDLNEHIVCYLCAGYFVDATTITECLHTFCKSCIVKYLQTSKYCPMCNIKIHETQPLLNLKLDRVMQDIVYKLVPGLQESEDKRIKDFYQS---------
>UniRef90_A0A498ND98/21-117 [subseq from] Polycomb group RING finger 1 isoform X1 n=1 Tax=Labeo rohita TaxID=84645 RepID=A0A498ND98_LABRO
-----EVKIKIKDLNEHIVCYLCAGYFIDATTITECLHTFCKSCIVKYLQTSKYCPMCNIKIHETQPLLNLKLDRVMQDIVYKLVPGLQESEDKRIKEFYQS---------
>UniRef90_A0A6B0VDC7/4-103 [subseq from] Putative polycomb group ring finger protein 2 (Fragment) n=1 Tax=Ixodes ricinus TaxID=34613 RepID=A0A6B0VDC7_IXORI
--------ALLRDLNAALSCMLCGGYLVNAATLVDCLHSFCKVCIVRYLETSKLCPICDVPVHKSRPLSCLRVDKTLQDIVYKVVPGLYQREMKQRREFYDQYPDAAA---
>UniRef90_A0A7R9KI43/51-149 [subseq from] RING-type domain-containing protein n=1 Tax=Medioppia subpectinata TaxID=1979941 RepID=A0A7R9KI43_9ACAR
-------RPRLSDINAELTCILCNGYFIDATTISECLHSFCKSCIVKYLLTNKCCPICETQVHGTKPLLSIRSDKILQDIVYKLIPDVFKNEMHRRRDYYTTNTEA-----
>UniRef90_UPI0020958267/2-101 [subseq from] polycomb group protein Psc-like n=1 Tax=Ostrea edulis TaxID=37623 RepID=UPI0020958267
---MKSARMPVHELNPYLTCVLCGGYLIDATTIIECLHSFCRTCIVHYLHTSNYCPVCECLVHKKYPHQNLRSDKTLQDVVYKLVPDLFMEEMRRRRKYYNVN--------
>UniRef90_A0A3Q0ITY4/6-104 [subseq from] polycomb group protein Psc isoform X2 n=2 Tax=Diaphorina citri TaxID=121845 RepID=A0A3Q0ITY4_DIACI
------KKLKVTDLNPFLICVLCKGYYIDATTIVECLHSFCKTCIVKYLKRHKYCPICDVLVYKTKPLQSIRPDTRLQNVVYKLIPGLYEKEMQRRQMFFSSTPI------
>UniRef90_A0A4W3IQ41/37-132 [subseq from] Polycomb group ring finger 1 n=3 Tax=Callorhinchus milii TaxID=7868 RepID=A0A4W3IQ41_CALMI
------VKVKIKDLNEHIVCYLCAGYFIDATTITECLHTFCKSCIVKYLQTSKYCPMCNIKIHETQPLLNLKLDRVMQDIVYKLVPGLQESEEKRIREFYHS---------
>UniRef90_A0A6P8IYP2/5-97 [subseq from] polycomb complex protein BMI-1-like n=1 Tax=Actinia tenebrosa TaxID=6105 RepID=A0A6P8IYP2_ACTTE
--------MKLKSLNPHITCVLCGGYLVDATTIIECLHSFCRSCIIRWLQKSYHCPVCETEIHKTRPFLNIRPDRVLQDIVYKLVPGFYHDELQRRKDFEE----------
>UniRef90_A0A833RK26/89-184 [subseq from] RAWUL domain-containing protein n=3 Tax=Meliponini TaxID=83319 RepID=A0A833RK26_9HYME
-------RLRLSKLNDQLTCKLCGGYFIDATTIIECLHS---SCIVKYLENNKYCPICEVQVHKSKPLLNIRPDHTLQDIVYKLVPGCYQNEMRCRREFYLKHPEA-----
>UniRef90_G3UCV2/4-99 [subseq from] Polycomb group ring finger 1 n=1 Tax=Loxodonta africana TaxID=9785 RepID=G3UCV2_LOXAF
------VRVKIKDLNEHIVCCLCAGYFVDATTITECLHTFCKSCIVKYLQTSKYCPMCNIKIHETQPLLNLKLDRVMQDIVYKLVPGLQDSEEKRIREFYQS---------
>UniRef90_UPI00077ADA0E/7-101 [subseq from] polycomb group RING finger protein 1-like isoform X1 n=1 Tax=Acropora digitifera TaxID=70779 RepID=UPI00077ADA0E
-------VIKIRDLNPHVVCSLCAGYFVDATTITECLHTFCKSCIVKYFQTSKNCPMCSLQIHETQPLFNIRLDRTMQDIVGKLVPGILEAEEKRRREFYES---------
>UniRef90_A0A6P8RZB2/32-127 [subseq from] polycomb group RING finger protein 1 isoform X1 n=6 Tax=Gymnophiona TaxID=8445 RepID=A0A6P8RZB2_GEOSA
------VKVKIKDLNEHIVCYLCAGYFIDATTITECLHTFCKSCIVKYLQTSKYCPMCNIKIHETQPLLNLKLDRVMQDIVYKLVPSLQENEDKRIREFYQS---------
>UniRef90_A0A8C9REN3/32-127 [subseq from] Polycomb group RING finger protein 1-like n=3 Tax=Scleropages formosus TaxID=113540 RepID=A0A8C9REN3_SCLFO
------VKVKIKDLNEHIVCILCAGYFIDATTITECLHTFCKSCIVKYLQTSKYCPMCNIKIHETQPLLNLKLDRVMQEIVYKLVPGLQENEDRRIKEFYQS---------
>UniRef90_A0A6P8RZC2/31-127 [subseq from] polycomb group RING finger protein 1 isoform X2 n=1 Tax=Geotrypetes seraphini TaxID=260995 RepID=A0A6P8RZC2_GEOSA
-----EVKVKIKDLNEHIVCYLCAGYFIDATTITECLHTFCKSCIVKYLQTSKYCPMCNIKIHETQPLLNLKLDRVMQDIVYKLVPSLQENEDKRIREFYQS---------
>UniRef90_UPI002155810A/5-102 [subseq from] polycomb group protein Psc-like n=1 Tax=Dermacentor andersoni TaxID=34620 RepID=UPI002155810A
---------RLADLNSVITCVLCGGYLVNATTLVECLHSFCKVCIVQFLATSHLCPICDVPVHKTKPHQSIRLDKTLQDIVYKVVPGLYQKEMKKRRDFYEKHPEND----
>UniRef90_A0A3B5PSI7/32-127 [subseq from] Polycomb group ring finger 1 n=5 Tax=Clupeocephala TaxID=186625 RepID=A0A3B5PSI7_XIPMA
------VKLKIKDLNEHIVCYLCAGYFIDATTITECLHTFCKSCIVKYLQTSKYCPMCNIKIHETQPLLNLKLDRVMQDIVYKLVPGLQESEDKRIKDFYQS---------
>UniRef90_A0A226EL70/1-104 [subseq from] Polycomb complex protein BMI-1 n=1 Tax=Folsomia candida TaxID=158441 RepID=A0A226EL70_FOLCA
--MNATRKVKLKDISSNLSCNLCRGYMIDATTTIECLHSFCKSCIVKHLESSEYCPVCDVQLHSTKPLSGIRSDQMLQEIIYKLVPGIFTREMERRRQFYNTHPNS-----
>UniRef90_A0A0N8JZW8/6-101 [subseq from] Polycomb group RING finger protein 1-like (Fragment) n=1 Tax=Scleropages formosus TaxID=113540 RepID=A0A0N8JZW8_SCLFO
------VKLKIKDLNEHIVCYLCAGYFIDATTITECLHTFCKSCIVKYLQTSKYCPMCNIKIHETQPLLNLKLDRVMQDIVYKLVPGLQESEDKRIKEFYQS---------
>UniRef90_A0A3P9IK53/79-174 [subseq from] Polycomb group ring finger 1 n=95 Tax=Clupeocephala TaxID=186625 RepID=A0A3P9IK53_ORYLA
------VKLKIKDLNEHIVCYLCAGYFIDATTITECLHTFCKSCIVKYLQTSKYCPMCNIKIHETQPLLNLKLDRVMQDIVYKLVPGLQESEDKRIREFYQS---------
>UniRef90_A0A673L7L1/47-142 [subseq from] Polycomb group RING finger protein 1 n=3 Tax=Clupeocephala TaxID=186625 RepID=A0A673L7L1_9TELE
------VKIKIKDLNEHIVCYLCAGYFIDATTITECLHTFCKSCIVKYLQTSKYCPMCNIKIHETQPLLNLKLDRVMQDIVYKLVPGLQESEDKRIKEFYQS---------
>UniRef90_A0A3B3R5A6/32-127 [subseq from] Polycomb group ring finger 1 n=1 Tax=Paramormyrops kingsleyae TaxID=1676925 RepID=A0A3B3R5A6_9TELE
------VKVKIKDLNEHIVCILCAGYFIDATTITECLHTFCKSCIVKYLQTSKYCPMCNIKIHETQPLLNLKLDRVMQDIVYKLVPGLQEREDRRIKEFYQS---------
>UniRef90_UPI0006D51173/5-104 [subseq from] histone-lysine N-methyltransferase 2D-like n=1 Tax=Halyomorpha halys TaxID=286706 RepID=UPI0006D51173
-------RVKLTEVNPYLVCVLCHGYLVDATTIAECLHSFCRSCIFRQLERKSICPICETHVHNTKLYRSLRPDKTLQDIVYKLVPGLFHNEMQRRRDFYKNHPHRD----
>UniRef90_A0A2D4FQL4/21-116 [subseq from] RING-type domain-containing protein (Fragment) n=1 Tax=Micrurus corallinus TaxID=54390 RepID=A0A2D4FQL4_MICCO
------VKVKMKELNEHIVCFLCAGYFIDATTITECLHTFCKSCIVKFLQTSKYCPLCSTKIHETQPLLNLKLDRVMQDIVYKLVPGLQESEERRIREFYQS---------
>UniRef90_R7TSP8/3-102 [subseq from] RING-type domain-containing protein n=1 Tax=Capitella teleta TaxID=283909 RepID=R7TSP8_CAPTE
----LTCRLNLQELNSHLLCSLCSGYLIDATTIIECLHSFCKTCLVNHLQKTKFCPTCEVQIHKTKPLENVRADKALQALVYKLVPGLLHRERQRRRDFYDASK-------
>UniRef90_UPI0009E21295/5-99 [subseq from] polycomb complex protein BMI-1-like n=1 Tax=Orbicella faveolata TaxID=48498 RepID=UPI0009E21295
-------RMPLEELNPHIMCALCAGYLVDATTIIECLHSFCRSCIVKYLQTSYHCPVCDVEVHKTKPLLHIRPDRPLQDIVNKLVPGLVYDELSRRKEFEET---------
>UniRef90_UPI001CF97B27/32-127 [subseq from] polycomb group RING finger protein 1 isoform X1 n=2 Tax=Protopterus annectens TaxID=7888 RepID=UPI001CF97B27
------VKVKIKDLNEHIVCYLCAGYFIDATTITECLHTFCKSCIVKYLQTSKYCPMCNQKIHETQPLLNLKLDRVMQDIVYKLVPGLQENEDRRIREFYQS---------
>UniRef90_UPI000A2A6AC9/6-96 [subseq from] polycomb complex protein BMI-1-A n=2 Tax=Exaiptasia diaphana TaxID=2652724 RepID=UPI000A2A6AC9
---------NVKTLNPHIICVLCGGYLVDATTIIECLHSFCRSCIICWLEKSYKCPVCETEIHKTRPYLNIRPDRVLQDIVYKLVPGLYDNELRRRKDFD-----------
>UniRef90_A0A1A6G0F2/26-121 [subseq from] RING-type domain-containing protein n=1 Tax=Neotoma lepida TaxID=56216 RepID=A0A1A6G0F2_NEOLE
-----EVRVKIKDLNEHIVCCLCAGYFTDATTITECLHTFCKSCIVKYLQTSKYCPMCNIKIHETQPLLNLKLDRVMQDIVYKLVPGLQDSEEKRIREFYQ----------
>UniRef90_A0A6P7W5P9/4-103 [subseq from] polycomb group protein Psc n=3 Tax=Ixodes scapularis TaxID=6945 RepID=A0A6P7W5P9_IXOSC
--------ALLRDLNAALSCMLCGGYLVNAATLIDCLHSFCKVCIVRYLDTSKLCPICDVPVHKSRPLSCLRVDKTLQDIVYKVVPGLYQKEMKQRREFYDQYPDAAA---
>UniRef90_A0A822CR99/29-127 [subseq from] (mimic poison frog) hypothetical protein (Fragment) n=1 Tax=Ranitomeya imitator TaxID=111125 RepID=A0A822CR99_9NEOB
---QEVVKVKIKELNEHIVCYLCAGYFIDATTITECLHTFCKSCIVKYLQTSKYCPLCNIKIHETQPLLNLKLDRVMQDIVYKLVPRLQENEDTRIREFYQS---------
>UniRef90_UPI0006D4E645/5-110 [subseq from] formin-J-like n=1 Tax=Halyomorpha halys TaxID=286706 RepID=UPI0006D4E645
------RKPLVREVNPHLICVLCSGYFIEATTIVECLHSFCRSCLLKYLENNKFCPICDVQLHKNNPMLSVRCDPILQQLVYKLVPGLYAKEMARRRKYYSelGGPSSDSEN-
>UniRef90_A0A6B0VE12/4-103 [subseq from] Putative polycomb group ring finger protein 2 isoform x1 (Fragment) n=1 Tax=Ixodes ricinus TaxID=34613 RepID=A0A6B0VE12_IXORI
--------ALLRDLNAALSCMLCGGYLVNAATLVDCLHSFCKVCIVRYLDTSKLCPICDVPVHKSRPLSCLRVDKTLQDIVYKVVPGLYQREMKQRREFYDQYPDAAA---
>UniRef90_UPI0006C9DA85/9-107 [subseq from] polycomb group protein Psc-like n=1 Tax=Trichogramma pretiosum TaxID=7493 RepID=UPI0006C9DA85
-------RQRLAELNSLLTCKLCGGYYIDATTISECLHSFCKSCIVKHLETSKQCPVCSIVIHKSKPLLNIKPDLILQDIVYKLVPGCYQNEMQKRKEFYAKNPEA-----
>UniRef90_UPI00193AD0A8/5-98 [subseq from] polycomb group protein Psc-like n=2 Tax=Styela clava TaxID=7725 RepID=UPI00193AD0A8
------LSLKLRDLNDHLVCALCGGYFIDATTIIECLHSFCRSCIVTYLASNKCCPKCEIPAHKTRPLLNIRSDKTLQDVVYKLVPNLFDKEIKRKESFH-----------
>UniRef90_UPI001ADE82B7/194-264 [subseq from] polycomb group RING finger protein 2 isoform X4 n=2 Tax=Cygnus olor TaxID=8869 RepID=UPI001ADE82B7
-KMHRTTRIKITELNPHLMCALCGGYFIDATTIVECLHSFCKTCIVRYLETNKYCPMCDVQVHKTRPLLSIS---------------------------------------
>UniRef90_A0A1S3RR78/27-126 [subseq from] polycomb group RING finger protein 1 isoform X4 n=13 Tax=Salmonidae TaxID=8015 RepID=A0A1S3RR78_SALSA
--MQEEVKLKIKDLNEHIVCYLCAGYFIDATTITECLHTFCKSCIVKYLQTSKYCPMCNIKIHETQPLLNLKLDRVMQDIVYKLVPGLQESEDKRIKEFYQS---------
>UniRef90_A0A7J7JXS1/1-106 [subseq from] BMI1 n=1 Tax=Bugula neritina TaxID=10212 RepID=A0A7J7JXS1_BUGNE
--MHRVSKLKLAEVTPYLVCKLCNGYFIDPCTAQDCLHTFCKTCIVKHLYQHCTCPICDVVIHKTRPLEMIRHDQTIQDLVYKLVPGVFGKEMERRREFYSDHPDPDV---
>UniRef90_A0A131XW23/3-103 [subseq from] Putative bmi1 polycomb ring finger oncoprotein (Fragment) n=1 Tax=Ixodes ricinus TaxID=34613 RepID=A0A131XW23_IXORI
-----MPRALLRDLNAALSCMLCGGYLVNAATLVDCLHSFCKVCIVRYLDTSKLCPICDVPVHKSRPLSCLRVDKTLQDIVYKVVPGLYQREMKQRREFYDQYPDA-----
>UniRef90_UPI001CF1B863/36-132 [subseq from] polycomb complex protein BMI-1-B-like isoform X1 n=2 Tax=Acropora millepora TaxID=45264 RepID=UPI001CF1B863
-------KMPLEQLNPHIMCVLCGGYLVDATTIIECLHSFCRSCIVKYLQTSFHCPVCDVEVHKTKPLLHIRPDRPLQDIVNKLVPGIVFDEINRRHAFQESEE-------
>UniRef90_UPI0018D89A56/3-105 [subseq from] polycomb complex protein BMI-1-like n=1 Tax=Patiria miniata TaxID=46514 RepID=UPI0018D89A56
-DRERPPRPKMTDINPLIVCILCGGYYVDATTIVECMHSYCRACIVAYLRQSKQCPTCDILVHKSRPMQKIRPDTTLQKLVYKMVPGLYRDEIRRRRDFHRTHV-------
>UniRef90_A0A6P7VT79/4-101 [subseq from] polycomb complex protein BMI-1-A-like n=1 Tax=Ixodes scapularis TaxID=6945 RepID=A0A6P7VT79_IXOSC
--------ALLRDLNAALSCMLCGGYLVNAATLVDCLHSFCKVCIVRYLDTSKLCPICDVPVHKSRPLSCLRVDTTLQEIVYKVVPGLYQREMKQRREFYDQHPDA-----
>UniRef90_A0A3L8SVW0/25-120 [subseq from] RING-type domain-containing protein n=1 Tax=Chloebia gouldiae TaxID=44316 RepID=A0A3L8SVW0_CHLGU
------VKVKMKELNEHIVCFLCAGYFIDATTITECLHTFCKSCIVKYLQTSKYCPMCNTKIHETQPLLNLKLDRVMQDIVYKLVPGLQHSEEKRIREFYQS---------
>UniRef90_A0A6I9NJC1/32-127 [subseq from] polycomb group RING finger protein 1 n=2 Tax=Percomorphaceae TaxID=1489872 RepID=A0A6I9NJC1_9TELE
------VKLKLKDLNEHIVCYLCAGYFIDATTITECLHTFCKSCIVKYLQTSKYCPMCNIKIHETQPLLNLKLDRVMQDIVYKLVPGLQESEDKRIKEFYQS---------
>UniRef90_A0A8B8A0K3/13-109 [subseq from] polycomb group RING finger protein 1-like n=1 Tax=Acanthaster planci TaxID=133434 RepID=A0A8B8A0K3_ACAPL
------LKLKIKDLNQNIVCILCAGYFIDATTITECLHTFCKSCIVKYLQMSKQCPMCNIKIHETQPLINLRPDRTMQDVVYGLVPNLFESEERRKRDFYRAR--------
>UniRef90_A0A8C7MPX7/32-127 [subseq from] Polycomb group RING finger protein 1 n=3 Tax=Salmoninae TaxID=504568 RepID=A0A8C7MPX7_ONCKI
------VKLKIKDLNEHIVCYLCAGYFIDATTITECLHTFCKSCIVKYLQTSKYCPMCNIKIHETQPLLNLKLDRVMQDIVYKLVPGLQEREDKRIKEFYQS---------
>UniRef90_UPI001F07DD09/36-132 [subseq from] polycomb group RING finger protein 1 isoform X1 n=3 Tax=Hypomesus transpacificus TaxID=137520 RepID=UPI001F07DD09
-----EVKLKIKDLNEHIVCYLCAGYFIDATTITECLHTFCKSCIVKYLQTSKYCPMCNIKIHETQPLLNLKLDRVMQDIVYKLVPGLQESEDKRIKEFYQS---------
>UniRef90_A0A6P8GFD2/35-131 [subseq from] polycomb group RING finger protein 1-like isoform X1 n=1 Tax=Clupea harengus TaxID=7950 RepID=A0A6P8GFD2_CLUHA
------VKVKIKDLNEHIVCYLCAGYFIDATTITECLHTFCKSCIVKYLQTSKYCPMCNIKIHETQPLLNLKLDRVMQDIVYKLVPGLQESEDKRIQAFYQAR--------
>UniRef90_A7RY94/5-88 [subseq from] RING-type domain-containing protein n=2 Tax=Nematostella vectensis TaxID=45351 RepID=A7RY94_NEMVE
--------LSLKELNPHIICVLCGGYLVDATTIIECLHSFCRGCIVRYLDTSYRCPVCDAEIHKTRPLLNIRADNVLQDIVYKVVPGMYFGE-------------------
>UniRef90_A0A2B4SF22/33-124 [subseq from] Polycomb complex protein BMI-1-B n=3 Tax=Stylophora pistillata TaxID=50429 RepID=A0A2B4SF22_STYPI
--------MKIQDLNPHIMCMLCGGYLVDATTIVECLHSFCRSCIVKYLQASYHCPVCAVEVHKTKPLLYIRPDRTLQEIVFKLVPGLYQAEQKLRHDFE-----------
>UniRef90_UPI0008F9BFE4/10-106 [subseq from] dentin sialophosphoprotein-like n=1 Tax=Bemisia tabaci TaxID=7038 RepID=UPI0008F9BFE4
------KRLQLREVNPYLICVLCGGYFVDAASIVECLHTFCWTCIVKYLEKNKFCPICDVQAYKTKPHLSIRPDYTIQRLTYKMVPGLFAKEMKRRKEFYLSS--------
>UniRef90_A0A2B4SH78/5-97 [subseq from] Polycomb complex protein BMI-1-A n=1 Tax=Stylophora pistillata TaxID=50429 RepID=A0A2B4SH78_STYPI
-------KMPLEELNPHLMCVLCSGYLVDATTIIECLHSFCRSCIVKYLQTSYHCPVCDVEVHKTKPLLHIRPDRPLQDIVNKLVPGLVYDELDRRSKFE-----------
>UniRef90_Q2YDF9/33-129 [subseq from] Polycomb group RING finger protein 1 n=3 Tax=Laurasiatheria TaxID=314145 RepID=PCGF1_BOVIN
-----EVRVKIKDLNEHIVCCLCAGYFVDATTITECLHTFCKSCIVKYLQTSKYCPMCNIKIHETQPLLNHKLDRVMQDIVYKLVPGLQDSEEKRIREFYQS---------
>UniRef90_UPI00109B91CD/7-106 [subseq from] polycomb group RING finger protein 1 n=1 Tax=Exaiptasia diaphana TaxID=2652724 RepID=UPI00109B91CD
------LTIKVRDLNPHVVCSLCAGYFIDATTITECLHTFCRSCIVKYLQTSKYCPTCNLKIHETQPLVNLQLDRTMQEIVLKVIPNLFRDEERRRKQFYASRGLP-----
>UniRef90_A0A4D5RFU0/4-101 [subseq from] Putative bmi1 polycomb ring finger oncoprotein (Fragment) n=1 Tax=Ixodes scapularis TaxID=6945 RepID=A0A4D5RFU0_IXOSC
--------ALLRDLNAALSCMLCGGYLVNAATLVDCLHSFCKVCIVRYLDTSKLCPICDVPVHKSRPLSCLRLDRTLQDIVYKVVPGLYQREMKQRQEFYDQHPDA-----
>UniRef90_A0A8D8QX86/20-119 [subseq from] Polycomb complex protein BMI-1 n=1 Tax=Cacopsylla melanoneura TaxID=428564 RepID=A0A8D8QX86_9HEMI
------NKLMVREINPHLLCVLCRGYFVEATSIVECLHSFCKSCIVKYIKTSRFCPICDVQLNRQDPLLSLKPDKILQRICYKIVPGLYKSEKLRRKDFSLRHNEA-----
>UniRef90_UPI0015AFD7FA/32-127 [subseq from] polycomb group RING finger protein 1-like isoform X3 n=1 Tax=Anguilla anguilla TaxID=7936 RepID=UPI0015AFD7FA
------AKLKIKDLNEHIVCYLCAGYFIDATTITECLHTFCKSCIVKYLQTSKYCPMCNIKIHETQPLLNLKLDRVMQDIVYKLVPGLQESEDRRIKEFYQS---------
>UniRef90_UPI001CA9AC55/32-128 [subseq from] polycomb group RING finger protein 1 isoform X5 n=2 Tax=Chelonia mydas TaxID=8469 RepID=UPI001CA9AC55
-----EVKVKMKELNEHIVCCLCAGYFIDATTITECLHTFCKSCIVKYLQTSKYCPMCNTKIHETQPLLNLKLDRVMQDVLYKLVPGLQESEEKRIREFYQS---------
>UniRef90_UPI001EE51AC3/8-103 [subseq from] polycomb group RING finger protein 1-like n=2 Tax=Haliotis TaxID=6452 RepID=UPI001EE51AC3
-------HIRIRDVNPNIVCSLCAGYFIDATTITECLHTFCKSCIVKYLQTSKCCPQCNVKVHETQPLFHLRADRTLQDIVYKLVPGLFESEEKRREEFNKAR--------
>UniRef90_UPI00145574DC/14-109 [subseq from] polycomb group RING finger protein 1-like n=1 Tax=Asterias rubens TaxID=7604 RepID=UPI00145574DC
-------KLKIKDLNQNIVCILCAGYFIDATTITECLHTFCKSCIVKYLQMSKQCPMCNIKIHETQPLINLRPDRTMQDVVYRLVPNLFEGEERRKREFYRAR--------
>UniRef90_UPI001ABDC541/32-128 [subseq from] polycomb group RING finger protein 1 isoform X1 n=4 Tax=Bufo TaxID=8383 RepID=UPI001ABDC541
-----VVKVKIKELNEHIVCYLCAGYFIDATTITECLHTFCKSCIVKYLQTSKYCPLCNIKIHETQPLLNLKLDRVMQDIVYKLVPRLQENEDHRIREFYQS---------
>UniRef90_A0A2S2NZ06/2-94 [subseq from] Polycomb complex protein BMI-1 (Fragment) n=1 Tax=Schizaphis graminum TaxID=13262 RepID=A0A2S2NZ06_SCHGA
---KETSRTLVKSLNPHLVCVLCAGYYIDPTTIVECLHSFCRSCIVKYLETSRFCPICDVQLHKTRPLLSIRRDKILERLVYKIVPGLHAKEMARR---------------
>UniRef90_A0A291S0P2/1-118 [subseq from] BmiI n=1 Tax=Holothuria glaberrima TaxID=31192 RepID=A0A291S0P2_HOLGL
--MHRKTRLKLTDLNPLLTCSLCKGYLIDATTLTECLHSFCRSCLVRYLQTSKQCPKCDTLVHKTRPLHNASSsrlarspgnlgvDRALQNIVYKLVPGLFKDEMKKRRDFYTQNPQAGT---
>UniRef90_A0A3M6TZD5/7-103 [subseq from] RING-type domain-containing protein n=5 Tax=Pocilloporidae TaxID=46729 RepID=A0A3M6TZD5_POCDA
-------IIRICDLNPHVVCSLCAGYFVDATTITECLHTFCKSCIVKYFQTSKKCPMCNLQIHETQPLFNLRLDRTMQDIVAKVVPGILEAEEKRRREFYASRG-------
>UniRef90_UPI0009E2363F/7-102 [subseq from] polycomb group RING finger protein 1-like n=1 Tax=Orbicella faveolata TaxID=48498 RepID=UPI0009E2363F
-------VIKICDLNPHVVCSLCAGYFVDATTITECLHTFCKSCIVKYFQTSKNCPMCNLQIHETQPLFNLRLDRTMQDIVAKLVPGIVEAEEKRRREFYESR--------
>UniRef90_UPI0018D81B36/13-109 [subseq from] polycomb group RING finger protein 1-like n=1 Tax=Patiria miniata TaxID=46514 RepID=UPI0018D81B36
------LKLKIKNLNQNIVCILCAGYFIDATTITECLHTFCKSCIVKYLQMSKQCPMCNIKIHETQPLINLRPDRTMQDVVYGLVPNLFESEERRKRDFYRAR--------
>UniRef90_G3PWQ1/22-117 [subseq from] Polycomb group ring finger 1 n=1 Tax=Gasterosteus aculeatus TaxID=69293 RepID=G3PWQ1_GASAC
------VKLKIKDLNEHIVCYLCAGYFIDATTITECLHTFCKSCIVKYLQTSKYCPMCNIKIHETQPLLNLKLDRVMQDIVFKLVPGLQESEDKRIKEFYQS---------
>UniRef90_A0A2P8Z9S9/10-102 [subseq from] RING-type domain-containing protein n=1 Tax=Blattella germanica TaxID=6973 RepID=A0A2P8Z9S9_BLAGE
---------RVRDLNAHLICFLCGGYYVDATTIVECLHSFCRSCIVRHLETSKFCPICDVQVHKAKPLHSIRPDRTLQTLAFKVVPGLYQAEMQRRKEFSIS---------
>UniRef90_A0A6P7UU93/5-101 [subseq from] polycomb group protein Psc-like n=2 Tax=Ixodes scapularis TaxID=6945 RepID=A0A6P7UU93_IXOSC
---------LLRNLNAALSCMLCGGYLVNAATLIDCLHSFCKVCIVRYLDTSKLCPICDVPVHKSRPLSCLRVDTTLQDIVYKVVPGLYQREMKQRREFYDQHPDA-----
>UniRef90_A0A8C4YSJ6/35-130 [subseq from] Polycomb group ring finger 1 n=26 Tax=Testudines TaxID=8459 RepID=A0A8C4YSJ6_9SAUR
------VKVKMKELNEHIVCCLCAGYFIDATTITECLHTFCKSCIVKYLQSSKYCPMCNTKIHETQPLLNLKLDRVMQDVVYKLVPGLQESEEKRIREFYQS---------
>UniRef90_S4R6M0/32-127 [subseq from] Polycomb group ring finger 1 n=1 Tax=Petromyzon marinus TaxID=7757 RepID=S4R6M0_PETMA
------VNVKIKDLNEHIVCILCAGYFVDATTITECLHTFCKSCIVKYLQTSKHCPMCNIKIHETQPLLNLKLDRVMQEIVYKLVPGLQNDEERRIREFYQS---------
>UniRef90_UPI001B887DD8/7-103 [subseq from] polycomb group RING finger protein 1-like isoform X1 n=2 Tax=Gigantopelta aegis TaxID=1735272 RepID=UPI001B887DD8
------LKICMRDVNPHIVCSLCAGYFIDATTITECLHTYCKSCIVKYLQSSKCCPQCSVKVHETQPLFHLRADRTMQDIVFKLVPGLFENEEKRRAEFYKSR--------
>UniRef90_T1JH44/2-95 [subseq from] RING-type domain-containing protein n=1 Tax=Strigamia maritima TaxID=126957 RepID=T1JH44_STRMM
-------RICIRDLNPHIVCILCAGYFIDATTITECLHTFCKSCIVKYLQTSKHCPMCNIKIHETQPFINLKLDRVMQDIVYKIVPNLMENEEQRRKDFEK----------
>UniRef90_A0A7K4KPC0/2-92 [subseq from] PCGF1 protein (Fragment) n=15 Tax=Aves TaxID=8782 RepID=A0A7K4KPC0_9AVES
-----------KELNEHIVCCLCAGYFIDATTITECLHTFCKSCIVKYLQTSKYCPMCNTKIHETQPLLNLKLDRVMQDIVYKLVPGLQESEEKRIREFYQS---------
>UniRef90_UPI0009E5E1A1/5-87 [subseq from] polycomb complex protein BMI-1-A-like n=1 Tax=Orbicella faveolata TaxID=48498 RepID=UPI0009E5E1A1
--------MKLQDLNAHIMCVLCGGYLVDATTIVECLHSFCRSCIVKYLQTSYHCPVCDVEVHKTKPLLHIRPDRTLQDIVFKLVPGLYQG--------------------
>UniRef90_UPI00192F8667/35-130 [subseq from] polycomb group RING finger protein 1 isoform X1 n=1 Tax=Crotalus tigris TaxID=88082 RepID=UPI00192F8667
------VKVKMKELNEHIVCFLCAGYFIDATTITECLHTFCKSCIVKFLQTSKYCPLCSTKIHETQPLLNLKLDRVMQDVVYKLVPGLQESEERRIREFYQS---------
>UniRef90_A0A151PHG9/2-92 [subseq from] Polycomb group RING finger protein 1 n=5 Tax=Alligator TaxID=8495 RepID=A0A151PHG9_ALLMI
-----------KELNEHIVCCLCAGYFIDATTITECLHTFCKSCIVKYLQTSKYCPMCNTKIHETQPLLNLKLDRVMQDIVYKLVPGLQENEEKRIREFYQS---------
>UniRef90_A0A8S1CQT1/8-108 [subseq from] RING-type domain-containing protein n=3 Tax=Cloeon dipterum TaxID=197152 RepID=A0A8S1CQT1_9INSE
----QCSRLKLQDLNSHLVCDLCKGYLIDATTIVECLHTFCRSCLVRHIDRQAACPTCDAPLPKAKPFLHIRSDKTLQDIVYKLVPGLYHAEMQRRRDFYAKHPD------
>UniRef90_A0A669PX94/1-76 [subseq from] Polycomb group ring finger 2 n=2 Tax=Phasianus colchicus TaxID=9054 RepID=A0A669PX94_PHACC
--MHRTTRIKITELNPHLMCALCGGYFIDAATIVECLHSFCKTCIVRYLEANKYCPMCDAQVHKTRPLLSIRSPRPQQ---------------------------------
>UniRef90_A0A3Q3JZ90/22-118 [subseq from] Polycomb group ring finger 1 n=6 Tax=Teleostei TaxID=32443 RepID=A0A3Q3JZ90_MONAL
-----EVKLKIKDLNEHIVCYLCAGYFIDATTITECLHTFCKSCIVKYLQTSKYCPMCNIKIHETQPLLNLKLDRVMQDIVFKLVPGLQESEDKRIKEFYQS---------
>UniRef90_A0A6P6ENR6/1-69 [subseq from] polycomb group RING finger protein 2 n=1 Tax=Octodon degus TaxID=10160 RepID=A0A6P6ENR6_OCTDE
--MHRTTRIKITELNPHLMCALCGGYFIDATTIVECLHSFCKTCIVRYLETNKYCPMCDVQVHKTRPLLMP----------------------------------------
>UniRef90_A0A5E4N821/27-116 [subseq from] Zinc finger, RING-type,Zinc finger, RING/FYVE/PHD-type,Zinc finger, RING-type, conserved n=3 Tax=Cinara cedri TaxID=506608 RepID=A0A5E4N821_9HEMI
-------RRLLNDLNPHLVCVLCAGYYIDPTTIVECLHSFCRSCIVKYLETSRFCPICDVQLHKTKPLLSIRPDKILERLVYKIVPGLYAREMARRS--------------
>UniRef90_A0A2B4SF03/93-187 [subseq from] Polycomb group RING finger protein 1 n=1 Tax=Stylophora pistillata TaxID=50429 RepID=A0A2B4SF03_STYPI
--------IRICDLNPHVVCSLCAGYFVDATTITECLHTFCKSCIVKYFQTSKNCPMCNLQIHETQPLFNLRLDRTMQDIVAKVVPGILEAEEKRRREFYASR--------
>UniRef90_A0A8C5AYN2/34-129 [subseq from] Polycomb group ring finger 1 n=1 Tax=Gadus morhua TaxID=8049 RepID=A0A8C5AYN2_GADMO
------VKLKIKELNEHIVCYLCAGYFIDATTITECLHTFCKSCIVKYLQTSKYCPMCNIKIHETQPLLNLKLDRVMQDIVFKLVPGLQESEDQRIKEFYQS---------
>UniRef90_A0A6P7U849/4-101 [subseq from] polycomb group protein Psc-like isoform X1 n=6 Tax=Ixodes scapularis TaxID=6945 RepID=A0A6P7U849_IXOSC
--------ALLRDLNAALSCMLCGGYLVNAATLVDCLHSFCKVCIVRYLDTSKLCPICDVPVHKSRPLSCLRVDKTLQDIVYKVVPGLYQREMKQRREFYDQHLDA-----
>UniRef90_A0A8D8YUL4/5-93 [subseq from] Polycomb complex protein BMI-1 n=1 Tax=Cacopsylla melanoneura TaxID=428564 RepID=A0A8D8YUL4_9HEMI
-----SKKLKVTDLNPFLICVLCKGYYIDATTIVECLHSFCKTCIVKYLQKHKYCPICDVLVYKTKPLQNIRPDKRLQNVVYKLIPGLYESHLR-----------------
>UniRef90_A0A2H8TI67/2-94 [subseq from] Polycomb complex protein BMI-1 (Fragment) n=7 Tax=Aphidinae TaxID=133076 RepID=A0A2H8TI67_9HEMI
---KETRRTLVKSLNPHLVCVLCAGYYIDPTTIVECLHSFCRSCIVKYLETSRFCPICDVQLHKTRPLLSIRRDKILERLVYKIVPGLHAKEMARR---------------
>UniRef90_A0A3M6TCL7/6-97 [subseq from] RING-type domain-containing protein n=2 Tax=Pocillopora damicornis TaxID=46731 RepID=A0A3M6TCL7_POCDA
--------MPLGELNPHLMCVLCSGYLVDATTIIECLHSFCRSCIVKYLQTSYHCPVCDVEVHKTKPLLHIRPDRPLQEIVNKLVPGLVYDEFNRRTKFE-----------
>UniRef90_A0A5A9N6J1/46-117 [subseq from] Polycomb complex protein BMI-1-A n=1 Tax=Triplophysa tibetana TaxID=1572043 RepID=A0A5A9N6J1_9TELE
---------------------------------------VCKMCIVRYMETSKYCPICDVQVHKTKPLLNIRSDKTLQDIVYKLVPGLFKNEMKRRRDFYAEHPSVDAANG
>UniRef90_A0A3Q0FI44/37-110 [subseq from] polycomb group RING finger protein 2 isoform X3 n=1 Tax=Alligator sinensis TaxID=38654 RepID=A0A3Q0FI44_ALLSI
-------------------------------------FKFCKTCIVRYLETNKYCPMCDVQVHKTRPLLSIRSDKTLQDIVYKLVPGLFKDEMKRRRDFYAAYPMADVPNG
>UniRef90_A0A8C5GFB1/32-128 [subseq from] Polycomb group RING finger protein 1-like n=6 Tax=Ovalentaria TaxID=1489908 RepID=A0A8C5GFB1_9TELE
------VKLKIKDLNEHIVCYLCAGYFIDATTITECLHTFCKSCIVKYLQTSKYCPMCNIKIHETQPLLNLKLDRVMQDIVYKLVPGLQKvSEDKRIKEFYQS---------
>UniRef90_UPI001C902409/10-114 [subseq from] polycomb complex protein BMI-1-A-like isoform X2 n=1 Tax=Amphibalanus amphitrite TaxID=1232801 RepID=UPI001C902409
-----ERAVALSELTPHLVCPLCGGYYVDATAIVECLHTFCRSCILRHLETSSYCPAltCDVMIHRTKGAISLRPDATLQSIVYKTVPGLHRDEMQRRQLFYADKPDADA---
>UniRef90_A0A7K4UYS3/1-68 [subseq from] BMI1 protein (Fragment) n=1 Tax=Emberiza fucata TaxID=337179 RepID=A0A7K4UYS3_9EMBE
----------------------------------------CKTCIVRYLETSKYCPICDVQVHKTRPLLNIRSDKTLQDIVYKLVPGLFKNEMKRRRDFYAAHPSADG---
>UniRef90_UPI0020770724/4-97 [subseq from] polycomb complex protein BMI-1-A n=1 Tax=Nematostella vectensis TaxID=45351 RepID=UPI0020770724
-------RMALKDLNPHIICVLCGGYLVDATTIVECLHSFCRSCIVSWLQASYHCPVCDTEVHKTRPFLNIRPDCVLQDIVYKLVPGLYQRELNYREEFKT----------
>UniRef90_A0A8C9E8R2/1-88 [subseq from] Polycomb group ring finger 2 n=1 Tax=Phocoena sinus TaxID=42100 RepID=A0A8C9E8R2_PHOSS
--MHRTTRIKITELNPHLMCALCGGYFIDATTIS------AKTCIVRYLETNKYCPMCDVQVHKTRPLLSIRwpnLTKTLQDIVYKLVPGLFKGTY------------------
>UniRef90_UPI0021A9FD89/46-136 [subseq from] protein suppressor 2 of zeste-like isoform X1 n=2 Tax=Daktulosphaira vitifoliae TaxID=58002 RepID=UPI0021A9FD89
------QKLQLKDLNPHLLCVLCGGYYIEPSTIVECLHSFCRSCIVKYLETNRFCPICDVQVHKTKPLLSLRRDEILEKLVYKIVPGLYAKEMARRS--------------
>UniRef90_L7MCL7/46-149 [subseq from] Putative b lymphoma mo-mlv insertion region 1b (Fragment) n=1 Tax=Rhipicephalus pulchellus TaxID=72859 RepID=L7MCL7_RHIPC
---HRTMpGTRLADLNSVITCMLCNGYLVDATTLVECLHSFCKVCIVQFLNTSLLCPICDVPVHQTKPHQSIRLDRTLQDIVYKVVPGLYQKEMKKRRDYYKKHPEH-----
>UniRef90_UPI001458E236/3-100 [subseq from] protein suppressor 2 of zeste-like n=1 Tax=Pecten maximus TaxID=6579 RepID=UPI001458E236
----PTAKMKLSELNPHLICVLCGGYLIDATTIMRCLHSFCKTCIVHYLQTSHYCPVCTGLVHKKNPFSELRSDHLLQNIVYKAVPGLFTDEMNRRRACYKS---------
>UniRef90_A0A8D0CA34/60-155 [subseq from] Polycomb group ring finger 1 n=14 Tax=Episquamata TaxID=1329912 RepID=A0A8D0CA34_SALMN
------VKVKMKELNEHIVCFLCAGYFIDATTITECLHTFCKSCIVKFLQTSKYCPMCSTKIHETQPLLNLKLDRVMQDIVYKLVPGLQESEERRIRAFYQS---------
>UniRef90_A0A6J8C2I7/8-104 [subseq from] PCGF1 n=4 Tax=Mytilus TaxID=6548 RepID=A0A6J8C2I7_MYTCO
------LKIRISQLNSHITCSLCYGYFIDATTTTECLHTFCKSCIVKYLQTSKSCPQCGVKIHETQPQLHLRADRTMQDIVYKIVPALFENEEKRREEFYNSR--------
>UniRef90_UPI001CF79DD3/35-130 [subseq from] polycomb group RING finger protein 1 isoform X2 n=1 Tax=Varanus komodoensis TaxID=61221 RepID=UPI001CF79DD3
------VKVKMKELNEHIVCFLCAGYFIDATTITECLHTFCKSCIVKYLQTSKYCPMCSTKIHETQPLLNLKLDRVMQDIVYKLVPRLQESEERRIREFYQS---------
>UniRef90_A0A210QZW4/3-99 [subseq from] Polycomb complex protein BMI-1 n=1 Tax=Mizuhopecten yessoensis TaxID=6573 RepID=A0A210QZW4_MIZYE
----PTAKMKLSELNPHLICVLCGGYLIDATTIMRCLHSFCKTCIVHYLQTSHYCPVCTGLVHKKNPFSELRSDHLLQNIVYKAVPGLFTDEMNRRRACYK----------
>UniRef90_A0A7R9XCG2/19-120 [subseq from] RING-type domain-containing protein (Fragment) n=1 Tax=Argulus foliaceus TaxID=509924 RepID=A0A7R9XCG2_9CRUS
------VKIHLTAVNSQLTCVLCSGYLIDATTIVECLHSFCRSCLLRYLESNNFCPICDVQVYKSKPHLNIRSDTILQSLVYKMIPSLYQREMSKRRTFYENHPEIDC---
>UniRef90_UPI000C777443/54-155 [subseq from] polycomb group protein Psc-like n=1 Tax=Eurytemora affinis TaxID=88015 RepID=UPI000C777443
-------KLDLVALNPYIMCAVCKGYLIDPVTVVECLHSFCKSCIVKHVDGSKACPSCGVQIHKTKPLLSLRADKALQDIVYKVVPGLYRTEMKNRVNFYNNHPEAEPA--
>UniRef90_UPI001F034EC2/5-97 [subseq from] polycomb group RING finger protein 1-like isoform X3 n=1 Tax=Xenia sp. Carnegie-2017 TaxID=2897299 RepID=UPI001F034EC2
--------VKIREINPHIVCSLCAGYFIDATTITECLHTFCRRCIIKYLQLSKYCPTCNMKVHETQPLLNVRLDRTMQDIVYKVVPNLFEDEEVREHEFYE----------
>UniRef90_A0A3B3D003/32-125 [subseq from] Polycomb group ring finger 1 n=1 Tax=Oryzias melastigma TaxID=30732 RepID=A0A3B3D003_ORYME
------VKLKIKDLNEHIVCYLCAGYFIDATTITECLHTFCKSCIVKYLQTSKYCPMCNIKIHETQPLLNLKLDRVMQDIVYKLVPGLQEN--KRIKEFYQS---------
>UniRef90_A0A6P8I519/7-102 [subseq from] polycomb group RING finger protein 1-like n=1 Tax=Actinia tenebrosa TaxID=6105 RepID=A0A6P8I519_ACTTE
-------VIKLRDLNPHLVCSLCAGYFVDATTITECLHTFCKSCIVKYLQSSKCCPTCNLKIHETQPLVNLQLDRTMHDIVLKVVPNLFKDEMRRRQEFYESR--------
>UniRef90_A0A1B6H0Q9/1-79 [subseq from] RING-type domain-containing protein (Fragment) n=1 Tax=Cuerna arida TaxID=1464854 RepID=A0A1B6H0Q9_9HEMI
------------------------GYYVDATTIIECLHSFCKSCIVRYLETNKYCPICDVQVHKTKPLLNIRSDRTLQAIVYKLVPGLFQRELNCRKEFYKKQ--------
>UniRef90_A0A1Z5LC71/7-107 [subseq from] Polycomb group RING finger protein 1 (Fragment) n=1 Tax=Ornithodoros moubata TaxID=6938 RepID=A0A1Z5LC71_ORNMO
-----SRRLYICDLNPHIVCLLCAGYLIDAASITECLHTFCKSCIVKYLQTSRLCPICNTRVHETQPHLSLRQDRTLQDIVYKVVPALLENETKRRKEFEKFHGQA-----
>UniRef90_A0A7L0VBI6/2-92 [subseq from] PCGF1 protein (Fragment) n=6 Tax=Passeriformes TaxID=9126 RepID=A0A7L0VBI6_9PASE
-----------KELNEHIVCFLCAGYFIDATTITECLHTFCKSCIVKYLQTSKYCPMCNTKIHETQPLLNLKLDRVMQDIVYKLVPGLQHSEEKRIREFYQS---------
>UniRef90_A0A8B8EDB7/3-101 [subseq from] polycomb group RING finger protein 1-like n=6 Tax=Crassostrea TaxID=6564 RepID=A0A8B8EDB7_CRAVI
---EEDLKIKIQLINPHIVCSMCAGYFIDATTITECLHTFCKSCIVKHLQSSKNCPQCGVKVHETQPLLHLRPDRTMQDIVYKLVPHLFESEEKRKEEFYNS---------
>UniRef90_UPI00074FC793/36-130 [subseq from] polycomb group RING finger protein 1 n=2 Tax=Gekkota TaxID=8560 RepID=UPI00074FC793
------VKVKMKELNEHIVCFLCAGYFIDATTITECLHTFCKSCIVKYLQTSKYCPLCSTKIHETQPLLNLKLDRVMQDIVYKLVPGLQESEERRIREFCQ----------
>UniRef90_UPI0005226E47/101-180 [subseq from] polycomb complex protein BMI-1-like n=1 Tax=Opisthocomus hoazin TaxID=30419 RepID=UPI0005226E47
---------------------------------FSCTMEQLQTCIVRYLETSKYCPICDVQVHKTRPLLNIRmeSDKTLQDIVYKLVPGLFKNEMKRRRDFYAAHPSADAANG
>UniRef90_UPI0018F64500/8-79 [subseq from] polycomb complex protein BMI-1-like isoform X3 n=1 Tax=Scyliorhinus canicula TaxID=7830 RepID=UPI0018F64500
---------------------------------------VCKTCIVRYLETNKYCPICDVQVHKTRPLLSIRADKTLQDIVYKLVPGLFKDEMKRRRDFYAAHPSADVTNG
>UniRef90_UPI001A94A67B/1-73 [subseq from] elongin BC and Polycomb repressive complex 2-associated protein n=1 Tax=Hirundo rustica TaxID=43150 RepID=UPI001A94A67B
--MHRTTRIKITELNPHLMCALCGGYFIDAATIVECLHSFCRTCIVRYLETNKYCPMCDAQVHKTRPLLSVRSAR------------------------------------
>UniRef90_A0A7R8HBQ2/8-105 [subseq from] PCGF4 n=2 Tax=Lepeophtheirus salmonis TaxID=72036 RepID=A0A7R8HBQ2_LEPSM
-------RRSIVDLNPLIVCTLCDGYFIDPVTLVECLHSFCKTCIMKHVEKSEICPICDTVIHKTKPFSSMREDKTLQDIVFKIVPGLHHNEMLRRKKFYATHPA------
>UniRef90_UPI001454E4CE/4-103 [subseq from] polycomb complex protein BMI-1-like n=1 Tax=Asterias rubens TaxID=7604 RepID=UPI001454E4CE
----RPPRPKMADVNPLIVCILCGGYYVDATTIIECMHSYCRACIVAYLRQSKQCPTCDVLVHKSRPMQKIRPDKTLQKLVYKMVPGLYKDEIGRRKEFHRTHI-------
>UniRef90_UPI0018856A6E/11-110 [subseq from] uncharacterized protein LOC119110475 n=1 Tax=Pollicipes pollicipes TaxID=41117 RepID=UPI0018856A6E
-------RPRLDDLRPHLTCVICAGYFIDATTIVECLHTFCRSCILRHLAASSYCPVCDVMIHRTKGSTSLRADRILQTMVYKLVPGLFRDEMKQRRQFYEMKPYAD----
>UniRef90_UPI00210082F6/28-127 [subseq from] polycomb group RING finger protein 2-like isoform X1 n=2 Tax=Dermacentor silvarum TaxID=543639 RepID=UPI00210082F6
--------ARLADLNSVITCVLCGGYLVNATTLVECLHSFCKVCIVQFLATSHLCPICDVPVHKTKPHQSIRIDDTLQNIVYKVVPGLYQKEMKKRRDFYEKHTEHDA---
>UniRef90_A0A8C4QNA6/31-125 [subseq from] Polycomb group ring finger 1 n=1 Tax=Eptatretus burgeri TaxID=7764 RepID=A0A8C4QNA6_EPTBU
-----EVRVKIEDLNEHIVCILCAGYFVDATTITECLHTFCKSCIVKYLQTSKHCPMCNVKIHETQPLINLKLDRVMQEIVFKLVPGLQQNEEQRIKEFS-----------
>UniRef90_A0A482XMB4/6-108 [subseq from] RING-type domain-containing protein n=1 Tax=Laodelphax striatellus TaxID=195883 RepID=A0A482XMB4_LAOST
----RGRKILLRDLNAHLICVLCGGYYIDATSISECLHTFCRSCIVKFLKMSKFCPICDVQLNSKNPLLSLSPDKTLQRLVYKMVPGLYSSEMARRRNFYHSDASAA----
>UniRef90_UPI001864E04C/32-127 [subseq from] polycomb group RING finger protein 1-like n=1 Tax=Megalops cyprinoides TaxID=118141 RepID=UPI001864E04C
------VKMKIKDLNEHIVCYLCAGYFIDATTITECLHTFCKSCIVKYLQTSKYCPMCNVKIHETQPLLNLKLDRVMQDIVCKLIPGLQEREDKRIKEFYQS---------
>UniRef90_A0A8C5USS6/33-132 [subseq from] Polycomb group ring finger 1 n=1 Tax=Microcebus murinus TaxID=30608 RepID=A0A8C5USS6_MICMU
-----EVRVKIKDLNEHIVCCLCAGYFVDATTITECLHTFCKSCIVKYLQTSKYCPMCNIKIHETQPLLNLKLDRVMQDIVYKLVPGLQDKEQrvreeKRIREFY-----------
>UniRef90_A0A0B6Z8P9/6-105 [subseq from] RING-type domain-containing protein n=4 Tax=Euthyneura TaxID=216307 RepID=A0A0B6Z8P9_9EUPU
--MDETIKIRIQDINPHVVCSLCGGYFIDATTITECLHTFCKSCIVKYLMSCKHCPQCQLKVHETHPLFLLRPDRTLQDIVYKLIPNLFENEELRREEFNKS---------
>UniRef90_C3YJ50/408-496 [subseq from] RING-type domain-containing protein n=1 Tax=Branchiostoma floridae TaxID=7739 RepID=C3YJ50_BRAFL
---YKFVMVKICDINPHIVCILCAGYFIDATTVTECLHTFCKSCIVKYLQTSKFCPMCNIKIHETQPLLNLRPDRTMQDIVYKVVPGLWESP-------------------
>UniRef90_R7TA34/4-103 [subseq from] RING-type domain-containing protein n=1 Tax=Capitella teleta TaxID=283909 RepID=R7TA34_CAPTE
-----QARVSVKSLNDHLICVLCGGYFISATAITECLHTFCKDCIVRYLETSIYCPVCDTLVHKTKPTLCLRRDNATQDLVYKLVPKLLTNEVQRRRAFYSQnHP-------
>UniRef90_UPI001425847D/22-116 [subseq from] polycomb group RING finger protein 1-like n=1 Tax=Anneissia japonica TaxID=1529436 RepID=UPI001425847D
-------MLQVCQLNQHIVCILCAGYFVDATTITECLHTFCKSCIVKYLQTSKHCPMCNIKIHETQPLVNLRPDRTMQDIVFTLVPHLWKDETLRKREFYRS---------
>UniRef90_A0A8C4C9Z6/32-128 [subseq from] Polycomb group ring finger 1 n=4 Tax=Clupeiformes TaxID=32446 RepID=A0A8C4C9Z6_9TELE
------VKLKIKDLNEHIVCYLCAGYFIDATTITECLHTFCKSCIVKYLQSSKYCPMCNIKIHETQPLLNLKLDRVMQDIVYKLVPGLQESESdKRIQAFYQA---------
>UniRef90_UPI00217F5621/9-97 [subseq from] polycomb group protein Psc-like n=1 Tax=Adelges cooleyi TaxID=133065 RepID=UPI00217F5621
---------LLKDLNPHLLCVLCGGYYIQPSTIVECLHSFCRSCIVNYLKTNRFCPICDVQVHKTKPLLSIRRDEILEKLVYKIVPGLYSKEMARRRE-------------
>UniRef90_A0A2K6GSC3/33-134 [subseq from] Polycomb group ring finger 1 n=2 Tax=Lemuriformes TaxID=376915 RepID=A0A2K6GSC3_PROCO
-----EVRVKIKDLNEHIVCCLCAGYFVDATTITECLHTFCKSCIVKYLQTSKYCPMCNIKIHETQPLLNLKLDRVMQDIVYKLVPGLQDKEQrvseeKRIREFYQS---------
>UniRef90_A0A7M7NTY4/11-106 [subseq from] RING-type domain-containing protein n=3 Tax=Echinacea TaxID=7674 RepID=A0A7M7NTY4_STRPU
------IKLKIRELNQHIVCILCAGYYIDATTVTECLHTFCKSCIVKYLQTSKICPMCNQKVHETQPVLNLRPDRTMQDVVLKLVPKLFEKEEQRKMEFYKS---------
>UniRef90_A0A3L8Q9D5/1-70 [subseq from] RING-type domain-containing protein n=1 Tax=Chloebia gouldiae TaxID=44316 RepID=A0A3L8Q9D5_CHLGU
--MHGTTRIKITELNPHLMCALCGGYFIDATTIVECLHSFCRTCIVRYLESNKYCPMCDAQVHKTRPLLSIR---------------------------------------
>UniRef90_A0A6A4WAY6/12-114 [subseq from] Polycomb complex protein BMI-1 n=1 Tax=Amphibalanus amphitrite TaxID=1232801 RepID=A0A6A4WAY6_AMPAM
-------AVALSELTPHLVCPLCGGYYVDATAIVECLHTFCRSCILRHLETSSYCPAltCDVMIHRTKGAISLRPDATLQSIVYKTVPGLHRDEMQRRQLFYADKPDADA---
>UniRef90_A0A8C7A7H9/49-139 [subseq from] Polycomb group ring finger 1 n=1 Tax=Nothoprocta perdicaria TaxID=30464 RepID=A0A8C7A7H9_NOTPE
-----EVKVKMKELNEHIVCCLCAGYFIDATTITECLHTFCKSCIVKYLQTSKYCPMCNTKIHETQPLLNLKLDRVMQDIVYKLVPGLQESEWPWR---------------
>UniRef90_A0A6P8J931/5-85 [subseq from] polycomb group protein Psc-like n=2 Tax=Actinia tenebrosa TaxID=6105 RepID=A0A6P8J931_ACTTE
--------MKLKSLNPHITCVLCGGYLVDATTIIECLHSFCRSCIVRYLETSFHCPVCDVEIHKTRPLLHIKPDRVLQDIVYKLVPGLS----------------------
>UniRef90_A0A4W5PRC2/23-98 [subseq from] Bmi1 polycomb ring finger oncogene 1b n=1 Tax=Hucho hucho TaxID=62062 RepID=A0A4W5PRC2_9TELE
-----------------------------------FVFSVCKMCIVCYLETSKYCPICDVQVHKTKPLLNIRSDKTLQDIVYRLVPGLFKDEMKRRRDFYAAHPSLDAGNG
>UniRef90_A0A369S855/4-101 [subseq from] Polycomb complex protein BMI-1 n=1 Tax=Trichoplax sp. H2 TaxID=287889 RepID=A0A369S855_9METZ
-----EAQVKVQQINPHVICYLCQGYLIDATTITECLHSFCRSCIVKHFDKSLLCPLCNLRVHETRPHLNIRSDTTLQEIVYGLVPGLLKEENRRRLDFYNQH--------
>UniRef90_A0A7K5CCN4/2-92 [subseq from] PCGF1 protein (Fragment) n=26 Tax=Aves TaxID=8782 RepID=A0A7K5CCN4_MOTAL
-----------KELNEHIVCFLCAGYFIDATTITECLHTFCKSCIVKYLQTSKYCPMCNTKIHETQPLLNLKLDRVMQDIVYKLVPGRQHSEEKRIREFYQS---------
>UniRef90_A0A7R9Q441/109-210 [subseq from] RING-type domain-containing protein n=1 Tax=Medioppia subpectinata TaxID=1979941 RepID=A0A7R9Q441_9ACAR
--------IVIKEFNELIQCSICEGYLIDATTVIECLHSFCKTCIISHLDSntpkSRFCPRCDQQIHKTKPKLNIRSDPTLQDIVYKLVPGLYKNEMTRRKEFYS-HESQS----
>UniRef90_UPI00126738B4/9-108 [subseq from] polycomb complex protein BMI-1-A-like n=1 Tax=Photinus pyralis TaxID=7054 RepID=UPI00126738B4
----KPERIKLVEINPHLTCYLCKGYYVDATTISECLHSFCRSCIIKFLHKHSYCPICEVIINKAKP--NLKLDKTLQDIVYKLVPELFLNEMKRRQRFYRDQPDL-----
>UniRef90_H2ZJE1/13-106 [subseq from] RING-type domain-containing protein n=2 Tax=Ciona savignyi TaxID=51511 RepID=H2ZJE1_CIOSA
--------VKIRSLNPHIVCALCAGYFIDATTISECSHTFCKSCIVKHLQTKKFCPECSQKVHETQPLMNLRSDRVMQDIVYKLVPNLFQAEQQREAEFYRS---------
>UniRef90_UPI001FD87793/21-117 [subseq from] LOW QUALITY PROTEIN: polycomb group RING finger protein 1-like n=1 Tax=Phacochoerus africanus TaxID=41426 RepID=UPI001FD87793
-----EVRVKIKDLNEHXVCCLCAGYFVDATTITECLHMFCKSCIVMYLQTSKYCPMCNIKIHETQPLLNLKLDRATQDIMYKLVPGLQDSEEKQIQEFYQS---------
>UniRef90_A0A210PPQ0/4-106 [subseq from] Polycomb group RING finger protein 1 n=2 Tax=Pectinidae TaxID=6566 RepID=A0A210PPQ0_MIZYE
-SMDEVLKVRVFDVNAHIVCSLCAGYFIDATTTTECLHTFCKSCIVKHLQMSKSCPQCGNKVHESQPLIHLRADRTMQDIVYKLVPDLFENEEKRREDFYKSRG-------
>UniRef90_A0A8X8BMN1/336-410 [subseq from] PI42B kinase (Fragment) n=1 Tax=Polypterus senegalus TaxID=55291 RepID=A0A8X8BMN1_POLSE
------------------------------------SHEICKTCIVGYLETNKYCPMCDVQVHKTRPLLSIRSDKTLQDIVYKLVPGLFKDEMKRRRDFYAANPTADASNG
>UniRef90_A0A091XJQ2/1-70 [subseq from] Polycomb complex protein BMI-1 (Fragment) n=1 Tax=Opisthocomus hoazin TaxID=30419 RepID=A0A091XJQ2_OPIHO
------------------------------------------TCIVRYLETSKYCPICDVQVHKTRPLLNIRmSDKTLQDIVYKLVPGLFKNEMKRRRDFYAAHPSADAANG
>UniRef90_A0A0E9W6U7/2-67 [subseq from] RING-type domain-containing protein n=1 Tax=Anguilla anguilla TaxID=7936 RepID=A0A0E9W6U7_ANGAN
-TMHRTTRIKITELNPHLMCVLCGGYFIDATTIIECLHSFCKMCIVRYLETSKYCPICDVQVHKTKA--------------------------------------------
>UniRef90_A0A267H2H9/4-110 [subseq from] RING-type domain-containing protein (Fragment) n=2 Tax=Macrostomum lignano TaxID=282301 RepID=A0A267H2H9_9PLAT
-TMHKLVHLPINQLNEHITCRLCQGYLIDATTIVECLHAFCRSCLLTHLTQQHACPVCDIQLHKGDPYRAIRLDRALQSLVYKLVPGLFKSEMTRRRQFYVEHPSAGS---
>UniRef90_A0A6P8YBI0/16-108 [subseq from] nascent polypeptide-associated complex subunit alpha, muscle-specific form-like n=1 Tax=Thrips palmi TaxID=161013 RepID=A0A6P8YBI0_THRPL
------------TLNEHLVCTLCKGYFVDATTITECLHSFCRSCIVQYIQGSSFCPRCEVQLHKGSPLRSLKPDKTLQDIVFKLVPNLFHNEMQRRRVYYDAHPQ------
>UniRef90_A0A8J1XFL0/4-100 [subseq from] Ofus.G01357 protein n=1 Tax=Owenia fusiformis TaxID=6347 RepID=A0A8J1XFL0_OWEFU
-----SVKLRIKDINPHIVCSLCSGYFVDATTITECLHTFCKSCIVKYLQSSKFCPQCNVKIHETHPLSNLKPDNVMQDIVYKLVPQLFESESHRREEFAKA---------
>UniRef90_A0A1X7UXZ4/5-101 [subseq from] RING-type domain-containing protein n=1 Tax=Amphimedon queenslandica TaxID=400682 RepID=A0A1X7UXZ4_AMPQE
-------SVMVKDINQHITCSLCAGYLIDATTIIECLHTFCKTCIVKYLQNCNSCPVCNTVVHETQPLLNIRPDRTMQDIVYKLVPSLYNAEQKRREEFYRERG-------
>UniRef90_V4AN48/2-96 [subseq from] RING-type domain-containing protein (Fragment) n=2 Tax=Patellogastropoda TaxID=69675 RepID=V4AN48_LOTGI
-------KIRIRDVNPHIVCSLCAGYFIDATTITECLHTFCKSCIVKYLQSSKKCPQCSVKVHESQPVFFLRPDRTLQDIVYKLVPHLFENEEKKREEFNRT---------
>UniRef90_A0A3Q0JED8/17-120 [subseq from] polycomb group protein Psc isoform X1 n=1 Tax=Diaphorina citri TaxID=121845 RepID=A0A3Q0JED8_DIACI
----RSDKLLVRDVNPHLLCVLCRGYFVEATSIVECLHSFCKSCIVKYIKTSRYCPICDVQLNRQDPFLSLKPDEILQRLCYKIVPGLYKSEKLRRKDFSVRHNEAIA---
>UniRef90_UPI001C900F6C/15-114 [subseq from] mucin-19-like n=3 Tax=Amphibalanus amphitrite TaxID=1232801 RepID=UPI001C900F6C
-------RPRLGDLRSHITCVLCAGYFIDATTIVECLHTFCLSCILRHLEASSYCPICDVMIHRTKGSSSLRADRILQTMVYKLVPGLFSHEMRMRRDFYDMKPYAD----
>UniRef90_UPI001888C98F/5-100 [subseq from] polycomb group protein Psc-like n=1 Tax=Rhipicephalus microplus TaxID=6941 RepID=UPI001888C98F
---------RLADLNSVITCMLCNGYLVDATTLIECLHSFCKVCIVQFLNTSLLCPICDVPVHQTKPHQSIRLDRTLQNIVYKVVPGLYQKEMKKRRDYYEKHPE------
>UniRef90_UPI0021A9C579/13-109 [subseq from] polycomb group protein Psc-like n=1 Tax=Daktulosphaira vitifoliae TaxID=58002 RepID=UPI0021A9C579
-------RVKLTDVNPHLVCVLCHGYFVDATSIVECLHSFCRSCIVLHLDKKSYCPICQEQIQNSKAL---KPDKALQDIVYKLVPGLFHSEMKRRQEFYQKHPHRD----
>UniRef90_A0A3S1BL95/3-101 [subseq from] RING-type domain-containing protein n=1 Tax=Elysia chlorotica TaxID=188477 RepID=A0A3S1BL95_ELYCH
--MDQVLKIRIQDINPHVVCSLCGGYFIDATTITECLHTFCKSCIVKYLMSCKHCPQCQLKVHETHPLLLLRPDRTLQDVVYKLIPNLFEDEELRREAFNK----------
>UniRef90_UPI00106C7A91/5-97 [subseq from] polycomb group RING finger protein 1-like n=1 Tax=Dendronephthya gigantea TaxID=151771 RepID=UPI00106C7A91
--------VKIREINPHIVCSLCAGYFIDATTITECLHTFCRRCIVKYLQLSKYCPTCNLKVHETQPLLNVSLDRTMQDIVFKIVPNLFEDEEAKEHAFYE----------
>UniRef90_A7SGP4/2-95 [subseq from] RING-type domain-containing protein (Fragment) n=2 Tax=Nematostella vectensis TaxID=45351 RepID=A7SGP4_NEMVE
-------QVKIRDVNPHIVCSLCAGYFVEATTVTECLHTFCKSCIVKYLQSSKCCPTCNLQIHETQPLLNLQLDRTMQDVVHKVVPGIEEDEERRKREFYD----------
>UniRef90_UPI00217F7B1D/12-109 [subseq from] uncharacterized protein LOC126835761 isoform X1 n=2 Tax=Adelges cooleyi TaxID=133065 RepID=UPI00217F7B1D
------GRVKLTDVNPHLVCVLCHGYFVDATSIVECLHSFCRSCIVLHLDKKSYCPICQEQIQNSKAL---KPDKALQDIVYKLVPGLFHSEMKRRQEFYQKHPHRD----
>UniRef90_A0A8J2KHJ3/15-112 [subseq from] RING-type domain-containing protein n=1 Tax=Allacma fusca TaxID=39272 RepID=A0A8J2KHJ3_9HEXA
-------KTRMTQINQYLMCQLCSGYLVDATGIIECQHTFCKSCILKYLDTNSYCPICDVQLNKAKPHLSLRADTTLQHLVYKLVPGLFVSEVRRRREFLSKLPA------
>UniRef90_A0A8S1CLA5/2-88 [subseq from] RING-type domain-containing protein n=1 Tax=Cloeon dipterum TaxID=197152 RepID=A0A8S1CLA5_9INSE
--------------RSHLICGICMGYFVDATTINECLHTFCRSCIVKYLDTSNYCPMCDVQIHKSKPLQNLRSDKILQDVVYKVVPGFYASEVKSRREFYE----------
>UniRef90_A0A7D9I884/5-97 [subseq from] Polycomb group RING finger 1-like isoform X2 n=2 Tax=Paramuricea clavata TaxID=317549 RepID=A0A7D9I884_PARCT
--------VKIREINPHIVCSLCAGYFIDATTITECLHTFCRRCIVKYLQLSKYCPTCNLKIHETQPLLNVSLDRTMQDIVFKVVPNLFEDEEAKEHAFYE----------
>UniRef90_A0A667I064/1-111 [subseq from] Polycomb group ring finger 2 n=1 Tax=Lynx canadensis TaxID=61383 RepID=A0A667I064_LYNCA
--MHRTTRIKITELNPHLMSEAVGGWsWItkGALTLLSFStpHpQVCKTCIVRYLETNKYCPMCDVQVHKTRPLLSIRSDKTLQDIVYNW----SLDEMKRRRDFYAAYPLTEVPNG
>UniRef90_A0A8B9DEL1/45-121 [subseq from] Polycomb group ring finger 2 n=1 Tax=Anser cygnoid TaxID=8845 RepID=A0A8B9DEL1_ANSCY
----------------------------------ASLPAVCKTCIVRYLETNKYCPMCDVQVHKTRPLLSIRSDKTLQDIVYKLVPGLFKDEMKRRRDFYAAYPMAEVPNG
>UniRef90_UPI0006D8E30C/3-90 [subseq from] polycomb group RING finger protein 1-like n=1 Tax=Latimeria chalumnae TaxID=7897 RepID=UPI0006D8E30C
------VKVKIKDLNEHIVCYLCAGYFIDATTITECLHTFCKSCIVKYLQTSKYCPMCNIKIHETQPLLNLKLDRVMQDIVYKLVPRLQENSMP-----------------
>UniRef90_A0A6P8J3S4/5-97 [subseq from] polycomb complex protein BMI-1-A-like n=1 Tax=Actinia tenebrosa TaxID=6105 RepID=A0A6P8J3S4_ACTTE
--------MKLKSLNPHITCVLCGGYLVDATTIIECLHSFCRSCIICWLERrSFHCPVCETEIHKTRPFLNIRPDRVLQDVVYKLVPGLYHDEVHRRKKFE-----------
>UniRef90_A0A8J4TTB9/528-600 [subseq from] Protein AF-10 isoform X4 (Fragment) n=1 Tax=Clarias magur TaxID=1594786 RepID=A0A8J4TTB9_CLAMG
--------------------------------------RLLSRCIVRYLESSKYCPICDVQVHKTKPLLNIRSDKTLQDIVYKLVPGLFKNEMKRRRDFYAEHPSVDAANG
>UniRef90_U4UPI6/12-99 [subseq from] RING-type domain-containing protein n=1 Tax=Dendroctonus ponderosae TaxID=77166 RepID=U4UPI6_DENPD
----RPRKSLISQLNSCITCGLCKGYFIDATTIIECLHTFCRSCIVRYLNTHKYCPICDVQVHKSKPLLNIRQDKTLQALVYKLVPRLYQGE-------------------
>UniRef90_UPI000FD6A2D5/34-117 [subseq from] polycomb group RING finger protein 1-like n=1 Tax=Corapipo altera TaxID=415028 RepID=UPI000FD6A2D5
-----EVKVKMKELNEHIVCFLCAGYFIDATTITECLHTFCKSCIVKYLQTSKYCPMCNTKIHETQPLLNLKLDRVMQDIVYKLVPGLQ----------------------
>UniRef90_R7T634/4-98 [subseq from] RING-type domain-containing protein (Fragment) n=1 Tax=Capitella teleta TaxID=283909 RepID=R7T634_CAPTE
-------KLRIRDFNPHIVCSLCAGYYIDATTITECLHTFCKSCIVKYLQCNKCCPQCTTKIHETQPFLNLKPDRVLQDIVYKLVPGLYESEEKRKQEFFKS---------
>UniRef90_UPI00188498E3/13-113 [subseq from] polycomb complex protein BMI-1-like n=1 Tax=Pollicipes pollicipes TaxID=41117 RepID=UPI00188498E3
--------VGVADLTPHLVCTLCGGYYIDATTIVECLHTFCRSCILRHLEASIYCPAltCDVMIHRTKGAVSLRPDTTLQSIVYKTVPGLYRDEMGRRQQFYRDKPGAD----
>UniRef90_UPI000C254806/6-106 [subseq from] polycomb complex protein BMI-1-A-like n=1 Tax=Leptinotarsa decemlineata TaxID=7539 RepID=UPI000C254806
---KRPEKIKLTEINPYLTCYLCKGYLIDATTISECLHSFCRSCIIKFLQDNSYCPVCEVIINKAKP--NLKLDKTLQDIVYKLVPELFLREMTRRKQYYRQYPQI-----
>UniRef90_A0A2R5LIZ5/1-95 [subseq from] Putative polycomb group ring finger protein 1 (Fragment) n=1 Tax=Ornithodoros turicata TaxID=34597 RepID=A0A2R5LIZ5_9ACAR
-------RLYIRDLNPHIVCLLCAGYLIDAASITECLHTFCKSCIVKYLQTSRLCPICNTKVHETQPHLSLRQDRTLQDIVYKVVPELLENETKQRKEFEER---------
>UniRef90_F6RG85/18-111 [subseq from] RING-type domain-containing protein n=2 Tax=Ciona intestinalis TaxID=7719 RepID=F6RG85_CIOIN
--------LKIRTLNPHIVCALCAGYFIDATTISECSHTFCKSCIVKHLQTKKSCPECSQKIHETQPLMNLRSDRVMQDVVYKLVPNLFQAEQQREAEFYRS---------
>UniRef90_UPI00193ACF4E/24-117 [subseq from] polycomb group RING finger protein 1-like n=1 Tax=Styela clava TaxID=7725 RepID=UPI00193ACF4E
--------IKIRELNPHIVCALCAGYFIDATTITECSHTFCKGCIVKHFQTKKSCPECGDEVHETQPLNNLRSDRVMQDVVYKLVPNLFKNEQEAEATFYRS---------
>UniRef90_A0A5E4N4X4/34-130 [subseq from] Zinc finger, RING-type,Zinc finger, RING/FYVE/PHD-type,Zinc finger, RING-type, conserved n=1 Tax=Cinara cedri TaxID=506608 RepID=A0A5E4N4X4_9HEMI
-------RVKLTDINPHLVCVLCHGYFVDATSIVECLHSFCRSCIVLHLDKKNFCPICQEEIQNIKA---LKPDKALQDIVYKLVPGLFHSEMKRRQEFYQKHPHRD----
>UniRef90_UPI001C678F79/26-111 [subseq from] LOW QUALITY PROTEIN: polycomb group RING finger protein 1 n=1 Tax=Chrysemys picta bellii TaxID=8478 RepID=UPI001C678F79
------VKVKMKELNEHIVCCLCAGYFIDATTITECLHTFCKSCIVKYLQTSKYCPMCNTKIHETQPLLNLKLDRVMQDVVYKLVPGLQESE-------------------
>UniRef90_A0A7J7B542/10-106 [subseq from] RING-type domain-containing protein n=1 Tax=Abscondita terminalis TaxID=2069292 RepID=A0A7J7B542_9COLE
------DKIKLVEINPHLTCNLCKGYYVDATTISECLHSFCRSCIIKFLHEHSYCPICEVIINKAKP--NLKLDKTLQDIVYKLVPELFLNEMKRRQRFYENHPD------
>UniRef90_UPI00214965CF/21-121 [subseq from] polycomb group protein Psc n=1 Tax=Aethina tumida TaxID=116153 RepID=UPI00214965CF
----RPAKVRLTEINAYLTCYLCKGYLIDATTISECLHSFCRGCIIRFLEENSHCPVCEVIINKAKP--NLKLDKILQDIVYKLVPGLFLNEMTRRKRFYKAHPEVA----
>UniRef90_A0A8C7WVV7/49-134 [subseq from] Polycomb group ring finger 1 n=1 Tax=Oryzias sinensis TaxID=183150 RepID=A0A8C7WVV7_9TELE
-----KVKLKIKDLNEHIVCYLCAGYFIDATTITECLHTFCKSCIVKYLQTSKYCPMCNIKIHETQPLLNLKLDRVMQDIVYKLVPGLQES--------------------
>UniRef90_UPI0008116889/82-181 [subseq from] polycomb group protein Psc-like n=1 Tax=Rhagoletis zephyria TaxID=28612 RepID=UPI0008116889
----------LTTFNPLMTCILCGGYFVDATTIVECLDTFCKSCIVKYLEDDsnpKNCPICETAINKNKPLLSLREDKLKQDIVYKLVPQAFKCEMERRRDFYSTHSDAE----
>UniRef90_A0A0R3T3Z3/1-105 [subseq from] RING-type domain-containing protein n=1 Tax=Rodentolepis nana TaxID=102285 RepID=A0A0R3T3Z3_RODNA
--MDKVTNIPILELNPLLTCALCKGYIIDATTVIECLHSFCRTCIVNYLVNHNTCPVCDTLLHKTRPFCAIRPDIALQAIVYKLLPKVFENEMSSRRKFYGALPQGD----
>UniRef90_UPI0011563884/8-90 [subseq from] polycomb group RING finger protein 1 n=1 Tax=Terrapene carolina triunguis TaxID=2587831 RepID=UPI0011563884
-----EVKVKMKELNEHIVCCLCAGYFIDATTITECLHTFCKSCIVKYLQTSKYCPMCNTKIHETQPLLNLKLDRVMQDVVYKLVPGL-----------------------
>UniRef90_A0A6J1W3B2/34-118 [subseq from] polycomb group RING finger protein 1-like n=1 Tax=Notechis scutatus TaxID=8663 RepID=A0A6J1W3B2_9SAUR
-----EVKVKMKELNEHIVCFLCAGYFIDATTITECLHTFCKSCIVKFLQTSKYCPLCSTKIHETQPLLNLKLDRVMQDIVYKLVPGLQE---------------------
>UniRef90_A0A0R3UH52/1-106 [subseq from] RING-type domain-containing protein n=1 Tax=Mesocestoides corti TaxID=53468 RepID=A0A0R3UH52_MESCO
--MDKVTQIPIEELNSMLTCYICKGYIIDATTVVECLHSFCKTCIIKFLEHRNTCPVCDTLLHKTRPQYAIRSDYVLQAIVYKLLPKVFEREMSSRREFYASLPSDDV---
>UniRef90_UPI000719DAFE/11-105 [subseq from] polycomb group RING finger protein 1-like isoform X1 n=3 Tax=Priapulus caudatus TaxID=37621 RepID=UPI000719DAFE
-------TLRIQDLNPHIVCSLCAGYFIDATTITECLHTFCKSCIVKYLQTRKHCPSCNVKVHETQPLLKLKLDIVMQDIVYKLVPRLYEKEQARQKIFYQT---------
>UniRef90_A0A4S2L724/1-106 [subseq from] RING-type domain-containing protein n=2 Tax=Opisthorchiidae TaxID=6196 RepID=A0A4S2L724_OPIFE
--MHRVTRIPVVVINPMLTCKLCNGYLIDATTIVECLHSFCRSCILSYLKLHTTCPICDTLLHKTRPHYAIRPDRALQAMVYKLIPNLFEKEMSCRREFFKDHPTAET---
>UniRef90_UPI001E670100/3-99 [subseq from] polycomb complex protein BMI-1-A-like n=1 Tax=Procambarus clarkii TaxID=6728 RepID=UPI001E670100
--------VSMSELNPHFVCVLCFGYFVDATTITECMHTFCKSCIVNFLRTKRHCPRCDTLLTKSRPYNSLRADRVMQALVFKTVPGLFQAEMRRRIEFYQGHPH------
>UniRef90_A0A2S2QP72/31-127 [subseq from] Polycomb complex protein BMI-1 n=2 Tax=Sipha flava TaxID=143950 RepID=A0A2S2QP72_9HEMI
-------RVKLTDVNPHLVCVLCHGYFVDATSIVECLHSFCRSCIVLHLDKNNFCPICREDIQNSKVL---KPDKALQDIVYKLVPGLFHSEMKRRQNFYKEHPHRD----
>UniRef90_UPI001C903237/20-119 [subseq from] mucin-17-like n=2 Tax=Amphibalanus amphitrite TaxID=1232801 RepID=UPI001C903237
-------RPRLGDLRSHITCVLCAGYFIDATTIVECLHTFCRSCILRHLEASAYCPICEVKIHRTKGASSLRADGILQTLVYKMVPDLFTQEMQQRRDFYEQRPYAD----
>UniRef90_A0A8J5D566/11-110 [subseq from] Polycomb group RING finger protein 2 n=1 Tax=Nymphon striatum TaxID=424472 RepID=A0A8J5D566_9CHEL
-----AAKVKVADINEFITCFLCKGYLIDATTITECLHAFCKSCIIMRLQTSRNCPTCNVLVHKTKPLHNIRADLTRQDIVYKLIPKLYKKEMKVRREFYAKYPH------
>UniRef90_UPI0013F18B40/73-160 [subseq from] polycomb group RING finger protein 1 n=1 Tax=Chelonoidis abingdonii TaxID=106734 RepID=UPI0013F18B40
-----EVKVKMKELNEHIVCCLCAGYFIDATTITECLHTFCKSCIVKYLQSSKYCPMCNTKIHETQPLLNLKLDRVMQDVVYKLVPGLQESEE------------------
>UniRef90_UPI0021C6A9FE/35-133 [subseq from] probable serine/threonine-protein kinase tsuA isoform X1 n=2 Tax=Eriocheir sinensis TaxID=95602 RepID=UPI0021C6A9FE
--------VSLSELNPHFVCVLCFGYFVDATTITECMHTFCKSCIVNFLRTKRHCPRCDTLLTKTRPCNSLRADRVMQALVFKTVPGLFQMEMRRRIEFYQGHPHAD----
>UniRef90_A0A4E0QY84/1-105 [subseq from] Polycomb group RING finger protein 2 n=1 Tax=Fasciola hepatica TaxID=6192 RepID=A0A4E0QY84_FASHE
--MHKVSNIPVVLINPLLTCKLCGGYLIDATTIVECLHSFCRSCIVGYLELHTTCPICDTLLHKTRPHYAIRPDRALQAIVYKLIPDLFEKEMAYRRQFYKEHPCSE----
>UniRef90_A0A2C9JDU7/4-100 [subseq from] RING-type domain-containing protein n=2 Tax=Biomphalaria glabrata TaxID=6526 RepID=A0A2C9JDU7_BIOGL
-----VIKMNIQDINPHVVCSLCNGYFIDATTITECLHTFCKSCIVKYLMNCKHCPQCQLKVHETHPLFLLRPDRTLQDIVYKLIPNLFENEELRREEFNKS---------
>UniRef90_UPI0013F33BD5/22-116 [subseq from] LOW QUALITY PROTEIN: polycomb group RING finger protein 1-like n=1 Tax=Lontra canadensis TaxID=76717 RepID=UPI0013F33BD5
-------QVKIKDLNEHIVFCLCSGYFMDATTTTECLHTFCKSCIVKYLQTSKYCPMCNIKIHETQPLLNLKLHRVMQDIVYKRVPGLQDSEEKRIREFYQS---------
>UniRef90_A0A1D2NKW5/1-104 [subseq from] Polycomb complex protein BMI-1 n=1 Tax=Orchesella cincta TaxID=48709 RepID=A0A1D2NKW5_ORCCI
--MNATRKVKLKDITSNLTCKLCLGYLVDATTIIECLHSFCKSCIVKYLEKSadleeKYCPVCDVQLHSTKPFTSIRPDLMLQEIVYKLVPGLFKNEMCRRRKFYE----------
>UniRef90_UPI001F1143B4/3-105 [subseq from] polycomb group protein Psc-like n=1 Tax=Dermatophagoides farinae TaxID=6954 RepID=UPI001F1143B4
-------NLKVKDFNDVITCFLCKGYLIDATTINECLHSFCKTCILKYFDDdnnpkSRSCPKCDTQVHKTKPKLNIRSDPTRQDIVYKLVPGLYKSEMNRRKEFYRRHPD------
>UniRef90_UPI0005215AB4/1-71 [subseq from] polycomb group RING finger protein 2 n=1 Tax=Apaloderma vittatum TaxID=57397 RepID=UPI0005215AB4
----------------------------------------CKTCIVRYLETNKYCPMCDVQVHKTRPLLSIRSDKTLQDIVYKLVPGLFKDEMKRRRDFYAAYPVAEVPNG
>UniRef90_UPI0009056BCD/73-160 [subseq from] polycomb group RING finger protein 1 n=1 Tax=Aptenodytes forsteri TaxID=9233 RepID=UPI0009056BCD
-----EVKVKMKELNEHIVCCLCAGYFIDATTITECLHTFCKSSIVKYLQTSKYCPMCNTKIHETQPLLNLKLDRVMQDIVYKLVPGLQESEW------------------
>UniRef90_UPI001D08A0C4/19-114 [subseq from] mucin-5AC-like n=1 Tax=Chrysoperla carnea TaxID=189513 RepID=UPI001D08A0C4
---QRDTRIKLRDVNDHLTCFICKGYYIDATTIVECLHSFCRSCIIKRLQFKSYCPVCEMMINKAKP--NIKPDKTLQDIVYKLVPGLHRDEMRRRRQFYN----------
>UniRef90_UPI00106B8B39/5-99 [subseq from] polycomb complex protein BMI-1-like n=1 Tax=Dendronephthya gigantea TaxID=151771 RepID=UPI00106B8B39
--------LKLSEMNENLTCPLCKGYLIDACTIVECLHSFCKSCIVRFLDTSYNCPVCHTEVHKTKPLVNVRPDPTLQDIVYKMVPNLYDNERLNRKSFQASL--------
>UniRef90_UPI0014419903/47-121 [subseq from] polycomb group RING finger protein 2 isoform X3 n=1 Tax=Orcinus orca TaxID=9733 RepID=UPI0014419903
------------------------------------LCQVCKTCIVRYLETNKYCPMCDVQVHKTRPLLSIRSDKTLQDIVYKLVPGLFKDEMKRRRDFYAAYPLTEVPNG
>UniRef90_A0A8B7INU2/35-117 [subseq from] polycomb group RING finger protein 1 n=1 Tax=Apteryx mantelli mantelli TaxID=202946 RepID=A0A8B7INU2_9AVES
------VKVKMKELNEHIVCCLCAGYFIDATTITECLHTFCKSCIVKYLQTSKYCPMCNTKIHETQPLLNLKLDRVMQDIVYKLVPGLQ----------------------
>UniRef90_A0A1W4XLD8/57-157 [subseq from] polycomb group protein Psc-like isoform X1 n=2 Tax=Agrilus planipennis TaxID=224129 RepID=A0A1W4XLD8_AGRPL
-----PEKIRLVEINSHLTCYLCKGYFIDATTISECLHSFCRSCLIKFLQDNSHCPICEVLINKAKP--NIKLDKTLQDIVYKLVPELFLNEMLRRQRFYQKHPEAAA---
>UniRef90_A0A1S3JAC5/26-124 [subseq from] polycomb group RING finger protein 1 isoform X1 n=3 Tax=Lingula unguis TaxID=7574 RepID=A0A1S3JAC5_LINUN
--MEPVLKIRIRNLNPHIVCSLCAGYFMDATTIRECLHTFCKSCIVKYLQSSKNCPQCGIKIHETQPLSGLKADNVMQDIVYKLVTNLFENEEKRKEEFCK----------
>UniRef90_A0A3Q2UGF6/35-121 [subseq from] Polycomb group ring finger 1 n=1 Tax=Gallus gallus TaxID=9031 RepID=A0A3Q2UGF6_CHICK
------VKVKMKELNEHIVCCLCAGYFIDATTITECLHTFCKSCIVKYLQTSKYCPMCNTKIHETQPLLNLKLDRVMQDIVYKLVPGLQESEC------------------
>UniRef90_UPI0009E306E5/7-90 [subseq from] polycomb group RING finger protein 1-like n=1 Tax=Orbicella faveolata TaxID=48498 RepID=UPI0009E306E5
-------VIKICDLNPHVVCSLCAGYFVDATTITECLHTFCKSCIVKYFQTSKNCPMCNLQIHETQPLFNLRLDRTMQDIVAKLVPGIVEG--------------------
>UniRef90_A0A194PLM5/27-125 [subseq from] Polycomb group protein Psc n=1 Tax=Papilio xuthus TaxID=66420 RepID=A0A194PLM5_PAPXU
-------RTLIGEVNEHITCTLCRGYYIDATTIVECLHSFCRSCIIKHLQVKSYCPVCEMMINSAKP--NIKLDKALQDIVYKLVPGLFQKEMERRQQFYASRPGPAA---
>UniRef90_A0A2Y9S5H6/12-83 [subseq from] polycomb group RING finger protein 2 n=4 Tax=Boreoeutheria TaxID=1437010 RepID=A0A2Y9S5H6_PHYMC
---------------------------------------VCKTCIVRYLETNKYCPMCDVQVHKTRPLLSIRSDKTLQDIVYKLVPGLFKDEMKRRRDFYAAYPLTEVPNG
>UniRef90_UPI0008F9DA82/4-98 [subseq from] polycomb group protein Psc-like n=1 Tax=Bemisia tabaci TaxID=7038 RepID=UPI0008F9DA82
--------VKLTDVNPELVCVLCHGYFIDATAIKECLHSFCRSCIILYLEAKNYCPKCQVPINTSKPHLSLKPDKTRQDIVYKLVPGLFHSEMRRRQEFYQKN--------
>UniRef90_UPI0018E4F369/28-125 [subseq from] polycomb group protein Psc-like n=1 Tax=Zerene cesonia TaxID=33412 RepID=UPI0018E4F369
--------TLLGEVNEHITCPLCRGYYIDATTIVECLHSFCRSCIIKHLQVKKYCPVCEMMINSAKP--NIKLDKALQDIVYKLVPGLFQKEMERRQQFYSSRPGPAA---
>UniRef90_A0A6S7G0Q7/12-106 [subseq from] Polycomb complex BMI-1-A-like (Fragment) n=2 Tax=Paramuricea clavata TaxID=317549 RepID=A0A6S7G0Q7_PARCT
-------TLKLSEINENLTCPLCKGYLIDACTIVECLHSFCKSCIVRFLDTSYNCPVCHTEVHKTKPMVNVRPDPTLQDIVYKIVPDLYENERLSRKSFQAS---------
>UniRef90_A0A811V181/3-98 [subseq from] (Mediterranean fruit fly) hypothetical protein n=1 Tax=Ceratitis capitata TaxID=7213 RepID=A0A811V181_CERCA
------RRVKLKTINPHITCKICGGYFIDATTVTECLHTFCKSCLVKHLEEKKTCPTCDNVIHQSHPLQYISFDRTMQDIVYKLVPNLQEDEMRRERDFYKS---------
>UniRef90_A0A7L4NMT4/2-74 [subseq from] PCGF2 protein (Fragment) n=1 Tax=Ceyx cyanopectus TaxID=390723 RepID=A0A7L4NMT4_9AVES
-----------------------------------SLPTVCKTCIVRYLETNKYCPMCDVQVHKTRPLLSIRSDKTLQDIVYKLVPGLFKDEMKRRREFYAAYPVAEG---
>UniRef90_UPI00187C2897/1-71 [subseq from] polycomb group RING finger protein 2-like n=1 Tax=Artibeus jamaicensis TaxID=9417 RepID=UPI00187C2897
----------------------------------------CKTCIVRYLETNKYCPMCDVQVHKTRPLLSIRSDKTLQDIVYKLVPGLFKDEMKRRRDFYAAYPLTEVPNG
>UniRef90_A0A821M0N3/28-124 [subseq from] RING-type domain-containing protein n=4 Tax=Pieris TaxID=7115 RepID=A0A821M0N3_9NEOP
--------TLLGEVNEHITCPLCRGYYIDATTIVECLHSFCRSCIIKHLQVKKYCPVCEMMINSAKP--NIKLDKALQDIVYKLVPGLFQKEMERRQTFYASRPGPA----
>UniRef90_A0A6P6YD98/91-195 [subseq from] probable serine/threonine-protein kinase nek3 n=1 Tax=Dermatophagoides pteronyssinus TaxID=6956 RepID=A0A6P6YD98_DERPT
-----TIKYFLTDFNDVITCFLCKGYLIDATTINECLHSFCKTCILRYFDDdnnpkSRSCPKCDTQVHKTKPKLNIRSDPTRQDIVYKLVPGLYKSEMNRRKEFYRRFPD------
>UniRef90_A0A3P7C4V0/36-136 [subseq from] RING-type domain-containing protein n=2 Tax=Schistocephalus solidus TaxID=70667 RepID=A0A3P7C4V0_SCHSO
-TMHKVAHIPLRDLNPLLTCALCQGYLIDATTIEECLHSFCKSCIIKFLERLNTCPVCGTLLHKTRPQYAIRSDHVLQAIVYKLVPNLFENEMSLRRGFYSS---------
>UniRef90_UPI0018A756B1/17-116 [subseq from] polycomb complex protein BMI-1-like n=1 Tax=Penaeus monodon TaxID=6687 RepID=UPI0018A756B1
--------VSMSELNPHFVCLLCFGYFVDATTIIECMHTFCKSCIVNFLRTKRQCPRCETLLTKSRPCNSLRPDRVMQALVFKTVPGLFQAEMRRRIEFYQGHPHADY---
>UniRef90_UPI001D07F89D/23-118 [subseq from] putative uncharacterized protein DDB_G0286901 n=1 Tax=Chrysoperla carnea TaxID=189513 RepID=UPI001D07F89D
------RRLLVRDLNECLMCTLCDGYLIDATVITICLHTFCRSCIVRYLESSHYCPTCDIQVHKSKPLTQLRTDKSLQLLLYKLIPSVYQNEVKRRADFYSN---------
>UniRef90_A0A8J9UUD1/27-125 [subseq from] Genome assembly, chromosome: 6 (Fragment) n=1 Tax=Brenthis ino TaxID=405034 RepID=A0A8J9UUD1_9NEOP
-------RTLLGEVNEHITCPLCRGYYIDATTIVECLHSFCRSCIIKHLQVKSYCPVCEMMINSAKP--NIKLDKALQDIVYKLVPGLFQKEMERRQQFYASRPGPAA---
>UniRef90_UPI00189048CD/30-128 [subseq from] polycomb group protein Psc n=1 Tax=Manduca sexta TaxID=7130 RepID=UPI00189048CD
--------TLLGEVNEHITCPLCRGYYIDATTIVECLHSFCRSCIIKHLQVKSYCPVCEMMINSAKP--NIKLDKALQDIVYKLVPGLFQKEMERRQQFYASRPGTAAA--
>UniRef90_A0A0X3P4S8/1-104 [subseq from] Polycomb complex protein BMI-1 n=1 Tax=Schistocephalus solidus TaxID=70667 RepID=A0A0X3P4S8_SCHSO
--MHKVAHIPLRDLNPLLTCALCQGYLIDATTIEECLHSFCKSCIIKFLERLNTCPVCGTLLHKTRPQYAIRSDHVLQAIVYKLVPNLFENEMSLRRGFYSKLPFS-----
>UniRef90_A0A7J6ZZB3/11-105 [subseq from] RING-type domain-containing protein n=1 Tax=Lamprigera yunnana TaxID=370605 RepID=A0A7J6ZZB3_9COLE
-------KIKLVQINPHLTCYLCKGYYVDATTISECLHSFCRSCIIKFLHENSYCPICEVIINKAKP--NLKLDKTLQDMVYKLVPELFLNEMKRRQRFYENHS-------
>UniRef90_A0A8E0RSJ0/1-105 [subseq from] Polycomb group RING finger protein 2 n=1 Tax=Fasciolopsis buski TaxID=27845 RepID=A0A8E0RSJ0_9TREM
--MHKVSNIPVVLINPLLTCKLCGGYLIDATTIVECLHSFCRSCILGYLQLHTTCPVCDTLLHKTRPHYAIRPDRALQAIVYKLIPNLFEKEMAYRRQFYKEHPCTE----
>UniRef90_T1G3T2/3-88 [subseq from] RING-type domain-containing protein n=1 Tax=Helobdella robusta TaxID=6412 RepID=T1G3T2_HELRO
-------KLRIRDINPHIVCSLCAGYFIEATTITECLHTFCKSCIVRFLQTSKCCPQCGLKVHETQPLLNLKPDRVLQDIIFKLVPGLYESRF------------------
>UniRef90_A0A1E1W0M9/27-125 [subseq from] RING-type domain-containing protein n=2 Tax=Pectinophora gossypiella TaxID=13191 RepID=A0A1E1W0M9_PECGO
-------RTLLGEVNEHITCFLCHGYYIDATTIVECLHSFCRSCIIKHLQVKSYCPVCEMMINSAKP--NIKLDKALQDIVYKLVPGLFQKEMERRQTFYASRPGPAA---
>UniRef90_UPI000E6E3ED4/14-112 [subseq from] protein suppressor 2 of zeste-like n=1 Tax=Ctenocephalides felis TaxID=7515 RepID=UPI000E6E3ED4
-------RPRLIEVNPYITCMLCRGYLVDATTIVECLHSFCRSCIINHLNVKCYCPVCELMINMAKP--NIKPDKALQDIVYKLVPGLFEREMERRRMFYEKHPKAAA---
>UniRef90_A0A8K0C7J7/11-107 [subseq from] RING-type domain-containing protein n=1 Tax=Ignelater luminosus TaxID=2038154 RepID=A0A8K0C7J7_9COLE
-------KIKLVEINPHLACYLCKGYYIDATTISECLHSFCRSCIIKFLHEHSYCPICEVIINKAKP--NLKLDKTLQDIVYKLVPELFLNEMTRRQHVYQNHPEL-----
>UniRef90_A0A564ZA19/1-105 [subseq from] RING-type domain-containing protein n=1 Tax=Hymenolepis diminuta TaxID=6216 RepID=A0A564ZA19_HYMDI
--MDKVTNIPIVELNPLLTCSLCKGYIIDATTVIECLHSFCRTCIVNYLVNHNVCPVCDTLLHKTRPYCAIRPDTALQAIVYKLLPKVFEREMSSRRKFYGALPHGD----
>UniRef90_UPI001E6714EF/22-120 [subseq from] dentin sialophosphoprotein-like n=1 Tax=Procambarus clarkii TaxID=6728 RepID=UPI001E6714EF
--------VSMSELNPHFVCVLCFGYFVDATTITECMHTFCKSCIVNFLRTKRHCPRCDTLLTKSRPYNSLRADRVMQALVFKTVPGLFQAEMRRRIEFYQGHPHVD----
>UniRef90_UPI001884A8A8/15-118 [subseq from] polycomb complex protein BMI-1-like n=1 Tax=Pollicipes pollicipes TaxID=41117 RepID=UPI001884A8A8
-----RTRVTVAQLAPHLVCTLCGGYYVDATTIAECLHTFCRSCILRHLRTTRCCPaaTCDVLIHRTKGATSLRPDTTLQSIVYKTVPGLYRDEMRRRRQFYLDKLDAD----
>UniRef90_A0A6J1PUZ0/8-102 [subseq from] mucin-17-like n=2 Tax=Temnothorax TaxID=300110 RepID=A0A6J1PUZ0_9HYME
--------TLLCDINPHLMCLLCRGYLIDATTVVECLHSFCRSCILKYLSTAAHCPSCKHAINKAKP--NIKADKTLQEIVYKLVPGLYHKEMLKRREFYKKHPE------
>UniRef90_A0A8B8HSW8/28-125 [subseq from] polycomb group protein Psc-like n=4 Tax=Nymphalini TaxID=171576 RepID=A0A8B8HSW8_VANTA
--------TLLGEVNEHITCPLCRGYYIDATTIVECLHSFCRSCIIKHLQVKSYCPVCEMMINSAKP--NIKLDKALQDIVYKLVPGLFQKEMERRQQFYASRPGPAA---
>UniRef90_A0A1D2NKX3/72-162 [subseq from] Polycomb complex protein BMI-1 n=1 Tax=Orchesella cincta TaxID=48709 RepID=A0A1D2NKX3_ORCCI
----------MPEINCYLMCQLCSGYLIDATAIIECQHTFCKSCILKYLETNSYCPICDVQLNKAKPHLSLRSDVIIQRLVYKLVPGLLVSEIRRRRDFSI----------
>UniRef90_T2M5Z3/10-102 [subseq from] Polycomb group RING finger protein 1 n=1 Tax=Hydra vulgaris TaxID=6087 RepID=T2M5Z3_HYDVU
-------CIKLRDLNPYLVCMLCAGYFVDATTIIECLHTFCKSCIVRHLQSSKRCPTCNIQIHETEPMSKLMLDRTMQDIIQKLIPWVFIDESRRAQDFE-----------
>UniRef90_A0A132AE05/95-196 [subseq from] RING finger containing protein n=1 Tax=Sarcoptes scabiei TaxID=52283 RepID=A0A132AE05_SARSC
--------KFVKDLNEFISCYLCKGYLIDATTIIECLHSFCKTCILKYFDDNnnpkaQSCPKCLKQVHSTKPKVNIRSDPTLQDIVYKLVPGLFKNEMMRRKEYFMRYPE------
>UniRef90_A0A3Q3IUU1/6-88 [subseq from] Polycomb group ring finger 2 n=1 Tax=Monopterus albus TaxID=43700 RepID=A0A3Q3IUU1_MONAL
-----PNRIKITDLNPHLTCPLCAGYLIDATTIVECLHSFCKTCIVAFLETNKFCP---------------RSDKTLQDIVYKLVPGLFKDEMKRRRDFYAEN--------
>UniRef90_R7VGM1/12-112 [subseq from] RING-type domain-containing protein n=1 Tax=Capitella teleta TaxID=283909 RepID=R7VGM1_CAPTE
---------LVSDLHQHLICVLCRGYLVEATAIVECLHSFCRSCIVRNLATSKYCPVCDVAITTAKPSLCIRPDEILQRLVYKIVPNLFEDELKRRKCFYADQPPEERTN-
>UniRef90_UPI000FFB454D/2-82 [subseq from] polycomb group RING finger protein 1 isoform X4 n=1 Tax=Falco cherrug TaxID=345164 RepID=UPI000FFB454D
-----------KELNEHIVCCLCAGYFIDATTITECLHTFCKSCIVKYLQTSKYCPMCNTKIHETQPLLNLKLDRVMQDIVYKLVPGLQENT-------------------
>UniRef90_UPI001E277900/49-144 [subseq from] polycomb group protein Psc-like n=1 Tax=Harmonia axyridis TaxID=115357 RepID=UPI001E277900
-------KVKMRDVNSSLTCHLCKGYLIDATTISECLHSFCRSCIIKFLQENSYCPVCEVIINKAKP--NLKLDKTLQDIVYKLVPGLFLSEMMKRRGFYAGNPT------
>UniRef90_A0A8C9FLC6/2-83 [subseq from] RING-type domain-containing protein n=1 Tax=Pavo cristatus TaxID=9049 RepID=A0A8C9FLC6_PAVCR
-----------KELNEHIVCCLCAGYFIDATTITECLHTFCKSCIVKYLQTSKYCPMCNTKIHETQPLLNLKLDRVMQDIVYKLVPGLQESEC------------------
>UniRef90_A0A7K6Q922/2-82 [subseq from] PCGF1 protein (Fragment) n=1 Tax=Climacteris rufus TaxID=47695 RepID=A0A7K6Q922_9PASS
-----------KELNEHIVCFLCAGYFIDATTITECLHTFCKSCIVKYLQTSKYCPMCNTKIHETQPLLNLKLDRVMQDIVYKLVPGLQHNT-------------------
>UniRef90_A0A6J1WP67/27-125 [subseq from] polycomb group protein Psc-like n=1 Tax=Galleria mellonella TaxID=7137 RepID=A0A6J1WP67_GALME
-------RTLLGEVNEHITCPLCHGYYIDATTIVECLHSFCRSCIIKHLQVKSYCPVCEMMINSAKP--NIKLDKALQDIVYKLVPGLFQKEMDRRQQFYASRPGPAA---
>UniRef90_UPI0010BD2425/181-281 [subseq from] dual specificity protein kinase splA n=1 Tax=Galendromus occidentalis TaxID=34638 RepID=UPI0010BD2425
------KKAKLVDVNDHLTCPLCHGYFVDATTIVECLHSFCRTCIIKHLSKNQfpFCPVCKFQLAGTKLHQYLRSDSTLQDIVYKLVPSLFRNEMKRRRDFYANTPL------
>UniRef90_G7YWZ9/1-100 [subseq from] Polycomb group RING finger protein 4 n=1 Tax=Clonorchis sinensis TaxID=79923 RepID=G7YWZ9_CLOSI
--MHRVTRIPVVVINPMLTCKLCNGYLIDATTIVECLHSFCRSCILSYLKLHTTCPICDTLLHKTRPHYAIRPDRALQAMVYKLIPNLFEKEMSCRREFFKG---------
>UniRef90_A0A6J2K5H3/27-123 [subseq from] polycomb group protein Psc-like n=4 Tax=Bombyx TaxID=7090 RepID=A0A6J2K5H3_BOMMA
--------TLLGEVNEHITCPLCRGYYIDATTIVECLHSFCRSCIIKHLKAKSYCPVCEMMINSAKP--NIKLDKALQDIVYKLVPGLFQKEMERRQHFYASRPGQA----
>UniRef90_A0A8D8VPC3/7-106 [subseq from] Polycomb group protein Psc n=8 Tax=Psylloidea TaxID=33375 RepID=A0A8D8VPC3_9HEMI
-------LVKLTDVNPYILCVLCRGYIVDATSIAECLHSFCRSCIILHLAQEDYCPRCKVQINNSKPDMYLKPDKTLQDIIYKIVPGLFHSEMKRRREHYNKMPDRD----
>UniRef90_A0A8S0ZDU2/28-125 [subseq from] RING-type domain-containing protein n=2 Tax=Arctia plantaginis TaxID=874455 RepID=A0A8S0ZDU2_ARCPL
-------RTLLGEVNEHITCPLCRGYYIDATTIVECLHSFCRSCIIKHLQVKSYCPVCEMMINSAKP--NIKLDKALQDIVYKLVPGLFQKEMERRQQFYSSRPGPA----
>UniRef90_UPI00216521C6/10-109 [subseq from] polycomb group protein Psc-like n=1 Tax=Anthonomus grandis grandis TaxID=2921223 RepID=UPI00216521C6
----KQEKIKLTEINEYLTCYLCKGYLVDATTISECLHSFCRSCIIRFLQDNSYCPVCELIINKAKP--NLKTDKTLQDIVYKLVPELFLREMLRRRSFYKDYPQI-----
>UniRef90_UPI0010408133/28-125 [subseq from] LOW QUALITY PROTEIN: polycomb group protein Psc-like n=1 Tax=Ostrinia furnacalis TaxID=93504 RepID=UPI0010408133
--------TLLGEVNEHITCPLCRGYYIDATTIVECLHSFCRSCIIKHLQAKSYCPVCEMMINSAKP--NIKLDKALQDIVYKLVPGLFQKEMERRQQFYSSRPGPAA---
>UniRef90_A0A7D9IUN9/6-97 [subseq from] Polycomb complex BMI-1-A-like n=1 Tax=Paramuricea clavata TaxID=317549 RepID=A0A7D9IUN9_PARCT
--------VHLNSLNANITCSLCGGYFVEATTIMECLHSFCKSCIVKYLETSYNCPVCQTEIHKTRPLLHVRPDPVLQDLVYKLVPSLYDEYHKAKQEFK-----------
>UniRef90_UPI0006769274/27-124 [subseq from] polycomb group protein Psc-like n=1 Tax=Papilio polytes TaxID=76194 RepID=UPI0006769274
-------RTLIGEVNEHITCTLCRGYYIDATTIVECLHSFCRSCIIKHLQVKSYCPVCEMMINSAKP--NIKLDKALQDIVYKLVPGLFQKEMERRQQFYSSRPGPA----
>UniRef90_A0A6P7FD11/10-107 [subseq from] polycomb group protein Psc-like n=2 Tax=Diabrotica virgifera virgifera TaxID=50390 RepID=A0A6P7FD11_DIAVI
------ERIKLAEINPYLTCYLCKGYLIDATTISECLHSFCRSCIIKFLQDNSYCPICEVIINKAKP--NLKLDKTLQDIVYKLVPELFLREMTRRKQYYQEYPQI-----
>UniRef90_S4R903/3-98 [subseq from] Polycomb group ring finger 3 n=1 Tax=Petromyzon marinus TaxID=7757 RepID=S4R903_PETMA
-----TRKLKLRELNAHITCPLCRGYLIDATTVTECLHTFCKSCLVRYLEDHNTCPTCKIVIHQSHPTQYIGHDRTMQDIVYKLVPGLQEAEMKRQREFYW----------
>UniRef90_A0A2W1BHX5/27-125 [subseq from] RING-type domain-containing protein n=2 Tax=Heliothinae TaxID=95178 RepID=A0A2W1BHX5_HELAM
-------RTLLGEVNEHITCPLCRGYYIDATTIVECLHSFCRSCIIKHLRAKSYCPVCEMMINSAKP--NIKLDKALQDIVYKLVPGLFQREMERRQQFYSSRPGPAA---
>UniRef90_UPI001C209319/28-125 [subseq from] polycomb group protein Psc-like n=1 Tax=Aricia agestis TaxID=91739 RepID=UPI001C209319
--------TLLGEVNEHITCPLCHGYYIDATTIVECLHSFCRSCIIKHLQVKSYCPVCEMMINSAKP--NIKLDKALQDIVYKLVPGLFQREMERRQQFYSSRPGPAA---
>UniRef90_UPI0005EECBC9/8-102 [subseq from] protein suppressor 2 of zeste-like n=1 Tax=Wasmannia auropunctata TaxID=64793 RepID=UPI0005EECBC9
--------TLLRDVNPHLICPLCRGYLIDATTVVECLHSFCRSCILKYLSTAAYCPSCKHAINKAKP--NIKADKALQEIVYKLVPGLYHREMSKRREFYKKHPE------
>UniRef90_UPI00067C5BB6/27-125 [subseq from] polycomb group protein Psc-like n=1 Tax=Amyelois transitella TaxID=680683 RepID=UPI00067C5BB6
-------RTLLGEVNEHITCPLCRGYYIDATTIVECLHSFCRSCIIKHLQIKSYCPVCEMMINSAKP--NIKLDKALQDIVYKLVPGLFQREMERRQQFYSSRPGPAA---
>UniRef90_UPI00077193E0/51-149 [subseq from] polycomb complex protein BMI-1-B n=1 Tax=Cephus cinctus TaxID=211228 RepID=UPI00077193E0
-------RTYLRDVNPYLMCPLCRGYLIDATTVVECLHSFCRSCILKHLRSEAHCPSCRHVLNKAKP--NMKADKALQDIVYKLVPGLYHREMRRRRDFYKKHPEhAD----
>UniRef90_A0A2H1W7W2/28-124 [subseq from] SFRICE_041326 n=1 Tax=Spodoptera frugiperda TaxID=7108 RepID=A0A2H1W7W2_SPOFR
--------TLLGEVNEHITCPLCRGYYIDATTIVECLHSFCRSCIIKHLRAKSYCPVCEMMINSAKP--NIKLDKALQDIVYKLVPGLFQREMERRQQFYSSRPGPA----
>UniRef90_A0A7E5WCF4/27-125 [subseq from] polycomb group protein Psc-like n=1 Tax=Trichoplusia ni TaxID=7111 RepID=A0A7E5WCF4_TRINI
-------RTLIGEVNEHITCPLCRGYYIDATTIVECLHSFCRSCIIKHLKAKSYCPVCEMMINAAKP--NIKLDKALQDIVYKLVPGLFQKEMERRQQFYSSRPGPAA---
>UniRef90_B5LUQ2/1-104 [subseq from] BMI1-like protein n=3 Tax=Schistosoma japonicum TaxID=6182 RepID=B5LUQ2_SCHJA
--MHRVSDVPVTFFNPYLTCNLCRGYLIDATTIVECLHSFCRSCILTYLKLNTTCPVCETLLHKTKPHCAIRPDRALQAIVYKLIPNLFEKEMLCRRKFYEAHPSY-----
>UniRef90_A0A8T0DWU1/1-105 [subseq from] RING-type domain-containing protein n=2 Tax=Paragonimus TaxID=34503 RepID=A0A8T0DWU1_9TREM
--MHRVTNIPIVMINPMLTCKLCTGYLIDATTIVECLHSFCRSCILSHLKQHTTCPVCDTLLHKTRPHYAIRPDRALQAIVYKLIPNLFEREMSCRREFYEEHPHPE----
>UniRef90_UPI001C70D301/17-115 [subseq from] serine-rich adhesin for platelets-like n=1 Tax=Penaeus japonicus TaxID=27405 RepID=UPI001C70D301
--------VSMSELNPHFVCVLCFGYFVDATTITECMHTFCKSCIVNFLRTKRQCPRCETLLTKSRPCNSLRPDRVMQALVFKTVPGLFQAEMRRRIEFYQGHPHAD----
>UniRef90_UPI00106A551F/6-98 [subseq from] polycomb complex protein BMI-1-like n=1 Tax=Dendronephthya gigantea TaxID=151771 RepID=UPI00106A551F
--------VHLNTLNANITCSICGGYFVEATTIMECLHSFCKSCIVRYLETSCNCPVCQTEIHKTRPLLHVRPDPVLQDLVYKLVPSLYDDYHKAKQEFKK----------
>UniRef90_A0A8S4DHC5/14-111 [subseq from] (diamondback moth) hypothetical protein n=1 Tax=Plutella xylostella TaxID=51655 RepID=A0A8S4DHC5_PLUXY
--------TLLGEVNEHITCPLCRGYYIDATTIVECLHSFCRSCIIKHLQVKSYCPECEMMINSARP--HIKPDKALQDIVYKLVPGLFQREMERRQQFYASRPGPAA---
>UniRef90_UPI001D09066E/54-148 [subseq from] polycomb group protein Psc-like n=1 Tax=Coccinella septempunctata TaxID=41139 RepID=UPI001D09066E
-------KVKLRDVNSSLTCELCKGYLIDATTISECLHSFCRSCIIKFLQENSFCPVCEVIINKAKP--NLKLDKTLQDIVYKLVPGLFLSEMMRRRHFYADKP-------
>UniRef90_UPI0005F45D18/7-102 [subseq from] protein suppressor 2 of zeste-like n=1 Tax=Vollenhovia emeryi TaxID=411798 RepID=UPI0005F45D18
-------RTLLRSINPHLICLLCRGYLIDATTVVECLHSFCRSCIVKYLNNAAHCPTCKHTINKAKP--NIKADKTLQEVVYKLVPGLYHKEMLKRREFYKKHPE------
>UniRef90_A0A6A4WAW2/29-128 [subseq from] Polycomb complex protein BMI-1-A n=1 Tax=Amphibalanus amphitrite TaxID=1232801 RepID=A0A6A4WAW2_AMPAM
-------RPRLGDLRSHITCVLCAGYFIDATTIVECLHTFCRSCILCHLESSSCCPVCATTIHRTKGSSSLRADATLQTLVYKMVPDLFSQEMQQRRDFYEEKPYAD----
>UniRef90_A0A0L7LFJ0/27-125 [subseq from] Putative Cdc6 n=1 Tax=Operophtera brumata TaxID=104452 RepID=A0A0L7LFJ0_OPEBR
-------RTLLGEVNEHITCPLCRGYYIDATTIVECLHSFCRSCIIKHLNVKSYCPVCEMMINSAKP--NIKLDKALQDIVYKLVPGLFQKEMERRQTFYSSRPGPAA---
>UniRef90_A0A835GEL1/32-128 [subseq from] RING-type domain-containing protein (Fragment) n=3 Tax=Spodoptera TaxID=7106 RepID=A0A835GEL1_SPOEX
--------TLLGEVNEHITCPLCRGYYIDATTIVECLHSFCRSCIIKHLRAKSYCPVCEMMINSAKP--NIKLDKALQDIVYKLVPGLFQKEMERRQQFYSSRPGPA----
>UniRef90_UPI00193DF6F0/141-236 [subseq from] probable serine/threonine-protein kinase ndrD isoform X1 n=2 Tax=Solenopsis invicta TaxID=13686 RepID=UPI00193DF6F0
-------RTLLRDVNPHLICLLCRGYLIDATTVVECLHSFCRSCILKYLSTAAHCPSCKHAINKAKP--NIKADKTLQEIVYKLVPGLYHKEMLKRKEFYRKHPE------
>UniRef90_A0A5E4Q2Z8/28-125 [subseq from] RING-type domain-containing protein n=2 Tax=Leptidea sinapis TaxID=189913 RepID=A0A5E4Q2Z8_9NEOP
--------TLLGEVNEHITCPLCHGYYIDAITIVECLHSFCRSCIIKHLQEKKYCPVCEMMINAAKP--NIKLDKALQDIVYKLVPGLFQREMERRQQFYSSRPGPAA---
>UniRef90_Q9VV77/3-98 [subseq from] Lethal (3) 73Ah, isoform A n=43 Tax=Schizophora TaxID=43738 RepID=Q9VV77_DROME
------RRVKLKTINPHITCKICGGYFIDATTVTECLHTFCKSCLVKHLEEKKTCPTCDNIIHQSHPLQYISFDRTMQDIVYKLVPKLQEDESRRERDFYKS---------
>UniRef90_A0A6P3G0S1/1-70 [subseq from] polycomb group RING finger protein 2 n=1 Tax=Octodon degus TaxID=10160 RepID=A0A6P3G0S1_OCTDE
-----------------------------------------KTCIVRYLETNKYCPMCDVQVHKTRPLLSIRSDKTLQDIVYKLVPGLFKDEMKRRRDFYAAYPLTEVPNG
>UniRef90_A0A1V9WZ45/100-204 [subseq from] RING-type domain-containing protein (Fragment) n=1 Tax=Tropilaelaps mercedesae TaxID=418985 RepID=A0A1V9WZ45_9ACAR
--MYPVKKAKLAEVNDHLTCPLCLGYFVDATTIVECLHSFCRTCIIKHLSKNQFptCPVCKFQLAGTKLHQYLRSDSTLQDIVYKLVPGLFRNEMGRRRQFYANIPL------
>UniRef90_A0A6J2KKD6/5-101 [subseq from] polycomb group RING finger protein 3 n=1 Tax=Bombyx mandarina TaxID=7092 RepID=A0A6J2KKD6_BOMMA
------RRIKLKTLNSHITCKICRGYFIDATTVTECLHTFCKSCLVKHLEENNTCPTCNIVIHQSHPLQYISFDRTMQDIVYKLVPDLQDNELKRERDFYRAR--------
>UniRef90_A0A7I8VQ06/29-121 [subseq from] DgyrCDS5547 n=1 Tax=Dimorphilus gyrociliatus TaxID=2664684 RepID=A0A7I8VQ06_9ANNE
----------IRELNQQIVCSLCAGYFIDATTITECLHTFCKSCIVKYLQTMKACPVCYTKIHETNPLLNLKKDQVMQDIVYKLIDGLYEREQDRVAKFFASR--------
>UniRef90_A0A7R9R0I4/4-98 [subseq from] RING-type domain-containing protein n=1 Tax=Oppiella nova TaxID=334625 RepID=A0A7R9R0I4_9ACAR
-------KIRLKSLNPHITCKICRGYLIDATTVTECLHTFCKSCLVKHLEEHNSCPTCEIVIHQSHPLQYISFDRTMQDIVYKLVPNLQQNETKRERDFYRR---------
>UniRef90_A0A5J4NW94/1-100 [subseq from] RING-type domain-containing protein n=1 Tax=Paragonimus westermani TaxID=34504 RepID=A0A5J4NW94_9TREM
--MHRVTNIPIVMINPMLTCKLCAGYLIDATTIVECLHSFCRSCILSHLKQHTTCPVCDTLLHKTRPHYAIRPDRALQAIVYKLIPNLFEREMSCRREFYEG---------
>UniRef90_B3RQH8/4-92 [subseq from] RING-type domain-containing protein n=1 Tax=Trichoplax adhaerens TaxID=10228 RepID=B3RQH8_TRIAD
-----EAQVKVQQINPHVICYLCQGYLIDATTITECLHSFCRSCIVKHFDKSLLCPLCNLRVHETRPHLNIRSDTTLQEIVYGLVPGLLKELLS-----------------
>UniRef90_A0A7I1A883/27-125 [subseq from] polycomb group protein Psc-like n=2 Tax=Danaus plexippus plexippus TaxID=278856 RepID=A0A7I1A883_DANPL
-------RTLLGEVNEQITCPLCRGYYIDATTIVECLHSFCRSCIIKHLQIKSYCPVCEMMINSAKP--NIKLDKALQDIVYKLVPGLFQKEMERRQQFYASRPGPAA---
>UniRef90_A0A7L3A4K4/2-78 [subseq from] PCGF1 protein (Fragment) n=5 Tax=Passeriformes TaxID=9126 RepID=A0A7L3A4K4_9PASE
-----------KELNEHIVCFLCAGYFIDATTITECLHTFCKSCIVKYLQTSKYCPMCNTKIHETQPLLNLKLDRVMQDIVYKLVPGL-----------------------
>UniRef90_A0A6J1PAM0/27-124 [subseq from] polycomb group protein Psc-like n=1 Tax=Bicyclus anynana TaxID=110368 RepID=A0A6J1PAM0_BICAN
-------RTLLGEVNEQITCPLCRGYYIDATTIVECLHSFCRSCIIKHLQVKSYCPVCEMMINSAKP--NIKLDKALQDIVYKLVPGLFQKEMERRQQFYASRPGPA----
>UniRef90_D7EJT9/8-104 [subseq from] RING-type domain-containing protein n=4 Tax=Tribolium TaxID=7069 RepID=D7EJT9_TRICA
------EKIKLVEINSYLTCYLCKGYLIDATTISECLHSFCRSCIIKFLQKNCYCPVCEVIINKAKPCLK--LDKTLQDIVYKLVPGLFVNEMYRRKEFYQNRPG------
>UniRef90_UPI00063EF9C8/7-102 [subseq from] probable serine/threonine-protein kinase DDB_G0282963 n=1 Tax=Monomorium pharaonis TaxID=307658 RepID=UPI00063EF9C8
-------RIFLRDVNPHLICLLCRGYLIDATTVVECLHSFCRSCIVKYLNTAAHCPSCKHTINKAKP--NIKADMTLQEIVYKLVPGLYHKEMLKRKEFYKKHPE------
>UniRef90_A0A8J6LGP0/547-646 [subseq from] RING-type domain-containing protein n=1 Tax=Tenebrio molitor TaxID=7067 RepID=A0A8J6LGP0_TENMO
---QKHEKIKLVEINSYLTCYLCKGYLIDATTISECLHSFCRSCIIKFLQENCYCPVCEVIINKAKPCLK--LDKTLQDIVYKLVPGLFVREMQRRKVFYQSRPG------
>UniRef90_A0A8S4RMF8/13-110 [subseq from] Jg18499 protein n=2 Tax=Pararge aegeria TaxID=116150 RepID=A0A8S4RMF8_9NEOP
-------RTLLGEVNEQITCPLCRGYYIDATTIVECLHSFCRSCIIKHLQVKSYCPVCEMMINSAKP--NIKLDKALQDIVYKLVPGLFQKEMERRQTFYASRPGPA----
>UniRef90_A0A7L2AFP5/5-100 [subseq from] PCGF3 protein (Fragment) n=3 Tax=Neognathae TaxID=8825 RepID=A0A7L2AFP5_9GRUI
-----TRKIKLWDINAHITCHLCNGYLIDATTVTECLHTFCRSCLVKYLEENNTCPTCRIVIHQSHPLQYIGHDRTMQDIVYKLVPGLQEAEMKKQREFYH----------
>UniRef90_UPI00077FD699/3-97 [subseq from] polycomb group RING finger protein 3 isoform X2 n=1 Tax=Parasteatoda tepidariorum TaxID=114398 RepID=UPI00077FD699
------RRIRLKTLNPHITCKICKGYLIDATTVIECLHTFCKSCLVKHLEDNNTCPTCEIVIHQSHPLQYISYDRTMQDIVFKLVPNLQQNEVRRERDFYK----------
>UniRef90_R7VEW5/45-143 [subseq from] RING-type domain-containing protein n=1 Tax=Capitella teleta TaxID=283909 RepID=R7VEW5_CAPTE
---HEERRLRVRDVNSHVTCRLCKGYLIDASTIQKCLHSFCRSCLVRFLASNHACPVCGVLLNRSEPLLNVRLDRTLQNLVYKLVPGLFKDEMQRRHHRYFS---------
>UniRef90_UPI0009957AB8/10-102 [subseq from] polycomb group protein Psc-like n=1 Tax=Pseudomyrmex gracilis TaxID=219809 RepID=UPI0009957AB8
----------LRDVNPHLICPLCRGYFIDATTVVECLHSFCRSCILKHLRAAGHCPSCKHVLNKAKP--NIKADKTLQDIVYKLVPGLYHKEMRMRREFYKMHPE------
>UniRef90_A0A226EJ47/36-130 [subseq from] Polycomb group RING finger protein 2 n=1 Tax=Folsomia candida TaxID=158441 RepID=A0A226EJ47_FOLCA
--------EELTQINQYLMCSLCSGYLIDATSIIECQHTFCKSCILKYLETNGYCPICDIELNTVKPHLSLRSDVIVQRLVYKLVPGLLLSELRRRREYAESK--------
>UniRef90_E2BDL6/8-107 [subseq from] Polycomb group protein Psc n=2 Tax=Harpegnathos saltator TaxID=610380 RepID=E2BDL6_HARSA
--------ALLHEVNPHLICPLCRGYLIDATTVVECLHSFCRSCILKHLSKSAHCPSCKHALNKAKP--NIKADKALQDIVYKLVPGLYHKEMRKRREFYKKHPEhADSA--
>UniRef90_UPI0006C9C13C/8-104 [subseq from] polycomb group protein Psc-like n=1 Tax=Copidosoma floridanum TaxID=29053 RepID=UPI0006C9C13C
-------RTYLREVNPHLICPLCVGYLIDATTVVECLHSFCRSCILKHLTKNAQCPVCKHLLNTAKP--NIKADKTLQDIVYKLVPGLYHKEMRRRREFYSKHPEH-----
>UniRef90_C3ZTD4/18-112 [subseq from] RING-type domain-containing protein n=3 Tax=Branchiostoma TaxID=7737 RepID=C3ZTD4_BRAFL
------KKVRLIDLNPYIVCRLCGGYLIDATTITECLHPFCHSCLLKHLDFSNRCPTCNVIIHETNPLYNIRPDRTLQDIIYKLLPALEEDEKKREKTFYE----------
>UniRef90_UPI0013F1B75D/32-132 [subseq from] mucin-5AC-like isoform X1 n=3 Tax=Odontomachus brunneus TaxID=486640 RepID=UPI0013F1B75D
-------RALLREVNPQLICPLCRGYFVDATTVVECLHSFCRSCILKHLNEAPYCPSCKNALNMRKP--HIKSDKTLQDIVYKLVPGLYHKEMRKRREFYKKHPEhADSA--
>UniRef90_UPI001C8FC582/28-126 [subseq from] polycomb complex protein BMI-1-B-like n=1 Tax=Amphibalanus amphitrite TaxID=1232801 RepID=UPI001C8FC582
-------RPRLGDLRSHITCVLCAGYFIDATTIVECLHTFCRSCILCHLESSSCCPVCAGTIHRTKGSSSLRADATLQTLVYKMVPDLFSQEMQQRRDFYEEKPYA-----
>UniRef90_A0A7M7JRM8/237-341 [subseq from] RING-type domain-containing protein n=3 Tax=Varroa TaxID=62624 RepID=A0A7M7JRM8_VARDE
--MYPVKKAKLTDVNKHLKCPLCHGYFVDATTIVECLHSFCRTCIIKHLSKNQFpnCPECKFQLAGTKLHQYLRSDSTLQDIVYKLVPGLFRNEMERRRQFYANIPL------
>UniRef90_A0A8N1S7T2/50-144 [subseq from] uncharacterized protein LOC105430144 n=1 Tax=Pogonomyrmex barbatus TaxID=144034 RepID=A0A8N1S7T2_9HYME
--------LLLRDFNPHLICPLCRGYLIDATTVVECLHSFCRSCILKYLNTAAHCPSCKHAINKAKP--NIKADKTLQEIVYKLVPGLYHREMLKRKEFYKKHPE------
>UniRef90_A0A6P3WYK3/7-102 [subseq from] serine-rich adhesin for platelets-like isoform X1 n=4 Tax=Dinoponera quadriceps TaxID=609295 RepID=A0A6P3WYK3_DINQU
-------RTLLREVNPHLICPLCRGYLIDATTVVECLHSFCRSCILKHLSKAAHCPSCKHALHKAKP--NIKADKALQEIVYKMVPGLYHKEMRKRREFYKKHPE------
>UniRef90_A0A8B7N9L0/48-146 [subseq from] uncharacterized protein LOC108667572 n=1 Tax=Hyalella azteca TaxID=294128 RepID=A0A8B7N9L0_HYAAZ
-------NISLGDLNPHFVCVLCFGYFVDATTITECLHTFCRSCIVSFLKEHRHCPHCDTLLLKTRPFSSLRSDRVLQALVYKTVPGLFQTEMRRRIRFYQNTPEA-----
>UniRef90_Q4AC90/8-68 [subseq from] B lymphoma Mo-MLV insertion region 1 (Fragment) n=1 Tax=Oryctolagus cuniculus TaxID=9986 RepID=Q4AC90_RABIT
--------------------------------------------------DSKYCPICDVQVHKTRPLLNIRSDKTLQDIVYKLVPGLFKNEMKRRRDFYAAHPSADAANG
>UniRef90_UPI001569A52A/27-125 [subseq from] polycomb group protein Psc-like n=2 Tax=Maniola TaxID=111919 RepID=UPI001569A52A
-------RTLLGEVNEQITCPLCRGYYIDATTIVECLHSFCRSCIIKHLQVKSYCPVCEMMINSAKP--NIKLDKALQDIVYKLVPGLFQKEMERRQQFYASRPGQAA---
>UniRef90_A0A6J1NSL6/5-101 [subseq from] polycomb group RING finger protein 3 n=32 Tax=Ditrysia TaxID=37567 RepID=A0A6J1NSL6_BICAN
------RRIKLKTLNSHITCKICRGYFIDATTVTECLHTFCKSCLVKHLEENNTCPTCTIVIHQSHPLQYISFDRTMQDIVYKLVPDLQDNEIKRERDFYRAR--------
>UniRef90_UPI001C9173D0/1-106 [subseq from] polycomb complex protein BMI-1-A-like n=1 Tax=Amphibalanus amphitrite TaxID=1232801 RepID=UPI001C9173D0
--MERARRLQIRQLGPELTCHLCHGYFVDAFTVVECLHSFCKSCIMDHVKKSCDCPKCGTQLNKARLTSALRPDQTLQSVVYKLVPRLFNEEMQRRRDFYQDHPQRDR---
>UniRef90_UPI000C71B6F3/8-107 [subseq from] polycomb group protein Psc-like isoform X1 n=4 Tax=Trichogramma pretiosum TaxID=7493 RepID=UPI000C71B6F3
-------RTYLREVKPHLICPLCRGYLIDATTVVECLHSFCRSCIIKHLRREAQCPSCKQLLNTAKP--NIKADKTLQDIVYKLVPGLYQLEMKRRREFYSKHPDhADA---
>UniRef90_UPI0008757F27/7-105 [subseq from] polycomb group protein Psc-like n=1 Tax=Anoplophora glabripennis TaxID=217634 RepID=UPI0008757F27
----RPEKIKLREINPYLTCYLCKGYLVDATTISECLHSFCRSCIIKFLQENSFCPVCEVIINKAKP--NLKLDKTLQDIVYKLVPELFLKEMTRRKLFYQQYPQ------
>UniRef90_UPI000C208103/11-109 [subseq from] protein CROWDED NUCLEI 1-like n=1 Tax=Onthophagus taurus TaxID=166361 RepID=UPI000C208103
------DKIKLVEINEYITCKLCQGYFIDATTISECLHSFCRSCIIQFLQENSHCPVCEMIINKAKP--NIKLDKTLQDIVYKLVPELFINEMARRQWFYMSRPEEK----
>UniRef90_A0A7K4Z6A1/6-101 [subseq from] PCGF3 protein (Fragment) n=4 Tax=Archelosauria TaxID=1329799 RepID=A0A7K4Z6A1_BUCAB
-----TRKIKLWDINAHITCRLCNGYLIDATTVTECLHTFCRSCLVKYLEENNTCPTCRIVIHQSHPLQYIGHDRTMQDIVYKLVPGLQEAEMKKQREFYH----------
>UniRef90_A0A7K6VAK4/6-101 [subseq from] PCGF3 protein (Fragment) n=1 Tax=Notiomystis cincta TaxID=366454 RepID=A0A7K6VAK4_9PASS
-----TRKIKLWDINSHITCHLCNGYLIDATTVTECLHTFCRSCLVKYLEENNTCPTCRIVIHQSHPLQYIGHDRTMQDIVYKLVPGLQEAEMKKQREFYH----------
>UniRef90_A0A8J2PS32/6-102 [subseq from] RING-type domain-containing protein n=1 Tax=Allacma fusca TaxID=39272 RepID=A0A8J2PS32_9HEXA
------RRIKLKTLNPYITCKICRGYLIDATTVTECLHTFCKSCLVKHLEENNTCPACEIVIHQSHPLQYISFDRTMQDIVYKLVPNLQENELKREREFYRSR--------
>UniRef90_A0A4D9DI17/2-81 [subseq from] ABC transporter n=1 Tax=Platysternon megacephalum TaxID=55544 RepID=A0A4D9DI17_9SAUR
-----------KELNEHIVCCLCAGYFIDATTITECLHTFCKSCIVKYLQTSKYCPMCNTKIHETQPLLNLKLDRVMQDVVYKLVPGLQES--------------------
>UniRef90_A0A6P3XU53/9-105 [subseq from] polycomb group RING finger protein 3 n=8 Tax=Hymenoptera TaxID=7399 RepID=A0A6P3XU53_DINQU
------RRIKLKTLNSHITCKICRGYLIDATTVTECLHTFCKSCLVKHLEEKHTCPTCQIVIHQSHPLQYISFDRTMQDIVYKLVPDLQENETKRERDFYRAR--------
>UniRef90_A0A833RMF0/7-102 [subseq from] RING-type domain-containing protein n=1 Tax=Frieseomelitta varia TaxID=561572 RepID=A0A833RMF0_9HYME
-------RTYLREVNPYLICPLCRGYLIDATTVVECLHSFCRSCILKHLNTEAHCPSCKHVLNKAKP--NIKADKALQDIVYKLVPGLYHKEMRRRREFYKKHPE------
>UniRef90_UPI001C2EB87A/3-98 [subseq from] polycomb group RING finger protein 3 isoform X2 n=1 Tax=Ovis aries TaxID=9940 RepID=UPI001C2EB87A
-----TRKIKLWDINAHITCRLCGGYLIDATTVTECLHTFCRSCLVKYLEENNTCPTCRIVIHQSHPLQYIGHDRTMQDIVYKLVPGLQEAEMRKQREFYH----------
>UniRef90_UPI0009A45F3A/62-154 [subseq from] polycomb group RING finger protein 6 isoform X1 n=9 Tax=Galeoidea TaxID=119195 RepID=UPI0009A45F3A
--------ICLADVNPYILCPVCGGYFIDATTITECLHTFCKSCIVKHFDYSNRCPKCNIIVHQTQPLYNIRLDRKLQDIVYKLVPNLESSEKKRLHDFYR----------
>UniRef90_UPI000E6D96E6/27-127 [subseq from] protein suppressor 2 of zeste-like n=1 Tax=Hyposmocoma kahamanoa TaxID=1477025 RepID=UPI000E6D96E6
-------RTLLGDINVHITCPICRGYYIDATTIVECLHSFCRSCIIKYLQVNRnnsYCPVCEMMINSSKP--NIKLDKALQDIVYKLVPGLFQKEMERRQKFYASRPGPA----
>UniRef90_A0A444TPK8/3-97 [subseq from] Polycomb group RING finger protein 3 n=2 Tax=Armadillidium TaxID=13346 RepID=A0A444TPK8_ARMVU
------RRIKLKTLNEHIVCAICSGYLIDATTVTECLHTFCKSCLVKHLEERNTCPTCDIIIHQSHPLNYISFDRTMQDIVFKLVPNLQENEMKREREFYR----------
>UniRef90_A0A6H5IVJ3/497-593 [subseq from] RING-type domain-containing protein n=1 Tax=Trichogramma brassicae TaxID=86971 RepID=A0A6H5IVJ3_9HYME
-------RTYLREVKPHLICPLCRGYLIDATTVVECLHSFCRSCIIKHLKREAQCPSCKQLLNTAKP--NIKADKTLQDIVYKLVPGLYQLEMKRRREFYSKHPDH-----
>UniRef90_A0A0R3WC59/1-104 [subseq from] RING-type domain-containing protein n=1 Tax=Taenia asiatica TaxID=60517 RepID=A0A0R3WC59_TAEAS
--MDKVTHIPVVELNHLLTCHLCKGYIIDATTVVECLHSFCKTCIINYLDNHNTCPVCDTLLHKTRPQCAIRSDYAMQAIVYKLLPKVFDREMASRRNFYnSLHPE------
>UniRef90_A0A212FDF3/3-99 [subseq from] Polycomb group RING finger protein 3 n=1 Tax=Danaus plexippus plexippus TaxID=278856 RepID=A0A212FDF3_DANPL
------RRIKLKTLNSHITCKICRGYFIDATTVTECLHTFCKSCLVKHLEENNTCPTCNIVIHQSHPLQYISFDRTMQDIVYKLVPDLQDNEIKRERDFYRAR--------
>UniRef90_A0A7K9NJY9/4-99 [subseq from] PCGF3 protein (Fragment) n=1 Tax=Edolisoma coerulescens TaxID=2585810 RepID=A0A7K9NJY9_9CORV
-----TRKIKLWDINAHITCHLCNGYLIDATTVTECLHTFCRSCLVKYLEENNTCPTCRIVIHQSHPLQYIGHDRTMQDIVYKLVPGLQDAEMKKQREFYH----------
>UniRef90_A0A3B3T6A4/11-106 [subseq from] Polycomb group ring finger 3 n=5 Tax=Osteoglossocephalai TaxID=1489341 RepID=A0A3B3T6A4_9TELE
-----TRRIKLWDINAHITCRLCEGYLIDATTVTECLHTFCRSCLVKYLEENNTCPTCRIVIHQSHPLQYIGHDRTMQDIVYKLVPGLQEAEMKKQREFYQ----------
>UniRef90_UPI001F039635/5-96 [subseq from] polycomb complex protein BMI-1-like isoform X1 n=3 Tax=Xenia sp. Carnegie-2017 TaxID=2897299 RepID=UPI001F039635
--------LKIADINKNITCPLCKGYLIDACTIVECLHSFCKSCIVRYLESSYDCPVCNTEVHKTKPLVNVRPDPTLQDIVYKMVPDLYEKECLSRNTFQ-----------
>UniRef90_UPI00083C2DD1/12-110 [subseq from] polycomb group protein Psc-like isoform X1 n=2 Tax=Nicrophorus vespilloides TaxID=110193 RepID=UPI00083C2DD1
------QKVKLNEINSYLTCQICKGYLIDATTISECLHSFCRSCIIKFLQDKSHCPVCEVIINKAKP--NLKLDKALQDIVYKLVPELFLKEMHRRQTFYAEHPDLA----
>UniRef90_UPI0003DF6079/82-177 [subseq from] putative uncharacterized protein DDB_G0286901 isoform X1 n=7 Tax=Apis TaxID=7459 RepID=UPI0003DF6079
-------RTYLREVNPYLICPLCRGYLIDATTVVECLHSFCRSCILKHLNTEAHCPSCKHVLNKAKP--NIKADKALQDIVYKLVPGLYHKEMRKRREFYKKHPE------
>UniRef90_A0A0N1PEP8/5-101 [subseq from] RING-type domain-containing protein n=2 Tax=Papilio xuthus TaxID=66420 RepID=A0A0N1PEP8_PAPXU
------RRIKLKTLNSHITCKICRGYFIDATTVTECLHTFCKSCLVKHLEENNTCPTCNIVIHQSHPLQYISFDRTMQDIVYKLVPDLQDNEIKRERDFYRAK--------
>UniRef90_A0A5J6BTH1/8-100 [subseq from] Polycomb group RING finger protein 2-like protein n=1 Tax=Dugesia japonica TaxID=6161 RepID=A0A5J6BTH1_DUGJA
---------RVKDLNEFVKCNLCYGYLIDATTIIECMHSFCKTCIMKHLEDFNTCPTCDCQLHETKPYLDVKTDKVLQSIVYQLYPSVFKDEMKRRREFHSN---------
>UniRef90_UPI0005215442/1-38 [subseq from] polycomb group RING finger protein 2 n=1 Tax=Dryobates pubescens TaxID=118200 RepID=UPI0005215442
--MHRTTRIKITELNPHLMCALCGGYFIDATTIVECLHSC-----------------------------------------------------------------------
>UniRef90_UPI0005215442/40-74 [subseq from] polycomb group RING finger protein 2 n=1 Tax=Dryobates pubescens TaxID=118200 RepID=UPI0005215442
------------------------------------------------------------------------SDKTLQDIVYKLVPGLFKDEMKRRRDFYAAYPMAE----
>UniRef90_UPI001B7EEEF0/62-154 [subseq from] polycomb group RING finger protein 6 isoform X1 n=5 Tax=Carcharodon carcharias TaxID=13397 RepID=UPI001B7EEEF0
--------ICLADVNPYILCPVCGGYFIDATTITECLHTFCKSCIVKHFDYSNRCPKCNIIVHQTQPLYNIRLDRKLQDIVYKLVPNLESSEKRRLHDFYR----------
>UniRef90_A0A482XPY8/3-97 [subseq from] RING-type domain-containing protein n=2 Tax=Delphacidae TaxID=33362 RepID=A0A482XPY8_LAOST
------RRIKLKTLNVHITCKICRGYLIDATTVTECLHTFCKSCLVKHLEENNTCPTCNIVIHQSHPLQYISFDRTMQDIVYKLVPNLQENEMKREREFYR----------
>UniRef90_A0A0C9QRC3/9-105 [subseq from] PcgF3_2 protein n=1 Tax=Fopius arisanus TaxID=64838 RepID=A0A0C9QRC3_9HYME
------RRIKLKTLNSHITCKICRGYLIDATTVTECLHTFCKSCLVKHLEEKSTCPTCQIVIHQSHPLQYISFDRTMQDIVYKLVPDLQENEIKREREFYRAR--------
>UniRef90_A0A226EXY3/4-100 [subseq from] Polycomb group RING finger protein 3 n=1 Tax=Folsomia candida TaxID=158441 RepID=A0A226EXY3_FOLCA
-------KIKLKTLNPYITCQICRGYLIDATTVTECLHTFCKTCLVKHLEENNTCPECEIVIHQSHPLQYISFDRTMQDIVYKLVPNLQESEVKRERDFYRSRG-------
>UniRef90_A0A6J2XCH5/8-106 [subseq from] polycomb group protein Psc-like n=1 Tax=Sitophilus oryzae TaxID=7048 RepID=A0A6J2XCH5_SITOR
-----QEKIKLVEINQYLTCYLCKGYLIDATTISECLHSFCRSCIIQFLQDNSYCPVCKVIINKAKP--NLKLDKTLQDIVYKLVPELFMKEMLRRKNYYKDYPEI-----
>UniRef90_A0A8C4A720/11-106 [subseq from] Polycomb group RING finger protein 3 n=2 Tax=Denticeps clupeoides TaxID=299321 RepID=A0A8C4A720_9TELE
-----TRKIKLWDINAHITCRLCEGYLIDATTVTECLHTFCRSCLVKYLEENNTCPTCRIVIHQSHPLQYIGHDRTMQDIVYKLVPGLQEAEMRKQRDFYQ----------
>UniRef90_A0A8C4X7X7/11-106 [subseq from] Polycomb group ring finger 3 n=8 Tax=Actinopterygii TaxID=7898 RepID=A0A8C4X7X7_ERPCA
-----TRKIKLWDINAHITCRLCEGYLIDATTVTECLHTFCRSCLVKYLEENNTCPTCRIVIHQSHPLQYIGHDRTMQDIVYKLVPGLQEAELKKQRDFYQ----------
>UniRef90_UPI000BA810AD/23-117 [subseq from] polycomb group RING finger protein 3-like isoform X1 n=2 Tax=Limulus polyphemus TaxID=6850 RepID=UPI000BA810AD
------KKIKLKTLNPHITCKLCKGYLVDATTVTECLHTFCKSCLVKHLEDNNTCPTCEIVIHQSHPLQYISYDRTMQDIVFKLVPNLQSNEIKREKDFYR----------
>UniRef90_A0A670KA29/3-98 [subseq from] Polycomb group ring finger 3 n=8 Tax=Sauria TaxID=32561 RepID=A0A670KA29_PODMU
-----TRKIKLWDINAHITCRLCNGYLIDATTVTECLHTFCRSCLVKYLEENNTCPTCRIVIHQSHPLQYIGHDRTMQDIVYKLVPGLQEAEMRKQRDFYH----------
>UniRef90_A0A8I3MJG5/3-98 [subseq from] Polycomb group ring finger 3 n=7 Tax=Caniformia TaxID=379584 RepID=A0A8I3MJG5_CANLF
-----TRKIKLWDINAHITCRLCSGYLIDATTVTECLHTFCRSCLVKYLEENNTCPTCRIVIHQSHPLQYIGHDRTMQDIVYKLVPGLQEAEMRKQRDFYH----------
>UniRef90_E9HN92/4-96 [subseq from] RING-type domain-containing protein n=5 Tax=Daphnia TaxID=6668 RepID=E9HN92_DAPPU
-------KIKLRSLNSHIICKICGGYLIDATTVTECLHTFCKSCLVKHLEENNTCPSCNIMIHQSHPLQYISFDRTMQDIVYKLVPDLQDNETKREKDFY-----------
>UniRef90_UPI0006D9350E/3-98 [subseq from] polycomb group RING finger protein 3 n=1 Tax=Latimeria chalumnae TaxID=7897 RepID=UPI0006D9350E
-----TRKIKLWDINAHITCRLCNGYLIDATTVTECLHTFCRSCLVKYLEENNTCPTCRIVIHQSHPLQYIGHDRTMQDIVYKLVPGLQEAELKKQREFYQ----------
>UniRef90_A0A068YG94/1-100 [subseq from] Polycomb complex protein BMI 1 n=2 Tax=Echinococcus TaxID=6209 RepID=A0A068YG94_ECHMU
--MDKVTQIPVVELNHLLTCHLCKGYIIDATTVIECLHSFCKTCIINYLDNHNTCPVCDTLLHKTRPQCAIRSDYAMQAIVYKLLPKVFDREMASRRNFYKS---------
>UniRef90_A0A1S3JKL0/9-104 [subseq from] polycomb group RING finger protein 3-like n=1 Tax=Lingula unguis TaxID=7574 RepID=A0A1S3JKL0_LINUN
------RRIRLKTVNPHITCRLCKGYLIDATTITECLHTFCKCCIVKYLEENNTCPTCQIVIHQSHPLNYISHDRTMQDIVYKLVPNLHKNEQDREEKFYSK---------
>UniRef90_A0A0S7HDA3/11-106 [subseq from] PCGF3 (Fragment) n=1 Tax=Poeciliopsis prolifica TaxID=188132 RepID=A0A0S7HDA3_9TELE
-----TRKIKLCHINAHITCRLCEGYLIDATTVTECLHTFCRSCLVKYLEENNTCPTCRIVIHQSHPLQYIGHDRTMQDIVYKLVPGLQEAEIKKQRDFYQ----------
>UniRef90_A0A2M4CY02/159-259 [subseq from] RING-type domain-containing protein (Fragment) n=1 Tax=Anopheles darlingi TaxID=43151 RepID=A0A2M4CY02_ANODA
---YRPSHAQLSTVNPCITCNLCKGYLIDATTIVECLHSFCHSCIMKHLRTEQYCPQCEMMINKAKP--NIKPDATLQAIVYKLVPGLYENELRRRRAFYRQHPEM-----
>UniRef90_A0A060W2H7/11-106 [subseq from] RING-type domain-containing protein n=1 Tax=Oncorhynchus mykiss TaxID=8022 RepID=A0A060W2H7_ONCMY
-----TRKIKLWDINAHITCRLCEGYLIDATTVTECLHTFCRSCLVKYLEENNTCPTCRIVIHQSHPLQYIGHDRTMQDIVYKLVPGLQEAEIKKQRDFYQ----------
>UniRef90_A0A812BTH0/43-115 [subseq from] PCGF4 n=1 Tax=Sepia pharaonis TaxID=158019 RepID=A0A812BTH0_SEPPH
---QRTIGIKITDLNPHLTCILCGGYFIDATTIIECLHPFCRACIVRYLESSKFCPICEVMVHKTRPLQNIREAET-----------------------------------
>UniRef90_UPI0010FAD545/7-102 [subseq from] LOW QUALITY PROTEIN: polycomb group protein Psc-like n=1 Tax=Nylanderia fulva TaxID=613905 RepID=UPI0010FAD545
-------RMLLRDINQHLICLLCRGYLIDATTVVECLHSFCRSCILKHLNTSAQCPSCKHVLNKAKP--NIKADKTLQEIVYKLVPGLYHREMLKRRDFYKKHPE------
>UniRef90_A0A0J7KV93/7-102 [subseq from] Polycomb group protein psc n=1 Tax=Lasius niger TaxID=67767 RepID=A0A0J7KV93_LASNI
-------RMLLRDINQHLICLLCRGYLIDATTVVECLHSFCRSCILKHLSTSAQCPSCKHVLNKAKP--NIKADKALQEIVYKLVPGLYHREMLKRREFYKKHPE------
>UniRef90_A0A6G1A622/3-98 [subseq from] PCGF3 protein (Fragment) n=1 Tax=Crocuta crocuta TaxID=9678 RepID=A0A6G1A622_CROCR
-----TRKIKLWDINAHITCRLCSGYLIDATTVTECLHTFCRSCLVKYLEENNTCPTCRIVIHQSHPLQYIGHDRTMQDIVYKLVPGLQEAEMRKQREFYH----------
>UniRef90_A0A6P6Y8X8/3-98 [subseq from] polycomb group RING finger protein 3-like n=3 Tax=Pyroglyphidae TaxID=6952 RepID=A0A6P6Y8X8_DERPT
------RRIKLKSLNPYITCKICKGYLIDATTVTECLHTFCKSCLVKHLEENNTCPTCNITIHQSHPLQYISYDRTLQDVVYKLVPNLQQNEIEREREFYRS---------
>UniRef90_A0A7J6CH37/11-106 [subseq from] RING-type domain-containing protein n=5 Tax=Cyprinoidei TaxID=30727 RepID=A0A7J6CH37_9TELE
-----TRKIKLWDINAHITCRLCEGYLIDATTVTECLHTFCRSCLVKYLEENNTCPTCRIVIHQSHPLQYIGHDRTMQDIVYKLVPGLQEAEMKKQREFYQ----------
>UniRef90_A0A8D0EMP9/3-98 [subseq from] RING-type domain-containing protein n=4 Tax=Neognathae TaxID=8825 RepID=A0A8D0EMP9_STROC
-----TRKIKLWDINAHITCRLCSGYLIDATTVTECLHTFCRSCLVKYLEENNTCPTCRIVIHQSHPLQYIGHDRTMQDIVYKLVPGLQEAEMKKQREFYH----------
>UniRef90_S4RSJ7/4-97 [subseq from] Polycomb group ring finger 6 n=1 Tax=Petromyzon marinus TaxID=7757 RepID=S4RSJ7_PETMA
--------VSLVDVNSFITCYLCKGYLVDATTITECLHTFCKSCIVKHFDYSNRCPQCNVVVHQTQPLYNIRSDGTMQDIVYKLVPNLEENEKRRMRDFYLS---------
>UniRef90_A0A7R8YSB0/4-99 [subseq from] RING-type domain-containing protein n=2 Tax=Brachycera TaxID=7203 RepID=A0A7R8YSB0_HERIL
-------KIKLITLNAHITCKICSGYFIDATTVTECLHTFCKSCLVKHLEEKKTCPTCKNVIHQSHPLQYISFDRTMQDIVYKLVPNLQGNEMRREREFYKAR--------
>UniRef90_G4VAB3/1-104 [subseq from] Putative polycomb complex protein bmi-1 n=6 Tax=Schistosoma TaxID=6181 RepID=G4VAB3_SCHMA
--MHRVSDVPVILFNPYLTCNLCRGYLIDATTIVECLHSFCRSCILTYLKLNTTCPVCATLLHKTKPHCAIRPDRALQSIVYKLIPNLFEKEMLCRRKFYEAHPSC-----
>UniRef90_UPI001F03869D/5-94 [subseq from] polycomb complex protein BMI-1-like isoform X1 n=2 Tax=Xenia sp. Carnegie-2017 TaxID=2897299 RepID=UPI001F03869D
--------VQLNSLNGNITCSICGGYFIEATTIMECLHSFCKRCIVKFLETSCNCPVCHTEIHKTRPLLHVRPDPVLQDIVYKLVPSLYDDYHKAKQE-------------
>UniRef90_A0A154PEY9/7-102 [subseq from] Polycomb group protein Psc n=2 Tax=Dufourea novaeangliae TaxID=178035 RepID=A0A154PEY9_DUFNO
-------RTYLREVNPYLICPLCRGYLIDATTVVECLHSFCRSCILKHLNTEAHCPSCKHVLNKAKP--NIKADKALQDIVYKLVPGLYHKEMRKRREFYRKHPE------
>UniRef90_T1JH45/53-148 [subseq from] RING-type domain-containing protein n=1 Tax=Strigamia maritima TaxID=126957 RepID=T1JH45_STRMM
------RRIKLKTINPHIICKICRGYLIDATTVTECLHTFCKSCLVKHLEDNNTCPSCEIVIHQSHPLQYISFDRTMQDIVYKLVPNLQEHEYRRERDFYKS---------
>UniRef90_A0A8J5AKV6/4-98 [subseq from] RING-type domain-containing protein n=1 Tax=Bradysia odoriphaga TaxID=1564500 RepID=A0A8J5AKV6_9DIPT
-------KIQLKTLNKHITCKICRGYFIDATTVTECLHTFCKSCLVKHLEDNSTCPACDSVIHQSHPLNYISFDRTMQDIVYKLVPNLQENETKRERDFYKS---------
>UniRef90_UPI0015A674DF/24-119 [subseq from] polycomb group RING finger protein 3-like isoform X1 n=2 Tax=Oxyura jamaicensis TaxID=8884 RepID=UPI0015A674DF
-----TRKIKLWDINAHITCHLCNGYLIDATTVTECLHTFCRSCLVKYLEENNTCPTCRIVIHQSHPLQYIGHDRTMQDIVYKLVPGLQEAEMKKQKEFYH----------
>UniRef90_UPI001885F8AF/30-125 [subseq from] polycomb group RING finger protein 3 isoform X1 n=3 Tax=Percomorphaceae TaxID=1489872 RepID=UPI001885F8AF
-----TRKIKLSHINAHITCRLCDGYLIDATTVTECLHTFCRSCLVKYLEENNTCPTCRIVIHQSHPLQYIGHDRTMQDIVYKLVPGLQEAEIKKQRDFYQ----------
>UniRef90_A0A084VXW0/4-98 [subseq from] AGAP002533-PA-like protein n=1 Tax=Anopheles sinensis TaxID=74873 RepID=A0A084VXW0_ANOSI
-------KIKLKTLNEHITCEICRGYFIDATTVTECLHTFCKSCLVKHLEENNTCPTCENVIHQSHPLQYISFDRTMQDIVYKLVPNLMENEMQREREFYKS---------
>UniRef90_UPI001884C9B3/1-106 [subseq from] polycomb complex protein BMI-1-like n=1 Tax=Pollicipes pollicipes TaxID=41117 RepID=UPI001884C9B3
--MERARRLKIRELGAELTCYLCNGYFVDAFTVVECLHSFCKSCIMNHVKKTCACPRCGTLLNQARLTVALRPDQTLQSVVYKLVPRLFNDEMQRRREFYAHHPQRDR---
>UniRef90_A0A834MQR2/38-132 [subseq from] RING-type domain-containing protein n=8 Tax=Vespula TaxID=7451 RepID=A0A834MQR2_VESVU
--------TYLRDVNPYLICPLCRGYLIDATTVVECLHSFCRSCILKHLNTEARCPSCNHVLNKAKP--NIKADKALQDIVYKLVPGLYHKEMRRRREFYRRHPE------
>UniRef90_Q07G17/3-98 [subseq from] Polycomb group RING finger protein 3 n=25 Tax=Tetrapoda TaxID=32523 RepID=PCGF3_XENTR
-----TRKIKLWDINAHITCRLCNGYLIDATTVTECLHTFCRSCLVKYLEENNTCPTCRIVIHQSHPLQYIGHDRTMQDIVYKLVPGLQEAEMRKQREFYH----------
>UniRef90_UPI000718ECFA/8-107 [subseq from] mediator of RNA polymerase II transcription subunit 13-like isoform X3 n=5 Tax=Polistes TaxID=7456 RepID=UPI000718ECFA
--------ALLRDVNPYLICPLCRGYLIDATTVVECLHSFCRSCILKHLNKEARCPTCNHALNKAKP--NIKADKTLQDIVYKIVPGIYHKEMRKRREFYRGHPQyADAA--
>UniRef90_A0A224YY21/14-109 [subseq from] Polycomb group ring finger protein 3 n=8 Tax=Ixodidae TaxID=6939 RepID=A0A224YY21_9ACAR
-----ERRIRLKTLNNHIICKICKGYLIDATTVTECLHTFCKSCLVKHLEDNNTCPTCEIVIHQSYPLQYISYDRTMQDIVYKLVPNLQYNEMKRERDFYR----------
>UniRef90_A0A6P6YCF6/149-244 [subseq from] uncharacterized protein LOC113796875 n=1 Tax=Dermatophagoides pteronyssinus TaxID=6956 RepID=A0A6P6YCF6_DERPT
---------LLSDINEMITCAICSGYFIDATTIVECLDTFCKSCIVNYLETSKSCPICDVPLSKIKPHQSLRQDKLKQSLVYKLIPQIFIDEMKRRRKFYDEHND------
>UniRef90_A0A7M7G4A8/7-107 [subseq from] RING-type domain-containing protein n=3 Tax=Pteromalinae TaxID=272242 RepID=A0A7M7G4A8_NASVI
-------RTYLREVNPHLICPLCRGYLIDATTVVECLHSFCRSCILKHLNKNAQCPTCKHLLNTAKP--NIKADKALQDIVYKLVPGLYHKEMRKRREFYSKHPEhADSA--
>UniRef90_UPI0013040041/7-102 [subseq from] flocculation protein FLO11-like n=1 Tax=Nomia melanderi TaxID=2448451 RepID=UPI0013040041
-------RTYLREVNPYLVCLLCRGYLIDATTVVECLHSFCRSCILKHLNTEAQCPSCKHVLNKAKP--NIKADKALQEIVYKLVPGLYHKEMRKRREFYKKHPE------
>UniRef90_UPI000B93938D/27-125 [subseq from] polycomb group protein Psc-like n=1 Tax=Myzus persicae TaxID=13164 RepID=UPI000B93938D
-----GGRVKLTDVNRQLICVLCHGYLVDATSIVECLHSFCRSCIVLHLDKNNFCPICREDIQNSKVL---KPDKALQDIVYKLVPGLYHSEMKRRQEFYQKHPHRD----
>UniRef90_UPI0014033517/490-585 [subseq from] uncharacterized protein LOC116941195 isoform X1 n=2 Tax=Petromyzon marinus TaxID=7757 RepID=UPI0014033517
----RV--VSLVDVNSFITCYLCKGYLVDATTITECLHTFCKSCIVKHFDYSNRCPQCNVVVHQTQPLYNIRSDGTMQDIVYKLVPNLEENEKRRMRDFYLS---------
>UniRef90_A0A3B1JVG6/11-106 [subseq from] Polycomb group ring finger 3 n=1 Tax=Astyanax mexicanus TaxID=7994 RepID=A0A3B1JVG6_ASTMX
-----TRKIKLWDINAHITCRLCEGYLIDATTVTECLHTFCRSCLVKYLEENNTCPTCRIVIHQSHPLQYIGHDRTMQDIVYKLVPGLQEAELRKQRDFYQ----------
>UniRef90_A0A6I8N8E1/3-98 [subseq from] RING-type domain-containing protein n=4 Tax=Amniota TaxID=32524 RepID=A0A6I8N8E1_ORNAN
-----TRKIKLWDINAHITCHLCNGYLIDATTVTECLHTFCRSCLVKYLEENNTCPTCRIVIHQSHPLQYIGHDRTMQDIVYKLVPGLQEAEIRKQREFYH----------
>UniRef90_UPI0021801A0D/7-102 [subseq from] mucin-5AC-like n=2 Tax=Formicini TaxID=72771 RepID=UPI0021801A0D
-------RMLLRDINQHLICLLCRGYLIDATTVVECLHSFCRSCILKHLSTSAQCPSCKHVLNKAKP--NIKADKTLQEIVYKLVPGLYHREMLKRREFYKKHPE------
>UniRef90_A0A452F1R3/3-98 [subseq from] Polycomb group ring finger 3 n=3 Tax=Capra hircus TaxID=9925 RepID=A0A452F1R3_CAPHI
-----TRKIKLWDINAHITCRLCGGYLIDATTVTECLHTFCRSCLVKYLEENNTCPTCRIVIHQSHPLQYIGHDRTMQDIVYKLVPGLQEAEARNQREFYR----------
>UniRef90_A0A6J1TLZ9/14-109 [subseq from] polycomb group protein Psc-like n=1 Tax=Frankliniella occidentalis TaxID=133901 RepID=A0A6J1TLZ9_FRAOC
---------RFSTLNEHLVCTLCKGYLVDATTIVECLHSFCRSCIVQYVQAKHSCPRCEAQLDSGDRLKSLKPDKTLQDIIFKLVPNLFHNEMQRRRVYYDAHPQ------
>UniRef90_A0A8C5TYW1/39-111 [subseq from] Polycomb group ring finger 1 n=1 Tax=Malurus cyaneus samueli TaxID=2593467 RepID=A0A8C5TYW1_9PASS
----------------NIVCFLCAGYFIDATTITECLHTFCKSCIVKYLQTSKYCPMCNTKIHETQPLLNLKLDRVMQDIVYKLVPGLQ----------------------
>UniRef90_UPI000C0489C3/3-99 [subseq from] polycomb group RING finger protein 3-like isoform X1 n=3 Tax=Pocilloporidae TaxID=46729 RepID=UPI000C0489C3
----KRIKLPVTLLNEHITCKLCNGYLIDAATITECLHTFCKSCLVRHIELVNRCPTCDNQIHESQPLYNIRLDRTMQDIVYKLLPKVEKEEKRRERKFYK----------
>UniRef90_UPI0014032182/44-137 [subseq from] polycomb group RING finger protein 6 isoform X3 n=1 Tax=Amblyraja radiata TaxID=386614 RepID=UPI0014032182
-------SICLADVNPYILCPICGGYFIDATTITECLHTFCKSCIVKHFDYSNRCPKCNITVHQTQPLYNIRLDRKLQDIVYKLVPNLESSEKIRLHEFYH----------
>UniRef90_A0A653CJZ6/7-106 [subseq from] RING-type domain-containing protein n=1 Tax=Callosobruchus maculatus TaxID=64391 RepID=A0A653CJZ6_CALMS
----KLEKIKLKEINPYLTCHLCKGYLIDATTISECLHSFCRSCIIKFLQENSHCPVCEVIINKAKP--NLKLDKTLQDVVYKLVPELFLREMTRRRLHYQQYPEI-----
>UniRef90_W6UH25/1-100 [subseq from] Polycomb group RING finger protein n=1 Tax=Echinococcus granulosus TaxID=6210 RepID=W6UH25_ECHGR
--MDKVTHIPVVELNHLLTCHLCKGYIIDATTVVECLHSFCKTCIINYLDNHNTCPVCDTLLHKTRPQCAIRSDYAMQAIVYKLLPEVFDREMASRRNFYKS---------
>UniRef90_UPI0014437E74/7-102 [subseq from] polycomb group protein Psc-like isoform X1 n=2 Tax=Megalopta genalis TaxID=115081 RepID=UPI0014437E74
-------RTYLREVNPYLVCLLCRGYLIDATTVVECLHSFCRSCILKHLSTEAQCPSCKHVLNKAKP--NIKADKALQEIVYKLVPGLYHKEMRKRREFYKKHPE------
>UniRef90_A0A6G0THC7/29-125 [subseq from] RING-type domain-containing protein n=2 Tax=Aphis TaxID=464929 RepID=A0A6G0THC7_APHGL
-------RVKLTDVNRQLICVLCRGYLVDATSIVECLHSFCRSCIVLHLDKNNFCPICREDIQNSKVL---KPDKALQDIVYKLVPGLYHSEMKRRQEFYQKHPHRD----
>UniRef90_A0A8C2YJS0/2-94 [subseq from] RAWUL domain-containing protein n=1 Tax=Chinchilla lanigera TaxID=34839 RepID=A0A8C2YJS0_CHILA
--------IKISELIFHLMCMLCGRYFINATIRKEYLHSYCKTR------TVKYCPICDVQVHKIRPLLNIRSDKTLQ-VLY-TVQGFS--KMKRIRDFYAAHPSADAANG
>UniRef90_A0A8K0KLV7/11-89 [subseq from] RAWUL domain-containing protein n=1 Tax=Ladona fulva TaxID=123851 RepID=A0A8K0KLV7_LADFU
---------------------------ASGYANINALFPVCKTCIVRYLESSKYCPICDVQIHKTKPLQNIRSDQTLQNIVYKIVPGLFQNEMRQRREFYARHPGV-----
>UniRef90_W6URI3/35-128 [subseq from] Chloride channel protein n=1 Tax=Echinococcus granulosus TaxID=6210 RepID=W6URI3_ECHGR
-------HIDLAYLNPHLICNICHGYLIDAVSITECLHPFCKSCIVKYLSTNNTCPVCDITIHQSHPLNYISADRTLQDIVYKIVPNLKEAERKSRSDFYR----------
>UniRef90_A0A836ESD5/8-101 [subseq from] PSC protein (Fragment) n=8 Tax=Attini TaxID=143999 RepID=A0A836ESD5_9HYME
--------TLLRDINPHLICLLCRGYLIDATTVGECLHCFCKSCILKYLSTAAHCPLCKHAINKAKP--NFKADKALQDIVYKLVPGLYHREMLKRREFYKKHS-------
>UniRef90_UPI0007AD48B5/65-142 [subseq from] polycomb group RING finger protein 1 isoform X2 n=1 Tax=Sinocyclocheilus grahami TaxID=75366 RepID=UPI0007AD48B5
------------------------GYFIDATTITECLHTFCKSCIVKYLQTSKYCPMCNIKIHETQPLLNLKLDRVMQDIVYKLVPGLQESEDKRIKEFYQS---------
>UniRef90_UPI000E6D8ED3/3-98 [subseq from] polycomb group RING finger protein 3 n=2 Tax=Ditrysia TaxID=37567 RepID=UPI000E6D8ED3
------RRIKLKTLNSHITCKICRGYFIDATTVTECLHTFCKSCLVKHLEENNTCPTCNIVIHQSHPLQYISFDRTMQDIVYKLVPDLQDSELKRERDFYRT---------
>UniRef90_A0A8R2FD94/27-124 [subseq from] RING-type domain-containing protein n=1 Tax=Acyrthosiphon pisum TaxID=7029 RepID=A0A8R2FD94_ACYPI
------GRVKLTDVNRQLICVLCLGYLVDATSIVECLHSFCRSCIVLHLDKNNFCPICREDIQNSKVL---KPDKALQDIVYKLVPGLYHSEMKRRQEFYQKHPHRD----
>UniRef90_A0A6P3DFE9/7-102 [subseq from] uncharacterized protein LOC100651499 n=14 Tax=Bombus TaxID=28641 RepID=A0A6P3DFE9_BOMTE
-------RTYLREVNPYLICPLCIGYLIDATTVVECLHSFCRSCILKHLNREAHCPSCKHVLNKAKP--NIKADKALQDIVYKLVPGLYHKEMRRRREFYKKHPE------
>UniRef90_UPI001C9A33CD/7-102 [subseq from] serine/arginine repetitive matrix protein 2-like n=1 Tax=Colletes gigas TaxID=935657 RepID=UPI001C9A33CD
-------RTYLREVNPYLICPLCRGYLIDATTVVECLHSFCRSCILKHLNAEAHCPSCKHVLNKAKP--NIKADKALQDIVYKLVPGLYHKEMRKRREFYKKHPE------
>UniRef90_A0A2H8TFL1/30-126 [subseq from] Polycomb complex protein BMI-1 n=2 Tax=Melanaphis sacchari TaxID=742174 RepID=A0A2H8TFL1_9HEMI
-------RVKLTDVNRQLICVLCRGYLVDATSIVECLHSFCRSCIVLHLDKNNFCPICREDIQNSKVL---KPDKALQDIVYKLVPGLYHSEMKRRQEFYKKHPHRD----
>UniRef90_A0A7K5AQJ8/60-156 [subseq from] PCGF6 protein (Fragment) n=4 Tax=Neognathae TaxID=8825 RepID=A0A7K5AQJ8_9FURN
----RERMINLTELTPYILCSICKGYFIDATTITECLHTFCKSCIVRHFYYSNRCPKCNIVVHQTQPLYNIRPDRQLQDIVYKLVVNLEEREKKQMHDFYK----------
>UniRef90_UPI0018856034/6-106 [subseq from] polycomb complex protein BMI-1-A-like n=2 Tax=Pollicipes pollicipes TaxID=41117 RepID=UPI0018856034
-------GLKIRELGAELTCYLCNGYFVDAFTVVECLHSFCKSCIIKHVRKKCSCPRCETQINQARLTAALRPDQTLQSVVYKLVPRLFNAEMQRRREFYGRHPRRDR---
>UniRef90_A0A6H5HEF8/4-98 [subseq from] RING-type domain-containing protein n=1 Tax=Nesidiocoris tenuis TaxID=355587 RepID=A0A6H5HEF8_9HEMI
-------KIKLKSLNAYITCKICRGYLVDATTVTECLHTFCKSCLVKHLEENNTCPTCQIVIHQSYPLQYISFDRTMQDIVYKLVPNLQENEMKRERDFYSS---------
>UniRef90_A0A4Y0BGI1/94-195 [subseq from] RING-type domain-containing protein n=2 Tax=Anopheles funestus TaxID=62324 RepID=A0A4Y0BGI1_ANOFN
--PYRPSRVTLGSVYPCITCNLCKGYLIDATTIVECLHSFCHSCIMKHLRTEQYCPQCEMMINKAKP--NIKPDATLQAIVYKLVPGLYENELRRRRAFYRVHPEM-----
>UniRef90_A0A7M4FZA5/131-227 [subseq from] Polycomb group ring finger 6 n=8 Tax=Crocodylia TaxID=1294634 RepID=A0A7M4FZA5_CROPO
----RERMINLSELNPYILCSICKGYFIDATTITECLHTFCKSCIVRHFYYSNRCPKCNIVVHQTQPLYNIRLDRQLQDIVYKLVVNLEEREKKQMHDFYK----------
>UniRef90_B0X709/35-135 [subseq from] Posterior sex combs protein n=7 Tax=Culex pipiens complex TaxID=518105 RepID=B0X709_CULQU
---YKPSKIHLSSVNPYITCNLCKGYLIDATTIVECLHSFCHSCIMKHLRTEQYCPQCEMMINKAKP--NIKPDATLQAIVYKLVPGLYEKELLRKRAFYRQHPDQ-----
>UniRef90_A0A6P8NYQ4/41-136 [subseq from] LOW QUALITY PROTEIN: polycomb group RING finger protein 3 n=2 Tax=Gymnophiona TaxID=8445 RepID=A0A6P8NYQ4_GEOSA
-----TRKIKLWDINAHITCRLCSGYLIDATTVTECLHTFCRSCLVKYLEENNTCPSCRIVIHQSHPLQYIGHDRTMQDIVYKLVPGLQEAEMRKQREFYH----------
>UniRef90_A0A6F9ANV9/6-101 [subseq from] RING-type domain-containing protein (Fragment) n=11 Tax=Salmonidae TaxID=8015 RepID=A0A6F9ANV9_9TELE
-----TRKIKLWDINAHITCRLCEGYLIDATTVTECLHTFCRSCLVKYLEENNTCPTCRIVIHQSHPLQYIGHDRTMQDIVYKLVPGLQEAEIKKLRDFYQ----------
>UniRef90_U5EX59/4-97 [subseq from] Putative ring finger protein n=1 Tax=Corethrella appendiculata TaxID=1370023 RepID=U5EX59_9DIPT
-------KIKLKTLNKHITCEICHGYFIDATTVTECLHTFCKSCLVKHLEENNTCPSCGDVIHQSHPLQYISFDRTMQDIVYKLVPNLMENEMKREREFYR----------
>UniRef90_UPI0015A9F832/36-132 [subseq from] polycomb group RING finger protein 3-like isoform X3 n=1 Tax=Anguilla anguilla TaxID=7936 RepID=UPI0015A9F832
----LTRKIQLWDINAHITCRLCEGYLIDATTVTECLHTFCRSCLVKYLEENNTCPACRIVIHQSHPLQYIGHDRTMQDIVYKLVPGLQDAEVKKQRDFYQ----------
>UniRef90_UPI001F0222AC/8-106 [subseq from] uncharacterized protein LOC124432162 isoform X1 n=5 Tax=Vespa TaxID=7443 RepID=UPI001F0222AC
--------TYLRDVNPYLICPLCRGYLIDATTVVECLHSFCRSCILKHLNAEARCPSCNHVLNKAKP--NIKADKALQDIVYKLVPGLYHKEMRRRREFYRRHPEhADV---
>UniRef90_A0A6P8TFS0/11-106 [subseq from] polycomb group RING finger protein 3 n=3 Tax=Clupeocephala TaxID=186625 RepID=A0A6P8TFS0_GYMAC
-----TRKIKLCHINAHITCRLCDGYLIDATTVTECLHTFCRSCLVKYLEENNTCPTCRIVIHQSHPLQYIGHDRTMQDIVYKLVPGLQEAEIKKQRDFYH----------
>UniRef90_A0A8W8IM37/5-102 [subseq from] Uncharacterized protein n=3 Tax=Crassostrea gigas TaxID=29159 RepID=A0A8W8IM37_CRAGI
-------KVKLKTVNPHICCTLCKGYLVEATTITECLHTFCKSCIVGYLKKEKNCPKCDILIHQSHPLNYISHDRTMQDIVYKLVPNLQEREKKRRQEFASKHGL------
>UniRef90_A7SGY9/4-36 [subseq from] RAWUL domain-containing protein n=1 Tax=Nematostella vectensis TaxID=45351 RepID=A7SGY9_NEMVE
-------RMALKDLNPHIICVLCGGYLVDATTIVECLHSC-----------------------------------------------------------------------
>UniRef90_A7SGY9/138-200 [subseq from] RAWUL domain-containing protein n=1 Tax=Nematostella vectensis TaxID=45351 RepID=A7SGY9_NEMVE
--------------------------------------AVCRSCIVSWLQASYHCPVCDTEVHKTRPFLNIRPDCVLQDIVYKLVPGLYQRELNYREEFKT----------
>UniRef90_A0A2J7PZG3/19-119 [subseq from] Polycomb group RING finger protein 3 n=5 Tax=Pterygota TaxID=7496 RepID=A0A2J7PZG3_9NEOP
GAMTMERRIKLKTLNSHITCKICRGYLIDATTVTECLHTFCKSCLVKHLEENNTCPTCQIVIHQSHPLQYISFDRTMQDIVYKLVPNLQDNEIKREREFYR----------
>UniRef90_A0A093S0G9/50-146 [subseq from] Polycomb group RING finger protein 6 (Fragment) n=2 Tax=Passeriformes TaxID=9126 RepID=A0A093S0G9_9PASS
----RERMINLTELTPYILCSICKGYFIDATTITECLHTFCKSCIVRHFYYSNRCPKCNIVVHQTQPLYNIRLDRQLQDIVYKLVVNLEEREKKQMHDFYK----------
>UniRef90_A0A068Y7T0/9-99 [subseq from] Polycomb group ring finger protein 3 n=3 Tax=Taeniidae TaxID=6208 RepID=A0A068Y7T0_ECHMU
----------LAYLNPHLICNICHGYLIDAVSITECLHPFCKSCIVKYLSTNNTCPVCDITIHQSHPLNYISADRTLQDIVYKIVPNLKEAERKSRSDFYR----------
>UniRef90_A0A7I8VCQ6/6-106 [subseq from] DgyrCDS1538 n=1 Tax=Dimorphilus gyrociliatus TaxID=2664684 RepID=A0A7I8VCQ6_9ANNE
-KGHPVRQIQISSLNESIMCALCGGYLINATSITECHHSFCRSCIMRFVETSRICPICDVKLHETRPWESLRLDLTLQKIVFQLVPGLATREFLQRRRFQRI---------
>UniRef90_A0A1Y9IVB3/86-187 [subseq from] RING-type domain-containing protein n=1 Tax=Anopheles minimus TaxID=112268 RepID=A0A1Y9IVB3_9DIPT
--PYRPSRVTLGSVYPCITCNLCKGYLIDATTIVECLHSFCHSCIMKHLRTEQYCPQCEMMINKAKP--NIKPDATLQAIVYKLVPGLYENELRRRRAFYRLHPEM-----
>UniRef90_UPI002158E4CA/83-184 [subseq from] polycomb group protein Psc n=1 Tax=Anopheles maculipalpis TaxID=1496333 RepID=UPI002158E4CA
--PYRPSRVTLGSVYPCITCNLCKGYLIDATTIVECLHSFCHSCIMKHLRTEQYCPQCEMMINKAKP--NIKPDATLQAIVYKLVPGLYENELRRRRAFYRLHPDM-----
>UniRef90_A0A6P7WC03/25-120 [subseq from] polycomb group RING finger protein 3 isoform X1 n=5 Tax=Ixodidae TaxID=6939 RepID=A0A6P7WC03_IXOSC
---ER--RIRLKTLNNHIICKICKGYLIDATTVTECLHTFCKSCLVKHLEDNNTCPTCEIVIHQSYPLQYISYDRTMQDIVYKLVPNLQYNEIKRERDFYR----------
>UniRef90_UPI001ABE1C11/3-98 [subseq from] polycomb group RING finger protein 3 isoform X1 n=4 Tax=Bufo TaxID=8383 RepID=UPI001ABE1C11
-----TRKIKLWDINAHITCRLCNGYLVDATTVTECLHTFCRSCLVKYLEENNTCPTCRIVIHQSHPLQYIGHDRTMQDIVYKLVPGLQEAEIRKQRDFYH----------
>UniRef90_E1ZYI6/7-102 [subseq from] Polycomb group protein Psc n=2 Tax=Camponotus floridanus TaxID=104421 RepID=E1ZYI6_CAMFO
-------RMLLRDINQHLVCLLCRGYLIDATTIVECLHSFCRSCILKALSTSAQCPSCKHALNKAKP--NIKADKALQEIVYKLVPGLYHREMLRRREFYKKHPE------
>UniRef90_A0A6P7T5D0/36-131 [subseq from] polycomb group RING finger protein 3-like isoform X1 n=2 Tax=Octopus vulgaris TaxID=6645 RepID=A0A6P7T5D0_OCTVU
------RRIRLKSVNVHITCTLCSGYLIDATTITECLHTFCKSCLVQYLDDNNTCPTCEIVIHQSHPLNYISHDRTMQDIVYKLVPELQENELRRQQQFYKS---------
>UniRef90_UPI001C92A97A/5-103 [subseq from] nascent polypeptide-associated complex subunit alpha, muscle-specific form-like n=1 Tax=Amphibalanus amphitrite TaxID=1232801 RepID=UPI001C92A97A
--MERARRLQIRQLGPELTCHLCHGYFVDAFTVVECLHSFCKACIVQHVKRSSECPRCGLQLNKARLAAAIRPDQTLQSVVYKLVPRLFNEEMQRRRDFYK----------
>UniRef90_Q174M1/3-98 [subseq from] Ring finger protein n=26 Tax=Culicidae TaxID=7157 RepID=Q174M1_AEDAE
------RRIKLKTLNKHITCEICKGYFIDATTVTECLHTFCKSCLVKHLEENNTCPTCQNVIHQSHPLQYISFDRTMQDIVYKLVPNLMEDEMRREREFYKS---------
>UniRef90_A0A3M7T0F6/1-104 [subseq from] Polycomb complex BMI-1 (Fragment) n=1 Tax=Brachionus plicatilis TaxID=10195 RepID=A0A3M7T0F6_BRAPC
--MHRTLSLKIGQVNSYLVCPLCKGYLIDSYTINECLHSFCKSCIIKYIKRKECCPVCKINIIKDRMNLFLKPDVNLQCIVYKIVPELFKKEMKRRRQFYLTHPKA-----
>UniRef90_UPI00143D39E8/7-107 [subseq from] polycomb group protein Psc-like n=1 Tax=Belonocnema kinseyi TaxID=2817044 RepID=UPI00143D39E8
-------RTYLREVNPYLICPLCRGYLIDATTVVECLHSFCRSCILKHLKSEAQCPSCKHALNTAKP--NIKADKALQDIVYKLVPGLYHKEMRRRREFYRKHPEhADSA--
>UniRef90_A0A6J1TBN0/6-100 [subseq from] polycomb group RING finger protein 3 isoform X1 n=3 Tax=Thripinae TaxID=153976 RepID=A0A6J1TBN0_FRAOC
------RRIKLKTLNSHITCKICRGYLVDATTVTECLHTFCKSCLVKHLEENNTCPTCTIVIHQSHPLQYISFDRTMQDIVYKLVPGFQENEIKREKEFYR----------
>UniRef90_A0A834Y1G8/8-105 [subseq from] RING-type domain-containing protein n=1 Tax=Aphidius gifuensis TaxID=684658 RepID=A0A834Y1G8_9HYME
---ER--KIKLKTLNPNITCKICRGYLIDATTVTECLHTFCKSCLVKHLEEQHTCPTCQIVIHQSHPLQYISFDRTMQDIVYKLVPELQENEIKREREFYRAR--------
>UniRef90_G3MR50/14-109 [subseq from] RING-type domain-containing protein n=1 Tax=Amblyomma maculatum TaxID=34609 RepID=G3MR50_AMBMU
-----ERRIRLKTLNNHIICKICKGYLIDATTVTECLHTFCKSCLVKHLEDNNTCPTCEIVIHQSYPLQYISYDRTMQDIVYKLVPNLQYNELKRERDFYR----------
>UniRef90_UPI00062303B5/10-104 [subseq from] uncharacterized protein LOC105678196 n=1 Tax=Linepithema humile TaxID=83485 RepID=UPI00062303B5
--------TLLRDVNPHLICPLCRGYLIDATTVVECLHSFCRSCILKHLRNVAHCPSCKHALNKAKP--NIKADKALQDIVYKLVPGLYHKEMLKRREFYKKHPE------
>UniRef90_W8BUR9/37-136 [subseq from] Polycomb group protein Psc (Fragment) n=1 Tax=Ceratitis capitata TaxID=7213 RepID=W8BUR9_CERCA
------RKVLLSVINPHIICHLCNGYLIDATTIVECLHSFCHSCLIKHLRTEQYCPRCEMMINTAKP--NIKSDTTLQAIVYKLVPGLYERELMRKRAFYKDRP-ADAA--
>UniRef90_A0A2D4GN21/99-192 [subseq from] RING-type domain-containing protein (Fragment) n=2 Tax=Micrurus TaxID=8634 RepID=A0A2D4GN21_MICCO
-------MINLSELVPYIMCSICKGYFIDATTITECLHTFCKSCIVRHFYYSNRCPKCNIVVHQTQPLYNIRLDRQLQDIVYKLVVNLEEREKKRMHDFYR----------
>UniRef90_A0A2P8YN32/5-99 [subseq from] Polycomb group RING finger protein 3 n=1 Tax=Blattella germanica TaxID=6973 RepID=A0A2P8YN32_BLAGE
------RRIKLKTLNSHITCKICRGYLIDATTVTECLHTFCKSCLVKHLEENNTCPTCQIVIHQSHPLQYISFDRTMQDIVYKLVPNLQDNEIKREREFYR----------
>UniRef90_A0A3Q3D7X0/3-98 [subseq from] Polycomb group ring finger 3 n=1 Tax=Hippocampus comes TaxID=109280 RepID=A0A3Q3D7X0_HIPCM
-----TRKIKLCHINAHITCRLCDGYLIDATTVTECLHTFCRSCLVKYLEENNTCPTCRIVIHQSHPLQYIGHDRTMQDIVYKLVPGLQEAEIKKQRDFYQ----------
>UniRef90_UPI001C384562/15-109 [subseq from] polycomb group RING finger protein 3 isoform X3 n=1 Tax=Ixodes scapularis TaxID=6945 RepID=UPI001C384562
------RRIRLKTLNNHIICKICKGYLIDATTVTECLHTFCKSCLVKHLEDNNTCPTCEIVIHQSYPLQYISYDRTMQDIVYKLVPNLQYNEIKRERDFYR----------
>UniRef90_A0A1Y3BMA6/2-88 [subseq from] RING-type domain-containing protein n=1 Tax=Euroglyphus maynei TaxID=6958 RepID=A0A1Y3BMA6_EURMA
-----------------ITCAICSGYFIDATTIVECLDTFCKSCIVNYLETSKSCPICDVPLSKIKPHQSLRQDKLKQSLVYKLVPQIFIDEMNRRRQFYNEHN-------
>UniRef90_A0A6J0T809/115-208 [subseq from] polycomb group RING finger protein 6 n=1 Tax=Pogona vitticeps TaxID=103695 RepID=A0A6J0T809_9SAUR
-------MIKLSELTPYIMCSICKGYFIDATTITECLHTFCKSCIVRHFYYSNRCPKCNIVVHQTQPLYNIRLDRQLQDIVYKLVVSLEEREKKQMHDFYR----------
>UniRef90_A0A6P6QUV8/11-106 [subseq from] polycomb group RING finger protein 3 n=7 Tax=Cyprinoidei TaxID=30727 RepID=A0A6P6QUV8_CARAU
-----TRKIKLWDINAHITCRLCEGYLIDATTVTECLHTFCRSCLVKYLEENNTCPTCRIVIHQSHPLQYIGHDRTMQDIVYKLVPGLQEAEMTKQREFYQ----------
>UniRef90_A0A7R9PWP6/2-90 [subseq from] RING-type domain-containing protein n=2 Tax=Medioppia subpectinata TaxID=1979941 RepID=A0A7R9PWP6_9ACAR
-------------LNPHITCKICRGYLIDATTVTECLHTFCKSCLVKHLEEHNSCPTCEIVIHQSHPLQYISFDRTMQDIVYKLVPNLQQNETKRERDFYRR---------
>UniRef90_A0A8C4UKW1/126-221 [subseq from] RING-type domain-containing protein n=3 Tax=Falconidae TaxID=8949 RepID=A0A8C4UKW1_FALTI
-----TRKIKLWDINAHITCRLCNGYLIDATTVTECLHTFCRSCLVKYLEENNTCPTCRIVIHQSHPLQYIGHDRTMQDIVYKLVPGLQEAEVKKQREFYH----------
>UniRef90_A0A158NVU6/9-105 [subseq from] RING-type domain-containing protein n=43 Tax=Apocrita TaxID=7400 RepID=A0A158NVU6_ATTCE
------RRIKLKTLNSHITCKICRGYLIDATTVTECLHTFCKSCLVKHLEEKHTCPTCQIVIHQSHPLQYISFDRTMQDIVYKLVPDLQENEIKREREFYRAR--------
>UniRef90_A0A195CTJ4/8-101 [subseq from] Polycomb group protein Psc n=1 Tax=Cyphomyrmex costatus TaxID=456900 RepID=A0A195CTJ4_9HYME
--------TLLRDVNPHLICLLCRGYLIDATTVGECLHSFCKSCILKYLNTAAHCPSCKHAINKAKP--NIKADKALQAIVYKLVPGLYHREMLKRREFYKKHS-------
>UniRef90_A0A7L4GFL6/63-159 [subseq from] PCGF6 protein (Fragment) n=3 Tax=Neognathae TaxID=8825 RepID=A0A7L4GFL6_PODST
----RERMINLAELTPYILCSICKGYFIDATTITECLHTFCKSCIVRHFYYSNRCPKCNIVVHQTQPLYNIRLDRQLQDIVYKLVVNLEEREKKRMHDFYK----------
>UniRef90_A0A8C8MH02/2-95 [subseq from] Polycomb group ring finger 3 n=1 Tax=Oncorhynchus tshawytscha TaxID=74940 RepID=A0A8C8MH02_ONCTS
-------KIKLWDINAHITCRLCEGYLIDATTVTECLHTFCRSCLVKYLEENNTCPTCRIVIHQSHPLQYIGHDRTMQDIVYKLVPGLQEAEIKKQRDFYQ----------
>UniRef90_A0A8I6RD93/4-97 [subseq from] RING-type domain-containing protein n=1 Tax=Cimex lectularius TaxID=79782 RepID=A0A8I6RD93_CIMLE
-------KIKLKTLNSYITCKICKGYLVDATTVTECLHTFCKTCVVKHLEENNTCPTCNIVIHQSYPLQYISFDRTMQDIVYKLVPNLQENEMKREREFYK----------
>UniRef90_K1RL99/55-150 [subseq from] Polycomb complex protein BMI-1-B n=1 Tax=Crassostrea gigas TaxID=29159 RepID=K1RL99_CRAGI
--------LQLRELNPYITCALCGGYLYEASTITECMHTFCKTCIVRYTERSLTCPTCDTPIHPTDPFVHIRHDSTLQDIVYRLLPKVAEVEQKREIEFYENHE-------
>UniRef90_UPI00083FEB39/8-102 [subseq from] polycomb group protein Psc-like n=1 Tax=Ceratina calcarata TaxID=156304 RepID=UPI00083FEB39
--------TYLRDVNSYLICPLCRGYLIDATTVLECLHSFCRTCILKHLNAKAHCPSCKHDLNKAKP--NIKADKALQDIVYKLVPGLYHKEMRRRREFYKKHPE------
>UniRef90_H0XDJ8/3-98 [subseq from] Polycomb group ring finger 3 n=8 Tax=Strepsirrhini TaxID=376911 RepID=H0XDJ8_OTOGA
-----TRKVRLWDINAHITCRLCSGYLIDATTVTECLHTFCRSCLVKYLEENNTCPTCRIVIHQSHPLQYIGHDRTMQDIVYKLVPGLQEAEMRKQREFYH----------
>UniRef90_A0A2M4AYE4/3-98 [subseq from] Putative ring finger protein (Fragment) n=1 Tax=Anopheles triannulatus TaxID=58253 RepID=A0A2M4AYE4_9DIPT
------RRIKLKTLNEHITCEICRGYFIDATTVTECLHTFCKSCLVKHLEENNTCPTCENVIHQSHPLQYISFDRTMQDIVYKLVPNLVENETEREREFYKS---------
>UniRef90_A0A1L8DTA0/4-99 [subseq from] Putative polycomb group ring finger protein 3 n=4 Tax=Phlebotominae TaxID=7198 RepID=A0A1L8DTA0_9DIPT
-------KIKLKTLNSHITCKICRGYFIDATTVTECLHTFCKSCLVKHLEENNTCPTCGNVIHQSHPLQYISFDRTMQDIVYKLVPSLQDNEMRREREFYKAR--------
>UniRef90_A0A670I1B4/97-190 [subseq from] Polycomb group ring finger 6 n=4 Tax=Lacertinae TaxID=162266 RepID=A0A670I1B4_PODMU
-------MINLSELTPYIMCSICKGYFIDATTITECLHTFCKSCIVRHFYYSNRCPKCNIVVHQTQPLYNIRLDRQLQDIVYKLVVSLEEREKKQMHDFYR----------
>UniRef90_A0A8C0AGS9/38-132 [subseq from] RING-type domain-containing protein n=7 Tax=Boreoeutheria TaxID=1437010 RepID=A0A8C0AGS9_BOSMU
-----TRKIKLWDINAHITCRLCSGYLIDATTVTECLHTFCRSCLVKYLEENNTCPTCRIVIHQSHPLQYIGHDRTMQDIVYKLVPGLQEAEMRKQREFY-----------
>UniRef90_A0A8C5PL13/20-115 [subseq from] Polycomb group ring finger 3 n=5 Tax=Tetrapoda TaxID=32523 RepID=A0A8C5PL13_9ANUR
-----TRKIKLWDINAHITCRLCNGYLIDATTVTECLHTFCRSCLVKYLEENNTCPTCRIVIHQSHPLQYIGHDRTMQDIVYKLVPGLQEAEIRKQREFYH----------
>UniRef90_A0A8C4N9L3/3-98 [subseq from] Polycomb group ring finger 3 n=1 Tax=Eptatretus burgeri TaxID=7764 RepID=A0A8C4N9L3_EPTBU
-----TRKIKLKSLNDHITCPLCHGYLIDATTVTECLHTFCKSCLVKYLEEHNTCPTCKIVIHQSHPTQYIGHDRTMQDIVYKLVPGLQEAELRRQREFYW----------
>UniRef90_E0VYM5/3-97 [subseq from] Polycomb group RING finger protein, putative n=1 Tax=Pediculus humanus subsp. corporis TaxID=121224 RepID=E0VYM5_PEDHC
------RRIKLKTLNSHITCKICRGYLIDATTVTECLHTFCKSCLVKHLEENNTCPTCNIVIHQSHPLQYISFDRTMQDIVYKLVPHLQENEMKQEREFYR----------
>UniRef90_UPI000626842A/7-102 [subseq from] polycomb group protein Psc n=1 Tax=Orussus abietinus TaxID=222816 RepID=UPI000626842A
-------RTYLRDVNPHLICPLCKGYLIDAITVVECLHSFCRSCILKHLNGESNCPSCKHVLNKAKP--NIKADKALQDIVYKLVPGLYHKEMRRRREFYKKHPE------
>UniRef90_UPI00083C898A/4-98 [subseq from] polycomb group RING finger protein 3 isoform X1 n=2 Tax=Nicrophorus vespilloides TaxID=110193 RepID=UPI00083C898A
------RRIKLRTLNNHITCKICRGYLIDATTVTECLHTFCKSCLVKHLEENNTCPTCNIVIHQSHPLQYISFDRTMQDIVYKLVPDLQKNEIARERDFYK----------
>UniRef90_A0A803SR66/3-98 [subseq from] RING-type domain-containing protein n=4 Tax=Sauria TaxID=32561 RepID=A0A803SR66_ANOCA
-----TRKIKLWDINAHITCRLCNGYLIDATTVTECLHTFCRSCLVKYLEENNTCPTCRIVIHQSHPLQYIGHDRTMQDIVYKLVPDLQEAEMKKQREFYH----------
>UniRef90_UPI0012EDA6CA/11-106 [subseq from] polycomb group RING finger protein 3 isoform X1 n=2 Tax=Percomorphaceae TaxID=1489872 RepID=UPI0012EDA6CA
-----TRKIQLCHINAHITCRLCDGYLIDATTVTECLHTFCRSCLVKYLEENNTCPTCRIVIHQSHPLQYIGHDRTMQDIVYKLVPGLQEAEMKKQREFYQ----------
>UniRef90_UPI002094560E/70-165 [subseq from] polycomb group RING finger protein 3-like n=1 Tax=Ostrea edulis TaxID=37623 RepID=UPI002094560E
--------LQLRELNPYITCGLCGGYLYEASTITECMHTFCKTCIVRYTERNLTCPICDAPIHPTDPFVHIRHDSTLQDIVYRLLPKVAEVEQKREIEFYEKHE-------
>UniRef90_A0A7K7Y6V8/65-161 [subseq from] PCGF6 protein (Fragment) n=12 Tax=Neognathae TaxID=8825 RepID=A0A7K7Y6V8_THRLU
----RERMINLTELTPYIQCSICKGYFIDATTITECLHTFCKSCIVRHFYYSNRCPKCNIVVHQTQPLYNIRLDRQLQDIVYKLVVNLEEREKKQMHDFYK----------
>UniRef90_UPI001CA8C93D/15-110 [subseq from] polycomb group protein Psc-like n=1 Tax=Leptopilina heterotoma TaxID=63436 RepID=UPI001CA8C93D
-------RTYLREVNPYLICPLCRGYLIDATTVVECLHSFCRSCILKHLRSQAQCPSCLHLLNKAKP--NIKADKALQDIVYKLVPGLYHKEMRKRREFYKKHPE------
>UniRef90_A0A8C4XEZ9/51-144 [subseq from] Polycomb group ring finger 6 n=4 Tax=Polypteridae TaxID=8289 RepID=A0A8C4XEZ9_ERPCA
-------TISITDVSPFIRCTICTGFFIEATTITECLHTFCKSCIVKHFFYSNRCPKCNVVVHQTQPLYNIRLDRQLQDIVYKLVPNLERNEKKRMHEFYK----------
>UniRef90_A0NES3/82-182 [subseq from] AGAP006403-PA n=11 Tax=gambiae species complex TaxID=44542 RepID=A0NES3_ANOGA
--PYRPSRVKLGSVHPCITCHLCKGYLIDATTIVECLHSFCHSCIMKHLRTEQYCPQCEMMINKAKP--NIKPDATLQAIVYKLVPRLYENELRRRRAFYRLHPE------
>UniRef90_A0A2B4SCI7/184-278 [subseq from] Polycomb group RING finger protein 3 n=1 Tax=Stylophora pistillata TaxID=50429 RepID=A0A2B4SCI7_STYPI
------IKLPVTLLNEHITCKLCNGYLIDAATITECLHTFCKSCLVRHIELVNRCPTCDNQIHESQPLYNIRLDRTMQDIVYKLLPKVEKEEKRRERKFYK----------
>UniRef90_A0A3M0KFR3/101-194 [subseq from] RING-type domain-containing protein n=10 Tax=Neognathae TaxID=8825 RepID=A0A3M0KFR3_HIRRU
-------MINLTELTPYILCSICKGYFIDATTITECLHTFCKSCIVRHFYYSNRCPKCNIVVHQTQPLYNIRLDRQLQDIVYKLVVNLEEREKKQMHDFYK----------
>UniRef90_A0A8C5TK70/121-214 [subseq from] RING-type domain-containing protein n=1 Tax=Malurus cyaneus samueli TaxID=2593467 RepID=A0A8C5TK70_9PASS
-------MINLAELNPYILCSICKGYFIDATTITECLHTFCKSCIVRHFYYSNRCPKCNIVVHQTQPLYNIRLDRQLQDIVFKLVVNLEEREKKQMHDFYK----------
>UniRef90_UPI0012D3E084/3-98 [subseq from] polycomb group RING finger protein 3 n=1 Tax=Contarinia nasturtii TaxID=265458 RepID=UPI0012D3E084
------RRIKLHTLNKHITCEICSGYFIDATTVTECLHTFCKSCLVKHLEENNTCPRCGNVIHQSHPLQYISFDRTMQDIVYKLVPNLQGDEMKREREFYKS---------
>UniRef90_A0A1A8AZ08/11-106 [subseq from] Polycomb group ring finger 3 n=3 Tax=Cyprinodontiformes TaxID=28738 RepID=A0A1A8AZ08_NOTFU
-----TRKIKLCHINAHITCRLCEGYLIDATTVTECLHTFCRSCLVKYLEENNTCPTCRIVIHQSHPLQYIGHDRTMQDIVYKLVPGLQEAEIKKQREFYQ----------
>UniRef90_A0A6J0GF76/108-204 [subseq from] polycomb group RING finger protein 6 n=3 Tax=Passeriformes TaxID=9126 RepID=A0A6J0GF76_9PASS
----RERMINLTELTPYILCSICKGYFIDATTITECLHTFCKSCLVRHFYYSNRCPKCNIVVHQTQPLYNIRLDRQLQDIVYKLVVNLEEREKKQMHDFYK----------
>UniRef90_A0A8B7DHV4/5-95 [subseq from] polycomb complex protein BMI-1-like n=2 Tax=Hydra vulgaris TaxID=6087 RepID=A0A8B7DHV4_HYDVU
--------LKLQELNPYLTCMLCSGYLIDATTLVECSHSFCRSCLLKYLESSYNCPKCTTEIHKTKPLEYTRSDPVLQEIVYKLVPELYFEEEKRREKW------------
>UniRef90_A0A8C6V431/3-98 [subseq from] Polycomb group ring finger 3 n=1 Tax=Neogobius melanostomus TaxID=47308 RepID=A0A8C6V431_9GOBI
-----TRKIKLCHINAHITCRLCEGYLIDATTVTECLHTFCRSCLVKYLEENNTCPTCRIVIHQSHPLQYIGHDRTMQDIVYKLVPGLQEAELKKQREFYQ----------
>UniRef90_A0A8D0DJQ2/118-211 [subseq from] Polycomb group ring finger 6 n=1 Tax=Salvator merianae TaxID=96440 RepID=A0A8D0DJQ2_SALMN
-------MINLSELTPYIMCSICKGYFIDATTITECLHTFCKSCIVRHFYYSNRCPKCNIVVHQTQPLYNIRLDRQLQDIVYKLVVNLEEREKKQMHDFYR----------
>UniRef90_A0A182INB8/105-206 [subseq from] RING-type domain-containing protein n=1 Tax=Anopheles atroparvus TaxID=41427 RepID=A0A182INB8_9DIPT
--PYRPSRVTLGSVNACITCNLCKGYLIDATTIVECLHSFCHSCIIKHLHTEQYCPQCEVMINKAKP--NIKPDVPLQSIVFKLVPELYENELRRRRDFYRDHPEA-----
>UniRef90_A0A4W3JXP9/3-98 [subseq from] Polycomb group ring finger 3 n=7 Tax=Chondrichthyes TaxID=7777 RepID=A0A4W3JXP9_CALMI
-----TRKIKLWDINAHITCRLCNGYLIDATTVTECLHTFCRSCLVKYLEENNTCPTCRIVIHQSHPLQYIGHDRTMQDIVYKLVPGLQEAELTKQKDFYQ----------
>UniRef90_M7BS07/91-186 [subseq from] Polycomb group RING finger protein 3 n=1 Tax=Chelonia mydas TaxID=8469 RepID=M7BS07_CHEMY
-----TRKIKLWDINAHITCRLCNGYLIDATTVTECLHTFCRSCLVKYLEENNTCPTCRIVIHQSHPLQYIGHDRTMQDIVYKLVPGLQDAEMRKQREFYH----------
>UniRef90_UPI000C6D4B55/3-97 [subseq from] polycomb group RING finger protein 3-like n=1 Tax=Centruroides sculpturatus TaxID=218467 RepID=UPI000C6D4B55
------RRIRLKTLNPYITCKICKGYLIDATTVTECLHTFCKSCLVKHLEDNNTCPTCEIVIHQSHPLQYISYDRTMQDIVYKLVPNLQTNEIKREKEFYR----------
>UniRef90_A0A452J1E6/88-184 [subseq from] Polycomb group ring finger 6 n=12 Tax=Durocryptodira TaxID=1579337 RepID=A0A452J1E6_9SAUR
----RERMINLSELTPYILCSICKGYFIDATTITECLHTFCKSCIVRHFYYSNRCPKCNIVVHQTQPLYNIRLDRQLQDIVYKLVVSLEEREKKQMHDFYK----------
>UniRef90_A0A7R9IIP8/14-109 [subseq from] RING-type domain-containing protein n=5 Tax=Timema TaxID=61471 RepID=A0A7R9IIP8_9NEOP
-----ERRIKLEALNNHIICTICQGYLIDATTVTECLHTFCKSCLVKHLEENNTCPTCQQVIHQSHPLNYISFDRTMQDIVYKLVPELQDNEMKREREFYR----------
>UniRef90_A0A084VEU3/111-214 [subseq from] AGAP006403-PA-like protein n=1 Tax=Anopheles sinensis TaxID=74873 RepID=A0A084VEU3_ANOSI
--PYRPSRVTLGSVNACITCNLCKGYLIDATTIVECLHSFCHSCIIKHLHTEQYCPQCEVMINKAKP--NIKPDVPLQSIVFKLVPELYENELRRRRDFYRDHPASAA---
>UniRef90_A0A226NSN0/1-60 [subseq from] RING-type domain-containing protein n=1 Tax=Colinus virginianus TaxID=9014 RepID=A0A226NSN0_COLVI
--MHRTTRIKITELNPHLMCALCGGYFIDAATIVECLHSFCKTCIVRYLEANKYCPMCDAQN-------------------------------------------------
>UniRef90_UPI0009E198C6/2-99 [subseq from] polycomb group RING finger protein 1-like n=1 Tax=Orbicella faveolata TaxID=48498 RepID=UPI0009E198C6
---QKRIKLPVTTLNEHIICKLCNGYLVDAATITECLHTFCKSCLVRHIELVNRCPTCNSLVHKSQPLYNIKLDRTMQDIVYKLLPRVEREEKRRERKFYK----------
>UniRef90_A0A7L0CWG2/63-159 [subseq from] PCGF6 protein (Fragment) n=1 Tax=Rostratula benghalensis TaxID=118793 RepID=A0A7L0CWG2_9CHAR
----RERMINLAELTPYILCSICKGYFIDATTITECLHTFCKSCIVRHFYYSNRCPKCNIVVHQTQPLYNIRLDRQLQDIVYKLVVNLEEREKKQMHDFYK----------
>UniRef90_UPI001CF956CD/92-184 [subseq from] polycomb group RING finger protein 6 isoform X1 n=2 Tax=Protopterus annectens TaxID=7888 RepID=UPI001CF956CD
--------VNLSELNPYILCSICNGYFIDATTITECLHTFCKSCIVKHFYYSNRCPRCNIIVHQTQPLYNIRLDRQLQDIVYKLVEKLEQNEKKRILSFYK----------
>UniRef90_A0A663EKN9/5-101 [subseq from] Polycomb group ring finger 6 n=1 Tax=Aquila chrysaetos chrysaetos TaxID=223781 RepID=A0A663EKN9_AQUCH
----RARMINLAELTPYILCSICKGYFIDATTITECLHTFCKSCIVRHFYYSNRCPKCNIVVHQTQPLYNIRLDRQLQDIVYKLVVNLEEREKKQMHDFYK----------
>UniRef90_UPI0011E9F9B6/11-106 [subseq from] LOW QUALITY PROTEIN: polycomb group RING finger protein 3 n=1 Tax=Archocentrus centrarchus TaxID=63155 RepID=UPI0011E9F9B6
-----TRKIKLCHINAHITCRLCEGYLIDATTVTECLHTFCRSCLVKYLEENNTCPTCRIVIHQSHPLQYIGHDRTMQDIVYKLVPGLQEGKYKKQRDFYQ----------
>UniRef90_A0A7K6BC81/60-152 [subseq from] PCGF6 protein (Fragment) n=2 Tax=Upupiformes TaxID=57389 RepID=A0A7K6BC81_UPUEP
--------INLTELTPYILCSICKGYFIDATTITECLHTFCKSCIVRHFYYSNRCPKCNIVVHQTQPLYNIRLDRQLQDIVYKLVVNLEEREKKQMHDFYK----------
>UniRef90_A0A7K6RDD6/66-160 [subseq from] PCGF6 protein (Fragment) n=2 Tax=Neognathae TaxID=8825 RepID=A0A7K6RDD6_9GRUI
------RMINLAELTPYILCSICKGYFIDATTITECLHTFCKSCIVRHFYYSNRCPKCNIVVHQTQPLYNIRLDRQLQDIVYKLVVNLEEREKKQMHDFYK----------
>UniRef90_A0A8C8RAZ8/104-200 [subseq from] Polycomb group ring finger 6 n=1 Tax=Pelusios castaneus TaxID=367368 RepID=A0A8C8RAZ8_9SAUR
----RERMINLSELTPYILCSICKGYFIDATTITECLHTFCKSCIVRHFYYSNRCPKCNIVVHQTQPLYNIRLDRQLQDIVYKLVVNLEEREKKQMHDFYK----------
>UniRef90_A0A6M2DFW2/3-97 [subseq from] Putative polycomb group ring finger protein 3 (Fragment) n=3 Tax=Pulicidae TaxID=7511 RepID=A0A6M2DFW2_9NEOP
------RRIKLKTLNNHITCKICRGYFIDATTVTECLHTFCKSCLVKHLEENNSCPTCTIVIHQSHPLQYISFDRTMQDIVFKLVPDLQENENKREREFYR----------
>UniRef90_A0A7K7V4J0/66-162 [subseq from] PCGF6 protein (Fragment) n=8 Tax=Aves TaxID=8782 RepID=A0A7K7V4J0_EUDEL
----RERTINLSELTPYILCSICKGYFIDATTITECLHTFCKSCIVRHFYYSNRCPKCNIVVHQTQPLYNIRLDRQLQDIVYKLVVNLEEREKKQMHDFYK----------
>UniRef90_UPI001C924672/16-115 [subseq from] polycomb complex protein BMI-1-B-like isoform X2 n=1 Tax=Amphibalanus amphitrite TaxID=1232801 RepID=UPI001C924672
--------VTLSELTPHLVCPLCGGYYVDATAIVECLHTFCRSCILLHLHTTRRCPVegCDVLVQKAQgaSAANLRPDATLQSIVYKTVPGLHRDEMQRRRLFYADNQ-------
>UniRef90_A0A7K6ZGA1/65-160 [subseq from] PCGF6 protein (Fragment) n=5 Tax=Tinamidae TaxID=8803 RepID=A0A7K6ZGA1_9AVES
-----ERTINLSELTPYILCSICKGYFIDATTITECLHTFCKSCIVRHFYYSNRCPKCNIVVHQTQPLYNIRLDRQLQDIVYKLVVNLEEREKKQMHDFYK----------
>UniRef90_A0A8S1DBD8/6-101 [subseq from] RING-type domain-containing protein n=6 Tax=Cloeon dipterum TaxID=197152 RepID=A0A8S1DBD8_9INSE
------RKIKLKTLNSHITCKICRGYLIDATTVTECLHTFCKSCLVKHLEENNTCPSCQIVIHQSHPLQYISFDRTMQDIVYKLVPRLQDNEMERERSFYAS---------
>UniRef90_UPI0005CF1FCD/7-102 [subseq from] putative uncharacterized protein DDB_G0277255 n=1 Tax=Ceratosolen solmsi marchali TaxID=326594 RepID=UPI0005CF1FCD
-------RTYLREVNPHLICPLCRGYLIDATTVVECLHSFCRSCILKHLRKDAQCPSCKHLLNTAKP--NIKADKALQDIVYKLVPGLYHKEMRKRREFYNKHPE------
>UniRef90_A0A0A9XEZ0/4-99 [subseq from] Polycomb group RING finger protein 3 n=3 Tax=Mirini TaxID=236659 RepID=A0A0A9XEZ0_LYGHE
-------KIKLKTLNAYITCKICRGYLVDATTVTECLHTFCKSCLVKHLEENNTCPTCQIVIHQSYPLQYISFDRTMQDIVYKLVPDLQANEMKRERDFYKAR--------
>UniRef90_H3AVN5/110-202 [subseq from] Polycomb group ring finger 6 n=1 Tax=Latimeria chalumnae TaxID=7897 RepID=H3AVN5_LATCH
--------VILTEVNPYILCSICKGYFIDATTITECLHTFCKSCIVRHFYYSNRCPKCNIIVHQTQPLYNIRLDRQLQDIVFRLVPKLEEREKKQIHDFYK----------
>UniRef90_A0A5N5SQ77/56-123 [subseq from] Polycomb complex protein BMI-1 (Fragment) n=1 Tax=Armadillidium nasatum TaxID=96803 RepID=A0A5N5SQ77_9CRUS
-AMNKKKRLAVAELNPHLLCILCGGYFIDATTVIECLHTFCKSCIVRYLETSKFCPICDVLVHKSKPLL------------------------------------------
>UniRef90_K1PM06/5-102 [subseq from] Polycomb group RING finger protein 3 n=1 Tax=Crassostrea gigas TaxID=29159 RepID=K1PM06_CRAGI
-------KVKLKTVNPHICCTLCKGYLVEATTITECLHTFCKSCIVGYLKKEKNCPKCDILIHQSHPLNYISHDRTMQDIVYKLVPNLQEKEKKRRQEFASKHGL------
>UniRef90_UPI001C08D116/40-112 [subseq from] LOW QUALITY PROTEIN: polycomb complex protein BMI-1 n=1 Tax=Arvicola amphibius TaxID=1047088 RepID=UPI001C08D116
-EMHXTTRIKITELNPHLMCVLCGGYFIDATTXIEVYSSFCKTMYCALLGDSKYCPICDVQVHKTRPLLNISFN-------------------------------------
>UniRef90_A0A139WPA3/3-97 [subseq from] Polycomb group protein Psc-like Protein n=16 Tax=Polyphaga TaxID=41084 RepID=A0A139WPA3_TRICA
------RRIKLKTLNSHITCKICRGYLIDATTVTECLHTFCKSCLVKHLEENNTCPTCNIVIHQSHPLQYISFDRTMQDIVYKLVPELQKNEITREREFYH----------
>UniRef90_W5N1I6/89-179 [subseq from] Polycomb group ring finger 6 n=3 Tax=Lepisosteus oculatus TaxID=7918 RepID=W5N1I6_LEPOC
----------LFEVFPYIRCTLCNGYFVDATTITECLHTFCKSCIVKHFFYSNRCPNCNVVVHQTQPLYNIRLDRQLQDIVYKMVPHLEERERKRMHDFYQ----------
>UniRef90_UPI001EE50DD3/5-98 [subseq from] polycomb group RING finger protein 3-like n=2 Tax=Haliotis TaxID=6452 RepID=UPI001EE50DD3
-------KIRLKTVNEHITCSLCTGYLIDATTITECLHTFCKSCLVRYLEENNTCPDCRLVIHQSYPLNYISFDRTMQDIVYKLVPNLQEKEMKRQQDFYK----------
>UniRef90_A0A8C5RYL4/102-195 [subseq from] Polycomb group ring finger 6 n=3 Tax=Laticauda laticaudata TaxID=8630 RepID=A0A8C5RYL4_LATLA
-------MINLSELVPYIMCSICKGYFIDATTITECLHTFCKSCIVRHFYYSNRCPKCNIVVHQTQPLYNIRLDRQLQDIVYKLVVNLEEREKRRMHDFYR----------
>UniRef90_A0A0P4WM82/3-99 [subseq from] RING-type domain-containing protein n=8 Tax=Pleocyemata TaxID=6692 RepID=A0A0P4WM82_SCYOL
------RRIKLRTLNEHIVCAICSGYLVDATTVTECLHTFCKSCLVKHLEERNTCPTCDIVIHQSHPLNYIAFDRTMQDIVCKLVPMLQEDELKREREFYRAR--------
>UniRef90_A0A1B6CER0/4-98 [subseq from] RING-type domain-containing protein n=1 Tax=Clastoptera arizonana TaxID=38151 RepID=A0A1B6CER0_9HEMI
-------KIKLKTLNCHITCKICRGYLVDATTVTECLHTFCKSCLVKHLEENNTCPSCQIVIHQSHPLQYISFDRTMQDIVYKLVPNLQENEIKRERDFYRS---------
>UniRef90_A0A7K4Q611/2-30 [subseq from] PCGF1 protein (Fragment) n=1 Tax=Melospiza melodia TaxID=44397 RepID=A0A7K4Q611_MELMO
-----------KELNEHIVCFLCAGYFIDATTITECLHT-C----------------------------------------------------------------------
>UniRef90_A0A7K4Q611/52-117 [subseq from] PCGF1 protein (Fragment) n=1 Tax=Melospiza melodia TaxID=44397 RepID=A0A7K4Q611_MELMO
------------------------------------LSPVCKSCIVKYLQTSKYCPMCNTKIHETQPLLNLKLDRVMQDIVYKLVPGLQHSEEKRIREFYQS---------
>UniRef90_UPI001561586C/83-175 [subseq from] polycomb group RING finger protein 6-like isoform X1 n=4 Tax=Acipenser ruthenus TaxID=7906 RepID=UPI001561586C
--------IPLSEMSPYIRCTICTGYFIDATTITECLHTFCKSCIVKHFFYSNRCPKCNVVVHQTQPLYNIRLDRQLQDLVYKLVPHLEQNEKRQLHDFYK----------
>UniRef90_UPI0002038C1F/2-94 [subseq from] polycomb group RING finger protein 6 n=1 Tax=Anolis carolinensis TaxID=28377 RepID=UPI0002038C1F
--------INLSELTPYIMCSICKGYFIDATTITECLHTFCKSCLVRHFYYSNRCPKCNIVVHQTQPLYNIRLDRQLQDIVYKLVLNLEKREKKQMHDFYR----------
>UniRef90_UPI0015AAFFA5/22-85 [subseq from] polycomb complex protein BMI-1-like n=1 Tax=Stegodyphus dumicola TaxID=202533 RepID=UPI0015AAFFA5
--------------------------------------PVCRTCIVRYLQTNKFCPTCEVQVHKTRPLVNIRSDQTLQDIVYKLVPGLFKNEMKRRRDFYSQ---------
>UniRef90_UPI0020949B57/93-189 [subseq from] LOW QUALITY PROTEIN: polycomb group RING finger protein 6 n=4 Tax=Durocryptodira TaxID=1579337 RepID=UPI0020949B57
----RERMINLSELTPYILCSICKGYFIDATTITECLHTFCKSCIVRHFYYSNRCPKCNIVVHQTQPLYNIRLDRQLQDIVYKLVVNLEDREKKQMHDFYK----------
>UniRef90_A0A851W9V2/64-160 [subseq from] PCGF6 protein (Fragment) n=2 Tax=Passeriformes TaxID=9126 RepID=A0A851W9V2_CORMO
----RERMINLVELTPYILCSICKGYFIDATTITECLHTFCKSCIVRHFYYSNRCPKCNIVVHQTQPLYNIRLDRQLQDIVYKLVVNLEEREKKQMHDFYK----------
>UniRef90_A0A034VE16/107-206 [subseq from] Polycomb group protein Psc (Fragment) n=1 Tax=Bactrocera dorsalis TaxID=27457 RepID=A0A034VE16_BACDO
------RKVLLSVMNPHIICHLCTGYLIDATTIVECLHSFCHSCLIKHLRTEQYCPRCEMMINTAKP--NIKPDTTLQAIVYKLVPGLYERELMRKRAFYKDRP-ADAA--
>UniRef90_J3JXH5/5-101 [subseq from] RING-type domain-containing protein n=4 Tax=Cucujiformia TaxID=41088 RepID=J3JXH5_DENPD
------RKIKLKTLNNHITCKICRGYLIDATTVTECLHTFCKSCLVKHLEENNTCPTCKIVIHQSHPLQYISFDRTMQDIVYKLVPDLQKNEIESEREFYKAR--------
>UniRef90_A0A7L1CRC2/58-154 [subseq from] PCGF6 protein (Fragment) n=1 Tax=Serilophus lunatus TaxID=239386 RepID=A0A7L1CRC2_9PASS
----RERMINLSELTPYIMCSICKGYLIDATTITECLHTFCKSCIVRHFYYSNRCPKCNIVVHQTQPLYNIRPDRQLQDIVYKLVVNLEEREKKQMHDFYK----------
>UniRef90_UPI001C4D2F37/78-171 [subseq from] polycomb group RING finger protein 6 isoform X1 n=2 Tax=Sceloporus undulatus TaxID=8520 RepID=UPI001C4D2F37
-------MINLSDLTPYIMCPICKGYFIDATTITECLHTFCKSCIVRHFYYSNRCPKCNIVVHQTQPLYNIRLDRQLQDIVYKLVVNLEEREKKQMHDFYR----------
>UniRef90_A0A182HCY7/22-123 [subseq from] RING-type domain-containing protein n=4 Tax=Stegomyia TaxID=53541 RepID=A0A182HCY7_AEDAL
---YKPSEVQLSSVNPYITCNLCKGYLIDATTIVECLHSFCHSCIMKHLRTEQYCPQCEMMINKAKP--NIKPDATLQSIVYKLVPRLYEKELLRKRAFYRQHPEKA----
>UniRef90_A0A7M7G506/4-99 [subseq from] RING-type domain-containing protein n=31 Tax=Hymenoptera TaxID=7399 RepID=A0A7M7G506_NASVI
-------KIKLKALNSHITCKICRGYLIDATTVTECLHTFCKSCLVKHLDEKNTCPQCQIVIHQSHPLQYISFDRTMQDIVYKLVPDLQENEIKREREFYRAR--------
>UniRef90_A0A8B8AGJ5/5-104 [subseq from] LOW QUALITY PROTEIN: MYCBP-associated protein-like n=1 Tax=Crassostrea virginica TaxID=6565 RepID=A0A8B8AGJ5_CRAVI
-------KVKLRTVNPHITCTLCKGYLIEATTITECLHTFCKSCIVGYLKKKKNCPKCDILIHQSHPLNYISHDRTMQDIVYKLVPHLQDKEKKRRQEFAAKHGLSD----
>UniRef90_UPI001CA9B6E9/92-188 [subseq from] polycomb group RING finger protein 6 isoform X2 n=1 Tax=Chelonia mydas TaxID=8469 RepID=UPI001CA9B6E9
----RERTINLSELTPYILCSICKGYFIDATTITECLHTFCKSCIVRHFYYSNRCPKCNIVVHQTQPLYNIRLDRQLQDIVYKLVVNLEDREKKQMHDFYK----------
>UniRef90_A0A8T1SCX8/87-183 [subseq from] Polycomb group ring finger 6 n=1 Tax=Chelydra serpentina TaxID=8475 RepID=A0A8T1SCX8_CHESE
----RERTINLSELTPYIVCSICNGYFIDATTITECLHTFCKSCIVRHFYYSNRCPKCNIVVHQTQPLYNIRLDRQLQDIVYKVVVNLEEKEKKQMHDFYK----------
>UniRef90_A0A852FQV4/69-162 [subseq from] PCGF6 protein (Fragment) n=3 Tax=Passeriformes TaxID=9126 RepID=A0A852FQV4_PEUTA
-------TINLAELTPYILCSICKGYFIDATTITECLHTFCKSCIVRHFYYSNRCPKCNIVVHQTQPLYNIRLDRQLQDIVYKLVVNLEEREKKQMHDFYK----------
>UniRef90_R4G8N3/4-97 [subseq from] Putative locus-specific chromosome binding protein n=2 Tax=Rhodnius TaxID=13248 RepID=R4G8N3_RHOPR
-------KIKLRTLNAYITCKICRGYLVDATTVTECLHTFCKSCMVKHLEENNTCPTCQIVIHQSHPLQYISFDRTMQDIVYKLVPNLQENEMKREREFYK----------
>UniRef90_A0A183KCZ2/1-100 [subseq from] RING-type domain-containing protein n=2 Tax=Schistosoma TaxID=6181 RepID=A0A183KCZ2_9TREM
--MHRVSDVPVILFNPYLTCNLCRGYLIDATTIVECLHSFCRSCILTYLKLNTTCPVCATLLHKTKPHCAIRPDRALQSIVYKLIPNLFEKEMLCRRKFYEG---------
>UniRef90_A0A7L1IH34/58-151 [subseq from] PCGF6 protein (Fragment) n=2 Tax=Charadriiformes TaxID=8906 RepID=A0A7L1IH34_SMUAF
-------MINLAELTPYILCSICKGYFIDATTITECLHTFCKSCIVRHFYYSNRCPKCNIVVHQTQPLYNIRLDRQLQDIVYKLVVNLEEREKKQMHDFYK----------
>UniRef90_A0A8D2NSA1/30-126 [subseq from] Polycomb group ring finger 6 n=1 Tax=Zosterops lateralis melanops TaxID=1220523 RepID=A0A8D2NSA1_ZOSLA
----RERMINLTELTPYILCSICKGYLIDATTITECLHTFCKSCIVRHFYYSNRCPKCNIVVHQTQPLYNIRLDRQLQDIVYKLVVNLEEREKKQMHDFYK----------
>UniRef90_UPI00203513EA/9-106 [subseq from] flocculation protein FLO11 n=1 Tax=Dendroctonus ponderosae TaxID=77166 RepID=UPI00203513EA
------EKIWLNEINEYLTCYLCKGYFIDATTISECLHSFCRSCIIKFLQDKSYCPVCELIINKAKP--NLKLDKTRQDIVYKLVPQLFFKEMLRRKTLYKNHPEI-----
>UniRef90_A0A8J5AZ06/15-114 [subseq from] RING-type domain-containing protein n=2 Tax=Bradysia TaxID=35571 RepID=A0A8J5AZ06_9DIPT
---HKPIKVLLKTVSQQITCFLCKGYLIDATTIVECLHSFCHSCIIKRLKTTEYCPICELMINKKKP--NIKRDATLQAIVYKLVPGLYEKELLRKRAFYKAHPK------
>UniRef90_A0A6A0H7V8/3-98 [subseq from] polycomb group RING finger protein 3-like n=2 Tax=Amphipoda TaxID=6821 RepID=A0A6A0H7V8_HYAAZ
------RRIKLKTLNEHIVCTICSGYLIDATTVTECLHTFCKSCLVKHLEEKNTCPSCELVIHQSHPLNYISFDRTMQDIVYKLVPNLQENEIRLEREFYRV---------
>UniRef90_A0A8C4N4D6/56-149 [subseq from] Polycomb group ring finger 6 n=2 Tax=Eptatretus burgeri TaxID=7764 RepID=A0A8C4N4D6_EPTBU
--------VRLLDVNPFIMCPICSGYLVDATTITECLHTFCKSCIVKHFESSNRCPKCNMVVHQTIPHYNIRSDGTMQDIVNKMVPNLEENEKQRMREFYFS---------
>UniRef90_A0A8D2IGE8/112-205 [subseq from] Polycomb group ring finger 6 n=1 Tax=Varanus komodoensis TaxID=61221 RepID=A0A8D2IGE8_VARKO
-------MIKLSELTPYIVCSICKGYFIDATTITECLHTFCKSCIVRHFYYSNRCPKCNIVVHQTQPLYNIRLDRQLQDIVYKIVINLEEREKKQMHDFYR----------
>UniRef90_A0A7K4RHE5/65-160 [subseq from] PCGF6 protein (Fragment) n=3 Tax=Neognathae TaxID=8825 RepID=A0A7K4RHE5_COLPI
-----ERMINLAELTPYILCSICKGYFIDATTITECLHTFCKSCIVRHFYYSNRCPKCNIVVHQTQPLYNIRLDRQLQDIVYKLVVNLEEREKKQMHDFYK----------
>UniRef90_A0A7L1YC01/3-95 [subseq from] PCGF6 protein (Fragment) n=3 Tax=Passeriformes TaxID=9126 RepID=A0A7L1YC01_9PASS
--------INLSELTPYILCSICKGYFIDATTITECLHTFCKSCIVRHFYYSNRCPKCNIVVHQTQPLYNIRPDRQLQDIVYKLVVNLEEREKKQMHDFYK----------
>UniRef90_B3S391/5-98 [subseq from] RING-type domain-containing protein n=2 Tax=Trichoplax TaxID=10227 RepID=B3S391_TRIAD
--------LALKELNPCLTCSLCDGYLVNATTVVECLHTFCKSCIVKHLEDSNNCPKCDNVVHQSHPLQYISYDRTMQDLVYKLVPGLQERELETEREFYES---------
>UniRef90_A0A7L2VH32/3-95 [subseq from] PCGF6 protein (Fragment) n=1 Tax=Brachypteracias leptosomus TaxID=135165 RepID=A0A7L2VH32_9AVES
--------INLSELTPYILCSICKGYFIDATTITECLHTFCKSCIVRHFYYSNRCPKCNIVVHQTQPLYNIRLDRQLQDIVYKLVVNLEEREKKQMHDFYK----------
>UniRef90_UPI001C8FFDEF/33-128 [subseq from] polycomb group RING finger protein 3-like isoform X3 n=4 Tax=Thoracicalcarea TaxID=2899756 RepID=UPI001C8FFDEF
------VEIKLEDINPNITCKICKGYFVDATTITECLHTFCKSCLVKHLEERNTCPECNSIIHQSHPLQYISFDRTMQDIVYKLVPNILEDEMERERAFYKS---------
>UniRef90_A0A091PFC2/3-95 [subseq from] Polycomb group RING finger protein 6 (Fragment) n=2 Tax=Leptosomus discolor TaxID=188344 RepID=A0A091PFC2_LEPDC
--------INLAELTPYILCSICKGYFIDATTITECLHTFCKSCIVRHFYYSNRCPKCNIVVHQTQPLYNIRLDRQLQDIVYKLVVNLEEREKKQMHDFYK----------
>UniRef90_A0A7J7JHY7/5-98 [subseq from] RING-type domain-containing protein n=1 Tax=Bugula neritina TaxID=10212 RepID=A0A7J7JHY7_BUGNE
--------VQLSSLTSHLICKLCSGYLIEATTIIECLHTFCKSCIVRYLDEDNKCPECQLQIHQSHPLSYIMLDRKMQDIVYKAVPGLQAKEEQRIKDFYAQ---------
>UniRef90_UPI0006D4F063/6-101 [subseq from] polycomb group RING finger protein 3 n=1 Tax=Halyomorpha halys TaxID=286706 RepID=UPI0006D4F063
------RKIKLKTLNAYITCKICRGYLVDATTVTECLHTFCKSCMVKHLEDNNTCPTCQIVIHQSHPLQYISFDRTMQDIVYKLVPNLQENEIKREREFYKS---------
>UniRef90_A0A212CP37/7-105 [subseq from] PCGF6 (Fragment) n=1 Tax=Cervus elaphus hippelaphus TaxID=46360 RepID=A0A212CP37_CEREH
--LHLQRLINLSELTPYILCSICKGYLIDATTITECLHTFCKSCIVRHFYYSNRCPKCNIVVHQTQPLYNIRLDRQLQDIVYKLVINLEEREKKQMHDFYK----------
>UniRef90_F7DAQ9/112-205 [subseq from] Polycomb group ring finger 6 n=2 Tax=Ornithorhynchus anatinus TaxID=9258 RepID=F7DAQ9_ORNAN
-------MINLSELTPYILCSICKGYFIDATTITECLHTFCKSCIVRHFYYSNRCPKCNIVVHQTQPLYNIRLDRQLQDIVYKLVINLEEREKKQMHDFYK----------
>UniRef90_A0A7K5R982/2-74 [subseq from] PCGF1 protein (Fragment) n=7 Tax=Passeriformes TaxID=9126 RepID=A0A7K5R982_9PASE
-----------KELNEHIVCFLCAGYFIDATTITECLHTFCKSCIVKYLQTSKYCPMCNTKIHETQPLLNLKLDRVMQDIVYKL---------------------------
>UniRef90_A0A7K8XPJ1/64-159 [subseq from] PCGF6 protein (Fragment) n=31 Tax=Aves TaxID=8782 RepID=A0A7K8XPJ1_9PICI
-----ERMINLADLTPYILCSICKGYFIDATTITECLHTFCKSCIVRHFYYSNRCPKCNIVVHQTQPLYNIRLDRQLQDIVYKLVVNLEEREKKQMHDFYK----------
>UniRef90_A0A814ALC2/6-99 [subseq from] RING-type domain-containing protein n=1 Tax=Brachionus calyciflorus TaxID=104777 RepID=A0A814ALC2_9BILA
-------KYLITDVNSFITCVLCKGYLIDATTITECLHTFCKKCIVEYLEENTNCPICDTLLHQSHPLLYIAHDRTLQSIVYKLVPNLERNELERQLKYYD----------
>UniRef90_A0A814ATN9/1-104 [subseq from] RING-type domain-containing protein n=1 Tax=Brachionus calyciflorus TaxID=104777 RepID=A0A814ATN9_9BILA
--MHRTLSLKIGELNSYLKCPLCKGYLIDSYTINECLHSFCKSCIIKYIKRKECCPTCKINIIKDRMSNYLKRDVNLQCIVYKIVPELFKKEMKRRREFYTKHPKA-----
>UniRef90_A0A8C9R3H3/82-174 [subseq from] Polycomb group ring finger 6 n=2 Tax=Scleropages formosus TaxID=113540 RepID=A0A8C9R3H3_SCLFO
--------LPLVELFPYICCTLCNGFFIDATTITECLHTFCKSCIVKHFFYSNRCPNCNVVVHQTQPLYNIRLDRQLQDIVYKMVPNLEEKERERMHDFYK----------
>UniRef90_A0A1I8NC34/176-271 [subseq from] RING-type domain-containing protein n=1 Tax=Musca domestica TaxID=7370 RepID=A0A1I8NC34_MUSDO
--------ILLSSMNPHIICSLCFGYLIDATTIVECLHSFCHSCLIKHLRTEQYCPRCEMMINTAKP--NIKPDTTLQAIVYKLVPGLYEKELMRKRAFYKDRPEE-----
>UniRef90_A0A834IMA7/7-102 [subseq from] RING-type domain-containing protein n=2 Tax=Dryophthorinae TaxID=39812 RepID=A0A834IMA7_RHYFE
------KRIKLRTINSHITCKICKGYLIDATTVTECLHTFCKSCLVKHLEENNTCPMCNIVIHQSHPLQYISFDRTMQDIVYKLVPNLLDDETIRERDFYKV---------
>UniRef90_T1EJS0/3-82 [subseq from] RING-type domain-containing protein n=1 Tax=Helobdella robusta TaxID=6412 RepID=T1EJS0_HELRO
------------DVNANLCCVLCSGYLVDATTIIECLHTFCRSCILRYLESSDTCPVCDASVHPADPTMGIKADKTLQALVYKIVPGLYQSK-------------------
>UniRef90_UPI00094E0038/7-102 [subseq from] polycomb group RING finger protein 3 isoform X2 n=1 Tax=Dendroctonus ponderosae TaxID=77166 RepID=UPI00094E0038
------RRIRLRSINNHIACKICKGYLIDATTVTECLHTFCKSCLVKHLEENNTCPICSIVIHQSHPLQYISFDRTMQDIVYKLVPNLMEVELSREREFYRV---------
>UniRef90_UPI00138FA481/8-111 [subseq from] polycomb group RING finger protein 5-B n=1 Tax=Nematostella vectensis TaxID=45351 RepID=UPI00138FA481
---NRERKLQLRELNPHITCGLCRGYLIKPTTITECLHTFCRSCIILRFQDGevNLCPTCNILIHETNPLEMLRSDKTLEDIIYKLVPGLQEDEIRRTKEFYESCPK------
>UniRef90_UPI001CF5AD1E/55-149 [subseq from] polycomb group RING finger protein 6 n=2 Tax=Bufo TaxID=8383 RepID=UPI001CF5AD1E
-------MINLADLNPYIRCSICEGYFIDATTITECLHTFCKSCIVRHFYYSNRCPKCNVVVHQTQPLYNIRLDRQLQDIVFKLVANLEEREKKQMCDFYSE---------
>UniRef90_A0A3P9JA04/11-106 [subseq from] RING-type domain-containing protein n=7 Tax=Oryzias TaxID=8089 RepID=A0A3P9JA04_ORYLA
-----TRKINLCHINAHITCRLCEGYLIDATTVTECLHTFCRSCLVKYLEENNTCPTCRIVIHQSHPLQYIGHDRTMQDIVYKLVPGLQEAEIKKQREFYQ----------
>UniRef90_A0A7K4ZV29/65-161 [subseq from] PCGF6 protein (Fragment) n=3 Tax=Cuculiformes TaxID=8940 RepID=A0A7K4ZV29_9AVES
----RESMINLAELTPYILCSICKGYFIDATTITECLHTFCKSCIVRHFYYSNRCPKCNIVVHQTQPLYNIRLDRQLQDIVYKLVVNLEEREKKQMHEFYK----------
>UniRef90_UPI0003C439D5/2-94 [subseq from] polycomb group RING finger protein 6 n=2 Tax=Cryptodira TaxID=8464 RepID=UPI0003C439D5
--------INLSELTPYILCSICKGYFIDATTITECLHTFCKSCIVRHFYYSNRCPKCNIVVHQTQPLYNIRLDRQLQDIVYKLVVSLEEREKKQMHDFYK----------
>UniRef90_A0A0V1K868/3-100 [subseq from] Polycomb group RING finger protein 3 n=11 Tax=Trichinella TaxID=6333 RepID=A0A0V1K868_TRIPS
-----TRKVFLRSLNPYITCYVCKGYLIDATTVTECLHAFCKTCLLNHLSTNVTCPKCEIVIHQSHPTNYIMPDRSLQDIVYKLVPNLFRDEMERRESFHKKH--------
>UniRef90_A0A2F0BL69/27-119 [subseq from] Polycomb group RING finger protein 6 (Fragment) n=1 Tax=Eschrichtius robustus TaxID=9764 RepID=A0A2F0BL69_ESCRO
--------INLSELTPYILCSICKGYLIDATTITECLHTFCKSCIVRHFYYSNRCPKCNIVVHQTQPLYNIRLDRQLQDIVYKLVINLEEREKKQMHDFYK----------
>UniRef90_UPI001B889747/39-134 [subseq from] polycomb group RING finger protein 3-like n=1 Tax=Gigantopelta aegis TaxID=1735272 RepID=UPI001B889747
------RKIRLASVNPHITCDLCRGYLIDATTITECLHTFCKSCIVKFLDENTTCPRCGIVIHQSYPHNYISFDRTMQDIVYKLVPNLQKKELKKQQDFYKK---------
>UniRef90_UPI0001CBB3B6/7-104 [subseq from] polycomb group RING finger protein 5-A-like n=1 Tax=Saccoglossus kowalevskii TaxID=10224 RepID=UPI0001CBB3B6
----------VREFNHFITCSICGGYLIKPSTIAECLHTFCKSCIVRHFEESKNCPRCGIQVHETHPCEMLRMDKTMEDIVFKLVPGIQEREKQRERDFWTSRESEEP---
>UniRef90_UPI000811760C/387-484 [subseq from] polycomb group protein Psc n=2 Tax=Rhagoletis TaxID=28609 RepID=UPI000811760C
------RKVLLSVMNPHIICHLCNGYLIDATTIVECLHSFCHSCLIKHLRTEQYCPRCEMMINTAKP--NIKPDTTLQAIVYKLVPGLYERELMRKRAFYKDRPEE-----
>UniRef90_UPI001ADE33E3/3-102 [subseq from] polycomb group RING finger protein 3-like isoform X3 n=2 Tax=Cygnus olor TaxID=8869 RepID=UPI001ADE33E3
-----TRKIKLWDINAHITCHLCNGYLIDATTVTECLHTFCRSCLVKYLEENNTCPTCRIVIHQSHPLQYIGHDRTMQDIVYKLVPGLqeasFTAEMKKQKEFYH----------
>UniRef90_UPI002033A6F7/7-102 [subseq from] polycomb group protein Psc-like n=1 Tax=Athalia rosae TaxID=37344 RepID=UPI002033A6F7
-------RTYLRDVNPYLICPLCRGYLVDATTVVECLHSFCRSCILKHLKSEAHCPTCNHVLNNAKP--DIKADKALQDIVYKLVPGLYHKEMRRRREFYKKNPE------
>UniRef90_G9KFH8/31-124 [subseq from] Polycomb group ring finger 6 (Fragment) n=1 Tax=Mustela putorius furo TaxID=9669 RepID=G9KFH8_MUSPF
-------LINLSELTPYILCSICKGYLIDATTITECLHTFCKSCIVRHFYYSNRCPKCNIVVHQTQPLYNIRLDRQLQDIVYKLVINLEEREKKQMHDFYK----------
>UniRef90_UPI0014585DD1/109-205 [subseq from] polycomb group RING finger protein 3-like n=1 Tax=Pecten maximus TaxID=6579 RepID=UPI0014585DD1
-------NVRIRDINPYITCGLCGGYLYEASTITECMHSFCKTCIVRHTERHLNCPTCDAAIHPTDPFVHIRNDSTIQDIVYRLLPDIAEEEQRREKLFYEEHE-------
>UniRef90_A0A7M5WVR3/4-94 [subseq from] RING-type domain-containing protein n=1 Tax=Clytia hemisphaerica TaxID=252671 RepID=A0A7M5WVR3_9CNID
-------KIQLEHVNPFLTCAVCKGYLVDATTIVECLHSFCRGCIIRHLENSYNCPKCSTEIHKTKPFEYIRSDPSLQEIVYKLVPELYQNEETRKEH-------------
>UniRef90_UPI000C251CB0/5-100 [subseq from] polycomb group RING finger protein 3-like n=1 Tax=Leptinotarsa decemlineata TaxID=7539 RepID=UPI000C251CB0
------RKIKLKTLNSHITCKICRGYLIDATTVTECLHTFCKSCLVKHLEENNTCPTCNIVIHQSHPLQYISFDRTMQDIVYKLVPDLQRDEINREKEFYRQ---------
>UniRef90_A0A1D2N3S6/4-99 [subseq from] Polycomb group RING finger protein 3 n=1 Tax=Orchesella cincta TaxID=48709 RepID=A0A1D2N3S6_ORCCI
-------KIKLRSFNPFITCKICRGYLIDATTVTECLHTFCKSCLVKHLEENNTCPECEIVIHQSHPLQYISFDRTMQDIVYKLVPHLQENEARREREFYRSR--------
>UniRef90_UPI000A2A86C3/10-104 [subseq from] polycomb group RING finger protein 3 n=1 Tax=Exaiptasia diaphana TaxID=2652724 RepID=UPI000A2A86C3
-------TISLSEINEHITCRLCDGYLIDATTIVECLHTFCRSCIVKHLRQCNYCPTCKITLHQSHPMNYISTDRTLQDIVYRLVPGLQEREKQRQKEFEVA---------
>UniRef90_UPI00148741B0/66-166 [subseq from] polycomb group RING finger protein 6-like n=1 Tax=Arvicanthis niloticus TaxID=61156 RepID=UPI00148741B0
-SDQEKTVVPLSQLTPYISCSVCKGYLIDAATITECLHTFCKSCIVKHFEQSNRCPKCDIVVHEAKPHKNLRMDPQLQNIVYKLVPGLEEKEKKQRSEFYKE---------
>UniRef90_UPI000A341F58/125-217 [subseq from] polycomb group RING finger protein 6 isoform X7 n=1 Tax=Heterocephalus glaber TaxID=10181 RepID=UPI000A341F58
--------INLTELTPYILCSICKGYLIDATTITECLHTFCKSCIVRHFYYSNRCPKCNIVVHQTQPLYNIRLDRQLQDIVYKLVINLEEREKKQMHDFYK----------
>UniRef90_UPI0006C9DEA5/4-98 [subseq from] polycomb group RING finger protein 3 n=1 Tax=Trichogramma pretiosum TaxID=7493 RepID=UPI0006C9DEA5
-------KIKLKTLNSHITCKICRGYLIDATTVTECLHTFCKSCLVKHLDEKNTCPQCQIVIHQSHPLQYISFDRTMQDIVYKLVPDLQENETKREREFYRS---------
>UniRef90_A0A085LL34/30-127 [subseq from] RING-type domain-containing protein n=2 Tax=Trichuris TaxID=36086 RepID=A0A085LL34_9BILA
-----NRRVLLRGLNPYITCYVCKGYLIDATTVSECLHAFCKSCLVAHLREKTTCPKCEIVIHQSHPLNYIMHDRNLQDIVYKLVPNLYRNEMQRREMFYQEH--------
>UniRef90_UPI0021C79C6F/76-164 [subseq from] mucin-17-like isoform X1 n=3 Tax=Eriocheir sinensis TaxID=95602 RepID=UPI0021C79C6F
--------------------LLCGRHHHRRVPPLLCVlltTLFCKTCIVRYLESSKFCPICDVQVHKTKPLLSIRPDKTLQDIVYKLVPGLYPNEMCKRREFYSNHPDT-----
>UniRef90_A0A0K8UFT1/403-500 [subseq from] Polycomb group protein Psc n=7 Tax=Bactrocera TaxID=27456 RepID=A0A0K8UFT1_BACLA
------RKVLLSVMNPHIICHLCTGYLIDATTIVECLHSFCHSCLIKHLRTEQYCPRCEMMINTAKP--NIKPDTTLQAIVYKLVPGLYERELMRKRAFYKDRPAE-----
>UniRef90_A0A210PYB0/105-203 [subseq from] Polycomb group RING finger protein 6 n=1 Tax=Mizuhopecten yessoensis TaxID=6573 RepID=A0A210PYB0_MIZYE
-------NVQLRDINPYITCGLCGGYLYEASTITECMHSFCKTCIVRHTERHLNCPSCDAAIHPTDPFVHIRNDSTIQDIVYRLLPHIAEEEQRREKLFYEEHEKA-----
>UniRef90_A0A336MBT1/4-98 [subseq from] CSON013887 protein n=1 Tax=Culicoides sonorensis TaxID=179676 RepID=A0A336MBT1_CULSO
-------KIKLKSLNSYITCLICHGYLIDATTVIECLHTFCKSCLVKHLEENNTCPTCLIIIHQSHPLNYISFDRTMQDIVYKLVPNLQEDELNRERDFYKE---------
>UniRef90_A0A1B6FDV8/4-97 [subseq from] RING-type domain-containing protein n=3 Tax=Cicadellinae TaxID=33370 RepID=A0A1B6FDV8_9HEMI
-------KIKLKTLNVHITCKICRGYLVDATTVTECLHTFCKSCLVKHLEENNTCPSCQIVIHQSHPLQYISFDRTMQDIVYKLVPDLQDNEIKREREFYR----------
>UniRef90_A0A8B8EI69/59-154 [subseq from] polycomb group RING finger protein 3-like isoform X1 n=2 Tax=Crassostrea virginica TaxID=6565 RepID=A0A8B8EI69_CRAVI
--------LQLRELNPYITCGLCGGYLYEASTITECMHTFCKTCIVRYTERCLTCPTCDTPIHPTDPFVHIRHDSTLQDIVYRLLPKVAEVEQKREIEFYEKHE-------
>UniRef90_UPI000549D719/2-94 [subseq from] polycomb group RING finger protein 6 isoform X3 n=1 Tax=Meleagris gallopavo TaxID=9103 RepID=UPI000549D719
--------INLAELTPYILCSICKGYFIDATTITECLHTFCKSCIVRHFYYSNRCPKCNIVVHQTQPLYNIRLDRQLQDIVYKLVVNLEESKKKQMHDFYK----------
>UniRef90_UPI0018E3A7D0/76-169 [subseq from] polycomb group RING finger protein 6-like n=1 Tax=Arvicola amphibius TaxID=1047088 RepID=UPI0018E3A7D0
--------VPLSQLTPHISCYICKGYLIDAATITECLHSFCKSCIIKHFEHSNRCPKCDIVVHEAKPLNSLRLDPQLQNIVYKLVAGLEEKEEKRRHEFYNQ---------
>UniRef90_A0A061IBU3/33-125 [subseq from] Polycomb group RING finger protein 6 n=1 Tax=Cricetulus griseus TaxID=10029 RepID=A0A061IBU3_CRIGR
--------LNLAELTPYIMCSICKGYLIDATTITECLHTFCKSCIVRHFYYSNRCPKCSIVVHQTQPLYNIRLDRQLQDIVYKLVVNLEEREKKQMHDFYK----------
>UniRef90_A0A7K5SZZ9/66-162 [subseq from] PCGF6 protein (Fragment) n=2 Tax=Neognathae TaxID=8825 RepID=A0A7K5SZZ9_9FRIN
----RERMINLAELTPYILCSICKGYLIDATTITECLHTFCKSCIVRHFYYSNRCPKCNIVVHQTQPLYNIRLDRQLQDIVYKLVVNLEEREKKQMHDFYK----------
>UniRef90_A0A7K9CGN7/2-94 [subseq from] PCGF6 protein (Fragment) n=5 Tax=Aves TaxID=8782 RepID=A0A7K9CGN7_9PICI
--------INLSDLTPYILCSICKGYFIDATTITECLHTFCKSCIVRHFYYSNRCPKCNIVVHQTQPLYNIRLDRQLQDIVYKLVVNLEEREKKQMHDFYK----------
>UniRef90_A0A7M7NVF3/30-125 [subseq from] RING-type domain-containing protein n=1 Tax=Strongylocentrotus purpuratus TaxID=7668 RepID=A0A7M7NVF3_STRPU
-------QVFLYEINENITCKLCRGYLIDATTITECLHTFCKSCLVKYLEENNTCPTCRILIHQSHPLTYVGFDRTMQDIVYKLVPNLLKSEERREKEFYESF--------
>UniRef90_UPI000C7711AA/9-105 [subseq from] polycomb group RING finger protein 3-like n=1 Tax=Eurytemora affinis TaxID=88015 RepID=UPI000C7711AA
-------SIRMCDINEMITCKICSGYLIDATTIVECLHTFCKSCIVKHLNSddNNTCPQCDEVIHQSHPLNFIKFDRTMQDLVYKLVPNLEKNEYKRERDFYAE---------
>UniRef90_UPI001B7EC21D/93-185 [subseq from] polycomb group RING finger protein 6-like isoform X1 n=3 Tax=Polyodon spathula TaxID=7913 RepID=UPI001B7EC21D
--------IPLSEMSPYIRCTICTGYFIDATTITECLHTFCKSCIVKHFFYSNRCPKCNVVVHQTQPLYNIRLDHQLQDLVYKLVPHLEQNEKRQLHEFYK----------
>UniRef90_A0A8B7YSG8/22-119 [subseq from] polycomb group RING finger protein 6-like isoform X1 n=2 Tax=Acanthaster planci TaxID=133434 RepID=A0A8B7YSG8_ACAPL
---SRTLVIRLTSVNPYITCHLCGGYLVDATTIIECLHTFCKSCLVQYLYTSKRCPTCDTLIHETNPFSCIRLDRTKQDILNKLLPYVASDETENQKLFYK----------
>UniRef90_A0A1A9WJ15/142-237 [subseq from] RING-type domain-containing protein n=2 Tax=Glossina brevipalpis TaxID=37001 RepID=A0A1A9WJ15_9MUSC
--------VLLSAVNPHIICNLCFGYLIDATTIVECLHSFCHSCLIKHLRTQEYCPRCQMVINTVKP--NIKSDTTLQAIVYKLVPGLYEKELMRKRAFYKDRPEE-----
>UniRef90_T1L376/6-99 [subseq from] RING-type domain-containing protein n=1 Tax=Tetranychus urticae TaxID=32264 RepID=T1L376_TETUR
--------ISLKYLNPHITCNICKGYLIDATTVTECLHTFCKSCLVKHLEERNTCPSCHLIIHQSHPLNYIAYDRTMQDIVYKLVPNLQLNEQKREREFYRK---------
>UniRef90_UPI0010FC8D47/2-99 [subseq from] polycomb group RING finger protein 3-like isoform X1 n=2 Tax=Acropora TaxID=6127 RepID=UPI0010FC8D47
---QKRVKLPLSTLNEHIICKLCNGYLVDAATITECLHTFCKSCLVRHIDLINQCPTCNTVIHETQPLYNIRLDRTMQDIVYKLLPKLEREEKRREHKFYK----------
>UniRef90_A0A210QZV8/7-73 [subseq from] Polycomb complex protein BMI-1 n=1 Tax=Mizuhopecten yessoensis TaxID=6573 RepID=A0A210QZV8_MIZYE
--------------------------------------SVCKTCIVRYLESSKFCPICDVQVHKTKPLLNIRLDHTLQDIVYKLVPGLFKDEMTRRREFYKDQPN------
>UniRef90_A0A2T7PAQ8/63-130 [subseq from] RAWUL domain-containing protein n=2 Tax=Pomacea canaliculata TaxID=400727 RepID=A0A2T7PAQ8_POMCA
--------------------------------------KVCKKCIVKYLETSKQCPVCDVLVHKTRPHLHIRSDKTLQDLVYKLVPGLYKNEMKRRRDFYSKHPEV-----
>UniRef90_H0V277/87-180 [subseq from] Polycomb group ring finger 6 n=3 Tax=Cavia porcellus TaxID=10141 RepID=H0V277_CAVPO
-------LINLTELTPYILCSICKGYLIDATTITECLHTFCKSCIVRHFYYSNRCPKCNIVVHQTQPLYNIRLDRQLQDIVYKLVINLEESKKKQMHDFYK----------
>UniRef90_UPI0008F9C15B/4-97 [subseq from] polycomb group RING finger protein 3 n=1 Tax=Bemisia tabaci TaxID=7038 RepID=UPI0008F9C15B
-------KIKLKSLNEYITCKICQGYLVDATTVTECLHTFCKSCLVKHLEENNTCPQCQIVIHQSHPLQYISFDRTMQDIVYKLVPQLQKNELKREQEFYR----------
>UniRef90_A0A8C6QIA6/126-218 [subseq from] Polycomb group ring finger 6 n=3 Tax=Nannospalax galili TaxID=1026970 RepID=A0A8C6QIA6_NANGA
--------INLAELTPYILCSICKGYLIDATTITECLHTFCKSCIVRHFYYSNRCPKCNIVVHQTQPLYNIRLDRQLQDIVYKLVSNLEEREKKQMHDFYK----------
>UniRef90_A0A663MET8/2-94 [subseq from] Polycomb group ring finger 6 n=8 Tax=Neognathae TaxID=8825 RepID=A0A663MET8_ATHCN
--------INLADLTPYILCSICKGYFIDATTITECLHTFCKSCIVRHFYYSNRCPKCNIVVHQTQPLYNIRLDRQLQDIVYKLVVNLEEREKKQMHDFYK----------
>UniRef90_UPI0003F0BE7D/4-97 [subseq from] polycomb group RING finger protein 3-like n=1 Tax=Saccoglossus kowalevskii TaxID=10224 RepID=UPI0003F0BE7D
-------QIRLVEVNAHITCRICHGYFIDATTITECLHTFCKSCIVRYLEEHNTCPTCGIVIHQSHPLHYIGHDRTMQDIVYKLVPKLQMDEEYREKRFYE----------
>UniRef90_UPI001AAD7B88/44-137 [subseq from] polycomb group RING finger protein 6 n=1 Tax=Rana temporaria TaxID=8407 RepID=UPI001AAD7B88
--------VNLADLNPYILCSICKGYFVDATTITECLHTFCKSCIVKHFYYSNRCPKCNVVVHQTQPLYNIRLDRQLQDIVYKLVVNLEEREKKQMCDFYSE---------
>UniRef90_A0A3M6TZ24/4-98 [subseq from] RING-type domain-containing protein n=5 Tax=Scleractinia TaxID=6125 RepID=A0A3M6TZ24_POCDA
-------SVKLRELNPFITCGICSGYLIDATTITECLHTFCRSCIVKHLQDENFCPSCKIVIHQSYPMNYISADRTMQEIVYKLVPGLQERELQRQKEFEVA---------
>UniRef90_UPI001BB0F2C7/64-158 [subseq from] polycomb group RING finger protein 3-like n=1 Tax=Lytechinus variegatus TaxID=7654 RepID=UPI001BB0F2C7
--------VFLYEINENITCKLCKGYLIDATTITECLHTFCKSCLVKYLEENNTCPTCRILIHQSHPLTYVGFDRTMQDIVYKLVPNLLKSEERREKEFYESF--------
>UniRef90_S4RX93/5-104 [subseq from] Polycomb group ring finger 5b n=2 Tax=Petromyzon marinus TaxID=7757 RepID=S4RX93_PETMA
------RRARARDLNPFVTCSLCRGYLIKPTAVTECLHTFCKSCIVQHFEESNECPKCGIQVHETNPLEMLRQDKTLEEIIFKLIPGLRECEEKRERDFWNAQRNQ-----
>UniRef90_UPI001F0FA0AD/27-118 [subseq from] putative uncharacterized protein DDB_G0277255 n=1 Tax=Dermatophagoides farinae TaxID=6954 RepID=UPI001F0FA0AD
----------LSNINEMITCAICSGYFIDATTIVECLDTFCKSCIVNYLETSKSCPICDVPLSKIKPHQSLRQDKLKQRLVYKLVPQIFIDEMYRRRQFYNN---------
>UniRef90_A0A8B6DXX1/165-261 [subseq from] Polycomb group RING finger protein 6 n=1 Tax=Mytilus galloprovincialis TaxID=29158 RepID=A0A8B6DXX1_MYTGA
-------SVRLCAINTYITCALCGGYLYEASTITECMHTFCKTCIVRHIEKCLSCPTCDTEIHPTDPIVNIRHDSTIQDIVYRLLPNVAEEEQKREKEYYEEHE-------
>UniRef90_A0A0X3Q3S1/11-104 [subseq from] Polycomb group RING finger protein 3 n=3 Tax=Diphyllobothriidae TaxID=28843 RepID=A0A0X3Q3S1_SCHSO
--------IRLSDLNAHVTCNICNGYLIDAVSITECLHPFCKSCIVNYLTANNTCPVCGILIHQSHPLNYISADRTLQDIVYKIVPNLKDNERKARTEFYRS---------
>UniRef90_A0A8C9UUT3/94-186 [subseq from] Polycomb group ring finger 6 n=3 Tax=Eutheria TaxID=9347 RepID=A0A8C9UUT3_SPEDA
--------INLAELTPYILCSICKGYLIDATTITECLHTFCKSCIVRHFYYSNRCPKCNVVVHQTQPLYNIRLDRQLQDIVYKLVINLEEREKKQMHDFYK----------
>UniRef90_UPI000A2A8567/9-105 [subseq from] polycomb group RING finger protein 3 isoform X1 n=2 Tax=Exaiptasia diaphana TaxID=2652724 RepID=UPI000A2A8567
-----RRKIRIRDLNPHLTCMLCKGYFVNPVTITECIHTFCKSCLVRHISLVNKCPSCGIVIHETQPVYNIRSDRTMQDIINKILPRIEHDERKREKRFYKT---------
>UniRef90_A0A6L5D5F5/24-120 [subseq from] RING-type domain-containing protein n=1 Tax=Ephemera danica TaxID=1049336 RepID=A0A6L5D5F5_9INSE
------RKIKLKTLNTHITCKICRGYLVEATTVTECLHTFCKSCLVKHLEENNTCPSCQIVIHQSHPLQYISFDRTMQDIVFKLVPGLQDDEIRREREFYRAR--------
>UniRef90_A0A5N4DIC6/216-313 [subseq from] Polycomb group RING finger protein 6 n=1 Tax=Camelus dromedarius TaxID=9838 RepID=A0A5N4DIC6_CAMDR
---HLQRLINLSELTPYILCSICKGYLIDATTITECLHTFCKSCIVRHFYYSNRCPKCNIVVHQTQPLYNIRLDRQLQDIVYKLVINLEEREKKQMHDFYK----------
>UniRef90_A0A7R8X766/4-99 [subseq from] RING-type domain-containing protein n=1 Tax=Darwinula stevensoni TaxID=69355 RepID=A0A7R8X766_9CRUS
-------MIKLKTLNSHITCKLCRGYLIDATTVTECLHTFCKSCIVKHLEDNNTCPECETVIHQSHPLNFISFDRTMQDIVFKLVPHLQKDEEEREREFYRSR--------
>UniRef90_A0A2S2PRT1/5-97 [subseq from] Polycomb group RING finger protein n=9 Tax=Aphidomorpha TaxID=33380 RepID=A0A2S2PRT1_SCHGA
--------IKLKTLNCHITCKICRGYLVDATTVTECLHTFCKSCLVKHLEENNSCPTCQIVIHQSHPLQYISFDRTMQDIVFKLVPGLQLDEIKREREFYR----------
>UniRef90_UPI0017467389/3-98 [subseq from] polycomb group RING finger protein 3-like n=3 Tax=Microchiroptera TaxID=30560 RepID=UPI0017467389
-----TRNIKLWDINAHITCCLCSGYLIDATTVRECLHTFCRSCLVKYLEENNTCPTCRIVIHQSHPLQYIGHDWTIQGIVYKLVPGLQEAEMRKQRRFYH----------
>UniRef90_A7SGN9/3-100 [subseq from] RING-type domain-containing protein (Fragment) n=1 Tax=Nematostella vectensis TaxID=45351 RepID=A7SGN9_NEMVE
-------KLQLRELNPHITCGLCRGYLIKPTTITECLHTFCRSCIILRFQDGevNLCPTCNILIHETNPLEMLRSDKTLEDIIYKLVPGLQEDEIRRTKEFYESY--------
>UniRef90_A0A131XEH8/15-112 [subseq from] Putative polycomb group ring finger protein 2 (Fragment) n=1 Tax=Hyalomma excavatum TaxID=257692 RepID=A0A131XEH8_9ACAR
-------RPDVVGLNPCLTCKLCNGYLVDAMTLVKCLHSFCRSCILKHLETGHACPVCDLRLSKINMESHLIKDDTLQNVVYKAVPGLYQKEMKRRRDFYATKGS------
>UniRef90_A0A5S6QE60/19-114 [subseq from] RING-type domain-containing protein n=1 Tax=Trichuris muris TaxID=70415 RepID=A0A5S6QE60_TRIMR
-----SRRVLLRGLNPFITCYVCKGYLIDATTVSECLHAFCKSCLVSHLREKTTCPKCEIVIHQSHPLNYVMHDRNLQDIVYKLVPNLYKNEMQRREAFYR----------
>UniRef90_T1JS07/6-88 [subseq from] RING-type domain-containing protein n=1 Tax=Tetranychus urticae TaxID=32264 RepID=T1JS07_TETUR
--------ISLKSLNDHITCHICNGYLIDATTITECLHTFCKTCIIMWLKEHQVCPMCKDQFLQTRSLLNIRSDPTLQDIVYKIVPGLFTE--------------------
>UniRef90_UPI00167F2AA9/90-184 [subseq from] polycomb group RING finger protein 6-like n=1 Tax=Onychomys torridus TaxID=38674 RepID=UPI00167F2AA9
-------LIPLSELTPHISCYICKGYLIDATTITECLHAFCKSCIIKHFEHSYRCPKCNIVVHEAKPHNHLRSDPQLQNIVYKLVAGLEEKEKKQRQEFYKE---------
>UniRef90_UPI001E1B4DBD/132-224 [subseq from] polycomb group RING finger protein 6 n=1 Tax=Jaculus jaculus TaxID=51337 RepID=UPI001E1B4DBD
--------INLAELTPYILCSICKGYLIDATTITECLHTFCKSCIVRHFYYSNRCPKCNIVVHQTQPLYNIRLDRQLQDIVYKLVMNLEEREKKQMHDFYK----------
>UniRef90_A0A494B9Z3/126-218 [subseq from] Polycomb group RING finger protein 6 n=2 Tax=Mus TaxID=10088 RepID=A0A494B9Z3_MOUSE
--------INLVELTPYILCSICKGYLIDATTITECLHTFCKSCIVRHFYYSNRCPKCNIVVHQTQPLYNIRLDRQLQDIVYKLVINLEEREKKQMHDFYK----------
>UniRef90_UPI001D06B75C/4-98 [subseq from] polycomb group RING finger protein 3 n=1 Tax=Chrysoperla carnea TaxID=189513 RepID=UPI001D06B75C
-------KIKLKSLNSHITCKICRGYLIDATTVTECLHTFCKSCLVKHLEENNTCPTCSIIIHQSHPLQYISHDRTMQDIVYKLVPNLQKNEERSERKFYKT---------
>UniRef90_A0A1S3CYV0/9-102 [subseq from] polycomb group RING finger protein 3 isoform X1 n=4 Tax=Psylloidea TaxID=33375 RepID=A0A1S3CYV0_DIACI
-------KIKVKTLNNILTCKICKGYLIDATTVTECLHTFCKSCLVQHLDEKNTCPSCNIIIHQSHPLQYISFDRTMQDLVYKLVPNLQANEMKREREFYR----------
>UniRef90_A0A3Q0DJP9/43-136 [subseq from] polycomb group RING finger protein 6 n=1 Tax=Carlito syrichta TaxID=1868482 RepID=A0A3Q0DJP9_CARSF
-------PIALSELTPYILCSICKGYLIDATTITECLHTFCKSCIVRHFYYSNRCPKCNIVVHQTQPLYNIRLDRQLQDIVYKLVINLEEREKKQMHDFYK----------
>UniRef90_A0A8C2UKL5/3-95 [subseq from] Polycomb group ring finger 6 n=2 Tax=Euarchontoglires TaxID=314146 RepID=A0A8C2UKL5_CHILA
--------INLAELTPYILCSICKGYLIDATTITECLHTFCKSCIVRHFYYSNRCPKCNIVVHQTQPLYNIRLDRQLQDIVYKLVINLEEREKKQMHDFYK----------
>UniRef90_A0A8J6K8Q4/54-146 [subseq from] RING-type domain-containing protein n=1 Tax=Eleutherodactylus coqui TaxID=57060 RepID=A0A8J6K8Q4_ELECQ
--------IHLADLNPYILCSICKGYFIDATTITECLHTFCKSCIVRHFYYSNRCPKCNVVVHQTQPLYNIRLDRQLQDIVYKLVVDLEEREKKQMYGFYR----------
>UniRef90_UPI0007DB78F9/36-136 [subseq from] polycomb group RING finger protein 1 n=1 Tax=Anolis carolinensis TaxID=28377 RepID=UPI0007DB78F9
------VKVKMKELNEHIVCFLCAGYFIDATTITECLHTFCKSCIVKYLQTSKYCPMCSTKIHETQPLLNLKLDRVRQDIRLETnCVTLFiiislLDEEKRIREFYQ----------
>UniRef90_UPI001C2E2FBD/90-187 [subseq from] LOW QUALITY PROTEIN: polycomb group RING finger protein 6-like n=1 Tax=Peromyscus maniculatus bairdii TaxID=230844 RepID=UPI001C2E2FBD
-------LIPLSELTPYISCSVCKGYLIDATTITECLHAFCKSCIIKHFEHSNRCPKCNIVVHEAKPHNHLRSDPQLQNIVYKLVAGLEEKEKKQRQEFYKGHYS------
>UniRef90_Q5XI70/124-216 [subseq from] Polycomb group RING finger protein 6 n=37 Tax=Tetrapoda TaxID=32523 RepID=PCGF6_RAT
--------INLVELTPYILCSICKGYLIDATTITECLHTFCKSCIVRHFYYSNRCPKCNIVVHQTQPLYNIRLDRQLQDIVYKLVVNLEEREKKQMHDFYK----------
>UniRef90_A0A183BYM0/30-134 [subseq from] RING-type domain-containing protein n=1 Tax=Globodera pallida TaxID=36090 RepID=A0A183BYM0_GLOPA
--CARENVIKLSSLNPYIMCPLCNGYLVEATTVIDCLHTFCKSCLLKYFEENSDCPKCHNQIHQSHPSHYVAFDRTMQDIVYKLVPGMQAEEQRRREQFKKRHQLKD----
>UniRef90_A0A6J2TPC7/302-400 [subseq from] polycomb group protein Psc n=1 Tax=Drosophila lebanonensis TaxID=7225 RepID=A0A6J2TPC7_DROLE
-----PRPVLLTAVNPHIICHLCKGYLINATTIVECLHSFCHSCLINHLRQERYCPRCEMVINNAKP--NIKSDTTLQAIVYKLVPGLYERELMRKRAFYKDRPE-D----
>UniRef90_A0A8B7YM30/17-112 [subseq from] polycomb group RING finger protein 3-like isoform X1 n=6 Tax=Asteroidea TaxID=7588 RepID=A0A8B7YM30_ACAPL
------RRVKLVDLNEQICCKLCNGYLIDATTITECLHTFCKSCLVKFLEENNTCPICHLVIHQSHPLNYVGFDRTMQDIVYKLVPDLQLNEKKKEKLFYES---------
>UniRef90_A7S0J2/2-95 [subseq from] RING-type domain-containing protein (Fragment) n=2 Tax=Nematostella vectensis TaxID=45351 RepID=A7S0J2_NEMVE
-------RVKVTDLNPHFICKLCNGYLINPVTITECIHTFCKSCLLRHISLVNRCPVCNEVIHETTPIYNIRVDRTMQDIINKIFPKLEKEENRRERKFYR----------
>UniRef90_B3S390/3-97 [subseq from] RING-type domain-containing protein n=1 Tax=Trichoplax adhaerens TaxID=10228 RepID=B3S390_TRIAD
--------LLLKDINEHITCGLCKGYLVDASTITECLHTYCKSCLVRYVQDSNRCPTCDIVIHETQPLYNIRMDRTMQDIVDKFVPWLKEAERERLNKFYIDH--------
>UniRef90_UPI001486FC6B/120-213 [subseq from] polycomb group RING finger protein 6-like n=1 Tax=Arvicanthis niloticus TaxID=61156 RepID=UPI001486FC6B
--------LPLSEMIPYICCSICKGYLIDAATITECLHTFCKSCIVKHFEQSNRCPKCDIVVHEAKPHNNLRMDPQLQNIVYKLVPGLEEKERKKRREFYKE---------
>UniRef90_UPI001749A68C/123-215 [subseq from] polycomb group RING finger protein 6 isoform X3 n=1 Tax=Myotis myotis TaxID=51298 RepID=UPI001749A68C
--------INLSELTPYILCSICKGYLIDATTITECLHTFCKSCIVRHFYYSNRCPKCNIVVHQTQPLYNIRLDRQLQDIVYKLVIDLEEREKKQMHDFYK----------
>UniRef90_UPI0018DA20E3/26-119 [subseq from] polycomb group RING finger protein 6-like n=1 Tax=Patiria miniata TaxID=46514 RepID=UPI0018DA20E3
--------IRLTAVNQYITCHLCGGYLVDATTIIECLHTFCKSCLIQYLYTSKRCPTCDILIHETNPFSSIRHDRTKQDILNKLLPYVASDEIENQKLFYKS---------
>UniRef90_W5Q5J9/3-88 [subseq from] RING-type domain-containing protein n=1 Tax=Ovis aries TaxID=9940 RepID=W5Q5J9_SHEEP
-----TRKIKLWDINAHITCRLCGGYLIDATTVTECLHTFCRSCLVKYLEENNTCPTCRIVIHQSHPLQYIGHDRTMQDIVYKLVPGLQEG--------------------
>UniRef90_A0A1S3IKS6/15-109 [subseq from] polycomb group RING finger protein 6 n=2 Tax=Lingula unguis TaxID=7574 RepID=A0A1S3IKS6_LINUN
--------VHLNELNPFLTCGICKGYLIDATTITECLHSFCKSCIVRHGQFYLNCPTCNLQIHPTLPLLHCKLDSQKQDIVFKLLPNIYKNEQKRRKLFWKEY--------
>UniRef90_B4HPZ4/172-270 [subseq from] GM20318 n=1 Tax=Drosophila sechellia TaxID=7238 RepID=B4HPZ4_DROSE
----RPRPVLLTAVNPHIICHLCQGYLINATTIVECLHSFCHSCLINHLRKERFCPRCEMVINNAKP--NIKSDTTLQAIVYKLVPGLYERELMRKKAFYKDRPE------
>UniRef90_UPI001B7EA214/93-185 [subseq from] polycomb group RING finger protein 6-like isoform X2 n=1 Tax=Polyodon spathula TaxID=7913 RepID=UPI001B7EA214
--------IPLSEMSPFIRCTICTGYFIDATTITECLHTFCRSCIVKHFFYSNRCPKCNVVVHQTQPLYNIRLDRQLQDLVYKLVPHLEQNEKRQLHEFYK----------
>UniRef90_A0A8S3U491/190-286 [subseq from] PCGF6 n=1 Tax=Mytilus edulis TaxID=6550 RepID=A0A8S3U491_MYTED
-------SVRLCAINTYITCALCGGYLYEASTITECMHTFCKTCIVRHIEKCLSCPTCDTEIHPTDPIVNIRHDSTIQDIVYRLLPNVAEEEQKEKKEYYEEHE-------
>UniRef90_R7UJY4/11-105 [subseq from] RING-type domain-containing protein n=1 Tax=Capitella teleta TaxID=283909 RepID=R7UJY4_CAPTE
-------KVRLKTINPHITCSLCKGYLVEATTITECLHTFCKTCIVKYLEEHTSCPKCGELIHQSHPLNYISHDRTMQDIVFKLVPNLQQSESKRFDDFYTT---------
>UniRef90_UPI0014258830/54-149 [subseq from] polycomb group RING finger protein 6-like n=1 Tax=Anneissia japonica TaxID=1529436 RepID=UPI0014258830
------VQVKLTSINQYITCFLCGGYLVDASTVTECLHTFCKSCIVIHVQRSITCPVCDALIHETNPLSNIRFDRTKQDIIYELLPRIPKEEQARFEAFYKS---------
>UniRef90_UPI00217F70B2/64-157 [subseq from] polycomb group RING finger protein 3 n=1 Tax=Adelges cooleyi TaxID=133065 RepID=UPI00217F70B2
-------LIKLKTLNCHITCKICRGYLVDATTVTECLHTFCKSCLVKHLEENNSCPTCQIVIHQSHPLQYISFDRTMQDIVFKLVPGLQLDEIKREREFYR----------
>UniRef90_A0A6I9IYE1/119-211 [subseq from] polycomb group RING finger protein 6 n=1 Tax=Chrysochloris asiatica TaxID=185453 RepID=A0A6I9IYE1_CHRAS
--------IHLSELTPYILCSICKGYLIDATTITECLHTFCKSCIVRHFYYSNRCPKCNIVVHQTQPLYNIRLDRQLQDIVYKLVINLEEREKKQMHDFYK----------
>UniRef90_A0A834HZU6/5-100 [subseq from] RING-type domain-containing protein n=1 Tax=Rhynchophorus ferrugineus TaxID=354439 RepID=A0A834HZU6_RHYFE
------RKIKLRTLNSYITCKICRGYLIDATTVTECLHTFCKSCLVKHLEENNTCPTCEIVIHQSHPLQYISFDRTMQDIVYKLVPNLQKAEINREKEFYQI---------
>UniRef90_A0A6P6EG42/17-109 [subseq from] polycomb group RING finger protein 6 n=3 Tax=Boreoeutheria TaxID=1437010 RepID=A0A6P6EG42_OCTDE
--------INLAELTPYILCSICKGYLIDATTITECLHTFCKSCIVRHFYYSNRCPKCNIVVHQTQPLYNIRLDRQLQDIVYKLVIDLEEREKKQMHDFYK----------
>UniRef90_A0A6P7FZC0/5-99 [subseq from] polycomb group RING finger protein 3 n=1 Tax=Diabrotica virgifera virgifera TaxID=50390 RepID=A0A6P7FZC0_DIAVI
------RKIKLRTLNSHITCKICRGYLIDATTVTECLHTFCKTCLVKHLEENNTCPTCSIVIHQSHALQYISFDRTMQDIVYKLVPDLQKDETAREKDFYR----------
>UniRef90_A0A8S3ZFN0/23-127 [subseq from] RING-type domain-containing protein n=1 Tax=Candidula unifasciata TaxID=100452 RepID=A0A8S3ZFN0_9EUPU
---HNMLRIPLNPLNPHLICGLCQGYLYEACTITECMHSFCKNCIVKHLERSLNCPMCAILIHPTDPFVHIRLDGLLQDIVYALLPHVEKEELERERAFNEKHKQIEA---
>UniRef90_A0A6P8WT29/232-328 [subseq from] polycomb group protein Psc n=1 Tax=Drosophila albomicans TaxID=7291 RepID=A0A6P8WT29_DROAB
-------PVLLTAVNPHIICHLCQGYLINATTIVECLHSFCHSCLINHLRKERYCPRCEMVINNAKP--NIKSDTTLQAIVYKLVPGLYERELMRKRAFYKDRPQE-----
>UniRef90_B4J507/7-102 [subseq from] GH21599 n=2 Tax=Drosophila grimshawi TaxID=7222 RepID=B4J507_DROGR
--------VLLTAVNPHIICHLCQGYLINATTIVECLHSFCHNCLINHLRKERYCPRCEMVINNAKP--NIKSDTTLQAIVYKLVPGLYERELMRKRGFYKDRPQE-----
>UniRef90_F7FZY6/115-208 [subseq from] Polycomb group ring finger 6 n=11 Tax=Metatheria TaxID=9263 RepID=F7FZY6_MONDO
-------MISLSELTPYILCSICKGYLIDATTITECLHTFCKSCIVRHFYYSNRCPKCNIVVHQTQPLYNIRLDRQLQDIVYKLVINLEEREKKQMHDFYK----------
>UniRef90_UPI0018881113/18-115 [subseq from] nascent polypeptide-associated complex subunit alpha, muscle-specific form-like isoform X1 n=3 Tax=Rhipicephalus microplus TaxID=6941 RepID=UPI0018881113
-------RPEVVVLNPCLTCKLCKGYLVDAMTLVKCLHSFCRSCILKHLETGHACPVCDLRLSKINMESHLVKDDTLQNVVYKAVPGLYQKEMKRRRDFYATKGS------
>UniRef90_A0A087UV45/3-97 [subseq from] Polycomb group RING finger protein 3 (Fragment) n=1 Tax=Stegodyphus mimosarum TaxID=407821 RepID=A0A087UV45_STEMI
------TRISLSSLNPHISCSICKGYLIDATAITECLHTFCKSCIVRRLDQkdGNKCPKCDVVIHRSNPLLGIRPDRTMQDIVYKLVPKLQCREMIREKIF------------
>UniRef90_A0A183IZU1/4-98 [subseq from] RING-type domain-containing protein n=1 Tax=Soboliphyme baturini TaxID=241478 RepID=A0A183IZU1_9BILA
------CRIKLKTLNPYITCYICKGYLIDATTVTECLHTFCKSCLLKHLDEHNTCPKCEILIHQSHPRNYISYDRTLQDIVYKLVPDLFNKEMQRREAFYR----------
>UniRef90_A0A1A8AD41/26-120 [subseq from] Polycomb group ring finger 6 n=8 Tax=Nothobranchiidae TaxID=405002 RepID=A0A1A8AD41_NOTFU
------VKVPINQLYPYIRCALCCGFFIDATTITECLHTFCKTCIVKHFFHSNRCPTCSIVVHQTQPLYNIRPDRQLQDIVYKMVPFLEKLERDQRCNFYK----------
>UniRef90_A0A1D2MRG1/6-97 [subseq from] Polycomb group RING finger protein 3 n=1 Tax=Orchesella cincta TaxID=48709 RepID=A0A1D2MRG1_ORCCI
---------LLRSFNPFITCKICGGYLVDATTVTECLHTFCKTCLVKHLEENNKCPQCKIVIHQSHPLQYISFDRTMQDIVYKLVPNLQESEAKREQEYYW----------
>UniRef90_A0A1I8P2E6/169-265 [subseq from] RING-type domain-containing protein n=1 Tax=Stomoxys calcitrans TaxID=35570 RepID=A0A1I8P2E6_STOCA
-------PILLSSMNAHIICGLCFGYLIDATTIVECLHSFCHSCLIKHLRTEQYCPRCEMMINTAKP--NIKPDTTLQAIVYKLVPGLYEKELMRKRAFYKDRPEE-----
>UniRef90_A0A564YGD3/11-103 [subseq from] RING-type domain-containing protein n=1 Tax=Hymenolepis diminuta TaxID=6216 RepID=A0A564YGD3_HYMDI
---------DLASLNPHLTCKLCHGYLIDAVSITECLHPFCKSCIVKHLATKNTCPECGIIIHQSHPLNYISADRTLQDIVYKIVPNLKEVERKNRADFYRS---------
>UniRef90_F2UN13/322-418 [subseq from] RING-type domain-containing protein n=1 Tax=Salpingoeca rosetta (strain ATCC 50818 / BSB-021) TaxID=946362 RepID=F2UN13_SALR5
----QTMRYNLERLNPYLMCRLCDGYLIDATTLSECLHTFCKSCIVNFFESNNSCPVCGTLAHEINPHDTLRQDRTMQTIVYKLVPGLLEDETHRRRVFEA----------
>UniRef90_UPI0020C2A279/21-118 [subseq from] LOW QUALITY PROTEIN: uncharacterized protein LOC119374989 n=1 Tax=Rhipicephalus sanguineus TaxID=34632 RepID=UPI0020C2A279
-------RPDVVGLNPCLTCKLCKGYLVDAMTLVKCLHSFCRSCILKHLETGHACPVCDLRLSKINMESHLIKDDTLQNVVYKAVPGLYQKEMKRRRDFYATKGS------
>UniRef90_A0A834RC58/93-183 [subseq from] Polycomb complex protein BMI-1-B n=2 Tax=Sarcoptes scabiei TaxID=52283 RepID=A0A834RC58_SARSC
----------LNDINQMITCAICSGYFIDATTIVECLDTFCKSCIVQYLETSKSCPICDAPLSKTKPHQSLRQDILKQSLVYKLAPQIFIDEMKRRRRFYE----------
>UniRef90_A0A6P7Y6D1/75-168 [subseq from] polycomb group RING finger protein 6 isoform X1 n=3 Tax=Microcaecilia unicolor TaxID=1415580 RepID=A0A6P7Y6D1_9AMPH
-------MINLSELNAYILCSICKGYLIDATTITECLHTFCKSCIVRHFYYSNRCPKCNIIVHQTQPLYNIRLDRQLQDIVYKLVINLEDREKKKMFDFYK----------
>UniRef90_A0A8J6KN26/123-215 [subseq from] Polycomb group RING finger protein 6 n=3 Tax=Arvicolinae TaxID=39087 RepID=A0A8J6KN26_MICOH
--------LNLAELTPYIMCSICKGYLIDATTITECLHTFCKSCIVRHFYYGNRCPKCNIVVHQTQPLYNIRLDRQLQDIVYKLVINLEEREKKQMHDFYK----------
>UniRef90_B4MJP4/133-228 [subseq from] RING-type domain-containing protein n=2 Tax=Drosophila willistoni TaxID=7260 RepID=B4MJP4_DROWI
--------VLLTAVNPHIICHLCQGYLINATTIVECLHSFCHSCLINHLRKERYCPRCEMVINNAKP--NIKSDTTLQAIVYKLVPGLYERELMRKRAFYKDRPEE-----
>UniRef90_A0A6J3B6E0/3-92 [subseq from] polycomb group RING finger protein 3 isoform X3 n=2 Tax=Laurasiatheria TaxID=314145 RepID=A0A6J3B6E0_VICPA
-----TRKIKLWDINAHITCRLCSGYLIDATTVTECLHTFCRSCLVKYLEENNTCPTCRIVIHQSHPLQYIGHDRTMQDIVYKLVPGLQEGETKA----------------
>UniRef90_UPI001E1AFCCA/64-162 [subseq from] polycomb group RING finger protein 6-like n=1 Tax=Jaculus jaculus TaxID=51337 RepID=UPI001E1AFCCA
-----KDLVKLSELMPFILCPICKGYLIDATTITECLHTFCKSCIVKHLDHSNRCPKCNTVVHPAKPHYNLRLDAQLQNIVYKLVSGLEEKEKKRRCEFYKAGQ-------
>UniRef90_A0A0L0BMV6/183-280 [subseq from] Polycomb group protein Psc n=3 Tax=Lucilia TaxID=7374 RepID=A0A0L0BMV6_LUCCU
------RPILMSSVNSHIICSLCFGYLIDATTIVECLHSFCHSCLIKHLRTEQYCPRCEMMINTAKP--NIKPDTTLQAIVYKLVPGLYEKELMRKRAFYKDRPEE-----
>UniRef90_A0A8C6E4V7/102-194 [subseq from] RING-type domain-containing protein n=8 Tax=Boreoeutheria TaxID=1437010 RepID=A0A8C6E4V7_MOSMO
--------INLSELTPYILCSICKGYLIDATTITECLHTFCKSCIVRHFYYSNRCPKCNIVVHQTQPLYNIRLDQQLQDIVYKLVINLEEREKKQMHDFYK----------
>UniRef90_UPI00148E29C3/254-349 [subseq from] polycomb group protein Psc n=1 Tax=Drosophila innubila TaxID=198719 RepID=UPI00148E29C3
--------VLLTAVNPHIICHLCQGYLINATTIVECLHSFCHSCLINHLRKERYCPRCEMVINNAKP--NIKSDTTLQAIVYKLVPGLYERELMRKRAFYKDRPQE-----
>UniRef90_C3Y3R1/5-88 [subseq from] RING-type domain-containing protein n=1 Tax=Branchiostoma floridae TaxID=7739 RepID=C3Y3R1_BRAFL
-------KIRLLDVNPHITCMLCKGYLVDATTITECLHTFCKSCIVQYLEENNDCPTCKQVIHQSHPLNYISHDRTMQDIVYKLVPGLQKD--------------------
>UniRef90_A0A498N801/3-93 [subseq from] Polycomb group RING finger 3 n=1 Tax=Labeo rohita TaxID=84645 RepID=A0A498N801_LABRO
-----TRKIKLWDINAHITCRLCEGYLIDATTVTECLHTFCRSCLVKYLEENNTCPTCRIVIHQSHPLQYIGHDRTMQDIVYKLVPGLQEGDLKSE---------------
>UniRef90_A0A8J6LGP4/4-97 [subseq from] SET and MYND domain-containing protein 4 n=1 Tax=Tenebrio molitor TaxID=7067 RepID=A0A8J6LGP4_TENMO
-------KIKLKSLNPYIICNICKGYLIDATAITECLHTFCKSCLIKHLEANTTCPTCDIVIHHSYPRQYINFDRTMQDIVFKLVPGLQENEIEREQEFYR----------
>UniRef90_D6WV47/4-97 [subseq from] Polycomb group protein Psc-like Protein n=2 Tax=Tribolium TaxID=7069 RepID=D6WV47_TRICA
-------KIKLKSLNPYITCNICKGYLIDATAITECLHTFCKSCLIKHLEANTNCPTCDMVIHHSYPRQYINFDRTMQDIVYKLVPGLQESEIEREQQFYR----------
>UniRef90_A0A8C8W6I5/74-172 [subseq from] RING-type domain-containing protein n=2 Tax=Peromyscus TaxID=10040 RepID=A0A8C8W6I5_PERMB
------RLVSLSELTPYISCSVCKGYLIDATTVTECLHTFCKSCIIKHFEHSYRCPKCNIVVHEAKPHNHLRSDPQLQNIVYKLVAGLEEKEKKQRQEFYKRHYS------
>UniRef90_A0A812C1F9/300-370 [subseq from] PCGF4 n=1 Tax=Sepia pharaonis TaxID=158019 RepID=A0A812C1F9_SEPPH
----------------------------------FPLQCFCKTCIVRYLESSKYCPICDVLVHKTRPLQHIRQDQILQNLVYKMVPGLFTNEMKRRRDYYVKHPC------
>UniRef90_A0A811YUC0/9-101 [subseq from] (raccoon dog) hypothetical protein n=1 Tax=Nyctereutes procyonoides TaxID=34880 RepID=A0A811YUC0_NYCPR
----------VKDFNPHITCYICKGYLIKPTTVTECLHTFCKTCIVQHFEDSNDCPRCGIQVHETNPLEMLRLDNTLEEIIFKLVPGLREQELERESEFWKKN--------
>UniRef90_A0A6P8QNY8/80-173 [subseq from] polycomb group RING finger protein 6 isoform X1 n=4 Tax=Gymnophiona TaxID=8445 RepID=A0A6P8QNY8_GEOSA
-------MINLSELNAYILCSICKGYLIDATTITECLHTFCKSCIVRHFYYSNRCPKCNIIVHQTQPLYNIRLDRQLQDIVYKLVINLEDREKKKMYDFYK----------
>UniRef90_L7MGP1/43-138 [subseq from] RING-type domain-containing protein (Fragment) n=5 Tax=Rhipicephalus TaxID=426455 RepID=L7MGP1_RHIPC
---------DVVGLNPCLTCKLCKGYLVDAMTLVKCLHSFCRSCILKHLETGHACPVCDLRLSKINMESHLIKDDTLQNVVYKAVPGLYQKEMKRRRDFYATKGS------
>UniRef90_A0A8C5MWB7/6-100 [subseq from] Polycomb group ring finger 5 n=2 Tax=Leptobrachium leishanense TaxID=445787 RepID=A0A8C5MWB7_9ANUR
-------RRFVKEFNPHITCYICKGYLIKPMTVTECLHTFCKTCIVQHFEESNDCPKCGIQVHETNPLEMLRLDNTLEEIIFKLVPGLREGEQKRQLEFWKR---------
>UniRef90_A0A2C9JDV0/4-98 [subseq from] RING-type domain-containing protein n=2 Tax=Euthyneura TaxID=216307 RepID=A0A2C9JDV0_BIOGL
----R--KVRLKTVNPFITCYICKGYLIDSTTITECLHTFCKSCIVKYLEEKNTCPKCHIEIHQSYPLNYISFDRTMQDIVYKLVPNLQEKEFQRMQDFYR----------
>UniRef90_A0A3S0ZTG8/5-98 [subseq from] RING-type domain-containing protein n=1 Tax=Elysia chlorotica TaxID=188477 RepID=A0A3S0ZTG8_ELYCH
-------KVRLSTVNPFITCYICKGYLVDSTTITECLHTFCKSCIVRYLEEKNNCPKCDIEIHQSYPLNYISFDRTMQDIVYKLVPNLQESEKQCMQEFYK----------
>UniRef90_UPI002018C463/117-209 [subseq from] polycomb group RING finger protein 6 isoform X1 n=3 Tax=Perognathus longimembris pacificus TaxID=214514 RepID=UPI002018C463
--------INLAELTPYILCSICKGYLIEATTITECLHTFCKSCIVRHFYYSNRCPKCNIVVHQTQPLYNIRLDRQLQDIVYKLVVNLEEREKKQMHDFYK----------
>UniRef90_A0A3M7SVL8/17-110 [subseq from] Polycomb group RING finger 3 (Fragment) n=1 Tax=Brachionus plicatilis TaxID=10195 RepID=A0A3M7SVL8_BRAPC
------KKILLTDVNTFITCVLCKGYLIDATTITECLHTFCKKCIVEYLEENTNCPICDTLLHQSHPLLYIAHDRTLQSIVYKLVPDLERAELQRQLKYF-----------
>UniRef90_UPI000811812E/3-98 [subseq from] polycomb group RING finger protein 3-like n=1 Tax=Rhagoletis zephyria TaxID=28612 RepID=UPI000811812E
------RRVKLRTLNPYISCIICRGYLIDATTVTECLHTFCKSCLVKHLEEKNTCPKCRIVIHQSHPLQYISYDRTLQDVVYKLVPDMQKCQERRQKEFYRS---------
>UniRef90_A0A8B9K2K8/32-124 [subseq from] Polycomb group RING finger protein 6 n=3 Tax=Astyanax mexicanus TaxID=7994 RepID=A0A8B9K2K8_ASTMX
--------LPLREFYPYIRCALCTGFFIDATTITECLHTFCKSCIVKHFFYSNRCPNCDIVVHQTQPLYNIRPDRQLQDIVYKMVPHLEEAERQRMCAFYK----------
>UniRef90_A0A6P4JFQ3/220-318 [subseq from] polycomb group protein Psc n=2 Tax=Drosophila bipectinata TaxID=42026 RepID=A0A6P4JFQ3_DROBP
-----PRPVLLTAVNPHIICHLCTGYLVDATTIVECLHSFCHSCLINHLRKERFCPRCKMVINSAKP--NIKSDTTLQAIVYKLVPGLYERELMRKRAFYKDRPQE-----
>UniRef90_Q3V1H7/126-218 [subseq from] RING-type domain-containing protein n=2 Tax=Mus TaxID=862507 RepID=Q3V1H7_MOUSE
--------INLVELTPYILCSICKGYLIDATTITECLHTFCKSCIVRHFYYSNRCPKCNIVVHQTQPLYNIRLDRQLQDIVYKLVINLEEREKEQMHDFYK----------
>UniRef90_A0A6J1UJS3/3-92 [subseq from] polycomb group RING finger protein 3 isoform X2 n=2 Tax=Colubroidea TaxID=34989 RepID=A0A6J1UJS3_9SAUR
-----TRKIKLWDINAHITCRLCNGYLIDATTVTECLHTFCRSCLVKYLEENNTCPTCRIVIHQSHPLQYIGHDRTMQDIVYKLVPGLQEGENKA----------------
>UniRef90_A0A6P4JAU3/227-325 [subseq from] polycomb group protein Psc n=1 Tax=Drosophila kikkawai TaxID=30033 RepID=A0A6P4JAU3_DROKI
-----PRPVLLTAVNPHIICHLCQGYLINATTIVECLHSFCHSCLINHLRKERFCPRCEMVINNAKP--NIKSDTTLQAIVYKLVPGLYERELMRKRAFYKDRPE-D----
>UniRef90_UPI00216668D8/7-102 [subseq from] polycomb group RING finger protein 3-like n=1 Tax=Anthonomus grandis grandis TaxID=2921223 RepID=UPI00216668D8
------RRIKLRTINSYITCKICKGYLIDATTVTECLHTFCKNCLVKHLEENNTCPTCNIVIHQSHPLQYISFDRTMQDIVYKLVPNLLEDETSKEREFYKV---------
>UniRef90_A0A6P7VWF9/24-122 [subseq from] microtubule-associated protein futsch n=5 Tax=Ixodes scapularis TaxID=6945 RepID=A0A6P7VWF9_IXOSC
--------PPVASLNSCLSCPLCRGYLVDAVTLVKCLHSFCKSCILKHLETGSSCPVCELRLSKINMEVQLRRDEILQNIVYKAIPGLYQKEMKRRRDFYSSRSGKD----
>UniRef90_A0A183W0Y8/7-101 [subseq from] RING-type domain-containing protein n=1 Tax=Trichobilharzia regenti TaxID=157069 RepID=A0A183W0Y8_TRIRE
-------GVKLSSINGHLICGLCGGYLIDATVLTECIHVFCRSCILKYLSENKICPLCQSLVQETRPGQALRPDVALQRIVYKLVPGLLKTEMKRISEFKEL---------
>UniRef90_UPI0007E6521D/233-331 [subseq from] polycomb group protein Psc n=1 Tax=Drosophila eugracilis TaxID=29029 RepID=UPI0007E6521D
-----PRPVLLTAVNPHIICHLCQGYLINATTIVECLHSFCHSCLINHLRKERFCPRCEMVINNAKP--NIKSDTTLQAIVYKLVPGLYERELMRKRAFYKDRPQE-----
>UniRef90_A0A814PH30/19-115 [subseq from] RING-type domain-containing protein n=2 Tax=Didymodactylos carnosus TaxID=1234261 RepID=A0A814PH30_9BILA
-------TININLLNEHFVCKLCNGYLIDACTISECLHSFCRTCIVNYFKddENKTCPICNCISHPAKPLLSLKKDRNLQYLVYKIIPNLFKNEMFKRRQFYSQ---------
>UniRef90_A0A4W3HCK1/22-105 [subseq from] Polycomb group ring finger 6 n=1 Tax=Callorhinchus milii TaxID=7868 RepID=A0A4W3HCK1_CALMI
--------VCLADVNPYILCPICGGYFIDATTITECLHTFCKSCIVKHFDYSNRCPKCNLTVHQTWPLYNIRLDRKLQDIVYKLVPNLESSE-------------------
>UniRef90_P35820/249-347 [subseq from] Polycomb group protein Psc n=11 Tax=melanogaster subgroup TaxID=32351 RepID=PSC_DROME
-----PRPVLLTAVNPHIICHLCQGYLINATTIVECLHSFCHSCLINHLRKERFCPRCEMVINNAKP--NIKSDTTLQAIVYKLVPGLYERELMRKRAFYKDRPEE-----
>UniRef90_A7SGP3/6-99 [subseq from] RING-type domain-containing protein n=2 Tax=Nematostella vectensis TaxID=45351 RepID=A7SGP3_NEMVE
--------MSMNQVNEHITCKLCNGYLIDATTIIECLHTFCRSCIVKYLHENNHCPTCNVFLHHSHPMNYISADRTMQEIVFKLVPGLQEWELQRQKEFEVA---------
>UniRef90_A0A2B4S8I9/7-107 [subseq from] Polycomb group RING finger protein 5-A n=2 Tax=Pocilloporidae TaxID=46729 RepID=A0A2B4S8I9_STYPI
---NREKKLKLQDLNSFITCKLCSGYLIKPTTITECLHTFCRSCIVRYLQDrdDNKCPTCSILIHETNPFEMLRSDQTLEDVVYKLVPALQANEEEREREFYMQ---------
>UniRef90_A0A8K0K0I6/5-106 [subseq from] RING-type domain-containing protein n=1 Tax=Ladona fulva TaxID=123851 RepID=A0A8K0K0I6_LADFU
------RRIKLKTLNSHITCMICRGYLIDATTVTECLHTFCKSCLVKHLEENNTCPTCKIVIHQSHPLQYISFDRTMQDIVYKLVPDLqdsmyiYINEMKREREFYRV---------
>UniRef90_A0A6P5VU78/235-330 [subseq from] polycomb group protein Psc n=21 Tax=obscura subgroup TaxID=32357 RepID=A0A6P5VU78_DROOB
--------VLLTAVNPHIICHLCQGYLINATTIVECLHSFCHSCLINHLRKERFCPRCEMVINSAKP--NIKSDTTLQAIVYKLVPGLYERELMRKRAFYKDRPQE-----
>UniRef90_A0A0B6ZNC2/33-128 [subseq from] RING-type domain-containing protein (Fragment) n=1 Tax=Arion vulgaris TaxID=1028688 RepID=A0A0B6ZNC2_9EUPU
--------IPIQSVNPHIICGLCQGYLYEACTITECMHSFCKNCIVKHLERSLNCPMCAILIHPTDPFVHIRLDGLLQDIVYALLPHVEKEELKRERAYYEKHN-------
>UniRef90_UPI002155BB4E/25-120 [subseq from] nascent polypeptide-associated complex subunit alpha, muscle-specific form-like isoform X1 n=2 Tax=Dermacentor andersoni TaxID=34620 RepID=UPI002155BB4E
---------DVVGLNPCLTCKLCKGYLVDAMTVVKCLHSFCRSCILKHLETGHACPVCDLRLSKINMENHLIKDDTLQNVVYKAVPGLYQKEMKRRRDFYGSKGS------
>UniRef90_A0A1E1XBR6/23-118 [subseq from] Putative polycomb group ring finger protein 2 (Fragment) n=1 Tax=Amblyomma aureolatum TaxID=187763 RepID=A0A1E1XBR6_9ACAR
-------RPQVASLNAHLTCQLCKGYLVDAMTLIKCLHSFCRSCILKHLETGHTCPVCDLRLSKINMESHLIRDDILQNVVYKAVPGLYQKEMKRRRDFYSSK--------
>UniRef90_UPI0009E39E8B/7-112 [subseq from] polycomb group RING finger protein 5-A-like n=1 Tax=Orbicella faveolata TaxID=48498 RepID=UPI0009E39E8B
---NRERKLKLQDLNSFITCEICRGYLIKPTTITECLHTFCRSCIVKYLQDSEdnKCPACSILIHETNPFEMLRSDQTLEDVIYKLVPKLQENEQKREKEFNEQHNSEE----
>UniRef90_A0A8S9XTB7/29-122 [subseq from] RING-type domain-containing protein n=1 Tax=Apolygus lucorum TaxID=248454 RepID=A0A8S9XTB7_APOLU
------MKVKLADLNSFLTCCICGGYLINATTITECVHTFCRSCLLQHIKSSNKCPSCNGIIHPSQPLKSLRPDQTMQDIVYKLVPGLRENEEKREIEFN-----------
>UniRef90_UPI0002659338/4-98 [subseq from] polycomb group RING finger protein 3 n=1 Tax=Galendromus occidentalis TaxID=34638 RepID=UPI0002659338
-------KIKLKTLNVHITCRICKGYLIDATTVTECLHTFCKSCLVKHLEEKNTCPQCETLIHQSHPLNYVAYDRTMQDVVYRLVPDLQKKELRREHDFYKS---------
>UniRef90_B4GB39/272-367 [subseq from] GL10594 n=4 Tax=pseudoobscura subgroup TaxID=32358 RepID=B4GB39_DROPE
--------VLLTAVNPHIICHLCQGYLINATTIVECLHSFCHSCLINHLRKDRFCPRCEMVINNAKP--NIKSDTTLQAIVYKLVPGLYERELMRKRAFYKDRPQE-----
>UniRef90_T1FNZ7/11-107 [subseq from] RING-type domain-containing protein n=1 Tax=Helobdella robusta TaxID=6412 RepID=T1FNZ7_HELRO
------RKIRLKTLNPCITCMLCKGYMIEATTITECLHTFCKSCIVKFLEENNTCPKCGLVIHQSHPLNYISHDRTMHDIVFKLVPNLREDEIRREDDFYKSN--------
>UniRef90_A0A0R3UMN2/7-108 [subseq from] RING-type domain-containing protein n=1 Tax=Mesocestoides corti TaxID=53468 RepID=A0A0R3UMN2_MESCO
-----SDKICLTYLNPHLTCNICHGYLIDAVSITECLHPFCKSCIVKYLATKNTCPVCDITIHQSHPLNYISaflwsADRTLQDIVYKIVPHLKEVERRARSDFYRS---------
>UniRef90_A0A6J3RCP2/17-103 [subseq from] polycomb group RING finger protein 3 isoform X5 n=1 Tax=Tursiops truncatus TaxID=9739 RepID=A0A6J3RCP2_TURTR
-----TRKIKLWDINAHITCRLCSGYLIDATTVTECLHTFCRSCLVKYLEENNTCPTCRIVIHQSHPLQYIGHDRTMQDIVYKLVPGLQEGE-------------------
>UniRef90_A0A8T2IQU7/46-142 [subseq from] RING-type domain-containing protein n=1 Tax=Hymenochirus boettgeri TaxID=247094 RepID=A0A8T2IQU7_9PIPI
----KEEMINLKDLNPYILCSICKGYLIDATTITECLHTFCKSCIVKHFYYTNRCPKCNIVVHQTQPLYNIRLDRQLQDIVFKLVVGLEEREKNQMFQFYK----------
>UniRef90_A0A7R8UCX6/226-325 [subseq from] RING-type domain-containing protein n=3 Tax=Hermetia illucens TaxID=343691 RepID=A0A7R8UCX6_HERIL
----RPRQILLKNVNAHITCSLCTGYLIDATTIVECLHSFCHSCIMNYLRKDQYCPRCEMMINTTKH-NNIKLDTTLQAIVYKLVPGLYEKELLRKRAFYSTRPE------
>UniRef90_A0A7J8GEJ5/126-219 [subseq from] Polycomb group ring finger 6 n=1 Tax=Rousettus aegyptiacus TaxID=9407 RepID=A0A7J8GEJ5_ROUAE
-------LINLSELTQYILCSICKGYLIDATTITECLHTFCKSCIVRHFYYSNRCPKCNIVVHQTQPLYNIRLDRQLQDIVYKLVINLEEREKKQMHDFYK----------
>UniRef90_UPI0018F5DED4/9-101 [subseq from] polycomb group RING finger protein 5 isoform X2 n=1 Tax=Tachyglossus aculeatus TaxID=9261 RepID=UPI0018F5DED4
----------VKDFNPHITCYLCKGYLIKPTTVTECLHTFCKTCIVQHFEDSNDCPRCGNQVHETNPLEMLRLDNTLEEIIFKLVPGLREQELQRETEFWKKN--------
>UniRef90_A0A3B4BTQ9/31-125 [subseq from] Polycomb group ring finger 6 n=1 Tax=Pygocentrus nattereri TaxID=42514 RepID=A0A3B4BTQ9_PYGNA
------TLLPLKEFYPYIRCALCTGFFIDATTITECLHTFCKSCIVKHFFYSNRCPSCDIVVHQTQPLYNIRPDRQLQDIVYKMVPTLEVAERKQMCAFYK----------
>UniRef90_A0A075A7N0/7-103 [subseq from] RING-type domain-containing protein (Fragment) n=5 Tax=Opisthorchiidae TaxID=6196 RepID=A0A075A7N0_9TREM
-------NVKLSTLNGHLICGLCGGYLIDATVLTECVHVFCRSCIVKYLTEHKVCPLCQSLIQETRPGHALRPDTVLQRVVYKLVPGLLKTEMQRLTEFCSSMS-------
>UniRef90_A0A1V9XLS8/9-102 [subseq from] RING-type domain-containing protein n=1 Tax=Tropilaelaps mercedesae TaxID=418985 RepID=A0A1V9XLS8_9ACAR
---------SLASVNPSLTCALCKGYLVNAMTLVRCMHSFCKSCINRHLDTSSACPTCQQRVFRSRMDLHMVADTTLQSVVYKTVPGLYANEMRRRRDFYESR--------
>UniRef90_A0A7J6ZJS1/154-225 [subseq from] RAWUL domain-containing protein n=1 Tax=Lamprigera yunnana TaxID=370605 RepID=A0A7J6ZJS1_9COLE
------------------------------------LRKFCRSCIVQYLDKNKYCPICDVQVHKTKPLLNIRPDKTVQDIVYKLVPRLFQNEMCNRREFYESHPQTRP---
>UniRef90_A0A7M7KQP7/13-107 [subseq from] RING-type domain-containing protein n=4 Tax=Varroa TaxID=62624 RepID=A0A7M7KQP7_VARDE
---------SLASINPSLTCALCKGYLVNAMTLIRCMHSFCKSCIHRHLDTSSACPTCQQRVFRSRMDLHMVADNTLQSIVYKTVPGLFANEMRRRWDFYEQNE-------
>UniRef90_UPI001863D703/87-179 [subseq from] polycomb group RING finger protein 6 n=1 Tax=Megalops cyprinoides TaxID=118141 RepID=UPI001863D703
--------VPLSELYPYIRCGLCSGFFIDATTITECLHTFCKSCIVKHFFYSNRCPNCNIVVHQTQPLYNIRPDRQLQDIVYKMLPNLEEREREQMYAFYK----------
>UniRef90_A0A8D8EXS5/32-130 [subseq from] Protein suppressor 2 of zeste (Fragment) n=1 Tax=Culex pipiens TaxID=7175 RepID=A0A8D8EXS5_CULPI
---TRSNRRKVKDFNDSITCTLCSGYLIEATTVNDCLHTFCRSCIVRYLESNKYCPKCKSYNNKTITVANLRPDRILKSLVYKLVPGLYKSENQRVTRFYSD---------
>UniRef90_Q8K3S6/73-168 [subseq from] BMI1-like protein n=1 Tax=Mus musculus TaxID=10090 RepID=Q8K3S6_MOUSE
-------LIPLSQMIPYISCFICKGYLIDAATITECLHSFCKSCIVKHFEHSNRCPKCNLIVHQAKPHKNLRMDPQLQSIVYKLVAGLEENEKKQRREFNKEH--------
>UniRef90_B4LM44/168-267 [subseq from] RING-type domain-containing protein n=3 Tax=virilis group TaxID=32335 RepID=B4LM44_DROVI
-----TPRpVLLTAVNAHIICHLCQGYLINATTIVECLHSFCHSCLINHLRKERYCPRCEMVINNAKP--NIKSDTTLQAIVYKLVPGLYERELMRKRAFYKDRPQE-----
>UniRef90_UPI00112D0C7F/53-146 [subseq from] polycomb group RING finger protein 6 isoform X3 n=1 Tax=Rhinatrema bivittatum TaxID=194408 RepID=UPI00112D0C7F
-------MINLSELNAYILCSICKGYLIDATTITECLHTFCKSCIVKHFYYSNRCPKCNIIVHQTQPLYNIRLDRQLQDIVYKLVINLEDREKKMMYDFYK----------
>UniRef90_A0A7K5IHB6/2-93 [subseq from] PCGF1 protein (Fragment) n=1 Tax=Toxostoma redivivum TaxID=99882 RepID=A0A7K5IHB6_TOXRE
-----------KELNEHIVCFLCAGYFIDATTITECLHTFCKSCIVKYLQTSKYCPMCNTKIHETQPLLNLKLDRVXDRVCGVSLSHLsLAGEEKRIREFYQS---------
>UniRef90_A0A7R8CEV3/8-103 [subseq from] PCGF3 n=2 Tax=Lepeophtheirus salmonis TaxID=72036 RepID=A0A7R8CEV3_LEPSM
------RRIELRDINEMITCKICQGYLIDATTVTECLHTFCKSCIVKHLEDSNTCPECEDTIHQSHPLDYIAFDRTMQDLVYKIVPNLEKDEYDRERNFYGE---------
>UniRef90_UPI00083F07F6/8-103 [subseq from] polycomb group protein Psc n=1 Tax=Drosophila arizonae TaxID=7263 RepID=UPI00083F07F6
--------VLLTAVNAHIICHLCQGYLINATTIVECLHSFCHSCLINHLRKERYCPRCEMVINNAKP--NIKSDTTLQAIVYKLVPGLYERELMRKRAFYKDRPEE-----
>UniRef90_A0A0B6YQF5/2-95 [subseq from] RING-type domain-containing protein (Fragment) n=2 Tax=Helicina TaxID=216366 RepID=A0A0B6YQF5_9EUPU
--------VRLKTVNPFITCYICKGYLVDATTITECLHTFCKSCIVKYLEEKNTCPKCGIEIHQSYPLNYVSFDRTMQDIVYKLVPNLQERENERMKEFYKK---------
>UniRef90_A0A835TWF2/2-85 [subseq from] RING-type domain-containing protein n=1 Tax=Lamprotornis superbus TaxID=245042 RepID=A0A835TWF2_9PASS
-----------KELNEHIVCFLCAGYFIDATTITECLHTcecphlVCKSCIVKYLQTSKYCPMCNTKIHETQPLLNLKLDRVMQDIVYKLVPGLQ----------------------
>UniRef90_UPI00035962F6/32-131 [subseq from] polycomb group RING finger protein 3 n=1 Tax=Aplysia californica TaxID=6500 RepID=UPI00035962F6
----NTLWIPIHSVNPHLICGLCQGYLYEACTITECMHSFCKNCIVKHLERSLNCPMCAILIHPTDPFVHIRLDGLLQDIVYALLPHVEKEELERERLFYEKHG-------
>UniRef90_A0A210PPJ6/5-102 [subseq from] Polycomb group RING finger protein 3 n=3 Tax=Pectinidae TaxID=6566 RepID=A0A210PPJ6_MIZYE
-------KVKLRTVNSCITCILCRGYLIEATTTTECLHTFCKSCLVRYLEDHNSCPKCQTLIHQSHPMNYISHDRTMQDIVYKLVPNLQQKELRRQQEFFRKHAS------
>UniRef90_F6PGY7/9-101 [subseq from] Polycomb group ring finger 5 n=23 Tax=Amniota TaxID=32524 RepID=F6PGY7_MONDO
----------VKDFNPHITCYICKGYLIKPTTVTECLHTFCKTCIVQHFEDSNDCPRCGNQVHETNPLEMLRLDNTLEEIIFKLVPGLREQELERETEFWKKN--------
>UniRef90_A0A1I7SE20/46-140 [subseq from] (pine wood nematode) hypothetical protein n=1 Tax=Bursaphelenchus xylophilus TaxID=6326 RepID=A0A1I7SE20_BURXY
-------MVKLRLLNPNLTCGLCEGYLIDAITIMDCLHSFCKSCLLMYFEDNKDCPKCHFVIHQSHPTHYVTYDRTLQEIVYKLVPGLLEAEQKRRKLFYEE---------
>UniRef90_A0A6I8QVN2/7-100 [subseq from] Polycomb group ring finger 5 n=3 Tax=Xenopus tropicalis TaxID=8364 RepID=A0A6I8QVN2_XENTR
--------RFVKEFNPHITCYICKGYLIKPTTVTECLHTFCKTCIVQHFEESNDCPKCGNQVHETNPLEMLRLDNTLEEIIFKLVPGLREGEQNRELEFWKR---------
>UniRef90_UPI00186554B6/31-125 [subseq from] cytosolic purine 5'-nucleotidase isoform X5 n=4 Tax=Colossoma macropomum TaxID=42526 RepID=UPI00186554B6
------TLLPLKEFYPYIRCALCTGFFIDATTITECLHTFCKSCIVKHFFYSNRCPNCDIVVHQTQPLYNIRPDRQLQDIVYKMVPTLEEAERQRMCAFYK----------
>UniRef90_UPI002100D5C5/24-120 [subseq from] LOW QUALITY PROTEIN: mucin-5AC-like n=1 Tax=Dermacentor silvarum TaxID=543639 RepID=UPI002100D5C5
--------PDVVGLNPCLTCKLCKGYLVDAMTLVKCLHSFCRSCILKHLKTGHACPVCDLRLSKINVESHLIKDDTLQNVVYKAVPGLYQKEMKRRRDFYGSKGS------
>UniRef90_A0A5J6BXQ8/10-95 [subseq from] Polycomb complex protein Bmi-1 n=1 Tax=Dugesia japonica TaxID=6161 RepID=A0A5J6BXQ8_DUGJA
-----------KDLNEFVTCNLCNGYLIDATTLTECMHSFCKTCIVKYLENFSTCPICNCQLHKGKPYLDVKSDNVLQSIVYLLFPSVFEEEKKRRK--------------
>UniRef90_A0A6J2SYE1/242-337 [subseq from] polycomb group protein Psc isoform X1 n=2 Tax=Drosophila hydei TaxID=7224 RepID=A0A6J2SYE1_DROHY
--------VLLTAVNAHIICHLCQGYLINATTIVECLHSFCHSCLINHLRKERYCPRCEMVINNAKP--NIKSDTTLQAIVYKLVPGLYERELMRKRAFYKDRPQE-----
>UniRef90_A0A850UN68/6-92 [subseq from] PCGF3 protein (Fragment) n=1 Tax=Chloropsis hardwickii TaxID=667144 RepID=A0A850UN68_9CORV
-----TRKIKLWDINAHITCRLCNGYLIDATTVTECLHTFCRSCLVKYLEENNTCPTCRIVIHQSHPLQYIGHDRTMQDIVYKLVPGLQEGK-------------------
>UniRef90_A0A315VQS2/22-117 [subseq from] RING-type domain-containing protein (Fragment) n=5 Tax=Poeciliinae TaxID=586240 RepID=A0A315VQS2_GAMAF
-----ETKLPLTQFYPYIRCTVCCGFFIDATTITECLHTFCKSCIVKHFFSSNRCPTCSIVVHETQPLYNIRPDRQLQDIVYKMVPFLEELEREKMCNFYK----------
>UniRef90_A0A4X2LS52/9-101 [subseq from] Polycomb group ring finger 5 n=8 Tax=Amniota TaxID=32524 RepID=A0A4X2LS52_VOMUR
----------VKDFNPHITCYICKGYLIKPTTVTECLHTFCKTCIVQHFEDSNDCPKCGNQVHETNPLEMLRLDNTLEEIIFKLVPGLREQELERETEFWKKN--------
>UniRef90_A0A8B7PC65/833-929 [subseq from] uncharacterized protein LOC108679183 n=2 Tax=Hyalella azteca TaxID=294128 RepID=A0A8B7PC65_HYAAZ
-----RTRIPMDVVNTHFICSLCNGYFVDATTIVVCLHSFCCACIVRYLEHSVFCPVCEVLLHATVPTSKLRPDPQLQALLYAILPELYYEEQRRRREFYSS---------
>UniRef90_A0A7M7MES6/9-103 [subseq from] RING-type domain-containing protein n=5 Tax=Varroa TaxID=62624 RepID=A0A7M7MES6_VARDE
--------PNLASVNPSLTCALCKGYLVNAMTLIRCMHSFCKSCIHRHLDTSSACPTCQQRVFRSRMDLHMVPDTTIQSIVYKTVPGLYANEMRRRRDFYESQ--------
>UniRef90_A0A8C3B314/31-124 [subseq from] Polycomb group ring finger 6 n=2 Tax=Cottioidei TaxID=8100 RepID=A0A8C3B314_CYCLU
-------KLPLNQLYPYIRCALCCGFFIDATTITECLHTFCKCCIVKHFFHSNRCPTCGIVVHQTQPLYNIRPDRQLQDIVYKMVPFLEKSEQVRMCNFYK----------
>UniRef90_A0A091M592/9-101 [subseq from] Polycomb group RING finger protein 5 (Fragment) n=1 Tax=Cariama cristata TaxID=54380 RepID=A0A091M592_CARIC
----------VKDFNPHITCYICKGYLIKPTTVTECLHTFCKTCIVQHFEDSNDCPRCGNQVHETNPLEMLRLDNTLEEIIFKLVPGLREQELQREIEFWKKN--------
>UniRef90_A0A6P8I556/4-98 [subseq from] polycomb group RING finger protein 3-like n=1 Tax=Actinia tenebrosa TaxID=6105 RepID=A0A6P8I556_ACTTE
-------TIKLCAVREHITCGLCGGYLIDATTIVECLHTFCRSCLVKHLRECNFCPSCKIVLHQSHPMNYISTDRTLQDIVYKLVPDLQEREIQRQKEFEVA---------
>UniRef90_Q5DGJ4/9-104 [subseq from] Polycomb group RING finger protein isoform 1 n=4 Tax=Schistosoma japonicum TaxID=6182 RepID=Q5DGJ4_SCHJA
------PAIQLSDLNEFITCKLCKGYLIDAVSITECLHSFCKSCIVKYSEEKRECPVCGILIHQSHPLNYMSFDRTLQDIVYKIVPDLKQEERRRREVFYRS---------
>UniRef90_A0A8J4WCP0/5-101 [subseq from] RING-type domain-containing protein n=1 Tax=Paragonimus heterotremus TaxID=100268 RepID=A0A8J4WCP0_9TREM
-----TASIKLSALNGHLICGLCGGYLIDATVLTECIHAFCRSCILKYLTEHKVCPLCQSLIQETRPGQALQPDINLQRVVYKLVPGLLRTEMQRLSQFCSS---------
>UniRef90_A9V6D0/156-258 [subseq from] RING-type domain-containing protein n=1 Tax=Monosiga brevicollis TaxID=81824 RepID=A9V6D0_MONBE
------LRVKMVDVNQYIVCQICMGYIVNATTISECLHSFCRSCIVKHFRKSKICPVCNQQAHETAPLDTLRQDRTLQSIINKLLPDVAEAEREARRAFYGIEDEPDAK--
>UniRef90_UPI00065F26F8/9-101 [subseq from] Polycomb group RING finger protein 5 n=1 Tax=Homo sapiens TaxID=9606 RepID=UPI00065F26F8
----------VKDFNPYITCYICKGYLIKPTTVTECLHTFCKTCIVQHFEDSNDCPRCGNQVHETNPLEMLRLDNTLEEIIFKLVPGLREQELERESEFWKKN--------
>UniRef90_A0A1J1I6N3/165-265 [subseq from] CLUMA_CG009366, isoform A n=1 Tax=Clunio marinus TaxID=568069 RepID=A0A1J1I6N3_9DIPT
--AYRSEKISLNDVHPYITCFLCRGYLIEATTIVECLHTYCHSCLMKHLTKEKCCPQCDMSINKSK--TNIKYDATIQSIVYKLVPGLYQKELLRRRAFYKQHPL------
>UniRef90_UPI00077A0BA6/8-105 [subseq from] polycomb group RING finger protein 5-B-like n=2 Tax=Acropora TaxID=6127 RepID=UPI00077A0BA6
----KEQRIKLEELNPFIMCELCKGYLIKPTTIAECLHTFCRSCIVQYLQESEenICPQCSTVIHETNPFEMLRSDQKLQDIIFKLVPGLHERERVREEEFN-----------
>UniRef90_A0A267GIV9/12-109 [subseq from] RING-type domain-containing protein n=4 Tax=Macrostomum lignano TaxID=282301 RepID=A0A267GIV9_9PLAT
---AKNKRVKLKSLNHLITCKLCKGYLIEAATVTECLHTFCKSCIVKYLETKNTCPDCGILIHHSHPLHYISLDRTLQDVVYKLVPNLLQREREREEKFYR----------
>UniRef90_T1H4U8/3-84 [subseq from] RING-type domain-containing protein n=1 Tax=Megaselia scalaris TaxID=36166 RepID=T1H4U8_MEGSC
------RRVKLRTLNPNITCKICDGYFIDATTVTECLHTFCKSCLVKHLEENKTCPTCENVIHQSHPLQYISFDRTMQDIVYKLVPNL-----------------------
>UniRef90_A0A8T2IVZ2/7-100 [subseq from] RING-type domain-containing protein n=1 Tax=Hymenochirus boettgeri TaxID=247094 RepID=A0A8T2IVZ2_9PIPI
--------RFVKEFNPHITCYICKGYLIKPTTVTECLHTFCKTCIVQHFEESNDCPKCGNQVHETNPLEMLRLDNTLEEIIFKLVPGLREGEHSREMEFWKR---------
>UniRef90_A0A8X6LUD8/12-106 [subseq from] Polycomb group RING finger protein 3 n=3 Tax=Nephilidae TaxID=450948 RepID=A0A8X6LUD8_TRICU
------ARVSLRSLNPYISCFICKGYLIDATAITECLHTFCKSCIVKHLDTKlgNTCPKCDVVIHRSNPLLGIRLDRKMQDIVFKLVPELQQNEANREKVF------------
>UniRef90_A0A8D3AG59/57-122 [subseq from] RAWUL domain-containing protein n=1 Tax=Scophthalmus maximus TaxID=52904 RepID=A0A8D3AG59_SCOMX
-------------------------------------RAVCKTCIVAFLETNKFCPRCDVQVHKTCPQLSIRADKTLQDIVYKLVPGLFKDEMKRRRDFYAEN--------
>UniRef90_A0A8D0G6V8/9-101 [subseq from] Polycomb group ring finger 5 n=42 Tax=Amniota TaxID=32524 RepID=A0A8D0G6V8_SPHPU
----------VKDFNPHLTCYICKGYLIKPTTVTECLHTFCKTCIVQHFEDSNDCPRCGNQVHETNPLEMLRLDNTLEEIIFKLIPGLREQELQREIEFWKKN--------
>UniRef90_A0A1B0CBW1/155-252 [subseq from] Putative posterior sex combs protein n=1 Tax=Lutzomyia longipalpis TaxID=7200 RepID=A0A1B0CBW1_LUTLO
-----SSKVPIKDVNECITCHICKGYIIDATTIVECCHSFCHSCIVPHLRTKEYCPKCELIINKTKP--NIKPDATFQAIVYKLVPGLYEKELLRRRNFYETRPE------
>UniRef90_A0A482VB31/4-97 [subseq from] SET and MYND domain-containing protein 4 n=1 Tax=Asbolus verrucosus TaxID=1661398 RepID=A0A482VB31_9CUCU
-------KIKLKSLNPYITCNICKGYLIDATAITECLHTFCKSCLIKHLEANTTCPTCDIVIHHSYPRQYINFDRTMQDIVYKLVPELQESEIEREKEFYR----------
>UniRef90_UPI000870657A/3-100 [subseq from] polycomb group protein Psc n=1 Tax=Galendromus occidentalis TaxID=34638 RepID=UPI000870657A
------ERVSLASVNPSLTCTLCKGYFVNAMTLVRCMHSFCKSCINRHLDTSSACPTCQERVFRSRMDDFMVPDETLQNIVYRSVPGLYANEMRRRREFYQSRE-------
>UniRef90_A0A0A9Y432/2-94 [subseq from] Polycomb group RING finger protein 3 (Fragment) n=1 Tax=Lygus hesperus TaxID=30085 RepID=A0A0A9Y432_LYGHE
-------NVKLADLNAFLTCCICGGYLINATTITECGHTFCRSCLVLHIRSSNKCPSCNGIIHPSQPLKFIRPDQTMQDIVYKLVPGLRENEEKREMEFN-----------
>UniRef90_A0A851FHB2/72-162 [subseq from] PCGF6 protein (Fragment) n=1 Tax=Pitta sordida TaxID=9163 RepID=A0A851FHB2_PITSO
----------AEELTPYITCSICKGYLIDATTITECLDTFCKSCIVRHFYYSNRCPKCNIVVHQTQPLYNIRPDRQLQDIVYKLVVNLEEREKKQMHDFYK----------
>UniRef90_A0A4Z2D4T6/10-102 [subseq from] tRNA pseudouridine(55) synthase n=1 Tax=Schistosoma japonicum TaxID=6182 RepID=A0A4Z2D4T6_SCHJA
-------GVKLSSLNGHLICGLCGGYLIDATVLTECIHVFCRSCILKYLLENKICPLCQSLIQETRPGQALRPDIALQRIVYKLVPGLLKTEMKRLSEFK-----------
>UniRef90_UPI00022C8511/9-104 [subseq from] RING finger protein, putative n=1 Tax=Schistosoma mansoni TaxID=6183 RepID=UPI00022C8511
------PAIQLSDLNEFITCKLCKGYLIDAVSITECLHPFCKSCIVKYSEEKRECPVCGILIHQSHPLNYMSFDRTLQDIVYKIVPDLKQKERQRREVFYRS---------
>UniRef90_A0A8C4QMT7/6-100 [subseq from] Polycomb group ring finger 5b n=1 Tax=Eptatretus burgeri TaxID=7764 RepID=A0A8C4QMT7_EPTBU
-------RTRLRDFNPFIMCSLCRGYLVKPLAVTECLHTFCKSCIVQHFEESNECPRCGIQVHETNPLEMLRQDKTLEGIIFKLVPGLKEREEKKEKEFWKT---------
>UniRef90_UPI00001E40EB/110-204 [subseq from] polycomb group RING finger protein 6-like n=1 Tax=Mus musculus TaxID=10090 RepID=UPI00001E40EB
--------IPLSQMIPYISCFICKGYLIDAATITECLHTFCKSCIVKHFEHSNRCPKCNIIVHQAKPHKNLRMDPQLQSIVYKLVAGLEENEKKQRREFNKEH--------
>UniRef90_UPI001884CE6F/91-184 [subseq from] LOW QUALITY PROTEIN: polycomb group RING finger protein 6-like n=1 Tax=Peromyscus leucopus TaxID=10041 RepID=UPI001884CE6F
--------VSLSELTPYISCSVCKGYLIDATTVTECLHTFCKSCIIKHFEHSYRCPKCNIVVHEAKPHNHLRSDPQLQNIVYKLVAGLEEKEKKQRQEFYKE---------
>UniRef90_A0A851A689/5-89 [subseq from] PCGF3 protein (Fragment) n=1 Tax=Sula dactylatra TaxID=56068 RepID=A0A851A689_SULDA
-----TRKIKLWDINAHITCHLCNGYLIDATTVTECLHTFCRSCLVKYLEENNTCPTCRIVIHQSHPLQYIGHDRTMQDIVYKLVPGLQE---------------------
>UniRef90_A0A7M7NTT8/15-106 [subseq from] RING-type domain-containing protein n=1 Tax=Strongylocentrotus purpuratus TaxID=7668 RepID=A0A7M7NTT8_STRPU
--------IRLTEVNQYITCHLCGGYLIDATTLTECLHTFCKSCLIMYIKKNELCPTCDVLIHPSNPVLSLKLDRTIQEIVYKLLPYIEEDEKAREVRFW-----------
>UniRef90_A0A7M4FNV5/9-101 [subseq from] Polycomb group ring finger 5 n=2 Tax=Crocodylus porosus TaxID=8502 RepID=A0A7M4FNV5_CROPO
----------VKDFNPHITCYICKGYLIKPTTVTECLHTFCKTCIVQHFEDSNDCPRCGNQVHETNPLEMLRLDNTLEEIIFKLVPGLREQELQREIEFWRKN--------
>UniRef90_A0A8S9YNI7/6-101 [subseq from] RING-type domain-containing protein n=1 Tax=Paragonimus skrjabini miyazakii TaxID=59628 RepID=A0A8S9YNI7_9TREM
------ASIKLSALNGHLICGLCGGYLIDATVLTECIHAFCRSCILKYITEHKVCPLCQSLIQETRPGQALQPDINLQRVVYKLVPGLLRTEMQRLSQFCSS---------
>UniRef90_UPI000D721D03/3-87 [subseq from] polycomb group RING finger protein 3 isoform X2 n=2 Tax=Archelosauria TaxID=1329799 RepID=UPI000D721D03
-----TRKIKLWDINAHITCRLCNGYLIDATTVTECLHTFCRSCLVKYLEENNTCPTCRIVIHQSHPLQYIGHDRTMQDIVYKLVPGLQE---------------------
>UniRef90_A0A3B5LDP4/20-116 [subseq from] Polycomb group ring finger 6 n=1 Tax=Xiphophorus couchianus TaxID=32473 RepID=A0A3B5LDP4_9TELE
----KITKLPLTQFYPYIRCTVCCGFFIDATTITECLHTFCKSCIVKHFFCSNRCPTCSIVVHETQPLYNIRPDRQLQDIVYKMVPFLEELEREKMCNFYK----------
>UniRef90_A0A803YGS2/9-100 [subseq from] Polycomb group ring finger 5 n=5 Tax=Phasianidae TaxID=9005 RepID=A0A803YGS2_MELGA
----------VKDFNPHITCYICKGYLIKPTTVTECLHTFCKTCIVQHFEDSNDCPRCGNQVHETNPLEMLRLDNTLEEIIFKLVPGLREQELQREIEFWKK---------
>UniRef90_A0A821ZAQ9/7-100 [subseq from] (mimic poison frog) hypothetical protein n=7 Tax=Neobatrachia TaxID=8416 RepID=A0A821ZAQ9_9NEOB
--------RFVKEFNPYITCYICKGYLIKPTTVTECLHTFCKSCIVQHFEESNDCPKCGIQVHETNPLEMLRLDNTLEEIIFKLVPGLREGEQQQESDFWKR---------
>UniRef90_A0A3B3R4Q2/85-176 [subseq from] Polycomb group ring finger 6 n=4 Tax=Mormyridae TaxID=31092 RepID=A0A3B3R4Q2_9TELE
---------PLAELFPYICCTICKGFFIEATTITECLHTFCKSCIVKHFFYSNRCPNCNVVVHQTQPLYNIRLDRQLQDIVFKMIPHLEERERERMQSFYK----------
>UniRef90_A0A8B6D296/3-99 [subseq from] E3 ubiquitin-protein ligase DRIP n=1 Tax=Mytilus galloprovincialis TaxID=29158 RepID=A0A8B6D296_MYTGA
------KRVKLKTVNTHITCTLCRGYLIEATTITECLHTFCKTCLVKYLHEHNKCPKCGILIHQSHPLNYISHDRTMQDIVYKLVPKLQEKEAKCKEKFYKAR--------
>UniRef90_D4AE11/112-205 [subseq from] RCG38166 n=2 Tax=Rattus TaxID=10114 RepID=D4AE11_RAT
--------LPLSEMIPYISCSICKGYLIDAATITECLHTFCKSCIVKHFEHSNRCPKCNIIVHEAKPHNNLRMDPQLQNIVYKLVSGLEEKEKKQRREFYKE---------
>UniRef90_UPI00122F2CF4/3-90 [subseq from] polycomb group RING finger protein 3 n=1 Tax=Globicephala melas TaxID=9731 RepID=UPI00122F2CF4
-----TRKIKLWDINAHITCRLCSGYLIDATTVTECLHTFCRSCLVKYLEENNTCPTCRIVIHQSHPLQYIGHDRTMQDIVYKLVPGLQEGKC------------------
>UniRef90_UPI001E1DFA19/4-98 [subseq from] polycomb group RING finger protein 3-like isoform X1 n=2 Tax=Mercenaria mercenaria TaxID=6596 RepID=UPI001E1DFA19
------KRVKLKKVNPCITCGLCKGYLVEATTITECLHTFCRSCLVKFLLENNTCPRCGILIHQSHPLNYISHDRTMQDIVYKLVPNLQENEKKRQVEFYK----------
>UniRef90_A0A1W4VR01/240-338 [subseq from] polycomb group protein Psc n=1 Tax=Drosophila ficusphila TaxID=30025 RepID=A0A1W4VR01_DROFC
-----PRPVLLTAVNSHIICHLCQGYLINATTIVECLHSFCHSCLINHLRKERFCPRCEMVINNAKP--NIKSDTTLQAIVYKLVPGLYERELMRKRAFYKDRPQE-----
>UniRef90_UPI00145538A9/28-120 [subseq from] probable E3 ubiquitin protein ligase DRIPH n=1 Tax=Asterias rubens TaxID=7604 RepID=UPI00145538A9
--------VRLTEINQYITCHLCSGYYVDATTIIECLHTFCKSCLIQYLHTSKKCPTCDVLIHETNPFSCIRLDRTKQDVLNKLLPYVSSDEHENKILFYK----------
>UniRef90_Q16QT7/32-136 [subseq from] AAEL011179-PA n=1 Tax=Aedes aegypti TaxID=7159 RepID=Q16QT7_AEDAE
--ISRTNRRKVKDFNDSITCSLCNGYLIEATTINDCLHTFCRSCIVRHLEGNKYCPKCKSYNNKTITVANLRPDRILRSLVYKLVPGLHRSENQRAAKYYADQCSQD----
>UniRef90_A0A8C5IF67/102-189 [subseq from] RING-type domain-containing protein n=1 Tax=Junco hyemalis TaxID=40217 RepID=A0A8C5IF67_JUNHY
----RERMINLAELTPYILCSICKGYFIDATTITECLHTFCKSCIVRHFYYSNRCPKCNIVVHQTQPLYNIRLDRQLQDIVYKLVVNLEESK-------------------
>UniRef90_A0A3Q0G593/3-96 [subseq from] polycomb group RING finger protein 3 n=4 Tax=Archelosauria TaxID=1329799 RepID=A0A3Q0G593_ALLSI
-----TRKIKLWDINAHITCRLCNGYLIDATTVTECLHTFCRSCLVKYLEENNTCPTCRIVIHQSHPLQYIGHDRTMQDIVYKLVPGLQEGTLLTIMDM------------
>UniRef90_A0A8C3ZTS5/8-99 [subseq from] Polycomb group ring finger 6 n=3 Tax=Denticeps clupeoides TaxID=299321 RepID=A0A8C3ZTS5_9TELE
----------LKDFYPYIRCSLCNGFFVDATTITECLHTFCKSCIVKYFLYSNRCPNCAIVVHQTQPLYNIRPDRQLQDIVFKMVPHLEEEERTRMCEFYTQ---------
>UniRef90_A0A8C0Y3Z1/3-87 [subseq from] Polycomb group ring finger 3 n=1 Tax=Cyprinus carpio TaxID=7962 RepID=A0A8C0Y3Z1_CYPCA
-----TRKIKLWDINAHITCRLCEGYLIDATTVTECLHTFCRSCLVKYLEENNTCPTCRIVIHQSHPLQYIGHDRTMQDIVYKLVPGLQE---------------------
>UniRef90_UPI001B88B685/49-145 [subseq from] polycomb group RING finger protein 6-like isoform X1 n=2 Tax=Gigantopelta aegis TaxID=1735272 RepID=UPI001B88B685
--------VPLSNLNPYITCGICKGYLYEASTITECMHTYCKSCIVKHCERSVNCPLCKIIIHPTDPFVNIKLDRTLQDIVYKLLPHVAEEEQSREDKFYEEHPR------
>UniRef90_A0A183K3Y2/8-99 [subseq from] RING-type domain-containing protein n=4 Tax=Schistosoma TaxID=6181 RepID=A0A183K3Y2_9TREM
--------VKLSSINGHLICGLCGGYLIDATVLTECIHVFCRSCILKYLLEHKICPLCQSLIQETRPGQALRPDVALQRIVYKLVPGLLKTEMKRISEFK-----------
>UniRef90_A0A3Q2GM50/19-112 [subseq from] Polycomb group ring finger 6 n=2 Tax=Cyprinodon TaxID=28741 RepID=A0A3Q2GM50_CYPVA
-------KLPLNQFYPYIRCALCCGFFIDATTITECLHTFCKSCIVRHFLYSNRCPTCSILVHETQPLYNIRPDRQLQDIVYKMVPFLEELERERMCKFYK----------
>UniRef90_UPI001BB2B1BA/15-106 [subseq from] polycomb group RING finger protein 6-like isoform X2 n=1 Tax=Lytechinus variegatus TaxID=7654 RepID=UPI001BB2B1BA
--------IRLTEVNQYITCHLCGGYLIDATTITECLHTFCKRCLVSYIKKNDLCPTCDILIHPSNPFLSIKLDPTLQEIVYKLLPYIQDDEKAREARFW-----------
>UniRef90_A0A8J0TY09/62-155 [subseq from] polycomb group RING finger protein 6 isoform X3 n=2 Tax=Xenopus laevis TaxID=8355 RepID=A0A8J0TY09_XENLA
-------MINLTDLNPYILCSICKGYLIDATTITECLHTFCKSCIVKHFYYTNRCPKCNIVVHQTQPLYNIRLDRQLQDIVFKLVVNLEQREKTQMHAFYK----------
>UniRef90_A0A336KIP9/59-157 [subseq from] CSON012000 protein n=1 Tax=Culicoides sonorensis TaxID=179676 RepID=A0A336KIP9_CULSO
----KSNKIPLNLVNAHITCSICKGYLIDATTLVECLHSFCHSCIMKHLRIQDYCPKCDVLVNKAK--LNIKPDTTLQAIVYKLVPELYEKELLRRRAFYKMCPK------
>UniRef90_A0A3P6U1Y1/3-98 [subseq from] tRNA pseudouridine(55) synthase n=1 Tax=Dibothriocephalus latus TaxID=60516 RepID=A0A3P6U1Y1_DIBLA
-----TSKINLSLLNAHLICGLCGGYLIDATVLTNCVHAFCRSCILRYLLDNKVCPLCDSLIHEGRPGFALRPDITLQRVVYKLVPGLLRVELDRIAAFRA----------
>UniRef90_A0A6J2VAR1/65-158 [subseq from] polycomb group RING finger protein 6 isoform X1 n=2 Tax=Chanos chanos TaxID=29144 RepID=A0A6J2VAR1_CHACN
---------PLRDFYPYIRCALCNGFLIDATTITECLHTFCKSCIVKHFFYSNRCPNCSIVVHQTQPLYNIRPDRQLQDIVYKMVPHLEEAERTQMCEFYKAR--------
>UniRef90_A0A8T0BTN0/35-127 [subseq from] RING-type domain-containing protein n=1 Tax=Silurus meridionalis TaxID=175797 RepID=A0A8T0BTN0_SILME
--------LPLRELYPYIHCGLCNGFYIDATTITECLHSFCKSCIVKHFFYSNMCPNCGIVVHQTQPLYNLRPDRQLQDIVYKTVPYLEEAERAQMRAFYK----------
>UniRef90_UPI0015603C46/4-88 [subseq from] polycomb group RING finger protein 6 isoform X1 n=4 Tax=Acipenser ruthenus TaxID=7906 RepID=UPI0015603C46
----------------YIRCTICTGYFIDATTITECLHTFCKSCIVKHFFYSNRCPKCNVVVHQTQPLYNIRLDRQLQDLVYKLVPHLEQNEKRQLHEFYK----------
>UniRef90_V5HB77/2-91 [subseq from] Putative polycomb group ring finger protein 2 (Fragment) n=1 Tax=Ixodes ricinus TaxID=34613 RepID=V5HB77_IXORI
-----------------LSCPLCRGYLVDAVTLVKCLHSFCKSCILKHLETGSSCPVCELRLSKINMEVQLRRDEILQNIVYKAIPGLYQKEMKRRRDFYSSRSGKD----
>UniRef90_C1C1X3/6-101 [subseq from] Polycomb group RING finger protein 3 n=1 Tax=Caligus clemensi TaxID=344056 RepID=C1C1X3_CALCM
------RRIELRDINEMITCKICQGYLIDATTVTECLHTFCKSCIVKHLEDSNTCPECEDTIHQSHPLDYIAFDRTMQDLVYKIVPRLEKEEYDRERCFYAE---------
>UniRef90_UPI001C09A308/38-129 [subseq from] polycomb group RING finger protein 6 n=1 Tax=Alosa sapidissima TaxID=34773 RepID=UPI001C09A308
---------PLRDFYPYIRCSLCNGFLIDATTITECLHTFCKSCIVKYFFYSNRCPNCAIVVHQTQPLYNIRPDRQLQDIVYKMVPHLEEQERKRMVAFYK----------
>UniRef90_UPI001ED80394/25-120 [subseq from] polycomb group RING finger protein 6 n=1 Tax=Scatophagus argus TaxID=75038 RepID=UPI001ED80394
-----ETKIPLSQFYPYIRCALCCGFLIDATTITECLHTFCKSCIVKHFFYSNRCPTCNIVVHQTQPLYNIRPDRQLQDIVYKMVPFLEESEREQMIKFYK----------
>UniRef90_UPI00105690F0/21-116 [subseq from] polycomb group RING finger protein 6 n=1 Tax=Gouania willdenowi TaxID=441366 RepID=UPI00105690F0
-------TISLSQFYPYIRCPLCCGFLIDATTITECLHTFCKSCIVKYFFYSNRCPTCSIVVHQTQPLYNIRPDRQLQDIVYKMVPFLEHNERELMCKFYNAR--------
>UniRef90_UPI001471EF51/25-119 [subseq from] polycomb group RING finger protein 6 isoform X1 n=2 Tax=Thalassophryne amazonica TaxID=390379 RepID=UPI001471EF51
-----EPRLPLNQLYPYICCALCCGFFIDATTITECLHTFCKSCIVKHFFCSNRCPTCSIVVHQTQPLYNIRPDRQLQDIVYKMVPFLEEMEREQMCKFY-----------
>UniRef90_UPI0018CDF979/279-375 [subseq from] polycomb group protein Psc isoform X1 n=3 Tax=Teleopsis dalmanni TaxID=139649 RepID=UPI0018CDF979
--------VLLSAVNPNIICGLCKGYLIDATTIVECLHSFCHSCLIQHLRMEQYCPRCEMIINTAKP--NIKPDTTLQAIVYKLVPGLYEKELLRKRAFYKNRPE-DA---
>UniRef90_UPI002020FD8B/75-169 [subseq from] polycomb group RING finger protein 6-like n=1 Tax=Myodes glareolus TaxID=447135 RepID=UPI002020FD8B
-------LIPLSQLTPYISCYICKGYLIDAATITECLHSFCKSCIIKHFEHSNTCPKCNTVVHEAKPHNNLRLDPQLQSIVYKLVAGLEEKEEKQRHEFYNE---------
>UniRef90_A0A6A4S7S4/114-167 [subseq from] RING-type domain-containing protein n=1 Tax=Scophthalmus maximus TaxID=52904 RepID=A0A6A4S7S4_SCOMX
-------------------CAVCLDEFRsrEELGVCPCSHAFHKKCLLKWLEIRSVCPMCNKPICRLQPGPPQ----------------------------------------
>UniRef90_A0A6A4S7S4/180-259 [subseq from] RING-type domain-containing protein n=1 Tax=Scophthalmus maximus TaxID=52904 RepID=A0A6A4S7S4_SCOMX
--------LPLNQFYPYIRCALCCGFLIDATTITECLHTFCKSCIVKHFFYSNRCPTCSIVVHQTQPIYNIRPDRQLQDIVYKMVPFL-----------------------
>UniRef90_F7DRR0/66-159 [subseq from] RING-type domain-containing protein n=4 Tax=Xenopus tropicalis TaxID=8364 RepID=F7DRR0_XENTR
-------MINLTDLNPYILCSICKGYLIDATTITECLHTFCKSCIVKHFYYTNRCPKCNIVVHQTQPLYNIRLDRQLQDIVFKLVVDLEQREKNQMYAFYK----------
>UniRef90_A0A3P8UDK6/25-120 [subseq from] Polycomb group ring finger 6 n=1 Tax=Cynoglossus semilaevis TaxID=244447 RepID=A0A3P8UDK6_CYNSE
-----ETKLPLNQFYPYIRCALCCGFLIDATTVTECLHSFCKSCIVKHFFSSNRCPTCSTVVHQTQPLYNIRPDRKLQDIVYKMVPFLEELEREEMYNFYT----------
>UniRef90_A0A6G0UX28/41-139 [subseq from] RING-type domain-containing protein n=1 Tax=Halicephalobus sp. NKZ332 TaxID=2598192 RepID=A0A6G0UX28_9BILA
----------LKILNDRITCILCNGYFVDATTILDCLHTFCKSCLLKHFEDhDNTCPKCQTLIHQSHPTHYVAFDRTLQDIVYKLVPGMQAEEVKRRQGYVANHTPSDS---
>UniRef90_UPI00189F748F/24-117 [subseq from] polycomb group RING finger protein 6 n=1 Tax=Sebastes umbrosus TaxID=72105 RepID=UPI00189F748F
-------QLPLNQFYPYIRCALCCGFFIDATTITECLHTFCKSCIVKHFFYSNRCPTCSIVVHQTQPLYNIRPDRQLQDIVYKMVPFLEEFERERMCTFYK----------
>UniRef90_A0A811KS18/47-141 [subseq from] RING-type domain-containing protein n=1 Tax=Bursaphelenchus okinawaensis TaxID=465554 RepID=A0A811KS18_9BILA
-------MVKLKLLNSNLTCGICQGYLIDAITIMDCLHSFCKSCLLMYFEDNKDCPECHTVIHQSHPTHYVTYDRTLQEIVYKLVPGLLEAEQKRRKQFYEE---------
>UniRef90_A0A8J6GCM3/88-183 [subseq from] Polycomb group RING finger protein 6 n=1 Tax=Microtus ochrogaster TaxID=79684 RepID=A0A8J6GCM3_MICOH
-------LVPLSQLTPYISCYICKGYLIDAATITECLHSFCKSCIIKHFEHNNRCPKCNTVVHEAKPQNSLRLDPQLQNIVYKLVAGLEEKEKKQRREFYKGN--------
>UniRef90_A0A8C5QYP8/22-102 [subseq from] Polycomb group ring finger 6 n=1 Tax=Leptobrachium leishanense TaxID=445787 RepID=A0A8C5QYP8_9ANUR
-------MINLSDLNPYILCSICKGYFIDATTITECLHTFCKSCIIRHFYYTNRCPRCNIVVHQTQPLYNIRLDRQLQDIVYKLVENL-----------------------
>UniRef90_A0A8J4Z4R4/4-97 [subseq from] Polycomb group RING finger protein 3 n=1 Tax=Nymphon striatum TaxID=424472 RepID=A0A8J4Z4R4_9CHEL
-------KVKLKTLNAFITCKLCKGYLIEATTVTECLHTFCKTCLVKHLEENNSCPTCNIVIHQSHPLQYISFDRTMQDVVCKLVPNLVANELIREKEFYK----------
>UniRef90_A0A8C8T4S9/9-101 [subseq from] Polycomb group ring finger 5 n=4 Tax=Muroidea TaxID=337687 RepID=A0A8C8T4S9_PERMB
----------VKDFNPYITCYICKGYLIKPTTVTECLHTFCKTCIVQHFEDSNDCPRCGNQVHETNPLEMLRLDNTLEEIIFKLVPGLREQELQRELEFWKKN--------
>UniRef90_A0A3P7CJZ5/14-108 [subseq from] RING-type domain-containing protein n=3 Tax=Schistocephalus solidus TaxID=70667 RepID=A0A3P7CJZ5_SCHSO
------SKINLSLLNAHLICGLCGGYLIDATVLTNCVHAFCRSCILRYILDNKVCPLCDSLIHEGRPGFALRPDITLQRVVYKLVPGLLRVELDRIVAFRA----------
>UniRef90_A0A8C5L3C3/9-101 [subseq from] Polycomb group ring finger 5 n=5 Tax=Eutheria TaxID=9347 RepID=A0A8C5L3C3_JACJA
----------VKDFNPYITCYICKGYLIKPTTVTECLHTFCKTCIVQHFEDSNDCPRCGNQVHETNPLEMLRLDNTLEEIIFKLVPGLREKELEREAEFWKKN--------
>UniRef90_UPI000719DA74/8-101 [subseq from] LOW QUALITY PROTEIN: polycomb group RING finger protein 3-like n=1 Tax=Priapulus caudatus TaxID=37621 RepID=UPI000719DA74
-------SVKLKKINLNITCWLCKGYLIDATTVTECLHTFFKSCIVKXLEENNTCPTCEMVIHQSHPLQYFRFDRTMQDIVYKMVPNLQEKETKREREFFR----------
>UniRef90_F6ZLB5/9-101 [subseq from] RING-type domain-containing protein n=8 Tax=Laurasiatheria TaxID=314145 RepID=F6ZLB5_HORSE
----------LKDFNPYITCYICKGYLIKPTTVTECLHTFCKTCIVQHFEDSSDCPRCGNQVHETNPLEMLRLDNTLEEIIFKLVPGLREQELERESEFWKKN--------
>UniRef90_A0A4Y2M777/3-97 [subseq from] Polycomb group RING finger protein 3 n=1 Tax=Araneus ventricosus TaxID=182803 RepID=A0A4Y2M777_ARAVE
------TRVSLRSLNPFISCYICNGYLIDATAITECLHTFCKSCIVKHLDSKKgnTCPKCDVVIHRSNPLQGIRLDRKMQDIVYKLVPNLQLREMLREERF------------
>UniRef90_A0A6P3WDI4/33-124 [subseq from] polycomb group RING finger protein 6 n=1 Tax=Clupea harengus TaxID=7950 RepID=A0A6P3WDI4_CLUHA
---------PLRDFYPYIRCSLCNGFLVDATTITECLHTFCKSCIVKFFFYSNRCPNCAIVVHQTQPLYNIRPDRQLQDIVYKMVPHLEKHERKCLIDFYK----------
>UniRef90_A0A7R9H229/8-97 [subseq from] RING-type domain-containing protein n=2 Tax=Timema TaxID=61471 RepID=A0A7R9H229_TIMPO
-----ERRIKLEALNNHIICTICQGYLIDATTVTECLHTFCKSCLVKHLEENNTCPTCQQVIHQSHPLNYISFDRTMQDIVYKLVPELQDSEFLE----------------
>UniRef90_UPI001CF49841/26-126 [subseq from] polycomb group RING finger protein 5-A-like isoform X1 n=4 Tax=Acropora TaxID=6127 RepID=UPI001CF49841
---NREIKLKLQELNSYITCELCRGYLVKPTTITECLHTFCRSCIVKHFQDSddNQCPICGILIHETNPFEMLRSDQTLQDVISKILPCLQENEVKREKEFYEQ---------
>UniRef90_UPI0020775069/10-109 [subseq from] polycomb group RING finger protein 5-B isoform X2 n=1 Tax=Nematostella vectensis TaxID=45351 RepID=UPI0020775069
------RTLKLSDLNPFITCGLCEGYLIKPTTITECLHTFCKSCIVTYLQDSEdnTCPSCNTVIHETNPFDLLRSDQTLEDIVFKLVPGLQQDEKERENKF-SRTPS------
>UniRef90_UPI00217F8777/5-97 [subseq from] polycomb group RING finger protein 3-like n=1 Tax=Patella vulgata TaxID=6465 RepID=UPI00217F8777
-------KIRLKTVNPNITCYLCKGYLIDATTITECLHTFCKSCLVKFLEENTTCPKCHLVIHQSYPLNYISFDRTMQDIVYKLVPNLYEKETKRQIEFC-----------
>UniRef90_A0A0K0F4W2/30-120 [subseq from] Polycomb group RING finger protein 3 (inferred by orthology to a human protein) n=1 Tax=Strongyloides venezuelensis TaxID=75913 RepID=A0A0K0F4W2_STRVS
----------LRNVNPQITCPICNGYFVDATTVIECVHTFCRSCLLKHFEDGdNTCPACHIEIHQCYPSQYVIFDRTMQDIVYKLVPGMWEEEQKRRKDFE-----------
>UniRef90_UPI0021E335F6/9-101 [subseq from] polycomb group RING finger protein 5 isoform X1 n=2 Tax=Acomys russatus TaxID=60746 RepID=UPI0021E335F6
----------VKDFNPYITCYICKGYLIKPTTVTECLHTFCKTCIVQHFEDSNDCPRCGNQVHETNPLEMLRLDNTLEEIIFKLVPGLREKELQRELEFWKKN--------
>UniRef90_A0A226F459/4-96 [subseq from] Polycomb group RING finger protein 3 n=1 Tax=Folsomia candida TaxID=158441 RepID=A0A226F459_FOLCA
--------VRLESVNPCITCKICKGYLIAASTVTECLHTFCKSCLVQHLENRNTCPECEVVIDPVDPLKHVRFDRTLQDIVYKLVPKLEESELKRERDFYQ----------
>UniRef90_A0A8C5GAS3/50-144 [subseq from] Polycomb group ring finger 6 n=1 Tax=Gouania willdenowi TaxID=441366 RepID=A0A8C5GAS3_9TELE
--------ISLSQFYPYIRCPLCCGFLIDATTITECLHTFCKSCIVKYFFYSNRCPTCSIVVHQTQPLYNIRPDRQLQDIVYKMVPFLEHNERELMCKFYNAR--------
>UniRef90_A0A504Z169/10-103 [subseq from] Polycomb group RING finger protein 3 n=1 Tax=Fasciola gigantica TaxID=46835 RepID=A0A504Z169_FASGI
--------VLLSDLNEYITCRLCKGYLIDAVSITECLHPFCKSCIVKYLEEKYDCPSCGILIHQSHPLNYISFDRTLQDIVYKVVPNLREREKKLREEFYHS---------
>UniRef90_A0A0D6LVR8/46-145 [subseq from] Zinc finger, C3HC4 type n=2 Tax=Ancylostoma ceylanicum TaxID=53326 RepID=A0A0D6LVR8_9BILA
-EVKETYSLQLKKINAHLTCGLCKGYLIDATTVIDCLHTFCKSCLLTYFEEeDNCCPTCEQLIHQSHPSHYVAFDRTMQDIVYKLVPGLIEAERKRRLEFL-----------
>UniRef90_A0A1I8AXW6/38-130 [subseq from] RING-type domain-containing protein n=1 Tax=Meloidogyne hapla TaxID=6305 RepID=A0A1I8AXW6_MELHA
--------VSLSSINPYITCPLCNGYFVDATTVIDCLHTFCKSCLLKYFDeDNTDCPKCHYQIHQSHPSHYVAFDRTMQDIVYKLVPGMQAEEQRRREQFK-----------
>UniRef90_A0A1V9XLA5/12-105 [subseq from] RING-type domain-containing protein n=1 Tax=Tropilaelaps mercedesae TaxID=418985 RepID=A0A1V9XLA5_9ACAR
---------SLVSVNPSLTCALCKGYLVNAMTLIRCMHSFCKSCIHRHLDTSSTCPTCQQRVFRSRMDLYMVADTTLQSVVYKTVPGLFANEMRRRWDFYEQN--------
>UniRef90_A0A3P7MWQ8/53-147 [subseq from] RING-type domain-containing protein n=1 Tax=Cylicostephanus goldi TaxID=71465 RepID=A0A3P7MWQ8_CYLGO
------YSLQLKKINAHLTCGLCKGYLIDATTVIDCLHTFCKSCLLTYFEEeDNCCPTCEQLIHQSHPSHYVAFDRTMQDIVYKLVPGLLEAERKRRLEFL-----------
>UniRef90_A0A665TZH6/27-120 [subseq from] Polycomb group ring finger 6 n=1 Tax=Echeneis naucrates TaxID=173247 RepID=A0A665TZH6_ECHNA
-------KLPLNQFYPYIRCALCCGFLIDATTITECLHTFCKSCIVKYFFYSNRCPTCSIVVHQTQPLYNIRPDRQLQDIVYKMIPFLEEYEQKQMCKFYK----------
>UniRef90_UPI00106BB54B/3-96 [subseq from] polycomb group RING finger protein 3-like n=1 Tax=Dendronephthya gigantea TaxID=151771 RepID=UPI00106BB54B
------QRMKMKELNEFITCGICSGYLINASTVTECLHTFCRSCIVKHLEENTHCPKCEKVIHHSHPMNYLRLDRTMQDVVYKLVPGLQNREKKREEKFK-----------
>UniRef90_UPI001C42CCD8/28-120 [subseq from] polycomb group RING finger protein 6 n=1 Tax=Solea senegalensis TaxID=28829 RepID=UPI001C42CCD8
--------LPLNQFYPYIRCALCCGFLIDATTITECLHSFCKSCIVKHFFSSNRCPTCGIVVHQTQPLYNIRPDRKLQDIVYKMVPFLEELERKQMCSFYK----------
>UniRef90_A0A0N4ZU00/111-201 [subseq from] 39S ribosomal protein L36, mitochondrial n=1 Tax=Parastrongyloides trichosuri TaxID=131310 RepID=A0A0N4ZU00_PARTI
----------LRNVNPQITCPICNGYFVDATTVIECVHTFCRSCLLKHFEDGdNTCPACHIEIHQCYPSQYVTFDRTMQDIVYKLVPGMWEEEQKRRKEFE-----------
>UniRef90_A0A7I4YT17/50-143 [subseq from] RING-type domain-containing protein n=1 Tax=Haemonchus contortus TaxID=6289 RepID=A0A7I4YT17_HAECO
-------SLQLKKINAHLTCNLCKGYLIDATTVIDCLHTFCKSCLLTYFEDEdNCCPSCEQLIHQSHPSHYVAFDRTMQDIVYKLVPGLLESERKRRLDFL-----------
>UniRef90_A0A3S5BPJ1/8-102 [subseq from] RING-type domain-containing protein n=1 Tax=Protopolystoma xenopodis TaxID=117903 RepID=A0A3S5BPJ1_9PLAT
------KKIRLSELNEFITCNICKGYLIDAVTITECLHSFCKSCLVKHLEEKFDCPVCGVLIHHSHPLNYVSFDRTLQDIVYKVVPYLREQEKSAREAFYQ----------
>UniRef90_A0A5N5PPW4/37-129 [subseq from] RING-type domain-containing protein n=6 Tax=Siluroidei TaxID=1489793 RepID=A0A5N5PPW4_PANHP
--------LPLRELYPYIRCGLCNGFFIDATTITECLHTFCKSCIVKHFFCSNRCPNCSIVVHQTQPLYNIRPDRQLQDIVYKMVPCLEDVERARMCAFYK----------
>UniRef90_A0A7M5X4R8/5-105 [subseq from] RING-type domain-containing protein n=1 Tax=Clytia hemisphaerica TaxID=252671 RepID=A0A7M5X4R8_9CNID
-------SIKVKELNDNFTCIICNGYLIRPVAITECLHYFCRSCIVKYLETtSEYkCPYCETLIHETNPWELLREDKKLEYIIYQLVPGLAQNEKKRRKLFYSRRGMV-----
>UniRef90_A0A8D2ILF4/9-101 [subseq from] Polycomb group ring finger 5 n=2 Tax=Amniota TaxID=32524 RepID=A0A8D2ILF4_VARKO
----------VKDFNPHITCCICKGYLIKPTTVTECLHTFCKSCIVQHFEDSNDCPRCGNQVHETNPLEMLRLDNTLEEIIFKLVPGLREQELHREAEFWKKN--------
>UniRef90_A0A4Z2C5F1/27-121 [subseq from] RING-type domain-containing protein n=3 Tax=Tetraodontidae TaxID=31031 RepID=A0A4Z2C5F1_9TELE
-------KIPLNQFYPYIRCGLCCGFLIDASTITECLHTFCKSCIVKHFFYSNRCPTCSIVVHETQPLYNIRPDRQLQDIVYKMVPFLEEFEREQMRNFYKS---------
>UniRef90_A0A7M5XA01/46-140 [subseq from] RING-type domain-containing protein n=1 Tax=Clytia hemisphaerica TaxID=252671 RepID=A0A7M5XA01_9CNID
---------MLCALNPHIVCMLCAGYLVNATTIVECLHTFCKSCIVRHIQIFRKCPTCGNNLPETEPLSGLRLDRTMQDIISKVLTHIEKDEAKREMEFYKEQQ-------
>UniRef90_A0A0S7MHG2/24-117 [subseq from] PCGF6 (Fragment) n=8 Tax=Cyprinodontoidei TaxID=8087 RepID=A0A0S7MHG2_9TELE
-------KLPLPQFYPYIRCTVCCGFFIDATTITECLHTFCKSCIVKHFFSSNRCPTCSIVVHETQPLYNIRPDRQLQDIVYKMVPFLEELEREKMCNFYK----------
>UniRef90_G3NE85/3-97 [subseq from] Polycomb group ring finger 6 n=1 Tax=Gasterosteus aculeatus TaxID=69293 RepID=G3NE85_GASAC
------TKLPLNQFYPYIRCALCCGFFIDAATITECLHTFCKSCIVKHFFHSNRCPTCSIVVHQTQPLYNIRPDRQLQDIVYKMVPFLEASERVQMCNFYK----------
>UniRef90_UPI002152489C/88-182 [subseq from] LOW QUALITY PROTEIN: polycomb group RING finger protein 6-like n=2 Tax=Microtus TaxID=10053 RepID=UPI002152489C
-------LVPLSQLTPYISCYICKGYLIDAATITECLHSFCKSCIIKHFEHNNRCPKCNTVVHEAKPQNSLRLDPQLQNIVYKLVAGLEEKEKKQRREFYKG---------
>UniRef90_A0A7D9JV84/3-96 [subseq from] Polycomb group RING finger 3-like (Fragment) n=1 Tax=Paramuricea clavata TaxID=317549 RepID=A0A7D9JV84_PARCT
------QRIKMKELNEFITCSICSGYLINASTVTECLHTFCRSCIVKHLEENTHCPKCEKVIHHSHPMNYLRLDRTMQDVVYKLVPSLQNREKKREDKFK-----------
>UniRef90_A0A5C6MJX8/11-62 [subseq from] RING finger protein 3 n=1 Tax=Takifugu flavidus TaxID=433684 RepID=A0A5C6MJX8_9TELE
-----TRKIKLCHINAHITCRLCEGYLIDATTVTECLHTWVGTSSPRGPDPSQtFCP-------------------------------------------------------
>UniRef90_A0A5C6MJX8/143-204 [subseq from] RING finger protein 3 n=1 Tax=Takifugu flavidus TaxID=433684 RepID=A0A5C6MJX8_9TELE
---------------------------------------VCRSCLVKYLEENNTCPTCRIVIHQSHPLQYIGHDRTMQDIVYKLVPGLQEAEIKKQREFYQ----------
>UniRef90_A0A7J6CFE5/50-142 [subseq from] RING-type domain-containing protein n=25 Tax=Cyprinidae TaxID=7953 RepID=A0A7J6CFE5_9TELE
--------LPLREFYPYIRCALCNGFFIDATTITECLHTFCKSCIVKHFFYSNRCPNCSIVVHQTQPLYSIRPDRQLQDIVFKMVPYLEEDERSRIYAFYK----------
>UniRef90_A0A8T0D3J1/5-102 [subseq from] RING-type domain-containing protein n=1 Tax=Paragonimus westermani TaxID=34504 RepID=A0A8T0D3J1_9TREM
-----TASIKLSALNGHLICGLCGGYLIDATVLTECIHAFCRSCILKYLTEHKVCPLCQSLIQENRPGQALQPDINLQRVVYKLVPGLLRTEMQRLSQFCSSL--------
>UniRef90_UPI0015AD9F39/179-271 [subseq from] polycomb group RING finger protein 6 n=1 Tax=Anguilla anguilla TaxID=7936 RepID=UPI0015AD9F39
--------LNLTQFYPYIRCALCNGFYIDATTITECLHTFCKSCIVKHFFYSNRCPNCNIVVHQTQPLYNIRPDRQLQDIVFKMLPDLEERERERMCAFYK----------
>UniRef90_UPI0018E2CF33/81-174 [subseq from] polycomb group RING finger protein 6-like n=1 Tax=Arvicola amphibius TaxID=1047088 RepID=UPI0018E2CF33
-------LVPLSQLTPYISCYICKGYLIDAATITECLHSFCKSCIVKHFEHSNKCPKCNTVVHEAKPQNSLRLDPQLQNIVYKLVEGLEEKEKKQRREFNK----------
>UniRef90_UPI00193A5556/103-201 [subseq from] polycomb group RING finger protein 5-A-like n=1 Tax=Styela clava TaxID=7725 RepID=UPI00193A5556
----QVLKVPVCEINENICCKLCCGYLVNATTIKECLHAFCRSCIVHHFQTSQRCPVCDVLLHETDPLAYVKHDVLLQDIVCKLLPGLDRSEKNREDEFYEKY--------
>UniRef90_UPI001BD51ED1/26-120 [subseq from] polycomb group RING finger protein 6 n=1 Tax=Cheilinus undulatus TaxID=241271 RepID=UPI001BD51ED1
-------KLPLNQFYPYIRCALCCGFLIDATTITECLHTFCKSCIVKHFFYSNRCPTCSIVVHQTQPLYNIRPDRQLQDIVFKMVPSLEEMERERMVKFYKS---------
>UniRef90_A0A2C9L0E8/29-123 [subseq from] RING-type domain-containing protein n=1 Tax=Biomphalaria glabrata TaxID=6526 RepID=A0A2C9L0E8_BIOGL
--------IPIQSVNPHLICGLCQGYLYEACTITECMHSFCKNCIVKHLDRSLNCPMCAILIHPTDPFVHIRFDGLLQDIVYALLPHVEKDELMKEKAFYEKH--------
>UniRef90_UPI001C05CAD7/25-118 [subseq from] polycomb group RING finger protein 6 n=1 Tax=Melanotaenia boesemani TaxID=1250792 RepID=UPI001C05CAD7
-------KLPLNQFYPYIRCALCCGFLIDATTITECLHTFCKSCIVKHFFSSNRCPTCSIVVHQTQPLYNIRPDRQLQDIVYKMVPFLEELEQEQMCNFYK----------
>UniRef90_UPI001674D608/125-211 [subseq from] polycomb group RING finger protein 6 isoform X3 n=1 Tax=Mus musculus TaxID=10090 RepID=UPI001674D608
-------LINLVELTPYILCSICKGYLIDATTITECLHTFCKSCIVRHFYYSNRCPKCNIVVHQTQPLYNIRLDRQLQDIVYKLVINLEESKKK-----------------
>UniRef90_A0A3Q3DLJ7/9-102 [subseq from] Polycomb group ring finger 5 n=2 Tax=Hippocampus comes TaxID=109280 RepID=A0A3Q3DLJ7_HIPCM
---------RVRDFNHFITCYLCGGYLIKPTTVTECLHTFCKSCIVQHFEESNDCPKCGIQVHETNPLEMLRLDNTLEEIIFKLVPGLREQEEDRELEFWRKN--------
>UniRef90_A0A6I9YR30/8-101 [subseq from] polycomb group RING finger protein 5 n=1 Tax=Thamnophis sirtalis TaxID=35019 RepID=A0A6I9YR30_9SAUR
---------SVKDFNPYITCCICKGYLIKPTTVTECLHTFCKSCIVQHFEDSNDCPRCGNQVHETNPLEMLRLDNTLEEIIFKLVPGLREKELHREAEFWKKN--------
>UniRef90_A0A6B2EDN5/2-97 [subseq from] Putative posterior sex combs protein (Fragment) n=1 Tax=Phlebotomus kandelakii TaxID=1109342 RepID=A0A6B2EDN5_9DIPT
-------KVQLKDVNECITCHICKGYIIDATTIVECCHSFCHSCIVPHLRTKEYCPKCELIISKTKP--NIKPDATFQAIVYKLVPGLYEKELLRRRAFYSSRPE------
>UniRef90_A0A6F9DNE0/8-102 [subseq from] Polycomb group RING finger protein 3 n=1 Tax=Phallusia mammillata TaxID=59560 RepID=A0A6F9DNE0_9ASCI
-------TVKLRELNEHITCLICGGYLIDATTITECLHTFCRSCLVSRIEEEKHnCPKCGLLIHHSHPLQYIAHDRTMQGIVEKLVPGLQEREWRRQLKFYH----------
>UniRef90_A0A8C4CQ46/9-106 [subseq from] Polycomb group RING finger protein 5-B n=3 Tax=Denticeps clupeoides TaxID=299321 RepID=A0A8C4CQ46_9TELE
----------VKDFNHFITCYLCKGYLIKPTTVTECLHTFCKSCIVQYFEESNECPRCGIQVHETNPLEMLRLDNTLEEIIFKLVPGLREKEQRQEIEFWRTNKSKEN---
>UniRef90_A0A3P8YGI5/56-148 [subseq from] Polycomb group RING finger protein 6 n=2 Tax=Esox lucius TaxID=8010 RepID=A0A3P8YGI5_ESOLU
--------LPLNQFYPYIRCALCCGFLIDATTITECLHTFCKSCIVKHFFYSNRCPNCSIVVHQTQPLYNIRPDRQLQDIVYKMLPHLEEMERARMVDFYK----------
>UniRef90_UPI0020203130/110-203 [subseq from] polycomb group RING finger protein 6-like n=1 Tax=Myodes glareolus TaxID=447135 RepID=UPI0020203130
-------LIPLSQLTPYISCYICKGYLIDAATITECLHSFCKSCIIKHFEHSNTCPKCNTVVHEAKPHNSLRLDPQLQNIVYKLVAGLEEKEQKQRREFAK----------
>UniRef90_A0A498MTT0/50-142 [subseq from] Polycomb group RING finger 6-like isoform X1 n=2 Tax=Labeo rohita TaxID=84645 RepID=A0A498MTT0_LABRO
--------LPLREFYPYIRCALCNGFFIDATTITECLHTFCKSCIVKHFFCSNRCPNCSIVVHQTQPLYSIRPDRQLQDIVFKMVPYLEEDERTRIYAFYK----------
>UniRef90_A0A2I3TAL0/124-216 [subseq from] RING-type domain-containing protein n=1 Tax=Pan troglodytes TaxID=9598 RepID=A0A2I3TAL0_PANTR
--------INLSELTPYILCSICKGYLIDATTITECLYTFCKSCVVRHFYYSNRCPKWNIAVHQTQPLYNIRLGRQLQDIVYKLVINLEEREKKQMHDFYQ----------
>UniRef90_A0A3Q2QWK8/24-117 [subseq from] Polycomb group ring finger 6 n=2 Tax=Fundulus heteroclitus TaxID=8078 RepID=A0A3Q2QWK8_FUNHE
-------KLPLAQFYPYIRCALCCGFFIDATTITECLHTFCKSCIVKHFFYSNRCPTCSIVVHETQPLYNIRPDRQLQDIVYKMVPFLEELEREQMCRFYK----------
>UniRef90_UPI001CFAC1EA/12-106 [subseq from] polycomb group RING finger protein 5 isoform X1 n=2 Tax=Protopterus annectens TaxID=7888 RepID=UPI001CFAC1EA
---------PVRDFNDYITCHVCSGYLIKPTTVTECLHTFCKSCIVQHFEESNDCPKCGIQVHETNPLEMLRPDNTLEEIIFKLVPGLREKEEQRETEFWKKHR-------
>UniRef90_UPI002014383F/38-132 [subseq from] polycomb group RING finger protein 6 isoform X1 n=2 Tax=Cyprinoidei TaxID=30727 RepID=UPI002014383F
------RTLPLREFYPYIRCALCNGFFIDATTITECLHTFCKSCIVKHFFYSNRCPNCSIIVHQTQPLYSIRPDRQLQDIVFKMVPYLEGDERSRICEFYK----------
>UniRef90_UPI0007B78F2F/50-142 [subseq from] polycomb group RING finger protein 6-like isoform X1 n=4 Tax=Sinocyclocheilus TaxID=75365 RepID=UPI0007B78F2F
--------LPLREFYPYIRCALCNGFLIDATTIIECLHTFCKSCIVKHFFYSNRCPNCSIVVHQTQPLYSIRPDRQLQDIVFKMVPYLEEDEKSRIYAFYK----------
>UniRef90_A0A6F9C4W2/58-150 [subseq from] RING-type domain-containing protein n=14 Tax=Salmonidae TaxID=8015 RepID=A0A6F9C4W2_9TELE
--------LPLNQFYPYIRCALCCGFLIDATTITECLHTFCKSCIVKHFFYSNRCPNCSIVVHQTQPLYNIRPDRQLQDIVYKMLPHLEEMERARMIDFYK----------
>UniRef90_A0A6J1U6U7/8-101 [subseq from] polycomb group RING finger protein 5 isoform X5 n=2 Tax=Acanthophiinae TaxID=42167 RepID=A0A6J1U6U7_9SAUR
---------SVKDFNPYITCCICKGYLIKPTTVTECLHTFCKSCIVQHFEDSNDCPRCGNQVHETNPLEMLRLDNTLEEIIFKLVPGLREKELHRETEFWKKN--------
>UniRef90_A0A090LD86/111-201 [subseq from] 39S ribosomal protein L36, mitochondrial n=2 Tax=Strongyloides TaxID=6247 RepID=A0A090LD86_STRRB
----------LRNVNPQITCPICNGYFVDATTVIECVHTFCRSCLLKHFEEgDNTCPACHIEIHQCYPSQYVIFDRTMQDIVYKLVPGMWEEEQKRRKEFE-----------
>UniRef90_A0A8J1TA58/906-999 [subseq from] Ofus.G015044 protein n=2 Tax=Owenia fusiformis TaxID=6347 RepID=A0A8J1TA58_OWEFU
------RKIRLKTVNPYITCYLCKGYLIDATTITECLHTFCRSCIVKFLKENNTCPKCEEVIHQSHPMNYISHDRTMQDIVYKLVPNLLENERKKEERYH-----------
>UniRef90_H3AQS8/9-100 [subseq from] Polycomb group ring finger 5 n=2 Tax=Latimeria chalumnae TaxID=7897 RepID=H3AQS8_LATCH
----------VEDFNPYITCFICKGYLIKPTTVTECLHTFCKSCIVQHFEDSNDCPRCGNQVHETNPLEMLRLDNTLEEIIFKLVPGLREEEQQREAEFWKK---------
>UniRef90_A0A0N5C1T0/111-201 [subseq from] 39S ribosomal protein L36, mitochondrial n=1 Tax=Strongyloides papillosus TaxID=174720 RepID=A0A0N5C1T0_STREA
----------LRNVNPQITCPICNGYFVDATTVIECVHTFCRSCLLKHFEDGdNTCPACHIEIHQCYPSQYVIFDRTMQDIVYKLVPGMWEEEQKRRKEFE-----------
>UniRef90_A0A3P7LB10/150-246 [subseq from] Cleavage and polyadenylation specificity factor subunit 4 n=1 Tax=Strongylus vulgaris TaxID=40348 RepID=A0A3P7LB10_STRVU
----ETYSLQLKKINTHLTCGLCKGYLIDATTVIDCLHTFCKSCLLTYFEEeDNCCPTCEQLIHQSHPSHYVAFDRTMQDIVYKLVPGLLEAERKRRLEFL-----------
>UniRef90_UPI001C7181F7/3-97 [subseq from] polycomb group RING finger protein 3-like n=1 Tax=Parasteatoda tepidariorum TaxID=114398 RepID=UPI001C7181F7
------TRVKLSTLNPYISCFICKGYLIDATAITECLHTFCKSCIIKRLQAKdgGNCPKCNVTIHRSNPLHGIRLDRTMQDIVYKLVPDLQYKEVIREKVF------------
>UniRef90_A0A0N4YZI3/52-145 [subseq from] Polycomb group RING finger protein 3 (inferred by orthology to a human protein) n=1 Tax=Nippostrongylus brasiliensis TaxID=27835 RepID=A0A0N4YZI3_NIPBR
-------SIQLKKINAHLTCNLCKGYLIDAITVIDCLHTFCKSCLLTYFEEeDNCCPTCEQLIHQSHPSHYVAFDRTMQDIVYKLVPGLLESERKRRLDFL-----------
>UniRef90_A0A653DKJ8/5-88 [subseq from] RING-type domain-containing protein (Fragment) n=1 Tax=Callosobruchus maculatus TaxID=64391 RepID=A0A653DKJ8_CALMS
------RKIKLKTLNNHITCKICRGYLIDATTVTECLHTFCKSCLVKHLEENNTCPTCNIVIHQSHPLQYISFDRTMQDIVYKLVPDLQK---------------------
>UniRef90_A0A7R9BIC1/28-122 [subseq from] RING-type domain-containing protein n=1 Tax=Notodromas monacha TaxID=399045 RepID=A0A7R9BIC1_9CRUS
-------KIPLRLINPHITCRLCRGYLVDATTVTECLHTFCKSCIVKHLEDNNNCPECENVIHQSHPLQYISFDRTMQDIVSKLIPDLATDELRRQKAFYES---------
>UniRef90_UPI001E1C1030/9-101 [subseq from] LOW QUALITY PROTEIN: polycomb group RING finger protein 5-like n=1 Tax=Desmodus rotundus TaxID=9430 RepID=UPI001E1C1030
----------VKDFNPYITCYICKGYLIKPTTVTECLHTFCKTCSVQHFEDSNDCPRCGNQVHETNPLEMLRLDNTLEEIIFKLVPGLREQELQRESEFWKKN--------
>UniRef90_G3I6K6/93-184 [subseq from] Polycomb group RING finger protein 6 n=4 Tax=Cricetulus griseus TaxID=10029 RepID=G3I6K6_CRIGR
--------VPLSQLTPYISCSICKGYLIDATTITECLHSFCKSCIVKHFDHSNRCPKCSIVVHQSRPHSKLRLDPHLQNIVYKVVAGLEEKEKKQRREFS-----------
>UniRef90_UPI001FEDE211/31-122 [subseq from] polycomb group RING finger protein 6 isoform X1 n=1 Tax=Tachysurus fulvidraco TaxID=1234273 RepID=UPI001FEDE211
--------LPLRELYPYIRCALCNGFFIDATTITECLHTFCKSCIVKHFFCSNRCPNCSIIVHQTQPLYNIRPDRQLQDIVYKTVPYLEEVERAHMCAFY-----------
>UniRef90_UPI001F07408D/59-153 [subseq from] polycomb group RING finger protein 6 n=1 Tax=Hypomesus transpacificus TaxID=137520 RepID=UPI001F07408D
------PRLPLNQFYPYIRCALCCGFLIDATTITECLHTFCKSCIVKHFFYSNRCPNCSIVVHQTQPLYNIRPDRQLQDIVYKMLPFLEEMERAQMVDFYK----------
>UniRef90_UPI001FB7D281/26-120 [subseq from] polycomb group RING finger protein 6 n=1 Tax=Mugil cephalus TaxID=48193 RepID=UPI001FB7D281
------TMLPLNQFYPYIRCSLCLGFLIDATTITECLHTFCKSCIVKHFFYSNRCPTCSIVVHQTQPLYNIRPDRQLQDIVYKMVPFLEESEREQMCNFYK----------
>UniRef90_UPI0009E31A84/35-133 [subseq from] polycomb group RING finger protein 5-B-like isoform X1 n=2 Tax=Orbicella faveolata TaxID=48498 RepID=UPI0009E31A84
---NRERKLKLQDLNSFITCEICRGYLIKPTTITECLHTFCRSCIVKYLQDSddNNCPSCSSQIHETNPFDLLRSDKTLEDIIHKLVPKLQEREQRREREFL-----------
>UniRef90_V8NTK0/8-100 [subseq from] Polycomb group RING finger protein 5 n=1 Tax=Ophiophagus hannah TaxID=8665 RepID=V8NTK0_OPHHA
---------SVKDFNPYITCCICKGYLIKPTTVTECLHTFCKSCIVQHFEDSNDCPRCGNQVHETNPLEMLRLDNTLEEIIFKLVPGLREKELHREAEFWKK---------
>UniRef90_UPI000E463016/27-120 [subseq from] polycomb group RING finger protein 6 isoform X3 n=1 Tax=Anabas testudineus TaxID=64144 RepID=UPI000E463016
-------KLPLNQFYPYIRCALCCGFLIDATTVTECLHTFCKSCIVKHFFYSNRCPTCSIVVHQTQPLYNIRPDRQLQDIVYKMVPFLEESERDQMCNFYK----------
>UniRef90_UPI001885E24C/9-99 [subseq from] polycomb group RING finger protein 5-B isoform X1 n=3 Tax=Syngnathus TaxID=103719 RepID=UPI001885E24C
---------RVRDFNRFITCYLCGGYLIKPTTVTECLHTFCKSCIVQHFEESNDCPKCGIQVHETNPLEMLRLDNTLEEIIFKLVPGLREQEEERELAFW-----------
>UniRef90_UPI001E1B223F/64-160 [subseq from] polycomb group RING finger protein 6-like n=1 Tax=Jaculus jaculus TaxID=51337 RepID=UPI001E1B223F
-------LVNLSELMPFISCYICKGYLIDATTITECLHTFCKSCIVKHFNQSNRCPKCNTVVHQAKPHYNLRLDPQLQNIVHKLVNDLEEKEKKRRCDFYKAGQ-------
>UniRef90_A0A2I4AYC8/27-120 [subseq from] polycomb group RING finger protein 6 n=1 Tax=Austrofundulus limnaeus TaxID=52670 RepID=A0A2I4AYC8_9TELE
-------KLALSQFYPYIRCALCCGFLIDATTITECLHTFCKCCIVKHFFCSNKCPTCSIVVHQTQPLYNIRPDRQLQDIVYKMVPFLEEFERERMSNFYK----------
>UniRef90_A0A3Q3B4P9/28-121 [subseq from] Polycomb group ring finger 6 n=2 Tax=Rivulidae TaxID=28771 RepID=A0A3Q3B4P9_KRYMA
-------KLPLSQFYPYIRCALCCGFLIDATTITECLHTFCKRCIVKHFFSSNKCPTCSIVVHQTQPLYNIRPDRQLQDIVYKMVPFLEDFEREKMCNFYK----------
>UniRef90_A0A7K5W4A1/2-66 [subseq from] PCGF1 protein (Fragment) n=3 Tax=Neognathae TaxID=8825 RepID=A0A7K5W4A1_9SYLV
-----------KELNEHIVCFLCAGYFIDATTITECLHTFCKSCIVKYLQTSKYCPMCNTKIHETQPLLNLKLDTV-----------------------------------
>UniRef90_UPI001130F4F3/14-112 [subseq from] polycomb group RING finger protein 5-B-like n=1 Tax=Salmo trutta TaxID=8032 RepID=UPI001130F4F3
----------VKDFNHFITCYLCRGYLIKPTTVTECLHTFCKSCIIQHFEDSNDCPKCGIQVHETNPLEMLRLDNTLEEIIFKLVPGLREKEGQQEIDFWRKNKSKENS--
>UniRef90_A0A0R3X3Z2/1-85 [subseq from] RING-type domain-containing protein n=1 Tax=Hydatigena taeniaeformis TaxID=6205 RepID=A0A0R3X3Z2_HYDTA
--MDKVTHIPVVELNHLLTCHLCKGYIIDATTVVECLHSFCKTCIINYLDNHNTCPVCDTLLHKTRPQCAIRSDSAMQAIVYKLLPK------------------------
>UniRef90_H2LFA7/10-102 [subseq from] Polycomb group ring finger 5 n=8 Tax=Oryzias TaxID=8089 RepID=H2LFA7_ORYLA
----------VRDFNHFITCYLCRGYLIKPTTVTECLHTFCKSCIVQHFEESNDCPKCGIQVHETNPLEMLRLDNTLEEIIFKLVPGLRENEEKQEVEFWKKN--------
>UniRef90_A0A4W4H7H0/3-90 [subseq from] Polycomb group ring finger 6 n=2 Tax=Electrophorus electricus TaxID=8005 RepID=A0A4W4H7H0_ELEEL
------------EFYPYIRCSLCNGFFIDATTITECLHTFCKSCIVKHFFYSNRCPNCAIVVHQTQPLYNIRPDRQLQDIVYKMVPYLEEGERIQMCTFY-----------
>UniRef90_A0A3S0ZLV7/45-139 [subseq from] RING-type domain-containing protein n=1 Tax=Elysia chlorotica TaxID=188477 RepID=A0A3S0ZLV7_ELYCH
-------RIPVHAVNPHLICGLCQGYLYEACTITECMHSFCKSCLVKHLQRSLNCPMCAILIHPTDPFVHIRLDGLLQDIVYALLPQVEKDETEKERLFYEK---------
>UniRef90_A0A673AF43/25-117 [subseq from] Polycomb group ring finger 6 n=2 Tax=Sphaeramia orbicularis TaxID=375764 RepID=A0A673AF43_9TELE
-------KLPLNQFYPYIRCALCCGFFIDATTITECLHTFCKSCIVKHFFHSNRCPTCSIIVHQTQPLYNIRPDRQLQDIVYKMVPFLEELEREQMCKFY-----------
>UniRef90_A0A7J6AR59/7-104 [subseq from] RING-type domain-containing protein n=8 Tax=Siluroidei TaxID=1489793 RepID=A0A7J6AR59_AMEME
--------HLVRDFNRYITCSVCRGYLIKPTAVTECLHTFCKSCIVQHFEESNECPECGIQVHETNPLEMLRLDKTLEEIIFKLVPGLREKEEEQEMDFWRKNKSR-----
>UniRef90_A0A7M7L4P2/4-97 [subseq from] RING-type domain-containing protein n=2 Tax=Varroa TaxID=62624 RepID=A0A7M7L4P2_VARDE
-------RIALRSLTAYLSCRICRGYLIEATTVTECLHTFCKSCLVKHLEERNTCPQCETLIHQSHPLNYIAYDRTMQDVVYRLVPELQKKELKREWEFYE----------
>UniRef90_A0A3Q3KFV3/27-120 [subseq from] Polycomb group ring finger 6 n=2 Tax=Monopterus albus TaxID=43700 RepID=A0A3Q3KFV3_MONAL
-------KLPLSQFYPYIRCALCCGFLIDATTITECLHTFCKTCIVKHFLYSNRCPTCGIVVHQTQPFYNIRPDRQLQDIVYKMVPFLEELEREQMCNFYK----------
>UniRef90_A0A3Q3WCA2/34-127 [subseq from] Polycomb group ring finger 6 n=1 Tax=Mola mola TaxID=94237 RepID=A0A3Q3WCA2_MOLML
-------KLPLNQFYPYIRCGLCCGFLIDATTITECLHTFCKSCIVKHFYHSIRCPTCSIVVHQTQPLYNIRPDRQLQDIVYKMVPLLEESERQRMTTFYR----------
>UniRef90_A0A6G1S3Q7/5-89 [subseq from] Polycomb group RING finger protein 3 n=2 Tax=Aceria tosichella TaxID=561515 RepID=A0A6G1S3Q7_9ACAR
------KKVKLSDLKEHISCFLCKGYLIEATTIIECLHTFCKNCIVKYLSDSnNTCPKCDNVIHQSHPLQYISFDRTMQDIVYKLVPNLER---------------------
>UniRef90_A0A3Q0RUF7/11-110 [subseq from] Polycomb group ring finger 6 n=1 Tax=Amphilophus citrinellus TaxID=61819 RepID=A0A3Q0RUF7_AMPCI
-SQHIIPKLPLNQFYPYIRCALCCGFLIDATTITECLHTFCKSCIVKHFFCSNRCPTCSIVVHQTQPLYNIRPDRQLQDIVYKMVPFLEELERAQMCNFYK----------
>UniRef90_A0A8C1AAY2/52-143 [subseq from] Polycomb group ring finger 6 n=3 Tax=Cyprinus carpio TaxID=7962 RepID=A0A8C1AAY2_CYPCA
---------PLRDFYPYIRCALCNGFFIDATTITECLHTFCKSCIVKHFFYSNRCPNCSIVVHQTQPLNSIRPDRQLQDIVFKMVPYLEEDERSRIYAFYK----------
>UniRef90_A0A3P8ZZP2/9-105 [subseq from] Polycomb group RING finger protein 5-A n=2 Tax=Esox lucius TaxID=8010 RepID=A0A3P8ZZP2_ESOLU
----------VRDFNHFITCSLCRGYLIKPTTVTECLHTFCKSCIIQHFEDSNDCPKCGIQVHETNPLEMLRLDKTLEEIIFKLVPGLREKEEQQEIDFWRKNKSKE----
>UniRef90_UPI001F077F49/9-103 [subseq from] polycomb group RING finger protein 5-B-like isoform X1 n=2 Tax=Hypomesus transpacificus TaxID=137520 RepID=UPI001F077F49
----------VREFNHFITCYLCKGYLIKPTTVTECLHTFCKSCIIQHFEDSNDCPKCGIQVHETNPLEMLRCDNTLEEIIFKLVPGLRKKEEEQEAEFWKRNQL------
>UniRef90_A0A3P8V275/10-105 [subseq from] Polycomb group ring finger 5 n=1 Tax=Cynoglossus semilaevis TaxID=244447 RepID=A0A3P8V275_CYNSE
----------VRDFNHFITCFLCRGYLIKPTTVTECLHTFCKSCIVQHFEDSNDCPRCGIQVHETNPLEMLRLDNTLEEIIFKLVPGLREKEEQREMEFWRRnHPK------
>UniRef90_UPI0008546B5B/6-100 [subseq from] polycomb group RING finger protein 5 n=1 Tax=Nanorana parkeri TaxID=125878 RepID=UPI0008546B5B
-------RRLVKEFNPYVTCYICKGYLVKPTTVTECLHTFCKSCIVQHFEESNDCPKCGNQVHETNPLEMLRLDNTLEEIIFKLVPGLREREQLEETEFWKR---------
>UniRef90_A0A6F8ZNI0/56-145 [subseq from] RING-type domain-containing protein (Fragment) n=2 Tax=Coregonus TaxID=27772 RepID=A0A6F8ZNI0_9TELE
-----------NQFYPYIRCALCCGFLIDSTTITECLHTFCKSCIVKHFFYSNRCPNCSIVVHQTQPLYNIRPDRQLQDIVYKMLPHLEEMERARMIDFYK----------
>UniRef90_A0A6V7UIG6/37-124 [subseq from] RING-type domain-containing protein n=1 Tax=Meloidogyne enterolobii TaxID=390850 RepID=A0A6V7UIG6_9BILA
--------VSLSSINPYITCPLCNGYFVDATTVIDCLHTFCKSCLLKYFDeDNTDCPKCHYQIHQSHPSHYVAFDRTMQDIVYKLVPGMQKNNVEE----------------
>UniRef90_A0A5N5N4G8/7-103 [subseq from] RING-type domain-containing protein n=7 Tax=Ostariophysi TaxID=32519 RepID=A0A5N5N4G8_PANHP
--------HLVRDFNRYITCSVCRGYLIKPTAVTECLHTFCKSCIVQHFEESNECPECGIQVHETNPLEMLRLDKTLEEIIFKLVPGLREKEEQQEMDFWRKNKS------
>UniRef90_A0A6J0UFE0/9-101 [subseq from] polycomb group RING finger protein 5 isoform X1 n=8 Tax=Bifurcata TaxID=1329961 RepID=A0A6J0UFE0_9SAUR
----------VKDFNPYITCCICKGYLIKPTTVTECLHTFCKSCIVQHFEDSNDCPRCGNQVHETNPLEMLRLDNTLEEIIFKLVPGLREKELYRETEFWKKN--------
>UniRef90_A0A3M0KKT0/6-92 [subseq from] RING-type domain-containing protein n=1 Tax=Hirundo rustica rustica TaxID=333673 RepID=A0A3M0KKT0_HIRRU
-------RHLVKDFNPHITCYICKGYLIKPTTVTECLHTFCKTCIVQHFEDSNDCPRCGNQVHETNPLEMLRLDNTLEEIIFKLVPGLREHESP-----------------
>UniRef90_A0A6J2R8G1/10-102 [subseq from] LOW QUALITY PROTEIN: polycomb group RING finger protein 5-B-like n=5 Tax=Cottoperca gobio TaxID=56716 RepID=A0A6J2R8G1_COTGO
----------VKDFNHFITCYLCRGYLIKPTTVTECLHTFCKSCIVQHFEDSNDCPRCGIQVHETNPLEMLRLDNTLEEIIFKLVPGLRESESQEKLDFWKKN--------
>UniRef90_A0A8J4SR95/10-103 [subseq from] Polycomb group ring finger 1 n=1 Tax=Paragonimus heterotremus TaxID=100268 RepID=A0A8J4SR95_9TREM
--------VLLADLNEYITCKLCKGYLIDAVSITECLHPFCKSCIVKYLNERYDCPSCGILIHQSHPLNYISFDRTLQDIVYKVVPDLRKKEKLLRESFYRI---------
>UniRef90_A0A8R1V7Z7/78-175 [subseq from] RING-type domain-containing protein n=1 Tax=Pristionchus pacificus TaxID=54126 RepID=A0A8R1V7Z7_PRIPA
---------PLEKINGQITCSVCGGYFIEATTVTECLHTFCKSCILAHFEEgHTHCPKCDMTIHQSHPSHYVSFDRTMQDIVHKLVPGLLHEETERRKEHRAARRKA-----
>UniRef90_V4ADD6/33-127 [subseq from] RING-type domain-containing protein n=1 Tax=Lottia gigantea TaxID=225164 RepID=V4ADD6_LOTGI
--------VPVVNINCYLTCGICKGYLYEASTITDCMHTFCKSCIVKFTEKNVHCPTCNIVIHPTEPLINIKLDRTLQDILYSLLPHVAEEELEREKKFYEIH--------
>UniRef90_A0A3Q3EAI2/9-105 [subseq from] Polycomb group ring finger 5 n=5 Tax=Percomorphaceae TaxID=1489872 RepID=A0A3Q3EAI2_9LABR
---------LVQDFNHFITCYLCRGYLIKPTTVTECLHTFCKSCIVQHFEDSNDCPKCGIQVHETNPLEMLRLDNTLEEIIFKLVPGLREKEEQQELEFWKKNPPK-----
>UniRef90_A0A668AIW7/29-122 [subseq from] Polycomb group ring finger 6 n=1 Tax=Myripristis murdjan TaxID=586833 RepID=A0A668AIW7_9TELE
-------KLPLNQFYPYIRCGLCCGFLIDATTITECLHTFCKSCIVKHFFYSNRCPTCTIVVHQTQPLYNIRPDRQLQDIVYKMVPSLEELEREQMCNFYK----------
>UniRef90_A0A6P7Y256/9-101 [subseq from] polycomb group RING finger protein 5 isoform X1 n=5 Tax=Gymnophiona TaxID=8445 RepID=A0A6P7Y256_9AMPH
----------VKEFNPYITCYICKGYLIKPTTVTECLHTFCKSCIVQHFEESNDCPKCGNQVHETNPLEMLRLDNTLEEIIFKLVPRLREEEQRRESEFWKRN--------
>UniRef90_A0A0N4XG85/379-472 [subseq from] Cleavage and polyadenylation specificity factor subunit 4 n=1 Tax=Nippostrongylus brasiliensis TaxID=27835 RepID=A0A0N4XG85_NIPBR
-------SIQLKKINAHLTCNLCKGYLIDAITVIDCLHTFCKSCLLTYFEEeDNCCPTCEQLIHQSHPSHYLAFDRTMQDIVYKLVPGLLESERKRRLDFL-----------
>UniRef90_UPI001864EFB3/9-106 [subseq from] polycomb group RING finger protein 5-B isoform X2 n=1 Tax=Colossoma macropomum TaxID=42526 RepID=UPI001864EFB3
----------VKDFNHFITCYVCKGYLIKPTTVTECLHTFCKSCIVQHFEDSNECPKCGIQVHETNPLEMLRLDNTLEEIIFKLVPGLREKEQQREIEFWKRNRSKEN---
>UniRef90_UPI00202625C7/9-101 [subseq from] polycomb group RING finger protein 5 isoform X4 n=1 Tax=Sphaerodactylus townsendi TaxID=933632 RepID=UPI00202625C7
----------VKDFNPYITCCICKGYLIKPTTVTECLHTFCKSCIVQHFEDSNDCPKCGNQVHETNPLEMLRLDNTLEEIIFKLVPGLREQELQLESEFWRKN--------
>UniRef90_A0A672LV20/9-100 [subseq from] Polycomb group RING finger protein 5-B n=16 Tax=Cyprininae TaxID=2743694 RepID=A0A672LV20_SINGR
----------VRDLNHFITCYICKGYLIKPTTVTECLHTFCKSCIVQHFEDSNDCPKCGIQVHETNPLEMLRLDNTLEEVIFKLVPGLRENEQQQEIEFWRR---------
>UniRef90_A0A5J4N8R0/10-103 [subseq from] Polycomb group RING finger protein 3 (Fragment) n=1 Tax=Paragonimus westermani TaxID=34504 RepID=A0A5J4N8R0_9TREM
--------VLLADLNEYITCKLCKGYLIDAVSITECLHPFCKSCIVKYLNERYDCPSCGILIHQSHPLNYISFDRTLQDIVYKVVPDLRRKEKLLRENFYRM---------
>UniRef90_A0A669C0K5/28-120 [subseq from] Polycomb group ring finger 6 n=9 Tax=Pseudocrenilabrinae TaxID=318546 RepID=A0A669C0K5_ORENI
--------LPLNQFYPYIRCALCCGFLIDATTITECLHTFCKSCIVKHFFYSNKCPTCSIIVHQTQPLYNIRPDRQLQDIVYKMVPFLEELEREQMCNFYK----------
>UniRef90_UPI00148DFB37/27-120 [subseq from] polycomb group RING finger protein 6 n=3 Tax=Pleuronectoidei TaxID=30942 RepID=UPI00148DFB37
-------KLPLNQFYPYIRCALCCGFLIDATTITECLHTFCKSCIVKHFFYNSRCPTCNIVVHQSQPLYNIRPDRQLQDIVYKMIPYLEEYEREQMCNFYK----------
>UniRef90_UPI001BE0EEBC/14-111 [subseq from] polycomb group RING finger protein 5-B isoform X1 n=2 Tax=Coregonus clupeaformis TaxID=59861 RepID=UPI001BE0EEBC
----------VKDFNHFITCYLCRGYLIKPTTVTECLHTFCKSCIIQHFEDSNDCPKCGIQVHETNPLEMLRLDNTLEEIIFKLVPGLREKEQQQEIDFWRKNKSKEN---
>UniRef90_A0A4W4H7P6/6-103 [subseq from] Polycomb group RING finger protein 5-A n=3 Tax=Electrophorus electricus TaxID=8005 RepID=A0A4W4H7P6_ELEEL
-------RYLVRDFNRYITCSVCRGYLIKPTAVTECLHTFCKSCIVQHFEESNECPECGIQVHETNPLEMLRLDKTLEEIIFKLVPGLREKEEQQEIDFWRKNKS------
>UniRef90_H2L876/25-119 [subseq from] Polycomb group ring finger 6 n=3 Tax=Oryzias latipes TaxID=8090 RepID=H2L876_ORYLA
-----ETKLPLNQFYPYIRCGLCCGFLIDATTITECLHTFCKSCIVRHFFHSNRCPTCTIVVHQTQPLYNIRPDRQLQDIVYKMVPFLEGLERQQICSFY-----------
>UniRef90_A0A3Q1LWH5/9-100 [subseq from] Polycomb group RING finger protein 5 n=5 Tax=Boreoeutheria TaxID=1437010 RepID=A0A3Q1LWH5_BOVIN
----------VKDFNPYITCYICKGYLIKPTTVTECLHTFCKTCIVQHFEDSNDCPRCGNQVHETNPLEMLRLDNTLEEIIFKLVPGL-REQLERESEFWKKN--------
>UniRef90_A0A553PF53/8-102 [subseq from] RING-type domain-containing protein n=1 Tax=Tigriopus californicus TaxID=6832 RepID=A0A553PF53_TIGCA
-------RCLLRDLNEMITCKICQGYLIDATTVTECLHTFCKSCIVKHLEDANTCPECEDLIHQSHPLDYIAFDRTMQDLVYKIVPQLEKAEYDRERAFYAE---------
>UniRef90_UPI000013DE7B/122-202 [subseq from] polycomb group RING finger protein 6 isoform X2 n=3 Tax=Catarrhini TaxID=9526 RepID=UPI000013DE7B
-------LINLSELTPYILCSICKGYLIDATTITECLHTFCKSCIVRHFYYSNRCPKCNIVVHQTQPLYNIRLDRQLQDIVYKLVINL-----------------------
>UniRef90_A0A183WR22/10-90 [subseq from] RING-type domain-containing protein n=1 Tax=Trichobilharzia regenti TaxID=157069 RepID=A0A183WR22_TRIRE
--------------------------LIDATTVVECLHSFCRSCILTYLQHKTTCPVCETLLHKTKPHYAIRPDRALQAIVYKLIPNLFEKEMLSRRKFYEAHPSLH----
>UniRef90_UPI000D727F57/79-177 [subseq from] polycomb group RING finger protein 3-like isoform X1 n=2 Tax=Pomacea canaliculata TaxID=400727 RepID=UPI000D727F57
------LWLPIKNINQYITCGICYGYLYEASTVTECMHSFCKNCIVRHVERSLHCPTCHILIHPTDPFVHIRLDRLLQDIVYGLLPHLAEDELAKKKKFYADCAS------
>UniRef90_A0A834A9K2/9-100 [subseq from] Polycomb group ring finger 5 n=22 Tax=Eutheria TaxID=9347 RepID=A0A834A9K2_9CHIR
----------VKDFNPYITCYICKGYLIKPTTVTECLHTFCKTCIVQHFEDSNDCPRCGNQVHETNPLEMLRLDNTLEEIIFKLVPGL-REQLQRESEFWKKN--------
>UniRef90_UPI00148F950B/28-121 [subseq from] polycomb group RING finger protein 6 n=1 Tax=Notolabrus celidotus TaxID=1203425 RepID=UPI00148F950B
--------LPLNQFYPYIRCTLCSGFLIDATTITECLHTFCKSCIVKHFFYSNRCPTCSIVVHQSQPLYNIRPDRQLQDLVFKMVPTLEKLERTQMVNFYKS---------
>UniRef90_A0A8J4XHU0/38-129 [subseq from] Cytosolic purine 5'-nucleotidase isoform X1 n=1 Tax=Clarias magur TaxID=1594786 RepID=A0A8J4XHU0_CLAMG
---------PLRELYPYIRCALCNGFFIDATTITECLHTFCKSCIVKHFFSSNRCPNCAIIVHQTQPLYSIRPDRQLQDIVYRTVPYLEEMERARMCTFYK----------
>UniRef90_A0A6P7JP00/28-120 [subseq from] polycomb group RING finger protein 6 isoform X1 n=2 Tax=Parambassis ranga TaxID=210632 RepID=A0A6P7JP00_9TELE
--------LPLNQFYPYICCGLCCGFLIDATTITECLHTFCKSCIVKHFFYSNRCPTCSIVVHQTQPLYNIRPDRQLQDIVYKMIPYLEESEKEQMCNFYK----------
>UniRef90_E9FY34/10-103 [subseq from] RING-type domain-containing protein n=1 Tax=Daphnia pulex TaxID=6669 RepID=E9FY34_DAPPU
------TQPSVGDVNCHLICTVCKGYLVDATTITECLHSFCRSCVVPHVAEFHQCPSCSVPLSTTKPFSQLRRDYTLQSIVYKMVPRLARNELDRRKQFR-----------
>UniRef90_A0A8C4DRI5/25-118 [subseq from] RING-type domain-containing protein n=35 Tax=Percomorphaceae TaxID=1489872 RepID=A0A8C4DRI5_DICLA
-------KLPLNQFYPYIRCALCCGFLIDATTITECLHTFCKGCIVKNFFYSNRCPTCSIVVHQTQPLYNIRPDRQLQDIVYKMVPFLEELEREQMTNFYK----------
>UniRef90_UPI0021102360/28-122 [subseq from] polycomb group RING finger protein 6 isoform X1 n=3 Tax=Syngnathus TaxID=103719 RepID=UPI0021102360
------SQVPLNQFYPYIRCGLCCGFLIDATTITECLHTFCKSCIVKHFFNSNRCPSCTIIVHETQPLYNIRPDRQLQDIVYKMIPFLEEFEREQMCNFYK----------
>UniRef90_A0A553Q515/37-128 [subseq from] RING-type domain-containing protein n=2 Tax=Danionella translucida TaxID=623744 RepID=A0A553Q515_9TELE
---------PLREFYPYIRCALCNGFFIDATTITECLHTFCKSCIIKHFFCSNRCPNCSIVVHQTQPLYSLRPDRQLQDIVFKMVPYLEEDERSRICAFYK----------
>UniRef90_A0A6F8ZPM0/14-106 [subseq from] RING-type domain-containing protein n=1 Tax=Coregonus sp. 'balchen' TaxID=861768 RepID=A0A6F8ZPM0_9TELE
----------VKDFNHFITCYLCRGYLIKPTTVTECLHTFCKSCIIQHFEDSNDCPKCGIQVHETNPLEMLRLDNTLEEIIFKLVPGLREKEQQQEIDFWRKN--------
>UniRef90_A0A8J6FBJ3/7-92 [subseq from] RING-type domain-containing protein (Fragment) n=1 Tax=Eleutherodactylus coqui TaxID=57060 RepID=A0A8J6FBJ3_ELECQ
--------RFVKEFNPYITCYICKGYLIKPTTVTECLHTFCKTCIVQHFEESNDCPKCGIQVHETNPLEMLRLDNTLEEIIFKLIPGLREDGLP-----------------
>UniRef90_A0A6P7KLK0/27-120 [subseq from] polycomb group RING finger protein 6 n=1 Tax=Betta splendens TaxID=158456 RepID=A0A6P7KLK0_BETSP
-------KLPLNQFYPYIRCALCCGFLIDATTITECLHTFCKSCIVKHFFYSNRCPTCNIVVHQTQPLYNIRPDRQLQDIVYKMVPFLEELERDQMCNFYK----------
>UniRef90_UPI00217FB369/28-123 [subseq from] polycomb group RING finger protein 6-like n=1 Tax=Patella vulgata TaxID=6465 RepID=UPI00217FB369
-------LVPIANINCYLTCGICKGYLYEASTITDCMHTFCKSCIVKFTEKNVHCPTCNIVIHPTEPLINIKLDRTLQDILYSLLPHVAQEEQEREKKFYEIH--------
>UniRef90_UPI001AEF91DD/69-160 [subseq from] polycomb group RING finger protein 6-like n=1 Tax=Mesocricetus auratus TaxID=10036 RepID=UPI001AEF91DD
--------VPLSQLTPYISCFICKGYLIDAATITECLHSFCKSCIIKHFEHSNRCPKCNIVVHEAKPHNKLRLDPHLQNIVYKLVAGLEEKEKKQRQEFS-----------
>UniRef90_A0A6P8UTM8/24-114 [subseq from] polycomb group RING finger protein 6 isoform X3 n=2 Tax=Gymnodraco acuticeps TaxID=8218 RepID=A0A6P8UTM8_GYMAC
----------LSEFYPYIRCALCSYFLIDATTIIECLHTFCKSCIVKHFFYNNRCPTCSTVVHQTQPTYNIRPDRQLQDIVYKMVPFLEESERKQMCQFYK----------
>UniRef90_UPI00109F6537/9-103 [subseq from] polycomb group RING finger protein 5 isoform X2 n=1 Tax=Erpetoichthys calabaricus TaxID=27687 RepID=UPI00109F6537
----------VRDFNHYITCYICKGYLIKPTTVTECLHTFCKSCIVQHFEDSNDCPKCGIQVHETNPLEMLRLDNTLEEIIFKLVPGLREKEQEQETEFWRKNKS------
>UniRef90_A0A4U5VAZ4/27-119 [subseq from] RING finger protein 6 Mel18 and Bmi1-like n=2 Tax=Sciaenidae TaxID=30870 RepID=A0A4U5VAZ4_COLLU
-------KLPLNQFYPYIRCALCCGFLIDATTITECLHTFCKSCIVKHFLHSNRCPTCSIVVHQTQPLYNIRPDRQLQDIVYKMVPFLEELERVQMTTFY-----------
>UniRef90_A0A8C6SPK8/10-102 [subseq from] Polycomb group ring finger 5a n=1 Tax=Neogobius melanostomus TaxID=47308 RepID=A0A8C6SPK8_9GOBI
----------VRDFNHFITCYLCRGYLIKPTTVTECLHTFCKSCIVQHFEESNDCPECGIQVHETNPLEMLRLDNTLEEIIFKLVPGLREKEEEQELDFWRRN--------
>UniRef90_A0A6P8EYJ4/10-105 [subseq from] polycomb group RING finger protein 5-B isoform X2 n=1 Tax=Clupea harengus TaxID=7950 RepID=A0A6P8EYJ4_CLUHA
----------VKDFNHFITCYVCKGYLIKPTTVTECLHTFCKSCIVQHFEESNDCPKCGIQVHETNPLEMLRLDNTLEEIIFKLVPGLRESEQQQEMEFWKRNKSK-----
>UniRef90_UPI0012D4AE72/32-127 [subseq from] polycomb group protein Psc-like n=1 Tax=Contarinia nasturtii TaxID=265458 RepID=UPI0012D4AE72
-------KVYLKTVNEHITCTLCGGYLIDATTIVECLHSFCRSCIKMHLDNKNravNCPRCKIEINTAKP--NIKPDATLQAIVYKLVPGLYEKELLRRRAFYKL---------
>UniRef90_UPI000C044206/8-104 [subseq from] polycomb group RING finger protein 5-B-like n=1 Tax=Stylophora pistillata TaxID=50429 RepID=UPI000C044206
----KEQRIKIVELNPFITCELCQGYLIKPTTIAECLHTFCRSCIVQNLQDNEenICPKCSTVIHETNPFEMLRSDQMLEDIIFKLVPGLQERERHRLEEF------------
>UniRef90_A0A4W4G458/8-106 [subseq from] Polycomb group ring finger 5 n=2 Tax=Characiphysae TaxID=186628 RepID=A0A4W4G458_ELEEL
-------RHLVKEFNHFITCYMCKGYLIKPTTVTECLHTFCKSCIVQHFEDSNECPKCGIQVHETNPLEMLRLDNTLEEIIFKLVPGLREKEQQQEIEFWKKNKSK-----
>UniRef90_A0A674C545/14-109 [subseq from] Polycomb group RING finger protein 5-B-like n=1 Tax=Salmo trutta TaxID=8032 RepID=A0A674C545_SALTR
----------VKDFNHFITCYLCRGYLIKPTTVTECLHTFCKSCIIQHFEDSNDCPKCGIQVHETNPLEMLRLDNTLEEIIFKLVPGLREKEGQQEIDFWRKNKSK-----
>UniRef90_A0A8S3H2Z7/11-109 [subseq from] RING-type domain-containing protein (Fragment) n=1 Tax=Rotaria magnacalcarata TaxID=392030 RepID=A0A8S3H2Z7_9BILA
------------LINEHLTCRLCSGYLIDAWTINECLHSFCRSCIFSYFNDndeNTACPVCSTVPHPANPLLGVTKDCWLQQIVYKLVPSLFKREMCQRRTYYDSNPDSKA---
>UniRef90_A0A8S9YHF1/27-120 [subseq from] RING-type domain-containing protein n=1 Tax=Paragonimus skrjabini miyazakii TaxID=59628 RepID=A0A8S9YHF1_9TREM
--------VLLADLNEYITCKLCKGYLIDAVSITECLHPFCKSCIVKYLNERYDCPSCGILIHQSHPLNYISFDRTLQDIVYKVVPDLRKKEKLLRENFYRV---------
>UniRef90_UPI0003596549/93-185 [subseq from] polycomb group RING finger protein 6-like n=1 Tax=Mesocricetus auratus TaxID=10036 RepID=UPI0003596549
--------VPLSQLTPYISCFICKGYLIDAATITECLHSFCKSCIIKHFEHSNRCPKCNIVVHEAKPHNKLRLDPHLQNIVYKLVAGLEEKEKKQRQEFSK----------
>UniRef90_A0A6P8G615/8-100 [subseq from] polycomb group RING finger protein 5-A n=3 Tax=Clupeiformes TaxID=32446 RepID=A0A6P8G615_CLUHA
---------LVRDFNRYITCYLCRGYLIKPTTVTECLHTFCKSCIVQHFEESNECPQCGIQVHETNPLEMLRLDKTLEEIIFKLVPDLREKEEQRELEFWRK---------
>UniRef90_A0A8S4C105/26-119 [subseq from] (Atlantic silverside) hypothetical protein n=1 Tax=Menidia menidia TaxID=238744 RepID=A0A8S4C105_9TELE
------SKLPLNQFYPYIRCALCCGFLIDATTITECLHTFCKSCIVKHFFYSNKCPTCSIVVHQTQPLYNIRPDRQLQDIVYKMVPFLEDLEREQMCKFY-----------
>UniRef90_A0A1I8C9G3/103-193 [subseq from] 39S ribosomal protein L36, mitochondrial n=1 Tax=Rhabditophanes sp. KR3021 TaxID=114890 RepID=A0A1I8C9G3_9BILA
----------LKTINPLIVCKLCNGYFIEATTVIECVHTFCRSCLLKHFEeNDNNCPTCNLEIHQCYPSQYVAFDRTMQDIVYKLVPGLYEEEQKRVKAFN-----------
>UniRef90_A0A6F9BR14/9-105 [subseq from] RING-type domain-containing protein n=29 Tax=Protacanthopterygii TaxID=41705 RepID=A0A6F9BR14_9TELE
----------VKDFNHFITCNLCRGYLIKPTTVTECLHTFCKSCIIQHFEDSNDCPKCGIQVHETNPLEMLRLDNTLEEIIFKLVPGLRDKEEQQEIDFWRKNTSQE----
>UniRef90_A0A820U338/6-107 [subseq from] RING-type domain-containing protein (Fragment) n=1 Tax=Rotaria sp. Silwood2 TaxID=2762512 RepID=A0A820U338_9BILA
-------KLNLDLINEHLLCRLCSGYLIDAWTINECLHSFCRSCIFSYFndnDDNTACPVCSTVPHPANPLLGITKDCWLQQIVYKLVPSLFKREMCQRRIYYDSNPDS-----
>UniRef90_UPI001C424712/10-101 [subseq from] polycomb group RING finger protein 5-A-like n=1 Tax=Solea senegalensis TaxID=28829 RepID=UPI001C424712
----------VRDFNHFITCYLCRGYLIKPTTVTECLHTFCKSCIVQHFEESNDCPRCGIQVHETNPLEMLRLDNTLEEIIFKLVPGLREKEEQQEVDFWRR---------
>UniRef90_UPI001FA92450/58-150 [subseq from] polycomb group RING finger protein 6 isoform X1 n=3 Tax=Carangaria TaxID=1489904 RepID=UPI001FA92450
--------LPLNQFYPYIRCALCCGFLIDATTITECLHTFCKSCIVKHFFYSNRCPTCSIVVHQTQPIYNIRPDRQLQDIVYKMVPFLEELEREQMCNFYK----------
>UniRef90_A0A0S7K584/10-102 [subseq from] PCGF5 (Fragment) n=1 Tax=Poeciliopsis prolifica TaxID=188132 RepID=A0A0S7K584_9TELE
----------VKDFNHFITCYLCRGYLIKPTTVTECLHTFCKSCIVQHFEESNDCPKCGIQVHETNPLEMLRLDNTLEEIIFKLVPGLREKEEQQELEFWKKN--------
>UniRef90_A0A8B9JV41/7-103 [subseq from] Polycomb group RING finger protein 5-A n=1 Tax=Astyanax mexicanus TaxID=7994 RepID=A0A8B9JV41_ASTMX
--------HLVRDFNRYITCSMCRGYLIKPTAVTECLHTFCKSCIVQHFEESNECPECGIQVHETNPLEMLRLDKTLEEIIFKLVPGLREKEEQQEIEFWRKNKS------
>UniRef90_R7TL35/152-246 [subseq from] THAP-type domain-containing protein n=1 Tax=Capitella teleta TaxID=283909 RepID=R7TL35_CAPTE
-------QIQATDLNSLFVCTLCNGYFYNATTITECLHTFCKSCLVKHVDRSLHCPKCKILIHPTDPFVHMRHDSTIQDIMFRIFPNLESENQKKEEEFYVS---------
>UniRef90_A0A672H877/24-117 [subseq from] Polycomb group ring finger 6 n=1 Tax=Salarias fasciatus TaxID=181472 RepID=A0A672H877_SALFA
-------KLPLSQFYPYIRCALCCGFLIDATTITECLHTFCKSCIVKHFFCSNRCPTCSIVVHQTQPLYNIRPDRQLQDIVYKMVPLLEDFEREQMCQFYK----------
>UniRef90_A0A674MMM3/23-115 [subseq from] Polycomb group RING finger protein 5-B n=6 Tax=Takifugu TaxID=31032 RepID=A0A674MMM3_TAKRU
----------VRDFNHFITCYLCRGYLIKPTTVTECLHTFCKSCIVQHFEDSNDCPKCGIQVHETNPLEMLRLDNTLEEIIFKLVPGLREKEEQDELDFWRQN--------
>UniRef90_A0A6A5D4B1/25-118 [subseq from] Putative RING finger protein n=1 Tax=Schistosoma haematobium TaxID=6185 RepID=A0A6A5D4B1_SCHHA
------PAIQLSDLNEFITCKLCKGYLIDAVSITECLHPFCKSCIVKYSEEKRECPVCGILIHQSHPLNYMSFDRTLQDIVYKIVPDL-KQKRQRREVFYR----------
>UniRef90_UPI00147DE6A5/9-103 [subseq from] polycomb group RING finger protein 5-B isoform X2 n=1 Tax=Pangasianodon hypophthalmus TaxID=310915 RepID=UPI00147DE6A5
----------VKEFNHFITCYVCKGYLIKPTTVTECLHTFCKSCIVQHFEDSNECPKCGIQVHETNPLEMLRLDNTLEEIIFKLVPGLREKEQQQEIEFWKKNKS------
>UniRef90_A0A2U9CDH2/10-101 [subseq from] Putative polycomb group RING finger protein 5 isoform 2 n=1 Tax=Scophthalmus maximus TaxID=52904 RepID=A0A2U9CDH2_SCOMX
----------VRDFNHFITCYLCRGYLIKPTTVTECLHTFCKSCIVQHFEESNDCPECGIQVHETNPLEMLRLDNTLEEIIFKLVPGLREKEEQRELEFWRR---------
>UniRef90_A0A2U9CFF7/148-241 [subseq from] Putative polycomb group RING finger protein 6-like n=1 Tax=Scophthalmus maximus TaxID=52904 RepID=A0A2U9CFF7_SCOMX
-------QLPLNQFYPYIRCALCCGFLIDATTITECLHTFCKSCIVKHFFYSNRCPTCSIVVHQTQPIYNIRPDRQLQDIVYKMVPFLEELEREQMCNFYK----------
>UniRef90_A0A3B3ZTE5/9-102 [subseq from] Polycomb group ring finger 5a n=4 Tax=Oxudercinae TaxID=497678 RepID=A0A3B3ZTE5_9GOBI
---------LVRDFNHFITCYLCRGYLIKPTTVTECLHTFCKSCIVQHFEESNDCPKCGIQVHETNPLEMLRLDNTLEEIIFKLVPGLREKEEQQELEFWKKN--------
>UniRef90_Q5T8Z2/1-52 [subseq from] Polycomb complex protein BMI-1 (Fragment) n=2 Tax=Homininae TaxID=207598 RepID=Q5T8Z2_HUMAN
-------------------------YFIDATTIIECLHSFCKTCIVRYLETSKYCPICDVQVHKTRPLLNIRLDRKV----------------------------------
>UniRef90_A0A3B3B5T7/24-119 [subseq from] Polycomb group ring finger 6 n=2 Tax=Oryzias melastigma TaxID=30732 RepID=A0A3B3B5T7_ORYME
-----ETKLPLNQFYPYIRCGLCCGFLIDASTITECLHTFCKSCIVKHFFHTNRCPTCSIVVHQTQPLYNVRPDRQLQDIVYKMVPFLEELERKQICNFYK----------
>UniRef90_A0A8C7T384/14-111 [subseq from] RING-type domain-containing protein n=7 Tax=Salmoninae TaxID=504568 RepID=A0A8C7T384_ONCMY
----------VKDFNHFITCYLCRGYLIKPTTVTECLHTFCKSCIIQHFEDSNDCPKCGIQVHETNPLEMLRLDNTLEEIIFKLVPGLREKEGQQEIDFWRKNKSKEN---
>UniRef90_UPI001939B950/7-102 [subseq from] polycomb group RING finger protein 3-like n=1 Tax=Styela clava TaxID=7725 RepID=UPI001939B950
------RNVKLRDLNEHITCFVCGGYLIEATTIVDCLHTFCKSCLIKRLLSKNYdCPKCGNQIHHSHPLQYIGYDRTLQDVVNKLVPSLQRLETAREEKFYH----------
>UniRef90_A0A3Q3WLX8/10-107 [subseq from] Polycomb group ring finger 5a n=1 Tax=Mola mola TaxID=94237 RepID=A0A3Q3WLX8_MOLML
----------VKDFNHFITCYLCRGYLIKPTTVTECLHTFCKSCIVQHFEESNDCPKCGIQVHETNPLEMLRLDNTLEEIIFKLVPGLREKEDQQELEFWKKNqPKAN----
>UniRef90_T1KWU7/19-119 [subseq from] RING-type domain-containing protein n=1 Tax=Tetranychus urticae TaxID=32264 RepID=T1KWU7_TETUR
-NIHSTIKTKLSSLSDSFKCQLCGGYIINATTINECLHSFCRSCIVKHFNCNHDCPKCGLKFSETSKWETLRMDSMLQSLIYKLIPGLFRSEMKLRKEFHSK---------
>UniRef90_A0A1I8AA99/70-164 [subseq from] RING-type domain-containing protein n=1 Tax=Steinernema glaseri TaxID=37863 RepID=A0A1I8AA99_9BILA
---------ELRTINAHITCPLCHGYFVEATTVVDCLHTFCKSCLLQHFEdVDNCCPKCNSLIHQSHPSHYVSFDRTMQDIVYKLVPGLQSEEMRLRREFASSL--------
>UniRef90_A0A2I4D5P9/8-101 [subseq from] polycomb group RING finger protein 5 isoform X2 n=2 Tax=Rivulidae TaxID=28771 RepID=A0A2I4D5P9_9TELE
--------HMVRDFNHFITCYLCRGYLIKPTTVTECLHTFCKSCIVQHFEESNDCPKCGIQVHETNPLEMLRLDNTLEEIIFKLVPGLREKEEQQELEFWKK---------
>UniRef90_A0A3B3RVX7/9-104 [subseq from] Polycomb group ring finger 5 n=7 Tax=Teleostei TaxID=32443 RepID=A0A3B3RVX7_9TELE
----------VKEFNHFITCYVCKGYLIKPTTVTECLHTFCKSCIVQHFEDSNDCPKCGIQVHETNPLEMLRLDNTLEEIIFKLVPGLREKEQQQEIEFWKKNKSK-----
>UniRef90_A0A5J6BTG1/3-97 [subseq from] Polycomb group RING finger protein 3-like protein n=1 Tax=Dugesia japonica TaxID=6161 RepID=A0A5J6BTG1_DUGJA
-------KIKVSSLNKFITCFICKGYLIDAVSVTECLHTFCKSCIVKYLEDNNDCPQCKIVIHLSHPENCISIDRTMQEIVYKLVPNLKECERKRREEYYRS---------
>UniRef90_A0A8C4G942/9-96 [subseq from] Polycomb group RING finger protein 5-A n=1 Tax=Denticeps clupeoides TaxID=299321 RepID=A0A8C4G942_9TELE
----------VKDFNRHITCYLCRGYLIKPTTVTECLHTFCKSCIVQHFEESNECPQCGIQVHETNPLEMLRLDKTLEEIIFKLVPGLR-ESMPRCVDY------------
>UniRef90_A0A8C5E7J9/10-102 [subseq from] Polycomb group RING finger protein 5-B-like n=4 Tax=Gouania willdenowi TaxID=441366 RepID=A0A8C5E7J9_9TELE
----------VRDFNHFITCYLCRGYLIKPTTVTECLHTFCKSCIVQHFEESNDCPKCGIQVHETNPLEMLRLDNTLEEIIFKLVPGLREKEEHQEQEFWRRN--------
>UniRef90_B3DK16/9-102 [subseq from] Polycomb group RING finger protein 5-A n=9 Tax=Cyprinoidei TaxID=30727 RepID=PCF5A_DANRE
----------VRDFNRYITCSICRGYLIKPTAVTECLHTFCKSCIVQHFEESNECPECGIQVHETNPLEMLRLDKTLEEIIFKLVPGLREKEEHQESEFWRKHK-------
>UniRef90_UPI0009E4B30F/8-110 [subseq from] polycomb group RING finger protein 5-B-like n=1 Tax=Orbicella faveolata TaxID=48498 RepID=UPI0009E4B30F
----KEQKIKLAELNPFITCELCKGYLIKPTTIAECLHTFCRSCIVQNLQDNEenICPKCSTVIHETNPFEMLRSDQMLEDIIFKLVPGLQERERRCQEEFNAAVRS------
>UniRef90_UPI00117EE31A/51-133 [subseq from] polycomb group RING finger protein 6-like n=1 Tax=Sphaeramia orbicularis TaxID=375764 RepID=UPI00117EE31A
------------EFYPYIRCALCCGFFIDATTITECLHTFCKSCIVKHFFHSNRCPTCSIIVHQTQPLYNIRPDRQLQDIVYKMVPLLEELEREQ----------------
>UniRef90_UPI001F037983/39-131 [subseq from] polycomb group RING finger protein 3-like isoform X1 n=2 Tax=Xenia sp. Carnegie-2017 TaxID=2897299 RepID=UPI001F037983
-------TFKIKEFNEFITCSICTGYLINASTVTECLHTFCHSCIVKHLEQYTHCPRCEKTIHHSHPMNYLRLDRTMQDVVYKLVPGLQKREGKRVEKFA-----------
>UniRef90_T1KWV1/19-119 [subseq from] RING-type domain-containing protein n=5 Tax=Tetranychus urticae TaxID=32264 RepID=T1KWV1_TETUR
-NIHSTIKTKLSSLSDSFKCQLCGGYIINATTINECLHSFCRSCIVKHFNCNHDCPKCGLKFSETNKWETLRMDSMLQSLIYKLIPGLFRSEMKLRKEFHSK---------
>UniRef90_A0A401S6G6/7-100 [subseq from] RING-type domain-containing protein n=11 Tax=Chondrichthyes TaxID=7777 RepID=A0A401S6G6_CHIPU
--------YLVREFNAFITCYICKGYLIKPTTVTECLHTFCKSCIVQHFEDTNDCPKCGIQVHETNPLEMLRLDNTLEEIIFKLVPGLKEMEKRQEEEFWKK---------
>UniRef90_UPI00097DB71D/10-100 [subseq from] polycomb group RING finger protein 5 n=2 Tax=Pleuronectoidei TaxID=30942 RepID=UPI00097DB71D
----------VRDFNHFITCYLCRGYLIKPTTVTECLHTFCKSCIVQHFEDSNDCPRCGIQVHETNPLEMLRLDNTLEEIIFKLVPGLREKEEQRELEFWR----------
>UniRef90_A0A060W5I5/59-151 [subseq from] RING-type domain-containing protein n=1 Tax=Oncorhynchus mykiss TaxID=8022 RepID=A0A060W5I5_ONCMY
--------LPLNQFYPYIRCTLCCGILIDSTTITECLHTFCKSCIVKHFFYSNRCPNCSIVVHQTQPLYNIKPDRQLQDIVYKMLPHLEEMERARMIDFYK----------
>UniRef90_A0A1S3Q441/9-104 [subseq from] polycomb group RING finger protein 5-B-like isoform X2 n=9 Tax=Salmoninae TaxID=504568 RepID=A0A1S3Q441_SALSA
----------VKDFNHFITCYVCKGYLIKPTTVTECLHTFCKSCIVQHFEDSNDCPKCGIQVHETNPLEMLRLDNTLEEIIFKLVPGLREKEQQKEIEFWRSRKSK-----
>UniRef90_A0A8C9TV27/9-103 [subseq from] Polycomb group ring finger 5 n=4 Tax=Teleostei TaxID=32443 RepID=A0A8C9TV27_SCLFO
----------VKEFNHFITCYVCKGYLIKPTTVTECLHTFCKSCIVQHFEDSNDCPKCGIQVHETNPLEMLRLDNTLEEIIFKLVPGLREREQQQEIEFWKKNRS------
>UniRef90_UPI001F075ADC/10-105 [subseq from] polycomb group RING finger protein 5-B n=2 Tax=Euteleosteomorpha TaxID=1489388 RepID=UPI001F075ADC
----------VKDFNHFITCYVCKGYLIKPTTVTECLHTFCKSCIVQHFEDSNDCPKCGIQVHETNPLEMLRLDNTLEEIIFKLVPGLREREEQQEIDFWRLNKSK-----
>UniRef90_A0A1A8F9T2/9-102 [subseq from] Polycomb group ring finger 5 n=12 Tax=Nothobranchius TaxID=28779 RepID=A0A1A8F9T2_9TELE
--------LPVRDFNHFITCYLCRGYLIKPTTVTECLHTFCKSCIVQHFEESNDCPKCGIQVHETNPLEMLRLDNTLEEIIFKLVPGLREKEEQQELEFWRK---------
>UniRef90_A0A4U5VHK7/9-101 [subseq from] RING finger protein 5 n=1 Tax=Collichthys lucidus TaxID=240159 RepID=A0A4U5VHK7_COLLU
----------VRDFNHFITCYLCRGYLIKPTTVTECLHTFCKSCIVQHFEDSNDCPKCGIQVHETNPLEMLRLDNTLEEIIFKLVPGLREKEEQQELEFWKKN--------
>UniRef90_UPI00083BD037/4-107 [subseq from] polycomb group protein Psc-like isoform X1 n=2 Tax=Nicrophorus vespilloides TaxID=110193 RepID=UPI00083BD037
--VRKTQRILVKDLNPMLTCSLCDGYFIDATSIIECHHTFCRSCILKYFKKKRECPSCPKTKKDKDKKISIKPDEQMQALLYKMIPGLYANEMLRRAKFHKK-PTAD----
>UniRef90_E0VN50/24-89 [subseq from] Polycomb complex protein bmi-1, putative n=1 Tax=Pediculus humanus subsp. corporis TaxID=121224 RepID=E0VN50_PEDHC
-------------------------------------SSLCRSCIIKYLSRHSFCPVCEVQIHKTKPYLNLRLDKALQDVVYKLVPGLYHNEMKRRREFYAKN--------
>UniRef90_A0A3B4EVD1/10-102 [subseq from] Polycomb group ring finger 5 n=1 Tax=Pundamilia nyererei TaxID=303518 RepID=A0A3B4EVD1_9CICH
----------VRDFNHFITCYLCRGYLIKPTTVTECLHTFCKSCIVQHFEESNDCPKCGIQVHETNPLEMLRLDNTLEEIIFKLVPGLREKEEQQELEFWRKN--------
>UniRef90_A0A8T0DSN1/10-103 [subseq from] Chloride channel protein n=1 Tax=Paragonimus westermani TaxID=34504 RepID=A0A8T0DSN1_9TREM
--------VLLADLNEYITCKLCKGYLIDAVSITECLHPFCKSCIVKYLNERYDCPSCGILIHQSHPLNYISFDRTLQDIVYKVVPDLRKKEKLLRESFYRM---------
>UniRef90_Q1JPS1/9-105 [subseq from] Polycomb group RING finger protein 5-B n=11 Tax=Cyprinoidei TaxID=30727 RepID=PCF5B_DANRE
----------VRDFNHFITCFVCKGYLIKPTTVTECLHTFCKSCIVQHFEDSNDCPKCGIQVHETNPLEMLRLDNTLEEVIFKLVPGLREKEQQQEDEFWRRKESND----
>UniRef90_A0A1A7YDU6/9-102 [subseq from] Polycomb group ring finger 5 n=2 Tax=Percomorphaceae TaxID=1489872 RepID=A0A1A7YDU6_9TELE
--------LLVRDFNHFITCYLCRGYLIKPTTVTECLHTFCKSCIVQHFEESNDCPKCGIQVHETNPLEMLRLDNTLEEIIFKLVPGLREKEEQQELEFWRK---------
>UniRef90_A0A164X7B2/159-251 [subseq from] Lethal (3) 73Ah n=2 Tax=Daphnia magna TaxID=35525 RepID=A0A164X7B2_9CRUS
----------VGDVNCHLICTVCQGYLVDATTITECLHSFCRSCVVPHVAEFHQCPSCSVPLSTTKPFSQLRRDYTLQSIVYKMIPRLARNELERRRKFRLER--------
>UniRef90_V4ADV5/5-97 [subseq from] RING-type domain-containing protein n=1 Tax=Lottia gigantea TaxID=225164 RepID=V4ADV5_LOTGI
-------KIRLRTVNAEITCSLCKGYLIDATTITECLHTFCKSCIVKFLEENTTCPKCKEVIHQSYPLNYISFDRTMQDIVYKLVPNLQEKEYKRQVEFC-----------
>UniRef90_UPI0011817271/10-101 [subseq from] polycomb group RING finger protein 5 isoform X4 n=1 Tax=Sphaeramia orbicularis TaxID=375764 RepID=UPI0011817271
----------VKDFNHFITCYLCRGYLIKPTTVTECLHTFCKSCIVQHFEESNDCPKCGIQVHETNPLEMLRLDNTLEEIIFKLVPGLREKEEQQELEFWRK---------
>UniRef90_A0A3B4TM06/10-101 [subseq from] Polycomb group ring finger 5 n=8 Tax=Percomorphaceae TaxID=1489872 RepID=A0A3B4TM06_SERDU
----------VRDFNHFITCYLCRGYLIKPTTVTECLHTFCKSCIVQHFEESNDCPKCGIQVHETNPLEMLRLDNTLEEIIFKLVPGLREREEQQELEFWRK---------
>UniRef90_A2ATX3/51-141 [subseq from] Si:ch211-67n3.7 protein n=2 Tax=Danio rerio TaxID=7955 RepID=A2ATX3_DANRE
----------LRDFYPYIRCALCNGFFIDATTITECLHTFCKSCIVKHFFYSNRCPNCSIVVHQTQPLYCIRPDRQLQDIVFKMVPYLEEDERSRICAFYR----------
>UniRef90_A0A4Z2I857/10-103 [subseq from] Polycomb group RING finger protein 5-A n=1 Tax=Liparis tanakae TaxID=230148 RepID=A0A4Z2I857_9TELE
----------VKDFNHFITCYLCRGYLIKPTTVTECLHTFCKSCIVQHFEDSNDCPKCGIQVHETNPLEMLRLDNTLEEIIFKLVPGLREREEQHEVEFWKKNQ-------
>UniRef90_A0A671KQC7/9-100 [subseq from] Polycomb group RING finger protein 5-A n=25 Tax=Cyprinoidei TaxID=30727 RepID=A0A671KQC7_9TELE
----------VRDFNRYITCSICRGYLIKPTAVTECLHTFCKSCIVQHFEESNECPECGIQVHETNPLEMLRLDKTLEEIIFKLVPGLREKEEQQESEFWRK---------
>UniRef90_A0A8J7NFX2/9-105 [subseq from] PCGF5 protein (Fragment) n=1 Tax=Atractosteus spatula TaxID=7917 RepID=A0A8J7NFX2_ATRSP
----------VRDFNHFITCYVCKGYLIKPTTVTECLHTFCKSCIVQHFEDSNDCPKCGIQVHETNPLEMLRLDNTLEEIIFKLVPGLREKEQQQEIEFWRKNNSKE----
>UniRef90_A0A484CIC8/10-101 [subseq from] RING-type domain-containing protein n=30 Tax=Percomorphaceae TaxID=1489872 RepID=A0A484CIC8_PERFV
----------VKDFNHFITCYLCRGYLIKPTTVTECLHTFCKSCIVQHFEESNDCPKCGIQVHETNPLEMLRLDNTLEEIIFKLVPGLREKEEQQELEFWKK---------
>UniRef90_UPI001471465C/10-102 [subseq from] polycomb group RING finger protein 5-B-like isoform X1 n=4 Tax=Thalassophryne amazonica TaxID=390379 RepID=UPI001471465C
----------IRDFNHFITCYLCRGYLIKPTTVTECLHTFCKSCIVQHFEESNDCPKCGIQVHETNPLEMLRLDNTLEEVIFKLVPGLREKEEEQELEFWRKN--------
>UniRef90_A0A3Q1GI89/10-101 [subseq from] Polycomb group ring finger 5 n=23 Tax=Euacanthomorphacea TaxID=123369 RepID=A0A3Q1GI89_9TELE
----------VRDFNHFITCYLCRGYLIKPTTVTECLHTFCKSCIVQHFEESNDCPKCGIQVHETNPLEMLRLDNTLEEIIFKLVPGLREKEEQQELEFWKK---------
>UniRef90_A0A813ZI05/6-107 [subseq from] RING-type domain-containing protein n=6 Tax=Adineta steineri TaxID=433720 RepID=A0A813ZI05_9BILA
-------KLNLDLINEHLTCRLCSGYLIDAWTINECLHSFCRPCIFSYFndhDENTACPVCSTVPHPANPLLGITKDCWLQQIVYKLVPSLFKREMCQRRIYYDANPDS-----
>UniRef90_A0A821ZLH5/6-107 [subseq from] RING-type domain-containing protein (Fragment) n=6 Tax=Rotaria sp. Silwood1 TaxID=2762511 RepID=A0A821ZLH5_9BILA
-------KLTLDLINEHLICHLCSGYLIDAWTINECLHSFCRSCIFSYFndnDDNTTCPVCSTVPHPANPLLGITKDCWLQQIVYKLVPSLFKREMCQRRIYYDSNPES-----
>UniRef90_A0A553RBR2/3-91 [subseq from] RING-type domain-containing protein n=1 Tax=Danionella translucida TaxID=623744 RepID=A0A553RBR2_9TELE
--MHRKH--MVRDFNRYITCSICCGYLIKPTTVTECLHTFCKSCIVQHFEESNECPECGIQVHETNPLEMLRLDKTLEEIIFKLVPGLRESER------------------
>UniRef90_A0A814BMB6/65-166 [subseq from] RING-type domain-containing protein n=3 Tax=Adineta ricciae TaxID=249248 RepID=A0A814BMB6_ADIRI
-------KLTLDVINEHLTCRLCSGYLIDAWTINECLHSFCRPCIFSYFndqDENTTCPVCSTVPHPANPLLGITKDCWLQQIVYKLVPSLFKREMCQRRMFYDSNPES-----
>UniRef90_A0A3M6TZ34/7-112 [subseq from] RING-type domain-containing protein n=4 Tax=Pocilloporidae TaxID=46729 RepID=A0A3M6TZ34_POCDA
---NRERKLKLQDLNTFITCELCNGYLIKPTTITECLHT-CRSCIVKYFQDSgdNKCPSCSILIHETNPFEMLRSDKTLEDVIHKLIPKLQESECKRERQFCAQHNDGTA---
>UniRef90_A0A482WD66/45-142 [subseq from] DNA ligase 1 (Fragment) n=1 Tax=Asbolus verrucosus TaxID=1661398 RepID=A0A482WD66_9CUCU
----ATRRILVKDLNDVLICTLCSGYLIDATTLIECHHVFCRGCILRYFENCKaACPSCNT-VYKKKNQVFFRADPQIQSIVYKVVPGLYSKEMQRREDFYRS---------
>UniRef90_A0A672FS96/10-101 [subseq from] Polycomb group ring finger 5 n=5 Tax=Salarias fasciatus TaxID=181472 RepID=A0A672FS96_SALFA
----------VKDFNHFITCYLCRGYLIKPTTVTECLHTFCKSCIVQHFEESNDCPKCGIQVHETNPLEMLRLDNTLEEIIFKLVPGLREKEEQQELEFWKR---------
>UniRef90_UPI0004967BE7/10-94 [subseq from] polycomb group RING finger protein 5-B-like isoform X1 n=3 Tax=Ovalentaria TaxID=1489908 RepID=UPI0004967BE7
----------VRDFNHFITCYLCRGYLIKPTTVTECLHTFCKSCIVQHFEESNDCPKCGIQVHETNPLEMLRLDNTLEEIIFKLVPGLRESEWTR----------------
>UniRef90_UPI0008547CF1/41-124 [subseq from] polycomb group RING finger protein 6 n=1 Tax=Nanorana parkeri TaxID=125878 RepID=UPI0008547CF1
--------VNLAAVNPCILCSICKGYFIDATTITECLHTFCKSCIVKHFYYSNRCPKCNVVVHQTQPLYNIRLDRQLQDIVYKLVINLEE--RK-----------------
>UniRef90_UPI001EE06E7A/22-114 [subseq from] polycomb group protein Psc-like n=2 Tax=Daphnia TaxID=6668 RepID=UPI001EE06E7A
---------SVGDVNCHLICTVCKGYLVDATTITECLHSFCRSCVVPHVAEFHQCPSCSVPLSTTKPFSQLRRDYTLQSIVYKMVPRLARNELDRRKQFRQE---------
>UniRef90_UPI001658C25E/22-118 [subseq from] protein suppressor 2 of zeste-like n=1 Tax=Anopheles stephensi TaxID=30069 RepID=UPI001658C25E
------NRRRVKDFNDSITCTLCNGYLVEATSVNDCLHSFCRSCIVKYLECNKYCPRCKSYNSKPITVTNLRPDRTLSALVYKLVPGLHKSENQRIVQFYASI--------
>UniRef90_A0A182WC87/85-183 [subseq from] RING-type domain-containing protein n=1 Tax=Anopheles minimus TaxID=112268 RepID=A0A182WC87_9DIPT
----GNNRRRVKDFNDSITCTLCNGYLVEATSVNDCLHAFCRSCIVKYLECNKYCPRCKSYNSKPITVANLRPDRTLRALVYKLVPGLHKSENQRIVQFYASI--------
>UniRef90_A0A3Q2DCB4/9-101 [subseq from] Polycomb group ring finger 5 n=2 Tax=Cyprinodon TaxID=28741 RepID=A0A3Q2DCB4_CYPVA
---------LVKDFNHFITCYLCRGYLIKPTTVTECLHTFCKSCIVQHFEESNDCPKCGIQVHETNPLEMLRLDNTLEEIIFKLVPGLREKEEQEEVEFWKK---------
>UniRef90_A0A3Q3EII2/29-124 [subseq from] Polycomb group ring finger 6 n=1 Tax=Labrus bergylta TaxID=56723 RepID=A0A3Q3EII2_9LABR
------AQTPLNQFYPYIRCSLCCGFLIDATTITECLHTFCKSCIVKHFFYSNRCPTCSIIVHQSQPLYNVRPDRQLQDIVFKMVPFLEEREKSQMVNFYKS---------
>UniRef90_A0A8C3GAJ4/10-102 [subseq from] Polycomb group ring finger 5a n=2 Tax=Cyclopterus lumpus TaxID=8103 RepID=A0A8C3GAJ4_CYCLU
----------VRDFNHFITCYLCRGYLIKPTTVTECLHTFCKSCIVQHFEDSNDCPKCGIQVHETNPLEMLRLDNTLEEIIFKLVPGLREKEEQHEVEFWKKN--------
>UniRef90_UPI0021596502/88-188 [subseq from] protein suppressor 2 of zeste n=1 Tax=Anopheles maculipalpis TaxID=1496333 RepID=UPI0021596502
----GSNRRRVKDFNDSITCTLCNGYLVEATSVNDCLHSFCRSCIVKYLECNKYCPRCKSYNSKPITVTNLRPDRTLSALVYKLVPGLHKAENQRIVQFYASISS------
>UniRef90_UPI001F033F84/72-170 [subseq from] polycomb group RING finger protein 3-like n=1 Tax=Xenia sp. Carnegie-2017 TaxID=2897299 RepID=UPI001F033F84
-------SIQIKLLNPHITCPVCQGYLVDATTITECLHSFCRSCIVKHFERVRcnYkCPLCHELVHKTNPWYNLKTDCVLQDIVNKLVPDFAEAEERCRRVFYKSR--------
>UniRef90_A0A6P6QGS9/9-105 [subseq from] polycomb group RING finger protein 5-B-like isoform X1 n=1 Tax=Carassius auratus TaxID=7957 RepID=A0A6P6QGS9_CARAU
[truncated: 869,723 more chars]
