# Supplementary material for: Photocross-linking activity-based probes to capture the dynamics of ubiquitin RING E3 ligase interactions
Source: Biochem J. 2026 Jun 3;483(7):1115–30. doi: 10.1042/BCJ20260213 (PMC13234630; doi:10.1042/BCJ20260213)
Supplement: Supplementary Data File S2 [file BCJ-2026-0213_supp2.zip › 03_Chandler_Supplementary datafile2/RNF2_BMI1/Alphafold/msas/fold_2026_01_22_10_06_ubch5ac85k_ubd32c_bmi1_rnf2_paired_msa_chains_d.a3m]

>query
GSMSQAVQTNGTQPLSKTWELSLYELQRTPQEAITDGLEIVVSPRSLHSELMCPICLDMLKNTMTTKECLHRFCADCIITALRSGNKECPTCRKKLVSKRSLRPDPNFDALISKIY
>tr|A0A0F8C1Z6|A0A0F8C1Z6_LARCR/2-82 [subseq from] RING-type E3 ubiquitin transferase OS=Larimichthys crocea OX=215358 GN=EH28_04252 PE=4 SV=1
-----------------------------------DGTEVAVSPRSLHSELMCPICLDMLKNTMTTKECLHRFCSDCIVTALRSGNKECPTCRKKLVSRRSLRRDSNFDALISKIY
>tr|A0A0F8C1Z6|A0A0F8C1Z6_LARCR/310-405 [subseq from] RING-type E3 ubiquitin transferase OS=Larimichthys crocea OX=215358 GN=EH28_04252 PE=4 SV=1
----------------------IYIMTRGGQfsEAIMDGTEVAVSPRSLHSELMCPICLDMLKNTMTTKECLHRFCSDCIVTALRSGNKECPTCRKKLVSRRSLRRDSNFDALISKIY
>tr|F6RA32|F6RA32_ORNAN/18-133 [subseq from] E3 ubiquitin-protein ligase RING2 OS=Ornithorhynchus anatinus OX=9258 GN=RNF2 PE=4 SV=2
GSMSQAVQTNGTQPLSKTWELSLYELQRTPQEAITDGLEIVVSPRSLHSELMCPICLDMLKNTMTTKECLHRFCADCIITALRSGNKECPTCRKKLVSKRSLRPDPNFDALISKIY
>tr|W5P063|W5P063_SHEEP/17-132 [subseq from] E3 ubiquitin-protein ligase RING2 OS=Ovis aries OX=9940 GN=RNF2 PE=4 SV=1
GAMSQAVQTNGTQPLSKTWELSLYELQRTPQEAITDGLEIVVSPRSLHSELMCPICLDMLKNTMTTKECLHRFCADCIITALRSGNKECPTCRKKLVSKRSLRPDPNFDALISKIY
>tr|A0A287AB84|A0A287AB84_PIG/31-146 [subseq from] E3 ubiquitin-protein ligase RING2 OS=Sus scrofa OX=9823 GN=RNF2 PE=4 SV=2
GAMSQAVQTNGTQPLSKTWELSLYELQRTPQEAITDGLEIVVSPRSLHSELMCPICLDMLKNTMTTKECLHRFCADCIITALRSGNKECPTCRKKLVSKRSLRPDPNFDALISKIY
>tr|U3IKT4|U3IKT4_ANAPP/95-210 [subseq from] E3 ubiquitin-protein ligase RING2 OS=Anas platyrhynchos platyrhynchos OX=8840 GN=RNF2 PE=4 SV=1
GAMSQAVQTNGTQPLSKTWELSLYELQRTPQEAITDGLEIVVSPRSLHSELMCPICLDMLKNTMTTKECLHRFCADCIITALRSGNKECPTCRKKLVSKRSLRPDPNFDALISKIY
>tr|A0A2F0AWW2|A0A2F0AWW2_ESCRO/1-114 [subseq from] E3 ubiquitin-protein ligase RING2 (Fragment) OS=Eschrichtius robustus OX=9764 GN=ESR_19320 PE=4 SV=1
--MSQAVQTNGTQPLSKTWELSLYELQRTPQEAITDGLEIVVSPRSLHSELMCPICLDMLKNTMTTKECLHRFCADCIITALRSGNKECPTCRKKLVSKRSLRPDPNFDALISKIY
>tr|L5LBQ9|L5LBQ9_MYODS/61-175 [subseq from] E3 ubiquitin-protein ligase RING2 OS=Myotis davidii OX=225400 GN=MDA_GLEAN10017485 PE=3 SV=1
-SMSQAVQTNGTQPLSKTWELSLYELQRTPQEAITDGLEIVVSPRSLHSELMCPICLDMLKNTMTTKECLHRFCADCIITALRSGNKECPTCRKKLVSKRSLRPDPNFDALISKIY
>tr|A0A6J0Y8A2|A0A6J0Y8A2_ODOVR/3-117 [subseq from] E3 ubiquitin-protein ligase RING2 OS=Odocoileus virginianus texanus OX=9880 GN=RNF2 PE=4 SV=1
-AMSQAVQTNGTQPLSKTWELSLYELQRTPQEAITDGLEIVVSPRSLHSELMCPICLDMLKNTMTTKECLHRFCADCIITALRSGNKECPTCRKKLVSKRSLRPDPNFDALISKIY
>tr|A0A4D9E0D1|A0A4D9E0D1_9SAUR/10-124 [subseq from] E3 ubiquitin-protein ligase RING2 OS=Platysternon megacephalum OX=55544 GN=DR999_PMT17343 PE=4 SV=1
-AMSQAVQTNGTQPLSKTWELSLYELQRTPQEAITDGLEIVVSPRSLHSELMCPICLDMLKNTMTTKECLHRFCADCIITALRSGNKECPTCRKKLVSKRSLRPDPNFDALISKIY
>tr|A0A5E4BQX3|A0A5E4BQX3_MARMO/28-142 [subseq from] E3 ubiquitin-protein ligase RING2 OS=Marmota monax OX=9995 GN=MONAX_5E011468 PE=4 SV=1
-AMSQAVQTNGTQPLSKTWELSLYELQRTPQEAITDGLEIVVSPRSLHSELMCPICLDMLKNTMTTKECLHRFCADCIITALRSGNKECPTCRKKLVSKRSLRPDPNFDALISKIY
>tr|A0A834PHU0|A0A834PHU0_MARMO/28-142 [subseq from] E3 ubiquitin-protein ligase RING2 OS=Marmota monax OX=9995 GN=GHT09_019919 PE=4 SV=1
-AMSQAVQTNGTQPLSKTWELSLYELQRTPQEAITDGLEIVVSPRSLHSELMCPICLDMLKNTMTTKECLHRFCADCIITALRSGNKECPTCRKKLVSKRSLRPDPNFDALISKIY
>tr|A0A6J0Y8P2|A0A6J0Y8P2_ODOVR/10-124 [subseq from] E3 ubiquitin-protein ligase RING2 OS=Odocoileus virginianus texanus OX=9880 GN=RNF2 PE=4 SV=1
-AMSQAVQTNGTQPLSKTWELSLYELQRTPQEAITDGLEIVVSPRSLHSELMCPICLDMLKNTMTTKECLHRFCADCIITALRSGNKECPTCRKKLVSKRSLRPDPNFDALISKIY
>tr|A0A4X1TWB6|A0A4X1TWB6_PIG/8-122 [subseq from] E3 ubiquitin-protein ligase RING2 OS=Sus scrofa OX=9823 GN=RNF2 PE=4 SV=1
-AMSQAVQTNGTQPLSKTWELSLYELQRTPQEAITDGLEIVVSPRSLHSELMCPICLDMLKNTMTTKECLHRFCADCIITALRSGNKECPTCRKKLVSKRSLRPDPNFDALISKIY
>tr|A0A286ZJ39|A0A286ZJ39_PIG/11-125 [subseq from] E3 ubiquitin-protein ligase RING2 OS=Sus scrofa OX=9823 GN=RNF2 PE=4 SV=1
-AMSQAVQTNGTQPLSKTWELSLYELQRTPQEAITDGLEIVVSPRSLHSELMCPICLDMLKNTMTTKECLHRFCADCIITALRSGNKECPTCRKKLVSKRSLRPDPNFDALISKIY
>tr|A0A4X1TW87|A0A4X1TW87_PIG/11-125 [subseq from] E3 ubiquitin-protein ligase RING2 OS=Sus scrofa OX=9823 GN=RNF2 PE=4 SV=1
-AMSQAVQTNGTQPLSKTWELSLYELQRTPQEAITDGLEIVVSPRSLHSELMCPICLDMLKNTMTTKECLHRFCADCIITALRSGNKECPTCRKKLVSKRSLRPDPNFDALISKIY
>tr|A0A663ECD4|A0A663ECD4_AQUCH/4-118 [subseq from] E3 ubiquitin-protein ligase RING2 OS=Aquila chrysaetos chrysaetos OX=223781 GN=RNF2 PE=4 SV=1
-TMSQAVQTNGTQPLSKTWELSLYELQRTPQEAITDGLEIVVSPRSLHSELMCPICLDMLKNTMTTKECLHRFCADCIITALRSGNKECPTCRKKLVSKRSLRPDPNFDALISKIY
>tr|A0A6J2GV87|A0A6J2GV87_9PASS/7-121 [subseq from] E3 ubiquitin-protein ligase RING2 OS=Pipra filicauda OX=649802 GN=RNF2 PE=4 SV=1
-AMSQAVQTNGTQPLSKTWELSLYELQRTPQEAITDGLEIVVSPRSLHSELMCPICLDMLKNTMTTKECLHRFCADCIITALRSGNKECPTCRKKLVSKRSLRPDPNFDALISKIY
>tr|A0A673TS88|A0A673TS88_SURSU/7-121 [subseq from] E3 ubiquitin-protein ligase RING2 OS=Suricata suricatta OX=37032 GN=RNF2 PE=4 SV=1
-AMSQAVQTNGTQPLSKTWELSLYELQRTPQEAITDGLEIVVSPRSLHSELMCPICLDMLKNTMTTKECLHRFCADCIITALRSGNKECPTCRKKLVSKRSLRPDPNFDALISKIY
>tr|A0A6B0RHU1|A0A6B0RHU1_9CETA/53-167 [subseq from] E3 ubiquitin-protein ligase RING2 OS=Bos mutus OX=72004 GN=E5288_WYG017751 PE=4 SV=1
-AMSQAVQTNGTQPLSKTWELSLYELQRTPQEAITDGLEIVVSPRSLHSELMCPICLDMLKNTMTTKECLHRFCADCIITALRSGNKECPTCRKKLVSKRSLRPDPNFDALISKIY
>tr|A0A6I8PFV4|A0A6I8PFV4_ORNAN/7-121 [subseq from] E3 ubiquitin-protein ligase RING2 OS=Ornithorhynchus anatinus OX=9258 GN=RNF2 PE=4 SV=1
-AMSQAVQTNGTQPLSKTWELSLYELQRTPQEAITDGLEIVVSPRSLHSELMCPICLDMLKNTMTTKECLHRFCADCIITALRSGNKECPTCRKKLVSKRSLRPDPNFDALISKIY
>tr|A0A669Q501|A0A669Q501_PHACC/17-131 [subseq from] E3 ubiquitin-protein ligase RING2 OS=Phasianus colchicus OX=9054 PE=4 SV=1
-AMSQAVQTNGTQPLSKTWELSLYELQRTPQEAITDGLEIVVSPRSLHSELMCPICLDMLKNTMTTKECLHRFCADCIITALRSGNKECPTCRKKLVSKRSLRPDPNFDALISKIY
>tr|A0A673TWC2|A0A673TWC2_SURSU/10-124 [subseq from] E3 ubiquitin-protein ligase RING2 OS=Suricata suricatta OX=37032 GN=RNF2 PE=4 SV=1
-AMSQAVQTNGTQPLSKTWELSLYELQRTPQEAITDGLEIVVSPRSLHSELMCPICLDMLKNTMTTKECLHRFCADCIITALRSGNKECPTCRKKLVSKRSLRPDPNFDALISKIY
>tr|A0A6J0Y7J7|A0A6J0Y7J7_ODOVR/39-153 [subseq from] E3 ubiquitin-protein ligase RING2 OS=Odocoileus virginianus texanus OX=9880 GN=RNF2 PE=4 SV=1
-AMSQAVQTNGTQPLSKTWELSLYELQRTPQEAITDGLEIVVSPRSLHSELMCPICLDMLKNTMTTKECLHRFCADCIITALRSGNKECPTCRKKLVSKRSLRPDPNFDALISKIY
>tr|A0A6J0Y7M8|A0A6J0Y7M8_ODOVR/43-157 [subseq from] E3 ubiquitin-protein ligase RING2 OS=Odocoileus virginianus texanus OX=9880 GN=RNF2 PE=4 SV=1
-AMSQAVQTNGTQPLSKTWELSLYELQRTPQEAITDGLEIVVSPRSLHSELMCPICLDMLKNTMTTKECLHRFCADCIITALRSGNKECPTCRKKLVSKRSLRPDPNFDALISKIY
>tr|F7DSH8|F7DSH8_HORSE/15-129 [subseq from] E3 ubiquitin-protein ligase RING2 OS=Equus caballus OX=9796 GN=RNF2 PE=4 SV=2
-AMSQAVQTNGTQPLSKTWELSLYELQRTPQEAITDGLEIVVSPRSLHSELMCPICLDMLKNTMTTKECLHRFCADCIITALRSGNKECPTCRKKLVSKRSLRPDPNFDALISKIY
>tr|A0A3Q7QZY2|A0A3Q7QZY2_CALUR/5-119 [subseq from] E3 ubiquitin-protein ligase RING2 OS=Callorhinus ursinus OX=34884 GN=RNF2 PE=4 SV=1
-TMSQAVQTNGTQPLSKTWELSLYELQRTPQEAITDGLEIVVSPRSLHSELMCPICLDMLKNTMTTKECLHRFCADCIITALRSGNKECPTCRKKLVSKRSLRPDPNFDALISKIY
>tr|A0A663M9H6|A0A663M9H6_ATHCN/29-143 [subseq from] E3 ubiquitin-protein ligase RING2 OS=Athene cunicularia OX=194338 GN=RNF2 PE=4 SV=1
-AMSQAVQTNGTQPLSKTWELSLYELQRTPQEAITDGLEIVVSPRSLHSELMCPICLDMLKNTMTTKECLHRFCADCIITALRSGNKECPTCRKKLVSKRSLRPDPNFDALISKIY
>tr|A0A6J0Y7H9|A0A6J0Y7H9_ODOVR/44-158 [subseq from] E3 ubiquitin-protein ligase RING2 OS=Odocoileus virginianus texanus OX=9880 GN=RNF2 PE=4 SV=1
-AMSQAVQTNGTQPLSKTWELSLYELQRTPQEAITDGLEIVVSPRSLHSELMCPICLDMLKNTMTTKECLHRFCADCIITALRSGNKECPTCRKKLVSKRSLRPDPNFDALISKIY
>tr|A0A803XRQ0|A0A803XRQ0_MELGA/82-196 [subseq from] Uncharacterized protein OS=Meleagris gallopavo OX=9103 GN=RNF2 PE=4 SV=1
-AMSQAVQTNGTQPLSKTWELSLYELQRTPQEAITDGLEIVVSPRSLHSELMCPICLDMLKNTMTTKECLHRFCADCIITALRSGNKECPTCRKKLVSKRSLRPDPNFDALISKIY
>tr|K7G2D5|K7G2D5_PELSI/14-128 [subseq from] E3 ubiquitin-protein ligase RING2 OS=Pelodiscus sinensis OX=13735 GN=RNF2 PE=4 SV=1
-AMSQAVQTNGTQPLSKTWELSLYELQRTPQEAITDGLEIVVSPRSLHSELMCPICLDMLKNTMTTKECLHRFCADCIITALRSGNKECPTCRKKLVSKRSLRPDPNFDALISKIY
>tr|A0A1V4K0V5|A0A1V4K0V5_PATFA/74-188 [subseq from] E3 ubiquitin-protein ligase RING2 OS=Patagioenas fasciata monilis OX=372326 GN=RNF2 PE=4 SV=1
-GMSQAVQTNGTQPLSKTWELSLYELQRTPQEAITDGLEIVVSPRSLHSELMCPICLDMLKNTMTTKECLHRFCADCIITALRSGNKECPTCRKKLVSKRSLRPDPNFDALISKIY
>tr|A0A384CKE9|A0A384CKE9_URSMA/13-127 [subseq from] E3 ubiquitin-protein ligase RING2 OS=Ursus maritimus OX=29073 GN=RNF2 PE=4 SV=1
-PMSQAVQTNGTQPLSKTWELSLYELQRTPQEAITDGLEIVVSPRSLHSELMCPICLDMLKNTMTTKECLHRFCADCIITALRSGNKECPTCRKKLVSKRSLRPDPNFDALISKIY
>tr|A0A402EUA3|A0A402EUA3_9SAUR/125-239 [subseq from] E3 ubiquitin-protein ligase RING2 OS=Paroedura picta OX=143630 GN=parPi_0007886 PE=4 SV=1
-AMSQAVQTNGTQPLSKTWELSLYELQRTPQEAITDGLEIVVSPRSLHSELMCPICLDMLKNTMTTKECLHRFCADCIITALRSGNKECPTCRKKLVSKRSLRPDPNFDALISKIY
>tr|A0A670Z4Q5|A0A670Z4Q5_PSETE/26-140 [subseq from] E3 ubiquitin-protein ligase RING2 OS=Pseudonaja textilis OX=8673 GN=RNF2 PE=4 SV=1
-AMSQAVQTNGTQPLSKTWELSLYELQRTPQEAITDGLEIVVSPRSLHSELMCPICLDMLKNTMTTKECLHRFCADCIITALRSGNKECPTCRKKLVSKRSLRPDPNFDALISKIY
>tr|A0A6J2EEF3|A0A6J2EEF3_ZALCA/9-123 [subseq from] E3 ubiquitin-protein ligase RING2 OS=Zalophus californianus OX=9704 GN=RNF2 PE=4 SV=1
-TMSQAVQTNGTQPLSKTWELSLYELQRTPQEAITDGLEIVVSPRSLHSELMCPICLDMLKNTMTTKECLHRFCADCIITALRSGNKECPTCRKKLVSKRSLRPDPNFDALISKIY
>tr|A0A091LT69|A0A091LT69_CARIC/1-114 [subseq from] E3 ubiquitin-protein ligase RING2 OS=Cariama cristata OX=54380 GN=N322_12796 PE=4 SV=1
--MSQAVQTNGTQPLSKTWELSLYELQRTPQEAITDGLEIVVSPRSLHSELMCPICLDMLKNTMTTKECLHRFCADCIITALRSGNKECPTCRKKLVSKRSLRPDPNFDALISKIY
>tr|A0A2J8N6F0|A0A2J8N6F0_PANTR/1-114 [subseq from] E3 ubiquitin-protein ligase RING2 (Fragment) OS=Pan troglodytes OX=9598 GN=CK820_G0013539 PE=4 SV=1
--MSQAVQTNGTQPLSKTWELSLYELQRTPQEAITDGLEIVVSPRSLHSELMCPICLDMLKNTMTTKECLHRFCADCIITALRSGNKECPTCRKKLVSKRSLRPDPNFDALISKIY
>tr|A0A2J8V886|A0A2J8V886_PONAB/1-114 [subseq from] E3 ubiquitin-protein ligase RING2 (Fragment) OS=Pongo abelii OX=9601 GN=CR201_G0021742 PE=4 SV=1
--MSQAVQTNGTQPLSKTWELSLYELQRTPQEAITDGLEIVVSPRSLHSELMCPICLDMLKNTMTTKECLHRFCADCIITALRSGNKECPTCRKKLVSKRSLRPDPNFDALISKIY
>tr|A0A667HNW3|A0A667HNW3_LYNCA/1-114 [subseq from] E3 ubiquitin-protein ligase RING2 OS=Lynx canadensis OX=61383 GN=RNF2 PE=4 SV=1
--MSQAVQTNGTQPLSKTWELSLYELQRTPQEAITDGLEIVVSPRSLHSELMCPICLDMLKNTMTTKECLHRFCADCIITALRSGNKECPTCRKKLVSKRSLRPDPNFDALISKIY
>tr|A0A673U4P0|A0A673U4P0_SURSU/1-114 [subseq from] E3 ubiquitin-protein ligase RING2 OS=Suricata suricatta OX=37032 GN=RNF2 PE=4 SV=1
--MSQAVQTNGTQPLSKTWELSLYELQRTPQEAITDGLEIVVSPRSLHSELMCPICLDMLKNTMTTKECLHRFCADCIITALRSGNKECPTCRKKLVSKRSLRPDPNFDALISKIY
>tr|A0A6J2EK90|A0A6J2EK90_ZALCA/31-145 [subseq from] E3 ubiquitin-protein ligase RING2 OS=Zalophus californianus OX=9704 GN=RNF2 PE=4 SV=1
-TMSQAVQTNGTQPLSKTWELSLYELQRTPQEAITDGLEIVVSPRSLHSELMCPICLDMLKNTMTTKECLHRFCADCIITALRSGNKECPTCRKKLVSKRSLRPDPNFDALISKIY
>tr|X6RFN3|X6RFN3_HUMAN/1-114 [subseq from] E3 ubiquitin-protein ligase RING2 (Fragment) OS=Homo sapiens OX=9606 GN=RNF2 PE=1 SV=2
--MSQAVQTNGTQPLSKTWELSLYELQRTPQEAITDGLEIVVSPRSLHSELMCPICLDMLKNTMTTKECLHRFCADCIITALRSGNKECPTCRKKLVSKRSLRPDPNFDALISKIY
>tr|G7MF27|G7MF27_MACMU/1-114 [subseq from] E3 ubiquitin-protein ligase RING2 OS=Macaca mulatta OX=9544 GN=EGK_01854 PE=4 SV=1
--MSQAVQTNGTQPLSKTWELSLYELQRTPQEAITDGLEIVVSPRSLHSELMCPICLDMLKNTMTTKECLHRFCADCIITALRSGNKECPTCRKKLVSKRSLRPDPNFDALISKIY
>tr|A0A151MI80|A0A151MI80_ALLMI/69-182 [subseq from] E3 ubiquitin-protein ligase RING2 OS=Alligator mississippiensis OX=8496 GN=RNF2 PE=4 SV=1
--MSQAVQTNGTQPLSKTWELSLYELQRTPQEAITDGLEIVVSPRSLHSELMCPICLDMLKNTMTTKECLHRFCADCIITALRSGNKECPTCRKKLVSKRSLRPDPNFDALISKIY
>tr|A0A833YHQ1|A0A833YHQ1_9CHIR/1-114 [subseq from] Ring finger protein 2 OS=Phyllostomus discolor OX=89673 GN=HJG60_016488 PE=4 SV=1
--MSQAVQTNGTQPLSKTWELSLYELQRTPQEAITDGLEIVVSPRSLHSELMCPICLDMLKNTMTTKECLHRFCADCIITALRSGNKECPTCRKKLVSKRSLRPDPNFDALISKIY
>tr|A0A151MIC2|A0A151MIC2_ALLMI/57-170 [subseq from] E3 ubiquitin-protein ligase RING2 OS=Alligator mississippiensis OX=8496 GN=RNF2 PE=4 SV=1
--MSQAVQTNGTQPLSKTWELSLYELQRTPQEAITDGLEIVVSPRSLHSELMCPICLDMLKNTMTTKECLHRFCADCIITALRSGNKECPTCRKKLVSKRSLRPDPNFDALISKIY
>tr|A0A6I9LBN4|A0A6I9LBN4_PERMB/1-114 [subseq from] E3 ubiquitin-protein ligase RING2 OS=Peromyscus maniculatus bairdii OX=230844 GN=Rnf2 PE=4 SV=1
--MSQAVQTNGTQPLSKTWELSLYELQRTPQEAITDGLEIVVSPRSLHSELMCPICLDMLKNTMTTKECLHRFCADCIITALRSGNKECPTCRKKLVSKRSLRPDPNFDALISKIY
>tr|A0A803VU62|A0A803VU62_FICAL/64-177 [subseq from] Ring finger protein 2 OS=Ficedula albicollis OX=59894 GN=RNF2 PE=4 SV=1
--MSQAVQTNGTQPLSKTWELSLYELQRTPQEAITDGLEIVVSPRSLHSELMCPICLDMLKNTMTTKECLHRFCADCIITALRSGNKECPTCRKKLVSKRSLRPDPNFDALISKIY
>tr|A0A674IF47|A0A674IF47_TERCA/1-114 [subseq from] E3 ubiquitin-protein ligase RING2 OS=Terrapene carolina triunguis OX=2587831 PE=4 SV=1
--MSQAVQTNGTQPLSKTWELSLYELQRTPQEAITDGLEIVVSPRSLHSELMCPICLDMLKNTMTTKECLHRFCADCIITALRSGNKECPTCRKKLVSKRSLRPDPNFDALISKIY
>sp|Q4KLY4|RING2_RAT/1-114 [subseq from] E3 ubiquitin-protein ligase RING2 OS=Rattus norvegicus OX=10116 GN=Rnf2 PE=2 SV=1
--MSQAVQTNGTQPLSKTWELSLYELQRTPQEAITDGLEIVVSPRSLHSELMCPICLDMLKNTMTTKECLHRFCADCIITALRSGNKECPTCRKKLVSKRSLRPDPNFDALISKIY
>tr|M5AJY0|M5AJY0_RAT/1-114 [subseq from] E3 ubiquitin-protein ligase RING2 (Fragment) OS=Rattus norvegicus OX=10116 GN=Rnf2 PE=2 SV=1
--MSQAVQTNGTQPLSKTWELSLYELQRTPQEAITDGLEIVVSPRSLHSELMCPICLDMLKNTMTTKECLHRFCADCIITALRSGNKECPTCRKKLVSKRSLRPDPNFDALISKIY
>tr|A0A287B0K2|A0A287B0K2_PIG/1-114 [subseq from] E3 ubiquitin-protein ligase RING2 OS=Sus scrofa OX=9823 GN=RNF2 PE=4 SV=2
--MSQAVQTNGTQPLSKTWELSLYELQRTPQEAITDGLEIVVSPRSLHSELMCPICLDMLKNTMTTKECLHRFCADCIITALRSGNKECPTCRKKLVSKRSLRPDPNFDALISKIY
>tr|A0A671EU90|A0A671EU90_RHIFE/1-114 [subseq from] E3 ubiquitin-protein ligase RING2 OS=Rhinolophus ferrumequinum OX=59479 GN=RNF2 PE=4 SV=1
--MSQAVQTNGTQPLSKTWELSLYELQRTPQEAITDGLEIVVSPRSLHSELMCPICLDMLKNTMTTKECLHRFCADCIITALRSGNKECPTCRKKLVSKRSLRPDPNFDALISKIY
>tr|H0UWH9|H0UWH9_CAVPO/1-114 [subseq from] E3 ubiquitin-protein ligase RING2 OS=Cavia porcellus OX=10141 GN=RNF2 PE=4 SV=2
--MSQAVQTNGTQPLSKTWELSLYELQRTPQEAITDGLEIVVSPRSLHSELMCPICLDMLKNTMTTKECLHRFCADCIITALRSGNKECPTCRKKLVSKRSLRPDPNFDALISKIY
>tr|A0A643C5V6|A0A643C5V6_BALPH/1-114 [subseq from] E3 ubiquitin-protein ligase RING2 (Fragment) OS=Balaenoptera physalus OX=9770 GN=E2I00_018041 PE=4 SV=1
--MSQAVQTNGTQPLSKTWELSLYELQRTPQEAITDGLEIVVSPRSLHSELMCPICLDMLKNTMTTKECLHRFCADCIITALRSGNKECPTCRKKLVSKRSLRPDPNFDALISKIY
>tr|A0A091VD65|A0A091VD65_OPIHO/1-114 [subseq from] E3 ubiquitin-protein ligase RING2 OS=Opisthocomus hoazin OX=30419 GN=N306_02898 PE=4 SV=1
--MSQAVQTNGTQPLSKTWELSLYELQRTPQEAITDGLEIVVSPRSLHSELMCPICLDMLKNTMTTKECLHRFCADCIITALRSGNKECPTCRKKLVSKRSLRPDPNFDALISKIY
>tr|A0A093SW05|A0A093SW05_9PASS/1-114 [subseq from] E3 ubiquitin-protein ligase RING2 OS=Manacus vitellinus OX=328815 GN=N305_10540 PE=4 SV=1
--MSQAVQTNGTQPLSKTWELSLYELQRTPQEAITDGLEIVVSPRSLHSELMCPICLDMLKNTMTTKECLHRFCADCIITALRSGNKECPTCRKKLVSKRSLRPDPNFDALISKIY
>tr|A0A669PSB1|A0A669PSB1_PHACC/1-114 [subseq from] E3 ubiquitin-protein ligase RING2 OS=Phasianus colchicus OX=9054 PE=4 SV=1
--MSQAVQTNGTQPLSKTWELSLYELQRTPQEAITDGLEIVVSPRSLHSELMCPICLDMLKNTMTTKECLHRFCADCIITALRSGNKECPTCRKKLVSKRSLRPDPNFDALISKIY
>tr|A0A6J2GVW5|A0A6J2GVW5_9PASS/1-114 [subseq from] E3 ubiquitin-protein ligase RING2 OS=Pipra filicauda OX=649802 GN=RNF2 PE=4 SV=1
--MSQAVQTNGTQPLSKTWELSLYELQRTPQEAITDGLEIVVSPRSLHSELMCPICLDMLKNTMTTKECLHRFCADCIITALRSGNKECPTCRKKLVSKRSLRPDPNFDALISKIY
>tr|A0A7K4RD50|A0A7K4RD50_9TYRA/1-114 [subseq from] E3 ubiquitin-protein ligase RING2 (Fragment) OS=Neopipo cinnamomea OX=456388 GN=Rnf2 PE=4 SV=1
--MSQAVQTNGTQPLSKTWELSLYELQRTPQEAITDGLEIVVSPRSLHSELMCPICLDMLKNTMTTKECLHRFCADCIITALRSGNKECPTCRKKLVSKRSLRPDPNFDALISKIY
>tr|A0A6J0IWT1|A0A6J0IWT1_9PASS/1-114 [subseq from] E3 ubiquitin-protein ligase RING2 OS=Lepidothrix coronata OX=321398 GN=RNF2 PE=4 SV=1
--MSQAVQTNGTQPLSKTWELSLYELQRTPQEAITDGLEIVVSPRSLHSELMCPICLDMLKNTMTTKECLHRFCADCIITALRSGNKECPTCRKKLVSKRSLRPDPNFDALISKIY
>tr|A0A7K4WT40|A0A7K4WT40_9TYRA/1-114 [subseq from] E3 ubiquitin-protein ligase RING2 (Fragment) OS=Tachuris rubrigastra OX=495162 GN=Rnf2 PE=4 SV=1
--MSQAVQTNGTQPLSKTWELSLYELQRTPQEAITDGLEIVVSPRSLHSELMCPICLDMLKNTMTTKECLHRFCADCIITALRSGNKECPTCRKKLVSKRSLRPDPNFDALISKIY
>tr|A0A7K5CXV0|A0A7K5CXV0_9TYRA/1-114 [subseq from] E3 ubiquitin-protein ligase RING2 (Fragment) OS=Pachyramphus minor OX=369605 GN=Rnf2 PE=4 SV=1
--MSQAVQTNGTQPLSKTWELSLYELQRTPQEAITDGLEIVVSPRSLHSELMCPICLDMLKNTMTTKECLHRFCADCIITALRSGNKECPTCRKKLVSKRSLRPDPNFDALISKIY
>tr|A0A7K5JKP5|A0A7K5JKP5_9TYRA/1-114 [subseq from] E3 ubiquitin-protein ligase RING2 (Fragment) OS=Mionectes macconnelli OX=254557 GN=Rnf2 PE=4 SV=1
--MSQAVQTNGTQPLSKTWELSLYELQRTPQEAITDGLEIVVSPRSLHSELMCPICLDMLKNTMTTKECLHRFCADCIITALRSGNKECPTCRKKLVSKRSLRPDPNFDALISKIY
>tr|A0A7K5RH09|A0A7K5RH09_LANLU/1-114 [subseq from] E3 ubiquitin-protein ligase RING2 (Fragment) OS=Lanius ludovicianus OX=28713 GN=Rnf2 PE=4 SV=1
--MSQAVQTNGTQPLSKTWELSLYELQRTPQEAITDGLEIVVSPRSLHSELMCPICLDMLKNTMTTKECLHRFCADCIITALRSGNKECPTCRKKLVSKRSLRPDPNFDALISKIY
>tr|A0A7K5UEW0|A0A7K5UEW0_9PASS/1-114 [subseq from] E3 ubiquitin-protein ligase RING2 (Fragment) OS=Cephalopterus ornatus OX=114276 GN=Rnf2 PE=4 SV=1
--MSQAVQTNGTQPLSKTWELSLYELQRTPQEAITDGLEIVVSPRSLHSELMCPICLDMLKNTMTTKECLHRFCADCIITALRSGNKECPTCRKKLVSKRSLRPDPNFDALISKIY
>tr|A0A7K6A9B1|A0A7K6A9B1_ONYCO/1-114 [subseq from] E3 ubiquitin-protein ligase RING2 (Fragment) OS=Onychorhynchus coronatus OX=360224 GN=Rnf2 PE=4 SV=1
--MSQAVQTNGTQPLSKTWELSLYELQRTPQEAITDGLEIVVSPRSLHSELMCPICLDMLKNTMTTKECLHRFCADCIITALRSGNKECPTCRKKLVSKRSLRPDPNFDALISKIY
>tr|A0A7K7MC55|A0A7K7MC55_9PASS/1-114 [subseq from] E3 ubiquitin-protein ligase RING2 (Fragment) OS=Brachypodius atriceps OX=182895 GN=Rnf2 PE=4 SV=1
--MSQAVQTNGTQPLSKTWELSLYELQRTPQEAITDGLEIVVSPRSLHSELMCPICLDMLKNTMTTKECLHRFCADCIITALRSGNKECPTCRKKLVSKRSLRPDPNFDALISKIY
>tr|A0A7K7R098|A0A7K7R098_POEAT/1-114 [subseq from] E3 ubiquitin-protein ligase RING2 (Fragment) OS=Poecile atricapillus OX=48891 GN=Rnf2 PE=4 SV=1
--MSQAVQTNGTQPLSKTWELSLYELQRTPQEAITDGLEIVVSPRSLHSELMCPICLDMLKNTMTTKECLHRFCADCIITALRSGNKECPTCRKKLVSKRSLRPDPNFDALISKIY
>tr|A0A7K8R1X1|A0A7K8R1X1_9PASS/1-114 [subseq from] E3 ubiquitin-protein ligase RING2 (Fragment) OS=Smithornis capensis OX=363769 GN=Rnf2 PE=4 SV=1
--MSQAVQTNGTQPLSKTWELSLYELQRTPQEAITDGLEIVVSPRSLHSELMCPICLDMLKNTMTTKECLHRFCADCIITALRSGNKECPTCRKKLVSKRSLRPDPNFDALISKIY
>tr|A0A7K9A4V8|A0A7K9A4V8_9PASS/1-114 [subseq from] E3 ubiquitin-protein ligase RING2 (Fragment) OS=Grallaria varia OX=117165 GN=Rnf2 PE=4 SV=1
--MSQAVQTNGTQPLSKTWELSLYELQRTPQEAITDGLEIVVSPRSLHSELMCPICLDMLKNTMTTKECLHRFCADCIITALRSGNKECPTCRKKLVSKRSLRPDPNFDALISKIY
>tr|A0A7K9NUS7|A0A7K9NUS7_9CORV/1-114 [subseq from] E3 ubiquitin-protein ligase RING2 (Fragment) OS=Edolisoma coerulescens OX=2585810 GN=Rnf2 PE=4 SV=1
--MSQAVQTNGTQPLSKTWELSLYELQRTPQEAITDGLEIVVSPRSLHSELMCPICLDMLKNTMTTKECLHRFCADCIITALRSGNKECPTCRKKLVSKRSLRPDPNFDALISKIY
>tr|A0A7L0IQB9|A0A7L0IQB9_PIPCL/1-114 [subseq from] E3 ubiquitin-protein ligase RING2 (Fragment) OS=Piprites chloris OX=114369 GN=Rnf2 PE=4 SV=1
--MSQAVQTNGTQPLSKTWELSLYELQRTPQEAITDGLEIVVSPRSLHSELMCPICLDMLKNTMTTKECLHRFCADCIITALRSGNKECPTCRKKLVSKRSLRPDPNFDALISKIY
>tr|A0A7L0NTP9|A0A7L0NTP9_9PASS/1-114 [subseq from] E3 ubiquitin-protein ligase RING2 (Fragment) OS=Formicarius rufipectus OX=1118560 GN=Rnf2 PE=4 SV=1
--MSQAVQTNGTQPLSKTWELSLYELQRTPQEAITDGLEIVVSPRSLHSELMCPICLDMLKNTMTTKECLHRFCADCIITALRSGNKECPTCRKKLVSKRSLRPDPNFDALISKIY
>tr|A0A7L0XW33|A0A7L0XW33_TYRSA/1-114 [subseq from] E3 ubiquitin-protein ligase RING2 (Fragment) OS=Tyrannus savana OX=137541 GN=Rnf2 PE=4 SV=1
--MSQAVQTNGTQPLSKTWELSLYELQRTPQEAITDGLEIVVSPRSLHSELMCPICLDMLKNTMTTKECLHRFCADCIITALRSGNKECPTCRKKLVSKRSLRPDPNFDALISKIY
>tr|A0A7L0ZLU1|A0A7L0ZLU1_9PASS/1-114 [subseq from] E3 ubiquitin-protein ligase RING2 (Fragment) OS=Oxyruncus cristatus OX=114331 GN=Rnf2 PE=4 SV=1
--MSQAVQTNGTQPLSKTWELSLYELQRTPQEAITDGLEIVVSPRSLHSELMCPICLDMLKNTMTTKECLHRFCADCIITALRSGNKECPTCRKKLVSKRSLRPDPNFDALISKIY
>tr|A0A851CXX2|A0A851CXX2_CALVR/1-114 [subseq from] RING2 ligase (Fragment) OS=Calyptomena viridis OX=135972 GN=Rnf2 PE=4 SV=1
--MSQAVQTNGTQPLSKTWELSLYELQRTPQEAITDGLEIVVSPRSLHSELMCPICLDMLKNTMTTKECLHRFCADCIITALRSGNKECPTCRKKLVSKRSLRPDPNFDALISKIY
>tr|A0A851FEW0|A0A851FEW0_PITSO/1-114 [subseq from] RING2 ligase (Fragment) OS=Pitta sordida OX=9163 GN=Rnf2 PE=4 SV=1
--MSQAVQTNGTQPLSKTWELSLYELQRTPQEAITDGLEIVVSPRSLHSELMCPICLDMLKNTMTTKECLHRFCADCIITALRSGNKECPTCRKKLVSKRSLRPDPNFDALISKIY
>tr|A0A852KGK6|A0A852KGK6_UROIN/1-114 [subseq from] RING2 ligase (Fragment) OS=Urocolius indicus OX=458196 GN=Rnf2 PE=4 SV=1
--MSQAVQTNGTQPLSKTWELSLYELQRTPQEAITDGLEIVVSPRSLHSELMCPICLDMLKNTMTTKECLHRFCADCIITALRSGNKECPTCRKKLVSKRSLRPDPNFDALISKIY
>tr|A0A852LYQ1|A0A852LYQ1_9AVES/1-114 [subseq from] RING2 ligase (Fragment) OS=Centropus bengalensis OX=1463675 GN=Rnf2 PE=4 SV=1
--MSQAVQTNGTQPLSKTWELSLYELQRTPQEAITDGLEIVVSPRSLHSELMCPICLDMLKNTMTTKECLHRFCADCIITALRSGNKECPTCRKKLVSKRSLRPDPNFDALISKIY
>tr|A0A087QVE7|A0A087QVE7_APTFO/1-114 [subseq from] E3 ubiquitin-protein ligase RING2 OS=Aptenodytes forsteri OX=9233 GN=AS27_08110 PE=4 SV=1
--MSQAVQTNGTQPLSKTWELSLYELQRTPQEAITDGLEIVVSPRSLHSELMCPICLDMLKNTMTTKECLHRFCADCIITALRSGNKECPTCRKKLVSKRSLRPDPNFDALISKIY
>tr|A0A087V6C0|A0A087V6C0_BALRE/1-114 [subseq from] E3 ubiquitin-protein ligase RING2 OS=Balearica regulorum gibbericeps OX=100784 GN=N312_04074 PE=4 SV=1
--MSQAVQTNGTQPLSKTWELSLYELQRTPQEAITDGLEIVVSPRSLHSELMCPICLDMLKNTMTTKECLHRFCADCIITALRSGNKECPTCRKKLVSKRSLRPDPNFDALISKIY
>tr|A0A091ETT8|A0A091ETT8_CORBR/1-114 [subseq from] E3 ubiquitin-protein ligase RING2 OS=Corvus brachyrhynchos OX=85066 GN=N302_03578 PE=4 SV=1
--MSQAVQTNGTQPLSKTWELSLYELQRTPQEAITDGLEIVVSPRSLHSELMCPICLDMLKNTMTTKECLHRFCADCIITALRSGNKECPTCRKKLVSKRSLRPDPNFDALISKIY
>tr|A0A091FQQ3|A0A091FQQ3_9AVES/1-114 [subseq from] E3 ubiquitin-protein ligase RING2 OS=Cuculus canorus OX=55661 GN=N303_14875 PE=4 SV=1
--MSQAVQTNGTQPLSKTWELSLYELQRTPQEAITDGLEIVVSPRSLHSELMCPICLDMLKNTMTTKECLHRFCADCIITALRSGNKECPTCRKKLVSKRSLRPDPNFDALISKIY
>tr|A0A091GXG7|A0A091GXG7_BUCRH/1-114 [subseq from] E3 ubiquitin-protein ligase RING2 OS=Buceros rhinoceros silvestris OX=175836 GN=N320_11070 PE=4 SV=1
--MSQAVQTNGTQPLSKTWELSLYELQRTPQEAITDGLEIVVSPRSLHSELMCPICLDMLKNTMTTKECLHRFCADCIITALRSGNKECPTCRKKLVSKRSLRPDPNFDALISKIY
>tr|A0A091IPQ4|A0A091IPQ4_CALAN/1-114 [subseq from] E3 ubiquitin-protein ligase RING2 OS=Calypte anna OX=9244 GN=N300_02683 PE=4 SV=1
--MSQAVQTNGTQPLSKTWELSLYELQRTPQEAITDGLEIVVSPRSLHSELMCPICLDMLKNTMTTKECLHRFCADCIITALRSGNKECPTCRKKLVSKRSLRPDPNFDALISKIY
>tr|A0A091J3E0|A0A091J3E0_EGRGA/1-114 [subseq from] E3 ubiquitin-protein ligase RING2 OS=Egretta garzetta OX=188379 GN=Z169_07296 PE=4 SV=1
--MSQAVQTNGTQPLSKTWELSLYELQRTPQEAITDGLEIVVSPRSLHSELMCPICLDMLKNTMTTKECLHRFCADCIITALRSGNKECPTCRKKLVSKRSLRPDPNFDALISKIY
>tr|A0A091L4N7|A0A091L4N7_9GRUI/1-114 [subseq from] E3 ubiquitin-protein ligase RING2 OS=Chlamydotis macqueenii OX=187382 GN=N324_05401 PE=4 SV=1
--MSQAVQTNGTQPLSKTWELSLYELQRTPQEAITDGLEIVVSPRSLHSELMCPICLDMLKNTMTTKECLHRFCADCIITALRSGNKECPTCRKKLVSKRSLRPDPNFDALISKIY
>tr|A0A091LF09|A0A091LF09_CATAU/1-114 [subseq from] E3 ubiquitin-protein ligase RING2 OS=Cathartes aura OX=43455 GN=N323_12521 PE=4 SV=1
--MSQAVQTNGTQPLSKTWELSLYELQRTPQEAITDGLEIVVSPRSLHSELMCPICLDMLKNTMTTKECLHRFCADCIITALRSGNKECPTCRKKLVSKRSLRPDPNFDALISKIY
>tr|A0A091MRU9|A0A091MRU9_9PASS/1-114 [subseq from] E3 ubiquitin-protein ligase RING2 OS=Acanthisitta chloris OX=57068 GN=N310_04670 PE=4 SV=1
--MSQAVQTNGTQPLSKTWELSLYELQRTPQEAITDGLEIVVSPRSLHSELMCPICLDMLKNTMTTKECLHRFCADCIITALRSGNKECPTCRKKLVSKRSLRPDPNFDALISKIY
>tr|A0A091P8G3|A0A091P8G3_HALAL/1-114 [subseq from] E3 ubiquitin-protein ligase RING2 OS=Haliaeetus albicilla OX=8969 GN=Rnf2 PE=4 SV=1
--MSQAVQTNGTQPLSKTWELSLYELQRTPQEAITDGLEIVVSPRSLHSELMCPICLDMLKNTMTTKECLHRFCADCIITALRSGNKECPTCRKKLVSKRSLRPDPNFDALISKIY
>tr|A0A091PJD1|A0A091PJD1_LEPDC/1-114 [subseq from] E3 ubiquitin-protein ligase RING2 OS=Leptosomus discolor OX=188344 GN=N330_12180 PE=4 SV=1
--MSQAVQTNGTQPLSKTWELSLYELQRTPQEAITDGLEIVVSPRSLHSELMCPICLDMLKNTMTTKECLHRFCADCIITALRSGNKECPTCRKKLVSKRSLRPDPNFDALISKIY
>tr|A0A091QI75|A0A091QI75_9GRUI/1-114 [subseq from] E3 ubiquitin-protein ligase RING2 OS=Mesitornis unicolor OX=54374 GN=N332_13778 PE=4 SV=1
--MSQAVQTNGTQPLSKTWELSLYELQRTPQEAITDGLEIVVSPRSLHSELMCPICLDMLKNTMTTKECLHRFCADCIITALRSGNKECPTCRKKLVSKRSLRPDPNFDALISKIY
>tr|A0A091T9V0|A0A091T9V0_PHALP/1-114 [subseq from] E3 ubiquitin-protein ligase RING2 OS=Phaethon lepturus OX=97097 GN=N335_08289 PE=4 SV=1
--MSQAVQTNGTQPLSKTWELSLYELQRTPQEAITDGLEIVVSPRSLHSELMCPICLDMLKNTMTTKECLHRFCADCIITALRSGNKECPTCRKKLVSKRSLRPDPNFDALISKIY
>tr|A0A091W1U2|A0A091W1U2_NIPNI/1-114 [subseq from] E3 ubiquitin-protein ligase RING2 OS=Nipponia nippon OX=128390 GN=Y956_06400 PE=4 SV=1
--MSQAVQTNGTQPLSKTWELSLYELQRTPQEAITDGLEIVVSPRSLHSELMCPICLDMLKNTMTTKECLHRFCADCIITALRSGNKECPTCRKKLVSKRSLRPDPNFDALISKIY
>tr|A0A093CBD5|A0A093CBD5_TAUER/1-114 [subseq from] E3 ubiquitin-protein ligase RING2 OS=Tauraco erythrolophus OX=121530 GN=N340_03226 PE=4 SV=1
--MSQAVQTNGTQPLSKTWELSLYELQRTPQEAITDGLEIVVSPRSLHSELMCPICLDMLKNTMTTKECLHRFCADCIITALRSGNKECPTCRKKLVSKRSLRPDPNFDALISKIY
>tr|A0A093CUH3|A0A093CUH3_9AVES/1-114 [subseq from] E3 ubiquitin-protein ligase RING2 OS=Pterocles gutturalis OX=240206 GN=N339_03751 PE=4 SV=1
--MSQAVQTNGTQPLSKTWELSLYELQRTPQEAITDGLEIVVSPRSLHSELMCPICLDMLKNTMTTKECLHRFCADCIITALRSGNKECPTCRKKLVSKRSLRPDPNFDALISKIY
>tr|A0A093F636|A0A093F636_TYTAL/1-114 [subseq from] E3 ubiquitin-protein ligase RING2 OS=Tyto alba OX=56313 GN=N341_04706 PE=4 SV=1
--MSQAVQTNGTQPLSKTWELSLYELQRTPQEAITDGLEIVVSPRSLHSELMCPICLDMLKNTMTTKECLHRFCADCIITALRSGNKECPTCRKKLVSKRSLRPDPNFDALISKIY
>tr|A0A093F9F7|A0A093F9F7_GAVST/1-114 [subseq from] E3 ubiquitin-protein ligase RING2 OS=Gavia stellata OX=37040 GN=N328_11412 PE=4 SV=1
--MSQAVQTNGTQPLSKTWELSLYELQRTPQEAITDGLEIVVSPRSLHSELMCPICLDMLKNTMTTKECLHRFCADCIITALRSGNKECPTCRKKLVSKRSLRPDPNFDALISKIY
>tr|A0A093GPN9|A0A093GPN9_DRYPU/1-114 [subseq from] E3 ubiquitin-protein ligase RING2 OS=Dryobates pubescens OX=118200 GN=N307_12459 PE=4 SV=1
--MSQAVQTNGTQPLSKTWELSLYELQRTPQEAITDGLEIVVSPRSLHSELMCPICLDMLKNTMTTKECLHRFCADCIITALRSGNKECPTCRKKLVSKRSLRPDPNFDALISKIY
>tr|A0A093HEB2|A0A093HEB2_STRCA/1-114 [subseq from] E3 ubiquitin-protein ligase RING2 OS=Struthio camelus australis OX=441894 GN=N308_02154 PE=4 SV=1
--MSQAVQTNGTQPLSKTWELSLYELQRTPQEAITDGLEIVVSPRSLHSELMCPICLDMLKNTMTTKECLHRFCADCIITALRSGNKECPTCRKKLVSKRSLRPDPNFDALISKIY
>tr|A0A093JBM9|A0A093JBM9_FULGA/1-114 [subseq from] E3 ubiquitin-protein ligase RING2 OS=Fulmarus glacialis OX=30455 GN=N327_12690 PE=4 SV=1
--MSQAVQTNGTQPLSKTWELSLYELQRTPQEAITDGLEIVVSPRSLHSELMCPICLDMLKNTMTTKECLHRFCADCIITALRSGNKECPTCRKKLVSKRSLRPDPNFDALISKIY
>tr|A0A093NZW3|A0A093NZW3_PYGAD/1-114 [subseq from] E3 ubiquitin-protein ligase RING2 OS=Pygoscelis adeliae OX=9238 GN=AS28_01878 PE=4 SV=1
--MSQAVQTNGTQPLSKTWELSLYELQRTPQEAITDGLEIVVSPRSLHSELMCPICLDMLKNTMTTKECLHRFCADCIITALRSGNKECPTCRKKLVSKRSLRPDPNFDALISKIY
>tr|A0A093R7L3|A0A093R7L3_PHACA/1-114 [subseq from] E3 ubiquitin-protein ligase RING2 OS=Phalacrocorax carbo OX=9209 GN=N336_00479 PE=4 SV=1
--MSQAVQTNGTQPLSKTWELSLYELQRTPQEAITDGLEIVVSPRSLHSELMCPICLDMLKNTMTTKECLHRFCADCIITALRSGNKECPTCRKKLVSKRSLRPDPNFDALISKIY
>tr|A0A094L3E9|A0A094L3E9_PODCR/1-114 [subseq from] E3 ubiquitin-protein ligase RING2 OS=Podiceps cristatus OX=345573 GN=N338_12604 PE=4 SV=1
--MSQAVQTNGTQPLSKTWELSLYELQRTPQEAITDGLEIVVSPRSLHSELMCPICLDMLKNTMTTKECLHRFCADCIITALRSGNKECPTCRKKLVSKRSLRPDPNFDALISKIY
>tr|A0A099ZZA7|A0A099ZZA7_CHAVO/1-114 [subseq from] E3 ubiquitin-protein ligase RING2 OS=Charadrius vociferus OX=50402 GN=N301_05334 PE=4 SV=1
--MSQAVQTNGTQPLSKTWELSLYELQRTPQEAITDGLEIVVSPRSLHSELMCPICLDMLKNTMTTKECLHRFCADCIITALRSGNKECPTCRKKLVSKRSLRPDPNFDALISKIY
>tr|A0A0B8RWH1|A0A0B8RWH1_BOIIR/1-114 [subseq from] E3 ubiquitin-protein ligase RING2 OS=Boiga irregularis OX=92519 PE=4 SV=1
--MSQAVQTNGTQPLSKTWELSLYELQRTPQEAITDGLEIVVSPRSLHSELMCPICLDMLKNTMTTKECLHRFCADCIITALRSGNKECPTCRKKLVSKRSLRPDPNFDALISKIY
>tr|A0A0Q3U060|A0A0Q3U060_AMAAE/1-114 [subseq from] E3 ubiquitin-protein ligase RING2 OS=Amazona aestiva OX=12930 GN=AAES_21143 PE=4 SV=1
--MSQAVQTNGTQPLSKTWELSLYELQRTPQEAITDGLEIVVSPRSLHSELMCPICLDMLKNTMTTKECLHRFCADCIITALRSGNKECPTCRKKLVSKRSLRPDPNFDALISKIY
>tr|A0A218UUF1|A0A218UUF1_9PASE/1-114 [subseq from] E3 ubiquitin-protein ligase RING2 OS=Lonchura striata domestica OX=299123 GN=RNF2 PE=4 SV=1
--MSQAVQTNGTQPLSKTWELSLYELQRTPQEAITDGLEIVVSPRSLHSELMCPICLDMLKNTMTTKECLHRFCADCIITALRSGNKECPTCRKKLVSKRSLRPDPNFDALISKIY
>tr|A0A226MLC7|A0A226MLC7_CALSU/1-114 [subseq from] E3 ubiquitin-protein ligase RING2 OS=Callipepla squamata OX=9009 GN=ASZ78_009225 PE=4 SV=1
--MSQAVQTNGTQPLSKTWELSLYELQRTPQEAITDGLEIVVSPRSLHSELMCPICLDMLKNTMTTKECLHRFCADCIITALRSGNKECPTCRKKLVSKRSLRPDPNFDALISKIY
>tr|A0A226PWD6|A0A226PWD6_COLVI/1-114 [subseq from] E3 ubiquitin-protein ligase RING2 OS=Colinus virginianus OX=9014 GN=H355_007214 PE=4 SV=1
--MSQAVQTNGTQPLSKTWELSLYELQRTPQEAITDGLEIVVSPRSLHSELMCPICLDMLKNTMTTKECLHRFCADCIITALRSGNKECPTCRKKLVSKRSLRPDPNFDALISKIY
>tr|A0A2P4SU94|A0A2P4SU94_BAMTH/1-114 [subseq from] E3 ubiquitin-protein ligase RING2 OS=Bambusicola thoracicus OX=9083 GN=CIB84_008598 PE=4 SV=1
--MSQAVQTNGTQPLSKTWELSLYELQRTPQEAITDGLEIVVSPRSLHSELMCPICLDMLKNTMTTKECLHRFCADCIITALRSGNKECPTCRKKLVSKRSLRPDPNFDALISKIY
>tr|A0A384CKG4|A0A384CKG4_URSMA/1-114 [subseq from] E3 ubiquitin-protein ligase RING2 OS=Ursus maritimus OX=29073 GN=RNF2 PE=4 SV=1
--MSQAVQTNGTQPLSKTWELSLYELQRTPQEAITDGLEIVVSPRSLHSELMCPICLDMLKNTMTTKECLHRFCADCIITALRSGNKECPTCRKKLVSKRSLRPDPNFDALISKIY
>tr|A0A452H4L8|A0A452H4L8_9SAUR/1-114 [subseq from] E3 ubiquitin-protein ligase RING2 OS=Gopherus agassizii OX=38772 PE=4 SV=1
--MSQAVQTNGTQPLSKTWELSLYELQRTPQEAITDGLEIVVSPRSLHSELMCPICLDMLKNTMTTKECLHRFCADCIITALRSGNKECPTCRKKLVSKRSLRPDPNFDALISKIY
>tr|A0A5E4BRY7|A0A5E4BRY7_MARMO/1-114 [subseq from] E3 ubiquitin-protein ligase RING2 OS=Marmota monax OX=9995 GN=MONAX_5E011468 PE=4 SV=1
--MSQAVQTNGTQPLSKTWELSLYELQRTPQEAITDGLEIVVSPRSLHSELMCPICLDMLKNTMTTKECLHRFCADCIITALRSGNKECPTCRKKLVSKRSLRPDPNFDALISKIY
>tr|A0A674JH77|A0A674JH77_TERCA/1-114 [subseq from] E3 ubiquitin-protein ligase RING2 OS=Terrapene carolina triunguis OX=2587831 GN=LOC112103414 PE=4 SV=1
--MSQAVQTNGTQPLSKTWELSLYELQRTPQEAITDGLEIVVSPRSLHSELMCPICLDMLKNTMTTKECLHRFCADCIITALRSGNKECPTCRKKLVSKRSLRPDPNFDALISKIY
>tr|A0A6I9YDY3|A0A6I9YDY3_9SAUR/1-114 [subseq from] E3 ubiquitin-protein ligase RING2 OS=Thamnophis sirtalis OX=35019 GN=RNF2 PE=4 SV=1
--MSQAVQTNGTQPLSKTWELSLYELQRTPQEAITDGLEIVVSPRSLHSELMCPICLDMLKNTMTTKECLHRFCADCIITALRSGNKECPTCRKKLVSKRSLRPDPNFDALISKIY
>tr|A0A6J0TQD7|A0A6J0TQD7_9SAUR/1-114 [subseq from] E3 ubiquitin-protein ligase RING2 OS=Pogona vitticeps OX=103695 GN=RNF2 PE=4 SV=1
--MSQAVQTNGTQPLSKTWELSLYELQRTPQEAITDGLEIVVSPRSLHSELMCPICLDMLKNTMTTKECLHRFCADCIITALRSGNKECPTCRKKLVSKRSLRPDPNFDALISKIY
>tr|A0A093LHX4|A0A093LHX4_EURHL/1-114 [subseq from] E3 ubiquitin-protein ligase RING2 OS=Eurypyga helias OX=54383 GN=N326_07691 PE=4 SV=1
--MSQAVQTNGTQPLSKTWELSLYELQRTPQEAITDGLEIVVSPRSLHSELMCPICLDMLKNTMTTKECLHRFCADCIITALRSGNKECPTCRKKLVSKRSLRPDPNFDALISKIY
>tr|A0A6J1U987|A0A6J1U987_9SAUR/1-114 [subseq from] E3 ubiquitin-protein ligase RING2 OS=Notechis scutatus OX=8663 GN=RNF2 PE=4 SV=1
--MSQAVQTNGTQPLSKTWELSLYELQRTPQEAITDGLEIVVSPRSLHSELMCPICLDMLKNTMTTKECLHRFCADCIITALRSGNKECPTCRKKLVSKRSLRPDPNFDALISKIY
>tr|A0A6J3DGF1|A0A6J3DGF1_AYTFU/1-114 [subseq from] E3 ubiquitin-protein ligase RING2 OS=Aythya fuligula OX=219594 GN=RNF2 PE=4 SV=1
--MSQAVQTNGTQPLSKTWELSLYELQRTPQEAITDGLEIVVSPRSLHSELMCPICLDMLKNTMTTKECLHRFCADCIITALRSGNKECPTCRKKLVSKRSLRPDPNFDALISKIY
>tr|A0A6P5K4B8|A0A6P5K4B8_PHACI/1-114 [subseq from] E3 ubiquitin-protein ligase RING2 OS=Phascolarctos cinereus OX=38626 GN=RNF2 PE=4 SV=1
--MSQAVQTNGTQPLSKTWELSLYELQRTPQEAITDGLEIVVSPRSLHSELMCPICLDMLKNTMTTKECLHRFCADCIITALRSGNKECPTCRKKLVSKRSLRPDPNFDALISKIY
>tr|A0A6P9B2R7|A0A6P9B2R7_PANGU/1-114 [subseq from] E3 ubiquitin-protein ligase RING2 OS=Pantherophis guttatus OX=94885 GN=RNF2 PE=4 SV=1
--MSQAVQTNGTQPLSKTWELSLYELQRTPQEAITDGLEIVVSPRSLHSELMCPICLDMLKNTMTTKECLHRFCADCIITALRSGNKECPTCRKKLVSKRSLRPDPNFDALISKIY
>tr|A0A7J8CTY4|A0A7J8CTY4_MOLMO/1-114 [subseq from] E3 ubiquitin-protein ligase RING2 OS=Molossus molossus OX=27622 GN=HJG59_015738 PE=4 SV=1
--MSQAVQTNGTQPLSKTWELSLYELQRTPQEAITDGLEIVVSPRSLHSELMCPICLDMLKNTMTTKECLHRFCADCIITALRSGNKECPTCRKKLVSKRSLRPDPNFDALISKIY
>tr|A0A7K4JAQ0|A0A7K4JAQ0_GEOCA/1-114 [subseq from] E3 ubiquitin-protein ligase RING2 (Fragment) OS=Geococcyx californianus OX=8947 GN=Rnf2 PE=4 SV=1
--MSQAVQTNGTQPLSKTWELSLYELQRTPQEAITDGLEIVVSPRSLHSELMCPICLDMLKNTMTTKECLHRFCADCIITALRSGNKECPTCRKKLVSKRSLRPDPNFDALISKIY
>tr|A0A7K4L2Y0|A0A7K4L2Y0_9AVES/1-114 [subseq from] E3 ubiquitin-protein ligase RING2 (Fragment) OS=Crypturellus undulatus OX=48396 GN=Rnf2 PE=4 SV=1
--MSQAVQTNGTQPLSKTWELSLYELQRTPQEAITDGLEIVVSPRSLHSELMCPICLDMLKNTMTTKECLHRFCADCIITALRSGNKECPTCRKKLVSKRSLRPDPNFDALISKIY
>tr|A0A7K4RVN4|A0A7K4RVN4_COLPI/1-114 [subseq from] E3 ubiquitin-protein ligase RING2 (Fragment) OS=Columbina picui OX=115618 GN=Rnf2 PE=4 SV=1
--MSQAVQTNGTQPLSKTWELSLYELQRTPQEAITDGLEIVVSPRSLHSELMCPICLDMLKNTMTTKECLHRFCADCIITALRSGNKECPTCRKKLVSKRSLRPDPNFDALISKIY
>tr|A0A7K4T527|A0A7K4T527_9CHAR/1-114 [subseq from] E3 ubiquitin-protein ligase RING2 (Fragment) OS=Burhinus bistriatus OX=240201 GN=Rnf2 PE=4 SV=1
--MSQAVQTNGTQPLSKTWELSLYELQRTPQEAITDGLEIVVSPRSLHSELMCPICLDMLKNTMTTKECLHRFCADCIITALRSGNKECPTCRKKLVSKRSLRPDPNFDALISKIY
>tr|A0A7K4UFV1|A0A7K4UFV1_9SYLV/1-114 [subseq from] E3 ubiquitin-protein ligase RING2 (Fragment) OS=Sinosuthora webbiana OX=337173 GN=Rnf2 PE=4 SV=1
--MSQAVQTNGTQPLSKTWELSLYELQRTPQEAITDGLEIVVSPRSLHSELMCPICLDMLKNTMTTKECLHRFCADCIITALRSGNKECPTCRKKLVSKRSLRPDPNFDALISKIY
>tr|A0A7K4Y473|A0A7K4Y473_BUCAB/1-114 [subseq from] E3 ubiquitin-protein ligase RING2 (Fragment) OS=Bucorvus abyssinicus OX=153643 GN=Rnf2 PE=4 SV=1
--MSQAVQTNGTQPLSKTWELSLYELQRTPQEAITDGLEIVVSPRSLHSELMCPICLDMLKNTMTTKECLHRFCADCIITALRSGNKECPTCRKKLVSKRSLRPDPNFDALISKIY
>tr|A0A7K5BF10|A0A7K5BF10_9FURN/1-114 [subseq from] E3 ubiquitin-protein ligase RING2 (Fragment) OS=Furnarius figulus OX=463165 GN=Rnf2 PE=4 SV=1
--MSQAVQTNGTQPLSKTWELSLYELQRTPQEAITDGLEIVVSPRSLHSELMCPICLDMLKNTMTTKECLHRFCADCIITALRSGNKECPTCRKKLVSKRSLRPDPNFDALISKIY
>tr|A0A7K5C204|A0A7K5C204_MOTAL/1-114 [subseq from] E3 ubiquitin-protein ligase RING2 (Fragment) OS=Motacilla alba OX=45807 GN=Rnf2 PE=4 SV=1
--MSQAVQTNGTQPLSKTWELSLYELQRTPQEAITDGLEIVVSPRSLHSELMCPICLDMLKNTMTTKECLHRFCADCIITALRSGNKECPTCRKKLVSKRSLRPDPNFDALISKIY
>tr|A0A7K5EKM8|A0A7K5EKM8_POLCE/1-114 [subseq from] E3 ubiquitin-protein ligase RING2 (Fragment) OS=Polioptila caerulea OX=66707 GN=Rnf2 PE=4 SV=1
--MSQAVQTNGTQPLSKTWELSLYELQRTPQEAITDGLEIVVSPRSLHSELMCPICLDMLKNTMTTKECLHRFCADCIITALRSGNKECPTCRKKLVSKRSLRPDPNFDALISKIY
>tr|A0A7K5FP73|A0A7K5FP73_PROAR/1-114 [subseq from] E3 ubiquitin-protein ligase RING2 (Fragment) OS=Probosciger aterrimus OX=141839 GN=Rnf2 PE=4 SV=1
--MSQAVQTNGTQPLSKTWELSLYELQRTPQEAITDGLEIVVSPRSLHSELMCPICLDMLKNTMTTKECLHRFCADCIITALRSGNKECPTCRKKLVSKRSLRPDPNFDALISKIY
>tr|A0A7K5GEP1|A0A7K5GEP1_9AVES/1-114 [subseq from] E3 ubiquitin-protein ligase RING2 (Fragment) OS=Chunga burmeisteri OX=1352770 GN=Rnf2 PE=4 SV=1
--MSQAVQTNGTQPLSKTWELSLYELQRTPQEAITDGLEIVVSPRSLHSELMCPICLDMLKNTMTTKECLHRFCADCIITALRSGNKECPTCRKKLVSKRSLRPDPNFDALISKIY
>tr|A0A7K5H9Y1|A0A7K5H9Y1_CROSL/1-114 [subseq from] E3 ubiquitin-protein ligase RING2 (Fragment) OS=Crotophaga sulcirostris OX=33598 GN=Rnf2 PE=4 SV=1
--MSQAVQTNGTQPLSKTWELSLYELQRTPQEAITDGLEIVVSPRSLHSELMCPICLDMLKNTMTTKECLHRFCADCIITALRSGNKECPTCRKKLVSKRSLRPDPNFDALISKIY
>tr|A0A7K5LAU8|A0A7K5LAU8_VIRAL/1-114 [subseq from] E3 ubiquitin-protein ligase RING2 (Fragment) OS=Vireo altiloquus OX=34956 GN=Rnf2 PE=4 SV=1
--MSQAVQTNGTQPLSKTWELSLYELQRTPQEAITDGLEIVVSPRSLHSELMCPICLDMLKNTMTTKECLHRFCADCIITALRSGNKECPTCRKKLVSKRSLRPDPNFDALISKIY
>tr|A0A7K5NJH4|A0A7K5NJH4_CHRMC/1-114 [subseq from] E3 ubiquitin-protein ligase RING2 (Fragment) OS=Chroicocephalus maculipennis OX=287016 GN=Rnf2 PE=4 SV=1
--MSQAVQTNGTQPLSKTWELSLYELQRTPQEAITDGLEIVVSPRSLHSELMCPICLDMLKNTMTTKECLHRFCADCIITALRSGNKECPTCRKKLVSKRSLRPDPNFDALISKIY
>tr|A0A7K5QGP2|A0A7K5QGP2_9PASE/1-114 [subseq from] E3 ubiquitin-protein ligase RING2 (Fragment) OS=Prunella himalayana OX=670356 GN=Rnf2 PE=4 SV=1
--MSQAVQTNGTQPLSKTWELSLYELQRTPQEAITDGLEIVVSPRSLHSELMCPICLDMLKNTMTTKECLHRFCADCIITALRSGNKECPTCRKKLVSKRSLRPDPNFDALISKIY
>tr|A0A7K5VMN3|A0A7K5VMN3_9CORV/1-114 [subseq from] E3 ubiquitin-protein ligase RING2 (Fragment) OS=Platysteira castanea OX=1160851 GN=Rnf2 PE=4 SV=1
--MSQAVQTNGTQPLSKTWELSLYELQRTPQEAITDGLEIVVSPRSLHSELMCPICLDMLKNTMTTKECLHRFCADCIITALRSGNKECPTCRKKLVSKRSLRPDPNFDALISKIY
>tr|A0A7K5WL88|A0A7K5WL88_9SYLV/1-114 [subseq from] E3 ubiquitin-protein ligase RING2 (Fragment) OS=Hylia prasina OX=208073 GN=Rnf2 PE=4 SV=1
--MSQAVQTNGTQPLSKTWELSLYELQRTPQEAITDGLEIVVSPRSLHSELMCPICLDMLKNTMTTKECLHRFCADCIITALRSGNKECPTCRKKLVSKRSLRPDPNFDALISKIY
>tr|A0A7K5XZ70|A0A7K5XZ70_9CHAR/1-114 [subseq from] E3 ubiquitin-protein ligase RING2 (Fragment) OS=Dromas ardeola OX=458190 GN=Rnf2 PE=4 SV=1
--MSQAVQTNGTQPLSKTWELSLYELQRTPQEAITDGLEIVVSPRSLHSELMCPICLDMLKNTMTTKECLHRFCADCIITALRSGNKECPTCRKKLVSKRSLRPDPNFDALISKIY
>tr|A0A7K6AZF7|A0A7K6AZF7_UPUEP/1-114 [subseq from] E3 ubiquitin-protein ligase RING2 (Fragment) OS=Upupa epops OX=57439 GN=Rnf2 PE=4 SV=1
--MSQAVQTNGTQPLSKTWELSLYELQRTPQEAITDGLEIVVSPRSLHSELMCPICLDMLKNTMTTKECLHRFCADCIITALRSGNKECPTCRKKLVSKRSLRPDPNFDALISKIY
>tr|A0A7K6C7X2|A0A7K6C7X2_PTIVI/1-114 [subseq from] E3 ubiquitin-protein ligase RING2 (Fragment) OS=Ptilonorhynchus violaceus OX=28724 GN=Rnf2 PE=4 SV=1
--MSQAVQTNGTQPLSKTWELSLYELQRTPQEAITDGLEIVVSPRSLHSELMCPICLDMLKNTMTTKECLHRFCADCIITALRSGNKECPTCRKKLVSKRSLRPDPNFDALISKIY
>tr|A0A7K6D8U0|A0A7K6D8U0_9PASS/1-114 [subseq from] E3 ubiquitin-protein ligase RING2 (Fragment) OS=Origma solitaria OX=720586 GN=Rnf2 PE=4 SV=1
--MSQAVQTNGTQPLSKTWELSLYELQRTPQEAITDGLEIVVSPRSLHSELMCPICLDMLKNTMTTKECLHRFCADCIITALRSGNKECPTCRKKLVSKRSLRPDPNFDALISKIY
>tr|A0A7K6EV65|A0A7K6EV65_9PASS/1-114 [subseq from] E3 ubiquitin-protein ligase RING2 (Fragment) OS=Grantiella picta OX=266360 GN=Rnf2 PE=4 SV=1
--MSQAVQTNGTQPLSKTWELSLYELQRTPQEAITDGLEIVVSPRSLHSELMCPICLDMLKNTMTTKECLHRFCADCIITALRSGNKECPTCRKKLVSKRSLRPDPNFDALISKIY
>tr|A0A7K6FV65|A0A7K6FV65_9CORV/1-114 [subseq from] E3 ubiquitin-protein ligase RING2 (Fragment) OS=Daphoenositta chrysoptera OX=254528 GN=Rnf2 PE=4 SV=1
--MSQAVQTNGTQPLSKTWELSLYELQRTPQEAITDGLEIVVSPRSLHSELMCPICLDMLKNTMTTKECLHRFCADCIITALRSGNKECPTCRKKLVSKRSLRPDPNFDALISKIY
>tr|A0A7K6GKR6|A0A7K6GKR6_9PASS/1-114 [subseq from] E3 ubiquitin-protein ligase RING2 (Fragment) OS=Malurus elegans OX=720584 GN=Rnf2 PE=4 SV=1
--MSQAVQTNGTQPLSKTWELSLYELQRTPQEAITDGLEIVVSPRSLHSELMCPICLDMLKNTMTTKECLHRFCADCIITALRSGNKECPTCRKKLVSKRSLRPDPNFDALISKIY
>tr|A0A7K6HQE0|A0A7K6HQE0_9PASS/1-114 [subseq from] E3 ubiquitin-protein ligase RING2 (Fragment) OS=Dasyornis broadbenti OX=243059 GN=Rnf2 PE=4 SV=1
--MSQAVQTNGTQPLSKTWELSLYELQRTPQEAITDGLEIVVSPRSLHSELMCPICLDMLKNTMTTKECLHRFCADCIITALRSGNKECPTCRKKLVSKRSLRPDPNFDALISKIY
>tr|A0A7K6IXS9|A0A7K6IXS9_9CORV/1-114 [subseq from] E3 ubiquitin-protein ligase RING2 (Fragment) OS=Machaerirhynchus nigripectus OX=1160894 GN=Rnf2 PE=4 SV=1
--MSQAVQTNGTQPLSKTWELSLYELQRTPQEAITDGLEIVVSPRSLHSELMCPICLDMLKNTMTTKECLHRFCADCIITALRSGNKECPTCRKKLVSKRSLRPDPNFDALISKIY
>tr|A0A7K6JPF9|A0A7K6JPF9_9PASE/1-114 [subseq from] E3 ubiquitin-protein ligase RING2 (Fragment) OS=Oreocharis arfaki OX=979223 GN=Rnf2 PE=4 SV=1
--MSQAVQTNGTQPLSKTWELSLYELQRTPQEAITDGLEIVVSPRSLHSELMCPICLDMLKNTMTTKECLHRFCADCIITALRSGNKECPTCRKKLVSKRSLRPDPNFDALISKIY
>tr|A0A7K6M6A6|A0A7K6M6A6_PANBI/1-114 [subseq from] E3 ubiquitin-protein ligase RING2 (Fragment) OS=Panurus biarmicus OX=181101 GN=Rnf2 PE=4 SV=1
--MSQAVQTNGTQPLSKTWELSLYELQRTPQEAITDGLEIVVSPRSLHSELMCPICLDMLKNTMTTKECLHRFCADCIITALRSGNKECPTCRKKLVSKRSLRPDPNFDALISKIY
>tr|A0A7K6NP55|A0A7K6NP55_PEDTO/1-114 [subseq from] E3 ubiquitin-protein ligase RING2 (Fragment) OS=Pedionomus torquatus OX=227192 GN=Rnf2 PE=4 SV=1
--MSQAVQTNGTQPLSKTWELSLYELQRTPQEAITDGLEIVVSPRSLHSELMCPICLDMLKNTMTTKECLHRFCADCIITALRSGNKECPTCRKKLVSKRSLRPDPNFDALISKIY
>tr|A0A7K6QKX9|A0A7K6QKX9_9PASS/1-114 [subseq from] E3 ubiquitin-protein ligase RING2 (Fragment) OS=Climacteris rufus OX=47695 GN=Rnf2 PE=4 SV=1
--MSQAVQTNGTQPLSKTWELSLYELQRTPQEAITDGLEIVVSPRSLHSELMCPICLDMLKNTMTTKECLHRFCADCIITALRSGNKECPTCRKKLVSKRSLRPDPNFDALISKIY
>tr|A0A7K6S4E4|A0A7K6S4E4_9GRUI/1-114 [subseq from] E3 ubiquitin-protein ligase RING2 (Fragment) OS=Rhynochetos jubatus OX=54386 GN=Rnf2 PE=4 SV=1
--MSQAVQTNGTQPLSKTWELSLYELQRTPQEAITDGLEIVVSPRSLHSELMCPICLDMLKNTMTTKECLHRFCADCIITALRSGNKECPTCRKKLVSKRSLRPDPNFDALISKIY
>tr|A0A7K6SNL7|A0A7K6SNL7_CALNI/1-114 [subseq from] E3 ubiquitin-protein ligase RING2 (Fragment) OS=Caloenas nicobarica OX=187106 GN=Rnf2 PE=4 SV=1
--MSQAVQTNGTQPLSKTWELSLYELQRTPQEAITDGLEIVVSPRSLHSELMCPICLDMLKNTMTTKECLHRFCADCIITALRSGNKECPTCRKKLVSKRSLRPDPNFDALISKIY
>tr|A0A7K6UBK5|A0A7K6UBK5_9AVES/1-114 [subseq from] E3 ubiquitin-protein ligase RING2 (Fragment) OS=Aegotheles bennettii OX=48278 GN=Rnf2 PE=4 SV=1
--MSQAVQTNGTQPLSKTWELSLYELQRTPQEAITDGLEIVVSPRSLHSELMCPICLDMLKNTMTTKECLHRFCADCIITALRSGNKECPTCRKKLVSKRSLRPDPNFDALISKIY
>tr|A0A7K6VCC8|A0A7K6VCC8_9PASS/1-114 [subseq from] E3 ubiquitin-protein ligase RING2 (Fragment) OS=Notiomystis cincta OX=366454 GN=Rnf2 PE=4 SV=1
--MSQAVQTNGTQPLSKTWELSLYELQRTPQEAITDGLEIVVSPRSLHSELMCPICLDMLKNTMTTKECLHRFCADCIITALRSGNKECPTCRKKLVSKRSLRPDPNFDALISKIY
>tr|A0A7K6VZQ7|A0A7K6VZQ7_STECA/1-114 [subseq from] E3 ubiquitin-protein ligase RING2 (Fragment) OS=Steatornis caripensis OX=48435 GN=Rnf2 PE=4 SV=1
--MSQAVQTNGTQPLSKTWELSLYELQRTPQEAITDGLEIVVSPRSLHSELMCPICLDMLKNTMTTKECLHRFCADCIITALRSGNKECPTCRKKLVSKRSLRPDPNFDALISKIY
>tr|A0A7K6Y9I9|A0A7K6Y9I9_ALCTO/1-114 [subseq from] E3 ubiquitin-protein ligase RING2 (Fragment) OS=Alca torda OX=28689 GN=Rnf2 PE=4 SV=1
--MSQAVQTNGTQPLSKTWELSLYELQRTPQEAITDGLEIVVSPRSLHSELMCPICLDMLKNTMTTKECLHRFCADCIITALRSGNKECPTCRKKLVSKRSLRPDPNFDALISKIY
>tr|A0A7K6XMF3|A0A7K6XMF3_9PASE/1-114 [subseq from] E3 ubiquitin-protein ligase RING2 (Fragment) OS=Promerops cafer OX=254652 GN=Rnf2 PE=4 SV=1
--MSQAVQTNGTQPLSKTWELSLYELQRTPQEAITDGLEIVVSPRSLHSELMCPICLDMLKNTMTTKECLHRFCADCIITALRSGNKECPTCRKKLVSKRSLRPDPNFDALISKIY
>tr|A0A7K6ZMQ2|A0A7K6ZMQ2_9AVES/1-114 [subseq from] E3 ubiquitin-protein ligase RING2 (Fragment) OS=Nothoprocta pentlandii OX=2585814 GN=Rnf2 PE=4 SV=1
--MSQAVQTNGTQPLSKTWELSLYELQRTPQEAITDGLEIVVSPRSLHSELMCPICLDMLKNTMTTKECLHRFCADCIITALRSGNKECPTCRKKLVSKRSLRPDPNFDALISKIY
>tr|A0A7K7AFD6|A0A7K7AFD6_9AVES/1-114 [subseq from] E3 ubiquitin-protein ligase RING2 (Fragment) OS=Nothoprocta ornata OX=83376 GN=Rnf2 PE=4 SV=1
--MSQAVQTNGTQPLSKTWELSLYELQRTPQEAITDGLEIVVSPRSLHSELMCPICLDMLKNTMTTKECLHRFCADCIITALRSGNKECPTCRKKLVSKRSLRPDPNFDALISKIY
>tr|A0A7K7CHB0|A0A7K7CHB0_APHCE/1-114 [subseq from] E3 ubiquitin-protein ligase RING2 (Fragment) OS=Aphelocoma coerulescens OX=39617 GN=Rnf2 PE=4 SV=1
--MSQAVQTNGTQPLSKTWELSLYELQRTPQEAITDGLEIVVSPRSLHSELMCPICLDMLKNTMTTKECLHRFCADCIITALRSGNKECPTCRKKLVSKRSLRPDPNFDALISKIY
>tr|A0A7K7D5P2|A0A7K7D5P2_PHEME/1-114 [subseq from] E3 ubiquitin-protein ligase RING2 (Fragment) OS=Pheucticus melanocephalus OX=371919 GN=Rnf2 PE=4 SV=1
--MSQAVQTNGTQPLSKTWELSLYELQRTPQEAITDGLEIVVSPRSLHSELMCPICLDMLKNTMTTKECLHRFCADCIITALRSGNKECPTCRKKLVSKRSLRPDPNFDALISKIY
>tr|A0A7K7EAD2|A0A7K7EAD2_9SYLV/1-114 [subseq from] E3 ubiquitin-protein ligase RING2 (Fragment) OS=Sylvia atricapilla OX=48155 GN=Rnf2 PE=4 SV=1
--MSQAVQTNGTQPLSKTWELSLYELQRTPQEAITDGLEIVVSPRSLHSELMCPICLDMLKNTMTTKECLHRFCADCIITALRSGNKECPTCRKKLVSKRSLRPDPNFDALISKIY
>tr|A0A7K7FNQ1|A0A7K7FNQ1_CHIMN/1-114 [subseq from] E3 ubiquitin-protein ligase RING2 (Fragment) OS=Chionis minor OX=227182 GN=Rnf2 PE=4 SV=1
--MSQAVQTNGTQPLSKTWELSLYELQRTPQEAITDGLEIVVSPRSLHSELMCPICLDMLKNTMTTKECLHRFCADCIITALRSGNKECPTCRKKLVSKRSLRPDPNFDALISKIY
>tr|A0A7K7IV55|A0A7K7IV55_LOXCU/1-114 [subseq from] E3 ubiquitin-protein ligase RING2 (Fragment) OS=Loxia curvirostra OX=64802 GN=Rnf2 PE=4 SV=1
--MSQAVQTNGTQPLSKTWELSLYELQRTPQEAITDGLEIVVSPRSLHSELMCPICLDMLKNTMTTKECLHRFCADCIITALRSGNKECPTCRKKLVSKRSLRPDPNFDALISKIY
>tr|A0A7K7JW78|A0A7K7JW78_AGEPH/1-114 [subseq from] E3 ubiquitin-protein ligase RING2 (Fragment) OS=Agelaius phoeniceus OX=39638 GN=Rnf2 PE=4 SV=1
--MSQAVQTNGTQPLSKTWELSLYELQRTPQEAITDGLEIVVSPRSLHSELMCPICLDMLKNTMTTKECLHRFCADCIITALRSGNKECPTCRKKLVSKRSLRPDPNFDALISKIY
>tr|A0A7K7PGT6|A0A7K7PGT6_ACRAR/1-114 [subseq from] E3 ubiquitin-protein ligase RING2 (Fragment) OS=Acrocephalus arundinaceus OX=39621 GN=Rnf2 PE=4 SV=1
--MSQAVQTNGTQPLSKTWELSLYELQRTPQEAITDGLEIVVSPRSLHSELMCPICLDMLKNTMTTKECLHRFCADCIITALRSGNKECPTCRKKLVSKRSLRPDPNFDALISKIY
>tr|A0A7K7RQR0|A0A7K7RQR0_9PASS/1-114 [subseq from] E3 ubiquitin-protein ligase RING2 (Fragment) OS=Nesospiza acunhae OX=381881 GN=Rnf2 PE=4 SV=1
--MSQAVQTNGTQPLSKTWELSLYELQRTPQEAITDGLEIVVSPRSLHSELMCPICLDMLKNTMTTKECLHRFCADCIITALRSGNKECPTCRKKLVSKRSLRPDPNFDALISKIY
>tr|A0A7K7T1K3|A0A7K7T1K3_9TYRA/1-114 [subseq from] E3 ubiquitin-protein ligase RING2 (Fragment) OS=Sapayoa aenigma OX=239371 GN=Rnf2 PE=4 SV=1
--MSQAVQTNGTQPLSKTWELSLYELQRTPQEAITDGLEIVVSPRSLHSELMCPICLDMLKNTMTTKECLHRFCADCIITALRSGNKECPTCRKKLVSKRSLRPDPNFDALISKIY
>tr|A0A7K7UZB9|A0A7K7UZB9_EUDEL/1-114 [subseq from] E3 ubiquitin-protein ligase RING2 (Fragment) OS=Eudromia elegans OX=8805 GN=Rnf2 PE=4 SV=1
--MSQAVQTNGTQPLSKTWELSLYELQRTPQEAITDGLEIVVSPRSLHSELMCPICLDMLKNTMTTKECLHRFCADCIITALRSGNKECPTCRKKLVSKRSLRPDPNFDALISKIY
>tr|A0A091N8W3|A0A091N8W3_APAVI/1-114 [subseq from] E3 ubiquitin-protein ligase RING2 OS=Apaloderma vittatum OX=57397 GN=N311_04870 PE=4 SV=1
--MSQAVQTNGTQPLSKTWELSLYELQRTPQEAITDGLEIVVSPRSLHSELMCPICLDMLKNTMTTKECLHRFCADCIITALRSGNKECPTCRKKLVSKRSLRPDPNFDALISKIY
>tr|A0A7K7W8Q7|A0A7K7W8Q7_9AVES/1-114 [subseq from] E3 ubiquitin-protein ligase RING2 (Fragment) OS=Nothocercus julius OX=2585813 GN=Rnf2 PE=4 SV=1
--MSQAVQTNGTQPLSKTWELSLYELQRTPQEAITDGLEIVVSPRSLHSELMCPICLDMLKNTMTTKECLHRFCADCIITALRSGNKECPTCRKKLVSKRSLRPDPNFDALISKIY
>tr|A0A7K4V9G9|A0A7K4V9G9_9EMBE/1-114 [subseq from] E3 ubiquitin-protein ligase RING2 (Fragment) OS=Emberiza fucata OX=337179 GN=Rnf2 PE=4 SV=1
--MSQAVQTNGTQPLSKTWELSLYELQRTPQEAITDGLEIVVSPRSLHSELMCPICLDMLKNTMTTKECLHRFCADCIITALRSGNKECPTCRKKLVSKRSLRPDPNFDALISKIY
>tr|A0A7K7XHB0|A0A7K7XHB0_9PASS/1-114 [subseq from] E3 ubiquitin-protein ligase RING2 (Fragment) OS=Mohoua ochrocephala OX=874463 GN=Rnf2 PE=4 SV=1
--MSQAVQTNGTQPLSKTWELSLYELQRTPQEAITDGLEIVVSPRSLHSELMCPICLDMLKNTMTTKECLHRFCADCIITALRSGNKECPTCRKKLVSKRSLRPDPNFDALISKIY
>tr|A0A7K7ZDC4|A0A7K7ZDC4_9PASE/1-114 [subseq from] E3 ubiquitin-protein ligase RING2 (Fragment) OS=Melanocharis versteri OX=254552 GN=Rnf2 PE=4 SV=1
--MSQAVQTNGTQPLSKTWELSLYELQRTPQEAITDGLEIVVSPRSLHSELMCPICLDMLKNTMTTKECLHRFCADCIITALRSGNKECPTCRKKLVSKRSLRPDPNFDALISKIY
>tr|A0A7K8AXL7|A0A7K8AXL7_9CORV/1-114 [subseq from] E3 ubiquitin-protein ligase RING2 (Fragment) OS=Cnemophilus loriae OX=254448 GN=Rnf2 PE=4 SV=1
--MSQAVQTNGTQPLSKTWELSLYELQRTPQEAITDGLEIVVSPRSLHSELMCPICLDMLKNTMTTKECLHRFCADCIITALRSGNKECPTCRKKLVSKRSLRPDPNFDALISKIY
>tr|A0A7K8BVZ2|A0A7K8BVZ2_9CORV/1-114 [subseq from] E3 ubiquitin-protein ligase RING2 (Fragment) OS=Rhagologus leucostigma OX=156170 GN=Rnf2 PE=4 SV=1
--MSQAVQTNGTQPLSKTWELSLYELQRTPQEAITDGLEIVVSPRSLHSELMCPICLDMLKNTMTTKECLHRFCADCIITALRSGNKECPTCRKKLVSKRSLRPDPNFDALISKIY
>tr|A0A7K8DNS0|A0A7K8DNS0_9CORV/1-114 [subseq from] E3 ubiquitin-protein ligase RING2 (Fragment) OS=Eulacestoma nigropectus OX=461239 GN=Rnf2 PE=4 SV=1
--MSQAVQTNGTQPLSKTWELSLYELQRTPQEAITDGLEIVVSPRSLHSELMCPICLDMLKNTMTTKECLHRFCADCIITALRSGNKECPTCRKKLVSKRSLRPDPNFDALISKIY
>tr|A0A7K8IQG2|A0A7K8IQG2_9PASS/1-114 [subseq from] E3 ubiquitin-protein ligase RING2 (Fragment) OS=Chaetorhynchus papuensis OX=254446 GN=Rnf2 PE=4 SV=1
--MSQAVQTNGTQPLSKTWELSLYELQRTPQEAITDGLEIVVSPRSLHSELMCPICLDMLKNTMTTKECLHRFCADCIITALRSGNKECPTCRKKLVSKRSLRPDPNFDALISKIY
>tr|A0A7K8K4U2|A0A7K8K4U2_9GRUI/1-114 [subseq from] E3 ubiquitin-protein ligase RING2 (Fragment) OS=Lophotis ruficrista OX=172689 GN=Rnf2 PE=4 SV=1
--MSQAVQTNGTQPLSKTWELSLYELQRTPQEAITDGLEIVVSPRSLHSELMCPICLDMLKNTMTTKECLHRFCADCIITALRSGNKECPTCRKKLVSKRSLRPDPNFDALISKIY
>tr|A0A7K8L4S3|A0A7K8L4S3_9GRUI/1-114 [subseq from] E3 ubiquitin-protein ligase RING2 (Fragment) OS=Ardeotis kori OX=89386 GN=Rnf2 PE=4 SV=1
--MSQAVQTNGTQPLSKTWELSLYELQRTPQEAITDGLEIVVSPRSLHSELMCPICLDMLKNTMTTKECLHRFCADCIITALRSGNKECPTCRKKLVSKRSLRPDPNFDALISKIY
>tr|A0A7K8M9D0|A0A7K8M9D0_9CORV/1-114 [subseq from] E3 ubiquitin-protein ligase RING2 (Fragment) OS=Ptilorrhoa leucosticta OX=449384 GN=Rnf2 PE=4 SV=1
--MSQAVQTNGTQPLSKTWELSLYELQRTPQEAITDGLEIVVSPRSLHSELMCPICLDMLKNTMTTKECLHRFCADCIITALRSGNKECPTCRKKLVSKRSLRPDPNFDALISKIY
>tr|A0A7K8N7V6|A0A7K8N7V6_CASCA/1-114 [subseq from] E3 ubiquitin-protein ligase RING2 (Fragment) OS=Casuarius casuarius OX=8787 GN=Rnf2 PE=4 SV=1
--MSQAVQTNGTQPLSKTWELSLYELQRTPQEAITDGLEIVVSPRSLHSELMCPICLDMLKNTMTTKECLHRFCADCIITALRSGNKECPTCRKKLVSKRSLRPDPNFDALISKIY
>tr|A0A7K8PPH0|A0A7K8PPH0_COCCO/1-114 [subseq from] E3 ubiquitin-protein ligase RING2 (Fragment) OS=Cochlearius cochlearius OX=110676 GN=Rnf2 PE=4 SV=1
--MSQAVQTNGTQPLSKTWELSLYELQRTPQEAITDGLEIVVSPRSLHSELMCPICLDMLKNTMTTKECLHRFCADCIITALRSGNKECPTCRKKLVSKRSLRPDPNFDALISKIY
>tr|A0A7K8RNA7|A0A7K8RNA7_9PASS/1-114 [subseq from] E3 ubiquitin-protein ligase RING2 (Fragment) OS=Rhodinocichla rosea OX=58203 GN=Rnf2 PE=4 SV=1
--MSQAVQTNGTQPLSKTWELSLYELQRTPQEAITDGLEIVVSPRSLHSELMCPICLDMLKNTMTTKECLHRFCADCIITALRSGNKECPTCRKKLVSKRSLRPDPNFDALISKIY
>tr|A0A7K8TXL4|A0A7K8TXL4_OCEOC/1-114 [subseq from] E3 ubiquitin-protein ligase RING2 (Fragment) OS=Oceanites oceanicus OX=79653 GN=Rnf2 PE=4 SV=1
--MSQAVQTNGTQPLSKTWELSLYELQRTPQEAITDGLEIVVSPRSLHSELMCPICLDMLKNTMTTKECLHRFCADCIITALRSGNKECPTCRKKLVSKRSLRPDPNFDALISKIY
>tr|A0A7K8UUW9|A0A7K8UUW9_9STRI/1-114 [subseq from] E3 ubiquitin-protein ligase RING2 (Fragment) OS=Ciccaba nigrolineata OX=1118524 GN=Rnf2 PE=4 SV=1
--MSQAVQTNGTQPLSKTWELSLYELQRTPQEAITDGLEIVVSPRSLHSELMCPICLDMLKNTMTTKECLHRFCADCIITALRSGNKECPTCRKKLVSKRSLRPDPNFDALISKIY
>tr|A0A7K8W7W4|A0A7K8W7W4_9FURN/1-114 [subseq from] E3 ubiquitin-protein ligase RING2 (Fragment) OS=Sclerurus mexicanus OX=265632 GN=Rnf2 PE=4 SV=1
--MSQAVQTNGTQPLSKTWELSLYELQRTPQEAITDGLEIVVSPRSLHSELMCPICLDMLKNTMTTKECLHRFCADCIITALRSGNKECPTCRKKLVSKRSLRPDPNFDALISKIY
>tr|A0A7K8X3C5|A0A7K8X3C5_9PICI/1-114 [subseq from] E3 ubiquitin-protein ligase RING2 (Fragment) OS=Eubucco bourcierii OX=91767 GN=Rnf2 PE=4 SV=1
--MSQAVQTNGTQPLSKTWELSLYELQRTPQEAITDGLEIVVSPRSLHSELMCPICLDMLKNTMTTKECLHRFCADCIITALRSGNKECPTCRKKLVSKRSLRPDPNFDALISKIY
>tr|A0A7K9AU78|A0A7K9AU78_DRONO/1-114 [subseq from] E3 ubiquitin-protein ligase RING2 (Fragment) OS=Dromaius novaehollandiae OX=8790 GN=Rnf2 PE=4 SV=1
--MSQAVQTNGTQPLSKTWELSLYELQRTPQEAITDGLEIVVSPRSLHSELMCPICLDMLKNTMTTKECLHRFCADCIITALRSGNKECPTCRKKLVSKRSLRPDPNFDALISKIY
>tr|A0A7K6KTH3|A0A7K6KTH3_9CORV/1-114 [subseq from] E3 ubiquitin-protein ligase RING2 (Fragment) OS=Falcunculus frontatus OX=254539 GN=Rnf2 PE=4 SV=1
--MSQAVQTNGTQPLSKTWELSLYELQRTPQEAITDGLEIVVSPRSLHSELMCPICLDMLKNTMTTKECLHRFCADCIITALRSGNKECPTCRKKLVSKRSLRPDPNFDALISKIY
>tr|A0A7K9C1N6|A0A7K9C1N6_9PICI/1-114 [subseq from] E3 ubiquitin-protein ligase RING2 (Fragment) OS=Psilopogon haemacephalus OX=2585815 GN=Rnf2 PE=4 SV=1
--MSQAVQTNGTQPLSKTWELSLYELQRTPQEAITDGLEIVVSPRSLHSELMCPICLDMLKNTMTTKECLHRFCADCIITALRSGNKECPTCRKKLVSKRSLRPDPNFDALISKIY
>tr|A0A7K9CTH7|A0A7K9CTH7_9AVES/1-114 [subseq from] E3 ubiquitin-protein ligase RING2 (Fragment) OS=Hemiprocne comata OX=243314 GN=Rnf2 PE=4 SV=1
--MSQAVQTNGTQPLSKTWELSLYELQRTPQEAITDGLEIVVSPRSLHSELMCPICLDMLKNTMTTKECLHRFCADCIITALRSGNKECPTCRKKLVSKRSLRPDPNFDALISKIY
>tr|A0A7K9EPA2|A0A7K9EPA2_BARMA/1-114 [subseq from] E3 ubiquitin-protein ligase RING2 (Fragment) OS=Baryphthengus martii OX=176943 GN=Rnf2 PE=4 SV=1
--MSQAVQTNGTQPLSKTWELSLYELQRTPQEAITDGLEIVVSPRSLHSELMCPICLDMLKNTMTTKECLHRFCADCIITALRSGNKECPTCRKKLVSKRSLRPDPNFDALISKIY
>tr|A0A7K9FA09|A0A7K9FA09_STEPR/1-114 [subseq from] E3 ubiquitin-protein ligase RING2 (Fragment) OS=Stercorarius parasiticus OX=54059 GN=Rnf2 PE=4 SV=1
--MSQAVQTNGTQPLSKTWELSLYELQRTPQEAITDGLEIVVSPRSLHSELMCPICLDMLKNTMTTKECLHRFCADCIITALRSGNKECPTCRKKLVSKRSLRPDPNFDALISKIY
>tr|A0A7K9HK84|A0A7K9HK84_9AVES/1-114 [subseq from] E3 ubiquitin-protein ligase RING2 (Fragment) OS=Bucco capensis OX=135168 GN=Rnf2 PE=4 SV=1
--MSQAVQTNGTQPLSKTWELSLYELQRTPQEAITDGLEIVVSPRSLHSELMCPICLDMLKNTMTTKECLHRFCADCIITALRSGNKECPTCRKKLVSKRSLRPDPNFDALISKIY
>tr|A0A7K9IU25|A0A7K9IU25_9CORV/1-114 [subseq from] E3 ubiquitin-protein ligase RING2 (Fragment) OS=Myiagra hebetior OX=381031 GN=Rnf2 PE=4 SV=1
--MSQAVQTNGTQPLSKTWELSLYELQRTPQEAITDGLEIVVSPRSLHSELMCPICLDMLKNTMTTKECLHRFCADCIITALRSGNKECPTCRKKLVSKRSLRPDPNFDALISKIY
>tr|A0A7K9L320|A0A7K9L320_9PASS/1-114 [subseq from] E3 ubiquitin-protein ligase RING2 (Fragment) OS=Rhabdornis inornatus OX=237438 GN=Rnf2 PE=4 SV=1
--MSQAVQTNGTQPLSKTWELSLYELQRTPQEAITDGLEIVVSPRSLHSELMCPICLDMLKNTMTTKECLHRFCADCIITALRSGNKECPTCRKKLVSKRSLRPDPNFDALISKIY
>tr|A0A7K9LWP9|A0A7K9LWP9_OCETE/1-114 [subseq from] E3 ubiquitin-protein ligase RING2 (Fragment) OS=Oceanodroma tethys OX=79633 GN=Rnf2 PE=4 SV=1
--MSQAVQTNGTQPLSKTWELSLYELQRTPQEAITDGLEIVVSPRSLHSELMCPICLDMLKNTMTTKECLHRFCADCIITALRSGNKECPTCRKKLVSKRSLRPDPNFDALISKIY
>tr|A0A7K9Q3K9|A0A7K9Q3K9_9CORV/1-114 [subseq from] E3 ubiquitin-protein ligase RING2 (Fragment) OS=Pachycephala philippinensis OX=449367 GN=Rnf2 PE=4 SV=1
--MSQAVQTNGTQPLSKTWELSLYELQRTPQEAITDGLEIVVSPRSLHSELMCPICLDMLKNTMTTKECLHRFCADCIITALRSGNKECPTCRKKLVSKRSLRPDPNFDALISKIY
>tr|A0A7K9QY02|A0A7K9QY02_IRECY/1-114 [subseq from] E3 ubiquitin-protein ligase RING2 (Fragment) OS=Irena cyanogastra OX=175120 GN=Rnf2 PE=4 SV=1
--MSQAVQTNGTQPLSKTWELSLYELQRTPQEAITDGLEIVVSPRSLHSELMCPICLDMLKNTMTTKECLHRFCADCIITALRSGNKECPTCRKKLVSKRSLRPDPNFDALISKIY
>tr|A0A7K9S3J4|A0A7K9S3J4_9PASS/1-114 [subseq from] E3 ubiquitin-protein ligase RING2 (Fragment) OS=Sterrhoptilus dennistouni OX=2585820 GN=Rnf2 PE=4 SV=1
--MSQAVQTNGTQPLSKTWELSLYELQRTPQEAITDGLEIVVSPRSLHSELMCPICLDMLKNTMTTKECLHRFCADCIITALRSGNKECPTCRKKLVSKRSLRPDPNFDALISKIY
>tr|A0A7K9SRZ6|A0A7K9SRZ6_9AVES/1-114 [subseq from] E3 ubiquitin-protein ligase RING2 (Fragment) OS=Galbula dea OX=1109041 GN=Rnf2 PE=4 SV=1
--MSQAVQTNGTQPLSKTWELSLYELQRTPQEAITDGLEIVVSPRSLHSELMCPICLDMLKNTMTTKECLHRFCADCIITALRSGNKECPTCRKKLVSKRSLRPDPNFDALISKIY
>tr|A0A7K9VGB9|A0A7K9VGB9_ANSSE/1-114 [subseq from] E3 ubiquitin-protein ligase RING2 (Fragment) OS=Anseranas semipalmata OX=8851 GN=Rnf2 PE=4 SV=1
--MSQAVQTNGTQPLSKTWELSLYELQRTPQEAITDGLEIVVSPRSLHSELMCPICLDMLKNTMTTKECLHRFCADCIITALRSGNKECPTCRKKLVSKRSLRPDPNFDALISKIY
>tr|A0A7K9WKE9|A0A7K9WKE9_9PASS/1-114 [subseq from] E3 ubiquitin-protein ligase RING2 (Fragment) OS=Rhipidura dahli OX=667186 GN=Rnf2 PE=4 SV=1
--MSQAVQTNGTQPLSKTWELSLYELQRTPQEAITDGLEIVVSPRSLHSELMCPICLDMLKNTMTTKECLHRFCADCIITALRSGNKECPTCRKKLVSKRSLRPDPNFDALISKIY
>tr|A0A7K9XU82|A0A7K9XU82_9GRUI/1-114 [subseq from] E3 ubiquitin-protein ligase RING2 (Fragment) OS=Psophia crepitans OX=54359 GN=Rnf2 PE=4 SV=1
--MSQAVQTNGTQPLSKTWELSLYELQRTPQEAITDGLEIVVSPRSLHSELMCPICLDMLKNTMTTKECLHRFCADCIITALRSGNKECPTCRKKLVSKRSLRPDPNFDALISKIY
>tr|A0A7K9ZB47|A0A7K9ZB47_9CORV/1-114 [subseq from] E3 ubiquitin-protein ligase RING2 (Fragment) OS=Dicrurus megarhynchus OX=450177 GN=Rnf2 PE=4 SV=1
--MSQAVQTNGTQPLSKTWELSLYELQRTPQEAITDGLEIVVSPRSLHSELMCPICLDMLKNTMTTKECLHRFCADCIITALRSGNKECPTCRKKLVSKRSLRPDPNFDALISKIY
>tr|A0A7L0BFG9|A0A7L0BFG9_9AVES/1-114 [subseq from] E3 ubiquitin-protein ligase RING2 (Fragment) OS=Spizaetus tyrannus OX=252798 GN=Rnf2 PE=4 SV=1
--MSQAVQTNGTQPLSKTWELSLYELQRTPQEAITDGLEIVVSPRSLHSELMCPICLDMLKNTMTTKECLHRFCADCIITALRSGNKECPTCRKKLVSKRSLRPDPNFDALISKIY
>tr|A0A7L0BH90|A0A7L0BH90_9AVES/1-114 [subseq from] E3 ubiquitin-protein ligase RING2 (Fragment) OS=Ciconia maguari OX=52777 GN=Rnf2 PE=4 SV=1
--MSQAVQTNGTQPLSKTWELSLYELQRTPQEAITDGLEIVVSPRSLHSELMCPICLDMLKNTMTTKECLHRFCADCIITALRSGNKECPTCRKKLVSKRSLRPDPNFDALISKIY
>tr|A0A7L0DBC8|A0A7L0DBC8_9CHAR/1-114 [subseq from] E3 ubiquitin-protein ligase RING2 (Fragment) OS=Rostratula benghalensis OX=118793 GN=Rnf2 PE=4 SV=1
--MSQAVQTNGTQPLSKTWELSLYELQRTPQEAITDGLEIVVSPRSLHSELMCPICLDMLKNTMTTKECLHRFCADCIITALRSGNKECPTCRKKLVSKRSLRPDPNFDALISKIY
>tr|A0A7L0DSM5|A0A7L0DSM5_TROML/1-114 [subseq from] E3 ubiquitin-protein ligase RING2 (Fragment) OS=Trogon melanurus OX=56311 GN=Rnf2 PE=4 SV=1
--MSQAVQTNGTQPLSKTWELSLYELQRTPQEAITDGLEIVVSPRSLHSELMCPICLDMLKNTMTTKECLHRFCADCIITALRSGNKECPTCRKKLVSKRSLRPDPNFDALISKIY
>tr|A0A7L0GT79|A0A7L0GT79_HERCA/1-114 [subseq from] E3 ubiquitin-protein ligase RING2 (Fragment) OS=Herpetotheres cachinnans OX=56343 GN=Rnf2 PE=4 SV=1
--MSQAVQTNGTQPLSKTWELSLYELQRTPQEAITDGLEIVVSPRSLHSELMCPICLDMLKNTMTTKECLHRFCADCIITALRSGNKECPTCRKKLVSKRSLRPDPNFDALISKIY
>tr|A0A7L0HS60|A0A7L0HS60_AREIN/1-114 [subseq from] E3 ubiquitin-protein ligase RING2 (Fragment) OS=Arenaria interpres OX=54971 GN=Rnf2 PE=4 SV=1
--MSQAVQTNGTQPLSKTWELSLYELQRTPQEAITDGLEIVVSPRSLHSELMCPICLDMLKNTMTTKECLHRFCADCIITALRSGNKECPTCRKKLVSKRSLRPDPNFDALISKIY
>tr|A0A7L0JVT8|A0A7L0JVT8_CHATO/1-114 [subseq from] E3 ubiquitin-protein ligase RING2 (Fragment) OS=Chauna torquata OX=30388 GN=Rnf2 PE=4 SV=1
--MSQAVQTNGTQPLSKTWELSLYELQRTPQEAITDGLEIVVSPRSLHSELMCPICLDMLKNTMTTKECLHRFCADCIITALRSGNKECPTCRKKLVSKRSLRPDPNFDALISKIY
>tr|A0A7L0KXL6|A0A7L0KXL6_9SYLV/1-114 [subseq from] E3 ubiquitin-protein ligase RING2 (Fragment) OS=Sylvietta virens OX=208069 GN=Rnf2 PE=4 SV=1
--MSQAVQTNGTQPLSKTWELSLYELQRTPQEAITDGLEIVVSPRSLHSELMCPICLDMLKNTMTTKECLHRFCADCIITALRSGNKECPTCRKKLVSKRSLRPDPNFDALISKIY
>tr|A0A7L0LUJ5|A0A7L0LUJ5_9PSIT/1-114 [subseq from] E3 ubiquitin-protein ligase RING2 (Fragment) OS=Amazona guildingii OX=175529 GN=Rnf2 PE=4 SV=1
--MSQAVQTNGTQPLSKTWELSLYELQRTPQEAITDGLEIVVSPRSLHSELMCPICLDMLKNTMTTKECLHRFCADCIITALRSGNKECPTCRKKLVSKRSLRPDPNFDALISKIY
>tr|A0A7L0QMB0|A0A7L0QMB0_SETKR/1-114 [subseq from] E3 ubiquitin-protein ligase RING2 (Fragment) OS=Setophaga kirtlandii OX=298831 GN=Rnf2 PE=4 SV=1
--MSQAVQTNGTQPLSKTWELSLYELQRTPQEAITDGLEIVVSPRSLHSELMCPICLDMLKNTMTTKECLHRFCADCIITALRSGNKECPTCRKKLVSKRSLRPDPNFDALISKIY
>tr|A0A7L0S1N9|A0A7L0S1N9_GLABR/1-114 [subseq from] E3 ubiquitin-protein ligase RING2 (Fragment) OS=Glaucidium brasilianum OX=78217 GN=Rnf2 PE=4 SV=1
--MSQAVQTNGTQPLSKTWELSLYELQRTPQEAITDGLEIVVSPRSLHSELMCPICLDMLKNTMTTKECLHRFCADCIITALRSGNKECPTCRKKLVSKRSLRPDPNFDALISKIY
>tr|A0A7K4K6G7|A0A7K4K6G7_9AVES/1-114 [subseq from] E3 ubiquitin-protein ligase RING2 (Fragment) OS=Crypturellus soui OX=458187 GN=Rnf2 PE=4 SV=1
--MSQAVQTNGTQPLSKTWELSLYELQRTPQEAITDGLEIVVSPRSLHSELMCPICLDMLKNTMTTKECLHRFCADCIITALRSGNKECPTCRKKLVSKRSLRPDPNFDALISKIY
>tr|A0A7L0TA69|A0A7L0TA69_PODPO/1-114 [subseq from] E3 ubiquitin-protein ligase RING2 (Fragment) OS=Podilymbus podiceps OX=9252 GN=Rnf2 PE=4 SV=1
--MSQAVQTNGTQPLSKTWELSLYELQRTPQEAITDGLEIVVSPRSLHSELMCPICLDMLKNTMTTKECLHRFCADCIITALRSGNKECPTCRKKLVSKRSLRPDPNFDALISKIY
>tr|A0A7K7GL36|A0A7K7GL36_ERIRU/1-114 [subseq from] E3 ubiquitin-protein ligase RING2 (Fragment) OS=Erithacus rubecula OX=37610 GN=Rnf2 PE=4 SV=1
--MSQAVQTNGTQPLSKTWELSLYELQRTPQEAITDGLEIVVSPRSLHSELMCPICLDMLKNTMTTKECLHRFCADCIITALRSGNKECPTCRKKLVSKRSLRPDPNFDALISKIY
>tr|A0A7L0TP38|A0A7L0TP38_CHOAC/1-114 [subseq from] E3 ubiquitin-protein ligase RING2 (Fragment) OS=Chordeiles acutipennis OX=118183 GN=Rnf2 PE=4 SV=1
--MSQAVQTNGTQPLSKTWELSLYELQRTPQEAITDGLEIVVSPRSLHSELMCPICLDMLKNTMTTKECLHRFCADCIITALRSGNKECPTCRKKLVSKRSLRPDPNFDALISKIY
>tr|A0A7L0WQB5|A0A7L0WQB5_ALELA/1-114 [subseq from] E3 ubiquitin-protein ligase RING2 (Fragment) OS=Alectura lathami OX=81907 GN=Rnf2 PE=4 SV=1
--MSQAVQTNGTQPLSKTWELSLYELQRTPQEAITDGLEIVVSPRSLHSELMCPICLDMLKNTMTTKECLHRFCADCIITALRSGNKECPTCRKKLVSKRSLRPDPNFDALISKIY
>tr|A0A7K8FVR3|A0A7K8FVR3_9CORV/1-114 [subseq from] E3 ubiquitin-protein ligase RING2 (Fragment) OS=Struthidea cinerea OX=181839 GN=Rnf2 PE=4 SV=1
--MSQAVQTNGTQPLSKTWELSLYELQRTPQEAITDGLEIVVSPRSLHSELMCPICLDMLKNTMTTKECLHRFCADCIITALRSGNKECPTCRKKLVSKRSLRPDPNFDALISKIY
>tr|A0A7L1B5S7|A0A7L1B5S7_GYMTI/1-114 [subseq from] E3 ubiquitin-protein ligase RING2 (Fragment) OS=Gymnorhina tibicen OX=9132 GN=Rnf2 PE=4 SV=1
--MSQAVQTNGTQPLSKTWELSLYELQRTPQEAITDGLEIVVSPRSLHSELMCPICLDMLKNTMTTKECLHRFCADCIITALRSGNKECPTCRKKLVSKRSLRPDPNFDALISKIY
>tr|A0A7L1DKN2|A0A7L1DKN2_9PASS/1-114 [subseq from] E3 ubiquitin-protein ligase RING2 (Fragment) OS=Serilophus lunatus OX=239386 GN=Rnf2 PE=4 SV=1
--MSQAVQTNGTQPLSKTWELSLYELQRTPQEAITDGLEIVVSPRSLHSELMCPICLDMLKNTMTTKECLHRFCADCIITALRSGNKECPTCRKKLVSKRSLRPDPNFDALISKIY
>tr|A0A7K8H4K5|A0A7K8H4K5_ORTSP/1-114 [subseq from] E3 ubiquitin-protein ligase RING2 (Fragment) OS=Orthonyx spaldingii OX=38397 GN=Rnf2 PE=4 SV=1
--MSQAVQTNGTQPLSKTWELSLYELQRTPQEAITDGLEIVVSPRSLHSELMCPICLDMLKNTMTTKECLHRFCADCIITALRSGNKECPTCRKKLVSKRSLRPDPNFDALISKIY
>tr|A0A7L1ES03|A0A7L1ES03_OENON/1-114 [subseq from] E3 ubiquitin-protein ligase RING2 (Fragment) OS=Oenanthe oenanthe OX=279966 GN=Rnf2 PE=4 SV=1
--MSQAVQTNGTQPLSKTWELSLYELQRTPQEAITDGLEIVVSPRSLHSELMCPICLDMLKNTMTTKECLHRFCADCIITALRSGNKECPTCRKKLVSKRSLRPDPNFDALISKIY
>tr|A0A7L1FTK4|A0A7L1FTK4_SYLBO/1-114 [subseq from] E3 ubiquitin-protein ligase RING2 (Fragment) OS=Sylvia borin OX=73324 GN=Rnf2 PE=4 SV=1
--MSQAVQTNGTQPLSKTWELSLYELQRTPQEAITDGLEIVVSPRSLHSELMCPICLDMLKNTMTTKECLHRFCADCIITALRSGNKECPTCRKKLVSKRSLRPDPNFDALISKIY
>tr|A0A7K5MJ25|A0A7K5MJ25_CARCD/1-114 [subseq from] E3 ubiquitin-protein ligase RING2 (Fragment) OS=Cardinalis cardinalis OX=98964 GN=Rnf2 PE=4 SV=1
--MSQAVQTNGTQPLSKTWELSLYELQRTPQEAITDGLEIVVSPRSLHSELMCPICLDMLKNTMTTKECLHRFCADCIITALRSGNKECPTCRKKLVSKRSLRPDPNFDALISKIY
>tr|A0A7L1GCF0|A0A7L1GCF0_9PICI/1-114 [subseq from] E3 ubiquitin-protein ligase RING2 (Fragment) OS=Indicator maculatus OX=545262 GN=Rnf2 PE=4 SV=1
--MSQAVQTNGTQPLSKTWELSLYELQRTPQEAITDGLEIVVSPRSLHSELMCPICLDMLKNTMTTKECLHRFCADCIITALRSGNKECPTCRKKLVSKRSLRPDPNFDALISKIY
>tr|A0A7L1HEE1|A0A7L1HEE1_9CHAR/1-114 [subseq from] E3 ubiquitin-protein ligase RING2 (Fragment) OS=Nycticryphes semicollaris OX=227226 GN=Rnf2 PE=4 SV=1
--MSQAVQTNGTQPLSKTWELSLYELQRTPQEAITDGLEIVVSPRSLHSELMCPICLDMLKNTMTTKECLHRFCADCIITALRSGNKECPTCRKKLVSKRSLRPDPNFDALISKIY
>tr|A0A7L1IF43|A0A7L1IF43_SMUAF/1-114 [subseq from] E3 ubiquitin-protein ligase RING2 (Fragment) OS=Smutsornis africanus OX=240209 GN=Rnf2 PE=4 SV=1
--MSQAVQTNGTQPLSKTWELSLYELQRTPQEAITDGLEIVVSPRSLHSELMCPICLDMLKNTMTTKECLHRFCADCIITALRSGNKECPTCRKKLVSKRSLRPDPNFDALISKIY
>tr|A0A7L1KEE1|A0A7L1KEE1_RYNNI/1-114 [subseq from] E3 ubiquitin-protein ligase RING2 (Fragment) OS=Rynchops niger OX=227184 GN=Rnf2 PE=4 SV=1
--MSQAVQTNGTQPLSKTWELSLYELQRTPQEAITDGLEIVVSPRSLHSELMCPICLDMLKNTMTTKECLHRFCADCIITALRSGNKECPTCRKKLVSKRSLRPDPNFDALISKIY
>tr|A0A7L1LMN9|A0A7L1LMN9_HIMHI/1-114 [subseq from] E3 ubiquitin-protein ligase RING2 (Fragment) OS=Himantopus himantopus OX=225398 GN=Rnf2 PE=4 SV=1
--MSQAVQTNGTQPLSKTWELSLYELQRTPQEAITDGLEIVVSPRSLHSELMCPICLDMLKNTMTTKECLHRFCADCIITALRSGNKECPTCRKKLVSKRSLRPDPNFDALISKIY
>tr|A0A7L1MHF4|A0A7L1MHF4_BOMGA/1-114 [subseq from] E3 ubiquitin-protein ligase RING2 (Fragment) OS=Bombycilla garrulus OX=125297 GN=Rnf2 PE=4 SV=1
--MSQAVQTNGTQPLSKTWELSLYELQRTPQEAITDGLEIVVSPRSLHSELMCPICLDMLKNTMTTKECLHRFCADCIITALRSGNKECPTCRKKLVSKRSLRPDPNFDALISKIY
>tr|A0A7L1NA56|A0A7L1NA56_RHICY/1-114 [subseq from] E3 ubiquitin-protein ligase RING2 (Fragment) OS=Rhinopomastus cyanomelas OX=113115 GN=Rnf2 PE=4 SV=1
--MSQAVQTNGTQPLSKTWELSLYELQRTPQEAITDGLEIVVSPRSLHSELMCPICLDMLKNTMTTKECLHRFCADCIITALRSGNKECPTCRKKLVSKRSLRPDPNFDALISKIY
>tr|A0A7L1PRS3|A0A7L1PRS3_ORIOR/1-114 [subseq from] E3 ubiquitin-protein ligase RING2 (Fragment) OS=Oriolus oriolus OX=181099 GN=Rnf2 PE=4 SV=1
--MSQAVQTNGTQPLSKTWELSLYELQRTPQEAITDGLEIVVSPRSLHSELMCPICLDMLKNTMTTKECLHRFCADCIITALRSGNKECPTCRKKLVSKRSLRPDPNFDALISKIY
>tr|A0A7L1R059|A0A7L1R059_9PASS/1-114 [subseq from] E3 ubiquitin-protein ligase RING2 (Fragment) OS=Cisticola juncidis OX=52622 GN=Rnf2 PE=4 SV=1
--MSQAVQTNGTQPLSKTWELSLYELQRTPQEAITDGLEIVVSPRSLHSELMCPICLDMLKNTMTTKECLHRFCADCIITALRSGNKECPTCRKKLVSKRSLRPDPNFDALISKIY
>tr|A0A7L1RTT7|A0A7L1RTT7_9PASS/1-114 [subseq from] E3 ubiquitin-protein ligase RING2 (Fragment) OS=Locustella ochotensis OX=187437 GN=Rnf2 PE=4 SV=1
--MSQAVQTNGTQPLSKTWELSLYELQRTPQEAITDGLEIVVSPRSLHSELMCPICLDMLKNTMTTKECLHRFCADCIITALRSGNKECPTCRKKLVSKRSLRPDPNFDALISKIY
>tr|A0A7L1SLW7|A0A7L1SLW7_ARAGA/1-114 [subseq from] E3 ubiquitin-protein ligase RING2 (Fragment) OS=Aramus guarauna OX=54356 GN=Rnf2 PE=4 SV=1
--MSQAVQTNGTQPLSKTWELSLYELQRTPQEAITDGLEIVVSPRSLHSELMCPICLDMLKNTMTTKECLHRFCADCIITALRSGNKECPTCRKKLVSKRSLRPDPNFDALISKIY
>tr|A0A7L1U312|A0A7L1U312_PHANI/1-114 [subseq from] E3 ubiquitin-protein ligase RING2 (Fragment) OS=Phainopepla nitens OX=161653 GN=Rnf2 PE=4 SV=1
--MSQAVQTNGTQPLSKTWELSLYELQRTPQEAITDGLEIVVSPRSLHSELMCPICLDMLKNTMTTKECLHRFCADCIITALRSGNKECPTCRKKLVSKRSLRPDPNFDALISKIY
>tr|A0A7L1W488|A0A7L1W488_9PASS/1-114 [subseq from] E3 ubiquitin-protein ligase RING2 (Fragment) OS=Certhia brachydactyla OX=73330 GN=Rnf2 PE=4 SV=1
--MSQAVQTNGTQPLSKTWELSLYELQRTPQEAITDGLEIVVSPRSLHSELMCPICLDMLKNTMTTKECLHRFCADCIITALRSGNKECPTCRKKLVSKRSLRPDPNFDALISKIY
>tr|A0A7L1XQW9|A0A7L1XQW9_9AVES/1-114 [subseq from] E3 ubiquitin-protein ligase RING2 (Fragment) OS=Thinocorus orbignyianus OX=161742 GN=Rnf2 PE=4 SV=1
--MSQAVQTNGTQPLSKTWELSLYELQRTPQEAITDGLEIVVSPRSLHSELMCPICLDMLKNTMTTKECLHRFCADCIITALRSGNKECPTCRKKLVSKRSLRPDPNFDALISKIY
>tr|A0A7L1YV90|A0A7L1YV90_9PASS/1-114 [subseq from] E3 ubiquitin-protein ligase RING2 (Fragment) OS=Scytalopus superciliaris OX=312124 GN=Rnf2 PE=4 SV=1
--MSQAVQTNGTQPLSKTWELSLYELQRTPQEAITDGLEIVVSPRSLHSELMCPICLDMLKNTMTTKECLHRFCADCIITALRSGNKECPTCRKKLVSKRSLRPDPNFDALISKIY
>tr|A0A7L2ARY0|A0A7L2ARY0_9GRUI/1-114 [subseq from] E3 ubiquitin-protein ligase RING2 (Fragment) OS=Heliornis fulica OX=54369 GN=Rnf2 PE=4 SV=1
--MSQAVQTNGTQPLSKTWELSLYELQRTPQEAITDGLEIVVSPRSLHSELMCPICLDMLKNTMTTKECLHRFCADCIITALRSGNKECPTCRKKLVSKRSLRPDPNFDALISKIY
>tr|A0A7L2DAS2|A0A7L2DAS2_CATFU/1-114 [subseq from] E3 ubiquitin-protein ligase RING2 (Fragment) OS=Catharus fuscescens OX=159581 GN=Rnf2 PE=4 SV=1
--MSQAVQTNGTQPLSKTWELSLYELQRTPQEAITDGLEIVVSPRSLHSELMCPICLDMLKNTMTTKECLHRFCADCIITALRSGNKECPTCRKKLVSKRSLRPDPNFDALISKIY
>tr|A0A7L1VCF8|A0A7L1VCF8_SITEU/1-114 [subseq from] E3 ubiquitin-protein ligase RING2 (Fragment) OS=Sitta europaea OX=50251 GN=Rnf2 PE=4 SV=1
--MSQAVQTNGTQPLSKTWELSLYELQRTPQEAITDGLEIVVSPRSLHSELMCPICLDMLKNTMTTKECLHRFCADCIITALRSGNKECPTCRKKLVSKRSLRPDPNFDALISKIY
>tr|A0A7L2EF12|A0A7L2EF12_ANTMN/1-114 [subseq from] E3 ubiquitin-protein ligase RING2 (Fragment) OS=Anthoscopus minutus OX=156561 GN=Rnf2 PE=4 SV=1
--MSQAVQTNGTQPLSKTWELSLYELQRTPQEAITDGLEIVVSPRSLHSELMCPICLDMLKNTMTTKECLHRFCADCIITALRSGNKECPTCRKKLVSKRSLRPDPNFDALISKIY
>tr|A0A7L2EZZ3|A0A7L2EZZ3_QUIME/1-114 [subseq from] E3 ubiquitin-protein ligase RING2 (Fragment) OS=Quiscalus mexicanus OX=64278 GN=Rnf2 PE=4 SV=1
--MSQAVQTNGTQPLSKTWELSLYELQRTPQEAITDGLEIVVSPRSLHSELMCPICLDMLKNTMTTKECLHRFCADCIITALRSGNKECPTCRKKLVSKRSLRPDPNFDALISKIY
>tr|A0A7L2HJL6|A0A7L2HJL6_SAGSE/1-114 [subseq from] E3 ubiquitin-protein ligase RING2 (Fragment) OS=Sagittarius serpentarius OX=56258 GN=Rnf2 PE=4 SV=1
--MSQAVQTNGTQPLSKTWELSLYELQRTPQEAITDGLEIVVSPRSLHSELMCPICLDMLKNTMTTKECLHRFCADCIITALRSGNKECPTCRKKLVSKRSLRPDPNFDALISKIY
>tr|A0A7K5IG71|A0A7K5IG71_TOXRE/1-114 [subseq from] E3 ubiquitin-protein ligase RING2 (Fragment) OS=Toxostoma redivivum OX=99882 GN=Rnf2 PE=4 SV=1
--MSQAVQTNGTQPLSKTWELSLYELQRTPQEAITDGLEIVVSPRSLHSELMCPICLDMLKNTMTTKECLHRFCADCIITALRSGNKECPTCRKKLVSKRSLRPDPNFDALISKIY
>tr|A0A7L2ITS8|A0A7L2ITS8_9PICI/1-114 [subseq from] E3 ubiquitin-protein ligase RING2 (Fragment) OS=Semnornis frantzii OX=91796 GN=Rnf2 PE=4 SV=1
--MSQAVQTNGTQPLSKTWELSLYELQRTPQEAITDGLEIVVSPRSLHSELMCPICLDMLKNTMTTKECLHRFCADCIITALRSGNKECPTCRKKLVSKRSLRPDPNFDALISKIY
>tr|A0A7L2JKP6|A0A7L2JKP6_CINMU/1-114 [subseq from] E3 ubiquitin-protein ligase RING2 (Fragment) OS=Cinclus mexicanus OX=161649 GN=Rnf2 PE=4 SV=1
--MSQAVQTNGTQPLSKTWELSLYELQRTPQEAITDGLEIVVSPRSLHSELMCPICLDMLKNTMTTKECLHRFCADCIITALRSGNKECPTCRKKLVSKRSLRPDPNFDALISKIY
>tr|A0A7L2L647|A0A7L2L647_9PASS/1-114 [subseq from] E3 ubiquitin-protein ligase RING2 (Fragment) OS=Zosterops hypoxanthus OX=2485327 GN=Rnf2 PE=4 SV=1
--MSQAVQTNGTQPLSKTWELSLYELQRTPQEAITDGLEIVVSPRSLHSELMCPICLDMLKNTMTTKECLHRFCADCIITALRSGNKECPTCRKKLVSKRSLRPDPNFDALISKIY
>tr|A0A7L2NBK1|A0A7L2NBK1_9PASS/1-114 [subseq from] E3 ubiquitin-protein ligase RING2 (Fragment) OS=Rhadina sibilatrix OX=2585818 GN=Rnf2 PE=4 SV=1
--MSQAVQTNGTQPLSKTWELSLYELQRTPQEAITDGLEIVVSPRSLHSELMCPICLDMLKNTMTTKECLHRFCADCIITALRSGNKECPTCRKKLVSKRSLRPDPNFDALISKIY
>tr|A0A7L2P6Q4|A0A7L2P6Q4_PYCJO/1-114 [subseq from] E3 ubiquitin-protein ligase RING2 (Fragment) OS=Pycnonotus jocosus OX=182897 GN=Rnf2 PE=4 SV=1
--MSQAVQTNGTQPLSKTWELSLYELQRTPQEAITDGLEIVVSPRSLHSELMCPICLDMLKNTMTTKECLHRFCADCIITALRSGNKECPTCRKKLVSKRSLRPDPNFDALISKIY
>tr|A0A3Q7WTC7|A0A3Q7WTC7_URSAR/1-114 [subseq from] E3 ubiquitin-protein ligase RING2 OS=Ursus arctos horribilis OX=116960 GN=RNF2 PE=4 SV=1
--MSQAVQTNGTQPLSKTWELSLYELQRTPQEAITDGLEIVVSPRSLHSELMCPICLDMLKNTMTTKECLHRFCADCIITALRSGNKECPTCRKKLVSKRSLRPDPNFDALISKIY
>tr|A0A7L2Q548|A0A7L2Q548_9PASS/1-114 [subseq from] E3 ubiquitin-protein ligase RING2 (Fragment) OS=Hypocryptadius cinnamomeus OX=589841 GN=Rnf2 PE=4 SV=1
--MSQAVQTNGTQPLSKTWELSLYELQRTPQEAITDGLEIVVSPRSLHSELMCPICLDMLKNTMTTKECLHRFCADCIITALRSGNKECPTCRKKLVSKRSLRPDPNFDALISKIY
>tr|A0A7L2SGY5|A0A7L2SGY5_9PASS/1-114 [subseq from] E3 ubiquitin-protein ligase RING2 (Fragment) OS=Mystacornis crossleyi OX=98133 GN=Rnf2 PE=4 SV=1
--MSQAVQTNGTQPLSKTWELSLYELQRTPQEAITDGLEIVVSPRSLHSELMCPICLDMLKNTMTTKECLHRFCADCIITALRSGNKECPTCRKKLVSKRSLRPDPNFDALISKIY
>tr|A0A7L2UBY7|A0A7L2UBY7_BALRX/1-114 [subseq from] E3 ubiquitin-protein ligase RING2 (Fragment) OS=Balaeniceps rex OX=33584 GN=Rnf2 PE=4 SV=1
--MSQAVQTNGTQPLSKTWELSLYELQRTPQEAITDGLEIVVSPRSLHSELMCPICLDMLKNTMTTKECLHRFCADCIITALRSGNKECPTCRKKLVSKRSLRPDPNFDALISKIY
>tr|A0A091STV6|A0A091STV6_NESNO/1-114 [subseq from] E3 ubiquitin-protein ligase RING2 OS=Nestor notabilis OX=176057 GN=N333_02377 PE=4 SV=1
--MSQAVQTNGTQPLSKTWELSLYELQRTPQEAITDGLEIVVSPRSLHSELMCPICLDMLKNTMTTKECLHRFCADCIITALRSGNKECPTCRKKLVSKRSLRPDPNFDALISKIY
>tr|A0A7L2V899|A0A7L2V899_9AVES/1-114 [subseq from] E3 ubiquitin-protein ligase RING2 (Fragment) OS=Brachypteracias leptosomus OX=135165 GN=Rnf2 PE=4 SV=1
--MSQAVQTNGTQPLSKTWELSLYELQRTPQEAITDGLEIVVSPRSLHSELMCPICLDMLKNTMTTKECLHRFCADCIITALRSGNKECPTCRKKLVSKRSLRPDPNFDALISKIY
>tr|A0A7L2Y4B9|A0A7L2Y4B9_9PASS/1-114 [subseq from] E3 ubiquitin-protein ligase RING2 (Fragment) OS=Erpornis zantholeuca OX=1112836 GN=Rnf2 PE=4 SV=1
--MSQAVQTNGTQPLSKTWELSLYELQRTPQEAITDGLEIVVSPRSLHSELMCPICLDMLKNTMTTKECLHRFCADCIITALRSGNKECPTCRKKLVSKRSLRPDPNFDALISKIY
>tr|A0A7L2Y803|A0A7L2Y803_JACJC/1-114 [subseq from] E3 ubiquitin-protein ligase RING2 (Fragment) OS=Jacana jacana OX=54508 GN=Rnf2 PE=4 SV=1
--MSQAVQTNGTQPLSKTWELSLYELQRTPQEAITDGLEIVVSPRSLHSELMCPICLDMLKNTMTTKECLHRFCADCIITALRSGNKECPTCRKKLVSKRSLRPDPNFDALISKIY
>tr|A0A7L2ZE52|A0A7L2ZE52_9PASE/1-114 [subseq from] E3 ubiquitin-protein ligase RING2 (Fragment) OS=Prunella fulvescens OX=670355 GN=Rnf2 PE=4 SV=1
--MSQAVQTNGTQPLSKTWELSLYELQRTPQEAITDGLEIVVSPRSLHSELMCPICLDMLKNTMTTKECLHRFCADCIITALRSGNKECPTCRKKLVSKRSLRPDPNFDALISKIY
>tr|A0A7L3AXL2|A0A7L3AXL2_9AVES/1-114 [subseq from] E3 ubiquitin-protein ligase RING2 (Fragment) OS=Syrrhaptes paradoxus OX=302527 GN=Rnf2 PE=4 SV=1
--MSQAVQTNGTQPLSKTWELSLYELQRTPQEAITDGLEIVVSPRSLHSELMCPICLDMLKNTMTTKECLHRFCADCIITALRSGNKECPTCRKKLVSKRSLRPDPNFDALISKIY
>tr|A0A7K4P8T1|A0A7K4P8T1_MELMO/1-114 [subseq from] E3 ubiquitin-protein ligase RING2 (Fragment) OS=Melospiza melodia OX=44397 GN=Rnf2 PE=4 SV=1
--MSQAVQTNGTQPLSKTWELSLYELQRTPQEAITDGLEIVVSPRSLHSELMCPICLDMLKNTMTTKECLHRFCADCIITALRSGNKECPTCRKKLVSKRSLRPDPNFDALISKIY
>tr|A0A7L3BPH1|A0A7L3BPH1_PELUR/1-114 [subseq from] E3 ubiquitin-protein ligase RING2 (Fragment) OS=Pelecanoides urinatrix OX=37079 GN=Rnf2 PE=4 SV=1
--MSQAVQTNGTQPLSKTWELSLYELQRTPQEAITDGLEIVVSPRSLHSELMCPICLDMLKNTMTTKECLHRFCADCIITALRSGNKECPTCRKKLVSKRSLRPDPNFDALISKIY
>tr|A0A7L0V4Q0|A0A7L0V4Q0_9PASE/1-114 [subseq from] E3 ubiquitin-protein ligase RING2 (Fragment) OS=Leptocoma aspasia OX=2585812 GN=Rnf2 PE=4 SV=1
--MSQAVQTNGTQPLSKTWELSLYELQRTPQEAITDGLEIVVSPRSLHSELMCPICLDMLKNTMTTKECLHRFCADCIITALRSGNKECPTCRKKLVSKRSLRPDPNFDALISKIY
>tr|A0A7L3D3F9|A0A7L3D3F9_PLUSO/1-114 [subseq from] E3 ubiquitin-protein ligase RING2 (Fragment) OS=Pluvianellus socialis OX=227228 GN=Rnf2 PE=4 SV=1
--MSQAVQTNGTQPLSKTWELSLYELQRTPQEAITDGLEIVVSPRSLHSELMCPICLDMLKNTMTTKECLHRFCADCIITALRSGNKECPTCRKKLVSKRSLRPDPNFDALISKIY
>tr|A0A099Z3T2|A0A099Z3T2_TINGU/1-114 [subseq from] E3 ubiquitin-protein ligase RING2 OS=Tinamus guttatus OX=94827 GN=N309_11515 PE=4 SV=1
--MSQAVQTNGTQPLSKTWELSLYELQRTPQEAITDGLEIVVSPRSLHSELMCPICLDMLKNTMTTKECLHRFCADCIITALRSGNKECPTCRKKLVSKRSLRPDPNFDALISKIY
>tr|A0A7L3E853|A0A7L3E853_9PASS/1-114 [subseq from] E3 ubiquitin-protein ligase RING2 (Fragment) OS=Chaetops frenatus OX=221966 GN=Rnf2 PE=4 SV=1
--MSQAVQTNGTQPLSKTWELSLYELQRTPQEAITDGLEIVVSPRSLHSELMCPICLDMLKNTMTTKECLHRFCADCIITALRSGNKECPTCRKKLVSKRSLRPDPNFDALISKIY
>tr|A0A7L3FVW5|A0A7L3FVW5_9GRUI/1-114 [subseq from] E3 ubiquitin-protein ligase RING2 (Fragment) OS=Zapornia atra OX=2585822 GN=Rnf2 PE=4 SV=1
--MSQAVQTNGTQPLSKTWELSLYELQRTPQEAITDGLEIVVSPRSLHSELMCPICLDMLKNTMTTKECLHRFCADCIITALRSGNKECPTCRKKLVSKRSLRPDPNFDALISKIY
>tr|A0A7L3IIM8|A0A7L3IIM8_9PASS/1-114 [subseq from] E3 ubiquitin-protein ligase RING2 (Fragment) OS=Pardalotus punctatus OX=254575 GN=Rnf2 PE=4 SV=1
--MSQAVQTNGTQPLSKTWELSLYELQRTPQEAITDGLEIVVSPRSLHSELMCPICLDMLKNTMTTKECLHRFCADCIITALRSGNKECPTCRKKLVSKRSLRPDPNFDALISKIY
>tr|A0A7L3JDB1|A0A7L3JDB1_THACH/1-114 [subseq from] E3 ubiquitin-protein ligase RING2 (Fragment) OS=Thalassarche chlororhynchos OX=54017 GN=Rnf2 PE=4 SV=1
--MSQAVQTNGTQPLSKTWELSLYELQRTPQEAITDGLEIVVSPRSLHSELMCPICLDMLKNTMTTKECLHRFCADCIITALRSGNKECPTCRKKLVSKRSLRPDPNFDALISKIY
>tr|A0A7L3KX67|A0A7L3KX67_9PASS/1-114 [subseq from] E3 ubiquitin-protein ligase RING2 (Fragment) OS=Drymodes brunneopygia OX=626378 GN=Rnf2 PE=4 SV=1
--MSQAVQTNGTQPLSKTWELSLYELQRTPQEAITDGLEIVVSPRSLHSELMCPICLDMLKNTMTTKECLHRFCADCIITALRSGNKECPTCRKKLVSKRSLRPDPNFDALISKIY
>tr|A0A7L3LKT4|A0A7L3LKT4_9CHAR/1-114 [subseq from] E3 ubiquitin-protein ligase RING2 (Fragment) OS=Turnix velox OX=2529409 GN=Rnf2 PE=4 SV=1
--MSQAVQTNGTQPLSKTWELSLYELQRTPQEAITDGLEIVVSPRSLHSELMCPICLDMLKNTMTTKECLHRFCADCIITALRSGNKECPTCRKKLVSKRSLRPDPNFDALISKIY
>tr|A0A7L3NQT2|A0A7L3NQT2_9AVES/1-114 [subseq from] E3 ubiquitin-protein ligase RING2 (Fragment) OS=Oreotrochilus melanogaster OX=689266 GN=Rnf2 PE=4 SV=1
--MSQAVQTNGTQPLSKTWELSLYELQRTPQEAITDGLEIVVSPRSLHSELMCPICLDMLKNTMTTKECLHRFCADCIITALRSGNKECPTCRKKLVSKRSLRPDPNFDALISKIY
>tr|A0A7L3QTJ5|A0A7L3QTJ5_9SYLV/1-114 [subseq from] E3 ubiquitin-protein ligase RING2 (Fragment) OS=Cettia cetti OX=68486 GN=Rnf2 PE=4 SV=1
--MSQAVQTNGTQPLSKTWELSLYELQRTPQEAITDGLEIVVSPRSLHSELMCPICLDMLKNTMTTKECLHRFCADCIITALRSGNKECPTCRKKLVSKRSLRPDPNFDALISKIY
>tr|A0A7L3RIS6|A0A7L3RIS6_CEPGR/1-114 [subseq from] E3 ubiquitin-protein ligase RING2 (Fragment) OS=Cepphus grylle OX=28697 GN=Rnf2 PE=4 SV=1
--MSQAVQTNGTQPLSKTWELSLYELQRTPQEAITDGLEIVVSPRSLHSELMCPICLDMLKNTMTTKECLHRFCADCIITALRSGNKECPTCRKKLVSKRSLRPDPNFDALISKIY
>tr|A0A7L3SZU2|A0A7L3SZU2_RISTR/1-114 [subseq from] E3 ubiquitin-protein ligase RING2 (Fragment) OS=Rissa tridactyla OX=75485 GN=Rnf2 PE=4 SV=1
--MSQAVQTNGTQPLSKTWELSLYELQRTPQEAITDGLEIVVSPRSLHSELMCPICLDMLKNTMTTKECLHRFCADCIITALRSGNKECPTCRKKLVSKRSLRPDPNFDALISKIY
>tr|A0A7L3TW11|A0A7L3TW11_URIAL/1-114 [subseq from] E3 ubiquitin-protein ligase RING2 (Fragment) OS=Uria aalge OX=13746 GN=Rnf2 PE=4 SV=1
--MSQAVQTNGTQPLSKTWELSLYELQRTPQEAITDGLEIVVSPRSLHSELMCPICLDMLKNTMTTKECLHRFCADCIITALRSGNKECPTCRKKLVSKRSLRPDPNFDALISKIY
>tr|A0A7L3VF62|A0A7L3VF62_MOLAT/1-114 [subseq from] E3 ubiquitin-protein ligase RING2 (Fragment) OS=Molothrus ater OX=84834 GN=Rnf2 PE=4 SV=1
--MSQAVQTNGTQPLSKTWELSLYELQRTPQEAITDGLEIVVSPRSLHSELMCPICLDMLKNTMTTKECLHRFCADCIITALRSGNKECPTCRKKLVSKRSLRPDPNFDALISKIY
>tr|A0A7L3WBN1|A0A7L3WBN1_9GRUI/1-114 [subseq from] E3 ubiquitin-protein ligase RING2 (Fragment) OS=Atlantisia rogersi OX=2478892 GN=Rnf2 PE=4 SV=1
--MSQAVQTNGTQPLSKTWELSLYELQRTPQEAITDGLEIVVSPRSLHSELMCPICLDMLKNTMTTKECLHRFCADCIITALRSGNKECPTCRKKLVSKRSLRPDPNFDALISKIY
>tr|A0A7L3YEP8|A0A7L3YEP8_9AVES/1-114 [subseq from] E3 ubiquitin-protein ligase RING2 (Fragment) OS=Calonectris borealis OX=1323832 GN=Rnf2 PE=4 SV=1
--MSQAVQTNGTQPLSKTWELSLYELQRTPQEAITDGLEIVVSPRSLHSELMCPICLDMLKNTMTTKECLHRFCADCIITALRSGNKECPTCRKKLVSKRSLRPDPNFDALISKIY
>tr|A0A7L3ZMJ1|A0A7L3ZMJ1_9AVES/1-114 [subseq from] E3 ubiquitin-protein ligase RING2 (Fragment) OS=Circaetus pectoralis OX=321084 GN=Rnf2 PE=4 SV=1
--MSQAVQTNGTQPLSKTWELSLYELQRTPQEAITDGLEIVVSPRSLHSELMCPICLDMLKNTMTTKECLHRFCADCIITALRSGNKECPTCRKKLVSKRSLRPDPNFDALISKIY
>tr|A0A7L4AXW7|A0A7L4AXW7_9CHAR/1-114 [subseq from] E3 ubiquitin-protein ligase RING2 (Fragment) OS=Phaetusa simplex OX=297813 GN=Rnf2 PE=4 SV=1
--MSQAVQTNGTQPLSKTWELSLYELQRTPQEAITDGLEIVVSPRSLHSELMCPICLDMLKNTMTTKECLHRFCADCIITALRSGNKECPTCRKKLVSKRSLRPDPNFDALISKIY
>tr|A0A6P6CNT7|A0A6P6CNT7_PTEVA/1-114 [subseq from] E3 ubiquitin-protein ligase RING2 OS=Pteropus vampyrus OX=132908 GN=RNF2 PE=4 SV=1
--MSQAVQTNGTQPLSKTWELSLYELQRTPQEAITDGLEIVVSPRSLHSELMCPICLDMLKNTMTTKECLHRFCADCIITALRSGNKECPTCRKKLVSKRSLRPDPNFDALISKIY
>tr|A0A7L4CEZ1|A0A7L4CEZ1_9AVES/1-114 [subseq from] E3 ubiquitin-protein ligase RING2 (Fragment) OS=Nyctiprogne leucopyga OX=382315 GN=Rnf2 PE=4 SV=1
--MSQAVQTNGTQPLSKTWELSLYELQRTPQEAITDGLEIVVSPRSLHSELMCPICLDMLKNTMTTKECLHRFCADCIITALRSGNKECPTCRKKLVSKRSLRPDPNFDALISKIY
>tr|A0A7L4DIP0|A0A7L4DIP0_9AVES/1-114 [subseq from] E3 ubiquitin-protein ligase RING2 (Fragment) OS=Eurystomus gularis OX=325343 GN=Rnf2 PE=4 SV=1
--MSQAVQTNGTQPLSKTWELSLYELQRTPQEAITDGLEIVVSPRSLHSELMCPICLDMLKNTMTTKECLHRFCADCIITALRSGNKECPTCRKKLVSKRSLRPDPNFDALISKIY
>tr|A0A7L4EJ61|A0A7L4EJ61_HIRRU/1-114 [subseq from] E3 ubiquitin-protein ligase RING2 (Fragment) OS=Hirundo rustica OX=43150 GN=Rnf2 PE=4 SV=1
--MSQAVQTNGTQPLSKTWELSLYELQRTPQEAITDGLEIVVSPRSLHSELMCPICLDMLKNTMTTKECLHRFCADCIITALRSGNKECPTCRKKLVSKRSLRPDPNFDALISKIY
>tr|A0A7L4F9K0|A0A7L4F9K0_9COLU/1-114 [subseq from] E3 ubiquitin-protein ligase RING2 (Fragment) OS=Alopecoenas beccarii OX=262131 GN=Rnf2 PE=4 SV=1
--MSQAVQTNGTQPLSKTWELSLYELQRTPQEAITDGLEIVVSPRSLHSELMCPICLDMLKNTMTTKECLHRFCADCIITALRSGNKECPTCRKKLVSKRSLRPDPNFDALISKIY
>tr|A0A7L4GVM9|A0A7L4GVM9_PODST/1-114 [subseq from] E3 ubiquitin-protein ligase RING2 (Fragment) OS=Podargus strigoides OX=8905 GN=Rnf2 PE=4 SV=1
--MSQAVQTNGTQPLSKTWELSLYELQRTPQEAITDGLEIVVSPRSLHSELMCPICLDMLKNTMTTKECLHRFCADCIITALRSGNKECPTCRKKLVSKRSLRPDPNFDALISKIY
>tr|A0A7L4I082|A0A7L4I082_SCOUM/1-114 [subseq from] E3 ubiquitin-protein ligase RING2 (Fragment) OS=Scopus umbretta OX=33581 GN=Rnf2 PE=4 SV=1
--MSQAVQTNGTQPLSKTWELSLYELQRTPQEAITDGLEIVVSPRSLHSELMCPICLDMLKNTMTTKECLHRFCADCIITALRSGNKECPTCRKKLVSKRSLRPDPNFDALISKIY
>tr|A0A7L1BX11|A0A7L1BX11_9PASS/1-114 [subseq from] E3 ubiquitin-protein ligase RING2 (Fragment) OS=Illadopsis cleaveri OX=201329 GN=Rnf2 PE=4 SV=1
--MSQAVQTNGTQPLSKTWELSLYELQRTPQEAITDGLEIVVSPRSLHSELMCPICLDMLKNTMTTKECLHRFCADCIITALRSGNKECPTCRKKLVSKRSLRPDPNFDALISKIY
>tr|A0A7L4K4J3|A0A7L4K4J3_9AVES/1-114 [subseq from] E3 ubiquitin-protein ligase RING2 (Fragment) OS=Ceuthmochares aereus OX=1961834 GN=Rnf2 PE=4 SV=1
--MSQAVQTNGTQPLSKTWELSLYELQRTPQEAITDGLEIVVSPRSLHSELMCPICLDMLKNTMTTKECLHRFCADCIITALRSGNKECPTCRKKLVSKRSLRPDPNFDALISKIY
>tr|A0A7L4LQI3|A0A7L4LQI3_9CORV/1-114 [subseq from] E3 ubiquitin-protein ligase RING2 (Fragment) OS=Callaeas wilsoni OX=1347786 GN=Rnf2 PE=4 SV=1
--MSQAVQTNGTQPLSKTWELSLYELQRTPQEAITDGLEIVVSPRSLHSELMCPICLDMLKNTMTTKECLHRFCADCIITALRSGNKECPTCRKKLVSKRSLRPDPNFDALISKIY
>tr|A0A7L4M8T4|A0A7L4M8T4_GLAPT/1-114 [subseq from] E3 ubiquitin-protein ligase RING2 (Fragment) OS=Glareola pratincola OX=43316 GN=Rnf2 PE=4 SV=1
--MSQAVQTNGTQPLSKTWELSLYELQRTPQEAITDGLEIVVSPRSLHSELMCPICLDMLKNTMTTKECLHRFCADCIITALRSGNKECPTCRKKLVSKRSLRPDPNFDALISKIY
>tr|A0A7L4MX47|A0A7L4MX47_9AVES/1-114 [subseq from] E3 ubiquitin-protein ligase RING2 (Fragment) OS=Ceyx cyanopectus OX=390723 GN=Rnf2 PE=4 SV=1
--MSQAVQTNGTQPLSKTWELSLYELQRTPQEAITDGLEIVVSPRSLHSELMCPICLDMLKNTMTTKECLHRFCADCIITALRSGNKECPTCRKKLVSKRSLRPDPNFDALISKIY
>tr|A0A7M4FZ74|A0A7M4FZ74_CROPO/1-114 [subseq from] E3 ubiquitin-protein ligase RING2 OS=Crocodylus porosus OX=8502 GN=RNF2 PE=4 SV=1
--MSQAVQTNGTQPLSKTWELSLYELQRTPQEAITDGLEIVVSPRSLHSELMCPICLDMLKNTMTTKECLHRFCADCIITALRSGNKECPTCRKKLVSKRSLRPDPNFDALISKIY
>tr|A0A672URM5|A0A672URM5_STRHB/1-114 [subseq from] E3 ubiquitin-protein ligase RING2 OS=Strigops habroptila OX=2489341 GN=RNF2 PE=4 SV=1
--MSQAVQTNGTQPLSKTWELSLYELQRTPQEAITDGLEIVVSPRSLHSELMCPICLDMLKNTMTTKECLHRFCADCIITALRSGNKECPTCRKKLVSKRSLRPDPNFDALISKIY
>tr|A0A821KP36|A0A821KP36_9NEOB/1-114 [subseq from] (mimic poison frog) hypothetical protein OS=Ranitomeya imitator OX=111125 GN=RIMITATOR_LOCUS2258009 PE=4 SV=1
--MSQAVQTNGTQPLSKTWELSLYELQRTPQEAITDGLEIVVSPRSLHSELMCPICLDMLKNTMTTKECLHRFCADCIITALRSGNKECPTCRKKLVSKRSLRPDPNFDALISKIY
>tr|A0A850TMZ3|A0A850TMZ3_GRUAM/1-114 [subseq from] RING2 ligase (Fragment) OS=Grus americana OX=9117 GN=Rnf2 PE=4 SV=1
--MSQAVQTNGTQPLSKTWELSLYELQRTPQEAITDGLEIVVSPRSLHSELMCPICLDMLKNTMTTKECLHRFCADCIITALRSGNKECPTCRKKLVSKRSLRPDPNFDALISKIY
>tr|A0A850V532|A0A850V532_9CORV/1-114 [subseq from] RING2 ligase (Fragment) OS=Chloropsis hardwickii OX=667144 GN=Rnf2 PE=4 SV=1
--MSQAVQTNGTQPLSKTWELSLYELQRTPQEAITDGLEIVVSPRSLHSELMCPICLDMLKNTMTTKECLHRFCADCIITALRSGNKECPTCRKKLVSKRSLRPDPNFDALISKIY
>tr|A0A850WEE8|A0A850WEE8_FREMA/1-114 [subseq from] RING2 ligase (Fragment) OS=Fregata magnificens OX=37042 GN=Rnf2 PE=4 SV=1
--MSQAVQTNGTQPLSKTWELSLYELQRTPQEAITDGLEIVVSPRSLHSELMCPICLDMLKNTMTTKECLHRFCADCIITALRSGNKECPTCRKKLVSKRSLRPDPNFDALISKIY
>tr|A0A850X9L4|A0A850X9L4_PIACA/1-114 [subseq from] RING2 ligase (Fragment) OS=Piaya cayana OX=33601 GN=Rnf2 PE=4 SV=1
--MSQAVQTNGTQPLSKTWELSLYELQRTPQEAITDGLEIVVSPRSLHSELMCPICLDMLKNTMTTKECLHRFCADCIITALRSGNKECPTCRKKLVSKRSLRPDPNFDALISKIY
>tr|A0A850YJA8|A0A850YJA8_AEGCA/1-114 [subseq from] RING2 ligase (Fragment) OS=Aegithalos caudatus OX=73327 GN=Rnf2 PE=4 SV=1
--MSQAVQTNGTQPLSKTWELSLYELQRTPQEAITDGLEIVVSPRSLHSELMCPICLDMLKNTMTTKECLHRFCADCIITALRSGNKECPTCRKKLVSKRSLRPDPNFDALISKIY
>tr|A0A7L0YH52|A0A7L0YH52_9PASE/1-114 [subseq from] E3 ubiquitin-protein ligase RING2 (Fragment) OS=Ploceus nigricollis OX=441696 GN=Rnf2 PE=4 SV=1
--MSQAVQTNGTQPLSKTWELSLYELQRTPQEAITDGLEIVVSPRSLHSELMCPICLDMLKNTMTTKECLHRFCADCIITALRSGNKECPTCRKKLVSKRSLRPDPNFDALISKIY
>tr|A0A850ZS05|A0A850ZS05_9PASS/1-114 [subseq from] RING2 ligase (Fragment) OS=Tichodroma muraria OX=237442 GN=Rnf2 PE=4 SV=1
--MSQAVQTNGTQPLSKTWELSLYELQRTPQEAITDGLEIVVSPRSLHSELMCPICLDMLKNTMTTKECLHRFCADCIITALRSGNKECPTCRKKLVSKRSLRPDPNFDALISKIY
>tr|A0A851AF45|A0A851AF45_SULDA/1-114 [subseq from] RING2 ligase (Fragment) OS=Sula dactylatra OX=56068 GN=Rnf2 PE=4 SV=1
--MSQAVQTNGTQPLSKTWELSLYELQRTPQEAITDGLEIVVSPRSLHSELMCPICLDMLKNTMTTKECLHRFCADCIITALRSGNKECPTCRKKLVSKRSLRPDPNFDALISKIY
>tr|A0A7K4XD51|A0A7K4XD51_REGSA/1-114 [subseq from] E3 ubiquitin-protein ligase RING2 (Fragment) OS=Regulus satrapa OX=13245 GN=Rnf2 PE=4 SV=1
--MSQAVQTNGTQPLSKTWELSLYELQRTPQEAITDGLEIVVSPRSLHSELMCPICLDMLKNTMTTKECLHRFCADCIITALRSGNKECPTCRKKLVSKRSLRPDPNFDALISKIY
>tr|A0A851AVT8|A0A851AVT8_PICGY/1-114 [subseq from] RING2 ligase (Fragment) OS=Picathartes gymnocephalus OX=175131 GN=Rnf2 PE=4 SV=1
--MSQAVQTNGTQPLSKTWELSLYELQRTPQEAITDGLEIVVSPRSLHSELMCPICLDMLKNTMTTKECLHRFCADCIITALRSGNKECPTCRKKLVSKRSLRPDPNFDALISKIY
>tr|A0A851E4K5|A0A851E4K5_9CORV/1-114 [subseq from] RING2 ligase (Fragment) OS=Dryoscopus gambensis OX=85069 GN=Rnf2 PE=4 SV=1
--MSQAVQTNGTQPLSKTWELSLYELQRTPQEAITDGLEIVVSPRSLHSELMCPICLDMLKNTMTTKECLHRFCADCIITALRSGNKECPTCRKKLVSKRSLRPDPNFDALISKIY
>tr|A0A851JV10|A0A851JV10_9PASS/1-114 [subseq from] RING2 ligase (Fragment) OS=Donacobius atricapilla OX=237420 GN=Rnf2 PE=4 SV=1
--MSQAVQTNGTQPLSKTWELSLYELQRTPQEAITDGLEIVVSPRSLHSELMCPICLDMLKNTMTTKECLHRFCADCIITALRSGNKECPTCRKKLVSKRSLRPDPNFDALISKIY
>tr|A0A851L4V9|A0A851L4V9_VIDCH/1-114 [subseq from] RING2 ligase (Fragment) OS=Vidua chalybeata OX=81927 GN=Rnf2 PE=4 SV=1
--MSQAVQTNGTQPLSKTWELSLYELQRTPQEAITDGLEIVVSPRSLHSELMCPICLDMLKNTMTTKECLHRFCADCIITALRSGNKECPTCRKKLVSKRSLRPDPNFDALISKIY
>tr|A0A851NGX5|A0A851NGX5_9GALL/1-114 [subseq from] RING2 ligase (Fragment) OS=Penelope pileata OX=1118817 GN=Rnf2 PE=4 SV=1
--MSQAVQTNGTQPLSKTWELSLYELQRTPQEAITDGLEIVVSPRSLHSELMCPICLDMLKNTMTTKECLHRFCADCIITALRSGNKECPTCRKKLVSKRSLRPDPNFDALISKIY
>tr|A0A7L3GMB2|A0A7L3GMB2_9AVES/1-114 [subseq from] E3 ubiquitin-protein ligase RING2 (Fragment) OS=Anhinga rufa OX=317792 GN=Rnf2 PE=4 SV=1
--MSQAVQTNGTQPLSKTWELSLYELQRTPQEAITDGLEIVVSPRSLHSELMCPICLDMLKNTMTTKECLHRFCADCIITALRSGNKECPTCRKKLVSKRSLRPDPNFDALISKIY
>tr|A0A851PKC0|A0A851PKC0_ANHAN/1-114 [subseq from] RING2 ligase (Fragment) OS=Anhinga anhinga OX=56067 GN=Rnf2 PE=4 SV=1
--MSQAVQTNGTQPLSKTWELSLYELQRTPQEAITDGLEIVVSPRSLHSELMCPICLDMLKNTMTTKECLHRFCADCIITALRSGNKECPTCRKKLVSKRSLRPDPNFDALISKIY
>tr|A0A851QQ83|A0A851QQ83_TYCCO/1-114 [subseq from] RING2 ligase (Fragment) OS=Tychaedon coryphoeus OX=614051 GN=Rnf2 PE=4 SV=1
--MSQAVQTNGTQPLSKTWELSLYELQRTPQEAITDGLEIVVSPRSLHSELMCPICLDMLKNTMTTKECLHRFCADCIITALRSGNKECPTCRKKLVSKRSLRPDPNFDALISKIY
>tr|A0A851RT52|A0A851RT52_CERFA/1-114 [subseq from] RING2 ligase (Fragment) OS=Certhia familiaris OX=73333 GN=Rnf2 PE=4 SV=1
--MSQAVQTNGTQPLSKTWELSLYELQRTPQEAITDGLEIVVSPRSLHSELMCPICLDMLKNTMTTKECLHRFCADCIITALRSGNKECPTCRKKLVSKRSLRPDPNFDALISKIY
>tr|A0A851SZ90|A0A851SZ90_9AVES/1-114 [subseq from] RING2 ligase (Fragment) OS=Nothocercus nigrocapillus OX=1977171 GN=Rnf2 PE=4 SV=1
--MSQAVQTNGTQPLSKTWELSLYELQRTPQEAITDGLEIVVSPRSLHSELMCPICLDMLKNTMTTKECLHRFCADCIITALRSGNKECPTCRKKLVSKRSLRPDPNFDALISKIY
>tr|A0A851VL96|A0A851VL96_9PASS/1-114 [subseq from] RING2 ligase (Fragment) OS=Copsychus sechellarum OX=797021 GN=Rnf2 PE=4 SV=1
--MSQAVQTNGTQPLSKTWELSLYELQRTPQEAITDGLEIVVSPRSLHSELMCPICLDMLKNTMTTKECLHRFCADCIITALRSGNKECPTCRKKLVSKRSLRPDPNFDALISKIY
>tr|A0A851WX99|A0A851WX99_9CORV/1-114 [subseq from] RING2 ligase (Fragment) OS=Corvus moneduloides OX=1196302 GN=Rnf2 PE=4 SV=1
--MSQAVQTNGTQPLSKTWELSLYELQRTPQEAITDGLEIVVSPRSLHSELMCPICLDMLKNTMTTKECLHRFCADCIITALRSGNKECPTCRKKLVSKRSLRPDPNFDALISKIY
>tr|A0A851Y0B6|A0A851Y0B6_EOLRO/1-114 [subseq from] RING2 ligase (Fragment) OS=Eolophus roseicapilla OX=176039 GN=Rnf2 PE=4 SV=1
--MSQAVQTNGTQPLSKTWELSLYELQRTPQEAITDGLEIVVSPRSLHSELMCPICLDMLKNTMTTKECLHRFCADCIITALRSGNKECPTCRKKLVSKRSLRPDPNFDALISKIY
>tr|A0A7K7KNF5|A0A7K7KNF5_9AVES/1-114 [subseq from] E3 ubiquitin-protein ligase RING2 (Fragment) OS=Asarcornis scutulata OX=75869 GN=Rnf2 PE=4 SV=1
--MSQAVQTNGTQPLSKTWELSLYELQRTPQEAITDGLEIVVSPRSLHSELMCPICLDMLKNTMTTKECLHRFCADCIITALRSGNKECPTCRKKLVSKRSLRPDPNFDALISKIY
>tr|A0A7L3PUA3|A0A7L3PUA3_9DEND/1-114 [subseq from] E3 ubiquitin-protein ligase RING2 (Fragment) OS=Xiphorhynchus elegans OX=269412 GN=Rnf2 PE=4 SV=1
--MSQAVQTNGTQPLSKTWELSLYELQRTPQEAITDGLEIVVSPRSLHSELMCPICLDMLKNTMTTKECLHRFCADCIITALRSGNKECPTCRKKLVSKRSLRPDPNFDALISKIY
>tr|A0A7L3YFL5|A0A7L3YFL5_FREGA/1-114 [subseq from] E3 ubiquitin-protein ligase RING2 (Fragment) OS=Fregetta grallaria OX=79628 GN=Rnf2 PE=4 SV=1
--MSQAVQTNGTQPLSKTWELSLYELQRTPQEAITDGLEIVVSPRSLHSELMCPICLDMLKNTMTTKECLHRFCADCIITALRSGNKECPTCRKKLVSKRSLRPDPNFDALISKIY
>tr|A0A851ZMY8|A0A851ZMY8_CALOR/1-114 [subseq from] RING2 ligase (Fragment) OS=Calcarius ornatus OX=198940 GN=Rnf2 PE=4 SV=1
--MSQAVQTNGTQPLSKTWELSLYELQRTPQEAITDGLEIVVSPRSLHSELMCPICLDMLKNTMTTKECLHRFCADCIITALRSGNKECPTCRKKLVSKRSLRPDPNFDALISKIY
>tr|A0A851ZPP8|A0A851ZPP8_9AVES/1-114 [subseq from] RING2 ligase (Fragment) OS=Halcyon senegalensis OX=342381 GN=Rnf2 PE=4 SV=1
--MSQAVQTNGTQPLSKTWELSLYELQRTPQEAITDGLEIVVSPRSLHSELMCPICLDMLKNTMTTKECLHRFCADCIITALRSGNKECPTCRKKLVSKRSLRPDPNFDALISKIY
>tr|A0A4X2KZW9|A0A4X2KZW9_VOMUR/1-114 [subseq from] E3 ubiquitin-protein ligase RING2 OS=Vombatus ursinus OX=29139 GN=RNF2 PE=4 SV=1
--MSQAVQTNGTQPLSKTWELSLYELQRTPQEAITDGLEIVVSPRSLHSELMCPICLDMLKNTMTTKECLHRFCADCIITALRSGNKECPTCRKKLVSKRSLRPDPNFDALISKIY
>tr|A0A852BF18|A0A852BF18_9CORV/1-114 [subseq from] RING2 ligase (Fragment) OS=Chloropsis cyanopogon OX=1218682 GN=Rnf2 PE=4 SV=1
--MSQAVQTNGTQPLSKTWELSLYELQRTPQEAITDGLEIVVSPRSLHSELMCPICLDMLKNTMTTKECLHRFCADCIITALRSGNKECPTCRKKLVSKRSLRPDPNFDALISKIY
>tr|A0A7K7Z276|A0A7K7Z276_THRLU/1-114 [subseq from] E3 ubiquitin-protein ligase RING2 (Fragment) OS=Thryothorus ludovicianus OX=74200 GN=Rnf2 PE=4 SV=1
--MSQAVQTNGTQPLSKTWELSLYELQRTPQEAITDGLEIVVSPRSLHSELMCPICLDMLKNTMTTKECLHRFCADCIITALRSGNKECPTCRKKLVSKRSLRPDPNFDALISKIY
>tr|A0A852CTS9|A0A852CTS9_9PICI/1-114 [subseq from] RING2 ligase (Fragment) OS=Ramphastos sulfuratus OX=322582 GN=Rnf2 PE=4 SV=1
--MSQAVQTNGTQPLSKTWELSLYELQRTPQEAITDGLEIVVSPRSLHSELMCPICLDMLKNTMTTKECLHRFCADCIITALRSGNKECPTCRKKLVSKRSLRPDPNFDALISKIY
>tr|A0A852D9D6|A0A852D9D6_PASAF/1-114 [subseq from] RING2 ligase (Fragment) OS=Passerina amoena OX=142471 GN=Rnf2 PE=4 SV=1
--MSQAVQTNGTQPLSKTWELSLYELQRTPQEAITDGLEIVVSPRSLHSELMCPICLDMLKNTMTTKECLHRFCADCIITALRSGNKECPTCRKKLVSKRSLRPDPNFDALISKIY
>tr|A0A852EKY5|A0A852EKY5_VIDMA/1-114 [subseq from] RING2 ligase (Fragment) OS=Vidua macroura OX=187451 GN=Rnf2 PE=4 SV=1
--MSQAVQTNGTQPLSKTWELSLYELQRTPQEAITDGLEIVVSPRSLHSELMCPICLDMLKNTMTTKECLHRFCADCIITALRSGNKECPTCRKKLVSKRSLRPDPNFDALISKIY
>tr|A0A852FRR3|A0A852FRR3_PEUTA/1-114 [subseq from] RING2 ligase (Fragment) OS=Peucedramus taeniatus OX=135441 GN=Rnf2 PE=4 SV=1
--MSQAVQTNGTQPLSKTWELSLYELQRTPQEAITDGLEIVVSPRSLHSELMCPICLDMLKNTMTTKECLHRFCADCIITALRSGNKECPTCRKKLVSKRSLRPDPNFDALISKIY
>tr|A0A852GFY2|A0A852GFY2_9CHAR/1-114 [subseq from] RING2 ligase (Fragment) OS=Larus smithsonianus OX=243888 GN=Rnf2 PE=4 SV=1
--MSQAVQTNGTQPLSKTWELSLYELQRTPQEAITDGLEIVVSPRSLHSELMCPICLDMLKNTMTTKECLHRFCADCIITALRSGNKECPTCRKKLVSKRSLRPDPNFDALISKIY
>tr|A0A7K8I2Z8|A0A7K8I2Z8_9CORV/1-114 [subseq from] E3 ubiquitin-protein ligase RING2 (Fragment) OS=Aleadryas rufinucha OX=461220 GN=Rnf2 PE=4 SV=1
--MSQAVQTNGTQPLSKTWELSLYELQRTPQEAITDGLEIVVSPRSLHSELMCPICLDMLKNTMTTKECLHRFCADCIITALRSGNKECPTCRKKLVSKRSLRPDPNFDALISKIY
>tr|A0A852HTS8|A0A852HTS8_9PASS/1-114 [subseq from] RING2 ligase (Fragment) OS=Nicator chloris OX=237433 GN=Rnf2 PE=4 SV=1
--MSQAVQTNGTQPLSKTWELSLYELQRTPQEAITDGLEIVVSPRSLHSELMCPICLDMLKNTMTTKECLHRFCADCIITALRSGNKECPTCRKKLVSKRSLRPDPNFDALISKIY
>tr|A0A7J8BGL4|A0A7J8BGL4_ROUAE/1-114 [subseq from] E3 ubiquitin-protein ligase RING2 OS=Rousettus aegyptiacus OX=9407 GN=HJG63_016828 PE=4 SV=1
--MSQAVQTNGTQPLSKTWELSLYELQRTPQEAITDGLEIVVSPRSLHSELMCPICLDMLKNTMTTKECLHRFCADCIITALRSGNKECPTCRKKLVSKRSLRPDPNFDALISKIY
>tr|A0A852IJ34|A0A852IJ34_9PICI/1-114 [subseq from] RING2 ligase (Fragment) OS=Tricholaema leucomelas OX=240729 GN=Rnf2 PE=4 SV=1
--MSQAVQTNGTQPLSKTWELSLYELQRTPQEAITDGLEIVVSPRSLHSELMCPICLDMLKNTMTTKECLHRFCADCIITALRSGNKECPTCRKKLVSKRSLRPDPNFDALISKIY
>tr|A0A7K9G336|A0A7K9G336_LOXLE/1-114 [subseq from] E3 ubiquitin-protein ligase RING2 (Fragment) OS=Loxia leucoptera OX=96539 GN=Rnf2 PE=4 SV=1
--MSQAVQTNGTQPLSKTWELSLYELQRTPQEAITDGLEIVVSPRSLHSELMCPICLDMLKNTMTTKECLHRFCADCIITALRSGNKECPTCRKKLVSKRSLRPDPNFDALISKIY
>tr|A0A852JKE9|A0A852JKE9_SPIPA/1-114 [subseq from] RING2 ligase (Fragment) OS=Spizella passerina OX=40210 GN=Rnf2 PE=4 SV=1
--MSQAVQTNGTQPLSKTWELSLYELQRTPQEAITDGLEIVVSPRSLHSELMCPICLDMLKNTMTTKECLHRFCADCIITALRSGNKECPTCRKKLVSKRSLRPDPNFDALISKIY
>tr|A0A852MQG0|A0A852MQG0_9PASS/1-114 [subseq from] RING2 ligase (Fragment) OS=Pteruthius melanotis OX=357074 GN=Rnf2 PE=4 SV=1
--MSQAVQTNGTQPLSKTWELSLYELQRTPQEAITDGLEIVVSPRSLHSELMCPICLDMLKNTMTTKECLHRFCADCIITALRSGNKECPTCRKKLVSKRSLRPDPNFDALISKIY
>tr|A0A852P7N0|A0A852P7N0_9PASS/1-114 [subseq from] RING2 ligase (Fragment) OS=Atrichornis clamosus OX=449594 GN=Rnf2 PE=4 SV=1
--MSQAVQTNGTQPLSKTWELSLYELQRTPQEAITDGLEIVVSPRSLHSELMCPICLDMLKNTMTTKECLHRFCADCIITALRSGNKECPTCRKKLVSKRSLRPDPNFDALISKIY
>tr|A0A7K5T9Y8|A0A7K5T9Y8_9FRIN/1-114 [subseq from] E3 ubiquitin-protein ligase RING2 (Fragment) OS=Urocynchramus pylzowi OX=571890 GN=Rnf2 PE=4 SV=1
--MSQAVQTNGTQPLSKTWELSLYELQRTPQEAITDGLEIVVSPRSLHSELMCPICLDMLKNTMTTKECLHRFCADCIITALRSGNKECPTCRKKLVSKRSLRPDPNFDALISKIY
>tr|A0A452S4W8|A0A452S4W8_URSAM/1-114 [subseq from] E3 ubiquitin-protein ligase RING2 OS=Ursus americanus OX=9643 GN=RNF2 PE=4 SV=1
--MSQAVQTNGTQPLSKTWELSLYELQRTPQEAITDGLEIVVSPRSLHSELMCPICLDMLKNTMTTKECLHRFCADCIITALRSGNKECPTCRKKLVSKRSLRPDPNFDALISKIY
>tr|D2HFM5|D2HFM5_AILME/1-114 [subseq from] E3 ubiquitin-protein ligase RING2 (Fragment) OS=Ailuropoda melanoleuca OX=9646 GN=PANDA_009706 PE=4 SV=1
--MSQAVQTNGTQPLSKTWELSLYELQRTPQEAITDGLEIVVSPRSLHSELMCPICLDMLKNTMTTKECLHRFCADCIITALRSGNKECPTCRKKLVSKRSLRPDPNFDALISKIY
>tr|F7EE54|F7EE54_MONDO/1-114 [subseq from] E3 ubiquitin-protein ligase RING2 OS=Monodelphis domestica OX=13616 GN=RNF2 PE=4 SV=3
--MSQAVQTNGTQPLSKTWELSLYELQRTPQEAITDGLEIVVSPRSLHSELMCPICLDMLKNTMTTKECLHRFCADCIITALRSGNKECPTCRKKLVSKRSLRPDPNFDALISKIY
>tr|A0A7K7TKS0|A0A7K7TKS0_9CHAR/1-114 [subseq from] E3 ubiquitin-protein ligase RING2 (Fragment) OS=Ibidorhyncha struthersii OX=425643 GN=Rnf2 PE=4 SV=1
--MSQAVQTNGTQPLSKTWELSLYELQRTPQEAITDGLEIVVSPRSLHSELMCPICLDMLKNTMTTKECLHRFCADCIITALRSGNKECPTCRKKLVSKRSLRPDPNFDALISKIY
>tr|G1MRK5|G1MRK5_MELGA/1-114 [subseq from] E3 ubiquitin-protein ligase RING2 OS=Meleagris gallopavo OX=9103 GN=RNF2 PE=4 SV=1
--MSQAVQTNGTQPLSKTWELSLYELQRTPQEAITDGLEIVVSPRSLHSELMCPICLDMLKNTMTTKECLHRFCADCIITALRSGNKECPTCRKKLVSKRSLRPDPNFDALISKIY
>tr|G3W3C4|G3W3C4_SARHA/1-114 [subseq from] E3 ubiquitin-protein ligase RING2 OS=Sarcophilus harrisii OX=9305 GN=RNF2 PE=4 SV=1
--MSQAVQTNGTQPLSKTWELSLYELQRTPQEAITDGLEIVVSPRSLHSELMCPICLDMLKNTMTTKECLHRFCADCIITALRSGNKECPTCRKKLVSKRSLRPDPNFDALISKIY
>tr|A0A3M0KAP0|A0A3M0KAP0_HIRRU/1-114 [subseq from] E3 ubiquitin-protein ligase RING2 OS=Hirundo rustica rustica OX=333673 GN=DUI87_14606 PE=4 SV=1
--MSQAVQTNGTQPLSKTWELSLYELQRTPQEAITDGLEIVVSPRSLHSELMCPICLDMLKNTMTTKECLHRFCADCIITALRSGNKECPTCRKKLVSKRSLRPDPNFDALISKIY
>tr|H0YZZ3|H0YZZ3_TAEGU/1-114 [subseq from] E3 ubiquitin-protein ligase RING2 OS=Taeniopygia guttata OX=59729 GN=RNF2 PE=4 SV=1
--MSQAVQTNGTQPLSKTWELSLYELQRTPQEAITDGLEIVVSPRSLHSELMCPICLDMLKNTMTTKECLHRFCADCIITALRSGNKECPTCRKKLVSKRSLRPDPNFDALISKIY
>tr|A0A7K9TNA8|A0A7K9TNA8_9AVES/1-114 [subseq from] E3 ubiquitin-protein ligase RING2 (Fragment) OS=Chloroceryle aenea OX=176938 GN=Rnf2 PE=4 SV=1
--MSQAVQTNGTQPLSKTWELSLYELQRTPQEAITDGLEIVVSPRSLHSELMCPICLDMLKNTMTTKECLHRFCADCIITALRSGNKECPTCRKKLVSKRSLRPDPNFDALISKIY
>tr|H9G690|H9G690_ANOCA/1-114 [subseq from] E3 ubiquitin-protein ligase RING2 OS=Anolis carolinensis OX=28377 GN=RNF2 PE=4 SV=1
--MSQAVQTNGTQPLSKTWELSLYELQRTPQEAITDGLEIVVSPRSLHSELMCPICLDMLKNTMTTKECLHRFCADCIITALRSGNKECPTCRKKLVSKRSLRPDPNFDALISKIY
>tr|K9IZZ2|K9IZZ2_DESRO/1-114 [subseq from] E3 ubiquitin-protein ligase RING2 OS=Desmodus rotundus OX=9430 PE=2 SV=1
--MSQAVQTNGTQPLSKTWELSLYELQRTPQEAITDGLEIVVSPRSLHSELMCPICLDMLKNTMTTKECLHRFCADCIITALRSGNKECPTCRKKLVSKRSLRPDPNFDALISKIY
>tr|L5KXI3|L5KXI3_PTEAL/1-114 [subseq from] E3 ubiquitin-protein ligase RING2 OS=Pteropus alecto OX=9402 GN=PAL_GLEAN10017658 PE=4 SV=1
--MSQAVQTNGTQPLSKTWELSLYELQRTPQEAITDGLEIVVSPRSLHSELMCPICLDMLKNTMTTKECLHRFCADCIITALRSGNKECPTCRKKLVSKRSLRPDPNFDALISKIY
>tr|M7BNJ5|M7BNJ5_CHEMY/1-114 [subseq from] E3 ubiquitin-protein ligase RING2 OS=Chelonia mydas OX=8469 GN=UY3_04118 PE=4 SV=1
--MSQAVQTNGTQPLSKTWELSLYELQRTPQEAITDGLEIVVSPRSLHSELMCPICLDMLKNTMTTKECLHRFCADCIITALRSGNKECPTCRKKLVSKRSLRPDPNFDALISKIY
>tr|R0KJW5|R0KJW5_ANAPL/1-114 [subseq from] E3 ubiquitin-protein ligase RING2 (Fragment) OS=Anas platyrhynchos OX=8839 GN=Anapl_15990 PE=4 SV=1
--MSQAVQTNGTQPLSKTWELSLYELQRTPQEAITDGLEIVVSPRSLHSELMCPICLDMLKNTMTTKECLHRFCADCIITALRSGNKECPTCRKKLVSKRSLRPDPNFDALISKIY
>tr|R7VSB4|R7VSB4_COLLI/1-114 [subseq from] E3 ubiquitin-protein ligase RING2 OS=Columba livia OX=8932 GN=RNF2 PE=4 SV=1
--MSQAVQTNGTQPLSKTWELSLYELQRTPQEAITDGLEIVVSPRSLHSELMCPICLDMLKNTMTTKECLHRFCADCIITALRSGNKECPTCRKKLVSKRSLRPDPNFDALISKIY
>tr|A0A7L4J1S6|A0A7L4J1S6_9PASS/1-114 [subseq from] E3 ubiquitin-protein ligase RING2 (Fragment) OS=Pomatorhinus ruficollis OX=932028 GN=Rnf2 PE=4 SV=1
--MSQAVQTNGTQPLSKTWELSLYELQRTPQEAITDGLEIVVSPRSLHSELMCPICLDMLKNTMTTKECLHRFCADCIITALRSGNKECPTCRKKLVSKRSLRPDPNFDALISKIY
>tr|U3FAM4|U3FAM4_MICFL/1-114 [subseq from] E3 ubiquitin-protein ligase RING2 OS=Micrurus fulvius OX=8637 PE=2 SV=1
--MSQAVQTNGTQPLSKTWELSLYELQRTPQEAITDGLEIVVSPRSLHSELMCPICLDMLKNTMTTKECLHRFCADCIITALRSGNKECPTCRKKLVSKRSLRPDPNFDALISKIY
>tr|A0A091U821|A0A091U821_PHORB/1-114 [subseq from] E3 ubiquitin-protein ligase RING2 OS=Phoenicopterus ruber ruber OX=9218 GN=N337_02998 PE=4 SV=1
--MSQAVQTNGTQPLSKTWELSLYELQRTPQEAITDGLEIVVSPRSLHSELMCPICLDMLKNTMTTKECLHRFCADCIITALRSGNKECPTCRKKLVSKRSLRPDPNFDALISKIY
>sp|Q99496|RING2_HUMAN/1-114 [subseq from] E3 ubiquitin-protein ligase RING2 OS=Homo sapiens OX=9606 GN=RNF2 PE=1 SV=1
--MSQAVQTNGTQPLSKTWELSLYELQRTPQEAITDGLEIVVSPRSLHSELMCPICLDMLKNTMTTKECLHRFCADCIITALRSGNKECPTCRKKLVSKRSLRPDPNFDALISKIY
>sp|Q9CQJ4|RING2_MOUSE/1-114 [subseq from] E3 ubiquitin-protein ligase RING2 OS=Mus musculus OX=10090 GN=Rnf2 PE=1 SV=1
--MSQAVQTNGTQPLSKTWELSLYELQRTPQEAITDGLEIVVSPRSLHSELMCPICLDMLKNTMTTKECLHRFCADCIITALRSGNKECPTCRKKLVSKRSLRPDPNFDALISKIY
>tr|A0A096MYZ1|A0A096MYZ1_PAPAN/1-114 [subseq from] E3 ubiquitin-protein ligase RING2 OS=Papio anubis OX=9555 GN=RNF2 PE=4 SV=1
--MSQAVQTNGTQPLSKTWELSLYELQRTPQEAITDGLEIVVSPRSLHSELMCPICLDMLKNTMTTKECLHRFCADCIITALRSGNKECPTCRKKLVSKRSLRPDPNFDALISKIY
>tr|A0A0D9RKA3|A0A0D9RKA3_CHLSB/1-114 [subseq from] E3 ubiquitin-protein ligase RING2 OS=Chlorocebus sabaeus OX=60711 GN=RNF2 PE=4 SV=1
--MSQAVQTNGTQPLSKTWELSLYELQRTPQEAITDGLEIVVSPRSLHSELMCPICLDMLKNTMTTKECLHRFCADCIITALRSGNKECPTCRKKLVSKRSLRPDPNFDALISKIY
>tr|A0A0G2JTP7|A0A0G2JTP7_RAT/1-114 [subseq from] E3 ubiquitin-protein ligase RING2 OS=Rattus norvegicus OX=10116 GN=Rnf2 PE=1 SV=1
--MSQAVQTNGTQPLSKTWELSLYELQRTPQEAITDGLEIVVSPRSLHSELMCPICLDMLKNTMTTKECLHRFCADCIITALRSGNKECPTCRKKLVSKRSLRPDPNFDALISKIY
>tr|A0A1S2ZSG8|A0A1S2ZSG8_ERIEU/1-114 [subseq from] E3 ubiquitin-protein ligase RING2 OS=Erinaceus europaeus OX=9365 GN=RNF2 PE=4 SV=1
--MSQAVQTNGTQPLSKTWELSLYELQRTPQEAITDGLEIVVSPRSLHSELMCPICLDMLKNTMTTKECLHRFCADCIITALRSGNKECPTCRKKLVSKRSLRPDPNFDALISKIY
>tr|A0A1S3FMV4|A0A1S3FMV4_DIPOR/1-114 [subseq from] E3 ubiquitin-protein ligase RING2 OS=Dipodomys ordii OX=10020 GN=Rnf2 PE=4 SV=1
--MSQAVQTNGTQPLSKTWELSLYELQRTPQEAITDGLEIVVSPRSLHSELMCPICLDMLKNTMTTKECLHRFCADCIITALRSGNKECPTCRKKLVSKRSLRPDPNFDALISKIY
>tr|A0A1U7U2H9|A0A1U7U2H9_CARSF/1-114 [subseq from] E3 ubiquitin-protein ligase RING2 OS=Carlito syrichta OX=1868482 GN=RNF2 PE=4 SV=1
--MSQAVQTNGTQPLSKTWELSLYELQRTPQEAITDGLEIVVSPRSLHSELMCPICLDMLKNTMTTKECLHRFCADCIITALRSGNKECPTCRKKLVSKRSLRPDPNFDALISKIY
>tr|A0A212CQH2|A0A212CQH2_CEREH/1-114 [subseq from] E3 ubiquitin-protein ligase RING2 OS=Cervus elaphus hippelaphus OX=46360 GN=Celaphus_00011222 PE=4 SV=1
--MSQAVQTNGTQPLSKTWELSLYELQRTPQEAITDGLEIVVSPRSLHSELMCPICLDMLKNTMTTKECLHRFCADCIITALRSGNKECPTCRKKLVSKRSLRPDPNFDALISKIY
>tr|A0A2K5BZH1|A0A2K5BZH1_AOTNA/1-114 [subseq from] E3 ubiquitin-protein ligase RING2 OS=Aotus nancymaae OX=37293 PE=4 SV=1
--MSQAVQTNGTQPLSKTWELSLYELQRTPQEAITDGLEIVVSPRSLHSELMCPICLDMLKNTMTTKECLHRFCADCIITALRSGNKECPTCRKKLVSKRSLRPDPNFDALISKIY
>tr|A0A2K5JVI4|A0A2K5JVI4_COLAP/1-114 [subseq from] E3 ubiquitin-protein ligase RING2 OS=Colobus angolensis palliatus OX=336983 PE=4 SV=1
--MSQAVQTNGTQPLSKTWELSLYELQRTPQEAITDGLEIVVSPRSLHSELMCPICLDMLKNTMTTKECLHRFCADCIITALRSGNKECPTCRKKLVSKRSLRPDPNFDALISKIY
>tr|A0A2K5LVK9|A0A2K5LVK9_CERAT/1-114 [subseq from] E3 ubiquitin-protein ligase RING2 OS=Cercocebus atys OX=9531 GN=RNF2 PE=4 SV=1
--MSQAVQTNGTQPLSKTWELSLYELQRTPQEAITDGLEIVVSPRSLHSELMCPICLDMLKNTMTTKECLHRFCADCIITALRSGNKECPTCRKKLVSKRSLRPDPNFDALISKIY
>tr|A0A2K5U4W8|A0A2K5U4W8_MACFA/1-114 [subseq from] E3 ubiquitin-protein ligase RING2 OS=Macaca fascicularis OX=9541 GN=RNF2 PE=4 SV=1
--MSQAVQTNGTQPLSKTWELSLYELQRTPQEAITDGLEIVVSPRSLHSELMCPICLDMLKNTMTTKECLHRFCADCIITALRSGNKECPTCRKKLVSKRSLRPDPNFDALISKIY
>tr|A0A2K5ZBW1|A0A2K5ZBW1_MANLE/1-114 [subseq from] E3 ubiquitin-protein ligase RING2 OS=Mandrillus leucophaeus OX=9568 GN=RNF2 PE=4 SV=1
--MSQAVQTNGTQPLSKTWELSLYELQRTPQEAITDGLEIVVSPRSLHSELMCPICLDMLKNTMTTKECLHRFCADCIITALRSGNKECPTCRKKLVSKRSLRPDPNFDALISKIY
>tr|A0A2K6ECC7|A0A2K6ECC7_MACNE/1-114 [subseq from] E3 ubiquitin-protein ligase RING2 OS=Macaca nemestrina OX=9545 GN=RNF2 PE=4 SV=1
--MSQAVQTNGTQPLSKTWELSLYELQRTPQEAITDGLEIVVSPRSLHSELMCPICLDMLKNTMTTKECLHRFCADCIITALRSGNKECPTCRKKLVSKRSLRPDPNFDALISKIY
>tr|A0A2K6N6A2|A0A2K6N6A2_RHIBE/1-114 [subseq from] E3 ubiquitin-protein ligase RING2 OS=Rhinopithecus bieti OX=61621 GN=RNF2 PE=4 SV=1
--MSQAVQTNGTQPLSKTWELSLYELQRTPQEAITDGLEIVVSPRSLHSELMCPICLDMLKNTMTTKECLHRFCADCIITALRSGNKECPTCRKKLVSKRSLRPDPNFDALISKIY
>tr|A0A2K6NYK6|A0A2K6NYK6_RHIRO/1-114 [subseq from] E3 ubiquitin-protein ligase RING2 OS=Rhinopithecus roxellana OX=61622 PE=4 SV=1
--MSQAVQTNGTQPLSKTWELSLYELQRTPQEAITDGLEIVVSPRSLHSELMCPICLDMLKNTMTTKECLHRFCADCIITALRSGNKECPTCRKKLVSKRSLRPDPNFDALISKIY
>tr|A0A2K6T9G9|A0A2K6T9G9_SAIBB/1-114 [subseq from] E3 ubiquitin-protein ligase RING2 OS=Saimiri boliviensis boliviensis OX=39432 GN=RNF2 PE=4 SV=1
--MSQAVQTNGTQPLSKTWELSLYELQRTPQEAITDGLEIVVSPRSLHSELMCPICLDMLKNTMTTKECLHRFCADCIITALRSGNKECPTCRKKLVSKRSLRPDPNFDALISKIY
>tr|A0A2R9A0Q0|A0A2R9A0Q0_PANPA/1-114 [subseq from] E3 ubiquitin-protein ligase RING2 OS=Pan paniscus OX=9597 GN=RNF2 PE=4 SV=1
--MSQAVQTNGTQPLSKTWELSLYELQRTPQEAITDGLEIVVSPRSLHSELMCPICLDMLKNTMTTKECLHRFCADCIITALRSGNKECPTCRKKLVSKRSLRPDPNFDALISKIY
>tr|A0A2U3WBI7|A0A2U3WBI7_ODORO/1-114 [subseq from] E3 ubiquitin-protein ligase RING2 OS=Odobenus rosmarus divergens OX=9708 GN=RNF2 PE=4 SV=1
--MSQAVQTNGTQPLSKTWELSLYELQRTPQEAITDGLEIVVSPRSLHSELMCPICLDMLKNTMTTKECLHRFCADCIITALRSGNKECPTCRKKLVSKRSLRPDPNFDALISKIY
>tr|A0A2U3XNC3|A0A2U3XNC3_LEPWE/1-114 [subseq from] E3 ubiquitin-protein ligase RING2 OS=Leptonychotes weddellii OX=9713 GN=RNF2 PE=4 SV=1
--MSQAVQTNGTQPLSKTWELSLYELQRTPQEAITDGLEIVVSPRSLHSELMCPICLDMLKNTMTTKECLHRFCADCIITALRSGNKECPTCRKKLVSKRSLRPDPNFDALISKIY
>tr|A0A2Y9FHA3|A0A2Y9FHA3_PHYMC/1-114 [subseq from] E3 ubiquitin-protein ligase RING2 OS=Physeter macrocephalus OX=9755 GN=RNF2 PE=4 SV=1
--MSQAVQTNGTQPLSKTWELSLYELQRTPQEAITDGLEIVVSPRSLHSELMCPICLDMLKNTMTTKECLHRFCADCIITALRSGNKECPTCRKKLVSKRSLRPDPNFDALISKIY
>tr|A0A2Y9JSP9|A0A2Y9JSP9_ENHLU/1-114 [subseq from] E3 ubiquitin-protein ligase RING2 OS=Enhydra lutris kenyoni OX=391180 GN=LOC111150741 PE=4 SV=1
--MSQAVQTNGTQPLSKTWELSLYELQRTPQEAITDGLEIVVSPRSLHSELMCPICLDMLKNTMTTKECLHRFCADCIITALRSGNKECPTCRKKLVSKRSLRPDPNFDALISKIY
>tr|A0A2Y9PU40|A0A2Y9PU40_DELLE/1-114 [subseq from] E3 ubiquitin-protein ligase RING2 OS=Delphinapterus leucas OX=9749 GN=RNF2 PE=4 SV=1
--MSQAVQTNGTQPLSKTWELSLYELQRTPQEAITDGLEIVVSPRSLHSELMCPICLDMLKNTMTTKECLHRFCADCIITALRSGNKECPTCRKKLVSKRSLRPDPNFDALISKIY
>tr|A0A2J8V896|A0A2J8V896_PONAB/1-114 [subseq from] E3 ubiquitin-protein ligase RING2 OS=Pongo abelii OX=9601 GN=CR201_G0021742 PE=4 SV=1
--MSQAVQTNGTQPLSKTWELSLYELQRTPQEAITDGLEIVVSPRSLHSELMCPICLDMLKNTMTTKECLHRFCADCIITALRSGNKECPTCRKKLVSKRSLRPDPNFDALISKIY
>tr|A0A337S6P8|A0A337S6P8_FELCA/1-114 [subseq from] E3 ubiquitin-protein ligase RING2 OS=Felis catus OX=9685 GN=RNF2 PE=4 SV=1
--MSQAVQTNGTQPLSKTWELSLYELQRTPQEAITDGLEIVVSPRSLHSELMCPICLDMLKNTMTTKECLHRFCADCIITALRSGNKECPTCRKKLVSKRSLRPDPNFDALISKIY
>tr|A0A340WWH7|A0A340WWH7_LIPVE/1-114 [subseq from] E3 ubiquitin-protein ligase RING2 OS=Lipotes vexillifer OX=118797 GN=RNF2 PE=4 SV=1
--MSQAVQTNGTQPLSKTWELSLYELQRTPQEAITDGLEIVVSPRSLHSELMCPICLDMLKNTMTTKECLHRFCADCIITALRSGNKECPTCRKKLVSKRSLRPDPNFDALISKIY
>tr|A0A341BYY3|A0A341BYY3_NEOAA/1-114 [subseq from] E3 ubiquitin-protein ligase RING2 OS=Neophocaena asiaeorientalis asiaeorientalis OX=1706337 GN=LOC112403570 PE=4 SV=1
--MSQAVQTNGTQPLSKTWELSLYELQRTPQEAITDGLEIVVSPRSLHSELMCPICLDMLKNTMTTKECLHRFCADCIITALRSGNKECPTCRKKLVSKRSLRPDPNFDALISKIY
>tr|A0A383YVV4|A0A383YVV4_BALAS/1-114 [subseq from] E3 ubiquitin-protein ligase RING2 OS=Balaenoptera acutorostrata scammoni OX=310752 GN=RNF2 PE=4 SV=1
--MSQAVQTNGTQPLSKTWELSLYELQRTPQEAITDGLEIVVSPRSLHSELMCPICLDMLKNTMTTKECLHRFCADCIITALRSGNKECPTCRKKLVSKRSLRPDPNFDALISKIY
>tr|A0A3P4R9Q4|A0A3P4R9Q4_GULGU/1-114 [subseq from] E3 ubiquitin-protein ligase RING2 OS=Gulo gulo OX=48420 GN=BN2614_LOCUS1 PE=4 SV=1
--MSQAVQTNGTQPLSKTWELSLYELQRTPQEAITDGLEIVVSPRSLHSELMCPICLDMLKNTMTTKECLHRFCADCIITALRSGNKECPTCRKKLVSKRSLRPDPNFDALISKIY
>tr|A0A3Q0CTU4|A0A3Q0CTU4_MESAU/1-114 [subseq from] E3 ubiquitin-protein ligase RING2 OS=Mesocricetus auratus OX=10036 GN=Rnf2 PE=4 SV=1
--MSQAVQTNGTQPLSKTWELSLYELQRTPQEAITDGLEIVVSPRSLHSELMCPICLDMLKNTMTTKECLHRFCADCIITALRSGNKECPTCRKKLVSKRSLRPDPNFDALISKIY
>tr|A0A3Q7PUA7|A0A3Q7PUA7_CALUR/1-114 [subseq from] E3 ubiquitin-protein ligase RING2 OS=Callorhinus ursinus OX=34884 GN=RNF2 PE=4 SV=1
--MSQAVQTNGTQPLSKTWELSLYELQRTPQEAITDGLEIVVSPRSLHSELMCPICLDMLKNTMTTKECLHRFCADCIITALRSGNKECPTCRKKLVSKRSLRPDPNFDALISKIY
>tr|A0A452E842|A0A452E842_CAPHI/1-114 [subseq from] E3 ubiquitin-protein ligase RING2 OS=Capra hircus OX=9925 GN=RNF2 PE=4 SV=1
--MSQAVQTNGTQPLSKTWELSLYELQRTPQEAITDGLEIVVSPRSLHSELMCPICLDMLKNTMTTKECLHRFCADCIITALRSGNKECPTCRKKLVSKRSLRPDPNFDALISKIY
>tr|A0A480WSQ4|A0A480WSQ4_PIG/1-114 [subseq from] E3 ubiquitin-protein ligase RING2 OS=Sus scrofa OX=9823 PE=4 SV=1
--MSQAVQTNGTQPLSKTWELSLYELQRTPQEAITDGLEIVVSPRSLHSELMCPICLDMLKNTMTTKECLHRFCADCIITALRSGNKECPTCRKKLVSKRSLRPDPNFDALISKIY
>tr|A0A3Q7TP82|A0A3Q7TP82_VULVU/1-114 [subseq from] E3 ubiquitin-protein ligase RING2 OS=Vulpes vulpes OX=9627 GN=RNF2 PE=4 SV=1
--MSQAVQTNGTQPLSKTWELSLYELQRTPQEAITDGLEIVVSPRSLHSELMCPICLDMLKNTMTTKECLHRFCADCIITALRSGNKECPTCRKKLVSKRSLRPDPNFDALISKIY
>tr|A0A484GQ57|A0A484GQ57_SOUCH/1-114 [subseq from] E3 ubiquitin-protein ligase RING2 OS=Sousa chinensis OX=103600 GN=DBR06_SOUSAS5310080 PE=4 SV=1
--MSQAVQTNGTQPLSKTWELSLYELQRTPQEAITDGLEIVVSPRSLHSELMCPICLDMLKNTMTTKECLHRFCADCIITALRSGNKECPTCRKKLVSKRSLRPDPNFDALISKIY
>tr|A0A2Y9GGI4|A0A2Y9GGI4_NEOSC/1-114 [subseq from] E3 ubiquitin-protein ligase RING2 OS=Neomonachus schauinslandi OX=29088 GN=RNF2 PE=4 SV=1
--MSQAVQTNGTQPLSKTWELSLYELQRTPQEAITDGLEIVVSPRSLHSELMCPICLDMLKNTMTTKECLHRFCADCIITALRSGNKECPTCRKKLVSKRSLRPDPNFDALISKIY
>tr|A0A485MKZ3|A0A485MKZ3_LYNPA/1-114 [subseq from] E3 ubiquitin-protein ligase RING2 OS=Lynx pardinus OX=191816 GN=LYPA_23C015415 PE=4 SV=1
--MSQAVQTNGTQPLSKTWELSLYELQRTPQEAITDGLEIVVSPRSLHSELMCPICLDMLKNTMTTKECLHRFCADCIITALRSGNKECPTCRKKLVSKRSLRPDPNFDALISKIY
>tr|A0A4W2GXY9|A0A4W2GXY9_BOBOX/1-114 [subseq from] E3 ubiquitin-protein ligase RING2 OS=Bos indicus x Bos taurus OX=30522 GN=RNF2 PE=4 SV=1
--MSQAVQTNGTQPLSKTWELSLYELQRTPQEAITDGLEIVVSPRSLHSELMCPICLDMLKNTMTTKECLHRFCADCIITALRSGNKECPTCRKKLVSKRSLRPDPNFDALISKIY
>tr|A0A4X1TT65|A0A4X1TT65_PIG/1-114 [subseq from] E3 ubiquitin-protein ligase RING2 OS=Sus scrofa OX=9823 GN=RNF2 PE=4 SV=1
--MSQAVQTNGTQPLSKTWELSLYELQRTPQEAITDGLEIVVSPRSLHSELMCPICLDMLKNTMTTKECLHRFCADCIITALRSGNKECPTCRKKLVSKRSLRPDPNFDALISKIY
>tr|A0A5N3V7A4|A0A5N3V7A4_MUNMU/1-114 [subseq from] E3 ubiquitin-protein ligase RING2 OS=Muntiacus muntjak OX=9888 GN=FD754_021983 PE=4 SV=1
--MSQAVQTNGTQPLSKTWELSLYELQRTPQEAITDGLEIVVSPRSLHSELMCPICLDMLKNTMTTKECLHRFCADCIITALRSGNKECPTCRKKLVSKRSLRPDPNFDALISKIY
>tr|A0A5N3XSQ7|A0A5N3XSQ7_MUNRE/1-114 [subseq from] E3 ubiquitin-protein ligase RING2 OS=Muntiacus reevesi OX=9886 GN=FD755_011195 PE=4 SV=1
--MSQAVQTNGTQPLSKTWELSLYELQRTPQEAITDGLEIVVSPRSLHSELMCPICLDMLKNTMTTKECLHRFCADCIITALRSGNKECPTCRKKLVSKRSLRPDPNFDALISKIY
>tr|A0A667HNB0|A0A667HNB0_LYNCA/1-114 [subseq from] E3 ubiquitin-protein ligase RING2 OS=Lynx canadensis OX=61383 GN=RNF2 PE=4 SV=1
--MSQAVQTNGTQPLSKTWELSLYELQRTPQEAITDGLEIVVSPRSLHSELMCPICLDMLKNTMTTKECLHRFCADCIITALRSGNKECPTCRKKLVSKRSLRPDPNFDALISKIY
>tr|A0A671F2H5|A0A671F2H5_RHIFE/1-114 [subseq from] E3 ubiquitin-protein ligase RING2 OS=Rhinolophus ferrumequinum OX=59479 GN=RNF2 PE=4 SV=1
--MSQAVQTNGTQPLSKTWELSLYELQRTPQEAITDGLEIVVSPRSLHSELMCPICLDMLKNTMTTKECLHRFCADCIITALRSGNKECPTCRKKLVSKRSLRPDPNFDALISKIY
>tr|A0A6D2YBN7|A0A6D2YBN7_PANTR/1-114 [subseq from] E3 ubiquitin-protein ligase RING2 OS=Pan troglodytes OX=9598 GN=CK820_G0013539 PE=4 SV=1
--MSQAVQTNGTQPLSKTWELSLYELQRTPQEAITDGLEIVVSPRSLHSELMCPICLDMLKNTMTTKECLHRFCADCIITALRSGNKECPTCRKKLVSKRSLRPDPNFDALISKIY
>tr|A0A6G1AYU6|A0A6G1AYU6_CROCR/1-114 [subseq from] E3 ubiquitin-protein ligase RING2 (Fragment) OS=Crocuta crocuta OX=9678 GN=Rnf2_0 PE=4 SV=1
--MSQAVQTNGTQPLSKTWELSLYELQRTPQEAITDGLEIVVSPRSLHSELMCPICLDMLKNTMTTKECLHRFCADCIITALRSGNKECPTCRKKLVSKRSLRPDPNFDALISKIY
>tr|A0A6I9KGT4|A0A6I9KGT4_CHRAS/1-114 [subseq from] E3 ubiquitin-protein ligase RING2 OS=Chrysochloris asiatica OX=185453 GN=RNF2 PE=4 SV=1
--MSQAVQTNGTQPLSKTWELSLYELQRTPQEAITDGLEIVVSPRSLHSELMCPICLDMLKNTMTTKECLHRFCADCIITALRSGNKECPTCRKKLVSKRSLRPDPNFDALISKIY
>tr|A0A6I9ZVQ1|A0A6I9ZVQ1_ACIJB/1-114 [subseq from] E3 ubiquitin-protein ligase RING2 OS=Acinonyx jubatus OX=32536 GN=RNF2 PE=4 SV=1
--MSQAVQTNGTQPLSKTWELSLYELQRTPQEAITDGLEIVVSPRSLHSELMCPICLDMLKNTMTTKECLHRFCADCIITALRSGNKECPTCRKKLVSKRSLRPDPNFDALISKIY
>tr|A0A6J0VMR5|A0A6J0VMR5_ODOVR/1-114 [subseq from] E3 ubiquitin-protein ligase RING2 OS=Odocoileus virginianus texanus OX=9880 GN=LOC110122356 PE=4 SV=1
--MSQAVQTNGTQPLSKTWELSLYELQRTPQEAITDGLEIVVSPRSLHSELMCPICLDMLKNTMTTKECLHRFCADCIITALRSGNKECPTCRKKLVSKRSLRPDPNFDALISKIY
>tr|A0A6J2EGA9|A0A6J2EGA9_ZALCA/1-114 [subseq from] E3 ubiquitin-protein ligase RING2 OS=Zalophus californianus OX=9704 GN=RNF2 PE=4 SV=1
--MSQAVQTNGTQPLSKTWELSLYELQRTPQEAITDGLEIVVSPRSLHSELMCPICLDMLKNTMTTKECLHRFCADCIITALRSGNKECPTCRKKLVSKRSLRPDPNFDALISKIY
>tr|A0A6J3BFM0|A0A6J3BFM0_VICPA/1-114 [subseq from] E3 ubiquitin-protein ligase RING2 OS=Vicugna pacos OX=30538 GN=RNF2 PE=4 SV=1
--MSQAVQTNGTQPLSKTWELSLYELQRTPQEAITDGLEIVVSPRSLHSELMCPICLDMLKNTMTTKECLHRFCADCIITALRSGNKECPTCRKKLVSKRSLRPDPNFDALISKIY
>tr|A0A6J3IY75|A0A6J3IY75_SAPAP/1-114 [subseq from] E3 ubiquitin-protein ligase RING2 OS=Sapajus apella OX=9515 GN=RNF2 PE=4 SV=1
--MSQAVQTNGTQPLSKTWELSLYELQRTPQEAITDGLEIVVSPRSLHSELMCPICLDMLKNTMTTKECLHRFCADCIITALRSGNKECPTCRKKLVSKRSLRPDPNFDALISKIY
>tr|A0A6J3R4A2|A0A6J3R4A2_TURTR/1-114 [subseq from] E3 ubiquitin-protein ligase RING2 OS=Tursiops truncatus OX=9739 GN=RNF2 PE=4 SV=1
--MSQAVQTNGTQPLSKTWELSLYELQRTPQEAITDGLEIVVSPRSLHSELMCPICLDMLKNTMTTKECLHRFCADCIITALRSGNKECPTCRKKLVSKRSLRPDPNFDALISKIY
>tr|A0A6P3IA20|A0A6P3IA20_BISBI/1-114 [subseq from] E3 ubiquitin-protein ligase RING2 OS=Bison bison bison OX=43346 GN=RNF2 PE=4 SV=1
--MSQAVQTNGTQPLSKTWELSLYELQRTPQEAITDGLEIVVSPRSLHSELMCPICLDMLKNTMTTKECLHRFCADCIITALRSGNKECPTCRKKLVSKRSLRPDPNFDALISKIY
>tr|A0A6P4U768|A0A6P4U768_PANPR/1-114 [subseq from] E3 ubiquitin-protein ligase RING2 OS=Panthera pardus OX=9691 GN=RNF2 PE=4 SV=1
--MSQAVQTNGTQPLSKTWELSLYELQRTPQEAITDGLEIVVSPRSLHSELMCPICLDMLKNTMTTKECLHRFCADCIITALRSGNKECPTCRKKLVSKRSLRPDPNFDALISKIY
>tr|A0A6P5QDT0|A0A6P5QDT0_MUSCR/1-114 [subseq from] E3 ubiquitin-protein ligase RING2 OS=Mus caroli OX=10089 GN=Rnf2 PE=4 SV=1
--MSQAVQTNGTQPLSKTWELSLYELQRTPQEAITDGLEIVVSPRSLHSELMCPICLDMLKNTMTTKECLHRFCADCIITALRSGNKECPTCRKKLVSKRSLRPDPNFDALISKIY
>tr|A0A6P6HM52|A0A6P6HM52_PUMCO/1-114 [subseq from] E3 ubiquitin-protein ligase RING2 OS=Puma concolor OX=9696 GN=RNF2 PE=4 SV=1
--MSQAVQTNGTQPLSKTWELSLYELQRTPQEAITDGLEIVVSPRSLHSELMCPICLDMLKNTMTTKECLHRFCADCIITALRSGNKECPTCRKKLVSKRSLRPDPNFDALISKIY
>tr|A0A6P7EKV6|A0A6P7EKV6_SHEEP/1-114 [subseq from] E3 ubiquitin-protein ligase RING2 OS=Ovis aries OX=9940 GN=RNF2 PE=4 SV=1
--MSQAVQTNGTQPLSKTWELSLYELQRTPQEAITDGLEIVVSPRSLHSELMCPICLDMLKNTMTTKECLHRFCADCIITALRSGNKECPTCRKKLVSKRSLRPDPNFDALISKIY
>tr|A0A7J7EM62|A0A7J7EM62_DICBM/1-114 [subseq from] E3 ubiquitin-protein ligase RING2 OS=Diceros bicornis minor OX=77932 GN=HPG69_005499 PE=4 SV=1
--MSQAVQTNGTQPLSKTWELSLYELQRTPQEAITDGLEIVVSPRSLHSELMCPICLDMLKNTMTTKECLHRFCADCIITALRSGNKECPTCRKKLVSKRSLRPDPNFDALISKIY
>tr|A0A7J7SSV7|A0A7J7SSV7_MYOMY/1-114 [subseq from] E3 ubiquitin-protein ligase RING2 OS=Myotis myotis OX=51298 GN=mMyoMyo1_016714 PE=4 SV=1
--MSQAVQTNGTQPLSKTWELSLYELQRTPQEAITDGLEIVVSPRSLHSELMCPICLDMLKNTMTTKECLHRFCADCIITALRSGNKECPTCRKKLVSKRSLRPDPNFDALISKIY
>tr|A0A7J7UU96|A0A7J7UU96_PIPKU/1-114 [subseq from] E3 ubiquitin-protein ligase RING2 OS=Pipistrellus kuhlii OX=59472 GN=mPipKuh1_015030 PE=4 SV=1
--MSQAVQTNGTQPLSKTWELSLYELQRTPQEAITDGLEIVVSPRSLHSELMCPICLDMLKNTMTTKECLHRFCADCIITALRSGNKECPTCRKKLVSKRSLRPDPNFDALISKIY
>tr|A0A811YDF3|A0A811YDF3_NYCPR/1-114 [subseq from] (raccoon dog) hypothetical protein OS=Nyctereutes procyonoides OX=34880 GN=NYPRO_LOCUS5186 PE=4 SV=1
--MSQAVQTNGTQPLSKTWELSLYELQRTPQEAITDGLEIVVSPRSLHSELMCPICLDMLKNTMTTKECLHRFCADCIITALRSGNKECPTCRKKLVSKRSLRPDPNFDALISKIY
>tr|A0A833YK98|A0A833YK98_9CHIR/1-114 [subseq from] Ring finger protein 2 OS=Phyllostomus discolor OX=89673 GN=HJG60_016488 PE=4 SV=1
--MSQAVQTNGTQPLSKTWELSLYELQRTPQEAITDGLEIVVSPRSLHSELMCPICLDMLKNTMTTKECLHRFCADCIITALRSGNKECPTCRKKLVSKRSLRPDPNFDALISKIY
>tr|A0A834PI39|A0A834PI39_MARMO/1-114 [subseq from] E3 ubiquitin-protein ligase RING2 OS=Marmota monax OX=9995 GN=GHT09_019919 PE=4 SV=1
--MSQAVQTNGTQPLSKTWELSLYELQRTPQEAITDGLEIVVSPRSLHSELMCPICLDMLKNTMTTKECLHRFCADCIITALRSGNKECPTCRKKLVSKRSLRPDPNFDALISKIY
>tr|A6QLQ0|A6QLQ0_BOVIN/1-114 [subseq from] E3 ubiquitin-protein ligase RING2 OS=Bos taurus OX=9913 GN=RNF2 PE=2 SV=1
--MSQAVQTNGTQPLSKTWELSLYELQRTPQEAITDGLEIVVSPRSLHSELMCPICLDMLKNTMTTKECLHRFCADCIITALRSGNKECPTCRKKLVSKRSLRPDPNFDALISKIY
>tr|E2RFW1|E2RFW1_CANLF/1-114 [subseq from] E3 ubiquitin-protein ligase RING2 OS=Canis lupus familiaris OX=9615 GN=RNF2 PE=4 SV=3
--MSQAVQTNGTQPLSKTWELSLYELQRTPQEAITDGLEIVVSPRSLHSELMCPICLDMLKNTMTTKECLHRFCADCIITALRSGNKECPTCRKKLVSKRSLRPDPNFDALISKIY
>tr|F7HCB5|F7HCB5_CALJA/1-114 [subseq from] E3 ubiquitin-protein ligase RING2 OS=Callithrix jacchus OX=9483 GN=RNF2 PE=2 SV=1
--MSQAVQTNGTQPLSKTWELSLYELQRTPQEAITDGLEIVVSPRSLHSELMCPICLDMLKNTMTTKECLHRFCADCIITALRSGNKECPTCRKKLVSKRSLRPDPNFDALISKIY
>tr|G1M4I5|G1M4I5_AILME/1-114 [subseq from] E3 ubiquitin-protein ligase RING2 OS=Ailuropoda melanoleuca OX=9646 GN=RNF2 PE=4 SV=2
--MSQAVQTNGTQPLSKTWELSLYELQRTPQEAITDGLEIVVSPRSLHSELMCPICLDMLKNTMTTKECLHRFCADCIITALRSGNKECPTCRKKLVSKRSLRPDPNFDALISKIY
>tr|G1NUW0|G1NUW0_MYOLU/1-114 [subseq from] E3 ubiquitin-protein ligase RING2 OS=Myotis lucifugus OX=59463 GN=RNF2 PE=4 SV=1
--MSQAVQTNGTQPLSKTWELSLYELQRTPQEAITDGLEIVVSPRSLHSELMCPICLDMLKNTMTTKECLHRFCADCIITALRSGNKECPTCRKKLVSKRSLRPDPNFDALISKIY
>tr|G1S8R3|G1S8R3_NOMLE/1-114 [subseq from] E3 ubiquitin-protein ligase RING2 OS=Nomascus leucogenys OX=61853 GN=RNF2 PE=4 SV=1
--MSQAVQTNGTQPLSKTWELSLYELQRTPQEAITDGLEIVVSPRSLHSELMCPICLDMLKNTMTTKECLHRFCADCIITALRSGNKECPTCRKKLVSKRSLRPDPNFDALISKIY
>tr|G1SMQ9|G1SMQ9_RABIT/1-114 [subseq from] E3 ubiquitin-protein ligase RING2 OS=Oryctolagus cuniculus OX=9986 PE=4 SV=1
--MSQAVQTNGTQPLSKTWELSLYELQRTPQEAITDGLEIVVSPRSLHSELMCPICLDMLKNTMTTKECLHRFCADCIITALRSGNKECPTCRKKLVSKRSLRPDPNFDALISKIY
>tr|G3H9S1|G3H9S1_CRIGR/1-114 [subseq from] E3 ubiquitin-protein ligase RING2 OS=Cricetulus griseus OX=10029 GN=CgPICR_000859 PE=4 SV=1
--MSQAVQTNGTQPLSKTWELSLYELQRTPQEAITDGLEIVVSPRSLHSELMCPICLDMLKNTMTTKECLHRFCADCIITALRSGNKECPTCRKKLVSKRSLRPDPNFDALISKIY
>tr|G3REQ3|G3REQ3_GORGO/1-114 [subseq from] E3 ubiquitin-protein ligase RING2 OS=Gorilla gorilla gorilla OX=9595 GN=RNF2 PE=4 SV=1
--MSQAVQTNGTQPLSKTWELSLYELQRTPQEAITDGLEIVVSPRSLHSELMCPICLDMLKNTMTTKECLHRFCADCIITALRSGNKECPTCRKKLVSKRSLRPDPNFDALISKIY
>tr|G5BGQ4|G5BGQ4_HETGA/1-114 [subseq from] E3 ubiquitin-protein ligase RING2 OS=Heterocephalus glaber OX=10181 GN=GW7_04648 PE=4 SV=1
--MSQAVQTNGTQPLSKTWELSLYELQRTPQEAITDGLEIVVSPRSLHSELMCPICLDMLKNTMTTKECLHRFCADCIITALRSGNKECPTCRKKLVSKRSLRPDPNFDALISKIY
>tr|G7NXF7|G7NXF7_MACFA/1-114 [subseq from] E3 ubiquitin-protein ligase RING2 OS=Macaca fascicularis OX=9541 GN=EGM_01592 PE=4 SV=1
--MSQAVQTNGTQPLSKTWELSLYELQRTPQEAITDGLEIVVSPRSLHSELMCPICLDMLKNTMTTKECLHRFCADCIITALRSGNKECPTCRKKLVSKRSLRPDPNFDALISKIY
>tr|H2Q0S2|H2Q0S2_PANTR/1-114 [subseq from] E3 ubiquitin-protein ligase RING2 OS=Pan troglodytes OX=9598 GN=RNF2 PE=2 SV=1
--MSQAVQTNGTQPLSKTWELSLYELQRTPQEAITDGLEIVVSPRSLHSELMCPICLDMLKNTMTTKECLHRFCADCIITALRSGNKECPTCRKKLVSKRSLRPDPNFDALISKIY
>tr|H9FY38|H9FY38_MACMU/1-114 [subseq from] E3 ubiquitin-protein ligase RING2 OS=Macaca mulatta OX=9544 GN=RNF2 PE=2 SV=1
--MSQAVQTNGTQPLSKTWELSLYELQRTPQEAITDGLEIVVSPRSLHSELMCPICLDMLKNTMTTKECLHRFCADCIITALRSGNKECPTCRKKLVSKRSLRPDPNFDALISKIY
>tr|A0A2K6FT34|A0A2K6FT34_PROCO/1-114 [subseq from] E3 ubiquitin-protein ligase RING2 OS=Propithecus coquereli OX=379532 GN=RNF2 PE=4 SV=1
--MSQAVQTNGTQPLSKTWELSLYELQRTPQEAITDGLEIVVSPRSLHSELMCPICLDMLKNTMTTKECLHRFCADCIITALRSGNKECPTCRKKLVSKRSLRPDPNFDALISKIY
>tr|I3M885|I3M885_ICTTR/1-114 [subseq from] E3 ubiquitin-protein ligase RING2 OS=Ictidomys tridecemlineatus OX=43179 GN=Rnf2 PE=4 SV=1
--MSQAVQTNGTQPLSKTWELSLYELQRTPQEAITDGLEIVVSPRSLHSELMCPICLDMLKNTMTTKECLHRFCADCIITALRSGNKECPTCRKKLVSKRSLRPDPNFDALISKIY
>tr|L8INZ7|L8INZ7_9CETA/1-114 [subseq from] E3 ubiquitin-protein ligase RING2 OS=Bos mutus OX=72004 GN=M91_14916 PE=4 SV=1
--MSQAVQTNGTQPLSKTWELSLYELQRTPQEAITDGLEIVVSPRSLHSELMCPICLDMLKNTMTTKECLHRFCADCIITALRSGNKECPTCRKKLVSKRSLRPDPNFDALISKIY
>tr|M3YKA4|M3YKA4_MUSPF/1-114 [subseq from] E3 ubiquitin-protein ligase RING2 OS=Mustela putorius furo OX=9669 GN=RNF2 PE=4 SV=1
--MSQAVQTNGTQPLSKTWELSLYELQRTPQEAITDGLEIVVSPRSLHSELMCPICLDMLKNTMTTKECLHRFCADCIITALRSGNKECPTCRKKLVSKRSLRPDPNFDALISKIY
>tr|S7NVK5|S7NVK5_MYOBR/1-114 [subseq from] E3 ubiquitin-protein ligase RING2 OS=Myotis brandtii OX=109478 GN=D623_10009928 PE=4 SV=1
--MSQAVQTNGTQPLSKTWELSLYELQRTPQEAITDGLEIVVSPRSLHSELMCPICLDMLKNTMTTKECLHRFCADCIITALRSGNKECPTCRKKLVSKRSLRPDPNFDALISKIY
>tr|A0A2K5RIS3|A0A2K5RIS3_CEBIM/1-114 [subseq from] E3 ubiquitin-protein ligase RING2 OS=Cebus imitator OX=2715852 GN=RNF2 PE=4 SV=1
--MSQAVQTNGTQPLSKTWELSLYELQRTPQEAITDGLEIVVSPRSLHSELMCPICLDMLKNTMTTKECLHRFCADCIITALRSGNKECPTCRKKLVSKRSLRPDPNFDALISKIY
>tr|L9L453|L9L453_TUPCH/1-114 [subseq from] E3 ubiquitin-protein ligase RING2 OS=Tupaia chinensis OX=246437 GN=TREES_T100002675 PE=4 SV=1
--MSQAVQTNGTQPLSKTWELSLYELQRTPQEAITDGLEIVVSPRSLHSELMCPICLDMLKNTMTTKECLHRFCADCIITALRSGNKECPTCRKKLVSKRSLRPDPNFDALISKIY
>tr|A0A1U7SFZ4|A0A1U7SFZ4_ALLSI/1-114 [subseq from] E3 ubiquitin-protein ligase RING2 OS=Alligator sinensis OX=38654 GN=RNF2 PE=4 SV=1
--MSQAVQTNGTQPLSKTWELSLYELQRTPQEAITDGLEIVVSPRSLHSELMCPICLDMLKNTMTTKECLHRFCADCIITALRSGNKECPTCRKKLVSKRSLRPDPNFDALISKIY
>tr|A0A286ZX77|A0A286ZX77_PIG/1-114 [subseq from] E3 ubiquitin-protein ligase RING2 OS=Sus scrofa OX=9823 GN=RNF2 PE=4 SV=1
--MSQAVQTNGTQPLSKTWELSLYELQRTPQEAITDGLEIVVSPRSLHSELMCPICLDMLKNTMTTKECLHRFCADCIITALRSGNKECPTCRKKLVSKRSLRPDPNFDALISKIY
>tr|A0A4X1TVZ6|A0A4X1TVZ6_PIG/1-114 [subseq from] E3 ubiquitin-protein ligase RING2 OS=Sus scrofa OX=9823 GN=RNF2 PE=4 SV=1
--MSQAVQTNGTQPLSKTWELSLYELQRTPQEAITDGLEIVVSPRSLHSELMCPICLDMLKNTMTTKECLHRFCADCIITALRSGNKECPTCRKKLVSKRSLRPDPNFDALISKIY
>sp|Q5R9J5|RING2_PONAB/1-114 [subseq from] E3 ubiquitin-protein ligase RING2 OS=Pongo abelii OX=9601 GN=RNF2 PE=2 SV=1
--MSQAVQTNGTQPLSKTWELSLYELQRTPQEAITDGLEIVVSPRSLHSELMCPICLDMLKNTMTTKECLHRFCADCIITALRSGNKECPTCRKKLVSKRSLRPDPNFDALISKIY
>tr|A0A6P7YA75|A0A6P7YA75_9AMPH/1-114 [subseq from] E3 ubiquitin-protein ligase RING2 OS=Microcaecilia unicolor OX=1415580 GN=RNF2 PE=4 SV=1
--MAQAVQTNGTQPLSKTWELSLYELQRTPQEAITDGLEIVVSPRSLHSELMCPICLDMLKNTMTTKECLHRFCADCIITALRSGNKECPTCRKKLVSKRSLRPDPNFDALISKIY
>tr|A0A821WYX2|A0A821WYX2_9NEOB/44-158 [subseq from] (mimic poison frog) hypothetical protein (Fragment) OS=Ranitomeya imitator OX=111125 GN=RIMITATOR_LOCUS5430375 PE=4 SV=1
-TMSQAVQTNGAQPLSKTWELSLYELQRTPQEAITDGLEIVVSPRSLHSELMCPICLDMLKNTMTTKECLHRFCADCIITALRSGNKECPTCRKKLVSKRSLRPDPNFDALISKIY
>tr|A0A803K5S7|A0A803K5S7_XENTR/11-124 [subseq from] E3 ubiquitin-protein ligase RING2 OS=Xenopus tropicalis OX=8364 GN=rnf2 PE=4 SV=1
--MSQAVQTNGAQPLSKTWELSLYELQRTPQEAITDGLEIVVSPRSLHSELMCPICLDMLKNTMTTKECLHRFCADCIITALRSGNKECPTCRKKLVSKRSLRPDPNFDALISKIY
>tr|A0A7L2M6J4|A0A7L2M6J4_9SYLV/1-114 [subseq from] E3 ubiquitin-protein ligase RING2 (Fragment) OS=Hippolais icterina OX=68497 GN=Rnf2 PE=4 SV=1
--MSQAVQTNGTQPLNKTWELSLYELQRTPQEAITDGLEIVVSPRSLHSELMCPICLDMLKNTMTTKECLHRFCADCIITALRSGNKECPTCRKKLVSKRSLRPDPNFDALISKIY
>tr|A0A7L2GS47|A0A7L2GS47_NYCGR/1-114 [subseq from] E3 ubiquitin-protein ligase RING2 (Fragment) OS=Nyctibius grandis OX=48427 GN=Rnf2 PE=4 SV=1
--MSQAVQTNGTQPLSKTWELSLYELQRTPQEAITDGLEIVVSPRSLHSELMCPICLDMLKNTMTTKECLHRFCAECIITALRSGNKECPTCRKKLVSKRSLRPDPNFDALISKIY
>tr|A0A7K5Z2Q5|A0A7K5Z2Q5_9AVES/1-114 [subseq from] E3 ubiquitin-protein ligase RING2 (Fragment) OS=Pterocles burchelli OX=2585816 GN=Rnf2 PE=4 SV=1
--MSQTVQTNGTQPLSKTWELSLYELQRTPQEAITDGLEIVVSPRSLHSELMCPICLDMLKNTMTTKECLHRFCADCIITALRSGNKECPTCRKKLVSKRSLRPDPNFDALISKIY
>tr|J3S1J0|J3S1J0_CROAD/1-114 [subseq from] E3 ubiquitin-protein ligase RING2 OS=Crotalus adamanteus OX=8729 PE=2 SV=1
--MSQTVQTNGTQPLSKTWELSLYELQRTPQEAITDGLEIVVSPRSLHSELMCPICLDMLKNTMTTKECLHRFCADCIITALRSGNKECPTCRKKLVSKRSLRPDPNFDALISKIY
>tr|T1E3L4|T1E3L4_CROHD/1-114 [subseq from] E3 ubiquitin-protein ligase RING2 OS=Crotalus horridus OX=35024 PE=2 SV=1
--MSQTVQTNGTQPLSKTWELSLYELQRTPQEAITDGLEIVVSPRSLHSELMCPICLDMLKNTMTTKECLHRFCADCIITALRSGNKECPTCRKKLVSKRSLRPDPNFDALISKIY
>tr|A0A1D5P1F4|A0A1D5P1F4_CHICK/1-114 [subseq from] E3 ubiquitin-protein ligase RING2 OS=Gallus gallus OX=9031 GN=RNF2 PE=4 SV=1
--MSQAVQANGTQPLSKTWELSLYELQRTPQEAITDGLEIVVSPRSLHSELMCPICLDMLKNTMTTKECLHRFCADCIITALRSGNKECPTCRKKLVSKRSLRPDPNFDALISKIY
>tr|A0A250YFV2|A0A250YFV2_CASCN/1-114 [subseq from] E3 ubiquitin-protein ligase RING2 OS=Castor canadensis OX=51338 GN=RNF2 PE=4 SV=1
--MSQTVQTNGTQPLSKTWELSLYELQRTPQEAITDGLEIVVSPRSLHSELMCPICLDMLKNTMTTKECLHRFCADCIITALRSGNKECPTCRKKLVSKRSLRPDPNFDALISKIY
>tr|A0A2Y9QX18|A0A2Y9QX18_TRIMA/1-114 [subseq from] E3 ubiquitin-protein ligase RING2 OS=Trichechus manatus latirostris OX=127582 GN=LOC101342231 PE=4 SV=1
--MSQAVQANGTQPLSKTWELSLYELQRTPQEAITDGLEIVVSPRSLHSELMCPICLDMLKNTMTTKECLHRFCADCIITALRSGNKECPTCRKKLVSKRSLRPDPNFDALISKIY
>tr|B1WAN7|B1WAN7_XENTR/1-114 [subseq from] E3 ubiquitin-protein ligase RING2 OS=Xenopus tropicalis OX=8364 GN=rnf2 PE=2 SV=1
--MSQAVQTNGAQPLSKTWELSLYELQRTPQEAITDGLEIVVSPRSLHSELMCPICLDMLKNTMTTKECLHRFCADCIITALRSGNKECPTCRKKLVSKRSLRPDPNFDALISKIY
>tr|G9KLH0|G9KLH0_MUSPF/1-113 [subseq from] E3 ubiquitin-protein ligase RING2 (Fragment) OS=Mustela putorius furo OX=9669 PE=2 SV=1
---SQAVQTNGTQPLSKTWELSLYELQRTPQEAITDGLEIVVSPRSLHSELMCPICLDMLKNTMTTKECLHRFCADCIITALRSGNKECPTCRKKLVSKRSLRPDPNFDALISKIY
>tr|A0A1L8GNF0|A0A1L8GNF0_XENLA/19-132 [subseq from] E3 ubiquitin-protein ligase RING2 OS=Xenopus laevis OX=8355 GN=XELAEV_18023492mg PE=4 SV=1
--MAQAVQTNGAQPLSKTWELSLYELQRTPQEAITDGLEIVVSPRSLHSELMCPICLDMLKNTMTTKECLHRFCADCIITALRSGNKECPTCRKKLVSKRSLRPDPNFDALISKIY
>tr|A0A7J8BHW5|A0A7J8BHW5_ROUAE/8-123 [subseq from] E3 ubiquitin-protein ligase RING2 OS=Rousettus aegyptiacus OX=9407 GN=HJG63_016828 PE=4 SV=1
GEVVEAVQTNGTQPLSKTWELSLYELQRTPQEAITDGLEIVVSPRSLHSELMCPICLDMLKNTMTTKECLHRFCADCIITALRSGNKECPTCRKKLVSKRSLRPDPNFDALISKIY
>tr|A0A851MA16|A0A851MA16_9DEND/1-114 [subseq from] RING2 ligase (Fragment) OS=Campylorhamphus procurvoides OX=190295 GN=Rnf2 PE=4 SV=1
--MSQAVQTNGMQPLSKTWELSLYELQRTPQEAITDGLEIVVSPRSLHSELMCPICLDMLKNTMTTKECLHRFCADCIITALRSGNKECPTCRKKLVSKRSLRPDPNFDALISKIY
>tr|H3AHB5|H3AHB5_LATCH/1-114 [subseq from] E3 ubiquitin-protein ligase RING2 OS=Latimeria chalumnae OX=7897 GN=RNF2 PE=4 SV=1
--MSQAVQTNGTQPLSKTWELSLYELQRTPQEAITDGMEIVVSPRSLHSELMCPICLDMLKNTMTTKECLHRFCAECIITALRSGNKECPTCRKKLVSKRSLRPDPNFDALISKIY
>tr|A0A6P8SHH3|A0A6P8SHH3_GEOSA/1-114 [subseq from] E3 ubiquitin-protein ligase RING2 OS=Geotrypetes seraphini OX=260995 GN=RNF2 PE=4 SV=1
--MAQTVQTNGTQPLSKTWELSLYELQRTPQEAITDGLEIVVSPRSLHSELMCPICLDMLKNTMTTKECLHRFCADCIITALRSGNKECPTCRKKLVSKRSLRPDPNFDALISKIY
>tr|A9JSS1|A9JSS1_XENLA/1-114 [subseq from] E3 ubiquitin-protein ligase RING2 OS=Xenopus laevis OX=8355 GN=rnf2.L PE=2 SV=1
--MAQAVQTNGAQPLSKTWELSLYELQRTPQEAITDGLEIVVSPRSLHSELMCPICLDMLKNTMTTKECLHRFCADCIITALRSGNKECPTCRKKLVSKRSLRPDPNFDALISKIY
>tr|A0A2K5ES38|A0A2K5ES38_AOTNA/27-141 [subseq from] E3 ubiquitin-protein ligase RING2 OS=Aotus nancymaae OX=37293 PE=4 SV=1
-AVSQAVQTNGTQSLSKTWELSLYELQRTPQEAITDGLEIVVSPRSLHSELMCPICLDMLKNTMTTKECLHRFCADCIITALRSGNKECPTCRKKLVSKRSLRPDPNFDALISKIY
>tr|Q4RIY7|Q4RIY7_TETNG/3-116 [subseq from] E3 ubiquitin-protein ligase RING2 (Fragment) OS=Tetraodon nigroviridis OX=99883 GN=GSTENG00033676001 PE=4 SV=1
--MTQAVQTNGVQPLSKTWELSLYELQRTPQEAITDGLEIAVSPRSLHSELMCPICLDMLKNTMTTKECLHRFCADCIITALRSGNKECPTCRKKLVSKRSLRPDPNFDALISKIY
>tr|A0A674B649|A0A674B649_SALTR/10-125 [subseq from] E3 ubiquitin-protein ligase RING2 OS=Salmo trutta OX=8032 GN=LOC115170243 PE=4 SV=1
GTMTQTVQTNGVQPLSKTWELSLYELQRTPQEAITDGLEIAVSPRSLHSELMCPICLDMLKNTMTTKECLHRFCADCIITALRSGNKECPTCRKKLVSKRSLRPDPNFDALISKIY
>tr|A0A2H6MZK2|A0A2H6MZK2_MICLE/1-111 [subseq from] E3 ubiquitin-protein ligase RING2 (Fragment) OS=Micrurus lemniscatus carvalhoi OX=129465 PE=4 SV=1
-----AVQTNGTQPLSKTWELSLYELQRTPQEAITDGLEIVVSPRSLHSELMCPICLDMLKNTMTTKECLHRFCADCIITALRSGNKECPTCRKKLVSKRSLRPDPNFDALISKIY
>tr|A0A401PLQ4|A0A401PLQ4_SCYTO/67-181 [subseq from] E3 ubiquitin-protein ligase RING2 OS=Scyliorhinus torazame OX=75743 GN=scyTo_0003144 PE=4 SV=1
-AMAQVVQTNGTQPLSKTWELSLYELQRTPQEAITDGMEIAVSPRSLHSELMCPICLDMLKNTMTTKECLHRFCADCIVTALRSGNKECPTCRKKLVSKRSLRPDPNFDALISKIY
>tr|H2N4E2|H2N4E2_PONAB/1-114 [subseq from] E3 ubiquitin-protein ligase RING2 OS=Pongo abelii OX=9601 GN=RNF2 PE=4 SV=1
--MSQAVQTNGTQPLFKTWELTLYDLQRTPQEAITDGLEIVVSPRSLHSELMCPICLDMLKNTMTTKECLHRFCADCIITALRSGNKECPTCRKKLVSKRSLRPDPNFDALISKIY
>tr|A0A1S3M0U3|A0A1S3M0U3_SALSA/1-114 [subseq from] E3 ubiquitin-protein ligase RING2 OS=Salmo salar OX=8030 GN=LOC106569745 PE=4 SV=1
--MTQAVQTNGVQPLSKTWELSLYELQRTPQEAITDGLEIAVSPRSLHSELMCPICLDMLKNTMTTKECLHRFCADCIITALRSGNKECPTCRKKLVSKRSLRPDPNFDALISKIY
>tr|A0A673X4U5|A0A673X4U5_SALTR/1-114 [subseq from] E3 ubiquitin-protein ligase RING2 OS=Salmo trutta OX=8032 GN=LOC115157669 PE=4 SV=1
--MTQAVQTNGVQPLSKTWELSLYELQRTPQEAITDGLEIAVSPRSLHSELMCPICLDMLKNTMTTKECLHRFCADCIITALRSGNKECPTCRKKLVSKRSLRPDPNFDALISKIY
>tr|H3DLB6|H3DLB6_TETNG/1-114 [subseq from] E3 ubiquitin-protein ligase RING2 OS=Tetraodon nigroviridis OX=99883 PE=4 SV=1
--MTQAVQTNGVQPLSKTWELSLYELQRTPQEAITDGLEIAVSPRSLHSELMCPICLDMLKNTMTTKECLHRFCADCIITALRSGNKECPTCRKKLVSKRSLRPDPNFDALISKIY
>tr|A0A5N5M815|A0A5N5M815_PANHP/1-114 [subseq from] E3 ubiquitin-protein ligase RING2 OS=Pangasianodon hypophthalmus OX=310915 GN=PHYPO_G00055130 PE=4 SV=1
--MTQTVQTNGVQPLSKTWELSLYELQRTPQEAITDGLEIAVSPRSLHSELMCPICLDMLKNTMTTKECLHRFCADCIITALRSGNKECPTCRKKLVSKRSLRPDPNFDALISKIY
>tr|A0A401SHB2|A0A401SHB2_CHIPU/96-210 [subseq from] E3 ubiquitin-protein ligase RING2 OS=Chiloscyllium punctatum OX=137246 GN=chiPu_0008206 PE=4 SV=1
-EMAQIVQTNGTQPLSKTWELSLYELQRTPQEAITDGMEIAVSPRSLHSELMCPICLDMLKNTMTTKECLHRFCADCIVTALRSGNKECPTCRKKLVSKRSLRPDPNFDALISKIY
>tr|A0A3P8X616|A0A3P8X616_CYNSE/7-121 [subseq from] E3 ubiquitin-protein ligase RING2 OS=Cynoglossus semilaevis OX=244447 PE=4 SV=1
-KMTQTVQTNGVQPLSKTWELSLYELQRTPQEAITDGLEIAVSPRSLHSELMCPICLDMLKNTMTTKECLHRFCADCIITALRSGNKECPTCRKKLVSKRSLRPDPNFDALISKIY
>tr|A0A0P7UPL6|A0A0P7UPL6_SCLFO/3-117 [subseq from] E3 ubiquitin-protein ligase RING2 (Fragment) OS=Scleropages formosus OX=113540 GN=Z043_104228 PE=4 SV=1
-AMTQTVQTNGVQPLSKTWELSLYELQRTPQEAITDGLEIAVSPRSLHSELMCPICLDMLKNTMTTKECLHRFCADCIITALRSGNKECPTCRKKLVSKRSLRPDPNFDALISKIY
>tr|A0A4W3JXE3|A0A4W3JXE3_CALMI/3-116 [subseq from] E3 ubiquitin-protein ligase RING2 OS=Callorhinchus milii OX=7868 GN=rnf2 PE=4 SV=1
--MAQIVQTNGTQPLSKTWELSLYELQRTPQEAITDGMEIAVSPRSLHSELMCPICLDMLKNTMTTKECLHRFCADCIVTALRSGNKECPTCRKKLVSKRSLRPDPNFDALISKIY
>tr|A0A6F9ATE8|A0A6F9ATE8_9TELE/2-117 [subseq from] E3 ubiquitin-protein ligase RING2 (Fragment) OS=Coregonus sp. 'balchen' OX=861768 GN=CSTEINMANNI_LOCUS1637734 PE=4 SV=1
GTMTQTVQTNGVQPLSKTWELSLYELQRTPQEAITDGLEIAVSPRSLHSELMCPICLDMLKNTMTTKECLHRFCADCIITALRSGNKECPTCRKKLVSKRSLRPDPNFDALISKIY
>tr|A0A1L8GGL2|A0A1L8GGL2_XENLA/1-114 [subseq from] E3 ubiquitin-protein ligase RING2 OS=Xenopus laevis OX=8355 GN=rnf2.S PE=4 SV=1
--MTQAVQINGAQPLSKTWELSLYELQRTPQEAITDGLEIVVSPRSLHSELMCPICLDMLKNTMTTKECLHRFCADCIITALRSGNKECPTCRKKLVSKRSLRPDPNFDALISKIY
>tr|A0A3P9IXY8|A0A3P9IXY8_ORYLA/43-157 [subseq from] E3 ubiquitin-protein ligase RING2 OS=Oryzias latipes OX=8090 PE=4 SV=1
-TMTQTVQTNGVQPLSKTWELSLYELQRTPQEAITDGLEIAVSPRSLHSELMCPICLDMLKNTMTTKECLHRFCADCIITALRSGNKECPTCRKKLVSKRSLRPDPNFDALISKIY
>tr|H2LL42|H2LL42_ORYLA/43-157 [subseq from] E3 ubiquitin-protein ligase RING2 OS=Oryzias latipes OX=8090 GN=rnf2 PE=4 SV=2
-TMTQTVQTNGVQPLSKTWELSLYELQRTPQEAITDGLEIAVSPRSLHSELMCPICLDMLKNTMTTKECLHRFCADCIITALRSGNKECPTCRKKLVSKRSLRPDPNFDALISKIY
>tr|A0A668A2Q6|A0A668A2Q6_9TELE/6-119 [subseq from] E3 ubiquitin-protein ligase RING2 OS=Myripristis murdjan OX=586833 GN=rnf2 PE=4 SV=1
--MTQTVQTNGVQPLSKTWELSLYELQRTPQEAITDGLEIAVSPRSLHSELMCPICLDMLKNTMTTKECLHRFCADCIITALRSGNKECPTCRKKLVSKRSLRPDPNFDALISKIY
>tr|A0A7J6AUB9|A0A7J6AUB9_AMEME/37-151 [subseq from] E3 ubiquitin-protein ligase RING2 OS=Ameiurus melas OX=219545 GN=AMELA_G00104530 PE=4 SV=1
-AMTQTVQTNGVQPLSKTWELSLYELQRTPQEAITDGLEIAVSPRSLHSELMCPICLDMLKNTMTTKECLHRFCADCIITALRSGNKECPTCRKKLVSKRSLRPDPNFDALISKIY
>tr|A0A437CDY5|A0A437CDY5_ORYJA/28-142 [subseq from] E3 ubiquitin-protein ligase RING2 OS=Oryzias javanicus OX=123683 GN=OJAV_G00166990 PE=4 SV=1
-TMTQTVQTNGVQPLSKTWELSLYELQRTPQEAITDGLEIAVSPRSLHSELMCPICLDMLKNTMTTKECLHRFCADCIITALRSGNKECPTCRKKLVSKRSLRPDPNFDALISKIY
>tr|A0A4Z2C1H2|A0A4Z2C1H2_9TELE/12-125 [subseq from] E3 ubiquitin-protein ligase RING2 OS=Takifugu bimaculatus OX=433685 GN=fugu_014531 PE=4 SV=1
--MTQTVQTNGVQPLSKTWELSLYELQRTPQEAITDGLEIAVSPRSLHSELMCPICLDMLKNTMTTKECLHRFCADCIITALRSGNKECPTCRKKLVSKRSLRPDPNFDALISKIY
>tr|A0A0H2UKC6|A0A0H2UKC6_DANRE/3-116 [subseq from] E3 ubiquitin-protein ligase RING2 OS=Danio rerio OX=7955 GN=rnf2 PE=1 SV=1
--MTQTVQTNGVQPLSKTWELSLYELQRTPQEAITDGLEIAVSPRSLHSELMCPICLDMLKNTMTTKECLHRFCADCIITALRSGNKECPTCRKKLVSKRSLRPDPNFDALISKIY
>tr|A0A4W3JZV8|A0A4W3JZV8_CALMI/1-114 [subseq from] E3 ubiquitin-protein ligase RING2 OS=Callorhinchus milii OX=7868 GN=rnf2 PE=4 SV=1
--MAQIVQTNGTQPLSKTWELSLYELQRTPQEAITDGMEIAVSPRSLHSELMCPICLDMLKNTMTTKECLHRFCADCIVTALRSGNKECPTCRKKLVSKRSLRPDPNFDALISKIY
>tr|A0A4W6G4F2|A0A4W6G4F2_LATCA/4-117 [subseq from] E3 ubiquitin-protein ligase RING2 OS=Lates calcarifer OX=8187 GN=rnf2 PE=4 SV=1
--MTQTVQTNGVQPLSKTWELSLYELQRTPQEAITDGLEIAVSPRSLHSELMCPICLDMLKNTMTTKECLHRFCADCIITALRSGNKECPTCRKKLVSKRSLRPDPNFDALISKIY
>tr|A0A671Y3D4|A0A671Y3D4_SPAAU/34-147 [subseq from] E3 ubiquitin-protein ligase RING2 OS=Sparus aurata OX=8175 PE=4 SV=1
--MTQTVQTNGVQPLSKTWELSLYELQRTPQEAITDGLEIAVSPRSLHSELMCPICLDMLKNTMTTKECLHRFCADCIITALRSGNKECPTCRKKLVSKRSLRPDPNFDALISKIY
>tr|A0A3P8QVA1|A0A3P8QVA1_ASTCA/23-136 [subseq from] E3 ubiquitin-protein ligase RING2 OS=Astatotilapia calliptera OX=8154 PE=4 SV=1
--MTQTVQTNGVQPLSKTWELSLYELQRTPQEAITDGLEIAVSPRSLHSELMCPICLDMLKNTMTTKECLHRFCADCIITALRSGNKECPTCRKKLVSKRSLRPDPNFDALISKIY
>tr|A0A3Q1HJ89|A0A3Q1HJ89_ANATE/4-117 [subseq from] E3 ubiquitin-protein ligase RING2 OS=Anabas testudineus OX=64144 PE=4 SV=2
--MTQTVQTNGVQPLSKTWELSLYELQRTPQEAITDGLEIAVSPRSLHSELMCPICLDMLKNTMTTKECLHRFCADCIITALRSGNKECPTCRKKLVSKRSLRPDPNFDALISKIY
>tr|V9L088|V9L088_CALMI/1-114 [subseq from] E3 ubiquitin-protein ligase RING2 OS=Callorhinchus milii OX=7868 PE=2 SV=1
--MAQIVQTNGTQPLSKTWELSLYELQRTPQEAITDGMEIAVSPRSLHSELMCPICLDMLKNTMTTKECLHRFCADCIVTALRSGNKECPTCRKKLVSKRSLRPDPNFDALISKIY
>tr|A0A2G9RBC0|A0A2G9RBC0_LITCT/1-114 [subseq from] E3 ubiquitin-protein ligase RING2 OS=Lithobates catesbeianus OX=8400 GN=AB205_0011790 PE=4 SV=1
--MSQTIQANGAQPLSKTWELSLYELQRTPQEAITDGLEIVVSPRSLHSELMCPICLDMLKNTMTTKECLHRFCADCIITALRSGNKECPTCRKKLVSKRSLRPDPNFDALISKIY
>tr|A0A484CRC9|A0A484CRC9_PERFV/50-163 [subseq from] E3 ubiquitin-protein ligase RING2 OS=Perca flavescens OX=8167 GN=EPR50_G00131740 PE=4 SV=1
--MTQTVQTNGVQPLSKTWELSLYELQRTPQEAITDGLEIAVSPRSLHSELMCPICLDMLKNTMTTKECLHRFCADCIITALRSGNKECPTCRKKLVSKRSLRPDPNFDALISKIY
>tr|A0A671XWQ5|A0A671XWQ5_SPAAU/49-162 [subseq from] E3 ubiquitin-protein ligase RING2 OS=Sparus aurata OX=8175 PE=4 SV=1
--MTQTVQTNGVQPLSKTWELSLYELQRTPQEAITDGLEIAVSPRSLHSELMCPICLDMLKNTMTTKECLHRFCADCIITALRSGNKECPTCRKKLVSKRSLRPDPNFDALISKIY
>tr|A0A6G0IJH2|A0A6G0IJH2_LARCR/51-164 [subseq from] E3 ubiquitin-protein ligase RING2 OS=Larimichthys crocea OX=215358 GN=D5F01_LYC11085 PE=4 SV=1
--MTQTVQTNGVQPLSKTWELSLYELQRTPQEAITDGLEIAVSPRSLHSELMCPICLDMLKNTMTTKECLHRFCADCIITALRSGNKECPTCRKKLVSKRSLRPDPNFDALISKIY
>tr|A0A668RKZ2|A0A668RKZ2_OREAU/4-117 [subseq from] E3 ubiquitin-protein ligase RING2 OS=Oreochromis aureus OX=47969 PE=4 SV=1
--MTQTVQTNGVQPLSKTWELSLYELQRTPQEAITDGLEIAVSPRSLHSELMCPICLDMLKNTMTTKECLHRFCADCIITALRSGNKECPTCRKKLVSKRSLRPDPNFDALISKIY
>tr|A0A669B7V3|A0A669B7V3_ORENI/4-117 [subseq from] E3 ubiquitin-protein ligase RING2 OS=Oreochromis niloticus OX=8128 PE=4 SV=1
--MTQTVQTNGVQPLSKTWELSLYELQRTPQEAITDGLEIAVSPRSLHSELMCPICLDMLKNTMTTKECLHRFCADCIITALRSGNKECPTCRKKLVSKRSLRPDPNFDALISKIY
>tr|A0A6A5EXY5|A0A6A5EXY5_PERFL/55-168 [subseq from] E3 ubiquitin-protein ligase RING2 OS=Perca fluviatilis OX=8168 GN=PFLUV_G00129550 PE=4 SV=1
--MTQTVQTNGVQPLSKTWELSLYELQRTPQEAITDGLEIAVSPRSLHSELMCPICLDMLKNTMTTKECLHRFCADCIITALRSGNKECPTCRKKLVSKRSLRPDPNFDALISKIY
>tr|A0A669DH82|A0A669DH82_ORENI/56-169 [subseq from] E3 ubiquitin-protein ligase RING2 OS=Oreochromis niloticus OX=8128 PE=4 SV=1
--MTQTVQTNGVQPLSKTWELSLYELQRTPQEAITDGLEIAVSPRSLHSELMCPICLDMLKNTMTTKECLHRFCADCIITALRSGNKECPTCRKKLVSKRSLRPDPNFDALISKIY
>tr|W5M138|W5M138_LEPOC/38-151 [subseq from] E3 ubiquitin-protein ligase RING2 OS=Lepisosteus oculatus OX=7918 PE=4 SV=1
--MTQTVQTNGVQPLSKTWELSLYELQRTPQEAITDGLEIAVSPRSLHSELMCPICLDMLKNTMTTKECLHRFCADCIITALRSGNKECPTCRKKLVSKRSLRPDPNFDALISKIY
>tr|A0A3Q3S3M2|A0A3Q3S3M2_9TELE/78-191 [subseq from] E3 ubiquitin-protein ligase RING2 OS=Mastacembelus armatus OX=205130 PE=4 SV=1
--MTQTVQTNGVQPLSKTWELSLYELQRTPQEAITDGLEIAVSPRSLHSELMCPICLDMLKNTMTTKECLHRFCADCIITALRSGNKECPTCRKKLVSKRSLRPDPNFDALISKIY
>tr|A0A3Q3LQZ5|A0A3Q3LQZ5_9TELE/78-191 [subseq from] E3 ubiquitin-protein ligase RING2 OS=Mastacembelus armatus OX=205130 PE=4 SV=1
--MTQTVQTNGVQPLSKTWELSLYELQRTPQEAITDGLEIAVSPRSLHSELMCPICLDMLKNTMTTKECLHRFCADCIITALRSGNKECPTCRKKLVSKRSLRPDPNFDALISKIY
>tr|A0A673C256|A0A673C256_9TELE/1-114 [subseq from] E3 ubiquitin-protein ligase RING2 OS=Sphaeramia orbicularis OX=375764 PE=4 SV=1
--MTQTVQTNGVQPLSKTWELSLYELQRTPQEAITDGLEIAVSPRSLHSELMCPICLDMLKNTMTTKECLHRFCADCIITALRSGNKECPTCRKKLVSKRSLRPDPNFDALISKIY
>tr|A0A3P8SN42|A0A3P8SN42_AMPPE/1-114 [subseq from] E3 ubiquitin-protein ligase RING2 OS=Amphiprion percula OX=161767 PE=4 SV=1
--MTQTVQTNGVQPLSKTWELSLYELQRTPQEAITDGLEIAVSPRSLHSELMCPICLDMLKNTMTTKECLHRFCADCIITALRSGNKECPTCRKKLVSKRSLRPDPNFDALISKIY
>tr|A0A3Q1B1V1|A0A3Q1B1V1_AMPOC/1-114 [subseq from] E3 ubiquitin-protein ligase RING2 OS=Amphiprion ocellaris OX=80972 PE=4 SV=1
--MTQTVQTNGVQPLSKTWELSLYELQRTPQEAITDGLEIAVSPRSLHSELMCPICLDMLKNTMTTKECLHRFCADCIITALRSGNKECPTCRKKLVSKRSLRPDPNFDALISKIY
>tr|A0A673BVX5|A0A673BVX5_9TELE/1-114 [subseq from] E3 ubiquitin-protein ligase RING2 OS=Sphaeramia orbicularis OX=375764 GN=LOC115416238 PE=4 SV=1
--MTQTVQTNGVQPLSKTWELSLYELQRTPQEAITDGLEIAVSPRSLHSELMCPICLDMLKNTMTTKECLHRFCADCIITALRSGNKECPTCRKKLVSKRSLRPDPNFDALISKIY
>tr|A0A3B3ZNM3|A0A3B3ZNM3_9GOBI/1-114 [subseq from] E3 ubiquitin-protein ligase RING2 OS=Periophthalmus magnuspinnatus OX=409849 PE=4 SV=1
--MTQTVQTNGVQPLSKTWELSLYELQRTPQEAITDGLEIAVSPRSLHSELMCPICLDMLKNTMTTKECLHRFCADCIITALRSGNKECPTCRKKLVSKRSLRPDPNFDALISKIY
>tr|A0A4W4GZD1|A0A4W4GZD1_ELEEL/3-116 [subseq from] E3 ubiquitin-protein ligase RING2 OS=Electrophorus electricus OX=8005 GN=rnf2 PE=4 SV=1
--MTQTVQTNGVQPLSKTWELSLYELQRTPQEAITDGLEIAVSPRSLHSELMCPICLDMLKNTMTTKECLHRFCADCIITALRSGNKECPTCRKKLVSKRSLRPDPNFDALISKIY
>tr|A0A668A6Y8|A0A668A6Y8_9TELE/1-114 [subseq from] E3 ubiquitin-protein ligase RING2 OS=Myripristis murdjan OX=586833 GN=rnf2 PE=4 SV=1
--MTQTVQTNGVQPLSKTWELSLYELQRTPQEAITDGLEIAVSPRSLHSELMCPICLDMLKNTMTTKECLHRFCADCIITALRSGNKECPTCRKKLVSKRSLRPDPNFDALISKIY
>tr|A0A6P7KYE7|A0A6P7KYE7_BETSP/1-114 [subseq from] E3 ubiquitin-protein ligase RING2 OS=Betta splendens OX=158456 GN=rnf2 PE=4 SV=1
--MTQTVQTNGVQPLSKTWELSLYELQRTPQEAITDGLEIAVSPRSLHSELMCPICLDMLKNTMTTKECLHRFCADCIITALRSGNKECPTCRKKLVSKRSLRPDPNFDALISKIY
>tr|A0A3B4XBX0|A0A3B4XBX0_SERLL/1-114 [subseq from] E3 ubiquitin-protein ligase RING2 OS=Seriola lalandi dorsalis OX=1841481 PE=4 SV=1
--MTQTVQTNGVQPLSKTWELSLYELQRTPQEAITDGLEIAVSPRSLHSELMCPICLDMLKNTMTTKECLHRFCADCIITALRSGNKECPTCRKKLVSKRSLRPDPNFDALISKIY
>tr|A0A3B5AAT6|A0A3B5AAT6_9TELE/1-114 [subseq from] E3 ubiquitin-protein ligase RING2 OS=Stegastes partitus OX=144197 PE=4 SV=1
--MTQTVQTNGVQPLSKTWELSLYELQRTPQEAITDGLEIAVSPRSLHSELMCPICLDMLKNTMTTKECLHRFCADCIITALRSGNKECPTCRKKLVSKRSLRPDPNFDALISKIY
>tr|A0A3B5KTP7|A0A3B5KTP7_TAKRU/1-114 [subseq from] E3 ubiquitin-protein ligase RING2 OS=Takifugu rubripes OX=31033 GN=rnf2 PE=4 SV=1
--MTQTVQTNGVQPLSKTWELSLYELQRTPQEAITDGLEIAVSPRSLHSELMCPICLDMLKNTMTTKECLHRFCADCIITALRSGNKECPTCRKKLVSKRSLRPDPNFDALISKIY
>tr|A0A3P8SN26|A0A3P8SN26_AMPPE/1-114 [subseq from] E3 ubiquitin-protein ligase RING2 OS=Amphiprion percula OX=161767 PE=4 SV=1
--MTQTVQTNGVQPLSKTWELSLYELQRTPQEAITDGLEIAVSPRSLHSELMCPICLDMLKNTMTTKECLHRFCADCIITALRSGNKECPTCRKKLVSKRSLRPDPNFDALISKIY
>tr|A0A3P8X536|A0A3P8X536_CYNSE/1-114 [subseq from] E3 ubiquitin-protein ligase RING2 OS=Cynoglossus semilaevis OX=244447 PE=4 SV=1
--MTQTVQTNGVQPLSKTWELSLYELQRTPQEAITDGLEIAVSPRSLHSELMCPICLDMLKNTMTTKECLHRFCADCIITALRSGNKECPTCRKKLVSKRSLRPDPNFDALISKIY
>tr|A0A3P9CFG7|A0A3P9CFG7_9CICH/1-114 [subseq from] E3 ubiquitin-protein ligase RING2 OS=Maylandia zebra OX=106582 PE=4 SV=1
--MTQTVQTNGVQPLSKTWELSLYELQRTPQEAITDGLEIAVSPRSLHSELMCPICLDMLKNTMTTKECLHRFCADCIITALRSGNKECPTCRKKLVSKRSLRPDPNFDALISKIY
>tr|A0A3Q0R6C8|A0A3Q0R6C8_AMPCI/1-114 [subseq from] E3 ubiquitin-protein ligase RING2 OS=Amphilophus citrinellus OX=61819 PE=4 SV=1
--MTQTVQTNGVQPLSKTWELSLYELQRTPQEAITDGLEIAVSPRSLHSELMCPICLDMLKNTMTTKECLHRFCADCIITALRSGNKECPTCRKKLVSKRSLRPDPNFDALISKIY
>tr|A0A3Q1BDB7|A0A3Q1BDB7_AMPOC/1-114 [subseq from] E3 ubiquitin-protein ligase RING2 OS=Amphiprion ocellaris OX=80972 PE=4 SV=1
--MTQTVQTNGVQPLSKTWELSLYELQRTPQEAITDGLEIAVSPRSLHSELMCPICLDMLKNTMTTKECLHRFCADCIITALRSGNKECPTCRKKLVSKRSLRPDPNFDALISKIY
>tr|A0A3Q1FLX9|A0A3Q1FLX9_9TELE/1-114 [subseq from] E3 ubiquitin-protein ligase RING2 OS=Acanthochromis polyacanthus OX=80966 PE=4 SV=1
--MTQTVQTNGVQPLSKTWELSLYELQRTPQEAITDGLEIAVSPRSLHSELMCPICLDMLKNTMTTKECLHRFCADCIITALRSGNKECPTCRKKLVSKRSLRPDPNFDALISKIY
>tr|A0A3Q2VGM4|A0A3Q2VGM4_HAPBU/1-114 [subseq from] E3 ubiquitin-protein ligase RING2 OS=Haplochromis burtoni OX=8153 PE=4 SV=1
--MTQTVQTNGVQPLSKTWELSLYELQRTPQEAITDGLEIAVSPRSLHSELMCPICLDMLKNTMTTKECLHRFCADCIITALRSGNKECPTCRKKLVSKRSLRPDPNFDALISKIY
>tr|A0A3Q3IK74|A0A3Q3IK74_MONAL/1-114 [subseq from] E3 ubiquitin-protein ligase RING2 OS=Monopterus albus OX=43700 PE=4 SV=1
--MTQTVQTNGVQPLSKTWELSLYELQRTPQEAITDGLEIAVSPRSLHSELMCPICLDMLKNTMTTKECLHRFCADCIITALRSGNKECPTCRKKLVSKRSLRPDPNFDALISKIY
>tr|A0A3Q3NM83|A0A3Q3NM83_9LABR/1-114 [subseq from] E3 ubiquitin-protein ligase RING2 OS=Labrus bergylta OX=56723 PE=4 SV=1
--MTQTVQTNGVQPLSKTWELSLYELQRTPQEAITDGLEIAVSPRSLHSELMCPICLDMLKNTMTTKECLHRFCADCIITALRSGNKECPTCRKKLVSKRSLRPDPNFDALISKIY
>tr|A0A3Q3XM70|A0A3Q3XM70_MOLML/1-114 [subseq from] E3 ubiquitin-protein ligase RING2 OS=Mola mola OX=94237 PE=4 SV=1
--MTQTVQTNGVQPLSKTWELSLYELQRTPQEAITDGLEIAVSPRSLHSELMCPICLDMLKNTMTTKECLHRFCADCIITALRSGNKECPTCRKKLVSKRSLRPDPNFDALISKIY
>tr|A0A4U5V2C9|A0A4U5V2C9_COLLU/1-114 [subseq from] E3 ubiquitin-protein ligase RING2 OS=Collichthys lucidus OX=240159 GN=D9C73_013352 PE=4 SV=1
--MTQTVQTNGVQPLSKTWELSLYELQRTPQEAITDGLEIAVSPRSLHSELMCPICLDMLKNTMTTKECLHRFCADCIITALRSGNKECPTCRKKLVSKRSLRPDPNFDALISKIY
>tr|A0A4W4GT18|A0A4W4GT18_ELEEL/1-114 [subseq from] E3 ubiquitin-protein ligase RING2 OS=Electrophorus electricus OX=8005 GN=rnf2 PE=4 SV=1
--MTQTVQTNGVQPLSKTWELSLYELQRTPQEAITDGLEIAVSPRSLHSELMCPICLDMLKNTMTTKECLHRFCADCIITALRSGNKECPTCRKKLVSKRSLRPDPNFDALISKIY
>tr|A0A4W6G6F4|A0A4W6G6F4_LATCA/1-114 [subseq from] E3 ubiquitin-protein ligase RING2 OS=Lates calcarifer OX=8187 GN=rnf2 PE=4 SV=1
--MTQTVQTNGVQPLSKTWELSLYELQRTPQEAITDGLEIAVSPRSLHSELMCPICLDMLKNTMTTKECLHRFCADCIITALRSGNKECPTCRKKLVSKRSLRPDPNFDALISKIY
>tr|A0A665X4A8|A0A665X4A8_ECHNA/1-114 [subseq from] E3 ubiquitin-protein ligase RING2 OS=Echeneis naucrates OX=173247 GN=rnf2 PE=4 SV=1
--MTQTVQTNGVQPLSKTWELSLYELQRTPQEAITDGLEIAVSPRSLHSELMCPICLDMLKNTMTTKECLHRFCADCIITALRSGNKECPTCRKKLVSKRSLRPDPNFDALISKIY
>tr|A0A668RBB6|A0A668RBB6_OREAU/1-114 [subseq from] E3 ubiquitin-protein ligase RING2 OS=Oreochromis aureus OX=47969 PE=4 SV=1
--MTQTVQTNGVQPLSKTWELSLYELQRTPQEAITDGLEIAVSPRSLHSELMCPICLDMLKNTMTTKECLHRFCADCIITALRSGNKECPTCRKKLVSKRSLRPDPNFDALISKIY
>tr|A0A672FZU1|A0A672FZU1_SALFA/1-114 [subseq from] E3 ubiquitin-protein ligase RING2 OS=Salarias fasciatus OX=181472 GN=rnf2 PE=4 SV=1
--MTQTVQTNGVQPLSKTWELSLYELQRTPQEAITDGLEIAVSPRSLHSELMCPICLDMLKNTMTTKECLHRFCADCIITALRSGNKECPTCRKKLVSKRSLRPDPNFDALISKIY
>tr|A0A673BZ70|A0A673BZ70_9TELE/1-114 [subseq from] E3 ubiquitin-protein ligase RING2 OS=Sphaeramia orbicularis OX=375764 GN=LOC115416238 PE=4 SV=1
--MTQTVQTNGVQPLSKTWELSLYELQRTPQEAITDGLEIAVSPRSLHSELMCPICLDMLKNTMTTKECLHRFCADCIITALRSGNKECPTCRKKLVSKRSLRPDPNFDALISKIY
>tr|A0A674B633|A0A674B633_SALTR/1-114 [subseq from] E3 ubiquitin-protein ligase RING2 OS=Salmo trutta OX=8032 GN=LOC115170243 PE=4 SV=1
--MTQTVQTNGVQPLSKTWELSLYELQRTPQEAITDGLEIAVSPRSLHSELMCPICLDMLKNTMTTKECLHRFCADCIITALRSGNKECPTCRKKLVSKRSLRPDPNFDALISKIY
>tr|A0A6G1Q8I9|A0A6G1Q8I9_9TELE/1-114 [subseq from] E3 ubiquitin-protein ligase RING2 OS=Channa argus OX=215402 GN=EXN66_Car014552 PE=4 SV=1
--MTQTVQTNGVQPLSKTWELSLYELQRTPQEAITDGLEIAVSPRSLHSELMCPICLDMLKNTMTTKECLHRFCADCIITALRSGNKECPTCRKKLVSKRSLRPDPNFDALISKIY
>tr|A0A3B4GZB5|A0A3B4GZB5_9CICH/1-114 [subseq from] E3 ubiquitin-protein ligase RING2 OS=Pundamilia nyererei OX=303518 PE=4 SV=1
--MTQTVQTNGVQPLSKTWELSLYELQRTPQEAITDGLEIAVSPRSLHSELMCPICLDMLKNTMTTKECLHRFCADCIITALRSGNKECPTCRKKLVSKRSLRPDPNFDALISKIY
>tr|A0A6J2RF52|A0A6J2RF52_COTGO/1-114 [subseq from] E3 ubiquitin-protein ligase RING2 OS=Cottoperca gobio OX=56716 GN=rnf2 PE=4 SV=1
--MTQTVQTNGVQPLSKTWELSLYELQRTPQEAITDGLEIAVSPRSLHSELMCPICLDMLKNTMTTKECLHRFCADCIITALRSGNKECPTCRKKLVSKRSLRPDPNFDALISKIY
>tr|A0A6J2RF79|A0A6J2RF79_COTGO/1-114 [subseq from] E3 ubiquitin-protein ligase RING2 OS=Cottoperca gobio OX=56716 GN=rnf2 PE=4 SV=1
--MTQTVQTNGVQPLSKTWELSLYELQRTPQEAITDGLEIAVSPRSLHSELMCPICLDMLKNTMTTKECLHRFCADCIITALRSGNKECPTCRKKLVSKRSLRPDPNFDALISKIY
>tr|A0A6J2VDB2|A0A6J2VDB2_CHACN/1-114 [subseq from] E3 ubiquitin-protein ligase RING2 OS=Chanos chanos OX=29144 GN=rnf2 PE=4 SV=1
--MTQTVQTNGVQPLSKTWELSLYELQRTPQEAITDGLEIAVSPRSLHSELMCPICLDMLKNTMTTKECLHRFCADCIITALRSGNKECPTCRKKLVSKRSLRPDPNFDALISKIY
>tr|A0A6P7K2V1|A0A6P7K2V1_9TELE/1-114 [subseq from] E3 ubiquitin-protein ligase RING2 OS=Parambassis ranga OX=210632 GN=rnf2 PE=4 SV=1
--MTQTVQTNGVQPLSKTWELSLYELQRTPQEAITDGLEIAVSPRSLHSELMCPICLDMLKNTMTTKECLHRFCADCIITALRSGNKECPTCRKKLVSKRSLRPDPNFDALISKIY
>tr|A0A6P8TV27|A0A6P8TV27_GYMAC/1-114 [subseq from] E3 ubiquitin-protein ligase RING2 OS=Gymnodraco acuticeps OX=8218 GN=rnf2 PE=4 SV=1
--MTQTVQTNGVQPLSKTWELSLYELQRTPQEAITDGLEIAVSPRSLHSELMCPICLDMLKNTMTTKECLHRFCADCIITALRSGNKECPTCRKKLVSKRSLRPDPNFDALISKIY
>tr|A0A7N6A333|A0A7N6A333_ANATE/1-114 [subseq from] E3 ubiquitin-protein ligase RING2 OS=Anabas testudineus OX=64144 PE=4 SV=1
--MTQTVQTNGVQPLSKTWELSLYELQRTPQEAITDGLEIAVSPRSLHSELMCPICLDMLKNTMTTKECLHRFCADCIITALRSGNKECPTCRKKLVSKRSLRPDPNFDALISKIY
>tr|W5UA49|W5UA49_ICTPU/1-114 [subseq from] E3 ubiquitin-protein ligase RING2 OS=Ictalurus punctatus OX=7998 GN=rnf2 PE=2 SV=1
--MTQTVQTNGVQPLSKTWELSLYELQRTPQEAITDGLEIAVSPRSLHSELMCPICLDMLKNTMTTKECLHRFCADCIITALRSGNKECPTCRKKLVSKRSLRPDPNFDALISKIY
>sp|Q803I4|RING2_DANRE/1-114 [subseq from] E3 ubiquitin-protein ligase RING2 OS=Danio rerio OX=7955 GN=rnf2 PE=2 SV=1
--MTQTVQTNGVQPLSKTWELSLYELQRTPQEAITDGLEIAVSPRSLHSELMCPICLDMLKNTMTTKECLHRFCADCIITALRSGNKECPTCRKKLVSKRSLRPDPNFDALISKIY
>tr|A0A3B3CCP0|A0A3B3CCP0_ORYME/1-114 [subseq from] E3 ubiquitin-protein ligase RING2 OS=Oryzias melastigma OX=30732 PE=4 SV=1
--MTQTVQTNGVQPLSKTWELSLYELQRTPQEAITDGLEIAVSPRSLHSELMCPICLDMLKNTMTTKECLHRFCADCIITALRSGNKECPTCRKKLVSKRSLRPDPNFDALISKIY
>tr|A0A3B4DCR0|A0A3B4DCR0_PYGNA/1-114 [subseq from] E3 ubiquitin-protein ligase RING2 OS=Pygocentrus nattereri OX=42514 PE=4 SV=1
--MTQTVQTNGVQPLSKTWELSLYELQRTPQEAITDGLEIAVSPRSLHSELMCPICLDMLKNTMTTKECLHRFCADCIITALRSGNKECPTCRKKLVSKRSLRPDPNFDALISKIY
>tr|A0A444TZQ6|A0A444TZQ6_ACIRT/1-114 [subseq from] E3 ubiquitin-protein ligase RING2 OS=Acipenser ruthenus OX=7906 GN=EOD39_2654 PE=4 SV=1
--MTQTVQTNGVQPLSKTWELSLYELQRTPQEAITDGLEIAVSPRSLHSELMCPICLDMLKNTMTTKECLHRFCADCIITALRSGNKECPTCRKKLVSKRSLRPDPNFDALISKIY
>tr|A0A6P8FU17|A0A6P8FU17_CLUHA/1-114 [subseq from] E3 ubiquitin-protein ligase RING2 OS=Clupea harengus OX=7950 GN=rnf2 PE=4 SV=1
--MTQTVQTNGVQPLSKTWELSLYELQRTPQEAITDGLEIAVSPRSLHSELMCPICLDMLKNTMTTKECLHRFCADCIITALRSGNKECPTCRKKLVSKRSLRPDPNFDALISKIY
>tr|A0A7J6DCU7|A0A7J6DCU7_9TELE/1-114 [subseq from] E3 ubiquitin-protein ligase RING2 OS=Onychostoma macrolepis OX=369639 GN=G5714_001689 PE=4 SV=1
--MTQTVQTNGVQPLSKTWELSLYELQRTPQEAITDGLEIAVSPRSLHSELMCPICLDMLKNTMTTKECLHRFCADCIITALRSGNKECPTCRKKLVSKRSLRPDPNFDALISKIY
>tr|A0A834CJX8|A0A834CJX8_ORYME/1-114 [subseq from] E3 ubiquitin-protein ligase RING2 OS=Oryzias melastigma OX=30732 GN=FQA47_000606 PE=4 SV=1
--MTQTVQTNGVQPLSKTWELSLYELQRTPQEAITDGLEIAVSPRSLHSELMCPICLDMLKNTMTTKECLHRFCADCIITALRSGNKECPTCRKKLVSKRSLRPDPNFDALISKIY
>tr|B2GNY0|B2GNY0_DANRE/1-114 [subseq from] E3 ubiquitin-protein ligase RING2 OS=Danio rerio OX=7955 GN=rnf2 PE=2 SV=1
--MTQTVQTNGVQPLSKTWELSLYELQRTPQEAITDGLEIAVSPRSLHSELMCPICLDMLKNTMTTKECLHRFCADCIITALRSGNKECPTCRKKLVSKRSLRPDPNFDALISKIY
>tr|W5KDR9|W5KDR9_ASTMX/1-114 [subseq from] E3 ubiquitin-protein ligase RING2 OS=Astyanax mexicanus OX=7994 PE=4 SV=1
--MTQTVQTNGVQPLSKTWELSLYELQRTPQEAITDGLEIAVSPRSLHSELMCPICLDMLKNTMTTKECLHRFCADCIITALRSGNKECPTCRKKLVSKRSLRPDPNFDALISKIY
>tr|A0A3P8ZYT7|A0A3P8ZYT7_ESOLU/1-114 [subseq from] E3 ubiquitin-protein ligase RING2 OS=Esox lucius OX=8010 PE=4 SV=2
--MTQTVQTNGVQPLSKTWELSLYELQRTPQEAITDGLEIAVSPRSLHSELMCPICLDMLKNTMTTKECLHRFCADCIITALRSGNKECPTCRKKLVSKRSLRPDPNFDALISKIY
>tr|A0A5C6P1F1|A0A5C6P1F1_9TELE/1-114 [subseq from] E3 ubiquitin-protein ligase RING2 OS=Takifugu flavidus OX=433684 GN=D4764_15G0007670 PE=4 SV=1
--MTQTVQTNGVQPLSKTWELSLYELQRTPQEAITDGLEIAVSPRSLHSELMCPICLDMLKNTMTTKECLHRFCADCIITALRSGNKECPTCRKKLVSKRSLRPDPNFDALISKIY
>tr|A0A6P8G3Q3|A0A6P8G3Q3_CLUHA/1-114 [subseq from] E3 ubiquitin-protein ligase RING2 OS=Clupea harengus OX=7950 GN=rnf2 PE=4 SV=1
--MTQTVQTNGVQPLSKTWELSLYELQRTPQEAITDGLEIAVSPRSLHSELMCPICLDMLKNTMTTKECLHRFCADCIITALRSGNKECPTCRKKLVSKRSLRPDPNFDALISKIY
>tr|A0A3B4TE91|A0A3B4TE91_SERDU/1-114 [subseq from] E3 ubiquitin-protein ligase RING2 OS=Seriola dumerili OX=41447 PE=4 SV=1
--MTQTVQTNGVQPLSKTWELSLYELQRTPQEAITDGLEIAVSPRSLHSELMCPICLDMLKNTMTTKECLHRFCADCIITALRSGNKECPTCRKKLVSKRSLRPDPNFDALISKIY
>tr|A0A671XZJ5|A0A671XZJ5_SPAAU/1-114 [subseq from] E3 ubiquitin-protein ligase RING2 OS=Sparus aurata OX=8175 PE=4 SV=1
--MTQTVQTNGVQPLSKTWELSLYELQRTPQEAITDGLEIAVSPRSLHSELMCPICLDMLKNTMTTKECLHRFCADCIITALRSGNKECPTCRKKLVSKRSLRPDPNFDALISKIY
>tr|A0A3P8Y884|A0A3P8Y884_ESOLU/1-114 [subseq from] E3 ubiquitin-protein ligase RING2 OS=Esox lucius OX=8010 PE=4 SV=2
--MTQTVQTNGVQPLSKTWELSLYELQRTPQEAITDGLEIAVSPRSLHSELMCPICLDMLKNTMTTKECLHRFCADCIITALRSGNKECPTCRKKLVSKRSLRPDPNFDALISKIY
>tr|A0A5A9PEK4|A0A5A9PEK4_9TELE/1-114 [subseq from] E3 ubiquitin-protein ligase RING2 OS=Triplophysa tibetana OX=1572043 GN=E1301_Tti007575 PE=4 SV=1
--MTQTVQTNGIQPLSKTWELSLYELQRTPQEAITDGLEIAVSPRSLHSELMCPICLDMLKNTMTTKECLHRFCADCIITALRSGNKECPTCRKKLVSKRSLRPDPNFDALISKIY
>tr|A0A671NUF9|A0A671NUF9_9TELE/1-114 [subseq from] E3 ubiquitin-protein ligase RING2 OS=Sinocyclocheilus anshuiensis OX=1608454 GN=LOC107677769 PE=4 SV=1
--MTQTVQTNGIQPLSKTWELSLYELQRTPQEAITDGLEIAVSPRSLHSELMCPICLDMLKNTMTTKECLHRFCADCIITALRSGNKECPTCRKKLVSKRSLRPDPNFDALISKIY
>tr|A0A673HY89|A0A673HY89_9TELE/1-114 [subseq from] E3 ubiquitin-protein ligase RING2 OS=Sinocyclocheilus rhinocerous OX=307959 GN=LOC107718134 PE=4 SV=1
--MTQTVQTNGIQPLSKTWELSLYELQRTPQEAITDGLEIAVSPRSLHSELMCPICLDMLKNTMTTKECLHRFCADCIITALRSGNKECPTCRKKLVSKRSLRPDPNFDALISKIY
>tr|A0A444UCA1|A0A444UCA1_ACIRT/1-114 [subseq from] E3 ubiquitin-protein ligase RING2 OS=Acipenser ruthenus OX=7906 GN=EOD39_5937 PE=4 SV=1
--MTQTVQTNGVQPLSKTWELSLYELQRTPQEAITDGLEIAVSPRSLHSELMCPICLDMLKNTMTTKECLHRFCADCIITALRSGNKECPTCRKKLVSKRSLRPDPNFDALISKIY
>tr|A0A7K8EH60|A0A7K8EH60_LEURO/1-114 [subseq from] E3 ubiquitin-protein ligase RING2 (Fragment) OS=Leucopsar rothschildi OX=127929 GN=Rnf2 PE=4 SV=1
--MSQAVQTNGTQPLSKTWELSLYELQRTPQEAITDGLEIVVSPRSLHSELMCPICLDMLKNTMTTKECLHRFCADCIITALPGSNKECPTCRKKLVSKRSLRPDPNFDALISKIY
>tr|A0A6G1R4L4|A0A6G1R4L4_9GRUI/1-110 [subseq from] E3 ubiquitin-protein ligase RING2 (Fragment) OS=Gallirallus okinawae OX=547194 PE=4 SV=1
------VQTNGTQPLSKTWELSLYELQRTPQEAITDGLEIVVSPRSLHSELMCPICLDMLKNTMTTKECLHRFCADCIITALRSGNKECPTCRKKLVSKRSLRPDPNFDALISKIY
>tr|A0A671P8H0|A0A671P8H0_9TELE/1-114 [subseq from] E3 ubiquitin-protein ligase RING2 OS=Sinocyclocheilus anshuiensis OX=1608454 GN=LOC107693737 PE=4 SV=1
--MTQMIQTNGVQPLSKTWELSLYELQRTPQEAITDGLEIAVSPRSLHSELMCPICLDMLKNTMTTKECLHRFCADCIITALRSGNKECPTCRKKLVSKRSLRPDPNFDALISKIY
>tr|A0A673GM25|A0A673GM25_9TELE/1-114 [subseq from] E3 ubiquitin-protein ligase RING2 OS=Sinocyclocheilus rhinocerous OX=307959 GN=LOC107722635 PE=4 SV=1
--MTQMIQTNGVQPLSKTWELSLYELQRTPQEAITDGLEIAVSPRSLHSELMCPICLDMLKNTMTTKECLHRFCADCIITALRSGNKECPTCRKKLVSKRSLRPDPNFDALISKIY
>tr|A0A3Q2Y6Y2|A0A3Q2Y6Y2_HIPCM/2-116 [subseq from] E3 ubiquitin-protein ligase RING2 OS=Hippocampus comes OX=109280 PE=4 SV=1
-AMTQTIQTNGVQPLSKTWELSLYELQRTPQEAITDGLEIAVSPRSLHSELMCPICLDMLKNTMTTKECLHRFCAECIITALRSGNKECPTCRKKLVSKRSLRPDPNFDALISKIY
>tr|A0A2U9BL96|A0A2U9BL96_SCOMX/61-175 [subseq from] E3 ubiquitin-protein ligase RING2 OS=Scophthalmus maximus OX=52904 GN=SMAX5B_001246 PE=4 SV=1
-AMTQTVQTNGVQPLSKTWELSLYELQRIPQEAITDGLEIAVSPRSLHSELMCPICLDMLKNTMTTKECLHRFCADCIITALRSGNKECPTCRKKLVSKRSLRPDPNFDALISKIY
>tr|A0A4W3JXE9|A0A4W3JXE9_CALMI/3-114 [subseq from] E3 ubiquitin-protein ligase RING2 OS=Callorhinchus milii OX=7868 GN=rnf2 PE=4 SV=1
----GIVQTNGTQPLSKTWELSLYELQRTPQEAITDGMEIAVSPRSLHSELMCPICLDMLKNTMTTKECLHRFCADCIVTALRSGNKECPTCRKKLVSKRSLRPDPNFDALISKIY
>tr|A0A1W7RBV5|A0A1W7RBV5_AGKCO/1-114 [subseq from] E3 ubiquitin-protein ligase RING2 OS=Agkistrodon contortrix contortrix OX=8713 PE=4 SV=1
--MSQTLQTNGTQPLSKTWKLSLHELERTPQEAITDGLEIVVSPRSLHSELMCPICLDMLKNTMTTKECLHRFCADCIITALRSGNKECPTCRKKLVSKRSLRPDPNFDALISKIY
>tr|A0A3B3RUP0|A0A3B3RUP0_9TELE/1-114 [subseq from] E3 ubiquitin-protein ligase RING2 OS=Paramormyrops kingsleyae OX=1676925 PE=4 SV=1
--MTQTVQANGVQPLSKTWELSLYELQRTPQEAITDGLEIAVSPRSLHSELMCPICLDMLKNTMTTKECLHRFCADCIITALRSGNKECPTCRKKLVSKRSLRPDPNFDALISKIY
>tr|A0A3B3RUY8|A0A3B3RUY8_9TELE/1-114 [subseq from] E3 ubiquitin-protein ligase RING2 OS=Paramormyrops kingsleyae OX=1676925 PE=4 SV=1
--MTQTVQANGVQPLSKTWELSLYELQRTPQEAITDGLEIAVSPRSLHSELMCPICLDMLKNTMTTKECLHRFCADCIITALRSGNKECPTCRKKLVSKRSLRPDPNFDALISKIY
>tr|A0A087X4A2|A0A087X4A2_POEFO/37-151 [subseq from] E3 ubiquitin-protein ligase RING2 OS=Poecilia formosa OX=48698 PE=4 SV=2
-AMTQTVQTNGVQSLSKTWELSLYELQRTPQEAITDGLEIAVSPRSLHSELMCPICLDMLKNTMTTKECLHRFCADCIITALRSGNKECPTCRKKLVSKRSLRPDPNFDALISKIY
>tr|A0A3B3U650|A0A3B3U650_9TELE/37-151 [subseq from] E3 ubiquitin-protein ligase RING2 OS=Poecilia latipinna OX=48699 PE=4 SV=1
-AMTQTVQTNGVQSLSKTWELSLYELQRTPQEAITDGLEIAVSPRSLHSELMCPICLDMLKNTMTTKECLHRFCADCIITALRSGNKECPTCRKKLVSKRSLRPDPNFDALISKIY
>tr|A0A3B3YM37|A0A3B3YM37_9TELE/37-151 [subseq from] E3 ubiquitin-protein ligase RING2 OS=Poecilia mexicana OX=48701 PE=4 SV=1
-AMTQTVQTNGVQSLSKTWELSLYELQRTPQEAITDGLEIAVSPRSLHSELMCPICLDMLKNTMTTKECLHRFCADCIITALRSGNKECPTCRKKLVSKRSLRPDPNFDALISKIY
>tr|A0A0S7FU22|A0A0S7FU22_9TELE/44-158 [subseq from] E3 ubiquitin-protein ligase RING2 (Fragment) OS=Poeciliopsis prolifica OX=188132 GN=RING2 PE=4 SV=1
-AMTQTVQTNGVQSLSKTWELSLYELQRTPQEAITDGLEIAVSPRSLHSELMCPICLDMLKNTMTTKECLHRFCADCIITALRSGNKECPTCRKKLVSKRSLRPDPNFDALISKIY
>tr|A0A672MMJ5|A0A672MMJ5_SINGR/25-138 [subseq from] E3 ubiquitin-protein ligase RING2 OS=Sinocyclocheilus grahami OX=75366 GN=LOC107564705 PE=4 SV=1
--MTQMIQTNGVQPLSKTWELSLYELQRNPQEAITDGLEIAVSPRSLHSELMCPICLDMLKNTMTTKECLHRFCADCIITALRSGNKECPTCRKKLVSKRSLRPDPNFDALISKIY
>tr|A0A672SX12|A0A672SX12_SINGR/3-116 [subseq from] E3 ubiquitin-protein ligase RING2 OS=Sinocyclocheilus grahami OX=75366 GN=LOC107589914 PE=4 SV=1
--MTQMVQTNGIQPLSKTWELSLYELQRTSQEAITDGLEIAVSPRSLHSELMCPICLDMLKNTMTTKECLHRFCADCIITALRSGNKECPTCRKKLVSKRSLRPDPNFDALISKIY
>tr|A0A672SY76|A0A672SY76_SINGR/3-116 [subseq from] E3 ubiquitin-protein ligase RING2 OS=Sinocyclocheilus grahami OX=75366 GN=LOC107589914 PE=4 SV=1
--MTQMVQTNGIQPLSKTWELSLYELQRTSQEAITDGLEIAVSPRSLHSELMCPICLDMLKNTMTTKECLHRFCADCIITALRSGNKECPTCRKKLVSKRSLRPDPNFDALISKIY
>tr|A0A672SWN1|A0A672SWN1_SINGR/1-114 [subseq from] E3 ubiquitin-protein ligase RING2 OS=Sinocyclocheilus grahami OX=75366 GN=LOC107589914 PE=4 SV=1
--MTQMVQTNGIQPLSKTWELSLYELQRTSQEAITDGLEIAVSPRSLHSELMCPICLDMLKNTMTTKECLHRFCADCIITALRSGNKECPTCRKKLVSKRSLRPDPNFDALISKIY
>tr|A0A674B682|A0A674B682_SALTR/7-117 [subseq from] E3 ubiquitin-protein ligase RING2 OS=Salmo trutta OX=8032 GN=LOC115170243 PE=4 SV=1
-----TVQTNGVQPLSKTWELSLYELQRTPQEAITDGLEIAVSPRSLHSELMCPICLDMLKNTMTTKECLHRFCADCIITALRSGNKECPTCRKKLVSKRSLRPDPNFDALISKIY
>tr|A0A1A7XJJ7|A0A1A7XJJ7_9TELE/22-135 [subseq from] E3 ubiquitin-protein ligase RING2 (Fragment) OS=Iconisemion striatum OX=60296 GN=RNF2 PE=4 SV=1
--MTQTVQTNGVQSLSKTWELSLYELQRTPQEAITDGLEIAVSPRSLHSELMCPICLDMLKNTMTTKECLHRFCADCIITALRSGNKECPTCRKKLVSKRSLRPDPNFDALISKIY
>tr|A0A1A7YCI8|A0A1A7YCI8_9TELE/25-138 [subseq from] E3 ubiquitin-protein ligase RING2 (Fragment) OS=Iconisemion striatum OX=60296 GN=RNF2 PE=4 SV=1
--MTQTVQTNGVQSLSKTWELSLYELQRTPQEAITDGLEIAVSPRSLHSELMCPICLDMLKNTMTTKECLHRFCADCIITALRSGNKECPTCRKKLVSKRSLRPDPNFDALISKIY
>tr|A0A6P6R4I0|A0A6P6R4I0_CARAU/5-115 [subseq from] E3 ubiquitin-protein ligase RING2 OS=Carassius auratus OX=7957 GN=LOC113116175 PE=4 SV=1
-----TVQTNGVQPLSKTWELSLYELQRTPQEAITDGLEIAVSPRSLHSELMCPICLDMLKNTMTTKECLHRFCADCIITALRSGNKECPTCRKKLVSKRSLRPDPNFDALISKIY
>tr|A0A672MJX5|A0A672MJX5_SINGR/1-114 [subseq from] E3 ubiquitin-protein ligase RING2 OS=Sinocyclocheilus grahami OX=75366 GN=LOC107564705 PE=4 SV=1
--MTQMIQTNGVQPLSKTWELSLYELQRNPQEAITDGLEIAVSPRSLHSELMCPICLDMLKNTMTTKECLHRFCADCIITALRSGNKECPTCRKKLVSKRSLRPDPNFDALISKIY
>tr|A0A2K5E448|A0A2K5E448_AOTNA/1-114 [subseq from] E3 ubiquitin-protein ligase RING2 OS=Aotus nancymaae OX=37293 PE=4 SV=1
--MSQAVQTNGTQPLSKTWELSVYELQRTPQEAITDGLEIVVSPRSLHSELMCPICLDMLKNTMTTKECLHRFCADCIIAALRSGNIECPTCWKKLVSKRSLRPDPNFDALISKIY
>tr|A0A1A7ZZT5|A0A1A7ZZT5_NOTFU/33-146 [subseq from] E3 ubiquitin-protein ligase RING2 (Fragment) OS=Nothobranchius furzeri OX=105023 GN=RNF2 PE=4 SV=1
--MTQTVQTNGVQSLSKTWELSLYELQRTPQEAITDGLEIAVSPRSLHSELMCPICLDMLKNTMTTKECLHRFCADCIITALRSGNKECPTCRKKLVSKRSLRPDPNFDALISKIY
>tr|A0A1A8JZN2|A0A1A8JZN2_NOTKU/38-151 [subseq from] E3 ubiquitin-protein ligase RING2 (Fragment) OS=Nothobranchius kuhntae OX=321403 GN=RNF2 PE=4 SV=1
--MTQTVQTNGVQSLSKTWELSLYELQRTPQEAITDGLEIAVSPRSLHSELMCPICLDMLKNTMTTKECLHRFCADCIITALRSGNKECPTCRKKLVSKRSLRPDPNFDALISKIY
>tr|A0A1A8F6L1|A0A1A8F6L1_9TELE/33-146 [subseq from] E3 ubiquitin-protein ligase RING2 (Fragment) OS=Nothobranchius korthausae OX=1143690 GN=RNF2 PE=4 SV=1
--MTQTVQTNGVQSLSKTWELSLYELQRTPQEAITDGLEIAVSPRSLHSELMCPICLDMLKNTMTTKECLHRFCADCIITALRSGNKECPTCRKKLVSKRSLRPDPNFDALISKIY
>tr|A0A1A8U995|A0A1A8U995_NOTFU/44-157 [subseq from] E3 ubiquitin-protein ligase RING2 OS=Nothobranchius furzeri OX=105023 GN=RNF2 PE=4 SV=1
--MTQTVQTNGVQSLSKTWELSLYELQRTPQEAITDGLEIAVSPRSLHSELMCPICLDMLKNTMTTKECLHRFCADCIITALRSGNKECPTCRKKLVSKRSLRPDPNFDALISKIY
>tr|A0A1A8CBE3|A0A1A8CBE3_9TELE/28-141 [subseq from] E3 ubiquitin-protein ligase RING2 (Fragment) OS=Nothobranchius kadleci OX=1051664 GN=RNF2 PE=4 SV=1
--MTQTVQTNGVQSLSKTWELSLYELQRTPQEAITDGLEIAVSPRSLHSELMCPICLDMLKNTMTTKECLHRFCADCIITALRSGNKECPTCRKKLVSKRSLRPDPNFDALISKIY
>tr|A0A1A8DM18|A0A1A8DM18_9TELE/30-143 [subseq from] E3 ubiquitin-protein ligase RING2 (Fragment) OS=Nothobranchius kadleci OX=1051664 GN=RNF2 PE=4 SV=1
--MTQTVQTNGVQSLSKTWELSLYELQRTPQEAITDGLEIAVSPRSLHSELMCPICLDMLKNTMTTKECLHRFCADCIITALRSGNKECPTCRKKLVSKRSLRPDPNFDALISKIY
>tr|A0A1A8H5T1|A0A1A8H5T1_9TELE/28-141 [subseq from] E3 ubiquitin-protein ligase RING2 (Fragment) OS=Nothobranchius korthausae OX=1143690 GN=RNF2 PE=4 SV=1
--MTQTVQTNGVQSLSKTWELSLYELQRTPQEAITDGLEIAVSPRSLHSELMCPICLDMLKNTMTTKECLHRFCADCIITALRSGNKECPTCRKKLVSKRSLRPDPNFDALISKIY
>tr|A0A1A8RPH0|A0A1A8RPH0_9TELE/29-142 [subseq from] E3 ubiquitin-protein ligase RING2 (Fragment) OS=Nothobranchius rachovii OX=451742 GN=RNF2 PE=4 SV=1
--MTQTVQTNGVQSLSKTWELSLYELQRTPQEAITDGLEIAVSPRSLHSELMCPICLDMLKNTMTTKECLHRFCADCIITALRSGNKECPTCRKKLVSKRSLRPDPNFDALISKIY
>tr|A0A1A8EG64|A0A1A8EG64_9TELE/41-154 [subseq from] E3 ubiquitin-protein ligase RING2 OS=Nothobranchius kadleci OX=1051664 GN=RNF2 PE=4 SV=1
--MTQTVQTNGVQSLSKTWELSLYELQRTPQEAITDGLEIAVSPRSLHSELMCPICLDMLKNTMTTKECLHRFCADCIITALRSGNKECPTCRKKLVSKRSLRPDPNFDALISKIY
>tr|A0A1A8PQZ4|A0A1A8PQZ4_9TELE/35-148 [subseq from] E3 ubiquitin-protein ligase RING2 (Fragment) OS=Nothobranchius rachovii OX=451742 GN=RNF2 PE=4 SV=1
--MTQTVQTNGVQSLSKTWELSLYELQRTPQEAITDGLEIAVSPRSLHSELMCPICLDMLKNTMTTKECLHRFCADCIITALRSGNKECPTCRKKLVSKRSLRPDPNFDALISKIY
>tr|A0A1A8MHI8|A0A1A8MHI8_9TELE/39-152 [subseq from] E3 ubiquitin-protein ligase RING2 (Fragment) OS=Nothobranchius pienaari OX=704102 GN=RNF2 PE=4 SV=1
--MTQTVQTNGVQSLSKTWELSLYELQRTPQEAITDGLEIAVSPRSLHSELMCPICLDMLKNTMTTKECLHRFCADCIITALRSGNKECPTCRKKLVSKRSLRPDPNFDALISKIY
>tr|A0A3Q2DG79|A0A3Q2DG79_CYPVA/1-114 [subseq from] E3 ubiquitin-protein ligase RING2 OS=Cyprinodon variegatus OX=28743 PE=4 SV=1
--MAQTVQTNGVQSLSKTWELSLYELQRTPQEAITDGLEIAVSPRSLHSELMCPICLDMLKNTMTTKECLHRFCADCIITALRSGNKECPTCRKKLVSKRSLRPDPNFDALISKIY
>tr|A0A6P6JSN8|A0A6P6JSN8_CARAU/1-114 [subseq from] E3 ubiquitin-protein ligase RING2 OS=Carassius auratus OX=7957 GN=LOC113045811 PE=4 SV=1
--MTQTVQTNGVQALSKTWELSLYELQRTPQEAITDGLEIAVSPRSLHSELMCPICLDMLKNTMTTKECLHRFCADCIITALRSGNKECPTCRKKLVSKRSLRPDPNFDALISKIY
>tr|A0A3P9PA82|A0A3P9PA82_POERE/1-114 [subseq from] E3 ubiquitin-protein ligase RING2 OS=Poecilia reticulata OX=8081 PE=4 SV=1
--MTQTVQTNGVQSLSKTWELSLYELQRTPQEAITDGLEIAVSPRSLHSELMCPICLDMLKNTMTTKECLHRFCADCIITALRSGNKECPTCRKKLVSKRSLRPDPNFDALISKIY
>tr|A0A1A8B2E6|A0A1A8B2E6_NOTFU/1-114 [subseq from] E3 ubiquitin-protein ligase RING2 OS=Nothobranchius furzeri OX=105023 GN=RNF2 PE=4 SV=1
--MTQTVQTNGVQSLSKTWELSLYELQRTPQEAITDGLEIAVSPRSLHSELMCPICLDMLKNTMTTKECLHRFCADCIITALRSGNKECPTCRKKLVSKRSLRPDPNFDALISKIY
>tr|A0A1A8BMN5|A0A1A8BMN5_9TELE/1-114 [subseq from] E3 ubiquitin-protein ligase RING2 OS=Nothobranchius kadleci OX=1051664 GN=RNF2 PE=4 SV=1
--MTQTVQTNGVQSLSKTWELSLYELQRTPQEAITDGLEIAVSPRSLHSELMCPICLDMLKNTMTTKECLHRFCADCIITALRSGNKECPTCRKKLVSKRSLRPDPNFDALISKIY
>tr|A0A1A8GDX8|A0A1A8GDX8_9TELE/1-114 [subseq from] E3 ubiquitin-protein ligase RING2 OS=Nothobranchius korthausae OX=1143690 GN=RNF2 PE=4 SV=1
--MTQTVQTNGVQSLSKTWELSLYELQRTPQEAITDGLEIAVSPRSLHSELMCPICLDMLKNTMTTKECLHRFCADCIITALRSGNKECPTCRKKLVSKRSLRPDPNFDALISKIY
>tr|A0A1A8IW12|A0A1A8IW12_NOTKU/1-114 [subseq from] E3 ubiquitin-protein ligase RING2 OS=Nothobranchius kuhntae OX=321403 GN=RNF2 PE=4 SV=1
--MTQTVQTNGVQSLSKTWELSLYELQRTPQEAITDGLEIAVSPRSLHSELMCPICLDMLKNTMTTKECLHRFCADCIITALRSGNKECPTCRKKLVSKRSLRPDPNFDALISKIY
>tr|A0A1A8L5R6|A0A1A8L5R6_9TELE/1-114 [subseq from] E3 ubiquitin-protein ligase RING2 OS=Nothobranchius pienaari OX=704102 GN=RNF2 PE=4 SV=1
--MTQTVQTNGVQSLSKTWELSLYELQRTPQEAITDGLEIAVSPRSLHSELMCPICLDMLKNTMTTKECLHRFCADCIITALRSGNKECPTCRKKLVSKRSLRPDPNFDALISKIY
>tr|A0A1A8RYE9|A0A1A8RYE9_9TELE/1-114 [subseq from] E3 ubiquitin-protein ligase RING2 OS=Nothobranchius rachovii OX=451742 GN=RNF2 PE=4 SV=1
--MTQTVQTNGVQSLSKTWELSLYELQRTPQEAITDGLEIAVSPRSLHSELMCPICLDMLKNTMTTKECLHRFCADCIITALRSGNKECPTCRKKLVSKRSLRPDPNFDALISKIY
>tr|A0A3Q3AH86|A0A3Q3AH86_KRYMA/1-114 [subseq from] E3 ubiquitin-protein ligase RING2 OS=Kryptolebias marmoratus OX=37003 PE=4 SV=1
--MTQTVQTNGIQSLSKTWELSLYELQRTPQEAITDGLEIAVSPRSLHSELMCPICLDMLKNTMTTKECLHRFCADCIITALRSGNKECPTCRKKLVSKRSLRPDPNFDALISKIY
>tr|A0A668RDS4|A0A668RDS4_OREAU/3-114 [subseq from] E3 ubiquitin-protein ligase RING2 OS=Oreochromis aureus OX=47969 PE=4 SV=1
----APFQTNGVQPLSKTWELSLYELQRTPQEAITDGLEIAVSPRSLHSELMCPICLDMLKNTMTTKECLHRFCADCIITALRSGNKECPTCRKKLVSKRSLRPDPNFDALISKIY
>tr|A0A669ETN4|A0A669ETN4_ORENI/3-114 [subseq from] E3 ubiquitin-protein ligase RING2 OS=Oreochromis niloticus OX=8128 PE=4 SV=1
----APFQTNGVQPLSKTWELSLYELQRTPQEAITDGLEIAVSPRSLHSELMCPICLDMLKNTMTTKECLHRFCADCIITALRSGNKECPTCRKKLVSKRSLRPDPNFDALISKIY
>tr|A0A2I4BSB6|A0A2I4BSB6_9TELE/1-114 [subseq from] E3 ubiquitin-protein ligase RING2 OS=Austrofundulus limnaeus OX=52670 GN=rnf2 PE=4 SV=1
--MTQTVQTNGIQSLSKTWELSLYELQRTPQEAITDGLEIAVSPRSLHSELMCPICLDMLKNTMTTKECLHRFCADCIITALRSGNKECPTCRKKLVSKRSLRPDPNFDALISKIY
>tr|A0A556U5Y1|A0A556U5Y1_BAGYA/1-114 [subseq from] E3 ubiquitin-protein ligase RING2 OS=Bagarius yarrelli OX=175774 GN=Baya_8528 PE=4 SV=1
--MTQTVQTNGVQLLSKTWELSLYELQRTPQEAITDGLEIAVSPRSLHSELMCPICLDMLKNTMTTKECLHRFCADCIITALRSGNKECPTCRKKLVSKRSLRPDPNFDALISKIY
>tr|A0A0S7G1R0|A0A0S7G1R0_9TELE/44-156 [subseq from] E3 ubiquitin-protein ligase RING2 (Fragment) OS=Poeciliopsis prolifica OX=188132 GN=RING2 PE=4 SV=1
-AMTQTVQTNGVQSLSKTWELSLYELQRTPQEAITDGLEIAVSPRSLHSELMCPICLDMLKNTMTTKECLHRFCADCIITALRSGNKECPTCRKKLVSKRSLRPDPNFDALISK--
>tr|A0A3B5LA53|A0A3B5LA53_9TELE/1-114 [subseq from] E3 ubiquitin-protein ligase RING2 OS=Xiphophorus couchianus OX=32473 PE=4 SV=1
--MTQTLQTNGVQSLSKTWELSLYELQRTPQEAITDGLEIAVSPRSLHSELMCPICLDMLKNTMTTKECLHRFCADCIITALRSGNKECPTCRKKLVSKRSLRPDPNFDALISKIY
>tr|A0A4U1EFE4|A0A4U1EFE4_MONMO/1-122 [subseq from] E3 ubiquitin-protein ligase RING2 OS=Monodon monoceros OX=40151 GN=EI555_007600 PE=4 SV=1
--MSQAVQTNGTQPLSKTWELSLYELQRTPQEAITDGLEIVVSPRSLHSELMCPICLDMLKNTMTTKECLHRFCADCIITALRSGyvkmnyasNKECPTCRKKLVSKRSLRPDPNFDALISKIY
>tr|A0A674PKT7|A0A674PKT7_TAKRU/4-114 [subseq from] E3 ubiquitin-protein ligase RING2 OS=Takifugu rubripes OX=31033 GN=rnf2 PE=4 SV=1
-----PVITNGVQPLSKTWELSLYELQRTPQEAITDGLEIAVSPRSLHSELMCPICLDMLKNTMTTKECLHRFCADCIITALRSGNKECPTCRKKLVSKRSLRPDPNFDALISKIY
>tr|C3KHK7|C3KHK7_ANOFI/1-116 [subseq from] E3 ubiquitin-protein ligase RING2 OS=Anoplopoma fimbria OX=229290 GN=RING2 PE=2 SV=1
--MTQTVQTNGAQPLSKTWELSLYELQRTPQaqEAITDGLEIAVSPRSLHSELMCPICLDMLKNTMTTKECLHRFCADCIITALRSGNKECPTCRKKLVSKRSLRPDPNFDALISKIY
>tr|A0A6J2RHN3|A0A6J2RHN3_COTGO/1-116 [subseq from] E3 ubiquitin-protein ligase RING2 OS=Cottoperca gobio OX=56716 GN=rnf2 PE=4 SV=1
--MTQTVQTNGVQPLSKTWELSLYELQRTPQaqEAITDGLEIAVSPRSLHSELMCPICLDMLKNTMTTKECLHRFCADCIITALRSGNKECPTCRKKLVSKRSLRPDPNFDALISKIY
>tr|A0A6P7K694|A0A6P7K694_9TELE/1-116 [subseq from] E3 ubiquitin-protein ligase RING2 OS=Parambassis ranga OX=210632 GN=rnf2 PE=4 SV=1
--MTQTVQTNGVQPLSKTWELSLYELQRTPQaqEAITDGLEIAVSPRSLHSELMCPICLDMLKNTMTTKECLHRFCADCIITALRSGNKECPTCRKKLVSKRSLRPDPNFDALISKIY
>tr|A0A6P8TEI9|A0A6P8TEI9_GYMAC/1-116 [subseq from] E3 ubiquitin-protein ligase RING2 OS=Gymnodraco acuticeps OX=8218 GN=rnf2 PE=4 SV=1
--MTQTVQTNGVQPLSKTWELSLYELQRTPQaqEAITDGLEIAVSPRSLHSELMCPICLDMLKNTMTTKECLHRFCADCIITALRSGNKECPTCRKKLVSKRSLRPDPNFDALISKIY
>tr|A0A6J2RD80|A0A6J2RD80_COTGO/1-116 [subseq from] E3 ubiquitin-protein ligase RING2 OS=Cottoperca gobio OX=56716 GN=rnf2 PE=4 SV=1
--MTQTVQTNGVQPLSKTWELSLYELQRTPQaqEAITDGLEIAVSPRSLHSELMCPICLDMLKNTMTTKECLHRFCADCIITALRSGNKECPTCRKKLVSKRSLRPDPNFDALISKIY
>tr|G3PNU1|G3PNU1_GASAC/1-116 [subseq from] E3 ubiquitin-protein ligase RING2 OS=Gasterosteus aculeatus OX=69293 PE=4 SV=1
--MTQTIQTNGVQPLSKTWELSLYELQRTPQaqEAITDGLEIAVSPRSLHSELMCPICLDMLKNTMTTKECLHRFCADCIITALRSGNKECPTCRKKLVSKRSLRPDPNFDALISKIY
>tr|G3PNU5|G3PNU5_GASAC/1-116 [subseq from] E3 ubiquitin-protein ligase RING2 OS=Gasterosteus aculeatus OX=69293 PE=4 SV=1
--MTQTIQTNGVQPLSKTWELSLYELQRTPQaqEAITDGLEIAVSPRSLHSELMCPICLDMLKNTMTTKECLHRFCADCIITALRSGNKECPTCRKKLVSKRSLRPDPNFDALISKIY
>tr|A0A383YVZ3|A0A383YVZ3_BALAS/1-122 [subseq from] E3 ubiquitin-protein ligase RING2 OS=Balaenoptera acutorostrata scammoni OX=310752 GN=RNF2 PE=4 SV=1
--MSQAVQTNGTQPLSKTWELSLYELQRTPQEAITDGLEIVVSPRSLHSELMCPICLDMLKNTMTTKECLHRFCADCIITALRSGyvkmnyasNKECPTCRKKLVSKRSLRPDPNFDALISKIY
>tr|A0A6P3W7E5|A0A6P3W7E5_CLUHA/1-113 [subseq from] E3 ubiquitin-protein ligase RING2 OS=Clupea harengus OX=7950 GN=rnf2 PE=4 SV=1
--MTQTVQTNGVQPLSKTWELSLYELQRTPQ-AITDGLEIAVSPRSLHSELMCPICLDMLKNTMTTKECLHRFCADCIITALRSGNKECPTCRKKLVSKRSLRPDPNFDALISKIY
>tr|H2U420|H2U420_TAKRU/2-109 [subseq from] E3 ubiquitin-protein ligase RING2 OS=Takifugu rubripes OX=31033 GN=rnf2 PE=4 SV=3
--------TNGVQPLSKTWELSLYELQRTPQEAITDGLEIAVSPRSLHSELMCPICLDMLKNTMTTKECLHRFCADCIITALRSGNKECPTCRKKLVSKRSLRPDPNFDALISKIY
>tr|A0A811ZBV9|A0A811ZBV9_NYCPR/1-114 [subseq from] (raccoon dog) hypothetical protein OS=Nyctereutes procyonoides OX=34880 GN=NYPRO_LOCUS19014 PE=4 SV=1
--MSQAVQTNRTQPSGKTWELSLYELQRTPQEAITDGSEIVVSPRSLHSELMCPICLDMSKNAMTTKECLHRFCADCIMTALRSGNRECPTCRKKLVSKRSLRPDPNFDALISKIY
>tr|A0A455B604|A0A455B604_PHYMC/1-125 [subseq from] E3 ubiquitin-protein ligase RING2 OS=Physeter macrocephalus OX=9755 GN=RNF2 PE=4 SV=1
--MSQAVQTNGTQPLSKTWELSLYELQRTPQvafnfkvmllqEAITDGLEIVVSPRSLHSELMCPICLDMLKNTMTTKECLHRFCADCIITALRSGNKECPTCRKKLVSKRSLRPDPNFDALISKIY
>tr|A0A455BK06|A0A455BK06_PHYMC/1-125 [subseq from] E3 ubiquitin-protein ligase RING2 OS=Physeter macrocephalus OX=9755 GN=RNF2 PE=4 SV=1
--MSQAVQTNGTQPLSKTWELSLYELQRTPQvafnfkvmllqEAITDGLEIVVSPRSLHSELMCPICLDMLKNTMTTKECLHRFCADCIITALRSGNKECPTCRKKLVSKRSLRPDPNFDALISKIY
>tr|A0A218U9W1|A0A218U9W1_9PASE/6-48 [subseq from] RING-type E3 ubiquitin transferase OS=Lonchura striata domestica OX=299123 GN=RNF2-A PE=4 SV=1
----------GAQSASKTWELSLYELHRTPQEAIMDGTEIAVSPRSLHLELIM---------------------------------------------------------------
>tr|A0A218U9W1|A0A218U9W1_9PASE/48-133 [subseq from] RING-type E3 ubiquitin transferase OS=Lonchura striata domestica OX=299123 GN=RNF2-A PE=4 SV=1
------------------------------MEAIMDGTEIAVSPRSLHSELMCPICLDMLKNTMTTKECLHRFCSDCIVTALRSGNKECPTCRKKLVSKRSLRPDPNFDALISKIY
>tr|A0A2D4LHG7|A0A2D4LHG7_9SAUR/1-103 [subseq from] E3 ubiquitin-protein ligase RING2 (Fragment) OS=Micrurus spixii OX=129469 PE=4 SV=1
-------------PLSKTWELSLYELQRTPQEAITDGLEIVVSPRSLHSELMCPICLDMLKNTMTTKECLHRFCADCIITALRSGNKECPTCRKKLVSKRSLRPDPNFDALISKIY
>tr|A0A672FXI7|A0A672FXI7_SALFA/5-108 [subseq from] E3 ubiquitin-protein ligase RING2 OS=Salarias fasciatus OX=181472 GN=rnf2 PE=4 SV=1
------------VPLSKTWELSLYELQRTPQEAITDGLEIAVSPRSLHSELMCPICLDMLKNTMTTKECLHRFCADCIITALRSGNKECPTCRKKLVSKRSLRPDPNFDALISKIY
>tr|A0A4Z2ESN3|A0A4Z2ESN3_9TELE/1-31 [subseq from] E3 ubiquitin-protein ligase RING2 OS=Liparis tanakae OX=230148 GN=rnf2 PE=4 SV=1
--MTQTVQTNGVQPLSKTWELSLYELQRTPQSG-----------------------------------------------------------------------------------
>tr|A0A4Z2ESN3|A0A4Z2ESN3_9TELE/79-165 [subseq from] E3 ubiquitin-protein ligase RING2 OS=Liparis tanakae OX=230148 GN=rnf2 PE=4 SV=1
-----------------------------HHEAITDGLEIAVSPRSLHSELMCPICLDMLKNTMTTKECLHRFCADCIITALRSGNKECPTCRKKLVSKRSLRPDPNFDALISKIY
>tr|A0A2D4Q4D1|A0A2D4Q4D1_MICSU/1-99 [subseq from] E3 ubiquitin-protein ligase RING2 (Fragment) OS=Micrurus surinamensis OX=129470 PE=4 SV=1
-----------------TWELSLYELQRTPQEAITDGLEIVVSPRSLHSELMCPICLDMLKNTMTTKECLHRFCADCIITALRSGNKECPTCRKKLVSKRSLRPDPNFDALISKIY
>tr|A0A401P4F7|A0A401P4F7_SCYTO/6-28 [subseq from] RING-type E3 ubiquitin transferase OS=Scyliorhinus torazame OX=75743 GN=scyTo_0012219 PE=4 SV=1
----------NTQNPSKTWELSLYELHRTPQVS-----------------------------------------------------------------------------------
>tr|A0A401P4F7|A0A401P4F7_SCYTO/27-128 [subseq from] RING-type E3 ubiquitin transferase OS=Scyliorhinus torazame OX=75743 GN=scyTo_0012219 PE=4 SV=1
--------------VSKTGQLSLYELHRTPQEAIMDGTEIAVSPRSLHSELMCPICLDMLKNTMTTKECLHRFCSDCIVTALRSGNKECPTCRKKLVSKRSLRPDPNFDALICKIY
>tr|A0A2S2N463|A0A2S2N463_9ZZZZ/48-153 [subseq from] E3 ubiquitin-protein ligase RING2-A (Fragment) OS=bird metagenome OX=1833763 PE=4 SV=1
----------SAQSASKTWELSLYELHRTPQEAIMDGTEIAVSPRSLHSELMCPICLDMLKNTMTTKECLHRFCSDCIVTALRSGNKECPTCRKKLVSKRSLRPDPNFDALISKIY
>tr|A0A834EIV1|A0A834EIV1_9CHIR/7-111 [subseq from] Ring finger protein 1 OS=Phyllostomus discolor OX=89673 GN=HJG60_016373 PE=4 SV=1
-----------AQNASKTWELSLYELHRTPQEAIMDGTEIAVSPRSLHSELMCPICLDMLKNTMTTKECLHRFCSDCIVTALRSGNKECPTCRKKLVSKRSLRPDPNFDALISKIY
>tr|A0A6G1S1I6|A0A6G1S1I6_9GRUI/17-122 [subseq from] RING-type E3 ubiquitin transferase (Fragment) OS=Gallirallus okinawae OX=547194 PE=4 SV=1
----------NAQSASKTWELSLYELHRTPQEAIMDGTEIAVSPRSLHSELMCPICLDMLKNTMTTKECLHRFCSDCIVTALRSGNKECPTCRKKLVSKRSLRPDPNFDALISKIY
>tr|A0A402G1H5|A0A402G1H5_9SAUR/8-111 [subseq from] RING-type domain-containing protein (Fragment) OS=Paroedura picta OX=143630 GN=parPi_0028901 PE=4 SV=1
------------QNASKTWELSLYELHRTPQEAIMDGTEIAVSPRSLHSELMCPICLDMLKHTMTTKECLHRFCADCIVTALRSGNKECPTCRKKLVSKRSLRPDPNFDALISKIY
>tr|H9F1R1|H9F1R1_MACMU/7-111 [subseq from] E3 ubiquitin-protein ligase RING1 (Fragment) OS=Macaca mulatta OX=9544 GN=RING1 PE=2 SV=1
-----------AQNASKTWELSLYELHRTPQEAIMDGTEIAVSPRSLHSELMCPICLDMLKNTMTTKECLHRFCSDCIVTALRSGNKECPTCRKKLVSKRSLRPDPNFDALISKIY
>sp|O35730-3|RING1_MOUSE/7-111 [subseq from] Isoform 3 of E3 ubiquitin-protein ligase RING1 OS=Mus musculus OX=10090 GN=Ring1
-----------AQNASKTWELSLYELHRTPQEAIMDGTEIAVSPRSLHSELMCPICLDMLKNTMTTKECLHRFCSDCIVTALRSGNKECPTCRKKLVSKRSLRPDPNFDALISKIY
>tr|A0A7J8KFQ1|A0A7J8KFQ1_ROUAE/7-111 [subseq from] E3 ubiquitin-protein ligase RING1 OS=Rousettus aegyptiacus OX=9407 GN=HJG63_016712 PE=4 SV=1
-----------AQNASKTWELSLYELHRTPQEAIMDGTEIAVSPRSLHSELMCPICLDMLKNTMTTKECLHRFCSDCIVTALRSGNKECPTCRKKLVSKRSLRPDPNFDALISKIY
>tr|A0A663FCX3|A0A663FCX3_AQUCH/7-111 [subseq from] RING-type E3 ubiquitin transferase OS=Aquila chrysaetos chrysaetos OX=223781 GN=RING1 PE=4 SV=1
-----------AQSASKTWELSLYELHRTPQEAIMDGTEIAVSPRSLHSELMCPICLDMLKNTMTTKECLHRFCSDCIVTALRSGNKECPTCRKKLVSKRSLRPDPNFDALISKIY
>tr|A0A7J8KFM3|A0A7J8KFM3_ROUAE/7-111 [subseq from] E3 ubiquitin-protein ligase RING1 OS=Rousettus aegyptiacus OX=9407 GN=HJG63_016712 PE=4 SV=1
-----------AQNASKTWELSLYELHRTPQEAIMDGTEIAVSPRSLHSELMCPICLDMLKNTMTTKECLHRFCSDCIVTALRSGNKECPTCRKKLVSKRSLRPDPNFDALISKIY
>tr|A0A7J8KFL2|A0A7J8KFL2_ROUAE/7-111 [subseq from] E3 ubiquitin-protein ligase RING1 OS=Rousettus aegyptiacus OX=9407 GN=HJG63_016712 PE=4 SV=1
-----------AQNASKTWELSLYELHRTPQEAIMDGTEIAVSPRSLHSELMCPICLDMLKNTMTTKECLHRFCSDCIVTALRSGNKECPTCRKKLVSKRSLRPDPNFDALISKIY
>tr|H0ZYU1|H0ZYU1_TAEGU/7-111 [subseq from] E3 ubiquitin-protein ligase RING1 OS=Taeniopygia guttata OX=59729 GN=RING1 PE=4 SV=2
-----------AQSASKTWELSLYELHRTPQEAIMDGTEIAVSPRSLHSELMCPICLDMLKNTMTTKECLHRFCSDCIVTALRSGNKECPTCRKKLVSKRSLRPDPNFDALISKIY
>tr|A0A834EGD1|A0A834EGD1_9CHIR/7-111 [subseq from] Ring finger protein 1 OS=Phyllostomus discolor OX=89673 GN=HJG60_016373 PE=4 SV=1
-----------AQNASKTWELSLYELHRTPQEAIMDGTEIAVSPRSLHSELMCPICLDMLKNTMTTKECLHRFCSDCIVTALRSGNKECPTCRKKLVSKRSLRPDPNFDALISKIY
>tr|B4DVB5|B4DVB5_HUMAN/7-111 [subseq from] E3 ubiquitin-protein ligase RING1 OS=Homo sapiens OX=9606 PE=2 SV=1
-----------AQNASKTWELSLYELHRTPQEAIMDGTEIAVSPRSLHSELMCPICLDMLKNTMTTKECLHRFCSDCIVTALRSGNKECPTCRKKLVSKRSLRPDPNFDALISKIY
>tr|A0A091CYZ9|A0A091CYZ9_FUKDA/7-111 [subseq from] E3 ubiquitin-protein ligase RING1 OS=Fukomys damarensis OX=885580 GN=H920_15453 PE=4 SV=1
-----------AQNASKTWELSLYELHRTPQEAIMDGTEIAVSPRSLHSELMCPICLDMLKNTMTTKECLHRFCSDCIVTALRSGNKECPTCRKKLVSKRSLRPDPNFDALISKIY
>tr|A0A5N4CQT8|A0A5N4CQT8_CAMDR/7-111 [subseq from] E3 ubiquitin-protein ligase RING1 OS=Camelus dromedarius OX=9838 GN=Cadr_000022011 PE=4 SV=1
-----------AQNASKTWELSLYELHRTPQEAIMDGTEIAVSPRSLHSELMCPICLDMLKNTMTTKECLHRFCSDCIVTALRSGNKECPTCRKKLVSKRSLRPDPNFDALISKIY
>tr|A0A822FF37|A0A822FF37_9NEOB/7-111 [subseq from] (mimic poison frog) hypothetical protein OS=Ranitomeya imitator OX=111125 GN=RIMITATOR_LOCUS10214937 PE=4 SV=1
-----------AQNASKTWELSLYELHRTPQEAIMDGTEIAVSPRSLHSELMCPICLDMLKNTMTTKECLHRFCSDCIVTALRSGNKECPTCRKKLVSKRSLRPDPNFDALISKIY
>tr|F6U7L7|F6U7L7_MONDO/7-111 [subseq from] E3 ubiquitin-protein ligase RING1 OS=Monodelphis domestica OX=13616 GN=RING1 PE=4 SV=2
-----------AQSASKTWELSLYELHRTPQEAIMDGTEIAVSPRSLHSELMCPICLDMLKNTMTTKECLHRFCSDCIVTALRSGNKECPTCRKKLVSKRSLRPDPNFDALISKIY
>tr|A0A4U1FI43|A0A4U1FI43_MONMO/54-158 [subseq from] E3 ubiquitin-protein ligase RING1 (Fragment) OS=Monodon monoceros OX=40151 GN=EI555_016477 PE=4 SV=1
-----------AQNASKTWELSLYELHRTPQEAIMDGTEIAVSPRSLHSELMCPICLDMLKNTMTTKECLHRFCSDCIVTALRSGNKECPTCRKKLVSKRSLRPDPNFDALISKIY
>tr|A0A4X2LD46|A0A4X2LD46_VOMUR/7-111 [subseq from] E3 ubiquitin-protein ligase RING1 OS=Vombatus ursinus OX=29139 GN=RING1 PE=4 SV=1
-----------AQSASKTWELSLYELHRTPQEAIMDGTEIAVSPRSLHSELMCPICLDMLKNTMTTKECLHRFCSDCIVTALRSGNKECPTCRKKLVSKRSLRPDPNFDALISKIY
>tr|A0A6P5JFL6|A0A6P5JFL6_PHACI/7-111 [subseq from] E3 ubiquitin-protein ligase RING1 OS=Phascolarctos cinereus OX=38626 GN=RING1 PE=4 SV=1
-----------AQSASKTWELSLYELHRTPQEAIMDGTEIAVSPRSLHSELMCPICLDMLKNTMTTKECLHRFCSDCIVTALRSGNKECPTCRKKLVSKRSLRPDPNFDALISKIY
>tr|A0A3P4M6I6|A0A3P4M6I6_GULGU/7-111 [subseq from] E3 ubiquitin-protein ligase RING1 OS=Gulo gulo OX=48420 GN=BN2614_LOCUS1 PE=4 SV=1
-----------AQNASKTWELSLYELHRTPQEAIMDGTEIAVSPRSLHSELMCPICLDMLKNTMTTKECLHRFCSDCIVTALRSGNKECPTCRKKLVSKRSLRPDPNFDALISKIY
>tr|A0A6P3HWS7|A0A6P3HWS7_BISBI/7-111 [subseq from] E3 ubiquitin-protein ligase RING1 OS=Bison bison bison OX=43346 GN=RING1 PE=4 SV=1
-----------AQNASKTWELSLYELHRTPQEAIMDGTEIAVSPRSLHSELMCPICLDMLKNTMTTKECLHRFCSDCIVTALRSGNKECPTCRKKLVSKRSLRPDPNFDALISKIY
>tr|A0A5F8HCW8|A0A5F8HCW8_MONDO/7-111 [subseq from] E3 ubiquitin-protein ligase RING1 OS=Monodelphis domestica OX=13616 GN=RING1 PE=4 SV=1
-----------AQSASKTWELSLYELHRTPQEAIMDGTEIAVSPRSLHSELMCPICLDMLKNTMTTKECLHRFCSDCIVTALRSGNKECPTCRKKLVSKRSLRPDPNFDALISKIY
>tr|A0A1L8F3M7|A0A1L8F3M7_XENLA/39-143 [subseq from] RING-type E3 ubiquitin transferase OS=Xenopus laevis OX=8355 GN=XELAEV_18042416mg PE=4 SV=1
-----------AQCSSKTWELSLYELHRTPQEAIMDGTEIAVSPRSLHSELMCPICLDMLKNTMTTKECLHRFCSDCIVTALRSGNKECPTCRKKLVSKRSLRPDPNFDALISKIY
>tr|G5BAZ6|G5BAZ6_HETGA/7-111 [subseq from] E3 ubiquitin-protein ligase RING1 OS=Heterocephalus glaber OX=10181 GN=GW7_20356 PE=4 SV=1
-----------AQNASKTWELSLYELHRTPQEAIMDGTEIAVSPRSLHSELMCPICLDMLKNTMTTKECLHRFCSDCIVTALRSGNKECPTCRKKLVSKRSLRPDPNFDALISKIY
>tr|A0A2K6L5C7|A0A2K6L5C7_RHIBE/7-111 [subseq from] E3 ubiquitin-protein ligase RING1 OS=Rhinopithecus bieti OX=61621 GN=RING1 PE=4 SV=1
-----------AQNASKTWELSLYELHRTPQEAIMDGTEIAVSPRSLHSELMCPICLDMLKNTMTTKECLHRFCSDCIVTALRSGNKECPTCRKKLVSKRSLRPDPNFDALISKIY
>tr|A0A4X1URY0|A0A4X1URY0_PIG/7-111 [subseq from] E3 ubiquitin-protein ligase RING1 OS=Sus scrofa OX=9823 GN=RING1 PE=4 SV=1
-----------AQNASKTWELSLYELHRTPQEAIMDGTEIAVSPRSLHSELMCPICLDMLKNTMTTKECLHRFCSDCIVTALRSGNKECPTCRKKLVSKRSLRPDPNFDALISKIY
>tr|A0A4X2LC18|A0A4X2LC18_VOMUR/7-111 [subseq from] E3 ubiquitin-protein ligase RING1 OS=Vombatus ursinus OX=29139 GN=RING1 PE=4 SV=1
-----------AQSASKTWELSLYELHRTPQEAIMDGTEIAVSPRSLHSELMCPICLDMLKNTMTTKECLHRFCSDCIVTALRSGNKECPTCRKKLVSKRSLRPDPNFDALISKIY
>tr|A0A834AS02|A0A834AS02_9CHIR/7-111 [subseq from] Ring finger protein 1 OS=Phyllostomus discolor OX=89673 GN=HJG60_016373 PE=4 SV=1
-----------AQNASKTWELSLYELHRTPQEAIMDGTEIAVSPRSLHSELMCPICLDMLKNTMTTKECLHRFCSDCIVTALRSGNKECPTCRKKLVSKRSLRPDPNFDALISKIY
>tr|W5PGH8|W5PGH8_SHEEP/7-111 [subseq from] E3 ubiquitin-protein ligase RING1 OS=Ovis aries OX=9940 GN=RING1 PE=4 SV=1
-----------AQNASKTWELSLYELHRTPQEAIMDGTEIAVSPRSLHSELMCPICLDMLKNTMTTKECLHRFCSDCIVTALRSGNKECPTCRKKLVSKRSLRPDPNFDALISKIY
>sp|O35730|RING1_MOUSE/7-111 [subseq from] E3 ubiquitin-protein ligase RING1 OS=Mus musculus OX=10090 GN=Ring1 PE=1 SV=2
-----------AQNASKTWELSLYELHRTPQEAIMDGTEIAVSPRSLHSELMCPICLDMLKNTMTTKECLHRFCSDCIVTALRSGNKECPTCRKKLVSKRSLRPDPNFDALISKIY
>sp|Q06587|RING1_HUMAN/7-111 [subseq from] E3 ubiquitin-protein ligase RING1 OS=Homo sapiens OX=9606 GN=RING1 PE=1 SV=2
-----------AQNASKTWELSLYELHRTPQEAIMDGTEIAVSPRSLHSELMCPICLDMLKNTMTTKECLHRFCSDCIVTALRSGNKECPTCRKKLVSKRSLRPDPNFDALISKIY
>sp|Q5TJF3|RING1_CANLF/7-111 [subseq from] E3 ubiquitin-protein ligase RING1 OS=Canis lupus familiaris OX=9615 GN=RING1 PE=3 SV=2
-----------AQNASKTWELSLYELHRTPQEAIMDGTEIAVSPRSLHSELMCPICLDMLKNTMTTKECLHRFCSDCIVTALRSGNKECPTCRKKLVSKRSLRPDPNFDALISKIY
>sp|Q6MGB6|RING1_RAT/7-111 [subseq from] E3 ubiquitin-protein ligase RING1 OS=Rattus norvegicus OX=10116 GN=Ring1 PE=2 SV=2
-----------AQNASKTWELSLYELHRTPQEAIMDGTEIAVSPRSLHSELMCPICLDMLKNTMTTKECLHRFCSDCIVTALRSGNKECPTCRKKLVSKRSLRPDPNFDALISKIY
>tr|A0A061IKP1|A0A061IKP1_CRIGR/7-111 [subseq from] E3 ubiquitin-protein ligase RING1 OS=Cricetulus griseus OX=10029 GN=CgPICR_019510 PE=4 SV=1
-----------AQNASKTWELSLYELHRTPQEAIMDGTEIAVSPRSLHSELMCPICLDMLKNTMTTKECLHRFCSDCIVTALRSGNKECPTCRKKLVSKRSLRPDPNFDALISKIY
>tr|A0A068BFS4|A0A068BFS4_MOUSE/7-111 [subseq from] E3 ubiquitin-protein ligase RING1 OS=Mus musculus OX=10090 GN=Ring1 PE=2 SV=1
-----------AQNASKTWELSLYELHRTPQEAIMDGTEIAVSPRSLHSELMCPICLDMLKNTMTTKECLHRFCSDCIVTALRSGNKECPTCRKKLVSKRSLRPDPNFDALISKIY
>tr|A0A096NHG4|A0A096NHG4_PAPAN/7-111 [subseq from] E3 ubiquitin-protein ligase RING1 OS=Papio anubis OX=9555 GN=RING1 PE=4 SV=1
-----------AQNASKTWELSLYELHRTPQEAIMDGTEIAVSPRSLHSELMCPICLDMLKNTMTTKECLHRFCSDCIVTALRSGNKECPTCRKKLVSKRSLRPDPNFDALISKIY
>tr|A0A0D9RB09|A0A0D9RB09_CHLSB/7-111 [subseq from] E3 ubiquitin-protein ligase RING1 OS=Chlorocebus sabaeus OX=60711 GN=RING1 PE=4 SV=1
-----------AQNASKTWELSLYELHRTPQEAIMDGTEIAVSPRSLHSELMCPICLDMLKNTMTTKECLHRFCSDCIVTALRSGNKECPTCRKKLVSKRSLRPDPNFDALISKIY
>tr|A0A0U2GTB9|A0A0U2GTB9_NEOAA/7-111 [subseq from] E3 ubiquitin-protein ligase RING1 OS=Neophocaena asiaeorientalis asiaeorientalis OX=1706337 GN=RING1 PE=4 SV=1
-----------AQNASKTWELSLYELHRTPQEAIMDGTEIAVSPRSLHSELMCPICLDMLKNTMTTKECLHRFCSDCIVTALRSGNKECPTCRKKLVSKRSLRPDPNFDALISKIY
>tr|A0A1S3A0K5|A0A1S3A0K5_ERIEU/7-111 [subseq from] E3 ubiquitin-protein ligase RING1 OS=Erinaceus europaeus OX=9365 GN=RING1 PE=4 SV=1
-----------AQNASKTWELSLYELHRTPQEAIMDGTEIAVSPRSLHSELMCPICLDMLKNTMTTKECLHRFCSDCIVTALRSGNKECPTCRKKLVSKRSLRPDPNFDALISKIY
>tr|A0A1S3GNY0|A0A1S3GNY0_DIPOR/7-111 [subseq from] E3 ubiquitin-protein ligase RING1 OS=Dipodomys ordii OX=10020 GN=Ring1 PE=4 SV=1
-----------AQNASKTWELSLYELHRTPQEAIMDGTEIAVSPRSLHSELMCPICLDMLKNTMTTKECLHRFCSDCIVTALRSGNKECPTCRKKLVSKRSLRPDPNFDALISKIY
>tr|A0A1U7RGM6|A0A1U7RGM6_MESAU/7-111 [subseq from] E3 ubiquitin-protein ligase RING1 OS=Mesocricetus auratus OX=10036 GN=Ring1 PE=4 SV=1
-----------AQNASKTWELSLYELHRTPQEAIMDGTEIAVSPRSLHSELMCPICLDMLKNTMTTKECLHRFCSDCIVTALRSGNKECPTCRKKLVSKRSLRPDPNFDALISKIY
>tr|A0A1U7TKV4|A0A1U7TKV4_CARSF/7-111 [subseq from] E3 ubiquitin-protein ligase RING1 OS=Carlito syrichta OX=1868482 GN=RING1 PE=4 SV=1
-----------AQNASKTWELSLYELHRTPQEAIMDGTEIAVSPRSLHSELMCPICLDMLKNTMTTKECLHRFCSDCIVTALRSGNKECPTCRKKLVSKRSLRPDPNFDALISKIY
>tr|A0A1U9X8F1|A0A1U9X8F1_HUMAN/7-111 [subseq from] E3 ubiquitin-protein ligase RING1 OS=Homo sapiens OX=9606 PE=4 SV=1
-----------AQNASKTWELSLYELHRTPQEAIMDGTEIAVSPRSLHSELMCPICLDMLKNTMTTKECLHRFCSDCIVTALRSGNKECPTCRKKLVSKRSLRPDPNFDALISKIY
>tr|A0A1U9X8F2|A0A1U9X8F2_HUMAN/7-111 [subseq from] E3 ubiquitin-protein ligase RING1 OS=Homo sapiens OX=9606 PE=4 SV=1
-----------AQNASKTWELSLYELHRTPQEAIMDGTEIAVSPRSLHSELMCPICLDMLKNTMTTKECLHRFCSDCIVTALRSGNKECPTCRKKLVSKRSLRPDPNFDALISKIY
>tr|A0A250Y027|A0A250Y027_CASCN/7-111 [subseq from] E3 ubiquitin-protein ligase RING1 OS=Castor canadensis OX=51338 GN=RING1 PE=4 SV=1
-----------AQNASKTWELSLYELHRTPQEAIMDGTEIAVSPRSLHSELMCPICLDMLKNTMTTKECLHRFCSDCIVTALRSGNKECPTCRKKLVSKRSLRPDPNFDALISKIY
>tr|A0A2I3MV76|A0A2I3MV76_PAPAN/7-111 [subseq from] E3 ubiquitin-protein ligase RING1 OS=Papio anubis OX=9555 GN=RING1 PE=4 SV=1
-----------AQNASKTWELSLYELHRTPQEAIMDGTEIAVSPRSLHSELMCPICLDMLKNTMTTKECLHRFCSDCIVTALRSGNKECPTCRKKLVSKRSLRPDPNFDALISKIY
>tr|A0A2K5F9R1|A0A2K5F9R1_AOTNA/7-111 [subseq from] E3 ubiquitin-protein ligase RING1 OS=Aotus nancymaae OX=37293 GN=RING1 PE=4 SV=1
-----------AQNASKTWELSLYELHRTPQEAIMDGTEIAVSPRSLHSELMCPICLDMLKNTMTTKECLHRFCSDCIVTALRSGNKECPTCRKKLVSKRSLRPDPNFDALISKIY
>tr|A0A2K5L7T2|A0A2K5L7T2_CERAT/7-111 [subseq from] E3 ubiquitin-protein ligase RING1 OS=Cercocebus atys OX=9531 GN=RING1 PE=4 SV=1
-----------AQNASKTWELSLYELHRTPQEAIMDGTEIAVSPRSLHSELMCPICLDMLKNTMTTKECLHRFCSDCIVTALRSGNKECPTCRKKLVSKRSLRPDPNFDALISKIY
>tr|A0A2K5L7V4|A0A2K5L7V4_CERAT/7-111 [subseq from] E3 ubiquitin-protein ligase RING1 OS=Cercocebus atys OX=9531 GN=RING1 PE=4 SV=1
-----------AQNASKTWELSLYELHRTPQEAIMDGTEIAVSPRSLHSELMCPICLDMLKNTMTTKECLHRFCSDCIVTALRSGNKECPTCRKKLVSKRSLRPDPNFDALISKIY
>tr|A0A2K5PQD3|A0A2K5PQD3_CEBIM/7-111 [subseq from] E3 ubiquitin-protein ligase RING1 OS=Cebus imitator OX=2715852 GN=RING1 PE=4 SV=1
-----------AQNASKTWELSLYELHRTPQEAIMDGTEIAVSPRSLHSELMCPICLDMLKNTMTTKECLHRFCSDCIVTALRSGNKECPTCRKKLVSKRSLRPDPNFDALISKIY
>tr|A0A2K5U0V4|A0A2K5U0V4_MACFA/7-111 [subseq from] E3 ubiquitin-protein ligase RING1 OS=Macaca fascicularis OX=9541 GN=RING1 PE=4 SV=1
-----------AQNASKTWELSLYELHRTPQEAIMDGTEIAVSPRSLHSELMCPICLDMLKNTMTTKECLHRFCSDCIVTALRSGNKECPTCRKKLVSKRSLRPDPNFDALISKIY
>tr|A0A2K5YZ19|A0A2K5YZ19_MANLE/7-111 [subseq from] E3 ubiquitin-protein ligase RING1 OS=Mandrillus leucophaeus OX=9568 GN=RING1 PE=4 SV=1
-----------AQNASKTWELSLYELHRTPQEAIMDGTEIAVSPRSLHSELMCPICLDMLKNTMTTKECLHRFCSDCIVTALRSGNKECPTCRKKLVSKRSLRPDPNFDALISKIY
>tr|A0A2K5YZ54|A0A2K5YZ54_MANLE/7-111 [subseq from] E3 ubiquitin-protein ligase RING1 OS=Mandrillus leucophaeus OX=9568 GN=RING1 PE=4 SV=1
-----------AQNASKTWELSLYELHRTPQEAIMDGTEIAVSPRSLHSELMCPICLDMLKNTMTTKECLHRFCSDCIVTALRSGNKECPTCRKKLVSKRSLRPDPNFDALISKIY
>tr|A0A2K6DS57|A0A2K6DS57_MACNE/7-111 [subseq from] E3 ubiquitin-protein ligase RING1 OS=Macaca nemestrina OX=9545 GN=RING1 PE=4 SV=1
-----------AQNASKTWELSLYELHRTPQEAIMDGTEIAVSPRSLHSELMCPICLDMLKNTMTTKECLHRFCSDCIVTALRSGNKECPTCRKKLVSKRSLRPDPNFDALISKIY
>tr|A0A2K6ESR6|A0A2K6ESR6_PROCO/7-111 [subseq from] E3 ubiquitin-protein ligase RING1 OS=Propithecus coquereli OX=379532 GN=RING1 PE=4 SV=1
-----------AQNASKTWELSLYELHRTPQEAIMDGTEIAVSPRSLHSELMCPICLDMLKNTMTTKECLHRFCSDCIVTALRSGNKECPTCRKKLVSKRSLRPDPNFDALISKIY
>tr|A0A2K6PPQ5|A0A2K6PPQ5_RHIRO/7-111 [subseq from] E3 ubiquitin-protein ligase RING1 OS=Rhinopithecus roxellana OX=61622 GN=RING1 PE=4 SV=1
-----------AQNASKTWELSLYELHRTPQEAIMDGTEIAVSPRSLHSELMCPICLDMLKNTMTTKECLHRFCSDCIVTALRSGNKECPTCRKKLVSKRSLRPDPNFDALISKIY
>tr|A0A2K6SQQ8|A0A2K6SQQ8_SAIBB/7-111 [subseq from] E3 ubiquitin-protein ligase RING1 OS=Saimiri boliviensis boliviensis OX=39432 GN=RING1 PE=4 SV=1
-----------AQNASKTWELSLYELHRTPQEAIMDGTEIAVSPRSLHSELMCPICLDMLKNTMTTKECLHRFCSDCIVTALRSGNKECPTCRKKLVSKRSLRPDPNFDALISKIY
>tr|A0A2R8PBB0|A0A2R8PBB0_CALJA/7-111 [subseq from] E3 ubiquitin-protein ligase RING1 OS=Callithrix jacchus OX=9483 GN=RING1 PE=2 SV=1
-----------AQNASKTWELSLYELHRTPQEAIMDGTEIAVSPRSLHSELMCPICLDMLKNTMTTKECLHRFCSDCIVTALRSGNKECPTCRKKLVSKRSLRPDPNFDALISKIY
>tr|A0A2R8Z6S9|A0A2R8Z6S9_PANPA/7-111 [subseq from] E3 ubiquitin-protein ligase RING1 OS=Pan paniscus OX=9597 GN=RING1 PE=4 SV=1
-----------AQNASKTWELSLYELHRTPQEAIMDGTEIAVSPRSLHSELMCPICLDMLKNTMTTKECLHRFCSDCIVTALRSGNKECPTCRKKLVSKRSLRPDPNFDALISKIY
>tr|A0A2U3WGE2|A0A2U3WGE2_ODORO/7-111 [subseq from] E3 ubiquitin-protein ligase RING1 OS=Odobenus rosmarus divergens OX=9708 GN=RING1 PE=4 SV=1
-----------AQNASKTWELSLYELHRTPQEAIMDGTEIAVSPRSLHSELMCPICLDMLKNTMTTKECLHRFCSDCIVTALRSGNKECPTCRKKLVSKRSLRPDPNFDALISKIY
>tr|A0A2U3Y323|A0A2U3Y323_LEPWE/7-111 [subseq from] E3 ubiquitin-protein ligase RING1 OS=Leptonychotes weddellii OX=9713 GN=RING1 PE=4 SV=1
-----------AQNASKTWELSLYELHRTPQEAIMDGTEIAVSPRSLHSELMCPICLDMLKNTMTTKECLHRFCSDCIVTALRSGNKECPTCRKKLVSKRSLRPDPNFDALISKIY
>tr|A0A2Y9EB00|A0A2Y9EB00_TRIMA/7-111 [subseq from] E3 ubiquitin-protein ligase RING1 OS=Trichechus manatus latirostris OX=127582 GN=LOC101350017 PE=4 SV=1
-----------AQNASKTWELSLYELHRTPQEAIMDGTEIAVSPRSLHSELMCPICLDMLKNTMTTKECLHRFCSDCIVTALRSGNKECPTCRKKLVSKRSLRPDPNFDALISKIY
>tr|A0A2Y9GSF0|A0A2Y9GSF0_NEOSC/7-111 [subseq from] E3 ubiquitin-protein ligase RING1 OS=Neomonachus schauinslandi OX=29088 GN=RING1 PE=4 SV=1
-----------AQNASKTWELSLYELHRTPQEAIMDGTEIAVSPRSLHSELMCPICLDMLKNTMTTKECLHRFCSDCIVTALRSGNKECPTCRKKLVSKRSLRPDPNFDALISKIY
>tr|A0A2Y9JZP5|A0A2Y9JZP5_ENHLU/7-111 [subseq from] E3 ubiquitin-protein ligase RING1 OS=Enhydra lutris kenyoni OX=391180 GN=LOC111152396 PE=4 SV=1
-----------AQNASKTWELSLYELHRTPQEAIMDGTEIAVSPRSLHSELMCPICLDMLKNTMTTKECLHRFCSDCIVTALRSGNKECPTCRKKLVSKRSLRPDPNFDALISKIY
>tr|A0A2Y9NTC9|A0A2Y9NTC9_DELLE/7-111 [subseq from] E3 ubiquitin-protein ligase RING1 OS=Delphinapterus leucas OX=9749 GN=RING1 PE=4 SV=1
-----------AQNASKTWELSLYELHRTPQEAIMDGTEIAVSPRSLHSELMCPICLDMLKNTMTTKECLHRFCSDCIVTALRSGNKECPTCRKKLVSKRSLRPDPNFDALISKIY
>tr|A0A2Y9SGS3|A0A2Y9SGS3_PHYMC/7-111 [subseq from] E3 ubiquitin-protein ligase RING1 OS=Physeter macrocephalus OX=9755 GN=RING1 PE=4 SV=1
-----------AQNASKTWELSLYELHRTPQEAIMDGTEIAVSPRSLHSELMCPICLDMLKNTMTTKECLHRFCSDCIVTALRSGNKECPTCRKKLVSKRSLRPDPNFDALISKIY
>tr|A0A384AHY5|A0A384AHY5_BALAS/7-111 [subseq from] E3 ubiquitin-protein ligase RING1 OS=Balaenoptera acutorostrata scammoni OX=310752 GN=RING1 PE=4 SV=1
-----------AQNASKTWELSLYELHRTPQEAIMDGTEIAVSPRSLHSELMCPICLDMLKNTMTTKECLHRFCSDCIVTALRSGNKECPTCRKKLVSKRSLRPDPNFDALISKIY
>tr|A0A384CB92|A0A384CB92_URSMA/7-111 [subseq from] E3 ubiquitin-protein ligase RING1 OS=Ursus maritimus OX=29073 GN=RING1 PE=4 SV=1
-----------AQNASKTWELSLYELHRTPQEAIMDGTEIAVSPRSLHSELMCPICLDMLKNTMTTKECLHRFCSDCIVTALRSGNKECPTCRKKLVSKRSLRPDPNFDALISKIY
>tr|A0A387LB86|A0A387LB86_PSECS/7-111 [subseq from] E3 ubiquitin-protein ligase RING1 OS=Pseudorca crassidens OX=82174 GN=RING1 PE=4 SV=1
-----------AQNASKTWELSLYELHRTPQEAIMDGTEIAVSPRSLHSELMCPICLDMLKNTMTTKECLHRFCSDCIVTALRSGNKECPTCRKKLVSKRSLRPDPNFDALISKIY
>tr|A0A3Q7RKZ6|A0A3Q7RKZ6_VULVU/7-111 [subseq from] E3 ubiquitin-protein ligase RING1 OS=Vulpes vulpes OX=9627 GN=RING1 PE=4 SV=1
-----------AQNASKTWELSLYELHRTPQEAIMDGTEIAVSPRSLHSELMCPICLDMLKNTMTTKECLHRFCSDCIVTALRSGNKECPTCRKKLVSKRSLRPDPNFDALISKIY
>tr|A0A3Q7VKD8|A0A3Q7VKD8_URSAR/7-111 [subseq from] E3 ubiquitin-protein ligase RING1 OS=Ursus arctos horribilis OX=116960 GN=RING1 PE=4 SV=1
-----------AQNASKTWELSLYELHRTPQEAIMDGTEIAVSPRSLHSELMCPICLDMLKNTMTTKECLHRFCSDCIVTALRSGNKECPTCRKKLVSKRSLRPDPNFDALISKIY
>tr|A0A452ERJ5|A0A452ERJ5_CAPHI/7-111 [subseq from] E3 ubiquitin-protein ligase RING1 OS=Capra hircus OX=9925 GN=RING1 PE=4 SV=1
-----------AQNASKTWELSLYELHRTPQEAIMDGTEIAVSPRSLHSELMCPICLDMLKNTMTTKECLHRFCSDCIVTALRSGNKECPTCRKKLVSKRSLRPDPNFDALISKIY
>tr|A0A452SRJ2|A0A452SRJ2_URSAM/7-111 [subseq from] E3 ubiquitin-protein ligase RING1 OS=Ursus americanus OX=9643 GN=RING1 PE=4 SV=1
-----------AQNASKTWELSLYELHRTPQEAIMDGTEIAVSPRSLHSELMCPICLDMLKNTMTTKECLHRFCSDCIVTALRSGNKECPTCRKKLVSKRSLRPDPNFDALISKIY
>tr|A0A485P0P6|A0A485P0P6_LYNPA/7-111 [subseq from] E3 ubiquitin-protein ligase RING1 OS=Lynx pardinus OX=191816 GN=LYPA_23C006879 PE=4 SV=1
-----------AQNASKTWELSLYELHRTPQEAIMDGTEIAVSPRSLHSELMCPICLDMLKNTMTTKECLHRFCSDCIVTALRSGNKECPTCRKKLVSKRSLRPDPNFDALISKIY
>tr|A0A4W2DT81|A0A4W2DT81_BOBOX/7-111 [subseq from] E3 ubiquitin-protein ligase RING1 OS=Bos indicus x Bos taurus OX=30522 GN=RING1 PE=4 SV=1
-----------AQNASKTWELSLYELHRTPQEAIMDGTEIAVSPRSLHSELMCPICLDMLKNTMTTKECLHRFCSDCIVTALRSGNKECPTCRKKLVSKRSLRPDPNFDALISKIY
>tr|A0A4X1UU36|A0A4X1UU36_PIG/7-111 [subseq from] E3 ubiquitin-protein ligase RING1 OS=Sus scrofa OX=9823 GN=RING1 PE=4 SV=1
-----------AQNASKTWELSLYELHRTPQEAIMDGTEIAVSPRSLHSELMCPICLDMLKNTMTTKECLHRFCSDCIVTALRSGNKECPTCRKKLVSKRSLRPDPNFDALISKIY
>tr|A0A5N3VZ59|A0A5N3VZ59_MUNRE/7-111 [subseq from] E3 ubiquitin-protein ligase RING1 OS=Muntiacus reevesi OX=9886 GN=FD755_022136 PE=4 SV=1
-----------AQNASKTWELSLYELHRTPQEAIMDGTEIAVSPRSLHSELMCPICLDMLKNTMTTKECLHRFCSDCIVTALRSGNKECPTCRKKLVSKRSLRPDPNFDALISKIY
>tr|A0A5N3WXR5|A0A5N3WXR5_MUNMU/7-111 [subseq from] E3 ubiquitin-protein ligase RING1 OS=Muntiacus muntjak OX=9888 GN=FD754_010828 PE=4 SV=1
-----------AQNASKTWELSLYELHRTPQEAIMDGTEIAVSPRSLHSELMCPICLDMLKNTMTTKECLHRFCSDCIVTALRSGNKECPTCRKKLVSKRSLRPDPNFDALISKIY
>tr|A0A667GC74|A0A667GC74_LYNCA/7-111 [subseq from] E3 ubiquitin-protein ligase RING1 OS=Lynx canadensis OX=61383 GN=RING1 PE=4 SV=1
-----------AQNASKTWELSLYELHRTPQEAIMDGTEIAVSPRSLHSELMCPICLDMLKNTMTTKECLHRFCSDCIVTALRSGNKECPTCRKKLVSKRSLRPDPNFDALISKIY
>tr|A0A671F6X9|A0A671F6X9_RHIFE/7-111 [subseq from] E3 ubiquitin-protein ligase RING1 OS=Rhinolophus ferrumequinum OX=59479 GN=RING1 PE=4 SV=1
-----------AQNASKTWELSLYELHRTPQEAIMDGTEIAVSPRSLHSELMCPICLDMLKNTMTTKECLHRFCSDCIVTALRSGNKECPTCRKKLVSKRSLRPDPNFDALISKIY
>tr|A0A671FCM3|A0A671FCM3_RHIFE/7-111 [subseq from] E3 ubiquitin-protein ligase RING1 OS=Rhinolophus ferrumequinum OX=59479 GN=RING1 PE=4 SV=1
-----------AQNASKTWELSLYELHRTPQEAIMDGTEIAVSPRSLHSELMCPICLDMLKNTMTTKECLHRFCSDCIVTALRSGNKECPTCRKKLVSKRSLRPDPNFDALISKIY
>tr|A0A673U8B4|A0A673U8B4_SURSU/7-111 [subseq from] E3 ubiquitin-protein ligase RING1 OS=Suricata suricatta OX=37032 GN=RING1 PE=4 SV=1
-----------AQNASKTWELSLYELHRTPQEAIMDGTEIAVSPRSLHSELMCPICLDMLKNTMTTKECLHRFCSDCIVTALRSGNKECPTCRKKLVSKRSLRPDPNFDALISKIY
>tr|A0A6D2VS75|A0A6D2VS75_PANTR/7-111 [subseq from] E3 ubiquitin-protein ligase RING1 OS=Pan troglodytes OX=9598 GN=CK820_G0006977 PE=4 SV=1
-----------AQNASKTWELSLYELHRTPQEAIMDGTEIAVSPRSLHSELMCPICLDMLKNTMTTKECLHRFCSDCIVTALRSGNKECPTCRKKLVSKRSLRPDPNFDALISKIY
>tr|A0A6D2W0T8|A0A6D2W0T8_PONAB/7-111 [subseq from] E3 ubiquitin-protein ligase RING1 OS=Pongo abelii OX=9601 GN=CR201_G0016232 PE=4 SV=1
-----------AQNASKTWELSLYELHRTPQEAIMDGTEIAVSPRSLHSELMCPICLDMLKNTMTTKECLHRFCSDCIVTALRSGNKECPTCRKKLVSKRSLRPDPNFDALISKIY
>tr|A0A6I9I304|A0A6I9I304_VICPA/7-111 [subseq from] E3 ubiquitin-protein ligase RING1 OS=Vicugna pacos OX=30538 GN=RING1 PE=4 SV=1
-----------AQNASKTWELSLYELHRTPQEAIMDGTEIAVSPRSLHSELMCPICLDMLKNTMTTKECLHRFCSDCIVTALRSGNKECPTCRKKLVSKRSLRPDPNFDALISKIY
>tr|A0A6I9JEZ6|A0A6I9JEZ6_CHRAS/7-111 [subseq from] E3 ubiquitin-protein ligase RING1 OS=Chrysochloris asiatica OX=185453 GN=RING1 PE=4 SV=1
-----------AQNASKTWELSLYELHRTPQEAIMDGTEIAVSPRSLHSELMCPICLDMLKNTMTTKECLHRFCSDCIVTALRSGNKECPTCRKKLVSKRSLRPDPNFDALISKIY
>tr|A0A6J0WL55|A0A6J0WL55_ODOVR/7-111 [subseq from] E3 ubiquitin-protein ligase RING1 OS=Odocoileus virginianus texanus OX=9880 GN=RING1 PE=4 SV=1
-----------AQNASKTWELSLYELHRTPQEAIMDGTEIAVSPRSLHSELMCPICLDMLKNTMTTKECLHRFCSDCIVTALRSGNKECPTCRKKLVSKRSLRPDPNFDALISKIY
>tr|A0A6J1Z8H0|A0A6J1Z8H0_ACIJB/7-111 [subseq from] E3 ubiquitin-protein ligase RING1 OS=Acinonyx jubatus OX=32536 GN=RING1 PE=4 SV=1
-----------AQNASKTWELSLYELHRTPQEAIMDGTEIAVSPRSLHSELMCPICLDMLKNTMTTKECLHRFCSDCIVTALRSGNKECPTCRKKLVSKRSLRPDPNFDALISKIY
>tr|A0A6J2DN29|A0A6J2DN29_ZALCA/7-111 [subseq from] E3 ubiquitin-protein ligase RING1 OS=Zalophus californianus OX=9704 GN=RING1 PE=4 SV=1
-----------AQNASKTWELSLYELHRTPQEAIMDGTEIAVSPRSLHSELMCPICLDMLKNTMTTKECLHRFCSDCIVTALRSGNKECPTCRKKLVSKRSLRPDPNFDALISKIY
>tr|A0A6J2LDG8|A0A6J2LDG8_9CHIR/7-111 [subseq from] E3 ubiquitin-protein ligase RING1 OS=Phyllostomus discolor OX=89673 GN=RING1 PE=4 SV=1
-----------AQNASKTWELSLYELHRTPQEAIMDGTEIAVSPRSLHSELMCPICLDMLKNTMTTKECLHRFCSDCIVTALRSGNKECPTCRKKLVSKRSLRPDPNFDALISKIY
>tr|A0A6J3FV41|A0A6J3FV41_SAPAP/7-111 [subseq from] E3 ubiquitin-protein ligase RING1 OS=Sapajus apella OX=9515 GN=RING1 PE=4 SV=1
-----------AQNASKTWELSLYELHRTPQEAIMDGTEIAVSPRSLHSELMCPICLDMLKNTMTTKECLHRFCSDCIVTALRSGNKECPTCRKKLVSKRSLRPDPNFDALISKIY
>tr|A0A6J3S0D2|A0A6J3S0D2_TURTR/7-111 [subseq from] E3 ubiquitin-protein ligase RING1 OS=Tursiops truncatus OX=9739 GN=RING1 PE=4 SV=1
-----------AQNASKTWELSLYELHRTPQEAIMDGTEIAVSPRSLHSELMCPICLDMLKNTMTTKECLHRFCSDCIVTALRSGNKECPTCRKKLVSKRSLRPDPNFDALISKIY
>tr|A0A6P3ER82|A0A6P3ER82_OCTDE/7-111 [subseq from] E3 ubiquitin-protein ligase RING1 OS=Octodon degus OX=10160 GN=Ring1 PE=4 SV=1
-----------AQNASKTWELSLYELHRTPQEAIMDGTEIAVSPRSLHSELMCPICLDMLKNTMTTKECLHRFCSDCIVTALRSGNKECPTCRKKLVSKRSLRPDPNFDALISKIY
>tr|A0A6P3QY50|A0A6P3QY50_PTEVA/7-111 [subseq from] E3 ubiquitin-protein ligase RING1 OS=Pteropus vampyrus OX=132908 GN=RING1 PE=4 SV=1
-----------AQNASKTWELSLYELHRTPQEAIMDGTEIAVSPRSLHSELMCPICLDMLKNTMTTKECLHRFCSDCIVTALRSGNKECPTCRKKLVSKRSLRPDPNFDALISKIY
>tr|A0A6P3YN94|A0A6P3YN94_SHEEP/7-111 [subseq from] E3 ubiquitin-protein ligase RING1 OS=Ovis aries OX=9940 GN=RING1 PE=4 SV=1
-----------AQNASKTWELSLYELHRTPQEAIMDGTEIAVSPRSLHSELMCPICLDMLKNTMTTKECLHRFCSDCIVTALRSGNKECPTCRKKLVSKRSLRPDPNFDALISKIY
>tr|A0A6P4X032|A0A6P4X032_PANPR/7-111 [subseq from] E3 ubiquitin-protein ligase RING1 OS=Panthera pardus OX=9691 GN=RING1 PE=4 SV=1
-----------AQNASKTWELSLYELHRTPQEAIMDGTEIAVSPRSLHSELMCPICLDMLKNTMTTKECLHRFCSDCIVTALRSGNKECPTCRKKLVSKRSLRPDPNFDALISKIY
>tr|A0A6P5R3K3|A0A6P5R3K3_MUSCR/7-111 [subseq from] E3 ubiquitin-protein ligase RING1 OS=Mus caroli OX=10089 GN=Ring1 PE=4 SV=1
-----------AQNASKTWELSLYELHRTPQEAIMDGTEIAVSPRSLHSELMCPICLDMLKNTMTTKECLHRFCSDCIVTALRSGNKECPTCRKKLVSKRSLRPDPNFDALISKIY
>tr|A0A7J7EJ43|A0A7J7EJ43_DICBM/7-111 [subseq from] E3 ubiquitin-protein ligase RING1 OS=Diceros bicornis minor OX=77932 GN=HPG69_018130 PE=4 SV=1
-----------AQNASKTWELSLYELHRTPQEAIMDGTEIAVSPRSLHSELMCPICLDMLKNTMTTKECLHRFCSDCIVTALRSGNKECPTCRKKLVSKRSLRPDPNFDALISKIY
>tr|A0A7J7RLC6|A0A7J7RLC6_MYOMY/7-111 [subseq from] E3 ubiquitin-protein ligase RING1 OS=Myotis myotis OX=51298 GN=mMyoMyo1_016598 PE=4 SV=1
-----------AQNASKTWELSLYELHRTPQEAIMDGTEIAVSPRSLHSELMCPICLDMLKNTMTTKECLHRFCSDCIVTALRSGNKECPTCRKKLVSKRSLRPDPNFDALISKIY
>tr|A0A7J7YPW5|A0A7J7YPW5_PIPKU/7-111 [subseq from] E3 ubiquitin-protein ligase RING1 OS=Pipistrellus kuhlii OX=59472 GN=mPipKuh1_014910 PE=4 SV=1
-----------AQNASKTWELSLYELHRTPQEAIMDGTEIAVSPRSLHSELMCPICLDMLKNTMTTKECLHRFCSDCIVTALRSGNKECPTCRKKLVSKRSLRPDPNFDALISKIY
>tr|A0A7J8GTH3|A0A7J8GTH3_MOLMO/7-111 [subseq from] E3 ubiquitin-protein ligase RING1 OS=Molossus molossus OX=27622 GN=HJG59_015621 PE=4 SV=1
-----------AQNASKTWELSLYELHRTPQEAIMDGTEIAVSPRSLHSELMCPICLDMLKNTMTTKECLHRFCSDCIVTALRSGNKECPTCRKKLVSKRSLRPDPNFDALISKIY
>tr|A0A2K5HZP8|A0A2K5HZP8_COLAP/7-111 [subseq from] E3 ubiquitin-protein ligase RING1 OS=Colobus angolensis palliatus OX=336983 PE=4 SV=1
-----------AQNASKTWELSLYELHRTPQEAIMDGTEIAVSPRSLHSELMCPICLDMLKNTMTTKECLHRFCSDCIVTALRSGNKECPTCRKKLVSKRSLRPDPNFDALISKIY
>tr|A0A672V9D3|A0A672V9D3_STRHB/7-111 [subseq from] E3 ubiquitin-protein ligase RING1 OS=Strigops habroptila OX=2489341 GN=RING1 PE=4 SV=1
-----------AQSATKTWELSLYELHRTPQEAIMDGTEIAVSPRSLHSELMCPICLDMLKNTMTTKECLHRFCSDCIVTALRSGNKECPTCRKKLVSKRSLRPDPNFDALISKIY
>tr|A0A7J8KFU7|A0A7J8KFU7_ROUAE/7-111 [subseq from] E3 ubiquitin-protein ligase RING1 OS=Rousettus aegyptiacus OX=9407 GN=HJG63_016712 PE=4 SV=1
-----------AQNASKTWELSLYELHRTPQEAIMDGTEIAVSPRSLHSELMCPICLDMLKNTMTTKECLHRFCSDCIVTALRSGNKECPTCRKKLVSKRSLRPDPNFDALISKIY
>tr|A0A2K6DS39|A0A2K6DS39_MACNE/7-111 [subseq from] E3 ubiquitin-protein ligase RING1 OS=Macaca nemestrina OX=9545 GN=RING1 PE=4 SV=1
-----------AQNASKTWELSLYELHRTPQEAIMDGTEIAVSPRSLHSELMCPICLDMLKNTMTTKECLHRFCSDCIVTALRSGNKECPTCRKKLVSKRSLRPDPNFDALISKIY
>tr|A0A811YMH1|A0A811YMH1_NYCPR/7-111 [subseq from] (raccoon dog) hypothetical protein OS=Nyctereutes procyonoides OX=34880 GN=NYPRO_LOCUS10487 PE=4 SV=1
-----------AQNASKTWELSLYELHRTPQEAIMDGTEIAVSPRSLHSELMCPICLDMLKNTMTTKECLHRFCSDCIVTALRSGNKECPTCRKKLVSKRSLRPDPNFDALISKIY
>tr|A5D9P0|A5D9P0_PIG/7-111 [subseq from] E3 ubiquitin-protein ligase RING1 OS=Sus scrofa OX=9823 GN=RING1 PE=1 SV=1
-----------AQNASKTWELSLYELHRTPQEAIMDGTEIAVSPRSLHSELMCPICLDMLKNTMTTKECLHRFCSDCIVTALRSGNKECPTCRKKLVSKRSLRPDPNFDALISKIY
>tr|A8E4N5|A8E4N5_BOVIN/7-111 [subseq from] E3 ubiquitin-protein ligase RING1 OS=Bos taurus OX=9913 GN=RING1 PE=2 SV=1
-----------AQNASKTWELSLYELHRTPQEAIMDGTEIAVSPRSLHSELMCPICLDMLKNTMTTKECLHRFCSDCIVTALRSGNKECPTCRKKLVSKRSLRPDPNFDALISKIY
>tr|D2GZ03|D2GZ03_AILME/7-111 [subseq from] E3 ubiquitin-protein ligase RING1 (Fragment) OS=Ailuropoda melanoleuca OX=9646 GN=PANDA_002277 PE=4 SV=1
-----------AQNASKTWELSLYELHRTPQEAIMDGTEIAVSPRSLHSELMCPICLDMLKNTMTTKECLHRFCSDCIVTALRSGNKECPTCRKKLVSKRSLRPDPNFDALISKIY
>tr|F7AK60|F7AK60_HORSE/7-111 [subseq from] E3 ubiquitin-protein ligase RING1 OS=Equus caballus OX=9796 GN=RING1 PE=4 SV=1
-----------AQNASKTWELSLYELHRTPQEAIMDGTEIAVSPRSLHSELMCPICLDMLKNTMTTKECLHRFCSDCIVTALRSGNKECPTCRKKLVSKRSLRPDPNFDALISKIY
>tr|F7H862|F7H862_MACMU/7-111 [subseq from] E3 ubiquitin-protein ligase RING1 OS=Macaca mulatta OX=9544 GN=RING1 PE=2 SV=2
-----------AQNASKTWELSLYELHRTPQEAIMDGTEIAVSPRSLHSELMCPICLDMLKNTMTTKECLHRFCSDCIVTALRSGNKECPTCRKKLVSKRSLRPDPNFDALISKIY
>tr|A0A6G1B933|A0A6G1B933_CROCR/7-111 [subseq from] E3 ubiquitin-protein ligase RING1 (Fragment) OS=Crocuta crocuta OX=9678 GN=Ring1 PE=4 SV=1
-----------AQNASKTWELSLYELHRTPQEAIMDGTEIAVSPRSLHSELMCPICLDMLKNTMTTKECLHRFCSDCIVTALRSGNKECPTCRKKLVSKRSLRPDPNFDALISKIY
>tr|F7IJ55|F7IJ55_CALJA/7-111 [subseq from] E3 ubiquitin-protein ligase RING1 OS=Callithrix jacchus OX=9483 GN=RING1 PE=4 SV=3
-----------AQNASKTWELSLYELHRTPQEAIMDGTEIAVSPRSLHSELMCPICLDMLKNTMTTKECLHRFCSDCIVTALRSGNKECPTCRKKLVSKRSLRPDPNFDALISKIY
>tr|G1L4F7|G1L4F7_AILME/7-111 [subseq from] E3 ubiquitin-protein ligase RING1 OS=Ailuropoda melanoleuca OX=9646 GN=RING1 PE=4 SV=2
-----------AQNASKTWELSLYELHRTPQEAIMDGTEIAVSPRSLHSELMCPICLDMLKNTMTTKECLHRFCSDCIVTALRSGNKECPTCRKKLVSKRSLRPDPNFDALISKIY
>tr|G1R541|G1R541_NOMLE/7-111 [subseq from] E3 ubiquitin-protein ligase RING1 OS=Nomascus leucogenys OX=61853 GN=RING1 PE=4 SV=1
-----------AQNASKTWELSLYELHRTPQEAIMDGTEIAVSPRSLHSELMCPICLDMLKNTMTTKECLHRFCSDCIVTALRSGNKECPTCRKKLVSKRSLRPDPNFDALISKIY
>tr|A0A340XPC4|A0A340XPC4_LIPVE/7-111 [subseq from] E3 ubiquitin-protein ligase RING1 OS=Lipotes vexillifer OX=118797 GN=RING1 PE=4 SV=1
-----------AQNASKTWELSLYELHRTPQEAIMDGTEIAVSPRSLHSELMCPICLDMLKNTMTTKECLHRFCSDCIVTALRSGNKECPTCRKKLVSKRSLRPDPNFDALISKIY
>tr|G3HQR8|G3HQR8_CRIGR/7-111 [subseq from] E3 ubiquitin-protein ligase RING1 OS=Cricetulus griseus OX=10029 GN=I79_013174 PE=4 SV=1
-----------AQNASKTWELSLYELHRTPQEAIMDGTEIAVSPRSLHSELMCPICLDMLKNTMTTKECLHRFCSDCIVTALRSGNKECPTCRKKLVSKRSLRPDPNFDALISKIY
>tr|G3R303|G3R303_GORGO/7-111 [subseq from] E3 ubiquitin-protein ligase RING1 OS=Gorilla gorilla gorilla OX=9595 GN=RING1 PE=4 SV=1
-----------AQNASKTWELSLYELHRTPQEAIMDGTEIAVSPRSLHSELMCPICLDMLKNTMTTKECLHRFCSDCIVTALRSGNKECPTCRKKLVSKRSLRPDPNFDALISKIY
>tr|G3TNW2|G3TNW2_LOXAF/7-111 [subseq from] E3 ubiquitin-protein ligase RING1 OS=Loxodonta africana OX=9785 GN=RING1 PE=4 SV=1
-----------AQNASKTWELSLYELHRTPQEAIMDGTEIAVSPRSLHSELMCPICLDMLKNTMTTKECLHRFCSDCIVTALRSGNKECPTCRKKLVSKRSLRPDPNFDALISKIY
>tr|G7MRP5|G7MRP5_MACMU/7-111 [subseq from] E3 ubiquitin-protein ligase RING1 OS=Macaca mulatta OX=9544 GN=EGK_14776 PE=4 SV=1
-----------AQNASKTWELSLYELHRTPQEAIMDGTEIAVSPRSLHSELMCPICLDMLKNTMTTKECLHRFCSDCIVTALRSGNKECPTCRKKLVSKRSLRPDPNFDALISKIY
>tr|G7P2S4|G7P2S4_MACFA/7-111 [subseq from] E3 ubiquitin-protein ligase RING1 OS=Macaca fascicularis OX=9541 GN=EGM_13487 PE=4 SV=1
-----------AQNASKTWELSLYELHRTPQEAIMDGTEIAVSPRSLHSELMCPICLDMLKNTMTTKECLHRFCSDCIVTALRSGNKECPTCRKKLVSKRSLRPDPNFDALISKIY
>tr|A0A5E4BQM7|A0A5E4BQM7_MARMO/7-111 [subseq from] E3 ubiquitin-protein ligase RING1 OS=Marmota monax OX=9995 GN=GHT09_016403 PE=4 SV=1
-----------AQNASKTWELSLYELHRTPQEAIMDGTEIAVSPRSLHSELMCPICLDMLKNTMTTKECLHRFCSDCIVTALRSGNKECPTCRKKLVSKRSLRPDPNFDALISKIY
>tr|H0VPW9|H0VPW9_CAVPO/7-111 [subseq from] E3 ubiquitin-protein ligase RING1 OS=Cavia porcellus OX=10141 GN=RING1 PE=4 SV=1
-----------AQNASKTWELSLYELHRTPQEAIMDGTEIAVSPRSLHSELMCPICLDMLKNTMTTKECLHRFCSDCIVTALRSGNKECPTCRKKLVSKRSLRPDPNFDALISKIY
>tr|H0WTQ4|H0WTQ4_OTOGA/7-111 [subseq from] E3 ubiquitin-protein ligase RING1 OS=Otolemur garnettii OX=30611 GN=RING1 PE=4 SV=1
-----------AQNASKTWELSLYELHRTPQEAIMDGTEIAVSPRSLHSELMCPICLDMLKNTMTTKECLHRFCSDCIVTALRSGNKECPTCRKKLVSKRSLRPDPNFDALISKIY
>tr|H2PL49|H2PL49_PONAB/7-111 [subseq from] E3 ubiquitin-protein ligase RING1 OS=Pongo abelii OX=9601 GN=RING1 PE=4 SV=1
-----------AQNASKTWELSLYELHRTPQEAIMDGTEIAVSPRSLHSELMCPICLDMLKNTMTTKECLHRFCSDCIVTALRSGNKECPTCRKKLVSKRSLRPDPNFDALISKIY
>tr|I3MSB2|I3MSB2_ICTTR/7-111 [subseq from] E3 ubiquitin-protein ligase RING1 OS=Ictidomys tridecemlineatus OX=43179 GN=RING1 PE=4 SV=1
-----------AQNASKTWELSLYELHRTPQEAIMDGTEIAVSPRSLHSELMCPICLDMLKNTMTTKECLHRFCSDCIVTALRSGNKECPTCRKKLVSKRSLRPDPNFDALISKIY
>tr|K7A018|K7A018_PANTR/7-111 [subseq from] E3 ubiquitin-protein ligase RING1 OS=Pan troglodytes OX=9598 GN=RING1 PE=2 SV=1
-----------AQNASKTWELSLYELHRTPQEAIMDGTEIAVSPRSLHSELMCPICLDMLKNTMTTKECLHRFCSDCIVTALRSGNKECPTCRKKLVSKRSLRPDPNFDALISKIY
>tr|K9J0K5|K9J0K5_DESRO/7-111 [subseq from] E3 ubiquitin-protein ligase RING1 OS=Desmodus rotundus OX=9430 PE=2 SV=1
-----------AQNASKTWELSLYELHRTPQEAIMDGTEIAVSPRSLHSELMCPICLDMLKNTMTTKECLHRFCSDCIVTALRSGNKECPTCRKKLVSKRSLRPDPNFDALISKIY
>tr|L5L0R5|L5L0R5_PTEAL/7-111 [subseq from] E3 ubiquitin-protein ligase RING1 OS=Pteropus alecto OX=9402 GN=PAL_GLEAN10007107 PE=4 SV=1
-----------AQNASKTWELSLYELHRTPQEAIMDGTEIAVSPRSLHSELMCPICLDMLKNTMTTKECLHRFCSDCIVTALRSGNKECPTCRKKLVSKRSLRPDPNFDALISKIY
>tr|L5LIU4|L5LIU4_MYODS/7-111 [subseq from] E3 ubiquitin-protein ligase RING1 OS=Myotis davidii OX=225400 GN=MDA_GLEAN10006855 PE=4 SV=1
-----------AQNASKTWELSLYELHRTPQEAIMDGTEIAVSPRSLHSELMCPICLDMLKNTMTTKECLHRFCSDCIVTALRSGNKECPTCRKKLVSKRSLRPDPNFDALISKIY
>tr|A0A3Q7PQI8|A0A3Q7PQI8_CALUR/7-111 [subseq from] E3 ubiquitin-protein ligase RING1 OS=Callorhinus ursinus OX=34884 GN=RING1 PE=4 SV=1
-----------AQNASKTWELSLYELHRTPQEAIMDGTEIAVSPRSLHSELMCPICLDMLKNTMTTKECLHRFCSDCIVTALRSGNKECPTCRKKLVSKRSLRPDPNFDALISKIY
>tr|M3W1D9|M3W1D9_FELCA/7-111 [subseq from] E3 ubiquitin-protein ligase RING1 OS=Felis catus OX=9685 GN=LOC111556167 PE=4 SV=1
-----------AQNASKTWELSLYELHRTPQEAIMDGTEIAVSPRSLHSELMCPICLDMLKNTMTTKECLHRFCSDCIVTALRSGNKECPTCRKKLVSKRSLRPDPNFDALISKIY
>tr|M3XT55|M3XT55_MUSPF/7-111 [subseq from] E3 ubiquitin-protein ligase RING1 OS=Mustela putorius furo OX=9669 GN=RING1 PE=4 SV=1
-----------AQNASKTWELSLYELHRTPQEAIMDGTEIAVSPRSLHSELMCPICLDMLKNTMTTKECLHRFCSDCIVTALRSGNKECPTCRKKLVSKRSLRPDPNFDALISKIY
>tr|S7MYU0|S7MYU0_MYOBR/7-111 [subseq from] E3 ubiquitin-protein ligase RING1 OS=Myotis brandtii OX=109478 GN=D623_10004248 PE=4 SV=1
-----------AQNASKTWELSLYELHRTPQEAIMDGTEIAVSPRSLHSELMCPICLDMLKNTMTTKECLHRFCSDCIVTALRSGNKECPTCRKKLVSKRSLRPDPNFDALISKIY
>tr|A0A484H307|A0A484H307_SOUCH/7-111 [subseq from] E3 ubiquitin-protein ligase RING1 OS=Sousa chinensis OX=103600 GN=DBR06_SOUSAS1810049 PE=4 SV=1
-----------AQNASKTWELSLYELHRTPQEAIMDGTEIAVSPRSLHSELMCPICLDMLKNTMTTKECLHRFCSDCIVTALRSGNKECPTCRKKLVSKRSLRPDPNFDALISKIY
>tr|H3AWK1|H3AWK1_LATCH/8-111 [subseq from] RING-type E3 ubiquitin transferase OS=Latimeria chalumnae OX=7897 GN=RING1 PE=4 SV=1
------------QNPSKTWELSLYELHRTPQEAIMDGTEIAVSPRSLHSELMCPICLDMLKNTMTTKECLHRFCSDCIVTALRSGNKECPTCRKKLVSKRSLRPDPNFDALISKIY
>tr|A0A341D521|A0A341D521_NEOAA/6-111 [subseq from] E3 ubiquitin-protein ligase RING1 OS=Neophocaena asiaeorientalis asiaeorientalis OX=1706337 GN=RING1 PE=4 SV=1
----------NAQNKSKTWELSLYELHRTPQEAIMDGTEIAVSPRSLHSELMCPICLDMLKNTMTTKECLHRFCSDCIVTALRSGNKECPTCRKKLVSKRSLRPDPNFDALISKIY
>tr|A0A5E4BQM9|A0A5E4BQM9_MARMO/7-111 [subseq from] E3 ubiquitin-protein ligase RING1 OS=Marmota monax OX=9995 GN=GHT09_016403 PE=4 SV=1
-----------AQNASKTWELSLYELHRTPQEAIMDGTEIAVSPRSLHSELMCPICLDMLKNTMTTKECLHRFCSDCIVTALRSGNKECPTCRKKLVSKRSLRPDPNFDALISKIY
>tr|A0A6P5AKQ2|A0A6P5AKQ2_BRABE/10-116 [subseq from] RING-type E3 ubiquitin transferase OS=Branchiostoma belcheri OX=7741 GN=LOC109484740 PE=4 SV=1
---------PNVPPPNKTWELSLYELHRTPQEAITDNTEIAVSPRSLHSELMCPICLDMLKNTMTTKECLHRFCQDCIITALRSGNKECPTCRKKLVSKRSLRPDPNFDALISKIY
>tr|A0A6P5ANR0|A0A6P5ANR0_BRABE/10-116 [subseq from] RING-type E3 ubiquitin transferase OS=Branchiostoma belcheri OX=7741 GN=LOC109484740 PE=4 SV=1
---------PNVPPPNKTWELSLYELHRTPQEAITDNTEIAVSPRSLHSELMCPICLDMLKNTMTTKECLHRFCQDCIITALRSGNKECPTCRKKLVSKRSLRPDPNFDALISKIY
>tr|A0A6P8PU95|A0A6P8PU95_GEOSA/7-111 [subseq from] RING-type E3 ubiquitin transferase OS=Geotrypetes seraphini OX=260995 GN=RING1 PE=4 SV=1
-----------AQCASKTWELSLYELHRTPQEAVMDGTEIAVSPRSLHSELMCPICLDMLKNTMTTKECLHRFCSDCIVTALRSGNKECPTCRKKLVSKRSLRPDPNFDALISKIY
>tr|A0A670HR35|A0A670HR35_PODMU/161-272 [subseq from] RING-type E3 ubiquitin transferase OS=Podarcis muralis OX=64176 GN=RING1 PE=4 SV=1
-----AMATPaNVQSASKTWELSLYELHRTPQEAVMDGTEIAVSPRSLHSELMCPICLDMLKHTMTTKECLHRFCSDCIVTALRSGNKECPTCRKKLVSKRSLRPDPNFDALISKIY
>tr|A0A6P4ZR23|A0A6P4ZR23_BRABE/10-116 [subseq from] RING-type E3 ubiquitin transferase OS=Branchiostoma belcheri OX=7741 GN=LOC109484740 PE=4 SV=1
---------PNVPPPNKTWELSLYELHRTPQEAITDNTEIAVSPRSLHSELMCPICLDMLKNTMTTKECLHRFCQDCIITALRSGNKECPTCRKKLVSKRSLRPDPNFDALISKIY
>tr|A0A6P7XKP8|A0A6P7XKP8_9AMPH/7-111 [subseq from] RING-type E3 ubiquitin transferase OS=Microcaecilia unicolor OX=1415580 GN=RING1 PE=4 SV=1
-----------AQCASKTWELSLYELHRTPQEAVMDGTEIAVSPRSLHSELMCPICLDMLKNTMTTKECLHRFCSDCIVTALRSGNKECPTCRKKLVSKRSLRPDPNFDALISKIY
>tr|A0A6P7XRL5|A0A6P7XRL5_9AMPH/7-111 [subseq from] RING-type E3 ubiquitin transferase OS=Microcaecilia unicolor OX=1415580 GN=RING1 PE=4 SV=1
-----------AQCASKTWELSLYELHRTPQEAVMDGTEIAVSPRSLHSELMCPICLDMLKNTMTTKECLHRFCSDCIVTALRSGNKECPTCRKKLVSKRSLRPDPNFDALISKIY
>sp|Q66J69|RNG2A_XENLA/7-111 [subseq from] E3 ubiquitin-protein ligase RING2-A OS=Xenopus laevis OX=8355 GN=rnf2-a PE=2 SV=1
-----------AQCSSKTWELSLYELHRTPQEAIMDGTEIAVSPRSLHSELMCPICLDMLKNTMTTKECLHRFCSDCIVTALRSGNKECPTCRKKLVSKRSLRPDPNFDALISKIY
>tr|A4IGP4|A4IGP4_XENTR/8-111 [subseq from] RING-type E3 ubiquitin transferase OS=Xenopus tropicalis OX=8364 GN=ring1 PE=2 SV=1
------------QCSSKTWELSLYELHRTPQEAIMDGTEIAVSPRSLHSELMCPICLDMLKNTMTTKECLHRFCSDCIVTALRSGNKECPTCRKKLVSKRSLRPDPNFDALISKIY
>tr|A0A1L8F8A8|A0A1L8F8A8_XENLA/35-139 [subseq from] RING-type E3 ubiquitin transferase OS=Xenopus laevis OX=8355 GN=ring1.L PE=4 SV=1
-----------AQCSSKTWELSLYELHRTPQEAIMDGTEIAVSPRSLHSELMCPICLDMLKNTMTTKECLHRFCSDCIVTALRSGNKECPTCRKKLVSKRSLRPDPNFDALISKIY
>tr|A0A7R8X9F5|A0A7R8X9F5_9CRUS/18-124 [subseq from] RING-type E3 ubiquitin transferase OS=Darwinula stevensoni OX=69355 GN=DSTB1V02_LOCUS5586 PE=4 SV=1
----------GSEPTgSKTWELSLYELHRTPQEAITDSTEIAVSPRSLHSELMCPICLDMLKNTMTTKECLHRFCQDCIITALRSGNKECPTCRKKLVSKRSLRPDPNFDALISKIY
>tr|A0A6P6I197|A0A6P6I197_PUMCO/25-127 [subseq from] E3 ubiquitin-protein ligase RING1 OS=Puma concolor OX=9696 GN=RING1 PE=4 SV=1
-------------QSSKTWELSLYELHRTPQEAIMDGTEIAVSPRSLHSELMCPICLDMLKNTMTTKECLHRFCSDCIVTALRSGNKECPTCRKKLVSKRSLRPDPNFDALISKIY
>tr|A0A401T4J1|A0A401T4J1_CHIPU/6-111 [subseq from] RING-type E3 ubiquitin transferase OS=Chiloscyllium punctatum OX=137246 GN=chiPu_0016046 PE=4 SV=1
----------NTQNPSKTWELSLYELHRTPQEAIMDGTEIAVSPRSLHSELMCPICLDMLKNTMTTKECLHRFCSDCIVTALRSGNKECPTCRKKLVSKRSLRPDPNFDALICKIY
>tr|A0A6P9D3S0|A0A6P9D3S0_PANGU/7-111 [subseq from] RING-type E3 ubiquitin transferase OS=Pantherophis guttatus OX=94885 GN=RING1 PE=4 SV=1
-----------AQTTSKTWELSLYELHRTPQEAVMDGTEIAVSPRSLHSELMCPICLDMLKHTMTTKECLHRFCSDCIVTALRSGNKECPTCRKKLVSKRSLRPDPNFDALISKIY
>tr|C3ZPC6|C3ZPC6_BRAFL/10-116 [subseq from] RING-type E3 ubiquitin transferase OS=Branchiostoma floridae OX=7739 GN=BRAFLDRAFT_122927 PE=4 SV=1
---------PNVPPPNKTWELSLYELHRTPQEAITDTTEIAVSPRSLHSELMCPICLDMLKNTMTTKECLHRFCQDCIITALRSGNKECPTCRKKLVSKRSLRPDPNFDALISKIY
>tr|A0A0N8JW77|A0A0N8JW77_SCLFO/6-111 [subseq from] RING-type E3 ubiquitin transferase OS=Scleropages formosus OX=113540 GN=Z043_121853 PE=4 SV=1
---------NA-QNPSKTWELSLYELHRTPQEAIMDGTEIAVSPRSLHSELMCPICLDMLKNTMTTKECLHRFCSECIVTALRSGNKECPTCRKKLVSKRSLRPDPNFDALISKIY
>tr|H9GEL2|H9GEL2_ANOCA/7-111 [subseq from] RING-type E3 ubiquitin transferase OS=Anolis carolinensis OX=28377 PE=4 SV=2
-----------AQSASKTWELSLYELHRTPQEALMDGTEIAVSPRSLHSELMCPICLDMLKHTMTTKECLHRFCSDCIVTALRSGNKECPTCRKKLVSKRSLRPDPNFDALISKIY
>tr|A0A4D9DQ34|A0A4D9DQ34_9SAUR/7-111 [subseq from] RING-type E3 ubiquitin transferase OS=Platysternon megacephalum OX=55544 GN=DR999_PMT21115 PE=4 SV=1
-----------AQSASKTWELSLYELHRTPQEAIMDSTEIAVSPRSLHSELMCPICLDMLKNTMTTKECLHRFCSDCIVTALRSGNKECPTCRKKLVSKRSLRPDPNFDALISKIY
>tr|V9KZ92|V9KZ92_CALMI/6-111 [subseq from] RING-type E3 ubiquitin transferase OS=Callorhinchus milii OX=7868 PE=2 SV=1
---------NA-QNPSKTWELSLYELHRTPQEAIMDGTEIAVSPRSLHSELMCPICLDMLKNTMTTKECLHRFCSDCIVTALRSGNKECPTCRKKLVSKRSLRPDPNFDALICKIY
>tr|A0A210QSZ9|A0A210QSZ9_MIZYE/8-110 [subseq from] RING-type E3 ubiquitin transferase OS=Mizuhopecten yessoensis OX=6573 GN=KP79_PYT05659 PE=4 SV=1
-------------APNKTWELSLYELHRTPQEAITDSTEIAVSPRSLHSELMCPICLDMLKNTMTTKECLHRFCQDCIITALRSGNKECPTCRKKLVSKRSLRPDPNFDALISKIY
>tr|A0A2G8LC75|A0A2G8LC75_STIJA/3-113 [subseq from] Putative E3 ubiquitin-protein ligase RING2-A OS=Stichopus japonicus OX=307972 GN=BSL78_05286 PE=4 SV=1
-----AVQSGGNAQPSKTWELSLYELHRTPQEAITDDTEIAVSPRSLHSELMCPICLDMLKMTYTTKECLHRFCQECIITALRSGNKECPTCRKKLVSKRSLRPDPNFDALISKIY
>tr|A0A091J417|A0A091J417_CALAN/2-104 [subseq from] E3 ubiquitin-protein ligase RING2-A (Fragment) OS=Calypte anna OX=9244 GN=N300_09876 PE=4 SV=1
-------------SASKTWELSLYELHRPPQEAIMDGTEIAVSPRSLHSELMCPICLDMLKNTMTTKECLHRFCSDCIVTALRSGNKECPTCRKKLVSKRSLRPDPNFDALISKIY
>tr|K1QC18|K1QC18_CRAGI/10-110 [subseq from] RING-type E3 ubiquitin transferase OS=Crassostrea gigas OX=29159 GN=CGI_10015457 PE=4 SV=1
---------------NKTWELSLYELHRTPQEAITDNTEIAVSPRSLHSELMCPICLDMLKNTMTTKECLHRFCQDCIITALRSGNKECPTCRKKLVSKRSLRPDPNFDALISKIY
>tr|K1S228|K1S228_CRAGI/10-110 [subseq from] RING-type E3 ubiquitin transferase OS=Crassostrea gigas OX=29159 GN=CGI_10011878 PE=4 SV=1
---------------NKTWELSLYELHRTPQEAITDNTEIAVSPRSLHSELMCPICLDMLKNTMTTKECLHRFCQDCIITALRSGNKECPTCRKKLVSKRSLRPDPNFDALISKIY
>tr|A0A1S3IDI5|A0A1S3IDI5_LINUN/3-110 [subseq from] RING-type E3 ubiquitin transferase OS=Lingula unguis OX=7574 GN=LOC106162687 PE=4 SV=1
--------TEAAPPSNKTWELSLYELQRTPQEAITDNTEIAVSPRSLHSELMCPICLDMLKNTMTTKECLHRFCQECIITALRSGNKECPTCRKKLVSKRSLRHDPNFDALISKIY
>tr|A0A6J8CEY7|A0A6J8CEY7_MYTCO/44-148 [subseq from] RING-type E3 ubiquitin transferase OS=Mytilus coruscus OX=42192 GN=MCOR_28435 PE=4 SV=1
-----------TNAPNKTWELSLYELHRTPQEAITDNTEIAVSPRSLHSELMCPICLDMLKNTMTTKECLHRFCQECIITALRSGNKECPTCRKKLVSKRSLRPDPNFDALISKIY
>tr|A0A8B6GQ06|A0A8B6GQ06_MYTGA/7-110 [subseq from] E3 ubiquitin-protein ligase RNF1/2 OS=Mytilus galloprovincialis OX=29158 GN=MGAL_10B051941 PE=4 SV=1
------------NAPNKTWELSLYELHRTPQEAITDNTEIAVSPRSLHSELMCPICLDMLKNTMTTKECLHRFCQECIITALRSGNKECPTCRKKLVSKRSLRPDPNFDALISKIY
>tr|A0A6I9MLB2|A0A6I9MLB2_PERMB/7-111 [subseq from] E3 ubiquitin-protein ligase RING1 OS=Peromyscus maniculatus bairdii OX=230844 GN=Ring1 PE=4 SV=1
-----------AQNASKTWELSLYELHRTPQEAIMDGTEIAVSPRSLHSELMCPICLDMLKNTMTTKECLHRFCSDCIVTALRSXNKECPTCRKKLVSKRSLRPDPNFDALISKIY
>tr|A0A8B6GR32|A0A8B6GR32_MYTGA/7-110 [subseq from] E3 ubiquitin-protein ligase RNF1/2 OS=Mytilus galloprovincialis OX=29158 GN=MGAL_10B051941 PE=4 SV=1
------------NAPNKTWELSLYELHRTPQEAITDNTEIAVSPRSLHSELMCPICLDMLKNTMTTKECLHRFCQECIITALRSGNKECPTCRKKLVSKRSLRPDPNFDALISKIY
>tr|E0VVL7|E0VVL7_PEDHC/10-112 [subseq from] RING-type E3 ubiquitin transferase OS=Pediculus humanus subsp. corporis OX=121224 GN=8238605 PE=4 SV=1
-------------GLNKTWELSLYELQRTPQEAITDHTEIAVSPRSLHSELMCPICLDMLKKTMTTKECLHRFCSDCIITALRSGNKECPTCRKKLVSKRSLRPDPNFDLLISKIY
>tr|A0A4Y7M9B5|A0A4Y7M9B5_9CRUS/9-110 [subseq from] RING-type E3 ubiquitin transferase OS=Daphnia longispina OX=42846 GN=EOG090X08BJ PE=2 SV=1
--------------ANKSWELSLYELQRTPQEAITDNTEIAVSPRSLHSELMCPICLDMLKNTMTTKECLHRFCSDCIITALRSGNKECPTCRKKLVSKRSLRPDPNFDMLIAKIY
>tr|A0A4Y7MUS8|A0A4Y7MUS8_DAPPU/9-110 [subseq from] RING-type E3 ubiquitin transferase OS=Daphnia pulex OX=6669 GN=EOG090X08BJ PE=2 SV=1
--------------ANKSWELSLYELQRTPQEAITDNTEIAVSPRSLHSELMCPICLDMLKNTMTTKECLHRFCSDCIITALRSGNKECPTCRKKLVSKRSLRPDPNFDMLIAKIY
>tr|A0A4Y7MY70|A0A4Y7MY70_9CRUS/9-110 [subseq from] RING-type E3 ubiquitin transferase OS=Daphnia pulicaria OX=35523 GN=EOG090X08BJ PE=2 SV=1
--------------ANKSWELSLYELQRTPQEAITDNTEIAVSPRSLHSELMCPICLDMLKNTMTTKECLHRFCSDCIITALRSGNKECPTCRKKLVSKRSLRPDPNFDMLIAKIY
>tr|E9HD64|E9HD64_DAPPU/9-110 [subseq from] RING-type E3 ubiquitin transferase OS=Daphnia pulex OX=6669 GN=EOG090X08BJ PE=2 SV=1
--------------ANKSWELSLYELQRTPQEAITDNTEIAVSPRSLHSELMCPICLDMLKNTMTTKECLHRFCSDCIITALRSGNKECPTCRKKLVSKRSLRPDPNFDMLIAKIY
>tr|A0A2S2R5U9|A0A2S2R5U9_9HEMI/7-110 [subseq from] RING-type E3 ubiquitin transferase OS=Sipha flava OX=143950 GN=RNF2 PE=4 SV=1
------------MSLSKTWELSLYELHRTPQEAITDSTEIAVSPRSLHSELMCPICLDMLKKTMTTKECLHRFCSDCIITALRSGNKECPTCRKKLVSKRSLRPDPNFDLLISKIY
>tr|A0A3B3QQE0|A0A3B3QQE0_9TELE/6-111 [subseq from] RING-type E3 ubiquitin transferase OS=Paramormyrops kingsleyae OX=1676925 GN=RING1 PE=4 SV=1
---------NA-QNPSKTWELSLYELHRTPQEAIMDSTEIAVSPRSLHSELMCPICLDMLKNTMTTKECLHRFCSECIVTALRSGNKECPTCRKKLVSKRSLRPDPNFDALISKIY
>tr|A0A7M7PEL6|A0A7M7PEL6_STRPU/4-113 [subseq from] RING-type E3 ubiquitin transferase OS=Strongylocentrotus purpuratus OX=7668 PE=4 SV=1
------TQASGNSQPSKSWELSLYELHRSPQEAITDETEIAVSPRSLHSELMCPICLDMLKNTYTTKECLHRFCQDCIITALRSGNKECPTCRKKLVSKRSLRPDPNFDALISKIY
>tr|A0A444TJV2|A0A444TJV2_ARMVU/9-110 [subseq from] RING-type E3 ubiquitin transferase OS=Armadillidium vulgare OX=13347 GN=Avbf_07038 PE=4 SV=1
--------------ANKTWELSLYELHRTPQEAITDNTEIAVSPRSLHSELMCPICLDMLKNTMTTKECLHRFCQDCIITALRSGNKECPTCRKKLVSKRSLRPDPNFDTLISKIY
>tr|A0A1B6FD52|A0A1B6FD52_9HEMI/7-110 [subseq from] RING-type domain-containing protein (Fragment) OS=Cuerna arida OX=1464854 GN=g.9930 PE=4 SV=1
------------IGLNKTWELSLYELHRTPQDAITDSTEIAVSPRSLHSELMCPICLDMLKKTMTTKECLHRFCSDCIITALRSGNKECPTCRKKLVSKRSLRPDPNFDLLISKIY
>tr|A0A5E4MTQ5|A0A5E4MTQ5_9HEMI/9-110 [subseq from] RING-type E3 ubiquitin transferase OS=Cinara cedri OX=506608 GN=CINCED_3A004578 PE=4 SV=1
--------------LSKTWELSLYELHRTPQEAITDNTEIAVSPRSLHSELMCPICLDMLKKTMTTKECLHRFCSDCIVTALRSGNKECPTCRKKLVSKRSLRPDPNFDLLISKIY
>tr|A0A2T7PYS0|A0A2T7PYS0_POMCA/10-110 [subseq from] RING-type E3 ubiquitin transferase OS=Pomacea canaliculata OX=400727 GN=C0Q70_01164 PE=4 SV=1
---------------NKTWELSLYELHRTPQEAITDNTEIAVSPRSLHSELMCPICLDMLKSTMTTKECLHRFCQDCIITALRSGNKECPTCRKKLVSKRSLRPDPNFDALISKIY
>tr|T1IMF8|T1IMF8_STRMM/22-126 [subseq from] RING-type E3 ubiquitin transferase OS=Strigamia maritima OX=126957 PE=4 SV=1
-----------SSSFNKTWELTLYELQRTPQEAITDATEIAVSPRSLHSELMCPICLDMLKNTMTTKECLHRFCQECIITALRSGNKECPTCRKKLVSKRSLRPDPNFDMLISKIY
>tr|A0A6J0CAC5|A0A6J0CAC5_NEOLC/28-130 [subseq from] E3 ubiquitin-protein ligase RING2-A-like OS=Neodiprion lecontei OX=441921 GN=LOC107227051 PE=4 SV=1
-------------GLNKTWELSLYELHRTPQDAITDNTEIAVSPRSLHSELMCPICLDMLKKTMTTKECLHRFCSDCIITALRSGNKECPTCRKKLVSKRSLRPDPNFDLLISKIY
>tr|A0A2C9JG90|A0A2C9JG90_BIOGL/7-110 [subseq from] E3 ubiquitin-protein ligase RING2 OS=Biomphalaria glabrata OX=6526 GN=106072321 PE=4 SV=1
------------HAPNKTWELSLYELHRTPQDAITDNTEIAVSPRSLHSELMCPICLDMLKNTMTTKECLHRFCQECIITALRSGNKECPTCRKKLVSKRSLRPDPNFDALISKIY
>tr|A0A433T6J3|A0A433T6J3_ELYCH/6-110 [subseq from] E3 ubiquitin-protein ligase RING2 OS=Elysia chlorotica OX=188477 GN=EGW08_015155 PE=4 SV=1
-----------THAPNKTWELSLYELHRTPQDAITDNTEIAVSPRSLHSELMCPICLDMLKNTMTTKECLHRFCQECIITALRSGNKECPTCRKKLVSKRSLRPDPNFDALISKIY
>tr|R7T6Z5|R7T6Z5_CAPTE/8-108 [subseq from] E3 ubiquitin-protein ligase RING2 OS=Capitella teleta OX=283909 GN=CAPTEDRAFT_219532 PE=4 SV=1
---------------SKTWELSLYELHRTPQEALTDNTEIAVSPRSLHSELMCPICLDMLKNTMTTKECLHRFCQECIITALRSGNKECPTCRKKLVSKRSLRPDPNFDALISKIY
>tr|S4PND7|S4PND7_9NEOP/4-109 [subseq from] Sex combs extra (Fragment) OS=Pararge aegeria OX=116150 PE=4 SV=1
-----------TEPsQNKTWELSLYELHRTPQEVITDATEIAVSPRSLHSELMCPICLDMLKKTMTTKECLHRFCSDCIITALRSGNKECPTCRKKLVSKRSLRPDPNFDLLISKIY
>tr|A0A5N5TES2|A0A5N5TES2_9CRUS/9-110 [subseq from] RING-type E3 ubiquitin transferase OS=Armadillidium nasatum OX=96803 GN=Rnf2 PE=4 SV=1
--------------ANKTWELSLYELHRTPQEAITDNTEIAVSPRSLHSELMCPICLDMLKNTMTTKECLHRFCQDCIITALRSGNKECPTCRKKLVSKRSLRPDPNFDTLISKIY
>tr|A0A0P4VZ66|A0A0P4VZ66_SCYOL/8-110 [subseq from] RING-type E3 ubiquitin transferase OS=Scylla olivacea OX=85551 PE=4 SV=1
-------------AVNKTWELSLYELHRTPQEAITDNTEIAVSPRSLHSELMCPICLDMLKNTMTTKECLHRFCQECIITALRSGNKECPTCRKKLVSKRSLRPDPNFDTLISKIY
>tr|T1JJM4|T1JJM4_STRMM/21-126 [subseq from] RING-type E3 ubiquitin transferase OS=Strigamia maritima OX=126957 PE=4 SV=1
----------DSSSSNKTWELTLYELQRTPQEAITDNTEIAVSPRSLHSELMCPICLDMLKNTMTTKECLHRFCQECIITALRSGNKECPTCRKKLVSKRSLRPDPNFDMLISKIY
>tr|A0A6A0GV84|A0A6A0GV84_HYAAZ/6-112 [subseq from] RING-type domain-containing protein (Fragment) OS=Hyalella azteca OX=294128 GN=HAZT_HAZT007868 PE=4 SV=1
---------NSGSTVNKQWELSLYELHRTPQEAITDHTEIAVSPRSLHSELMCPICLDMLKNTMTTKECLHRFCQDCIITALRSGNKECPTCRKKLVSKRSLRPDPNFDTLISKIY
>tr|A0A6J0BB05|A0A6J0BB05_NEOLC/28-130 [subseq from] RING-type E3 ubiquitin transferase OS=Neodiprion lecontei OX=441921 GN=LOC107217750 PE=4 SV=1
-------------GLNKTWELSLYELHRTPQDAITDNTEIAVSPRSLHSELMCPICLDMLKKTMTTKECLHRFCSDCIITALRSGNKECPTCRKKLVSKRSLRPDPNFDLLISKIY
>tr|A0A2B4RP37|A0A2B4RP37_STYPI/13-113 [subseq from] RING-type E3 ubiquitin transferase OS=Stylophora pistillata OX=50429 GN=rnf2 PE=4 SV=1
---------------PKSWELSLYELHRTPQEAITDGTEISISPRSLHSELMCPICLDMLKNTMTTKECLHRFCQECIITALRSGNKECPTCRKKLISKRSLRPDPNFDALIAKIY
>tr|A0A3R7PAQ7|A0A3R7PAQ7_PENVA/7-110 [subseq from] RING-type E3 ubiquitin transferase OS=Penaeus vannamei OX=6689 GN=C7M84_016622 PE=4 SV=1
------------SAVNKTWELSLYELHRTPQEAITDSTEIAVSPRSLHSELMCPICLDMLKNTMTTKECLHRFCQECIITALRSGNKECPTCRKKLVSKRSLRPDPNFDTLISKIY
>tr|A0A0B7B5S8|A0A0B7B5S8_9EUPU/10-110 [subseq from] RING-type E3 ubiquitin transferase OS=Arion vulgaris OX=1028688 GN=ORF164963 PE=4 SV=1
---------------NKTWELSLYELHRTPQDAITDNTEIAVSPRSLHSELMCPICLDMLKNTMTTKECLHRFCQECIITALRSGNKECPTCRKKLVSKRSLRPDPNFDALISKIY
>tr|A0A2H8TNG7|A0A2H8TNG7_9HEMI/8-110 [subseq from] E3 ubiquitin-protein ligase RING2-A OS=Melanaphis sacchari OX=742174 GN=rnf2-a_2 PE=4 SV=1
-------------GLTKTWELSLYELHRSPQEAITDNTEIAVSPRSLHSELMCPICLDMLKKTMTTKECLHRFCSDCIVTALRSGNKECPTCRKKLVSKRSLRPDPNFDLLISKIY
>tr|A0A2J7QAE6|A0A2J7QAE6_9NEOP/9-110 [subseq from] E3 ubiquitin-protein ligase RING2-A (Fragment) OS=Cryptotermes secundus OX=105785 GN=rnf2-a_4 PE=4 SV=1
--------------LNKTWELSLYELNRTPQDAITDNTEIAVSPRSLHSELMCPICLDMLKKTMTTKECLHRFCSDCIITALRSGNKECPTCRKKLVSKRSLRPDPNFDLLISKIY
>tr|A0A2S2R4Y2|A0A2S2R4Y2_9HEMI/8-110 [subseq from] RING-type E3 ubiquitin transferase OS=Sipha flava OX=143950 GN=rnf2-a PE=4 SV=1
-------------GLSKTWELSLYELHRSPQEAITDNTEIAVSPRSLHSELMCPICLDMLKKTMTTKECLHRFCSDCIVTALRSGNKECPTCRKKLVSKRSLRPDPNFDLLISKIY
>tr|A0A6J0B9P1|A0A6J0B9P1_NEOLC/28-130 [subseq from] RING-type E3 ubiquitin transferase OS=Neodiprion lecontei OX=441921 GN=LOC107217750 PE=4 SV=1
-------------GLNKTWELSLYELHRTPQDAITDNTEIAVSPRSLHSELMCPICLDMLKKTMTTKECLHRFCSDCIITALRSGNKECPTCRKKLVSKRSLRPDPNFDLLISKIY
>tr|V4B9H0|V4B9H0_LOTGI/9-110 [subseq from] RING-type E3 ubiquitin transferase OS=Lottia gigantea OX=225164 GN=LOTGIDRAFT_109899 PE=4 SV=1
--------------PSKTWELSLYELHRTPQEAITDNTEIAVSPRSLHSELMCPICLDMLKSTMTTKECLHRFCQECIITALRSGNKECPTCRKKLVSKRSLRPDPNFDALISKIY
>tr|A0A1B6IB90|A0A1B6IB90_9HEMI/7-110 [subseq from] RING-type E3 ubiquitin transferase OS=Homalodisca liturata OX=320908 GN=g.8564 PE=4 SV=1
------------IGLNKTWELSLYELHRTPQDAITDNTEIAVSPRSLHSELMCPICLDMLKKTMTTKECLHRFCSDCIITALRSGNKECPTCRKKLVSKRSLRPDPNFDLLISKIY
>tr|J9K346|J9K346_ACYPI/9-110 [subseq from] RING-type E3 ubiquitin transferase OS=Acyrthosiphon pisum OX=7029 GN=100166323 PE=4 SV=1
--------------LNKTWELSLYELHRTPQEAITDSTEIAVSPRSLHSELMCPICLDMLKKTMTTKECLHRFCSDCIVTALRSGNKECPTCRKKLVSKRSLRPDPNFDLLISKIY
>tr|A0A0P5W9Z8|A0A0P5W9Z8_9CRUS/9-110 [subseq from] RING-type E3 ubiquitin transferase OS=Daphnia magna OX=35525 GN=EOG090X08BJ PE=2 SV=1
--------------ANKSWELSLYELHRTPQEAITDNTEIAVSPRSLHSELMCPICLDMLKNTMTTKECLHRFCSDCIITALRSGNKECPTCRKKLVSKRSLRPDPNFDMLIAKIY
>tr|A0A1B6M0Y1|A0A1B6M0Y1_9HEMI/7-110 [subseq from] RING-type E3 ubiquitin transferase OS=Graphocephala atropunctata OX=36148 GN=g.3153 PE=4 SV=1
------------IGLNKTWELSLYELHRTPQDAITDNTEIAVSPRSLHSELMCPICLDMLKKTMTTKECLHRFCSDCIITALRSGNKECPTCRKKLVSKRSLRPDPNFDLLISKIY
>tr|A0A3L8DKN3|A0A3L8DKN3_OOCBI/50-152 [subseq from] RING-type E3 ubiquitin transferase OS=Ooceraea biroi OX=2015173 GN=DMN91_007366 PE=4 SV=1
-------------GLNKTWELSLYELHRTPQDAITDNTEIAVSPRSLHSELMCPICLDMLKKTMTTKECLHRFCSDCIITALRSGNKECPTCRKKLVSKRSLRPDPNFDLLISKIY
>tr|A0A4Y7LXV1|A0A4Y7LXV1_9CRUS/9-110 [subseq from] RING-type E3 ubiquitin transferase OS=Daphnia similis OX=35528 GN=EOG090X08BJ PE=2 SV=1
--------------ANKSWELSLYELHRTPQEAITDNTEIAVSPRSLHSELMCPICLDMLKNTMTTKECLHRFCSDCIITALRSGNKECPTCRKKLVSKRSLRPDPNFDMLIAKIY
>tr|A0A4Y7LZD0|A0A4Y7LZD0_9CRUS/9-110 [subseq from] RING-type E3 ubiquitin transferase OS=Daphnia barbata OX=414587 GN=EOG090X08BJ PE=2 SV=1
--------------ANKSWELSLYELHRTPQEAITDNTEIAVSPRSLHSELMCPICLDMLKNTMTTKECLHRFCSDCIITALRSGNKECPTCRKKLVSKRSLRPDPNFDMLIAKIY
>tr|A0A4Y7LZD5|A0A4Y7LZD5_9CRUS/9-110 [subseq from] RING-type E3 ubiquitin transferase OS=Daphnia atkinsoni OX=342845 GN=EOG090X08BJ PE=2 SV=1
--------------ANKSWELSLYELHRTPQEAITDNTEIAVSPRSLHSELMCPICLDMLKNTMTTKECLHRFCSDCIITALRSGNKECPTCRKKLVSKRSLRPDPNFDMLIAKIY
>tr|A0A4Y7M5V7|A0A4Y7M5V7_9CRUS/9-110 [subseq from] RING-type E3 ubiquitin transferase OS=Daphnia dolichocephala OX=2282166 GN=EOG090X08BJ PE=2 SV=1
--------------ANKSWELSLYELHRTPQEAITDNTEIAVSPRSLHSELMCPICLDMLKNTMTTKECLHRFCSDCIITALRSGNKECPTCRKKLVSKRSLRPDPNFDMLIAKIY
>tr|A0A4Y7M7L5|A0A4Y7M7L5_9CRUS/9-110 [subseq from] RING-type E3 ubiquitin transferase OS=Daphnia hispanica OX=575233 GN=EOG090X08BJ PE=2 SV=1
--------------ANKSWELSLYELHRTPQEAITDNTEIAVSPRSLHSELMCPICLDMLKNTMTTKECLHRFCSDCIITALRSGNKECPTCRKKLVSKRSLRPDPNFDMLIAKIY
>tr|A0A4Y7M943|A0A4Y7M943_9CRUS/9-110 [subseq from] RING-type E3 ubiquitin transferase OS=Daphnia lumholtzi OX=42856 GN=EOG090X08BJ PE=2 SV=1
--------------ANKSWELSLYELHRTPQEAITDNTEIAVSPRSLHSELMCPICLDMLKNTMTTKECLHRFCSDCIITALRSGNKECPTCRKKLVSKRSLRPDPNFDMLIAKIY
>tr|A0A4Y7MB15|A0A4Y7MB15_9CRUS/9-110 [subseq from] RING-type E3 ubiquitin transferase OS=Daphnia lumholtzi OX=42856 GN=EOG090X08BJ PE=2 SV=1
--------------ANKSWELSLYELHRTPQEAITDNTEIAVSPRSLHSELMCPICLDMLKNTMTTKECLHRFCSDCIITALRSGNKECPTCRKKLVSKRSLRPDPNFDMLIAKIY
>tr|A0A4Y7N3M7|A0A4Y7N3M7_9CRUS/9-110 [subseq from] RING-type E3 ubiquitin transferase OS=Daphnia similis OX=35528 GN=EOG090X08BJ PE=2 SV=1
--------------ANKSWELSLYELHRTPQEAITDNTEIAVSPRSLHSELMCPICLDMLKNTMTTKECLHRFCSDCIITALRSGNKECPTCRKKLVSKRSLRPDPNFDMLIAKIY
>tr|A0A4Y7N7T9|A0A4Y7N7T9_9CRUS/9-110 [subseq from] RING-type E3 ubiquitin transferase OS=Daphnia sinensis OX=1820382 GN=EOG090X08BJ PE=2 SV=1
--------------ANKSWELSLYELHRTPQEAITDNTEIAVSPRSLHSELMCPICLDMLKNTMTTKECLHRFCSDCIITALRSGNKECPTCRKKLVSKRSLRPDPNFDMLIAKIY
>tr|A0A4Y7NGZ1|A0A4Y7NGZ1_9CRUS/9-110 [subseq from] RING-type E3 ubiquitin transferase OS=Megafenestra aurita OX=2291010 GN=EOG090X08BJ PE=2 SV=1
--------------ANKSWELSLYELHRTPQEAITDNTEIAVSPRSLHSELMCPICLDMLKNTMTTKECLHRFCSDCIITALRSGNKECPTCRKKLVSKRSLRPDPNFDMLIAKIY
>tr|A0A4Y7NM87|A0A4Y7NM87_9CRUS/9-110 [subseq from] RING-type E3 ubiquitin transferase OS=Scapholeberis mucronata OX=202097 GN=EOG090X08BJ PE=2 SV=1
--------------ANKSWELSLYELHRTPQEAITDNTEIAVSPRSLHSELMCPICLDMLKNTMTTKECLHRFCSDCIITALRSGNKECPTCRKKLVSKRSLRPDPNFDMLIAKIY
>tr|A0A6G0YWM3|A0A6G0YWM3_APHCR/9-110 [subseq from] RING-type E3 ubiquitin transferase OS=Aphis craccivora OX=307492 GN=FWK35_00010475 PE=4 SV=1
--------------LNKTWELSLYELHRTPQEAITDSTEIAVSPRSLHSELMCPICLDMLKKTMTTKECLHRFCSDCIITALRSGNKECPTCRKKLVSKRSLRPDPNFDLLISKIY
>tr|A0A7D9K303|A0A7D9K303_PARCT/4-113 [subseq from] E3 ubiquitin-protein ligase RING2 OS=Paramuricea clavata OX=317549 GN=PACLA_6A041706 PE=4 SV=1
-------QTSSQQLVqPKSWDLSLYELHRTPQEAITDDTEITISPRSLHSELMCPICLDMLKNTMTTKECLHRFCQDCIITALRSGNKECPTCRKKLVSKRSLRPDPNFDALIAKIY
>tr|A0A232FFR0|A0A232FFR0_9HYME/42-144 [subseq from] RING-type E3 ubiquitin transferase OS=Trichomalopsis sarcophagae OX=543379 GN=TSAR_015208 PE=4 SV=1
-------------GLNKTWELSLYELHRTPQDAITDNTEIAVSPRSLHSELMCPICLDMLKKTMTTKECLHRFCSDCIITALRSGNKECPTCRKKLVSKRSLRPDPNFDLLISKIY
>tr|A0A6J2WP57|A0A6J2WP57_CHACN/9-112 [subseq from] RING-type E3 ubiquitin transferase OS=Chanos chanos OX=29144 GN=ring1 PE=4 SV=1
------------QVPSKTWELSLYELHRTPQEAIMDGTEIAVSPRSLHSELMCPICLDMLKNTMTTKECLHRFCSECIVTALRSGNKECPTCRKKLVSKRSLRRDPNFDALISKIY
>tr|A0A6P6RFY8|A0A6P6RFY8_CARAU/15-129 [subseq from] RING-type E3 ubiquitin transferase OS=Carassius auratus OX=7957 GN=LOC113119116 PE=4 SV=1
---SEVMMTNpvSVQTLSKTWELSLYELHRTPQEAIMDSTEIDVSPRSLHSELMCPICLDMLKNTMTTKECLHRFCSECIVTALRSGNKECPTCRKKLVSKRSLRADPNFDALISKMY
>tr|A0A6P3UA76|A0A6P3UA76_BOMTE/33-135 [subseq from] RING-type E3 ubiquitin transferase OS=Bombus terrestris OX=30195 GN=LOC100648881 PE=4 SV=1
-------------GLNKTWELSLYELHRTPQDAITDNTEIAVSPRSLHSELMCPICLDMLKKTMTTKECLHRFCSDCIITALRSGNKECPTCRKKLVSKRSLRPDPNFDLLISKIY
>tr|A0A6P8HWV3|A0A6P8HWV3_ACTTE/2-113 [subseq from] E3 ubiquitin-protein ligase RING2 OS=Actinia tenebrosa OX=6105 GN=LOC116296050 PE=4 SV=1
-----SVQTSGPQvPQPKSWELSLYELHRTPQDSITDDTEISISPRSLHSELMCPICLDMLKNTMTTKECLHRFCQECIITALRSGNKECPTCRKKLVSKRSLRPDPNFDALIAKIY
>tr|A0A6P8HX34|A0A6P8HX34_ACTTE/2-113 [subseq from] E3 ubiquitin-protein ligase RING2 OS=Actinia tenebrosa OX=6105 GN=LOC116296050 PE=4 SV=1
-----SVQTSGPQvPQPKSWELSLYELHRTPQDSITDDTEISISPRSLHSELMCPICLDMLKNTMTTKECLHRFCQECIITALRSGNKECPTCRKKLVSKRSLRPDPNFDALIAKIY
>tr|A0A6P7H1L3|A0A6P7H1L3_DIAVI/8-110 [subseq from] RING-type E3 ubiquitin transferase OS=Diabrotica virgifera virgifera OX=50390 GN=LOC114343341 PE=4 SV=1
-------------GLNKTWELSLYELHRTPQEAITDNTEIAVSPRSLHSELMCPICLDMLKKTMTTKECLHRFCSDCIITALRSGNKECPTCRKKLVSKRSLRPDPNFDLLISKIY
>tr|A0A7J6C2K6|A0A7J6C2K6_9TELE/8-112 [subseq from] RING-type E3 ubiquitin transferase OS=Onychostoma macrolepis OX=369639 GN=G5714_018238 PE=4 SV=1
-----------VQTLSKTWELSLYELHRTPQEAIMDSTEIAVSPRSLHSELMCPICLDMLKNTMTTKECLHRFCSECIVTALRSGNKECPTCRKKLVSKRSLRADPNFDALISKMY
>tr|A0A7M7R762|A0A7M7R762_APIME/31-133 [subseq from] RING-type E3 ubiquitin transferase OS=Apis mellifera OX=7460 GN=410505 PE=4 SV=1
-------------GLNKTWELSLYELHRTPQDAITDNTEIAVSPRSLHSELMCPICLDMLKKTMTTKECLHRFCSDCIITALRSGNKECPTCRKKLVSKRSLRPDPNFDLLISKIY
>tr|A0A151I502|A0A151I502_9HYME/9-110 [subseq from] RING-type E3 ubiquitin transferase OS=Atta colombica OX=520822 GN=ALC53_04291 PE=4 SV=1
--------------LNKTWELSLYELHRTPQDAITDNTEIAVSPRSLHSELMCPICLDMLKKTMTTKECLHRFCSDCIITALRSGNKECPTCRKKLVSKRSLRPDPNFDLLISKIY
>tr|A0A195C9E7|A0A195C9E7_9HYME/9-110 [subseq from] RING-type E3 ubiquitin transferase OS=Cyphomyrmex costatus OX=456900 GN=ALC62_12583 PE=4 SV=1
--------------LNKTWELSLYELHRTPQDAITDNTEIAVSPRSLHSELMCPICLDMLKKTMTTKECLHRFCSDCIITALRSGNKECPTCRKKLVSKRSLRPDPNFDLLISKIY
>tr|A0A2J7QAD7|A0A2J7QAD7_9NEOP/9-110 [subseq from] RING-type E3 ubiquitin transferase OS=Cryptotermes secundus OX=105785 GN=rnf2-a_4 PE=4 SV=1
--------------LNKTWELSLYELNRTPQDAITDNTEIAVSPRSLHSELMCPICLDMLKKTMTTKECLHRFCSDCIITALRSGNKECPTCRKKLVSKRSLRPDPNFDLLISKIY
>tr|A0A653BM19|A0A653BM19_CALMS/8-110 [subseq from] RING-type E3 ubiquitin transferase OS=Callosobruchus maculatus OX=64391 GN=CALMAC_LOCUS2106 PE=4 SV=1
-------------GLNKTWELSLYELHRTPQEAITDNTEIAVSPRSLHSELMCPICLDMLKKTMTTKECLHRFCSDCIITALRSGNKECPTCRKKLVSKRSLRPDPNFDLLISKIY
>tr|A0A6G0TSV1|A0A6G0TSV1_APHGL/9-110 [subseq from] RING-type E3 ubiquitin transferase OS=Aphis glycines OX=307491 GN=AGLY_006611 PE=4 SV=1
--------------LNKTWELSLYELHRTPQEAITDSTEIAVSPRSLHSELMCPICLDMLKKTMTTKECLHRFCSDCIVTALRSGNKECPTCRKKLVSKRSLRPDPNFDLLISKIY
>tr|A0A7D9K6Q4|A0A7D9K6Q4_PARCT/4-113 [subseq from] E3 ubiquitin-protein ligase RING2 OS=Paramuricea clavata OX=317549 GN=PACLA_6A041706 PE=4 SV=1
-------QTSSQQLVqPKSWDLSLYELHRTPQEAITDDTEITISPRSLHSELMCPICLDMLKNTMTTKECLHRFCQDCIITALRSGNKECPTCRKKLVSKRSLRPDPNFDALIAKIY
>tr|A0A833RVK4|A0A833RVK4_9HYME/52-154 [subseq from] Uncharacterized protein (Fragment) OS=Frieseomelitta varia OX=561572 GN=E2986_06209 PE=4 SV=1
-------------GLNKTWELSLYELHRTPQDAITDNTEIAVSPRSLHSELMCPICLDMLKKTMTTKECLHRFCSDCIITALRSGNKECPTCRKKLVSKRSLRPDPNFDLLISKIY
>tr|A0A836FKH4|A0A836FKH4_9HYME/9-110 [subseq from] RING2 ligase (Fragment) OS=Acromyrmex heyeri OX=230685 GN=Rnf2 PE=4 SV=1
--------------LNKTWELSLYELHRTPQDAITDNTEIAVSPRSLHSELMCPICLDMLKKTMTTKECLHRFCSDCIITALRSGNKECPTCRKKLVSKRSLRPDPNFDLLISKIY
>tr|E2ANG8|E2ANG8_CAMFO/9-110 [subseq from] RING-type E3 ubiquitin transferase OS=Camponotus floridanus OX=104421 GN=EAG_02534 PE=4 SV=1
--------------LNKTWELSLYELHRTPQDAITDNTEIAVSPRSLHSELMCPICLDMLKKTMTTKECLHRFCSDCIITALRSGNKECPTCRKKLVSKRSLRPDPNFDLLISKIY
>tr|F4WUC4|F4WUC4_ACREC/9-110 [subseq from] RING-type E3 ubiquitin transferase OS=Acromyrmex echinatior OX=103372 GN=G5I_09482 PE=4 SV=1
--------------LNKTWELSLYELHRTPQDAITDNTEIAVSPRSLHSELMCPICLDMLKKTMTTKECLHRFCSDCIITALRSGNKECPTCRKKLVSKRSLRPDPNFDLLISKIY
>tr|A0A6J3LNE9|A0A6J3LNE9_9HYME/9-110 [subseq from] RING-type E3 ubiquitin transferase OS=Bombus vosnesenskii OX=207650 GN=LOC117243364 PE=4 SV=1
--------------LNKTWELSLYELHRTPQDAITDNTEIAVSPRSLHSELMCPICLDMLKKTMTTKECLHRFCSDCIITALRSGNKECPTCRKKLVSKRSLRPDPNFDLLISKIY
>tr|A0A6P8M9V7|A0A6P8M9V7_9HYME/9-110 [subseq from] RING-type E3 ubiquitin transferase OS=Bombus bifarius OX=103933 GN=LOC117205270 PE=4 SV=1
--------------LNKTWELSLYELHRTPQDAITDNTEIAVSPRSLHSELMCPICLDMLKKTMTTKECLHRFCSDCIITALRSGNKECPTCRKKLVSKRSLRPDPNFDLLISKIY
>tr|A0A6V7H302|A0A6V7H302_9HYME/9-110 [subseq from] RING-type E3 ubiquitin transferase OS=Heterotrigona itama OX=395501 GN=MHI_LOCUS364741 PE=4 SV=1
--------------LNKTWELSLYELHRTPQDAITDNTEIAVSPRSLHSELMCPICLDMLKKTMTTKECLHRFCSDCIITALRSGNKECPTCRKKLVSKRSLRPDPNFDLLISKIY
>tr|A0A7D9HZL5|A0A7D9HZL5_PARCT/4-113 [subseq from] E3 ubiquitin-protein ligase RING2 OS=Paramuricea clavata OX=317549 GN=PACLA_6A077991 PE=4 SV=1
-------QTSSQQLVqPKSWDLSLYELHRTPQEAITDDTEITISPRSLHSELMCPICLDMLKNTMTTKECLHRFCQDCIITALRSGNKECPTCRKKLVSKRSLRPDPNFDALIAKIY
>tr|E9IKH9|E9IKH9_SOLIN/9-110 [subseq from] RING-type E3 ubiquitin transferase (Fragment) OS=Solenopsis invicta OX=13686 GN=SINV_06659 PE=4 SV=1
--------------LNKTWELSLYELHRTPQDAITDNTEIAVSPRSLHSELMCPICLDMLKKTMTTKECLHRFCSDCIITALRSGNKECPTCRKKLVSKRSLRPDPNFDLLISKIY
>tr|A0A0L7RCN9|A0A0L7RCN9_9HYME/9-110 [subseq from] RING-type E3 ubiquitin transferase OS=Habropoda laboriosa OX=597456 GN=WH47_06307 PE=4 SV=1
--------------LNKTWELSLYELHRTPQDAITDNTEIAVSPRSLHSELMCPICLDMLKKTMTTKECLHRFCSDCIITALRSGNKECPTCRKKLVSKRSLRPDPNFDLLISKIY
>tr|A0A151J6F1|A0A151J6F1_9HYME/9-110 [subseq from] RING-type E3 ubiquitin transferase OS=Trachymyrmex cornetzi OX=471704 GN=ALC57_08879 PE=4 SV=1
--------------LNKTWELSLYELHRTPQDAITDSTEIAVSPRSLHSELMCPICLDMLKKTMTTKECLHRFCSDCIITALRSGNKECPTCRKKLVSKRSLRPDPNFDLLISKIY
>tr|A0A026W8P6|A0A026W8P6_OOCBI/8-110 [subseq from] RING-type E3 ubiquitin transferase OS=Ooceraea biroi OX=2015173 GN=X777_09668 PE=4 SV=1
-------------GLNKTWELSLYELHRTPQDAITDNTEIAVSPRSLHSELMCPICLDMLKKTMTTKECLHRFCSDCIITALRSGNKECPTCRKKLVSKRSLRPDPNFDLLISKIY
>tr|A0A0J7KFC6|A0A0J7KFC6_LASNI/9-110 [subseq from] RING-type E3 ubiquitin transferase OS=Lasius niger OX=67767 GN=RF55_11281 PE=4 SV=1
--------------LNKTWELSLYELHRTPQDAITDNTEIAVSPRSLHSELMCPICLDMLKKTMTTKECLHRFCSDCIITALRSGNKECPTCRKKLVSKRSLRPDPNFDLLISKIY
>tr|A0A4S2KCK0|A0A4S2KCK0_9HYME/9-110 [subseq from] RING-type E3 ubiquitin transferase OS=Temnothorax longispinosus OX=300112 GN=DBV15_03042 PE=4 SV=1
--------------LNKTWELSLYELHRTPQDAITDSTEIAVSPRSLHSELMCPICLDMLKKTMTTKECLHRFCSDCIITALRSGNKECPTCRKKLVSKRSLRPDPNFDLLISKIY
>tr|A0A6I9WJG7|A0A6I9WJG7_9HYME/8-110 [subseq from] RING-type E3 ubiquitin transferase OS=Pogonomyrmex barbatus OX=144034 GN=LOC105429971 PE=4 SV=1
-------------GLNKTWELSLYELHRTPQDAITDNTEIAVSPRSLHSELMCPICLDMLKKTMTTKECLHRFCSDCIITALRSGNKECPTCRKKLVSKRSLRPDPNFDLLISKIY
>tr|A0A6J1QQA1|A0A6J1QQA1_9HYME/9-110 [subseq from] RING-type E3 ubiquitin transferase OS=Temnothorax curvispinosus OX=300111 GN=LOC112462528 PE=4 SV=1
--------------LNKTWELSLYELHRTPQDAITDSTEIAVSPRSLHSELMCPICLDMLKKTMTTKECLHRFCSDCIITALRSGNKECPTCRKKLVSKRSLRPDPNFDLLISKIY
>tr|A0A6P3V4G4|A0A6P3V4G4_BOMIM/9-110 [subseq from] RING-type E3 ubiquitin transferase OS=Bombus impatiens OX=132113 GN=LOC100744864 PE=4 SV=1
--------------LNKTWELSLYELHRTPQDAITDSTEIAVSPRSLHSELMCPICLDMLKKTMTTKECLHRFCSDCIITALRSGNKECPTCRKKLVSKRSLRPDPNFDLLISKIY
>tr|A0A834NZG8|A0A834NZG8_VESPE/9-110 [subseq from] Uncharacterized protein OS=Vespula pensylvanica OX=30213 GN=H0235_009840 PE=4 SV=1
--------------LNKTWELSLYELHRTPQDAITDNTEIAVSPRSLHSELMCPICLDMLKKTMTTKECLHRFCSDCIITALRSGNKECPTCRKKLVSKRSLRPDPNFDLLISKIY
>tr|A0A6J2N3V5|A0A6J2N3V5_9CHIR/1-104 [subseq from] E3 ubiquitin-protein ligase RING2 OS=Phyllostomus discolor OX=89673 GN=RNF2 PE=4 SV=1
--MSQAVQTNGTQPLSKTWELSLYELQRTPQEAITDGLEIVVSPSKSTQXIMCPICLDMLKNTMTTKECXHRFCADCIITALRSGNKECPTCRKKLVSKRSLRPDQ----------
>tr|A0A7M7GH10|A0A7M7GH10_NASVI/8-110 [subseq from] RING-type E3 ubiquitin transferase OS=Nasonia vitripennis OX=7425 PE=4 SV=1
-------------GLNKTWELSLYELHRTPQDAITDNTEIAVSPRSLHSELMCPICLDMLKKTMTTKECLHRFCSDCIITALRSGNKECPTCRKKLVSKRSLRPDPNFDLLISKIY
>tr|A0A154PPB1|A0A154PPB1_DUFNO/9-110 [subseq from] RING-type E3 ubiquitin transferase OS=Dufourea novaeangliae OX=178035 GN=WN55_06015 PE=4 SV=1
--------------LNKTWELSLYELHRTPQDAITDNTEIAVSPRSLHSELMCPICLDMLKKTMTTKECLHRFCSDCIITALRSGNKECPTCRKKLVSKRSLRPDPNFDLLISKIY
>tr|A0A6J0BBT5|A0A6J0BBT5_NEOLC/9-110 [subseq from] RING-type E3 ubiquitin transferase OS=Neodiprion lecontei OX=441921 GN=LOC107218869 PE=4 SV=1
--------------LNKTWELSLYELHRTPQDAITDNTEIAVSPRSLHSELMCPICLDMLKKTMTTKECLHRFCSDCIITALRSGNKECPTCRKKLVSKRSLRPDPNFDLLISKIY
>tr|A0A6P8YTU2|A0A6P8YTU2_THRPL/9-110 [subseq from] RING-type E3 ubiquitin transferase OS=Thrips palmi OX=161013 GN=LOC117646546 PE=4 SV=1
--------------LNKTWELSLYELHRTPQEAITDNTEIAVSPRSLHSELMCPICLDMLKKTMTTKECLHRFCSDCIVTALRSGNKECPTCRKKLVSKRSLRPDPNFDLLISKLY
>tr|A0A347ZJE5|A0A347ZJE5_9NEOP/9-110 [subseq from] RING-type E3 ubiquitin transferase OS=Reticulitermes speratus OX=60591 GN=Ring PE=2 SV=1
--------------LNKTWELSLYELNRTPQDAITDSTEIAVSPRSLHSELMCPICLDMLKKTMTTKECLHRFCSDCIITALRSGNKECPTCRKKLVSKRSLRPDPNFDLLISKIY
>tr|A0A195FL50|A0A195FL50_9HYME/246-348 [subseq from] RING-type E3 ubiquitin transferase OS=Trachymyrmex septentrionalis OX=34720 GN=ALC56_05025 PE=4 SV=1
-------------GLNKTWELSLYELHRTPQDAITDNTEIAVSPRSLHSELMCPICLDMLKKTMTTKECLHRFCSDCIITALRSGNKECPTCRKKLVSKRSLRPDPNFDLLISKIY
>tr|A0A5E4NAT9|A0A5E4NAT9_9HEMI/8-110 [subseq from] RING-type E3 ubiquitin transferase OS=Cinara cedri OX=506608 GN=CINCED_3A018052 PE=4 SV=1
-------------GLTKTWELSLYELHRSPQEAITDNTEIAVSPRSLHSELMCPICLDMLKKTMTTKECLHRFCSDCIVTALRSGNKECPTCRKKLVSKRSLRPDPNFDLLISKIY
>tr|A0A6L2PY92|A0A6L2PY92_COPFO/9-110 [subseq from] RING-type E3 ubiquitin transferase OS=Coptotermes formosanus OX=36987 GN=Cfor_11303 PE=4 SV=1
--------------LNKTWELSLYELNRTPQDAITDSTEIAVSPRSLHSELMCPICLDMLKKTMTTKECLHRFCSDCIITALRSGNKECPTCRKKLVSKRSLRPDPNFDLLISKIY
>tr|A0A4W4E4P0|A0A4W4E4P0_ELEEL/24-131 [subseq from] RING-type E3 ubiquitin transferase OS=Electrophorus electricus OX=8005 GN=RING1 PE=4 SV=1
--------PLGLQVCSKPWELSLYELHRTPQEAIMDGTEIAVSPRSLHSELMCPICLDMLKNTMTTKECLHRFCSECIVTALRSGNKECPTCRKKLVSKRSLRRDPNFDALISKIY
>tr|A0A672K7N8|A0A672K7N8_SINGR/42-147 [subseq from] RING-type E3 ubiquitin transferase OS=Sinocyclocheilus grahami OX=75366 GN=LOC107567817 PE=4 SV=1
----------SVQTLSKTWELSLYELHRTPQEAIMDSTEIDVSPRSLHSELMCPICLDMLKNTMTTKECLHRFCSECIVTALRSGNKECPTCRKKLVSKRSLRADPNFDALISKMY
>tr|A0A6G0TVZ3|A0A6G0TVZ3_APHGL/8-110 [subseq from] RING-type E3 ubiquitin transferase OS=Aphis glycines OX=307491 GN=AGLY_005177 PE=4 SV=1
-------------GLTKTWELSLYELHRSPQEAITDNTEIAVSPRSLHSELMCPICLDMLKKTMTTKECLHRFCSDCIVTALRSGNKECPTCRKKLVSKRSLRPDPNFDLLISKIY
>tr|A0A6G0Z0J2|A0A6G0Z0J2_APHCR/8-110 [subseq from] RING-type E3 ubiquitin transferase OS=Aphis craccivora OX=307492 GN=FWK35_00001926 PE=4 SV=1
-------------GLTKTWELSLYELHRSPQEAITDNTEIAVSPRSLHSELMCPICLDMLKKTMTTKECLHRFCSDCIVTALRSGNKECPTCRKKLVSKRSLRPDPNFDLLISKIY
>tr|A0A834N699|A0A834N699_VESGE/109-211 [subseq from] Uncharacterized protein OS=Vespula germanica OX=30212 GN=HZH68_009039 PE=4 SV=1
-------------GLNKTWELSLYELHRTPQDAITDNTEIAVSPRSLHSELMCPICLDMLKKTMTTKECLHRFCSDCIITALRSGNKECPTCRKKLVSKRSLRPDPNFDLLISKIY
>tr|A0A6J1SIW9|A0A6J1SIW9_FRAOC/9-110 [subseq from] RING-type E3 ubiquitin transferase OS=Frankliniella occidentalis OX=133901 GN=LOC113208432 PE=4 SV=1
--------------LNKTWELSLYELHRTPQEAITDNTEIAVSPRSLHSELMCPICLDMLKKTMTTKECLHRFCSDCIVTALRSGNKECPTCRKKLVSKRSLRPDPNFDLLISKLY
>tr|A0A836JKV8|A0A836JKV8_9HYME/256-358 [subseq from] RING2 ligase (Fragment) OS=Acromyrmex insinuator OX=230686 GN=Rnf2 PE=4 SV=1
-------------GLNKTWELSLYELHRTPQDAITDNTEIAVSPRSLHSELMCPICLDMLKKTMTTKECLHRFCSDCIITALRSGNKECPTCRKKLVSKRSLRPDPNFDLLISKIY
>tr|J9K9R7|J9K9R7_ACYPI/8-110 [subseq from] RING-type E3 ubiquitin transferase OS=Acyrthosiphon pisum OX=7029 GN=100169028 PE=4 SV=1
-------------GLTKTWELSLYELHRSPQEAITDNTEIAVSPRSLHSELMCPICLDMLKKTMTTKECLHRFCSDCIVTALRSGNKECPTCRKKLVSKRSLRPDPNFDLLISKIY
>tr|A0A3M6UB71|A0A3M6UB71_POCDA/13-113 [subseq from] RING-type E3 ubiquitin transferase OS=Pocillopora damicornis OX=46731 GN=pdam_00003154 PE=4 SV=1
---------------PKSWELSLYELHRTPQEAITDGTEISISPRSLHSELMCPICLDMLKNTMTTKECLHRFCQECIITALRSGNKECPTCRKKLISKRSLRPDPNFDALIAKIY
>tr|A0A4W4E2Q2|A0A4W4E2Q2_ELEEL/6-111 [subseq from] RING-type E3 ubiquitin transferase OS=Electrophorus electricus OX=8005 GN=RING1 PE=4 SV=1
----------GLQVCSKPWELSLYELHRTPQEAIMDGTEIAVSPRSLHSELMCPICLDMLKNTMTTKECLHRFCSECIVTALRSGNKECPTCRKKLVSKRSLRRDPNFDALISKIY
>tr|A0A836FEB1|A0A836FEB1_9HYME/310-412 [subseq from] RING2 ligase (Fragment) OS=Pseudoatta argentina OX=621737 GN=Rnf2 PE=4 SV=1
-------------GLNKTWELSLYELHRTPQDAITDNTEIAVSPRSLHSELMCPICLDMLKKTMTTKECLHRFCSDCIITALRSGNKECPTCRKKLVSKRSLRPDPNFDLLISKIY
>tr|A0A2L2YB01|A0A2L2YB01_PARTP/4-110 [subseq from] RING-type E3 ubiquitin transferase OS=Parasteatoda tepidariorum OX=114398 PE=2 SV=1
---------SDTQTSNKTWELSLYELHRTPQEVITDATEIAVSPRSLHSELMCPICLDMLKNTMTTKECLHRFCQECIITALRSGNKECPTCRKKLISKRSLRPDPNFDMLISKIY
>tr|A0A672KCK5|A0A672KCK5_SINGR/8-112 [subseq from] RING-type E3 ubiquitin transferase OS=Sinocyclocheilus grahami OX=75366 GN=LOC107567817 PE=4 SV=1
-----------VQTLSKTWELSLYELHRTPQEAIMDSTEIDVSPRSLHSELMCPICLDMLKNTMTTKECLHRFCSECIVTALRSGNKECPTCRKKLVSKRSLRADPNFDALISKMY
>tr|A0A673I914|A0A673I914_9TELE/18-123 [subseq from] RING-type E3 ubiquitin transferase OS=Sinocyclocheilus rhinocerous OX=307959 GN=LOC107726161 PE=4 SV=1
----------SVQTLKKTWELSLYELHRTPQEAIMDSTEIAVSPRSLHSELMCPICLDMLKNTMTTKECLHRFCSECIVTALRSGNKECPTCRKKLVSKRSLRADPNFDALISKMY
>tr|A0A1L7N281|A0A1L7N281_9CUCU/8-110 [subseq from] RING-type E3 ubiquitin transferase OS=Gnatocerus cornutus OX=1553328 GN=RING1 PE=2 SV=1
-------------GLNKTWELSLYELHRTPQDAITDNTEIAVSPRSLHSELMCPICLDMLKKTMTTKECLHRFCSDCIITALRSGNKECPTCRKKLVSKRSLRPDPNFDLLISKIY
>tr|A0A2S2PUA7|A0A2S2PUA7_SCHGA/5-107 [subseq from] RING-type E3 ubiquitin transferase (Fragment) OS=Schizaphis graminum OX=13262 GN=rnf2-a PE=4 SV=1
-------------GLTKTWELSLYELHRSPQEAITDNTEIAVSPRSLHSELMCPICLDMLKKTMTTKECLHRFCSDCIVTALRSGNKECPTCRKKLVSKRSLRPDPNFDLLISKIY
>tr|A0A482VG70|A0A482VG70_9CUCU/8-110 [subseq from] RING-type E3 ubiquitin transferase OS=Asbolus verrucosus OX=1661398 GN=BDFB_000103 PE=4 SV=1
-------------GLNKTWELSLYELHRTPQDAITDNTEIAVSPRSLHSELMCPICLDMLKKTMTTKECLHRFCSDCIITALRSGNKECPTCRKKLVSKRSLRPDPNFDLLISKIY
>tr|A0A084VFZ3|A0A084VFZ3_ANOSI/5-109 [subseq from] RING-type E3 ubiquitin transferase OS=Anopheles sinensis OX=74873 GN=ZHAS_00004055 PE=4 SV=1
------------EPMSnKTWDLSLYELHRTPQEAITDNTEIAVSPRSLHSELMCPICLDMLKKTMTTKECLHRFCSDCIITALRSGNKECPTCRKKLVSKRSLRPDPNFDLLISKIY
>tr|A0A158NTY5|A0A158NTY5_ATTCE/305-407 [subseq from] RING-type E3 ubiquitin transferase OS=Atta cephalotes OX=12957 GN=105624244 PE=4 SV=1
-------------GLNKTWELSLYELHRTPQDAITDNTEIAVSPRSLHSELMCPICLDMLKKTMTTKECLHRFCSDCIITALRSGNKECPTCRKKLVSKRSLRPDPNFDLLISKIY
>tr|A0A4Y2PMP3|A0A4Y2PMP3_ARAVE/5-110 [subseq from] RING-type E3 ubiquitin transferase OS=Araneus ventricosus OX=182803 GN=rnf2-a PE=4 SV=1
----------DTTSTNKTWELSLYELHRTPQEVITDSTEIAVSPRSLHSELMCPICLDMLKNTMTTKECLHRFCQDCIITALRSGNKECPTCRKKLISKRSLRPDPNFDMLISKIY
>tr|A0A672K8N6|A0A672K8N6_SINGR/8-112 [subseq from] RING-type E3 ubiquitin transferase OS=Sinocyclocheilus grahami OX=75366 GN=LOC107567817 PE=4 SV=1
-----------VQTLSKTWELSLYELHRTPQEAIMDSTEIDVSPRSLHSELMCPICLDMLKNTMTTKECLHRFCSECIVTALRSGNKECPTCRKKLVSKRSLRADPNFDALISKMY
>tr|Q16MR9|Q16MR9_AEDAE/5-109 [subseq from] E3 ubiquitin-protein ligase RING2 OS=Aedes aegypti OX=7159 GN=5580228 PE=4 SV=1
------------EPLqNKTWDLSLYELNRTPQEAITDNTEIAVSPRSLHSELMCPICLDMLKKTMTTKECLHRFCSDCIITALRSGNKECPTCRKKLVSKRSLRPDPNFDLLISKIY
>tr|A0A1W4X0P9|A0A1W4X0P9_AGRPL/9-110 [subseq from] RING-type E3 ubiquitin transferase OS=Agrilus planipennis OX=224129 GN=LOC108740042 PE=4 SV=1
--------------LNKTWELSLYELHRTPQDAITDNTEIAVSPRSLHSELMCPICLDMLKKTMTTKECLHRFCSDCIITALRSGNKECPTCRKKLVSKRSLRPDPNFDLLISKIY
>tr|A0A6P6REE9|A0A6P6REE9_CARAU/7-112 [subseq from] RING-type E3 ubiquitin transferase OS=Carassius auratus OX=7957 GN=LOC113119116 PE=4 SV=1
----------SVQTLSKTWELSLYELHRTPQEAIMDSTEIDVSPRSLHSELMCPICLDMLKNTMTTKECLHRFCSECIVTALRSGNKECPTCRKKLVSKRSLRADPNFDALISKMY
>tr|A0A087UM38|A0A087UM38_STEMI/5-110 [subseq from] E3 ubiquitin-protein ligase RING2-A (Fragment) OS=Stegodyphus mimosarum OX=407821 GN=X975_14664 PE=4 SV=1
----------DSQSSNKTWELSLYELHRTPQEVITDNTEIAVSPRSLHSELMCPICLDMLKNTMTTKECLHRFCQECIITALRSGNKECPTCRKKLISKRSLRPDPNFDMLISKIY
>tr|A0A182H2C8|A0A182H2C8_AEDAL/5-109 [subseq from] E3 ubiquitin-protein ligase RING2 OS=Aedes albopictus OX=7160 GN=109419420 PE=4 SV=1
------------EPLqNKTWDLSLYELNRTPQEAITDNTEIAVSPRSLHSELMCPICLDMLKKTMTTKECLHRFCSDCIITALRSGNKECPTCRKKLVSKRSLRPDPNFDLLISKIY
>tr|A0A811WC10|A0A811WC10_PLUXY/4-109 [subseq from] (diamondback moth) hypothetical protein OS=Plutella xylostella OX=51655 GN=PLXY1_LOCUS5906 PE=4 SV=1
-----------TEPsQNKTWELSLYELHRTPQEVITDATEIAVSPRSLHSELMCPICLDMLKKTMTTKECLHRFCSDCIITALRSGNKECPTCRKKLVSKRSLRPDPNFDLLISKIY
>tr|A0A182F7M0|A0A182F7M0_ANOAL/138-247 [subseq from] RING-type E3 ubiquitin transferase OS=Anopheles albimanus OX=7167 PE=4 SV=1
------IMASVEQMQSKSWDLSLYELHRTPQEAITDNTEIAVSPRSLHSELMCPICLDMLKKTMTTKECLHRFCSDCIITALRSGNKECPTCRKKLVSKRSLRPDPNFDLLISKIY
>tr|A0A182VDM4|A0A182VDM4_ANOME/5-109 [subseq from] RING-type E3 ubiquitin transferase OS=Anopheles merus OX=30066 PE=4 SV=1
------------EPLqNKTWDLSLYELHRTPQEAITDNTEIAVSPRSLHSELMCPICLDMLKKTMTTKECLHRFCSDCIITALRSGNKECPTCRKKLVSKRSLRPDPNFDLLISKIY
>tr|A0A182X0A7|A0A182X0A7_ANOQN/5-109 [subseq from] RING-type E3 ubiquitin transferase OS=Anopheles quadriannulatus OX=34691 PE=4 SV=1
------------EPLqNKTWDLSLYELHRTPQEAITDNTEIAVSPRSLHSELMCPICLDMLKKTMTTKECLHRFCSDCIITALRSGNKECPTCRKKLVSKRSLRPDPNFDLLISKIY
>tr|A0A6E8V193|A0A6E8V193_ANOCL/5-109 [subseq from] RING-type E3 ubiquitin transferase OS=Anopheles coluzzii OX=1518534 PE=4 SV=1
------------EPLqNKTWDLSLYELHRTPQEAITDNTEIAVSPRSLHSELMCPICLDMLKKTMTTKECLHRFCSDCIITALRSGNKECPTCRKKLVSKRSLRPDPNFDLLISKIY
>tr|Q7PYR3|Q7PYR3_ANOGA/5-109 [subseq from] RING-type E3 ubiquitin transferase OS=Anopheles gambiae OX=7165 GN=1281040 PE=4 SV=3
------------EPLqNKTWDLSLYELHRTPQEAITDNTEIAVSPRSLHSELMCPICLDMLKKTMTTKECLHRFCSDCIITALRSGNKECPTCRKKLVSKRSLRPDPNFDLLISKIY
>tr|A0A182HZZ7|A0A182HZZ7_ANOAR/5-109 [subseq from] RING-type E3 ubiquitin transferase OS=Anopheles arabiensis OX=7173 PE=4 SV=1
------------EPLqNKTWDLSLYELHRTPQEAITDNTEIAVSPRSLHSELMCPICLDMLKKTMTTKECLHRFCSDCIITALRSGNKECPTCRKKLVSKRSLRPDPNFDLLISKIY
>tr|A0A182UDV7|A0A182UDV7_9DIPT/5-109 [subseq from] RING-type E3 ubiquitin transferase OS=Anopheles melas OX=34690 PE=4 SV=1
------------EPLqNKTWDLSLYELHRTPQEAITDNTEIAVSPRSLHSELMCPICLDMLKKTMTTKECLHRFCSDCIITALRSGNKECPTCRKKLVSKRSLRPDPNFDLLISKIY
>tr|A0A067RFC2|A0A067RFC2_ZOONE/9-110 [subseq from] RING-type E3 ubiquitin transferase OS=Zootermopsis nevadensis OX=136037 GN=L798_12694 PE=4 SV=1
--------------LNKTWELSLYELNRSPQDAITDNTEIAVSPRSLHSELMCPICLDMLKKTMTTKECLHRFCSDCIITALRSGNKECPTCRKKLVSKRSLRPDPNFDLLISKIY
>tr|A0A6P3W2Y0|A0A6P3W2Y0_CLUHA/8-111 [subseq from] RING-type E3 ubiquitin transferase OS=Clupea harengus OX=7950 GN=ring1 PE=4 SV=1
------------QAPSKTWELSLYELHRTPQEAIMDGTEIAISPRSLHSELMCPICLDMLKKTMTTKECLHRFCNDCIVTALRSGNKECPTCRKKLVSKRSLRHDPNFDALISKIY
>tr|A0A6P3Y8E2|A0A6P3Y8E2_DINQU/9-110 [subseq from] RING-type E3 ubiquitin transferase OS=Dinoponera quadriceps OX=609295 GN=LOC106750433 PE=4 SV=1
--------------LNKTWELSLYELHRTPQDVITDNTEIAVSPRSLHSELMCPICLDMLKKTMTTKECLHRFCSDCIITALRSGNKECPTCRKKLVSKRSLRPDPNFDLLISKIY
>tr|A0A182P572|A0A182P572_9DIPT/9-109 [subseq from] RING-type E3 ubiquitin transferase OS=Anopheles epiroticus OX=199890 PE=4 SV=1
---------------NKTWDLSLYELHRTPQEAITDNTEIAVSPRSLHSELMCPICLDMLKKTMTTKECLHRFCSDCIITALRSGNKECPTCRKKLVSKRSLRPDPNFDLLISKIY
>tr|A0A182QNF5|A0A182QNF5_9DIPT/9-109 [subseq from] RING-type E3 ubiquitin transferase OS=Anopheles farauti OX=69004 PE=4 SV=1
---------------NKTWDLSLYELHRTPQEAITDNTEIAVSPRSLHSELMCPICLDMLKKTMTTKECLHRFCSDCIITALRSGNKECPTCRKKLVSKRSLRPDPNFDLLISKIY
>tr|A0A182M8Z0|A0A182M8Z0_9DIPT/9-109 [subseq from] RING-type E3 ubiquitin transferase OS=Anopheles culicifacies OX=139723 PE=4 SV=1
---------------NKTWDLSLYELHRTPQEAITDNTEIAVSPRSLHSELMCPICLDMLKKTMTTKECLHRFCSDCIITALRSGNKECPTCRKKLVSKRSLRPDPNFDLLISKIY
>sp|Q7ZWM8|RNG2B_XENLA/8-110 [subseq from] E3 ubiquitin-protein ligase RING2-B OS=Xenopus laevis OX=8355 GN=rnf2-b PE=2 SV=2
------------QCSSKTWELSLYELHRTPQ-AIMDGTEIAVSPRSLHSELMCPICLDMLKNTMTTKECLHRFCSDCIVTALRSGNKECPTCRKKLVSKRSLRPDPNFDALISKIY
>tr|A0A182N430|A0A182N430_9DIPT/9-109 [subseq from] E3 ubiquitin-protein ligase RING2 OS=Anopheles dirus OX=7168 PE=4 SV=2
---------------NKTWDLSLYELHRTPQEAITDNTEIAVSPRSLHSELMCPICLDMLKKTMTTKECLHRFCSDCIITALRSGNKECPTCRKKLVSKRSLRPDPNFDLLISKIY
>tr|A0A182R665|A0A182R665_ANOFN/9-109 [subseq from] RING-type E3 ubiquitin transferase OS=Anopheles funestus OX=62324 PE=4 SV=1
---------------NKTWDLSLYELHRTPQEAITDNTEIAVSPRSLHSELMCPICLDMLKKTMTTKECLHRFCSDCIITALRSGNKECPTCRKKLVSKRSLRPDPNFDLLISKIY
>tr|A0A182VZ75|A0A182VZ75_9DIPT/9-109 [subseq from] RING-type E3 ubiquitin transferase OS=Anopheles minimus OX=112268 PE=4 SV=1
---------------NKTWDLSLYELHRTPQEAITDNTEIAVSPRSLHSELMCPICLDMLKKTMTTKECLHRFCSDCIITALRSGNKECPTCRKKLVSKRSLRPDPNFDLLISKIY
>tr|A0A672K2B6|A0A672K2B6_SINGR/7-111 [subseq from] RING-type E3 ubiquitin transferase OS=Sinocyclocheilus grahami OX=75366 GN=RING1 PE=4 SV=1
-----------VQSLKKTWELSLYELHRTPQEAIMDSTEIAVSPRSLHSELMCPICLDMLKNTMTTKECLHRFCSECIVTALRSGNKECPTCRKKLVSKRSLRADPNFDALISKMY
>tr|E2BLF1|E2BLF1_HARSA/9-110 [subseq from] RING-type E3 ubiquitin transferase OS=Harpegnathos saltator OX=610380 GN=EAI_15438 PE=4 SV=1
--------------LNKTWELSLYELHRTPQDVITDNTEIAVSPRSLHSELMCPICLDMLKKTMTTKECLHRFCSDCIITALRSGNKECPTCRKKLVSKRSLRPDPNFDLLISKIY
>tr|A0A182YAP1|A0A182YAP1_ANOST/9-109 [subseq from] RING-type E3 ubiquitin transferase OS=Anopheles stephensi OX=30069 PE=4 SV=1
---------------NKTWDLSLYELHRTPQEAITDNTEIAVSPRSLHSELMCPICLDMLKKTMTTKECLHRFCSDCIITALRSGNKECPTCRKKLVSKRSLRPDPNFDLLISKIY
>tr|J9K0P7|J9K0P7_ACYPI/9-110 [subseq from] RING-type E3 ubiquitin transferase OS=Acyrthosiphon pisum OX=7029 GN=100165353 PE=4 SV=2
--------------VTKTWELSLYELHRSPQEAITDNTEIAVSPRSLHSELMCPICLDMLKKTMTTKECLHRFCSDCIVTALRSGNKECPTCRKKLVSKRSLRPDPNFDLLISKIY
>tr|A0A2P8ZC91|A0A2P8ZC91_BLAGE/9-110 [subseq from] RING-type E3 ubiquitin transferase OS=Blattella germanica OX=6973 GN=C0J52_09470 PE=4 SV=1
--------------LNKTWELSLYELNRSPQDAITDNTEIAVSPRSLHSELMCPICLDMLKKTMTTKECLHRFCSDCIITALRSGNKECPTCRKKLVSKRSLRPDPNFDLLISKIY
>tr|A0A834MGY7|A0A834MGY7_RHYFE/9-110 [subseq from] Uncharacterized protein OS=Rhynchophorus ferrugineus OX=354439 GN=GWI33_004223 PE=4 SV=1
--------------LNKTWELSLYELHRTPQEVITDNTEIAVSPRSLHSELMCPICLDMLKKTMTTKECLHRFCSECIITALRSGNKECPTCRKKLVSKRSLRPDPNFDLLISKIY
>tr|A0A6A7FVP9|A0A6A7FVP9_9CRUS/8-112 [subseq from] RING-type E3 ubiquitin transferase OS=Hirondellea gigas OX=1518452 PE=2 SV=1
-----------SSAVNKQWELSLYELHRTPQEAITDHTEIAVSPRSLHSELMCPICLDMLKNTMTTKECLHRFCQECIITALRSGNKECPTCRKKLVSKRSLRPDPNFDTLISKIY
>tr|A0A7E4SDN0|A0A7E4SDN0_CIMLE/3-110 [subseq from] RING-type E3 ubiquitin transferase OS=Cimex lectularius OX=79782 PE=4 SV=1
--------TNEQVGLSRTWELSLYELHRTQQDAITDNTEIAVSPRSLHSELMCPICLDMLKKTMTTKECLHRFCSDCIITALRSGNKECPTCRKKLISKRSLRPDPNFDLLISKIY
>tr|A0A821T4X2|A0A821T4X2_9NEOP/4-109 [subseq from] Hypothetical protein OS=Pieris macdunnoughi OX=345717 GN=PMACD_LOCUS8640 PE=4 SV=1
-----------TEPsQNKTWELSLYELHRTPQEVITDATEIAVSPRSLHSELMCPICLDMLKKTMTTKECLHRFCSDCIITALRSGNKECPTCRKKLVSKRSLRPDPNFDLLISKIY
>tr|E5RWX6|E5RWX6_BOMMO/4-109 [subseq from] RING-type E3 ubiquitin transferase OS=Bombyx mori OX=7091 GN=SCE PE=2 SV=1
-----------TEPsQNKTWELSLYELHRTPQEVITDATEIAVSPRSLHSELMCPICLDMLKKTMTTKECLHRFCSDCIITALRSGNKECPTCRKKLVSKRSLRPDPNFDLLISKIY
>tr|A0A0N0PC08|A0A0N0PC08_PAPMA/4-109 [subseq from] RING-type E3 ubiquitin transferase OS=Papilio machaon OX=76193 GN=RR48_03059 PE=4 SV=1
-----------TEPsQNKTWELSLYELHRTPQEVITDATEIAVSPRSLHSELMCPICLDMLKKTMTTKECLHRFCSDCIITALRSGNKECPTCRKKLVSKRSLRPDPNFDLLISKIY
>tr|A0A194PK54|A0A194PK54_PAPXU/4-109 [subseq from] RING-type E3 ubiquitin transferase OS=Papilio xuthus OX=66420 GN=RR46_14330 PE=4 SV=1
-----------TEPsQNKTWELSLYELHRTPQEVITDATEIAVSPRSLHSELMCPICLDMLKKTMTTKECLHRFCSDCIITALRSGNKECPTCRKKLVSKRSLRPDPNFDLLISKIY
>tr|A0A6L5CP68|A0A6L5CP68_9INSE/8-110 [subseq from] RING-type E3 ubiquitin transferase OS=Ephemera danica OX=1049336 GN=B566_EDAN012730 PE=4 SV=1
-------------GLNKSWELSLYELHRTPQVAITDNTEIAVSPRSLHSELMCPICLDMLKKTMTTKECLHRFCSDCIITALRSGNKECPTCRKKLVSKRSLRPDPNFDSLISKIY
>tr|A0A7E4RIM9|A0A7E4RIM9_CIMLE/4-110 [subseq from] RING-type E3 ubiquitin transferase OS=Cimex lectularius OX=79782 PE=4 SV=1
---------NEQMGLNKTWELSLYELHRTQQDAITDNTEIAVSPRSLHSELMCPICLDMLKKTMTTKECLHRFCSDCIITALRSGNKECPTCRKKLVSKRSLRPDPNFDLLISKIY
>tr|A0A212F5A8|A0A212F5A8_DANPL/4-109 [subseq from] RING-type E3 ubiquitin transferase OS=Danaus plexippus plexippus OX=278856 GN=LOC116773197 PE=4 SV=1
-----------TEPsQNKTWELSLYELHRTPQEVITDATEIAVSPRSLHSELMCPICLDMLKKTMTTKECLHRFCSDCIITALRSGNKECPTCRKKLVSKRSLRPDPNFDLLISKIY
>tr|A0A3B1JVJ1|A0A3B1JVJ1_ASTMX/8-111 [subseq from] RING-type E3 ubiquitin transferase OS=Astyanax mexicanus OX=7994 GN=RING1 PE=4 SV=1
------------QMPSKSWELSLYELHRTPQEAIVDSTEIAVSPRSLHSELMCPICLDMLKNTMTTKECLHRFCSDCIVTALRSGNKECPTCRKKLVSKRSLRRDPNFDALISKIY
>tr|A0A4Y7NLF0|A0A4Y7NLF0_9CRUS/9-110 [subseq from] RING-type E3 ubiquitin transferase OS=Moina brachiata OX=675436 GN=EOG090X08BJ PE=2 SV=1
--------------ANKSWELSLYELHRTPQEIITDNTEIAVSPRSLHSELMCPICLDMLKNTMTTKECLHRFCSDCIITALRSGNKECPTCRKKLVSKRSLRPDPNFDMLIAKIY
>tr|A0A5E4R781|A0A5E4R781_9NEOP/8-109 [subseq from] RING-type E3 ubiquitin transferase OS=Leptidea sinapis OX=189913 GN=LSINAPIS_LOCUS15309 PE=4 SV=1
--------------QNKTWELSLYELHRTPQEVITDATEIAVSPRSLHSELMCPICLDMLKKTMTTKECLHRFCSDCIITALRSGNKECPTCRKKLVSKRSLRPDPNFDLLISKIY
>tr|A0A836K441|A0A836K441_9HYME/140-241 [subseq from] RING2 ligase (Fragment) OS=Acromyrmex charruanus OX=2715315 GN=Rnf2 PE=4 SV=1
--------------LNKTWELSLYELHRTPQDAITDNTEIAVSPRSLHSELMCPICLDMLKKTMTTKECLHRFCSDCIITALRSGNKECPTCRKKLVSKRSLRPDPNFDLLISKIY
>tr|A0A0L7KMG3|A0A0L7KMG3_9NEOP/4-109 [subseq from] RING-type E3 ubiquitin transferase (Fragment) OS=Operophtera brumata OX=104452 GN=OBRU01_24572 PE=4 SV=1
-----------TEPsQNKTWELSLYELHRTPQEVITDATEIAVSPRSLHSELMCPICLDMLKKTMTTKECLHRFCNDCIITALRSGNKECPTCRKKLVSKRSLRPDPNFDLLISKIY
>tr|A0A4Y7NNX9|A0A4Y7NNX9_9CRUS/9-110 [subseq from] RING-type E3 ubiquitin transferase OS=Simocephalus serrulatus OX=117539 GN=EOG090X08BJ PE=2 SV=1
--------------ANKSWELSLYELQRKPQEPITDNTEIAVSPRSLHSELMCPICLDMLKNTMTTKECLHRFCSDCIITALRSGNKECPTCRKKLVSKRSLRPDPNFDMLIAKIY
>tr|A0A6J1MTC4|A0A6J1MTC4_BICAN/4-109 [subseq from] RING-type E3 ubiquitin transferase OS=Bicyclus anynana OX=110368 GN=LOC112046490 PE=4 SV=1
-----------TEPsQNKTWELSLYELHRTPQEVITDATEIAVSPRSLHSELMCPICLDMLKKTMTTKECLHRFCSDCIITALRSGNKECPTCRKKLVSKRSLRPDPNFDLLISKIY
>tr|A0A6J1N7C2|A0A6J1N7C2_BICAN/4-109 [subseq from] RING-type E3 ubiquitin transferase OS=Bicyclus anynana OX=110368 GN=LOC112046490 PE=4 SV=1
-----------TEPsQNKTWELSLYELHRTPQEVITDATEIAVSPRSLHSELMCPICLDMLKKTMTTKECLHRFCSDCIITALRSGNKECPTCRKKLVSKRSLRPDPNFDLLISKIY
>tr|A0A3Q3N426|A0A3Q3N426_9TELE/8-111 [subseq from] RING-type E3 ubiquitin transferase OS=Mastacembelus armatus OX=205130 PE=4 SV=2
------------QTPSKTWELSLYELHRTPQEAIMDGTEVAVSPRSLHSELMCPICLDMLKNTMTTKECLHRFCSDCIVTALRSGNKECPTCRKKLVSRRSLRRDSNFDALISKIY
>tr|A0A3B3YLM8|A0A3B3YLM8_9TELE/7-111 [subseq from] RING-type E3 ubiquitin transferase OS=Poecilia mexicana OX=48701 PE=4 SV=1
-----------VQTPSKTWELSLYELHRSPQEAIVDGTEVAVSPRSLHSELMCPICLDMLKNTMTTKECLHRFCSDCIVTALRSGNKECPTCRKKLVSRRSLRRDSNFDALISKIY
>tr|A0A0L7LMW3|A0A0L7LMW3_9NEOP/4-109 [subseq from] RING-type E3 ubiquitin transferase OS=Operophtera brumata OX=104452 GN=OBRU01_05369 PE=4 SV=1
-----------TEPsQNKTWELSLYELHRTPQEVITDATEIAVSPRSLHSELMCPICLDMLKKTMTTKECLHRFCNDCIITALRSGNKECPTCRKKLVSKRSLRPDPNFDLLISKIY
>tr|A0A4C1Y196|A0A4C1Y196_EUMVA/8-109 [subseq from] RING-type E3 ubiquitin transferase OS=Eumeta variegata OX=151549 GN=rnf2-a PE=4 SV=1
--------------QNKTWELSLYELHRTPQEVITDATEIAVSPRSLHSELMCPICLDMLKKTMTTKECLHRFCSDCIITALRSGNKECPTCRKKLVSKRSLRPDPNFDLLISKIY
>tr|A0A4D5RGP3|A0A4D5RGP3_IXOSC/3-110 [subseq from] RING-type E3 ubiquitin transferase (Fragment) OS=Ixodes scapularis OX=6945 PE=4 SV=1
--------SSDTQTTNRTWELSLYELHRTPQDVITDGTEIAVSPRSLHSELMCPICLDMLKNTMTTKECLHRFCQECIITALRSGNKECPTCRKKLVSKRSLRADPNFDMLIAKIY
>tr|A0A6P7W1C8|A0A6P7W1C8_IXOSC/3-110 [subseq from] RING-type E3 ubiquitin transferase OS=Ixodes scapularis OX=6945 GN=LOC8023139 PE=4 SV=1
--------SSDTQTTNRTWELSLYELHRTPQDVITDGTEIAVSPRSLHSELMCPICLDMLKNTMTTKECLHRFCQECIITALRSGNKECPTCRKKLVSKRSLRADPNFDMLIAKIY
>tr|D7GXI1|D7GXI1_TRICA/8-110 [subseq from] RING-type E3 ubiquitin transferase OS=Tribolium castaneum OX=7070 GN=TcasGA2_TC001392 PE=4 SV=1
-------------GLNKTWELSLYELHRTPQDVITDNTEIAVSPRSLHSELMCPICLDMLKKTMTTKECLHRFCSDCIITALRSGNKECPTCRKKLVSKRSLRPDPNFDLLISKIY
>tr|V5IGX9|V5IGX9_IXORI/3-110 [subseq from] RING-type E3 ubiquitin transferase OS=Ixodes ricinus OX=34613 PE=2 SV=1
--------SSDTQTTNRTWELSLYELHRTPQDVITDGTEIAVSPRSLHSELMCPICLDMLKNTMTTKECLHRFCQECIITALRSGNKECPTCRKKLVSKRSLRADPNFDMLIAKIY
>tr|A0A1E1W6A1|A0A1E1W6A1_PECGO/8-109 [subseq from] RING-type E3 ubiquitin transferase OS=Pectinophora gossypiella OX=13191 GN=g.10740 PE=4 SV=1
--------------QNKTWELSLYELHRTPQEVITDATEIAVSPRSLHSELMCPICLDMLKKTMTTKECLHRFCSDCIITALRSGNKECPTCRKKLVSKRSLRPDPNFDLLISKIY
>tr|A0A2A4JQR0|A0A2A4JQR0_HELVI/4-109 [subseq from] RING-type E3 ubiquitin transferase OS=Heliothis virescens OX=7102 GN=B5V51_13967 PE=4 SV=1
-----------TEPsQNKTWELSLYELHRTPQEVITDATEIAVSPRSLHSELMCPICLDMLKKTMTTKECLHRFCNDCIITALRSGNKECPTCRKKLVSKRSLRPDPNFDLLISKIY
>tr|A0A6G1QWQ0|A0A6G1QWQ0_9TELE/8-111 [subseq from] E3 ubiquitin-protein ligase RING2-A OS=Channa argus OX=215402 GN=EXN66_Car000095 PE=4 SV=1
------------QTPSKTWELSLYELHRSPQEAIMDGTEVAVSPRSLHSELMCPICLDMLKNTMTTKECLHRFCSDCIVTALRSGNKECPTCRKKLVSRRSLRRDSNFDALISKIY
>tr|A0A3Q3AQ19|A0A3Q3AQ19_KRYMA/7-111 [subseq from] RING-type E3 ubiquitin transferase OS=Kryptolebias marmoratus OX=37003 GN=RING1 PE=4 SV=1
-----------VQTPSKTWELSLYELHRSPQEAIVDGTEVAVSPRSLHSELMCPICLDMLKNTMTTKECLHRFCSDCIVTALRSGNKECPTCRKKLVSRRSLRRDSNFDALISKIY
>tr|A7KIL1|A7KIL1_SALSA/14-118 [subseq from] RING-type E3 ubiquitin transferase (Fragment) OS=Salmo salar OX=8030 PE=4 SV=1
-----------IQNPSKTWELSLYELHRSPQEAIMDGTEIAVSPRSLHSELMCPICLDMLKNTMTTKECLHRFCSDCIVTALRSGNKECPTCRKKLVSRRSLRRDSNFDALISKIY
>tr|A0A023FAH4|A0A023FAH4_TRIIF/5-111 [subseq from] RING-type E3 ubiquitin transferase OS=Triatoma infestans OX=30076 PE=2 SV=1
---------SDQLGLNKTWELSLYELHRTQQDAITDNTEIAVSPRSLHSELMCPVCLDMLKKTMTTKECLHRFCSDCIITALRSGNKECPTCRKKLVSKRSLRPDPNFDLLISKIY
>tr|A0A0V0GD64|A0A0V0GD64_TRIDM/5-111 [subseq from] RING-type E3 ubiquitin transferase OS=Triatoma dimidiata OX=72491 PE=4 SV=1
---------SDQLGLNKTWELSLYELHRTQQDAITDNTEIAVSPRSLHSELMCPVCLDMLKKTMTTKECLHRFCSDCIITALRSGNKECPTCRKKLVSKRSLRPDPNFDLLISKIY
>tr|A0A224XSC4|A0A224XSC4_9HEMI/5-111 [subseq from] RING-type E3 ubiquitin transferase OS=Panstrongylus lignarius OX=156445 PE=4 SV=1
---------SDQLGLNKTWELSLYELHRTQQDAITDNTEIAVSPRSLHSELMCPVCLDMLKKTMTTKECLHRFCSDCIITALRSGNKECPTCRKKLVSKRSLRPDPNFDLLISKIY
>tr|A0A2H1VGA3|A0A2H1VGA3_SPOFR/4-109 [subseq from] RING-type E3 ubiquitin transferase OS=Spodoptera frugiperda OX=7108 GN=SFRICE_023780 PE=4 SV=1
-----------TEPsQNKTWELSLYELHRTPQEVITDATEIAVSPRSLHSELMCPICLDMLKKTMTTKECLHRFCNDCIITALRSGNKECPTCRKKLVSKRSLRPDPNFDLLISKIY
>tr|A0A3P9JPG8|A0A3P9JPG8_ORYLA/10-114 [subseq from] RING-type E3 ubiquitin transferase OS=Oryzias latipes OX=8090 GN=RING1 PE=4 SV=1
-----------IQTPSKTWELSLYELHRTPQEVIVDGTEVAVSPRSLHSELMCPICLDMLKNTMTTKECLHRFCSDCIVTALRSGNKECPTCRKKLVSRRSLRRDSNFDALISKIY
>tr|A0A3Q2CSJ7|A0A3Q2CSJ7_CYPVA/7-111 [subseq from] RING-type E3 ubiquitin transferase OS=Cyprinodon variegatus OX=28743 GN=RING1 PE=4 SV=1
-----------VQAPSKTWELSLYELHRSPQEAIVDGTEVAVSPRSLHSELMCPICLDMLKNTMTTKECLHRFCSDCIVTALRSGNKECPTCRKKLVSRRSLRRDSNFDALISKIY
>tr|A0A1A7YLX2|A0A1A7YLX2_9TELE/7-111 [subseq from] RING-type E3 ubiquitin transferase OS=Iconisemion striatum OX=60296 GN=RING1 PE=4 SV=1
-----------VQTPSKTWELSLYELHRSPQEAIVDGTEVAVSPRSLHSELMCPICLDMLKNTMTTKECLHRFCSDCIVTALRSGNKECPTCRKKLVSRRSLRRDSNFDALISKIY
>tr|A0A6J2JU71|A0A6J2JU71_BOMMA/4-109 [subseq from] RING-type E3 ubiquitin transferase OS=Bombyx mandarina OX=7092 GN=LOC114245424 PE=4 SV=1
-----------TEPsQNKTWELSLYELHRTPQEVITDATEIAVSPRSLHSELMCPICLDMLKKTMTTKECLHRFCNDCIITALRSGNKECPTCRKKLVSKRSLRPDPNFDLLISKIY
>tr|A0A7J7A4A2|A0A7J7A4A2_9COLE/8-110 [subseq from] RING-type E3 ubiquitin transferase OS=Lamprigera yunnana OX=370605 GN=FQA39_LY04113 PE=4 SV=1
-------------GLNKTWELSLYELHRTPQDAIVDNTEIAVSPRSLHSELMCPICLDMLKKTMTTKECLHRFCSDCIITALRSGNKECPTCRKKLVSKRSLRPDPNFDLLISKIY
>tr|H9JBU0|H9JBU0_BOMMO/4-109 [subseq from] RING-type E3 ubiquitin transferase OS=Bombyx mori OX=7091 PE=2 SV=1
-----------TEPsQNKTWELSLYELHRTPQEVITDATEIAVSPRSLHSELMCPICLDMLKKTMTTKECLHRFCNDCIITALRSGNKECPTCRKKLVSKRSLRPDPNFDLLISKIY
>tr|A0A1A7WRU1|A0A1A7WRU1_9TELE/7-111 [subseq from] RING-type E3 ubiquitin transferase OS=Iconisemion striatum OX=60296 GN=RING1 PE=4 SV=1
-----------VQTPSKTWELSLYELHRSPQEAIVDGTEVAVSPRSLHSELMCPICLDMLKNTMTTKECLHRFCSDCIVTALRSGNKECPTCRKKLVSRRSLRRDSNFDALISKIY
>tr|A0A2I4CHC3|A0A2I4CHC3_9TELE/7-111 [subseq from] RING-type E3 ubiquitin transferase OS=Austrofundulus limnaeus OX=52670 GN=ring1 PE=4 SV=1
-----------VQTPSKTWELSLYELHRSPQEAIVDGTEVAVSPRSLHSELMCPICLDMLKNTMTTKECLHRFCSDCIVTALRSGNKECPTCRKKLVSRRSLRRDSNFDALISKIY
>tr|A0A3P9JNT8|A0A3P9JNT8_ORYLA/10-114 [subseq from] RING-type E3 ubiquitin transferase OS=Oryzias latipes OX=8090 GN=RING1 PE=4 SV=1
-----------IQTPSKTWELSLYELHRTPQEVIVDGTEVAVSPRSLHSELMCPICLDMLKNTMTTKECLHRFCSDCIVTALRSGNKECPTCRKKLVSRRSLRRDSNFDALISKIY
>tr|A0A3Q3J5I4|A0A3Q3J5I4_MONAL/10-114 [subseq from] RING-type E3 ubiquitin transferase OS=Monopterus albus OX=43700 PE=4 SV=1
-----------IQTPSKTWELSLYELHRSPQEAIMDGTEVAVSPRSLHSELMCPICLDMLKNTMTTKECLHRFCSDCIVTALRSGNKECPTCRKKLVSRRSLRRDSNFDALISKIY
>tr|A0A3Q4N5B3|A0A3Q4N5B3_NEOBR/8-111 [subseq from] RING-type E3 ubiquitin transferase OS=Neolamprologus brichardi OX=32507 GN=RING1 PE=4 SV=1
------------QAPSKTWELSLYELHRSPQEAIVDGTEVAVSPRSLHSELMCPICLDMLKNTMTTKECLHRFCSDCIVTALRSGNKECPTCRKKLVSRRSLRRDSNFDALISKIY
>tr|A0A0B6YRB3|A0A0B6YRB3_9EUPU/10-110 [subseq from] RING-type domain-containing protein (Fragment) OS=Arion vulgaris OX=1028688 GN=ORF31670 PE=4 SV=1
---------------NKTCELSLYELHRTPQDAVTDNTEIAVSPRSLHSELMCPICLDMLKNTMTTKECLHRFCQECIITALRSGNKECPTCRKKLVSKRSLRPDPNFDALISKIY
>tr|A0A3Q2P443|A0A3Q2P443_FUNHE/7-111 [subseq from] RING-type E3 ubiquitin transferase OS=Fundulus heteroclitus OX=8078 GN=RING1 PE=4 SV=1
-----------VQTPSKTWELSLYELHRSPQEAIVDGTEVAVSPRSLHSELMCPICLDMLKNTMTTKECLHRFCSDCIVTALRSGNKECPTCRKKLVSRRSLRRDSNFDALISKIY
>tr|A0A087XHQ0|A0A087XHQ0_POEFO/7-111 [subseq from] RING-type E3 ubiquitin transferase OS=Poecilia formosa OX=48698 GN=RING1 PE=4 SV=2
-----------VQTPSKTWELSLYELHRSPQEAIVDGTEVAVSPRSLHSELMCPICLDMLKNTMTTKECLHRFCSDCIVTALRSGNKECPTCRKKLVSRRSLRRDSNFDALISKIY
>tr|A0A0S7I723|A0A0S7I723_9TELE/7-111 [subseq from] RING-type E3 ubiquitin transferase OS=Poeciliopsis prolifica OX=188132 GN=RNG2A PE=4 SV=1
-----------VQTPSKTWELSLYELHRSPQEAIVDGTEVAVSPRSLHSELMCPICLDMLKNTMTTKECLHRFCSDCIVTALRSGNKECPTCRKKLVSRRSLRRDSNFDALISKIY
>tr|A0A147ANR4|A0A147ANR4_FUNHE/7-111 [subseq from] RING-type E3 ubiquitin transferase OS=Fundulus heteroclitus OX=8078 PE=4 SV=1
-----------VQTPSKTWELSLYELHRSPQEAIVDGTEVAVSPRSLHSELMCPICLDMLKNTMTTKECLHRFCSDCIVTALRSGNKECPTCRKKLVSRRSLRRDSNFDALISKIY
>tr|A0A3B3VAS0|A0A3B3VAS0_9TELE/7-111 [subseq from] RING-type E3 ubiquitin transferase OS=Poecilia latipinna OX=48699 GN=RING1 PE=4 SV=1
-----------VQTPSKTWELSLYELHRSPQEAIVDGTEVAVSPRSLHSELMCPICLDMLKNTMTTKECLHRFCSDCIVTALRSGNKECPTCRKKLVSRRSLRRDSNFDALISKIY
>tr|A0A3B3YLN2|A0A3B3YLN2_9TELE/7-111 [subseq from] RING-type E3 ubiquitin transferase OS=Poecilia mexicana OX=48701 PE=4 SV=1
-----------VQTPSKTWELSLYELHRSPQEAIVDGTEVAVSPRSLHSELMCPICLDMLKNTMTTKECLHRFCSDCIVTALRSGNKECPTCRKKLVSRRSLRRDSNFDALISKIY
>tr|A0A3B4H6F1|A0A3B4H6F1_9CICH/8-111 [subseq from] RING-type E3 ubiquitin transferase OS=Pundamilia nyererei OX=303518 GN=RING1 PE=4 SV=1
------------QAPSKTWELSLYELHRSPQEAIVDGTEVAVSPRSLHSELMCPICLDMLKNTMTTKECLHRFCSDCIVTALRSGNKECPTCRKKLVSRRSLRRDSNFDALISKIY
>tr|A0A3P9QDU0|A0A3P9QDU0_POERE/7-111 [subseq from] RING-type E3 ubiquitin transferase OS=Poecilia reticulata OX=8081 GN=RING1 PE=4 SV=1
-----------VQTPSKTWELSLYELHRSPQEAIVDGTEVAVSPRSLHSELMCPICLDMLKNTMTTKECLHRFCSDCIVTALRSGNKECPTCRKKLVSRRSLRRDSNFDALISKIY
>tr|A0A3S2LBG6|A0A3S2LBG6_CHISP/8-109 [subseq from] RING-type E3 ubiquitin transferase OS=Chilo suppressalis OX=168631 GN=evm_005362 PE=4 SV=1
--------------QNKTWELSLYELHRTPQEVITDATEIAVSPRSLHSELMCPICLDMLKKTMTTKECLHRFCSDCIVTALRSGNKECPTCRKKLVSKRSLRPDPNFDLLISKIY
>tr|A0A835GCF8|A0A835GCF8_SPOEX/4-109 [subseq from] Uncharacterized protein OS=Spodoptera exigua OX=7107 GN=HW555_009749 PE=4 SV=1
-----------TEPsQNKTWELSLYELHRTPQEVITDATEIAVSPRSLHSELMCPICLDMLKKTMTTKECLHRFCNDCIITALRSGNKECPTCRKKLVSKRSLRPDPNFDLLISKIY
>tr|A0A1E1WW31|A0A1E1WW31_9ACAR/3-110 [subseq from] Putative ring finger protein 1 (Fragment) OS=Amblyomma aureolatum OX=187763 PE=2 SV=1
--------SSDTQTTNRTWELSLYELHRTPQEVITDNTEIAVSPRSLHSELMCPICLDMLKNTMTTKECLHRFCQECIITALRSGNKECPTCRKKLVSKRSLRADPNFDMLIAKIY
>tr|A0A3Q3ARC1|A0A3Q3ARC1_KRYMA/7-111 [subseq from] RING-type E3 ubiquitin transferase OS=Kryptolebias marmoratus OX=37003 GN=RING1 PE=4 SV=1
-----------VQTPSKTWELSLYELHRSPQEAIVDGTEVAVSPRSLHSELMCPICLDMLKNTMTTKECLHRFCSDCIVTALRSGNKECPTCRKKLVSRRSLRRDSNFDALISKIY
>tr|A0A164XRC1|A0A164XRC1_9CRUS/9-108 [subseq from] RING-type E3 ubiquitin transferase OS=Daphnia magna OX=35525 GN=APZ42_019830 PE=4 SV=1
--------------ANKSWELSLYELHRTPQEAITDNTEIAVSPRSLHSELMCPICLDMLKNTMTTKECLHRFCSDCIITALRSGNKECPTCRKKLVSKRSLRPDPNFDMLIAK--
>tr|A0A2K5NHB5|A0A2K5NHB5_CERAT/1-114 [subseq from] E3 ubiquitin-protein ligase RING2 OS=Cercocebus atys OX=9531 PE=4 SV=1
--MSQAVQTNGTQPLSKTWELSLYELCRKKRKEKKRKTEIVVSPRSLHSELMCPICLEMLKNTMTTKECLHPFCADCIIIALRSGNRECLTCRKKLVSKRSLRPDPDFDALISKIY
>tr|A0A3B5R2F3|A0A3B5R2F3_XIPMA/8-111 [subseq from] RING-type E3 ubiquitin transferase OS=Xiphophorus maculatus OX=8083 GN=RING1 PE=4 SV=1
------------QTPSKTWELSLYELHRSPQEAIVDGTEVAVSPRSLHSELMCPICLDMLKNTMTTKECLHRFCSDCIVTALRSGNKECPTCRKKLVSRRSLRRDSNFDALISKIY
>tr|A0A1Y1NI58|A0A1Y1NI58_PHOPY/9-110 [subseq from] RING-type E3 ubiquitin transferase OS=Photinus pyralis OX=7054 GN=PPYR_12793 PE=4 SV=1
--------------LNKTWELSLYELHRTPQDAIVDNTEIAVSPRSLHSELMCPICLDMLKKTMTTKECLHRFCSDCIITALRSGNKECPTCRKKLVSKRSLRPDPNFDLLISKIY
>tr|A0A3B4H4U1|A0A3B4H4U1_9CICH/8-111 [subseq from] RING-type E3 ubiquitin transferase OS=Pundamilia nyererei OX=303518 GN=RING1 PE=4 SV=1
------------QAPSKTWELSLYELHRSPQEAIVDGTEVAVSPRSLHSELMCPICLDMLKNTMTTKECLHRFCSDCIVTALRSGNKECPTCRKKLVSRRSLRRDSNFDALISKIY
>tr|A0A3P8PGK7|A0A3P8PGK7_ASTCA/8-111 [subseq from] RING-type E3 ubiquitin transferase OS=Astatotilapia calliptera OX=8154 GN=RING1 PE=4 SV=1
------------QAPSKTWELSLYELHRSPQEAIVDGTEVAVSPRSLHSELMCPICLDMLKNTMTTKECLHRFCSDCIVTALRSGNKECPTCRKKLVSRRSLRRDSNFDALISKIY
>tr|A0A3P9DMU4|A0A3P9DMU4_9CICH/8-111 [subseq from] RING-type E3 ubiquitin transferase OS=Maylandia zebra OX=106582 GN=RING1 PE=4 SV=1
------------QAPSKTWELSLYELHRSPQEAIVDGTEVAVSPRSLHSELMCPICLDMLKNTMTTKECLHRFCSDCIVTALRSGNKECPTCRKKLVSRRSLRRDSNFDALISKIY
>tr|A0A3Q2WQJ1|A0A3Q2WQJ1_HAPBU/8-111 [subseq from] RING-type E3 ubiquitin transferase OS=Haplochromis burtoni OX=8153 GN=RING1 PE=4 SV=1
------------QAPSKTWELSLYELHRSPQEAIVDGTEVAVSPRSLHSELMCPICLDMLKNTMTTKECLHRFCSDCIVTALRSGNKECPTCRKKLVSRRSLRRDSNFDALISKIY
>tr|A0A7J6YLY3|A0A7J6YLY3_9COLE/9-110 [subseq from] RING-type E3 ubiquitin transferase OS=Abscondita terminalis OX=2069292 GN=FQR65_LT05670 PE=4 SV=1
--------------LNKTWELSLYELHRTPQDAIVDNTEIAVSPRSLHSELMCPICLDMLKKTMTTKECLHRFCSDCIITALRSGNKECPTCRKKLVSKRSLRPDPNFDLLISKIY
>tr|A0A6F9CQH7|A0A6F9CQH7_9TELE/7-111 [subseq from] RING-type E3 ubiquitin transferase OS=Coregonus sp. 'balchen' OX=861768 GN=CSTEINMANNI_LOCUS4562893 PE=4 SV=1
-----------VQNPSKTWELSLYELHRSPQEAIMDGTEIAVSPRSLHSELMCPICLDMLKNTMTTKECLHRFCSDCIVTALRSGNKECPTCRKKLVSRRSLRRDSNFDALISKIY
>tr|A0A4W5RXT6|A0A4W5RXT6_9TELE/19-123 [subseq from] RING-type E3 ubiquitin transferase OS=Hucho hucho OX=62062 GN=RING1 PE=4 SV=1
-----------IQNPSKTWELSLYELHRSPQEAIMDGTEIAVSPRSLHSELMCPICLDMLKNTMTTKECLHRFCSDCIVTALRSGNKECPTCRKKLVSRRSLRRDSNFDALISKIY
>tr|A0A315WC23|A0A315WC23_GAMAF/7-111 [subseq from] RING-type E3 ubiquitin transferase OS=Gambusia affinis OX=33528 GN=CCH79_00014110 PE=4 SV=1
-----------VQTPSKTWELSLYELHRSPQEAIVDGTEVAVSPRSLHSELMCPICLDMLKNTMTTKECLHRFCSDCIVTALRSGNKECPTCRKKLVSRRSLRRDSNFDALISKIY
>tr|M3ZHB4|M3ZHB4_XIPMA/8-111 [subseq from] RING-type E3 ubiquitin transferase OS=Xiphophorus maculatus OX=8083 GN=RING1 PE=4 SV=1
------------QTPSKTWELSLYELHRSPQEAIVDGTEVAVSPRSLHSELMCPICLDMLKNTMTTKECLHRFCSDCIVTALRSGNKECPTCRKKLVSRRSLRRDSNFDALISKIY
>tr|A0A6J2YJT6|A0A6J2YJT6_SITOR/8-110 [subseq from] RING-type E3 ubiquitin transferase OS=Sitophilus oryzae OX=7048 GN=LOC115887975 PE=4 SV=1
-------------GLNKTWELSLYELYRTPQEVITDNTEIAVSPRSLHSELMCPICLDMLKKTMTTKECLHRFCSECIITALRSGNKECPTCRKKLVSKRSLRPDPNFDLLISKIY
>tr|A0A2K5NGQ8|A0A2K5NGQ8_CERAT/1-114 [subseq from] E3 ubiquitin-protein ligase RING2 OS=Cercocebus atys OX=9531 PE=4 SV=1
--MSQAVQTNGTQPLSKTWELSLYELCRKKRKEKKRKTEIVVSPRSLHSELMCPICLEMLKNTMTTKECLHPFCADCIIIALRSGNRECLTCRKKLVSKRSLRPDPDFDALISKIY
>tr|A0A6G1QWI3|A0A6G1QWI3_9TELE/49-153 [subseq from] RING-type E3 ubiquitin transferase OS=Channa argus OX=215402 GN=EXN66_Car000017 PE=4 SV=1
-----------IQTPSKTWELSLYELHRSPQEAIMDGTEVAVSPRSLHSELMCPICLDMLKNTMTTKECLHRFCSDCIVTALRSGNKECPTCRKKLVSRRSLRRDSNFDALISKIY
>tr|A0A034WI46|A0A034WI46_BACDO/8-109 [subseq from] RING-type E3 ubiquitin transferase OS=Bactrocera dorsalis OX=27457 GN=RING1 PE=4 SV=1
--------------QNKTWDLSLYELQRNPQEIITDNTEIAVSPRSLHSELMCPICLDMLKKTMTTKECLHRFCSDCIITALRSGNKECPTCRKKLVSKRSLRPDPNFDLLISKIY
>tr|A0A0K8V786|A0A0K8V786_BACLA/8-109 [subseq from] RING-type E3 ubiquitin transferase OS=Bactrocera latifrons OX=174628 GN=Sce PE=4 SV=1
--------------QNKTWDLSLYELQRNPQEIITDNTEIAVSPRSLHSELMCPICLDMLKKTMTTKECLHRFCSDCIITALRSGNKECPTCRKKLVSKRSLRPDPNFDLLISKIY
>tr|A0A1B0CP72|A0A1B0CP72_LUTLO/4-108 [subseq from] RING-type domain-containing protein OS=Lutzomyia longipalpis OX=7200 PE=4 SV=1
-----------AEPVNKTWDLSLYEIHRAPQEAITDNTEIAVSPRSLHSELMCPICLDMLKKTMTTKECLHRFCSDCIVTALRSGNKECPTCRKKLVSKRSLRHDPNFDLLISKIY
>tr|A0A668V6E8|A0A668V6E8_OREAU/8-111 [subseq from] RING-type E3 ubiquitin transferase OS=Oreochromis aureus OX=47969 PE=4 SV=1
------------QAPSKTWELSLYELHRSPQEAIMDGTEVAVSPRSLHSELMCPICLDMLKNTMTTKECLHRFCSDCIVTALRSGNKECPTCRKKLVSRRSLRRDSNFDALISKIY
>tr|A0A3Q0RBL5|A0A3Q0RBL5_AMPCI/8-111 [subseq from] RING-type E3 ubiquitin transferase OS=Amphilophus citrinellus OX=61819 GN=RING1 PE=4 SV=1
------------QAPSKTWELSLYELHRSPQEAIMDGTEVAVSPRSLHSELMCPICLDMLKNTMTTKECLHRFCSDCIVTALRSGNKECPTCRKKLVSRRSLRRDSNFDALISKIY
>tr|A0A6I9VK74|A0A6I9VK74_BACDO/8-109 [subseq from] RING-type E3 ubiquitin transferase OS=Bactrocera dorsalis OX=27457 GN=LOC105233736 PE=4 SV=1
--------------QNKTWDLSLYELQRNPQEIITDNTEIAVSPRSLHSELMCPICLDMLKKTMTTKECLHRFCSDCIITALRSGNKECPTCRKKLVSKRSLRPDPNFDLLISKIY
>tr|H2L6E5|H2L6E5_ORYLA/8-111 [subseq from] RING-type E3 ubiquitin transferase OS=Oryzias latipes OX=8090 GN=RING1 PE=4 SV=2
------------QTPSKTWELSLYELHRTPQEVIVDGTEVAVSPRSLHSELMCPICLDMLKNTMTTKECLHRFCSDCIVTALRSGNKECPTCRKKLVSRRSLRRDSNFDALISKIY
>tr|A0A3B3HJU2|A0A3B3HJU2_ORYLA/8-111 [subseq from] RING-type E3 ubiquitin transferase OS=Oryzias latipes OX=8090 GN=RING1 PE=4 SV=1
------------QTPSKTWELSLYELHRTPQEVIVDGTEVAVSPRSLHSELMCPICLDMLKNTMTTKECLHRFCSDCIVTALRSGNKECPTCRKKLVSRRSLRRDSNFDALISKIY
>tr|A0A3B5R0R7|A0A3B5R0R7_XIPMA/8-111 [subseq from] RING-type E3 ubiquitin transferase OS=Xiphophorus maculatus OX=8083 GN=RING1 PE=4 SV=1
------------QTPSKTWELSLYELHRSPQEAIVDGTEVAVSPRSLHSELMCPICLDMLKNTMTTKECLHRFCSDCIVTALRSGNKECPTCRKKLVSRRSLRRDSNFDALISKIY
>tr|A0A3P9IF86|A0A3P9IF86_ORYLA/8-111 [subseq from] RING-type E3 ubiquitin transferase OS=Oryzias latipes OX=8090 GN=RING1 PE=4 SV=1
------------QTPSKTWELSLYELHRTPQEVIVDGTEVAVSPRSLHSELMCPICLDMLKNTMTTKECLHRFCSDCIVTALRSGNKECPTCRKKLVSRRSLRRDSNFDALISKIY
>tr|A0A3P9KS39|A0A3P9KS39_ORYLA/8-111 [subseq from] RING-type E3 ubiquitin transferase OS=Oryzias latipes OX=8090 GN=RING1 PE=4 SV=1
------------QTPSKTWELSLYELHRTPQEVIVDGTEVAVSPRSLHSELMCPICLDMLKNTMTTKECLHRFCSDCIVTALRSGNKECPTCRKKLVSRRSLRRDSNFDALISKIY
>tr|A0A3Q1IHQ5|A0A3Q1IHQ5_ANATE/8-111 [subseq from] RING-type E3 ubiquitin transferase OS=Anabas testudineus OX=64144 PE=4 SV=2
------------QAPSKTWELSLYELHRSPQEAIMDGTEVAVSPRSLHSELMCPICLDMLKNTMTTKECLHRFCSDCIVTALRSGNKECPTCRKKLVSRRSLRRDSNFDALISKIY
>tr|A0A6B0V8M8|A0A6B0V8M8_IXORI/2-106 [subseq from] Putative e3 ubiquitin ligase (Fragment) OS=Ixodes ricinus OX=34613 PE=4 SV=1
-----------TQTTNRTWELSLYELHRTPQDVITDGTEIAVSPRSLHSELMCPICLDMLKNTMTTKECLHRFCQECIITALRSGNKECPTCRKKLVSKRSLRADPNFDMLIAKIY
>tr|A0A811U4E3|A0A811U4E3_CERCA/8-109 [subseq from] (Mediterranean fruit fly) hypothetical protein OS=Ceratitis capitata OX=7213 GN=CCAP1982_LOCUS2392 PE=4 SV=1
--------------QNKTWDLSLYELQRNPQEIITDNTEIAVSPRSLHSELMCPICLDMLKKTMTTKECLHRFCSDCIITALRSGNKECPTCRKKLVSKRSLRPDPNFDLLISKIY
>tr|I3JKE8|I3JKE8_ORENI/8-111 [subseq from] RING-type E3 ubiquitin transferase OS=Oreochromis niloticus OX=8128 GN=RING1 PE=4 SV=2
------------QAPSKTWELSLYELHRSPQEAIMDGTEVAVSPRSLHSELMCPICLDMLKNTMTTKECLHRFCSDCIVTALRSGNKECPTCRKKLVSRRSLRRDSNFDALISKIY
>tr|A0A060WRV9|A0A060WRV9_ONCMY/8-111 [subseq from] RING-type E3 ubiquitin transferase OS=Oncorhynchus mykiss OX=8022 GN=GSONMT00001333001 PE=4 SV=1
------------QNPSKTWELSLYELHRSPQEAIMDGTEIAVSPRSLHSELMCPICLDMLKNTMTTKECLHRFCSDCIVTALRSGNKECPTCRKKLVSRRSLRRDSNFDALISKIY
>tr|A0A1S3PZZ2|A0A1S3PZZ2_SALSA/8-111 [subseq from] RING-type E3 ubiquitin transferase OS=Salmo salar OX=8030 GN=LOC106588392 PE=4 SV=1
------------QNPSKTWELSLYELHRSPQEAIMDGTEIAVSPRSLHSELMCPICLDMLKNTMTTKECLHRFCSDCIVTALRSGNKECPTCRKKLVSRRSLRRDSNFDALISKIY
>tr|A0A674CA04|A0A674CA04_SALTR/8-111 [subseq from] RING-type E3 ubiquitin transferase OS=Salmo trutta OX=8032 GN=RING1 PE=4 SV=1
------------QNPSKTWELSLYELHRSPQEAIMDGTEIAVSPRSLHSELMCPICLDMLKNTMTTKECLHRFCSDCIVTALRSGNKECPTCRKKLVSRRSLRRDSNFDALISKIY
>tr|A0A811U565|A0A811U565_CERCA/8-109 [subseq from] (Mediterranean fruit fly) hypothetical protein OS=Ceratitis capitata OX=7213 GN=CCAP1982_LOCUS2392 PE=4 SV=1
--------------QNKTWDLSLYELQRNPQEIITDNTEIAVSPRSLHSELMCPICLDMLKKTMTTKECLHRFCSDCIITALRSGNKECPTCRKKLVSKRSLRPDPNFDLLISKIY
>tr|D0UGC0|D0UGC0_SALSA/8-111 [subseq from] RING-type E3 ubiquitin transferase OS=Salmo salar OX=8030 GN=RING1 PE=4 SV=1
------------QNPSKTWELSLYELHRSPQEAIMDGTEIAVSPRSLHSELMCPICLDMLKNTMTTKECLHRFCSDCIVTALRSGNKECPTCRKKLVSRRSLRRDSNFDALISKIY
>tr|A0A437CV35|A0A437CV35_ORYJA/8-111 [subseq from] RING-type E3 ubiquitin transferase OS=Oryzias javanicus OX=123683 GN=OJAV_G00111050 PE=4 SV=1
------------QTPSKTWELSLYELHRTPQEVIVDGTEVAVSPRSLHSELMCPICLDMLKNTMTTKECLHRFCSDCIVTALRSGNKECPTCRKKLVSRRSLRRDSNFDALISKIY
>tr|A0A4W5S0T7|A0A4W5S0T7_9TELE/8-111 [subseq from] RING-type E3 ubiquitin transferase OS=Hucho hucho OX=62062 GN=RING1 PE=4 SV=1
------------QNPSKTWELSLYELHRSPQEAIMDGTEIAVSPRSLHSELMCPICLDMLKNTMTTKECLHRFCSDCIVTALRSGNKECPTCRKKLVSRRSLRRDSNFDALISKIY
>tr|B0WQV3|B0WQV3_CULQU/5-109 [subseq from] RING-type E3 ubiquitin transferase OS=Culex quinquefasciatus OX=7176 GN=6041895 PE=4 SV=1
------------EPLqNKTWDLSLYELNRMPQEAITDNTEIAVSPRSLHSELMCPICLDMLKKTMTTKECLHRFCSDCIITALRSGNKECPTCRKKLVSKRSLRPDPNFDLLISKIY
>tr|W5JBU7|W5JBU7_ANODA/6-109 [subseq from] RING-type E3 ubiquitin transferase OS=Anopheles darlingi OX=43151 GN=AND_008124 PE=4 SV=1
------------QMQSKSWDLSLYELHRAPQEAITDNTEIAVSPRSLHSELMCPICLDMLKKTMTTKECLHRFCSDCIITALRSGNKECPTCRKKLVSKRSLRPDPNFDLLISKIY
>tr|A0A0A1WSR8|A0A0A1WSR8_ZEUCU/8-109 [subseq from] RING-type E3 ubiquitin transferase OS=Zeugodacus cucurbitae OX=28588 GN=Sce_1 PE=4 SV=1
--------------QNKTWDLSLYELQRNPQEIITDNTEIAVSPRSLHSELMCPICLDMLKKTMTTKECLHRFCSDCIITALRSGNKECPTCRKKLVSKRSLRPDPNFDLLISKIY
>tr|A0A1Q3F012|A0A1Q3F012_CULTA/5-109 [subseq from] RING-type E3 ubiquitin transferase OS=Culex tarsalis OX=7177 PE=4 SV=1
------------EPLqNKTWDLSLYELNRMPQEAITDNTEIAVSPRSLHSELMCPICLDMLKKTMTTKECLHRFCSDCIITALRSGNKECPTCRKKLVSKRSLRPDPNFDLLISKIY
>tr|A0A3B4YDE5|A0A3B4YDE5_SERLL/8-111 [subseq from] RING-type E3 ubiquitin transferase OS=Seriola lalandi dorsalis OX=1841481 GN=RING1 PE=4 SV=1
------------QTPSKTWELSLYELHRSPQEAIMDGTEVAVSPRSLHSELMCPICLDMLKNTMTTKECLHRFCSDCIVTALRSGNKECPTCRKKLVSRRSLRRDSNFDALISKIY
>tr|A0A4W5RY00|A0A4W5RY00_9TELE/8-111 [subseq from] RING-type E3 ubiquitin transferase OS=Hucho hucho OX=62062 GN=RING1 PE=4 SV=1
------------QNPSKTWELSLYELHRSPQEAIMDGTEIAVSPRSLHSELMCPICLDMLKNTMTTKECLHRFCSDCIVTALRSGNKECPTCRKKLVSRRSLRRDSNFDALISKIY
>tr|A0A4W6EYD3|A0A4W6EYD3_LATCA/8-111 [subseq from] RING-type E3 ubiquitin transferase OS=Lates calcarifer OX=8187 GN=RING1 PE=4 SV=1
------------QTPSKTWELSLYELHRSPQEAIMDGTEVAVSPRSLHSELMCPICLDMLKNTMTTKECLHRFCSDCIVTALRSGNKECPTCRKKLVSRRSLRRDSNFDALISKIY
>tr|A0A1A9WBZ9|A0A1A9WBZ9_9MUSC/6-115 [subseq from] E3 ubiquitin-protein ligase RING2 OS=Glossina brevipalpis OX=37001 PE=4 SV=1
-------KMASLEPAqNKTWDLSLYELQRKPQEIITDSTEIAVSPRSLHSELMCPICLDMLKKTMTTKECLHRFCQDCIITALRSGNKECPTCRKKLVSKRSLRPDPNFDLLISKIY
>tr|A0A3B4UDG1|A0A3B4UDG1_SERDU/8-111 [subseq from] RING-type E3 ubiquitin transferase OS=Seriola dumerili OX=41447 GN=RING1 PE=4 SV=1
------------QTPSKTWELSLYELHRSPQEAIMDGTEVAVSPRSLHSELMCPICLDMLKNTMTTKECLHRFCSDCIVTALRSGNKECPTCRKKLVSRRSLRRDSNFDALISKIY
>tr|A0A4W5KR22|A0A4W5KR22_9TELE/8-111 [subseq from] RING-type E3 ubiquitin transferase OS=Hucho hucho OX=62062 PE=4 SV=1
------------QNPSKTWELSLYELHRSPQEAIMDGTEIAVSPRSLHSELMCPICLDMLKNTMTTKECLHRFCSDCIVTALRSGNKECPTCRKKLVSRRSLRRDSNFDALISKIY
>tr|A0A669D4S8|A0A669D4S8_ORENI/8-111 [subseq from] RING-type E3 ubiquitin transferase OS=Oreochromis niloticus OX=8128 GN=RING1 PE=4 SV=1
------------QAPSKTWELSLYELHRSPQEAIMDGTEVAVSPRSLHSELMCPICLDMLKNTMTTKECLHRFCSDCIVTALRSGNKECPTCRKKLVSRRSLRRDSNFDALISKIY
>tr|A0A6P7NUS2|A0A6P7NUS2_BETSP/8-111 [subseq from] RING-type E3 ubiquitin transferase OS=Betta splendens OX=158456 GN=ring1 PE=4 SV=1
------------QTPSKTWELSLYELHRSPQEAIMDGTEVAVSPRSLHSELMCPICLDMLKNTMTTKECLHRFCSDCIVTALRSGNKECPTCRKKLVSRRSLRRDSNFDALISKIY
>tr|A0A3Q1EDG2|A0A3Q1EDG2_9TELE/8-111 [subseq from] RING-type E3 ubiquitin transferase OS=Acanthochromis polyacanthus OX=80966 GN=RING1 PE=4 SV=1
------------QTPSKTWELSLYELHRSPQEAIMDGTEVAVSPRSLHSELMCPICLDMLKNTMTTKECLHRFCSDCIVTALRSGNKECPTCRKKLVSRRSLRRDSNFDALISKIY
>tr|A0A3Q3J5P8|A0A3Q3J5P8_MONAL/8-111 [subseq from] RING-type E3 ubiquitin transferase OS=Monopterus albus OX=43700 PE=4 SV=1
------------QTPSKTWELSLYELHRSPQEAIMDGTEVAVSPRSLHSELMCPICLDMLKNTMTTKECLHRFCSDCIVTALRSGNKECPTCRKKLVSRRSLRRDSNFDALISKIY
>tr|A0A6P7P0K0|A0A6P7P0K0_BETSP/8-111 [subseq from] RING-type E3 ubiquitin transferase OS=Betta splendens OX=158456 GN=ring1 PE=4 SV=1
------------QTPSKTWELSLYELHRSPQEAIMDGTEVAVSPRSLHSELMCPICLDMLKNTMTTKECLHRFCSDCIVTALRSGNKECPTCRKKLVSRRSLRRDSNFDALISKIY
>tr|A0A3Q3XGR9|A0A3Q3XGR9_MOLML/8-111 [subseq from] RING-type E3 ubiquitin transferase OS=Mola mola OX=94237 PE=4 SV=1
------------QTPSKTWELSLYELHRSPQEAIMDGTEVAVSPRSLHSELMCPICLDMLKNTMTTKECLHRFCSDCIVTALRSGNKECPTCRKKLVSRRSLRRDSNFDALISKIY
>tr|A0A665U4U7|A0A665U4U7_ECHNA/8-111 [subseq from] RING-type E3 ubiquitin transferase OS=Echeneis naucrates OX=173247 GN=ring1 PE=4 SV=1
------------QTPSKTWELSLYELHRSPQEAIMDGTEVAVSPRSLHSELMCPICLDMLKNTMTTKECLHRFCSDCIVTALRSGNKECPTCRKKLVSRRSLRRDSNFDALISKIY
>tr|A0A3B4ZQL5|A0A3B4ZQL5_9TELE/8-111 [subseq from] RING-type E3 ubiquitin transferase OS=Stegastes partitus OX=144197 GN=RING1 PE=4 SV=1
------------QTPSKTWELSLYELHRSPQEAIMDGTEVAVSPRSLHSELMCPICLDMLKNTMTTKECLHRFCSDCIVTALRSGNKECPTCRKKLVSRRSLRRDSNFDALISKIY
>tr|A0A7R8V069|A0A7R8V069_HERIL/5-109 [subseq from] RING-type E3 ubiquitin transferase OS=Hermetia illucens OX=343691 GN=HERILL_LOCUS12879 PE=4 SV=1
-----------EPPQNKTWDLSLYELQRKPQEVITDNTEIAVSPRSLHSELMCPICLDMLKRTMTTKECLHRFCSECIITALRSGNKECPTCRKKLVSKRSLRPDPNFDLLISKIY
>tr|A0A3Q1EF95|A0A3Q1EF95_9TELE/8-111 [subseq from] RING-type E3 ubiquitin transferase OS=Acanthochromis polyacanthus OX=80966 GN=RING1 PE=4 SV=1
------------QTPSKTWELSLYELHRSPQEAIMDGTEVAVSPRSLHSELMCPICLDMLKNTMTTKECLHRFCSDCIVTALRSGNKECPTCRKKLVSRRSLRRDSNFDALISKIY
>tr|A0A6A5EUI6|A0A6A5EUI6_PERFL/8-111 [subseq from] RING-type E3 ubiquitin transferase OS=Perca fluviatilis OX=8168 GN=PFLUV_G00160500 PE=4 SV=1
------------QTPSKTWELSLYELHRSPQEAIMDGTEVAVSPRSLHSELMCPICLDMLKNTMTTKECLHRFCSDCIVTALRSGNKECPTCRKKLVSRRSLRRDSNFDALISKIY
>tr|A0A484CJD0|A0A484CJD0_PERFV/8-111 [subseq from] RING-type E3 ubiquitin transferase OS=Perca flavescens OX=8167 GN=EPR50_G00144550 PE=4 SV=1
------------QTPSKTWELSLYELHRSPQEAIMDGTEVAVSPRSLHSELMCPICLDMLKNTMTTKECLHRFCSDCIVTALRSGNKECPTCRKKLVSRRSLRRDSNFDALISKIY
>tr|A0A667XP38|A0A667XP38_9TELE/8-111 [subseq from] RING-type E3 ubiquitin transferase OS=Myripristis murdjan OX=586833 GN=RING1 PE=4 SV=1
------------QNPSKTWELSLYELHRSPQEAIMDGTEVAVSPRSLHSELMCPICLDMLKNTMTTKECLHRFCSDCIVTALRSGNKECPTCRKKLVSRRSLRRDSNFDALISKIY
>tr|A0A665U4B0|A0A665U4B0_ECHNA/8-111 [subseq from] RING-type E3 ubiquitin transferase OS=Echeneis naucrates OX=173247 GN=ring1 PE=4 SV=1
------------QTPSKTWELSLYELHRSPQEAIMDGTEVAVSPRSLHSELMCPICLDMLKNTMTTKECLHRFCSDCIVTALRSGNKECPTCRKKLVSRRSLRRDSNFDALISKIY
>tr|A0A672YRU9|A0A672YRU9_9TELE/8-111 [subseq from] E3 ubiquitin-protein ligase RING1 OS=Sphaeramia orbicularis OX=375764 GN=RING1 PE=4 SV=1
------------QTPSKTWELSLYELHRSPQEAIMDGTEVAVSPRSLHSELMCPICLDMLKNTMTTKECLHRFCSDCIVTALRSGNKECPTCRKKLVSRRSLRRDSNFDALISKIY
>tr|A0A2R5LA84|A0A2R5LA84_9ACAR/3-110 [subseq from] RING-type E3 ubiquitin transferase OS=Ornithodoros turicata OX=34597 PE=4 SV=1
--------SSDTQTTNRTWELSLYELHRTPQEVITDSTEIAVSPRSLHSELMCPICLDMLKNTMTTKECLHRFCQECIITALRSGNKECPTCRKKLVSKRSLRADPNFDMLIAKIY
>tr|A0A4U5VLA6|A0A4U5VLA6_COLLU/8-111 [subseq from] RING-type E3 ubiquitin transferase OS=Collichthys lucidus OX=240159 GN=D9C73_022346 PE=4 SV=1
------------QTPSKTWELSLYELHRSPQEAIMDGTEVAVSPRSLHSELMCPICLDMLKNTMTTKECLHRFCSDCIVTALRSGNKECPTCRKKLVSRRSLRRDSNFDALISKIY
>tr|A0A4W6F2V9|A0A4W6F2V9_LATCA/8-111 [subseq from] E3 ubiquitin-protein ligase RING1 OS=Lates calcarifer OX=8187 GN=RING1 PE=4 SV=1
------------QTPSKTWELSLYELHRSPQEAIMDGTEVAVSPRSLHSELMCPICLDMLKNTMTTKECLHRFCSDCIVTALRSGNKECPTCRKKLVSRRSLRRDSNFDALISKIY
>tr|A0A4Y7LXJ3|A0A4Y7LXJ3_9CRUS/9-110 [subseq from] RING-type E3 ubiquitin transferase OS=Ceriodaphnia reticulata OX=302197 GN=EOG090X08BJ PE=2 SV=1
--------------ANKSWELTLYELQRTPQVAIEDNTEIAVSPRSLHSELMCPICLDMLKNTMTTKECLHRFCSDCIITALRSGNKECPTCRKKLVSKRSLRPDPNFDMLIAKIY
>tr|A0A7G3AF40|A0A7G3AF40_LUTLO/4-108 [subseq from] RING-type E3 ubiquitin transferase OS=Lutzomyia longipalpis OX=7200 PE=4 SV=1
-----------AEPVNKTWDLSLYEIHRAPQEAITDNTEIAVSPRSLHSELMCPICLDMLKKTMTTKECLHRFCSDCIVTALRSGNKECPTCRKKLVSKRSLRHDPNFDLLISKIY
>tr|A0A3B4Y9B2|A0A3B4Y9B2_SERLL/8-111 [subseq from] RING-type E3 ubiquitin transferase OS=Seriola lalandi dorsalis OX=1841481 GN=RING1 PE=4 SV=1
------------QTPSKTWELSLYELHRSPQEAIMDGTEVAVSPRSLHSELMCPICLDMLKNTMTTKECLHRFCSDCIVTALRSGNKECPTCRKKLVSRRSLRRDSNFDALISKIY
>tr|A0A672YRX8|A0A672YRX8_9TELE/8-111 [subseq from] E3 ubiquitin-protein ligase RING1 OS=Sphaeramia orbicularis OX=375764 GN=RING1 PE=4 SV=1
------------QTPSKTWELSLYELHRSPQEAIMDGTEVAVSPRSLHSELMCPICLDMLKNTMTTKECLHRFCSDCIVTALRSGNKECPTCRKKLVSRRSLRRDSNFDALISKIY
>tr|G3P5Z5|G3P5Z5_GASAC/8-111 [subseq from] RING-type E3 ubiquitin transferase OS=Gasterosteus aculeatus OX=69293 GN=RING1 PE=4 SV=1
------------QTPSKTWELSLYELHRSPQEAIMDGTEVAVSPRSLHSELMCPICLDMLKNTMTTKECLHRFCSDCIVTALRSGNKECPTCRKKLVSRRSLRRDSNFDALISKIY
>tr|A0A3B4UDE0|A0A3B4UDE0_SERDU/8-111 [subseq from] RING-type E3 ubiquitin transferase OS=Seriola dumerili OX=41447 GN=RING1 PE=4 SV=1
------------QTPSKTWELSLYELHRSPQEAIMDGTEVAVSPRSLHSELMCPICLDMLKNTMTTKECLHRFCSDCIVTALRSGNKECPTCRKKLVSRRSLRRDSNFDALISKIY
>tr|A0A667XLA1|A0A667XLA1_9TELE/8-111 [subseq from] RING-type E3 ubiquitin transferase OS=Myripristis murdjan OX=586833 GN=RING1 PE=4 SV=1
------------QNPSKTWELSLYELHRSPQEAIMDGTEVAVSPRSLHSELMCPICLDMLKNTMTTKECLHRFCSDCIVTALRSGNKECPTCRKKLVSRRSLRRDSNFDALISKIY
>tr|A0A6G0HU14|A0A6G0HU14_LARCR/8-111 [subseq from] RING-type E3 ubiquitin transferase OS=Larimichthys crocea OX=215358 GN=D5F01_LYC19988 PE=4 SV=1
------------QTPSKTWELSLYELHRSPQEAIMDGTEVAVSPRSLHSELMCPICLDMLKNTMTTKECLHRFCSDCIVTALRSGNKECPTCRKKLVSRRSLRRDSNFDALISKIY
>tr|A0A3B4ZV19|A0A3B4ZV19_9TELE/8-111 [subseq from] RING-type E3 ubiquitin transferase OS=Stegastes partitus OX=144197 GN=RING1 PE=4 SV=1
------------QTPSKTWELSLYELHRSPQEAIMDGTEVAVSPRSLHSELMCPICLDMLKNTMTTKECLHRFCSDCIVTALRSGNKECPTCRKKLVSRRSLRRDSNFDALISKIY
>tr|A0A6J2QQ06|A0A6J2QQ06_COTGO/8-111 [subseq from] RING-type E3 ubiquitin transferase OS=Cottoperca gobio OX=56716 GN=ring1 PE=4 SV=1
------------QTPSKTWELSLYELHRSPQEAIMDGTEVAVSPRSLHSELMCPICLDMLKNTMTTKECLHRFCSDCIVTALRSGNKECPTCRKKLVSRRSLRRDSNFDALISKIY
>tr|A0A6J2QNQ8|A0A6J2QNQ8_COTGO/8-111 [subseq from] RING-type E3 ubiquitin transferase OS=Cottoperca gobio OX=56716 GN=ring1 PE=4 SV=1
------------QTPSKTWELSLYELHRSPQEAIMDGTEVAVSPRSLHSELMCPICLDMLKNTMTTKECLHRFCSDCIVTALRSGNKECPTCRKKLVSRRSLRRDSNFDALISKIY
>tr|A0A146M3B0|A0A146M3B0_LYGHE/6-112 [subseq from] RING-type E3 ubiquitin transferase OS=Lygus hesperus OX=30085 GN=RNF2 PE=4 SV=1
-----------TEPmgVNKTWELSLYELHRTQQDAITDSTEIAVSPRSLHSELMCPICLDMLKKTMTTKECLHRFCSDCIITALRSGNKECPTCRKKLVSKRSLRPDPNFDLLIAKIY
>tr|A0A6P7HRF6|A0A6P7HRF6_9TELE/8-111 [subseq from] RING-type E3 ubiquitin transferase OS=Parambassis ranga OX=210632 GN=ring1 PE=4 SV=1
------------QTATKTWELSLYELHRSPQEAIVDGTEVAVSPRSLHSELMCPICLDMLKNTMTTKECLHRFCSDCIVTALRSGNKECPTCRKKLVSRRSLRRDSNFDALISKIY
>tr|A0A1B0D2L4|A0A1B0D2L4_PHLPP/3-108 [subseq from] RING-type domain-containing protein OS=Phlebotomus papatasi OX=29031 PE=4 SV=1
----------STEPVNKTWDLSLYEIHRSPQEAIMDNTEIAVSPRSLHSELMCPICLDMLKKTMTTKECLHRFCSDCIVTALRSGNKECPTCRKKLVSKRSLRHDPNFDLLISKIY
>tr|A0A6P7I0D3|A0A6P7I0D3_9TELE/8-111 [subseq from] RING-type E3 ubiquitin transferase OS=Parambassis ranga OX=210632 GN=ring1 PE=4 SV=1
------------QTATKTWELSLYELHRSPQEAIVDGTEVAVSPRSLHSELMCPICLDMLKNTMTTKECLHRFCSDCIVTALRSGNKECPTCRKKLVSRRSLRRDSNFDALISKIY
>tr|A0A2K6UK34|A0A2K6UK34_SAIBB/7-112 [subseq from] RING-type E3 ubiquitin transferase OS=Saimiri boliviensis boliviensis OX=39432 PE=4 SV=1
-----------AQNASKKWELSLYELHRTPQEAIMDGTEIAVSPRSLHSELMCPICLDMLKNTMTTKECLHRFCSDCIVTALRSGNKGCPTCRKKLASKRSLRPDPNFfDALISKIY
>tr|A0A2K6UK99|A0A2K6UK99_SAIBB/7-112 [subseq from] RING-type E3 ubiquitin transferase OS=Saimiri boliviensis boliviensis OX=39432 PE=4 SV=1
-----------AQNASKKWELSLYELHRTPQEAIMDGTEIAVSPRSLHSELMCPICLDMLKNTMTTKECLHRFCSDCIVTALRSGNKGCPTCRKKLASKRSLRPDPNFfDALISKIY
>tr|A0A3Q3GD58|A0A3Q3GD58_9LABR/8-111 [subseq from] RING-type E3 ubiquitin transferase OS=Labrus bergylta OX=56723 GN=RING1 PE=4 SV=1
------------QAPSKTWELSLYELHRSPQEAIVDGTEVAVSPRALHSELMCPICLDMLKNTMTTKECLHRFCSDCIVTALRSGNKECPTCRKKLVSRRSLRRDSNFDALISKIY
>tr|A0A3Q3G938|A0A3Q3G938_9LABR/8-111 [subseq from] RING-type E3 ubiquitin transferase OS=Labrus bergylta OX=56723 GN=RING1 PE=4 SV=1
------------QAPSKTWELSLYELHRSPQEAIVDGTEVAVSPRALHSELMCPICLDMLKNTMTTKECLHRFCSDCIVTALRSGNKECPTCRKKLVSRRSLRRDSNFDALISKIY
>tr|A0A6A4JP68|A0A6A4JP68_APOLU/4-110 [subseq from] RING-type E3 ubiquitin transferase OS=Apolygus lucorum OX=248454 GN=GE061_17192 PE=4 SV=1
-----------TEPmgVNKTWELSLYELHRTQQDAITDSTEIAVSPRSLHSELMCPICLDMLKKTMTTKECLHRFCSDCIITALRSGNKECPTCRKKLVSKRSLRPDPNFDLLIAKIY
>tr|A0A3B4ENP9|A0A3B4ENP9_PYGNA/9-111 [subseq from] RING-type E3 ubiquitin transferase OS=Pygocentrus nattereri OX=42514 GN=RING1 PE=4 SV=1
-------------IPSKSWELSLYELHRTPQEAIMDSTEIAVSPRSLHSELMCPICLDMLKNTMTTKECLHRFCSECIITALRSGNKECPTCRKKLVSKRSLRRDPNFDALISKIY
>tr|A0A4Y7LNP6|A0A4Y7LNP6_9CRUS/9-110 [subseq from] RING-type E3 ubiquitin transferase OS=Eubosmina coregoni OX=186181 GN=EOG090X08BJ PE=2 SV=1
--------------ANKMWDLTLYEAHRTPQEAITDNTEIAVSPRSLHSELMCPICLDMLKNTMTTKECLHRFCSDCIITALRSGNKECPTCRKKLVSKRSLRPDPNFDMLIAKIY
>tr|A0A3B4DC14|A0A3B4DC14_PYGNA/9-111 [subseq from] RING-type E3 ubiquitin transferase OS=Pygocentrus nattereri OX=42514 GN=RING1 PE=4 SV=1
-------------IPSKSWELSLYELHRTPQEAIMDSTEIAVSPRSLHSELMCPICLDMLKNTMTTKECLHRFCSECIITALRSGNKECPTCRKKLVSKRSLRRDPNFDALISKIY
>tr|A0A1B0FP57|A0A1B0FP57_GLOMM/45-146 [subseq from] RING-type E3 ubiquitin transferase OS=Glossina morsitans morsitans OX=37546 PE=4 SV=1
--------------QNKTWDLSLYELQRKPQEIITDNTEIAVSPRSLHSELMCPICLDMLKKTMTTKECLHRFCQDCIITALRSGNKECPTCRKKLVSKRSLRPDPNFDLLISKIY
>tr|A0A1D2M2P0|A0A1D2M2P0_ORCCI/34-144 [subseq from] RING-type E3 ubiquitin transferase OS=Orchesella cincta OX=48709 GN=Ocin01_19444 PE=4 SV=1
------AQNNAAAPAtAKTWELSDYELQRTPQEAVTDNTEIAVSPRALHSELMCPICLDMLHQTMTTKECLHRFCAECIITALRSGNKECPTCRKKLVSKRSLRPDPNFDMLISNIY
>tr|R4FM35|R4FM35_RHOPR/5-111 [subseq from] RING-type E3 ubiquitin transferase OS=Rhodnius prolixus OX=13249 PE=2 SV=1
---------SDQLGLNKTWELSLYELHRTQQDAITDNTEIAVSPRSLHSELMCPVCLDMLKKTMTTKECLHRFCSECIITALRSGNKECPTCRKKLVSKRSLRPDPNFDLLISKIY
>tr|A0A7E5VLG4|A0A7E5VLG4_TRINI/4-109 [subseq from] RING-type E3 ubiquitin transferase OS=Trichoplusia ni OX=7111 GN=LOC113494849 PE=4 SV=1
-----------TEPsQNKTWELSLYELHRTPQEVITDATEIAVSPRSLHSELMCPICLDMLKKTMTTKECLHRFCNDCIITALRSGNKECPTCRKKLVSKRSLRPDPNFDLLISKXY
>tr|A0A0T6B592|A0A0T6B592_9SCAR/9-110 [subseq from] RING-type E3 ubiquitin transferase OS=Oryctes borbonicus OX=1629725 GN=AMK59_3694 PE=4 SV=1
--------------LNKTWELSLYELHRTPQDAIVDNTEIAVSPRSLHSELMCPICLDMLKKTMTTKECLHRFCSECIITALRSGNKECPTCRKKLVSKRSLRPDPNFDLLISKIY
>tr|A0A226DYL1|A0A226DYL1_FOLCA/29-133 [subseq from] RING-type E3 ubiquitin transferase OS=Folsomia candida OX=158441 GN=Fcan01_13980 PE=4 SV=1
------------APvLSKTWELSDYELHRTPQEAITDGSEIAVSPRALHSELMCPICLDMLHETMTTKECLHRFCAECIITALRSGNKECPTCRKKLVSKRSLRRDPNFDMLISKIY
>tr|A0A6P4K7B2|A0A6P4K7B2_DROBP/9-109 [subseq from] RING-type E3 ubiquitin transferase OS=Drosophila bipectinata OX=42026 GN=LOC108122154 PE=4 SV=1
---------------NKTWELSLYELQRKPQEVITDGTEIGVSPRSLHSELMCPICLDMLKKTMTTKECLHRFCSDCIVTALRSGNKECPTCRKKLVSKRSLRADPNFDLLISKIY
>tr|B3LX35|B3LX35_DROAN/9-109 [subseq from] RING-type E3 ubiquitin transferase OS=Drosophila ananassae OX=7217 GN=Dana\GF18697 PE=4 SV=1
---------------NKTWELSLYELQRKPQEVITDGTEIGVSPRSLHSELMCPICLDMLKKTMTTKECLHRFCSDCIVTALRSGNKECPTCRKKLVSKRSLRADPNFDLLISKIY
>tr|A0A0L0BN55|A0A0L0BN55_LUCCU/9-109 [subseq from] RING-type E3 ubiquitin transferase OS=Lucilia cuprina OX=7375 GN=FF38_12572 PE=4 SV=1
---------------NKTWDLSLYELQRKPQEIITDNTEIAVSPRSLHSELMCPICLDMLKKTMTTKECLHRFCQDCIITALRSGNKECPTCRKKLVSKRSLRPDPNFDLLISKIY
>tr|A0A293MUX8|A0A293MUX8_ORNER/3-110 [subseq from] RING-type E3 ubiquitin transferase (Fragment) OS=Ornithodoros erraticus OX=265619 PE=4 SV=1
--------SSDTQTTNRTWELSLYELHRTPQEVITDTTEIAVSPRSLHSELMCPICLDMLKNTMTTKECLHRFCQECIITALRSGNKECPTCRKKLVSKRSLRADPNFDMLIAKIY
>tr|A0A3B3BX40|A0A3B3BX40_ORYME/8-111 [subseq from] RING-type E3 ubiquitin transferase OS=Oryzias melastigma OX=30732 GN=RING1 PE=4 SV=1
------------QTPSKTWELSLYELHRTPQEVIVDGTEVAVSPRSLHSELMCPICLDMLKNTMTTKECLHRFCSECIVTALRSGNKECPTCRKKLVSRRSLRRDSNFDALISKIY
>tr|A0A1I8NIM5|A0A1I8NIM5_MUSDO/9-109 [subseq from] RING-type E3 ubiquitin transferase OS=Musca domestica OX=7370 GN=101899022 PE=4 SV=1
---------------NKTWDLSLYELQRKPQEIITDNTEIAVSPRSLHSELMCPICLDMLKKTMTTKECLHRFCQDCIITALRSGNKECPTCRKKLVSKRSLRPDPNFDLLISKIY
>tr|A0A224YXH9|A0A224YXH9_9ACAR/3-110 [subseq from] E3 ubiquitin-protein ligase RNF1/2 (Fragment) OS=Rhipicephalus zambeziensis OX=60191 PE=4 SV=1
--------SSDTQATNRTWELSLYEMNRTPQDVITDSTEIAVSPRSLHSELMCPICLDMLKNTMTTKECLHRFCQECIITALRSGNKECPTCRKKLVSKRSLRADPNFDMLIAKIY
>tr|A0A671TIA0|A0A671TIA0_SPAAU/10-110 [subseq from] RING-type E3 ubiquitin transferase OS=Sparus aurata OX=8175 GN=RING1 PE=4 SV=1
---------------SKTWELSLYELHRSPQEAIMDGTEVAVSPRSLHSELMCPICLDMLKNTMTTKECLHRFCSDCIVTALRSGNKECPTCRKKLVSRRSLRRDSNFDALISKIY
>tr|A0A1A9VJ31|A0A1A9VJ31_GLOAU/9-109 [subseq from] RING-type E3 ubiquitin transferase OS=Glossina austeni OX=7395 PE=4 SV=1
---------------NKTWDLSLYELQRKPQEIITDNTEIAVSPRSLHSELMCPICLDMLKKTMTTKECLHRFCQDCIITALRSGNKECPTCRKKLVSKRSLRPDPNFDLLISKIY
>tr|A0A1A9YPA2|A0A1A9YPA2_GLOFF/9-109 [subseq from] RING-type E3 ubiquitin transferase OS=Glossina fuscipes fuscipes OX=201502 PE=4 SV=1
---------------NKTWDLSLYELQRKPQEIITDNTEIAVSPRSLHSELMCPICLDMLKKTMTTKECLHRFCQDCIITALRSGNKECPTCRKKLVSKRSLRPDPNFDLLISKIY
>tr|A0A1A9Z7A9|A0A1A9Z7A9_GLOPL/9-109 [subseq from] RING-type E3 ubiquitin transferase OS=Glossina pallidipes OX=7398 PE=4 SV=1
---------------NKTWDLSLYELQRKPQEIITDNTEIAVSPRSLHSELMCPICLDMLKKTMTTKECLHRFCQDCIITALRSGNKECPTCRKKLVSKRSLRPDPNFDLLISKIY
>tr|A0A1B0BV01|A0A1B0BV01_9MUSC/9-109 [subseq from] RING-type E3 ubiquitin transferase OS=Glossina palpalis gambiensis OX=67801 PE=4 SV=1
---------------NKTWDLSLYELQRKPQEIITDNTEIAVSPRSLHSELMCPICLDMLKKTMTTKECLHRFCQDCIITALRSGNKECPTCRKKLVSKRSLRPDPNFDLLISKIY
>tr|A0A1I8Q3C2|A0A1I8Q3C2_STOCA/9-109 [subseq from] RING-type E3 ubiquitin transferase OS=Stomoxys calcitrans OX=35570 GN=106095779 PE=4 SV=1
---------------NKTWDLSLYELQRKPQEIITDNTEIAVSPRSLHSELMCPICLDMLKKTMTTKECLHRFCQDCIITALRSGNKECPTCRKKLVSKRSLRPDPNFDLLISKIY
>tr|A0A671TK04|A0A671TK04_SPAAU/10-110 [subseq from] RING-type E3 ubiquitin transferase OS=Sparus aurata OX=8175 GN=RING1 PE=4 SV=1
---------------SKTWELSLYELHRSPQEAIMDGTEVAVSPRSLHSELMCPICLDMLKNTMTTKECLHRFCSDCIVTALRSGNKECPTCRKKLVSRRSLRRDSNFDALISKIY
>tr|D3TP98|D3TP98_GLOMM/9-109 [subseq from] RING-type E3 ubiquitin transferase OS=Glossina morsitans morsitans OX=37546 PE=2 SV=1
---------------NKTWDLSLYELQRKPQEIITDNTEIAVSPRSLHSELMCPICLDMLKKTMTTKECLHRFCQDCIITALRSGNKECPTCRKKLVSKRSLRPDPNFDLLISKIY
>tr|A0A3S3PK51|A0A3S3PK51_9ACAR/10-111 [subseq from] RING-type E3 ubiquitin transferase OS=Dinothrombium tinctorium OX=1965070 GN=B4U79_05243 PE=4 SV=1
--------------TGKTWELSLYELHRTPQEVITDLSEIAVSPRSLHNELMCPICLDMLKNTMTTKECLHRFCQECIITALRSGNKECPTCRKKLISKRSLRPDPNFDMLISKIY
>tr|A0A3B3DE22|A0A3B3DE22_ORYME/8-111 [subseq from] RING-type E3 ubiquitin transferase OS=Oryzias melastigma OX=30732 GN=RING1 PE=4 SV=1
------------QTPSKTWELSLYELHRTPQEVIVDGTEVAVSPRSLHSELMCPICLDMLKNTMTTKECLHRFCSECIVTALRSGNKECPTCRKKLVSRRSLRRDSNFDALISKIY
>tr|H2ZEA9|H2ZEA9_CIOSA/8-113 [subseq from] E3 ubiquitin-protein ligase RING2 OS=Ciona savignyi OX=51511 PE=4 SV=1
----------AFVQTNKTWELTPYELQRTPQEVITDNTEIAVSPRSLHSELMCPICLDMLRNTMTTKECLHRFCSECITTALRSGNKECPTCRKKLVSRRSLRPDPNFDALIAKIY
>tr|U4U0Q5|U4U0Q5_DENPD/8-110 [subseq from] RING-type domain-containing protein (Fragment) OS=Dendroctonus ponderosae OX=77166 GN=D910_01545 PE=4 SV=1
-------------GLNKTWELSLYELHRTPQEVITDNTEIAVSPRSLHSELMCPICLDMLKKTMTTKECLHRFCSECIITALRSGNKECPTCRKKLVSKRSLRADPNFDLLIAKIY
>tr|T1FM14|T1FM14_HELRO/7-108 [subseq from] RING-type E3 ubiquitin transferase OS=Helobdella robusta OX=6412 GN=20209863 PE=4 SV=1
--------------PSKTWGLTPYELHRTPQEAVTDNTEIAVSPRSLHNELMCPICLDMLKNTMTTKECLHRFCQECIITALRSGNKECPTCRKKLISKRSLRPDPNFDALISKIY
>tr|A0A3P8S1M6|A0A3P8S1M6_AMPPE/8-111 [subseq from] RING-type E3 ubiquitin transferase OS=Amphiprion percula OX=161767 GN=RING1 PE=4 SV=1
------------QTPSKTWELSLYELHRSPQEAIIDGTEVAVSPRSLHSELMCPICLDMLKNTMTTKECLHRFCSECIVTALRSGNKECPTCRKKLVSRRSLRRDANFDALISKIY
>tr|A0A3Q1BZ93|A0A3Q1BZ93_AMPOC/8-111 [subseq from] RING-type E3 ubiquitin transferase OS=Amphiprion ocellaris OX=80972 GN=RING1 PE=4 SV=1
------------QTPSKTWELSLYELHRSPQEAIIDGTEVAVSPRSLHSELMCPICLDMLKNTMTTKECLHRFCSECIVTALRSGNKECPTCRKKLVSRRSLRRDANFDALISKIY
>tr|A0A834AJF5|A0A834AJF5_9CHIR/7-118 [subseq from] Ring finger protein 1 OS=Phyllostomus discolor OX=89673 GN=HJG60_016373 PE=4 SV=1
-----------AQNASKTWELSLYELHRTPQEAIMDGTEIAVSPRSLHSELMCPICLDMLKNTMTTKECLHRFCSDCIVTALRSGafslpprNKECPTCRKKLVSKRSLRPDPNFDALISKIY
>tr|A0A834AQJ9|A0A834AQJ9_9CHIR/7-118 [subseq from] Ring finger protein 1 OS=Phyllostomus discolor OX=89673 GN=HJG60_016373 PE=4 SV=1
-----------AQNASKTWELSLYELHRTPQEAIMDGTEIAVSPRSLHSELMCPICLDMLKNTMTTKECLHRFCSDCIVTALRSGafslpprNKECPTCRKKLVSKRSLRPDPNFDALISKIY
>tr|U4TPR4|U4TPR4_DENPD/8-110 [subseq from] RING-type domain-containing protein (Fragment) OS=Dendroctonus ponderosae OX=77166 GN=D910_00398 PE=4 SV=1
-------------GLNKTWELSLYELHRTPQEVITDNTEIAVSPRSLHSELMCPICLDMLKKTMTTKECLHRFCSECIITALRSGNKECPTCRKKLVSKRSLRADPNFDLLIAKIY
>tr|A0A6B2EHY1|A0A6B2EHY1_9DIPT/4-108 [subseq from] RING-type E3 ubiquitin transferase OS=Phlebotomus kandelakii OX=1109342 PE=4 SV=1
-----------AEPVNKTWDLSLYEIHRSPQEVVTDNTEIAVSPRSLHSELMCPICLDMLKKTMTTKECLHRFCSDCIVTALRSGNKECPTCRKKLVSKRSLRHDPNFDLLISKIY
>tr|A0A6F9DR30|A0A6F9DR30_9ASCI/8-110 [subseq from] RING-type E3 ubiquitin transferase OS=Phallusia mammillata OX=59560 GN=Rnf2-001 PE=2 SV=1
-------------QTTKTWELTPYELQRTPQEVITDNTEIAVSPRSLHSELMCPICLDMLRNTMTTKECLHRFCSECITTALRSGNKECPTCRKKLVSRRSLRPDPNFDALIAKIY
>tr|A0A443SLC2|A0A443SLC2_9ACAR/6-108 [subseq from] RING-type E3 ubiquitin transferase OS=Leptotrombidium deliense OX=299467 GN=B4U80_03554 PE=4 SV=1
-------------ISSKSWELSLYELHRTPQEVITDLSEIAVSPRSLHNELMCPICLDMLKNTMTTKECLHRFCQECIITALRSGNKECPTCRKKLISKRSLRPDPNFDMLISKIY
>tr|A0A672G6W6|A0A672G6W6_SALFA/10-111 [subseq from] RING-type E3 ubiquitin transferase OS=Salarias fasciatus OX=181472 GN=RING1 PE=4 SV=1
--------------PSKTWELSLYELHRSPQEAVVDGTEVCVSPRSLHSELMCPICLDMLKNTMTTKECLHRFCSDCIVTALRSGNKECPTCRKKLVSRRSLRRDANFDALISKIY
>tr|A0A182IZY2|A0A182IZY2_9DIPT/6-109 [subseq from] RING-type E3 ubiquitin transferase OS=Anopheles atroparvus OX=41427 PE=4 SV=1
-------------PMqNKTWDLSLYELHRKPQEAITDNTAIAVSPRSLHSELMCPICLDMLKKTMTTKECLHRFCSDCIITALRSGNKECPTCRKKLVSKRSLRPDPNFDLLISKIY
>tr|A0A131YGX1|A0A131YGX1_RHIAP/3-110 [subseq from] E3 ubiquitin-protein ligase RING2 OS=Rhipicephalus appendiculatus OX=34631 PE=4 SV=1
--------SSDTQATNRTWELSLYEMNRTPQDVITDSTEIAVSPRSLHSELMCPICLDMLKNTMTTKECLHRFCQECIITALRSGNKECPTCRKKLVSKRSLRADPNFDMLIAKIY
>tr|T2M6R7|T2M6R7_HYDVU/7-112 [subseq from] RING-type E3 ubiquitin transferase (Fragment) OS=Hydra vulgaris OX=6087 GN=RNF2 PE=2 SV=1
-------Q--GLQ-QPKSWELSLYELHRTPQEVITDDTEIAISPRSLHSELMCPICLDMLTNTMTTKECLHRFCHDCIITALRAGNKECPTCRKKLISKRSLRPDPNFDSLIAKIY
>tr|A0A0L8HWZ9|A0A0L8HWZ9_OCTBM/10-110 [subseq from] RING-type E3 ubiquitin transferase OS=Octopus bimaculoides OX=37653 GN=OCBIM_22003700mg PE=4 SV=1
---------------NKTWELTLYELHRTPQELITDSTEMAVSPRSLHNELMCPICLDMLKTTMTTKECLHRFCQECIITALRSGNKECPTCRKKLVSKRSLRPDPNFDALISKIY
>tr|A0A6J1WBU4|A0A6J1WBU4_GALME/4-109 [subseq from] RING-type E3 ubiquitin transferase OS=Galleria mellonella OX=7137 GN=LOC113511478 PE=4 SV=1
-----------TEPsQNKTWELSLYELHRMPQEVIVDATEIAVSPRSLHSELMCPICLDMLKKTMTTKECLHRFCSDCIVTALRSGNKECPTCRKKLVSKRSLRPDPNFDLLISKIY
>tr|A0A1A8AW57|A0A1A8AW57_NOTFU/7-111 [subseq from] RING-type E3 ubiquitin transferase OS=Nothobranchius furzeri OX=105023 GN=RING1 PE=4 SV=1
-----------VQTPSKTWELSLYELHRSPQEAIVDGTEVAVSPRSLHSELMCPICLEMLKNTMTTKECLHRFCSECIVTALRSGNKECPTCRKKLVSRRSLRRDSNFDALISKIY
>tr|A0A1A8D4V3|A0A1A8D4V3_9TELE/7-111 [subseq from] RING-type E3 ubiquitin transferase OS=Nothobranchius kadleci OX=1051664 GN=RING1 PE=4 SV=1
-----------VQTPSKTWELSLYELHRSPQEAIVDGTEVAVSPRSLHSELMCPICLEMLKNTMTTKECLHRFCSECIVTALRSGNKECPTCRKKLVSRRSLRRDSNFDALISKIY
>tr|A0A1A8GAF2|A0A1A8GAF2_9TELE/7-111 [subseq from] RING-type E3 ubiquitin transferase OS=Nothobranchius korthausae OX=1143690 GN=RING1 PE=4 SV=1
-----------VQTPSKTWELSLYELHRSPQEAIVDGTEVAVSPRSLHSELMCPICLEMLKNTMTTKECLHRFCSECIVTALRSGNKECPTCRKKLVSRRSLRRDSNFDALISKIY
>tr|A0A1A8QCY0|A0A1A8QCY0_9TELE/7-111 [subseq from] RING-type E3 ubiquitin transferase OS=Nothobranchius pienaari OX=704102 GN=RING1 PE=4 SV=1
-----------VQTPSKTWELSLYELHRSPQEAIVDGTEVAVSPRSLHSELMCPICLEMLKNTMTTKECLHRFCSECIVTALRSGNKECPTCRKKLVSRRSLRRDSNFDALISKIY
>tr|A0A1A8SI65|A0A1A8SI65_9TELE/7-111 [subseq from] RING-type E3 ubiquitin transferase OS=Nothobranchius rachovii OX=451742 GN=RING1 PE=4 SV=1
-----------VQTPSKTWELSLYELHRSPQEAIVDGTEVAVSPRSLHSELMCPICLEMLKNTMTTKECLHRFCSECIVTALRSGNKECPTCRKKLVSRRSLRRDSNFDALISKIY
>tr|A0A1A8KPR5|A0A1A8KPR5_NOTKU/7-111 [subseq from] RING-type E3 ubiquitin transferase OS=Nothobranchius kuhntae OX=321403 GN=RING1 PE=4 SV=1
-----------VQTPSKTWELSLYELHRSPQEAIVDGTEVAVSPRSLHSELMCPICLEMLKNTMTTKECLHRFCSECIVTALRSGNKECPTCRKKLVSRRSLRRDSNFDALISKIY
>tr|A0A3B4A984|A0A3B4A984_9GOBI/7-111 [subseq from] RING-type E3 ubiquitin transferase OS=Periophthalmus magnuspinnatus OX=409849 PE=4 SV=1
-----------VQTPSKTWELSLYELHRSPQEAIMDGTEVAVSPRALHSELMCPICLDMLKDTMTTKECLHRFCSDCIVTALRSGNKECPTCRKKLVSRRSLRKDSNFDALISKIY
>tr|A0A3P9AE80|A0A3P9AE80_ESOLU/8-111 [subseq from] RING-type E3 ubiquitin transferase OS=Esox lucius OX=8010 GN=RING1 PE=4 SV=2
------------QNPSKTWELSLYELHRSPQEAIIDSTEIAVSPRSLHSELMCPICLDMLKNTMTTKECLHRFCSDCIVTALRSGNKECPTCRKKLVSRRSLRRDSNFDALISKIY
>tr|A0A3P8YUB2|A0A3P8YUB2_ESOLU/8-111 [subseq from] RING-type E3 ubiquitin transferase OS=Esox lucius OX=8010 GN=RING1 PE=4 SV=1
------------QNPSKTWELSLYELHRSPQEAIIDSTEIAVSPRSLHSELMCPICLDMLKNTMTTKECLHRFCSDCIVTALRSGNKECPTCRKKLVSRRSLRRDSNFDALISKIY
>tr|A0A482XI51|A0A482XI51_LAOST/10-111 [subseq from] RING-type E3 ubiquitin transferase OS=Laodelphax striatellus OX=195883 GN=LSTR_LSTR009323 PE=4 SV=1
--------------GLKTWELSLYELHRTPQDAITDNTEIAVSPRSLHSELMCPICLDMLKKTMTTKECLHRFCSDCIITALRSGNKECPTCRKKLVSKRCLRPDPNYDLVISKIY
>tr|A0A6H5HKH4|A0A6H5HKH4_9HEMI/9-110 [subseq from] RING-type E3 ubiquitin transferase OS=Nesidiocoris tenuis OX=355587 GN=NTEN_LOCUS19126 PE=4 SV=1
--------------INKTWELSLYELHRTAQEAITDSTEIAVSPRSLNSELMCPICLDMLKKTMTTKECLHRFCSDCIITALRSGNKECPTCRKKLVSKRSLRPDPNFDLLIAKIY
>tr|A0A6P7U913|A0A6P7U913_OCTVU/10-110 [subseq from] RING-type E3 ubiquitin transferase OS=Octopus vulgaris OX=6645 GN=LOC115232139 PE=4 SV=1
---------------NKTWELTLYELHRTPQELITDSTEMAVSPRSLHNELMCPICLDMLKTTMTTKECLHRFCQECIITALRSGNKECPTCRKKLVSKRSLRPDPNFDALISKIY
>tr|A0A1E1XKM3|A0A1E1XKM3_9ACAR/4-110 [subseq from] RING-type E3 ubiquitin transferase (Fragment) OS=Amblyomma sculptum OX=1581419 PE=2 SV=1
--------SSDTQTTNRTWELSLYELHRTPQEVITDNTEIAVSPRSLHSELMCPICLDMLKNTMTTKECLHRFCQECIITALRSGNKECPTCRKKLVSKRSLRADPNFDMLIAKI-
>tr|C0HBM9|C0HBM9_SALSA/8-111 [subseq from] RING-type E3 ubiquitin transferase OS=Salmo salar OX=8030 GN=RNG2A PE=2 SV=1
------------QNPSKTWELSLYELHRSPQEAIMDSTEIAVSPRSLHSELMCPICLDMLKNTMTTKECLHRFCSDCIVTALRSGNKECPTCRKKLVSRRSLRRDSNFDALISKIY
>tr|D0UGC8|D0UGC8_SALSA/8-111 [subseq from] RING-type E3 ubiquitin transferase OS=Salmo salar OX=8030 GN=RING1 PE=4 SV=1
------------QNPSKTWELSLYELHRSPQEAIMDSTEIAVSPRSLHSELMCPICLDMLKNTMTTKECLHRFCSDCIVTALRSGNKECPTCRKKLVSRRSLRRDSNFDALISKIY
>tr|E2FYC8|E2FYC8_ONCMY/8-111 [subseq from] RING-type E3 ubiquitin transferase OS=Oncorhynchus mykiss OX=8022 PE=4 SV=1
------------QNPSKTWELSLYELHRSPQEAIMDSTEIAVSPRSLHSELMCPICLDMLKNTMTTKECLHRFCSDCIVTALRSGNKECPTCRKKLVSRRSLRRDSNFDALISKIY
>tr|A0A060VRH5|A0A060VRH5_ONCMY/8-111 [subseq from] RING-type E3 ubiquitin transferase OS=Oncorhynchus mykiss OX=8022 GN=GSONMT00071587001 PE=4 SV=1
------------QNPSKTWELSLYELHRSPQEAIMDSTEIAVSPRSLHSELMCPICLDMLKNTMTTKECLHRFCSDCIVTALRSGNKECPTCRKKLVSRRSLRRDSNFDALISKIY
>tr|A0A3Q0JBE7|A0A3Q0JBE7_DIACI/9-110 [subseq from] RING-type E3 ubiquitin transferase OS=Diaphorina citri OX=121845 GN=LOC103518158 PE=4 SV=1
--------------TTKSWELSMYELNRTPQEAITDNTEIAVSPRSLHSELMCPICLDMLKKTMTTKECLHRFCSDCIITALRSGNKECPTCRKKLVSKRSLRADPNFDLLISKIY
>tr|A0A674BQS7|A0A674BQS7_SALTR/8-111 [subseq from] RING-type E3 ubiquitin transferase OS=Salmo trutta OX=8032 GN=LOC115175903 PE=4 SV=1
------------QNPSKTWELSLYELHRSPQEAIMDSTEIAVSPRSLHSELMCPICLDMLKNTMTTKECLHRFCSDCIVTALRSGNKECPTCRKKLVSRRSLRRDSNFDALISKIY
>tr|A0A6P4ERV3|A0A6P4ERV3_DRORH/9-109 [subseq from] RING-type E3 ubiquitin transferase OS=Drosophila rhopaloa OX=1041015 GN=LOC108045912 PE=4 SV=1
---------------NKTWELSLYELQRKPQEVITDSTEIAVSPRSLHSELMCPICLDMLKKTMTTKECLHRFCSDCIVTALRSGNKECPTCRKKLVSKRSLRADPNFDLLISKIY
>tr|A0A6P4HGM6|A0A6P4HGM6_DROTK/9-109 [subseq from] RING-type E3 ubiquitin transferase OS=Drosophila takahashii OX=29030 GN=LOC108065885 PE=4 SV=1
---------------NKTWELSLYELQRKPQEVITDSTEIAVSPRSLHSELMCPICLDMLKKTMTTKECLHRFCSDCIVTALRSGNKECPTCRKKLVSKRSLRADPNFDLLISKIY
>tr|B4IGV0|B4IGV0_DROSE/9-109 [subseq from] RING-type E3 ubiquitin transferase OS=Drosophila sechellia OX=7238 GN=Dsec\GM16329 PE=4 SV=1
---------------NKTWELSLYELQRKPQEVITDSTEIAVSPRSLHSELMCPICLDMLKKTMTTKECLHRFCSDCIVTALRSGNKECPTCRKKLVSKRSLRADPNFDLLISKIY
>sp|Q9VB08|RING1_DROME/9-109 [subseq from] E3 ubiquitin-protein ligase RING1 OS=Drosophila melanogaster OX=7227 GN=Sce PE=1 SV=1
---------------NKTWELSLYELQRKPQEVITDSTEIAVSPRSLHSELMCPICLDMLKKTMTTKECLHRFCSDCIVTALRSGNKECPTCRKKLVSKRSLRADPNFDLLISKIY
>tr|A0A1W4VM66|A0A1W4VM66_DROFC/9-109 [subseq from] RING-type E3 ubiquitin transferase OS=Drosophila ficusphila OX=30025 GN=LOC108095884 PE=4 SV=1
---------------NKTWELSLYELQRKPQEVITDSTEIAVSPRSLHSELMCPICLDMLKKTMTTKECLHRFCSDCIVTALRSGNKECPTCRKKLVSKRSLRADPNFDLLISKIY
>tr|A0A6F9AC32|A0A6F9AC32_9TELE/8-111 [subseq from] RING-type E3 ubiquitin transferase OS=Coregonus sp. 'balchen' OX=861768 GN=CSTEINMANNI_LOCUS1016092 PE=4 SV=1
------------QNPSKTWELSLYELHRSPQEAIMDSTEIAVSPRSLHSELMCPICLDMLKNTMTTKECLHRFCSDCIVTALRSGNKECPTCRKKLVSRRSLRRDSNFDALISKIY
>tr|A0A6P8K560|A0A6P8K560_DROMA/9-109 [subseq from] RING-type E3 ubiquitin transferase OS=Drosophila mauritiana OX=7226 GN=LOC117143437 PE=4 SV=1
---------------NKTWELSLYELQRKPQEVITDSTEIAVSPRSLHSELMCPICLDMLKKTMTTKECLHRFCSDCIVTALRSGNKECPTCRKKLVSKRSLRADPNFDLLISKIY
>tr|B4QY30|B4QY30_DROSI/9-109 [subseq from] RING-type E3 ubiquitin transferase OS=Drosophila simulans OX=7240 GN=Dsim\GD18065 PE=4 SV=1
---------------NKTWELSLYELQRKPQEVITDSTEIAVSPRSLHSELMCPICLDMLKKTMTTKECLHRFCSDCIVTALRSGNKECPTCRKKLVSKRSLRADPNFDLLISKIY
>tr|B4PRB2|B4PRB2_DROYA/9-109 [subseq from] E3 ubiquitin-protein ligase RING1 OS=Drosophila yakuba OX=7245 GN=Dyak\GE10548 PE=4 SV=1
---------------NKTWELSLYELQRKPQEVITDSTEIAVSPRSLHSELMCPICLDMLKKTMTTKECLHRFCSDCIVTALRSGNKECPTCRKKLVSKRSLRADPNFDLLISKIY
>tr|A7REQ4|A7REQ4_NEMVE/16-113 [subseq from] RING-type E3 ubiquitin transferase OS=Nematostella vectensis OX=45351 GN=v1g157648 PE=4 SV=1
------------------LELSLYELHRTPQEAITDGTEISISPRSLHSELMCPICLDMLKNTMTTKECLHRFCQECIITALRSGNKECPTCRKKLVSKRSLRPDPNFDALIAKIY
>tr|B3P5Y6|B3P5Y6_DROER/9-109 [subseq from] RING-type E3 ubiquitin transferase OS=Drosophila erecta OX=7220 GN=Dere\GG12099 PE=4 SV=1
---------------NKTWELSLYELQRKPQEVITDSTEIAVSPRSLHSELMCPICLDMLKKTMTTKECLHRFCSDCIVTALRSGNKECPTCRKKLVSKRSLRADPNFDLLISKIY
>tr|N6UGJ3|N6UGJ3_DENPD/8-110 [subseq from] RING-type E3 ubiquitin transferase (Fragment) OS=Dendroctonus ponderosae OX=77166 GN=YQE_05744 PE=4 SV=1
-------------GLNKTWELSLYELHRTPQEVITDNTEIAVSPRSLHSELMCPICLDMLKKTMTTKECLHRFCSECIITALRSGNKECPTCRKKLVSKRSLRADPNFDLLIAKIY
>tr|A0A6P4J199|A0A6P4J199_DROKI/9-109 [subseq from] RING-type E3 ubiquitin transferase OS=Drosophila kikkawai OX=30033 GN=LOC108083737 PE=4 SV=1
---------------NKTWELSLYELQRKPQEIITDSTEIAVSPRSLHSELMCPICLDMLKKTMTTKECLHRFCSDCIVTALRSGNKECPTCRKKLVSKRSLRADPNFDLLISKIY
>tr|A0A6P4JKF6|A0A6P4JKF6_DROKI/9-109 [subseq from] RING-type E3 ubiquitin transferase OS=Drosophila kikkawai OX=30033 GN=LOC108083737 PE=4 SV=1
---------------NKTWELSLYELQRKPQEIITDSTEIAVSPRSLHSELMCPICLDMLKKTMTTKECLHRFCSDCIVTALRSGNKECPTCRKKLVSKRSLRADPNFDLLISKIY
>tr|A0A6I8VD51|A0A6I8VD51_DROPS/9-109 [subseq from] RING-type E3 ubiquitin transferase OS=Drosophila pseudoobscura pseudoobscura OX=46245 GN=LOC4800666 PE=4 SV=1
---------------NKTWELSLYELQRKPQEIITDSTEIAVSPRSLHSELMCPICLDMLKKTMTTKECLHRFCSDCIVTALRSGNKECPTCRKKLVSKRSLRADPNFDLLISKIY
>tr|A0A6P5UXW4|A0A6P5UXW4_DROOB/9-109 [subseq from] RING-type E3 ubiquitin transferase OS=Drosophila obscura OX=7282 GN=LOC111070759 PE=4 SV=1
---------------NKTWELSLYELQRKPQEIITDSTEIAVSPRSLHSELMCPICLDMLKKTMTTKECLHRFCSDCIVTALRSGNKECPTCRKKLVSKRSLRADPNFDLLISKIY
>tr|J3JTL5|J3JTL5_DENPD/8-110 [subseq from] RING-type E3 ubiquitin transferase OS=Dendroctonus ponderosae OX=77166 PE=2 SV=1
-------------GLNKTWELSLYELHRTPQEVITDNTEIAVSPRSLHSELMCPICLDMLKKTMTTKECLHRFCSECIITALRSGNKECPTCRKKLVSKRSLRADPNFDLLIAKIY
>tr|B4GNX2|B4GNX2_DROPE/9-109 [subseq from] E3 ubiquitin-protein ligase RING1 OS=Drosophila persimilis OX=7234 GN=Dper\GL13768 PE=4 SV=1
---------------NKTWELSLYELQRKPQEIITDSTEIAVSPRSLHSELMCPICLDMLKKTMTTKECLHRFCSDCIVTALRSGNKECPTCRKKLVSKRSLRADPNFDLLISKIY
>tr|A0A6I8UMS2|A0A6I8UMS2_DROPS/9-109 [subseq from] E3 ubiquitin-protein ligase RING1 OS=Drosophila pseudoobscura pseudoobscura OX=46245 GN=LOC4800666 PE=4 SV=1
---------------NKTWELSLYELQRKPQEIITDSTEIAVSPRSLHSELMCPICLDMLKKTMTTKECLHRFCSDCIVTALRSGNKECPTCRKKLVSKRSLRADPNFDLLISKIY
>tr|A0A6P4JHR1|A0A6P4JHR1_DROKI/9-109 [subseq from] E3 ubiquitin-protein ligase RING1 OS=Drosophila kikkawai OX=30033 GN=LOC108083737 PE=4 SV=1
---------------NKTWELSLYELQRKPQEIITDSTEIAVSPRSLHSELMCPICLDMLKKTMTTKECLHRFCSDCIVTALRSGNKECPTCRKKLVSKRSLRADPNFDLLISKIY
>tr|A0A6P5UY14|A0A6P5UY14_DROOB/9-109 [subseq from] E3 ubiquitin-protein ligase RING1 OS=Drosophila obscura OX=7282 GN=LOC111070759 PE=4 SV=1
---------------NKTWELSLYELQRKPQEIITDSTEIAVSPRSLHSELMCPICLDMLKKTMTTKECLHRFCSDCIVTALRSGNKECPTCRKKLVSKRSLRADPNFDLLISKIY
>tr|A0A336M8A3|A0A336M8A3_CULSO/5-107 [subseq from] RING-type E3 ubiquitin transferase OS=Culicoides sonorensis OX=179676 GN=CSON013419 PE=4 SV=1
-------------PNDKTWDLSLYELHRVPQPIITDNTEIAVSPRSLHSELMCPICLDMLKKTMTTKECLHRFCSDCIITALRSGNKECPTCRKKLVSKRSLRPDPNFDLLISKIY
>tr|A0A6A4WE18|A0A6A4WE18_AMPAM/5-111 [subseq from] RING-type E3 ubiquitin transferase OS=Amphibalanus amphitrite OX=1232801 GN=RNF2 PE=4 SV=1
--------TDS-SGTNKTWELSLYELHRTPQEPVVDNTVIAVSPRSLHSELMCPICLDMLKNTMTTKECLHRFCNECIITALRSGNKECPTCRKKLVSKRSLRPDPNFDNLIAKIY
>tr|N6TIW1|N6TIW1_DENPD/8-110 [subseq from] RING-type E3 ubiquitin transferase (Fragment) OS=Dendroctonus ponderosae OX=77166 GN=YQE_05745 PE=4 SV=1
-------------GLNKTWELSLYELHRTPQEVITDNTEIAVSPRSLHSELMCPICLDMLKKTMTTKECLHRFCSECIITALRSGNKECPTCRKKLVSKRSLRADPNFDLLIAKIY
>tr|A0A2A3EBY3|A0A2A3EBY3_APICC/9-113 [subseq from] RING-type E3 ubiquitin transferase OS=Apis cerana cerana OX=94128 GN=APICC_03360 PE=4 SV=1
--------------LNKTWELSLYELHRTPQDAITDNTEIAVSPRSLHSELMCPICLDMLKKTMTTKECLHRFCSDCIITALRSGNKisiECPTCRKKLVSKRSLRPDPNFDLLISKIY
>tr|A0A6M2DPN8|A0A6M2DPN8_9NEOP/6-109 [subseq from] RING-type E3 ubiquitin transferase OS=Xenopsylla cheopis OX=163159 PE=4 SV=1
------------QIQNKTWELSLYELHRSPQVAVVDNTEIAVSPRSLHSELMCPICLDMLKKTMTTKECLHRFCSDCIITALRSGNKECPTCRKKLVSKRSLRPDPNFDLLIAKIY
>tr|A0A7R9C341|A0A7R9C341_9CRUS/8-108 [subseq from] Hypothetical protein (Fragment) OS=Notodromas monacha OX=399045 GN=NMOB1V02_LOCUS13042 PE=4 SV=1
---------------SKTWELSLYELHRTPQEAVTDNTEIAVSPRCLHNELMCPICLELLKSTMTTKECLHRFCQECIITALRSGNKECPTCRKKLVSKRSLRPDPNFDDLIAKIY
>tr|A0A834Y497|A0A834Y497_9HYME/8-110 [subseq from] Uncharacterized protein OS=Aphidius gifuensis OX=684658 GN=HCN44_002540 PE=4 SV=1
-------------GLNKNWELSLYELHRQPQEPIIDSTEIAVSPRSLHSELMCPICLDMLKKTMTTKECLHRFCSDCIITALRSGNKECPTCRKKLVSKRSLRPDPNFDLLISKIY
>tr|A0A3B0JEA5|A0A3B0JEA5_DROGU/9-109 [subseq from] RING-type E3 ubiquitin transferase OS=Drosophila guanche OX=7266 GN=DGUA_6G005629 PE=4 SV=1
---------------NKTWELSLYELQRKPQDIITDSTEIAVSPRSLHSELMCPICLDMLKKTMTTKECLHRFCSDCIVTALRSGNKECPTCRKKLVSKRSLRADPNFDLLISKIY
>tr|B4JU64|B4JU64_DROGR/9-109 [subseq from] RING-type E3 ubiquitin transferase OS=Drosophila grimshawi OX=7222 GN=Dgri\GH17005 PE=4 SV=1
---------------NKTWDLSLYELQRKPQEIITDNTEIAVSPRSLHSELMCPICLDMLKKTMTTKECLHRFCSDCIVTALRSGNKECPTCRKKLVSKRSLRADPNFDLLISKIY
>tr|A0A0M4EDP9|A0A0M4EDP9_DROBS/9-109 [subseq from] RING-type E3 ubiquitin transferase OS=Drosophila busckii OX=30019 GN=Dbus_chr3Rg716 PE=4 SV=1
---------------NKTWDLSLYELQRKPQEIITDSTEIAVSPRSLHSELMCPICLDMLKKTMTTKECLHRFCSDCIVTALRSGNKECPTCRKKLVSKRSLRADPNFDLLISKIY
>tr|A0A6J2T3P4|A0A6J2T3P4_DROLE/9-109 [subseq from] RING-type E3 ubiquitin transferase OS=Drosophila lebanonensis OX=7225 GN=LOC115620655 PE=4 SV=1
---------------NKTWDLSLYELQRKPQEIITDSTEIAVSPRSLHSELMCPICLDMLKKTMTTKECLHRFCSDCIVTALRSGNKECPTCRKKLVSKRSLRADPNFDLLISKIY
>tr|A0A484BR92|A0A484BR92_DRONA/9-109 [subseq from] RING-type E3 ubiquitin transferase OS=Drosophila navojoa OX=7232 GN=AWZ03_002151 PE=4 SV=1
---------------NKTWDLSLYELQRKPQEIITDSTEIAVSPRSLHSELMCPICLDMLKKTMTTKECLHRFCSDCIVTALRSGNKECPTCRKKLVSKRSLRADPNFDLLISKIY
>tr|A0A6J1LBI8|A0A6J1LBI8_DROHY/9-109 [subseq from] RING-type E3 ubiquitin transferase OS=Drosophila hydei OX=7224 GN=LOC111593228 PE=4 SV=1
---------------NKTWDLSLYELQRKPQEIITDSTEIAVSPRSLHSELMCPICLDMLKKTMTTKECLHRFCSDCIVTALRSGNKECPTCRKKLVSKRSLRADPNFDLLISKIY
>tr|A0A6P8XX76|A0A6P8XX76_DROAB/9-109 [subseq from] RING-type E3 ubiquitin transferase OS=Drosophila albomicans OX=7291 GN=LOC117576965 PE=4 SV=1
---------------NKTWDLSLYELQRKPQEIITDSTEIAVSPRSLHSELMCPICLDMLKKTMTTKECLHRFCSDCIVTALRSGNKECPTCRKKLVSKRSLRADPNFDLLISKIY
>tr|B4KAS9|B4KAS9_DROMO/9-109 [subseq from] RING-type E3 ubiquitin transferase OS=Drosophila mojavensis OX=7230 GN=Dmoj\GI10743 PE=4 SV=1
---------------NKTWDLSLYELQRKPQEIITDSTEIAVSPRSLHSELMCPICLDMLKKTMTTKECLHRFCSDCIVTALRSGNKECPTCRKKLVSKRSLRADPNFDLLISKIY
>tr|B4M620|B4M620_DROVI/9-109 [subseq from] E3 ubiquitin-protein ligase RING2 OS=Drosophila virilis OX=7244 GN=Dvir\GJ10686 PE=4 SV=1
---------------NKTWDLSLYELQRKPQEIITDSTEIAVSPRSLHSELMCPICLDMLKKTMTTKECLHRFCSDCIVTALRSGNKECPTCRKKLVSKRSLRADPNFDLLISKIY
>tr|A0A224L0N3|A0A224L0N3_DROGU/9-109 [subseq from] RING-type E3 ubiquitin transferase OS=Drosophila guanche OX=7266 GN=Sce PE=4 SV=1
---------------NKTWELSLYELQRKPQDIITDSTEIAVSPRSLHSELMCPICLDMLKKTMTTKECLHRFCSDCIVTALRSGNKECPTCRKKLVSKRSLRADPNFDLLISKIY
>tr|B4NAR7|B4NAR7_DROWI/9-109 [subseq from] RING-type E3 ubiquitin transferase OS=Drosophila willistoni OX=7260 GN=Dwil\GK11322 PE=4 SV=1
---------------NKTWDLSLYELQRKPQEIITDSTEIAVSPRSLHSELMCPICLDMLKKTMTTKECLHRFCSDCIVTALRSGNKECPTCRKKLVSKRSLRADPNFDLLISKIY
>tr|A0A224L1A8|A0A224L1A8_DROSU/9-109 [subseq from] RING-type E3 ubiquitin transferase OS=Drosophila subobscura OX=7241 GN=Sce PE=4 SV=1
---------------NKTWELSLYELQRKPQDIITDSTEIAVSPRSLHSELMCPICLDMLKKTMTTKECLHRFCSDCIVTALRSGNKECPTCRKKLVSKRSLRADPNFDLLISKIY
>tr|A0A224L199|A0A224L199_DROMD/9-109 [subseq from] RING-type E3 ubiquitin transferase OS=Drosophila madeirensis OX=30013 GN=Sce PE=4 SV=1
---------------NKTWELSLYELQRKPQDIITDSTEIAVSPRSLHSELMCPICLDMLKKTMTTKECLHRFCSDCIVTALRSGNKECPTCRKKLVSKRSLRADPNFDLLISKIY
>tr|A0A4Q8K0J6|A0A4Q8K0J6_DROSU/9-109 [subseq from] RING-type E3 ubiquitin transferase OS=Drosophila subobscura OX=7241 GN=Sce PE=4 SV=1
---------------NKTWELSLYELQRKPQDIITDSTEIAVSPRSLHSELMCPICLDMLKKTMTTKECLHRFCSDCIVTALRSGNKECPTCRKKLVSKRSLRADPNFDLLISKIY
>tr|A0A4Q8K0K2|A0A4Q8K0K2_DROSU/9-109 [subseq from] RING-type E3 ubiquitin transferase OS=Drosophila subobscura OX=7241 GN=Sce PE=4 SV=1
---------------NKTWELSLYELQRKPQDIITDSTEIAVSPRSLHSELMCPICLDMLKKTMTTKECLHRFCSDCIVTALRSGNKECPTCRKKLVSKRSLRADPNFDLLISKIY
>tr|A0A4Q8K0K4|A0A4Q8K0K4_DROSU/9-109 [subseq from] E3 ubiquitin-protein ligase RING1 OS=Drosophila subobscura OX=7241 GN=Sce PE=4 SV=1
---------------NKTWELSLYELQRKPQDIITDSTEIAVSPRSLHSELMCPICLDMLKKTMTTKECLHRFCSDCIVTALRSGNKECPTCRKKLVSKRSLRADPNFDLLISKIY
>tr|A0A4Q8K2T8|A0A4Q8K2T8_DROSU/9-109 [subseq from] E3 ubiquitin-protein ligase RING2 OS=Drosophila subobscura OX=7241 GN=Sce PE=4 SV=1
---------------NKTWELSLYELQRKPQDIITDSTEIAVSPRSLHSELMCPICLDMLKKTMTTKECLHRFCSDCIVTALRSGNKECPTCRKKLVSKRSLRADPNFDLLISKIY
>tr|A0A3P8WUX9|A0A3P8WUX9_CYNSE/8-111 [subseq from] RING-type E3 ubiquitin transferase OS=Cynoglossus semilaevis OX=244447 GN=RING1 PE=4 SV=1
------------QTPSKNWELSLYELHRSPQEAIMDGTEVSVSPRALHSELMCPICLDMLKNTMTTKECLHRFCCDCIVTALRSGNKECPTCRKKLVSRRSLRRDANFDALISKIY
>tr|A0A452CG21|A0A452CG21_BALAS/7-111 [subseq from] RING-type E3 ubiquitin transferase OS=Balaenoptera acutorostrata scammoni OX=310752 GN=LOC103003208 PE=4 SV=1
-----------AQNASKRWELSLYELHRTPQEAIMDGTETAVSPRSLHSEVMCPICLDTLKNTMTTKECLHRFCSDSTVTALRSGNKECPTCRKKLVSKRSLQPDPNFDALISKIY
>tr|A0A2R7WM18|A0A2R7WM18_ONCFA/9-110 [subseq from] RING-type E3 ubiquitin transferase OS=Oncopeltus fasciatus OX=7536 GN=OFAS_OFAS009361 PE=4 SV=1
--------------LNKTWELSLYELHRTQQEAITDNTEIAVCPRSLHSELMCPICLDMLKKTMTTKECLHRFCSECIITALRSGNKECPTCRKKLVSKRSLRADPNFDLLISKIY
>tr|A0A7R9BX50|A0A7R9BX50_9CRUS/8-108 [subseq from] E3 ubiquitin-protein ligase RING2 OS=Notodromas monacha OX=399045 GN=NMOB1V02_LOCUS9766 PE=4 SV=1
---------------SKTWELSLYELHRTPQEAVTDNTEIAVSPRCLHNELMCPICLELLKSTMTTKECLHRFCQECIITALRSGNKECPTCRKKLVSKRSLRPDPNFDDLIAKIY
>tr|A0A2K6P0T7|A0A2K6P0T7_RHIRO/1-107 [subseq from] E3 ubiquitin-protein ligase RING2 OS=Rhinopithecus roxellana OX=61622 PE=4 SV=1
--MSQAVQTNGTQPLSKTRELM-----ALLQEAITH--EIVVSPRSLHSELMCPICLDMLKNTMTTKECLHRFCADCIIIALRSGNRECPTCRKKLVSKRSLRPDPNFDALISKIY
>tr|A0A7M5VF08|A0A7M5VF08_9CNID/1-111 [subseq from] RING-type E3 ubiquitin transferase OS=Clytia hemisphaerica OX=252671 PE=4 SV=1
--MSQSAQT--FQP-PKSWELSLYELHRTPQEAITDDTEIVLSPRSLHSELMCPICLDMLTTTMTTKECLHRFCHDCIITALRAGNKECPTCRKKLISKRSLRRDPNFDSLIEKIY
>tr|A0A821T3D4|A0A821T3D4_9NEOP/4-109 [subseq from] Hypothetical protein OS=Pieris macdunnoughi OX=345717 GN=PMACD_LOCUS8643 PE=4 SV=1
-----------TEPsQNKTWDLSLYELHRTPQEVITDATKIAVSPRSLHSELMCPICLDMLKKTMTTKECLHRFCLDCIITALRSGNKECPTCRKKLVSKRSLRPDPYFNLLISKIY
>tr|A0A0C9R528|A0A0C9R528_9HYME/8-110 [subseq from] RING-type E3 ubiquitin transferase OS=Fopius arisanus OX=64838 GN=rnf2-a PE=4 SV=1
-------------GLNKNWELSLYELHRQSQEPIIDNTEIAVSPRSLHSELMCPICLDMLKKTMTTKECLHRFCSDCIITALRSGNKECPTCRKKLVSKRSLRPDPNFDLLISKIY
>tr|A0A6P6XTZ9|A0A6P6XTZ9_DERPT/12-112 [subseq from] RING-type E3 ubiquitin transferase OS=Dermatophagoides pteronyssinus OX=6956 GN=LOC113790902 PE=4 SV=1
---------------GKTWELSPYELHRQPQEVITDNTEIAVSPRSLHSELMCPICLDMLKSTMTTKECLHRFCHDCIITALRSGNKECPTCRKKLISKRSLRADPNFDMLISKIY
>tr|A0A3Q3G9C5|A0A3Q3G9C5_9LABR/8-110 [subseq from] RING-type E3 ubiquitin transferase OS=Labrus bergylta OX=56723 GN=RING1 PE=4 SV=1
------------QAPSKTWELSLYELHRSPQ-AIVDGTEVAVSPRALHSELMCPICLDMLKNTMTTKECLHRFCSDCIVTALRSGNKECPTCRKKLVSRRSLRRDSNFDALISKIY
>tr|A0A7M7PBI3|A0A7M7PBI3_STRPU/13-109 [subseq from] RING-type E3 ubiquitin transferase OS=Strongylocentrotus purpuratus OX=7668 PE=4 SV=1
-------------------KLSLYELHRSPQEAITDETEIAVSPRSLHSELMCPICLDMLKNTYTTKECLHRFCQDCIITALRSGNKECPTCRKKLVSKRSLRPDPNFDALISKIY
>tr|A0A132A8F8|A0A132A8F8_SARSC/12-112 [subseq from] RING-type E3 ubiquitin transferase OS=Sarcoptes scabiei OX=52283 GN=QR98_0057550 PE=4 SV=1
---------------GKTWELSPYELHRQPQEVITDNTEIAVSPRSLHSELMCPICLDMLKSTMTTKECLHRFCQECIITALRSGNKECPTCRKKLISKRSLRHDPNFDALISRIY
>tr|A0A075AJ51|A0A075AJ51_9TREM/6-106 [subseq from] RING-type domain-containing protein (Fragment) OS=Opisthorchis viverrini OX=6198 GN=T265_12754 PE=4 SV=1
---------------SKNWELTLYELHRKPQEPITDGTEIAVSPRSLKSELMCPICLDILKGTMTTKECLHRFCAECIVTALRSGNKECPTCRKKLVSKRSLRRDPNFDALIAKIY
>tr|A0A7R9LLI0|A0A7R9LLI0_9ACAR/12-113 [subseq from] RING-type E3 ubiquitin transferase OS=Oppiella nova OX=334625 GN=ONB1V03_LOCUS3738 PE=4 SV=1
--------------TGKTWELSLYELHRTPQDVVTDTTEIAVSPRSLHSELMCPICLDMLKCTMTTKECLHRFCQECIITALRSGNKECPTCRKKLISKRSLRHDPNFDMLISKIY
>tr|A0A7R9PXP1|A0A7R9PXP1_9ACAR/11-112 [subseq from] Hypothetical protein (Fragment) OS=Medioppia subpectinata OX=1979941 GN=OSB1V03_LOCUS4600 PE=4 SV=1
--------------TGKTWELSLYELHRSPQEVVTDTTEIAVSPRSLHSELMCPICLDMLKCTMTTKECLHRFCQECIITALRSGNKECPTCRKKLISKRSLRHDPNFDMLISKIY
>tr|A0A4S2M9X0|A0A4S2M9X0_OPIFE/6-106 [subseq from] RING-type domain-containing protein OS=Opisthorchis felineus OX=147828 GN=CRM22_002928 PE=4 SV=1
---------------SKNWELTLYELHRKPQEPITDGTEIAVSPRSLKSELMCPICLDILKGTMTTKECLHRFCAECIVTALRSGNKECPTCRKKLVSKRSLRRDPNFDALIAKIY
>tr|A0A7R9CBR9|A0A7R9CBR9_TIMCR/8-110 [subseq from] RING-type E3 ubiquitin transferase OS=Timema cristinae OX=61476 GN=TCEB3V08_LOCUS781 PE=4 SV=1
-------------GLNKTWELSLYELNRTPQPVIIDNTEIAVSPRSLHREFMCPICLDILKKTMTTKECLHRFCSDCIITALRSGNKECPTCRKKLVSKRSLRQDPNFDLLISKIY
>tr|A0A7R9DZM8|A0A7R9DZM8_9NEOP/8-110 [subseq from] RING-type E3 ubiquitin transferase OS=Timema monikensis OX=170555 GN=TMSB3V08_LOCUS776 PE=4 SV=1
-------------GLNKTWELSLYELNRTPQPVIIDNTEIAVSPRSLHREFMCPICLDILKKTMTTKECLHRFCSDCIITALRSGNKECPTCRKKLVSKRSLRQDPNFDLLISKIY
>tr|A0A7R9EW05|A0A7R9EW05_9NEOP/8-110 [subseq from] RING-type E3 ubiquitin transferase OS=Timema bartmani OX=61472 GN=TBIB3V08_LOCUS4390 PE=4 SV=1
-------------GLNKTWELSLYELNRTPQPVIIDNTEIAVSPRSLHREFMCPICLDILKKTMTTKECLHRFCSDCIITALRSGNKECPTCRKKLVSKRSLRQDPNFDLLISKIY
>tr|A0A7R9FMD3|A0A7R9FMD3_9NEOP/8-110 [subseq from] RING-type E3 ubiquitin transferase OS=Timema tahoe OX=61484 GN=TTEB3V08_LOCUS4308 PE=4 SV=1
-------------GLNKTWELSLYELNRTPQPVIIDNTEIAVSPRSLHREFMCPICLDILKKTMTTKECLHRFCSDCIITALRSGNKECPTCRKKLVSKRSLRQDPNFDLLISKIY
>tr|A0A7R9JQ86|A0A7R9JQ86_TIMGE/8-110 [subseq from] RING-type E3 ubiquitin transferase OS=Timema genevievae OX=629358 GN=TGEB3V08_LOCUS1467 PE=4 SV=1
-------------GLNKTWELSLYELNRTPQPVIIDNTEIAVSPRSLHREFMCPICLDILKKTMTTKECLHRFCSDCIITALRSGNKECPTCRKKLVSKRSLRQDPNFDLLISKIY
>tr|A0A7R9ALI8|A0A7R9ALI8_TIMSH/8-110 [subseq from] RING-type E3 ubiquitin transferase OS=Timema shepardi OX=629360 GN=TSIB3V08_LOCUS845 PE=4 SV=1
-------------GLNKTWELSLYELNRTPQPVIIDNTEIAVSPRSLHREFMCPICLDILKKTMTTKECLHRFCSDCIITALRSGNKECPTCRKKLVSKRSLRQDPNFDLLISKIY
>tr|A0A7R9J1Q6|A0A7R9J1Q6_TIMCA/8-110 [subseq from] RING-type E3 ubiquitin transferase OS=Timema californicum OX=61474 GN=TCMB3V08_LOCUS3762 PE=4 SV=1
-------------GLNKTWELSLYELNRTPQPVIIDNTEIAVSPRSLHREFMCPICLDILKKTMTTKECLHRFCSDCIITALRSGNKECPTCRKKLVSKRSLRQDPNFDLLISKIY
>tr|A0A7R9KLV7|A0A7R9KLV7_9ACAR/203-304 [subseq from] E3 ubiquitin-protein ligase RING2 (Fragment) OS=Medioppia subpectinata OX=1979941 GN=OSB1V03_LOCUS5641 PE=4 SV=1
--------------TGKTWELSLYELHRSPQEVVTDTTEIAVSPRSLHSELMCPICLDMLKCTMTTKECLHRFCQECIITALRSGNKECPTCRKKLISKRSLRHDPNFDMLISKIY
>tr|A0A336MFY5|A0A336MFY5_CULSO/4-107 [subseq from] E3 ubiquitin-protein ligase RING2 OS=Culicoides sonorensis OX=179676 GN=CSON011792 PE=4 SV=1
------------DPKDKTWDLSLYELHRTPQPVIQDNTEIAVSPRSLHSEIMCPICLAMLKHTMTTKECLHRFCSDCIITALRSGNKECPTCRKKLVSKRSLRADPNFDLLISKIY
>tr|A0A1S8WTK7|A0A1S8WTK7_9TREM/6-106 [subseq from] Zinc finger, C3HC4 type OS=Opisthorchis viverrini OX=6198 GN=X801_06462 PE=4 SV=1
---------------SKNWELTLYELHRKPQEPITDGTEIAVSPRSLKSELMCPICLDILKGTMTTKECLHRFCAECIVTALRSGNKECPTCRKKLVSKRSLRRDPNFDALIAKIY
>tr|A0A4S2M474|A0A4S2M474_OPIFE/6-106 [subseq from] RING-type domain-containing protein OS=Opisthorchis felineus OX=147828 GN=CRM22_002928 PE=4 SV=1
---------------SKNWELTLYELHRKPQEPITDGTEIAVSPRSLKSELMCPICLDILKGTMTTKECLHRFCAECIVTALRSGNKECPTCRKKLVSKRSLRRDPNFDALIAKIY
>tr|A0A7R8Z497|A0A7R8Z497_TIMDO/189-291 [subseq from] RING-type E3 ubiquitin transferase OS=Timema douglasi OX=61478 GN=TDIB3V08_LOCUS1819 PE=4 SV=1
-------------GLNKTWELSLYELNRTPQPVIIDNTEIAVSPRSLHREFMCPICLDILKKTMTTKECLHRFCSDCIITALRSGNKECPTCRKKLVSKRSLRQDPNFDLLISKIY
>tr|A0A7R9CVE5|A0A7R9CVE5_TIMPO/186-288 [subseq from] RING-type E3 ubiquitin transferase OS=Timema poppense OX=170557 GN=TPSB3V08_LOCUS3714 PE=4 SV=1
-------------GLNKTWELSLYELNRTPQPVIIDNTEIAVSPRSLHREFMCPICLDILKKTMTTKECLHRFCSDCIITALRSGNKECPTCRKKLVSKRSLRQDPNFDLLISKIY
>tr|J9JSG6|J9JSG6_ACYPI/7-110 [subseq from] RING-type E3 ubiquitin transferase OS=Acyrthosiphon pisum OX=7029 PE=4 SV=1
------------NDLSKVWKLSLYELHRSPQEPITDNTEIAVSPRSIHNELMCPICLDVLKKTMTTKECLHRFCSECIVTALRSGNKECPTCRKKLVSKRSLRADPNFDLIISKIY
>tr|H2KVJ8|H2KVJ8_CLOSI/6-106 [subseq from] E3 ubiquitin-protein ligase RING2 OS=Clonorchis sinensis OX=79923 GN=RNF2 PE=4 SV=1
---------------SKNWELTLYELHRKPQEPITDGTEIAVSPRSLKSELMCPICLDILKGTMTTKECLHRFCAECIVTALRSGNKECPTCRKKLVSKRSLRRDPNFDALIAKIY
>tr|A0A183AZ81|A0A183AZ81_9TREM/25-126 [subseq from] RING-type domain-containing protein OS=Echinostoma caproni OX=27848 GN=ECPE_LOCUS12266 PE=4 SV=1
--------------PSKNWELTLYELHRKPQEPITDGTEIAVSPRSLKSELMCPICLDILKVTMTTKECLHRFCSECIVTALRSGNKECPTCRKKLVSKRSLRRDPNFDALIAKIY
>tr|A0A0N0BJV8|A0A0N0BJV8_9HYME/105-179 [subseq from] RING-type E3 ubiquitin transferase OS=Melipona quadrifasciata OX=166423 GN=WN51_02950 PE=4 SV=1
-------------GLNKTWELSLYELHRTPQDAITDNTEIAVSPRSLHSELMCPICLDMLKKTMTTKECLHRFCSDCIITALRSGNKK----------------------------
>tr|A0A0N0BJV8|A0A0N0BJV8_9HYME/223-269 [subseq from] RING-type E3 ubiquitin transferase OS=Melipona quadrifasciata OX=166423 GN=WN51_02950 PE=4 SV=1
--------------------------------------------------------------------CL--FCDSEeVRLLLGYVNKECPTCRKKLVSKRSLRPDPNFDLLISKIY
>tr|A0A0V0J5R3|A0A0V0J5R3_SCHSO/8-108 [subseq from] E3 ubiquitin-protein ligase RING2-A OS=Schistocephalus solidus OX=70667 GN=RNG2A PE=4 SV=1
---------------MKNWELTLYELQRKPQEPITDGTEIAVSPRSLQSELMCPICLDILKVTMTTKECLHRFCSECIVTALRSGNKECPTCRKKLVSKRSLRRDPNFDALIAKIY
>tr|A0A5J4NGB8|A0A5J4NGB8_9TREM/17-117 [subseq from] E3 ubiquitin-protein ligase RNF1/2 OS=Paragonimus westermani OX=34504 GN=DEA37_0004473 PE=4 SV=1
---------------SKNWELTLYELHRKPQEPITDGMEIAVSPRSLKSELMCPICLDILKVTMTTKECLHRFCSECIVTALRSGNKECPTCRKKLVSKRSLRRDPNFDALIAKIY
>tr|A0A0X3P5E1|A0A0X3P5E1_SCHSO/8-108 [subseq from] E3 ubiquitin-protein ligase RING2-A OS=Schistocephalus solidus OX=70667 GN=RNG2A PE=4 SV=1
---------------MKNWELTLYELQRKPQEPITDGTEIAVSPRSLQSELMCPICLDILKVTMTTKECLHRFCSECIVTALRSGNKECPTCRKKLVSKRSLRRDPNFDALIAKIY
>tr|A0A183TJ89|A0A183TJ89_SCHSO/8-108 [subseq from] E3 ubiquitin-protein ligase RING2-A OS=Schistocephalus solidus OX=70667 GN=SSLN_LOCUS16537 PE=4 SV=1
---------------MKNWELTLYELQRKPQEPITDGTEIAVSPRSLQSELMCPICLDILKVTMTTKECLHRFCSECIVTALRSGNKECPTCRKKLVSKRSLRRDPNFDALIAKIY
>tr|A0A3P6U640|A0A3P6U640_DIBLA/6-106 [subseq from] RING-type E3 ubiquitin transferase OS=Dibothriocephalus latus OX=60516 GN=DILT_LOCUS2562 PE=4 SV=1
---------------MKNWELTLYELQRKPQEPITDGTEIAVSPRSLQSELMCPICLDILKVTMTTKECLHRFCSECIVTALRSGNKECPTCRKKLVSKRSLRRDPNFDALIAKIY
>tr|A0A0V0J469|A0A0V0J469_SCHSO/8-108 [subseq from] RING-type E3 ubiquitin transferase OS=Schistocephalus solidus OX=70667 GN=RNG2A PE=4 SV=1
---------------MKNWELTLYELQRKPQEPITDGTEIAVSPRSLQSELMCPICLDILKVTMTTKECLHRFCSECIVTALRSGNKECPTCRKKLVSKRSLRRDPNFDALIAKIY
>tr|A0A654GM39|A0A654GM39_9CEST/8-108 [subseq from] RING-type E3 ubiquitin transferase OS=Sparganum proliferum OX=64606 GN=SPRV2_LOCUS2289 PE=4 SV=1
---------------MKNWELTLYELQRKPQEPITDGTEIAVSPRSLQSELMCPICLDILKVTMTTKECLHRFCSECIVTALRSGNKECPTCRKKLVSKRSLRRDPNFDALIAKIY
>tr|A0A7M3R8A6|A0A7M3R8A6_SPIER/6-106 [subseq from] RING-type E3 ubiquitin transferase OS=Spirometra erinaceieuropaei OX=99802 GN=SERJ2_LOCUS17742 PE=4 SV=1
---------------MKNWELTLYELQRKPQEPITDGTEIAVSPRSLQSELMCPICLDILKVTMTTKECLHRFCSECIVTALRSGNKECPTCRKKLVSKRSLRRDPNFDALIAKIY
>tr|A0A448X897|A0A448X897_9PLAT/33-133 [subseq from] RING-type domain-containing protein (Fragment) OS=Protopolystoma xenopodis OX=117903 GN=PXEA_LOCUS23905 PE=4 SV=1
---------------AKNWELTLYELQREPQKPITDGTEIAVSPRSLQSELMCPICLDILKVTMTTKECLHRFCSECIVTALRSGNKECPTCRKKLVSKRSLRRDPNFDALIAKIY
>tr|A0A2H1CSY3|A0A2H1CSY3_FASHE/6-106 [subseq from] Zinc finger, C3HC4 type OS=Fasciola hepatica OX=6192 GN=D915_01839 PE=4 SV=1
---------------SKNWELTLYELHRRPQEPITDGTEIAVSPRSLKSELMCPICLDILKVTMTTKECLHRFCSECIVTALRSGNKECPTCRKKLVSKRSLRRDPNFDALIAKIY
>tr|A0A0R3X727|A0A0R3X727_HYDTA/8-108 [subseq from] RING-type E3 ubiquitin transferase OS=Hydatigena taeniaeformis OX=6205 GN=TTAC_LOCUS9324 PE=4 SV=2
---------------MKNWELTLYELQRKPQEPITDGTKIAVSPRSLQSELMCPICLDILKVTMTTKECLHRFCSDCIVTALRNGNKECPTCRKKLVSKRSLRRDPNFDALIAKIY
>tr|A0A1I8JB83|A0A1I8JB83_9PLAT/6-106 [subseq from] RING-type domain-containing protein OS=Macrostomum lignano OX=282301 PE=4 SV=1
--------------L-KTWELSLYETKRRPQEAITDNTEIAVSPRALHSELMCPICLDILKHTMTTKECLHRFCQVCIITALRSGNKECPTCRKKLVSKRSLRHDPNFDQLIAKIY
>tr|A0A267DZ92|A0A267DZ92_9PLAT/14-116 [subseq from] RING-type E3 ubiquitin transferase (Fragment) OS=Macrostomum lignano OX=282301 GN=BOX15_Mlig009540g1 PE=4 SV=1
------------AP-LKTWELSLYETKRRPQEAITDNTEIAVSPRALHSELMCPICLDILKHTMTTKECLHRFCQVCIITALRSGNKECPTCRKKLVSKRSLRHDPNFDQLIAKIY
>tr|A0A835P1Q5|A0A835P1Q5_9PASS/15-108 [subseq from] Uncharacterized protein OS=Lamprotornis superbus OX=245042 GN=IHE44_013988 PE=4 SV=1
----------------------RFPLPEAEEEAITDGLEIVVSPRSLHSELMCPICLDMLKNTMTTKECLHRFCADCIITALRSGNKECPTCRKKLVSKRSLRPDPNFDALISKIY
>tr|A0A1I8GYP5|A0A1I8GYP5_9PLAT/6-106 [subseq from] RING-type domain-containing protein OS=Macrostomum lignano OX=282301 PE=4 SV=1
--------------L-KTWELSLYETKRRPQEAITDNTEIAVSPRALHSELMCPICLDILKHTMTTKECLHRFCQVCIITALRSGNKECPTCRKKLVSKRSLRHDPNFDQLIAKIY
>tr|A0A1I8JDI0|A0A1I8JDI0_9PLAT/20-121 [subseq from] RING-type domain-containing protein OS=Macrostomum lignano OX=282301 PE=4 SV=1
-------------PL-KTWELSLYETKRRPQEAITDNTEIAVSPRALHSELMCPICLDILKHTMTTKECLHRFCQVCIITALRSGNKECPTCRKKLVSKRSLRHDPNFDQLIAKIY
>tr|Q5BW39|Q5BW39_SCHJA/7-108 [subseq from] SJCHGC04391 protein (Fragment) OS=Schistosoma japonicum OX=6182 PE=2 SV=2
--------------SSKNWELTLYELHRKPQEPITDGTVIAVSPRSLKSELMCPICLDILKVTMTTKECLHRFCSECIITALRSGNKECPTCRKKLVSKRSLRRDPNFDALIAKIY
>tr|A0A0R3TAY9|A0A0R3TAY9_RODNA/8-108 [subseq from] RING-type domain-containing protein OS=Rodentolepis nana OX=102285 GN=HNAJ_LOCUS4226 PE=4 SV=1
---------------MKNWELTLYEMQRKPQEPITDGTKIAVSPRSLQSELMCPICLDILKVTMTTKECLHRFCSDCIVTALRNGNKECPTCRKKLVSKRSLRRDPNFDALIAKIY
>tr|A0A7M7MJR6|A0A7M7MJR6_VARDE/10-110 [subseq from] RING-type E3 ubiquitin transferase OS=Varroa destructor OX=109461 PE=4 SV=1
---------------ARTWELSLYEMHRTPQEVCTDNTEIAVSQRSLHSELMCPICLDILKTTMTTKECLHRFCQECIITALRSGNKECPTCRKKLVSKRSLRADPNFDALIAKIY
>tr|A0A0R3SSD2|A0A0R3SSD2_HYMDI/8-108 [subseq from] RING-type E3 ubiquitin transferase OS=Hymenolepis diminuta OX=6216 GN=HDID_LOCUS8192 PE=4 SV=1
---------------MKNWELTLYEMQRKPQEPITDGTKIAVSPRSLQSELMCPICLDILKVTMTTKECLHRFCSDCIVTALRNGNKECPTCRKKLVSKRSLRRDPNFDALIAKIY
>tr|A0A1V9Y339|A0A1V9Y339_9ACAR/7-107 [subseq from] RING-type E3 ubiquitin transferase OS=Tropilaelaps mercedesae OX=418985 GN=BIW11_00049 PE=4 SV=1
---------------ARTWELSLYEMHRTPQEVCTDNTEIAVSQRSLHSELMCPICLDILKTTMTTKECLHRFCQECIITALRSGNKECPTCRKKLVSKRSLRADPNFDALIAKIY
>tr|A0A068Y0M8|A0A068Y0M8_ECHMU/8-108 [subseq from] RING-type E3 ubiquitin transferase OS=Echinococcus multilocularis OX=6211 GN=EmuJ_001186900 PE=4 SV=1
---------------MKNWELTLYEMQRKPQEPITDGTKIAVSPRSLQSELMCPICLDILKVTMTTKECLHRFCSDCIVTALRNGNKECPTCRKKLVSKRSLRRDPNFDALIAKIY
>tr|A0A0R3WCT3|A0A0R3WCT3_TAEAS/8-108 [subseq from] RING-type E3 ubiquitin transferase OS=Taenia asiatica OX=60517 GN=TASK_LOCUS8531 PE=4 SV=1
---------------MKNWELTLYEMQRKPQEPITDGTKIAVSPRSLQSELMCPICLDILKVTMTTKECLHRFCSDCIVTALRNGNKECPTCRKKLVSKRSLRRDPNFDALIAKIY
>tr|A0A267G9C6|A0A267G9C6_9PLAT/15-116 [subseq from] RING-type E3 ubiquitin transferase (Fragment) OS=Macrostomum lignano OX=282301 GN=BOX15_Mlig009540g2 PE=4 SV=1
-------------PL-KTWELSLYETKRRPQEAITDNTEIAVSPRALHSELMCPICLDILKHTMTTKECLHRFCQVCIITALRSGNKECPTCRKKLVSKRSLRHDPNFDQLIAKIY
>tr|A0A5K3ETQ4|A0A5K3ETQ4_9CEST/8-108 [subseq from] RING-type E3 ubiquitin transferase OS=Mesocestoides corti OX=53468 PE=4 SV=1
---------------MKAWELTLYEMQRKPQEPITDGTKIAVSPRSLQSELMCPICLDILKVTMTTKECLHRFCSDCIVTALRNGNKECPTCRKKLVSKRSLRRDPNFDALIAKIY
>tr|A0A7K7H937|A0A7K7H937_9PASS/1-86 [subseq from] E3 ubiquitin-protein ligase RING2 (Fragment) OS=Rhegmatorhina hoffmannsi OX=468512 GN=Rnf2 PE=4 SV=1
------------------------------QEAITDGLEIVVSPRSLHSELMCPICLDMLKNTMTTKECLHRFCADCIITALRSGNKECPTCRKKLVSKRSLRPDPNFDALISKIY
>tr|A0A7K9K438|A0A7K9K438_9PASE/1-86 [subseq from] E3 ubiquitin-protein ligase RING2 (Fragment) OS=Dicaeum eximium OX=667154 GN=Rnf2 PE=4 SV=1
------------------------------QEAITDGLEIVVSPRSLHSELMCPICLDMLKNTMTTKECLHRFCADCIITALRSGNKECPTCRKKLVSKRSLRPDPNFDALISKIY
>tr|A0A7K9YVW2|A0A7K9YVW2_9GALL/1-86 [subseq from] E3 ubiquitin-protein ligase RING2 (Fragment) OS=Odontophorus gujanensis OX=886794 GN=Rnf2 PE=4 SV=1
------------------------------QEAITDGLEIVVSPRSLHSELMCPICLDMLKNTMTTKECLHRFCADCIITALRSGNKECPTCRKKLVSKRSLRPDPNFDALISKIY
>tr|A0A7L2T4H5|A0A7L2T4H5_POMRU/1-86 [subseq from] E3 ubiquitin-protein ligase RING2 (Fragment) OS=Pomatostomus ruficeps OX=9176 GN=Rnf2 PE=4 SV=1
------------------------------QEAITDGLEIVVSPRSLHSELMCPICLDMLKNTMTTKECLHRFCADCIITALRSGNKECPTCRKKLVSKRSLRPDPNFDALISKIY
>tr|A0A267FLM2|A0A267FLM2_9PLAT/6-106 [subseq from] RING-type E3 ubiquitin transferase OS=Macrostomum lignano OX=282301 GN=BOX15_Mlig026480g1 PE=4 SV=1
--------------L-KTWELSLYETKRRPQEAITDNTEIAVSPRALHSELMCPICLDILKHTMTTKECLHRFCQVCIITALRSGNKECPTCRKKLVSKRSLRHDPNFDQLIAKIY
>tr|A0A504YM71|A0A504YM71_FASGI/6-106 [subseq from] E3 ubiquitin-protein ligase RING2-A OS=Fasciola gigantica OX=46835 GN=FGIG_04114 PE=4 SV=1
---------------SKNWELTLYELHRRPQEPITDGTEIAVSPRSLKSELMCPICLDILKVTMTTKECLHRFCSECIVTALRSGNKECPTCRKKLVSKRSLRRDPNFDALIAKIY
>tr|A0A7K8YU58|A0A7K8YU58_9PASS/1-86 [subseq from] E3 ubiquitin-protein ligase RING2 (Fragment) OS=Sakesphorus luctuosus OX=419690 GN=Rnf2 PE=4 SV=1
------------------------------QEAITDGLEIVVSPRSLHSELMCPICLDMLKNTMTTKECLHRFCADCIITALRSGNKECPTCRKKLVSKRSLRPDPNFDALISKIY
>tr|A0A4E0RIR0|A0A4E0RIR0_FASHE/6-106 [subseq from] E3 ubiquitin-protein ligase RING2-A OS=Fasciola hepatica OX=6192 GN=D915_001256 PE=4 SV=1
---------------SKNWELTLYELHRRPQEPITDGTEIAVSPRSLKSELMCPICLDILKVTMTTKECLHRFCSECIVTALRSGNKECPTCRKKLVSKRSLRRDPNFDALIAKIY
>tr|A0A0R3UI04|A0A0R3UI04_9CEST/8-108 [subseq from] RING-type E3 ubiquitin transferase OS=Mesocestoides corti OX=53468 GN=MCOS_LOCUS7014 PE=4 SV=1
---------------MKAWELTLYEMQRKPQEPITDGTKIAVSPRSLQSELMCPICLDILKVTMTTKECLHRFCSDCIVTALRNGNKECPTCRKKLVSKRSLRRDPNFDALIAKIY
>tr|W6UAK3|W6UAK3_ECHGR/8-108 [subseq from] RING-type E3 ubiquitin transferase OS=Echinococcus granulosus OX=6210 GN=EGR_07030 PE=4 SV=1
---------------MKNWELTLYEMQRKPQEPVTDGTKIAVSPRSLQSELMCPICLDILKVTMTTKECLHRFCSDCIVTALRNGNKECPTCRKKLVSKRSLRRDPNFDALIAKIY
>tr|A0A183P7U1|A0A183P7U1_9TREM/3-107 [subseq from] RING-type domain-containing protein OS=Schistosoma mattheei OX=31246 GN=SMTD_LOCUS10428 PE=4 SV=1
-----------TENASKNWELTLYELHRKPQEPITDGTVIAVSPRSLKSELMCPICLDILKVTMTTKECLHRFCSECIITALRNGNKECPTCRKKLVSKRSLRRDPNFDALISKIY
>tr|A0A430Q3C9|A0A430Q3C9_SCHBO/3-107 [subseq from] E3 ubiquitin-protein ligase RNF1/2 OS=Schistosoma bovis OX=6184 GN=DC041_0005543 PE=4 SV=1
-----------TENASKNWELTLYELHRKPQEPITDGTVIAVSPRSLKSELMCPICLDILKVTMTTKECLHRFCSECIITALRNGNKECPTCRKKLVSKRSLRRDPNFDALISKIY
>tr|G4LWL1|G4LWL1_SCHMA/3-107 [subseq from] RING-type E3 ubiquitin transferase OS=Schistosoma mansoni OX=6183 PE=4 SV=1
-----------TENASKNWELTLYELHRKPQEPITDGTVIAVSPRSLKSELMCPICLDILKVTMTTKECLHRFCSECIITALRNGNKECPTCRKKLVSKRSLRRDPNFDALISKIY
>tr|A0A085N8A6|A0A085N8A6_9BILA/13-82 [subseq from] Uncharacterized protein OS=Trichuris suis OX=68888 GN=M514_09638 PE=4 SV=1
------------------------------------------VPRSLKDQFTCPICLDTLKRTVVSKECLHRFCRECIGRALRTGKRECPCCRAYLPSKRSLLPDCTFDDII----
>tr|A0A085N8A6|A0A085N8A6_9BILA/299-391 [subseq from] Uncharacterized protein OS=Trichuris suis OX=68888 GN=M514_09638 PE=4 SV=1
----------------------LYDFVRQPRMPSSEADEVaVIFPRSLRAELTCPICLDTLKETVRSKECLHRFCKECIGRALRTGNRECPSCRAKLPSKRSLVPDPTYDRIINV--
>tr|A0A183MU65|A0A183MU65_9TREM/3-107 [subseq from] RING-type E3 ubiquitin transferase OS=Schistosoma margrebowiei OX=48269 GN=SMRZ_LOCUS19590 PE=4 SV=1
-----------TENASKNWELTLYELHRKPQEPITDGTVIAVSPRSLKSELMCPICLDILKVTMTTKECLHRFCSECIITALRNGNKECPTCRKKLVSKRSLRRDPNFDALISKIY
>tr|A0A183R5M9|A0A183R5M9_9TREM/3-107 [subseq from] RING-type E3 ubiquitin transferase OS=Schistosoma rodhaini OX=6188 PE=4 SV=1
-----------TENASKNWELTLYELHRKPQEPITDGTVIAVSPRSLKSELMCPICLDILKVTMTTKECLHRFCSECIITALRNGNKECPTCRKKLVSKRSLRRDPNFDALISKIY
>tr|A0A6P8TRX1|A0A6P8TRX1_GYMAC/8-111 [subseq from] RING-type E3 ubiquitin transferase OS=Gymnodraco acuticeps OX=8218 GN=LOC117539088 PE=4 SV=1
------------QTPSKSWELSLYELHRSPQEAIMDGTEVTVSPRFLHRDIRCPICLDMLKNTMTAKECLHRFCSDCIVTALRSGNKECPTCRQKLVSRRSLRRDSNFDALISKIY
>tr|A0A6P5D5N2|A0A6P5D5N2_BOSIN/4-89 [subseq from] E3 ubiquitin-protein ligase RING2 OS=Bos indicus OX=9915 GN=RNF2 PE=4 SV=1
------------------------------QEAITDGLEIVVSPRSLHSELMCPICLDMLKNTMTTKECLHRFCADCIITALRSGNKECPTCRKKLVSKRSLRPDPNFDALISKIY
>tr|V8NSP0|V8NSP0_OPHHA/108-194 [subseq from] E3 ubiquitin-protein ligase RING2 (Fragment) OS=Ophiophagus hannah OX=8665 GN=Rnf2 PE=4 SV=1
-----------------------------QREAITDGLEIVVSPRSLHSELMCPICLDMLKNTMTTKECLHRFCADCIITALRSGNKECPTCRKKLVSKRSLRPDPNFDALISKIY
>tr|A0A085LX31|A0A085LX31_9BILA/13-82 [subseq from] Uncharacterized protein OS=Trichuris suis OX=68888 GN=M513_09638 PE=4 SV=1
------------------------------------------VPRSLKDQFTCPICLDTLKRTVVSKECLHRFCRECIGRALRTGKRECPCCRAYLPSKRSLLPDCTFDDII----
>tr|A0A085LX31|A0A085LX31_9BILA/299-390 [subseq from] Uncharacterized protein OS=Trichuris suis OX=68888 GN=M513_09638 PE=4 SV=1
----------------------LYDFVRQPRMPSSEADEVaVIFPRSLRAELTCPICLDTLKETVRSKECLHRFCKECIGRALRTGNRECPSCRAKLPSKRSLVPDPTYDRIIN---
>tr|A0A4X1TT82|A0A4X1TT82_PIG/49-136 [subseq from] E3 ubiquitin-protein ligase RING2 OS=Sus scrofa OX=9823 GN=RNF2 PE=4 SV=1
---------------------------REP-EAITDGLEIVVSPRSLHSELMCPICLDMLKNTMTTKECLHRFCADCIITALRSGNKECPTCRKKLVSKRSLRPDPNFDALISKIY
>tr|F1S3N6|F1S3N6_PIG/49-136 [subseq from] E3 ubiquitin-protein ligase RING2 OS=Sus scrofa OX=9823 GN=RNF2 PE=4 SV=3
---------------------------REP-EAITDGLEIVVSPRSLHSELMCPICLDMLKNTMTTKECLHRFCADCIITALRSGNKECPTCRKKLVSKRSLRPDPNFDALISKIY
>tr|A0A0K2U7V3|A0A0K2U7V3_LEPSM/5-108 [subseq from] RING-type E3 ubiquitin transferase (Fragment) OS=Lepeophtheirus salmonis OX=72036 PE=4 SV=1
------------EIVEKSWDLSLYELHRTPQEAITDNTEIAVSALSLKSELTCPICLDMLSSTMTTKECLHRFCADCIVTALRSGNKECPTCRKKLVSKRSLRPDPNFDQLVEKIF
>tr|A0A553PBI8|A0A553PBI8_TIGCA/4-108 [subseq from] RING-type E3 ubiquitin transferase OS=Tigriopus californicus OX=6832 GN=TCAL_07013 PE=4 SV=1
-----------NDPIEKSWDLSLYELHRVPQEAITDETEIAVSARALQSELTCPICLDMLTQTMTTKECLHRFCAECIVTALRSGNKECPTCRKKLVSKRSLRPDPNFDMLVEKIF
>tr|J9JVT1|J9JVT1_ACYPI/2-99 [subseq from] RING-type E3 ubiquitin transferase OS=Acyrthosiphon pisum OX=7029 PE=4 SV=2
------------------WELSLYELYRTPQEPITDDTEIAVSPRSIQNELMCPICLDVLKKTMTAKECLHRFCSDCIVTALRSGNKECPTCRKKLVSKRSLRPDPNFDLIISKIY
>tr|A0A7L0FIR2|A0A7L0FIR2_CORCN/1-85 [subseq from] E3 ubiquitin-protein ligase RING2 (Fragment) OS=Corythaixoides concolor OX=103956 GN=Rnf2 PE=4 SV=1
-------------------------------EAITDGLEIVVSPRSLHSELMCPICLDMLKNTMTTKECLHRFCADCIITALRSGNKECPTCRKKLVSKRSLRPDPNFDALISKIY
>tr|A0A851DFW4|A0A851DFW4_TODME/1-85 [subseq from] RING2 ligase (Fragment) OS=Todus mexicanus OX=135184 GN=Rnf2 PE=4 SV=1
-------------------------------EAITDGLEIVVSPRSLHSELMCPICLDMLKNTMTTKECLHRFCADCIITALRSGNKECPTCRKKLVSKRSLRPDPNFDALISKIY
>tr|A0A183VY04|A0A183VY04_TRIRE/7-108 [subseq from] RING-type domain-containing protein OS=Trichobilharzia regenti OX=157069 GN=TRE_LOCUS5361 PE=4 SV=1
--------------SSKNWELTLYELHRKPQEPITDGTVIAVSPRSLKSELMCPICLDILKVTMTTKECLHRFCSECIITALRSGNKECPTCRKKLVSKRSLRRDPNFDALIAKIY
>tr|A0A4Z2D0T6|A0A4Z2D0T6_SCHJA/7-108 [subseq from] RING-type E3 ubiquitin transferase OS=Schistosoma japonicum OX=6182 GN=EWB00_006101 PE=4 SV=1
--------------SSKNWELTLYELHRKPQEPITDGTVIAVSPRSLKSELMCPICLDILKVTMTTKECLHRFCSECIITALRSGNKECPTCRKKLVSKRSLRRDPNFDALIAKIY
>tr|C1L5Z6|C1L5Z6_SCHJA/7-108 [subseq from] RING-type E3 ubiquitin transferase OS=Schistosoma japonicum OX=6182 GN=rnf2 PE=2 SV=1
--------------SSKNWELTLYELHRKPQEPITDGTVIAVSPRSLKSELMCPICLDILKVTMTTKECLHRFCSECIITALRSGNKECPTCRKKLVSKRSLRRDPNFDALIAKIY
>tr|A0A7K4ZVN6|A0A7K4ZVN6_9AVES/1-85 [subseq from] E3 ubiquitin-protein ligase RING2 (Fragment) OS=Centropus unirufus OX=1118519 GN=Rnf2 PE=4 SV=1
-------------------------------EAITDGLEIVVSPRSLHSELMCPICLDMLKNTMTTKECLHRFCADCIITALRSGNKECPTCRKKLVSKRSLRPDPNFDALISKIY
>tr|A0A7L0Q5C8|A0A7L0Q5C8_9AVES/1-85 [subseq from] E3 ubiquitin-protein ligase RING2 (Fragment) OS=Mesembrinibis cayennensis OX=1118748 GN=Rnf2 PE=4 SV=1
-------------------------------EAITDGLEIVVSPRSLHSELMCPICLDMLKNTMTTKECLHRFCADCIITALRSGNKECPTCRKKLVSKRSLRPDPNFDALISKIY
>tr|A0A7L2X320|A0A7L2X320_PANHA/1-85 [subseq from] E3 ubiquitin-protein ligase RING2 (Fragment) OS=Pandion haliaetus OX=56262 GN=Rnf2 PE=4 SV=1
-------------------------------EAITDGLEIVVSPRSLHSELMCPICLDMLKNTMTTKECLHRFCADCIITALRSGNKECPTCRKKLVSKRSLRPDPNFDALISKIY
>tr|A0A851U8L6|A0A851U8L6_9PASS/1-85 [subseq from] RING2 ligase (Fragment) OS=Elachura formosa OX=1463973 GN=Rnf2 PE=4 SV=1
-------------------------------EAITDGLEIVVSPRSLHSELMCPICLDMLKNTMTTKECLHRFCADCIITALRSGNKECPTCRKKLVSKRSLRPDPNFDALISKIY
>tr|A0A3Q2QGM1|A0A3Q2QGM1_FUNHE/6-94 [subseq from] E3 ubiquitin-protein ligase RING2 OS=Fundulus heteroclitus OX=8078 PE=4 SV=1
---------------------------QTLREAITDGLEIAVSPRSLHSELMCPICLDMLKNTMTTKECLHRFCADCIITALRSGNKECPTCRKKLVSKRSLRPDPNFDALISKIY
>tr|A0A094ZLR4|A0A094ZLR4_SCHHA/3-107 [subseq from] RING-type E3 ubiquitin transferase (Fragment) OS=Schistosoma haematobium OX=6185 GN=MS3_03868 PE=4 SV=1
-----------TENASKNWELTLYELHRKPQEPITDGTVIAVSPRSLKSELMCPICLDILKVTMTTKECLHRFCSECIIPALRNGNKECPTCRKKLVSKRSLRRDPNFDALISKIY
>tr|A0A2R9CNQ3|A0A2R9CNQ3_PANPA/1-109 [subseq from] RING-type E3 ubiquitin transferase OS=Pan paniscus OX=9597 PE=4 SV=1
--MSQAVQTKGTQPLSKTWELMT-----LLQKAITDGLEIVVSPRSLHSDLMCPICLDMLKNTMTTKESLHRFCAECNIIALRSGNKEYLTCWKKLVSKRSPRPDPKFDALISKIY
>tr|G3UB93|G3UB93_LOXAF/2-115 [subseq from] RING-type E3 ubiquitin transferase OS=Loxodonta africana OX=9785 PE=4 SV=1
---SQVVQTDGAQPLSKTWGLSLCELQQTPQKAMTDGLETVVPPRSLHGELVGPVRWdDMSKNAMTTRECLHRFCVDFIITLPQSGNKECPTCREKLVSKRSLRPDPNFDALISKIY
>tr|A0A7J7KLA9|A0A7J7KLA9_BUGNE/6-114 [subseq from] RING-type E3 ubiquitin transferase OS=Bugula neritina OX=10212 GN=EB796_002765 PE=4 SV=1
-------ATTEAAPSNKTWRLTLYEINRTPQEVLPNDVEVKVSPRSLHSELMCPICLDMLKVTMTTKECLHRFCQECITTALRSGNKECPTCRKKLVSRRSLRRDPTFDALIAKIY
>tr|G3U3L1|G3U3L1_LOXAF/1-85 [subseq from] E3 ubiquitin-protein ligase RING2 OS=Loxodonta africana OX=9785 PE=4 SV=1
-------------------------------EAITDGLEIVVSPRSLHSELMCPICLDMLKNTMTTKECLHRFCADCIITALRSGNKECPTCRKKLVSKRSLRPDPNFDALISKIY
>tr|A0A851LUU9|A0A851LUU9_CORCR/5-114 [subseq from] RING2 ligase (Fragment) OS=Corythaeola cristata OX=103954 GN=Rnf2 PE=4 SV=1
------FLTNGTQPFFLTWELSLFFFFRTPHEAITDFFFFVVSPRSLFFELMCPIFFFFLKNTMTTFFCLHRFCADCIITALRSGNKECPTCRKKLVSKRSLRPDPNFDALISKIY
>tr|T1KMW8|T1KMW8_TETUR/9-109 [subseq from] RING-type E3 ubiquitin transferase OS=Tetranychus urticae OX=32264 GN=107365684 PE=4 SV=1
---------------NKPWELSLYELNRKPQPLITDDTEIAVKPRSLQSELMCPICLDMLKNTMTTKECLHRFCNECICTALRSGNKECPTCRKKLVSRRSLRADPNFDMLISKIY
>tr|A0A099ZE14|A0A099ZE14_TINGU/1-88 [subseq from] RING-type E3 ubiquitin transferase (Fragment) OS=Tinamus guttatus OX=94827 GN=N309_12324 PE=4 SV=1
----------------------------SPQEAIMDGTEIAVSPRSLHSELMCPICLDMLKNTMTTKECLHRFCSDCIVTALRSGNKECPTCRKKLVSKRSLRPDPNFDALISKIY
>tr|A0A286XDV8|A0A286XDV8_CAVPO/1-86 [subseq from] E3 ubiquitin-protein ligase RING2 OS=Cavia porcellus OX=10141 GN=RNF2 PE=4 SV=1
--MSQAVQTNGTQPLSKTWELSLYELQRTPQEAITDGLEIVVSPRSLHSELMCPICLDMLKNTMTTKECLHRFCADCIITALRSGYVE----------------------------
>tr|A0A3M7SBI2|A0A3M7SBI2_BRAPC/9-112 [subseq from] E3 ubiquitin-protein ligase RING2 OS=Brachionus plicatilis OX=10195 GN=BpHYR1_037070 PE=4 SV=1
------------GSFSKTWELNVYELNRIPHEIIRDETEIAVSPKILQNELMCPICLDILKQTMTTKECLHRFCHDCIITALRNGNKECPTCRKKLISKRSLRPDPNFDGIIAKIY
>tr|A0A803VI53|A0A803VI53_FICAL/64-148 [subseq from] Ring finger protein 2 OS=Ficedula albicollis OX=59894 GN=RNF2 PE=4 SV=1
--MSQAVQTNGTQPLSKTWELSLYELQRTPQEAITDGLEIVVSPRSLHSELMCPICLDMLKNTMTTKECLHRFCADCIITALRSGLQ-----------------------------
>tr|A0A7L2RE34|A0A7L2RE34_9PASS/1-84 [subseq from] E3 ubiquitin-protein ligase RING2 (Fragment) OS=Neodrepanis coruscans OX=254563 GN=Rnf2 PE=4 SV=1
--MSQAVQTNGTQPLSKTWELSLYELQRTPQEAITDGLEIVVSPRSLHSELMCPICLDMLKNTMTTKECLHRFCADCIITALRSGS------------------------------
>sp|Q99496-2|RING2_HUMAN/1-85 [subseq from] Isoform 2 of E3 ubiquitin-protein ligase RING2 OS=Homo sapiens OX=9606 GN=RNF2
--MSQAVQTNGTQPLSKTWELSLYELQRTPQEAITDGLEIVVSPRSLHSELMCPICLDMLKNTMTTKECLHRFCADCIITALRSGLQ-----------------------------
>tr|A0A087WRE9|A0A087WRE9_MOUSE/1-85 [subseq from] E3 ubiquitin-protein ligase RING2 OS=Mus musculus OX=10090 GN=Rnf2 PE=1 SV=1
--MSQAVQTNGTQPLSKTWELSLYELQRTPQEAITDGLEIVVSPRSLHSELMCPICLDMLKNTMTTKECLHRFCADCIITALRSGLQ-----------------------------
>tr|A0A287B3J2|A0A287B3J2_PIG/1-85 [subseq from] E3 ubiquitin-protein ligase RING2 OS=Sus scrofa OX=9823 GN=RNF2 PE=4 SV=1
--MSQAVQTNGTQPLSKTWELSLYELQRTPQEAITDGLEIVVSPRSLHSELMCPICLDMLKNTMTTKECLHRFCADCIITALRSGLQ-----------------------------
>tr|A0A2I2ZE92|A0A2I2ZE92_GORGO/1-85 [subseq from] E3 ubiquitin-protein ligase RING2 OS=Gorilla gorilla gorilla OX=9595 GN=RNF2 PE=4 SV=1
--MSQAVQTNGTQPLSKTWELSLYELQRTPQEAITDGLEIVVSPRSLHSELMCPICLDMLKNTMTTKECLHRFCADCIITALRSGLQ-----------------------------
>tr|A0A2I3HC71|A0A2I3HC71_NOMLE/1-85 [subseq from] E3 ubiquitin-protein ligase RING2 OS=Nomascus leucogenys OX=61853 GN=RNF2 PE=4 SV=1
--MSQAVQTNGTQPLSKTWELSLYELQRTPQEAITDGLEIVVSPRSLHSELMCPICLDMLKNTMTTKECLHRFCADCIITALRSGLQ-----------------------------
>tr|A0A2I3MUC7|A0A2I3MUC7_PAPAN/1-85 [subseq from] E3 ubiquitin-protein ligase RING2 OS=Papio anubis OX=9555 GN=RNF2 PE=4 SV=1
--MSQAVQTNGTQPLSKTWELSLYELQRTPQEAITDGLEIVVSPRSLHSELMCPICLDMLKNTMTTKECLHRFCADCIITALRSGLQ-----------------------------
>tr|A0A2I3SXI9|A0A2I3SXI9_PANTR/1-85 [subseq from] E3 ubiquitin-protein ligase RING2 OS=Pan troglodytes OX=9598 GN=RNF2 PE=4 SV=1
--MSQAVQTNGTQPLSKTWELSLYELQRTPQEAITDGLEIVVSPRSLHSELMCPICLDMLKNTMTTKECLHRFCADCIITALRSGLQ-----------------------------
>tr|A0A2J8V884|A0A2J8V884_PONAB/1-85 [subseq from] E3 ubiquitin-protein ligase RING2 OS=Pongo abelii OX=9601 GN=CR201_G0021742 PE=4 SV=1
--MSQAVQTNGTQPLSKTWELSLYELQRTPQEAITDGLEIVVSPRSLHSELMCPICLDMLKNTMTTKECLHRFCADCIITALRSGLQ-----------------------------
>tr|A0A2K5BZH5|A0A2K5BZH5_AOTNA/1-85 [subseq from] E3 ubiquitin-protein ligase RING2 OS=Aotus nancymaae OX=37293 PE=4 SV=1
--MSQAVQTNGTQPLSKTWELSLYELQRTPQEAITDGLEIVVSPRSLHSELMCPICLDMLKNTMTTKECLHRFCADCIITALRSGLQ-----------------------------
>tr|A0A2K5JVP8|A0A2K5JVP8_COLAP/1-85 [subseq from] E3 ubiquitin-protein ligase RING2 OS=Colobus angolensis palliatus OX=336983 PE=4 SV=1
--MSQAVQTNGTQPLSKTWELSLYELQRTPQEAITDGLEIVVSPRSLHSELMCPICLDMLKNTMTTKECLHRFCADCIITALRSGLQ-----------------------------
>tr|A0A2K5LVM0|A0A2K5LVM0_CERAT/1-85 [subseq from] E3 ubiquitin-protein ligase RING2 OS=Cercocebus atys OX=9531 GN=RNF2 PE=4 SV=1
--MSQAVQTNGTQPLSKTWELSLYELQRTPQEAITDGLEIVVSPRSLHSELMCPICLDMLKNTMTTKECLHRFCADCIITALRSGLQ-----------------------------
>tr|A0A2K5U4Y3|A0A2K5U4Y3_MACFA/1-85 [subseq from] E3 ubiquitin-protein ligase RING2 OS=Macaca fascicularis OX=9541 GN=RNF2 PE=4 SV=1
--MSQAVQTNGTQPLSKTWELSLYELQRTPQEAITDGLEIVVSPRSLHSELMCPICLDMLKNTMTTKECLHRFCADCIITALRSGLQ-----------------------------
>tr|A0A2K5ZBX2|A0A2K5ZBX2_MANLE/1-85 [subseq from] E3 ubiquitin-protein ligase RING2 OS=Mandrillus leucophaeus OX=9568 GN=RNF2 PE=4 SV=1
--MSQAVQTNGTQPLSKTWELSLYELQRTPQEAITDGLEIVVSPRSLHSELMCPICLDMLKNTMTTKECLHRFCADCIITALRSGLQ-----------------------------
>tr|A0A2K6ECD3|A0A2K6ECD3_MACNE/1-85 [subseq from] E3 ubiquitin-protein ligase RING2 OS=Macaca nemestrina OX=9545 GN=RNF2 PE=4 SV=1
--MSQAVQTNGTQPLSKTWELSLYELQRTPQEAITDGLEIVVSPRSLHSELMCPICLDMLKNTMTTKECLHRFCADCIITALRSGLQ-----------------------------
>tr|A0A2K6FT48|A0A2K6FT48_PROCO/1-85 [subseq from] E3 ubiquitin-protein ligase RING2 OS=Propithecus coquereli OX=379532 GN=RNF2 PE=4 SV=1
--MSQAVQTNGTQPLSKTWELSLYELQRTPQEAITDGLEIVVSPRSLHSELMCPICLDMLKNTMTTKECLHRFCADCIITALRSGLQ-----------------------------
>tr|A0A2K6N6C4|A0A2K6N6C4_RHIBE/1-85 [subseq from] E3 ubiquitin-protein ligase RING2 OS=Rhinopithecus bieti OX=61621 GN=RNF2 PE=4 SV=1
--MSQAVQTNGTQPLSKTWELSLYELQRTPQEAITDGLEIVVSPRSLHSELMCPICLDMLKNTMTTKECLHRFCADCIITALRSGLQ-----------------------------
>tr|A0A2K6NYL1|A0A2K6NYL1_RHIRO/1-85 [subseq from] E3 ubiquitin-protein ligase RING2 OS=Rhinopithecus roxellana OX=61622 PE=4 SV=1
--MSQAVQTNGTQPLSKTWELSLYELQRTPQEAITDGLEIVVSPRSLHSELMCPICLDMLKNTMTTKECLHRFCADCIITALRSGLQ-----------------------------
>tr|A0A2K6T9I9|A0A2K6T9I9_SAIBB/1-85 [subseq from] E3 ubiquitin-protein ligase RING2 OS=Saimiri boliviensis boliviensis OX=39432 GN=RNF2 PE=4 SV=1
--MSQAVQTNGTQPLSKTWELSLYELQRTPQEAITDGLEIVVSPRSLHSELMCPICLDMLKNTMTTKECLHRFCADCIITALRSGLQ-----------------------------
>tr|A0A2R8ZV31|A0A2R8ZV31_PANPA/1-85 [subseq from] E3 ubiquitin-protein ligase RING2 OS=Pan paniscus OX=9597 GN=RNF2 PE=4 SV=1
--MSQAVQTNGTQPLSKTWELSLYELQRTPQEAITDGLEIVVSPRSLHSELMCPICLDMLKNTMTTKECLHRFCADCIITALRSGLQ-----------------------------
>tr|A0A2U3ZL51|A0A2U3ZL51_ODORO/1-85 [subseq from] E3 ubiquitin-protein ligase RING2 OS=Odobenus rosmarus divergens OX=9708 GN=RNF2 PE=4 SV=1
--MSQAVQTNGTQPLSKTWELSLYELQRTPQEAITDGLEIVVSPRSLHSELMCPICLDMLKNTMTTKECLHRFCADCIITALRSGLQ-----------------------------
>tr|A0A340WQW2|A0A340WQW2_LIPVE/1-85 [subseq from] E3 ubiquitin-protein ligase RING2 OS=Lipotes vexillifer OX=118797 GN=RNF2 PE=4 SV=1
--MSQAVQTNGTQPLSKTWELSLYELQRTPQEAITDGLEIVVSPRSLHSELMCPICLDMLKNTMTTKECLHRFCADCIITALRSGLQ-----------------------------
>tr|A0A452S4Y6|A0A452S4Y6_URSAM/1-85 [subseq from] E3 ubiquitin-protein ligase RING2 OS=Ursus americanus OX=9643 GN=RNF2 PE=4 SV=1
--MSQAVQTNGTQPLSKTWELSLYELQRTPQEAITDGLEIVVSPRSLHSELMCPICLDMLKNTMTTKECLHRFCADCIITALRSGLQ-----------------------------
>tr|A0A485MR42|A0A485MR42_LYNPA/1-85 [subseq from] E3 ubiquitin-protein ligase RING2 OS=Lynx pardinus OX=191816 GN=LYPA_23C015415 PE=4 SV=1
--MSQAVQTNGTQPLSKTWELSLYELQRTPQEAITDGLEIVVSPRSLHSELMCPICLDMLKNTMTTKECLHRFCADCIITALRSGLQ-----------------------------
>tr|A0A4W2C8X8|A0A4W2C8X8_BOBOX/1-85 [subseq from] E3 ubiquitin-protein ligase RING2 OS=Bos indicus x Bos taurus OX=30522 GN=RNF2 PE=4 SV=1
--MSQAVQTNGTQPLSKTWELSLYELQRTPQEAITDGLEIVVSPRSLHSELMCPICLDMLKNTMTTKECLHRFCADCIITALRSGLQ-----------------------------
>tr|A0A4X1TWC9|A0A4X1TWC9_PIG/1-85 [subseq from] E3 ubiquitin-protein ligase RING2 OS=Sus scrofa OX=9823 GN=RNF2 PE=4 SV=1
--MSQAVQTNGTQPLSKTWELSLYELQRTPQEAITDGLEIVVSPRSLHSELMCPICLDMLKNTMTTKECLHRFCADCIITALRSGLQ-----------------------------
>tr|A0A5F4BS91|A0A5F4BS91_CANLF/1-85 [subseq from] E3 ubiquitin-protein ligase RING2 OS=Canis lupus familiaris OX=9615 GN=RNF2 PE=4 SV=1
--MSQAVQTNGTQPLSKTWELSLYELQRTPQEAITDGLEIVVSPRSLHSELMCPICLDMLKNTMTTKECLHRFCADCIITALRSGLQ-----------------------------
>tr|A0A5F5PEJ4|A0A5F5PEJ4_HORSE/1-85 [subseq from] E3 ubiquitin-protein ligase RING2 OS=Equus caballus OX=9796 GN=RNF2 PE=4 SV=1
--MSQAVQTNGTQPLSKTWELSLYELQRTPQEAITDGLEIVVSPRSLHSELMCPICLDMLKNTMTTKECLHRFCADCIITALRSGLQ-----------------------------
>tr|A0A5F8GAH8|A0A5F8GAH8_MONDO/1-85 [subseq from] E3 ubiquitin-protein ligase RING2 OS=Monodelphis domestica OX=13616 GN=RNF2 PE=4 SV=1
--MSQAVQTNGTQPLSKTWELSLYELQRTPQEAITDGLEIVVSPRSLHSELMCPICLDMLKNTMTTKECLHRFCADCIITALRSGLQ-----------------------------
>tr|A0A5F9DEE5|A0A5F9DEE5_RABIT/1-85 [subseq from] E3 ubiquitin-protein ligase RING2 OS=Oryctolagus cuniculus OX=9986 PE=4 SV=1
--MSQAVQTNGTQPLSKTWELSLYELQRTPQEAITDGLEIVVSPRSLHSELMCPICLDMLKNTMTTKECLHRFCADCIITALRSGLQ-----------------------------
>tr|A0A667I8K3|A0A667I8K3_LYNCA/1-85 [subseq from] E3 ubiquitin-protein ligase RING2 OS=Lynx canadensis OX=61383 GN=RNF2 PE=4 SV=1
--MSQAVQTNGTQPLSKTWELSLYELQRTPQEAITDGLEIVVSPRSLHSELMCPICLDMLKNTMTTKECLHRFCADCIITALRSGLQ-----------------------------
>tr|A0A671ETV8|A0A671ETV8_RHIFE/1-85 [subseq from] E3 ubiquitin-protein ligase RING2 OS=Rhinolophus ferrumequinum OX=59479 GN=RNF2 PE=4 SV=1
--MSQAVQTNGTQPLSKTWELSLYELQRTPQEAITDGLEIVVSPRSLHSELMCPICLDMLKNTMTTKECLHRFCADCIITALRSGLQ-----------------------------
>tr|A0A673TWI6|A0A673TWI6_SURSU/1-85 [subseq from] E3 ubiquitin-protein ligase RING2 OS=Suricata suricatta OX=37032 GN=RNF2 PE=4 SV=1
--MSQAVQTNGTQPLSKTWELSLYELQRTPQEAITDGLEIVVSPRSLHSELMCPICLDMLKNTMTTKECLHRFCADCIITALRSGLQ-----------------------------
>tr|A0A674JJB8|A0A674JJB8_TERCA/1-85 [subseq from] E3 ubiquitin-protein ligase RING2 OS=Terrapene carolina triunguis OX=2587831 GN=LOC112103414 PE=4 SV=1
--MSQAVQTNGTQPLSKTWELSLYELQRTPQEAITDGLEIVVSPRSLHSELMCPICLDMLKNTMTTKECLHRFCADCIITALRSGLQ-----------------------------
>tr|A0A6D2Y113|A0A6D2Y113_PANTR/1-85 [subseq from] E3 ubiquitin-protein ligase RING2 OS=Pan troglodytes OX=9598 GN=CK820_G0013539 PE=4 SV=1
--MSQAVQTNGTQPLSKTWELSLYELQRTPQEAITDGLEIVVSPRSLHSELMCPICLDMLKNTMTTKECLHRFCADCIITALRSGLQ-----------------------------
>tr|A0A6I8N9B7|A0A6I8N9B7_ORNAN/1-85 [subseq from] E3 ubiquitin-protein ligase RING2 OS=Ornithorhynchus anatinus OX=9258 GN=RNF2 PE=4 SV=1
--MSQAVQTNGTQPLSKTWELSLYELQRTPQEAITDGLEIVVSPRSLHSELMCPICLDMLKNTMTTKECLHRFCADCIITALRSGLQ-----------------------------
>tr|A0A7N4NU35|A0A7N4NU35_SARHA/1-85 [subseq from] E3 ubiquitin-protein ligase RING2 OS=Sarcophilus harrisii OX=9305 GN=RNF2 PE=4 SV=1
--MSQAVQTNGTQPLSKTWELSLYELQRTPQEAITDGLEIVVSPRSLHSELMCPICLDMLKNTMTTKECLHRFCADCIITALRSGLQ-----------------------------
>tr|A0A7N5KC11|A0A7N5KC11_AILME/1-85 [subseq from] E3 ubiquitin-protein ligase RING2 OS=Ailuropoda melanoleuca OX=9646 GN=RNF2 PE=4 SV=1
--MSQAVQTNGTQPLSKTWELSLYELQRTPQEAITDGLEIVVSPRSLHSELMCPICLDMLKNTMTTKECLHRFCADCIITALRSGLQ-----------------------------
>tr|A0A287D8K8|A0A287D8K8_ICTTR/1-85 [subseq from] E3 ubiquitin-protein ligase RING2 OS=Ictidomys tridecemlineatus OX=43179 GN=Rnf2 PE=4 SV=1
--MSQAVQTNGTQPLSKTWELSLYELQRTPQEAITDGLEIVVSPRSLHSELMCPICLDMLKNTMTTKECLHRFCADCIITALRSGLQ-----------------------------
>tr|A0A833YAJ4|A0A833YAJ4_9CHIR/1-85 [subseq from] Ring finger protein 2 OS=Phyllostomus discolor OX=89673 GN=HJG60_016488 PE=4 SV=1
--MSQAVQTNGTQPLSKTWELSLYELQRTPQEAITDGLEIVVSPRSLHSELMCPICLDMLKNTMTTKECLHRFCADCIITALRSGLQ-----------------------------
>tr|F6QSS3|F6QSS3_CALJA/1-85 [subseq from] E3 ubiquitin-protein ligase RING2 OS=Callithrix jacchus OX=9483 GN=RNF2 PE=4 SV=1
--MSQAVQTNGTQPLSKTWELSLYELQRTPQEAITDGLEIVVSPRSLHSELMCPICLDMLKNTMTTKECLHRFCADCIITALRSGLQ-----------------------------
>tr|F7B4A1|F7B4A1_MACMU/1-85 [subseq from] E3 ubiquitin-protein ligase RING2 OS=Macaca mulatta OX=9544 GN=RNF2 PE=4 SV=2
--MSQAVQTNGTQPLSKTWELSLYELQRTPQEAITDGLEIVVSPRSLHSELMCPICLDMLKNTMTTKECLHRFCADCIITALRSGLQ-----------------------------
>tr|M3WBR4|M3WBR4_FELCA/1-85 [subseq from] E3 ubiquitin-protein ligase RING2 OS=Felis catus OX=9685 GN=RNF2 PE=4 SV=3
--MSQAVQTNGTQPLSKTWELSLYELQRTPQEAITDGLEIVVSPRSLHSELMCPICLDMLKNTMTTKECLHRFCADCIITALRSGLQ-----------------------------
>tr|A0A2K5RIT9|A0A2K5RIT9_CEBIM/1-85 [subseq from] E3 ubiquitin-protein ligase RING2 OS=Cebus imitator OX=2715852 GN=RNF2 PE=4 SV=1
--MSQAVQTNGTQPLSKTWELSLYELQRTPQEAITDGLEIVVSPRSLHSELMCPICLDMLKNTMTTKECLHRFCADCIITALRSGLQ-----------------------------
>tr|A0A813N1U8|A0A813N1U8_9BILA/8-112 [subseq from] Hypothetical protein OS=Brachionus calyciflorus OX=104777 GN=OXX778_LOCUS2654 PE=4 SV=1
-----------SNSFSKTWELNVYELNRIPHEIIFDETEIAVSPKILQNELMCPICLDILKQTMTTKECLHRFCHDCIITALRNGNKECPTCRKKLISKRSLRPDPNFDGIIAKIY
>tr|A0A7K5Z949|A0A7K5Z949_9AVES/1-86 [subseq from] RNG2A ligase (Fragment) OS=Pterocles burchelli OX=2585816 GN=Rnf2a PE=4 SV=1
------------------------------QEAIMDGTEIAVSPRSLHSELMCPICLDMLKNTMTTKECLHRFCSDCIVTALRSGNKECPTCRKKLVSKRSLRPDPNFDALISKIY
>tr|A0A7K4SGP0|A0A7K4SGP0_COLPI/1-86 [subseq from] RNG2A ligase (Fragment) OS=Columbina picui OX=115618 GN=Rnf2a PE=4 SV=1
------------------------------QEAIMDGTEIAVSPRSLHSELMCPICLDMLKNTMTTKECLHRFCSDCIVTALRSGNKECPTCRKKLVSKRSLRPDPNFDALISKIY
>tr|A0A7K6SK84|A0A7K6SK84_CALNI/1-86 [subseq from] RNG2A ligase (Fragment) OS=Caloenas nicobarica OX=187106 GN=Rnf2a PE=4 SV=1
------------------------------QEAIMDGTEIAVSPRSLHSELMCPICLDMLKNTMTTKECLHRFCSDCIVTALRSGNKECPTCRKKLVSKRSLRPDPNFDALISKIY
>tr|A0A7L0JI89|A0A7L0JI89_CHATO/1-86 [subseq from] RNG2A ligase (Fragment) OS=Chauna torquata OX=30388 GN=Rnf2a PE=4 SV=1
------------------------------QEAIMDGTEIAVSPRSLHSELMCPICLDMLKNTMTTKECLHRFCSDCIVTALRSGNKECPTCRKKLVSKRSLRPDPNFDALISKIY
>tr|A0A093BKE9|A0A093BKE9_CHAPE/1-86 [subseq from] E3 ubiquitin-protein ligase RING2-A (Fragment) OS=Chaetura pelagica OX=8897 GN=M959_14443 PE=4 SV=1
------------------------------QEAIMDGTEIAVSPRSLHSELMCPICLDMLKNTMTTKECLHRFCSDCIVTALRSGNKECPTCRKKLVSKRSLRPDPNFDALISKIY
>tr|A0A093DW08|A0A093DW08_9AVES/1-86 [subseq from] E3 ubiquitin-protein ligase RING2-A (Fragment) OS=Pterocles gutturalis OX=240206 GN=N339_07558 PE=4 SV=1
------------------------------QEAIMDGTEIAVSPRSLHSELMCPICLDMLKNTMTTKECLHRFCSDCIVTALRSGNKECPTCRKKLVSKRSLRPDPNFDALISKIY
>tr|A0A0A0B0V0|A0A0A0B0V0_CHAVO/1-86 [subseq from] E3 ubiquitin-protein ligase RING2-A (Fragment) OS=Charadrius vociferus OX=50402 GN=N301_00034 PE=4 SV=1
------------------------------QEAIMDGTEIAVSPRSLHSELMCPICLDMLKNTMTTKECLHRFCSDCIVTALRSGNKECPTCRKKLVSKRSLRPDPNFDALISKIY
>tr|A0A7K4KZD9|A0A7K4KZD9_9AVES/1-86 [subseq from] RNG2A ligase (Fragment) OS=Crypturellus soui OX=458187 GN=Rnf2a PE=4 SV=1
------------------------------QEAIMDGTEIAVSPRSLHSELMCPICLDMLKNTMTTKECLHRFCSDCIVTALRSGNKECPTCRKKLVSKRSLRPDPNFDALISKIY
>tr|A0A7K4TLZ0|A0A7K4TLZ0_9CHAR/1-86 [subseq from] RNG2A ligase (Fragment) OS=Burhinus bistriatus OX=240201 GN=Rnf2a PE=4 SV=1
------------------------------QEAIMDGTEIAVSPRSLHSELMCPICLDMLKNTMTTKECLHRFCSDCIVTALRSGNKECPTCRKKLVSKRSLRPDPNFDALISKIY
>tr|A0A7K4Z6S8|A0A7K4Z6S8_BUCAB/1-86 [subseq from] RNG2A ligase (Fragment) OS=Bucorvus abyssinicus OX=153643 GN=Rnf2a PE=4 SV=1
------------------------------QEAIMDGTEIAVSPRSLHSELMCPICLDMLKNTMTTKECLHRFCSDCIVTALRSGNKECPTCRKKLVSKRSLRPDPNFDALISKIY
>tr|A0A7K5H5K4|A0A7K5H5K4_9AVES/1-86 [subseq from] RNG2A ligase (Fragment) OS=Chunga burmeisteri OX=1352770 GN=Rnf2a PE=4 SV=1
------------------------------QEAIMDGTEIAVSPRSLHSELMCPICLDMLKNTMTTKECLHRFCSDCIVTALRSGNKECPTCRKKLVSKRSLRPDPNFDALISKIY
>tr|A0A7K5P426|A0A7K5P426_CHRMC/1-86 [subseq from] RNG2A ligase (Fragment) OS=Chroicocephalus maculipennis OX=287016 GN=Rnf2a PE=4 SV=1
------------------------------QEAIMDGTEIAVSPRSLHSELMCPICLDMLKNTMTTKECLHRFCSDCIVTALRSGNKECPTCRKKLVSKRSLRPDPNFDALISKIY
>tr|A0A7K6BE89|A0A7K6BE89_UPUEP/1-86 [subseq from] RNG2A ligase (Fragment) OS=Upupa epops OX=57439 GN=Rnf2a PE=4 SV=1
------------------------------QEAIMDGTEIAVSPRSLHSELMCPICLDMLKNTMTTKECLHRFCSDCIVTALRSGNKECPTCRKKLVSKRSLRPDPNFDALISKIY
>tr|A0A7K6I514|A0A7K6I514_9PASS/1-86 [subseq from] RNG2A ligase (Fragment) OS=Dasyornis broadbenti OX=243059 GN=Rnf2a PE=4 SV=1
------------------------------QEAIMDGTEIAVSPRSLHSELMCPICLDMLKNTMTTKECLHRFCSDCIVTALRSGNKECPTCRKKLVSKRSLRPDPNFDALISKIY
>tr|A0A7K6Z9B8|A0A7K6Z9B8_ALCTO/1-86 [subseq from] RNG2A ligase (Fragment) OS=Alca torda OX=28689 GN=Rnf2a PE=4 SV=1
------------------------------QEAIMDGTEIAVSPRSLHSELMCPICLDMLKNTMTTKECLHRFCSDCIVTALRSGNKECPTCRKKLVSKRSLRPDPNFDALISKIY
>tr|A0A7K7NYQ3|A0A7K7NYQ3_HALAL/1-86 [subseq from] RNG2A ligase (Fragment) OS=Haliaeetus albicilla OX=8969 GN=Rnf2a PE=4 SV=1
------------------------------QEAIMDGTEIAVSPRSLHSELMCPICLDMLKNTMTTKECLHRFCSDCIVTALRSGNKECPTCRKKLVSKRSLRPDPNFDALISKIY
>tr|A0A7K7TUG3|A0A7K7TUG3_9CHAR/1-86 [subseq from] RNG2A ligase (Fragment) OS=Ibidorhyncha struthersii OX=425643 GN=Rnf2a PE=4 SV=1
------------------------------QEAIMDGTEIAVSPRSLHSELMCPICLDMLKNTMTTKECLHRFCSDCIVTALRSGNKECPTCRKKLVSKRSLRPDPNFDALISKIY
>tr|A0A7K7VRN1|A0A7K7VRN1_EUDEL/1-86 [subseq from] RNG2A ligase (Fragment) OS=Eudromia elegans OX=8805 GN=Rnf2a PE=4 SV=1
------------------------------QEAIMDGTEIAVSPRSLHSELMCPICLDMLKNTMTTKECLHRFCSDCIVTALRSGNKECPTCRKKLVSKRSLRPDPNFDALISKIY
>tr|A0A7K8SDJ9|A0A7K8SDJ9_9PASS/1-86 [subseq from] RNG2A ligase (Fragment) OS=Rhodinocichla rosea OX=58203 GN=Rnf2a PE=4 SV=1
------------------------------QEAIMDGTEIAVSPRSLHSELMCPICLDMLKNTMTTKECLHRFCSDCIVTALRSGNKECPTCRKKLVSKRSLRPDPNFDALISKIY
>tr|A0A7K8TJU5|A0A7K8TJU5_9AVES/1-86 [subseq from] RNG2A ligase (Fragment) OS=Nyctibius bracteatus OX=48426 GN=Rnf2a PE=4 SV=1
------------------------------QEAIMDGTEIAVSPRSLHSELMCPICLDMLKNTMTTKECLHRFCSDCIVTALRSGNKECPTCRKKLVSKRSLRPDPNFDALISKIY
>tr|A0A7K9FUC2|A0A7K9FUC2_STEPR/1-86 [subseq from] RNG2A ligase (Fragment) OS=Stercorarius parasiticus OX=54059 GN=Rnf2a PE=4 SV=1
------------------------------QEAIMDGTEIAVSPRSLHSELMCPICLDMLKNTMTTKECLHRFCSDCIVTALRSGNKECPTCRKKLVSKRSLRPDPNFDALISKIY
>tr|A0A7K9ULE2|A0A7K9ULE2_ANSSE/1-86 [subseq from] RNG2A ligase (Fragment) OS=Anseranas semipalmata OX=8851 GN=Rnf2a PE=4 SV=1
------------------------------QEAIMDGTEIAVSPRSLHSELMCPICLDMLKNTMTTKECLHRFCSDCIVTALRSGNKECPTCRKKLVSKRSLRPDPNFDALISKIY
>tr|A0A7L0CI63|A0A7L0CI63_9AVES/1-86 [subseq from] RNG2A ligase (Fragment) OS=Spizaetus tyrannus OX=252798 GN=Rnf2a PE=4 SV=1
------------------------------QEAIMDGTEIAVSPRSLHSELMCPICLDMLKNTMTTKECLHRFCSDCIVTALRSGNKECPTCRKKLVSKRSLRPDPNFDALISKIY
>tr|A0A7L0IBG3|A0A7L0IBG3_AREIN/1-86 [subseq from] RNG2A ligase (Fragment) OS=Arenaria interpres OX=54971 GN=Rnf2a PE=4 SV=1
------------------------------QEAIMDGTEIAVSPRSLHSELMCPICLDMLKNTMTTKECLHRFCSDCIVTALRSGNKECPTCRKKLVSKRSLRPDPNFDALISKIY
>tr|A0A7L0MJU8|A0A7L0MJU8_9PSIT/1-86 [subseq from] RNG2A ligase (Fragment) OS=Amazona guildingii OX=175529 GN=Rnf2a PE=4 SV=1
------------------------------QEAIMDGTEIAVSPRSLHSELMCPICLDMLKNTMTTKECLHRFCSDCIVTALRSGNKECPTCRKKLVSKRSLRPDPNFDALISKIY
>tr|A0A7L0UPE3|A0A7L0UPE3_CHOAC/1-86 [subseq from] RNG2A ligase (Fragment) OS=Chordeiles acutipennis OX=118183 GN=Rnf2a PE=4 SV=1
------------------------------QEAIMDGTEIAVSPRSLHSELMCPICLDMLKNTMTTKECLHRFCSDCIVTALRSGNKECPTCRKKLVSKRSLRPDPNFDALISKIY
>tr|A0A7L1H759|A0A7L1H759_9CHAR/1-86 [subseq from] RNG2A ligase (Fragment) OS=Nycticryphes semicollaris OX=227226 GN=Rnf2a PE=4 SV=1
------------------------------QEAIMDGTEIAVSPRSLHSELMCPICLDMLKNTMTTKECLHRFCSDCIVTALRSGNKECPTCRKKLVSKRSLRPDPNFDALISKIY
>tr|A0A7L1IFR0|A0A7L1IFR0_SMUAF/1-86 [subseq from] RNG2A ligase (Fragment) OS=Smutsornis africanus OX=240209 GN=Rnf2a PE=4 SV=1
------------------------------QEAIMDGTEIAVSPRSLHSELMCPICLDMLKNTMTTKECLHRFCSDCIVTALRSGNKECPTCRKKLVSKRSLRPDPNFDALISKIY
>tr|A0A7L1L237|A0A7L1L237_HIMHI/1-86 [subseq from] RNG2A ligase (Fragment) OS=Himantopus himantopus OX=225398 GN=Rnf2a PE=4 SV=1
------------------------------QEAIMDGTEIAVSPRSLHSELMCPICLDMLKNTMTTKECLHRFCSDCIVTALRSGNKECPTCRKKLVSKRSLRPDPNFDALISKIY
>tr|A0A7L1NSJ2|A0A7L1NSJ2_RHICY/1-86 [subseq from] RNG2A ligase (Fragment) OS=Rhinopomastus cyanomelas OX=113115 GN=Rnf2a PE=4 SV=1
------------------------------QEAIMDGTEIAVSPRSLHSELMCPICLDMLKNTMTTKECLHRFCSDCIVTALRSGNKECPTCRKKLVSKRSLRPDPNFDALISKIY
>tr|A0A7L1WYT4|A0A7L1WYT4_9AVES/1-86 [subseq from] RNG2A ligase (Fragment) OS=Thinocorus orbignyianus OX=161742 GN=Rnf2a PE=4 SV=1
------------------------------QEAIMDGTEIAVSPRSLHSELMCPICLDMLKNTMTTKECLHRFCSDCIVTALRSGNKECPTCRKKLVSKRSLRPDPNFDALISKIY
>tr|A0A7L2FX44|A0A7L2FX44_NYCGR/1-86 [subseq from] RNG2A ligase (Fragment) OS=Nyctibius grandis OX=48427 GN=Rnf2a PE=4 SV=1
------------------------------QEAIMDGTEIAVSPRSLHSELMCPICLDMLKNTMTTKECLHRFCSDCIVTALRSGNKECPTCRKKLVSKRSLRPDPNFDALISKIY
>tr|A0A7L2HAV4|A0A7L2HAV4_SAGSE/1-86 [subseq from] RNG2A ligase (Fragment) OS=Sagittarius serpentarius OX=56258 GN=Rnf2a PE=4 SV=1
------------------------------QEAIMDGTEIAVSPRSLHSELMCPICLDMLKNTMTTKECLHRFCSDCIVTALRSGNKECPTCRKKLVSKRSLRPDPNFDALISKIY
>tr|A0A7L2UQA7|A0A7L2UQA7_BALRX/1-86 [subseq from] RNG2A ligase (Fragment) OS=Balaeniceps rex OX=33584 GN=Rnf2a PE=4 SV=1
------------------------------QEAIMDGTEIAVSPRSLHSELMCPICLDMLKNTMTTKECLHRFCSDCIVTALRSGNKECPTCRKKLVSKRSLRPDPNFDALISKIY
>tr|A0A7L2WYT5|A0A7L2WYT5_PANHA/1-86 [subseq from] RNG2A ligase (Fragment) OS=Pandion haliaetus OX=56262 GN=Rnf2a PE=4 SV=1
------------------------------QEAIMDGTEIAVSPRSLHSELMCPICLDMLKNTMTTKECLHRFCSDCIVTALRSGNKECPTCRKKLVSKRSLRPDPNFDALISKIY
>tr|A0A7L3BG20|A0A7L3BG20_9AVES/1-86 [subseq from] RNG2A ligase (Fragment) OS=Syrrhaptes paradoxus OX=302527 GN=Rnf2a PE=4 SV=1
------------------------------QEAIMDGTEIAVSPRSLHSELMCPICLDMLKNTMTTKECLHRFCSDCIVTALRSGNKECPTCRKKLVSKRSLRPDPNFDALISKIY
>tr|A0A7L3GXP3|A0A7L3GXP3_9AVES/1-86 [subseq from] RNG2A ligase (Fragment) OS=Anhinga rufa OX=317792 GN=Rnf2a PE=4 SV=1
------------------------------QEAIMDGTEIAVSPRSLHSELMCPICLDMLKNTMTTKECLHRFCSDCIVTALRSGNKECPTCRKKLVSKRSLRPDPNFDALISKIY
>tr|A0A7L3JUH7|A0A7L3JUH7_THACH/1-86 [subseq from] RNG2A ligase (Fragment) OS=Thalassarche chlororhynchos OX=54017 GN=Rnf2a PE=4 SV=1
------------------------------QEAIMDGTEIAVSPRSLHSELMCPICLDMLKNTMTTKECLHRFCSDCIVTALRSGNKECPTCRKKLVSKRSLRPDPNFDALISKIY
>tr|A0A7L3SA63|A0A7L3SA63_CEPGR/1-86 [subseq from] RNG2A ligase (Fragment) OS=Cepphus grylle OX=28697 GN=Rnf2a PE=4 SV=1
------------------------------QEAIMDGTEIAVSPRSLHSELMCPICLDMLKNTMTTKECLHRFCSDCIVTALRSGNKECPTCRKKLVSKRSLRPDPNFDALISKIY
>tr|A0A7L3TIK9|A0A7L3TIK9_RISTR/1-86 [subseq from] RNG2A ligase (Fragment) OS=Rissa tridactyla OX=75485 GN=Rnf2a PE=4 SV=1
------------------------------QEAIMDGTEIAVSPRSLHSELMCPICLDMLKNTMTTKECLHRFCSDCIVTALRSGNKECPTCRKKLVSKRSLRPDPNFDALISKIY
>tr|A0A7L3UTC0|A0A7L3UTC0_MOLAT/1-86 [subseq from] RNG2A ligase (Fragment) OS=Molothrus ater OX=84834 GN=Rnf2a_0 PE=4 SV=1
------------------------------QEAIMDGTEIAVSPRSLHSELMCPICLDMLKNTMTTKECLHRFCSDCIVTALRSGNKECPTCRKKLVSKRSLRPDPNFDALISKIY
>tr|A0A7L4ALU9|A0A7L4ALU9_9AVES/1-86 [subseq from] RNG2A ligase (Fragment) OS=Circaetus pectoralis OX=321084 GN=Rnf2a PE=4 SV=1
------------------------------QEAIMDGTEIAVSPRSLHSELMCPICLDMLKNTMTTKECLHRFCSDCIVTALRSGNKECPTCRKKLVSKRSLRPDPNFDALISKIY
>tr|A0A7L4IBH0|A0A7L4IBH0_SCOUM/1-86 [subseq from] RNG2A ligase (Fragment) OS=Scopus umbretta OX=33581 GN=Rnf2a PE=4 SV=1
------------------------------QEAIMDGTEIAVSPRSLHSELMCPICLDMLKNTMTTKECLHRFCSDCIVTALRSGNKECPTCRKKLVSKRSLRPDPNFDALISKIY
>tr|A0A7L4MRH7|A0A7L4MRH7_GLAPT/1-86 [subseq from] RNG2A ligase (Fragment) OS=Glareola pratincola OX=43316 GN=Rnf2a PE=4 SV=1
------------------------------QEAIMDGTEIAVSPRSLHSELMCPICLDMLKNTMTTKECLHRFCSDCIVTALRSGNKECPTCRKKLVSKRSLRPDPNFDALISKIY
>tr|A0A851D234|A0A851D234_TODME/1-86 [subseq from] RNG2A ligase (Fragment) OS=Todus mexicanus OX=135184 GN=Rnf2a PE=4 SV=1
------------------------------QEAIMDGTEIAVSPRSLHSELMCPICLDMLKNTMTTKECLHRFCSDCIVTALRSGNKECPTCRKKLVSKRSLRPDPNFDALISKIY
>tr|A0A852BSA5|A0A852BSA5_9PICI/1-86 [subseq from] RNG2A ligase (Fragment) OS=Ramphastos sulfuratus OX=322582 GN=Rnf2a PE=4 SV=1
------------------------------QEAIMDGTEIAVSPRSLHSELMCPICLDMLKNTMTTKECLHRFCSDCIVTALRSGNKECPTCRKKLVSKRSLRPDPNFDALISKIY
>tr|A0A7L0JG99|A0A7L0JG99_PIPCL/1-86 [subseq from] RNG2A ligase (Fragment) OS=Piprites chloris OX=114369 GN=Rnf2a PE=4 SV=1
------------------------------QEAIMDGTEIAVSPRSLHSELMCPICLDMLKNTMTTKECLHRFCSDCIVTALRSGNKECPTCRKKLVSKRSLRPDPNFDALISKIY
>tr|A0A7K5REF5|A0A7K5REF5_9PASE/1-86 [subseq from] RNG2A ligase (Fragment) OS=Prunella himalayana OX=670356 GN=Rnf2a PE=4 SV=1
------------------------------QEAIMDGTEIAVSPRSLHSELMCPICLDMLKNTMTTKECLHRFCSDCIVTALRSGNKECPTCRKKLVSKRSLRPDPNFDALISKIY
>tr|A0A852MJ30|A0A852MJ30_9AVES/1-86 [subseq from] RNG2A ligase (Fragment) OS=Centropus bengalensis OX=1463675 GN=Rnf2a PE=4 SV=1
------------------------------QEAIMDGTEIAVSPRSLHSELMCPICLDMLKNTMTTKECLHRFCSDCIVTALRSGNKECPTCRKKLVSKRSLRPDPNFDALISKIY
>tr|A0A2I3T357|A0A2I3T357_PANTR/1-109 [subseq from] RING-type E3 ubiquitin transferase OS=Pan troglodytes OX=9598 PE=4 SV=1
--MSQTVQTKGTQPLSKTWELMT-----LLQKAITDGLEIVVSPQSLHSDLMCPICLDMLKNTMTTKESLHRFCAQCNIIALRSGNKEYLTCWKKLVSKRSPRPDPKFDALISKIY
>tr|A0A7K6N6Q0|A0A7K6N6Q0_PEDTO/1-86 [subseq from] RNG2A ligase (Fragment) OS=Pedionomus torquatus OX=227192 GN=Rnf2a PE=4 SV=1
------------------------------QEAIMDGTEIAVSPRSLHSELMCPICLDMLKNTMTTKECLHRFCSDCIVTALRSGNKECPTCRKKLVSKRSLRPDPNFDALISKIY
>tr|A0A7L2YNA3|A0A7L2YNA3_JACJC/1-86 [subseq from] RNG2A ligase (Fragment) OS=Jacana jacana OX=54508 GN=Rnf2a PE=4 SV=1
------------------------------QEAIMDGTEIAVSPRSLHSELMCPICLDMLKNTMTTKECLHRFCSDCIVTALRSGNKECPTCRKKLVSKRSLRPDPNFDALISKIY
>tr|A0A1X7V0B5|A0A1X7V0B5_AMPQE/6-111 [subseq from] E3 ubiquitin-protein ligase RING2 OS=Amphimedon queenslandica OX=400682 GN=109581558 PE=4 SV=1
----------SSLPENSIWDLSLYEVQRKPHDVVTDGSLLRISPRALHSELMCPICLDLMKNAQTTKECLHRFCQECIITALRSGNKECPTCRKKLASKRSLRSDPNFDALIAKIY
>tr|A0A7K8UY85|A0A7K8UY85_9STRI/2-86 [subseq from] RNG2A ligase (Fragment) OS=Ciccaba nigrolineata OX=1118524 GN=Rnf2a PE=4 SV=1
-------------------------------EAIMDGTEIAVSPRSLHSELMCPICLDMLKNTMTTKECLHRFCSDCIVTALRSGNKECPTCRKKLVSKRSLRPDPNFDALISKIY
>tr|A0A803JG96|A0A803JG96_XENTR/1-84 [subseq from] E3 ubiquitin-protein ligase RING2 OS=Xenopus tropicalis OX=8364 GN=rnf2 PE=4 SV=1
--MSQAVQTNGAQPLSKTWELSLYELQRTPQEAITDGLEIVVSPRSLHSELMCPICLDMLKNTMTTKECLHRFCADCIITALRSGL------------------------------
>tr|A0A7L1TG29|A0A7L1TG29_ARAGA/2-86 [subseq from] RNG2A ligase (Fragment) OS=Aramus guarauna OX=54356 GN=Rnf2a PE=4 SV=1
-------------------------------EAIMDGTEIAVSPRSLHSELMCPICLDMLKNTMTTKECLHRFCSDCIVTALRSGNKECPTCRKKLVSKRSLRPDPNFDALISKIY
>tr|L8ITZ1|L8ITZ1_9CETA/49-135 [subseq from] E3 ubiquitin-protein ligase RING1 (Fragment) OS=Bos mutus OX=72004 GN=M91_02566 PE=4 SV=1
-----------------------------LQEAIMDGTEIAVSPRSLHSELMCPICLDMLKNTMTTKECLHRFCSDCIVTALRSGNKECPTCRKKLVSKRSLRPDPNFDALISKIY
>tr|A0A369SDV3|A0A369SDV3_9METZ/7-104 [subseq from] E3 ubiquitin-protein ligase RING2 OS=Trichoplax sp. H2 OX=287889 GN=TrispH2_003353 PE=4 SV=1
------------------TELSVYELHRQPQAAIDDDSEVTISLRSLHSELMCPICLDILKSTMTTKECLHRFCAECITTALRSGNKECPTCRKKLVSRRSLRPDPNFDALISKIY
>tr|A0A3Q1LR89|A0A3Q1LR89_BOVIN/40-126 [subseq from] E3 ubiquitin-protein ligase RING1 OS=Bos taurus OX=9913 GN=RING1 PE=4 SV=1
-----------------------------LQEAIMDGTEIAVSPRSLHSELMCPICLDMLKNTMTTKECLHRFCSDCIVTALRSGNKECPTCRKKLVSKRSLRPDPNFDALISKIY
>tr|B3RKJ5|B3RKJ5_TRIAD/1-97 [subseq from] RING-type domain-containing protein (Fragment) OS=Trichoplax adhaerens OX=10228 GN=TRIADDRAFT_19102 PE=4 SV=1
-------------------ELSVYELHRQPQAAIDDDSEVTISLRSLHSELMCPICLDILKSTMTTKECLHRFCAECITTALRSGNKECPTCRKKLVSRRSLRPDPNFDALISKIY
>tr|A0A1A6GCP0|A0A1A6GCP0_NEOLE/3-88 [subseq from] E3 ubiquitin-protein ligase RING1 OS=Neotoma lepida OX=56216 GN=A6R68_07477 PE=4 SV=1
------------------------------QEAIMDGTEIAVSPRSLHSELMCPICLDMLKNTMTTKECLHRFCSDCIVTALRSGNKECPTCRKKLVSKRSLRPDPNFDALISKIY
>tr|U6DWN3|U6DWN3_NEOVI/1-86 [subseq from] E3 ubiquitin-protein ligase RING1 (Fragment) OS=Neovison vison OX=452646 GN=RING1 PE=2 SV=1
------------------------------QEAIMDGTEIAVSPRSLHSELMCPICLDMLKNTMTTKECLHRFCSDCIVTALRSGNKECPTCRKKLVSKRSLRPDPNFDALISKIY
>tr|H0XEU5|H0XEU5_OTOGA/1-83 [subseq from] E3 ubiquitin-protein ligase RING2 OS=Otolemur garnettii OX=30611 GN=RNF2 PE=4 SV=1
--MSQAVQTNGTQPLSKTWELSLYELQRTPQEAITDGLEIVVSPRSLHSELMCPICLDMLKNTMTTKECLHRFCADCIITALRDE-------------------------------
>tr|A0A498MDT8|A0A498MDT8_LABRO/1-66 [subseq from] RING-type E3 ubiquitin transferase OS=Labeo rohita OX=84645 GN=ROHU_008046 PE=4 SV=1
--MTQTVQTNGVQPLSKTWELSLYELQRTPQEAITDGLEIAVSPRSLHSELMCPICLDMLKNTMTTKE------------------------------------------------
>tr|A0A498MDT8|A0A498MDT8_LABRO/67-97 [subseq from] RING-type E3 ubiquitin transferase OS=Labeo rohita OX=84645 GN=ROHU_008046 PE=4 SV=1
-------------------------------------------------------------------------------------NKECPTCRKKLVSKRSLRPDPNFDALISKIY
>tr|A0A212CLW7|A0A212CLW7_CEREH/41-126 [subseq from] E3 ubiquitin-protein ligase RING1 OS=Cervus elaphus hippelaphus OX=46360 GN=Celaphus_00018534 PE=4 SV=1
------------------------------QEAIMDGTEIAVSPRSLHSELMCPICLDMLKNTMTTKECLHRFCSDCIVTALRSGNKECPTCRKKLVSKRSLRPDPNFDALISKIY
>tr|G9KL78|G9KL78_MUSPF/1-86 [subseq from] E3 ubiquitin-protein ligase RING1 (Fragment) OS=Mustela putorius furo OX=9669 PE=2 SV=1
------------------------------QEAIMDGTEIAVSPRSLHSELMCPICLDMLKNTMTTKECLHRFCSDCIVTALRSGNKECPTCRKKLVSKRSLRPDPNFDALISKIY
>tr|A0A3B3QR84|A0A3B3QR84_9TELE/25-112 [subseq from] RING-type E3 ubiquitin transferase OS=Paramormyrops kingsleyae OX=1676925 GN=RING1 PE=4 SV=1
----------------------------VPQEAIMDSTEIAVSPRSLHSELMCPICLDMLKNTMTTKECLHRFCSECIVTALRSGNKECPTCRKKLVSKRSLRPDPNFDALISKIY
>tr|A0A1S3QSC6|A0A1S3QSC6_SALSA/1-86 [subseq from] E3 ubiquitin-protein ligase RING2 OS=Salmo salar OX=8030 GN=LOC106596186 PE=4 SV=1
--MTQTVQTNGVQPLSKTWELSLYELQRTPQEAITDGLEIAVSPRSLHSELMCPICLDMLKNTMTTKECLHRFCADCIITALRSGYVS----------------------------
>tr|S9X153|S9X153_CAMFR/511-597 [subseq from] RING-type E3 ubiquitin transferase OS=Camelus ferus OX=419612 GN=CB1_000487046 PE=4 SV=1
-----------------------------DKEAIMDGTEIAVSPRSLHSELMCPICLDMLKNTMTTKECLHRFCSDCIVTALRSGNKECPTCRKKLVSKRSLRPDPNFDALISKIY
>tr|A0A2F0AUB0|A0A2F0AUB0_ESCRO/187-272 [subseq from] E3 ubiquitin-protein ligase RING1 (Fragment) OS=Eschrichtius robustus OX=9764 GN=ESR_00014 PE=4 SV=1
------------------------------REAIMDGTEIAVSPRSLHSELMCPICLDMLKNTMTTKECLHRFCSDCIVTALRSGNKECPTCRKKLVSKRSLRPDPNFDALISKIY
>tr|A0A7L0WA27|A0A7L0WA27_ALELA/1-86 [subseq from] RNG2A ligase (Fragment) OS=Alectura lathami OX=81907 GN=Rnf2a PE=4 SV=1
------------------------------QEAIMDGTEIAVSPRSLHSELMCPICLDMLKNTMTTKECLHRFCSDCIVTALRSGNKEGPTCRKKLVSKRSLRPDPNFDALISKIY
>tr|X1WCS5|X1WCS5_DANRE/3-85 [subseq from] E3 ubiquitin-protein ligase RING2 (Fragment) OS=Danio rerio OX=7955 GN=rnf2 PE=1 SV=1
--MTQTVQTNGVQPLSKTWELSLYELQRTPQEAITDGLEIAVSPRSLHSELMCPICLDMLKNTMTTKECLHRFCADCIITALRSG-------------------------------
>tr|A0A850UCU4|A0A850UCU4_GRUAM/2-86 [subseq from] RNG2A ligase (Fragment) OS=Grus americana OX=9117 GN=Rnf2a PE=4 SV=1
-------------------------------EAIMDGTEIAVSPRSLHSELMCPICLDMLKNTMTTKECLHRFCSDCIVTALRSGNKECPTCRKKLVSKRSLRPDPNLDALISKIY
>tr|A0A3P8QTN0|A0A3P8QTN0_ASTCA/1-86 [subseq from] E3 ubiquitin-protein ligase RING2 OS=Astatotilapia calliptera OX=8154 PE=4 SV=1
--MTQTVQTNGVQPLSKTWELSLYELQRTPQEAITDGLEIAVSPRSLHSELMCPICLDMLKNTMTTKECLHRFCADCIITALRSGLKT----------------------------
>tr|A0A3P9CE96|A0A3P9CE96_9CICH/1-86 [subseq from] E3 ubiquitin-protein ligase RING2 OS=Maylandia zebra OX=106582 PE=4 SV=1
--MTQTVQTNGVQPLSKTWELSLYELQRTPQEAITDGLEIAVSPRSLHSELMCPICLDMLKNTMTTKECLHRFCADCIITALRSGLKT----------------------------
>tr|A0A6J0VD50|A0A6J0VD50_9SAUR/3-88 [subseq from] RING-type E3 ubiquitin transferase OS=Pogona vitticeps OX=103695 GN=RING1 PE=4 SV=1
------------------------------QEAMMDGTEIAVSPRSLHSELMCPICLDMLKHTMTTKECLHRFCSDCIVTALRSGNKECPTCRKKLVSKRSLRPDPNFDALISKIY
>tr|A0A3P8SNH3|A0A3P8SNH3_AMPPE/1-85 [subseq from] E3 ubiquitin-protein ligase RING2 OS=Amphiprion percula OX=161767 PE=4 SV=1
--MTQTVQTNGVQPLSKTWELSLYELQRTPQEAITDGLEIAVSPRSLHSELMCPICLDMLKNTMTTKECLHRFCADCIITALRSGLQ-----------------------------
>tr|A0A643C304|A0A643C304_BALPH/26-117 [subseq from] E3 ubiquitin-protein ligase RING1 (Fragment) OS=Balaenoptera physalus OX=9770 GN=E2I00_013373 PE=4 SV=1
-----------AQNASKTWELSLYELHRTPQEAIMDGTEIAVSPRSLHSELMCPICLDMLKNTMTTKECLHRFCSDCIVTALRSGNKECPTCRKKLALSSSIE-------------
>tr|A0A3B4X755|A0A3B4X755_SERLL/1-85 [subseq from] E3 ubiquitin-protein ligase RING2 OS=Seriola lalandi dorsalis OX=1841481 PE=4 SV=1
--MTQTVQTNGVQPLSKTWELSLYELQRTPQEAITDGLEIAVSPRSLHSELMCPICLDMLKNTMTTKECLHRFCADCIITALRSGLQ-----------------------------
>tr|A0A3Q3GZJ8|A0A3Q3GZJ8_9LABR/1-85 [subseq from] E3 ubiquitin-protein ligase RING2 OS=Labrus bergylta OX=56723 PE=4 SV=1
--MTQTVQTNGVQPLSKTWELSLYELQRTPQEAITDGLEIAVSPRSLHSELMCPICLDMLKNTMTTKECLHRFCADCIITALRSGLQ-----------------------------
>tr|A2T7H3|A2T7H3_PONPY/2-82 [subseq from] RING1 (Fragment) OS=Pongo pygmaeus OX=9600 GN=RING1 PE=4 SV=1
-----------------------------------DGTEIAVSPRSLHSELMCPICLDMLKNTMTTKECLHRFCSDCIVTALRSGNKECPTCRKKLVSKRSLRPDPNFDALISKIY
>tr|Q32S20|Q32S20_BOVIN/2-82 [subseq from] Ring finger protein 1 (Fragment) OS=Bos taurus OX=9913 GN=RING1 PE=4 SV=1
-----------------------------------DGTEIAVSPRSLHSELMCPICLDMLKNTMTTKECLHRFCSDCIVTALRSGNKECPTCRKKLVSKRSLRPDPNFDALISKIY
>tr|R7VNB5|R7VNB5_COLLI/1-82 [subseq from] E3 ubiquitin-protein ligase RING2-A (Fragment) OS=Columba livia OX=8932 GN=A306_14416 PE=4 SV=1
------------------------------QEAIMDGTEIAVSPRSLHSELMCPICLDMLKNTMTTKECLHRFCSDCIVTALRSGNKECPTCRKKLVSKRSLRPDPNFDALS----
>tr|A0A0S7G1D6|A0A0S7G1D6_9TELE/44-127 [subseq from] E3 ubiquitin-protein ligase RING2 (Fragment) OS=Poeciliopsis prolifica OX=188132 GN=RING2 PE=4 SV=1
-AMTQTVQTNGVQSLSKTWELSLYELQRTPQEAITDGLEIAVSPRSLHSELMCPICLDMLKNTMTTKECLHRFCADCIITALRSG-------------------------------
>tr|A0A3B3RTE0|A0A3B3RTE0_9TELE/1-85 [subseq from] E3 ubiquitin-protein ligase RING2 OS=Paramormyrops kingsleyae OX=1676925 PE=4 SV=1
--MTQTVQANGVQPLSKTWELSLYELQRTPQEAITDGLEIAVSPRSLHSELMCPICLDMLKNTMTTKECLHRFCADCIITALRSGLQ-----------------------------
>tr|A0A0V0YBE3|A0A0V0YBE3_TRIPS/24-129 [subseq from] E3 ubiquitin-protein ligase RING2 (Fragment) OS=Trichinella pseudospiralis OX=6337 GN=rnf2 PE=4 SV=1
----------TTNSTGKVWQMTAYERQRVRHDPITDDSVLSLSPRSLSSELMCPICLDMLKNTMTTKECLHRFCQDCITTALRSGNKECPTCRCKLVSKRSLRPDPNFDGIITKIY
>tr|A0A1Y3EPW9|A0A1Y3EPW9_9BILA/14-119 [subseq from] Zinc finger, C3HC4 type OS=Trichinella nativa OX=6335 GN=D917_01772 PE=4 SV=1
----------TTNSTGKVWQMTAYERQRVRHDPITDDSVLSLSPRSLSSELMCPICLDMLKNTMTTKECLHRFCQDCITTALRSGNKECPTCRCKLVSKRSLRPDPNFDGIITKIY
>tr|A0A077ZIX9|A0A077ZIX9_TRITR/17-117 [subseq from] E3 ubiquitin protein ligase RING2 A OS=Trichuris trichiura OX=36087 GN=TTRE_0000790501 PE=4 SV=1
---------------NKYWELSEYDLNRTRHDPITDDTKVELSPRALSSELMCPICLDMLRNTMTTKECLHRFCQECITTALRSGNKECPTCRSKLVSKRSLRPDPNYDGIISRIY
>tr|A0A2K5YBH7|A0A2K5YBH7_MANLE/1-101 [subseq from] E3 ubiquitin-protein ligase RING2 OS=Mandrillus leucophaeus OX=9568 PE=4 SV=1
--MSQAVQTNGTQPLSKTWEL------------ITHGLEIVVSA-GLHSDLMCPICLEMLKNTMTTKECLHPFCADCIIIALRSGNRECLTCRKKLVSKRSLRPDPDFDALISKIY
>tr|A0A2K5YBJ1|A0A2K5YBJ1_MANLE/1-101 [subseq from] E3 ubiquitin-protein ligase RING2 OS=Mandrillus leucophaeus OX=9568 PE=4 SV=1
--MSQAVQTNGTQPLSKTWEL------------ITHGLEIVVSA-GLHSDLMCPICLEMLKNTMTTKECLHPFCADCIIIALRSGNRECLTCRKKLVSKRSLRPDPDFDALISKIY
>tr|A0A151N7T0|A0A151N7T0_ALLMI/2-82 [subseq from] RING-type E3 ubiquitin transferase OS=Alligator mississippiensis OX=8496 GN=RING1 PE=4 SV=1
-----------------------------------DGTEIAVSPRSLHSELMCPICLDMLKNTMTTKECLHRFCSDCIVTALRSGNKECPTCRKKLVSKRSLRPDPNFDALISKIY
>tr|A0A2K5CA60|A0A2K5CA60_AOTNA/15-94 [subseq from] E3 ubiquitin-protein ligase RING2 OS=Aotus nancymaae OX=37293 PE=4 SV=1
------------------------------------DLEIVVSPRSLHSELMCPICLDMLKNTMTTKECLHRFCADCIITALRSGNIECPTCWKKLVSKRSLRPDPNFDALISKIY
>tr|A0A287AJ58|A0A287AJ58_PIG/2-82 [subseq from] E3 ubiquitin-protein ligase RING1 OS=Sus scrofa OX=9823 GN=RING1 PE=1 SV=1
-----------------------------------DGTEIAVSPRSLHSELMCPICLDMLKNTMTTKECLHRFCSDCIVTALRSGNKECPTCRKKLVSKRSLRPDPNFDALISKIY
>tr|A0A7K7BK31|A0A7K7BK31_9AVES/1-80 [subseq from] RNG2B ligase (Fragment) OS=Nothoprocta ornata OX=83376 GN=Rnf2b PE=4 SV=1
------------------------------------GTEIAVSPRSLHSELMCPICLDMLKNTMTTKECLHRFCSDCIVTALRSGNKECPTCRKKLVSKRSLRPDPNFDALISKIY
>tr|A0A3Q4I0R8|A0A3Q4I0R8_NEOBR/9-94 [subseq from] RING-type E3 ubiquitin transferase OS=Neolamprologus brichardi OX=32507 GN=RING1 PE=4 SV=1
------------------------------QEAIVDGTEVAVSPRSLHSELMCPICLDMLKNTMTTKECLHRFCSDCIVTALRSGNKECPTCRKKLVSRRSLRRDSNFDALISKIY
>sp|A1YER5|RING1_GORGO/2-82 [subseq from] E3 ubiquitin-protein ligase RING1 OS=Gorilla gorilla gorilla OX=9595 GN=RING1 PE=3 SV=1
-----------------------------------DGTEIAVSPRSLHSELMCPICLDMLKNTMTTKECLHRFCSDCIVTALRSGNKECPTCRKKLVSKRSLRPDPNFDALISKIY
>sp|A1YFY1|RING1_PANPA/2-82 [subseq from] E3 ubiquitin-protein ligase RING1 OS=Pan paniscus OX=9597 GN=RING1 PE=3 SV=1
-----------------------------------DGTEIAVSPRSLHSELMCPICLDMLKNTMTTKECLHRFCSDCIVTALRSGNKECPTCRKKLVSKRSLRPDPNFDALISKIY
>sp|A2T6X5|RING1_PANTR/2-82 [subseq from] E3 ubiquitin-protein ligase RING1 OS=Pan troglodytes OX=9598 GN=RING1 PE=3 SV=1
-----------------------------------DGTEIAVSPRSLHSELMCPICLDMLKNTMTTKECLHRFCSDCIVTALRSGNKECPTCRKKLVSKRSLRPDPNFDALISKIY
>sp|O35730-2|RING1_MOUSE/2-82 [subseq from] Isoform 2 of E3 ubiquitin-protein ligase RING1 OS=Mus musculus OX=10090 GN=Ring1
-----------------------------------DGTEIAVSPRSLHSELMCPICLDMLKNTMTTKECLHRFCSDCIVTALRSGNKECPTCRKKLVSKRSLRPDPNFDALISKIY
>sp|Q06587-2|RING1_HUMAN/2-82 [subseq from] Isoform 2 of E3 ubiquitin-protein ligase RING1 OS=Homo sapiens OX=9606 GN=RING1
-----------------------------------DGTEIAVSPRSLHSELMCPICLDMLKNTMTTKECLHRFCSDCIVTALRSGNKECPTCRKKLVSKRSLRPDPNFDALISKIY
>sp|Q5TJF3-2|RING1_CANLF/2-82 [subseq from] Isoform 2 of E3 ubiquitin-protein ligase RING1 OS=Canis lupus familiaris OX=9615 GN=RING1
-----------------------------------DGTEIAVSPRSLHSELMCPICLDMLKNTMTTKECLHRFCSDCIVTALRSGNKECPTCRKKLVSKRSLRPDPNFDALISKIY
>sp|Q6MGB6-2|RING1_RAT/2-82 [subseq from] Isoform 2 of E3 ubiquitin-protein ligase RING1 OS=Rattus norvegicus OX=10116 GN=Ring1
-----------------------------------DGTEIAVSPRSLHSELMCPICLDMLKNTMTTKECLHRFCSDCIVTALRSGNKECPTCRKKLVSKRSLRPDPNFDALISKIY
>sp|Q8WMN5|RING1_MACMU/2-82 [subseq from] E3 ubiquitin-protein ligase RING1 OS=Macaca mulatta OX=9544 GN=RING1 PE=3 SV=1
-----------------------------------DGTEIAVSPRSLHSELMCPICLDMLKNTMTTKECLHRFCSDCIVTALRSGNKECPTCRKKLVSKRSLRPDPNFDALISKIY
>tr|A0A024RCR9|A0A024RCR9_HUMAN/2-82 [subseq from] E3 ubiquitin-protein ligase RING1 OS=Homo sapiens OX=9606 GN=RING1 PE=4 SV=1
-----------------------------------DGTEIAVSPRSLHSELMCPICLDMLKNTMTTKECLHRFCSDCIVTALRSGNKECPTCRKKLVSKRSLRPDPNFDALISKIY
>tr|A0A2Y9GQV1|A0A2Y9GQV1_NEOSC/2-82 [subseq from] E3 ubiquitin-protein ligase RING1 OS=Neomonachus schauinslandi OX=29088 GN=RING1 PE=4 SV=1
-----------------------------------DGTEIAVSPRSLHSELMCPICLDMLKNTMTTKECLHRFCSDCIVTALRSGNKECPTCRKKLVSKRSLRPDPNFDALISKIY
>tr|A0A5F4WJ45|A0A5F4WJ45_CALJA/2-82 [subseq from] E3 ubiquitin-protein ligase RING1 OS=Callithrix jacchus OX=9483 GN=RING1 PE=4 SV=1
-----------------------------------DGTEIAVSPRSLHSELMCPICLDMLKNTMTTKECLHRFCSDCIVTALRSGNKECPTCRKKLVSKRSLRPDPNFDALISKIY
>tr|A0A6B0R963|A0A6B0R963_9CETA/2-82 [subseq from] E3 ubiquitin-protein ligase RING1 OS=Bos mutus OX=72004 GN=E5288_WYG011441 PE=4 SV=1
-----------------------------------DGTEIAVSPRSLHSELMCPICLDMLKNTMTTKECLHRFCSDCIVTALRSGNKECPTCRKKLVSKRSLRPDPNFDALISKIY
>tr|A0A6P5DQZ2|A0A6P5DQZ2_BOSIN/2-82 [subseq from] E3 ubiquitin-protein ligase RING1 OS=Bos indicus OX=9915 GN=RING1 PE=4 SV=1
-----------------------------------DGTEIAVSPRSLHSELMCPICLDMLKNTMTTKECLHRFCSDCIVTALRSGNKECPTCRKKLVSKRSLRPDPNFDALISKIY
>tr|F7IXA2|F7IXA2_RAT/2-82 [subseq from] E3 ubiquitin-protein ligase RING1 OS=Rattus norvegicus OX=10116 GN=Ring1 PE=2 SV=1
-----------------------------------DGTEIAVSPRSLHSELMCPICLDMLKNTMTTKECLHRFCSDCIVTALRSGNKECPTCRKKLVSKRSLRPDPNFDALISKIY
>tr|A0A3N0Y7G0|A0A3N0Y7G0_ANAGA/6-91 [subseq from] RING-type E3 ubiquitin transferase OS=Anabarilius grahami OX=495550 GN=DPX16_22315 PE=4 SV=1
------------------------------QEAIMDSTEIAVSPRSLHSELMCPICLDMLKNTMTTKECLHRFCSECIVTALRSGNKECPTCRKKLVSKRSLRADPNFDALISKMY
>tr|L9L3N0|L9L3N0_TUPCH/2-82 [subseq from] E3 ubiquitin-protein ligase RING1 OS=Tupaia chinensis OX=246437 GN=TREES_T100009669 PE=4 SV=1
-----------------------------------DGTEIAVSPRSLHSELMCPICLDMLKNTMTTKECLHRFCSDCIVTALRSGNKECPTCRKKLVSKRSLRPDPNFDALISKIY
>tr|A0A085LL22|A0A085LL22_9BILA/14-117 [subseq from] RING-type E3 ubiquitin transferase OS=Trichuris suis OX=68888 GN=M513_13451 PE=4 SV=1
------------SNSNKYWELTEYDLNRTRHDPITDDTKVELSPRALSSELMCPICLDMLRNTMTTKECLHRFCQECITTALRSGNKECPTCRSKLVSKRSLRPDPNYDGIISRIY
>tr|A0A2K5CA93|A0A2K5CA93_AOTNA/15-94 [subseq from] E3 ubiquitin-protein ligase RING2 OS=Aotus nancymaae OX=37293 PE=4 SV=1
------------------------------------DLEIVVSPRSLHSELMCPICLDMLKNTMTTKECLHRFCADCIITALRSGNIECPTCWKKLVSKRSLRPDPNFDALISKIY
>tr|A0A5E4BR84|A0A5E4BR84_MARMO/2-82 [subseq from] E3 ubiquitin-protein ligase RING1 OS=Marmota monax OX=9995 GN=MONAX_5E012570 PE=4 SV=1
-----------------------------------DGTEIAVSPRSLHSELMCPICLDMLKNTMTTKECLHRFCSDCIVTALRSGNKECPTCRKKLVSKRSLRPDPNFDALISKIY
>tr|A0A671PQ08|A0A671PQ08_9TELE/12-97 [subseq from] RING-type E3 ubiquitin transferase OS=Sinocyclocheilus anshuiensis OX=1608454 PE=4 SV=1
------------------------------QEAIMDSTEIDVSPRSLHSELMCPICLDMLKNTMTTKECLHRFCSECIVTALRSGNKECPTCRKKLVSKRSLRADPNFDALISKMY
>tr|A0A2K6C8G7|A0A2K6C8G7_MACNE/1-101 [subseq from] E3 ubiquitin-protein ligase RING2 OS=Macaca nemestrina OX=9545 PE=4 SV=1
--MSQAVQTNGTQPLSKTWEL------------ITHGLEIVVSA-GLHSELTCPICLEMLKNTMTTKECLHPFCADCIIIALRSGNRECLTCRKKLVSKRSLRPDPDFDALISKIY
>tr|A0A0V0YBZ7|A0A0V0YBZ7_TRIPS/24-129 [subseq from] Paraplegin (Fragment) OS=Trichinella pseudospiralis OX=6337 GN=rnf2 PE=3 SV=1
----------TTNSTGKVWQMTAYERQRVRHDPITDDSVLSLSPRSLSSELMCPICLDMLKNTMTTKECLHRFCQDCITTALRSGNKECPTCRCKLVSKRSLRPDPNFDGIITKIY
>tr|A0A670ZHF1|A0A670ZHF1_PSETE/2-82 [subseq from] RING-type E3 ubiquitin transferase OS=Pseudonaja textilis OX=8673 GN=RING1 PE=4 SV=1
-----------------------------------DGTEIAVSPRSLHSELMCPICLDMLKHTMTTKECLHRFCSDCIVTALRSGNKECPTCRKKLVSKRSLRPDPNFDALISKIY
>tr|A0A0V0SL02|A0A0V0SL02_9BILA/14-119 [subseq from] Paraplegin OS=Trichinella nelsoni OX=6336 GN=SPG7 PE=3 SV=1
----------TTNSTGKVWQMTAYERQRVRHDPITDDSVLSLSPRSLSSELMCPICLDMLKNTMTTKECLHRFCQDCITTALRSGNKECPTCRCKLVSKRSLRPDPNFDGIITKIY
>tr|M3ZF93|M3ZF93_XIPMA/1-85 [subseq from] E3 ubiquitin-protein ligase RING2 OS=Xiphophorus maculatus OX=8083 PE=4 SV=2
--MTQTLQTNGVQSLSKTWELSLYELQRTPQEAITDGLEIAVSPRSLHSELMCPICLDMLKNTMTTKECLHRFCADCIITALRSGLQ-----------------------------
>tr|A0A0V0UED0|A0A0V0UED0_9BILA/24-129 [subseq from] Paraplegin (Fragment) OS=Trichinella murrelli OX=144512 GN=SPG7 PE=4 SV=1
----------TTNSTGKVWQMTAYERQRVRHDPITDDSVLSLSPRSLSSELMCPICLDMLKNTMTTKECLHRFCQDCITTALRSGNKECPTCRCKLVSKRSLRPDPNFDGIITKIY
>tr|A0A0V0VBB9|A0A0V0VBB9_9BILA/24-129 [subseq from] Paraplegin (Fragment) OS=Trichinella sp. T9 OX=181606 GN=T09_5712 PE=4 SV=1
----------TTNSTGKVWQMTAYERQRVRHDPITDDSVLSLSPRSLSSELMCPICLDMLKNTMTTKECLHRFCQDCITTALRSGNKECPTCRCKLVSKRSLRPDPNFDGIITKIY
>tr|A0A0V0UEH0|A0A0V0UEH0_9BILA/24-129 [subseq from] Paraplegin (Fragment) OS=Trichinella murrelli OX=144512 GN=SPG7 PE=3 SV=1
----------TTNSTGKVWQMTAYERQRVRHDPITDDSVLSLSPRSLSSELMCPICLDMLKNTMTTKECLHRFCQDCITTALRSGNKECPTCRCKLVSKRSLRPDPNFDGIITKIY
>tr|A0A0V1DJ14|A0A0V1DJ14_TRIBR/14-119 [subseq from] Paraplegin (Fragment) OS=Trichinella britovi OX=45882 GN=SPG7 PE=3 SV=1
----------TTNSTGKVWQMTAYERQRVRHDPITDDSVLSLSPRSLSSELMCPICLDMLKNTMTTKECLHRFCQDCITTALRSGNKECPTCRCKLVSKRSLRPDPNFDGIITKIY
>tr|A0A3Q1FUL3|A0A3Q1FUL3_9TELE/5-91 [subseq from] RING-type E3 ubiquitin transferase OS=Acanthochromis polyacanthus OX=80966 GN=RING1 PE=4 SV=1
-----------------------------VQEAIMDGTEVAVSPRSLHSELMCPICLDMLKNTMTTKECLHRFCSDCIVTALRSGNKECPTCRKKLVSRRSLRRDSNFDALISKIY
>tr|A0A0V0VBC1|A0A0V0VBC1_9BILA/24-129 [subseq from] Paraplegin (Fragment) OS=Trichinella sp. T9 OX=181606 GN=T09_5712 PE=3 SV=1
----------TTNSTGKVWQMTAYERQRVRHDPITDDSVLSLSPRSLSSELMCPICLDMLKNTMTTKECLHRFCQDCITTALRSGNKECPTCRCKLVSKRSLRPDPNFDGIITKIY
>tr|A0A0V0VBU5|A0A0V0VBU5_9BILA/24-129 [subseq from] Paraplegin (Fragment) OS=Trichinella sp. T9 OX=181606 GN=T09_5712 PE=3 SV=1
----------TTNSTGKVWQMTAYERQRVRHDPITDDSVLSLSPRSLSSELMCPICLDMLKNTMTTKECLHRFCQDCITTALRSGNKECPTCRCKLVSKRSLRPDPNFDGIITKIY
>tr|A0A0V0YAV3|A0A0V0YAV3_TRIPS/24-129 [subseq from] Paraplegin (Fragment) OS=Trichinella pseudospiralis OX=6337 GN=rnf2 PE=3 SV=1
----------TTNSTGKVWQMTAYERQRVRHDPITDDSVLSLSPRSLSSELMCPICLDMLKNTMTTKECLHRFCQDCITTALRSGNKECPTCRCKLVSKRSLRPDPNFDGIITKIY
>tr|A0A0V0YC38|A0A0V0YC38_TRIPS/24-129 [subseq from] Paraplegin (Fragment) OS=Trichinella pseudospiralis OX=6337 GN=rnf2 PE=3 SV=1
----------TTNSTGKVWQMTAYERQRVRHDPITDDSVLSLSPRSLSSELMCPICLDMLKNTMTTKECLHRFCQDCITTALRSGNKECPTCRCKLVSKRSLRPDPNFDGIITKIY
>tr|A0A0V1DJU0|A0A0V1DJU0_TRIBR/14-119 [subseq from] Paraplegin (Fragment) OS=Trichinella britovi OX=45882 GN=SPG7 PE=3 SV=1
----------TTNSTGKVWQMTAYERQRVRHDPITDDSVLSLSPRSLSSELMCPICLDMLKNTMTTKECLHRFCQDCITTALRSGNKECPTCRCKLVSKRSLRPDPNFDGIITKIY
>tr|A0A0V1DK73|A0A0V1DK73_TRIBR/14-119 [subseq from] Paraplegin (Fragment) OS=Trichinella britovi OX=45882 GN=SPG7 PE=3 SV=1
----------TTNSTGKVWQMTAYERQRVRHDPITDDSVLSLSPRSLSSELMCPICLDMLKNTMTTKECLHRFCQDCITTALRSGNKECPTCRCKLVSKRSLRPDPNFDGIITKIY
>tr|A0A0V1LV34|A0A0V1LV34_9BILA/24-129 [subseq from] Paraplegin (Fragment) OS=Trichinella nativa OX=6335 GN=SPG7 PE=3 SV=1
----------TTNSTGKVWQMTAYERQRVRHDPITDDSVLSLSPRSLSSELMCPICLDMLKNTMTTKECLHRFCQDCITTALRSGNKECPTCRCKLVSKRSLRPDPNFDGIITKIY
>tr|A0A0V1PNZ9|A0A0V1PNZ9_9BILA/14-119 [subseq from] Paraplegin OS=Trichinella sp. T8 OX=92180 GN=SPG7 PE=3 SV=1
----------TTNSTGKVWQMTAYERQRVRHDPITDDSVLSLSPRSLSSELMCPICLDMLKNTMTTKECLHRFCQDCITTALRSGNKECPTCRCKLVSKRSLRPDPNFDGIITKIY
>tr|A0A0V0UFE4|A0A0V0UFE4_9BILA/24-129 [subseq from] Paraplegin (Fragment) OS=Trichinella murrelli OX=144512 GN=SPG7 PE=3 SV=1
----------TTNSTGKVWQMTAYERQRVRHDPITDDSVLSLSPRSLSSELMCPICLDMLKNTMTTKECLHRFCQDCITTALRSGNKECPTCRCKLVSKRSLRPDPNFDGIITKIY
>tr|A0A0V0VBJ9|A0A0V0VBJ9_9BILA/24-129 [subseq from] Paraplegin (Fragment) OS=Trichinella sp. T9 OX=181606 GN=T09_5712 PE=3 SV=1
----------TTNSTGKVWQMTAYERQRVRHDPITDDSVLSLSPRSLSSELMCPICLDMLKNTMTTKECLHRFCQDCITTALRSGNKECPTCRCKLVSKRSLRPDPNFDGIITKIY
>tr|A0A0V0WYV6|A0A0V0WYV6_9BILA/27-132 [subseq from] Paraplegin OS=Trichinella sp. T6 OX=92179 GN=SPG7 PE=3 SV=1
----------TTNSTGKVWQMTAYERQRVRHDPITDDSVLSLSPRSLSSELMCPICLDMLKNTMTTKECLHRFCQDCITTALRSGNKECPTCRCKLVSKRSLRPDPNFDGIITKIY
>tr|A0A0V0WZ06|A0A0V0WZ06_9BILA/27-132 [subseq from] Paraplegin OS=Trichinella sp. T6 OX=92179 GN=SPG7 PE=3 SV=1
----------TTNSTGKVWQMTAYERQRVRHDPITDDSVLSLSPRSLSSELMCPICLDMLKNTMTTKECLHRFCQDCITTALRSGNKECPTCRCKLVSKRSLRPDPNFDGIITKIY
>tr|A0A0V1DJ12|A0A0V1DJ12_TRIBR/14-119 [subseq from] Paraplegin (Fragment) OS=Trichinella britovi OX=45882 GN=SPG7 PE=3 SV=1
----------TTNSTGKVWQMTAYERQRVRHDPITDDSVLSLSPRSLSSELMCPICLDMLKNTMTTKECLHRFCQDCITTALRSGNKECPTCRCKLVSKRSLRPDPNFDGIITKIY
>tr|A0A0V1F043|A0A0V1F043_TRIPS/24-129 [subseq from] Paraplegin (Fragment) OS=Trichinella pseudospiralis OX=6337 GN=SPG7 PE=3 SV=1
----------TTNSTGKVWQMTAYERQRVRHDPITDDSVLSLSPRSLSSELMCPICLDMLKNTMTTKECLHRFCQDCITTALRSGNKECPTCRCKLVSKRSLRPDPNFDGIITKIY
>tr|A0A0V1I0N6|A0A0V1I0N6_9BILA/24-129 [subseq from] Paraplegin (Fragment) OS=Trichinella zimbabwensis OX=268475 GN=SPG7 PE=3 SV=1
----------TTNSTGKVWQMTAYERQRVRHDPITDDSVLSLSPRSLSSELMCPICLDMLKNTMTTKECLHRFCQDCITTALRSGNKECPTCRCKLVSKRSLRPDPNFDGIITKIY
>tr|A0A0V1JDI1|A0A0V1JDI1_TRIPS/24-129 [subseq from] Paraplegin (Fragment) OS=Trichinella pseudospiralis OX=6337 GN=SPG7 PE=3 SV=1
----------TTNSTGKVWQMTAYERQRVRHDPITDDSVLSLSPRSLSSELMCPICLDMLKNTMTTKECLHRFCQDCITTALRSGNKECPTCRCKLVSKRSLRPDPNFDGIITKIY
>tr|A0A0V1KE95|A0A0V1KE95_TRIPS/24-129 [subseq from] Paraplegin (Fragment) OS=Trichinella pseudospiralis OX=6337 GN=SPG7 PE=3 SV=1
----------TTNSTGKVWQMTAYERQRVRHDPITDDSVLSLSPRSLSSELMCPICLDMLKNTMTTKECLHRFCQDCITTALRSGNKECPTCRCKLVSKRSLRPDPNFDGIITKIY
>tr|A0A0V1MM89|A0A0V1MM89_9BILA/24-129 [subseq from] Paraplegin (Fragment) OS=Trichinella papuae OX=268474 GN=Dgkb PE=3 SV=1
----------TTNSTGKVWQMTAYERQRVRHDPITDDSVLSLSPRSLSSELMCPICLDMLKNTMTTKECLHRFCQDCITTALRSGNKECPTCRCKLVSKRSLRPDPNFDGIITKIY
>tr|A0A6I9YSG8|A0A6I9YSG8_9SAUR/2-82 [subseq from] RING-type E3 ubiquitin transferase OS=Thamnophis sirtalis OX=35019 GN=RING1 PE=4 SV=1
-----------------------------------DGTEIAVSPRSLHSELMCPICLDMLKHTMTTKECLHRFCSDCIVTALRSGNKECPTCRKKLVSKRSLRPDPNFDALISKIY
>tr|A0A0V0UDT0|A0A0V0UDT0_9BILA/24-129 [subseq from] Paraplegin (Fragment) OS=Trichinella murrelli OX=144512 GN=SPG7 PE=3 SV=1
----------TTNSTGKVWQMTAYERQRVRHDPITDDSVLSLSPRSLSSELMCPICLDMLKNTMTTKECLHRFCQDCITTALRSGNKECPTCRCKLVSKRSLRPDPNFDGIITKIY
>tr|A0A0V0VBG7|A0A0V0VBG7_9BILA/24-129 [subseq from] Paraplegin (Fragment) OS=Trichinella sp. T9 OX=181606 GN=T09_5712 PE=3 SV=1
----------TTNSTGKVWQMTAYERQRVRHDPITDDSVLSLSPRSLSSELMCPICLDMLKNTMTTKECLHRFCQDCITTALRSGNKECPTCRCKLVSKRSLRPDPNFDGIITKIY
>tr|A0A0V0X082|A0A0V0X082_9BILA/27-132 [subseq from] Paraplegin OS=Trichinella sp. T6 OX=92179 GN=SPG7 PE=3 SV=1
----------TTNSTGKVWQMTAYERQRVRHDPITDDSVLSLSPRSLSSELMCPICLDMLKNTMTTKECLHRFCQDCITTALRSGNKECPTCRCKLVSKRSLRPDPNFDGIITKIY
>tr|A0A0V1KEI1|A0A0V1KEI1_TRIPS/24-129 [subseq from] Paraplegin (Fragment) OS=Trichinella pseudospiralis OX=6337 GN=SPG7 PE=3 SV=1
----------TTNSTGKVWQMTAYERQRVRHDPITDDSVLSLSPRSLSSELMCPICLDMLKNTMTTKECLHRFCQDCITTALRSGNKECPTCRCKLVSKRSLRPDPNFDGIITKIY
>tr|A0A0V1PP53|A0A0V1PP53_9BILA/14-119 [subseq from] Paraplegin OS=Trichinella sp. T8 OX=92180 GN=SPG7 PE=3 SV=1
----------TTNSTGKVWQMTAYERQRVRHDPITDDSVLSLSPRSLSSELMCPICLDMLKNTMTTKECLHRFCQDCITTALRSGNKECPTCRCKLVSKRSLRPDPNFDGIITKIY
>tr|A0A0V0VB91|A0A0V0VB91_9BILA/24-129 [subseq from] Paraplegin (Fragment) OS=Trichinella sp. T9 OX=181606 GN=T09_5712 PE=3 SV=1
----------TTNSTGKVWQMTAYERQRVRHDPITDDSVLSLSPRSLSSELMCPICLDMLKNTMTTKECLHRFCQDCITTALRSGNKECPTCRCKLVSKRSLRPDPNFDGIITKIY
>tr|A0A0V0WYY2|A0A0V0WYY2_9BILA/27-132 [subseq from] Paraplegin OS=Trichinella sp. T6 OX=92179 GN=SPG7 PE=3 SV=1
----------TTNSTGKVWQMTAYERQRVRHDPITDDSVLSLSPRSLSSELMCPICLDMLKNTMTTKECLHRFCQDCITTALRSGNKECPTCRCKLVSKRSLRPDPNFDGIITKIY
>tr|A0A0V0WZ07|A0A0V0WZ07_9BILA/27-132 [subseq from] Paraplegin OS=Trichinella sp. T6 OX=92179 GN=SPG7 PE=3 SV=1
----------TTNSTGKVWQMTAYERQRVRHDPITDDSVLSLSPRSLSSELMCPICLDMLKNTMTTKECLHRFCQDCITTALRSGNKECPTCRCKLVSKRSLRPDPNFDGIITKIY
>tr|A0A0V1KEB4|A0A0V1KEB4_TRIPS/24-129 [subseq from] Paraplegin (Fragment) OS=Trichinella pseudospiralis OX=6337 GN=SPG7 PE=3 SV=1
----------TTNSTGKVWQMTAYERQRVRHDPITDDSVLSLSPRSLSSELMCPICLDMLKNTMTTKECLHRFCQDCITTALRSGNKECPTCRCKLVSKRSLRPDPNFDGIITKIY
>tr|A0A0V1KEV8|A0A0V1KEV8_TRIPS/24-129 [subseq from] Paraplegin (Fragment) OS=Trichinella pseudospiralis OX=6337 GN=SPG7 PE=3 SV=1
----------TTNSTGKVWQMTAYERQRVRHDPITDDSVLSLSPRSLSSELMCPICLDMLKNTMTTKECLHRFCQDCITTALRSGNKECPTCRCKLVSKRSLRPDPNFDGIITKIY
>tr|A0A0V1LV60|A0A0V1LV60_9BILA/24-129 [subseq from] Paraplegin (Fragment) OS=Trichinella nativa OX=6335 GN=SPG7 PE=3 SV=1
----------TTNSTGKVWQMTAYERQRVRHDPITDDSVLSLSPRSLSSELMCPICLDMLKNTMTTKECLHRFCQDCITTALRSGNKECPTCRCKLVSKRSLRPDPNFDGIITKIY
>tr|A0A0V1MMF8|A0A0V1MMF8_9BILA/24-129 [subseq from] Paraplegin (Fragment) OS=Trichinella papuae OX=268474 GN=Dgkb PE=3 SV=1
----------TTNSTGKVWQMTAYERQRVRHDPITDDSVLSLSPRSLSSELMCPICLDMLKNTMTTKECLHRFCQDCITTALRSGNKECPTCRCKLVSKRSLRPDPNFDGIITKIY
>tr|A0A0V1MMG3|A0A0V1MMG3_9BILA/24-129 [subseq from] Paraplegin (Fragment) OS=Trichinella papuae OX=268474 GN=Dgkb PE=3 SV=1
----------TTNSTGKVWQMTAYERQRVRHDPITDDSVLSLSPRSLSSELMCPICLDMLKNTMTTKECLHRFCQDCITTALRSGNKECPTCRCKLVSKRSLRPDPNFDGIITKIY
>tr|A0A0V1MN57|A0A0V1MN57_9BILA/24-129 [subseq from] Paraplegin (Fragment) OS=Trichinella papuae OX=268474 GN=Dgkb PE=3 SV=1
----------TTNSTGKVWQMTAYERQRVRHDPITDDSVLSLSPRSLSSELMCPICLDMLKNTMTTKECLHRFCQDCITTALRSGNKECPTCRCKLVSKRSLRPDPNFDGIITKIY
>tr|A0A0V1PP75|A0A0V1PP75_9BILA/14-119 [subseq from] Paraplegin OS=Trichinella sp. T8 OX=92180 GN=SPG7 PE=3 SV=1
----------TTNSTGKVWQMTAYERQRVRHDPITDDSVLSLSPRSLSSELMCPICLDMLKNTMTTKECLHRFCQDCITTALRSGNKECPTCRCKLVSKRSLRPDPNFDGIITKIY
>tr|A0A671PY44|A0A671PY44_9TELE/14-99 [subseq from] RING-type E3 ubiquitin transferase OS=Sinocyclocheilus anshuiensis OX=1608454 PE=4 SV=1
------------------------------QEAIMDSTEIDVSPRSLHSELMCPICLDMLKNTMTTKECLHRFCSECIVTALRSGNKECPTCRKKLVSKRSLRADPNFDALISKMY
>tr|A0A0V1G6J6|A0A0V1G6J6_TRIPS/60-165 [subseq from] Paraplegin (Fragment) OS=Trichinella pseudospiralis OX=6337 GN=SPG7 PE=3 SV=1
----------TTNSTGKVWQMTAYERQRVRHDPITDDSVLSLSPRSLSSELMCPICLDMLKNTMTTKECLHRFCQDCITTALRSGNKECPTCRCKLVSKRSLRPDPNFDGIITKIY
>tr|A0A0V1LVK1|A0A0V1LVK1_9BILA/24-129 [subseq from] Paraplegin (Fragment) OS=Trichinella nativa OX=6335 GN=SPG7 PE=3 SV=1
----------TTNSTGKVWQMTAYERQRVRHDPITDDSVLSLSPRSLSSELMCPICLDMLKNTMTTKECLHRFCQDCITTALRSGNKECPTCRCKLVSKRSLRPDPNFDGIITKIY
>tr|A0A0B1PPA3|A0A0B1PPA3_9BILA/14-117 [subseq from] RING-type E3 ubiquitin transferase OS=Trichuris suis OX=68888 GN=D918_08369 PE=4 SV=1
------------SNSNKYWELTEYDLNRTRHDPITDDTKVELSPRALSSELMCPICLDMLRNTMTTKECLHRFCQECITTALRSGNKECPTCRSKLVSKRSLRPDPNYDGIISRIF
>tr|A0A0V1KE57|A0A0V1KE57_TRIPS/24-129 [subseq from] Paraplegin (Fragment) OS=Trichinella pseudospiralis OX=6337 GN=SPG7 PE=3 SV=1
----------TTNSTGKVWQMTAYERQRVRHDPITDDSVLSLSPRSLSSELMCPICLDMLKNTMTTKECLHRFCQDCITTALRSGNKECPTCRCKLVSKRSLRPDPNFDGIITKIY
>tr|A0A674C9N9|A0A674C9N9_SALTR/6-91 [subseq from] RING-type E3 ubiquitin transferase OS=Salmo trutta OX=8032 GN=RING1 PE=4 SV=1
------------------------------NEAIMDGTEIAVSPRSLHSELMCPICLDMLKNTMTTKECLHRFCSDCIVTALRSGNKECPTCRKKLVSRRSLRRDSNFDALISKIY
>tr|A0A2D4II80|A0A2D4II80_MICLE/1-78 [subseq from] E3 ubiquitin-protein ligase RING2 (Fragment) OS=Micrurus lemniscatus lemniscatus OX=129467 PE=4 SV=1
--------------------------------------EIVVSPRSLHSELMCPICLDMLKNTMTTKECLHRFCADCIITALRSGNKECPTCRKKLVSKRSLRPDPNFDALISKIY
>tr|A0A4W6F195|A0A4W6F195_LATCA/32-118 [subseq from] RING-type E3 ubiquitin transferase OS=Lates calcarifer OX=8187 GN=RING1 PE=4 SV=1
-----------------------------VQEAIMDGTEVAVSPRSLHSELMCPICLDMLKNTMTTKECLHRFCSDCIVTALRSGNKECPTCRKKLVSRRSLRRDSNFDALISKIY
>tr|A0A4W6F270|A0A4W6F270_LATCA/32-118 [subseq from] E3 ubiquitin-protein ligase RING1 OS=Lates calcarifer OX=8187 GN=RING1 PE=4 SV=1
-----------------------------VQEAIMDGTEVAVSPRSLHSELMCPICLDMLKNTMTTKECLHRFCSDCIVTALRSGNKECPTCRKKLVSRRSLRRDSNFDALISKIY
>tr|A0A0V1MLL1|A0A0V1MLL1_9BILA/24-129 [subseq from] Diacylglycerol kinase (Fragment) OS=Trichinella papuae OX=268474 GN=Dgkb PE=3 SV=1
----------TTNSTGKVWQMTAYERQRVRHDPITDDSVLSLSPRSLSSELMCPICLDMLKNTMTTKECLHRFCQDCITTALRSGNKECPTCRCKLVSKRSLRPDPNFDGIITKIY
>tr|A0A2I3N4Q9|A0A2I3N4Q9_PAPAN/1-101 [subseq from] E3 ubiquitin-protein ligase RING2 OS=Papio anubis OX=9555 PE=4 SV=1
--MSQAVQTNGTQPLSKTWEL------------ITHGLETVVSA-GLHSELMCPICLEMLKNTMTTKECLHPFCADCIIIALRSGNRECLTCRKKLVSKRSRRPDPDFDALISKIY
>tr|A0A2I3M6J2|A0A2I3M6J2_PAPAN/1-101 [subseq from] E3 ubiquitin-protein ligase RING2 OS=Papio anubis OX=9555 PE=4 SV=1
--MSQAVQTNGTQPLSKTWEL------------ITHGLETVVSA-GLHSELMCPICLEMLKNTMTTKECLHPFCADCIIIALRSGNRECLTCRKKLVSKRSRRPDPDFDALISKIY
>tr|A0A7K5G157|A0A7K5G157_PROAR/1-89 [subseq from] RNG2A ligase (Fragment) OS=Probosciger aterrimus OX=141839 GN=Rnf2a PE=4 SV=1
------------------------------QEAIMDGTEIAVSPRSLHSELMCPICLDMLKNTMTTKECLHRFCSDCIVTALRSGcgaAAECPTCRKKLVSKRSLRPDPNFDALISKIY
>tr|A0A2K6C8G8|A0A2K6C8G8_MACNE/1-101 [subseq from] E3 ubiquitin-protein ligase RING2 OS=Macaca nemestrina OX=9545 PE=4 SV=1
--MSQAVQTNGTQPLSKTWEL------------ITHGLEIVVSA-GLHSELTCPICLEMLKNTMTTKECLHPFCADCIIIALRSGNRECLTCRKKLVSKRSLRPDPDFDALISKIY
>tr|A0A7L4GDJ5|A0A7L4GDJ5_PODST/1-58 [subseq from] RING-type E3 ubiquitin transferase (Fragment) OS=Podargus strigoides OX=8905 GN=Rnf2a PE=4 SV=1
---------------------------RPPQEAIMDGTEIAVSPRSLHSELMCPICLDMLKNTMTTKECLHRFCSDCIVTALRSG-------------------------------
>tr|A0A7L4GDJ5|A0A7L4GDJ5_PODST/79-112 [subseq from] RING-type E3 ubiquitin transferase (Fragment) OS=Podargus strigoides OX=8905 GN=Rnf2a PE=4 SV=1
----------------------------------------------------------------------------------RPRNKECPTCRKKLVSKRSLRPDPNFDALISKIY
>tr|A0A2F0B793|A0A2F0B793_ESCRO/20-109 [subseq from] E3 ubiquitin-protein ligase RING1 (Fragment) OS=Eschrichtius robustus OX=9764 GN=ESR_26497 PE=4 SV=1
--------------------------HRHLQEAIMDGTETAVSPRSLHSEVMCPICLDMLKNTMTTKECLHRFCSDSTVTALHSRNKECPTCRKKLVSKRSLQPDPNFDALISKIY
>tr|G1Q6U5|G1Q6U5_MYOLU/2-79 [subseq from] E3 ubiquitin-protein ligase RING1 OS=Myotis lucifugus OX=59463 GN=RING1 PE=4 SV=1
--------------------------------------EIAVSPRSLHSELMCPICLDMLKNTMTTKECLHRFCSDCIVTALRSGNKECPTCRKKLVSKRSLRPDPNFDALISKIY
>tr|A0A2K6MUN1|A0A2K6MUN1_RHIBE/13-91 [subseq from] E3 ubiquitin-protein ligase RING2 OS=Rhinopithecus bieti OX=61621 PE=4 SV=1
-------------------------------------TEIVVSPRSLHSELMCPTCLDMLKNTMTTKECLHRFCADCIIIALRSGNRECPTCRKKLVSKRSLRPDPNFDALISKIY
>tr|A0A5S6QIS8|A0A5S6QIS8_TRIMR/16-117 [subseq from] RING-type domain-containing protein OS=Trichuris muris OX=70415 PE=4 SV=1
--------------SNKYWELNEYDLNRSRHDPITDDTKVELNPRVLSSELMCPICLDMLRNTMTTKECLHRFCQECITTALRSGNKECPTCRSKLVSKRSLRPDPNYDGIISRIY
>tr|A0A085MU49|A0A085MU49_9BILA/14-115 [subseq from] RING-type E3 ubiquitin transferase OS=Trichuris suis OX=68888 GN=M514_13451 PE=4 SV=1
------------SNSNKYWELTEYDLNRTRHDPITDDTKVELSPRALSSELMCPICLDMLRNTMTTKECLHRFCQECITTALRSGNKECPTCRSKLVSKRSLRPDPNYDGIISR--
>tr|A0A6P8H2R5|A0A6P8H2R5_CLUHA/2-82 [subseq from] RING-type E3 ubiquitin transferase OS=Clupea harengus OX=7950 GN=ring1 PE=4 SV=1
-----------------------------------DGTEIAISPRSLHSELMCPICLDMLKKTMTTKECLHRFCNDCIVTALRSGNKECPTCRKKLVSKRSLRHDPNFDALISKIY
>tr|A0A7L0H5F7|A0A7L0H5F7_HERCA/1-56 [subseq from] RING-type E3 ubiquitin transferase (Fragment) OS=Herpetotheres cachinnans OX=56343 GN=Rnf2a PE=4 SV=1
------------------------------QEAIMDGTEIAVSPRSLHSELMCPICLDMLKNTMTTKECLHRFCSDCIVTALRSGY------------------------------
>tr|A0A7L0H5F7|A0A7L0H5F7_HERCA/79-112 [subseq from] RING-type E3 ubiquitin transferase (Fragment) OS=Herpetotheres cachinnans OX=56343 GN=Rnf2a PE=4 SV=1
----------------------------------------------------------------------------------PPRNKECPTCRKKLVSKRSLRPDPNFDALISKIY
>tr|A0A183UWX0|A0A183UWX0_TOXCA/13-114 [subseq from] RING-type domain-containing protein OS=Toxocara canis OX=6265 GN=TCNE_LOCUS12990 PE=4 SV=1
--------------GGKTLELTEYDMQRRPHKAITDSSEIRISTRLLSAELCCPICLDLLTTTMTTKECLHRFCSECITTALLRGNKECPTCRKKLVSKRSLRPDPNFDALINKIW
>tr|A0A671PMA3|A0A671PMA3_9TELE/17-95 [subseq from] RING-type E3 ubiquitin transferase OS=Sinocyclocheilus anshuiensis OX=1608454 GN=LOC107694498 PE=4 SV=1
-------------------------------------TEIAVSPRSLHSELMCPICLDMLKNTMTTKECLHRFCSECIVTALRSGNKECPTCRKKLVSKRSLRADPNFDALISKMY
>tr|A0A671PS92|A0A671PS92_9TELE/15-93 [subseq from] RING-type E3 ubiquitin transferase OS=Sinocyclocheilus anshuiensis OX=1608454 GN=LOC107694498 PE=4 SV=1
-------------------------------------TEIAVSPRSLHSELMCPICLDMLKNTMTTKECLHRFCSECIVTALRSGNKECPTCRKKLVSKRSLRADPNFDALISKMY
>tr|A0A286XYM6|A0A286XYM6_CAVPO/1-73 [subseq from] Ring finger protein 2 OS=Cavia porcellus OX=10141 GN=RNF2 PE=4 SV=1
--MSQAVQTNGTQPLSKTWELSLYELQRTPQEAITDGLEIVVSPRSLHSELMCPICLDMLKNTMTTKECLHRFCA-----------------------------------------
>tr|A0A672K3K8|A0A672K3K8_SINGR/17-95 [subseq from] RING-type E3 ubiquitin transferase OS=Sinocyclocheilus grahami OX=75366 GN=RING1 PE=4 SV=1
-------------------------------------TEIAVSPRSLHSELMCPICLDMLKNTMTTKECLHRFCSECIVTALRSGNKECPTCRKKLVSKRSLRADPNFDALISKMY
>tr|A0A087WQQ3|A0A087WQQ3_MOUSE/1-73 [subseq from] E3 ubiquitin-protein ligase RING2 (Fragment) OS=Mus musculus OX=10090 GN=Rnf2 PE=1 SV=1
--MSQAVQTNGTQPLSKTWELSLYELQRTPQEAITDGLEIVVSPRSLHSELMCPICLDMLKNTMTTKECLHRFCA-----------------------------------------
>tr|A0A2K5I9U3|A0A2K5I9U3_COLAP/21-104 [subseq from] E3 ubiquitin-protein ligase RING2 OS=Colobus angolensis palliatus OX=336983 PE=4 SV=1
--------------------------------HITKKTEIVVSPRSLHSELMCPICLDMLKNIMTTKECLHRFCADGIIISLRSGNRECPTCQKKLVSKRSLRPDPNFDALISKIY
>tr|A0A2K5IA66|A0A2K5IA66_COLAP/21-104 [subseq from] E3 ubiquitin-protein ligase RING2 OS=Colobus angolensis palliatus OX=336983 PE=4 SV=1
--------------------------------HITKKTEIVVSPRSLHSELMCPICLDMLKNIMTTKECLHRFCADGIIISLRSGNRECPTCQKKLVSKRSLRPDPNFDALISKIY
>tr|A0A7K8URA1|A0A7K8URA1_OCEOC/1-55 [subseq from] RNG2A ligase (Fragment) OS=Oceanites oceanicus OX=79653 GN=Rnf2a PE=4 SV=1
------------------------------QEAIMDGTEIAVSPRSLHSELMCPICLDMLKNTMTTKECLHRFCSDCIVTALRSG-------------------------------
>tr|A0A7K8URA1|A0A7K8URA1_OCEOC/81-114 [subseq from] RNG2A ligase (Fragment) OS=Oceanites oceanicus OX=79653 GN=Rnf2a PE=4 SV=1
----------------------------------------------------------------------------------FTRNKECPTCRKKLVSKRSLRPDPNFDALISKIY
>tr|A0A671PSX8|A0A671PSX8_9TELE/2-82 [subseq from] RING-type E3 ubiquitin transferase OS=Sinocyclocheilus anshuiensis OX=1608454 PE=4 SV=1
-----------------------------------DSTEIDVSPRSLHSELMCPICLDMLKNTMTTKECLHRFCSECIVTALRSGNKECPTCRKKLVSKRSLRADPNFDALISKMY
>tr|A0A7K6TSD6|A0A7K6TSD6_9AVES/1-73 [subseq from] RNG2B ligase (Fragment) OS=Aegotheles bennettii OX=48278 GN=Rnf2b PE=4 SV=1
-------------------------------------------PRSLHSELMCPICLDMLKNTMTTKECLHRFCSDCIVTALRSGNKECPTCRKKLVSKRSLRPDPNFDALISKIY
>tr|A0A0N4V8N5|A0A0N4V8N5_ENTVE/12-114 [subseq from] RING-type domain-containing protein OS=Enterobius vermicularis OX=51028 GN=EVEC_LOCUS6296 PE=4 SV=1
---------NGPKPL----ELTEYDMQRRPHKAITDSTEIRIFPRMLAAELCCPICLDLLTNTMTSKECLHRFCCECITTALMRGNKECPTCRKKLVSKRSLRPDPNFDALINKIW
>tr|A0A0B2W058|A0A0B2W058_TOXCA/13-114 [subseq from] E3 ubiquitin-protein ligase RING2 OS=Toxocara canis OX=6265 GN=Rnf2 PE=4 SV=1
--------------GGKTLELTEYDMQRRPHKAITDSSEIRISTRLLSAELCCPICLDLLTTTMTTKECLHRFCSECITTALLRGNKECPTCRKKLVSKRSLRPDPNFDALINKIW
>tr|A0A643C0X3|A0A643C0X3_BALPH/59-145 [subseq from] RING-type E3 ubiquitin transferase (Fragment) OS=Balaenoptera physalus OX=9770 GN=E2I00_007902 PE=4 SV=1
-----------------------------QKEAIMDGTETAVSPRSLHSEVMCPICLDMLKNTMTTKECLHRFCSDSTVTAPRSRNKECPTCRKKLVSKRSLQPDPNFDALISKIY
>tr|A0A673JIA3|A0A673JIA3_9TELE/24-101 [subseq from] RING-type E3 ubiquitin transferase OS=Sinocyclocheilus rhinocerous OX=307959 GN=LOC107724642 PE=4 SV=1
--------------------------------------EIDVSPRSLHSELMCPICLDMLKNTMTTKECLHRFCSECIVTALRSGNKECPTCRKKLVSKRSLRADPNFDALISKMY
>tr|A0A1I8HX48|A0A1I8HX48_9PLAT/4-96 [subseq from] RING-type E3 ubiquitin transferase OS=Macrostomum lignano OX=282301 PE=4 SV=1
----------------KTWELSLYETKRRPQEAITDNTEIAVSPRALHSELMCPICLDILKHTMTTKS-------VCIITALRSGNKECPTCRKKLVSKRSLRHDPNFDQLIAKIY
>tr|A0A2H8TPV7|A0A2H8TPV7_9HEMI/4-109 [subseq from] E3 ubiquitin-protein ligase RING2 OS=Melanaphis sacchari OX=742174 GN=Rnf2_1 PE=4 SV=1
---------SNTSRLGKEWDLTPYELQRTPHEVITDDTEIAVPERSLEKELMCPICLDLLNKPVSTK-CLHRFCSECIVTALRSGNKECPTCRKKIKSKRCLRPDPSFEMLISKIF
>tr|A0A7J5ZAV3|A0A7J5ZAV3_DISMA/1-96 [subseq from] RING-type E3 ubiquitin transferase OS=Dissostichus mawsoni OX=36200 GN=F7725_012116 PE=4 SV=1
--MTQTVQTNGVQPLSKTWELSLYELQRTPQEAITDGLEIAVSPRSLHSELMCPICLDMLKNTMTTKNV-------CTASAL-----------IKLVSKRSLRPDPNFDALISKIY
>tr|F1L1E4|F1L1E4_ASCSU/13-114 [subseq from] E3 ubiquitin-protein ligase RING2 OS=Ascaris suum OX=6253 PE=2 SV=1
--------------GGKTLELTEYDAQRRPHKAITDSSEIRISTRLLSAELCCPICLDLLTTTMTTKECLHRFCSECITTALLRGNKECPTCRKKLVSKRSLRPDPNFDALINKIW
>tr|A0A158R671|A0A158R671_9BILA/11-114 [subseq from] RING-type domain-containing protein OS=Syphacia muris OX=451379 PE=4 SV=1
--------NNGPKP----LELNDYDMQRRPHKAITDSTEIRIFPRMLAAELCCPICLDLLTNTMTSKECLHRFCCECITTALMRGNKECPTCRKKLVSKRSLRPDPNFDSLINKIW
>tr|A0A820R1C4|A0A820R1C4_9BILA/39-149 [subseq from] Hypothetical protein (Fragment) OS=Rotaria sp. Silwood2 OX=2762512 GN=JQV615_LOCUS33657 PE=4 SV=1
------DTTNNTSGFktGLTWDLTPYEQQRKPHELLHDE-ELLISPKSLQSELTCPICLDLLRNTRTTKECLHRFCCDCIETALRSGNKECPTCRKKLISKRCLRRDQNIDALISKLF
>tr|A0A0R3RRL2|A0A0R3RRL2_9BILA/22-135 [subseq from] RING-type domain-containing protein OS=Elaeophora elaphi OX=1147741 PE=4 SV=2
------VMNNGSAPdtviGGKTLELTEYDRYRRPHKAISDSTEIRISTRMLSSELCCPICLDLLTTTMTTKECLHRFCSECITTALLRGNKECPTCRKKLVSKRSLRPDPNFDALINKIW
[truncated: 1,211,045 more chars]
