# Supplementary material for: Photocross-linking activity-based probes to capture the dynamics of ubiquitin RING E3 ligase interactions
Source: Biochem J. 2026 Jun 3;483(7):1115–30. doi: 10.1042/BCJ20260213 (PMC13234630; doi:10.1042/BCJ20260213)
Supplement: Supplementary Data File S2 [file BCJ-2026-0213_supp2.zip › 03_Chandler_Supplementary datafile2/RNF2_BMI1/Alphafold/msas/fold_2026_01_22_10_06_ubch5ac85k_ubd32c_bmi1_rnf2_unpaired_msa_chains_a.a3m]

>query
MALKRIQKELSDLQRDPPAHCSAGPVGDDLFHWQATIMGPPDSAYQGGVFFLTVHFPTDYPFKPPKIAFTTKIYHPNINSNGSIKLDILRSQWSPALTVSKVLLSICSLLCDPNPDDPLVPDIAQIYKSDKEKYNRHAREWTQKYAM
>UniRef90_A0A818C877/1-147 [subseq from] UBC core domain-containing protein n=15 Tax=Bdelloidea TaxID=44578 RepID=A0A818C877_9BILA
MALKRINKELLELEKDPPANCSAGPVNDDMFHWQATIMGPGDSPFQGGVFFLSIHFPADYPFKPPKITFTTKIFHPNINSNGAICLDILRSQWSPALTISKVLLSICSLLCDPNPDDPLVPDIARTYKTDKEKYNATARQWTQKYAI
>UniRef90_A0A818C877/159-306 [subseq from] UBC core domain-containing protein n=15 Tax=Bdelloidea TaxID=44578 RepID=A0A818C877_9BILA
MALKRISKELQDLQREPPANVSAGPVQpNDMFNWQATILGPSDSPYQSGVFFLSINFPTDYPFKPPKITFTTKIYHPNINSNGAICLDILRSNWSPALTISKVLLSICSLLCDPNPDDPLVPEIARQYKQDREAYNTTARQWTQKYAM
>UniRef90_A0A0G4LVH4/1083-1228 [subseq from] Protein SYS1 n=2 Tax=Verticillium longisporum TaxID=100787 RepID=A0A0G4LVH4_9PEZI
MALKRINKELTDLGRDPPSSCSAGPVGEDLFHWQATIMGPGDSPYSGGVFFLAIHFPTDYPFKPPKVNFTTRIYHPNINSNGSICLDILRDQWSPALTISKVLLSICSMLTDPNPDDPLVPEIAHVYKTDRARYEATAREWTRNVA-
>UniRef90_A0A0G4LVH4/1528-1671 [subseq from] Protein SYS1 n=2 Tax=Verticillium longisporum TaxID=100787 RepID=A0A0G4LVH4_9PEZI
MALKRINKELTDLGRDPPSSCSAGPVGEDLFHWQATIMGPGDSPYSGGVFFLAIHFPTDYPFKPPKVNFTTRIYHPNINSNGSICLDILRDQWSPALTISKVLLSICSMLTDPNPDDPLVPEIAHVYKTDRARYEATAREWTRN---
>UniRef90_A0A0E0JQC2/1-144 [subseq from] UBC core domain-containing protein n=13 Tax=Oryzeae TaxID=147380 RepID=A0A0E0JQC2_ORYPU
MASKRILKELKDLQKDPPTSCSAGPAGEDMFHWQATIMGPPDSPYAGGVFLVNIHFPPDYPFKPPKVSFKTKVFHPNINSNGSICLDILKEQWSPALTISKVLLSICSLLTDPNPDDPLVPEIAHMYKTDRPKYETTARSWTQN---
>UniRef90_A0A0E0JQC2/168-314 [subseq from] UBC core domain-containing protein n=13 Tax=Oryzeae TaxID=147380 RepID=A0A0E0JQC2_ORYPU
MASKRILKELKDLQKDPPTSCSAGPAGEDMFHWQATIMGPPDSPYAGGVFLVNIHFPPDYPFKPPKVSFKTKVFHPNINSNGSICLDILKEQWSPALTISKVLLSICSLLTDPNPDDPLVPEIAHMYKTDRPKYETTARSWTQKYAM
>UniRef90_A0A8S9SEP0/1-144 [subseq from] UBC core domain-containing protein n=1 Tax=Brassica cretica TaxID=69181 RepID=A0A8S9SEP0_BRACR
MASKRILKELKDLQKDPPSNCSAGPVAEDMFHWQATIMGPPDSPYTGGVFLVSIHFPPDYPFKPPKVSFKTRVYHPNINSNGSICLDILKEQWSPALTISKVLLSICSLLTDPNPDDPLVPEIAHMYKTDKTKYESTARSWTQN---
>UniRef90_A0A8S9SEP0/157-265 [subseq from] UBC core domain-containing protein n=1 Tax=Brassica cretica TaxID=69181 RepID=A0A8S9SEP0_BRACR
-----------------------------------XIMGPPDSPYTGGVFLVSIHFPPDYPFKPPKVSFKTRVYHPNINSNGSICLDILKEQWSPALTISKVLLSICSLLTDPNPDDPLVPEIAHMYKTDKTKYESTARSWTQN---
>UniRef90_A0A8S9SEP0/268-297 [subseq from] UBC core domain-containing protein n=1 Tax=Brassica cretica TaxID=69181 RepID=A0A8S9SEP0_BRACR
----------------------------------------------------------------------------------SICFDILKEQWSPALTISKVLLSICSLLTE-----------------------------------
>UniRef90_A0A8S9SEP0/319-347 [subseq from] UBC core domain-containing protein n=1 Tax=Brassica cretica TaxID=69181 RepID=A0A8S9SEP0_BRACR
-----------------------------------------------------------------------------------------------------------VLLTNPNPDDSLVPDIAHMYKTDKTRYSQ-----------
>UniRef90_A0A814EMZ4/1-117 [subseq from] UBC core domain-containing protein n=2 Tax=Rotaria sordida TaxID=392033 RepID=A0A814EMZ4_9BILA
MALKRINKELLELEKDPPANCSAGPVNDDMFHWQATIMGPGDSPFQGGVFFLSIHFPADYPFKPPKITFTTKIFHPNINSNGAICLDILRSQWSPALTISKVLLSICSLLCDPNPDC------------------------------
>UniRef90_A0A814EMZ4/167-313 [subseq from] UBC core domain-containing protein n=2 Tax=Rotaria sordida TaxID=392033 RepID=A0A814EMZ4_9BILA
MALKRITKELQDLQCEPPANVSAGPIqSNDMFNWQATILGPSDSPFQSGVFFLTINFPTDYPFKPPHITFRTKIYHPNINLNGSICLDILRSNWSPALTISKVLLSICSLLCDPNPDDPLVPEIAKQYKHDREGYNATARQWTQKYA-
>UniRef90_A0A818RVF6/1-110 [subseq from] Very-long-chain 3-oxoacyl-CoA synthase n=2 Tax=Rotaria socialis TaxID=392032 RepID=A0A818RVF6_9BILA
-------------------------------------MGPGDSPFQGGVFFLSIHFPADYPFKPPKITFTTKIFHPNINSNGAICLDILRSQWSPALTISKVLLSICSLLCDPNPDDPLVPDIARTYKTDKEKYNATARQWTQKYAI
>UniRef90_A0A818RVF6/120-267 [subseq from] Very-long-chain 3-oxoacyl-CoA synthase n=2 Tax=Rotaria socialis TaxID=392032 RepID=A0A818RVF6_9BILA
MALKRISKELQDLQREPPANVSAGPVQpNDMFNWQATILGPSDSPYQSGVFFLSINFPTDYPFKPPKITFTTKIYHPNINSNGAICLDILRSNWSPALTISKVLLSICSLLCDPNPDDPLVPEIARQYKQDREAYNATARQWTQKYAI
>UniRef90_A0A2U1M0X0/1-144 [subseq from] Ubiquitin-conjugating enzyme E2 8 n=1 Tax=Artemisia annua TaxID=35608 RepID=A0A2U1M0X0_ARTAN
MASKRIQKELKDLQKDPPTSCSAGPAGEDMFHWQATIMGPTDSPFTGGVFLVSIHFPPDYPFKPPKVSFKTKVFHPNINSNGSICLDILKEQWSPALTISKVLLSICSLLTDPNPDDPLVPEIAHMYKNDRAKYETTARSWTQN---
>UniRef90_A0A2U1M0X0/163-283 [subseq from] Ubiquitin-conjugating enzyme E2 8 n=1 Tax=Artemisia annua TaxID=35608 RepID=A0A2U1M0X0_ARTAN
-----------------------RPAGEDMFHWQATIMGPTDSPFTGGVFLVSIHFPPDYPFKPPKVSFKTKVFHPNINSNGSICLDILKEQWSPALTISKVLLSICSLLTDPNPDDPLVPEIAHMYKNDRAKYETTARSWTQK---
>UniRef90_A0A815HP96/16-118 [subseq from] UBC core domain-containing protein n=2 Tax=Adineta ricciae TaxID=249248 RepID=A0A815HP96_ADIRI
MALKRINKELLELEKDPPANCSAGPVNDDMFHWQATIMGPGDSPFQGGVFFLSIHFPADYPFKPPKITFTTKIFHPNINSNGAICLDILRSQWSPALTISKLI--------------------------------------------
>UniRef90_A0A815HP96/131-277 [subseq from] UBC core domain-containing protein n=2 Tax=Adineta ricciae TaxID=249248 RepID=A0A815HP96_ADIRI
MALKRITKELQDLQREPPANVSAGPVHpNDMFTWQATILGPGDSPYQSGVFFLSINFPTDYPFKPPKITFTTKIYHPNINSNGAICLDILRSNWSPALTISKVLLSICSLLCDPNPDDPLVPEIARQYKQDPEGYNTTARQWTQKYA-
>UniRef90_A0A8S9K2P3/1-102 [subseq from] UBC core domain-containing protein n=1 Tax=Brassica cretica TaxID=69181 RepID=A0A8S9K2P3_BRACR
MASKRILKELKDLQKDPPSNCSAGPVAEDMFHWQATIMGPPDSPYAGGVFLVSIHFPPDYPFKPPKVSFKTRVYHPNINSNGSICLDILKEQWSPALTISKV---------------------------------------------
>UniRef90_A0A8S9K2P3/105-251 [subseq from] UBC core domain-containing protein n=1 Tax=Brassica cretica TaxID=69181 RepID=A0A8S9K2P3_BRACR
MASKRILKELKDLQKDPPSNCSAGPVAEDMFHWQATIMGPPDSPYAGGVFLVSIHFPPDYPFKPPKVSFKTRVYHPNINSNGSICLDILKEQWSPALTISKVLLSICSLLTDPNPDDPLVPEIAHMYKTDKTKYESTARSWTQKYAM
>UniRef90_A0A5A8D974/33-182 [subseq from] UBC core domain-containing protein n=3 Tax=Sar TaxID=2698737 RepID=A0A5A8D974_CAFRO
MAAKRIQKELNELRRDPPTNCSAGPVGDgeemDIFQWHATIVGPALSPFEGGVFALNVVFPRDYPFKPPNVRFQTRVYHPNVNDSGGICLDILKDAWSPALTISKVLLSICSLLTDPNCDDPLVMEIANLYRRDRAAYNARAADFTARFA-
>UniRef90_A0A5A8D974/200-348 [subseq from] UBC core domain-containing protein n=3 Tax=Sar TaxID=2698737 RepID=A0A5A8D974_CAFRO
MAARRIAKELSDITREPPTNCSAGPAGDgsDLSSWHATILGPADSPYEGGVFSLSITFPADYPFKPPKLRFDTKVYHPNVNDSGGICIDILKDQWSPALTISKVLLSICSLLTDPNPDDPLVPAIADLYKRDRAKYEENAREWTRRYAM
>UniRef90_A0A0D9VKC4/27-170 [subseq from] UBC core domain-containing protein n=2 Tax=Leersia perrieri TaxID=77586 RepID=A0A0D9VKC4_9ORYZ
-TLRLIRRDLRNLSRDPPPYCRPGrePV-TDAFHWEVIIDGPAGTPYAGGTFPIDVKIPADYPLHPPKLAFKTKVYHPNIDEKGNLVVEV--GDWTPCYKIDGILVSFVSLLYDPLLDRPINGVIAKQYEYEYERYEEEARAWTQEYS-
>UniRef90_A0A0D9VKC4/236-307 [subseq from] UBC core domain-containing protein n=2 Tax=Leersia perrieri TaxID=77586 RepID=A0A0D9VKC4_9ORYZ
--LRRINRELDMFWRDPPPYCRPGPEPvTDPFHWDLVIDGPAGTPYAGGTFPIDISFPAHYPSCPPKITFKTKA--------------------------------------------------------------------------
>UniRef90_A0A0D9VKC4/345-488 [subseq from] UBC core domain-containing protein n=2 Tax=Leersia perrieri TaxID=77586 RepID=A0A0D9VKC4_9ORYZ
---NRIENELSALWLDPPAYCRPGasPVT-DPFHWEVIIDGLPGTPYASGTFPVDIWYPSDYPFHPPKITFKTKVYHPNIDEEGQIVLDILKKNWAASVTIQTLLRCVVSVLYDPLLDYPINEDIAFQYLYEYKKYEEEAKAWTEKYS-
>UniRef90_A0A0D9VKC4/557-700 [subseq from] UBC core domain-containing protein n=2 Tax=Leersia perrieri TaxID=77586 RepID=A0A0D9VKC4_9ORYZ
---RRLGKELCKFWLDPPPYCRPGasPVKDH-LHFEVVIDGPAGTPYAGGTFPIDVQFPTNYPFRPPKLTFKTKVYHPNIDGKGRMALDIFQDRWSPAFTISSLLLSFVSILFDPLLDHPTNHYIAHQYKYKYEQYEKKAMAWTQKYS-
>UniRef90_A0A8S3QHW4/1-134 [subseq from] UBE2D n=1 Tax=Mytilus edulis TaxID=6550 RepID=A0A8S3QHW4_MYTED
MATKRLNKELIDISKCPPPGISAGPINDDMFTWEGMITGPDKSPYAGGVFFVRIMFPSDYPFKPPKVKFTTKIYHPNINGNsGEICLDLLRSQWSPALTISKLLLCITSLLTSPNPDDPLVPEAAKLYKLDVKN--------------
>UniRef90_A0A8S3QHW4/147-275 [subseq from] UBE2D n=1 Tax=Mytilus edulis TaxID=6550 RepID=A0A8S3QHW4_MYTED
------------------PRCSAGIVGEDICTWQGTITGPDESPYYGGVFFLLILIPRGYPMKPPNVKFTTKIYHPNIDRNsGEVYLNILYSDWSPALSISAILLSITALMSSPFPYDSHESEAAHLYISDRKKYDETAAEWTRVYA-
>UniRef90_A0A8S3QHW4/281-411 [subseq from] UBE2D n=1 Tax=Mytilus edulis TaxID=6550 RepID=A0A8S3QHW4_MYTED
MAKFRLQRELIEISKDPPPGCSAGPLDDDIFEWEAMIAGPYDdikSPYAGGLLTQL-------------IYLICNIYHPVVEqSTGKLFLNKLSSQWSPDLTISKLLLCIKTLLDSPDPNG------GQLSLLEAFMYNKTAAEWTRKHA-
>UniRef90_A0A2H5MYA7/141-284 [subseq from] UBC core domain-containing protein n=2 Tax=Citrus TaxID=2706 RepID=A0A2H5MYA7_CITUN
MASKRILKELKDLQKDPPTSCSAGPVAEDMFHWQATIMGPPDSPYAGGVFLVTIHFPPDYPFKPPKVAFRTKVFHPNINSNGSICLDILKEQWSPALTISKVLLSICSLLTDPNPDDPLVPEIAHMYKSDKAKYEATARSWTQK---
>UniRef90_A0A2H5MYA7/379-460 [subseq from] UBC core domain-containing protein n=2 Tax=Citrus TaxID=2706 RepID=A0A2H5MYA7_CITUN
-----------------------------------------------------------------EVAFRTKVFHPNINSNGSICLDILKEQWSPALTISKVLLSICSLLTDPNPDDPLVPEIAHMYKSDKAKYESTARSWTQKYAM
>UniRef90_A0A7G2ENB3/1-115 [subseq from] (thale cress) hypothetical protein n=1 Tax=Arabidopsis thaliana TaxID=3702 RepID=A0A7G2ENB3_ARATH
-----------------------------MFHWQATIMGPPESPYAGGVFLVSIHFPPDYPFKPPKVSFKTKVYHPNINSNGSICLDILKEQWSPALTISKVLLSICSLLTDPNPDDPLVPEIAHMYKTDRSKYESTARSWTQN---
>UniRef90_A0A7G2ENB3/133-262 [subseq from] (thale cress) hypothetical protein n=1 Tax=Arabidopsis thaliana TaxID=3702 RepID=A0A7G2ENB3_ARATH
MASKRISRELRDMQRDPPANCSAGPVAeEDIFHWQATIMGPHDSPYSGGVFTVSIDFSSDYPFKPPKVLL--RCTTPNIDSKGSICLDILKEQWSPALTTSKVLLSICSLLTDPNPNDPLVPEIAHLYKANS----------------
>UniRef90_A0A1U8KDI4/1-147 [subseq from] ubiquitin-conjugating enzyme E2 8-like isoform X1 n=10 Tax=Gossypium TaxID=3633 RepID=A0A1U8KDI4_GOSHI
MASKRILKELKDLQKDPPNFCSLAPENEEIFIWQATMPGPLNTPYEGGKFELRIHFPPDYPFKPPKVAFRSKIFHPNINKNGSIGIDILKDKWTPALTISKVLLSIYSILGDPMLDDPYEENIANMYKTDRSQYEKVARNWTQKYAM
>UniRef90_A0A1U8KDI4/153-294 [subseq from] ubiquitin-conjugating enzyme E2 8-like isoform X1 n=10 Tax=Gossypium TaxID=3633 RepID=A0A1U8KDI4_GOSHI
----TIWEELKGLERFPPSYGSAGPVDGDMFHWQATLLDLRDSPYAGGVFEVDIHFPSQYPFEPPKVVLRTKIFHPNIDRNGSIGLDILKDRWRAYLTISQVLHSICSLLKNPNLDAPLVPEIAHMYKTNRSKYDTIARSWTQKYA-
>UniRef90_A0A1A6I0T2/10-155 [subseq from] UBC core domain-containing protein (Fragment) n=1 Tax=Neotoma lepida TaxID=56216 RepID=A0A1A6I0T2_NEOLE
MASKRIQRELLAISEEPLVQCSAGPVENNMFHWQATVMGPEDSPYEGGLFSLKIHFPTNYPFKPPKVTFLTRIYHPNINKNGVVCLDILNTKWSPALTIPKILLSVISLLCDPNPDDPLVPEIANVYRKDLKLYDKIAREWTRRYA-
>UniRef90_A0A1A6I0T2/176-319 [subseq from] UBC core domain-containing protein (Fragment) n=1 Tax=Neotoma lepida TaxID=56216 RepID=A0A1A6I0T2_NEOLE
LALKRTQGELVAIYEDALAQCSTGPVDDVS--LASDHNGARGQPLRGPPTREGIHFPTNYPFKPPKISFLTRIYHPNINKNRIICLDILNAKWSPALTVSKVVLSIISLLCDPNSDDPLVPEIANVYGKDITLYDKMARGYTRRYA-
>UniRef90_A0A8B8CLD1/1-146 [subseq from] LOW QUALITY PROTEIN: ubiquitin-conjugating enzyme E2 2-like n=1 Tax=Crassostrea virginica TaxID=6565 RepID=A0A8B8CLD1_CRAVI
MALMRIKRELKELQEDPPFNCSAEPEGQNYFHWKVVIKGPTDKPYEGGVFNLSINFPENYPFKPPKVRFTNKVYHPNIGEDXEICLYILEvTQWTPTFSISKVLLAIFSLIADPVLRNPLVPDIGEIYKSARTKFNNTAAEWTKKY--
>UniRef90_A0A8B8CLD1/160-306 [subseq from] LOW QUALITY PROTEIN: ubiquitin-conjugating enzyme E2 2-like n=1 Tax=Crassostrea virginica TaxID=6565 RepID=A0A8B8CLD1_CRAVI
MALMRIKRELKELREDPPFNCSAEPEGQNYFHWKGAIKGPTHTPYEGGVFNLSINFPEKYPFKPPKVRFTNKVYHPNIGEDGEICLDVLEvTQWTPTLSISKVLLAIFSLLADPDPRNPLVPEIGEIYKLDITQFNRTAAEWTKKYA-
>UniRef90_A0A8S3UFT1/1-147 [subseq from] UBE2D n=1 Tax=Mytilus edulis TaxID=6550 RepID=A0A8S3UFT1_MYTED
MATKRLNKELIDISKCPPPGISAGPINDDMFTWEGMITGPDKSPYAGGVFFVRIMFPSDYPFKPPKVKFTTKIYHPNINGNsGEICLDLLRSQWSPALTISKLLLCITSLLTSPNPDDPLVPEAAKLYKLDVKKYNKTAMEWTRKYA-
>UniRef90_A0A8S3UFT1/178-319 [subseq from] UBE2D n=1 Tax=Mytilus edulis TaxID=6550 RepID=A0A8S3UFT1_MYTED
------LFELFDISRFPPPGCSAGIVGEDICTWQGTITGPDESPYYGGVFFLLILIPRGYPMKPPNVKFTTKIYHPNIDRNsGEVYLNILYSDWSPALSISAILLSITALMSSPFPYDSHESEAAHLYISDRKKYDETAAEWTRVYAM
>UniRef90_A0A2P5WJ47/1-147 [subseq from] UBC core domain-containing protein n=10 Tax=Gossypium TaxID=3633 RepID=A0A2P5WJ47_GOSBA
MASKRILKEFKDLQKGPPDFCSLAPDNEDMFIWRATMPGPRDSPYEGGKFELIIHFPPDYPYKPPKVAFRNKIFHPNINRNGSIGIDILKDKWSPALTISKVLLSIYSILGAPMLNDPLEENIANMYKTDRSQYETVARNWTQKYAM
>UniRef90_A0A2P5WJ47/151-292 [subseq from] UBC core domain-containing protein n=10 Tax=Gossypium TaxID=3633 RepID=A0A2P5WJ47_GOSBA
--YETISKELKGLERCPPSFGSAGPVDGDMFHWHAAILDLRNSPYDGGLFKVDIQFPLQYPLEPPKVVFRTKIFHPNIDTNGSIGLDILKDRWSANLTISQVLHSICSLLKNPNPDAPLVSETANMYKTDRSKYDTTARSWTQN---
>UniRef90_A0A210R727/1-147 [subseq from] Ubiquitin-conjugating enzyme E2-17 kDa n=2 Tax=Mizuhopecten yessoensis TaxID=6573 RepID=A0A210R727_MIZYE
MALKRITKELQDLGRDPPAQCSAGPVGDDLFHWQATIMGPPDSPYQGGVFFLTIHFPTDYPFKPPKVAFTTRIYHPNINSNGSICLDILRSQWSPALTISKVLLSICSLLCDPNPDDPLVPEIARIFKTDKAKYNETAREWTRKYAM
>UniRef90_A0A210R727/148-191 [subseq from] Ubiquitin-conjugating enzyme E2-17 kDa n=2 Tax=Mizuhopecten yessoensis TaxID=6573 RepID=A0A210R727_MIZYE
------------------------------------------------------------------------------------------------------LLSVCSLLCDPNPEDPLVPEIARIYKTDREKYDANSKDWTKKYA-
>UniRef90_A0A103XJJ4/1-67 [subseq from] Ubiquitin-conjugating enzyme, E2 n=1 Tax=Cynara cardunculus var. scolymus TaxID=59895 RepID=A0A103XJJ4_CYNCS
MASKRILKELKDLQKDPPTSCSAGPVAEDMFHWQATIMGPPDSPYSGGVFLVTIHFPPDYPFKPPKV--------------------------------------------------------------------------------
>UniRef90_A0A103XJJ4/66-112 [subseq from] Ubiquitin-conjugating enzyme, E2 n=1 Tax=Cynara cardunculus var. scolymus TaxID=59895 RepID=A0A103XJJ4_CYNCS
----------------------------------------------------------------------------------------------------KVLLSICSLLTDPNPDDPLVPEIAHMYKTDRSKYETTARSWTQKYAM
>UniRef90_A0A103XJJ4/114-180 [subseq from] Ubiquitin-conjugating enzyme, E2 n=1 Tax=Cynara cardunculus var. scolymus TaxID=59895 RepID=A0A103XJJ4_CYNCS
MASKRILKELKDLQKDPPTSCSAGPVAEDMFHWQATIMGPPDSPYAGGVFLVTIHFPPDYPFKPPKV--------------------------------------------------------------------------------
>UniRef90_A0A103XJJ4/179-225 [subseq from] Ubiquitin-conjugating enzyme, E2 n=1 Tax=Cynara cardunculus var. scolymus TaxID=59895 RepID=A0A103XJJ4_CYNCS
----------------------------------------------------------------------------------------------------KVLLSICSLLTDPNPDDPLVPEIAHMYKTDRNKYETTARSWTQKYAM
>UniRef90_A0A8C1CCP3/1-84 [subseq from] Ubiquitin-conjugating enzyme E2 D4 n=1 Tax=Cyprinus carpio TaxID=7962 RepID=A0A8C1CCP3_CYPCA
MALKRIQKELTDLQRDPPAQCSAGPVGEDLFHWQATIMGPNDSPYQGGVFFLTIHFPTDYPFKPPKVAFTTKIYHPNINSNGSI---------------------------------------------------------------
>UniRef90_A0A8C1CCP3/85-173 [subseq from] Ubiquitin-conjugating enzyme E2 D4 n=1 Tax=Cyprinus carpio TaxID=7962 RepID=A0A8C1CCP3_CYPCA
-----------------------------------------------------------YPLnKPPKVAFTTKIYHPNINSNGSICLDILRSQWSPALTVSKVLLSICSLLCDPNPDDPLVPEIAHTYKADREKYNRLAREWTQKYAM
>UniRef90_UPI00026E0F25/7-153 [subseq from] UBIQUITIN-CONJUGATING ENZYME E2 D1 n=2 Tax=Homo sapiens TaxID=9606 RepID=UPI00026E0F25
MALKRIQKELSDLQRDPPAHCRAGPVGDDLFHWQATIMGPPDSAYQGGVFFLTVHFPTDYPFKPPKIAFTTKIYHPNINSNGSIKLDILRSQWSPALTVSKVLLSICSLLCDPNPDDPLVPDIAQIYKSDKEKYNRHAREWTQKYAM
>UniRef90_P51668/1-147 [subseq from] Ubiquitin-conjugating enzyme E2 D1 n=168 Tax=Amniota TaxID=32524 RepID=UB2D1_HUMAN
MALKRIQKELSDLQRDPPAHCSAGPVGDDLFHWQATIMGPPDSAYQGGVFFLTVHFPTDYPFKPPKIAFTTKIYHPNINSNGSICLDILRSQWSPALTVSKVLLSICSLLCDPNPDDPLVPDIAQIYKSDKEKYNRHAREWTQKYAM
>UniRef90_A0A818TQ30/6-148 [subseq from] UBC core domain-containing protein n=7 Tax=Rotaria sp. Silwood1 TaxID=2762511 RepID=A0A818TQ30_9BILA
--RSRIMKDLKELESGSTLSVDLVP-GDDIYHYQGTMLGPLDSPYENGILQFKLEYPENYPFQPPKIQFSTKIFHPNIFPNGYICLDILQKRWSAACFLSAALISIQSLLNDPNPNDPSNPEAAHYYRFDREKYNQIAREWTNKYA-
>UniRef90_A0A818TQ30/162-299 [subseq from] UBC core domain-containing protein n=7 Tax=Rotaria sp. Silwood1 TaxID=2762511 RepID=A0A818TQ30_9BILA
---EAIRKELDEIQRHNSSGFDVHPVDvRDPFFCKGTIVGPQDSPYHGRSFVFNVRFPLDYPDKPPVIFLLTYIFHANISQFTCLNETLVQKTWTRDSTLSNILRNFLTLLSNPYSDDSCTHYAACFYKHGREEYNRLTLE-------
>UniRef90_A0A818TQ30/316-454 [subseq from] UBC core domain-containing protein n=7 Tax=Rotaria sp. Silwood1 TaxID=2762511 RepID=A0A818TQ30_9BILA
---KLISRELAELEKD--SHFQVGLItSDDIFKWKVTMCGPRDTPYEDRVFNLKISFRYNYPSEPPNIDFTTKIFHPNISFNtGALSENFIKQRWKSDLTIPQLLLSILALLSDPDLNNTNNDEAARLYQQNREEYNRIARNGS-----
>UniRef90_A0A8C2RY10/1-147 [subseq from] UBC core domain-containing protein n=4 Tax=Amniota TaxID=32524 RepID=A0A8C2RY10_CAPHI
MALKRIQKELSDLQRDPPAHCSAGPVGDDLFHWQATIMGPPDSAYQGGVFFLTVHFPTDYPFKPPKIAFTTKIYHPNINSNGSICLDILRSQWSPALTVSKVLLSICSLLCDPNPDDPLVPDIAQIYKSDKEKYNRHTREWTQKYAM
>UniRef90_A0A6P5L687/1-147 [subseq from] ubiquitin-conjugating enzyme E2 D1 n=3 Tax=Amniota TaxID=32524 RepID=A0A6P5L687_PHACI
MALKRIQKELSDLQRDPPAHCSAGPVGDDLFHWQATIMGPPDSAYQGGVFFLTVHFPTDYPFKPPKVSFTTKIYHPNINSNGSICLDILRSQWSPALTVSKVLLSICSLLCDPNPDDPLVPDIAQIYKSDKEKYNRHAREWTQKYAM
>UniRef90_A0A8C8VGS7/74-220 [subseq from] Ubiquitin conjugating enzyme E2 D1 n=2 Tax=Pelusios castaneus TaxID=367368 RepID=A0A8C8VGS7_9SAUR
MALKRIQKELSDLQRDPPAHCSAGPVGDDLFHWQATIMGPPDSAYQGGVFFLTVHFPTDYPFKPPKIAFTTKIYHPNINSNGSICLDILRSQWSPALTVSKVLLSICSLLCDPNPDDPLVPDIAQIYKSDKDKYNRHAREWTQKYAM
>UniRef90_G1DG67/1-147 [subseq from] Ubiquitin-conjugating enzyme E2 D1 n=1 Tax=Capra hircus TaxID=9925 RepID=G1DG67_CAPHI
MALKRIQKELSDLQRDPPAHCSAGPVGDDLFHWQATLMGPPDSAYQGGVFFLTVHFPTDYPFKPPKIAFTTKIYHPNINSNGSICLDILRSQWSPALTVSKVLLSICSLLCDPNPDDPLVPDIAHIYKSDKEKYNRHAREWTQKYAM
>UniRef90_A0A816SY67/1-108 [subseq from] Very-long-chain 3-oxoacyl-CoA synthase n=4 Tax=Rotaria magnacalcarata TaxID=392030 RepID=A0A816SY67_9BILA
-------------------------------------MGPGDSPFQGGVFFLAIHFPADYPFKPPKITFTTKIFHPNINSNGAICLDILRSQWSPALTISKVLLSICSLLCDPNPDDPLVPDIARTYKTDKEKYNATARQWTQKL--
>UniRef90_A0A816SY67/146-274 [subseq from] Very-long-chain 3-oxoacyl-CoA synthase n=4 Tax=Rotaria magnacalcarata TaxID=392030 RepID=A0A816SY67_9BILA
MALNRISKELRDLRREPPANVSSGPIQSS----DMCIIGKQ-----L-FLVLVIHHINPVYF----FFFTTKIYHPNINTNGSICLDILCSNWSPALTISKILLSICSLLCDSNPDDPFVLEIARQYKHDRDGHNATARNWTK----
>UniRef90_A0A0D2TCJ0/1-137 [subseq from] UBC core domain-containing protein n=3 Tax=Gossypium raimondii TaxID=29730 RepID=A0A0D2TCJ0_GOSRA
MALKRILKELEDIRKDPPDFCRL-----------AIMRGHPDSPYKGGKFELSIHFPPKYPFNPPKVAFGTKIFHPNIGRNdGSIHIDILKDNWTPALTIPKVLLSIYAILRDPLLDKTLEENIANMYKTDRSQYEKDARNWTKKYAM
>UniRef90_A0A0D2TCJ0/144-282 [subseq from] UBC core domain-containing protein n=3 Tax=Gossypium raimondii TaxID=29730 RepID=A0A0D2TCJ0_GOSRA
-----ILKELEDLKN---SHCSAGSVGGDMFHWEVAIWDLQDSPYAGGVFQVDIHFPLQYPFKPPKVVFRTKIFHPNIDGNGSIGLDILQDRWNPNLTISKVLLKICSLLKNPNPDAPLVLEIACMYNTDLEKYVTTAQRWTKKYAM
>UniRef90_W5PTR9/2-147 [subseq from] Ubiquitin conjugating enzyme E2 D1 n=141 Tax=Amniota TaxID=32524 RepID=W5PTR9_SHEEP
-AYKRYSKELSDLQRDPPAHCSAGPVGDDLFHWQATIMGPPDSAYQGGVFFLTVHFPTDYPFKPPKIAFTTKIYHPNINSNGSICLDILRSQWSPALTVSKVLLSICSLLCDPNPDDPLVPDIAQIYKSDKEKYNRHAREWTQKYAM
>UniRef90_UPI0003D78F83/19-160 [subseq from] ubiquitin-conjugating enzyme E2 D1 isoform X1 n=2 Tax=Mus TaxID=10088 RepID=UPI0003D78F83
-----IQKELSDLQRDPPAHCSAGPVGDDLFHWQATIMGPPDSAYQGGVFFLTVHFPTDYPFKPPKIAFTTKIYHPNINSNGSICLDILRSQWSPALTVSKVLLSICSLLCDPNPDDPLVPDIAQIYKSDKEKYNRHAREWTQKYAM
>UniRef90_A0A815SNZ4/2-110 [subseq from] UBC core domain-containing protein n=1 Tax=Rotaria sp. Silwood1 TaxID=2762511 RepID=A0A815SNZ4_9BILA
-------------------------------------IGPLDTPYENGIFPFQVRFPTDFPFKPPKIQFTTKIFHPNIFPNGYICLDLLQSQWAPALSISAVLISVQNLLNDPNPHDPSNPEAAHYYRFDREKYNQIAREWTNKYA-
>UniRef90_A0A815SNZ4/124-262 [subseq from] UBC core domain-containing protein n=1 Tax=Rotaria sp. Silwood1 TaxID=2762511 RepID=A0A815SNZ4_9BILA
---EVISKELKEIQHQTSSGFNVHPFDErDLFFCHGTISGPQDSAYHGRKFAINIRFPLDYPDKPPVIILLTYIFHPCIRPLMFINETLVQKGWNRDSTLSNMLQDFLTLLSNPSIDDGRIDYIAWLYKYDREEYNRAALEF------
>UniRef90_A0A815SNZ4/276-418 [subseq from] UBC core domain-containing protein n=1 Tax=Rotaria sp. Silwood1 TaxID=2762511 RepID=A0A815SNZ4_9BILA
-AKKTISKELTEIGKDPQ--FSASPItSDNIFKWKVTMRGSSDTPYADRVLNLKIYFSKDYPFNHPLIKFETLIFHPNISSDtGYFCEESIRKLWRWDLTISKLLLSILALLSNPDLSNTNNYEAASLYQQNREEFNRIACTWSQK---
>UniRef90_A0A1A6HGU9/9-153 [subseq from] UBC core domain-containing protein (Fragment) n=1 Tax=Neotoma lepida TaxID=56216 RepID=A0A1A6HGU9_NEOLE
MALKRIQGELVAIYEDPPAQCSAVPM-EDMFHWQATIMEPKDSPYKGGVFFLKIHFSTYYPFQPPEISFLTRIYHLNINKNGGISLDILDTKWSPALTIPKVLLSVISLLCHPNPDDPVVPEIANVYHKDLKLYDKMALGYTRRYA-
>UniRef90_A0A1A6HGU9/169-256 [subseq from] UBC core domain-containing protein (Fragment) n=1 Tax=Neotoma lepida TaxID=56216 RepID=A0A1A6HGU9_NEOLE
LALKRIQGELDAIYEDPPAQCSAVPM-EDMFHWQATIMEPKDSPYEGGVFFLKIHFSTYYPFQPPEISFLTRIYHLNINKNGGISLDIL----------------------------------------------------------
>UniRef90_A0A7J9C7G7/1-142 [subseq from] UBC core domain-containing protein n=1 Tax=Gossypium gossypioides TaxID=34282 RepID=A0A7J9C7G7_GOSGO
MALQRISKELKQIQENPPEFFSLAPENQGMFTWQATMMGPRDSPYEGGTFELIIDIPGDYPFKPPKVAFRTKIYHPNIDSNGgSIGIDILKDkNWTPAHNITEVLLSIYLTLGYPQLNSPLEENTANMIKA-------VARKWTQKYAM
>UniRef90_A0A7J9C7G7/145-289 [subseq from] UBC core domain-containing protein n=1 Tax=Gossypium gossypioides TaxID=34282 RepID=A0A7J9C7G7_GOSGO
-AYKTISKELKGFKRSPPSYCSAGRVDGDMFHWQATILDLQGSPYVGGVFHVDIHFPLQYPLKPPKVVFRPMIFHPNIDSNGRIGLDILTDGWSANVTIAQVLLEICSLLKNPNPDAPLVPEIACMYNTDRQKYVTTARRWTEKYA-
>UniRef90_UPI000F7406CA/56-198 [subseq from] ubiquitin-conjugating enzyme E2 D1 isoform X1 n=1 Tax=Cricetulus griseus TaxID=10029 RepID=UPI000F7406CA
----HVYKELSDLQRDPPAHCSAGPVGDDLFHWQATIMGPPDSAYQGGVFFLTVHFPTDYPFKPPKIAFTTKIYHPNINSNGSICLDILRSQWSPALTVSKVLLSICSLLCDPNPDDPLVPDIAQIYKSDKEKYNRHAREWTQKYAM
>UniRef90_F7FXQ4/68-210 [subseq from] Ubiquitin conjugating enzyme E2 D1 n=4 Tax=Cercopithecinae TaxID=9528 RepID=F7FXQ4_MACMU
----RSKKELSDLQRDPPAHCSAGPVGDDLFHWQATIMGPPDSAYQGGVFFLTVHFPTDYPFKPPKIAFTTKIYHPNINSNGSICLDILRSQWSPALTVSKVLLSICSLLCDPNPDDPLVPDIAQIYKSDKEKYNRHAREWTQKYAM
>UniRef90_UPI000520547E/16-157 [subseq from] ubiquitin-conjugating enzyme E2 D1 isoform X1 n=5 Tax=Neognathae TaxID=8825 RepID=UPI000520547E
-----LQIELSDLQRDPPAHCSAGPVGDDLFHWQATIMGPPDSAYQGGVFFLTVHFPTDYPFKPPKIAFTTKIYHPNINSNGSICLDILRSQWSPALTVSKVLLSICSLLCDPNPDDPLVPDIAQIYKSDKEKYNRHAREWTQKYAM
>UniRef90_UPI00051173E5/13-157 [subseq from] ubiquitin-conjugating enzyme E2 D1 isoform X1 n=5 Tax=Neognathae TaxID=8825 RepID=UPI00051173E5
--LKCLLDELSDLQRDPPAHCSAGPVGDDLFHWQATIMGPPDSAYQGGVFFLTVHFPTDYPFKPPKIAFTTKIYHPNINSNGSICLDILRSQWSPALTVSKVLLSICSLLCDPNPDDPLVPDIAQIYKSDKEKYNRHAREWTQKYAM
>UniRef90_UPI00052914DD/16-157 [subseq from] ubiquitin-conjugating enzyme E2 D1 isoform X1 n=3 Tax=Sauria TaxID=32561 RepID=UPI00052914DD
-----FQIELSDLQRDPPAHCSAGPVGDDLFHWQATIMGPPDSAYQGGVFFLTVHFPTDYPFKPPKIAFTTKIYHPNINSNGSICLDILRSQWSPALTVSKVLLSICSLLCDPNPDDPLVPDIAQIYKSDKEKYNRHAREWTQKYAM
>UniRef90_V8NR52/8-148 [subseq from] Ubiquitin-conjugating enzyme E2 D1 (Fragment) n=2 Tax=Sauria TaxID=32561 RepID=V8NR52_OPHHA
------IRELSDLQRDPPAHCSAGPVGDDLFHWQATIMGPPDSAYQGGVFFLTVHFPTDYPFKPPKIAFTTKIYHPNINSNGSICLDILRSQWSPALTVSKVLLSICSLLCDPNPDDPLVPDIAQIYKSDKEKYNRHAREWTQKYAM
>UniRef90_A0A6J0I5T2/40-181 [subseq from] ubiquitin-conjugating enzyme E2 D1 isoform X1 n=3 Tax=Passeriformes TaxID=9126 RepID=A0A6J0I5T2_9PASS
-----IKNELSDLQRDPPAHCSAGPVGDDLFHWQATIMGPPDSAYQGGVFFLTVHFPTDYPFKPPKIAFTTKIYHPNINSNGSICLDILRSQWSPALTVSKVLLSICSLLCDPNPDDPLVPDIAQIYKSDKEKYNRHAREWTQKYAM
>UniRef90_A0A151P038/55-197 [subseq from] Ubiquitin-conjugating enzyme E2 D1 n=1 Tax=Alligator mississippiensis TaxID=8496 RepID=A0A151P038_ALLMI
----RHNRELSDLQRDPPAHCSAGPVGDDLFHWQATIMGPPDSAYQGGVFFLTVHFPTDYPFKPPKIAFTTKIYHPNINSNGSICLDILRSQWSPALTVSKVLLSICSLLCDPNPDDPLVPDIAQIYKSDKEKYNRHAREWTQKYAM
>UniRef90_A0A7K8HVC9/8-147 [subseq from] UB2D1 enzyme (Fragment) n=4 Tax=Amniota TaxID=32524 RepID=A0A7K8HVC9_9CORV
-------QELSDLQRDPPAHCSAGPVGDDLFHWQATIMGPPDSAYQGGVFFLTVHFPTDYPFKPPKIAFTTKIYHPNINSNGSICLDILRSQWSPALTVSKVLLSICSLLCDPNPDDPLVPDIAQIYKSDKEKYNRHAREWTQKYAM
>UniRef90_A0A2R8M2B2/14-154 [subseq from] Ubiquitin conjugating enzyme E2 D1 n=4 Tax=Amniota TaxID=32524 RepID=A0A2R8M2B2_CALJA
------DRELSDLQRDPPAHCSAGPVGDDLFHWQATIMGPPDSAYQGGVFFLTVHFPTDYPFKPPKIAFTTKIYHPNINSNGSICLDILRSQWSPALTVSKVLLSICSLLCDPNPDDPLVPDIAQIYKSDKEKYNRHAREWTQKYAM
>UniRef90_UPI000661A694/29-169 [subseq from] ubiquitin-conjugating enzyme E2 D1 n=1 Tax=Cavia porcellus TaxID=10141 RepID=UPI000661A694
------LQELSDLQRDPPAHCSAGPVGDDLFHWQATIMGPPDSAYQGGVFFLTVHFPTDYPFKPPKIAFTTKIYHPNINSNGSICLDILRSQWSPALTVSKVLLSICSLLCDPNPDDPLVPDIAQIYKSDKEKYNRHAREWTQKYAM
>UniRef90_S7MUI9/22-161 [subseq from] Ubiquitin-conjugating enzyme E2 D1 n=1 Tax=Myotis brandtii TaxID=109478 RepID=S7MUI9_MYOBR
-------NELSDLQRDPPAHCSAGPVGDDLFHWQATIMGPPDSAYQGGVFFLTVHFPTDYPFKPPKIAFTTKIYHPNINSNGSICLDILRSQWSPALTVSKVLLSICSLLCDPNPDDPLVPDIAQIYKSDKEKYNRHAREWTQKYAM
>UniRef90_A0A8C2YC22/12-150 [subseq from] Ubiquitin conjugating enzyme E2 D1 n=5 Tax=Amniota TaxID=32524 RepID=A0A8C2YC22_COTJA
--------ELSDLQRDPPAHCSAGPVGDDLFHWQATIMGPPDSAYQGGVFFLTVHFPTDYPFKPPKIAFTTKIYHPNINSNGSICLDILRSQWSPALTVSKVLLSICSLLCDPNPDDPLVPDIAQIYKSDKEKYNRHAREWTQKYAM
>UniRef90_UPI0019176111/19-158 [subseq from] ubiquitin-conjugating enzyme E2 D1 isoform X2 n=1 Tax=Rattus norvegicus TaxID=10116 RepID=UPI0019176111
-------LELSDLQRDPPAHCSAGPVGDDLFHWQATIMGPPDSAYQGGVFFLTVHFPTDYPFKPPKIAFTTKIYHPNINSNGSICLDILRSQWSPALTVSKVLLSICSLLCDPNPDDPLVPDIAQIYKSDKEKYNRHAREWTQKYAM
>UniRef90_A0A8C2VEK9/22-162 [subseq from] Ubiquitin conjugating enzyme E2 D1 n=2 Tax=Amniota TaxID=32524 RepID=A0A8C2VEK9_CHILA
------LQELSDLQRDPPAHCSAGPVGDDLFHWQATIMGPPDSAYQGGVFFLTVHFPTDYPFKPPKIAFTTKIYHPNINSNGSICLDILRSQWSPALTVSKVLLSICSLLCDPNPDDPLVPDIAQIYKSDKERYNRHAREWTQKYAM
>UniRef90_UPI000B4ECAB7/39-178 [subseq from] ubiquitin-conjugating enzyme E2 D1 n=1 Tax=Meriones unguiculatus TaxID=10047 RepID=UPI000B4ECAB7
-------GELSDLQRDPPAHCSAGPVGDDLFHWQATIMGPPDSAYQGGVFFLTVHFPTDYPFKPPKIAFTTKIYHPNINSNGSICLDILRSQWSPALTVSKVLLSICSLLCDPNPDDPLVPDIAQIYKSDKEKYNRHAREWTQKYAM
>UniRef90_A0A8I5Y1N3/55-194 [subseq from] Ubiquitin-conjugating enzyme E2 D1 n=2 Tax=Rodentia TaxID=9989 RepID=A0A8I5Y1N3_RAT
-------MELSDLQRDPPAHCSAGPVGDDLFHWQATIMGPPDSAYQGGVFFLTVHFPTDYPFKPPKIAFTTKIYHPNINSNGSICLDILRSQWSPALTVSKVLLSICSLLCDPNPDDPLVPDIAQIYKSDKEKYNRHAREWTQKYAM
>UniRef90_A0A2Y9MW53/51-190 [subseq from] ubiquitin-conjugating enzyme E2 D1 isoform X1 n=6 Tax=Cetacea TaxID=9721 RepID=A0A2Y9MW53_DELLE
-------AELSDLQRDPPAHCSAGPVGDDLFHWQATIMGPPDSAYQGGVFFLTVHFPTDYPFKPPKIAFTTKIYHPNINSNGSICLDILRSQWSPALTVSKVLLSICSLLCDPNPDDPLVPDIAQIYKSDKEKYNRHAREWTQKYAM
>UniRef90_A0A5F8H9J8/63-204 [subseq from] Ubiquitin conjugating enzyme E2 D1 n=1 Tax=Monodelphis domestica TaxID=13616 RepID=A0A5F8H9J8_MONDO
-----LPQELSDLQRDPPAHCSAGPVGDDLFHWQATIMGPPDSAYQGGVFFLTVHFPTDYPFKPPKIAFTTKIYHPNINSNGSICLDILRSQWSPALTVSKVLLSICSLLCDPNPDDPLVPDIAQIYKSDKEKYNRHAREWTQKYAM
>UniRef90_A0JM78/1-147 [subseq from] Ubiquitin-conjugating enzyme E2D 1 (UBC4/5 homolog) n=18 Tax=Euteleostomi TaxID=117571 RepID=A0JM78_XENTR
MALKRIQKELNDLQRDPPAQCSAGPVGDDLFHWQATIMGPTDSPYQGGVFFLTIHFPTDYPFKPPKVAFTTKIYHPNINSNGSICLDILRSQWSPALTVSKVLLSICSLLCDPNPDDPLVPDIAQIYKSDKEKYNRLAREWTQKYAM
>UniRef90_A0A200PUK0/1-104 [subseq from] Ubiquitin-conjugating enzyme n=1 Tax=Macleaya cordata TaxID=56857 RepID=A0A200PUK0_9MAGN
MASKRIQKELKDMQKDPPSTsFTAGPVDadKDILHWEATIMGPEESPFAGGKFKLSINFPPDYPFEPPKVKFLTRVFHPNIKNTGLICLDILKDKWSPALNIYK----------------------------------------------
>UniRef90_A0A200PUK0/107-256 [subseq from] Ubiquitin-conjugating enzyme n=1 Tax=Macleaya cordata TaxID=56857 RepID=A0A200PUK0_9MAGN
MASKRIQKELKDMQKDPPSTsFTAGPVDadKDILHWEATIMGPEESPFAGGKFKLSINFPPDYPFEPPKVKFLTRVFHPNIKNTGLICLDILKDKWSPALNIYKLLLSICSLLTDPNPDDALRYDIADMYKFDRAKYDATARSWTQKYAM
>UniRef90_A0A8C5MPV4/1-147 [subseq from] Ubiquitin conjugating enzyme E2 D1 n=2 Tax=Leptobrachium leishanense TaxID=445787 RepID=A0A8C5MPV4_9ANUR
MALKRIQKELNDLQRDPPAQCSAGPVGDDLFHWQATIMGPTDSPYQGGVFFLTIHFPTDYPFKPPKVAFTTKIYHPNINSNGSICLDILRSQWSPALTVSKVLLSICSLLCDPNPDDPLVPDIAQIYKSDKEKYSRQAREWTQKYAM
>UniRef90_UPI00101A2D60/1-135 [subseq from] ubiquitin-conjugating enzyme E2 D1 isoform X1 n=5 Tax=Vespertilionidae TaxID=9431 RepID=UPI00101A2D60
MALKRIQKELSDLQRDPPAHCSAGPVGDDLFHWQATIMGPPDSAYQGGVFFLTVHFPTDYPFKPPKIAFTTKIYHPNINSNGSICLDILRSQWSPALTVSKVLLSICSLLCDPNPDDPLVPDIAQIYKSDKEKLS------------
>UniRef90_UPI00101A2D60/147-164 [subseq from] ubiquitin-conjugating enzyme E2 D1 isoform X1 n=5 Tax=Vespertilionidae TaxID=9431 RepID=UPI00101A2D60
---------------------------------------------------------------------------------------------------------------------------------TAHKYNRHAREWTQKYAM
>UniRef90_W5UIS0/1-147 [subseq from] Ubiquitin-conjugating enzyme E2 D4 n=14 Tax=Clupeocephala TaxID=186625 RepID=W5UIS0_ICTPU
MALKRIQKELQDLQRDPPAQCSAGPVGDDLFHWQATIMGPTDSPYQGGVFFLTIHFPTDYPFKPPKVAFTTKIYHPNINSNGSICLDILRSQWSPALTVSKVLLSICSLLCDPNPDDPLVPDIAHIYKSDKEKYNRLAREWTQKYAM
>UniRef90_W5MHC2/1-147 [subseq from] Ubiquitin conjugating enzyme E2 D1 n=15 Tax=Gnathostomata TaxID=7776 RepID=W5MHC2_LEPOC
MALKRIQKELHDLQRDPPAQCSAGPVGDDLFHWQATIMGPSDSPYQGGVFFLTIHFPTDYPFKPPKVAFTTKIYHPNINSNGSICLDILRSQWSPALTVSKVLLSICSLLCDPNPDDPLVPDIAHIYKSDKEKYNRLAREWTQKYAM
>UniRef90_A0A5B6UVE1/2-111 [subseq from] Ubiquitin-conjugating enzyme E2 28 n=1 Tax=Gossypium australe TaxID=47621 RepID=A0A5B6UVE1_9ROSI
-------------------------------------PGPRDSPYEGGKFELIIYIPPDYPCKPPKVDFRTKIFHPNINSNVGIGIDILTYNWSPALTISKVMLSIYSILGDPMLNDPLQEHIANMYKTDRSQYETVARDWTQKYAM
>UniRef90_A0A5B6UVE1/116-260 [subseq from] Ubiquitin-conjugating enzyme E2 28 n=1 Tax=Gossypium australe TaxID=47621 RepID=A0A5B6UVE1_9ROSI
--YETISKELEGLKRCPPSYGSAGPVDGDMFHWRAAVLDLGDSPYAGGLFEVDIHFPLQYPVESPKVVFRTKIFHPNIDRNGSIGLDILKDRWSANLTISQVLHSICSLLKNPNPDAPLVSEIAHMYKTNRSEYDTTARSWTQKYAM
>UniRef90_A0A821VTG7/3-143 [subseq from] (mimic poison frog) hypothetical protein (Fragment) n=1 Tax=Ranitomeya imitator TaxID=111125 RepID=A0A821VTG7_9NEOB
-------QELSDLQRDPPAHCSAGPVGDDsVFHWQATIMGPPDSAYQGGVFFLTVHFPTDYPFKPPKIAFTTKIYHPNINSNGSICLDILRSQWSPALTVSKVLLSICSLLCDPNPDDPLVPDIAQIYKSDKEKYNRHAREWTQKYAM
>UniRef90_A0A803KFP1/1-147 [subseq from] Transcription factor A, mitochondrial n=2 Tax=Anura TaxID=8342 RepID=A0A803KFP1_XENTR
MALKRIQKELNDLQRDPPAQCSAGPVGDDLFHWQATIMGPTDSPYQGGVFFLTIHFPTDYPFKPPKVAFTTKIYHPNINSNGSICLDILRSQWSPALTVSKVLLSICSLLCDPNPDDPLVPDIAQIYKSDKEKYNRLAREWTQKYAI
>UniRef90_A0A8C5XE11/1-147 [subseq from] ubiquitin-conjugating enzyme E2 D4 isoform X2 n=7 Tax=Euteleostomi TaxID=117571 RepID=A0A8C5XE11_MICMU
MALKRIQKELSDLQRDPPAQCSAGPVGNDLFHWQATIMGPNDSPYQGGVFFLTIHFPTDYPFKPPKVAFTTKIYHPNINSNGSICLDILRSQWSPALTVSKVLLSICSLLCDPNPDDPLVPEIAHIYKADKEKYNRLAREWTQKYAM
>UniRef90_Q7SXH5/1-147 [subseq from] Ubiquitin-conjugating enzyme E2D 1a n=34 Tax=Gnathostomata TaxID=7776 RepID=Q7SXH5_DANRE
MALKRIQKELQDLQRDPPSQCSAGPLGEDLFHWQATIMGPGDSPYQGGVFFLTIHFPTDYPFKPPKVAFTTKIYHPNINSNGSICLDILRSQWSPALTVSKVLLSICSLLCDPNPDDPLVPDIAHIYKSDKDKYNRLAREWTQKYAM
>UniRef90_A0A5B6UPV0/8-161 [subseq from] Ubiquitin-conjugating enzyme E2 28 n=1 Tax=Gossypium australe TaxID=47621 RepID=A0A5B6UPV0_9ROSI
-ASKRIPKEVKELQKEHPHVFSLAPEDkEDIFSRRVTMRGPCRSPYEGGKFELIIHFPPDYPFRPPKmlhnvdVTFRNKIFHPNINWrYGSVSIDILKSKWNAALNISKVLLPIYSMLKEPTLIDPLDQNIANMYKTDRRLYETVARDWTQKYAM
>UniRef90_A0A5B6UPV0/165-308 [subseq from] Ubiquitin-conjugating enzyme E2 28 n=1 Tax=Gossypium australe TaxID=47621 RepID=A0A5B6UPV0_9ROSI
--YETILKELEGLEKSPPRYASAGRVAGDMFHWQAAILDLEGSPYAGGAFEVDIQFPFQYPVEPPKVVFRTKIFHPNINSNGSIGLDILKDGWSANLTISQVLLSICELLKNPKPDAPLERSIAHMYKTNRSEYDKTARRWTQEYA-
>UniRef90_Q9Y2X8/1-147 [subseq from] Ubiquitin-conjugating enzyme E2 D4 n=48 Tax=Euteleostomi TaxID=117571 RepID=UB2D4_HUMAN
MALKRIQKELTDLQRDPPAQCSAGPVGDDLFHWQATIMGPNDSPYQGGVFFLTIHFPTDYPFKPPKVAFTTKIYHPNINSNGSICLDILRSQWSPALTVSKVLLSICSLLCDPNPDDPLVPEIAHTYKADREKYNRLAREWTQKYAM
>UniRef90_A0A1S3S7U7/51-197 [subseq from] ubiquitin-conjugating enzyme E2 D4-like isoform X1 n=20 Tax=Bilateria TaxID=33213 RepID=A0A1S3S7U7_SALSA
MALKRIQKELHDLQRDPPAQCSAGPVGEDLFHWQATIMGPTDSPYQGGVFFLTIHFPTDYPFKPPKVAFTTKIYHPNINSNGSICLDILRSQWSPALTVSKVLLSICSLLCDPNPDDPLVPDIAHIYKQDKEKYNRLARDWTQKYAM
>UniRef90_UPI000A3055F9/1-142 [subseq from] ubiquitin-conjugating enzyme E2 D1-like n=1 Tax=Mus pahari TaxID=10093 RepID=UPI000A3055F9
MALKRIQKELSDLQRDPPAHCSAGPVGDDLFYWQATIMGPPDSTYQGGVFFLTVHFPTDYPFKPPKIAFTTKIYHPNTKSNGGICLDILRSQWSPALTVSKVLLSICSLLCDPNPNDPLVPDIAEIYKSDKEKYNRHAREWT-----
>UniRef90_A0A815LK28/4-136 [subseq from] UBC core domain-containing protein n=2 Tax=Rotaria sordida TaxID=392033 RepID=A0A815LK28_9BILA
--LRCLSKQLKEMENDPPPLCQAKPVdpSKDMFNWNGTIRGPEGTPFQDGIFHLTIHFPTDFPFKPPRIRFTTPIYHPNISPQGDICLDILHDKWSPALTIRTALLSICSLFTDPNPEHGLNIDILNVYRTDRNQ--------------
>UniRef90_A0A815LK28/146-291 [subseq from] UBC core domain-containing protein n=2 Tax=Rotaria sordida TaxID=392033 RepID=A0A815LK28_9BILA
---RRLTHHYRDMEKNPPPLCYAKPEDpmKDLTHWIGWIEGPPDTPYAGGRFHLIIDFPSDFPFKPPQIKFITPVYHPNISIKGEICLDILHSQWSPVLTIRSLLISLCSLLTDPNPEHGLNKEALNVYRTNQGKYNEIAREWSKKYAI
>UniRef90_A0A674E8W2/1-147 [subseq from] Ubiquitin-conjugating enzyme E2 D4-like n=8 Tax=Protacanthopterygii TaxID=41705 RepID=A0A674E8W2_SALTR
MALKRIQKELHDLQRDPPAQCSAGPVGEDLFHWQATIMGPGDSPYQSGVFFLTIHFPTDYPFKPPKVAFTTKIYHPNINSNGSICLDILRSQWSPALTVSKVLLSICSLLCDPNPDDPLVPDIAQIYKLDKEKYNRLARDWTQKYAM
>UniRef90_A0A5N5N6K2/79-225 [subseq from] UBC core domain-containing protein n=1 Tax=Pangasianodon hypophthalmus TaxID=310915 RepID=A0A5N5N6K2_PANHP
MALKRIQKELQDLQRDPPSQCSAGPMGEDLFHWQATIMGPGDSPYQGGVFFLTIHFPTDYPFKPPKVAFTTKIYHPNINSNGSICLDILRSQWSPALTVSKVLLSICSLLCDPNPDDPLVPDIAHIYKSDKDKYNRMAREWTQKYAM
>UniRef90_UPI0003EB06B9/1-147 [subseq from] ubiquitin-conjugating enzyme E2 D4 isoform X3 n=3 Tax=Euarchontoglires TaxID=314146 RepID=UPI0003EB06B9
MALKRIQKELTDLQRDPPAQCSAGPVGDDLFHWQATIMGPNDSPYQGGVFFLTIHFPTDYPFKPPKVAFTTKIYHPNINSNGSICLDILRSQWSPALTVSKVLLSICSLLCDPNPDDPLVPEIAHTYKADREKYNRLAREWTQKYAI
>UniRef90_A4QNX5/1-147 [subseq from] Ubiquitin-conjugating enzyme E2D 4 (putative) n=32 Tax=Euteleostomi TaxID=117571 RepID=A4QNX5_DANRE
MALKRIQKELTDLQRDPPAQCSAGPVGEDLFHWQATIMGPNDSPYQGGVFFLTIHFPTDYPFKPPKVAFTTKIYHPNINSNGSICLDILRSQWSPALTVSKVLLSICSLLCDPNPDDPLVPEIAHTYKADREKYNRLAREWTQKYAM
>UniRef90_A0A6P3TDP8/1-147 [subseq from] ubiquitin-conjugating enzyme E2 D4 isoform X1 n=11 Tax=Pecora TaxID=35500 RepID=A0A6P3TDP8_SHEEP
MALKRIQKELTDLQRDPPAQCSAGPVGDDLFHWQATIMGPNDSPYQGGVFFLTIHFPTDYPFKPPKVVFTTKIYHPNINSNGSICLDILRSQWSPALTVSKVLLSICSLLCDPNPDDPLVPEIAHTYKADREKYNRLAREWTQKYAM
>UniRef90_A0A0D9VKC6/345-488 [subseq from] UBC core domain-containing protein n=1 Tax=Leersia perrieri TaxID=77586 RepID=A0A0D9VKC6_9ORYZ
---NRIENELSALWLDPPAYCRPGasPVT-DPFHWEVIIDGLPGTPYASGTFPVDIWYPSDYPFHPPKITFKTKVYHPNIDGKGRMALDIFQDRWSPAFTISSLLLSFVSILFDPLLDHPTNHYIAHQYKYKYEQYEKKAMAWTQKYS-
>UniRef90_A0A3Q2YB86/1-147 [subseq from] Ubiquitin-conjugating enzyme E2-17 kDa-like n=1 Tax=Hippocampus comes TaxID=109280 RepID=A0A3Q2YB86_HIPCM
MALKRINKELQDLQRDPPAQCSAGPVSDDLFHWQATIMGPCDSPYQGGVFFLTIHFPTDYPFKPPKVAFTTKIYHPNINSNGSICLDILRSQWSPALTVSKVLLSICSLLCDPNPDDPLVPDIAQLYKNDKEKYNKLAKEWTQKYAM
>UniRef90_UPI00201A0F5E/1-147 [subseq from] ubiquitin-conjugating enzyme E2 D4 isoform X1 n=2 Tax=Perognathus longimembris pacificus TaxID=214514 RepID=UPI00201A0F5E
MALKRIQKELTDLQRDPPAQCSAGPVGDDLFHWQATIMGPNESPYQGGVFFLTIHFPTDYPFKPPKVAFTTKIYHPNINSNGSICLDILRSQWSPALTVSKVLLSICSLLCDPNPDDPLVPEIAHIYKADQEKYNRLAREWTQKYAI
>UniRef90_F6QG68/1-147 [subseq from] UBC core domain-containing protein n=6 Tax=Platyrrhini TaxID=9479 RepID=F6QG68_CALJA
MALKRIQKELTDLQRDPPAQCSAGPVGDDLFHWQATIMGPNDSPYQGGVFFLTIHFPTDYPFKPPKVAFTTKIYHPNINSNGSICLDILRSQWSPALTVSKVLLSICSLLCDPNPDDPLVPEVAHTYKADREKYNRLAREWTQKYAI
>UniRef90_A0A6P7IZX1/1-147 [subseq from] ubiquitin-conjugating enzyme E2 D4 isoform X1 n=5 Tax=Percomorphaceae TaxID=1489872 RepID=A0A6P7IZX1_9TELE
MALKRIQKELSDLQRDPPAQCSAGPVGDDLFHWQATIMGPNDSPYQNGVFFLTIHFPTDYPFKPPKVAFTTKIYHPNINSNGSICLDILRSQWSPALTVSKVLLSICSLLCDPNPDDPLVPEIAHTYKADREKYNKLAREWTQKYAM
>UniRef90_A0A0V1IKS0/1-147 [subseq from] Ubiquitin-conjugating enzyme E2 2 n=11 Tax=Trichinellida TaxID=6329 RepID=A0A0V1IKS0_TRIPS
MALKRIQKELQDIGRDPPALCSAGPVGDDLFHWQATIMGPPDSAYQGGVFFLTIHFPTDYPFKPPKVAFTTRIYHPNINSNGSICLDILRSQWSPALTISKVLLSICSLLCDPNPDDPLVPEIARIYKTDRERYNQLARDWTQKYAM
>UniRef90_A0A8C4TBJ0/1-147 [subseq from] UBC core domain-containing protein n=2 Tax=Polypteridae TaxID=8289 RepID=A0A8C4TBJ0_ERPCA
MALKRIQKELNDLQCDPPAQCSAGPVGDDLFHWQATIMGPSDSAYQGGVFFLTIHFPTDYPYKPPKVAFTTKIYHPNINSNGSICLDILGSQWSPALTVSKVLLSICSLLCDPNPDDPLVPDIAQIYKCDEEKYNKMAREWTKKYAM
>UniRef90_P35129/1-147 [subseq from] Ubiquitin-conjugating enzyme E2 2 n=21 Tax=Rhabditida TaxID=6236 RepID=UBC2_CAEEL
MALKRIQKELQDLGRDPPAQCSAGPVGDDLFHWQATIMGPPESPYQGGVFFLTIHFPTDYPFKPPKVAFTTRIYHPNINSNGSICLDILRSQWSPALTISKVLLSICSLLCDPNPDDPLVPEIARIYKTDRERYNQLAREWTQKYAM
>UniRef90_U3D5G3/1-147 [subseq from] Ubiquitin-conjugating enzyme E2 D3 isoform 1 n=2 Tax=Amniota TaxID=32524 RepID=U3D5G3_CALJA
MALKRINKELSDLARDPPAQCSAGPVGDDMFHWQATIMGPNDSPYQGGVFFLTIHFPTDYPFKPPKVAFTTRIYHPNINSNGSICLDILRSQWSPALTISKVLLSICSLLCDPNPDDPLVPEIARIYKTDREKYNRIAREWTQKYAM
>UniRef90_A0A813Z651/15-110 [subseq from] UBC core domain-containing protein n=1 Tax=Didymodactylos carnosus TaxID=1234261 RepID=A0A813Z651_9BILA
MALKRINKELQELEKDPPANCSAGPVNDDMFHWQATIMGPGESPFQGGVFFLSIHFPADYPFKPPKITFTTKIYHPNINSNGAICLDILRSQWSPV---------------------------------------------------
>UniRef90_A0A813Z651/109-196 [subseq from] UBC core domain-containing protein n=1 Tax=Didymodactylos carnosus TaxID=1234261 RepID=A0A813Z651_9BILA
------------------------PVKDDMFHWQATIMGPGESPFQGGVFFLSIHFPADYPFKPPKITFTTKIYHPNVNSNGVICLDILRSQWSPEQKSPSIMITLISHLTD-----------------------------------
>UniRef90_UPI0001BE6207/4-150 [subseq from] Ubiquitin-conjugating enzyme E2 D2 n=3 Tax=Homo sapiens TaxID=9606 RepID=UPI0001BE6207
MALKRIHKELNDLARDPPAQCSAGPVGDDMFHWQATIMGPNDSPYQGGVFFLTIHFPTDYPFKPPKVAFTTRIYHPNINSNGSISLDILRSQWSPALTISKVLLSICSLLCDPNPDDPLVPEIARIYKTDREKYNRIAREWTQKYAM
>UniRef90_A0A835ZZA4/1-147 [subseq from] UBC core domain-containing protein n=2 Tax=Boreoeutheria TaxID=1437010 RepID=A0A835ZZA4_SHEEP
MALKRIQKELTDLQRDPPAQCSAGPVGDDLFHWQATIMGPNDSPYQGGVFFLTIHFPTDYPFKPPKVVFTTKIYHPNINSNGSICLDILRSQWSPALTVSKVLLSICSLLCDPNPDDPLVPEIAHTYKADREKYNRLAREWTQKYAI
>UniRef90_UPI00148B3EA1/1-147 [subseq from] ubiquitin-conjugating enzyme E2 D1b n=1 Tax=Hippoglossus hippoglossus TaxID=8267 RepID=UPI00148B3EA1
MALKRIQKELQDLERDPPAQCSAGPVGDDLFHWQATIMGPGDSPYQGGVFFLTIHFPTDYPFKPPKVAFTTKIYHPNINSNGSICLDILRSQWSPALTLSKVLLSICSLICDPNPDDPLVPDIAQMYKNDKERYNKLAKEWTNKYAM
>UniRef90_UPI00193CBF18/1-147 [subseq from] ubiquitin-conjugating enzyme E2 D4 isoform X1 n=2 Tax=Saimiri boliviensis boliviensis TaxID=39432 RepID=UPI00193CBF18
MALKRIQKELTDLQRDPPAQCSAGPVGDDLFHWQATIMGPNDSPYQGGVFFLTIHFPTDYPFKPPKVAFTTKIYHPNINSNGNICLDILRSQWSPALTVSKVLLSICSLLCDPNPDDPLVPEIAHTYKADREKYNRLAREWTQKYAI
>UniRef90_A5PKP9/1-147 [subseq from] Ubiquitin-conjugating enzyme E2 D4 n=26 Tax=Euteleostomi TaxID=117571 RepID=UB2D4_XENLA
MALKRIQKELMDLQRDPPAQCSAGPVGEDLFHWQATIMGPNDSPFQGGVFFLTIHFPTDYPFKPPKVAFTTKIYHPNINSNGSICLDILRSQWSPALTVSKVLLSICSLLCDPNPDDPLVPEIAHTYKADREKYNRLAREWTQKYAM
>UniRef90_A0A1I7XWK7/1-147 [subseq from] UBIQUITIN_CONJUGAT_2 domain-containing protein n=3 Tax=Steinernema TaxID=34507 RepID=A0A1I7XWK7_9BILA
MALKRIQKELQDLGRDPPAQCSAGPVGDDLFHWQATIMGPPESPYQGGVFFLTIHFPTDYPFKPPKVAFTTRIYHPNINSNGSICLDILRSQWSPALTISKVLLSICSLLCDPNPDDPLVPEIARIYKSDRDRYNSLAREWTQKYAM
>UniRef90_A0A6A5E225/1-147 [subseq from] UBC core domain-containing protein n=11 Tax=Percomorphaceae TaxID=1489872 RepID=A0A6A5E225_PERFL
MALKRIQKELHDLQRDPPAQCSAGPVGEDLFHWQATIMGPGDSPYQGGVFFLTIHFPTDYPFKPPKVAFTTKIYHPNINSNGSICLDILRSQWSPALTVSKVLLSICSLLCDPNPDDPLVPDIAHMYKNDKDKYNKLAKDWTQKYAM
>UniRef90_UPI00109F5468/1-147 [subseq from] ubiquitin-conjugating enzyme E2 D4 isoform X2 n=2 Tax=Grammomys surdaster TaxID=491861 RepID=UPI00109F5468
MALKRIQKELTDLQRDPPAQCSAGPVGDDLFHWQASITGPNDSPYQGGVFFLTIHFPTDYPFKPPKVAFTTRIYHPNINSNGSICLDILRSQWSPALTVSKVLLSICSLLCDPNPDDPLVPEIAHIYKADREKYNRLAREWTQKYAM
>UniRef90_A0A8I3WXX7/1-147 [subseq from] ADF-H domain-containing protein n=4 Tax=Callithrix jacchus TaxID=9483 RepID=A0A8I3WXX7_CALJA
MALKRIQKELTDLQRDPPAQCSAGPVGDDLFHWQATIMGPNDSPYQGGVFFLTIHFPTDYPFKPPKVAFTTKIYHPNINSNGSICLDILRSQWSPALTVSKVLLSICSLLCDPNPDDPLVPEVAHTYKADREKYNRLAREWTQKYAM
>UniRef90_P62837/1-147 [subseq from] Ubiquitin-conjugating enzyme E2 D2 n=494 Tax=Gnathostomata TaxID=7776 RepID=UB2D2_HUMAN
MALKRIHKELNDLARDPPAQCSAGPVGDDMFHWQATIMGPNDSPYQGGVFFLTIHFPTDYPFKPPKVAFTTRIYHPNINSNGSICLDILRSQWSPALTISKVLLSICSLLCDPNPDDPLVPEIARIYKTDREKYNRIAREWTQKYAM
>UniRef90_P25867/1-147 [subseq from] Ubiquitin-conjugating enzyme E2-17 kDa n=103 Tax=Mandibulata TaxID=197563 RepID=UBCD1_DROME
MALKRINKELQDLGRDPPAQCSAGPVGDDLFHWQATIMGPPDSPYQGGVFFLTIHFPTDYPFKPPKVAFTTRIYHPNINSNGSICLDILRSQWSPALTISKVLLSICSLLCDPNPDDPLVPEIARIYKTDREKYNELAREWTRKYAM
>UniRef90_A0A4Y2SQX6/1-147 [subseq from] Ubiquitin-conjugating enzyme E2 n=101 Tax=Eukaryota TaxID=2759 RepID=A0A4Y2SQX6_ARAVE
MALKRIKKELEDLKRDPPAQCSAGPVGDDLFHWQATIMGPPDSPYQGGVFFLTIHFPTDYPFKPPKVAFTTRIYHPNINSNGSICLDILRSQWSPALTISKVLLSICSLLCDPNPDDPLVPEIARIYKTDREKYNELAREWSRKYAM
>UniRef90_UPI000DF72098/3-149 [subseq from] Ubiquitin-conjugating enzyme E2 D3 n=2 Tax=Homo sapiens TaxID=9606 RepID=UPI000DF72098
MALKRINKELSDLARDPPAQCSAGPVGDDMFHWQATIMGPNDSPYQGGVFFLTIHFPTDYPFKPPKVAFTTRIYHPNINSNGSISLDILRSQWSPALTISKVLLSICSLLCDPNPDDPLVPEIARIYKTDRDKYNRISREWTQKYAM
>UniRef90_A0A6J0XVP8/1-147 [subseq from] ubiquitin-conjugating enzyme E2 D4 isoform X2 n=1 Tax=Odocoileus virginianus texanus TaxID=9880 RepID=A0A6J0XVP8_ODOVR
MALKRIQKELTDLQRDPPAQCSAGPVGDDLFHWQATIMGPNDSPYQGGVFFLTIHFPTDYPFKPPKVVFTTKIYHPNINSNGSICLDILRSQWSPALTVSKVLLSICSLLCDPNPEDPLVPEIAHTYKADREKYNRLAREWTQKYAI
>UniRef90_A0A5E4BX64/1-147 [subseq from] UBC core domain-containing protein n=3 Tax=Boreoeutheria TaxID=1437010 RepID=A0A5E4BX64_MARMO
MALKRIHKELNDLARDPPAQCSAGPVGDDMFHWQATIMGPNDSPYQGGVFFLTIHFPTDYPFKPPKVAFTTRIYHPNINSNGSICLDIIRSQWSPALTISKVLLSICSLLCDPNPDDPLVPEIARIYKTDREKYNRIAREWTQKYAM
>UniRef90_A0A5S6QXD7/1-147 [subseq from] UBC core domain-containing protein n=4 Tax=Nematoda TaxID=6231 RepID=A0A5S6QXD7_TRIMR
MALKRIQKELQDIGRDPPALCSAGPVGDDLFHWQATIMGPPDSAYQGGVFFLTIHFPTDYPFKPPKVAFTTRIYHPNINSNGSICLDILRSQWSPALTISKVLLSICSLLCDPNPDDPLVPEIARIYKTDRERYQQLARDWTQKYAM
>UniRef90_A0A0B2V4D5/49-195 [subseq from] Ubiquitin-conjugating enzyme E2 2 n=3 Tax=Ecdysozoa TaxID=1206794 RepID=A0A0B2V4D5_TOXCA
MALKRIQKELQDLGRDPPAQCSAGPVGDDLFHWQATIMGPPESPYQGGVFFLTIHFPTDYPFKPPKVAFTTRIYHPNINSNGSICLDILRSQWSPALTISKVLLSICSLLCDPNPDDPLVPEIARIYKTDRDRYNQLAREWTQKYAM
>UniRef90_A0A6P7JQS9/1-147 [subseq from] ubiquitin-conjugating enzyme E2 D4-like n=1 Tax=Parambassis ranga TaxID=210632 RepID=A0A6P7JQS9_9TELE
MALKRIQKELSDLQKDPPASCSAGPSGDDMFHWQATIMGPADSPYQGGVFFLSVHFPTDYPFKPPKVAFTTKIYHPNINSNGSICLDILRSQWSPALTVSKVLLSICSLLCDPNPDDPLVPDIAHTYKSDRQKYNKVAREWTQRYAM
>UniRef90_Q7ZUK1/1-147 [subseq from] Zgc:55886 n=44 Tax=Teleostei TaxID=32443 RepID=Q7ZUK1_DANRE
MALKRIHKELHDLGRDPPAQCSAGPVGDDMFHWQATIMGPNDSPYQGGVFFLTIHFPTDYPFKPPKVAFTTRIYHPNINSNGSICLDILRSQWSPALTISKVLLSICSLLCDPNPDDPLVPEIARIYKTDREKYNRIAREWTQKYAM
>UniRef90_A0A0E9X4R8/1-147 [subseq from] UBC core domain-containing protein n=35 Tax=Euteleostomi TaxID=117571 RepID=A0A0E9X4R8_ANGAN
MALKRIHKELNDLARDPPAQCSAGPVGDDMFHWQATIMGPNDSPYQGGVFFLTIHFPTDYPFKPPKVAFTTRIYHPNINSNGSICLDILRSQWSPALTISKVLLSICSLLCDPNPDDPLVPEIARIYKTDTEKYNRIAREWTQKYAM
>UniRef90_P61077/1-147 [subseq from] Ubiquitin-conjugating enzyme E2 D3 n=182 Tax=Tetrapoda TaxID=32523 RepID=UB2D3_HUMAN
MALKRINKELSDLARDPPAQCSAGPVGDDMFHWQATIMGPNDSPYQGGVFFLTIHFPTDYPFKPPKVAFTTRIYHPNINSNGSICLDILRSQWSPALTISKVLLSICSLLCDPNPDDPLVPEIARIYKTDRDKYNRISREWTQKYAM
>UniRef90_A0A4W4DXS8/13-152 [subseq from] Ubiquitin conjugating enzyme E2 D1 n=5 Tax=Actinopterygii TaxID=7898 RepID=A0A4W4DXS8_ELEEL
-------SELQDLQRDPPAQCSAGPVGDDLFHWQATIMGPSDSAYQGGVFFLTIHFPTDYPFKPPKVAFTTKIYHPNINSNGSICLDILRSQWSPALTVSKVLLSICSLLCDPNPDDPLVPDIAHIYKSDKEKYNRLAREWTQKYAM
>UniRef90_T1KGY1/62-208 [subseq from] UBC core domain-containing protein n=2 Tax=Tetranychus urticae TaxID=32264 RepID=T1KGY1_TETUR
MALKRIKKELEDLKRDPPAQCSAGPVGDDLFHWQATIMGPPDSPYQGGVFFLTIHFPTDYPFKPPKVAFTTRIYHPNINSNGSICLDILRSQWSPALTISKVLLSICSLLCDPNPDDPLVPEIAKVYKTDREKYNEMGREWTRKYAM
>UniRef90_A0A3Q3EY76/1-147 [subseq from] Ubiquitin-conjugating enzyme E2 D3-like n=1 Tax=Labrus bergylta TaxID=56723 RepID=A0A3Q3EY76_9LABR
MALKRINKELQDLQKDPPAQCSAGPVGDDLFHWQATIMGPGDSPYQGGVFFLTIHFPTDYPFKPPKVAFTTKIYHPNINSNGSICLDILRSQWSPALTVSKVLLSICSLLCDPNPDDPLVPDIAQIYKNDKLRYNRIAKDWTSKYAM
>UniRef90_A0A0I9N4U8/1-147 [subseq from] Bm5108 n=14 Tax=Onchocercidae TaxID=6296 RepID=A0A0I9N4U8_BRUMA
MALKRIQKELQDLGRDPPAQCSAGPVGDDLFHWQATIMGPPESPYQGGVFFLTIHFPTDYPFKPPKVAFTTRMYHPNINSNGSICLDILRSQWSPALTISKVLLSICSLLCDPNPDDPLVPEIARVYKTDRDRYNQLAREWTQKYAM
>UniRef90_UPI00194ADA2D/113-258 [subseq from] BRCA1,Ubiquitin-conjugating enzyme E2 D3 n=1 Tax=Homo sapiens TaxID=9606 RepID=UPI00194ADA2D
-ALKRINKELSDLARDPPAQCSAGPVGDDMFHWQATIMGPNDSPYQGGVFFLTIHFPTDYPFKPPKVAFTTRIYHPNINSNGSIKLDILRSQWSPALTISKVLLSICSLLCDPNPDDPLVPEIARIYKTDRDKYNRISREWTQKYAM
>UniRef90_V9KL90/1-147 [subseq from] Ubiquitin conjugating enzyme E2 D3 n=1 Tax=Callorhinchus milii TaxID=7868 RepID=V9KL90_CALMI
MALKRINKELLDFARDPPAQCSAGPVGDDLFHWQATIMGPNDSPYQGGVFFLTIHFPTDYPFKPPKVAFTTRIYHPNINSNGSICLDILRSQWSPALTISKVLLSICSLLCDPNPDDPLVPEIARIYKTDREKYNRIAREWTQKYAM
>UniRef90_B9EMG0/1-147 [subseq from] Ubiquitin-conjugating enzyme E2 D2 n=9 Tax=Euteleostomi TaxID=117571 RepID=B9EMG0_SALSA
MALKRIHKELNDLGRDPPAQCSAGPVGDDMFHWQATIMGPNDSPYQGGVFFLTIHFPTDYPFKPPKLAFTTRIYHPNINSNGSICLDILRSQWSPALTISKVLLSICSLLCDPNPDDPLVPEIARIYKTDTEKYNRIAREWTQKYAM
>UniRef90_UPI000065CA4B/3-149 [subseq from] Ubiquitin-conjugating enzyme E2 D2 n=1 Tax=Homo sapiens TaxID=9606 RepID=UPI000065CA4B
MALKRIHKELNDLARDPPAQCSAGPVGDDMFHWQATIMGPNDSPYQGGVFFLTIHFPTDYPFKPPKVAFTTRIYHPNINSNGSICLDALRSQWSPALTISKVLLSICSLLCDPNPDDPLVPEIARIYKTDREKYNRIAREWTQKYAM
>UniRef90_A0A8C4QLF4/1-147 [subseq from] Ubiquitin-conjugating enzyme E2D 4 (putative) n=2 Tax=Vertebrata TaxID=7742 RepID=A0A8C4QLF4_EPTBU
MALKRIQKELGDLRRDPPAQCSAGPVGEDLFHWQATIMGPSESPYQGGVFFLTIHFPTDYPFKPPKVAFTTRIYHPNINSNGSICLDILRSQWSPALTISKVLLSICSLLCDPNPDDPLVPEIARIYKNDREKYNRVAREWTGKYAM
>UniRef90_UPI00148F8F31/59-205 [subseq from] ubiquitin-conjugating enzyme E2 D3-like isoform X1 n=2 Tax=Notolabrus celidotus TaxID=1203425 RepID=UPI00148F8F31
MALKRINKELQDLQKDPPAQCSAGPVGDDMFHWQATIMGPGDSPYQGGVFFLTIHFPTDYPFKPPKVAFTTKIYHPNINSNGSICLDILRSQWSPALTVSKVLLSICSLLCDPNPDDPLVPDIAQIYKNDKLRYNRIAKEWTNKYAM
>UniRef90_C1BX26/1-147 [subseq from] Ubiquitin-conjugating enzyme E2 D2 n=1 Tax=Esox lucius TaxID=8010 RepID=C1BX26_ESOLU
MALKRIHKELNDLARDPPAQCSAGPVGDDMFHWQATIMGPNDSPYQGGVFFLTIHFPTDYPFKPPKVAFTTRIYHPNINSNGSICLDILRLQWSPALTISKVLLSICSLLCDPNPDDPLVPEIARIYKTDREKYNRIAREWTQKYAM
>UniRef90_A0A8D3DCA3/2-147 [subseq from] UBC core domain-containing protein n=68 Tax=Actinopteri TaxID=186623 RepID=A0A8D3DCA3_SCOMX
-ALKGLLQELQDLQRDPPAQCSAGPVGDDLFHWQATIMGPGDSPYQGGVFFLTIHFPTDYPFKPPKVAFTTKIYHPNINSNGSICLDILRSQWSPALTVSKVLLSICSLLCDPNPDDPLVPDIAQIYKNDKERYNKLAKEWTQKYAM
>UniRef90_Q06AA9/1-147 [subseq from] Ubiquitin-conjugating enzyme E2 D2 n=17 Tax=Euteleostomi TaxID=117571 RepID=UB2D2_PIG
MALKRIHKELNDLARDPPAQCSAGPVGDDMFHWQATIMGPNDSPYQGGVFFLTIHFPTDYPFKPPKVAFTTRIYHPNINSNGSICLDILRSQWSPALTISKVLLSICSLLCDPNPDDPLVPEIARIYKTDRDKYNRISREWTQKYAM
>UniRef90_Q3U5V6/1-147 [subseq from] UBC core domain-containing protein n=3 Tax=Euarchontoglires TaxID=314146 RepID=Q3U5V6_MOUSE
MALKRINKELSDLARDPPAQCSAGPVGDDMFHWQATIMGPNDSPYQGGVFFLTIHFPTDYPFKPPKVAFTTRIYHPNINSNGSICLDILRSQWSPALTISKVLLSICSLLCDPNPDDPLVPKIARIYKTDRDKYNRISREWTQKYAM
>UniRef90_UPI0004431BEF/1-134 [subseq from] ubiquitin-conjugating enzyme E2 D1 isoform X2 n=2 Tax=Theria TaxID=32525 RepID=UPI0004431BEF
MALKRIQKELSDLQRDPPAHCSAGPVGDDLFHWQATIMGPPDSAYQGGVFFLTVHFPTDYPFKPPKIAFTTKIYHPNINSNGSICLDILRSQWSPALTVSKVLLSICSLLCDPNPDDPLVPDIAQIYKSDKEKY-------------
>UniRef90_UPI00117D1E54/1-147 [subseq from] ubiquitin-conjugating enzyme E2 D4-like isoform X1 n=1 Tax=Sphaeramia orbicularis TaxID=375764 RepID=UPI00117D1E54
MAMKRIQRELQDLQKDPPAQCSAGPVGEDLFHWQATIMGPGDSPYQGGVFFLSIHFPTDYPFKPPKVAFTTKIYHPNINSNGSICLDILRSQWSPALTVSKVLLSICSLLCDPNPDDPLVPDIAHIYKSNKDQYNKQAKEWTQKYAM
>UniRef90_A0A8C9TX03/1-147 [subseq from] Ubiquitin-conjugating enzyme E2 D4-like n=5 Tax=Osteoglossiformes TaxID=41712 RepID=A0A8C9TX03_SCLFO
MALKRIQKELTDLQRDPPAQCSAGPVGEDLFHWQATIMGPNDSPFQGGVFFLTIHFPTDYPFKPPKVAFTTKIFHPNINSNGSICLDILRSQWSPALTVSKVLLSICSLLCDPNPDDPLVPEIAHTYKADREKYNRLAMEWTQKYAM
>UniRef90_A0A4W2IDE6/1-147 [subseq from] UBC core domain-containing protein n=11 Tax=Amniota TaxID=32524 RepID=A0A4W2IDE6_BOBOX
MALKRINKELSDLARDPPAQCSAGPVGDDMFHWQASIMGPNDSPYQGGVFFLTIHFPTDYPFKPPKVAFTTRIYHPNINSNGSICLDILRSQWSPALTISKVLLSICSLLCDPNPDDPLVPEIARIYKTDRDKYNRISREWTQKYAM
>UniRef90_A0A8B9LST7/1-147 [subseq from] Ubiquitin-conjugating enzyme E2 D4-like n=3 Tax=Astyanax mexicanus TaxID=7994 RepID=A0A8B9LST7_ASTMX
MAMKRIQKELQDLQRDPPSQCSAGPMGEDLFHWQATIMGPGDSPFQGGVFFLTIQFPTDYPFKPPKVAFTTKIYHPNINSNGSICLDILRSQWSPALTVSKVLLSICSLLCDPNPDDPLVPDIAHTYKSDKDKYNRLAREWTQKYAM
>UniRef90_A0A484DDN9/1-147 [subseq from] UBC core domain-containing protein n=4 Tax=Perciformes TaxID=8111 RepID=A0A484DDN9_PERFV
MALKRIQKELSDLQRDPPAQCSAGPVGEDLFHWQATIMGPSDSPYQSGVFFLTIHFPTDYPFKPPKVAFTTKIYHPNINSNGSICLDILRSQWSPALTVSKVLLSICSLLCDPNPDDPLVPEIAHTYKADRERYNKSAREWTHKYAM
>UniRef90_A0A7J5YMP9/12-158 [subseq from] UBC core domain-containing protein n=2 Tax=Percomorphaceae TaxID=1489872 RepID=A0A7J5YMP9_DISMA
MALKRIQKELSDLQRDPPAQCSAGPVGEDLFHWQATIMGPSDSPYQSGVFFLTIHFPTDYPFKPPKVAFTTKIYHPNINSNGSICLDILRSQWSPALTVSKVLLSICSLLCDPNPDDPLVPEIAHTYKADREKYNKSAREWTHKYAI
>UniRef90_A0A6J2V080/1-147 [subseq from] ubiquitin-conjugating enzyme E2 2-like isoform X2 n=2 Tax=Vertebrata TaxID=7742 RepID=A0A6J2V080_CHACN
MALKRIQKELTDLGRDPPAQCSAGPVGDDLFHWQATIMGPNESPYQGGVFFLTIHFPTDYPFKPPKVAFTTRIYHPNINSNGSICLDILRSQWSPALTISKVLLSICSLLCDPNPDDPLVPEIARIYKTDTEKYNRLAQEWTEKYAM
>UniRef90_A0A1I7S3W5/55-201 [subseq from] UBIQUITIN_CONJUGAT_2 domain-containing protein n=4 Tax=Rhabditida TaxID=6236 RepID=A0A1I7S3W5_BURXY
MALKRIQKELQDLGRDPPAQCSAGPVGDDLFHWQATIMGPPESPYQGGVFFLTIHFPTDYPFKPPKVSFTTRIYHPNINSNGSICLDILRSQWSPALTISKVLLSICSLLCDPNPDDPLVPEIARIYKTDRDRYNTLAREWTQKYAM
>UniRef90_A0A3B1JRN0/1-147 [subseq from] Ubiquitin-conjugating enzyme E2 D2 n=4 Tax=Characiphysae TaxID=186628 RepID=A0A3B1JRN0_ASTMX
MALKRIQKELTDLARDPPAQCSAGPVGDDVFHWQATIMGPNESPYQGGVFFLTIHFPTDYPFKPPKVAFTTRIYHPNINSNGSICLDILRSQWSPALTISKVLLSICSLLCDPNPDDPLVPEIARIYKTDTEKYNKMAREWTEKYAM
>UniRef90_A9JRT4/1-147 [subseq from] Ubiquitin-conjugating enzyme E2D 3 n=133 Tax=Vertebrata TaxID=7742 RepID=A9JRT4_DANRE
MALKRIQKELTDLARDPPAQCSAGPVGDDVFHWQATIMGPNESPYQGGVFFLTIHFPTDYPFKPPKVAFTTRIYHPNINSNGSICLDILRSQWSPALTISKVLLSICSLLCDPNPDDPLVPEIARIYKTDTEKYNRMAKEWTEKYAM
>UniRef90_UPI001C559598/20-165 [subseq from] Ubiquitin-conjugating enzyme E2 D3 n=1 Tax=Homo sapiens TaxID=9606 RepID=UPI001C559598
-ALKRINKELSDLARDPPAQCSAGPVGDDMFHWQATIMGPNDSPYQGGVFFLTIHFPTDYPFKPPKVAFTTRIYHPNINSNGSICLDILRSQWSPALTISKVLLSICSLLCDPNPDDPLVPEIARIYKTDRDKYNRISREWTQKYAM
>UniRef90_A0A8B7WG03/32-54 [subseq from] ubiquitin-conjugating enzyme E2 D1 isoform X1 n=2 Tax=Castor canadensis TaxID=51338 RepID=A0A8B7WG03_CASCN
-------LELSDLQRDPPAHCSAGPVGDDC---------------------------------------------------------------------------------------------------------------------
>UniRef90_A0A8B7WG03/78-202 [subseq from] ubiquitin-conjugating enzyme E2 D1 isoform X1 n=2 Tax=Castor canadensis TaxID=51338 RepID=A0A8B7WG03_CASCN
----------------------KTPLFVSVFHWQATIMGPPDSAYQGGVFFLTVHFPTDYPFKPPKIAFTTKIYHPNINSNGSICLDILRSQWSPALTVSKVLLSICSLLCDPNPDDPLVPDIAQIYKSDKEKYNRHAREWTQKYAM
>UniRef90_UPI00045420D1/1-147 [subseq from] ubiquitin-conjugating enzyme E2 D2 isoform X1 n=1 Tax=Cricetulus griseus TaxID=10029 RepID=UPI00045420D1
MALKRIHKELNDLARDPPALCPAGPVGDDMFHWQATIMGPNDSPYQGGVFFLTIHFPTDYPFKPPKVAFTTRIYHPNINSNGSICLDILRSQWSPALTISKVLLSICSLLCDPNPDDPLVPEIARIYKTDREKYNRIAREWTQKYAM
>UniRef90_A0A3B3SIW0/1-146 [subseq from] Ubiquitin-conjugating enzyme E2 D2-like n=22 Tax=Teleostei TaxID=32443 RepID=A0A3B3SIW0_9TELE
MALKRIHKELNDLARDPPAQCSAGPVGDDMFHWQATIMGPNDSPYQGGVFFLTIHFPTDYPFKPPKVAFTTRIYHPNINSNGSICLDILRSQWSPALTISKVLLSICSLLCDPNPDDPLVPEIARIYKTDNEKYNRLAREWTEKYA-
>UniRef90_A0A4X1U9M8/1-146 [subseq from] UBC core domain-containing protein n=1 Tax=Sus scrofa TaxID=9823 RepID=A0A4X1U9M8_PIG
MALKRIQKELTDLQRDPPAQCSAGPVGDDLFHWQATIMGPNDSPYQGGVFFLTIHFPTDYPFKPPKVAFTTKIYHPNINSNGSICLDILRSQWSPALTVSKVLLSICSLLCDP-PDDPLVPEIAHTYKADREKYNRLAREWTQKYAM
>UniRef90_A0A663E8L3/154-300 [subseq from] Ubiquitin conjugating enzyme E2 D3 n=2 Tax=Aquila chrysaetos chrysaetos TaxID=223781 RepID=A0A663E8L3_AQUCH
MALKRINKELSDLARDPPAQCSAGPVGDDMFHWQATIMGPNDSPYQGGVFFLTIHFPTDYPFKPPKVAFTTRIYHPNINSNGSICLDILRSQWSPALTISKVLLSICSLLCDPNPDDPLVPEIARIYKTDRDKYNRLAREWTEKYAM
>UniRef90_A0A6G0UUN1/1-147 [subseq from] UBC core domain-containing protein n=6 Tax=Nematoda TaxID=6231 RepID=A0A6G0UUN1_9BILA
MALRRIQKELQDLGRDPPAQCSAGPVGDDLFHWQATIMGPPESPYQGGVFFLTIHFPVDYPFKPPKVAFTTRIYHPNINSNGSICLDILRSQWSPALTISKVLLSICSLLCDPNPDDPLVPEIARIYKTDRERYNQLAREWSQKYAM
>UniRef90_A0A0A0MQU3/2-147 [subseq from] Ubiquitin-conjugating enzyme E2 D2 n=15 Tax=Gnathostomata TaxID=7776 RepID=A0A0A0MQU3_HUMAN
-SLLKIQKELNDLARDPPAQCSAGPVGDDMFHWQATIMGPNDSPYQGGVFFLTIHFPTDYPFKPPKVAFTTRIYHPNINSNGSICLDILRSQWSPALTISKVLLSICSLLCDPNPDDPLVPEIARIYKTDREKYNRIAREWTQKYAM
>UniRef90_A0A8D0LD50/1-147 [subseq from] Ubiquitin conjugating enzyme E2 D2 n=1 Tax=Sphenodon punctatus TaxID=8508 RepID=A0A8D0LD50_SPHPU
MALKRIHKELNDLARDPPAQCSAGPVGDDMFHWQATIMGPNDSPYQGVVFFLTIHFPTDYPFKPPKVAFTTRIYHPNINSNGSICLDILRSQWSPALTISKVLLSICSLLCDPNPDDPLVPEIARIYKTDREKYNRIAREWTQKYAM
>UniRef90_C3ZGJ2/1-147 [subseq from] UBC core domain-containing protein n=11 Tax=Eumetazoa TaxID=6072 RepID=C3ZGJ2_BRAFL
MALKRIKKELQDLGRDPPAQCSAGPVGDDLFHWQATIMGPPDSPYQGGVFFLTIHFPTDYPFKPPKVAFTTRIYHPNINSNGSICLDILRSQWSPALTISKVLLSICSLLCDPNPDDPLVPEIARIYKTDKPRYNELAKEWTKKYAM
>UniRef90_A0A8C4T3I6/1-147 [subseq from] Ubiquitin-conjugating enzyme E2 D4-like n=3 Tax=Polypteridae TaxID=8289 RepID=A0A8C4T3I6_ERPCA
MALKRIQKELNDLQRDPPAQCSAGPVGDDMFHWQATIMGPTDSAYQGGVFFLNIHFPSDYPFKPPKVAFRTKIYHPNINSNGRICLDILKSQWSPALTVSKVLLSICSLLCDPNPDDPLVPDIAHMYKSDEAKYNKLAREWTQKYAM
>UniRef90_A0A8C6SB79/1-147 [subseq from] Ubiquitin-conjugating enzyme E2D 2 (UBC4/5 homolog, yeast) n=2 Tax=Gobiidae TaxID=8220 RepID=A0A8C6SB79_9GOBI
MALKRIHKELNDLARDPPAQCSAGPVGDDMFHWQATIMGPNDSPYQNGVFFLTIHFPTDYPFKPPKVAFTTRIYHPNINSNGSICLDILRSQWSPALTISKVLLSICSLLCDPNPDDPLVPEIARIYKTDREKYNKIAREWTQKYAM
>UniRef90_UPI00137899A5/1-137 [subseq from] ubiquitin-conjugating enzyme E2 D1 isoform X1 n=2 Tax=Thamnophis elegans TaxID=35005 RepID=UPI00137899A5
MALKRIQKELSDLQRDPPAHCSAGPVGDDLFHWQATIMGPPDSAYQGGVFFLTVHFPTDYPFKPPKIAFTTKIYHPNINSNGSICLDILRSQWSPALTVSKVLLSICSLLCDPNPDDPLVPDIAQIYKSDKEKIEDH----------
>UniRef90_UPI00148EB672/1-147 [subseq from] ubiquitin-conjugating enzyme E2 D3-like n=1 Tax=Marmota flaviventris TaxID=93162 RepID=UPI00148EB672
MALKRINKELSDLARDPPAQCSAGPVGDDMFHWQATIMGPNDSPYQGGVFFLTIHFPTDYPFKPPKVAFTTRIYHPNITSNGSICLDILRSQWSPALTISKVLLSICSLLCDPNPDDPLVPEIARIYKTDRDKYNRISREWTQKYAM
>UniRef90_B7PKN3/1-147 [subseq from] Ubiquitin protein ligase n=16 Tax=Eukaryota TaxID=2759 RepID=B7PKN3_IXOSC
MALKRIKKELEDLKRDPPAQCSAGPVNDDLFHWQATIMGPPDSPYQGGVFFLTIHFPTDYPFKPPKVAFTTRIYHPNINSNGSICLDILRSQWSPALTISKVLLSICSLLCDPNPDDPLVPEIARFYKTDRDKYNELAREWTRKYAM
>UniRef90_Q9D1S1/1-147 [subseq from] UBC core domain-containing protein n=2 Tax=Boreoeutheria TaxID=1437010 RepID=Q9D1S1_MOUSE
MALKRINKELSDLARDPPAQCSAGPVGDGMFHWQATIMGPNDSPYQGGVFFLTIHFPTDYPFKPPKVAFTTRIYHPNINSNGSICLDILRSQWSPALTISKVLLSICSLLCDPNPDDPLVPEIARIYKTDRDKYNRISREWTQKYAM
>UniRef90_UPI001CC77C69/1-147 [subseq from] ubiquitin-conjugating enzyme E2 D3-like n=2 Tax=Theria TaxID=32525 RepID=UPI001CC77C69
MALKRINKELSDLARDPPAQCSAGPVGDDRFHWQATIMGPNDSPYQGGVFFLTIHFPTDYPFKPPKVAFTTRIYHPNINSNGSICLDILRSEWSPALTISKVLLSICSLLCDPNPDDPLVPEIARIYKTDRDKYNRISREWTQKYAM
>UniRef90_Q3ZCF7/1-147 [subseq from] Ubiquitin-conjugating enzyme E2 D3 n=1 Tax=Bos taurus TaxID=9913 RepID=UB2D3_BOVIN
MALKRINKELSDLARDPPAQCSAGPVGDDMFHWQATIMGPNDSPYQGGVFFLTIHFPTDYPFKPPKVAFTTRIYHPNINSNDSICLDILRSQWSPALTISKVLLSICSLLCDPNPDDPLVPEIARIYKTDRDKYNRISREWTQKYAM
>UniRef90_A0A383ZBC1/1-147 [subseq from] ubiquitin-conjugating enzyme E2 D2 n=1 Tax=Balaenoptera acutorostrata scammoni TaxID=310752 RepID=A0A383ZBC1_BALAS
MALKRIHKELNDLARDPPGQCSAGPVGGDMFHWQATIMGPNDSPYQGGVFFLTIHFPTDYPFKPPKVAFTTRIYHPNINSNGSICLDILRSQWSPALTISKVLLSICSLLCDPNPDDPLVPEIARIYKTDREKYNRIAREWTQKYAM
>UniRef90_A0A8C4NKF2/1-147 [subseq from] Ubiquitin-conjugating enzyme E2D 2 (UBC4/5 homolog, yeast), like n=1 Tax=Eptatretus burgeri TaxID=7764 RepID=A0A8C4NKF2_EPTBU
MALKRIHKELNDLGRDPPAQCSAGPVGDDMFHWQATIMGPPDSPYQGGVFFLTIHFPTDYPFKPPKVAFTTRIYHPNINSNGSICLDILRSQWSPALTVSKVLLSICSLLCDPNPDDPLVPEIAKLYKTDRDRYNKVARDWTHKYAM
>UniRef90_UPI00214E0FCD/1-147 [subseq from] ubiquitin-conjugating enzyme E2-17 kDa-like isoform X1 n=2 Tax=Epinephelus TaxID=94231 RepID=UPI00214E0FCD
MALKRIKKELQDLGKDPPAQCSAGPVGDDLFHWQASIMGPPDSPYHGGVFFLSVHFPTDYPFKPPKISFTTKIYHPNINSNGSICLDILRSQWSPALTVSKVLLSICSLLCDPNPDDPLVPDIAHIYKTDKQKYNKAAKDWTQKYAM
>UniRef90_UPI0018A1BECC/1-133 [subseq from] ubiquitin-conjugating enzyme E2 D1 isoform X1 n=3 Tax=Archelosauria TaxID=1329799 RepID=UPI0018A1BECC
MALKRIQKELSDLQRDPPAHCSAGPVGDDLFHWQATIMGPPDSAYQGGVFFLTVHFPTDYPFKPPKIAFTTKIYHPNINSNGSICLDILRSQWSPALTVSKVLLSICSLLCDPNPDDPLVPDIAQIYKSDKEK--------------
>UniRef90_A0A6P6YC48/1-147 [subseq from] ubiquitin-conjugating enzyme E2-17 kDa n=2 Tax=Psoroptidia TaxID=223472 RepID=A0A6P6YC48_DERPT
MALKRIRKELEDLKRDPPAQCSAGPVGEDPFHWQATIMGPPDSPYQGGVFFLTIHFPTDYPFKPPKVSFTTRIYHPNINSNGSICLDILRSQWSPALTISKVLLSICSLLCDPNPDDPLVPEIARIYKTDRDKYNEFAREWTRKYAM
>UniRef90_A0A8C4ZQ50/26-169 [subseq from] Ubiquitin-conjugating enzyme E2D 4 (putative) n=2 Tax=Gadus morhua TaxID=8049 RepID=A0A8C4ZQ50_GADMO
---IRIQLELTDLQRDPPAQCSAGPLGDDLFHWQATIMGPNDSPYQGGVFFLTIHFPTDYPFKPPKVAFTTKIYHPNINSNGSICLDILRSQWSPALTVSKVLLSICSLLCDPNPDDPLVPEIAHTYKSDREKYNRLAREWTQKYAM
>UniRef90_H3A7H1/1-147 [subseq from] Ubiquitin conjugating enzyme E2 D1 n=2 Tax=Latimeria chalumnae TaxID=7897 RepID=H3A7H1_LATCH
MALKRINKELLDLQKDPPAQCSAGPVGEDLFYWQATIMGPGDSPYQGGVFFLSIHFPADYPFKPPKIAFTTKIYHPNINSNGSICLDILRSQWSPALTLTKVLLSICSLLCDPNPDDPLVPDIAQIYKTDKERYNKLAREWTQKYAM
>UniRef90_A0A6P7I6U7/1-147 [subseq from] ubiquitin-conjugating enzyme E2 D4-like n=1 Tax=Parambassis ranga TaxID=210632 RepID=A0A6P7I6U7_9TELE
MALKRIQKELHDLQRDPPAQCSAGPRGDDMFHWQATILGPVDSPYQGGVFFLTIHFPTDYPFKPPKVAFTTKIYHPNINSNGSICLDILRSQWSPALTVSKVLLSICSLLCDPNPDDPLVPDIAHTYKNDKDKYNKLAKEWTLKYAM
>UniRef90_A0A6A5E9U5/1-147 [subseq from] UBC core domain-containing protein n=6 Tax=Perciformes TaxID=8111 RepID=A0A6A5E9U5_PERFL
MALKRIQKELQDLEKDPPASCSAGPVGEDLFHWQATITGPNDSPYHGGVFFLSVHFPTDYPFKPPKLAFTTKIYHPNINSNGSICLDILRSQWSPALTVSKVLLSICSLLCDPNPDDPLVPDIAHIYKSDRQKYNKVAREWTQRYAM
>UniRef90_UPI001C67F31F/1-134 [subseq from] ubiquitin-conjugating enzyme E2 D1 isoform X1 n=3 Tax=Amniota TaxID=32524 RepID=UPI001C67F31F
MALKRIQKELSDLQRDPPAHCSAGPVGDDLFHWQATIMGPPDSAYQGGVFFLTVHFPTDYPFKPPKIAFTTKIYHPNINSNGSICLDILRSQWSPALTVSKVLLSICSLLCDPNPDDPLVPDIAQIYKSDKENF-------------
>UniRef90_A0A401QDP8/1-147 [subseq from] UBC core domain-containing protein n=1 Tax=Scyliorhinus torazame TaxID=75743 RepID=A0A401QDP8_SCYTO
MALKQINKELQDLARDPPAQCSAGPVGDDMFHWQATIMGPNDSPYQGGVFFLTIHFPTDYPFKPPKVAFTTRIYHPNSNSNGSICVDILRSQWSPALTISKVLLSICSLLCDPNPDDPLVPEIARIYKTDREKYNRIAREWTQKYAM
>UniRef90_UPI000F4E8DFF/1-147 [subseq from] ubiquitin-conjugating enzyme E2 D1a n=1 Tax=Tachysurus fulvidraco TaxID=1234273 RepID=UPI000F4E8DFF
MALKRIQKELQDLQRDPPLQCSAGPMGEDLFHWKATIMGPGDSPYQGGVFFLTIHFPTNYPFKPPRVAFTTKIYHPNINSNGSICLDILRSNWSPALTVSKVLLSICSLLCDPNPDDPLVPDIAHIYKSDKDKYNRMAQEWTQQYAM
>UniRef90_A0A673CHG2/1-147 [subseq from] Ubiquitin-conjugating enzyme E2 D2-like n=21 Tax=Percomorphaceae TaxID=1489872 RepID=A0A673CHG2_9TELE
MALKRIHKELNDLARDPPAQCSAGPVGDDMFHWQATIMGPTDSPYQGGVFFLTIHFPTDYPFKPPKVAFTTRIYHPNINSNGSICLDILRSQWSPALTISKVLLSICSLLCDPNPDDPLVPEIARIYKTDNQKYSKTAKEWTQKYAM
>UniRef90_A0A8C8ZVZ2/1-147 [subseq from] Ubiquitin conjugating enzyme E2 D4 (putative) n=1 Tax=Prolemur simus TaxID=1328070 RepID=A0A8C8ZVZ2_PROSS
MALNRIQKELSDLQRDPPAQCSAGPVGNDLFHWQATIMGPNDSPYQGGVFFLTIHFPTDYPFKSPKVVFTTKIYHPNINNNGSICLDILRSQWSAALTVSKILLSICSLLCDPNPDDPVVPEIAHIYKADKEKYNRLAREWTQKYAM
>UniRef90_A0A6G0V0U2/1-147 [subseq from] UBC core domain-containing protein n=1 Tax=Halicephalobus sp. NKZ332 TaxID=2598192 RepID=A0A6G0V0U2_9BILA
MALKRIQKELQDLGRDPPAQCSAGPVGDDLFHWQATIMGPPESPYQGGVFFLTIHFPTDYPFKPPKVAFTTRIYHPNINSNGSICLDILRSQWSPALTISKVLLSICSLLCDPNPDDPLVPEIARIYKTDRDRYNQLAREWSQKYAM
>UniRef90_H0YZS6/1-146 [subseq from] Ubiquitin conjugating enzyme E2 D3 n=7 Tax=Neognathae TaxID=8825 RepID=H0YZS6_TAEGU
MALKRINKELSDLARDPPAQCSAGPVGDDMFHWQATIMGPNDSPYQGGVFFLTIHFPTDYPFKPPKVAFTTRIYHPNINSNGSICLDILRSQWSPALTISKVLLSICSLLCDPNPDDPLVPEIARIYKTDRDKYNRISREWTQKLA-
>UniRef90_A0A822HC94/1-147 [subseq from] (mimic poison frog) hypothetical protein n=2 Tax=Hyloidea TaxID=8417 RepID=A0A822HC94_9NEOB
MALKRIQKELTDLQRDPPAQCSAGPVGEDsVFHWQATIMGPSDSPYQGGVFYLTIQFPTDYPFKPPKVAFTTKIYHPNINSNGSICLDILRSQWSPALTISKVLLSICSLLCDPNPDDPLVPDIAQIYKTDKEKYNRIAKDWTQRYA-
>UniRef90_G3PXD7/1-147 [subseq from] UBC core domain-containing protein n=12 Tax=Percomorphaceae TaxID=1489872 RepID=G3PXD7_GASAC
MALKRITKELTDLSRDPPAQCSAGPVGEDMFHWQATIMGPPDSPYQGGVFFLTIHFPTDYPFKPPKVAFTTRIYHPNINSNGSICLDILRSQWSPALTISKVLLSICSLLCDPNPDDPLVPEIARIYKTDPVKYNKTAQDWTQKYAM
>UniRef90_UPI0006B0D8C8/1-147 [subseq from] ubiquitin-conjugating enzyme E2-17 kDa-like n=1 Tax=Limulus polyphemus TaxID=6850 RepID=UPI0006B0D8C8
MALKRIKKELDDLRRDPPAQCSAGPVGDDLFHWQATILGPPESSYQGGVFFLTIHFPTDYPFKPPKVAFTTRIYHPNINSNGSICLDILRSQWSPALTISKVLLSVCSLLCDPNPDDPLVPEIARIFKTDQDKYSELAREWTRKYAM
>UniRef90_UPI00174F254C/1-147 [subseq from] ubiquitin-conjugating enzyme E2 D2-like n=1 Tax=Pipistrellus kuhlii TaxID=59472 RepID=UPI00174F254C
MALKRIHKELNDLARDPPAQCSAGPVGDDMFHWQATIMGPNDSPYQGGVFFLTIHFPTDYPFKPPKVAFTTRIYNPNINSNGSICLDILRSQWSPALTISKVLLSICSLLCDPNPDDPLVPEIARIYKTDREKYNRIAQEWTKKYAM
>UniRef90_B0JYU2/1-136 [subseq from] UBC core domain-containing protein (Fragment) n=5 Tax=Euteleostomi TaxID=117571 RepID=B0JYU2_XENTR
-----------DLQRDPPAQCSAGPVGDDLFHWQATIMGPTDSPYQGGVFFLTIHFPTDYPFKPPKVAFTTKIYHPNINSNGSICLDILRSQWSPALTVSKVLLSICSLLCDPNPDDPLVPDIAQIYKSDKEKYNRLAREWTQKYAM
>UniRef90_A0A0N4Z2I6/1-147 [subseq from] UBIQUITIN_CONJUGAT_2 domain-containing protein n=4 Tax=Strongyloididae TaxID=6246 RepID=A0A0N4Z2I6_PARTI
MALKRIQKELQDLGRDPPAQCSAGPVGDDLFHWQATIMGPAESPYQGGVFFLTIHFPTDYPFKPPKVAFTTKIYHPNINSNGSICLDILRTQWSPALTISKVLLSICSLLCDPNPDDPLVPEIAKLYKSDREKYNQTGREWTQKYAM
>UniRef90_A0A2K6GJP6/4-149 [subseq from] UBC core domain-containing protein n=3 Tax=Propithecus coquereli TaxID=379532 RepID=A0A2K6GJP6_PROCO
-TLKRINKELSDLARDPPAQCSAGPVGDDMFHWQATIMGPNDSPYQGGVLFLTIHFPTDYPFKPPKVAFTTRIYHPNINSNGSICLDILRSQWSPALTISKVLLSICSLLCDPNPDDPLVPEIARIYKTDRDKYNRISREWTQKYAM
>UniRef90_A0A3M7PPI1/1-147 [subseq from] Ubiquitin-conjugating enzyme E2 D3 isoform X1 n=3 Tax=Brachionus TaxID=10194 RepID=A0A3M7PPI1_BRAPC
MALKRINKELQDLERDPPANCSAGPVSDDLFQWQATIMGPPDSPYQGGVFFLTIHFPTDYPFKPPKIAFTTRIYHPNINSNGSICLDILRSQWSPALTISKVLLSICSLLCDPNPDDPLVPEIARIYKTDKNLYNKNAKEWTSKYAM
>UniRef90_UPI001FF579FD/1-134 [subseq from] ubiquitin-conjugating enzyme E2 D1 isoform X1 n=2 Tax=Laurasiatheria TaxID=314145 RepID=UPI001FF579FD
MALKRIQKELSDLQRDPPAHCSAGPVGDDLFHWQATIMGPPDSAYQGGVFFLTVHFPTDYPFKPPKIAFTTKIYHPNINSNGSICLDILRSQWSPALTVSKVLLSICSLLCDPNPDDPLVPDIAQIYKSDKENM-------------
>UniRef90_A0A6J2S1W0/1-147 [subseq from] ubiquitin-conjugating enzyme E2 D2-like isoform X1 n=11 Tax=Perciformes TaxID=8111 RepID=A0A6J2S1W0_COTGO
MALKRIHKELSDLARDPPAQCSAGPVGDDMFHWQATIMGPSDSPYQGGVFFLTIHFPTDYPFKPPKVAFTTKIYHPNINSNGSICLDILRSQWSPALTISKVLLSICSLLCDPNPDDPLVPEIARVYKTDSPKYNKLAQEWTAKYAM
>UniRef90_V4A6Q7/1-147 [subseq from] UBC core domain-containing protein n=8 Tax=Eumetazoa TaxID=6072 RepID=V4A6Q7_LOTGI
MALKRIQKELTDLGRDPPAQCSAGPVGDDLFHWQATIMGPSDSPYQGGVFFLTIHFPTDYPFKPPKVAFTTRIYHPNINSNGSICLDILRSQWSPALTISKVLLSICSLLTDPNPDDPLVPEIARIYKNDKDKYQKTAREWTNKYAM
>UniRef90_G3Q482/1-146 [subseq from] Ubiquitin-conjugating enzyme E2D 2 (UBC4/5 homolog, yeast) n=1 Tax=Gasterosteus aculeatus TaxID=69293 RepID=G3Q482_GASAC
MALKRIHKELNDLARDPPAQCSAGPVGDDMFHWQATIMGPNDSPYQSGVFFLTIHFPTDYPFKPPKVAFTTRIYHPNINSNGSICLDILRSQWSPALTISKVLLSICSLLCDPNPDDPLVPEIARIYKTDREKYNRIAREWTQNYS-
>UniRef90_H0WNZ2/5-147 [subseq from] Ubiquitin conjugating enzyme E2 D4 (putative) n=3 Tax=Euteleostomi TaxID=117571 RepID=H0WNZ2_OTOGA
----AISQELTDLQRDPPAQCSAGPVGNDLFHWQATIMGPNDSPYQGGVFFLTIHFPTDYPFKPPKVAFTTKIYHPNINSNGSICLDILRSQWSPALTVSKVLLSICSLLCDPNPDDPLVPEIAHIYKADREKYNRVAREWTQKYAM
>UniRef90_A0A3Q3VSJ3/1-147 [subseq from] UBC core domain-containing protein n=49 Tax=Percomorphaceae TaxID=1489872 RepID=A0A3Q3VSJ3_MOLML
MALKRISKELNDLSRDPPAQCSAGPVGEDMFHWQATIMGPPDSPYQGGVFFLTIHFPTDYPFKPPKVAFTTRIYHPNINSNGSICLDILRSQWSPALTISKVLLSICSLLCDPNPDDPLVPEIARIYKTDPVRYNKTAQDWTQKYAM
>UniRef90_A0A6P6CJM8/1-133 [subseq from] ubiquitin-conjugating enzyme E2 D1 isoform X1 n=4 Tax=Pteropodinae TaxID=77225 RepID=A0A6P6CJM8_PTEVA
MALKRIQKELSDLQRDPPAHCSAGPVGDDLFHWQATIMGPPDSAYQGGVFFLTVHFPTDYPFKPPKIAFTTKIYHPNINSNGSICLDILRSQWSPALTVSKVLLSICSLLCDPNPDDPLVPDIAQIYKSDKEN--------------
>UniRef90_A0A3Q2XFG6/1-147 [subseq from] Ubiquitin-conjugating enzyme E2 D2 n=4 Tax=Clupeocephala TaxID=186625 RepID=A0A3Q2XFG6_HIPCM
MALKRIHKELNDFARDPPAQCSAGPVGDDSFHWQATIMGPNDSPYQGGVFFLTIHFPTDYPFKPPKVAFTTRIYHPNINSNGSICLDILRSQWSPALTISKVLLSICSLLCDPNPDDPLVPEIARIYKTDREKYNKIAREWTTKYAM
>UniRef90_A0A8B8CJ30/1-147 [subseq from] ubiquitin-conjugating enzyme E2 2 n=10 Tax=Bilateria TaxID=33213 RepID=A0A8B8CJ30_CRAVI
MALKRIQKELTDLGRDPPAQCSAGPVGDDLFHWQATIMGPPDSPFTGGVFFLTIHFPTDYPFKPPKVAFTTRIYHPNINSNGSICLDILRSQWSPALTISKVLLSICSLLTDPNPDDPLVPEIARIYKTDREKYNQTAKEWTAKYAM
>UniRef90_A0A1E1XTJ0/1-147 [subseq from] Putative ubiquitin protein ligase n=1 Tax=Amblyomma sculptum TaxID=1581419 RepID=A0A1E1XTJ0_AMBSC
MALKRIKKELEDLKRDPPAQCSAGPVNDDLFHWQATIMGPPDSPYQGGVFFLTIHFPTDYPFKPPKVAFTTRIYHPNINSNGSICLDILRSQWSPALTISKVLLSICSLLCDPNPDAPLVPEIARFYKTDREKYNELAREWTRKYAM
>UniRef90_A0A6J2X0V8/1-146 [subseq from] ubiquitin-conjugating enzyme E2 D2-like isoform X2 n=8 Tax=Clupeocephala TaxID=186625 RepID=A0A6J2X0V8_CHACN
MALKRIYKELNDFARDPPAQCSAGPVGEDMFHWQATIMGPNDSPYQGGVFFLTIHFPTDYPFKPPKVAFTTRIYHPNINSNGSICLDILRSQWSPALTISKVLLSICSLLCDPNPDDPLVPEIARIYKTDNEKYNRLAREWTEKYA-
>UniRef90_UPI0003F07A92/1-147 [subseq from] ubiquitin-conjugating enzyme E2 2-like isoform X2 n=1 Tax=Saccoglossus kowalevskii TaxID=10224 RepID=UPI0003F07A92
MALKRIKKELQDLGRDPPAQCSAGPVGDDLFHWQATIMGPPDSPYHGGVFFLAVHFPTDYPFKPPKVSFTTRIYHPNINSNGSICLDILRSQWSPALTTSKVLLSICALLCDPNPDDPLVPDIARLYKTDRQQYNRTAREWAQKYAM
>UniRef90_A0A286ZPH4/1-146 [subseq from] Ubiquitin-conjugating enzyme E2 D2 n=1 Tax=Sus scrofa TaxID=9823 RepID=A0A286ZPH4_PIG
MALKRIHKELNDLARDP-AQCSAGPVGDDMFHWQATIMGPNDSPYQGGVFFLTIHFPTDYPFKPPKVAFTTRIYHPNINSNGSICLDILRSQWSPALTISKVLLSICSLLCDPNPDDPLVPEIARIYKTDREKYNRIAREWTQKYAM
>UniRef90_A0A6J2R3W0/1-147 [subseq from] ubiquitin-conjugating enzyme E2 2-like n=7 Tax=Percomorphaceae TaxID=1489872 RepID=A0A6J2R3W0_COTGO
MALKRIQKELQDLGKDPPASCSAGPVGDDLFHWQATITGPNDSPYHGGVFFLSVHFPTDYPFKPPKLAFTTKIYHPNINSNGSICLDILRSQWSPALTVSKVLLSICSLLCDPNPDDPLVPDIAYIYKSDRQRYNKVAREWTQRYAM
>UniRef90_A0A1I8CA37/1-147 [subseq from] UBIQUITIN_CONJUGAT_2 domain-containing protein n=1 Tax=Rhabditophanes sp. KR3021 TaxID=114890 RepID=A0A1I8CA37_9BILA
MALKRIQKELQDLGRDPPAQCSAGPVGDDLFHWQATIMGPAESPYSGGVFFLTIHFPTDYPFKPPKVAFTTKIYHPNINSNGSICLDILRTQWSPALTISKVLLSICSLLCDPNPDDPLVPEIAKLYKSDREKYNQNGREWTQKYAM
>UniRef90_A0A8J1Y654/1-146 [subseq from] Ofus.G16282 protein n=1 Tax=Owenia fusiformis TaxID=6347 RepID=A0A8J1Y654_OWEFU
MALKRINKELQDLGRDPPAQCSAGPVGDDLFHWQATIMGPQDSPYSGGVFFLTIHFPTDYPFKPPKVAFTTKIYHPNINSNGSICLDILRSQWSPALTISKVLLSICSLLCDPNPDDPLVPDIARIFKSDRSKYNKYAKEWTTKFA-
>UniRef90_I3M0S6/3-144 [subseq from] Ubiquitin conjugating enzyme E2 D4 (putative) n=34 Tax=Euteleostomi TaxID=117571 RepID=I3M0S6_ICTTR
-----IREELTDLQRDPPAQCSAGPVGDDLFHWQATIMGPNDSPYQGGVFFLTIHFPTDYPFKPPKVAFTTKIYHPNINSNGSICLDILRSQWSPALTVSKVLLSICSLLCDPNPDDPLVPEIAHTYKADREKYNRLAREWTQKYAM
>UniRef90_B3TK57/1-147 [subseq from] Ubiquitin-conjugating enzyme n=3 Tax=Haliotis TaxID=6452 RepID=B3TK57_HALDV
MALKRITKELTDLDKDPPAQCSAGPVGDDLFHWQATIMGPPDSPYQGGVFFLTIHFPTDYPFKPPKVAFTTKIYHPNINSNGSICLDILRSQWSPALTISKVLLSICSLLCDPNPDDPLVPEIARMFKSDPHKYQSTAREWTKKYAM
>UniRef90_A0A151NMA2/1-147 [subseq from] Beta-mannosidase n=33 Tax=Euteleostomi TaxID=117571 RepID=A0A151NMA2_ALLMI
MALKRINKELSDLARDPPAQCSAGPVGDDMFHWQATIMGPNDSPYQGGVFFLTIHFPTDYPFKPPKVAFTTRIYHPNINSNGSICLDILRSQWSPALTISKVLLSICSLLCDPNPDDPLVPEIARIYKTDRDKYNRISREWTQKYAI
>UniRef90_A0A8C7L564/1-147 [subseq from] UBC core domain-containing protein n=2 Tax=Gnathostomata TaxID=7776 RepID=A0A8C7L564_ONCKI
MLLKLVMDELNDLARDPPAQCSAGPVGDDMFHWQATIMGPNDSPYQGGVFFLTIHFPTDYPFKPPKVAFTTRIYHPNINSNGSICLDILRSQWSPALTISKVLLSICSLLCDPNPDDPLVPEIARIYKTDREKYNRIAREWTQKYAM
>UniRef90_A0A484BPE0/1-145 [subseq from] UBC core domain-containing protein n=1 Tax=Drosophila navojoa TaxID=7232 RepID=A0A484BPE0_DRONA
MALKRINKELQDLGRDPPAQCSAGPVGDDLFHWQATIMGPPDSPYQGGVFFLTIHFPTDYPFKPPKVAFTTRIYHPNINSNGSICLDILRSQWSPALTISKVLLSICSLLCDPNPDDPLVPEIARIYKTDREKYNELAREWTRNF--
>UniRef90_W5JTS2/1-143 [subseq from] Ubiquitin-conjugating enzyme E2 D/E n=1 Tax=Anopheles darlingi TaxID=43151 RepID=W5JTS2_ANODA
MALKRINKELQDLGRDPPAQCSAGPVGDDLFHWQATIMGPPDSPYQGGVFFLTIHFPTDYPFKPPKVAFTTRIYHPNINSNGSICLDILRSQWSPALTISKVLLSICSLLCDPNPDDPLVPEIARIYKTDREKYNELAREWTR----
>UniRef90_A0A8C5E4Y1/53-199 [subseq from] Ubiquitin-conjugating enzyme E2 D4-like n=2 Tax=Gouania willdenowi TaxID=441366 RepID=A0A8C5E4Y1_9TELE
MALKRIQRELNDLQKDPPASCSAGPVGEDMFHWQATITGPNDSPYHGGVFFLTVQFPTDYPFKPPKVAFTTKIYHPNINSNGSICLDILRSQWSPALTVSKVLLSICSLLCDPNPDDPLVPDIAHVYKSDRQKYNKLAREWTQKYAM
>UniRef90_A0A8C6XH44/1-145 [subseq from] Ubiquitin conjugating enzyme E2 D3 n=7 Tax=Amniota TaxID=32524 RepID=A0A8C6XH44_NAJNA
MALKRINKELSDLARDPPAQCSAGPVGDDMFHWQATIMGPNDSPYQGGVFFLTIHFPTDYPFKPPKVAFTTRIYHPNINSNGSICLDILRSQWSPALTISKVLLSICSLLCDPNPDDPLVPEIARIYKTDRDKYNRISREWTQKS--
>UniRef90_A0A8V0Y059/1-149 [subseq from] Ubiquitin conjugating enzyme E2 D1 n=3 Tax=Amniota TaxID=32524 RepID=A0A8V0Y059_CHICK
MALKRIQKELSDLQRDPPAHCSAGPVGDDCKLLLGHCHGSpcPDSAYQGGVFFLTVHFPTDYPFKPPKIAFTTKIYHPNINSNGSICLDILRSQWSPALTVSKVLLSICSLLCDPNPDDPLVPDIAQIYKSDKEKYNRHAREWTQKYAM
>UniRef90_A0A672QC71/21-166 [subseq from] Ubiquitin-conjugating enzyme E2 D2-like n=4 Tax=Bilateria TaxID=33213 RepID=A0A672QC71_SINGR
-ACKRIIKELTDLGRDPPAQCSAGPVGDDLFHWQATIMGPNDSPYQGGVFFLTIHFPTDYPFKPPKVAFTTRIYHPNINSNGSICLDILRSQWSPALTISKVLLSICSLLCDPNPDDPLVPEIARIYKTDNEKYNKLAREWTEKYAM
>UniRef90_A0A8B9K054/1-147 [subseq from] Ubiquitin-conjugating enzyme E2 D2-like n=13 Tax=Euteleostomi TaxID=117571 RepID=A0A8B9K054_ASTMX
MALKRIYKELNDFARDPPAQCSAGPVGDDMFHWQATIMGPNDSPYQSGVFFLTIHFPTDYPFKPPKVAFTTRIYHPNINSNGSICLDILRSQWSPALTISKVLLSICSLLCDPNPDDPLVPEIARIYKADRDKYNRIAREWAQKYAM
>UniRef90_A0A818PUR2/4-136 [subseq from] UBC core domain-containing protein n=1 Tax=Rotaria sp. Silwood1 TaxID=2762511 RepID=A0A818PUR2_9BILA
------------LERDAPFSVDLVP-GDDAFHYQGTMLGPLDSPYENGVFQFKLQYSENYPFKPLKIQFSTKIFHPNIFPNGYICLDILEKQWSVACNLLAALISIQSLLNDPNPNDPSNPEAAHYYRFDREKYNQIAREWTNKYA-
>UniRef90_A0A452FWT0/3-147 [subseq from] Ubiquitin conjugating enzyme E2 D2 n=4 Tax=Euteleostomi TaxID=117571 RepID=A0A452FWT0_CAPHI
--MKEIHVELNDLARDPPAQCSAGPVGDDMFHWQATIMGPNDSPYQGGVFFLTIHFPTDYPFKPPKVAFTTRIYHPNINSNGSICLDILRSQWSPALTISKVLLSICSLLCDPNPDDPLVPEIARIYKTDREKYNRIAREWTQKYAM
>UniRef90_A0A6P7L6L3/21-161 [subseq from] ubiquitin-conjugating enzyme E2 D4-like isoform X1 n=4 Tax=Clupeocephala TaxID=186625 RepID=A0A6P7L6L3_BETSP
------GQELQDLQRDPPAQCSAGPVGDDLFHWQATIMGPGDSPYQGGVFFLTIHFPTDYPFKPPKVAFTTKIYHPNINSNGSICLDILRSQWSPALTVSKVLLSICSLLCDPNPDDPLVPDIAHIYKNDKDKYNKLAKEWTQKYAM
>UniRef90_A0A8C6Y8Y3/1-134 [subseq from] Ubiquitin-conjugating enzyme E2 D4 n=1 Tax=Naja naja TaxID=35670 RepID=A0A8C6Y8Y3_NAJNA
MALKRIQKELSDLQRDPPAHCSAGPVGDDLFHWQATIMGPPDSAYQGGVFFLTVHFPTDYPFKPPKIAFTTKIYHPNINSNGSICLDILRSQWSPALTVSKVLLSICSLLCDPNPDDPLVPDIAQIYKSDKEKC-------------
>UniRef90_U3KNK3/1-144 [subseq from] UBC core domain-containing protein n=1 Tax=Oryctolagus cuniculus TaxID=9986 RepID=U3KNK3_RABIT
MALKRIHKELNDLARDPPAQCSAGPVGDDMFHWQATIMGPNDSPYQGGVFFLTIHFPTDYPFKPPKVAFTTRIYHPNINSNGSICLDILRSQWSPALTISKVLLSICSLLCDPNPDDPLVPEIARIYKTDREKYNRIAREWTQK---
>UniRef90_A0A267HA91/1-147 [subseq from] UBC core domain-containing protein n=6 Tax=Bilateria TaxID=33213 RepID=A0A267HA91_9PLAT
MALKRINKELQDLGRDPPAQCSAGPVGDDLFHWQATIMGPSESPYHGGVFFLTIHFPTDYPFKPPKVAFTTRIYHPNINSNGSICLDILRSQWSPALTISKVLLSICSLLCDPNPDDPLVPEIARMYKSDKDKYNNVAKEWTRKYAM
>UniRef90_A0A6A5EKE7/1-147 [subseq from] UBC core domain-containing protein n=40 Tax=Percomorphaceae TaxID=1489872 RepID=A0A6A5EKE7_PERFL
MALKRIHKELNDLARDPPAQCSAGPVGDDMFHWQATIMGPSDSPYQGGVFFLTIHFPTDYPFKPPKVAFTTRIYHPNINSNGSICLDILRSQWSPALTISKVLLSICSLLCDPNPDDPLVPEIARIYKTDSQRYNKLAQEWTAKYAM
>UniRef90_A0A3Q3DXU8/1-147 [subseq from] Ubiquitin-conjugating enzyme E2 D2-like n=9 Tax=Percomorphaceae TaxID=1489872 RepID=A0A3Q3DXU8_HIPCM
MALKRINKELHDLARDPPAQCSAGPVGDDMFHWQATIMGPTDSPYQGGVFFLTIHFPTDYPFKPPKVAFTTRIYHPNINSNGSICLDILRSQWSPALTISKVLLSICSLLCDPNPDDPLVPEIARIYKTDNVKYSKTAKEWTQKYAM
>UniRef90_UPI001ED8126D/1-147 [subseq from] ubiquitin-conjugating enzyme E2 D2-like n=1 Tax=Scatophagus argus TaxID=75038 RepID=UPI001ED8126D
MALKRIQKELNDLRRDPPASCSAGPLGEDLFNWQASIMGPSDSPYYGGVFFLSVHFPTDYPFKPPKVAFTTKIYHPNINSNGSICLDILRSQWSPALTVSKVLLSICSLLCDPNPDDPLVPDIAKIYKTDRQQYNKLAREWTQKYAM
>UniRef90_G3NMX3/1-147 [subseq from] Ubiquitin-conjugating enzyme E2D 3 n=4 Tax=Eupercaria TaxID=1489922 RepID=G3NMX3_GASAC
MALKRIHKELNDLARDPPAQCSAGPVGDDMFHWQATIMGPSDSPYQGGVFFLTIHFPTDYPFKPPKVAFTTRIYHPNINSNGSICLDILRSQWSPALTISKVLLSICSLLCDPNPDDPLVPEIAQIYKTDNSRYNKLAQEWTTKYAL
>UniRef90_A0A672HUM4/1-147 [subseq from] Ubiquitin-conjugating enzyme E2 D2-like n=6 Tax=Euacanthomorphacea TaxID=123369 RepID=A0A672HUM4_SALFA
MALKRIHKELNDLARDPPAQCSAGPVGDDMFHWQATIMGPCDSPYQGGVFFLTIHFPTDYPFKPPKVAFTTRIYHPNINSNGSICLDILRSQWSPALTISKVLLSICSLLCDPNPDDPLVPEIARIYKTDKNKYFKMAKDWTQKYAM
>UniRef90_A0A2K6CA58/3-148 [subseq from] Ubiquitin conjugating enzyme E2 D2 n=4 Tax=Euteleostomi TaxID=117571 RepID=A0A2K6CA58_MACNE
--LLKIQKtELNDLARDPPAQCSAGPVGDDMFHWQATIMGPNDSPYQGGVFFLTIHFPTDYPFKPPKVAFTTRIYHPNINSNGSICLDILRSQWSPALTISKVLLSICSLLCDPNPDDPLVPEIARIYKTDREKYNRIAREWTQKYAM
>UniRef90_A0A4W4GUA3/1-144 [subseq from] Ubiquitin conjugating enzyme E2 U n=1 Tax=Electrophorus electricus TaxID=8005 RepID=A0A4W4GUA3_ELEEL
MALKRIHKELTDLGRDPPAQCSAGPVGDDLFHWQATIMGPNDSPYQGGVFFLTIHFPTDYPFKPPKVAFTTRIYHPNINSNGSICLDILRSQWSPALTISKVLLSICSLLCDPNPDDPLVPEIARIYKTDNEKYNRIAREWTQN---
>UniRef90_UPI0005218B0E/136-281 [subseq from] ubiquitin-conjugating enzyme E2 D2 n=1 Tax=Charadrius vociferus TaxID=50402 RepID=UPI0005218B0E
-PLQRLHRELNDLARDPPAQCSAGPVGDDMFHWQATIMGPNDSPYQGGVFFLTIHFPTDYPFKPPKVAFTTRIYHPNINSNGSICLDILRSQWSPALTISKVLLSICSLLCDPNPDDPLVPEIARIYKTDREKYNRIAREWTQKYAM
>UniRef90_A0A4W6EDT0/1-147 [subseq from] Ubiquitin-conjugating enzyme E2 D4-like n=3 Tax=Lates calcarifer TaxID=8187 RepID=A0A4W6EDT0_LATCA
MALKRIQKELNDLRKDPPASCSAGPVGEDLFHWQATIIGPNDSPYHGGAFFLSVHFPTDYPFKPPKVAFTTKIYHPNINGNGSICLDILRSQWSPALTVSKVLLSICSLLCDPNPDDPLVPEIAHLYKSDRQKYNRVAREWTQRYAM
>UniRef90_A0A2U9CJV2/1-147 [subseq from] UBC core domain-containing protein n=5 Tax=Percomorphaceae TaxID=1489872 RepID=A0A2U9CJV2_SCOMX
MALKRIHKELNDLARDPPAQCSAGPVGDDMFHWQATIMGPTESPYQGGVFFLTIHFPTDYPFKPPKVAFTTRIYHPNINSNGSICLDILRSQWSPALTISKVLLSICSLLCDPNPDDPLVPEIARIYKTDSQKYNKLAQEWTAKYAM
>UniRef90_UPI0018F71CCB/16-159 [subseq from] ubiquitin-conjugating enzyme E2 D2 isoform X1 n=1 Tax=Scyliorhinus canicula TaxID=7830 RepID=UPI0018F71CCB
---KKQDKELNDLARDPPAQCSAGPVGDDMFHWQATIMGPNDSPYQGGVFFLTIHFPTDYPFKPPKVAFTTRIYHPNINSNGSICLDILRSQWSPALTISKVLLSICSLLCDPNPDDPLVPEIARIYKTDREKYNRIAREWTQKYAM
>UniRef90_A0A3Q1JRW2/2-141 [subseq from] Ubiquitin conjugating enzyme E2 D1 n=18 Tax=Clupeocephala TaxID=186625 RepID=A0A3Q1JRW2_ANATE
-------QELQDLQRDPPAQCSAGPVGDDLFHWQATIMGPGDSPYQGGVFFLTIHFPTDYPFKPPKVAFTTKIYHPNINSNGSICLDILRSQWSPALTVSKVLLSICSLLCDPNPDDPLVPDIAHIYKNDKDKYNKLAKEWTQKYAM
>UniRef90_A0A8C7CRK8/25-164 [subseq from] Ubiquitin-conjugating enzyme E2D 4 (putative) n=1 Tax=Oncorhynchus kisutch TaxID=8019 RepID=A0A8C7CRK8_ONCKI
-------KELTDLQRDPPAQCSAGPVGDDLFHWQATIMGPNDSPYQGGVFFLTIHFPTDYPFKPPKVAFTTKIYHPNINSNGSICLDILRSQWSPALTVSKVLLSICSLLCDPNPDDPLVPEIAHTYKADREKYNRLAREWTQKYAM
>UniRef90_UPI000703D671/13-156 [subseq from] ubiquitin-conjugating enzyme E2 D2 isoform X1 n=1 Tax=Myotis brandtii TaxID=109478 RepID=UPI000703D671
---NKILRELNDLARDPPAQCSAGPVGDDMFHWQATIMGPNDSPYQGGVFFLTIHFPTDYPFKPPKVAFTTRIYHPNINSNGSICLDILRSQWSPALTISKVLLSICSLLCDPNPDDPLVPEIARIYKTDREKYNRIAREWTQKYAM
>UniRef90_UPI00051BB07C/7-148 [subseq from] ubiquitin-conjugating enzyme E2 D2 n=2 Tax=Amniota TaxID=32524 RepID=UPI00051BB07C
-----FHKELNDLARDPPAQCSAGPVGDDMFHWQATIMGPNDSPYQGGVFFLTIHFPTDYPFKPPKVAFTTRIYHPNINSNGSICLDILRSQWSPALTISKVLLSICSLLCDPNPDDPLVPEIARIYKTDREKYNRIAREWTQKYAM
>UniRef90_A0A8C8FHB2/40-182 [subseq from] Ubiquitin-conjugating enzyme E2D 4 (putative) n=3 Tax=Salmoninae TaxID=504568 RepID=A0A8C8FHB2_ONCTS
----RREGELTDLQRDPPAQCSAGPVGDDLFHWQATIMGPNDSPYQGGVFFLTIHFPTDYPFKPPKVAFTTKIYHPNINSNGSICLDILRSQWSPALTVSKVLLSICSLLCDPNPDDPLVPEIAHTYKADREKYNRLAREWTQKYAM
>UniRef90_A0A2K5DPY6/14-153 [subseq from] Ubiquitin conjugating enzyme E2 D4 (putative) n=20 Tax=Euteleostomi TaxID=117571 RepID=A0A2K5DPY6_AOTNA
-------NELTDLQRDPPAQCSAGPVGDDLFHWQATIMGPNDSPYQGGVFFLTIHFPTDYPFKPPKVAFTTKIYHPNINSNGSICLDILRSQWSPALTVSKVLLSICSLLCDPNPDDPLVPEIAHTYKADREKYNRLAREWTQKYAM
>UniRef90_A0A2K6AIC0/6-150 [subseq from] UBC core domain-containing protein n=6 Tax=Amniota TaxID=32524 RepID=A0A2K6AIC0_MANLE
--IQKTSQELNDLARDPPAQCSAGPVGDDMFHWQATIMGPNDSPYQGGVFFLTIHFPTDYPFKPPKVAFTTRIYHPNINSNGSICLDILRSQWSPALTISKVLLSICSLLCDPNPDDPLVPEIARIYKTDREKYNRIAREWTQKYAM
>UniRef90_A0A671DQ89/6-149 [subseq from] UBC core domain-containing protein n=3 Tax=Amniota TaxID=32524 RepID=A0A671DQ89_RHIFE
---KGLSKELSDLARDPPAQCSAGPVGDDMFHWQATIMGPNDSPYQGGVFFLTIHFPTDYPFKPPKVAFTTRIYHPNINSNGSICLDILRSQWSPALTISKVLLSICSLLCDPNPDDPLVPEIARIYKTDRDKYNRISREWTQKYAM
>UniRef90_A0A0D9RSG5/11-153 [subseq from] Ubiquitin conjugating enzyme E2 D4 (putative) n=15 Tax=Catarrhini TaxID=9526 RepID=A0A0D9RSG5_CHLSB
---RR-TRELTDLQRDPPAQCSAGPVGDDLFHWQATIMGPNDSPYQGGVFFLTIHFPTDYPFKPPKVAFTTKIYHPNINSNGSICLDILRSQWSPALTVSKVLLSICSLLCDPNPDDPLVPEIAHTYKADREKYNRLAREWTQKYAI
>UniRef90_A0A8D0DYJ5/15-156 [subseq from] Ubiquitin conjugating enzyme E2 D2 n=1 Tax=Salvator merianae TaxID=96440 RepID=A0A8D0DYJ5_SALMN
-----LTKELNDLARDPPAQCSAGPVGDDMFHWQATIMGPNDSPYQGGVFFLTIHFPTDYPFKPPKVAFTTRIYHPNINSNGSICLDILRSQWSPALTISKVLLSICSLLCDPNPDDPLVPEIARIYKTDREKYNRIAREWTQKYAM
>UniRef90_F4WW03/48-191 [subseq from] Ubiquitin-conjugating enzyme E2-17 kDa n=2 Tax=Myrmicinae TaxID=34695 RepID=F4WW03_ACREC
---FRVLRELQDLGRDPPAQCSAGPVGDDLFHWQATIMGPPDSPYQGGVFFLTIHFPTDYPFKPPKVAFTTRIYHPNINSNGSICLDILRSQWSPALTISKVLLSICSLLCDPNPDDPLVPEIARIYKTDREKYNELAREWTRKYAM
>UniRef90_M3YCH7/6-150 [subseq from] Ubiquitin conjugating enzyme E2 D2 n=3 Tax=Euteleostomi TaxID=117571 RepID=M3YCH7_MUSPF
--LNQLSHELNDLARDPPAQCSAGPVGDDMFHWQATIMGPNDSPYQGGVFFLTIHFPTDYPFKPPKVAFTTRIYHPNINSNGSICLDILRSQWSPALTISKVLLSICSLLCDPNPDDPLVPEIARIYKTDREKYNRIAREWTQKYAM
>UniRef90_A0A2H1WH50/1-147 [subseq from] SFRICE_015486 n=16 Tax=Endopterygota TaxID=33392 RepID=A0A2H1WH50_SPOFR
MALKRINRELQDLGRDPPAQCSAGPHGEDLFHWQATIMGPVDSPYQGGVFFLTIHFPTDYPFKPPKVAFTTRIYHPNINSNGSICLDILRSQWSPALTISKVLLSICSLLCDPNPDDPLVPEIARIYKTDREKYNELAREWTRKYAM
>UniRef90_A0A8C7LIA7/3-144 [subseq from] UBC core domain-containing protein n=11 Tax=Euteleostomi TaxID=117571 RepID=A0A8C7LIA7_ONCKI
-----LAKELNDLARDPPAQCSAGPVGDDMFHWQATIMGPNDSPYQGGVFFLTIHFPTDYPFKPPKVAFTTRIYHPNINSNGSICLDILRSQWSPALTISKVLLSICSLLCDPNPDDPLVPEIARIYKTDREKYNRIAREWTQKYAM
>UniRef90_F5ANJ1/1-147 [subseq from] Ubiquitin-conjugating enzyme E2 b n=6 Tax=cellular organisms TaxID=131567 RepID=F5ANJ1_ERISI
MALKRINKELQDLGRDPPAQCSAGPVGDDLFHWQATIMGPPESPFQGGVFFLTIHFPTDYPFKPPKVAFTTRIYHPNINSNGSICLDILRSQWSPALTISKVLLSICSLLTDPNPEDPLVPEIARVYKTDREKYNELAREWTRKYAM
>UniRef90_A0A2I2U7D7/6-149 [subseq from] Ubiquitin conjugating enzyme E2 D3 n=69 Tax=Amniota TaxID=32524 RepID=A0A2I2U7D7_FELCA
---KCLSKELSDLARDPPAQCSAGPVGDDMFHWQATIMGPNDSPYQGGVFFLTIHFPTDYPFKPPKVAFTTRIYHPNINSNGSICLDILRSQWSPALTISKVLLSICSLLCDPNPDDPLVPEIARIYKTDRDKYNRISREWTQKYAM
>UniRef90_Q9D7F5/1-147 [subseq from] UBC core domain-containing protein n=1 Tax=Mus musculus TaxID=10090 RepID=Q9D7F5_MOUSE
MALKRINKELSDLARDPPAQCSAGPVGDDMFHWQATIMGPNDSPYQGGVFFLTIHFPTDYPFKPPKVAFTTRIYHPNINSNGSICLDILRSQWSPALTISKVLLSICSLLCDPNPDNPLVPEIARIYKTDRDKFNGFSREWDQKYAM
>UniRef90_UPI000B4587E9/1-146 [subseq from] ubiquitin-conjugating enzyme E2-17 kDa isoform X1 n=5 Tax=Pectinidae TaxID=6566 RepID=UPI000B4587E9
MALKRITKELQDLGRDPPAQCSAGPVGDDLFHWQATIMGPPDSPYQGGVFFLTIHFPTDYPFKPPKVAFTTRIYHPNINSNGSICLDILRSQWSPALTISKVLLSVCSLLCDPNPEDPLVPEIARIYKTDREKYDANSKDWTKKYA-
>UniRef90_A0A2I4AMZ6/1-147 [subseq from] ubiquitin-conjugating enzyme E2 D4-like n=3 Tax=Ovalentaria TaxID=1489908 RepID=A0A2I4AMZ6_9TELE
MALKRIQKELNDLQRDPPASCSAGPVGEDLFHWQATITGPNDSPYHGGVFFLSVHFPTDYPFKPPKVAFTTKIYHPNINSNGSICLDILRSQWSPALTISRVLLSISSLLCDPNPDDPLVPEIANIYKSDRQKYNKLAREWTQRYAM
>UniRef90_A0A3B3T7L7/18-160 [subseq from] Ubiquitin-conjugating enzyme E2 D2-like n=7 Tax=Osteoglossocephalai TaxID=1489341 RepID=A0A3B3T7L7_9TELE
----KVLKELNDLARDPPAQCSAGPVGDDMFHWQATIMGPNDSPYQGGVFFLTIHFPTDYPFKPPKVAFTTRIYHPNINSNGSICLDILRSQWSPALTISKVLLSICSLLCDPNPDDPLVPEIARIYKTDNEKYNRIAREWTQKYAM
>UniRef90_A0A8C9RKZ8/1-147 [subseq from] Ubiquitin-conjugating enzyme E2 D4-like n=4 Tax=Scleropages formosus TaxID=113540 RepID=A0A8C9RKZ8_SCLFO
MALKRIQKELHDLERDPPTQCSAGPVGENLFHWQATIIGPGDSPYQGGLFFLTIHFPTDYPFKPPKVSFATKIYHPNINGNGSICLDILRSQWSPALTISKVLLSICSLLCDPNPDDPLVPDIAHIYKSDKEKYNNLAKEWTEKYAM
>UniRef90_A0A3P8V5Y1/1-147 [subseq from] Ubiquitin-conjugating enzyme E2 D4-like n=2 Tax=Pleuronectoidei TaxID=30942 RepID=A0A3P8V5Y1_CYNSE
MALKRIQKELNDLRKDPPSSCSAGPVGEDMFHWQATILGPTDSPYNGGVFFLSVHFPTDYPFKPPKVAFTTKIYHPNINSNGSICLDILRSQWSPALTVSKVLLSICSLLCDPNPDDPLVPDIAHIYKSDRQKYNEEAKKWTQRFAM
>UniRef90_A0A4W5MV02/2-147 [subseq from] UBC core domain-containing protein n=19 Tax=Gnathostomata TaxID=7776 RepID=A0A4W5MV02_9TELE
-AIQELFMELNDLARDPPAQCSAGPVGDDMFHWQATIMGPNDSPYQGGVFFLTIHFPTDYPFKPPKVAFTTRIYHPNINSNGSICLDILRSQWSPALTISKVLLSICSLLCDPNPDDPLVPEIARIYKTDREKYNRIAREWTQKYAM
>UniRef90_A0A671N7P6/27-166 [subseq from] Ubiquitin-conjugating enzyme E2 D4-like n=1 Tax=Sinocyclocheilus anshuiensis TaxID=1608454 RepID=A0A671N7P6_9TELE
-------RELQDLQRDPPSQCSAGPLGEDLFHWQATIMGPSDSPYQGGVFFLTIHFPTDYPFKPPKVAFTTKIYHPNINSNGSICLDILRSQWSPALTVSKVLLSICSLLCDPNPDDPLVPDIAHIYKSDKDKYNKLAREWTQKYAM
>UniRef90_A0A8C8UHG0/2-145 [subseq from] UBC core domain-containing protein n=2 Tax=Amniota TaxID=32524 RepID=A0A8C8UHG0_PERMB
---ARIHNELNDLARDPPAQCSAGPVGDDMFHWQATIMGPKDSPYQGGVFFLTIHFPTDYPFKPPKVAFTTRIYHPNINSNGSICLDILRSQWSPALTISKVLLSICSLLCDPNPDDPLVPEIARIYKTDREKYSRIAREWTQKYAM
>UniRef90_UPI0018F52D5C/8-144 [subseq from] ubiquitin-conjugating enzyme E2 D1 n=1 Tax=Tachyglossus aculeatus TaxID=9261 RepID=UPI0018F52D5C
--------ELSDLQRDPPAHCSAASVA--MFHWQATIMGPPDSAYQGGIFFFTVHFPTDYPFKPPKVAFTTKIYHPNINSNGSICLDILRSQWSPALTVSKVLLSICSLLCDPNPDDPLVPDMAQIYKSDKEKYNRHAREWTQKYAM
>UniRef90_A0A4W4EJJ1/25-163 [subseq from] Ubiquitin-conjugating enzyme E2 D4-like n=4 Tax=Otomorpha TaxID=186634 RepID=A0A4W4EJJ1_ELEEL
--------ELQDLQRDPPSQCSAGPMGEDLFHWQATIMGPGDSPYQGGVFFLTIHFPTDYPFKPPKVAFTTKIYHPNINSNGSICLDILRSQWSPALTVSKVLLSICSLLCDPNPDDPLVPDIAHIYKSDKDKYNRLAREWTQKYAM
>UniRef90_UPI00202B1B06/28-169 [subseq from] ubiquitin-conjugating enzyme E2 D2 isoform X1 n=2 Tax=Gnathostomata TaxID=7776 RepID=UPI00202B1B06
-----FDKELNDLARDPPAQCSAGPVGDDMFHWQATIMGPNDSPYQGGVFFLTIHFPTDYPFKPPKVAFTTRIYHPNINSNGSICLDILRSQWSPALTISKVLLSICSLLCDPNPDDPLVPEIARIYKTDREKYNRIAREWTQKYAM
>UniRef90_A0A182WYA7/1-144 [subseq from] UBC core domain-containing protein n=4 Tax=Neoptera TaxID=33340 RepID=A0A182WYA7_ANOQN
MALKRINKELQDLGRDPPAQCSAGPVGDDLFHWQATIMGPPDSPYQGGVFFLTIHFPTDYPFKPPKVAFTTRIYHPNINSNGSICLDILRSQWSPALTISKVLLSICSLLCDPNPDDPLVPEIARIYKTDREKYNELAREWTRN---
>UniRef90_UPI001E67DAFD/46-189 [subseq from] ubiquitin-conjugating enzyme E2 D2 isoform X1 n=1 Tax=Ursus americanus TaxID=9643 RepID=UPI001E67DAFD
---RRRRRELNDLARDPPAQCSAGPVGDDMFHWQATIMGPNDSPYQGGVFFLTIHFPTDYPFKPPKVAFTTRIYHPNINSNGSICLDILRSQWSPALTISKVLLSICSLLCDPNPDDPLVPEIARIYKTDREKYNRIAREWTQKYAM
>UniRef90_A0A2U9CHT5/1-147 [subseq from] UBC core domain-containing protein n=47 Tax=Euacanthomorphacea TaxID=123369 RepID=A0A2U9CHT5_SCOMX
MALKRIHKELNDLARDPPAQCSAGPVGDDMFHWQATIMGPTESPYQGGVFFLTIHFPTDYPFKPPKVAFTTRIYHPNINSNGSICLDILRSQWSPALTISKVLLSICSLLCDPNPDDPLVPEIARIYKTDSQKYTKMAKEWTNKYAM
>UniRef90_A0A663EM12/2-143 [subseq from] Ubiquitin conjugating enzyme E2 D2 n=3 Tax=Amniota TaxID=32524 RepID=A0A663EM12_AQUCH
-----LNRELNDLARDPPAQCSAGPVGDDMFHWQATIMGPNDSPYQGGVFFLTIHFPTDYPFKPPKVAFTTRIYHPNINSNGSICLDILRSQWSPALTISKVLLSICSLLCDPNPDDPLVPEIARIYKTDREKYNRIAREWTQKYAM
>UniRef90_A0A0M3IRU0/1-147 [subseq from] UBC core domain-containing protein n=3 Tax=Ascaridoidea TaxID=33256 RepID=A0A0M3IRU0_ASCLU
MALKRIQKELQDLGRDPPAQCSAGPVANDLFHWQATIMGPSDSPYQGGVFFLSIHFPTDYPFRPPKVAFTTRIYHPNINSNGSICLDILRSQWSPALTISKVLLSICSLLCDANPDDPLVPEIAQLYKTDREQYNKLAREWTQKYAM
>UniRef90_A0A2K6UZR3/9-148 [subseq from] Ubiquitin conjugating enzyme E2 D4 (putative) n=6 Tax=Euteleostomi TaxID=117571 RepID=A0A2K6UZR3_SAIBB
-------CELTDLQRDPPAQCSAGPVGDDLFHWQATIMGPNDSPYQGGVFFLTIHFPTDYPFKPPKVAFTTKIYHPNINSNGNICLDILRSQWSPALTVSKVLLSICSLLCDPNPDDPLVPEIAHTYKADREKYNRLAREWTQKYAM
>UniRef90_A0A0B2UVT6/271-417 [subseq from] Ubiquitin-conjugating enzyme E2 2 n=1 Tax=Toxocara canis TaxID=6265 RepID=A0A0B2UVT6_TOXCA
MALKRIQKELQDLGRDPPAQCSAGPVGNDLFHWQATIMGPPDSPYQGGVFFLSVHFPTDYPFRPPKVAFTTRIYHPNINSNGSICLDILRSQWSPALTMSKVLLSICSLLCDANPDDPLMPEIARIYKSDRERYNKVAREWTQKFAM
>UniRef90_A0A2K5JU70/2-147 [subseq from] UBC core domain-containing protein n=2 Tax=Amniota TaxID=32524 RepID=A0A2K5JU70_COLAP
-ILKTLHFELSDLARDPPAQCSAGPVGDDMFHWQATIMGPNDSPYQGGVFFLTIHFPTDYPFKPPKVAFTTRIYHPNINSNGSICLDILRSQWSPALTISKVLLSICSLLCDPNPDDPLVPEIARIYKTDRDKYNRISREWTQKYAM
>UniRef90_A0A8C5CDS2/4-148 [subseq from] Ubiquitin-conjugating enzyme E2 D4-like n=3 Tax=Gadus morhua TaxID=8049 RepID=A0A8C5CDS2_GADMO
--LQNKTPELKDLQRDPPAQCSAGPVGEDLFHWQATIMGPSDSPYQGGVFFLTIHFPTDYPFKPPKIAFTTKIYHPNINSNGSICLDILRSQWSPALTVSKVLLSICSLLCDPNPDDPLVPDIAHIYKSDKPRYNKLAREWTQKYAV
>UniRef90_T1FM60/1-147 [subseq from] UBC core domain-containing protein n=15 Tax=Protostomia TaxID=33317 RepID=T1FM60_HELRO
MALKRINKELQDMSKDPPAGCSAGPVGDDLFHWQATIMGPPDSPYQGGVFFLTIHFPTDYPFKPPKLAFTTRIYHPNINSNGSICLDILRSQWSPALTISKVLLSICSLLTDPNPDDPLVPEIARMYKTDKERYNQMAKDWTHKYAM
>UniRef90_A0A5F9D087/7-148 [subseq from] Ubiquitin conjugating enzyme E2 D3 n=1 Tax=Oryctolagus cuniculus TaxID=9986 RepID=A0A5F9D087_RABIT
-----LSKELSDLARDPPAQCSAGPVGDDMFHWQATIMGPNDSPYQGGVFFLTIHFPTDYPFKPPKVAFTTRIYHPNINSNGSICLDILRSQWSPALTISKVLLSICSLLCDPNPDDPLVPEIARIYKTDRDKYNRISREWTQKYAM
>UniRef90_UPI0003EAFFB4/53-192 [subseq from] ubiquitin-conjugating enzyme E2 D4 isoform X1 n=1 Tax=Homo sapiens TaxID=9606 RepID=UPI0003EAFFB4
-------LELTDLQRDPPAQCSAGPVGDDLFHWQATIMGPNDSPYQGGVFFLTIHFPTDYPFKPPKVAFTTKIYHPNINSNGSICLDILRSQWSPALTVSKVLLSICSLLCDPNPDDPLVPEIAHTYKADREKYNRLAREWTQKYAM
>UniRef90_A0A803JI67/5-146 [subseq from] Ubiquitin-conjugating enzyme E2 D3 n=13 Tax=Euteleostomi TaxID=117571 RepID=A0A803JI67_XENTR
-----LLQELNDLARDPPAQCSAGPVGDDMFHWQATIMGPNDSPYQGGVFFLTIHFPTDYPFKPPKVAFTTRIYHPNINSNGSICLDILRSQWSPALTISKVLLSICSLLCDPNPDDPLVPEIARIYKTDREKYNRIAREWTQKYAM
>UniRef90_UPI0018A09C46/17-159 [subseq from] ubiquitin-conjugating enzyme E2 D2 isoform X2 n=2 Tax=Xenarthra TaxID=9348 RepID=UPI0018A09C46
----KKLEELNDLARDPPAQCSAGPVGDDMFHWQATIMGPNDSPYQGGVFFLTIHFPTDYPFKPPKVAFTTRIYHPNINSNGSICLDILRSQWSPALTISKVLLSICSLLCDPNPDDPLVPEIARIYKTDREKYNRIAREWTQKYAM
>UniRef90_UPI00126181E2/1-135 [subseq from] ubiquitin-conjugating enzyme E2 D4 isoform X1 n=1 Tax=Mastomys coucha TaxID=35658 RepID=UPI00126181E2
MALKRIQKELTDLQRDPPAQCSAGPVGDDLFHWHATIMGPNDSPYQGGVFFLTIHFPTDYPFKPPKVAFTTRIYHPNINSNGSICLDILRSQWSPALTVSKVLLSICSLLCDPNPDDPLVPEIAHTYKADKEKYA------------
>UniRef90_UPI00126181E2/156-173 [subseq from] ubiquitin-conjugating enzyme E2 D4 isoform X1 n=1 Tax=Mastomys coucha TaxID=35658 RepID=UPI00126181E2
---------------------------------------------------------------------------------------------------------------------------------SKPMYNRLAREWTQKYAM
>UniRef90_A0A183UU08/1-147 [subseq from] UBIQUITIN_CONJUGAT_2 domain-containing protein n=1 Tax=Toxocara canis TaxID=6265 RepID=A0A183UU08_TOXCA
MALRRIQKELQDLGRDPPAQCSAGPVGDDLFHWQATIMGPPDSPYQGGVFFLTIQFPTDYPFKPPKVVFTTRIYHPNINSDGGICLDILRSQWSPALTISKVLLSICSLLCDPNPDDPLVPEIARVYKTDPDRYNHIAREWTQKYAM
>UniRef90_A0A452FVX9/8-147 [subseq from] UBC core domain-containing protein n=10 Tax=Pecora TaxID=35500 RepID=A0A452FVX9_CAPHI
-------QELTDLQRDPPAQCSAGPVGDDLFHWQATIMGPNDSPYQGGVFFLTIHFPTDYPFKPPKVVFTTKIYHPNINSNGSICLDILRSQWSPALTVSKVLLSICSLLCDPNPDDPLVPEIAHTYKADREKYNRLAREWTQKYAM
>UniRef90_A0A1I8CT92/1-147 [subseq from] UBIQUITIN_CONJUGAT_2 domain-containing protein n=1 Tax=Rhabditophanes sp. KR3021 TaxID=114890 RepID=A0A1I8CT92_9BILA
MALKRITKELQDLGRDPPAQCSAGPVGDDLFHWQATIMGPQESAYQGGVFFLTIHFSSDYPFKPPKVAFTTKIYHPNINSNGSICLDILRTQWSPALTISKVLLSICSLLCDPNPDDPLVPEIARLFKTDRAKYDRSAREWTQKYAM
>UniRef90_A0A2K6AIA7/8-151 [subseq from] UBC core domain-containing protein n=7 Tax=Euteleostomi TaxID=117571 RepID=A0A2K6AIA7_MANLE
---KKRNGELNDLARDPPAQCSAGPVGDDMFHWQATIMGPNDSPYQGGVFFLTIHFPTDYPFKPPKVAFTTRIYHPNINSNGSICLDILRSQWSPALTISKVLLSICSLLCDPNPDDPLVPEIARIYKTDREKYNRIAREWTQKYAM
>UniRef90_I4DJL0/1-147 [subseq from] Effete n=11 Tax=Endopterygota TaxID=33392 RepID=I4DJL0_PAPXU
MALKRINRELQDLGRDPPAQCSAGPHGEDLFHWQATIMGPVDSPYQGGVFFLTIHFPTDYPFKPPKVAFTTRIYHPNINSNGSICLDILRAQWSPALTISKVLLSICSLLCDPNPDDPLVPEIARIYKTDREKYNELAREWTRKYAM
>UniRef90_F6USM1/1-145 [subseq from] Ubiquitin conjugating enzyme E2 D3 n=1 Tax=Macaca mulatta TaxID=9544 RepID=F6USM1_MACMU
MALKRINKELSDLARDPPAQCSAGPVGDDMFHWQATIMGPNDSPYQGGVFFLTIHFPTDYPFKPPK--FTTRIYHPNINSNGSICLDILRSQWSPALTISKVLLSICSLLCDPNPDDPLVPEIARIYKTDRDKYNRISREWTQKYAM
>UniRef90_A0A2Y9RAA3/75-218 [subseq from] ubiquitin-conjugating enzyme E2 D2 isoform X1 n=1 Tax=Trichechus manatus latirostris TaxID=127582 RepID=A0A2Y9RAA3_TRIMA
---RRGRRELNDLARDPPAQCSAGPVGDDMFHWQATIMGPNDSPYQGGVFFLTIHFPTDYPFKPPKVAFTTRIYHPNINSNGSICLDILRSQWSPALTISKVLLSICSLLCDPNPDDPLVPEIARIYKTDREKYNRIAREWTQKYAM
>UniRef90_A0A8C9CZ70/23-164 [subseq from] Ubiquitin conjugating enzyme E2 D2 n=3 Tax=Felidae TaxID=9681 RepID=A0A8C9CZ70_PANLE
-----WMEELNDLARDPPAQCSAGPVGDDMFHWQATIMGPNDSPYQGGVFFLTIHFPTDYPFKPPKVAFTTRIYHPNINSNGSICLDILRSQWSPALTISKVLLSICSLLCDPNPDDPLVPEIARIYKTDREKYNRIAREWTQKYAM
>UniRef90_A0A8D0I507/9-150 [subseq from] UBC core domain-containing protein n=3 Tax=Artiodactyla TaxID=91561 RepID=A0A8D0I507_PIG
-----LLKELNDLARDPPAHCAAVPVGDDMFHWQATIMGPNDSPYQGGVFFLTIHFPTDYPFKPPKVAFTTRIYHPNINSNGSICLDILRSQWSPALTISKVLLSICSLLCDPNPDDPLVPEIARIYKTDREKYNRIAREWTQKYAM
>UniRef90_A0A8C7RJ29/3-144 [subseq from] UBC core domain-containing protein n=3 Tax=Euteleostomi TaxID=117571 RepID=A0A8C7RJ29_ONCMY
-----LSSELNDLARDPPAQCSAGPVGDDMFHWQATIMGPNDSPYQGGVFFLTIHFPTDYPFKPPKVAFTTRIYHPNINSNGSICLDILRSQWSPALTISKVLLSICSLLCDPNPDDPLVPEIARIYKTDREKYNRIAREWTQKYAM
>UniRef90_A0A2K5ZB32/6-149 [subseq from] UBC core domain-containing protein n=13 Tax=Boreoeutheria TaxID=1437010 RepID=A0A2K5ZB32_MANLE
---KKKKSELSDLARDPPAQCSAGPVGDDMFHWQATIMGPNDSPYQGGVFFLTIHFPTDYPFKPPKVAFTTRIYHPNINSNGSICLDILRSQWSPALTISKVLLSICSLLCDPNPDDPLVPEIARIYKTDRDKYNRISREWTQKYAM
>UniRef90_UPI001C42BB5A/1-147 [subseq from] ubiquitin-conjugating enzyme E2 D2-like isoform X2 n=2 Tax=Euteleostomi TaxID=117571 RepID=UPI001C42BB5A
MALKRIHKELNDLSRDPPSQCSAGPVGDDMFHWQATIMGPNDSPYQGGVFFLTIHFPTDYPFKPPKVAFTTRIYHPNINSNGSICLDILRSQWSPALTISKVLLSICSLLCDPNPDDPLVPEIARIYKTDNLKYTRLAKEWTSKYAM
>UniRef90_A0A8B7YHR0/1-147 [subseq from] ubiquitin-conjugating enzyme E2-17 kDa isoform X1 n=2 Tax=Acanthaster planci TaxID=133434 RepID=A0A8B7YHR0_ACAPL
MALKRINKELQDFGRDPPAQCSAGPVGDDLFHWQATIMGPPESAYQGGVFFLTIHFPTDYPFKPPKVAFTTKIYHPNINSNGSICLDILRSQWSPALTISKVLLSICSLLNDPNPDDPLVPDIARLYKQDRPKYEELAKEWTKKYAM
>UniRef90_A0A668RHV6/26-165 [subseq from] Ubiquitin-conjugating enzyme E2D 1b n=7 Tax=Percomorphaceae TaxID=1489872 RepID=A0A668RHV6_OREAU
-------WELQDLQRDPPAQCSAGPVGDDMFHWQATIMGPGDSPYQGGVFFLTIHFPTDYPFKPPKVAFTTKIYHPNINSNGSICLDILRSQWSPALTVSKVLLSICSLLCDPNPDDPLVPDIAHIYKNDKDKYNKLAKEWTQKYAM
>UniRef90_UPI001CC306F0/19-162 [subseq from] ubiquitin-conjugating enzyme E2 D4 isoform X3 n=1 Tax=Cervus elaphus TaxID=9860 RepID=UPI001CC306F0
---KKFTQELTDLQRDPPAQCSAGPVGDDLFHWQATIMGPNDSPYQGGVFFLTIHFPTDYPFKPPKVVFTTKIYHPNINSNGSICLDILRSQWSPALTVSKVLLSICSLLCDPNPDDPLVPEIAHTYKADREKYNRLAREWTQKYAI
>UniRef90_A0A2K5CHD5/9-152 [subseq from] Ubiquitin conjugating enzyme E2 D3 n=12 Tax=Amniota TaxID=32524 RepID=A0A2K5CHD5_AOTNA
---KKKSQELSDLARDPPAQCSAGPVGDDMFHWQATIMGPNDSPYQGGVFFLTIHFPTDYPFKPPKVAFTTRIYHPNINSNGSICLDILRSQWSPALTISKVLLSICSLLCDPNPDDPLVPEIARIYKTDRDKYNRISREWTQKYAM
>UniRef90_A0A509GNX9/1-145 [subseq from] Nuclear factor NF-kappa-B p105 subunit n=5 Tax=Cyprinoidei TaxID=30727 RepID=A0A509GNX9_MEGAM
MALKRIHKELTDLGRDPPAQCSAGPVGDDLFHWQATIMGPNDSPYQGGVFFLTIHFPTDYPFKPPKVAFTTRIYHPNINSNGSICLDILRSQWSPALTISKVLLSICSLLCDPNPDDPLVPEIARIYKTDNEKYNRIAREWTQKS--
>UniRef90_A0A226PDT3/21-162 [subseq from] UBC core domain-containing protein n=2 Tax=Amniota TaxID=32524 RepID=A0A226PDT3_COLVI
-----LPKELSDLARDPPAQCSAGPVGDDMFHWQATIMGPNDSPYQGGVFFLTIHFPTDYPFKPPKVAFTTRIYHPNINSNGSICLDILRSQWSPALTISKVLLSICSLLCDPNPDDPLVPEIARIYKTDRDKYNRISREWTQKYAM
>UniRef90_A0A8B6FR06/1-146 [subseq from] Ubiquitin-conjugating enzyme E2 D n=1 Tax=Mytilus galloprovincialis TaxID=29158 RepID=A0A8B6FR06_MYTGA
MALKRINKELQDLRKDPPAQCSAGPVGDDLFHWQATIMGPPDSPYQDGIFFLTIHFPTDYPFKPPKLSFTTKIYHPNINSNGSICLDILRSQWSPALTISKVLLSICSLLTDPNPDDPLVPEIANVYKTNKEKYRKHAEEWTKKYA-
>UniRef90_UPI001CC31165/1-147 [subseq from] ubiquitin-conjugating enzyme E2 D3-like n=2 Tax=Cervus TaxID=9859 RepID=UPI001CC31165
MALKRINKELGDLARDPPAQCSAGPVGDDMFHWQATIMGPNDSPYQGGVFFLTIHFPTDYPFNPPKVAFTTRIYHPNINSNRSICLNILRSQWSPALTISKVILSICSLLCDPNPDDPLVPEIARIYKTDRDKYNRISREWTQKYAM
>UniRef90_A0A2I3LPN5/27-167 [subseq from] Mannosidase beta n=2 Tax=Papio anubis TaxID=9555 RepID=A0A2I3LPN5_PAPAN
------SKELSDLARDPPAQCSAGPVGDDMFHWQATIMGPNDSPYQGGVFFLTIHFPTDYPFKPPKVAFTTRIYHPNINSNGSICLDILRSQWSPALTISKVLLSICSLLCDPNPDDPLVPEIARIYKTDRDKYNRISREWTQKYAM
>UniRef90_UPI000CDA4B1B/24-163 [subseq from] ubiquitin-conjugating enzyme E2 D2 n=1 Tax=Cyanistes caeruleus TaxID=156563 RepID=UPI000CDA4B1B
-------QELNDLARDPPAQCSAGPVGDDMFHWQATIMGPNDSPYQGGVFFLTIHFPTDYPFKPPKVAFTTRIYHPNINSNGSICLDILRSQWSPALTISKVLLSICSLLCDPNPDDPLVPEIARIYKTDREKYNRIAREWTQKYAM
>UniRef90_A0A4W5NI13/22-162 [subseq from] UBC core domain-containing protein n=3 Tax=Euteleostomi TaxID=117571 RepID=A0A4W5NI13_9TELE
------SQELNDLARDPPAQCSAGPVGDDMFHWQATIMGPNDSPYQGGVFFLTIHFPTDYPFKPPKVAFTTRIYHPNINSNGSICLDILRSQWSPALTISKVLLSICSLLCDPNPDDPLVPEIARIYKTDREKYNRIAREWTQKYAM
>UniRef90_UPI001A9A71C5/1-147 [subseq from] ubiquitin-conjugating enzyme E2 D3-like n=1 Tax=Oryx dammah TaxID=59534 RepID=UPI001A9A71C5
MALKRINKELSDLAHDPPAQCSAGPVGDDMFHWQATIMGPNDSPYQGGVFFLTIHFPTDDPFKPPKVAFTTRIYHPNLNSNGSICLDIIRSQWSPALTISKVLLSICSLLCDPNPDDPLVPEIARIYKTDRDKYNRISREWAQKYAM
>UniRef90_A0A8C4JS55/3-143 [subseq from] Ubiquitin conjugating enzyme E2 D3 n=2 Tax=Amniota TaxID=32524 RepID=A0A8C4JS55_DRONO
------YKELSDLARDPPAQCSAGPVGDDMFHWQATIMGPNDSPYQGGVFFLTIHFPTDYPFKPPKVAFTTRIYHPNINSNGSICLDILRSQWSPALTISKVLLSICSLLCDPNPDDPLVPEIARIYKTDRDKYNRISREWTQKYAM
>UniRef90_A0A5N5MGF3/1-144 [subseq from] Nuclear factor NF-kappa-B p105 subunit n=3 Tax=Siluroidei TaxID=1489793 RepID=A0A5N5MGF3_PANHP
MALKRIHKELTDLGRDPPAQCSAGPVGDDLFHWQATIMGPNDSPYQGGVFFLTIHFPTDYPFKPPKVAFTTRIYHPNINSNGSICLDILRSQWSPALTISKVLLSICSLLCDPNPDDPLVPEIARIYKTDNEKYNRIAREWTQK---
>UniRef90_A0A8C7RNP0/6-146 [subseq from] UBC core domain-containing protein n=2 Tax=Euteleostomi TaxID=117571 RepID=A0A8C7RNP0_ONCMY
-----I-YELNDLARDPPAQCSAGPVGDDMFHWQATIMGPNDSPYQGGVFFLTIHFPTDYPFKPPKVAFTTRIYHPNINSNGSICLDILRSQWSPALTISKVLLSICSLLCDPNPDDPLVPEIARIYKTDREKYNRIAREWTQKYAM
>UniRef90_UPI00085244AE/18-159 [subseq from] ubiquitin-conjugating enzyme E2-17 kDa isoform X1 n=1 Tax=Cyphomyrmex costatus TaxID=456900 RepID=UPI00085244AE
-----SVTELQDLGRDPPAQCSAGPVGDDLFHWQATIMGPPDSPYQGGVFFLTIHFPTDYPFKPPKVAFTTRIYHPNINSNGSICLDILRSQWSPALTISKVLLSICSLLCDPNPDDPLVPEIARIYKTDREKYNELAREWTRKYAM
>UniRef90_A0A8C7L574/5-144 [subseq from] UBC core domain-containing protein n=8 Tax=Gnathostomata TaxID=7776 RepID=A0A8C7L574_ONCKI
-------RELNDLARDPPAQCSAGPVGDDMFHWQATIMGPNDSPYQGGVFFLTIHFPTDYPFKPPKVAFTTRIYHPNINSNGSICLDILRSQWSPALTISKVLLSICSLLCDPNPDDPLVPEIARIYKTDREKYNRIAREWTQKYAM
>UniRef90_A0A8D0TWP3/58-197 [subseq from] UBC core domain-containing protein n=3 Tax=Sus scrofa TaxID=9823 RepID=A0A8D0TWP3_PIG
-------KELNDLARDPPAQCSAGPVGDDMFHWQATIMGPNDSPYQGGVFFLTIHFPTDYPFKPPKVAFTTRIYHPNINSNGSICLDILRSQWSPALTISKVLLSICSLLCDPNPDDPLVPEIARIYKTDREKYNRIAREWTQKYAM
>UniRef90_UPI00148AE312/1-147 [subseq from] Ubiquitin-conjugating enzyme E2 D2 n=13 Tax=Homo sapiens TaxID=9606 RepID=UPI00148AE312
MALKRIHKELNDLARDPPAQSRAGPVGDDMFHWQATIMGPNDSPYQGGVFFLTIHFPTDYPFKPPKVAFTTRIYHPNINSNGSIKLDILRSQWSPALTISKVLLSISSLLSDPNPDDPLVPEIARIYKTDREKYNRIAREWTQKYAM
>UniRef90_A0A6P6EDF4/1-108 [subseq from] ubiquitin-conjugating enzyme E2 D4 isoform X1 n=3 Tax=Octodon degus TaxID=10160 RepID=A0A6P6EDF4_OCTDE
MALKRIQKELTDLQRDPPAQCSAGPVGDDLFHWQATIMGPNDSPYQGGVFFLTIHFPTDYPFKPPKVAFTTKIYHPNINSNGSICLDILRSQWSPALTVSKAL-TVGKL--------------------------------------
>UniRef90_A0A6P6EDF4/139-190 [subseq from] ubiquitin-conjugating enzyme E2 D4 isoform X1 n=3 Tax=Octodon degus TaxID=10160 RepID=A0A6P6EDF4_OCTDE
-----------------------------------------------------------------------------------------------SLPCPEVLLSICSLLCDPNPDDPLVPEIAHTYKADKDKYNRLAQEWTQKYAM
>UniRef90_UPI000B4F516E/64-209 [subseq from] LOW QUALITY PROTEIN: ubiquitin-conjugating enzyme E2 D4 n=1 Tax=Meriones unguiculatus TaxID=10047 RepID=UPI000B4F516E
-ALRRIQKELTDLQRDPPAQCSAGPVGDDLFHWQASIMGPNDSPYQGGVFFLTIHFPTDYPFKPPKVAFTTKIYHPNINSSGSICLDILRSQXSPALTVSKVLLSICSLLCDPNPDDPLVPEIAHAYKANREKYNRLAREWTQKYAI
>UniRef90_A0A4Z2HZ10/1-147 [subseq from] Ubiquitin-conjugating enzyme E2 D4 n=4 Tax=Cottales TaxID=1490021 RepID=A0A4Z2HZ10_9TELE
MALKRINKELQDLGKDPPASCSAGPVGDDLFHWQATITGPNDSPYHGGVFFLSVHFPTDYPFKPPKLAFTTKIYHPNINSNGSICLDILRSQWSPALTVSKVLLSICSLLCDPNPDDPLVPDIAHIYKSDRPRYNKVAREWTERYAM
>UniRef90_A0A8C8UL79/8-147 [subseq from] UBC core domain-containing protein n=9 Tax=Euteleostomi TaxID=117571 RepID=A0A8C8UL79_PERMB
-------XELNDLARDPPAQCSAGPVGDDMFHWQATIMGPNDSPYQGGVFFLTIHFPTDYPFKPPKVAFTTRIYHPNINSNGSICLDILRSQWSPALTISKVLLSICSLLCDPNPDDPLVPEIARIYKTDREKYNRIAREWTQKYAM
>UniRef90_A0A8C7L6D2/9-148 [subseq from] UBC core domain-containing protein n=4 Tax=Euteleostomi TaxID=117571 RepID=A0A8C7L6D2_ONCKI
-------LELNDLARDPPAQCSAGPVGDDMFHWQATIMGPNDSPYQGGVFFLTIHFPTDYPFKPPKVAFTTRIYHPNINSNGSICLDILRSQWSPALTISKVLLSICSLLCDPNPDDPLVPEIARIYKTDREKYNRIAREWTQKYAM
>UniRef90_A0A4W5NIZ2/2-141 [subseq from] UBC core domain-containing protein n=4 Tax=Euteleostomi TaxID=117571 RepID=A0A4W5NIZ2_9TELE
-------SELNDLARDPPAQCSAGPVGDDMFHWQATIMGPNDSPYQGGVFFLTIHFPTDYPFKPPKVAFTTRIYHPNINSNGSICLDILRSQWSPALTISKVLLSICSLLCDPNPDDPLVPEIARIYKTDREKYNRIAREWTQKYAM
>UniRef90_A0A8J8XH65/1-153 [subseq from] Ubiquitin conjugating enzyme E2 D3 n=2 Tax=Boreoeutheria TaxID=1437010 RepID=A0A8J8XH65_CALJA
MALKRINKELSDLARDPPAQCSAGPVGDDMFHWQATIMGPHtflftnDSPYQGGVFFLTIHFPTDYPFKPPKVAFTTRIYHPNINSNGSICLDILRSQWSPALTISKVLLSICSLLCDPNPDDPLVPEIARIYKTDRDKYNRISREWTQKYAM
>UniRef90_A0A8C3UJA4/8-147 [subseq from] Ubiquitin conjugating enzyme E2 D2 n=5 Tax=Euteleostomi TaxID=117571 RepID=A0A8C3UJA4_CATUS
-------WELNDLARDPPAQCSAGPVGDDMFHWQATIMGPNDSPYQGGVFFLTIHFPTDYPFKPPKVAFTTRIYHPNINSNGSICLDILRSQWSPALTISKVLLSICSLLCDPNPDDPLVPEIARIYKTDREKYNRIAREWTQKYAM
>UniRef90_A0A2I3RVK8/6-146 [subseq from] Ubiquitin conjugating enzyme E2 D3 n=11 Tax=Amniota TaxID=32524 RepID=A0A2I3RVK8_PANTR
------KQELSDLARDPPAQCSAGPVGDDMFHWQATIMGPNDSPYQGGVFFLTIHFPTDYPFKPPKVAFTTRIYHPNINSNGSICLDILRSQWSPALTISKVLLSICSLLCDPNPDDPLVPEIARIYKTDRDKYNRISREWTQKYAM
>UniRef90_A0A8C8AE80/16-158 [subseq from] Ubiquitin conjugating enzyme E2 D3 n=1 Tax=Otus sunia TaxID=257818 RepID=A0A8C8AE80_9STRI
----KLEIELSDLARDPPAQCSAGPVGDDMFHWQATIMGPNDSPYQGGVFFLTIHFPTDYPFKPPKVAFTTRIYHPNINSNGSICLDILRSQWSPALTISKVLLSICSLLCDPNPDDPLVPEIARIYKTDRDKYNRLAREWTEKYAM
>UniRef90_A0A2K6U9T7/5-145 [subseq from] UBC core domain-containing protein n=7 Tax=Amniota TaxID=32524 RepID=A0A2K6U9T7_SAIBB
------RRELSDLARDPPAQCSAGPVGDDMFHWQATIMGPNDSPYQGGVFFLTIHFPTDYPFKPPKVAFTTRIYHPNINSNGSICLDILRSQWSPALTISKVLLSICSLLCDPNPDDPLVPEIARIYKTDRDKYNRISREWTQKYAM
>UniRef90_A0A4U5VCF2/1-147 [subseq from] Ubiquitin-conjugating enzyme E2 D2 n=1 Tax=Collichthys lucidus TaxID=240159 RepID=A0A4U5VCF2_COLLU
MALKRIHKELNDLQKDPPASCSAGPVGEDLFHWQATITGPNDSPYHGGIFFLSVHFPTDYPFKPPKVAFTTKIYHPNINSNGSICLDILRSQWSPALTISKVLLSICSLLCDPNPEDPLVPDIARIYKSDRQKYNDLAREWTARYAM
>UniRef90_A0A811YN86/18-157 [subseq from] (raccoon dog) hypothetical protein n=2 Tax=Eutheria TaxID=9347 RepID=A0A811YN86_NYCPR
-------HELNDLARDPPAQCSAGPVGDDMFHWQATIMGPNDSPYQGGVFFLTIHFPTDYPFKPPKVAFTTRIYHPNINSNGSICLDILRSQWSPALTISKVLLSICSLLCDPNPDDPLVPEIARIYKTDREKYNRIAREWTQKYAM
>UniRef90_A0A1A9ZRR1/21-160 [subseq from] UBC core domain-containing protein n=2 Tax=Ecdysozoa TaxID=1206794 RepID=A0A1A9ZRR1_GLOPL
-------QELQDLGRDPPAQCSAGPVGDDLFHWQATIMGPPDSPYQGGVFFLTIHFPTDYPFKPPKVAFTTRIYHPNINSNGSICLDILRSQWSPALTISKVLLSICSLLCDPNPDDPLVPEIARIYKTDREKYNELAREWTRKYAM
>UniRef90_A0A8D2D321/2-140 [subseq from] UBC core domain-containing protein n=2 Tax=Gnathostomata TaxID=7776 RepID=A0A8D2D321_SCIVU
--------ELNDLARDPPAQCSAGPVGDDMFHWQATIMGPNDSPYQGGVFFLTIHFPTDYPFKPPKIAFTTRIYHPNINSNGSICLDILRSQWSPALTISKVLLSICSLLCDPNPDDPLVPEIARIYKTDREKYNRIAREWTQKYAM
>UniRef90_A0A182VC92/21-162 [subseq from] UBC core domain-containing protein n=11 Tax=Ecdysozoa TaxID=1206794 RepID=A0A182VC92_ANOME
-----LPCELQDLGRDPPAQCSAGPVGDDLFHWQATIMGPPDSPYQGGVFFLTIHFPTDYPFKPPKVAFTTRIYHPNINSNGSICLDILRSQWSPALTISKVLLSICSLLCDPNPDDPLVPEIARIYKTDREKYNELAREWTRKYAM
>UniRef90_UPI001B7D343F/20-161 [subseq from] ubiquitin-conjugating enzyme E2 D3 isoform X2 n=1 Tax=Aquila chrysaetos chrysaetos TaxID=223781 RepID=UPI001B7D343F
-----LKQELSDLARDPPAQCSAGPVGDDMFHWQATIMGPNDSPYQGGVFFLTIHFPTDYPFKPPKVAFTTRIYHPNINSNGSICLDILRSQWSPALTISKVLLSICSLLCDPNPDDPLVPEIARIYKTDRDKYNRLAREWTEKYAM
>UniRef90_A0A8C5W1Q9/3-141 [subseq from] UBC core domain-containing protein n=3 Tax=Euteleostomi TaxID=117571 RepID=A0A8C5W1Q9_MICMU
--------ELNDLARDPPAQCSAGPVGDDMFHWQATIMGPNDSPYQGGVFFLTIHFPTDYPFKPPKVAFTTRIYHPNINSNGSICLDILRSQWSPALTISKVLLSICSLLCDPNPDDPLVPEIARIYKTDREKYNRIAREWTQKYAM
>UniRef90_A0A6J0CY64/4-143 [subseq from] ubiquitin-conjugating enzyme E2 D4 isoform X1 n=4 Tax=Peromyscus TaxID=10040 RepID=A0A6J0CY64_PERMB
-------EELTDLQRDPPAQCSAGPVGDDLFHWQATIMGPNDSPYQGGVFFLTIHFPTDYPFKPPKVAFTTKIYHPNINSNGSICLDILRSQWSPALTVSKVLLSICSLLCDPNPDDPLVPEIAHTYKADREKYNRLAREWTQKYAI
>UniRef90_A0A556VAB4/47-187 [subseq from] Ubiquitin-conjugating enzyme E2 D2 n=3 Tax=Clupeocephala TaxID=186625 RepID=A0A556VAB4_BAGYA
------DKELHDLGRDPPAQCSAGPVGDDMFHWQATIMGPNDSPYQGGVFFLTIHFPTDYPFKPPKVAFTTRIYHPNINSNGSICLDILRSQWSPALTISKVLLSICSLLCDPNPDDPLVPEIARIYKTDREKYNRIAREWTQKYAM
>UniRef90_A0A8B9P8J1/48-189 [subseq from] Ubiquitin conjugating enzyme E2 D3 n=1 Tax=Apteryx owenii TaxID=8824 RepID=A0A8B9P8J1_APTOW
-----TERELSDLARDPPAQCSAGPVGDDMFHWQATIMGPNDSPYQGGVFFLTIHFPTDYPFKPPKVAFTTRIYHPNINSNGSICLDILRSQWSPALTISKVLLSICSLLCDPNPDDPLVPEIARIYKTDRDKYNRISREWTQKYAM
>UniRef90_A0A8K0K3K9/69-210 [subseq from] UBC core domain-containing protein (Fragment) n=1 Tax=Ladona fulva TaxID=123851 RepID=A0A8K0K3K9_LADFU
-----VLQELQDLGRDPPAQCSAGPVGDDLFHWQATIMGPPDSPYQGGVFFLTIHFPTDYPFKPPKVAFTTRIYHPNINSNGSICLDILRSQWSPALTISKVLLSICSLLCDPNPDDPLVPEIARIYKTDREKYNELAREWTRKYAM
>UniRef90_A0A8D0WJL7/78-217 [subseq from] UBC core domain-containing protein n=2 Tax=Sus scrofa TaxID=9823 RepID=A0A8D0WJL7_PIG
-------EELNDLARDPPAQCSAGPVGDDMFHWQATIMGPNDSPYQGGVFFLTIHFPTDYPFKPPKVAFTTRIYHPNINSNGSICLDILRSQWSPALTISKVLLSICSLLCDPNPDDPLVPEIARIYKTDREKYNRIAREWTQKYAM
>UniRef90_UPI000C6D287A/30-169 [subseq from] ubiquitin-conjugating enzyme E2 D4 isoform X3 n=7 Tax=Percomorphaceae TaxID=1489872 RepID=UPI000C6D287A
-------MELSDLQRDPPAQCSAGPVGDDLFHWQATIMGPSDSPYQSGVFFLTIHFPTDYPFKPPKVAFTTKIYHPNINSNGSICLDILRSQWSPALTVSKVLLSICSLLCDPNPDDPLVPEIAHTYKADREKYNKLAREWTQKYAM
>UniRef90_UPI000E429805/1-72 [subseq from] ubiquitin-conjugating enzyme E2 D4 isoform X1 n=1 Tax=Astatotilapia calliptera TaxID=8154 RepID=UPI000E429805
MALKRIQKELSDLQRDPPAQCSAGPVGEDLFHWQATIMGPSDSPYQSGVFFLTIHFPTDYPFKPPKVSKTVR---------------------------------------------------------------------------
>UniRef90_UPI000E429805/93-179 [subseq from] ubiquitin-conjugating enzyme E2 D4 isoform X1 n=1 Tax=Astatotilapia calliptera TaxID=8154 RepID=UPI000E429805
------------------------------------------------------------FYVLEQVAFTTKIYHPNINSNGSICLDILRSQWSPALTVSKVLLSICSLLCDPNPDDPLVPEIAHTYKADREKYNKLAREWTQKYAM
>UniRef90_A0A6B0RQQ2/198-338 [subseq from] UBC core domain-containing protein n=4 Tax=Boreoeutheria TaxID=1437010 RepID=A0A6B0RQQ2_9CETA
------LKELNDLARDPPAQCSAGPVGDDMFHWQATIMGPNDSPYQGGVFFLTIHFPTDYPFKPPKVAFTTRIYHPNINSNGSICLDILRSQWSPALTISKVLLSICSLLCDPNPDDPLVPEIARIYKTDREKYNRIAREWTQKYAM
>UniRef90_A0A6I8R2Q8/14-155 [subseq from] Ubiquitin conjugating enzyme E2 D3 n=3 Tax=Sarcopterygii TaxID=8287 RepID=A0A6I8R2Q8_XENTR
-----ISGELNDLARDPPAQCSAGPVGDDMFHWQATIMGPNDSPYQGGVFFLTIHFPTDYPFKPPKVAFTTRIYHPNINSNGSICLDILRSQWSPALTISKVLLSICSLLCDPNPDDPLVPEIARIYKTDREKYNRLAREWTEKYAM
>UniRef90_G3PRV7/10-152 [subseq from] UBC core domain-containing protein n=4 Tax=Cottioidei TaxID=8100 RepID=G3PRV7_GASAC
----RLVMELHDLQRDPPAQCSAGPVGDDLFHWQATIMGPGDSPYQGGVFFLTIHFPTDYPFKPPKVAFTTKIYHPNINSNGSICLDILRSQWSPALTVSKVLLSICSLLCDPNPDDPLVPDIAHMYKNDKVKYNKLAKDWTQKYAM
>UniRef90_UPI0006B084CD/1-147 [subseq from] ubiquitin-conjugating enzyme E2-17 kDa-like n=2 Tax=Limulus polyphemus TaxID=6850 RepID=UPI0006B084CD
MALKRIKKELDDLRKDPPAQCSAGPVSDDLFHWQATIMGPSESPYQGGVFFLTIHFPTDYPFKPPKLAFTTRIYHPNINSNGSICLDILRSQWSPALTISKVLLSICSLLCDPNPDDPLVPEIARVFKTDKEKFGEVAREWTRKYAM
>UniRef90_A0A673C3R9/2-140 [subseq from] Ubiquitin-conjugating enzyme E2 D4 n=7 Tax=Percomorphaceae TaxID=1489872 RepID=A0A673C3R9_9TELE
--------ELSDLQRDPPAQCSAGPVGDDLFHWQATIMGPSDSPYQSGVFFLTIHFPTDYPFKPPKVAFTTKIYHPNINSNGSICLDILRSQWSPALTVSKVLLSICSLLCDPNPDDPLVPEIAHTYKADREKYNKLAREWTQKYAM
>UniRef90_A0A8C5XRS0/2-141 [subseq from] UBC core domain-containing protein n=6 Tax=Theria TaxID=32525 RepID=A0A8C5XRS0_MICMU
-------RELSDLARDPPAQCSAGPVGDDMFHWQATIMGPNDSPYQGGVFFLTIHFPTDYPFKPPKVAFTTRIYHPNINSNGSICLDILRSQWSPALTISKVLLSICSLLCDPNPDDPLVPEIARIYKTDRDKYNRLAREWTEKYAM
>UniRef90_UPI00053FD07E/104-244 [subseq from] ubiquitin-conjugating enzyme E2 D2 n=1 Tax=Fukomys damarensis TaxID=885580 RepID=UPI00053FD07E
------KRELNDLARDPPAQCSAGPVGDDMFHWQATIMGPNDSPYQGGVFFLTIHFPTDYPFKPPKVAFTTRIYHPNINSNGSICLDILRSQWSPALTISKVLLSICSLLCDPNPDDPLVPEIARIYKTDREKYNRIAREWTQKYAM
>UniRef90_A0A674CCM0/83-224 [subseq from] Ubiquitin-conjugating enzyme E2 D2 n=1 Tax=Salmo trutta TaxID=8032 RepID=A0A674CCM0_SALTR
-----ITGELNDLARDPPAQCSAGPVGDDMFHWQATIMGPNDSPYQGGVFFLTIHFPTDYPFKPPKVAFTTRIYHPNINSNGSICLDILRSQWSPALTISKVLLSICSLLCDPNPDDPLVPEIARIYKTDREKYNRIAREWTQKYAM
>UniRef90_UPI0010A7F037/1-144 [subseq from] ubiquitin-conjugating enzyme E2 D4 isoform X1 n=1 Tax=Ornithorhynchus anatinus TaxID=9258 RepID=UPI0010A7F037
MALKRIQKELTDLQRDPPAQCSAGPVGDDLFHWQATIMGPNDSPYQGGVFFLTIHFPTDYPFKPPKVAFTTKIYHPNINSNGSICLDILRSQWSPALTVSKVLLSICSLLCDPNPDDPLVPEIAHTYKADREKSCLKAEDSIQK---
>UniRef90_A0A7T8GTK5/65-211 [subseq from] Ubiquitin-conjugating enzyme E2-17 kDa n=2 Tax=Caligidae TaxID=72034 RepID=A0A7T8GTK5_CALRO
MALKRINKELVDLGRDPPAQCSAGPVGDDLFHWQATIMGPPDSPYQGGVFFLTIHFPTDYPFKPPKVAFATRIYHPNINSNGSICLDILRSQWSPALTVAKVLLSICSLLCDPNPDDPLVPEIARLFKTDRSKYMEMAREWTKKYAM
>UniRef90_A0A0N4UMZ6/18-157 [subseq from] UBIQUITIN_CONJUGAT_2 domain-containing protein n=1 Tax=Dracunculus medinensis TaxID=318479 RepID=A0A0N4UMZ6_DRAME
-------QELQDLGRDPPAQCSAGPVGDDLFHWQATIMGPPESPYQGGVFFLTIHFPTDYPFKPPKVAFTTRIYHPNINSNGSICLDILRSQWSPALTISKVLLSICSLLCDPNPDDPLVPEIARIYKGDRERYNQLAREWTQKYAM
>UniRef90_A0A2U3W1T2/1-154 [subseq from] ubiquitin-conjugating enzyme E2 D3 isoform X1 n=7 Tax=Caniformia TaxID=379584 RepID=A0A2U3W1T2_ODORO
MALKRINKELSDLARDPPAQCSAGPVGDDIlfcfslvFHWQATIMGPNDSPYQGGVFFLTIHFPTDYPFKPPKVAFTTRIYHPNINSNGSICLDILRSQWSPALTISKVLLSICSLLCDPNPDDPLVPEIARIYKTDRDKYNRISREWTQKYAM
>UniRef90_A0A8C4HLN9/6-151 [subseq from] UBC core domain-containing protein n=35 Tax=Percomorphaceae TaxID=1489872 RepID=A0A8C4HLN9_DICLA
-VLKMLHLELTDLSRDPPAQCSAGPVGEDMFHWQATIMGPPDSPYQGGVFFLTIHFPTDYPFKPPKVAFTTRIYHPNINSNGSICLDILRSQWSPALTISKVLLSICSLLCDPNPDDPLVPEIARIYKTDPVRYNRLAREWTEKYAM
>UniRef90_W5N2H5/13-152 [subseq from] Ubiquitin conjugating enzyme E2 D3 n=29 Tax=Euteleostomi TaxID=117571 RepID=W5N2H5_LEPOC
-------QELNDLARDPPAQCSAGPVGDDMFHWQATIMGPNDSPYQGGVFFLTIHFPTDYPFKPPKVAFTTRIYHPNINSNGSICLDILRSQWSPALTISKVLLSICSLLCDPNPDDPLVPEIARIYKTDREKYNRLAREWTEKYAM
>UniRef90_A0A8B9DTT0/93-233 [subseq from] Ubiquitin conjugating enzyme E2 D2 n=1 Tax=Anser cygnoid TaxID=8845 RepID=A0A8B9DTT0_ANSCY
------YEELNDLARDPPAQCSAGPVGDDMFHWQATIMGPNDSPYQGGVFFLTIHFPTDYPFKPPKVAFTTRIYHPNINSNGSICLDILRSQWSPALTISKVLLSICSLLCDPNPDDPLVPEIARIYKTDREKYNRIAREWTQKYAM
>UniRef90_C3KH85/1-147 [subseq from] Ubiquitin-conjugating enzyme E2 2 n=5 Tax=Eupercaria TaxID=1489922 RepID=C3KH85_ANOFI
MALKRIKKELQDLGKDPPASCSAGPVGDDLFHWQATITGPNDSPYHGGVFFLSVHFPTDYPFKPPKLAFTTKIYHPNINSNGSICLDILRSQWSPALTVSKVLLSICSLLCDPNPDDPLVPDIAHIYKSDRPRYNQVAKEWTERYAM
>UniRef90_A0A673C5P0/5-147 [subseq from] Ubiquitin-conjugating enzyme E2 D4 n=108 Tax=Percomorphaceae TaxID=1489872 RepID=A0A673C5P0_9TELE
----ALQRSTTDLQRDPPAQCSAGPVGDDLFHWQATIMGPSDSPYQSGVFFLTIHFPTDYPFKPPKVAFTTKIYHPNINSNGSICLDILRSQWSPALTVSKVLLSICSLLCDPNPDDPLVPEIAHTYKADREKYNKLAREWTQKYAM
>UniRef90_A0A7M4EYZ9/11-150 [subseq from] Ubiquitin conjugating enzyme E2 D3 n=2 Tax=Amniota TaxID=32524 RepID=A0A7M4EYZ9_CROPO
-------DELSDLARDPPAQCSAGPVGDDMFHWQATIMGPNDSPYQGGVFFLTIHFPTDYPFKPPKVAFTTRIYHPNINSNGSICLDILRSQWSPALTISKVLLSICSLLCDPNPDDPLVPEIARIYKTDRDKYNRISREWTQKYAM
>UniRef90_UPI001C5CA27C/29-169 [subseq from] ubiquitin-conjugating enzyme E2 D3 n=1 Tax=Orycteropus afer afer TaxID=1230840 RepID=UPI001C5CA27C
------ESELSDLARDPPAQCSAGPVGDDMFHWQATIMGPNDSPYQGGVFFLTIHFPTDYPFKPPKVAFTTRIYHPNINSNGSICLDILRSQWSPALTISKVLLSICSLLCDPNPDDPLVPEIARIYKTDRDKYNRISREWTQKYAM
>UniRef90_UPI0003502C0D/26-165 [subseq from] ubiquitin-conjugating enzyme E2 D4 isoform X2 n=1 Tax=Heterocephalus glaber TaxID=10181 RepID=UPI0003502C0D
-------LELTDLQRDPPAQCSAGPVGDDLFHWQATIMGPNDSPYQGGVFFLTIHFPTDYPFKPPEVAFTTKIYHPNINSNGSICLDILRSQWSPALTVSKVLLSICSLLCDPNPDDPLVPEIAHTYKADREKYNRLAQEWTQKYAM
>UniRef90_UPI0014588E19/1-147 [subseq from] ubiquitin-conjugating enzyme E2-17 kDa isoform X2 n=4 Tax=Pecten maximus TaxID=6579 RepID=UPI0014588E19
MALKRITKELQDLGRDPPAQCSAGPVGDDLFHWQATIMGPPDSPFQGGVFFLTIHFPTDYPFKPPKVAFTTRIYHPNINSNGSICLDILRSQWSPALTISKVLLSICSLLCDPNPDDPLVPEIAKQYKTDRKKYEDTAKEWARKYAM
>UniRef90_A0A2K6U9Z5/14-153 [subseq from] UBC core domain-containing protein n=4 Tax=Boreoeutheria TaxID=1437010 RepID=A0A2K6U9Z5_SAIBB
-------GELSDLARDPPAQCSAGPVGDDMFHWQATIMGPNDSPYQGGVFFLTIHFPTDYPFKPPKVAFTTRIYHPNINSNGSICLDILRSQWSPALTISKVLLSICSLLCDPNPDDPLVPEIARIYKTDRDKYNRISREWTQKYAM
>UniRef90_UPI001C669718/1-147 [subseq from] ubiquitin-conjugating enzyme E2 D2-like n=1 Tax=Lagopus leucura TaxID=30410 RepID=UPI001C669718
MALKRIHKELNDLARDPPAQCSAGPVGDDMFHWQATIMGPNDSPYQVGVFFLTFHFPTDYPFKPPKVAFTTRIYHPNINSNGSICLDILRSQWSPALTISKVLLSICFLLCDSNPDDPLVPEIARIYKTNREKYNRIAREWTQKYAM
>UniRef90_A0A8C7XW20/1-145 [subseq from] UBC core domain-containing protein n=2 Tax=Oryzias TaxID=8089 RepID=A0A8C7XW20_9TELE
MALKRISKELTDLSRDPPAQCSAGPVGEDMFHWQATIMGPPDSPYQGGVFFLTIHFPTDYPFKPPKVAFTTRIYHPNINSNGSICLDILRSQWSPALTISKVLLSICSLLCDPNPDDPLVPEIARIYKTDPVRYNKTAQDWTQKV--
>UniRef90_A0A8C9NGB3/23-163 [subseq from] Ubiquitin conjugating enzyme E2 D3 n=1 Tax=Serinus canaria TaxID=9135 RepID=A0A8C9NGB3_SERCA
------SLELSDLARDPPAQCSAGPVGDDMFHWQATIMGPNDSPYQGGVFFLTIHFPTDYPFKPPKVAFTTRIYHPNINSNGSICLDILRSQWSPALTISKVLLSICSLLCDPNPDDPLVPEIARIYKTDRDKYNRISREWTQKYAM
>UniRef90_A0A8D3CLA0/68-207 [subseq from] Ubiquitin-conjugating enzyme E2D 4 (putative) n=2 Tax=Percomorphaceae TaxID=1489872 RepID=A0A8D3CLA0_SCOMX
-------FELSDLQRDPPAQCSAGPVGDDLFHWQATIMGPSDSPYQNGVFFLTIHFPTDYPFKPPKVAFTTKIYHPNINSNGSICLDILRSQWSPALTVSKVLLSICSLLCDPNPDDPLVPEIAHTYKADREKYNKLAREWTQKYAM
>UniRef90_A0A401T775/1-147 [subseq from] UBC core domain-containing protein n=4 Tax=Galeoidea TaxID=119195 RepID=A0A401T775_CHIPU
MALRRIQKEYQDLERDPPALCSAGPVGDDYFHWQATIMGPSDSPYQGGVFFLNIHFPSDYPFKPPKVSFTTKIYHPNINSNGSICLDILRSQWSPALTLSKVLLSICSLLCDPNPDDPLVPEIAHTYKSDREKYNKLARDWTNKYAM
>UniRef90_A0A2D4NND5/19-158 [subseq from] UBC core domain-containing protein (Fragment) n=1 Tax=Micrurus surinamensis TaxID=129470 RepID=A0A2D4NND5_MICSU
-------IELSDLARDPPAQCSAGPVGDDMFHWQATIMGPNDSPYQGGVFFLTIHFPTDYPFKPPKVAFTTRIYHPNINSNGSICLDILRSQWSPALTISKVLLSICSLLCDPNPDDPLVPEIARIYKTDRDKYNRISREWTQKYAM
>UniRef90_A0A6F9BLR2/10-149 [subseq from] UBC core domain-containing protein n=2 Tax=Euteleostomi TaxID=117571 RepID=A0A6F9BLR2_9TELE
-------QELNDLARDPPAQCSAGPVGDDMFHWQATIMGPNDSPYQGGVFFLTIHFPTDYPFKPPKLAFTTRIYHPNINSNGSICLDILRSQWSPALTISKVLLSICSLLCDPNPDDPLVPEIARIYKTDTEKYNRIAREWTQKYAM
>UniRef90_K4G0M6/1-147 [subseq from] Ubiquitin-conjugating enzyme E2D 1 n=1 Tax=Callorhinchus milii TaxID=7868 RepID=K4G0M6_CALMI
MALKRINKELEDLKVDPPAQCSAGPVADDLFQWQATIMGPSDSPYQGGVFFLTIFFPSDYPFKPPKVAFTTKIYHPNINSNGSICLDILRSQWSPALTLSKVLLSVCSLLCDPNPDDPLVPEIAHMYKTDKEKYNRLAREWTQKYAM
>UniRef90_A0A2I3TKU1/4-142 [subseq from] Ubiquitin conjugating enzyme E2 D3 n=25 Tax=Amniota TaxID=32524 RepID=A0A2I3TKU1_PANTR
--------ELSDLARDPPAQCSAGPVGDDMFHWQATIMGPNDSPYQGGVFFLTIHFPTDYPFKPPKVAFTTRIYHPNINSNGSICLDILRSQWSPALTISKVLLSICSLLCDPNPDDPLVPEIARIYKTDRDKYNRISREWTQKYAM
>UniRef90_A0A8C1SNI7/2-140 [subseq from] Ubiquitin-conjugating enzyme E2 D2 n=9 Tax=Cyprinoidei TaxID=30727 RepID=A0A8C1SNI7_CYPCA
--------ELHDLGRDPPAQCSAGPVGDDMFHWQATIMGPNDSPYQGGVFFLTIHFPTDYPFKPPKVAFTTRIYHPNINSNGSICLDILRSQWSPALTISKVLLSICSLLCDPNPDDPLVPEIARIYKTDREKYNRIAREWTQKYAM
>UniRef90_A0A090KSV8/1-147 [subseq from] Ubiquitin-conjugating enzyme E2 D2 n=5 Tax=Protostomia TaxID=33317 RepID=A0A090KSV8_STRRB
MALKRITRELQDLGRDPPAQCSAGPVGDDLFHWQATIMGPPESPFQGGVFFLAIHFPTDYPFKPPKVAFITKIYHPNINSNGSICLDILRAQWSPALTISKVLLSICSLLCDPNPDDPLVPEIARMYKSDIGRYNQIAREWTQKYAM
>UniRef90_UPI000D727A6B/1-147 [subseq from] ubiquitin-conjugating enzyme E2-17 kDa-like n=1 Tax=Pomacea canaliculata TaxID=400727 RepID=UPI000D727A6B
MAMKRINKELQDLGRDPPAHCSAGPVNDDLFHWQATIMGPPDSPYSGGVFFLSIHFPTDYPFKPPKVAFTTRIYHPNINSNGSICLDILRSQWSPALTISKVLLSICSLLTDPNPDDPLVPDIARVYKQDISEFNRQAKQWTEKYAM
>UniRef90_A0A8C4XPM0/335-478 [subseq from] Ubiquitin conjugating enzyme E2 D2 n=4 Tax=Falco TaxID=8952 RepID=A0A8C4XPM0_FALTI
---RRRDAELNDLARDPPAQCSAGPVGDDMFHWQATIMGPNDSPYQGGVFFLTIHFPTDYPFKPPKVAFTTRIYHPNINSNGSICLDILRSQWSPALTISKVLLSICSLLCDPNPDDPLVPEIARIYKTDREKYNRIAREWTQKYAM
>UniRef90_UPI0009E57460/1-147 [subseq from] ubiquitin-conjugating enzyme E2-17 kDa n=1 Tax=Orbicella faveolata TaxID=48498 RepID=UPI0009E57460
MALKRINKELQDLGRDPPAQCSAGPVGDDLFHWQATIMGPPESPYQGGVFFLTIHFPTDYPFKPPKVSFTTKIYHPNINANGSICLDILRSQWSPALTISKVLLSICSLLTDPNPDDPLVPEIARIYKTDKGNYERLATEWTRKYAM
>UniRef90_UPI001C42D7BC/1-147 [subseq from] ubiquitin-conjugating enzyme E2 D3-like n=2 Tax=Solea senegalensis TaxID=28829 RepID=UPI001C42D7BC
MAYKRISKELTDLSRDPPTQCSAGPVGDDMFHWQATIMGPTDSPYQGGVFFLTIHFPTDYPFKPPKVSFTTRIYHPNINSNGSICLDILRSQWSPALTISKVLLSICSLLCDPNPDDPLVPEIARIYKTDPVRYNKTAQEWTRKYAM
>UniRef90_A0A672QBY5/2-142 [subseq from] Ubiquitin-conjugating enzyme E2 D2-like n=6 Tax=Cyprininae TaxID=2743694 RepID=A0A672QBY5_SINGR
------NSELTDLGRDPPAQCSAGPVGDDLFHWQATIMGPNDSPYQGGVFFLTIHFPTDYPFKPPKVAFTTRIYHPNINSNGSICLDILRSQWSPALTISKVLLSICSLLCDPNPDDPLVPEIARIYKTDNEKYNKLAREWTEKYAM
>UniRef90_A0A8I5TBW5/181-320 [subseq from] UBC core domain-containing protein n=2 Tax=Pongo abelii TaxID=9601 RepID=A0A8I5TBW5_PONAB
-------SELTDLQRDPPAQCSAGPVGDDLFHWQATIMGPNDSPYQGGVFFLTIHFPTDYPFKPPKVAFTTKIYHPNINSNGSICLDILRSQWSPALTVSKVLLSICSLLCDPNPDDPLVPEIAHTYKADREKYNRLAREWTQKYAI
>UniRef90_G1SW41/136-277 [subseq from] ADF-H domain-containing protein n=3 Tax=Oryctolagus cuniculus TaxID=9986 RepID=G1SW41_RABIT
-----LGQELTDLQRDPPAQCSAGPVGDDLFHWQATIMGPTDSPYQGGLFFLTIHFPTDYPFKPPKVAFTTKIYHPNINSNGSICLDILRSQWSPALTVSKVLLSICSLLCDPNPDDPLVPEIAHTYKADREKYNRLAREWTQKYAL
>UniRef90_A0A3B4UGR4/28-168 [subseq from] Ubiquitin conjugating enzyme E2 D2 n=3 Tax=Percomorphaceae TaxID=1489872 RepID=A0A3B4UGR4_SERDU
------QQELNDLARDPPAQCSAGPVGDDMFHWQATIMGPNDSPYQSGVFFLTIHFPTDYPFKPPKVAFTTRIYHPNINSNGSICLDILRSQWSPALTISKVLLSICSLLCDPNPDDPLVPEIARIYKTDREKYNKIAREWTQKYAM
>UniRef90_F6Y5B7/1-146 [subseq from] Ubiquitin-conjugating enzyme E2-17 kDa n=2 Tax=Chordata TaxID=7711 RepID=F6Y5B7_CIOIN
MALKRINKELADISRDPPAQCSAGPVGDDLFQWQATIMGPSDSPYQGGVFFLSIHFPTDYPFKPPKVAFSTKIYHPNINSNGSICLDILRSQWSPALTVAKVLLSICSLLCDPNPDDPLVPDIARVFKNDRSKYNDLAREWTRKYA-
>UniRef90_A0A8C9A590/16-154 [subseq from] Ubiquitin conjugating enzyme E2 D2 n=1 Tax=Prolemur simus TaxID=1328070 RepID=A0A8C9A590_PROSS
--------SLNDLARDPPAQCSAGPVGDDMFHWQATIMGPNDSPYQGGVFFLTIHFPTDYPFKPPKVAFTTRIYHPNINSNGSICLDILRSQWSPALTISKVLLSICSLLCDPNPDDPLVPEIARIYKTDREKYNRIAREWTQKYAM
>UniRef90_G5ASR2/1-139 [subseq from] Ubiquitin-conjugating enzyme E2 D4 (Fragment) n=3 Tax=Heterocephalus glaber TaxID=10181 RepID=G5ASR2_HETGA
--------ELTDLQRDPPAQCSAGPVGDDLFHWQATIMGPNDSPYQGGVFFLTIHFPTDYPFKPPEVAFTTKIYHPNINSNGSICLDILRSQWSPALTVSKVLLSICSLLCDPNPDDPLVPEIAHTYKADREKYNRLAQEWTQKYAM
>UniRef90_A0A087VBB1/1-139 [subseq from] Ubiquitin-conjugating enzyme E2 D2 (Fragment) n=1 Tax=Balearica regulorum gibbericeps TaxID=100784 RepID=A0A087VBB1_BALRE
--------ELNDLARDPPAQCAAGPVGDDMFHWQATIMGPNDSPYQGGVFFLTIHFPTDYPFKPPKVAFTTRIYHPNINSNGSICLDILRSQWSPALTISKVLLSICSLLCDPNPDDPLVPEIARIYKTDREKYNRIAREWTQKYAM
>UniRef90_A0A3B3T963/20-159 [subseq from] Ubiquitin-conjugating enzyme E2 D2-like n=1 Tax=Paramormyrops kingsleyae TaxID=1676925 RepID=A0A3B3T963_9TELE
-------SELNDLARDPPAQCSAGPVGDDMFHWQATIMGPNDSPYQGGVFFLTIHFPTDYPFKPPKVAFTTRIYHPNINSNGSICLDILRSQWSPALTISKVLLSICSLLCDPNPDDPLVPEIARIYKTDNEKYNRLAREWTEKYAM
>UniRef90_A0A8C6VXP8/16-156 [subseq from] Ubiquitin-conjugating enzyme E2 D4 n=3 Tax=Euteleosteomorpha TaxID=1489388 RepID=A0A8C6VXP8_NOTFU
------LLELSDLQRDPPAQCSAGPVSDDLFHWQATIMGPSDSPYQSGVFFLTIHFPTDYPFKPPKVAFTTKIYHPNINSNGSICLDILRSQWSPALTVSKVLLSICSLLCDPNPDDPLVPEIAHTYKADREKYNKLAREWTQKYAM
>UniRef90_A0A4D5S2J4/1-139 [subseq from] Putative ubiquitin-protein ligase (Fragment) n=2 Tax=Parasitiformes TaxID=6934 RepID=A0A4D5S2J4_IXOSC
--------ELQDLGRDPPAQCSAGPVGDDLFHWQATIMGPPDSPYQGGVFFLTIHFPTDYPFKPPKVAFTTRIYHPNINSNGSICLDILRSQWSPALTIFKVLLSICSLLCDPNPDDPLVPEIAKIYKSDREKYNELAREWTRKYAM
>UniRef90_A0A195EYU8/130-269 [subseq from] Ubiquitin-conjugating enzyme E2-17 kDa (Fragment) n=1 Tax=Trachymyrmex septentrionalis TaxID=34720 RepID=A0A195EYU8_9HYME
-------GELQDLGRDPPAQCSAGPVGDDLFHWQATIMGPPDSPYQGGVFFLTIHFPTDYPFKPPKVAFTTRIYHPNINSNGSICLDILRSQWSPALTISKVLLSICSLLCDPNPDDPLVPEIARIYKTDREKYNELAREWTRKYAM
>UniRef90_A0A672JG30/50-196 [subseq from] Ubiquitin-conjugating enzyme E2 D4-like n=2 Tax=Salarias fasciatus TaxID=181472 RepID=A0A672JG30_SALFA
MALKRIQRELNDFKKDPPASCSAGPVGEDMFHWQATITGPSDSPYSGGVFFLTVNFPTDYPFKPPKVAFTTKIYHPNINSNGSICLDILRSQWSPALTVSKVLLSICSLLCDPNPDDPLVPDIAHIYKSDRSKYNKMAKEWTVKYAM
>UniRef90_A0A0N5A315/1-147 [subseq from] UBIQUITIN_CONJUGAT_2 domain-containing protein n=1 Tax=Parastrongyloides trichosuri TaxID=131310 RepID=A0A0N5A315_PARTI
MALKRITRELQDLGRDPPAQCSAGPVGDDLFHWQATIMGPPESPFQGGVFFLAIHFPTDYPFKPPKVAFTTKIYHPNINSNGSICLDILRAQWSPALTISKVLLSICSLLCDPNPDDPLVPEIARVYKADIAKYNQVAREWTQKYAM
>UniRef90_A0A8B7J7S0/57-196 [subseq from] ubiquitin-conjugating enzyme E2 D3 isoform X1 n=1 Tax=Apteryx mantelli mantelli TaxID=202946 RepID=A0A8B7J7S0_9AVES
-------QELSDLARDPPAQCSAGPVGDDMFHWQATIMGPNDSPYQGGVFFLTIHFPTDYPFKPPKVAFTTRIYHPNINSNGSICLDILRSQWSPALTISKVLLSICSLLCDPNPDDPLVPEIARIYKTDRDKYNRISREWTQKYAM
>UniRef90_UPI00186B52C2/1-147 [subseq from] ubiquitin-conjugating enzyme E2 D2-like n=1 Tax=Trichosurus vulpecula TaxID=9337 RepID=UPI00186B52C2
MALKRIHKELNDLARDPPAQCSAGPVGDDMFHWQTTIMGPNDSPYQGGVFFLTIHFPTDYPFKPPKVAFTTRIYHPNINSNGSICLDILRSQWSPALTISKVLLSICSLLCDSDPDDPLVPEIAWIYKTGREKYNRIAWEWTQKYAM
>UniRef90_F6QW29/2-140 [subseq from] UBC core domain-containing protein n=3 Tax=Theria TaxID=32525 RepID=F6QW29_MONDO
--------ELSDLARDPPAQCSAGPVGDDMFHWQATIMGPNDSPYQGGVFFLTIHFPTDYPFKPPKVAFTTRIYHPNINSNGSICLDILRSQWSPALTLSKVLLSICSLLCDPNPDDPLVPEIARIYKTDRDKYNRISREWTQKYAM
>UniRef90_A0A0V1E180/24-163 [subseq from] Ubiquitin-conjugating enzyme E2 2 (Fragment) n=8 Tax=Trichinella pseudospiralis TaxID=6337 RepID=A0A0V1E180_TRIPS
-------DELQDIGRDPPALCSAGPVGDDLFHWQATIMGPPDSAYQGGVFFLTIHFPTDYPFKPPKVAFTTRIYHPNINSNGSICLDILRSQWSPALTISKVLLSICSLLCDPNPDDPLVPEIARIYKTDRERYNQLARDWTQKYAM
>UniRef90_UPI0018E36029/1-135 [subseq from] ubiquitin-conjugating enzyme E2 D4 isoform X4 n=1 Tax=Arvicola amphibius TaxID=1047088 RepID=UPI0018E36029
MALKRIQKELTDLQRDPPAQCSAGPVGDDLFHWQATIMGPNDSPYQGGVFFLTIYFPTDYPFKPPKVAFTTKIYHPNINSNGSICLDILRSQWSPALTVSKVLLSICSLLCDPNPDDPLVPEIAHTYKADREKYA------------
>UniRef90_A0A8C4BCY2/12-154 [subseq from] Ubiquitin-conjugating enzyme E2 D2-like n=1 Tax=Denticeps clupeoides TaxID=299321 RepID=A0A8C4BCY2_9TELE
----FICHELNDLARDPPAQCSAGPVGEDMFHWQATIMGPNDSPYQGGVFFLTIHFPTDYPFKPPRVAFTTRIYHPNINSNGSICLDILRSQWSPALTISKVLLSICSLLCDPNPDDPLVPEIARIYKTDNEKYNRIAREWTQKYAM
>UniRef90_A0A8B9TAB0/1-101 [subseq from] UBC core domain-containing protein n=4 Tax=Anas TaxID=8835 RepID=A0A8B9TAB0_ANAPL
MALKRIHKELNDLARDPPAQCSAGPVGDDMFHWQATIMGPNDSPYQGGVFFLTIHFPTDYPFKPPKVAFTTRIYHPNINSNGSICLDILRSQWSPALTISK----------------------------------------------
>UniRef90_A0A8B9TAB0/124-173 [subseq from] UBC core domain-containing protein n=4 Tax=Anas TaxID=8835 RepID=A0A8B9TAB0_ANAPL
-------------------------------------------------------------------------------------------------TVLTVLLSICSLLCDPNPDDPLVPEIARIYKTDREKYNRIAREWTQKYAM
>UniRef90_UPI002013C66E/30-169 [subseq from] ubiquitin-conjugating enzyme E2D 2 (UBC4/5 homolog, yeast), like isoform X1 n=2 Tax=Megalobrama amblycephala TaxID=75352 RepID=UPI002013C66E
-------QELTDLGRDPPAQCSAGPVGDDLFHWQATIMGPNDSPYQGGVFFLTIHFPTDYPFKPPKVAFTTRIYHPNINSNGSICLDILRSQWSPALTISKVLLSICSLLCDPNPDDPLVPEIARIYKTDNEKYNKLAREWTEKYAM
>UniRef90_A0A5N5PSM6/1-135 [subseq from] UBC core domain-containing protein n=9 Tax=Otophysi TaxID=186626 RepID=A0A5N5PSM6_PANHP
MALKRIQKELTDLARDPPAQCSAGPVGDDVFHWQATIMGPNESPYQGGVFFLTIHFPTDYPFKPPKVAFTTRIYHPNINSNGSICLDILRSQWSPALTISKVLLSICSLLCDPNPDDPLVPEIARIYKTDTEKYV------------
>UniRef90_A0A5N5PSM6/154-168 [subseq from] UBC core domain-containing protein n=9 Tax=Otophysi TaxID=186626 RepID=A0A5N5PSM6_PANHP
------------------------------------------------------------------------------------------------------------------------------------RYNRIAREWTQKYAM
>UniRef90_A0A6G6CYR2/1-146 [subseq from] Ubiquitin-conjugating enzyme n=2 Tax=Mollusca TaxID=6447 RepID=A0A6G6CYR2_SINCO
MALKRINKELQDLGRDPPAQCSAGPVGDDMFHWQATIMGPPDSPYQGGVFFLTIHFPTDYPFKPPKVAFTTRIYHPNINSNGSICLDILRSQWSPALTISKVLLSICSLLTDANPDDPLVPDIARIYKTDRKKFDATAKEWTRKYA-
>UniRef90_M4T7W3/1-147 [subseq from] Ubiquitin-protein ligase n=1 Tax=Placozoa sp. H4 TaxID=1034858 RepID=M4T7W3_9METZ
MALKRITKELQDFGRDPPAQCSAGPIGDDMFHWQATIMGPHDSPYQNGVFFLTIHFPTDYPFKPPKVMFTTRIYHPNINSNGSICLDILRSQWSPALTISKVLLSICSLLCDPNPDDPLVPDIARIYKTDRSKYNVTAKEWTTKYAM
>UniRef90_A0A401RGQ2/2-140 [subseq from] UBC core domain-containing protein n=9 Tax=Bilateria TaxID=33213 RepID=A0A401RGQ2_CHIPU
--------ELADLARDPPAQCSAGPVGDDMFHWQATIMGPNDSPYQGGVFFLTIHFPTDYPFKPPKVAFTTRIYHPNINSNGSICLDILRSQWSPALTISKVLLSICSLLCDPNPEDPLVPEIARIYKTDREKYNKLAREWTQKYAM
>UniRef90_UPI00201F6D22/1-147 [subseq from] ubiquitin-conjugating enzyme E2-17 kDa-like n=2 Tax=Haliotis TaxID=6452 RepID=UPI00201F6D22
MALKRINKELQDLGRDPPAQCSAGPVGDDLFHWQATIMGPPESPYQNGVFFLTIHFPTDYPFKPPKVAFTTRIYHPNINSNGSICLDILRTQWSPALTISKVLLSICSLLTDPNPDDPLVPEIARIYKNNKIKYTETAREWTQKYAV
>UniRef90_A0A2R9B4T2/5-144 [subseq from] UBC core domain-containing protein n=2 Tax=Simiiformes TaxID=314293 RepID=A0A2R9B4T2_PANPA
-------KKKSDLARDPPAQCSAGPVGDDMFHWQATIMGPNDSPYQGGVFFLTIHFPTDYPFKPPKVAFTTRIYHPNINSNGSICLDILRSQWSPALTISKVLLSICSLLCDPNPDDPLVPEIARIYKTDRDKYNRISREWTQKYAM
>UniRef90_A0A8C0I6N9/2-140 [subseq from] UBC core domain-containing protein n=2 Tax=Artiodactyla TaxID=91561 RepID=A0A8C0I6N9_BALMU
--------ELSDLARDPPAQCSAGPVGDDMFHWQATIMGPNDSPYQGGVFFLTIHFPTDYPFKPPKVAFTTRIYHPNINSNGSICLDILRSQWSPALTISKVLLSICSLLCDPNPDDPLVPEIAWIYKTDRDKYNRISREWTQKYAM
>UniRef90_A0A091FQ35/1-140 [subseq from] Ubiquitin-conjugating enzyme E2 D3 (Fragment) n=5 Tax=Neognathae TaxID=8825 RepID=A0A091FQ35_9AVES
-------KELSALARDPPAQCSAGPVGDDMFHWQATIMGPNDSPYQGGVFFLTIHFPTDYPFKPPKVAFTTRIYHPNINSNGSICLDILRSQWSPALTISKVLLSICSLLCDPNPDDPLVPEIARIYKTDRDKYNRISREWTQKYAM
>UniRef90_A0A401SUH7/1-147 [subseq from] UBC core domain-containing protein n=13 Tax=Galeoidea TaxID=119195 RepID=A0A401SUH7_CHIPU
MAKKRIEKELKDLQQDPPAQCSAGPAGDDMFAWQATIMGPYDSPYQGGVFFLAIQFPSDYPFKPPKVAFTTKIYHPNINSNGSICLDILRSQWSPALTISKVLLSICSLLCDPNPDDPLVPEIAKMYKTDKEQYNKYARDWTQKYAM
>UniRef90_A0A8C5AWA9/10-151 [subseq from] UBC core domain-containing protein n=2 Tax=Gadus morhua TaxID=8049 RepID=A0A8C5AWA9_GADMO
-----IFQELSDLGRDPPAQCSAGPVGDDMFHWQATIMGPNDSPYQGGVFFLTIHFPTDYPFKPPKVAFTTRIYHPNINSNGSICLDILRSQWSPALTISKVLLSICSLLCDPNPDDPLVPEIARIYKTDSQKYNKLAREWTEKYAL
>UniRef90_A0A4W4GJK0/17-155 [subseq from] Ubiquitin-conjugating enzyme E2 D2-like n=1 Tax=Electrophorus electricus TaxID=8005 RepID=A0A4W4GJK0_ELEEL
--------ELTDLARDPPAQCSAGPVGDDVFHWQATIMGPNESPYQGGVFFLTIHFPTDYPFKPPKVAFTTRIYHPNINSNGSICLDILRSQWSPALTISKVLLSICSLLCDPNPDDPLVPEIARIYKTDTEKYNRIAREWTQKYAM
>UniRef90_UPI0014558EB3/1-147 [subseq from] ubiquitin-conjugating enzyme E2-17 kDa n=4 Tax=Eumetazoa TaxID=6072 RepID=UPI0014558EB3
MALKRITKELQDLGRDPPAQCSAGPVGDDMFHWQATIMGPPDSPFQGGVFFLTIHFPTDYPFKPPKVAFTTKIYHPNINSNGSICLDILRSQWSPALTISKVLLSICSLLNDPNPDDPLVPDIARTYKTDLSKYKDVAKEWTRKYAM
>UniRef90_A0A2R8MM58/4-147 [subseq from] Ubiquitin conjugating enzyme E2 D3 n=9 Tax=Amniota TaxID=32524 RepID=A0A2R8MM58_CALJA
---KQLHESFLDLARDPPAQCSAGPVGDDMFHWQATIMGPNDSPYQGGVFFLTIHFPTDYPFKPPKVAFTTRIYHPNINSNGSICLDILRSQWSPALTISKVLLSICSLLCDPNPDDPLVPEIARIYKTDRDKYNRLAREWTEKYAM
>UniRef90_A0A7J9IG00/1-118 [subseq from] UBC core domain-containing protein n=1 Tax=Gossypium harknessii TaxID=34285 RepID=A0A7J9IG00_9ROSI
-----------------------------MFIWQATMPGPLNSPYESGKFELRIHLPPDYPFKPPKVAFRSKIFHPNINKNGTIGIDILKDKWTPALTISKVLLSIYSILGDPMLDDPLEENIANMYKTDRSQYEKVARNWTQKYAM
>UniRef90_A0A7J9IG00/123-223 [subseq from] UBC core domain-containing protein n=1 Tax=Gossypium harknessii TaxID=34285 RepID=A0A7J9IG00_9ROSI
---ETISKELKGLERFPPSYGSAGPVDGDMFHWQATILDLRDSPYAGGVFEVDIHFPSQYPFEPPKVVLRTKIFHPNIDRNGSIGLDILKDQWRANLTISQVIC-------------------------------------------
>UniRef90_B3S643/1-146 [subseq from] UBC core domain-containing protein n=2 Tax=Trichoplax TaxID=10227 RepID=B3S643_TRIAD
MALKRITKELQDLGRDPPAQCSAGPVGDDMFHWQATIMGPPDSPYAGGIFFLNIHFPSDYPFKPPKISFTTRIYHPNINSNGSICLDILRSQWSPALTISKVLLSICSLLCDPNPDDPLVPDIARVYKTDRSKYNTSAKEFTEKYA-
>UniRef90_A0A2G9V271/177-317 [subseq from] Ubiquitin--protein ligase n=2 Tax=Chromadorea TaxID=119089 RepID=A0A2G9V271_TELCI
------EPELQDLGRDPPAQCSAGPVGDDLFHWQATIMGPPESPYQGGVFFLTIHFPTDYPFKPPKVAFTTRIYHPNINSNGSICLDILRSQWSPALTISKVLLSICSLLCDPNPDDPLVPEIARIYKTDRDRYNQLAREWTQKYAM
>UniRef90_A0A8C1T7Q6/24-164 [subseq from] Ubiquitin-conjugating enzyme E2D 2 (UBC4/5 homolog, yeast), like n=4 Tax=Cyprinus carpio TaxID=7962 RepID=A0A8C1T7Q6_CYPCA
------KPELTDLGRDPPAQCSAGPVGDDLFHWQATIMGPNDSPYQGGVFFLTIHFPTDYPFKPPKVAFTTRIYHPNINSNGSICLDILRSQWSPALTISKVLLSICSLLCDPNPDDPLVPEIARIYKTDNEKYNKLAREWTEKYAL
>UniRef90_A0A8C8W3Y0/3-141 [subseq from] UBC core domain-containing protein n=2 Tax=Peromyscus maniculatus bairdii TaxID=230844 RepID=A0A8C8W3Y0_PERMB
--------ELNDLARDPPAQCSAGPVGDDMFHWQATIMGPNDSPYQGGVFFLTIHFPTDYPFKPPKVAFTTRIYHPNINSNGSICLDILRSQWSPALTISKVLLSICSLLCDLNPDDPLVPEIARIYKTDREKYNRIAREWTQKYAM
>UniRef90_A0A3B3XBS2/41-180 [subseq from] Ubiquitin-conjugating enzyme E2 D2 n=22 Tax=Gnathostomata TaxID=7776 RepID=A0A3B3XBS2_9TELE
-------EELNDLARDPPAQCSAGPVGDDMFHWQATIMGPNDSPYQSGVFFLTIHFPTDYPFKPPKVAFTTRIYHPNINSNGSICLDILRSQWSPALTISKVLLSICSLLCDPNPDDPLVPEIARIYKTDREKYNKIAREWTQKYAM
>UniRef90_A0A3Q2YKV5/1-147 [subseq from] Ubiquitin-conjugating enzyme E2 D4-like n=2 Tax=Syngnathidae TaxID=72045 RepID=A0A3Q2YKV5_HIPCM
MALKRIKKELCDLKRDPPASCSAGPVGDDMFHWQASITGPNDSPYNGGVFFLSVHFPTDYPFKPPKVAFTTKIYHPNINSNGSICLDILRSQWSPALTVSKVLLSICSLLCDPNPDDPLVPEVAHTYKSDRQKYNDTAKEWTRKFAM
>UniRef90_A0A8B9LSM1/24-163 [subseq from] Ubiquitin-conjugating enzyme E2 D4-like n=3 Tax=Astyanax mexicanus TaxID=7994 RepID=A0A8B9LSM1_ASTMX
-------QELQDLQRDPPSQCSAGPMGEDLFHWQATIMGPGDSPFQGGVFFLTIQFPTDYPFKPPKVAFTTKIYHPNINSNGSICLDILRSQWSPALTVSKVLLSICSLLCDPNPDDPLVPDIAHTYKSDKDKYNRLAREWTQKYAM
>UniRef90_A0A1V4KUZ9/2-140 [subseq from] Ubiquitin-conjugating enzyme E2 D2 n=1 Tax=Patagioenas fasciata monilis TaxID=372326 RepID=A0A1V4KUZ9_PATFA
--------ELNDLARDPPAQCSAGPVGDDMFHWQATIMGPNDSPYQGGVFFLTIHFPTDYPFKPPKVAFTTRIYHPNINSNGSICLDILRSQWSPALTISKVLLSICSLLCDPNPDDPLVPEIARIYKTDREKYNRIAREWTQKYAI
>UniRef90_A0A2I0U0P7/74-213 [subseq from] Ubiquitin-conjugating enzyme e2 d2 isoform x2 n=1 Tax=Limosa lapponica baueri TaxID=1758121 RepID=A0A2I0U0P7_LIMLA
-------AELNDLARDPPAQCSAGPVGDDMFHWQATIMGPNDSPYQGGVFFLTIHFPTDYPFKPPKVAFTTRIYHPNINSNGSICLDILRSQWSPALTISKVLLSICSLLCDPNPDDPLVPEIARIYKTDREKYNRIAREWTQKYAI
>UniRef90_Q6ZWY6/1-147 [subseq from] Ubiquitin-conjugating enzyme E2 D2B n=18 Tax=Euteleostomi TaxID=117571 RepID=U2D2B_MOUSE
MALKRIHKELNDLAQDPPAQCSAGPVGEDMFHWQATIMGPNDSPYQGGAFFLTIDFPTEYPFKPPKVEFTTRIYHPNVNSNGSICLDILRSQWSPALTISKVLLSISSLLCDPNPDDPLVPEIAQIYKTDRDKYNRTAREWTQKYAM
>UniRef90_UPI000A36D399/16-146 [subseq from] ubiquitin-conjugating enzyme E2 D1 isoform X6 n=1 Tax=Columba livia TaxID=8932 RepID=UPI000A36D399
--LQFVRKELSDLQRDPPAHCSAGPVGDDLFHWQATIMGPPDSAYQGGVFFLTVHFPTDYPFKPPKIAFTTKIYHPNINSNGSICLDILRSQWSPALTVSKVLLSICSLLCDPNPDDPLVPDIAQIYKSDKEN--------------
>UniRef90_A0A8C5ZLN8/2-141 [subseq from] UBC core domain-containing protein n=2 Tax=Marmota marmota marmota TaxID=9994 RepID=A0A8C5ZLN8_MARMA
-------KELTDLQRDPPAQCSAGPVGDDLFHWQATIMGPNDSPYQGGVFFLTIHFPTDYPFKPSKVDFTTKIYHPNINSNGSICLDILRSQWSPALTVSKVLLSICSLLCDPNPDDPLVPEIAHTYKADREKYNTLAREWTQKYAM
>UniRef90_T1KTU8/1-147 [subseq from] UBC core domain-containing protein n=1 Tax=Tetranychus urticae TaxID=32264 RepID=T1KTU8_TETUR
MALKRIKKELEDLKRDPPAQCSAGPIGDDLFHWQATIMGPSDSPYQGGIFYLTIHFPTEYPFKPPKISFTTRIYHPNINSNGSICLDILRSQWSPALTISKVLLSICSLLCDPNPDDPLVPEIARLYKNDPEKYCEMGRGWTRKYAM
>UniRef90_A0A8D2DG92/2-140 [subseq from] UBC core domain-containing protein n=4 Tax=Euteleostomi TaxID=117571 RepID=A0A8D2DG92_SCIVU
--------ELSDLARDPPAQCSAGPVGDDMFHWQATIMGPNDSPYQGGVFFLTIHFPTDYPFKPPKVAFTTRSYHPNINSNGSICLDILRSQWSPALTISKVLLSICSLLCDPNPDDPLVPEIARIYKTDRDKYNRISREWTQKYAM
>UniRef90_UPI00053FF921/28-167 [subseq from] ubiquitin-conjugating enzyme E2 D4 isoform X1 n=3 Tax=Fukomys damarensis TaxID=885580 RepID=UPI00053FF921
-------WELTDLQRDPPAQCSAGPVGDDLFHWQATIMGPNDSPYQGGVFFLTIHFPTDYPFKPPKVAFTTKIYHPNINSSGSICLDILRSQWSPALTVSKVLLSICSLLCDPNPDDPLVPEIAHTYKADREKYNRLAQEWTQKYAI
>UniRef90_A0A4W5NE15/1-42 [subseq from] UBC core domain-containing protein n=2 Tax=Euteleostomi TaxID=117571 RepID=A0A4W5NE15_9TELE
MALKRIHKELNDLARDPPAQCSAGPVGDDMFHWQATIMGPVS---------------------------------------------------------------------------------------------------------
>UniRef90_A0A4W5NE15/71-177 [subseq from] UBC core domain-containing protein n=2 Tax=Euteleostomi TaxID=117571 RepID=A0A4W5NE15_9TELE
----------------------------------------NDSPYQGGVFFLTIHFPTDYPFKPPKVAFTTRIYHPNINSNGSICLDILRSQWSPALTISKVLLSICSLLCDPNPDDPLVPEIARIYKTDREKYNRIAREWTQKYAM
>UniRef90_A7RXR8/1-147 [subseq from] UBC core domain-containing protein n=3 Tax=Anthozoa TaxID=6101 RepID=A7RXR8_NEMVE
MALKRINKELQDLGRDPPAQCSAGPVGDDLFHWQATIMGPADSPYQGGVFFLTIHFPTDYPFKPPKVSFTTKIYHPNINSNGSICLDILRSQWSPALTISKVLLSICSLMDDPNPDDPLVPEIARSFKTDRKKYNDMAKEWTRKYAM
>UniRef90_A0A8C7XTE8/33-175 [subseq from] UBC core domain-containing protein n=4 Tax=Percomorphaceae TaxID=1489872 RepID=A0A8C7XTE8_9TELE
----KQQQELTDLSRDPPAQCSAGPVGEDMFHWQATIMGPPDSPYQGGVFFLTIHFPTDYPFKPPKVAFTTRIYHPNINSNGSICLDILRSQWSPALTISKVLLSICSLLCDPNPDDPLVPEIARIYKTDPVRYNKTAQDWTQKYAM
>UniRef90_A0A667Y8R8/3-144 [subseq from] Ubiquitin-conjugating enzyme E2 D2-like n=2 Tax=Myripristis murdjan TaxID=586833 RepID=A0A667Y8R8_9TELE
--IKRI--ELNDLARDPPAQCSAGPVGDDMFHWQATIMGPSDSPYQGGVFFLTIHFPTDYPFKPPKVAFTTRIYHPNINSNGSICLDILRSQWSPALTISKVLLSICSLLCDPNPDDPLVPEIARIYKTDTQKYNKLAREWTEKYA-
>UniRef90_A0A226D0C9/1-147 [subseq from] Ubiquitin-conjugating enzyme E2 2 n=1 Tax=Folsomia candida TaxID=158441 RepID=A0A226D0C9_FOLCA
MALKRINKELQDLGTDPPAQCSAGPIGEDMFHWQATIMGPPDSPYQGGVFFLSIHFPVDYPFKPPKVSFTTRIYHPNINANGSICLDILRSQWSPALTISKVLLSICSLLCDANPDDPLVPEIARIYKTDRNKYNELAREWTRKYAM
>UniRef90_H2RHW2/2-140 [subseq from] UBC core domain-containing protein n=7 Tax=Boreoeutheria TaxID=1437010 RepID=H2RHW2_PANTR
--------ELSDLARDPPAQCSAGPVGDDMFHWQATIMGPNDSPYQGGVFFLTIHFPTDYPFKPPKVVFTTRIYHPNINSNGSICLDILRSQWSPALTISKVLLSICSLLCDPNPDDPLVPEIARIYKTDRDKYNRISREWTQKYTM
>UniRef90_I3IW05/3-142 [subseq from] Ubiquitin-conjugating enzyme E2 D4 n=51 Tax=Percomorphaceae TaxID=1489872 RepID=I3IW05_ORENI
-------SELNDLQRDPPASCSAGPVGEDMFHWQATITGPNDSPYHGGVFFLSVHFPTDYPFKPPKVAFTTKIYHPNINSNGSICLDILRSQWSPALTVSKVLLSICSLLCDPNPDDPLVPDIAHIYKSDRQKYNKIAREWTQRYAM
>UniRef90_A0A8C2DXT9/26-166 [subseq from] Ubiquitin-conjugating enzyme E2D 3 n=1 Tax=Cyprinus carpio TaxID=7962 RepID=A0A8C2DXT9_CYPCA
------RHELNDLARDPPAQCSAGPVGDDVFHWQATIMGPNESPYQGGVFFLTIHFPTDYPFKPPKVAFTTRIYHPNINSNGSICLDILRSQWSPALTISKVLLSICSLLCDPNPDDPLVPEIARIYKTDTEKYNRMAKEWTEKYAM
>UniRef90_A0A4W2FL06/2-141 [subseq from] UBC core domain-containing protein n=1 Tax=Bos indicus x Bos taurus TaxID=30522 RepID=A0A4W2FL06_BOBOX
-------AELSDLARDPPAQCSAGPVGDDMFHWQATIMGPNDSPYQGGVFFLTIHFPTDYPFKPPKVAFTTRIYHPNINSNGSICLDILRSQWSPALTISKVLLSICSLLCDPNPDDPLVPEIARICKTDRDKYNRISREWTQKYAM
>UniRef90_UPI0014720468/1-147 [subseq from] ubiquitin-conjugating enzyme E2 2-like isoform X2 n=2 Tax=Thalassophryne amazonica TaxID=390379 RepID=UPI0014720468
MALKRIHKELQDLQKDPPAQCSAGPVGDDMFHWQATIMGPAESPYNGGVFFLTIHFPTDYPFKPPKVAFTTKIYHPNINSNGSICLDILRSQWSPALTVSKVLLSICSLLCDPNPDDPLVAEIANIYKNNKVRYDSTAKEWTMKYAM
>UniRef90_A0A093PNB6/1-140 [subseq from] Ubiquitin-conjugating enzyme E2 D3 (Fragment) n=1 Tax=Manacus vitellinus TaxID=328815 RepID=A0A093PNB6_9PASS
-------KELSDLARDPPAQWSAGPVGDDMFHWQATIMGPNDSPYQGGVFFLTIHFPTDYPFKPPKVAFTTRIYHPNINSNGSICLDILRSQWSPALTISKVLLSICSLLCDPNPDDPLVPEIARIYKTDRDKYNRISREWTQKYAM
>UniRef90_UPI0003BB8921/15-153 [subseq from] ubiquitin-conjugating enzyme E2 D3 isoform X1 n=2 Tax=Boreoeutheria TaxID=1437010 RepID=UPI0003BB8921
--------ELSDLARDPPAQCSAGPVGDDMFHWQATIMGPNDSPYQGGVFFLTIHFHTDYPFKPPKVAFTTRIYHPNINSNGSICLDILRSQWSPALTISKVLLSICSLLCDPNPDDPLVPEIARIYKTDRDKYNRISREWTQKYAM
>UniRef90_A0A1J1J5E1/1-41 [subseq from] CLUMA_CG020592, isoform A n=1 Tax=Clunio marinus TaxID=568069 RepID=A0A1J1J5E1_9DIPT
MALKRINKELQDLGRDPPAQCSAGPVGDDLFHWQATIMGPW----------------------------------------------------------------------------------------------------------
>UniRef90_A0A1J1J5E1/100-207 [subseq from] CLUMA_CG020592, isoform A n=1 Tax=Clunio marinus TaxID=568069 RepID=A0A1J1J5E1_9DIPT
---------------------------------------KPDSPYQGGVFFLTIHFPTDYPFKPPKVAFTTRIYHPNINSNGSICLDILRSQWSPALTISKVLLSICSLLCDPNPDDPLVPEIARIYKTDREKYNELAREWTRKYAM
>UniRef90_A0A8C5VLP7/7-147 [subseq from] UBC core domain-containing protein n=4 Tax=Amniota TaxID=32524 RepID=A0A8C5VLP7_MICMU
------KKGTYDLARDPPAQCSAGPVGDDMFHWQATIMGPNDSPYQGGVFFLTIHFPTDYPFKPPKVAFTTRIYHPNINSNGSICLDILRSQWSPALTISKVLLSICSLLCDPNPDDPLVPEIARIYKTDRDKYNRLAREWTEKYAM
>UniRef90_A0A0D9RW11/1-148 [subseq from] UBC core domain-containing protein n=10 Tax=Primates TaxID=9443 RepID=A0A0D9RW11_CHLSB
MVLKRIHKELNDLARDPPAQCSAGPVGDDMFHWQATITGPNDSPYRGGVFFLTIHFPTDYPFKPPKVAFTTRIYHPNINSNGSICLDILGSQWSPALfTISKVLLSICSLLCDPNPDDPLVPEIARIYKTDREKYHRIVREWTQKYAM
>UniRef90_A0A3B4BD32/1-141 [subseq from] Ubiquitin-conjugating enzyme E2D 4 (putative) n=1 Tax=Periophthalmus magnuspinnatus TaxID=409849 RepID=A0A3B4BD32_9GOBI
MALKRIQKELSDLERDPPAQCSAGPVGDDLFHWQATIMGPSDSPYQNGVFFLTIHFPTDYPFKPPKVAFTTKIYHPNINSNGSICLDILRSQWSPALTVSKVLLSICSLLCDPNPDDPLVPEIAHTYKSDREK------EWTQKYAM
>UniRef90_A0A0L0FKB4/1-147 [subseq from] Ubiquitin-conjugating enzyme E2-17 kDa n=1 Tax=Sphaeroforma arctica JP610 TaxID=667725 RepID=A0A0L0FKB4_9EUKA
MALKRISKELRDLERDPPANCSAGPVGDDLFHWQATIMGPPDSPYQGGVFFLSTHFPTDYPFKPPKVQFTTRIYHPNINSNGSICLDILRDQWSPALTVSKVLLSICSLLTDANPDDPLVPEIAHTYKQDRTKYNATAREWTRKYAM
>UniRef90_A0A2K6FP48/19-157 [subseq from] UBC core domain-containing protein n=1 Tax=Propithecus coquereli TaxID=379532 RepID=A0A2K6FP48_PROCO
--------NWNDLARDPPAQCSAGPVGDDMFHWQATIMGPNDSPYQGGVFFLTIHFPTDYPFKPPKVAFTTRIYHPNINSNGSICLDILRSQWSPALTISKVLLSICSLLCDPNPDDPLVPEIARIYKTDRDKYNRLAREWTEKYAM
>UniRef90_A0A4W6DMV5/41-186 [subseq from] Ubiquitin-conjugating enzyme E2 D2-like n=3 Tax=Percomorphaceae TaxID=1489872 RepID=A0A4W6DMV5_LATCA
-AIKWTKLELNDLARDPPAQCSAGPVGDDMFHWQATIMGPSDSPYQGGVFFLTIHFPTDYPFKPPKVAFTTRIYHPNINSNGSICLDILRSQWSPALTISKVLLSICSLLCDPNPDDPLVPEIARIYKTDSQKYNKLAQEWTAKYAM
>UniRef90_A0A1S3KCV1/1-147 [subseq from] ubiquitin-conjugating enzyme E2-17 kDa-like n=1 Tax=Lingula unguis TaxID=7574 RepID=A0A1S3KCV1_LINUN
MAMKRINKELQDLGRDPPAQCSAGPVGDDLFHWQATILGPSESAYSGGVFFLSIHFPTDYPFKPPKVAFTTKIYHPNINSNGSICLDILRSQWSPALTISKVLLSICSLLTDPNPDDPLVPEIARLYKTNRTKYNDLAREWTKKYAM
>UniRef90_A0A2K6QJK1/7-144 [subseq from] Ubiquitin conjugating enzyme E2 D2 n=3 Tax=Amniota TaxID=32524 RepID=A0A2K6QJK1_RHIRO
---------TKKKKRDPPAQCSAGPVGDDMFHWQATIMGPNDSPYQGGVFFLTIHFPTDYPFKPPKVAFTTRIYHPNINSNGSICLDILRSQWSPALTISKVLLSICSLLCDPNPDDPLVPEIARIYKTDREKYNRIAREWTQKYAM
>UniRef90_A0A672K5F6/1-134 [subseq from] Ubiquitin-conjugating enzyme E2 D4-like n=2 Tax=Clupeocephala TaxID=186625 RepID=A0A672K5F6_SINGR
MALKRIQKELQDLQRDPPAQCSAGPVGDDLFHWQATIMGPSDSPYQGGVFFLTIHFPTDYPFKPPKVAFTTKIYHPNINSNGSICLDILRSQWSPALTVSKVLLSICSLLCDPNPDDPLVPDIAHIYKSDKEKA-------------
>UniRef90_Q006M8/1-146 [subseq from] Ubiquitin-conjugating enzyme H5b n=2 Tax=Penaeus TaxID=133894 RepID=Q006M8_PENVA
MALKRINKELQDLGRDPPAQCSAGPVGDDLFHWQATIMGPTDSPFQGGVFFLNIHFPTDYPFKPPKVAFTTRIYHPNINSNGSICLDILRTQWSPALTISKVLLSICSLLTDPNPDDPLVPEIARQYKTDREKYNKLAQEWTHKYA-
>UniRef90_E4XMR6/1-147 [subseq from] UBC core domain-containing protein n=3 Tax=Bilateria TaxID=33213 RepID=E4XMR6_OIKDI
MALKRINKELQDIGRDPPAQCSAGPVGDDLFHWQATIMGPSDSPYQGGVFFLNIHFPNDYPFKPPKVSFITRIYHPNINSNGSICLDILRSQWSPALTISKVLLSICSLLTDPNPDDPLVPEIARVYKTDRDKYQKLAREWTQKYAM
>UniRef90_G3U9W9/1-147 [subseq from] UBC core domain-containing protein n=4 Tax=Elephantidae TaxID=9780 RepID=G3U9W9_LOXAF
MALKRIHKELLDMNRDPPPQCSAGPVGDDMFHWQATIMGPNDSPYQGGVFFLSIQFPTDYPFRPPKIAFTTRIYHPNINRNGSICLDILRSEWSPALTISKVLLSICSMLCDPNPDDPLVPEIAKIYKKDRKKYDRIAREWTQKYAM
>UniRef90_UPI0014903645/18-158 [subseq from] ubiquitin-conjugating enzyme E2 D4-like isoform X1 n=2 Tax=Notolabrus celidotus TaxID=1203425 RepID=UPI0014903645
------ERELVDLQKDPPASCSAGPVGDDMFHWQATITGPNDSPYHGGVFFLSVHFPTDYPFKPPKVAFTTKIYHPNINSNGSICLDILRSQWSPALTVSKVLLSICSLLCDPNPDDPLVPDIANIYKSDRQKYNKLAREWTQTYAM
>UniRef90_UPI001939CA40/1-146 [subseq from] ubiquitin-conjugating enzyme E2-17 kDa n=1 Tax=Styela clava TaxID=7725 RepID=UPI001939CA40
MALKRINKELSEIGRDPPAQCSAGPVGDDLFHWQATIMGPCDSPYQGGVFFLTIHFPTDYPFKPPKIAFTTRIYHPNINSNGSICLDILRSQWSPALTISKVLLSICSLLTDPNPDDPLVPDIARIFKTDRARYCNTAREWTTKYA-
>UniRef90_A0A3Q3EDH4/1-149 [subseq from] Ubiquitin-conjugating enzyme E2 D2-like n=6 Tax=Percomorphaceae TaxID=1489872 RepID=A0A3Q3EDH4_9LABR
MALKRIHKELNDFSRDPPAQCSAGPVGDDskLFHWQATIMGPNDSPYQGGVFFLTIHFPTDYPFKPPKVAFTTRIYHPNINSNGSICLDILRSQWSPALTISKVLLSICSLLCDPNPDDPLVPEIARMYKTDNLKYNKLAQEWTTKYAM
>UniRef90_A0A2K5RN26/9-145 [subseq from] UBC core domain-containing protein n=6 Tax=Amniota TaxID=32524 RepID=A0A2K5RN26_CEBIM
----------LDLARDPPAQCSAGPVGDDMFHWQATIMGPNDSPYQGGVFFLTIHFPTDYPFKPPKVAFTTRIYHPNINSNGSICLDILRSQWSPALTISKVLLSICSLLCDPNPDDPLVPEIARIYKTDRDKYNRISREWTQKYAM
>UniRef90_A0A6P7RW92/1-156 [subseq from] ubiquitin-conjugating enzyme E2 D4 isoform X1 n=3 Tax=Mus caroli TaxID=10089 RepID=A0A6P7RW92_MUSCR
MALKRIQKELTDLQRDPPAQCSAGPVGDDsaskepwspMLHWQATIMGPNDSPYQGGVFFLTIHFPTDYPFKPPKVVFTTRIYHPNINSNGSICLDILRSQWSPALTVSKVLLSICSLLCDPNPDDPLVPEIAHTYKADREKYNRLAREWTQKYAI
>UniRef90_A0A8C4HKX0/3-148 [subseq from] Ubiquitin-conjugating enzyme E2D 3 n=3 Tax=Dicentrarchus labrax TaxID=13489 RepID=A0A8C4HKX0_DICLA
-ALKWRKLELSDLARDPPAQCSAGPVSDDMFHWQATIMGPSDSPYQGGVFFLTIHFPTDYPFKPPKVAFTTRIYHPNINSNGSICLDILRSQWSPALTISKVLLSICSLLCDPNPDDPLVPEIARIYKTDSQKYNKLAQEWTTKYAM
>UniRef90_L8GSE6/1-147 [subseq from] Ubiquitinconjugating enzyme E2, putative n=1 Tax=Acanthamoeba castellanii str. Neff TaxID=1257118 RepID=L8GSE6_ACACA
MALKRINKELQDLQRDPPTNCSAGPVGDDLFHWTATIMGPPDSPYQGGVFFLNIHFPTDYPFKPPKVSFTTKIYHPNVNGNGSICLDILKDQWSPALTISKVLLSICSLLTDPNPDDPLVPEIAHIYKTDRSRYENTAREWTRKYAM
>UniRef90_UPI001C4C14BE/1-147 [subseq from] ubiquitin-conjugating enzyme E2-17 kDa-like n=1 Tax=Plectropomus leopardus TaxID=160734 RepID=UPI001C4C14BE
MSVKRLQKELQDLGKDPPASCSAGPVGDDMFHWQATIMGPNDSPYHGGVFFLSLHFPTDYPFKPPKVAFTTKIYHPNINSNGSICLDILRGQWSPALTVSKVLLSICSLLCDPNADDPLVPDIARLYKTDRPKYNEVAKEWTRKYAM
>UniRef90_A0A091DLQ3/1-135 [subseq from] Ubiquitin-conjugating enzyme E2 D4 n=1 Tax=Fukomys damarensis TaxID=885580 RepID=A0A091DLQ3_FUKDA
MALKRIQKELTDLQRDPPAQCSAGPVGDDLFHWQATIMGPNDSPYQGGVFFLTIHFPTDYPFKPPKVAFTTKIYHPNINSSGSICLDILRSQWSPALTVSKVLLSICSLLCDPNPDDPLVPEIAHTYKADREKLS------------
>UniRef90_UPI0014256DE1/1-146 [subseq from] ubiquitin-conjugating enzyme E2 2 n=1 Tax=Anneissia japonica TaxID=1529436 RepID=UPI0014256DE1
MALKRLHKELQDLGRDPPAQCSAGPVGEDMFHWQATIMGPPESPYQGGVFFLTIHFPADYPFKPPKVAFTTKIYHPNINSNGSICLDILRSQWSPALTISKVLLSICSLLNDPNPDDPLVPDIARVFKTNRDKYKSTAKEWTQKYA-
>UniRef90_A0A2K5RN27/8-144 [subseq from] UBC core domain-containing protein n=7 Tax=Amniota TaxID=32524 RepID=A0A2K5RN27_CEBIM
----------FDLARDPPAQCSAGPVGDDMFHWQATIMGPNDSPYQGGVFFLTIHFPTDYPFKPPKVAFTTRIYHPNINSNGSICLDILRSQWSPALTISKVLLSICSLLCDPNPDDPLVPEIARIYKTDRDKYNRISREWTQKYAM
>UniRef90_A0A4W6DMJ9/12-152 [subseq from] Ubiquitin-conjugating enzyme E2 D2-like n=2 Tax=Carangaria TaxID=1489904 RepID=A0A4W6DMJ9_LATCA
------EMELNDLARDPPAQCSAGPVGDDMFHWQATIMGPSDSPYQGGVFFLTIHFPTDYPFKPPKVAFTTRIYHPNINSNGSICLDILRSQWSPALTISKVLLSICSLLCDPNPDDPLVPEIARIYKTDSQKYNKLAQEWTAKYAM
>UniRef90_A0A1L8EAQ0/1-138 [subseq from] Putative ubiquitin-conjugating enzyme e2-17 kDa (Fragment) n=1 Tax=Haematobia irritans TaxID=7368 RepID=A0A1L8EAQ0_HAEIR
---------LQDLGRDPPAQCSAGPVGDDLFHWQATIMGPPDSPYQGGVFFLTIHFPTYYPFKPPKVAFTTRIYHPNINSNGSICLDILRSQWSPALTISKVLLSICSLLCDPNPDDPLVPEIARIYKTDREKYNELAREWTRKYAM
>UniRef90_A0A8C9TAD5/50-189 [subseq from] Ubiquitin-conjugating enzyme E2 D4-like n=2 Tax=Osteoglossiformes TaxID=41712 RepID=A0A8C9TAD5_SCLFO
-------PELTDLQRDPPAQCSAGPVGEDLFHWQATIMGPNDSPFQGGVFFLTIHFPTDYPFKPPKVAFTTKIFHPNINSNGSICLDILRSQWSPALTVSKVLLSICSLLCDPNPDDPLVPEIAHTYKADREKYNRLAMEWTQKYAM
>UniRef90_A0A5G2R1D9/1-139 [subseq from] Ubiquitin-conjugating enzyme E2 D2 n=1 Tax=Sus scrofa TaxID=9823 RepID=A0A5G2R1D9_PIG
-------KELNDLAR-PPAQCSAGPVGDDMFHWQATIMGPNDSPYQGGVFFLTIHFPTDYPFKPPKVAFTTRIYHPNINSNGSICLDILRSQWSPALTISKVLLSICSLLCDPNPDDPLVPEIARIYKTDREKYNRIAREWTQKYAM
>UniRef90_A0A671WT95/5-144 [subseq from] Ubiquitin-conjugating enzyme E2 D3-like n=6 Tax=Sparus aurata TaxID=8175 RepID=A0A671WT95_SPAAU
-------RELSDLARDPPAQCSAGPVGDDMFHWQATIMGPSDSPYQGGVFFLTIHFPTDYPFKPPKVAFTTRIYHPNINSNGSICLDILRSQWSPALTISKVLLSICSLLCDPNPDDPLVPEIARIYKTDSVKYNKLAQEWTTKYAM
>UniRef90_A0A1A6GQK6/48-177 [subseq from] UBC core domain-containing protein n=1 Tax=Neotoma lepida TaxID=56216 RepID=A0A1A6GQK6_NEOLE
------ARELSDLQRDPPAHCSAGPVGDDLFHWQATIMGPPDSAYQGGVFFLTVHFPTDYPFKPPKIAFTTKIYHPNINSNGSICLDILRSQWSPALTVSKVLLSICSLLCDPNPDDPLVPDIAQIYKSDKENQVR-----------
>UniRef90_A0A8D1Y850/7-142 [subseq from] UBC core domain-containing protein n=1 Tax=Sus scrofa TaxID=9823 RepID=A0A8D1Y850_PIG
-----------DLARDPPAQCSAGPVGDDMFHWQATIMGPNDSPYQGGVFFLTIHFPTDYPFKPPKVAFTTRIYHPNINSNGSICLDILRSQWSPALTISKVLLSICSLLCDPNPDDPLVPEIARIYKTDRDKYNRLAREWTEKYAM
>UniRef90_UPI000494F321/1-146 [subseq from] ubiquitin-conjugating enzyme E2 D3-like n=1 Tax=Cynoglossus semilaevis TaxID=244447 RepID=UPI000494F321
MAQKRINKELQDLQNDPLVNCSAGPVGDDLFQWQATIMGPADSPFQGGVFFLTINFPTDYPFKPPKVAFTTKIYHPNINSNGSICLDILRSQWSPALTVSKVLLSICSLLCDPNPDDPLVPDIATIYVNDRDRYNRLAREWTQKYA-
>UniRef90_A0A4X1W2Y5/1-147 [subseq from] UBC core domain-containing protein n=6 Tax=Artiodactyla TaxID=91561 RepID=A0A4X1W2Y5_PIG
MALKRIHKELLDLSRDPPDQCSAGPVGDDMFHWQATIMGPNDSPYQGGVFFLTIHFPSDYPFKPPKIAFTTQIYHPNINRNGNICLDILRSEWSPALTISKVLLSICSMLCDPNPDDPLVPEIAKIYTKDRRKYDRIAREWTEKYAM
>UniRef90_UPI000D728667/32-178 [subseq from] ubiquitin-conjugating enzyme E2 2 n=1 Tax=Pomacea canaliculata TaxID=400727 RepID=UPI000D728667
MALKRIKKELQDLGRDPPAHCSAGPVGDDLFHWQATIMGPPESPYQGGVFFLTIQFPTDYPFKPPKVSFTTRIYHPNINSNGSICLDILRSQWSPALTISKVLLSISSLLTDPNPDDPLVPEIAKVYKTDRLKYEQTGREWTRKYAM
>UniRef90_A0A8C9KWV7/16-143 [subseq from] Ubiquitin conjugating enzyme E2 D1 n=3 Tax=Carnivora TaxID=33554 RepID=A0A8C9KWV7_PANTA
-----LLQELSDLQRDPPAHCSAGPVGDDLFHWQATIMGPPDSAYQGGVFFLTVHFPTDYPFKPPKIAFTTKIYHPNINSNGSICLDILRSQWSPALTVSKVLLSICSLLCDPNPDDPLVPDIAQIYKSDKEK--------------
>UniRef90_UPI0020B39A8B/44-184 [subseq from] ubiquitin-conjugating enzyme E2 D4-like isoform X2 n=1 Tax=Brienomyrus brachyistius TaxID=42636 RepID=UPI0020B39A8B
------HNELTDLQRDPPAQCSAGPVGEDLFHWQATIMGPNDSPFQGGVFFLTIHFPTDYPFKPPKVVFTTKIFHPNINSNGSICLDILRSQWSPALTVSKVLLSICSLLCDPNPDDPLVPEIAHTYKADREKYNRLAMEWTQKYAM
>UniRef90_A0A0V0J569/1-147 [subseq from] Ubiquitin-conjugating enzyme E2-17 kDa n=1 Tax=Schistocephalus solidus TaxID=70667 RepID=A0A0V0J569_SCHSO
MALKRIKKELQDLGRDPPAQCSAGPINEDLFHWQATIMGPSDSPYEGGVFFLDIHFPTDYPFKPPKITFTTKIYHPNINSNGSICLDILRSQWSPALTISKVLLSICSLLTDPNPDDPLSPDIARLYKTDVNKYNRNAKEWTHKYAM
>UniRef90_A0A8I6GLC9/1-147 [subseq from] Ubiquitin-conjugating enzyme E2D 4-like 1 n=6 Tax=Tetrapoda TaxID=32523 RepID=A0A8I6GLC9_RAT
MALKRIEKELLDLARDPPTQCSAGPVGEDMFHWQATIMGPDDSPYQGGVFFLAIHFPTDYPFKPPKITFTTRIYHPNINRKGSICLDILRSEWSPALTVSKVLLSICSLLCDPNPDDPLVPEIAKIYRKDKKKYDRLAREWTEKFAM
>UniRef90_A0A401NJG0/1-146 [subseq from] UBC core domain-containing protein (Fragment) n=2 Tax=Galeoidea TaxID=119195 RepID=A0A401NJG0_SCYTO
MALRRIQKEYQDLERDPPALCSAGPVGDDYFHWQATIMGPSDSPYQGGVFFLNIHFPSDYPFKPPKVSFTTKIYHPNINSNGSICLDILRSQWSPALTLSKVLLSICSLLCDPNPDDPLVPEIAHTYKSDREKYNKLARDWTNKYA-
>UniRef90_A0A8K1GNE9/48-175 [subseq from] UBC core domain-containing protein n=1 Tax=Zosterops borbonicus TaxID=364589 RepID=A0A8K1GNE9_9PASS
-------PELSDLQRDPPAHCSAGPVGDDLFHWQATIMGPPDSAYQGGVFFLTVHFPTDYPFKPPKIAFTTKIYHPNINSNGSICLDILRSQWSPALTVSKVLLSICSLLCDPNPDDPLVPDIAQIYKSDKEKIS------------
>UniRef90_UPI00142592C1/1-146 [subseq from] ubiquitin-conjugating enzyme E2-17 kDa-like n=1 Tax=Anneissia japonica TaxID=1529436 RepID=UPI00142592C1
MALKRIKKELQDLGRDPPAQCSAGPVGDDLFHWQATIMGPPDSPFSGGVFFLTIHFPTDYPFKPPKVAFTTKIYHPNINSNGSICLDILRSQWSPALTISKVLLSISSLLDDPNPDDPLVPEIARLFKSDLSKYKRTAKEWTQKFA-
>UniRef90_A0A8C5DKZ2/13-152 [subseq from] Ubiquitin-conjugating enzyme E2-17 kDa-like n=4 Tax=Percomorphaceae TaxID=1489872 RepID=A0A8C5DKZ2_9TELE
-------RELQDLSKDPPAQCSAGPVGDDPFHWQATIMGPPDSPYQGGVFFLTIHFPTDYPFKPPKVAFTTRIYHPNINSNGSICLDILRSQWSPALTISKVLLSICSLLCDPNPDDPLVPEIARIYKTDPTKYNRTAQEWTHKYAM
>UniRef90_UPI0005CB8502/1-71 [subseq from] ubiquitin-conjugating enzyme E2 D2 isoform X1 n=1 Tax=Oryzias latipes TaxID=8090 RepID=UPI0005CB8502
MALKRIHKELNDLARDPPAQCSAGPVGDDMFHWQATIMGPNDSPYQSGVFFLTIHFPTDYPFKPPKVSQET----------------------------------------------------------------------------
>UniRef90_UPI0005CB8502/110-194 [subseq from] ubiquitin-conjugating enzyme E2 D2 isoform X1 n=1 Tax=Oryzias latipes TaxID=8090 RepID=UPI0005CB8502
--------------------------------------------------------------LSFQVAFTTRIYHPNINSNGSICLDILRSQWSPALTISKVLLSICSLLCDPNPDDPLVPEIARIYKTDREKYNKIAREWTQKYAM
>UniRef90_UPI00087074E0/53-192 [subseq from] ubiquitin-conjugating enzyme E2-17 kDa isoform X1 n=1 Tax=Galendromus occidentalis TaxID=34638 RepID=UPI00087074E0
-------QELLDLGRDPPAQCSAGPLGEDLFHWQATIMGPPDSPYQGGVFFLTIHFPTDYPFKPPKVAFTTRIYHPNINSNGSICLDILRSQWSPALTVSKVLLSICSLLCDPNADDPLVPEIAKIYKSDRDRYNELAREWTRKYAM
>UniRef90_UPI001145EBCB/1-154 [subseq from] ubiquitin-conjugating enzyme E2 2-like isoform X1 n=2 Tax=Percomorphaceae TaxID=1489872 RepID=UPI001145EBCB
MALKRISKELTDLSRDPPAQCSAGPVGEDMFHWQATIMGPtfcvllqPDSPYQGGVFFLTIHFPTDYPFKPPKVAFTTRIYHPNINSNGSICLDILRSQWSPALTISKVLLSICSLLCDPNPDDPLVPEIARIYKTDLVRYNKTAQDWTQKYAM
>UniRef90_A0A6A4VWD3/1-109 [subseq from] Ubiquitin-conjugating enzyme E2 n=1 Tax=Amphibalanus amphitrite TaxID=1232801 RepID=A0A6A4VWD3_AMPAM
MSLKRINKELQDLGRDPPAQCSAGPVGDDLFHWQATIMGPPDSPYQGGVFFLTIHFPTDYPFKPPKVAFTTRIYHPNINSNGSICLDILRSQWSPALTISKALAAQLSV--------------------------------------
>UniRef90_A0A6A4VWD3/275-323 [subseq from] Ubiquitin-conjugating enzyme E2 n=1 Tax=Amphibalanus amphitrite TaxID=1232801 RepID=A0A6A4VWD3_AMPAM
-------------------------------------------------------------------------------------------------CV-SVLLSICSLLCDPNPDDPLVPEIARIYKTDRDKYNEVAREWTRKYAM
>UniRef90_A0A814R725/383-529 [subseq from] UBC core domain-containing protein n=14 Tax=Bdelloidea TaxID=44578 RepID=A0A814R725_9BILA
MALKRINKELLELEKDPPANCSAGPVNDDMFHWQATIMGPGDSPFQGGVFFLSIHFPADYPFKPPKITFTTKIFHPNINSNGAICLDILRSQWSPALTISKVLLSICSLLCDPNPDDPLVPDIARTYKTDKEKYNATARQWTQKYAM
>UniRef90_UPI000510DDD4/13-155 [subseq from] ubiquitin-conjugating enzyme E2 D2-like n=1 Tax=Nipponia nippon TaxID=128390 RepID=UPI000510DDD4
----QLPAELNDLARDPPAQCSAXXFGDDMFHWQATIMGPNDSPYQGGVFFLTIHFPTDYPFKPPKVAFTTRIYHPNINSNGSICLDILRSQWSPALTISKVLLSICSLLCDPNPDDPLVPEIARIYKTDREKYNRIAREWTQKYAM
>UniRef90_A0A8C5H9D9/20-159 [subseq from] Ubiquitin-conjugating enzyme E2 D2-like n=2 Tax=Euteleostomi TaxID=117571 RepID=A0A8C5H9D9_9TELE
-------QELNDLARDPPAQCSAGPVGDDMFHWQATIMGPSDSPYQGGVFFLTIHFPTDYPFKPPKVAFTTRIYHPNINSNGSICLDILRSQWSPALTISKVLLSICSLLCDPNPDDPLVPEIARIYKTDSQRYNKLAQEWTTKYAM
>UniRef90_C1BTS5/1-147 [subseq from] Ubiquitin-conjugating enzyme E2-17 kDa n=1 Tax=Lepeophtheirus salmonis TaxID=72036 RepID=C1BTS5_LEPSM
MALKRINKELVDLGRDPPTQCSAGPVGDDLFHWQATIMGPPDSPYQGGVFFLTIHFPTDYPFKPPKVAFATRIYHPNINSNGSTCLDILRSQWSPALTVAKVLLSIRSLLCDPNPDDPLVPEIARLFKTDRSKYMEMAREWTKKYAM
>UniRef90_UPI0004F5025A/8-153 [subseq from] LOW QUALITY PROTEIN: ubiquitin-conjugating enzyme E2 D2-like n=1 Tax=Pygoscelis adeliae TaxID=9238 RepID=UPI0004F5025A
------QEELNDLARDPPAQCSxxxxxAGPVGDDMFHWQATIMGPNDSPYQGGVFFLTIHFPTDYPFKPPKVAFTTRIYHPNINSNGSICLDILRSQWSPALTISKVLLSICSLLCDPNPDDPLVPEIARIYKTDREKYNRIAREWTQKYAM
>UniRef90_UPI00148D82B6/1-89 [subseq from] ubiquitin-conjugating enzyme E2 D4-like isoform X1 n=1 Tax=Hippoglossus hippoglossus TaxID=8267 RepID=UPI00148D82B6
MALKRIQKELNDLQRDPPASCSAGPVGEDMFHWQATITGPNDSPYHGGVFFLSVHFPTDYPFKPPRVGiclFNTRIPKIHIIVPGHFKV-------------------------------------------------------------
>UniRef90_UPI00148D82B6/100-192 [subseq from] ubiquitin-conjugating enzyme E2 D4-like isoform X1 n=1 Tax=Hippoglossus hippoglossus TaxID=8267 RepID=UPI00148D82B6
------------------------------------------------------HLTEVFFFLSPQISFTTKIYHPNINSNGSICLDILRSQWSPALTVSKVLLSICSLLCDPNPDDPLVPDIAHTYKSDRPRYNKLAREWTHKYAM
>UniRef90_A0A674P810/2-140 [subseq from] UBC core domain-containing protein n=3 Tax=Tetraodontidae TaxID=31031 RepID=A0A674P810_TAKRU
--------ELTDLSRDPPAQCSAGPVGEDMFHWQATIMGPPDSPYQGGVFFLTIHFPTDYPFKPPKVAFTTRIYHPNINSNGSICLDILRSQWSPALTISKVLLSICSLLCDPNPDDPLVPEIARIYKTDLVRYNKTAQDWTQKYAM
>UniRef90_A0A673C980/51-190 [subseq from] Ubiquitin-conjugating enzyme E2 D2-like n=1 Tax=Sphaeramia orbicularis TaxID=375764 RepID=A0A673C980_9TELE
-------GELNDLARDPPAQCSAGPVGDDMFHWQATIMGPTDSPYQGGVFFLTIHFPTDYPFKPPKVAFTTRIYHPNINSNGSICLDILRSQWSPALTISKVLLSICSLLCDPNPDDPLVPEIARIYKTDNQKYNKLAQEWTAKYAM
>UniRef90_A0A8I3S5W5/1-159 [subseq from] Ubiquitin conjugating enzyme E2 D3 n=2 Tax=Dipnotetrapodomorpha TaxID=1338369 RepID=A0A8I3S5W5_CANLF
MALKRINKELSDLARDPPAQCSAGPVGDDMFHWQATIMGPNDSPYQGGVFFLTIHFPTDYPFKPPKVAFTTRIYHPNINSNGSICLDILRSQWSPALTISKVLLSICSLLCDPNPDDPLVPEIARIYKTDRDNkrvdreiryvvgYNRISREWTQKYAM
>UniRef90_A0A2K6G1U8/2-140 [subseq from] UBC core domain-containing protein n=13 Tax=Amniota TaxID=32524 RepID=A0A2K6G1U8_PROCO
--------ELSDLARDPPAQCSAGPVGDDMFHWQATIMGSNDSPYQGGVFFLTIHFPTDYPFKPPKVAFTTRIYHPNINSNGSICLDILRSQWSPALTISKVLLSICSLLCDPNPDDSLVPEIARIYKTDRDKYNRISREWTQKYAM
>UniRef90_A0A5N5TLQ8/7-148 [subseq from] Ubiquitin-conjugating enzyme n=3 Tax=Pancrustacea TaxID=197562 RepID=A0A5N5TLQ8_9CRUS
-----LPLELQDLGRDPPAQCSAGPVGDDLFHWQATIMGPPESPFQGGVFFLTIHFPTDYPFKPPKVAFTTRIYHPNINSNGSICLDILRSQWSPALTISKVLLSICSLLTDPNPDDPLVPEIARIYKTDREKYNELAKEWTRKYAM
>UniRef90_A0A8C3CA68/21-146 [subseq from] Ubiquitin conjugating enzyme E2 D1 n=1 Tax=Cairina moschata domestica TaxID=1240228 RepID=A0A8C3CA68_CAIMO
-------QELSDLQRDPPAHCSAGPVGDDLFHWQATIMGPPDSAYQGGVFFLTVHFPTDYPFKPPKIAFTTKIYHPNINSNGSICLDILRSQWSPALTVSKVLLSICSLLCDPNPDDPLVPDIAQIYKSDKEK--------------
>UniRef90_I3ML31/8-141 [subseq from] Ubiquitin conjugating enzyme E2 D2 n=1 Tax=Ictidomys tridecemlineatus TaxID=43179 RepID=I3ML31_ICTTR
-------------SKDPPAQCSAGPVGDDMFHWQATIMGPNDSPYQGGVFFLTIHFPTDYPFKPPKVAFTTRIYHPNINSNGSICLDILRSQWSPALTISKVLLSICSLLCDPNPDDPLVPEIARIYKTDREKYNRIAREWTQKYAM
>UniRef90_A0A674NH57/5-146 [subseq from] Ubiquitin-conjugating enzyme E2D 3 n=8 Tax=Tetraodontidae TaxID=31031 RepID=A0A674NH57_TAKRU
-----VSLELSDLSRDPPSQCSAGPVGDDLFHWQATIMGPADSPYQGGVFFLTIHFPTDYPFKPPKVAFTTRIYHPNINSNGSICLDILRSQWSPALTISKVLLSICSLLCDPNPDDPLVPEIARIYKTDVARYNKLAQEWTTKYAM
>UniRef90_UPI001E1B435C/1-135 [subseq from] ubiquitin-conjugating enzyme E2 D4 isoform X1 n=2 Tax=Jaculus jaculus TaxID=51337 RepID=UPI001E1B435C
MALKRIQKELSDLQRDPPAQCSAGPVGDDLFHWQATIMGPSDSPYQGGVFFLTIHFPTDYPFKPPKVAFTTKIYHPNINSNGSICLDILRSQWSPALTVSKVLLSICSLLCDPNPDDPLVPEIAHTYKADREKYA------------
>UniRef90_H2P198/1-147 [subseq from] UBC core domain-containing protein n=4 Tax=Eutheria TaxID=9347 RepID=H2P198_PONAB
MALKWINKEISDLACDPPAQCSAGPVGDDMFHWQATIMGPKDSPYQGGVFFLTIHFPTDYPFKLPKVAFTTRIYHPNINSNGSICLDILRSQWLPALTISKVLLSICSLLCDPNPNDPLVPEIARIYKTDRDKYNRVSWEWTQKYAM
>UniRef90_A0A8C9T3P2/1-102 [subseq from] Ubiquitin-conjugating enzyme E2 D4-like n=2 Tax=Scleropages formosus TaxID=113540 RepID=A0A8C9T3P2_SCLFO
MALKRIQKELTDLQRDPPAQCSAGPVGEDLFHWQATIMGPNDSPFQGGVFFLTIHFPTDYPFKPPKVAFTTKIFHPNINSNGSICLDILRSQWSPALTVSKG---------------------------------------------
>UniRef90_A0A8C9T3P2/129-175 [subseq from] Ubiquitin-conjugating enzyme E2 D4-like n=2 Tax=Scleropages formosus TaxID=113540 RepID=A0A8C9T3P2_SCLFO
----------------------------------------------------------------------------------------------------PVLLSICSLLCDPNPDDPLVPEIAHTYKADREKYNRLAMEWTQKYAM
>UniRef90_UPI000C048258/7-148 [subseq from] ubiquitin-conjugating enzyme E2-17 kDa isoform X1 n=2 Tax=Stylophora pistillata TaxID=50429 RepID=UPI000C048258
-----ISQELQDLGRDPPAQCSAGPVGDDLFHWQATIMGPPDSPYQGGVFFLTIHFPTDYPFKPPKVSFTTRIYHPNINSNGNICLDILRSQWSPALTISKVLLSICSLLTDPNPDDPLVPDIARIYKTDKAKYETVAKEWTRKYAM
>UniRef90_A0A6Q2Y9N1/39-171 [subseq from] UBC core domain-containing protein n=1 Tax=Esox lucius TaxID=8010 RepID=A0A6Q2Y9N1_ESOLU
--------------LDPPAQCSAGPVGEDLFHWQATIMGPTDSPYQGGVFFLTIHFPTDYPFKPPKVAFTTKIYHPNINSNGSICLDILRSQWSPALTVSKVLLSICSLLCDPNPDDPLVPDIAHIYKQDKEKYNRLARDWTQKYAM
>UniRef90_A0A669EB73/1-29 [subseq from] Ubiquitin-conjugating enzyme E2 D4 n=4 Tax=Percomorphaceae TaxID=1489872 RepID=A0A669EB73_ORENI
MALKRIQKELNDLQRDPPASCSAGPVGED----------------------------------------------------------------------------------------------------------------------
>UniRef90_A0A669EB73/68-186 [subseq from] Ubiquitin-conjugating enzyme E2 D4 n=4 Tax=Percomorphaceae TaxID=1489872 RepID=A0A669EB73_ORENI
----------------------------LVFHWQATITGPNDSPYHGGVFFLSVHFPTDYPFKPPKVAFTTKIYHPNINSNGSICLDILRSQWSPALTVSKVLLSICSLLCDPNPDDPLVPDIAHIYKSDRQKYNKIAREWTQRYAM
>UniRef90_A0A6J2D1N8/32-158 [subseq from] ubiquitin-conjugating enzyme E2 D1 isoform X1 n=18 Tax=Laurasiatheria TaxID=314145 RepID=A0A6J2D1N8_ZALCA
-------QELSDLQRDPPAHCSAGPVGDDLFHWQATIMGPPDSAYQGGVFFLTVHFPTDYPFKPPKIAFTTKIYHPNINSNGSICLDILRSQWSPALTVSKVLLSICSLLCDPNPDDPLVPDIAQIYKSDKENM-------------
>UniRef90_T1G4R6/1-147 [subseq from] UBC core domain-containing protein n=1 Tax=Helobdella robusta TaxID=6412 RepID=T1G4R6_HELRO
MALKRINKELQDMTKDPPCGCSAGPVGDDLFQWQASIMGPPDSPYQGGVFFLTIHFPTDYPFKPPKVAFTTRIYHPNINSNGSICLDILRSQWSPALTISKVLLSICSMLTDPNPDDPLVPEIAKLYKTDRTRYNQLAKEWTGKYAM
>UniRef90_A0A4W4GG89/2-141 [subseq from] Ubiquitin-conjugating enzyme E2 D2-like n=1 Tax=Electrophorus electricus TaxID=8005 RepID=A0A4W4GG89_ELEEL
--------ELTDLARDPPAQCSAGPVGDDVFHWQATIMGPVSmSPYQGGVFFLTIHFPTDYPFKPPKVAFTTRIYHPNINSNGSICLDILRSQWSPALTISKVLLSICSLLCDPNPDDPLVPEIARIYKTDTEKYNRIAREWTQKYAM
>UniRef90_UPI001CFA3C2E/1-142 [subseq from] uncharacterized protein LOC122789203 n=1 Tax=Protopterus annectens TaxID=7888 RepID=UPI001CFA3C2E
MALKRIQKELNDLQRDPPAQCSAGPVGDDLFHWQATIMGPTESPYQGGVFFLTIHFPTDYPFKPPKVAFTTKIYHPNINSNGSICLDILRSQWSPALTVSKVLLSICSLLCDPNPDDPLVPEIAQIYKSDKDNFTCNSRVAT-----
>UniRef90_A0A8C3FEN8/6-140 [subseq from] Ubiquitin conjugating enzyme E2 D3 n=1 Tax=Chrysemys picta bellii TaxID=8478 RepID=A0A8C3FEN8_CHRPI
------------ITRDPPAQCSAGPVGDDMFHWQATIMGPNDSPYQGGVFFLTIHFPTDYPFKPPKVAFTTRIYHPNINSNGSICLDILRSQWSPALTISKVLLSICSLLCDPNPDDPLVPEIARIYKTDRDKYNRISREWTQKYAM
>UniRef90_A0A834BTN6/112-250 [subseq from] Ubiquitin-conjugating enzyme E2 2 n=4 Tax=Ovalentaria TaxID=1489908 RepID=A0A834BTN6_ORYME
--------ELTDLSRDPPAQCSAGPVGEDMFHWQATIMGPPDSPYQGGVFFLTIHFPTDYPFKPPKVAFTTRIYHPNINSNGSICLDILRSQWSPALTISKVLLSICSLLCDPNPDDPLVPEIARIYKTDPVRYNKTAQDWTQKYAM
>UniRef90_A0A8C4ZY38/13-149 [subseq from] Ubiquitin-conjugating enzyme E2 D3-like n=2 Tax=Gadus morhua TaxID=8049 RepID=A0A8C4ZY38_GADMO
----------LDLSRDPPAQCSAGPVGDDLFHWQATIMGPNDSPYQGGVFFLTIHFPTDYPFKPPKVAFTTRIYHPNINSNGSICLDILRSQWSPALTISKVLLSICSLLCDPNPDDPLVPEIARIYKTDLNKYNKLAREWTEKYAM
>UniRef90_A0A2K5TR05/1-146 [subseq from] UBC core domain-containing protein n=20 Tax=Euteleostomi TaxID=117571 RepID=A0A2K5TR05_MACFA
MALKRIHKELNDLAWDLPAQCSAGLVGEDMFHWQVTIMGPNDSPYQGGVFFLTIHFPTDYPFKPPKVAFT-RIYHPNINSNGSICLDILRSQWSPALTISKVLLSICSLLCDPNPDDPLVPEIARIYKTDREKYNRIAREWTQKYAM
>UniRef90_A0A6F9DX41/1-147 [subseq from] Ubiquitin-conjugating enzyme E2-17 kDa n=2 Tax=Phallusia mammillata TaxID=59560 RepID=A0A6F9DX41_9ASCI
MALKRIHKELLDFSRDPPAQCSAGPVGDDMFHWQATIMGPADSPFAGGVFFLQINFPTDYPFKPPKVSFTTKIYHPNINSNGSICLDILRSQWSPALTVAKVLLSICSLLCDPNPDDPLVPDIARLFKSDRAKYNCQALEWTKKYAM
>UniRef90_UPI001884ED0C/1-136 [subseq from] ubiquitin-conjugating enzyme E2-17 kDa-like n=1 Tax=Pollicipes pollicipes TaxID=41117 RepID=UPI001884ED0C
MSLKRINKELQDLGRDPPAQCSAGPVGDDLFHWQATIMGPPDSPYQGGVFFLTIHFPTDYPFKPPKVAFTTRIYHPNINSNGSICLDILRSQWSPALTISKVLLSICSLLCDPNPDDPLVPEIARIYKTDRDKYNE-----------
>UniRef90_A0A0D3F9T5/36-180 [subseq from] UBC core domain-containing protein n=2 Tax=Oryza TaxID=4527 RepID=A0A0D3F9T5_9ORYZ
-AQRRISRELEDLWLDPPAYCRPGPEPvTDLLHWEVIIDGPPGTPYAGGTFPVDVWYPNEYPFQPPKLTFKTKVYHPNIDDEGQMVVEVLHGYWLAGFTIHRLLLDFVSILYDPLLDYPINEDIAEQYENEYELYEKEAREWTRRY--
>UniRef90_A0A0D3F9T5/252-397 [subseq from] UBC core domain-containing protein n=2 Tax=Oryza TaxID=4527 RepID=A0A0D3F9T5_9ORYZ
-ARRRIGRELWQFWLDPPPYCRPGPSPvKDHFHWEVVIDGPAATPYAGGVFPVDVWFPYDYPFRPPKLFFKTKVYHPNIDGRGRMALDIFQDNWSPAFTISKLLLGFVSVLFDPLLDHPTNRCIAKQYKHEYEVYEEKARAWTQKHS-
>UniRef90_H2YYG8/1-146 [subseq from] UBC core domain-containing protein n=1 Tax=Ciona savignyi TaxID=51511 RepID=H2YYG8_CIOSA
MALKRITKELLDISRDPPAQCSAGPASDDMFCWQATIMGPVDSAYQGGVFFLTINFPTDYPFKPPKVAFSTKIYHPNINSNGSICLDILRSQWSPALTVSKVLLSICSLLTDPNPDDPLVPDIARLFKTDIEKYNRNAKEWTKKYA-
>UniRef90_A0A814JYA0/1-147 [subseq from] UBC core domain-containing protein n=2 Tax=Bdelloidea TaxID=44578 RepID=A0A814JYA0_9BILA
MALKRINKELQELEKDPPANCSAGPVNDDMFHWQATIMGPGESPFQGGVFFLSIHFPADYPFKPPKITFTTKIYHPNINSNGAICLDILRSQWSPALTISKVLLSICSLLTDPNPDDPLVPDIARLYKTDREKYNQTARTWTNKYAM
>UniRef90_A0A091H7H7/2-126 [subseq from] Ubiquitin-conjugating enzyme E2 D1 (Fragment) n=3 Tax=Neognathae TaxID=8825 RepID=A0A091H7H7_9AVES
--------ELTDLQRDPPAHCSAGPVGDDLFHWQATIMGPPDSAYQGGVFFLTVHFPTDYPFKPPKIAFTTKIYHPNINSNGSICLDILRSQWSPALTVSKVLLSICSLLCDPNPDDPLVPDIAQIYKSDKEK--------------
>UniRef90_A0A2K6PP42/1-135 [subseq from] Ubiquitin conjugating enzyme E2 D4 (putative) n=5 Tax=Euarchontoglires TaxID=314146 RepID=A0A2K6PP42_RHIRO
MALKRIQKELTDLQRDPPAQCSAGPVGDDLFHWQATIMGPNDSPYQGGVFFLTIHFPTDYPFKPPKVAFTTKIYHPNINSNGSICLDILRSQWSPALTVSKVLLSICSLLCDPNPDDPLVPEIAHTYKADREKYA------------
>UniRef90_A0A8D0P085/7-142 [subseq from] UBC core domain-containing protein n=2 Tax=Sus scrofa TaxID=9823 RepID=A0A8D0P085_PIG
-----------DLARDPPAQCSAGPVGDAMFHWQATIMGPNDSPYQGGVFFLTIHFPTDYPFKPPKVAFTTRIYHPNINSNGSICLDILRSQWSPALTISKVLLSICSLLCDPNPDDPLVPEIARIYKTDRDKYNRLAREWTEKYAM
>UniRef90_R7QFA7/1-146 [subseq from] UBC core domain-containing protein n=3 Tax=Rhodophyta TaxID=2763 RepID=R7QFA7_CHOCR
MALKRINKELQDLGKDPPSNCSAGPAGDDLFHWQATIMGPPDSPYSGGVYFLTIHFPTDYPFKPPKISFTTRIYHPNINSNGSICLDILRDQWSPALTVSKVLLSICSLLTDPNPDDPLVPEIAQTYKTNRQRYEETAREWTRKYA-
>UniRef90_M2XRN0/1-147 [subseq from] Ubiquitin-conjugating enzyme E2 n=4 Tax=Bangiophyceae TaxID=2797 RepID=M2XRN0_GALSU
MATKRITKELQDLGRDPPSNCSAGPVGDDLFHWQATIMGPPDSPYAGGVFFLNIHFPTDYPFKPPKVQFTTRIYHPNINSNGSICLDILRDQWSPALTISKVLLSICSLLTDPNPDDPLVPEIAQLYKTNRGKYEETAREWTRKYAM
>UniRef90_UPI00148C25E0/9-150 [subseq from] ubiquitin-conjugating enzyme E2 D4-like isoform X2 n=4 Tax=Pleuronectoidei TaxID=30942 RepID=UPI00148C25E0
-----LLKELNDLQRDPPASCSAGPVGEDMFHWQATITGPNDSPYHGGVFFLSVHFPTDYPFKPPRISFTTKIYHPNINSNGSICLDILRSQWSPALTVSKVLLSICSLLCDPNPDDPLVPDIAHTYKSDRPRYNKLAREWTHKYAM
>UniRef90_A0A8D3CR18/45-184 [subseq from] Ubiquitin-conjugating enzyme E2D 1a n=1 Tax=Scophthalmus maximus TaxID=52904 RepID=A0A8D3CR18_SCOMX
-------QELNDLQRDPPASCSAGPVGEDLFHWQATITGPNDSPYHGGLFFLSVHFPTDYPFKPPKVAFTTKIYHPNINSNGSICLDILRTQWSPALTVSKVLLSICSLLCDPNPDDPLVPDIAHTYKSDRQKYNKLAREWTNKYAM
>UniRef90_A0A8C6CZN4/2-140 [subseq from] UBC core domain-containing protein n=1 Tax=Moschus moschiferus TaxID=68415 RepID=A0A8C6CZN4_MOSMO
--------EFNDLARDPPAQCSAGPVGDDMFHWQAIIMGPNDSPYQGGVFFLTIHFPTDYPFKPPKVAFTTRIYHPNINSNGSICLDILRSQWSPALTISKVLLSICSPLCDPNPDDPLVPEIARIYKTDRDKYNRISREWTQKYAM
>UniRef90_A0A7L3F631/2-126 [subseq from] UB2D1 enzyme (Fragment) n=10 Tax=Neognathae TaxID=8825 RepID=A0A7L3F631_9GRUI
--------ELSDLQRDPPAHCSAGPVGDDLFHWQATIMGPPDSAYQGGVFFLTVHFPTDYPFKPPKIAFTTKIYHPNINSNGNICLDILRSQWSPALTVSKVLLSICSLLCDPNPDDPLVPDIAQIYKSDKER--------------
>UniRef90_A0A1S6GL63/1-147 [subseq from] Ubiquitin-conjugating enzyme e2 n=4 Tax=Calanoida TaxID=6833 RepID=A0A1S6GL63_9MAXI
MALKRINKELKDIANDPPAQCSAGPVGDDPYHWQATILGPPESPFEGGVFFLNIHFPTDYPFKPPKFAFTTRIYHPNINSNGAICLDILRAQWSPALTVSKVLLSICSLLCDPNPDDPLVPEIARVYKSDIKKYNECAKEWTRKYAM
>UniRef90_UPI001C53BB47/1-147 [subseq from] ubiquitin-conjugating enzyme E2 D3-like n=1 Tax=Dipodomys spectabilis TaxID=105255 RepID=UPI001C53BB47
MALKGINKELGDLARDPPAQCSAGPVGDDLFHWQATMMGPNDSPSQGGVFFLTIHFPTDYPFKPPKVAFTTRIYHPNMNSNGSICLDILRSQWSPALTISKVLLSICPLLGNPNPDDPLVPEIARIYKTDRDKHNRISREWTQKYAM
>UniRef90_A0A673CKT1/1-148 [subseq from] Ubiquitin-conjugating enzyme E2 D4-like n=2 Tax=Sphaeramia orbicularis TaxID=375764 RepID=A0A673CKT1_9TELE
MALKRLQKELGELQRDPPARCSAGPVGDDMFSWQATIMGPSDSPYNGGVFFLNINFPTDYPFKPPKVSFKTKVYHPNINSEgGGICLDILRSQWSPALTVSKVLLSICSLLCDPNPDDPLVPDIAYLYKSDRQKYNTMAKEWTQKYAM
>UniRef90_A9UR38/1-146 [subseq from] UBC core domain-containing protein n=1 Tax=Monosiga brevicollis TaxID=81824 RepID=A9UR38_MONBE
MALKRINRELKDLEREPPAQCSAGPVGDDFFHWQATIMGPHDSPYQGGVFFLDIHFPADYPFKPPKVGFTTKVYHPNINSNGGICLDILKGQWSPALTISKVLLSICSLLTDPNPDDPLVPEIARVYKTDREKYNKTAREWTVKYA-
>UniRef90_UPI00163D38FB/3-147 [subseq from] LOW QUALITY PROTEIN: ubiquitin-conjugating enzyme E2 D3 n=1 Tax=Egretta garzetta TaxID=188379 RepID=UPI00163D38FB
--MKHIQalQELSDLARDPPA--XAGPVGDDMFHWQATIMGPNDSPYQGGVFFLTIHFPTDYPFKPPKVAFTTRIYHPNINSNGSICLDILRSQWSPALTISKVLLSICSLLCDPNPDDPLVPEIARIYKTDRDKYNRISREWTQKYAM
>UniRef90_A0A1S3GI68/1-135 [subseq from] ubiquitin-conjugating enzyme E2 D4 isoform X2 n=1 Tax=Dipodomys ordii TaxID=10020 RepID=A0A1S3GI68_DIPOR
MALKRIQKELTDLQRDPPAQCSAGPVGDDLFHWQATIMGPNESPYQGGVFFLTIHFPTDYPFKPPKVAFTTKIYHPNINSNGSICLDILRSQWSPALTVSKVLLSICSLLCDPNPDDPLVPEIAHTYKADREKYA------------
>UniRef90_A0A2Y9RL41/1-133 [subseq from] ubiquitin-conjugating enzyme E2 D1 isoform X3 n=4 Tax=Amniota TaxID=32524 RepID=A0A2Y9RL41_TRIMA
MALKRIQKELSDLQRDPPAHCSAGPVGDDLFHWQATIMGPPDSAYQGGVFFLTVHFPTDYPFKPPKIAFTTKIYHPNINSNGSICLDILRSQWSPALTVSK--------------DDPLVPDIAQIYKSDKEKYNRHAREWTQKYAM
>UniRef90_A0A8D0CLU2/8-141 [subseq from] Ubiquitin-conjugating enzyme E2D 2 (UBC4/5 homolog, yeast) n=1 Tax=Scleropages formosus TaxID=113540 RepID=A0A8D0CLU2_SCLFO
-------------LRYPPAQCSAGPVGDDMFHWQATIMGPNDSPYQGGVFFLTIHFPTDYPFKPPKVAFTTRIYHPNINSNGSICLDILRSQWSPALTISKVLLSICSLLCDPNPDDPLVPEIARIYKTDREKYNRIAREWTQKYAM
>UniRef90_UPI00084CA8C4/1-147 [subseq from] ubiquitin-conjugating enzyme E2-17 kDa n=1 Tax=Atta colombica TaxID=520822 RepID=UPI00084CA8C4
MALKRINKELQDLGRDPPAQCXXXXXXXPVFHWQATIMGPPDSPYQGGVFFLTIHFPTDYPFKPPKVAFTTRIYHPNINSNGSICLDILRSQWSPALTISKVLLSICSLLCDPNPDDPLVPEIARIYKTDREKYNELAREWTRKYAM
>UniRef90_A0A2J8STA2/1-137 [subseq from] UBE2D4 isoform 3 n=7 Tax=Catarrhini TaxID=9526 RepID=A0A2J8STA2_PONAB
MALKRIQKELTDLQRDPPAQCSAGPVGDDLFHWQATIMGPNDSPYQGGVFFLTIHFPTDYPFKPPKVAFTTKIYHPNINSNGSICLDILRSQWSPALTVSKVLLSICSLLCDPNPDDPLVPEIAHTYKADREKTQCH----------
>UniRef90_A0A835NDY2/59-183 [subseq from] Ubiquitin-conjugating enzyme E2 D1 (Fragment) n=1 Tax=Lamprotornis superbus TaxID=245042 RepID=A0A835NDY2_9PASS
-------QELSDLQRDPPAHCSAGPVGDDLFHWQATIMGPPDSAYQGGVFFLTVHFPTDYPFKPPKIAFTTKIYHPNINSNGSICLDILRSQWSPALTVSKVLLSICSLLCDPNPDDPLVPDIAQIYKSDKE---------------
>UniRef90_A0A553PSL7/73-211 [subseq from] UBC core domain-containing protein n=1 Tax=Tigriopus californicus TaxID=6832 RepID=A0A553PSL7_TIGCA
--------ELQDLGRDPPAQCSAGPVGDDLFHWQATIMGPPESPFQGGVFFLTIHFPTDYPFKPPKVAFTTRIYHPNINSNGSICLDILRSQWSPALTISKVLLSICSLLCDPNPDDPLVPEIARIFKTDKDKYADLAREWTRKYAM
>UniRef90_F1MFL6/1-135 [subseq from] Ubiquitin conjugating enzyme E2 D4 (putative) n=7 Tax=Bovinae TaxID=27592 RepID=F1MFL6_BOVIN
MALKRIQKELTDLQRDPPAQCSAGPVGDDLFHWQATIMGPNDSPYQGGVFFLTIHFPTDYPFKPPKVVFTTKIYHPNINSNGSICLDILRSQWSPALTVSKVLLSICSLLCDPNPDDPLVPEIAHTYKADREKYV------------
>UniRef90_A0A162YU99/1-147 [subseq from] UBC core domain-containing protein n=7 Tax=Mucoromycotina TaxID=451507 RepID=A0A162YU99_MUCCL
MALKRINKELKDLERDPPSNCSAGPVGDDLFHWQATIVGPDDSPYQGGLFFLSIHFPTDYPFKPPKINFTTKIYHPNINSNGSICLDILKDQWSPALTISKVLLSVCSLLTDPNPDDPLVPELAHIYKTDRARYEATAREWTRKYAM
>UniRef90_A0A8C5VGX4/2-141 [subseq from] UBC core domain-containing protein n=1 Tax=Microcebus murinus TaxID=30608 RepID=A0A8C5VGX4_MICMU
-------EELNDLAQDPPAQCSAGPVGDDMFHWQATIMGPNDSPYQGGVFFLTINFPTDYPFKPPKVAFTTRIYHPNINSNGSICLDILRSQWSLALTISKVLLSICSLLCDPNPDDPLVPEIARIYKTDREKYNRIAGEWTQKYAM
>UniRef90_A0A7S4J549/1-146 [subseq from] UBC core domain-containing protein n=1 Tax=Prymnesium polylepis TaxID=72548 RepID=A0A7S4J549_9EUKA
MAAKRINKELQDLGKDPPSNCSAGPVGDDLFHWQATIMGPPDSPFQGGVFFLNIHFPTDYPFKPPKVSFTTRIYHPNVNSNGSICLDILNSQWSPALTISKVVLSICSLLTDPNPDDPLVPEIARIYKSDRKKYEDTAKEWTRKYA-
>UniRef90_UPI001BB231EF/1-147 [subseq from] ubiquitin-conjugating enzyme E2 D1-like n=1 Tax=Lytechinus variegatus TaxID=7654 RepID=UPI001BB231EF
MALKRIAKELHDFQKDPPASCSAGPVNDDLFTWQATIMGPSNSAYESGIFFLNIHFPSDYPFKPPRVAFTTKIYHPNINSNGSICLDILRSQWSPALTISKVLLSICSLLTDPNPDDPLVPDIARIYKTDKNKYNKTAREWTNKFAM
>UniRef90_UPI00111C802D/1-139 [subseq from] ubiquitin-conjugating enzyme E2 D4 isoform X2 n=5 Tax=Nannospalax galili TaxID=1026970 RepID=UPI00111C802D
MALKRIQKvrveELTDLQRDPPAQCSAGPVGDDLFHWQATIMGPNDSPYQGGVFFLTIHFPTDYPFKPPKVAFSTKIYHPNINSNGSICLDILRSQWSPALTVSKVLLSICSLLCDPNPDDPLVPEIAHTYKADREKYA------------
>UniRef90_UPI0018F656D7/25-166 [subseq from] ubiquitin-conjugating enzyme E2 D1b isoform X5 n=1 Tax=Scyliorhinus canicula TaxID=7830 RepID=UPI0018F656D7
-----FSKELKDLQRDPPAQCSAGPAGDDMFAWQATIMGPYDSPYQGGVFFLAIQFPTDYPFKPPKVAFTTRIYHPNINSNGSICLDILRSQWSPALTISKVLLSICSLLCDPNPDDPLVPEIAHMYKTDKETYNKQARDWTQKYAM
>UniRef90_A0A0B7A6P1/1-146 [subseq from] UBC core domain-containing protein n=2 Tax=Panpulmonata TaxID=977775 RepID=A0A0B7A6P1_9EUPU
MAQKRIRKELQDLGRDPPTNCSAGPVGDDLFQWQATIMGPHDSPYYQGVFFLTINFPTDYPFKPPKVAFTTRIYHPNINSNGSICLDILRSQWSPALTISKVLLSICSLLTDPNPDDPLVPDIARVYKSDREKYFKTAKEWTQKYA-
>UniRef90_A0A3Q0CG31/1-135 [subseq from] ubiquitin-conjugating enzyme E2 D4 isoform X1 n=2 Tax=Mesocricetus auratus TaxID=10036 RepID=A0A3Q0CG31_MESAU
MALRRIQKELTDLQRDPPAQCSAGPVGDDLFHWQATIMGPNDSPYQGGVFFLTIHFPTDYPFKPPKVAFTTKIYHPNINSNGNICLDILRSQWSPALTVSKVLLSICSLLCDPNPDDPLVPEIAHTYKADREKYA------------
>UniRef90_A0A5F8A332/80-225 [subseq from] UBC core domain-containing protein n=1 Tax=Macaca mulatta TaxID=9544 RepID=A0A5F8A332_MACMU
MALKRIHKELNDLAWDLPAQCSAGLVGEDMFHWQVTIMGPNDSPYQGGVFFLTIHFPTDYPFKPPKVAFT-RIYHPNINSNGSICLDILRSQWSPALTISKVLLSICSLLCDPNPDDPLVPEIAWIYKTDREKYNRIAREWTQKYAM
>UniRef90_A0A6P8PE26/1-147 [subseq from] ubiquitin-conjugating enzyme E2 D2-like n=1 Tax=Geotrypetes seraphini TaxID=260995 RepID=A0A6P8PE26_GEOSA
MAFKCIHKELNDLASDPPAQCSAGTVGDDMFHWQATIMGPNDSPYQGGVFFLTIHFPTDYPFKRPKVAFKTRIYHTNINSNGSICLDILRSQWSPALTISKVLLSICSLLCDPNLDDPLVPEIARIYKTDREKYNRIAREWTQKYAM
>UniRef90_A0A6J2E282/6-137 [subseq from] ubiquitin-conjugating enzyme E2 D2 n=1 Tax=Zalophus californianus TaxID=9704 RepID=A0A6J2E282_ZALCA
---------------TPPAQCSAGPVGDDMFHWQATIMGPNDSPYQGGVFFLTIHFPTDYPFKPPKVAFTTRIYHPNINSNGSICLDILRSQWSPALTISKVLLSICSLLCDPNPDDPLVPEIARIYKTDREKYNRIAREWTQKYAM
>UniRef90_A0A6J2L121/1-147 [subseq from] Putative ubiquitin conjugating enzyme E2 D4 (Putative) n=2 Tax=Phyllostomus TaxID=9422 RepID=A0A6J2L121_9CHIR
MALKRIQKELTDLQRDPPAQCSAGPVGDDWFYWQATITGPNESPYQGGVFFLNIHFPTDYPFKPPKVAFTTKIYHPNVSSNGSICLDVLQSLWSPSLTVSKVLLSICALLSDPNPDDPLMPEIAHTYKANREKYNRLAREWTQKYAM
>UniRef90_A0A1E3QAQ6/1-147 [subseq from] UBC core domain-containing protein n=5 Tax=saccharomyceta TaxID=716545 RepID=A0A1E3QAQ6_LIPST
MALKRISKELSDLGRDPPSSCSAGPIGEDLFHWQATIMGPADSPYAGGVFFLSIHFPTDYPFKPPKVSFTTRIYHPNINSNGSICLDILRDQWSPALTISKVLLSICSMLTDPNPDDPLVPEIAHVYKTDRAKYEATAREWTRKYAV
>UniRef90_A0A2I3GR07/1-143 [subseq from] UBC core domain-containing protein n=3 Tax=Nomascus leucogenys TaxID=61853 RepID=A0A2I3GR07_NOMLE
-ALKRIHKELNDLARDPPAQCSAGPVGDDMFHWQATIMGPNDSPYQGGVFFLTIHFPTDYPFKPPKVAFTTRIYHPNINSNGSICLDILRSQWSPALTISKVLLSICSLLCDPNPDDPLVPEIARIYKTDKENRSVVARSWEDR---
>UniRef90_A0A5N3VF69/4-156 [subseq from] UBC core domain-containing protein n=2 Tax=Muntiacus TaxID=9885 RepID=A0A5N3VF69_MUNMU
------RRELSDLQRDPPAHCSAGPVGDDLtcFHEHHSVLPPlkglypgshrPDSAYQGGVFFLTVHFPTDYPFKPPKIAFTTKIYHPNINSNGSICLDILRSQWSPALTVSKVLLSICSLLCDPNPDDPLVPDIAQIYKSDKEKYNRHAREWTQKYAM
>UniRef90_UPI001C4250BB/1-146 [subseq from] ubiquitin-conjugating enzyme E2 D1b n=1 Tax=Solea senegalensis TaxID=28829 RepID=UPI001C4250BB
MAQKRIQKELQDLQRDPLVNCSAGPAGDDMFNWTATIMGPTDSPYQGGVFFLTINFPTDYPFKPPMVSFTTKIYHPNINSNGSICLDILRSQWSPALTVSKVLLSICSLLCDPNPDDPLVSDIATVYKSNRDEYNRLAKEWTQKYA-
>UniRef90_A0A8C5C607/6-150 [subseq from] Ubiquitin-conjugating enzyme E2 D4-like n=4 Tax=Gadus morhua TaxID=8049 RepID=A0A8C5C607_GADMO
--IKRIlSAELDELKKDPPAQCSAGLAADDLFHWQATIMGPNDSPYQGGVFFLTIHFPTDYPFKPPKITFTTKIYHPNINSNGSICLDILRSQWSPALTVSKVLLSICSLLCDPNPDDPLVPDIAHIYKNDKEKYNKLAKEWTLKHA-
>UniRef90_A0A0B7N557/1-146 [subseq from] UBC core domain-containing protein n=6 Tax=Mucorineae TaxID=1344963 RepID=A0A0B7N557_9FUNG
MALKRINKELKDLERDPPSSCSAGPIGDDLFHWQATIMGPEDSPYQGGVFFLSIHFPTDYPFKPPKINFTTKIYHPNINSNGSICLDILKDQWSPALTISKVLLSVCSLLTDPNPDDPLVPELAHIYKTDRSRYEGIARDWTRKYA-
>UniRef90_UPI001BD2E7CE/1-147 [subseq from] ubiquitin-conjugating enzyme E2-17 kDa-like n=1 Tax=Cheilinus undulatus TaxID=241271 RepID=UPI001BD2E7CE
MAKKRISKELSDLQKDPPASCSAGPVGDDLFHWQATITGPNDSPYCGGVFFLSVHFPMDYPFKPPKVAFTTKIYHPNINTNGSICLDILRSQWSPALTVSKVLLSISSLLCDPNPDDPLVPEIARICKNDRQKYDETAKEWTRKYAM
>UniRef90_A0A0R3TKB2/1-147 [subseq from] UBC core domain-containing protein n=8 Tax=cellular organisms TaxID=131567 RepID=A0A0R3TKB2_RODNA
MALKRISKELYDLGRDPPAQCSAGPVGEDMFHWQATIMGPSDSPFEGGVFFLDIHFPTDYPFKPPKITFTTRIYHPNINSNGNICLDILRNQWSPALTISKVLLSICSLLTDPNPDDPLSPDIARTYKTDRQKYDKTAKEWTQKYAM
>UniRef90_A0A7J7IE24/1-147 [subseq from] Ubiquitin-conjugating enzyme E2 4 n=2 Tax=Cyanidiaceae TaxID=265316 RepID=A0A7J7IE24_9RHOD
MALKRISKELVDLGKDPPANCSAGPVGDDLFHWQATIIGPPDSPYAGGVYFLNIHFPTDYPFKPPKVQFTTKIYHPNINSNGSICLDILREQWSPALTISKVLLSICSLLTDPNPDDPLVPDIAHKYKTNRAKYEEEAREWTRRYAM
>UniRef90_UPI00174ED925/1-145 [subseq from] ubiquitin-conjugating enzyme E2 D2-like n=1 Tax=Pipistrellus kuhlii TaxID=59472 RepID=UPI00174ED925
MALKRIHKELNGVARDPPAQCSAGPVGD-MFHWQATIMGPNDSPYQGGVFFLTTHFPTDYPFKPPKVAFTTRIY-PNVNSNGSICLDILRSQWSPALTISKVLLSICSLLCEPNPDDPLVPEIARIYKTNREKYNRIAREWTQKYAM
>UniRef90_A0A1D9QGU2/1-147 [subseq from] UBC core domain-containing protein n=12 Tax=Sclerotiniaceae TaxID=28983 RepID=A0A1D9QGU2_SCLS1
MALKRINKELTDLGRDPPSSCSAGPIGDDLFHWQATIMGPSDSPYTGGVFFLAIHFPTDYPFKPPKVSFTTRIYHPNINSNGSICLDILRDQWSPALTISKVLLSICSMLTDPNPDDPLVPEIAHVYKTDRSRYEATAREWTRKYAI
>UniRef90_E9D4Y9/1-147 [subseq from] Ubiquitin conjugating enzyme n=20 Tax=leotiomyceta TaxID=716546 RepID=E9D4Y9_COCPS
MALKRINKELSDLGRDPPSSCSAGPVGDDLFHWQATIMGPGDSPYSGGVFFLAIHFPTDYPFKPPKVNFTTRIYHPNINSNGSICLDILRDQWSPALTISKVLLSICSMLTDPNPDDPLVPEIAHVYKTDRPRYEATAREWTRKYAI
>UniRef90_UPI000D739737/1-147 [subseq from] ubiquitin-conjugating enzyme E2-17 kDa n=1 Tax=Pomacea canaliculata TaxID=400727 RepID=UPI000D739737
MALKRIHKELQDLGRDPPPTCSAGPVGEDMFHWQATIMGPPDTPYQGGVFFLTIQFPSDYPFKPPKVAFTTKIYHPNINSNGSICLDILRSQWSPALTISKVLLSISSLLTDPNPDDPLVPEIARTFKNDRERYNELGREWTRKYAM
>UniRef90_UPI0008F53FB4/1-133 [subseq from] ubiquitin-conjugating enzyme E2 D4 isoform X8 n=3 Tax=Euarchontoglires TaxID=314146 RepID=UPI0008F53FB4
MALKRIQKELTDLQRDPPAQCSAGPVGDDLFHWQATIMGPNDSPYQGGVFFLTIHFPTDYPFKPPKVAFTTKIYHPNINSNGSICLDILRSQWSPALTVSKVLLSICSLLCDPNPDDPLVPEIAHTYKADREN--------------
>UniRef90_A0A1L8E9M0/1-132 [subseq from] Putative ubiquitin-conjugating enzyme e2-17 kDa (Fragment) n=1 Tax=Haematobia irritans TaxID=7368 RepID=A0A1L8E9M0_HAEIR
---------------DPPAQCSAGPVGDDLFHWQATIMGPPASPYQGGVFFLTIHFPTDYPFKPPKVAFTTRIYHPNINSNGSICLDILRSQWSPALTISKVLLSICSLLCDPNPDDPLVPEIARIYKTDREKYNELAREWTRKYAM
>UniRef90_UPI001BB27E90/1-135 [subseq from] ubiquitin-conjugating enzyme E2 D4 isoform X5 n=2 Tax=Microtus oregoni TaxID=111838 RepID=UPI001BB27E90
MALKRIQKELTDLQRDPPAQCSAGPVGDDLFHWQASIMGPNDSPYQGGVFFLTIHFPTDYPFKPPKVAFTTKIYHPNINSSGSICLDILRSQWSPALTVSKVLLSICSLLCDPNPDDPLVPEIAHTYKADREKYA------------
>UniRef90_UPI00165C332B/1-68 [subseq from] ubiquitin-conjugating enzyme E2 2 isoform X2 n=1 Tax=Fundulus heteroclitus TaxID=8078 RepID=UPI00165C332B
MALKRISKELTDLSRDPPAQCSAGPVGEDMFHWQATIMGPPDSPYQGGVFFLTIHFPTDYPFKPPKVS-------------------------------------------------------------------------------
>UniRef90_UPI00165C332B/94-175 [subseq from] ubiquitin-conjugating enzyme E2 2 isoform X2 n=1 Tax=Fundulus heteroclitus TaxID=8078 RepID=UPI00165C332B
-----------------------------------------------------------------QVAFTTRIYHPNINSNGSICLDILRSQWSPALTISKVLLSICSLLCDPNPDDPLVPEIARIYKTDPVRYNKTAQDWTQKYAM
>UniRef90_A0A163MFD8/1-146 [subseq from] UBC core domain-containing protein n=15 Tax=Mucorales TaxID=4827 RepID=A0A163MFD8_ABSGL
MAMKRIHKELKDLERDPPSSCSAGPIGDDMFHWQATIMGPEDSPYQGGVFFLSIHFPTDYPFKPPKINFTTKIYHPNINSNGSICLDILKDQWSPALTISKVLLSVCSLLTDPNPDDPLVPELAHIYKTDRARYEATARDWTRKYA-
>UniRef90_A0A7J7E9Y6/2-148 [subseq from] UBC core domain-containing protein n=1 Tax=Diceros bicornis minor TaxID=77932 RepID=A0A7J7E9Y6_DICBM
MALKRIRKELHNLSHDPPAQCSAGPVADDLFHWQATIMGPNDSPYQGGVFFLTIQFPSDYPYRPPKIAFTTRIYHPNISKNGSICLDILRSEWSPALTISKVLLSICSMLCDPNPDDPLVPEIAKVYLKDREKYDRIARQWTQKYAM
>UniRef90_A0A4W4FNI7/1-133 [subseq from] Ubiquitin-conjugating enzyme E2 D4 n=2 Tax=Characiphysae TaxID=186628 RepID=A0A4W4FNI7_ELEEL
MALKRIQKELTDLQRDPPAQCSAGPVGEDLFHWQATIMGPNDSPYQGGVFFLTIHFPTDYPFKPPKVAFTTKIYHPNINSNGSICLDILRSQWSPALTVSKVLLSICSLLCDPNPDDPLVPEIAHTYKADREK--------------
>UniRef90_UPI001BB2A668/1-146 [subseq from] ubiquitin-conjugating enzyme E2-17 kDa-like n=1 Tax=Lytechinus variegatus TaxID=7654 RepID=UPI001BB2A668
MALKRITKEFKDFDKEPPSNCSAGPVGDDMYHWQATIMGPPDSPYQGGVFFLSIHFPTDYPFKPPKVAFTTKIYHPNINSNGSICLDILRSQWSPALTIAKVLLSICSLLTDPNPDDPLVPEIAKLYKTNKKKYEDAAKDWCQKYA-
>UniRef90_A0A074WJZ4/1-147 [subseq from] Ubiquitin-conjugating enzyme n=29 Tax=Dothideomycetes TaxID=147541 RepID=A0A074WJZ4_9PEZI
MALKRINKELTDLGRDPPSSCSAGPIGDDLFHWQATIMGPGDSPYSGGVFFLAIHFPTDYPFKPPKVNFTTRIYHPNINSNGSICLDILRDQWSPALTISKVLLSICSMLTDPNPDDPLVPEIAHVYKTDRSRYEATAREWTRKYAI
>UniRef90_A0A8H3UP90/1-147 [subseq from] Ubiquitin-conjugating enzyme E2 1 n=3 Tax=Fungi TaxID=4751 RepID=A0A8H3UP90_VENIN
MALKRINKELTDLGRDPPSSCSAGPIGDDLFHWQATIMGPSDSPYSGGVFFLAIHFPTDYPFKPPKCNFTTRIYHPNINSNGSICLDILRDQWSPALTISKVLLSICSMLTDPNPDDPLVPEIAHVYKSDRARYEASAREWTRKYAI
>UniRef90_A0A8C9QCB7/1-139 [subseq from] Ubiquitin conjugating enzyme E2 D3 n=2 Tax=Euarchontoglires TaxID=314146 RepID=A0A8C9QCB7_SPEDA
MALKRINKELSDLARDPPAQCSAGPVGDDMFHWQATIMGPNDSPYQGGVFFLTIHFPTDYPFKPPKVAFTTRIYHPNINSNGSICLDILRSQWSPALTISKVLLSICSLLCDPNPDDPLVPEIARIYKTDRDKIlMRHA---------
>UniRef90_R7YU66/1-147 [subseq from] Ubiquitin-conjugating enzyme E2-16 kDa n=9 Tax=leotiomyceta TaxID=716546 RepID=R7YU66_CONA1
MALKRINKELTDLGRDPPSSCSAGPIGDDLFHWQATIMGPGDSPYSGGVFFLAIHFPTDYPFKPPKVNFTTRIYHPNINSNGSICLDILRDQWSPALTISKVLLSICSMLTDPNPDDPLVPEIAHVYKTDRARYEATAREWTRKYAI
>UniRef90_S3CVI1/1-147 [subseq from] Ubiquitin conjugating enzyme n=2 Tax=Ascomycota TaxID=4890 RepID=S3CVI1_OPHP1
MALKRINKELTDLGRDPPSSCSAGPVGEDLFHWQATIMGPSDSPYSGGVFFLAIHFPTDYPFKPPKVNFTTRIYHPNINSNGSICLDILRDQWSPALTISKVLLSICSMLTDPNPDDPLVPEIAHVYKTDRAKYEGTAREWTRKYAI
>UniRef90_A0A7J7XD30/1-138 [subseq from] Ubiquitin conjugating enzyme E2 D2 n=1 Tax=Pipistrellus kuhlii TaxID=59472 RepID=A0A7J7XD30_PIPKU
MALKRIHKELNDLARDPPAQCSAGPVGDDMFHWQATIMGPNDSPYQGGVFFLTIHFPTDYPFKPPKVAFTTRIYHPNINSNGSICLDILRSQWSPALTISKVLLSICSLLCDPNPDDPLVPEIARIYKTDREKDGIHT---------
>UniRef90_A0A7L3MGJ1/8-157 [subseq from] UB2D1 enzyme (Fragment) n=1 Tax=Horornis vulcanius TaxID=2585811 RepID=A0A7L3MGJ1_9PASS
-------QELSDLQRDPPAHCSAGPVGDDwklqklkyinVFYLFCFVFSQPDSAYQGGVFFLTVHFPTDYPFKPPKIAFTTKIYHPNINSNGSICLDILRSQWSPALTVSKVLLSICSLLCDPNPDDPLVPDIAQIYKSDKEKYNRHAREWTQKYAM
>UniRef90_C5GPA9/1-147 [subseq from] Ubiquitin-conjugating enzyme E2-16 kDa n=23 Tax=leotiomyceta TaxID=716546 RepID=C5GPA9_AJEDR
MALKRINKELSDLGRDPPSSCSAGPVGDDLFHWQATIMGPGDSPYSGGVFFLAIHFPTDYPFKPPKVNFTTLIYHPNINSNGSICLDILRDQWSPALTISKVLLSICSMLTDPNPDDPLVPEIAHVYKTDRPRYEATAREWTRKYAI
>UniRef90_L8I9N1/11-148 [subseq from] Ubiquitin-conjugating enzyme E2 D2 n=2 Tax=Amniota TaxID=32524 RepID=L8I9N1_9CETA
------LKELNDLARDPPAQ---FPVGDDMFHWQATIMGPNDSPYQGGVFFLTIHFPTDYPFKPPKVAFTTRIYHPNINSNGSICLDILRSQWSPALTISKVLLSICSLLCDPNPDDPLVPEIARIYKTDREKYNRIAREWTQKYAM
>UniRef90_A0A4P9ZLY8/1-147 [subseq from] Ubiquitin-conjugating enzyme/RWD-like protein n=1 Tax=Dimargaris cristalligena TaxID=215637 RepID=A0A4P9ZLY8_9FUNG
MALKRINKELKDLGTDPPSSCSAGPIGDDLFHWQATIMGPSESPYQGGVFFLSIHFPVDYPFKPPKVNFTTRIYHPNINSNGSICLDILRDQWSPALTISKVLLSICSMLTDPNPDDPLVPEIAHIYKSDRPRYNTMAREWTRKFAM
>UniRef90_A0A5A7Q0D4/5-140 [subseq from] Ubiquitin-conjugating enzyme E2 2 n=1 Tax=Striga asiatica TaxID=4170 RepID=A0A5A7Q0D4_STRAF
-ARKRLMRDFRRLQQDPPAGISGAPQDNNIMLWNAVIFGPDDTPWDGGTFKLTLQFTEDYPNKPPTVRFVSRMFHPNIYADGSICLDILQNQWSPIYDAAAILTSIQSLLCDPNPNSPANSEAARLFSESKKEYNRR----------
>UniRef90_A0A5A7Q0D4/170-311 [subseq from] Ubiquitin-conjugating enzyme E2 2 n=1 Tax=Striga asiatica TaxID=4170 RepID=A0A5A7Q0D4_STRAF
-ARKRLMRDFKRLQQDPPAGISGAPQDNNIMLWNAVIFGPDDTPWDGGTFKLTLQFTEDYPNKPPTVRFVSRMFHPNIYADGSICLDILQNQWSPIYDAAAILTSIQSLLCDPNPNSPANSEAARLFSESKREYNRRVREIVE----
>UniRef90_A0A061ILD7/1-133 [subseq from] Ubiquitin-conjugating enzyme E2 D4-like protein n=4 Tax=Euteleostomi TaxID=117571 RepID=A0A061ILD7_CRIGR
MALKRIQKELTDLQRDPPAQCSAGPVGDDLFHWQATIMGPNDSPFQGGVFFLTIHFPTDYPFKPPKVAFTTKIYHPNINSNGSICLDILRSQWSPALTVSKVLLSICSLLCDPNPDDPLVPEIAHTYKADREN--------------
>UniRef90_A0A4S2KXP2/1-133 [subseq from] Ubiquitin-conjugating enzyme E2-17 kDa n=1 Tax=Temnothorax longispinosus TaxID=300112 RepID=A0A4S2KXP2_9HYME
MALKRINKELQDLGRDPPAQCSAGPVGDDLFHWQATIMGPPDSPYQGGVFFLTIHFPTDYPFKPPKVAFTTRIYHPNINSNGSICLDILRSQWSPALTISKVLLSICSLLCDPNPDDPLVPEIARIYKTDREN--------------
>UniRef90_P46595/1-147 [subseq from] Ubiquitin-conjugating enzyme E2 4 n=9 Tax=Fungi TaxID=4751 RepID=UBC4_SCHPO
MALKRINRELADLGKDPPSSCSAGPVGDDLFHWQATIMGPADSPYAGGVFFLSIHFPTDYPFKPPKVNFTTRIYHPNINSNGSICLDILRDQWSPALTISKVLLSICSLLTDPNPDDPLVPEIAHVYKTDRSRYELSAREWTRKYAI
>UniRef90_A0A8C5K080/1-134 [subseq from] UBC core domain-containing protein n=1 Tax=Jaculus jaculus TaxID=51337 RepID=A0A8C5K080_JACJA
MALKRVQKELSDLQRDPPAQCSAGPVGDDLFHGQATIMGPSDSPYQGGVFFLTIHFPTDYPFKPPKVAFTTKIYHPNINSNGSICLDILRSQWSPALTVSKLLLSICSLLCDPNPDDPLVPEIAHAYKADREKY-------------
>UniRef90_A0A8H7R5U4/1-146 [subseq from] UBC core domain-containing protein n=4 Tax=Mucorineae TaxID=1344963 RepID=A0A8H7R5U4_9FUNG
MALKRINKELKDLERDPPSSCSAGPIGDDLFHWQATIMGPEDSPYQGGVFFLSIHFPTDYPFKPPKINFTTKIYHPNINSNGGICLDILKDQWSPALTISKVLLSVCSLLTDPNPDDPLVPELAHIYKTDRPRYEATAKDWTRKYA-
>UniRef90_UPI0004D04268/5-150 [subseq from] ubiquitin-conjugating enzyme E2 D2-like n=2 Tax=Galeopterus variegatus TaxID=482537 RepID=UPI0004D04268
MALKRIEKELLELACDPPAHCSAGPVGDDLLHWQATIMGPNDSPYQGGVFFLKIQFPPDYPFKPPSIAFTTRIYHPNINKNGNICLDILKSEWSPVLTVSEVLLSICSLLCDPNPDDPLVPEIAMIYKNDREKYEKTAREWTQKYA-
>UniRef90_A0A1U7TGB2/28-162 [subseq from] ubiquitin-conjugating enzyme E2 D4 isoform X1 n=1 Tax=Carlito syrichta TaxID=1868482 RepID=A0A1U7TGB2_CARSF
MAVKRIQKELTDLQRDPPAQCSAGPVGDDLFHWQATIMGPNDSPYQGGVFFLSIHFPTDYPFKPPKVAFTTKIYHPNINSNGSICLDILRSQWSPALTVSKVLLSICSLLCDPNPEDPLVPEIAHTYKADREKYA------------
>UniRef90_A0A1Y3MMD8/1-147 [subseq from] UBC core domain-containing protein n=5 Tax=Fungi TaxID=4751 RepID=A0A1Y3MMD8_PIRSE
MALKRINKELQDLGRDPPSSCSAGPVGDDLFQWQATIMGPADSPYAGGVFFLSIHFPTDYPFKPPKVSFTTRIYHPNINSNGSICLDILRDQWSPALTISKVLLSICSLLTDPNPDDPLVPEIAHVYKSDIKKYEDTAREWTRKFAM
>UniRef90_A0A834F8S5/1-135 [subseq from] Drebrin-like protein n=2 Tax=Percomorphaceae TaxID=1489872 RepID=A0A834F8S5_ORYME
MALKRIQKELSDLQRDPPAQCSAGPVGDDLFHWQATIMGPSDSPYQSGVFFLTIHFPTDYPFKPPKVAFTTKIYHPNINSNGSICLDILRSQWSPALTVSKVLLSICSLLCDPNPDDPLVPEIAHTYKADREKKG------------
>UniRef90_A0A6B0QY37/79-229 [subseq from] UBC core domain-containing protein n=2 Tax=Bos mutus TaxID=72004 RepID=A0A6B0QY37_9CETA
----RKIEELSDLARDPPAQCSAGPVGDDMFHWQATIMGPNDSPYQGGVFFLTIHFPTDYPFKPPKasipphseVAFTTRIYHPNINSNGSICLDILRSQWSPALTISKVLLSICSLLCDPNPDDPLVPEIARIYKTDRDKYNRISREWTQKYAM
>UniRef90_A0A663EKU9/1-134 [subseq from] Ubiquitin conjugating enzyme E2 D2 n=4 Tax=Amniota TaxID=32524 RepID=A0A663EKU9_AQUCH
MALKRIHKELNDLARDPPAQCSAGPVGDDMFHWQATIMGPNDSPYQGGVFFLTIHFPTDYPFKPPKVAFTTRIYHPNINSNGSICLDILRSQWSPALTISKVLLSICSLLCDPNPDDPLVPEIARIYKTDREKS-------------
>UniRef90_A0A8C9LW40/1-135 [subseq from] Ubiquitin-conjugating enzyme E2 D2 n=1 Tax=Piliocolobus tephrosceles TaxID=591936 RepID=A0A8C9LW40_9PRIM
MALKRIHKELNDLARDPPAQCSAGPVGDDMFHWQATIMGPNDSPYQGGVFFLTIHFPTDYPFKPPKVAFTTRIYHPNINSNGSICLDILRSQWSPALTISKVLLSICSLLCDPNPDDPLVPEIARIYKTDREKIQ------------
>UniRef90_UPI001C0A11E2/1-134 [subseq from] ubiquitin-conjugating enzyme E2 D2 isoform X2 n=1 Tax=Alosa sapidissima TaxID=34773 RepID=UPI001C0A11E2
MALKRIHKELNDLARDPPAQCSAGPVGDDMFHWQATIMGPNDSPYQGGVFFLTIHFPTDYPFKPPKVAFTTRIYHPNINSNGSICLDILRSQWSPALTISKVLLSICSLLCDPNPDDPLVPEIARIYKTDREKL-------------
>UniRef90_H1VKL9/1-147 [subseq from] Ubiquitin conjugating enzyme n=43 Tax=Sordariomycetes TaxID=147550 RepID=H1VKL9_COLHI
MALKRINKELTDLGRDPPSSCSAGPVGEDLFHWQATIMGPGDSPYSGGVFFLAIHFPTDYPFKPPKVNFTTRIYHPNINSNGSICLDILRDQWSPALTISKVLLSICSMLTDPNPDDPLVPEIAHVYKTDRARYEATAREWTRKYAI
>UniRef90_A0A4P9XNE5/1-146 [subseq from] Ubiquitin-conjugating enzyme/RWD-like protein n=1 Tax=Thamnocephalis sphaerospora TaxID=78915 RepID=A0A4P9XNE5_9FUNG
MALKRINKELIDLGRDPPASCSAGPIGDDMFHWQATIMGPSDSPYAGGVFFLAIHFPTDYPFKPPKVNFTTKIYHPNINSNGSICLDILRDQWSPALTVSKVLLSICSMLTDPNPDDPLVPEIAHVYKTERARYEAMAREWTRKYA-
>UniRef90_W2T929/1-135 [subseq from] Ubiquitin-like modifier-activating enzyme ATG7 n=3 Tax=Strongylida TaxID=6308 RepID=W2T929_NECAM
MALKRIQKELQDLGRDPPAQCSAGPVGDDLFHWQATIMGPPESPYQGGVFFLTIHFPTDYPFKPPKVAFTTRIYHPNINSNGSICLDILRSQWSPALTISKVLLSICSLLCDPNPDDPLVPEIARIYKTDRDRYL------------
>UniRef90_A0A7J8TCL9/1-147 [subseq from] UBC core domain-containing protein n=1 Tax=Gossypium davidsonii TaxID=34287 RepID=A0A7J8TCL9_GOSDV
MASKRILKELKDLQKDPPNFCSLAPENEDMFIWQATMPGPLNSPYEGGKFELRIHLPPDYPFKPPKVAFRSKIFHPNINKNGSIGIDILKDKWTPALTISKVMLSIYSILGDPMLNDPLEENIANMYKTDRSQYEKVARNWTQKYAM
>UniRef90_A0A7J8TCL9/153-216 [subseq from] UBC core domain-containing protein n=1 Tax=Gossypium davidsonii TaxID=34287 RepID=A0A7J8TCL9_GOSDV
----TISKELKGLERFPPSYGSAGPVDGDMFHWQATILDLRDNPYAGGVFEVDIHFPLQYPFEPPKVQ-------------------------------------------------------------------------------
>UniRef90_A0A7J9HA05/1-114 [subseq from] UBC core domain-containing protein n=1 Tax=Gossypium harknessii TaxID=34285 RepID=A0A7J9HA05_9ROSI
-----------------------------MFIWKAIMRGPPDSPYEGGTFELSIHLPPEYPLKPPQVAFRTKIYRPDIDDNgGSIGIDILKDkNWTPAHKIKEVLLSIYKiLLWDPQLDNSLEENTANMTKT-------VARKWTQKYAM
>UniRef90_A0A7J9HA05/117-261 [subseq from] UBC core domain-containing protein n=1 Tax=Gossypium harknessii TaxID=34285 RepID=A0A7J9HA05_9ROSI
-AYKTISKELKGFKRSPPSYASAGRVDGDMFHWQATILDLQGSPYAGGEFHVDIRFPLQYPKEPPKVVFGPKIFHPNIDSNGRIGLDILTAKWKAGVTISQVLFEICSLLKNPNPDAPLVPEIACMYNTDRKKYVTTARRWTKKYA-
>UniRef90_A0A805R4F6/1-134 [subseq from] Ubiquitin-conjugating enzyme E2 D3 n=2 Tax=Haplorrhini TaxID=376913 RepID=A0A805R4F6_MACFA
MALKRINKELSDLARDPPAQCSAGPVGDDMFHWQATIMGPNDSPYQGGVFFLTIHFPTDYPFKPPKVAFTTRIYHPNINSNGSICLDILRSQWSPALTISKVLLSICSLLCDPNPDDPLVPEIARIYKTDRDKG-------------
>UniRef90_A0A7M7SVX6/1-147 [subseq from] UBC core domain-containing protein n=2 Tax=Strongylocentrotus purpuratus TaxID=7668 RepID=A0A7M7SVX6_STRPU
MALKRITKELHDFDMDPPSACSAGPVSDDLFNWQATIMGPTNSAYESGVFYLNIHFPADYPFKPPKVSFTTKIYHPNINSNGSICLDILRSQWSPALTISKVLLSICSLLTDPNPDDPLVPDIARVYKTDRTKYNMIAREWTQKYAM
>UniRef90_A0A218YTG5/1-147 [subseq from] UBC core domain-containing protein n=5 Tax=Fungi TaxID=4751 RepID=A0A218YTG5_9HELO
MALKRINKELTDLGRDPPSSCSAGPIGDDLFHWQATIMGPSDSPYSGAVFFLAIHFPTDYPFKPPKVNFTTRIYHPNINSNGSICLDILRDQWSPALTISKVLLSICSMLTDPNPDDPLVPEIAHVYKTDRSRYEATAREWTRKYAI
>UniRef90_Q0CBR7/1-147 [subseq from] Ubiquitin-conjugating enzyme E2 4 n=23 Tax=Eurotiales TaxID=5042 RepID=Q0CBR7_ASPTN
MALKRINKELTDLGRDPPSSCSAGPQGDDLFHWQATIMGPGDSPYSGGVFFLSIHFPTDYPFKPPKVNFTTRIYHPNINSNGSICLDILRDQWSPALTISKVLLSICSMLTDPNPDDPLVPEIAHVYKTDRPRYEATAREWTRKYAI
>UniRef90_A0A2T9ZGB9/1-146 [subseq from] UBC core domain-containing protein n=1 Tax=Smittium megazygosporum TaxID=133381 RepID=A0A2T9ZGB9_9FUNG
MALRRINKELKDLERDPPSTCSAGPVGDDIFHWQATIMGPSDSPYNGGVFFLSIHFPTDYPFKPPKISFTTRIYHPNINSNGSICLDILKDQWSPALTISKVLLSICSVLTDPNPDDPLVPDIAHIYKTDRKAYETTASEWTRKYA-
>UniRef90_A0A8H4Q7I3/70-216 [subseq from] Ubiquitin-conjugating enzyme n=2 Tax=Ophiocordyceps TaxID=474995 RepID=A0A8H4Q7I3_9HYPO
MALKRINKELTDLGRDPPSSCSAGPVGDDLFHWQATIMGPTDSPYAGGVFFLSIHFPTDYPFKPPKVNFTTRIYHPNINSNGSICLDILRDQWSPALTISKVLLSICSMLTDPNPDDPLVPEIAHVYKTDRARYESTAKEWTRKYAV
>UniRef90_A0A0F4Z9Q2/1-147 [subseq from] UBC core domain-containing protein n=4 Tax=saccharomyceta TaxID=716545 RepID=A0A0F4Z9Q2_9PEZI
MALKRINKELADLGRDPPSSCSAGPIGDDLFHWQATIMGPADSPYADGVFFLSIHFPTDYPFKPPKVSFTTRIYHPNINSNGSICLDILRDQWSPALTISKVLLSICSMLTDPNPDDPLVPEIAHLYKTDRPRYEATAREWTRKYAI
>UniRef90_S4RYP1/7-141 [subseq from] Ubiquitin-conjugating enzyme E2D 2 (UBC4/5 homolog, yeast) n=2 Tax=Petromyzon marinus TaxID=7757 RepID=S4RYP1_PETMA
-----LHQELNDLGRDPPAQCSAGPVGDDLFHWQATIMGPNDSPYQGGVFFLTIHFPTDYPFKPPKVAFTTRIYHPNINSNGSICLDILRSQWSPALTISKVLLSICSLLCDPNPDDPLVPEIARIYKTDRDKYNKLARE-------
>UniRef90_A0A8C5HZ49/1-133 [subseq from] Ubiquitin-conjugating enzyme E2 D4 n=2 Tax=Percomorphaceae TaxID=1489872 RepID=A0A8C5HZ49_9TELE
MALKRIQKELADLQRDPPAQCSAGPVGEDLFHWQATIMGPSDSPYQSGVFFLTIHFPTDYPFKPPKVAFTTKIYHPNINSNGSICLDILRSQWSPALTVSKVLLSICSLLCDPNPDDPLVPEIAHTYKADREN--------------
>UniRef90_A0A0R3QLZ8/14-145 [subseq from] UBIQUITIN_CONJUGAT_2 domain-containing protein n=1 Tax=Brugia timori TaxID=42155 RepID=A0A0R3QLZ8_9BILA
MALKRIQKELQDLGRDPPAQCSAGPVGDDLFHWQATIMGPPESPYQGGVFFLTIHFPTDYPFKPPKVAFTTRMYHPNINSNGSICLDILRSQWSPALTISKVLLSICSLLCDPNPDDPLVPEIARVYKTDRD---------------
>UniRef90_UPI001E1B223C/1-140 [subseq from] ubiquitin-conjugating enzyme E2 D3-like n=1 Tax=Jaculus jaculus TaxID=51337 RepID=UPI001E1B223C
MALKRINKELSDLARDPPAQCSAGPVGDDMFHWQATIMGP----YQGGVFFLTIHFPTDYPFKPPKVAFTTRIYHPNINSNGSICLDILRSQWSPALTISKVLLSICSLLCDPNPDDPLVPEIARIYKTD--KYNRRSWEQTQKYA-
>UniRef90_UPI0005F54E4E/1-134 [subseq from] ubiquitin-conjugating enzyme E2 D2 isoform X1 n=6 Tax=Tetrapoda TaxID=32523 RepID=UPI0005F54E4E
MALKRIHKELNDLARDPPAQCSAGPVGDDMFHWQATIMGPNDSPYQGGVFFLTIHFPTDYPFKPPKVAFTTRIYHPNINSNGSICLDILRSQWSPALTISKVLLSICSLLCDPNPDDPLVPEIARIYKTDREKD-------------
>UniRef90_A0A1I7XKJ9/1-135 [subseq from] UBIQUITIN_CONJUGAT_2 domain-containing protein n=1 Tax=Heterorhabditis bacteriophora TaxID=37862 RepID=A0A1I7XKJ9_HETBA
MALKRIQKELQDLGRDPPAQCSAGPVGDDLFHWQATIMGPPESPYQGGVFFLTIHFPTDYPFKPPKVAFTTRIYHPNINSNGSICLDILRSQWSPALTISKVLLSICSLLCDPNPDDPLVPEIARIYKTDRDRLT------------
>UniRef90_A0A8T2P326/51-146 [subseq from] UBC core domain-containing protein n=1 Tax=Albula glossodonta TaxID=121402 RepID=A0A8T2P326_9TELE
-------QELNDLARDPPAQCSAGPVGDDMFHWQATIMGPNDSPYQGGVFFLTIHFPTDYPFKPPKVAFTTRIYHPNINSNGSICLDILRSQWSPALTISKGL--------------------------------------------
>UniRef90_A0A8T2P326/172-220 [subseq from] UBC core domain-containing protein n=1 Tax=Albula glossodonta TaxID=121402 RepID=A0A8T2P326_9TELE
--------------------------------------------------------------------------------------------------CHRVLLSICSLLCDPNPDDPLVPEIARIYKTDNEKYNRIAREWTQKYAM
>UniRef90_A0A1R3RVL7/1-147 [subseq from] UBC core domain-containing protein n=26 Tax=Eurotiomycetidae TaxID=451871 RepID=A0A1R3RVL7_ASPC5
MALKRINKELTDLGRDPPSSCSAGPSGDDLFHWQATIMGPGDSPYSGGVFFLNIHFPTDYPFKPPKVNFTTRIYHPNINSNGSICLDILRDQWSPALTISKVLLSICSMLTDPNPDDPLVPEIAHVYKTDRPRYEATAREWTRKYAI
>UniRef90_R7VAQ4/1-146 [subseq from] UBC core domain-containing protein n=2 Tax=Capitella teleta TaxID=283909 RepID=R7VAQ4_CAPTE
MALKRINKELQDITRDPPAGCSAGPVGEDLFHWQATIMGPQDTVYQGGVFFLTIHFPTDYPFKPPKLSFTTRIYHPNINSNGSICLDILRSQWSPALTISKVLLSIASLLTDPNPEDPLVPEIARIYKTDRARYDTLAKEWTMKFA-
>UniRef90_UPI00168D1B24/1-138 [subseq from] ubiquitin-conjugating enzyme E2-17 kDa isoform X1 n=1 Tax=Oryzias melastigma TaxID=30732 RepID=UPI00168D1B24
MALKRISKELTDLSRDPPAQCSAGPVGEDMFHWQATIMGPPDSPYQGGVFFLTIHFPTDYPFKPPKVAFTTRIYHPNINSNGSICLDILRSQWSPALTISKVLLSICSLLCDPNPDDPLVPEIARIYKTDPVSHSAHT---------
>UniRef90_A0A8C6GH03/2-140 [subseq from] UBC core domain-containing protein n=1 Tax=Mus spicilegus TaxID=10103 RepID=A0A8C6GH03_MUSSI
--------ELSDLALDPPAQCPAGPVGDDMFHWQATIMGPNDSPYQGGVFFLTIHFPTDYPFKPPKVAFTTRIYHPNSNSNGSICLDILRSQWSPALTISKVLLSICSLICDPNPDDPLVPEIAWIYKTDRDTYNRISREWSQKYAV
>UniRef90_C7Z111/1-147 [subseq from] UBC core domain-containing protein n=167 Tax=Eukaryota TaxID=2759 RepID=C7Z111_FUSV7
MALKRINKELTDLGRDPPSSCSAGPVGEDLFHWQATIMGPSESPYSGGVFFLAIHFPTDYPFKPPKVNFTTRIYHPNINSNGSICLDILRDQWSPALTISKVLLSICSMLTDPNPDDPLVPEIAHVYKTDRPRYEATAREWTRKYAI
>UniRef90_A0A368GWV9/1-134 [subseq from] Ubiquitin--protein ligase (Fragment) n=1 Tax=Ancylostoma caninum TaxID=29170 RepID=A0A368GWV9_ANCCA
MALKRIQKELQDLGRDPPAQCSAGPVGDDLFHWQATIMGPPESPYQGGVFFLTIHFPTDYPFKPPKVAFTTRIYHPNINSNGSICLDILRSQWSPALTISKVLLSICSLLCDPNPDDPLVPEIARIYKTDRDRL-------------
>UniRef90_S8BYA0/1-147 [subseq from] UBC core domain-containing protein n=31 Tax=Pezizomycotina TaxID=147538 RepID=S8BYA0_DACHA
MALKRINKELTDLGRDPPSSCSAGPIGDDLFHWQATIMGPADSPYASGVFFLAIHFPTDYPFKPPKVNFTTRIYHPNINSNGSICLDILRDQWSPALTISKVLLSICSMLTDPNPDDPLVPEIAHVYKTDRARYEATAREWTRKYAI
>UniRef90_UPI0019392A69/1-147 [subseq from] ubiquitin-conjugating enzyme E2-17 kDa-like n=1 Tax=Styela clava TaxID=7725 RepID=UPI0019392A69
MALKRIKKELQDLNKDPPSQCSAGPVADDLFRWQATILGPPDSPYCGGVFFLDINFPTDYPFKPPKIQFTTRIYHPNINSNGSICLDILRSQWSPALTISKVLLSICSLLCDPNPDDPLVPEIARIYKTDRSAYNETAKNWTRKHAL
>UniRef90_A0A075B100/17-157 [subseq from] Ubiquitin-conjugating enzyme n=9 Tax=Opisthokonta TaxID=33154 RepID=A0A075B100_ROZAC
------PKELQDLGRDPPSNCSAGPVGDDLFHWQATIMGPPDSPYQGGVFFLSIHFPTDYPFKPPKVNFTTRIYHPNINSNGSICLDILRDQWSPALTISKVLLSICSMLTDPNPDDPLVPEIAHLYKTDRSRYEATAREWTRKYAM
>UniRef90_A0A814K2H3/7-153 [subseq from] UBC core domain-containing protein n=1 Tax=Didymodactylos carnosus TaxID=1234261 RepID=A0A814K2H3_9BILA
MALKRISKELQDLKVDPPTNCSAGPVKDDMFHWQATIMGPGESPFQGGVFFLSIHFPTDYPFKPPKITFTTKIYHPNINSNGAICLDILRSNWSPALTISKVLLSICSLLNDPNPDDPLVPDIARTYKTDRDSYNQQAKMWTQKYAM
>UniRef90_A0A2C9JP22/1-146 [subseq from] UBC core domain-containing protein n=5 Tax=Euthyneura TaxID=216307 RepID=A0A2C9JP22_BIOGL
MAQKRIKKELLDLGKDPPTNCSAGPVGDDLFQWQATILGPTDSPYAQGVFFLTINFPTDYPFKPPKVAFTTRIYHPNINSNGSICLDILRSQWSPALTISKVLLSICSLLTDPNPDDPLVPEIARIYKTDRDKYYKVAREWTQKYA-
>UniRef90_A0A5K3FZJ1/1-147 [subseq from] UBIQUITIN_CONJUGAT_2 domain-containing protein n=2 Tax=Mesocestoides corti TaxID=53468 RepID=A0A5K3FZJ1_MESCO
MALKRITKELSDLSRDPPAQCSAGPIGDDMFHWQATIMGPSDSPFEGGIFSLDIHFPTDYPFKPPKITFITKIYHPNINSNGNICLDILRNQWSPALTTSKVLLSICSLLTDPNPDDPLNPEVARIYKSDRQKYDETAKEWTRKYAV
>UniRef90_A0A3M0J7K2/1-134 [subseq from] UBC core domain-containing protein n=1 Tax=Hirundo rustica rustica TaxID=333673 RepID=A0A3M0J7K2_HIRRU
MALKRIHKELNDLARDPPAQCSAGPVGDDMFHWQATIMGPNDSPYQGGVFFLTIHFPTDYPFKPPKVAFTTRIYHPNINSNGSICLDILRSQWSPALTISKVLLSICSLLCDPNPDDPLVPEIARIYKTDREKV-------------
>UniRef90_A0A179HQT9/1-147 [subseq from] Ubiquitin-conjugating enzyme n=8 Tax=Hypocreales TaxID=5125 RepID=A0A179HQT9_PURLI
MALKRINKELTDLGRDPPSSCSAGPVGEDLFHWQATIMGPGESPYSGGVFFLAIHFPTDYPFKPPKVNFTTRIYHPNINSNGSICLDILRDQWSPALTISKVLLSICSMLTDPNPDDPLVPEIAHVYKTDRPRYEATAREWTRKYAV
>UniRef90_A0A068RND0/18-164 [subseq from] Ubiquitin-conjugating enzyme e2-16 kDa n=2 Tax=Lichtheimia TaxID=688353 RepID=A0A068RND0_9FUNG
MALKRIQKEFKDITRDPPSSCSAGPVDDDTFHWQATILGPEDSPYQGGVFYLSIHFPTDYPFKPPKVNFTTKIYHPNINSNGSICLDILKDQWSPALTISKVLLSVCSLLTDPNPDDPLVPDLAHIYKTDRARYESTAREWTRKYAM
>UniRef90_A0A150V5G7/1-147 [subseq from] UBC core domain-containing protein n=12 Tax=Ascomycota TaxID=4890 RepID=A0A150V5G7_9PEZI
MALKRINKELTDLGRDPPSSCSAGPIGDDLFHWQATIMGPGDSPYSGGVFFLAIHFPTDYPFKPPKVNFTTRIYHPNINSNGSICLDILRDQWSPALTISKVLLSICSMLTDPNPDDPLVPEIAHVYKTEPARYEATAREWTRKYAI
>UniRef90_A0A3Q0DA44/1-134 [subseq from] ubiquitin-conjugating enzyme E2 D2 isoform X1 n=5 Tax=Amniota TaxID=32524 RepID=A0A3Q0DA44_MESAU
MALKRIHKELNDLARDPPAQCSAGPVGDDMFHWQATIMGPNDSPYQGGVFFLTIHFPTDYPFKPPKVAFTTRIYHPNINSNGSICLDILRSQWSPALTISKVLLSICSLLCDPNPDDPLVPEIARIYKTDRENI-------------
>UniRef90_A0A4W6BZT1/19-159 [subseq from] UBC core domain-containing protein n=5 Tax=Lates calcarifer TaxID=8187 RepID=A0A4W6BZT1_LATCA
-----LLQELTDLSRDPPAQCSAGPVGEDMFHWQATIMGPPDSPYQGGVFFLTIHFPTDYPFKPPKVAFTTRIYHPNINSNGSICLDILRSQWSPALTISKVLLSICSLLCDPNPDDPLVPEIAPVLLVG-LRYNRLAREWTEKYAM
>UniRef90_A0A8C7RNS5/9-137 [subseq from] UBC core domain-containing protein n=5 Tax=Clupeocephala TaxID=186625 RepID=A0A8C7RNS5_ONCMY
------------------PQCSAGPVGDDMFHWQATIMGPNDSPYQGGVFFLTIHFPTDYPFKPPKVAFTTRIYHPNINSNGSICLDILRSQWSPALTISKVLLSICSLLCDPNPDDPLVPEIARIYKTDREKYNRIAREWTQKYAM
>UniRef90_W5JTJ3/1-147 [subseq from] UBC core domain-containing protein n=3 Tax=Nyssorhynchus TaxID=44543 RepID=W5JTJ3_ANODA
MALKRINKELNDLASDPPAQCSAGPVGDDLFQWQATIIGPQESPYQGGLFFLNIQFPTDYPFKPPKVSAATRIYHPNINSNGSICLDILRSQWSPALTIAKVLLSICSLLCDPNPDDPLVPEIARIYKTDRDQYNLIAREWTRKYAM
>UniRef90_A0A7M5X887/1-148 [subseq from] UBC core domain-containing protein n=1 Tax=Clytia hemisphaerica TaxID=252671 RepID=A0A7M5X887_9CNID
MAVKRIQKEYQDIQVDPPAQCSAGPVSEnDLFHWQATIMGPPDTAYQGGIFFLTINFPTDYPFKPPKVSFNTRIYHPNINSNGSICLDILRSQWSPALTVSKVLLSICALMTDPNPEDPLVPDIARIYKTDKKKYNETCKDWTRRFAM
>UniRef90_A0A8C6KA06/1-136 [subseq from] Ubiquitin conjugating enzyme E2 D1 n=1 Tax=Nothobranchius furzeri TaxID=105023 RepID=A0A8C6KA06_NOTFU
MALKRIHKELNDLARDPPAQCSAGPVGDDMFHWQATIMGPNDSPYQSGVFFLTIHFPTDYPFKPPKVAFTTRIYHPNINSNGSICLDILRSQWSPALTISKVLLSICSLLCDPNPDDPLVPEIARIYKTDREKEGP-----------
>UniRef90_A0A1V6PJQ5/1-147 [subseq from] UBC core domain-containing protein n=3 Tax=Dikarya TaxID=451864 RepID=A0A1V6PJQ5_PENDC
MALKRINKELSDLGRDPPSSCSAGPIGEDLFHWQATIMGPGDSPYSGGVFFLNINFPTDYPFKPPKVNFTTRIYHPNINSNGSICLDILRDQWSPALTISKVLLSICSMLTDPNPDDPLVPEIAHVYKTDRPRYEATAREWTRKYAI
>UniRef90_A0A5C6GIU2/1-147 [subseq from] Ubiquitin-conjugating enzyme E2 4 n=6 Tax=Fungi TaxID=4751 RepID=A0A5C6GIU2_9HYPO
MALKRINKELTDLGRDPPSSCSAGPLGEDLFHWQATIMGPGDSPYSGGVFFLGIHFPTDYPFKPPKVNFTTRIYHPNINSNGSICLDILRDQWSPALTISKVLLSICSMLTDPNPDDPLVPEIAHVYKTDRPRYEATAREWTRKYAV
>UniRef90_E1ZJU9/1-147 [subseq from] UBC core domain-containing protein n=13 Tax=Chlorophyta TaxID=3041 RepID=E1ZJU9_CHLVA
MASKRIQKELQDLQRDPPTSCSAGPAGDDLFHWQATIMGPGDSPYSGGVFFVTIHFPPDYPFKPPKVQFQTKVYHPNINSQGSICLDILKEQWSPALTISKVLLSICSLLTDPNPDDPLVPEIAHIYKTDRSRYEETAREWTRKYAM
>UniRef90_A0A4W5LCJ1/21-149 [subseq from] Ubiquitin-conjugating enzyme E2D 2 (UBC4/5 homolog, yeast) n=1 Tax=Hucho hucho TaxID=62062 RepID=A0A4W5LCJ1_9TELE
------------------SQCSAGPVGDDMFHWQATIMGPNDSPYQGGVFFLTIHFPTDYPFKPPKVAFTTRIYHPNINSNGSICLDILRSQWSPALTISKVLLSICSLLCDPNPDDPLVPEIARIYKTDREKYNRIAREWTQKYAM
>UniRef90_A0A6A6T0J9/1-147 [subseq from] Ubiquitin-conjugating enzyme n=2 Tax=Pleosporales TaxID=92860 RepID=A0A6A6T0J9_9PLEO
MALKRINKELTDLGRDPPSSCSAGPLGDDLFHWQATIMGPSDSPYMQGVFFLAIHFPTDYPFKPPKVNFTTRIYHPNINSNGSICLDILRDQWSPALTISKVLLSICSMLTDPNPDDPLVPEIAHVYKTDRSRYESTAREWTRKYAI
>UniRef90_A0A3B5QHT4/1-134 [subseq from] Ubiquitin-conjugating enzyme E2 2-like n=1 Tax=Xiphophorus maculatus TaxID=8083 RepID=A0A3B5QHT4_XIPMA
MALKRISKELTDLSRDPPAQCSAGPVGEDMFHWQATIMGPPDSPYQGGVFFLTIHFPTDYPFKPPKVAFTTRIYHPNINSNGSICLDILRSQWSPALTISKVLLSICSLLCDPNPDDPLVPEIARIYKTDPVRW-------------
>UniRef90_A0A669QJQ1/285-421 [subseq from] Ubiquitin conjugating enzyme E2 D2 n=4 Tax=Phasianus colchicus TaxID=9054 RepID=A0A669QJQ1_PHACC
MALKRIHKELNDLARDPPAQCSAGPVGDDMFHWQATIMGPNDSPYQGGVFFLTIHFPTDYPFKPPKVAFTTRIYHPNINSNGSICLDILRSQWSPALTISKVLLSICSLLCDPNPDDPLVPEIARIYKTDRENQQRE----------
>UniRef90_A0A8C6GEN5/2-140 [subseq from] UBC core domain-containing protein n=1 Tax=Mus spicilegus TaxID=10103 RepID=A0A8C6GEN5_MUSSI
--------ELSDLARDPPAQCSAGPVGDDMFHWQATIMGPNDSPYKSGVIFLTIHFPTDYPFKPPKVAFTTRIYHPNINSNGSICLDILRSQWSPALTISKVLLSIRSLLCDPNPDDPLVPEIAQIYNTDRDKYNRRSWEWAQKYAM
>UniRef90_A0A8C6GHP0/1-133 [subseq from] Ubiquitin-conjugating enzyme E2D 2A n=4 Tax=Euarchontoglires TaxID=314146 RepID=A0A8C6GHP0_MUSSI
MALKRIHKELNDLARDPPAQCSAGPVGDDMFHWQATIMGPNDSPYQGGVFFLTIHFPTDYPFKPPKVAFTTRIYHPNINSNGSICLDILRSQWSPALTISKVLLSICSLLCDPNPDDPLVPEIARIYKTDRDK--------------
>UniRef90_A0A8H4RDH8/453-598 [subseq from] UBC core domain-containing protein n=50 Tax=cellular organisms TaxID=131567 RepID=A0A8H4RDH8_9HELO
MALKRINKELTDLGRDPPSSCSAGPIGDDLFHWQATIMGPSDSPYSGGVFFLAIHFPTDYPFKPPKVNFTTRIYHPNINSNGSICLDILRDQWSPALTISKVLLSICSMLTDPNPDDPLVPEIAHVYKTDRSRYEATAREWTRKYA-
>UniRef90_A0A183USJ1/1-147 [subseq from] UBIQUITIN_CONJUGAT_2 domain-containing protein n=1 Tax=Toxocara canis TaxID=6265 RepID=A0A183USJ1_TOXCA
MALKRIQKEMQEISHDPPAQCSAGPVNDDFFCWQATIMGPPDSPYQGGVFFLKVHFPNDYPFKAPKVIFTTRIYHPNIDANGNICLDILRSKWSPALTTSKLLLSICSLLCDPNPDDPLVPEIARVYKADRKRYNQTAREWTQKYAM
>UniRef90_A0A1L9RHD2/1-147 [subseq from] UBC core domain-containing protein n=2 Tax=leotiomyceta TaxID=716546 RepID=A0A1L9RHD2_ASPWE
MALKRINKELTDLGRDPPSSCSAGPVGEDLFHWQATIMGPGDSPYSGGVFFLSINFPTDYPFKPPKVNFTTRIYHPNINSNGSICLDILRDQWSPALTISKVLLSICSMLTDPNPDDPLVPEIAHVYKTDRTRYEATAREWTRKYAI
>UniRef90_A0A673TBV5/1-133 [subseq from] Ubiquitin conjugating enzyme E2 D2 n=1 Tax=Suricata suricatta TaxID=37032 RepID=A0A673TBV5_SURSU
MALKRIHKELNDLARDPPAQCSAGPVGDDMFHWQATIMGPNDSPYQGGVFFLTIHFPTDYPFKPPKVAFTTRIYHPNINSNGSICLDILRSQWSPALTISKVLLSICSLLCDPNPDDPLVPEIARIYKTDREK--------------
>UniRef90_A0A2T3AC98/1-147 [subseq from] Ubiquitin-conjugating enzyme E2 n=2 Tax=Diaporthales TaxID=5114 RepID=A0A2T3AC98_9PEZI
MALKRINKELADLGRDPPSSCSAGPVGEDLFHWQATIMGPQDSPYAGGVFFLAIHFPTDYPFKPPKVNFTTRIYHPNINSNGSICLDILRDQWSPALTISKVLLSICSMLTDPNPDDPLVPEIANIYKTKRETYEETAKSWTQKYAV
>UniRef90_A0A7S0U9Z6/13-159 [subseq from] UBC core domain-containing protein n=1 Tax=Hemiselmis andersenii TaxID=464988 RepID=A0A7S0U9Z6_HEMAN
MALKRINKELADLQKDPPSNCSAGPVGDDLFQWQATIMGPSDSPYAGGVYFLNIHFPADYPFKPPKLQFTTRIYHPNINANGSICLDILKDQWSPALTISKVLLSLSSLLTDPNPDDPLVPEIAQIYKSDREKYTTTAKEWTRKYAM
>UniRef90_A0A6Q2ZD83/1-134 [subseq from] Ubiquitin-conjugating enzyme E2 D2 n=2 Tax=Osteoglossocephalai TaxID=1489341 RepID=A0A6Q2ZD83_ESOLU
MALKRIHKELNDLARDPPAQCSAGPVGDDMFHWQATIMGPNDSPYQGGVFFLTIHFPTDYPFKPPKVAFTTRIYHPNINSNGSICLDILRSQWSPALTISKVLLSICSLLCDPNPDDPLVPEIARIYKTDTDKC-------------
>UniRef90_A0A6I9HEH5/1-139 [subseq from] ubiquitin-conjugating enzyme E2 D3 n=1 Tax=Geospiza fortis TaxID=48883 RepID=A0A6I9HEH5_GEOFO
MALKRINKELSDLARDP--------VGDDMFHWQATIMGPNDSPYQGGVFFLTIHFPTDYPFKPPKVAFTTRIYHPNINSNGSICLDILRSQWSPALTISKVLLSICSLLCDPNPDDPLVPEIARIYKTDRDKYNRISREWTQKYAM
>UniRef90_A0A093Z8J7/510-655 [subseq from] UBC core domain-containing protein n=11 Tax=Pseudogymnoascus TaxID=78156 RepID=A0A093Z8J7_9PEZI
MALKRINKELNDLGRDPPSSCSAGPIGDDLFHWQATIMGPSDSPYSGGVFFLAIHFPTDYPFKPPKVNFTTRIYHPNINSNGSICLDILRDQWSPALTISKVLLSICSMLTDPNPDDPLVPEIAHVYKTDRARYEATAREWTRKYA-
>UniRef90_A0A1I8H3L9/1-138 [subseq from] UBC core domain-containing protein n=2 Tax=Macrostomum lignano TaxID=282301 RepID=A0A1I8H3L9_9PLAT
MALKRINKELQDLGRDPPAQCSAGPVGDDLFHWQATIMGPSESPYHGGVFFLTIHFPTDYPFKPPKVAFSTRIYHPNINSNGSICLDILRSQWSPALTISKVLLSICSLLCDPNPDDPLVPEIARMYKSDREKYNSPA---------
>UniRef90_A0A2C9JP26/1-146 [subseq from] UBC core domain-containing protein n=8 Tax=Euthyneura TaxID=216307 RepID=A0A2C9JP26_BIOGL
MAVKRIQKELLDLGRDPPCNCSAGPVGDDIFQWQATILGPADSPYQGGVFFLTITFPSDYPFKPPKVAFSTKIYHPNINSNGSICLDILRSQWSPALTISKVLLSICSLLTDPNPDDPLVPEIARMFKTNRTEYNRLAKEWTAKYA-
>UniRef90_A0A8D0L264/3-126 [subseq from] Ubiquitin conjugating enzyme E2 D1 n=3 Tax=Sauria TaxID=32561 RepID=A0A8D0L264_SPHPU
--CKKIKYELSDLQRDPPAHCSAGPVGDDLFHWQATIMGPPDSAYQGGVFFLTVHFPTDYPFKPPKIAFTTKIYHPNINSNGSICLDILRSQWSPALTVSKVLLSICSLLCDPNPDDPLVPDIAQI---------------------
>UniRef90_A0A1Y1ZDC7/1-147 [subseq from] Ubiquitin-conjugating enzyme n=1 Tax=Basidiobolus meristosporus CBS 931.73 TaxID=1314790 RepID=A0A1Y1ZDC7_9FUNG
MALKRINKELQDLSRDPPTNCSAGPVGDDMFHWQATLMGPSDSPYNGGVFFLSIHFPVDYPFKPPKVNFTTRIYHPNINSNGSICLDILKDQWSPALTISKVLLSISSLLTDPNPDDPLVPEIAHLYKTDRSKYEATAREWTRKYAM
>UniRef90_A0A423VQY5/1-147 [subseq from] UBC core domain-containing protein n=9 Tax=leotiomyceta TaxID=716546 RepID=A0A423VQY5_9PEZI
MALKRINKELTDLGRDPPSSCSAGPVGEDLFHWQATIMGPSDSPYSGGVFFLAIHFPTDYPFKPPKVNFTTRIYHPNINSNGSICLDILRDQWSPALTISKVLLSICSMLTDPNPDDPLVPEIAHMYKTNRAQYESTAREWTRKYAI
>UniRef90_A0A672PFJ6/5-134 [subseq from] Ubiquitin-conjugating enzyme E2 D4-like n=2 Tax=Cyprininae TaxID=2743694 RepID=A0A672PFJ6_SINGR
---KPKKRELQDLQRDPPAQCSAGPVGDDLFHWQATIMGPSDSPYQGGVFFLTIHFPTDYPFKPPKVAFTTKIYHPNINSNGSICLDILRSQWSPALTVSKVLLSICSLLCDPNPDDPLVPDIAHIYKSDKEK--------------
>UniRef90_A0A2Y9F322/1-149 [subseq from] LOW QUALITY PROTEIN: ubiquitin-conjugating enzyme E2 D4 n=1 Tax=Physeter macrocephalus TaxID=9755 RepID=A0A2Y9F322_PHYMC
MALKRIQKltELTNLQGDPPAQCSAGPVGDDLFHRQATIVGPNDSPSQGGVFFLTVHFPTDYPFKPPKVAFTTKMYHPNLNSNGSICLDILRSQWSPALTVSKILLSICSLLCDPSPDGPLVPETADAYKANREKYSRPAREWTQKYAM
>UniRef90_P43102/1-147 [subseq from] Ubiquitin-conjugating enzyme E2 4 n=61 Tax=Saccharomycetales TaxID=4892 RepID=UBC4_CANAX
MSLKRINKELSDLGRDPPSSCSAGPVGDDLYHWQASIMGPPDSPYAGGVFFLSIHFPTDYPLKPPKIALTTKIYHPNINSNGNICLDILKDQWSPALTISKVLLSICSLLTDANPDDPLVPEIAHIYKQDRKKYEATAKEWTKKYAV
>UniRef90_A0A2T9YKK5/1-146 [subseq from] UBC core domain-containing protein n=2 Tax=Fungi TaxID=4751 RepID=A0A2T9YKK5_9FUNG
MALRRINKELKDLERDPPSTCSAGPIGDDVFHWQATIMGPSDSPYSGGVFFLSIHFPTDYPFKPPKANFTTRIYHPNINSNGSICLDILKDQWSPALTISKVLLSICSMLTDPNPDDPLVPEIAHIYKTDRPRYEATAREWTRKYA-
>UniRef90_A0A8C5MM19/1-133 [subseq from] Drebrin like n=2 Tax=Leptobrachium leishanense TaxID=445787 RepID=A0A8C5MM19_9ANUR
MALKRIQKELMDLQRDPPAQCSAGPVGEDLFHWQATIMGPNDSPFQGGVFFLTIHFPTDYPFKPPKVAFTTKIYHPNINSNGSICLDILRSQWSPALTVSKVLLSICSLLCDPNPDDPLVPEIAHTYKADREK--------------
>UniRef90_A0A1E3PI63/1-147 [subseq from] Ubiquitin conjugating enzyme n=1 Tax=Nadsonia fulvescens var. elongata DSM 6958 TaxID=857566 RepID=A0A1E3PI63_9ASCO
MALKRINKELAELERDPPSSCSAGPVGDDLFHWQATIMGPSDSPYSGGVFFLNIHFPTDYPFKPPKISFNTRIYHPNINSNGSICLDILKDNWSPALTISKVLLSICSLLTDPNPDDPLVSEIANLYKTDRAKYDATAREWTKKYAI
>UniRef90_A0A3B5KAZ8/1-147 [subseq from] Ubiquitin-conjugating enzyme E2 D2 n=1 Tax=Takifugu rubripes TaxID=31033 RepID=A0A3B5KAZ8_TAKRU
MSFKRIEKELRDFWRDPPSSCSAGPQENDMFHWKATITGPMDSPYQGGIFSLGVYFPTDYPFKPPKVAFTTRIYHPNINSNGNICLDILRTQWSPALTISKVLLSICSLLCDPNPDDPLVPDIAHIYKTDREQYNKTAREWTQKYAM
>UniRef90_O74196/1-147 [subseq from] Ubiquitin-conjugating enzyme E2-16 kDa n=5 Tax=Fungi TaxID=4751 RepID=UBC1_COLGL
MAFKRINKELTDLGRDPPSSCSAGPVGEDLFHWQATIMGPGDSPYSGGVFFLAIHFPTDYPFKPPKVNFTTRIYHPNINSNGSICLDILRDQWSPALTISKVLLSICSMLTDPNPDEPLVPEIAHVYKTDRARYEATAREWTRKYAI
>UniRef90_A0A367LA62/524-669 [subseq from] UBC core domain-containing protein n=1 Tax=Ophiocordyceps polyrhachis-furcata BCC 54312 TaxID=1330021 RepID=A0A367LA62_9HYPO
MALKRINKELTDLGRDPPSSCSAGPVGDDLFHWQATIMGPTDSPYTGGVFFLSIHFPTDYPFKPPKVNFTTRIYHPNINSNGSICLDILRDQWSPALTISKVLLSICSMLTDPNPDDPLVPEIAHVYKTDRNRYETTAKEWTRKYA-
>UniRef90_G1SAA8/2-140 [subseq from] UBC core domain-containing protein n=1 Tax=Nomascus leucogenys TaxID=61853 RepID=G1SAA8_NOMLE
--------ELSDLARDPPAQCSAGPVGDDMFHWQATIMGSNDSLYQGCVFFLTIHFPTDYPFKPPKVAFTTRIYHPNINSNGSICLDILRSQWSPALTISKVLLSICSLLCDPNPDDPLVPEIARTYKTDRDKYNRISWECTQKYAM
>UniRef90_A0A8C2LM87/1-147 [subseq from] UBC core domain-containing protein n=3 Tax=Muroidea TaxID=337687 RepID=A0A8C2LM87_CRIGR
MALKRIQKELLDLARDPPAQCSAGPVGEDPFHWQATIMGPDESPYHGGVFFLAIHFPSDYPFRPPKITFITRIYHPNINRKGTICLDILRSEWSPALTISKVLLSICSLLCDPNPDDPLVPEIAKVYRKNKKKYDRLAREWTEKFAM
>UniRef90_UPI001C5C9112/1-147 [subseq from] ubiquitin-conjugating enzyme E2 D2-like n=1 Tax=Orycteropus afer afer TaxID=1230840 RepID=UPI001C5C9112
MALKKIHKELYDLAQDPPAQCSAGRVVDDIFHWQAIIMGPNDNPYQGGVFFLTIHFPTDNRFKPPKVAFTTGIYHSNINSNGSIDLDILRSQWSPALTISKVLLSICSLLCDPNPDDPLVPEIAWIYKTDREKYNRIAWEWTQKYAM
>UniRef90_M7WS48/1-146 [subseq from] Ubiquitin-conjugating enzyme E2 D/E n=5 Tax=Microbotryomycetes TaxID=162481 RepID=M7WS48_RHOT1
MALKRINKELLDLGRDPPSSCSAGPTGDDLFRWQATIMGPADSPYSGGVFFLTITFPTDYPFKPPKVAFTTKIYHPNINANGSICLDILREQWSPALTISKVLLSICSLLTDPNPDDPLVPEIANLYKTDRARYESTAREWTRKYA-
>UniRef90_A0A1Y2UV61/1-146 [subseq from] UBC core domain-containing protein n=4 Tax=Fungi TaxID=4751 RepID=A0A1Y2UV61_9PEZI
MALKRINKELADLGRDPPSSCSAGPIGEDLFHWQATIMGPGDSPYAGGVFFLAIHFPTDYPFKPPKVNFTTRIYHPNINSNGSICLDILRDQWSPALTISKVLLSICSMLTDPNPDDPLVPEIAHVYKTDRAKYEATARDWTRTYA-
>UniRef90_A0A2R5GJC5/1-147 [subseq from] Ubiquitin-conjugating enzyme E2 E2 n=1 Tax=Hondaea fermentalgiana TaxID=2315210 RepID=A0A2R5GJC5_9STRA
MAMKRINKELQDLGKDPPANCSAGPVNDDLFHWQATLMGPSDSPYQGGVFFLDIHFPADYPFKPPKVHFTTRIYHPNINTNGGICLDILKDQWSPALTTSKVLLSICSLLTDPNPDDPLVPEIASLYKSDREAFNKKAREFTQKYAM
>UniRef90_A0A8C6NHB6/1-133 [subseq from] Ubiquitin conjugating enzyme E2 D1 n=3 Tax=Ovalentaria TaxID=1489908 RepID=A0A8C6NHB6_NOTFU
MALKRIHKELNDLARDPPAQCSAGPVGDDMFHWQATIMGPNDSPYQSGVFFLTIHFPTDYPFKPPKVAFTTRIYHPNINSNGSICLDILRSQWSPALTISKVLLSICSLLCDPNPDDPLVPEIARIYKTDREK--------------
>UniRef90_Q9UVR2/1-147 [subseq from] Ubiquitin-conjugating enzyme E2-16 kDa n=6 Tax=Sordariomycetes TaxID=147550 RepID=UBC1_MAGO7
MALKRINKELTDLGRDPPSSCSAGPVGEDLFHWQATIMGPSDSPYAGGVFFLAIHFPTDYPFKPPKVNFTTRIYHPNINSNGSICLDILRDQWSPALTISKVLLSICSMLTDPNPDDPLVPEIAHVYKTARAQYESTAREWTRKYAI
>UniRef90_UPI000811472D/1-147 [subseq from] ubiquitin-conjugating enzyme E2-17 kDa-like n=1 Tax=Rhagoletis zephyria TaxID=28612 RepID=UPI000811472D
MALKRIKKELDDLKRDPPAQCSAGPVGDDLYNWQATISGPSESPYQGGVFFLVITFPTDYPFKPPRVRFTTKIYHPNISSNGSICLDILKHQWSPALTISKVLLSICSLLCDPNPDDPLVPDSARMYKADRTKYNEIARDWTRKHAM
>UniRef90_UPI001EB08CE9/1-146 [subseq from] ubiquitin-conjugating enzyme E2-17 kDa-like n=2 Tax=Haliotis TaxID=6452 RepID=UPI001EB08CE9
MALKRITKELQDLNKDPPASCSAGPVGDDLFHWQATIMGPNESPFQGGVFYLSIHFPADYPFKPPKLAFTTRIYHPNINSNGSICLDILRSQWSPALTISKVLLSITSLLTDANPDDPLVPEIARVYKTDRQKYEETARDWTKKYA-
>UniRef90_A0A6P8BH50/1-147 [subseq from] UBC core domain-containing protein n=4 Tax=leotiomyceta TaxID=716546 RepID=A0A6P8BH50_MAGGR
MALKRINKELTDLGRDPPSSCSAGPVGEDLFHWQATIMGPSDSPYAGGVFFLAIHFPTDYPFKPPKVNFTTRIYHPNINSNGSICLDILRDQWSPALTISKVLLSICSMLTDPNPDDPLVPEIAHVYKTARPQYESTAREWTRKYAI
>UniRef90_A0A4P9WYQ9/1-147 [subseq from] Ubiquitin-conjugating enzyme n=1 Tax=Caulochytrium protostelioides TaxID=1555241 RepID=A0A4P9WYQ9_9FUNG
MALKRINKELLDLGRDPPSSCSAGPAGDDLFHWQATIMGPSDSPYYGGVFFLSIHFPTDYPFKPPKVSFTTRIYHPNINANGSICLDILRDQWSPALTISKVLLSICSLLTDPNPDDPLMPEIAHIYKTDLPRYEITAKEWTRKYAM
>UniRef90_A0A059CB82/93-239 [subseq from] UBC core domain-containing protein n=1 Tax=Eucalyptus grandis TaxID=71139 RepID=A0A059CB82_EUCGR
MASKRIQKELQDLQRDPPTSCSAGPVGEDLFHWQATIMGPPDSPYAGGVFFITIHFPPDYPFKPPKANFQTKVYHPNINSNGSICLDILKEQWSPALTISKVLLSICSLLTDPNPDDPLVPEIAHIYKHQRSRYEETARAWTQKYAM
>UniRef90_F2UPL4/1-146 [subseq from] Ubiquitin-conjugating enzyme H5b n=1 Tax=Salpingoeca rosetta (strain ATCC 50818 / BSB-021) TaxID=946362 RepID=F2UPL4_SALR5
MALKRIHRELKDLERDPPAQCSAGPVGDDYFHWSATIMGPSDSPFQGGVFFLDIHFPADYPFKPPKVSFQTKIYHPNINSSGGICLDILKSQWSPALTISKVLLSICSLLTDPNPDDPLVPEIARLYKTDRAKYEKTAREWTTKYA-
>UniRef90_UPI000D0981FE/1-133 [subseq from] ubiquitin-conjugating enzyme E2 D2 isoform X1 n=3 Tax=Oncorhynchus TaxID=8016 RepID=UPI000D0981FE
MALKRIHKELNDLARDPPAQCSAGPVGDDMFHWQATIMGPNDSPYQGGVFFLTIHFPTDYPFKPPKLAFTTRIYHPNINSNGSICLDILRSQWSPALTISKVLLSICSLLCDPNPDDPLVPEIARIYKADSDN--------------
>UniRef90_UPI0020C2AB34/453-598 [subseq from] putative glutaryl-CoA dehydrogenase n=1 Tax=Daldinia decipiens TaxID=326647 RepID=UPI0020C2AB34
MALKRINKELTDLGRDPPSSCSAGPVGEDLFHWQATIMGPGDSPYSGGVFFLAIHFPTDYPFKPPKVNFTTRIYHPNINSNGSICLDILRDQWSPALTISKVLLSICSMLTDPNPDDPLVPEIAHVYKTDRARYEATAREWTRKYA-
>UniRef90_L1IYN9/1-147 [subseq from] UBC core domain-containing protein n=6 Tax=Cryptophyceae TaxID=3027 RepID=L1IYN9_GUITC
MALKRINKELADLQKDPPSNCSAGPVGDDLFQWQATIMGPSDSPYAGGVYFLNIHFPADYPFKPPKLQFTTRIYHPNINANGSICLDILKDQWSPALTISKVLLSLSSLLTDPNPDDPLVPEIAQIYKTDREKYINTAKEWTRKYAM
>UniRef90_A0A315VLZ8/1-133 [subseq from] UBC core domain-containing protein n=59 Tax=Euteleostomi TaxID=117571 RepID=A0A315VLZ8_GAMAF
MALKRIHKELNDLARDPPAQCSAGPVGDDMFHWQATIMGPNDSPYQSGVFFLTIHFPTDYPFKPPKVAFTTRIYHPNINSNGSICLDILRSQWSPALTISKVLLSICSLLCDPNPDDPLVPEIARIYKTDREN--------------
>UniRef90_A0A022R4I0/1-147 [subseq from] UBC core domain-containing protein n=32 Tax=Mesangiospermae TaxID=1437183 RepID=A0A022R4I0_ERYGU
MASKRIQKELKDLQKDPPASCSAGPVGEDMFHWQATIMGPSDSPFAGGVFLVTIHFPPDYPFKPPKVSFKTKVYHPNINSNGSICLDILKEQWSPALTISKVLLSICSLLTDPNPDDPLVPEIAHMYKTDRAKYENTARSWTQKYAM
>UniRef90_Q6C907/1-147 [subseq from] YALI0D15312p n=4 Tax=Yarrowia TaxID=4951 RepID=Q6C907_YARLI
MALKRINKELSDLGRDPPSSCSAGPVGQDLFHWQATIMGPSDSPYSGGVFFLSIHFPTDYPFKPPKVTFTTRIYHPNVNTNGSICLDILKENWSPALTISKVLLSICSMLTDPNPDDPLVPDIGHLYKNDRARYDATAKEWTKKYAV
>UniRef90_H0XZE0/5-135 [subseq from] Ubiquitin conjugating enzyme E2 D4 (putative) n=1 Tax=Otolemur garnettii TaxID=30611 RepID=H0XZE0_OTOGA
----AISQELTDLQRDPPAQCSAGPVGNDLFHWQATIMGPNDSPYQGGVFFLTIHFPTDYPFKPPKVAFTTKIYHPNINSNGSICLDILRSQWSPALTVSKVLLSICSLLCDPNPDDPLVPEIAHIYKADREKYA------------
>UniRef90_A0A5D2N1N9/1-147 [subseq from] UBC core domain-containing protein n=1 Tax=Gossypium tomentosum TaxID=34277 RepID=A0A5D2N1N9_GOSTO
MASKRILKEFKDLQKCPPDFCSLAPDNEDMFIWRATMPGPRDSPYEGGKFELIIHFPPDYPYKPPKVAFRNKIFHPNINRNGSIGIDILKDKWSPALTISKVLLSIYSILGAPMLNDPLEENIANMYKTDRSQYETVARNWTQKYAM
>UniRef90_A0A5D2N1N9/152-238 [subseq from] UBC core domain-containing protein n=1 Tax=Gossypium tomentosum TaxID=34277 RepID=A0A5D2N1N9_GOSTO
---ETISKELKGLERCPPSYGSA------------AILDLRNSPYDGGLFKVDIQFPLQYPLEPPKVVFRTKIFHPNIDTNGSIGLDILKDRWSANLTISQV---------------------------------------------
>UniRef90_A0A251SV05/10-156 [subseq from] Putative ubiquitin-conjugating enzyme/RWD-like protein n=9 Tax=Pentapetalae TaxID=1437201 RepID=A0A251SV05_HELAN
MASKRILKELKDLQKDPPTSCSAGPVGEDMFHWQATIMGPPDSPYSGGVFLVTIHFPPDYPFKPPKVAFKTKVFHPNINSNGSICLDILKEQWSPALTISKVLLSICSLLTDPNPDDPLVPEIAHMYKTDRNKYETTARSWTQKYAM
>UniRef90_A0A834FV95/1-134 [subseq from] Ubiquitin-conjugating enzyme E2 D2 n=1 Tax=Oryzias melastigma TaxID=30732 RepID=A0A834FV95_ORYME
MALKRIHKELNDLARDPPAQCSAGPVGDDMFHWQATIMGPNDSPYQSGVFFLTIHFPTDYPFKPPKVAFTTRIYHPNINSNGSICLDILRSQWSPALTISKVLLSICSLLCDPNPDDPLVPEIARIYKTDRENT-------------
>UniRef90_A0A183WI65/1-147 [subseq from] UBIQUITIN_CONJUGAT_2 domain-containing protein n=1 Tax=Trichobilharzia regenti TaxID=157069 RepID=A0A183WI65_TRIRE
MAMKRITKELQDLNRDPPAQCSAGPANDDLFDWQATIMGPAESPYEGGVFFLKIIFPTDYPFKPPKVSFTTKIYHPNINSNGSICLDILRGQWSPALTISKVLLSICSLLTDPNPDDPLVPEIARQYKSDRKKYDAVAKEWTQKYAM
>UniRef90_A0A3N0Y4B7/15-140 [subseq from] Ubiquitin-conjugating enzyme E2 D4 n=6 Tax=Cyprinoidei TaxID=30727 RepID=A0A3N0Y4B7_ANAGA
-------QELQDLQRDPPAQCSAGPVGDDLFHWQATIMGPSDSPYQGGVFFLTIHFPTDYPFKPPKVAFTTKIYHPNINSNGSICLDILRSQWSPALTVSKVLLSICSLLCDPNPDDPLVPDIAHIYKSDKEK--------------
>UniRef90_A0A4W2HST0/1-130 [subseq from] UBC core domain-containing protein n=2 Tax=Bos TaxID=9903 RepID=A0A4W2HST0_BOBOX
MALKRINKELSDLARDPPAQCSAGPVGDDMFHWQATIMGPNDSPYQGGVFFLTIHFPTDYPFKPPKVAFTTRIYHPNINSNGSICLDILRSQWSPALTISKVLLSICSLLCDPNPDDPLVPEIARIYKTE-----------------
>UniRef90_A0A8H7GW76/1-147 [subseq from] UBC core domain-containing protein n=7 Tax=Metschnikowiaceae TaxID=27319 RepID=A0A8H7GW76_9ASCO
MSLKRINKELLDLGRDPPSSCSAGPVGDDLYHWQASIMGPPDSPYAGGVFFLSIHFPTDYPFKPPKINFTTKIYHPNINGSGSICLDILKDQWSPALTISKVLLSICSLLTDANPDDPLVPEIAHVYKLDRQKYETTAREWTKKYAV
>UniRef90_A0A6I9UCT7/1-147 [subseq from] ubiquitin-conjugating enzyme E2 28 n=3 Tax=lamiids TaxID=91888 RepID=A0A6I9UCT7_SESIN
MASKRIQKELKDLQKDPPASCSAGPVGEDMFHWQATIMGPSDSPFSGGVFLVTIHFPPDYPFKPPKVSFKTKVYHPNINSNGSICLDILKDQWSPALTISKVLLSICSLLTDPNPDDPLVPEIAHMYKTDRVKYETTARSWTQKYAM
>UniRef90_A0A8B9JHL8/19-146 [subseq from] Ubiquitin-conjugating enzyme E2 D2 n=1 Tax=Astyanax mexicanus TaxID=7994 RepID=A0A8B9JHL8_ASTMX
------------------TQCSAGPVGDDLFHWQATIMGPNDSPYQGGVFFLTIHFPTDYPFKPPKVAFTTRIYHPNINSNGSICLDILRSQWSPALTISKVLLSICSLLCDPNPDDPLVPEIARIYKTDNEKYNRLAREWTEKYA-
>UniRef90_A0A7S4HGS3/21-167 [subseq from] UBC core domain-containing protein n=1 Tax=Vannella robusta TaxID=1487602 RepID=A0A7S4HGS3_9EUKA
MALKRIQKELKGIEREPPVNCSAGPVGDDMFHWSATIMGPADCPYTGGVFFLNIHFPTDYPFKPPKINFTTRIYHPNINSNGGICLDILREQWSPALTISKVLLSICSLLTDPNPDDPLVPEIANIYKTDVPRYEQTAREWTRKYAM
>UniRef90_H2YYD6/1-146 [subseq from] UBC core domain-containing protein n=1 Tax=Ciona savignyi TaxID=51511 RepID=H2YYD6_CIOSA
MALKRITKELQDLTRDPPAQCSAGPVGDDMFHWQATIMGPTESPFQGGIFFLSITFPTDYPFKPPKVAFITKIYHPNINNNGSICLDILRSQWSPALTVSKVLLSISSLLCDPNPDDPLVPEIAKMYKNDHLKYCQIAKEWTRKYT-
>UniRef90_A0A0L0S3R6/1-147 [subseq from] Ubiquitin-conjugating enzyme E2-16 kDa n=1 Tax=Allomyces macrogynus (strain ATCC 38327) TaxID=578462 RepID=A0A0L0S3R6_ALLM3
MALKRINKELQDLARDPPSSCSAGPSGEDMFSWQATILGPSDSPYAGGVFFLSIQFPTDYPFKPPKVAFTTRIYHPNINSNGSICLDILRDQWSPALTISKVLLSICSLLTDPNPDDPLVPDIAHLYKTDRSRYEATAREWTRKYAM
>UniRef90_A0A835UVD6/1-147 [subseq from] UBC core domain-containing protein n=1 Tax=Vanilla planifolia TaxID=51239 RepID=A0A835UVD6_VANPL
MASKRILKELKDLQRDPPTSCSAGPVGEDTFHWQATIMGPPDSPYAGGVFLVNIHFPPDYPFKPPKVSFKTKVYHPNINSNGSICLDILKEQWSPALTISKVLLSICSLLTDPNPDDPLVPEIAHIYKTDRTKYEATARNWTQKYAM
>UniRef90_A0A6J3LYU8/1-147 [subseq from] putative ubiquitin-conjugating enzyme E2-16 kDa n=1 Tax=Dissoconium aciculare CBS 342.82 TaxID=1314786 RepID=A0A6J3LYU8_9PEZI
MALKRINKELADLGRDPPSSCSAGPVGDDLFHWQATIMGPADSPYSGGVFFLAIHFPTDYPFKPPKVNFTTRVYHPNINSNGSICLDILRDQWSPALTISKVLLSICSLLTDANPADPLVPEIAHLYKTDQPKFEATAREWTRKYAI
>UniRef90_G1X2P4/1-147 [subseq from] UBC core domain-containing protein n=3 Tax=Orbiliaceae TaxID=47021 RepID=G1X2P4_ARTOA
MALKRINKELTDLGRDPPSSCSAGPIGDDLFHWQATIMGPADSPYASGVFFLAITFPTDYPFKPPKVNFTTRIYHPNINSNGSICLDILRDQWSPALTISKVLLSICSMLTDPNPDDPLVPEIAHVYKTDRARYEATAREWTRKYAI
>UniRef90_A0A058ZGG8/1-146 [subseq from] Ubiquitin-conjugating enzyme E2 4 n=1 Tax=Fonticula alba TaxID=691883 RepID=A0A058ZGG8_FONAL
MALKRIQKELQDLARDPPTSCSAGPVGTEMFHWQATIMGPADSPYAGGVFFLNIHFPTDYPFKPPRVNFTTKIYHPNINSSGAICLDILRDQWSPALTISKVLLSICSLLTDPNPDDPLVADAANLYKSDREKYEATARQWTRKYA-
>UniRef90_A0A421JJP8/1-146 [subseq from] Transcriptional activator SPT7 n=1 Tax=Spathaspora sp. JA1 TaxID=2028339 RepID=A0A421JJP8_9ASCO
MSLKRINKELSDLGRDPPSSCSAGPVGDDLYHWQASIMGPPDSPYAGGVFFLSIHFPTDYPFKPPKIAFTTKIYHPNINGNGNICLDILKDQWSPALTISKVLLSICSLLTDANPDDPLVPEIAHIYKQDRKKYEATAKEWTKKYA-
>UniRef90_W5PVT1/4-136 [subseq from] Ubiquitin conjugating enzyme E2 D4 (putative) n=2 Tax=Caprinae TaxID=9963 RepID=W5PVT1_SHEEP
--MPRDYKELTDLQRDPPAQCSAGPVGDDLFHWQATIMGPNDSPYQGGVFFLTIHFPTDYPFKPPKVVFTTKIYHPNINSNGSICLDILRSQWSPALTVSKVLLSICSLLCDPNPDDPLVPEIAHTYKADREKYV------------
>UniRef90_B6SIU1/1-147 [subseq from] Ubiquitin-conjugating enzyme E2 8 n=9 Tax=PACMAD clade TaxID=147370 RepID=B6SIU1_MAIZE
MASKRIQKELKDLQKDPPTSCSAGPVGEDMFHWQATIMGPSDSPYSGGVFLVTIHFPPDYPFKPPKVAFRTKVFHPNINSNGSICLDILKDQWSPALTISKVLLSICSLLTDPNPDDPLVPEIAHMYKTDRHKYENTARTWTQRYAM
>UniRef90_G1TZ44/3-141 [subseq from] UBC core domain-containing protein n=5 Tax=Lagomorpha TaxID=9975 RepID=G1TZ44_RABIT
--------ELLDLTRDPPAQCSAGPVANDIFHWQATIMGPNDSPYQGGVFFLTIQFPSDYPFKPPKVAFTTRIYHPNINRNGSICLDILRSEWSPALTISKVLLSICSMLCDPNPDDPLVPEIAKIYRKDRTKYERIAREWTQKYAM
>UniRef90_A0A6A4T0U8/89-222 [subseq from] UBC core domain-containing protein n=5 Tax=Percomorphaceae TaxID=1489872 RepID=A0A6A4T0U8_SCOMX
MALKRIHKELNDLARDPPAQCSAGPVGDDMFHWQATIMGPNDSPYQSGVFFLTIHFPTDYPFKPPKVAFTTRIYHPNINSNGSICLDILRSQWSPALTISKVLLSICSLLCDPNPDDPLVPEIARIYKTDREKD-------------
>UniRef90_G5AZ78/1-141 [subseq from] Ubiquitin-conjugating enzyme E2 D2 (Fragment) n=1 Tax=Heterocephalus glaber TaxID=10181 RepID=G5AZ78_HETGA
-------KELNDLARDPPAQCSAKKCWRlVMFHWQATIMGPNDSPYQGGVFFLTIHFPTDYPFKPPKVAFTTRIYHPNINSNGSICLDILRSQWSPALTISKVLLSICSLLCDPNPDDPLVPEIARIYKTDREKYNRIAREWTQKYAM
>UniRef90_Q8S920/1-147 [subseq from] Ubiquitin-conjugating enzyme E2 5A n=9 Tax=Oryzeae TaxID=147380 RepID=UBC5A_ORYSJ
MASKRIQKELKDLQKDPPTSCSAGPVGEDMFHWQATIMGPSDSPYAGGVFLVTIHFPPDYPFKPPKVAFRTKVFHPNINSNGSICLDILKDQWSPALTISKVLLSICSLLTDPNPDDPLVPEIAHMYKTDRHKYENTARTWTQRYAM
>UniRef90_A0A0B0N1K8/1-147 [subseq from] Ubiquitin conjugating enzyme E2 n=18 Tax=Pentapetalae TaxID=1437201 RepID=A0A0B0N1K8_GOSAR
MASKRILKELKDLQKDPPTSCSAGPVAEDMFHWQATIMGPPDSPYAGGVFLVTIHFPPDYPFKPPKVAFRTKVFHPNINSNGSICLDILKEQWSPALTISKVLLSICSLLTDPNPDDPLVPEIAHMYKTDKSKYETTARSWTQKYAM
>UniRef90_A0A665VDK6/1-154 [subseq from] Ubiquitin-conjugating enzyme E2 D4-like n=4 Tax=Percomorphaceae TaxID=1489872 RepID=A0A665VDK6_ECHNA
MALKRIQKELNDLQRDPPASCSAGPVGEDMILWWVyyltkicSFFFQNDSPYHGGVFFLSVHFPTDYPFKPPKVAFTTKIYHPNINSNGSICLDILRSQWSPALTVSKVLLSICSLLCDPNPDDPLVPDIAHIYKSDRQKYNKVAREWTQRYAM
>UniRef90_UPI001C5CA17D/1-147 [subseq from] ubiquitin-conjugating enzyme E2 D3-like n=1 Tax=Orycteropus afer afer TaxID=1230840 RepID=UPI001C5CA17D
MALKRINKEFLDLVRDPPAQCSAGPIADNMFQWQGTIMGPNDSPYQGGIFFLFIQFPTDYPFKPPKISFTTRIYHPNINRNGSICLDILRSEWSPALTISKVLLSICSALCDPNPDDPLVPEIAKIYKKDRKKYEQIAREWTKKYAM
>UniRef90_A0A3S1BV12/1-146 [subseq from] UBC core domain-containing protein n=1 Tax=Elysia chlorotica TaxID=188477 RepID=A0A3S1BV12_ELYCH
MAMKRIQKELQDLGKDPPCNCSAGPVGDDMFHWQATIMGPADSPYYGGVFFLTITFPSDYPFKPPKVTFSTKIYHPNINSQGGICLDILKNQWSPALTISKVLLSICSLLTDPNPDDPLVPDIAKTFKTDRNEYNRLAKEWTAKYA-
>UniRef90_P15731/4-148 [subseq from] Ubiquitin-conjugating enzyme E2 4 n=12 Tax=Saccharomycetaceae TaxID=4893 RepID=UBC4_YEAST
--SKRIAKELSDLERDPPTSCSAGPVGDDLYHWQASIMGPADSPYAGGVFFLSIHFPTDYPFKPPKISFTTKIYHPNINANGNICLDILKDQWSPALTLSKVLLSICSLLTDANPDDPLVPEIAHIYKTDRPKYEATAREWTKKYAV
>UniRef90_A0A4W2BW96/8-140 [subseq from] Ubiquitin conjugating enzyme E2 D4 (putative) n=2 Tax=Bos indicus x Bos taurus TaxID=30522 RepID=A0A4W2BW96_BOBOX
--LDDMQRELTDLQRDPPAQCSAGPVGDDLFHWQATIMGPNDSPYQGGVFFLTIHFPTDYPFKPPKVVFTTKIYHPNINSNGSICLDILRSQWSPALTVSKVLLSICSLLCDPNPDDPLVPEIAHTYKADREKYV------------
>UniRef90_A0A8C6WHI6/10-147 [subseq from] Ubiquitin-conjugating enzyme E2D 3 n=5 Tax=Neogobius melanostomus TaxID=47308 RepID=A0A8C6WHI6_9GOBI
------THELTDLGRDPPAQCSAGPVGDDMFHWQATIMGPGESPYSGGVFFLTIHFPTDYPFKPPKVAFTTRIYHPNINSNGSICLDILRSQWSPALTISKVLLSICSLLTDPNPDDPLVPEIARIYKTD--VYNRLAREWTNKYA-
>UniRef90_Q9ZTZ8/1-147 [subseq from] Putative ubiquitin conjugating enzyme n=1 Tax=Pinus resinosa TaxID=54921 RepID=Q9ZTZ8_PINRE
MAAKRITKELQDLQRDPPISCSTGPVGDDLFHWQATIMGPVDSPYAGGVFFIVIHFPPDYPFKPPKVTFKTKVYHPNVNSNGSICLDILKEQWSPALTVSKVLLSICSLLTDPNPDDPLVPEIAHIYKSQRARYEETARAWTQKYAM
>UniRef90_G1PJD3/2-147 [subseq from] Ubiquitin conjugating enzyme E2 D4 (putative) n=6 Tax=Vespertilionidae TaxID=9431 RepID=G1PJD3_MYOLU
-AWKRIKKELSDLQRDPPAQWSARPVGDDWFCWQATITGPNDSPYQGGIFFLNIHFPTDYPFKPPKVAFTTKIYHPNIHSNGSICLDVLQSHWSPSLTVSEVLLSICSLLCEPNPDDPLVPEIAHTYKANREKYNKLAREWTQKYAM
>UniRef90_D5G542/1-147 [subseq from] (Perigord truffle) hypothetical protein n=6 Tax=Pezizales TaxID=5185 RepID=D5G542_TUBMM
MALKRINKELSDLGRDPPSSCSAGPIGEDLFHWQATIMGPADSPYSSGVFFLSIAFPTDYPFKPPKVNFTTRIYHPNINANGSICLDILRDQWSPALTISKVLLSICSMLTDPNPDDPLVPEIAHVYKTDRARYEATAREWTRKYAI
>UniRef90_UPI0018E2A257/1-147 [subseq from] ubiquitin-conjugating enzyme E2 D2-like n=1 Tax=Arvicola amphibius TaxID=1047088 RepID=UPI0018E2A257
MALKRIQKELLDLVHDPPIHCSAGPVGEDLFHWQATIMGPEDSPYQGGVFFLVIHFPSDYPFKPPKITFTTRIYHPNINRKGSICLDILGSEWSPALTIFQVLLSVCALLCDPNLDNPLVPEIAKVYRTDKTKYDRLAREWTEKFAM
>UniRef90_A0A091E1G5/57-176 [subseq from] Ubiquitin-conjugating enzyme E2 D1 n=1 Tax=Fukomys damarensis TaxID=885580 RepID=A0A091E1G5_FUKDA
---------------------------ELVFHWQATIMGPPDSAYQGGVFFLTVHFPTDYPFKPPKIAFTTKIYHPNINSNGSICLDILRSQWSPALTVSKVLLSICSLLCDPNPDDPLVPDIAQIYKSDKEKYNRHAREWTQKYAM
>UniRef90_A0A6F9DWN4/1-147 [subseq from] Ubiquitin-conjugating enzyme E2-17 kDa n=1 Tax=Phallusia mammillata TaxID=59560 RepID=A0A6F9DWN4_9ASCI
MAMKRINKELKDMSQDPPSLCSAGPAGDDVFHWQATITGPADSPYQGGVFFLSIQFPTDYPFKPPKINFTTRIYHPNINSNGSICLDILRSQWSPALTVSKVLLSICSLLTDPNPDDPLVPEIARNFKTNRDKYNSIAKEWTRKYAM
>UniRef90_P15732/4-148 [subseq from] Ubiquitin-conjugating enzyme E2-16 kDa n=17 Tax=Saccharomycetaceae TaxID=4893 RepID=UBC5_YEAST
--SKRIAKELSDLGRDPPASCSAGPVGDDLYHWQASIMGPSDSPYAGGVFFLSIHFPTDYPFKPPKVNFTTKIYHPNINSSGNICLDILKDQWSPALTLSKVLLSICSLLTDANPDDPLVPEIAQIYKTDKAKYEATAKEWTKKYAV
>UniRef90_K3XMX3/1-147 [subseq from] UBC core domain-containing protein n=16 Tax=cellular organisms TaxID=131567 RepID=K3XMX3_SETIT
MASKRIQKELKDLQKDPPTSCSAGPVGEDMFHWQATIMGPCDSPYSGGVFLVTIHFPPDYPFKPPKVAFRTKVFHPNINSNGSICLDILKDQWSPALTISKVLLSICSLLTDPNPDDPLVPEIAHMYKTDRHKYENTARTWTQRYAM
>UniRef90_A0A0D2P799/13-134 [subseq from] UBC core domain-containing protein n=4 Tax=Gossypium TaxID=3633 RepID=A0A0D2P799_GOSRA
--------------------LGGSPKNEDKSIWQATMPGPLSSPYEGGTFELSIHLPPDYPLKPPKVAFRTKIYHPNIDSDgGSIGIDILKDkNWLPGRTIKEVLLAIYLILGDPQLDNPLEENTSNMVKT-------VARKWTQMYAM
>UniRef90_A0A0D2P799/137-281 [subseq from] UBC core domain-containing protein n=4 Tax=Gossypium TaxID=3633 RepID=A0A0D2P799_GOSRA
-AYKRISEELKSLEKSNPSYANAGLVDGDMFHWQAAILDLRGTPYNGGMFQVDIHFSRQYPNEPPKVVFRTKIFHPNIDENGSIGLDILKDRWSKDLSISQVLHSIRSLLKNPNPDAPLVPWIAHMCKTNCSEYDTTARSWTLKYA-
>UniRef90_A0A067MC28/1-147 [subseq from] UBC core domain-containing protein n=7 Tax=Basidiomycota TaxID=5204 RepID=A0A067MC28_9AGAM
MALKRINKELIDLGRDPPSSCSAGPTGDNMFNWQATIMGPGDSPYAGGVFFLTITFPTDYPFKPPKLNFTTKIYHPNINSNGSICLDILRDQWSPALTISKVLLSICSMLTDPNPDDPLVPDIAHLYKTDRPRYEATAREWTRKYAM
>UniRef90_A0A1S2Z724/1-147 [subseq from] ubiquitin-conjugating enzyme E2 28-like n=1 Tax=Cicer arietinum TaxID=3827 RepID=A0A1S2Z724_CICAR
MASKRINKELKDLQKDPPASCSAGPVADDMFHWQATIMGPADSPFSGGVFLVQIHFPPDYPFKPPKVSFRTKVFHPNINSNGSICLDILKEQWSPALTISKVLLSICSLLTDPNPDDPLVPDIAQMYKTDKAKYEATARSWTQKYAM
>UniRef90_A0A8C8DVH9/6-142 [subseq from] Ubiquitin-conjugating enzyme E2D 2 (UBC4/5 homolog, yeast) n=2 Tax=Oryzias sinensis TaxID=183150 RepID=A0A8C8DVH9_9TELE
-------CELNDLARDPPAQCSAGPVGDDMFHWQATIMGPNDSPYQSGVFFLTIHFPTDYPFKPPKVAFTTRIYHPNINSNGSICLDILRSQWSPALTISKVLLSICSLLCDPNPDDPLVPEIARIYKTDREKYVRSGLWWRKK---
>UniRef90_A0A2I1F4K7/1-147 [subseq from] Ubiquitin-conjugating enzyme n=3 Tax=Rhizophagus irregularis TaxID=588596 RepID=A0A2I1F4K7_9GLOM
MALKRINKELHDLERDPPSSCSVSPIGDDLFHWQATIMGPSDSPYSGGVFFLAIHFPTDYPFRPPKVNFTTRLYHPNIKSNGSISLDILRDQWSPAVTISKVLMSLCSLLTDPNPDDPLIPEIAHVYKTDRTRYEATAREWTRKYAM
>UniRef90_A0A6I9SYX2/1-147 [subseq from] ubiquitin-conjugating enzyme E2 28-like n=6 Tax=Pentapetalae TaxID=1437201 RepID=A0A6I9SYX2_SESIN
MASKRILKELKDLQKDPPTSCSAGPVAEDMFHWQATIMGPPDSPYSGGVFLVTIHFPPDYPFKPPKVAFRTKVFHPNINSNGSICLDILKEQWSPALTISKVLLSICSLLTDPNPDDPLVPEIAHMYKTDRSKYETTARSWTQKYAM
>UniRef90_K7VPB9/1-147 [subseq from] Ubiquitin carrier protein n=3 Tax=Solanum TaxID=4107 RepID=K7VPB9_SOLTU
MASKRILKELKDLQKDPPTSCSAGPVAEDMFHWQATIMGPPDSPYSGGVFLVTIHFPPDYPFKPPKVAFRTKVFHPNINSNGSICLDILKEQWSPALTISKVLLSICSLLTDPNPDDPLVPEIAHMYKTDRNKYESTARSWTQKYAM
>UniRef90_A0A5E4D662/54-200 [subseq from] UBC core domain-containing protein (Fragment) n=2 Tax=Marmota monax TaxID=9995 RepID=A0A5E4D662_MARMO
MALKRIHKELLDLARDPPAQCSAGPVGDDMFHWQAAIMGPNDSPYQGGVFFLSIQFPSDYPFKPPRITFITRIYHPNINRSGNISLDILRFEWSPALTISKVLLSICSMLCDPNPDDPLVPEIAKIYLKDRKKYDRVAQEWTEKYAM
>UniRef90_A0A8B9D4E2/39-167 [subseq from] Ubiquitin conjugating enzyme E2 D3 n=2 Tax=Anser cygnoid TaxID=8845 RepID=A0A8B9D4E2_ANSCY
------RKELSDLARDPPAQCSAGPVGDDMFHWQATIMGPNDSPYQGGVFFLTIHFPTDYPFKPPKVAFTTRIYHPNINSNGSICLDILRSQWSPALTISKVLLSICSLLCDPNPDDPLVPEIARIYKTDRDKYR------------
>UniRef90_A0A099NVH8/1-147 [subseq from] UBC core domain-containing protein n=6 Tax=Pichiaceae TaxID=1156497 RepID=A0A099NVH8_PICKU
MSLKRINKELQDIGRDPPSQCSAGPVGDDLFHWQASIIGPPDSPYAGGVFFLAIHFPTDYPFKPPKIQFETKIYHPNINSNGNICLDILKEQWSPALTISKVLLSICSLLTDANPDDPLVPEIAHIYKIDRAKYEATAKEWTKKYAI
>UniRef90_A0A165Y879/1-147 [subseq from] UBC core domain-containing protein n=9 Tax=Pentapetalae TaxID=1437201 RepID=A0A165Y879_DAUCS
MASKRISKELKDLQKDPPASCSAGPVGEDMFHWQATIMGPADSPFSGGVFLVTIHFPPDYPFKPPKVSFRTKVYHPNINSNGSICLDILKEQWSPALTVSKVLLSICSLLTDPNPDDPLVPEIAHTYKTDRAKYESTARSWTQKYAM
>UniRef90_A0A3M7FN24/7-148 [subseq from] UBC core domain-containing protein (Fragment) n=3 Tax=leotiomyceta TaxID=716546 RepID=A0A3M7FN24_HORWE
-----INKELTDLGRDPPSSCSAGPIGDDLFHWQATIMGPGDSPYSGGVFFLAIHFPTDYPFKPPKVNFTTRIYHPNINSNGSICLDILRDQWSPALTISKVLLSICSMLTDPNPDDPLVPEIAHVYKTDRSRYEATAREWTRKYAI
>UniRef90_V5NG23/1-146 [subseq from] Ubiquitin-conjugating enzyme n=3 Tax=Rhodymeniophycidae TaxID=2045261 RepID=V5NG23_GRALE
MALKRIKKELQDLGKDPPSNCSAGPAADDLFNWQASIMGPPDSPYSGGVYFLNIHFPTDYPFKPPKISFVTRIYHPNINSNGSICLDILRDQWSPALTVSKVLLSICSLLTDPNPDDPLVPEIAQTYKTNRARYEDTAREWTRKYA-
>UniRef90_F4PEG9/1-151 [subseq from] UBC core domain-containing protein n=4 Tax=Fungi TaxID=4751 RepID=F4PEG9_BATDJ
MALKRINKELADLGRDPPSSCSAGPVGDDLFHWQATIMGPSDSPYSGGVFFLSIHFPTDYPFKPPKVNFTTRIYHPNINSNGSICLDILRDQWSPALTISKgkhaFLLSICSMLTDPNPDDPLVPEIAHVYKTDRARYESTAREWTRKYAM
>UniRef90_A0A8C9Z1H1/7-138 [subseq from] Ubiquitin-conjugating enzyme E2-17 kDa-like n=2 Tax=Sander lucioperca TaxID=283035 RepID=A0A8C9Z1H1_SANLU
-----LMRELTDLSRDPPAQCSAGPVGEDMFHWQATIMGPPDSPYQGGVFFLTIHFPTDYPFKPPKVAFTTRIYHPNINSNGSICLDILRSQWSPALTISKVLLSICSLLCDPNPDDPLVPEIARIYKTDPVKVNRD----------
>UniRef90_A0A059CHQ6/1-147 [subseq from] UBC core domain-containing protein n=82 Tax=cellular organisms TaxID=131567 RepID=A0A059CHQ6_EUCGR
MASKRILKELKDLQKDPPTSCSAGPVAEDMFHWQATIMGPPDSPYAGGVFLVTIHFPPDYPFKPPKVAFRTKVFHPNINSNGSICLDILKEQWSPALTISKVLLSICSLLTDPNPDDPLVPEIAHMYKTDRNKYETTARSWTQKYAM
>UniRef90_A0A8D2DYK0/45-191 [subseq from] UBC core domain-containing protein n=3 Tax=Sciurini TaxID=337752 RepID=A0A8D2DYK0_SCIVU
MALKRIHKELLDLARDPPAQCSAGPVGNDMFRWQAAIMGPNDSPYQGGVFFLSIQFPSDYPFKPPKITFITRIYHPNINRSGSICLDILRSEWSPALTISKVLLSICSMLCDPNPDDPLVPEIAKIYLKDRRKYDRVAREWTEKYAM
>UniRef90_A0A0B2QUQ8/1-147 [subseq from] Ubiquitin-conjugating enzyme E2 10 n=18 Tax=Mesangiospermae TaxID=1437183 RepID=A0A0B2QUQ8_GLYSO
MASKRILKELKDLQKDPPTSCSAGPVAEDMFHWQATIMGPPDSPYAGGVFLVTIHFPPDYPFKPPKVAFRTKVFHPNINSNGSICLDILKEQWSPALTISKVLLSICSLLTDPNPDDPLVPEIAHMYKTDRNKYESTARSWTQKYAM
>UniRef90_V4TLZ6/1-147 [subseq from] UBC core domain-containing protein n=59 Tax=Magnoliopsida TaxID=3398 RepID=V4TLZ6_CITCL
MASKRILKELKDLQKDPPTSCSAGPVAEDMFHWQATIMGPPDSPYAGGVFLVTIHFPPDYPFKPPKVAFRTKVFHPNINSNGSICLDILKEQWSPALTISKVLLSICSLLTDPNPDDPLVPEIAHMYKTDRSKYETTARSWTQKYAM
>UniRef90_A0A3N4KGV4/1-147 [subseq from] Ubiquitin-conjugating enzyme n=2 Tax=Morchella TaxID=5193 RepID=A0A3N4KGV4_9PEZI
MALKRINKELTDLGRDPPSSCSAGPIGEDLFHWQATIMGPSESPYTGGVFFLSIAFPTDYPFKPPKVNFTTRIYHPNINANGSICLDILRDQWSPALTISKVLLSICSMLTDPNPDDPLVPEIAHVYKTDRDRYEATAKEWTRKYAI
>UniRef90_A0A8H3G049/1-147 [subseq from] Ubiquitin-conjugating enzyme E2 1 n=2 Tax=Fungi TaxID=4751 RepID=A0A8H3G049_9LECA
MALKRINKELTDLGRDPPSSCSAGPRENDLFHWQATIMGPGDSPYSGGVFFLDIHFPTDYPFKPPKVNFTTRIYHPNINSNGSICLDILRDQWSPALTISKVLLSICSMLTDPNPDDPLVPEIAHVYKTDRARYEATAREWTRKYAI
>UniRef90_G2QKA7/1-147 [subseq from] UBC core domain-containing protein n=12 Tax=Dikarya TaxID=451864 RepID=G2QKA7_MYCTT
MALKRINKELTDLGRDPPSSCSAGPSGEDLFHWQATIMGPADSPYAGGVFFLQIQFPTDYPFKPPKVQFNTRIYHPNINANGSICLDILRDQWSPALTISKVLLSICSMLTDPNPDDPLVPEIAHVYKTDRAKYEQTAREWTRKYAV
>UniRef90_A0A2C9JC95/1-147 [subseq from] UBC core domain-containing protein n=7 Tax=Euthyneura TaxID=216307 RepID=A0A2C9JC95_BIOGL
MAMKRISKELMDLHKDPPTNCSAGPVGEDIFHWQATIIGPEDSPYAGGCFNLNIHFPTDYPFKPPKVAFSTKIYHPNINSNGSICLDILRGQWSPALTISKVLLSICSLLTDPNPDDPLVPEIARIYKTDIAKYNETARGWTQRFAM
>UniRef90_A0A8E0VPY2/1-147 [subseq from] Ubiquitin conjugating enzyme n=3 Tax=Fasciolidae TaxID=27843 RepID=A0A8E0VPY2_9TREM
MAAKRITKELQDLSRDPPSQCSAGPVSNDLFHWQGTIAGPHDSAYEGGVFFLNITFPTDYPFKPPKVHFTTKIYHPNINSEGSICLDILRSQWSPALTIAKVLLSICSLLTDPNPDDPLCPDIARQYKSDRAKYEEVAREWTQKYAM
>UniRef90_L5KD54/72-191 [subseq from] Ubiquitin-conjugating enzyme E2 D1 n=1 Tax=Pteropus alecto TaxID=9402 RepID=L5KD54_PTEAL
---------------------------VPVFHWQATIMGPPDSAYQGGVFFLTVHFPTDYPFKPPKIAFTTKIYHPNINSNGSICLDILRSQWSPALTVSKVLLSICSLLCDPNPDDPLVPDIAQIYKSDKEKYNRHAREWTQKYAM
>UniRef90_M1C0T1/1-147 [subseq from] Ubiquitin carrier protein n=2 Tax=Solanum TaxID=4107 RepID=M1C0T1_SOLTU
MASKRIQKELKDLQKDPPASCSAGPVGEDMFHWQATIMGPSDSPFSGGVFLVSIHFPPDYPFKPPKVSFKTKVFHPNINSNGSICLDILKEQWSPALTVSKVLLSICSLLTDPNPDDPLVPEIAHMYKTDRAKYESTARSWTQKYAM
>UniRef90_A0A0D2QIP0/1-147 [subseq from] UBC core domain-containing protein n=26 Tax=Mesangiospermae TaxID=1437183 RepID=A0A0D2QIP0_GOSRA
MASKRILKELKDLQKDPPTSCSAGPVAEDMFHWQATIMGPPDSPYAGGVFLVTIHFPPDYPFKPPKVAFRTKVFHPNINSNGSICLDILKEQWSPALTISKVLLSICSLLTDPNPDDPLVPEIAHMYKTDRAKYETTARSWTQKYAM
>UniRef90_A0A4Y7K7Z8/1-147 [subseq from] UBC core domain-containing protein n=6 Tax=Spermatophyta TaxID=58024 RepID=A0A4Y7K7Z8_PAPSO
MASKRIQKELQDLQRDPPTSCSAGPAGEDLFHWQATIMGPSDSPYAGGVFFVMIHFPPDYPFKPPKVNFQTKVYHPNINSNGSICLDILKEQWSPALTISKVLLSICSLLTDPNPDDPLVPEIAHIYKNQRNRYEETARAWTQKYAM
>UniRef90_A0A1U8J805/70-216 [subseq from] ubiquitin-conjugating enzyme E2 10-like n=25 Tax=Gossypium TaxID=3633 RepID=A0A1U8J805_GOSHI
MASKRILKELKDLQKDPPTSCSAGPVAEDMFHWQATIMGPPDSPYAGGVFLVTIHFPPDYPFKPPKVAFRTKVFHPNINSNGSICLDILKEQWSPALTISKVLLSICSLLTDPNPDDPLVPEIAHMYKTDKNKYETTARSWTQKYAM
>UniRef90_A0A7N0TRE6/1-147 [subseq from] UBC core domain-containing protein n=2 Tax=Pentapetalae TaxID=1437201 RepID=A0A7N0TRE6_KALFE
MASKRILKELKDLQKDPPTSCSAGPVAEDVFHWQATIMGPPDSPYAGGVFLVTIHFPPDYPFKPPKVAFRTKVFHPNINSNGSICLDILKEQWSPALTISKVLLSICSLLTDPNPDDPLVPEIAHMYKTDRSKYETTARSWTQKYAM
>UniRef90_H2ZRJ5/8-143 [subseq from] Ubiquitin conjugating enzyme E2 D2 n=2 Tax=Euteleostomi TaxID=117571 RepID=H2ZRJ5_LATCH
------KEELNDLARDPPAQCSAGPVGDDMFHWQATIMGPNDSPYQGGVFFLTIHFPTDYPFKPPKVAFTTRIYHPNINSNGSICLDILRSQWSPALTISKVLLSICSLLCDPNPDDPLVPEIARIYKTDRENFSRV--DWTLE---
>UniRef90_A0A8H7VS69/2-152 [subseq from] UBC core domain-containing protein (Fragment) n=10 Tax=Mucorineae TaxID=1344963 RepID=A0A8H7VS69_9FUNG
MALKRINKELKDLERDPPSSCSAGPIGDDLFHWQATIMGPEDSPYQGGVFFLSIHFPTDYPFKPPKINFTTKIYHPNINSNGSICLDILKDQWSPALTISKgnlarVLLSVCSLLTDPNPDDPLVPELAHIYKTDRPRYEGTARDWTRRYA-
>UniRef90_A0A3B4X8Q2/1-144 [subseq from] Ubiquitin-conjugating enzyme E2 D4 n=1 Tax=Seriola lalandi dorsalis TaxID=1841481 RepID=A0A3B4X8Q2_SERLL
MALKRIQKELSDLQRDPPAQCSAGPVGDDCKNNEIAVD---NFPYQSGVFFLTIHFPTDYPFKPPKVAFTTKIYHPNINSNGSICLDILRSQWSPALTVSKVLLSICSLLCDPNPDDPLVPEIAHTYKADREKYNKLAREWTQKYAM
>UniRef90_A0A074ZA34/1-147 [subseq from] Ubiquitin--protein ligase n=3 Tax=Digenea TaxID=6179 RepID=A0A074ZA34_9TREM
MAAKRISKELQDLGRDPPAQCSAGPVSNDLFHWQATIIGPSESCYEGGVFFLNISFPTDYPFKPPKVTFTTRIYHPNINSEGSICLDILRSQWSPALTVAKVLLSICSLLTDPNPDDPLCPDIARQYKCDRKKYEEVAREWTQKYAM
>UniRef90_A0A0M0JHF6/1-146 [subseq from] Ubiquitin conjugating enzyme n=2 Tax=Chrysochromulina tobinii TaxID=1460289 RepID=A0A0M0JHF6_9EUKA
MASKRINKELQDLGKDPPANCSAGPVGDDLFHWQATIMGPGDSPFQGGIFFLDIHFPPDYPFKPPKVQFQTKIYHPNVNSNGSICLDILNAQWSPALTTSKVILSICSLLTDANPDDPLVPEIARIYKEDRAKYDATAREWTQKYA-
>UniRef90_A0A6J0CWJ3/4-131 [subseq from] ubiquitin-conjugating enzyme E2 D4 isoform X2 n=10 Tax=Muroidea TaxID=337687 RepID=A0A6J0CWJ3_PERMB
-------EELTDLQRDPPAQCSAGPVGDDLFHWQATIMGPNDSPYQGGVFFLTIHFPTDYPFKPPKVAFTTKIYHPNINSNGSICLDILRSQWSPALTVSKVLLSICSLLCDPNPDDPLVPEIAHTYKADREKYA------------
>UniRef90_A0A8C2WDL7/1-147 [subseq from] Ubiquitin-conjugating enzyme E2 D4-like n=1 Tax=Chinchilla lanigera TaxID=34839 RepID=A0A8C2WDL7_CHILA
MALKRIQKELIDLAHDPPAHCSAGPVGEDLFLWQATIMGPNDSPYQGGVFYLTIQFTSDYPIKPPKVVFTTQIYHPNINRNGKICLDILKSQWSPALTVSKLLLSICSMLCDPNPDDPLVPEIANLYLKDRKEYERRAREWTAKYAM
>UniRef90_A0A3B5A9Z6/1-146 [subseq from] Ubiquitin-conjugating enzyme E2 D2-like n=1 Tax=Stegastes partitus TaxID=144197 RepID=A0A3B5A9Z6_9TELE
MALKRIHKELNDLARDPPAQCSAGPVGDDS-KWTQTWFKLFDSPYQGGVFFLTIHFPTDYPFKPPKVAFTTRIYHPNINSNGSICLDILRSQWSPALTISKVLLSICSLLCDPNPDDPLVPEIARIYKTDSQKYTRMAKEWTQKYAM
>UniRef90_A0A3Q0EBU1/59-191 [subseq from] ubiquitin-conjugating enzyme E2 D2-like n=1 Tax=Carlito syrichta TaxID=1868482 RepID=A0A3Q0EBU1_CARSF
--TKKVSKELNDLARDPPAQCSAGPVGDDMFHWQATIMGPNDSPYQGGVFFLTIHFPTDYPFKPPKVAFTTRIYHPNINSNGSICLDILRSQWSPALTISKVLLSICSLLCDPNPDDPLVPEIARIYKTDRENWS------------
>UniRef90_A0A4W3JX75/17-148 [subseq from] Ubiquitin conjugating enzyme E2 D3 n=3 Tax=Callorhinchus milii TaxID=7868 RepID=A0A4W3JX75_CALMI
--ILRIKKELLDFARDPPAQCSAGPVGDDLFHWQATIMGPNDSPYQGGVFFLTIHFPTDYPFKPPKVAFTTRIYHPNINSNGSICLDILRSQWSPALTISKVLLSICSLLCDPNPDDPLVPEIARIYKTDREKN-------------
>UniRef90_A0A078JTV8/13-159 [subseq from] BnaAnng28650D protein n=13 Tax=Mesangiospermae TaxID=1437183 RepID=A0A078JTV8_BRANA
MASKRINKELRDLQRDPPVSCSAGPVGDDMFHWQATIMGPSDSPFAGGVFLVSIHFPPDYPFKPPKVSFRTKVYHPNINSNGSICLDILKEQWSPALTVSKVLLSICSLLTDPNPDDPLVPEIAHMYKTDRVKYETTARSWTQKYAM
>UniRef90_A0A5D2IE48/1-149 [subseq from] UBC core domain-containing protein n=6 Tax=Gossypium TaxID=3633 RepID=A0A5D2IE48_GOSTO
MASKRISKELKGIGKDPPDFCRLGPENDqDMFIWKAIMRGPPGSPYEGGKFELSIHFPPNYPFNPPKVAFGTKIFHPNIGRNdGSIHIDILKDNWTPALTIPKVLQSIYSILRDPLLDKTVEENIANMYKTDRSQYEKDAQNWTQMYAM
>UniRef90_A0A5D2IE48/217-293 [subseq from] UBC core domain-containing protein n=6 Tax=Gossypium TaxID=3633 RepID=A0A5D2IE48_GOSTO
----------------------------------------------------------------------KKIFHPNIDGNGSIGLDILQDRWNPNLTISKVLLKICSLLKNPNPDLPLVPEIACMYNTDREKYVTTAQRWTEKYNM
>UniRef90_A0A6P3EZU6/1-147 [subseq from] ubiquitin-conjugating enzyme E2 D3-like n=1 Tax=Octodon degus TaxID=10160 RepID=A0A6P3EZU6_OCTDE
MALKPINKEFSDLARDPPAQCSAGPVGDDMFHRQATIMGPNDSPYLGGPLFLTIHFPTDYPFKPPKAAFTTRIYHPNINSNGSICLDILRAQCSPALTISKVLLSVCSLLCDPNPDDPLVPETARIYKTDRDKYNGISREWTRKYAL
>UniRef90_A0A8H7DXI4/415-560 [subseq from] UBC core domain-containing protein n=1 Tax=Endocarpon pusillum TaxID=364733 RepID=A0A8H7DXI4_9EURO
MALKRINKELTDLGRDPPSSCSAGPQGEDLFHWQATIMGPGDSPFQGGLFFLAIHFPTDYPFKPPKVNFTTRIYHPNINSNGSICLDILRDQWSPALTISKVLLSICSMLTDPNPDDPLVPEIAHVYKTNRSKYEETAREWTRKYA-
>UniRef90_A0A199W9K9/1-147 [subseq from] Ubiquitin-conjugating enzyme E2 10 n=4 Tax=Mesangiospermae TaxID=1437183 RepID=A0A199W9K9_ANACO
MASKRIVKELKDLQKDPPTSCSAGPVAEDMFHWQATIMGPPDSPYAGGVFLVNIHFPPDYPFKPPKVAFRTKVFHPNINSNGSICLDILKEQWSPALTISKVLLSICSLLTDPNPDDPLVPEIAHMYKTDKNKYETTARSWTQKYAM
>UniRef90_A0A328E0H6/63-209 [subseq from] UBC core domain-containing protein n=2 Tax=Cuscuta sect. Cleistogrammica TaxID=1824901 RepID=A0A328E0H6_9ASTE
MASKRILKELKDLQKDPPTSCSAGPVAEDMFHWQATIMGPPESPYTGGVFLVTIHFPPDYPFKPPKVAFKTKVFHPNINSNGSICLDILKEQWSPALTISKVLLSICSLLTDPNPDDPLVPEIAQMYKTDRNKYETTARSWTQKYAM
>UniRef90_A0A067Q534/1-147 [subseq from] UBC core domain-containing protein n=5 Tax=Basidiomycota TaxID=5204 RepID=A0A067Q534_9AGAM
MALKRINKELIDLGRDPPSSCSAGPTGDNMFQWQATIMGPGDSPYAGGVFFLNITFPTDYPFKPPKVSFTTKIYHPNINANGSICLDILRDQWSPALTISKVLLSICSMLTDPNPDDPLVPEIAQLYKTDRARYEATAREWTRKYAM
>UniRef90_A0A182K1W1/14-114 [subseq from] UBC core domain-containing protein n=1 Tax=Anopheles christyi TaxID=43041 RepID=A0A182K1W1_9DIPT
----QHQQELQDLGRDPPAQCSAGPVGDDLFHWQATIMGPPDSPYQGGVFFLTIHFPTDYPFKPPKVAFTTRIYHPNINSNGSICLDILRSQWSPALTISKGMYT------------------------------------------
>UniRef90_A0A182K1W1/142-185 [subseq from] UBC core domain-containing protein n=1 Tax=Anopheles christyi TaxID=43041 RepID=A0A182K1W1_9DIPT
----------------------------------------------------------------------------------------------------AVLLSICSLLCDPNPDDPLVPEIARIYKTDREKYNELAREWTRN---
>UniRef90_A0A7I8J8X3/1-147 [subseq from] UBC core domain-containing protein n=1 Tax=Spirodela intermedia TaxID=51605 RepID=A0A7I8J8X3_SPIIN
MASKRILKELKDLQKDPPTSCSAGPVAEDMFHWQATIIGPPDSPYAGGVFLVTIHFPPDYPFKPPKVAFRTKVFHPNINSNGSICLDILKEQWSPALTISKVLLSICSLLTDPNPDDPLVPEIAHMYKTDRNKYDNTARSWTQKYAM
>UniRef90_C6TAY6/1-147 [subseq from] UBC core domain-containing protein n=11 Tax=Pentapetalae TaxID=1437201 RepID=C6TAY6_SOYBN
MASKRILKELKDLQKDPPTSCSAGPVHEDMFHWQATIMGPPDSPYAGGVFLVTIHFPPDYPFKPPKVAFRTKVFHPNINSNGSICLDILKEQWSPALTISKVLLSICSLLTDPNPDDPLVPEIAHMYKTDRNKYESTARSWTQKYAM
>UniRef90_I1GYC6/1-147 [subseq from] UBC core domain-containing protein n=36 Tax=cellular organisms TaxID=131567 RepID=I1GYC6_BRADI
MASKRILKELKDLQRDPPTSCSAGPVAEDMFHWQATIMGPADSPYAGGVFLVTIHFPPDYPFKPPKVAFKTKVFHPNINSNGSICLDILKEQWSPALTVSKVLLSICSLLTDPNPDDPLVPEIAHMYKSDRGKYESTARSWTQKYAM
>UniRef90_I3NGQ5/1-147 [subseq from] UBC core domain-containing protein n=12 Tax=Sciuridae TaxID=55153 RepID=I3NGQ5_ICTTR
MALKRIHKELLDLARDPPAQCSAGPVGDDMFRWQAAIMGPNDSPYQGGVFFLSIQFPSDYPFKPPRITFITRIYHPNINRSGNICLDILRSEWSPALTISKVLLSICSMLCDPNPDDPLVPEIAKIYLKDRRKYDRVAQEWTEKYAM
>UniRef90_A0A165EI41/1-147 [subseq from] Ubiquitin-conjugating enzyme E2 n=23 Tax=Agaricomycetes TaxID=155619 RepID=A0A165EI41_9APHY
MALKRINKELIDLGRDPPSSCSAGPTGDNMFQWQATIMGPGDSPYAGGVFFLSITFPTDYPFKPPKVSFTTKIYHPNINANGSICLDILRDQWSPALTISKVLLSICSMLTDPNPDDPLVPDIAHLYKTDRARYEATAREWTRKYAM
>UniRef90_A0A484LHM1/1-147 [subseq from] UBC core domain-containing protein n=5 Tax=Mesangiospermae TaxID=1437183 RepID=A0A484LHM1_9ASTE
MASRRILKELKDLQKDPPSSCSAGPVGEDMFHWQATIMGPSDSPYNGGVFLVTIHFPPDYPFKPPKVAFKTKVFHPNINSNGSICLDILKDQWSPALTISKVLLSICSLLTDPNPDDPLVPEIAHMYKTDRSKYETSARAWTQKYAM
>UniRef90_A0A674CHT6/5-134 [subseq from] Ubiquitin-conjugating enzyme E2 D4 n=4 Tax=Salmoninae TaxID=504568 RepID=A0A674CHT6_SALTR
----RMHCELTDLQRDPPAQCSAGPVGDDLFHWQATIMGPNDSPYQGGVFFLTIHFPTDYPFKPPKVAFTTKIYHPNINSNGSICLDILRSQWSPALTVSKVLLSICSLLCDPNPDDPLVPEIAHTYKADREKC-------------
>UniRef90_A0A843U8N6/123-269 [subseq from] UBC core domain-containing protein n=1 Tax=Colocasia esculenta TaxID=4460 RepID=A0A843U8N6_COLES
MASKRIQKELQDLQRDPPTSCSAGPVGEDLFHWQATIMGPSDSPYSGGVFFVKIHFPPDYPFKPPKVNFQTKVYHPNINSNGSICLDILKEQWSPALTISKVLLSICSLLTDPNPDDPLVPEIAHIYKNQRTRYEETARAWTQKYAM
>UniRef90_K0KKS4/1-147 [subseq from] Ubiquitin-conjugating enzyme E2 n=4 Tax=Phaffomycetaceae TaxID=115784 RepID=K0KKS4_WICCF
MSQKRIGKELNDLGRDPPSSCSAGPVGDDLYHWQASIMGPSDSPYAGGVFFLSIHFPTDYPFKPPKIQFTTKIYHPNINSNGNICLDILKDQWSPALTISKVLLSICSLLTDANPDDPLVPEIAHIYKSNPELYQKNAKEWTKKYAI
>UniRef90_A0A022RKT5/1-147 [subseq from] UBC core domain-containing protein n=7 Tax=lamiids TaxID=91888 RepID=A0A022RKT5_ERYGU
MASKRILKELKDLQKDPPTSCSAGPVGEDMFHWQATIMGPQDSPYSGGVFLVTIHFPPDYPFKPPKVAFRTKVFHPNINSNGSICLDILKEQWSPALTISKVLLSICSLLTDPNPDDPLVPEIAHMYKTDKVKYEQTARSWTHKYAM
>UniRef90_E7D8R0/22-168 [subseq from] Fecal droplet protein (Fragment) n=2 Tax=Agaricomycetidae TaxID=452333 RepID=E7D8R0_LEUGO
MALKRINKELIDLGRDPPASCSAGPTGDNMFQWQATIMGPGDSPYAGGVFFLSITFPTDYPFKPPKVSFTTKIYHPNINANGSICLDILRDQWSPALTIAKVLLSICSMLTDPNPDDPLVPDIAHLYKTDRSRYEATAREWTRKYAM
>UniRef90_A0A498KEN6/80-226 [subseq from] UBC core domain-containing protein n=2 Tax=Maleae TaxID=721813 RepID=A0A498KEN6_MALDO
MASKRINKELKDLQKDPPASCSAGPVADDMFHWQATIMGPGDSPFSGGVFLVSIHFPPDYPFKPPKVAFRTKVYHPNINSNGSICLDILKEQWSPALTISKVLLSICSLLTDPNPDDPLVPEIAHMYKTDRQKYEATARSWTQKYAM
>UniRef90_A0A1U8HXP5/1-147 [subseq from] ubiquitin-conjugating enzyme E2 10-like n=17 Tax=Gossypium TaxID=3633 RepID=A0A1U8HXP5_GOSHI
MASKRILKELKDLQKDPPTSCSAGPVAEDMFHWQATIMGPPDSPYAGGVFQVTIHFPPDYPFKPPKVAFRTKVFHPNINSNGSICLDILKKQWSPALTISKVLLSICSLLTDPNPDDPLVPEIAHMYKTDRNKYETTARSWTQKYAM
>UniRef90_A0A0W7VQM0/1-147 [subseq from] Ubiquitin-conjugating enzyme n=15 Tax=Trichoderma TaxID=5543 RepID=A0A0W7VQM0_9HYPO
MALKRINKELKDLGTDPPSSCSAGPVGEDLFHWQATIMGPGDSPYSGGVFFLKIQFPTDYPFKPPKVNFSTRIYHPNINSNGSICLDILRDQWSPALTISKVLLSICSMLTDPNPDDPLVPEIAHVYKTDRPRYEATAREWTRKYAV
>UniRef90_A0A2P5BMQ2/23-169 [subseq from] Ubiquitin-fold modifier-conjugating enzyme n=1 Tax=Parasponia andersonii TaxID=3476 RepID=A0A2P5BMQ2_PARAD
MASKRILKELKDLQKDPPTSCSAGPVAEDMFHWQATIMGPPDSPYTGGVFLVTIHFPPDYPFKPPKVAFRTKVFHPNINSNGSICLDILKEQWSPALTISKVLLSICSLLTDPNPDDPLVPEIAHMYKTDRMKYETTARSWTQKYAM
>UniRef90_A0A1D3D603/1-146 [subseq from] Ubiquitin-conjugating enzyme subfamily protein n=3 Tax=Eimeriidae TaxID=5799 RepID=A0A1D3D603_9EIME
MALKRINKELNDLSKDPPTNCSAGPVGDDLFHWQATIMGPEDSPYSGGVFFLNIHFPSDYPFKPPKVNFTTKIYHPNINGQGAICLDILKDQWSPALTISKVLLSISSLLTDPNPDDPLVPEIAHIYKTDRLRYDQLAREWSQKYA-
>UniRef90_A0A2C9VBM1/1-147 [subseq from] UBC core domain-containing protein n=6 Tax=Pentapetalae TaxID=1437201 RepID=A0A2C9VBM1_MANES
MASKRILKELNDLQKDPPTSCSAGPVADDMFHWQATIMGPSDSPYAGGVFLVTIHFPPDYPFKPPKVAFRTKVFHPNINSNGSICLDILKEQWSPALTISKVLLSICSLLTDPNPDDPLVPEIAHMYKTDRAKYEATARSWTQKYAM
>UniRef90_UPI00193ACDD9/1-146 [subseq from] ubiquitin-conjugating enzyme E2 D2-like n=1 Tax=Styela clava TaxID=7725 RepID=UPI00193ACDD9
MALKRIHKEFKDFEKDPPAQCSAGPVGEDMFQWQASIAGPSDTPFQGGLFFLSIHFPTDYPFKPPKVAFTTKIYHPNINNNGSICLDILRSQWSPALTISKVLLSISSLMCDPNPDDPLVPEAARLYKTDRSKYDSLAREWTMKYA-
>UniRef90_A0A1U8KSZ4/1-147 [subseq from] ubiquitin-conjugating enzyme E2 10-like n=2 Tax=Gossypium TaxID=3633 RepID=A0A1U8KSZ4_GOSHI
MASKRILKELKDLQKDPPTSCSAGPVAEDMFHWQATIMGPPDSPYAGGVFLVTIHFPPDYPFKPPKVAFRTKVFHPNINSNGSICLDILKEQWSPALTISKVLLSICSLLTDPNPDDPLVPEIAHMYKTDRNKYETTARSWTRKYAM
>UniRef90_A0A8H8A503/1-144 [subseq from] UBC core domain-containing protein n=1 Tax=Pneumocystis sp. 'macacae' TaxID=2698480 RepID=A0A8H8A503_9ASCO
MALKRINKELGDLAKDPPSSCSAGPIGDDLFHWQATILGPSDSPYSGGVFFLAIHFPTDYPFKPPKVNFTTRIYHPNINSNGSICLDILRDQWSPALTISKVLLSICSMLTDPNPDDPLVPEIAHVYKSDRVRYEATAKEWTRK---
>UniRef90_A0A1S4B3N6/92-238 [subseq from] ubiquitin-conjugating enzyme E2 28-like isoform X1 n=5 Tax=Nicotiana TaxID=4085 RepID=A0A1S4B3N6_TOBAC
MASKRILKELKDLQKDPPTSCSAGPVGEDMFHWQATIMGPSDSPYAGGVFLVTIHFPPDYPFKPPKVAFRTKVFHPNINSNGSICLDILKEQWSPALTISKVLLSICSLLTDPNPDDPLVPEIAHMYKTDKAKYEATARSWTQKYAM
>UniRef90_A0A4U1F0L4/10-142 [subseq from] UBC core domain-containing protein n=14 Tax=Amniota TaxID=32524 RepID=A0A4U1F0L4_MONMO
-----LLKELNDLARDPPAQCSAGPVGDDMFHWQATIMGPNDSPYQGGVFFLTIHFPTDYPFKPPKVAFTTRIYHPNINSNGSICLDILRSQWSPALTISKVLLSICSLLCDPNPDDPLVPEIARIYKTDRENFRSSA---------
>UniRef90_A0A804IKA3/1-147 [subseq from] (wild Malaysian banana) hypothetical protein n=2 Tax=Musa acuminata subsp. malaccensis TaxID=214687 RepID=A0A804IKA3_MUSAM
MASKRILKELKDLQKDPPTSCSAGPVAEDMFHWQATIMGPPDSPYAGGVFLVTIHFPPDYPFKPPKVAFRTKVFHPNINSNGSICLDILKEQWSPALTISKVLLSICSLLTDPNPDDPLVPEIAHMYKNDRAKYENSARSWTQKHAM
>UniRef90_A0A8J5QX06/1-145 [subseq from] SPT7 n=1 Tax=[Candida] subhashii TaxID=561895 RepID=A0A8J5QX06_9ASCO
MSLKRINKELSDLGRDPPSSCSAGPIGDDLYHWQASIMGPPDSPYAGGVFFLNIHFPTDYPFKPPKIAFTTKIYHPNINGNGNICLDILKDQWSPALTISKVLLSICSLLTDANPDDPLVPEIAHIYKQDRKKYEATAREWTKKQ--
>UniRef90_UPI00144ABF56/93-239 [subseq from] Ubiquitin-conjugating enzyme E2-16 kDa n=1 Tax=Arthroderma uncinatum TaxID=74035 RepID=UPI00144ABF56
MALKRINKELVDLGRDPPSSCSAGPLGDDLFHWQATIMGPEKSPFAGGVFFLAIHFPTDYPFKPPKVNFTTPVYHPNINSNGSICLDILRDQWSPALTISKVLLSICSMLTDPNPDDPLVPEIANLYKKDKEEYEGVARKWTAKYAM
>UniRef90_A0A397ZXI7/1-147 [subseq from] UBC core domain-containing protein n=2 Tax=Brassica TaxID=3705 RepID=A0A397ZXI7_BRACM
MASKRINKELRDLQRDPPVSCSAGPVGDDMFHWQATIMGPTDSPFSGGVFLVSIHFPPDYPFKPPKVSFRTKVYHPNVNSNGSICLDILKEQWSPALTISKVLLSICSLLTDPNPDDPLVPEIAHTYKTDRVKYESTARSWTQKYAM
>UniRef90_A0A8T0IUW2/154-300 [subseq from] UBC core domain-containing protein n=1 Tax=Ceratodon purpureus TaxID=3225 RepID=A0A8T0IUW2_CERPU
MASKRILKELKDLQKDPPTSCSAGPVAEDMFHWQATIMGPPDSPYAGGVFLVTIHFPPDYPFKPPKVAFRTKVFHPNINSNGSICLDILKEQWSPALTISKVLLSICSLLTDPNPDDPLVPEIAHMYKTDRQKYEGTARSWTQKYAM
>UniRef90_A0A665WLZ4/10-140 [subseq from] Ubiquitin-conjugating enzyme E2 D2-like n=1 Tax=Echeneis naucrates TaxID=173247 RepID=A0A665WLZ4_ECHNA
----------------PNTQCSAGPVGDDMFHWQATIMGPSDSPYQGGVFFLTIHFPTDYPFKPPKVAFTTRIYHPNINSNGSICLDILRSQWSPALTISKVLLSICSLLCDPNPDDPLVPEIARIYKTDSQKYNKLAQEWTAKYAM
>UniRef90_A0A8C9SRA2/43-171 [subseq from] Ubiquitin-conjugating enzyme E2D 2 (UBC4/5 homolog, yeast) n=1 Tax=Scleropages formosus TaxID=113540 RepID=A0A8C9SRA2_SCLFO
----LLQKELNDLARDPPAQCSAGPVGDDMFHWQATIMGPNDSPYQGGVFFLTIHFPTDYPFKPPKVAFTTRIYHPNINSNGSICLDILRSQWSPALTISKVLLSICSLLCDPNPDDPLVPEIARIYKTDREK--------------
>UniRef90_A0A0C3BK11/1-147 [subseq from] UBC core domain-containing protein n=11 Tax=Agaricomycotina TaxID=5302 RepID=A0A0C3BK11_PILCF
MALKRINKELQDLGRDPPSSCSAGPSGDNLFQWQATIMGPGDSPYAGGVFFLSIMFPTDYPFKPPKVSFTTKIYHPNINANGSICLDILRDQWSPALTISKVLLSICSMLTDPNPEDPLVPDIAHLYKTDRTRYEATAREWTRKYAM
>UniRef90_A0A0K9R2E6/1-147 [subseq from] UBC core domain-containing protein n=1 Tax=Spinacia oleracea TaxID=3562 RepID=A0A0K9R2E6_SPIOL
MASKRILKELKDLQKDPPTSCSAGPVGEDMFHWQATIMGPGESPYAGGVFLVNIHFPPDYPFKPPKVAFKTKVYHPNINSNGSICLDILKEQWSPALTISKVLLSICSLLTDPNPDDPLVPEIAHMYKTDKHKYETTARSWTQKYAM
>UniRef90_A0A811P0Q9/174-320 [subseq from] UBC core domain-containing protein n=1 Tax=Miscanthus lutarioriparius TaxID=422564 RepID=A0A811P0Q9_9POAL
MASKRIQKELKDLQKDPPTSCSAGPVGEDMFHWQATIMGPSDSPYSGGVFLVTIHFPPDYPFKPPKVAFRTKLFHPNINSNGSICLDILKDQWSPALTISKVLLSICSLLTDPNPDDPLVPEIAHMYKTDRHKYENTARTWTQRYAM
>UniRef90_A0A8H3YDX8/1-147 [subseq from] UBC core domain-containing protein n=3 Tax=Filobasidiaceae TaxID=5408 RepID=A0A8H3YDX8_9TREE
MALKRINKELKDLGQDPPSSCSAGPVGDNLFQWQATIMGPGDSPYAGGVFFLNLNFPTDYPFKPPKVQFTTKIYHPNINSNGSICLDILRDQWSPALTISKVLLSICSMLTDPNPDDPLVPEIANTYKTDRARYEATAREWTRKYAM
>UniRef90_A0A1B2JEV6/54-200 [subseq from] BA75_03834T0 n=3 Tax=Komagataella TaxID=460517 RepID=A0A1B2JEV6_PICPA
MSSKRINKELIDLGRDPPTSCSAGPVGDDLYHWQASIMGPPDSPYAGGVFFLSIHFPTDYPFKPPKIQFTTKIYHPNINASGNICLDILKDQWSPALTISKVLLSICSLLTDANPDDPLVPEIAHIYKSDRAKYEATAKEWTKKYAV
>UniRef90_M5WCB4/1-147 [subseq from] UBC core domain-containing protein n=13 Tax=cellular organisms TaxID=131567 RepID=M5WCB4_PRUPE
MASKRILKELKDLQKDPPTSCSAGPVAEDMFHWQATIMGPADSPYAGGVFLVTIHFPPDYPFKPPKVAFRTKVFHPNINSNGSICLDILKEQWSPALTISKVLLSICSLLTDPNPDDPLVPEIAHMYKTDKNKYETTARSWTQKYAM
>UniRef90_P35134/1-147 [subseq from] Ubiquitin-conjugating enzyme E2 11 n=650 Tax=cellular organisms TaxID=131567 RepID=UBC11_ARATH
MASKRILKELKDLQKDPPSNCSAGPVAEDMFHWQATIMGPPESPYAGGVFLVSIHFPPDYPFKPPKVSFKTKVYHPNINSNGSICLDILKEQWSPALTISKVLLSICSLLTDPNPDDPLVPEIAHMYKTDRSKYESTARSWTQKYAM
>UniRef90_A0A4W4FNI6/2-133 [subseq from] Ubiquitin-conjugating enzyme E2 D4 n=1 Tax=Electrophorus electricus TaxID=8005 RepID=A0A4W4FNI6_ELEEL
-CLERVENELTDLQRDPPAQCSAGPVGEDLFHWQATIMGPNDSPYQGGVFFLTIHFPTDYPFKPPKVAFTTKIYHPNINSNGSICLDILRSQWSPALTVSKVLLSICSLLCDPNPDDPLVPEIAHTYKQDAQT--------------
>UniRef90_A0A7S2X3N7/40-185 [subseq from] UBC core domain-containing protein n=3 Tax=Prorocentrum micans TaxID=2945 RepID=A0A7S2X3N7_PROMC
MALKRIQKELSDLGNDPPANCSAGPVGDDMFNWQATIMGPPDSAYQGGVFFLNVNFPSDYPFKPPKVHFTTKIYHCNVNSNGAICLDILKDQWSPALTISKVLLSISSLLTDPNPNDPLVPEIAQVYLKDRAKHDQTAREWVQKYA-
>UniRef90_K3ZAI0/1-147 [subseq from] UBC core domain-containing protein n=13 Tax=Mesangiospermae TaxID=1437183 RepID=K3ZAI0_SETIT
MASKRILKELKDLQRDPPTSCSAGPAGEDMFHWQATIMGPPDSPYAGGVFLVNIHFPPDYPFKPPKVSFKTKVFHPNINSNGSICLDILKEQWSPALTISKVLLSICSLLTDPNPDDPLVPEIAHMYKTDRPKYESTARSWTQKYAM
>UniRef90_M4CFT4/1-147 [subseq from] UBC core domain-containing protein n=10 Tax=Brassicaceae TaxID=3700 RepID=M4CFT4_BRARP
MASKRILKELKDLQKDPPTSCSAGPVAEDMFHWQATIMGPSDSPYAGGVFLVTIHFPPDYPFKPPKVAFRTKVFHPNINSNGSICLDILKEQWSPALTISKVLLSICSLLTDPNPDDPLVPEIAHMYKTDKNKYESTARSWTQKYAM
>UniRef90_P35132/1-147 [subseq from] SUMO-conjugating enzyme UBC9 n=9 Tax=Pentapetalae TaxID=1437201 RepID=UBC9_ARATH
MASKRILKELKDLQKDPPTSCSAGPVAEDMFHWQATIMGPSDSPYSGGVFLVTIHFPPDYPFKPPKVAFRTKVFHPNINSNGSICLDILKEQWSPALTISKVLLSICSLLTDPNPDDPLVPEIAHMYKTDKNKYESTARTWTQKYAM
>UniRef90_Q5DHA7/1-147 [subseq from] SJCHGC00720 protein n=2 Tax=Schistosoma japonicum TaxID=6182 RepID=Q5DHA7_SCHJA
MALKRISKELHDLNRDPPAQCSAGPVSDDLFDWQATIMGPVDSPYEGGVFFLKIAFPTDYPFKPPKVSFITKIYHPNINSNGSICLDILRGQWSPALTISKVLLSICSLLTDPNADDPLVPDIAKQYKVDREKYDTVAKEWTRKFAM
>UniRef90_A0A078FIM8/26-172 [subseq from] BnaC03g13840D protein n=7 Tax=Brassica TaxID=3705 RepID=A0A078FIM8_BRANA
MASKRINKELRDLQRDPPVSCSAGPVGDDMFHWQATIMGPTDSPFSGGVFLVSIHFPPDYPFKPPKVSFRTKVYHPNINSNGSICLDILKEQWSPALTISKVLLSICSLLTDPNPDDPLVPEIAHTYKTDRVKYESTARSWTQKYAM
>UniRef90_A0A0A0KKF5/1-147 [subseq from] Ubiquitin carrier protein n=6 Tax=Cucurbitaceae TaxID=3650 RepID=A0A0A0KKF5_CUCSA
MASKRILKELKDLQKDPPTSCSAGPVAEDMFHWQATIMGPPDSPYAGGVFLVNIHFPPDYPFKPPKVAFRTKVFHPNINSNGSICLDILKEQWSPALTISKVLLSICSLLTDPNPDDPLVPEIAHMYKTDRSKYEATARSWTQKYAM
>UniRef90_A0A2U1NUS0/27-173 [subseq from] Ubiquitin-conjugating enzyme/RWD-like protein n=2 Tax=Artemisia annua TaxID=35608 RepID=A0A2U1NUS0_ARTAN
MASKRILKELKDLQRDPPTSCSAGPVAEDMFHWQATIMGPADSPYSGGVFLVTIHFPPDYPFKPPKVAFRTKVFHPNINSNGSICLDILKEQWSPALTISKVLLSICSLLTDPNPDDPLVPEIAHMYKTDRNKYETTARSWTQKYAM
>UniRef90_A0A369JZM2/62-208 [subseq from] Ubiquitin-conjugating enzyme E2 n=7 Tax=Agaricales TaxID=5338 RepID=A0A369JZM2_HYPMA
MALKRINKELIDLGRDPPSSCSAGPTGDNMFQWQATIMGPGDSPYAGGVFFLSISFPTDYPFKPPKVSFTTKIYHPNINANGSICLDILRDQWSPALTISKVLLSICSMLTDPNPDDPLVPDIAHLYKTDRTRYEATAREWTRKYAM
>UniRef90_UPI000C7F06B3/31-158 [subseq from] ubiquitin-conjugating enzyme E2 D4 isoform X1 n=3 Tax=Otolemur garnettii TaxID=30611 RepID=UPI000C7F06B3
-----ILQELTDLQRDPPAQCSAGPVGNDLFHWQATIMGPNDSPYQGGVFFLTIHFPTDYPFKPPKVAFTTKIYHPNINSNGSICLDILRSQWSPALTVSKVLLSICSLLCDPNPDDPLVPEIAHIYKADREK--------------
>UniRef90_A0A251SVG2/40-186 [subseq from] Putative ubiquitin-conjugating enzyme/RWD-like protein n=3 Tax=asterids TaxID=71274 RepID=A0A251SVG2_HELAN
MASKRILKELKDLQKDPPTSCSAGPVAEDMFHWQATIMGPPDSPYTGGVFLVTIHFPPDYPFKPPKVAFRTKVFHPNINSNGSICLDILKEQWSPALTISKVLLSICSLLTDPNPDDPLVPEIAHMYKVDRSKYETTARSWTQKYAM
>UniRef90_A9U4R7/1-147 [subseq from] UBC core domain-containing protein n=28 Tax=Embryophyta TaxID=3193 RepID=A9U4R7_PHYPA
MASKRILKELKDLQKDPPTSCSAGPVAEDMFHWQATIMGPQDSPYSGGVFLVTIHFPPDYPFKPPKVAFRTKVFHPNINSNGSICLDILKEQWSPALTISKVLLSICSLLTDPNPDDPLVPEIAHMYKTDKTKYEGTARNWTQKYAM
>UniRef90_S7UK71/165-310 [subseq from] Ubiquitin-conjugating enzyme subfamily protein n=15 Tax=Sarcocystidae TaxID=5809 RepID=S7UK71_TOXGG
MALKRINKELNDLSKDPPTNCSAGPVGDDMFHWQATIMGPEDSPYSGGVFFLNIHFPSDYPFKPPKVNFTTKIYHPNINSQGAICLDILKDQWSPALTISKVLLSISSLLTDPNPDDPLVPEIAHLYKSDRMRYDQTAREWSQKYA-
>UniRef90_UPI001FAFAC01/27-168 [subseq from] ubiquitin-conjugating enzyme E2-17 kDa n=2 Tax=Hippoglossus TaxID=8266 RepID=UPI001FAFAC01
-----VEQDLQDLGRDPPANCSAGPIGDDLFHWQSTIMGPADSPFQGGVFFLTIHFPTDYPVKPPLVSFTTKIYHPNINSNGSICLDILRSEWSPALTISGVLLSICALLRDPNPDDPLVPDIARIYKTDNKKFNEMAKEWTRKYAM
>UniRef90_A0A0F8B157/1-147 [subseq from] Ubiquitin-conjugating enzyme E2 4 n=2 Tax=Ceratocystis TaxID=5157 RepID=A0A0F8B157_CERFI
MALKRINKELADLGRDPPSQCSAGPAGDDLFHWQATIMGPTDSPYADGVFFLDIHFPTDYPFKPPKVSFSTKIYHPNINSSGSICLDILRDQWSPALTISKVLLSICSMLTDPNPDDPLVPEIAHLYKTDRARYEANARERTRKYAI
>UniRef90_A0A395IKE3/26-166 [subseq from] UBC core domain-containing protein n=1 Tax=Monilinia fructigena TaxID=38457 RepID=A0A395IKE3_9HELO
------DLELTDLGRDPPSSCSAGPIGDDLFHWQATIMGPSDSPYTGGVFFLAIHFPTDYPFKPPKVSFTTRIYHPNINSNGSICLDILRDQWSPALTISKVLLSICSMLTDPNPDDPLVPEIAHVYKTDRSRYEATAREWTRKYAI
>UniRef90_A0A7S4C240/17-162 [subseq from] UBC core domain-containing protein n=1 Tax=Chrysotila carterae TaxID=13221 RepID=A0A7S4C240_CHRCT
-ATKRINKELSDLSKDPPSTCSAGPVGDDLFHWQSTIMGPKDSPYDGGIFFLNIHFPTDYPFKPPKVQFQTKIYHCNVNGNGSICLDILQSQWSPALTISKVLLSVCSLLTDPNPDDPLVPEIAKLYKSDRAKHDATAKEWTRKYAM
>UniRef90_A0A818P7A4/2-110 [subseq from] UBC core domain-containing protein n=1 Tax=Rotaria sp. Silwood1 TaxID=2762511 RepID=A0A818P7A4_9BILA
-------------------------------------LGPLDSPYENGIFQFKLEYPENYPFQPPKIQFSTKIFHPNIFPNGYICLDILQHEWSHVLNILTVLLSIQSLLNDPNPNDPSNPEAAHYYRFDREKYNQIAREWTNKYA-
>UniRef90_A0A818P7A4/123-261 [subseq from] UBC core domain-containing protein n=1 Tax=Rotaria sp. Silwood1 TaxID=2762511 RepID=A0A818P7A4_9BILA
--KEAIRKELDQIQRQNSSGFDVHPVDvRDPFFCTGTIISPQDSPYHGRSFVFNVRFPLDYPDKPPVIFLLTYIFHANISKFTCLNETLVQKPWNRDSTLSNILRNFLTLLSNPYSDDSCTHIAACFYKHGREEYNRLTLE-------
>UniRef90_A0A818P7A4/278-356 [subseq from] UBC core domain-containing protein n=1 Tax=Rotaria sp. Silwood1 TaxID=2762511 RepID=A0A818P7A4_9BILA
---KLISRELVELEKD--SHFQVGLItSDDIFKWKVTMCGPRDTPYEDRVFNLKISFRYKYPCDPPNIDFTTKIFHPNISFNTG----------------------------------------------------------------
>UniRef90_D8SFW4/1-147 [subseq from] Ubiquitin-conjugating enzyme 11, E2 n=6 Tax=Tracheophyta TaxID=58023 RepID=D8SFW4_SELML
MASKRIQKELLDLQRDPPTSCSAGPVGEDLFRWQATIMGPPDSPYTGGVFFVMIHFPPDYPFKPPKVNFQTKVYHPNINSNGSICLDILKEQWSPALTISKVLLSICSLLTDPNPDDPLVPEIAHMYKNQRSRYEETARAWTQKYGM
>UniRef90_A0A669EMB7/1-103 [subseq from] Ubiquitin-conjugating enzyme E2 D4 n=1 Tax=Oreochromis niloticus TaxID=8128 RepID=A0A669EMB7_ORENI
MALKRIQKELQDLQRDPPAQCSAGPVGDDMFHWQATIMGPGDSPYQGGVFFLTIHFPTDYPFKPPKVAFTTKIYHPNINSNGSICLDILRSQWSPALTVSKGN--------------------------------------------
>UniRef90_A0A669EMB7/168-202 [subseq from] Ubiquitin-conjugating enzyme E2 D4 n=1 Tax=Oreochromis niloticus TaxID=8128 RepID=A0A669EMB7_ORENI
--------------------------------------------------------------------------------------------------FVAVLLSICSLLCDPNPDDPLVPDIAHIYKNDKDK--------------
>UniRef90_W1P1R2/1-147 [subseq from] UBC core domain-containing protein n=40 Tax=Streptophytina TaxID=131221 RepID=W1P1R2_AMBTC
MASKRIQKELQDLQRDPPTSCSAGPVGEDLFHWQATIMGPAESPFAGGVFFVMIHFPPDYPFKPPKLNFQTKVYHPNINSNGSICLDILKEQWSPALTISKVLLSICSLLTDPNPDDPLVPEIAHIYKNQRSRYEETARAWTQKYAM
>UniRef90_A0A8C6SJ78/7-143 [subseq from] Ubiquitin-conjugating enzyme E2D 1b n=1 Tax=Neogobius melanostomus TaxID=47308 RepID=A0A8C6SJ78_9GOBI
------SQELTDLSKDPPAQCSAGPVGEDMFHWQATIMGPPDSPYQGGVFFLTIHFPTDYPFKPPKVAFTTRIYHPNINSNGSICLDILRSQWSPALTVSKVLLSICSLLCDPNPDDPLVPEIARIYKTDPDEDSNGAPQWSS----
>UniRef90_A8Q9R9/1-147 [subseq from] UBC core domain-containing protein n=3 Tax=Ustilaginomycotina TaxID=452284 RepID=A8Q9R9_MALGO
MAMKRISKELADLGRDPPSSCSAGPTGDNMFQWQATIMGPSDSPYSGGVFFLSITFPTDYPFKPPKVSFSTKIYHPNINANGSICLDILRDQWSPALTISKVLLSICSMLTDPNPDDPLVPDIAHLYKTDRAAYENTAREWTRKYAM
>UniRef90_A0A0B7AHW1/1-146 [subseq from] UBC core domain-containing protein n=5 Tax=Euthyneura TaxID=216307 RepID=A0A0B7AHW1_9EUPU
MATKRINKELQDLRRDPPAGCSAGPVGDDLYHWEAMIQGPPDSAYADGVFSLSIHFPTDYPFKPPKITFTTKIYHPNIHSNGSICLDILRSQWSPALTISKVLISITSLLTDPNPDDPLVPEIARVYKTDRSKYEELAKDWTRKYA-
>UniRef90_A0A498ISK0/69-215 [subseq from] UBC core domain-containing protein n=3 Tax=Maleae TaxID=721813 RepID=A0A498ISK0_MALDO
MASKRINKELKDLQKDPPASCSAGPVADDMFHWQATIMGPAESPFSGGVFLVSIHFPPDYPFKPPKVAFRTKVYHPNINSNGSICLDILKEQWSPALTISKVLLSICSLLTDPNPDDPLVPEIAHMYKTDRQKYETTARSWTQKYAM
>UniRef90_UPI00125E1A22/27-173 [subseq from] ubiquitin-conjugating enzyme E2 5B-like n=2 Tax=Ipomoea TaxID=4119 RepID=UPI00125E1A22
MATKRIQKELKELEKDPPASCSAGPVGSDMFHWQATIMGPADSPFAGGVFVVTIHFPPDYPFKPPKVSFKTKVYHPNINRNGSICLDILREQWSPALTISKVLLSICSLLTDPNPDDPLVPEIAHTYKNDKAKYEATARSWTQKYAM
>UniRef90_UPI001F5EC02E/1-148 [subseq from] LOW QUALITY PROTEIN: ubiquitin-conjugating enzyme E2-17 kDa-like n=1 Tax=Hydra vulgaris TaxID=6087 RepID=UPI001F5EC02E
MAMKRIHKEYQDIKIDPPAQCSAGPVQDsDLFHWHATIMGPADTPYAGGVFFLTIHFPTDYPFKPPKVSFTTKIYHPNINSNGSICLDILRSQWSPALTVSKVLLSICALMADPNPEDPLVPDIARLYKTDRKKYTDNCKEWTRRYAM
>UniRef90_A0A3Q2DCV4/1-152 [subseq from] Ubiquitin-conjugating enzyme E2 D2 n=2 Tax=Percomorphaceae TaxID=1489872 RepID=A0A3Q2DCV4_CYPVA
MALKRIHKELNDLARDPPAQCSAGPVGDDskLKHQNLTPLFPHqsnDSPYQSGVFFLTIHFPTDYPFKPPKVAFTTRIYHPNINSNGSICLDILRSQWSPALTISKVLLSICSLLCDPNPDDPLVPEIARIYKTDREKYNKIAREWTQKYAM
>UniRef90_A0A672P2U7/3-130 [subseq from] Ubiquitin-conjugating enzyme E2 D2-like n=3 Tax=Otophysi TaxID=186626 RepID=A0A672P2U7_SINGR
-----VQRELTDLGRDPPAQCSAGPVGDDLFHWQATIMGPNDSPYQGGVFFLTIHFPTDYPFKPPKVAFTTRIYHPNINSNGSICLDILRSQWSPALTISKVLLSICSLLCDPNPDDPLVPEIARIYKTDNEK--------------
>UniRef90_A0A484MT78/1-147 [subseq from] UBC core domain-containing protein n=4 Tax=Pentapetalae TaxID=1437201 RepID=A0A484MT78_9ASTE
MASKRIQKELKDLQKDPPTSCSAGPVGEDMFHWQATIMGPADSPFAGGIFQITIHYPPDYPFKPPKVCFKTKVYHPNINSNGSICLDILKEQWSPALTISKVLLSICSLLTDPNPDDPLVPEIAEMYKRDRAKYEATARAWTQKYAM
>UniRef90_A0A5F9DAT7/136-270 [subseq from] UBC core domain-containing protein n=1 Tax=Oryctolagus cuniculus TaxID=9986 RepID=A0A5F9DAT7_RABIT
-----LGQELTDLQRDPPAQCSAGPVGDDLFHWQATIMGPTDSPYQGGLFFLTIHFPTDYPFKPPKVAFTTKIYHPNINSNGSICLDILRSQWSPALTVSKVLLSICSLLCDPNPDDPLVPEIAHTYKADREKEETSSRL-------
>UniRef90_A0A674CHN0/21-146 [subseq from] Ubiquitin-conjugating enzyme E2 D4 n=1 Tax=Salmo trutta TaxID=8032 RepID=A0A674CHN0_SALTR
-------KELTDLQRDPPAQCSAGPVGDDLFHWQATIMGPNDSPYQGGVFFLTIHFPTDYPFKPPKVAFTTKIYHPNINSNGSICLDILRSQWSPALTVSKVLLSICSLLCDPNPDDPLVPEIAHTYKADREK--------------
>UniRef90_A0A8C1GR32/14-147 [subseq from] Ubiquitin-conjugating enzyme E2 D2 n=6 Tax=Cyprinus carpio TaxID=7962 RepID=A0A8C1GR32_CYPCA
------LQELHDLGRDPPAQCSAGPVGDDMFHWQATIMGPNDSPYQGGVFFLTIHFPTDYPFKPPKVAFTTRIYHPNINSNGSICLDILRSQWSPALTISKVLLSICSLLCDPNPDDPLVPEIARIYKTDREKLSARACK-------
>UniRef90_A0A8S0V3G0/1-147 [subseq from] Ubiquitin-conjugating enzyme E2 28-like n=2 Tax=Olea europaea subsp. europaea TaxID=158383 RepID=A0A8S0V3G0_OLEEU
MASKRIQKELKDLQKDPPVSCSAGPVGEDMFHWQATIMGPTDSPFSGGVFLITIHFPPDYPFKPPKVSFKTKVFHPNINSNGSICLDILKEQWSPALTLSKVLLSICSLLTDPNPEDPLVPEIAHMYKNDRAKYETTARSWTQKYAM
>UniRef90_C6T3B1/1-147 [subseq from] UBC core domain-containing protein n=3 Tax=Pentapetalae TaxID=1437201 RepID=C6T3B1_SOYBN
MASKRIVKELKDLQKDPPTSCSAGPVAEDMFHWQATIMGPPDSPYTGGVFLVSIHFPPDYPFKPPKVAFRTKVFHPNINSNGSICLDILKEQWSPVLTISKVLLSICSLLTDPNPDDPLVPEIAHMYKADKAKYEATARSWTQKYAM
>UniRef90_A0A091NV58/2-140 [subseq from] Ubiquitin-conjugating enzyme E2 D1 (Fragment) n=2 Tax=Apaloderma vittatum TaxID=57397 RepID=A0A091NV58_APAVI
--------ELNDLQRDPPPHCSAGPVGDDLFHWQATIMGPPDSPYQGGVFFLTIHFPTDYPFAPPQVTFTTKIYHPNINHNGRICLDILRSQWSPALTVSKVLLSICSLLHDPYADHPLEPGVADVYKSDKEEYYRIAREWTKRYAM
>UniRef90_I1HID8/1-147 [subseq from] UBC core domain-containing protein n=7 Tax=Poaceae TaxID=4479 RepID=I1HID8_BRADI
MASKRILKELKDLQKDPPTSCSAGPAGEDMFHWQATIMGPPDSPYAGGVFLVNIHFPPDYPFKPPKVSFKTKVFHPNINSNGSICLDILKEQWSPALTISKVLLSICSLLTDPNPDDPLVPEIAHMYKTDRSKYETTARSWTQKYAM
>UniRef90_A0A0A0L608/1-147 [subseq from] UBC core domain-containing protein n=11 Tax=Pentapetalae TaxID=1437201 RepID=A0A0A0L608_CUCSA
MASKRILKELKDLQKDPPTSCSAGPVAEDMFHWQATIMGPPDSPYAGGVFLITIHFPPDYPFKPPKVAFRTKVFHPNINSNGSICLDILKEQWSPALTISKVLLSICSLLTDANPDDPLVPEIAHLYKTDRAKYETTARSWTQKYAM
>UniRef90_A0A8B9LHX3/5-142 [subseq from] Ubiquitin-conjugating enzyme E2D 2 (UBC4/5 homolog, yeast) n=1 Tax=Astyanax mexicanus TaxID=7994 RepID=A0A8B9LHX3_ASTMX
----KIHKELHDLGRDPPAQ-----LGLKMFHWQATIMGPNDSPYQGGVFFLTIHFPTDYPFKPPKVAFTTRIYHPNINSNGSICLDILRSQWSPALTISKVLLSICSLLCDPNPDDPLVPEIARIYKTDREKYNRIAREWTQKYAM
>UniRef90_A0A0L9TNS2/53-199 [subseq from] UBC core domain-containing protein n=3 Tax=Phaseolus angularis TaxID=3914 RepID=A0A0L9TNS2_PHAAN
MATKRINKELKDLQKDPPASCSAGPVADDMFHWQATIMGPADSPFAGGVFIVTIHFPPDYPFKPPKVSFRTKVFHPNINSNGSICLDILKEQWSPALTISKVLLSICSLLTDPNPDDPLVPEIAHMYKTDRSKYEATARSWTQKYAM
>UniRef90_A0A8C4AST6/6-132 [subseq from] Ubiquitin-conjugating enzyme E2 D4 n=2 Tax=Denticeps clupeoides TaxID=299321 RepID=A0A8C4AST6_9TELE
------HLELTDLQRDPPAQCSAGPVGDDLFHWQATIMGPNDSPYQGGVFFLTIHFPTDYPFKPPKVAFTTKIYHPNINSNGSICLDILRSQWSPALTVSKVLLSICSLLCDPNPDDPLVPEIAHTYKADREK--------------
>UniRef90_I3S3T5/1-147 [subseq from] Ubiquitin-conjugating enzyme E2 n=2 Tax=Medicago truncatula TaxID=3880 RepID=I3S3T5_MEDTR
MASKRINKELKDLQKDPPASCSAGPVADDMFHWQATIMGPGDSPFAGGVFLVQIHFPPDYPFKPPKVSFRTKVFHPNINSNGSICLDILKEQWSPALTISKVLLSICSLLTDPNPDDPLVPEIAHMYKSDKTKYEATARSWTQKYAM
>UniRef90_A0A4Y7PW61/1-147 [subseq from] Ubiquitin-conjugating enzyme n=1 Tax=Rickenella mellea TaxID=50990 RepID=A0A4Y7PW61_9AGAM
MALKRITKELQDLGRDPPSSCSAGPTNDDMFKWQATIMGPGDSPYSGGVFFLAIQFPTDYPFKPPKVQFTTRIYHPNINANGSICLDILRDQWSPALTISKVLLSICSMLTDPNPDDPLVPDIAHLYKTDRARYESTAREWTRKYAM
>UniRef90_A0A2K5PC46/1-130 [subseq from] UBC core domain-containing protein n=1 Tax=Cebus imitator TaxID=2715852 RepID=A0A2K5PC46_CEBIM
MALKRINKELSDLARDPPAQCSAGPVGDDMFHWQATIMGPNDSPYQGGVFFLTIHFPTDYPFKPPKVAFTTRIYHPNINGNGSICLDILRSQWSPALTISKVLLSICSLLCDPNPDDSLVPEIARIYKTE-----------------
>UniRef90_A0A383W5J3/64-210 [subseq from] UBC core domain-containing protein n=2 Tax=Scenedesmaceae TaxID=3086 RepID=A0A383W5J3_TETOB
MASKRIMKELDDLKKDPPANCSAGPVGDDLFHWQATIMGPADSPYAGGVFFINIHFPPDYPFKPPKVAFQTKVYHPNVNSQGSICLDILKDQWSPALTISKVLLSISSLLTDANPDDPLVPEIAHIYKSDRQRYEETAREWTRKYAM
>UniRef90_K4CIV6/1-147 [subseq from] UBC9 n=11 Tax=Solanaceae TaxID=4070 RepID=K4CIV6_SOLLC
MASKRILKELKDLQKDPPTSCSAGPVAEDMFHWQATLMGPSDSPYAGGVFLVTIHFPPDYPFKPPKVAFRTKVFHPNINSNGSICLDILKEQWSPALTISKVLLSICSLLTDPNPDDPLVPEIAHMYKTDKSKYEATARSWTQKYAM
>UniRef90_A0A444F0T9/1-147 [subseq from] UBC core domain-containing protein n=3 Tax=Spermatophyta TaxID=58024 RepID=A0A444F0T9_ENSVE
MASKRIQKELLDLQRDPPASCSAGPVGEDLFHWQATIMGPTDSPYAGGVFFVMIHFPADYPFKPPKVNFQTKVYHPNINSNGSICLDILKDQWSPALTISKVLLSISSLLTDPNPDDPLVPEIAHIYKTHRYRYEELARSWTQKYAM
>UniRef90_A0A8C5KAF4/1-136 [subseq from] UBC core domain-containing protein n=2 Tax=Euarchontoglires TaxID=314146 RepID=A0A8C5KAF4_JACJA
MALKRINKELSDLAHDPPAQCSAGPVGDDMFHWQATIMGPNDSPYQGGVFFLTIHFPTDYPFKPPKVAFTTRIYHPNINSNGSICLDILRSQWSPALTISKVLLSICSLLCDPNPDDPLVPEI----------HNRRSREWTQKYA-
>UniRef90_A0A7N6ALS4/6-133 [subseq from] Ubiquitin-conjugating enzyme E2 D2-like n=2 Tax=Percomorphaceae TaxID=1489872 RepID=A0A7N6ALS4_ANATE
-------------------QCSAGPVGDDMFHWQATIMGPSDSPYQGGVFFLTIHFPTDYPFKPPKVAFTTRIYHPNINSNGSICLDILRSQWSPALTISKVLLSICSLLCDPNPDDPLVPEIARIYKTDSQKYNKLAQEWTAKYAM
>UniRef90_A0A8T3A7B2/76-222 [subseq from] UBC core domain-containing protein n=2 Tax=Dendrobium TaxID=37818 RepID=A0A8T3A7B2_DENNO
MASKRISKELKDLQKDPPTSCSAGPVAEDMFHWQATIMGPPDSPYAGGVFLVNIHFPPDYPFKPPKVAFRTKVFHPNINSNGSICLDILKEQWSPALTISKVLLSICSLLTDPNPDDPLVPEIAHMYKTDRNKYETTARSWTQKYAM
>UniRef90_Q9FKT3/1-147 [subseq from] Ubiquitin-conjugating enzyme E2 30 n=11 Tax=Camelineae TaxID=980083 RepID=UBC30_ARATH
MASKRINKELRDLQRDPPVSCSAGPTGDDMFQWQATIMGPADSPFAGGVFLVTIHFPPDYPFKPPKVAFRTKVYHPNINSNGSICLDILKEQWSPALTVSKVLLSICSLLTDPNPDDPLVPEIAHIYKTDRVKYESTAQSWTQKYAM
>UniRef90_A0A444EPG6/1-147 [subseq from] UBC core domain-containing protein n=3 Tax=Musaceae TaxID=4637 RepID=A0A444EPG6_ENSVE
MASKRIQKELKDLERDPPVSCSAGPVGEDMFHWQATIMGPADSPYAGGVFLVNIHFPPDYPFKPPKVSFRTKVFHPNVNSNGSICLDILKEQWSPALTISKVLLSICSLLTDPNPDDPLVPEIAHMYKTDRAKYETTAKSWTQKYAM
>UniRef90_UPI00064E0FF0/57-200 [subseq from] ubiquitin-conjugating enzyme E2 28 n=1 Tax=Erythranthe guttata TaxID=4155 RepID=UPI00064E0FF0
---KRILKELKDLQKDPPTSCSAGPVGEDMFHWQATIMGPQDSPYAGGVFLVTIHFPPDYPFKPPKVAFRTKVFHPNINSNGSICLDILKEQWSPALTISKVLLSICSLLTDPNPDDPLVPEIAHMYKTDRSKYEQTARSWTQKYAM
>UniRef90_A9P9W1/1-147 [subseq from] UBC core domain-containing protein n=3 Tax=rosids TaxID=71275 RepID=A9P9W1_POPTR
MASKRILKELKDLQKDPPTSCSAGPVAEDMFHWQATIMGPPDSPYAGGVFLVTIHFPPDYPFKTPKVAFRTKVFHPNINSNGSICLDILKEQWSPALTISKVLLSICSLLTDPNPDDPLVPEIAHMYKTDRNKYETTARSWTQKYAM
>UniRef90_A9PCT2/1-147 [subseq from] UBC core domain-containing protein n=4 Tax=Pentapetalae TaxID=1437201 RepID=A9PCT2_POPTR
MASKRILKELKDLQKDPPTSCSAGPVAEDMFHWQATIMGPADSPYAGGVFLVTIHFPPDYPFKPPKVAFRTKVFHPNINSNGSICLDILKEQWSPALTISKVLLSICSLLTDPNPDDPLVPEIAHMYKTDRSKYEATARSWTQKYAM
>UniRef90_A9PGM5/1-147 [subseq from] UBC core domain-containing protein n=5 Tax=Pentapetalae TaxID=1437201 RepID=A9PGM5_POPTR
MASKRILKELKDLQKDPPTSCSAGPVAEDMFHWQATIMGPADSPYAGGVFLVTIHFPPDYPFKPPKVAFRTKVFHPNINSNGSICLDILKEQWSPALTISKVLLSICSLLTDPNPDDPLVPEIAHMYKTDRSKYETTARSWTQKYAM
>UniRef90_A0A0F2MII3/1-42 [subseq from] Ubiquitin-conjugating enzyme E2 D/E n=1 Tax=Sporothrix schenckii 1099-18 TaxID=1397361 RepID=A0A0F2MII3_SPOSC
MALKRINKELADLGRDPPSSCSAGPVGEDLFHWQATIMGPPT---------------------------------------------------------------------------------------------------------
>UniRef90_A0A0F2MII3/76-190 [subseq from] Ubiquitin-conjugating enzyme E2 D/E n=1 Tax=Sporothrix schenckii 1099-18 TaxID=1397361 RepID=A0A0F2MII3_SPOSC
--------------------------------WLSPTLNVGDSPYSGGVFFLAIHFPTDYPFKPPKVNFTTRIYHPNINSNGSICLDILRDQWSPALTISKVLLSICSMLTDPNPDDPLVPEIAHVYKTDRAKYEATAREWTRKYAI
>UniRef90_A0A438EQW4/1-147 [subseq from] Ubiquitin-conjugating enzyme E2-17 kDa n=5 Tax=rosids TaxID=71275 RepID=A0A438EQW4_VITVI
MASKRINKELKDLQKDPPTSCSAGPVGDDMFHWQATIMGPSDSPFAGGVFLVSIHFPPDYPFKPPKVSFRTKVFHPNINSNGSICLDILKEQWSPALTISKVLLSICSLLTDPNPDDPLVPEIAHMYKTDRAKYETTARSWTQKYAM
>UniRef90_A0A452FWR1/8-135 [subseq from] UBC core domain-containing protein n=1 Tax=Capra hircus TaxID=9925 RepID=A0A452FWR1_CAPHI
-------QELTDLQRDPPAQCSAGPVGDDLFHWQATIMGPNDSPYQGGVFFLTIHFPTDYPFKPPKVVFTTKIYHPNINSNGSICLDILRSQWSPALTVSKVLLSICSLLCDPNPDDPLVPEIAHTYKADREKYV------------
>UniRef90_A0A5A7PPT1/145-291 [subseq from] Ubiquitin-conjugating enzyme E2 n=1 Tax=Striga asiatica TaxID=4170 RepID=A0A5A7PPT1_STRAF
MASKRILKELKDLQKDPPTSCSAGPVAEDMFHWQATIMGPPDSPYTGGVFLVTIHFPPDYPFKPPKVSFRTKVFHPNINSNGSICLDILKEQWSPALTISKVLLSICSLLTDPNPDDPLVPEIAHMYKTDKTKYETTARSWTQKYAM
>UniRef90_A0A7S2BUY0/1-147 [subseq from] UBC core domain-containing protein n=1 Tax=Dictyocha speculum TaxID=35687 RepID=A0A7S2BUY0_9STRA
MALKRINRELQDLGGDPPANCSAGPVQDDLFHWQATIMGPDDSPYSGGVYFLNIHFPADYPFKPPKVAFTTKIYHCNINANGGICLDILKDQWSPALTLSKVLLSICSLLTDPNPDDPLVPEIAQIYRNDKTRHDQVAREWTAKYAM
>UniRef90_A0A6D2LE66/39-185 [subseq from] UBC core domain-containing protein n=2 Tax=Brassicaceae TaxID=3700 RepID=A0A6D2LE66_9BRAS
MASKRINKELKDLQRDPPVSCSAGPVGDDMFHWQATIMGPTDSPFTGGVFVVAIHFPPDYPFKPPKVSFKTKVYHPNINSNGSICLDILKEQWSPALTISKVLLSICSLLTDPNPDDPLVPEIAHTYKTDRGKYETTARSWTQKYAM
>UniRef90_A0A8C7MV42/3-134 [subseq from] Ubiquitin-conjugating enzyme E2 D2 n=3 Tax=Oncorhynchus TaxID=8016 RepID=A0A8C7MV42_ONCKI
--LTRAHRELNDLARDPPAQCSAGPVGDDMFHWQATIMGPNDSPYQGGVFFLTIHFPTDYPFKPPKLAFTTRIYHPNINSNGSICLDILRSQWSPALTISKVLLSICSLLCDPNPDDPLVPEIARIYKADSDKH-------------
>UniRef90_UPI00189E69E8/1-113 [subseq from] ubiquitin-conjugating enzyme E2 D1b isoform X6 n=4 Tax=Sebastes umbrosus TaxID=72105 RepID=UPI00189E69E8
MALKRIQKELHDLQRDPPAQCSAGPVGDDLFHWQATIMGPGDSPYQGGVFFLTIHFPTDYPFKPPKVAFTTKIYHPNINSNGSICLDILRSQWSPALTVSKEFKSLVSYSI-PS---------------------------------
>UniRef90_UPI00189E69E8/130-168 [subseq from] ubiquitin-conjugating enzyme E2 D1b isoform X6 n=4 Tax=Sebastes umbrosus TaxID=72105 RepID=UPI00189E69E8
----------------------------------------------------------------------------------------------SSLPVTTILLSICSLLCDPNPDDPLVPDIAHMYKNDKDN--------------
>UniRef90_I3S7A3/1-147 [subseq from] UBC core domain-containing protein n=2 Tax=rosids TaxID=71275 RepID=I3S7A3_LOTJA
MASKRINKELKDLQKDPPASCSAGPVADDMFHWQATIMGPADSPFTGGVFLVTIHFPPDYPFKPPKVSFRTKVYHPNINSNGSICLDILKEQWSPALTISKVLQSICSLLTDPNPDDPLVPEIAHMYKTDRAKYEATARSWTQKYAM
>UniRef90_A0A7J7C3K0/57-203 [subseq from] Ubiquitin conjugating-like enzyme family protein n=2 Tax=Tripterygium wilfordii TaxID=458696 RepID=A0A7J7C3K0_TRIWF
MASKRINKELKDLQRDPPASCSAGPVADDMFHWQATIMGPADSPFAGGVFLVSIHFPPDYPFKPPKVSFRTKVFHPNINSNGSICLDILKEQWSPALTVSKVLLSICSLLTDPNPDDPLVPEIAHMYKSDRLKYESTARSWTQKYAM
>UniRef90_A0A0P1BEK1/15-161 [subseq from] Ubiquitin-conjugating enzyme e2 n=3 Tax=Basidiomycota TaxID=5204 RepID=A0A0P1BEK1_9BASI
MALKRINKELVDLGRDPPSSCSAGPTGDNMFQWQATIMGPGDSPYSGGVFFLSITFPTDYPFKPPKVSFSTKIYHPNINSNGSICLDILRDQWSPALTISKVLLSICSMLTDPNPDDPLVPEIAHLYKTDRPRYESTAREWTRKYAM
>UniRef90_B4FC97/1-147 [subseq from] Ubiquitin-conjugating enzyme E2 11 n=10 Tax=Poaceae TaxID=4479 RepID=B4FC97_MAIZE
MASKRILKELKDLQKDPPTSCSAGPAGEDMFHWQATIMGPPDSPYAGGVFLVNIHFPPDYPFKPPKVSFKTKVFHPNINSNGSICLDILKEQWSPALTISKVLLSICSLLTDPNPDDPLVPEIAHMYKTDRPKYEATARSWTQKYAM
>UniRef90_V4LZB2/4-148 [subseq from] UBC core domain-containing protein n=4 Tax=malvids TaxID=91836 RepID=V4LZB2_EUTSA
--SKRILKELKDLQKDPPSNCSAGPVAEDMFHWQATIMGPPDSPYAGGVFLVSIHFPPDYPFKPPKVSFKTKVYHPNINSNGSICLDILKEQWSPALTISKVLLSICSLLTDPNPDDPLVPEIAHTYKIDKSKYESTARSWTQKYAM
>UniRef90_C5YZT9/1-147 [subseq from] UBC core domain-containing protein n=8 Tax=Panicoideae TaxID=147369 RepID=C5YZT9_SORBI
MASKRILKELKDLQKDPPTSCSAGPAGEDMFHWQATIMGPPDSPYAGGVFLVNIHFPPDYPFKPPKVSFKTKVFHPNINSNGSICLDILKEQWSPALTISKVLLSICSLLTDPNPDDPLVPEIAHMYKTDRPKYESTARSWTQKYAM
>UniRef90_K7VP60/1-147 [subseq from] Ubiquitin-conjugating enzyme E2 28-like isoform 1 n=15 Tax=Magnoliopsida TaxID=3398 RepID=K7VP60_PHAVU
MASKRILKELKDLQKDPPTSCSAGPVAEDMFHWQATIMGPADSPYAGGVFLVTIHFPPDYPFKPPKVAFRTKVFHPNINSNGSICLDILKEQWSPALTISKVLLSICSLLTDPNPDDPLVPEIAHMYKTDRAKYEATARSWTQKYAM
>UniRef90_A0A7N1A527/1-147 [subseq from] UBC core domain-containing protein n=4 Tax=Mesangiospermae TaxID=1437183 RepID=A0A7N1A527_KALFE
MASKRILKELKDLQKDPPTSCSAGPVGEDMFHWQATIMGPADSPYAGGVFLVNIHFPPDYPFKPPKVAFKTKVFHPNINSNGSICLDILKEQWSPALTISKVLLSICSLLTDPNPDDPLVPELAHMYKTDRNKYETTARNWTQKYAM
>UniRef90_B9T3W7/1-147 [subseq from] Ubiquitin-conjugating enzyme E2, putative n=11 Tax=fabids TaxID=91835 RepID=B9T3W7_RICCO
MASKRINKELKDLQRDPPASCSAGPVADDMFHWQATIMGPADSPFTGGVFLVSIHFPPDYPFKPPKVSFRTKVFHPNINSNGSICLDILKEQWSPALTISKVLLSICSLLTDPNPDDPLVPEIAHMYKMDRAKYETTARSWTQKYAM
>UniRef90_A0A0C9YWT4/1-147 [subseq from] UBC core domain-containing protein n=11 Tax=Agaricomycetes TaxID=155619 RepID=A0A0C9YWT4_9AGAM
MALKRINKELIDLGRDPPSSCSAGPIGDNMFQWQATIMGPGDSPYAGGVFFLSITFPTDYPFKPPKVSFTTKIYHPNINANGSICLDILRDQWSPALTISKVLLSICSMLTDPNPDDPLVHDIAHLYKTDRARYEATAREWTRKYAM
>UniRef90_A0A5E8C5Y5/1-146 [subseq from] UBC core domain-containing protein n=1 Tax=Saprochaete ingens TaxID=2606893 RepID=A0A5E8C5Y5_9ASCO
MALKRINKELNDLGNDPPSSCSAGPNGDNMFQWQATIMGPNDSPYAGGVFFLTINFPTDYPFKPPKVAFTTKIYHPNINANGSICLDILKDQWSPALTISKVLLSICSLLTDPNPDDPLVPDIAHLYKNDRARYEATAAEWTKKYA-
>UniRef90_A0A6P4N998/1-147 [subseq from] ubiquitin-conjugating enzyme E2 28 n=12 Tax=rosids TaxID=71275 RepID=A0A6P4N998_GOSAR
MASKRILKELKDLQKDPPTSCSAGPVAEDMFHWQATIMGPSDSPYAGGVFLVTIHFPPDYPFKPPKVAFRTKVFHPNINSNGSICLDILKEQWSPALTISKVLLSICSLLTDPNPDDPLVPEIAHMYKTDRAKYEATARSWTQKYAM
>UniRef90_A0A830BZG5/72-218 [subseq from] Ubiquitin-conjugating enzyme e2 28 n=1 Tax=Phtheirospermum japonicum TaxID=374723 RepID=A0A830BZG5_9LAMI
MASKRILKELKDLQKDPPTSCSAGPVAEDMFHWQATIMGPTDSPYSGGVFLVTIHFPPDYPFKPPKVAFKTKVFHPNINSNGSICLDILKEQWSPALTISKVLLSICSLLTDPNPDDPLVPEIAHMYKTDKAKYESTARSWTQKYAM
>UniRef90_D7MDQ0/1-147 [subseq from] UBC core domain-containing protein n=6 Tax=Brassicaceae TaxID=3700 RepID=D7MDQ0_ARALL
MASKRILKELKDLQKDPPTSCSAGPVAEDMFHWQATIMGPSESPYSGGVFLVTIHFPPDYPFKPPKVAFRTKVFHPNINSNGSICLDILKEQWSPALTISKVLLSICSLLTDPNPDDPLVPEIAHMYKTDKNKYESTARTWTQKYAM
>UniRef90_P35133/1-147 [subseq from] Ubiquitin-conjugating enzyme E2 10 n=10 Tax=Brassicaceae TaxID=3700 RepID=UBC10_ARATH
MASKRILKELKDLQKDPPTSCSAGPVAEDMFHWQATIMGPSESPYAGGVFLVTIHFPPDYPFKPPKVAFRTKVFHPNINSNGSICLDILKEQWSPALTISKVLLSICSLLTDPNPDDPLVPEIAHMYKTDKNKYESTARSWTQKYAM
>UniRef90_A0A1D1YNL0/49-195 [subseq from] Ubiquitin-conjugating enzyme E2 28 (Fragment) n=4 Tax=Mesangiospermae TaxID=1437183 RepID=A0A1D1YNL0_9ARAE
MASKRILKELKDLQKDPPTSCSAGPVAEDMFHWQATIMGPPDSPYAGGVFLVTIHFPPDYPFKPPKVAFRTKVFHPNINSNGSICLDILKEQWSPALTISKVLLSICSLLTDPNPDDPLVPEIAHMYKTDRAKYEATARSWAQKYAM
>UniRef90_A0A251LXY7/1-147 [subseq from] UBC core domain-containing protein n=3 Tax=Manihot esculenta TaxID=3983 RepID=A0A251LXY7_MANES
MALKRINKELRDMQKEPPVSCSAGPVGDDMFHWQATIMGPADSPFAGGVFSVSIHFPPDYPFKPPKVSFKTRVYHPNINNKGSICLDILKEQWSPALTVSKVLLSICSLLTDPNPDDPLVPDIANVYKTDKAKYESTARSWTQKYAM
>UniRef90_A0A7J6DND6/1-147 [subseq from] UBC core domain-containing protein n=2 Tax=Cannabis sativa TaxID=3483 RepID=A0A7J6DND6_CANSA
MASKRINKELKDLQKDPPASCSAGPVADDMFHWQATIMGPAESPFTGGVFLISIHFPPDYPFKPPKVSFKTKVFHPNINSNGSICLDILKEQWSPALTVSKVLLSICSLLTDPNPDDPLVPEIAHMYKSDRAKYESTARSWTQKYAM
>UniRef90_UPI00084951FE/10-156 [subseq from] ubiquitin-conjugating enzyme E2-17 kDa isoform X1 n=2 Tax=Theobroma cacao TaxID=3641 RepID=UPI00084951FE
MSSKRITKELKDLQKDPPVSCSAGPIGDDMFHWQATIMGPADSPYAGGVFLVSIHFPPDYPFKPPKVAFKTKVYHPNINSNGSICLDILKEQWSPALTVSKVLLSICSLLTDPNPDDPLVPEIAHTYKTDRAKYESTAHSWTQKYAM
>UniRef90_A0A5N6PHW5/611-757 [subseq from] Protein kinase domain-containing protein n=2 Tax=Mikania micrantha TaxID=192012 RepID=A0A5N6PHW5_9ASTR
MASKRILKELKDLQKDPPTSCSAGPVAEDMFHWQATIMGPPDSPYSGGVFLVTIHFPPDYPFKPPKVAFRTKVFHPNINSNGSICLDILKEQWSPALTISKVLLSICSLLTDPNPDDPLVPEIAHMYKTDRSKYETMARSWTQKYAM
>UniRef90_A0A671S924/10-133 [subseq from] Ubiquitin-conjugating enzyme E2 D4-like n=2 Tax=Cyprininae TaxID=2743694 RepID=A0A671S924_9TELE
---------HTYLQRDPPAQCSAGPVGDDLFHWQATIMGPSDSPYQGGVFFLTIHFPTDYPFKPPKVAFTTKIYHPNINSNGSICLDILRSQWSPALTVSKVLLSICSLLCDPNPDDPLVPDIAHIYKSDKEK--------------
>UniRef90_A0A8D1SLX8/10-142 [subseq from] UBC core domain-containing protein n=2 Tax=Sus scrofa TaxID=9823 RepID=A0A8D1SLX8_PIG
-----------SLPTDPPAQCSAGPVGDDLFHWQATIMGPNDSPYQGGVFFLTIHFPTDYPFKPPKVAFTTKIYHPNINSNGSICLDILRSQWSPALTVSKVLLSICSLLCDPNPDDPLVPEIAHTYKADREKYSVVSQEWTHE---
>UniRef90_D3ZL88/9-155 [subseq from] Ubiquitin-conjugating enzyme E2 D4-like n=3 Tax=Tetrapoda TaxID=32523 RepID=D3ZL88_RAT
MALKRIQKELVAFSQDPPAQCSAGPVAENLFHWQATIMGPEDSPYQGGVFFLSVHFPSNYPFRPPKVSFITRIYHPNISKNGSICLDILNSEWSPALTISKVLLSICSLLCDPNPDDPLVPEIAKVYRKDLKQYDRMAREWTERYAM
>UniRef90_UPI000A30C29B/1-146 [subseq from] LOW QUALITY PROTEIN: ubiquitin-conjugating enzyme E2 D4 n=1 Tax=Mus pahari TaxID=10093 RepID=UPI000A30C29B
MALXRIQKELTDLQRDPPAQCSAGPVGDDLFHWQATIMGLNDSPYQGGVFFLTIHFPTDYPADPNShtVAFTTRIYHPNINSNGSICLDILRSQWSPALTVSKVLLSICSLLCDPYPDX---PEIAHTYKADREKYNRLAREWTQKYAM
>UniRef90_UPI001CFB913B/1-147 [subseq from] ubiquitin-conjugating enzyme E2 28-like n=1 Tax=Mangifera indica TaxID=29780 RepID=UPI001CFB913B
MASKRINKELKDLHKDPPASCSAGPVADDMFHWQATIMGPSDSPFSGGVFVVSIHFPPDYPFKPPKVAFRTKVFHPNINSNGSICLDILKEQWSPALTISKVLLSICSLLTDPNPDDPLVPEIAHMYKSDRAKYESTARSWTQKYAM
>UniRef90_A0A0D1E680/1-147 [subseq from] Putative E2 ubiquitin-conjugating protein n=9 Tax=Basidiomycota TaxID=5204 RepID=A0A0D1E680_USTMA
MATKRINKELVDLGRDPPSSCSAGPTGDNMFQWQATIMGPGDSPYAGGVFFLSITFPTDYPFKPPKVSFSTKIYHPNINSNGSICLDILRDQWSPALTISKVLLSICSMLTDPNPDDPLVPEIANLYKTDRQRYESTAREWTRKYAM
>UniRef90_A0A6N2JXL0/1-147 [subseq from] UBC core domain-containing protein n=1 Tax=Salix viminalis TaxID=40686 RepID=A0A6N2JXL0_SALVM
MASKRILKELKDLQKDPPTSCSAGPVAEDMFHWQATIMVPPDSPYAGGVFLVTIHFPPDYPFKPPKVAFRTKVFHPNINSNGSICLDILKEQWSPALTISKVLLSICSLLTDPNPDDPLVPEIAHMYKTDRSKYETTARSWTQKYAM
>UniRef90_A0A8C7D8A4/7-137 [subseq from] Ubiquitin conjugating enzyme E2 D2 n=2 Tax=Oncorhynchus TaxID=8016 RepID=A0A8C7D8A4_ONCKI
--MKLCDQELNDLARDPPAQCSAGPVGDDMFHWQATIMGPNDSPYQGGVFFLTIHFPTDYPFKPPKVAFTTRIYHPNINSNGSICLDILRSQWSPALTISKVLLSICSLLCDPNPDDPLVPEIARIYKTDREK--------------
>UniRef90_R9P7H3/147-293 [subseq from] UBC core domain-containing protein n=8 Tax=Ustilaginaceae TaxID=5268 RepID=R9P7H3_PSEHS
MAMKRINKELADLGRDPPSSCSAGPTGDNMFQWQATIMGPGDSPYAGGVFFLSITFPTDYPFKPPKVSFSTKIYHPNINSNGSICLDILRDQWSPALTISKVLLSICSMLTDPNPDDPLVPEIANLYKTDRQRYESTAREWTRKYAM
>UniRef90_T1KGY0/20-155 [subseq from] UBC core domain-containing protein n=2 Tax=Tetranychus urticae TaxID=32264 RepID=T1KGY0_TETUR
MALKRIKKELEDLKRDPPAQCSAGPVGDDLFHWQATIMGPPDSPYQGGVFFLTIHFPTDYPFKPPKVAFTTRIYHPNINSNGSIS-----------LTISKVLLSICSLLCDPNPDDPLVPEIAKLYKTDREKYNEMGREWTRKYAM
>UniRef90_A0A2C9W0D5/1-147 [subseq from] UBC core domain-containing protein n=18 Tax=rosids TaxID=71275 RepID=A0A2C9W0D5_MANES
MASKRINKELKDLQRDPPASCSAGPVADDMFHWQATILGPADSPFAGGVFLVSIHFPPDYPFKPPKVSFRTKVFHPNINSNGSICLDILKEQWSPALTISKVLLSICSLLTDPNPDDPLVPEIAHMYKTDRAKYETTARSWTQKYAM
>UniRef90_A0A388LCJ7/1-147 [subseq from] UBC core domain-containing protein n=1 Tax=Chara braunii TaxID=69332 RepID=A0A388LCJ7_CHABU
MASRRITRELQDIKRDPPSNCSAGPVGDDLFHWQATIMGPSDSPYEGGVFYASIHFPPDYPFKPPKVSFQTKVYHPNINANGSICLDILKEQWSPALTISKVLLSICSLLSDPNPDDPLVPDIAQMYKTNRAQYEHTARGWTHKYAM
>UniRef90_A0A4S8JNP7/237-383 [subseq from] UBC core domain-containing protein n=1 Tax=Musa balbisiana TaxID=52838 RepID=A0A4S8JNP7_MUSBA
MASKRIQKELMDLQRDPPTSCSAGPVGEDLFHWQATIMGPSDSPYAGGVFFVKIHFPPDYPFKPPKVNFQTKVYHPNINSNGSICLDILKEQWSPALTISKVLLSICSLLTDPNPDDPLVPEIAHMYKTQSSRYEETARAWTQKYAM
>UniRef90_A0A6A5PKE7/16-162 [subseq from] UBC core domain-containing protein n=4 Tax=rosids TaxID=71275 RepID=A0A6A5PKE7_LUPAL
MASKRILKELKDLQKDPPTSCSAGPVAEDMFHWQATIMGPADSPYAGGVFLVTIHFPPDYPFKPPKVAFRTKVFHPNINSNGSICLDILKEQWSPALTISKVLLSICSLLTDPNPDDPLVPEIAHMYKTDRTKYETTARSWTQKYAM
>UniRef90_A0A6I9RAV7/1-147 [subseq from] ubiquitin-conjugating enzyme E2-17 kDa n=2 Tax=Cocoseae TaxID=169705 RepID=A0A6I9RAV7_ELAGV
MASKRILKELKDLQKDPPTSCSAGPVAEDMFHWQATIMGPPDSPYAGGVYLVNIHFPPDYPFKPPKVAFKTKVFHPNINSNGSICLDILKEQWSPALTISKVLLSICSLLTDPNPDDPLVPEIAHMYKTDRAKYEATARSWTQKYAM
>UniRef90_A0A8X8YWY0/421-567 [subseq from] Uncharacterized protein n=5 Tax=Lamiales TaxID=4143 RepID=A0A8X8YWY0_SALSN
MASKRILKELKDLQKDPPTSCSAGPVGEDMFHWQATIMGPQDSPYAGGVFLVTIHFPPDYPFKPPKVAFRTKVFHPNINSNGSICLDILKEQWSPALTISKVLLSICSLLTDPNPDDPLVPEIAHMYKTDRAKYEQTARSWTQKYAM
>UniRef90_UPI000D63E871/36-167 [subseq from] ubiquitin-conjugating enzyme E2 D2 isoform X1 n=3 Tax=Gallus gallus TaxID=9031 RepID=UPI000D63E871
------NEELNDLARDPPAQCSAGPVGDDMFHWQATIMGPNDSPYQGGVFFLTIHFPTDYPFKPPKVAFTTRIYHPNINSNGSICLDILRSQWSPALTISKVLLSICSLLCDPNPDDPLVPEIARIYKTDRENQQREN---------
>UniRef90_A0A4X1UI26/5-134 [subseq from] UBC core domain-containing protein n=1 Tax=Sus scrofa TaxID=9823 RepID=A0A4X1UI26_PIG
---RKLDCELSDLARDPPAQCSAGPVGDDMFHWQATIMGPNDSPYQGGVFFLTIHFPTDYPFKPPKVAFTTRIYHPNINSNGSICLDILRSQWSPALTISKVLLSICSLLCDPNPDDPLVPEIARIYKTDRDK--------------
>UniRef90_A0A7S3QZB9/1-147 [subseq from] UBC core domain-containing protein n=1 Tax=Dunaliella tertiolecta TaxID=3047 RepID=A0A7S3QZB9_DUNTE
MAMKRIQRELEDLKKDPPANCSAGPSSDDLFHWQATIMGPPDSPYAGGVFFVSIHFPPDYPFKPPKVAFQTKVYHPNVNSQGSICLDILKDQWSPALTVSKVLLSISSLLTDPNPDDPLVPEIAHACKTDKSRYEETAREWTRKYAM
>UniRef90_A0A8D3DJY7/2-137 [subseq from] UBC core domain-containing protein n=4 Tax=Percomorphaceae TaxID=1489872 RepID=A0A8D3DJY7_SCOMX
-ALKGLLQELQDLQRDPPAQCSAGPVGDDLFHWQATIMGPGDSPYQGGVFFLTIHFPTDYPFKPPKVAFTTKIYHPNINSNGSICLDILRSQWSPALTVSKVLLSICSLLCDPNPDDPLVPDIAQVIP----------KEWTQKYAM
>UniRef90_UPI001C66A1F3/40-171 [subseq from] ubiquitin-conjugating enzyme E2 D2-like isoform X1 n=4 Tax=Phasianidae TaxID=9005 RepID=UPI001C66A1F3
-----ELQELNDLARDPPAQCSAGPVGDDMFHWQATIMGPNDSPYQGGVFFLTIHFPTDYPFKPPKVAFTTRIYHPNINSNGSICLDILRSQWSPALTISKVLLSICSLLCDPNPDDPLVPEIARIYKTDRENQQRE----------
>UniRef90_A0A0D8Y1E4/54-183 [subseq from] Ubiquitin-like modifier-activating enzyme ATG7 n=1 Tax=Dictyocaulus viviparus TaxID=29172 RepID=A0A0D8Y1E4_DICVI
---DRITKELQDLGRDPPAQCSAGPVGDDLFHWQATIMGPPESPYQGGVFFLTIHFPTDYPFKPPKVAFTTRIYHPNINSNGSICLDILRSQWSPALTISKVLLSICSLLCDPNPDDPLVPEIARIYKTDRDR--------------
>UniRef90_A0A250XBX9/25-171 [subseq from] UBC core domain-containing protein n=3 Tax=core chlorophytes TaxID=2692248 RepID=A0A250XBX9_9CHLO
MASKRIQKELQDLQKDPPTSCSAGPEGDDLFSWQATIMGPSESPYSGGVFFVKIHFPPDYPFKPPKVAFTTKVYHPNVNSQGSICLDILKDQWSPALTISKVLLSISSLLTDPNPDDPLVPEIAHIYKTDKKRYEDQAREWTRKYAM
>UniRef90_A0A852H9I3/7-133 [subseq from] UB2D3 enzyme (Fragment) n=4 Tax=Amniota TaxID=32524 RepID=A0A852H9I3_9CHAR
------LKELSDLARDPPAQCSAGPVGDDMFHWQATIMGPNDSPYQGGVFFLTIHFPTDYPFKPPKVAFTTRIYHPNINSNGSICLDILRSQWSPALTISKVLLSICSLLCDPNPDDPLVPEIARIYKTDRDK--------------
>UniRef90_A0A8C5AD54/5-134 [subseq from] UBC core domain-containing protein n=3 Tax=Clupeocephala TaxID=186625 RepID=A0A8C5AD54_GADMO
---KRRELELSDLGRDPPAQCSAGPVGDDMFHWQATIMGPNDSPYQGGVFFLTIHFPTDYPFKPPKVAFTTRIYHPNINSNGSICLDILRSQWSPALTISKVLLSICSLLCDPNPDDPLVPEIARIYKTDSQK--------------
>UniRef90_D3BGI7/1-146 [subseq from] Ubiquitin-conjugating enzyme n=1 Tax=Polysphondylium pallidum (strain ATCC 26659 / Pp 5 / PN500) TaxID=670386 RepID=D3BGI7_POLPP
MALKRINKELSDLARDPPSSCSAGPSGDDMFHWTATIMGPKDSPYEQGVFFLNIHFPTDYPFKPPKISFTTKVYHPNINSSGSICLDILKEQWSPALTIPKVLLSICALLTDPNPDDPLVPEIAHLYKTDKQRFEATAKEWTRKFA-
>UniRef90_A0A2D4FAJ1/32-157 [subseq from] UBC core domain-containing protein (Fragment) n=1 Tax=Micrurus corallinus TaxID=54390 RepID=A0A2D4FAJ1_MICCO
---------------------AAEPVGDDMFHWQATIMGPNDSPYQGGVFFLTIHFPTDYPFKPPKVAFTTRIYHPNINSNGSICLDILRSQWSPALTISKVLLSICSLLCDPNPDDPLVPEIARIYKTDREKYNRIAREWTQKYAM
>UniRef90_A0A673I2F8/60-185 [subseq from] Ubiquitin-conjugating enzyme E2 D4-like n=1 Tax=Sinocyclocheilus rhinocerous TaxID=307959 RepID=A0A673I2F8_9TELE
-------IELQDLQRDPPSQCSAGPLGEDLFHWQATIMGPSDSPYQGGVFFLTIHFPTDYPFKPPKVAFTTKIYHPNINSNGSICLDILRSQWSPALTVSKVLLSICSLLCDPNPDDPLVPDIAHIYKSDKDK--------------
>UniRef90_A0A834WGK2/77-223 [subseq from] Ubiquitin-conjugating enzyme E2-17 kDa-like n=3 Tax=Fabaceae TaxID=3803 RepID=A0A834WGK2_9FABA
MASKRITKELKDLQKDPPVSCSAGPVGEDMFHWQATIMGPADSPYAGGVFLVTIHFPPDYPFKPPKVSFRTKVFHPNINSNGSICLDILKEQWSPALTVSKVLLSICSLLTDPNPDDPLVPEIAHMYKTDRAKYETTARSWTQKFAM
>UniRef90_B4FBW4/1-147 [subseq from] Ubiquitin-conjugating enzyme E2 11 n=4 Tax=Euphyllophyta TaxID=78536 RepID=B4FBW4_MAIZE
MASKRILKELKDLQKDPPTSCSAGPVAEDMFYWQATIMGPSDSPYAGGVFLVTIHFPPDYPFKPPKVAFKTKVYHPNINSNGSICLDILKEQWSPALTVSKVLLSICSLLTDPNPDDPLVPEIAHLYKTDRVKYESTARSWTQKYAM
>UniRef90_A0A834Z4V2/1-147 [subseq from] UBC core domain-containing protein n=1 Tax=Tetracentron sinense TaxID=13715 RepID=A0A834Z4V2_9MAGN
MASKRILKELKDLQKDPPTSCSAGPVAEDMFHWQATIMGPPDSPYAGGVFLVTIHFPPDYPFKPPKVAFRTKVFHPNINSNGSICLDILKEHWSPALTISKVLLSICSLLTDPNPDDPLVPEIAHMYKSTRTKYETTARSWTQKYAM
>UniRef90_UPI001443CB78/2-130 [subseq from] ubiquitin-conjugating enzyme E2 D2 isoform X4 n=3 Tax=Parus major TaxID=9157 RepID=UPI001443CB78
------EQELNDLARDPPAQCSAGPVGDDMFHWQATIMGPNDSPYQGGVFFLTIHFPTDYPFKPPKVAFTTRIYHPNINSNGSICLDILRSQWSPALTISKVLLSICSLLCDPNPDDPLVPEIARIYKTDREKLR------------
>UniRef90_A0A5A7QG49/56-202 [subseq from] Ubiquitin-conjugating enzyme n=1 Tax=Striga asiatica TaxID=4170 RepID=A0A5A7QG49_STRAF
MASKRILKELKDLQKDPPTSCSAGPVAEDMFHWQATIMGPADSPYSGGVFLATIHFPPDYPFKPPKVAFKTKVFHPNINSNGSICLDILKEQWSPALTISKVLLSICSLLTDPNPDDPLVPEIAHMYKTDKAKYESTARSWTQKYAM
>UniRef90_A0A7S3CL36/1-147 [subseq from] UBC core domain-containing protein (Fragment) n=3 Tax=Eukaryota TaxID=2759 RepID=A0A7S3CL36_9SPIT
MASKRITKELQDLQKDPPTSCSAGPEGDDLFHWQATIMGPSDSPFQGGVFFVNIHFPPDYPFKPPKVSFKTKVYHPNVNSQGSICLDILKEQWSPALTISKVLLSICSLLTDPNPEDPLVPEIANIYKTDFEKYKETAVEWTRKYAM
>UniRef90_G7E9F1/175-320 [subseq from] UBC core domain-containing protein n=1 Tax=Mixia osmundae (strain CBS 9802 / IAM 14324 / JCM 22182 / KY 12970) TaxID=764103 RepID=G7E9F1_MIXOS
MALKRINKELLDLGKDPPSSCSAGPTGDNLFQWQATIMGPGDSPYAGGVFFLSITFPTDYPFKPPKVAFTTKIYHPNINANGSICLDILREQWSPALTISKVLLSICSLLNDPNPDDPLVPDIANLYKTDRARYESTAREWTRKYA-
>UniRef90_UPI001E26F3EF/43-185 [subseq from] ubiquitin-conjugating enzyme E2 D4 isoform X1 n=2 Tax=Pipistrellus kuhlii TaxID=59472 RepID=UPI001E26F3EF
----RTEKELSDLQRDPPAQWSARPVGDDWFCWQATITGPNDSPYQGGIFFLNIHFPTDYPFKPPKVAFTTKIYHPNIHSNGSICLDVLQSHWSPSLTVSEVLLSICSLLCEPNPDDPLVPEIAHTYKANREKYNKLAREWTQKYAM
>UniRef90_A0A3L6FI64/1-146 [subseq from] Ubiquitin-conjugating enzyme E2 5A n=2 Tax=Poaceae TaxID=4479 RepID=A0A3L6FI64_MAIZE
MASKRIQKELKDLQKDPPTSCSAGPVGEDMFHWQATIMGPSDSPYSGGVFLVTIHFPPDYPFKPPKVAFRTKVFHPNINSNGSICLDILKDQWSPALTISKVLLSICSLLTDPNPDDPLVPEIAHMYKTDRHKYENTARTWTQSAA-
>UniRef90_A0A8S0QI04/41-187 [subseq from] Ubiquitin-conjugating enzyme E2-17 kDa n=2 Tax=Olea europaea subsp. europaea TaxID=158383 RepID=A0A8S0QI04_OLEEU
MASKRILKELKDLQKDPPTSCSAGPVAEDMFHWQATIMGPPDSPYTGGVFLVTIHFPPDYPFKPPKVAFRTKVFHPNINSNGSICLDILKEQWSPALTISNVLLSICSLLTDPNPDDPLVPEIAHMYKIDRSKYETTARSWTQKYAM
>UniRef90_A0A8V0YD58/2-127 [subseq from] Ubiquitin conjugating enzyme E2 D2 n=1 Tax=Gallus gallus TaxID=9031 RepID=A0A8V0YD58_CHICK
-------KELNDLARDPPAQCSAGPVGDDMFHWQATIMGPNDSPYQGGVFFLTIHFPTDYPFKPPKVAFTTRIYHPNINSNGSICLDILRSQWSPALTISKVLLSICSLLCDPNPDDPLVPEIARIYKTDREN--------------
>UniRef90_UPI0020B70464/1-31 [subseq from] Ubiquitin-conjugating enzyme n=1 Tax=Penicillium oxalicum TaxID=69781 RepID=UPI0020B70464
MALKRINKELTDLGRDPPSSCSAGPVGDDLV--------------------------------------------------------------------------------------------------------------------
>UniRef90_UPI0020B70464/78-195 [subseq from] Ubiquitin-conjugating enzyme n=1 Tax=Penicillium oxalicum TaxID=69781 RepID=UPI0020B70464
-----------------------------QFHWQATIMGPSDSPYSGGVFFLTIHFPTDYPFKPPKVNFTTRIYHPNINSNGSICLDILRDQWSPALTISKVLLSICSMLTDPNPDDPLVPEIAHVYKTDRPRYEATAREWTRKYAI
>UniRef90_A0A1W2WIY7/1-146 [subseq from] Ubiquitin-conjugating enzyme E2-17 kDa n=1 Tax=Ciona intestinalis TaxID=7719 RepID=A0A1W2WIY7_CIOIN
MALKRINRELQDLNREPSSQYTAGPVGDDLFHWQASIMGPDTSPFQGGVFFLNVHFPTDYPFKPPKISFTTKIYHPNINGNGSICLDILRSQWSPALTLSKVLLSISSLLCDPNPDDPLVPDIARMYKTDIKKYKQIATEWTQKHA-
>UniRef90_A0A2T9YBL8/1-151 [subseq from] UBC core domain-containing protein n=1 Tax=Smittium simulii TaxID=133385 RepID=A0A2T9YBL8_9FUNG
MALRRISKELKDLERDPPSTCSAGPVSDDVFHWQATIMGPSDSPYNGGVFFLSIHFPTDYPFKPPKasiisISFTTRIYHPNINSNGSICLDILKDQWSPALTISKVLLSICSMLTDPNPDDPLVPEIAHIYKTDRETYESTAREWTRKFA-
>UniRef90_A0A4R0RPE9/1-147 [subseq from] Ubiquitin-conjugating enzyme E2 4 n=1 Tax=Steccherinum ochraceum TaxID=92696 RepID=A0A4R0RPE9_9APHY
MALKRINKELLDLGRDPPSSCSAGPTGDNMFQWQATIMGPGDSPYAGGVFFLSITFPTDYPFKPPKVSFTTKIYHPNINANGSICLDILRDQWSPALTISKVLLSICSMLTDPNPDDPLVPDIAHLYKTDRTRYEATAREWTRKYAI
>UniRef90_A0A022VTB2/1-146 [subseq from] Ubiquitin-conjugating enzyme E2-16 kDa n=9 Tax=Arthrodermataceae TaxID=34384 RepID=A0A022VTB2_TRIRU
MALKRINKELTDLGRDPPSSCSAGPIGDDLFHWQATIMGPEGSPYAGGVFFLAIHFPTDYPFKPPKVNFTTPVYHPNINSNGSICLDILRDQWSPALTISKVLLSICSMLTDPNPDDPLVPEIAHLYKKKDGEYERIAAEWTRKHA-
>UniRef90_A0A8T0U3N8/100-246 [subseq from] UBC core domain-containing protein n=2 Tax=Panicum virgatum TaxID=38727 RepID=A0A8T0U3N8_PANVG
MASKRILKELKDLQKDPPTSCSAGPVGEDMFHWQATIMGPSDSPYAGGVFLVSIHFPPDYPFKPPKVAFKTKVFHPNINSNGSICLDILKEQWSPALTVSKVLLSICSLLTDPNPDDPLVPEIAHMYKVDRSKYEASARNWTQKYAM
>UniRef90_P35131/1-147 [subseq from] Ubiquitin-conjugating enzyme E2 8 n=34 Tax=Mesangiospermae TaxID=1437183 RepID=UBC8_ARATH
MASKRILKELKDLQKDPPTSCSAGPVAEDMFHWQATIMGPAESPYSGGVFLVTIHFPPDYPFKPPKVAFRTKVFHPNINSNGSICLDILKEQWSPALTISKVLLSICSLLTDPNPDDPLVPEIAHMYKTDRAKYEATARNWTQKYAM
>UniRef90_A0A453FTE4/46-192 [subseq from] UBC core domain-containing protein n=5 Tax=BOP clade TaxID=359160 RepID=A0A453FTE4_AEGTS
MASKRILKELKDLQKDPPTSCSAGPSGEDMFHWQATIMGPPDSPYAGGVFLVNIHFPPDYPFKPPKVSFKTKVFHPNINSNGSICLDILKEQWSPALTISKVLLSICSLLTDPNPDDPLVPEIAHMYKTDRSKYETTARSWTQKYAM
>UniRef90_A0A671KCH6/9-135 [subseq from] Ubiquitin-conjugating enzyme E2 D4 n=7 Tax=Clupeocephala TaxID=186625 RepID=A0A671KCH6_9TELE
------NTELTDLQRDPPAQCSAGPVGEDLFHWQATIMGPNDSPYQGGVFFLTIHFPTDYPFKPPKVAFTTKIYHPNINSNGSICLDILRSQWSPALTVSKVLLSICSLLCDPNPDDPLVPEIAHTYKADREK--------------
>UniRef90_A0A8C8M9T4/9-135 [subseq from] Ubiquitin-conjugating enzyme E2D 2 (UBC4/5 homolog, yeast) n=1 Tax=Oncorhynchus tshawytscha TaxID=74940 RepID=A0A8C8M9T4_ONCTS
------QTELNDLARDPPAQCSAGPVGDDMFHWQATIMGPNDSPYQGGVFFLTIHFPTDYPFKPPKVAFTTRIYHPNINSNGSICLDILRSQWSPALTISKVLLSICSLLCDPNPDDPLVPEIARIYKTDREK--------------
>UniRef90_A0A061FJI1/1-147 [subseq from] Ubiquitin-conjugating enzyme 28 n=5 Tax=Mesangiospermae TaxID=1437183 RepID=A0A061FJI1_THECC
MSSKRITKELKDLQKDPPVSCSAGPIGDDMFHWQATIMGPTDSPYAGGVFLVSIHFPPDYPFKPPKVAFKTKVYHPNINSNGSICLDILKEQWSPALAVSKVLLSICSLLTDPNPDDPLVPEIAHTFKTDRAKYESTARSWTQKYAM
>UniRef90_A0A150GKT3/1-147 [subseq from] UBC core domain-containing protein n=2 Tax=Chlamydomonadales TaxID=3042 RepID=A0A150GKT3_GONPE
MASKRIQKELQDLQKDPPTSCSAGPAGDDLFHWQATIMGPSDSPYAGGVFFVNIMFPPDYPFKPPKVTFQTKVYHPNVNSQGSICLDILKDQWSPALTISKVLLSICSLLTDPNPDDPLVPEIAHIYKTDRRRYEETAREWTRKWAM
>UniRef90_A0A4Y2BMS3/1-147 [subseq from] Ubiquitin-conjugating enzyme E2 2 n=1 Tax=Araneus ventricosus TaxID=182803 RepID=A0A4Y2BMS3_ARAVE
MALKRISRELKDLRRDPPDLCSAGPVGDDLFKWQATIMGPPDSPYQGGIFCLTIHFPPDYPFKPPKVSFSTKIYHPNIDDDGFICLDILKSQWSPALTIPKVLLSICSLLSDPNPDDPLHTDIAKIYETDREKYNQLARNWTEKYAM
>UniRef90_A0A059AS67/1-147 [subseq from] UBC core domain-containing protein n=2 Tax=Mesangiospermae TaxID=1437183 RepID=A0A059AS67_EUCGR
MASKRILKELRDLQRDPPTSCSAGPIAEDMFHWQATIIGPNDSPYSGGVFLVTIHFPPDYPFKPPKVAFRTKVFHPNINSNGNICLDILKEQWSPALTISKVLLSICSLLTDPNPDDPLVPEIAHMYKSDRPKYEAMARSWTQKYAM
>UniRef90_A0A0D9V3Q1/16-159 [subseq from] UBC core domain-containing protein n=2 Tax=Leersia perrieri TaxID=77586 RepID=A0A0D9V3Q1_9ORYZ
MASKRIQKELKDLQKDPPTSCSAGPVGEDMFHWQATIMGPSDSPYAGGVFLVTIHFPPDYPFKPPKVAFRTKVFHPNINSNGSICLDILKDQWSPALTISKVLLSICSLLTDPNPDDPLVPEIAHMYKTDRHKYENTARTWTQR---
>UniRef90_A0A1S4BFG2/1-147 [subseq from] ubiquitin-conjugating enzyme E2-17 kDa-like n=5 Tax=Pentapetalae TaxID=1437201 RepID=A0A1S4BFG2_TOBAC
MASKRILKELKDLQKDPPTSCSAGPVAEDMFHWQATIMGPTDSPYAGGVFLVSIHFPPDYPFKPPKVAFRTKVFHPNINSNGSICLDILKEQWSPALTISKVLLSICSLLTDPNPDDPLVPEIAHMYKNDRSKYEATARSWTQKYAM
>UniRef90_A0A5C7IGD4/192-338 [subseq from] UBC core domain-containing protein n=2 Tax=rosids TaxID=71275 RepID=A0A5C7IGD4_9ROSI
MASKRINKELKDLQKDPPASCSAGPVADDMFHWQATIMGPADSPFAGGVFLVSIHFPPDYPFKPPKVAFRTKVFHPNINSNGSICLDILKEQWSPALTISKVLLSICSLLTDPNPDDPLVPEIAHMYKTDRAKYETTARSWTQKYAM
>UniRef90_A0A5J9TCN8/72-218 [subseq from] UBC core domain-containing protein n=4 Tax=cellular organisms TaxID=131567 RepID=A0A5J9TCN8_9POAL
MASKRILKELKDLQKDPPTSCSAGPVAEDMFHWQATIMGPSDSPYSGGVFLVTIHFPPDYPFKPPKVAFKTKVFHPNINSNGSICLDILKEQWSPALTVSKVLLSICSLLTDPNPDDPLVPEIAHMYKTDRVKYESTARSWTQKYAM
>UniRef90_I0Z3K9/1-148 [subseq from] Ubiquitin-conjugating enzyme n=3 Tax=Trebouxiophyceae TaxID=75966 RepID=I0Z3K9_COCSC
MASKRIQKELKDLQKDPPTSCSAGPTSpDDLFHWQATIMGPPDSPYAGGVFMVKIHFPPDYPFKPPKVNFQTKVYHPNINSNGSICLDILKEQWSPALTVSKVLLSICSLLTDPNPDDPLVPEIAHIYKTDKKRYDDTARQWTNKYAM
>UniRef90_A0A0A0L2X5/1-147 [subseq from] UBC core domain-containing protein n=8 Tax=fabids TaxID=91835 RepID=A0A0A0L2X5_CUCSA
MASKRILKELKDLQKDPPTSCSAGPVAEDMFHWQATIMGPSDSPYSGGVFLVNIHFPPDYPFKPPKVAFRTKVFHPNINSNGSICLDILKEQWSPALTISKVLLSICSLLTDPNPDDPLVPEIAHMYKTDRAKYEASARSWTQKYAM
>UniRef90_A0A3B3SX15/10-137 [subseq from] Ubiquitin-conjugating enzyme E2 D2 n=1 Tax=Paramormyrops kingsleyae TaxID=1676925 RepID=A0A3B3SX15_9TELE
-----RLLELNDLARDPPAQCSAGPVGDDMFHWQATIMGPNDSPYQGGVFFLTIHFPTDYPFKPPKVAFTTRIYHPNINSNGSICLDILRSQWSPALTISKVLLSICSLLCDPNPDDPLVPEIARIYKTDREK--------------
>UniRef90_B9GHJ6/1-147 [subseq from] UBC core domain-containing protein n=14 Tax=Mesangiospermae TaxID=1437183 RepID=B9GHJ6_POPTR
MASKRINKELKDLQKDPPASCSAGPVADDMFHWQATIMGPADSPFAGGVFLVSIHFPPDYPFKPPKVSFRTKVFHPNINSNGSICLDILKEQWSPALTISKVLLSICSLLTDPNPDDPLVPEIAHMYKTDRFKYETTARSWTQKYAM
>UniRef90_A0A1J5X4W4/1-147 [subseq from] Ubiquitin-conjugating enzyme E2 n=1 Tax=Amphiamblys sp. WSBS2006 TaxID=1866961 RepID=A0A1J5X4W4_9MICR
MAQRRITKELKDFSLDPPALCSAGPVGDDLFHWQATIIGPHETPYAGGVFFLSIHFPIDYPFKPPRVAFTTRIYHPNINGNGSICLDILREQWSPALTISKVLLSICSLLADPNPDDPLVPEIANTYRNDRQKYNATAQEWTKKYAV
>UniRef90_A0A398AMT1/68-214 [subseq from] UBC core domain-containing protein (Fragment) n=1 Tax=Brassica campestris TaxID=3711 RepID=A0A398AMT1_BRACM
MASKRILKELKDLQKDPPTSCSAGPVAEDMFHWQATIMGPSDSPYSGGVFLVTIHFPPDYPFKPPKVAFRTKVFHPNINSNGSICLDILKEQWSPALTISKVLLSICSLLTDPNPDDPLVPEIAHMYKTDKNKYESTARTWTQKYGM
>UniRef90_A0A8J5VF77/200-346 [subseq from] UBC core domain-containing protein n=1 Tax=Zizania palustris TaxID=103762 RepID=A0A8J5VF77_ZIZPA
MASKRILKELKDLQKDPPTSCSAGPAGEDMFHWQATIMGPPDSPYAGGVFLVNIHFPPDYPFKPPKVSFKTKVFHPNINSNGSICLDILKEQWSPALTISKVLLSICSLLTDPNPDDPLVPEIAHMYKTDRQKYEATARSWTQKYAM
>UniRef90_A0A199VXW1/23-169 [subseq from] Ubiquitin-conjugating enzyme E2-17 kDa n=2 Tax=Ananas comosus TaxID=4615 RepID=A0A199VXW1_ANACO
MASKRILKELKDLQKDPPTSCSAGPAAEDMFHWQATIMGPPDSPYAGGVFLVNIHFPPDYPFKPPKVAFKTKVFHPNINSNGSICLDILKEQWSPALTISKVLLSICSLLTDPNPDDPLVPEIAHMYKTDRAKYETTARSWTQKYAM
>UniRef90_A0A2P2LW85/1-147 [subseq from] UBC core domain-containing protein n=2 Tax=Rhizophora mucronata TaxID=61149 RepID=A0A2P2LW85_RHIMU
MASKRINKELKDLQKDPPASCSAGPVQDDMFHWQATIMGPADSPFAGGVFLVSIHFPPDYPFKPPKFSFKTKVYHPNINSNGSICLDILKEQWSPALTVSKVLLSICSLLTDPNPDDPLVPEIAHIYKTNRAKYEATARSWTQKYAM
>UniRef90_B9SLF2/1-147 [subseq from] Ubiquitin-conjugating enzyme E2, putative n=6 Tax=Mesangiospermae TaxID=1437183 RepID=B9SLF2_RICCO
MASKRINKELKDLQKDPPVSCSAGPAGDDMFHWQATIMGPADSPYAGGVFLISIHFPPDYPFKPPKASFKTKVYHPNINSSGSICLDILKEQWSPALTVSKVLLSICSLLTDPNPDDPLVPEIAHVYRTDRAKYETTARSWTQKYAM
>UniRef90_UPI0009E4922F/1-147 [subseq from] ubiquitin-conjugating enzyme E2-17 kDa-like n=1 Tax=Phalaenopsis equestris TaxID=78828 RepID=UPI0009E4922F
MASKRILKELKDLQKDPPTSCSAGPVAEDMFHWQATIMGPPDSPYSGGIFLVSIHFPPDYPFKPPKVVFRTKVFHPNINSNGSICLDILKEQWSPALTISKVLLSICSLLTDPNPEDPLVPEIAHMYKTDRNKYETTARSWTQKYAM
>UniRef90_W6MWE2/1-147 [subseq from] UBC core domain-containing protein n=1 Tax=Kuraishia capsulata CBS 1993 TaxID=1382522 RepID=W6MWE2_9ASCO
MSTKRINKELADLGRDPPSSCSAGPVGDDLYHWQASIMGPPDSPYAGGVFFLNIHIPTDYPFKPPKVTFTTKIYHPNINGNGTICLDILGDLWSPALTISKVLLSICSLLTDANPDDPLVPEIAHIYKTDRSKYEATAKEWTRKYAI
>UniRef90_A0A2A2JS99/11-139 [subseq from] UBC core domain-containing protein n=1 Tax=Diploscapter pachys TaxID=2018661 RepID=A0A2A2JS99_9BILA
-------RELQDLGRDPPAQCSAGPVGDDLFHWQATIMGPPESPYQGGVFFLTIHFPTDYPFKPPKVAFTTRIYHPNINSNGSICLDILRSQWSPALTISKVLLSICSLLCDPNPDDPLVPEIARIYKTDRDSP-RT----------
>UniRef90_A0A511KAW0/428-572 [subseq from] Transcription factor n=3 Tax=Eukaryota TaxID=2759 RepID=A0A511KAW0_RHOTO
-ALKRINKELLDLGRDPPSSCSAGPTGDDLFRWQATIMGPADSPYSGGVFFLTITFPTDYPFKPPKVAFTTKIYHPNINANGSICLDILREQWSPALTISKVLLSICSLLTDPNPDDPLVPEIANLYKTDRARYESTAREWTRKYA-
>UniRef90_A0A820ILU9/1-147 [subseq from] UBC core domain-containing protein n=11 Tax=Bdelloidea TaxID=44578 RepID=A0A820ILU9_9BILA
MALKRINKELLELEKDPPANCSAGPNYMFGFLRQATIMGPGDSPFQGGVFFLSIHFPADYPFKPPKITFTTKIFHPNINSNGAICLDILRSQWSPALTISKVLLSICSLLCDPNPDDPLVPDIARTYKTDKEKYNATARQWTQKYAM
>UniRef90_A0A673IAR2/10-135 [subseq from] Ubiquitin-conjugating enzyme E2 D4 n=3 Tax=Cyprininae TaxID=2743694 RepID=A0A673IAR2_9TELE
-------IELTDLQRDPPAQCSAGPVGEDLFHWQATIMGPNDSPYQGGVFFLTIHFPTDYPFKPPKVAFTTKIYHPNINSNGSICLDILRSQWSPALTVSKVLLSICSLLCDPNPDDPLVPEIAHTYKADREK--------------
>UniRef90_K3Z951/100-246 [subseq from] UBC core domain-containing protein n=4 Tax=Paniceae TaxID=147428 RepID=K3Z951_SETIT
MASKRILKELKDLQKDPPTSCSAGPVGEDMFHWQATIMGPSDSPYAGGVFLVSIHFPPDYPFKPPKVAFKTKVFHPNINSNGSICLDILKEQWSPALTVSKVLLSICSLLTDPNPDDPLVPEIAHMYKVDRSKYETTARSWTQKYAM
>UniRef90_Q43821/1-147 [subseq from] Ubiquitin conjugating enzyme n=4 Tax=Mesangiospermae TaxID=1437183 RepID=Q43821_PEA
MASKRILKELKDLQKDPPTSCSAGPVAEDMFHWQATIVGPADSPYAGGVFLVTIHFPPDYPFKPPKVAFRTKVFHPNINSNGSICLDILKEQWSPALTISKVLLSICSLLTDPNPDDPLVPEIAHMYKTDRTKYEATARSWTQKYAM
>UniRef90_B8C0C0/1-147 [subseq from] Ubiquitin-conjugating enzyme e2-16kda, ubiquitin protein ligase n=19 Tax=Ochrophyta TaxID=2696291 RepID=B8C0C0_THAPS
MSLKRINKELVDLGKDPPANCSAGPVGDDMFHWQATIMGPDESPYAGGVFFLDIHFPADYPFKPPKVHFTTRIYHCNINSNGGICLDILKDQWSPALTISKVLLSICSLLTDPNPDDPLVPDIAQLLKTDRARHDSTAREWTSKYAM
>UniRef90_P35135/1-147 [subseq from] Ubiquitin-conjugating enzyme E2-17 kDa n=15 Tax=Pentapetalae TaxID=1437201 RepID=UBC4_SOLLC
MASKRILKELKDLQKDPPTSCSAGPVAEDMFHWQATIMGPTDSPYAGGVFLVSIHFPPDYPFKPPKVAFRTKVFHPNINSNGSICLDILKEQWSPALTISKVLLSICSLLTDPNPDDPLVPEIAHMYKTDRAKYETTARSWTQKYAM
>UniRef90_A0A2T7E6Q9/83-229 [subseq from] UBC core domain-containing protein n=2 Tax=Panicum hallii TaxID=206008 RepID=A0A2T7E6Q9_9POAL
MASKRILKELKDLQKDPPTSCSAGPVGEDMFHWQATIMGPSDSPYAGGVFLVSIHFPPDYPFKPPKVAFKTKVFHPNINSNGSICLDVLKEQWSPALTVSKVLLSICSLLTDPNPDDPLVPEIAHMYKVDRSKYETTARSWTQKYAM
>UniRef90_A0A6Q2X2M4/4-134 [subseq from] Ubiquitin-conjugating enzyme E2 D2 n=2 Tax=Esox lucius TaxID=8010 RepID=A0A6Q2X2M4_ESOLU
--LKKQQCELNDLARDPPAQCSAGPVGDDMFHWQATIMGPNDSPYQGGVFFLTIHFPTDYPFKPPKVAFTTRIYHPNINSNGSICLDILRSQWSPALTISKVLLSICSLLCDPNPDDPLVPEIARIYKTDTDK--------------
>UniRef90_A0A7J7LTF8/1-147 [subseq from] UBC core domain-containing protein n=2 Tax=Mesangiospermae TaxID=1437183 RepID=A0A7J7LTF8_9MAGN
MASKRIQKELKDLQKDPPTSCSAGPVNEDMFHWQATIMGPADSPFAGGVFLVTIHFPPDYPFKPPKVSFRTKVFHPNINSNGSICLDILKEQWSPALTISKVLLSICSLLTDPNPDDPLVPEIAHMYKTDRVKYESTSRSWTQKYAM
>UniRef90_UPI0006448DE0/1-146 [subseq from] hypothetical protein n=1 Tax=Acytostelium subglobosum LB1 TaxID=1410327 RepID=UPI0006448DE0
MALKRINKELSDLARDPPTSCSAGPCGEDLFHWSATIMGPKDSPYDGGIFFLNIHFPTDYPFKPPKINFQSKVYHPNINANGSICLDILKEQWSPALTIPKVLLSICALLTDPNPDDPLVPEIANLYKTDKARFEANAKEWTRKYA-
>UniRef90_F6Y4V4/1-146 [subseq from] Ubiquitin-conjugating enzyme E2-17 kDa n=1 Tax=Ciona intestinalis TaxID=7719 RepID=F6Y4V4_CIOIN
MALKRITKELQDLNRDPPSHCSAGPVGEDYFHWQATITGPCETPFSGGVFFLSIHFPTDYPFKPPKVSFITKIYHPNINANGSICLDILRSQWSPALTVAKVLLSISSLLSDPNPDDPLVPEIAKLYKTDRAKYCKTAQEWTRRYC-
>UniRef90_Q4UBZ3/1-146 [subseq from] Ubiquitin-conjugating enzyme E2, putative n=9 Tax=Eukaryota TaxID=2759 RepID=Q4UBZ3_THEAN
MALKRIHKELADLTKDPPTNCSAGPVGDDMFHWQATIMGPHNSLYQNGVYFLNIHFPSDYPFKPPKVAFTTKVYHPNINNNGAICLDILKDQWSPALTISKVLLSISSLLTDPNPDDPLVPEIAQIYKQNRKLYESTVREWVQKYA-
>UniRef90_A0A371G7N3/60-206 [subseq from] UBC core domain-containing protein (Fragment) n=1 Tax=Mucuna pruriens TaxID=157652 RepID=A0A371G7N3_MUCPR
MASKRINKELKDLQKDPPASCSAGPVADDMFHWQATIMGPADSPFAGGVFLVSIHFPPDYPFKPPKVSFRTKVFHPNINSNGSICLDILKEQWSPALTISKVLLSICSLLTDPNPDDPLVPEIAHMYKTDRAKYEATARSWTQKYAM
>UniRef90_UPI00053FAC87/28-155 [subseq from] ubiquitin-conjugating enzyme E2 D4 isoform X4 n=3 Tax=Fukomys damarensis TaxID=885580 RepID=UPI00053FAC87
-------WELTDLQRDPPAQCSAGPVGDDLFHWQATIMGPNDSPYQGGVFFLTIHFPTDYPFKPPKVAFTTKIYHPNINSSGSICLDILRSQWSPALTVSKVLLSICSLLCDPNPDDPLVPEIAHTYKADREKPR------------
>UniRef90_A0A078GJQ6/1-147 [subseq from] BnaA09g11510D protein n=7 Tax=Brassica TaxID=3705 RepID=A0A078GJQ6_BRANA
MASKRILKELKDLHKDPPSSCSAGPVAEDMFHWQATIMGPSDSPYSGGVFLVTIHFPPDYPFKPPKVAFRTKVFHPNVNSNGSICLDILKEQWSPALTISKVLLSICSLLTDPNPDDPLVPEIAHMYKTDRAKYESTARSWTQKYAM
>UniRef90_A0A5C6MJZ4/439-581 [subseq from] Ubiquitin-conjugating enzyme E2 D3 n=3 Tax=Bilateria TaxID=33213 RepID=A0A5C6MJZ4_9TELE
MALKRISKELTDLSRDPPAQCSAGPVGEDMFHWQATIMGPtfcvllqPDSPYQGGVFFLTIHFPTDYPFKPPKVAFTTRIYHPNINSNGSICLDILRSQWSPALTISKVLLSICSLLCDPNPDDPLVPEIARIYKTDLVRLNA-----------
>UniRef90_A0A5N6MWJ2/629-775 [subseq from] Protein kinase domain-containing protein n=1 Tax=Mikania micrantha TaxID=192012 RepID=A0A5N6MWJ2_9ASTR
MASKRILKELKDLQKDPPTSCSAGPVAEDMFHWQATIMGPPDSPYSGGVFLVTIHFPPDYPFKPPKVAFRTKVFHPNINSNGSICLDILKEQWSPALTISKVLLSICSLLTDPNPDDPLVPEIAHMYKTDRNKYETTARSWTQKYAM
>UniRef90_A0A8X7NAB6/1-147 [subseq from] Uncharacterized protein n=4 Tax=Tilletia TaxID=13289 RepID=A0A8X7NAB6_9BASI
MALKRINKELADLGRDPPSSCSAGPVGDNMFQWQATIMGPADSPYAGGVFFLNITFPTDYPFKPPKCQFVTKIYHPNINPNGSICLDILRDQWSPALTISKVLLSICSLLTDPNPDDPLVPEYANIYKTDRPRYENTAREWTRKYAM
>UniRef90_A0A3L6VSS1/28-174 [subseq from] UBC core domain-containing protein n=15 Tax=Stramenopiles TaxID=33634 RepID=A0A3L6VSS1_APHAT
MALKRINKELLDLGKDPPANCSAGPVGDDLFHWQATIMGPEDSPYSGGVYFLNIHFPADYPFKPPKVNFTTRIYHCNINANGGICLDILKDQWSPALTISKVLLSICSLLTDANPDDPLVPEIAQIYRTDRAKHDGTAREWTAKYAM
>UniRef90_A0A8T2XR22/67-213 [subseq from] UBC core domain-containing protein n=3 Tax=Populus TaxID=3689 RepID=A0A8T2XR22_POPDE
MASKRINKELKDLQKDPPASCSAGPVADDMFHWQATIMGPADSPFTGGVFLVSIHFPPDYPFKPPKVSFRTKVFHPNINSNGSICLDILKEQWSPALTISKVLLSICSLLTDPNPDDPLVPEIAHMYKTDRAKYETTARSWTQKYAM
>UniRef90_UPI001C4BB339/1-103 [subseq from] ubiquitin-conjugating enzyme E2-17 kDa-like isoform X1 n=1 Tax=Zingiber officinale TaxID=94328 RepID=UPI001C4BB339
MASKRIQKELKDLEMDPPLSCSAGPVGEDMSHWQATIMGPADSPFAGGVFLVSIHFPPDYPFKPPKMKFLTQVYHPNINSNGSICLDILKEEWSPALTISKVN--------------------------------------------
>UniRef90_UPI001C4BB339/122-186 [subseq from] ubiquitin-conjugating enzyme E2-17 kDa-like isoform X1 n=1 Tax=Zingiber officinale TaxID=94328 RepID=UPI001C4BB339
----------------------------------------------------------------------------------NICLDILKEKWSPALTISKVMLSLCSFLTDPNPDHPLVIEIAQIYKTDRVKYETIARSWTQKYAM
>UniRef90_A0A4S8IGG4/1-147 [subseq from] UBC core domain-containing protein n=17 Tax=Liliopsida TaxID=4447 RepID=A0A4S8IGG4_MUSBA
MASRRIQKELQDLQRDPPASCSAGPVGEDLFHWQATIMGPSDSPYAGGVFFVTIHFPPDYPFKPPMVNFQTKVYHPNINSNGSICLDILKDQWSPALTISKVLLSISSLLTDPNPDDPLVPEIAHLYKNQRPRYEEMARSWTQKHAM
>UniRef90_A0A8C9DFP7/2-140 [subseq from] UBC core domain-containing protein n=1 Tax=Prolemur simus TaxID=1328070 RepID=A0A8C9DFP7_PROSS
--------EFLDLVRDPPAQCSAGPVGDDMLHWQATIMGPNDSPYQGGVFFLTIQFPSDYPFKPPKVAFTTRIYHPNISRNGSICLDILRSEWSPALTVSKLLLSICSMLCDPNPDDPLVPEIAKIYRKDRRTYDRIAKEWTEKYAM
>UniRef90_A0A8K0IPS8/22-167 [subseq from] Ubiquitin-conjugating enzyme E2-17 kDa n=1 Tax=Cocos nucifera TaxID=13894 RepID=A0A8K0IPS8_COCNU
MASKRIQKELQDLQRDPPTSCSAGPVGEDLFHWQATIMGPDDSPYAGGLFFVMIHFPPDYPFKPPKLNFQTKVYHPNINSNGSICLDILKEQWSPALTISKVLLSICSLLTDPNPDDPLAPEIAYVYKNHRSRYEETARAWTQKYA-
>UniRef90_A0A1D5PLI5/36-163 [subseq from] Ubiquitin conjugating enzyme E2 D2 n=1 Tax=Gallus gallus TaxID=9031 RepID=A0A1D5PLI5_CHICK
------NEELNDLARDPPAQCSAGPVGDDMFHWQATIMGPNDSPYQGGVFFLTIHFPTDYPFKPPKVAFTTRIYHPNINSNGSICLDILRSQWSPALTISKVLLSICSLLCDPNPDDPLVPEIARIYKTDREKQ-------------
>UniRef90_A0A804KIS4/1-147 [subseq from] (wild Malaysian banana) hypothetical protein n=2 Tax=Musa acuminata subsp. malaccensis TaxID=214687 RepID=A0A804KIS4_MUSAM
MASRRIQKELQDLQRDPPASCSAGPVGEDLFHWQATIMGPSDSPYAGGVFFVTIHFPPDYPFKPPTVNFQTKVYHPNINSNGSICLDILKDQWSPALTISKVLLSISSLLTDPNPDDPLVPEIAHLYKNQRPRYEEMARSWTQKHAM
>UniRef90_A0A8J4TLE4/30-161 [subseq from] Drebrin-like protein n=1 Tax=Clarias magur TaxID=1594786 RepID=A0A8J4TLE4_CLAMG
------AQELTDLQRDPPAQCSAGPVGEDLFHWQATIMGPNDSPYQGGVFFLTIHFPTDYPFKPPKVAFTTKIYHPNINSNGSICLDILRSQWSPALTVSKVLLSICSLLCDPNPDDPLVPEIAHTYKADRENKNGAA---------
>UniRef90_H6VUT1/1-147 [subseq from] Ubiquitin-conjugating enzyme n=1 Tax=Ammopiptanthus mongolicus TaxID=126911 RepID=H6VUT1_9FABA
MASKRILKELKDLQKDPPTSCSAGPVAEDMFHWHATIMGPPDSPYAGGVFLVSIHFPPDYPFKPPKVAFRTKVFHPNINSNGSICLDILKEQWSPALTISKVLLSICSLLTDPNPDDPLVPEIVHMYKTDRNKYESTARSWTQKYAM
>UniRef90_A0A3Q7ICY0/300-446 [subseq from] UBC core domain-containing protein n=3 Tax=Solanum subgen. Lycopersicon TaxID=49274 RepID=A0A3Q7ICY0_SOLLC
MASKRIQKELKDLQKDPPASCSAGPVGQDMFHWQATIMGPSDSPFSGGVFLASIHFPPDYPFKPPKVSFKTKVFHPNINSNGSICLDILKEQWSPALTVSKVLLSICSLLTDPNPDDPLVPEIAHMYKTDRPKYESTARSWTQKYAM
>UniRef90_A0A556VWN3/3-133 [subseq from] Ubiquitin-conjugating enzyme E2 D4 n=1 Tax=Bagarius yarrelli TaxID=175774 RepID=A0A556VWN3_BAGYA
-------QELTDLQRDPPAQCSAGPVGEDLFHWQATIMGPNDSPYQGGVFFLTIHFPTDYPFKPPKVAFTTKIYHPNINSNGSICLDILRSQWSPALTVSKVLLSICSLLCDPNPDDPLVPEIAHTYKADRENRDMFL---------
>UniRef90_A0A8C6WFA5/8-135 [subseq from] Ubiquitin-conjugating enzyme E2D 2 (UBC4/5 homolog, yeast) n=1 Tax=Neogobius melanostomus TaxID=47308 RepID=A0A8C6WFA5_9GOBI
-----GEKELNDLARDPPAQCSAGPVGDDMFHWQATIMGPNDSPYQNGVFFLTIHFPTDYPFKPPKVAFTTRIYHPNINSNGSICLDILRSQWSPALTISKVLLSICSLLCDPNPDDPLVPEIARIYKTDREK--------------
>UniRef90_G0QVB7/1-149 [subseq from] Ubiquitin-conjugating enzyme e2-16 kDa, putative n=2 Tax=Ichthyophthirius multifiliis (strain G5) TaxID=857967 RepID=G0QVB7_ICHMG
MALKRIQKELQDLSREPPSNCSAGPVEgqKDAFQWQATIMGPEDSPYSGGVFFLNIHFPTDYPFKPPKVTFTTRIYHPNINQNGSICLDILKDQWSPALTISKVLLSISSLLNDPNPDDPLVPEIAQLYKTDKQRYEANAREWTRKYAM
>UniRef90_R1E9A4/3-148 [subseq from] UBC core domain-containing protein n=3 Tax=Eukaryota TaxID=2759 RepID=R1E9A4_EMIHU
-ATKRINKELQDLTKDPPSTCSAGPVGDDLFHWQSTIMGPKESPYEGGIFFLNINFPSDYPFKPPKVTFTTKIYHCNVNSNGSICLDILQSQWSPALTVSKVLLSVCSLLTDPNPDDPLVPEIARLYKQDRGKHDETAKEWTRKYAM
>UniRef90_A0A1Q3C3F3/1-147 [subseq from] UQ_con domain-containing protein n=6 Tax=Mesangiospermae TaxID=1437183 RepID=A0A1Q3C3F3_CEPFO
MASKRISKELKDLQKDPPASCSAGPVAEDIFHWQATIMGPADSPFAGGVFLVSIHFPPDYPFKPPKVSFRTKVFHPNINSNGSICLDILKEQWSPALTISKVLLSICSLLTDPNPDDPLVPEIAHMYKTDRTKYESTARSWTQKYAM
>UniRef90_A0A4W4FNK7/18-144 [subseq from] Ubiquitin-conjugating enzyme E2 D4 n=1 Tax=Electrophorus electricus TaxID=8005 RepID=A0A4W4FNK7_ELEEL
------PQELTDLQRDPPAQCSAGPVGEDLFHWQATIMGPNDSPYQGGVFFLTIHFPTDYPFKPPKVAFTTKIYHPNINSNGSICLDILRSQWSPALTVSKVLLSICSLLCDPNPDDPLVPEIAHTYKADREK--------------
>UniRef90_A0A8J7TF96/15-140 [subseq from] UB2D2 enzyme (Fragment) n=1 Tax=Atractosteus spatula TaxID=7917 RepID=A0A8J7TF96_ATRSP
-------QELNDLARDPPAQCSAGPVGDDMFHWQATIMGPNDSPYQGGVFFLTIHFPTDYPFKPPKVAFTTRIYHPNINSNGSICLDILRSQWSPALTISKVLLSICSLLCDPNPDDPLVPEIARIYKTDREK--------------
>UniRef90_UPI0018B08345/39-164 [subseq from] ubiquitin-conjugating enzyme E2 D4 isoform X1 n=3 Tax=Chlorocebus sabaeus TaxID=60711 RepID=UPI0018B08345
-------LELTDLQRDPPAQCSAGPVGDDLFHWQATIMGPNDSPYQGGVFFLTIHFPTDYPFKPPKVAFTTKIYHPNINSNGSICLDILRSQWSPALTVSKVLLSICSLLCDPNPDDPLVPEIAHTYKADREN--------------
>UniRef90_A0A059BWT3/1-147 [subseq from] UBC core domain-containing protein n=5 Tax=Mesangiospermae TaxID=1437183 RepID=A0A059BWT3_EUCGR
MASKRINKELKDLQKDPPVSCSAGPVADDMFHWQATIMGPTDSPFAGGVFLVSIHFPPDYPFKPPKVSFRTKVFHPNINSNGSICLDILKEQWSPALTISKVLLSICSLLTDPNPDDPLVPEIAHMYKTDRAKYESTARSWTQKYAM
>UniRef90_A0A4W4GU96/9-134 [subseq from] Ubiquitin conjugating enzyme E2 U n=5 Tax=Otophysi TaxID=186626 RepID=A0A4W4GU96_ELEEL
-------LELTDLGRDPPAQCSAGPVGDDLFHWQATIMGPNDSPYQGGVFFLTIHFPTDYPFKPPKVAFTTRIYHPNINSNGSICLDILRSQWSPALTISKVLLSICSLLCDPNPDDPLVPEIARIYKTDNEK--------------
>UniRef90_A0A7M4FYJ2/11-138 [subseq from] Ubiquitin conjugating enzyme E2 D3 n=1 Tax=Crocodylus porosus TaxID=8502 RepID=A0A7M4FYJ2_CROPO
-------DELSDLARDPPAQCSAGPVGDDMFHWQATIMGPNDSPYQGGVFFLTIHFPTDYPFKPPKVAFTTRIYHPNINSNGSICLDILRSQWSPALTISKVLLSICSLLCDPNPDDPLVPEIARIYKTDRD--NRV----------
>UniRef90_A0A8C9FEZ5/28-155 [subseq from] Ubiquitin conjugating enzyme E2 D2 n=1 Tax=Pavo cristatus TaxID=9049 RepID=A0A8C9FEZ5_PAVCR
-----VMGELNDLARDPPAQCSAGPVGDDMFHWQATIMGPNDSPYQGGVFFLTIHFPTDYPFKPPKVAFTTRIYHPNINSNGSICLDILRSQWSPALTISKVLLSICSLLCDPNPDDPLVPEIARIYKTDREK--------------
>UniRef90_A0A2T7Q016/539-680 [subseq from] DNA repair and recombination protein RAD54B n=1 Tax=Pomacea canaliculata TaxID=400727 RepID=A0A2T7Q016_POMCA
-----LYMELQDLGRDPPPTCSAGPVGEDMFHWQATIMGPPDTPYQGGVFFLTIQFPSDYPFKPPKVAFTTKIYHPNINSNGSICLDILRSQWSPALTISKVLLSISSLLTDPNPDDPLVPEIARTFKNDRERYNELGREWTRKYAM
>UniRef90_A0A3Q3W7X4/33-172 [subseq from] Ubiquitin conjugating enzyme E2 D1 n=1 Tax=Mola mola TaxID=94237 RepID=A0A3Q3W7X4_MOLML
-------RELADFNKDPPASCSAGPLGDDMFHWQASIMGPSDSPYQGGVFFLSVQFPTDYPFKPPKVAFSTKIYHPNISSNGNICLDILKTQWSPALTISKVLLSICSLLCDPNADDPLVPDIALLYKTDRKRYNQIATEWTRKYAM
>UniRef90_A0A8C2QDF9/1-143 [subseq from] UBC core domain-containing protein n=1 Tax=Cricetulus griseus TaxID=10029 RepID=A0A8C2QDF9_CRIGR
MALKLINKELSDFACDPPAQCSAGPVGDDMFHWQATIMGPNDSPYQGGVFFLTIHFPTDYPFKPPKVV----IYHPNSDSDGSICLDILRSQWSPALTISKVLLSICSLLCDPNPDDPLAPEILWIYKTDRDKYNRISREWTQNYAM
>UniRef90_A0A5D2XMQ7/1-147 [subseq from] UBC core domain-containing protein n=14 Tax=malvids TaxID=91836 RepID=A0A5D2XMQ7_GOSMU
MASKRILKELKDLQKDPPTSCSAGPVAEDMFHWQATLMGPSDSPYAGGVFLVSIHFPSDYPFKPPKVAFRTKVFHPNINSNGSICLDILKEQWSPALTISKVLLSICSLLTDPNPDDPLVPEIAHMYKTDRAKYEATARGWTQKYAM
>UniRef90_A0A6J0E985/9-154 [subseq from] Ubiquitin-conjugating enzyme E2 D2-like n=3 Tax=Neotominae TaxID=337963 RepID=A0A6J0E985_PERMB
MALKRIHKEFLAMSQDPPAQCSAGPVAENMFHWQATIMGPDDSPYQGGVFFLTIRFPTNYPFKPPKISFITKIYHPNISKNGSICLDILDSQWSPALTISKVLLSICSLLCDPNPDDPLVPEIARVYRKDLKEYNKLAREWTKRYA-
>UniRef90_A0A8H4AG23/14-153 [subseq from] Ubiquitin-conjugating enzyme n=1 Tax=Gigaspora margarita TaxID=4874 RepID=A0A8H4AG23_GIGMA
-------RELHDLGRDPPSSCSAGPIGEDLFHWQATIMGPTESPYTGGVFFLAIHFPTDYPFKPPKVNFTTRIYHPNINSNGSICLDILRDQWSPALTISKVLLSICSMLTDPNPDDPLVPEIAHVYKTDRARYEATAREWTRKYAM
>UniRef90_I1LPS4/1-147 [subseq from] UBC core domain-containing protein n=42 Tax=Magnoliopsida TaxID=3398 RepID=I1LPS4_SOYBN
MASKRILKELKDLQRDPPTSCSAGPVGEDMFHWQATIIGPNDSPYAGGVFLVTIHFPPDYPFKPPKVAFRTKVFHPNINSNGNICLDILKEQWSPALTISKVLLSICSLLTDPNPDDPLVPEIAHMCKTDKVKYESTARSWTQKYAM
>UniRef90_A0A5P1FMD3/1-147 [subseq from] UBC core domain-containing protein n=44 Tax=cellular organisms TaxID=131567 RepID=A0A5P1FMD3_ASPOF
MASKRILKELKDLQKDPPTSCSAGPVGEDMFHWQATIMGPTDSPFTGGVFLVNIHFPPDYPFKPPKVSFRTKVFHPNINSNGSICLDILKEQWSPALTISKVLLSICSLLTDPNPDDPLVPEIAHMYKNDRAKYEATARSWTQKYAM
>UniRef90_A0A061FKM6/62-208 [subseq from] Ubiquitin carrier protein n=1 Tax=Theobroma cacao TaxID=3641 RepID=A0A061FKM6_THECC
MASKRITKELKDLQKDPPVSCSAGPIGDGMFHWQATIMGPADSPYAGGVFLVSIHFPPDYPFKPPKVAFKTKVYHPNINSNGSICLDILKEQWSPALTVSKVLLSICSLLTDPNPDDPLVPEIAHTYKTDRAKYESTARSWSQKYAM
>UniRef90_A0A0R4J4H5/1-147 [subseq from] UBC core domain-containing protein n=41 Tax=Magnoliopsida TaxID=3398 RepID=A0A0R4J4H5_SOYBN
MASKRILKELKDLQRDPPTSCSAGPVGEDMFHWQATIIGPNDSPYAGGVFLVTIHFPPDYPFKPPKVAFRTKVFHPNINSNGNICLDILKEQWSPALTISKVLLSICSLLTDPNPDDPLVPEIAHLCKTDKFKYESTARSWTQKYAM
>UniRef90_A0A7J7C173/90-236 [subseq from] Ubiquitin-conjugating enzyme E2-17 kDa n=2 Tax=Tripterygium wilfordii TaxID=458696 RepID=A0A7J7C173_TRIWF
MASKRINKELKDLQKDPPVSCSAGPVADDMFHWQATIMGPADSPFAGGVFLVSIHFPPDYPFKPPKVSFRTKVFHPNINSNGSICLDILKEQWSPALTVSKVLLSICSLLTDPNPDDPLVPEIAHMYKSDRAKYESTARSWTQKYAM
>UniRef90_A0A8D0D7I2/16-151 [subseq from] Ubiquitin-conjugating enzyme E2 D4 n=3 Tax=Sander lucioperca TaxID=283035 RepID=A0A8D0D7I2_SANLU
--------TLSDLQRDPPAQCSAGPVGEDLFHWQATIMGPSDSPYQSGVFFLTIHFPTDYPFKPPKVAFTTKIYHPNINSNGSICLDILRSQWSPALTVSKVLLSICSLLCDPNPDDPLVPEIAHTYKADREsRYRVLIRYWCV----
>UniRef90_J3M2F9/1-147 [subseq from] UBC core domain-containing protein n=11 Tax=Mesangiospermae TaxID=1437183 RepID=J3M2F9_ORYBR
MASKRILKELKDLQKDPPTSCSAGPVGEDMFHWQATIMGPSDSPFAGGVFLVNIHFPPDYPFKPPKVSFRTKVFHPNINSNGSICLDILKEQWSPALTISKVLLSICSLLTDPNPDDPLVPEIAHMYKNDRAKYESTARSWTQKYAM
>UniRef90_A0A0V0QLX9/1-149 [subseq from] Ubiquitin-conjugating enzyme/RWD-like protein n=1 Tax=Pseudocohnilembus persalinus TaxID=266149 RepID=A0A0V0QLX9_PSEPJ
MALKRIQKELADLQRDPPSNCSAGPVEDkkEAFQWQATLMGPEDSPFSGGVFFLSIHFPTDYPFKPPKVNFLTRIYHPNINSNGSICLDILKDQWSPALTISKVLLSISSLLTDPNPDDPLVPEIAQIFKSDKSRYEATAREWTRKYAM
>UniRef90_A0A8F3AGD6/1-146 [subseq from] UBC core domain-containing protein n=5 Tax=Candida auris TaxID=498019 RepID=A0A8F3AGD6_CANAR
MSLKRINKELLDLGRDPPSSCSAGPVGDDLYHWQASIMGPPDSPYAGGVFFLSIHFPTDYPFKPPKINFTTKIYHPNINGTGSICLDILKDQWSPALTISKVLLSICSLLTDANPDDPLVPEIAHVYKSDRPKYEATAREWTKNYE-
>UniRef90_A0A668AGN4/7-145 [subseq from] Ubiquitin-conjugating enzyme E2 D4-like n=1 Tax=Myripristis murdjan TaxID=586833 RepID=A0A668AGN4_9TELE
-------YELHDLQRDPPAQCSAGPVGEDSKSTQLLMQG-TDSPYQGGVFFLAIHFPTDYPFKPPKVAFTTKIYHPNINSNGSICLDILRSQWSPALTVSKVLLSICSLLCDPNPDDPLVPDIAHIYKSDKQKYNRLAKDWTQKYAM
>UniRef90_A0A8J5H446/15-161 [subseq from] UBC core domain-containing protein n=6 Tax=Liliopsida TaxID=4447 RepID=A0A8J5H446_ZINOF
MASRRIIKELKDLQKDPPTSCSAGPVAEDMFHWQATIMGPPDSPYAGGVFVVTIHFPPDYPFKPPKVAFKTKVFHPNINSNGSICLDILKEQWSPALTISKVLLSICSLLTDPNPDDPLVPEIAHMYKTDRTKYETTARSWAQRYAM
>UniRef90_K3XZS6/1-147 [subseq from] UBC core domain-containing protein n=9 Tax=Spermatophyta TaxID=58024 RepID=K3XZS6_SETIT
MASKRILKELKDLQKDPPTSCSAGPVAEDMFHWQATIMGPTDSPYAGGVFLVTIHFPPDYPFKPPKVAFKTKVFHPNININGSICLDILKEQWSPALTVSKVLLSICSLLTDPNPDDPLVPEIAHMYKTDRVKYESTARSWTQKYAM
>UniRef90_A0A835ZQ60/1-147 [subseq from] Ubiquitin-conjugating enzyme e2-16kda, ubiquitin protein ligase n=2 Tax=Tribonema minus TaxID=303371 RepID=A0A835ZQ60_9STRA
MALKRINKELQDLGKDPPANCSAGPIGDDLFHWQATIMGPDDSPYAGGVFFLNIHFPADYPFKPPKVNFTTRIYHCNINSNGGICLDILKDQWSPALTISKVLLSICSLLTDPNPDDPLVPEIAQALKSNRTTHDATAREWTAKYAM
>UniRef90_UPI0003BB9FE3/22-162 [subseq from] ubiquitin-conjugating enzyme E2 D4 n=1 Tax=Myotis brandtii TaxID=109478 RepID=UPI0003BB9FE3
------QQELSDLQRDPPAQWSARPVGDDWFCWQATITGPNDSPYQGGIFFLNIHFPTDYPFKPPKVAFTTKIYHPNIHSNGSICLDVLQSHWSPSLTVSEVLLSICSLLCEPNPDDPLVPEIAHTYKANREKYNKLAREWTQKYAM
>UniRef90_A0A3P8Z7W2/14-140 [subseq from] Ubiquitin-conjugating enzyme E2 D2 n=1 Tax=Esox lucius TaxID=8010 RepID=A0A3P8Z7W2_ESOLU
------SEELNDLARDPPAQCSAGPVGDDMFHWQATIMGPNDSPYQGGVFFLTIHFPTDYPFKPPKVAFTTRIYHPNINSNGSICLDILRSQWSPALTISKVLLSICSLLCDPNPDDPLVPEIARIYKTDSEK--------------
>UniRef90_A0A8J5CEI0/45-191 [subseq from] UBC core domain-containing protein n=2 Tax=Zingiber officinale TaxID=94328 RepID=A0A8J5CEI0_ZINOF
MASKRIQKELRDLEKDPPVSCSAGPVGEDMFHWQATIMGPSESPFAGGIFLVNIHFPPDYPFKPPKVSFRTKVYHPNINSNGSICLDILKEQWSPALTISKVLLSICSLLTDPNPDDPLVPEIAHIYKIDRAKYETTARSWTQKYAM
>UniRef90_UPI00189F0798/1-101 [subseq from] ubiquitin-conjugating enzyme E2 D1b isoform X1 n=6 Tax=Sebastes umbrosus TaxID=72105 RepID=UPI00189F0798
MALKRIQKELHDLQRDPPAQCSAGPVGDDLFHWQATIMGPGDSPYQGGVFFLTIHFPTDYPFKPPKVAFTTKIYHPNINSNGSICLDILRSQWSPALTVSK----------------------------------------------
>UniRef90_A0A8B8SI18/1-145 [subseq from] LOW QUALITY PROTEIN: ubiquitin-conjugating enzyme E2 D3 n=1 Tax=Camelus ferus TaxID=419612 RepID=A0A8B8SI18_CAMFR
MVLKRI-KELSDLARDPPAQCSAGPVGDDXFHWQATILGPNDSPYQGXVFVLTIHFPTDYPFKPPKIAFTIRIXHPNINSNGSICLDILRSQWSPAFTISKVLLSICSLLCDPNPDDLLVPEIPRIYKX-RDKYNRISQEWAQKYAM
>UniRef90_U9UCU0/1-146 [subseq from] Ubiquitin-conjugating enzyme-like protein n=8 Tax=Rhizophagus irregularis TaxID=588596 RepID=U9UCU0_RHIID
MALKRINKELIDLGRDPPSSCSAGPIGDDLFHWQATIMGPSDSPYSGGVFFLAIHFPTDYPFKPPKINFTTRIYHPNINSNGAISWDILRDQWSPSFTISKVLVSITSWLTDPNPDDPIVPEIAHVYKTDRTRYEATAREWTRKYA-
>UniRef90_D5A9I6/1-146 [subseq from] UBC core domain-containing protein n=1 Tax=Picea sitchensis TaxID=3332 RepID=D5A9I6_PICSI
MASRRIQKELVDLQRDPPSSCSAGPVGEDLFHWQASIMGPPDTPFAGGVFFAQIHFPNDYPFKPPKLTFQTKIYHPNINLNGSICLDILKEQWSPALTISKVLLSVCSMLADPNPDDPLVPEIAHVYKTNRARYEETARAWTQKYA-
>UniRef90_A0A8X8Z652/1-145 [subseq from] Uncharacterized protein n=2 Tax=cellular organisms TaxID=131567 RepID=A0A8X8Z652_SALSN
MASKRILKELKDLQKDPPTSCSAGPVGEDMFHWQATIMGPQDSPYAGGVFLVTIHFPPDYPFKPPKVAFRTKVFHPNINSNGSICLDILKEQWSPALTISKVLLSICSLLTDPNPDDPLVPEIAHMYKTDRSKYEQTARSWTQKS--
>UniRef90_A0A553PV99/1-30 [subseq from] UBC core domain-containing protein (Fragment) n=2 Tax=Danionella translucida TaxID=623744 RepID=A0A553PV99_9TELE
MALKRIQKELTDLQRDPPAQCSAGPVGEDC---------------------------------------------------------------------------------------------------------------------
>UniRef90_A0A553PV99/68-176 [subseq from] UBC core domain-containing protein (Fragment) n=2 Tax=Danionella translucida TaxID=623744 RepID=A0A553PV99_9TELE
---------------------------NYLFHWQATIMGPNDSPYQGGVFFLTIHFPTDYPFKPPKVAFTTKIYHPNINSNGSICLDILRSQWSPALTVSKVLLSICSLLCDPNPDDPLVPEIAHTYKADREKGIK-----------
>UniRef90_C5X897/1-147 [subseq from] UBC core domain-containing protein n=7 Tax=PACMAD clade TaxID=147370 RepID=C5X897_SORBI
MASKRIQKELMDLQKDPPTSCSAGPAGEDLFHWQATIMGPSDSPYAGGVFFVNIHFPPDYPFKPPKVNFQTKVYHPNINSNGSICLDILKEQWSPALTISKVLLSISSLLTDPNPDDPLVPEIAHMYKNQRQRYEETARAWTQKYAM
>UniRef90_A0A091R348/2-126 [subseq from] Ubiquitin-conjugating enzyme E2 D2 (Fragment) n=5 Tax=Neognathae TaxID=8825 RepID=A0A091R348_MERNU
--------ELNDLARDPPAQCSAGPVGDDMFHWQATIMGPNDSPYQGGVFFLTIHFPTDYPFKPPKVAFTTRIYHPNINSNGSICLDILRSQWSPALTISKVLLSICSLLCDPNPDDPLVPEIARIYKTDREK--------------
>UniRef90_K3ZXT2/1-147 [subseq from] UBC core domain-containing protein n=25 Tax=Spermatophyta TaxID=58024 RepID=K3ZXT2_SETIT
MASKRIQKELMDLQKDPPTSCSAGPAGEDLFHWQATIMGPSDSPYTGGVFFVNIHFPPDYPFKPPKVNFQTKVYHPNINSNGSICLDILKEQWSPALTISKVLLSISSLLTDPNPDDPLVPEIAHMYKNQRQRYEETARAWTQKYAM
>UniRef90_A0A6A4SJI6/27-154 [subseq from] Drebrin-like protein n=1 Tax=Scophthalmus maximus TaxID=52904 RepID=A0A6A4SJI6_SCOMX
-----IATELSDLQRDPPAQCSAGPVGDDLFHWQATIMGPSDSPYQNGVFFLTIHFPTDYPFKPPKVAFTTKIYHPNINSNGSICLDILRSQWSPALTVSKVLLSICSLLCDPNPDDPLVPEIAHTYKADREK--------------
>UniRef90_A0A811SD46/1-147 [subseq from] UBC core domain-containing protein n=2 Tax=Poaceae TaxID=4479 RepID=A0A811SD46_9POAL
MASKRILKELKDLQKDPPTSCSAGPVAEDMFHWQATIMGPSDSPYAGGVFLVTIHFPPDYPFKPPKVAFKTKVFHPNINSNGSICLDILKEQWSPALTVSKVLLSICSLLTDPNPDDPLVQEIAHMYKTDRAKYESTARSWTQKYAM
>UniRef90_A0A8C9QZJ7/16-143 [subseq from] Ubiquitin-conjugating enzyme E2 D2-like n=2 Tax=Scleropages formosus TaxID=113540 RepID=A0A8C9QZJ7_SCLFO
-----IKPELNDLARDPPAQCSAGPVGDDMFHWQATIMGPNDSPYQGGVFFLTIHFPTDYPFKPPKVAFTTRIYHPNINSNGSICLDILRSQWSPALTISKVLLSICSLLCDPNPDDPLVPEIARIYKTDNEK--------------
>UniRef90_A0A2N6NLM2/73-206 [subseq from] Ubiquitin-conjugating enzyme E2 n=1 Tax=Beauveria bassiana TaxID=176275 RepID=A0A2N6NLM2_BEABA
-------------CRDPPSSCSAGPVGEDLFHWQATIMGPSDSPYSGGVFFLAIHFPTDYPFKPPKVNFTTRIYHPNINSNGSICLDILRDQWSPALTISKVLLSICSMLTDPNPDDPLVPEIAHVYKTDRPRYEATAREWTRKYAV
>UniRef90_M5BKE4/1-147 [subseq from] Ubiquitin-conjugating enzyme E2 D/E n=10 Tax=Eukaryota TaxID=2759 RepID=M5BKE4_THACB
MALKRINKELVDLGRDPPSSCSAGPSGDNMFSWTATIMGPGDSPYAGGVFFLTIQFPTDYPFKPPKVSFTTKIYHPNINANGSICLDILRDQWSPALTISKVLLSICSMLTDPNPDDPLVPDIAHLYKTNRAQYEATAREWTRKFAM
>UniRef90_A0A074YP43/1-41 [subseq from] UBC core domain-containing protein n=1 Tax=Aureobasidium subglaciale (strain EXF-2481) TaxID=1043005 RepID=A0A074YP43_AURSE
MALKRINKELTDLGRDPPSSCSAGPIGDDLFHWQATIMGPV----------------------------------------------------------------------------------------------------------
>UniRef90_A0A074YP43/55-168 [subseq from] UBC core domain-containing protein n=1 Tax=Aureobasidium subglaciale (strain EXF-2481) TaxID=1043005 RepID=A0A074YP43_AURSE
----------------------------------ATTPSPlGDSPYSGGVFFLAIHFPTDYPFKPPKVNFTTRIYHPNINSNGSICLDILRDQWSPALTISKVLLSICSMLTDPNPDDPLVPEIAHVYKTDRSRYEATAREWTRKYAI
>UniRef90_A0A672P2Q3/26-151 [subseq from] Ubiquitin-conjugating enzyme E2 D2-like n=1 Tax=Sinocyclocheilus grahami TaxID=75366 RepID=A0A672P2Q3_SINGR
-------GELTDLGRDPPAQCSAGPVGDDLFHWQATIMGPNDSPYQGGVFFLTIHFPTDYPFKPPKVAFTTRIYHPNINSNGSICLDILRSQWSPALTISKVLLSICSLLCDPNPDDPLVPEIARIYKTDNEK--------------
>UniRef90_A0A8D3D9J8/35-164 [subseq from] Ubiquitin-conjugating enzyme E2D 2 (UBC4/5 homolog, yeast) n=5 Tax=Percomorphaceae TaxID=1489872 RepID=A0A8D3D9J8_SCOMX
-----LSQELNDLARDPPAQCSAGPVGDDMFHWQATIMGPNDSPYQSGVFFLTIHFPTDYPFKPPKVAFTTRIYHPNINSNGSICLDILRSQWSPALTISKVLLSICSLLCDPNPDDPLVPEIARIYKTDREKAT------------
>UniRef90_A0A0A0K9B9/41-187 [subseq from] UBC core domain-containing protein n=2 Tax=Cucumis sativus TaxID=3659 RepID=A0A0A0K9B9_CUCSA
MASKRIAKELKDLQKDPPVSCSAGPVGQDVFHWQATIMGPADSPYAGGLFSVNIHFPPDYPFKPPKVSFKTKVYHPNINNNGSICLDILKEQWSPALTVSKVLLSICSLLTDPNPDDPLVPDIAHTYKNDRAKYENTARSWTQKYAM
>UniRef90_A0A1D6NGW9/1-144 [subseq from] Ubiquitin-conjugating enzyme E2 8 n=1 Tax=Zea mays TaxID=4577 RepID=A0A1D6NGW9_MAIZE
MASKRIQKELKDLQKDPPTSCSAGPVGEDMFHWQATIMGPSDSPYSGGVFLVTIHFPPDYPFKPPKVAFRTKVFHPNINSNGSICLDILKDQWSPALTISKVLLSICSLLTDPNPDDPLVPEIAHMYKTDRHKYENTARTWTQS---
>UniRef90_A0A2I4FA26/1-147 [subseq from] ubiquitin-conjugating enzyme E2-17 kDa-like n=4 Tax=fabids TaxID=91835 RepID=A0A2I4FA26_JUGRE
MASKRILKELKDLQKDPPTSCSAGPVAEDMFHWQATIMGPADSPYAGGVFLVSIHFPPDYPFKPPKVAFRTKVFHPNINSNGSICLDILKEQWSPALTISKVLLSICSLLTDPNPDDPLVPEIAHMYKTDTAKYEATARSWTQKYAM
>UniRef90_A0A8A3PEC6/56-189 [subseq from] UBC core domain-containing protein n=7 Tax=leotiomyceta TaxID=716546 RepID=A0A8A3PEC6_9HELO
-------------NSDPPSSCSAGPIGDDLFHWQATIMGPSDSPYTGGVFFLAIHFPTDYPFKPPKVSFTTRIYHPNINSNGSICLDILRDQWSPALTISKVLLSICSMLTDPNPDDPLVPEIAHVYKTDRSRYEATAREWTRKYAI
>UniRef90_UPI000520ECCE/75-201 [subseq from] ubiquitin-conjugating enzyme E2 D3-like n=1 Tax=Gavia stellata TaxID=37040 RepID=UPI000520ECCE
------EKELSDLARDPPAQCAAGPVGDDMFHWQATIMGPNDSPYQGGVFFLTIHFPTDYPFKPPKVAFTTRIYHPNINSNGSICLDILRSQWSPALTISKVLLSICSLLCDPNPDDPLVPEIARIYKTDRDK--------------
>UniRef90_A0A1A6GIS2/428-573 [subseq from] UBC core domain-containing protein (Fragment) n=1 Tax=Neotoma lepida TaxID=56216 RepID=A0A1A6GIS2_NEOLE
MALKRIQKELLDLARNPPAQCSAGPLGEDLFHWQATIMGPEDSPYHGGVFFLAIHFPSDYPFKPPKITFITRIYHPNINRKGSICLDILRSEWSPALTVSKVLLSISSLLCDPNPNDSLVPEIAKVYRKDKKKYDRLAREWTAKFA-
>UniRef90_A0A5K1JUE9/1-146 [subseq from] Exopolygalacturonase (ExoPG) (Poly(1,4-alpha-D-galacturonide)galacturonohydrolase)) n=38 Tax=cellular organisms TaxID=131567 RepID=A0A5K1JUE9_9APHY
MALKRINK-LIDLGRDPPSSCSAGPTGDNMFQWQATIMGPGDSPYAGGVFFLSITFPTDYPFKPPKVSFTTKIYHPNINANGSICLDILRDQWSPALTISKVLLSICSMLTDPNPDDPLVPDIAHLYKTDRQRYEATAREWTRKYAM
>UniRef90_A0A8S4GV31/1-147 [subseq from] UBC core domain-containing protein n=1 Tax=Pedinophyceae sp. YPF-701 TaxID=765719 RepID=A0A8S4GV31_9CHLO
MATKRIQKELKDLQKDPPTTCSAGPaVPDDLFHWQASIMGPPDSPYAGGVFMVRIHFPPDYPFKPPKVAFVTKVYHPNINSNGSICLDILKDQWSPALTISKVLLSICSLLTDPNPDDPLVPDIAQQYKQERSRYEETARQWTMKYA-
>UniRef90_UPI00053CAB3E/2-128 [subseq from] ubiquitin-conjugating enzyme E2 D2 isoform X5 n=1 Tax=Haliaeetus leucocephalus TaxID=52644 RepID=UPI00053CAB3E
--------ELNDLARDPPAQCSAGPVGDDMFHWQATIMGPNDSPYQGGVFFLTIHFPTDYPFKPPKVAFTTRIYHPNINSNGSICLDILRSQWSPALTISKVLLSICSLLCDPNPDDPLVPEIARIYKTDREKKD------------
>UniRef90_UPI000A31412C/10-155 [subseq from] ubiquitin-conjugating enzyme E2 D4-like n=2 Tax=Mus pahari TaxID=10093 RepID=UPI000A31412C
-ALKRLQKELLALSQDPPAQCSAGPVAENMFHWQATIMGPEDSPYQGGVFFLSVHFPYDYPFKPPKVSFITRIYHPNISKNGSISLDILNSRWSPALTISKVLLSICSLLCDPNPDDPLVPEIANIYLRDLRQYDKLAREWTKRYAM
>UniRef90_UPI001C4D7493/16-162 [subseq from] ubiquitin-conjugating enzyme E2-17 kDa-like isoform X1 n=2 Tax=Zingiber officinale TaxID=94328 RepID=UPI001C4D7493
MASKRILKELKDLEKDPPVSCSAGPAGDDMFHWQATIMGPVDSPFAGGVFLVNIHFPPDYPFKPPKVSFRTKVYHPNINSNGSICLDILKDQWSPALTLSKVLLSICSLLTDPNPDDPLVPEIAHIYKTDRAKYELTARSWTQKYAM
>UniRef90_UPI00217F8350/1-146 [subseq from] ubiquitin-conjugating enzyme E2-17 kDa-like n=1 Tax=Patella vulgata TaxID=6465 RepID=UPI00217F8350
MAGKRIKKELIDFQIDPPAGCSAGPVGDDIFHWQAMIQGPPDSPYDGGAFKLSVHFPTDYPFKPPKIAFTTKIYHPNINSNGNICLDILRSQWSPALTVSKVLLSITSLLTDPNPDDPLVPEIARAYKTDRCLYNKSAHDWTLKYA-
>UniRef90_A0A1E5REU5/1-147 [subseq from] Ubiquitin-conjugating enzyme E2 4 n=1 Tax=Hanseniaspora osmophila TaxID=56408 RepID=A0A1E5REU5_9ASCO
MSLKRISKELNDLERDPPTSCSAGPIGDDLYHWQASIMGPADSPYAGGVFFLSITFPTDYPFKPPKVSFTTRIYHPNVNGNGNICLDILKDQWSPALTISKVLLSICSLLTDANADDPLDPSIAKVYKEDRQKYDATAREWTQKYAV
>UniRef90_A0A4S8IE11/1-144 [subseq from] UBC core domain-containing protein n=2 Tax=Mesangiospermae TaxID=1437183 RepID=A0A4S8IE11_MUSBA
MASRRIIKELKDLQKDPPTSCSAGPVGEDMFHWQATIMGPPDSPYAGGVFLVTIHFPPDYPFKPPKVAFRTKVFHPNINSNGSICLDILKEQWSPALTISKVLLSICSLLTDPNPDDPLVPEIAHMYKTDRTKYETTARSWTQR---
>UniRef90_A0A7N2LKC0/1-146 [subseq from] UBC core domain-containing protein n=3 Tax=Fagaceae TaxID=3503 RepID=A0A7N2LKC0_QUELO
MATKRILKELKDLKRDPPVSCSAGPIGEDMFHWQATIIGPQDSPYDGGVFLVNIHFPPDYPFKPPKVSFTTKVFHPNINNNGSICLDILKEQWSPALTISKVLLSICSLLTDPNPDDPLVPEIAHMYKTDKAKYETTARAWTEKYA-
>UniRef90_A0A7J7CEP1/1-144 [subseq from] Ubiquitin conjugating-like enzyme family protein n=1 Tax=Tripterygium wilfordii TaxID=458696 RepID=A0A7J7CEP1_TRIWF
MASKRILKELKDLQKDPPTSCSAGPVAEDMFHWQATIMGPPDSPYAGGVFLVTIHFPPDYPFKPPKVAFRTKVFHPNINSNGSICLDILKEQWSPALTISKVLLSICSLLTDPNPDDPLVPEIAHMYKTDRSKYETTARSWTQK---
>UniRef90_A0A0D9YCN0/290-434 [subseq from] UBC core domain-containing protein n=3 Tax=Magnoliopsida TaxID=3398 RepID=A0A0D9YCN0_9ORYZ
MASKRIQKELKDLQKDPPTSCSAGPVGEDMFHWQATIMGPSDSPYAGGVFLVTIHFPPDYPFKPPKVAFRTKVFHPNINSNGSICLDILKDQWSPALTISKVLLSICSLLTDPNPDDPLVPEIAHMYKTDRHKYENTARTWTQRF--
>UniRef90_A0A6A2WNL0/7-153 [subseq from] Ubiquitin-conjugating enzyme E2-17 kDa n=1 Tax=Hibiscus syriacus TaxID=106335 RepID=A0A6A2WNL0_HIBSY
MASKRILKQLTDLQKDPPTSCSAGPVAEDMFHWQATIMGPPDSPYAGGVFLVTIHFPPDYPFKPPKVAFRTKVFHPNINSNGSIILYILKEQWIPALTISKVLLSICSLLTDPNPDDPLVPEIAHMYKTDRSKYDTTARSWTQKYAM
>UniRef90_C6SXV5/1-148 [subseq from] UBC core domain-containing protein n=4 Tax=Mesangiospermae TaxID=1437183 RepID=C6SXV5_SOYBN
MASKRILKELKDLQKDPPTSCSAGPVvAEDMFHWQATIMGPPDSPYAGGVFLVTIHFPPDYPFKPPKVAFRTKVFHPNINSNGSICLDILKEQWSPALTISKVLLSICSLLTDPNPDDPLVPEIAHMCKTDRNKYESNARSWTQKYAM
>UniRef90_A0A146I4R8/876-1022 [subseq from] Fecal droplet protein n=2 Tax=Mycena chlorophos TaxID=658473 RepID=A0A146I4R8_MYCCL
MALKRINKELIDLGRDPPSSCSAGPTGDNMFQWQATIMGPGESPYAGGVFFLSISFPTDYPFKPPKVSFTTKIYHPNINANGSICLDILRDQWSPALTISKVLLSICSMLTDPNPDDPLVPDIAHLYKTDRTRYEATAREWTRKYAM
>UniRef90_A0A5B7A2Z0/1-147 [subseq from] Putative ubiquitin-conjugating enzyme E2 28 n=5 Tax=cellular organisms TaxID=131567 RepID=A0A5B7A2Z0_DAVIN
MASKRIQKELKDLQKDPPASCSAGPVGEDMFHWQATIMGPADSPFTGGVFLVSIHFPPDYPFKPPKVSFRTKVFHPNINSNGSICLDILKEQWSPALTIFKVLLSICSLLTDPNPDDPLVAEIAHMYKTDRVKYETTARSWTQKYAM
>UniRef90_A0A6G1Q0C9/4-132 [subseq from] Drebrin-like protein Cervical SH3P7 n=1 Tax=Channa argus TaxID=215402 RepID=A0A6G1Q0C9_9TELE
---KEI-KELSDLQRDPPAQCSAGPVGEDLFHWQATIMGPSDSPYQSGVFFLTIHFPTDYPFKPPKVAFTTKIYHPNINSNGSICLDILRSQWSPALTVSKVLLSICSLLCDPNPDDPLVPEIAHTYKADREK--------------
>UniRef90_A0A7S2ZCR1/1-70 [subseq from] UBC core domain-containing protein n=5 Tax=Rhodosorus marinus TaxID=101924 RepID=A0A7S2ZCR1_9RHOD
MALKRINKELQDLGKDPPANCSAGPVGDDFYHWQATIMGPPDSPYSGGVFFLNIHFPTDYPFKPPKVSAS-----------------------------------------------------------------------------
>UniRef90_A0A7S2ZCR1/96-176 [subseq from] UBC core domain-containing protein n=5 Tax=Rhodosorus marinus TaxID=101924 RepID=A0A7S2ZCR1_9RHOD
-----------------------------------------------------------------QIQFTTKIYHPNINGNGSICLDILRDQWSPALTISKVLLSICSLLTDPNPDDPLVPDIAQTYKTNRARYDDLARDWTRKYA-
>UniRef90_A0A8C2QDC4/10-155 [subseq from] UBC core domain-containing protein n=2 Tax=Cricetulus griseus TaxID=10029 RepID=A0A8C2QDC4_CRIGR
-ALKRIQKELLAMNQDPPAQCSAGPVSENMFHWQATIMGPEDSPYQGGVFFLSIHFPSNYPYKPPKISFTTRIFHPNISKNGSICLDILSSEWSPALTISNVLLSICSLLCDPNPDDPLVPEIAKVYRKDIRQYNKLAREWTERYAM
>UniRef90_Q8S919/1-147 [subseq from] Ubiquitin-conjugating enzyme E2 5B n=22 Tax=Mesangiospermae TaxID=1437183 RepID=UBC5B_ORYSJ
MASKRILKELKDLQKDPPTSCSAGPVAEDMFHWQATLMGPSDSPYAGGVFLVTIHFPPDYPFKPPKVALKTKVFHPNINSNGSICLDILKEQWSPALTISKVLLSICSLLTDPNPDDPLVPEIAHMYKTDRAKYESTARSWTQKYAM
>UniRef90_A0A175YN11/1-144 [subseq from] UBC core domain-containing protein n=1 Tax=Daucus carota subsp. sativus TaxID=79200 RepID=A0A175YN11_DAUCS
MASKRILKELKDLQKDPPTSCSAGPVAEDMFHWQATIMGPPDSPYAGGVFLVTIHFPPDYPFKPPKVAFRTKVFHPNINSNGSICLDILKEQWSPALTISKVLLSICSLLTDPNPDDPLVPEIAHMYKSDRSKYETTARSWTQN---
>UniRef90_A0A671YGE9/7-137 [subseq from] Ubiquitin-conjugating enzyme E2 D2 n=2 Tax=Percomorphaceae TaxID=1489872 RepID=A0A671YGE9_SPAAU
--LEKCHYELNDLARDPPAQCSAGPVGDDMFHWQATIMGPNDSPYQSGVFFLTIHFPTDYPFKPPKVAFTTRIYHPNINSNGSICLDILRSQWSPALTISKVLLSICSLLCDPNPDDPLVPEIARIYKTDREK--------------
>UniRef90_A0A817E448/504-651 [subseq from] DnaJ homolog subfamily A member 3, mitochondrial n=4 Tax=Rotaria TaxID=231623 RepID=A0A817E448_9BILA
MALKRISKELQDLQREPPANVSAGPVQpNDMFNWQATILGPSDSPYQSGVFFLSINFPTDYPFKPPKITFTTKIYHPNINANGAICLDILRSNWSPALTISKVLLSICSLLCDPNPDDPLVPEIARQYKQDREAYNATARQWTQKYAM
>UniRef90_A0A8F2LB39/1-145 [subseq from] UBC core domain-containing protein n=2 Tax=Candida/Metschnikowiaceae TaxID=2964429 RepID=A0A8F2LB39_9ASCO
MSLKRINKELLDLGRDPPSSCSAGPVGDDLYHWQASIMGPPDSPYAGGVFFLSIHFPTDYPFKPPKINFTTKIYHPNINATGSICLDILKDQWSPALTISKVLLSICSLLTDANPDDPLVPEIAHVYKSDRPKYEATAREWTKKH--
>UniRef90_A0A0B0NF86/1-147 [subseq from] Ubiquitin-conjugating enzyme E2-17 kDa n=14 Tax=Gossypium TaxID=3633 RepID=A0A0B0NF86_GOSAR
MASKRILKELKDLQKDPPTSCSAGPVAEDMFHWQATIMGPSDSPFAGGVFLVNIHFPPDYPFKPPKVAFRTKVFHPNINSNGSICLDILKEQWSPALTISKVLLSICSLLTDPNPDDPLVPEIAHMYKTDRAKYEATARSWTQKYAM
>UniRef90_A0A8C6K5Y6/3-132 [subseq from] Ubiquitin conjugating enzyme E2 D1 n=1 Tax=Nothobranchius furzeri TaxID=105023 RepID=A0A8C6K5Y6_NOTFU
--------ELNDLARDPPAQCSAGPVGDDMFHWQATIMGPNDSPYQSGVFFLTIHFPTDYPFKPPKVAFTTRIYHPNINSNGSICLDILRSQWSPALTISKVLLSICSLLCDPNPDDPLVPEIARIYKTDREKSVENM---------
>UniRef90_A0A8C8HT66/5-128 [subseq from] Ubiquitin-conjugating enzyme E2 D4 n=1 Tax=Oncorhynchus tshawytscha TaxID=74940 RepID=A0A8C8HT66_ONCTS
---------RRDLQRDPPAQCSAGPVGDDLFHWQATIMGPNDSPYQGGVFFLTIHFPTDYPFKPPKVAFTTKIYHPNINSNGSICLDILRSQWSPALTVSKVLLSICSLLCDPNPDDPLVPEIAHTYKADREK--------------
>UniRef90_A0A8J5EUP9/92-238 [subseq from] UBC core domain-containing protein n=1 Tax=Zingiber officinale TaxID=94328 RepID=A0A8J5EUP9_ZINOF
MASKRIQKELLDLQRDPPASCSAGPVGEDLFHWQATIMGPSESPYAGGVFFVAIHFPQDYPFKPPKVNFQTKVYHPNINSNGSICLDILKDQWSPALTISKVLLSISSLLTDPNPDDPLVPEIAHLYKTHRSRYEDAARSWTQKYAM
>UniRef90_Q5XUV4/1-147 [subseq from] Ubiquitin-conjugating enzyme n=7 Tax=cellular organisms TaxID=131567 RepID=Q5XUV4_WHEAT
MASKRILKELKDLQKDPPTSCSAGPVGEDMFHWQATIMGPSDSPFTGGLFLVNIHFPPDYPFKPPKVSFRTKVFHPNINSNGSICLDILKEQWSPALTISKVLLSICSLLTDPNPDDPLVPEIAHMYKTDRAKYESTARSWTQKYAM
>UniRef90_A0A3M6XRJ7/1-101 [subseq from] UBC core domain-containing protein n=7 Tax=Ascomycota TaxID=4890 RepID=A0A3M6XRJ7_HORWE
MALKRINKELTDLGRDPPSSCSAGPIGDDLFHWQATIMGPGDSPYSGGVFFLAIHFPTDYPFKPPKVNFTTRIYHPNINSNGSICLDILRDQWSPALTISK----------------------------------------------
>UniRef90_A0A3M6XRJ7/122-169 [subseq from] UBC core domain-containing protein n=7 Tax=Ascomycota TaxID=4890 RepID=A0A3M6XRJ7_HORWE
---------------------------------------------------------------------------------------------------FIVLLSICSMLTDPNPDDPLVPEIAHVYKTDRSRYEATAREWTRKYAI
>UniRef90_A0A7M5X1W9/1-148 [subseq from] UBC core domain-containing protein n=4 Tax=Hydroidolina TaxID=37516 RepID=A0A7M5X1W9_9CNID
MALKRITKELTDLGRDPPAQCSAGPIDEkDMFKWQATIMGPTESPYQGGVFFLTINFPPDYPFKPPKVTFVTRIYHPNINSNGSICLDILRQQWSPALTISKVLLSICSLLTDPNPEDPLVPEIARIYKSDRSRYSDLAKEWTKKYAM
>UniRef90_A0A8C9ZQ69/3-132 [subseq from] Ubiquitin-conjugating enzyme E2 D2-like n=2 Tax=Sander lucioperca TaxID=283035 RepID=A0A8C9ZQ69_SANLU
-AVKWRKLELNDLARDPPAQCSAGPVGDDMFHWQATIMGPSDSPYQGGVFFLTIHFPTDYPFKPPKVAFTTRIYHPNINSNGSICLDILRSQWSPALTISKVLLSICSLLCDPNPDDPLVPEIARIYKTDN----------------
>UniRef90_UPI001B88D48F/1-148 [subseq from] ubiquitin-conjugating enzyme E2-17 kDa-like n=1 Tax=Gigantopelta aegis TaxID=1735272 RepID=UPI001B88D48F
MALKRITKELLDLKKDPPAGCSAGPVDsaKDMFHWQACIQGPQDSPYSGGTFFLNVHFPTDYPFKPPKVSFATKIYHPNINSNGSICLDILRSQWSPALTVQKVLLSIASLLTDPNPDDPLVPEIAKIYKQDREKYNKLAAEWTRKYA-
>UniRef90_A0A8H6C864/1-107 [subseq from] UBC core domain-containing protein n=4 Tax=leotiomyceta TaxID=716546 RepID=A0A8H6C864_9LECA
MALKRINKELTDLGRDPPSSCSAGPIGDDLFHWQATIMGPGDSPYSGGVFFLAIHFPTDYPFKPPKVNFTTRIYHPNINSNGSICLDILRDQWSPALTISKGT-TYCS---------------------------------------
>UniRef90_A0A8H6C864/127-173 [subseq from] UBC core domain-containing protein n=4 Tax=leotiomyceta TaxID=716546 RepID=A0A8H6C864_9LECA
----------------------------------------------------------------------------------------------------VVLLSICSMLTDPNPDDPLVPEIAHVYKTDRPRYESTAREWTRKYAI
>UniRef90_A0A8K0HMK1/76-222 [subseq from] UBC core domain-containing protein n=1 Tax=Rhamnella rubrinervis TaxID=2594499 RepID=A0A8K0HMK1_9ROSA
MASKRILKELKDLQKDPPTSCSAGPVAEDMFHWQATIMGPVDSPYAGGVFLVSIHFPPDYPFKPPKVAFRTKVFHPNINSNGSICLDILKEQWSPALTISKVLLSICSLLTDPNPDDPLVPEIAHMYKTDRPKYETTARSWTQKYAM
>UniRef90_A0A7N0U501/1-147 [subseq from] UBC core domain-containing protein n=3 Tax=Pentapetalae TaxID=1437201 RepID=A0A7N0U501_KALFE
MASKRILKELRDIQRDPPTSCSAGPVGEDMFHWQATIIGPNDSPYSGGVFIATIHFPPDYPFKPPKVAFRTKVFHPNINSNGNICLDILKDQWSPALTISKVLLSICSLLTDPNPDDPLVPEIAHMCKTDKVKYESMARSWTQKYAM
>UniRef90_UPI00053FCB0F/28-153 [subseq from] ubiquitin-conjugating enzyme E2 D4 isoform X5 n=1 Tax=Fukomys damarensis TaxID=885580 RepID=UPI00053FCB0F
-------WELTDLQRDPPAQCSAGPVGDDLFHWQATIMGPNDSPYQGGVFFLTIHFPTDYPFKPPKVAFTTKIYHPNINSSGSICLDILRSQWSPALTVSKVLLSICSLLCDPNPDDPLVPEIAHTYKADREN--------------
>UniRef90_A0A7J9N905/1-114 [subseq from] UBC core domain-containing protein n=1 Tax=Gossypium schwendimanii TaxID=34291 RepID=A0A7J9N905_GOSSC
-----------------------------MFHWEAAIWDLQDCPYAGGVFHVDIHFPLQYPFKPPEVVFRTKIFHPNIDGNGSIGLDILQDRWNPNLTISQVLHSICSLLKNPNPDAPLVPWIAHMDKTNRSEYDTTAQSWTL----
>UniRef90_A0A7J9N905/149-256 [subseq from] UBC core domain-containing protein n=1 Tax=Gossypium schwendimanii TaxID=34291 RepID=A0A7J9N905_GOSSC
--SNRILNELKDIQEKPSKFCSLAPEKEDMFFWQAIMRGPPDSPYEGGKFELSIQFPPDYPLKPPKVVFRTKIYHPNIDSNGgSIDIDILKvENWLAGRTITEVII--CSNL-------------------------------------
>UniRef90_A0A8C5AY53/2-127 [subseq from] UBC core domain-containing protein n=2 Tax=Clupeocephala TaxID=186625 RepID=A0A8C5AY53_GADMO
-------AELSDLGRDPPAQCSAGPVGDDMFHWQATIMGPNDSPYQGGVFFLTIHFPTDYPFKPPKVAFTTRIYHPNINSNGSICLDILRSQWSPALTISKVLLSICSLLCDPNPDDPLVPEIARIYKTDSQK--------------
>UniRef90_A0A0B2SGY3/25-171 [subseq from] Ubiquitin-conjugating enzyme E2-17 kDa n=3 Tax=Glycine subgen. Soja TaxID=1462606 RepID=A0A0B2SGY3_GLYSO
MASKRINKELKDLQKDPPTSCSAGPVADDMFHWQATIMGPADSPFAGGVFLVSIHFPPDYPFKPPKVSFCTKVFHPNINSNGSICLDILKEQWSPALTISKVLLSICSLLTDPNPDDPLVPEIAHMYKTDRAKYEATARSWTQKYSM
>UniRef90_A0A672YFE1/19-154 [subseq from] UBC core domain-containing protein n=3 Tax=Sphaeramia orbicularis TaxID=375764 RepID=A0A672YFE1_9TELE
-----VEQELQDLQKDPPAQCSAGPVGEDLFHWQATIMGPGDSPYQGGVFFLSIHFPTDYPFKPPKVAFTTKIYHPNINSNGSICLDILRSQWSPALTVSKVLLSICSLLCDPNPDDPLVPDIAHIYKN----LNWGIRAWTTAY--
>UniRef90_L8Y0K6/1-147 [subseq from] Ubiquitin-conjugating enzyme E2 2 n=1 Tax=Tupaia chinensis TaxID=246437 RepID=L8Y0K6_TUPCH
MAVHRLRKELQDLTRDPPPHCSAGPVGDDMLHWRASIMGPPGSPYQGGVFFLTIYFPQDYPFRPPDVAFLTRIYHPNISGNGTICLDILKSEWTPVLTISKVLLSICSLLCDPNPDDPMVPEIAHIYKRDRKKFGKIARAWTQRYAM
>UniRef90_A0A834GXQ4/1-147 [subseq from] UBC core domain-containing protein n=2 Tax=Rhododendron TaxID=4346 RepID=A0A834GXQ4_RHOSS
MASKRIQKELRDLERDPPASCSAGPAGTEMFHWQATIMGPGESPFAGGVFLIDIHFPPDYPFKPPKVSFKTKVFHPNINSNGSICLDILKEQWSPALTVSKVLLSICSLLTDPNPDDPLVPEIAHMYKNDRTKYEMTARSWTQKYAM
>UniRef90_A0A8J5RBQ1/207-351 [subseq from] UBC core domain-containing protein n=1 Tax=Zizania palustris TaxID=103762 RepID=A0A8J5RBQ1_ZIZPA
MASKRIQKELKDLQKDPPTSCSAGPVGEDIFHWQATIMGPSDSPYAGGVFLVTIHFPPDYPFKPPKVAFRTKVFHPNINSNGSICLDILKDQWSPALTISKVLLSICSLLTDPNPDDPLVPEIAHMYKTDRHKYENTARTWTQRI--
>UniRef90_A0A813JQT3/43-188 [subseq from] UBC core domain-containing protein n=2 Tax=Polarella glacialis TaxID=89957 RepID=A0A813JQT3_POLGL
MALRRIQKELTDLGNDPPANCSAGPVGDDLFNWQATIMGPPDCPYQGGVFFLNINFPSDYPFKPPKLQFTTKIYHCNVNSNGAICLDILKDQWSPALTISKVLLSISSLLCDCNPADPLVPEIAQVYLKDRAKHDASAREWTQKYA-
>UniRef90_G1S932/2-125 [subseq from] UBC core domain-containing protein n=1 Tax=Nomascus leucogenys TaxID=61853 RepID=G1S932_NOMLE
--------ELNDLARDPPAQCSAGPVGDDMFHWQATIMGPNDSPYQGGVFFLTIHFPTDYPFKPPKVAFTTRIYHPNINSNGSICLDILRSQWSPALTISKVLLSICSLLCDPNPDDPLVPEIARIYKTDKK---------------
>UniRef90_A0A0D2M4Q0/1-147 [subseq from] UBC core domain-containing protein n=7 Tax=Gossypium TaxID=3633 RepID=A0A0D2M4Q0_GOSRA
MASKRILKELKDLQRDPPASCSAGPVGENMFHWQATIIGPNDSPYAGGVFLVTIHFPPDYPFKPPKIAFRTKVFHPNINSNGNICLDILKEQWSPALTISKVLLSICSLLTDPNPDDPLVPEIARMCKADKLKYESTARSWTHKYAM
>UniRef90_A0A834SZA5/248-394 [subseq from] Rac-like GTP-binding protein RAC1 n=2 Tax=Fabaceae TaxID=3803 RepID=A0A834SZA5_9FABA
MASKRILKELKDLQRDPPTSCSAGPVGEDMFHWQATIIGPNDSPYAGGVFLVTIHFPPDYPFKPPKVAFRTKVFHPNINSNGNICLDILKEQWSPALTISKVLLSICSLLTDPNPDDPLVPEIAHMCKSDKVKYESTARSWTQKYAM
>UniRef90_A2AFH1/9-155 [subseq from] Ubiquitin-conjugating enzyme E2D N-terminal-like 1 n=5 Tax=Mus TaxID=862507 RepID=A2AFH1_MOUSE
MALKRIQKELVAFSQDPPAHCSAGPVAENMFHWQATIMGPEDSPYQGGVFFLSIHFPNNYPFKPPKVSFITRIYHPNISKNGSICLDILNSKWSPTLTISKVLLSICSLLCDPNADDPLVPEIAKVYHKDLREYNRLAREWTERFAM
>UniRef90_A0A087H3Q8/1-147 [subseq from] UBC core domain-containing protein n=8 Tax=Brassicaceae TaxID=3700 RepID=A0A087H3Q8_ARAAL
MATRRILKELKELQRDPPVSCSAGPTGEDMFHWQATIMGPNESPYSGGVFLVNIHFPPDYPFKPPKVVFRTKVFHPNINSNGNICLDILKDQWSPALTISKVLLSVCSLLTDPNPDDPLVPDIAHIYKTDKVKYEAMARSWTQKYAL
>UniRef90_A0A2J6K8Z3/1-147 [subseq from] UBC core domain-containing protein n=1 Tax=Lactuca sativa TaxID=4236 RepID=A0A2J6K8Z3_LACSA
MASKRIQKELKDLQKDPPASCSAGPVGEDMFHWQATIMGPSESPFSGGVFLVSINFPPDYPFKPPKVSFRTKVFHPNINSNGSICLDILKEQWSPALTISKVLLSVCSLLTDPNPDDPLVPEIAHMYKNQRDRYETTARSWTQKYAM
>UniRef90_A0A2P6NWI6/42-188 [subseq from] Ubiquitin-conjugating enzyme domain-containing protein n=1 Tax=Planoprotostelium fungivorum TaxID=1890364 RepID=A0A2P6NWI6_9EUKA
MALKRIQKELKDLERDPPSSCSAGPVGDDMFHWTATIMGPEDSPYSGGVFFLNIHFPADYPFKPPKVNYTTKVYHPNINKNGSICLDILKDQWSPALTISRVLLSISSLLTDPNPDDPLDPEIAHIYKTNRAKFESTAREWTTKYAL
>UniRef90_A0A512UHH9/66-204 [subseq from] UBC core domain-containing protein n=1 Tax=Metschnikowia sp. JCM 33374 TaxID=2562755 RepID=A0A512UHH9_9ASCO
--------SLLTLHRDPPSSCSAGPVGDDLYHWQASIMGPPDSPYAGGVFFLSIHFPTDYPFKPPKINFTTKIYHPNINGSGSICLDILKDQWSPALTISKVLLSICSLLTDANPDDPLVPEIAHVYKSDRQKYETTAREWTKKYAV
>UniRef90_J4GBX6/1-146 [subseq from] Protein disulfide-isomerase n=1 Tax=Fibroporia radiculosa TaxID=599839 RepID=J4GBX6_9APHY
MALKRINKELIDLGRDPPSSCSAGPTGDNMFQWQATIMGPGDSPYAGGVFFLSITFPTDYPFKPPKVSFTTKIYHPNINANGSICLDILRDQWSPALTISKVLLSICSMLTDPNPDDPLVPDIAHLYKTDRARYEATAREWTRKYV-
>UniRef90_UPI00083DAB6E/1-150 [subseq from] ubiquitin-conjugating enzyme E2-17 kDa n=1 Tax=Habropoda laboriosa TaxID=597456 RepID=UPI00083DAB6E
MALKRINKELQDLGRDPPAQCSAGPVGDDysLFYLVXXxXXXXXXXXYQGGVFFLTIHFPTDYPFKPPKVAFTTRIYHPNINSNGSICLDILRSQWSPALTISKVLLSICSLLCDPNPDDPLVPEIARLYKTDREKYNELAREWTRKYAM
>UniRef90_A0A7M7NGU8/1-148 [subseq from] UBC core domain-containing protein n=2 Tax=Strongylocentrotus purpuratus TaxID=7668 RepID=A0A7M7NGU8_STRPU
MALKRINKEYQDIKRDPPQQCSAGPVCEDnYYHWQATIMGPGNSPYQNGVFFLTIQFPTDYPFKPPKVAFTTKIYHPNINSNGSICLDILRSQWSPALTISKVLLSICSLLCDPNPDDPLVPEIAQLYKRDRALYEAEAKKYTSKHAM
>UniRef90_A0A7R9W3Z6/1-146 [subseq from] UBC core domain-containing protein n=1 Tax=Pseudictyota dubia TaxID=2749911 RepID=A0A7R9W3Z6_9STRA
MALKRINKELQDLTKDPPSNCSAGPVGDDLFNWQATIMGPADSPFQGGVFALNIRFPADYPFKPPKINFTTKIYHPNINASGGICLDILKDQWSPALTISKVLLSICSLLTDPNPDDPLVPEIAHIYRTDREKYDETGRAWTAKYA-
>UniRef90_A0A804J1W3/1-146 [subseq from] (wild Malaysian banana) hypothetical protein n=1 Tax=Musa acuminata subsp. malaccensis TaxID=214687 RepID=A0A804J1W3_MUSAM
MALKRILKELKDLQNDPPVSCSAGPLGEDMYHWQATIMGPVDSPYAGGIFLVNIHFPPDYPFKPPKVSFKTKVFHPNINSNGSICLDILKEQWSPALTISKVLLSICSLLTDPNPDDPLVPEIAHMYKTDRAKYETTARTWTQKYA-
>UniRef90_V9LCF0/1-134 [subseq from] Ubiquitin-conjugating enzyme E2D 1 n=1 Tax=Callorhinchus milii TaxID=7868 RepID=V9LCF0_CALMI
MALKRINKELEDLKVDPPAQCSAGPVADDLFQWQATIMGPSDSPYQGGVFFLTIFFPSDYPFKPPKVAFTTKIYHPNINSNGSICLDILRSQWSPALTLSKVLLSVCSLLCDPNPDDPLVPEIAHMYKTDKENF-------------
>UniRef90_UPI00187C8CCE/16-154 [subseq from] ubiquitin-conjugating enzyme E2 D4 isoform X1 n=5 Tax=Artibeus jamaicensis TaxID=9417 RepID=UPI00187C8CCE
--------ELTDLQRDPPAQCSAGPVGDDWFYWQATITGPNDSPYQGGVFFLNIHFPTDYPFKPPKVAFATKIYHPNISSNGSICLDVLQSLWSPSLTVSKVLLSICALLSDPSPDDPLMPEIAHTYKVNREKYNRLAREWTQKYAM
>UniRef90_UPI001C4A9957/1-147 [subseq from] ubiquitin-conjugating enzyme E2 28-like n=1 Tax=Zingiber officinale TaxID=94328 RepID=UPI001C4A9957
MASRRILKELKDLQKDPPVSCSAGPVGEDMFHWQATIMGPSDSPYSGGIFIVNIHFPPDYPFKPPKVSFKTKVFHPNINSNGSICLDILKEQWSPALTISKVLLSICSLLTDPNPDDPLVPEIAHMYKTDLAKYDATARSWTQKYAI
>UniRef90_A0A161WTA3/1-144 [subseq from] UBC core domain-containing protein n=1 Tax=Daucus carota subsp. sativus TaxID=79200 RepID=A0A161WTA3_DAUCS
MASKRILKELKDLQKDPPTSCSAGPVAEDMFHWQATIMGPPDSPYSGGVFLVTIHFPPDYPFKPPKVAFRTKVFHPNINSNGSICLDILKEQWSPALTISKVLLSICSLLTDPNPDDPLVPEIAHMYKTDRSKYETTARSWTQN---
>UniRef90_M4D1N8/501-647 [subseq from] UBC core domain-containing protein n=9 Tax=Brassica TaxID=3705 RepID=M4D1N8_BRARP
MASKRILKELKDLQKDPPTSCSAGPAAEDMFHWQATIMGPSDSPYSGGVFLVTIHFPPDYPFKPPKVAFRTKVFHPNINSNGSICLDILKEQWSPALTISKVLLSICSLLTDPNPDDPLVPEIAHMYKTDKNKYESTARTWTQKYAM
>UniRef90_A0A200PUN1/1-144 [subseq from] Ubiquitin-conjugating enzyme n=1 Tax=Macleaya cordata TaxID=56857 RepID=A0A200PUN1_9MAGN
MASKRILKELKDLQKDPPTSCSAGPVAEDMFHWQATIMGPPDSPYAGGVFLVTIHFPPDYPFKPPKVAFRTKVFHPNINSNGSICLDILKEQWSPALTISKVLLSICSLLTDPNPDDPLVPEIAHMYKTDRSKYETTARSWTQN---
>UniRef90_A0A671PLU8/16-140 [subseq from] Ubiquitin-conjugating enzyme E2 D2-like n=4 Tax=Sinocyclocheilus TaxID=75365 RepID=A0A671PLU8_9TELE
----------------------SGPVGDDVFHWQATIMGPNESPYQGGVFFLTIHFPTDYPFKPPKVAFTTRIYHPNINSNGSICLDILRSQWSPALTISKVLLSICSLLCDPNPDDPLVPEIARIYKTDTEKYNRMAKEWTEKYAM
>UniRef90_A0A7D8YYD7/1-144 [subseq from] UBC core domain-containing protein n=27 Tax=Tremellomycetes TaxID=155616 RepID=A0A7D8YYD7_9TREE
MALKRINKELIDLGRDPPSSCSAGPIGDNLFQWQATIMGPADSPYSGGVFFLSLTFPTDYPFKPPKVSFTTKIYHPNINANGSICLDILREQWSPALTISKVLLSICSMLTDPNPDDPLVPEIAHTYKTDRARYEATAREWTRK---
>UniRef90_A0A8D1TGF9/10-141 [subseq from] UBC core domain-containing protein n=1 Tax=Sus scrofa TaxID=9823 RepID=A0A8D1TGF9_PIG
-----------SLPTDPPAQCSAGPVGDDLFHWQATIMGPNDSPYQGGVFFLTIHFPTDYPFKPPKVAFTTKIYHPNINSNGSICLDILRSQWSPALTVSKVLLSICSLLCDPNPDDPLVPEIAHTYKADREKYAQQS-QWSAK---
>UniRef90_A0A068V190/1-149 [subseq from] UBC core domain-containing protein n=1 Tax=Coffea canephora TaxID=49390 RepID=A0A068V190_COFCA
MASKRIQKELKDLQKDPPASCSAGPVGEDMFHWQATIMGPSESPFSGGVFLVSIHFPPDYPFKPPKasVSFKTKVFHPNINSNGSICLDILKEQWSPALTISKVLLSICSLLTDPNPDDPLVPEIAHMYKTDRAKYETTARSWTQKYAM
>UniRef90_A0A833R094/46-192 [subseq from] Ubiquitin-conjugating enzyme E2 28 n=1 Tax=Carex littledalei TaxID=544730 RepID=A0A833R094_9POAL
MASKRILKELKDLQKDPPTSCSAGPAGEDMFHWQATIMGPADSPFSGGVFLVNIHFPPDYPFKPPKVSFRTKVFHPNINSNGSICLDILKEQWSPALTISKVLLSICSLLTDPNPDDPLVPEIAHMYKTDRAKYESTARSWTQKYAM
>UniRef90_N1J6T8/1-147 [subseq from] Ubiquitin-conjugating enzyme E2 n=2 Tax=Blumeria TaxID=34372 RepID=N1J6T8_BLUG1
MALKRILKELQDLGKDPPSSCSAGPSEGDMFRWTATIMGPSESPYSGGVFFLSIHFPTDYPFKPPKVNFTTRIYHPNINSNGSICLDILRDQWSPALTISKVLLSICSMLTDPNPDDPLVPEIAHVYKSDRSRYESTAREWTRKYAV
>UniRef90_A0A067FL31/1-147 [subseq from] UBC core domain-containing protein n=4 Tax=Citrus TaxID=2706 RepID=A0A067FL31_CITSI
MASKRILKELRDLQRDPPTSCSAGPVAEDMFHWQATIIGPNDSPYAGGVFVVTIHFPPDYPFKPPKVAFKTKVFHPNINSNGNICLDILKEQWSPALTISKVLLSICSLLTDPNPDDPLVPEIAHMCKTDKTKYESSARSWTQKYAM
>UniRef90_A0A0D9VBG6/57-203 [subseq from] UBC core domain-containing protein n=1 Tax=Leersia perrieri TaxID=77586 RepID=A0A0D9VBG6_9ORYZ
MALRRIIKELKDLQRDPPTSCSAGPVSDDMFHWQATIMGPNDSPYSGGVFLVTIHFPPDYPFKPPKVAFKTKVFHPNINSNGNICLDILKDQWSPALTISKVLLSICSLLTDPNPDDPLVPEIAHMCKTDRLRYESTARSWTQKYAM
>UniRef90_A0A8H5A4D6/1-43 [subseq from] UBC core domain-containing protein n=7 Tax=Fusarium TaxID=5506 RepID=A0A8H5A4D6_FUSOX
MALKRINKELTDLGRDPPSSCSAGPVGEDLFHWQATIMGPM--AY------------------------------------------------------------------------------------------------------
>UniRef90_A0A8H5A4D6/74-181 [subseq from] UBC core domain-containing protein n=7 Tax=Fusarium TaxID=5506 RepID=A0A8H5A4D6_FUSOX
---------------------------------------QSDSPYSGGVFFLAIHFPTDYPFKPPKVNFTTRIYHPNINSNGSICLDILRDQWSPALTISKVLLSICSMLTDPNPDDPLVPEIAHVYKTDRPRYEATAREWTRKYAI
>UniRef90_A0A7J7CJG8/1-144 [subseq from] Ubiquitin conjugating-like enzyme family protein n=1 Tax=Tripterygium wilfordii TaxID=458696 RepID=A0A7J7CJG8_TRIWF
MASKRILKELKDLQKDPPTSCSAGPVAEDMFHWQATIMGPPDSPYAGGVFLVTIHFPPDYPFKPPKVAFRTKVFHPNINSNGSICLDILKEQWSPALTISKVLLSICSLLTDPNPDDPLVPEIAHMYKTDRSRYETTARSWTQK---
>UniRef90_A0A8D3AN78/13-138 [subseq from] Ubiquitin-conjugating enzyme E2D 2 (UBC4/5 homolog, yeast) n=5 Tax=Percomorphaceae TaxID=1489872 RepID=A0A8D3AN78_SCOMX
-------TELNDLARDPPAQCSAGPVGDDMFHWQATIMGPNDSPYQSGVFFLTIHFPTDYPFKPPKVAFTTRIYHPNINSNGSICLDILRSQWSPALTISKVLLSICSLLCDPNPDDPLVPEIARIYKTDREK--------------
>UniRef90_A0A8C5I7L2/13-138 [subseq from] Ubiquitin conjugating enzyme E2 D2 n=1 Tax=Gouania willdenowi TaxID=441366 RepID=A0A8C5I7L2_9TELE
-------EELNDLARDPPAQCSAGPVGDDMFHWQATIMGPNDSPYQSGVFFLTIHFPTDYPFKPPKVAFTTRIYHPNINSNGSICLDILRSQWSPALTISKVLLSICSLLCDPNPDDPLVPEIARIYKTDREK--------------
>UniRef90_A0A395SJP4/1-41 [subseq from] Ubiquitin-conjugating enzyme e2-16 kDa n=1 Tax=Fusarium longipes TaxID=694270 RepID=A0A395SJP4_9HYPO
MALKRINKELTDLGRDPPSSCSAGPVGEDLFHWQATIMGPQ----------------------------------------------------------------------------------------------------------
>UniRef90_A0A6I9RL15/87-232 [subseq from] ubiquitin-conjugating enzyme E2-17 kDa isoform X1 n=2 Tax=Elaeis guineensis var. tenera TaxID=51953 RepID=A0A6I9RL15_ELAGV
MASKRIQKELQDLQRDPPTSCSAGPVGEDLFHWQATIMGPADSPYAGGLFFVMIHFPPDYPFKPPKLNFQTKVYHPNINSNGSICLDILKENWSPALTISKVLLSICSLLTDPNPDDPLAPEIAYVYKNHRSRYEETARAWTQKYA-
>UniRef90_A0A7S0LRQ9/31-176 [subseq from] UBC core domain-containing protein n=1 Tax=Coccolithus braarudii TaxID=221442 RepID=A0A7S0LRQ9_9EUKA
-ATKRINKELADLTKDPPSSCSAGPVGDDLFHWQSTIMGPKESPYEGGIFFLNIHFPTDYPFKPPKVQFTTKIWHCNVNNNGSICLDILQSQWSPALTISKVLLSVCSLLTDPNPDDPLVPEIARMYKSNRVQHDSTAKEWTNKYAM
>UniRef90_A0A830BW48/1-144 [subseq from] Ubiquitin-conjugating enzyme e2 28 n=1 Tax=Phtheirospermum japonicum TaxID=374723 RepID=A0A830BW48_9LAMI
MASKRILKELKDLQRDPPTSCSAGPVGEDMFHWQATIMGPQDSPYAGGVFLVTIHFPPDYPFKPPKVAFRTKVFHPNINSNGSICLDILKEQWSPALTISKVLLSICSLLTDPNPDDPLVPEIAHMYKTDRAKYEQTARSWTQN---
>UniRef90_A0A8H6KJ63/82-214 [subseq from] Ubiquitin-conjugating enzyme n=1 Tax=Colletotrichum plurivorum TaxID=2175906 RepID=A0A8H6KJ63_9PEZI
--------------LDPPSSCSAGPVGEDLFHWQATIMGPGDSPYSGGVFFLAIHFPTDYPFKPPKVNFTTRIYHPNINSNGSICLDILRDQWSPALTISKVLLSICSMLTDPNPDDPLVPEIAHVYKTDRARYEATAREWTRKYAI
>UniRef90_Q9SLE4/1-147 [subseq from] Ubiquitin-conjugating enzyme E2 29 n=12 Tax=Brassicales TaxID=3699 RepID=UBC29_ARATH
MATRRILKELKELQRDPPVSCSAGPTGEDMFHWQATIMGPNESPYSGGVFLVNIHFPPDYPFKPPKVVFRTKVFHPNINSNGNICLDILKDQWSPALTISKVLLSICSLLTDPNPDDPLVPEIAHIYKTDKTKYEAMARSWTQKYAL
>UniRef90_A0A8S1J084/1-147 [subseq from] UBC core domain-containing protein n=8 Tax=Viridiplantae TaxID=33090 RepID=A0A8S1J084_9CHLO
MASKRIQKELQDLQKDPPTSCSAGPAGDDLFHWQATIMGPADSPYAGGVFFVNITFPPDYPFKPPKVTFQTKVYHPNVNGQGSICLDILKEQWSPALTISKVLLSVCSLLTDPNPDDPLVPEIAHIYKTDRQRYEDTAREWCRKFAM
>UniRef90_A0A251MYW6/27-173 [subseq from] UBC core domain-containing protein n=2 Tax=Prunus persica TaxID=3760 RepID=A0A251MYW6_PRUPE
MASKRILKELKDLQRDPPTSCSAGPVAEDMFHWQATIIGPNDSPYSGGVFLVTIHFPPDYPFKPPKVAFRTKVFHPNINSNGNICLDILKEQWSPALTISKVLLSICSLLTDPNPDDPLVPEIAHMCKTDKVKYESTARSWTQKYAM
>UniRef90_A0A251TWG8/1-147 [subseq from] Putative ubiquitin-conjugating enzyme 29 n=6 Tax=Asteraceae TaxID=4210 RepID=A0A251TWG8_HELAN
MASRRILKELKDLQRDPPASCSAGPVAQDMFHWQATIIGPNDSPYAGGVFQVTIHFPPDYPFKPPKVAFRTKVFHPNINNNGNICLDILKDQWSPALTISKVLLSICSLLTDPNPDDPLVPEIAHMYKIDKVKYEAMARSWTQKYAM
>UniRef90_A0A5P1FQZ4/1-146 [subseq from] UBC core domain-containing protein n=12 Tax=Magnoliopsida TaxID=3398 RepID=A0A5P1FQZ4_ASPOF
MASKRILKELKDLQKDPPTSCSAGPVAEDMFHWQATIMGPPDSPYAGGVFLVTIHFPPDYPFKPPKVAFRTKVFHPNINSNGSICLDILKEQWSPALTISKVLLSICSLLTDPNPDDPLVPEIAHMYKTDRNKYETTARSWTQKQS-
>UniRef90_M9LZI9/1-144 [subseq from] Ubiquitin-protein ligase n=1 Tax=Pseudozyma antarctica (strain T-34) TaxID=1151754 RepID=M9LZI9_PSEA3
MAMKRINKELADLGRDPPSSCSAGPTGDNMFQWQATIMGPGDSPYAGGVFFLSITFPTDYPFKPPKVSFSTKIYHPNINSNGSICLDILRDQWSPALTISKVLLSICSMLTDPNPDDPLVPEIANLYKTDRQRYESTAREWTRK---
>UniRef90_A0A5N5GZA1/242-388 [subseq from] UBC core domain-containing protein n=3 Tax=Maleae TaxID=721813 RepID=A0A5N5GZA1_9ROSA
MASKRILKELKDLQKDPPTSCSAGPVAEDMFHWQATIMGPGDSPYTGGVFLVSIHFPPDYPFKPPKVAFRTKVFHPNINSNGSICLDILKEQWSPALTISKVLLSICSLLTDPNPDDPLVPEIAHMYKTDRAKYEATARSWTQKYAM
>UniRef90_J3L924/57-203 [subseq from] UBC core domain-containing protein n=10 Tax=Oryza TaxID=4527 RepID=J3L924_ORYBR
MALRRIIKELKDLQRDPPTSCSAGPVSDDMFHWQATIMGPNDSPYSGGVFLVTIHFPPDYPFKPPKVAFKTKVFHPNINSNGNICLDILKDQWSPALTISKVLLSICSLLTDPNPDDPLVPEIAHMCKTDRLRYESTARGWTQKYAM
>UniRef90_A0A8B8ZF91/54-199 [subseq from] ubiquitin-conjugating enzyme E2-17 kDa-like isoform X1 n=2 Tax=Phoenix dactylifera TaxID=42345 RepID=A0A8B8ZF91_PHODC
MASKRIQKELQDLQRDPPTTSSAGPVGEDLFHWQATIMGPVDSPYAGGVFFVMIHFPPDYPFKPPKVNFQTKVYHPNINSNGSICLDILKEQWSPALTISKVLLSICSLLTDPNPDDPLVPEIAYVYKNQRSRFEETARAWTQKYA-
>UniRef90_K3YWG1/1-147 [subseq from] UBC core domain-containing protein n=11 Tax=Mesangiospermae TaxID=1437183 RepID=K3YWG1_SETIT
MALRRIIKELKDLQRDPPTSCSAGPVSDDIFHWQATIIGPSDSPYSGGVFLVTIHFPPDYPFKPPKVAFKTKVFHPNINSNGNICLDILKEQWSPALTISKVLLSICSLLTDPNPDDPLVPEIAHMCKTDRLRYESTARGWTQKYAM
>UniRef90_A0A2I4GC40/1-147 [subseq from] ubiquitin-conjugating enzyme E2 28-like n=2 Tax=Juglans regia TaxID=51240 RepID=A0A2I4GC40_JUGRE
MASKRILKELKDLQRDPPTSCSAGPVAEDMFHWQATIIGPNDSPYAGGVFLVTIHFPPDYPFKPPKVAFRTKVFHPNINSNGNICLDILKEQWSPALTISKVLLSICSLLTDPNPDDPLVPEIAHMCRTDKVKYDSSARSWTQKYAM
>UniRef90_A0A5C7I666/80-226 [subseq from] UBC core domain-containing protein n=1 Tax=Acer yangbiense TaxID=1000413 RepID=A0A5C7I666_9ROSI
MASKRIVKELKDLQRDPPTSCSAGPVAEDMFHWQATIIGPNDSPYAGGVFLVTIHFPPDYPFKPPKVAFRTKVFHPNINSNGNICLDILKEQWSPALTISKVLLSICSLLTDPNPDDPLVPEIAHMCKSDKVKYESTARSWTQKYAM
>UniRef90_A0A8D1EF96/1-145 [subseq from] UBC core domain-containing protein n=7 Tax=Suidae TaxID=9821 RepID=A0A8D1EF96_PIG
MALKRIDKELS--ARDPPAQCSAGPVGDAMFHWQATVMGPNGSPQRGCVFFLTIHFPTDYPFKPPEVAFTTRIYHLNINSNGSICLDILRSQWSPALTISKVLSSICSLICDPNPDDPLVPEVTWIYKTDRDKYNRISWEWTQKYVM
>UniRef90_UPI000C9DCB1F/1-147 [subseq from] ubiquitin-conjugating enzyme E2 D2-like n=3 Tax=Equus TaxID=9789 RepID=UPI000C9DCB1F
MALQRIHKELLSLTHDPPAQCSAGPVGNDLFQWQATIMGPEDSPYQGGVFFLKIQLPFDYPFRPPKISFTTRIYHPNINLNGSICLDILGSEWSPVLTISKVLLSICSMLCDPNPHDPLVPEIAKVYLKDRQKYNKTAREWTQRYAM
>UniRef90_A0A059BE09/1-147 [subseq from] UBC core domain-containing protein n=11 Tax=Mesangiospermae TaxID=1437183 RepID=A0A059BE09_EUCGR
MASKRILKELKDLQRDPPSSCSAGPVGEDMFHWQATIIGPNDSPFAGGVFLVTIHFPPDYPFKPPKVAFKTKVFHPNINSNGNICLDILKEQWSPALTISKVLLSICSLLTDPNPDDPLVPEIAHMCKADKVKYDSTARSWTHKYAM
>UniRef90_A0A2X0P6D7/7-146 [subseq from] BQ5605_C001g00645 protein n=4 Tax=Microbotryum TaxID=34416 RepID=A0A2X0P6D7_9BASI
-------EELIDLGRDPPSSCSAGPTGDNMFQWQATIMGPGDSPYSGGVFFLTITFPTDYPFKPPKIAFTTKIYHPNINANGSICLDILREQWSPALTISKVLLSICSMLTDPNPDDPLVPEIANLYKSDRPRYESTAREWTRKYAM
>UniRef90_A0A7J6MFG9/1-147 [subseq from] Ubiquitin-conjugating enzyme E2 4 n=4 Tax=Perkinsus TaxID=28000 RepID=A0A7J6MFG9_PEROL
MALRRINKELQDLSQDPPANCSAGPIGDDMFHWQATIMGPKDSPYDGGVFFLNITFPSDYPFKPPKCHFTTKIYHCNISSNGSICLDILRDQWSPALTISKVLLSISSLLTDPNPNDPFVPEIANLLKSDKSKHDAHAREWTHKYAM
>UniRef90_A0A8H7V0D7/1-146 [subseq from] UBC core domain-containing protein n=1 Tax=Mucor saturninus TaxID=64648 RepID=A0A8H7V0D7_9FUNG
MALKRISKELRDLERDPPTSCSAGPIGSDFFQWQATMIGPDDSPYQGGIFNLSITFPTDYPFKPPKISFTTKIYHPNINSNGSICLDILKDQWSPALTISKVLLSVCSLLTDPNPDDPLVPELAYIYKTDRPRYEATAADWTQKYA-
>UniRef90_A0A3B6MQQ7/45-191 [subseq from] UBC core domain-containing protein n=4 Tax=Triticeae TaxID=147389 RepID=A0A3B6MQQ7_WHEAT
MANKRIQKELMDLQKDPPTSCSAGPAGADLFHWQATIMGPGDSPYSGGVFFVNIHFPPDYPFKPPKVNFQTKVYHPNINSNGSICLDILKEQWSPALTISKVLLSISSLLTDPNPDDPLVPEIAQLYKNQRARYEDTARAWTQKYAM
>UniRef90_A0A7J0E0L0/1-147 [subseq from] Ubiquitin-conjugating enzyme 30 n=2 Tax=Actinidia TaxID=3624 RepID=A0A7J0E0L0_9ERIC
MASKRIHKELRDLQNDPPGPCSAGPVGSDMFHWQATITGPGDSPFSGGVFFVTIHFPPDYPFKPPKVSFKTKVFHPNINSNGSICLDILKEQWSPALTISKVLLSICSLLTDPNPDDPLVPEIAVMYKTERSKYEMTARSWTRKYAM
>UniRef90_A0A2N1J8M7/1-144 [subseq from] Ubc4p n=7 Tax=Basidiomycota TaxID=5204 RepID=A0A2N1J8M7_9BASI
MAMKRISKELADLGRDPPSSCSAGPTGDNMFQWQATIMGPSDSPYSGGVFFLSITFPTDYPFKPPKVSFSTKIYHPNINANGSICLDILRDQWSPALTISKVLLSICSMLTDPNPDDPLVPDIAHLYKTDRGAYENTAREWTRK---
>UniRef90_A0A394DEU9/1-27 [subseq from] UBC core domain-containing protein n=3 Tax=Pentapetalae TaxID=1437201 RepID=A0A394DEU9_LUPAN
MASKRITKELKDLQKDPPVSCSAGRVP------------------------------------------------------------------------------------------------------------------------
>UniRef90_A0A394DEU9/59-186 [subseq from] UBC core domain-containing protein n=3 Tax=Pentapetalae TaxID=1437201 RepID=A0A394DEU9_LUPAN
-------------------YTCAGPVGEDLFHWQATIMGPADSPYSGGVFLVTIHFPPDYPFKPPKVAFKTKVFHPNINSNGSICLDILKEQWSPALTVSKVLLSICSLLTDPNPDDPLVPDIAHMYKTDRAKYESTARSWTQKYAM
>UniRef90_A0A7S3H562/1-147 [subseq from] UBC core domain-containing protein n=1 Tax=Spumella elongata TaxID=89044 RepID=A0A7S3H562_9STRA
MALKRIQRELAELARDPPANCSAGPNGDDLFHWQATIMGPDDSPYAGGVFFLDIHFPADYPFKPPKVSFTTRIYHCNINSNGGICLDILKEQWSPALTVSKVLLSICSLLTDANPEDPLVPEIAQMYKNNRTQHDATAREWTAKHAM
>UniRef90_A0A7R9TEP2/1-147 [subseq from] UBC core domain-containing protein n=3 Tax=Viridiplantae TaxID=33090 RepID=A0A7R9TEP2_9VIRI
MASKRIIKELKDLQKDPPSTCSAGPVDQDMFHWQATIMGPQDSPYAGGVFLVQIHFPPDYPFKPPKVAFRTRVYHPNINSNGSICLDILKEQWSPALTVSKVLLSICSLLTDPNPEDPLVPEIAHMYKTDRSRYEETARTWTQKYAM
>UniRef90_I1IP59/1-147 [subseq from] UBC core domain-containing protein n=7 Tax=Poaceae TaxID=4479 RepID=I1IP59_BRADI
MANKRIQKELMDLQKDPPTSCSAGPAGADLFHWQATIMGPSDSPYAGGVFFVNIHFPPDYPFKPPKVNFQTKVYHPNINSNGSICLDILKEQWSPALTISKVLLSISSLLTDPNPDDPLVPEIAQLYKNQRHRYEETATAWTQKYAM
>UniRef90_A0A674NFK9/1-142 [subseq from] UBC core domain-containing protein n=3 Tax=Percomorphaceae TaxID=1489872 RepID=A0A674NFK9_TAKRU
MALKRISKELTDLSRDPPAQCSAGPVGEDSK----KIV-CPDSPYQGGVFFLTIHFPTDYPFKPPKVAFTTRIYHPNINSNGSICLDILRSQWSPALTISKVLLSICSLLCDPNPDDPLVPEIARIYKTDLVRYNKTAQDWTQKYAM
>UniRef90_A0A815UDN7/1-147 [subseq from] UBC core domain-containing protein n=2 Tax=Adineta TaxID=104781 RepID=A0A815UDN7_ADIRI
MALKRITKELQDLQREPPANVSAGPVHpNDMFTWQATILGPGDSPYQSGVFFLSINFPTDYPFKPPRITFTTKIYHPNINSNGAICLDILRSNWSPALTISKVLLSICSLLCDPNPDDPLVPEIARQYKQDPDGYNTTARQWTQKYA-
>UniRef90_A0A3Q2PL89/1-142 [subseq from] Ubiquitin-conjugating enzyme E2 2 n=4 Tax=Percomorphaceae TaxID=1489872 RepID=A0A3Q2PL89_FUNHE
MALKRISKELTDLSRDPPAQCSAGPVGEDSK---PT--RLPDSPYQGGVFFLTIHFPTDYPFKPPKVAFTTRIYHPNINSNGSICLDILRSQWSPALTISKVLLSICSLLCDPNPDDPLVPEIARIYKTDPVRYNKTAQDWTQKYAM
>UniRef90_UPI001CE91853/1-41 [subseq from] Ubiquitin-conjugating enzyme E2 1 n=1 Tax=Fusarium poae TaxID=36050 RepID=UPI001CE91853
MALKRINKELTDLGRDPPSSCSAGPVGEDLFHWQATIMGPV----------------------------------------------------------------------------------------------------------
>UniRef90_UPI001CE91853/74-180 [subseq from] Ubiquitin-conjugating enzyme E2 1 n=1 Tax=Fusarium poae TaxID=36050 RepID=UPI001CE91853
----------------------------------------SDSPYSGGVFFLAIHFPTDYPFKPPKVNFTTRIYHPNINSNGSICLDILRDQWSPALTISKVLLSICSMLTDPNPDDPLVPEIAHVYKTDRPRYEATAREWTRKYAI
>UniRef90_A0A2Z7BD42/74-216 [subseq from] UBC core domain-containing protein n=1 Tax=Dorcoceras hygrometricum TaxID=472368 RepID=A0A2Z7BD42_9LAMI
----EASPELKDLQKDPPTSCSAGPVAEDMFHWQATIMGPPDSPYAGGVFLVTIHFPPDYPFKPPKVAFRTKVFHPNINSNGSICLDILKEQWSPALTISKVLLSICSLLTDPNPDDPLVPEIAHMYKTDRSKYETTARSWTQKYAM
>UniRef90_A0A077ZTQ3/1-148 [subseq from] UBC core domain-containing protein n=6 Tax=Spirotrichea TaxID=33829 RepID=A0A077ZTQ3_STYLE
MALKRIQKELIDLGRDPPANCSAGPIDEkDQYHWQATILGPDDSPYAGGVFFLNIHFPTDYPFKPPKCTFTTRIYHPNINSNGSICLDILKDQWSPALTISKVLLSISSLLTDANPDDPLVPEIAHIYKTDRAKYEATAREWTRKYAM
>UniRef90_A0A2C9VSR8/106-252 [subseq from] UBC core domain-containing protein n=3 Tax=Manihot esculenta TaxID=3983 RepID=A0A2C9VSR8_MANES
MASKRILKELKDLQNDPPTSCSAGPVAEDMFHWQATILGPPDSPYAGGVFLVTIHFPPDYPFKPPKVAFRTKVFHPNINSNGSICLDILKEQWSPALTISKVLLSIRSLLTDPNPDDPLVPEIAHMYKTDRAKYEATARSWTQKYAM
>UniRef90_A0A673AX54/20-143 [subseq from] Ubiquitin-conjugating enzyme E2 2-like n=2 Tax=Gobiaria TaxID=1489875 RepID=A0A673AX54_9TELE
-------AELTDLSKDPPAQCSAGPVGEDMFHWQATIMGPPDSPYQGGVFFLTIHFPTDYPFKPPKVAFTTRIYHPNINSNGSICLDILRSQWSPALTVSKVLLSICSLLCDPNPDDPLVPEIARIYKTDP----------------
>UniRef90_A0A0D3EAM2/1-145 [subseq from] UBC core domain-containing protein n=1 Tax=Brassica oleracea var. oleracea TaxID=109376 RepID=A0A0D3EAM2_BRAOL
MASKRILKELKDLQKDPPTSCSAGPVAEDMFHWQATIMGPSDSPYAGGVFLVTIHFPPDYPFKPPKVAFRTKVFHPNINSNGSICLDILKEQWSPALTISKVLLSICSLLTDPNPDDPLVPEIAHMYKTDKNKYESTARSWTQKV--
>UniRef90_A0A498IKN5/1-145 [subseq from] UBC core domain-containing protein n=4 Tax=cellular organisms TaxID=131567 RepID=A0A498IKN5_MALDO
MASKRILKELKDLQKDPPTSCSAGPVAEDMFHWQATIMGPPDSPYAGGVFLVTIHFPPDYPFKPPKVAFRTKVFHPNINSNGSICLDILKEQWSPALTISKVLLSICSLLTDPNPDDPLVPEIAHMYKTDRAKYESTARSWTQNL--
>UniRef90_A0A8C7AFP3/20-160 [subseq from] UBC core domain-containing protein n=5 Tax=Neovison vison TaxID=452646 RepID=A0A8C7AFP3_NEOVI
-----------DLARDPPAQCSAGPVGDDMFHWQATIMGPNDSPYQGGVFFLTIHFPTDYPFKPPKVAFTTRIYHPNINSNGSICLDILRSQWSPTsffffFFFFSVFFSFCSLLCDPNPDDPLVPEIARIYKTDRDKYNRLAREWTEKYAM
>UniRef90_A3E3W0/1-147 [subseq from] Ubiquitin-conjugating enzyme n=1 Tax=Pfiesteria piscicida TaxID=71001 RepID=A3E3W0_PFIPI
MALRRIQKELADLGNDPPANCSAGPTGEDMFSWSATIMGPHDSAYQGGVFFLNIHFPTDYPFKPPKVAFTTKIYHCNVNANGAICLDILKDQWSPALTISKVPLSISSLLTDPNPNDPLVPEIAQVYLKDRKKHDQTAREWVQKYAV
>UniRef90_UPI0020C6CA5B/2-148 [subseq from] ubiquitin-conjugating enzyme E2 2-like n=1 Tax=Anopheles funestus TaxID=62324 RepID=UPI0020C6CA5B
MANKRIKKELEDLRKDPPSQCSAAPVGDDLFHWRATIMGPPESPYQGGLFSLTIRLPIDYPFKPPNVAFTTRIYHPNINSKGAICLNILKSQWSPALTIAKLLLSICSLLCDPNPDDPLVPEIAKVYKTDRKMYDTLAREWTTRFAM
>UniRef90_A0A015IJ10/1-145 [subseq from] E2 ubiquitin-conjugating protein UBC5 n=3 Tax=Rhizophagus irregularis TaxID=588596 RepID=A0A015IJ10_RHIIW
MALKRINKELHDLGRDPPSSCSAGPIGDDLFHWQATIMGPSDSPYSGGVFFLAIQFPTDYPFKPPKVNFTTRIYHPNINSNGSISLDILRDQWSPALTISKVLLSLCSRLTDPTIDDPLVPEIAHVYKTDRTRYEATCREWTRKM--
>UniRef90_A0A3Q7GMX3/1-144 [subseq from] UBC core domain-containing protein n=1 Tax=Solanum lycopersicum TaxID=4081 RepID=A0A3Q7GMX3_SOLLC
MASKRILKELKDLQKDPPTSCSAGPVGEDMFHWQATIMGPSDSPYAGGVFLVTIHFPPDYPFKPPKVAFRTKVFHPNINSNGSICLDILKEQWSPALTISKVLLSICSLLTDPNPDDPLVPEIAHMYKTDKSKYEGTARSWTQN---
>UniRef90_A0A8C0DF95/3-140 [subseq from] UBC core domain-containing protein n=2 Tax=Balaenoptera musculus TaxID=9771 RepID=A0A8C0DF95_BALMU
--------ELVDLAGDPPAQCSAGPVGD-MFHWQATIMGPNDSPYQGGVFLLTIHFPTDYPFKPPKVAFTTRIYHPNINSNGSICLDILRSQWSPALTISKVLLSICSLLCDPNTHDPLVPEIAWIYKTDRDKYNRLSWERTQKYAM
>UniRef90_B9IQJ4/1-147 [subseq from] UBC core domain-containing protein n=9 Tax=Saliceae TaxID=238069 RepID=B9IQJ4_POPTR
MASKRINKELRDLQKDPPTACSAGPAGSDMFHWQATIMGPADSPYAGGVFSVNIHFPPDYPFKPPKVSFKTKVYHPNINSNGSICLDILKEQWSPALTISKVLLSICSLLTDPNPNDPLVPEIAHIYTTDRVKYDATARAWTQKYAM
>UniRef90_UPI001D042BEB/1-147 [subseq from] ubiquitin-conjugating enzyme E2 D2-like n=3 Tax=Equus TaxID=9789 RepID=UPI001D042BEB
MALQRIHKELLNLTHDPPAQCSAGPVGDDLFQWKATIMGPEDNPYQGGVFFLKIQFPFDYHFRPPKIAFTTRIYHPNINENGSICLDILGSQWSPVLTISKVLLSICSMLCDPNPNDPLVPEIAKIYLKDRQKYDRTAQEWTQTYAM
>UniRef90_A0A0L9VKZ4/1-106 [subseq from] UBC core domain-containing protein n=1 Tax=Phaseolus angularis TaxID=3914 RepID=A0A0L9VKZ4_PHAAN
MASKRILKELKDLQKDPPTSCSAGPVAEDMFHWQATIMGPPDSPYAGGVFLVTIHFPPDYPFKPPKVAFRTKVFHPNINSNGSICLDILKEQWSPALTISKVMTVL-----------------------------------------
>UniRef90_A0A0L9VKZ4/120-167 [subseq from] UBC core domain-containing protein n=1 Tax=Phaseolus angularis TaxID=3914 RepID=A0A0L9VKZ4_PHAAN
---------------------------------------------------------------------------------------------------GKVLLSICSLLTDPNPDDPLVPEIAHMYKTDRSKYETTARSWTQKYAM
>UniRef90_A0A6J1HY08/1-147 [subseq from] ubiquitin-conjugating enzyme E2 5B-like n=5 Tax=fabids TaxID=91835 RepID=A0A6J1HY08_CUCMA
MASKRILKELKDLQRDPPTSCSAGPVAEDMFHWQATILGPCDSPYAGGVFLVTIHFPPDYPFKPPKVAFKTKVFHPNINNNGNICLDILKEQWSPALTISKVLLSICSLLTDPNPDDPLVPEIAHMCKSDKVKYESQARSWTHKYAM
>UniRef90_UPI0005208749/13-135 [subseq from] ubiquitin-conjugating enzyme E2 D2-like n=2 Tax=Neognathae TaxID=8825 RepID=UPI0005208749
------------------------KNGDDMFHWQATIMGPNDSPYQGGVFFLTIHFPTDYPFKPPKVAFTTRIYHPNINSNGSICLDILRSQWSPALTISKVLLSICSLLCDPNPDDPLVPEIARIYKTDREKYNRIAREWTQKYAM
>UniRef90_A0A091CMN9/1-147 [subseq from] Ubiquitin-conjugating enzyme E2 D2 n=1 Tax=Fukomys damarensis TaxID=885580 RepID=A0A091CMN9_FUKDA
MALKRIQKELLDMTRDPPSHCSAGPVDKDMFKWQATIMGPNDSPYQGGVFFLSIWFPLGYPFKPPKIAFTTRIYHPNIGKNGGICLDILKAEWSPVLTISKVLLSICSMLCDPNPQDPLVPEIAKMYLKDRREYERLAREWTEKYAM
>UniRef90_Q84K93/1-147 [subseq from] Ubiquitin-conjugating enzyme E2 n=7 Tax=Mesangiospermae TaxID=1437183 RepID=Q84K93_GOSHI
MASKRILKELKDLQKDPPTSCSAGPVAEDMFHWQATIMGPSDSPYAGGVFLVSIHFPPDYPFKPPKVAFRTKVFHPNINSNGSICLDILKEQWSPALTISKVLLSICSLLTDPNPDDPLVLEIAHMYKTDRAKYEATARGWTQKYAM
>UniRef90_M4ELP2/1-144 [subseq from] UBC core domain-containing protein n=12 Tax=Brassiceae TaxID=981071 RepID=M4ELP2_BRARP
MASKRILKELKDLQKDPPSNCSAGPVAEDMFHWQATIMGPPDSPYAGGVFLVSIHFPPDYPFKPPKVSFKTRVYHPNINSNGSICLDILKEQWSPALTISKVLLSICSLLTDPNPDDPLVPEIAHMYKTDKSKYESTARSWTQN---
>UniRef90_W1PMT5/8-154 [subseq from] UBC core domain-containing protein n=13 Tax=Magnoliopsida TaxID=3398 RepID=W1PMT5_AMBTC
MASKRIIKELKDLQRDPPTSCSAGPVADDMFHWQATIMGPNDSPYAGGVFLVNIHFPPDYPFKPPKVAFRTKVFHPNINSNGNICLDILKEQWSPALTISKVLLSICSLLTDPNPDDPLVPEIAHVCKTDRYKYDYTARSWTRKYAM
>UniRef90_M4CF60/1-147 [subseq from] UBC core domain-containing protein n=14 Tax=Brassicaceae TaxID=3700 RepID=M4CF60_BRARP
MASRRINSELRDLQKDPPFSCSAGPVGDDMYHWQATIMGPTDSPFTGGVFLVSIHFPPDYPFKPPKVSFRTKVYHPNVNSNGSICLDILKEQWSPALTISKVLLSISSLLTDPNPDDPLVPEIANIYKTDRTKYENTARSWTQKYAM
>UniRef90_A0A6G1FDQ3/1-147 [subseq from] UBC core domain-containing protein n=4 Tax=BOP clade TaxID=359160 RepID=A0A6G1FDQ3_9ORYZ
MALRRIIKELKDLQRDPPTSCSAGPVSDDMFHWQATIMGPNDSPYSGGVFLVTIHFPPDYPFKPPKVAFKTKVFHPNINSNGNICLDILKDQWSPALTISKVLLSICSLLTDPNHDDPLVPEIAHLCKTDRLRYESTARSWTQKYAM
>UniRef90_A0A8T1N3T0/1-145 [subseq from] Ubiquitin-conjugating enzyme E2 2 n=1 Tax=Clonorchis sinensis TaxID=79923 RepID=A0A8T1N3T0_CLOSI
MAAKRISKELQDLGRDPPAQCSAGPVSNDLFHWQATIIGPSESCYEGGVFFLNISFPTDYPFKPPKVTFTTRIYHPNINSEGSICLDILRSQWSPALTVAKVLLSICSLLTDPNPDDPLCPDIARQYKCDRKKYEEVAREWTQKP--
>UniRef90_F0Y5R5/1-153 [subseq from] Ubiquitin-conjugating enzyme n=1 Tax=Aureococcus anophagefferens TaxID=44056 RepID=F0Y5R5_AURAN
MALKRINKELQDLGRDPPANCSAGPVGDDLFHWQATIMGPDDSPYTGGVFFLNIHFPADYPFKPPKArgprpaRFTTRIYHCNINANGGICLDILKDQWSPALTISKVLLSICSLLTDPNPDDPLVPEIAQILRTDKKKHDTTAREWTHKYAM
>UniRef90_A0A8J5KPL2/1-147 [subseq from] UBC core domain-containing protein n=1 Tax=Zingiber officinale TaxID=94328 RepID=A0A8J5KPL2_ZINOF
MASRRIIKELKDLQKDPPTSCSAGPVAEDMFHWQATIMGPTDSPYAGGVFLVTINFPPDYPFKPPKVAFRTKVFHPNINSNGSICLDILKEQWSPALTISKVLLSICSLLTDPNPDDPLVPEIAHMYRTDRTKYESTARSWTQRYAM
>UniRef90_A0A8C1YST6/1-125 [subseq from] Ubiquitin-conjugating enzyme E2D 3 n=1 Tax=Cyprinus carpio TaxID=7962 RepID=A0A8C1YST6_CYPCA
MALKRIHKELNDLARDPPAQCSAGPVGDDVFHWQATIMGPNESPYQGGVFFLTIHFPTDYPFKPPKVAFTTRIYHPNINSNGSICLDILRSQWSPALTISKVLLSICSLLCDPNPDDPLVPEIPE----------------------
>UniRef90_A0A8J5KVK6/659-805 [subseq from] DYW_deaminase domain-containing protein n=3 Tax=Mesangiospermae TaxID=1437183 RepID=A0A8J5KVK6_ZINOF
MASKRILKELKDLEKDPPVSCSAGPVGDDMFHWQATIMGPVDSPFAGGVFLVNIHFPPDYPFKPPKVSFRTKVYHPNINSNGSICLDILKDQWSPALTLSKVLLSICSLLTDPNPDDPLVPEIAHIYKTDRAKYELTARSWTQKYAM
>UniRef90_A0A409XNG8/1-153 [subseq from] UBC core domain-containing protein n=5 Tax=Basidiomycota TaxID=5204 RepID=A0A409XNG8_PSICY
MALKRINKetdtlqELIDLGRDPPSSCSAGPTGDNMFQWQATIMGPGDSPYAGGVFFLSITFPTDYPFKPPKVSFTTKIYHPNINANGSICLDILRDQWSPALTISKVLLSICSMLTDPNPDDPLVPDIAHLYKTDRTRYEATAREWTRKYAM
>UniRef90_A0A8C7VX69/9-147 [subseq from] UBC core domain-containing protein n=2 Tax=Euteleostomi TaxID=117571 RepID=A0A8C7VX69_ONCMY
-------LELNDLARDPPAQCSAGPVGDDSNNHLF-FFLQNDSPYQGGVFFLTIHFPTDYPFKPPKVAFTTRIYHPNINSNGSICLDILRSQWSPALTISKVLLSICSLLCDPNPDDPLVPEIARIYKTDREKYNRIAREWTQKYAM
>UniRef90_A0A8J1YUG5/1-146 [subseq from] UBC core domain-containing protein n=2 Tax=unclassified Amoebophrya TaxID=2558461 RepID=A0A8J1YUG5_9DINO
MALRRINKELQDLGKDPPASCSAGPTGDDMFNWQATIMGPPDSPYAGGVFFLNISFPTDYPFKPPKVNFATKIYHCNVHSNGSICLDILKDQWSPALTISKVLLSISSLLTDPNPNDPFVPEIAQLYLKDRQKHDSHAREWTQKYA-
>UniRef90_A0A8C1HEM1/11-136 [subseq from] Ubiquitin-conjugating enzyme E2D 1b n=1 Tax=Cyprinus carpio TaxID=7962 RepID=A0A8C1HEM1_CYPCA
---------FQDLQRDPPAQCSAGPVGDVpvMFHWQATIMGPSDSPYQGGVFFLTIHFPTDYPFKPPKVAFTTKIYHPNINSNGSICLDILRSQWSPALTVSKVLLSICSLLCDPNPDDPLVPDIAHIYKSDKEK--------------
>UniRef90_A0A803MKZ2/1-33 [subseq from] UBC core domain-containing protein n=2 Tax=Chenopodium quinoa TaxID=63459 RepID=A0A803MKZ2_CHEQI
MASKRILKELKDLQKDPPTSCSAGALLVSVGRW------------------------------------------------------------------------------------------------------------------
>UniRef90_A0A803MKZ2/90-215 [subseq from] UBC core domain-containing protein n=2 Tax=Chenopodium quinoa TaxID=63459 RepID=A0A803MKZ2_CHEQI
---------------------IIGPVGEDMFHWQATIMGPPDSPYAGGVFLVTIHFPPDYPFKPPKVAFRTKVFHPNINSNGSICLDILKEQWSPALTISKVLLSICSLLTDPNPDDPLVPEIAHMYKTDRAKYESTARSWTQKYAM
>UniRef90_A0A4S8IU53/1-147 [subseq from] UBC core domain-containing protein n=4 Tax=Musa TaxID=4640 RepID=A0A4S8IU53_MUSBA
MASKRIMKELKDLEKDPPASCSAGPVAEDIFHWQATIMGPADSPFAGGIFLVNIHFPPDYPFKPPKVSFRTKVYHPNINSNGSICLDILKEQWSPALTISKVLLSISSLLTDPNPDDPLVPEIAHMYKTDRVKYEATARSWTQKYAM
>UniRef90_A0A5N6NAF6/1-148 [subseq from] UBC core domain-containing protein n=2 Tax=Pentapetalae TaxID=1437201 RepID=A0A5N6NAF6_9ASTR
MASKRITKELKDLQKDPPSSCSAGPVSaDEMFHWQATIMGPSDSPYSGGVFLISINFPPDYPFKPPKVAFRTRVFHPNINSNGSICLDILKEQWSPALTISKVLLSICSLLTDPNPDDPLVPEIAHMYKTDKSKYEATARSWTQKYAM
>UniRef90_UPI0012632997/1-147 [subseq from] ubiquitin-conjugating enzyme E2 10-like n=2 Tax=Anacardiaceae TaxID=4011 RepID=UPI0012632997
MASKRILKEFKDLQRDPPSSCSAGPVADDMFRWQATIIGPHDSPYAGGVFHVNIHFPADYPFKPPKVAFKTKVFHPNINNNGNICLDILKDQWSPALTISKVLLSICSLLTDPNPDDPLVPEIAHMYKTDKNKYETVARSWTQKYAM
>UniRef90_A0A803PNU1/1-145 [subseq from] UBC core domain-containing protein n=4 Tax=rosids TaxID=71275 RepID=A0A803PNU1_CANSA
MASKRILKELKDLQKDPPTSCS--PVAEDMFHWQATIMGPPDSPYAGGVFLVTIHFPPDYPFKPPKVAFRTKVFHPNINSNGSICLDILKEQWSPALTISKVLLSICSLLTDPNPDDPLVPEIAHMYKTDRNKYETTARSWTQKYAM
>UniRef90_A0A8D1I0H9/10-138 [subseq from] UBC core domain-containing protein n=2 Tax=Sus scrofa TaxID=9823 RepID=A0A8D1I0H9_PIG
-----------SLPTDPPAQCSAGPVGDDLFHWQATIMGPNDSPYQGGVFFLTIHFPTDYPFKPPKVAFTTKIYHPNINSNGSICLDILRSQWSPALTVSKVLLSICSLLCDPNPDDPLVPEIAHTYKADREKY---ASDWTP----
>UniRef90_A0A5B7BVZ9/44-190 [subseq from] Putative ubiquitin-conjugating enzyme E2 10-like n=2 Tax=Mesangiospermae TaxID=1437183 RepID=A0A5B7BVZ9_DAVIN
MASKRILKELKDLQRDPPTSCSAGPVAEDMFHWQATIIGPNDSPYAGGVFLVTIQFPPDYPFKPPKVAFRTKLFHPNINSNGNICLDILKEQWSPALTISKVLLSICSLLTDPNPDDPLVPEIAHICKSDKVKYESTARSWTQKYAM
>UniRef90_A0A6F9AP77/3-135 [subseq from] UBC core domain-containing protein n=3 Tax=Clupeocephala TaxID=186625 RepID=A0A6F9AP77_9TELE
--------ELNDLGRDPPAQCSAGPVGDDskaklstLFHWQATIMGPNDSPYQGGVFFLTIHFPTDYPFKPPKLAFTTRIYHPNINSNGSICLDILRSQWSPALTISKVLLSICSLLCDPNPDDPLVPEIARIYKTDTEKL-------------
>UniRef90_A0A507ANH5/1-39 [subseq from] UBC core domain-containing protein n=1 Tax=Thyridium curvatum TaxID=1093900 RepID=A0A507ANH5_9PEZI
MALKRINKELADLGRDPPSSCSAGPVGEDLVSI---YPAPPD---------------------------------------------------------------------------------------------------------
>UniRef90_A0A507ANH5/71-187 [subseq from] UBC core domain-containing protein n=1 Tax=Thyridium curvatum TaxID=1093900 RepID=A0A507ANH5_9PEZI
------------------------------FHWQATIMGPSDSPYSGGVFFLAIHFPTDYPFKPPKVNFTTRIYHPNINSNGSICLDILRDQWSPALTISKVLLSICSMLTDPNPDDPLVPEIAHVYKTDRARYEATAREWTRKYAI
>UniRef90_A0A8J1ZJU2/1-146 [subseq from] UBC core domain-containing protein n=1 Tax=Amoebophrya sp. A120 TaxID=2202890 RepID=A0A8J1ZJU2_9DINO
MAQRRIAKELQDLGKDPPASCSAGPVGDDIFAWQATIMGPPDSPYAGGVFFLNIAFPTDYPFKPPKVSFVTKIYHCNVHTNGSICLDILKDQWSPALTISKVLLSISSLLCDPNPNDPFVPEIAQLYIKDRKKHDTHAREWTQKYG-
>UniRef90_A0A093I5Q6/1-125 [subseq from] Ubiquitin-conjugating enzyme E2 D2 (Fragment) n=1 Tax=Eurypyga helias TaxID=54383 RepID=A0A093I5Q6_EURHL
--------ELNDLARDPPAQCSAWPVGDDMFHWQATIMGPNDSPYQGGVFFLTIHFPTDYPFKPPKVAFTTRIYHPNINSNGSICLDILRSQWSPALTISKVLLSICSLLCDPNPDDPLVPEIARIYKTDREK--------------
>UniRef90_A0A1M2VJ50/1-144 [subseq from] Ubiquitin-conjugating enzyme E2-16 kDa n=1 Tax=Trametes pubescens TaxID=154538 RepID=A0A1M2VJ50_TRAPU
MALKRINKELIDLGRDPPSSCSAGPTGDNMFQWQATIMGPGDSPYAGGVFFLSITFPTDYPFKPPKVSFTTKIYHPNINANGSICLDILRDQWSPALTISKVLLSICSMLTDPNPDDPLVPDIAHLYKTDRARYEATAREWTRK---
>UniRef90_K4BAM5/1-147 [subseq from] UBC29 n=24 Tax=Mesangiospermae TaxID=1437183 RepID=K4BAM5_SOLLC
MASRRIQKELKDLQRDPPTSCSAGPVAQDMFHWQATIIGPNDSPYAGGVFQVTIHFPPDYPFKPPKVAFRTRVFHPNINNNGNICLDILKDQWSPALTISKVLLSICSLLTDPNPDDPLVPEIAHMCKTDKTKYESMARSWTQKYAM
>UniRef90_A0A1U8LPF9/1-147 [subseq from] ubiquitin-conjugating enzyme E2-17 kDa-like n=3 Tax=Gossypium TaxID=3633 RepID=A0A1U8LPF9_GOSHI
MASKRILKELKYLQKDPPTSCSAGPVAEDMFHWQATIMGPSDSPFAGGVFLVNIHFPPDYPFKPPKVAFRTKVFHPNINSNGSICLDILKEQWSPALTISKVLLSICSLLTDPNPDDPLVPEIAHMYKTDRAKYEATARSWTQKYAM
>UniRef90_A0A5P1FSG7/1-147 [subseq from] UBC core domain-containing protein n=4 Tax=Mesangiospermae TaxID=1437183 RepID=A0A5P1FSG7_ASPOF
MASRRIIKELKDLQRDPPTSCSAGPVANDIFHWQATIMGPSDSPYSGGVFVVTIHFPPDYPFKPPKVAFKTKVFHPNINSNGNICLDILKDQWSPALTISKVLLSICSLLTDPNPDDPLVPEIAHMCKNDRYRYESTARSWTQKYAM
>UniRef90_A0A8H4U0L4/88-193 [subseq from] UBC core domain-containing protein n=4 Tax=Fusarium TaxID=5506 RepID=A0A8H4U0L4_9HYPO
-----------------------------------------ESPYSGGVFFLAIHFPTDYPFKPPKVNFTTRIYHPNINSNGSICLDILRDQWSPALTISKVLLSICSMLTDPNPDDPLVPEIAHVYKTDRPRYEATAREWTRKYAI
>UniRef90_A0A194YM88/1-147 [subseq from] UBC core domain-containing protein n=12 Tax=Panicoideae TaxID=147369 RepID=A0A194YM88_SORBI
MALRRIIKELKDLQRDPPTSCSAGPVSDDMFHWQATIIGPSDSPYSGGVFLVTIHFPPDYPFKPPKVAFKTKVFHPNINSNGNICLDILKEQWSPALTVSKVLLSVCSLLTDPNPDDPLVPEIAHMCKTDRLRYESTARGWTHKYAM
>UniRef90_A0A6A6KGG6/1-145 [subseq from] Thioredoxin domain-containing protein n=4 Tax=rosids TaxID=71275 RepID=A0A6A6KGG6_HEVBR
MASKRILKELKDLQKDPPTSCSAGPVAEDMFHWQATIMGPSDSPYAGGVFLVTIHFPPDYPFKPPKVAFRTKVFHPNINSNGSICLDILKEQWSPALTISKVLLSICSLLTDPNPDDPLVPEIAHMYKTDRAKYEATARSWTQKQ--
>UniRef90_I1PQP7/1-148 [subseq from] UBC core domain-containing protein n=3 Tax=cellular organisms TaxID=131567 RepID=I1PQP7_ORYGL
MASKRILKELKDLQKDPPTSCSAGPVGEDMFHWQATIMGPSDSPFAGGVFLVNIHFPPDYPFKPPKqVSFRTKVFHPNINSNGSICLDILKEQWSPALTISKVLLSICSLLTDPNPDDPLVPEIAHMYKTDRAKYESTARSWTQKYAM
>UniRef90_A0A0G4EH01/1-147 [subseq from] UBC core domain-containing protein n=1 Tax=Vitrella brassicaformis (strain CCMP3155) TaxID=1169540 RepID=A0A0G4EH01_VITBC
MALKRINKELQDLGKDPPANCSAGPIGDDMFHWQATIMGPSDSPYAGGVYFLNITFPSDYPFKPPKVNFTTRIYHCNINSNGSICLDILKDQWSPALTISKVLLSISSLLTDANPDDPLVPEIAHLYKTDRTRHDAVAREWTQKYAM
>UniRef90_A0A8T2YL76/1-145 [subseq from] UBC core domain-containing protein n=2 Tax=fabids TaxID=91835 RepID=A0A8T2YL76_POPDE
MASKRILKELKDLQKDPPTSCSAGPVAEDMFHWQATIMGPADSPYAGGVFLVTIHFPPDYPFKPPKVAFRTKVFHPNINSNGSICLDILKEQWSPALTISKVLLSICSLLTDPNPDDPLVPEIAHMYKTDRSKYEATARSWTQKC--
>UniRef90_L8YBQ0/1-125 [subseq from] Drebrin-like protein (Fragment) n=1 Tax=Tupaia chinensis TaxID=246437 RepID=L8YBQ0_TUPCH
--------ELADLQRDPPAQCSAGPVGDDLFHWQATIMGPNDSPYQGGVFFLTIHFPTDYPFKPPKVAFTTKIYHPNINTNGSICLDILRSQWSPALTVSKVLLSVCSLLCDPNPEDPLVPEIAHTYKADREK--------------
>UniRef90_V7AEP1/1-147 [subseq from] UBC core domain-containing protein n=4 Tax=Phaseoleae TaxID=163735 RepID=V7AEP1_PHAVU
MASKRILKELKDLQRDPPTSCSAGPVGEDMFNWQATIIGPNDSPYAGGVFLVIIHFPPDYPFKPPKVAFRTKVFHPNINSNGNICLDILKEQWSPALTISKVLLSICSLLTDPNPDDPLMPEIAHMCKSDKVKYESTARSWTQKYAM
>UniRef90_A0A7S3W9A0/1-148 [subseq from] UBC core domain-containing protein n=2 Tax=Spirotrichea TaxID=33829 RepID=A0A7S3W9A0_9SPIT
MALKRINKELHDLGKDPPTNCSAGPLNEnDQFHWQATIMGPDDSPYSGGVYFLNIHFPTDYPFKPPKVNFTTRIYHPNINSNGSICLDILKDQWSPALTISKVLLSISSLLTDANPDDPLVPEIAHLYKTDKAKYETTAREWTRKYAM
>UniRef90_A0A8C2UGQ5/1-147 [subseq from] Ubiquitin-conjugating enzyme E2 D2-like n=1 Tax=Chinchilla lanigera TaxID=34839 RepID=A0A8C2UGQ5_CHILA
MALKRIQKELVDLARDPPSHCSAGPVGEDPFLWQATIMGPNDSPYQGGVFFLTIAFPSDYPFNPPRVIFKTRIYHPNINRNGRICLDILRGQWSPALTISKVLLSICSLLCDPNAEDPLVPEIANLYLKNRAEYERIARRWTEKYAM
>UniRef90_N4XCJ3/418-556 [subseq from] UBC core domain-containing protein n=25 Tax=leotiomyceta TaxID=716546 RepID=N4XCJ3_COCH4
--------AITGLQADPPSSCSAGPIGDDLFHWQATIMGPGDSPYSGGVFFLAIHFPTDYPFKPPKVNFTTRIYHPNINSNGSICLDILRDQWSPALTISKVLLSICSMLTDPNPDDPLVPEIAHVYKTDRSRYESTAREWTRKYAI
>UniRef90_A0A286Y4Z7/1-137 [subseq from] UBC core domain-containing protein n=1 Tax=Cavia porcellus TaxID=10141 RepID=A0A286Y4Z7_CAVPO
MALKRNNKELSDLARGPPAQCSAGPVGDDMFHWQATIMGPNDSPYQGGVFFLTFHFLTDYPFKPPKVAFTTRIYHPNVNSNGSICLDILRSQWSPALTISKVLLSICSLLCDPN--DPLVPEIARIYKTDRAKYNNILR--------
>UniRef90_A0A1L9S8A9/420-558 [subseq from] UBC core domain-containing protein n=1 Tax=Penicilliopsis zonata CBS 506.65 TaxID=1073090 RepID=A0A1L9S8A9_9EURO
--------AITGVQADPPSSCSAGPVGDDLFHWQATIMGPGDSPYSGGVFFLSIHFPTDYPFKPPKVTFTTRIYHPNINSNGSICLDILRDQWSPALTISKVLLSICSMLTDPNPDDPLVPEIAHVYKTDRPRYEATAREWTRKYAI
>UniRef90_A0A8T2Q5F0/1-147 [subseq from] UBC core domain-containing protein n=1 Tax=Ceratopteris richardii TaxID=49495 RepID=A0A8T2Q5F0_CERRI
MASKRIQKELLDLQRDPPSSCSAGPVGDNLFYWQATIMGPSDSPYAGGVFSVMIHFPPDYPFKPPKVSFKTKVYHPNVNSNGSICLDILKEQWSPALTISKVLLSISSLLTDPNPDDPLVPEIAHVYKTQRAHYNETARAWTLKYAM
>UniRef90_A0A0H2RDH1/1-147 [subseq from] Ubiquitin-protein ligase n=1 Tax=Schizopora paradoxa TaxID=27342 RepID=A0A0H2RDH1_9AGAM
MALKRINKELADLGRDPPSSCSAGPEDEtDMFSWQATIMGPGDSPYAGGVFFLRINFPTDYPFKPPKVSFITKIYHPNINNNGSICLDILKEQWSPALTVSKVLLSICSMLTDPNPDDPLVPEIAQLYKTDRQLYEKNAKEWTRKYA-
>UniRef90_A0A103XYG4/28-174 [subseq from] Ubiquitin-conjugating enzyme, active site-containing protein n=3 Tax=Pentapetalae TaxID=1437201 RepID=A0A103XYG4_CYNCS
MALKRIQKELKDLQKDPPASCSAGPVGADMFHWQATIMGPSDSPFAGGVFLVSIHFPPDYPFKPPQVSFRTKVYHPNINDNGSICLDILKDQWSPALTISKVLLSICSLLTDPNPDDPLVPEIAHMCKNHRAQYETTARTWTQKYAM
>UniRef90_UPI001920FA7A/1-147 [subseq from] ubiquitin-conjugating enzyme E2-17 kDa-like n=1 Tax=Hibiscus syriacus TaxID=106335 RepID=UPI001920FA7A
MASKRINKELKDLQKDPPVSCSAGPVADDIFHWQATIMGPADSPFAGGVFLVAIHFPPDYPFKPPKVSFQTKVFHPNINSNGSICLDILKEQWSPALTISKVLLSICSLLTDPNPEDPLVPEIAHMFKTDRAKYETTAHSWTQKYAM
>UniRef90_A0A1R3J0V8/1-144 [subseq from] Ubiquitin-conjugating enzyme, E2 n=1 Tax=Corchorus capsularis TaxID=210143 RepID=A0A1R3J0V8_COCAP
MASKRILKELKDLQKDPPTSCSAGPVAEDMFHWQATIMGPADSPYAGGVFLVTIHFPPDYPFKPPKVAFRTKVFHPNINSNGSICLDILKEQWSPALTISKVLLSICSLLTDPNPDDPLVPEIAHMYKTDRAKYEATARSWTQK---
>UniRef90_A0D5L8/1-147 [subseq from] Chromosome undetermined scaffold_39, whole genome shotgun sequence n=5 Tax=Paramecium TaxID=5884 RepID=A0D5L8_PARTE
MALKRIQKELSDLAKDPPANCSAGPVDDkDNFHWQATIMGPEGSPYQGGVFFLNIHFPTDYPFKPPKINFVTRIYHPNINQNGAICLDILKDQWSPALTISKVLLSISSLLTDPNPDDPLVPEIANIFKQDKNKYEQLAREQTKKYA-
>UniRef90_B6AEH9/1-146 [subseq from] Ubiquitin-conjugating enzyme family protein n=2 Tax=Cryptosporidium TaxID=5806 RepID=B6AEH9_CRYMR
MALKRIHKELSDLNRDPPTNCSAGPVGDDMFHWQATIIGPDGSSYAGGIFYLNIHFPSDYPFKPPKVNFTTKIYHCNINSNGAICLDILKDQWSPALTISKVLLSISSLLTDANPDDPLVPEVAHLFKTDRNRYEQTAREWTQRFA-
>UniRef90_G4LZZ6/1-147 [subseq from] Ubiquitin conjugating enzyme E2, putative n=13 Tax=Schistosoma TaxID=6181 RepID=G4LZZ6_SCHMA
MALRRISKELQDLSVDPPTQCSAGPIHDDLFAWQATIMGPADSPYEGGVFSLKILFPTDYPFKPPKISFMTKIYHPNINPSGSICLDILRGQWSPALTISKVLLSICSLLTDPNPDDPLCPDVARQYKTDRKKYDELAREWTQKYAM
>UniRef90_E3JXP3/95-241 [subseq from] Ubiquitin-conjugating enzyme E2 D/E n=2 Tax=Puccinia graminis f. sp. tritici TaxID=56615 RepID=E3JXP3_PUCGT
MALKRINKELHDLGRDPPSSCSAGPKGDNMFQWQATIMGPGDSPYAGGVFFLMITFPTDYPFKPPKVCFKTKIYHPNINSNGSICLDILREQWSPALTISKVLLSICSMLTDPNPDDPLVPEIANLYKTDRAKYEATAREHTRKYAM
>UniRef90_A0A1B0BMF3/1-121 [subseq from] UBC core domain-containing protein n=13 Tax=Ecdysozoa TaxID=1206794 RepID=A0A1B0BMF3_9MUSC
MALKRINKELQDLGRDPPAQCSAGPVGDDLFHWQATIMGPPDSPYQGGVFFLTIHFPTDYPFKPPKVAFTTRIYHPNINSNGSICLDILRSQWSPALTISKVLLSICSLLCDPNPDDPLQQ--------------------------
>UniRef90_A0A4S4ET12/1-144 [subseq from] UBC core domain-containing protein n=1 Tax=Camellia sinensis var. sinensis TaxID=542762 RepID=A0A4S4ET12_CAMSI
MASKRILKELKDLQKDPPTSCSAGPVAEDMFHWQATIMGPADSPYAGGVFLVTIHFPPDYPFKPPKVAFRTKVFHPNINSNGSICLDILKEQWSPALTISKVLLSICSLLTDPNPDDPLVPEIAHMYKTDRAKYEATARSWTQN---
>UniRef90_C1BV12/1-124 [subseq from] Ubiquitin-conjugating enzyme E2-17 kDa n=1 Tax=Lepeophtheirus salmonis TaxID=72036 RepID=C1BV12_LEPSM
MALKRINKELVDLGRDPPAQCSAGPVGDDLFHWQATIMGPPDSPYQGGVFFLTIHFPTDYPFKPPKVAFATRIYHPNINSNGSICLDILRSQWSPALTVAKVLLSICSLLCDPNPDDPLVPESP-----------------------
>UniRef90_A0A1S3S7X5/51-183 [subseq from] ubiquitin-conjugating enzyme E2 D4-like isoform X2 n=2 Tax=Salmo salar TaxID=8030 RepID=A0A1S3S7X5_SALSA
MALKRIQKELHDLQRDPPAQCSAGPVGEDLFHWQATIMGPTDSPYQGGVFFLTIHFPTDYPFKPPKVAFTTKIYHPNINSNGSICLDILRSQWSPALTVSK--------------DDPLVPDIAHIYKQDKEKYNRLARDWTQKYAM
>UniRef90_A0A2I0VY40/1-32 [subseq from] Ubiquitin-conjugating enzyme E2-17 kDa n=1 Tax=Dendrobium catenatum TaxID=906689 RepID=A0A2I0VY40_9ASPA
MASKRILKELKDLQKDPPTSCSAGLLERKLYY-------------------------------------------------------------------------------------------------------------------
>UniRef90_A0A2I0VY40/44-171 [subseq from] Ubiquitin-conjugating enzyme E2-17 kDa n=1 Tax=Dendrobium catenatum TaxID=906689 RepID=A0A2I0VY40_9ASPA
------------------FSC-TGPVAEDMFHWQATIMGPPDSPYAGGVFLVTIHFPPDYPFKPPKVAFRTKVFHPNINSNGSICLDILKEQWSPALTISKVLLSICSLLTDPNPDDPLVPEIAHMYKTDRAKYETTARSWTQKYAM
>UniRef90_A0A7J6EAC5/22-124 [subseq from] UBC core domain-containing protein n=2 Tax=Cannabis sativa TaxID=3483 RepID=A0A7J6EAC5_CANSA
--------------GDFPSCCSYGPMSwDDPFKWQGVIFGPSGSPYEDGVFFLSIDLPQQYPSKPPHIKFLTKIFHPNIDEDGTIYIDILEeEQWNPIQTIETILLSICSLLMDPNP--------------------------------
>UniRef90_A0A7J6EAC5/182-300 [subseq from] UBC core domain-containing protein n=2 Tax=Cannabis sativa TaxID=3483 RepID=A0A7J6EAC5_CANSA
---------------------------NDLFRFIGTIIGPSDTPYEGGVFKLSIKIPRNYPFSPPKITFITKVFHPNISKNGFIHVNILHNDWTPGITIEVLLLAICSLLDDPNPEDPVNP-ICILYREDIKAYHKKAREWTKKYAM
>UniRef90_A0A834Z1Z6/1-36 [subseq from] UBC core domain-containing protein n=1 Tax=Tetracentron sinense TaxID=13715 RepID=A0A834Z1Z6_9MAGN
MASKRILKELKDLQKDPPTSCSAGTVLEDEEMWELT---------------------------------------------------------------------------------------------------------------
>UniRef90_A0A834Z1Z6/81-206 [subseq from] UBC core domain-containing protein n=1 Tax=Tetracentron sinense TaxID=13715 RepID=A0A834Z1Z6_9MAGN
---------------------GTGPVAEDMFHWQATIMGPPDSPYAGGVFLVTIHFPPDYPFKPSKVAFRTKVFHPNINSNGSICLDILKEQWSPALTISKVLLSICSLLTDPNPDDPLVPEIAHMYKFDRAKYETTARSWTQKYAM
>UniRef90_D2VKF7/1-146 [subseq from] Predicted protein n=1 Tax=Naegleria gruberi TaxID=5762 RepID=D2VKF7_NAEGR
MALKRIAKELNDLQKDPPQNCSAGPVNDDLFHWQATIMGPADSPYQGGVFFLNVHFPTDYPFKPPKVQFVTKIYHPNINSNGSICLDILTKEWSPALTISKVLLSISSLLTDANPDDPLVQDIAQQYRTNRKQFELTAAEWTRKFA-
>UniRef90_A0A6J0M7Y1/1-147 [subseq from] ubiquitin-conjugating enzyme E2 30-like n=2 Tax=Brassiceae TaxID=981071 RepID=A0A6J0M7Y1_RAPSA
MASYRINRELRDMQKDPPVSCSAGPVGDDMFHWQATIMGPSDSPFAGGVFLVSIHFPTDYPFKPPKVSFRTKVYHPNINSNGSICLDILKEQWSPALSLSKVLLSICSLLTDPNPDDPLVPEIAHMYKTDRAKYETTASVWTHKYAM
>UniRef90_A0A5B6ZPC9/40-183 [subseq from] Putative ubiquitin-conjugating enzyme E2 (Fragment) n=2 Tax=Davidia involucrata TaxID=16924 RepID=A0A5B6ZPC9_DAVIN
MASKRILKELKDLQKDPPTSCSAGPVAEDMFHWQATIMGPPDSPYAGGVFLVTIHFPPDYPFKPPKVAFRTKVFHPNVNNNGSICLDILKEQWSPALTISKVLLSICSLLTDPNPDDPLVPEIAHMYKTDRSKYETTARSWCQR---
>UniRef90_A0BUC8/1-147 [subseq from] Chromosome undetermined scaffold_129, whole genome shotgun sequence n=6 Tax=Paramecium TaxID=5884 RepID=A0BUC8_PARTE
MALKRIQKELADLSKDPPSNCSAGPIDDkDQFHWQATIMGPEGSPYQGGLFSLNIHFPTDYPFKPPKINFVTRIYHPNINQNGAICLDILKDQWSPALTISKVLLSISSLLTDPNPDDPLVPEIANIYKTDKQRYEATAREWTRKYA-
>UniRef90_A0A7J6P3Z3/1-147 [subseq from] Ubiquitin-conjugating enzyme E2 D3 n=1 Tax=Perkinsus olseni TaxID=32597 RepID=A0A7J6P3Z3_PEROL
MALRRINKELQDLSRDPPANCSAGPIGDDMFHWQATIMGPKDSPYEGGVFFLNITFPSDYPFKPPKCHFTTKIYHCNISANGSICLDILKDQWSPALTISKVLLSISSLLTDPNPNDPFVPEIAHMYKSDRTKHDAIAREWTQKYAM
>UniRef90_A0A813B373/54-199 [subseq from] Ubc4 protein n=3 Tax=Symbiodinium TaxID=2949 RepID=A0A813B373_SYMMI
MALKRIQKELQDLGNDPPANCSAGPVGDDMFNWQATIMGPPDCPYSGGVFFLNINFPSDYPFKPPKVHFTTKIYHCNVNSNGAICLDILKDQWSPALTISKVLLSISSLLTDPNPQDPLVPEIAQVYLKDRAKHDTTAREWVQKYA-
>UniRef90_C1BKF8/8-125 [subseq from] Ubiquitin-conjugating enzyme E2 D1 n=1 Tax=Osmerus mordax TaxID=8014 RepID=C1BKF8_OSMMO
-----------------------------VFHWQATIMGPPDSPYQGGVFFLTIHFPTDYPFKPPKVAFTTKIYHPNINSNGSICLDILRSQWSPALTVSKVLLSICSLLCDPNPDDPLVPDIAHIYKSDKDKYNRLAKEWTQKYAM
>UniRef90_A0A059BW35/1-144 [subseq from] UBC core domain-containing protein n=1 Tax=Eucalyptus grandis TaxID=71139 RepID=A0A059BW35_EUCGR
MASKRINKELKDLQKDPPVSCSAGPVADDMFHWQATIMGPTDSPFAGGVFLVSIHFPPDYPFKPPKVSFRTKVFHPNINSNGSICLDILKEQWSPALTISKVLLSICSLLTDPNPDDPLVPEIAHMYKTDRAKYESTARSWTQK---
>UniRef90_A0A1X7R8P9/2-147 [subseq from] Similar to Saccharomyces cerevisiae YDR059C UBC5 Ubiquitin-conjugating enzyme that mediates selective degradation of short-lived, abnormal, or excess proteins, including histone H3 n=2 Tax=Kazachstania TaxID=71245 RepID=A0A1X7R8P9_9SACH
-SGKRISKELNDLAKDPISSFSAGPVGDDLYHWQASIMGPADSPYTGGVFFLTINFPTDYPFKPPKIAFTTKIYHPNINANGNICLDILKDQWSPALTLSKVLLSICSLLTDANPDDPLVPEIAHLYKTDRAKYETTAKEWTKKYAV
>UniRef90_A0A834DHC4/1-134 [subseq from] Ubiquitin conjugating enzyme E2 D2 n=1 Tax=Phyllostomus discolor TaxID=89673 RepID=A0A834DHC4_9CHIR
MALKRIHKELNDLARDPPAQCSAGPVGDDMFHWQATIMGPNDSPYQGGVFFLTIHFPT-------------RIYHPNINSNGSICLDILRSQWSPALTISKVLLSICSLLCDPNPDDPLVPEIARIYKTDREKYNRIAREWTQKYAM
>UniRef90_A0A4S8KF02/1-147 [subseq from] UBC core domain-containing protein n=2 Tax=Musa TaxID=4640 RepID=A0A4S8KF02_MUSBA
MASRRILKELKDLQKDPPTSCSAGPVAEDMFHWQATIMGPSDSPFAGGVFLVNIHFPPDYPFKPPKVSFCTKVFHPNINSNGSICLDILKDQWSPALTISKVLLSICSLLTDPNPDDPLVPEIAHMYKTDRAKYEVTAQSWTQKYAM
>UniRef90_A0A816WS77/13-155 [subseq from] (rape) hypothetical protein n=2 Tax=Brassica TaxID=3705 RepID=A0A816WS77_BRANA
MASKRINKELRDLQRDPPVSCSAGPVGDDMFHWQATIMGPSDSPFAGGVFLVSIHFPPDYPFKPPKVSFRTKVYHPNINSNGSICLDILKEQWSPALTVSKVLLSICSLLTDPNPDDPLVPEIAHIYMTDRAKYETTARTWTQ----
>UniRef90_A0A7S2CNF0/1-147 [subseq from] UBC core domain-containing protein n=1 Tax=Florenciella parvula TaxID=236787 RepID=A0A7S2CNF0_9STRA
MALKRINKELKDLSNEPPANCSAGPVADDLFFWQATIMGPDDSPYAGGVYFLNIHFPADYPFKPPKVSFTTRIYHCNINSNGGICLDILKDQWSPALTISKVLLSICSLLTDPNPDDPLVPEIAEKLRSNKEEHDTTAREWTTKYAM
>UniRef90_A0A192ZI83/1-147 [subseq from] Ubiquitin-conjugating enzyme E2 9 n=1 Tax=Stygiella incarcerata TaxID=1712417 RepID=A0A192ZI83_9EUKA
MALKRITKELNDLRQDPPANCSAGPDGDDMYKWRATIMGPSDSCFAGGVFFLSIEFPPDYPFKPPKVRFLTKIYHPNIASNGAICLDILREQWSPALTISKVLLSICSLLTDPNPDDPLVPDIATTYKTDKPRYEANAREWVRKFAM
>UniRef90_A0A7J6U704/1-147 [subseq from] Ubiquitin-conjugating enzyme E2 D3 n=9 Tax=Alveolata TaxID=33630 RepID=A0A7J6U704_PEROL
MALRRINKELEELSRDPPANCSAGPIGDDMFHWQATIMGPKDSPYEGGVFFLNITFPSDYPFKPPKCHFTTKIYHCNISANGSICLDILKDQWSPALTISKVLLSISSLLTDPNPDDPFVPEIAHMYKTNRAKHDEIAREWTQKYAM
>UniRef90_G1TNF3/1-124 [subseq from] UBC core domain-containing protein n=1 Tax=Oryctolagus cuniculus TaxID=9986 RepID=G1TNF3_RABIT
MALKRIQKELSDLQRDPPAHCSAGPVGDDLFHWQATIMGPPDSAYQGGVFFLTVHFPTDYPFKPPKIAFTTKIYHPNINSNGSICLDILRSQWSPALTLSK--------------DDPLVPDIAQIYKSDKEKYNRQI---------
>UniRef90_A0A4P9WFU7/1-141 [subseq from] Putative ubiquitin-conjugating enzyme E2-16 kDa n=1 Tax=Blyttiomyces helicus TaxID=388810 RepID=A0A4P9WFU7_9FUNG
MALKRINKELQDLGRDPPSSCSAGPVGDDLF---ATIMGPSDSPYSGGVFFLSIHFPTDYPFKPPKVNFTTRIYHPNINSNGSICLDILRDQWSPALTISKVLLSICSMLTDPNPDDPLVPEIAHVYKSDRPRYEATAREWTRK---
>UniRef90_A0A4Q2DC91/36-176 [subseq from] UBC core domain-containing protein n=2 Tax=Agaricomycetes TaxID=155619 RepID=A0A4Q2DC91_9AGAR
------SQELIDLGRDPPSSCSAGPTGDNMFQWQATIMGPGDSPYAGGVFFLSITFPTDYPFKPPKVSFTTKIYHPNINANGSICLDILRDQWSPALTISKVLLSICSMLTDPNPDDPLVPDIAHLYKTDRARYEATAREWTRKYAM
>UniRef90_UPI002078C5FA/1-108 [subseq from] ubiquitin-conjugating enzyme E2 11-like isoform X1 n=1 Tax=Brassica napus TaxID=3708 RepID=UPI002078C5FA
MASKRILKELKDLQKDPPSNCSAGPVAEDMFHWQATIMGPPDSPYAGGVFLVSIHFPPDYPFKPPKVSFKTRVYHPNINSNGSICLDILKEQWSPALTISKVLTFCIS---------------------------------------
>UniRef90_UPI002078C5FA/131-177 [subseq from] ubiquitin-conjugating enzyme E2 11-like isoform X1 n=1 Tax=Brassica napus TaxID=3708 RepID=UPI002078C5FA
----------------------------------------------------------------------------------------------------QVLLSICSLLTDPNPDDPLVPEIAHMYKTDKTKYESTARSWTQKYAM
>UniRef90_A0A8J4PKW7/1-146 [subseq from] UBC core domain-containing protein n=1 Tax=Polysphondylium violaceum TaxID=133409 RepID=A0A8J4PKW7_9MYCE
MALKRISKELQDIARDPPSSCSAGPNGEDLFHWTATIMGPKDSPYEGGVFFLNIHFPTDYPFKPPKISFTTKVYHPNINASGSICLDILKEQWSPALTIPKVLLSISALLSDPNPDDPLVPEIANMFKSNRAQFDANAKEWTRKYA-
>UniRef90_F4PIE6/1-145 [subseq from] Ubiquitin-conjugating enzyme E2 4 n=1 Tax=Cavenderia fasciculata (strain SH3) TaxID=1054147 RepID=F4PIE6_CAVFA
MASKRINKELSDIARDPPSSCSAGPSGEDLFHWTATIMGPKDSPYDGGIFFLNIHFPTDYPFKPPKINFTTKVYHPNINASGSICLDILKEQWSPALTIPKVLLSICALLTDPNPDDPLVPEIAHLYKSDKARFEATAKEWTRKK--
>UniRef90_UPI000D1C452A/1-103 [subseq from] ubiquitin-conjugating enzyme E2 8 isoform X1 n=1 Tax=Selaginella moellendorffii TaxID=88036 RepID=UPI000D1C452A
MASKRILKELKDLQKDPPTSCSAGPVAEDMFHWQATIMGPPDSPYAGGVFLVTIHFPPDYPFKPPKVAFRTKVFHPNINSNGSICLDILKEQWSPALTISKVR--------------------------------------------
>UniRef90_UPI000D1C452A/121-171 [subseq from] ubiquitin-conjugating enzyme E2 8 isoform X1 n=1 Tax=Selaginella moellendorffii TaxID=88036 RepID=UPI000D1C452A
------------------------------------------------------------------------------------------------VSSSQVLLSICSLLTDPNPDDPLVPEIAHMYKTDRAKYEATARNWTQKYAM
>UniRef90_A0A1Q3BAK5/1-147 [subseq from] UQ_con domain-containing protein n=1 Tax=Cephalotus follicularis TaxID=3775 RepID=A0A1Q3BAK5_CEPFO
MASRRILKELRDLERDPPTSCSAGPLGEDMFHWQATIIGPSDSPYCGGVFLVTIYFPPDYPFKPPKVTFRTKVFHPNINSKGSICLDILKEQWSPALTISKVLLSICSLLTDPNPDDPLVPEIAHMYKTDRTKYETMARNWTQKYAM
>UniRef90_A0A061DF75/1-147 [subseq from] Ubiquitin-conjugating enzyme 28 n=7 Tax=Mesangiospermae TaxID=1437183 RepID=A0A061DF75_THECC
MASKRILKELKELQRDPPTSCSAGPVAEDMFHWQATIIGPSDSPYCGGVFLVTIHFPPDYPFKPPKVAFRTKVFHPNINSSGNICLDILKEQWSPALTISKVLLSICSLLTDPNPDDPLVTEIAHIYKSDRMKYETMARSWTHKYAM
>UniRef90_A0A6G0WK77/32-174 [subseq from] UBC core domain-containing protein n=1 Tax=Aphanomyces euteiches TaxID=100861 RepID=A0A6G0WK77_9STRA
MALKRINKELLDLGKDPPANCSAGPVGDDLFHWQATIMGPEDSPYAGGVYFLNIHFPADYPFKPPKVNFTTRIYHCNINANGGICLDILKDQWSPALTISKVLLSICSLLTDANPDDPLVPEIAQIYRTDRSKHDATAREWTA----
>UniRef90_A0A7S3KHK9/7-137 [subseq from] UBC core domain-containing protein (Fragment) n=1 Tax=Euplotes crassus TaxID=5936 RepID=A0A7S3KHK9_EUPCR
MALKRIQKELQDLAKDPPSSCSAGPGGDDLFHWQATIMGPADSPYQGGVFFLTIHFPTDYPFKPPKVSFNTKIYHPNINGNGSICLDILRDQWSPALTISKVLLSICSMLTDPNPDDPLVPEIANIYKHDR----------------
>UniRef90_A0A8C0VWU4/3-149 [subseq from] Ubiquitin-conjugating enzyme E2 D2-like n=2 Tax=Castor canadensis TaxID=51338 RepID=A0A8C0VWU4_CASCN
MALKRIHKELLEMELDPPAQCSAGPMSDDLFLWQATIMGPEDSPYHGGVFFLSIQFPCNYPFRPPKVAFKTKIYHPNVNRKGTICLDILRSAWSPALTISKVLLSICSLLCDPNPDDPLVPEIAAIYRMDKRRYESTARKWTEKYAM
>UniRef90_A0A094CP00/1-133 [subseq from] UBC core domain-containing protein n=2 Tax=unclassified Pseudogymnoascus TaxID=2637121 RepID=A0A094CP00_9PEZI
MALKRINKELNDLGRDPPSSCSAGPIGDDLFHWQATIMGPSDSPYSGGVFFLAIHFPTDYPFKPPKVNFTTRIYHPNINSNGSICLDILRDQWSPALTISKVLLSICSMLTDPNPDDPLVPEIAHVYKTDRAR--------------
>UniRef90_A0A179INJ3/38-171 [subseq from] UBC core domain-containing protein n=1 Tax=Cordyceps confragosa TaxID=2714763 RepID=A0A179INJ3_CORDF
-------------PRDPPSSCSAGPVGEDLFHWQATIMGPSDSPYSGGVFFLAIHFPTDYPFKPPKVNFTTRIYHPNINSNGSICLDILRDQWSPALTISKVLLSICSMLTDPNPDDPLVPEIAHVYKTDRPRYEATAREWTRKYAV
>UniRef90_A0A4S4E318/1-145 [subseq from] AP2/ERF domain-containing protein n=4 Tax=asterids TaxID=71274 RepID=A0A4S4E318_CAMSI
MASKRILKELKDLQKDPPTSCSAGPVAEDMFHWQATIMGPTDSPYAGGVFLVSIHFPPDYPFKPPKVAFRTKVFHPNINSNGSICLDILKEQWSPALTISKVLLSICSLLTDPNPDDPLVPEIAHMYKTDRAKYEATARSWTQKF--
>UniRef90_A0A3L6DMV6/58-201 [subseq from] Ubiquitin-conjugating enzyme E2 n=1 Tax=Zea mays TaxID=4577 RepID=A0A3L6DMV6_MAIZE
MASKRILKELKDLQKDPPTSCSAGPAGEDMFHWQATIMGPPDSPYAGGVFLVNIHFPPDYPFKPPKVSFKTKVFHPNINSNGSICLDILKEQWSPALTISKVLLSICSLLTDPNPDDPLVPEIAHMYKTDRPKYEATARSWTQK---
>UniRef90_A0A5J5C6J6/1-144 [subseq from] UBC core domain-containing protein n=2 Tax=cellular organisms TaxID=131567 RepID=A0A5J5C6J6_9ASTE
MASKRILKELKDLQKDPPTSCSAGPVAEDMFHWQATIMGPTDSPYSGGVFLVSIHFPPDYPFKPPKVAFRTKVFHPNINSNGSICLDILKEQWSPALTISKVLLSICSLLTDPNPDDPLVPEIAHMYKTDRAKYEATARSWTQK---
>UniRef90_A0A8H8NVP1/1-145 [subseq from] Ubiquitin-conjugating enzyme n=1 Tax=Rhizoctonia solani TaxID=456999 RepID=A0A8H8NVP1_9AGAM
MALKRINKELIDLGRDPPSSCSAGPSGDNMFNWTATIMGPGDSPYAGGVFFLTIQFPTDYPFKPPKVSFTTKIYHPNINANGSICLDILRDQWSPALTISKVLLSICSMLTDPNPDDPLVPDIAHLYKTNRAQYEATAREWTRKR--
>UniRef90_F4RKW9/1-147 [subseq from] UBC core domain-containing protein n=5 Tax=Basidiomycota TaxID=5204 RepID=F4RKW9_MELLP
MALKRINKELLDLGRDPPSSCSAGPQGDNMFQWQATIMGPADSPYAGGVFFLIITFPTDYPFKPPKVCFQTKIYHPNINANGSICLDILREQWSPALTISKVLLSICSMLTDPNPDDPLVPEIANLYKTDRAKYEATAREHTRKHAM
>UniRef90_A0A4W3KIG0/21-151 [subseq from] UBC core domain-containing protein n=1 Tax=Callorhinchus milii TaxID=7868 RepID=A0A4W3KIG0_CALMI
--LRRILKELEDLKVDPPAQCSAGPVADDLFQWQATIMGPSDSPYQGGVFFLTIFFPSDYPFKPPKVAFTTKIYHPNINSNGSICLDILRSQWSPALTLSKVLLSVCSLLCDPNPDDPLVPEIAHMYKTDKEK--------------
>UniRef90_A0A5J4WLN3/1-147 [subseq from] Putative Ubiquitin-conjugating enzyme n=1 Tax=Streblomastix strix TaxID=222440 RepID=A0A5J4WLN3_9EUKA
MALRRIQKELADLKKEAPANCSAGPLNEnDLFHWQSTIMGPVDSPYQGGLFFLTIQFPTDYPFKPPKIQFTTKVFHPNINPSGAICLDILKDQWSPALTITKVLLSICSLLTDPNPDDPLYPDAAHLYKTDRRRYDSTAREWTQKYA-
>UniRef90_A0A668A5X8/2-124 [subseq from] Ubiquitin-conjugating enzyme E2 D2-like n=2 Tax=Myripristis murdjan TaxID=586833 RepID=A0A668A5X8_9TELE
-----------QLKRDPPAQCSAGPVGDDMFHWQATIMGPSDSPYQGGVFFLTIHFPTDYPFKPPKVAFTTRIYHPNINSNGSICLDILRSQWSPALTISKVLLSICSLLCDPNPDDPLVPEIARIYKTDPNKF-------------
>UniRef90_A0A498KE70/901-1047 [subseq from] Protein kinase domain-containing protein n=9 Tax=Magnoliopsida TaxID=3398 RepID=A0A498KE70_MALDO
MASKRILKELKDLQKDPPTSCSAGPVAEDMFHWQATIMGPADSPYTGGVFLVSIHFPPDYPFKPPKVAFRTKVFHPNINSNGSICLDILKEQWSPALTISKVLLSICSLLTDPNPDDPLVPEIAHMYKTDRAKYEATARSWAQKYAM
>UniRef90_A0A7J8RRS4/1-145 [subseq from] UBC core domain-containing protein n=1 Tax=Gossypium davidsonii TaxID=34287 RepID=A0A7J8RRS4_GOSDV
MASKRILKELKDLQKDPPTSCSAGPVAEDMFHWQATIMGPSDSPFAGGVFLVNIHFPPDYPFKPPKVAFRTKVFHPNINSNGSICLDILKEQWSPALTISKVLLSICSLLTDPNPDDPLVPEIAHMYKTDRAKYEATARSWTQKE--
>UniRef90_A0A8C1LGD4/14-131 [subseq from] Ubiquitin-conjugating enzyme E2D 1a n=1 Tax=Cyprinus carpio TaxID=7962 RepID=A0A8C1LGD4_CYPCA
-----------------------------VFHWQATIMGPSDSPYQGGVFFLTIHFPTDYPFKPPKVAFTTKIYHPNINSNGSICLDILRSQWSPALTVSKVLLSICSLLCDPNPDDPLVPDIAHIYKSDKDKYNRLAREWTQKYAM
>UniRef90_A0A1R3K5A9/1-144 [subseq from] Ubiquitin-conjugating enzyme, E2 n=1 Tax=Corchorus olitorius TaxID=93759 RepID=A0A1R3K5A9_9ROSI
MASKRILKELKDLQKDPPTSCSAGPVAEDMFHWQATIMGPADSPYTGGVFLVSIHFPPDYPFKPPKVAFRTKVFHPNINSNGSICLDILKEQWSPALTISKVLLSICSLLTDPNPDDPLVPEIAHMYKTDRAKYEATARSWTQN---
>UniRef90_A0A672H0G6/2-141 [subseq from] UBC core domain-containing protein n=2 Tax=Salarias fasciatus TaxID=181472 RepID=A0A672H0G6_SALFA
--------ELQDLSKDPPAQCSAGPVGDDRERRRrLFFIHEPDSPYQGGVFFLTIHFPTDYPFKPPKVAFTTRIYHPNINSNGSICLDILRSQWSPALTISKVLLSICSLLCDPNPDDPLVPEIARIYKTDPTKYNRLAREWTEKYAM
>UniRef90_A0A812SJR0/104-250 [subseq from] Let-70 protein n=1 Tax=Symbiodinium natans TaxID=878477 RepID=A0A812SJR0_9DINO
MALKRIQKELQDLGNDPPANCSAGPVGDDQFNWQATIMGPPDCPYSGGVFFLNINFPSDYPFKPPKVHFTTKIYHCNVNSNGAICLDILKDQWSPALTISKVLLSISSLLTDPNPNDPLVPEIAQAYLKDRAKHDQTAREWVQKYAM
>UniRef90_A0A7S1U2N7/67-213 [subseq from] UBC core domain-containing protein n=2 Tax=Phaeomonas parva TaxID=124430 RepID=A0A7S1U2N7_9STRA
MALKRIHKELRDLGSDPPANCSAGPVGEDLFHWQATIMGPEDSPYAGGVFFLHIAFPADYPFKPPKVHFTTKIYHCNINSNGGICLDILKDQWSPALTVSKVLLSICSLLTDPNPDDPLVPEIAGIFKDDRDQHDSIASEWTAKYAM
>UniRef90_A0A2I0BFW5/1-26 [subseq from] Ubiquitin-conjugating enzyme E2-17 kDa n=1 Tax=Apostasia shenzhenica TaxID=1088818 RepID=A0A2I0BFW5_9ASPA
MASKRILKELKDLQKDPPTSCSAGKL-------------------------------------------------------------------------------------------------------------------------
>UniRef90_A0A2I0BFW5/47-171 [subseq from] Ubiquitin-conjugating enzyme E2-17 kDa n=1 Tax=Apostasia shenzhenica TaxID=1088818 RepID=A0A2I0BFW5_9ASPA
----------------------VGPVAEDMFHWQATIMGPPDSPYAGGVFLVTIHFPPDYPFKPPKVAFRTKVFHPNINSNGSICLDILKEQWSPALTISKVLLSICSLLTDPNPDDPLVPEIAHMYKTDRSKYETTARSWTQKYAM
>UniRef90_A0A6P4AAR9/1-147 [subseq from] ubiquitin-conjugating enzyme E2-17 kDa-like n=2 Tax=Ziziphus jujuba TaxID=326968 RepID=A0A6P4AAR9_ZIZJJ
MALKRILKEHKDLQRDPPTSCSAGPIAEDMFHWQATIIGPNDSPYTGGVFLVNIHFPPDYPFKPPKVAFRTKVFHPNINSNGNICLDILKEQWSPALSISKVLLSICSLLTDPNPDDPLVPEIAHMFKTNKVKYELTARSWTQKYAM
>UniRef90_Q5CQI6/20-160 [subseq from] Ubiquitin-conjugating enzyme (Fragment) n=6 Tax=Cryptosporidium TaxID=5806 RepID=Q5CQI6_CRYPI
-----IIQELSDLNRDPPTNCSAGPIGDDMFHWQATIMGPDDSSYAGGVFFLNIQFPSDYPFKPPKVNFTTKIYHCNINSNGAICLDILKEQWSPALTISKVLLSISSLLTDANPDDPLVPEIAHLYKTDRSKYEQTAREWTQKYA-
>UniRef90_A0A6J5Y9T5/247-393 [subseq from] UBC core domain-containing protein n=3 Tax=Prunus armeniaca TaxID=36596 RepID=A0A6J5Y9T5_PRUAR
MASKRILKELKDLQRDPPTSCSAGPVAEDMFHWQATIIAPNDSPYSGGVFLVTIHFPPDYPFKPPKVAFRTKVFHPNINSNGNICLDILKEQWSPALTISKVLLSICSLLTDPNPDDPLVPEIAHMCKTDKVKYESTARSWTQKYAM
>UniRef90_M0ZVU1/1-147 [subseq from] Ubiquitin carrier protein n=10 Tax=asterids TaxID=71274 RepID=M0ZVU1_SOLTU
MASRRILKELKDLQRDPPTSCSAGPVAQDMFHWQATIIGPNDSPYAGGVFQVTIHFPPDYPFKPPKVAFRTRVFHPNINNNGNICLDILKDQWSPALTISKVLLSICSLLTDPNPDDPLVPEIAHMCKTDKTKYESMARSWTQKYAM
>UniRef90_Q54FX4/1-146 [subseq from] UBC core domain-containing protein n=1 Tax=Dictyostelium discoideum TaxID=44689 RepID=Q54FX4_DICDI
MALKRINKELSDIAKDPPSSCSAGPDTDDIFHWTATIMGPKDSPYEGGVFFLNINFPTDYPFKPPKISFVTKVYHPNINASGSICLDILKEQWSPALTIPKVLLSISALLSDPNPDDPLVPDIANLFKTDKNRFESNAREWTRKYA-
>UniRef90_A0A193BJ86/1-147 [subseq from] E2 ubiquitin-conjugating enzyme n=1 Tax=Puccinia helianthi TaxID=652029 RepID=A0A193BJ86_9BASI
MAVKRITKELHDLERDPPSSCSAGPQGENMFQWQATIMGPADSPYSGGLFFLTITFPTDYPFKPPKVCFKTKIYHCNINSNGSICLDILREQWSPALTISKVLLSICSMLTDPNPDDPLVPEIANLYKTDRAKYEATAREYTRKHAM
>UniRef90_A0A7I8KLC5/1-147 [subseq from] UBC core domain-containing protein n=2 Tax=Spirodela intermedia TaxID=51605 RepID=A0A7I8KLC5_SPIIN
MATKRIMKELKDLRKDPPISCSAGPVGEDMFQWQATIMGPEDSPFAGGVFVLSIHFPLDYPFKPPKVSFKTRVFHPNINSNGSICLDILKEQWSPALTISKVLLSVCSLLTDPNPDDPLVSEIAEMYKTNRDKYETTARTWTQKYAM
>UniRef90_A0A251SB40/62-208 [subseq from] Putative ubiquitin-conjugating enzyme/RWD-like protein n=2 Tax=Helianthus annuus TaxID=4232 RepID=A0A251SB40_HELAN
MASRRILKELKDLQRDPPASCSAGPVAQDMFHWQATIIGPNDSPYAGGVFQVTIHFPPDYPFKPPKVAFRTKVFHPNINNNGNICLDILKDQWSPALTISKVLLSICSLLTDPNPDDPLVPEIAHMCKIDKVKYEAMARSWTQKYAM
>UniRef90_A0A086TFR7/2-135 [subseq from] Ubiquitin-conjugating enzyme E2-16 kDa-like protein n=3 Tax=leotiomyceta TaxID=716546 RepID=A0A086TFR7_ACRC1
-------------RSDPPSSCSAGPVGEDLFHWQATIMGPGDSPYSGGVFFLAIHFPTDYPFKPPKVNFTTRIYHPNINSNGSICLDILRDQWSPALTISKVLLSICSMLTDPNPDDPLVPEIAHVYKTDRPRYEATAREWTRKYAI
>UniRef90_A0A0K9PMM4/1-147 [subseq from] Ubiquitin-conjugating enzyme E2 28 n=5 Tax=Liliopsida TaxID=4447 RepID=A0A0K9PMM4_ZOSMR
MANRRIIKELKDLQRDPPTSCSAGPVSDDMFHWQATIIGPNDSPYSGGVFLVTIHFPPDYPFKPPKVAFRTRVFHPNINSNGNICLDILKEQWSPALTISKVLLSVCSLLTDPNPDDPLVPEIAHMLKTNKLKYESTGRAWTQKYAM
>UniRef90_A0A4W5PDA5/34-176 [subseq from] Ubiquitin conjugating enzyme E2 D3 n=2 Tax=Salmoninae TaxID=504568 RepID=A0A4W5PDA5_9TELE
-RLCKIPYELNDLGRDPPAQCSAGPVGDDNVI---LFSFQNDSPYQGGVFFLTIHFPTDYPFKPPKLAFTTRIYHPNINSNGSICLDILRSQWSPALTISKVLLSICSLLCDPNPDDPLVPEIARIYKTDTEKYNRLAREWTEKYAM
>UniRef90_A0A7U2N2A7/389-527 [subseq from] Putative glutaryl-CoA dehydrogenase n=8 Tax=Eurotiomycetidae TaxID=451871 RepID=A0A7U2N2A7_ASPFL
--------AITGVQADPPSSCSAGPVGEDLFHWQATIMGPGDSPYSGGVFFLAIHFPTDYPFKPPKVNFTTRIYHPNINSNGSICLDILRDQWSPALTISKVLLSICSMLTDPNPDDPLVPEIAHVYKTDRGRYEATAREWTRKYAI
>UniRef90_A0A7J0EAK8/1-42 [subseq from] Ubiquitin-conjugating enzyme 10 n=3 Tax=Mesangiospermae TaxID=1437183 RepID=A0A7J0EAK8_9ERIC
MASKRISKELKDLQKDPPTSCSAEQLAISQWHQ---LSGPNGLCY------------------------------------------------------------------------------------------------------
>UniRef90_A0A7J0EAK8/78-202 [subseq from] Ubiquitin-conjugating enzyme 10 n=3 Tax=Mesangiospermae TaxID=1437183 RepID=A0A7J0EAK8_9ERIC
----------------------SGPVAEDMFHWQATIMGPPDSPYAGGVFLVTIHFPPDYPFKPPKVAFRTKVFHPNINSNGSICLDILKEQWSPALTISKVLLSICSLLTDPNPDDPLVPEIAHMYKTDRNKYETTARSWTQKYAM
>UniRef90_A0A843TV77/52-77 [subseq from] UBC core domain-containing protein n=1 Tax=Colocasia esculenta TaxID=4460 RepID=A0A843TV77_COLES
MASKRILKELKDLQKDPPTSCSAGPK-------------------------------------------------------------------------------------------------------------------------
>UniRef90_A0A843TV77/91-216 [subseq from] UBC core domain-containing protein n=1 Tax=Colocasia esculenta TaxID=4460 RepID=A0A843TV77_COLES
---------------------ICGPVAEDMFHWQATIMGPPDSPYAGGVFLVTIHFPPDYPFKPPKVAFRTKVFHPNINSNGSICLDILKEQWSPALTISKVLLSICSLLTDPNPDDPLVPEIAHMYKTDRTKYEATARSWTQKYAM
>UniRef90_A0A0M3HTW0/1-147 [subseq from] UBC core domain-containing protein n=2 Tax=Ascaris TaxID=6251 RepID=A0A0M3HTW0_ASCLU
MAVRRIQKELEDLLHDPPAQCSALPVADDLLYWHATIMGPPGSPYEGGLFYLTVRFPTDYPFKPPKIAFTTPIYHPNINRDGRICMDILRGQWSPALTIPKVLLSISSLLCDPNPDDPLVPEIGRLYKTDREHYDKVAREWTRRYAM
>UniRef90_A0A2I4HM18/1-146 [subseq from] ubiquitin-conjugating enzyme E2 11-like n=4 Tax=Juglandaceae TaxID=16714 RepID=A0A2I4HM18_JUGRE
MAAKRISKELKDLQKDPPVSCSAGPVGRDMFHWQATIIGPEGSLYAGGMFSVNIHFPPDYPFKPPKVSFKTKVFHPNINSNGSICLDILKEQWSPALTVSKVLLSICSLLTDPNPDDPLVPEIAHMYKTDRSKYEATARIWTEKYA-
>UniRef90_A0A4W4EJL8/24-141 [subseq from] Ubiquitin-conjugating enzyme E2 D4-like n=1 Tax=Electrophorus electricus TaxID=8005 RepID=A0A4W4EJL8_ELEEL
-----------------------------VFHWQATIMGPGDSPYQGGVFFLTIHFPTDYPFKPPKVAFTTKIYHPNINSNGSICLDILRSQWSPALTVSKVLLSICSLLCDPNPDDPLVPDIAHIYKSDKDKYNRLAREWTQKYAM
>UniRef90_A0A4S8JG27/1-147 [subseq from] UBC core domain-containing protein n=4 Tax=Petrosaviidae TaxID=1437197 RepID=A0A4S8JG27_MUSBA
MAFRRIIKELKDLQKDPPTSCSAGPVADDMYHWQATIMGPNDSPYAGGLFIVTIHFPPDYPFKPPKVAFKTRVFHPNINSNGNICLDILKDQWSPALTISKVLLSICSLLTDPNPDDPLVPEIAHMCKNDPSRYESTARNWTQKYAM
>UniRef90_A0A8H4MQC3/482-616 [subseq from] UBC core domain-containing protein n=1 Tax=Neosartorya fumigata TaxID=746128 RepID=A0A8H4MQC3_ASPFM
-----------SSSSDPPSSCSAGPVGDDLFHWQATIMGPGDSPYSGGVFFLTIHFPTDYPFKPPKVNFTTRIYHPNINSNGSICLDILRDQWSPALTISKVLLSICSMLTDPNPDDPLVPEIAHVYKTDRPRYEATAREWTRKYA-
>UniRef90_A0A1J1GTW0/1-146 [subseq from] Ubiquitin-conjugating enzyme E2, putative n=46 Tax=Plasmodium TaxID=5820 RepID=A0A1J1GTW0_PLAGA
MALKRITKELQDLNKDPPTNCSAGPIGDDLFFWQATIMGPGDSPYENGVYFLNIKFPPDYPFKPPKIIFTTKIYHPNINTAGAICLDILKDQWSPALTISKVLLSISSLLTDPNPDDPLVPEIAHVYKTDRTKYHQTAKAWTQKYA-
>UniRef90_C4YCD0/23-157 [subseq from] Ubiquitin-conjugating enzyme E2 4 n=3 Tax=Metschnikowiaceae TaxID=27319 RepID=C4YCD0_CLAL4
------------PQKDPPSSCSAGPVGDDLYHWQASIMGPPDSPYAGGVFFLSIHFPTDYPFKPPKINFTTKIYHPNINGTGSICLDILKDQWSPALTISKVLLSICSLLTDANPDDPLVPEIAHVYKSDRPKYEATAREWTKKYAV
>UniRef90_A0A022QQ34/1-147 [subseq from] UBC core domain-containing protein n=21 Tax=lamiids TaxID=91888 RepID=A0A022QQ34_ERYGU
MASRRILKELRELQRDPPTSCSAGPVAQDMFHWQATIIGPNESPYAGGVFQVTIHFPPDYPFKPPKVAFRTKVFHPNINNNGNICLDILKDQWSPALTISKVLLSICSLLTDPNPDDPLVPEIAHMYKTDTSKYESMARSWTQKYAM
>UniRef90_A0A5N5J626/1-110 [subseq from] UBC core domain-containing protein n=2 Tax=Saliceae TaxID=238069 RepID=A0A5N5J626_9ROSI
MASKRILKELKDLQKDPPTSCSAGPVAEDMFHWQATIMGPADSPYAGGVFLVSIHFPPDYPFKPPKVAFRTKVFHPNINSNGSICLDILKEQWSPALTISKVFLLTQLPL-------------------------------------
>UniRef90_A0A5N5J626/136-186 [subseq from] UBC core domain-containing protein n=2 Tax=Saliceae TaxID=238069 RepID=A0A5N5J626_9ROSI
------------------------------------------------------------------------------------------------TTLAEVLLSICSLLTDPNPDDPLVPEIAHMYKTDRAKYEATARSWTQKYAM
>UniRef90_A0A835MRX6/1-72 [subseq from] UBC core domain-containing protein n=1 Tax=Salix dunnii TaxID=1413687 RepID=A0A835MRX6_9ROSI
MASKRILKELKDLQKDPPTSCSAGPVAEDMFHWQATIMGPPDSPYAGGVFLVTIHFPPDYPFKPPKVWVNST---------------------------------------------------------------------------
>UniRef90_A0A835MRX6/124-205 [subseq from] UBC core domain-containing protein n=1 Tax=Salix dunnii TaxID=1413687 RepID=A0A835MRX6_9ROSI
-----------------------------------------------------------------HVAFRTKVFHPNINSNGSICLDILKEQWSPALTISKVLLSICSLLTDPNPDDPLVPEIAHMYKTDRNKYETTARSWTQKYAM
>UniRef90_A0A7N5ZRP9/3-139 [subseq from] Ubiquitin conjugating enzyme E2 D1 n=2 Tax=Percomorphaceae TaxID=1489872 RepID=A0A7N5ZRP9_ANATE
--IKRVQQELQDLQRDPPAQCSAGPK--------CIICVQGDSPYQGGVFFLTIHFPTDYPFKPPKVAFTTKIYHPNINSNGSICLDILRSQWSPALTVSKVLLSICSLLCDPNPDDPLVPDIAHIYKNDKDKYNKLAKEWTQKYAM
>UniRef90_A0A834GLQ4/1-27 [subseq from] UBC core domain-containing protein n=3 Tax=Pentapetalae TaxID=1437201 RepID=A0A834GLQ4_RHOSS
MASKRILKELKDLQKDPPTSCSAGDDG------------------------------------------------------------------------------------------------------------------------
>UniRef90_A0A834GLQ4/36-161 [subseq from] UBC core domain-containing protein n=3 Tax=Pentapetalae TaxID=1437201 RepID=A0A834GLQ4_RHOSS
---------------------TAGPVAEDMFHWQATIMGPADSPYAGGVFLVTIHFPPDYPFKPPKVAFRTKVFHPNINSNGSICLDILKEQWSPALTISKVLLSICSLLTDPNPDDPLVPEIAHMYKTDKGKYEATARSWTQKYAM
>UniRef90_C1EFJ0/1-148 [subseq from] UBC core domain-containing protein n=9 Tax=Mamiellales TaxID=13792 RepID=C1EFJ0_MICCC
MASKRITKELQDLQKDPPTSCSAGPRAdDDIFHWDATIIGPADSPYQGGLFFVAIHFPPDYPFKPPKVNFKTKVYHPNVNSQGSICLDILKEQWSPALTISKVLLSICSLLTDPNPDDPLVPEIAQIYKTDPNRYAELAKEWTRKYAM
>UniRef90_G5AP83/1-129 [subseq from] Ubiquitin-conjugating enzyme E2 D3 (Fragment) n=1 Tax=Heterocephalus glaber TaxID=10181 RepID=G5AP83_HETGA
MGLKRINKEFSDLARDPPAQCSAGTVGDDMFHWQATIMGPNDSPHQSGVFFLTIHFPADYAFKPPKVAFTTRIYHPNINSNGSICLDILRSQWSPALTISKVLLSICSLLCDPNPDDPLVPEIARIYKT------------------
>UniRef90_A0A1R2B5I5/1-147 [subseq from] UBC core domain-containing protein n=3 Tax=Stentor coeruleus TaxID=5963 RepID=A0A1R2B5I5_9CILI
MALKRIQKELADLQRDPPANCSAGPTDEsDLYNWTASIMGPEDSPFQGGVFFLNVQFPTDYPFKPPKVSFTTRIYHPNINSNGSICLDILKDQWSPALTISKVLLSISSLLTDANPNDPLVPEIAHIYKNDRARYENTAREWTRRYA-
>UniRef90_A0A4S8JAW1/610-756 [subseq from] CRAL-TRIO domain-containing protein n=2 Tax=Musa TaxID=4640 RepID=A0A4S8JAW1_MUSBA
MASKRIQKELMDLQRDPPTSCSAGPVGEDLFQWQATIMGPADSPYAGGVFFVKIHFPPDYPFKPPKVNFQTKVYHPNINSNGSICLDILKEQWSPALTISKVLLSISSLLTDPNPDDPLVPEIAHTYKMQRSQYEETARAWTQKYAM
>UniRef90_UPI001103F294/1-147 [subseq from] ubiquitin-conjugating enzyme E2 11-like n=1 Tax=Salvia splendens TaxID=180675 RepID=UPI001103F294
MALKRIQKELKELEKDPPAACSAGPVSNDLFEWRATIMGPPDSPYAGGVFLATIHFPPDYPFTPPKVAFKTRVYHPNINSKGSICLDILKAQWSPALTISKVLLSICSLLTDPNPDDPLETEIAKQYKTNRSKYESTARSWTQKYAM
>UniRef90_A0A7J6NS38/1-147 [subseq from] UBC core domain-containing protein n=1 Tax=Perkinsus olseni TaxID=32597 RepID=A0A7J6NS38_PEROL
MALRRINKELQDLSRDPPANCSAGPIGDDMFHWQATIMGPKDSPYEGGVFFLNITFPSDYPFKPPKCHFTTKIYHCNISANGSICLDILKDQWSPALTISKVLLSISSLLTDPNPNDPFVPEIAHMYKSDRTKHDAIAREWTQKYAI
>UniRef90_UPI001E1BE5B2/1-135 [subseq from] ubiquitin-conjugating enzyme E2 D4 n=1 Tax=Desmodus rotundus TaxID=9430 RepID=UPI001E1BE5B2
MALKRIQKELTDLQRDPPAQCSAGPVGDDWFYWQATITGPNDSPYQGGVFFLNIHFPTDYPFKPPKVAFTTKIYHPNISSNGSICLDVLQSLWSPSLTVSKVLLSICALLSDPNPDDPLMPEIAHTYKANREKYA------------
>UniRef90_A0A2N5TNU8/1-146 [subseq from] UBC core domain-containing protein n=3 Tax=Puccinia TaxID=5296 RepID=A0A2N5TNU8_9BASI
MALKRINKELHDLGRDPPSSCSAGPKGDNMFQWQATIMGPGDSPYAGGVFVLMITFPTDYPFKPPKVCFRTKIYHPNINSNGAICLDILREQWSPALTIAKVLLSICSMLTDPNPDDPLVPEIANLYKTDRAKYEATAREYTRKYA-
>UniRef90_A0A8C8HLP8/30-149 [subseq from] Ubiquitin-conjugating enzyme E2 D4 n=1 Tax=Oncorhynchus tshawytscha TaxID=74940 RepID=A0A8C8HLP8_ONCTS
-------------LRDPPAQCSAGPVGDDLFHWQATIMGPNDSPYQGGVFFLTIHFPTDYPFKPPKVAFTTKIYHPNINSNGSICLDILRSQWSPALTVSKVLLSICSLLCDPNPDDPLVPEIAHTYKADREK--------------
>UniRef90_A0A3M7MTZ5/454-587 [subseq from] UBC core domain-containing protein (Fragment) n=1 Tax=Chaetothyriales sp. CBS 132003 TaxID=2249419 RepID=A0A3M7MTZ5_9EURO
------------VEADPPSSCSAGPMGDDLFHWQATIMGPSDSPFQGGVFFLAIHFPTDYPFKPPKVNFTTRIYHPNINSNGSICLDILRDQWSPALTISKVLLSICSMLTDPNPDDPLVPEIAHVYKTDRERYEATAREWTRKFA-
>UniRef90_A0A7J6MX15/1-147 [subseq from] UBC core domain-containing protein n=1 Tax=Perkinsus chesapeaki TaxID=330153 RepID=A0A7J6MX15_PERCH
MALRRINKELQDLSRDPPANCSAGPIGDDMFHWQATIMGPKDSPYEGGVFFLNITFPSDYPFKPPKCHFTTKIYHCNISANGSICLDILKDQWSPALTISKVLLSISSLLTDPNPNDPFVPEIAHMYKSDRNKHDAIAREWTQKYAI
>UniRef90_A0A7S4GQG2/28-173 [subseq from] UBC core domain-containing protein n=2 Tax=Oxyrrhis marina TaxID=2969 RepID=A0A7S4GQG2_OXYMA
MALKRINKELQDIGRDPPANCSAGPTGDDMYHWQATIMGPKDSPYEGGVFFLNINFPSDYPFKPPKIHFVTKIYHCNVSANGSICLDILRDQWSPALTIGKVLLSISSLLTDPNPDDPFVPEIAQLLKTNKAKHDQNAREWTQKHA-
>UniRef90_A0A3P6CYB9/1-31 [subseq from] UBC core domain-containing protein n=2 Tax=Brassicaceae TaxID=3700 RepID=A0A3P6CYB9_BRACM
MASKRILKELKDLQKDPPTSCSAGLYRLLLF--------------------------------------------------------------------------------------------------------------------
>UniRef90_A0A3P6CYB9/57-181 [subseq from] UBC core domain-containing protein n=2 Tax=Brassicaceae TaxID=3700 RepID=A0A3P6CYB9_BRACM
----------------------TGPVAEDMFHWQATIMGPSDSPYAGGVFLVTIHFPPDYPFKPPKVAFRTKVFHPNINSNGSICLDILKEQWSPALTISKVLLSICSLLTDPNPDDPLVPEIAHMYKTDKNKYESTARSWTQKYAM
[truncated: 3,796,619 more chars]
