# Supplementary material for: Photocross-linking activity-based probes to capture the dynamics of ubiquitin RING E3 ligase interactions
Source: Biochem J. 2026 Jun 3;483(7):1115–30. doi: 10.1042/BCJ20260213 (PMC13234630; doi:10.1042/BCJ20260213)
Supplement: Supplementary Data File S2 [file BCJ-2026-0213_supp2.zip › 03_Chandler_Supplementary datafile2/RNF2_BMI1/Alphafold/msas/fold_2026_01_22_10_06_ubch5ac85k_ubd32c_bmi1_rnf2_paired_msa_chains_c.a3m]

>query
GSMHRTTRIKITELNPHLMCVLCGGYFIDATTIIECLHSFCKTCIVRYLETSKYCPICDVQVHKTRPLLNIRSDKTLQDIVYKLVPGLFKNEMKRRRDFYAAHPSADAANG
>tr|A0A5E4ADB3|A0A5E4ADB3_MARMO/1-70 [subseq from] Uncharacterized protein OS=Marmota monax OX=9995 GN=MONAX_5E015704 PE=4 SV=1
--MHRTTRIKITELNPHLMCALCGGYFIDATTIVECLHSFCKTCIVRYLETNKYCPMCDVQVHKTRPLLSIR---------------------------------------
>tr|A0A5E4ADB3|A0A5E4ADB3_MARMO/85-195 [subseq from] Uncharacterized protein OS=Marmota monax OX=9995 GN=MONAX_5E015704 PE=4 SV=1
GIMHRTTRIKITELNPHLMCALCGGYFIDATTIVECLHSFCKTCIVRYLETNKYCPMCDVQVHKTRPLLSIRSDKTLQDIVYKLVPGLFKDEMKRRRDFYAAYPLTEVPNG
>tr|A0A2J8MNQ5|A0A2J8MNQ5_PANTR/1-109 [subseq from] BMI1 isoform 6 (Fragment) OS=Pan troglodytes OX=9598 GN=CK820_G0018961 PE=4 SV=1
--MHRTTRIKITELNPHLMCVLCGGYFIDATTIIECLHSFCKTCIVRYLETSKYCPICDVQVHKTRPLLNIRSDKTLQDIVYKLVPGLFKNEMKRRRDFYAAHPSADAANG
>tr|Q5T8Z4|Q5T8Z4_HUMAN/1-109 [subseq from] Polycomb complex protein BMI-1 (Fragment) OS=Homo sapiens OX=9606 GN=BMI1 PE=4 SV=1
--MHRTTRIKITELNPHLMCVLCGGYFIDATTIIECLHSFCKTCIVRYLETSKYCPICDVQVHKTRPLLNIRSDKTLQDIVYKLVPGLFKNEMKRRRDFYAAHPSADAANG
>tr|A2ASR7|A2ASR7_MOUSE/1-109 [subseq from] Polycomb complex protein BMI-1 (Fragment) OS=Mus musculus OX=10090 GN=Bmi1 PE=1 SV=1
--MHRTTRIKITELNPHLMCVLCGGYFIDATTIIECLHSFCKTCIVRYLETSKYCPICDVQVHKTRPLLNIRSDKTLQDIVYKLVPGLFKNEMKRRRDFYAAHPSADAANG
>tr|A2ASR8|A2ASR8_MOUSE/1-109 [subseq from] Polycomb complex protein BMI-1 (Fragment) OS=Mus musculus OX=10090 GN=Bmi1 PE=1 SV=1
--MHRTTRIKITELNPHLMCVLCGGYFIDATTIIECLHSFCKTCIVRYLETSKYCPICDVQVHKTRPLLNIRSDKTLQDIVYKLVPGLFKNEMKRRRDFYAAHPSADAANG
>tr|F2Z5D1|F2Z5D1_PIG/10-119 [subseq from] RING-type domain-containing protein OS=Sus scrofa OX=9823 GN=BMI1 PE=4 SV=3
-EMHRTTRIKITELNPHLMCVLCGGYFIDATTIIECLHSFCKTCIVRYLETSKYCPICDVQVHKTRPLLNIRSDKTLQDIVYKLVPGLFKNEMKRRRDFYAAHPSADAANG
>tr|K9J2A4|K9J2A4_DESRO/6-115 [subseq from] Putative locus-specific chromosome binding protein (Fragment) OS=Desmodus rotundus OX=9430 PE=2 SV=1
-EMHRTTRIKITELNPHLMCVLCGGYFIDATTIIECLHSFCKTCIVRYLETSKYCPICDVQVHKTRPLLNIRSDKTLQDIVYKLVPGLFKNEMKRRRDFYAAHPSADAANG
>tr|A0A2K6Q0A4|A0A2K6Q0A4_RHIRO/15-124 [subseq from] RING-type domain-containing protein OS=Rhinopithecus roxellana OX=61622 PE=4 SV=1
-EMHRTTRIKITELNPHLMCVLCGGYFIDATTIIECLHSFCKTCIVRYLETSKYCPICDVQVHKTRPLLNIRSDKTLQDIVYKLVPGLFKNEMKRRRDFYAAHPSADAANG
>tr|A0A3P4RXA1|A0A3P4RXA1_GULGU/1-109 [subseq from] RING-type domain-containing protein OS=Gulo gulo OX=48420 GN=BN2614_LOCUS4 PE=4 SV=1
--MHRTTRIKITELNPHLMCVLCGGYFIDATTIIECLHSFCKTCIVRYLETSKYCPICDVQVHKTRPLLNIRSDKTLQDIVYKLVPGLFKNEMKRRRDFYAAHPSADAANG
>tr|A0A4X1TVR4|A0A4X1TVR4_PIG/12-121 [subseq from] RING-type domain-containing protein OS=Sus scrofa OX=9823 GN=BMI1 PE=4 SV=1
-EMHRTTRIKITELNPHLMCVLCGGYFIDATTIIECLHSFCKTCIVRYLETSKYCPICDVQVHKTRPLLNIRSDKTLQDIVYKLVPGLFKNEMKRRRDFYAAHPSADAANG
>tr|A0A6J3CIY8|A0A6J3CIY8_AYTFU/146-256 [subseq from] polycomb complex protein BMI-1 isoform X3 OS=Aythya fuligula OX=219594 GN=BMI1 PE=4 SV=1
GKMHRTTRIKITELNPHLMCVLCGGYFIDATTIIECLHSFCKTCIVRYLETSKYCPICDVQVHKTRPLLNIRSDKTLQDIVYKLVPGLFKNEMKRRRDFYAAHPSADAANG
>tr|F6VM67|F6VM67_HORSE/15-124 [subseq from] Polycomb complex protein BMI-1 OS=Equus caballus OX=9796 GN=LOC102148742 PE=4 SV=2
-EMHRTTRIKITELNPHLMCVLCGGYFIDATTIIECLHSFCKTCIVRYLETSKYCPICDVQVHKTRPLLNIRSDKTLQDIVYKLVPGLFKNEMKRRRDFYAAHPSADAANG
>tr|A0A3Q7UTL6|A0A3Q7UTL6_URSAR/31-140 [subseq from] polycomb complex protein BMI-1 isoform X1 OS=Ursus arctos horribilis OX=116960 GN=BMI1 PE=4 SV=1
-EMHRTTRIKITELNPHLMCVLCGGYFIDATTIIECLHSFCKTCIVRYLETSKYCPICDVQVHKTRPLLNIRSDKTLQDIVYKLVPGLFKNEMKRRRDFYAAHPSADAANG
>tr|A0A452S7S4|A0A452S7S4_URSAM/31-140 [subseq from] RING-type domain-containing protein OS=Ursus americanus OX=9643 PE=4 SV=1
-EMHRTTRIKITELNPHLMCVLCGGYFIDATTIIECLHSFCKTCIVRYLETSKYCPICDVQVHKTRPLLNIRSDKTLQDIVYKLVPGLFKNEMKRRRDFYAAHPSADAANG
>tr|A0A5E4BR23|A0A5E4BR23_MARMO/32-141 [subseq from] RING-type domain-containing protein OS=Marmota monax OX=9995 GN=MONAX_5E022853 PE=4 SV=1
-EMHRTTRIKITELNPHLMCVLCGGYFIDATTIIECLHSFCKTCIVRYLETSKYCPICDVQVHKTRPLLNIRSDKTLQDIVYKLVPGLFKNEMKRRRDFYAAHPSADAANG
>tr|A0A834QM73|A0A834QM73_MARMO/32-141 [subseq from] Polycomb complex protein BMI-1 OS=Marmota monax OX=9995 GN=GHT09_007949 PE=4 SV=1
-EMHRTTRIKITELNPHLMCVLCGGYFIDATTIIECLHSFCKTCIVRYLETSKYCPICDVQVHKTRPLLNIRSDKTLQDIVYKLVPGLFKNEMKRRRDFYAAHPSADAANG
>tr|A0A835P376|A0A835P376_9PASS/36-145 [subseq from] Uncharacterized protein (Fragment) OS=Lamprotornis superbus OX=245042 GN=IHE44_007887 PE=4 SV=1
-KMHRTTRIKITELNPHLMCVLCGGYFIDATTIIECLHSFCKTCIVRYLETSKYCPICDVQVHKTRPLLNIRSDKTLQDIVYKLVPGLFKNEMKRRRDFYAAHPSADAANG
>tr|F7G7M9|F7G7M9_CALJA/29-138 [subseq from] RING-type domain-containing protein OS=Callithrix jacchus OX=9483 PE=4 SV=2
-EMHRTTRIKITELNPHLMCVLCGGYFIDATTIIECLHSFCKTCIVRYLETSKYCPICDVQVHKTRPLLNIRSDKTLQDIVYKLVPGLFKNEMKRRRDFYAAHPSADAANG
>tr|A0A2F0BGK5|A0A2F0BGK5_ESCRO/62-171 [subseq from] Polycomb complex protein BMI-1 (Fragment) OS=Eschrichtius robustus OX=9764 GN=ESR_02070 PE=4 SV=1
-EMHRTTRIKITELNPHLMCVLCGGYFIDATTIIECLHSFCKTCIVRYLETSKYCPICDVQVHKTRPLLNIRSDKTLQDIVYKLVPGLFKNEMKRRRDFYAAHPSADAANG
>tr|A0A6P3J4C0|A0A6P3J4C0_BISBI/54-163 [subseq from] polycomb complex protein BMI-1 isoform X1 OS=Bison bison bison OX=43346 GN=BMI1 PE=4 SV=1
-EMHRTTRIKITELNPHLMCVLCGGYFIDATTIIECLHSFCKTCIVRYLETSKYCPICDVQVHKTRPLLNIRSDKTLQDIVYKLVPGLFKNEMKRRRDFYAAHPSADAANG
>tr|A0A5N4C4U9|A0A5N4C4U9_CAMDR/58-167 [subseq from] Polycomb complex protein BMI-1 OS=Camelus dromedarius OX=9838 GN=Cadr_000026978 PE=4 SV=1
-EMHRTTRIKITELNPHLMCVLCGGYFIDATTIIECLHSFCKTCIVRYLETSKYCPICDVQVHKTRPLLNIRSDKTLQDIVYKLVPGLFKNEMKRRRDFYAAHPSADAANG
>tr|A0A7J7FLD0|A0A7J7FLD0_DICBM/58-167 [subseq from] RING-type domain-containing protein OS=Diceros bicornis minor OX=77932 GN=HPG69_012437 PE=4 SV=1
-EMHRTTRIKITELNPHLMCVLCGGYFIDATTIIECLHSFCKTCIVRYLETSKYCPICDVQVHKTRPLLNIRSDKTLQDIVYKLVPGLFKNEMKRRRDFYAAHPSADAANG
>tr|L9L9V2|L9L9V2_TUPCH/90-199 [subseq from] Polycomb complex protein BMI-1 OS=Tupaia chinensis OX=246437 GN=TREES_T100019166 PE=4 SV=1
-EMHRTTRIKITELNPHLMCVLCGGYFIDATTIIECLHSFCKTCIVRYLETSKYCPICDVQVHKTRPLLNIRSDKTLQDIVYKLVPGLFKNEMKRRRDFYAAHPSADAANG
>tr|A0A643CFT8|A0A643CFT8_BALPH/96-205 [subseq from] RING-type domain-containing protein (Fragment) OS=Balaenoptera physalus OX=9770 GN=E2I00_000059 PE=4 SV=1
-EMHRTTRIKITELNPHLMCVLCGGYFIDATTIIECLHSFCKTCIVRYLETSKYCPICDVQVHKTRPLLNIRSDKTLQDIVYKLVPGLFKNEMKRRRDFYAAHPSADAANG
>tr|A0A1U7TVG8|A0A1U7TVG8_CARSF/143-252 [subseq from] polycomb complex protein BMI-1 isoform X1 OS=Carlito syrichta OX=1868482 GN=LOC103265994 PE=4 SV=2
-EMHRTTRIKITELNPHLMCVLCGGYFIDATTIIECLHSFCKTCIVRYLETSKYCPICDVQVHKTRPLLNIRSDKTLQDIVYKLVPGLFKNEMKRRRDFYAAHPSADAANG
>tr|A0A4U1FKC1|A0A4U1FKC1_MONMO/178-287 [subseq from] RING-type domain-containing protein OS=Monodon monoceros OX=40151 GN=EI555_013759 PE=4 SV=1
-EMHRTTRIKITELNPHLMCVLCGGYFIDATTIIECLHSFCKTCIVRYLETSKYCPICDVQVHKTRPLLNIRSDKTLQDIVYKLVPGLFKNEMKRRRDFYAAHPSADAANG
>tr|A0A5F4CB91|A0A5F4CB91_CANLF/110-219 [subseq from] BMI1 proto-onco, polycomb ring finger OS=Canis lupus familiaris OX=9615 GN=BMI1 PE=4 SV=1
-EMHRTTRIKITELNPHLMCVLCGGYFIDATTIIECLHSFCKTCIVRYLETSKYCPICDVQVHKTRPLLNIRSDKTLQDIVYKLVPGLFKNEMKRRRDFYAAHPSADAANG
>tr|A0A673VE08|A0A673VE08_SURSU/110-219 [subseq from] RING-type domain-containing protein OS=Suricata suricatta OX=37032 PE=4 SV=1
-EMHRTTRIKITELNPHLMCVLCGGYFIDATTIIECLHSFCKTCIVRYLETSKYCPICDVQVHKTRPLLNIRSDKTLQDIVYKLVPGLFKNEMKRRRDFYAAHPSADAANG
>tr|A0A3L7I3E9|A0A3L7I3E9_CRIGR/119-228 [subseq from] BMI1 OS=Cricetulus griseus OX=10029 GN=CgPICR_005401 PE=4 SV=1
-EMHRTTRIKITELNPHLMCVLCGGYFIDATTIIECLHSFCKTCIVRYLETSKYCPICDVQVHKTRPLLNIRSDKTLQDIVYKLVPGLFKNEMKRRRDFYAAHPSADAANG
>tr|A0A6G1AN48|A0A6G1AN48_CROCR/144-253 [subseq from] SPAG6 protein (Fragment) OS=Crocuta crocuta OX=9678 GN=Spag6 PE=4 SV=1
-EMHRTTRIKITELNPHLMCVLCGGYFIDATTIIECLHSFCKTCIVRYLETSKYCPICDVQVHKTRPLLNIRSDKTLQDIVYKLVPGLFKNEMKRRRDFYAAHPSADAANG
>tr|A0A7E6DJL1|A0A7E6DJL1_9CHIR/51-160 [subseq from] polycomb complex protein BMI-1 isoform X1 OS=Phyllostomus discolor OX=89673 GN=BMI1 PE=4 SV=1
-EMHRTTRIKITELNPHLMCVLCGGYFIDATTIIECLHSFCKTCIVRYLETSKYCPICDVQVHKTRPLLNIRSDKTLQDIVYKLVPGLFKNEMKRRRDFYAAHPSADAANG
>tr|A0A3Q7NHR8|A0A3Q7NHR8_CALUR/1-109 [subseq from] polycomb complex protein BMI-1 OS=Callorhinus ursinus OX=34884 GN=BMI1 PE=4 SV=1
--MHRTTRIKITELNPHLMCVLCGGYFIDATTIIECLHSFCKTCIVRYLETSKYCPICDVQVHKTRPLLNIRSDKTLQDIVYKLVPGLFKNEMKRRRDFYAAHPSADAANG
>tr|A0A452EWR6|A0A452EWR6_CAPHI/111-220 [subseq from] BMI1 proto-oncogene, polycomb ring finger OS=Capra hircus OX=9925 GN=BMI1 PE=4 SV=1
-EMHRTTRIKITELNPHLMCVLCGGYFIDATTIIECLHSFCKTCIVRYLETSKYCPICDVQVHKTRPLLNIRSDKTLQDIVYKLVPGLFKNEMKRRRDFYAAHPSADAANG
>tr|A0A4W2GLC4|A0A4W2GLC4_BOBOX/143-252 [subseq from] BMI1 proto-oncogene, polycomb ring finger OS=Bos indicus x Bos taurus OX=30522 GN=COMMD3 PE=4 SV=1
-EMHRTTRIKITELNPHLMCVLCGGYFIDATTIIECLHSFCKTCIVRYLETSKYCPICDVQVHKTRPLLNIRSDKTLQDIVYKLVPGLFKNEMKRRRDFYAAHPSADAANG
>tr|A0A6B0RDS5|A0A6B0RDS5_9CETA/143-252 [subseq from] RING-type domain-containing protein OS=Bos mutus OX=72004 GN=E5288_WYG021319 PE=4 SV=1
-EMHRTTRIKITELNPHLMCVLCGGYFIDATTIIECLHSFCKTCIVRYLETSKYCPICDVQVHKTRPLLNIRSDKTLQDIVYKLVPGLFKNEMKRRRDFYAAHPSADAANG
>tr|A0A6J0DDM2|A0A6J0DDM2_PERMB/1-109 [subseq from] polycomb complex protein BMI-1 isoform X2 OS=Peromyscus maniculatus bairdii OX=230844 GN=Bmi1 PE=4 SV=1
--MHRTTRIKITELNPHLMCVLCGGYFIDATTIIECLHSFCKTCIVRYLETSKYCPICDVQVHKTRPLLNIRSDKTLQDIVYKLVPGLFKNEMKRRRDFYAAHPSADAANG
>tr|A0A485PIS7|A0A485PIS7_LYNPA/1-109 [subseq from] Polycomb complex protein bmi-1 OS=Lynx pardinus OX=191816 GN=LYPA_23C008306 PE=4 SV=1
--MHRTTRIKITELNPHLMCVLCGGYFIDATTIIECLHSFCKTCIVRYLETSKYCPICDVQVHKTRPLLNIRSDKTLQDIVYKLVPGLFKNEMKRRRDFYAAHPSADAANG
>tr|A0A6J0VH32|A0A6J0VH32_ODOVR/1-109 [subseq from] polycomb complex protein BMI-1 isoform X2 OS=Odocoileus virginianus texanus OX=9880 GN=BMI1 PE=4 SV=1
--MHRTTRIKITELNPHLMCVLCGGYFIDATTIIECLHSFCKTCIVRYLETSKYCPICDVQVHKTRPLLNIRSDKTLQDIVYKLVPGLFKNEMKRRRDFYAAHPSADAANG
>tr|A0A212CAP0|A0A212CAP0_CEREH/154-263 [subseq from] BMI1 (Fragment) OS=Cervus elaphus hippelaphus OX=46360 GN=Celaphus_00007488 PE=4 SV=1
-EMHRTTRIKITELNPHLMCVLCGGYFIDATTIIECLHSFCKTCIVRYLETSKYCPICDVQVHKTRPLLNIRSDKTLQDIVYKLVPGLFKNEMKRRRDFYAAHPSADAANG
>tr|A0A1V4KB75|A0A1V4KB75_PATFA/233-342 [subseq from] Uncharacterized protein OS=Patagioenas fasciata monilis OX=372326 GN=AV530_014296 PE=4 SV=1
-KMHRTTRIKITELNPHLMCVLCGGYFIDATTIIECLHSFCKTCIVRYLETSKYCPICDVQVHKTRPLLNIRSDKTLQDIVYKLVPGLFKNEMKRRRDFYAAHPSADAANG
>tr|A0A5F4CJK8|A0A5F4CJK8_CANLF/1-109 [subseq from] BMI1 proto-onco, polycomb ring finger OS=Canis lupus familiaris OX=9615 GN=BMI1 PE=4 SV=1
--MHRTTRIKITELNPHLMCVLCGGYFIDATTIIECLHSFCKTCIVRYLETSKYCPICDVQVHKTRPLLNIRSDKTLQDIVYKLVPGLFKNEMKRRRDFYAAHPSADAANG
>tr|B4F7B6|B4F7B6_RAT/1-109 [subseq from] BMI1 proto-oncogene, polycomb ring finger OS=Rattus norvegicus OX=10116 GN=Bmi1 PE=2 SV=1
--MHRTTRIKITELNPHLMCVLCGGYFIDATTIIECLHSFCKTCIVRYLETSKYCPICDVQVHKTRPLLNIRSDKTLQDIVYKLVPGLFKNEMKRRRDFYAAHPSADAANG
>tr|F6T8I5|F6T8I5_MACMU/1-109 [subseq from] RING-type domain-containing protein OS=Macaca mulatta OX=9544 GN=BMI1 PE=4 SV=3
--MHRTTRIKITELNPHLMCVLCGGYFIDATTIIECLHSFCKTCIVRYLETSKYCPICDVQVHKTRPLLNIRSDKTLQDIVYKLVPGLFKNEMKRRRDFYAAHPSADAANG
>sp|P25916|BMI1_MOUSE/1-109 [subseq from] Polycomb complex protein BMI-1 OS=Mus musculus OX=10090 GN=Bmi1 PE=1 SV=1
--MHRTTRIKITELNPHLMCVLCGGYFIDATTIIECLHSFCKTCIVRYLETSKYCPICDVQVHKTRPLLNIRSDKTLQDIVYKLVPGLFKNEMKRRRDFYAAHPSADAANG
>tr|M7BGG0|M7BGG0_CHEMY/1-109 [subseq from] Polycomb complex protein BMI-1 (Fragment) OS=Chelonia mydas OX=8469 GN=UY3_05806 PE=4 SV=1
--MHRTTRIKITELNPHLMCVLCGGYFIDATTIIECLHSFCKTCIVRYLETSKYCPICDVQVHKTRPLLNIRSDKTLQDIVYKLVPGLFKNEMKRRRDFYAAHPSADAANG
>tr|Q2LC58|Q2LC58_MOUSE/1-109 [subseq from] PCGF4 OS=Mus musculus OX=10090 GN=Bmi1 PE=2 SV=1
--MHRTTRIKITELNPHLMCVLCGGYFIDATTIIECLHSFCKTCIVRYLETSKYCPICDVQVHKTRPLLNIRSDKTLQDIVYKLVPGLFKNEMKRRRDFYAAHPSADAANG
>tr|A0A6P5NU54|A0A6P5NU54_MUSCR/1-109 [subseq from] polycomb complex protein BMI-1 OS=Mus caroli OX=10089 GN=Bmi1 PE=4 SV=1
--MHRTTRIKITELNPHLMCVLCGGYFIDATTIIECLHSFCKTCIVRYLETSKYCPICDVQVHKTRPLLNIRSDKTLQDIVYKLVPGLFKNEMKRRRDFYAAHPSADAANG
>tr|F7FQT9|F7FQT9_MONDO/1-109 [subseq from] RING-type domain-containing protein OS=Monodelphis domestica OX=13616 PE=4 SV=3
--MHRTTRIKITELNPHLMCVLCGGYFIDATTIIECLHSFCKTCIVRYLETSKYCPICDVQVHKTRPLLNIRSDKTLQDIVYKLVPGLFKNEMKRRRDFYAAHPSADAANG
>tr|A0A0D9RJ62|A0A0D9RJ62_CHLSB/123-232 [subseq from] RING-type domain-containing protein OS=Chlorocebus sabaeus OX=60711 PE=4 SV=1
-EMHRTTRIKITELNPHLMCVLCGGYFIDATTIIECLHSFCKTCIVRYLETSKYCPICDVQVHKTRPLLNIRSDKTLQDIVYKLVPGLFKNEMKRRRDFYAAHPSADAANG
>tr|A0A1S3F1R8|A0A1S3F1R8_DIPOR/1-109 [subseq from] polycomb complex protein BMI-1 OS=Dipodomys ordii OX=10020 GN=LOC105984494 PE=4 SV=1
--MHRTTRIKITELNPHLMCVLCGGYFIDATTIIECLHSFCKTCIVRYLETSKYCPICDVQVHKTRPLLNIRSDKTLQDIVYKLVPGLFKNEMKRRRDFYAAHPSADAANG
>tr|A0A1U8CEZ4|A0A1U8CEZ4_MESAU/1-109 [subseq from] polycomb complex protein BMI-1 OS=Mesocricetus auratus OX=10036 GN=Bmi1 PE=4 SV=1
--MHRTTRIKITELNPHLMCVLCGGYFIDATTIIECLHSFCKTCIVRYLETSKYCPICDVQVHKTRPLLNIRSDKTLQDIVYKLVPGLFKNEMKRRRDFYAAHPSADAANG
>tr|A0A2Y9KD14|A0A2Y9KD14_ENHLU/1-109 [subseq from] polycomb complex protein BMI-1 isoform X1 OS=Enhydra lutris kenyoni OX=391180 GN=LOC111155498 PE=4 SV=1
--MHRTTRIKITELNPHLMCVLCGGYFIDATTIIECLHSFCKTCIVRYLETSKYCPICDVQVHKTRPLLNIRSDKTLQDIVYKLVPGLFKNEMKRRRDFYAAHPSADAANG
>tr|A0A384C7D0|A0A384C7D0_URSMA/1-109 [subseq from] BMI1 proto-oncogene, polycomb ring finger OS=Ursus maritimus OX=29073 GN=BMI1 PE=4 SV=1
--MHRTTRIKITELNPHLMCVLCGGYFIDATTIIECLHSFCKTCIVRYLETSKYCPICDVQVHKTRPLLNIRSDKTLQDIVYKLVPGLFKNEMKRRRDFYAAHPSADAANG
>tr|A0A3Q7U391|A0A3Q7U391_URSAR/1-109 [subseq from] polycomb complex protein BMI-1 isoform X2 OS=Ursus arctos horribilis OX=116960 GN=BMI1 PE=4 SV=1
--MHRTTRIKITELNPHLMCVLCGGYFIDATTIIECLHSFCKTCIVRYLETSKYCPICDVQVHKTRPLLNIRSDKTLQDIVYKLVPGLFKNEMKRRRDFYAAHPSADAANG
>tr|A0A3Q7UQB2|A0A3Q7UQB2_VULVU/1-109 [subseq from] polycomb complex protein BMI-1 OS=Vulpes vulpes OX=9627 GN=BMI1 PE=4 SV=1
--MHRTTRIKITELNPHLMCVLCGGYFIDATTIIECLHSFCKTCIVRYLETSKYCPICDVQVHKTRPLLNIRSDKTLQDIVYKLVPGLFKNEMKRRRDFYAAHPSADAANG
>tr|A0A811YNX8|A0A811YNX8_NYCPR/1-109 [subseq from] (raccoon dog) hypothetical protein OS=Nyctereutes procyonoides OX=34880 GN=NYPRO_LOCUS11940 PE=4 SV=1
--MHRTTRIKITELNPHLMCVLCGGYFIDATTIIECLHSFCKTCIVRYLETSKYCPICDVQVHKTRPLLNIRSDKTLQDIVYKLVPGLFKNEMKRRRDFYAAHPSADAANG
>tr|D2GW22|D2GW22_AILME/1-109 [subseq from] BMI1 proto-oncogene, polycomb ring finger (Fragment) OS=Ailuropoda melanoleuca OX=9646 GN=BMI1 PE=4 SV=1
--MHRTTRIKITELNPHLMCVLCGGYFIDATTIIECLHSFCKTCIVRYLETSKYCPICDVQVHKTRPLLNIRSDKTLQDIVYKLVPGLFKNEMKRRRDFYAAHPSADAANG
>tr|E2RTM4|E2RTM4_CANLF/1-109 [subseq from] BMI1 proto-onco, polycomb ring finger OS=Canis lupus familiaris OX=9615 GN=BMI1 PE=4 SV=2
--MHRTTRIKITELNPHLMCVLCGGYFIDATTIIECLHSFCKTCIVRYLETSKYCPICDVQVHKTRPLLNIRSDKTLQDIVYKLVPGLFKNEMKRRRDFYAAHPSADAANG
>tr|G3H5C2|G3H5C2_CRIGR/1-109 [subseq from] Polycomb complex protein BMI-1 OS=Cricetulus griseus OX=10029 GN=I79_005503 PE=4 SV=1
--MHRTTRIKITELNPHLMCVLCGGYFIDATTIIECLHSFCKTCIVRYLETSKYCPICDVQVHKTRPLLNIRSDKTLQDIVYKLVPGLFKNEMKRRRDFYAAHPSADAANG
>tr|M3YKW3|M3YKW3_MUSPF/1-109 [subseq from] RING-type domain-containing protein OS=Mustela putorius furo OX=9669 PE=4 SV=1
--MHRTTRIKITELNPHLMCVLCGGYFIDATTIIECLHSFCKTCIVRYLETSKYCPICDVQVHKTRPLLNIRSDKTLQDIVYKLVPGLFKNEMKRRRDFYAAHPSADAANG
>tr|U6CV47|U6CV47_NEOVI/1-109 [subseq from] Polycomb complex protein BMI-1 OS=Neovison vison OX=452646 GN=BMI1 PE=2 SV=1
--MHRTTRIKITELNPHLMCVLCGGYFIDATTIIECLHSFCKTCIVRYLETSKYCPICDVQVHKTRPLLNIRSDKTLQDIVYKLVPGLFKNEMKRRRDFYAAHPSADAANG
>sp|P35226|BMI1_HUMAN/1-109 [subseq from] Polycomb complex protein BMI-1 OS=Homo sapiens OX=9606 GN=BMI1 PE=1 SV=2
--MHRTTRIKITELNPHLMCVLCGGYFIDATTIIECLHSFCKTCIVRYLETSKYCPICDVQVHKTRPLLNIRSDKTLQDIVYKLVPGLFKNEMKRRRDFYAAHPSADAANG
>sp|Q32KX7|BMI1_BOVIN/1-109 [subseq from] Polycomb complex protein BMI-1 OS=Bos taurus OX=9913 GN=BMI1 PE=2 SV=1
--MHRTTRIKITELNPHLMCVLCGGYFIDATTIIECLHSFCKTCIVRYLETSKYCPICDVQVHKTRPLLNIRSDKTLQDIVYKLVPGLFKNEMKRRRDFYAAHPSADAANG
>sp|Q5R8L2|BMI1_PONAB/1-109 [subseq from] Polycomb complex protein BMI-1 OS=Pongo abelii OX=9601 GN=BMI1 PE=2 SV=1
--MHRTTRIKITELNPHLMCVLCGGYFIDATTIIECLHSFCKTCIVRYLETSKYCPICDVQVHKTRPLLNIRSDKTLQDIVYKLVPGLFKNEMKRRRDFYAAHPSADAANG
>sp|Q9TST0|BMI1_FELCA/1-109 [subseq from] Polycomb complex protein BMI-1 OS=Felis catus OX=9685 GN=BMI1 PE=2 SV=1
--MHRTTRIKITELNPHLMCVLCGGYFIDATTIIECLHSFCKTCIVRYLETSKYCPICDVQVHKTRPLLNIRSDKTLQDIVYKLVPGLFKNEMKRRRDFYAAHPSADAANG
>tr|A0A091DSH5|A0A091DSH5_FUKDA/1-109 [subseq from] Polycomb complex protein BMI-1 OS=Fukomys damarensis OX=885580 GN=H920_03502 PE=4 SV=1
--MHRTTRIKITELNPHLMCVLCGGYFIDATTIIECLHSFCKTCIVRYLETSKYCPICDVQVHKTRPLLNIRSDKTLQDIVYKLVPGLFKNEMKRRRDFYAAHPSADAANG
>tr|A0A1S2ZY96|A0A1S2ZY96_ERIEU/1-109 [subseq from] polycomb complex protein BMI-1 OS=Erinaceus europaeus OX=9365 GN=LOC103116464 PE=4 SV=1
--MHRTTRIKITELNPHLMCVLCGGYFIDATTIIECLHSFCKTCIVRYLETSKYCPICDVQVHKTRPLLNIRSDKTLQDIVYKLVPGLFKNEMKRRRDFYAAHPSADAANG
>tr|A0A250XYJ4|A0A250XYJ4_CASCN/1-109 [subseq from] Polycomb complex protein BMI-1 OS=Castor canadensis OX=51338 GN=BMI1 PE=2 SV=1
--MHRTTRIKITELNPHLMCVLCGGYFIDATTIIECLHSFCKTCIVRYLETSKYCPICDVQVHKTRPLLNIRSDKTLQDIVYKLVPGLFKNEMKRRRDFYAAHPSADAANG
>tr|A0A2K5D696|A0A2K5D696_AOTNA/1-109 [subseq from] BMI1 proto-oncogene, polycomb ring finger OS=Aotus nancymaae OX=37293 PE=4 SV=1
--MHRTTRIKITELNPHLMCVLCGGYFIDATTIIECLHSFCKTCIVRYLETSKYCPICDVQVHKTRPLLNIRSDKTLQDIVYKLVPGLFKNEMKRRRDFYAAHPSADAANG
>tr|A0A2K5HPP9|A0A2K5HPP9_COLAP/1-109 [subseq from] COMM domain-containing protein 3 OS=Colobus angolensis palliatus OX=336983 PE=4 SV=1
--MHRTTRIKITELNPHLMCVLCGGYFIDATTIIECLHSFCKTCIVRYLETSKYCPICDVQVHKTRPLLNIRSDKTLQDIVYKLVPGLFKNEMKRRRDFYAAHPSADAANG
>tr|A0A2K5LQM6|A0A2K5LQM6_CERAT/1-109 [subseq from] BMI1 proto-oncogene, polycomb ring finger OS=Cercocebus atys OX=9531 GN=COMMD3-BMI1 PE=4 SV=1
--MHRTTRIKITELNPHLMCVLCGGYFIDATTIIECLHSFCKTCIVRYLETSKYCPICDVQVHKTRPLLNIRSDKTLQDIVYKLVPGLFKNEMKRRRDFYAAHPSADAANG
>tr|A0A2K5RAR7|A0A2K5RAR7_CEBIM/1-109 [subseq from] RING-type domain-containing protein OS=Cebus imitator OX=2715852 PE=4 SV=1
--MHRTTRIKITELNPHLMCVLCGGYFIDATTIIECLHSFCKTCIVRYLETSKYCPICDVQVHKTRPLLNIRSDKTLQDIVYKLVPGLFKNEMKRRRDFYAAHPSADAANG
>tr|A0A2K5YVK0|A0A2K5YVK0_MANLE/1-109 [subseq from] COMM domain-containing protein 3 OS=Mandrillus leucophaeus OX=9568 PE=4 SV=1
--MHRTTRIKITELNPHLMCVLCGGYFIDATTIIECLHSFCKTCIVRYLETSKYCPICDVQVHKTRPLLNIRSDKTLQDIVYKLVPGLFKNEMKRRRDFYAAHPSADAANG
>tr|A0A2K6C5U8|A0A2K6C5U8_MACNE/1-109 [subseq from] BMI1 proto-oncogene, polycomb ring finger OS=Macaca nemestrina OX=9545 PE=4 SV=1
--MHRTTRIKITELNPHLMCVLCGGYFIDATTIIECLHSFCKTCIVRYLETSKYCPICDVQVHKTRPLLNIRSDKTLQDIVYKLVPGLFKNEMKRRRDFYAAHPSADAANG
>tr|A0A2K6G051|A0A2K6G051_PROCO/1-109 [subseq from] BMI1 proto-oncogene, polycomb ring finger OS=Propithecus coquereli OX=379532 PE=4 SV=1
--MHRTTRIKITELNPHLMCVLCGGYFIDATTIIECLHSFCKTCIVRYLETSKYCPICDVQVHKTRPLLNIRSDKTLQDIVYKLVPGLFKNEMKRRRDFYAAHPSADAANG
>tr|A0A2K6Q092|A0A2K6Q092_RHIRO/1-109 [subseq from] RING-type domain-containing protein OS=Rhinopithecus roxellana OX=61622 PE=4 SV=1
--MHRTTRIKITELNPHLMCVLCGGYFIDATTIIECLHSFCKTCIVRYLETSKYCPICDVQVHKTRPLLNIRSDKTLQDIVYKLVPGLFKNEMKRRRDFYAAHPSADAANG
>tr|A0A2K6UEK3|A0A2K6UEK3_SAIBB/1-109 [subseq from] RING-type domain-containing protein OS=Saimiri boliviensis boliviensis OX=39432 PE=4 SV=1
--MHRTTRIKITELNPHLMCVLCGGYFIDATTIIECLHSFCKTCIVRYLETSKYCPICDVQVHKTRPLLNIRSDKTLQDIVYKLVPGLFKNEMKRRRDFYAAHPSADAANG
>tr|A0A2I3SRC0|A0A2I3SRC0_PANTR/1-109 [subseq from] RING-type domain-containing protein OS=Pan troglodytes OX=9598 GN=BMI1 PE=4 SV=1
--MHRTTRIKITELNPHLMCVLCGGYFIDATTIIECLHSFCKTCIVRYLETSKYCPICDVQVHKTRPLLNIRSDKTLQDIVYKLVPGLFKNEMKRRRDFYAAHPSADAANG
>tr|A0A2R9B1R3|A0A2R9B1R3_PANPA/1-109 [subseq from] BMI1 proto-oncogene, polycomb ring finger OS=Pan paniscus OX=9597 PE=4 SV=1
--MHRTTRIKITELNPHLMCVLCGGYFIDATTIIECLHSFCKTCIVRYLETSKYCPICDVQVHKTRPLLNIRSDKTLQDIVYKLVPGLFKNEMKRRRDFYAAHPSADAANG
>tr|A0A2U3XEE7|A0A2U3XEE7_LEPWE/1-109 [subseq from] polycomb complex protein BMI-1 isoform X1 OS=Leptonychotes weddellii OX=9713 GN=BMI1 PE=4 SV=1
--MHRTTRIKITELNPHLMCVLCGGYFIDATTIIECLHSFCKTCIVRYLETSKYCPICDVQVHKTRPLLNIRSDKTLQDIVYKLVPGLFKNEMKRRRDFYAAHPSADAANG
>tr|A0A286X8J8|A0A286X8J8_CAVPO/1-109 [subseq from] RING-type domain-containing protein OS=Cavia porcellus OX=10141 PE=4 SV=1
--MHRTTRIKITELNPHLMCVLCGGYFIDATTIIECLHSFCKTCIVRYLETSKYCPICDVQVHKTRPLLNIRSDKTLQDIVYKLVPGLFKNEMKRRRDFYAAHPSADAANG
>tr|A0A2U3ZM74|A0A2U3ZM74_ODORO/1-109 [subseq from] polycomb complex protein BMI-1 isoform X1 OS=Odobenus rosmarus divergens OX=9708 GN=BMI1 PE=4 SV=1
--MHRTTRIKITELNPHLMCVLCGGYFIDATTIIECLHSFCKTCIVRYLETSKYCPICDVQVHKTRPLLNIRSDKTLQDIVYKLVPGLFKNEMKRRRDFYAAHPSADAANG
>tr|A0A2Y9FXY8|A0A2Y9FXY8_TRIMA/1-109 [subseq from] polycomb complex protein BMI-1 OS=Trichechus manatus latirostris OX=127582 GN=LOC101346404 PE=4 SV=1
--MHRTTRIKITELNPHLMCVLCGGYFIDATTIIECLHSFCKTCIVRYLETSKYCPICDVQVHKTRPLLNIRSDKTLQDIVYKLVPGLFKNEMKRRRDFYAAHPSADAANG
>tr|A0A2Y9HRU9|A0A2Y9HRU9_NEOSC/1-109 [subseq from] polycomb complex protein BMI-1 isoform X1 OS=Neomonachus schauinslandi OX=29088 GN=BMI1 PE=4 SV=1
--MHRTTRIKITELNPHLMCVLCGGYFIDATTIIECLHSFCKTCIVRYLETSKYCPICDVQVHKTRPLLNIRSDKTLQDIVYKLVPGLFKNEMKRRRDFYAAHPSADAANG
>tr|A0A452EWQ5|A0A452EWQ5_CAPHI/1-109 [subseq from] BMI1 proto-oncogene, polycomb ring finger OS=Capra hircus OX=9925 GN=BMI1 PE=4 SV=1
--MHRTTRIKITELNPHLMCVLCGGYFIDATTIIECLHSFCKTCIVRYLETSKYCPICDVQVHKTRPLLNIRSDKTLQDIVYKLVPGLFKNEMKRRRDFYAAHPSADAANG
>tr|A0A485P6H4|A0A485P6H4_LYNPA/1-109 [subseq from] Polycomb complex protein bmi-1 OS=Lynx pardinus OX=191816 GN=LYPA_23C008306 PE=4 SV=1
--MHRTTRIKITELNPHLMCVLCGGYFIDATTIIECLHSFCKTCIVRYLETSKYCPICDVQVHKTRPLLNIRSDKTLQDIVYKLVPGLFKNEMKRRRDFYAAHPSADAANG
>tr|A0A4W2E5Q0|A0A4W2E5Q0_BOBOX/1-109 [subseq from] BMI1 proto-oncogene, polycomb ring finger OS=Bos indicus x Bos taurus OX=30522 GN=COMMD3 PE=4 SV=1
--MHRTTRIKITELNPHLMCVLCGGYFIDATTIIECLHSFCKTCIVRYLETSKYCPICDVQVHKTRPLLNIRSDKTLQDIVYKLVPGLFKNEMKRRRDFYAAHPSADAANG
>tr|A0A4X1TVT9|A0A4X1TVT9_PIG/1-109 [subseq from] RING-type domain-containing protein OS=Sus scrofa OX=9823 GN=BMI1 PE=4 SV=1
--MHRTTRIKITELNPHLMCVLCGGYFIDATTIIECLHSFCKTCIVRYLETSKYCPICDVQVHKTRPLLNIRSDKTLQDIVYKLVPGLFKNEMKRRRDFYAAHPSADAANG
>tr|A0A4X2MA72|A0A4X2MA72_VOMUR/1-109 [subseq from] RING-type domain-containing protein OS=Vombatus ursinus OX=29139 PE=4 SV=1
--MHRTTRIKITELNPHLMCVLCGGYFIDATTIIECLHSFCKTCIVRYLETSKYCPICDVQVHKTRPLLNIRSDKTLQDIVYKLVPGLFKNEMKRRRDFYAAHPSADAANG
>tr|A0A5N3VM10|A0A5N3VM10_MUNMU/1-109 [subseq from] RING-type domain-containing protein OS=Muntiacus muntjak OX=9888 GN=FD754_015206 PE=4 SV=1
--MHRTTRIKITELNPHLMCVLCGGYFIDATTIIECLHSFCKTCIVRYLETSKYCPICDVQVHKTRPLLNIRSDKTLQDIVYKLVPGLFKNEMKRRRDFYAAHPSADAANG
>tr|A0A667GMA9|A0A667GMA9_LYNCA/1-109 [subseq from] RING-type domain-containing protein OS=Lynx canadensis OX=61383 PE=4 SV=1
--MHRTTRIKITELNPHLMCVLCGGYFIDATTIIECLHSFCKTCIVRYLETSKYCPICDVQVHKTRPLLNIRSDKTLQDIVYKLVPGLFKNEMKRRRDFYAAHPSADAANG
>tr|A0A6D2X3W5|A0A6D2X3W5_PANTR/1-109 [subseq from] BMI1 isoform 1 OS=Pan troglodytes OX=9598 GN=CK820_G0018961 PE=4 SV=1
--MHRTTRIKITELNPHLMCVLCGGYFIDATTIIECLHSFCKTCIVRYLETSKYCPICDVQVHKTRPLLNIRSDKTLQDIVYKLVPGLFKNEMKRRRDFYAAHPSADAANG
>tr|A0A6I9L7S3|A0A6I9L7S3_PERMB/1-109 [subseq from] polycomb complex protein BMI-1 isoform X1 OS=Peromyscus maniculatus bairdii OX=230844 GN=Bmi1 PE=4 SV=1
--MHRTTRIKITELNPHLMCVLCGGYFIDATTIIECLHSFCKTCIVRYLETSKYCPICDVQVHKTRPLLNIRSDKTLQDIVYKLVPGLFKNEMKRRRDFYAAHPSADAANG
>tr|A0A6J0VIL2|A0A6J0VIL2_ODOVR/1-109 [subseq from] polycomb complex protein BMI-1 isoform X1 OS=Odocoileus virginianus texanus OX=9880 GN=BMI1 PE=4 SV=1
--MHRTTRIKITELNPHLMCVLCGGYFIDATTIIECLHSFCKTCIVRYLETSKYCPICDVQVHKTRPLLNIRSDKTLQDIVYKLVPGLFKNEMKRRRDFYAAHPSADAANG
>tr|A0A2I3LDB7|A0A2I3LDB7_PAPAN/1-109 [subseq from] COMM domain containing 3 OS=Papio anubis OX=9555 GN=COMMD3-BMI1 PE=4 SV=1
--MHRTTRIKITELNPHLMCVLCGGYFIDATTIIECLHSFCKTCIVRYLETSKYCPICDVQVHKTRPLLNIRSDKTLQDIVYKLVPGLFKNEMKRRRDFYAAHPSADAANG
>tr|A0A2K5WLE3|A0A2K5WLE3_MACFA/1-109 [subseq from] Polycomb group RING finger protein 4 OS=Macaca fascicularis OX=9541 GN=EGM_17866 PE=4 SV=1
--MHRTTRIKITELNPHLMCVLCGGYFIDATTIIECLHSFCKTCIVRYLETSKYCPICDVQVHKTRPLLNIRSDKTLQDIVYKLVPGLFKNEMKRRRDFYAAHPSADAANG
>tr|A0A5E4BN87|A0A5E4BN87_MARMO/1-109 [subseq from] Polycomb complex protein BMI-1 OS=Marmota monax OX=9995 GN=GHT09_007949 PE=4 SV=1
--MHRTTRIKITELNPHLMCVLCGGYFIDATTIIECLHSFCKTCIVRYLETSKYCPICDVQVHKTRPLLNIRSDKTLQDIVYKLVPGLFKNEMKRRRDFYAAHPSADAANG
>tr|A0A6J2CZ42|A0A6J2CZ42_ZALCA/1-109 [subseq from] polycomb complex protein BMI-1 OS=Zalophus californianus OX=9704 GN=BMI1 PE=4 SV=1
--MHRTTRIKITELNPHLMCVLCGGYFIDATTIIECLHSFCKTCIVRYLETSKYCPICDVQVHKTRPLLNIRSDKTLQDIVYKLVPGLFKNEMKRRRDFYAAHPSADAANG
>tr|A0A6J2L7Z4|A0A6J2L7Z4_9CHIR/1-109 [subseq from] BMI1 proto-oncogene, polycomb ring finger OS=Phyllostomus discolor OX=89673 GN=BMI1 PE=4 SV=1
--MHRTTRIKITELNPHLMCVLCGGYFIDATTIIECLHSFCKTCIVRYLETSKYCPICDVQVHKTRPLLNIRSDKTLQDIVYKLVPGLFKNEMKRRRDFYAAHPSADAANG
>tr|A0A6J3AD51|A0A6J3AD51_VICPA/1-109 [subseq from] polycomb complex protein BMI-1 OS=Vicugna pacos OX=30538 GN=BMI1 PE=4 SV=1
--MHRTTRIKITELNPHLMCVLCGGYFIDATTIIECLHSFCKTCIVRYLETSKYCPICDVQVHKTRPLLNIRSDKTLQDIVYKLVPGLFKNEMKRRRDFYAAHPSADAANG
>tr|A0A6J3F2L2|A0A6J3F2L2_SAPAP/1-109 [subseq from] polycomb complex protein BMI-1 OS=Sapajus apella OX=9515 GN=BMI1 PE=4 SV=1
--MHRTTRIKITELNPHLMCVLCGGYFIDATTIIECLHSFCKTCIVRYLETSKYCPICDVQVHKTRPLLNIRSDKTLQDIVYKLVPGLFKNEMKRRRDFYAAHPSADAANG
>tr|A0A6P3J3H3|A0A6P3J3H3_BISBI/1-109 [subseq from] polycomb complex protein BMI-1 isoform X2 OS=Bison bison bison OX=43346 GN=BMI1 PE=4 SV=1
--MHRTTRIKITELNPHLMCVLCGGYFIDATTIIECLHSFCKTCIVRYLETSKYCPICDVQVHKTRPLLNIRSDKTLQDIVYKLVPGLFKNEMKRRRDFYAAHPSADAANG
>tr|A0A6P3QEJ9|A0A6P3QEJ9_PTEVA/1-109 [subseq from] polycomb complex protein BMI-1 OS=Pteropus vampyrus OX=132908 GN=BMI1 PE=4 SV=1
--MHRTTRIKITELNPHLMCVLCGGYFIDATTIIECLHSFCKTCIVRYLETSKYCPICDVQVHKTRPLLNIRSDKTLQDIVYKLVPGLFKNEMKRRRDFYAAHPSADAANG
>tr|A0A6P3TMA7|A0A6P3TMA7_SHEEP/1-109 [subseq from] polycomb complex protein BMI-1 OS=Ovis aries OX=9940 GN=BMI1 PE=4 SV=1
--MHRTTRIKITELNPHLMCVLCGGYFIDATTIIECLHSFCKTCIVRYLETSKYCPICDVQVHKTRPLLNIRSDKTLQDIVYKLVPGLFKNEMKRRRDFYAAHPSADAANG
>tr|A0A6P4XHL1|A0A6P4XHL1_PANPR/1-109 [subseq from] polycomb complex protein BMI-1 OS=Panthera pardus OX=9691 GN=BMI1 PE=4 SV=1
--MHRTTRIKITELNPHLMCVLCGGYFIDATTIIECLHSFCKTCIVRYLETSKYCPICDVQVHKTRPLLNIRSDKTLQDIVYKLVPGLFKNEMKRRRDFYAAHPSADAANG
>tr|A0A6P5CTQ0|A0A6P5CTQ0_BOSIN/1-109 [subseq from] polycomb complex protein BMI-1 OS=Bos indicus OX=9915 GN=BMI1 PE=4 SV=1
--MHRTTRIKITELNPHLMCVLCGGYFIDATTIIECLHSFCKTCIVRYLETSKYCPICDVQVHKTRPLLNIRSDKTLQDIVYKLVPGLFKNEMKRRRDFYAAHPSADAANG
>tr|A0A6P5IVD4|A0A6P5IVD4_PHACI/1-109 [subseq from] polycomb complex protein BMI-1 OS=Phascolarctos cinereus OX=38626 GN=BMI1 PE=4 SV=1
--MHRTTRIKITELNPHLMCVLCGGYFIDATTIIECLHSFCKTCIVRYLETSKYCPICDVQVHKTRPLLNIRSDKTLQDIVYKLVPGLFKNEMKRRRDFYAAHPSADAANG
>tr|A0A6P6IFU3|A0A6P6IFU3_PUMCO/1-109 [subseq from] polycomb complex protein BMI-1 OS=Puma concolor OX=9696 GN=LOC112867811 PE=4 SV=1
--MHRTTRIKITELNPHLMCVLCGGYFIDATTIIECLHSFCKTCIVRYLETSKYCPICDVQVHKTRPLLNIRSDKTLQDIVYKLVPGLFKNEMKRRRDFYAAHPSADAANG
>tr|A0A5J5MVR0|A0A5J5MVR0_MUNRE/1-109 [subseq from] RING-type domain-containing protein OS=Muntiacus reevesi OX=9886 GN=FD755_005884 PE=4 SV=1
--MHRTTRIKITELNPHLMCVLCGGYFIDATTIIECLHSFCKTCIVRYLETSKYCPICDVQVHKTRPLLNIRSDKTLQDIVYKLVPGLFKNEMKRRRDFYAAHPSADAANG
>tr|A0A7J8E6K8|A0A7J8E6K8_ROUAE/1-109 [subseq from] BMI1 proto-oncogene, polycomb ring finger OS=Rousettus aegyptiacus OX=9407 GN=HJG63_001505 PE=4 SV=1
--MHRTTRIKITELNPHLMCVLCGGYFIDATTIIECLHSFCKTCIVRYLETSKYCPICDVQVHKTRPLLNIRSDKTLQDIVYKLVPGLFKNEMKRRRDFYAAHPSADAANG
>tr|A0A7N4P2R7|A0A7N4P2R7_SARHA/1-109 [subseq from] BMI1 proto-oncogene, polycomb ring finger OS=Sarcophilus harrisii OX=9305 GN=BMI1 PE=4 SV=1
--MHRTTRIKITELNPHLMCVLCGGYFIDATTIIECLHSFCKTCIVRYLETSKYCPICDVQVHKTRPLLNIRSDKTLQDIVYKLVPGLFKNEMKRRRDFYAAHPSADAANG
>tr|F6T905|F6T905_MACMU/1-109 [subseq from] RING-type domain-containing protein OS=Macaca mulatta OX=9544 GN=BMI1 PE=4 SV=3
--MHRTTRIKITELNPHLMCVLCGGYFIDATTIIECLHSFCKTCIVRYLETSKYCPICDVQVHKTRPLLNIRSDKTLQDIVYKLVPGLFKNEMKRRRDFYAAHPSADAANG
>tr|G1RQU6|G1RQU6_NOMLE/1-109 [subseq from] RING-type domain-containing protein OS=Nomascus leucogenys OX=61853 GN=BMI1 PE=4 SV=3
--MHRTTRIKITELNPHLMCVLCGGYFIDATTIIECLHSFCKTCIVRYLETSKYCPICDVQVHKTRPLLNIRSDKTLQDIVYKLVPGLFKNEMKRRRDFYAAHPSADAANG
>tr|G1SNW4|G1SNW4_RABIT/1-109 [subseq from] RING-type domain-containing protein OS=Oryctolagus cuniculus OX=9986 PE=4 SV=1
--MHRTTRIKITELNPHLMCVLCGGYFIDATTIIECLHSFCKTCIVRYLETSKYCPICDVQVHKTRPLLNIRSDKTLQDIVYKLVPGLFKNEMKRRRDFYAAHPSADAANG
>tr|G3SHK2|G3SHK2_GORGO/1-109 [subseq from] RING-type domain-containing protein OS=Gorilla gorilla gorilla OX=9595 PE=4 SV=1
--MHRTTRIKITELNPHLMCVLCGGYFIDATTIIECLHSFCKTCIVRYLETSKYCPICDVQVHKTRPLLNIRSDKTLQDIVYKLVPGLFKNEMKRRRDFYAAHPSADAANG
>tr|G5BTK4|G5BTK4_HETGA/1-109 [subseq from] Polycomb complex protein BMI-1 OS=Heterocephalus glaber OX=10181 GN=GW7_05684 PE=4 SV=1
--MHRTTRIKITELNPHLMCVLCGGYFIDATTIIECLHSFCKTCIVRYLETSKYCPICDVQVHKTRPLLNIRSDKTLQDIVYKLVPGLFKNEMKRRRDFYAAHPSADAANG
>tr|G7PEL5|G7PEL5_MACFA/1-109 [subseq from] COMMD3-BMI1 readthrough OS=Macaca fascicularis OX=9541 GN=COMMD3-BMI1 PE=4 SV=1
--MHRTTRIKITELNPHLMCVLCGGYFIDATTIIECLHSFCKTCIVRYLETSKYCPICDVQVHKTRPLLNIRSDKTLQDIVYKLVPGLFKNEMKRRRDFYAAHPSADAANG
>tr|H0X563|H0X563_OTOGA/1-109 [subseq from] RING-type domain-containing protein OS=Otolemur garnettii OX=30611 GN=LOC100944176 PE=4 SV=1
--MHRTTRIKITELNPHLMCVLCGGYFIDATTIIECLHSFCKTCIVRYLETSKYCPICDVQVHKTRPLLNIRSDKTLQDIVYKLVPGLFKNEMKRRRDFYAAHPSADAANG
>tr|H2EQN8|H2EQN8_PIG/1-109 [subseq from] Polycomb ring finger protein OS=Sus scrofa OX=9823 GN=BMI1 PE=2 SV=1
--MHRTTRIKITELNPHLMCVLCGGYFIDATTIIECLHSFCKTCIVRYLETSKYCPICDVQVHKTRPLLNIRSDKTLQDIVYKLVPGLFKNEMKRRRDFYAAHPSADAANG
>tr|I3LYZ3|I3LYZ3_ICTTR/1-109 [subseq from] Polycomb complex protein BMI-1 OS=Ictidomys tridecemlineatus OX=43179 GN=BMI1 PE=4 SV=2
--MHRTTRIKITELNPHLMCVLCGGYFIDATTIIECLHSFCKTCIVRYLETSKYCPICDVQVHKTRPLLNIRSDKTLQDIVYKLVPGLFKNEMKRRRDFYAAHPSADAANG
>tr|L5KZS1|L5KZS1_PTEAL/1-109 [subseq from] Polycomb complex protein BMI-1 OS=Pteropus alecto OX=9402 GN=PAL_GLEAN10015854 PE=4 SV=1
--MHRTTRIKITELNPHLMCVLCGGYFIDATTIIECLHSFCKTCIVRYLETSKYCPICDVQVHKTRPLLNIRSDKTLQDIVYKLVPGLFKNEMKRRRDFYAAHPSADAANG
>tr|L8IAB7|L8IAB7_9CETA/1-109 [subseq from] Polycomb complex protein BMI-1 OS=Bos mutus OX=72004 GN=M91_16236 PE=4 SV=1
--MHRTTRIKITELNPHLMCVLCGGYFIDATTIIECLHSFCKTCIVRYLETSKYCPICDVQVHKTRPLLNIRSDKTLQDIVYKLVPGLFKNEMKRRRDFYAAHPSADAANG
>tr|Q5U0M5|Q5U0M5_HUMAN/1-109 [subseq from] B lymphoma Mo-MLV insertion region (Mouse) OS=Homo sapiens OX=9606 PE=2 SV=1
--MHRTTRIKITELNPHLMCVLCGGYFIDATTIIECLHSFCKTCIVRYLETSKYCPICDVQVHKTRPLLNIRSDKTLQDIVYKLVPGLFKNEMKRRRDFYAAHPSADAANG
>tr|Q6IB93|Q6IB93_HUMAN/1-109 [subseq from] COMMD3 protein OS=Homo sapiens OX=9606 GN=COMMD3 PE=2 SV=1
--MHRTTRIKITELNPHLMCVLCGGYFIDATTIIECLHSFCKTCIVRYLETSKYCPICDVQVHKTRPLLNIRSDKTLQDIVYKLVPGLFKNEMKRRRDFYAAHPSADAANG
>tr|W5NTN5|W5NTN5_SHEEP/1-109 [subseq from] BMI1 proto-oncogene, polycomb ring finger OS=Ovis aries OX=9940 GN=BMI1 PE=4 SV=1
--MHRTTRIKITELNPHLMCVLCGGYFIDATTIIECLHSFCKTCIVRYLETSKYCPICDVQVHKTRPLLNIRSDKTLQDIVYKLVPGLFKNEMKRRRDFYAAHPSADAANG
>sp|Q5SDR3|BMI1_CHICK/1-109 [subseq from] Polycomb complex protein BMI-1 OS=Gallus gallus OX=9031 GN=BMI1 PE=2 SV=1
--MHRTTRIKITELNPHLMCVLCGGYFIDATTIIECLHSFCKTCIVRYLETSKYCPICDVQVHKTRPLLNIRSDKTLQDIVYKLVPGLFKNEMKRRRDFYAAHPSADAANG
>tr|A0A0Q3NN29|A0A0Q3NN29_AMAAE/1-109 [subseq from] Polycomb complex protein BMI-1 isoform X2 OS=Amazona aestiva OX=12930 GN=AAES_34594 PE=4 SV=1
--MHRTTRIKITELNPHLMCVLCGGYFIDATTIIECLHSFCKTCIVRYLETSKYCPICDVQVHKTRPLLNIRSDKTLQDIVYKLVPGLFKNEMKRRRDFYAAHPSADAANG
>tr|A0A1U7RLF1|A0A1U7RLF1_ALLSI/1-109 [subseq from] polycomb complex protein BMI-1 OS=Alligator sinensis OX=38654 GN=BMI1 PE=4 SV=1
--MHRTTRIKITELNPHLMCVLCGGYFIDATTIIECLHSFCKTCIVRYLETSKYCPICDVQVHKTRPLLNIRSDKTLQDIVYKLVPGLFKNEMKRRRDFYAAHPSADAANG
>tr|A0A218UPY6|A0A218UPY6_9PASE/1-109 [subseq from] Polycomb complex protein BMI-1 OS=Lonchura striata domestica OX=299123 GN=BMI1 PE=4 SV=1
--MHRTTRIKITELNPHLMCVLCGGYFIDATTIIECLHSFCKTCIVRYLETSKYCPICDVQVHKTRPLLNIRSDKTLQDIVYKLVPGLFKNEMKRRRDFYAAHPSADAANG
>tr|A0A2U4B6U9|A0A2U4B6U9_TURTR/1-109 [subseq from] polycomb complex protein BMI-1 OS=Tursiops truncatus OX=9739 GN=BMI1 PE=4 SV=1
--MHRTTRIKITELNPHLMCVLCGGYFIDATTIIECLHSFCKTCIVRYLETSKYCPICDVQVHKTRPLLNIRSDKTLQDIVYKLVPGLFKNEMKRRRDFYAAHPSADAANG
>tr|A0A2Y9FAX5|A0A2Y9FAX5_PHYMC/1-109 [subseq from] polycomb complex protein BMI-1 OS=Physeter macrocephalus OX=9755 GN=BMI1 PE=4 SV=1
--MHRTTRIKITELNPHLMCVLCGGYFIDATTIIECLHSFCKTCIVRYLETSKYCPICDVQVHKTRPLLNIRSDKTLQDIVYKLVPGLFKNEMKRRRDFYAAHPSADAANG
>tr|A0A2Y9NM47|A0A2Y9NM47_DELLE/1-109 [subseq from] polycomb complex protein BMI-1 OS=Delphinapterus leucas OX=9749 GN=BMI1 PE=4 SV=1
--MHRTTRIKITELNPHLMCVLCGGYFIDATTIIECLHSFCKTCIVRYLETSKYCPICDVQVHKTRPLLNIRSDKTLQDIVYKLVPGLFKNEMKRRRDFYAAHPSADAANG
>tr|A0A340X4M8|A0A340X4M8_LIPVE/1-109 [subseq from] polycomb complex protein BMI-1 OS=Lipotes vexillifer OX=118797 GN=BMI1 PE=4 SV=1
--MHRTTRIKITELNPHLMCVLCGGYFIDATTIIECLHSFCKTCIVRYLETSKYCPICDVQVHKTRPLLNIRSDKTLQDIVYKLVPGLFKNEMKRRRDFYAAHPSADAANG
>tr|A0A341D4P0|A0A341D4P0_NEOAA/1-109 [subseq from] polycomb complex protein BMI-1 OS=Neophocaena asiaeorientalis asiaeorientalis OX=1706337 GN=LOC112413803 PE=4 SV=1
--MHRTTRIKITELNPHLMCVLCGGYFIDATTIIECLHSFCKTCIVRYLETSKYCPICDVQVHKTRPLLNIRSDKTLQDIVYKLVPGLFKNEMKRRRDFYAAHPSADAANG
>tr|A0A384ARD7|A0A384ARD7_BALAS/1-109 [subseq from] polycomb complex protein BMI-1 OS=Balaenoptera acutorostrata scammoni OX=310752 GN=BMI1 PE=4 SV=1
--MHRTTRIKITELNPHLMCVLCGGYFIDATTIIECLHSFCKTCIVRYLETSKYCPICDVQVHKTRPLLNIRSDKTLQDIVYKLVPGLFKNEMKRRRDFYAAHPSADAANG
>tr|A0A452HSG3|A0A452HSG3_9SAUR/1-109 [subseq from] RING-type domain-containing protein OS=Gopherus agassizii OX=38772 PE=4 SV=1
--MHRTTRIKITELNPHLMCVLCGGYFIDATTIIECLHSFCKTCIVRYLETSKYCPICDVQVHKTRPLLNIRSDKTLQDIVYKLVPGLFKNEMKRRRDFYAAHPSADAANG
>tr|A0A493SWI7|A0A493SWI7_ANAPP/1-109 [subseq from] RING-type domain-containing protein OS=Anas platyrhynchos platyrhynchos OX=8840 PE=4 SV=1
--MHRTTRIKITELNPHLMCVLCGGYFIDATTIIECLHSFCKTCIVRYLETSKYCPICDVQVHKTRPLLNIRSDKTLQDIVYKLVPGLFKNEMKRRRDFYAAHPSADAANG
>tr|A0A4X2M9S7|A0A4X2M9S7_VOMUR/1-109 [subseq from] RING-type domain-containing protein OS=Vombatus ursinus OX=29139 PE=4 SV=1
--MHRTTRIKITELNPHLMCVLCGGYFIDATTIIECLHSFCKTCIVRYLETSKYCPICDVQVHKTRPLLNIRSDKTLQDIVYKLVPGLFKNEMKRRRDFYAAHPSADAANG
>tr|A0A663ECS0|A0A663ECS0_AQUCH/1-109 [subseq from] BMI1 proto-oncogene, polycomb ring finger OS=Aquila chrysaetos chrysaetos OX=223781 GN=BMI1 PE=4 SV=1
--MHRTTRIKITELNPHLMCVLCGGYFIDATTIIECLHSFCKTCIVRYLETSKYCPICDVQVHKTRPLLNIRSDKTLQDIVYKLVPGLFKNEMKRRRDFYAAHPSADAANG
>tr|A0A669QU65|A0A669QU65_PHACC/1-109 [subseq from] RING-type domain-containing protein OS=Phasianus colchicus OX=9054 PE=4 SV=1
--MHRTTRIKITELNPHLMCVLCGGYFIDATTIIECLHSFCKTCIVRYLETSKYCPICDVQVHKTRPLLNIRSDKTLQDIVYKLVPGLFKNEMKRRRDFYAAHPSADAANG
>tr|A0A671ELL8|A0A671ELL8_RHIFE/1-109 [subseq from] BMI1 proto-oncogene, polycomb ring finger OS=Rhinolophus ferrumequinum OX=59479 GN=mRhiFer1_001512 PE=4 SV=1
--MHRTTRIKITELNPHLMCVLCGGYFIDATTIIECLHSFCKTCIVRYLETSKYCPICDVQVHKTRPLLNIRSDKTLQDIVYKLVPGLFKNEMKRRRDFYAAHPSADAANG
>tr|A0A672TNN1|A0A672TNN1_STRHB/1-109 [subseq from] BMI1 proto-oncogene, polycomb ring finger OS=Strigops habroptila OX=2489341 GN=BMI1 PE=4 SV=1
--MHRTTRIKITELNPHLMCVLCGGYFIDATTIIECLHSFCKTCIVRYLETSKYCPICDVQVHKTRPLLNIRSDKTLQDIVYKLVPGLFKNEMKRRRDFYAAHPSADAANG
>tr|A0A674IFC4|A0A674IFC4_TERCA/1-109 [subseq from] BMI1 proto-oncogene, polycomb ring finger OS=Terrapene carolina triunguis OX=2587831 GN=BMI1 PE=4 SV=1
--MHRTTRIKITELNPHLMCVLCGGYFIDATTIIECLHSFCKTCIVRYLETSKYCPICDVQVHKTRPLLNIRSDKTLQDIVYKLVPGLFKNEMKRRRDFYAAHPSADAANG
>tr|A0A6G1RRT7|A0A6G1RRT7_9GRUI/1-109 [subseq from] BMI1 proto-oncogene, polycomb ring finger OS=Gallirallus okinawae OX=547194 PE=4 SV=1
--MHRTTRIKITELNPHLMCVLCGGYFIDATTIIECLHSFCKTCIVRYLETSKYCPICDVQVHKTRPLLNIRSDKTLQDIVYKLVPGLFKNEMKRRRDFYAAHPSADAANG
>tr|A0A6I8PIH0|A0A6I8PIH0_ORNAN/1-109 [subseq from] RING-type domain-containing protein OS=Ornithorhynchus anatinus OX=9258 GN=BMI1 PE=4 SV=1
--MHRTTRIKITELNPHLMCVLCGGYFIDATTIIECLHSFCKTCIVRYLETSKYCPICDVQVHKTRPLLNIRSDKTLQDIVYKLVPGLFKNEMKRRRDFYAAHPSADAANG
>tr|A0A6I9HF24|A0A6I9HF24_GEOFO/1-109 [subseq from] polycomb complex protein BMI-1 OS=Geospiza fortis OX=48883 GN=LOC102039747 PE=4 SV=1
--MHRTTRIKITELNPHLMCVLCGGYFIDATTIIECLHSFCKTCIVRYLETSKYCPICDVQVHKTRPLLNIRSDKTLQDIVYKLVPGLFKNEMKRRRDFYAAHPSADAANG
>tr|A0A6I9K8I4|A0A6I9K8I4_CHRAS/1-109 [subseq from] polycomb complex protein BMI-1 OS=Chrysochloris asiatica OX=185453 GN=BMI1 PE=4 SV=1
--MHRTTRIKITELNPHLMCVLCGGYFIDATTIIECLHSFCKTCIVRYLETSKYCPICDVQVHKTRPLLNIRSDKTLQDIVYKLVPGLFKNEMKRRRDFYAAHPSADAANG
>tr|A0A6J0A8M3|A0A6J0A8M3_ACIJB/1-109 [subseq from] polycomb complex protein BMI-1 OS=Acinonyx jubatus OX=32536 GN=BMI1 PE=4 SV=1
--MHRTTRIKITELNPHLMCVLCGGYFIDATTIIECLHSFCKTCIVRYLETSKYCPICDVQVHKTRPLLNIRSDKTLQDIVYKLVPGLFKNEMKRRRDFYAAHPSADAANG
>tr|A0A6J0HGK6|A0A6J0HGK6_9PASS/1-109 [subseq from] polycomb complex protein BMI-1 OS=Lepidothrix coronata OX=321398 GN=BMI1 PE=4 SV=1
--MHRTTRIKITELNPHLMCVLCGGYFIDATTIIECLHSFCKTCIVRYLETSKYCPICDVQVHKTRPLLNIRSDKTLQDIVYKLVPGLFKNEMKRRRDFYAAHPSADAANG
>tr|A0A6J2J681|A0A6J2J681_9PASS/1-109 [subseq from] polycomb complex protein BMI-1 OS=Pipra filicauda OX=649802 GN=BMI1 PE=4 SV=1
--MHRTTRIKITELNPHLMCVLCGGYFIDATTIIECLHSFCKTCIVRYLETSKYCPICDVQVHKTRPLLNIRSDKTLQDIVYKLVPGLFKNEMKRRRDFYAAHPSADAANG
>tr|A0A6J3CLZ2|A0A6J3CLZ2_AYTFU/1-109 [subseq from] polycomb complex protein BMI-1 isoform X1 OS=Aythya fuligula OX=219594 GN=BMI1 PE=4 SV=1
--MHRTTRIKITELNPHLMCVLCGGYFIDATTIIECLHSFCKTCIVRYLETSKYCPICDVQVHKTRPLLNIRSDKTLQDIVYKLVPGLFKNEMKRRRDFYAAHPSADAANG
>tr|A0A6P6DL24|A0A6P6DL24_OCTDE/1-109 [subseq from] polycomb complex protein BMI-1 OS=Octodon degus OX=10160 GN=Bmi1 PE=4 SV=1
--MHRTTRIKITELNPHLMCVLCGGYFIDATTIIECLHSFCKTCIVRYLETSKYCPICDVQVHKTRPLLNIRSDKTLQDIVYKLVPGLFKNEMKRRRDFYAAHPSADAANG
>tr|A0A7M4EP41|A0A7M4EP41_CROPO/1-109 [subseq from] Polycomb complex protein BMI-1 OS=Crocodylus porosus OX=8502 GN=LOC109307973 PE=4 SV=1
--MHRTTRIKITELNPHLMCVLCGGYFIDATTIIECLHSFCKTCIVRYLETSKYCPICDVQVHKTRPLLNIRSDKTLQDIVYKLVPGLFKNEMKRRRDFYAAHPSADAANG
>tr|A0A7N4PND1|A0A7N4PND1_SARHA/1-109 [subseq from] BMI1 proto-oncogene, polycomb ring finger OS=Sarcophilus harrisii OX=9305 GN=BMI1 PE=4 SV=1
--MHRTTRIKITELNPHLMCVLCGGYFIDATTIIECLHSFCKTCIVRYLETSKYCPICDVQVHKTRPLLNIRSDKTLQDIVYKLVPGLFKNEMKRRRDFYAAHPSADAANG
>tr|F6TEP3|F6TEP3_MACMU/143-252 [subseq from] RING-type domain-containing protein OS=Macaca mulatta OX=9544 GN=BMI1 PE=4 SV=2
-EMHRTTRIKITELNPHLMCVLCGGYFIDATTIIECLHSFCKTCIVRYLETSKYCPICDVQVHKTRPLLNIRSDKTLQDIVYKLVPGLFKNEMKRRRDFYAAHPSADAANG
>tr|H0YSI3|H0YSI3_TAEGU/1-109 [subseq from] RING-type domain-containing protein OS=Taeniopygia guttata OX=59729 GN=BMI1 PE=4 SV=2
--MHRTTRIKITELNPHLMCVLCGGYFIDATTIIECLHSFCKTCIVRYLETSKYCPICDVQVHKTRPLLNIRSDKTLQDIVYKLVPGLFKNEMKRRRDFYAAHPSADAANG
>tr|K7FAZ7|K7FAZ7_PELSI/1-109 [subseq from] RING-type domain-containing protein OS=Pelodiscus sinensis OX=13735 PE=4 SV=1
--MHRTTRIKITELNPHLMCVLCGGYFIDATTIIECLHSFCKTCIVRYLETSKYCPICDVQVHKTRPLLNIRSDKTLQDIVYKLVPGLFKNEMKRRRDFYAAHPSADAANG
>tr|R4GMX3|R4GMX3_HUMAN/143-252 [subseq from] COMMD3-BMI1 readthrough OS=Homo sapiens OX=9606 GN=COMMD3-BMI1 PE=4 SV=1
-EMHRTTRIKITELNPHLMCVLCGGYFIDATTIIECLHSFCKTCIVRYLETSKYCPICDVQVHKTRPLLNIRSDKTLQDIVYKLVPGLFKNEMKRRRDFYAAHPSADAANG
>tr|U3JXX3|U3JXX3_FICAL/1-109 [subseq from] RING-type domain-containing protein OS=Ficedula albicollis OX=59894 GN=LOC101812886 PE=4 SV=1
--MHRTTRIKITELNPHLMCVLCGGYFIDATTIIECLHSFCKTCIVRYLETSKYCPICDVQVHKTRPLLNIRSDKTLQDIVYKLVPGLFKNEMKRRRDFYAAHPSADAANG
>tr|A0A3L8SZ86|A0A3L8SZ86_CHLGU/1-109 [subseq from] RING-type domain-containing protein OS=Chloebia gouldiae OX=44316 GN=DV515_00001447 PE=4 SV=1
--MHRTTRIKITELNPHLMCVLCGGYFIDATTIIECLHSFCKTCIVRYLETSKYCPICDVQVHKTRPLLNIRSDKTLQDIVYKLVPGLFKNEMKRRRDFYAAHPSADAANG
>tr|A0A670JF12|A0A670JF12_PODMU/1-109 [subseq from] RING-type domain-containing protein OS=Podarcis muralis OX=64176 GN=BMI1 PE=4 SV=1
--MHRTTRIKITELNPHLMCVLCGGYFIDATTIIECLHSFCKTCIVRYLETSKYCPICDVQVHKTRPLLNIRSDKTLQDIVYKLVPGLFKNEMKRRRDFYAAHPSADAANG
>tr|A0A4W3GSG4|A0A4W3GSG4_CALMI/25-134 [subseq from] RING-type domain-containing protein OS=Callorhinchus milii OX=7868 PE=4 SV=1
-NMHRTTRIKITELNPHLMCVLCGGYFIDATTIIECLHSFCKTCIVRYLETSKYCPICDVQVHKTRPLLNIRSDKTLQDIVYKLVPGLFKDEMKRRRDFYAAHPSADAANG
>tr|V9L5A2|V9L5A2_CALMI/33-142 [subseq from] Polycomb complex protein BMI-1-like protein (Fragment) OS=Callorhinchus milii OX=7868 PE=2 SV=1
-NMHRTTRIKITELNPHLMCVLCGGYFIDATTIIECLHSFCKTCIVRYLETSKYCPICDVQVHKTRPLLNIRSDKTLQDIVYKLVPGLFKDEMKRRRDFYAAHPSADAANG
>tr|A0A401P4N5|A0A401P4N5_SCYTO/12-121 [subseq from] RING-type domain-containing protein OS=Scyliorhinus torazame OX=75743 GN=scyTo_0000809 PE=4 SV=1
-KMHRTTRIKITELNPHLMCVLCGGYFIDATTIIECLHSFCKTCIVRYLETSKYCPICDVQVHKTRPLLNIRSDKTLQDIVYKLVPGLFKDEMKRRRDFYAAHPSADAANG
>tr|A0A401RS37|A0A401RS37_CHIPU/12-121 [subseq from] RING-type domain-containing protein OS=Chiloscyllium punctatum OX=137246 GN=chiPu_0000120 PE=4 SV=1
-KMHRTTRIKITELNPHLMCVLCGGYFIDATTIIECLHSFCKTCIVRYLETSKYCPICDVQVHKTRPLLNIRSDKTLQDIVYKLVPGLFKDEMKRRRDFYAAHPSADAANG
>tr|A0A6P9F095|A0A6P9F095_ZALCA/1-109 [subseq from] polycomb complex protein BMI-1-like OS=Zalophus californianus OX=9704 GN=LOC113914322 PE=4 SV=1
--MHRTTRIKITELNPHVMCVLCGGYFIDATTIIECLHSFCKTCIVRYLETSKYCPICDVQVHKTRPLLNIRSDKTLQDIVYKLVPGLFKNEMKRRRDFYAAHPSADAANG
>tr|A0A7J8AY59|A0A7J8AY59_PIPKU/1-109 [subseq from] BMI1 proto-oncogene, polycomb ring finger OS=Pipistrellus kuhlii OX=59472 GN=mPipKuh1_001483 PE=4 SV=1
--MHRTTRIKITELNPHLMCVLCGGYFIDATTIIECLHSFCKTCIVRYLETSKYCPICDVQVHKTRPLLNIRSDKTLQDIVYKLVPGLFKNEMKRRRDFYAAHPSADATNG
>tr|A0A4D9EKM5|A0A4D9EKM5_9SAUR/1-109 [subseq from] Protein FAM3C OS=Platysternon megacephalum OX=55544 GN=DR999_PMT04760 PE=4 SV=1
--MHRTTRIKITELNPHLMCVLCGGYFIDATTIIECLHSFCKTCIVRYLETSKYCPICDVQVHKTRPLLNIRSDKTLQDIVYKLVPGLFKNEMKRRRDFYAAHPSADATNG
>tr|A0A7J8AIR7|A0A7J8AIR7_MYOMY/1-109 [subseq from] BMI1 proto-oncogene, polycomb ring finger OS=Myotis myotis OX=51298 GN=mMyoMyo1_001500 PE=4 SV=1
--MHRTTRIKITELNPHLMCVLCGGYFIDATTIIECLHSFCKTCIVRYLETSKYCPICDVQVHKTRPLLNIRSDKTLQDIVYKLVPGLFKNEMKRRRDFYAAHPSADATNG
>tr|A0A7J8AYJ1|A0A7J8AYJ1_PIPKU/1-109 [subseq from] BMI1 proto-oncogene, polycomb ring finger OS=Pipistrellus kuhlii OX=59472 GN=mPipKuh1_001483 PE=4 SV=1
--MHRTTRIKITELNPHLMCVLCGGYFIDATTIIECLHSFCKTCIVRYLETSKYCPICDVQVHKTRPLLNIRSDKTLQDIVYKLVPGLFKNEMKRRRDFYAAHPSADATNG
>tr|G1NW68|G1NW68_MYOLU/1-109 [subseq from] RING-type domain-containing protein OS=Myotis lucifugus OX=59463 PE=4 SV=1
--MHRTTRIKITELNPHLMCVLCGGYFIDATTIIECLHSFCKTCIVRYLETSKYCPICDVQVHKTRPLLNIRSDKTLQDIVYKLVPGLFKNEMKRRRDFYAAHPSADATNG
>tr|G2HGK1|G2HGK1_PANTR/1-109 [subseq from] Polycomb group RING finger protein 4 OS=Pan troglodytes OX=9598 PE=2 SV=1
--MHRTTRIKITELNPHLMCVLCGGYFIDATTIIECLHSFCKTCIVRYLETSKYCPICDVRVHKTRPLLNIRSDKTLQDIVYKLVPGLFKNEMKRRRDFYAAHPSADAANG
>tr|L5M405|L5M405_MYODS/1-109 [subseq from] Polycomb complex protein BMI-1 OS=Myotis davidii OX=225400 GN=MDA_GLEAN10016009 PE=4 SV=1
--MHRTTRIKITELNPHLMCVLCGGYFIDATTIIECLHSFCKTCIVRYLETSKYCPICDVQVHKTRPLLNIRSDKTLQDIVYKLVPGLFKNEMKRRRDFYAAHPSADATNG
>tr|Q3ULL2|Q3ULL2_MOUSE/1-109 [subseq from] RING-type domain-containing protein OS=Mus musculus OX=10090 GN=Bmi1 PE=2 SV=1
--MHRTTRIKITELNPHLMCVLCGGYFIDATTIIECLHSFCKTCIVRYLETSKYCPICDVQVHKNRPLLNIRSDKTLQDIVYKLVPGLFKNEMKRRRDFYAAHPSADAANG
>tr|S7MSZ9|S7MSZ9_MYOBR/1-109 [subseq from] Polycomb complex protein BMI-1 OS=Myotis brandtii OX=109478 GN=D623_10029532 PE=4 SV=1
--MHRTTRIKITELNPHLMCVLCGGYFIDATTIIECLHSFCKTCIVRYLETSKYCPICDVQVHKTRPLLNIRSDKTLQDIVYKLVPGLFKNEMKRRRDFYAAHPSADATNG
>tr|G3U468|G3U468_LOXAF/1-109 [subseq from] RING-type domain-containing protein OS=Loxodonta africana OX=9785 PE=4 SV=1
--MHRTTRIKITELNPHLMCVLCGGYFIDATTIIECLHSFCKTCIVHYLETSKYCPICDVQVHKTRPLLNIRSDKTLQDIVYKLVPGLFKNEMKRRRDFYAAHPSADAANG
>tr|A0A4W3GVV7|A0A4W3GVV7_CALMI/1-109 [subseq from] RING-type domain-containing protein OS=Callorhinchus milii OX=7868 PE=4 SV=1
--MHRTTRIKITELNPHLMCVLCGGYFIDATTIIECLHSFCKTCIVRYLETSKYCPICDVQVHKTRPLLNIRSDKTLQDIVYKLVPGLFKDEMKRRRDFYAAHPSADAANG
>tr|H3APN5|H3APN5_LATCH/1-109 [subseq from] RING-type domain-containing protein OS=Latimeria chalumnae OX=7897 GN=BMI1 PE=4 SV=1
--MHRTTRIKITELNPHLMCVLCGGYFIDATTIIECLHSFCKTCIVRYLETSKYCPICDVQVHKTRPLLHIRSDKTLQDIVYKLVPGLFKNEMKRRRDFYAAHPSADAANG
>tr|G3THQ5|G3THQ5_LOXAF/1-109 [subseq from] RING-type domain-containing protein OS=Loxodonta africana OX=9785 PE=4 SV=1
--MHRTTRIKITELNPHLMCVLCGGYFIDATTIIECLHSFCKTCIVHYLETSKYCPICDVQVHKTRPLLNIRSDKTLQDIVYKLVPGLFKNEMKRRRDFYAAHPSADAANG
>tr|A0A6P7XRX6|A0A6P7XRX6_9AMPH/16-125 [subseq from] polycomb complex protein BMI-1 isoform X1 OS=Microcaecilia unicolor OX=1415580 GN=LOC115467879 PE=4 SV=1
-KMHRTTRIKITELNPHLMCVLCGGYFIDATTIIECLHSFCKTCIVRYLETNKYCPICDVQVHKTRPLLNIRADKTLQDIVYKLVPGLFKNEMKRRRDFYAAHPSADVANG
>tr|A0A6B2F715|A0A6B2F715_9SAUR/1-109 [subseq from] RING-type domain-containing protein OS=Bothriechis nubestris OX=1766655 PE=4 SV=1
--MHRTTRIKITELNPHLMCVICGGYFIDATTIIECLHSFCKTCIVHYLETSKYCPICDVQVHKTRPLLNIRSDKTLQDIVYKLVPGLFKNEMKRRRDFYAAHPSADAANG
>tr|A0A6B2F745|A0A6B2F745_BOTNI/1-109 [subseq from] RING-type domain-containing protein OS=Bothriechis nigroviridis OX=88079 PE=4 SV=1
--MHRTTRIKITELNPHLMCVICGGYFIDATTIIECLHSFCKTCIVHYLETSKYCPICDVQVHKTRPLLNIRSDKTLQDIVYKLVPGLFKNEMKRRRDFYAAHPSADAANG
>tr|A0A0F7Z7U9|A0A0F7Z7U9_CROAD/1-109 [subseq from] Polycomb complex protein BMI-1 OS=Crotalus adamanteus OX=8729 PE=2 SV=1
--MHRTTRIKITELNPHLMCVICGGYFIDATTIIECLHSFCKTCIVHYLETSKYCPICDVQVHKTRPLLNIRSDKTLQDIVYKLVPGLFKNEMKRRRDFYAAHPSADAANG
>tr|A0A402F6M7|A0A402F6M7_9SAUR/1-109 [subseq from] RING-type domain-containing protein OS=Paroedura picta OX=143630 GN=parPi_0013706 PE=4 SV=1
--MHRTTRIKITELNPHLMCVICGGYFIDATTIIECLHSFCKTCIVHYLETSKYCPICDVQVHKTRPLLNIRSDKTLQDIVYKLVPGLFKNEMKRRRDFYAAHPSADAANG
>tr|A0A670Y4W4|A0A670Y4W4_PSETE/1-109 [subseq from] BMI1 proto-oncogene, polycomb ring finger OS=Pseudonaja textilis OX=8673 GN=BMI1 PE=4 SV=1
--MHRTTRIKITELNPHLMCVICGGYFIDATTIIECLHSFCKTCIVHYLETSKYCPICDVQVHKTRPLLNIRSDKTLQDIVYKLVPGLFKNEMKRRRDFYAAHPSADAANG
>tr|A0A6J1UKS0|A0A6J1UKS0_9SAUR/1-109 [subseq from] polycomb complex protein BMI-1 isoform X2 OS=Notechis scutatus OX=8663 GN=BMI1 PE=4 SV=1
--MHRTTRIKITELNPHLMCVICGGYFIDATTIIECLHSFCKTCIVHYLETSKYCPICDVQVHKTRPLLNIRSDKTLQDIVYKLVPGLFKNEMKRRRDFYAAHPSADAANG
>tr|T1DLV0|T1DLV0_CROHD/1-109 [subseq from] Polycomb complex protein BMI-1 OS=Crotalus horridus OX=35024 PE=2 SV=1
--MHRTTRIKITELNPHLMCVICGGYFIDATTIIECLHSFCKTCIVHYLETSKYCPICDVQVHKTRPLLNIRSDKTLQDIVYKLVPGLFKNEMKRRRDFYAAHPSADAANG
>tr|A0A6J0UA27|A0A6J0UA27_9SAUR/1-109 [subseq from] polycomb complex protein BMI-1 OS=Pogona vitticeps OX=103695 GN=LOC110083403 PE=4 SV=1
--MHRTTRIKITELNPHLMCVICGGYFIDATTIIECLHSFCKTCIVHYLETSKYCPICDVQVHKTRPLLNIRSDKTLQDIVYKLVPGLFKNEMKRRRDFYAAHPSADAANG
>tr|A0A6J1UMD3|A0A6J1UMD3_9SAUR/1-109 [subseq from] polycomb complex protein BMI-1 isoform X1 OS=Notechis scutatus OX=8663 GN=BMI1 PE=4 SV=1
--MHRTTRIKITELNPHLMCVICGGYFIDATTIIECLHSFCKTCIVHYLETSKYCPICDVQVHKTRPLLNIRSDKTLQDIVYKLVPGLFKNEMKRRRDFYAAHPSADAANG
>tr|A0A803KF08|A0A803KF08_XENTR/26-135 [subseq from] BMI1 proto-oncogene, polycomb ring finger OS=Xenopus tropicalis OX=8364 GN=bmi1 PE=4 SV=1
-KMHRTTRIKITELNPHLMCVLCGGYFIDATTIIECLHSFCKTCIVRYLETSKYCPICDVQVHKTRPLLNIRADKTLQDIVYKLVPGLFKGEMKRRRDFYAAHPSADASNG
>tr|A0A674GIE6|A0A674GIE6_TAEGU/1-109 [subseq from] RING-type domain-containing protein OS=Taeniopygia guttata OX=59729 GN=BMI1 PE=4 SV=1
--MHRTTRIKITELNPHLMCVLCGGYFIDATTIIECLHSFCKTCIVRYLETSKYCPICDVQVHKTRPLLNIRSDKTLQDIVYKLVPGLFKSKMKRRRDFYAAHPSADAANG
>tr|G1KYH1|G1KYH1_ANOCA/1-109 [subseq from] RING-type domain-containing protein OS=Anolis carolinensis OX=28377 GN=LOC100567594 PE=4 SV=1
--MHRTTRLKITELNPHLMCVICGGYFIDATTIIECLHSFCKTCIVHYLETSKYCPICDVQVHKTRPLLNIRSDKTLQDIVYKLVPGLFKNEMKRRRDFYAAHPSADAANG
>tr|A0A1L8FQV8|A0A1L8FQV8_XENLA/41-150 [subseq from] RING-type domain-containing protein OS=Xenopus laevis OX=8355 GN=XELAEV_18032909mg PE=4 SV=1
-KMHRTTRIKITELNPHLMCVLCGGYFIDATTIIECLHSFCKTCIVRYLETSKYCPICDVQVHKTRPLLNIRADKTLQDIVYKLVPGLFKGEMKRRRDFYAAHPSADVANG
>tr|A0A6I9XL93|A0A6I9XL93_9SAUR/1-109 [subseq from] polycomb complex protein BMI-1 OS=Thamnophis sirtalis OX=35019 GN=LOC106540855 PE=4 SV=1
--MHRTTRIKITELNPHLMCVICGGYFIDATTIIECLHSFCKTCIVHYLETSKYCPICDVQVHKTKPLLNIRSDKTLQDIVYKLVPGLFKNEMKRRRDFYAAHPSADVANG
>tr|A0A6P7XIE7|A0A6P7XIE7_9AMPH/1-109 [subseq from] polycomb complex protein BMI-1 isoform X2 OS=Microcaecilia unicolor OX=1415580 GN=LOC115467879 PE=4 SV=1
--MHRTTRIKITELNPHLMCVLCGGYFIDATTIIECLHSFCKTCIVRYLETNKYCPICDVQVHKTRPLLNIRADKTLQDIVYKLVPGLFKNEMKRRRDFYAAHPSADVANG
>tr|A0A2D0TAG0|A0A2D0TAG0_ICTPU/2-111 [subseq from] polycomb complex protein BMI-1-B-like OS=Ictalurus punctatus OX=7998 GN=LOC108280883 PE=4 SV=1
-TMHRTTRIKITELNPHLMCVLCGGYFIDATTIVECLHSFCKMCIVRYLETSKYCPICDVQVHKTKPLLNIRSDKTLQDIVYKLVPGLFKNEMKRRRDFYAAHPSVDAANG
>tr|A0A6I8SCM1|A0A6I8SCM1_XENTR/1-109 [subseq from] BMI1 proto-oncogene, polycomb ring finger OS=Xenopus tropicalis OX=8364 GN=bmi1 PE=4 SV=1
--MHRTTRIKITELNPHLMCVLCGGYFIDATTIIECLHSFCKTCIVRYLETSKYCPICDVQVHKTRPLLNIRADKTLQDIVYKLVPGLFKGEMKRRRDFYAAHPSADASNG
>tr|A0A7J6A1Z8|A0A7J6A1Z8_AMEME/25-134 [subseq from] RING-type domain-containing protein OS=Ameiurus melas OX=219545 GN=AMELA_G00219510 PE=4 SV=1
-TMHRTTRIKITELNPHLMCVLCGGYFIDATTIVECLHSFCKMCIVRYLETSKYCPICDVQVHKTKPLLNIRSDKTLQDIVYKLVPGLFKNEMKRRRDFYAAHPSVDAANG
>tr|F6WZ16|F6WZ16_XENTR/1-109 [subseq from] BMI1 proto-oncogene, polycomb ring finger OS=Xenopus tropicalis OX=8364 GN=bmi1 PE=2 SV=2
--MHRTTRIKITELNPHLMCVLCGGYFIDATTIIECLHSFCKTCIVRYLETSKYCPICDVQVHKTRPLLNIRADKTLQDIVYKLVPGLFKGEMKRRRDFYAAHPSADASNG
>tr|A0A6P8PTN7|A0A6P8PTN7_GEOSA/260-369 [subseq from] LOW QUALITY PROTEIN: polycomb complex protein BMI-1-like OS=Geotrypetes seraphini OX=260995 GN=LOC117354230 PE=4 SV=1
-KMHRTTRIKITELNPHLMCVLCGGYFIDATTIIECLHSFCKTCIVRYLETNKYCPICDVQVHKTRPLLNIRADKTLQDIVYKLVPGLFKNEMKRRRDFYAAHPSADVANG
>tr|A0A1W7REN7|A0A1W7REN7_AGKCO/1-109 [subseq from] Polycomb complex protein BMI-1 OS=Agkistrodon contortrix contortrix OX=8713 PE=4 SV=1
--MHRTTRIKITELNPHLMCVICGGYFIDATTIIECLHSFCKTCIVHYLETSKYCPICDVQVHKTRPLLNIRSDKTLQDIVYKLVPGLFKNEMKRRRDFYAAHPSADVANG
>tr|A0A6P9ALW8|A0A6P9ALW8_PANGU/1-109 [subseq from] polycomb complex protein BMI-1 isoform X2 OS=Pantherophis guttatus OX=94885 GN=LOC117655158 PE=4 SV=1
--MHRTTRIKITELNPHLMCVICGGYFIDATTIIECLHSFCKTCIVHYLETSKYCPICDVQVHKTRPLLNIRSDKTLQDIVYKLVPGLFKNEMKRRRDFYAAHPSADVANG
>tr|A0A6P9AI52|A0A6P9AI52_PANGU/1-109 [subseq from] polycomb complex protein BMI-1 isoform X1 OS=Pantherophis guttatus OX=94885 GN=LOC117655158 PE=4 SV=1
--MHRTTRIKITELNPHLMCVICGGYFIDATTIIECLHSFCKTCIVHYLETSKYCPICDVQVHKTRPLLNIRSDKTLQDIVYKLVPGLFKNEMKRRRDFYAAHPSADVANG
>sp|Q91648|BMI1A_XENLA/1-109 [subseq from] Polycomb complex protein BMI-1-A OS=Xenopus laevis OX=8355 GN=bmi1a PE=1 SV=1
--MHRTTRIKITELNPHLMCVLCGGYFIDATTIIECLHSFCKTCIVRYLETSKYCPICDVQVHKTRPLLNIRADKTLQDIVYKLVPGLFKGEMKRRRDFYAAHPSADVANG
>tr|A0A2J8MNQ6|A0A2J8MNQ6_PANTR/1-105 [subseq from] BMI1 isoform 8 (Fragment) OS=Pan troglodytes OX=9598 GN=CK820_G0018961 PE=4 SV=1
--MHRTTRIKITELNPHLMCVLCGGYFIDATTIIECLHSFCKTCIVRYLETSKYCPICDVQVHKTRPLLNIRSDKTLQDIVYKLVPGLFKNEMKRRRDFYAAHPSAD----
>tr|A2ASR6|A2ASR6_MOUSE/1-105 [subseq from] Polycomb complex protein BMI-1 (Fragment) OS=Mus musculus OX=10090 GN=Bmi1 PE=1 SV=1
--MHRTTRIKITELNPHLMCVLCGGYFIDATTIIECLHSFCKTCIVRYLETSKYCPICDVQVHKTRPLLNIRSDKTLQDIVYKLVPGLFKNEMKRRRDFYAAHPSAD----
>tr|Q5T8Z6|Q5T8Z6_HUMAN/1-105 [subseq from] Polycomb complex protein BMI-1 (Fragment) OS=Homo sapiens OX=9606 GN=BMI1 PE=4 SV=1
--MHRTTRIKITELNPHLMCVLCGGYFIDATTIIECLHSFCKTCIVRYLETSKYCPICDVQVHKTRPLLNIRSDKTLQDIVYKLVPGLFKNEMKRRRDFYAAHPSAD----
>tr|A0A6P6JEV6|A0A6P6JEV6_CARAU/2-111 [subseq from] polycomb complex protein BMI-1 OS=Carassius auratus OX=7957 GN=bmi1 PE=4 SV=1
-TMHRTTRIKITELNPHLMCVLCGGYFIDATTIIECLHSFCKMCIVRYLETSKYCPICDVQVHKTKPLLNIRSDKTLQDIVYKLVPGLFKNEMKRRRDFYAEHPSVDAANG
>tr|A0A0R4I9F7|A0A0R4I9F7_DANRE/2-111 [subseq from] Polycomb complex protein BMI-1-A OS=Danio rerio OX=7955 GN=bmi1a PE=1 SV=1
-TMHRTTRIKITELNPHLMCVLCGGYFIDATTIIECLHSFCKMCIVRYLETSKYCPICDVQVHKTKPLLNIRSDKTLQDIVYKLVPGLFKNEMKRRRDFYAEHPSVDAANG
>tr|A0A671MJI0|A0A671MJI0_9TELE/2-111 [subseq from] BMI1 proto-oncogene, polycomb ring finger OS=Sinocyclocheilus anshuiensis OX=1608454 GN=bmi1 PE=4 SV=1
-TMHRTTRIKITELNPHLMCVLCGGYFIDATTIIECLHSFCKMCIVRYLETSKYCPICDVQVHKTKPLLNIRSDKTLQDIVYKLVPGLFKNEMKRRRDFYAEHPSVDAANG
>tr|A0A672Q024|A0A672Q024_SINGR/2-111 [subseq from] Polycomb complex protein BMI-1-A OS=Sinocyclocheilus grahami OX=75366 GN=LOC107549204 PE=4 SV=1
-TMHRTTRIKITELNPHLMCVLCGGYFIDATTIIECLHSFCKMCIVRYLETSKYCPICDVQVHKTKPLLNIRSDKTLQDIVYKLVPGLFKNEMKRRRDFYAEHPSVDAANG
>tr|A0A673G758|A0A673G758_9TELE/2-111 [subseq from] Polycomb complex protein BMI-1-A OS=Sinocyclocheilus rhinocerous OX=307959 GN=LOC107727233 PE=4 SV=1
-TMHRTTRIKITELNPHLMCVLCGGYFIDATTIIECLHSFCKMCIVRYLETSKYCPICDVQVHKTKPLLNIRSDKTLQDIVYKLVPGLFKNEMKRRRDFYAEHPSVDAANG
>tr|A0A4W4FRH4|A0A4W4FRH4_ELEEL/2-111 [subseq from] RING-type domain-containing protein OS=Electrophorus electricus OX=8005 GN=LOC113581701 PE=4 SV=1
-TMHRTTRIKITELNPHLMCVLCGGYFIDATTIVECLHSFCKMCIVRYLETSKYCPICDVQVHKTKPLLNIRSDKTLQDIVYKLVPGLFKNEMKRRRDFYAEHPSVDAANG
>tr|A0A6J2UYS9|A0A6J2UYS9_CHACN/1-109 [subseq from] polycomb complex protein BMI-1 OS=Chanos chanos OX=29144 GN=bmi1 PE=4 SV=1
--MHRTTRIKITELNPHLMCVLCGGYFIDATTIIECLHSFCKMCIVRYLETSKYCPICDVQVHKTKPLLNIRSDKTLQDIVYKLVPGLFKNEMKRRRDFYAAHPSVDASNG
>tr|A0A4W4GCB2|A0A4W4GCB2_ELEEL/2-111 [subseq from] RING-type domain-containing protein OS=Electrophorus electricus OX=8005 GN=bmi1 PE=4 SV=1
-TMHRTTRIKITELNPHLMCVLCGGYFIDATTIIECLHSFCKMCIVRYLETSKYCPICDVQVHKTKPLLNIRSDKTLQDIVYKLVPGLFKNEMKRRRDFYAEHPSIDAANG
>tr|A0A4W4FQB0|A0A4W4FQB0_ELEEL/2-111 [subseq from] RING-type domain-containing protein OS=Electrophorus electricus OX=8005 GN=LOC113581701 PE=4 SV=1
-TMHRTTRIKITELNPHLMCVLCGGYFIDATTIVECLHSFCKMCIVRYLETSKYCPICDVQVHKTKPLLNIRSDKTLQDIVYKLVPGLFKNEMKRRRDFYAEHPSVDAANG
>tr|A0A2D4GV16|A0A2D4GV16_MICCO/1-109 [subseq from] RING-type domain-containing protein OS=Micrurus corallinus OX=54390 PE=4 SV=1
--MHRSTRIKITELNPHLMCVICGGYFIDATTIIECLHSFCKTCIVHYLETSKYCPICDVQVHKTRPLLNIRSDKTLQDIVYKLVPGLFKSEMKRRRDFYAAHPSADAANG
>tr|A0A5N5KYX2|A0A5N5KYX2_PANHP/2-111 [subseq from] RING-type domain-containing protein OS=Pangasianodon hypophthalmus OX=310915 GN=PHYPO_G00118030 PE=4 SV=1
-TMHRTTRIKITELNPHLMCVLCGGYFIDATTIVECLHSFCKMCIVRYLETSKYCPICDVQVHKTKPLLNIRSDKTLQDIVYKLVPGLFKNEMKRRRDFYAAHPSVDAAKG
>tr|A0A2D4GV55|A0A2D4GV55_MICCO/1-109 [subseq from] RING-type domain-containing protein OS=Micrurus corallinus OX=54390 PE=4 SV=1
--MHRSTRIKITELNPHLMCVICGGYFIDATTIIECLHSFCKTCIVHYLETSKYCPICDVQVHKTRPLLNIRSDKTLQDIVYKLVPGLFKSEMKRRRDFYAAHPSADAANG
>tr|A0A7J6BLF4|A0A7J6BLF4_9TELE/207-316 [subseq from] Uncharacterized protein OS=Onychostoma macrolepis OX=369639 GN=G5714_023520 PE=4 SV=1
-TMHRTTRIKITELNPHLMCVLCGGYFIDATTIIECLHSFCKMCIVRYLETSKYCPICDVQVHKTKPLLNIRSDKTLQDIVYKLVPGLFKNEMKRRRDFYAEHPSVDAANG
>tr|A0A2H6NLY9|A0A2H6NLY9_MICLE/1-109 [subseq from] RING-type domain-containing protein OS=Micrurus lemniscatus carvalhoi OX=129465 PE=4 SV=1
--MHRTTRIKITELNPHLMCVICGGYFIDATTIIECLHSFCKTCIVHYLETSKYCPICDVQVHKTRPLLNIRSDKTLQDIVYKLVPGLFKSEMKRRRDFYAAHPSADATNG
>sp|Q640D5|BMI1B_XENLA/1-109 [subseq from] Polycomb complex protein BMI-1-B OS=Xenopus laevis OX=8355 GN=bmi1b PE=2 SV=1
--MHRTTRIKITELNPHLMCVLCGGYFIDAATIIECLHSFCKTCIVRYLETSKYCPICDVQVHKTRPLLNIRADKTLQDIVYKLVPGLFKGEMKRRRDFYAAHPSVDAANG
>tr|A0A1L8FVK1|A0A1L8FVK1_XENLA/1-109 [subseq from] RING-type domain-containing protein OS=Xenopus laevis OX=8355 GN=XELAEV_18030788mg PE=4 SV=1
--MHRTTRIKITELNPHLMCVLCGGYFIDAATIIECLHSFCKTCIVRYLETSKYCPICDVQVHKTRPLLNIRADKTLQDIVYKLVPGLFKGEMKRRRDFYAAHPSVDAANG
>tr|A0A672Q072|A0A672Q072_SINGR/1-109 [subseq from] Polycomb complex protein BMI-1-A OS=Sinocyclocheilus grahami OX=75366 GN=LOC107549204 PE=4 SV=1
--MHRTTRIKITELNPHLMCVLCGGYFIDATTIIECLHSFCKMCIVRYLETSKYCPICDVQVHKTKPLLNIRSDKTLQDIVYKLVPGLFKNEMKRRRDFYAEHPSVDAANG
>tr|A0A6P3W5C7|A0A6P3W5C7_CLUHA/1-109 [subseq from] polycomb complex protein BMI-1 OS=Clupea harengus OX=7950 GN=bmi1 PE=4 SV=1
--MHRTTRIKITELNPHLMCVLCGGYFIDATTIIECLHSFCKMCIVRYLETSKYCPICDVQVHKTKPLLNIRSDKTLQDIVYKLVPGLFKNEMKRRRDFYAAHPSVDATNG
>sp|Q8JIR0|BMI1A_DANRE/1-109 [subseq from] Polycomb complex protein BMI-1-A OS=Danio rerio OX=7955 GN=bmi1a PE=1 SV=2
--MHRTTRIKITELNPHLMCVLCGGYFIDATTIIECLHSFCKMCIVRYLETSKYCPICDVQVHKTKPLLNIRSDKTLQDIVYKLVPGLFKNEMKRRRDFYAEHPSVDAANG
>tr|A0A673NLG0|A0A673NLG0_9TELE/1-109 [subseq from] Polycomb complex protein BMI-1-A-like OS=Sinocyclocheilus rhinocerous OX=307959 GN=LOC107741809 PE=4 SV=1
--MHRTTRIKITELNPHLMCVLCGGYFIDATTIIECLHSFCKMCIVRYLETSKYCPICDVQVHKTKPLLNIRSDKTLQDIVYKLVPGLFKNEMKRRRDFYAEHPSVDAANG
>tr|A0A834BHB8|A0A834BHB8_9CHIR/1-106 [subseq from] BMI1 proto-oncogene, polycomb ring finger OS=Phyllostomus discolor OX=89673 GN=HJG60_001485 PE=4 SV=1
--MHRTTRIKITELNPHLMCVLCGGYFIDATTIIECLHSFCKTCIVRYLETSKYCPICDVQVHKTRPLLNIRSDKTLQDIVYKLVPGLFKNEMKRRRDFYAAHPSADG---
>tr|A0A6J2VI19|A0A6J2VI19_CHACN/1-109 [subseq from] polycomb complex protein BMI-1-B-like isoform X1 OS=Chanos chanos OX=29144 GN=LOC115813103 PE=4 SV=1
--MHRTTRIKITELNPHLMCVLCGGYFIDATTIVECLHSFCKMCIVRYLETSKYCPICDVQVHKTKPLLNIRSDKTLQDIVYKLVPGLFKNEMKRRRDFYAEHPSVDAANG
>tr|A0A4W4FR69|A0A4W4FR69_ELEEL/1-109 [subseq from] RING-type domain-containing protein OS=Electrophorus electricus OX=8005 GN=LOC113581701 PE=4 SV=1
--MHRTTRIKITELNPHLMCVLCGGYFIDATTIVECLHSFCKMCIVRYLETSKYCPICDVQVHKTKPLLNIRSDKTLQDIVYKLVPGLFKNEMKRRRDFYAEHPSVDAANG
>tr|A0A6J2VI64|A0A6J2VI64_CHACN/1-109 [subseq from] polycomb complex protein BMI-1-B-like isoform X2 OS=Chanos chanos OX=29144 GN=LOC115813103 PE=4 SV=1
--MHRTTRIKITELNPHLMCVLCGGYFIDATTIVECLHSFCKMCIVRYLETSKYCPICDVQVHKTKPLLNIRSDKTLQDIVYKLVPGLFKNEMKRRRDFYAEHPSVDAANG
>tr|A0A3B4DLX0|A0A3B4DLX0_PYGNA/2-111 [subseq from] BMI1 proto-oncogene, polycomb ring finger OS=Pygocentrus nattereri OX=42514 PE=4 SV=1
-TMHRTTRIKITELNPHLMCVLCGGYFIDATTIIECLHSFCKMCIVRYLETSKYCPICDVQVHKTKPLLNIRSDKTLQDIVYKLVPGLFKNEMKRRRDFYAEHPSVDVANG
>tr|A0A6P6MAK1|A0A6P6MAK1_CARAU/2-111 [subseq from] polycomb complex protein BMI-1-A-like OS=Carassius auratus OX=7957 GN=LOC113066019 PE=4 SV=1
-TMHRTTRIKITELNPHLMCVLCGGYFIDATTIIECLHSFCKMCIVRYLETSKYCPICDVQVHKTKPLLNIRSDKTLQDIVYKLVPGLFKNEMKRRRDFYAEHPSVDVANG
>tr|A0A3B1K578|A0A3B1K578_ASTMX/2-111 [subseq from] RING-type domain-containing protein OS=Astyanax mexicanus OX=7994 PE=4 SV=1
-KMHRTTRIKITELNPHLMCVLCGGYFIDATTIVECLHSFCKMCIVRYLETSKYCPICDVQVHKTKPLLNIRSDKTLQDIVYKLVPGLFKNEMKRRRDFYAEHPSGDATNG
>tr|A0A3B4E1Y7|A0A3B4E1Y7_PYGNA/2-111 [subseq from] Polycomb complex protein BMI-1-B-like OS=Pygocentrus nattereri OX=42514 PE=4 SV=1
-KMHRTTRIKITELNPHLICVLCGGYFIDATTIVECLHSFCKMCIVRYLETSKYCPICDVQVHKTKPLLNIRSDKTLQDIVYKLVPGLFKNEMKRRRDFYAEHPSGDAANG
>tr|W5N1K9|W5N1K9_LEPOC/2-111 [subseq from] BMI1 proto-oncogene, polycomb ring finger OS=Lepisosteus oculatus OX=7918 PE=4 SV=1
-TMHRTTRIKITELNPHLMCVLCGGYFIDATTIIECLHSFCKTCIVGYLESSKYCPICDVQVHKTKPLLNIRSDKTLQDIVYKLVPGLFKNEMKRRRDFYAAHPSIDATNG
>tr|A0A671N7T5|A0A671N7T5_9TELE/2-111 [subseq from] Polycomb complex protein BMI-1-A OS=Sinocyclocheilus anshuiensis OX=1608454 GN=LOC107686702 PE=4 SV=1
-TMHRTTRIKITELNPHLMCVLCGGYFIDATTIIECLHSFCKMCIVRYLEASKYCPICDVQVHKTKPLLNIRSDKTLQDIVYKLVPGLFKNEMKRRRDFYAEHPSVDAANG
>tr|A0A672NZT7|A0A672NZT7_SINGR/2-111 [subseq from] Polycomb complex protein BMI-1-A-like OS=Sinocyclocheilus grahami OX=75366 GN=LOC107595126 PE=4 SV=1
-TMHRTTRIKITELNPHLMCVLCGGYFIDATTIIECLHSFCKMCIVRYLEASKYCPICDVQVHKTKPLLNIRSDKTLQDIVYKLVPGLFKNEMKRRRDFYAEHPSVDAANG
>tr|A0A3B1J341|A0A3B1J341_ASTMX/2-111 [subseq from] RING-type domain-containing protein OS=Astyanax mexicanus OX=7994 PE=4 SV=1
-TMHRTTRIKITELNPHLMCVLCGGYFIDATTIIECLHSFCKMCIVRYLETSKYCPICDVQVHKTKPLLNIRSDKTLQDIVYKLVPGLFKSEMKRRRDFYAEHPSVDAANG
>tr|A0A3B3RYL0|A0A3B3RYL0_9TELE/62-171 [subseq from] Bmi1 polycomb ring finger oncogene 1b OS=Paramormyrops kingsleyae OX=1676925 PE=4 SV=1
-TMHRTTRIKITELNPHLMCALCGGYFIDATTIVECLHSFCKMCIVRYLETSKYCPICDVQVHKTKPLLNIRSDKTLQDIVYKLVPGLFKNEMKRRRDFYAEHPSVDAANG
>tr|A0A6J1VZW4|A0A6J1VZW4_9SAUR/1-109 [subseq from] polycomb complex protein BMI-1-like isoform X2 OS=Notechis scutatus OX=8663 GN=LOC113427310 PE=4 SV=1
--MHRTTCIKITELNPHLMCVICGGYFIDATTIIECLHSFCKTCIVHYLESSKYCPICDVQVHKTRPLLNIRSDKTLQDIVYKLVPGLFKNEMKRRRDFYAAHPSADAANG
>tr|A0A5A9P9N1|A0A5A9P9N1_9TELE/2-111 [subseq from] Polycomb complex protein BMI-1-B OS=Triplophysa tibetana OX=1572043 GN=E1301_Tti007528 PE=4 SV=1
-TMHRTTRIKITELNPHLMCVLCGGYFIDATTIVECLHSFCKMCIVRYLETSKYCPICDVQVHKTKPLLNIRSDKTLQDIVYKLVPGLFKNEMKRRRDFYADHPSVDATNG
>tr|A0A5N5KRW2|A0A5N5KRW2_PANHP/2-111 [subseq from] RING-type domain-containing protein OS=Pangasianodon hypophthalmus OX=310915 GN=PHYPO_G00128160 PE=4 SV=1
-TMHRTTRIKITELNPHLMCVLCGGYFIDATTIIECLHSFCKMCIVRYLATSKYCPICDVQVHKTKPLLNIRSDKTLQDIVYKLVPGLFKNEMKRRRDFYAEHPSVDAANG
>tr|A0A670ZFY4|A0A670ZFY4_PSETE/1-109 [subseq from] Polycomb complex protein BMI-1-like OS=Pseudonaja textilis OX=8673 GN=LOC113451907 PE=4 SV=1
--MHRTTCIKITELNPHLMCVICGGYFIDATTIIECLHSFCKTCIVHYLESSKYCPICDVQVHKTRPLLNIRSDKTLQDIVYKLVPGLFKNEMKRRRDFYAAHPSADAANG
>tr|A0A6J1VR86|A0A6J1VR86_9SAUR/1-109 [subseq from] polycomb complex protein BMI-1-like isoform X1 OS=Notechis scutatus OX=8663 GN=LOC113427310 PE=4 SV=1
--MHRTTCIKITELNPHLMCVICGGYFIDATTIIECLHSFCKTCIVHYLESSKYCPICDVQVHKTRPLLNIRSDKTLQDIVYKLVPGLFKNEMKRRRDFYAAHPSADAANG
>tr|A0A2D0PVE8|A0A2D0PVE8_ICTPU/2-111 [subseq from] polycomb complex protein BMI-1 OS=Ictalurus punctatus OX=7998 GN=bmi1 PE=4 SV=1
-TMHRTTRIKITELNPHLMCVLCGGYFIDATTIIECLHSFCKMCIVRYLATSKYCPICDVQVHKTKPLLNIRSDKTLQDIVYKLVPGLFKNEMKRRRDFYAEHPSVDAANG
>tr|A0A7J5ZZD5|A0A7J5ZZD5_AMEME/2-111 [subseq from] RING-type domain-containing protein OS=Ameiurus melas OX=219545 GN=AMELA_G00223480 PE=4 SV=1
-TMHRTTRIKITELNPHLMCVLCGGYFIDATTIIECLHSFCKMCIVRYLATSKYCPICDVQVHKTKPLLNIRSDKTLQDIVYKLVPGLFKNEMKRRRDFYAEHPSVDAANG
>tr|G7N1Q7|G7N1Q7_MACMU/1-106 [subseq from] Polycomb group RING finger protein 4 OS=Macaca mulatta OX=9544 GN=EGK_19516 PE=4 SV=1
--MHRTTRIKITELNPHLMCVLCGGYFIDATTIIECLHSFCKTCIVRYLETSKYCPICDVQVHKTRPLLNIRSDKTLQDIVYKLVPGLFKNEMKRRRDFYVAHPSADR---
>tr|A0A3N0YEY5|A0A3N0YEY5_ANAGA/1-109 [subseq from] Polycomb complex protein BMI-1-B OS=Anabarilius grahami OX=495550 GN=DPX16_18438 PE=4 SV=1
--MHRTTRIKITELNPHLMCVLCGGYFIDATTIVECLHSFCKMCIVRYLETSKYCPICDVQVHKTKPLLNIRSDKTLQDIVYKLVPGLFKNEMKRRRDFYAEHPSVDATNG
>tr|A0A822I4N4|A0A822I4N4_9NEOB/1-109 [subseq from] (mimic poison frog) hypothetical protein OS=Ranitomeya imitator OX=111125 GN=RIMITATOR_LOCUS14612926 PE=4 SV=1
--MHRTTRIKITELNPHLMCVLCGGYFIDATTIIECLHSFCKTCIVRYLEASKYCPICDVQVHKTRPLLNIRADKTLQDIVYKLVPGLFKNEMKRRRDFYADHPSADVTNG
>tr|A0A3B3RXI7|A0A3B3RXI7_9TELE/1-109 [subseq from] Bmi1 polycomb ring finger oncogene 1b OS=Paramormyrops kingsleyae OX=1676925 PE=4 SV=1
--MHRTTRIKITELNPHLMCALCGGYFIDATTIVECLHSFCKMCIVRYLETSKYCPICDVQVHKTKPLLNIRSDKTLQDIVYKLVPGLFKNEMKRRRDFYAEHPSVDAANG
>tr|A0A3B3SG40|A0A3B3SG40_9TELE/5-113 [subseq from] Polycomb complex protein BMI-1-A-like OS=Paramormyrops kingsleyae OX=1676925 PE=4 SV=1
--MHRTTRIKITDLNPHLMCVLCGGYFIDATTIVECLHSFCKMCIVRYLETSKYCPICDVQVHKTKPLLNIRADKTLQDIVYKLVPGLFKNEMKRRRDFYAEHPSVDAANG
>tr|A0A673G7W9|A0A673G7W9_9TELE/1-109 [subseq from] Polycomb complex protein BMI-1-A OS=Sinocyclocheilus rhinocerous OX=307959 GN=LOC107727233 PE=4 SV=1
--MHRTTRIKITELNPHLMCVLCGGYFIDATTIIECLHSFCKMCIVRYLEASKYCPICDVQVHKTKPLLNIRSDKTLQDIVYKLVPGLFKNEMKRRRDFYAEHPSVDAANG
>tr|A0A3B3SFZ3|A0A3B3SFZ3_9TELE/5-113 [subseq from] Polycomb complex protein BMI-1-A-like OS=Paramormyrops kingsleyae OX=1676925 PE=4 SV=1
--MHRTTRIKITDLNPHLMCVLCGGYFIDATTIVECLHSFCKMCIVRYLETSKYCPICDVQVHKTKPLLNIRADKTLQDIVYKLVPGLFKNEMKRRRDFYAEHPSVDAANG
>tr|V9LGK9|V9LGK9_CALMI/32-141 [subseq from] Polycomb complex protein BMI-1-like protein (Fragment) OS=Callorhinchus milii OX=7868 PE=2 SV=1
-KMHRTTRIKITELNPHLMCALCGGYFIDATTIIECLHSFCKTCIVRYLETNKYCPICDVQVHKTRPLLSVRADKTLQDIVYKLVPGLFKDEMKRRRDFYAAHPSADVTNG
>tr|A0A401PKZ5|A0A401PKZ5_SCYTO/60-169 [subseq from] RING-type domain-containing protein OS=Scyliorhinus torazame OX=75743 GN=scyTo_0002884 PE=4 SV=1
-KMHRTTRIKITELNPHLMCALCGGYFIDATTIIECLHSFCKTCIVRYLETNKYCPICDVQVHKTRPLLSIRADKTLQDIVYKLVPGLFKDEMKRRRDFYAAHPSADVTNG
>tr|A0A401T2A6|A0A401T2A6_CHIPU/124-233 [subseq from] RING-type domain-containing protein OS=Chiloscyllium punctatum OX=137246 GN=chiPu_0015256 PE=4 SV=1
-KMHRTTRIKITELNPHLMCALCGGYFIDATTIIECLHSFCKTCIVRYLETNKYCPICDVQVHKTRPLLSIRADKTLQDIVYKLVPGLFKDEMKRRRDFYAAHPSADVTNG
>tr|J3S9A6|J3S9A6_CROAD/1-109 [subseq from] Polycomb complex protein BMI-1 OS=Crotalus adamanteus OX=8729 PE=2 SV=1
--MHRTTCIKITELNPHLMCVICGGYFIDATTIIECLHSFCKTCIVHYLESSKYCPICDVQVHKTRPLLNIRSDKTLQDIVYKLVPGLFKNEMKRRRDFYAAHPYADAANG
>tr|T1E5F4|T1E5F4_CROHD/1-109 [subseq from] Polycomb complex protein BMI-1 OS=Crotalus horridus OX=35024 PE=2 SV=1
--MHRTTCIKITELNPHLMCVICGGYFIDATTIIECLHSFCKTCIVHYLESSKYCPICDVQVHKTRPLLNIRSDKTLQDIVYKLVPGLFKNEMKRRRDFYAAHPYADAANG
>tr|A0A0F7Z5A6|A0A0F7Z5A6_MICFL/1-109 [subseq from] Polycomb complex protein BMI-1 OS=Micrurus fulvius OX=8637 PE=2 SV=1
--MHRTTCIKITELNPHLMCVICGGYFIDATTIIECLHSFCKTCIVHYLESSKYCPICDVQVHKTRPLLNIRCDKTLQDIVYKLVPGLFKNEMKRRRDFYAAHPSADAANG
>tr|A0A6P3VWY2|A0A6P3VWY2_CLUHA/2-110 [subseq from] polycomb complex protein BMI-1-B-like OS=Clupea harengus OX=7950 GN=LOC105900628 PE=4 SV=1
--MHRTTRIKITELNPHLMCVLCGGYFIDATTIVECLHSFCKMCIVRYLETSKFCPICDVQVHKTKPLLNIRSDKTLQDIVYKLVPGLFKTEMKRRRDFYAEHPSDDAANG
>tr|A0A4W3J385|A0A4W3J385_CALMI/1-109 [subseq from] RING-type domain-containing protein OS=Callorhinchus milii OX=7868 GN=pcgf2 PE=4 SV=1
--MHRTTRIKITELNPHLMCALCGGYFIDATTIIECLHSFCKTCIVRYLETNKYCPICDVQVHKTRPLLSVRADKTLQDIVYKLVPGLFKDEMKRRRDFYAAHPSADVTNG
>tr|V9L3S8|V9L3S8_CALMI/1-109 [subseq from] Polycomb group RING finger protein 2 OS=Callorhinchus milii OX=7868 PE=2 SV=1
--MHRTTRIKITELNPHLMCALCGGYFIDATTIIECLHSFCKTCIVRYLETNKYCPICDVQVHKTRPLLSVRADKTLQDIVYKLVPGLFKDEMKRRRDFYAAHPSADVTNG
>tr|A0A060XUZ5|A0A060XUZ5_ONCMY/2-109 [subseq from] RING-type domain-containing protein OS=Oncorhynchus mykiss OX=8022 GN=GSONMT00023734001 PE=4 SV=1
-TMHRTTRIKITELNPHLMCVLCGGYFIDATTIIECLHSFCKMCIVRYLETSKYCPICDVPVHKTKPLLNIRSDKTLQDIVYKLVPGLFKNEMKRRRDFYAAHPSVDAT--
>tr|A0A6F9CNA7|A0A6F9CNA7_9TELE/28-135 [subseq from] RING-type domain-containing protein OS=Coregonus sp. 'balchen' OX=861768 GN=CSTEINMANNI_LOCUS4411014 PE=4 SV=1
-TMHRTTRIKITELNPHLMCVLCGGYFIDATTIIECLHSFCKMCIVRYLETSKYCPICDVPVHKTKPLLNIRSDKTLQDIVYKLVPGLFKNEMKRRRDFYAAHPSVDAT--
>tr|A0A674BAZ2|A0A674BAZ2_SALTR/2-109 [subseq from] Polycomb complex protein BMI-1-A-like OS=Salmo trutta OX=8032 GN=LOC115195419 PE=4 SV=1
-TMHRTTRIKITELNPHLMCVLCGGYFIDATTIIECLHSFCKMCIVRYLETSKYCPICDVPVHKTKPLLNIRSDKTLQDIVYKLVPGLFKNEMKRRRDFYAAHPSVDAT--
>tr|C0HAY2|C0HAY2_SALSA/2-109 [subseq from] Polycomb complex protein BMI-1-A OS=Salmo salar OX=8030 GN=BMI1A PE=2 SV=1
-TMHRTTRIKITELNPHLMCVLCGGYFIDATTIIECLHSFCKMCIVRYLETSKYCPICDVPVHKTKPLLNIRSDKTLQDIVYKLVPGLFKNEMKRRRDFYAAHPSVDAT--
>tr|A0A1S3QAT4|A0A1S3QAT4_SALSA/31-138 [subseq from] polycomb complex protein BMI-1-A isoform X2 OS=Salmo salar OX=8030 GN=bmi1a PE=4 SV=1
-TMHRTTRIKITELNPHLMCVLCGGYFIDATTIIECLHSFCKMCIVRYLETSKYCPICDVPVHKTKPLLNIRSDKTLQDIVYKLVPGLFKNEMKRRRDFYAAHPSVDAT--
>tr|A0A1S3QB50|A0A1S3QB50_SALSA/31-138 [subseq from] polycomb complex protein BMI-1-A isoform X1 OS=Salmo salar OX=8030 GN=bmi1a PE=4 SV=1
-TMHRTTRIKITELNPHLMCVLCGGYFIDATTIIECLHSFCKMCIVRYLETSKYCPICDVPVHKTKPLLNIRSDKTLQDIVYKLVPGLFKNEMKRRRDFYAAHPSVDAT--
>tr|A0A1S3QCF1|A0A1S3QCF1_SALSA/24-131 [subseq from] polycomb complex protein BMI-1-A isoform X3 OS=Salmo salar OX=8030 GN=bmi1a PE=4 SV=1
-TMHRTTRIKITELNPHLMCVLCGGYFIDATTIIECLHSFCKMCIVRYLETSKYCPICDVPVHKTKPLLNIRSDKTLQDIVYKLVPGLFKNEMKRRRDFYAAHPSVDAT--
>tr|A0A087XJV1|A0A087XJV1_POEFO/2-111 [subseq from] Bmi1 polycomb ring finger oncogene 1a OS=Poecilia formosa OX=48698 PE=4 SV=2
-NMHRTTRIKITELNPHLICVLCGGYFIDATTIIECLHSFCKMCIVRYLETSKYCPICDVQVHKTKPLLNIRSDKTLQDIVYKLVPGLFKNEMKRRRDFYAEHPSIKASNG
>tr|A0A2H6NLQ3|A0A2H6NLQ3_MICLE/1-109 [subseq from] RING-type domain-containing protein (Fragment) OS=Micrurus lemniscatus carvalhoi OX=129465 PE=4 SV=1
--MHRTTCIKITELNPHLMCVICGGYFIDATTIIECLHSFCKTCIVHYLESSKYCPICDVQVHKTRPLLNIRCDKTLQDIVYKLVPGLFKNEMKRRRDFYAAHPSADATNG
>tr|A0A287A130|A0A287A130_PIG/1-116 [subseq from] RING-type domain-containing protein OS=Sus scrofa OX=9823 GN=BMI1 PE=4 SV=1
--MHRTTRIKITELNPHLMCVLCGGYFIDATTIIECLHSFCKTCIVRYLETSKYCPICDVQVHKTRPLLNIRSDKTLQDIVYKLVPGLFKiffspflDEMKRRRDFYAAHPSADAANG
>tr|A0A674BB23|A0A674BB23_SALTR/1-107 [subseq from] Polycomb complex protein BMI-1-A-like OS=Salmo trutta OX=8032 GN=LOC115195419 PE=4 SV=1
--MHRTTRIKITELNPHLMCVLCGGYFIDATTIIECLHSFCKMCIVRYLETSKYCPICDVPVHKTKPLLNIRSDKTLQDIVYKLVPGLFKNEMKRRRDFYAAHPSVDAT--
>tr|A0A0P7XCR6|A0A0P7XCR6_SCLFO/9-115 [subseq from] Polycomb group RING finger protein 4-like OS=Scleropages formosus OX=113540 GN=Z043_107995 PE=4 SV=1
-TMHRTTRIKITDLNPHLMCVLCGGYFIDATTIVECLHSFCKMCIVRYLETSKYCPICDVQVHKTKPLLNIRSDKTLQDIVYKLVPGLFKNEMKRRRDFYAEHPSDDG---
>tr|A0A665WBV7|A0A665WBV7_ECHNA/2-110 [subseq from] Bmi1 polycomb ring finger oncogene 1a OS=Echeneis naucrates OX=173247 PE=4 SV=1
-TMHRTTRIKITELNPHLMCVLCGGYFIDATTIIECLHSFCKMCIVRYLETSKYCPICDVQVHKTKPLLNIRSDKTLQDIVYKLVPGLFKNEMKRRRDFYAEHP-VDASNG
>tr|I3KAK7|I3KAK7_ORENI/2-110 [subseq from] RING-type domain-containing protein OS=Oreochromis niloticus OX=8128 PE=4 SV=2
-NMHRTTRIKITELNPHLMCVLCGGYFIDATTIIECLHSFCKMCIVRYLETSKYCPICDVQVHKTKPLLNIRSDKTLQDIVYKLVPGLFKNEMKRRRDFYAEHP-VDASNG
>tr|A0A671WBP6|A0A671WBP6_SPAAU/2-110 [subseq from] Bmi1 polycomb ring finger oncogene 1a OS=Sparus aurata OX=8175 PE=4 SV=1
-NMHRTTRIKITELNPHLMCVLCGGYFIDATTIIECLHSFCKMCIVRYLETSKYCPICDVQVHKTKPLLNIRSDKTLQDIVYKLVPGLFKNEMKRRRDFYAEHP-VDASNG
>tr|A0A7N8YCC3|A0A7N8YCC3_9TELE/20-128 [subseq from] Bmi1 polycomb ring finger oncogene 1a OS=Mastacembelus armatus OX=205130 PE=4 SV=1
-TMHRTTRIKITELNPHLMCVLCGGYFIDATTIIECLHSFCKMCIVRYLETSKYCPICDVQVHKTKPLLNIRSDKTLQDIVYKLVPGLFKNEMKRRRDFYAEHP-VDASNG
>tr|A0A665WBH1|A0A665WBH1_ECHNA/2-110 [subseq from] Bmi1 polycomb ring finger oncogene 1a OS=Echeneis naucrates OX=173247 PE=4 SV=1
-TMHRTTRIKITELNPHLMCVLCGGYFIDATTIIECLHSFCKMCIVRYLETSKYCPICDVQVHKTKPLLNIRSDKTLQDIVYKLVPGLFKNEMKRRRDFYAEHP-VDASNG
>tr|A0A7N8X1E2|A0A7N8X1E2_9TELE/20-128 [subseq from] Bmi1 polycomb ring finger oncogene 1a OS=Mastacembelus armatus OX=205130 PE=4 SV=1
-TMHRTTRIKITELNPHLMCVLCGGYFIDATTIIECLHSFCKMCIVRYLETSKYCPICDVQVHKTKPLLNIRSDKTLQDIVYKLVPGLFKNEMKRRRDFYAEHP-VDASNG
>tr|A0A6P7MGD0|A0A6P7MGD0_BETSP/230-338 [subseq from] LOW QUALITY PROTEIN: polycomb complex protein BMI-1-A-like OS=Betta splendens OX=158456 GN=LOC114854841 PE=4 SV=1
-TMHRTTRIKITELNPHLMCVLCGGYFIDATTIIECLHSFCKMCIVRYLETSKYCPICDVQVHKTKPLLNIRSDKTLQDIVYKLVPGLFKNEMKRRRDFYAEHP-VDASNG
>tr|A0A672T0I7|A0A672T0I7_SINGR/2-110 [subseq from] Polycomb complex protein BMI-1-B OS=Sinocyclocheilus grahami OX=75366 GN=LOC107585379 PE=4 SV=1
-TMHRTTRIKITELNPHLMCVLCGGYFIDATTIVECLHSFCKMCIVRYLETSKYCPICDVQVHKTKPLLNIRSDKTLQDIVYKLVPGLFKNEMKRRRDFYAEHP-VDATNG
>tr|A0A673FPX7|A0A673FPX7_9TELE/2-110 [subseq from] Polycomb complex protein BMI-1-B OS=Sinocyclocheilus rhinocerous OX=307959 GN=LOC107722592 PE=4 SV=1
-TMHRTTRIKITELNPHLMCVLCGGYFIDATTIVECLHSFCKMCIVRYLETSKYCPICDVQVHKTKPLLNIRSDKTLQDIVYKLVPGLFKNEMKRRRDFYAEHP-VDATNG
>tr|A0A673H3L6|A0A673H3L6_9TELE/2-110 [subseq from] Polycomb complex protein BMI-1-B-like OS=Sinocyclocheilus rhinocerous OX=307959 GN=LOC107718099 PE=4 SV=1
-TMHRTTRIKITELNPHLMCVLCGGYFIDATTIVECLHSFCKMCIVRYLETSKYCPICDVQVHKTKPLLNIRSDKTLQDIVYKLVPGLFKNEMKRRRDFYAEHP-VDATNG
>tr|A0A671MFQ3|A0A671MFQ3_9TELE/2-110 [subseq from] Polycomb complex protein BMI-1-B-like OS=Sinocyclocheilus anshuiensis OX=1608454 GN=LOC107689401 PE=4 SV=1
-TMHRTTRIKITELNPHLMCVLCGGYFIDATTIVECLHSFCKMCIVRYLETSKYCPICDVQVHKTKPLLNIRSDKTLQDIVYKLVPGLFKNEMKRRRDFYAEHP-VDATNG
>tr|A0A6P6R6U9|A0A6P6R6U9_CARAU/2-110 [subseq from] polycomb complex protein BMI-1-B-like OS=Carassius auratus OX=7957 GN=LOC113116809 PE=4 SV=1
-TMHRTTRIKITELNPHLMCVLCGGYFIDATTIVECLHSFCKMCIVRYLETSKYCPICDVQVHKTKPLLNIRSDKTLQDIVYKLVPGLFKNEMKRRRDFYAEHP-VDATNG
>tr|A0A671WEI8|A0A671WEI8_SPAAU/2-110 [subseq from] Bmi1 polycomb ring finger oncogene 1a OS=Sparus aurata OX=8175 PE=4 SV=1
-NMHRTTRIKITELNPHLMCVLCGGYFIDATTIIECLHSFCKMCIVRYLETSKYCPICDVQVHKTKPLLNIRSDKTLQDIVYKLVPGLFKNEMKRRRDFYAEHP-VDASNG
>tr|A0A672SMI4|A0A672SMI4_SINGR/2-110 [subseq from] Polycomb complex protein BMI-1-B-like OS=Sinocyclocheilus grahami OX=75366 GN=LOC107589825 PE=4 SV=1
-TMHRTTRIKITELNPHLMCVLCGGYFIDATTIVECLHSFCKMCIVRYLETSKYCPICDVQVHKTKPLLNIRSDKTLQDIVYKLVPGLFKNEMKRRRDFYAEHP-VDATNG
>tr|A0A671NE94|A0A671NE94_9TELE/2-110 [subseq from] Polycomb complex protein BMI-1-B OS=Sinocyclocheilus anshuiensis OX=1608454 GN=LOC107688441 PE=4 SV=1
-TMHRTTRIKITELNPHLMCVLCGGYFIDATTIVECLHSFCKMCIVRYLETSKYCPICDVQVHKTKPLLNIRSDKTLQDIVYKLVPGLFKNEMKRRRDFYAEHP-VDATNG
>tr|B0UXV8|B0UXV8_DANRE/2-110 [subseq from] Polycomb complex protein BMI-1-B OS=Danio rerio OX=7955 GN=bmi1b PE=4 SV=1
-TMHRTTRIKITELNPHLMCVLCGGYFIDATTIVECLHSFCKMCIVRYLETSKYCPICDVQVHKTKPLLNIRSDKTLQDIVYKLVPGLFKNEMKRRRDFYAEHP-VDATNG
>tr|A0A060XST2|A0A060XST2_ONCMY/2-109 [subseq from] RING-type domain-containing protein OS=Oncorhynchus mykiss OX=8022 GN=GSONMT00045280001 PE=4 SV=1
-TMHRTTRIKITELNPHLMCVLCGGYFIDATTIIECLHSFCKMCIVRYLETSKYCPICDVPVHKTKPLLNIRSDKTLQDIVYKLVPGLFKNEMKRRRDFYADHPSVDAT--
>tr|A0A1S3NBG4|A0A1S3NBG4_SALSA/2-109 [subseq from] polycomb complex protein BMI-1-A-like OS=Salmo salar OX=8030 GN=LOC106578384 PE=4 SV=1
-TMHRTTRIKITELNPHLMCVLCGGYFIDATTIIECLHSFCKMCIVRYLETSKYCPICDVPVHKTKPLLNIRSDKTLQDIVYKLVPGLFKNEMKRRRDFYADHPSVDAT--
>tr|A0A4W5K4B0|A0A4W5K4B0_9TELE/2-109 [subseq from] RING-type domain-containing protein OS=Hucho hucho OX=62062 PE=4 SV=1
-TMHRTTRIKITELNPHLMCVLCGGYFIDATTIIECLHSFCKMCIVRYLETSKYCPICDVPVHKTKPLLNIRSDKTLQDIVYKLVPGLFKNEMKRRRDFYADHPSVDAT--
>tr|A0A667XY26|A0A667XY26_9TELE/1-108 [subseq from] Bmi1 polycomb ring finger oncogene 1a OS=Myripristis murdjan OX=586833 PE=4 SV=1
--MHRTTRIKITELNPHLMCVLCGGYFIDATTIIECLHSFCKMCIVRYLETSKYCPICDVQVHKTKPLLNIRSDKTLQDIVYKLVPGLFKNEMKRRRDFYAEHP-VDASNG
>tr|A0A674DQY0|A0A674DQY0_SALTR/2-109 [subseq from] COMM domain-containing protein 3-like OS=Salmo trutta OX=8032 GN=LOC115152060 PE=4 SV=1
-TMHRTTRIKITELNPHLMCVLCGGYFIDATTIIECLHSFCKMCIVRYLETSKYCPICDVPVHKTKPLLNIRSDKTLQDIVYKLVPGLFKNEMKRRRDFYADHPSVDAT--
>tr|A0A674DQV1|A0A674DQV1_SALTR/23-130 [subseq from] COMM domain-containing protein 3-like OS=Salmo trutta OX=8032 GN=LOC115152060 PE=4 SV=1
-TMHRTTRIKITELNPHLMCVLCGGYFIDATTIIECLHSFCKMCIVRYLETSKYCPICDVPVHKTKPLLNIRSDKTLQDIVYKLVPGLFKNEMKRRRDFYADHPSVDAT--
>tr|A0A7J6DDU5|A0A7J6DDU5_9TELE/44-152 [subseq from] RING-type domain-containing protein OS=Onychostoma macrolepis OX=369639 GN=G5714_001738 PE=4 SV=1
-TMHRTTRIKITELNPHLMCVLCGGYFIDATTIVECLHSFCKMCIVRYLETSKYCPICDVQVHKTKPLLNIRSDKTLQDIVYKLVPGLFKNEMKRRRDFYAEHP-VDATNG
>tr|A0A672GMV2|A0A672GMV2_SALFA/1-108 [subseq from] RING-type domain-containing protein OS=Salarias fasciatus OX=181472 PE=4 SV=1
--MHRTTRIKITELNPHLMCVLCGGYFIDATTIIECLHSFCKMCIVRYLETSKYCPICDVQVHKTKPLLNIRSDKTLQDIVYKLVPGLFKNEMKRRRDFYAEHP-VDASNG
>tr|A0A672GHH4|A0A672GHH4_SALFA/1-108 [subseq from] RING-type domain-containing protein OS=Salarias fasciatus OX=181472 PE=4 SV=1
--MHRTTRIKITELNPHLMCVLCGGYFIDATTIIECLHSFCKMCIVRYLETSKYCPICDVQVHKTKPLLNIRSDKTLQDIVYKLVPGLFKNEMKRRRDFYAEHP-VDASNG
>tr|A0A3P8Y3W8|A0A3P8Y3W8_ESOLU/2-109 [subseq from] RING-type domain-containing protein OS=Esox lucius OX=8010 PE=4 SV=2
-TMHRTTRIKITELNPHLMCVLCGGYFIDATTIIECLHSFCKMCIVRYLDTSKYCPICDVPVHKTKPLLNIRSDKTLQDIVYKLVPGLFKNEMKRRRDFYAEHPSVDAS--
>tr|A0A671WBE4|A0A671WBE4_SPAAU/1-108 [subseq from] Bmi1 polycomb ring finger oncogene 1a OS=Sparus aurata OX=8175 PE=4 SV=1
--MHRTTRIKITELNPHLMCVLCGGYFIDATTIIECLHSFCKMCIVRYLETSKYCPICDVQVHKTKPLLNIRSDKTLQDIVYKLVPGLFKNEMKRRRDFYAEHP-VDASNG
>tr|A0A3P8QUB5|A0A3P8QUB5_ASTCA/1-108 [subseq from] BMI1 proto-oncogene, polycomb ring finger OS=Astatotilapia calliptera OX=8154 PE=4 SV=1
--MHRTTRIKITELNPHLMCVLCGGYFIDATTIIECLHSFCKMCIVRYLETSKYCPICDVQVHKTKPLLNIRSDKTLQDIVYKLVPGLFKNEMKRRRDFYAEHP-VDASNG
>tr|A0A3B4ZYQ4|A0A3B4ZYQ4_9TELE/1-108 [subseq from] Polycomb complex protein BMI-1-A-like OS=Stegastes partitus OX=144197 PE=4 SV=1
--MHRTTRIKITELNPHLMCVLCGGYFIDATTIIECLHSFCKMCIVRYLETSKYCPICDVQVHKTKPLLNIRSDKTLQDIVYKLVPGLFKNEMKRRRDFYAEHP-VDASNG
>tr|A0A484C0T3|A0A484C0T3_PERFV/302-410 [subseq from] Uncharacterized protein OS=Perca flavescens OX=8167 GN=EPR50_G00223470 PE=4 SV=1
-NMHRTTRIKITELNPHLMCVLCGGYFIDATTIIECLHSFCKMCIVRYLETSKYCPICDVQVHKTKPLLNIRSDKTLQDIVYKLVPGLFKNEMKRRRDFYAEHP-VDASNG
>tr|A0A3B4H3P1|A0A3B4H3P1_9CICH/1-108 [subseq from] BMI1 proto-oncogene, polycomb ring finger OS=Pundamilia nyererei OX=303518 PE=4 SV=1
--MHRTTRIKITELNPHLMCVLCGGYFIDATTIIECLHSFCKMCIVRYLETSKYCPICDVQVHKTKPLLNIRSDKTLQDIVYKLVPGLFKNEMKRRRDFYAEHP-VDASNG
>tr|A0A3B4X8K4|A0A3B4X8K4_SERLL/1-108 [subseq from] Bmi1 polycomb ring finger oncogene 1a OS=Seriola lalandi dorsalis OX=1841481 PE=4 SV=1
--MHRTTRIKITELNPHLMCVLCGGYFIDATTIIECLHSFCKMCIVRYLETSKYCPICDVQVHKTKPLLNIRSDKTLQDIVYKLVPGLFKNEMKRRRDFYAEHP-VDASNG
>tr|A0A7N8XG77|A0A7N8XG77_9TELE/1-108 [subseq from] Bmi1 polycomb ring finger oncogene 1a OS=Mastacembelus armatus OX=205130 PE=4 SV=1
--MHRTTRIKITELNPHLMCVLCGGYFIDATTIIECLHSFCKMCIVRYLETSKYCPICDVQVHKTKPLLNIRSDKTLQDIVYKLVPGLFKNEMKRRRDFYAEHP-VDASNG
>tr|A0A3Q1GST5|A0A3Q1GST5_9TELE/1-108 [subseq from] Bmi1 polycomb ring finger oncogene 1a OS=Acanthochromis polyacanthus OX=80966 PE=4 SV=1
--MHRTTRIKITELNPHLMCVLCGGYFIDATTIIECLHSFCKMCIVRYLETSKYCPICDVQVHKTKPLLNIRSDKTLQDIVYKLVPGLFKNEMKRRRDFYAEHP-VDASNG
>tr|A0A4Z2BWG8|A0A4Z2BWG8_9TELE/1-108 [subseq from] RING-type domain-containing protein OS=Takifugu bimaculatus OX=433685 GN=fugu_015868 PE=4 SV=1
--MHRTTRIKITELNPHLMCVLCGGYFIDATTIIECLHSFCKMCIVRYLETSKYCPICDVQVHKTKPLLNIRSDKTLQDIVYKLVPGLFKNEMKRRRDFYAEHP-VDASNG
>tr|A0A5C6NUY0|A0A5C6NUY0_9TELE/1-108 [subseq from] Polycomb complex protein BMI-1-A OS=Takifugu flavidus OX=433684 GN=D4764_17G0005860 PE=4 SV=1
--MHRTTRIKITELNPHLMCVLCGGYFIDATTIIECLHSFCKMCIVRYLETSKYCPICDVQVHKTKPLLNIRSDKTLQDIVYKLVPGLFKNEMKRRRDFYAEHP-VDASNG
>tr|H2SAS6|H2SAS6_TAKRU/1-108 [subseq from] RING-type domain-containing protein OS=Takifugu rubripes OX=31033 GN=bmi1 PE=4 SV=3
--MHRTTRIKITELNPHLMCVLCGGYFIDATTIIECLHSFCKMCIVRYLETSKYCPICDVQVHKTKPLLNIRSDKTLQDIVYKLVPGLFKNEMKRRRDFYAEHP-VDASNG
>tr|A0A6A5E451|A0A6A5E451_PERFL/297-405 [subseq from] Uncharacterized protein OS=Perca fluviatilis OX=8168 GN=PFLUV_G00254960 PE=4 SV=1
-NMHRTTRIKITELNPHLMCVLCGGYFIDATTIIECLHSFCKMCIVRYLETSKYCPICDVQVHKTKPLLNIRSDKTLQDIVYKLVPGLFKNEMKRRRDFYAEHP-VDASNG
>tr|A0A6G1QMA6|A0A6G1QMA6_9TELE/1-108 [subseq from] Polycomb complex protein BMI-1 Polycomb group RING finger protein 4 OS=Channa argus OX=215402 GN=EXN66_Car019187 PE=4 SV=1
--MHRTTRIKITELNPHLMCVLCGGYFIDATTIIECLHSFCKMCIVRYLETSKYCPICDVQVHKTKPLLNIRSDKTLQDIVYKLVPGLFKNEMKRRRDFYAEHP-VDASNG
>tr|A0A3B4TEX6|A0A3B4TEX6_SERDU/1-108 [subseq from] BMI1 proto-oncogene, polycomb ring finger OS=Seriola dumerili OX=41447 PE=4 SV=1
--MHRTTRIKITELNPHLMCVLCGGYFIDATTIIECLHSFCKMCIVRYLETSKYCPICDVQVHKTKPLLNIRSDKTLQDIVYKLVPGLFKNEMKRRRDFYAEHP-VDASNG
>tr|A0A3B4X405|A0A3B4X405_SERLL/1-108 [subseq from] Bmi1 polycomb ring finger oncogene 1a OS=Seriola lalandi dorsalis OX=1841481 PE=4 SV=1
--MHRTTRIKITELNPHLMCVLCGGYFIDATTIIECLHSFCKMCIVRYLETSKYCPICDVQVHKTKPLLNIRSDKTLQDIVYKLVPGLFKNEMKRRRDFYAEHP-VDASNG
>tr|A0A3Q1JZB8|A0A3Q1JZB8_ANATE/1-108 [subseq from] Bmi1 polycomb ring finger oncogene 1a OS=Anabas testudineus OX=64144 PE=4 SV=2
--MHRTTRIKITELNPHLMCVLCGGYFIDATTIIECLHSFCKMCIVRYLETSKYCPICDVQVHKTKPLLNIRSDKTLQDIVYKLVPGLFKNEMKRRRDFYAEHP-VDASNG
>tr|A0A4W5NK79|A0A4W5NK79_9TELE/2-108 [subseq from] RING-type domain-containing protein OS=Hucho hucho OX=62062 PE=4 SV=1
-TMHRTTRIKITELNPHLMCVLCGGYFIDATTIIECLHSFCKMCIVRYLETSKYCPICDVPVHKTKPLLNIRSDKTLQDIVYKLVPGLFKNEMKRRRDFYTAHPSVDG---
>tr|A0A553MKZ0|A0A553MKZ0_9TELE/20-128 [subseq from] RING-type domain-containing protein OS=Danionella translucida OX=623744 GN=DNTS_002796 PE=4 SV=1
-KMHRTTRIKITELNPHLMCVLCGGYFIDATTIVECLHSFCKLCIVRYLETSKYCPICDVQVHKTKPLLNIRSDKTLQDIVYKLVPGLFKNEMKRRRDFYAEHP-IDATNG
>tr|A0A667XG46|A0A667XG46_9TELE/1-108 [subseq from] Bmi1 polycomb ring finger oncogene 1a OS=Myripristis murdjan OX=586833 PE=4 SV=1
--MHRTTRIKITELNPHLMCVLCGGYFIDATTIIECLHSFCKMCIVRYLETSKYCPICDVQVHKTKPLLNIRSDKTLQDIVYKLVPGLFKNEMKRRRDFYAEHP-VDASNG
>tr|A0A669BH97|A0A669BH97_ORENI/1-108 [subseq from] RING-type domain-containing protein OS=Oreochromis niloticus OX=8128 PE=4 SV=1
--MHRTTRIKITELNPHLMCVLCGGYFIDATTIIECLHSFCKMCIVRYLETSKYCPICDVQVHKTKPLLNIRSDKTLQDIVYKLVPGLFKNEMKRRRDFYAEHP-VDASNG
>tr|E6ZII1|E6ZII1_DICLA/1-108 [subseq from] Polycomb complex protein BMI-1-A OS=Dicentrarchus labrax OX=13489 GN=BMI1A PE=4 SV=1
--MHRTTRIKITELNPHLMCVLCGGYFIDATTIIECLHSFCKMCIVRYLETSKYCPICDVQVHKTKPLLNIRSDKTLQDIVYKLVPGLFKNEMKRRRDFYAEHP-VDASNG
>tr|A0A3B5B433|A0A3B5B433_9TELE/1-108 [subseq from] Polycomb complex protein BMI-1-A-like OS=Stegastes partitus OX=144197 PE=4 SV=1
--MHRTTRIKITELNPHLMCVLCGGYFIDATTIIECLHSFCKMCIVRYLETSKYCPICDVQVHKTKPLLNIRSDKTLQDIVYKLVPGLFKNEMKRRRDFYAEHP-VDASNG
>tr|A0A3P9D2I3|A0A3P9D2I3_9CICH/1-108 [subseq from] BMI1 proto-oncogene, polycomb ring finger OS=Maylandia zebra OX=106582 PE=4 SV=1
--MHRTTRIKITELNPHLMCVLCGGYFIDATTIIECLHSFCKMCIVRYLETSKYCPICDVQVHKTKPLLNIRSDKTLQDIVYKLVPGLFKNEMKRRRDFYAEHP-VDASNG
>tr|A0A671NCL2|A0A671NCL2_9TELE/2-110 [subseq from] Polycomb complex protein BMI-1-B OS=Sinocyclocheilus anshuiensis OX=1608454 GN=LOC107688441 PE=4 SV=1
-TMHRTTRIKITELNPHLMCVLCGGYFIDATTIVECLHSFCKMCIVRYLETSKYCPICDVQVHKTKPLLNIRSDKTLQDIVYKLVPGLFKNEMKRRRDFYAEHP-VDATNG
>tr|A0A672T0C4|A0A672T0C4_SINGR/2-110 [subseq from] Polycomb complex protein BMI-1-B OS=Sinocyclocheilus grahami OX=75366 GN=LOC107585379 PE=4 SV=1
-TMHRTTRIKITELNPHLMCVLCGGYFIDATTIVECLHSFCKMCIVRYLETSKYCPICDVQVHKTKPLLNIRSDKTLQDIVYKLVPGLFKNEMKRRRDFYAEHP-VDATNG
>tr|A0A673FQB9|A0A673FQB9_9TELE/2-110 [subseq from] Polycomb complex protein BMI-1-B OS=Sinocyclocheilus rhinocerous OX=307959 GN=LOC107722592 PE=4 SV=1
-TMHRTTRIKITELNPHLMCVLCGGYFIDATTIVECLHSFCKMCIVRYLETSKYCPICDVQVHKTKPLLNIRSDKTLQDIVYKLVPGLFKNEMKRRRDFYAEHP-VDATNG
>tr|A0A3B4H8S4|A0A3B4H8S4_9CICH/1-108 [subseq from] BMI1 proto-oncogene, polycomb ring finger OS=Pundamilia nyererei OX=303518 PE=4 SV=1
--MHRTTRIKITELNPHLMCVLCGGYFIDATTIIECLHSFCKMCIVRYLETSKYCPICDVQVHKTKPLLNIRSDKTLQDIVYKLVPGLFKNEMKRRRDFYAEHP-VDASNG
>tr|A0A3P8QUA0|A0A3P8QUA0_ASTCA/1-108 [subseq from] BMI1 proto-oncogene, polycomb ring finger OS=Astatotilapia calliptera OX=8154 PE=4 SV=1
--MHRTTRIKITELNPHLMCVLCGGYFIDATTIIECLHSFCKMCIVRYLETSKYCPICDVQVHKTKPLLNIRSDKTLQDIVYKLVPGLFKNEMKRRRDFYAEHP-VDASNG
>tr|A0A3Q2W4B3|A0A3Q2W4B3_HAPBU/1-108 [subseq from] BMI1 proto-oncogene, polycomb ring finger OS=Haplochromis burtoni OX=8153 PE=4 SV=1
--MHRTTRIKITELNPHLMCVLCGGYFIDATTIIECLHSFCKMCIVRYLETSKYCPICDVQVHKTKPLLNIRSDKTLQDIVYKLVPGLFKNEMKRRRDFYAEHP-VDASNG
>tr|A0A3Q4GB32|A0A3Q4GB32_NEOBR/1-108 [subseq from] Polycomb complex protein BMI-1-A-like OS=Neolamprologus brichardi OX=32507 PE=4 SV=1
--MHRTTRIKITELNPHLMCVLCGGYFIDATTIIECLHSFCKMCIVRYLETSKYCPICDVQVHKTKPLLNIRSDKTLQDIVYKLVPGLFKNEMKRRRDFYAEHP-VDASNG
>tr|A0A3P8YLR6|A0A3P8YLR6_ESOLU/1-108 [subseq from] Polycomb complex protein BMI-1-A-like OS=Esox lucius OX=8010 PE=4 SV=1
--MHRTTSIKITELNPHLMCVLCGGYFIDATTIVECLHSFCRMCIVRYLETSKYCPICDVQVHKTKPLLNIRSDKTLQDIVYKLVPGLFKDEMKRRRDFYAAHPSLDAGN-
>tr|A0A3Q1BRW6|A0A3Q1BRW6_AMPOC/1-108 [subseq from] BMI1 proto-oncogene, polycomb ring finger OS=Amphiprion ocellaris OX=80972 PE=4 SV=1
--MHRTTRIKITELNPHLMCVLCGGYFIDATTIIECLHSFCKMCIVRYLETSKYCPICDVQVHKTKPLLNIRSDKTLQDIVYKLVPGLFKNEMKRRRDFYAEHP-VDASNG
>tr|A0A3Q1FNK9|A0A3Q1FNK9_9TELE/1-108 [subseq from] Bmi1 polycomb ring finger oncogene 1a OS=Acanthochromis polyacanthus OX=80966 PE=4 SV=1
--MHRTTRIKITELNPHLMCVLCGGYFIDATTIIECLHSFCKMCIVRYLETSKYCPICDVQVHKTKPLLNIRSDKTLQDIVYKLVPGLFKNEMKRRRDFYAEHP-VDASNG
>tr|A0A4U5VKY8|A0A4U5VKY8_COLLU/1-108 [subseq from] Polycomb complex protein BMI-1 OS=Collichthys lucidus OX=240159 GN=D9C73_021949 PE=4 SV=1
--MHRTTRIKITELNPHLMCVLCGGYFIDATTIIECLHSFCKMCIVRYLETSKYCPICDVQVHKTKPLLNIRSDKTLQDIVYKLVPGLFKNEMKRRRDFYAEHP-VDASNG
>tr|A0A668TED2|A0A668TED2_OREAU/1-108 [subseq from] Bmi1 polycomb ring finger oncogene 1a OS=Oreochromis aureus OX=47969 PE=4 SV=1
--MHRTTRIKITELNPHLMCVLCGGYFIDATTIIECLHSFCKMCIVRYLETSKYCPICDVQVHKTKPLLNIRSDKTLQDIVYKLVPGLFKNEMKRRRDFYAEHP-VDASNG
>tr|A0A6Q2X809|A0A6Q2X809_ESOLU/1-108 [subseq from] Polycomb complex protein BMI-1-A-like OS=Esox lucius OX=8010 PE=4 SV=1
--MHRTTSIKITELNPHLMCVLCGGYFIDATTIVECLHSFCRMCIVRYLETSKYCPICDVQVHKTKPLLNIRSDKTLQDIVYKLVPGLFKDEMKRRRDFYAAHPSLDAGN-
>tr|A0A3P8U992|A0A3P8U992_AMPPE/1-108 [subseq from] RING-type domain-containing protein OS=Amphiprion percula OX=161767 PE=4 SV=1
--MHRTTRIKITELNPHLMCVLCGGYFIDATTIIECLHSFCKMCIVRYLETSKYCPICDVQVHKTKPLLNIRSDKTLQDIVYKLVPGLFKNEMKRRRDFYAEHP-VDASNG
>tr|A0A3P8Y135|A0A3P8Y135_ESOLU/30-137 [subseq from] RING-type domain-containing protein OS=Esox lucius OX=8010 PE=4 SV=2
-TMHRTTRIKITELNPHLMCVLCGGYFIDATTIIECLHSFCKMCIVRYLDTSKYCPICDVPVHKTKPLLNIRSDKTLQDIVYKLVPGLFKNEMKRRRDFYAEHPSVDAS--
>tr|A0A672GIY4|A0A672GIY4_SALFA/1-108 [subseq from] RING-type domain-containing protein OS=Salarias fasciatus OX=181472 PE=4 SV=1
--MHRTTRIKITELNPHLMCVLCGGYFIDATTIIECLHSFCKMCIVRYLETSKYCPICDVQVHKTKPLLNIRSDKTLQDIVYKLVPGLFKNEMKRRRDFYAEHP-VDASNG
>tr|A0A3Q3J0I8|A0A3Q3J0I8_MONAL/1-108 [subseq from] Bmi1 polycomb ring finger oncogene 1a OS=Monopterus albus OX=43700 PE=4 SV=1
--MHRTTRIKITELNPHLMCVLCGGYFIDATTIIECLHSFCKMCIVRYLETSKYCPICDVQVHKTKPLLNIRSDKTLQDIVYKLVPGLFKNEMKRRRDFYAEHP-VDASNG
>tr|A0A3Q3GV30|A0A3Q3GV30_9LABR/1-108 [subseq from] Bmi1 polycomb ring finger oncogene 1a OS=Labrus bergylta OX=56723 PE=4 SV=1
--MHRTTRIKITELNPHLMCVLCGGYFIDATTIIECLHSFCKMCIVRYLETSKYCPICDVQVHKTKPLLNIRSDKTLQDIVYKLVPGLFKNEMKRRRDFYADHP-VDASNG
>tr|A0A673BCR9|A0A673BCR9_9TELE/1-108 [subseq from] RING-type domain-containing protein OS=Sphaeramia orbicularis OX=375764 PE=4 SV=1
--MHRTTRIKITELNPHLMCVLCGGYFIDATTIIECLHSFCKMCIVRYLETSKYCPICDVQVHKTKPLLNIRSDKTLQDIVYKLVPGLFKNEMKRRRDFYADHP-VDASNG
>tr|A0A3Q3J4W5|A0A3Q3J4W5_MONAL/1-108 [subseq from] Bmi1 polycomb ring finger oncogene 1a OS=Monopterus albus OX=43700 PE=4 SV=1
--MHRTTRIKITELNPHLMCVLCGGYFIDATTIIECLHSFCKMCIVRYLETSKYCPICDVQVHKTKPLLNIRSDKTLQDIVYKLVPGLFKNEMKRRRDFYAEHP-VDASNG
>tr|A0A6F9AQE7|A0A6F9AQE7_9TELE/1-109 [subseq from] RING-type domain-containing protein OS=Coregonus sp. 'balchen' OX=861768 GN=CSTEINMANNI_LOCUS1636656 PE=4 SV=1
--MHRTTKIKITELNPHLMCVLCGGYFIDATTIVECLHSFCKMCIVCYLETSKYCPICDVQVHKTKPLLNIRSDKTLQDIVYRLVPGLFKDEMKRRRDFYAAHPSLDAGNG
>tr|A0A672SLZ2|A0A672SLZ2_SINGR/1-108 [subseq from] Polycomb complex protein BMI-1-B-like OS=Sinocyclocheilus grahami OX=75366 GN=LOC107589825 PE=4 SV=1
--MHRTTRIKITELNPHLMCVLCGGYFIDATTIVECLHSFCKMCIVRYLETSKYCPICDVQVHKTKPLLNIRSDKTLQDIVYKLVPGLFKNEMKRRRDFYAEHP-VDATNG
>tr|A0A3B4TFI8|A0A3B4TFI8_SERDU/1-108 [subseq from] BMI1 proto-oncogene, polycomb ring finger OS=Seriola dumerili OX=41447 PE=4 SV=1
--MHRTTRIKITELNPHLMCVLCGGYFIDATTIIECLHSFCKMCIVRYLETSKYCPICDVQVHKTKPLLNIRSDKTLQDIVYKLVPGLFKNEMKRRRDFYAEHP-VDASNG
>tr|A0A3Q0QUH6|A0A3Q0QUH6_AMPCI/1-108 [subseq from] Bmi1 polycomb ring finger oncogene 1a OS=Amphilophus citrinellus OX=61819 PE=4 SV=1
--MHRTTRIKITELNPHLMCVLCGGYFIDATTIIECLHSFCKMCIVRYLETSKYCPICDVQVHKTKPLLNIRSDKTLQDIVYKLVPGLFKNEMKRRRDFYAEHP-VDASNG
>tr|A0A3Q3H2G4|A0A3Q3H2G4_9LABR/1-108 [subseq from] Bmi1 polycomb ring finger oncogene 1a OS=Labrus bergylta OX=56723 PE=4 SV=1
--MHRTTRIKITELNPHLMCVLCGGYFIDATTIIECLHSFCKMCIVRYLETSKYCPICDVQVHKTKPLLNIRSDKTLQDIVYKLVPGLFKNEMKRRRDFYADHP-VDASNG
>sp|Q7T3E6|BMI1B_DANRE/1-108 [subseq from] Polycomb complex protein BMI-1-B OS=Danio rerio OX=7955 GN=bmi1b PE=2 SV=1
--MHRTTRIKITELNPHLMCVLCGGYFIDATTIVECLHSFCKMCIVRYLETSKYCPICDVQVHKTKPLLNIRSDKTLQDIVYKLVPGLFKNEMKRRRDFYAEHP-VDATNG
>tr|A0A3B3DJE1|A0A3B3DJE1_ORYME/1-108 [subseq from] RING-type domain-containing protein OS=Oryzias melastigma OX=30732 PE=4 SV=1
--MHRTTRIKITELNPHLICVLCGGYFIDATTIIECLHSFCKMCIVRYLETSKYCPICDVQVHKTKPLLNIRSDKTLQDIVYKLVPGLFKNEMKRRRDFYAEHP-VDASNG
>tr|A0A3B4ANY4|A0A3B4ANY4_9GOBI/1-108 [subseq from] RING-type domain-containing protein OS=Periophthalmus magnuspinnatus OX=409849 PE=4 SV=1
--MHRTTRIKITELNPHLMCVLCGGYFIDATTIIECLHSFCKMCIVRYLETSKYCPICDVQVHKTKPLLNIRSDKTLQDIVYKLVPGLFKNEMKRRRDFYADHP-LDASNG
>tr|A0A4W5PRF3|A0A4W5PRF3_9TELE/1-109 [subseq from] RING-type domain-containing protein OS=Hucho hucho OX=62062 PE=4 SV=1
--MHRTTKIKITELNPHLMCVLCGGYFIDATTIVECLHSFCKMCIVCYLETSKYCPICDVQVHKTKPLLNIRSDKTLQDIVYRLVPGLFKDEMKRRRDFYAAHPSLDAGNG
>tr|A0A673BEM1|A0A673BEM1_9TELE/1-108 [subseq from] RING-type domain-containing protein OS=Sphaeramia orbicularis OX=375764 PE=4 SV=1
--MHRTTRIKITELNPHLMCVLCGGYFIDATTIIECLHSFCKMCIVRYLETSKYCPICDVQVHKTKPLLNIRSDKTLQDIVYKLVPGLFKNEMKRRRDFYADHP-VDASNG
>tr|H3CRT3|H3CRT3_TETNG/2-109 [subseq from] RING-type domain-containing protein OS=Tetraodon nigroviridis OX=99883 PE=4 SV=1
--MHRTTRIKITELNPHLMCVLCGGYFIDATTIIECLHSFCKMCIVRYLETNKYCPICDVQVHKTKPLLNIRSDKTLQDIVYKLVPGLFKNEMKRRRDFYAEHP-VDASNG
>tr|A0A151P5N8|A0A151P5N8_ALLMI/1-109 [subseq from] Polycomb group RING finger protein 2 isoform A OS=Alligator mississippiensis OX=8496 GN=PCGF2 PE=4 SV=1
--MHRTTRIKITELNPHLMCALCGGYFIDATTIVECLHSFCKTCIVRYLETNKYCPMCDVQVHKTRPLLSIRSDKTLQDIVYKLVPGLFKDEMKRRRDFYAAYPMADVPNG
>tr|A0A3Q3D6K9|A0A3Q3D6K9_HIPCM/1-108 [subseq from] Bmi1 polycomb ring finger oncogene 1a OS=Hippocampus comes OX=109280 PE=4 SV=1
--MHRTTRIKITELNPHLMCVLCGGYFIDATTIIECLHSFCKMCIVRYLETSKYCPICDVQVHKTKPLLNIRSDKTLQDIVYKLVPGLFKNEMKRRRDFYAEHPV-EASNG
>tr|A0A3Q4G4Z4|A0A3Q4G4Z4_NEOBR/1-108 [subseq from] Polycomb complex protein BMI-1-A-like OS=Neolamprologus brichardi OX=32507 PE=4 SV=1
--MHRTTRIKITELNPHLMCVLCGGYFIDATTIIECLHSFCKMCIVRYLETSKYCPICDVQVHKTKPLLNIRSDKTLQDIVYKLVPGLFKNEMKRRRDFYAEHP-VDASNG
>tr|A0A674IKH9|A0A674IKH9_TERCA/2-110 [subseq from] Polycomb group ring finger 2 OS=Terrapene carolina triunguis OX=2587831 GN=PCGF2 PE=4 SV=1
--MHRTTRIKITELNPHLMCALCGGYFIDATTIVECLHSFCKTCIVRYLETNKYCPMCDVQVHKTRPLLSIRSDKTLQDIVYKLVPGLFKDEMKRRRDFYAAYPMADVPNG
>tr|A0A6P6JR70|A0A6P6JR70_CARAU/2-110 [subseq from] polycomb complex protein BMI-1-B isoform X2 OS=Carassius auratus OX=7957 GN=LOC113045862 PE=4 SV=1
-TMHRTTRIKITELNPHLMCVLCGGYFIDATTIVECLHSFCKMCIVRYLETSKYCPICDVQVHKTKPLLNIRSDKTLQDIVYKLVPGLFKNEMKRRRDFYAEHP-VDVTNG
>tr|A0A3P8ZWY9|A0A3P8ZWY9_ESOLU/1-107 [subseq from] RING-type domain-containing protein OS=Esox lucius OX=8010 PE=4 SV=2
--MHRTTRIKITELNPHLMCVLCGGYFIDATTIIECLHSFCKMCIVRYLDTSKYCPICDVPVHKTKPLLNIRSDKTLQDIVYKLVPGLFKNEMKRRRDFYAEHPSVDAS--
>tr|A0A6I9XIH4|A0A6I9XIH4_9SAUR/14-122 [subseq from] polycomb group RING finger protein 2 isoform X1 OS=Thamnophis sirtalis OX=35019 GN=PCGF2 PE=4 SV=1
--MHRTTRIKITELNPHLMCALCGGYFIDATTIVECLHSFCKTCIVRYLETNKYCPMCDVQVHKTRPLLSIRSDKTLQDIVYKLVPGLFKDEMKRRRDFYAAYPLADVPNG
>tr|A0A6P6JRZ7|A0A6P6JRZ7_CARAU/32-140 [subseq from] polycomb complex protein BMI-1-B isoform X1 OS=Carassius auratus OX=7957 GN=LOC113045862 PE=4 SV=1
-TMHRTTRIKITELNPHLMCVLCGGYFIDATTIVECLHSFCKMCIVRYLETSKYCPICDVQVHKTKPLLNIRSDKTLQDIVYKLVPGLFKNEMKRRRDFYAEHP-VDVTNG
>tr|A0A6P9BQ73|A0A6P9BQ73_PANGU/27-135 [subseq from] polycomb group RING finger protein 2 isoform X4 OS=Pantherophis guttatus OX=94885 GN=PCGF2 PE=4 SV=1
--MHRTTRIKITELNPHLMCALCGGYFIDATTIVECLHSFCKTCIVRYLETNKYCPMCDVQVHKTRPLLSIRSDKTLQDIVYKLVPGLFKDEMKRRRDFYAAYPLADVPNG
>tr|Q4SN13|Q4SN13_TETNG/1-108 [subseq from] Chromosome 6 SCAF14544, whole genome shotgun sequence (Fragment) OS=Tetraodon nigroviridis OX=99883 GN=GSTENG00015488001 PE=4 SV=1
--MHRTTRIKITELNPHLMCVLCGGYFIDATTIIECLHSFCKMCIVRYLETNKYCPICDVQVHKTKPLLNIRSDKTLQDIVYKLVPGLFKNEMKRRRDFYAEHP-VDASNG
>tr|W5N8B6|W5N8B6_LEPOC/1-109 [subseq from] RING-type domain-containing protein OS=Lepisosteus oculatus OX=7918 PE=4 SV=1
--MHRTTRIKITELNPHLMCALCGGYFIDATTIVECLHSFCKTCIVGYLETNKYCPMCDVQVHKTRPLLSIRSDKTLQDIVYKLVPGLFKDEMKRRRDFYAANPTADTANG
>tr|A0A6P7KHT0|A0A6P7KHT0_9TELE/146-254 [subseq from] polycomb complex protein BMI-1 isoform X2 OS=Parambassis ranga OX=210632 GN=bmi1 PE=4 SV=1
-NMHRTTRIKITELNPHLMCVLCGGYFIDATTIIECLHSFCKMCIVRYLETSKFCPICDVQVHKTKPLLNIRSDKTLQDIVYKLVPGLFKNEMKRRRDFYAEHP-VDASNG
>tr|A0A6P9BLG3|A0A6P9BLG3_PANGU/14-122 [subseq from] polycomb group RING finger protein 2 isoform X2 OS=Pantherophis guttatus OX=94885 GN=PCGF2 PE=4 SV=1
--MHRTTRIKITELNPHLMCALCGGYFIDATTIVECLHSFCKTCIVRYLETNKYCPMCDVQVHKTRPLLSIRSDKTLQDIVYKLVPGLFKDEMKRRRDFYAAYPLADVPNG
>tr|A0A6F9BWW8|A0A6F9BWW8_9TELE/2-109 [subseq from] RING-type domain-containing protein (Fragment) OS=Coregonus sp. 'balchen' OX=861768 GN=CSTEINMANNI_LOCUS3333119 PE=4 SV=1
-TMHRTTRIKITELNPHLMCVLCGGYFIDATTIIECLHSFCKMCIVRYLETSKYCPICDVPVHKTKPLLNIRSDKTLQDIVYKLVPGLFKNEMKRRRDFYTDHPSVDAT--
>tr|A0A6P9BWI0|A0A6P9BWI0_PANGU/27-135 [subseq from] polycomb group RING finger protein 2 isoform X1 OS=Pantherophis guttatus OX=94885 GN=PCGF2 PE=4 SV=1
--MHRTTRIKITELNPHLMCALCGGYFIDATTIVECLHSFCKTCIVRYLETNKYCPMCDVQVHKTRPLLSIRSDKTLQDIVYKLVPGLFKDEMKRRRDFYAAYPLADVPNG
>tr|A0A0S7H5S7|A0A0S7H5S7_9TELE/1-108 [subseq from] BMI1A OS=Poeciliopsis prolifica OX=188132 GN=BMI1A PE=4 SV=1
--MHRTTRIKITELNPHLICVLCGGYFIDATTIIECLHSFCKMCIVRYLETSKYCPICDVQVHKTKPLLNIRSDKTLQDIVYKLVPGLFKNEMKRRRDFYAEHP-VDASNG
>tr|A0A452IVK4|A0A452IVK4_9SAUR/1-109 [subseq from] Polycomb group ring finger 2 OS=Gopherus agassizii OX=38772 PE=4 SV=1
--MHRTTRIKITELNPHLMCALCGGYFIDATTIVECLHSFCKTCIVRYLETNKYCPMCDVQVHKTRPLLSIRSDKTLQDIVYKLVPGLFKDEMKRRRDFYAAYPMADVPNG
>tr|A0A6A4S559|A0A6A4S559_SCOMX/138-246 [subseq from] Uncharacterized protein OS=Scophthalmus maximus OX=52904 GN=F2P81_019284 PE=4 SV=1
-TMHRTTRIKITELNPHLMCVLCGGYFIDATTIIECLHSFCKMCIVRYLEASKYCPICDVQVHKTKPLLNIRSDKTLQDIVYKLVPGLFKNEMKRRRDFYAEHP-VDASNG
>tr|A0A0S7H0R7|A0A0S7H0R7_9TELE/1-108 [subseq from] BMI1A OS=Poeciliopsis prolifica OX=188132 GN=BMI1A PE=4 SV=1
--MHRTTRIKITELNPHLICVLCGGYFIDATTIIECLHSFCKMCIVRYLETSKYCPICDVQVHKTKPLLNIRSDKTLQDIVYKLVPGLFKNEMKRRRDFYAEHP-VDASNG
>tr|A0A151P5E5|A0A151P5E5_ALLMI/1-109 [subseq from] Polycomb group RING finger protein 2 isoform B OS=Alligator mississippiensis OX=8496 GN=PCGF2 PE=4 SV=1
--MHRTTRIKITELNPHLMCALCGGYFIDATTIVECLHSFCKTCIVRYLETNKYCPMCDVQVHKTRPLLSIRSDKTLQDIVYKLVPGLFKDEMKRRRDFYAAYPMADVPNG
>tr|A0A1U7SG16|A0A1U7SG16_ALLSI/1-109 [subseq from] polycomb group RING finger protein 2 isoform X2 OS=Alligator sinensis OX=38654 GN=PCGF2 PE=4 SV=1
--MHRTTRIKITELNPHLMCALCGGYFIDATTIVECLHSFCKTCIVRYLETNKYCPMCDVQVHKTRPLLSIRSDKTLQDIVYKLVPGLFKDEMKRRRDFYAAYPMADVPNG
>tr|A0A452IVA7|A0A452IVA7_9SAUR/1-109 [subseq from] Polycomb group ring finger 2 OS=Gopherus agassizii OX=38772 PE=4 SV=1
--MHRTTRIKITELNPHLMCALCGGYFIDATTIVECLHSFCKTCIVRYLETNKYCPMCDVQVHKTRPLLSIRSDKTLQDIVYKLVPGLFKDEMKRRRDFYAAYPMADVPNG
>tr|A0A4D9ETX8|A0A4D9ETX8_9SAUR/1-109 [subseq from] Serine/threonine-protein phosphatase with EF-hands 1 OS=Platysternon megacephalum OX=55544 GN=DR999_PMT06042 PE=4 SV=1
--MHRTTRIKITELNPHLMCALCGGYFIDATTIVECLHSFCKTCIVRYLETNKYCPMCDVQVHKTRPLLSIRSDKTLQDIVYKLVPGLFKDEMKRRRDFYAAYPMADVPNG
>tr|A0A7M4E262|A0A7M4E262_CROPO/1-109 [subseq from] Polycomb group ring finger 2 OS=Crocodylus porosus OX=8502 GN=PCGF2 PE=4 SV=1
--MHRTTRIKITELNPHLMCALCGGYFIDATTIVECLHSFCKTCIVRYLETNKYCPMCDVQVHKTRPLLSIRSDKTLQDIVYKLVPGLFKDEMKRRRDFYAAYPMADVPNG
>tr|M7BP97|M7BP97_CHEMY/1-109 [subseq from] Polycomb group RING finger protein 2 OS=Chelonia mydas OX=8469 GN=UY3_09102 PE=4 SV=1
--MHRTTRIKITELNPHLMCALCGGYFIDATTIVECLHSFCKTCIVRYLETNKYCPMCDVQVHKTRPLLSIRSDKTLQDIVYKLVPGLFKDEMKRRRDFYAAYPMADVPNG
>tr|A0A6J2RT71|A0A6J2RT71_COTGO/1-108 [subseq from] polycomb complex protein BMI-1 OS=Cottoperca gobio OX=56716 GN=bmi1 PE=4 SV=1
--MHRTTRIKITELNPHLMCVLCGGYFIDATTIIECLHSFCKMCIVRYLETSKYCPICDVQVHKTKPLLNIRSDKTLQDIVYKLVPGLFKNEMKRRRDFYSEHP-VDASNG
>tr|A0A6P7KL75|A0A6P7KL75_9TELE/1-108 [subseq from] polycomb complex protein BMI-1 isoform X1 OS=Parambassis ranga OX=210632 GN=bmi1 PE=4 SV=1
--MHRTTRIKITELNPHLMCVLCGGYFIDATTIIECLHSFCKMCIVRYLETSKFCPICDVQVHKTKPLLNIRSDKTLQDIVYKLVPGLFKNEMKRRRDFYAEHP-VDASNG
>tr|A0A6I9XDL9|A0A6I9XDL9_9SAUR/1-109 [subseq from] polycomb group RING finger protein 2 isoform X2 OS=Thamnophis sirtalis OX=35019 GN=PCGF2 PE=4 SV=1
--MHRTTRIKITELNPHLMCALCGGYFIDATTIVECLHSFCKTCIVRYLETNKYCPMCDVQVHKTRPLLSIRSDKTLQDIVYKLVPGLFKDEMKRRRDFYAAYPLADVPNG
>tr|A0A3Q2CLF6|A0A3Q2CLF6_CYPVA/1-108 [subseq from] Bmi1 polycomb ring finger oncogene 1a OS=Cyprinodon variegatus OX=28743 PE=4 SV=1
--MHRTTRIKITELNPHLICVLCGGYFIDATTIIECLHSFCKMCIVRYLETSKYCPICDVQVHKTKPLLNIRSDKTLQDIVYKLVPGLFKNEMKRRRDFYAEHP-VDASNG
>tr|A0A3S2M2P2|A0A3S2M2P2_ORYJA/1-108 [subseq from] RING-type domain-containing protein OS=Oryzias javanicus OX=123683 GN=OJAV_G00198780 PE=4 SV=1
--MHRTTRIKITELNPHLICVLCGGYFIDATTIIECLHSFCKMCIVRYLETSKYCPICDVQVHKTKPLLNIRSDKTLQDIVYKLVPGLFKNEMKRRRDFYAEHP-VDASNG
>tr|A0A7L0HIC5|A0A7L0HIC5_AREIN/1-109 [subseq from] PCGF2 protein (Fragment) OS=Arenaria interpres OX=54971 GN=Pcgf2 PE=4 SV=1
--MHRTTRIKITELNPHLMCALCGGYFIDATTIVECLHSFCKTCIVRYLETNKYCPMCDVQVHKTRPLLSIRSDKTLQDIVYKLVPGLFKDEMKRRRDFYAAYPMAEVPNG
>tr|A0A7L1D212|A0A7L1D212_9PASS/1-109 [subseq from] PCGF2 protein (Fragment) OS=Serilophus lunatus OX=239386 GN=Pcgf2 PE=4 SV=1
--MHRTTRIKITELNPHLMCALCGGYFIDATTIVECLHSFCKTCIVRYLETNKYCPMCDVQVHKTRPLLSIRSDKTLQDIVYKLVPGLFKDEMKRRRDFYAAYPMAEVPNG
>tr|A0A834F619|A0A834F619_ORYME/1-108 [subseq from] Polycomb complex protein BMI-1 OS=Oryzias melastigma OX=30732 GN=FQA47_014833 PE=4 SV=1
--MHRTTRIKITELNPHLICVLCGGYFIDATTIIECLHSFCKMCIVRYLETSKYCPICDVQVHKTKPLLNIRSDKTLQDIVYKLVPGLFKNEMKRRRDFYAEHP-VDASNG
>tr|A0A3P9MJK7|A0A3P9MJK7_ORYLA/1-108 [subseq from] RING-type domain-containing protein OS=Oryzias latipes OX=8090 PE=4 SV=1
--MHRTTRIKITELNPHLICVLCGGYFIDATTIIECLHSFCKMCIVRYLETSKYCPICDVQVHKTKPLLNIRSDKTLQDIVYKLVPGLFKNEMKRRRDFYAEHP-VDASNG
>tr|H2LSI7|H2LSI7_ORYLA/1-108 [subseq from] RING-type domain-containing protein OS=Oryzias latipes OX=8090 PE=4 SV=2
--MHRTTRIKITELNPHLICVLCGGYFIDATTIIECLHSFCKMCIVRYLETSKYCPICDVQVHKTKPLLNIRSDKTLQDIVYKLVPGLFKNEMKRRRDFYAEHP-VDASNG
>tr|A0A2I4DCA4|A0A2I4DCA4_9TELE/1-108 [subseq from] polycomb complex protein BMI-1 OS=Austrofundulus limnaeus OX=52670 GN=bmi1 PE=4 SV=1
--MHRTTRIKITELNPHLICVLCGGYFIDATTIIECLHSFCKMCIVRYLETSKYCPICDVQVHKTKPLLNIRSDKTLQDIVYKLVPGLFKNEMKRRRDFYAEHP-VDASNG
>tr|A0A3B3YAF4|A0A3B3YAF4_9TELE/1-108 [subseq from] Bmi1 polycomb ring finger oncogene 1a OS=Poecilia mexicana OX=48701 PE=4 SV=1
--MHRTTRIKITELNPHLICVLCGGYFIDATTIIECLHSFCKMCIVRYLETSKYCPICDVQVHKTKPLLNIRSDKTLQDIVYKLVPGLFKNEMKRRRDFYAEHP-VDASNG
>tr|A0A1W7RFY3|A0A1W7RFY3_AGKCO/1-109 [subseq from] Mel-18 protein OS=Agkistrodon contortrix contortrix OX=8713 PE=4 SV=1
--MHRTTRIKITELNPHLMCALCGGYFIDATTIVECLHSFCKTCIVRYLETNKYCPMCDVQVHKTRPLLSIRSDKTLQDIVYKLVPGLFKDEMKRRRDFYAAYPLADVPNG
>tr|A0A3P9PKI4|A0A3P9PKI4_POERE/1-108 [subseq from] Bmi1 polycomb ring finger oncogene 1a OS=Poecilia reticulata OX=8081 PE=4 SV=1
--MHRTTRIKITELNPHLICVLCGGYFIDATTIIECLHSFCKMCIVRYLETSKYCPICDVQVHKTKPLLNIRSDKTLQDIVYKLVPGLFKNEMKRRRDFYAEHP-VDASNG
>tr|A0A6P9BMP7|A0A6P9BMP7_PANGU/1-109 [subseq from] polycomb group RING finger protein 2 isoform X3 OS=Pantherophis guttatus OX=94885 GN=PCGF2 PE=4 SV=1
--MHRTTRIKITELNPHLMCALCGGYFIDATTIVECLHSFCKTCIVRYLETNKYCPMCDVQVHKTRPLLSIRSDKTLQDIVYKLVPGLFKDEMKRRRDFYAAYPLADVPNG
>tr|M3ZXZ2|M3ZXZ2_XIPMA/1-108 [subseq from] RING-type domain-containing protein OS=Xiphophorus maculatus OX=8083 PE=4 SV=1
--MHRTTRIKITELNPHLICVLCGGYFIDATTIIECLHSFCKMCIVRYLETSKYCPICDVQVHKTKPLLNIRSDKTLQDIVYKLVPGLFKNEMKRRRDFYAEHP-VDASNG
>tr|A0A670JDU9|A0A670JDU9_PODMU/1-109 [subseq from] Polycomb group ring finger 2 OS=Podarcis muralis OX=64176 GN=PCGF2 PE=4 SV=1
--MHRTTRIKITELNPHLMCALCGGYFIDATTIVECLHSFCKTCIVRYLETNKYCPMCDVQVHKTRPLLSIRSDKTLQDIVYKLVPGLFKDEMKRRRDFYAAYPLADVPNG
>tr|A0A7K5I945|A0A7K5I945_CROSL/1-109 [subseq from] PCGF2 protein (Fragment) OS=Crotophaga sulcirostris OX=33598 GN=Pcgf2 PE=4 SV=1
--MHRTTRIKITELNPHLMCALCGGYFIDATTIVECLHSFCKTCIVRYLETNKYCPMCDVQVHKTRPLLSIRSDKTLQDIVYKLVPGLFKDEMKRRRDFYAAYPMAEVPNG
>tr|A0A7K8UZP2|A0A7K8UZP2_9STRI/1-109 [subseq from] PCGF2 protein (Fragment) OS=Ciccaba nigrolineata OX=1118524 GN=Pcgf2 PE=4 SV=1
--MHRTTRIKITELNPHLMCALCGGYFIDATTIVECLHSFCKTCIVRYLETNKYCPMCDVQVHKTRPLLSIRSDKTLQDIVYKLVPGLFKDEMKRRRDFYAAYPMAEVPNG
>tr|A0A7K9DYQ5|A0A7K9DYQ5_BARMA/1-109 [subseq from] PCGF2 protein (Fragment) OS=Baryphthengus martii OX=176943 GN=Pcgf2 PE=4 SV=1
--MHRTTRIKITELNPHLMCALCGGYFIDATTIVECLHSFCKTCIVRYLETNKYCPMCDVQVHKTRPLLSIRSDKTLQDIVYKLVPGLFKDEMKRRRDFYAAYPMAEVPNG
>tr|A0A7L0ASW7|A0A7L0ASW7_9AVES/1-109 [subseq from] PCGF2 protein (Fragment) OS=Ciconia maguari OX=52777 GN=Pcgf2 PE=4 SV=1
--MHRTTRIKITELNPHLMCALCGGYFIDATTIVECLHSFCKTCIVRYLETNKYCPMCDVQVHKTRPLLSIRSDKTLQDIVYKLVPGLFKDEMKRRRDFYAAYPMAEVPNG
>tr|A0A7L0PBJ0|A0A7L0PBJ0_9AVES/1-109 [subseq from] PCGF2 protein (Fragment) OS=Mesembrinibis cayennensis OX=1118748 GN=Pcgf2 PE=4 SV=1
--MHRTTRIKITELNPHLMCALCGGYFIDATTIVECLHSFCKTCIVRYLETNKYCPMCDVQVHKTRPLLSIRSDKTLQDIVYKLVPGLFKDEMKRRRDFYAAYPMAEVPNG
>tr|A0A7L1J0A8|A0A7L1J0A8_SMUAF/1-109 [subseq from] PCGF2 protein (Fragment) OS=Smutsornis africanus OX=240209 GN=Pcgf2 PE=4 SV=1
--MHRTTRIKITELNPHLMCALCGGYFIDATTIVECLHSFCKTCIVRYLETNKYCPMCDVQVHKTRPLLSIRSDKTLQDIVYKLVPGLFKDEMKRRRDFYAAYPMAEVPNG
>tr|A0A7L1KFP2|A0A7L1KFP2_RYNNI/1-109 [subseq from] PCGF2 protein (Fragment) OS=Rynchops niger OX=227184 GN=Pcgf2 PE=4 SV=1
--MHRTTRIKITELNPHLMCALCGGYFIDATTIVECLHSFCKTCIVRYLETNKYCPMCDVQVHKTRPLLSIRSDKTLQDIVYKLVPGLFKDEMKRRRDFYAAYPMAEVPNG
>tr|A0A7L2I1E9|A0A7L2I1E9_SAGSE/1-109 [subseq from] PCGF2 protein (Fragment) OS=Sagittarius serpentarius OX=56258 GN=Pcgf2 PE=4 SV=1
--MHRTTRIKITELNPHLMCALCGGYFIDATTIVECLHSFCKTCIVRYLETNKYCPMCDVQVHKTRPLLSIRSDKTLQDIVYKLVPGLFKDEMKRRRDFYAAYPMAEVPNG
>tr|A0A7L2V8X4|A0A7L2V8X4_9AVES/1-109 [subseq from] PCGF2 protein (Fragment) OS=Brachypteracias leptosomus OX=135165 GN=Pcgf2 PE=4 SV=1
--MHRTTRIKITELNPHLMCALCGGYFIDATTIVECLHSFCKTCIVRYLETNKYCPMCDVQVHKTRPLLSIRSDKTLQDIVYKLVPGLFKDEMKRRRDFYAAYPMAEVPNG
>tr|A0A7L3JGM9|A0A7L3JGM9_THACH/1-109 [subseq from] PCGF2 protein (Fragment) OS=Thalassarche chlororhynchos OX=54017 GN=Pcgf2 PE=4 SV=1
--MHRTTRIKITELNPHLMCALCGGYFIDATTIVECLHSFCKTCIVRYLETNKYCPMCDVQVHKTRPLLSIRSDKTLQDIVYKLVPGLFKDEMKRRRDFYAAYPMAEVPNG
>tr|A0A7L4HZ45|A0A7L4HZ45_SCOUM/1-109 [subseq from] PCGF2 protein (Fragment) OS=Scopus umbretta OX=33581 GN=Pcgf2 PE=4 SV=1
--MHRTTRIKITELNPHLMCALCGGYFIDATTIVECLHSFCKTCIVRYLETNKYCPMCDVQVHKTRPLLSIRSDKTLQDIVYKLVPGLFKDEMKRRRDFYAAYPMAEVPNG
>tr|A0A851AI05|A0A851AI05_SULDA/1-109 [subseq from] PCGF2 protein (Fragment) OS=Sula dactylatra OX=56068 GN=Pcgf2 PE=4 SV=1
--MHRTTRIKITELNPHLMCALCGGYFIDATTIVECLHSFCKTCIVRYLETNKYCPMCDVQVHKTRPLLSIRSDKTLQDIVYKLVPGLFKDEMKRRRDFYAAYPMAEVPNG
>tr|A0A6J0VHH8|A0A6J0VHH8_9SAUR/1-109 [subseq from] polycomb group RING finger protein 2 OS=Pogona vitticeps OX=103695 GN=PCGF2 PE=4 SV=1
--MHRTTRIKITELNPHLMCALCGGYFIDATTIVECLHSFCKTCIVRYLETNKYCPMCDVQVHKTRPLLSIRSDKTLQDIVYKLVPGLFKDEMKRRRDFYAAYPLADVPNG
>tr|A0A7K4R702|A0A7K4R702_9TYRA/1-109 [subseq from] PCGF2 protein (Fragment) OS=Neopipo cinnamomea OX=456388 GN=Pcgf2 PE=4 SV=1
--MHRTTRIKITELNPHLMCALCGGYFIDATTIVECLHSFCKTCIVRYLETNKYCPMCDVQVHKTRPLLSIRSDKTLQDIVYKLVPGLFKDEMKRRRDFYAAYPMAEVPNG
>tr|A0A7K9C5A3|A0A7K9C5A3_9PICI/1-109 [subseq from] PCGF2 protein (Fragment) OS=Psilopogon haemacephalus OX=2585815 GN=Pcgf2 PE=4 SV=1
--MHRTTRIKITELNPHLMCALCGGYFIDATTIVECLHSFCKTCIVRYLETNKYCPMCDVQVHKTRPLLSIRSDKTLQDIVYKLVPGLFKDEMKRRRDFYAAYPMAEVPNG
>tr|A0A7L4GCE2|A0A7L4GCE2_PODST/1-106 [subseq from] PCGF2 protein (Fragment) OS=Podargus strigoides OX=8905 GN=Pcgf2 PE=4 SV=1
--MHRTTRIKITELNPHLMCALCGGYFIDATTIVECLHSFCKTCIVRYLETNKYCPMCDVQVHKTRPLLSIRSDKTLQDIVYKLVPGLFKDEMKRRRDFYAAYPMAEG---
>tr|A0A852M5P0|A0A852M5P0_9AVES/1-109 [subseq from] PCGF2 protein (Fragment) OS=Centropus bengalensis OX=1463675 GN=Pcgf2 PE=4 SV=1
--MHRTTRIKITELNPHLMCALCGGYFIDATTIVECLHSFCKTCIVRYLETNKYCPMCDVQVHKTRPLLSIRSDKTLQDIVYKLVPGLFKDEMKRRRDFYAAYPMAEVPNG
>tr|L9JWA2|L9JWA2_TUPCH/16-126 [subseq from] Polycomb group RING finger protein 2 OS=Tupaia chinensis OX=246437 GN=TREES_T100004462 PE=4 SV=1
GTMHRTTRIKITELNPHLMCALCGGYFIDATTIVECLHSFCKTCIVRYLETNKYCPMCDVQVHKTRPLLSIRSDKTLQDIVYKLVPGLFKDEMKRRRDFYAAYPLTEVPNG
>tr|A0A2U9D1S8|A0A2U9D1S8_SCOMX/258-366 [subseq from] Polycomb complex protein BMI-1-A OS=Scophthalmus maximus OX=52904 GN=SMAX5B_001900 PE=4 SV=1
-TMHRTTRIKITELNPHLMCVLCGGYFIDATTIIECLHSFCKMCIVRYLEASKYCPICDVQVHKTKPLLNIRSDKTLQDIVYKLVPGLFKNEMKRRRDFYAEHP-VDASNG
>tr|A0A7L3DIP7|A0A7L3DIP7_PLUSO/1-109 [subseq from] PCGF2 protein (Fragment) OS=Pluvianellus socialis OX=227228 GN=Pcgf2 PE=4 SV=1
--MHRTTRIKITELNPHLMCALCGGYFIDATTIVECLHSFCKTCIVRYLETNKYCPMCDVQVHKTRPLLSIRSDKTLQDIVYKLVPGLFKDEMKRRRDFYAAYPMAEVPNG
>tr|A0A674CF40|A0A674CF40_SALTR/1-109 [subseq from] Polycomb complex protein BMI-1-B-like OS=Salmo trutta OX=8032 GN=LOC115156570 PE=4 SV=1
--MHRTTKIKITELNPHLMCVLCGGYFIDATTIVECLHSFCKMCIVCYLETSKFCPICDVQVHKTKPLLNIRSDKTLQDIVYRLVPGLFKDEMKRRRDFYAAHPSLDAGNG
>tr|A0A7K9V9C6|A0A7K9V9C6_ANSSE/1-109 [subseq from] PCGF2 protein (Fragment) OS=Anseranas semipalmata OX=8851 GN=Pcgf2 PE=4 SV=1
--MHRTTRIKITELNPHLMCALCGGYFIDATTIVECLHSFCKTCIVRYLETNKYCPMCDVQVHKTRPLLSIRSDKTLQDIVYKLVPGLFKDEMKRRRDFYAAYPMAEVPNG
>tr|A0A3B3VXU4|A0A3B3VXU4_9TELE/1-108 [subseq from] BMI1 proto-oncogene, polycomb ring finger OS=Poecilia latipinna OX=48699 PE=4 SV=1
--MHRTTRIKITELNPHLICVLCGGYFIDATTIIECLHSFCKMCIVRYLETSKYCPICDVQVHKTKPLLNIRSDKTLQDIVYKLVPGLFKNEMKRRRDFYAEHP-VDASNG
>tr|A0A3B3WR12|A0A3B3WR12_9TELE/1-108 [subseq from] Bmi1 polycomb ring finger oncogene 1a OS=Poecilia mexicana OX=48701 PE=4 SV=1
--MHRTTRIKITELNPHLICVLCGGYFIDATTIIECLHSFCKMCIVRYLETSKYCPICDVQVHKTKPLLNIRSDKTLQDIVYKLVPGLFKNEMKRRRDFYAEHP-VDASNG
>tr|A0A3B5Q0E8|A0A3B5Q0E8_XIPMA/1-108 [subseq from] RING-type domain-containing protein OS=Xiphophorus maculatus OX=8083 PE=4 SV=1
--MHRTTRIKITELNPHLICVLCGGYFIDATTIIECLHSFCKMCIVRYLETSKYCPICDVQVHKTKPLLNIRSDKTLQDIVYKLVPGLFKNEMKRRRDFYAEHP-VDASNG
>tr|A0A3P9PKR7|A0A3P9PKR7_POERE/1-108 [subseq from] Bmi1 polycomb ring finger oncogene 1a OS=Poecilia reticulata OX=8081 PE=4 SV=1
--MHRTTRIKITELNPHLICVLCGGYFIDATTIIECLHSFCKMCIVRYLETSKYCPICDVQVHKTKPLLNIRSDKTLQDIVYKLVPGLFKNEMKRRRDFYAEHP-VDASNG
>tr|A0A7K6Q8J5|A0A7K6Q8J5_9PASS/1-109 [subseq from] PCGF2 protein (Fragment) OS=Climacteris rufus OX=47695 GN=Pcgf2 PE=4 SV=1
--MHRTTRIKITELNPHLMCALCGGYFIDATTIVECLHSFCKTCIVRYLETNKYCPMCDVQVHKTRPLLSIRSDKTLQDIVYKLVPGLFKDEMKRRRDFYAAYPVAEVPNG
>tr|A0A7K6TZW0|A0A7K6TZW0_9AVES/1-109 [subseq from] PCGF2 protein (Fragment) OS=Aegotheles bennettii OX=48278 GN=Pcgf2 PE=4 SV=1
--MHRTTRIKITELNPHLMCALCGGYFIDATTIVECLHSFCKTCIVRYLETNKYCPMCDVQVHKTRPLLSIRSDKTLQDIVYKLVPGLFKDEMKRRRDFYAAYPLAEVPNG
>tr|A0A7K7HRR5|A0A7K7HRR5_9PASS/1-109 [subseq from] PCGF2 protein (Fragment) OS=Rhegmatorhina hoffmannsi OX=468512 GN=Pcgf2 PE=4 SV=1
--MHRTTRIKITELNPHLMCALCGGYFIDATTIVECLHSFCKTCIVRYLETNKYCPMCDVQVHKTRPLLSIRSDKTLQDIVYKLVPGLFKDEMKRRRDFYAAYPVAEVPNG
>tr|A0A7K8T6D7|A0A7K8T6D7_9AVES/1-109 [subseq from] PCGF2 protein (Fragment) OS=Nyctibius bracteatus OX=48426 GN=Pcgf2 PE=4 SV=1
--MHRTTRIKITELNPHLMCALCGGYFIDATTIVECLHSFCKTCIVRYLETNKYCPMCDVQVHKTRPLLSIRSDKTLQDIVYKLVPGLFKDEMKRRRDFYAAYPVAEVPNG
>tr|A0A7L0MDP2|A0A7L0MDP2_9PSIT/1-109 [subseq from] PCGF2 protein (Fragment) OS=Amazona guildingii OX=175529 GN=Pcgf2 PE=4 SV=1
--MHRTTRIKITELNPHLMCALCGGYFIDATTIVECLHSFCKTCIVRYLETNKYCPMCDVQVHKTRPLLSIRSDKTLQDIVYKLVPGLFKDEMKRRRDFYAAYPVAEVPNG
>tr|A0A493U3P0|A0A493U3P0_ANAPP/118-227 [subseq from] Polycomb group ring finger 2 OS=Anas platyrhynchos platyrhynchos OX=8840 GN=PCGF2 PE=4 SV=1
-KMHRTTRIKITELNPHLMCALCGGYFIDATTIVECLHSFCKTCIVRYLETNKYCPMCDVQVHKTRPLLSIRSDKTLQDIVYKLVPGLFKDEMKRRRDFYAAYPMAEVPNG
>tr|A0A850WJQ8|A0A850WJQ8_FREMA/1-109 [subseq from] PCGF2 protein (Fragment) OS=Fregata magnificens OX=37042 GN=Pcgf2 PE=4 SV=1
--MHRTTRIKITELNPHLMCALCGGYFIDATTIVECLHSFCKTCIVRYLETNKYCPMCDVQVHKTRPLLSIRSDKTLQDIVYKLVPGLFKDEMKRRRDFYAAYPMAEVPNG
>tr|A0A7L2YUG7|A0A7L2YUG7_JACJC/1-109 [subseq from] PCGF2 protein (Fragment) OS=Jacana jacana OX=54508 GN=Pcgf2 PE=4 SV=1
--MHRTTRIKITELNPHLMCALCGGYFIDATTIVECLHSFCKTCIVRYLETNKYCPMCDVQVHKTRPLLSIRSDKTLQDIVYKLVPGLFKDEMKRRRDFYAAYPMAEVPNG
>tr|A0A7L1KRT6|A0A7L1KRT6_HIMHI/1-109 [subseq from] PCGF2 protein (Fragment) OS=Himantopus himantopus OX=225398 GN=Pcgf2 PE=4 SV=1
--MHRTTRIKITELNPHLMCALCGGYFIDATTIVECLHSFCKTCIVRYLETNKYCPMCDVQVHKTRPLLSIRSDKTLQDIVYKLVPGLFKDEMKRRRDFYAAYPMAEVPNG
>tr|A0A7R5L2Y1|A0A7R5L2Y1_9PASS/157-266 [subseq from] polycomb group RING finger protein 2 isoform X1 OS=Pipra filicauda OX=649802 GN=PCGF2 PE=4 SV=1
-KMHRTTRIKITELNPHLMCALCGGYFIDATTIVECLHSFCKTCIVRYLETNKYCPMCDVQVHKTRPLLSIRSDKTLQDIVYKLVPGLFKDEMKRRRDFYAAYPMAEVPNG
>tr|A0A3Q7RXR3|A0A3Q7RXR3_VULVU/20-130 [subseq from] polycomb group RING finger protein 2 isoform X3 OS=Vulpes vulpes OX=9627 GN=PCGF2 PE=4 SV=1
GIMHRTTRIKITELNPHLMCALCGGYFIDATTIVECLHSFCKTCIVRYLETNKYCPMCDVQVHKTRPLLSIRSDKTLQDIVYKLVPGLFKDEMKRRRDFYAAYPLTEVPNG
>tr|A0A7K4T1N5|A0A7K4T1N5_9CHAR/1-109 [subseq from] PCGF2 protein (Fragment) OS=Burhinus bistriatus OX=240201 GN=Pcgf2 PE=4 SV=1
--MHRTTRIKITELNPHLMCALCGGYFIDATTIVECLHSFCKTCIVRYLETNKYCPMCDVQVHKTRPLLSIRSDKTLQDIVYKLVPGLFKDEMKRRRDFYAAYPMAEVPNG
>tr|A0A7K6RD74|A0A7K6RD74_9GRUI/1-109 [subseq from] PCGF2 protein (Fragment) OS=Rhynochetos jubatus OX=54386 GN=Pcgf2 PE=4 SV=1
--MHRTTRIKITELNPHLMCALCGGYFIDATTIVECLHSFCKTCIVRYLETNKYCPMCDVQVHKTRPLLSIRSDKTLQDIVYKLVPGLFKDEMKRRRDFYAAYPMAEVPNG
>tr|A0A7L0VYP8|A0A7L0VYP8_ALELA/1-109 [subseq from] PCGF2 protein (Fragment) OS=Alectura lathami OX=81907 GN=Pcgf2 PE=4 SV=1
--MHRTTRIKITELNPHLMCALCGGYFIDATTIVECLHSFCKTCIVRYLETNKYCPMCDVQVHKTRPLLSIRSDKTLQDIVYKLVPGLFKDEMKRRRDFYAAYPMAEVPNG
>tr|A0A7L2GPG7|A0A7L2GPG7_NYCGR/1-109 [subseq from] PCGF2 protein (Fragment) OS=Nyctibius grandis OX=48427 GN=Pcgf2 PE=4 SV=1
--MHRTTRIKITELNPHLMCALCGGYFIDATTIVECLHSFCKTCIVRYLETNKYCPMCDVQVHKTRPLLSIRSDKTLQDIVYKLVPGLFKDEMKRRRDFYAAYPMAEVPNG
>tr|A0A7K9X350|A0A7K9X350_9GRUI/1-109 [subseq from] PCGF2 protein (Fragment) OS=Psophia crepitans OX=54359 GN=Pcgf2 PE=4 SV=1
--MHRTTRIKITELNPHLMCALCGGYFIDATTIVECLHSFCKTCIVRYLETNKYCPMCDVQVHKTRPLLSIRSDKTLQDIVYKLVPGLFKDEMKRRRDFYAAYPMAEVPNG
>tr|A0A7L1TI81|A0A7L1TI81_ARAGA/1-109 [subseq from] PCGF2 protein (Fragment) OS=Aramus guarauna OX=54356 GN=Pcgf2 PE=4 SV=1
--MHRTTRIKITELNPHLMCALCGGYFIDATTIVECLHSFCKTCIVRYLETNKYCPMCDVQVHKTRPLLSIRSDKTLQDIVYKLVPGLFKDEMKRRRDFYAAYPMAEVPNG
>tr|A0A7L2UYD5|A0A7L2UYD5_BALRX/1-109 [subseq from] PCGF2 protein (Fragment) OS=Balaeniceps rex OX=33584 GN=Pcgf2 PE=4 SV=1
--MHRTTRIKITELNPHLMCALCGGYFIDATTIVECLHSFCKTCIVRYLETNKYCPMCDVQVHKTRPLLSIRSDKTLQDIVYKLVPGLFKDEMKRRRDFYAAYPMAEVPNG
>tr|G1KNI1|G1KNI1_ANOCA/50-159 [subseq from] Polycomb group ring finger 2 OS=Anolis carolinensis OX=28377 GN=PCGF2 PE=4 SV=3
-KMHRTTRIKITELNPHLMCALCGGYFIDATTIVECLHSFCKTCIVRYLETNKYCPMCDVQVHKTRPLLSIRSDKTLQDIVYKLVPGLFKDEMKRRRDFYAAYPLAEVPNG
>tr|G3ND53|G3ND53_GASAC/2-110 [subseq from] Bmi1 polycomb ring finger oncogene 1a OS=Gasterosteus aculeatus OX=69293 PE=4 SV=1
-NMHRTTRIKITELNPHLMCVLCGGYFIDATTIIECLHSFCKMCIVRYLEASKYCPICDVQVHKTKPLLNIRSDKTLQDIVYKLVPGLFKSEMKRRRDFYAEHP-VDASNG
>tr|A0A1A8AU23|A0A1A8AU23_NOTFU/47-154 [subseq from] BMI1 polycomb ring finger oncogene (Fragment) OS=Nothobranchius furzeri OX=105023 GN=BMI1 PE=4 SV=1
--MHRTTRIKITELNPHLICVLCGGYFIDATTIIECLHSFCKMCIVRYLESSKYCPICDVQVHKTKPLLNIRSDKTLQDIVYKLVPGLFKNEMKRRRDFYAEHP-VDASNG
>tr|A0A1A8BE92|A0A1A8BE92_9TELE/47-154 [subseq from] BMI1 polycomb ring finger oncogene (Fragment) OS=Nothobranchius kadleci OX=1051664 GN=BMI1 PE=4 SV=1
--MHRTTRIKITELNPHLICVLCGGYFIDATTIIECLHSFCKMCIVRYLESSKYCPICDVQVHKTKPLLNIRSDKTLQDIVYKLVPGLFKNEMKRRRDFYAEHP-VDASNG
>tr|A0A803SU07|A0A803SU07_ANOCA/52-161 [subseq from] Polycomb group ring finger 2 OS=Anolis carolinensis OX=28377 GN=PCGF2 PE=4 SV=1
-KMHRTTRIKITELNPHLMCALCGGYFIDATTIVECLHSFCKTCIVRYLETNKYCPMCDVQVHKTRPLLSIRSDKTLQDIVYKLVPGLFKDEMKRRRDFYAAYPLAEVPNG
>tr|A0A1A8I595|A0A1A8I595_NOTKU/50-157 [subseq from] BMI1 polycomb ring finger oncogene (Fragment) OS=Nothobranchius kuhntae OX=321403 GN=BMI1 PE=4 SV=1
--MHRTTRIKITELNPHLICVLCGGYFIDATTIIECLHSFCKMCIVRYLESSKYCPICDVQVHKTKPLLNIRSDKTLQDIVYKLVPGLFKNEMKRRRDFYAEHP-VDASNG
>tr|A0A7K7FWU2|A0A7K7FWU2_CHIMN/1-109 [subseq from] PCGF2 protein (Fragment) OS=Chionis minor OX=227182 GN=Pcgf2 PE=4 SV=1
--MHRTTRIKITELNPHLMCALCGGYFIDATTIVECLHSFCKTCIVRYLETNKYCPMCDVQVHKTRPLLSIRSDKTLQDIVYKLVPGLFKDEMKRRRDFYAAYPMAEVPNG
>tr|A0A1A8GL94|A0A1A8GL94_9TELE/57-164 [subseq from] BMI1 polycomb ring finger oncogene (Fragment) OS=Nothobranchius korthausae OX=1143690 GN=BMI1 PE=4 SV=1
--MHRTTRIKITELNPHLICVLCGGYFIDATTIIECLHSFCKMCIVRYLESSKYCPICDVQVHKTKPLLNIRSDKTLQDIVYKLVPGLFKNEMKRRRDFYAEHP-VDASNG
>tr|A0A1A8KQU4|A0A1A8KQU4_NOTKU/59-166 [subseq from] BMI1 polycomb ring finger oncogene (Fragment) OS=Nothobranchius kuhntae OX=321403 GN=BMI1 PE=4 SV=1
--MHRTTRIKITELNPHLICVLCGGYFIDATTIIECLHSFCKMCIVRYLESSKYCPICDVQVHKTKPLLNIRSDKTLQDIVYKLVPGLFKNEMKRRRDFYAEHP-VDASNG
>tr|A0A1A8UZF3|A0A1A8UZF3_NOTFU/60-167 [subseq from] BMI1 polycomb ring finger oncogene (Fragment) OS=Nothobranchius furzeri OX=105023 GN=BMI1 PE=4 SV=1
--MHRTTRIKITELNPHLICVLCGGYFIDATTIIECLHSFCKMCIVRYLESSKYCPICDVQVHKTKPLLNIRSDKTLQDIVYKLVPGLFKNEMKRRRDFYAEHP-VDASNG
>tr|L5JRM4|L5JRM4_PTEAL/1-109 [subseq from] Polycomb group RING finger protein 2 OS=Pteropus alecto OX=9402 GN=PAL_GLEAN10019643 PE=4 SV=1
--MHRTTRIKITELNPHLMCALCGGYFIDATTIVECLHSFCKTCIVRYLETNKYCPMCDVQVHKTRPLLSIRSDKTLQDIVYKLVPGLFKDEMKRRRDFYAAYPLTEVPNG
>tr|A0A1A7WR48|A0A1A7WR48_9TELE/61-168 [subseq from] BMI1 polycomb ring finger oncogene (Fragment) OS=Iconisemion striatum OX=60296 GN=BMI1 PE=4 SV=1
--MHRTTRIKITELNPHLICVLCGGYFIDATTIIECLHSFCKMCIVRYLESSKYCPICDVQVHKTKPLLNIRSDKTLQDIVYKLVPGLFKNEMKRRRDFYAEHP-VDASNG
>tr|A0A1A8E6T7|A0A1A8E6T7_9TELE/64-171 [subseq from] BMI1 polycomb ring finger oncogene (Fragment) OS=Nothobranchius kadleci OX=1051664 GN=BMI1 PE=4 SV=1
--MHRTTRIKITELNPHLICVLCGGYFIDATTIIECLHSFCKMCIVRYLESSKYCPICDVQVHKTKPLLNIRSDKTLQDIVYKLVPGLFKNEMKRRRDFYAEHP-VDASNG
>tr|A0A7L2AWA4|A0A7L2AWA4_9GRUI/1-109 [subseq from] PCGF2 protein (Fragment) OS=Heliornis fulica OX=54369 GN=Pcgf2 PE=4 SV=1
--MHRTTRIKITELNPHLMCALCGGYFIDATTIVECLHSFCKTCIVRYLETNKYCPMCDVQVHKTRPLLSIRSDKTLQDIVYKLVPGLFKDEMKRRRDFYAAYPMAEVPNG
>tr|A0A1A8RKG9|A0A1A8RKG9_9TELE/63-170 [subseq from] BMI1 polycomb ring finger oncogene (Fragment) OS=Nothobranchius rachovii OX=451742 GN=BMI1 PE=4 SV=1
--MHRTTRIKITELNPHLICVLCGGYFIDATTIIECLHSFCKMCIVRYLESSKYCPICDVQVHKTKPLLNIRSDKTLQDIVYKLVPGLFKNEMKRRRDFYAEHP-VDASNG
>tr|A0A1A7YZ61|A0A1A7YZ61_9TELE/66-173 [subseq from] BMI1 polycomb ring finger oncogene (Fragment) OS=Iconisemion striatum OX=60296 GN=BMI1 PE=4 SV=1
--MHRTTRIKITELNPHLICVLCGGYFIDATTIIECLHSFCKMCIVRYLESSKYCPICDVQVHKTKPLLNIRSDKTLQDIVYKLVPGLFKNEMKRRRDFYAEHP-VDASNG
>tr|A0A2K6UMR2|A0A2K6UMR2_SAIBB/26-136 [subseq from] Polycomb group ring finger 2 OS=Saimiri boliviensis boliviensis OX=39432 GN=PCGF2 PE=4 SV=1
GIMHRTTRIKITELNPHLMCALCGGYFIDATTIVECLHSFCKTCIVRYLETNKYCPMCDVQVHKTRPLLSIRSDKTLQDIVYKLVPGLFKDEMKRRRDFYAAYPLTEVPNG
>tr|A0A493T499|A0A493T499_ANAPP/1-109 [subseq from] Polycomb group ring finger 2 OS=Anas platyrhynchos platyrhynchos OX=8840 GN=PCGF2 PE=4 SV=1
--MHRTTRIKITELNPHLMCALCGGYFIDATTIVECLHSFCKTCIVRYLETNKYCPMCDVQVHKTRPLLSIRSDKTLQDIVYKLVPGLFKDEMKRRRDFYAAYPMAEVPNG
>tr|A0A6J3E5D1|A0A6J3E5D1_AYTFU/1-109 [subseq from] polycomb group RING finger protein 2 isoform X1 OS=Aythya fuligula OX=219594 GN=PCGF2 PE=4 SV=1
--MHRTTRIKITELNPHLMCALCGGYFIDATTIVECLHSFCKTCIVRYLETNKYCPMCDVQVHKTRPLLSIRSDKTLQDIVYKLVPGLFKDEMKRRRDFYAAYPMAEVPNG
>tr|A0A6J3EAF4|A0A6J3EAF4_AYTFU/1-109 [subseq from] polycomb group RING finger protein 2 isoform X2 OS=Aythya fuligula OX=219594 GN=PCGF2 PE=4 SV=1
--MHRTTRIKITELNPHLMCALCGGYFIDATTIVECLHSFCKTCIVRYLETNKYCPMCDVQVHKTRPLLSIRSDKTLQDIVYKLVPGLFKDEMKRRRDFYAAYPMAEVPNG
>tr|A0A6J3QNK5|A0A6J3QNK5_TURTR/66-176 [subseq from] polycomb group RING finger protein 2 isoform X4 OS=Tursiops truncatus OX=9739 GN=PCGF2 PE=4 SV=1
GIMHRTTRIKITELNPHLMCALCGGYFIDATTIVECLHSFCKTCIVRYLETNKYCPMCDVQVHKTRPLLSIRSDKTLQDIVYKLVPGLFKDEMKRRRDFYAAYPLTEVPNG
>tr|A0A7K5A8F3|A0A7K5A8F3_9AVES/1-109 [subseq from] PCGF2 protein (Fragment) OS=Centropus unirufus OX=1118519 GN=Pcgf2 PE=4 SV=1
--MHRTTRIKITELNPHLMCALCGGYFIDATTIVECLHSFCKTCIVRYLETNKYCPMCDVQVHKTRPLLSIRSDKTLQDIVYKLVPGLFKDEMKRRRDFYAAYPMAEVPNG
>tr|A0A341BFD8|A0A341BFD8_NEOAA/66-176 [subseq from] polycomb group RING finger protein 2 isoform X2 OS=Neophocaena asiaeorientalis asiaeorientalis OX=1706337 GN=PCGF2 PE=4 SV=1
GIMHRTTRIKITELNPHLMCALCGGYFIDATTIVECLHSFCKTCIVRYLETNKYCPMCDVQVHKTRPLLSIRSDKTLQDIVYKLVPGLFKDEMKRRRDFYAAYPLTEVPNG
>tr|A0A7K6TI57|A0A7K6TI57_CALNI/1-109 [subseq from] PCGF2 protein (Fragment) OS=Caloenas nicobarica OX=187106 GN=Pcgf2 PE=4 SV=1
--MHRTTRIKITELNPHLMCALCGGYFIDATTIVECLHSFCKTCIVRYLETNKYCPMCDVQVHKTRPLLSIRSDKTLQDIVYKLVPGLFKDEMKRRRDFYAAYPMAEVPNG
>tr|A0A7K5CNN8|A0A7K5CNN8_9TYRA/1-109 [subseq from] PCGF2 protein (Fragment) OS=Pachyramphus minor OX=369605 GN=Pcgf2 PE=4 SV=1
--MHRTTRIKITELNPHLMCALCGGYFIDATTIVECLHSFCKTCIVRYLETNKYCPMCDVQVHKTRPLLSIRSDKTLQDIVYKLVPGLFKDEMKRRRDFYAAYPMAEVPNG
>tr|A0A7K5U865|A0A7K5U865_9PASS/1-109 [subseq from] PCGF2 protein (Fragment) OS=Cephalopterus ornatus OX=114276 GN=Pcgf2 PE=4 SV=1
--MHRTTRIKITELNPHLMCALCGGYFIDATTIVECLHSFCKTCIVRYLETNKYCPMCDVQVHKTRPLLSIRSDKTLQDIVYKLVPGLFKDEMKRRRDFYAAYPMAEVPNG
>tr|A0A7L4DCR5|A0A7L4DCR5_9AVES/1-109 [subseq from] PCGF2 protein (Fragment) OS=Eurystomus gularis OX=325343 GN=Pcgf2 PE=4 SV=1
--MHRTTRIKITELNPHLMCALCGGYFIDATTIVECLHSFCKTCIVRYLETNKYCPMCDVQVHKTRPLLSIRSDKTLQDIVYKLVPGLFKDEMKRRRDFYAAYPMAEVPNG
>tr|A0A7R5L184|A0A7R5L184_9PASS/1-109 [subseq from] polycomb group RING finger protein 2 isoform X2 OS=Pipra filicauda OX=649802 GN=PCGF2 PE=4 SV=1
--MHRTTRIKITELNPHLMCALCGGYFIDATTIVECLHSFCKTCIVRYLETNKYCPMCDVQVHKTRPLLSIRSDKTLQDIVYKLVPGLFKDEMKRRRDFYAAYPMAEVPNG
>tr|A0A851N017|A0A851N017_9DEND/1-109 [subseq from] PCGF2 protein (Fragment) OS=Campylorhamphus procurvoides OX=190295 GN=Pcgf2 PE=4 SV=1
--MHRTTRIKITELNPHLMCALCGGYFIDATTIVECLHSFCKTCIVRYLETNKYCPMCDVQVHKTRPLLSIRSDKTLQDIVYKLVPGLFKDEMKRRRDFYAAYPMAEVPNG
>tr|A0A7L1A7M8|A0A7L1A7M8_9PASS/1-109 [subseq from] PCGF2 protein (Fragment) OS=Oxyruncus cristatus OX=114331 GN=Pcgf2 PE=4 SV=1
--MHRTTRIKITELNPHLMCALCGGYFIDATTIVECLHSFCKTCIVRYLETNKYCPMCDVQVHKTRPLLSIRSDKTLQDIVYKLVPGLFKDEMKRRRDFYAAYPMAEVPNG
>tr|A0A7L1HS40|A0A7L1HS40_9CHAR/1-109 [subseq from] PCGF2 protein (Fragment) OS=Nycticryphes semicollaris OX=227226 GN=Pcgf2 PE=4 SV=1
--MHRTTRIKITELNPHLMCALCGGYFIDATTIVECLHSFCKTCIVRYLETNKYCPMCDVQVHKTRPLLSIRSDKTLQDIVYKLVPGLFKDEMKRRRDFYAAYPVAEVPNG
>tr|A0A852J9K6|A0A852J9K6_9PICI/1-109 [subseq from] PCGF2 protein (Fragment) OS=Tricholaema leucomelas OX=240729 GN=Pcgf2 PE=4 SV=1
--MHRTTRIKITELNPHLMCALCGGYFIDATTIVECLHSFCKTCIVRYLETNKYCPMCDVQVHKTRPLLSIRSDKTLQDIVYKLVPGLFKDEMKRRRDFYAAYPMAEVPNG
>tr|A0A7K5B9T2|A0A7K5B9T2_9FURN/1-109 [subseq from] PCGF2 protein (Fragment) OS=Furnarius figulus OX=463165 GN=Pcgf2 PE=4 SV=1
--MHRTTRIKITELNPHLMCALCGGYFIDATTIVECLHSFCKTCIVRYLETNKYCPMCDVQVHKTRPLLSIRSDKTLQDIVYKLVPGLFKDEMKRRRDFYAAYPMAEVPNG
>tr|A0A7K8BP23|A0A7K8BP23_9CORV/1-109 [subseq from] PCGF2 protein (Fragment) OS=Rhagologus leucostigma OX=156170 GN=Pcgf2 PE=4 SV=1
--MHRTTRIKITELNPHLMCALCGGYFIDATTIVECLHSFCKTCIVRYLETNKYCPMCDVQVHKTRPLLSIRSDKTLQDIVYKLVPGLFKDEMKRRRDFYAAYPVAEVPNG
>tr|A0A7K8U9A0|A0A7K8U9A0_OCEOC/1-109 [subseq from] PCGF2 protein (Fragment) OS=Oceanites oceanicus OX=79653 GN=Pcgf2 PE=4 SV=1
--MHRTTRIKITELNPHLMCALCGGYFIDATTIVECLHSFCKTCIVRYLETNKYCPMCDVQVHKTRPLLSIRSDKTLQDIVYKLVPGLFKDEMKRRRDFYAAYPMAEVPNG
>tr|A0A7L0SBX8|A0A7L0SBX8_GLABR/1-109 [subseq from] PCGF2 protein (Fragment) OS=Glaucidium brasilianum OX=78217 GN=Pcgf2 PE=4 SV=1
--MHRTTRIKITELNPHLMCALCGGYFIDATTIVECLHSFCKTCIVRYLETNKYCPMCDVQVHKTRPLLSIRSDKTLQDIVYKLVPGLFKDEMKRRRDFYAAYPMAEVPNG
>tr|A0A7L3Z5T4|A0A7L3Z5T4_FREGA/1-109 [subseq from] PCGF2 protein (Fragment) OS=Fregetta grallaria OX=79628 GN=Pcgf2 PE=4 SV=1
--MHRTTRIKITELNPHLMCALCGGYFIDATTIVECLHSFCKTCIVRYLETNKYCPMCDVQVHKTRPLLSIRSDKTLQDIVYKLVPGLFKDEMKRRRDFYAAYPMAEVPNG
>tr|A0A663E4G7|A0A663E4G7_AQUCH/1-109 [subseq from] Polycomb group ring finger 2 OS=Aquila chrysaetos chrysaetos OX=223781 GN=PCGF2 PE=4 SV=1
--MHRTTRIKITELNPHLMCALCGGYFIDATTIVECLHSFCKTCIVRYLETNKYCPMCDVQVHKTRPLLSIRSDKTLQDIVYKLVPGLFKDEMKRRRDFYAAYPMAEVPNG
>tr|A0A7K5H1K2|A0A7K5H1K2_9AVES/1-109 [subseq from] PCGF2 protein (Fragment) OS=Chunga burmeisteri OX=1352770 GN=Pcgf2 PE=4 SV=1
--MHRTTRIKITELNPHLMCALCGGYFIDATTIVECLHSFCKTCIVRYLETNKYCPMCDVQVHKTRPLLSIRSDKTLQDIVYKLVPGLFKDEMKRRRDFYAAYPMAEVPNG
>tr|A0A7K5NQ98|A0A7K5NQ98_CHRMC/1-109 [subseq from] PCGF2 protein (Fragment) OS=Chroicocephalus maculipennis OX=287016 GN=Pcgf2 PE=4 SV=1
--MHRTTRIKITELNPHLMCALCGGYFIDATTIVECLHSFCKTCIVRYLETNKYCPMCDVQVHKTRPLLSIRSDKTLQDIVYKLVPGLFKDEMKRRRDFYAAYPMAEVPNG
>tr|A0A7K7NG48|A0A7K7NG48_HALAL/1-109 [subseq from] PCGF2 protein (Fragment) OS=Haliaeetus albicilla OX=8969 GN=Pcgf2 PE=4 SV=1
--MHRTTRIKITELNPHLMCALCGGYFIDATTIVECLHSFCKTCIVRYLETNKYCPMCDVQVHKTRPLLSIRSDKTLQDIVYKLVPGLFKDEMKRRRDFYAAYPMAEVPNG
>tr|A0A7K7UE68|A0A7K7UE68_9CHAR/1-109 [subseq from] PCGF2 protein (Fragment) OS=Ibidorhyncha struthersii OX=425643 GN=Pcgf2 PE=4 SV=1
--MHRTTRIKITELNPHLMCALCGGYFIDATTIVECLHSFCKTCIVRYLETNKYCPMCDVQVHKTRPLLSIRSDKTLQDIVYKLVPGLFKDEMKRRRDFYAAYPMAEVPNG
>tr|A0A7L0CHL0|A0A7L0CHL0_9AVES/1-109 [subseq from] PCGF2 protein (Fragment) OS=Spizaetus tyrannus OX=252798 GN=Pcgf2 PE=4 SV=1
--MHRTTRIKITELNPHLMCALCGGYFIDATTIVECLHSFCKTCIVRYLETNKYCPMCDVQVHKTRPLLSIRSDKTLQDIVYKLVPGLFKDEMKRRRDFYAAYPMAEVPNG
>tr|A0A7L4AFQ5|A0A7L4AFQ5_9AVES/1-109 [subseq from] PCGF2 protein (Fragment) OS=Circaetus pectoralis OX=321084 GN=Pcgf2 PE=4 SV=1
--MHRTTRIKITELNPHLMCALCGGYFIDATTIVECLHSFCKTCIVRYLETNKYCPMCDVQVHKTRPLLSIRSDKTLQDIVYKLVPGLFKDEMKRRRDFYAAYPMAEVPNG
>tr|A0A7L4C4N2|A0A7L4C4N2_9AVES/1-109 [subseq from] PCGF2 protein (Fragment) OS=Nyctiprogne leucopyga OX=382315 GN=Pcgf2 PE=4 SV=1
--MHRTTRIKITELNPHLMCALCGGYFIDATTIVECLHSFCKTCIVRYLETNKYCPMCDVQVHKTRPLLSIRSDKTLQDIVYKLVPGLFKDEMKRRRDFYAAYPMAEVPNG
>tr|A0A3Q3AVN9|A0A3Q3AVN9_KRYMA/1-108 [subseq from] BMI1 proto-oncogene, polycomb ring finger OS=Kryptolebias marmoratus OX=37003 PE=4 SV=1
--MHRTTRIKITELNPHLICVLCGGYFIDATTIIECLHSFCKMCIVRYLETNKYCPICDVQVHKTKPLLNIRSDKTLQDIVYKLVPGLFKNEMKRRRDFYAEHP-VDASNG
>tr|K7FHT9|K7FHT9_PELSI/1-109 [subseq from] RING-type domain-containing protein OS=Pelodiscus sinensis OX=13735 GN=PCGF2 PE=4 SV=1
--MHRTTRIKITELNPHLMCALCGGYFIDATTIVECLHSFCKTCIVRYLETNKYCPMCDVQVHKTRPLLSIRSDKTLQDIVYKLVPGLFKDEMKRRREFYAAYPMADVPNG
>tr|A0A3Q3GAX5|A0A3Q3GAX5_KRYMA/1-108 [subseq from] BMI1 proto-oncogene, polycomb ring finger OS=Kryptolebias marmoratus OX=37003 PE=4 SV=1
--MHRTTRIKITELNPHLICVLCGGYFIDATTIIECLHSFCKMCIVRYLETNKYCPICDVQVHKTKPLLNIRSDKTLQDIVYKLVPGLFKNEMKRRRDFYAEHP-VDASNG
>tr|A0A6J1XB73|A0A6J1XB73_ACIJB/84-194 [subseq from] polycomb group RING finger protein 2 isoform X5 OS=Acinonyx jubatus OX=32536 GN=PCGF2 PE=4 SV=1
GIMHRTTRIKITELNPHLMCALCGGYFIDATTIVECLHSFCKTCIVRYLETNKYCPMCDVQVHKTRPLLSIRSDKTLQDIVYKLVPGLFKDEMKRRRDFYAAYPLTEVPNG
>tr|K7FHU3|K7FHU3_PELSI/1-109 [subseq from] RING-type domain-containing protein OS=Pelodiscus sinensis OX=13735 GN=PCGF2 PE=4 SV=1
--MHRTTRIKITELNPHLMCALCGGYFIDATTIVECLHSFCKTCIVRYLETNKYCPMCDVQVHKTRPLLSIRSDKTLQDIVYKLVPGLFKDEMKRRREFYAAYPMADVPNG
>tr|A0A7K9TKN6|A0A7K9TKN6_9AVES/1-109 [subseq from] PCGF2 protein (Fragment) OS=Galbula dea OX=1109041 GN=Pcgf2 PE=4 SV=1
--MHRTTRIKITELNPHLMCALCGGYFIDATTIVECLHSFCKTCIVRYLETNKYCPMCDVQVHKTRPLLSIRSDKTLQDIVYKLVPGLFKDEMKRRRDFYAAYPMAEVPNG
>tr|A0A1A8P0W3|A0A1A8P0W3_9TELE/1-108 [subseq from] BMI1 polycomb ring finger oncogene OS=Nothobranchius rachovii OX=451742 GN=BMI1 PE=4 SV=1
--MHRTTRIKITELNPHLICVLCGGYFIDATTIIECLHSFCKMCIVRYLESSKYCPICDVQVHKTKPLLNIRSDKTLQDIVYKLVPGLFKNEMKRRRDFYAEHP-VDASNG
>tr|A0A6J2FNM9|A0A6J2FNM9_ZALCA/16-126 [subseq from] polycomb group RING finger protein 2 isoform X2 OS=Zalophus californianus OX=9704 GN=PCGF2 PE=4 SV=1
GIMHRTTRIKITELNPHLMCALCGGYFIDATTIVECLHSFCKTCIVRYLETNKYCPMCDVQVHKTRPLLSIRSDKTLQDIVYKLVPGLFKDEMKRRRDFYAAYPLTEVPNG
>tr|A0A2Y9IEA0|A0A2Y9IEA0_NEOSC/74-184 [subseq from] polycomb group RING finger protein 2 isoform X3 OS=Neomonachus schauinslandi OX=29088 GN=PCGF2 PE=4 SV=1
GIMHRTTRIKITELNPHLMCALCGGYFIDATTIVECLHSFCKTCIVRYLETNKYCPMCDVQVHKTRPLLSIRSDKTLQDIVYKLVPGLFKDEMKRRRDFYAAYPLTEVPNG
>tr|A0A6J3QMK3|A0A6J3QMK3_TURTR/17-127 [subseq from] polycomb group RING finger protein 2 isoform X2 OS=Tursiops truncatus OX=9739 GN=PCGF2 PE=4 SV=1
GIMHRTTRIKITELNPHLMCALCGGYFIDATTIVECLHSFCKTCIVRYLETNKYCPMCDVQVHKTRPLLSIRSDKTLQDIVYKLVPGLFKDEMKRRRDFYAAYPLTEVPNG
>tr|A0A7K6X4F5|A0A7K6X4F5_9PASE/1-108 [subseq from] PCGF2 protein (Fragment) OS=Promerops cafer OX=254652 GN=Pcgf2 PE=4 SV=1
--MHRTTRIKITELNPHLMCALCGGYFIDATTIVECLHSFCKTCIVRYLETNKYCPMCDVQVHKTRPLLSIRSDKTLQDIVYKLVPGLFKDEMKRRRDFYAAYPVAEVAL-
>tr|A0A2D4LGU5|A0A2D4LGU5_9SAUR/46-154 [subseq from] RING-type domain-containing protein (Fragment) OS=Micrurus spixii OX=129469 PE=4 SV=1
--MHRTTRIKITELNPHLMCALCGGYFIDATTIVECLHSFCKTCIVHYLETNKYCPMCDVQVHKTRPLLSIRSDKTLQDIVYKLVPGLFKDEMKRRRDFYAAYPLADVPNG
>tr|A0A2K6UMP6|A0A2K6UMP6_SAIBB/26-136 [subseq from] Polycomb group ring finger 2 OS=Saimiri boliviensis boliviensis OX=39432 GN=PCGF2 PE=4 SV=1
GIMHRTTRIKITELNPHLMCALCGGYFIDATTIVECLHSFCKTCIVRYLETNKYCPMCDVQVHKTRPLLSIRSDKTLQDIVYKLVPGLFKDEMKRRRDFYAAYPLTEVPNG
>tr|A0A6J1XB66|A0A6J1XB66_ACIJB/31-141 [subseq from] polycomb group RING finger protein 2 isoform X3 OS=Acinonyx jubatus OX=32536 GN=PCGF2 PE=4 SV=1
GIMHRTTRIKITELNPHLMCALCGGYFIDATTIVECLHSFCKTCIVRYLETNKYCPMCDVQVHKTRPLLSIRSDKTLQDIVYKLVPGLFKDEMKRRRDFYAAYPLTEVPNG
>tr|A0A6P4T4B3|A0A6P4T4B3_PANPR/31-141 [subseq from] polycomb group RING finger protein 2 isoform X4 OS=Panthera pardus OX=9691 GN=PCGF2 PE=4 SV=1
GIMHRTTRIKITELNPHLMCALCGGYFIDATTIVECLHSFCKTCIVRYLETNKYCPMCDVQVHKTRPLLSIRSDKTLQDIVYKLVPGLFKDEMKRRRDFYAAYPLTEVPNG
>tr|A0A1A8Q5T8|A0A1A8Q5T8_9TELE/61-168 [subseq from] BMI1 polycomb ring finger oncogene (Fragment) OS=Nothobranchius pienaari OX=704102 GN=BMI1 PE=4 SV=1
--MHRTTRIKITELNPHLICVLCGGYFIDATTIIECLHSFCKMCIVRYLESSKYCPICDVQVHKTKPLLNIRSDKTLQDIVYKLVPGLFKNEMKRRRDFYAEHP-VDATNG
>tr|A0A2Y9IBL4|A0A2Y9IBL4_NEOSC/74-184 [subseq from] polycomb group RING finger protein 2 isoform X2 OS=Neomonachus schauinslandi OX=29088 GN=PCGF2 PE=4 SV=1
GIMHRTTRIKITELNPHLMCALCGGYFIDATTIVECLHSFCKTCIVRYLETNKYCPMCDVQVHKTRPLLSIRSDKTLQDIVYKLVPGLFKDEMKRRRDFYAAYPLTEVPNG
>tr|A0A341BDK2|A0A341BDK2_NEOAA/66-176 [subseq from] polycomb group RING finger protein 2 isoform X1 OS=Neophocaena asiaeorientalis asiaeorientalis OX=1706337 GN=PCGF2 PE=4 SV=1
GIMHRTTRIKITELNPHLMCALCGGYFIDATTIVECLHSFCKTCIVRYLETNKYCPMCDVQVHKTRPLLSIRSDKTLQDIVYKLVPGLFKDEMKRRRDFYAAYPLTEVPNG
>tr|A0A671EVT4|A0A671EVT4_RHIFE/48-158 [subseq from] Polycomb group ring finger 2 OS=Rhinolophus ferrumequinum OX=59479 GN=PCGF2 PE=4 SV=1
GIMHRTTRIKITELNPHLMCALCGGYFIDATTIVECLHSFCKTCIVRYLETNKYCPMCDVQVHKTRPLLSIRSDKTLQDIVYKLVPGLFKDEMKRRRDFYAAYPLTEVPNG
>tr|A0A672U7B3|A0A672U7B3_STRHB/1-109 [subseq from] Polycomb group ring finger 2 OS=Strigops habroptila OX=2489341 GN=PCGF2 PE=4 SV=1
--MHRTTRIKITELNPHLMCALCGGYFIDATTIVECLHSFCKTCIVRYLETNKYCPMCDVQVHKTRPLLSIRSDKTLQDIVYKLVPGLFKDEMKRRRDFYAAYPVAEVPNG
>tr|A0A672U9W9|A0A672U9W9_STRHB/1-109 [subseq from] Polycomb group ring finger 2 OS=Strigops habroptila OX=2489341 GN=PCGF2 PE=4 SV=1
--MHRTTRIKITELNPHLMCALCGGYFIDATTIVECLHSFCKTCIVRYLETNKYCPMCDVQVHKTRPLLSIRSDKTLQDIVYKLVPGLFKDEMKRRRDFYAAYPVAEVPNG
>tr|A0A6J0J375|A0A6J0J375_9PASS/1-109 [subseq from] polycomb group RING finger protein 2 OS=Lepidothrix coronata OX=321398 GN=PCGF2 PE=4 SV=1
--MHRTTRIKITELNPHLMCALCGGYFIDATTIVECLHSFCKTCIVRYLETNKYCPMCDVQVHKTRPLLSIRSDKTLQDIVYKLVPGLFKDEMKRRRDFYAAYPMAEVPNG
>tr|A0A7J7TEX8|A0A7J7TEX8_RHIFE/53-163 [subseq from] Polycomb group ring finger 2 OS=Rhinolophus ferrumequinum OX=59479 GN=mRhiFer1_012676 PE=4 SV=1
GIMHRTTRIKITELNPHLMCALCGGYFIDATTIVECLHSFCKTCIVRYLETNKYCPMCDVQVHKTRPLLSIRSDKTLQDIVYKLVPGLFKDEMKRRRDFYAAYPLTEVPNG
>tr|A0A7J7TFT6|A0A7J7TFT6_RHIFE/53-163 [subseq from] Polycomb group ring finger 2 OS=Rhinolophus ferrumequinum OX=59479 GN=mRhiFer1_012676 PE=4 SV=1
GIMHRTTRIKITELNPHLMCALCGGYFIDATTIVECLHSFCKTCIVRYLETNKYCPMCDVQVHKTRPLLSIRSDKTLQDIVYKLVPGLFKDEMKRRRDFYAAYPLTEVPNG
>tr|A0A7K5FT77|A0A7K5FT77_PROAR/1-109 [subseq from] PCGF2 protein (Fragment) OS=Probosciger aterrimus OX=141839 GN=Pcgf2 PE=4 SV=1
--MHRTTRIKITELNPHLMCALCGGYFIDATTIVECLHSFCKTCIVRYLETNKYCPMCDVQVHKTRPLLSIRSDKTLQDIVYKLVPGLFKDEMKRRRDFYAAYPVAEVPNG
>tr|A0A7K5KJ02|A0A7K5KJ02_9TYRA/1-109 [subseq from] PCGF2 protein (Fragment) OS=Mionectes macconnelli OX=254557 GN=Pcgf2 PE=4 SV=1
--MHRTTRIKITELNPHLMCALCGGYFIDATTIVECLHSFCKTCIVRYLETNKYCPMCDVQVHKTRPLLSIRSDKTLQDIVYKLVPGLFKDEMKRRRDFYAAYPVAEVPNG
>tr|A0A7K6W7A1|A0A7K6W7A1_STECA/1-109 [subseq from] PCGF2 protein (Fragment) OS=Steatornis caripensis OX=48435 GN=Pcgf2 PE=4 SV=1
--MHRTTRIKITELNPHLMCALCGGYFIDATTIVECLHSFCKTCIVRYLETNKYCPMCDVQVHKTRPLLSIRSDKTLQDIVYKLVPGLFKDEMKRRRDFYAAYPVAEVPNG
>tr|A0A7K8WSV5|A0A7K8WSV5_9FURN/1-109 [subseq from] PCGF2 protein (Fragment) OS=Sclerurus mexicanus OX=265632 GN=Pcgf2 PE=4 SV=1
--MHRTTRIKITELNPHLMCALCGGYFIDATTIVECLHSFCKTCIVRYLETNKYCPMCDVQVHKTRPLLSIRSDKTLQDIVYKLVPGLFKDEMKRRRDFYAAYPVAEVPNG
>tr|A0A7K8Z3Y4|A0A7K8Z3Y4_9PASS/1-109 [subseq from] PCGF2 protein (Fragment) OS=Sakesphorus luctuosus OX=419690 GN=Pcgf2 PE=4 SV=1
--MHRTTRIKITELNPHLMCALCGGYFIDATTIVECLHSFCKTCIVRYLETNKYCPMCDVQVHKTRPLLSIRSDKTLQDIVYKLVPGLFKDEMKRRRDFYAAYPVAEVPNG
>tr|A0A7L1YL07|A0A7L1YL07_9PASS/1-109 [subseq from] PCGF2 protein (Fragment) OS=Scytalopus superciliaris OX=312124 GN=Pcgf2 PE=4 SV=1
--MHRTTRIKITELNPHLMCALCGGYFIDATTIVECLHSFCKTCIVRYLETNKYCPMCDVQVHKTRPLLSIRSDKTLQDIVYKLVPGLFKDEMKRRRDFYAAYPVAEVPNG
>tr|A0A1A8LE29|A0A1A8LE29_9TELE/72-179 [subseq from] BMI1 polycomb ring finger oncogene OS=Nothobranchius pienaari OX=704102 GN=BMI1 PE=4 SV=1
--MHRTTRIKITELNPHLICVLCGGYFIDATTIIECLHSFCKMCIVRYLESSKYCPICDVQVHKTKPLLNIRSDKTLQDIVYKLVPGLFKNEMKRRRDFYAEHP-VDATNG
>tr|A0A2K6S3N8|A0A2K6S3N8_SAIBB/1-108 [subseq from] RING-type domain-containing protein OS=Saimiri boliviensis boliviensis OX=39432 PE=4 SV=1
---HRTARIKITELNPHLMCVLCGGYFVDATTIIECLHSFCKTCIVRYLETSKYCPVCDVQVLKIRPLLNIRSDKTLQDGLYKLVPGIFKKEMKRRRDFYAAHPSADAANG
>tr|A0A2U3YI11|A0A2U3YI11_LEPWE/74-184 [subseq from] polycomb group RING finger protein 2 isoform X1 OS=Leptonychotes weddellii OX=9713 GN=PCGF2 PE=4 SV=2
GIMHRTTRIKITELNPHLMCALCGGYFIDATTIVECLHSFCKTCIVRYLETNKYCPMCDVQVHKTRPLLSIRSDKTLQDIVYKLVPGLFKDEMKRRRDFYAAYPLTEVPNG
>tr|A0A2Y9I770|A0A2Y9I770_NEOSC/74-184 [subseq from] polycomb group RING finger protein 2 isoform X1 OS=Neomonachus schauinslandi OX=29088 GN=PCGF2 PE=4 SV=1
GIMHRTTRIKITELNPHLMCALCGGYFIDATTIVECLHSFCKTCIVRYLETNKYCPMCDVQVHKTRPLLSIRSDKTLQDIVYKLVPGLFKDEMKRRRDFYAAYPLTEVPNG
>tr|A0A2Y9M2C8|A0A2Y9M2C8_DELLE/66-176 [subseq from] polycomb group RING finger protein 2 OS=Delphinapterus leucas OX=9749 GN=PCGF2 PE=4 SV=1
GIMHRTTRIKITELNPHLMCALCGGYFIDATTIVECLHSFCKTCIVRYLETNKYCPMCDVQVHKTRPLLSIRSDKTLQDIVYKLVPGLFKDEMKRRRDFYAAYPLTEVPNG
>tr|A0A484GXB4|A0A484GXB4_SOUCH/66-176 [subseq from] RING-type domain-containing protein OS=Sousa chinensis OX=103600 GN=DBR06_SOUSAS8210126 PE=4 SV=1
GIMHRTTRIKITELNPHLMCALCGGYFIDATTIVECLHSFCKTCIVRYLETNKYCPMCDVQVHKTRPLLSIRSDKTLQDIVYKLVPGLFKDEMKRRRDFYAAYPLTEVPNG
>tr|A0A4U1FHQ0|A0A4U1FHQ0_MONMO/63-173 [subseq from] RING-type domain-containing protein (Fragment) OS=Monodon monoceros OX=40151 GN=EI555_016954 PE=4 SV=1
GIMHRTTRIKITELNPHLMCALCGGYFIDATTIVECLHSFCKTCIVRYLETNKYCPMCDVQVHKTRPLLSIRSDKTLQDIVYKLVPGLFKDEMKRRRDFYAAYPLTEVPNG
>tr|A0A6J3HXZ8|A0A6J3HXZ8_SAPAP/55-165 [subseq from] polycomb group RING finger protein 2 isoform X3 OS=Sapajus apella OX=9515 GN=PCGF2 PE=4 SV=1
GIMHRTTRIKITELNPHLMCALCGGYFIDATTIVECLHSFCKTCIVRYLETNKYCPMCDVQVHKTRPLLSIRSDKTLQDIVYKLVPGLFKDEMKRRRDFYAAYPLTEVPNG
>tr|A0A6J3QN46|A0A6J3QN46_TURTR/66-176 [subseq from] polycomb group RING finger protein 2 isoform X1 OS=Tursiops truncatus OX=9739 GN=PCGF2 PE=4 SV=1
GIMHRTTRIKITELNPHLMCALCGGYFIDATTIVECLHSFCKTCIVRYLETNKYCPMCDVQVHKTRPLLSIRSDKTLQDIVYKLVPGLFKDEMKRRRDFYAAYPLTEVPNG
>tr|A0A2U3VJQ9|A0A2U3VJQ9_ODORO/1-109 [subseq from] polycomb group RING finger protein 2 OS=Odobenus rosmarus divergens OX=9708 GN=PCGF2 PE=4 SV=1
--MHRTTRIKITELNPHLMCALCGGYFIDATTIVECLHSFCKTCIVRYLETNKYCPMCDVQVHKTRPLLSIRSDKTLQDIVYKLVPGLFKDEMKRRRDFYAAYPLTEAPNG
>tr|A0A6J1XB65|A0A6J1XB65_ACIJB/83-193 [subseq from] polycomb group RING finger protein 2 isoform X2 OS=Acinonyx jubatus OX=32536 GN=PCGF2 PE=4 SV=1
GIMHRTTRIKITELNPHLMCALCGGYFIDATTIVECLHSFCKTCIVRYLETNKYCPMCDVQVHKTRPLLSIRSDKTLQDIVYKLVPGLFKDEMKRRRDFYAAYPLTEVPNG
>tr|M3WKT5|M3WKT5_FELCA/124-234 [subseq from] Polycomb group ring finger 2 OS=Felis catus OX=9685 GN=PCGF2 PE=4 SV=3
GIMHRTTRIKITELNPHLMCALCGGYFIDATTIVECLHSFCKTCIVRYLETNKYCPMCDVQVHKTRPLLSIRSDKTLQDIVYKLVPGLFKDEMKRRRDFYAAYPLTEVPNG
>tr|A0A670ZPA5|A0A670ZPA5_PSETE/1-109 [subseq from] Polycomb group ring finger 2 OS=Pseudonaja textilis OX=8673 GN=PCGF2 PE=4 SV=1
--MHRTTRIKITELNPHLMCALCGGYFIDATTIVECLHSFCKTCIVHYLETNKYCPMCDVQVHKTRPLLSIRSDKTLQDIVYKLVPGLFKDEMKRRRDFYAAYPLADVPNG
>tr|A0A670ZPB4|A0A670ZPB4_PSETE/1-109 [subseq from] Polycomb group ring finger 2 OS=Pseudonaja textilis OX=8673 GN=PCGF2 PE=4 SV=1
--MHRTTRIKITELNPHLMCALCGGYFIDATTIVECLHSFCKTCIVHYLETNKYCPMCDVQVHKTRPLLSIRSDKTLQDIVYKLVPGLFKDEMKRRRDFYAAYPLADVPNG
>tr|A0A6J1VFI1|A0A6J1VFI1_9SAUR/1-109 [subseq from] polycomb group RING finger protein 2 isoform X3 OS=Notechis scutatus OX=8663 GN=PCGF2 PE=4 SV=1
--MHRTTRIKITELNPHLMCALCGGYFIDATTIVECLHSFCKTCIVHYLETNKYCPMCDVQVHKTRPLLSIRSDKTLQDIVYKLVPGLFKDEMKRRRDFYAAYPLADVPNG
>tr|A0A6J1VGA7|A0A6J1VGA7_9SAUR/1-109 [subseq from] polycomb group RING finger protein 2 isoform X2 OS=Notechis scutatus OX=8663 GN=PCGF2 PE=4 SV=1
--MHRTTRIKITELNPHLMCALCGGYFIDATTIVECLHSFCKTCIVHYLETNKYCPMCDVQVHKTRPLLSIRSDKTLQDIVYKLVPGLFKDEMKRRRDFYAAYPLADVPNG
>tr|A0A6J3HYW3|A0A6J3HYW3_SAPAP/98-208 [subseq from] polycomb group RING finger protein 2 isoform X2 OS=Sapajus apella OX=9515 GN=PCGF2 PE=4 SV=1
GIMHRTTRIKITELNPHLMCALCGGYFIDATTIVECLHSFCKTCIVRYLETNKYCPMCDVQVHKTRPLLSIRSDKTLQDIVYKLVPGLFKDEMKRRRDFYAAYPLTEVPNG
>tr|A0A6J3HZS7|A0A6J3HZS7_SAPAP/98-208 [subseq from] polycomb group RING finger protein 2 isoform X1 OS=Sapajus apella OX=9515 GN=PCGF2 PE=4 SV=1
GIMHRTTRIKITELNPHLMCALCGGYFIDATTIVECLHSFCKTCIVRYLETNKYCPMCDVQVHKTRPLLSIRSDKTLQDIVYKLVPGLFKDEMKRRRDFYAAYPLTEVPNG
>tr|A0A7K6DBM2|A0A7K6DBM2_9PASS/1-109 [subseq from] PCGF2 protein (Fragment) OS=Origma solitaria OX=720586 GN=Pcgf2 PE=4 SV=1
--MHRTTRIKITELNPHLMCALCGGYFIDATTIVECLHSFCKTCIVRYLETNKYCPMCDVQVHKTRPLLSIRSDKTLQDIVYKLVPGLFKDEMKRRREFYAAYPVAEVPNG
>tr|A0A6P4T8Y0|A0A6P4T8Y0_PANPR/206-316 [subseq from] polycomb group RING finger protein 2 isoform X3 OS=Panthera pardus OX=9691 GN=PCGF2 PE=4 SV=1
GIMHRTTRIKITELNPHLMCALCGGYFIDATTIVECLHSFCKTCIVRYLETNKYCPMCDVQVHKTRPLLSIRSDKTLQDIVYKLVPGLFKDEMKRRRDFYAAYPLTEVPNG
>tr|A0A7K9NLV0|A0A7K9NLV0_9CORV/1-109 [subseq from] PCGF2 protein (Fragment) OS=Edolisoma coerulescens OX=2585810 GN=Pcgf2 PE=4 SV=1
--MHRTTRIKITELNPHLMCALCGGYFIDATTIVECLHSFCKTCIVRYLETNKYCPMCDVQVHKTRPLLSVRSDKTLQDIVYKLVPGLFKDEMKRRRDFYAAYPVAEVPNG
>tr|A0A3Q7X3F0|A0A3Q7X3F0_URSAR/57-167 [subseq from] polycomb group RING finger protein 2 isoform X1 OS=Ursus arctos horribilis OX=116960 GN=PCGF2 PE=4 SV=1
GIMHRTTRIKITELNPHLMCALCGGYFVDATTIVECLHSFCKTCIVRYLETNKYCPMCDVQVHKTRPLLSIRSDKTLQDIVYKLVPGLFKDEMKRRRDFYAAYPLTEVPNG
>tr|A0A7J7SVV6|A0A7J7SVV6_PIPKU/151-261 [subseq from] Polycomb group ring finger 2 OS=Pipistrellus kuhlii OX=59472 GN=mPipKuh1_013202 PE=4 SV=1
GIMHRTTRIKITELNPHLMCALCGGYFIDATTIVECLHSFCKTCIVRYLETNKYCPMCDVQVHKTRPLLSIRSDKTLQDIVYKLVPGLFKDEMKRRRDFYAAYPLTEVPNG
>tr|A0A6J1VGA2|A0A6J1VGA2_9SAUR/1-109 [subseq from] polycomb group RING finger protein 2 isoform X1 OS=Notechis scutatus OX=8663 GN=PCGF2 PE=4 SV=1
--MHRTTRIKITELNPHLMCALCGGYFIDATTIVECLHSFCKTCIVHYLETNKYCPMCDVQVHKTRPLLSIRSDKTLQDIVYKLVPGLFKDEMKRRRDFYAAYPLADVPNG
>tr|A0A7K9MRA6|A0A7K9MRA6_OCETE/1-109 [subseq from] PCGF2 protein (Fragment) OS=Oceanodroma tethys OX=79633 GN=Pcgf2 PE=4 SV=1
--MHRTTRIKITELNPHLMCALCGGYFIDATTIVECLHSFCKTCIVRYLETNKYCPMCDVQVHKTRPLLSIRSDKTLQDIVYKLVPGLFKDEMKRRRDFYAAYPMTEVPNG
>tr|A0A060YDE2|A0A060YDE2_ONCMY/1-109 [subseq from] RING-type domain-containing protein (Fragment) OS=Oncorhynchus mykiss OX=8022 GN=GSONMT00031094001 PE=4 SV=1
--MHRTTKIKITELNPHLMCVLCGGYFIDATTIVECLHSFCKMCIVCYLETSKFCPICDVQIHKTKPLLNIRSDKTLQDIVYRLVPGLFKDEMKRRRDFYVAHPSLDAGNG
>tr|A0A061I015|A0A061I015_CRIGR/1-109 [subseq from] Polycomb group RING finger protein 2 OS=Cricetulus griseus OX=10029 GN=H671_7g18541 PE=4 SV=1
--MHRTTRIKITELNPHLMCALCGGYFIDATTIVECLHSFCKTCIVRYLETNKYCPMCDVQVHKTRPLLSIRSDKTLQDIVYKLVPGLFKDEMKRRRDFYAAYPLTEVPNG
>tr|A0A6P4T0V1|A0A6P4T0V1_PANPR/206-316 [subseq from] polycomb group RING finger protein 2 isoform X1 OS=Panthera pardus OX=9691 GN=PCGF2 PE=4 SV=1
GIMHRTTRIKITELNPHLMCALCGGYFIDATTIVECLHSFCKTCIVRYLETNKYCPMCDVQVHKTRPLLSIRSDKTLQDIVYKLVPGLFKDEMKRRRDFYAAYPLTEVPNG
>tr|A0A6P4TFS2|A0A6P4TFS2_PANPR/206-316 [subseq from] polycomb group RING finger protein 2 isoform X2 OS=Panthera pardus OX=9691 GN=PCGF2 PE=4 SV=1
GIMHRTTRIKITELNPHLMCALCGGYFIDATTIVECLHSFCKTCIVRYLETNKYCPMCDVQVHKTRPLLSIRSDKTLQDIVYKLVPGLFKDEMKRRRDFYAAYPLTEVPNG
>tr|A0A6P6HCK4|A0A6P6HCK4_PUMCO/1-109 [subseq from] polycomb group RING finger protein 2 OS=Puma concolor OX=9696 GN=PCGF2 PE=4 SV=1
--MHRTTRIKITELNPHLMCALCGGYFIDATTIVECLHSFCKTCIVRYLETNKYCPMCDVQVHKTRPLLSIRSDKTLQDIVYKLVPGLFKDEMKRRRDFYAAYPLTEVPNG
>tr|A0A315V4T9|A0A315V4T9_GAMAF/196-299 [subseq from] Uncharacterized protein OS=Gambusia affinis OX=33528 GN=CCH79_00004281 PE=4 SV=1
-NMHRTTRIKITELNPHLICVLCGGYFIDATTIIECLHSFCKMCIVRYLETSKYCPICDVQVHKTKPLLNIRSDKTLQDIVYKLVPGLFKNEMKRRRDFYAEHPV------
>tr|A0A7K9HIG0|A0A7K9HIG0_9AVES/1-109 [subseq from] PCGF2 protein (Fragment) OS=Bucco capensis OX=135168 GN=Pcgf2 PE=4 SV=1
--MHRTTRIKITELNPHLMCALCGGYFIDATTIVECLHSFCKTCIVRYLETNKYCPMCDVQVHKTRPLLSIRADKTLQDIVYKLVPGLFKDEMKRRRDFYAAYPVAEVPNG
>tr|A0A1U8CM13|A0A1U8CM13_MESAU/1-109 [subseq from] polycomb group RING finger protein 2 OS=Mesocricetus auratus OX=10036 GN=Pcgf2 PE=4 SV=1
--MHRTTRIKITELNPHLMCALCGGYFIDATTIVECLHSFCKTCIVRYLETNKYCPMCDVQVHKTRPLLSIRSDKTLQDIVYKLVPGLFKDEMKRRRDFYAAYPLTEVPNG
>tr|A0A7L0JF02|A0A7L0JF02_PIPCL/1-109 [subseq from] PCGF2 protein (Fragment) OS=Piprites chloris OX=114369 GN=Pcgf2 PE=4 SV=1
--MHRTTRIKITELNPHLMCALCGGYFIDATTIVECLHSFCKTCIVRYLETNKYCPMCDVQVHKTRPLLSIRSDKTLQDIVYKLVPGLFKDEMKRRRDFYAAYPMAXXPNG
>tr|K9IT51|K9IT51_DESRO/15-123 [subseq from] Putative polycomb group ring finger protein 2 (Fragment) OS=Desmodus rotundus OX=9430 PE=2 SV=1
--MHRTTRIKITELNPHLMCALCGGYFIDATTIVECLHSFCKTCIVRYLETNKYCPMCDVQVHKTRPLLSIRSDKTLQDIVYKLVPGLFKDEMKRRRDFYAAYPLTEVPNG
>tr|A0A1V4JQV6|A0A1V4JQV6_PATFA/1-109 [subseq from] Polycomb complex protein BMI-1 OS=Patagioenas fasciata monilis OX=372326 GN=AV530_001286 PE=4 SV=1
--MHRTTRIKITELNPHLMCALCGGYFIDATTIVECLHSFCKTCIVRYLETNKYCPMCDVQVHKTRPLLSIRSDKTLQDIVYKLVPGLFKDEMKRRREFYAAYPMAEVPNG
>tr|A0A2J8KHA0|A0A2J8KHA0_PANTR/1-109 [subseq from] PCGF2 isoform 5 OS=Pan troglodytes OX=9598 GN=CK820_G0039204 PE=4 SV=1
--MHRTTRIKITELNPHLMCALCGGYFIDATTIVECLHSFCKTCIVRYLETNKYCPMCDVQVHKTRPLLSIRSDKTLQDIVYKLVPGLFKDEMKRRRDFYAAYPLTEVPNG
>tr|A0A2J8W9R9|A0A2J8W9R9_PONAB/1-109 [subseq from] PCGF2 isoform 5 OS=Pongo abelii OX=9601 GN=CR201_G0012428 PE=4 SV=1
--MHRTTRIKITELNPHLMCALCGGYFIDATTIVECLHSFCKTCIVRYLETNKYCPMCDVQVHKTRPLLSIRSDKTLQDIVYKLVPGLFKDEMKRRRDFYAAYPLTEVPNG
>tr|A0A6P3TI55|A0A6P3TI55_SHEEP/37-145 [subseq from] polycomb group RING finger protein 2 isoform X3 OS=Ovis aries OX=9940 GN=PCGF2 PE=4 SV=1
--MHRTTRIKITELNPHLMCALCGGYFIDATTIVECLHSFCKTCIVRYLETNKYCPMCDVQVHKTRPLLSIRSDKTLQDIVYKLVPGLFKDEMKRRRDFYAAYPLTEVPNG
>tr|A0A6P3TL28|A0A6P3TL28_SHEEP/37-145 [subseq from] polycomb group RING finger protein 2 isoform X4 OS=Ovis aries OX=9940 GN=PCGF2 PE=4 SV=1
--MHRTTRIKITELNPHLMCALCGGYFIDATTIVECLHSFCKTCIVRYLETNKYCPMCDVQVHKTRPLLSIRSDKTLQDIVYKLVPGLFKDEMKRRRDFYAAYPLTEVPNG
>tr|J3KT13|J3KT13_HUMAN/1-109 [subseq from] Polycomb group RING finger protein 2 OS=Homo sapiens OX=9606 GN=PCGF2 PE=1 SV=1
--MHRTTRIKITELNPHLMCALCGGYFIDATTIVECLHSFCKTCIVRYLETNKYCPMCDVQVHKTRPLLSIRSDKTLQDIVYKLVPGLFKDEMKRRRDFYAAYPLTEVPNG
>tr|A0A7J8GD41|A0A7J8GD41_ROUAE/22-130 [subseq from] Polycomb group ring finger 2 OS=Rousettus aegyptiacus OX=9407 GN=HJG63_014994 PE=4 SV=1
--MHRTTRIKITELNPHLMCALCGGYFIDATTIVECLHSFCKTCIVRYLETNKYCPMCDVQVHKTRPLLSIRSDKTLQDIVYKLVPGLFKDEMKRRRDFYAAYPLTEVPNG
>tr|A0A6P8TAL3|A0A6P8TAL3_GYMAC/1-108 [subseq from] polycomb complex protein BMI-1-A OS=Gymnodraco acuticeps OX=8218 GN=bmi1a PE=4 SV=1
--MHRTTRIKITELNPHLMCVLCGGYFIDATTIIECLHSFCKMCIVRYLEASKYCPICDVQVHKTKPLLNIRSDKTLQDIVYKLVPGLFKNEMKRRRDFYSEHP-VDVSNG
>tr|A0A6I9MZK4|A0A6I9MZK4_9TELE/1-108 [subseq from] polycomb complex protein BMI-1 OS=Notothenia coriiceps OX=8208 GN=bmi1 PE=4 SV=1
--MHRTTRIKITELNPHLMCVLCGGYFIDATTIIECLHSFCKMCIVRYLEASKYCPICDVQVHKTKPLLNIRSDKTLQDIVYKLVPGLFKNEMKRRRDFYSEHP-VDVSNG
>tr|A0A7J5XGC0|A0A7J5XGC0_DISMA/331-438 [subseq from] Uncharacterized protein OS=Dissostichus mawsoni OX=36200 GN=F7725_028568 PE=4 SV=1
--MHRTTRIKITELNPHLMCVLCGGYFIDATTIIECLHSFCKMCIVRYLEASKYCPICDVQVHKTKPLLNIRSDKTLQDIVYKLVPGLFKNEMKRRRDFYSEHP-VDVSNG
>tr|A0A7J7SUT7|A0A7J7SUT7_PIPKU/1-109 [subseq from] Polycomb group ring finger 2 OS=Pipistrellus kuhlii OX=59472 GN=mPipKuh1_013202 PE=4 SV=1
--MHRTTRIKITELNPHLMCALCGGYFIDATTIVECLHSFCKTCIVRYLETNKYCPMCDVQVHKTRPLLSIRSDKTLQDIVYKLVPGLFKDEMKRRRDFYAAYPLTEVPNG
>tr|G3WYJ7|G3WYJ7_SARHA/63-171 [subseq from] Polycomb group ring finger 2 OS=Sarcophilus harrisii OX=9305 GN=PCGF2 PE=4 SV=2
--MHRTTRIKITELNPHLMCALCGGYFIDATTIVECLHSFCKTCIVRYLETNKYCPMCDVQVHKTRPLLSIRSDKTLQDIVYKLVPGLFKDEMKRRRDFYAAYPLTEVPNG
>tr|A0A7L2XKE5|A0A7L2XKE5_9PASS/1-109 [subseq from] PCGF2 protein (Fragment) OS=Erpornis zantholeuca OX=1112836 GN=Pcgf2 PE=4 SV=1
--MHRTTRIKITELNPHLMCALCGGYFIDATTIVECLHSFCKTCIVRYLETNKYCPMCDVQVHKTRPLLSIRSDKTLQDIVYKLVPGLFKDEMKRRRDFYATYPVAEVPNG
>tr|A0A6J0WGS2|A0A6J0WGS2_ODOVR/1-109 [subseq from] polycomb group RING finger protein 2 isoform X4 OS=Odocoileus virginianus texanus OX=9880 GN=PCGF2 PE=4 SV=1
--MHRTTRIKITELNPHLMCALCGGYFIDATTIVECLHSFCKTCIVRYLETNKYCPMCDVQVHKTRPLLSIRSDKTLQDIVYKLVPGLFKDEMKRRRDFYAAYPLTEVPNG
>tr|A0A833ZLE9|A0A833ZLE9_9CHIR/1-109 [subseq from] Polycomb group ring finger 2 OS=Phyllostomus discolor OX=89673 GN=HJG60_014651 PE=4 SV=1
--MHRTTRIKITELNPHLMCALCGGYFIDATTIVECLHSFCKTCIVRYLETNKYCPMCDVQVHKTRPLLSIRSDKTLQDIVYKLVPGLFKDEMKRRRDFYAAYPLTEVPNG
>tr|G1QIA0|G1QIA0_NOMLE/1-109 [subseq from] RING-type domain-containing protein OS=Nomascus leucogenys OX=61853 PE=4 SV=2
--MHRTTRIKITELNPHLMCALCGGYFIDATTIVECLHSFCKTCIVRYLETNKYCPMCDVQVHKTRPLLSIRSDKTLQDIVYKLVPGLFKDEMKRRRDFYAAYPLTEVPNG
>tr|A0A2K5NMG1|A0A2K5NMG1_CERAT/1-109 [subseq from] Polycomb group ring finger 2 OS=Cercocebus atys OX=9531 GN=PCGF2 PE=4 SV=1
--MHRTTRIKITELNPHLMCALCGGYFIDATTIVECLHSFCKTCIVRYLETNKYCPMCDVQVHKTRPLLSIRSDKTLQDIVYKLVPGLFKDEMKRRRDFYAAYPLTEVPNG
>tr|A0A6P3HP71|A0A6P3HP71_BISBI/1-109 [subseq from] polycomb group RING finger protein 2 isoform X3 OS=Bison bison bison OX=43346 GN=PCGF2 PE=4 SV=1
--MHRTTRIKITELNPHLMCALCGGYFIDATTIVECLHSFCKTCIVRYLETNKYCPMCDVQVHKTRPLLSIRSDKTLQDIVYKLVPGLFKDEMKRRRDFYAAYPLTEVPNG
>tr|A0A852NQ42|A0A852NQ42_9PASS/1-109 [subseq from] PCGF2 protein (Fragment) OS=Atrichornis clamosus OX=449594 GN=Pcgf2 PE=4 SV=1
--MHRTTRIKITELNPHLMCALCGGYFIDATTIVECLHSFCKTCIVRYLETNKYCPMCDVQVHKTRPLLSIRSDKTLQDIVYKLVPGLFKDEMKRRREFYAAYPVAEVPNG
>tr|A0A3P9JNU5|A0A3P9JNU5_ORYLA/1-103 [subseq from] RING-type domain-containing protein OS=Oryzias latipes OX=8090 PE=4 SV=1
--MHRTTRIKITELNPHLICVLCGGYFIDATTIIECLHSFCKMCIVRYLETSKYCPICDVQVHKTKPLLNIRSDKTLQDIVYKLVPGLFKNEMKRRRDFYAEHPV------
>tr|A0A6J0WBP6|A0A6J0WBP6_ODOVR/1-109 [subseq from] polycomb group RING finger protein 2 isoform X3 OS=Odocoileus virginianus texanus OX=9880 GN=PCGF2 PE=4 SV=1
--MHRTTRIKITELNPHLMCALCGGYFIDATTIVECLHSFCKTCIVRYLETNKYCPMCDVQVHKTRPLLSIRSDKTLQDIVYKLVPGLFKDEMKRRRDFYAAYPLTEVPNG
>tr|A0A852DY77|A0A852DY77_VIDMA/1-106 [subseq from] PCGF2 protein (Fragment) OS=Vidua macroura OX=187451 GN=Pcgf2 PE=4 SV=1
--MHRTTRIKITELNPHLMCALCGGYFIDATTIVECLHSFCKTCIVRYLETNKYCPMCDVQVHKTRPLLSIRSDKTLQDIVYKLVPGLFKDEMKRRRDFYAAYPVAEV---
>tr|A0A7F8RPT6|A0A7F8RPT6_LEPWE/1-109 [subseq from] polycomb group RING finger protein 2 isoform X2 OS=Leptonychotes weddellii OX=9713 GN=PCGF2 PE=4 SV=1
--MHRTTRIKITELNPHLMCALCGGYFIDATTIVECLHSFCKTCIVRYLETNKYCPMCDVQVHKTRPLLSIRSDKTLQDIVYKLVPGLFKDEMKRRRDFYAAYPLTEVPNG
>tr|A0A2K6BBI1|A0A2K6BBI1_MACNE/1-109 [subseq from] Polycomb group ring finger 2 OS=Macaca nemestrina OX=9545 GN=PCGF2 PE=4 SV=1
--MHRTTRIKITELNPHLMCALCGGYFIDATTIVECLHSFCKTCIVRYLETNKYCPMCDVQVHKTRPLLSIRSDKTLQDIVYKLVPGLFKDEMKRRRDFYAAYPLTEVPNG
>tr|A0A2K6KML6|A0A2K6KML6_RHIBE/1-109 [subseq from] RING-type domain-containing protein OS=Rhinopithecus bieti OX=61621 GN=PCGF2 PE=4 SV=1
--MHRTTRIKITELNPHLMCALCGGYFIDATTIVECLHSFCKTCIVRYLETNKYCPMCDVQVHKTRPLLSIRSDKTLQDIVYKLVPGLFKDEMKRRRDFYAAYPLTEVPNG
>tr|A0A2K6RF69|A0A2K6RF69_RHIRO/1-109 [subseq from] RING-type domain-containing protein OS=Rhinopithecus roxellana OX=61622 GN=PCGF2 PE=4 SV=1
--MHRTTRIKITELNPHLMCALCGGYFIDATTIVECLHSFCKTCIVRYLETNKYCPMCDVQVHKTRPLLSIRSDKTLQDIVYKLVPGLFKDEMKRRRDFYAAYPLTEVPNG
>tr|A0A7N9CKS6|A0A7N9CKS6_MACFA/1-109 [subseq from] Polycomb group ring finger 2 OS=Macaca fascicularis OX=9541 PE=4 SV=1
--MHRTTRIKITELNPHLMCALCGGYFIDATTIVECLHSFCKTCIVRYLETNKYCPMCDVQVHKTRPLLSIRSDKTLQDIVYKLVPGLFKDEMKRRRDFYAAYPLTEVPNG
>tr|A0A6P9FHN8|A0A6P9FHN8_ZALCA/1-109 [subseq from] polycomb group RING finger protein 2 isoform X1 OS=Zalophus californianus OX=9704 GN=PCGF2 PE=4 SV=1
--MHRTTRIKITELNPHLMCALCGGYFIDATTIVECLHSFCKTCIVRYLETNKYCPMCDVQVHKTRPLLSIRSDKTLQDIVYKLVPGLFKDEMKRRRDFYAAYPLTEVPNG
>tr|W5PJ47|W5PJ47_SHEEP/1-109 [subseq from] Polycomb group ring finger 2 OS=Ovis aries OX=9940 GN=PCGF2 PE=4 SV=1
--MHRTTRIKITELNPHLMCALCGGYFIDATTIVECLHSFCKTCIVRYLETNKYCPMCDVQVHKTRPLLSIRSDKTLQDIVYKLVPGLFKDEMKRRRDFYAAYPLTEVPNG
>tr|A0A7L1NL48|A0A7L1NL48_RHICY/1-109 [subseq from] PCGF2 protein (Fragment) OS=Rhinopomastus cyanomelas OX=113115 GN=Pcgf2 PE=4 SV=1
--MHRTTRIKITELNPHLMCALCGGYFIDATTIVECLHSFCKTCIVRYLEANKYCPMCDVQVHKTRPLLSIRSDKTLQDIVYKLVPGLFKDEMKRRRDFYAAYPVAEVPNG
>tr|A0A7K6ADZ0|A0A7K6ADZ0_ONYCO/1-109 [subseq from] PCGF2 protein (Fragment) OS=Onychorhynchus coronatus OX=360224 GN=Pcgf2 PE=4 SV=1
--MHRTTRIKITELNPHLMCALCGGYFIDATTIVECLHSFCKTCIVRYLETNKYCPMCDVQVHKTRPLLSIRSDKTLQDIVYKLVPGLFKDEMKRRRDFYATYPVAEVPNG
>tr|A0A7L1GT35|A0A7L1GT35_9PICI/1-106 [subseq from] PCGF2 protein (Fragment) OS=Indicator maculatus OX=545262 GN=Pcgf2 PE=4 SV=1
--MHRTTRIKITELNPHLMCALCGGYFIDATTIVECLHSFCKTCIVRYLETNKYCPMCDVQVHKTRPLLSIRSDKTLQDIVYKLVPGLFKDEMKRRRDFYAAYPMAEA---
>tr|A0A851NMU9|A0A851NMU9_9GALL/1-107 [subseq from] PCGF2 protein (Fragment) OS=Penelope pileata OX=1118817 GN=Pcgf2 PE=4 SV=1
--MHRTTRIKITELNPHLMCALCGGYFIDATTIVECLHSFCKTCIVRYLETNKYCPMCDVQVHKTRPLLSIRSDKTLQDIVYKLVPGLFKDEMKRRRDFYAAYPVAEGA--
>tr|A0A1S3GS29|A0A1S3GS29_DIPOR/1-109 [subseq from] polycomb group RING finger protein 2 isoform X2 OS=Dipodomys ordii OX=10020 GN=Pcgf2 PE=4 SV=1
--MHRTTRIKITELNPHLMCALCGGYFIDATTIVECLHSFCKTCIVRYLETNKYCPMCDVQVHKTRPLLSIRSDKTLQDIVYKLVPGLFKDEMKRRRDFYAAYPLTEVPNG
>tr|A0A2Y9I6U6|A0A2Y9I6U6_NEOSC/1-109 [subseq from] polycomb group RING finger protein 2 isoform X4 OS=Neomonachus schauinslandi OX=29088 GN=PCGF2 PE=4 SV=1
--MHRTTRIKITELNPHLMCALCGGYFIDATTIVECLHSFCKTCIVRYLETNKYCPMCDVQVHKTRPLLSIRSDKTLQDIVYKLVPGLFKDEMKRRRDFYAAYPLTEVPNG
>tr|A0A3Q7S6R8|A0A3Q7S6R8_VULVU/1-109 [subseq from] polycomb group RING finger protein 2 isoform X1 OS=Vulpes vulpes OX=9627 GN=PCGF2 PE=4 SV=1
--MHRTTRIKITELNPHLMCALCGGYFIDATTIVECLHSFCKTCIVRYLETNKYCPMCDVQVHKTRPLLSIRSDKTLQDIVYKLVPGLFKDEMKRRRDFYAAYPLTEVPNG
>tr|A0A3Q7T996|A0A3Q7T996_VULVU/1-109 [subseq from] polycomb group RING finger protein 2 isoform X2 OS=Vulpes vulpes OX=9627 GN=PCGF2 PE=4 SV=1
--MHRTTRIKITELNPHLMCALCGGYFIDATTIVECLHSFCKTCIVRYLETNKYCPMCDVQVHKTRPLLSIRSDKTLQDIVYKLVPGLFKDEMKRRRDFYAAYPLTEVPNG
>tr|A0A485PE66|A0A485PE66_LYNPA/1-109 [subseq from] Polycomb group ring finger protein OS=Lynx pardinus OX=191816 GN=LYPA_23C017637 PE=4 SV=1
--MHRTTRIKITELNPHLMCALCGGYFIDATTIVECLHSFCKTCIVRYLETNKYCPMCDVQVHKTRPLLSIRSDKTLQDIVYKLVPGLFKDEMKRRRDFYAAYPLTEVPNG
>tr|A0A673VB17|A0A673VB17_SURSU/1-109 [subseq from] Polycomb group ring finger 2 OS=Suricata suricatta OX=37032 GN=PCGF2 PE=4 SV=1
--MHRTTRIKITELNPHLMCALCGGYFIDATTIVECLHSFCKTCIVRYLETNKYCPMCDVQVHKTRPLLSIRSDKTLQDIVYKLVPGLFKDEMKRRRDFYAAYPLTEVPNG
>tr|A0A6J0A1R8|A0A6J0A1R8_ACIJB/1-109 [subseq from] polycomb group RING finger protein 2 isoform X1 OS=Acinonyx jubatus OX=32536 GN=PCGF2 PE=4 SV=1
--MHRTTRIKITELNPHLMCALCGGYFIDATTIVECLHSFCKTCIVRYLETNKYCPMCDVQVHKTRPLLSIRSDKTLQDIVYKLVPGLFKDEMKRRRDFYAAYPLTEVPNG
>tr|A0A6J1XB58|A0A6J1XB58_ACIJB/1-109 [subseq from] polycomb group RING finger protein 2 isoform X4 OS=Acinonyx jubatus OX=32536 GN=PCGF2 PE=4 SV=1
--MHRTTRIKITELNPHLMCALCGGYFIDATTIVECLHSFCKTCIVRYLETNKYCPMCDVQVHKTRPLLSIRSDKTLQDIVYKLVPGLFKDEMKRRRDFYAAYPLTEVPNG
>tr|A0A6P4TKM8|A0A6P4TKM8_PANPR/1-109 [subseq from] polycomb group RING finger protein 2 isoform X5 OS=Panthera pardus OX=9691 GN=PCGF2 PE=4 SV=1
--MHRTTRIKITELNPHLMCALCGGYFIDATTIVECLHSFCKTCIVRYLETNKYCPMCDVQVHKTRPLLSIRSDKTLQDIVYKLVPGLFKDEMKRRRDFYAAYPLTEVPNG
>tr|A0A7F8RNW8|A0A7F8RNW8_LEPWE/1-109 [subseq from] polycomb group RING finger protein 2 isoform X3 OS=Leptonychotes weddellii OX=9713 GN=PCGF2 PE=4 SV=1
--MHRTTRIKITELNPHLMCALCGGYFIDATTIVECLHSFCKTCIVRYLETNKYCPMCDVQVHKTRPLLSIRSDKTLQDIVYKLVPGLFKDEMKRRRDFYAAYPLTEVPNG
>tr|A0A7J7EJE3|A0A7J7EJE3_DICBM/1-109 [subseq from] RING-type domain-containing protein OS=Diceros bicornis minor OX=77932 GN=HPG69_002958 PE=4 SV=1
--MHRTTRIKITELNPHLMCALCGGYFIDATTIVECLHSFCKTCIVRYLETNKYCPMCDVQVHKTRPLLSIRSDKTLQDIVYKLVPGLFKDEMKRRRDFYAAYPLTEVPNG
>tr|A0A7N4PL93|A0A7N4PL93_SARHA/1-109 [subseq from] Polycomb group ring finger 2 OS=Sarcophilus harrisii OX=9305 GN=PCGF2 PE=4 SV=1
--MHRTTRIKITELNPHLMCALCGGYFIDATTIVECLHSFCKTCIVRYLETNKYCPMCDVQVHKTRPLLSIRSDKTLQDIVYKLVPGLFKDEMKRRRDFYAAYPLTEVPNG
>tr|A0A811XR46|A0A811XR46_NYCPR/1-109 [subseq from] (raccoon dog) hypothetical protein OS=Nyctereutes procyonoides OX=34880 GN=NYPRO_LOCUS593 PE=4 SV=1
--MHRTTRIKITELNPHLMCALCGGYFIDATTIVECLHSFCKTCIVRYLETNKYCPMCDVQVHKTRPLLSIRSDKTLQDIVYKLVPGLFKDEMKRRRDFYAAYPLTEVPNG
>tr|E2QY05|E2QY05_CANLF/1-109 [subseq from] Polycomb group ring finger 2 OS=Canis lupus familiaris OX=9615 GN=PCGF2 PE=4 SV=3
--MHRTTRIKITELNPHLMCALCGGYFIDATTIVECLHSFCKTCIVRYLETNKYCPMCDVQVHKTRPLLSIRSDKTLQDIVYKLVPGLFKDEMKRRRDFYAAYPLTEVPNG
>tr|L8IE44|L8IE44_9CETA/1-109 [subseq from] Polycomb group RING finger protein 2 OS=Bos mutus OX=72004 GN=E5288_WYG003607 PE=4 SV=1
--MHRTTRIKITELNPHLMCALCGGYFIDATTIVECLHSFCKTCIVRYLETNKYCPMCDVQVHKTRPLLSIRSDKTLQDIVYKLVPGLFKDEMKRRRDFYAAYPLTEVPNG
>tr|A0A0P6J855|A0A0P6J855_HETGA/1-109 [subseq from] Polycomb group RING finger protein 2 OS=Heterocephalus glaber OX=10181 GN=PCGF2 PE=4 SV=1
--MHRTTRIKITELNPHLMCALCGGYFIDATTIVECLHSFCKTCIVRYLETNKYCPMCDVQVHKTRPLLSIRSDKTLQDIVYKLVPGLFKDEMKRRRDFYAAYPLTEVPNG
>tr|A0A1S3WLF4|A0A1S3WLF4_ERIEU/1-109 [subseq from] polycomb group RING finger protein 2 OS=Erinaceus europaeus OX=9365 GN=PCGF2 PE=4 SV=1
--MHRTTRIKITELNPHLMCALCGGYFIDATTIVECLHSFCKTCIVRYLETNKYCPMCDVQVHKTRPLLSIRSDKTLQDIVYKLVPGLFKDEMKRRRDFYAAYPLTEVPNG
>tr|A0A2K5DF88|A0A2K5DF88_AOTNA/1-109 [subseq from] Polycomb group ring finger 2 OS=Aotus nancymaae OX=37293 GN=PCGF2 PE=4 SV=1
--MHRTTRIKITELNPHLMCALCGGYFIDATTIVECLHSFCKTCIVRYLETNKYCPMCDVQVHKTRPLLSIRSDKTLQDIVYKLVPGLFKDEMKRRRDFYAAYPLTEVPNG
>tr|A0A2Y9DNQ2|A0A2Y9DNQ2_TRIMA/1-109 [subseq from] polycomb group RING finger protein 2 OS=Trichechus manatus latirostris OX=127582 GN=LOC101348603 PE=4 SV=1
--MHRTTRIKITELNPHLMCALCGGYFIDATTIVECLHSFCKTCIVRYLETNKYCPMCDVQVHKTRPLLSIRSDKTLQDIVYKLVPGLFKDEMKRRRDFYAAYPLTEVPNG
>tr|A0A383ZRN6|A0A383ZRN6_BALAS/1-109 [subseq from] polycomb group RING finger protein 2 isoform X1 OS=Balaenoptera acutorostrata scammoni OX=310752 GN=PCGF2 PE=4 SV=1
--MHRTTRIKITELNPHLMCALCGGYFIDATTIVECLHSFCKTCIVRYLETNKYCPMCDVQVHKTRPLLSIRSDKTLQDIVYKLVPGLFKDEMKRRRDFYAAYPLTEVPNG
>tr|A0A3Q7N5H5|A0A3Q7N5H5_CALUR/1-109 [subseq from] polycomb group RING finger protein 2 OS=Callorhinus ursinus OX=34884 GN=PCGF2 PE=4 SV=1
--MHRTTRIKITELNPHLMCALCGGYFIDATTIVECLHSFCKTCIVRYLETNKYCPMCDVQVHKTRPLLSIRSDKTLQDIVYKLVPGLFKDEMKRRRDFYAAYPLTEVPNG
>tr|A0A452F706|A0A452F706_CAPHI/1-109 [subseq from] Polycomb group ring finger 2 OS=Capra hircus OX=9925 GN=PCGF2 PE=4 SV=1
--MHRTTRIKITELNPHLMCALCGGYFIDATTIVECLHSFCKTCIVRYLETNKYCPMCDVQVHKTRPLLSIRSDKTLQDIVYKLVPGLFKDEMKRRRDFYAAYPLTEVPNG
>tr|A0A4W2HCF9|A0A4W2HCF9_BOBOX/1-109 [subseq from] Polycomb group ring finger 2 OS=Bos indicus x Bos taurus OX=30522 GN=PIP4K2B PE=4 SV=1
--MHRTTRIKITELNPHLMCALCGGYFIDATTIVECLHSFCKTCIVRYLETNKYCPMCDVQVHKTRPLLSIRSDKTLQDIVYKLVPGLFKDEMKRRRDFYAAYPLTEVPNG
>tr|A0A4X1UGD2|A0A4X1UGD2_PIG/1-109 [subseq from] RING-type domain-containing protein OS=Sus scrofa OX=9823 PE=4 SV=1
--MHRTTRIKITELNPHLMCALCGGYFIDATTIVECLHSFCKTCIVRYLETNKYCPMCDVQVHKTRPLLSIRSDKTLQDIVYKLVPGLFKDEMKRRRDFYAAYPLTEVPNG
>tr|A0A5E4ADN8|A0A5E4ADN8_MARMO/1-109 [subseq from] RING-type domain-containing protein OS=Marmota monax OX=9995 GN=MONAX_5E015704 PE=4 SV=1
--MHRTTRIKITELNPHLMCALCGGYFIDATTIVECLHSFCKTCIVRYLETNKYCPMCDVQVHKTRPLLSIRSDKTLQDIVYKLVPGLFKDEMKRRRDFYAAYPLTEVPNG
>tr|A0A5E4AER1|A0A5E4AER1_MARMO/1-109 [subseq from] RING-type domain-containing protein OS=Marmota monax OX=9995 GN=MONAX_5E015704 PE=4 SV=1
--MHRTTRIKITELNPHLMCALCGGYFIDATTIVECLHSFCKTCIVRYLETNKYCPMCDVQVHKTRPLLSIRSDKTLQDIVYKLVPGLFKDEMKRRRDFYAAYPLTEVPNG
>tr|A0A5N3WBK0|A0A5N3WBK0_MUNMU/1-109 [subseq from] RING-type domain-containing protein OS=Muntiacus muntjak OX=9888 GN=FD754_002404 PE=4 SV=1
--MHRTTRIKITELNPHLMCALCGGYFIDATTIVECLHSFCKTCIVRYLETNKYCPMCDVQVHKTRPLLSIRSDKTLQDIVYKLVPGLFKDEMKRRRDFYAAYPLTEVPNG
>tr|A0A5N3X5D0|A0A5N3X5D0_MUNRE/1-109 [subseq from] RING-type domain-containing protein OS=Muntiacus reevesi OX=9886 GN=FD755_020940 PE=4 SV=1
--MHRTTRIKITELNPHLMCALCGGYFIDATTIVECLHSFCKTCIVRYLETNKYCPMCDVQVHKTRPLLSIRSDKTLQDIVYKLVPGLFKDEMKRRRDFYAAYPLTEVPNG
>tr|A0A6I9IZ14|A0A6I9IZ14_CHRAS/1-109 [subseq from] polycomb group RING finger protein 2 OS=Chrysochloris asiatica OX=185453 GN=PCGF2 PE=4 SV=1
--MHRTTRIKITELNPHLMCALCGGYFIDATTIVECLHSFCKTCIVRYLETNKYCPMCDVQVHKTRPLLSIRSDKTLQDIVYKLVPGLFKDEMKRRRDFYAAYPLTEVPNG
>tr|A0A6J0WBW6|A0A6J0WBW6_ODOVR/1-109 [subseq from] polycomb group RING finger protein 2 isoform X2 OS=Odocoileus virginianus texanus OX=9880 GN=PCGF2 PE=4 SV=1
--MHRTTRIKITELNPHLMCALCGGYFIDATTIVECLHSFCKTCIVRYLETNKYCPMCDVQVHKTRPLLSIRSDKTLQDIVYKLVPGLFKDEMKRRRDFYAAYPLTEVPNG
>tr|A0A6J0WDP3|A0A6J0WDP3_ODOVR/1-109 [subseq from] polycomb group RING finger protein 2 isoform X1 OS=Odocoileus virginianus texanus OX=9880 GN=PCGF2 PE=4 SV=1
--MHRTTRIKITELNPHLMCALCGGYFIDATTIVECLHSFCKTCIVRYLETNKYCPMCDVQVHKTRPLLSIRSDKTLQDIVYKLVPGLFKDEMKRRRDFYAAYPLTEVPNG
>tr|A0A6J2FNC5|A0A6J2FNC5_ZALCA/1-109 [subseq from] polycomb group RING finger protein 2 isoform X3 OS=Zalophus californianus OX=9704 GN=PCGF2 PE=4 SV=1
--MHRTTRIKITELNPHLMCALCGGYFIDATTIVECLHSFCKTCIVRYLETNKYCPMCDVQVHKTRPLLSIRSDKTLQDIVYKLVPGLFKDEMKRRRDFYAAYPLTEVPNG
>tr|A0A6J2MCI4|A0A6J2MCI4_9CHIR/1-109 [subseq from] Polycomb group ring finger 2 OS=Phyllostomus discolor OX=89673 GN=PCGF2 PE=4 SV=1
--MHRTTRIKITELNPHLMCALCGGYFIDATTIVECLHSFCKTCIVRYLETNKYCPMCDVQVHKTRPLLSIRSDKTLQDIVYKLVPGLFKDEMKRRRDFYAAYPLTEVPNG
>tr|A0A6J3QN00|A0A6J3QN00_TURTR/1-109 [subseq from] polycomb group RING finger protein 2 isoform X3 OS=Tursiops truncatus OX=9739 GN=PCGF2 PE=4 SV=1
--MHRTTRIKITELNPHLMCALCGGYFIDATTIVECLHSFCKTCIVRYLETNKYCPMCDVQVHKTRPLLSIRSDKTLQDIVYKLVPGLFKDEMKRRRDFYAAYPLTEVPNG
>tr|A0A6P3HD98|A0A6P3HD98_BISBI/1-109 [subseq from] polycomb group RING finger protein 2 isoform X2 OS=Bison bison bison OX=43346 GN=PCGF2 PE=4 SV=1
--MHRTTRIKITELNPHLMCALCGGYFIDATTIVECLHSFCKTCIVRYLETNKYCPMCDVQVHKTRPLLSIRSDKTLQDIVYKLVPGLFKDEMKRRRDFYAAYPLTEVPNG
>tr|A0A6P3HR40|A0A6P3HR40_BISBI/1-109 [subseq from] polycomb group RING finger protein 2 isoform X1 OS=Bison bison bison OX=43346 GN=PCGF2 PE=4 SV=1
--MHRTTRIKITELNPHLMCALCGGYFIDATTIVECLHSFCKTCIVRYLETNKYCPMCDVQVHKTRPLLSIRSDKTLQDIVYKLVPGLFKDEMKRRRDFYAAYPLTEVPNG
>tr|A0A6P3RJY6|A0A6P3RJY6_PTEVA/1-109 [subseq from] polycomb group RING finger protein 2 isoform X1 OS=Pteropus vampyrus OX=132908 GN=PCGF2 PE=4 SV=1
--MHRTTRIKITELNPHLMCALCGGYFIDATTIVECLHSFCKTCIVRYLETNKYCPMCDVQVHKTRPLLSIRSDKTLQDIVYKLVPGLFKDEMKRRRDFYAAYPLTEVPNG
>tr|A0A6P3RZR1|A0A6P3RZR1_PTEVA/1-109 [subseq from] polycomb group RING finger protein 2 isoform X2 OS=Pteropus vampyrus OX=132908 GN=PCGF2 PE=4 SV=1
--MHRTTRIKITELNPHLMCALCGGYFIDATTIVECLHSFCKTCIVRYLETNKYCPMCDVQVHKTRPLLSIRSDKTLQDIVYKLVPGLFKDEMKRRRDFYAAYPLTEVPNG
>tr|A0A6P5DI19|A0A6P5DI19_BOSIN/1-109 [subseq from] polycomb group RING finger protein 2 isoform X2 OS=Bos indicus OX=9915 GN=PCGF2 PE=4 SV=1
--MHRTTRIKITELNPHLMCALCGGYFIDATTIVECLHSFCKTCIVRYLETNKYCPMCDVQVHKTRPLLSIRSDKTLQDIVYKLVPGLFKDEMKRRRDFYAAYPLTEVPNG
>tr|A0A6P5DJA4|A0A6P5DJA4_BOSIN/1-109 [subseq from] polycomb group RING finger protein 2 isoform X1 OS=Bos indicus OX=9915 GN=PCGF2 PE=4 SV=1
--MHRTTRIKITELNPHLMCALCGGYFIDATTIVECLHSFCKTCIVRYLETNKYCPMCDVQVHKTRPLLSIRSDKTLQDIVYKLVPGLFKDEMKRRRDFYAAYPLTEVPNG
>tr|A0A6P7EGQ5|A0A6P7EGQ5_SHEEP/1-109 [subseq from] polycomb group RING finger protein 2 isoform X7 OS=Ovis aries OX=9940 GN=PCGF2 PE=4 SV=1
--MHRTTRIKITELNPHLMCALCGGYFIDATTIVECLHSFCKTCIVRYLETNKYCPMCDVQVHKTRPLLSIRSDKTLQDIVYKLVPGLFKDEMKRRRDFYAAYPLTEVPNG
>tr|A0A6P7EJ66|A0A6P7EJ66_SHEEP/1-109 [subseq from] polycomb group RING finger protein 2 isoform X6 OS=Ovis aries OX=9940 GN=PCGF2 PE=4 SV=1
--MHRTTRIKITELNPHLMCALCGGYFIDATTIVECLHSFCKTCIVRYLETNKYCPMCDVQVHKTRPLLSIRSDKTLQDIVYKLVPGLFKDEMKRRRDFYAAYPLTEVPNG
>tr|A0A7J7SUS3|A0A7J7SUS3_PIPKU/1-109 [subseq from] Polycomb group ring finger 2 OS=Pipistrellus kuhlii OX=59472 GN=mPipKuh1_013202 PE=4 SV=1
--MHRTTRIKITELNPHLMCALCGGYFIDATTIVECLHSFCKTCIVRYLETNKYCPMCDVQVHKTRPLLSIRSDKTLQDIVYKLVPGLFKDEMKRRRDFYAAYPLTEVPNG
>tr|A0A7J7TF44|A0A7J7TF44_RHIFE/1-109 [subseq from] Polycomb group ring finger 2 OS=Rhinolophus ferrumequinum OX=59479 GN=mRhiFer1_012676 PE=4 SV=1
--MHRTTRIKITELNPHLMCALCGGYFIDATTIVECLHSFCKTCIVRYLETNKYCPMCDVQVHKTRPLLSIRSDKTLQDIVYKLVPGLFKDEMKRRRDFYAAYPLTEVPNG
>tr|A0A7J7TFY1|A0A7J7TFY1_RHIFE/1-109 [subseq from] Polycomb group ring finger 2 OS=Rhinolophus ferrumequinum OX=59479 GN=mRhiFer1_012676 PE=4 SV=1
--MHRTTRIKITELNPHLMCALCGGYFIDATTIVECLHSFCKTCIVRYLETNKYCPMCDVQVHKTRPLLSIRSDKTLQDIVYKLVPGLFKDEMKRRRDFYAAYPLTEVPNG
>tr|A0A7J8GDN4|A0A7J8GDN4_ROUAE/1-109 [subseq from] Polycomb group ring finger 2 OS=Rousettus aegyptiacus OX=9407 GN=HJG63_014994 PE=4 SV=1
--MHRTTRIKITELNPHLMCALCGGYFIDATTIVECLHSFCKTCIVRYLETNKYCPMCDVQVHKTRPLLSIRSDKTLQDIVYKLVPGLFKDEMKRRRDFYAAYPLTEVPNG
>tr|A0A7J8GEE6|A0A7J8GEE6_ROUAE/1-109 [subseq from] Polycomb group ring finger 2 OS=Rousettus aegyptiacus OX=9407 GN=HJG63_014994 PE=4 SV=1
--MHRTTRIKITELNPHLMCALCGGYFIDATTIVECLHSFCKTCIVRYLETNKYCPMCDVQVHKTRPLLSIRSDKTLQDIVYKLVPGLFKDEMKRRRDFYAAYPLTEVPNG
>tr|A0A834Q0E1|A0A834Q0E1_MARMO/1-109 [subseq from] Polycomb group RING finger protein 2 OS=Marmota monax OX=9995 GN=GHT09_020196 PE=4 SV=1
--MHRTTRIKITELNPHLMCALCGGYFIDATTIVECLHSFCKTCIVRYLETNKYCPMCDVQVHKTRPLLSIRSDKTLQDIVYKLVPGLFKDEMKRRRDFYAAYPLTEVPNG
>tr|E1BMR4|E1BMR4_BOVIN/1-109 [subseq from] Polycomb group ring finger 2 OS=Bos taurus OX=9913 GN=PCGF2 PE=4 SV=2
--MHRTTRIKITELNPHLMCALCGGYFIDATTIVECLHSFCKTCIVRYLETNKYCPMCDVQVHKTRPLLSIRSDKTLQDIVYKLVPGLFKDEMKRRRDFYAAYPLTEVPNG
>tr|F7CQD0|F7CQD0_HORSE/1-109 [subseq from] Polycomb group ring finger 2 OS=Equus caballus OX=9796 GN=PCGF2 PE=4 SV=2
--MHRTTRIKITELNPHLMCALCGGYFIDATTIVECLHSFCKTCIVRYLETNKYCPMCDVQVHKTRPLLSIRSDKTLQDIVYKLVPGLFKDEMKRRRDFYAAYPLTEVPNG
>tr|G3TQ48|G3TQ48_LOXAF/1-109 [subseq from] Polycomb group ring finger 2 OS=Loxodonta africana OX=9785 GN=PCGF2 PE=4 SV=1
--MHRTTRIKITELNPHLMCALCGGYFIDATTIVECLHSFCKTCIVRYLETNKYCPMCDVQVHKTRPLLSIRSDKTLQDIVYKLVPGLFKDEMKRRRDFYAAYPLTEVPNG
>tr|A0A2J8W9S6|A0A2J8W9S6_PONAB/1-109 [subseq from] PCGF2 isoform 1 OS=Pongo abelii OX=9601 GN=CR201_G0012428 PE=4 SV=1
--MHRTTRIKITELNPHLMCALCGGYFIDATTIVECLHSFCKTCIVRYLETNKYCPMCDVQVHKTRPLLSIRSDKTLQDIVYKLVPGLFKDEMKRRRDFYAAYPLTEVPNG
>tr|I3MMK1|I3MMK1_ICTTR/1-109 [subseq from] Polycomb group ring finger 2 OS=Ictidomys tridecemlineatus OX=43179 GN=PCGF2 PE=4 SV=1
--MHRTTRIKITELNPHLMCALCGGYFIDATTIVECLHSFCKTCIVRYLETNKYCPMCDVQVHKTRPLLSIRSDKTLQDIVYKLVPGLFKDEMKRRRDFYAAYPLTEVPNG
>sp|P35227|PCGF2_HUMAN/1-109 [subseq from] Polycomb group RING finger protein 2 OS=Homo sapiens OX=9606 GN=PCGF2 PE=1 SV=1
--MHRTTRIKITELNPHLMCALCGGYFIDATTIVECLHSFCKTCIVRYLETNKYCPMCDVQVHKTRPLLSIRSDKTLQDIVYKLVPGLFKDEMKRRRDFYAAYPLTEVPNG
>tr|A0A024R1V6|A0A024R1V6_HUMAN/1-109 [subseq from] Polycomb group ring finger 2, isoform CRA_b OS=Homo sapiens OX=9606 GN=PCGF2 PE=1 SV=1
--MHRTTRIKITELNPHLMCALCGGYFIDATTIVECLHSFCKTCIVRYLETNKYCPMCDVQVHKTRPLLSIRSDKTLQDIVYKLVPGLFKDEMKRRRDFYAAYPLTEVPNG
>tr|A0A096P573|A0A096P573_PAPAN/1-109 [subseq from] Polycomb group ring finger 2 OS=Papio anubis OX=9555 GN=PCGF2 PE=4 SV=2
--MHRTTRIKITELNPHLMCALCGGYFIDATTIVECLHSFCKTCIVRYLETNKYCPMCDVQVHKTRPLLSIRSDKTLQDIVYKLVPGLFKDEMKRRRDFYAAYPLTEVPNG
>tr|A0A287A7A5|A0A287A7A5_PIG/1-109 [subseq from] Polycomb group RING finger protein 2 isoform X1 OS=Sus scrofa OX=9823 GN=PCGF2 PE=4 SV=1
--MHRTTRIKITELNPHLMCALCGGYFIDATTIVECLHSFCKTCIVRYLETNKYCPMCDVQVHKTRPLLSIRSDKTLQDIVYKLVPGLFKDEMKRRRDFYAAYPLTEVPNG
>tr|A0A2K5H952|A0A2K5H952_COLAP/1-109 [subseq from] Polycomb group ring finger 2 OS=Colobus angolensis palliatus OX=336983 PE=4 SV=1
--MHRTTRIKITELNPHLMCALCGGYFIDATTIVECLHSFCKTCIVRYLETNKYCPMCDVQVHKTRPLLSIRSDKTLQDIVYKLVPGLFKDEMKRRRDFYAAYPLTEVPNG
>tr|A0A2K5NMM6|A0A2K5NMM6_CERAT/1-109 [subseq from] Polycomb group ring finger 2 OS=Cercocebus atys OX=9531 GN=PCGF2 PE=4 SV=1
--MHRTTRIKITELNPHLMCALCGGYFIDATTIVECLHSFCKTCIVRYLETNKYCPMCDVQVHKTRPLLSIRSDKTLQDIVYKLVPGLFKDEMKRRRDFYAAYPLTEVPNG
>tr|A0A2K5R8P3|A0A2K5R8P3_CEBIM/1-109 [subseq from] Polycomb group ring finger 2 OS=Cebus imitator OX=2715852 GN=PCGF2 PE=4 SV=1
--MHRTTRIKITELNPHLMCALCGGYFIDATTIVECLHSFCKTCIVRYLETNKYCPMCDVQVHKTRPLLSIRSDKTLQDIVYKLVPGLFKDEMKRRRDFYAAYPLTEVPNG
>tr|A0A2K5U5J9|A0A2K5U5J9_MACFA/1-109 [subseq from] DNA-binding protein Mel-18 OS=Macaca fascicularis OX=9541 GN=EGM_07826 PE=4 SV=1
--MHRTTRIKITELNPHLMCALCGGYFIDATTIVECLHSFCKTCIVRYLETNKYCPMCDVQVHKTRPLLSIRSDKTLQDIVYKLVPGLFKDEMKRRRDFYAAYPLTEVPNG
>tr|A0A2K6A3T6|A0A2K6A3T6_MANLE/1-109 [subseq from] Polycomb group ring finger 2 OS=Mandrillus leucophaeus OX=9568 GN=PCGF2 PE=4 SV=1
--MHRTTRIKITELNPHLMCALCGGYFIDATTIVECLHSFCKTCIVRYLETNKYCPMCDVQVHKTRPLLSIRSDKTLQDIVYKLVPGLFKDEMKRRRDFYAAYPLTEVPNG
>tr|A0A2K6BBH7|A0A2K6BBH7_MACNE/1-109 [subseq from] Polycomb group ring finger 2 OS=Macaca nemestrina OX=9545 GN=PCGF2 PE=4 SV=1
--MHRTTRIKITELNPHLMCALCGGYFIDATTIVECLHSFCKTCIVRYLETNKYCPMCDVQVHKTRPLLSIRSDKTLQDIVYKLVPGLFKDEMKRRRDFYAAYPLTEVPNG
>tr|A0A2K6KMI9|A0A2K6KMI9_RHIBE/1-109 [subseq from] RING-type domain-containing protein OS=Rhinopithecus bieti OX=61621 GN=PCGF2 PE=4 SV=1
--MHRTTRIKITELNPHLMCALCGGYFIDATTIVECLHSFCKTCIVRYLETNKYCPMCDVQVHKTRPLLSIRSDKTLQDIVYKLVPGLFKDEMKRRRDFYAAYPLTEVPNG
>tr|A0A2K6RF65|A0A2K6RF65_RHIRO/1-109 [subseq from] RING-type domain-containing protein OS=Rhinopithecus roxellana OX=61622 GN=PCGF2 PE=4 SV=1
--MHRTTRIKITELNPHLMCALCGGYFIDATTIVECLHSFCKTCIVRYLETNKYCPMCDVQVHKTRPLLSIRSDKTLQDIVYKLVPGLFKDEMKRRRDFYAAYPLTEVPNG
>tr|A0A340Y0U3|A0A340Y0U3_LIPVE/1-109 [subseq from] polycomb group RING finger protein 2 OS=Lipotes vexillifer OX=118797 GN=PCGF2 PE=4 SV=1
--MHRTTRIKITELNPHLMCALCGGYFIDATTIVECLHSFCKTCIVRYLETNKYCPMCDVQVHKTRPLLSIRSDKTLQDIVYKLVPGLFKDEMKRRRDFYAAYPLTEVPNG
>tr|A0A0D9S3G2|A0A0D9S3G2_CHLSB/1-109 [subseq from] RING-type domain-containing protein OS=Chlorocebus sabaeus OX=60711 GN=PCGF2 PE=4 SV=1
--MHRTTRIKITELNPHLMCALCGGYFIDATTIVECLHSFCKTCIVRYLETNKYCPMCDVQVHKTRPLLSIRSDKTLQDIVYKLVPGLFKDEMKRRRDFYAAYPLTEVPNG
>tr|A0A383ZR70|A0A383ZR70_BALAS/1-109 [subseq from] polycomb group RING finger protein 2 isoform X2 OS=Balaenoptera acutorostrata scammoni OX=310752 GN=PCGF2 PE=4 SV=1
--MHRTTRIKITELNPHLMCALCGGYFIDATTIVECLHSFCKTCIVRYLETNKYCPMCDVQVHKTRPLLSIRSDKTLQDIVYKLVPGLFKDEMKRRRDFYAAYPLTEVPNG
>tr|A0A6D2XG45|A0A6D2XG45_PANTR/1-109 [subseq from] PCGF2 isoform 1 OS=Pan troglodytes OX=9598 GN=CK820_G0039204 PE=4 SV=1
--MHRTTRIKITELNPHLMCALCGGYFIDATTIVECLHSFCKTCIVRYLETNKYCPMCDVQVHKTRPLLSIRSDKTLQDIVYKLVPGLFKDEMKRRRDFYAAYPLTEVPNG
>tr|A0A6G1AEF0|A0A6G1AEF0_CROCR/1-109 [subseq from] PCGF2 protein (Fragment) OS=Crocuta crocuta OX=9678 GN=Pcgf2 PE=4 SV=1
--MHRTTRIKITELNPHLMCALCGGYFIDATTIVECLHSFCKTCIVRYLETNKYCPMCDVQVHKTRPLLSIRSDKTLQDIVYKLVPGLFKDEMKRRRDFYAAYPLTEVPNG
>tr|A0A6J3HXL1|A0A6J3HXL1_SAPAP/1-109 [subseq from] polycomb group RING finger protein 2 isoform X5 OS=Sapajus apella OX=9515 GN=PCGF2 PE=4 SV=1
--MHRTTRIKITELNPHLMCALCGGYFIDATTIVECLHSFCKTCIVRYLETNKYCPMCDVQVHKTRPLLSIRSDKTLQDIVYKLVPGLFKDEMKRRRDFYAAYPLTEVPNG
>tr|A0A6J3HYN7|A0A6J3HYN7_SAPAP/1-109 [subseq from] polycomb group RING finger protein 2 isoform X4 OS=Sapajus apella OX=9515 GN=PCGF2 PE=4 SV=1
--MHRTTRIKITELNPHLMCALCGGYFIDATTIVECLHSFCKTCIVRYLETNKYCPMCDVQVHKTRPLLSIRSDKTLQDIVYKLVPGLFKDEMKRRRDFYAAYPLTEVPNG
>tr|A0A6P5L4N6|A0A6P5L4N6_PHACI/1-109 [subseq from] polycomb group RING finger protein 2 isoform X1 OS=Phascolarctos cinereus OX=38626 GN=PCGF2 PE=4 SV=1
--MHRTTRIKITELNPHLMCALCGGYFIDATTIVECLHSFCKTCIVRYLETNKYCPMCDVQVHKTRPLLSIRSDKTLQDIVYKLVPGLFKDEMKRRRDFYAAYPLTEVPNG
>tr|A0A6P5LCM1|A0A6P5LCM1_PHACI/1-109 [subseq from] polycomb group RING finger protein 2 isoform X2 OS=Phascolarctos cinereus OX=38626 GN=PCGF2 PE=4 SV=1
--MHRTTRIKITELNPHLMCALCGGYFIDATTIVECLHSFCKTCIVRYLETNKYCPMCDVQVHKTRPLLSIRSDKTLQDIVYKLVPGLFKDEMKRRRDFYAAYPLTEVPNG
>tr|A0A821XPB1|A0A821XPB1_9NEOB/1-109 [subseq from] (mimic poison frog) hypothetical protein OS=Ranitomeya imitator OX=111125 GN=RIMITATOR_LOCUS5645064 PE=4 SV=1
--MHRTTRIKITELNPHLMCALCGGYFIDATTIVECLHSFCKTCIVRYLETNKYCPMCDVQVHKTRPLLSIRSDKTLQDIVYKLVPGLFKDEMKRRRDFYAAYPLTEVPNG
>tr|F7EIY7|F7EIY7_MACMU/1-109 [subseq from] Polycomb group RING finger protein 2 OS=Macaca mulatta OX=9544 GN=PCGF2 PE=2 SV=1
--MHRTTRIKITELNPHLMCALCGGYFIDATTIVECLHSFCKTCIVRYLETNKYCPMCDVQVHKTRPLLSIRSDKTLQDIVYKLVPGLFKDEMKRRRDFYAAYPLTEVPNG
>tr|F7FCE4|F7FCE4_CALJA/1-109 [subseq from] Polycomb group RING finger protein 2 OS=Callithrix jacchus OX=9483 GN=PCGF2 PE=2 SV=1
--MHRTTRIKITELNPHLMCALCGGYFIDATTIVECLHSFCKTCIVRYLETNKYCPMCDVQVHKTRPLLSIRSDKTLQDIVYKLVPGLFKDEMKRRRDFYAAYPLTEVPNG
>tr|G3QY82|G3QY82_GORGO/1-109 [subseq from] Polycomb group ring finger 2 OS=Gorilla gorilla gorilla OX=9595 GN=PCGF2 PE=4 SV=1
--MHRTTRIKITELNPHLMCALCGGYFIDATTIVECLHSFCKTCIVRYLETNKYCPMCDVQVHKTRPLLSIRSDKTLQDIVYKLVPGLFKDEMKRRRDFYAAYPLTEVPNG
>tr|G7NH50|G7NH50_MACMU/1-109 [subseq from] DNA-binding protein Mel-18 OS=Macaca mulatta OX=9544 GN=EGK_08446 PE=4 SV=1
--MHRTTRIKITELNPHLMCALCGGYFIDATTIVECLHSFCKTCIVRYLETNKYCPMCDVQVHKTRPLLSIRSDKTLQDIVYKLVPGLFKDEMKRRRDFYAAYPLTEVPNG
>tr|G7PUK3|G7PUK3_MACFA/1-109 [subseq from] Polycomb group ring finger 2 OS=Macaca fascicularis OX=9541 PE=4 SV=1
--MHRTTRIKITELNPHLMCALCGGYFIDATTIVECLHSFCKTCIVRYLETNKYCPMCDVQVHKTRPLLSIRSDKTLQDIVYKLVPGLFKDEMKRRRDFYAAYPLTEVPNG
>tr|A0A2K6GPV2|A0A2K6GPV2_PROCO/1-109 [subseq from] Polycomb group ring finger 2 OS=Propithecus coquereli OX=379532 GN=PCGF2 PE=4 SV=1
--MHRTTRIKITELNPHLMCALCGGYFIDATTIVECLHSFCKTCIVRYLETNKYCPMCDVQVHKTRPLLSIRSDKTLQDIVYKLVPGLFKDEMKRRRDFYAAYPLTEVPNG
>tr|H0WAF4|H0WAF4_CAVPO/1-109 [subseq from] Polycomb group ring finger 2 OS=Cavia porcellus OX=10141 GN=PCGF2 PE=4 SV=2
--MHRTTRIKITELNPHLMCALCGGYFIDATTIVECLHSFCKTCIVRYLETNKYCPMCDVQVHKTRPLLSIRSDKTLQDIVYKLVPGLFKDEMKRRRDFYAAYPLTEVPNG
>tr|H0XRZ6|H0XRZ6_OTOGA/1-109 [subseq from] RING-type domain-containing protein OS=Otolemur garnettii OX=30611 GN=PCGF2 PE=4 SV=1
--MHRTTRIKITELNPHLMCALCGGYFIDATTIVECLHSFCKTCIVRYLETNKYCPMCDVQVHKTRPLLSIRSDKTLQDIVYKLVPGLFKDEMKRRRDFYAAYPLTEVPNG
>tr|A0A2R9BM89|A0A2R9BM89_PANPA/1-109 [subseq from] Polycomb group ring finger 2 OS=Pan paniscus OX=9597 GN=PCGF2 PE=4 SV=1
--MHRTTRIKITELNPHLMCALCGGYFIDATTIVECLHSFCKTCIVRYLETNKYCPMCDVQVHKTRPLLSIRSDKTLQDIVYKLVPGLFKDEMKRRRDFYAAYPLTEVPNG
>tr|H2QCT2|H2QCT2_PANTR/1-109 [subseq from] Polycomb group ring finger 2 OS=Pan troglodytes OX=9598 GN=PCGF2 PE=2 SV=1
--MHRTTRIKITELNPHLMCALCGGYFIDATTIVECLHSFCKTCIVRYLETNKYCPMCDVQVHKTRPLLSIRSDKTLQDIVYKLVPGLFKDEMKRRRDFYAAYPLTEVPNG
>sp|P23798|PCGF2_MOUSE/1-109 [subseq from] Polycomb group RING finger protein 2 OS=Mus musculus OX=10090 GN=Pcgf2 PE=1 SV=2
--MHRTTRIKITELNPHLMCALCGGYFIDATTIVECLHSFCKTCIVRYLETNKYCPMCDVQVHKTRPLLSIRSDKTLQDIVYKLVPGLFKDEMKRRRDFYAAYPLTEVPNG
>tr|A0A1U7TXG5|A0A1U7TXG5_CARSF/1-109 [subseq from] polycomb group RING finger protein 2 OS=Carlito syrichta OX=1868482 GN=PCGF2 PE=4 SV=1
--MHRTTRIKITELNPHLMCALCGGYFIDATTIVECLHSFCKTCIVRYLETNKYCPMCDVQVHKTRPLLSIRSDKTLQDIVYKLVPGLFKDEMKRRRDFYAAYPLTEVPNG
>tr|A0A4X2KF94|A0A4X2KF94_VOMUR/1-109 [subseq from] Polycomb group ring finger 2 OS=Vombatus ursinus OX=29139 GN=PCGF2 PE=4 SV=1
--MHRTTRIKITELNPHLMCALCGGYFIDATTIVECLHSFCKTCIVRYLETNKYCPMCDVQVHKTRPLLSIRSDKTLQDIVYKLVPGLFKDEMKRRRDFYAAYPLTEVPNG
>tr|A0A6I9L239|A0A6I9L239_PERMB/1-109 [subseq from] polycomb group RING finger protein 2 isoform X2 OS=Peromyscus maniculatus bairdii OX=230844 GN=Pcgf2 PE=4 SV=1
--MHRTTRIKITELNPHLMCALCGGYFIDATTIVECLHSFCKTCIVRYLETNKYCPMCDVQVHKTRPLLSIRSDKTLQDIVYKLVPGLFKDEMKRRRDFYAAYPLTEVPNG
>tr|A0A6P5QM05|A0A6P5QM05_MUSCR/1-109 [subseq from] polycomb group RING finger protein 2 OS=Mus caroli OX=10089 GN=Pcgf2 PE=4 SV=1
--MHRTTRIKITELNPHLMCALCGGYFIDATTIVECLHSFCKTCIVRYLETNKYCPMCDVQVHKTRPLLSIRSDKTLQDIVYKLVPGLFKDEMKRRRDFYAAYPLTEVPNG
>tr|B2RZ82|B2RZ82_RAT/1-109 [subseq from] Pcgf2 protein OS=Rattus norvegicus OX=10116 GN=Pcgf2 PE=2 SV=1
--MHRTTRIKITELNPHLMCALCGGYFIDATTIVECLHSFCKTCIVRYLETNKYCPMCDVQVHKTRPLLSIRSDKTLQDIVYKLVPGLFKDEMKRRRDFYAAYPLTEVPNG
>tr|F6S326|F6S326_MONDO/1-109 [subseq from] RING-type domain-containing protein OS=Monodelphis domestica OX=13616 GN=PCGF2 PE=4 SV=2
--MHRTTRIKITELNPHLMCALCGGYFIDATTIVECLHSFCKTCIVRYLETNKYCPMCDVQVHKTRPLLSIRSDKTLQDIVYKLVPGLFKDEMKRRRDFYAAYPLTEVPNG
>tr|A0A7K9DHK5|A0A7K9DHK5_9AVES/1-106 [subseq from] PCGF2 protein (Fragment) OS=Hemiprocne comata OX=243314 GN=Pcgf2 PE=4 SV=1
--MHRTTRIKITELNPHLMCALCGGYFIDATTIVECLHSFCKTCIVRYLETNKYCPMCDVQVHKTRPLLSIRSDKTLQDIVYKLVPGLFKDEMKRRRDFYAAYPIAEG---
>tr|A0A851DBK0|A0A851DBK0_TODME/1-106 [subseq from] PCGF2 protein (Fragment) OS=Todus mexicanus OX=135184 GN=Pcgf2 PE=4 SV=1
--MHRTTRIKITELNPHLMCALCGGYFIDATTIVECLHSFCKTCIVRYLETNKYCPMCDVQVHKTRPLLSIRSDKTLQDIVYKLVPGLFKDEMKRRRDFYAAYPVAEG---
>tr|A0A1S3LUY2|A0A1S3LUY2_SALSA/1-109 [subseq from] polycomb complex protein BMI-1-B-like isoform X1 OS=Salmo salar OX=8030 GN=LOC106568664 PE=4 SV=1
--MHRTTKIKITELNPHLMCVLCGGYFIDATTIVECLHSFCKMCIVCYLETSKFCPICDVQVHKTKPLLNIRSDKTLQDIVYRLVPGLFKDEMKRRRDFYAVHPSLDVGNG
>tr|A0A7L0QIQ7|A0A7L0QIQ7_SETKR/1-106 [subseq from] PCGF2 protein (Fragment) OS=Setophaga kirtlandii OX=298831 GN=Pcgf2 PE=4 SV=1
--MHRTTRIKITELNPHLMCALCGGYFIDATTIVECLHSFCKTCIVRYLETNKYCPMCDVQVHKTRPLLSIRSDKTLQDIVYKLVPGLFKDEMKRRRDFYAAYPVAEV---
>tr|A0A2D4JZE4|A0A2D4JZE4_9SAUR/1-109 [subseq from] RING-type domain-containing protein OS=Micrurus paraensis OX=1970185 PE=4 SV=1
--MHRTTRIKITELNPHLMCALCGGYFIDATTIVECLHSFCKTCIVHYLETNKYCPMCDVQVHKTRPLLSIRSDKTLQDIVYKLVPGLFKDEMKRRREFYAAYPLADVPNG
>tr|A0A3Q7XPV2|A0A3Q7XPV2_URSAR/1-109 [subseq from] polycomb group RING finger protein 2 isoform X2 OS=Ursus arctos horribilis OX=116960 GN=PCGF2 PE=4 SV=1
--MHRTTRIKITELNPHLMCALCGGYFVDATTIVECLHSFCKTCIVRYLETNKYCPMCDVQVHKTRPLLSIRSDKTLQDIVYKLVPGLFKDEMKRRRDFYAAYPLTEVPNG
>tr|A0A452SW89|A0A452SW89_URSAM/1-109 [subseq from] Polycomb group ring finger 2 OS=Ursus americanus OX=9643 GN=PCGF2 PE=4 SV=1
--MHRTTRIKITELNPHLMCALCGGYFVDATTIVECLHSFCKTCIVRYLETNKYCPMCDVQVHKTRPLLSIRSDKTLQDIVYKLVPGLFKDEMKRRRDFYAAYPLTEVPNG
>tr|A0A7K7LDD5|A0A7K7LDD5_9AVES/1-105 [subseq from] PCGF2 protein (Fragment) OS=Asarcornis scutulata OX=75869 GN=Pcgf2 PE=4 SV=1
--MHRTTRIKITELNPHLMCALCGGYFIDATTIVECLHSFCKTCIVRYLETNKYCPMCDVQVHKTRPLLSIRSDKTLQDIVYKLVPGLFKDEMKRRRDFYAAYPMAE----
>tr|A0A4X1UIN2|A0A4X1UIN2_PIG/1-109 [subseq from] RING-type domain-containing protein OS=Sus scrofa OX=9823 PE=4 SV=1
--MHRTTRIKITELNPHLMCALCGGYFIDATTIVECLHSFCKTCIVRYLETNKYCPMCDVQVHKTRPLLSIRSDKTLQDIVYKLVPGLFKDEMKRRRDFYAAYPLTEVPNG
>tr|A0A091EHH3|A0A091EHH3_FUKDA/49-157 [subseq from] Polycomb group RING finger protein 2 OS=Fukomys damarensis OX=885580 GN=H920_03613 PE=4 SV=1
--MHRTTRIKITELNPHLMCALCGGYFIDATTIVECLHSFCRTCIVRYLETNKYCPMCDVQVHKTRPLLSIRSDKTLQDIVYKLVPGLFKDEMKRRRDFYAAYPLTEVPNG
>tr|A0A852B013|A0A852B013_9CORV/1-108 [subseq from] PCGF2 protein (Fragment) OS=Chloropsis cyanopogon OX=1218682 GN=Pcgf2 PE=4 SV=1
--MHRTTRIKITELNPHLMCALCGGYFIDATTIVECLHSFCKTCIVRYLETNKYCPMCDVQVHKTRPLLSIRSDKTLQDIVYKLVPGLFKDEMKRRRDFYAAYPVTEVAL-
>tr|A0A7K5XJK0|A0A7K5XJK0_9CHAR/1-105 [subseq from] PCGF2 protein (Fragment) OS=Dromas ardeola OX=458190 GN=Pcgf2 PE=4 SV=1
--MHRTTRIKITELNPHLMCALCGGYFIDATTIVECLHSFCKTCIVRYLETNKYCPMCDVQVHKTRPLLSIRSDKTLQDIVYKLVPGLFKDEMKRRRDFYAAYPMAE----
>tr|A0A7L2EFP4|A0A7L2EFP4_ANTMN/1-106 [subseq from] PCGF2 protein (Fragment) OS=Anthoscopus minutus OX=156561 GN=Pcgf2 PE=4 SV=1
--MHRTTRIKITELNPHLMCALCGGYFIDATTIVECLHSFCKTCIVRYLETNKYCPMCDVQVHKTRPLLSIRSDKTLQDIVYKLVPGLFKDEMKRRRDFYAAYPVAEV---
>tr|A0A7L4BL61|A0A7L4BL61_9CHAR/1-105 [subseq from] PCGF2 protein (Fragment) OS=Phaetusa simplex OX=297813 GN=Pcgf2 PE=4 SV=1
--MHRTTRIKITELNPHLMCALCGGYFIDATTIVECLHSFCKTCIVRYLETNKYCPMCDVQVHKTRPLLSIRSDKTLQDIVYKLVPGLFKDEMKRRRDFYAAYPMAE----
>tr|H2NUC3|H2NUC3_PONAB/1-109 [subseq from] Polycomb group ring finger 2 OS=Pongo abelii OX=9601 GN=PCGF2 PE=4 SV=1
--MHRTTRIKITELNPHLMCALCGGYFIDATTIVECLHSFCKTCIVRYLETNKYCPMCDVQVHKTRPLLSIRSDKTLQDIVYKLVPGLFKDEMKRRRDFYAAYPLTEVPNG
>tr|U6D8C9|U6D8C9_NEOVI/1-109 [subseq from] Polycomb group RING finger protein 2 (Fragment) OS=Neovison vison OX=452646 GN=PCGF2 PE=2 SV=1
--MHRATRIKITELNPHLMCALCGGYFIDATTIVECLHSFCKTCIVRYLETNKYCPMCDVQVHKTRPLLSIRSDKTLQDIVYKLVPGLFKDEMKRRRDFYAAYPLTEVPNG
>tr|A0A7L3ADC7|A0A7L3ADC7_9PASE/1-106 [subseq from] PCGF2 protein (Fragment) OS=Prunella fulvescens OX=670355 GN=Pcgf2 PE=4 SV=1
--MHRTTRIKITELNPHLMCALCGGYFIDATTIVECLHSFCKTCIVRYLETNKYCPMCDVQVHKTRPLLSIRSDKTLQDIVYKLVPGLFKDEMKRRRDFYAAYPVAEV---
>tr|A0A7K5RC03|A0A7K5RC03_9PASE/1-106 [subseq from] PCGF2 protein (Fragment) OS=Prunella himalayana OX=670356 GN=Pcgf2 PE=4 SV=1
--MHRTTRIKITELNPHLMCALCGGYFIDATTIVECLHSFCKTCIVRYLETNKYCPMCDVQVHKTRPLLSIRSDKTLQDIVYKLVPGLFKDEMKRRRDFYAAYPVAEV---
>tr|A0A7K7II58|A0A7K7II58_LOXCU/1-106 [subseq from] PCGF2 protein (Fragment) OS=Loxia curvirostra OX=64802 GN=Pcgf2 PE=4 SV=1
--MHRTTRIKITELNPHLMCALCGGYFIDATTIVECLHSFCKTCIVRYLETNKYCPMCDVQVHKTRPLLSIRSDKTLQDIVYKLVPGLFKDEMKRRRDFYAAYPVAEV---
>tr|A0A7K9GA04|A0A7K9GA04_LOXLE/1-106 [subseq from] PCGF2 protein (Fragment) OS=Loxia leucoptera OX=96539 GN=Pcgf2 PE=4 SV=1
--MHRTTRIKITELNPHLMCALCGGYFIDATTIVECLHSFCKTCIVRYLETNKYCPMCDVQVHKTRPLLSIRSDKTLQDIVYKLVPGLFKDEMKRRRDFYAAYPVAEV---
>tr|A0A7L2Q8F4|A0A7L2Q8F4_9PASS/1-106 [subseq from] PCGF2 protein (Fragment) OS=Hypocryptadius cinnamomeus OX=589841 GN=Pcgf2 PE=4 SV=1
--MHRTTRIKITELNPHLMCALCGGYFIDATTIVECLHSFCKTCIVRYLETNKYCPMCDVQVHKTRPLLSIRSDKTLQDIVYKLVPGLFKDEMKRRRDFYAAYPVAEV---
>tr|A0A7K4Q9D9|A0A7K4Q9D9_MELMO/1-106 [subseq from] PCGF2 protein (Fragment) OS=Melospiza melodia OX=44397 GN=Pcgf2 PE=4 SV=1
--MHRTTRIKITELNPHLMCALCGGYFIDATTIVECLHSFCKTCIVRYLETNKYCPMCDVQVHKTRPLLSIRSDKTLQDIVYKLVPGLFKDEMKRRRDFYAAYPVAEV---
>tr|A0A7L3ATB6|A0A7L3ATB6_9AVES/1-105 [subseq from] PCGF2 protein (Fragment) OS=Syrrhaptes paradoxus OX=302527 GN=Pcgf2 PE=4 SV=1
--MHRTTRIKITELNPHLMCALCGGYFIDATTIVECLHSFCKTCIVRYLETNKYCPMCDVQVHKTRPLLSIRSDKTLQDIVYKLVPGLFKDEMKRRRDFYAAYPMAE----
>tr|A0A7J7T784|A0A7J7T784_MYOMY/1-109 [subseq from] Polycomb group ring finger 2 OS=Myotis myotis OX=51298 GN=mMyoMyo1_014865 PE=4 SV=1
--MHRTTRIKITELNPHLMCALCGGYFIDATTIVECLHSFCKTCIVRYLETNKYCPMCDVQVHKTRPLLSIRADKTLQDIVYKLVPGLFKDEMKRRRDFYAAYPLTEVPNG
>tr|A0A7J7T807|A0A7J7T807_MYOMY/1-109 [subseq from] Polycomb group ring finger 2 OS=Myotis myotis OX=51298 GN=mMyoMyo1_014865 PE=4 SV=1
--MHRTTRIKITELNPHLMCALCGGYFIDATTIVECLHSFCKTCIVRYLETNKYCPMCDVQVHKTRPLLSIRADKTLQDIVYKLVPGLFKDEMKRRRDFYAAYPLTEVPNG
>tr|A0A5N4D4Y0|A0A5N4D4Y0_CAMDR/22-132 [subseq from] Polycomb group RING finger protein 2 OS=Camelus dromedarius OX=9838 GN=Cadr_000019196 PE=4 SV=1
GIMHRTTRIKITELNPHLMCALCGGYFIDATTIVECLHSFCKTCIVRYLETNKYCPMCDVQVHKTRPLLSVRSDKTLQDIVYKLVPGLFKDEMKRRRDFYAACPLTEVPNG
>tr|A0A851KN08|A0A851KN08_VIDCH/1-106 [subseq from] PCGF2 protein (Fragment) OS=Vidua chalybeata OX=81927 GN=Pcgf2 PE=4 SV=1
--MHRTTRIKITELNPHLMCALCGGYFIDATTIVECLHSFCKTCIVRYLETNKYCPMCDVQVHKTRPLLSIRSDKTLQDIVYKLVPGLFKDEMKRRRDFYAAYPVAEV---
>tr|A0A7K8R1Q5|A0A7K8R1Q5_9PASS/1-105 [subseq from] PCGF2 protein (Fragment) OS=Smithornis capensis OX=363769 GN=Pcgf2 PE=4 SV=1
--MHRTTRIKITELNPHLMCALCGGYFIDATTIVECLHSFCKTCIVRYLETNKYCPMCDVQVHKTRPLLSIRSDKTLQDIVYKLVPGLFKDEMKRRRDFYAAYPVAE----
>tr|A0A7L0KCK0|A0A7L0KCK0_CHATO/1-105 [subseq from] PCGF2 protein (Fragment) OS=Chauna torquata OX=30388 GN=Pcgf2 PE=4 SV=1
--MHRTTRIKITELNPHLMCALCGGYFIDATTIVECLHSFCKTCIVRYLETNKYCPMCDVQVHKTRPLLSIRSDKTLQDIVYKLVPGLFKDEMKRRRDFYAAYPMAE----
>tr|A0A7L0UJM9|A0A7L0UJM9_CHOAC/1-105 [subseq from] PCGF2 protein (Fragment) OS=Chordeiles acutipennis OX=118183 GN=Pcgf2 PE=4 SV=1
--MHRTTRIKITELNPHLMCALCGGYFIDATTIVECLHSFCKTCIVRYLETNKYCPMCDVQVHKTRPLLSIRSDKTLQDIVYKLVPGLFKDEMKRRRDFYAAYPMAE----
>tr|A0A7L3CE66|A0A7L3CE66_PELUR/1-105 [subseq from] PCGF2 protein (Fragment) OS=Pelecanoides urinatrix OX=37079 GN=Pcgf2 PE=4 SV=1
--MHRTTRIKITELNPHLMCALCGGYFIDATTIVECLHSFCKTCIVRYLETNKYCPMCDVQVHKTRPLLSIRSDKTLQDIVYKLVPGLFKDEMKRRRDFYAAYPMAE----
>tr|A0A7L3Y5V8|A0A7L3Y5V8_9AVES/1-105 [subseq from] PCGF2 protein (Fragment) OS=Calonectris borealis OX=1323832 GN=Pcgf2 PE=4 SV=1
--MHRTTRIKITELNPHLMCALCGGYFIDATTIVECLHSFCKTCIVRYLETNKYCPMCDVQVHKTRPLLSIRSDKTLQDIVYKLVPGLFKDEMKRRRDFYAAYPMAE----
>tr|A0A6P3TRQ9|A0A6P3TRQ9_SHEEP/37-142 [subseq from] polycomb group RING finger protein 2 isoform X2 OS=Ovis aries OX=9940 GN=PCGF2 PE=4 SV=1
--MHRTTRIKITELNPHLMCALCGGYFIDATTIVECLHSFCKTCIVRYLETNKYCPMCDVQVHKTRPLLSIRSDKTLQDIVYKLVPGLFKDEMKRRRDFYAAYPLTEA---
>tr|A0A6P7EGS9|A0A6P7EGS9_SHEEP/37-142 [subseq from] polycomb group RING finger protein 2 isoform X1 OS=Ovis aries OX=9940 GN=PCGF2 PE=4 SV=1
--MHRTTRIKITELNPHLMCALCGGYFIDATTIVECLHSFCKTCIVRYLETNKYCPMCDVQVHKTRPLLSIRSDKTLQDIVYKLVPGLFKDEMKRRRDFYAAYPLTEA---
>tr|G1PST1|G1PST1_MYOLU/1-109 [subseq from] Polycomb group ring finger 2 OS=Myotis lucifugus OX=59463 GN=PCGF2 PE=4 SV=1
--MHRTTRIKITELNPHLMCALCGGYFIDATTIVECLHSFCKTCIVRYLETNKYCPMCDVQVHKTRPLLSIRADKTLQDIVYKLVPGLFKDEMKRRRDFYAAYPLTEVPNG
>tr|A0A7J7T7C4|A0A7J7T7C4_MYOMY/1-109 [subseq from] Polycomb group ring finger 2 OS=Myotis myotis OX=51298 GN=mMyoMyo1_014865 PE=4 SV=1
--MHRTTRIKITELNPHLMCALCGGYFIDATTIVECLHSFCKTCIVRYLETNKYCPMCDVQVHKTRPLLSIRADKTLQDIVYKLVPGLFKDEMKRRRDFYAAYPLTEVPNG
>tr|A0A7K6HFK5|A0A7K6HFK5_9PASS/1-109 [subseq from] PCGF2 protein (Fragment) OS=Dasyornis broadbenti OX=243059 GN=Pcgf2 PE=4 SV=1
--MHRTTRIKITELNPHLMCALCGGYFIDATTIVECLHSFCKTCIVRYLETNKYCPMCDVQVHKTRPLLSIRSDKTLQDIVYKLVPGLFKDEMKRRREFYAAYPVTEVPNG
>tr|A0A7K8KC09|A0A7K8KC09_9GRUI/1-106 [subseq from] PCGF2 protein (Fragment) OS=Lophotis ruficrista OX=172689 GN=Pcgf2 PE=4 SV=1
--MHRTTRIKITELNPHLMCALCGGYFIDATTIVECLHSFCKTCIVRYLETNKYCPMCDVQVHKTRPLLSIRSDKTLQDIVYKLVPGLFKDEMKRRRDFYAAYPVAEG---
>tr|A0A7K8LE33|A0A7K8LE33_9GRUI/1-106 [subseq from] PCGF2 protein (Fragment) OS=Ardeotis kori OX=89386 GN=Pcgf2 PE=4 SV=1
--MHRTTRIKITELNPHLMCALCGGYFIDATTIVECLHSFCKTCIVRYLETNKYCPMCDVQVHKTRPLLSIRSDKTLQDIVYKLVPGLFKDEMKRRRDFYAAYPVAEG---
>tr|A0A7L3GKE1|A0A7L3GKE1_9AVES/1-105 [subseq from] PCGF2 protein (Fragment) OS=Anhinga rufa OX=317792 GN=Pcgf2 PE=4 SV=1
--MHRTTRIKITELNPHLMCALCGGYFIDATTIVECLHSFCKTCIVRYLETNKYCPMCDVQVHKTRPLLSIRSDKTLQDIVYKLVPGLFKDEMKRRRDFYAAYPMAE----
>tr|A0A851Z9R2|A0A851Z9R2_9AVES/1-106 [subseq from] PCGF2 protein (Fragment) OS=Halcyon senegalensis OX=342381 GN=Pcgf2 PE=4 SV=1
--MHRTTRIKITELNPHLMCALCGGYFIDATTIVECLHSFCKTCIVRYLETNKYCPMCDVQVHKTRPLLSIRSDKTLQDIVYKLVPGLFKDEMKRRRDFYAAYPVAEG---
>tr|A0A851QL40|A0A851QL40_ANHAN/1-105 [subseq from] PCGF2 protein (Fragment) OS=Anhinga anhinga OX=56067 GN=Pcgf2 PE=4 SV=1
--MHRTTRIKITELNPHLMCALCGGYFIDATTIVECLHSFCKTCIVRYLETNKYCPMCDVQVHKTRPLLSIRSDKTLQDIVYKLVPGLFKDEMKRRRDFYAAYPMAE----
>tr|S7P4E7|S7P4E7_MYOBR/1-109 [subseq from] Polycomb group RING finger protein 2 OS=Myotis brandtii OX=109478 GN=D623_10030415 PE=4 SV=1
--MHRTTRIKITELNPHLMCALCGGYFIDATTIVECLHSFCKTCIVRYLETNKYCPMCDVQVHKTRPLLSIRADKTLQDIVYKLVPGLFKDEMKRRRDFYAAYPLTEVPNG
>tr|A0A7K7SZ11|A0A7K7SZ11_9TYRA/1-105 [subseq from] PCGF2 protein (Fragment) OS=Sapayoa aenigma OX=239371 GN=Pcgf2 PE=4 SV=1
--MHRTTRIKITELNPHLMCALCGGYFIDATTIVECLHSFCKTCIVRYLETNKYCPMCDVQVHKTRPLLSIRSDKTLQDIVYKLVPGLFKDEMKRRRDFYAAYPMAE----
>tr|A0A7K9F3B0|A0A7K9F3B0_STEPR/1-105 [subseq from] PCGF2 protein (Fragment) OS=Stercorarius parasiticus OX=54059 GN=Pcgf2 PE=4 SV=1
--MHRTTRIKITELNPHLMCALCGGYFIDATTIVECLHSFCKTCIVRYLETNKYCPMCDVQVHKTRPLLSIRSDKTLQDIVYKLVPGLFKDEMKRRRDFYAAYPMAE----
>tr|A0A7L4FCQ9|A0A7L4FCQ9_9COLU/1-105 [subseq from] PCGF2 protein (Fragment) OS=Alopecoenas beccarii OX=262131 GN=Pcgf2 PE=4 SV=1
--MHRTTRIKITELNPHLMCALCGGYFIDATTIVECLHSFCKTCIVRYLETNKYCPMCDVQVHKTRPLLSIRSDKTLQDIVYKLVPGLFKDEMKRRRDFYAAYPMAE----
>tr|A0A7K4Y975|A0A7K4Y975_BUCAB/1-105 [subseq from] PCGF2 protein (Fragment) OS=Bucorvus abyssinicus OX=153643 GN=Pcgf2 PE=4 SV=1
--MHRTTRIKITELNPHLMCALCGGYFIDATTIVECLHSFCKTCIVRYLETNKYCPMCDVQVHKTRPLLSIRSDKTLQDIVYKLVPGLFKDEMKRRRDFYAAYPMAE----
>tr|A0A7K8PXE7|A0A7K8PXE7_COCCO/1-105 [subseq from] PCGF2 protein (Fragment) OS=Cochlearius cochlearius OX=110676 GN=Pcgf2 PE=4 SV=1
--MHRTTRIKITELNPHLMCALCGGYFIDATTIVECLHSFCKTCIVRYLETNKYCPMCDVQVHKTRPLLSIRSDKTLQDIVYKLVPGLFKDEMKRRRDFYAAYPMAE----
>tr|A0A7L0FPW3|A0A7L0FPW3_CORCN/1-105 [subseq from] PCGF2 protein (Fragment) OS=Corythaixoides concolor OX=103956 GN=Pcgf2 PE=4 SV=1
--MHRTTRIKITELNPHLMCALCGGYFIDATTIVECLHSFCKTCIVRYLETNKYCPMCDVQVHKTRPLLSIRSDKTLQDIVYKLVPGLFKDEMKRRRDFYAAYPMAE----
>tr|A0A7L0H3C9|A0A7L0H3C9_HERCA/1-105 [subseq from] PCGF2 protein (Fragment) OS=Herpetotheres cachinnans OX=56343 GN=Pcgf2 PE=4 SV=1
--MHRTTRIKITELNPHLMCALCGGYFIDATTIVECLHSFCKTCIVRYLETNKYCPMCDVQVHKTRPLLSIRSDKTLQDIVYKLVPGLFKDEMKRRRDFYAAYPMAE----
>tr|A0A7L0TGL0|A0A7L0TGL0_PODPO/1-105 [subseq from] PCGF2 protein (Fragment) OS=Podilymbus podiceps OX=9252 GN=Pcgf2 PE=4 SV=1
--MHRTTRIKITELNPHLMCALCGGYFIDATTIVECLHSFCKTCIVRYLETNKYCPMCDVQVHKTRPLLSIRSDKTLQDIVYKLVPGLFKDEMKRRRDFYAAYPMAE----
>tr|A0A7L2J8F6|A0A7L2J8F6_CINMU/1-106 [subseq from] PCGF2 protein (Fragment) OS=Cinclus mexicanus OX=161649 GN=Pcgf2 PE=4 SV=1
--MHRTTRIKITELNPHLMCALCGGYFIDATTIVECLHSFCKTCIVRYLETNKYCPMCDVQVHKTRPLLSIRSDKTLQDIVYKLVPGLFKDEMKRRRDFYATYPVAEV---
>tr|A0A7L3RSB0|A0A7L3RSB0_CEPGR/1-105 [subseq from] PCGF2 protein (Fragment) OS=Cepphus grylle OX=28697 GN=Pcgf2 PE=4 SV=1
--MHRTTRIKITELNPHLMCALCGGYFIDATTIVECLHSFCKTCIVRYLETNKYCPMCDVQVHKTRPLLSIRSDKTLQDIVYKLVPGLFKDEMKRRRDFYAAYPMAE----
>tr|A0A7L3T756|A0A7L3T756_RISTR/1-105 [subseq from] PCGF2 protein (Fragment) OS=Rissa tridactyla OX=75485 GN=Pcgf2 PE=4 SV=1
--MHRTTRIKITELNPHLMCALCGGYFIDATTIVECLHSFCKTCIVRYLETNKYCPMCDVQVHKTRPLLSIRSDKTLQDIVYKLVPGLFKDEMKRRRDFYAAYPMAE----
>tr|A0A7L3UEH5|A0A7L3UEH5_URIAL/1-105 [subseq from] PCGF2 protein (Fragment) OS=Uria aalge OX=13746 GN=Pcgf2 PE=4 SV=1
--MHRTTRIKITELNPHLMCALCGGYFIDATTIVECLHSFCKTCIVRYLETNKYCPMCDVQVHKTRPLLSIRSDKTLQDIVYKLVPGLFKDEMKRRRDFYAAYPMAE----
>tr|A0A852GPS2|A0A852GPS2_9CHAR/1-105 [subseq from] PCGF2 protein (Fragment) OS=Larus smithsonianus OX=243888 GN=Pcgf2 PE=4 SV=1
--MHRTTRIKITELNPHLMCALCGGYFIDATTIVECLHSFCKTCIVRYLETNKYCPMCDVQVHKTRPLLSIRSDKTLQDIVYKLVPGLFKDEMKRRRDFYAAYPMAE----
>tr|A0A851X183|A0A851X183_9CORV/1-105 [subseq from] PCGF2 protein (Fragment) OS=Corvus moneduloides OX=1196302 GN=Pcgf2 PE=4 SV=1
--MHRTTRIKITELNPHLMCALCGGYFIDATTIVECLHSFCKTCIVRYLETNKYCPMCDVQVHKTRPLLSIRSDKTLQDIVYKLVPGLFKDEMKRRRDFYAAYPVAE----
>tr|A0A6P7EH56|A0A6P7EH56_SHEEP/1-106 [subseq from] polycomb group RING finger protein 2 isoform X5 OS=Ovis aries OX=9940 GN=PCGF2 PE=4 SV=1
--MHRTTRIKITELNPHLMCALCGGYFIDATTIVECLHSFCKTCIVRYLETNKYCPMCDVQVHKTRPLLSIRSDKTLQDIVYKLVPGLFKDEMKRRRDFYAAYPLTEA---
>tr|A0A7K5CJ70|A0A7K5CJ70_MOTAL/1-106 [subseq from] PCGF2 protein (Fragment) OS=Motacilla alba OX=45807 GN=Pcgf2 PE=4 SV=1
--MHRTTRIKITELNPHLMCALCGGYFIDATTIVECLHSFCKTCIVRYLETNKYCPMCDVQVHKTRPLLSIRSDKTLQDIVYKLVPGLFKDEMKRRRNFYAAYPVAEV---
>tr|A0A7K6GAY9|A0A7K6GAY9_9PASS/1-109 [subseq from] PCGF2 protein (Fragment) OS=Malurus elegans OX=720584 GN=Pcgf2 PE=4 SV=1
--MHRTTRIKITELNPHLMCALCGGYFIDATTIVECLHSFCKTCIVHYLETNKYCPMCDAQVHKTRPLLSIRSDKTLQDIVYKLVPGLFKDEMKRRRDFYAAYPVAEVPNG
>tr|A0A2Y9JWE3|A0A2Y9JWE3_ENHLU/1-109 [subseq from] polycomb group RING finger protein 2 OS=Enhydra lutris kenyoni OX=391180 GN=LOC111151438 PE=4 SV=1
--MHRATRIKITELNPHLMCALCGGYFIDATTIVECLHSFCKTCIVRYLETNKYCPMCDVQVHKTRPLLSIRSDKTLQDIVYKLVPGLFKDEMKRRRDFYAAYPLTEVPNG
>tr|G9KFH4|G9KFH4_MUSPF/1-109 [subseq from] Polycomb group RING finger protein 2 (Fragment) OS=Mustela putorius furo OX=9669 GN=PCGF2 PE=2 SV=1
--MHRATRIKITELNPHLMCALCGGYFIDATTIVECLHSFCKTCIVRYLETNKYCPMCDVQVHKTRPLLSIRSDKTLQDIVYKLVPGLFKDEMKRRRDFYAAYPLTEVPNG
>tr|A0A7K4WYM7|A0A7K4WYM7_9TYRA/1-105 [subseq from] PCGF2 protein (Fragment) OS=Tachuris rubrigastra OX=495162 GN=Pcgf2 PE=4 SV=1
--MHRTTRIKITELNPHLMCALCGGYFIDATTIVECLHSFCKTCIVRYLETNKYCPMCDVQVHKTRPLLSIRSDKTLQDIVYKLVPGLFKDEMKRRRDFYAAYPVAE----
>tr|A0A851CUJ3|A0A851CUJ3_CALVR/1-105 [subseq from] PCGF2 protein (Fragment) OS=Calyptomena viridis OX=135972 GN=Pcgf2 PE=4 SV=1
--MHRTTRIKITELNPHLMCALCGGYFIDATTIVECLHSFCKTCIVRYLETNKYCPMCDVQVHKTRPLLSIRSDKTLQDIVYKLVPGLFKDEMKRRRDFYAAYPVAE----
>tr|A0A7L2FW52|A0A7L2FW52_QUIME/1-106 [subseq from] PCGF2 protein (Fragment) OS=Quiscalus mexicanus OX=64278 GN=Pcgf2 PE=4 SV=1
--MHRTTRIKITELNPHLMCALCGGYFIDATTIVECLHSFCKTCIVRYLETNKYCPMCDVQVHKTRPLLSIRSDKTLQDIVYKLVPGLFKDEMKRRRDFYSAYPVAEV---
>tr|A0A7L3V491|A0A7L3V491_MOLAT/1-106 [subseq from] PCGF2 protein (Fragment) OS=Molothrus ater OX=84834 GN=Pcgf2 PE=4 SV=1
--MHRTTRIKITELNPHLMCALCGGYFIDATTIVECLHSFCKTCIVRYLETNKYCPMCDVQVHKTRPLLSIRSDKTLQDIVYKLVPGLFKDEMKRRRDFYSAYPVAEV---
>tr|A0A852AFT8|A0A852AFT8_CALOR/1-106 [subseq from] PCGF2 protein (Fragment) OS=Calcarius ornatus OX=198940 GN=Pcgf2 PE=4 SV=1
--MHRTTRIKITELNPHLMCALCGGYFIDATTIVECLHSFCKTCIVRYLETNKYCPMCDVQVHKTRPLLSIRSDKTLQDIVYKLVPGLFKDEMKRRRDFYAGYPVAEV---
>tr|A0A5F9D093|A0A5F9D093_RABIT/1-105 [subseq from] Polycomb group ring finger 2 OS=Oryctolagus cuniculus OX=9986 GN=PCGF2 PE=4 SV=1
--MHRTTRIKITELNPHLMCALCGGYFIDATTIVECLHSFCKTCIVRYLETNKYCPMCDVQVHKTRPLLSIRSDKTLQDIVYKLVPGLFKDEMKRRRDFYAAYPLTE----
>tr|A0A7K8S7N2|A0A7K8S7N2_9PASS/1-106 [subseq from] PCGF2 protein (Fragment) OS=Rhodinocichla rosea OX=58203 GN=Pcgf2 PE=4 SV=1
--MHRTTRIKITELNPHLMCALCGGYFIDATTIVECLHSFCKTCIVRYLEANKYCPMCDVQVHKTRPLLSIRSDKTLQDIVYKLVPGLFKDEMKRRRDFYAAYPVAEV---
>tr|A0A6J0E3J3|A0A6J0E3J3_PERMB/1-105 [subseq from] polycomb group RING finger protein 2 isoform X1 OS=Peromyscus maniculatus bairdii OX=230844 GN=Pcgf2 PE=4 SV=1
--MHRTTRIKITELNPHLMCALCGGYFIDATTIVECLHSFCKTCIVRYLETNKYCPMCDVQVHKTRPLLSIRSDKTLQDIVYKLVPGLFKDEMKRRRDFYAAYPLTE----
>tr|A0A6J0AVR8|A0A6J0AVR8_VICPA/1-109 [subseq from] polycomb group RING finger protein 2 isoform X2 OS=Vicugna pacos OX=30538 GN=PCGF2 PE=4 SV=1
--MHRTTRIKITELNPHLMCALCGGYFIDATTIVECLHSFCKTCIVRYLETNKYCPMCDVQVHKTRPLLSVRSDKTLQDIVYKLVPGLFKDEMKRRRDFYAACPLTEVPNG
>tr|A0A6J0AZ94|A0A6J0AZ94_VICPA/1-109 [subseq from] polycomb group RING finger protein 2 isoform X1 OS=Vicugna pacos OX=30538 GN=PCGF2 PE=4 SV=1
--MHRTTRIKITELNPHLMCALCGGYFIDATTIVECLHSFCKTCIVRYLETNKYCPMCDVQVHKTRPLLSVRSDKTLQDIVYKLVPGLFKDEMKRRRDFYAACPLTEVPNG
>tr|G1TYD5|G1TYD5_RABIT/1-105 [subseq from] Polycomb group ring finger 2 OS=Oryctolagus cuniculus OX=9986 GN=PCGF2 PE=4 SV=3
--MHRTTRIKITELNPHLMCALCGGYFIDATTIVECLHSFCKTCIVRYLETNKYCPMCDVQVHKTRPLLSIRSDKTLQDIVYKLVPGLFKDEMKRRRDFYAAYPLTE----
>tr|A0A1S3GRP6|A0A1S3GRP6_DIPOR/1-104 [subseq from] polycomb group RING finger protein 2 isoform X1 OS=Dipodomys ordii OX=10020 GN=Pcgf2 PE=4 SV=1
--MHRTTRIKITELNPHLMCALCGGYFIDATTIVECLHSFCKTCIVRYLETNKYCPMCDVQVHKTRPLLSIRSDKTLQDIVYKLVPGLFKDEMKRRRDFYAAYPLT-----
>tr|A0A7K5LV31|A0A7K5LV31_CARCD/1-105 [subseq from] PCGF2 protein (Fragment) OS=Cardinalis cardinalis OX=98964 GN=Pcgf2 PE=4 SV=1
--MHRTTRIKITELNPHLMCALCGGYFIDATTIVECLHSFCKTCIVRFLETNKYCPMCDVQVHKTRPLLSIRSDKTLQDIVYKLVPGLFKDEMKRRRDFYAAYPVAE----
>tr|A0A7K9ZFI6|A0A7K9ZFI6_9CORV/1-108 [subseq from] PCGF2 protein (Fragment) OS=Dicrurus megarhynchus OX=450177 GN=Pcgf2 PE=4 SV=1
--MHRTTRIKITELNPHLMCALCGGYFIDATTIVECLHSFCKTCIVHYLETNKYCPMCDVQVHKTRPLLSIRSDKTLQDIVYKLVPGLFKDEMKRRRDFYAVYPVAEGET-
>tr|A0A6I8PLG2|A0A6I8PLG2_ORNAN/1-109 [subseq from] Polycomb group ring finger 2 OS=Ornithorhynchus anatinus OX=9258 GN=PCGF2 PE=4 SV=1
--MHRSTRIKITELNPHLMCALCGGYFIDATTIVECLHSFCKTCIVRYLEANKYCPMCDAQVHKTRPLLSIRSDKTLQDIVYKLVPGLFKDEMKRRRDFYAAYPLTDVPNG
>tr|A0A851VTC0|A0A851VTC0_9PASS/1-109 [subseq from] PCGF2 protein (Fragment) OS=Copsychus sechellarum OX=797021 GN=Pcgf2 PE=4 SV=1
--MHRTTRIKITELNPHLMCALCGGYFIDAATIVECLHSFCKTCIVRYLETNKYCPMCDVQVHKTRPLLSIRSDKTLQDIVYKLVPGLFKDEMKRRRDFYTTSPVAEAAPG
>tr|G1LCJ4|G1LCJ4_AILME/1-109 [subseq from] Polycomb group ring finger 2 OS=Ailuropoda melanoleuca OX=9646 GN=PCGF2 PE=4 SV=2
--MHRTTRIKIAELNPHLMCALCGGYFIDAATIVECLHSFCKTCIVRYLETNKYCPMCDVQVHKTRPLLSIRSDKTLQDIVYKLVPGLFKDEMKRRRDFYAAYPLTEVPNG
>tr|H3AAZ9|H3AAZ9_LATCH/1-109 [subseq from] RING-type domain-containing protein OS=Latimeria chalumnae OX=7897 GN=PCGF2 PE=4 SV=1
--MHRTTRIKITELNPHLTCALCAGYFIDATTIVECLHSFCKTCIVPYLETNKYCPMCDVQVHKTRPLLSIRSDKTLQDIVYKLVPGLFKDEMKRRRDFYAAYPSVDVPNG
>tr|A0A7K4LR84|A0A7K4LR84_9AVES/1-106 [subseq from] PCGF2 protein (Fragment) OS=Crypturellus undulatus OX=48396 GN=Pcgf2 PE=4 SV=1
--MHRTTRIKITELNPHLMCALCGGYFIDATTIVECLHSFCKTCIVRYLETNKYCPMCDVQVHKTRPLLSIRSDKTLQDIVYKLVPGLFKDEMKRRRNFYTAYPVAEG---
>tr|S4RQ11|S4RQ11_PETMA/1-109 [subseq from] RING-type domain-containing protein OS=Petromyzon marinus OX=7757 PE=4 SV=1
--MHRTTHIRMTELNPHLICVLCGGYFIDATSITECLHSFCKTCIVRYLESSKFCPVCDVQVHKTRPLLNLRSDKTLQDIVYKLVPGLFKDEMKRRRDFYAGHPEGDGCKG
>tr|A0A218UAW8|A0A218UAW8_9PASE/1-109 [subseq from] Polycomb group RING finger protein 2 OS=Lonchura striata domestica OX=299123 GN=PCGF2 PE=4 SV=1
--MHGTTRVKITELNPHLMCALCGGYFIDAATIVECLHSFCRTCIVRYLETNKYCPMCDAQVHKTRPLLSIRSDKTLQDIVYKLVPGLFKDEMKRRRDFYAAYPVAEAALG
>tr|A0A7K7RTE9|A0A7K7RTE9_9PASS/1-106 [subseq from] PCGF2 protein (Fragment) OS=Nesospiza acunhae OX=381881 GN=Pcgf2 PE=4 SV=1
--MHRNTRIKITELNPHLMCALCGGYFIDATTIVECLHSFCKTCIVRYLETNKYCPMCDMQVHKPRPLLSIRSDKTLQDIVYKLVPGLFKDEMKRRRDFYAAYPVAEV---
>tr|A0A803XVA5|A0A803XVA5_MELGA/1-109 [subseq from] Uncharacterized protein OS=Meleagris gallopavo OX=9103 GN=PCGF2 PE=4 SV=1
--MHRTTRIKITELNPHLMCALCGGYFIDAATIVECLHSFCKTCIVRYLEANKYCPMCDAQVHKTRPLLSIRSDRTLQDVVYKLVPGLFTDEMKRRRDFYAAYPVAEVSNG
>tr|A0A674GBA0|A0A674GBA0_TAEGU/1-108 [subseq from] RING-type domain-containing protein OS=Taeniopygia guttata OX=59729 GN=PCGF2 PE=4 SV=1
--MHGTTRIKITELNPHLMCALCGGYFIDATTIVECLHSFCRTCIVRYLETNKYCPMCDAQVHKTRPLLSIRSDKTLQDIVYKLVPGLFKDEMKRRRNFYAAYPVDEAAL-
>tr|A0A226N7T8|A0A226N7T8_CALSU/1-109 [subseq from] RING-type domain-containing protein OS=Callipepla squamata OX=9009 GN=ASZ78_008960 PE=4 SV=1
--MHRTTRIKITELNPHLMCALCGGYFIDAATIVECLHSFCKTCIVRYLEANKYCPMCDAQVHKTRPLLSIRSDRTLQDVVYKLVPGLFTDEMKRRRDFYATYPVAEVPNG
>tr|F1NWQ4|F1NWQ4_CHICK/1-109 [subseq from] RING-type domain-containing protein OS=Gallus gallus OX=9031 GN=PCGF2 PE=4 SV=2
--MHRTTRIKITELNPHLMCALCGGYFIDAATIVECLHSFCKTCIVRYLEANKYCPMCDAQVHKTRPLLSIRSDRTLQDVVYKLVPGLFTDEMKRRREFYAAYPVAEVPNG
>tr|A0A6G1R275|A0A6G1R275_9GRUI/63-172 [subseq from] Polycomb group ring finger 2 (Fragment) OS=Gallirallus okinawae OX=547194 PE=4 SV=1
-RMHGATRIRITALNPHLMCALCGGYFIDATTIAECLHSFCKTCIVRYLETNKFCPMCDVQVHKTRPLLSIRADKTLQDIVYKLVPGLFKDEMKRRRDFYAAYPMAEVPNG
>tr|A0A3Q3AH89|A0A3Q3AH89_CHICK/353-462 [subseq from] RING-type domain-containing protein OS=Gallus gallus OX=9031 GN=PCGF2 PE=4 SV=1
-NMHRTTRIKITELNPHLMCALCGGYFIDAATIVECLHSFCKTCIVRYLEANKYCPMCDAQVHKTRPLLSIRSDRTLQDVVYKLVPGLFTDEMKRRREFYAAYPVAEVPNG
>tr|A0A096P3Q0|A0A096P3Q0_PAPAN/1-106 [subseq from] COMM domain containing 3 OS=Papio anubis OX=9555 GN=COMMD3-BMI1 PE=4 SV=2
--MHRTTRIKITELNPHLMCVLCGGYFIDATTIIECLHSFL-FCIICIL--HKYCPICDVQVHKTRPLLNIRSDKTLQDIVYKLVPGLFKNEMKRRRDFYAAHPSADAANG
>tr|A0A2K5LQS2|A0A2K5LQS2_CERAT/1-106 [subseq from] BMI1 proto-oncogene, polycomb ring finger OS=Cercocebus atys OX=9531 GN=COMMD3-BMI1 PE=4 SV=1
--MHRTTRIKITELNPHLMCVLCGGYFIDATTIIECLHSFL-FCIICIL--HKYCPICDVQVHKTRPLLNIRSDKTLQDIVYKLVPGLFKNEMKRRRDFYAAHPSADAANG
>tr|A0A2K5YVJ9|A0A2K5YVJ9_MANLE/1-106 [subseq from] COMM domain-containing protein 3 OS=Mandrillus leucophaeus OX=9568 PE=4 SV=1
--MHRTTRIKITELNPHLMCVLCGGYFIDATTIIECLHSFL-FCIICIL--HKYCPICDVQVHKTRPLLNIRSDKTLQDIVYKLVPGLFKNEMKRRRDFYAAHPSADAANG
>tr|A0A7L0LQ78|A0A7L0LQ78_9SYLV/1-106 [subseq from] PCGF2 protein (Fragment) OS=Sylvietta virens OX=208069 GN=Pcgf2 PE=4 SV=1
--MLRTTRIKITELNPHLMCALCGGYFIDAATIVECLHSFCKTCIVRYLETNKFCPMCDAQVHKSRPLLSIRSDKTLQDIVYKLVPGLFKDEMKRRRDFYAAYPVAEV---
>tr|A0A2K6Q0A1|A0A2K6Q0A1_RHIRO/1-106 [subseq from] RAWUL domain-containing protein OS=Rhinopithecus roxellana OX=61622 PE=4 SV=1
--MHRTTRIKITELNPHLMCVLCGGYFIDATTIIECLHSFL-FCIMCIL--HKYCPICDVQVHKTRPLLNIRSDKTLQDIVYKLVPGLFKNEMKRRRDFYAAHPSADAANG
>tr|A0A2K5HPU5|A0A2K5HPU5_COLAP/1-106 [subseq from] COMM domain-containing protein 3 OS=Colobus angolensis palliatus OX=336983 PE=4 SV=1
--MHRTTRIKITELNPHLMCVLCGGYFIDATTIIECLHSFL-FCIMCIL--HKYCPICDVQVHKTRPLLNIRSDKTLQDIVYKLVPGLFKNEMKRRRDFYAAHPSADAANG
>tr|A0A2K6C5V6|A0A2K6C5V6_MACNE/1-106 [subseq from] BMI1 proto-oncogene, polycomb ring finger OS=Macaca nemestrina OX=9545 PE=4 SV=1
--MHRTTRIKITELNPHLMCVLCGGYFIDATTIIECLHSFL-FCIMCIL--HKYCPICDVQVHKTRPLLNIRSDKTLQDIVYKLVPGLFKNEMKRRRDFYAAHPSADAANG
>tr|A0A2K5F7Q5|A0A2K5F7Q5_AOTNA/4-107 [subseq from] RING-type domain-containing protein OS=Aotus nancymaae OX=37293 PE=4 SV=1
-------KIKITELNPHLMCVLCGGYFADATTVIECLHSFSKTCIVRYLETSKYCPICDVQVLKIRPLLNIRSDKTLRDSLYKLVPGFFKKEMKRRRDFYAAHPSADAANG
>tr|A0A3P9IEZ9|A0A3P9IEZ9_ORYLA/1-61 [subseq from] RAWUL domain-containing protein OS=Oryzias latipes OX=8090 PE=4 SV=1
--MHRTTRIKITELNPHLICVLCGGYFIDATTIIECLHSCENFFLILYLTNQRKSFVCQGKKH------------------------------------------------
>tr|A0A3P9IEZ9|A0A3P9IEZ9_ORYLA/64-137 [subseq from] RAWUL domain-containing protein OS=Oryzias latipes OX=8090 PE=4 SV=1
------------------------------------LFAVCKMCIVRYLETSKYCPICDVQVHKTKPLLNIRSDKTLQDIVYKLVPGLFKNEMKRRRDFYAEHP-VDASNG
>tr|A0A151PCQ6|A0A151PCQ6_ALLMI/1-93 [subseq from] Polycomb complex protein BMI-1 OS=Alligator mississippiensis OX=8496 GN=BMI1 PE=4 SV=1
------------------MCVLCGGYFIDATTIIECLHSFCKTCIVRYLETSKYCPICDVQVHKTRPLLNIRSDKTLQDIVYKLVPGLFKNEMKRRRDFYAAHPSADAANG
>tr|C3YW14|C3YW14_BRAFL/1-107 [subseq from] RING-type domain-containing protein OS=Branchiostoma floridae OX=7739 GN=BRAFLDRAFT_223875 PE=4 SV=1
--MHRTTHLPITELNPHLMCVICGGYFIDATTIIECLHSFCKTCIVKYLDTSKYCPVCDVQVHKTRPLLNIRADKTLQSLVYKLVPNLFKDEMKRRRDFYGQYPDQDLA--
>tr|A0A7N4V5W7|A0A7N4V5W7_SARHA/1-96 [subseq from] Polycomb group ring finger 2 OS=Sarcophilus harrisii OX=9305 GN=PCGF2 PE=4 SV=1
--MHRTTRIKITELNPHLMCALCGGYFIDATTIVECLHSFCKTCIVRYLETNKYCPMCDVQVHKTRPLLSIRSDKTLQDIVYKLVPGLFKGTSERLP-F------------
>tr|A0A7N4V5W7|A0A7N4V5W7_SARHA/118-139 [subseq from] Polycomb group ring finger 2 OS=Sarcophilus harrisii OX=9305 GN=PCGF2 PE=4 SV=1
-----------------------------------------------------------------------------------------PDEMKRRRDFYAAYPLTEVPNG
>tr|A0A2I3HV02|A0A2I3HV02_NOMLE/1-106 [subseq from] RING-type domain-containing protein OS=Nomascus leucogenys OX=61853 GN=BMI1 PE=4 SV=1
--MHRTTRIKITELNPHLMCVLCGGYFIDATTIIECLHSslFCIMCI-----SHKYCPICDVQVHKTRPLLNIRSDKTLQDIVYKLVPGLFKNEMKRRRDFYAAHPSADAANG
>tr|T1J8D6|T1J8D6_STRMM/29-136 [subseq from] RING-type domain-containing protein OS=Strigamia maritima OX=126957 PE=4 SV=1
-TMHRSTKIKITDLNAHLVCYLCGGYYIDATTIIECLHSFCKTCIVRYLQNNKYCPVCEVQVHKTRPLLNIRADKTLQDIVYKLVPGLFKAEMKRRRQFYAEHPQADTS--
>tr|G3H5V9|G3H5V9_CRIGR/28-118 [subseq from] Polycomb group RING finger protein 2 OS=Cricetulus griseus OX=10029 GN=I79_005702 PE=4 SV=1
GIMHRTTRIKITELNPHLMCALCGGYFIDATTIVECLHSFCKTCIVRYLETNKYCPMCDVQVHKTRPLLSIRSDKTLQDIVYKLVPGLFKG--------------------
>tr|G3H5V9|G3H5V9_CRIGR/144-165 [subseq from] Polycomb group RING finger protein 2 OS=Cricetulus griseus OX=10029 GN=I79_005702 PE=4 SV=1
-----------------------------------------------------------------------------------------LDEMKRRRDFYAAYPLTEVPNG
>tr|T1J8E1|T1J8E1_STRMM/1-110 [subseq from] RING-type domain-containing protein OS=Strigamia maritima OX=126957 PE=4 SV=1
--MHRPTRIKITDLNPHLMCVLCGGYFMDATTIIECLHSFCKSCIVRYLETSKYCPICDVQIHKTKPLLNIRSDQTLQEIVYKLVPGLFQskgnknNEMKRRREFYSQHPQQ-----
>tr|A0A1S3J125|A0A1S3J125_LINUN/1-103 [subseq from] polycomb complex protein BMI-1 OS=Lingula unguis OX=7574 GN=LOC106168846 PE=4 SV=1
--MHRTTRLKITELNPHLMCALCGGYLTDAATVVECLHSFCKTCIVRYMETSKFCPICDVMVHKTKPLTNVRLDKTLQDLVYKLVPGLFKNEMKRRREFYSANPD------
>tr|A0A3P9IF41|A0A3P9IF41_ORYLA/1-61 [subseq from] RAWUL domain-containing protein OS=Oryzias latipes OX=8090 PE=4 SV=1
--MHRTTRIKITELNPHLICVLCGGYFIDATTIIECLHSCENFFLILYLTNQRKSFVCQGKKH------------------------------------------------
>tr|A0A3P9IF41|A0A3P9IF41_ORYLA/64-132 [subseq from] RAWUL domain-containing protein OS=Oryzias latipes OX=8090 PE=4 SV=1
------------------------------------LFAVCKMCIVRYLETSKYCPICDVQVHKTKPLLNIRSDKTLQDIVYKLVPGLFKNEMKRRRDFYAEHPV------
>tr|A0A6P4ZMB7|A0A6P4ZMB7_BRABE/1-107 [subseq from] polycomb complex protein BMI-1-A-like OS=Branchiostoma belcheri OX=7741 GN=LOC109478114 PE=4 SV=1
--MHRTTHLPITELNPHLMCVICGGYFIDATTIIECLHSFCKTCIVKYLDTSKYCPVCDVQVHKTRPLLNIRADKTLQSLVYKLVPNLFKDEMKRRRDFYGQCPDQDLA--
>tr|A0A210QZZ0|A0A210QZZ0_MIZYE/1-104 [subseq from] Polycomb complex protein BMI-1 OS=Mizuhopecten yessoensis OX=6573 GN=KP79_PYT19763 PE=4 SV=1
--MHRTTRIKITELNPHLICVLCGGYYIDAATIIECLHSFCRTCIVRYLESSKYCPICDVMVHKTKPLQNVKSDKTLQDLVYKLVPGLYKSEMKRRRDLYNAHPEA-----
>tr|A0A1S3HR36|A0A1S3HR36_LINUN/4-110 [subseq from] uncharacterized protein LOC106157411 isoform X1 OS=Lingula unguis OX=7574 GN=LOC106157411 PE=4 SV=1
--MHRTTKLQLTDLNPHLMCALCGGYFVDAATITECLHSFCKTCIVRYLESSKYCPICDVMVHKTRPLVNVRLDKTLQDLVYKLVPGLFKNEMKRRRDFFAVNPLPDPS--
>tr|A0A3L7HBP4|A0A3L7HBP4_CRIGR/1-89 [subseq from] PCGF2 OS=Cricetulus griseus OX=10029 GN=CgPICR_018733 PE=4 SV=1
--MHRTTRIKITELNPHLMCALCGGYFIDATTIVECLHSFCKTCIVRYLETNKYCPMCDVQVHKTRPLLSIRSDKTLQDIVYKLVPGLFKG--------------------
>tr|A0A3L7HBP4|A0A3L7HBP4_CRIGR/115-136 [subseq from] PCGF2 OS=Cricetulus griseus OX=10029 GN=CgPICR_018733 PE=4 SV=1
-----------------------------------------------------------------------------------------LDEMKRRRDFYAAYPLTEVPNG
>tr|A0A212D9J3|A0A212D9J3_CEREH/1-89 [subseq from] PCGF2 OS=Cervus elaphus hippelaphus OX=46360 GN=Celaphus_00001207 PE=4 SV=1
--MHRTTRIKITELNPHLMCALCGGYFIDATTIVECLHSFCKTCIVRYLETNKYCPMCDVQVHKTRPLLSIRSDKTLQDIVYKLVPGLFKG--------------------
>tr|A0A212D9J3|A0A212D9J3_CEREH/113-136 [subseq from] PCGF2 OS=Cervus elaphus hippelaphus OX=46360 GN=Celaphus_00001207 PE=4 SV=1
---------------------------------------------------------------------------------------SLPDEMKRRRDFYAAYPLTEVPNG
>tr|A0A5F9DN75|A0A5F9DN75_RABIT/1-93 [subseq from] RING-type domain-containing protein OS=Oryctolagus cuniculus OX=9986 PE=4 SV=1
------------------MCVLCGGYFIDATTLIECLHSFCKTCIVRYPETSKYCPICDVQAHKTRPLLNIRSDKTLQDIVYKLVPGLFKNEMKRRRDFYAAHPSADAANG
>tr|A0A1S3HSI2|A0A1S3HSI2_LINUN/1-107 [subseq from] uncharacterized protein LOC106157411 isoform X2 OS=Lingula unguis OX=7574 GN=LOC106157411 PE=4 SV=1
--MHRTTKLQLTDLNPHLMCALCGGYFVDAATITECLHSFCKTCIVRYLESSKYCPICDVMVHKTRPLVNVRLDKTLQDLVYKLVPGLFKNEMKRRRDFFAVNPLPDPS--
>tr|A0A0Q3PMA1|A0A0Q3PMA1_AMAAE/1-119 [subseq from] Polycomb group RING finger protein 2 OS=Amazona aestiva OX=12930 GN=AAES_128072 PE=4 SV=1
--MHRTTRIKITELNPHLMCALCGGYFIDATTIVECLHSFCKTCIVRYLETNKYCPMCDVQVHKTRPLLSIRSDKTLQDIVYKLVPGLFKgtxmhsyhcvDEMKRRRDFXAAYPVAEVPNG
>tr|A0A2J7Q9R4|A0A2J7Q9R4_9NEOP/1-105 [subseq from] Polycomb complex protein BMI-1 OS=Cryptotermes secundus OX=105785 GN=B7P43_G10928 PE=4 SV=1
--MHRPRRLKITDLNPHLICVLCGGYYIDATTIIECLHSFCKACIVRYLETNKYCPICDVQVHKTRPLQNIRADQTLQDIVYKLVPGLFQNEMRCRREFYAKHPEAQ----
>tr|A0A142FHG4|A0A142FHG4_9CICH/1-95 [subseq from] Bmi1 polycomb ring finger (Fragment) OS=Maylandia zebra OX=106582 GN=bmi1 PE=2 SV=1
---------------PHLMCVLCGGYFIDATTIIECLHSFCKMCIVRYLETSKYCPICDVQVHKTKPLLNIRSDKTLQDIVYKLVPGLFKNEMKRRRDFYAEHP-VDASNG
>tr|A0A1S3HQX2|A0A1S3HQX2_LINUN/1-103 [subseq from] polycomb complex protein BMI-1-B-like OS=Lingula unguis OX=7574 GN=LOC106157368 PE=4 SV=1
--MHRTTRLKITELNPHLMCALCGGYLTDAATVVECLHSFCKTCIVRYMETSKFCPICDVMVHKTKPLTNVRLDKTLQDLVYKLVPGLFKNEMKRRREFYSANPD------
>tr|A0A6P8NRQ2|A0A6P8NRQ2_GEOSA/1-106 [subseq from] polycomb group RING finger protein 2 OS=Geotrypetes seraphini OX=260995 GN=PCGF2 PE=4 SV=1
--MQRSRRIKITELNPHLMCALCGGYFIDATTIVECLHSFCKTCIVPYLEANKFCPMCDAQVHKTRPLLSIRSDKTLQDIVYKLVPGLFKDEMKRRREFYSTYPLPDV---
>tr|A0A1L8EKT5|A0A1L8EKT5_XENLA/1-102 [subseq from] RING-type domain-containing protein OS=Xenopus laevis OX=8355 GN=XELAEV_18045966mg PE=4 SV=1
--MHRTTRIKMTELNPHLMCALCGGYFIDAATIVECLHSFCKTCILRYLEAHKFCPMCDSQVHKGRPLLSIRSDKTLQDIVYKLVPGLFRDEMKRRRDFYASYS-------
>tr|Q6NU75|Q6NU75_XENLA/1-102 [subseq from] MGC81178 protein OS=Xenopus laevis OX=8355 GN=pcgf2.S PE=2 SV=1
--MHRTTRIKMTELNPHLMCALCGGYFIDAATIVECLHSFCKTCILRYLEAHKFCPMCDSQVHKGRPLLSIRSDKTLQDIVYKLVPGLFRDEMKRRRDFYASYS-------
>tr|A0A2J7Q9T5|A0A2J7Q9T5_9NEOP/1-105 [subseq from] Polycomb complex protein BMI-1 OS=Cryptotermes secundus OX=105785 GN=B7P43_G10928 PE=4 SV=1
--MHRPRRLKITDLNPHLICVLCGGYYIDATTIIECLHSFCKACIVRYLETNKYCPICDVQVHKTRPLQNIRADQTLQDIVYKLVPGLFQNEMRCRREFYAKHPEAQ----
>tr|A0A347ZJE8|A0A347ZJE8_9NEOP/1-105 [subseq from] Putative Psc1 (Fragment) OS=Reticulitermes speratus OX=60591 GN=Psc1 PE=2 SV=1
--MHRPRRLKITDLNPHLICVLCGGYYVDATTIIECLHSFCKACIVRYLETNKYCPICDVQVHKTRPLQNIRSDKTLQDIVYKLVPGLFQKEMRCRREFYAKHPEAQ----
>tr|A0A067QNY7|A0A067QNY7_ZOONE/1-105 [subseq from] Polycomb complex protein BMI-1 OS=Zootermopsis nevadensis OX=136037 GN=L798_14632 PE=4 SV=1
--MHRPRRIKITDLNPHLICVLCGGYYVDATTIIECLHSFCKACIVRYLETNKYCPICDVQVHKTRPLQNIRADQTLQDIVYKLVPGLFQNEMRCRREFYAKHPEAQ----
>tr|A0A6L2PRQ3|A0A6L2PRQ3_COPFO/1-105 [subseq from] RING-type domain-containing protein OS=Coptotermes formosanus OX=36987 GN=Cfor_10323 PE=4 SV=1
--MHRPRRLKITDLNPHLICVLCGGYYVDATTIIECLHSFCKACIVRYLETNKYCPICDVQVHKTRPLQNIRSDKTLQDIVYKLVPGLFQKEMRCRREFYAKHPEAQ----
>tr|A0A6P7ZTA1|A0A6P7ZTA1_9AMPH/1-106 [subseq from] polycomb group RING finger protein 2 isoform X2 OS=Microcaecilia unicolor OX=1415580 GN=PCGF2 PE=4 SV=1
--MQRSRRIKITELNPHLMCALCGGYFIDATTIVECLHSFCKTCIVPYLEANKFCPMCDAQVHKTRPLLSIRSDKTLQDIVYKLVPGLFKDEMKRRHKFYSAYPLPDV---
>tr|A0A6P7ZVV0|A0A6P7ZVV0_9AMPH/1-106 [subseq from] polycomb group RING finger protein 2 isoform X1 OS=Microcaecilia unicolor OX=1415580 GN=PCGF2 PE=4 SV=1
--MQRSRRIKITELNPHLMCALCGGYFIDATTIVECLHSFCKTCIVPYLEANKFCPMCDAQVHKTRPLLSIRSDKTLQDIVYKLVPGLFKDEMKRRHKFYSAYPLPDV---
>tr|A0A803K733|A0A803K733_XENTR/1-103 [subseq from] Polycomb group ring finger 2 OS=Xenopus tropicalis OX=8364 GN=pcgf2 PE=4 SV=1
--MHRTMRIKMTELNPHLMCALCGGYFIDAATIVECLHSFCKTCILRYLEAHKFCPMCDSQVHKGRPLLSIRSDKTLQDIVYKLVPGLFRDEMKRRRDFYASYSR------
>tr|A0A2P4SBD5|A0A2P4SBD5_BAMTH/1-90 [subseq from] RING-type domain-containing protein OS=Bambusicola thoracicus OX=9083 GN=CIB84_014840 PE=4 SV=1
--MHRTTRIKITELNPHLMCVLCGGYFIDATTIIECLHSFCKTCIVRYLETSKYCPICDVQVHKTRPLLNIRSDKTLQDIVYKLVPGLFKTA-------------------
>tr|A0A2U3XEE1|A0A2U3XEE1_LEPWE/1-90 [subseq from] polycomb complex protein BMI-1 isoform X2 OS=Leptonychotes weddellii OX=9713 GN=BMI1 PE=4 SV=1
--MHRTTRIKITELNPHLMCVLCGGYFIDATTIIECLHSFCKTCIVRYLETSKYCPICDVQVHKTRPLLNIRSDKTLQDIVYKLVPGLFKTA-------------------
>tr|A0A2U3ZNB0|A0A2U3ZNB0_ODORO/1-90 [subseq from] polycomb complex protein BMI-1 isoform X2 OS=Odobenus rosmarus divergens OX=9708 GN=BMI1 PE=4 SV=1
--MHRTTRIKITELNPHLMCVLCGGYFIDATTIIECLHSFCKTCIVRYLETSKYCPICDVQVHKTRPLLNIRSDKTLQDIVYKLVPGLFKTA-------------------
>tr|A0A2Y9HL82|A0A2Y9HL82_NEOSC/1-90 [subseq from] polycomb complex protein BMI-1 isoform X2 OS=Neomonachus schauinslandi OX=29088 GN=BMI1 PE=4 SV=1
--MHRTTRIKITELNPHLMCVLCGGYFIDATTIIECLHSFCKTCIVRYLETSKYCPICDVQVHKTRPLLNIRSDKTLQDIVYKLVPGLFKTA-------------------
>tr|A0A2Y9KDZ6|A0A2Y9KDZ6_ENHLU/1-90 [subseq from] polycomb complex protein BMI-1 isoform X2 OS=Enhydra lutris kenyoni OX=391180 GN=LOC111155498 PE=4 SV=1
--MHRTTRIKITELNPHLMCVLCGGYFIDATTIIECLHSFCKTCIVRYLETSKYCPICDVQVHKTRPLLNIRSDKTLQDIVYKLVPGLFKTA-------------------
>tr|A0A803KHC0|A0A803KHC0_XENTR/1-103 [subseq from] Polycomb group ring finger 2 OS=Xenopus tropicalis OX=8364 GN=pcgf2 PE=4 SV=1
--MHRTMRIKMTELNPHLMCALCGGYFIDAATIVECLHSFCKTCILRYLEAHKFCPMCDSQVHKGRPLLSIRSDKTLQDIVYKLVPGLFRDEMKRRRDFYASYSR------
>tr|Q5BKN6|Q5BKN6_XENTR/1-103 [subseq from] Pcgf2 protein OS=Xenopus tropicalis OX=8364 GN=rnls PE=2 SV=1
--MHRTMRIKMTELNPHLMCALCGGYFIDAATIVECLHSFCKTCILRYLEAHKFCPMCDSQVHKGRPLLSIRSDKTLQDIVYKLVPGLFRDEMKRRRDFYASYSR------
>tr|A0A7R9LUC3|A0A7R9LUC3_9ACAR/333-402 [subseq from] Hypothetical protein OS=Oppiella nova OX=334625 GN=ONB1V03_LOCUS5823 PE=4 SV=1
-------SIGNKELNDRLKCFLCNGYLVNPTIIIDCDHSFCKSCLIKHLESntpkSRYCPRCDQQINKTKPKLNLKN--------------------------------------
>tr|A0A7R9LUC3|A0A7R9LUC3_9ACAR/503-603 [subseq from] Hypothetical protein OS=Oppiella nova OX=334625 GN=ONB1V03_LOCUS5823 PE=4 SV=1
--------IVVKEFNELIQCFLCKGYLIDATTVIECLHSFCKTCIINHLESntpkSRLCPRCDSQIHRTKPKLFIRSDPTLQDIIYKLVPGLYKNEMTRRKEFYSKETD------
>tr|D2H542|D2H542_AILME/1-109 [subseq from] RAWUL domain-containing protein (Fragment) OS=Ailuropoda melanoleuca OX=9646 GN=PANDA_004977 PE=4 SV=1
--MHRTTRIKIAELNPHLMCALCGGYFIDAATIVECLHSSTPPPPVRYLETNKYCPMCDVQVHKTRPLLSIRSDKTLQDIVYKLVPGLFKDEMKRRRDFYAAYPLTEVPNG
>tr|A0A1L8ERZ9|A0A1L8ERZ9_XENLA/1-102 [subseq from] RING-type domain-containing protein OS=Xenopus laevis OX=8355 GN=pcgf2.L PE=4 SV=1
--MHRTMRIKMTELNPHLMCALCGGYFIDAATIVECLHSFCKTCILRYLEAHKFCPMCDSQVHKGRPLLSIRSDKTLQDIVYKLVPGLFRGEMKRRRDFYASYS-------
>tr|Q6NTM9|Q6NTM9_XENLA/1-101 [subseq from] MGC83173 protein OS=Xenopus laevis OX=8355 GN=pcgf2.L PE=2 SV=1
--MHRTMRIKMTELNPHLMCALCGGYFIDAATIVECLHSFCKTCILRYLEAHKFCPMCDSQVHKGRPLLSIRSDKTLQDIVYKLVPGLFRGEMKRRRDFYASY--------
>tr|V4B1J5|V4B1J5_LOTGI/1-108 [subseq from] RING-type domain-containing protein (Fragment) OS=Lottia gigantea OX=225164 GN=LOTGIDRAFT_56827 PE=4 SV=1
--MHRSKKIKIGDVNPHLLCVLCGGYFVDATTIIECLHSFCKTCIIRYLESNKTCPSCDVLIHKTRPRLNIRSDKTLQDIVYKLVPGLYKNEMRRRREFYSQYPNKDDTN-
>tr|A0A3Q4ANM2|A0A3Q4ANM2_MOLML/1-94 [subseq from] Bmi1 polycomb ring finger oncogene 1a OS=Mola mola OX=94237 PE=4 SV=1
--MHRTTRIKITELNPHLMCVLCGGYFIDATTIIECLHSFCKMCIVRYLETSKYCPICDVQVHKTKPLLNIRSDKTLQDIVYKLVPGLFKSKTRPS---------------
>tr|A0A3Q2W6A8|A0A3Q2W6A8_HAPBU/1-91 [subseq from] BMI1 proto-oncogene, polycomb ring finger OS=Haplochromis burtoni OX=8153 PE=4 SV=1
--MHRTTRIKITELNPHLMCVLCGGYFIDATTIIECLHSFCKMCIVRYLETSKYCPICDVQVHKTKPLLNIRSDKTLQDIVYKLVPGLFKSKS------------------
>tr|A0A3L8DAW9|A0A3L8DAW9_OOCBI/47-139 [subseq from] Uncharacterized protein OS=Ooceraea biroi OX=2015173 GN=DMN91_009516 PE=4 SV=1
--------PLVQDLNEHIVCPLCRGYLIDATTLVECLHSFCRGCILRRLSSGvRVCPVCSVAAS---PQ--LLPDVRLQRLVYLAVPGLFRSELERRRHFRLVNPQ------
>tr|A0A3L8DAW9|A0A3L8DAW9_OOCBI/788-882 [subseq from] Uncharacterized protein OS=Ooceraea biroi OX=2015173 GN=DMN91_009516 PE=4 SV=1
--------TLLRDVNPYLICKICRGYLIDAVTVVECLHSFCRSCILKHLGNVAHCPSCKHALNKAKP--NIKADKALQDIVYKLVPGLYHKEMLKRREFYKKHPE------
>tr|A0A821WL89|A0A821WL89_9NEOB/41-149 [subseq from] (mimic poison frog) hypothetical protein OS=Ranitomeya imitator OX=111125 GN=RIMITATOR_LOCUS5290867 PE=4 SV=1
-TMHRTMRIKMTELNPHLMCALCGGYFIDAATIVECLHSFCKTCILRYLEAHKFCPMCDSQVHKGRPLLSIRADKTLQDIVYKLVPGLFRGEMKRRREFYSSYARKEANS-
>tr|A0A4Y2HPT9|A0A4Y2HPT9_ARAVE/1-104 [subseq from] Polycomb complex protein BMI-1-A OS=Araneus ventricosus OX=182803 GN=bmi1a PE=4 SV=1
--MHRTTRLKITDLNQHFICVLCDGYLVDATTIVECLHSFCRTCIVRYLENSRFCPVCDVQVHKTKPLLSIRSDTTLQDVVYKLIPGLYQNEMQRRREFYAEHPEE-----
>tr|A0A498LC72|A0A498LC72_LABRO/180-270 [subseq from] Sperm-associated antigen 6 isoform X1 OS=Labeo rohita OX=84645 GN=ROHU_013099 PE=4 SV=1
-TMHRTTRIKITELNPHLMCVLCGGYFIDATTIIECLHSFCKMCIVRYLETSKYCPICDVQVHKTKPLLNIRSDKTLQDIVYKLVPGLFKTA-------------------
>tr|L9KLN1|L9KLN1_TUPCH/1-95 [subseq from] Polycomb group RING finger protein 2 OS=Tupaia chinensis OX=246437 GN=TREES_T100004146 PE=4 SV=1
--MHRTTRIKITELNPHLMCALCGGNFIDATTTVECLHSFCKTCIARYLETNKYCPMCDVQVHKTRPLLSIRSDKTLRNIVYKLVPGLFKDEMKRRR--------------
>tr|A0A4W5K4C2|A0A4W5K4C2_9TELE/1-91 [subseq from] RING-type domain-containing protein OS=Hucho hucho OX=62062 PE=4 SV=1
--MHRTTRIKITELNPHLMCVLCGGYFIDATTIIECLHSFCKMCIVRYLETSKYCPICDVPVHKTKPLLNIRSDKTLQDIVYKLVPGLFKSKW------------------
>tr|A0A4Z2H3V1|A0A4Z2H3V1_9TELE/54-145 [subseq from] Polycomb complex protein BMI-1 OS=Liparis tanakae OX=230148 GN=BMI1 PE=4 SV=1
-NMHRTTRIKITELNPHLMCVLCGGYFIDATTIIECLHSFCKMCIVRYLEASKYCPICDVQVHKTKPLLNIRSDKTLQDIVYKLVPGLFKTSN------------------
>tr|A0A822AX29|A0A822AX29_9NEOB/1-109 [subseq from] (mimic poison frog) hypothetical protein OS=Ranitomeya imitator OX=111125 GN=RIMITATOR_LOCUS7109622 PE=4 SV=1
--MHRTTQIKIMELNPHLMCALYGGYFINTTTIVECLHSFCKTFIVRYLETNKYCPMCDVQVHKTGPLLSIRSDKTLQDIVYKLVSGLFKDVMKGRRDFYAAYPLTEVPNG
>tr|A0A851FKG0|A0A851FKG0_PITSO/1-89 [subseq from] PCGF2 protein (Fragment) OS=Pitta sordida OX=9163 GN=Pcgf2 PE=4 SV=1
--MHRTTRIKITELNPHLMCALCGGYFIDATTIVECLHSFCKTCIVRYLETNKYCPMCDVQVHKTRPLLSIRSDKTLQDIVYKLVPGLFKV--------------------
>tr|A0A7L0XUJ7|A0A7L0XUJ7_TYRSA/1-91 [subseq from] PCGF2 protein (Fragment) OS=Tyrannus savana OX=137541 GN=Pcgf2 PE=4 SV=1
--MHRTTRIKITELNPHLMCALCGGYFIDATTIVECLHSFCKTCIVRYLETNKYCPMCDVQVHKTRPLLSIRSDKTLQDIVYKLVPGLFKGTA------------------
>tr|A0A553RDL8|A0A553RDL8_9TELE/2-92 [subseq from] RING-type domain-containing protein OS=Danionella translucida OX=623744 GN=DNTS_009898 PE=4 SV=1
-TMHRTTRIKITELNPHLMCVLCGGYFIDATTIIECLHSFCKMCIVRYLETNKYCPACDVQVHKTKPLLNIRSDKTLQDIVYKLVPGLFKTA-------------------
>tr|A0A4Y2AP44|A0A4Y2AP44_ARAVE/19-121 [subseq from] Polycomb complex protein BMI-1 OS=Araneus ventricosus OX=182803 GN=Bmi1 PE=4 SV=1
--MQRSTRLKITDLNPHLSCILCGGYFIDATTITECVHSFCRACIVRYLETSKYCPVCEVQVHKSRPLHYIRSDKTLQDIVYKLVPGLFHNEMKRRRELYASQPP------
>tr|G5BK62|G5BK62_HETGA/127-235 [subseq from] Polycomb group RING finger protein 2 OS=Heterocephalus glaber OX=10181 GN=GW7_13064 PE=4 SV=1
--MHRTTRIKITELNPHLMCALCGGYFIDATTIVECLHSFCKTCIVRYLETNKYCPMCDVPVLACGLGESRGSDKTLQDIVYKLVPGLFKDEMKRRRDFYAAYPLTEVPNG
>tr|A0A1B6CGP0|A0A1B6CGP0_9HEMI/1-107 [subseq from] RING-type domain-containing protein (Fragment) OS=Clastoptera arizonana OX=38151 GN=g.32920 PE=4 SV=1
--MQRPRSIKITDLNPHLMCVLCGGYYIDATTIIECLHSFCKSCLVRYLESNKYCPICDVQVHKTNPLLNIRQDQTLQNIVYKLVPGLYQNELKSRREFYKLHPDRKPV--
>tr|A0A2P8YI44|A0A2P8YI44_BLAGE/1-104 [subseq from] RING-type domain-containing protein OS=Blattella germanica OX=6973 GN=C0J52_03775 PE=4 SV=1
--MNKPRRLKITDLNPHLLCVLCGGYYVDATTIIECLHSFCKACIVRYLETNKYCPICDVQVHKTRPLQNIRSDQTLQDIVYKLVPGLFQTEMRCRRDYYSKNPEA-----
>tr|A0A6J8C3Z3|A0A6J8C3Z3_MYTCO/31-134 [subseq from] PCGF4 OS=Mytilus coruscus OX=42192 GN=MCOR_24937 PE=4 SV=1
-KMHRTLKIKITELNPQLICVLCGGYLVDASTIVECLHSFCKTCIARYLDNSKCCPICDTMVHKTKPMQNVRLDKTLQDLVYKLVPGLYKNEMKRRRDFYAAYPV------
>tr|S9X9R3|S9X9R3_CAMFR/1-89 [subseq from] Polycomb group RING finger protein 2 OS=Camelus ferus OX=419612 GN=CB1_000261033 PE=4 SV=1
--MHRTTRIKITELNPHLMCALCGGYFIDATTIVECLHSFCKTCIVRYLETNKYCPMCDVQVHKTRPLLSVRSDKTLQDIVYKLVPGLFKV--------------------
>tr|A0A087TEN0|A0A087TEN0_STEMI/1-103 [subseq from] RING-type domain-containing protein (Fragment) OS=Stegodyphus mimosarum OX=407821 GN=X975_14585 PE=4 SV=1
--MFRSTRLKITDLNPHLSCILCGGYFIDATTITECLHSFCRACIVRYLETSKYCPVCEVQVHKSRPLHYIRSDKTLQDIVYKLVPGLFHNEMKRRRELYASQPP------
>tr|A0A803W7V0|A0A803W7V0_FICAL/1-92 [subseq from] Polycomb group ring finger 2 OS=Ficedula albicollis OX=59894 GN=PCGF2 PE=4 SV=1
--MHRTTRIKITELNPHLMCALCGGYFIDATTIVECLHSFCKTCIVRYLETNKYCPMCDVQVHKTRPLLSIRSDKTLQDIVYKLVPGLFKGACH-----------------
>tr|A0A4Y1MDT9|A0A4Y1MDT9_OCTVU/18-117 [subseq from] Bmi1 polycomb ring finger oncogene 1a (Fragment) OS=Octopus vulgaris OX=6645 GN=bmi1a PE=2 SV=1
-----SVGIKITELNPHLTCILCGGYFIDATTIIECLHPFCRACIVRYLESSKFCPICEVMVHKTRPLQNIRADETLQDLVYKLVPGLYRNEMKRRRDFYASHKG------
>tr|A0A6P7SPU6|A0A6P7SPU6_OCTVU/18-117 [subseq from] polycomb complex protein BMI-1 isoform X2 OS=Octopus vulgaris OX=6645 GN=LOC115214949 PE=4 SV=1
-----SVGIKITELNPHLTCILCGGYFIDATTIIECLHPFCRACIVRYLESSKFCPICEVMVHKTRPLQNIRADETLQDLVYKLVPGLYRNEMKRRRDFYASHKG------
>tr|A0A6L5CSS5|A0A6L5CSS5_9INSE/6-106 [subseq from] RING-type domain-containing protein OS=Ephemera danica OX=1049336 GN=B566_EDAN012865 PE=4 SV=1
-------KFCLNDLNPHLLCVLCGGYFVDATTIIECLHSFCKTCIVRYLETSKYCPICDVQVHKTKPLQNIRSDRTLQDIVYKLVPGLFQKEMQLRRQFYADHPDVAA---
>tr|A0A850UE07|A0A850UE07_GRUAM/1-90 [subseq from] PCGF2 protein (Fragment) OS=Grus americana OX=9117 GN=Pcgf2 PE=4 SV=1
--MHRTTRIKITELNPHLMCALCGGYFIDATTIVECLHSFCKTCIVRYLETNKYCPMCDVQVHKTRPLLSIRSDKTLQDIVYKLVPGLFKGS-------------------
>tr|A0A293MWG2|A0A293MWG2_ORNER/61-165 [subseq from] RING-type domain-containing protein (Fragment) OS=Ornithodoros erraticus OX=265619 PE=4 SV=1
GKMQQSGRKKLVELNPHLTCMLCGGYFVDATTIIECLHSFCKTCIVRYLSLHKICPVCDVQVHKTRPLVNIRSDQTLQDIVYKLVPGLFKNEMRKRREFYARLPP------
>tr|A0A8B6GZ22|A0A8B6GZ22_MYTGA/1-103 [subseq from] Polycomb group RING finger protein 4 OS=Mytilus galloprovincialis OX=29158 GN=MGAL_10B060849 PE=4 SV=1
--MHRTLKIKITELNPQLICVLCGGYLVDASTIVECLHSFCKTCIARYLDNSKCCPICDTMVHKTKPMQNVRLDKTLQDLVYKLVPGLYKNEMKRRRDFYAAYPI------
>tr|A0A6P7SNQ4|A0A6P7SNQ4_OCTVU/18-116 [subseq from] polycomb complex protein BMI-1 isoform X1 OS=Octopus vulgaris OX=6645 GN=LOC115214949 PE=4 SV=1
-----SVGIKITELNPHLTCILCGGYFIDATTIIECLHPFCRACIVRYLESSKFCPICEVMVHKTRPLQNIRADETLQDLVYKLVPGLYRNEMKRRRDFYASHK-------
>tr|A0A164XLS8|A0A164XLS8_9CRUS/1-104 [subseq from] Lethal (3) 73Ah OS=Daphnia magna OX=35525 GN=APZ42_020323 PE=4 SV=1
--MHQVSKLQITKLNPHLTCLLCGGYFIEATTIIECLHSFCKSCIVRYLETNKFCPVCEVQVHKTKPLLNIRSDQTLQDIVYKLVPGLFQHEMRLRREFYSKHPND-----
>tr|E9HN18|E9HN18_DAPPU/1-104 [subseq from] RING-type domain-containing protein OS=Daphnia pulex OX=6669 GN=DAPPUDRAFT_302409 PE=4 SV=1
--MHQVSKLQITKLNPHLTCLLCGGYYIEATTIIECLHSFCKSCIVRYLETNKFCPVCEVQVHKTKPLLNIRSDQTLQDIVYKLVPGLFQHEMRLRREFYSKHPNQ-----
>tr|A0A6P7VF34|A0A6P7VF34_IXOSC/5-103 [subseq from] polycomb complex protein BMI-1 OS=Ixodes scapularis OX=6945 GN=LOC8038295 PE=4 SV=1
------GRKKLVELNPHLTCVLCGGYFIDATTIIECLHSFCRTCIVRYLWVHKMCPVCDVQVHKTRPLLNIRSDQTLQDIVYKLVPGLFKNEMRRRREFYSRLPE------
>tr|A0A6P7W0Z7|A0A6P7W0Z7_IXOSC/5-103 [subseq from] polycomb complex protein BMI-1-like OS=Ixodes scapularis OX=6945 GN=LOC115327374 PE=4 SV=1
------GRKKLVELNPHLTCVLCGGYFIDATTIIECLHSFCRTCIVRYLWVHKMCPVCDVQVHKTRPLLNIRSDQTLQDIVYKLVPGLFKNEMRRRREFYSRLPE------
>tr|A0A293LDB9|A0A293LDB9_ORNER/2-103 [subseq from] RING-type domain-containing protein (Fragment) OS=Ornithodoros erraticus OX=265619 PE=4 SV=1
---QQSGRKKLVELNPHLTCMLCGGYFVDATTIIECLHSFCKTCIVRYLSLHKICPVCDVQVHKTRPLVNIRSDQTLQDIVYKLVPGLFKNEMRKRREFYARLPP------
>tr|A0A1Z5LE42|A0A1Z5LE42_ORNMO/6-108 [subseq from] RING-type domain-containing protein (Fragment) OS=Ornithodoros moubata OX=6938 PE=4 SV=1
----QSGRKKLVELNPHLTCMLCGGYFVDATTIIECLHSFCKTCIVRYLSLHKICPVCDVQVHKTRPLVNIRSDQTLQDIVYKLVPGLFKNEMRRRREFYARlAPSA-----
>tr|A0A6P7SQ22|A0A6P7SQ22_OCTVU/1-104 [subseq from] polycomb complex protein BMI-1-like OS=Octopus vulgaris OX=6645 GN=LOC115215012 PE=4 SV=1
--MYRSGRLKISEINPHLTCILCGGYYIDATTIIECLHSFCKTCIVRYLESSKYCPICDVLVHKTRPLQHIRQDQILQNLVYKMVPGLFSNEMKRRRDYYIKHPCS-----
>tr|A0A224XKN4|A0A224XKN4_9HEMI/1-105 [subseq from] Putative polycomb complex protein bmi-1 (Fragment) OS=Panstrongylus lignarius OX=156445 PE=4 SV=1
--MHSPKRIKITDVNPHLICVLCGGYYIDATTIIECLHSFCKSCIVRYLQKNKYCPICDVQVHKTAPLLNIRSDRTLQNIVYKLVPSLFKNEMERRVAFYEKYPGAM----
>tr|A0A2R5LL05|A0A2R5LL05_9ACAR/1-103 [subseq from] RING-type domain-containing protein OS=Ornithodoros turicata OX=34597 PE=4 SV=1
--MQQTGRKKLVELNPHLTCMLCGGYFVDATTIIECLHSFCKTCIVRYLSLHKICPVCDVQVHKTRPLVNIRSDQTLQDIVYKLVPGLFKSEMRKRREFYARLPP------
>tr|A0A7K5KRL2|A0A7K5KRL2_VIRAL/1-113 [subseq from] PCGF2 protein (Fragment) OS=Vireo altiloquus OX=34956 GN=Pcgf2 PE=4 SV=1
--MHRTTRIKITELNPHLMCALCGGYFIDATTIVECLHSFCKTCIVRYLETNKYCPMCDVSRSSRIPLISpsfptfprSRSDKTLQDIVYKLVPGLFKDEMKRRRDFYATYPVAE----
>tr|A0A7R9G9H4|A0A7R9G9H4_9CRUS/4-107 [subseq from] Hypothetical protein OS=Notodromas monacha OX=399045 GN=NMOB1V02_LOCUS1974 PE=4 SV=1
-----MTIMKVRDLHPQIICPLCGGYFIDATTIVECLHSFCRSCIVRYLETSKYCPICDVQIHKTKPLLNIRPDKTLQDIVFKLVPGLFEDEMRRRREFYSKHPESEPA--
>tr|A0A0P4WT35|A0A0P4WT35_SCYOL/5-106 [subseq from] RING-type domain-containing protein OS=Scylla olivacea OX=85551 PE=4 SV=1
------RRLRVRELHPNLLCILCGGYYVDATTIVECLHSFCKTCIVRYLESSKFCPICDVQVHKTKPLLSIRPDKTLQDIVYKLVPGLYPNEMCKRREFYSSHPETPP---
>tr|A0A482X8N5|A0A482X8N5_LAOST/3-104 [subseq from] RING-type domain-containing protein OS=Laodelphax striatellus OX=195883 GN=LSTR_LSTR005300 PE=4 SV=1
----NTRKLKVTDLNPHLICVLCGGYYIDATTIIECLHSFCRSCIVRYLESNKYCPICDVQVHKTRPLQNIRPDTTLQTIVYKLVPGLYQNEMRCRREFYAKHPEA-----
>tr|A0A6I9XUH1|A0A6I9XUH1_9SAUR/1-87 [subseq from] polycomb complex protein BMI-1-like OS=Thamnophis sirtalis OX=35019 GN=LOC106545612 PE=4 SV=1
--MHRTTRIKITELNPHLMCVICGGYFIDATTIIECLHSFCKTCIVHYLESSKYCPICDVQVHKTKPLLNIRSDKTLQDIVYKLVPGLT----------------------
>tr|A0A0A9W5V3|A0A0A9W5V3_LYGHE/1-103 [subseq from] Polycomb complex protein BMI-1 OS=Lygus hesperus OX=30085 GN=Bmi1_5 PE=4 SV=1
--MHSPKRIKVTEVNPHLICVLCRGYYIDATTIIECLHSFCKTCIVKYLHTNKYCPICDVQVHKTSPLLNIRSDKTLQNIVYKLVPSLFKSEMDRRVEFYRQHPE------
>tr|A0A7M7RAS1|A0A7M7RAS1_STRPU/1-106 [subseq from] RING-type domain-containing protein OS=Strongylocentrotus purpuratus OX=7668 PE=4 SV=1
--MHRKTRLKITDLNKHLTCSLCKGYIVDATSIIECLHSFCRSCIVRYLHTSKQCPVCDTQVHKTRPLLNIRSDKTLQNLVYKLVPSMFKGEMKRRREFYKSHPQAST---
>tr|A0A2R7VUM5|A0A2R7VUM5_ONCFA/28-134 [subseq from] RING-type domain-containing protein OS=Oncopeltus fasciatus OX=7536 GN=OFAS_OFAS000912 PE=4 SV=1
-KMHSPKRIKITDVNPHLLCVLCGGYYIDATTVIECFHSFCKSCIVKYLEKNKYCPICDVLIHKTSPLLNIRPDKTLQNVVYKLVPSLFKNEMQRRVEFYQKHPDSPT---
>tr|A0A7M7P5X5|A0A7M7P5X5_STRPU/1-106 [subseq from] RING-type domain-containing protein OS=Strongylocentrotus purpuratus OX=7668 PE=4 SV=1
--MHRKTRLKITDLNKHLTCSLCKGYIVDATSIIECLHSFCRSCIVRYLHTSKQCPVCDTQVHKTRPLLNIRSDKTLQNLVYKLVPSMFKGEMKRRREFYKSHPQAST---
>tr|V3ZDJ1|V3ZDJ1_LOTGI/3-103 [subseq from] RING-type domain-containing protein OS=Lottia gigantea OX=225164 GN=LOTGIDRAFT_135322 PE=4 SV=1
----RKGRIPVTEVNPHLLCVLCGGYFVDATTIIECLHSYCRTCIVRYLETSKMCPLCDVLVHKTKPLENLRADKTLQDLVYKLVPGLFESEMANRRKFYGEHPE------
>tr|A0A3R7PYN8|A0A3R7PYN8_PENVA/5-104 [subseq from] RING-type domain-containing protein OS=Penaeus vannamei OX=6689 GN=C7M84_000029 PE=4 SV=1
------RRLRVAELHPNLLCILCGGYYVDATTIVECLHSFCKTCIVRYLESSKFCPICDVQVHKTKPLLSIRPDKTLQDIVYKLVPGLYQNEMCRRREFYTGHPET-----
>tr|A0A4Y2N4B5|A0A4Y2N4B5_ARAVE/11-110 [subseq from] Polycomb complex protein BMI-1 (Fragment) OS=Araneus ventricosus OX=182803 GN=BMI1 PE=4 SV=1
--MQSSGNIKLVDLNPLLTCVLCKGYYIDATTIIECLHSFCKTCIVRYLQSNKFCPTCDVQVHKTRPLLNIRSDQTLQDIVYKLVPGLFKNEMKRRRDFYRQ---------
>tr|A0A5B7DF57|A0A5B7DF57_PORTR/49-150 [subseq from] Polycomb complex protein BMI-1-A OS=Portunus trituberculatus OX=210409 GN=bmi1a PE=4 SV=1
-----LRRLRVRELHPNLLCILCGGYYVDATTIVECLHSFCKTCIVRYLESSKFCPICDVQVHKTKPLLSIRPDKTLQDIVYKLVPGLYPNEMCKRREFYSSHPETP----
>tr|A0A7L1WV11|A0A7L1WV11_9PASS/1-83 [subseq from] BMI1 protein (Fragment) OS=Certhia brachydactyla OX=73330 GN=Bmi1 PE=4 SV=1
----------------------------DATTIIECLHSFCKTCIVRYLETSKYCPICDVQVHKTRPLLNIRSDKTLQDIVYKLVPGLFKNEMKRRRDFYAAHPSADAANG
>tr|A0A224YW43|A0A224YW43_9ACAR/5-105 [subseq from] Polycomb group RING finger protein 4 OS=Rhipicephalus zambeziensis OX=60191 PE=4 SV=1
------GRKKLVEINPHLTCVLCNGYFIDATTIIECLHSFCKTCIVKYLEKNKLCPVCDVQVHKTRPLLNIRSDQTLQDIVYKLVPGLFRNEMARRRQFYDSlSPSE-----
>tr|A0A7E4SAZ7|A0A7E4SAZ7_CIMLE/1-103 [subseq from] RING-type domain-containing protein OS=Cimex lectularius OX=79782 PE=4 SV=1
--MHSPKRIKITDVNPHLLCVLCGGYYIDATTIIECLHSFCKSCIVKYLEKNKYCPICDVQIHKTFPLLNIRSDKTLQNIVYKLVPSLFKDEMQRRVSFYEKNPN------
>tr|A0A667Y8J1|A0A667Y8J1_9TELE/6-103 [subseq from] Polycomb group ring finger 2 OS=Myripristis murdjan OX=586833 GN=pcgf2 PE=4 SV=1
-----PNRIKITDLNPHLTCPLCAGYFIDATTIVECLHSFCKTCIVAFLETNKFCPRCDVQVHKTCPQLSIRADKTLQDIVYKLVPGLFKDEMKRRRDFYAEN--------
>tr|A0A4W6FPV9|A0A4W6FPV9_LATCA/2-93 [subseq from] Bmi1 polycomb ring finger oncogene 1a OS=Lates calcarifer OX=8187 PE=4 SV=1
-TMHRTTRIKITELNPHLMCVLCGGYFIDATTIIECLHSFCKMCIVRYLETSKYCPICDVQVHKTEFLFLSRSDKTLQDIVYKLVPGLFKSKI------------------
>tr|A0A4W6FPN3|A0A4W6FPN3_LATCA/2-93 [subseq from] Bmi1 polycomb ring finger oncogene 1a OS=Lates calcarifer OX=8187 PE=4 SV=1
-TMHRTTRIKITELNPHLMCVLCGGYFIDATTIIECLHSFCKMCIVRYLETSKYCPICDVQVHKTEFLFLSRSDKTLQDIVYKLVPGLFKSKI------------------
>tr|A0A6P8ZZV8|A0A6P8ZZV8_THRPL/12-112 [subseq from] polycomb group protein Psc-like OS=Thrips palmi OX=161013 GN=LOC117651258 PE=4 SV=1
------RRLPVAELHPHLMCVLCGGYYVDATTIIECLHSFCKSCLVRHLETSKYCPICEVQVHKTKPLLNIRPDETLQTMVYKLVPGLFQREMKFRQEFYAKHPEAP----
>tr|A0A6A4W2C6|A0A6A4W2C6_AMPAM/11-110 [subseq from] Polycomb group RING finger protein 2 OS=Amphibalanus amphitrite OX=1232801 GN=PCGF2_0 PE=4 SV=1
-------RVPMLEVNPHVMCVLCGGYFIDATTIIECLHSFCRKCIVTYLESSRYCPICDVQVHKTKPLLSIRPDATLQDIVYKLVPGLYRDEMRRRREFYASRPASE----
>tr|A0A6A4WG57|A0A6A4WG57_AMPAM/11-110 [subseq from] Polycomb group RING finger protein 2 OS=Amphibalanus amphitrite OX=1232801 GN=PCGF2_1 PE=4 SV=1
-------RVPMLEVNPHVMCVLCGGYFIDATTIIECLHSFCRKCIVTYLESSRYCPICDVQVHKTKPLLSIRPDATLQDIVYKLVPGLYRDEMRRRREFYASRPASE----
>tr|A0A131YJ64|A0A131YJ64_RHIAP/5-105 [subseq from] Polycomb group RING finger protein 4 OS=Rhipicephalus appendiculatus OX=34631 PE=4 SV=1
------GRKKLVEINPHLTCVLCNGYFIDATTIIECLHSFCKTCIVKYLEKNKLCPVCDAQVHKTRPLLNIRSDQTLQDIVYKLVPGLFRNEMARRRQFYDSlSPSE-----
>tr|A0A3P8XZ50|A0A3P8XZ50_ESOLU/6-103 [subseq from] Polycomb group ring finger 2 OS=Esox lucius OX=8010 GN=PCGF2 PE=4 SV=1
-----PSRIKITELNPNLICPLCVGYFIDATTIVECLHSFCKTCIVAFLETNKFCPRCDVQVHKTCPQLSIRSDKTLQDIVYKLVPGLFKDEMKRRRDFYANQ--------
>tr|A0A3B4AIH6|A0A3B4AIH6_9GOBI/6-103 [subseq from] RING-type domain-containing protein OS=Periophthalmus magnuspinnatus OX=409849 PE=4 SV=1
-----PSRIKITELNPHLTCPLCAGYLVDATTIVECLHSFCKTCIVAFLETNKFCPRCDVQVHKTCPQLSIRADKTLQDIVYKLVPGLFKDEMKRRRDFYAEN--------
>tr|A0A7N9AQ40|A0A7N9AQ40_9TELE/2-102 [subseq from] Polycomb group ring finger 2 OS=Mastacembelus armatus OX=205130 PE=4 SV=1
---HRTpSRIKITDLNPHLTCPLCAGYLIDATTIVECLHSFCKTCIVAFLETNKFCPRCDVQVHKTCPQLSIRADKTLQDIVYKLVPGLFKDEMKRRRDFYAEN--------
>tr|A0A6J1RXH0|A0A6J1RXH0_FRAOC/12-115 [subseq from] flocculation protein FLO11-like OS=Frankliniella occidentalis OX=133901 GN=LOC113203137 PE=4 SV=1
------RRLRVAELHPHLMCILCGGYYVDATTIIECLHSFCKSCLVRYLESNKYCPICEVQVHKTKPLLNIRPDETLQTMVYKLVPGLFHREMRYRQEFYAQHPEAPDSN-
>tr|A0A3P8WLE9|A0A3P8WLE9_CYNSE/6-105 [subseq from] Polycomb group ring finger 2 OS=Cynoglossus semilaevis OX=244447 GN=PCGF2 PE=4 SV=1
-----PNRIKITDLNPHLTCPLCAGYLIDATTIVECLHSFCKTCIVAFLETNKFCPRCDVQVHKTCPQLSIKADKTLQDIVYKLVPGLFKDEMKRRRDFYAANRE------
>tr|A0A482VPB5|A0A482VPB5_9CUCU/1-106 [subseq from] Polycomb complex protein BMI-1-A (Fragment) OS=Asbolus verrucosus OX=1661398 GN=BDFB_002859 PE=4 SV=1
--MHRAKKPSITDLNQHLTCKLCQGYFIDATTIIECLHSFCRSCIVKYLETNKYCPVCDVQVHKTKPLLNVRADKTLQDIVYKLVPRLLQNEVQRRRDFYLANPEAKA---
>tr|A0A023GC70|A0A023GC70_AMBTT/5-101 [subseq from] Putative polycomb complex protein bmi-1 OS=Amblyomma triste OX=251400 PE=2 SV=1
------GRKKLIELNEHLTCVLCGGYFVDATTIIECLHSFCKTCIVKYLEVHKMCPVCDVQVHKTRPLQNIRSDQTLQDIVYKLVPGLYKNEMRRRRQYYASL--------
>tr|A0A3B4FFM6|A0A3B4FFM6_9CICH/6-103 [subseq from] Polycomb group ring finger 2 OS=Pundamilia nyererei OX=303518 GN=PCGF2 PE=4 SV=1
-----PNRIKITDLNPHLTCPLCAGYLIDATTIVECLHSFCKTCIVAFLETNKFCPRCDVQVHKTCPQLSIRADKTLQDIVYKLVPGLFKDEMKRRRDFYAEN--------
>tr|G3MKP5|G3MKP5_AMBMU/5-101 [subseq from] RING-type domain-containing protein OS=Amblyomma maculatum OX=34609 PE=2 SV=1
------GRKKLIELNEHLTCVLCGGYFVDATTIIECLHSFCKTCIVKYLEVHKMCPVCDVQVHKTRPLQNIRSDQTLQDIVYKLVPGLYKNEMRRRRQYYASL--------
>tr|A0A5B7ENE6|A0A5B7ENE6_PORTR/5-104 [subseq from] Polycomb complex protein BMI-1 OS=Portunus trituberculatus OX=210409 GN=Bmi1 PE=4 SV=1
------RRVKLTQLNAHLVCVLCSGYFVDATTIIECLHTFCKTCIVRYLQTSSFCPICDVQVHKTKPLLSLREDRTLQDVVFKLVPGLFHSEMKRRYYFYKEHPEG-----
>tr|A0A3Q3WHA6|A0A3Q3WHA6_MOLML/6-103 [subseq from] Polycomb group ring finger 2 OS=Mola mola OX=94237 PE=4 SV=1
-----PNRIKITDLNPHLTCPLCAGYLIDATTIVECLHSFCKTCIVAFLETNKFCPRCDVQVHKTCPQLSIRADKTLQDIVYKLVPGLFKDEMKRRRDFYAEN--------
>tr|A0A3Q3W2L1|A0A3Q3W2L1_MOLML/6-103 [subseq from] Polycomb group ring finger 2 OS=Mola mola OX=94237 PE=4 SV=1
-----PNRIKITDLNPHLTCPLCAGYLIDATTIVECLHSFCKTCIVAFLETNKFCPRCDVQVHKTCPQLSIRADKTLQDIVYKLVPGLFKDEMKRRRDFYAEN--------
>tr|A0A3Q3W8L8|A0A3Q3W8L8_MOLML/6-103 [subseq from] Polycomb group ring finger 2 OS=Mola mola OX=94237 PE=4 SV=1
-----PNRIKITDLNPHLTCPLCAGYLIDATTIVECLHSFCKTCIVAFLETNKFCPRCDVQVHKTCPQLSIRADKTLQDIVYKLVPGLFKDEMKRRRDFYAEN--------
>tr|A0A3Q4AU74|A0A3Q4AU74_MOLML/6-103 [subseq from] Polycomb group ring finger 2 OS=Mola mola OX=94237 PE=4 SV=1
-----PNRIKITDLNPHLTCPLCAGYLIDATTIVECLHSFCKTCIVAFLETNKFCPRCDVQVHKTCPQLSIRADKTLQDIVYKLVPGLFKDEMKRRRDFYAEN--------
>tr|A0A7N8WWR9|A0A7N8WWR9_9TELE/6-103 [subseq from] Polycomb group ring finger 2 OS=Mastacembelus armatus OX=205130 PE=4 SV=1
-----PSRIKITDLNPHLTCPLCAGYLIDATTIVECLHSFCKTCIVAFLETNKFCPRCDVQVHKTCPQLSIRADKTLQDIVYKLVPGLFKDEMKRRRDFYAEN--------
>tr|A0A3Q0T288|A0A3Q0T288_AMPCI/6-103 [subseq from] Polycomb group ring finger 2 OS=Amphilophus citrinellus OX=61819 GN=PCGF2 PE=4 SV=1
-----PNRIKITDLNPHLTCPLCAGYLIDATTIVECLHSFCKTCIVAFLETNKFCPRCDVQVHKTCPQLSIRADKTLQDIVYKLVPGLFKDEMKRRRDFYAEN--------
>tr|A0A3Q4HJM6|A0A3Q4HJM6_NEOBR/6-103 [subseq from] Polycomb group RING finger protein 2-like OS=Neolamprologus brichardi OX=32507 GN=PCGF2 PE=4 SV=1
-----PNRIKITDLNPHLTCPLCAGYLIDATTIVECLHSFCKTCIVAFLETNKFCPRCDVQVHKTCPQLSIRADKTLQDIVYKLVPGLFKDEMKRRRDFYAEN--------
>tr|A0A139WGK5|A0A139WGK5_TRICA/1-104 [subseq from] Polycomb complex protein BMI-1-like protein OS=Tribolium castaneum OX=7070 GN=TcasGA2_TC034738 PE=4 SV=1
--MHRAKKPQITDLNQHLICKLCKGYFVDATTIIECLHSFCRSCIVKYLAANKYCPVCDVQVHKSKPLLNIRQDRTLQDIVYKLVPRLFQNEVQRRRDFYKTHPEA-----
>tr|A0A7R8XDP3|A0A7R8XDP3_9CRUS/13-115 [subseq from] Hypothetical protein OS=Darwinula stevensoni OX=69355 GN=DSTB1V02_LOCUS5184 PE=4 SV=1
--MSKATRIQINEINPHILCPLCGGYLIEATTIVECLHSFCRSCLVKYLDSSRSCPICDVQIHKAKPLLNIKVDKTLQDIVYKLVPGLFQNEMQRRRTFYAEHPE------
>tr|A0A3P8P9B4|A0A3P8P9B4_ASTCA/6-103 [subseq from] Polycomb group ring finger 2 OS=Astatotilapia calliptera OX=8154 GN=PCGF2 PE=4 SV=1
-----PNRIKITDLNPHLTCPLCAGYLIDATTIVECLHSFCKTCIVAFLETNKFCPRCDVQVHKTCPQLSIRADKTLQDIVYKLVPGLFKDEMKRRRDFYAEN--------
>tr|A0A3P9C3A5|A0A3P9C3A5_9CICH/6-103 [subseq from] Polycomb group ring finger 2 OS=Maylandia zebra OX=106582 PE=4 SV=1
-----PNRIKITDLNPHLTCPLCAGYLIDATTIVECLHSFCKTCIVAFLETNKFCPRCDVQVHKTCPQLSIRADKTLQDIVYKLVPGLFKDEMKRRRDFYAEN--------
>tr|A0A3Q2USF7|A0A3Q2USF7_HAPBU/6-103 [subseq from] Polycomb group ring finger 2 OS=Haplochromis burtoni OX=8153 PE=4 SV=1
-----PNRIKITDLNPHLTCPLCAGYLIDATTIVECLHSFCKTCIVAFLETNKFCPRCDVQVHKTCPQLSIRADKTLQDIVYKLVPGLFKDEMKRRRDFYAEN--------
>tr|A0A3Q3FPK3|A0A3Q3FPK3_9LABR/6-103 [subseq from] Polycomb group ring finger 2 OS=Labrus bergylta OX=56723 GN=PCGF2 PE=4 SV=1
-----PNRIKITDLNPHLTCPLCAGYLIDATTIVECLHSFCKTCIVAFLETNKFCPRCDVQVHKTCPQLSIRADKTLQDIVYKLVPGLFKDEMKRRRDFYAEN--------
>tr|A0A668T2S6|A0A668T2S6_OREAU/6-103 [subseq from] RING-type domain-containing protein OS=Oreochromis aureus OX=47969 PE=4 SV=1
-----PNRIKITDLNPHLTCPLCAGYLIDATTIVECLHSFCKTCIVAFLETNKFCPRCDVQVHKTCPQLSIRADKTLQDIVYKLVPGLFKDEMKRRRDFYAEN--------
>tr|A0A669CWP5|A0A669CWP5_ORENI/6-103 [subseq from] RING-type domain-containing protein OS=Oreochromis niloticus OX=8128 GN=pcgf2 PE=4 SV=1
-----PNRIKITDLNPHLTCPLCAGYLIDATTIVECLHSFCKTCIVAFLETNKFCPRCDVQVHKTCPQLSIRADKTLQDIVYKLVPGLFKDEMKRRRDFYAEN--------
>tr|A0A3B4TIU9|A0A3B4TIU9_SERDU/6-103 [subseq from] Polycomb group ring finger 2 OS=Seriola dumerili OX=41447 GN=PCGF2 PE=4 SV=1
-----PNRIKITDLNPHLTCPLCAGYLIDATTIVECLHSFCKTCIVAFLETNKFCPRCDVQVHKTCPQLSIRADKTLQDIVYKLVPGLFKDEMKRRRDFYAEN--------
>tr|A0A3B4X3M5|A0A3B4X3M5_SERLL/6-103 [subseq from] Polycomb complex protein BMI-1-like OS=Seriola lalandi dorsalis OX=1841481 GN=PCGF2 PE=4 SV=1
-----PNRIKITDLNPHLTCPLCAGYLIDATTIVECLHSFCKTCIVAFLETNKFCPRCDVQVHKTCPQLSIRADKTLQDIVYKLVPGLFKDEMKRRRDFYAEN--------
>tr|A0A3Q1GZF8|A0A3Q1GZF8_ANATE/6-103 [subseq from] Polycomb group RING finger protein 2 OS=Anabas testudineus OX=64144 PE=4 SV=1
-----PNRIKITDLNPHLTCPLCAGYLIDATTIVECLHSFCKTCIVAFLETNKFCPRCDVQVHKTCPQLSIRADKTLQDIVYKLVPGLFKDEMKRRRDFYAEN--------
>tr|A0A4U5U529|A0A4U5U529_COLLU/6-103 [subseq from] RING finger protein 2 DNA-binding protein Mel-18 OS=Collichthys lucidus OX=240159 GN=D9C73_003371 PE=4 SV=1
-----PNRIKITDLNPHLTCPLCAGYLIDATTIVECLHSFCKTCIVAFLETNKFCPRCDVQVHKTCPQLSIRADKTLQDIVYKLVPGLFKDEMKRRRDFYAEN--------
>tr|A0A6G0JB57|A0A6G0JB57_LARCR/6-103 [subseq from] Polycomb group RING finger protein 2 OS=Larimichthys crocea OX=215358 GN=D5F01_LYC01155 PE=4 SV=1
-----PNRIKITDLNPHLTCPLCAGYLIDATTIVECLHSFCKTCIVAFLETNKFCPRCDVQVHKTCPQLSIRADKTLQDIVYKLVPGLFKDEMKRRRDFYAEN--------
>tr|A0A6P7IYM3|A0A6P7IYM3_9TELE/6-103 [subseq from] polycomb group RING finger protein 2 isoform X2 OS=Parambassis ranga OX=210632 GN=pcgf2 PE=4 SV=1
-----PNRIKITDLNPHLTCPLCAGYLIDATTIVECLHSFCKTCIVAFLETNKFCPRCDVQVHKTCPQLSIRADKTLQDIVYKLVPGLFKDEMKRRRDFYAEN--------
>tr|A0A671TLH7|A0A671TLH7_SPAAU/14-111 [subseq from] Polycomb group ring finger 2 OS=Sparus aurata OX=8175 GN=PCGF2 PE=4 SV=1
-----PNRIKITDLNPHLTCPLCAGYLIDATTIVECLHSFCKTCIVAFLETNKFCPRCDVQVHKTCPQLSIRADKTLQDIVYKLVPGLFKDEMKRRRDFYAEN--------
>tr|A0A6G1PAK0|A0A6G1PAK0_9TELE/6-103 [subseq from] Polycomb group RING finger protein 2 OS=Channa argus OX=215402 GN=EXN66_Car002826 PE=4 SV=1
-----PNRIKITDLNPHLTCPLCAGYLIDATTIVECLHSFCKTCIVAFLETNKFCPRCDVQVHKTCPQLSIRADKTLQDIVYKLVPGLFKDEMKRRRDFYAEN--------
>tr|A0A6P7IYN5|A0A6P7IYN5_9TELE/32-129 [subseq from] polycomb group RING finger protein 2 isoform X1 OS=Parambassis ranga OX=210632 GN=pcgf2 PE=4 SV=1
-----PNRIKITDLNPHLTCPLCAGYLIDATTIVECLHSFCKTCIVAFLETNKFCPRCDVQVHKTCPQLSIRADKTLQDIVYKLVPGLFKDEMKRRRDFYAEN--------
>tr|A0A1E1XF27|A0A1E1XF27_9ACAR/5-104 [subseq from] RING-type domain-containing protein OS=Amblyomma aureolatum OX=187763 PE=2 SV=1
------GRKKLVELNEHLTCVLCGGYFVDATTIIECLHSFCKTCIVKYLQVHKMCPVCDVQVHKTRPLQNIRSDPTLQDIVYKLVPGLYKNEMRRRRQYYASLAPS-----
>tr|A0A3P8T080|A0A3P8T080_AMPPE/6-103 [subseq from] RING-type domain-containing protein OS=Amphiprion percula OX=161767 PE=4 SV=1
-----PNRVKITDLNPHLTCPLCAGYLIDATTIVECLHSFCKTCIVAFLETNKFCPRCDVQVHKTCPQLSIRADKTLQDIVYKLVPGLFKDEMKRRRDFYAEN--------
>tr|A0A3Q1CV35|A0A3Q1CV35_AMPOC/6-103 [subseq from] Polycomb group ring finger 2 OS=Amphiprion ocellaris OX=80972 GN=PCGF2 PE=4 SV=1
-----PNRVKITDLNPHLTCPLCAGYLIDATTIVECLHSFCKTCIVAFLETNKFCPRCDVQVHKTCPQLSIRADKTLQDIVYKLVPGLFKDEMKRRRDFYAEN--------
>tr|A0A3Q1EBV0|A0A3Q1EBV0_9TELE/6-103 [subseq from] Polycomb group ring finger 2 OS=Acanthochromis polyacanthus OX=80966 GN=PCGF2 PE=4 SV=1
-----PNRVKITDLNPHLTCPLCAGYLIDATTIVECLHSFCKTCIVAFLETNKFCPRCDVQVHKTCPQLSIRADKTLQDIVYKLVPGLFKDEMKRRRDFYAEN--------
>tr|A0A3B5ASZ2|A0A3B5ASZ2_9TELE/6-103 [subseq from] Polycomb group RING finger protein 2-like OS=Stegastes partitus OX=144197 PE=4 SV=1
-----PNRVKITDLNPHLTCPLCAGYLIDATTIVECLHSFCKTCIVAFLETNKFCPRCDVQVHKTCPQLSIRADKTLQDIVYKLVPGLFKDEMKRRRDFYAEN--------
>tr|A0A665V5M3|A0A665V5M3_ECHNA/6-103 [subseq from] Polycomb group ring finger 2 OS=Echeneis naucrates OX=173247 GN=pcgf2 PE=4 SV=1
-----PNRIKITDLNPHLTCPLCAGYLVDATTIVECLHSFCKTCIVAFLETNKFCPRCDVQVHKTCPQLSIRADKTLQDIVYKLVPGLFKDEMKRRRDFYAEN--------
>tr|A0A672FDA8|A0A672FDA8_SALFA/6-103 [subseq from] RING-type domain-containing protein OS=Salarias fasciatus OX=181472 GN=pcgf2 PE=4 SV=1
-----PNRIKITDLNPHLTCPLCAGYLVDATTIVECLHSFCKTCIVAFLETNKFCPRCDVQVHKTCPQLSIRADKTLQDIVYKLVPGLFKDEMKRRRDFYAEN--------
>tr|A0A672YFG0|A0A672YFG0_9TELE/6-103 [subseq from] RING-type domain-containing protein OS=Sphaeramia orbicularis OX=375764 GN=pcgf2 PE=4 SV=1
-----PNRIKITDLNPHLTCPLCAGYLVDATTIVECLHSFCKTCIVAFLETNKFCPRCDVQVHKTCPQLSIRADKTLQDIVYKLVPGLFKDEMKRRRDFYAEN--------
>tr|A0A3B4AJ69|A0A3B4AJ69_9GOBI/2-97 [subseq from] RING-type domain-containing protein OS=Periophthalmus magnuspinnatus OX=409849 PE=4 SV=1
-------RIKITELNPHLTCPLCAGYLVDATTIVECLHSFCKTCIVAFLETNKFCPRCDVQVHKTCPQLSIRADKTLQDIVYKLVPGLFKDEMKRRRDFYAEN--------
>tr|A0A3B4AIH1|A0A3B4AIH1_9GOBI/2-97 [subseq from] RING-type domain-containing protein OS=Periophthalmus magnuspinnatus OX=409849 PE=4 SV=1
-------RIKITELNPHLTCPLCAGYLVDATTIVECLHSFCKTCIVAFLETNKFCPRCDVQVHKTCPQLSIRADKTLQDIVYKLVPGLFKDEMKRRRDFYAEN--------
>tr|A0A060WV27|A0A060WV27_ONCMY/6-102 [subseq from] RING-type domain-containing protein OS=Oncorhynchus mykiss OX=8022 GN=GSONMT00038776001 PE=4 SV=1
-----PSRLKITELNPNLICPLCVGYFIDATTIVECLHSFCKTCIVAFLETNKFCPRCDVQVHKTCPQLSIRSDKTLQDIVYKLVPGLFKDEMKRRRDFYTN---------
>tr|A0A673ZLA1|A0A673ZLA1_SALTR/6-102 [subseq from] Polycomb complex protein BMI-1-like OS=Salmo trutta OX=8032 GN=PCGF2 PE=4 SV=1
-----PSRLKITELNPNLICPLCVGYFIDATTIVECLHSFCKTCIVAFLETNKFCPRCDVQVHKTCPQLSIRSDKTLQDIVYKLVPGLFKDEMKRRRDFYTN---------
>tr|A0A060WRS3|A0A060WRS3_ONCMY/6-102 [subseq from] RING-type domain-containing protein OS=Oncorhynchus mykiss OX=8022 GN=GSONMT00036753001 PE=4 SV=1
-----PSRLKITELNPNLICPLCVGYFIDATTIVECLHSFCKTCIVAFLETNKFCPRCDVQVHKTCPQLSIRSDKTLQDIVYKLVPGLFKDEMKRRRDFYTN---------
>tr|A0A1S3L7M6|A0A1S3L7M6_SALSA/6-102 [subseq from] polycomb complex protein BMI-1-like OS=Salmo salar OX=8030 GN=LOC106564949 PE=4 SV=1
-----PSRLKITELNPNLICPLCVGYFIDATTIVECLHSFCKTCIVAFLETNKFCPRCDVQVHKTCPQLSIRSDKTLQDIVYKLVPGLFKDEMKRRRDFYTN---------
>tr|A0A5J5DMB1|A0A5J5DMB1_9PERO/147-244 [subseq from] RING-type domain-containing protein OS=Etheostoma spectabile OX=54343 GN=FQN60_011649 PE=4 SV=1
-----PNRIKITDLNPHLTCPLCAGYLIDATTIVECLHSFCKTCIVAFLETNKFCPRCDVQVHKTCPQLSIRADKTLQDIVYKLVPGLFKDEMKRRRDFYAEN--------
>tr|A0A673VZZ0|A0A673VZZ0_SALTR/6-102 [subseq from] Polycomb complex protein BMI-1-like OS=Salmo trutta OX=8032 GN=LOC115208670 PE=4 SV=1
-----PSRLKITELNPNLICPLCVGYFIDATTIVECLHSFCKTCIVAFLETNKFCPRCDVQVHKTCPQLSIRSDKTLQDIVYKLVPGLFKDEMKRRRDFYTN---------
>tr|A0A1S3PWJ1|A0A1S3PWJ1_SALSA/6-102 [subseq from] polycomb complex protein BMI-1-like OS=Salmo salar OX=8030 GN=LOC106587926 PE=4 SV=1
-----PSRLKITELNPNLICPLCVGYFIDATTIVECLHSFCKTCIVAFLETNKFCPRCDVQVHKTCPQLSIRSDKTLQDIVYKLVPGLFKDEMKRRRDFYTN---------
>tr|A0A7N8YFB5|A0A7N8YFB5_9TELE/6-103 [subseq from] Polycomb group ring finger 2 OS=Mastacembelus armatus OX=205130 PE=4 SV=1
-----PSRIKITDLNPHLTCPLCAGYLIDATTIVECLHSFCKTCIVAFLETNKFCPRCDVQVHKTCPQLSIRADKTLQDIVYKLVPGLFKDEMKRRRDFYAEN--------
>tr|A0A484DMU1|A0A484DMU1_PERFV/6-103 [subseq from] RING-type domain-containing protein OS=Perca flavescens OX=8167 GN=EPR50_G00020850 PE=4 SV=1
-----PNRIQITDLNPHLTCPLCAGYLIDATTIVECLHSFCKTCIVAFLETNKFCPRCDVQVHKTCPQLSIRADKTLQDIVYKLVPGLFKDEMKRRRDFYAEN--------
>tr|V3ZIG2|V3ZIG2_LOTGI/10-110 [subseq from] RING-type domain-containing protein OS=Lottia gigantea OX=225164 GN=LOTGIDRAFT_135291 PE=4 SV=1
------GRMRITEVNPHLICALCGGYLIDATTIVECLHSFCKTCIMRYLETSKYCPICEVLIHKTRPWQNIRLDETLQNIVYKVVPGLFQREMKRRREYYDNQPVPS----
>tr|A0A6A5FS79|A0A6A5FS79_PERFL/6-103 [subseq from] RING-type domain-containing protein OS=Perca fluviatilis OX=8168 GN=PFLUV_G00012500 PE=4 SV=1
-----PNRIQITDLNPHLTCPLCAGYLIDATTIVECLHSFCKTCIVAFLETNKFCPRCDVQVHKTCPQLSIRADKTLQDIVYKLVPGLFKDEMKRRRDFYAEN--------
>tr|A0A673W030|A0A673W030_SALTR/3-98 [subseq from] Polycomb complex protein BMI-1-like OS=Salmo trutta OX=8032 GN=LOC115208670 PE=4 SV=1
------SRLKITELNPNLICPLCVGYFIDATTIVECLHSFCKTCIVAFLETNKFCPRCDVQVHKTCPQLSIRSDKTLQDIVYKLVPGLFKDEMKRRRDFYTN---------
>tr|A0A6P7M0Q4|A0A6P7M0Q4_BETSP/7-103 [subseq from] polycomb group RING finger protein 2 OS=Betta splendens OX=158456 GN=pcgf2 PE=4 SV=1
------DQIKITDLNPHLTCPLCAGYLIDATTIVECLHSFCKTCIVTFLETNKFCPRCDVQVHKTCPQLSIRADKTLQDIVYKLVPGLFKDEMKRRRDFYAEN--------
>tr|H2SL24|H2SL24_TAKRU/6-103 [subseq from] RING-type domain-containing protein OS=Takifugu rubripes OX=31033 GN=pcgf2 PE=4 SV=3
-----PSRIKITDLNPNLTCPLCAGYLIDATTIVECLHSFCKTCIVAFLETNKFCPRCDVQVHKTCPQLSIRADKTLQDIVYKLVPGLFKDEMKRRRDFYAEN--------
>tr|A0A4Z2B009|A0A4Z2B009_9TELE/27-124 [subseq from] RING-type domain-containing protein OS=Takifugu bimaculatus OX=433685 GN=fugu_007818 PE=4 SV=1
-----PSRIKITDLNPNLTCPLCAGYLIDATTIVECLHSFCKTCIVAFLETNKFCPRCDVQVHKTCPQLSIRADKTLQDIVYKLVPGLFKDEMKRRRDFYAEN--------
>tr|A0A5C6MYF9|A0A5C6MYF9_9TELE/22-119 [subseq from] RING finger protein 2 DNA-binding protein Mel-18 OS=Takifugu flavidus OX=433684 GN=D4764_06G0009780 PE=4 SV=1
-----PSRIKITDLNPNLTCPLCAGYLIDATTIVECLHSFCKTCIVAFLETNKFCPRCDVQVHKTCPQLSIRADKTLQDIVYKLVPGLFKDEMKRRRDFYAEN--------
>tr|A0A6I9P270|A0A6I9P270_9TELE/6-103 [subseq from] polycomb group RING finger protein 2 OS=Notothenia coriiceps OX=8208 GN=pcgf2 PE=4 SV=1
-----PNRIKITDLNSHLTCPLCAGYLIDATTIVECLHSFCKTCIVAFLETNKFCPRCDVQVHKTCPQLSIRADKTLQDIVYKLVPGLFKDEMKRRRDFYAEN--------
>tr|A0A5N4ABC6|A0A5N4ABC6_PHOPY/1-105 [subseq from] RING-type domain-containing protein OS=Photinus pyralis OX=7054 GN=PPYR_11469 PE=4 SV=1
--MHQTRRVPIVELNNYLTCKLCRGYFIDATTIIECLHTFCRSCIVQYLVKNKYCPVCDVQVHKTKPLLNIRPDKTLQDIVYKLVPRLFQNEMCRRREFYTSHPDAR----
>tr|E0VGV1|E0VGV1_PEDHC/8-105 [subseq from] Polycomb complex protein bmi-1, putative OS=Pediculus humanus subsp. corporis OX=121224 GN=8240190 PE=4 SV=1
------HKLKLLDLNPHLMCVLCGGYYIDATTIVECLHSFCRSCIVKHLESSKYCPICEVQVHKTKPLLNIRPDKTLQNIVYKLVPGLFANEMRSRRKFYRERP-------
>tr|A0A0S7MHG0|A0A0S7MHG0_9TELE/6-104 [subseq from] PCGF2 OS=Poeciliopsis prolifica OX=188132 GN=PCGF2 PE=4 SV=1
-----PNRVKITDLNPLLTCPLCAGYLIDATTIVECLHSFCKTCIVAFLETNKFCPRCDVQVHKTCPQLSIRADKTLQDIVYKLVPGLFKDEMKRRRDFYAENR-------
>tr|A0A1B6IZN7|A0A1B6IZN7_9HEMI/8-103 [subseq from] RING-type domain-containing protein OS=Homalodisca liturata OX=320908 GN=g.11204 PE=4 SV=1
-------PVKVTDVNPHLLCVLCGGYYVDATTIIECLHSFCKSCIVRYLETNKYCPICDVQVHKSKPLLNIRSDRTLQAIVYKLVPGLFQRELNCRKEFYKKQ--------
>tr|A0A4W5PF59|A0A4W5PF59_9TELE/52-147 [subseq from] RING-type domain-containing protein OS=Hucho hucho OX=62062 PE=4 SV=1
------SLLKITELNPNLICPLCVGYFIDATTIVECLHSFCKTCIVAFLETNKFCPRCDVQVHKTCPQLSIRSDKTLQDIVYKLVPGLFKDEMKRRRDFYTN---------
>tr|A0A0P4VQT5|A0A0P4VQT5_SCYOL/5-104 [subseq from] RING-type domain-containing protein OS=Scylla olivacea OX=85551 PE=4 SV=1
------RRVKLTQLNAHLVCVLCSGYFVDATTIIECLHTFCKTCIVRYLQTSSFCPICDVQVHKTKPLLSLREDRTLQDVVFKLVPGLFHSEMKRRYYFYKEHPEG-----
>tr|A0A4W6D752|A0A4W6D752_LATCA/6-103 [subseq from] Polycomb group ring finger 2 OS=Lates calcarifer OX=8187 GN=PCGF2 PE=4 SV=1
-----PNRIKITDLNSHLTCPLCAGYLIDATTIVECLHSFCKTCIVAFLETNKFCPRCDVQVHKTCPQLSIRADKTLQDIVYKLVPGLFKDEMKRRRDFYAEN--------
>tr|A0A4W5PA67|A0A4W5PA67_9TELE/7-102 [subseq from] RING-type domain-containing protein OS=Hucho hucho OX=62062 PE=4 SV=1
------SLLKITELNPNLICPLCVGYFIDATTIVECLHSFCKTCIVAFLETNKFCPRCDVQVHKTCPQLSIRSDKTLQDIVYKLVPGLFKDEMKRRRDFYTN---------
>tr|H3D9G5|H3D9G5_TETNG/3-101 [subseq from] Polycomb group ring finger 2 OS=Tetraodon nigroviridis OX=99883 GN=PCGF2 PE=4 SV=1
-----PSRIQITDLNPNLTCPLCAGYLIDATTIVECLHSFCKTCIVAFLETNKFCPRCDVQVHKTCPQLSIRADKTLQDIVYKLVPGLFKDEMKRRRDFYAENR-------
>tr|A0A6J2QIM4|A0A6J2QIM4_COTGO/6-103 [subseq from] polycomb group RING finger protein 2 OS=Cottoperca gobio OX=56716 GN=pcgf2 PE=4 SV=1
-----PNRIKITDLNSHLTCPLCAGYLIDATTIVECLHSFCKTCIVAFLETNKFCPRCDVQVHKTCPQLSIRADKTLQDIVYKLVPGLFKDEMKRRRDFYAEN--------
>tr|A0A2U9BQR8|A0A2U9BQR8_SCOMX/33-130 [subseq from] Putative polycomb group RING finger protein 2 OS=Scophthalmus maximus OX=52904 GN=SMAX5B_002023 PE=4 SV=1
-----PNRIKITDLNSHLTCPLCAGYLIDATTIVECLHSFCKTCIVAFLETNKFCPRCDVQVHKTCPQLSIRADKTLQDIVYKLVPGLFKDEMKRRRDFYAEN--------
>tr|A0A6A4SV80|A0A6A4SV80_SCOMX/40-137 [subseq from] RING-type domain-containing protein OS=Scophthalmus maximus OX=52904 GN=F2P81_010737 PE=4 SV=1
-----PNRIKITDLNSHLTCPLCAGYLIDATTIVECLHSFCKTCIVAFLETNKFCPRCDVQVHKTCPQLSIRADKTLQDIVYKLVPGLFKDEMKRRRDFYAEN--------
>tr|A0A1A7WZ29|A0A1A7WZ29_9TELE/6-103 [subseq from] Polycomb group ring finger 2 OS=Iconisemion striatum OX=60296 GN=PCGF2 PE=4 SV=1
-----PNRVKITDLNPLLTCPLCAGYLIDATTIVECLHSFCKTCIVAFLETNKFCPRCDVQVHKTCPQLSIRSDKTLQDIVYKLVPGLFKDEMKRRRDFYAEN--------
>tr|A0A1A8B6T0|A0A1A8B6T0_NOTFU/6-103 [subseq from] Polycomb group ring finger 2 OS=Nothobranchius furzeri OX=105023 GN=PCGF2 PE=4 SV=1
-----PNRVKITDLNPLLTCPLCAGYLIDATTIVECLHSFCKTCIVAFLETNKFCPRCDVQVHKTCPQLSIRSDKTLQDIVYKLVPGLFKDEMKRRRDFYAEN--------
>tr|A0A1A8CUU3|A0A1A8CUU3_9TELE/6-103 [subseq from] Polycomb group ring finger 2 OS=Nothobranchius kadleci OX=1051664 GN=PCGF2 PE=4 SV=1
-----PNRVKITDLNPLLTCPLCAGYLIDATTIVECLHSFCKTCIVAFLETNKFCPRCDVQVHKTCPQLSIRSDKTLQDIVYKLVPGLFKDEMKRRRDFYAEN--------
>tr|A0A1A8GGR5|A0A1A8GGR5_9TELE/6-103 [subseq from] Polycomb group ring finger 2 OS=Nothobranchius korthausae OX=1143690 GN=PCGF2 PE=4 SV=1
-----PNRVKITDLNPLLTCPLCAGYLIDATTIVECLHSFCKTCIVAFLETNKFCPRCDVQVHKTCPQLSIRSDKTLQDIVYKLVPGLFKDEMKRRRDFYAEN--------
>tr|A0A1A8IF75|A0A1A8IF75_NOTKU/6-103 [subseq from] Polycomb group ring finger 2 OS=Nothobranchius kuhntae OX=321403 GN=PCGF2 PE=4 SV=1
-----PNRVKITDLNPLLTCPLCAGYLIDATTIVECLHSFCKTCIVAFLETNKFCPRCDVQVHKTCPQLSIRSDKTLQDIVYKLVPGLFKDEMKRRRDFYAEN--------
>tr|A0A1A8PXI9|A0A1A8PXI9_9TELE/6-103 [subseq from] Polycomb group ring finger 2 OS=Nothobranchius pienaari OX=704102 GN=PCGF2 PE=4 SV=1
-----PNRVKITDLNPLLTCPLCAGYLIDATTIVECLHSFCKTCIVAFLETNKFCPRCDVQVHKTCPQLSIRSDKTLQDIVYKLVPGLFKDEMKRRRDFYAEN--------
>tr|A0A1A8SNF8|A0A1A8SNF8_9TELE/6-103 [subseq from] Polycomb group ring finger 2 OS=Nothobranchius rachovii OX=451742 GN=PCGF2 PE=4 SV=1
-----PNRVKITDLNPLLTCPLCAGYLIDATTIVECLHSFCKTCIVAFLETNKFCPRCDVQVHKTCPQLSIRSDKTLQDIVYKLVPGLFKDEMKRRRDFYAEN--------
>tr|A0A4W5PDR7|A0A4W5PDR7_9TELE/4-98 [subseq from] RING-type domain-containing protein OS=Hucho hucho OX=62062 PE=4 SV=1
-------LLKITELNPNLICPLCVGYFIDATTIVECLHSFCKTCIVAFLETNKFCPRCDVQVHKTCPQLSIRSDKTLQDIVYKLVPGLFKDEMKRRRDFYTN---------
>tr|A0A6L5DJ15|A0A6L5DJ15_9INSE/54-151 [subseq from] RING-type domain-containing protein OS=Ephemera danica OX=1049336 GN=B566_EDAN004454 PE=4 SV=1
----RRPRTRISDMHAHLVCVLCGGYYVDATTIVECLHSFCRSCIVRYLESSKFCPMCDVQVHKTRPLLNLRSDKTLQGLVYKLVPGIYANEMKRRREYYAK---------
>tr|Q4RZN6|Q4RZN6_TETNG/3-100 [subseq from] Chromosome 18 SCAF14786, whole genome shotgun sequence (Fragment) OS=Tetraodon nigroviridis OX=99883 GN=GSTENG00026396001 PE=4 SV=1
-----PSRIQITDLNPNLTCPLCAGYLIDATTIVECLHSFCKTCIVAFLETNKFCPRCDVQVHKTCPQLSIRADKTLQDIVYKLVPGLFKDEMKRRRDFYAEN--------
>tr|A0A6P8X885|A0A6P8X885_GYMAC/6-103 [subseq from] polycomb group RING finger protein 2-like OS=Gymnodraco acuticeps OX=8218 GN=LOC117562524 PE=4 SV=1
-----PNRIKITDLNSHLTCPLCAGYLIDATTIVECLHSFCKTCIVAFLETNKFCPRCDVQVHKTCPQLSIRADKTLQDIVYKLVPGLFKDEMKRRRDFYAEN--------
>tr|A0A7J7BR73|A0A7J7BR73_9COLE/1-106 [subseq from] RING-type domain-containing protein OS=Abscondita terminalis OX=2069292 GN=FQR65_LT06938 PE=4 SV=1
--MHQTRRVPIVDLNDYLTCKLCKGYFIDATTIIECLHTFCRTCIVQYLDKNKYCPVCDVQVHKTKPLLNIRPDKTLQDIVYKLVPRLFQNEMCRRREFYQSHPEGRP---
>tr|R7V8G4|R7V8G4_CAPTE/1-108 [subseq from] RING-type domain-containing protein (Fragment) OS=Capitella teleta OX=283909 GN=CAPTEDRAFT_178639 PE=4 SV=1
--MHRVTQLNMTKLNEHLMCVLCGGYLIDATISVECLHAFCRSCIMKYTEGCRTCPICDTLIHKTRPQLNLRPDKTLQDLVYKLVPGLFEDEMKRRREFYEAHPSPEESN-
>tr|A0A3B3XZS8|A0A3B3XZS8_9TELE/6-103 [subseq from] Polycomb group ring finger 2 OS=Poecilia mexicana OX=48701 PE=4 SV=1
-----PNRVKITDLNPLLTCPLCAGYLIDATTIVECLHSFCKTCIVAFLETNKFCPRCDVQVHKTCPQLSIRADKTLQDIVYKLVPGLFKDEMKRRRDFYAEN--------
>tr|A0A3P9N757|A0A3P9N757_POERE/6-103 [subseq from] Polycomb group ring finger 2 OS=Poecilia reticulata OX=8081 GN=PCGF2 PE=4 SV=1
-----PNRVKITDLNPLLTCPLCAGYLIDATTIVECLHSFCKTCIVAFLETNKFCPRCDVQVHKTCPQLSIRADKTLQDIVYKLVPGLFKDEMKRRRDFYAEN--------
>tr|A0A3S2N889|A0A3S2N889_ORYJA/55-152 [subseq from] RING-type domain-containing protein OS=Oryzias javanicus OX=123683 GN=OJAV_G00008890 PE=4 SV=1
-----PNRVKITELNPHLTCPLCAGYLIDATTIVECLHSFCKTCIVTFLETNKFCPRCDIQVQKSCPQLSIRADKTLQDIVYKLVPGLFKDEMKRRRDFYAEN--------
>tr|M4AUP2|M4AUP2_XIPMA/6-103 [subseq from] RING-type domain-containing protein OS=Xiphophorus maculatus OX=8083 PE=4 SV=1
-----PNRVKITDLNPLLTCPLCAGYLIDATTIVECLHSFCKTCIVAFLETNKFCPRCDVQVHKTCPQLSIRADKTLQDIVYKLVPGLFKDEMKRRRDFYAEN--------
>tr|A0A1B6LU97|A0A1B6LU97_9HEMI/8-102 [subseq from] RING-type domain-containing protein (Fragment) OS=Graphocephala atropunctata OX=36148 GN=g.12389 PE=4 SV=1
-------AVKVTDVNPHLLCVLCGGYYVDATTIIECLHSFCKSCIVRYLETNKYCPICDVQVHKTKPLLNIRSDRNLQAIVYKLVPGLFQRELNCRKEFYKE---------
>tr|A0A3B3DTL2|A0A3B3DTL2_ORYME/6-103 [subseq from] Polycomb group ring finger 2 OS=Oryzias melastigma OX=30732 GN=PCGF2 PE=4 SV=1
-----PNRVKITELNPHLTCPLCAGYLIDATTIVECLHSFCKTCIVTFLETNKFCPRCDIQVQKSCPQLSIRADKTLQDIVYKLVPGLFKDEMKRRRDFYAEN--------
>tr|A0A3B3V891|A0A3B3V891_9TELE/6-103 [subseq from] Polycomb group ring finger 2 OS=Poecilia latipinna OX=48699 GN=PCGF2 PE=4 SV=1
-----PNRVKITDLNPLLTCPLCAGYLIDATTIVECLHSFCKTCIVAFLETNKFCPRCDVQVHKTCPQLSIRADKTLQDIVYKLVPGLFKDEMKRRRDFYAEN--------
>tr|A0A146QKR9|A0A146QKR9_FUNHE/6-103 [subseq from] Polycomb complex protein BMI-1 OS=Fundulus heteroclitus OX=8078 GN=PCGF2 PE=4 SV=1
-----PNRVKITDLNPLLTCPLCAGYLIDATTIVECLHSFCKTCIVAFLETNKFCPRCDVQVHKTCPQLSIRADKTLQDIVYKLVPGLFKDEMKRRRDFYAEN--------
>tr|A0A834C8B5|A0A834C8B5_ORYME/6-103 [subseq from] Polycomb group RING finger protein 2 OS=Oryzias melastigma OX=30732 GN=FQA47_015834 PE=4 SV=1
-----PNRVKITELNPHLTCPLCAGYLIDATTIVECLHSFCKTCIVTFLETNKFCPRCDIQVQKSCPQLSIRADKTLQDIVYKLVPGLFKDEMKRRRDFYAEN--------
>tr|A0A8B6GZF2|A0A8B6GZF2_MYTGA/3-102 [subseq from] Polycomb group RING finger protein 4 OS=Mytilus galloprovincialis OX=29158 GN=MGAL_10B016669 PE=4 SV=1
---HRPKRTSLRHLREHLVCVLCGGYLIDATTIVECLHSFCKTCIVRYLDSSKFCPICDVQVHKTKPLINIRMDHTLQDMVYKLVPGLFQEEMKRRREFYKEN--------
>tr|A0A1Y1KQA7|A0A1Y1KQA7_PHOPY/1-105 [subseq from] RING-type domain-containing protein (Fragment) OS=Photinus pyralis OX=7054 PE=4 SV=1
--MHQTRRVPIVELNNYLTCKLCRGYFIDATTIIECLHTFCRSCIVQYLVKNKYCPVCDVQVHKTKPLLNIRPDKTLQDIVYKLVPRLFQNEMCRRREFYTSHPDAR----
>tr|A0A836EKW2|A0A836EKW2_9HYME/8-107 [subseq from] BMI1 protein (Fragment) OS=Acromyrmex insinuator OX=230686 GN=Bmi1 PE=4 SV=1
------QRVCLTRLNEHLTCKLCGGYFIDATTIIECLHSFCKSCIVKYLENNKYCPICEVQVHKSRPLLNIRPDYILQDIVYKLVPGCYQNEMRRRREFYAKHPEE-----
>tr|F4WC52|F4WC52_ACREC/8-107 [subseq from] Polycomb complex protein BMI-1 OS=Acromyrmex echinatior OX=103372 GN=G5I_03126 PE=4 SV=1
------QRVCLTRLNEHLTCKLCGGYFIDATTIIECLHSFCKSCIVKYLENNKYCPICEVQVHKSRPLLNIRPDYILQDIVYKLVPGCYQNEMRRRREFYAKHPEE-----
>tr|A0A1B6MIV8|A0A1B6MIV8_9HEMI/8-102 [subseq from] RING-type domain-containing protein OS=Graphocephala atropunctata OX=36148 GN=g.12388 PE=4 SV=1
-------AVKVTDVNPHLLCVLCGGYYVDATTIIECLHSFCKSCIVRYLETNKYCPICDVQVHKTKPLLNIRSDRNLQAIVYKLVPGLFQRELNCRKEFYKE---------
>tr|G3Q261|G3Q261_GASAC/6-104 [subseq from] RING-type domain-containing protein OS=Gasterosteus aculeatus OX=69293 PE=4 SV=1
-----PNRIKITDLNPHLSCPLCAGYLIDATTIVECLHSFCKTCIVAFLETNKFCPRCDVQVHKTCPQLSIRADKTLQDIVYKLVPGLFKaDEMKRRRDFYAEN--------
>tr|A0A3Q2XD42|A0A3Q2XD42_HIPCM/6-103 [subseq from] Polycomb group ring finger 2 OS=Hippocampus comes OX=109280 PE=4 SV=1
-----PNRIKITDLNSHLTCPLCAGYLVDATTIVECLHSFCKTCIVAFLETNKFCPRCDVQVHKTCPQLSIRADKTLQDIVYKLVPGLFKDEMKRRRDFYSEN--------
>tr|A0A1W4XSN1|A0A1W4XSN1_AGRPL/3-106 [subseq from] mucin-5AC OS=Agrilus planipennis OX=224129 GN=LOC108744242 PE=4 SV=1
----QTRRIPITEINEYLTCKLCKGYFIDATTIIECLHTFCRSCIVKYLENNKYCPVCDVQVHKTKPLLNIRPDKTLQDIVYKLVPRLFQNEMCKRREFYTSHPEVRP---
>tr|A0A4W5P387|A0A4W5P387_9TELE/74-169 [subseq from] RING-type domain-containing protein OS=Hucho hucho OX=62062 PE=4 SV=1
------SLLKITELNPNLICPLCVGYFIDATTIVECLHSFCKTCIVAFLETNKFCPRCDVQVHKTCPQLSIRSDKTLQDIVYKLVPGLFKDEMKRRRDFYTN---------
>tr|A0A836EAW3|A0A836EAW3_9HYME/8-106 [subseq from] BMI1 protein (Fragment) OS=Pseudoatta argentina OX=621737 GN=Bmi1 PE=4 SV=1
------QRVCLTRLNEHLTCKLCGGYFIDATTIIECLHSFCKSCIVKYLENNKYCPICEVQVHKSRPLLNIRPDYILQDIVYKLVPGCYQNEMRRRREFYAKHPE------
>tr|A0A836FWN8|A0A836FWN8_9HYME/8-106 [subseq from] BMI1 protein (Fragment) OS=Acromyrmex charruanus OX=2715315 GN=Bmi1 PE=4 SV=1
------QRVCLTRLNEHLTCKLCGGYFIDATTIIECLHSFCKSCIVKYLENNKYCPICEVQVHKSRPLLNIRPDYILQDIVYKLVPGCYQNEMRRRREFYAKHPE------
>tr|A0A836FWX1|A0A836FWX1_9HYME/13-111 [subseq from] BMI1 protein (Fragment) OS=Acromyrmex heyeri OX=230685 GN=Bmi1 PE=4 SV=1
------QRVCLTRLNEHLTCKLCGGYFIDATTIIECLHSFCKSCIVKYLENNKYCPICEVQVHKSRPLLNIRPDYILQDIVYKLVPGCYQNEMRRRREFYAKHPE------
>tr|A0A3M0JK38|A0A3M0JK38_HIRRU/1-96 [subseq from] RING-type domain-containing protein OS=Hirundo rustica rustica OX=333673 GN=DUI87_21814 PE=4 SV=1
--MHRTTRIKITELNPHLMCALCGGYFIDAATIVECLHSFCRTCIVRYLETNKYCPMCDAQVR-----------QTLQDIVYKLVPGLFKDEMKRRRDFYSAYPVAEAP--
>tr|A0A6P7SNV9|A0A6P7SNV9_OCTVU/40-140 [subseq from] protein split ends-like OS=Octopus vulgaris OX=6645 GN=LOC115214994 PE=4 SV=1
--LHRNTRIGIADVNPYLNCILCGGYYIDATTIIECLHSFCRTCIVRYLESSKFCPICDVMVHKTKPLQNIRPDNTLQNLVYKLVPSLFKDEMKRRRTLYLSL--------
>tr|E9QBX8|E9QBX8_DANRE/2-81 [subseq from] Polycomb complex protein BMI-1-A (Fragment) OS=Danio rerio OX=7955 GN=bmi1a PE=4 SV=1
-TMHRTTRIKITELNPHLMCVLCGGYFIDATTIIECLHSFCKMCIVRYLETSKYCPICDVQVHKTKPLLNIRSDKTLQDIV------------------------------
>tr|A0A1B6MR48|A0A1B6MR48_9HEMI/10-110 [subseq from] RING-type domain-containing protein (Fragment) OS=Graphocephala atropunctata OX=36148 GN=g.5535 PE=4 SV=1
------GRVRLTEVNPHLVCVLCHGYFIDATTMAECPHSFCRSCIVLYLETKSYCPICEVQIHKTKPHLNLKPDKTLQDIVYKLVPGLFHDEMRRRRAFYAKYPNRD----
>tr|A0A2I4CAT9|A0A2I4CAT9_9TELE/6-103 [subseq from] polycomb group RING finger protein 2 isoform X2 OS=Austrofundulus limnaeus OX=52670 GN=pcgf2 PE=4 SV=1
-----PNRVRITDLNPLLTCPLCTGYLIDATTIVECLHSFCKTCIVAFLETNKFCPRCDVQVHKTCPQLSIRSDKTLQDIVYKLVPGLFKDEMKRRRDFYAEN--------
>tr|A0A3Q3AVU7|A0A3Q3AVU7_KRYMA/52-149 [subseq from] Polycomb group ring finger 2 OS=Kryptolebias marmoratus OX=37003 PE=4 SV=1
-----PNRVRITDLNPLLTCPLCTGYLIDATTIVECLHSFCKTCIVAFLETNKFCPRCDVQVHKTCPQLSIRSDKTLQDIVYKLVPGLFKDEMKRRRDFYAEN--------
>tr|A0A6A0GW58|A0A6A0GW58_HYAAZ/7-106 [subseq from] RING-type domain-containing protein OS=Hyalella azteca OX=294128 GN=HAZT_HAZT007060 PE=4 SV=1
------RRIPLTELNPHLICVLCKGYYIDATTIIECLHSFCKSCIVRYFHSSVFCPICDVQVHKTRPLLSLREDRTLQDVVYKLVPGLFEAEMDRRASFYANNPHA-----
>tr|A0A3P9HRE2|A0A3P9HRE2_ORYLA/6-103 [subseq from] RING-type domain-containing protein OS=Oryzias latipes OX=8090 PE=4 SV=1
-----PNRVKITELNPHLTCPLCAGYLIDATTIVECLHSFCKTCIVTFLKTNKFCPRCDIQVQKSCPQLSIRADKTLQDIVYKLVPGLFKDEMKRRRDFYAEN--------
>tr|A0A3B3I946|A0A3B3I946_ORYLA/6-103 [subseq from] RING-type domain-containing protein OS=Oryzias latipes OX=8090 GN=pcgf2 PE=4 SV=1
-----PNRVKITELNPHLTCPLCAGYLIDATTIVECLHSFCKTCIVTFLKTNKFCPRCDIQVQKSCPQLSIRADKTLQDIVYKLVPGLFKDEMKRRRDFYAEN--------
>tr|A0A3P9KSA0|A0A3P9KSA0_ORYLA/6-103 [subseq from] RING-type domain-containing protein OS=Oryzias latipes OX=8090 PE=4 SV=1
-----PNRVKITELNPHLTCPLCAGYLIDATTIVECLHSFCKTCIVTFLKTNKFCPRCDIQVQKSCPQLSIRADKTLQDIVYKLVPGLFKDEMKRRRDFYAEN--------
>tr|A0A2I4CAT0|A0A2I4CAT0_9TELE/119-216 [subseq from] polycomb group RING finger protein 2 isoform X1 OS=Austrofundulus limnaeus OX=52670 GN=pcgf2 PE=4 SV=1
-----PNRVRITDLNPLLTCPLCTGYLIDATTIVECLHSFCKTCIVAFLETNKFCPRCDVQVHKTCPQLSIRSDKTLQDIVYKLVPGLFKDEMKRRRDFYAEN--------
>tr|A0A443SPR8|A0A443SPR8_9ACAR/3-102 [subseq from] RING-type domain-containing protein OS=Leptotrombidium deliense OX=299467 GN=B4U80_01725 PE=4 SV=1
------TTVKLIDLNDHIKCKLCGGYLIDATTIIECLHSFCKTCIVKYLEENKCCPTCDTQIHKTKPLLNIRSDPSLQDIVYKIVPGLFKEEMKRRREFYQKHPET-----
>tr|A0A7R8W6T2|A0A7R8W6T2_9CRUS/3-101 [subseq from] Hypothetical protein OS=Cyprideis torosa OX=163714 GN=CTOB1V02_LOCUS3956 PE=4 SV=1
---HPATRVKLNEVNEHITCPICGGYFIDATTIVECLHSFCRACIVRYLETSKNCPICDVQIHRAKPLLNIRPDKQLQDVVYKLVPGLFQDEMRRRREFYTE---------
>tr|A0A195FRI0|A0A195FRI0_9HYME/9-107 [subseq from] Polycomb complex protein BMI-1 OS=Trachymyrmex septentrionalis OX=34720 GN=ALC56_02695 PE=4 SV=1
-------RVCLARLNEHLTCKLCGGYFIDATTIIECLHSFCKSCIVKYLESNKYCPICEVQVHKSRPLLNIRPDHILQDIVYKLVPGCYQNEMRRRREFYSKHPEE-----
>tr|A0A6L2QEE1|A0A6L2QEE1_COPFO/3-105 [subseq from] RING-type domain-containing protein (Fragment) OS=Coptotermes formosanus OX=36987 GN=Cfor_06624 PE=4 SV=1
--MERSGRLHLRQVNEHLVCVLCGGYFIDATTIVECLHSFCRSCLIKYLEKNSFCPICDVQIHKAKPFLNIKPDKALQDIVYKLVPGLFHAEMRRRREFYAKHPD------
>tr|A0A1B6J145|A0A1B6J145_9HEMI/12-112 [subseq from] RING-type domain-containing protein (Fragment) OS=Homalodisca liturata OX=320908 GN=g.39850 PE=4 SV=1
------GRVRLTEVNPHLVCVLCHGYFIDATTMAECPHSFCRSCIVLYLETKSYCPICEVQIHKTKPHLNLKPDKTLQDIVYKLVPGLFHDEMRRRRAFYAKYPNRD----
>tr|A0A482XMW9|A0A482XMW9_LAOST/4-106 [subseq from] RING-type domain-containing protein OS=Laodelphax striatellus OX=195883 GN=LSTR_LSTR004975 PE=4 SV=1
----RGGRVKLTEVNPHLVCVLCRGYLIDATTITECLHSFCRSCIILYLETKSYCPICEVQIHKTKPYLNLKLDKTLQDIVYKLVPGLFHSEMRRRQEFYKNHPVHD----
>tr|A0A1B0BVA4|A0A1B0BVA4_9MUSC/276-371 [subseq from] RING-type domain-containing protein OS=Glossina palpalis gambiensis OX=67801 PE=4 SV=1
--------VLLSAVNPHIICSLCFGYLIDATTIVECLHSFCHSCLIKHLRTQEYCPRCEMVINTVKP--NIKSDTTLQAIVYKLVPSLYEKELMRKRAFYKDRPEE-----
>tr|A0A1B0BVA4|A0A1B0BVA4_9MUSC/1077-1145 [subseq from] RING-type domain-containing protein OS=Glossina palpalis gambiensis OX=67801 PE=4 SV=1
-----------------------------------IFNKICHSCLIKHLRTQEYCPRCEMVINTVKP--NIKSDTTLQAIVYKLVPSLYEKELMRKRAFYKDRPEE-----
>tr|A0A3Q2CM46|A0A3Q2CM46_CYPVA/6-103 [subseq from] Polycomb group ring finger 2 OS=Cyprinodon variegatus OX=28743 PE=4 SV=1
-----PNRVKITDLNPLLTCPLCDGYLIDATTIVECLHSFCKTCIVAFLETNQFCPRCEVQVHKTCPQLSIRADKTLQDIVYKLVPGLFKDEMKRRRDFYAEN--------
>tr|A0A443SWM5|A0A443SWM5_9ACAR/23-119 [subseq from] Polycomb complex protein BMI-1-like protein OS=Leptotrombidium deliense OX=299467 GN=B4U80_10435 PE=4 SV=1
---------SLSDINPVLTCVLCGGYFIDATTIVECLHSFCKSCIVRYLETSTTCPICDAQLHKTKPLLSIRSDKTLQDIIYKLVPGLFKSEMMKRKAYFVAHPEA-----
>tr|A0A2C9JST2|A0A2C9JST2_BIOGL/2-105 [subseq from] RING-type domain-containing protein OS=Biomphalaria glabrata OX=6526 GN=106066601 PE=4 SV=1
---YGSKRVLVRDLNPHILCALCGGYLIQATTVIECLHSFCRTCIVKFLETSKVCPICDAQIHKTRPLLNIRPDQTLQSLVYKLVPGLFQDEMRRRREFHATLSESD----
>tr|A0A195BK50|A0A195BK50_9HYME/9-107 [subseq from] Polycomb complex protein BMI-1 OS=Atta colombica OX=520822 GN=ALC53_04860 PE=4 SV=1
-------RVCLARLNEHLTCKLCDGYFIDATTIIECLHSFCKSCIVKYLESNKYCPICEVQVHKSRPLLNIRPDHILQDIVYKLVPGCYQNEMRRRREFYAKHPEE-----
>tr|A0A158NA09|A0A158NA09_ATTCE/9-107 [subseq from] RING-type domain-containing protein OS=Atta cephalotes OX=12957 GN=105617422 PE=4 SV=1
-------RVCLARLNEHLTCKLCDGYFIDATTIIECLHSFCKSCIVKYLESNKYCPICEVQVHKSRPLLNIRPDHILQDIVYKLVPGCYQNEMRRRREFYAKHPEE-----
>tr|A0A6A4KBQ7|A0A6A4KBQ7_APOLU/1-88 [subseq from] RING-type domain-containing protein (Fragment) OS=Apolygus lucorum OX=248454 GN=GE061_15829 PE=4 SV=1
--MHSPKRIKVTEVNPHLICVLCRGYYIDATTIIECLHSFCKTCIVKYLQTNKYCPICDVQVHKTSPLLNIRSDKTLQNIVYKLVPSLFK---------------------
>tr|A0A6P3WCY9|A0A6P3WCY9_CLUHA/1-106 [subseq from] polycomb group RING finger protein 2 OS=Clupea harengus OX=7950 GN=LOC105911240 PE=4 SV=1
--MHKTKRIKITDLNPNLICPLCVGYFIDATTIVECLHSYCKSCIVSFLERNNYCPQCEGQGQKTPTQLSIRPDQALQDIVYKLVPGLFKDEMKRRRDFYAGHPAANG---
>tr|A0A151WH53|A0A151WH53_9HYME/9-107 [subseq from] Polycomb complex protein BMI-1 OS=Trachymyrmex zeteki OX=64791 GN=ALC60_13798 PE=4 SV=1
-------RVCLARLNEHLTCKLCGGYFIDATTIIECLHSFCKSCIVKYLESNKYCPICEVQVHKSRPLLNIRPDHILQDIVYKLVPGCYQNEMRCRREFYAKHPEA-----
>tr|A0A087TLL3|A0A087TLL3_STEMI/3-94 [subseq from] Polycomb complex protein BMI-1 (Fragment) OS=Stegodyphus mimosarum OX=407821 GN=X975_24442 PE=4 SV=1
----SSGKIKVADLNKLLTCVLCKGYYIDATTIIECLHSFCRTCIVRYLQTNKFCPTCEVQVHKTRPLVNIRSDQTLQDIVYKLVPGLFKNEMKRR---------------
>tr|V9I8B0|V9I8B0_APICE/9-107 [subseq from] Polycomb complex protein BMI-1 OS=Apis cerana OX=7461 GN=ACCB00081.3 PE=2 SV=1
-------RLRLSKLNDQLTCKLCGGYFIDATTIIECLHSFCRSCIVKYLENNKYCPICEVQVHKSKPLLNIRPDHTLQDIVYKLVPGCYQNEMRCRREFYSKHPEA-----
>tr|A0A195EKD3|A0A195EKD3_9HYME/9-107 [subseq from] Polycomb complex protein BMI-1 OS=Trachymyrmex cornetzi OX=471704 GN=ALC57_01687 PE=4 SV=1
-------RVCLARLNEHLTCKLCGGYFIDATTIIECLHSFCKSCIVKYLESNKYCPICEVQVHKSRPLLNIRPDHILQDIVYKLVPGCYQNEMRCRREFYAKHPEE-----
>tr|E2APE6|E2APE6_CAMFO/9-107 [subseq from] Polycomb complex protein BMI-1 OS=Camponotus floridanus OX=104421 GN=EAG_09671 PE=4 SV=1
-------RVRLAKLNEQLTCKLCGGYFIDATTIIECLHSFCRSCIVKYLENNKYCPICEVQVHKSRPLLNIRPDHTLQDIVYKLVPGCYQNEMRCRREFYAKHPEV-----
>tr|H2XLG0|H2XLG0_CIOIN/1-104 [subseq from] RING-type domain-containing protein OS=Ciona intestinalis OX=7719 PE=4 SV=1
--MNRSVKLRVRDLHPHVTCHLCNGYFIDATTIIECLHSFCRTCIVRYLENRRSCPVCRVQVHKTRPLLNIRSDQTLQDIVYKLVPGLRSDEMKRRRRFWGENPES-----
>tr|A2ASR5|A2ASR5_MOUSE/1-75 [subseq from] Polycomb complex protein BMI-1 (Fragment) OS=Mus musculus OX=10090 GN=Bmi1 PE=1 SV=1
--MHRTTRIKITELNPHLMCVLCGGYFIDATTIIECLHSFCKTCIVRYLETSKYCPICDVQVHKTRPLLNIRSDKTL----------------------------------
>tr|E9IUE0|E9IUE0_SOLIN/9-108 [subseq from] RING-type domain-containing protein (Fragment) OS=Solenopsis invicta OX=13686 GN=SINV_04327 PE=4 SV=1
-------RMCLAKLNEQLICKLCGGYFIDATTIIECLHSFCKSCIVKYLENNKYCPICDVQIHKSRPLLNIRPDRMLQDIVYKLVPGCYQNEMRCRREFYAKHPECS----
>tr|A0A6P3UE64|A0A6P3UE64_BOMTE/9-107 [subseq from] LOW QUALITY PROTEIN: mucin-3A OS=Bombus terrestris OX=30195 GN=LOC100648918 PE=4 SV=1
-------RLRLSKLNDQLTCKLCGGYFIDATTIIECLHSFCRSCIVKYLENNKYCPICEVQVHKSKPLLNIRPDHTLQDIVYKLVPGCYQNEMRCRRDFYLKHPEA-----
>tr|A0A026WU48|A0A026WU48_OOCBI/9-106 [subseq from] Polycomb complex protein BMI-1 OS=Ooceraea biroi OX=2015173 GN=X777_00400 PE=4 SV=1
-------RTHLAKLNDQLTCKLCGGYFIDATTIIECLHSFCRSCIVKYLEANKYCPICDVQVHKSRPLLNIRPDHTLQDIVYKLVPGCYQNEMRCRREFYAKHPE------
>tr|A0A3L8D7Z3|A0A3L8D7Z3_OOCBI/14-111 [subseq from] RING-type domain-containing protein OS=Ooceraea biroi OX=2015173 GN=DMN91_010643 PE=4 SV=1
-------RTHLAKLNDQLTCKLCGGYFIDATTIIECLHSFCRSCIVKYLEANKYCPICDVQVHKSRPLLNIRPDHTLQDIVYKLVPGCYQNEMRCRREFYAKHPE------
>tr|A0A6P3DWA8|A0A6P3DWA8_BOMIM/9-107 [subseq from] serine-rich adhesin for platelets OS=Bombus impatiens OX=132113 GN=LOC100746991 PE=4 SV=1
-------RLRLSKLNDQLTCKLCGGYFIDATTIIECLHSFCRSCIVKYLENNKYCPICEVQVHKSKPLLNIRPDHTLQDIVYKLVPGCYQNEMRCRRDFYLNHPEA-----
>tr|A0A6P8MUM8|A0A6P8MUM8_9HYME/9-107 [subseq from] mucin-3A-like OS=Bombus bifarius OX=103933 GN=LOC117211916 PE=4 SV=1
-------RLRLSKLNDQLTCKLCGGYFIDATTIIECLHSFCRSCIVKYLENNKYCPICEVQVHKSKPLLNIRPDHTLQDIVYKLVPGCYQNEMRCRRDFYLNHPEA-----
>tr|A0A6J3L587|A0A6J3L587_9HYME/9-107 [subseq from] mucin-3A-like OS=Bombus vosnesenskii OX=207650 GN=LOC117239169 PE=4 SV=1
-------RLRLSKLNDQLTCKLCGGYFIDATTIIECLHSFCRSCIVKYLENNKYCPICEVQVHKSKPLLNIRPDHTLQDIVYKLVPGCYQNEMRCRRDFYLNHPEA-----
>tr|A0A1B6CGT3|A0A1B6CGT3_9HEMI/6-106 [subseq from] RING-type domain-containing protein (Fragment) OS=Clastoptera arizonana OX=38151 GN=g.2327 PE=4 SV=1
------GRVKLTEVNPHLVCVLCHGYFIDATTMVECPHSFCRSCIILHLETKSFCPICEVQIHKTKPHLHLKPDKTLQDIVYKLVPGLFHSEMRRRREFYVNYPNHD----
>tr|A0A0C9QES3|A0A0C9QES3_9HYME/7-107 [subseq from] BMI1 protein OS=Fopius arisanus OX=64838 GN=BMI1 PE=4 SV=1
------GRLKLAKLNEQLTCKLCHGYFIDATTIIECLHSFCRSCIVKYLETNKYCPICEVQVHKSKPLLNIRPDHTLQDIVYKLVPGCYQNEMRCRREFYEKHPEAP----
>tr|A0A154PC43|A0A154PC43_DUFNO/9-107 [subseq from] Polycomb complex protein BMI-1 OS=Dufourea novaeangliae OX=178035 GN=WN55_11098 PE=4 SV=1
-------RLRLSKLNDQLTCKLCGGYFIDATTIIECLHSFCRSCIVKYLENNKYCPICEVQVHKSKPLLNIRPDHTLQDIVYKLVPGCYQNEMRCRREFYSKHPEA-----
>tr|A0A2A3E6H1|A0A2A3E6H1_APICC/9-107 [subseq from] Polycomb complex protein BMI-1 OS=Apis cerana cerana OX=94128 GN=APICC_00914 PE=4 SV=1
-------RLRLSKLNDQLTCKLCGGYFIDATTIIECLHSFCRSCIVKYLENNKYCPICEVQVHKSKPLLNIRPDHTLQDIVYKLVPGCYQNEMRCRREFYSKHPEA-----
>tr|A0A7M7H600|A0A7M7H600_APIME/9-107 [subseq from] RING-type domain-containing protein OS=Apis mellifera OX=7460 GN=413984 PE=4 SV=1
-------RLRLSKLNDQLTCKLCGGYFIDATTIIECLHSFCRSCIVKYLENNKYCPICEVQVHKSKPLLNIRPDHTLQDIVYKLVPGCYQNEMRCRREFYSKHPEA-----
>tr|A0A663LWU3|A0A663LWU3_ATHCN/1-70 [subseq from] RING-type domain-containing protein OS=Athene cunicularia OX=194338 PE=4 SV=1
--MHRTTRIKITELNPHLMCVLCGGYFIDATTIIECLHSFCKTCIVRYLETSKYCPICDVQVHKTRPLLNIR---------------------------------------
>tr|A0A663LWU3|A0A663LWU3_ATHCN/70-86 [subseq from] RING-type domain-containing protein OS=Athene cunicularia OX=194338 PE=4 SV=1
----------------------------------------------------------------------------------------------RRRDFYAAHPSADAANG
>tr|A0A7K4J309|A0A7K4J309_GEOCA/1-70 [subseq from] PCGF2 protein (Fragment) OS=Geococcyx californianus OX=8947 GN=Pcgf2 PE=4 SV=1
--MHRTTRIKITELNPHLMCALCGGYFIDATTIVECLHSFCKTCIVRYLETNKYCPMCDVQVHKTRPLLSIS---------------------------------------
>tr|A0A7K4J309|A0A7K4J309_GEOCA/101-123 [subseq from] PCGF2 protein (Fragment) OS=Geococcyx californianus OX=8947 GN=Pcgf2 PE=4 SV=1
----------------------------------------------------------------------------------------PADEMKRRRDFYAAYPLAEVPNG
>tr|A0A433U273|A0A433U273_ELYCH/46-141 [subseq from] RING-type domain-containing protein OS=Elysia chlorotica OX=188477 GN=EGW08_004289 PE=4 SV=1
------KRLRISELNPHLLCALCGGYLIDATTIIECLHSFCKTCILRYLESSNYCPICEVLIHKTRPWQNIRLDHALQNAVYKTVPGLFQNEMKRRREFYQK---------
>tr|A0A0L7R7F2|A0A0L7R7F2_9HYME/9-107 [subseq from] Polycomb complex protein BMI-1 OS=Habropoda laboriosa OX=597456 GN=WH47_00456 PE=4 SV=1
-------RLRLSKLNDQLTCKLCGGYFIDATTIIECLHSFCRSCIVKYLENNKYCPICEVQVHKSKPLLNIRPDHTLQDIVYKLVPGCYQNEMRCRKEFYSKHPEA-----
>tr|A0A433U2C1|A0A433U2C1_ELYCH/1-104 [subseq from] RING-type domain-containing protein (Fragment) OS=Elysia chlorotica OX=188477 GN=EGW08_004291 PE=4 SV=1
--MEGTSRLKIGEINKNLICTLCGGYFVDATTIIECLHSFCRTCVVTYLKTSKTCPTCDTVVHKTRPHQNIRSDLLLQDLVYKLVPGLYKDEMRRRREFYTNHYHA-----
>tr|A0A195CW96|A0A195CW96_9HYME/9-106 [subseq from] Polycomb complex protein BMI-1 OS=Cyphomyrmex costatus OX=456900 GN=ALC62_04653 PE=4 SV=1
-------RVCLAKLNEQLTCKLCGGYFIDATTIIECLHSFCKSCIVKYLESNKYCPICEVQVHKSRPLLNIRPDYTLQDIVYKLVPGCYQNEMRCRKEFYAKHPD------
>tr|A0A2C9M9D4|A0A2C9M9D4_BIOGL/1-104 [subseq from] RING-type domain-containing protein OS=Biomphalaria glabrata OX=6526 GN=106066602 PE=4 SV=1
--MNGTTRLKIGDINKNLICVLCGGYLIDATTIIECLHSFCRTCIVTFLKTSRTCPVCDTVVHKTRPHQNIRSDKLLQDLVYKLVPGLYKDEMRRRREFYTLHYEA-----
>tr|A0A6P3XC53|A0A6P3XC53_DINQU/9-106 [subseq from] polycomb group protein Psc-like OS=Dinoponera quadriceps OX=609295 GN=LOC106745151 PE=4 SV=1
-------RVCLPKLNEQLTCRLCGGYFIDATTIIECLHSFCRSCIVKYLENNKYCPICEVQVHKSRPLLNIRPDYTLQDIVYKLVPGCYQNEMRCRREFYAKHPG------
>tr|E9I0S7|E9I0S7_DAPPU/1-86 [subseq from] RING-type domain-containing protein (Fragment) OS=Daphnia pulex OX=6669 GN=DAPPUDRAFT_8025 PE=4 SV=1
--MHQVSKLQITKLNPHLTCLLCGGYYIEATTIIECLHSFCKSCIVRYLETNKFCPVCEVQVHKTKPLLNIRSDQTLQDIVYKLVPGL-----------------------
>tr|E2BG63|E2BG63_HARSA/9-106 [subseq from] Polycomb complex protein BMI-1 OS=Harpegnathos saltator OX=610380 GN=EAI_16015 PE=4 SV=1
-------RVCLSKLNEQLTCRLCGGYFIDATTIIECLHSFCRSCIVKYLENNKYCPICEVQVHKSKPLLNIRPDHTLQDIVYKLVPGCYQNEMRCRREFYAKHPD------
>tr|A0A834XY38|A0A834XY38_9HYME/14-117 [subseq from] Uncharacterized protein OS=Aphidius gifuensis OX=684658 GN=HCN44_010367 PE=4 SV=1
------GRLKLSKLNGQLTCKLCRGYFIDATTIIECLHSFCRSCIVKYLNTNKYCPICEVQVHKSKPLLNIRPDHTLQDIVYKLVPGCYQNEMRCRREFYKKNPDAQRAN-
>tr|A0A674PE02|A0A674PE02_TAKRU/27-97 [subseq from] RING-type domain-containing protein OS=Takifugu rubripes OX=31033 GN=pcgf2 PE=4 SV=1
-----PSRIKITDLNPNLTCPLCAGYLIDATTIVECLHSFCKTCIVAFLETNKFCPRCDVQVHKTCPQLSIRSVLT-----------------------------------
>tr|A0A674PE02|A0A674PE02_TAKRU/116-151 [subseq from] RING-type domain-containing protein OS=Takifugu rubripes OX=31033 GN=pcgf2 PE=4 SV=1
-------------------------------------------------------------------FLNSRADKTLQDIVYKLVPGLFKDEMKRRRDFYAEN--------
>tr|A0A4S2KU09|A0A4S2KU09_9HYME/10-108 [subseq from] Polycomb complex protein BMI-1 OS=Temnothorax longispinosus OX=300112 GN=DBV15_03509 PE=4 SV=1
--------ACLAKLNEHLTCKLCGGYFIDATTIIECLHSFCRSCIVKYLANNKYCPICEVQVHKSRPLLNIRPDYMLQDIVYKLVPGCYQNEMRCRREFYAKHPEAC----
>tr|A0A834XUU3|A0A834XUU3_9HYME/7-110 [subseq from] Uncharacterized protein OS=Aphidius gifuensis OX=684658 GN=HCN44_006236 PE=4 SV=1
------GRIKLSKLDEQLTCKLCRGYFIDATTIIECLHSFCRSCIVKYLNTNKYCPICEVQVHKSKPLLNIRPDHTLQDIVYKLVPGCYQSEMRCRREFYKKHPDAQRAN-
>tr|A0A1B6JHX9|A0A1B6JHX9_9HEMI/5-103 [subseq from] RING-type domain-containing protein (Fragment) OS=Homalodisca liturata OX=320908 GN=g.815 PE=4 SV=1
-------RARLSDLNAHLLCVLCGGYYIDATTICECLHSFCRSCIVKHLETSKFCPICDVQLHKSKPLLSIRPDTTLQRLVYKVVPGLFQRELQRRRQFYTNPESP-----
>tr|A0A553PN27|A0A553PN27_TIGCA/5-104 [subseq from] RING-type domain-containing protein OS=Tigriopus californicus OX=6832 GN=TCAL_05914 PE=4 SV=1
--------VPVRSLNPHLMCALCSGYFIDPVTITECLHSFCKSCIIKYLDLNKKCPICDLHIHKTRPLLNIRSDKTLQEIVYKLVPGLHQEEMRRRQLFYEQHPVRDA---
>tr|A0A7M7G303|A0A7M7G303_NASVI/8-105 [subseq from] RING-type domain-containing protein OS=Nasonia vitripennis OX=7425 GN=100116657 PE=4 SV=1
-------RLHLSTLNEQLTCKLCGGYFIDATTIIECLHSFCKSCIVKYLESNKFCPVCDAQVHKNKPLSNIRPDQTLQDIVYKLVPGCYQNEMRCRKEFYAKHPE------
>tr|R7V7L0|R7V7L0_CAPTE/3-96 [subseq from] RING-type domain-containing protein OS=Capitella teleta OX=283909 GN=CAPTEDRAFT_207553 PE=4 SV=1
----STSKVKLTELNPHLICVLCGGYYVDATTITECLHTFCKTCIVRYLDSSKYCPVCDVMVHKTKPLLHIRSDHLLQALVYKMVPGLFT--IFGRRDFW-----------
>tr|A0A6J8C2Q9|A0A6J8C2Q9_MYTCO/4-99 [subseq from] PCGF4 OS=Mytilus coruscus OX=42192 GN=MCOR_24938 PE=4 SV=1
------SKLKLAELNAHLICVLCGGYLIDATSIVECLHSFCRTCIIHYLHTSNYCPVCEVLVHKKRPLEHIRPDNTLQDIVYKTVPGLFKEEMKRRRKFYDN---------
>tr|A0A232FD93|A0A232FD93_9HYME/8-105 [subseq from] RING-type domain-containing protein OS=Trichomalopsis sarcophagae OX=543379 GN=TSAR_011338 PE=4 SV=1
-------RLHLSTLNEQLTCKLCGGYFIDATTIIECLHSFCKSCIVKYLENNKFCPVCDAQVHKNKPLLNIRPDQILQDIVYKLVPGCYQNEMRCRKEFYAKHPE------
>tr|A0A6J0C018|A0A6J0C018_NEOLC/9-108 [subseq from] mucin-5AC-like OS=Neodiprion lecontei OX=441921 GN=LOC107224360 PE=4 SV=1
-------RLHLSTLNEQLTCKLCRGYFIDATTIIECLHSFCRSCIIKYLENNKYCPICEVQVHKSKPLLNIRPDHTLQDIVYKLVPGCYQNEMRCRREFYSKHPDAR----
>tr|A0A087YGY5|A0A087YGY5_POEFO/6-107 [subseq from] Polycomb group ring finger 2 OS=Poecilia formosa OX=48698 GN=PCGF2 PE=4 SV=1
-----PNRVKITDLNPLLTCPLCAGYLIDATTIVECLHSFCKTCIVAFLETNKFCPRCDVQVHKTCPQLSIsRADKTLQDIVYKLVPGLFKgnlDEMKRRRDFYAEN--------
>tr|J9JS48|J9JS48_ACYPI/4-98 [subseq from] RING-type domain-containing protein OS=Acyrthosiphon pisum OX=7029 GN=100161947 PE=4 SV=2
------CKPKVTDLNPHLLCVLCGGYFVDATTVIECLHSFCRSCIVKYLERNKYCPICDVLVHKSKPLSNIRPDHTLQNIVYKLVPHLFQKEMVMRRDFYN----------
>tr|A0A8B6GZA9|A0A8B6GZA9_MYTGA/4-98 [subseq from] Polycomb group RING finger protein 4 OS=Mytilus galloprovincialis OX=29158 GN=MGAL_10B077944 PE=4 SV=1
------SKLKLAELNAHLICVLCGGYLIDATSIVECLHSFCRTCIIHYLHTSNYCPVCEVLVHKKRPLEHIRPDNTLQDIVYKTVPGLFKEEMRRRREFYD----------
>tr|A0A8B6GZU0|A0A8B6GZU0_MYTGA/4-98 [subseq from] Polycomb group RING finger protein 4 OS=Mytilus galloprovincialis OX=29158 GN=MGAL_10B077944 PE=4 SV=1
------SKLKLAELNAHLICVLCGGYLIDATSIVECLHSFCRTCIIHYLHTSNYCPVCEVLVHKKRPLEHIRPDNTLQDIVYKTVPGLFKEEMRRRREFYD----------
>tr|A0A7R9MNA5|A0A7R9MNA5_9ACAR/32-130 [subseq from] Hypothetical protein (Fragment) OS=Oppiella nova OX=334625 GN=ONB1V03_LOCUS19087 PE=4 SV=1
------KRARLSDVNAELTCILCSGYFIDATTISECLHSFCKSCIVKYLQTNKCCPICETQVHTTKPLLSIRSDKILQDIVYKLIPDVFKSEMHRRRDFYAKHTE------
>tr|A0A834MY99|A0A834MY99_VESGE/36-132 [subseq from] Uncharacterized protein OS=Vespula germanica OX=30212 GN=HZH68_013100 PE=4 SV=1
-------KLRLSKLNEQLTCKLCGGYFIDATTIIECLHSFCRSCIVKYLENNKYCPICEVQVHKSKPLLNIRPDYTLQDIVYKLVPGCYQNEMRCRREFYSKHT-------
>tr|A0A3M6TCQ5|A0A3M6TCQ5_POCDA/6-101 [subseq from] RING-type domain-containing protein OS=Pocillopora damicornis OX=46731 GN=pdam_00013539 PE=4 SV=1
--------MQLQDLNPHIMCVLCGGYLVDATTIVECLHSFCRSCIVKYLQTSYHCPVCDVEVHKTKPLLHIRPDRTLQDIVYKIVPGIYHEEVNRRKEFEASQT-------
>tr|A0A6I9XBX0|A0A6I9XBX0_9HYME/9-106 [subseq from] mucin-5AC-like OS=Pogonomyrmex barbatus OX=144034 GN=LOC105430473 PE=4 SV=1
-------RICLAKLNEQLICKLCHGYFIDATTIIECLHSFCRSCIVKYLENNKYCPICEVQVHKSKPLLNIRPDHTLQDIVYKLVPGCYQNEMRCRREFYAQHPE------
>tr|A0A3M0K0Y6|A0A3M0K0Y6_HIRRU/1-74 [subseq from] RING-type domain-containing protein OS=Hirundo rustica rustica OX=333673 GN=DUI87_18075 PE=4 SV=1
------------------MCVLCGGYFIDATTIIECLHSFCKTCIVRYLETSKYCPICDVQVHKTRPLLNIRSDKTLQDIVYKLVPGLFKTA-------------------
>tr|A0A834JDA9|A0A834JDA9_VESVU/17-113 [subseq from] Uncharacterized protein OS=Vespula vulgaris OX=7454 GN=HZH66_011619 PE=4 SV=1
-------KLRLSKLNEQLTCKLCGGYFIDATTIIECLHSFCRSCIVKYLENNKYCPICEVQVHKSKPLLNIRPDYTLQDIVYKLVPGCYQNEMRCRREFYSKHA-------
>tr|A0A834HUP3|A0A834HUP3_RHYFE/3-104 [subseq from] Uncharacterized protein OS=Rhynchophorus ferrugineus OX=354439 GN=GWI33_019302 PE=4 SV=1
---QSAKRVPISQLNDCITCKLCKGYFVDATTIIECLHTFCRSCIVLYLENNKYCPICDVQVHKTKPLLNIRNDKTIQDLVYKLVPRLYHNEVQRRKQYYESHAN------
>tr|A0A834KLM0|A0A834KLM0_VESPE/9-105 [subseq from] Uncharacterized protein OS=Vespula pensylvanica OX=30213 GN=H0235_013747 PE=4 SV=1
-------KLRLSKLNEQLTCKLCGGYFIDATTIIECLHSFCRSCIVKYLENNKYCPICEVQVHKSKPLLNIRPDYTLQDIVYKLVPGCYQNEMRCRREFYSKHT-------
>tr|A0A2B4SJ02|A0A2B4SJ02_STYPI/6-99 [subseq from] Polycomb complex protein BMI-1-A OS=Stylophora pistillata OX=50429 GN=bmi1a PE=4 SV=1
--------MQLQDLNPHIMCVLCGGYLVDATTIVECLHSFCRSCIVKYLQTSYHCPVCDVEVHKTKPLLHIRPDRTLQDIVYKIVPGIYHEEVNRRKEFEES---------
>tr|N6TRI2|N6TRI2_DENPD/12-114 [subseq from] RING-type domain-containing protein (Fragment) OS=Dendroctonus ponderosae OX=77166 GN=YQE_11490 PE=4 SV=1
----RPRKSLISELNSCITCGLCKGYFIDATTIIECLHTFCRSCIVRYLNTHKYCPICDVQVHKSKPLLNIRQDKTLQALVYKLVPRLYQDEAKRRKAFYEANPTAK----
>tr|A0A6P4YA45|A0A6P4YA45_BRABE/6-100 [subseq from] polycomb group RING finger protein 1-like OS=Branchiostoma belcheri OX=7741 GN=LOC109471126 PE=4 SV=1
-------MVKICDINPHIVCILCAGYFIDATTVTECLHTFCKSCIVKYLQTSKFCPMCNIKIHETQPLLNLRPDRTMQDIVYKVVPGLWENEVQRQKEFYRC---------
>tr|A0A1B6FU75|A0A1B6FU75_9HEMI/2-97 [subseq from] RING-type domain-containing protein (Fragment) OS=Cuerna arida OX=1464854 GN=g.46648 PE=4 SV=1
-----------SDLNAHLLCVLCGGYYIDATTICECLHSFCRSCIVKHLETSKFCPICDVQLHKSKPLLSIRPDTTLQRLVYKVVPGLFQRELERRRQFYTDPDSPD----
>tr|A0A7R9MLZ8|A0A7R9MLZ8_9ACAR/33-130 [subseq from] Hypothetical protein (Fragment) OS=Oppiella nova OX=334625 GN=ONB1V03_LOCUS19089 PE=4 SV=1
-------RPRLSDVNAELTCILCSGYFIDATTISECLHSFCKSCIVKYLQTNKCCPICETQVHTTKPLLSIRSDKILQDIVYKLIPDVFKSEMHRRRDFYAKHTD------
>tr|A0A347ZJE9|A0A347ZJE9_9NEOP/8-103 [subseq from] Putative Psc2 (Fragment) OS=Reticulitermes speratus OX=60591 GN=Psc2 PE=2 SV=1
-------RPRVRDLNAHLICFLCGGYYVDATTIVECLHSFCRSCIVRHLETSKFCPICDVQVHKAKPLHSIRSDRTLQTLAYKLVPGLYYKEMQRRRSFNASS--------
>tr|A0A5E4N5C9|A0A5E4N5C9_9HEMI/4-99 [subseq from] Zinc finger, RING-type,Zinc finger, RING/FYVE/PHD-type,Zinc finger, RING-type, conserved OS=Cinara cedri OX=506608 GN=CINCED_3A019819 PE=4 SV=1
------CKPKVTDLNPHLLCVLCSGYFVDATTVIECLHSFCRSCIVKYLERNKYCPICDVLVHKSKPLSNIRPDHTLQNIVYKLVPRLFQREMLMRRDFYSR---------
>tr|A0A6J2XU47|A0A6J2XU47_SITOR/11-112 [subseq from] protein suppressor 2 of zeste-like OS=Sitophilus oryzae OX=7048 GN=LOC115881655 PE=4 SV=1
---QSAKKVPISDINECITCKLCKGYFIDATTIIECLHTFCRSCIVRYLESNKYCPICDVQVHKTKPLLNIRYDKTIQDLVYKLVPRLYCNEIKRRKEYYESHPE------
>tr|A0A087SUV6|A0A087SUV6_STEMI/5-98 [subseq from] Polycomb group RING finger protein 1 (Fragment) OS=Stegodyphus mimosarum OX=407821 GN=X975_19261 PE=4 SV=1
------HRVCIRDLNPQIVCILCAGYFIDATTITECLHTFCKSCIVKYLQTTKYCPMCNVKVHETQPLLNLKIDRTLQDIVYKVVPGLWDNEMKRRQDFE-----------
>tr|A0A0K8STG6|A0A0K8STG6_LYGHE/11-112 [subseq from] RING-type domain-containing protein (Fragment) OS=Lygus hesperus OX=30085 PE=4 SV=1
-------RTLVREVNPHLICVLCRGYFIEATTITECLHSFCRSCLVKYLETSKFCPICDVQLHKNNPLLSVRCDPTLQQLVYKLIPGLYANEMARRRKYYSElgGPSSD----
>tr|A0A2I0TB38|A0A2I0TB38_LIMLA/33-105 [subseq from] Polycomb complex protein bmi-1 OS=Limosa lapponica baueri OX=1758121 GN=llap_18701 PE=4 SV=1
--------------------------------------LFCKTCIVRYLETSKYCPICDVQVHKTRPLLNIRSDKTLQDIVYKLVPGLFKNEMKRRRDFYAAHPSADAANG
>tr|A0A3M6TCN8|A0A3M6TCN8_POCDA/5-96 [subseq from] RING-type domain-containing protein OS=Pocillopora damicornis OX=46731 GN=pdam_00013537 PE=4 SV=1
--------MKIQDLNPHIMCVLCGGYLVDATTIVECLHSFCRSCIVKYLQASYHCPVCDVEVHKTKPLLHIRPDRTLQDIVFKLVPGLYQAELKLRHDFE-----------
>tr|A0A023EYV7|A0A023EYV7_TRIIF/4-103 [subseq from] RING-type domain-containing protein (Fragment) OS=Triatoma infestans OX=30076 PE=2 SV=1
-------RTKLTEVNPHLVCVLCHGYFVDATTIAECLHSFCRSCIFRQLERKSICPICEVQVHNTKLHLSLRPDKTLQDIVYKLVPGLFHNEMQRRRDFYKNYPHRD----
>tr|A0A6F9D869|A0A6F9D869_9ASCI/2-104 [subseq from] Polycomb group protein Psc OS=Phallusia mammillata OX=59560 GN=Bmi1 PE=2 SV=1
-TMNRKVKLRVRELHDHLTCFLCDGYFIDATTIIECLHSFCRTCIVRYLTDHKSCPICNVQVHKTRPLLNIRSDQTLQEIVYNLVPDLRKNEMKHRRQFWSDHE-------
>tr|K1QPL1|K1QPL1_CRAGI/6-106 [subseq from] Polycomb complex protein BMI-1 (Fragment) OS=Crassostrea gigas OX=29159 GN=CGI_10006621 PE=4 SV=1
--MMKNARMPVQELNPYLTCVLCGGYLIDATTIIECLHSFCRTCIVHYLHTSNYCPVCECLVHKKHPHQNLRSDKTLQDVVYKLVPGLFMEEMRRRRQYYNVQ--------
>tr|A0A0A9W5G5|A0A0A9W5G5_LYGHE/14-114 [subseq from] Polycomb complex protein BMI-1-A (Fragment) OS=Lygus hesperus OX=30085 GN=bmi1a_1 PE=4 SV=1
------VRAKLTDVNPHLVCVLCHGYFVDATTIAECLHSFCRSCIFRHLERKPICPICEVAVHNTKLHRSLRPDKTLQDIVYKLVPGLYRNEMQRRREFYKQHPFRD----
>tr|A0A2H8TSF8|A0A2H8TSF8_9HEMI/4-98 [subseq from] Polycomb complex protein BMI-1-B OS=Melanaphis sacchari OX=742174 GN=bmi1b PE=4 SV=1
------CKPKVTDLNPHLLCVLCGGYFVDATTVIECLHSFCRSCIVKYLERNKYCPICDVLVHKSKPLTNIRPDHTLQNIVYKLVPRLFQKEMIMRKEFYN----------
>tr|A0A6G0U582|A0A6G0U582_APHGL/4-98 [subseq from] RING-type domain-containing protein OS=Aphis glycines OX=307491 GN=AGLY_001454 PE=4 SV=1
------CKPKVTDLNPHLLCVLCGGYFVDATTVIECLHSFCRSCIVKYLERNKYCPICDVLVHKSKPLSNIRPDHTLQNIVYKLVPRLFQKEMIMRKEFYN----------
>tr|A0A6G0ZQF7|A0A6G0ZQF7_APHCR/4-98 [subseq from] Polycomb group protein Psc-like OS=Aphis craccivora OX=307492 GN=FWK35_00006230 PE=4 SV=1
------CKPKVTDLNPHLLCVLCGGYFVDATTVIECLHSFCRSCIVKYLERNKYCPICDVLVHKSKPLSNIRPDHTLQNIVYKLVPRLFQKEMIMRKEFYN----------
>tr|A0A226MY07|A0A226MY07_CALSU/1-73 [subseq from] RING-type domain-containing protein OS=Callipepla squamata OX=9009 GN=ASZ78_004098 PE=4 SV=1
--MHRTTRIKITELNPHLMCVLCGGYFIDATTIIECLHSFCKTCIVRYLETSKYCPICDVQVHKTRPLLNIRLER------------------------------------
>tr|A0A226PYX7|A0A226PYX7_COLVI/1-73 [subseq from] RING-type domain-containing protein OS=Colinus virginianus OX=9014 GN=H355_001144 PE=4 SV=1
--MHRTTRIKITELNPHLMCVLCGGYFIDATTIIECLHSFCKTCIVRYLETSKYCPICDVQVHKTRPLLNIRLER------------------------------------
>tr|A0A0A9XPT4|A0A0A9XPT4_LYGHE/10-111 [subseq from] Polycomb complex protein BMI-1 (Fragment) OS=Lygus hesperus OX=30085 GN=BMI1 PE=4 SV=1
-------RTLVREVNPHLICVLCRGYFIEATTITECLHSFCRSCLVKYLETSKFCPICDVQLHKNNPLLSVRCDPTLQQLVYKLIPGLYANEMARRRKYYSElgGPSSD----
>tr|A0A146LLX1|A0A146LLX1_LYGHE/5-106 [subseq from] Polycomb complex protein BMI-1 OS=Lygus hesperus OX=30085 GN=BMI1_2 PE=4 SV=1
-------RTLVREVNPHLICVLCRGYFIEATTITECLHSFCRSCLVKYLETSKFCPICDVQLHKNNPLLSVRCDPTLQQLVYKLIPGLYANEMARRRKYYSElgGPSSD----
>tr|A0A0M9ABL4|A0A0M9ABL4_9HYME/38-103 [subseq from] Polycomb group protein Psc OS=Melipona quadrifasciata OX=166423 GN=WN51_12989 PE=4 SV=1
-----------------------------------VLVSVVEGCIVRRLSSgARACPVCNVAT--SPPLL---PDVKLQRLVYLVVPGLFRSELERRRHFRLVNPQ------
>tr|A0A0M9ABL4|A0A0M9ABL4_9HYME/887-984 [subseq from] Polycomb group protein Psc OS=Melipona quadrifasciata OX=166423 GN=WN51_12989 PE=4 SV=1
-------RTYLREVNPYLICPLCRGYLIDAITVVECLHSFCRSCILKHLNTEAHCPSCKHVLNKAKP--NIKADKALQDIVYKLVPGLYHKEMRRRREFYKKHPEHE----
>tr|A0A267GRB0|A0A267GRB0_9PLAT/7-113 [subseq from] RING-type domain-containing protein (Fragment) OS=Macrostomum lignano OX=282301 GN=BOX15_Mlig014038g1 PE=4 SV=1
--MHRVVKMRLSQLNPHITCPLCAGYYIDATTIVECLHSFCRSCLLRHLAGSKCCPVCDILLHKTDPRKAIKADRSLQSLVYKLVPGLFKAEMTRRREFYRANPSRDLS--
>tr|A0A0L8GLG9|A0A0L8GLG9_OCTBM/3-100 [subseq from] RING-type domain-containing protein OS=Octopus bimaculoides OX=37653 GN=OCBIM_22031838mg PE=4 SV=1
----EMMKIRIRQVNPHIVCSLCAGYFIDATTITECLHTFCKSCIVKYLQSSKCCPHCNMKIHETQPLANLRADRTLQDIVYKLVPGLFENEEKRREEFYNS---------
>tr|A0A4Y1LT30|A0A4Y1LT30_OCTVU/3-100 [subseq from] Ring finger protein 1 OS=Octopus vulgaris OX=6645 GN=Ring1 PE=2 SV=1
----EMMKIRIRQVNPHIVCSLCAGYFIDATTITECLHTFCKSCIVKYLQSSKCCPHCNMKIHETQPLANLRADRTLQDIVYKLVPGLFENEEKRREEFYNS---------
>tr|A0A2G8LFR3|A0A2G8LFR3_STIJA/193-288 [subseq from] Putative polycomb group RING finger protein 1 OS=Stichopus japonicus OX=307972 GN=BSL78_03963 PE=4 SV=1
------LRINIRELNQHVVCILCAGYFIDATTIIECLHTFCKSCIVKYLQTSKQCPMCNIKIHETQPLLNLRPDRTMQDIIFKLIPGLFEGEEQRKKQFYKS---------
>tr|T1G7Q0|T1G7Q0_HELRO/9-106 [subseq from] RING-type domain-containing protein OS=Helobdella robusta OX=6412 GN=20217097 PE=4 SV=1
------NKIKVMDLNPHLLCSLCSGYMINASTIIECLHSFCKSCIYSYVESNKYCPICDVQIHKTKPHTNIKPDKTLQTLIYRLVPNLLKNEMQRRQTFFDENP-------
>tr|A0A1I8G3X5|A0A1I8G3X5_9PLAT/1-107 [subseq from] RING-type domain-containing protein OS=Macrostomum lignano OX=282301 PE=4 SV=1
--MHRVVKMRLSQLNPHITCPLCAGYYIDATTIVECLHSFCRSCLLRHLAGSKCCPVCDILLHKTDPRKAIKADRSLQSLVYKLVPGLFKAEMTRRREFYQANPSRDLS--
>tr|A0A1I8HVN1|A0A1I8HVN1_9PLAT/1-107 [subseq from] RING-type domain-containing protein OS=Macrostomum lignano OX=282301 PE=4 SV=1
--MHRVVKMRLSQLNPHITCPLCAGYYIDATTIVECLHSFCRSCLLRHLAGSKCCPVCDILLHKTDPRKAIKADRSLQSLVYKLVPGLFKAEMTRRREFYQANPSRDLS--
>tr|A0A1I8H507|A0A1I8H507_9PLAT/1-107 [subseq from] RING-type domain-containing protein OS=Macrostomum lignano OX=282301 PE=4 SV=1
--MHRVVKMRLSQLNPHITCPLCAGYYIDATTIVECLHSFCRSCLLRHLAGSKCCPVCDILLHKTDPRKAIKADRSLQSLVYKLVPGLFKAEMTRRREFYRANPSRDLS--
>tr|A0A812C9A2|A0A812C9A2_SEPPH/34-103 [subseq from] PCGF4 OS=Sepia pharaonis OX=158019 GN=SPHA_30105 PE=4 SV=1
--LHRPKRIDIKELNPHLICVLCGGYYIDATTIIECLHSFCRTCIVRYLESSNVCPICDVIVHKSKPLQNIR---------------------------------------
>tr|A0A812C9A2|A0A812C9A2_SEPPH/488-519 [subseq from] PCGF4 OS=Sepia pharaonis OX=158019 GN=SPHA_30105 PE=4 SV=1
----------------------------------------------------------------------FLPDNTLQDLVYKLVPRLFKDEMKRRRDLYAS---------
>tr|A0A7E6FD69|A0A7E6FD69_OCTVU/4-98 [subseq from] polycomb group RING finger protein 1-like isoform X3 OS=Octopus vulgaris OX=6645 GN=LOC115219185 PE=4 SV=1
-------KIRIRQVNPHIVCSLCAGYFIDATTITECLHTFCKSCIVKYLQSSKCCPHCNMKIHETQPLANLRADRTLQDIVYKLVPGLFENEEKRREEFYNS---------
>tr|A0A7K7WWJ0|A0A7K7WWJ0_9AVES/1-71 [subseq from] BMI1 protein (Fragment) OS=Nothocercus julius OX=2585813 GN=Bmi1 PE=4 SV=1
----------------------------------------CKTCIVRYLETSKYCPICDVQVHKTRPLLNIRSDKTLQDIVYKLVPGLFKNEMKRRRDFYAAHPSADAANG
>tr|A0A0L8GL73|A0A0L8GL73_OCTBM/3-97 [subseq from] RING-type domain-containing protein OS=Octopus bimaculoides OX=37653 GN=OCBIM_22031838mg PE=4 SV=1
-------KIRIRQVNPHIVCSLCAGYFIDATTITECLHTFCKSCIVKYLQSSKCCPHCNMKIHETQPLANLRADRTLQDIVYKLVPGLFENEEKRREEFYNS---------
>tr|A0A6P7T5N9|A0A6P7T5N9_OCTVU/3-97 [subseq from] polycomb group RING finger protein 1-like isoform X4 OS=Octopus vulgaris OX=6645 GN=LOC115219185 PE=4 SV=1
-------KIRIRQVNPHIVCSLCAGYFIDATTITECLHTFCKSCIVKYLQSSKCCPHCNMKIHETQPLANLRADRTLQDIVYKLVPGLFENEEKRREEFYNS---------
>tr|A0A147BDT9|A0A147BDT9_IXORI/4-101 [subseq from] Putative bmi1 polycomb ring finger oncoprotein OS=Ixodes ricinus OX=34613 PE=4 SV=1
--------ALLRDLNAALSCMLCGGYLVNAATLVDCLHSFCKVCIVRYLDTSKLCPICDVPVHKSRPLSCLRVDKTLQDIVYKVVPGLYQREMKQRREFYDEHPDA-----
>tr|A0A146L857|A0A146L857_LYGHE/89-189 [subseq from] Polycomb complex protein BMI-1 (Fragment) OS=Lygus hesperus OX=30085 GN=BMI1_0 PE=4 SV=1
------VRAKLTDVNPHLVCVLCHGYFVDATTIAECLHSFCRSCIFRHLERKPICPICEVAVHNTKLHRSLRPDKTLQDIVYKLVPGLYRNEMQRRREFYKQHPFRD----
>tr|A0A7E6FAR8|A0A7E6FAR8_OCTVU/26-120 [subseq from] polycomb group RING finger protein 1-like isoform X1 OS=Octopus vulgaris OX=6645 GN=LOC115219185 PE=4 SV=1
-------KIRIRQVNPHIVCSLCAGYFIDATTITECLHTFCKSCIVKYLQSSKCCPHCNMKIHETQPLANLRADRTLQDIVYKLVPGLFENEEKRREEFYNS---------
>tr|A0A067QW91|A0A067QW91_ZOONE/10-102 [subseq from] Polycomb complex protein BMI-1-B OS=Zootermopsis nevadensis OX=136037 GN=L798_01333 PE=4 SV=1
---------RVRDLNAHLICFLCGGYYVDATTIVECLHSFCRSCIVRHLEASKFCPICDVQVHKAKPLHSIRSDGTLQTLAYKLVPGLFQSEMQRRREFNAG---------
>tr|A0A087TCI5|A0A087TCI5_STEMI/3-81 [subseq from] Polycomb group RING finger protein 2 (Fragment) OS=Stegodyphus mimosarum OX=407821 GN=X975_27092 PE=4 SV=1
-------RLKVTDINPHFICVLCDGYLIDATTIVECLHSFCRTCIVRYLENSKYCPVCDVQVHKTKPLLSIRSDKTLQDIVYKLIP-------------------------
>tr|A0A3P8VS67|A0A3P8VS67_CYNSE/1-77 [subseq from] Uncharacterized protein OS=Cynoglossus semilaevis OX=244447 PE=4 SV=1
--MHRTTRIKITELNPHLMCVLCGGYFIDATTIIECLHS-CKMCIVRYLETSKYCPICDVQVHKTKPLLNI-SDKTLQDIV------------------------------
>sp|Q4QR06|PCGF1_XENLA/31-127 [subseq from] Polycomb group RING finger protein 1 OS=Xenopus laevis OX=8355 GN=pcgf1 PE=2 SV=2
-----VVKVKIKELNEHIVCYLCAGYFIDATTITECLHTFCKSCIVKYLQTSKYCPLCNIKIHETQPLLNLKLDRVMQDIVYKLVPGLQENEDSRIRDFYHS---------
>tr|K1PP40|K1PP40_CRAGI/6-87 [subseq from] Polycomb complex protein BMI-1 OS=Crassostrea gigas OX=29159 GN=CGI_10006623 PE=4 SV=1
------------SLNPHLICVLCGGYLIDATTIVECLHSFCKTCIVRYLETSKFCPICDVQVHKTKPFTNIRLDHTLQDLVYKLVPGLFHNVDK-----------------
>tr|A0A4Y2CW44|A0A4Y2CW44_ARAVE/6-98 [subseq from] Polycomb group RING finger protein 1 OS=Araneus ventricosus OX=182803 GN=pcgf1 PE=4 SV=1
-------RVCIRDLNPHIVCILCAGYFIDATTITECLHTFCKSCIVKYLQTTKFCPMCNIKVHETQPLLNLKIDRTLQDIVYKVVPGLWDNEMKRCQDFE-----------
>tr|B7ZT27|B7ZT27_XENTR/21-117 [subseq from] Polycomb group ring finger 1 OS=Xenopus tropicalis OX=8364 GN=pcgf1 PE=2 SV=1
-----VVKVKIKELNEHIVCYLCAGYFIDATTITECLHTFCKSCIVKYLQTSKYCPLCNIKIHETQPLLNLKLDRVMQDIVYKLVPGLQENEDGRIRDFYHS---------
>tr|B3DL44|B3DL44_XENTR/21-117 [subseq from] Polycomb group ring finger 1 OS=Xenopus tropicalis OX=8364 GN=pcgf1 PE=2 SV=1
-----VVKVKIKELNEHIVCYLCAGYFIDATTITECLHTFCKSCIVKYLQTSKYCPLCNIKIHETQPLLNLKLDRVMQDIVYKLVPGLQENEDGRIRDFYHS---------
>sp|Q28H21|PCGF1_XENTR/31-127 [subseq from] Polycomb group RING finger protein 1 OS=Xenopus tropicalis OX=8364 GN=pcgf1 PE=2 SV=1
-----VVKVKIKELNEHIVCYLCAGYFIDATTITECLHTFCKSCIVKYLQTSKYCPLCNIKIHETQPLLNLKLDRVMQDIVYKLVPGLQENEDGRIRDFYHS---------
>tr|A0A7K4PV47|A0A7K4PV47_MELMO/1-71 [subseq from] BMI1 protein (Fragment) OS=Melospiza melodia OX=44397 GN=Bmi1 PE=4 SV=1
----------------------------------------CKTCIVRYLETSKYCPICDVQVHKTRPLLNIRSDKTLQDIVYKLVPGLFKNEMKRRRDFYAAHPSADAANG
>tr|A0A7K4ZL37|A0A7K4ZL37_9AVES/1-71 [subseq from] BMI1 protein (Fragment) OS=Centropus unirufus OX=1118519 GN=Bmi1 PE=4 SV=1
----------------------------------------CKTCIVRYLETSKYCPICDVQVHKTRPLLNIRSDKTLQDIVYKLVPGLFKNEMKRRRDFYAAHPSADAANG
>tr|A0A7L0XUV0|A0A7L0XUV0_TYRSA/1-71 [subseq from] BMI1 protein (Fragment) OS=Tyrannus savana OX=137541 GN=Bmi1 PE=4 SV=1
----------------------------------------CKTCIVRYLETSKYCPICDVQVHKTRPLLNIRSDKTLQDIVYKLVPGLFKNEMKRRRDFYAAHPSADAANG
>tr|A0A7L2IZA0|A0A7L2IZA0_9PICI/1-71 [subseq from] BMI1 protein (Fragment) OS=Semnornis frantzii OX=91796 GN=Bmi1 PE=4 SV=1
----------------------------------------CKTCIVRYLETSKYCPICDVQVHKTRPLLNIRSDKTLQDIVYKLVPGLFKNEMKRRRDFYAAHPSADAANG
>tr|A0A7L4HF61|A0A7L4HF61_PODST/1-71 [subseq from] BMI1 protein (Fragment) OS=Podargus strigoides OX=8905 GN=Bmi1 PE=4 SV=1
----------------------------------------CKTCIVRYLETSKYCPICDVQVHKTRPLLNIRSDKTLQDIVYKLVPGLFKNEMKRRRDFYAAHPSADAANG
>tr|A0A852BSQ2|A0A852BSQ2_9PICI/1-71 [subseq from] BMI1 protein (Fragment) OS=Ramphastos sulfuratus OX=322582 GN=Bmi1 PE=4 SV=1
----------------------------------------CKTCIVRYLETSKYCPICDVQVHKTRPLLNIRSDKTLQDIVYKLVPGLFKNEMKRRRDFYAAHPSADAANG
>tr|A0A852LJS3|A0A852LJS3_9AVES/1-71 [subseq from] BMI1 protein (Fragment) OS=Centropus bengalensis OX=1463675 GN=Bmi1 PE=4 SV=1
----------------------------------------CKTCIVRYLETSKYCPICDVQVHKTRPLLNIRSDKTLQDIVYKLVPGLFKNEMKRRRDFYAAHPSADAANG
>tr|A0A6A4K4Q0|A0A6A4K4Q0_APOLU/83-183 [subseq from] RING-type domain-containing protein OS=Apolygus lucorum OX=248454 GN=GE061_16203 PE=4 SV=1
------VRAKLTDVNPHLVCVLCHGYFVDATTIAECLHSFCRSCIFRHLERKPICPICEVAVHNTKLHRSLRPDKTLQDIVYKLVPGLYRNEMQRRREFYKQHPFRD----
>tr|A0A7L0U6V3|A0A7L0U6V3_CHOAC/1-71 [subseq from] BMI1 protein (Fragment) OS=Chordeiles acutipennis OX=118183 GN=Bmi1 PE=4 SV=1
----------------------------------------CKTCIVRYLETSKYCPICDVQVHKTRPLLNIRSDKTLQDIVYKLVPGLFKNEMKRRRDFYAAHPSADAANG
>tr|A0A851DKX7|A0A851DKX7_TODME/1-71 [subseq from] BMI1 protein (Fragment) OS=Todus mexicanus OX=135184 GN=Bmi1 PE=4 SV=1
----------------------------------------CKTCIVRYLETSKYCPICDVQVHKTRPLLNIRSDKTLQDIVYKLVPGLFKNEMKRRRDFYAAHPSADAANG
>tr|A0A6P7WCG3|A0A6P7WCG3_IXOSC/4-103 [subseq from] polycomb complex protein BMI-1-B-like OS=Ixodes scapularis OX=6945 GN=LOC115329030 PE=4 SV=1
--------ALLRDLNAALSCMLCGGYLVNAATLIDCLHSFCKVCIVRYLDTSKLCPICDVPVHKSRPLSCLRVDKTLQDIVYKVVPGLYQREMKQRREFYDQYPDAAA---
>tr|A0A7K4Y9H3|A0A7K4Y9H3_BUCAB/1-71 [subseq from] BMI1 protein (Fragment) OS=Bucorvus abyssinicus OX=153643 GN=Bmi1 PE=4 SV=1
----------------------------------------CKTCIVRYLETSKYCPICDVQVHKTRPLLNIRSDKTLQDIVYKLVPGLFKNEMKRRRDFYAAHPSADAANG
>tr|A0A7K7AF60|A0A7K7AF60_9AVES/1-71 [subseq from] BMI1 protein (Fragment) OS=Nothoprocta pentlandii OX=2585814 GN=Bmi1 PE=4 SV=1
----------------------------------------CKTCIVRYLETSKYCPICDVQVHKTRPLLNIRSDKTLQDIVYKLVPGLFKNEMKRRRDFYAAHPSADAANG
>tr|A0A7L3B6P0|A0A7L3B6P0_9AVES/1-71 [subseq from] BMI1 protein (Fragment) OS=Syrrhaptes paradoxus OX=302527 GN=Bmi1 PE=4 SV=1
----------------------------------------CKTCIVRYLETSKYCPICDVQVHKTRPLLNIRSDKTLQDIVYKLVPGLFKNEMKRRRDFYAAHPSADAANG
>tr|A0A7L3GQ92|A0A7L3GQ92_9AVES/1-71 [subseq from] BMI1 protein (Fragment) OS=Anhinga rufa OX=317792 GN=Bmi1 PE=4 SV=1
----------------------------------------CKTCIVRYLETSKYCPICDVQVHKTRPLLNIRSDKTLQDIVYKLVPGLFKNEMKRRRDFYAAHPSADAANG
>tr|A0A7K7QBH9|A0A7K7QBH9_POEAT/1-71 [subseq from] BMI1 protein (Fragment) OS=Poecile atricapillus OX=48891 GN=Bmi1 PE=4 SV=1
----------------------------------------CKTCIVRYLETSKYCPICDVQVHKTRPLLNIRSDKTLQDIVYKLVPGLFKNEMKRRRDFYAAHPSADAANG
>tr|A0A7K8V7V2|A0A7K8V7V2_9STRI/1-71 [subseq from] BMI1 protein (Fragment) OS=Ciccaba nigrolineata OX=1118524 GN=Bmi1 PE=4 SV=1
----------------------------------------CKTCIVRYLETSKYCPICDVQVHKTRPLLNIRSDKTLQDIVYKLVPGLFKNEMKRRRDFYAAHPSADAANG
>tr|A0A091F2E3|A0A091F2E3_CORBR/1-71 [subseq from] Polycomb complex protein BMI-1 (Fragment) OS=Corvus brachyrhynchos OX=85066 GN=N302_03946 PE=4 SV=1
----------------------------------------CKTCIVRYLETSKYCPICDVQVHKTRPLLNIRSDKTLQDIVYKLVPGLFKNEMKRRRDFYAAHPSADAANG
>tr|A0A7K4KNX1|A0A7K4KNX1_9AVES/1-71 [subseq from] BMI1 protein (Fragment) OS=Crypturellus soui OX=458187 GN=Bmi1 PE=4 SV=1
----------------------------------------CKTCIVRYLETSKYCPICDVQVHKTRPLLNIRSDKTLQDIVYKLVPGLFKNEMKRRRDFYAAHPSADAANG
>tr|A0A7K4UL36|A0A7K4UL36_9SYLV/1-71 [subseq from] BMI1 protein (Fragment) OS=Sinosuthora webbiana OX=337173 GN=Bmi1 PE=4 SV=1
----------------------------------------CKTCIVRYLETSKYCPICDVQVHKTRPLLNIRSDKTLQDIVYKLVPGLFKNEMKRRRDFYAAHPSADAANG
>tr|A0A7K4X645|A0A7K4X645_REGSA/1-71 [subseq from] BMI1 protein (Fragment) OS=Regulus satrapa OX=13245 GN=Bmi1 PE=4 SV=1
----------------------------------------CKTCIVRYLETSKYCPICDVQVHKTRPLLNIRSDKTLQDIVYKLVPGLFKNEMKRRRDFYAAHPSADAANG
>tr|A0A7K5BP14|A0A7K5BP14_MOTAL/1-71 [subseq from] BMI1 protein (Fragment) OS=Motacilla alba OX=45807 GN=Bmi1 PE=4 SV=1
----------------------------------------CKTCIVRYLETSKYCPICDVQVHKTRPLLNIRSDKTLQDIVYKLVPGLFKNEMKRRRDFYAAHPSADAANG
>tr|A0A7K5EU84|A0A7K5EU84_POLCE/1-71 [subseq from] BMI1 protein (Fragment) OS=Polioptila caerulea OX=66707 GN=Bmi1 PE=4 SV=1
----------------------------------------CKTCIVRYLETSKYCPICDVQVHKTRPLLNIRSDKTLQDIVYKLVPGLFKNEMKRRRDFYAAHPSADAANG
>tr|A0A7K5IZR1|A0A7K5IZR1_TOXRE/1-71 [subseq from] BMI1 protein (Fragment) OS=Toxostoma redivivum OX=99882 GN=Bmi1 PE=4 SV=1
----------------------------------------CKTCIVRYLETSKYCPICDVQVHKTRPLLNIRSDKTLQDIVYKLVPGLFKNEMKRRRDFYAAHPSADAANG
>tr|A0A7K5PVA6|A0A7K5PVA6_9CORV/1-71 [subseq from] BMI1 protein (Fragment) OS=Erythrocercus mccallii OX=107208 GN=Bmi1 PE=4 SV=1
----------------------------------------CKTCIVRYLETSKYCPICDVQVHKTRPLLNIRSDKTLQDIVYKLVPGLFKNEMKRRRDFYAAHPSADAANG
>tr|A0A7K5QWW5|A0A7K5QWW5_9PASE/1-71 [subseq from] BMI1 protein (Fragment) OS=Prunella himalayana OX=670356 GN=Bmi1 PE=4 SV=1
----------------------------------------CKTCIVRYLETSKYCPICDVQVHKTRPLLNIRSDKTLQDIVYKLVPGLFKNEMKRRRDFYAAHPSADAANG
>tr|A0A7K5RJM2|A0A7K5RJM2_LANLU/1-71 [subseq from] BMI1 protein (Fragment) OS=Lanius ludovicianus OX=28713 GN=Bmi1 PE=4 SV=1
----------------------------------------CKTCIVRYLETSKYCPICDVQVHKTRPLLNIRSDKTLQDIVYKLVPGLFKNEMKRRRDFYAAHPSADAANG
>tr|A0A7K5SWG9|A0A7K5SWG9_9FRIN/1-71 [subseq from] BMI1 protein (Fragment) OS=Urocynchramus pylzowi OX=571890 GN=Bmi1 PE=4 SV=1
----------------------------------------CKTCIVRYLETSKYCPICDVQVHKTRPLLNIRSDKTLQDIVYKLVPGLFKNEMKRRRDFYAAHPSADAANG
>tr|A0A7K5VNR5|A0A7K5VNR5_9CORV/1-71 [subseq from] BMI1 protein (Fragment) OS=Platysteira castanea OX=1160851 GN=Bmi1 PE=4 SV=1
----------------------------------------CKTCIVRYLETSKYCPICDVQVHKTRPLLNIRSDKTLQDIVYKLVPGLFKNEMKRRRDFYAAHPSADAANG
>tr|A0A7K5WDF3|A0A7K5WDF3_9SYLV/1-71 [subseq from] BMI1 protein (Fragment) OS=Hylia prasina OX=208073 GN=Bmi1 PE=4 SV=1
----------------------------------------CKTCIVRYLETSKYCPICDVQVHKTRPLLNIRSDKTLQDIVYKLVPGLFKNEMKRRRDFYAAHPSADAANG
>tr|A0A7K6CJP5|A0A7K6CJP5_PTIVI/1-71 [subseq from] BMI1 protein (Fragment) OS=Ptilonorhynchus violaceus OX=28724 GN=Bmi1 PE=4 SV=1
----------------------------------------CKTCIVRYLETSKYCPICDVQVHKTRPLLNIRSDKTLQDIVYKLVPGLFKNEMKRRRDFYAAHPSADAANG
>tr|A0A7K6CVU6|A0A7K6CVU6_9PASS/1-71 [subseq from] BMI1 protein (Fragment) OS=Origma solitaria OX=720586 GN=Bmi1 PE=4 SV=1
----------------------------------------CKTCIVRYLETSKYCPICDVQVHKTRPLLNIRSDKTLQDIVYKLVPGLFKNEMKRRRDFYAAHPSADAANG
>tr|A0A7K6END9|A0A7K6END9_9PASS/1-71 [subseq from] BMI1 protein (Fragment) OS=Grantiella picta OX=266360 GN=Bmi1 PE=4 SV=1
----------------------------------------CKTCIVRYLETSKYCPICDVQVHKTRPLLNIRSDKTLQDIVYKLVPGLFKNEMKRRRDFYAAHPSADAANG
>tr|A0A7K6EZI3|A0A7K6EZI3_9CORV/1-71 [subseq from] BMI1 protein (Fragment) OS=Daphoenositta chrysoptera OX=254528 GN=Bmi1 PE=4 SV=1
----------------------------------------CKTCIVRYLETSKYCPICDVQVHKTRPLLNIRSDKTLQDIVYKLVPGLFKNEMKRRRDFYAAHPSADAANG
>tr|A0A7K6GKW2|A0A7K6GKW2_9PASS/1-71 [subseq from] BMI1 protein (Fragment) OS=Malurus elegans OX=720584 GN=Bmi1 PE=4 SV=1
----------------------------------------CKTCIVRYLETSKYCPICDVQVHKTRPLLNIRSDKTLQDIVYKLVPGLFKNEMKRRRDFYAAHPSADAANG
>tr|A0A7K6HQ89|A0A7K6HQ89_9PASS/1-71 [subseq from] BMI1 protein (Fragment) OS=Dasyornis broadbenti OX=243059 GN=Bmi1 PE=4 SV=1
----------------------------------------CKTCIVRYLETSKYCPICDVQVHKTRPLLNIRSDKTLQDIVYKLVPGLFKNEMKRRRDFYAAHPSADAANG
>tr|A0A7K6J2K6|A0A7K6J2K6_9CORV/1-71 [subseq from] BMI1 protein (Fragment) OS=Machaerirhynchus nigripectus OX=1160894 GN=Bmi1 PE=4 SV=1
----------------------------------------CKTCIVRYLETSKYCPICDVQVHKTRPLLNIRSDKTLQDIVYKLVPGLFKNEMKRRRDFYAAHPSADAANG
>tr|A0A7K6JQI7|A0A7K6JQI7_9PASE/1-71 [subseq from] BMI1 protein (Fragment) OS=Oreocharis arfaki OX=979223 GN=Bmi1 PE=4 SV=1
----------------------------------------CKTCIVRYLETSKYCPICDVQVHKTRPLLNIRSDKTLQDIVYKLVPGLFKNEMKRRRDFYAAHPSADAANG
>tr|A0A7K6KX90|A0A7K6KX90_9CORV/1-71 [subseq from] BMI1 protein (Fragment) OS=Falcunculus frontatus OX=254539 GN=Bmi1 PE=4 SV=1
----------------------------------------CKTCIVRYLETSKYCPICDVQVHKTRPLLNIRSDKTLQDIVYKLVPGLFKNEMKRRRDFYAAHPSADAANG
>tr|A0A7K6MSF3|A0A7K6MSF3_PANBI/1-71 [subseq from] BMI1 protein (Fragment) OS=Panurus biarmicus OX=181101 GN=Bmi1 PE=4 SV=1
----------------------------------------CKTCIVRYLETSKYCPICDVQVHKTRPLLNIRSDKTLQDIVYKLVPGLFKNEMKRRRDFYAAHPSADAANG
>tr|A0A7K6PUP0|A0A7K6PUP0_9CORV/1-71 [subseq from] BMI1 protein (Fragment) OS=Ifrita kowaldi OX=461245 GN=Bmi1 PE=4 SV=1
----------------------------------------CKTCIVRYLETSKYCPICDVQVHKTRPLLNIRSDKTLQDIVYKLVPGLFKNEMKRRRDFYAAHPSADAANG
>tr|A0A7K6QDZ2|A0A7K6QDZ2_9PASS/1-71 [subseq from] BMI1 protein (Fragment) OS=Climacteris rufus OX=47695 GN=Bmi1 PE=4 SV=1
----------------------------------------CKTCIVRYLETSKYCPICDVQVHKTRPLLNIRSDKTLQDIVYKLVPGLFKNEMKRRRDFYAAHPSADAANG
>tr|A0A7K6S060|A0A7K6S060_9GRUI/1-71 [subseq from] BMI1 protein (Fragment) OS=Rhynochetos jubatus OX=54386 GN=Bmi1 PE=4 SV=1
----------------------------------------CKTCIVRYLETSKYCPICDVQVHKTRPLLNIRSDKTLQDIVYKLVPGLFKNEMKRRRDFYAAHPSADAANG
>tr|A0A7K6V3E4|A0A7K6V3E4_9PASS/1-71 [subseq from] BMI1 protein (Fragment) OS=Notiomystis cincta OX=366454 GN=Bmi1 PE=4 SV=1
----------------------------------------CKTCIVRYLETSKYCPICDVQVHKTRPLLNIRSDKTLQDIVYKLVPGLFKNEMKRRRDFYAAHPSADAANG
>tr|A0A7K6X0C9|A0A7K6X0C9_STECA/1-71 [subseq from] BMI1 protein (Fragment) OS=Steatornis caripensis OX=48435 GN=Bmi1 PE=4 SV=1
----------------------------------------CKTCIVRYLETSKYCPICDVQVHKTRPLLNIRSDKTLQDIVYKLVPGLFKNEMKRRRDFYAAHPSADAANG
>tr|A0A7K6XI03|A0A7K6XI03_9PASE/1-71 [subseq from] BMI1 protein (Fragment) OS=Promerops cafer OX=254652 GN=Bmi1 PE=4 SV=1
----------------------------------------CKTCIVRYLETSKYCPICDVQVHKTRPLLNIRSDKTLQDIVYKLVPGLFKNEMKRRRDFYAAHPSADAANG
>tr|A0A7K7D9R9|A0A7K7D9R9_PHEME/1-71 [subseq from] BMI1 protein (Fragment) OS=Pheucticus melanocephalus OX=371919 GN=Bmi1 PE=4 SV=1
----------------------------------------CKTCIVRYLETSKYCPICDVQVHKTRPLLNIRSDKTLQDIVYKLVPGLFKNEMKRRRDFYAAHPSADAANG
>tr|A0A7K7EA70|A0A7K7EA70_9SYLV/1-71 [subseq from] BMI1 protein (Fragment) OS=Sylvia atricapilla OX=48155 GN=Bmi1 PE=4 SV=1
----------------------------------------CKTCIVRYLETSKYCPICDVQVHKTRPLLNIRSDKTLQDIVYKLVPGLFKNEMKRRRDFYAAHPSADAANG
>tr|A0A7K7GSH6|A0A7K7GSH6_ERIRU/1-71 [subseq from] BMI1 protein (Fragment) OS=Erithacus rubecula OX=37610 GN=Bmi1 PE=4 SV=1
----------------------------------------CKTCIVRYLETSKYCPICDVQVHKTRPLLNIRSDKTLQDIVYKLVPGLFKNEMKRRRDFYAAHPSADAANG
>tr|A0A7K7J2U9|A0A7K7J2U9_LOXCU/1-71 [subseq from] BMI1 protein (Fragment) OS=Loxia curvirostra OX=64802 GN=Bmi1 PE=4 SV=1
----------------------------------------CKTCIVRYLETSKYCPICDVQVHKTRPLLNIRSDKTLQDIVYKLVPGLFKNEMKRRRDFYAAHPSADAANG
>tr|A0A7K7JMT2|A0A7K7JMT2_AGEPH/1-71 [subseq from] BMI1 protein (Fragment) OS=Agelaius phoeniceus OX=39638 GN=Bmi1 PE=4 SV=1
----------------------------------------CKTCIVRYLETSKYCPICDVQVHKTRPLLNIRSDKTLQDIVYKLVPGLFKNEMKRRRDFYAAHPSADAANG
>tr|A0A7K7M3G3|A0A7K7M3G3_9PASS/1-71 [subseq from] BMI1 protein (Fragment) OS=Brachypodius atriceps OX=182895 GN=Bmi1 PE=4 SV=1
----------------------------------------CKTCIVRYLETSKYCPICDVQVHKTRPLLNIRSDKTLQDIVYKLVPGLFKNEMKRRRDFYAAHPSADAANG
>tr|A0A7K7P2H8|A0A7K7P2H8_ACRAR/1-71 [subseq from] BMI1 protein (Fragment) OS=Acrocephalus arundinaceus OX=39621 GN=Bmi1 PE=4 SV=1
----------------------------------------CKTCIVRYLETSKYCPICDVQVHKTRPLLNIRSDKTLQDIVYKLVPGLFKNEMKRRRDFYAAHPSADAANG
>tr|A0A7K7RXM9|A0A7K7RXM9_9PASS/1-71 [subseq from] BMI1 protein (Fragment) OS=Nesospiza acunhae OX=381881 GN=Bmi1 PE=4 SV=1
----------------------------------------CKTCIVRYLETSKYCPICDVQVHKTRPLLNIRSDKTLQDIVYKLVPGLFKNEMKRRRDFYAAHPSADAANG
>tr|A0A7K7XJE9|A0A7K7XJE9_9PASS/1-71 [subseq from] BMI1 protein (Fragment) OS=Mohoua ochrocephala OX=874463 GN=Bmi1 PE=4 SV=1
----------------------------------------CKTCIVRYLETSKYCPICDVQVHKTRPLLNIRSDKTLQDIVYKLVPGLFKNEMKRRRDFYAAHPSADAANG
>tr|A0A7K7Y4R2|A0A7K7Y4R2_THRLU/1-71 [subseq from] BMI1 protein (Fragment) OS=Thryothorus ludovicianus OX=74200 GN=Bmi1 PE=4 SV=1
----------------------------------------CKTCIVRYLETSKYCPICDVQVHKTRPLLNIRSDKTLQDIVYKLVPGLFKNEMKRRRDFYAAHPSADAANG
>tr|A0A7K7ZI23|A0A7K7ZI23_9PASE/1-71 [subseq from] BMI1 protein (Fragment) OS=Melanocharis versteri OX=254552 GN=Bmi1 PE=4 SV=1
----------------------------------------CKTCIVRYLETSKYCPICDVQVHKTRPLLNIRSDKTLQDIVYKLVPGLFKNEMKRRRDFYAAHPSADAANG
>tr|A0A7K8AYM4|A0A7K8AYM4_9CORV/1-71 [subseq from] BMI1 protein (Fragment) OS=Cnemophilus loriae OX=254448 GN=Bmi1 PE=4 SV=1
----------------------------------------CKTCIVRYLETSKYCPICDVQVHKTRPLLNIRSDKTLQDIVYKLVPGLFKNEMKRRRDFYAAHPSADAANG
>tr|A0A7K8CFG4|A0A7K8CFG4_9CORV/1-71 [subseq from] BMI1 protein (Fragment) OS=Rhagologus leucostigma OX=156170 GN=Bmi1 PE=4 SV=1
----------------------------------------CKTCIVRYLETSKYCPICDVQVHKTRPLLNIRSDKTLQDIVYKLVPGLFKNEMKRRRDFYAAHPSADAANG
>tr|A0A7K8EHN8|A0A7K8EHN8_LEURO/1-71 [subseq from] BMI1 protein (Fragment) OS=Leucopsar rothschildi OX=127929 GN=Bmi1 PE=4 SV=1
----------------------------------------CKTCIVRYLETSKYCPICDVQVHKTRPLLNIRSDKTLQDIVYKLVPGLFKNEMKRRRDFYAAHPSADAANG
>tr|A0A7K8F633|A0A7K8F633_9CORV/1-71 [subseq from] BMI1 protein (Fragment) OS=Struthidea cinerea OX=181839 GN=Bmi1 PE=4 SV=1
----------------------------------------CKTCIVRYLETSKYCPICDVQVHKTRPLLNIRSDKTLQDIVYKLVPGLFKNEMKRRRDFYAAHPSADAANG
>tr|A0A7K8I5B1|A0A7K8I5B1_9CORV/1-71 [subseq from] BMI1 protein (Fragment) OS=Aleadryas rufinucha OX=461220 GN=Bmi1 PE=4 SV=1
----------------------------------------CKTCIVRYLETSKYCPICDVQVHKTRPLLNIRSDKTLQDIVYKLVPGLFKNEMKRRRDFYAAHPSADAANG
>tr|A0A7K8IBP2|A0A7K8IBP2_9PASS/1-71 [subseq from] BMI1 protein (Fragment) OS=Chaetorhynchus papuensis OX=254446 GN=Bmi1 PE=4 SV=1
----------------------------------------CKTCIVRYLETSKYCPICDVQVHKTRPLLNIRSDKTLQDIVYKLVPGLFKNEMKRRRDFYAAHPSADAANG
>tr|A0A7K8MD67|A0A7K8MD67_9CORV/1-71 [subseq from] BMI1 protein (Fragment) OS=Ptilorrhoa leucosticta OX=449384 GN=Bmi1 PE=4 SV=1
----------------------------------------CKTCIVRYLETSKYCPICDVQVHKTRPLLNIRSDKTLQDIVYKLVPGLFKNEMKRRRDFYAAHPSADAANG
>tr|A0A7K8RQL1|A0A7K8RQL1_9PASS/1-71 [subseq from] BMI1 protein (Fragment) OS=Rhodinocichla rosea OX=58203 GN=Bmi1 PE=4 SV=1
----------------------------------------CKTCIVRYLETSKYCPICDVQVHKTRPLLNIRSDKTLQDIVYKLVPGLFKNEMKRRRDFYAAHPSADAANG
>tr|A0A7K9GD92|A0A7K9GD92_LOXLE/1-71 [subseq from] BMI1 protein (Fragment) OS=Loxia leucoptera OX=96539 GN=Bmi1 PE=4 SV=1
----------------------------------------CKTCIVRYLETSKYCPICDVQVHKTRPLLNIRSDKTLQDIVYKLVPGLFKNEMKRRRDFYAAHPSADAANG
>tr|A0A7K9JH11|A0A7K9JH11_9CORV/1-71 [subseq from] BMI1 protein (Fragment) OS=Myiagra hebetior OX=381031 GN=Bmi1 PE=4 SV=1
----------------------------------------CKTCIVRYLETSKYCPICDVQVHKTRPLLNIRSDKTLQDIVYKLVPGLFKNEMKRRRDFYAAHPSADAANG
>tr|A0A7K9JQS6|A0A7K9JQS6_9PASE/1-71 [subseq from] BMI1 protein (Fragment) OS=Dicaeum eximium OX=667154 GN=Bmi1 PE=4 SV=1
----------------------------------------CKTCIVRYLETSKYCPICDVQVHKTRPLLNIRSDKTLQDIVYKLVPGLFKNEMKRRRDFYAAHPSADAANG
>tr|A0A7K9LLF8|A0A7K9LLF8_9PASS/1-71 [subseq from] BMI1 protein (Fragment) OS=Rhabdornis inornatus OX=237438 GN=Bmi1 PE=4 SV=1
----------------------------------------CKTCIVRYLETSKYCPICDVQVHKTRPLLNIRSDKTLQDIVYKLVPGLFKNEMKRRRDFYAAHPSADAANG
>tr|A0A7K9NRS6|A0A7K9NRS6_9CORV/1-71 [subseq from] BMI1 protein (Fragment) OS=Edolisoma coerulescens OX=2585810 GN=Bmi1 PE=4 SV=1
----------------------------------------CKTCIVRYLETSKYCPICDVQVHKTRPLLNIRSDKTLQDIVYKLVPGLFKNEMKRRRDFYAAHPSADAANG
>tr|A0A7K9PI19|A0A7K9PI19_9CORV/1-71 [subseq from] BMI1 protein (Fragment) OS=Pachycephala philippinensis OX=449367 GN=Bmi1 PE=4 SV=1
----------------------------------------CKTCIVRYLETSKYCPICDVQVHKTRPLLNIRSDKTLQDIVYKLVPGLFKNEMKRRRDFYAAHPSADAANG
>tr|A0A7K9Q875|A0A7K9Q875_IRECY/1-71 [subseq from] BMI1 protein (Fragment) OS=Irena cyanogastra OX=175120 GN=Bmi1 PE=4 SV=1
----------------------------------------CKTCIVRYLETSKYCPICDVQVHKTRPLLNIRSDKTLQDIVYKLVPGLFKNEMKRRRDFYAAHPSADAANG
>tr|A0A7K9RB72|A0A7K9RB72_9PASS/1-71 [subseq from] BMI1 protein (Fragment) OS=Sterrhoptilus dennistouni OX=2585820 GN=Bmi1 PE=4 SV=1
----------------------------------------CKTCIVRYLETSKYCPICDVQVHKTRPLLNIRSDKTLQDIVYKLVPGLFKNEMKRRRDFYAAHPSADAANG
>tr|A0A7K8DGE7|A0A7K8DGE7_9CORV/1-71 [subseq from] BMI1 protein (Fragment) OS=Eulacestoma nigropectus OX=461239 GN=Bmi1 PE=4 SV=1
----------------------------------------CKTCIVRYLETSKYCPICDVQVHKTRPLLNIRSDKTLQDIVYKLVPGLFKNEMKRRRDFYAAHPSADAANG
>tr|A0A7K9TGU5|A0A7K9TGU5_9AVES/1-71 [subseq from] BMI1 protein (Fragment) OS=Galbula dea OX=1109041 GN=Bmi1 PE=4 SV=1
----------------------------------------CKTCIVRYLETSKYCPICDVQVHKTRPLLNIRSDKTLQDIVYKLVPGLFKNEMKRRRDFYAAHPSADAANG
>tr|A0A7K9W2R0|A0A7K9W2R0_9PASS/1-71 [subseq from] BMI1 protein (Fragment) OS=Rhipidura dahli OX=667186 GN=Bmi1 PE=4 SV=1
----------------------------------------CKTCIVRYLETSKYCPICDVQVHKTRPLLNIRSDKTLQDIVYKLVPGLFKNEMKRRRDFYAAHPSADAANG
>tr|A0A7K9ZZZ5|A0A7K9ZZZ5_9CORV/1-71 [subseq from] BMI1 protein (Fragment) OS=Dicrurus megarhynchus OX=450177 GN=Bmi1 PE=4 SV=1
----------------------------------------CKTCIVRYLETSKYCPICDVQVHKTRPLLNIRSDKTLQDIVYKLVPGLFKNEMKRRRDFYAAHPSADAANG
>tr|A0A7L0KIA9|A0A7L0KIA9_CHATO/1-71 [subseq from] BMI1 protein (Fragment) OS=Chauna torquata OX=30388 GN=Bmi1 PE=4 SV=1
----------------------------------------CKTCIVRYLETSKYCPICDVQVHKTRPLLNIRSDKTLQDIVYKLVPGLFKNEMKRRRDFYAAHPSADAANG
>tr|A0A7L0KLF6|A0A7L0KLF6_9SYLV/1-71 [subseq from] BMI1 protein (Fragment) OS=Sylvietta virens OX=208069 GN=Bmi1 PE=4 SV=1
----------------------------------------CKTCIVRYLETSKYCPICDVQVHKTRPLLNIRSDKTLQDIVYKLVPGLFKNEMKRRRDFYAAHPSADAANG
>tr|A0A7L0N4R6|A0A7L0N4R6_9PASS/1-71 [subseq from] BMI1 protein (Fragment) OS=Formicarius rufipectus OX=1118560 GN=Bmi1 PE=4 SV=1
----------------------------------------CKTCIVRYLETSKYCPICDVQVHKTRPLLNIRSDKTLQDIVYKLVPGLFKNEMKRRRDFYAAHPSADAANG
>tr|A0A7L0QBH7|A0A7L0QBH7_SETKR/1-71 [subseq from] BMI1 protein (Fragment) OS=Setophaga kirtlandii OX=298831 GN=Bmi1 PE=4 SV=1
----------------------------------------CKTCIVRYLETSKYCPICDVQVHKTRPLLNIRSDKTLQDIVYKLVPGLFKNEMKRRRDFYAAHPSADAANG
>tr|A0A7L0UUD1|A0A7L0UUD1_9PASE/1-71 [subseq from] BMI1 protein (Fragment) OS=Leptocoma aspasia OX=2585812 GN=Bmi1 PE=4 SV=1
----------------------------------------CKTCIVRYLETSKYCPICDVQVHKTRPLLNIRSDKTLQDIVYKLVPGLFKNEMKRRRDFYAAHPSADAANG
>tr|A0A7L0YTQ7|A0A7L0YTQ7_9PASE/1-71 [subseq from] BMI1 protein (Fragment) OS=Ploceus nigricollis OX=441696 GN=Bmi1 PE=4 SV=1
----------------------------------------CKTCIVRYLETSKYCPICDVQVHKTRPLLNIRSDKTLQDIVYKLVPGLFKNEMKRRRDFYAAHPSADAANG
>tr|A0A7L1C1U0|A0A7L1C1U0_9PASS/1-71 [subseq from] BMI1 protein (Fragment) OS=Illadopsis cleaveri OX=201329 GN=Bmi1 PE=4 SV=1
----------------------------------------CKTCIVRYLETSKYCPICDVQVHKTRPLLNIRSDKTLQDIVYKLVPGLFKNEMKRRRDFYAAHPSADAANG
>tr|A0A7L1E1H8|A0A7L1E1H8_OENON/1-71 [subseq from] BMI1 protein (Fragment) OS=Oenanthe oenanthe OX=279966 GN=Bmi1 PE=4 SV=1
----------------------------------------CKTCIVRYLETSKYCPICDVQVHKTRPLLNIRSDKTLQDIVYKLVPGLFKNEMKRRRDFYAAHPSADAANG
>tr|A0A7L1F912|A0A7L1F912_SYLBO/1-71 [subseq from] BMI1 protein (Fragment) OS=Sylvia borin OX=73324 GN=Bmi1 PE=4 SV=1
----------------------------------------CKTCIVRYLETSKYCPICDVQVHKTRPLLNIRSDKTLQDIVYKLVPGLFKNEMKRRRDFYAAHPSADAANG
>tr|A0A7L1QLI5|A0A7L1QLI5_9PASS/1-71 [subseq from] BMI1 protein (Fragment) OS=Cisticola juncidis OX=52622 GN=Bmi1 PE=4 SV=1
----------------------------------------CKTCIVRYLETSKYCPICDVQVHKTRPLLNIRSDKTLQDIVYKLVPGLFKNEMKRRRDFYAAHPSADAANG
>tr|A0A7L1RY28|A0A7L1RY28_9PASS/1-71 [subseq from] BMI1 protein (Fragment) OS=Locustella ochotensis OX=187437 GN=Bmi1 PE=4 SV=1
----------------------------------------CKTCIVRYLETSKYCPICDVQVHKTRPLLNIRSDKTLQDIVYKLVPGLFKNEMKRRRDFYAAHPSADAANG
>tr|A0A7L1V6Y9|A0A7L1V6Y9_SITEU/1-71 [subseq from] BMI1 protein (Fragment) OS=Sitta europaea OX=50251 GN=Bmi1 PE=4 SV=1
----------------------------------------CKTCIVRYLETSKYCPICDVQVHKTRPLLNIRSDKTLQDIVYKLVPGLFKNEMKRRRDFYAAHPSADAANG
>tr|A0A7L1Z930|A0A7L1Z930_LEILU/1-71 [subseq from] BMI1 protein (Fragment) OS=Leiothrix lutea OX=36275 GN=Bmi1 PE=4 SV=1
----------------------------------------CKTCIVRYLETSKYCPICDVQVHKTRPLLNIRSDKTLQDIVYKLVPGLFKNEMKRRRDFYAAHPSADAANG
>tr|A0A7L2C9X5|A0A7L2C9X5_9PASS/1-71 [subseq from] BMI1 protein (Fragment) OS=Alaudala cheleensis OX=670337 GN=Bmi1 PE=4 SV=1
----------------------------------------CKTCIVRYLETSKYCPICDVQVHKTRPLLNIRSDKTLQDIVYKLVPGLFKNEMKRRRDFYAAHPSADAANG
>tr|A0A7L2D245|A0A7L2D245_CATFU/1-71 [subseq from] BMI1 protein (Fragment) OS=Catharus fuscescens OX=159581 GN=Bmi1 PE=4 SV=1
----------------------------------------CKTCIVRYLETSKYCPICDVQVHKTRPLLNIRSDKTLQDIVYKLVPGLFKNEMKRRRDFYAAHPSADAANG
>tr|A0A7L2EL63|A0A7L2EL63_ANTMN/1-71 [subseq from] BMI1 protein (Fragment) OS=Anthoscopus minutus OX=156561 GN=Bmi1 PE=4 SV=1
----------------------------------------CKTCIVRYLETSKYCPICDVQVHKTRPLLNIRSDKTLQDIVYKLVPGLFKNEMKRRRDFYAAHPSADAANG
>tr|A0A7L2F0A6|A0A7L2F0A6_QUIME/1-71 [subseq from] BMI1 protein (Fragment) OS=Quiscalus mexicanus OX=64278 GN=Bmi1 PE=4 SV=1
----------------------------------------CKTCIVRYLETSKYCPICDVQVHKTRPLLNIRSDKTLQDIVYKLVPGLFKNEMKRRRDFYAAHPSADAANG
>tr|A0A099Z4Q6|A0A099Z4Q6_TINGU/1-71 [subseq from] Polycomb complex protein BMI-1 (Fragment) OS=Tinamus guttatus OX=94827 GN=N309_05697 PE=4 SV=1
----------------------------------------CKTCIVRYLETSKYCPICDVQVHKTRPLLNIRSDKTLQDIVYKLVPGLFKNEMKRRRDFYAAHPSADAANG
>tr|A0A7L2JWF0|A0A7L2JWF0_CINMU/1-71 [subseq from] BMI1 protein (Fragment) OS=Cinclus mexicanus OX=161649 GN=Bmi1 PE=4 SV=1
----------------------------------------CKTCIVRYLETSKYCPICDVQVHKTRPLLNIRSDKTLQDIVYKLVPGLFKNEMKRRRDFYAAHPSADAANG
>tr|A0A7L2KQ25|A0A7L2KQ25_9PASS/1-71 [subseq from] BMI1 protein (Fragment) OS=Zosterops hypoxanthus OX=2485327 GN=Bmi1 PE=4 SV=1
----------------------------------------CKTCIVRYLETSKYCPICDVQVHKTRPLLNIRSDKTLQDIVYKLVPGLFKNEMKRRRDFYAAHPSADAANG
>tr|A0A7L2LFH3|A0A7L2LFH3_9SYLV/1-71 [subseq from] BMI1 protein (Fragment) OS=Hippolais icterina OX=68497 GN=Bmi1 PE=4 SV=1
----------------------------------------CKTCIVRYLETSKYCPICDVQVHKTRPLLNIRSDKTLQDIVYKLVPGLFKNEMKRRRDFYAAHPSADAANG
>tr|A0A7L2NFB6|A0A7L2NFB6_9PASS/1-71 [subseq from] BMI1 protein (Fragment) OS=Rhadina sibilatrix OX=2585818 GN=Bmi1 PE=4 SV=1
----------------------------------------CKTCIVRYLETSKYCPICDVQVHKTRPLLNIRSDKTLQDIVYKLVPGLFKNEMKRRRDFYAAHPSADAANG
>tr|A0A7L2NTW9|A0A7L2NTW9_PYCJO/1-71 [subseq from] BMI1 protein (Fragment) OS=Pycnonotus jocosus OX=182897 GN=Bmi1 PE=4 SV=1
----------------------------------------CKTCIVRYLETSKYCPICDVQVHKTRPLLNIRSDKTLQDIVYKLVPGLFKNEMKRRRDFYAAHPSADAANG
>tr|A0A7L2QCJ8|A0A7L2QCJ8_9PASS/1-71 [subseq from] BMI1 protein (Fragment) OS=Hypocryptadius cinnamomeus OX=589841 GN=Bmi1 PE=4 SV=1
----------------------------------------CKTCIVRYLETSKYCPICDVQVHKTRPLLNIRSDKTLQDIVYKLVPGLFKNEMKRRRDFYAAHPSADAANG
>tr|A0A7L2S1E8|A0A7L2S1E8_9PASS/1-71 [subseq from] BMI1 protein (Fragment) OS=Mystacornis crossleyi OX=98133 GN=Bmi1 PE=4 SV=1
----------------------------------------CKTCIVRYLETSKYCPICDVQVHKTRPLLNIRSDKTLQDIVYKLVPGLFKNEMKRRRDFYAAHPSADAANG
>tr|A0A7L2TN34|A0A7L2TN34_POMRU/1-71 [subseq from] BMI1 protein (Fragment) OS=Pomatostomus ruficeps OX=9176 GN=Bmi1 PE=4 SV=1
----------------------------------------CKTCIVRYLETSKYCPICDVQVHKTRPLLNIRSDKTLQDIVYKLVPGLFKNEMKRRRDFYAAHPSADAANG
>tr|A0A7L2X5X1|A0A7L2X5X1_9PASS/1-71 [subseq from] BMI1 protein (Fragment) OS=Erpornis zantholeuca OX=1112836 GN=Bmi1 PE=4 SV=1
----------------------------------------CKTCIVRYLETSKYCPICDVQVHKTRPLLNIRSDKTLQDIVYKLVPGLFKNEMKRRRDFYAAHPSADAANG
>tr|A0A7L2ZN19|A0A7L2ZN19_9PASE/1-71 [subseq from] BMI1 protein (Fragment) OS=Prunella fulvescens OX=670355 GN=Bmi1 PE=4 SV=1
----------------------------------------CKTCIVRYLETSKYCPICDVQVHKTRPLLNIRSDKTLQDIVYKLVPGLFKNEMKRRRDFYAAHPSADAANG
>tr|A0A7L3E9G4|A0A7L3E9G4_9PASS/1-71 [subseq from] BMI1 protein (Fragment) OS=Chaetops frenatus OX=221966 GN=Bmi1 PE=4 SV=1
----------------------------------------CKTCIVRYLETSKYCPICDVQVHKTRPLLNIRSDKTLQDIVYKLVPGLFKNEMKRRRDFYAAHPSADAANG
>tr|A0A7L3IL57|A0A7L3IL57_9PASS/1-71 [subseq from] BMI1 protein (Fragment) OS=Pardalotus punctatus OX=254575 GN=Bmi1 PE=4 SV=1
----------------------------------------CKTCIVRYLETSKYCPICDVQVHKTRPLLNIRSDKTLQDIVYKLVPGLFKNEMKRRRDFYAAHPSADAANG
>tr|A0A7L3KSE0|A0A7L3KSE0_9PASS/1-71 [subseq from] BMI1 protein (Fragment) OS=Drymodes brunneopygia OX=626378 GN=Bmi1 PE=4 SV=1
----------------------------------------CKTCIVRYLETSKYCPICDVQVHKTRPLLNIRSDKTLQDIVYKLVPGLFKNEMKRRRDFYAAHPSADAANG
>tr|A0A7L1UJ07|A0A7L1UJ07_PHANI/1-71 [subseq from] BMI1 protein (Fragment) OS=Phainopepla nitens OX=161653 GN=Bmi1 PE=4 SV=1
----------------------------------------CKTCIVRYLETSKYCPICDVQVHKTRPLLNIRSDKTLQDIVYKLVPGLFKNEMKRRRDFYAAHPSADAANG
>tr|A0A7L3MBC2|A0A7L3MBC2_9PASS/1-71 [subseq from] BMI1 protein (Fragment) OS=Horornis vulcanius OX=2585811 GN=Bmi1 PE=4 SV=1
----------------------------------------CKTCIVRYLETSKYCPICDVQVHKTRPLLNIRSDKTLQDIVYKLVPGLFKNEMKRRRDFYAAHPSADAANG
>tr|A0A7L3QA10|A0A7L3QA10_9SYLV/1-71 [subseq from] BMI1 protein (Fragment) OS=Cettia cetti OX=68486 GN=Bmi1 PE=4 SV=1
----------------------------------------CKTCIVRYLETSKYCPICDVQVHKTRPLLNIRSDKTLQDIVYKLVPGLFKNEMKRRRDFYAAHPSADAANG
>tr|A0A7L3V9C7|A0A7L3V9C7_MOLAT/1-71 [subseq from] BMI1 protein (Fragment) OS=Molothrus ater OX=84834 GN=Bmi1 PE=4 SV=1
----------------------------------------CKTCIVRYLETSKYCPICDVQVHKTRPLLNIRSDKTLQDIVYKLVPGLFKNEMKRRRDFYAAHPSADAANG
>tr|A0A7L4ENL6|A0A7L4ENL6_HIRRU/1-71 [subseq from] BMI1 protein (Fragment) OS=Hirundo rustica OX=43150 GN=Bmi1 PE=4 SV=1
----------------------------------------CKTCIVRYLETSKYCPICDVQVHKTRPLLNIRSDKTLQDIVYKLVPGLFKNEMKRRRDFYAAHPSADAANG
>tr|A0A7L4IGP8|A0A7L4IGP8_9PASS/1-71 [subseq from] BMI1 protein (Fragment) OS=Pomatorhinus ruficollis OX=932028 GN=Bmi1 PE=4 SV=1
----------------------------------------CKTCIVRYLETSKYCPICDVQVHKTRPLLNIRSDKTLQDIVYKLVPGLFKNEMKRRRDFYAAHPSADAANG
>tr|A0A7K5KXI3|A0A7K5KXI3_VIRAL/1-71 [subseq from] BMI1 protein (Fragment) OS=Vireo altiloquus OX=34956 GN=Bmi1 PE=4 SV=1
----------------------------------------CKTCIVRYLETSKYCPICDVQVHKTRPLLNIRSDKTLQDIVYKLVPGLFKNEMKRRRDFYAAHPSADAANG
>tr|A0A850UE75|A0A850UE75_9CORV/1-71 [subseq from] BMI1 protein (Fragment) OS=Chloropsis hardwickii OX=667144 GN=Bmi1 PE=4 SV=1
----------------------------------------CKTCIVRYLETSKYCPICDVQVHKTRPLLNIRSDKTLQDIVYKLVPGLFKNEMKRRRDFYAAHPSADAANG
>tr|A0A850XPT9|A0A850XPT9_AEGCA/1-71 [subseq from] BMI1 protein (Fragment) OS=Aegithalos caudatus OX=73327 GN=Bmi1 PE=4 SV=1
----------------------------------------CKTCIVRYLETSKYCPICDVQVHKTRPLLNIRSDKTLQDIVYKLVPGLFKNEMKRRRDFYAAHPSADAANG
>tr|A0A850Z477|A0A850Z477_9PASS/1-71 [subseq from] BMI1 protein (Fragment) OS=Tichodroma muraria OX=237442 GN=Bmi1 PE=4 SV=1
----------------------------------------CKTCIVRYLETSKYCPICDVQVHKTRPLLNIRSDKTLQDIVYKLVPGLFKNEMKRRRDFYAAHPSADAANG
>tr|A0A851AUV6|A0A851AUV6_PICGY/1-71 [subseq from] BMI1 protein (Fragment) OS=Picathartes gymnocephalus OX=175131 GN=Bmi1 PE=4 SV=1
----------------------------------------CKTCIVRYLETSKYCPICDVQVHKTRPLLNIRSDKTLQDIVYKLVPGLFKNEMKRRRDFYAAHPSADAANG
>tr|A0A851E8V4|A0A851E8V4_9CORV/1-71 [subseq from] BMI1 protein (Fragment) OS=Dryoscopus gambensis OX=85069 GN=Bmi1 PE=4 SV=1
----------------------------------------CKTCIVRYLETSKYCPICDVQVHKTRPLLNIRSDKTLQDIVYKLVPGLFKNEMKRRRDFYAAHPSADAANG
>tr|A0A7L3H3V3|A0A7L3H3V3_9PASS/1-71 [subseq from] BMI1 protein (Fragment) OS=Buphagus erythrorhynchus OX=245048 GN=Bmi1 PE=4 SV=1
----------------------------------------CKTCIVRYLETSKYCPICDVQVHKTRPLLNIRSDKTLQDIVYKLVPGLFKNEMKRRRDFYAAHPSADAANG
>tr|A0A851KG02|A0A851KG02_VIDCH/1-71 [subseq from] BMI1 protein (Fragment) OS=Vidua chalybeata OX=81927 GN=Bmi1 PE=4 SV=1
----------------------------------------CKTCIVRYLETSKYCPICDVQVHKTRPLLNIRSDKTLQDIVYKLVPGLFKNEMKRRRDFYAAHPSADAANG
>tr|A0A851R023|A0A851R023_TYCCO/1-71 [subseq from] BMI1 protein (Fragment) OS=Tychaedon coryphoeus OX=614051 GN=Bmi1 PE=4 SV=1
----------------------------------------CKTCIVRYLETSKYCPICDVQVHKTRPLLNIRSDKTLQDIVYKLVPGLFKNEMKRRRDFYAAHPSADAANG
>tr|A0A851SM69|A0A851SM69_CERFA/1-71 [subseq from] BMI1 protein (Fragment) OS=Certhia familiaris OX=73333 GN=Bmi1 PE=4 SV=1
----------------------------------------CKTCIVRYLETSKYCPICDVQVHKTRPLLNIRSDKTLQDIVYKLVPGLFKNEMKRRRDFYAAHPSADAANG
>tr|A0A851UBL2|A0A851UBL2_9PASS/1-71 [subseq from] BMI1 protein (Fragment) OS=Elachura formosa OX=1463973 GN=Bmi1 PE=4 SV=1
----------------------------------------CKTCIVRYLETSKYCPICDVQVHKTRPLLNIRSDKTLQDIVYKLVPGLFKNEMKRRRDFYAAHPSADAANG
>tr|A0A851V416|A0A851V416_9PASS/1-71 [subseq from] BMI1 protein (Fragment) OS=Copsychus sechellarum OX=797021 GN=Bmi1 PE=4 SV=1
----------------------------------------CKTCIVRYLETSKYCPICDVQVHKTRPLLNIRSDKTLQDIVYKLVPGLFKNEMKRRRDFYAAHPSADAANG
>tr|A0A851WM65|A0A851WM65_9CORV/1-71 [subseq from] BMI1 protein (Fragment) OS=Corvus moneduloides OX=1196302 GN=Bmi1 PE=4 SV=1
----------------------------------------CKTCIVRYLETSKYCPICDVQVHKTRPLLNIRSDKTLQDIVYKLVPGLFKNEMKRRRDFYAAHPSADAANG
>tr|A0A851ZPA6|A0A851ZPA6_CALOR/1-71 [subseq from] BMI1 protein (Fragment) OS=Calcarius ornatus OX=198940 GN=Bmi1 PE=4 SV=1
----------------------------------------CKTCIVRYLETSKYCPICDVQVHKTRPLLNIRSDKTLQDIVYKLVPGLFKNEMKRRRDFYAAHPSADAANG
>tr|A0A852AT40|A0A852AT40_9CORV/1-71 [subseq from] BMI1 protein (Fragment) OS=Chloropsis cyanopogon OX=1218682 GN=Bmi1 PE=4 SV=1
----------------------------------------CKTCIVRYLETSKYCPICDVQVHKTRPLLNIRSDKTLQDIVYKLVPGLFKNEMKRRRDFYAAHPSADAANG
>tr|A0A852EXM5|A0A852EXM5_VIDMA/1-71 [subseq from] BMI1 protein (Fragment) OS=Vidua macroura OX=187451 GN=Bmi1 PE=4 SV=1
----------------------------------------CKTCIVRYLETSKYCPICDVQVHKTRPLLNIRSDKTLQDIVYKLVPGLFKNEMKRRRDFYAAHPSADAANG
>tr|A0A7K7CD47|A0A7K7CD47_APHCE/1-71 [subseq from] BMI1 protein (Fragment) OS=Aphelocoma coerulescens OX=39617 GN=Bmi1 PE=4 SV=1
----------------------------------------CKTCIVRYLETSKYCPICDVQVHKTRPLLNIRSDKTLQDIVYKLVPGLFKNEMKRRRDFYAAHPSADAANG
>tr|A0A852F4E2|A0A852F4E2_PEUTA/1-71 [subseq from] BMI1 protein (Fragment) OS=Peucedramus taeniatus OX=135441 GN=Bmi1 PE=4 SV=1
----------------------------------------CKTCIVRYLETSKYCPICDVQVHKTRPLLNIRSDKTLQDIVYKLVPGLFKNEMKRRRDFYAAHPSADAANG
>tr|A0A852I254|A0A852I254_9PASS/1-71 [subseq from] BMI1 protein (Fragment) OS=Nicator chloris OX=237433 GN=Bmi1 PE=4 SV=1
----------------------------------------CKTCIVRYLETSKYCPICDVQVHKTRPLLNIRSDKTLQDIVYKLVPGLFKNEMKRRRDFYAAHPSADAANG
>tr|A0A852JJN6|A0A852JJN6_SPIPA/1-71 [subseq from] BMI1 protein (Fragment) OS=Spizella passerina OX=40210 GN=Bmi1 PE=4 SV=1
----------------------------------------CKTCIVRYLETSKYCPICDVQVHKTRPLLNIRSDKTLQDIVYKLVPGLFKNEMKRRRDFYAAHPSADAANG
>tr|A0A852MN46|A0A852MN46_9PASS/1-71 [subseq from] BMI1 protein (Fragment) OS=Pteruthius melanotis OX=357074 GN=Bmi1 PE=4 SV=1
----------------------------------------CKTCIVRYLETSKYCPICDVQVHKTRPLLNIRSDKTLQDIVYKLVPGLFKNEMKRRRDFYAAHPSADAANG
>tr|A0A852P5X7|A0A852P5X7_9PASS/1-71 [subseq from] BMI1 protein (Fragment) OS=Atrichornis clamosus OX=449594 GN=Bmi1 PE=4 SV=1
----------------------------------------CKTCIVRYLETSKYCPICDVQVHKTRPLLNIRSDKTLQDIVYKLVPGLFKNEMKRRRDFYAAHPSADAANG
>tr|A0A7L1PUD9|A0A7L1PUD9_ORIOR/1-71 [subseq from] BMI1 protein (Fragment) OS=Oriolus oriolus OX=181099 GN=Bmi1 PE=4 SV=1
----------------------------------------CKTCIVRYLETSKYCPICDVQVHKTRPLLNIRSDKTLQDIVYKLVPGLFKNEMKRRRDFYAAHPSADAANG
>tr|A0A0S7MAJ3|A0A0S7MAJ3_9TELE/29-124 [subseq from] PCGF1 (Fragment) OS=Poeciliopsis prolifica OX=188132 GN=PCGF1 PE=4 SV=1
------VKLKIKDLNEHIVCYLCAGYFIDATTITECLHTFCKSCIVKYLQTSKYCPMCNIKIHETQPLLNLKLDRVMQDIVYKLVPGLQESEDKRIKDFYQS---------
>tr|A0A7K7AR47|A0A7K7AR47_9AVES/1-71 [subseq from] BMI1 protein (Fragment) OS=Nothoprocta ornata OX=83376 GN=Bmi1 PE=4 SV=1
----------------------------------------CKTCIVRYLETSKYCPICDVQVHKTRPLLNIRSDKTLQDIVYKLVPGLFKNEMKRRRDFYAAHPSADAANG
>tr|A0A7K7URV3|A0A7K7URV3_EUDEL/1-71 [subseq from] BMI1 protein (Fragment) OS=Eudromia elegans OX=8805 GN=Bmi1 PE=4 SV=1
----------------------------------------CKTCIVRYLETSKYCPICDVQVHKTRPLLNIRSDKTLQDIVYKLVPGLFKNEMKRRRDFYAAHPSADAANG
>tr|A0A7K9I9Q6|A0A7K9I9Q6_9AVES/1-71 [subseq from] BMI1 protein (Fragment) OS=Bucco capensis OX=135168 GN=Bmi1 PE=4 SV=1
----------------------------------------CKTCIVRYLETSKYCPICDVQVHKTRPLLNIRSDKTLQDIVYKLVPGLFKNEMKRRRDFYAAHPSADAANG
>tr|A0A7L0I2K9|A0A7L0I2K9_AREIN/1-71 [subseq from] BMI1 protein (Fragment) OS=Arenaria interpres OX=54971 GN=Bmi1 PE=4 SV=1
----------------------------------------CKTCIVRYLETSKYCPICDVQVHKTRPLLNIRSDKTLQDIVYKLVPGLFKNEMKRRRDFYAAHPSADAANG
>tr|A0A7L1DRI9|A0A7L1DRI9_9PASS/1-71 [subseq from] BMI1 protein (Fragment) OS=Serilophus lunatus OX=239386 GN=Bmi1 PE=4 SV=1
----------------------------------------CKTCIVRYLETSKYCPICDVQVHKTRPLLNIRSDKTLQDIVYKLVPGLFKNEMKRRRDFYAAHPSADAANG
>tr|A0A7L1KIX4|A0A7L1KIX4_RYNNI/1-71 [subseq from] BMI1 protein (Fragment) OS=Rynchops niger OX=227184 GN=Bmi1 PE=4 SV=1
----------------------------------------CKTCIVRYLETSKYCPICDVQVHKTRPLLNIRSDKTLQDIVYKLVPGLFKNEMKRRRDFYAAHPSADAANG
>tr|A0A7L1MI46|A0A7L1MI46_BOMGA/1-71 [subseq from] BMI1 protein (Fragment) OS=Bombycilla garrulus OX=125297 GN=Bmi1 PE=4 SV=1
----------------------------------------CKTCIVRYLETSKYCPICDVQVHKTRPLLNIRSDKTLQDIVYKLVPGLFKNEMKRRRDFYAAHPSADAANG
>tr|A0A7L3NLG3|A0A7L3NLG3_9AVES/1-71 [subseq from] BMI1 protein (Fragment) OS=Oreotrochilus melanogaster OX=689266 GN=Bmi1 PE=4 SV=1
----------------------------------------CKTCIVRYLETSKYCPICDVQVHKTRPLLNIRSDKTLQDIVYKLVPGLFKNEMKRRRDFYAAHPSADAANG
>tr|A0A7L4CBG6|A0A7L4CBG6_9AVES/1-71 [subseq from] BMI1 protein (Fragment) OS=Nyctiprogne leucopyga OX=382315 GN=Bmi1 PE=4 SV=1
----------------------------------------CKTCIVRYLETSKYCPICDVQVHKTRPLLNIRSDKTLQDIVYKLVPGLFKNEMKRRRDFYAAHPSADAANG
>tr|A0A090XC13|A0A090XC13_IXORI/4-101 [subseq from] Putative bmi1 polycomb ring finger oncoprotein OS=Ixodes ricinus OX=34613 PE=2 SV=1
--------ALLRDLNAALSCMLCGGYLVNAATLVDCLHSFCKVCIVRYLDTSKLCPICDVPVHKSRPLSCLRVDTTLQDIVYKVVPGLYQREMKQRREFYDQHPDA-----
>tr|A0A0A0ALX2|A0A0A0ALX2_CHAVO/1-71 [subseq from] Polycomb complex protein BMI-1 (Fragment) OS=Charadrius vociferus OX=50402 GN=N301_01564 PE=4 SV=1
----------------------------------------CKTCIVRYLETSKYCPICDVQVHKTRPLLNIRSDKTLQDIVYKLVPGLFKNEMKRRRDFYAAHPSADAANG
>tr|A0A7L0WHZ1|A0A7L0WHZ1_ALELA/1-71 [subseq from] BMI1 protein (Fragment) OS=Alectura lathami OX=81907 GN=Bmi1 PE=4 SV=1
----------------------------------------CKTCIVRYLETSKYCPICDVQVHKTRPLLNIRSDKTLQDIVYKLVPGLFKNEMKRRRDFYAAHPSADAANG
>tr|A0A7L0Z8B7|A0A7L0Z8B7_9PASS/1-71 [subseq from] BMI1 protein (Fragment) OS=Oxyruncus cristatus OX=114331 GN=Bmi1 PE=4 SV=1
----------------------------------------CKTCIVRYLETSKYCPICDVQVHKTRPLLNIRSDKTLQDIVYKLVPGLFKNEMKRRRDFYAAHPSADAANG
>tr|A0A7L1ADN8|A0A7L1ADN8_GYMTI/1-71 [subseq from] BMI1 protein (Fragment) OS=Gymnorhina tibicen OX=9132 GN=Bmi1 PE=4 SV=1
----------------------------------------CKTCIVRYLETSKYCPICDVQVHKTRPLLNIRSDKTLQDIVYKLVPGLFKNEMKRRRDFYAAHPSADAANG
>tr|A0A851PAL6|A0A851PAL6_9GALL/1-71 [subseq from] BMI1 protein (Fragment) OS=Penelope pileata OX=1118817 GN=Bmi1 PE=4 SV=1
----------------------------------------CKTCIVRYLETSKYCPICDVQVHKTRPLLNIRSDKTLQDIVYKLVPGLFKNEMKRRRDFYAAHPSADAANG
>tr|A0A093QC41|A0A093QC41_9PASS/1-71 [subseq from] Polycomb complex protein BMI-1 (Fragment) OS=Manacus vitellinus OX=328815 GN=N305_13876 PE=4 SV=1
----------------------------------------CKTCIVRYLETSKYCPICDVQVHKTRPLLNIRSDKTLQDIVYKLVPGLFKNEMKRRRDFYAAHPSADAANG
>tr|A0A7K4QNT2|A0A7K4QNT2_9TYRA/1-71 [subseq from] BMI1 protein (Fragment) OS=Neopipo cinnamomea OX=456388 GN=Bmi1 PE=4 SV=1
----------------------------------------CKTCIVRYLETSKYCPICDVQVHKTRPLLNIRSDKTLQDIVYKLVPGLFKNEMKRRRDFYAAHPSADAANG
>tr|A0A7K4W2L1|A0A7K4W2L1_9TYRA/1-71 [subseq from] BMI1 protein (Fragment) OS=Tachuris rubrigastra OX=495162 GN=Bmi1 PE=4 SV=1
----------------------------------------CKTCIVRYLETSKYCPICDVQVHKTRPLLNIRSDKTLQDIVYKLVPGLFKNEMKRRRDFYAAHPSADAANG
>tr|A0A7K5TPR6|A0A7K5TPR6_9PASS/1-71 [subseq from] BMI1 protein (Fragment) OS=Cephalopterus ornatus OX=114276 GN=Bmi1 PE=4 SV=1
----------------------------------------CKTCIVRYLETSKYCPICDVQVHKTRPLLNIRSDKTLQDIVYKLVPGLFKNEMKRRRDFYAAHPSADAANG
>tr|A0A7K7EZK5|A0A7K7EZK5_CHIMN/1-71 [subseq from] BMI1 protein (Fragment) OS=Chionis minor OX=227182 GN=Bmi1 PE=4 SV=1
----------------------------------------CKTCIVRYLETSKYCPICDVQVHKTRPLLNIRSDKTLQDIVYKLVPGLFKNEMKRRRDFYAAHPSADAANG
>tr|A0A7K7T7F1|A0A7K7T7F1_9TYRA/1-71 [subseq from] BMI1 protein (Fragment) OS=Sapayoa aenigma OX=239371 GN=Bmi1 PE=4 SV=1
----------------------------------------CKTCIVRYLETSKYCPICDVQVHKTRPLLNIRSDKTLQDIVYKLVPGLFKNEMKRRRDFYAAHPSADAANG
>tr|A0A7L0AX29|A0A7L0AX29_9AVES/1-71 [subseq from] BMI1 protein (Fragment) OS=Ciconia maguari OX=52777 GN=Bmi1 PE=4 SV=1
----------------------------------------CKTCIVRYLETSKYCPICDVQVHKTRPLLNIRSDKTLQDIVYKLVPGLFKNEMKRRRDFYAAHPSADAANG
>tr|A0A7L0JAM7|A0A7L0JAM7_PIPCL/1-71 [subseq from] BMI1 protein (Fragment) OS=Piprites chloris OX=114369 GN=Bmi1 PE=4 SV=1
----------------------------------------CKTCIVRYLETSKYCPICDVQVHKTRPLLNIRSDKTLQDIVYKLVPGLFKNEMKRRRDFYAAHPSADAANG
>tr|A0A7L2VA19|A0A7L2VA19_9AVES/1-71 [subseq from] BMI1 protein (Fragment) OS=Brachypteracias leptosomus OX=135165 GN=Bmi1 PE=4 SV=1
----------------------------------------CKTCIVRYLETSKYCPICDVQVHKTRPLLNIRSDKTLQDIVYKLVPGLFKNEMKRRRDFYAAHPSADAANG
>tr|A0A7L3D7T1|A0A7L3D7T1_PLUSO/1-71 [subseq from] BMI1 protein (Fragment) OS=Pluvianellus socialis OX=227228 GN=Bmi1 PE=4 SV=1
----------------------------------------CKTCIVRYLETSKYCPICDVQVHKTRPLLNIRSDKTLQDIVYKLVPGLFKNEMKRRRDFYAAHPSADAANG
>tr|A0A7L4LS32|A0A7L4LS32_GLAPT/1-71 [subseq from] BMI1 protein (Fragment) OS=Glareola pratincola OX=43316 GN=Bmi1 PE=4 SV=1
----------------------------------------CKTCIVRYLETSKYCPICDVQVHKTRPLLNIRSDKTLQDIVYKLVPGLFKNEMKRRRDFYAAHPSADAANG
>tr|A0A7L4NC26|A0A7L4NC26_9AVES/1-71 [subseq from] BMI1 protein (Fragment) OS=Ceyx cyanopectus OX=390723 GN=Bmi1 PE=4 SV=1
----------------------------------------CKTCIVRYLETSKYCPICDVQVHKTRPLLNIRSDKTLQDIVYKLVPGLFKNEMKRRRDFYAAHPSADAANG
>tr|A0A850X216|A0A850X216_PIACA/1-71 [subseq from] BMI1 protein (Fragment) OS=Piaya cayana OX=33601 GN=Bmi1 PE=4 SV=1
----------------------------------------CKTCIVRYLETSKYCPICDVQVHKTRPLLNIRSDKTLQDIVYKLVPGLFKNEMKRRRDFYAAHPSADAANG
>tr|A0A852KKB6|A0A852KKB6_UROIN/1-71 [subseq from] BMI1 protein (Fragment) OS=Urocolius indicus OX=458196 GN=Bmi1 PE=4 SV=1
----------------------------------------CKTCIVRYLETSKYCPICDVQVHKTRPLLNIRSDKTLQDIVYKLVPGLFKNEMKRRRDFYAAHPSADAANG
>sp|Q6DLV9|PCGF1_RAT/21-117 [subseq from] Polycomb group RING finger protein 1 (Fragment) OS=Rattus norvegicus OX=10116 GN=Pcgf1 PE=2 SV=1
-----EVRVKIKDLNEHIVCCLCAGYFVDATTITECLHTFCKSCIVKYLQTSKYCPMCNIKIHETQPLLNLKLDRVMQDIVYKLVPGLQDSEEKRIRDFYQS---------
>tr|A0A087QU98|A0A087QU98_APTFO/1-71 [subseq from] Polycomb complex protein BMI-1 (Fragment) OS=Aptenodytes forsteri OX=9233 GN=AS27_09257 PE=4 SV=1
----------------------------------------CKTCIVRYLETSKYCPICDVQVHKTRPLLNIRSDKTLQDIVYKLVPGLFKNEMKRRRDFYAAHPSADAANG
>tr|A0A091GL07|A0A091GL07_9AVES/1-71 [subseq from] Polycomb complex protein BMI-1 (Fragment) OS=Cuculus canorus OX=55661 GN=N303_04148 PE=4 SV=1
----------------------------------------CKTCIVRYLETSKYCPICDVQVHKTRPLLNIRSDKTLQDIVYKLVPGLFKNEMKRRRDFYAAHPSADAANG
>tr|A0A091GNL3|A0A091GNL3_BUCRH/1-71 [subseq from] Polycomb complex protein BMI-1 (Fragment) OS=Buceros rhinoceros silvestris OX=175836 GN=N320_09721 PE=4 SV=1
----------------------------------------CKTCIVRYLETSKYCPICDVQVHKTRPLLNIRSDKTLQDIVYKLVPGLFKNEMKRRRDFYAAHPSADAANG
>tr|A0A091HUP9|A0A091HUP9_CALAN/1-71 [subseq from] Polycomb complex protein BMI-1 (Fragment) OS=Calypte anna OX=9244 GN=N300_06434 PE=4 SV=1
----------------------------------------CKTCIVRYLETSKYCPICDVQVHKTRPLLNIRSDKTLQDIVYKLVPGLFKNEMKRRRDFYAAHPSADAANG
>tr|A0A091J218|A0A091J218_EGRGA/1-71 [subseq from] Polycomb complex protein BMI-1 (Fragment) OS=Egretta garzetta OX=188379 GN=Z169_10525 PE=4 SV=1
----------------------------------------CKTCIVRYLETSKYCPICDVQVHKTRPLLNIRSDKTLQDIVYKLVPGLFKNEMKRRRDFYAAHPSADAANG
>tr|A0A091L7R8|A0A091L7R8_CATAU/1-71 [subseq from] Polycomb complex protein BMI-1 (Fragment) OS=Cathartes aura OX=43455 GN=N323_04724 PE=4 SV=1
----------------------------------------CKTCIVRYLETSKYCPICDVQVHKTRPLLNIRSDKTLQDIVYKLVPGLFKNEMKRRRDFYAAHPSADAANG
>tr|A0A091M001|A0A091M001_CARIC/1-71 [subseq from] Polycomb complex protein BMI-1 (Fragment) OS=Cariama cristata OX=54380 GN=N322_10062 PE=4 SV=1
----------------------------------------CKTCIVRYLETSKYCPICDVQVHKTRPLLNIRSDKTLQDIVYKLVPGLFKNEMKRRRDFYAAHPSADAANG
>tr|A0A091PJ81|A0A091PJ81_LEPDC/1-71 [subseq from] Polycomb complex protein BMI-1 (Fragment) OS=Leptosomus discolor OX=188344 GN=N330_07048 PE=4 SV=1
----------------------------------------CKTCIVRYLETSKYCPICDVQVHKTRPLLNIRSDKTLQDIVYKLVPGLFKNEMKRRRDFYAAHPSADAANG
>tr|A0A091RN93|A0A091RN93_9GRUI/1-71 [subseq from] Polycomb complex protein BMI-1 (Fragment) OS=Mesitornis unicolor OX=54374 GN=N332_08935 PE=4 SV=1
----------------------------------------CKTCIVRYLETSKYCPICDVQVHKTRPLLNIRSDKTLQDIVYKLVPGLFKNEMKRRRDFYAAHPSADAANG
>tr|A0A091SS70|A0A091SS70_PELCR/1-71 [subseq from] Polycomb complex protein BMI-1 (Fragment) OS=Pelecanus crispus OX=36300 GN=N334_10866 PE=4 SV=1
----------------------------------------CKTCIVRYLETSKYCPICDVQVHKTRPLLNIRSDKTLQDIVYKLVPGLFKNEMKRRRDFYAAHPSADAANG
>tr|A0A091VE46|A0A091VE46_NIPNI/1-71 [subseq from] Polycomb complex protein BMI-1 (Fragment) OS=Nipponia nippon OX=128390 GN=Y956_00824 PE=4 SV=1
----------------------------------------CKTCIVRYLETSKYCPICDVQVHKTRPLLNIRSDKTLQDIVYKLVPGLFKNEMKRRRDFYAAHPSADAANG
>tr|A0A093BQS4|A0A093BQS4_TAUER/1-71 [subseq from] Polycomb complex protein BMI-1 (Fragment) OS=Tauraco erythrolophus OX=121530 GN=N340_08003 PE=4 SV=1
----------------------------------------CKTCIVRYLETSKYCPICDVQVHKTRPLLNIRSDKTLQDIVYKLVPGLFKNEMKRRRDFYAAHPSADAANG
>tr|A0A093BZS9|A0A093BZS9_9AVES/1-71 [subseq from] Polycomb complex protein BMI-1 (Fragment) OS=Pterocles gutturalis OX=240206 GN=N339_07431 PE=4 SV=1
----------------------------------------CKTCIVRYLETSKYCPICDVQVHKTRPLLNIRSDKTLQDIVYKLVPGLFKNEMKRRRDFYAAHPSADAANG
>tr|A0A093F6C0|A0A093F6C0_GAVST/1-71 [subseq from] Polycomb complex protein BMI-1 (Fragment) OS=Gavia stellata OX=37040 GN=N328_09046 PE=4 SV=1
----------------------------------------CKTCIVRYLETSKYCPICDVQVHKTRPLLNIRSDKTLQDIVYKLVPGLFKNEMKRRRDFYAAHPSADAANG
>tr|A0A093H3P8|A0A093H3P8_DRYPU/1-71 [subseq from] Polycomb complex protein BMI-1 (Fragment) OS=Dryobates pubescens OX=118200 GN=N307_01984 PE=4 SV=1
----------------------------------------CKTCIVRYLETSKYCPICDVQVHKTRPLLNIRSDKTLQDIVYKLVPGLFKNEMKRRRDFYAAHPSADAANG
>tr|A0A093JPG8|A0A093JPG8_STRCA/1-71 [subseq from] Polycomb complex protein BMI-1 (Fragment) OS=Struthio camelus australis OX=441894 GN=N308_12472 PE=4 SV=1
----------------------------------------CKTCIVRYLETSKYCPICDVQVHKTRPLLNIRSDKTLQDIVYKLVPGLFKNEMKRRRDFYAAHPSADAANG
>tr|A0A093PHW5|A0A093PHW5_PYGAD/1-71 [subseq from] Polycomb complex protein BMI-1 (Fragment) OS=Pygoscelis adeliae OX=9238 GN=AS28_06657 PE=4 SV=1
----------------------------------------CKTCIVRYLETSKYCPICDVQVHKTRPLLNIRSDKTLQDIVYKLVPGLFKNEMKRRRDFYAAHPSADAANG
>tr|A0A7K4ITI0|A0A7K4ITI0_GEOCA/1-71 [subseq from] BMI1 protein (Fragment) OS=Geococcyx californianus OX=8947 GN=Bmi1 PE=4 SV=1
----------------------------------------CKTCIVRYLETSKYCPICDVQVHKTRPLLNIRSDKTLQDIVYKLVPGLFKNEMKRRRDFYAAHPSADAANG
>tr|A0A7K4RZE8|A0A7K4RZE8_COLPI/1-71 [subseq from] BMI1 protein (Fragment) OS=Columbina picui OX=115618 GN=Bmi1 PE=4 SV=1
----------------------------------------CKTCIVRYLETSKYCPICDVQVHKTRPLLNIRSDKTLQDIVYKLVPGLFKNEMKRRRDFYAAHPSADAANG
>tr|A0A7K5AM15|A0A7K5AM15_9FURN/1-71 [subseq from] BMI1 protein (Fragment) OS=Furnarius figulus OX=463165 GN=Bmi1 PE=4 SV=1
----------------------------------------CKTCIVRYLETSKYCPICDVQVHKTRPLLNIRSDKTLQDIVYKLVPGLFKNEMKRRRDFYAAHPSADAANG
>tr|A0A7K5GLH7|A0A7K5GLH7_9AVES/1-71 [subseq from] BMI1 protein (Fragment) OS=Chunga burmeisteri OX=1352770 GN=Bmi1 PE=4 SV=1
----------------------------------------CKTCIVRYLETSKYCPICDVQVHKTRPLLNIRSDKTLQDIVYKLVPGLFKNEMKRRRDFYAAHPSADAANG
>tr|A0A7K5HEJ7|A0A7K5HEJ7_CROSL/1-71 [subseq from] BMI1 protein (Fragment) OS=Crotophaga sulcirostris OX=33598 GN=Bmi1 PE=4 SV=1
----------------------------------------CKTCIVRYLETSKYCPICDVQVHKTRPLLNIRSDKTLQDIVYKLVPGLFKNEMKRRRDFYAAHPSADAANG
>tr|A0A7K5NLJ2|A0A7K5NLJ2_CHRMC/1-71 [subseq from] BMI1 protein (Fragment) OS=Chroicocephalus maculipennis OX=287016 GN=Bmi1 PE=4 SV=1
----------------------------------------CKTCIVRYLETSKYCPICDVQVHKTRPLLNIRSDKTLQDIVYKLVPGLFKNEMKRRRDFYAAHPSADAANG
>tr|A0A7K5XDN3|A0A7K5XDN3_9CHAR/1-71 [subseq from] BMI1 protein (Fragment) OS=Dromas ardeola OX=458190 GN=Bmi1 PE=4 SV=1
----------------------------------------CKTCIVRYLETSKYCPICDVQVHKTRPLLNIRSDKTLQDIVYKLVPGLFKNEMKRRRDFYAAHPSADAANG
>tr|A0A7K6BEY4|A0A7K6BEY4_UPUEP/1-71 [subseq from] BMI1 protein (Fragment) OS=Upupa epops OX=57439 GN=Bmi1 PE=4 SV=1
----------------------------------------CKTCIVRYLETSKYCPICDVQVHKTRPLLNIRSDKTLQDIVYKLVPGLFKNEMKRRRDFYAAHPSADAANG
>tr|A0A7K6MZP6|A0A7K6MZP6_PEDTO/1-71 [subseq from] BMI1 protein (Fragment) OS=Pedionomus torquatus OX=227192 GN=Bmi1 PE=4 SV=1
----------------------------------------CKTCIVRYLETSKYCPICDVQVHKTRPLLNIRSDKTLQDIVYKLVPGLFKNEMKRRRDFYAAHPSADAANG
>tr|A0A7K6TB00|A0A7K6TB00_CALNI/1-71 [subseq from] BMI1 protein (Fragment) OS=Caloenas nicobarica OX=187106 GN=Bmi1 PE=4 SV=1
----------------------------------------CKTCIVRYLETSKYCPICDVQVHKTRPLLNIRSDKTLQDIVYKLVPGLFKNEMKRRRDFYAAHPSADAANG
>tr|A0A7K6YC43|A0A7K6YC43_ALCTO/1-71 [subseq from] BMI1 protein (Fragment) OS=Alca torda OX=28689 GN=Bmi1 PE=4 SV=1
----------------------------------------CKTCIVRYLETSKYCPICDVQVHKTRPLLNIRSDKTLQDIVYKLVPGLFKNEMKRRRDFYAAHPSADAANG
>tr|A0A7K7HQZ4|A0A7K7HQZ4_9PASS/1-71 [subseq from] BMI1 protein (Fragment) OS=Rhegmatorhina hoffmannsi OX=468512 GN=Bmi1 PE=4 SV=1
----------------------------------------CKTCIVRYLETSKYCPICDVQVHKTRPLLNIRSDKTLQDIVYKLVPGLFKNEMKRRRDFYAAHPSADAANG
>tr|A0A7K7NS88|A0A7K7NS88_HALAL/1-71 [subseq from] BMI1 protein (Fragment) OS=Haliaeetus albicilla OX=8969 GN=Bmi1 PE=4 SV=1
----------------------------------------CKTCIVRYLETSKYCPICDVQVHKTRPLLNIRSDKTLQDIVYKLVPGLFKNEMKRRRDFYAAHPSADAANG
>tr|A0A7K8H3W0|A0A7K8H3W0_ORTSP/1-71 [subseq from] BMI1 protein (Fragment) OS=Orthonyx spaldingii OX=38397 GN=Bmi1 PE=4 SV=1
----------------------------------------CKTCIVRYLETSKYCPICDVQVHKTRPLLNIRSDKTLQDIVYKLVPGLFKNEMKRRRDFYAAHPSADAANG
>tr|A0A7K8K8G9|A0A7K8K8G9_9GRUI/1-71 [subseq from] BMI1 protein (Fragment) OS=Lophotis ruficrista OX=172689 GN=Bmi1 PE=4 SV=1
----------------------------------------CKTCIVRYLETSKYCPICDVQVHKTRPLLNIRSDKTLQDIVYKLVPGLFKNEMKRRRDFYAAHPSADAANG
>tr|A0A7K8LEX6|A0A7K8LEX6_9GRUI/1-71 [subseq from] BMI1 protein (Fragment) OS=Ardeotis kori OX=89386 GN=Bmi1 PE=4 SV=1
----------------------------------------CKTCIVRYLETSKYCPICDVQVHKTRPLLNIRSDKTLQDIVYKLVPGLFKNEMKRRRDFYAAHPSADAANG
>tr|A0A7K8N4H4|A0A7K8N4H4_CASCA/1-71 [subseq from] BMI1 protein (Fragment) OS=Casuarius casuarius OX=8787 GN=Bmi1 PE=4 SV=1
----------------------------------------CKTCIVRYLETSKYCPICDVQVHKTRPLLNIRSDKTLQDIVYKLVPGLFKNEMKRRRDFYAAHPSADAANG
>tr|A0A7K8Q729|A0A7K8Q729_9PASS/1-71 [subseq from] BMI1 protein (Fragment) OS=Smithornis capensis OX=363769 GN=Bmi1 PE=4 SV=1
----------------------------------------CKTCIVRYLETSKYCPICDVQVHKTRPLLNIRSDKTLQDIVYKLVPGLFKNEMKRRRDFYAAHPSADAANG
>tr|A0A7K8U3T7|A0A7K8U3T7_OCEOC/1-71 [subseq from] BMI1 protein (Fragment) OS=Oceanites oceanicus OX=79653 GN=Bmi1 PE=4 SV=1
----------------------------------------CKTCIVRYLETSKYCPICDVQVHKTRPLLNIRSDKTLQDIVYKLVPGLFKNEMKRRRDFYAAHPSADAANG
>tr|A0A7K8W8L3|A0A7K8W8L3_9FURN/1-71 [subseq from] BMI1 protein (Fragment) OS=Sclerurus mexicanus OX=265632 GN=Bmi1 PE=4 SV=1
----------------------------------------CKTCIVRYLETSKYCPICDVQVHKTRPLLNIRSDKTLQDIVYKLVPGLFKNEMKRRRDFYAAHPSADAANG
>tr|A0A7K8X9P7|A0A7K8X9P7_9PICI/1-71 [subseq from] BMI1 protein (Fragment) OS=Eubucco bourcierii OX=91767 GN=Bmi1 PE=4 SV=1
----------------------------------------CKTCIVRYLETSKYCPICDVQVHKTRPLLNIRSDKTLQDIVYKLVPGLFKNEMKRRRDFYAAHPSADAANG
>tr|A0A7K8YV87|A0A7K8YV87_9PASS/1-71 [subseq from] BMI1 protein (Fragment) OS=Sakesphorus luctuosus OX=419690 GN=Bmi1 PE=4 SV=1
----------------------------------------CKTCIVRYLETSKYCPICDVQVHKTRPLLNIRSDKTLQDIVYKLVPGLFKNEMKRRRDFYAAHPSADAANG
>tr|A0A7K8ZRL5|A0A7K8ZRL5_9PASS/1-71 [subseq from] BMI1 protein (Fragment) OS=Grallaria varia OX=117165 GN=Bmi1 PE=4 SV=1
----------------------------------------CKTCIVRYLETSKYCPICDVQVHKTRPLLNIRSDKTLQDIVYKLVPGLFKNEMKRRRDFYAAHPSADAANG
>tr|A0A7K9AIJ9|A0A7K9AIJ9_DRONO/1-71 [subseq from] BMI1 protein (Fragment) OS=Dromaius novaehollandiae OX=8790 GN=Bmi1 PE=4 SV=1
----------------------------------------CKTCIVRYLETSKYCPICDVQVHKTRPLLNIRSDKTLQDIVYKLVPGLFKNEMKRRRDFYAAHPSADAANG
>tr|A0A7K9CCN1|A0A7K9CCN1_9PICI/1-71 [subseq from] BMI1 protein (Fragment) OS=Psilopogon haemacephalus OX=2585815 GN=Bmi1 PE=4 SV=1
----------------------------------------CKTCIVRYLETSKYCPICDVQVHKTRPLLNIRSDKTLQDIVYKLVPGLFKNEMKRRRDFYAAHPSADAANG
>tr|A0A7K9D2X2|A0A7K9D2X2_9AVES/1-71 [subseq from] BMI1 protein (Fragment) OS=Hemiprocne comata OX=243314 GN=Bmi1 PE=4 SV=1
----------------------------------------CKTCIVRYLETSKYCPICDVQVHKTRPLLNIRSDKTLQDIVYKLVPGLFKNEMKRRRDFYAAHPSADAANG
>tr|A0A7K9E7F6|A0A7K9E7F6_BARMA/1-71 [subseq from] BMI1 protein (Fragment) OS=Baryphthengus martii OX=176943 GN=Bmi1 PE=4 SV=1
----------------------------------------CKTCIVRYLETSKYCPICDVQVHKTRPLLNIRSDKTLQDIVYKLVPGLFKNEMKRRRDFYAAHPSADAANG
>tr|A0A7K9FDF0|A0A7K9FDF0_STEPR/1-71 [subseq from] BMI1 protein (Fragment) OS=Stercorarius parasiticus OX=54059 GN=Bmi1 PE=4 SV=1
----------------------------------------CKTCIVRYLETSKYCPICDVQVHKTRPLLNIRSDKTLQDIVYKLVPGLFKNEMKRRRDFYAAHPSADAANG
>tr|A0A7K9M6K5|A0A7K9M6K5_OCETE/1-71 [subseq from] BMI1 protein (Fragment) OS=Oceanodroma tethys OX=79633 GN=Bmi1 PE=4 SV=1
----------------------------------------CKTCIVRYLETSKYCPICDVQVHKTRPLLNIRSDKTLQDIVYKLVPGLFKNEMKRRRDFYAAHPSADAANG
>tr|A0A7K9TX71|A0A7K9TX71_9AVES/1-71 [subseq from] BMI1 protein (Fragment) OS=Chloroceryle aenea OX=176938 GN=Bmi1 PE=4 SV=1
----------------------------------------CKTCIVRYLETSKYCPICDVQVHKTRPLLNIRSDKTLQDIVYKLVPGLFKNEMKRRRDFYAAHPSADAANG
>tr|A0A7K9X4U1|A0A7K9X4U1_9GRUI/1-71 [subseq from] BMI1 protein (Fragment) OS=Psophia crepitans OX=54359 GN=Bmi1 PE=4 SV=1
----------------------------------------CKTCIVRYLETSKYCPICDVQVHKTRPLLNIRSDKTLQDIVYKLVPGLFKNEMKRRRDFYAAHPSADAANG
>tr|A0A7L0C3U5|A0A7L0C3U5_9AVES/1-71 [subseq from] BMI1 protein (Fragment) OS=Spizaetus tyrannus OX=252798 GN=Bmi1 PE=4 SV=1
----------------------------------------CKTCIVRYLETSKYCPICDVQVHKTRPLLNIRSDKTLQDIVYKLVPGLFKNEMKRRRDFYAAHPSADAANG
>tr|A0A7L0CVY1|A0A7L0CVY1_9CHAR/1-71 [subseq from] BMI1 protein (Fragment) OS=Rostratula benghalensis OX=118793 GN=Bmi1 PE=4 SV=1
----------------------------------------CKTCIVRYLETSKYCPICDVQVHKTRPLLNIRSDKTLQDIVYKLVPGLFKNEMKRRRDFYAAHPSADAANG
>tr|A0A7L0FRK8|A0A7L0FRK8_CORCN/1-71 [subseq from] BMI1 protein (Fragment) OS=Corythaixoides concolor OX=103956 GN=Bmi1 PE=4 SV=1
----------------------------------------CKTCIVRYLETSKYCPICDVQVHKTRPLLNIRSDKTLQDIVYKLVPGLFKNEMKRRRDFYAAHPSADAANG
>tr|A0A7L0GUX6|A0A7L0GUX6_HERCA/1-71 [subseq from] BMI1 protein (Fragment) OS=Herpetotheres cachinnans OX=56343 GN=Bmi1 PE=4 SV=1
----------------------------------------CKTCIVRYLETSKYCPICDVQVHKTRPLLNIRSDKTLQDIVYKLVPGLFKNEMKRRRDFYAAHPSADAANG
>tr|A0A7L0PZR3|A0A7L0PZR3_9AVES/1-71 [subseq from] BMI1 protein (Fragment) OS=Mesembrinibis cayennensis OX=1118748 GN=Bmi1 PE=4 SV=1
----------------------------------------CKTCIVRYLETSKYCPICDVQVHKTRPLLNIRSDKTLQDIVYKLVPGLFKNEMKRRRDFYAAHPSADAANG
>tr|A0A7L0RGL1|A0A7L0RGL1_GLABR/1-71 [subseq from] BMI1 protein (Fragment) OS=Glaucidium brasilianum OX=78217 GN=Bmi1 PE=4 SV=1
----------------------------------------CKTCIVRYLETSKYCPICDVQVHKTRPLLNIRSDKTLQDIVYKLVPGLFKNEMKRRRDFYAAHPSADAANG
>tr|A0A7L0SPZ5|A0A7L0SPZ5_PODPO/1-71 [subseq from] BMI1 protein (Fragment) OS=Podilymbus podiceps OX=9252 GN=Bmi1 PE=4 SV=1
----------------------------------------CKTCIVRYLETSKYCPICDVQVHKTRPLLNIRSDKTLQDIVYKLVPGLFKNEMKRRRDFYAAHPSADAANG
>tr|A0A7L1HBH3|A0A7L1HBH3_9CHAR/1-71 [subseq from] BMI1 protein (Fragment) OS=Nycticryphes semicollaris OX=227226 GN=Bmi1 PE=4 SV=1
----------------------------------------CKTCIVRYLETSKYCPICDVQVHKTRPLLNIRSDKTLQDIVYKLVPGLFKNEMKRRRDFYAAHPSADAANG
>tr|A0A7L1L4E1|A0A7L1L4E1_HIMHI/1-71 [subseq from] BMI1 protein (Fragment) OS=Himantopus himantopus OX=225398 GN=Bmi1 PE=4 SV=1
----------------------------------------CKTCIVRYLETSKYCPICDVQVHKTRPLLNIRSDKTLQDIVYKLVPGLFKNEMKRRRDFYAAHPSADAANG
>tr|A0A7L1MZB1|A0A7L1MZB1_RHICY/1-71 [subseq from] BMI1 protein (Fragment) OS=Rhinopomastus cyanomelas OX=113115 GN=Bmi1 PE=4 SV=1
----------------------------------------CKTCIVRYLETSKYCPICDVQVHKTRPLLNIRSDKTLQDIVYKLVPGLFKNEMKRRRDFYAAHPSADAANG
>tr|A0A7K9V171|A0A7K9V171_ANSSE/1-71 [subseq from] BMI1 protein (Fragment) OS=Anseranas semipalmata OX=8851 GN=Bmi1 PE=4 SV=1
----------------------------------------CKTCIVRYLETSKYCPICDVQVHKTRPLLNIRSDKTLQDIVYKLVPGLFKNEMKRRRDFYAAHPSADAANG
>tr|A0A7L1TEV6|A0A7L1TEV6_ARAGA/1-71 [subseq from] BMI1 protein (Fragment) OS=Aramus guarauna OX=54356 GN=Bmi1 PE=4 SV=1
----------------------------------------CKTCIVRYLETSKYCPICDVQVHKTRPLLNIRSDKTLQDIVYKLVPGLFKNEMKRRRDFYAAHPSADAANG
>tr|A0A7L1X0P8|A0A7L1X0P8_9AVES/1-71 [subseq from] BMI1 protein (Fragment) OS=Thinocorus orbignyianus OX=161742 GN=Bmi1 PE=4 SV=1
----------------------------------------CKTCIVRYLETSKYCPICDVQVHKTRPLLNIRSDKTLQDIVYKLVPGLFKNEMKRRRDFYAAHPSADAANG
>tr|A0A7L1Z0H0|A0A7L1Z0H0_9PASS/1-71 [subseq from] BMI1 protein (Fragment) OS=Scytalopus superciliaris OX=312124 GN=Bmi1 PE=4 SV=1
----------------------------------------CKTCIVRYLETSKYCPICDVQVHKTRPLLNIRSDKTLQDIVYKLVPGLFKNEMKRRRDFYAAHPSADAANG
>tr|A0A7L2AYC3|A0A7L2AYC3_9GRUI/1-71 [subseq from] BMI1 protein (Fragment) OS=Heliornis fulica OX=54369 GN=Bmi1 PE=4 SV=1
----------------------------------------CKTCIVRYLETSKYCPICDVQVHKTRPLLNIRSDKTLQDIVYKLVPGLFKNEMKRRRDFYAAHPSADAANG
>tr|A0A7L2GK55|A0A7L2GK55_NYCGR/1-71 [subseq from] BMI1 protein (Fragment) OS=Nyctibius grandis OX=48427 GN=Bmi1 PE=4 SV=1
----------------------------------------CKTCIVRYLETSKYCPICDVQVHKTRPLLNIRSDKTLQDIVYKLVPGLFKNEMKRRRDFYAAHPSADAANG
>tr|A0A7L2H8F5|A0A7L2H8F5_SAGSE/1-71 [subseq from] BMI1 protein (Fragment) OS=Sagittarius serpentarius OX=56258 GN=Bmi1 PE=4 SV=1
----------------------------------------CKTCIVRYLETSKYCPICDVQVHKTRPLLNIRSDKTLQDIVYKLVPGLFKNEMKRRRDFYAAHPSADAANG
>tr|A0A7L2U383|A0A7L2U383_BALRX/1-71 [subseq from] BMI1 protein (Fragment) OS=Balaeniceps rex OX=33584 GN=Bmi1 PE=4 SV=1
----------------------------------------CKTCIVRYLETSKYCPICDVQVHKTRPLLNIRSDKTLQDIVYKLVPGLFKNEMKRRRDFYAAHPSADAANG
>tr|A0A7L2WJ29|A0A7L2WJ29_PANHA/1-71 [subseq from] BMI1 protein (Fragment) OS=Pandion haliaetus OX=56262 GN=Bmi1 PE=4 SV=1
----------------------------------------CKTCIVRYLETSKYCPICDVQVHKTRPLLNIRSDKTLQDIVYKLVPGLFKNEMKRRRDFYAAHPSADAANG
>tr|A0A7L2Z0E5|A0A7L2Z0E5_JACJC/1-71 [subseq from] BMI1 protein (Fragment) OS=Jacana jacana OX=54508 GN=Bmi1 PE=4 SV=1
----------------------------------------CKTCIVRYLETSKYCPICDVQVHKTRPLLNIRSDKTLQDIVYKLVPGLFKNEMKRRRDFYAAHPSADAANG
>tr|A0A7L3BMD6|A0A7L3BMD6_PELUR/1-71 [subseq from] BMI1 protein (Fragment) OS=Pelecanoides urinatrix OX=37079 GN=Bmi1 PE=4 SV=1
----------------------------------------CKTCIVRYLETSKYCPICDVQVHKTRPLLNIRSDKTLQDIVYKLVPGLFKNEMKRRRDFYAAHPSADAANG
>tr|A0A7L3F124|A0A7L3F124_9GRUI/1-71 [subseq from] BMI1 protein (Fragment) OS=Zapornia atra OX=2585822 GN=Bmi1 PE=4 SV=1
----------------------------------------CKTCIVRYLETSKYCPICDVQVHKTRPLLNIRSDKTLQDIVYKLVPGLFKNEMKRRRDFYAAHPSADAANG
>tr|A0A7K7UKS7|A0A7K7UKS7_9CHAR/1-71 [subseq from] BMI1 protein (Fragment) OS=Ibidorhyncha struthersii OX=425643 GN=Bmi1 PE=4 SV=1
----------------------------------------CKTCIVRYLETSKYCPICDVQVHKTRPLLNIRSDKTLQDIVYKLVPGLFKNEMKRRRDFYAAHPSADAANG
>tr|A0A7L3JLL0|A0A7L3JLL0_THACH/1-71 [subseq from] BMI1 protein (Fragment) OS=Thalassarche chlororhynchos OX=54017 GN=Bmi1 PE=4 SV=1
----------------------------------------CKTCIVRYLETSKYCPICDVQVHKTRPLLNIRSDKTLQDIVYKLVPGLFKNEMKRRRDFYAAHPSADAANG
>tr|A0A7L3PQ46|A0A7L3PQ46_9DEND/1-71 [subseq from] BMI1 protein (Fragment) OS=Xiphorhynchus elegans OX=269412 GN=Bmi1 PE=4 SV=1
----------------------------------------CKTCIVRYLETSKYCPICDVQVHKTRPLLNIRSDKTLQDIVYKLVPGLFKNEMKRRRDFYAAHPSADAANG
>tr|A0A7L3R6Z3|A0A7L3R6Z3_CEPGR/1-71 [subseq from] BMI1 protein (Fragment) OS=Cepphus grylle OX=28697 GN=Bmi1 PE=4 SV=1
----------------------------------------CKTCIVRYLETSKYCPICDVQVHKTRPLLNIRSDKTLQDIVYKLVPGLFKNEMKRRRDFYAAHPSADAANG
>tr|A0A7L3SHT0|A0A7L3SHT0_RISTR/1-71 [subseq from] BMI1 protein (Fragment) OS=Rissa tridactyla OX=75485 GN=Bmi1 PE=4 SV=1
----------------------------------------CKTCIVRYLETSKYCPICDVQVHKTRPLLNIRSDKTLQDIVYKLVPGLFKNEMKRRRDFYAAHPSADAANG
>tr|A0A7L3TXT5|A0A7L3TXT5_URIAL/1-71 [subseq from] BMI1 protein (Fragment) OS=Uria aalge OX=13746 GN=Bmi1 PE=4 SV=1
----------------------------------------CKTCIVRYLETSKYCPICDVQVHKTRPLLNIRSDKTLQDIVYKLVPGLFKNEMKRRRDFYAAHPSADAANG
>tr|A0A7L3WGQ0|A0A7L3WGQ0_9GRUI/1-71 [subseq from] BMI1 protein (Fragment) OS=Atlantisia rogersi OX=2478892 GN=Bmi1 PE=4 SV=1
----------------------------------------CKTCIVRYLETSKYCPICDVQVHKTRPLLNIRSDKTLQDIVYKLVPGLFKNEMKRRRDFYAAHPSADAANG
>tr|A0A7L3XF81|A0A7L3XF81_9AVES/1-71 [subseq from] BMI1 protein (Fragment) OS=Calonectris borealis OX=1323832 GN=Bmi1 PE=4 SV=1
----------------------------------------CKTCIVRYLETSKYCPICDVQVHKTRPLLNIRSDKTLQDIVYKLVPGLFKNEMKRRRDFYAAHPSADAANG
>tr|A0A7L4ADT3|A0A7L4ADT3_9AVES/1-71 [subseq from] BMI1 protein (Fragment) OS=Circaetus pectoralis OX=321084 GN=Bmi1 PE=4 SV=1
----------------------------------------CKTCIVRYLETSKYCPICDVQVHKTRPLLNIRSDKTLQDIVYKLVPGLFKNEMKRRRDFYAAHPSADAANG
>tr|A0A7L3Z5C5|A0A7L3Z5C5_FREGA/1-71 [subseq from] BMI1 protein (Fragment) OS=Fregetta grallaria OX=79628 GN=Bmi1 PE=4 SV=1
----------------------------------------CKTCIVRYLETSKYCPICDVQVHKTRPLLNIRSDKTLQDIVYKLVPGLFKNEMKRRRDFYAAHPSADAANG
>tr|A0A7L4AXI7|A0A7L4AXI7_9CHAR/1-71 [subseq from] BMI1 protein (Fragment) OS=Phaetusa simplex OX=297813 GN=Bmi1 PE=4 SV=1
----------------------------------------CKTCIVRYLETSKYCPICDVQVHKTRPLLNIRSDKTLQDIVYKLVPGLFKNEMKRRRDFYAAHPSADAANG
>tr|A0A7K4TI51|A0A7K4TI51_9CHAR/1-71 [subseq from] BMI1 protein (Fragment) OS=Burhinus bistriatus OX=240201 GN=Bmi1 PE=4 SV=1
----------------------------------------CKTCIVRYLETSKYCPICDVQVHKTRPLLNIRSDKTLQDIVYKLVPGLFKNEMKRRRDFYAAHPSADAANG
>tr|A0A7L4CTZ2|A0A7L4CTZ2_9AVES/1-71 [subseq from] BMI1 protein (Fragment) OS=Eurystomus gularis OX=325343 GN=Bmi1 PE=4 SV=1
----------------------------------------CKTCIVRYLETSKYCPICDVQVHKTRPLLNIRSDKTLQDIVYKLVPGLFKNEMKRRRDFYAAHPSADAANG
>tr|A0A7L4G107|A0A7L4G107_9COLU/1-71 [subseq from] BMI1 protein (Fragment) OS=Alopecoenas beccarii OX=262131 GN=Bmi1 PE=4 SV=1
----------------------------------------CKTCIVRYLETSKYCPICDVQVHKTRPLLNIRSDKTLQDIVYKLVPGLFKNEMKRRRDFYAAHPSADAANG
>tr|A0A7L4HJ51|A0A7L4HJ51_SCOUM/1-71 [subseq from] BMI1 protein (Fragment) OS=Scopus umbretta OX=33581 GN=Bmi1 PE=4 SV=1
----------------------------------------CKTCIVRYLETSKYCPICDVQVHKTRPLLNIRSDKTLQDIVYKLVPGLFKNEMKRRRDFYAAHPSADAANG
>tr|A0A7L4KE54|A0A7L4KE54_9AVES/1-71 [subseq from] BMI1 protein (Fragment) OS=Ceuthmochares aereus OX=1961834 GN=Bmi1 PE=4 SV=1
----------------------------------------CKTCIVRYLETSKYCPICDVQVHKTRPLLNIRSDKTLQDIVYKLVPGLFKNEMKRRRDFYAAHPSADAANG
>tr|A0A850T6N0|A0A850T6N0_GRUAM/1-71 [subseq from] BMI1 protein (Fragment) OS=Grus americana OX=9117 GN=Bmi1 PE=4 SV=1
----------------------------------------CKTCIVRYLETSKYCPICDVQVHKTRPLLNIRSDKTLQDIVYKLVPGLFKNEMKRRRDFYAAHPSADAANG
>tr|A0A850VNJ1|A0A850VNJ1_FREMA/1-71 [subseq from] BMI1 protein (Fragment) OS=Fregata magnificens OX=37042 GN=Bmi1 PE=4 SV=1
----------------------------------------CKTCIVRYLETSKYCPICDVQVHKTRPLLNIRSDKTLQDIVYKLVPGLFKNEMKRRRDFYAAHPSADAANG
>tr|A0A850ZWI1|A0A850ZWI1_SULDA/1-71 [subseq from] BMI1 protein (Fragment) OS=Sula dactylatra OX=56068 GN=Bmi1 PE=4 SV=1
----------------------------------------CKTCIVRYLETSKYCPICDVQVHKTRPLLNIRSDKTLQDIVYKLVPGLFKNEMKRRRDFYAAHPSADAANG
>tr|A0A851C5P4|A0A851C5P4_CALVR/1-71 [subseq from] BMI1 protein (Fragment) OS=Calyptomena viridis OX=135972 GN=Bmi1 PE=4 SV=1
----------------------------------------CKTCIVRYLETSKYCPICDVQVHKTRPLLNIRSDKTLQDIVYKLVPGLFKNEMKRRRDFYAAHPSADAANG
>tr|A0A851FQJ4|A0A851FQJ4_PITSO/1-71 [subseq from] BMI1 protein (Fragment) OS=Pitta sordida OX=9163 GN=Bmi1 PE=4 SV=1
----------------------------------------CKTCIVRYLETSKYCPICDVQVHKTRPLLNIRSDKTLQDIVYKLVPGLFKNEMKRRRDFYAAHPSADAANG
>tr|A0A851MQU4|A0A851MQU4_9DEND/1-71 [subseq from] BMI1 protein (Fragment) OS=Campylorhamphus procurvoides OX=190295 GN=Bmi1 PE=4 SV=1
----------------------------------------CKTCIVRYLETSKYCPICDVQVHKTRPLLNIRSDKTLQDIVYKLVPGLFKNEMKRRRDFYAAHPSADAANG
>tr|A0A851QCP9|A0A851QCP9_ANHAN/1-71 [subseq from] BMI1 protein (Fragment) OS=Anhinga anhinga OX=56067 GN=Bmi1 PE=4 SV=1
----------------------------------------CKTCIVRYLETSKYCPICDVQVHKTRPLLNIRSDKTLQDIVYKLVPGLFKNEMKRRRDFYAAHPSADAANG
>tr|A0A851YXH0|A0A851YXH0_9AVES/1-71 [subseq from] BMI1 protein (Fragment) OS=Halcyon senegalensis OX=342381 GN=Bmi1 PE=4 SV=1
----------------------------------------CKTCIVRYLETSKYCPICDVQVHKTRPLLNIRSDKTLQDIVYKLVPGLFKNEMKRRRDFYAAHPSADAANG
>tr|A0A852GHS0|A0A852GHS0_9CHAR/1-71 [subseq from] BMI1 protein (Fragment) OS=Larus smithsonianus OX=243888 GN=Bmi1 PE=4 SV=1
----------------------------------------CKTCIVRYLETSKYCPICDVQVHKTRPLLNIRSDKTLQDIVYKLVPGLFKNEMKRRRDFYAAHPSADAANG
>tr|A0A852J876|A0A852J876_9PICI/1-71 [subseq from] BMI1 protein (Fragment) OS=Tricholaema leucomelas OX=240729 GN=Bmi1 PE=4 SV=1
----------------------------------------CKTCIVRYLETSKYCPICDVQVHKTRPLLNIRSDKTLQDIVYKLVPGLFKNEMKRRRDFYAAHPSADAANG
>tr|R0KMR3|R0KMR3_ANAPL/1-71 [subseq from] Polycomb complex protein BMI-1 (Fragment) OS=Anas platyrhynchos OX=8839 GN=Anapl_17001 PE=4 SV=1
----------------------------------------CKTCIVRYLETSKYCPICDVQVHKTRPLLNIRSDKTLQDIVYKLVPGLFKNEMKRRRDFYAAHPSADAANG
>tr|A0A315W094|A0A315W094_GAMAF/4-45 [subseq from] RAWUL domain-containing protein OS=Gambusia affinis OX=33528 GN=CCH79_00014031 PE=4 SV=1
------NRVKITDLNPLLTCPLCAGYLIDATTIVECLHS-CKFPLIKAL--------------------------------------------------------------
>tr|A0A315W094|A0A315W094_GAMAF/44-117 [subseq from] RAWUL domain-containing protein OS=Gambusia affinis OX=33528 GN=CCH79_00014031 PE=4 SV=1
-----------------------------ALSYLHARRFVCKTCIVAFLETNKFCPRCDVQVHKTCPQLSIRADKTLQDIVYKLVPGLFKDEMKRRRDFYAEN--------
>tr|A0A7L3L3J1|A0A7L3L3J1_9CHAR/1-71 [subseq from] BMI1 protein (Fragment) OS=Turnix velox OX=2529409 GN=Bmi1 PE=4 SV=1
----------------------------------------CKTCIVRYLETSKYCPICDVQVHKTRPLLNIRSDKTLQDIVYKLVPGLFKNEMKRRRDFYAAHPSADAANG
>tr|A0A7K4L6E1|A0A7K4L6E1_9AVES/1-71 [subseq from] BMI1 protein (Fragment) OS=Crypturellus undulatus OX=48396 GN=Bmi1 PE=4 SV=1
----------------------------------------CKTCIVRYLETSKYCPICDVQVHKTRPLLNIRSDKTLQDIVYKLVPGLFKNEMKRRRDFYAAHPSADAANG
>tr|A0A4D5RCU6|A0A4D5RCU6_IXOSC/28-129 [subseq from] Putative polycomb group ring finger protein 2 isoform x1 (Fragment) OS=Ixodes scapularis OX=6945 PE=4 SV=1
----RMPRALLRDLNAALSCMLCGGYLVNAATLIDCLHSFCKVCIVRYLDTSKLCPICDVPVHKSRPLSCLRVDKTLQDIVYKVVPGLYQREMKQRREFYDQHPDA-----
>tr|A0A7K9YSQ9|A0A7K9YSQ9_9GALL/1-71 [subseq from] BMI1 protein (Fragment) OS=Odontophorus gujanensis OX=886794 GN=Bmi1 PE=4 SV=1
----------------------------------------CKTCIVRYLETSKYCPICDVQVHKTRPLLNIRSDKTLQDIVYKLVPGLFKNEMKRRRDFYAAHPSADAANG
>tr|A0A6A4K163|A0A6A4K163_APOLU/71-172 [subseq from] RING-type domain-containing protein (Fragment) OS=Apolygus lucorum OX=248454 GN=GE061_16274 PE=4 SV=1
-------RTLVREVNPRLICVLCRGYFIEATTITECLHSFCRSCLVKYLETSKFCPICDVQLHKNNPLLSVRCDPTLQQLVYKLIPGLYANEMARRRKYYSElgGPSSD----
>tr|A0A6A4JFD1|A0A6A4JFD1_APOLU/100-201 [subseq from] RING-type domain-containing protein OS=Apolygus lucorum OX=248454 GN=GE061_16273 PE=4 SV=1
-------RTLVREVNPRLICVLCRGYFIEATTITECLHSFCRSCLVKYLETSKFCPICDVQLHKNNPLLSVRCDPTLQQLVYKLIPGLYANEMARRRKYYSElgGPSSD----
>tr|A0A3M6TCP8|A0A3M6TCP8_POCDA/4-96 [subseq from] RING-type domain-containing protein OS=Pocillopora damicornis OX=46731 GN=pdam_00013536 PE=4 SV=1
-------SVKIQDLNSHIVCVLCGGYLVDATTIVECLHSFCRSCIVKYLQASYHCPVCDVEVHKTKPLLNIRPDRTLQEIVFKLVPGLYQAELKLRNEFE-----------
>tr|A0A7K8T0B0|A0A7K8T0B0_9AVES/1-71 [subseq from] BMI1 protein (Fragment) OS=Nyctibius bracteatus OX=48426 GN=Bmi1 PE=4 SV=1
----------------------------------------CKTCIVRYLETSKYCPICDVQVHKTRPLLNIRSDKTLQDIVYKLVPGLFKNEMKRRRDFYAAHPSADAANG
>tr|A0A2G8KV92|A0A2G8KV92_STIJA/1-121 [subseq from] RING-type domain-containing protein (Fragment) OS=Stichopus japonicus OX=307972 GN=BSL78_11224 PE=4 SV=1
--MHRKTRLKLTELNPLLTCSLCTGYLIDATTLTECLHSFCRSCLVRYLHTSQHCPKCDTLVHKTRPLLNASSsqsarspgnlgvDRVLQNIVYKLVPGLFKDEMKKRRDFYTRNPQAGTSSG
>tr|A0A2S2QGS2|A0A2S2QGS2_9HEMI/1-94 [subseq from] Polycomb group RING finger protein OS=Sipha flava OX=143950 GN=PCGF2_1 PE=4 SV=1
--MNETNRILLKSLNPHLLCVLCAGYYVDPTTIVECLHSFCRSCIVKYLETSRFCPICDVQLHKTKPLLSIRRDKILERLVYKIVPGLYAKEMDRR---------------
>tr|A0A4D5RWJ1|A0A4D5RWJ1_IXOSC/28-129 [subseq from] Putative polycomb group ring finger protein 2 isoform x1 (Fragment) OS=Ixodes scapularis OX=6945 PE=4 SV=1
----RMPRALLRDLNAALSCMLCGGYLVNAATLIDCLHSFCKVCIVRYLDTSKLCPICDVPVHKSRPLSCLRVDKTLQDIVYKVVPGLYQREMKQRREFYDQHPDA-----
>tr|A0A444UAV5|A0A444UAV5_ACIRT/32-127 [subseq from] Polycomb group RING finger protein 1 OS=Acipenser ruthenus OX=7906 GN=EOD39_6249 PE=4 SV=1
------VKVKIKDLNEHIVCYLCAGYYIDATTITECLHTFCKSCIVKYLQTSKYCPMCNIKIHETQPLLNLKLDRVMQDIVYKLVPGLQENEEKRIREFYQS---------
>tr|A0A7K5YI86|A0A7K5YI86_9AVES/1-71 [subseq from] BMI1 protein (Fragment) OS=Pterocles burchelli OX=2585816 GN=Bmi1 PE=4 SV=1
----------------------------------------CKTCIVRYLETSKYCPICDVQVHKTRPLLNIRSDKTLQDIVYKLVPGLFKNEMKRRRDFYAAHPSADAANG
>tr|A0A7K5ZUJ6|A0A7K5ZUJ6_ONYCO/1-71 [subseq from] BMI1 protein (Fragment) OS=Onychorhynchus coronatus OX=360224 GN=Bmi1 PE=4 SV=1
----------------------------------------CKTCIVRYLETSKYCPICDVQVHKTRPLLNIRSDKTLQDIVYKLVPGLFKNEMKRRRDFYAAHPSADAANG
>tr|A0A668TD72|A0A668TD72_OREAU/2-72 [subseq from] Bmi1 polycomb ring finger oncogene 1a OS=Oreochromis aureus OX=47969 PE=4 SV=1
-NMHRTTRIKITELNPHLMCVLCGGYFIDATTIIECLHSFCKMCIVRYLETSKYCPICDVQVHKTKPLLNIR---------------------------------------
>tr|A0A147BBG3|A0A147BBG3_IXORI/15-116 [subseq from] Putative polycomb group ring finger protein 2 isoform x1 (Fragment) OS=Ixodes ricinus OX=34613 PE=4 SV=1
----RMPRALLRDLNAALSCMLCGGYLVNAATLVDCLHSFCKVCIVRYLDTSKLCPICDVPVHKSRPLSCLRVDKTLQDIVYKVVPGLYQREMKQRREFYDQHPDA-----
>tr|A0A1A8ISD6|A0A1A8ISD6_NOTKU/32-127 [subseq from] Polycomb group ring finger 1 (Fragment) OS=Nothobranchius kuhntae OX=321403 GN=PCGF1 PE=4 SV=1
------VKLKIKDLNEHIVCYLCAGYFIDATTITECLHTFCKSCIVKYLQTSKYCPMCNIKIHETQPLLNLKLDRVMQDIVYKLVPGLQESEDKRIKDFYQS---------
>tr|L5L466|L5L466_PTEAL/44-142 [subseq from] Polycomb group RING finger protein 1 OS=Pteropus alecto OX=9402 GN=PAL_GLEAN10008538 PE=4 SV=1
---AEEVRVKIKDLNEHIVCCLCAGYFVDATTITECLHTFCKSCIVKYLQTSKYCPMCNIKIHETQPLLNLKLDRVMQDIVYKLVPGLQDSEEKRIREFYQS---------
>tr|A0A3B1IL40|A0A3B1IL40_ASTMX/15-110 [subseq from] RING-type domain-containing protein OS=Astyanax mexicanus OX=7994 PE=4 SV=1
------VKIKIKDLNEHIVCYLCAGYFIDATTITECLHTFCKSCIVKYLQTSKYCPMCNIKIHETQPLLNLKLDRVMQDIVYKLVPGLQESEDKRIREFYQS---------
>tr|A0A7R9RVJ5|A0A7R9RVJ5_9CRUS/13-120 [subseq from] Hypothetical protein (Fragment) OS=Argulus foliaceus OX=509924 GN=AFOL1_LOCUS52798 PE=4 SV=1
GEMPPVTRLKVADLAPQLTCPLCKGYFIDATTITECLHSFCKTCIIGYLKSNQFCPTCEVQVHKTKPLLSIKPDQTLQSIVYKLVPGLYHAEMRNRKQFLQLHPEIDT---
>tr|A0A1A7XIX2|A0A1A7XIX2_9TELE/32-127 [subseq from] Polycomb group ring finger 1 (Fragment) OS=Iconisemion striatum OX=60296 GN=PCGF1 PE=4 SV=1
------VKLKIKDLNEHIVCYLCAGYFIDATTITECLHTFCKSCIVKYLQTSKYCPMCNIKIHETQPLLNLKLDRVMQDIVYKLVPGLQESEDKRIKDFYQS---------
>tr|A0A2D0REA9|A0A2D0REA9_ICTPU/32-127 [subseq from] polycomb group RING finger protein 1 isoform X3 OS=Ictalurus punctatus OX=7998 GN=pcgf1 PE=4 SV=1
------VKIKIKDLNEHIVCYLCAGYFIDATTITECLHTFCKSCIVKYLQTSKYCPMCNIKIHETQPLLNLKLDRVMQDIVYKLVPGLQESEDKRIREFYQS---------
>tr|A0A851JGP9|A0A851JGP9_9PASS/1-71 [subseq from] BMI1 protein (Fragment) OS=Donacobius atricapilla OX=237420 GN=Bmi1 PE=4 SV=1
----------------------------------------CKTCIVRYLETSKYCPICDVQVHKTRPLLNIRSDKTLQDIVYKLVPGLFKNEMKRRRDFYAAHPSADASNG
>tr|W5KEG5|W5KEG5_ASTMX/32-127 [subseq from] RING-type domain-containing protein OS=Astyanax mexicanus OX=7994 PE=4 SV=2
------VKIKIKDLNEHIVCYLCAGYFIDATTITECLHTFCKSCIVKYLQTSKYCPMCNIKIHETQPLLNLKLDRVMQDIVYKLVPGLQESEDKRIREFYQS---------
>tr|A0A2B4SIR5|A0A2B4SIR5_STYPI/5-96 [subseq from] Polycomb complex protein BMI-1 OS=Stylophora pistillata OX=50429 GN=BMI1 PE=4 SV=1
--------MKIQDLNSHILCVLCGGYLVDATTIVECLHSFCRSCIVKYLQASYHCPVCDVEVHKTKPLLNIRPDRTLQEIVFKLVPGLYQAELKLKQEFE-----------
>tr|A0A4W5P381|A0A4W5P381_9TELE/74-140 [subseq from] RING-type domain-containing protein OS=Hucho hucho OX=62062 PE=4 SV=1
------SLLKITELNPNLICPLCVGYFIDATTIVECLHSFCKTCIVAFLETNKFCPRCDVQVHKTCPQLSIRL--------------------------------------
>tr|A0A4W5P381|A0A4W5P381_9TELE/191-222 [subseq from] RING-type domain-containing protein OS=Hucho hucho OX=62062 PE=4 SV=1
----------------------------------------------------------------------FRSDKTLQDIVYKLVPGLFKDEMKRRRDFYTN---------
>tr|A0A7J8FKY2|A0A7J8FKY2_ROUAE/28-124 [subseq from] Polycomb group ring finger 1 OS=Rousettus aegyptiacus OX=9407 GN=HJG63_014993 PE=4 SV=1
-----EVRVKIKDLNEHIVCCLCAGYFVDATTITECLHTFCKSCIVKYLQTSKYCPMCNIKIHETQPLLNLKLDRVMQDIVYKLVPGLQDSEEKRIREFYQS---------
>tr|A0A7J8FMD1|A0A7J8FMD1_ROUAE/28-124 [subseq from] Polycomb group ring finger 1 OS=Rousettus aegyptiacus OX=9407 GN=HJG63_014993 PE=4 SV=1
-----EVRVKIKDLNEHIVCCLCAGYFVDATTITECLHTFCKSCIVKYLQTSKYCPMCNIKIHETQPLLNLKLDRVMQDIVYKLVPGLQDSEEKRIREFYQS---------
>tr|A0A1A8F1B5|A0A1A8F1B5_9TELE/31-126 [subseq from] Polycomb group ring finger 1 (Fragment) OS=Nothobranchius korthausae OX=1143690 GN=PCGF1 PE=4 SV=1
------VKLKIKDLNEHIVCYLCAGYFIDATTITECLHTFCKSCIVKYLQTSKYCPMCNIKIHETQPLLNLKLDRVMQDIVYKLVPGLQESEDKRIKDFYQS---------
>tr|A0A2I3TQ01|A0A2I3TQ01_PANTR/33-129 [subseq from] Polycomb group ring finger 1 OS=Pan troglodytes OX=9598 GN=PCGF1 PE=4 SV=1
-----EVRVKIKDLNEHIVCCLCAGYFVDATTITECLHTFCKSCIVKYLQTSKYCPMCNIKIHETQPLLNLKLDRVMQDIVYKLVPGLQDSEEKRIREFYQS---------
>tr|A0A3B4EFZ3|A0A3B4EFZ3_PYGNA/46-141 [subseq from] Polycomb group ring finger 1 OS=Pygocentrus nattereri OX=42514 PE=4 SV=1
------VKIKIKDLNEHIVCYLCAGYFIDATTITECLHTFCKSCIVKYLQTSKYCPMCNIKIHETQPLLNLKLDRVMQDIVYKLVPGLQESEDKRIREFYQS---------
>tr|A0A401NQW1|A0A401NQW1_SCYTO/32-127 [subseq from] RING-type domain-containing protein OS=Scyliorhinus torazame OX=75743 GN=scyTo_0009638 PE=4 SV=1
------VKVKIKDLNEHIVCYLCAGYFIDATTITECLHTFCKSCIVKYLQTSKYCPMCNIKIHETQPLLNLKLDRVMQDIVYKLVPGLQESEEKRIREFYQS---------
>tr|A0A401RQR9|A0A401RQR9_CHIPU/32-127 [subseq from] RING-type domain-containing protein OS=Chiloscyllium punctatum OX=137246 GN=chiPu_0019130 PE=4 SV=1
------VKVKIKDLNEHIVCYLCAGYFIDATTITECLHTFCKSCIVKYLQTSKYCPMCNIKIHETQPLLNLKLDRVMQDIVYKLVPGLQESEEKRIREFYQS---------
>tr|A0A5E4ALH1|A0A5E4ALH1_MARMO/33-129 [subseq from] Polycomb group RING finger protein 1 OS=Marmota monax OX=9995 GN=GHT09_000295 PE=4 SV=1
-----EVRVKIKDLNEHIVCCLCAGYFVDATTITECLHTFCKSCIVKYLQTSKYCPMCNIKIHETQPLLNLKLDRVMQDIVYKLVPGLQDSEEKRIREFYQS---------
>tr|A0A7L4LG33|A0A7L4LG33_9CORV/1-71 [subseq from] BMI1 protein (Fragment) OS=Callaeas wilsoni OX=1347786 GN=Bmi1 PE=4 SV=1
----------------------------------------CKTCIVRYLETSKYCPICDVQVHKTRPLLNIRSDKTLQDIVYKLVPGLFKNEMKRRRDFYAVHPSADAANG
>tr|A0A4W4GBM8|A0A4W4GBM8_ELEEL/42-137 [subseq from] RING-type domain-containing protein OS=Electrophorus electricus OX=8005 GN=pcgf1 PE=4 SV=1
------VKIKIKDLNEHIVCYLCAGYFIDATTITECLHTFCKSCIVKYLQTSKYCPMCNIKIHETQPLLNLKLDRVMQDIVYKLVPGLQESEDKRIREFYQS---------
>tr|A0A0R4J141|A0A0R4J141_MOUSE/21-117 [subseq from] Polycomb group RING finger protein 1 OS=Mus musculus OX=10090 GN=Pcgf1 PE=1 SV=1
-----EVRVKIKDLNEHIVCCLCAGYFVDATTITECLHTFCKSCIVKYLQTSKYCPMCNIKIHETQPLLNLKLDRVMQDIVYKLVPGLQDSEEKRIREFYQS---------
>tr|A0A3L7H742|A0A3L7H742_CRIGR/33-129 [subseq from] PCGF1 OS=Cricetulus griseus OX=10029 GN=CgPICR_013776 PE=4 SV=1
-----EVRVKIKDLNEHIVCCLCAGYFVDATTITECLHTFCKSCIVKYLQTSKYCPMCNIKIHETQPLLNLKLDRVMQDIVYKLVPGLQDSEEKRIREFYQS---------
>tr|A0A3Q2CY28|A0A3Q2CY28_CYPVA/32-127 [subseq from] Polycomb group ring finger 1 OS=Cyprinodon variegatus OX=28743 PE=4 SV=1
------VKLKIKDLNEHIVCYLCAGYFIDATTITECLHTFCKSCIVKYLQTSKYCPMCNIKIHETQPLLNLKLDRVMQDIVYKLVPGLQESEDKRIKDFYQS---------
>tr|A0A3Q2GIX2|A0A3Q2GIX2_CYPVA/32-127 [subseq from] Polycomb group ring finger 1 OS=Cyprinodon variegatus OX=28743 PE=4 SV=1
------VKLKIKDLNEHIVCYLCAGYFIDATTITECLHTFCKSCIVKYLQTSKYCPMCNIKIHETQPLLNLKLDRVMQDIVYKLVPGLQESEDKRIKDFYQS---------
>tr|A0A4X2LXY3|A0A4X2LXY3_VOMUR/33-129 [subseq from] Polycomb group ring finger 1 OS=Vombatus ursinus OX=29139 GN=PCGF1 PE=4 SV=1
-----EVRVKIKDLNEHIVCCLCAGYFVDATTITECLHTFCKSCIVKYLQTSKYCPMCNIKIHETQPLLNLKLDRVMQDIVYKLVPGLQDSEEKRIREFYQS---------
>tr|A0A6J0CKH7|A0A6J0CKH7_PERMB/21-117 [subseq from] polycomb group RING finger protein 1 isoform X2 OS=Peromyscus maniculatus bairdii OX=230844 GN=Pcgf1 PE=4 SV=1
-----EVRVKIKDLNEHIVCCLCAGYFVDATTITECLHTFCKSCIVKYLQTSKYCPMCNIKIHETQPLLNLKLDRVMQDIVYKLVPGLQDSEEKRIREFYQS---------
>tr|A0A6P5LRJ6|A0A6P5LRJ6_PHACI/33-129 [subseq from] polycomb group RING finger protein 1 isoform X2 OS=Phascolarctos cinereus OX=38626 GN=PCGF1 PE=4 SV=1
-----EVRVKIKDLNEHIVCCLCAGYFVDATTITECLHTFCKSCIVKYLQTSKYCPMCNIKIHETQPLLNLKLDRVMQDIVYKLVPGLQDSEEKRIREFYQS---------
>tr|A0A3B3UTA2|A0A3B3UTA2_9TELE/32-127 [subseq from] Polycomb group ring finger 1 OS=Poecilia latipinna OX=48699 PE=4 SV=1
------VKLKIKDLNEHIVCYLCAGYFIDATTITECLHTFCKSCIVKYLQTSKYCPMCNIKIHETQPLLNLKLDRVMQDIVYKLVPGLQESEDKRIKDFYQS---------
>sp|Q8R023|PCGF1_MOUSE/33-129 [subseq from] Polycomb group RING finger protein 1 OS=Mus musculus OX=10090 GN=Pcgf1 PE=2 SV=2
-----EVRVKIKDLNEHIVCCLCAGYFVDATTITECLHTFCKSCIVKYLQTSKYCPMCNIKIHETQPLLNLKLDRVMQDIVYKLVPGLQDSEEKRIREFYQS---------
>tr|A0A5E4AM82|A0A5E4AM82_MARMO/21-117 [subseq from] Polycomb group RING finger protein 1 OS=Marmota monax OX=9995 GN=GHT09_000295 PE=4 SV=1
-----EVRVKIKDLNEHIVCCLCAGYFVDATTITECLHTFCKSCIVKYLQTSKYCPMCNIKIHETQPLLNLKLDRVMQDIVYKLVPGLQDSEEKRIREFYQS---------
>tr|A0A6I9M172|A0A6I9M172_PERMB/33-129 [subseq from] polycomb group RING finger protein 1 isoform X1 OS=Peromyscus maniculatus bairdii OX=230844 GN=Pcgf1 PE=4 SV=1
-----EVRVKIKDLNEHIVCCLCAGYFVDATTITECLHTFCKSCIVKYLQTSKYCPMCNIKIHETQPLLNLKLDRVMQDIVYKLVPGLQDSEEKRIREFYQS---------
>tr|A0A6P5LYB2|A0A6P5LYB2_PHACI/33-129 [subseq from] polycomb group RING finger protein 1 isoform X1 OS=Phascolarctos cinereus OX=38626 GN=PCGF1 PE=4 SV=1
-----EVRVKIKDLNEHIVCCLCAGYFVDATTITECLHTFCKSCIVKYLQTSKYCPMCNIKIHETQPLLNLKLDRVMQDIVYKLVPGLQDSEEKRIREFYQS---------
>tr|A0A6P5Q379|A0A6P5Q379_MUSCR/33-129 [subseq from] polycomb group RING finger protein 1 OS=Mus caroli OX=10089 GN=Pcgf1 PE=4 SV=1
-----EVRVKIKDLNEHIVCCLCAGYFVDATTITECLHTFCKSCIVKYLQTSKYCPMCNIKIHETQPLLNLKLDRVMQDIVYKLVPGLQDSEEKRIREFYQS---------
>tr|A0A822H8K9|A0A822H8K9_9NEOB/33-129 [subseq from] (mimic poison frog) hypothetical protein OS=Ranitomeya imitator OX=111125 GN=RIMITATOR_LOCUS11885492 PE=4 SV=1
-----EVRVKIKDLNEHIVCCLCAGYFVDATTITECLHTFCKSCIVKYLQTSKYCPMCNIKIHETQPLLNLKLDRVMQDIVYKLVPGLQDSEEKRIREFYQS---------
>tr|G3V730|G3V730_RAT/33-129 [subseq from] Polycomb group RING finger protein 1 OS=Rattus norvegicus OX=10116 GN=LOC103692167 PE=4 SV=3
-----EVRVKIKDLNEHIVCCLCAGYFVDATTITECLHTFCKSCIVKYLQTSKYCPMCNIKIHETQPLLNLKLDRVMQDIVYKLVPGLQDSEEKRIREFYQS---------
>tr|A0A091DI53|A0A091DI53_FUKDA/21-117 [subseq from] Polycomb group RING finger protein 1 OS=Fukomys damarensis OX=885580 GN=H920_08422 PE=4 SV=1
-----EVRVKIKDLNEHIVCCLCAGYFVDATTITECLHTFCKSCIVKYLQTSKYCPMCNIKIHETQPLLNLKLDRVMQDIVYKLVPGLQDSEEKRIREFYQS---------
>tr|A0A1A7ZS89|A0A1A7ZS89_NOTFU/32-127 [subseq from] Polycomb group ring finger 1 OS=Nothobranchius furzeri OX=105023 GN=PCGF1 PE=4 SV=1
------VKLKIKDLNEHIVCYLCAGYFVDATTITECLHTFCKSCIVKYLQTSKYCPMCNIKIHETQPLLNLKLDRVMQDIVYKLVPGLQESEDKRIKDFYQS---------
>tr|A0A1S3WBK6|A0A1S3WBK6_ERIEU/33-129 [subseq from] polycomb group RING finger protein 1 isoform X3 OS=Erinaceus europaeus OX=9365 GN=PCGF1 PE=4 SV=1
-----EVRVKIKDLNEHIVCCLCAGYFVDATTITECLHTFCKSCIVKYLQTSKYCPMCNIKIHETQPLLNLKLDRVMQDIVYKLVPGLQDSEEKRIREFYQS---------
>tr|A0A1V4JW18|A0A1V4JW18_PATFA/3-102 [subseq from] Polycomb group RING finger protein 1 isoform B OS=Patagioenas fasciata monilis OX=372326 GN=PCGF1 PE=4 SV=1
--LQEEVKVKMKELNEHIVCCLCAGYFIDATTITECLHTFCKSCIVKYLQTSKYCPMCNTKIHETQPLLNLKLDRVMQDIVYKLVPGLQESEEKRIREFYQS---------
>tr|A0A1V4JW20|A0A1V4JW20_PATFA/3-102 [subseq from] Polycomb group RING finger protein 1 isoform A OS=Patagioenas fasciata monilis OX=372326 GN=PCGF1 PE=4 SV=1
--LQEEVKVKMKELNEHIVCCLCAGYFIDATTITECLHTFCKSCIVKYLQTSKYCPMCNTKIHETQPLLNLKLDRVMQDIVYKLVPGLQESEEKRIREFYQS---------
>tr|A0A250YDD6|A0A250YDD6_CASCN/21-117 [subseq from] Polycomb group RING finger protein 1 OS=Castor canadensis OX=51338 GN=PCGF1 PE=4 SV=1
-----EVRVKIKDLNEHIVCCLCAGYFVDATTITECLHTFCKSCIVKYLQTSKYCPMCNIKIHETQPLLNLKLDRVMQDIVYKLVPGLQDSEEKRIREFYQS---------
>tr|A0A2F0B4X7|A0A2F0B4X7_ESCRO/21-117 [subseq from] Polycomb group RING finger protein 1 (Fragment) OS=Eschrichtius robustus OX=9764 GN=ESR_05903 PE=4 SV=1
-----EVRVKIKDLNEHIVCCLCAGYFVDATTITECLHTFCKSCIVKYLQTSKYCPMCNIKIHETQPLLNLKLDRVMQDIVYKLVPGLQDSEEKRIREFYQS---------
>tr|A0A3L7H731|A0A3L7H731_CRIGR/33-129 [subseq from] PCGF1 OS=Cricetulus griseus OX=10029 GN=CgPICR_013776 PE=4 SV=1
-----EVRVKIKDLNEHIVCCLCAGYFVDATTITECLHTFCKSCIVKYLQTSKYCPMCNIKIHETQPLLNLKLDRVMQDIVYKLVPGLQDSEEKRIREFYQS---------
>tr|A0A498ND98|A0A498ND98_LABRO/21-117 [subseq from] Polycomb group RING finger 1 isoform X1 OS=Labeo rohita OX=84645 GN=ROHU_018925 PE=4 SV=1
-----EVKIKIKDLNEHIVCYLCAGYFIDATTITECLHTFCKSCIVKYLQTSKYCPMCNIKIHETQPLLNLKLDRVMQDIVYKLVPGLQESEDKRIKEFYQS---------
>tr|A0A5N4D7F9|A0A5N4D7F9_CAMDR/33-129 [subseq from] Polycomb group RING finger protein 1 OS=Camelus dromedarius OX=9838 GN=Cadr_000018408 PE=4 SV=1
-----EVRVKIKDLNEHIVCCLCAGYFVDATTITECLHTFCKSCIVKYLQTSKYCPMCNIKIHETQPLLNLKLDRVMQDIVYKLVPGLQDSEEKRIREFYQS---------
>tr|A0A6B0RQ19|A0A6B0RQ19_9CETA/21-117 [subseq from] RING-type domain-containing protein OS=Bos mutus OX=72004 GN=E5288_WYG017370 PE=4 SV=1
-----EVRVKIKDLNEHIVCCLCAGYFVDATTITECLHTFCKSCIVKYLQTSKYCPMCNIKIHETQPLLNLKLDRVMQDIVYKLVPGLQDSEEKRIREFYQS---------
>tr|A0A6J3F193|A0A6J3F193_SAPAP/21-117 [subseq from] polycomb group RING finger protein 1 isoform X2 OS=Sapajus apella OX=9515 GN=PCGF1 PE=4 SV=1
-----EVRVKIKDLNEHIVCCLCAGYFVDATTITECLHTFCKSCIVKYLQTSKYCPMCNIKIHETQPLLNLKLDRVMQDIVYKLVPGLQDSEEKRIREFYQS---------
>tr|A0A836ACG7|A0A836ACG7_SHEEP/21-117 [subseq from] Uncharacterized protein OS=Ovis aries OX=9940 GN=JEQ12_014122 PE=4 SV=1
-----EVRVKIKDLNEHIVCCLCAGYFVDATTITECLHTFCKSCIVKYLQTSKYCPMCNIKIHETQPLLNLKLDRVMQDIVYKLVPGLQDSEEKRIREFYQS---------
>tr|G3TKM6|G3TKM6_LOXAF/21-117 [subseq from] Polycomb group ring finger 1 OS=Loxodonta africana OX=9785 GN=PCGF1 PE=4 SV=1
-----EVRVKIKDLNEHIVCCLCAGYFVDATTITECLHTFCKSCIVKYLQTSKYCPMCNIKIHETQPLLNLKLDRVMQDIVYKLVPGLQDSEEKRIREFYQS---------
>tr|I3LXU9|I3LXU9_ICTTR/33-129 [subseq from] Polycomb group ring finger 1 OS=Ictidomys tridecemlineatus OX=43179 GN=PCGF1 PE=4 SV=2
-----EVRVKIKDLNEHIVCCLCAGYFVDATTITECLHTFCKSCIVKYLQTSKYCPMCNIKIHETQPLLNLKLDRVMQDIVYKLVPGLQDSEEKRIREFYQS---------
>tr|A0A2K5R7B6|A0A2K5R7B6_CEBIM/33-129 [subseq from] Polycomb group ring finger 1 OS=Cebus imitator OX=2715852 GN=PCGF1 PE=4 SV=1
-----EVRVKIKDLNEHIVCCLCAGYFVDATTITECLHTFCKSCIVKYLQTSKYCPMCNIKIHETQPLLNLKLDRVMQDIVYKLVPGLQDSEEKRIREFYQS---------
>tr|A0A5E4ALN4|A0A5E4ALN4_MARMO/33-129 [subseq from] Polycomb group RING finger protein 1 OS=Marmota monax OX=9995 GN=GHT09_000295 PE=4 SV=1
-----EVRVKIKDLNEHIVCCLCAGYFVDATTITECLHTFCKSCIVKYLQTSKYCPMCNIKIHETQPLLNLKLDRVMQDIVYKLVPGLQDSEEKRIREFYQS---------
>tr|A0A6B0VDC7|A0A6B0VDC7_IXORI/4-103 [subseq from] Putative polycomb group ring finger protein 2 (Fragment) OS=Ixodes ricinus OX=34613 PE=4 SV=1
--------ALLRDLNAALSCMLCGGYLVNAATLVDCLHSFCKVCIVRYLETSKLCPICDVPVHKSRPLSCLRVDKTLQDIVYKVVPGLYQREMKQRREFYDQYPDAAA---
>tr|W5M1E9|W5M1E9_LEPOC/34-129 [subseq from] Polycomb group ring finger 1 OS=Lepisosteus oculatus OX=7918 PE=4 SV=1
------VKVKIKDLNEHIVCYLCAGYFIDATTITECLHTFCKSCIVKYLQTSKYCPMCNIKIHETQPLLNLKLDRVMQDIVYKLVPGLQESEDKRIREFYQS---------
>tr|A0A096NGM4|A0A096NGM4_PAPAN/33-129 [subseq from] Polycomb group ring finger 1 OS=Papio anubis OX=9555 GN=PCGF1 PE=4 SV=1
-----EVRVKIKDLNEHIVCCLCAGYFVDATTITECLHTFCKSCIVKYLQTSKYCPMCNIKIHETQPLLNLKLDRVMQDIVYKLVPGLQDSEEKRIREFYQS---------
>tr|A0A0D9RSZ7|A0A0D9RSZ7_CHLSB/33-129 [subseq from] RING-type domain-containing protein OS=Chlorocebus sabaeus OX=60711 GN=PCGF1 PE=4 SV=1
-----EVRVKIKDLNEHIVCCLCAGYFVDATTITECLHTFCKSCIVKYLQTSKYCPMCNIKIHETQPLLNLKLDRVMQDIVYKLVPGLQDSEEKRIREFYQS---------
>tr|A0A1S3GMM5|A0A1S3GMM5_DIPOR/33-129 [subseq from] polycomb group RING finger protein 1 OS=Dipodomys ordii OX=10020 GN=Pcgf1 PE=4 SV=1
-----EVRVKIKDLNEHIVCCLCAGYFVDATTITECLHTFCKSCIVKYLQTSKYCPMCNIKIHETQPLLNLKLDRVMQDIVYKLVPGLQDSEEKRIREFYQS---------
>tr|A0A1U7TXF8|A0A1U7TXF8_CARSF/33-129 [subseq from] polycomb group RING finger protein 1 isoform X2 OS=Carlito syrichta OX=1868482 GN=PCGF1 PE=4 SV=1
-----EVRVKIKDLNEHIVCCLCAGYFVDATTITECLHTFCKSCIVKYLQTSKYCPMCNIKIHETQPLLNLKLDRVMQDIVYKLVPGLQDSEEKRIREFYQS---------
>tr|A0A212CVI9|A0A212CVI9_CEREH/33-129 [subseq from] PCGF1 OS=Cervus elaphus hippelaphus OX=46360 GN=Celaphus_00005783 PE=4 SV=1
-----EVRVKIKDLNEHIVCCLCAGYFVDATTITECLHTFCKSCIVKYLQTSKYCPMCNIKIHETQPLLNLKLDRVMQDIVYKLVPGLQDSEEKRIREFYQS---------
>tr|A0A287CWX0|A0A287CWX0_ICTTR/33-129 [subseq from] Polycomb group ring finger 1 OS=Ictidomys tridecemlineatus OX=43179 GN=PCGF1 PE=4 SV=1
-----EVRVKIKDLNEHIVCCLCAGYFVDATTITECLHTFCKSCIVKYLQTSKYCPMCNIKIHETQPLLNLKLDRVMQDIVYKLVPGLQDSEEKRIREFYQS---------
>tr|A0A2I3HW67|A0A2I3HW67_NOMLE/33-129 [subseq from] RING-type domain-containing protein OS=Nomascus leucogenys OX=61853 GN=PCGF1 PE=4 SV=1
-----EVRVKIKDLNEHIVCCLCAGYFVDATTITECLHTFCKSCIVKYLQTSKYCPMCNIKIHETQPLLNLKLDRVMQDIVYKLVPGLQDSEEKRIREFYQS---------
>tr|A0A2K5J498|A0A2K5J498_COLAP/33-129 [subseq from] Polycomb group ring finger 1 OS=Colobus angolensis palliatus OX=336983 PE=4 SV=1
-----EVRVKIKDLNEHIVCCLCAGYFVDATTITECLHTFCKSCIVKYLQTSKYCPMCNIKIHETQPLLNLKLDRVMQDIVYKLVPGLQDSEEKRIREFYQS---------
>tr|A0A2K5MIW5|A0A2K5MIW5_CERAT/33-129 [subseq from] Polycomb group ring finger 1 OS=Cercocebus atys OX=9531 GN=PCGF1 PE=4 SV=1
-----EVRVKIKDLNEHIVCCLCAGYFVDATTITECLHTFCKSCIVKYLQTSKYCPMCNIKIHETQPLLNLKLDRVMQDIVYKLVPGLQDSEEKRIREFYQS---------
>tr|A0A2K5WD90|A0A2K5WD90_MACFA/33-129 [subseq from] RING-type domain-containing protein (Fragment) OS=Macaca fascicularis OX=9541 GN=EGM_04947 PE=4 SV=1
-----EVRVKIKDLNEHIVCCLCAGYFVDATTITECLHTFCKSCIVKYLQTSKYCPMCNIKIHETQPLLNLKLDRVMQDIVYKLVPGLQDSEEKRIREFYQS---------
>tr|A0A2K6A968|A0A2K6A968_MANLE/33-129 [subseq from] Polycomb group ring finger 1 OS=Mandrillus leucophaeus OX=9568 GN=PCGF1 PE=4 SV=1
-----EVRVKIKDLNEHIVCCLCAGYFVDATTITECLHTFCKSCIVKYLQTSKYCPMCNIKIHETQPLLNLKLDRVMQDIVYKLVPGLQDSEEKRIREFYQS---------
>tr|A0A2K6DRC0|A0A2K6DRC0_MACNE/33-129 [subseq from] Polycomb group ring finger 1 OS=Macaca nemestrina OX=9545 GN=PCGF1 PE=4 SV=1
-----EVRVKIKDLNEHIVCCLCAGYFVDATTITECLHTFCKSCIVKYLQTSKYCPMCNIKIHETQPLLNLKLDRVMQDIVYKLVPGLQDSEEKRIREFYQS---------
>tr|A0A2K6GS89|A0A2K6GS89_PROCO/33-129 [subseq from] Polycomb group ring finger 1 OS=Propithecus coquereli OX=379532 GN=PCGF1 PE=4 SV=1
-----EVRVKIKDLNEHIVCCLCAGYFVDATTITECLHTFCKSCIVKYLQTSKYCPMCNIKIHETQPLLNLKLDRVMQDIVYKLVPGLQDSEEKRIREFYQS---------
>tr|A0A2Y9D7B0|A0A2Y9D7B0_TRIMA/33-129 [subseq from] polycomb group RING finger protein 1 OS=Trichechus manatus latirostris OX=127582 GN=LOC101345070 PE=4 SV=1
-----EVRVKIKDLNEHIVCCLCAGYFVDATTITECLHTFCKSCIVKYLQTSKYCPMCNIKIHETQPLLNLKLDRVMQDIVYKLVPGLQDSEEKRIREFYQS---------
>tr|A0A2Y9ESZ9|A0A2Y9ESZ9_PHYMC/33-129 [subseq from] polycomb group RING finger protein 1 OS=Physeter macrocephalus OX=9755 GN=PCGF1 PE=4 SV=1
-----EVRVKIKDLNEHIVCCLCAGYFVDATTITECLHTFCKSCIVKYLQTSKYCPMCNIKIHETQPLLNLKLDRVMQDIVYKLVPGLQDSEEKRIREFYQS---------
>tr|A0A384A9U8|A0A384A9U8_BALAS/33-129 [subseq from] polycomb group RING finger protein 1 OS=Balaenoptera acutorostrata scammoni OX=310752 GN=PCGF1 PE=4 SV=1
-----EVRVKIKDLNEHIVCCLCAGYFVDATTITECLHTFCKSCIVKYLQTSKYCPMCNIKIHETQPLLNLKLDRVMQDIVYKLVPGLQDSEEKRIREFYQS---------
>tr|A0A452E032|A0A452E032_CAPHI/33-129 [subseq from] Polycomb group ring finger 1 OS=Capra hircus OX=9925 GN=PCGF1 PE=4 SV=1
-----EVRVKIKDLNEHIVCCLCAGYFVDATTITECLHTFCKSCIVKYLQTSKYCPMCNIKIHETQPLLNLKLDRVMQDIVYKLVPGLQDSEEKRIREFYQS---------
>tr|A0A4W2EFJ3|A0A4W2EFJ3_BOBOX/33-129 [subseq from] Polycomb group ring finger 1 OS=Bos indicus x Bos taurus OX=30522 GN=PCGF1 PE=4 SV=1
-----EVRVKIKDLNEHIVCCLCAGYFVDATTITECLHTFCKSCIVKYLQTSKYCPMCNIKIHETQPLLNLKLDRVMQDIVYKLVPGLQDSEEKRIREFYQS---------
>tr|A0A5E4AKW0|A0A5E4AKW0_MARMO/33-129 [subseq from] Polycomb group RING finger protein 1 OS=Marmota monax OX=9995 GN=GHT09_000295 PE=4 SV=1
-----EVRVKIKDLNEHIVCCLCAGYFVDATTITECLHTFCKSCIVKYLQTSKYCPMCNIKIHETQPLLNLKLDRVMQDIVYKLVPGLQDSEEKRIREFYQS---------
>tr|A0A5J5MG02|A0A5J5MG02_MUNRE/33-129 [subseq from] RING-type domain-containing protein OS=Muntiacus reevesi OX=9886 GN=FD755_007039 PE=4 SV=1
-----EVRVKIKDLNEHIVCCLCAGYFVDATTITECLHTFCKSCIVKYLQTSKYCPMCNIKIHETQPLLNLKLDRVMQDIVYKLVPGLQDSEEKRIREFYQS---------
>tr|A0A5N3WPV8|A0A5N3WPV8_MUNMU/33-129 [subseq from] RING-type domain-containing protein OS=Muntiacus muntjak OX=9888 GN=FD754_008006 PE=4 SV=1
-----EVRVKIKDLNEHIVCCLCAGYFVDATTITECLHTFCKSCIVKYLQTSKYCPMCNIKIHETQPLLNLKLDRVMQDIVYKLVPGLQDSEEKRIREFYQS---------
>tr|A0A663D666|A0A663D666_MACMU/33-129 [subseq from] RING-type domain-containing protein OS=Macaca mulatta OX=9544 GN=EGK_05474 PE=4 SV=1
-----EVRVKIKDLNEHIVCCLCAGYFVDATTITECLHTFCKSCIVKYLQTSKYCPMCNIKIHETQPLLNLKLDRVMQDIVYKLVPGLQDSEEKRIREFYQS---------
>tr|A0A663D675|A0A663D675_PONAB/33-129 [subseq from] PCGF1 isoform 1 OS=Pongo abelii OX=9601 GN=CR201_G0002984 PE=4 SV=1
-----EVRVKIKDLNEHIVCCLCAGYFVDATTITECLHTFCKSCIVKYLQTSKYCPMCNIKIHETQPLLNLKLDRVMQDIVYKLVPGLQDSEEKRIREFYQS---------
>tr|A0A6I9KAA7|A0A6I9KAA7_CHRAS/33-129 [subseq from] polycomb group RING finger protein 1 OS=Chrysochloris asiatica OX=185453 GN=PCGF1 PE=4 SV=1
-----EVRVKIKDLNEHIVCCLCAGYFVDATTITECLHTFCKSCIVKYLQTSKYCPMCNIKIHETQPLLNLKLDRVMQDIVYKLVPGLQDSEEKRIREFYQS---------
>tr|A0A6J0XPY1|A0A6J0XPY1_ODOVR/33-129 [subseq from] polycomb group RING finger protein 1 OS=Odocoileus virginianus texanus OX=9880 GN=PCGF1 PE=4 SV=1
-----EVRVKIKDLNEHIVCCLCAGYFVDATTITECLHTFCKSCIVKYLQTSKYCPMCNIKIHETQPLLNLKLDRVMQDIVYKLVPGLQDSEEKRIREFYQS---------
>tr|A0A6P3EB79|A0A6P3EB79_SHEEP/33-129 [subseq from] polycomb group RING finger protein 1 OS=Ovis aries OX=9940 GN=PCGF1 PE=4 SV=1
-----EVRVKIKDLNEHIVCCLCAGYFVDATTITECLHTFCKSCIVKYLQTSKYCPMCNIKIHETQPLLNLKLDRVMQDIVYKLVPGLQDSEEKRIREFYQS---------
>tr|A0A6P5CIX9|A0A6P5CIX9_BOSIN/33-129 [subseq from] polycomb group RING finger protein 1 OS=Bos indicus OX=9915 GN=PCGF1 PE=4 SV=1
-----EVRVKIKDLNEHIVCCLCAGYFVDATTITECLHTFCKSCIVKYLQTSKYCPMCNIKIHETQPLLNLKLDRVMQDIVYKLVPGLQDSEEKRIREFYQS---------
>tr|A0A7J7U5R7|A0A7J7U5R7_MYOMY/33-129 [subseq from] Polycomb group ring finger 1 OS=Myotis myotis OX=51298 GN=mMyoMyo1_014864 PE=4 SV=1
-----EVRVKIKDLNEHIVCCLCAGYFVDATTITECLHTFCKSCIVKYLQTSKYCPMCNIKIHETQPLLNLKLDRVMQDIVYKLVPGLQDSEEKRIREFYQS---------
>tr|A0A7J7VVC5|A0A7J7VVC5_PIPKU/33-129 [subseq from] Polycomb group ring finger 1 OS=Pipistrellus kuhlii OX=59472 GN=mPipKuh1_013201 PE=4 SV=1
-----EVRVKIKDLNEHIVCCLCAGYFVDATTITECLHTFCKSCIVKYLQTSKYCPMCNIKIHETQPLLNLKLDRVMQDIVYKLVPGLQDSEEKRIREFYQS---------
>tr|A0A7J8E3X6|A0A7J8E3X6_MOLMO/33-129 [subseq from] Polycomb group ring finger 1 OS=Molossus molossus OX=27622 GN=HJG59_013912 PE=4 SV=1
-----EVRVKIKDLNEHIVCCLCAGYFVDATTITECLHTFCKSCIVKYLQTSKYCPMCNIKIHETQPLLNLKLDRVMQDIVYKLVPGLQDSEEKRIREFYQS---------
>tr|A0A7R9KI43|A0A7R9KI43_9ACAR/51-149 [subseq from] Hypothetical protein OS=Medioppia subpectinata OX=1979941 GN=OSB1V03_LOCUS3748 PE=4 SV=1
-------RPRLSDINAELTCILCNGYFIDATTISECLHSFCKSCIVKYLLTNKCCPICETQVHGTKPLLSIRSDKILQDIVYKLIPDVFKNEMHRRRDYYTTNTEA-----
>tr|F1MM90|F1MM90_BOVIN/33-129 [subseq from] Polycomb group RING finger protein 1 OS=Bos taurus OX=9913 GN=PCGF1 PE=4 SV=1
-----EVRVKIKDLNEHIVCCLCAGYFVDATTITECLHTFCKSCIVKYLQTSKYCPMCNIKIHETQPLLNLKLDRVMQDIVYKLVPGLQDSEEKRIREFYQS---------
>tr|F6ZSF0|F6ZSF0_HORSE/33-129 [subseq from] Polycomb group ring finger 1 OS=Equus caballus OX=9796 GN=PCGF1 PE=4 SV=2
-----EVRVKIKDLNEHIVCCLCAGYFVDATTITECLHTFCKSCIVKYLQTSKYCPMCNIKIHETQPLLNLKLDRVMQDIVYKLVPGLQDSEEKRIREFYQS---------
>tr|G1T993|G1T993_RABIT/33-129 [subseq from] Polycomb group ring finger 1 OS=Oryctolagus cuniculus OX=9986 GN=PCGF1 PE=4 SV=1
-----EVRVKIKDLNEHIVCCLCAGYFVDATTITECLHTFCKSCIVKYLQTSKYCPMCNIKIHETQPLLNLKLDRVMQDIVYKLVPGLQDSEEKRIREFYQS---------
>tr|G5AXF0|G5AXF0_HETGA/33-129 [subseq from] Polycomb group RING finger protein 1 OS=Heterocephalus glaber OX=10181 GN=PCGF1 PE=4 SV=1
-----EVRVKIKDLNEHIVCCLCAGYFVDATTITECLHTFCKSCIVKYLQTSKYCPMCNIKIHETQPLLNLKLDRVMQDIVYKLVPGLQDSEEKRIREFYQS---------
>tr|G7NAE8|G7NAE8_MACMU/33-129 [subseq from] Polycomb group RING finger protein 1 OS=Macaca mulatta OX=9544 GN=PCGF1 PE=2 SV=1
-----EVRVKIKDLNEHIVCCLCAGYFVDATTITECLHTFCKSCIVKYLQTSKYCPMCNIKIHETQPLLNLKLDRVMQDIVYKLVPGLQDSEEKRIREFYQS---------
>tr|G7PMJ9|G7PMJ9_MACFA/33-129 [subseq from] Polycomb group ring finger 1 OS=Macaca fascicularis OX=9541 GN=PCGF1 PE=4 SV=1
-----EVRVKIKDLNEHIVCCLCAGYFVDATTITECLHTFCKSCIVKYLQTSKYCPMCNIKIHETQPLLNLKLDRVMQDIVYKLVPGLQDSEEKRIREFYQS---------
>tr|H2P5R2|H2P5R2_PONAB/33-129 [subseq from] RING-type domain-containing protein OS=Pongo abelii OX=9601 GN=PCGF1 PE=4 SV=1
-----EVRVKIKDLNEHIVCCLCAGYFVDATTITECLHTFCKSCIVKYLQTSKYCPMCNIKIHETQPLLNLKLDRVMQDIVYKLVPGLQDSEEKRIREFYQS---------
>tr|L5M3Z9|L5M3Z9_MYODS/21-117 [subseq from] Polycomb group RING finger protein 1 OS=Myotis davidii OX=225400 GN=MDA_GLEAN10004740 PE=4 SV=1
-----EVRVKIKDLNEHIVCCLCAGYFVDATTITECLHTFCKSCIVKYLQTSKYCPMCNIKIHETQPLLNLKLDRVMQDIVYKLVPGLQDSEEKRIREFYQS---------
>tr|L8HYJ0|L8HYJ0_9CETA/33-129 [subseq from] Polycomb group RING finger protein 1 OS=Bos mutus OX=72004 GN=M91_06127 PE=4 SV=1
-----EVRVKIKDLNEHIVCCLCAGYFVDATTITECLHTFCKSCIVKYLQTSKYCPMCNIKIHETQPLLNLKLDRVMQDIVYKLVPGLQDSEEKRIREFYQS---------
>tr|S7N114|S7N114_MYOBR/21-117 [subseq from] Polycomb group RING finger protein 1 OS=Myotis brandtii OX=109478 GN=D623_10005182 PE=4 SV=1
-----EVRVKIKDLNEHIVCCLCAGYFVDATTITECLHTFCKSCIVKYLQTSKYCPMCNIKIHETQPLLNLKLDRVMQDIVYKLVPGLQDSEEKRIREFYQS---------
>tr|T0NML1|T0NML1_CAMFR/21-117 [subseq from] Polycomb group RING finger protein 1 OS=Camelus ferus OX=419612 GN=CB1_000034004 PE=4 SV=1
-----EVRVKIKDLNEHIVCCLCAGYFVDATTITECLHTFCKSCIVKYLQTSKYCPMCNIKIHETQPLLNLKLDRVMQDIVYKLVPGLQDSEEKRIREFYQS---------
>tr|W5PT75|W5PT75_SHEEP/33-129 [subseq from] Polycomb group ring finger 1 OS=Ovis aries OX=9940 GN=PCGF1 PE=4 SV=1
-----EVRVKIKDLNEHIVCCLCAGYFVDATTITECLHTFCKSCIVKYLQTSKYCPMCNIKIHETQPLLNLKLDRVMQDIVYKLVPGLQDSEEKRIREFYQS---------
>tr|A0A1A6FWP5|A0A1A6FWP5_NEOLE/33-129 [subseq from] RING-type domain-containing protein OS=Neotoma lepida OX=56216 GN=A6R68_10904 PE=4 SV=1
-----EVRVKIKDLNEHIVCCLCAGYFVDATTITECLHTFCKSCIVKYLQTSKYCPMCNIKIHETQPLLNLKLDRVMQDIVYKLVPGLQDSEEKRIREFYQS---------
>tr|A0A1S2ZRH5|A0A1S2ZRH5_ERIEU/33-129 [subseq from] polycomb group RING finger protein 1 isoform X2 OS=Erinaceus europaeus OX=9365 GN=PCGF1 PE=4 SV=1
-----EVRVKIKDLNEHIVCCLCAGYFVDATTITECLHTFCKSCIVKYLQTSKYCPMCNIKIHETQPLLNLKLDRVMQDIVYKLVPGLQDSEEKRIREFYQS---------
>tr|A0A1U7R084|A0A1U7R084_MESAU/33-129 [subseq from] polycomb group RING finger protein 1 OS=Mesocricetus auratus OX=10036 GN=Pcgf1 PE=4 SV=1
-----EVRVKIKDLNEHIVCCLCAGYFVDATTITECLHTFCKSCIVKYLQTSKYCPMCNIKIHETQPLLNLKLDRVMQDIVYKLVPGLQDSEEKRIREFYQS---------
>tr|A0A1U7TRF0|A0A1U7TRF0_CARSF/33-129 [subseq from] polycomb group RING finger protein 1 isoform X1 OS=Carlito syrichta OX=1868482 GN=PCGF1 PE=4 SV=1
-----EVRVKIKDLNEHIVCCLCAGYFVDATTITECLHTFCKSCIVKYLQTSKYCPMCNIKIHETQPLLNLKLDRVMQDIVYKLVPGLQDSEEKRIREFYQS---------
>tr|A0A2I2V1G8|A0A2I2V1G8_FELCA/33-129 [subseq from] Polycomb group ring finger 1 OS=Felis catus OX=9685 GN=PCGF1 PE=4 SV=1
-----EVRVKIKDLNEHIVCCLCAGYFVDATTITECLHTFCKSCIVKYLQTSKYCPMCNIKIHETQPLLNLKLDRVMQDIVYKLVPGLQDSEEKRIREFYQS---------
>tr|A0A2K5F8Z5|A0A2K5F8Z5_AOTNA/33-129 [subseq from] Polycomb group ring finger 1 OS=Aotus nancymaae OX=37293 GN=PCGF1 PE=4 SV=1
-----EVRVKIKDLNEHIVCCLCAGYFVDATTITECLHTFCKSCIVKYLQTSKYCPMCNIKIHETQPLLNLKLDRVMQDIVYKLVPGLQDSEEKRIREFYQS---------
>tr|A0A2K5F929|A0A2K5F929_AOTNA/33-129 [subseq from] Polycomb group ring finger 1 OS=Aotus nancymaae OX=37293 GN=PCGF1 PE=4 SV=1
-----EVRVKIKDLNEHIVCCLCAGYFVDATTITECLHTFCKSCIVKYLQTSKYCPMCNIKIHETQPLLNLKLDRVMQDIVYKLVPGLQDSEEKRIREFYQS---------
>tr|A0A2K5R788|A0A2K5R788_CEBIM/33-129 [subseq from] Polycomb group ring finger 1 OS=Cebus imitator OX=2715852 GN=PCGF1 PE=4 SV=1
-----EVRVKIKDLNEHIVCCLCAGYFVDATTITECLHTFCKSCIVKYLQTSKYCPMCNIKIHETQPLLNLKLDRVMQDIVYKLVPGLQDSEEKRIREFYQS---------
>tr|A0A2K6MNT7|A0A2K6MNT7_RHIBE/33-129 [subseq from] RING-type domain-containing protein OS=Rhinopithecus bieti OX=61621 GN=PCGF1 PE=4 SV=1
-----EVRVKIKDLNEHIVCCLCAGYFVDATTITECLHTFCKSCIVKYLQTSKYCPMCNIKIHETQPLLNLKLDRVMQDIVYKLVPGLQDSEEKRIREFYQS---------
>tr|A0A2K6QVD3|A0A2K6QVD3_RHIRO/33-129 [subseq from] RING-type domain-containing protein OS=Rhinopithecus roxellana OX=61622 GN=PCGF1 PE=4 SV=1
-----EVRVKIKDLNEHIVCCLCAGYFVDATTITECLHTFCKSCIVKYLQTSKYCPMCNIKIHETQPLLNLKLDRVMQDIVYKLVPGLQDSEEKRIREFYQS---------
>tr|A0A2K6V3A3|A0A2K6V3A3_SAIBB/33-129 [subseq from] Polycomb group ring finger 1 OS=Saimiri boliviensis boliviensis OX=39432 GN=PCGF1 PE=4 SV=1
-----EVRVKIKDLNEHIVCCLCAGYFVDATTITECLHTFCKSCIVKYLQTSKYCPMCNIKIHETQPLLNLKLDRVMQDIVYKLVPGLQDSEEKRIREFYQS---------
>tr|A0A2R9ACZ0|A0A2R9ACZ0_PANPA/33-129 [subseq from] Polycomb group ring finger 1 OS=Pan paniscus OX=9597 GN=PCGF1 PE=4 SV=1
-----EVRVKIKDLNEHIVCCLCAGYFVDATTITECLHTFCKSCIVKYLQTSKYCPMCNIKIHETQPLLNLKLDRVMQDIVYKLVPGLQDSEEKRIREFYQS---------
>tr|A0A2U3VTW0|A0A2U3VTW0_ODORO/33-129 [subseq from] polycomb group RING finger protein 1 OS=Odobenus rosmarus divergens OX=9708 GN=PCGF1 PE=4 SV=1
-----EVRVKIKDLNEHIVCCLCAGYFVDATTITECLHTFCKSCIVKYLQTSKYCPMCNIKIHETQPLLNLKLDRVMQDIVYKLVPGLQDSEEKRIREFYQS---------
>tr|A0A2U3XXI8|A0A2U3XXI8_LEPWE/33-129 [subseq from] polycomb group RING finger protein 1 isoform X2 OS=Leptonychotes weddellii OX=9713 GN=PCGF1 PE=4 SV=1
-----EVRVKIKDLNEHIVCCLCAGYFVDATTITECLHTFCKSCIVKYLQTSKYCPMCNIKIHETQPLLNLKLDRVMQDIVYKLVPGLQDSEEKRIREFYQS---------
>tr|A0A2Y9HSS9|A0A2Y9HSS9_NEOSC/33-129 [subseq from] polycomb group RING finger protein 1 isoform X3 OS=Neomonachus schauinslandi OX=29088 GN=PCGF1 PE=4 SV=1
-----EVRVKIKDLNEHIVCCLCAGYFVDATTITECLHTFCKSCIVKYLQTSKYCPMCNIKIHETQPLLNLKLDRVMQDIVYKLVPGLQDSEEKRIREFYQS---------
>tr|A0A2Y9JHC7|A0A2Y9JHC7_ENHLU/33-129 [subseq from] polycomb group RING finger protein 1 isoform X2 OS=Enhydra lutris kenyoni OX=391180 GN=LOC111147951 PE=4 SV=1
-----EVRVKIKDLNEHIVCCLCAGYFVDATTITECLHTFCKSCIVKYLQTSKYCPMCNIKIHETQPLLNLKLDRVMQDIVYKLVPGLQDSEEKRIREFYQS---------
>tr|A0A2Y9MCL0|A0A2Y9MCL0_DELLE/33-129 [subseq from] polycomb group RING finger protein 1 OS=Delphinapterus leucas OX=9749 GN=PCGF1 PE=4 SV=1
-----EVRVKIKDLNEHIVCCLCAGYFVDATTITECLHTFCKSCIVKYLQTSKYCPMCNIKIHETQPLLNLKLDRVMQDIVYKLVPGLQDSEEKRIREFYQS---------
>tr|A0A340XHB1|A0A340XHB1_LIPVE/33-129 [subseq from] polycomb group RING finger protein 1 OS=Lipotes vexillifer OX=118797 GN=PCGF1 PE=4 SV=1
-----EVRVKIKDLNEHIVCCLCAGYFVDATTITECLHTFCKSCIVKYLQTSKYCPMCNIKIHETQPLLNLKLDRVMQDIVYKLVPGLQDSEEKRIREFYQS---------
>tr|A0A341D3C4|A0A341D3C4_NEOAA/33-129 [subseq from] polycomb group RING finger protein 1 OS=Neophocaena asiaeorientalis asiaeorientalis OX=1706337 GN=PCGF1 PE=4 SV=1
-----EVRVKIKDLNEHIVCCLCAGYFVDATTITECLHTFCKSCIVKYLQTSKYCPMCNIKIHETQPLLNLKLDRVMQDIVYKLVPGLQDSEEKRIREFYQS---------
>tr|A0A384CTV6|A0A384CTV6_URSMA/33-129 [subseq from] polycomb group RING finger protein 1 isoform X4 OS=Ursus maritimus OX=29073 GN=PCGF1 PE=4 SV=1
-----EVRVKIKDLNEHIVCCLCAGYFVDATTITECLHTFCKSCIVKYLQTSKYCPMCNIKIHETQPLLNLKLDRVMQDIVYKLVPGLQDSEEKRIREFYQS---------
>tr|A0A3P4M4R3|A0A3P4M4R3_GULGU/33-129 [subseq from] RING-type domain-containing protein OS=Gulo gulo OX=48420 GN=BN2614_LOCUS1 PE=4 SV=1
-----EVRVKIKDLNEHIVCCLCAGYFVDATTITECLHTFCKSCIVKYLQTSKYCPMCNIKIHETQPLLNLKLDRVMQDIVYKLVPGLQDSEEKRIREFYQS---------
>tr|A0A3Q7NR61|A0A3Q7NR61_CALUR/33-129 [subseq from] polycomb group RING finger protein 1 isoform X2 OS=Callorhinus ursinus OX=34884 GN=PCGF1 PE=4 SV=1
-----EVRVKIKDLNEHIVCCLCAGYFVDATTITECLHTFCKSCIVKYLQTSKYCPMCNIKIHETQPLLNLKLDRVMQDIVYKLVPGLQDSEEKRIREFYQS---------
>tr|A0A3Q7RV85|A0A3Q7RV85_VULVU/33-129 [subseq from] polycomb group RING finger protein 1 isoform X2 OS=Vulpes vulpes OX=9627 GN=PCGF1 PE=4 SV=1
-----EVRVKIKDLNEHIVCCLCAGYFVDATTITECLHTFCKSCIVKYLQTSKYCPMCNIKIHETQPLLNLKLDRVMQDIVYKLVPGLQDSEEKRIREFYQS---------
>tr|A0A3Q7UDD1|A0A3Q7UDD1_URSAR/33-129 [subseq from] polycomb group RING finger protein 1 isoform X4 OS=Ursus arctos horribilis OX=116960 GN=PCGF1 PE=4 SV=1
-----EVRVKIKDLNEHIVCCLCAGYFVDATTITECLHTFCKSCIVKYLQTSKYCPMCNIKIHETQPLLNLKLDRVMQDIVYKLVPGLQDSEEKRIREFYQS---------
>tr|A0A452S7C5|A0A452S7C5_URSAM/33-129 [subseq from] Polycomb group ring finger 1 OS=Ursus americanus OX=9643 GN=PCGF1 PE=4 SV=1
-----EVRVKIKDLNEHIVCCLCAGYFVDATTITECLHTFCKSCIVKYLQTSKYCPMCNIKIHETQPLLNLKLDRVMQDIVYKLVPGLQDSEEKRIREFYQS---------
>tr|A0A4W3IHY0|A0A4W3IHY0_CALMI/37-132 [subseq from] RING-type domain-containing protein OS=Callorhinchus milii OX=7868 GN=pcgf1 PE=4 SV=1
------VKVKIKDLNEHIVCYLCAGYFIDATTITECLHTFCKSCIVKYLQTSKYCPMCNIKIHETQPLLNLKLDRVMQDIVYKLVPGLQESEEKRIREFYHS---------
>tr|A0A4X1W117|A0A4X1W117_PIG/33-129 [subseq from] RING-type domain-containing protein OS=Sus scrofa OX=9823 GN=PCGF1 PE=4 SV=1
-----EVRVKIKDLNEHIVCCLCAGYFVDATTITECLHTFCKSCIVKYLQTSKYCPMCNIKIHETQPLLNLKLDRVMQDIVYKLVPGLQDSEEKRIREFYQS---------
>tr|A0A5N4D7K2|A0A5N4D7K2_CAMDR/33-129 [subseq from] Polycomb group RING finger protein 1 OS=Camelus dromedarius OX=9838 GN=Cadr_000018408 PE=4 SV=1
-----EVRVKIKDLNEHIVCCLCAGYFVDATTITECLHTFCKSCIVKYLQTSKYCPMCNIKIHETQPLLNLKLDRVMQDIVYKLVPGLQDSEEKRIREFYQS---------
>tr|A0A667I266|A0A667I266_LYNCA/33-129 [subseq from] Polycomb group ring finger 1 OS=Lynx canadensis OX=61383 GN=PCGF1 PE=4 SV=1
-----EVRVKIKDLNEHIVCCLCAGYFVDATTITECLHTFCKSCIVKYLQTSKYCPMCNIKIHETQPLLNLKLDRVMQDIVYKLVPGLQDSEEKRIREFYQS---------
>tr|A0A671EIN2|A0A671EIN2_RHIFE/33-129 [subseq from] Polycomb group ring finger 1 OS=Rhinolophus ferrumequinum OX=59479 GN=PCGF1 PE=4 SV=1
-----EVRVKIKDLNEHIVCCLCAGYFVDATTITECLHTFCKSCIVKYLQTSKYCPMCNIKIHETQPLLNLKLDRVMQDIVYKLVPGLQDSEEKRIREFYQS---------
>tr|A0A6D2W4P7|A0A6D2W4P7_PANTR/33-129 [subseq from] PCGF1 isoform 2 OS=Pan troglodytes OX=9598 GN=CK820_G0035691 PE=4 SV=1
-----EVRVKIKDLNEHIVCCLCAGYFVDATTITECLHTFCKSCIVKYLQTSKYCPMCNIKIHETQPLLNLKLDRVMQDIVYKLVPGLQDSEEKRIREFYQS---------
>tr|A0A6G1AVQ2|A0A6G1AVQ2_CROCR/33-129 [subseq from] PCGF1 protein (Fragment) OS=Crocuta crocuta OX=9678 GN=Pcgf1 PE=4 SV=1
-----EVRVKIKDLNEHIVCCLCAGYFVDATTITECLHTFCKSCIVKYLQTSKYCPMCNIKIHETQPLLNLKLDRVMQDIVYKLVPGLQDSEEKRIREFYQS---------
>tr|A0A6I9IUC4|A0A6I9IUC4_VICPA/33-129 [subseq from] polycomb group RING finger protein 1 isoform X2 OS=Vicugna pacos OX=30538 GN=PCGF1 PE=4 SV=1
-----EVRVKIKDLNEHIVCCLCAGYFVDATTITECLHTFCKSCIVKYLQTSKYCPMCNIKIHETQPLLNLKLDRVMQDIVYKLVPGLQDSEEKRIREFYQS---------
>tr|A0A6J0A7W5|A0A6J0A7W5_ACIJB/33-129 [subseq from] polycomb group RING finger protein 1 OS=Acinonyx jubatus OX=32536 GN=PCGF1 PE=4 SV=1
-----EVRVKIKDLNEHIVCCLCAGYFVDATTITECLHTFCKSCIVKYLQTSKYCPMCNIKIHETQPLLNLKLDRVMQDIVYKLVPGLQDSEEKRIREFYQS---------
>sp|Q9BSM1|PCGF1_HUMAN/33-129 [subseq from] Polycomb group RING finger protein 1 OS=Homo sapiens OX=9606 GN=PCGF1 PE=1 SV=2
-----EVRVKIKDLNEHIVCCLCAGYFVDATTITECLHTFCKSCIVKYLQTSKYCPMCNIKIHETQPLLNLKLDRVMQDIVYKLVPGLQDSEEKRIREFYQS---------
>tr|A0A6J2FHD1|A0A6J2FHD1_ZALCA/33-129 [subseq from] polycomb group RING finger protein 1 isoform X4 OS=Zalophus californianus OX=9704 GN=PCGF1 PE=4 SV=1
-----EVRVKIKDLNEHIVCCLCAGYFVDATTITECLHTFCKSCIVKYLQTSKYCPMCNIKIHETQPLLNLKLDRVMQDIVYKLVPGLQDSEEKRIREFYQS---------
>tr|A0A6J2LZS5|A0A6J2LZS5_9CHIR/33-129 [subseq from] Polycomb group ring finger 1 OS=Phyllostomus discolor OX=89673 GN=PCGF1 PE=4 SV=1
-----EVRVKIKDLNEHIVCCLCAGYFVDATTITECLHTFCKSCIVKYLQTSKYCPMCNIKIHETQPLLNLKLDRVMQDIVYKLVPGLQDSEEKRIREFYQS---------
>tr|A0A6J3PVS7|A0A6J3PVS7_TURTR/33-129 [subseq from] polycomb group RING finger protein 1 isoform X2 OS=Tursiops truncatus OX=9739 GN=PCGF1 PE=4 SV=1
-----EVRVKIKDLNEHIVCCLCAGYFVDATTITECLHTFCKSCIVKYLQTSKYCPMCNIKIHETQPLLNLKLDRVMQDIVYKLVPGLQDSEEKRIREFYQS---------
>tr|A0A6P3F8A6|A0A6P3F8A6_OCTDE/33-129 [subseq from] polycomb group RING finger protein 1 OS=Octodon degus OX=10160 GN=Pcgf1 PE=4 SV=1
-----EVRVKIKDLNEHIVCCLCAGYFVDATTITECLHTFCKSCIVKYLQTSKYCPMCNIKIHETQPLLNLKLDRVMQDIVYKLVPGLQDSEEKRIREFYQS---------
>tr|A0A6P3GES3|A0A6P3GES3_BISBI/33-129 [subseq from] polycomb group RING finger protein 1 OS=Bison bison bison OX=43346 GN=PCGF1 PE=4 SV=1
-----EVRVKIKDLNEHIVCCLCAGYFVDATTITECLHTFCKSCIVKYLQTSKYCPMCNIKIHETQPLLNLKLDRVMQDIVYKLVPGLQDSEEKRIREFYQS---------
>tr|A0A6P3QD21|A0A6P3QD21_PTEVA/33-129 [subseq from] polycomb group RING finger protein 1 isoform X3 OS=Pteropus vampyrus OX=132908 GN=PCGF1 PE=4 SV=1
-----EVRVKIKDLNEHIVCCLCAGYFVDATTITECLHTFCKSCIVKYLQTSKYCPMCNIKIHETQPLLNLKLDRVMQDIVYKLVPGLQDSEEKRIREFYQS---------
>tr|A0A6J3F184|A0A6J3F184_SAPAP/33-129 [subseq from] polycomb group RING finger protein 1 isoform X1 OS=Sapajus apella OX=9515 GN=PCGF1 PE=4 SV=1
-----EVRVKIKDLNEHIVCCLCAGYFVDATTITECLHTFCKSCIVKYLQTSKYCPMCNIKIHETQPLLNLKLDRVMQDIVYKLVPGLQDSEEKRIREFYQS---------
>tr|A0A6P4VIL6|A0A6P4VIL6_PANPR/33-129 [subseq from] polycomb group RING finger protein 1 isoform X2 OS=Panthera pardus OX=9691 GN=PCGF1 PE=4 SV=1
-----EVRVKIKDLNEHIVCCLCAGYFVDATTITECLHTFCKSCIVKYLQTSKYCPMCNIKIHETQPLLNLKLDRVMQDIVYKLVPGLQDSEEKRIREFYQS---------
>tr|A0A6P6IIL2|A0A6P6IIL2_PUMCO/33-129 [subseq from] polycomb group RING finger protein 1 OS=Puma concolor OX=9696 GN=PCGF1 PE=4 SV=1
-----EVRVKIKDLNEHIVCCLCAGYFVDATTITECLHTFCKSCIVKYLQTSKYCPMCNIKIHETQPLLNLKLDRVMQDIVYKLVPGLQDSEEKRIREFYQS---------
>tr|A0A6P7V8N6|A0A6P7V8N6_IXOSC/4-101 [subseq from] polycomb group protein Psc-like isoform X2 OS=Ixodes scapularis OX=6945 GN=LOC115319966 PE=4 SV=1
--------ALLRDLNAALSCMLCGGYLVNAATLIDCLHSFCKVCIVRYLDTSKLCPICDVPVHKSRPLSCLRVDKTLQDIVYKVVPGLYQREMKQRREFYDQHPGA-----
>tr|A0A6P7VIS5|A0A6P7VIS5_IXOSC/4-101 [subseq from] polycomb group protein Psc-like isoform X1 OS=Ixodes scapularis OX=6945 GN=LOC115319966 PE=4 SV=1
--------ALLRDLNAALSCMLCGGYLVNAATLIDCLHSFCKVCIVRYLDTSKLCPICDVPVHKSRPLSCLRVDKTLQDIVYKVVPGLYQREMKQRREFYDQHPGA-----
>tr|A0A7J8FL60|A0A7J8FL60_ROUAE/33-129 [subseq from] Polycomb group ring finger 1 OS=Rousettus aegyptiacus OX=9407 GN=HJG63_014993 PE=4 SV=1
-----EVRVKIKDLNEHIVCCLCAGYFVDATTITECLHTFCKSCIVKYLQTSKYCPMCNIKIHETQPLLNLKLDRVMQDIVYKLVPGLQDSEEKRIREFYQS---------
>tr|D2HH57|D2HH57_AILME/33-129 [subseq from] Polycomb group ring finger 1 (Fragment) OS=Ailuropoda melanoleuca OX=9646 GN=PCGF1 PE=4 SV=1
-----EVRVKIKDLNEHIVCCLCAGYFVDATTITECLHTFCKSCIVKYLQTSKYCPMCNIKIHETQPLLNLKLDRVMQDIVYKLVPGLQDSEEKRIREFYQS---------
>tr|E2R984|E2R984_CANLF/33-129 [subseq from] Polycomb group ring finger 1 OS=Canis lupus familiaris OX=9615 GN=PCGF1 PE=4 SV=2
-----EVRVKIKDLNEHIVCCLCAGYFVDATTITECLHTFCKSCIVKYLQTSKYCPMCNIKIHETQPLLNLKLDRVMQDIVYKLVPGLQDSEEKRIREFYQS---------
>tr|F1SNT4|F1SNT4_PIG/33-129 [subseq from] Polycomb group RING finger protein 1 OS=Sus scrofa OX=9823 GN=PCGF1 PE=4 SV=3
-----EVRVKIKDLNEHIVCCLCAGYFVDATTITECLHTFCKSCIVKYLQTSKYCPMCNIKIHETQPLLNLKLDRVMQDIVYKLVPGLQDSEEKRIREFYQS---------
>tr|F7GL18|F7GL18_CALJA/33-129 [subseq from] Polycomb group RING finger protein 1 OS=Callithrix jacchus OX=9483 GN=PCGF1 PE=2 SV=1
-----EVRVKIKDLNEHIVCCLCAGYFVDATTITECLHTFCKSCIVKYLQTSKYCPMCNIKIHETQPLLNLKLDRVMQDIVYKLVPGLQDSEEKRIREFYQS---------
>tr|G1NYE1|G1NYE1_MYOLU/33-129 [subseq from] Polycomb group ring finger 1 OS=Myotis lucifugus OX=59463 GN=PCGF1 PE=4 SV=1
-----EVRVKIKDLNEHIVCCLCAGYFVDATTITECLHTFCKSCIVKYLQTSKYCPMCNIKIHETQPLLNLKLDRVMQDIVYKLVPGLQDSEEKRIREFYQS---------
>tr|G3QTX3|G3QTX3_GORGO/33-129 [subseq from] Polycomb group ring finger 1 OS=Gorilla gorilla gorilla OX=9595 GN=PCGF1 PE=4 SV=1
-----EVRVKIKDLNEHIVCCLCAGYFVDATTITECLHTFCKSCIVKYLQTSKYCPMCNIKIHETQPLLNLKLDRVMQDIVYKLVPGLQDSEEKRIREFYQS---------
>tr|H0VM36|H0VM36_CAVPO/33-129 [subseq from] Polycomb group ring finger 1 OS=Cavia porcellus OX=10141 GN=PCGF1 PE=4 SV=1
-----EVRVKIKDLNEHIVCCLCAGYFVDATTITECLHTFCKSCIVKYLQTSKYCPMCNIKIHETQPLLNLKLDRVMQDIVYKLVPGLQDSEEKRIREFYQS---------
>tr|H0WHT1|H0WHT1_OTOGA/33-129 [subseq from] RING-type domain-containing protein OS=Otolemur garnettii OX=30611 GN=PCGF1 PE=4 SV=1
-----EVRVKIKDLNEHIVCCLCAGYFVDATTITECLHTFCKSCIVKYLQTSKYCPMCNIKIHETQPLLNLKLDRVMQDIVYKLVPGLQDSEEKRIREFYQS---------
>tr|H2QI67|H2QI67_PANTR/33-129 [subseq from] Polycomb group ring finger 1 OS=Pan troglodytes OX=9598 GN=PCGF1 PE=2 SV=1
-----EVRVKIKDLNEHIVCCLCAGYFVDATTITECLHTFCKSCIVKYLQTSKYCPMCNIKIHETQPLLNLKLDRVMQDIVYKLVPGLQDSEEKRIREFYQS---------
>tr|U6CNZ1|U6CNZ1_NEOVI/33-129 [subseq from] Polycomb group RING finger protein 1 OS=Neovison vison OX=452646 GN=PCGF1 PE=2 SV=1
-----EVRVKIKDLNEHIVCCLCAGYFVDATTITECLHTFCKSCIVKYLQTSKYCPMCNIKIHETQPLLNLKLDRVMQDIVYKLVPGLQDSEEKRIREFYQS---------
>tr|A0A2D0RFH1|A0A2D0RFH1_ICTPU/10-105 [subseq from] polycomb group RING finger protein 1 isoform X2 OS=Ictalurus punctatus OX=7998 GN=pcgf1 PE=4 SV=1
------VKIKIKDLNEHIVCYLCAGYFIDATTITECLHTFCKSCIVKYLQTSKYCPMCNIKIHETQPLLNLKLDRVMQDIVYKLVPGLQESEDKRIREFYQS---------
>tr|A0A1S3WBP9|A0A1S3WBP9_ERIEU/33-129 [subseq from] polycomb group RING finger protein 1 isoform X1 OS=Erinaceus europaeus OX=9365 GN=PCGF1 PE=4 SV=1
-----EVRVKIKDLNEHIVCCLCAGYFVDATTITECLHTFCKSCIVKYLQTSKYCPMCNIKIHETQPLLNLKLDRVMQDIVYKLVPGLQDSEEKRIREFYQS---------
>tr|A0A2K6V3B2|A0A2K6V3B2_SAIBB/33-129 [subseq from] Polycomb group ring finger 1 OS=Saimiri boliviensis boliviensis OX=39432 GN=PCGF1 PE=4 SV=1
-----EVRVKIKDLNEHIVCCLCAGYFVDATTITECLHTFCKSCIVKYLQTSKYCPMCNIKIHETQPLLNLKLDRVMQDIVYKLVPGLQDSEEKRIREFYQS---------
>tr|A0A452S7A5|A0A452S7A5_URSAM/33-129 [subseq from] Polycomb group ring finger 1 OS=Ursus americanus OX=9643 GN=PCGF1 PE=4 SV=1
-----EVRVKIKDLNEHIVCCLCAGYFVDATTITECLHTFCKSCIVKYLQTSKYCPMCNIKIHETQPLLNLKLDRVMQDIVYKLVPGLQDSEEKRIREFYQS---------
>tr|A0A5F9CLP6|A0A5F9CLP6_RABIT/33-129 [subseq from] Polycomb group ring finger 1 OS=Oryctolagus cuniculus OX=9986 GN=PCGF1 PE=4 SV=1
-----EVRVKIKDLNEHIVCCLCAGYFVDATTITECLHTFCKSCIVKYLQTSKYCPMCNIKIHETQPLLNLKLDRVMQDIVYKLVPGLQDSEEKRIREFYQS---------
>tr|A0A6I8NUZ9|A0A6I8NUZ9_ORNAN/33-129 [subseq from] Polycomb group ring finger 1 OS=Ornithorhynchus anatinus OX=9258 GN=PCGF1 PE=4 SV=1
-----EVRVKIKDLNEHIVCCLCAGYFVDATTITECLHTFCKSCIVKYLQTSKYCPMCNIKIHETQPLLNLKLDRVMQDIVYKLVPGLQDSEEKRIREFYQS---------
>tr|A0A6J0B5C2|A0A6J0B5C2_VICPA/33-129 [subseq from] polycomb group RING finger protein 1 isoform X1 OS=Vicugna pacos OX=30538 GN=PCGF1 PE=4 SV=1
-----EVRVKIKDLNEHIVCCLCAGYFVDATTITECLHTFCKSCIVKYLQTSKYCPMCNIKIHETQPLLNLKLDRVMQDIVYKLVPGLQDSEEKRIREFYQS---------
>tr|A0A6J3PWD7|A0A6J3PWD7_TURTR/33-129 [subseq from] polycomb group RING finger protein 1 isoform X1 OS=Tursiops truncatus OX=9739 GN=PCGF1 PE=4 SV=1
-----EVRVKIKDLNEHIVCCLCAGYFVDATTITECLHTFCKSCIVKYLQTSKYCPMCNIKIHETQPLLNLKLDRVMQDIVYKLVPGLQDSEEKRIREFYQS---------
>tr|A0A6P3Q3D4|A0A6P3Q3D4_PTEVA/33-129 [subseq from] polycomb group RING finger protein 1 isoform X2 OS=Pteropus vampyrus OX=132908 GN=PCGF1 PE=4 SV=1
-----EVRVKIKDLNEHIVCCLCAGYFVDATTITECLHTFCKSCIVKYLQTSKYCPMCNIKIHETQPLLNLKLDRVMQDIVYKLVPGLQDSEEKRIREFYQS---------
>tr|A0A6P4VQ94|A0A6P4VQ94_PANPR/33-129 [subseq from] polycomb group RING finger protein 1 isoform X1 OS=Panthera pardus OX=9691 GN=PCGF1 PE=4 SV=1
-----EVRVKIKDLNEHIVCCLCAGYFVDATTITECLHTFCKSCIVKYLQTSKYCPMCNIKIHETQPLLNLKLDRVMQDIVYKLVPGLQDSEEKRIREFYQS---------
>tr|A0A6P7X844|A0A6P7X844_9AMPH/32-127 [subseq from] polycomb group RING finger protein 1 isoform X2 OS=Microcaecilia unicolor OX=1415580 GN=PCGF1 PE=4 SV=1
------VKVKIKDLNEHIVCYLCAGYFIDATTITECLHTFCKSCIVKYLQTSKYCPLCNIKIHETQPLLNLKLDRVMQDIVYKLVPSLQENEDKRIREFYQS---------
>tr|A0A287BMY2|A0A287BMY2_PIG/33-129 [subseq from] RING-type domain-containing protein OS=Sus scrofa OX=9823 GN=PCGF1 PE=4 SV=1
-----EVRVKIKDLNEHIVCCLCAGYFVDATTITECLHTFCKSCIVKYLQTSKYCPMCNIKIHETQPLLNLKLDRVMQDIVYKLVPGLQDSEEKRIREFYQS---------
>tr|A0A2K6V3A6|A0A2K6V3A6_SAIBB/33-129 [subseq from] Polycomb group ring finger 1 OS=Saimiri boliviensis boliviensis OX=39432 GN=PCGF1 PE=4 SV=1
-----EVRVKIKDLNEHIVCCLCAGYFVDATTITECLHTFCKSCIVKYLQTSKYCPMCNIKIHETQPLLNLKLDRVMQDIVYKLVPGLQDSEEKRIREFYQS---------
>tr|A0A3P9IKN1|A0A3P9IKN1_ORYLA/32-127 [subseq from] RING-type domain-containing protein OS=Oryzias latipes OX=8090 PE=4 SV=1
------VKLKIKDLNEHIVCYLCAGYFIDATTITECLHTFCKSCIVKYLQTSKYCPMCNIKIHETQPLLNLKLDRVMQDIVYKLVPGLQESEDKRIREFYQS---------
>tr|A0A3Q0ITY4|A0A3Q0ITY4_DIACI/6-104 [subseq from] polycomb group protein Psc isoform X2 OS=Diaphorina citri OX=121845 GN=LOC103507062 PE=4 SV=1
------KKLKVTDLNPFLICVLCKGYYIDATTIVECLHSFCKTCIVKYLKRHKYCPICDVLVYKTKPLQSIRPDTRLQNVVYKLIPGLYEKEMQRRQMFFSSTPI------
>tr|A0A4W3IQ41|A0A4W3IQ41_CALMI/37-132 [subseq from] RING-type domain-containing protein OS=Callorhinchus milii OX=7868 GN=pcgf1 PE=4 SV=1
------VKVKIKDLNEHIVCYLCAGYFIDATTITECLHTFCKSCIVKYLQTSKYCPMCNIKIHETQPLLNLKLDRVMQDIVYKLVPGLQESEEKRIREFYHS---------
>tr|A0A671EAD4|A0A671EAD4_RHIFE/33-129 [subseq from] Polycomb group ring finger 1 OS=Rhinolophus ferrumequinum OX=59479 GN=PCGF1 PE=4 SV=1
-----EVRVKIKDLNEHIVCCLCAGYFVDATTITECLHTFCKSCIVKYLQTSKYCPMCNIKIHETQPLLNLKLDRVMQDIVYKLVPGLQDSEEKRIREFYQS---------
>tr|A0A6P7V250|A0A6P7V250_IXOSC/4-101 [subseq from] polycomb group protein Psc-like OS=Ixodes scapularis OX=6945 GN=LOC115315503 PE=4 SV=1
--------ALLRDLNAALSCMLCGGYLVNAATLIDCLHSFCKVCIVRYLDTSKLCPICDVPVHKSRPLSCLRVDKTLQDIVYKVVPGLYQREMKQRREFYDQHPDA-----
>tr|A0A6P7X038|A0A6P7X038_9AMPH/32-127 [subseq from] polycomb group RING finger protein 1 isoform X3 OS=Microcaecilia unicolor OX=1415580 GN=PCGF1 PE=4 SV=1
------VKVKIKDLNEHIVCYLCAGYFIDATTITECLHTFCKSCIVKYLQTSKYCPLCNIKIHETQPLLNLKLDRVMQDIVYKLVPSLQENEDKRIREFYQS---------
>tr|A0A6P7X9G7|A0A6P7X9G7_9AMPH/32-127 [subseq from] polycomb group RING finger protein 1 isoform X1 OS=Microcaecilia unicolor OX=1415580 GN=PCGF1 PE=4 SV=1
------VKVKIKDLNEHIVCYLCAGYFIDATTITECLHTFCKSCIVKYLQTSKYCPLCNIKIHETQPLLNLKLDRVMQDIVYKLVPSLQENEDKRIREFYQS---------
>tr|A0A6P8IYP2|A0A6P8IYP2_ACTTE/5-97 [subseq from] polycomb complex protein BMI-1-like OS=Actinia tenebrosa OX=6105 GN=LOC116305208 PE=4 SV=1
--------MKLKSLNPHITCVLCGGYLVDATTIIECLHSFCRSCIIRWLQKSYHCPVCETEIHKTRPFLNIRPDRVLQDIVYKLVPGFYHDELQRRKDFEE----------
>tr|A0A2Y9HT94|A0A2Y9HT94_NEOSC/33-129 [subseq from] polycomb group RING finger protein 1 isoform X2 OS=Neomonachus schauinslandi OX=29088 GN=PCGF1 PE=4 SV=1
-----EVRVKIKDLNEHIVCCLCAGYFVDATTITECLHTFCKSCIVKYLQTSKYCPMCNIKIHETQPLLNLKLDRVMQDIVYKLVPGLQDSEEKRIREFYQS---------
>tr|A0A3Q7NS75|A0A3Q7NS75_CALUR/33-129 [subseq from] polycomb group RING finger protein 1 isoform X1 OS=Callorhinus ursinus OX=34884 GN=PCGF1 PE=4 SV=1
-----EVRVKIKDLNEHIVCCLCAGYFVDATTITECLHTFCKSCIVKYLQTSKYCPMCNIKIHETQPLLNLKLDRVMQDIVYKLVPGLQDSEEKRIREFYQS---------
>tr|A0A3Q7S657|A0A3Q7S657_VULVU/33-129 [subseq from] polycomb group RING finger protein 1 isoform X1 OS=Vulpes vulpes OX=9627 GN=PCGF1 PE=4 SV=1
-----EVRVKIKDLNEHIVCCLCAGYFVDATTITECLHTFCKSCIVKYLQTSKYCPMCNIKIHETQPLLNLKLDRVMQDIVYKLVPGLQDSEEKRIREFYQS---------
>tr|A0A4D5REC4|A0A4D5REC4_IXOSC/4-101 [subseq from] Putative polycomb group ring finger protein 2 isoform x1 (Fragment) OS=Ixodes scapularis OX=6945 PE=4 SV=1
--------ALLRDLNAALSCMLCGGYLVNAATLIDCLHSFCKVCIVRYLDTSKLCPICDVPVHKSRPLSCLRVDKTLQDIVYKVVPGLYQREMKQRREFYDQHPDA-----
>tr|A0A673U447|A0A673U447_SURSU/33-129 [subseq from] Polycomb group ring finger 1 OS=Suricata suricatta OX=37032 GN=PCGF1 PE=4 SV=1
-----EVRVKIKDLNEHIVCCLCAGYFVDATTITECLHTFCKSCIVKYLQTSKYCPMCNIKIHETQPLLNLKLDRVMQDIVYKLVPGLQDSEEKRIREFYQS---------
>tr|A0A6J2FHE5|A0A6J2FHE5_ZALCA/33-129 [subseq from] polycomb group RING finger protein 1 isoform X3 OS=Zalophus californianus OX=9704 GN=PCGF1 PE=4 SV=1
-----EVRVKIKDLNEHIVCCLCAGYFVDATTITECLHTFCKSCIVKYLQTSKYCPMCNIKIHETQPLLNLKLDRVMQDIVYKLVPGLQDSEEKRIREFYQS---------
>tr|A0A7F8R0J0|A0A7F8R0J0_LEPWE/33-129 [subseq from] polycomb group RING finger protein 1 isoform X1 OS=Leptonychotes weddellii OX=9713 GN=PCGF1 PE=4 SV=1
-----EVRVKIKDLNEHIVCCLCAGYFVDATTITECLHTFCKSCIVKYLQTSKYCPMCNIKIHETQPLLNLKLDRVMQDIVYKLVPGLQDSEEKRIREFYQS---------
>tr|G3UCV2|G3UCV2_LOXAF/4-99 [subseq from] Polycomb group ring finger 1 OS=Loxodonta africana OX=9785 GN=PCGF1 PE=4 SV=1
------VRVKIKDLNEHIVCCLCAGYFVDATTITECLHTFCKSCIVKYLQTSKYCPMCNIKIHETQPLLNLKLDRVMQDIVYKLVPGLQDSEEKRIREFYQS---------
>tr|M3Y9N3|M3Y9N3_MUSPF/33-129 [subseq from] Polycomb group ring finger 1 OS=Mustela putorius furo OX=9669 GN=PCGF1 PE=4 SV=1
-----EVRVKIKDLNEHIVCCLCAGYFVDATTITECLHTFCKSCIVKYLQTSKYCPMCNIKIHETQPLLNLKLDRVMQDIVYKLVPGLQDSEEKRIREFYQS---------
>tr|A0A485MFQ5|A0A485MFQ5_LYNPA/31-127 [subseq from] Polycomb group ring finger protein OS=Lynx pardinus OX=191816 GN=LYPA_23C011515 PE=4 SV=1
-----EVRVKIKDLNEHIVCCLCAGYFVDATTITECLHTFCKSCIVKYLQTSKYCPMCNIKIHETQPLLNLKLDRVMQDIVYKLVPGLQDSEEKRIREFYQS---------
>tr|A0A7J7EI39|A0A7J7EI39_DICBM/33-129 [subseq from] RING-type domain-containing protein (Fragment) OS=Diceros bicornis minor OX=77932 GN=HPG69_003577 PE=4 SV=1
-----EVRVKIKDLNEHIVCCLCAGYFVDATTITECLHTFCKSCIVKYLQTSKYCPMCNIKIHETQPLLNLKLDRVMQDIVYKLVPGLQDSEEKRIREFYQS---------
>tr|A0A7J8FKQ7|A0A7J8FKQ7_ROUAE/54-150 [subseq from] Polycomb group ring finger 1 OS=Rousettus aegyptiacus OX=9407 GN=HJG63_014993 PE=4 SV=1
-----EVRVKIKDLNEHIVCCLCAGYFVDATTITECLHTFCKSCIVKYLQTSKYCPMCNIKIHETQPLLNLKLDRVMQDIVYKLVPGLQDSEEKRIREFYQS---------
>tr|A0A833RK26|A0A833RK26_9HYME/89-184 [subseq from] Uncharacterized protein OS=Frieseomelitta varia OX=561572 GN=E2986_07219 PE=4 SV=1
-------RLRLSKLNDQLTCKLCGGYFIDATTIIECLHS---SCIVKYLENNKYCPICEVQVHKSKPLLNIRPDHTLQDIVYKLVPGCYQNEMRCRREFYLKHPEA-----
>tr|A0A287BGZ1|A0A287BGZ1_PIG/33-129 [subseq from] Polycomb group RING finger protein 1 OS=Sus scrofa OX=9823 PE=4 SV=1
-----EVRVKIKDLNEHIVCCLCAGYFVDATTITECLHTFCKSCIVKYLQTSKYCPMCNIKIHETQPLLNLKLDRVMQDIVYKLVPGLQDSEEKRIREFYQS---------
>tr|A0A2Y9HTB3|A0A2Y9HTB3_NEOSC/33-129 [subseq from] polycomb group RING finger protein 1 isoform X1 OS=Neomonachus schauinslandi OX=29088 GN=PCGF1 PE=4 SV=1
-----EVRVKIKDLNEHIVCCLCAGYFVDATTITECLHTFCKSCIVKYLQTSKYCPMCNIKIHETQPLLNLKLDRVMQDIVYKLVPGLQDSEEKRIREFYQS---------
>tr|A0A384CUT9|A0A384CUT9_URSMA/33-129 [subseq from] polycomb group RING finger protein 1 isoform X3 OS=Ursus maritimus OX=29073 GN=PCGF1 PE=4 SV=1
-----EVRVKIKDLNEHIVCCLCAGYFVDATTITECLHTFCKSCIVKYLQTSKYCPMCNIKIHETQPLLNLKLDRVMQDIVYKLVPGLQDSEEKRIREFYQS---------
>tr|A0A3Q7VJT5|A0A3Q7VJT5_URSAR/33-129 [subseq from] polycomb group RING finger protein 1 isoform X3 OS=Ursus arctos horribilis OX=116960 GN=PCGF1 PE=4 SV=1
-----EVRVKIKDLNEHIVCCLCAGYFVDATTITECLHTFCKSCIVKYLQTSKYCPMCNIKIHETQPLLNLKLDRVMQDIVYKLVPGLQDSEEKRIREFYQS---------
>tr|A0A671EIJ7|A0A671EIJ7_RHIFE/33-129 [subseq from] Polycomb group ring finger 1 OS=Rhinolophus ferrumequinum OX=59479 GN=PCGF1 PE=4 SV=1
-----EVRVKIKDLNEHIVCCLCAGYFVDATTITECLHTFCKSCIVKYLQTSKYCPMCNIKIHETQPLLNLKLDRVMQDIVYKLVPGLQDSEEKRIREFYQS---------
>tr|A0A673U3E0|A0A673U3E0_SURSU/33-129 [subseq from] Polycomb group ring finger 1 OS=Suricata suricatta OX=37032 GN=PCGF1 PE=4 SV=1
-----EVRVKIKDLNEHIVCCLCAGYFVDATTITECLHTFCKSCIVKYLQTSKYCPMCNIKIHETQPLLNLKLDRVMQDIVYKLVPGLQDSEEKRIREFYQS---------
>tr|A0A6J2FHA3|A0A6J2FHA3_ZALCA/33-129 [subseq from] polycomb group RING finger protein 1 isoform X2 OS=Zalophus californianus OX=9704 GN=PCGF1 PE=4 SV=1
-----EVRVKIKDLNEHIVCCLCAGYFVDATTITECLHTFCKSCIVKYLQTSKYCPMCNIKIHETQPLLNLKLDRVMQDIVYKLVPGLQDSEEKRIREFYQS---------
>tr|A0A811ZWC1|A0A811ZWC1_NYCPR/33-129 [subseq from] (raccoon dog) hypothetical protein OS=Nyctereutes procyonoides OX=34880 GN=NYPRO_LOCUS25707 PE=4 SV=1
-----EVRVKIKDLNEHIVCCLCAGYFVDATTITECLHTFCKSCIVKYLQTSKYCPMCNIKIHETQPLLNLKLDRVMQDIVYKLVPGLQDSEEKRIREFYQS---------
>tr|A0A2S2QK52|A0A2S2QK52_9HEMI/1-94 [subseq from] Polycomb group RING finger protein (Fragment) OS=Sipha flava OX=143950 GN=PCGF2_0 PE=4 SV=1
--MNETNRILLKSLNPHLLCVLCAGYYVDPTTIVECLHSFCRSCIVKYLETSRFCPICDVQLHKTKPLLSIRRDKILERLVYKIVPGLYAKEMDRR---------------
>tr|A0A484GVK5|A0A484GVK5_SOUCH/64-160 [subseq from] RING-type domain-containing protein (Fragment) OS=Sousa chinensis OX=103600 GN=DBR06_SOUSAS7610033 PE=4 SV=1
-----EVRVKIKDLNEHIVCCLCAGYFVDATTITECLHTFCKSCIVKYLQTSKYCPMCNIKIHETQPLLNLKLDRVMQDIVYKLVPGLQDSEEKRIREFYQS---------
>tr|A0A6P3Q1G0|A0A6P3Q1G0_PTEVA/33-129 [subseq from] polycomb group RING finger protein 1 isoform X1 OS=Pteropus vampyrus OX=132908 GN=PCGF1 PE=4 SV=1
-----EVRVKIKDLNEHIVCCLCAGYFVDATTITECLHTFCKSCIVKYLQTSKYCPMCNIKIHETQPLLNLKLDRVMQDIVYKLVPGLQDSEEKRIREFYQS---------
>tr|A0A7L1GP40|A0A7L1GP40_9PICI/1-71 [subseq from] BMI1 protein (Fragment) OS=Indicator maculatus OX=545262 GN=Bmi1 PE=4 SV=1
----------------------------------------CKTCIVRYLETSKYCPICDVQVHKTRPLLNIRSDKTLQDIVYKLVPGLFKNEMKRRRDFYADHPSADAANG
>tr|A0A267GBD9|A0A267GBD9_9PLAT/1-105 [subseq from] RING-type domain-containing protein (Fragment) OS=Macrostomum lignano OX=282301 GN=BOX15_Mlig013283g1 PE=4 SV=1
----RVVKMRLSQLNPHITCPLCAGYYIDATTIVECLHSFCRSCLLRHLAGSKCCPVCDILLHKTDPRKAIKADRSLQSLVYKLVPGLFKAEMTRRREFYQANPSRDLS--
>tr|A0A672P772|A0A672P772_SINGR/15-110 [subseq from] Polycomb group ring finger 1 OS=Sinocyclocheilus grahami OX=75366 GN=pcgf1 PE=4 SV=1
------VKIKIKDLNEHIVCYLCAGYFIDATTITECLHTFCKSCIVKYLQTSKYCPMCNIKIHETQPLLNLKLDRVMQDIVYKLVPGLQESEDKRIKEFYQS---------
>tr|A0A6J2FHA2|A0A6J2FHA2_ZALCA/33-129 [subseq from] polycomb group RING finger protein 1 isoform X1 OS=Zalophus californianus OX=9704 GN=PCGF1 PE=4 SV=1
-----EVRVKIKDLNEHIVCCLCAGYFVDATTITECLHTFCKSCIVKYLQTSKYCPMCNIKIHETQPLLNLKLDRVMQDIVYKLVPGLQDSEEKRIREFYQS---------
[truncated: 1,999,595 more chars]
