# Supplementary material for: Photocross-linking activity-based probes to capture the dynamics of ubiquitin RING E3 ligase interactions
Source: Biochem J. 2026 Jun 3;483(7):1115–30. doi: 10.1042/BCJ20260213 (PMC13234630; doi:10.1042/BCJ20260213)
Supplement: Supplementary Data File S2 [file BCJ-2026-0213_supp2.zip › 03_Chandler_Supplementary datafile2/RNF2_BMI1/Alphafold/msas/fold_2026_01_22_10_06_ubch5ac85k_ubd32c_bmi1_rnf2_paired_msa_chains_a.a3m]

>query
MALKRIQKELSDLQRDPPAHCSAGPVGDDLFHWQATIMGPPDSAYQGGVFFLTVHFPTDYPFKPPKIAFTTKIYHPNINSNGSIKLDILRSQWSPALTVSKVLLSICSLLCDPNPDDPLVPDIAQIYKSDKEKYNRHAREWTQKYAM
>tr|A0A818C877|A0A818C877_9BILA/1-147 [subseq from] Hypothetical protein OS=Rotaria sp. Silwood1 OX=2762511 GN=LEP731_LOCUS9273 PE=4 SV=1
MALKRINKELLELEKDPPANCSAGPVNDDMFHWQATIMGPGDSPFQGGVFFLSIHFPADYPFKPPKITFTTKIFHPNINSNGAICLDILRSQWSPALTISKVLLSICSLLCDPNPDDPLVPDIARTYKTDKEKYNATARQWTQKYAI
>tr|A0A818C877|A0A818C877_9BILA/159-306 [subseq from] Hypothetical protein OS=Rotaria sp. Silwood1 OX=2762511 GN=LEP731_LOCUS9273 PE=4 SV=1
MALKRISKELQDLQREPPANVSAGPVQpNDMFNWQATILGPSDSPYQSGVFFLSINFPTDYPFKPPKITFTTKIYHPNINSNGAICLDILRSNWSPALTISKVLLSICSLLCDPNPDDPLVPEIARQYKQDREAYNTTARQWTQKYAM
>tr|A0A0G4LVH4|A0A0G4LVH4_9PEZI/1083-1228 [subseq from] Uncharacterized protein OS=Verticillium longisporum OX=100787 GN=BN1708_004067 PE=3 SV=1
MALKRINKELTDLGRDPPSSCSAGPVGEDLFHWQATIMGPGDSPYSGGVFFLAIHFPTDYPFKPPKVNFTTRIYHPNINSNGSICLDILRDQWSPALTISKVLLSICSMLTDPNPDDPLVPEIAHVYKTDRARYEATAREWTRNVA-
>tr|A0A0G4LVH4|A0A0G4LVH4_9PEZI/1528-1671 [subseq from] Uncharacterized protein OS=Verticillium longisporum OX=100787 GN=BN1708_004067 PE=3 SV=1
MALKRINKELTDLGRDPPSSCSAGPVGEDLFHWQATIMGPGDSPYSGGVFFLAIHFPTDYPFKPPKVNFTTRIYHPNINSNGSICLDILRDQWSPALTISKVLLSICSMLTDPNPDDPLVPEIAHVYKTDRARYEATAREWTRN---
>tr|A0A7J6GBY2|A0A7J6GBY2_CANSA/24-168 [subseq from] Uncharacterized protein OS=Cannabis sativa OX=3483 GN=F8388_024768 PE=3 SV=1
MASKRILKELKDLQKDPPTSCSAGPVAEDMFHWQATIMGPPDSPYAGGVFLVTIHFPPDYPFKPPKVAFRTKVFHPNINSNGSICLDILKEQWSPALTISKVLLSICSLLTDPNPDDPLVPEIAHMYKTDRSKYETTARSWTQKV--
>tr|A0A7J6GBY2|A0A7J6GBY2_CANSA/171-317 [subseq from] Uncharacterized protein OS=Cannabis sativa OX=3483 GN=F8388_024768 PE=3 SV=1
MASKRILKELKDLQKDPPTSCSAGPVAEDMFHWQATIMGPPDSPYAGGVFLVTIHFPPDYPFKPPKVAFRTKVFHPNINSNGSICLDILKEQWSPALTISKVLLSICSLLTDPNPDDPLVPEIAHMYKTDRSKYETTARSWTQKYAM
>tr|A0A0E0JQC2|A0A0E0JQC2_ORYPU/1-144 [subseq from] Uncharacterized protein OS=Oryza punctata OX=4537 PE=3 SV=1
MASKRILKELKDLQKDPPTSCSAGPAGEDMFHWQATIMGPPDSPYAGGVFLVNIHFPPDYPFKPPKVSFKTKVFHPNINSNGSICLDILKEQWSPALTISKVLLSICSLLTDPNPDDPLVPEIAHMYKTDRPKYETTARSWTQN---
>tr|A0A0E0JQC2|A0A0E0JQC2_ORYPU/168-314 [subseq from] Uncharacterized protein OS=Oryza punctata OX=4537 PE=3 SV=1
MASKRILKELKDLQKDPPTSCSAGPAGEDMFHWQATIMGPPDSPYAGGVFLVNIHFPPDYPFKPPKVSFKTKVFHPNINSNGSICLDILKEQWSPALTISKVLLSICSLLTDPNPDDPLVPEIAHMYKTDRPKYETTARSWTQKYAM
>tr|A0A819I9P0|A0A819I9P0_9BILA/1-138 [subseq from] Hypothetical protein OS=Rotaria magnacalcarata OX=392030 GN=OVN521_LOCUS10000 PE=4 SV=1
MALKRINKELLELEKDPPANCSAGP---------ATIMGPGDSPFQGGVFFLSIHFPADYPFKPPKITFTTKIFHPNINSNGAICLDILRSQWSPALTISKVLLSICSLLCDPNPDDPLVPDIARTYKTDKEKYNATARQWTQKYAI
>tr|A0A819I9P0|A0A819I9P0_9BILA/162-309 [subseq from] Hypothetical protein OS=Rotaria magnacalcarata OX=392030 GN=OVN521_LOCUS10000 PE=4 SV=1
MALKRISKELQDLQREPPANVSAGPVQpNDMFNWQATILGPSDSPYQSGVFFLSINFPTDYPFKPPKITFTTKIYHPNINSNGAICLDILRSNWSPALTISKVLLSICSLLCDPNPDDPLVPEIARQYKQDREAYNATARQWTQKYAM
>tr|A0A819TXD1|A0A819TXD1_9BILA/1-136 [subseq from] Hypothetical protein OS=Rotaria sp. Silwood2 OX=2762512 GN=RMH319_LOCUS5926 PE=4 SV=1
MALKRINKELLELEKDPPANCSAGPNYMFGFLRQATIMGPGDSPFQGGVFFLSIHFPADYPFKPPKITFTTKIFHPNINSNGAICLDILRSQWSPALTISKVLLSICSLLCDPNPDDPLVPDIARTYKTDKEKYNA-----------
>tr|A0A819TXD1|A0A819TXD1_9BILA/142-289 [subseq from] Hypothetical protein OS=Rotaria sp. Silwood2 OX=2762512 GN=RMH319_LOCUS5926 PE=4 SV=1
MALKRISKELQDLQREPPANVSAGPVQpNDMFNWQATILGPSDSPYQSGVFFLSINFPTDYPFKPPKITFTTKIYHPNINANGAICLDILRSNWSPALTISKVLLSICSLLCDPNPDDPLVPEIARQYKQDREAYNATARQWTQKYAM
>tr|A0A819EKW2|A0A819EKW2_9BILA/1-131 [subseq from] Hypothetical protein OS=Adineta steineri OX=433720 GN=KXQ929_LOCUS20134 PE=4 SV=1
MALKRINKELLELEKDPPANCSAGP---------ATIMGPGDSPFQGGVFFLSIHFPADYPFKPPKITFTTKIFHPNINSNGAICLDILRSQWSPALTISKVLLSICSLLCDPNPDDPLVPDIARTYKTDKEKYNATARQ-------
>tr|A0A819EKW2|A0A819EKW2_9BILA/134-281 [subseq from] Hypothetical protein OS=Adineta steineri OX=433720 GN=KXQ929_LOCUS20134 PE=4 SV=1
MALKRISKELQDLQREPPANVSAGPVQpTDMFNWQATILGPSDSPYQSGVFFLTINFPTDYPFKPPKISFTTKIYHPNINANGSICLDILRSNWSPALTISKVLLSICSLLCDPNPDDPLVPEIARQYKQDREGYNASAREWTQKYAM
>tr|A0A814EMZ4|A0A814EMZ4_9BILA/1-117 [subseq from] Hypothetical protein OS=Rotaria sordida OX=392033 GN=ZHD862_LOCUS10964 PE=4 SV=1
MALKRINKELLELEKDPPANCSAGPVNDDMFHWQATIMGPGDSPFQGGVFFLSIHFPADYPFKPPKITFTTKIFHPNINSNGAICLDILRSQWSPALTISKVLLSICSLLCDPNPDC------------------------------
>tr|A0A814EMZ4|A0A814EMZ4_9BILA/167-313 [subseq from] Hypothetical protein OS=Rotaria sordida OX=392033 GN=ZHD862_LOCUS10964 PE=4 SV=1
MALKRITKELQDLQCEPPANVSAGPIqSNDMFNWQATILGPSDSPFQSGVFFLTINFPTDYPFKPPHITFRTKIYHPNINLNGSICLDILRSNWSPALTISKVLLSICSLLCDPNPDDPLVPEIAKQYKHDREGYNATARQWTQKYA-
>tr|A0A820KI25|A0A820KI25_9BILA/1-110 [subseq from] Hypothetical protein OS=Rotaria socialis OX=392032 GN=HFQ381_LOCUS16229 PE=4 SV=1
-------------------------------------MGPGDSPFQGGVFFLSIHFPADYPFKPPKITFTTKIFHPNINSNGAICLDILRSQWSPALTISKVLLSICSLLCDPNPDDPLVPDIARTYKTDKEKYNATARQWTQKYAI
>tr|A0A820KI25|A0A820KI25_9BILA/114-261 [subseq from] Hypothetical protein OS=Rotaria socialis OX=392032 GN=HFQ381_LOCUS16229 PE=4 SV=1
MALKRISKELQDLQREPPANVSAGPVQpNDMFNWQATILGPSDSPYQSGVFFLSINFPTDYPFKPPKITFTTKIYHPNINSNGAICLDILRSNWSPALTISKVLLSICSLLCDPNPDDPLVPEIARQYKQDREAYNATARQWTQKYAM
>tr|A0A818GUJ3|A0A818GUJ3_9BILA/1-110 [subseq from] Hypothetical protein OS=Rotaria socialis OX=392032 GN=FME351_LOCUS18584 PE=4 SV=1
-------------------------------------MGPGDSPFQGGVFFLSIHFPADYPFKPPKITFTTKIFHPNINSNGAICLDILRSQWSPALTISKVLLSICSLLCDPNPDDPLVPDIARTYKTDKEKYNATARQWTQKYAI
>tr|A0A818GUJ3|A0A818GUJ3_9BILA/120-267 [subseq from] Hypothetical protein OS=Rotaria socialis OX=392032 GN=FME351_LOCUS18584 PE=4 SV=1
MALKRISKELQDLQREPPANVSAGPVQpNDMFNWQATILGPSDSPYQSGVFFLSINFPTDYPFKPPKITFTTKIYHPNINSNGAICLDILRSNWSPALTISKVLLSICSLLCDPNPDDPLVPEIARQYKQDREAYNATARQWTQKYAM
>tr|A0A816FHF3|A0A816FHF3_9BILA/1-110 [subseq from] Hypothetical protein OS=Rotaria magnacalcarata OX=392030 GN=CJN711_LOCUS24650 PE=4 SV=1
-------------------------------------MGPGDSPFQGGVFFLSIHFPADYPFKPPKITFTTKIFHPNINSNGAICLDILRSQWSPALTISKVLLSICSLLCDPNPDDPLVPDIARTYKTDKEKYNATARQWTQKYAI
>tr|A0A816FHF3|A0A816FHF3_9BILA/134-281 [subseq from] Hypothetical protein OS=Rotaria magnacalcarata OX=392030 GN=CJN711_LOCUS24650 PE=4 SV=1
MALKRISKELQDLQREPPANVSAGPVQpNDMFNWQATILGPSDSPYQSGVFFLSINFPTDYPFKPPKITFTTKIYHPNINSNGAICLDILRSNWSPALTISKVLLSICSLLCDPNPDDPLVPEIARQYKQDREAYNATARQWTQKYAM
>tr|A0A818RVF6|A0A818RVF6_9BILA/1-110 [subseq from] Hypothetical protein OS=Rotaria socialis OX=392032 GN=KIK155_LOCUS23809 PE=4 SV=1
-------------------------------------MGPGDSPFQGGVFFLSIHFPADYPFKPPKITFTTKIFHPNINSNGAICLDILRSQWSPALTISKVLLSICSLLCDPNPDDPLVPDIARTYKTDKEKYNATARQWTQKYAI
>tr|A0A818RVF6|A0A818RVF6_9BILA/120-267 [subseq from] Hypothetical protein OS=Rotaria socialis OX=392032 GN=KIK155_LOCUS23809 PE=4 SV=1
MALKRISKELQDLQREPPANVSAGPVQpNDMFNWQATILGPSDSPYQSGVFFLSINFPTDYPFKPPKITFTTKIYHPNINSNGAICLDILRSNWSPALTISKVLLSICSLLCDPNPDDPLVPEIARQYKQDREAYNATARQWTQKYAI
>tr|A0A2U1M0X0|A0A2U1M0X0_ARTAN/1-144 [subseq from] Ubiquitin-conjugating enzyme E2 8 OS=Artemisia annua OX=35608 GN=CTI12_AA431640 PE=3 SV=1
MASKRIQKELKDLQKDPPTSCSAGPAGEDMFHWQATIMGPTDSPFTGGVFLVSIHFPPDYPFKPPKVSFKTKVFHPNINSNGSICLDILKEQWSPALTISKVLLSICSLLTDPNPDDPLVPEIAHMYKNDRAKYETTARSWTQN---
>tr|A0A2U1M0X0|A0A2U1M0X0_ARTAN/163-283 [subseq from] Ubiquitin-conjugating enzyme E2 8 OS=Artemisia annua OX=35608 GN=CTI12_AA431640 PE=3 SV=1
-----------------------RPAGEDMFHWQATIMGPTDSPFTGGVFLVSIHFPPDYPFKPPKVSFKTKVFHPNINSNGSICLDILKEQWSPALTISKVLLSICSLLTDPNPDDPLVPEIAHMYKNDRAKYETTARSWTQK---
>tr|A0A815HP96|A0A815HP96_ADIRI/16-118 [subseq from] Hypothetical protein OS=Adineta ricciae OX=249248 GN=EDS130_LOCUS33507 PE=4 SV=1
MALKRINKELLELEKDPPANCSAGPVNDDMFHWQATIMGPGDSPFQGGVFFLSIHFPADYPFKPPKITFTTKIFHPNINSNGAICLDILRSQWSPALTISKLI--------------------------------------------
>tr|A0A815HP96|A0A815HP96_ADIRI/131-277 [subseq from] Hypothetical protein OS=Adineta ricciae OX=249248 GN=EDS130_LOCUS33507 PE=4 SV=1
MALKRITKELQDLQREPPANVSAGPVHpNDMFTWQATILGPGDSPYQSGVFFLSINFPTDYPFKPPKITFTTKIYHPNINSNGAICLDILRSNWSPALTISKVLLSICSLLCDPNPDDPLVPEIARQYKQDPEGYNTTARQWTQKYA-
>tr|A0A5A8EBL1|A0A5A8EBL1_CAFRO/1-150 [subseq from] Uncharacterized protein OS=Cafeteria roenbergensis OX=33653 GN=FNF27_03654 PE=3 SV=1
MAAKRIQKELNELRRDPPTNCSAGPVGDgeemDIFQWHATIVGPALSPFEGGVFALNVVFPRDYPFKPPNVRFQTRVYHPNVNDSGGICLDILKDAWSPALTISKVLLSICSLLTDPNCDDPLVMEIANLYRRDRAAYNARAADFTARFA-
>tr|A0A5A8EBL1|A0A5A8EBL1_CAFRO/156-304 [subseq from] Uncharacterized protein OS=Cafeteria roenbergensis OX=33653 GN=FNF27_03654 PE=3 SV=1
MAARRIAKELSDITREPPTNCSAGPAGDgsDLSSWHATILGPADSPYEGGVFSLSITFPADYPFKPPKLRFDTKVYHPNVNDSGGICIDILKDQWSPALTISKVLLSICSLLTDPNPDDPLVPAIADLYKRDRAKYEENAREWTRRYAM
>tr|A0A5A8D974|A0A5A8D974_CAFRO/33-182 [subseq from] Uncharacterized protein OS=Cafeteria roenbergensis OX=33653 GN=FNF28_05382 PE=3 SV=1
MAAKRIQKELNELRRDPPTNCSAGPVGDgeemDIFQWHATIVGPALSPFEGGVFALNVVFPRDYPFKPPNVRFQTRVYHPNVNDSGGICLDILKDAWSPALTISKVLLSICSLLTDPNCDDPLVMEIANLYRRDRAAYNARAADFTARFA-
>tr|A0A5A8D974|A0A5A8D974_CAFRO/200-348 [subseq from] Uncharacterized protein OS=Cafeteria roenbergensis OX=33653 GN=FNF28_05382 PE=3 SV=1
MAARRIAKELSDITREPPTNCSAGPAGDgsDLSSWHATILGPADSPYEGGVFSLSITFPADYPFKPPKLRFDTKVYHPNVNDSGGICIDILKDQWSPALTISKVLLSICSLLTDPNPDDPLVPAIADLYKRDRAKYEENAREWTRRYAM
>tr|A0A0D9VKC4|A0A0D9VKC4_9ORYZ/27-170 [subseq from] Uncharacterized protein OS=Leersia perrieri OX=77586 PE=4 SV=1
-TLRLIRRDLRNLSRDPPPYCRPGrePV-TDAFHWEVIIDGPAGTPYAGGTFPIDVKIPADYPLHPPKLAFKTKVYHPNIDEKGNLVVEV--GDWTPCYKIDGILVSFVSLLYDPLLDRPINGVIAKQYEYEYERYEEEARAWTQEYS-
>tr|A0A0D9VKC4|A0A0D9VKC4_9ORYZ/236-307 [subseq from] Uncharacterized protein OS=Leersia perrieri OX=77586 PE=4 SV=1
--LRRINRELDMFWRDPPPYCRPGPEPvTDPFHWDLVIDGPAGTPYAGGTFPIDISFPAHYPSCPPKITFKTKA--------------------------------------------------------------------------
>tr|A0A0D9VKC4|A0A0D9VKC4_9ORYZ/345-488 [subseq from] Uncharacterized protein OS=Leersia perrieri OX=77586 PE=4 SV=1
---NRIENELSALWLDPPAYCRPGasPVT-DPFHWEVIIDGLPGTPYASGTFPVDIWYPSDYPFHPPKITFKTKVYHPNIDEEGQIVLDILKKNWAASVTIQTLLRCVVSVLYDPLLDYPINEDIAFQYLYEYKKYEEEAKAWTEKYS-
>tr|A0A0D9VKC4|A0A0D9VKC4_9ORYZ/557-700 [subseq from] Uncharacterized protein OS=Leersia perrieri OX=77586 PE=4 SV=1
---RRLGKELCKFWLDPPPYCRPGasPVKDH-LHFEVVIDGPAGTPYAGGTFPIDVQFPTNYPFRPPKLTFKTKVYHPNIDGKGRMALDIFQDRWSPAFTISSLLLSFVSILFDPLLDHPTNHYIAHQYKYKYEQYEKKAMAWTQKYS-
>tr|A0A2H5MYA7|A0A2H5MYA7_CITUN/141-284 [subseq from] Uncharacterized protein OS=Citrus unshiu OX=55188 GN=CUMW_001720 PE=4 SV=1
MASKRILKELKDLQKDPPTSCSAGPVAEDMFHWQATIMGPPDSPYAGGVFLVTIHFPPDYPFKPPKVAFRTKVFHPNINSNGSICLDILKEQWSPALTISKVLLSICSLLTDPNPDDPLVPEIAHMYKSDKAKYEATARSWTQK---
>tr|A0A2H5MYA7|A0A2H5MYA7_CITUN/379-460 [subseq from] Uncharacterized protein OS=Citrus unshiu OX=55188 GN=CUMW_001720 PE=4 SV=1
-----------------------------------------------------------------EVAFRTKVFHPNINSNGSICLDILKEQWSPALTISKVLLSICSLLTDPNPDDPLVPEIAHMYKSDKAKYESTARSWTQKYAM
>tr|A0A7G2ENB3|A0A7G2ENB3_ARATH/1-115 [subseq from] (thale cress) hypothetical protein OS=Arabidopsis thaliana OX=3702 GN=AT9943_LOCUS10455 PE=4 SV=1
-----------------------------MFHWQATIMGPPESPYAGGVFLVSIHFPPDYPFKPPKVSFKTKVYHPNINSNGSICLDILKEQWSPALTISKVLLSICSLLTDPNPDDPLVPEIAHMYKTDRSKYESTARSWTQN---
>tr|A0A7G2ENB3|A0A7G2ENB3_ARATH/133-262 [subseq from] (thale cress) hypothetical protein OS=Arabidopsis thaliana OX=3702 GN=AT9943_LOCUS10455 PE=4 SV=1
MASKRISRELRDMQRDPPANCSAGPVAeEDIFHWQATIMGPHDSPYSGGVFTVSIDFSSDYPFKPPKVLL--RCTTPNIDSKGSICLDILKEQWSPALTTSKVLLSICSLLTDPNPNDPLVPEIAHLYKANS----------------
>tr|A0A5D2B4E0|A0A5D2B4E0_GOSDA/1-147 [subseq from] Uncharacterized protein OS=Gossypium darwinii OX=34276 GN=ES288_D10G260100v1 PE=4 SV=1
MASKRILKELKDLQKDPPNFCSLAPENEEMFIWQATMPGPLNTPYEGGKFELRIHFPPDYPFKPPKVAFRSKIFHPNINKNGSIGIDILKDKWTPALTISKVLLSIYSILGDPMLDDPYEENIANMYKTDRSQYEKVARNWTQKYAM
>tr|A0A5D2B4E0|A0A5D2B4E0_GOSDA/153-294 [subseq from] Uncharacterized protein OS=Gossypium darwinii OX=34276 GN=ES288_D10G260100v1 PE=4 SV=1
----TIWEELKGLERFPPSYGSAGPVDGDMFHWQATLLDLRDSPYAGGVFEVDIHFPSQYPFEPPKVVLRTKIFHPNIDRNGSIGLDILKDRWRAYLTISQVLHSICSLLKNPNLDAPLVPEIAHMYKTNRSKYDTIARSWTQKYA-
>tr|A0A5D2TB89|A0A5D2TB89_GOSMU/1-147 [subseq from] Uncharacterized protein OS=Gossypium mustelinum OX=34275 GN=E1A91_D10G245400v1 PE=4 SV=1
MASKRILKELKDLQKDPPNFCSLAPENEEMFIWQATMPGPLNTPYEGGKFELRIHFPPDYPFKPPKVAFRSKIFHPNINKNGSIGIDILKDKWTPALTISKVLLSIYSILGDPMLDDPYEENIANMYKTDRSQYEKVARNWTQKYAM
>tr|A0A5D2TB89|A0A5D2TB89_GOSMU/153-294 [subseq from] Uncharacterized protein OS=Gossypium mustelinum OX=34275 GN=E1A91_D10G245400v1 PE=4 SV=1
----TIWEELKGLERFPPSYGSAGPVDGDMFHWQATLLDLRDSPYAGGVFEVDIHFPSQYPFEPPKVVLRTKIFHPNIDRNGSIGLDILKDRWRAYLTISQVLHSICSLLKNPNLDAPLVPEIAHMYKTNRSKYDTIARSWTQKYA-
>tr|A0A5J5NDZ2|A0A5J5NDZ2_GOSBA/1-147 [subseq from] Uncharacterized protein OS=Gossypium barbadense OX=3634 GN=ES319_1Z151900v1 PE=4 SV=1
MASKRILKELKDLQKDPPNFCSLAPENEEMFIWQATMPGPLNTPYEGGKFELRIHFPPDYPFKPPKVAFRSKIFHPNINKNGSIGIDILKDKWTPALTISKVLLSIYSILGDPMLDDPYEENIANMYKTDRSQYEKVARNWTQKYAM
>tr|A0A5J5NDZ2|A0A5J5NDZ2_GOSBA/153-294 [subseq from] Uncharacterized protein OS=Gossypium barbadense OX=3634 GN=ES319_1Z151900v1 PE=4 SV=1
----TIWEELKGLERFPPSYGSAGPVDGDMFHWQATLLDLRDSPYAGGVFEVDIHFPSQYPFEPPKVVLRTKIFHPNIDRNGSIGLDILKDRWRAYLTISQVLHSICSLLKNPNLDAPLVPEIAHMYKTNRSKYDTIARSWTQKYA-
>tr|A0A1U8KDI4|A0A1U8KDI4_GOSHI/1-147 [subseq from] ubiquitin-conjugating enzyme E2 8-like isoform X1 OS=Gossypium hirsutum OX=3635 GN=LOC107915879 PE=4 SV=1
MASKRILKELKDLQKDPPNFCSLAPENEEIFIWQATMPGPLNTPYEGGKFELRIHFPPDYPFKPPKVAFRSKIFHPNINKNGSIGIDILKDKWTPALTISKVLLSIYSILGDPMLDDPYEENIANMYKTDRSQYEKVARNWTQKYAM
>tr|A0A1U8KDI4|A0A1U8KDI4_GOSHI/153-294 [subseq from] ubiquitin-conjugating enzyme E2 8-like isoform X1 OS=Gossypium hirsutum OX=3635 GN=LOC107915879 PE=4 SV=1
----TIWEELKGLERFPPSYGSAGPVDGDMFHWQATLLDLRDSPYAGGVFEVDIHFPSQYPFEPPKVVLRTKIFHPNIDRNGSIGLDILKDRWRAYLTISQVLHSICSLLKNPNLDAPLVPEIAHMYKTNRSKYDTIARSWTQKYA-
>tr|A0A0D2RS75|A0A0D2RS75_GOSRA/1-147 [subseq from] Uncharacterized protein OS=Gossypium raimondii OX=29730 GN=B456_011G239900 PE=4 SV=1
MASKRILKELKDLQKDPPNFCSLAPENEDMFIWQATMPGPLNSPYEGGKFELRIHLPPDYPFNPPKVAFRSKIFHPNINKNGSIGIDILKDKWTPALTISKVLLSIYSILGDPMLDDPYEENIANMYKTDRSQYEKVARNWTQKYAM
>tr|A0A0D2RS75|A0A0D2RS75_GOSRA/153-294 [subseq from] Uncharacterized protein OS=Gossypium raimondii OX=29730 GN=B456_011G239900 PE=4 SV=1
----TIWEELKGLERFPPSYGSAGPIDGDMFHWQATLLDLRDSPYAGGVFEVDIHFPSQYPFEPPKVVLRTKIFHPNIDRNGSIGLDILKDRWRANLTISQVLHSICSLLKNPNLDAPLVPEIAHMYKTNRSKYDTIARSWTQKYA-
>tr|A0A0D9VKC5|A0A0D9VKC5_9ORYZ/27-170 [subseq from] Uncharacterized protein OS=Leersia perrieri OX=77586 PE=4 SV=1
-TLRLIRRDLRNLSRDPPPYCRPGrePV-TDAFHWEVIIDGPAGTPYAGGTFPIDVKIPADYPLHPPKLAFKTKVYHPNIDEKGNLVVEV--GDWTPCYKIDGILVSFVSLLYDPLLDRPINGVIAKQYEYEYERYEEEARAWTQEYS-
>tr|A0A0D9VKC5|A0A0D9VKC5_9ORYZ/236-380 [subseq from] Uncharacterized protein OS=Leersia perrieri OX=77586 PE=4 SV=1
--LRRINRELDMFWRDPPPYCRPGPEPvTDPFHWDLVIDGPAGTPYAGGTFPIDISFPAHYPSCPPKITFKTKVYHPNIDEEGQIVLDILKKNWAASVTIQTLLRCVVSVLYDPLLDYPINEDIAFQYLYEYKKYEEEAKAWTEKYS-
>tr|A0A0D9VKC5|A0A0D9VKC5_9ORYZ/449-592 [subseq from] Uncharacterized protein OS=Leersia perrieri OX=77586 PE=4 SV=1
---RRLGKELCKFWLDPPPYCRPGasPVKDH-LHFEVVIDGPAGTPYAGGTFPIDVQFPTNYPFRPPKLTFKTKVYHPNIDGKGRMALDIFQDRWSPAFTISSLLLSFVSILFDPLLDHPTNHYIAHQYKYKYEQYEKKAMAWTQKYS-
>tr|A0A1A6I0T2|A0A1A6I0T2_NEOLE/10-155 [subseq from] Uncharacterized protein (Fragment) OS=Neotoma lepida OX=56216 GN=A6R68_22431 PE=3 SV=1
MASKRIQRELLAISEEPLVQCSAGPVENNMFHWQATVMGPEDSPYEGGLFSLKIHFPTNYPFKPPKVTFLTRIYHPNINKNGVVCLDILNTKWSPALTIPKILLSVISLLCDPNPDDPLVPEIANVYRKDLKLYDKIAREWTRRYA-
>tr|A0A1A6I0T2|A0A1A6I0T2_NEOLE/176-319 [subseq from] Uncharacterized protein (Fragment) OS=Neotoma lepida OX=56216 GN=A6R68_22431 PE=3 SV=1
LALKRTQGELVAIYEDALAQCSTGPVDDVS--LASDHNGARGQPLRGPPTREGIHFPTNYPFKPPKISFLTRIYHPNINKNRIICLDILNAKWSPALTVSKVVLSIISLLCDPNSDDPLVPEIANVYGKDITLYDKMARGYTRRYA-
>tr|A0A0B0N3T1|A0A0B0N3T1_GOSAR/1-147 [subseq from] Ubiquitin-conjugating enzyme E2-17 kDa OS=Gossypium arboreum OX=29729 GN=F383_32035 PE=4 SV=1
MAAKRILKEFKDLQKGPPDFCSLAPDNEDMFIWRATMPGPRDSPYEGGKFELIIHFPPDYPYKPPKVAFRNKIFHPNINRNGSIGIDILKDKWSPALTISKVLLSIYSILGAPMLNDPLEENIANMYKTDRSQYETVARNWTQKYAM
>tr|A0A0B0N3T1|A0A0B0N3T1_GOSAR/151-295 [subseq from] Ubiquitin-conjugating enzyme E2-17 kDa OS=Gossypium arboreum OX=29729 GN=F383_32035 PE=4 SV=1
--YETISKELKGLERCPPSYGSAGPVDGDMFHWHAAILDLRNSPYDGGLFKVDIQFPLQYPLEPPKVVFRTKIFHPNIDTNGSIGLDILKDRWSANLTISQVLHSICSLLKNPNPDAPLVSETANMYKTDRSKYDTTARSWTQKYAM
>tr|A0A5D2EDD4|A0A5D2EDD4_GOSDA/1-147 [subseq from] Uncharacterized protein OS=Gossypium darwinii OX=34276 GN=ES288_A12G266000v1 PE=4 SV=1
MASKRILKEFKDLQKGPPDFCSLAPDNEDMFIWRATMPGPRDSPYEGGKFELIIHFPPDYPYKPPKVAFRNKIFHPNINRNGSIGIDILKDKWSPALTISKVLLSIYSILGAPMLNDPLEENIANMYKTDRSQYETVARNWTQKYAM
>tr|A0A5D2EDD4|A0A5D2EDD4_GOSDA/151-295 [subseq from] Uncharacterized protein OS=Gossypium darwinii OX=34276 GN=ES288_A12G266000v1 PE=4 SV=1
--YETISKELKGLERCPPSYGSAGPVDGDMFHWHAAILDLRNSPYDGGLFKVDIQFPLQYPLEPPKVVFRTKIFHPNIDTNGSIGLDILKDRWSANLTISQVLHSICSLLKNPNPDAPLVSETANMYKTDRSKYDTTARSWTQKYAM
>tr|A0A5D2WYS9|A0A5D2WYS9_GOSMU/1-147 [subseq from] Uncharacterized protein OS=Gossypium mustelinum OX=34275 GN=E1A91_A12G255300v1 PE=4 SV=1
MASKRILKEFKDLQKGPPDFCSLAPDNEDMFIWRATMPGPRDSPYEGGKFELIIHFPPDYPYKPPKVAFRNKIFHPNINRNGSIGIDILKDKWSPALTISKVLLSIYSILGAPMLNDPLEENIANMYKTDRSQYETVARNWTQKYAM
>tr|A0A5D2WYS9|A0A5D2WYS9_GOSMU/151-295 [subseq from] Uncharacterized protein OS=Gossypium mustelinum OX=34275 GN=E1A91_A12G255300v1 PE=4 SV=1
--YETISKELKGLERCPPSYGSAGPVDGDMFHWHAAILDLRNSPYDGGLFKVDIQFPLQYPLEPPKVVFRTKIFHPNIDTNGSIGLDILKDRWSANLTISQVLHSICSLLKNPNPDAPLVSETANMYKTDRSKYDTTARSWTQKYAM
>tr|A0A5D2N547|A0A5D2N547_GOSTO/1-147 [subseq from] Uncharacterized protein OS=Gossypium tomentosum OX=34277 GN=ES332_A12G267200v1 PE=4 SV=1
MASKRILKEFKDLQKCPPDFCSLAPDNEDMFIWRATMPGPRDSPYEGGKFELIIHFPPDYPYKPPKVAFRNKIFHPNINRNGSIGIDILKDKWSPALTISKVLLSIYSILGAPMLNDPLEENIANMYKTDRSQYETVARNWTQKYAM
>tr|A0A5D2N547|A0A5D2N547_GOSTO/151-295 [subseq from] Uncharacterized protein OS=Gossypium tomentosum OX=34277 GN=ES332_A12G267200v1 PE=4 SV=1
--YETISKELKGLERCPPSYGSAGPVDGDMFHWHAAILDLRNSPYDGGLFKVDIQFPLQYPLEPPKVVFRTKIFHPNIDTNGSIGLDILKDRWSANLTISQVLHSICSLLKNPNPDAPLVSETANMYKTDRSKYDTTARSWTQKYAM
>tr|A0A5J5TEJ3|A0A5J5TEJ3_GOSBA/1-147 [subseq from] Uncharacterized protein OS=Gossypium barbadense OX=3634 GN=ES319_A12G245000v1 PE=4 SV=1
MASKRILKEFKDLQKGPPDFCSLAPDNEDMFIWRATMPGPRDSPYEGGKFELIIHFPPDYPYKPPKVAFRNKIFHPNINRNGSIGIDILKDKWSPALTISKVLLSIYSILGAPMLNDPLEENIANMYKTDRSQYETVARNWTQKYAM
>tr|A0A5J5TEJ3|A0A5J5TEJ3_GOSBA/151-295 [subseq from] Uncharacterized protein OS=Gossypium barbadense OX=3634 GN=ES319_A12G245000v1 PE=4 SV=1
--YETISKELKGLERCPPSFGSAGPVDGDMFHWHAAILDLRNSPYDGGLFKVDIQFPLQYPLEPPKVVFRTKIFHPNIDTNGSIGLDILKDRWSANLTISQVLHSICSLLKNPNPDAPLVSETANMYKTDRSKYDTTARSWTQKYAM
>tr|A0A6P4LJM0|A0A6P4LJM0_GOSAR/1-147 [subseq from] ubiquitin-conjugating enzyme E2-17 kDa-like OS=Gossypium arboreum OX=29729 GN=LOC108450336 PE=4 SV=1
MAAKRILKEFKDLQKGPPDFCSLAPDNEDMFIWRATMPGPRDSPYEGGKFEFIIHFPPDYPYKPPKVAFRNKIFHPNINRNGSIGIDILKDKWSPALTISKVLLSIYSILGAPMLNDPLEENIANMYKTDRSQYETVARNWTQKYAM
>tr|A0A6P4LJM0|A0A6P4LJM0_GOSAR/151-295 [subseq from] ubiquitin-conjugating enzyme E2-17 kDa-like OS=Gossypium arboreum OX=29729 GN=LOC108450336 PE=4 SV=1
--YETISKELKGLERCPPSYGSAGPVDGDMFHWHAAILDLRNSPYDGGLFKVDIQFPLQYPLEPPKVVFRTKIFHPNIDTNGSIGLDILKDRWSANLTISQVLHSICSLLKNPNPDAPLVSETANMYKTDRSKYDTTARSWTQKYAM
>tr|A0A2P5WJ47|A0A2P5WJ47_GOSBA/1-147 [subseq from] Uncharacterized protein OS=Gossypium barbadense OX=3634 GN=GOBAR_AA29585 PE=4 SV=1
MASKRILKEFKDLQKGPPDFCSLAPDNEDMFIWRATMPGPRDSPYEGGKFELIIHFPPDYPYKPPKVAFRNKIFHPNINRNGSIGIDILKDKWSPALTISKVLLSIYSILGAPMLNDPLEENIANMYKTDRSQYETVARNWTQKYAM
>tr|A0A2P5WJ47|A0A2P5WJ47_GOSBA/151-292 [subseq from] Uncharacterized protein OS=Gossypium barbadense OX=3634 GN=GOBAR_AA29585 PE=4 SV=1
--YETISKELKGLERCPPSFGSAGPVDGDMFHWHAAILDLRNSPYDGGLFKVDIQFPLQYPLEPPKVVFRTKIFHPNIDTNGSIGLDILKDRWSANLTISQVLHSICSLLKNPNPDAPLVSETANMYKTDRSKYDTTARSWTQN---
>tr|A0A210R727|A0A210R727_MIZYE/1-147 [subseq from] Ubiquitin-conjugating enzyme E2-17 kDa OS=Mizuhopecten yessoensis OX=6573 GN=KP79_PYT06085 PE=3 SV=1
MALKRITKELQDLGRDPPAQCSAGPVGDDLFHWQATIMGPPDSPYQGGVFFLTIHFPTDYPFKPPKVAFTTRIYHPNINSNGSICLDILRSQWSPALTISKVLLSICSLLCDPNPDDPLVPEIARIFKTDKAKYNETAREWTRKYAM
>tr|A0A210R727|A0A210R727_MIZYE/148-191 [subseq from] Ubiquitin-conjugating enzyme E2-17 kDa OS=Mizuhopecten yessoensis OX=6573 GN=KP79_PYT06085 PE=3 SV=1
------------------------------------------------------------------------------------------------------LLSVCSLLCDPNPEDPLVPEIARIYKTDREKYDANSKDWTKKYA-
>tr|A0A1U8KDI3|A0A1U8KDI3_GOSHI/18-142 [subseq from] constitutive photomorphogenesis protein 10-like isoform X2 OS=Gossypium hirsutum OX=3635 GN=LOC107915879 PE=4 SV=1
----------------------GSPENEEIFIWQATMPGPLNTPYEGGKFELRIHFPPDYPFKPPKVAFRSKIFHPNINKNGSIGIDILKDKWTPALTISKVLLSIYSILGDPMLDDPYEENIANMYKTDRSQYEKVARNWTQKYAM
>tr|A0A1U8KDI3|A0A1U8KDI3_GOSHI/148-289 [subseq from] constitutive photomorphogenesis protein 10-like isoform X2 OS=Gossypium hirsutum OX=3635 GN=LOC107915879 PE=4 SV=1
----TIWEELKGLERFPPSYGSAGPVDGDMFHWQATLLDLRDSPYAGGVFEVDIHFPSQYPFEPPKVVLRTKIFHPNIDRNGSIGLDILKDRWRAYLTISQVLHSICSLLKNPNLDAPLVPEIAHMYKTNRSKYDTIARSWTQKYA-
>tr|A0A5J5TEJ4|A0A5J5TEJ4_GOSBA/16-142 [subseq from] Uncharacterized protein OS=Gossypium barbadense OX=3634 GN=ES319_A12G245000v1 PE=4 SV=1
--------------------LGGSPDNEDMFIWRATMPGPRDSPYEGGKFELIIHFPPDYPYKPPKVAFRNKIFHPNINRNGSIGIDILKDKWSPALTISKVLLSIYSILGAPMLNDPLEENIANMYKTDRSQYETVARNWTQKYAM
>tr|A0A5J5TEJ4|A0A5J5TEJ4_GOSBA/146-290 [subseq from] Uncharacterized protein OS=Gossypium barbadense OX=3634 GN=ES319_A12G245000v1 PE=4 SV=1
--YETISKELKGLERCPPSFGSAGPVDGDMFHWHAAILDLRNSPYDGGLFKVDIQFPLQYPLEPPKVVFRTKIFHPNIDTNGSIGLDILKDRWSANLTISQVLHSICSLLKNPNPDAPLVSETANMYKTDRSKYDTTARSWTQKYAM
>tr|A0A103XJJ4|A0A103XJJ4_CYNCS/1-67 [subseq from] Ubiquitin-conjugating enzyme, E2 OS=Cynara cardunculus var. scolymus OX=59895 GN=Ccrd_006147 PE=4 SV=1
MASKRILKELKDLQKDPPTSCSAGPVAEDMFHWQATIMGPPDSPYSGGVFLVTIHFPPDYPFKPPKV--------------------------------------------------------------------------------
>tr|A0A103XJJ4|A0A103XJJ4_CYNCS/66-112 [subseq from] Ubiquitin-conjugating enzyme, E2 OS=Cynara cardunculus var. scolymus OX=59895 GN=Ccrd_006147 PE=4 SV=1
----------------------------------------------------------------------------------------------------KVLLSICSLLTDPNPDDPLVPEIAHMYKTDRSKYETTARSWTQKYAM
>tr|A0A103XJJ4|A0A103XJJ4_CYNCS/114-180 [subseq from] Ubiquitin-conjugating enzyme, E2 OS=Cynara cardunculus var. scolymus OX=59895 GN=Ccrd_006147 PE=4 SV=1
MASKRILKELKDLQKDPPTSCSAGPVAEDMFHWQATIMGPPDSPYAGGVFLVTIHFPPDYPFKPPKV--------------------------------------------------------------------------------
>tr|A0A103XJJ4|A0A103XJJ4_CYNCS/179-225 [subseq from] Ubiquitin-conjugating enzyme, E2 OS=Cynara cardunculus var. scolymus OX=59895 GN=Ccrd_006147 PE=4 SV=1
----------------------------------------------------------------------------------------------------KVLLSICSLLTDPNPDDPLVPEIAHMYKTDRNKYETTARSWTQKYAM
>sp|D3ZDK2|UB2D1_RAT/1-147 [subseq from] Ubiquitin-conjugating enzyme E2 D1 OS=Rattus norvegicus OX=10116 GN=Ube2d1 PE=1 SV=1
MALKRIQKELSDLQRDPPAHCSAGPVGDDLFHWQATIMGPPDSAYQGGVFFLTVHFPTDYPFKPPKIAFTTKIYHPNINSNGSICLDILRSQWSPALTVSKVLLSICSLLCDPNPDDPLVPDIAQIYKSDKEKYNRHAREWTQKYAM
>sp|P51668|UB2D1_HUMAN/1-147 [subseq from] Ubiquitin-conjugating enzyme E2 D1 OS=Homo sapiens OX=9606 GN=UBE2D1 PE=1 SV=1
MALKRIQKELSDLQRDPPAHCSAGPVGDDLFHWQATIMGPPDSAYQGGVFFLTVHFPTDYPFKPPKIAFTTKIYHPNINSNGSICLDILRSQWSPALTVSKVLLSICSLLCDPNPDDPLVPDIAQIYKSDKEKYNRHAREWTQKYAM
>sp|P61080|UB2D1_MOUSE/1-147 [subseq from] Ubiquitin-conjugating enzyme E2 D1 OS=Mus musculus OX=10090 GN=Ube2d1 PE=1 SV=1
MALKRIQKELSDLQRDPPAHCSAGPVGDDLFHWQATIMGPPDSAYQGGVFFLTVHFPTDYPFKPPKIAFTTKIYHPNINSNGSICLDILRSQWSPALTVSKVLLSICSLLCDPNPDDPLVPDIAQIYKSDKEKYNRHAREWTQKYAM
>sp|Q2TA10|UB2D1_BOVIN/1-147 [subseq from] Ubiquitin-conjugating enzyme E2 D1 OS=Bos taurus OX=9913 GN=UBE2D1 PE=2 SV=1
MALKRIQKELSDLQRDPPAHCSAGPVGDDLFHWQATIMGPPDSAYQGGVFFLTVHFPTDYPFKPPKIAFTTKIYHPNINSNGSICLDILRSQWSPALTVSKVLLSICSLLCDPNPDDPLVPDIAQIYKSDKEKYNRHAREWTQKYAM
>tr|A0A024QZJ2|A0A024QZJ2_HUMAN/1-147 [subseq from] Ubiquitin-conjugating enzyme E2D 1 (UBC4/5 homolog, yeast), isoform CRA_c OS=Homo sapiens OX=9606 GN=UBE2D1 PE=3 SV=1
MALKRIQKELSDLQRDPPAHCSAGPVGDDLFHWQATIMGPPDSAYQGGVFFLTVHFPTDYPFKPPKIAFTTKIYHPNINSNGSICLDILRSQWSPALTVSKVLLSICSLLCDPNPDDPLVPDIAQIYKSDKEKYNRHAREWTQKYAM
>tr|A0A096P578|A0A096P578_PAPAN/1-147 [subseq from] Ubiquitin conjugating enzyme E2 D1 OS=Papio anubis OX=9555 GN=UBE2D1 PE=3 SV=1
MALKRIQKELSDLQRDPPAHCSAGPVGDDLFHWQATIMGPPDSAYQGGVFFLTVHFPTDYPFKPPKIAFTTKIYHPNINSNGSICLDILRSQWSPALTVSKVLLSICSLLCDPNPDDPLVPDIAQIYKSDKEKYNRHAREWTQKYAM
>tr|A0A0B8RS64|A0A0B8RS64_PIG/1-147 [subseq from] Ubiquitin-conjugating enzyme E2D 1 OS=Sus scrofa domesticus OX=9825 GN=UBE2D1 PE=3 SV=1
MALKRIQKELSDLQRDPPAHCSAGPVGDDLFHWQATIMGPPDSAYQGGVFFLTVHFPTDYPFKPPKIAFTTKIYHPNINSNGSICLDILRSQWSPALTVSKVLLSICSLLCDPNPDDPLVPDIAQIYKSDKEKYNRHAREWTQKYAM
>tr|A0A0D9R4L1|A0A0D9R4L1_CHLSB/1-147 [subseq from] UBC core domain-containing protein OS=Chlorocebus sabaeus OX=60711 GN=UBE2D1 PE=3 SV=1
MALKRIQKELSDLQRDPPAHCSAGPVGDDLFHWQATIMGPPDSAYQGGVFFLTVHFPTDYPFKPPKIAFTTKIYHPNINSNGSICLDILRSQWSPALTVSKVLLSICSLLCDPNPDDPLVPDIAQIYKSDKEKYNRHAREWTQKYAM
>tr|A0A0N8EUJ5|A0A0N8EUJ5_HETGA/1-147 [subseq from] Ubiquitin-conjugating enzyme E2 D1 isoform 1 OS=Heterocephalus glaber OX=10181 GN=UBE2D1 PE=3 SV=1
MALKRIQKELSDLQRDPPAHCSAGPVGDDLFHWQATIMGPPDSAYQGGVFFLTVHFPTDYPFKPPKIAFTTKIYHPNINSNGSICLDILRSQWSPALTVSKVLLSICSLLCDPNPDDPLVPDIAQIYKSDKEKYNRHAREWTQKYAM
>tr|A0A0Q3UQK7|A0A0Q3UQK7_AMAAE/1-147 [subseq from] Ubiquitin-conjugating enzyme E2D 1 OS=Amazona aestiva OX=12930 GN=AAES_140978 PE=3 SV=1
MALKRIQKELSDLQRDPPAHCSAGPVGDDLFHWQATIMGPPDSAYQGGVFFLTVHFPTDYPFKPPKIAFTTKIYHPNINSNGSICLDILRSQWSPALTVSKVLLSICSLLCDPNPDDPLVPDIAQIYKSDKEKYNRHAREWTQKYAM
>tr|A0A1D5R127|A0A1D5R127_MACMU/1-147 [subseq from] UBC core domain-containing protein OS=Macaca mulatta OX=9544 GN=EGK_19844 PE=3 SV=1
MALKRIQKELSDLQRDPPAHCSAGPVGDDLFHWQATIMGPPDSAYQGGVFFLTVHFPTDYPFKPPKIAFTTKIYHPNINSNGSICLDILRSQWSPALTVSKVLLSICSLLCDPNPDDPLVPDIAQIYKSDKEKYNRHAREWTQKYAM
>tr|A0A1S3AMA7|A0A1S3AMA7_ERIEU/1-147 [subseq from] ubiquitin-conjugating enzyme E2 D1 isoform X1 OS=Erinaceus europaeus OX=9365 GN=UBE2D1 PE=3 SV=1
MALKRIQKELSDLQRDPPAHCSAGPVGDDLFHWQATIMGPPDSAYQGGVFFLTVHFPTDYPFKPPKIAFTTKIYHPNINSNGSICLDILRSQWSPALTVSKVLLSICSLLCDPNPDDPLVPDIAQIYKSDKEKYNRHAREWTQKYAM
>tr|A0A1S3F8S8|A0A1S3F8S8_DIPOR/1-147 [subseq from] ubiquitin-conjugating enzyme E2 D1 OS=Dipodomys ordii OX=10020 GN=Ube2d1 PE=3 SV=1
MALKRIQKELSDLQRDPPAHCSAGPVGDDLFHWQATIMGPPDSAYQGGVFFLTVHFPTDYPFKPPKIAFTTKIYHPNINSNGSICLDILRSQWSPALTVSKVLLSICSLLCDPNPDDPLVPDIAQIYKSDKEKYNRHAREWTQKYAM
>tr|A0A1U7QC69|A0A1U7QC69_MESAU/1-147 [subseq from] ubiquitin-conjugating enzyme E2 D1 isoform X1 OS=Mesocricetus auratus OX=10036 GN=Ube2d1 PE=3 SV=1
MALKRIQKELSDLQRDPPAHCSAGPVGDDLFHWQATIMGPPDSAYQGGVFFLTVHFPTDYPFKPPKIAFTTKIYHPNINSNGSICLDILRSQWSPALTVSKVLLSICSLLCDPNPDDPLVPDIAQIYKSDKEKYNRHAREWTQKYAM
>tr|A0A1U7U3L1|A0A1U7U3L1_CARSF/1-147 [subseq from] ubiquitin-conjugating enzyme E2 D1 isoform X1 OS=Carlito syrichta OX=1868482 GN=UBE2D1 PE=3 SV=1
MALKRIQKELSDLQRDPPAHCSAGPVGDDLFHWQATIMGPPDSAYQGGVFFLTVHFPTDYPFKPPKIAFTTKIYHPNINSNGSICLDILRSQWSPALTVSKVLLSICSLLCDPNPDDPLVPDIAQIYKSDKEKYNRHAREWTQKYAM
>tr|A0A1V4K6I4|A0A1V4K6I4_PATFA/1-147 [subseq from] Ubiquitin-conjugating enzyme E2 D1 OS=Patagioenas fasciata monilis OX=372326 GN=UBE2D1 PE=3 SV=1
MALKRIQKELSDLQRDPPAHCSAGPVGDDLFHWQATIMGPPDSAYQGGVFFLTVHFPTDYPFKPPKIAFTTKIYHPNINSNGSICLDILRSQWSPALTVSKVLLSICSLLCDPNPDDPLVPDIAQIYKSDKEKYNRHAREWTQKYAM
>tr|A0A218UXC3|A0A218UXC3_9PASE/1-147 [subseq from] Ubiquitin-conjugating enzyme E2 D1 OS=Lonchura striata domestica OX=299123 GN=UBE2D1 PE=3 SV=1
MALKRIQKELSDLQRDPPAHCSAGPVGDDLFHWQATIMGPPDSAYQGGVFFLTVHFPTDYPFKPPKIAFTTKIYHPNINSNGSICLDILRSQWSPALTVSKVLLSICSLLCDPNPDDPLVPDIAQIYKSDKEKYNRHAREWTQKYAM
>tr|A0A2I2YMV6|A0A2I2YMV6_GORGO/1-147 [subseq from] Ubiquitin conjugating enzyme E2 D1 OS=Gorilla gorilla gorilla OX=9595 GN=UBE2D1 PE=3 SV=1
MALKRIQKELSDLQRDPPAHCSAGPVGDDLFHWQATIMGPPDSAYQGGVFFLTVHFPTDYPFKPPKIAFTTKIYHPNINSNGSICLDILRSQWSPALTVSKVLLSICSLLCDPNPDDPLVPDIAQIYKSDKEKYNRHAREWTQKYAM
>tr|A0A2K5E077|A0A2K5E077_AOTNA/1-147 [subseq from] Ubiquitin conjugating enzyme E2 D1 OS=Aotus nancymaae OX=37293 GN=UBE2D1 PE=3 SV=1
MALKRIQKELSDLQRDPPAHCSAGPVGDDLFHWQATIMGPPDSAYQGGVFFLTVHFPTDYPFKPPKIAFTTKIYHPNINSNGSICLDILRSQWSPALTVSKVLLSICSLLCDPNPDDPLVPDIAQIYKSDKEKYNRHAREWTQKYAM
>tr|A0A2K5KL21|A0A2K5KL21_CERAT/1-147 [subseq from] Ubiquitin conjugating enzyme E2 D1 OS=Cercocebus atys OX=9531 GN=UBE2D1 PE=3 SV=1
MALKRIQKELSDLQRDPPAHCSAGPVGDDLFHWQATIMGPPDSAYQGGVFFLTVHFPTDYPFKPPKIAFTTKIYHPNINSNGSICLDILRSQWSPALTVSKVLLSICSLLCDPNPDDPLVPDIAQIYKSDKEKYNRHAREWTQKYAM
>tr|A0A2K5QU72|A0A2K5QU72_CEBIM/1-147 [subseq from] Ubiquitin conjugating enzyme E2 D1 OS=Cebus imitator OX=2715852 GN=UBE2D1 PE=3 SV=1
MALKRIQKELSDLQRDPPAHCSAGPVGDDLFHWQATIMGPPDSAYQGGVFFLTVHFPTDYPFKPPKIAFTTKIYHPNINSNGSICLDILRSQWSPALTVSKVLLSICSLLCDPNPDDPLVPDIAQIYKSDKEKYNRHAREWTQKYAM
>tr|A0A2K5VRH8|A0A2K5VRH8_MACFA/1-147 [subseq from] Ubiquitin conjugating enzyme E2 D1 OS=Macaca fascicularis OX=9541 GN=UBE2D1 PE=3 SV=1
MALKRIQKELSDLQRDPPAHCSAGPVGDDLFHWQATIMGPPDSAYQGGVFFLTVHFPTDYPFKPPKIAFTTKIYHPNINSNGSICLDILRSQWSPALTVSKVLLSICSLLCDPNPDDPLVPDIAQIYKSDKEKYNRHAREWTQKYAM
>tr|A0A2K5Z6Z7|A0A2K5Z6Z7_MANLE/1-147 [subseq from] Ubiquitin conjugating enzyme E2 D1 OS=Mandrillus leucophaeus OX=9568 GN=UBE2D1 PE=3 SV=1
MALKRIQKELSDLQRDPPAHCSAGPVGDDLFHWQATIMGPPDSAYQGGVFFLTVHFPTDYPFKPPKIAFTTKIYHPNINSNGSICLDILRSQWSPALTVSKVLLSICSLLCDPNPDDPLVPDIAQIYKSDKEKYNRHAREWTQKYAM
>tr|A0A2K6DCF5|A0A2K6DCF5_MACNE/1-147 [subseq from] Ubiquitin conjugating enzyme E2 D1 OS=Macaca nemestrina OX=9545 GN=UBE2D1 PE=3 SV=1
MALKRIQKELSDLQRDPPAHCSAGPVGDDLFHWQATIMGPPDSAYQGGVFFLTVHFPTDYPFKPPKIAFTTKIYHPNINSNGSICLDILRSQWSPALTVSKVLLSICSLLCDPNPDDPLVPDIAQIYKSDKEKYNRHAREWTQKYAM
>tr|A0A2K6FAC2|A0A2K6FAC2_PROCO/1-147 [subseq from] Ubiquitin conjugating enzyme E2 D1 OS=Propithecus coquereli OX=379532 GN=UBE2D1 PE=3 SV=1
MALKRIQKELSDLQRDPPAHCSAGPVGDDLFHWQATIMGPPDSAYQGGVFFLTVHFPTDYPFKPPKIAFTTKIYHPNINSNGSICLDILRSQWSPALTVSKVLLSICSLLCDPNPDDPLVPDIAQIYKSDKEKYNRHAREWTQKYAM
>tr|A0A2K6KWV1|A0A2K6KWV1_RHIBE/1-147 [subseq from] UBC core domain-containing protein OS=Rhinopithecus bieti OX=61621 GN=UBE2D1 PE=3 SV=1
MALKRIQKELSDLQRDPPAHCSAGPVGDDLFHWQATIMGPPDSAYQGGVFFLTVHFPTDYPFKPPKIAFTTKIYHPNINSNGSICLDILRSQWSPALTVSKVLLSICSLLCDPNPDDPLVPDIAQIYKSDKEKYNRHAREWTQKYAM
>tr|A0A2K6QRW1|A0A2K6QRW1_RHIRO/1-147 [subseq from] UBC core domain-containing protein OS=Rhinopithecus roxellana OX=61622 GN=UBE2D1 PE=3 SV=1
MALKRIQKELSDLQRDPPAHCSAGPVGDDLFHWQATIMGPPDSAYQGGVFFLTVHFPTDYPFKPPKIAFTTKIYHPNINSNGSICLDILRSQWSPALTVSKVLLSICSLLCDPNPDDPLVPDIAQIYKSDKEKYNRHAREWTQKYAM
>tr|A0A2K6UM77|A0A2K6UM77_SAIBB/1-147 [subseq from] Ubiquitin conjugating enzyme E2 D1 OS=Saimiri boliviensis boliviensis OX=39432 GN=UBE2D1 PE=3 SV=1
MALKRIQKELSDLQRDPPAHCSAGPVGDDLFHWQATIMGPPDSAYQGGVFFLTVHFPTDYPFKPPKIAFTTKIYHPNINSNGSICLDILRSQWSPALTVSKVLLSICSLLCDPNPDDPLVPDIAQIYKSDKEKYNRHAREWTQKYAM
>tr|A0A2R9BEU3|A0A2R9BEU3_PANPA/1-147 [subseq from] Ubiquitin conjugating enzyme E2 D1 OS=Pan paniscus OX=9597 GN=UBE2D1 PE=3 SV=1
MALKRIQKELSDLQRDPPAHCSAGPVGDDLFHWQATIMGPPDSAYQGGVFFLTVHFPTDYPFKPPKIAFTTKIYHPNINSNGSICLDILRSQWSPALTVSKVLLSICSLLCDPNPDDPLVPDIAQIYKSDKEKYNRHAREWTQKYAM
>tr|A0A2U3VM92|A0A2U3VM92_ODORO/1-147 [subseq from] ubiquitin-conjugating enzyme E2 D1 isoform X2 OS=Odobenus rosmarus divergens OX=9708 GN=UBE2D1 PE=3 SV=1
MALKRIQKELSDLQRDPPAHCSAGPVGDDLFHWQATIMGPPDSAYQGGVFFLTVHFPTDYPFKPPKIAFTTKIYHPNINSNGSICLDILRSQWSPALTVSKVLLSICSLLCDPNPDDPLVPDIAQIYKSDKEKYNRHAREWTQKYAM
>tr|A0A2U4BCJ2|A0A2U4BCJ2_TURTR/1-147 [subseq from] ubiquitin-conjugating enzyme E2 D1 isoform X1 OS=Tursiops truncatus OX=9739 GN=UBE2D1 PE=3 SV=1
MALKRIQKELSDLQRDPPAHCSAGPVGDDLFHWQATIMGPPDSAYQGGVFFLTVHFPTDYPFKPPKIAFTTKIYHPNINSNGSICLDILRSQWSPALTVSKVLLSICSLLCDPNPDDPLVPDIAQIYKSDKEKYNRHAREWTQKYAM
>tr|A0A2Y9D9C9|A0A2Y9D9C9_TRIMA/1-147 [subseq from] ubiquitin-conjugating enzyme E2 D1 isoform X1 OS=Trichechus manatus latirostris OX=127582 GN=LOC101347475 PE=3 SV=1
MALKRIQKELSDLQRDPPAHCSAGPVGDDLFHWQATIMGPPDSAYQGGVFFLTVHFPTDYPFKPPKIAFTTKIYHPNINSNGSICLDILRSQWSPALTVSKVLLSICSLLCDPNPDDPLVPDIAQIYKSDKEKYNRHAREWTQKYAM
>tr|A0A2Y9HZG5|A0A2Y9HZG5_NEOSC/1-147 [subseq from] ubiquitin-conjugating enzyme E2 D1 isoform X2 OS=Neomonachus schauinslandi OX=29088 GN=UBE2D1 PE=3 SV=1
MALKRIQKELSDLQRDPPAHCSAGPVGDDLFHWQATIMGPPDSAYQGGVFFLTVHFPTDYPFKPPKIAFTTKIYHPNINSNGSICLDILRSQWSPALTVSKVLLSICSLLCDPNPDDPLVPDIAQIYKSDKEKYNRHAREWTQKYAM
>tr|A0A2Y9JCI0|A0A2Y9JCI0_ENHLU/1-147 [subseq from] ubiquitin-conjugating enzyme E2 D1 isoform X2 OS=Enhydra lutris kenyoni OX=391180 GN=LOC111145114 PE=3 SV=1
MALKRIQKELSDLQRDPPAHCSAGPVGDDLFHWQATIMGPPDSAYQGGVFFLTVHFPTDYPFKPPKIAFTTKIYHPNINSNGSICLDILRSQWSPALTVSKVLLSICSLLCDPNPDDPLVPDIAQIYKSDKEKYNRHAREWTQKYAM
>tr|A0A2Y9N7E8|A0A2Y9N7E8_DELLE/1-147 [subseq from] ubiquitin-conjugating enzyme E2 D1 isoform X3 OS=Delphinapterus leucas OX=9749 GN=UBE2D1 PE=3 SV=1
MALKRIQKELSDLQRDPPAHCSAGPVGDDLFHWQATIMGPPDSAYQGGVFFLTVHFPTDYPFKPPKIAFTTKIYHPNINSNGSICLDILRSQWSPALTVSKVLLSICSLLCDPNPDDPLVPDIAQIYKSDKEKYNRHAREWTQKYAM
>tr|A0A337SH36|A0A337SH36_FELCA/1-147 [subseq from] Ubiquitin conjugating enzyme E2 D1 OS=Felis catus OX=9685 GN=UBE2D1 PE=3 SV=1
MALKRIQKELSDLQRDPPAHCSAGPVGDDLFHWQATIMGPPDSAYQGGVFFLTVHFPTDYPFKPPKIAFTTKIYHPNINSNGSICLDILRSQWSPALTVSKVLLSICSLLCDPNPDDPLVPDIAQIYKSDKEKYNRHAREWTQKYAM
>tr|A0A340XT55|A0A340XT55_LIPVE/1-147 [subseq from] ubiquitin-conjugating enzyme E2 D1 isoform X1 OS=Lipotes vexillifer OX=118797 GN=UBE2D1 PE=3 SV=1
MALKRIQKELSDLQRDPPAHCSAGPVGDDLFHWQATIMGPPDSAYQGGVFFLTVHFPTDYPFKPPKIAFTTKIYHPNINSNGSICLDILRSQWSPALTVSKVLLSICSLLCDPNPDDPLVPDIAQIYKSDKEKYNRHAREWTQKYAM
>tr|A0A3L8SLR4|A0A3L8SLR4_CHLGU/1-147 [subseq from] UBC core domain-containing protein OS=Chloebia gouldiae OX=44316 GN=DV515_00006169 PE=3 SV=1
MALKRIQKELSDLQRDPPAHCSAGPVGDDLFHWQATIMGPPDSAYQGGVFFLTVHFPTDYPFKPPKIAFTTKIYHPNINSNGSICLDILRSQWSPALTVSKVLLSICSLLCDPNPDDPLVPDIAQIYKSDKEKYNRHAREWTQKYAM
>tr|A0A3Q2KWY6|A0A3Q2KWY6_HORSE/1-147 [subseq from] Ubiquitin conjugating enzyme E2 D1 OS=Equus caballus OX=9796 GN=UBE2D1 PE=3 SV=1
MALKRIQKELSDLQRDPPAHCSAGPVGDDLFHWQATIMGPPDSAYQGGVFFLTVHFPTDYPFKPPKIAFTTKIYHPNINSNGSICLDILRSQWSPALTVSKVLLSICSLLCDPNPDDPLVPDIAQIYKSDKEKYNRHAREWTQKYAM
>tr|A0A3Q7NRU3|A0A3Q7NRU3_CALUR/1-147 [subseq from] ubiquitin-conjugating enzyme E2 D1 isoform X2 OS=Callorhinus ursinus OX=34884 GN=UBE2D1 PE=3 SV=1
MALKRIQKELSDLQRDPPAHCSAGPVGDDLFHWQATIMGPPDSAYQGGVFFLTVHFPTDYPFKPPKIAFTTKIYHPNINSNGSICLDILRSQWSPALTVSKVLLSICSLLCDPNPDDPLVPDIAQIYKSDKEKYNRHAREWTQKYAM
>tr|A0A3Q7U7Q3|A0A3Q7U7Q3_VULVU/1-147 [subseq from] ubiquitin-conjugating enzyme E2 D1 OS=Vulpes vulpes OX=9627 GN=UBE2D1 PE=3 SV=1
MALKRIQKELSDLQRDPPAHCSAGPVGDDLFHWQATIMGPPDSAYQGGVFFLTVHFPTDYPFKPPKIAFTTKIYHPNINSNGSICLDILRSQWSPALTVSKVLLSICSLLCDPNPDDPLVPDIAQIYKSDKEKYNRHAREWTQKYAM
>tr|A0A3Q7WEF4|A0A3Q7WEF4_URSAR/1-147 [subseq from] ubiquitin-conjugating enzyme E2 D1 isoform X1 OS=Ursus arctos horribilis OX=116960 GN=UBE2D1 PE=3 SV=1
MALKRIQKELSDLQRDPPAHCSAGPVGDDLFHWQATIMGPPDSAYQGGVFFLTVHFPTDYPFKPPKIAFTTKIYHPNINSNGSICLDILRSQWSPALTVSKVLLSICSLLCDPNPDDPLVPDIAQIYKSDKEKYNRHAREWTQKYAM
>tr|A0A402EIR5|A0A402EIR5_9SAUR/1-147 [subseq from] UBC core domain-containing protein OS=Paroedura picta OX=143630 GN=parPi_0003376 PE=3 SV=1
MALKRIQKELSDLQRDPPAHCSAGPVGDDLFHWQATIMGPPDSAYQGGVFFLTVHFPTDYPFKPPKIAFTTKIYHPNINSNGSICLDILRSQWSPALTVSKVLLSICSLLCDPNPDDPLVPDIAQIYKSDKEKYNRHAREWTQKYAM
>tr|A0A452F0F4|A0A452F0F4_CAPHI/1-147 [subseq from] Ubiquitin conjugating enzyme E2 D1 OS=Capra hircus OX=9925 GN=UBE2D1 PE=3 SV=1
MALKRIQKELSDLQRDPPAHCSAGPVGDDLFHWQATIMGPPDSAYQGGVFFLTVHFPTDYPFKPPKIAFTTKIYHPNINSNGSICLDILRSQWSPALTVSKVLLSICSLLCDPNPDDPLVPDIAQIYKSDKEKYNRHAREWTQKYAM
>tr|A0A452IQF6|A0A452IQF6_9SAUR/1-147 [subseq from] Ubiquitin conjugating enzyme E2 D1 OS=Gopherus agassizii OX=38772 PE=3 SV=1
MALKRIQKELSDLQRDPPAHCSAGPVGDDLFHWQATIMGPPDSAYQGGVFFLTVHFPTDYPFKPPKIAFTTKIYHPNINSNGSICLDILRSQWSPALTVSKVLLSICSLLCDPNPDDPLVPDIAQIYKSDKEKYNRHAREWTQKYAM
>tr|A0A452SS37|A0A452SS37_URSAM/1-147 [subseq from] Ubiquitin conjugating enzyme E2 D1 OS=Ursus americanus OX=9643 GN=UBE2D1 PE=3 SV=1
MALKRIQKELSDLQRDPPAHCSAGPVGDDLFHWQATIMGPPDSAYQGGVFFLTVHFPTDYPFKPPKIAFTTKIYHPNINSNGSICLDILRSQWSPALTVSKVLLSICSLLCDPNPDDPLVPDIAQIYKSDKEKYNRHAREWTQKYAM
>tr|A0A484GTR3|A0A484GTR3_SOUCH/1-147 [subseq from] UBC core domain-containing protein OS=Sousa chinensis OX=103600 GN=DBR06_SOUSAS13510019 PE=3 SV=1
MALKRIQKELSDLQRDPPAHCSAGPVGDDLFHWQATIMGPPDSAYQGGVFFLTVHFPTDYPFKPPKIAFTTKIYHPNINSNGSICLDILRSQWSPALTVSKVLLSICSLLCDPNPDDPLVPDIAQIYKSDKEKYNRHAREWTQKYAM
>tr|A0A4D9EXC9|A0A4D9EXC9_9SAUR/1-147 [subseq from] DNA repair-scaffolding protein OS=Platysternon megacephalum OX=55544 GN=DR999_PMT04963 PE=3 SV=1
MALKRIQKELSDLQRDPPAHCSAGPVGDDLFHWQATIMGPPDSAYQGGVFFLTVHFPTDYPFKPPKIAFTTKIYHPNINSNGSICLDILRSQWSPALTVSKVLLSICSLLCDPNPDDPLVPDIAQIYKSDKEKYNRHAREWTQKYAM
>tr|A0A4W2C5D8|A0A4W2C5D8_BOBOX/1-147 [subseq from] Ubiquitin conjugating enzyme E2 D1 OS=Bos indicus x Bos taurus OX=30522 GN=UBE2D1 PE=3 SV=1
MALKRIQKELSDLQRDPPAHCSAGPVGDDLFHWQATIMGPPDSAYQGGVFFLTVHFPTDYPFKPPKIAFTTKIYHPNINSNGSICLDILRSQWSPALTVSKVLLSICSLLCDPNPDDPLVPDIAQIYKSDKEKYNRHAREWTQKYAM
>tr|A0A4X1VCP6|A0A4X1VCP6_PIG/1-147 [subseq from] UBC core domain-containing protein OS=Sus scrofa OX=9823 GN=UBE2D1 PE=3 SV=1
MALKRIQKELSDLQRDPPAHCSAGPVGDDLFHWQATIMGPPDSAYQGGVFFLTVHFPTDYPFKPPKIAFTTKIYHPNINSNGSICLDILRSQWSPALTVSKVLLSICSLLCDPNPDDPLVPDIAQIYKSDKEKYNRHAREWTQKYAM
>tr|A0A5E4B8T7|A0A5E4B8T7_MARMO/1-147 [subseq from] UBC core domain-containing protein OS=Marmota monax OX=9995 GN=GHT09_013588 PE=3 SV=1
MALKRIQKELSDLQRDPPAHCSAGPVGDDLFHWQATIMGPPDSAYQGGVFFLTVHFPTDYPFKPPKIAFTTKIYHPNINSNGSICLDILRSQWSPALTVSKVLLSICSLLCDPNPDDPLVPDIAQIYKSDKEKYNRHAREWTQKYAM
>tr|A0A5F9CFA6|A0A5F9CFA6_RABIT/1-147 [subseq from] UBC core domain-containing protein OS=Oryctolagus cuniculus OX=9986 PE=3 SV=1
MALKRIQKELSDLQRDPPAHCSAGPVGDDLFHWQATIMGPPDSAYQGGVFFLTVHFPTDYPFKPPKIAFTTKIYHPNINSNGSICLDILRSQWSPALTVSKVLLSICSLLCDPNPDDPLVPDIAQIYKSDKEKYNRHAREWTQKYAM
>tr|A0A663DAD2|A0A663DAD2_PONAB/1-147 [subseq from] UBE2D1 isoform 1 OS=Pongo abelii OX=9601 GN=CR201_G0008351 PE=3 SV=1
MALKRIQKELSDLQRDPPAHCSAGPVGDDLFHWQATIMGPPDSAYQGGVFFLTVHFPTDYPFKPPKIAFTTKIYHPNINSNGSICLDILRSQWSPALTVSKVLLSICSLLCDPNPDDPLVPDIAQIYKSDKEKYNRHAREWTQKYAM
>tr|A0A663DYW8|A0A663DYW8_AQUCH/1-147 [subseq from] Ubiquitin conjugating enzyme E2 D1 OS=Aquila chrysaetos chrysaetos OX=223781 GN=UBE2D1 PE=3 SV=1
MALKRIQKELSDLQRDPPAHCSAGPVGDDLFHWQATIMGPPDSAYQGGVFFLTVHFPTDYPFKPPKIAFTTKIYHPNINSNGSICLDILRSQWSPALTVSKVLLSICSLLCDPNPDDPLVPDIAQIYKSDKEKYNRHAREWTQKYAM
>tr|A0A667H9Y1|A0A667H9Y1_LYNCA/1-147 [subseq from] Ubiquitin conjugating enzyme E2 D1 OS=Lynx canadensis OX=61383 GN=UBE2D1 PE=3 SV=1
MALKRIQKELSDLQRDPPAHCSAGPVGDDLFHWQATIMGPPDSAYQGGVFFLTVHFPTDYPFKPPKIAFTTKIYHPNINSNGSICLDILRSQWSPALTVSKVLLSICSLLCDPNPDDPLVPDIAQIYKSDKEKYNRHAREWTQKYAM
>tr|A0A670YCV9|A0A670YCV9_PSETE/1-147 [subseq from] Ubiquitin conjugating enzyme E2 D1 OS=Pseudonaja textilis OX=8673 GN=UBE2D1 PE=3 SV=1
MALKRIQKELSDLQRDPPAHCSAGPVGDDLFHWQATIMGPPDSAYQGGVFFLTVHFPTDYPFKPPKIAFTTKIYHPNINSNGSICLDILRSQWSPALTVSKVLLSICSLLCDPNPDDPLVPDIAQIYKSDKEKYNRHAREWTQKYAM
>tr|A0A671GAM1|A0A671GAM1_RHIFE/1-147 [subseq from] Ubiquitin conjugating enzyme E2 D1 OS=Rhinolophus ferrumequinum OX=59479 GN=UBE2D1 PE=3 SV=1
MALKRIQKELSDLQRDPPAHCSAGPVGDDLFHWQATIMGPPDSAYQGGVFFLTVHFPTDYPFKPPKIAFTTKIYHPNINSNGSICLDILRSQWSPALTVSKVLLSICSLLCDPNPDDPLVPDIAQIYKSDKEKYNRHAREWTQKYAM
>tr|A0A672UL36|A0A672UL36_STRHB/1-147 [subseq from] Ubiquitin conjugating enzyme E2 D1 OS=Strigops habroptila OX=2489341 GN=UBE2D1 PE=3 SV=1
MALKRIQKELSDLQRDPPAHCSAGPVGDDLFHWQATIMGPPDSAYQGGVFFLTVHFPTDYPFKPPKIAFTTKIYHPNINSNGSICLDILRSQWSPALTVSKVLLSICSLLCDPNPDDPLVPDIAQIYKSDKEKYNRHAREWTQKYAM
>tr|A0A673UFT9|A0A673UFT9_SURSU/1-147 [subseq from] Ubiquitin conjugating enzyme E2 D1 OS=Suricata suricatta OX=37032 GN=UBE2D1 PE=3 SV=1
MALKRIQKELSDLQRDPPAHCSAGPVGDDLFHWQATIMGPPDSAYQGGVFFLTVHFPTDYPFKPPKIAFTTKIYHPNINSNGSICLDILRSQWSPALTVSKVLLSICSLLCDPNPDDPLVPDIAQIYKSDKEKYNRHAREWTQKYAM
>tr|A0A674HZ90|A0A674HZ90_TERCA/1-147 [subseq from] Ubiquitin conjugating enzyme E2 D1 OS=Terrapene carolina triunguis OX=2587831 GN=UBE2D1 PE=3 SV=1
MALKRIQKELSDLQRDPPAHCSAGPVGDDLFHWQATIMGPPDSAYQGGVFFLTVHFPTDYPFKPPKIAFTTKIYHPNINSNGSICLDILRSQWSPALTVSKVLLSICSLLCDPNPDDPLVPDIAQIYKSDKEKYNRHAREWTQKYAM
>tr|A0A6B0RXT1|A0A6B0RXT1_9CETA/1-147 [subseq from] UBC core domain-containing protein OS=Bos mutus OX=72004 GN=E5288_WYG022043 PE=3 SV=1
MALKRIQKELSDLQRDPPAHCSAGPVGDDLFHWQATIMGPPDSAYQGGVFFLTVHFPTDYPFKPPKIAFTTKIYHPNINSNGSICLDILRSQWSPALTVSKVLLSICSLLCDPNPDDPLVPDIAQIYKSDKEKYNRHAREWTQKYAM
>tr|A0A6D2XVW9|A0A6D2XVW9_PANTR/1-147 [subseq from] UBE2D1 isoform 1 OS=Pan troglodytes OX=9598 GN=CK820_G0008098 PE=3 SV=1
MALKRIQKELSDLQRDPPAHCSAGPVGDDLFHWQATIMGPPDSAYQGGVFFLTVHFPTDYPFKPPKIAFTTKIYHPNINSNGSICLDILRSQWSPALTVSKVLLSICSLLCDPNPDDPLVPDIAQIYKSDKEKYNRHAREWTQKYAM
>tr|A0A6I9IXB9|A0A6I9IXB9_CHRAS/1-147 [subseq from] ubiquitin-conjugating enzyme E2 D1 OS=Chrysochloris asiatica OX=185453 GN=UBE2D1 PE=3 SV=1
MALKRIQKELSDLQRDPPAHCSAGPVGDDLFHWQATIMGPPDSAYQGGVFFLTVHFPTDYPFKPPKIAFTTKIYHPNINSNGSICLDILRSQWSPALTVSKVLLSICSLLCDPNPDDPLVPDIAQIYKSDKEKYNRHAREWTQKYAM
>tr|A0A6I9LLK0|A0A6I9LLK0_PERMB/1-147 [subseq from] ubiquitin-conjugating enzyme E2 D1 isoform X1 OS=Peromyscus maniculatus bairdii OX=230844 GN=Ube2d1 PE=3 SV=1
MALKRIQKELSDLQRDPPAHCSAGPVGDDLFHWQATIMGPPDSAYQGGVFFLTVHFPTDYPFKPPKIAFTTKIYHPNINSNGSICLDILRSQWSPALTVSKVLLSICSLLCDPNPDDPLVPDIAQIYKSDKEKYNRHAREWTQKYAM
>tr|A0A6I9ZR89|A0A6I9ZR89_ACIJB/1-147 [subseq from] ubiquitin-conjugating enzyme E2 D1 isoform X1 OS=Acinonyx jubatus OX=32536 GN=UBE2D1 PE=3 SV=1
MALKRIQKELSDLQRDPPAHCSAGPVGDDLFHWQATIMGPPDSAYQGGVFFLTVHFPTDYPFKPPKIAFTTKIYHPNINSNGSICLDILRSQWSPALTVSKVLLSICSLLCDPNPDDPLVPDIAQIYKSDKEKYNRHAREWTQKYAM
>tr|A0A6J0I444|A0A6J0I444_9PASS/1-147 [subseq from] ubiquitin-conjugating enzyme E2 D1 isoform X3 OS=Lepidothrix coronata OX=321398 GN=UBE2D1 PE=3 SV=1
MALKRIQKELSDLQRDPPAHCSAGPVGDDLFHWQATIMGPPDSAYQGGVFFLTVHFPTDYPFKPPKIAFTTKIYHPNINSNGSICLDILRSQWSPALTVSKVLLSICSLLCDPNPDDPLVPDIAQIYKSDKEKYNRHAREWTQKYAM
>tr|A0A6J0SUY9|A0A6J0SUY9_9SAUR/1-147 [subseq from] ubiquitin-conjugating enzyme E2 D1 isoform X2 OS=Pogona vitticeps OX=103695 GN=UBE2D1 PE=3 SV=1
MALKRIQKELSDLQRDPPAHCSAGPVGDDLFHWQATIMGPPDSAYQGGVFFLTVHFPTDYPFKPPKIAFTTKIYHPNINSNGSICLDILRSQWSPALTVSKVLLSICSLLCDPNPDDPLVPDIAQIYKSDKEKYNRHAREWTQKYAM
>tr|A0A6J0YCB4|A0A6J0YCB4_ODOVR/1-147 [subseq from] ubiquitin-conjugating enzyme E2 D1 OS=Odocoileus virginianus texanus OX=9880 GN=UBE2D1 PE=3 SV=1
MALKRIQKELSDLQRDPPAHCSAGPVGDDLFHWQATIMGPPDSAYQGGVFFLTVHFPTDYPFKPPKIAFTTKIYHPNINSNGSICLDILRSQWSPALTVSKVLLSICSLLCDPNPDDPLVPDIAQIYKSDKEKYNRHAREWTQKYAM
>tr|A0A6J2GMZ3|A0A6J2GMZ3_9PASS/1-147 [subseq from] ubiquitin-conjugating enzyme E2 D1 isoform X2 OS=Pipra filicauda OX=649802 GN=UBE2D1 PE=3 SV=1
MALKRIQKELSDLQRDPPAHCSAGPVGDDLFHWQATIMGPPDSAYQGGVFFLTVHFPTDYPFKPPKIAFTTKIYHPNINSNGSICLDILRSQWSPALTVSKVLLSICSLLCDPNPDDPLVPDIAQIYKSDKEKYNRHAREWTQKYAM
>tr|A0A6J2LP86|A0A6J2LP86_9CHIR/1-147 [subseq from] Ubiquitin conjugating enzyme E2 D1 OS=Phyllostomus discolor OX=89673 GN=UBE2D1 PE=3 SV=1
MALKRIQKELSDLQRDPPAHCSAGPVGDDLFHWQATIMGPPDSAYQGGVFFLTVHFPTDYPFKPPKIAFTTKIYHPNINSNGSICLDILRSQWSPALTVSKVLLSICSLLCDPNPDDPLVPDIAQIYKSDKEKYNRHAREWTQKYAM
>tr|A0A6J3D748|A0A6J3D748_AYTFU/1-147 [subseq from] ubiquitin-conjugating enzyme E2 D1 OS=Aythya fuligula OX=219594 GN=UBE2D1 PE=3 SV=1
MALKRIQKELSDLQRDPPAHCSAGPVGDDLFHWQATIMGPPDSAYQGGVFFLTVHFPTDYPFKPPKIAFTTKIYHPNINSNGSICLDILRSQWSPALTVSKVLLSICSLLCDPNPDDPLVPDIAQIYKSDKEKYNRHAREWTQKYAM
>tr|A0A6J3FSL9|A0A6J3FSL9_SAPAP/1-147 [subseq from] ubiquitin-conjugating enzyme E2 D1 isoform X1 OS=Sapajus apella OX=9515 GN=UBE2D1 PE=3 SV=1
MALKRIQKELSDLQRDPPAHCSAGPVGDDLFHWQATIMGPPDSAYQGGVFFLTVHFPTDYPFKPPKIAFTTKIYHPNINSNGSICLDILRSQWSPALTVSKVLLSICSLLCDPNPDDPLVPDIAQIYKSDKEKYNRHAREWTQKYAM
>tr|A0A6P3HH59|A0A6P3HH59_BISBI/1-147 [subseq from] ubiquitin-conjugating enzyme E2 D1 OS=Bison bison bison OX=43346 GN=UBE2D1 PE=3 SV=1
MALKRIQKELSDLQRDPPAHCSAGPVGDDLFHWQATIMGPPDSAYQGGVFFLTVHFPTDYPFKPPKIAFTTKIYHPNINSNGSICLDILRSQWSPALTVSKVLLSICSLLCDPNPDDPLVPDIAQIYKSDKEKYNRHAREWTQKYAM
>tr|A0A6P3QMX4|A0A6P3QMX4_PTEVA/1-147 [subseq from] ubiquitin-conjugating enzyme E2 D1 isoform X3 OS=Pteropus vampyrus OX=132908 GN=UBE2D1 PE=3 SV=1
MALKRIQKELSDLQRDPPAHCSAGPVGDDLFHWQATIMGPPDSAYQGGVFFLTVHFPTDYPFKPPKIAFTTKIYHPNINSNGSICLDILRSQWSPALTVSKVLLSICSLLCDPNPDDPLVPDIAQIYKSDKEKYNRHAREWTQKYAM
>tr|A0A6P4V0Y7|A0A6P4V0Y7_PANPR/1-147 [subseq from] ubiquitin-conjugating enzyme E2 D1 isoform X1 OS=Panthera pardus OX=9691 GN=UBE2D1 PE=3 SV=1
MALKRIQKELSDLQRDPPAHCSAGPVGDDLFHWQATIMGPPDSAYQGGVFFLTVHFPTDYPFKPPKIAFTTKIYHPNINSNGSICLDILRSQWSPALTVSKVLLSICSLLCDPNPDDPLVPDIAQIYKSDKEKYNRHAREWTQKYAM
>tr|A0A6P5B708|A0A6P5B708_BOSIN/1-147 [subseq from] ubiquitin-conjugating enzyme E2 D1 isoform X1 OS=Bos indicus OX=9915 GN=UBE2D1 PE=3 SV=1
MALKRIQKELSDLQRDPPAHCSAGPVGDDLFHWQATIMGPPDSAYQGGVFFLTVHFPTDYPFKPPKIAFTTKIYHPNINSNGSICLDILRSQWSPALTVSKVLLSICSLLCDPNPDDPLVPDIAQIYKSDKEKYNRHAREWTQKYAM
>tr|A0A6P5QBM6|A0A6P5QBM6_MUSCR/1-147 [subseq from] ubiquitin-conjugating enzyme E2 D1 OS=Mus caroli OX=10089 GN=Ube2d1 PE=3 SV=1
MALKRIQKELSDLQRDPPAHCSAGPVGDDLFHWQATIMGPPDSAYQGGVFFLTVHFPTDYPFKPPKIAFTTKIYHPNINSNGSICLDILRSQWSPALTVSKVLLSICSLLCDPNPDDPLVPDIAQIYKSDKEKYNRHAREWTQKYAM
>tr|A0A6P6HDV3|A0A6P6HDV3_PUMCO/1-147 [subseq from] ubiquitin-conjugating enzyme E2 D1 isoform X1 OS=Puma concolor OX=9696 GN=UBE2D1 PE=3 SV=1
MALKRIQKELSDLQRDPPAHCSAGPVGDDLFHWQATIMGPPDSAYQGGVFFLTVHFPTDYPFKPPKIAFTTKIYHPNINSNGSICLDILRSQWSPALTVSKVLLSICSLLCDPNPDDPLVPDIAQIYKSDKEKYNRHAREWTQKYAM
>tr|A0A6P7DCK7|A0A6P7DCK7_SHEEP/1-147 [subseq from] ubiquitin-conjugating enzyme E2 D1 isoform X2 OS=Ovis aries OX=9940 GN=UBE2D1 PE=3 SV=1
MALKRIQKELSDLQRDPPAHCSAGPVGDDLFHWQATIMGPPDSAYQGGVFFLTVHFPTDYPFKPPKIAFTTKIYHPNINSNGSICLDILRSQWSPALTVSKVLLSICSLLCDPNPDDPLVPDIAQIYKSDKEKYNRHAREWTQKYAM
>tr|A0A6P9CRP5|A0A6P9CRP5_PANGU/1-147 [subseq from] ubiquitin-conjugating enzyme E2 D1 isoform X1 OS=Pantherophis guttatus OX=94885 GN=UBE2D1 PE=3 SV=1
MALKRIQKELSDLQRDPPAHCSAGPVGDDLFHWQATIMGPPDSAYQGGVFFLTVHFPTDYPFKPPKIAFTTKIYHPNINSNGSICLDILRSQWSPALTVSKVLLSICSLLCDPNPDDPLVPDIAQIYKSDKEKYNRHAREWTQKYAM
>tr|A0A7J7TV60|A0A7J7TV60_MYOMY/1-147 [subseq from] Ubiquitin conjugating enzyme E2 D1 OS=Myotis myotis OX=51298 GN=mMyoMyo1_020072 PE=3 SV=1
MALKRIQKELSDLQRDPPAHCSAGPVGDDLFHWQATIMGPPDSAYQGGVFFLTVHFPTDYPFKPPKIAFTTKIYHPNINSNGSICLDILRSQWSPALTVSKVLLSICSLLCDPNPDDPLVPDIAQIYKSDKEKYNRHAREWTQKYAM
>tr|A0A7J7VCY1|A0A7J7VCY1_PIPKU/1-147 [subseq from] Ubiquitin conjugating enzyme E2 D1 OS=Pipistrellus kuhlii OX=59472 GN=mPipKuh1_018351 PE=3 SV=1
MALKRIQKELSDLQRDPPAHCSAGPVGDDLFHWQATIMGPPDSAYQGGVFFLTVHFPTDYPFKPPKIAFTTKIYHPNINSNGSICLDILRSQWSPALTVSKVLLSICSLLCDPNPDDPLVPDIAQIYKSDKEKYNRHAREWTQKYAM
>tr|A0A7J8DS02|A0A7J8DS02_MOLMO/1-147 [subseq from] Ubiquitin conjugating enzyme E2 D1 OS=Molossus molossus OX=27622 GN=HJG59_019086 PE=3 SV=1
MALKRIQKELSDLQRDPPAHCSAGPVGDDLFHWQATIMGPPDSAYQGGVFFLTVHFPTDYPFKPPKIAFTTKIYHPNINSNGSICLDILRSQWSPALTVSKVLLSICSLLCDPNPDDPLVPDIAQIYKSDKEKYNRHAREWTQKYAM
>tr|A0A7J8GHM0|A0A7J8GHM0_ROUAE/1-147 [subseq from] Ubiquitin conjugating enzyme E2 D1 OS=Rousettus aegyptiacus OX=9407 GN=HJG63_020187 PE=3 SV=1
MALKRIQKELSDLQRDPPAHCSAGPVGDDLFHWQATIMGPPDSAYQGGVFFLTVHFPTDYPFKPPKIAFTTKIYHPNINSNGSICLDILRSQWSPALTVSKVLLSICSLLCDPNPDDPLVPDIAQIYKSDKEKYNRHAREWTQKYAM
>tr|A0A7M4ERD0|A0A7M4ERD0_CROPO/1-147 [subseq from] Ubiquitin conjugating enzyme E2 D1 OS=Crocodylus porosus OX=8502 GN=UBE2D1 PE=3 SV=1
MALKRIQKELSDLQRDPPAHCSAGPVGDDLFHWQATIMGPPDSAYQGGVFFLTVHFPTDYPFKPPKIAFTTKIYHPNINSNGSICLDILRSQWSPALTVSKVLLSICSLLCDPNPDDPLVPDIAQIYKSDKEKYNRHAREWTQKYAM
>tr|A0A7N5KCR7|A0A7N5KCR7_AILME/1-147 [subseq from] Ubiquitin conjugating enzyme E2 D1 OS=Ailuropoda melanoleuca OX=9646 GN=UBE2D1 PE=3 SV=1
MALKRIQKELSDLQRDPPAHCSAGPVGDDLFHWQATIMGPPDSAYQGGVFFLTVHFPTDYPFKPPKIAFTTKIYHPNINSNGSICLDILRSQWSPALTVSKVLLSICSLLCDPNPDDPLVPDIAQIYKSDKEKYNRHAREWTQKYAM
>tr|E1BZJ2|E1BZJ2_CHICK/1-147 [subseq from] UBC core domain-containing protein OS=Gallus gallus OX=9031 GN=UBE2D1 PE=3 SV=1
MALKRIQKELSDLQRDPPAHCSAGPVGDDLFHWQATIMGPPDSAYQGGVFFLTVHFPTDYPFKPPKIAFTTKIYHPNINSNGSICLDILRSQWSPALTVSKVLLSICSLLCDPNPDDPLVPDIAQIYKSDKEKYNRHAREWTQKYAM
>tr|F6QMS1|F6QMS1_CALJA/1-147 [subseq from] Ubiquitin-conjugating enzyme E2 D1 isoform 1 OS=Callithrix jacchus OX=9483 GN=UBE2D1 PE=2 SV=1
MALKRIQKELSDLQRDPPAHCSAGPVGDDLFHWQATIMGPPDSAYQGGVFFLTVHFPTDYPFKPPKIAFTTKIYHPNINSNGSICLDILRSQWSPALTVSKVLLSICSLLCDPNPDDPLVPDIAQIYKSDKEKYNRHAREWTQKYAM
>tr|G1RNY3|G1RNY3_NOMLE/1-147 [subseq from] UBC core domain-containing protein OS=Nomascus leucogenys OX=61853 GN=UBE2D1 PE=3 SV=1
MALKRIQKELSDLQRDPPAHCSAGPVGDDLFHWQATIMGPPDSAYQGGVFFLTVHFPTDYPFKPPKIAFTTKIYHPNINSNGSICLDILRSQWSPALTVSKVLLSICSLLCDPNPDDPLVPDIAQIYKSDKEKYNRHAREWTQKYAM
>tr|G7N2F6|G7N2F6_MACMU/1-147 [subseq from] Ubiquitin conjugating enzyme E2 D1 OS=Macaca mulatta OX=9544 GN=UBE2D1 PE=2 SV=1
MALKRIQKELSDLQRDPPAHCSAGPVGDDLFHWQATIMGPPDSAYQGGVFFLTVHFPTDYPFKPPKIAFTTKIYHPNINSNGSICLDILRSQWSPALTVSKVLLSICSLLCDPNPDDPLVPDIAQIYKSDKEKYNRHAREWTQKYAM
>tr|H0XQ58|H0XQ58_OTOGA/1-147 [subseq from] UBC core domain-containing protein OS=Otolemur garnettii OX=30611 GN=UBE2D1 PE=3 SV=1
MALKRIQKELSDLQRDPPAHCSAGPVGDDLFHWQATIMGPPDSAYQGGVFFLTVHFPTDYPFKPPKIAFTTKIYHPNINSNGSICLDILRSQWSPALTVSKVLLSICSLLCDPNPDDPLVPDIAQIYKSDKEKYNRHAREWTQKYAM
>tr|H0Z408|H0Z408_TAEGU/1-147 [subseq from] UBC core domain-containing protein OS=Taeniopygia guttata OX=59729 GN=UBE2D1 PE=3 SV=2
MALKRIQKELSDLQRDPPAHCSAGPVGDDLFHWQATIMGPPDSAYQGGVFFLTVHFPTDYPFKPPKIAFTTKIYHPNINSNGSICLDILRSQWSPALTVSKVLLSICSLLCDPNPDDPLVPDIAQIYKSDKEKYNRHAREWTQKYAM
>tr|H2NAV1|H2NAV1_PONAB/1-147 [subseq from] UBC core domain-containing protein OS=Pongo abelii OX=9601 GN=UBE2D1 PE=3 SV=1
MALKRIQKELSDLQRDPPAHCSAGPVGDDLFHWQATIMGPPDSAYQGGVFFLTVHFPTDYPFKPPKIAFTTKIYHPNINSNGSICLDILRSQWSPALTVSKVLLSICSLLCDPNPDDPLVPDIAQIYKSDKEKYNRHAREWTQKYAM
>tr|H2Q1X5|H2Q1X5_PANTR/1-147 [subseq from] Ubiquitin conjugating enzyme E2 D1 OS=Pan troglodytes OX=9598 GN=UBE2D1 PE=2 SV=1
MALKRIQKELSDLQRDPPAHCSAGPVGDDLFHWQATIMGPPDSAYQGGVFFLTVHFPTDYPFKPPKIAFTTKIYHPNINSNGSICLDILRSQWSPALTVSKVLLSICSLLCDPNPDDPLVPDIAQIYKSDKEKYNRHAREWTQKYAM
>tr|I3M959|I3M959_ICTTR/1-147 [subseq from] Ubiquitin conjugating enzyme E2 D1 OS=Ictidomys tridecemlineatus OX=43179 GN=UBE2D1 PE=3 SV=1
MALKRIQKELSDLQRDPPAHCSAGPVGDDLFHWQATIMGPPDSAYQGGVFFLTVHFPTDYPFKPPKIAFTTKIYHPNINSNGSICLDILRSQWSPALTVSKVLLSICSLLCDPNPDDPLVPDIAQIYKSDKEKYNRHAREWTQKYAM
>tr|J9NTA2|J9NTA2_CANLF/1-147 [subseq from] Ubiquitin conjugating enzyme E2 D1 OS=Canis lupus familiaris OX=9615 GN=UBE2D1 PE=3 SV=1
MALKRIQKELSDLQRDPPAHCSAGPVGDDLFHWQATIMGPPDSAYQGGVFFLTVHFPTDYPFKPPKIAFTTKIYHPNINSNGSICLDILRSQWSPALTVSKVLLSICSLLCDPNPDDPLVPDIAQIYKSDKEKYNRHAREWTQKYAM
>tr|M3YG71|M3YG71_MUSPF/1-147 [subseq from] Ubiquitin conjugating enzyme E2 D1 OS=Mustela putorius furo OX=9669 GN=UBE2D1 PE=3 SV=1
MALKRIQKELSDLQRDPPAHCSAGPVGDDLFHWQATIMGPPDSAYQGGVFFLTVHFPTDYPFKPPKIAFTTKIYHPNINSNGSICLDILRSQWSPALTVSKVLLSICSLLCDPNPDDPLVPDIAQIYKSDKEKYNRHAREWTQKYAM
>tr|Q06AA8|Q06AA8_PIG/1-147 [subseq from] UB2D1 OS=Sus scrofa OX=9823 GN=UBE2D1 PE=2 SV=1
MALKRIQKELSDLQRDPPAHCSAGPVGDDLFHWQATIMGPPDSAYQGGVFFLTVHFPTDYPFKPPKIAFTTKIYHPNINSNGSICLDILRSQWSPALTVSKVLLSICSLLCDPNPDDPLVPDIAQIYKSDKEKYNRHAREWTQKYAM
>tr|Q3UFQ4|Q3UFQ4_MOUSE/1-147 [subseq from] UBC core domain-containing protein OS=Mus musculus OX=10090 GN=Ube2d1 PE=2 SV=1
MALKRIQKELSDLQRDPPAHCSAGPVGDDLFHWQATIMGPPDSAYQGGVFFLTVHFPTDYPFKPPKIAFTTKIYHPNINSNGSICLDILRSQWSPALTVSKVLLSICSLLCDPNPDDPLVPDIAQIYKSDKEKYNRHAREWTQKYAM
>tr|U6CVF7|U6CVF7_NEOVI/1-147 [subseq from] Ubiquitin-conjugating enzyme E2 D1 OS=Neovison vison OX=452646 GN=UB2D1 PE=2 SV=1
MALKRIQKELSDLQRDPPAHCSAGPVGDDLFHWQATIMGPPDSAYQGGVFFLTVHFPTDYPFKPPKIAFTTKIYHPNINSNGSICLDILRSQWSPALTVSKVLLSICSLLCDPNPDDPLVPDIAQIYKSDKEKYNRHAREWTQKYAM
>tr|A0A818TQ30|A0A818TQ30_9BILA/6-148 [subseq from] Hypothetical protein OS=Rotaria sp. Silwood1 OX=2762511 GN=LEP731_LOCUS25154 PE=4 SV=1
--RSRIMKDLKELESGSTLSVDLVP-GDDIYHYQGTMLGPLDSPYENGILQFKLEYPENYPFQPPKIQFSTKIFHPNIFPNGYICLDILQKRWSAACFLSAALISIQSLLNDPNPNDPSNPEAAHYYRFDREKYNQIAREWTNKYA-
>tr|A0A818TQ30|A0A818TQ30_9BILA/162-299 [subseq from] Hypothetical protein OS=Rotaria sp. Silwood1 OX=2762511 GN=LEP731_LOCUS25154 PE=4 SV=1
---EAIRKELDEIQRHNSSGFDVHPVDvRDPFFCKGTIVGPQDSPYHGRSFVFNVRFPLDYPDKPPVIFLLTYIFHANISQFTCLNETLVQKTWTRDSTLSNILRNFLTLLSNPYSDDSCTHYAACFYKHGREEYNRLTLE-------
>tr|A0A818TQ30|A0A818TQ30_9BILA/316-454 [subseq from] Hypothetical protein OS=Rotaria sp. Silwood1 OX=2762511 GN=LEP731_LOCUS25154 PE=4 SV=1
---KLISRELAELEKD--SHFQVGLItSDDIFKWKVTMCGPRDTPYEDRVFNLKISFRYNYPSEPPNIDFTTKIFHPNISFNtGALSENFIKQRWKSDLTIPQLLLSILALLSDPDLNNTNNDEAARLYQQNREEYNRIARNGS-----
>tr|A0A6I8P329|A0A6I8P329_ORNAN/53-199 [subseq from] Ubiquitin conjugating enzyme E2 D1 OS=Ornithorhynchus anatinus OX=9258 GN=UBE2D1 PE=3 SV=1
MALKRIQKELSDLQRDPPAHCSAGPVGDDLFHWQATIMGPPDSAYQGGVFFLTVHFPTDYPFKPPKIAFTTKIYHPNINSNGSICLDILRSQWSPALTVSKVLLSICSLLCDPNPDDPLVPDIAQIYKSDKEKYNRHAREWTQKYAM
>tr|A0A6P5L687|A0A6P5L687_PHACI/1-147 [subseq from] ubiquitin-conjugating enzyme E2 D1 OS=Phascolarctos cinereus OX=38626 GN=UBE2D1 PE=3 SV=1
MALKRIQKELSDLQRDPPAHCSAGPVGDDLFHWQATIMGPPDSAYQGGVFFLTVHFPTDYPFKPPKVSFTTKIYHPNINSNGSICLDILRSQWSPALTVSKVLLSICSLLCDPNPDDPLVPDIAQIYKSDKEKYNRHAREWTQKYAM
>tr|G9KW75|G9KW75_MUSPF/1-146 [subseq from] Ubiquitin-conjugating enzyme E2D 1 (Fragment) OS=Mustela putorius furo OX=9669 PE=2 SV=1
MALKRIQKELSDLQRDPPAHCSAGPVGDDLFHWQATIMGPPDSAYQGGVFFLTVHFPTDYPFKPPKIAFTTKIYHPNINSNGSICLDILRSQWSPALTVSKVLLSICSLLCDPNPDDPLVPDIAQIYKSDKEKYNRHAREWTQKYA-
>tr|G1DG67|G1DG67_CAPHI/1-147 [subseq from] Ubiquitin-conjugating enzyme E2 D1 OS=Capra hircus OX=9925 GN=UBE2D1 PE=2 SV=1
MALKRIQKELSDLQRDPPAHCSAGPVGDDLFHWQATLMGPPDSAYQGGVFFLTVHFPTDYPFKPPKIAFTTKIYHPNINSNGSICLDILRSQWSPALTVSKVLLSICSLLCDPNPDDPLVPDIAHIYKSDKEKYNRHAREWTQKYAM
>tr|A0A6G1RDV5|A0A6G1RDV5_9GRUI/25-171 [subseq from] Ubiquitin conjugating enzyme E2 D1 (Fragment) OS=Gallirallus okinawae OX=547194 PE=3 SV=1
MALKRIQKELSDLQRDPPAHCSAGPVGDDLFHWQATIMGPPDSAYQGGVFFLTVHFPTDYPFKPPKIAFTTKIYHPNINSNGNICLDILRSQWSPALTVSKVLLSICSLLCDPNPDDPLVPDIAQIYKSDKERYNRHAREWTQKYAM
>tr|A0A816SY67|A0A816SY67_9BILA/1-108 [subseq from] Hypothetical protein OS=Rotaria magnacalcarata OX=392030 GN=XDN619_LOCUS15693 PE=4 SV=1
-------------------------------------MGPGDSPFQGGVFFLAIHFPADYPFKPPKITFTTKIFHPNINSNGAICLDILRSQWSPALTISKVLLSICSLLCDPNPDDPLVPDIARTYKTDKEKYNATARQWTQKL--
>tr|A0A816SY67|A0A816SY67_9BILA/146-274 [subseq from] Hypothetical protein OS=Rotaria magnacalcarata OX=392030 GN=XDN619_LOCUS15693 PE=4 SV=1
MALNRISKELRDLRREPPANVSSGPIQSS----DMCIIGKQ-----L-FLVLVIHHINPVYF----FFFTTKIYHPNINTNGSICLDILCSNWSPALTISKILLSICSLLCDSNPDDPFVLEIARQYKHDRDGHNATARNWTK----
>tr|A0A6J8AT22|A0A6J8AT22_MYTCO/1-130 [subseq from] UBE2D OS=Mytilus coruscus OX=42192 GN=MCOR_11104 PE=3 SV=1
MALKRINKELQDLGRDPPAQCSAGPVGDDLFHWQATIMGPPDSPYQGGVFFLTIHFPTDYPFKPPKVSFTTKIYHPNINSNGSICLDILRSQWSPALTISKVLLSICSLLCDPNPDDPLVPDIARLFKTD-----------------
>tr|A0A6J8AT22|A0A6J8AT22_MYTCO/131-175 [subseq from] UBE2D OS=Mytilus coruscus OX=42192 GN=MCOR_11104 PE=3 SV=1
-----------------------------------------------------------------------------------------------------LLLSICSLLNDPNPDDPLVPDIARTYKTDRPKYNEIAKEWTQKYA-
>tr|A0A0D2TCJ0|A0A0D2TCJ0_GOSRA/1-137 [subseq from] Uncharacterized protein OS=Gossypium raimondii OX=29730 GN=B456_008G252100 PE=4 SV=1
MALKRILKELEDIRKDPPDFCRL-----------AIMRGHPDSPYKGGKFELSIHFPPKYPFNPPKVAFGTKIFHPNIGRNdGSIHIDILKDNWTPALTIPKVLLSIYAILRDPLLDKTLEENIANMYKTDRSQYEKDARNWTKKYAM
>tr|A0A0D2TCJ0|A0A0D2TCJ0_GOSRA/144-282 [subseq from] Uncharacterized protein OS=Gossypium raimondii OX=29730 GN=B456_008G252100 PE=4 SV=1
-----ILKELEDLKN---SHCSAGSVGGDMFHWEVAIWDLQDSPYAGGVFQVDIHFPLQYPFKPPKVVFRTKIFHPNIDGNGSIGLDILQDRWNPNLTISKVLLKICSLLKNPNPDAPLVLEIACMYNTDLEKYVTTAQRWTKKYAM
>tr|A0A2K6FAD5|A0A2K6FAD5_PROCO/1-147 [subseq from] Ubiquitin conjugating enzyme E2 D1 OS=Propithecus coquereli OX=379532 GN=UBE2D1 PE=3 SV=1
MAMKRSRQELSDLQRDPPAHCSAGPVGDDLFHWQATIMGPPDSAYQGGVFFLTVHFPTDYPFKPPKIAFTTKIYHPNINSNGSICLDILRSQWSPALTVSKVLLSICSLLCDPNPDDPLVPDIAQIYKSDKEKYNRHAREWTQKYAM
>tr|W5PTR9|W5PTR9_SHEEP/2-147 [subseq from] Ubiquitin conjugating enzyme E2 D1 OS=Ovis aries OX=9940 GN=UBE2D1 PE=3 SV=1
-AYKRYSKELSDLQRDPPAHCSAGPVGDDLFHWQATIMGPPDSAYQGGVFFLTVHFPTDYPFKPPKIAFTTKIYHPNINSNGSICLDILRSQWSPALTVSKVLLSICSLLCDPNPDDPLVPDIAQIYKSDKEKYNRHAREWTQKYAM
>tr|A0A4X1VA54|A0A4X1VA54_PIG/4-147 [subseq from] UBC core domain-containing protein OS=Sus scrofa OX=9823 GN=UBE2D1 PE=3 SV=1
---RRIQAELSDLQRDPPAHCSAGPVGDDLFHWQATIMGPPDSAYQGGVFFLTVHFPTDYPFKPPKIAFTTKIYHPNINSNGSICLDILRSQWSPALTVSKVLLSICSLLCDPNPDDPLVPDIAQIYKSDKEKYNRHAREWTQKYAM
>tr|A0A821LJ64|A0A821LJ64_9BILA/4-136 [subseq from] Hypothetical protein OS=Rotaria sp. Silwood1 OX=2762511 GN=DUG663_LOCUS22820 PE=4 SV=1
------------LERDAPFSVDLVP-GDDAFHYQGTMLGPLDSPYENGVFQFKLQYSENYPFKPLKIQFSTKIFHPNIFPNGYICLDILEKQWSVACNLLAALISIQSLLNDPNPNDPSNPEAAHYYRFDREKYNQIAREWTNKYA-
>tr|A0A821LJ64|A0A821LJ64_9BILA/150-287 [subseq from] Hypothetical protein OS=Rotaria sp. Silwood1 OX=2762511 GN=DUG663_LOCUS22820 PE=4 SV=1
---EAIRKELDEIQRHNSSGFDVHPFDvRDPFFCMGTIIGPQDSPYHGRSFVFNVRFPLDYPDKPPVIFLLTYIFHANISRFTCLNETLVEKPWNRDSTLSNILRNFLTLLSNPYSDDSCTHYAACFYKHGREEYNRLTLE-------
>tr|A0A821LJ64|A0A821LJ64_9BILA/304-442 [subseq from] Hypothetical protein OS=Rotaria sp. Silwood1 OX=2762511 GN=DUG663_LOCUS22820 PE=4 SV=1
---KLISRELAELEKD--SHFQVGLItSGDIFKWKVTMCGPRDTPYEDRVFNLEISFGYNYPFYPPNIDFTTKIFHPNISFNtGALSEKFIKQRWKSDLTIPQLLLSILALLFDPDLNNTNNDEAARLYQQNREEYNRIARNGS-----
>tr|A0A815SNZ4|A0A815SNZ4_9BILA/2-110 [subseq from] Hypothetical protein OS=Rotaria sp. Silwood1 OX=2762511 GN=BAC187_LOCUS3378 PE=4 SV=1
-------------------------------------IGPLDTPYENGIFPFQVRFPTDFPFKPPKIQFTTKIFHPNIFPNGYICLDLLQSQWAPALSISAVLISVQNLLNDPNPHDPSNPEAAHYYRFDREKYNQIAREWTNKYA-
>tr|A0A815SNZ4|A0A815SNZ4_9BILA/124-262 [subseq from] Hypothetical protein OS=Rotaria sp. Silwood1 OX=2762511 GN=BAC187_LOCUS3378 PE=4 SV=1
---EVISKELKEIQHQTSSGFNVHPFDErDLFFCHGTISGPQDSAYHGRKFAINIRFPLDYPDKPPVIILLTYIFHPCIRPLMFINETLVQKGWNRDSTLSNMLQDFLTLLSNPSIDDGRIDYIAWLYKYDREEYNRAALEF------
>tr|A0A815SNZ4|A0A815SNZ4_9BILA/276-418 [subseq from] Hypothetical protein OS=Rotaria sp. Silwood1 OX=2762511 GN=BAC187_LOCUS3378 PE=4 SV=1
-AKKTISKELTEIGKDPQ--FSASPItSDNIFKWKVTMRGSSDTPYADRVLNLKIYFSKDYPFNHPLIKFETLIFHPNISSDtGYFCEESIRKLWRWDLTISKLLLSILALLSNPDLSNTNNYEAASLYQQNREEFNRIACTWSQK---
>tr|A0A2K5I107|A0A2K5I107_COLAP/7-148 [subseq from] Ubiquitin conjugating enzyme E2 D1 OS=Colobus angolensis palliatus OX=336983 PE=3 SV=1
-----WQEELSDLQRDPPAHCSAGPVGDDLFHWQATIMGPPDSAYQGGVFFLTVHFPTDYPFKPPKIAFTTKIYHPNINSNGSICLDILRSQWSPALTVSKVLLSICSLLCDPNPDDPLVPDIAQIYKSDKEKYNRHAREWTQKYAM
>tr|A0A2K5KL64|A0A2K5KL64_CERAT/7-148 [subseq from] Ubiquitin conjugating enzyme E2 D1 OS=Cercocebus atys OX=9531 GN=UBE2D1 PE=3 SV=1
-----WQEELSDLQRDPPAHCSAGPVGDDLFHWQATIMGPPDSAYQGGVFFLTVHFPTDYPFKPPKIAFTTKIYHPNINSNGSICLDILRSQWSPALTVSKVLLSICSLLCDPNPDDPLVPDIAQIYKSDKEKYNRHAREWTQKYAM
>tr|A0A2K5Z6V2|A0A2K5Z6V2_MANLE/7-148 [subseq from] Ubiquitin conjugating enzyme E2 D1 OS=Mandrillus leucophaeus OX=9568 GN=UBE2D1 PE=3 SV=1
-----WQEELSDLQRDPPAHCSAGPVGDDLFHWQATIMGPPDSAYQGGVFFLTVHFPTDYPFKPPKIAFTTKIYHPNINSNGSICLDILRSQWSPALTVSKVLLSICSLLCDPNPDDPLVPDIAQIYKSDKEKYNRHAREWTQKYAM
>tr|A0A2K6UMA7|A0A2K6UMA7_SAIBB/7-148 [subseq from] Ubiquitin conjugating enzyme E2 D1 OS=Saimiri boliviensis boliviensis OX=39432 GN=UBE2D1 PE=3 SV=1
-----WQEELSDLQRDPPAHCSAGPVGDDLFHWQATIMGPPDSAYQGGVFFLTVHFPTDYPFKPPKIAFTTKIYHPNINSNGSICLDILRSQWSPALTVSKVLLSICSLLCDPNPDDPLVPDIAQIYKSDKEKYNRHAREWTQKYAM
>tr|A0A2R8M2B2|A0A2R8M2B2_CALJA/7-148 [subseq from] UBC core domain-containing protein OS=Callithrix jacchus OX=9483 GN=UBE2D1 PE=3 SV=1
-----WQEELSDLQRDPPAHCSAGPVGDDLFHWQATIMGPPDSAYQGGVFFLTVHFPTDYPFKPPKIAFTTKIYHPNINSNGSICLDILRSQWSPALTVSKVLLSICSLLCDPNPDDPLVPDIAQIYKSDKEKYNRHAREWTQKYAM
>tr|A0A0D2Q1K9|A0A0D2Q1K9_GOSRA/1-119 [subseq from] Uncharacterized protein OS=Gossypium raimondii OX=29730 GN=B456_008G252100 PE=4 SV=1
-----------------------------MFIWKAIMRGHPDSPYKGGKFELSIHFPPKYPFNPPKVAFGTKIFHPNIGRNdGSIHIDILKDNWTPALTIPKVLLSIYAILRDPLLDKTLEENIANMYKTDRSQYEKDARNWTKKYAM
>tr|A0A0D2Q1K9|A0A0D2Q1K9_GOSRA/126-264 [subseq from] Uncharacterized protein OS=Gossypium raimondii OX=29730 GN=B456_008G252100 PE=4 SV=1
-----ILKELEDLKN---SHCSAGSVGGDMFHWEVAIWDLQDSPYAGGVFQVDIHFPLQYPFKPPKVVFRTKIFHPNIDGNGSIGLDILQDRWNPNLTISKVLLKICSLLKNPNPDAPLVLEIACMYNTDLEKYVTTAQRWTKKYAM
>tr|A0A1A6HGU9|A0A1A6HGU9_NEOLE/9-153 [subseq from] Uncharacterized protein (Fragment) OS=Neotoma lepida OX=56216 GN=A6R68_16673 PE=4 SV=1
MALKRIQGELVAIYEDPPAQCSAVPM-EDMFHWQATIMEPKDSPYKGGVFFLKIHFSTYYPFQPPEISFLTRIYHLNINKNGGISLDILDTKWSPALTIPKVLLSVISLLCHPNPDDPVVPEIANVYHKDLKLYDKMALGYTRRYA-
>tr|A0A1A6HGU9|A0A1A6HGU9_NEOLE/169-256 [subseq from] Uncharacterized protein (Fragment) OS=Neotoma lepida OX=56216 GN=A6R68_16673 PE=4 SV=1
LALKRIQGELDAIYEDPPAQCSAVPM-EDMFHWQATIMEPKDSPYEGGVFFLKIHFSTYYPFQPPEISFLTRIYHLNINKNGGISLDIL----------------------------------------------------------
>tr|A0A7J9C7G7|A0A7J9C7G7_GOSGO/1-142 [subseq from] Uncharacterized protein OS=Gossypium gossypioides OX=34282 GN=Gogos_007006 PE=4 SV=1
MALQRISKELKQIQENPPEFFSLAPENQGMFTWQATMMGPRDSPYEGGTFELIIDIPGDYPFKPPKVAFRTKIYHPNIDSNGgSIGIDILKDkNWTPAHNITEVLLSIYLTLGYPQLNSPLEENTANMIKA-------VARKWTQKYAM
>tr|A0A7J9C7G7|A0A7J9C7G7_GOSGO/145-289 [subseq from] Uncharacterized protein OS=Gossypium gossypioides OX=34282 GN=Gogos_007006 PE=4 SV=1
-AYKTISKELKGFKRSPPSYCSAGRVDGDMFHWQATILDLQGSPYVGGVFHVDIHFPLQYPLKPPKVVFRPMIFHPNIDSNGRIGLDILTDGWSANVTIAQVLLEICSLLKNPNPDAPLVPEIACMYNTDRQKYVTTARRWTEKYA-
>tr|A0A7K5QX19|A0A7K5QX19_9PASE/2-147 [subseq from] UB2D1 enzyme (Fragment) OS=Prunella himalayana OX=670356 GN=Ube2d1 PE=3 SV=1
-SFKCFLQELSDLQRDPPAHCSAGPVGDDLFHWQATIMGPPDSAYQGGVFFLTVHFPTDYPFKPPKIAFTTKIYHPNINSNGSICLDILRSQWSPALTVSKVLLSICSLLCDPNPDDPLVPDIAQIYKSDKEKYNRHAREWTQKYAM
>tr|A0A2K5VRM6|A0A2K5VRM6_MACFA/68-210 [subseq from] Ubiquitin conjugating enzyme E2 D1 OS=Macaca fascicularis OX=9541 GN=UBE2D1 PE=3 SV=2
----RSKKELSDLQRDPPAHCSAGPVGDDLFHWQATIMGPPDSAYQGGVFFLTVHFPTDYPFKPPKIAFTTKIYHPNINSNGSICLDILRSQWSPALTVSKVLLSICSLLCDPNPDDPLVPDIAQIYKSDKEKYNRHAREWTQKYAM
>tr|F7FXQ4|F7FXQ4_MACMU/68-210 [subseq from] Ubiquitin conjugating enzyme E2 D1 OS=Macaca mulatta OX=9544 GN=UBE2D1 PE=3 SV=3
----RSKKELSDLQRDPPAHCSAGPVGDDLFHWQATIMGPPDSAYQGGVFFLTVHFPTDYPFKPPKIAFTTKIYHPNINSNGSICLDILRSQWSPALTVSKVLLSICSLLCDPNPDDPLVPDIAQIYKSDKEKYNRHAREWTQKYAM
>tr|A0A7K6UTW0|A0A7K6UTW0_9PASS/7-147 [subseq from] UB2D1 enzyme (Fragment) OS=Notiomystis cincta OX=366454 GN=Ube2d1 PE=3 SV=1
------LKELSDLQRDPPAHCSAGPVGDDLFHWQATIMGPPDSAYQGGVFFLTVHFPTDYPFKPPKIAFTTKIYHPNINSNGSICLDILRSQWSPALTVSKVLLSICSLLCDPNPDDPLVPDIAQIYKSDKEKYNRHAREWTQKYAM
>tr|A0A7L2ZBF5|A0A7L2ZBF5_9PASE/4-147 [subseq from] UB2D1 enzyme (Fragment) OS=Prunella fulvescens OX=670355 GN=Ube2d1 PE=3 SV=1
---KCFLQELSDLQRDPPAHCSAGPVGDDLFHWQATIMGPPDSAYQGGVFFLTVHFPTDYPFKPPKIAFTTKIYHPNINSNGSICLDILRSQWSPALTVSKVLLSICSLLCDPNPDDPLVPDIAQIYKSDKEKYNRHAREWTQKYAM
>tr|A0A811ZQ93|A0A811ZQ93_NYCPR/12-154 [subseq from] (raccoon dog) hypothetical protein OS=Nyctereutes procyonoides OX=34880 GN=NYPRO_LOCUS23896 PE=4 SV=1
----ALLQELSDLQRDPPAHCSAGPVGDDLFHWQATIMGPPDSAYQGGVFFLTVHFPTDYPFKPPKIAFTTKIYHPNINSNGSICLDILRSQWSPALTVSKVLLSICSLLCDPNPDDPLVPDIAQIYKSDKEKYNRHAREWTQKYAM
>tr|A0A852LCX9|A0A852LCX9_UROIN/8-149 [subseq from] UB2D1 enzyme (Fragment) OS=Urocolius indicus OX=458196 GN=Ube2d1 PE=4 SV=1
-----ILQELSDLQRDPPAHCSAGPVGDDLFHWQATIMGPPDSAYQGGVFFLTVHFPTDYPFKPPKIAFTTKIYHPNINSNGSICLDILRSQWSPALTVSKVLLSICSLLCDPNPDDPLVPDIAQIYKSDKEKYNRHAREWTQKYAM
>tr|A0A6J2GMR7|A0A6J2GMR7_9PASS/9-150 [subseq from] ubiquitin-conjugating enzyme E2 D1 isoform X1 OS=Pipra filicauda OX=649802 GN=UBE2D1 PE=3 SV=2
-----LLQELSDLQRDPPAHCSAGPVGDDLFHWQATIMGPPDSAYQGGVFFLTVHFPTDYPFKPPKIAFTTKIYHPNINSNGSICLDILRSQWSPALTVSKVLLSICSLLCDPNPDDPLVPDIAQIYKSDKEKYNRHAREWTQKYAM
>tr|G3SMK3|G3SMK3_LOXAF/7-147 [subseq from] Ubiquitin conjugating enzyme E2 D1 OS=Loxodonta africana OX=9785 GN=UBE2D1 PE=3 SV=1
------LQELSDLQRDPPAHCSAGPVGDDLFHWQATIMGPPDSAYQGGVFFLTVHFPTDYPFKPPKIAFTTKIYHPNINSNGSICLDILRSQWSPALTVSKVLLSICSLLCDPNPDDPLVPDIAQIYKSDKEKYNRHAREWTQKYAM
>tr|A0A384CI87|A0A384CI87_URSMA/8-149 [subseq from] ubiquitin-conjugating enzyme E2 D1 isoform X1 OS=Ursus maritimus OX=29073 GN=UBE2D1 PE=3 SV=1
-----IGQELSDLQRDPPAHCSAGPVGDDLFHWQATIMGPPDSAYQGGVFFLTVHFPTDYPFKPPKIAFTTKIYHPNINSNGSICLDILRSQWSPALTVSKVLLSICSLLCDPNPDDPLVPDIAQIYKSDKEKYNRHAREWTQKYAM
>tr|A0A7L0N340|A0A7L0N340_9PASS/7-147 [subseq from] UB2D1 enzyme (Fragment) OS=Formicarius rufipectus OX=1118560 GN=Ube2d1 PE=3 SV=1
------SQELSDLQRDPPAHCSAGPVGDDLFHWQATIMGPPDSAYQGGVFFLTVHFPTDYPFKPPKIAFTTKIYHPNINSNGSICLDILRSQWSPALTVSKVLLSICSLLCDPNPDDPLVPDIAQIYKSDKEKYNRHAREWTQKYAM
>tr|A0A7L1TXN2|A0A7L1TXN2_PHANI/7-147 [subseq from] UB2D1 enzyme (Fragment) OS=Phainopepla nitens OX=161653 GN=Ube2d1 PE=3 SV=1
------LQELSDLQRDPPAHCSAGPVGDDLFHWQATIMGPPDSAYQGGVFFLTVHFPTDYPFKPPKIAFTTKIYHPNINSNGSICLDILRSQWSPALTVSKVLLSICSLLCDPNPDDPLVPDIAQIYKSDKEKYNRHAREWTQKYAM
>tr|A0A7L4IUF1|A0A7L4IUF1_9PASS/7-147 [subseq from] UB2D1 enzyme (Fragment) OS=Pomatorhinus ruficollis OX=932028 GN=Ube2d1 PE=3 SV=1
------LQELSDLQRDPPAHCSAGPVGDDLFHWQATIMGPPDSAYQGGVFFLTVHFPTDYPFKPPKIAFTTKIYHPNINSNGSICLDILRSQWSPALTVSKVLLSICSLLCDPNPDDPLVPDIAQIYKSDKEKYNRHAREWTQKYAM
>tr|V8NR52|V8NR52_OPHHA/8-148 [subseq from] Ubiquitin-conjugating enzyme E2 D1 (Fragment) OS=Ophiophagus hannah OX=8665 GN=UBE2D1 PE=3 SV=1
------IRELSDLQRDPPAHCSAGPVGDDLFHWQATIMGPPDSAYQGGVFFLTVHFPTDYPFKPPKIAFTTKIYHPNINSNGSICLDILRSQWSPALTVSKVLLSICSLLCDPNPDDPLVPDIAQIYKSDKEKYNRHAREWTQKYAM
>tr|A0A6J0I5T2|A0A6J0I5T2_9PASS/40-181 [subseq from] ubiquitin-conjugating enzyme E2 D1 isoform X1 OS=Lepidothrix coronata OX=321398 GN=UBE2D1 PE=3 SV=1
-----IKNELSDLQRDPPAHCSAGPVGDDLFHWQATIMGPPDSAYQGGVFFLTVHFPTDYPFKPPKIAFTTKIYHPNINSNGSICLDILRSQWSPALTVSKVLLSICSLLCDPNPDDPLVPDIAQIYKSDKEKYNRHAREWTQKYAM
>tr|A0A7K5K048|A0A7K5K048_9TYRA/8-148 [subseq from] UB2D1 enzyme (Fragment) OS=Mionectes macconnelli OX=254557 GN=Ube2d1 PE=3 SV=1
------LQELSDLQRDPPAHCSAGPVGDDLFHWQATIMGPPDSAYQGGVFFLTVHFPTDYPFKPPKIAFTTKIYHPNINSNGSICLDILRSQWSPALTVSKVLLSICSLLCDPNPDDPLVPDIAQIYKSDKEKYNRHAREWTQKYAM
>tr|A0A383ZMQ2|A0A383ZMQ2_BALAS/8-148 [subseq from] ubiquitin-conjugating enzyme E2 D1 isoform X1 OS=Balaenoptera acutorostrata scammoni OX=310752 GN=UBE2D1 PE=3 SV=1
------NQELSDLQRDPPAHCSAGPVGDDLFHWQATIMGPPDSAYQGGVFFLTVHFPTDYPFKPPKIAFTTKIYHPNINSNGSICLDILRSQWSPALTVSKVLLSICSLLCDPNPDDPLVPDIAQIYKSDKEKYNRHAREWTQKYAM
>tr|A0A7K8MHZ4|A0A7K8MHZ4_9CORV/7-147 [subseq from] UB2D1 enzyme (Fragment) OS=Ptilorrhoa leucosticta OX=449384 GN=Ube2d1 PE=3 SV=1
------LQELSDLQRDPPAHCSAGPVGDDLFHWQATIMGPPDSAYQGGVFFLTVHFPTDYPFKPPKIAFTTKIYHPNINSNGSICLDILRSQWSPALTVSKVLLSICSLLCDPNPDDPLVPDIAQIYKSDKEKYNRHAREWTQKYAM
>tr|A0A6J0I443|A0A6J0I443_9PASS/7-148 [subseq from] ubiquitin-conjugating enzyme E2 D1 isoform X2 OS=Lepidothrix coronata OX=321398 GN=UBE2D1 PE=3 SV=1
-----SEYELSDLQRDPPAHCSAGPVGDDLFHWQATIMGPPDSAYQGGVFFLTVHFPTDYPFKPPKIAFTTKIYHPNINSNGSICLDILRSQWSPALTVSKVLLSICSLLCDPNPDDPLVPDIAQIYKSDKEKYNRHAREWTQKYAM
>tr|A0A851XLX7|A0A851XLX7_EOLRO/8-147 [subseq from] UB2D1 enzyme (Fragment) OS=Eolophus roseicapilla OX=176039 GN=Ube2d1 PE=4 SV=1
-------QELSDLQRDPPAHCSAGPVGDDLFHWQATIMGPPDSAYQGGVFFLTVHFPTDYPFKPPKIAFTTKIYHPNINSNGSICLDILRSQWSPALTVSKVLLSICSLLCDPNPDDPLVPDIAQIYKSDKEKYNRHAREWTQKYAM
>tr|A0A151P038|A0A151P038_ALLMI/55-197 [subseq from] Ubiquitin-conjugating enzyme E2 D1 OS=Alligator mississippiensis OX=8496 GN=UBE2D1 PE=3 SV=1
----RHNRELSDLQRDPPAHCSAGPVGDDLFHWQATIMGPPDSAYQGGVFFLTVHFPTDYPFKPPKIAFTTKIYHPNINSNGSICLDILRSQWSPALTVSKVLLSICSLLCDPNPDDPLVPDIAQIYKSDKEKYNRHAREWTQKYAM
>tr|A0A851RY33|A0A851RY33_CERFA/7-147 [subseq from] UB2D1 enzyme (Fragment) OS=Certhia familiaris OX=73333 GN=Ube2d1 PE=4 SV=1
------LQELSDLQRDPPAHCSAGPVGDDLFHWQATIMGPPDSAYQGGVFFLTVHFPTDYPFKPPKIAFTTKIYHPNINSNGSICLDILRSQWSPALTVSKVLLSICSLLCDPNPDDPLVPDIAQIYKSDKEKYNRHAREWTQKYAM
>tr|A0A7K8HVC9|A0A7K8HVC9_9CORV/8-147 [subseq from] UB2D1 enzyme (Fragment) OS=Aleadryas rufinucha OX=461220 GN=Ube2d1 PE=3 SV=1
-------QELSDLQRDPPAHCSAGPVGDDLFHWQATIMGPPDSAYQGGVFFLTVHFPTDYPFKPPKIAFTTKIYHPNINSNGSICLDILRSQWSPALTVSKVLLSICSLLCDPNPDDPLVPDIAQIYKSDKEKYNRHAREWTQKYAM
>tr|A0A6J0SR35|A0A6J0SR35_9SAUR/23-164 [subseq from] ubiquitin-conjugating enzyme E2 D1 isoform X1 OS=Pogona vitticeps OX=103695 GN=UBE2D1 PE=3 SV=1
-----SKQELSDLQRDPPAHCSAGPVGDDLFHWQATIMGPPDSAYQGGVFFLTVHFPTDYPFKPPKIAFTTKIYHPNINSNGSICLDILRSQWSPALTVSKVLLSICSLLCDPNPDDPLVPDIAQIYKSDKEKYNRHAREWTQKYAM
>tr|A0A7L0XA43|A0A7L0XA43_TYRSA/10-149 [subseq from] UB2D1 enzyme (Fragment) OS=Tyrannus savana OX=137541 GN=Ube2d1 PE=3 SV=1
-------QELSDLQRDPPAHCSAGPVGDDLFHWQATIMGPPDSAYQGGVFFLTVHFPTDYPFKPPKIAFTTKIYHPNINSNGSICLDILRSQWSPALTVSKVLLSICSLLCDPNPDDPLVPDIAQIYKSDKEKYNRHAREWTQKYAM
>tr|A0A7K4VZZ4|A0A7K4VZZ4_9TYRA/10-149 [subseq from] UB2D1 enzyme (Fragment) OS=Tachuris rubrigastra OX=495162 GN=Ube2d1 PE=3 SV=1
-------QELSDLQRDPPAHCSAGPVGDDLFHWQATIMGPPDSAYQGGVFFLTVHFPTDYPFKPPKIAFTTKIYHPNINSNGSICLDILRSQWSPALTVSKVLLSICSLLCDPNPDDPLVPDIAQIYKSDKEKYNRHAREWTQKYAM
>tr|A0A2I3MDQ0|A0A2I3MDQ0_PAPAN/12-151 [subseq from] Ubiquitin conjugating enzyme E2 D1 OS=Papio anubis OX=9555 GN=UBE2D1 PE=3 SV=1
-------QELSDLQRDPPAHCSAGPVGDDLFHWQATIMGPPDSAYQGGVFFLTVHFPTDYPFKPPKIAFTTKIYHPNINSNGSICLDILRSQWSPALTVSKVLLSICSLLCDPNPDDPLVPDIAQIYKSDKEKYNRHAREWTQKYAM
>tr|A0A7K4Q1R8|A0A7K4Q1R8_MELMO/7-146 [subseq from] UB2D1 enzyme (Fragment) OS=Melospiza melodia OX=44397 GN=Ube2d1 PE=3 SV=1
-------QELSDLQRDPPAHCSAGPVGDDLFHWQATIMGPPDSAYQGGVFFLTVHFPTDYPFKPPKIAFTTKIYHPNINSNGSICLDILRSQWSPALTVSKVLLSICSLLCDPNPDDPLVPDIAQIYKSDKEKYNRHAREWTQKYAM
>tr|A0A7K4XGV3|A0A7K4XGV3_REGSA/7-146 [subseq from] UB2D1 enzyme (Fragment) OS=Regulus satrapa OX=13245 GN=Ube2d1 PE=3 SV=1
-------QELSDLQRDPPAHCSAGPVGDDLFHWQATIMGPPDSAYQGGVFFLTVHFPTDYPFKPPKIAFTTKIYHPNINSNGSICLDILRSQWSPALTVSKVLLSICSLLCDPNPDDPLVPDIAQIYKSDKEKYNRHAREWTQKYAM
>tr|A0A7K5L5B5|A0A7K5L5B5_VIRAL/8-147 [subseq from] UB2D1 enzyme (Fragment) OS=Vireo altiloquus OX=34956 GN=Ube2d1 PE=3 SV=1
-------QELSDLQRDPPAHCSAGPVGDDLFHWQATIMGPPDSAYQGGVFFLTVHFPTDYPFKPPKIAFTTKIYHPNINSNGSICLDILRSQWSPALTVSKVLLSICSLLCDPNPDDPLVPDIAQIYKSDKEKYNRHAREWTQKYAM
>tr|A0A7K6DVF0|A0A7K6DVF0_9PASS/8-147 [subseq from] UB2D1 enzyme (Fragment) OS=Grantiella picta OX=266360 GN=Ube2d1 PE=3 SV=1
-------QELSDLQRDPPAHCSAGPVGDDLFHWQATIMGPPDSAYQGGVFFLTVHFPTDYPFKPPKIAFTTKIYHPNINSNGSICLDILRSQWSPALTVSKVLLSICSLLCDPNPDDPLVPDIAQIYKSDKEKYNRHAREWTQKYAM
>tr|A0A7K6GYT5|A0A7K6GYT5_9PASS/8-147 [subseq from] UB2D1 enzyme (Fragment) OS=Malurus elegans OX=720584 GN=Ube2d1 PE=3 SV=1
-------QELSDLQRDPPAHCSAGPVGDDLFHWQATIMGPPDSAYQGGVFFLTVHFPTDYPFKPPKIAFTTKIYHPNINSNGSICLDILRSQWSPALTVSKVLLSICSLLCDPNPDDPLVPDIAQIYKSDKEKYNRHAREWTQKYAM
>tr|A0A7K6JXZ4|A0A7K6JXZ4_9PASE/8-147 [subseq from] UB2D1 enzyme (Fragment) OS=Oreocharis arfaki OX=979223 GN=Ube2d1 PE=3 SV=1
-------QELSDLQRDPPAHCSAGPVGDDLFHWQATIMGPPDSAYQGGVFFLTVHFPTDYPFKPPKIAFTTKIYHPNINSNGSICLDILRSQWSPALTVSKVLLSICSLLCDPNPDDPLVPDIAQIYKSDKEKYNRHAREWTQKYAM
>tr|A0A7K6PLV3|A0A7K6PLV3_9CORV/8-147 [subseq from] UB2D1 enzyme (Fragment) OS=Ifrita kowaldi OX=461245 GN=Ube2d1 PE=3 SV=1
-------QELSDLQRDPPAHCSAGPVGDDLFHWQATIMGPPDSAYQGGVFFLTVHFPTDYPFKPPKIAFTTKIYHPNINSNGSICLDILRSQWSPALTVSKVLLSICSLLCDPNPDDPLVPDIAQIYKSDKEKYNRHAREWTQKYAM
>tr|A0A7K7CNZ4|A0A7K7CNZ4_APHCE/8-147 [subseq from] UB2D1 enzyme (Fragment) OS=Aphelocoma coerulescens OX=39617 GN=Ube2d1 PE=3 SV=1
-------QELSDLQRDPPAHCSAGPVGDDLFHWQATIMGPPDSAYQGGVFFLTVHFPTDYPFKPPKIAFTTKIYHPNINSNGSICLDILRSQWSPALTVSKVLLSICSLLCDPNPDDPLVPDIAQIYKSDKEKYNRHAREWTQKYAM
>tr|A0A7K7EI03|A0A7K7EI03_9SYLV/8-147 [subseq from] UB2D1 enzyme (Fragment) OS=Sylvia atricapilla OX=48155 GN=Ube2d1 PE=3 SV=1
-------QELSDLQRDPPAHCSAGPVGDDLFHWQATIMGPPDSAYQGGVFFLTVHFPTDYPFKPPKIAFTTKIYHPNINSNGSICLDILRSQWSPALTVSKVLLSICSLLCDPNPDDPLVPDIAQIYKSDKEKYNRHAREWTQKYAM
>tr|A0A7K7IFB2|A0A7K7IFB2_LOXCU/7-146 [subseq from] UB2D1 enzyme (Fragment) OS=Loxia curvirostra OX=64802 GN=Ube2d1 PE=3 SV=1
-------QELSDLQRDPPAHCSAGPVGDDLFHWQATIMGPPDSAYQGGVFFLTVHFPTDYPFKPPKIAFTTKIYHPNINSNGSICLDILRSQWSPALTVSKVLLSICSLLCDPNPDDPLVPDIAQIYKSDKEKYNRHAREWTQKYAM
>tr|A0A7K7JKQ0|A0A7K7JKQ0_AGEPH/7-146 [subseq from] UB2D1 enzyme (Fragment) OS=Agelaius phoeniceus OX=39638 GN=Ube2d1 PE=3 SV=1
-------QELSDLQRDPPAHCSAGPVGDDLFHWQATIMGPPDSAYQGGVFFLTVHFPTDYPFKPPKIAFTTKIYHPNINSNGSICLDILRSQWSPALTVSKVLLSICSLLCDPNPDDPLVPDIAQIYKSDKEKYNRHAREWTQKYAM
>tr|A0A7K7MIE8|A0A7K7MIE8_9PASS/7-146 [subseq from] UB2D1 enzyme (Fragment) OS=Brachypodius atriceps OX=182895 GN=Ube2d1 PE=3 SV=1
-------QELSDLQRDPPAHCSAGPVGDDLFHWQATIMGPPDSAYQGGVFFLTVHFPTDYPFKPPKIAFTTKIYHPNINSNGSICLDILRSQWSPALTVSKVLLSICSLLCDPNPDDPLVPDIAQIYKSDKEKYNRHAREWTQKYAM
>tr|A0A7K7PIG0|A0A7K7PIG0_ACRAR/7-146 [subseq from] UB2D1 enzyme (Fragment) OS=Acrocephalus arundinaceus OX=39621 GN=Ube2d1 PE=3 SV=1
-------QELSDLQRDPPAHCSAGPVGDDLFHWQATIMGPPDSAYQGGVFFLTVHFPTDYPFKPPKIAFTTKIYHPNINSNGSICLDILRSQWSPALTVSKVLLSICSLLCDPNPDDPLVPDIAQIYKSDKEKYNRHAREWTQKYAM
>tr|A0A7K7RZT6|A0A7K7RZT6_9PASS/7-146 [subseq from] UB2D1 enzyme (Fragment) OS=Nesospiza acunhae OX=381881 GN=Ube2d1 PE=3 SV=1
-------QELSDLQRDPPAHCSAGPVGDDLFHWQATIMGPPDSAYQGGVFFLTVHFPTDYPFKPPKIAFTTKIYHPNINSNGSICLDILRSQWSPALTVSKVLLSICSLLCDPNPDDPLVPDIAQIYKSDKEKYNRHAREWTQKYAM
>tr|A0A7K7TDY1|A0A7K7TDY1_9TYRA/7-146 [subseq from] UB2D1 enzyme (Fragment) OS=Sapayoa aenigma OX=239371 GN=Ube2d1 PE=3 SV=1
-------QELSDLQRDPPAHCSAGPVGDDLFHWQATIMGPPDSAYQGGVFFLTVHFPTDYPFKPPKIAFTTKIYHPNINSNGSICLDILRSQWSPALTVSKVLLSICSLLCDPNPDDPLVPDIAQIYKSDKEKYNRHAREWTQKYAM
>tr|A0A7K7XGN4|A0A7K7XGN4_9PASS/8-147 [subseq from] UB2D1 enzyme (Fragment) OS=Mohoua ochrocephala OX=874463 GN=Ube2d1 PE=3 SV=1
-------QELSDLQRDPPAHCSAGPVGDDLFHWQATIMGPPDSAYQGGVFFLTVHFPTDYPFKPPKIAFTTKIYHPNINSNGSICLDILRSQWSPALTVSKVLLSICSLLCDPNPDDPLVPDIAQIYKSDKEKYNRHAREWTQKYAM
>tr|A0A7K8QD08|A0A7K8QD08_9PASS/8-147 [subseq from] UB2D1 enzyme (Fragment) OS=Smithornis capensis OX=363769 GN=Ube2d1 PE=3 SV=1
-------QELSDLQRDPPAHCSAGPVGDDLFHWQATIMGPPDSAYQGGVFFLTVHFPTDYPFKPPKIAFTTKIYHPNINSNGSICLDILRSQWSPALTVSKVLLSICSLLCDPNPDDPLVPDIAQIYKSDKEKYNRHAREWTQKYAM
>tr|A0A7K8RXV2|A0A7K8RXV2_9PASS/7-146 [subseq from] UB2D1 enzyme (Fragment) OS=Rhodinocichla rosea OX=58203 GN=Ube2d1 PE=3 SV=1
-------QELSDLQRDPPAHCSAGPVGDDLFHWQATIMGPPDSAYQGGVFFLTVHFPTDYPFKPPKIAFTTKIYHPNINSNGSICLDILRSQWSPALTVSKVLLSICSLLCDPNPDDPLVPDIAQIYKSDKEKYNRHAREWTQKYAM
>tr|A0A7K9RL21|A0A7K9RL21_9PASS/8-147 [subseq from] UB2D1 enzyme (Fragment) OS=Sterrhoptilus dennistouni OX=2585820 GN=Ube2d1 PE=3 SV=1
-------QELSDLQRDPPAHCSAGPVGDDLFHWQATIMGPPDSAYQGGVFFLTVHFPTDYPFKPPKIAFTTKIYHPNINSNGSICLDILRSQWSPALTVSKVLLSICSLLCDPNPDDPLVPDIAQIYKSDKEKYNRHAREWTQKYAM
>tr|A0A7K6Y0P6|A0A7K6Y0P6_9PASE/8-147 [subseq from] UB2D1 enzyme (Fragment) OS=Promerops cafer OX=254652 GN=Ube2d1 PE=3 SV=1
-------QELSDLQRDPPAHCSAGPVGDDLFHWQATIMGPPDSAYQGGVFFLTVHFPTDYPFKPPKIAFTTKIYHPNINSNGSICLDILRSQWSPALTVSKVLLSICSLLCDPNPDDPLVPDIAQIYKSDKEKYNRHAREWTQKYAM
>tr|A0A7L0LD48|A0A7L0LD48_9SYLV/8-147 [subseq from] UB2D1 enzyme (Fragment) OS=Sylvietta virens OX=208069 GN=Ube2d1 PE=3 SV=1
-------QELSDLQRDPPAHCSAGPVGDDLFHWQATIMGPPDSAYQGGVFFLTVHFPTDYPFKPPKIAFTTKIYHPNINSNGSICLDILRSQWSPALTVSKVLLSICSLLCDPNPDDPLVPDIAQIYKSDKEKYNRHAREWTQKYAM
>tr|A0A7L0V7N2|A0A7L0V7N2_9PASE/8-147 [subseq from] UB2D1 enzyme (Fragment) OS=Leptocoma aspasia OX=2585812 GN=Ube2d1 PE=3 SV=1
-------QELSDLQRDPPAHCSAGPVGDDLFHWQATIMGPPDSAYQGGVFFLTVHFPTDYPFKPPKIAFTTKIYHPNINSNGSICLDILRSQWSPALTVSKVLLSICSLLCDPNPDDPLVPDIAQIYKSDKEKYNRHAREWTQKYAM
>tr|A0A7L2K0Q4|A0A7L2K0Q4_CINMU/8-147 [subseq from] UB2D1 enzyme (Fragment) OS=Cinclus mexicanus OX=161649 GN=Ube2d1 PE=3 SV=1
-------QELSDLQRDPPAHCSAGPVGDDLFHWQATIMGPPDSAYQGGVFFLTVHFPTDYPFKPPKIAFTTKIYHPNINSNGSICLDILRSQWSPALTVSKVLLSICSLLCDPNPDDPLVPDIAQIYKSDKEKYNRHAREWTQKYAM
>tr|A0A7K7Q631|A0A7K7Q631_POEAT/8-147 [subseq from] UB2D1 enzyme (Fragment) OS=Poecile atricapillus OX=48891 GN=Ube2d1 PE=3 SV=1
-------QELSDLQRDPPAHCSAGPVGDDLFHWQATIMGPPDSAYQGGVFFLTVHFPTDYPFKPPKIAFTTKIYHPNINSNGSICLDILRSQWSPALTVSKVLLSICSLLCDPNPDDPLVPDIAQIYKSDKEKYNRHAREWTQKYAM
>tr|A0A7L2KEY5|A0A7L2KEY5_9PASS/8-147 [subseq from] UB2D1 enzyme (Fragment) OS=Zosterops hypoxanthus OX=2485327 GN=Ube2d1 PE=3 SV=1
-------QELSDLQRDPPAHCSAGPVGDDLFHWQATIMGPPDSAYQGGVFFLTVHFPTDYPFKPPKIAFTTKIYHPNINSNGSICLDILRSQWSPALTVSKVLLSICSLLCDPNPDDPLVPDIAQIYKSDKEKYNRHAREWTQKYAM
>tr|A0A7L2QS46|A0A7L2QS46_9PASS/7-146 [subseq from] UB2D1 enzyme (Fragment) OS=Oxylabes madagascariensis OX=98144 GN=Ube2d1 PE=3 SV=1
-------QELSDLQRDPPAHCSAGPVGDDLFHWQATIMGPPDSAYQGGVFFLTVHFPTDYPFKPPKIAFTTKIYHPNINSNGSICLDILRSQWSPALTVSKVLLSICSLLCDPNPDDPLVPDIAQIYKSDKEKYNRHAREWTQKYAM
>tr|A0A7L2RLA7|A0A7L2RLA7_9PASS/7-147 [subseq from] UB2D1 enzyme (Fragment) OS=Neodrepanis coruscans OX=254563 GN=Ube2d1 PE=3 SV=1
------PQELSDLQRDPPAHCSAGPVGDDLFHWQATIMGPPDSAYQGGVFFLTVHFPTDYPFKPPKIAFTTKIYHPNINSNGSICLDILRSQWSPALTVSKVLLSICSLLCDPNPDDPLVPDIAQIYKSDKEKYNRHAREWTQKYAM
>tr|A0A7L3E580|A0A7L3E580_9PASS/8-147 [subseq from] UB2D1 enzyme (Fragment) OS=Chaetops frenatus OX=221966 GN=Ube2d1 PE=3 SV=1
-------QELSDLQRDPPAHCSAGPVGDDLFHWQATIMGPPDSAYQGGVFFLTVHFPTDYPFKPPKIAFTTKIYHPNINSNGSICLDILRSQWSPALTVSKVLLSICSLLCDPNPDDPLVPDIAQIYKSDKEKYNRHAREWTQKYAM
>tr|A0A7L3HDV8|A0A7L3HDV8_9PASS/8-147 [subseq from] UB2D1 enzyme (Fragment) OS=Buphagus erythrorhynchus OX=245048 GN=Ube2d1 PE=3 SV=1
-------QELSDLQRDPPAHCSAGPVGDDLFHWQATIMGPPDSAYQGGVFFLTVHFPTDYPFKPPKIAFTTKIYHPNINSNGSICLDILRSQWSPALTVSKVLLSICSLLCDPNPDDPLVPDIAQIYKSDKEKYNRHAREWTQKYAM
>tr|A0A7L3JZ72|A0A7L3JZ72_9PASS/8-147 [subseq from] UB2D1 enzyme (Fragment) OS=Drymodes brunneopygia OX=626378 GN=Ube2d1 PE=3 SV=1
-------QELSDLQRDPPAHCSAGPVGDDLFHWQATIMGPPDSAYQGGVFFLTVHFPTDYPFKPPKIAFTTKIYHPNINSNGSICLDILRSQWSPALTVSKVLLSICSLLCDPNPDDPLVPDIAQIYKSDKEKYNRHAREWTQKYAM
>tr|A0A7L3PFS1|A0A7L3PFS1_9DEND/8-147 [subseq from] UB2D1 enzyme (Fragment) OS=Xiphorhynchus elegans OX=269412 GN=Ube2d1 PE=3 SV=1
-------QELSDLQRDPPAHCSAGPVGDDLFHWQATIMGPPDSAYQGGVFFLTVHFPTDYPFKPPKIAFTTKIYHPNINSNGSICLDILRSQWSPALTVSKVLLSICSLLCDPNPDDPLVPDIAQIYKSDKEKYNRHAREWTQKYAM
>tr|A0A7L3QWQ3|A0A7L3QWQ3_9SYLV/8-147 [subseq from] UB2D1 enzyme (Fragment) OS=Cettia cetti OX=68486 GN=Ube2d1 PE=3 SV=1
-------QELSDLQRDPPAHCSAGPVGDDLFHWQATIMGPPDSAYQGGVFFLTVHFPTDYPFKPPKIAFTTKIYHPNINSNGSICLDILRSQWSPALTVSKVLLSICSLLCDPNPDDPLVPDIAQIYKSDKEKYNRHAREWTQKYAM
>tr|A0A7L3UV37|A0A7L3UV37_MOLAT/7-146 [subseq from] UB2D1 enzyme (Fragment) OS=Molothrus ater OX=84834 GN=Ube2d1 PE=3 SV=1
-------QELSDLQRDPPAHCSAGPVGDDLFHWQATIMGPPDSAYQGGVFFLTVHFPTDYPFKPPKIAFTTKIYHPNINSNGSICLDILRSQWSPALTVSKVLLSICSLLCDPNPDDPLVPDIAQIYKSDKEKYNRHAREWTQKYAM
>tr|A0A7L4EKR9|A0A7L4EKR9_HIRRU/8-147 [subseq from] UB2D1 enzyme (Fragment) OS=Hirundo rustica OX=43150 GN=Ube2d1 PE=3 SV=1
-------QELSDLQRDPPAHCSAGPVGDDLFHWQATIMGPPDSAYQGGVFFLTVHFPTDYPFKPPKIAFTTKIYHPNINSNGSICLDILRSQWSPALTVSKVLLSICSLLCDPNPDDPLVPDIAQIYKSDKEKYNRHAREWTQKYAM
>tr|A0A7L4LL22|A0A7L4LL22_9CORV/7-146 [subseq from] UB2D1 enzyme (Fragment) OS=Callaeas wilsoni OX=1347786 GN=Ube2d1 PE=3 SV=1
-------QELSDLQRDPPAHCSAGPVGDDLFHWQATIMGPPDSAYQGGVFFLTVHFPTDYPFKPPKIAFTTKIYHPNINSNGSICLDILRSQWSPALTVSKVLLSICSLLCDPNPDDPLVPDIAQIYKSDKEKYNRHAREWTQKYAM
>tr|A0A850UDR6|A0A850UDR6_9CORV/8-147 [subseq from] UB2D1 enzyme (Fragment) OS=Chloropsis hardwickii OX=667144 GN=Ube2d1 PE=4 SV=1
-------QELSDLQRDPPAHCSAGPVGDDLFHWQATIMGPPDSAYQGGVFFLTVHFPTDYPFKPPKIAFTTKIYHPNINSNGSICLDILRSQWSPALTVSKVLLSICSLLCDPNPDDPLVPDIAQIYKSDKEKYNRHAREWTQKYAM
>tr|A0A851CW43|A0A851CW43_CALVR/8-147 [subseq from] UB2D1 enzyme (Fragment) OS=Calyptomena viridis OX=135972 GN=Ube2d1 PE=4 SV=1
-------QELSDLQRDPPAHCSAGPVGDDLFHWQATIMGPPDSAYQGGVFFLTVHFPTDYPFKPPKIAFTTKIYHPNINSNGSICLDILRSQWSPALTVSKVLLSICSLLCDPNPDDPLVPDIAQIYKSDKEKYNRHAREWTQKYAM
>tr|A0A851JHE7|A0A851JHE7_9PASS/8-147 [subseq from] UB2D1 enzyme (Fragment) OS=Donacobius atricapilla OX=237420 GN=Ube2d1 PE=4 SV=1
-------QELSDLQRDPPAHCSAGPVGDDLFHWQATIMGPPDSAYQGGVFFLTVHFPTDYPFKPPKIAFTTKIYHPNINSNGSICLDILRSQWSPALTVSKVLLSICSLLCDPNPDDPLVPDIAQIYKSDKEKYNRHAREWTQKYAM
>tr|A0A7K4UZB1|A0A7K4UZB1_9EMBE/7-146 [subseq from] UB2D1 enzyme (Fragment) OS=Emberiza fucata OX=337179 GN=Ube2d1 PE=3 SV=1
-------QELSDLQRDPPAHCSAGPVGDDLFHWQATIMGPPDSAYQGGVFFLTVHFPTDYPFKPPKIAFTTKIYHPNINSNGSICLDILRSQWSPALTVSKVLLSICSLLCDPNPDDPLVPDIAQIYKSDKEKYNRHAREWTQKYAM
>tr|A0A851U724|A0A851U724_9PASS/7-146 [subseq from] UB2D1 enzyme (Fragment) OS=Elachura formosa OX=1463973 GN=Ube2d1 PE=4 SV=1
-------QELSDLQRDPPAHCSAGPVGDDLFHWQATIMGPPDSAYQGGVFFLTVHFPTDYPFKPPKIAFTTKIYHPNINSNGSICLDILRSQWSPALTVSKVLLSICSLLCDPNPDDPLVPDIAQIYKSDKEKYNRHAREWTQKYAM
>tr|A0A851VNE7|A0A851VNE7_9PASS/7-146 [subseq from] UB2D1 enzyme (Fragment) OS=Copsychus sechellarum OX=797021 GN=Ube2d1 PE=4 SV=1
-------QELSDLQRDPPAHCSAGPVGDDLFHWQATIMGPPDSAYQGGVFFLTVHFPTDYPFKPPKIAFTTKIYHPNINSNGSICLDILRSQWSPALTVSKVLLSICSLLCDPNPDDPLVPDIAQIYKSDKEKYNRHAREWTQKYAM
>tr|A0A851X3K4|A0A851X3K4_9CORV/8-147 [subseq from] UB2D1 enzyme (Fragment) OS=Corvus moneduloides OX=1196302 GN=Ube2d1 PE=4 SV=1
-------QELSDLQRDPPAHCSAGPVGDDLFHWQATIMGPPDSAYQGGVFFLTVHFPTDYPFKPPKIAFTTKIYHPNINSNGSICLDILRSQWSPALTVSKVLLSICSLLCDPNPDDPLVPDIAQIYKSDKEKYNRHAREWTQKYAM
>tr|A0A852A6L3|A0A852A6L3_CALOR/7-146 [subseq from] UB2D1 enzyme (Fragment) OS=Calcarius ornatus OX=198940 GN=Ube2d1 PE=4 SV=1
-------QELSDLQRDPPAHCSAGPVGDDLFHWQATIMGPPDSAYQGGVFFLTVHFPTDYPFKPPKIAFTTKIYHPNINSNGSICLDILRSQWSPALTVSKVLLSICSLLCDPNPDDPLVPDIAQIYKSDKEKYNRHAREWTQKYAM
>tr|A0A852B4M6|A0A852B4M6_9CORV/8-147 [subseq from] UB2D1 enzyme (Fragment) OS=Chloropsis cyanopogon OX=1218682 GN=Ube2d1 PE=4 SV=1
-------QELSDLQRDPPAHCSAGPVGDDLFHWQATIMGPPDSAYQGGVFFLTVHFPTDYPFKPPKIAFTTKIYHPNINSNGSICLDILRSQWSPALTVSKVLLSICSLLCDPNPDDPLVPDIAQIYKSDKEKYNRHAREWTQKYAM
>tr|A0A852D793|A0A852D793_PASAF/7-146 [subseq from] UB2D1 enzyme (Fragment) OS=Passerina amoena OX=142471 GN=Ube2d1 PE=4 SV=1
-------QELSDLQRDPPAHCSAGPVGDDLFHWQATIMGPPDSAYQGGVFFLTVHFPTDYPFKPPKIAFTTKIYHPNINSNGSICLDILRSQWSPALTVSKVLLSICSLLCDPNPDDPLVPDIAQIYKSDKEKYNRHAREWTQKYAM
>tr|A0A852N048|A0A852N048_9PASS/7-146 [subseq from] UB2D1 enzyme (Fragment) OS=Pteruthius melanotis OX=357074 GN=Ube2d1 PE=4 SV=1
-------QELSDLQRDPPAHCSAGPVGDDLFHWQATIMGPPDSAYQGGVFFLTVHFPTDYPFKPPKIAFTTKIYHPNINSNGSICLDILRSQWSPALTVSKVLLSICSLLCDPNPDDPLVPDIAQIYKSDKEKYNRHAREWTQKYAM
>tr|A0A852P4G3|A0A852P4G3_9PASS/8-147 [subseq from] UB2D1 enzyme (Fragment) OS=Atrichornis clamosus OX=449594 GN=Ube2d1 PE=4 SV=1
-------QELSDLQRDPPAHCSAGPVGDDLFHWQATIMGPPDSAYQGGVFFLTVHFPTDYPFKPPKIAFTTKIYHPNINSNGSICLDILRSQWSPALTVSKVLLSICSLLCDPNPDDPLVPDIAQIYKSDKEKYNRHAREWTQKYAM
>tr|A0A2U3ZBK4|A0A2U3ZBK4_ODORO/10-149 [subseq from] ubiquitin-conjugating enzyme E2 D1 isoform X1 OS=Odobenus rosmarus divergens OX=9708 GN=UBE2D1 PE=3 SV=1
-------QELSDLQRDPPAHCSAGPVGDDLFHWQATIMGPPDSAYQGGVFFLTVHFPTDYPFKPPKIAFTTKIYHPNINSNGSICLDILRSQWSPALTVSKVLLSICSLLCDPNPDDPLVPDIAQIYKSDKEKYNRHAREWTQKYAM
>tr|A0A2Y9HUL6|A0A2Y9HUL6_NEOSC/10-149 [subseq from] ubiquitin-conjugating enzyme E2 D1 isoform X1 OS=Neomonachus schauinslandi OX=29088 GN=UBE2D1 PE=3 SV=1
-------QELSDLQRDPPAHCSAGPVGDDLFHWQATIMGPPDSAYQGGVFFLTVHFPTDYPFKPPKIAFTTKIYHPNINSNGSICLDILRSQWSPALTVSKVLLSICSLLCDPNPDDPLVPDIAQIYKSDKEKYNRHAREWTQKYAM
>tr|A0A663N9Q0|A0A663N9Q0_ATHCN/10-149 [subseq from] Ubiquitin conjugating enzyme E2 D1 OS=Athene cunicularia OX=194338 GN=UBE2D1 PE=3 SV=1
-------QELSDLQRDPPAHCSAGPVGDDLFHWQATIMGPPDSAYQGGVFFLTVHFPTDYPFKPPKIAFTTKIYHPNINSNGSICLDILRSQWSPALTVSKVLLSICSLLCDPNPDDPLVPDIAQIYKSDKEKYNRHAREWTQKYAM
>tr|A0A7K4ZKP0|A0A7K4ZKP0_9AVES/8-147 [subseq from] UB2D1 enzyme (Fragment) OS=Centropus unirufus OX=1118519 GN=Ube2d1 PE=3 SV=1
-------QELSDLQRDPPAHCSAGPVGDDLFHWQATIMGPPDSAYQGGVFFLTVHFPTDYPFKPPKIAFTTKIYHPNINSNGSICLDILRSQWSPALTVSKVLLSICSLLCDPNPDDPLVPDIAQIYKSDKEKYNRHAREWTQKYAM
>tr|A0A7K5ZU38|A0A7K5ZU38_ONYCO/8-147 [subseq from] UB2D1 enzyme (Fragment) OS=Onychorhynchus coronatus OX=360224 GN=Ube2d1 PE=3 SV=1
-------QELSDLQRDPPAHCSAGPVGDDLFHWQATIMGPPDSAYQGGVFFLTVHFPTDYPFKPPKIAFTTKIYHPNINSNGSICLDILRSQWSPALTVSKVLLSICSLLCDPNPDDPLVPDIAQIYKSDKEKYNRHAREWTQKYAM
>tr|A0A7K6KRR7|A0A7K6KRR7_9CORV/10-149 [subseq from] UB2D1 enzyme (Fragment) OS=Falcunculus frontatus OX=254539 GN=Ube2d1 PE=3 SV=1
-------QELSDLQRDPPAHCSAGPVGDDLFHWQATIMGPPDSAYQGGVFFLTVHFPTDYPFKPPKIAFTTKIYHPNINSNGSICLDILRSQWSPALTVSKVLLSICSLLCDPNPDDPLVPDIAQIYKSDKEKYNRHAREWTQKYAM
>tr|A0A7K7A584|A0A7K7A584_9AVES/7-146 [subseq from] UB2D1 enzyme (Fragment) OS=Nothoprocta pentlandii OX=2585814 GN=Ube2d1 PE=3 SV=1
-------QELSDLQRDPPAHCSAGPVGDDLFHWQATIMGPPDSAYQGGVFFLTVHFPTDYPFKPPKIAFTTKIYHPNINSNGSICLDILRSQWSPALTVSKVLLSICSLLCDPNPDDPLVPDIAQIYKSDKEKYNRHAREWTQKYAM
>tr|A0A7K7BAR1|A0A7K7BAR1_9AVES/7-146 [subseq from] UB2D1 enzyme (Fragment) OS=Nothoprocta ornata OX=83376 GN=Ube2d1 PE=3 SV=1
-------QELSDLQRDPPAHCSAGPVGDDLFHWQATIMGPPDSAYQGGVFFLTVHFPTDYPFKPPKIAFTTKIYHPNINSNGSICLDILRSQWSPALTVSKVLLSICSLLCDPNPDDPLVPDIAQIYKSDKEKYNRHAREWTQKYAM
>tr|A0A7K7D9X6|A0A7K7D9X6_PHEME/6-145 [subseq from] UB2D1 enzyme (Fragment) OS=Pheucticus melanocephalus OX=371919 GN=Ube2d1 PE=3 SV=1
-------QELSDLQRDPPAHCSAGPVGDDLFHWQATIMGPPDSAYQGGVFFLTVHFPTDYPFKPPKIAFTTKIYHPNINSNGSICLDILRSQWSPALTVSKVLLSICSLLCDPNPDDPLVPDIAQIYKSDKEKYNRHAREWTQKYAM
>tr|A0A7K7H814|A0A7K7H814_9PASS/7-146 [subseq from] UB2D1 enzyme (Fragment) OS=Rhegmatorhina hoffmannsi OX=468512 GN=Ube2d1 PE=3 SV=1
-------QELSDLQRDPPAHCSAGPVGDDLFHWQATIMGPPDSAYQGGVFFLTVHFPTDYPFKPPKIAFTTKIYHPNINSNGSICLDILRSQWSPALTVSKVLLSICSLLCDPNPDDPLVPDIAQIYKSDKEKYNRHAREWTQKYAM
>tr|A0A7L4NHX0|A0A7L4NHX0_9AVES/8-147 [subseq from] UB2D1 enzyme (Fragment) OS=Ceyx cyanopectus OX=390723 GN=Ube2d1 PE=3 SV=1
-------QELSDLQRDPPAHCSAGPVGDDLFHWQATIMGPPDSAYQGGVFFLTVHFPTDYPFKPPKIAFTTKIYHPNINSNGSICLDILRSQWSPALTVSKVLLSICSLLCDPNPDDPLVPDIAQIYKSDKEKYNRHAREWTQKYAM
>tr|A0A851DLU7|A0A851DLU7_TODME/8-147 [subseq from] UB2D1 enzyme (Fragment) OS=Todus mexicanus OX=135184 GN=Ube2d1 PE=4 SV=1
-------QELSDLQRDPPAHCSAGPVGDDLFHWQATIMGPPDSAYQGGVFFLTVHFPTDYPFKPPKIAFTTKIYHPNINSNGSICLDILRSQWSPALTVSKVLLSICSLLCDPNPDDPLVPDIAQIYKSDKEKYNRHAREWTQKYAM
>tr|A0A851KNQ8|A0A851KNQ8_VIDCH/7-146 [subseq from] UB2D1 enzyme (Fragment) OS=Vidua chalybeata OX=81927 GN=Ube2d1 PE=4 SV=1
-------QELSDLQRDPPAHCSAGPVGDDLFHWQATIMGPPDSAYQGGVFFLTVHFPTDYPFKPPKIAFTTKIYHPNINSNGSICLDILRSQWSPALTVSKVLLSICSLLCDPNPDDPLVPDIAQIYKSDKEKYNRHAREWTQKYAM
>tr|A0A852LWN6|A0A852LWN6_9AVES/8-147 [subseq from] UB2D1 enzyme (Fragment) OS=Centropus bengalensis OX=1463675 GN=Ube2d1 PE=4 SV=1
-------QELSDLQRDPPAHCSAGPVGDDLFHWQATIMGPPDSAYQGGVFFLTVHFPTDYPFKPPKIAFTTKIYHPNINSNGSICLDILRSQWSPALTVSKVLLSICSLLCDPNPDDPLVPDIAQIYKSDKEKYNRHAREWTQKYAM
>tr|L8IMG6|L8IMG6_9CETA/3-142 [subseq from] Ubiquitin-conjugating enzyme E2 D1 (Fragment) OS=Bos mutus OX=72004 GN=M91_11601 PE=3 SV=1
-------QELSDLQRDPPAHCSAGPVGDDLFHWQATIMGPPDSAYQGGVFFLTVHFPTDYPFKPPKIAFTTKIYHPNINSNGSICLDILRSQWSPALTVSKVLLSICSLLCDPNPDDPLVPDIAQIYKSDKEKYNRHAREWTQKYAM
>tr|A0A7K6DUT5|A0A7K6DUT5_9PASS/8-147 [subseq from] UB2D1 enzyme (Fragment) OS=Origma solitaria OX=720586 GN=Ube2d1 PE=3 SV=1
-------QELSDLQRDPPAHCSAGPVGDDLFHWQATIMGPPDSAYQGGVFFLTVHFPTDYPFKPPKIAFTTKIYHPNINSNGSICLDILRSQWSPALTVSKVLLSICSLLCDPNPDDPLVPDIAQIYKSDKEKYNRHAREWTQKYAM
>tr|A0A7K7V7W9|A0A7K7V7W9_EUDEL/7-146 [subseq from] UB2D1 enzyme (Fragment) OS=Eudromia elegans OX=8805 GN=Ube2d1 PE=3 SV=1
-------QELSDLQRDPPAHCSAGPVGDDLFHWQATIMGPPDSAYQGGVFFLTVHFPTDYPFKPPKIAFTTKIYHPNINSNGSICLDILRSQWSPALTVSKVLLSICSLLCDPNPDDPLVPDIAQIYKSDKEKYNRHAREWTQKYAM
>tr|A0A7K7W4M8|A0A7K7W4M8_9AVES/8-147 [subseq from] UB2D1 enzyme (Fragment) OS=Nothocercus julius OX=2585813 GN=Ube2d1 PE=3 SV=1
-------QELSDLQRDPPAHCSAGPVGDDLFHWQATIMGPPDSAYQGGVFFLTVHFPTDYPFKPPKIAFTTKIYHPNINSNGSICLDILRSQWSPALTVSKVLLSICSLLCDPNPDDPLVPDIAQIYKSDKEKYNRHAREWTQKYAM
>tr|A0A7L3ILA9|A0A7L3ILA9_9PASS/8-147 [subseq from] UB2D1 enzyme (Fragment) OS=Pardalotus punctatus OX=254575 GN=Ube2d1 PE=3 SV=1
-------QELSDLQRDPPAHCSAGPVGDDLFHWQATIMGPPDSAYQGGVFFLTVHFPTDYPFKPPKIAFTTKIYHPNINSNGSICLDILRSQWSPALTVSKVLLSICSLLCDPNPDDPLVPDIAQIYKSDKEKYNRHAREWTQKYAM
>tr|A0A851TGW5|A0A851TGW5_9AVES/7-146 [subseq from] UB2D1 enzyme (Fragment) OS=Nothocercus nigrocapillus OX=1977171 GN=Ube2d1 PE=4 SV=1
-------QELSDLQRDPPAHCSAGPVGDDLFHWQATIMGPPDSAYQGGVFFLTVHFPTDYPFKPPKIAFTTKIYHPNINSNGSICLDILRSQWSPALTVSKVLLSICSLLCDPNPDDPLVPDIAQIYKSDKEKYNRHAREWTQKYAM
>tr|A0A7K4K6F4|A0A7K4K6F4_9AVES/7-146 [subseq from] UB2D1 enzyme (Fragment) OS=Crypturellus soui OX=458187 GN=Ube2d1 PE=3 SV=1
-------QELSDLQRDPPAHCSAGPVGDDLFHWQATIMGPPDSAYQGGVFFLTVHFPTDYPFKPPKIAFTTKIYHPNINSNGSICLDILRSQWSPALTVSKVLLSICSLLCDPNPDDPLVPDIAQIYKSDKEKYNRHAREWTQKYAM
>tr|A0A7K4L2W7|A0A7K4L2W7_9AVES/7-146 [subseq from] UB2D1 enzyme (Fragment) OS=Crypturellus undulatus OX=48396 GN=Ube2d1 PE=3 SV=1
-------QELSDLQRDPPAHCSAGPVGDDLFHWQATIMGPPDSAYQGGVFFLTVHFPTDYPFKPPKIAFTTKIYHPNINSNGSICLDILRSQWSPALTVSKVLLSICSLLCDPNPDDPLVPDIAQIYKSDKEKYNRHAREWTQKYAM
>tr|A0A7K7KU11|A0A7K7KU11_9AVES/8-147 [subseq from] UB2D1 enzyme (Fragment) OS=Asarcornis scutulata OX=75869 GN=Ube2d1 PE=3 SV=1
-------QELSDLQRDPPAHCSAGPVGDDLFHWQATIMGPPDSAYQGGVFFLTVHFPTDYPFKPPKIAFTTKIYHPNINSNGSICLDILRSQWSPALTVSKVLLSICSLLCDPNPDDPLVPDIAQIYKSDKEKYNRHAREWTQKYAM
>tr|A0A7L2BUF3|A0A7L2BUF3_9PASS/7-146 [subseq from] UB2D1 enzyme (Fragment) OS=Alaudala cheleensis OX=670337 GN=Ube2d1 PE=3 SV=1
-------QELSDLQRDPPAHCSAGPVGDDLFHWQATIMGPPDSAYQGGVFFLTVHFPTDYPFKPPKVAFTTKIYHPNINSNGSICLDILRSQWSPALTVSKVLLSICSLLCDPNPDDPLVPDIAQIYKSDKEKYNRHAREWTQKYAM
>tr|A0A2K5E0C8|A0A2K5E0C8_AOTNA/3-142 [subseq from] Ubiquitin conjugating enzyme E2 D1 OS=Aotus nancymaae OX=37293 GN=UBE2D1 PE=3 SV=1
-------QELSDLQRDPPAHCSAGPVGDDLFHWQATIMGPPDSAYQGGVFFLTVHFPTDYPFKPPKIAFTTKIYHPNINSNGSICLDILRSQWSPALTVSKVLLSICSLLCDPNPDDPLVPDIAQIYKSDKEKYNRHAREWTQKYAM
>tr|S7MUI9|S7MUI9_MYOBR/22-161 [subseq from] Ubiquitin-conjugating enzyme E2 D1 OS=Myotis brandtii OX=109478 GN=D623_10031376 PE=3 SV=1
-------NELSDLQRDPPAHCSAGPVGDDLFHWQATIMGPPDSAYQGGVFFLTVHFPTDYPFKPPKIAFTTKIYHPNINSNGSICLDILRSQWSPALTVSKVLLSICSLLCDPNPDDPLVPDIAQIYKSDKEKYNRHAREWTQKYAM
>tr|A0A2Y9J6Z1|A0A2Y9J6Z1_ENHLU/32-171 [subseq from] ubiquitin-conjugating enzyme E2 D1 isoform X1 OS=Enhydra lutris kenyoni OX=391180 GN=LOC111145114 PE=3 SV=1
-------QELSDLQRDPPAHCSAGPVGDDLFHWQATIMGPPDSAYQGGVFFLTVHFPTDYPFKPPKIAFTTKIYHPNINSNGSICLDILRSQWSPALTVSKVLLSICSLLCDPNPDDPLVPDIAQIYKSDKEKYNRHAREWTQKYAM
>tr|A0A3Q7MGT1|A0A3Q7MGT1_CALUR/32-171 [subseq from] ubiquitin-conjugating enzyme E2 D1 isoform X1 OS=Callorhinus ursinus OX=34884 GN=UBE2D1 PE=3 SV=1
-------QELSDLQRDPPAHCSAGPVGDDLFHWQATIMGPPDSAYQGGVFFLTVHFPTDYPFKPPKIAFTTKIYHPNINSNGSICLDILRSQWSPALTVSKVLLSICSLLCDPNPDDPLVPDIAQIYKSDKEKYNRHAREWTQKYAM
>tr|A0A6J2D5A2|A0A6J2D5A2_ZALCA/32-171 [subseq from] ubiquitin-conjugating enzyme E2 D1 isoform X2 OS=Zalophus californianus OX=9704 GN=UBE2D1 PE=3 SV=1
-------QELSDLQRDPPAHCSAGPVGDDLFHWQATIMGPPDSAYQGGVFFLTVHFPTDYPFKPPKIAFTTKIYHPNINSNGSICLDILRSQWSPALTVSKVLLSICSLLCDPNPDDPLVPDIAQIYKSDKEKYNRHAREWTQKYAM
>tr|A0A2K6KWZ7|A0A2K6KWZ7_RHIBE/3-148 [subseq from] UBC core domain-containing protein OS=Rhinopithecus bieti OX=61621 GN=UBE2D1 PE=3 SV=1
--LHRgRQSEILDLQRDPPAHCSAGPVGDDLFHWQATIMGPPDSAYQGGVFFLTVHFPTDYPFKPPKIAFTTKIYHPNINSNGSICLDILRSQWSPALTVSKVLLSICSLLCDPNPDDPLVPDIAQIYKSDKEKYNRHAREWTQKYAM
>tr|A0A2K6QRY0|A0A2K6QRY0_RHIRO/3-148 [subseq from] UBC core domain-containing protein OS=Rhinopithecus roxellana OX=61622 GN=UBE2D1 PE=3 SV=1
--LHRgRQSEILDLQRDPPAHCSAGPVGDDLFHWQATIMGPPDSAYQGGVFFLTVHFPTDYPFKPPKIAFTTKIYHPNINSNGSICLDILRSQWSPALTVSKVLLSICSLLCDPNPDDPLVPDIAQIYKSDKEKYNRHAREWTQKYAM
>tr|A0A091EQB7|A0A091EQB7_CORBR/2-140 [subseq from] Ubiquitin-conjugating enzyme E2 D1 (Fragment) OS=Corvus brachyrhynchos OX=85066 GN=N302_09035 PE=3 SV=1
--------ELSDLQRDPPAHCSAGPVGDDLFHWQATIMGPPDSAYQGGVFFLTVHFPTDYPFKPPKIAFTTKIYHPNINSNGSICLDILRSQWSPALTVSKVLLSICSLLCDPNPDDPLVPDIAQIYKSDKEKYNRHAREWTQKYAM
>tr|A0A099Z6K8|A0A099Z6K8_TINGU/2-140 [subseq from] Ubiquitin-conjugating enzyme E2 D1 (Fragment) OS=Tinamus guttatus OX=94827 GN=N309_03810 PE=3 SV=1
--------ELSDLQRDPPAHCSAGPVGDDLFHWQATIMGPPDSAYQGGVFFLTVHFPTDYPFKPPKIAFTTKIYHPNINSNGSICLDILRSQWSPALTVSKVLLSICSLLCDPNPDDPLVPDIAQIYKSDKEKYNRHAREWTQKYAM
>tr|A0A287ARZ0|A0A287ARZ0_PIG/2-140 [subseq from] Ubiquitin conjugating enzyme E2 D1 OS=Sus scrofa OX=9823 GN=UBE2D1 PE=3 SV=1
--------ELSDLQRDPPAHCSAGPVGDDLFHWQATIMGPPDSAYQGGVFFLTVHFPTDYPFKPPKIAFTTKIYHPNINSNGSICLDILRSQWSPALTVSKVLLSICSLLCDPNPDDPLVPDIAQIYKSDKEKYNRHAREWTQKYAM
>tr|A0A672UHR5|A0A672UHR5_STRHB/63-202 [subseq from] Ubiquitin conjugating enzyme E2 D1 OS=Strigops habroptila OX=2489341 GN=UBE2D1 PE=3 SV=1
-------QELSDLQRDPPAHCSAGPVGDDLFHWQATIMGPPDSAYQGGVFFLTVHFPTDYPFKPPKIAFTTKIYHPNINSNGSICLDILRSQWSPALTVSKVLLSICSLLCDPNPDDPLVPDIAQIYKSDKEKYNRHAREWTQKYAM
>tr|A0A7K4QND2|A0A7K4QND2_9TYRA/2-140 [subseq from] UB2D1 enzyme (Fragment) OS=Neopipo cinnamomea OX=456388 GN=Ube2d1 PE=3 SV=1
--------ELSDLQRDPPAHCSAGPVGDDLFHWQATIMGPPDSAYQGGVFFLTVHFPTDYPFKPPKIAFTTKIYHPNINSNGSICLDILRSQWSPALTVSKVLLSICSLLCDPNPDDPLVPDIAQIYKSDKEKYNRHAREWTQKYAM
>tr|A0A7K4UND6|A0A7K4UND6_9SYLV/2-140 [subseq from] UB2D1 enzyme (Fragment) OS=Sinosuthora webbiana OX=337173 GN=Ube2d1 PE=3 SV=1
--------ELSDLQRDPPAHCSAGPVGDDLFHWQATIMGPPDSAYQGGVFFLTVHFPTDYPFKPPKIAFTTKIYHPNINSNGSICLDILRSQWSPALTVSKVLLSICSLLCDPNPDDPLVPDIAQIYKSDKEKYNRHAREWTQKYAM
>tr|A0A7K5BGY0|A0A7K5BGY0_9FURN/2-140 [subseq from] UB2D1 enzyme (Fragment) OS=Furnarius figulus OX=463165 GN=Ube2d1 PE=3 SV=1
--------ELSDLQRDPPAHCSAGPVGDDLFHWQATIMGPPDSAYQGGVFFLTVHFPTDYPFKPPKIAFTTKIYHPNINSNGSICLDILRSQWSPALTVSKVLLSICSLLCDPNPDDPLVPDIAQIYKSDKEKYNRHAREWTQKYAM
>tr|A0A7K5CJ59|A0A7K5CJ59_MOTAL/2-140 [subseq from] UB2D1 enzyme (Fragment) OS=Motacilla alba OX=45807 GN=Ube2d1 PE=3 SV=1
--------ELSDLQRDPPAHCSAGPVGDDLFHWQATIMGPPDSAYQGGVFFLTVHFPTDYPFKPPKIAFTTKIYHPNINSNGSICLDILRSQWSPALTVSKVLLSICSLLCDPNPDDPLVPDIAQIYKSDKEKYNRHAREWTQKYAM
>tr|A0A7K5DPK6|A0A7K5DPK6_9TYRA/2-140 [subseq from] UB2D1 enzyme (Fragment) OS=Pachyramphus minor OX=369605 GN=Ube2d1 PE=3 SV=1
--------ELSDLQRDPPAHCSAGPVGDDLFHWQATIMGPPDSAYQGGVFFLTVHFPTDYPFKPPKIAFTTKIYHPNINSNGSICLDILRSQWSPALTVSKVLLSICSLLCDPNPDDPLVPDIAQIYKSDKEKYNRHAREWTQKYAM
>tr|A0A7K5EBW5|A0A7K5EBW5_POLCE/2-140 [subseq from] UB2D1 enzyme (Fragment) OS=Polioptila caerulea OX=66707 GN=Ube2d1 PE=3 SV=1
--------ELSDLQRDPPAHCSAGPVGDDLFHWQATIMGPPDSAYQGGVFFLTVHFPTDYPFKPPKIAFTTKIYHPNINSNGSICLDILRSQWSPALTVSKVLLSICSLLCDPNPDDPLVPDIAQIYKSDKEKYNRHAREWTQKYAM
>tr|A0A7K5FZN8|A0A7K5FZN8_PROAR/2-140 [subseq from] UB2D1 enzyme (Fragment) OS=Probosciger aterrimus OX=141839 GN=Ube2d1 PE=3 SV=1
--------ELSDLQRDPPAHCSAGPVGDDLFHWQATIMGPPDSAYQGGVFFLTVHFPTDYPFKPPKIAFTTKIYHPNINSNGSICLDILRSQWSPALTVSKVLLSICSLLCDPNPDDPLVPDIAQIYKSDKEKYNRHAREWTQKYAM
>tr|A0A7K5JGA7|A0A7K5JGA7_TOXRE/2-140 [subseq from] UB2D1 enzyme (Fragment) OS=Toxostoma redivivum OX=99882 GN=Ube2d1 PE=3 SV=1
--------ELSDLQRDPPAHCSAGPVGDDLFHWQATIMGPPDSAYQGGVFFLTVHFPTDYPFKPPKIAFTTKIYHPNINSNGSICLDILRSQWSPALTVSKVLLSICSLLCDPNPDDPLVPDIAQIYKSDKEKYNRHAREWTQKYAM
>tr|A0A7K5LVS3|A0A7K5LVS3_CARCD/2-140 [subseq from] UB2D1 enzyme (Fragment) OS=Cardinalis cardinalis OX=98964 GN=Ube2d1 PE=3 SV=1
--------ELSDLQRDPPAHCSAGPVGDDLFHWQATIMGPPDSAYQGGVFFLTVHFPTDYPFKPPKIAFTTKIYHPNINSNGSICLDILRSQWSPALTVSKVLLSICSLLCDPNPDDPLVPDIAQIYKSDKEKYNRHAREWTQKYAM
>tr|A0A7K5PJS4|A0A7K5PJS4_9CORV/2-140 [subseq from] UB2D1 enzyme (Fragment) OS=Erythrocercus mccallii OX=107208 GN=Ube2d1 PE=3 SV=1
--------ELSDLQRDPPAHCSAGPVGDDLFHWQATIMGPPDSAYQGGVFFLTVHFPTDYPFKPPKIAFTTKIYHPNINSNGSICLDILRSQWSPALTVSKVLLSICSLLCDPNPDDPLVPDIAQIYKSDKEKYNRHAREWTQKYAM
>tr|A0A7K5T4Z1|A0A7K5T4Z1_9FRIN/2-140 [subseq from] UB2D1 enzyme (Fragment) OS=Urocynchramus pylzowi OX=571890 GN=Ube2d1 PE=3 SV=1
--------ELSDLQRDPPAHCSAGPVGDDLFHWQATIMGPPDSAYQGGVFFLTVHFPTDYPFKPPKIAFTTKIYHPNINSNGSICLDILRSQWSPALTVSKVLLSICSLLCDPNPDDPLVPDIAQIYKSDKEKYNRHAREWTQKYAM
>tr|A0A7K5UAP0|A0A7K5UAP0_9PASS/2-140 [subseq from] UB2D1 enzyme (Fragment) OS=Cephalopterus ornatus OX=114276 GN=Ube2d1 PE=3 SV=1
--------ELSDLQRDPPAHCSAGPVGDDLFHWQATIMGPPDSAYQGGVFFLTVHFPTDYPFKPPKIAFTTKIYHPNINSNGSICLDILRSQWSPALTVSKVLLSICSLLCDPNPDDPLVPDIAQIYKSDKEKYNRHAREWTQKYAM
>tr|A0A7K5W8P1|A0A7K5W8P1_9SYLV/2-140 [subseq from] UB2D1 enzyme (Fragment) OS=Hylia prasina OX=208073 GN=Ube2d1 PE=3 SV=1
--------ELSDLQRDPPAHCSAGPVGDDLFHWQATIMGPPDSAYQGGVFFLTVHFPTDYPFKPPKIAFTTKIYHPNINSNGSICLDILRSQWSPALTVSKVLLSICSLLCDPNPDDPLVPDIAQIYKSDKEKYNRHAREWTQKYAM
>tr|A0A7K6AP03|A0A7K6AP03_UPUEP/2-140 [subseq from] UB2D1 enzyme (Fragment) OS=Upupa epops OX=57439 GN=Ube2d1 PE=3 SV=1
--------ELSDLQRDPPAHCSAGPVGDDLFHWQATIMGPPDSAYQGGVFFLTVHFPTDYPFKPPKIAFTTKIYHPNINSNGSICLDILRSQWSPALTVSKVLLSICSLLCDPNPDDPLVPDIAQIYKSDKEKYNRHAREWTQKYAM
>tr|A0A7K6FDX7|A0A7K6FDX7_9CORV/2-140 [subseq from] UB2D1 enzyme (Fragment) OS=Daphoenositta chrysoptera OX=254528 GN=Ube2d1 PE=3 SV=1
--------ELSDLQRDPPAHCSAGPVGDDLFHWQATIMGPPDSAYQGGVFFLTVHFPTDYPFKPPKIAFTTKIYHPNINSNGSICLDILRSQWSPALTVSKVLLSICSLLCDPNPDDPLVPDIAQIYKSDKEKYNRHAREWTQKYAM
>tr|A0A7K6JCK0|A0A7K6JCK0_9CORV/2-140 [subseq from] UB2D1 enzyme (Fragment) OS=Machaerirhynchus nigripectus OX=1160894 GN=Ube2d1 PE=3 SV=1
--------ELSDLQRDPPAHCSAGPVGDDLFHWQATIMGPPDSAYQGGVFFLTVHFPTDYPFKPPKIAFTTKIYHPNINSNGSICLDILRSQWSPALTVSKVLLSICSLLCDPNPDDPLVPDIAQIYKSDKEKYNRHAREWTQKYAM
>tr|A0A7K6MGW0|A0A7K6MGW0_PANBI/2-140 [subseq from] UB2D1 enzyme (Fragment) OS=Panurus biarmicus OX=181101 GN=Ube2d1 PE=3 SV=1
--------ELSDLQRDPPAHCSAGPVGDDLFHWQATIMGPPDSAYQGGVFFLTVHFPTDYPFKPPKIAFTTKIYHPNINSNGSICLDILRSQWSPALTVSKVLLSICSLLCDPNPDDPLVPDIAQIYKSDKEKYNRHAREWTQKYAM
>tr|A0A7K7YNF4|A0A7K7YNF4_THRLU/2-140 [subseq from] UB2D1 enzyme (Fragment) OS=Thryothorus ludovicianus OX=74200 GN=Ube2d1 PE=3 SV=1
--------ELSDLQRDPPAHCSAGPVGDDLFHWQATIMGPPDSAYQGGVFFLTVHFPTDYPFKPPKIAFTTKIYHPNINSNGSICLDILRSQWSPALTVSKVLLSICSLLCDPNPDDPLVPDIAQIYKSDKEKYNRHAREWTQKYAM
>tr|A0A7K8A1Z2|A0A7K8A1Z2_9PASE/2-140 [subseq from] UB2D1 enzyme (Fragment) OS=Melanocharis versteri OX=254552 GN=Ube2d1 PE=3 SV=1
--------ELSDLQRDPPAHCSAGPVGDDLFHWQATIMGPPDSAYQGGVFFLTVHFPTDYPFKPPKIAFTTKIYHPNINSNGSICLDILRSQWSPALTVSKVLLSICSLLCDPNPDDPLVPDIAQIYKSDKEKYNRHAREWTQKYAM
>tr|A0A7K8AN71|A0A7K8AN71_9CORV/2-140 [subseq from] UB2D1 enzyme (Fragment) OS=Cnemophilus loriae OX=254448 GN=Ube2d1 PE=3 SV=1
--------ELSDLQRDPPAHCSAGPVGDDLFHWQATIMGPPDSAYQGGVFFLTVHFPTDYPFKPPKIAFTTKIYHPNINSNGSICLDILRSQWSPALTVSKVLLSICSLLCDPNPDDPLVPDIAQIYKSDKEKYNRHAREWTQKYAM
>tr|A0A7K8BKH9|A0A7K8BKH9_9CORV/2-140 [subseq from] UB2D1 enzyme (Fragment) OS=Rhagologus leucostigma OX=156170 GN=Ube2d1 PE=3 SV=1
--------ELSDLQRDPPAHCSAGPVGDDLFHWQATIMGPPDSAYQGGVFFLTVHFPTDYPFKPPKIAFTTKIYHPNINSNGSICLDILRSQWSPALTVSKVLLSICSLLCDPNPDDPLVPDIAQIYKSDKEKYNRHAREWTQKYAM
>tr|A0A7K8CRG5|A0A7K8CRG5_9CORV/2-140 [subseq from] UB2D1 enzyme (Fragment) OS=Eulacestoma nigropectus OX=461239 GN=Ube2d1 PE=3 SV=1
--------ELSDLQRDPPAHCSAGPVGDDLFHWQATIMGPPDSAYQGGVFFLTVHFPTDYPFKPPKIAFTTKIYHPNINSNGSICLDILRSQWSPALTVSKVLLSICSLLCDPNPDDPLVPDIAQIYKSDKEKYNRHAREWTQKYAM
>tr|A0A7K8ET56|A0A7K8ET56_LEURO/2-140 [subseq from] UB2D1 enzyme (Fragment) OS=Leucopsar rothschildi OX=127929 GN=Ube2d1 PE=3 SV=1
--------ELSDLQRDPPAHCSAGPVGDDLFHWQATIMGPPDSAYQGGVFFLTVHFPTDYPFKPPKIAFTTKIYHPNINSNGSICLDILRSQWSPALTVSKVLLSICSLLCDPNPDDPLVPDIAQIYKSDKEKYNRHAREWTQKYAM
>tr|A0A7K8FSU4|A0A7K8FSU4_9CORV/2-140 [subseq from] UB2D1 enzyme (Fragment) OS=Struthidea cinerea OX=181839 GN=Ube2d1 PE=3 SV=1
--------ELSDLQRDPPAHCSAGPVGDDLFHWQATIMGPPDSAYQGGVFFLTVHFPTDYPFKPPKIAFTTKIYHPNINSNGSICLDILRSQWSPALTVSKVLLSICSLLCDPNPDDPLVPDIAQIYKSDKEKYNRHAREWTQKYAM
>tr|A0A7K8GW61|A0A7K8GW61_ORTSP/2-140 [subseq from] UB2D1 enzyme (Fragment) OS=Orthonyx spaldingii OX=38397 GN=Ube2d1 PE=3 SV=1
--------ELSDLQRDPPAHCSAGPVGDDLFHWQATIMGPPDSAYQGGVFFLTVHFPTDYPFKPPKIAFTTKIYHPNINSNGSICLDILRSQWSPALTVSKVLLSICSLLCDPNPDDPLVPDIAQIYKSDKEKYNRHAREWTQKYAM
>tr|A0A7K8WB12|A0A7K8WB12_9FURN/2-140 [subseq from] UB2D1 enzyme (Fragment) OS=Sclerurus mexicanus OX=265632 GN=Ube2d1 PE=3 SV=1
--------ELSDLQRDPPAHCSAGPVGDDLFHWQATIMGPPDSAYQGGVFFLTVHFPTDYPFKPPKIAFTTKIYHPNINSNGSICLDILRSQWSPALTVSKVLLSICSLLCDPNPDDPLVPDIAQIYKSDKEKYNRHAREWTQKYAM
>tr|A0A7K8Z1X6|A0A7K8Z1X6_9PASS/2-140 [subseq from] UB2D1 enzyme (Fragment) OS=Sakesphorus luctuosus OX=419690 GN=Ube2d1 PE=3 SV=1
--------ELSDLQRDPPAHCSAGPVGDDLFHWQATIMGPPDSAYQGGVFFLTVHFPTDYPFKPPKIAFTTKIYHPNINSNGSICLDILRSQWSPALTVSKVLLSICSLLCDPNPDDPLVPDIAQIYKSDKEKYNRHAREWTQKYAM
>tr|A0A7K9A652|A0A7K9A652_9PASS/2-140 [subseq from] UB2D1 enzyme (Fragment) OS=Grallaria varia OX=117165 GN=Ube2d1 PE=3 SV=1
--------ELSDLQRDPPAHCSAGPVGDDLFHWQATIMGPPDSAYQGGVFFLTVHFPTDYPFKPPKIAFTTKIYHPNINSNGSICLDILRSQWSPALTVSKVLLSICSLLCDPNPDDPLVPDIAQIYKSDKEKYNRHAREWTQKYAM
>tr|A0A7K9G5V0|A0A7K9G5V0_LOXLE/2-140 [subseq from] UB2D1 enzyme (Fragment) OS=Loxia leucoptera OX=96539 GN=Ube2d1 PE=3 SV=1
--------ELSDLQRDPPAHCSAGPVGDDLFHWQATIMGPPDSAYQGGVFFLTVHFPTDYPFKPPKIAFTTKIYHPNINSNGSICLDILRSQWSPALTVSKVLLSICSLLCDPNPDDPLVPDIAQIYKSDKEKYNRHAREWTQKYAM
>tr|A0A7K9IC21|A0A7K9IC21_9CORV/2-140 [subseq from] UB2D1 enzyme (Fragment) OS=Myiagra hebetior OX=381031 GN=Ube2d1 PE=3 SV=1
--------ELSDLQRDPPAHCSAGPVGDDLFHWQATIMGPPDSAYQGGVFFLTVHFPTDYPFKPPKIAFTTKIYHPNINSNGSICLDILRSQWSPALTVSKVLLSICSLLCDPNPDDPLVPDIAQIYKSDKEKYNRHAREWTQKYAM
>tr|A0A7K9KFE1|A0A7K9KFE1_9PASE/2-140 [subseq from] UB2D1 enzyme (Fragment) OS=Dicaeum eximium OX=667154 GN=Ube2d1 PE=3 SV=1
--------ELSDLQRDPPAHCSAGPVGDDLFHWQATIMGPPDSAYQGGVFFLTVHFPTDYPFKPPKIAFTTKIYHPNINSNGSICLDILRSQWSPALTVSKVLLSICSLLCDPNPDDPLVPDIAQIYKSDKEKYNRHAREWTQKYAM
>tr|A0A7K9KY98|A0A7K9KY98_9PASS/2-140 [subseq from] UB2D1 enzyme (Fragment) OS=Rhabdornis inornatus OX=237438 GN=Ube2d1 PE=3 SV=1
--------ELSDLQRDPPAHCSAGPVGDDLFHWQATIMGPPDSAYQGGVFFLTVHFPTDYPFKPPKIAFTTKIYHPNINSNGSICLDILRSQWSPALTVSKVLLSICSLLCDPNPDDPLVPDIAQIYKSDKEKYNRHAREWTQKYAM
>tr|A0A7K9P9D4|A0A7K9P9D4_9CORV/2-140 [subseq from] UB2D1 enzyme (Fragment) OS=Pachycephala philippinensis OX=449367 GN=Ube2d1 PE=3 SV=1
--------ELSDLQRDPPAHCSAGPVGDDLFHWQATIMGPPDSAYQGGVFFLTVHFPTDYPFKPPKIAFTTKIYHPNINSNGSICLDILRSQWSPALTVSKVLLSICSLLCDPNPDDPLVPDIAQIYKSDKEKYNRHAREWTQKYAM
>tr|A0A7K9QLY6|A0A7K9QLY6_IRECY/2-140 [subseq from] UB2D1 enzyme (Fragment) OS=Irena cyanogastra OX=175120 GN=Ube2d1 PE=3 SV=1
--------ELSDLQRDPPAHCSAGPVGDDLFHWQATIMGPPDSAYQGGVFFLTVHFPTDYPFKPPKIAFTTKIYHPNINSNGSICLDILRSQWSPALTVSKVLLSICSLLCDPNPDDPLVPDIAQIYKSDKEKYNRHAREWTQKYAM
>tr|A0A7K9WLG4|A0A7K9WLG4_9PASS/2-140 [subseq from] UB2D1 enzyme (Fragment) OS=Rhipidura dahli OX=667186 GN=Ube2d1 PE=3 SV=1
--------ELSDLQRDPPAHCSAGPVGDDLFHWQATIMGPPDSAYQGGVFFLTVHFPTDYPFKPPKIAFTTKIYHPNINSNGSICLDILRSQWSPALTVSKVLLSICSLLCDPNPDDPLVPDIAQIYKSDKEKYNRHAREWTQKYAM
>tr|A0A7K9ZC30|A0A7K9ZC30_9CORV/2-140 [subseq from] UB2D1 enzyme (Fragment) OS=Dicrurus megarhynchus OX=450177 GN=Ube2d1 PE=3 SV=1
--------ELSDLQRDPPAHCSAGPVGDDLFHWQATIMGPPDSAYQGGVFFLTVHFPTDYPFKPPKIAFTTKIYHPNINSNGSICLDILRSQWSPALTVSKVLLSICSLLCDPNPDDPLVPDIAQIYKSDKEKYNRHAREWTQKYAM
>tr|A0A7L0J9W2|A0A7L0J9W2_PIPCL/2-140 [subseq from] UB2D1 enzyme (Fragment) OS=Piprites chloris OX=114369 GN=Ube2d1 PE=3 SV=1
--------ELSDLQRDPPAHCSAGPVGDDLFHWQATIMGPPDSAYQGGVFFLTVHFPTDYPFKPPKIAFTTKIYHPNINSNGSICLDILRSQWSPALTVSKVLLSICSLLCDPNPDDPLVPDIAQIYKSDKEKYNRHAREWTQKYAM
>tr|A0A7L0MGU5|A0A7L0MGU5_9PSIT/2-140 [subseq from] UB2D1 enzyme (Fragment) OS=Amazona guildingii OX=175529 GN=Ube2d1 PE=3 SV=1
--------ELSDLQRDPPAHCSAGPVGDDLFHWQATIMGPPDSAYQGGVFFLTVHFPTDYPFKPPKIAFTTKIYHPNINSNGSICLDILRSQWSPALTVSKVLLSICSLLCDPNPDDPLVPDIAQIYKSDKEKYNRHAREWTQKYAM
>tr|A0A7L0QKM8|A0A7L0QKM8_SETKR/2-140 [subseq from] UB2D1 enzyme (Fragment) OS=Setophaga kirtlandii OX=298831 GN=Ube2d1 PE=3 SV=1
--------ELSDLQRDPPAHCSAGPVGDDLFHWQATIMGPPDSAYQGGVFFLTVHFPTDYPFKPPKIAFTTKIYHPNINSNGSICLDILRSQWSPALTVSKVLLSICSLLCDPNPDDPLVPDIAQIYKSDKEKYNRHAREWTQKYAM
>tr|A0A7L0W7E1|A0A7L0W7E1_ALELA/2-140 [subseq from] UB2D1 enzyme (Fragment) OS=Alectura lathami OX=81907 GN=Ube2d1 PE=3 SV=1
--------ELSDLQRDPPAHCSAGPVGDDLFHWQATIMGPPDSAYQGGVFFLTVHFPTDYPFKPPKIAFTTKIYHPNINSNGSICLDILRSQWSPALTVSKVLLSICSLLCDPNPDDPLVPDIAQIYKSDKEKYNRHAREWTQKYAM
>tr|A0A7L0YT56|A0A7L0YT56_9PASE/2-140 [subseq from] UB2D1 enzyme (Fragment) OS=Ploceus nigricollis OX=441696 GN=Ube2d1 PE=3 SV=1
--------ELSDLQRDPPAHCSAGPVGDDLFHWQATIMGPPDSAYQGGVFFLTVHFPTDYPFKPPKIAFTTKIYHPNINSNGSICLDILRSQWSPALTVSKVLLSICSLLCDPNPDDPLVPDIAQIYKSDKEKYNRHAREWTQKYAM
>tr|A0A7L0Z383|A0A7L0Z383_9PASS/2-140 [subseq from] UB2D1 enzyme (Fragment) OS=Oxyruncus cristatus OX=114331 GN=Ube2d1 PE=3 SV=1
--------ELSDLQRDPPAHCSAGPVGDDLFHWQATIMGPPDSAYQGGVFFLTVHFPTDYPFKPPKIAFTTKIYHPNINSNGSICLDILRSQWSPALTVSKVLLSICSLLCDPNPDDPLVPDIAQIYKSDKEKYNRHAREWTQKYAM
>tr|A0A7L1ABR9|A0A7L1ABR9_GYMTI/2-140 [subseq from] UB2D1 enzyme (Fragment) OS=Gymnorhina tibicen OX=9132 GN=Ube2d1 PE=3 SV=1
--------ELSDLQRDPPAHCSAGPVGDDLFHWQATIMGPPDSAYQGGVFFLTVHFPTDYPFKPPKIAFTTKIYHPNINSNGSICLDILRSQWSPALTVSKVLLSICSLLCDPNPDDPLVPDIAQIYKSDKEKYNRHAREWTQKYAM
>tr|A0A7L1C4Z9|A0A7L1C4Z9_9PASS/2-140 [subseq from] UB2D1 enzyme (Fragment) OS=Illadopsis cleaveri OX=201329 GN=Ube2d1 PE=3 SV=1
--------ELSDLQRDPPAHCSAGPVGDDLFHWQATIMGPPDSAYQGGVFFLTVHFPTDYPFKPPKIAFTTKIYHPNINSNGSICLDILRSQWSPALTVSKVLLSICSLLCDPNPDDPLVPDIAQIYKSDKEKYNRHAREWTQKYAM
>tr|A0A7L1CLH1|A0A7L1CLH1_9PASS/2-140 [subseq from] UB2D1 enzyme (Fragment) OS=Serilophus lunatus OX=239386 GN=Ube2d1 PE=3 SV=1
--------ELSDLQRDPPAHCSAGPVGDDLFHWQATIMGPPDSAYQGGVFFLTVHFPTDYPFKPPKIAFTTKIYHPNINSNGSICLDILRSQWSPALTVSKVLLSICSLLCDPNPDDPLVPDIAQIYKSDKEKYNRHAREWTQKYAM
>tr|A0A7L1FH53|A0A7L1FH53_SYLBO/2-140 [subseq from] UB2D1 enzyme (Fragment) OS=Sylvia borin OX=73324 GN=Ube2d1 PE=3 SV=1
--------ELSDLQRDPPAHCSAGPVGDDLFHWQATIMGPPDSAYQGGVFFLTVHFPTDYPFKPPKIAFTTKIYHPNINSNGSICLDILRSQWSPALTVSKVLLSICSLLCDPNPDDPLVPDIAQIYKSDKEKYNRHAREWTQKYAM
>tr|A0A7L1M8T6|A0A7L1M8T6_BOMGA/2-140 [subseq from] UB2D1 enzyme (Fragment) OS=Bombycilla garrulus OX=125297 GN=Ube2d1 PE=3 SV=1
--------ELSDLQRDPPAHCSAGPVGDDLFHWQATIMGPPDSAYQGGVFFLTVHFPTDYPFKPPKIAFTTKIYHPNINSNGSICLDILRSQWSPALTVSKVLLSICSLLCDPNPDDPLVPDIAQIYKSDKEKYNRHAREWTQKYAM
>tr|A0A7L1PQW8|A0A7L1PQW8_ORIOR/2-140 [subseq from] UB2D1 enzyme (Fragment) OS=Oriolus oriolus OX=181099 GN=Ube2d1 PE=3 SV=1
--------ELSDLQRDPPAHCSAGPVGDDLFHWQATIMGPPDSAYQGGVFFLTVHFPTDYPFKPPKIAFTTKIYHPNINSNGSICLDILRSQWSPALTVSKVLLSICSLLCDPNPDDPLVPDIAQIYKSDKEKYNRHAREWTQKYAM
>tr|A0A7L1QG66|A0A7L1QG66_9PASS/2-140 [subseq from] UB2D1 enzyme (Fragment) OS=Cisticola juncidis OX=52622 GN=Ube2d1 PE=3 SV=1
--------ELSDLQRDPPAHCSAGPVGDDLFHWQATIMGPPDSAYQGGVFFLTVHFPTDYPFKPPKIAFTTKIYHPNINSNGSICLDILRSQWSPALTVSKVLLSICSLLCDPNPDDPLVPDIAQIYKSDKEKYNRHAREWTQKYAM
>tr|A0A7L1RI60|A0A7L1RI60_9PASS/2-140 [subseq from] UB2D1 enzyme (Fragment) OS=Locustella ochotensis OX=187437 GN=Ube2d1 PE=3 SV=1
--------ELSDLQRDPPAHCSAGPVGDDLFHWQATIMGPPDSAYQGGVFFLTVHFPTDYPFKPPKIAFTTKIYHPNINSNGSICLDILRSQWSPALTVSKVLLSICSLLCDPNPDDPLVPDIAQIYKSDKEKYNRHAREWTQKYAM
>tr|A0A7L1UQ25|A0A7L1UQ25_SITEU/2-140 [subseq from] UB2D1 enzyme (Fragment) OS=Sitta europaea OX=50251 GN=Ube2d1 PE=3 SV=1
--------ELSDLQRDPPAHCSAGPVGDDLFHWQATIMGPPDSAYQGGVFFLTVHFPTDYPFKPPKIAFTTKIYHPNINSNGSICLDILRSQWSPALTVSKVLLSICSLLCDPNPDDPLVPDIAQIYKSDKEKYNRHAREWTQKYAM
>tr|A0A7L1W599|A0A7L1W599_9PASS/2-140 [subseq from] UB2D1 enzyme (Fragment) OS=Certhia brachydactyla OX=73330 GN=Ube2d1 PE=3 SV=1
--------ELSDLQRDPPAHCSAGPVGDDLFHWQATIMGPPDSAYQGGVFFLTVHFPTDYPFKPPKIAFTTKIYHPNINSNGSICLDILRSQWSPALTVSKVLLSICSLLCDPNPDDPLVPDIAQIYKSDKEKYNRHAREWTQKYAM
>tr|A0A7L1YDL1|A0A7L1YDL1_9PASS/2-140 [subseq from] UB2D1 enzyme (Fragment) OS=Scytalopus superciliaris OX=312124 GN=Ube2d1 PE=3 SV=1
--------ELSDLQRDPPAHCSAGPVGDDLFHWQATIMGPPDSAYQGGVFFLTVHFPTDYPFKPPKIAFTTKIYHPNINSNGSICLDILRSQWSPALTVSKVLLSICSLLCDPNPDDPLVPDIAQIYKSDKEKYNRHAREWTQKYAM
>tr|A0A7L1ZUA7|A0A7L1ZUA7_LEILU/2-140 [subseq from] UB2D1 enzyme (Fragment) OS=Leiothrix lutea OX=36275 GN=Ube2d1 PE=3 SV=1
--------ELSDLQRDPPAHCSAGPVGDDLFHWQATIMGPPDSAYQGGVFFLTVHFPTDYPFKPPKIAFTTKIYHPNINSNGSICLDILRSQWSPALTVSKVLLSICSLLCDPNPDDPLVPDIAQIYKSDKEKYNRHAREWTQKYAM
>tr|A0A7L2CTU4|A0A7L2CTU4_CATFU/2-140 [subseq from] UB2D1 enzyme (Fragment) OS=Catharus fuscescens OX=159581 GN=Ube2d1 PE=3 SV=1
--------ELSDLQRDPPAHCSAGPVGDDLFHWQATIMGPPDSAYQGGVFFLTVHFPTDYPFKPPKIAFTTKIYHPNINSNGSICLDILRSQWSPALTVSKVLLSICSLLCDPNPDDPLVPDIAQIYKSDKEKYNRHAREWTQKYAM
>tr|A0A7L2E6K1|A0A7L2E6K1_ANTMN/2-140 [subseq from] UB2D1 enzyme (Fragment) OS=Anthoscopus minutus OX=156561 GN=Ube2d1 PE=3 SV=1
--------ELSDLQRDPPAHCSAGPVGDDLFHWQATIMGPPDSAYQGGVFFLTVHFPTDYPFKPPKIAFTTKIYHPNINSNGSICLDILRSQWSPALTVSKVLLSICSLLCDPNPDDPLVPDIAQIYKSDKEKYNRHAREWTQKYAM
>tr|A0A7L2FS53|A0A7L2FS53_QUIME/2-140 [subseq from] UB2D1 enzyme (Fragment) OS=Quiscalus mexicanus OX=64278 GN=Ube2d1 PE=3 SV=1
--------ELSDLQRDPPAHCSAGPVGDDLFHWQATIMGPPDSAYQGGVFFLTVHFPTDYPFKPPKIAFTTKIYHPNINSNGSICLDILRSQWSPALTVSKVLLSICSLLCDPNPDDPLVPDIAQIYKSDKEKYNRHAREWTQKYAM
>tr|A0A7L2LXJ0|A0A7L2LXJ0_9SYLV/2-140 [subseq from] UB2D1 enzyme (Fragment) OS=Hippolais icterina OX=68497 GN=Ube2d1 PE=3 SV=1
--------ELSDLQRDPPAHCSAGPVGDDLFHWQATIMGPPDSAYQGGVFFLTVHFPTDYPFKPPKIAFTTKIYHPNINSNGSICLDILRSQWSPALTVSKVLLSICSLLCDPNPDDPLVPDIAQIYKSDKEKYNRHAREWTQKYAM
>tr|A0A7L2MSX7|A0A7L2MSX7_9PASS/2-140 [subseq from] UB2D1 enzyme (Fragment) OS=Rhadina sibilatrix OX=2585818 GN=Ube2d1 PE=3 SV=1
--------ELSDLQRDPPAHCSAGPVGDDLFHWQATIMGPPDSAYQGGVFFLTVHFPTDYPFKPPKIAFTTKIYHPNINSNGSICLDILRSQWSPALTVSKVLLSICSLLCDPNPDDPLVPDIAQIYKSDKEKYNRHAREWTQKYAM
>tr|A0A7L2P4T9|A0A7L2P4T9_PYCJO/2-140 [subseq from] UB2D1 enzyme (Fragment) OS=Pycnonotus jocosus OX=182897 GN=Ube2d1 PE=3 SV=1
--------ELSDLQRDPPAHCSAGPVGDDLFHWQATIMGPPDSAYQGGVFFLTVHFPTDYPFKPPKIAFTTKIYHPNINSNGSICLDILRSQWSPALTVSKVLLSICSLLCDPNPDDPLVPDIAQIYKSDKEKYNRHAREWTQKYAM
>tr|A0A7L2Q681|A0A7L2Q681_9PASS/2-140 [subseq from] UB2D1 enzyme (Fragment) OS=Hypocryptadius cinnamomeus OX=589841 GN=Ube2d1 PE=3 SV=1
--------ELSDLQRDPPAHCSAGPVGDDLFHWQATIMGPPDSAYQGGVFFLTVHFPTDYPFKPPKIAFTTKIYHPNINSNGSICLDILRSQWSPALTVSKVLLSICSLLCDPNPDDPLVPDIAQIYKSDKEKYNRHAREWTQKYAM
>tr|A0A7L2XK49|A0A7L2XK49_9PASS/2-140 [subseq from] UB2D1 enzyme (Fragment) OS=Erpornis zantholeuca OX=1112836 GN=Ube2d1 PE=3 SV=1
--------ELSDLQRDPPAHCSAGPVGDDLFHWQATIMGPPDSAYQGGVFFLTVHFPTDYPFKPPKIAFTTKIYHPNINSNGSICLDILRSQWSPALTVSKVLLSICSLLCDPNPDDPLVPDIAQIYKSDKEKYNRHAREWTQKYAM
>tr|A0A850Y4G3|A0A850Y4G3_AEGCA/2-140 [subseq from] UB2D1 enzyme (Fragment) OS=Aegithalos caudatus OX=73327 GN=Ube2d1 PE=4 SV=1
--------ELSDLQRDPPAHCSAGPVGDDLFHWQATIMGPPDSAYQGGVFFLTVHFPTDYPFKPPKIAFTTKIYHPNINSNGSICLDILRSQWSPALTVSKVLLSICSLLCDPNPDDPLVPDIAQIYKSDKEKYNRHAREWTQKYAM
>tr|A0A851N1S2|A0A851N1S2_9DEND/2-140 [subseq from] UB2D1 enzyme (Fragment) OS=Campylorhamphus procurvoides OX=190295 GN=Ube2d1 PE=4 SV=1
--------ELSDLQRDPPAHCSAGPVGDDLFHWQATIMGPPDSAYQGGVFFLTVHFPTDYPFKPPKIAFTTKIYHPNINSNGSICLDILRSQWSPALTVSKVLLSICSLLCDPNPDDPLVPDIAQIYKSDKEKYNRHAREWTQKYAM
>tr|A0A852EXC7|A0A852EXC7_PEUTA/2-140 [subseq from] UB2D1 enzyme (Fragment) OS=Peucedramus taeniatus OX=135441 GN=Ube2d1 PE=4 SV=1
--------ELSDLQRDPPAHCSAGPVGDDLFHWQATIMGPPDSAYQGGVFFLTVHFPTDYPFKPPKIAFTTKIYHPNINSNGSICLDILRSQWSPALTVSKVLLSICSLLCDPNPDDPLVPDIAQIYKSDKEKYNRHAREWTQKYAM
>tr|G1P5D9|G1P5D9_MYOLU/2-140 [subseq from] UBC core domain-containing protein OS=Myotis lucifugus OX=59463 GN=UBE2D1 PE=3 SV=1
--------ELSDLQRDPPAHCSAGPVGDDLFHWQATIMGPPDSAYQGGVFFLTVHFPTDYPFKPPKIAFTTKIYHPNINSNGSICLDILRSQWSPALTVSKVLLSICSLLCDPNPDDPLVPDIAQIYKSDKEKYNRHAREWTQKYAM
>tr|G5BLB6|G5BLB6_HETGA/2-140 [subseq from] Ubiquitin-conjugating enzyme E2 D1 (Fragment) OS=Heterocephalus glaber OX=10181 GN=GW7_01963 PE=3 SV=1
--------ELSDLQRDPPAHCSAGPVGDDLFHWQATIMGPPDSAYQGGVFFLTVHFPTDYPFKPPKIAFTTKIYHPNINSNGSICLDILRSQWSPALTVSKVLLSICSLLCDPNPDDPLVPDIAQIYKSDKEKYNRHAREWTQKYAM
>tr|G7PDF5|G7PDF5_MACFA/2-140 [subseq from] UBC core domain-containing protein (Fragment) OS=Macaca fascicularis OX=9541 GN=EGM_18158 PE=3 SV=1
--------ELSDLQRDPPAHCSAGPVGDDLFHWQATIMGPPDSAYQGGVFFLTVHFPTDYPFKPPKIAFTTKIYHPNINSNGSICLDILRSQWSPALTVSKVLLSICSLLCDPNPDDPLVPDIAQIYKSDKEKYNRHAREWTQKYAM
>tr|A0A2Y9MW53|A0A2Y9MW53_DELLE/51-190 [subseq from] ubiquitin-conjugating enzyme E2 D1 isoform X1 OS=Delphinapterus leucas OX=9749 GN=UBE2D1 PE=3 SV=1
-------AELSDLQRDPPAHCSAGPVGDDLFHWQATIMGPPDSAYQGGVFFLTVHFPTDYPFKPPKIAFTTKIYHPNINSNGSICLDILRSQWSPALTVSKVLLSICSLLCDPNPDDPLVPDIAQIYKSDKEKYNRHAREWTQKYAM
>tr|A0A851BWI2|A0A851BWI2_PICGY/11-150 [subseq from] UB2D1 enzyme (Fragment) OS=Picathartes gymnocephalus OX=175131 GN=Ube2d1_1 PE=4 SV=1
-------QELNDLQRDPPAHCSAGPVGDDLFHWQATIMGPPDSAYQGGVFFLTVHFPTDYPFKPPKIAFTTKIYHPNINSNGSICLDILRSQWSPALTVSKVLLSICSLLCDPNPDDPLVPDIAQIYKSDKEKYNRHAREWTQKYAM
>tr|A0A455AL09|A0A455AL09_PHYMC/51-190 [subseq from] LOW QUALITY PROTEIN: ubiquitin-conjugating enzyme E2 D1 OS=Physeter macrocephalus OX=9755 GN=UBE2D1 PE=3 SV=1
-------AELSDLQRDPPAHCSAGPVGDDLFHWQATIMGPPDSAYQGGVFFLTVHFPTDYPFKPPKIAFTTKIYHPNINSNGSICLDILRSQWSPALTVSKVLLSICSLLCDPNPDDPLVPDIAQIYKSDKEKYNRHAREWTQKYAM
>tr|A0A341AXW7|A0A341AXW7_NEOAA/51-190 [subseq from] LOW QUALITY PROTEIN: ubiquitin-conjugating enzyme E2 D1-like OS=Neophocaena asiaeorientalis asiaeorientalis OX=1706337 GN=LOC112395747 PE=3 SV=1
-------AELSDLQRDPPAHCSAGPVGDDLFHWQATIMGPPDSAYQGGVFFLTVHFPTDYPFKPPKIAFTTKIYHPNINSNGSICLDILRSQWSPALTVSKVLLSICSLLCDPNPDDPLVPDIAQIYKSDKEKYNRHAREWTQKYAM
>tr|A0A5F8H9J8|A0A5F8H9J8_MONDO/63-204 [subseq from] Ubiquitin conjugating enzyme E2 D1 OS=Monodelphis domestica OX=13616 GN=UBE2D1 PE=3 SV=1
-----LPQELSDLQRDPPAHCSAGPVGDDLFHWQATIMGPPDSAYQGGVFFLTVHFPTDYPFKPPKIAFTTKIYHPNINSNGSICLDILRSQWSPALTVSKVLLSICSLLCDPNPDDPLVPDIAQIYKSDKEKYNRHAREWTQKYAM
>tr|A0A7L2SNN8|A0A7L2SNN8_9PASS/8-147 [subseq from] UB2D1 enzyme (Fragment) OS=Mystacornis crossleyi OX=98133 GN=Ube2d1 PE=3 SV=1
-------QELSDLQRDPPAHCSAGPLGDDLFHWQATIMGPPDSAYQGGVFFLTVHFPTDYPFKPPKIAFTTKIYHPNINSNGSICLDILRSQWSPALTVSKVLLSICSLLCDPNPDDPLVPDIAQIYKSDKEKYNRHAREWTQKYAM
>tr|A0A6P7XU28|A0A6P7XU28_9AMPH/1-147 [subseq from] ubiquitin-conjugating enzyme E2 D1 OS=Microcaecilia unicolor OX=1415580 GN=UBE2D1 PE=3 SV=1
MALKRIQKELNDLQRDPPAQCSAGPVGDDLFHWQATIMGPTDSPYQGGVFFLTIHFPTDYPFKPPKVAFTTKIYHPNINSNGSICLDILRSQWSPALTVSKVLLSICSLLCDPNPDDPLVPDIAQIYKSDKEKYNRLAREWTQKYAM
>tr|A0A6P8R9B4|A0A6P8R9B4_GEOSA/1-147 [subseq from] ubiquitin-conjugating enzyme E2 D1 OS=Geotrypetes seraphini OX=260995 GN=UBE2D1 PE=3 SV=1
MALKRIQKELNDLQRDPPAQCSAGPVGDDLFHWQATIMGPTDSPYQGGVFFLTIHFPTDYPFKPPKVAFTTKIYHPNINSNGSICLDILRSQWSPALTVSKVLLSICSLLCDPNPDDPLVPDIAQIYKSDKEKYNRLAREWTQKYAM
>tr|A0JM78|A0JM78_XENTR/1-147 [subseq from] Ubiquitin-conjugating enzyme E2D 1 (UBC4/5 homolog) OS=Xenopus tropicalis OX=8364 GN=ube2d1 PE=2 SV=1
MALKRIQKELNDLQRDPPAQCSAGPVGDDLFHWQATIMGPTDSPYQGGVFFLTIHFPTDYPFKPPKVAFTTKIYHPNINSNGSICLDILRSQWSPALTVSKVLLSICSLLCDPNPDDPLVPDIAQIYKSDKEKYNRLAREWTQKYAM
>tr|Q6DFK8|Q6DFK8_XENLA/1-147 [subseq from] Ube2d2-prov protein OS=Xenopus laevis OX=8355 GN=ube2d1.L PE=1 SV=1
MALKRIQKELNDLQRDPPAQCSAGPVGDDLFHWQATIMGPTDSPYQGGVFFLTIHFPTDYPFKPPKVAFTTKIYHPNINSNGSICLDILRSQWSPALTVSKVLLSICSLLCDPNPDDPLVPDIAQIYKSDKEKYNRLAREWTQKYAM
>tr|A0A286X7K5|A0A286X7K5_CAVPO/1-139 [subseq from] Ubiquitin conjugating enzyme E2 D1 OS=Cavia porcellus OX=10141 GN=UBE2D1 PE=3 SV=1
--------ELSDLQRDPPAHCSAGPVGDDLFHWQATIMGPPDSAYQGGVFFLTVHFPTDYPFKPPKIAFTTKIYHPNINSNGSICLDILRSQWSPALTVSKVLLSICSLLCDPNPDDPLVPDIAQIYKSDKEKYNRHAREWTQKYAM
>tr|A0A2K5I0Z2|A0A2K5I0Z2_COLAP/1-139 [subseq from] Ubiquitin conjugating enzyme E2 D1 OS=Colobus angolensis palliatus OX=336983 PE=3 SV=1
--------ELSDLQRDPPAHCSAGPVGDDLFHWQATIMGPPDSAYQGGVFFLTVHFPTDYPFKPPKIAFTTKIYHPNINSNGSICLDILRSQWSPALTVSKVLLSICSLLCDPNPDDPLVPDIAQIYKSDKEKYNRHAREWTQKYAM
>tr|A0A4X2JQW6|A0A4X2JQW6_VOMUR/1-139 [subseq from] Ubiquitin conjugating enzyme E2 D1 OS=Vombatus ursinus OX=29139 GN=UBE2D1 PE=3 SV=1
--------ELSDLQRDPPAHCSAGPVGDDLFHWQATIMGPPDSAYQGGVFFLTVHFPTDYPFKPPKIAFTTKIYHPNINSNGSICLDILRSQWSPALTVSKVLLSICSLLCDPNPDDPLVPDIAQIYKSDKEKYNRHAREWTQKYAM
>tr|A0A669Q4E4|A0A669Q4E4_PHACC/1-139 [subseq from] Ubiquitin conjugating enzyme E2 D1 OS=Phasianus colchicus OX=9054 PE=3 SV=1
--------ELSDLQRDPPAHCSAGPVGDDLFHWQATIMGPPDSAYQGGVFFLTVHFPTDYPFKPPKIAFTTKIYHPNINSNGSICLDILRSQWSPALTVSKVLLSICSLLCDPNPDDPLVPDIAQIYKSDKEKYNRHAREWTQKYAM
>tr|A0A670IA69|A0A670IA69_PODMU/1-139 [subseq from] Ubiquitin conjugating enzyme E2 D1 OS=Podarcis muralis OX=64176 GN=UBE2D1 PE=3 SV=1
--------ELSDLQRDPPAHCSAGPVGDDLFHWQATIMGPPDSAYQGGVFFLTVHFPTDYPFKPPKIAFTTKIYHPNINSNGSICLDILRSQWSPALTVSKVLLSICSLLCDPNPDDPLVPDIAQIYKSDKEKYNRHAREWTQKYAM
>tr|A0A2R8MW50|A0A2R8MW50_CALJA/7-145 [subseq from] UBC core domain-containing protein OS=Callithrix jacchus OX=9483 GN=UBE2D1 PE=3 SV=1
--------HLSDLQRDPPAHCSAGPVGDDLFHWQATIMGPPDSAYQGGVFFLTVHFPTDYPFKPPKIAFTTKIYHPNINSNGSICLDILRSQWSPALTVSKVLLSICSLLCDPNPDDPLVPDIAQIYKSDKEKYNRHAREWTQKYAM
>tr|A0A4W4DVY3|A0A4W4DVY3_ELEEL/1-147 [subseq from] UBC core domain-containing protein OS=Electrophorus electricus OX=8005 GN=ube2d1 PE=3 SV=1
MALKRIQKELQDLQRDPPAQCSAGPVGDDLFHWQATIMGPSDSAYQGGVFFLTIHFPTDYPFKPPKVAFTTKIYHPNINSNGSICLDILRSQWSPALTVSKVLLSICSLLCDPNPDDPLVPDIAHIYKSDKEKYNRLAREWTQKYAM
>tr|A0A200PUK0|A0A200PUK0_9MAGN/1-104 [subseq from] Ubiquitin-conjugating enzyme OS=Macleaya cordata OX=56857 GN=BVC80_7545g2 PE=3 SV=1
MASKRIQKELKDMQKDPPSTsFTAGPVDadKDILHWEATIMGPEESPFAGGKFKLSINFPPDYPFEPPKVKFLTRVFHPNIKNTGLICLDILKDKWSPALNIYK----------------------------------------------
>tr|A0A200PUK0|A0A200PUK0_9MAGN/107-256 [subseq from] Ubiquitin-conjugating enzyme OS=Macleaya cordata OX=56857 GN=BVC80_7545g2 PE=3 SV=1
MASKRIQKELKDMQKDPPSTsFTAGPVDadKDILHWEATIMGPEESPFAGGKFKLSINFPPDYPFEPPKVKFLTRVFHPNIKNTGLICLDILKDKWSPALNIYKLLLSICSLLTDPNPDDALRYDIADMYKFDRAKYDATARSWTQKYAM
>tr|A0A7L1E8D4|A0A7L1E8D4_OENON/7-146 [subseq from] UB2D1 enzyme (Fragment) OS=Oenanthe oenanthe OX=279966 GN=Ube2d1 PE=3 SV=1
-------QELSDLQRDPPAHCSAGPVGDDLFHWQATIMGPPDSAYQGGVFFLTVHFPTDYPFKPPKIAFTTKIYHPNINSNGSICLDILRSQWSPALTVSKVLLSICSLLCDPNPDDPLVPDIAHIYKSDKEKYNRHAREWTQKYAM
>tr|A0A7L3LFS2|A0A7L3LFS2_9CHAR/3-142 [subseq from] UB2D1 enzyme (Fragment) OS=Turnix velox OX=2529409 GN=Ube2d1 PE=3 SV=1
-------QELSDLQRDPPAHCSAGPVGDDLFHWQATIMGPPDSAYQGGVFFLTVHFPTDYPFKPPKIAFTTKIYHPNINSNGSICLDILRSQWSPALTVSKVLLCICSLLCDPNPDDPLVPDIAQIYKSDKEKYNRHAREWTQKYAM
>tr|A0A7L0DKS1|A0A7L0DKS1_9CHAR/8-147 [subseq from] UB2D1 enzyme (Fragment) OS=Rostratula benghalensis OX=118793 GN=Ube2d1 PE=3 SV=1
-------QELSDLQRDPPAHCSAGPVGDDLFHWQATIMGPPDSAYQGGVFFLTVHFPTDYPFKPPKIAFTTKIYHPNINSNGSICLDILRSQWSPALTVSKVLLSICSLLCDPNPDDPLVPDIAQIYKSDKEKYNRYAREWTQKYAM
>tr|A0A7K6N5K8|A0A7K6N5K8_PEDTO/8-147 [subseq from] UB2D1 enzyme (Fragment) OS=Pedionomus torquatus OX=227192 GN=Ube2d1 PE=3 SV=1
-------QELSDLQRDPPAHCSAGPVGDDLFHWQATIMGPPDSAYQGGVFFLTVHFPTDYPFKPPKIAFTTKIYHPNINSNGSICLDILRSQWSPALTVSKVLLSICSLLCDPNPDDPLVPDIAQIYKSDKEKYNRYAREWTQKYAM
>tr|A0A7L1H7S3|A0A7L1H7S3_9CHAR/8-147 [subseq from] UB2D1 enzyme (Fragment) OS=Nycticryphes semicollaris OX=227226 GN=Ube2d1 PE=3 SV=1
-------QELSDLQRDPPAHCSAGPVGDDLFHWQATIMGPPDSAYQGGVFFLTVHFPTDYPFKPPKIAFTTKIYHPNINSNGSICLDILRSQWSPALTVSKVLLSICSLLCDPNPDDPLVPDIAQIYKSDKEKYNRYAREWTQKYAM
>tr|A0A7K5VTN3|A0A7K5VTN3_9CORV/2-140 [subseq from] UB2D1 enzyme (Fragment) OS=Platysteira castanea OX=1160851 GN=Ube2d1 PE=3 SV=1
--------ELSDLQRDPPAHCSAGPVGDDLFHWQATIMGPPDSVYQGGVFFLTVHFPTDYPFKPPKIAFTTKIYHPNINSNGSICLDILRSQWSPALTVSKVLLSICSLLCDPNPDDPLVPDIAQIYKSDKEKYNRHAREWTQKYAM
>tr|A0A7L1XM00|A0A7L1XM00_9AVES/7-146 [subseq from] UB2D1 enzyme (Fragment) OS=Thinocorus orbignyianus OX=161742 GN=Ube2d1 PE=3 SV=1
-------QELSDLQRDPPAHCSAGPVGDDLFHWQATIMGPPDSAYQGGVFFLTVHFPTDYPFKPPKIAFTTKIYHPNINSNGSICLDILRSQWSPALTVSKVLLSICSLLCDPNPDDPLVPDIAQIYKSDKEKYNRYAREWTQKYAM
>tr|A0A5F5XI38|A0A5F5XI38_FELCA/1-158 [subseq from] Ubiquitin conjugating enzyme E2 D1 OS=Felis catus OX=9685 GN=UBE2D1 PE=3 SV=1
MALKRIQKELSDLQRDPPAHCSAGPVGDDLFHWQATIMGPdyqnlsfinkkPDSAYQGGVFFLTVHFPTDYPFKPPKIAFTTKIYHPNINSNGSICLDILRSQWSPALTVSKVLLSICSLLCDPNPDDPLVPDIAQIYKSDKEKYNRHAREWTQKYAM
>tr|A0A093BL46|A0A093BL46_CHAPE/3-142 [subseq from] Ubiquitin-conjugating enzyme E2 D1 (Fragment) OS=Chaetura pelagica OX=8897 GN=M959_10480 PE=3 SV=1
-------QELSDLQRDPPAHCSAGPVGDDLFHWQATIMGPPDSAYQGGVFFLTVHFPTDYPFKPPKIAFTTKIYHPNINSNGSICLDILRSQWSPALTVSKVLLSICSLLCDPNPDDPLVPDIAQIYKSDKEKYNRQAREWTQKYAM
>tr|A0A7L0HYG9|A0A7L0HYG9_AREIN/2-140 [subseq from] UB2D1 enzyme (Fragment) OS=Arenaria interpres OX=54971 GN=Ube2d1 PE=3 SV=1
--------ELSDLQRDPPAHCSAGPVGDDLFHWQATIMGPPDSAYQGGVFFLTVHFPTDYPFKPPKIAFTTKIYHPNINSNGSICLDILRSQWSPALTVSKVLLSICSLLCDPNPDDPLVPDIAQIYKSDKEKYNRYAREWTQKYAM
>tr|A0A7L2Y8V0|A0A7L2Y8V0_JACJC/2-140 [subseq from] UB2D1 enzyme (Fragment) OS=Jacana jacana OX=54508 GN=Ube2d1 PE=3 SV=1
--------ELSDLQRDPPAHCSAGPVGDDLFHWQATIMGPPDSAYQGGVFFLTVHFPTDYPFKPPKIAFTTKIYHPNINSNGSICLDILRSQWSPALTVSKVLLSICSLLCDPNPDDPLVPDIAQIYKSDKEKYNRYAREWTQKYAM
>tr|A0A7K9UK07|A0A7K9UK07_9AVES/2-140 [subseq from] UB2D1 enzyme (Fragment) OS=Chloroceryle aenea OX=176938 GN=Ube2d1 PE=3 SV=1
--------ELSDLQRDPPAHCSAGPVGDDLFHWQATIMGPPDSAYQGGVFFLTVHFPTDYPFKPPKVAFTTKIYHPNINSNGSICLDILRSQWSPALTVSKVLLSICSLLCDPNPDDPLVPGIAQIYKSDKEKYNRHAREWTQKYAM
>tr|A0A3B4E899|A0A3B4E899_PYGNA/1-147 [subseq from] Ubiquitin conjugating enzyme E2 D1 OS=Pygocentrus nattereri OX=42514 PE=3 SV=1
MALKRIQKELQDLQRDPPAQCSAGPVGDDLFHWQATIMGPSDSPYQGGVFFLTIHFPTDYPFKPPKVAFTTKIYHPNINSNGSICLDILRSQWSPALTVSKVLLSICSLLCDPNPDDPLVPDIANIYKSDKEKYNRLAREWTQKYAM
>tr|A0A3B1J7V7|A0A3B1J7V7_ASTMX/1-147 [subseq from] UBC core domain-containing protein OS=Astyanax mexicanus OX=7994 PE=3 SV=1
MALKRIQKELQDLQRDPPAQCSAGPVGDDLFHWQATIMGPSDSPYQGGVFFLTIHFPTDYPFKPPKVAFTTKIYHPNINSNGSICLDILRSQWSPALTVSKVLLSICSLLCDPNPDDPLVPDIAHIYKSDKEKYNRLAREWTQKYAM
>tr|A0A498N6Y8|A0A498N6Y8_LABRO/1-147 [subseq from] Ubiquitin-conjugating enzyme E2 D4-like protein OS=Labeo rohita OX=84645 GN=ROHU_005220 PE=3 SV=1
MALKRIQKELQDLQRDPPAQCSAGPVGDDLFHWQATIMGPSDSPYQGGVFFLTIHFPTDYPFKPPKVAFTTKIYHPNINSNGSICLDILRSQWSPALTVSKVLLSICSLLCDPNPDDPLVPDIAHIYKSDKEKYNRLAREWTQKYAM
>tr|A0A5A9PUQ5|A0A5A9PUQ5_9TELE/1-147 [subseq from] Ubiquitin-conjugating enzyme E2 D4 OS=Triplophysa tibetana OX=1572043 GN=E1301_Tti020213 PE=3 SV=1
MALKRIQKELQDLQRDPPAQCSAGPVGDDLFHWQATIMGPSDSPYQGGVFFLTIHFPTDYPFKPPKVAFTTKIYHPNINSNGSICLDILRSQWSPALTVSKVLLSICSLLCDPNPDDPLVPDIAHIYKSDKEKYNRLAREWTQKYAM
>tr|A0A5N5MJT1|A0A5N5MJT1_PANHP/1-147 [subseq from] UBC core domain-containing protein OS=Pangasianodon hypophthalmus OX=310915 GN=PHYPO_G00032980 PE=3 SV=1
MALKRIQKELQDLQRDPPAQCSAGPVGDDLFHWQATIMGPTDSPYQGGVFFLTIHFPTDYPFKPPKVAFTTKIYHPNINSNGSICLDILRSQWSPALTVSKVLLSICSLLCDPNPDDPLVPDIAHIYKSDKEKYNRLAREWTQKYAM
>tr|A0A671S919|A0A671S919_9TELE/1-147 [subseq from] Ubiquitin-conjugating enzyme E2 D4-like OS=Sinocyclocheilus anshuiensis OX=1608454 GN=LOC107695533 PE=3 SV=1
MALKRIQKELQDLQRDPPAQCSAGPVGDDLFHWQATIMGPSDSPYQGGVFFLTIHFPTDYPFKPPKVAFTTKIYHPNINSNGSICLDILRSQWSPALTVSKVLLSICSLLCDPNPDDPLVPDIAHIYKSDKEKYNRLAREWTQKYAM
>tr|A0A672K5F1|A0A672K5F1_SINGR/1-147 [subseq from] Ubiquitin-conjugating enzyme E2 D4-like OS=Sinocyclocheilus grahami OX=75366 GN=LOC107596568 PE=3 SV=1
MALKRIQKELQDLQRDPPAQCSAGPVGDDLFHWQATIMGPSDSPYQGGVFFLTIHFPTDYPFKPPKVAFTTKIYHPNINSNGSICLDILRSQWSPALTVSKVLLSICSLLCDPNPDDPLVPDIAHIYKSDKEKYNRLAREWTQKYAM
>tr|A0A673FLE7|A0A673FLE7_9TELE/1-147 [subseq from] Ubiquitin-conjugating enzyme E2 D4-like OS=Sinocyclocheilus rhinocerous OX=307959 GN=LOC107708927 PE=3 SV=1
MALKRIQKELQDLQRDPPAQCSAGPVGDDLFHWQATIMGPSDSPYQGGVFFLTIHFPTDYPFKPPKVAFTTKIYHPNINSNGSICLDILRSQWSPALTVSKVLLSICSLLCDPNPDDPLVPDIAHIYKSDKEKYNRLAREWTQKYAM
>tr|A0A6P6QHU5|A0A6P6QHU5_CARAU/1-147 [subseq from] ubiquitin-conjugating enzyme E2 D4-like OS=Carassius auratus OX=7957 GN=LOC113111944 PE=3 SV=1
MALKRIQKELQDLQRDPPAQCSAGPVGDDLFHWQATIMGPSDSPYQGGVFFLTIHFPTDYPFKPPKVAFTTKIYHPNINSNGSICLDILRSQWSPALTVSKVLLSICSLLCDPNPDDPLVPDIAHIYKSDKEKYNRLAREWTQKYAM
>tr|A0A7J6AUS9|A0A7J6AUS9_AMEME/1-147 [subseq from] UBC core domain-containing protein OS=Ameiurus melas OX=219545 GN=AMELA_G00115910 PE=3 SV=1
MALKRIQKELQDLQRDPPAQCSAGPVGDDLFHWQATIMGPTDSPYQGGVFFLTIHFPTDYPFKPPKVAFTTKIYHPNINSNGSICLDILRSQWSPALTVSKVLLSICSLLCDPNPDDPLVPDIAHIYKSDKEKYNRLAREWTQKYAM
>tr|A0A7J6CM31|A0A7J6CM31_9TELE/1-147 [subseq from] UBC core domain-containing protein OS=Onychostoma macrolepis OX=369639 GN=G5714_012852 PE=3 SV=1
MALKRIQKELQDLQRDPPAQCSAGPVGDDLFHWQATIMGPSDSPYQGGVFFLTIHFPTDYPFKPPKVAFTTKIYHPNINSNGSICLDILRSQWSPALTVSKVLLSICSLLCDPNPDDPLVPDIAHIYKSDKEKYNRLAREWTQKYAM
>tr|Q6PC58|Q6PC58_DANRE/1-147 [subseq from] Ubiquitin-conjugating enzyme E2D 1 (UBC4/5 homolog, yeast) OS=Danio rerio OX=7955 GN=ube2d1b PE=1 SV=1
MALKRIQKELQDLQRDPPAQCSAGPVGDDLFHWQATIMGPSDSPYQGGVFFLTIHFPTDYPFKPPKVAFTTKIYHPNINSNGSICLDILRSQWSPALTVSKVLLSICSLLCDPNPDDPLVPDIAHIYKSDKEKYNRLAREWTQKYAM
>tr|W5UIS0|W5UIS0_ICTPU/1-147 [subseq from] Ubiquitin-conjugating enzyme E2 D4 OS=Ictalurus punctatus OX=7998 GN=UBE2D4 PE=2 SV=1
MALKRIQKELQDLQRDPPAQCSAGPVGDDLFHWQATIMGPTDSPYQGGVFFLTIHFPTDYPFKPPKVAFTTKIYHPNINSNGSICLDILRSQWSPALTVSKVLLSICSLLCDPNPDDPLVPDIAHIYKSDKEKYNRLAREWTQKYAM
>tr|A0A226P4N3|A0A226P4N3_COLVI/9-148 [subseq from] UBC core domain-containing protein OS=Colinus virginianus OX=9014 GN=H355_001500 PE=3 SV=1
-------QELSDLQRDPPAHCSAGPVGDDLFHWQATIMGPPDSAYQGGVFFLTVHFPTDYPFKPPKIAFTTKIYHPNINSNGSICLDILRSQWSPALTVSKVLLSICSLLCDPNPDDPLVPDIAQIYKADKEKYNRQAREWTQKYAM
>tr|W5MHC2|W5MHC2_LEPOC/1-147 [subseq from] Ubiquitin conjugating enzyme E2 D1 OS=Lepisosteus oculatus OX=7918 PE=3 SV=1
MALKRIQKELHDLQRDPPAQCSAGPVGDDLFHWQATIMGPSDSPYQGGVFFLTIHFPTDYPFKPPKVAFTTKIYHPNINSNGSICLDILRSQWSPALTVSKVLLSICSLLCDPNPDDPLVPDIAHIYKSDKEKYNRLAREWTQKYAM
>tr|A0A5B6UVE1|A0A5B6UVE1_9ROSI/2-111 [subseq from] Ubiquitin-conjugating enzyme E2 28 OS=Gossypium australe OX=47621 GN=ubc4 PE=4 SV=1
-------------------------------------PGPRDSPYEGGKFELIIYIPPDYPCKPPKVDFRTKIFHPNINSNVGIGIDILTYNWSPALTISKVMLSIYSILGDPMLNDPLQEHIANMYKTDRSQYETVARDWTQKYAM
>tr|A0A5B6UVE1|A0A5B6UVE1_9ROSI/116-260 [subseq from] Ubiquitin-conjugating enzyme E2 28 OS=Gossypium australe OX=47621 GN=ubc4 PE=4 SV=1
--YETISKELEGLKRCPPSYGSAGPVDGDMFHWRAAVLDLGDSPYAGGLFEVDIHFPLQYPVESPKVVFRTKIFHPNIDRNGSIGLDILKDRWSANLTISQVLHSICSLLKNPNPDAPLVSEIAHMYKTNRSEYDTTARSWTQKYAM
>tr|A0A821VTG7|A0A821VTG7_9NEOB/3-143 [subseq from] (mimic poison frog) hypothetical protein (Fragment) OS=Ranitomeya imitator OX=111125 GN=RIMITATOR_LOCUS5011789 PE=4 SV=1
-------QELSDLQRDPPAHCSAGPVGDDsVFHWQATIMGPPDSAYQGGVFFLTVHFPTDYPFKPPKIAFTTKIYHPNINSNGSICLDILRSQWSPALTVSKVLLSICSLLCDPNPDDPLVPDIAQIYKSDKEKYNRHAREWTQKYAM
>tr|A0A3B3QVJ2|A0A3B3QVJ2_9TELE/1-147 [subseq from] Ubiquitin conjugating enzyme E2 D1 OS=Paramormyrops kingsleyae OX=1676925 PE=3 SV=1
MALKRIQKELHDLQRDPPAQCSAGPVGEDLFHWQATIMGPGDSPYQGGVFFLTIHFPTDYPFKPPKVAFTTKIYHPNINSNGSICLDILRSQWSPALTVSKVLLSICSLLCDPNPDDPLVPDIAHIYKSDKEKYNRLAREWTQKYAM
>tr|A0A803KFP1|A0A803KFP1_XENTR/1-147 [subseq from] Transcription factor A, mitochondrial OS=Xenopus tropicalis OX=8364 GN=tfam PE=4 SV=1
MALKRIQKELNDLQRDPPAQCSAGPVGDDLFHWQATIMGPTDSPYQGGVFFLTIHFPTDYPFKPPKVAFTTKIYHPNINSNGSICLDILRSQWSPALTVSKVLLSICSLLCDPNPDDPLVPDIAQIYKSDKEKYNRLAREWTQKYAI
>tr|A0A4W2BMP2|A0A4W2BMP2_BOBOX/1-107 [subseq from] UBC core domain-containing protein OS=Bos indicus x Bos taurus OX=30522 PE=3 SV=1
MALKWINKELSDLARDPPAQCSAGPVGDDIFHWQATIMGANDSPYQGGVFFLTIHFPTDYPFKLPKVAFTTRIYHPNINSNGSICLDILRSQWSPALTISKVLLSIC----------------------------------------
>tr|A0A4W2BMP2|A0A4W2BMP2_BOBOX/108-169 [subseq from] UBC core domain-containing protein OS=Bos indicus x Bos taurus OX=30522 PE=3 SV=1
-------------------------------------------------------------------------------------LDILRSQWSPALIISKVLLSICSLLCDPNPDDPLVPEIARMYKTDRDKYNRVSREWTQKYAM
>tr|A0A6P3VIT4|A0A6P3VIT4_CLUHA/3-149 [subseq from] ubiquitin-conjugating enzyme E2 D4-like OS=Clupea harengus OX=7950 GN=LOC105891213 PE=3 SV=1
MALKRIQKELHDLQRDPPAQCSAGPVGEDMFHWQATIMGPSDSPYQGGVFFLTIHFPTDYPFKPPKVAFTTKIYHPNINSNGSICLDILRSQWSPALTVSKVLLSICSLLCDPNPDDPLVPDIAHIYKSDKEKYNRLAREWTQKYAM
>tr|A0A2U9CRA4|A0A2U9CRA4_SCOMX/1-147 [subseq from] Putative ubiquitin-conjugating enzyme E2 D4-like isoform 3 OS=Scophthalmus maximus OX=52904 GN=SMAX5B_016684 PE=3 SV=1
MALKRIQKELQDLQRDPPAQCSAGPVGDDLFHWQATIMGPGDSPYQGGVFFLTIHFPTDYPFKPPKVAFTTKIYHPNINSNGSICLDILRSQWSPALTVSKVLLSICSLLCDPNPDDPLVPDIAQIYKNDKERYNKLAKEWTQKYAM
>tr|A0A0E9WUP5|A0A0E9WUP5_ANGAN/1-147 [subseq from] UBC core domain-containing protein OS=Anguilla anguilla OX=7936 PE=3 SV=1
MALKRIQKELHDLQRDPPAQCSAGPVGEDLFHWQATIMGPSDSPYQGGVFFLTIHFPTDYPFKPPKVAFTTKIYHPNINSNGSICLDILRSQWSPALTVSKVLLSICSLLCDPNPDDPLVPDIAHIYKSDKEKYNRLARDWTQKYAM
>tr|C1BLB0|C1BLB0_OSMMO/1-147 [subseq from] Ubiquitin-conjugating enzyme E2 D1 OS=Osmerus mordax OX=8014 GN=UB2D1 PE=2 SV=1
MALKRIQKELQDLQRDPPAQCSAGPVGEGLFHWQATIMGPPDSPYQGGVFFLTIHFPTDYPFKPPKVAFTTKIYHPNINSNGSICLDILRSQWSPALTVSKVLLSICSLLCDPNPDDPLVPDIAHIYKSDKDKYNRLAKEWTQKYAM
>tr|A0A3Q3SU23|A0A3Q3SU23_9TELE/1-147 [subseq from] Ubiquitin-conjugating enzyme E2D 1b OS=Mastacembelus armatus OX=205130 PE=3 SV=1
MALKRIQKELQDLQRDPPAQCSAGPVGDDLFHWQATIMGPGDSPYQGGVFFLTIHFPTDYPFKPPKVAFTTKIYHPNINSNGSICLDILRSQWSPALTVSKVLLSICSLLCDPNPDDPLVPDIAHIYKNDKEKYNKLAKEWTQKYAM
>tr|A0A4Z2G3C5|A0A4Z2G3C5_9TELE/1-147 [subseq from] Ubiquitin-conjugating enzyme E2 D4 OS=Liparis tanakae OX=230148 GN=UBE2D4_1 PE=3 SV=1
MALKRIQKELQDLQRDPPAQCSAGPVGDDLFHWQATIMGPGDSPYQGGVFFLTIHFPTDYPFKPPKVAFTTKIYHPNINSNGSICLDILRSQWSPALTVSKVLLSICSLLCDPNPDDPLVPDIAHIYKNDKEKYNKQAKDWTQKYAM
>tr|A0A498NV99|A0A498NV99_LABRO/22-168 [subseq from] Ubiquitin-conjugating enzyme E2 D4-like protein OS=Labeo rohita OX=84645 GN=ROHU_001258 PE=3 SV=1
MALKRIQKELQDLQRDPPSQCSAGPLGDDLFHWQATIMGPSDSPYQGGVFFLTIHFPTDYPFKPPKVAFTTKIYHPNINSNGSICLDILRSQWSPALTVSKVLLSICSLLCDPNPDDPLVPDIAHIYKSDKDKYNRLAREWTQKYAM
>tr|A0A6P7Y3M8|A0A6P7Y3M8_9AMPH/1-147 [subseq from] ubiquitin-conjugating enzyme E2 D4 isoform X1 OS=Microcaecilia unicolor OX=1415580 GN=UBE2D4 PE=3 SV=1
MALKRIQKELTDLQRDPPAQCSAGPVGDDLFHWQATIMGPNDSPYQGGVFFLTIHFPTDYPFKPPKVAFTTKIYHPNINSNGSICLDILRSQWSPALTVSKVLLSICSLLCDPNPDDPLVPEIAHTYKADKEKYNRLAREWTQKYAM
>tr|A0A6P8RIP2|A0A6P8RIP2_GEOSA/1-147 [subseq from] ubiquitin-conjugating enzyme E2 D4 isoform X1 OS=Geotrypetes seraphini OX=260995 GN=UBE2D4 PE=3 SV=1
MALKRIQKELTDLQRDPPAQCSAGPVGDDLFHWQATIMGPNDSPYQGGVFFLTIHFPTDYPFKPPKVAFTTKIYHPNINSNGSICLDILRSQWSPALTVSKVLLSICSLLCDPNPDDPLVPEIAHTYKADKEKYNRLAREWTQKYAM
>tr|A0A818QCC7|A0A818QCC7_9BILA/4-136 [subseq from] Hypothetical protein OS=Rotaria sordida OX=392033 GN=JBS370_LOCUS22697 PE=4 SV=1
--LRCLSKQLKEMENDPPPLCQAKPVdpSKDMFNWNGTIRGPEGTPFQDGIFHLTIHFPTDYPFKPPRIRFTTPIYHPNISPQGDICLDILHDKWSPALTIRTALLSICSLFTDPNPEHGLNIDILNVYRTDRNQ--------------
>tr|A0A818QCC7|A0A818QCC7_9BILA/146-291 [subseq from] Hypothetical protein OS=Rotaria sordida OX=392033 GN=JBS370_LOCUS22697 PE=4 SV=1
---RRLTHHYRDMEKNPPPLCYAKPEDpmKDLTHWIGWIEGPPDTPYAGGRFHLIIDFPSDFPFKPPQIKFITPVYHPNISIKGEICLDILHSQWSPVLTIRSLLISLCSLLTDPNPEHGLNKEALNVYRTNQGKYNEIAREWSKKYAI
>tr|A0A4W5PKW1|A0A4W5PKW1_9TELE/1-147 [subseq from] Ubiquitin-conjugating enzyme E2D 1a OS=Hucho hucho OX=62062 PE=3 SV=1
MALKRIQKELHDLQRDPPAQCSAGPVGEDLFHWQATIMGPTDSPYQGGVFFLTIHFPTDYPFKPPKVAFTTKIYHPNINSNGSICLDILRSQWSPALTVSKVLLSICSLLCDPNPDDPLVPDIAHIYKQDKEKYNRLARDWTQKYAM
>tr|A0A674AJD2|A0A674AJD2_SALTR/1-147 [subseq from] Ubiquitin-conjugating enzyme E2 D4-like OS=Salmo trutta OX=8032 GN=LOC115193684 PE=3 SV=1
MALKRIQKELHDLQRDPPAQCSAGPVGEDLFHWQATIMGPTDSPYQGGVFFLTIHFPTDYPFKPPKVAFTTKIYHPNINSNGSICLDILRSQWSPALTVSKVLLSICSLLCDPNPDDPLVPDIAHIYKQDKEKYNRLARDWTQKYAM
>tr|A0A6F8ZNS4|A0A6F8ZNS4_9TELE/1-147 [subseq from] UBC core domain-containing protein OS=Coregonus sp. 'balchen' OX=861768 GN=CSTEINMANNI_LOCUS1073 PE=3 SV=1
MALKRIQKELHDLQRDPPAQCSAGPVGEDLFHWQATIMGPTDSPYQGGVFFLTIHFPTDYPFKPPKVAFTTKIYHPNINSNGSICLDILRSQWSPALTVSKVLLSICSLLCDPNPDDPLVPDIAHIYKQDKEKYNRLARDWTQKYAM
>tr|B5X6W5|B5X6W5_SALSA/1-147 [subseq from] Ubiquitin-conjugating enzyme E2 D4 OS=Salmo salar OX=8030 GN=UB2D4 PE=2 SV=1
MALKRIQKELHDLQRDPPAQCSAGPVGEDLFHWQATIMGPTDSPYQGGVFFLTIHFPTDYPFKPPKVAFTTKIYHPNINSNGSICLDILRSQWSPALTVSKVLLSICSLLCDPNPDDPLVPDIAHIYKQDKEKYNRLARDWTQKYAM
>tr|C1BFH7|C1BFH7_ONCMY/1-147 [subseq from] Ubiquitin-conjugating enzyme E2 D1 OS=Oncorhynchus mykiss OX=8022 GN=UB2D1 PE=2 SV=1
MALKRIQKELHDLQRDPPAQCSAGPVGEDLFHWQATIMGPTDSPYQGGVFFLTIHFPTDYPFKPPKVAFTTKIYHPNINSNGSICLDILRSQWSPALTVSKVLLSICSLLCDPNPDDPLVPDIAHIYKQDKEKYNRLARDWTQKYAM
>tr|C1BWP7|C1BWP7_ESOLU/1-147 [subseq from] Ubiquitin-conjugating enzyme E2 D4 OS=Esox lucius OX=8010 GN=UB2D4 PE=2 SV=1
MALKRIQKELHDLQRDPPAQCSAGPVGEDLFHWQATIMGPTDSPYQGGVFFLTIHFPTDYPFKPPKVAFTTKIYHPNINSNGSICLDILRSQWSPALTVSKVLLSICSLLCDPNPDDPLVPDIAHIYKQDKEKYNRLARDWTQKYAM
>tr|D3PHR7|D3PHR7_LEPSM/1-147 [subseq from] Ubiquitin-conjugating enzyme E2 D4 OS=Lepeophtheirus salmonis OX=72036 GN=UB2D4 PE=2 SV=1
MALKRIQKELHDLQRDPPAQCSAGPVGEDLFHWQATIMGPTDSPYQGGVFFLTIHFPTDYPFKPPKVAFTTKIYHPNINSNGSICLDILRSQWSPALTVSKVLLSICSLLCDPNPDDPLVPDIAHIYKQDKEKYNRLARDWTQKYAM
>tr|A0A3Q1HSQ5|A0A3Q1HSQ5_9TELE/1-147 [subseq from] Ubiquitin-conjugating enzyme E2 D4-like OS=Acanthochromis polyacanthus OX=80966 PE=3 SV=1
MALKRIQKELQDLQRDPPAQCSAGPVGDDLFHWQATIMGPSDSPYQGGVFFLTIHFPTDYPFKPPKVAFTTKIYHPNINSNGSICLDILRSQWSPALTVSKVLLSICSLLCDPNPDDPLVPDIAHIYKNDKDKYNKLAKEWTQKYAM
>tr|A0A2D0RQC1|A0A2D0RQC1_ICTPU/1-147 [subseq from] ubiquitin-conjugating enzyme E2 D4-like OS=Ictalurus punctatus OX=7998 GN=LOC108270474 PE=3 SV=1
MALKRIQKELQDLQRDPPSQCSAGPMGEDLFHWQATIMGPGDSPYQGGVFFLTIHFPTDYPFKPPKVAFTTKIYHPNINSNGSICLDILRSQWSPALTVSKVLLSICSLLCDPNPDDPLVPDIAHIYKSDKDKYNRMAREWTQKYAM
>tr|A0A5A9NMW3|A0A5A9NMW3_9TELE/1-147 [subseq from] Ubiquitin-conjugating enzyme E2 D4 OS=Triplophysa tibetana OX=1572043 GN=E1301_Tti002842 PE=3 SV=1
MALKRIQKELQDLQRDPPSQCSAGPLGEDLFHWQATIMGPGDSPYQGGVFFLTIHFPTDYPFKPPKVAFTTKIYHPNINSNGSICLDILRSQWSPALTVSKVLLSICSLLCDPNPDDPLVPDIAHIYKSDKDKYNRMAREWTQKYAM
>tr|A0A6P6R8K7|A0A6P6R8K7_CARAU/1-147 [subseq from] ubiquitin-conjugating enzyme E2 D4-like OS=Carassius auratus OX=7957 GN=LOC113117198 PE=3 SV=1
MALKRIQKELQDLQRDPPSQCSAGPLGEDLFHWQATIMGPSDSPYQGGVFFLTIHFPTDYPFKPPKVAFTTKIYHPNINSNGSICLDILRSQWSPALTVSKVLLSICSLLCDPNPDDPLVPDIAHIYKSDKDKYNRLAREWTQKYAM
>tr|A0A3B4UUC0|A0A3B4UUC0_SERDU/1-147 [subseq from] Ubiquitin-conjugating enzyme E2 D4-like OS=Seriola dumerili OX=41447 PE=3 SV=1
MALKRIQKELQDLQRDPPAQCSAGPVGDDLFHWQATIMGPGDSPYQGGVFFLTIHFPTDYPFKPPKVAFTTKIYHPNINSNGSICLDILRSQWSPALTVSKVLLSICSLLCDPNPDDPLVPDIAHIYKNDKDKYNKLAKEWTQKYAM
>tr|A0A3B4YBA9|A0A3B4YBA9_SERLL/1-147 [subseq from] Ubiquitin-conjugating enzyme E2 D4-like OS=Seriola lalandi dorsalis OX=1841481 PE=3 SV=1
MALKRIQKELQDLQRDPPAQCSAGPVGDDLFHWQATIMGPGDSPYQGGVFFLTIHFPTDYPFKPPKVAFTTKIYHPNINSNGSICLDILRSQWSPALTVSKVLLSICSLLCDPNPDDPLVPDIAHIYKNDKDKYNKLAKEWTQKYAM
>tr|A0A3B5AAE2|A0A3B5AAE2_9TELE/1-147 [subseq from] Ubiquitin-conjugating enzyme E2 D4-like OS=Stegastes partitus OX=144197 PE=3 SV=1
MALKRIQKELQDLQRDPPAQCSAGPVGDDLFHWQATIMGPGDSPYQGGVFFLTIHFPTDYPFKPPKVAFTTKIYHPNINSNGSICLDILRSQWSPALTVSKVLLSICSLLCDPNPDDPLVPDIAHIYKNDKDKYNKLAKEWTQKYAM
>tr|A0A3P8THF1|A0A3P8THF1_AMPPE/1-147 [subseq from] Ubiquitin conjugating enzyme E2 D1 OS=Amphiprion percula OX=161767 PE=3 SV=1
MALKRIQKELQDLQRDPPAQCSAGPVGDDLFHWQATIMGPGDSPYQGGVFFLTIHFPTDYPFKPPKVAFTTKIYHPNINSNGSICLDILRSQWSPALTVSKVLLSICSLLCDPNPDDPLVPDIAHIYKNDKDKYNKLAKEWTQKYAM
>tr|A0A3Q1C6F0|A0A3Q1C6F0_AMPOC/1-147 [subseq from] Ubiquitin-conjugating enzyme E2 D4-like OS=Amphiprion ocellaris OX=80972 PE=3 SV=1
MALKRIQKELQDLQRDPPAQCSAGPVGDDLFHWQATIMGPGDSPYQGGVFFLTIHFPTDYPFKPPKVAFTTKIYHPNINSNGSICLDILRSQWSPALTVSKVLLSICSLLCDPNPDDPLVPDIAHIYKNDKDKYNKLAKEWTQKYAM
>tr|A0A665X8G8|A0A665X8G8_ECHNA/1-147 [subseq from] Ubiquitin-conjugating enzyme E2 D4-like OS=Echeneis naucrates OX=173247 GN=LOC115059688 PE=3 SV=1
MALKRIQKELQDLQRDPPAQCSAGPVGDDLFHWQATIMGPGDSPYQGGVFFLTIHFPTDYPFKPPKVAFTTKIYHPNINSNGSICLDILRSQWSPALTVSKVLLSICSLLCDPNPDDPLVPDIAHIYKNDKDKYNKLAKEWTQKYAM
>tr|A0A668AV37|A0A668AV37_9TELE/1-147 [subseq from] Ubiquitin-conjugating enzyme E2 D4-like OS=Myripristis murdjan OX=586833 GN=UBE2D1 PE=3 SV=1
MALKRIQKELQDLQRDPPAQCSAGPVGDDLFHWQATIMGPGDSPYQGGVFFLTIHFPTDYPFKPPKVAFTTKIYHPNINSNGSICLDILRSQWSPALTVSKVLLSICSLLCDPNPDDPLVPDIAHIYKNDKDKYNKLAKEWTQKYAM
>tr|A0A672GXZ3|A0A672GXZ3_SALFA/1-147 [subseq from] UBC core domain-containing protein OS=Salarias fasciatus OX=181472 GN=LOC115392859 PE=3 SV=1
MALKRIQKELQDLQRDPPAQCSAGPVGDDLFHWQATIMGPGDSPYQGGVFFLTIHFPTDYPFKPPKVAFTTKIYHPNINSNGSICLDILRSQWSPALTVSKVLLSICSLLCDPNPDDPLVPDIAHIYKNDKDKYNKLAKEWTQKYAM
>tr|A0A6G1PMD7|A0A6G1PMD7_9TELE/1-147 [subseq from] Ubiquitin-conjugating enzyme E2 D4 OS=Channa argus OX=215402 GN=EXN66_Car007120 PE=3 SV=1
MALKRIQKELQDLQRDPPAQCSAGPVGDDLFHWQATIMGPGDSPYQGGVFFLTIHFPTDYPFKPPKVAFTTKIYHPNINSNGSICLDILRSQWSPALTVSKVLLSICSLLCDPNPDDPLVPDIAHIYKNDKDKYNKLAKEWTQKYAM
>tr|A0A6P7LA34|A0A6P7LA34_BETSP/1-147 [subseq from] ubiquitin-conjugating enzyme E2 D4-like isoform X2 OS=Betta splendens OX=158456 GN=LOC114845841 PE=3 SV=1
MALKRIQKELQDLQRDPPAQCSAGPVGDDLFHWQATIMGPGDSPYQGGVFFLTIHFPTDYPFKPPKVAFTTKIYHPNINSNGSICLDILRSQWSPALTVSKVLLSICSLLCDPNPDDPLVPDIAHIYKNDKDKYNKLAKEWTQKYAM
>tr|A0A3B4D9Z1|A0A3B4D9Z1_PYGNA/1-147 [subseq from] Ubiquitin-conjugating enzyme E2 D4-like OS=Pygocentrus nattereri OX=42514 PE=3 SV=1
MALKRIQKELQDLQRDPPSQCSAGPMGEDLFHWQATIMGPGDSPYQGGVFFLTIHFPTDYPFKPPKVAFTTKIYHPNINSNGSICLDILRSQWSPALTVSKVLLSICSLLCDPNPDDPLVPDIAHIYKSDKDKYNRLAREWTQKYAM
>tr|Q7SXH5|Q7SXH5_DANRE/1-147 [subseq from] Ubiquitin-conjugating enzyme E2D 1a OS=Danio rerio OX=7955 GN=ube2d1a PE=2 SV=1
MALKRIQKELQDLQRDPPSQCSAGPLGEDLFHWQATIMGPGDSPYQGGVFFLTIHFPTDYPFKPPKVAFTTKIYHPNINSNGSICLDILRSQWSPALTVSKVLLSICSLLCDPNPDDPLVPDIAHIYKSDKDKYNRLAREWTQKYAM
>tr|A0A5B6UPV0|A0A5B6UPV0_9ROSI/8-161 [subseq from] Ubiquitin-conjugating enzyme E2 28 OS=Gossypium australe OX=47621 GN=ubc4 PE=4 SV=1
-ASKRIPKEVKELQKEHPHVFSLAPEDkEDIFSRRVTMRGPCRSPYEGGKFELIIHFPPDYPFRPPKmlhnvdVTFRNKIFHPNINWrYGSVSIDILKSKWNAALNISKVLLPIYSMLKEPTLIDPLDQNIANMYKTDRRLYETVARDWTQKYAM
>tr|A0A5B6UPV0|A0A5B6UPV0_9ROSI/165-308 [subseq from] Ubiquitin-conjugating enzyme E2 28 OS=Gossypium australe OX=47621 GN=ubc4 PE=4 SV=1
--YETILKELEGLEKSPPRYASAGRVAGDMFHWQAAILDLEGSPYAGGAFEVDIQFPFQYPVEPPKVVFRTKIFHPNINSNGSIGLDILKDGWSANLTISQVLLSICELLKNPKPDAPLERSIAHMYKTNRSEYDKTARRWTQEYA-
>sp|Q9Y2X8|UB2D4_HUMAN/1-147 [subseq from] Ubiquitin-conjugating enzyme E2 D4 OS=Homo sapiens OX=9606 GN=UBE2D4 PE=1 SV=1
MALKRIQKELTDLQRDPPAQCSAGPVGDDLFHWQATIMGPNDSPYQGGVFFLTIHFPTDYPFKPPKVAFTTKIYHPNINSNGSICLDILRSQWSPALTVSKVLLSICSLLCDPNPDDPLVPEIAHTYKADREKYNRLAREWTQKYAM
>tr|A0A024RA90|A0A024RA90_HUMAN/1-147 [subseq from] Ubiquitin-conjugating enzyme E2D 4 (Putative), isoform CRA_e OS=Homo sapiens OX=9606 GN=UBE2D4 PE=3 SV=1
MALKRIQKELTDLQRDPPAQCSAGPVGDDLFHWQATIMGPNDSPYQGGVFFLTIHFPTDYPFKPPKVAFTTKIYHPNINSNGSICLDILRSQWSPALTVSKVLLSICSLLCDPNPDDPLVPEIAHTYKADREKYNRLAREWTQKYAM
>tr|A0A060XFD1|A0A060XFD1_ONCMY/1-147 [subseq from] UBC core domain-containing protein OS=Oncorhynchus mykiss OX=8022 GN=GSONMT00027257001 PE=3 SV=1
MALKRIQKELTDLQRDPPAQCSAGPVGDDLFHWQATIMGPNDSPYQGGVFFLTIHFPTDYPFKPPKVAFTTKIYHPNINSNGSICLDILRSQWSPALTVSKVLLSICSLLCDPNPDDPLVPEIAHTYKADREKYNRLAREWTQKYAM
>tr|A0A1S3NN61|A0A1S3NN61_SALSA/1-147 [subseq from] ubiquitin-conjugating enzyme E2 D4 OS=Salmo salar OX=8030 GN=LOC106580382 PE=3 SV=1
MALKRIQKELTDLQRDPPAQCSAGPVGDDLFHWQATIMGPNDSPYQGGVFFLTIHFPTDYPFKPPKVAFTTKIYHPNINSNGSICLDILRSQWSPALTVSKVLLSICSLLCDPNPDDPLVPEIAHTYKADREKYNRLAREWTQKYAM
>tr|A0A2I2ZSM0|A0A2I2ZSM0_GORGO/1-147 [subseq from] Ubiquitin conjugating enzyme E2 D4 (putative) OS=Gorilla gorilla gorilla OX=9595 GN=UBE2D4 PE=3 SV=1
MALKRIQKELTDLQRDPPAQCSAGPVGDDLFHWQATIMGPNDSPYQGGVFFLTIHFPTDYPFKPPKVAFTTKIYHPNINSNGSICLDILRSQWSPALTVSKVLLSICSLLCDPNPDDPLVPEIAHTYKADREKYNRLAREWTQKYAM
>tr|A0A2J8STA9|A0A2J8STA9_PONAB/1-147 [subseq from] UBE2D4 isoform 1 OS=Pongo abelii OX=9601 GN=CR201_G0040668 PE=3 SV=1
MALKRIQKELTDLQRDPPAQCSAGPVGDDLFHWQATIMGPNDSPYQGGVFFLTIHFPTDYPFKPPKVAFTTKIYHPNINSNGSICLDILRSQWSPALTVSKVLLSICSLLCDPNPDDPLVPEIAHTYKADREKYNRLAREWTQKYAM
>tr|A0A2K5DPK7|A0A2K5DPK7_AOTNA/1-147 [subseq from] Ubiquitin conjugating enzyme E2 D4 (putative) OS=Aotus nancymaae OX=37293 PE=3 SV=1
MALKRIQKELTDLQRDPPAQCSAGPVGDDLFHWQATIMGPNDSPYQGGVFFLTIHFPTDYPFKPPKVAFTTKIYHPNINSNGSICLDILRSQWSPALTVSKVLLSICSLLCDPNPDDPLVPEIAHTYKADREKYNRLAREWTQKYAM
>tr|A0A2K5IKF6|A0A2K5IKF6_COLAP/1-147 [subseq from] Ubiquitin conjugating enzyme E2 D4 (putative) OS=Colobus angolensis palliatus OX=336983 PE=3 SV=1
MALKRIQKELTDLQRDPPAQCSAGPVGDDLFHWQATIMGPNDSPYQGGVFFLTIHFPTDYPFKPPKVAFTTKIYHPNINSNGSICLDILRSQWSPALTVSKVLLSICSLLCDPNPDDPLVPEIAHTYKADREKYNRLAREWTQKYAM
>tr|A0A2K5LLE0|A0A2K5LLE0_CERAT/1-147 [subseq from] Ubiquitin conjugating enzyme E2 D4 (putative) OS=Cercocebus atys OX=9531 GN=UBE2D4 PE=3 SV=1
MALKRIQKELTDLQRDPPAQCSAGPVGDDLFHWQATIMGPNDSPYQGGVFFLTIHFPTDYPFKPPKVAFTTKIYHPNINSNGSICLDILRSQWSPALTVSKVLLSICSLLCDPNPDDPLVPEIAHTYKADREKYNRLAREWTQKYAM
>tr|A0A2K5QBF9|A0A2K5QBF9_CEBIM/1-147 [subseq from] Ubiquitin conjugating enzyme E2 D4 (putative) OS=Cebus imitator OX=2715852 GN=UBE2D4 PE=3 SV=1
MALKRIQKELTDLQRDPPAQCSAGPVGDDLFHWQATIMGPNDSPYQGGVFFLTIHFPTDYPFKPPKVAFTTKIYHPNINSNGSICLDILRSQWSPALTVSKVLLSICSLLCDPNPDDPLVPEIAHTYKADREKYNRLAREWTQKYAM
>tr|A0A2K6D0L3|A0A2K6D0L3_MACNE/1-147 [subseq from] Ubiquitin conjugating enzyme E2 D4 (putative) OS=Macaca nemestrina OX=9545 GN=UBE2D4 PE=3 SV=1
MALKRIQKELTDLQRDPPAQCSAGPVGDDLFHWQATIMGPNDSPYQGGVFFLTIHFPTDYPFKPPKVAFTTKIYHPNINSNGSICLDILRSQWSPALTVSKVLLSICSLLCDPNPDDPLVPEIAHTYKADREKYNRLAREWTQKYAM
>tr|A0A2K6MBM3|A0A2K6MBM3_RHIBE/1-147 [subseq from] UBC core domain-containing protein OS=Rhinopithecus bieti OX=61621 PE=3 SV=1
MALKRIQKELTDLQRDPPAQCSAGPVGDDLFHWQATIMGPNDSPYQGGVFFLTIHFPTDYPFKPPKVAFTTKIYHPNINSNGSICLDILRSQWSPALTVSKVLLSICSLLCDPNPDDPLVPEIAHTYKADREKYNRLAREWTQKYAM
>tr|A0A4W5N839|A0A4W5N839_9TELE/1-147 [subseq from] Ubiquitin-conjugating enzyme E2D 4 (putative) OS=Hucho hucho OX=62062 PE=3 SV=1
MALKRIQKELTDLQRDPPAQCSAGPVGDDLFHWQATIMGPNDSPYQGGVFFLTIHFPTDYPFKPPKVAFTTKIYHPNINSNGSICLDILRSQWSPALTVSKVLLSICSLLCDPNPDDPLVPEIAHTYKADREKYNRLAREWTQKYAM
>tr|A0A4X2KPG5|A0A4X2KPG5_VOMUR/1-147 [subseq from] Ubiquitin conjugating enzyme E2 D4 (putative) OS=Vombatus ursinus OX=29139 GN=UBE2D4 PE=3 SV=1
MALKRIQKELTDLQRDPPAQCSAGPVGDDLFHWQATIMGPNDSPYQGGVFFLTIHFPTDYPFKPPKVAFTTKIYHPNINSNGSICLDILRSQWSPALTVSKVLLSICSLLCDPNPDDPLVPEIAHTYKADREKYNRLAREWTQKYAM
>tr|A0A5E4BXC6|A0A5E4BXC6_MARMO/1-147 [subseq from] Ubiquitin-conjugating enzyme E2 D4 OS=Marmota monax OX=9995 GN=GHT09_003543 PE=3 SV=1
MALKRIQKELTDLQRDPPAQCSAGPVGDDLFHWQATIMGPNDSPYQGGVFFLTIHFPTDYPFKPPKVAFTTKIYHPNINSNGSICLDILRSQWSPALTVSKVLLSICSLLCDPNPDDPLVPEIAHTYKADREKYNRLAREWTQKYAM
>tr|A0A5G2RMT5|A0A5G2RMT5_PIG/1-147 [subseq from] UBC core domain-containing protein OS=Sus scrofa OX=9823 GN=UBE2D4 PE=3 SV=1
MALKRIQKELTDLQRDPPAQCSAGPVGDDLFHWQATIMGPNDSPYQGGVFFLTIHFPTDYPFKPPKVAFTTKIYHPNINSNGSICLDILRSQWSPALTVSKVLLSICSLLCDPNPDDPLVPEIAHTYKADREKYNRLAREWTQKYAM
>tr|A0A674CHS1|A0A674CHS1_SALTR/1-147 [subseq from] Ubiquitin-conjugating enzyme E2 D4 OS=Salmo trutta OX=8032 GN=LOC115200135 PE=3 SV=1
MALKRIQKELTDLQRDPPAQCSAGPVGDDLFHWQATIMGPNDSPYQGGVFFLTIHFPTDYPFKPPKVAFTTKIYHPNINSNGSICLDILRSQWSPALTVSKVLLSICSLLCDPNPDDPLVPEIAHTYKADREKYNRLAREWTQKYAM
>tr|A0A6D2WPH3|A0A6D2WPH3_PANTR/1-147 [subseq from] UBE2D4 isoform 1 OS=Pan troglodytes OX=9598 GN=CK820_G0040374 PE=3 SV=1
MALKRIQKELTDLQRDPPAQCSAGPVGDDLFHWQATIMGPNDSPYQGGVFFLTIHFPTDYPFKPPKVAFTTKIYHPNINSNGSICLDILRSQWSPALTVSKVLLSICSLLCDPNPDDPLVPEIAHTYKADREKYNRLAREWTQKYAM
>tr|A0A6J2V7K4|A0A6J2V7K4_CHACN/1-147 [subseq from] ubiquitin-conjugating enzyme E2 D4 OS=Chanos chanos OX=29144 GN=LOC115810009 PE=3 SV=1
MALKRIQKELTDLQRDPPAQCSAGPVGDDLFHWQATIMGPNDSPYQGGVFFLTIHFPTDYPFKPPKVAFTTKIYHPNINSNGSICLDILRSQWSPALTVSKVLLSICSLLCDPNPDDPLVPEIAHTYKADREKYNRLAREWTQKYAM
>tr|A0A6J3F3X1|A0A6J3F3X1_SAPAP/1-147 [subseq from] ubiquitin-conjugating enzyme E2 D4 isoform X7 OS=Sapajus apella OX=9515 GN=UBE2D4 PE=3 SV=1
MALKRIQKELTDLQRDPPAQCSAGPVGDDLFHWQATIMGPNDSPYQGGVFFLTIHFPTDYPFKPPKVAFTTKIYHPNINSNGSICLDILRSQWSPALTVSKVLLSICSLLCDPNPDDPLVPEIAHTYKADREKYNRLAREWTQKYAM
>tr|A0A6P5IDP4|A0A6P5IDP4_PHACI/1-147 [subseq from] ubiquitin-conjugating enzyme E2 D4 isoform X1 OS=Phascolarctos cinereus OX=38626 GN=UBE2D4 PE=3 SV=1
MALKRIQKELTDLQRDPPAQCSAGPVGDDLFHWQATIMGPNDSPYQGGVFFLTIHFPTDYPFKPPKVAFTTKIYHPNINSNGSICLDILRSQWSPALTVSKVLLSICSLLCDPNPDDPLVPEIAHTYKADREKYNRLAREWTQKYAM
>tr|A0A6Q2YCR3|A0A6Q2YCR3_ESOLU/1-147 [subseq from] Ubiquitin-conjugating enzyme E2 D4 OS=Esox lucius OX=8010 PE=3 SV=1
MALKRIQKELTDLQRDPPAQCSAGPVGDDLFHWQATIMGPNDSPYQGGVFFLTIHFPTDYPFKPPKVAFTTKIYHPNINSNGSICLDILRSQWSPALTVSKVLLSICSLLCDPNPDDPLVPEIAHTYKADREKYNRLAREWTQKYAM
>tr|A0A7J6C4B3|A0A7J6C4B3_9TELE/22-168 [subseq from] UBC core domain-containing protein OS=Onychostoma macrolepis OX=369639 GN=G5714_016918 PE=3 SV=1
MALKRIQKELQDLQRDPPSQCSAGPLGEDLFHWQATIMGPSDSPYQGGVFFLTIHFPTDYPFKPPKVAFTTKIYHPNINSNGSICLDILRSQWSPALTVSKVLLSICSLLCDPNPDDPLVPDIAHIYKSDKDKYNRLAREWTQKYAM
>tr|A0A7N9CTY0|A0A7N9CTY0_MACFA/1-147 [subseq from] Ubiquitin conjugating enzyme E2 D4 (putative) OS=Macaca fascicularis OX=9541 PE=3 SV=1
MALKRIQKELTDLQRDPPAQCSAGPVGDDLFHWQATIMGPNDSPYQGGVFFLTIHFPTDYPFKPPKVAFTTKIYHPNINSNGSICLDILRSQWSPALTVSKVLLSICSLLCDPNPDDPLVPEIAHTYKADREKYNRLAREWTQKYAM
>tr|F6PPG7|F6PPG7_MACMU/1-147 [subseq from] Ubiquitin-conjugating enzyme E2 D4 OS=Macaca mulatta OX=9544 GN=DBNL PE=2 SV=1
MALKRIQKELTDLQRDPPAQCSAGPVGDDLFHWQATIMGPNDSPYQGGVFFLTIHFPTDYPFKPPKVAFTTKIYHPNINSNGSICLDILRSQWSPALTVSKVLLSICSLLCDPNPDDPLVPEIAHTYKADREKYNRLAREWTQKYAM
>tr|F6QG68|F6QG68_CALJA/1-147 [subseq from] Ubiquitin conjugating enzyme E2 D4 (putative) OS=Callithrix jacchus OX=9483 GN=UBE2D4 PE=3 SV=3
MALKRIQKELTDLQRDPPAQCSAGPVGDDLFHWQATIMGPNDSPYQGGVFFLTIHFPTDYPFKPPKVAFTTKIYHPNINSNGSICLDILRSQWSPALTVSKVLLSICSLLCDPNPDDPLVPEIAHTYKADREKYNRLAREWTQKYAM
>tr|F7CFT7|F7CFT7_HORSE/1-147 [subseq from] Ubiquitin conjugating enzyme E2 D4 (putative) OS=Equus caballus OX=9796 GN=UBE2D4 PE=3 SV=3
MALKRIQKELTDLQRDPPAQCSAGPVGDDLFHWQATIMGPNDSPYQGGVFFLTIHFPTDYPFKPPKVAFTTKIYHPNINSNGSICLDILRSQWSPALTVSKVLLSICSLLCDPNPDDPLVPEIAHTYKADREKYNRLAREWTQKYAM
>tr|G1QT42|G1QT42_NOMLE/1-147 [subseq from] UBC core domain-containing protein OS=Nomascus leucogenys OX=61853 GN=UBE2D4 PE=3 SV=1
MALKRIQKELTDLQRDPPAQCSAGPVGDDLFHWQATIMGPNDSPYQGGVFFLTIHFPTDYPFKPPKVAFTTKIYHPNINSNGSICLDILRSQWSPALTVSKVLLSICSLLCDPNPDDPLVPEIAHTYKADREKYNRLAREWTQKYAM
>tr|G7MLE7|G7MLE7_MACMU/1-147 [subseq from] Ubiquitin-conjugating enzyme E2 D4 OS=Macaca mulatta OX=9544 GN=EGK_13741 PE=3 SV=1
MALKRIQKELTDLQRDPPAQCSAGPVGDDLFHWQATIMGPNDSPYQGGVFFLTIHFPTDYPFKPPKVAFTTKIYHPNINSNGSICLDILRSQWSPALTVSKVLLSICSLLCDPNPDDPLVPEIAHTYKADREKYNRLAREWTQKYAM
>tr|K7AUK2|K7AUK2_PANTR/1-147 [subseq from] Ubiquitin conjugating enzyme E2 D4 (putative) OS=Pan troglodytes OX=9598 GN=UBE2D4 PE=2 SV=1
MALKRIQKELTDLQRDPPAQCSAGPVGDDLFHWQATIMGPNDSPYQGGVFFLTIHFPTDYPFKPPKVAFTTKIYHPNINSNGSICLDILRSQWSPALTVSKVLLSICSLLCDPNPDDPLVPEIAHTYKADREKYNRLAREWTQKYAM
>tr|W5ND29|W5ND29_LEPOC/1-147 [subseq from] Ubiquitin-conjugating enzyme E2 D4 OS=Lepisosteus oculatus OX=7918 PE=3 SV=1
MALKRIQKELTDLQRDPPAQCSAGPVGDDLFHWQATIMGPNDSPYQGGVFFLTIHFPTDYPFKPPKVAFTTKIYHPNINSNGSICLDILRSQWSPALTVSKVLLSICSLLCDPNPDDPLVPEIAHTYKADREKYNRLAREWTQKYAM
>tr|A0A673HBW8|A0A673HBW8_9TELE/22-168 [subseq from] Ubiquitin-conjugating enzyme E2 D4-like OS=Sinocyclocheilus rhinocerous OX=307959 GN=LOC107733527 PE=3 SV=1
MALKRIQKELQDLQRDPPSQCSAGPLGEDLFHWQATIMGPSDSPYQGGVFFLTIHFPTDYPFKPPKVAFTTKIYHPNINSNGSICLDILRSQWSPALTVSKVLLSICSLLCDPNPDDPLVPDIAHIYKSDKDKYNRLAREWTQKYAM
>tr|A0A6P6P487|A0A6P6P487_CARAU/22-168 [subseq from] ubiquitin-conjugating enzyme E2 D4-like OS=Carassius auratus OX=7957 GN=LOC113094571 PE=3 SV=1
MALKRIQKELQDLQRDPPSQCSAGPLGEDLFHWQATIMGPSDSPYQGGVFFLTIHFPTDYPFKPPKVAFTTKIYHPNINSNGSICLDILRSQWSPALTVSKVLLSICSLLCDPNPDDPLVPDIAHIYKSDKDKYNRLAREWTQKYAM
>tr|A0A671LNE5|A0A671LNE5_9TELE/22-168 [subseq from] Ubiquitin-conjugating enzyme E2 D4-like OS=Sinocyclocheilus anshuiensis OX=1608454 GN=LOC107671130 PE=3 SV=1
MALKRIQKELQDLQRDPPSQCSAGPLGEDLFHWQATIMGPSDSPYQGGVFFLTIHFPTDYPFKPPKVAFTTKIYHPNINSNGSICLDILRSQWSPALTVSKVLLSICSLLCDPNPDDPLVPDIAHIYKSDKDKYNRLAREWTQKYAM
>tr|A0A672S2P6|A0A672S2P6_SINGR/22-168 [subseq from] Ubiquitin-conjugating enzyme E2 D4-like OS=Sinocyclocheilus grahami OX=75366 GN=LOC107553913 PE=3 SV=1
MALKRIQKELQDLQRDPPSQCSAGPLGEDLFHWQATIMGPSDSPYQGGVFFLTIHFPTDYPFKPPKVAFTTKIYHPNINSNGSICLDILRSQWSPALTVSKVLLSICSLLCDPNPDDPLVPDIAHIYKSDKDKYNRLAREWTQKYAM
>tr|A0A673HXY4|A0A673HXY4_9TELE/22-168 [subseq from] Ubiquitin-conjugating enzyme E2 D4-like OS=Sinocyclocheilus rhinocerous OX=307959 GN=LOC107717106 PE=3 SV=1
MALKRIQKELQDLQRDPPSQCSAGPLGEDLFHWQATIMGPSDSPYQGGVFFLTIHFPTDYPFKPPKVAFTTKIYHPNINSNGSICLDILRSQWSPALTVSKVLLSICSLLCDPNPDDPLVPDIAHIYKSDKDKYNRLAREWTQKYAM
>tr|A0A6J2VDD0|A0A6J2VDD0_CHACN/1-147 [subseq from] ubiquitin-conjugating enzyme E2 D4-like OS=Chanos chanos OX=29144 GN=LOC115811235 PE=3 SV=1
MALKRIQKELHDLQKDPPAQCSAGPVGEDLFHWQATIMGPGDSPYQGGVFFLTIHFPTDYPFKPPKVAFTTKIYHPNINSNGSICLDILRSQWSPALTVSKVLLSICSLLCDPNPDDPLVPDIAHIYKTDKEKYNRLARDWTQKYAM
>tr|A0A1S3S7U7|A0A1S3S7U7_SALSA/51-197 [subseq from] ubiquitin-conjugating enzyme E2 D4-like isoform X1 OS=Salmo salar OX=8030 GN=LOC106607701 PE=3 SV=1
MALKRIQKELHDLQRDPPAQCSAGPVGEDLFHWQATIMGPTDSPYQGGVFFLTIHFPTDYPFKPPKVAFTTKIYHPNINSNGSICLDILRSQWSPALTVSKVLLSICSLLCDPNPDDPLVPDIAHIYKQDKEKYNRLARDWTQKYAM
>tr|A0A3P9B327|A0A3P9B327_9CICH/1-147 [subseq from] Ubiquitin-conjugating enzyme E2 D4 OS=Maylandia zebra OX=106582 PE=3 SV=1
MALKRIQKELQDLQRDPPAQCSAGPVGDDMFHWQATIMGPGDSPYQGGVFFLTIHFPTDYPFKPPKVAFTTKIYHPNINSNGSICLDILRSQWSPALTVSKVLLSICSLLCDPNPDDPLVPDIAHIYKNDKDKYNKLAKEWTQKYAM
>tr|A0A3Q2XDK5|A0A3Q2XDK5_HAPBU/1-147 [subseq from] Ubiquitin-conjugating enzyme E2 D4-like OS=Haplochromis burtoni OX=8153 PE=3 SV=1
MALKRIQKELQDLQRDPPAQCSAGPVGDDMFHWQATIMGPGDSPYQGGVFFLTIHFPTDYPFKPPKVAFTTKIYHPNINSNGSICLDILRSQWSPALTVSKVLLSICSLLCDPNPDDPLVPDIAHIYKNDKDKYNKLAKEWTQKYAM
>tr|A0A3Q4I7Y0|A0A3Q4I7Y0_NEOBR/1-147 [subseq from] Ubiquitin-conjugating enzyme E2 D4-like OS=Neolamprologus brichardi OX=32507 PE=3 SV=1
MALKRIQKELQDLQRDPPAQCSAGPVGDDMFHWQATIMGPGDSPYQGGVFFLTIHFPTDYPFKPPKVAFTTKIYHPNINSNGSICLDILRSQWSPALTVSKVLLSICSLLCDPNPDDPLVPDIAHIYKNDKDKYNKLAKEWTQKYAM
>tr|A0A668RVN2|A0A668RVN2_OREAU/1-147 [subseq from] Ubiquitin-conjugating enzyme E2D 1b OS=Oreochromis aureus OX=47969 PE=3 SV=1
MALKRIQKELQDLQRDPPAQCSAGPVGDDMFHWQATIMGPGDSPYQGGVFFLTIHFPTDYPFKPPKVAFTTKIYHPNINSNGSICLDILRSQWSPALTVSKVLLSICSLLCDPNPDDPLVPDIAHIYKNDKDKYNKLAKEWTQKYAM
>tr|A0A669CUU4|A0A669CUU4_ORENI/1-147 [subseq from] UBC core domain-containing protein OS=Oreochromis niloticus OX=8128 GN=LOC109194230 PE=3 SV=1
MALKRIQKELQDLQRDPPAQCSAGPVGDDMFHWQATIMGPGDSPYQGGVFFLTIHFPTDYPFKPPKVAFTTKIYHPNINSNGSICLDILRSQWSPALTVSKVLLSICSLLCDPNPDDPLVPDIAHIYKNDKDKYNKLAKEWTQKYAM
>tr|U3E9V5|U3E9V5_CALJA/1-147 [subseq from] Ubiquitin-conjugating enzyme E2 D4 OS=Callithrix jacchus OX=9483 GN=UBE2D4 PE=2 SV=1
MALKRIQKELTDLQRDPPAQCSAGPVGDDLFHWQATIMGPNDSPYQGGVFFLTIHFPTDYPFKPPKVAFTTKIYHPNINSNGSICLDILRSQWSPALTVSKVLLSICSLLCDPNPDDPLVPEVAHTYKADREKYNRLAREWTQKYAM
>tr|A0A674EH89|A0A674EH89_SALTR/61-207 [subseq from] Ubiquitin-conjugating enzyme E2 D4-like OS=Salmo trutta OX=8032 GN=LOC115153275 PE=3 SV=1
MALKRIQKELHDLQRDPPAQCSAGPVGEDLFHWQATIMGPTDSPYQGGVFFLTIHFPTDYPFKPPKVAFTTKIYHPNINSNGSICLDILRSQWSPALTVSKVLLSICSLLCDPNPDDPLVPDIAHIYKQDKEKYNRLARDWTQKYAM
>tr|A0A815LK28|A0A815LK28_9BILA/4-136 [subseq from] Hypothetical protein OS=Rotaria sordida OX=392033 GN=FNK824_LOCUS19937 PE=4 SV=1
--LRCLSKQLKEMENDPPPLCQAKPVdpSKDMFNWNGTIRGPEGTPFQDGIFHLTIHFPTDFPFKPPRIRFTTPIYHPNISPQGDICLDILHDKWSPALTIRTALLSICSLFTDPNPEHGLNIDILNVYRTDRNQ--------------
>tr|A0A815LK28|A0A815LK28_9BILA/146-291 [subseq from] Hypothetical protein OS=Rotaria sordida OX=392033 GN=FNK824_LOCUS19937 PE=4 SV=1
---RRLTHHYRDMEKNPPPLCYAKPEDpmKDLTHWIGWIEGPPDTPYAGGRFHLIIDFPSDFPFKPPQIKFITPVYHPNISIKGEICLDILHSQWSPVLTIRSLLISLCSLLTDPNPEHGLNKEALNVYRTNQGKYNEIAREWSKKYAI
>tr|A0A2K6GWR0|A0A2K6GWR0_PROCO/1-147 [subseq from] Ubiquitin conjugating enzyme E2 D4 (putative) OS=Propithecus coquereli OX=379532 PE=3 SV=1
MALKRIQKELSDLQRDPPAQCSAGPVSNDLFHWQATIMGPNDSPYQGGVFFLTIHFPTDYPFKPPKVAFTTKIYHPNINSNGSICLDILRSQWSPALTISKVLLSICSLLCDPNPDDPLVPEIAHIYKADKEKYNRLAREWTQKYAM
>tr|A0A3P8YNR8|A0A3P8YNR8_ESOLU/1-147 [subseq from] Ubiquitin conjugating enzyme E2 D1 OS=Esox lucius OX=8010 GN=UBE2D1 PE=3 SV=1
MALKRIQKELHDLQRDPPAQCSAGPVGEDLFHWQATIMGPGDSPYQSGVFFLTIHFPTDYPFKPPKVAFTTKIYHPNINSNGSICLDILRSQWSPALTVSKVLLSICSLLCDPNPDDPLVPDIAQIYKLDKEKYNRLARDWTQKYAM
>tr|A0A674E8W2|A0A674E8W2_SALTR/1-147 [subseq from] Ubiquitin-conjugating enzyme E2 D4-like OS=Salmo trutta OX=8032 GN=LOC115189592 PE=3 SV=1
MALKRIQKELHDLQRDPPAQCSAGPVGEDLFHWQATIMGPGDSPYQSGVFFLTIHFPTDYPFKPPKVAFTTKIYHPNINSNGSICLDILRSQWSPALTVSKVLLSICSLLCDPNPDDPLVPDIAQIYKLDKEKYNRLARDWTQKYAM
>tr|B5X966|B5X966_SALSA/1-147 [subseq from] Ubiquitin-conjugating enzyme E2 D4 OS=Salmo salar OX=8030 GN=UB2D4 PE=2 SV=1
MALKRIQKELHDLQRDPPAQCSAGPVGEDLFHWQATIMGPGDSPYQSGVFFLTIHFPTDYPFKPPKVAFTTKIYHPNINSNGSICLDILRSQWSPALTVSKVLLSICSLLCDPNPDDPLVPDIAQIYKLDKEKYNRLARDWTQKYAM
>tr|A0A6J2W8I5|A0A6J2W8I5_CHACN/1-147 [subseq from] ubiquitin-conjugating enzyme E2 D4-like OS=Chanos chanos OX=29144 GN=LOC115822165 PE=3 SV=1
MALKRIQKELIDLQRDPPSQCSAGPVGEDLFHWQATIMGPGDSPYQGGVFFLTIHFPTDYPFKPPKVAFTTKIYHPNINSNGSICLDILRSQWSPALTVSKVLLSICSLLCDPNPDDPLVPDIAHIYKSDKDKYNRLARDWTQKYAM
>tr|A0A4W6EIK0|A0A4W6EIK0_LATCA/1-147 [subseq from] Ubiquitin-conjugating enzyme E2 D4-like OS=Lates calcarifer OX=8187 GN=LOC108876816 PE=3 SV=1
MALKRIQKELQDLQRDPPAQCSAGPVGDDLFHWQATIMGPGDSPYQGGVFFLTIHFPTDYPFKPPKVAFTTKIYHPNINSNGSICLDILRSQWSPALTVSKVLLSICSLLCDPNPDDPLVPDIAHIYKNDKDRYNKLAKEWTQKYAM
>tr|A0A821DA79|A0A821DA79_9BILA/2-110 [subseq from] Hypothetical protein OS=Rotaria sp. Silwood1 OX=2762511 GN=BAC187_LOCUS6697 PE=4 SV=1
-------------------------------------LGPLDSPYENGILQFKLEYPENYPFQPPKIQFSTKIFHPNIFPNGYICLDILQKRWSAACFLSAALISIQSLLNDPNPNDPSNPEAAHYYRFDREKYNQIAREWTNKYA-
>tr|A0A821DA79|A0A821DA79_9BILA/123-261 [subseq from] Hypothetical protein OS=Rotaria sp. Silwood1 OX=2762511 GN=BAC187_LOCUS6697 PE=4 SV=1
--KEAIRKELDEIQRHNSSGFDVHPVDvRDPFFCKGTIVGPQDSPYHGRSFVFNVRFPLDYPDKPPVIFLLTYIFHANISQFTCLNETLVQKTWTRDSTLSNILRNFLTLLSNPYSDDSCTHYAACFYKHGREEYNRLTLE-------
>tr|A0A821DA79|A0A821DA79_9BILA/278-416 [subseq from] Hypothetical protein OS=Rotaria sp. Silwood1 OX=2762511 GN=BAC187_LOCUS6697 PE=4 SV=1
---KLISRELAELEKD--SHFQVGLItSDDIFKWKVTMCGPRDTPYEDRVFNLKISFRYNYPSEPPNIDFTTKIFHPNISFNtGALSENFIKQRWKSDLTIPQLLLSILALLSDPDLNNTNNDEAARLYQQNREEYNRIARNGS-----
>tr|A0A668ATY0|A0A668ATY0_9TELE/1-147 [subseq from] Ubiquitin-conjugating enzyme E2 D4 OS=Myripristis murdjan OX=586833 GN=LOC115365302 PE=3 SV=1
MALKRIQKELTDLQRDPPAQCSAGPVGDDLFHWQATIMGPSDSPYQGGVFFLTIHFPTDYPFKPPKVAFTTKIYHPNINSNGSICLDILRSQWSPALTVSKVLLSICSLLCDPNPDDPLVPEIAHTYKADREKYNRLARDWTQKYAM
>tr|A0A5N5N6K2|A0A5N5N6K2_PANHP/79-225 [subseq from] UBC core domain-containing protein OS=Pangasianodon hypophthalmus OX=310915 GN=PHYPO_G00012770 PE=3 SV=1
MALKRIQKELQDLQRDPPSQCSAGPMGEDLFHWQATIMGPGDSPYQGGVFFLTIHFPTDYPFKPPKVAFTTKIYHPNINSNGSICLDILRSQWSPALTVSKVLLSICSLLCDPNPDDPLVPDIAHIYKSDKDKYNRMAREWTQKYAM
>tr|A0A3Q3J3T5|A0A3Q3J3T5_MONAL/1-147 [subseq from] Ubiquitin-conjugating enzyme E2 D4-like OS=Monopterus albus OX=43700 PE=3 SV=1
MALKRIQKELQDLQRDPPAQCSAGPVGDDLFHWQATIMGPGESPYQGGVFFLTIHFPTDYPFKPPKVAFTTKIYHPNINSNGSICLDILRSQWSPALTVSKVLLSICSLLCDPNPDDPLVPDIADIYKNDKDKYNKLAKEWTQKYAM
>tr|A0A3B3QX08|A0A3B3QX08_9TELE/1-147 [subseq from] Ubiquitin-conjugating enzyme E2 D4 OS=Paramormyrops kingsleyae OX=1676925 PE=3 SV=1
MALKRIQKELTDLQRDPPAQCSAGPVGDDLFHWQATIMGPNDSPYQGGVFFLTIHFPTDYPFKPPKVAFTTKIYHPNINSNGSICLDILRSQWSPALTVSKVLLSICSLLCDPNPDDPLVPEIAHTYKVDREKYNRLAREWTQKYAM
>tr|A0A3P8VEU0|A0A3P8VEU0_CYNSE/1-147 [subseq from] Ubiquitin-conjugating enzyme E2 D4 OS=Cynoglossus semilaevis OX=244447 PE=3 SV=1
MALKRIQKELSDLQRDPPAQCSAGPVGDDLFHWQATIMGPSDSPYQGGVFFLTIHFPTDYPFKPPKIAFTTKIYHPNINSNGSICLDILRSQWSPALTVSKVLLSICSLLCDPNPDDPLVPEIAHTYKSDREKYNKLAREWTHKYAV
>tr|A0A3Q2ZTI3|A0A3Q2ZTI3_KRYMA/1-147 [subseq from] Ubiquitin-conjugating enzyme E2 D4 OS=Kryptolebias marmoratus OX=37003 PE=3 SV=1
MALKRIQKELSDLQRDPPAQCSAGPVGDDLFHWQATIMGPSDSPYQSGVFFLTIHFPTDYPFKPPKVAFTTKIYHPNINSNGSICLDILRSQWSPALTVSKVLLSICSLLCDPNPDDPLVPEIAHMYKADREKYNKLAREWTQKYAM
>tr|A0A671NB12|A0A671NB12_9TELE/22-168 [subseq from] Ubiquitin-conjugating enzyme E2 D4-like OS=Sinocyclocheilus anshuiensis OX=1608454 GN=LOC107663272 PE=3 SV=1
MALKRIQKELQDLQRDPPSQCSAGPLGEDLFHWQATIMGPSDSPYQGGVFFLTIHFPTDYPFKPPKVAFTTKIYHPNINSNGSICLDILRSQWSPALTVSKVLLSICSLLCDPNPDDPLVPDIAHIYKSDKDKYNKLAREWTQKYAM
>tr|A0A2D0QY36|A0A2D0QY36_ICTPU/1-147 [subseq from] ubiquitin-conjugating enzyme E2 D4 isoform X1 OS=Ictalurus punctatus OX=7998 GN=LOC108265473 PE=3 SV=1
MALKRIQKELTDLQRDPPAQCSAGPVGEDLFHWQATIMGPNDSPYQGGVFFLTIHFPTDYPFKPPKVAFTTKIYHPNINSNGSICLDILRSQWSPALTVSKVLLSICSLLCDPNPDDPLVPEIAHTYKADREKYNRLAREWTQKYAM
>tr|A0A3B1KA85|A0A3B1KA85_ASTMX/1-147 [subseq from] UBC core domain-containing protein OS=Astyanax mexicanus OX=7994 PE=3 SV=1
MALKRIQKELTDLQRDPPAQCSAGPVGEDLFHWQATIMGPNDSPYQGGVFFLTIHFPTDYPFKPPKVAFTTKIYHPNINSNGSICLDILRSQWSPALTVSKVLLSICSLLCDPNPDDPLVPEIAHTYKADREKYNRLAREWTQKYAM
>tr|A0A3B4D0J1|A0A3B4D0J1_PYGNA/1-147 [subseq from] Ubiquitin-conjugating enzyme E2 D4 OS=Pygocentrus nattereri OX=42514 PE=3 SV=1
MALKRIQKELTDLQRDPPAQCSAGPVGEDLFHWQATIMGPNDSPYQGGVFFLTIHFPTDYPFKPPKVAFTTKIYHPNINSNGSICLDILRSQWSPALTVSKVLLSICSLLCDPNPDDPLVPEIAHTYKADREKYNRLAREWTQKYAM
>tr|A0A498N978|A0A498N978_LABRO/1-147 [subseq from] Ubiquitin-conjugating enzyme E2 D4 isoform X1 OS=Labeo rohita OX=84645 GN=ROHU_018981 PE=3 SV=1
MALKRIQKELTDLQRDPPAQCSAGPVGEDLFHWQATIMGPNDSPYQGGVFFLTIHFPTDYPFKPPKVAFTTKIYHPNINSNGSICLDILRSQWSPALTVSKVLLSICSLLCDPNPDDPLVPEIAHTYKADREKYNRLAREWTQKYAM
>tr|A0A4W2BTB6|A0A4W2BTB6_BOBOX/1-147 [subseq from] Ubiquitin conjugating enzyme E2 D4 (putative) OS=Bos indicus x Bos taurus OX=30522 GN=UBE2D4 PE=3 SV=1
MALKRIQKELTDLQRDPPAQCSAGPVGDDLFHWQATIMGPNDSPYQGGVFFLTIHFPTDYPFKPPKVVFTTKIYHPNINSNGSICLDILRSQWSPALTVSKVLLSICSLLCDPNPDDPLVPEIAHTYKADREKYNRLAREWTQKYAM
>tr|A0A5A9NXU3|A0A5A9NXU3_9TELE/1-147 [subseq from] Ubiquitin-conjugating enzyme E2 D4 OS=Triplophysa tibetana OX=1572043 GN=E1301_Tti013410 PE=3 SV=1
MALKRIQKELTDLQRDPPAQCSAGPVGEDLFHWQATIMGPNDSPYQGGVFFLTIHFPTDYPFKPPKVAFTTKIYHPNINSNGSICLDILRSQWSPALTVSKVLLSICSLLCDPNPDDPLVPEIAHTYKADREKYNRLAREWTQKYAM
>tr|A0A5D2N1Q7|A0A5D2N1Q7_GOSTO/1-147 [subseq from] Uncharacterized protein OS=Gossypium tomentosum OX=34277 GN=ES332_A12G267200v1 PE=4 SV=1
MASKRILKEFKDLQKCPPDFCSLAPDNEDMFIWRATMPGPRDSPYEGGKFELIIHFPPDYPYKPPKVAFRNKIFHPNINRNGSIGIDILKDKWSPALTISKVLLSIYSILGAPMLNDPLEENIANMYKTDRSQYETVARNWTQKYAM
>tr|A0A5D2N1Q7|A0A5D2N1Q7_GOSTO/151-250 [subseq from] Uncharacterized protein OS=Gossypium tomentosum OX=34277 GN=ES332_A12G267200v1 PE=4 SV=1
--YETISKELKGLERCPPSYGSAGPVDGDMFHWHAAILDLRNSPYDGGLFKVDIQFPLQYPLEPPKVVFRTKIFHPNIDTNGSIGLDILKDRWSANLTISQV---------------------------------------------
>tr|A0A5N5NJW7|A0A5N5NJW7_PANHP/1-147 [subseq from] UBC core domain-containing protein OS=Pangasianodon hypophthalmus OX=310915 GN=PHYPO_G00237840 PE=3 SV=1
MALKRIQKELTDLQRDPPAQCSAGPVGEDLFHWQATIMGPNDSPYQGGVFFLTIHFPTDYPFKPPKVAFTTKIYHPNINSNGSICLDILRSQWSPALTVSKVLLSICSLLCDPNPDDPLVPEIAHTYKADREKYNRLAREWTQKYAM
>tr|A0A671TDC2|A0A671TDC2_9TELE/1-147 [subseq from] Ubiquitin-conjugating enzyme E2 D4 OS=Sinocyclocheilus anshuiensis OX=1608454 GN=LOC107678444 PE=3 SV=1
MALKRIQKELTDLQRDPPAQCSAGPVGEDLFHWQATIMGPNDSPYQGGVFFLTIHFPTDYPFKPPKVAFTTKIYHPNINSNGSICLDILRSQWSPALTVSKVLLSICSLLCDPNPDDPLVPEIAHTYKADREKYNRLAREWTQKYAM
>tr|A0A672NZW8|A0A672NZW8_SINGR/1-147 [subseq from] Ubiquitin-conjugating enzyme E2 D4 OS=Sinocyclocheilus grahami OX=75366 GN=LOC107563169 PE=3 SV=1
MALKRIQKELTDLQRDPPAQCSAGPVGEDLFHWQATIMGPNDSPYQGGVFFLTIHFPTDYPFKPPKVAFTTKIYHPNINSNGSICLDILRSQWSPALTVSKVLLSICSLLCDPNPDDPLVPEIAHTYKADREKYNRLAREWTQKYAM
>tr|A0A673HEV5|A0A673HEV5_9TELE/1-147 [subseq from] Ubiquitin-conjugating enzyme E2 D4 OS=Sinocyclocheilus rhinocerous OX=307959 GN=LOC107747792 PE=3 SV=1
MALKRIQKELTDLQRDPPAQCSAGPVGEDLFHWQATIMGPNDSPYQGGVFFLTIHFPTDYPFKPPKVAFTTKIYHPNINSNGSICLDILRSQWSPALTVSKVLLSICSLLCDPNPDDPLVPEIAHTYKADREKYNRLAREWTQKYAM
>tr|A0A6P3VZZ4|A0A6P3VZZ4_CLUHA/1-147 [subseq from] ubiquitin-conjugating enzyme E2 D4 OS=Clupea harengus OX=7950 GN=LOC105902753 PE=3 SV=1
MALKRIQKELTDLQRDPPAQCSAGPVGEDLFHWQATIMGPNDSPYQGGVFFLTIHFPTDYPFKPPKVAFTTKIYHPNINSNGSICLDILRSQWSPALTVSKVLLSICSLLCDPNPDDPLVPEIAHTYKADREKYNRLAREWTQKYAM
>tr|A0A6P6PVE1|A0A6P6PVE1_CARAU/1-147 [subseq from] ubiquitin-conjugating enzyme E2 D4 OS=Carassius auratus OX=7957 GN=LOC113107299 PE=3 SV=1
MALKRIQKELTDLQRDPPAQCSAGPVGEDLFHWQATIMGPNDSPYQGGVFFLTIHFPTDYPFKPPKVAFTTKIYHPNINSNGSICLDILRSQWSPALTVSKVLLSICSLLCDPNPDDPLVPEIAHTYKADREKYNRLAREWTQKYAM
>tr|A0A7J5ZIX2|A0A7J5ZIX2_AMEME/1-147 [subseq from] UBC core domain-containing protein OS=Ameiurus melas OX=219545 GN=AMELA_G00285100 PE=3 SV=1
MALKRIQKELTDLQRDPPAQCSAGPVGEDLFHWQATIMGPNDSPYQGGVFFLTIHFPTDYPFKPPKVAFTTKIYHPNINSNGSICLDILRSQWSPALTVSKVLLSICSLLCDPNPDDPLVPEIAHTYKADREKYNRLAREWTQKYAM
>tr|A0A7J6CQQ3|A0A7J6CQQ3_9TELE/1-147 [subseq from] UBC core domain-containing protein OS=Onychostoma macrolepis OX=369639 GN=G5714_008929 PE=3 SV=1
MALKRIQKELTDLQRDPPAQCSAGPVGEDLFHWQATIMGPNDSPYQGGVFFLTIHFPTDYPFKPPKVAFTTKIYHPNINSNGSICLDILRSQWSPALTVSKVLLSICSLLCDPNPDDPLVPEIAHTYKADREKYNRLAREWTQKYAM
>tr|A4QNX5|A4QNX5_DANRE/1-147 [subseq from] Ubiquitin-conjugating enzyme E2D 4 (putative) OS=Danio rerio OX=7955 GN=ube2d4 PE=2 SV=1
MALKRIQKELTDLQRDPPAQCSAGPVGEDLFHWQATIMGPNDSPYQGGVFFLTIHFPTDYPFKPPKVAFTTKIYHPNINSNGSICLDILRSQWSPALTVSKVLLSICSLLCDPNPDDPLVPEIAHTYKADREKYNRLAREWTQKYAM
>tr|A0A096N2Q2|A0A096N2Q2_PAPAN/1-147 [subseq from] Ubiquitin conjugating enzyme E2 D4 (putative) OS=Papio anubis OX=9555 GN=UBE2D4 PE=3 SV=2
MALKRIQKELTDLQRDPPAQCSAGPVGDDLFHWQATIMGPNDSPYQGGVFFLTIHFPTDYPFKPPKVAFTTKIYHPNINSNGSICLDILRSQWSPALTVSKVLLSICSLLCDPNPDDPLVPEIAHTYKADREKYNRLAREWTQKYAI
>tr|A0A2K6D0L4|A0A2K6D0L4_MACNE/1-147 [subseq from] Ubiquitin conjugating enzyme E2 D4 (putative) OS=Macaca nemestrina OX=9545 GN=UBE2D4 PE=3 SV=1
MALKRIQKELTDLQRDPPAQCSAGPVGDDLFHWQATIMGPNDSPYQGGVFFLTIHFPTDYPFKPPKVAFTTKIYHPNINSNGSICLDILRSQWSPALTVSKVLLSICSLLCDPNPDDPLVPEIAHTYKADREKYNRLAREWTQKYAI
>tr|A0A2K6MBM8|A0A2K6MBM8_RHIBE/1-147 [subseq from] UBC core domain-containing protein OS=Rhinopithecus bieti OX=61621 PE=3 SV=1
MALKRIQKELTDLQRDPPAQCSAGPVGDDLFHWQATIMGPNDSPYQGGVFFLTIHFPTDYPFKPPKVAFTTKIYHPNINSNGSICLDILRSQWSPALTVSKVLLSICSLLCDPNPDDPLVPEIAHTYKADREKYNRLAREWTQKYAI
>tr|A0A2K6PP45|A0A2K6PP45_RHIRO/1-147 [subseq from] UBC core domain-containing protein OS=Rhinopithecus roxellana OX=61622 PE=3 SV=1
MALKRIQKELTDLQRDPPAQCSAGPVGDDLFHWQATIMGPNDSPYQGGVFFLTIHFPTDYPFKPPKVAFTTKIYHPNINSNGSICLDILRSQWSPALTVSKVLLSICSLLCDPNPDDPLVPEIAHTYKADREKYNRLAREWTQKYAI
>tr|K7EU67|K7EU67_PONAB/1-147 [subseq from] UBC core domain-containing protein OS=Pongo abelii OX=9601 GN=UBE2D4 PE=3 SV=1
MALKRIQKELTDLQRDPPAQCSAGPVGDDLFHWQATIMGPNDSPYQGGVFFLTIHFPTDYPFKPPKVAFTTKIYHPNINSNGSICLDILRSQWSPALTVSKVLLSICSLLCDPNPDDPLVPEIAHTYKADREKYNRLAREWTQKYAI
>tr|A0A6P3ESC4|A0A6P3ESC4_OCTDE/1-147 [subseq from] ubiquitin-conjugating enzyme E2 D4 isoform X4 OS=Octodon degus OX=10160 GN=Ube2d4 PE=3 SV=1
MALKRIQKELTDLQRDPPAQCSAGPVGDDLFHWQATIMGPNDSPYQGGVFFLTIHFPTDYPFKPPKVAFTTKIYHPNINSNGSICLDILRSQWSPALTVSKVLLSICSLLCDPNPDDPLVPEIAHTYKADKDKYNRLAQEWTQKYAM
>tr|A0A6P3TDP8|A0A6P3TDP8_SHEEP/1-147 [subseq from] ubiquitin-conjugating enzyme E2 D4 isoform X1 OS=Ovis aries OX=9940 GN=UBE2D4 PE=3 SV=1
MALKRIQKELTDLQRDPPAQCSAGPVGDDLFHWQATIMGPNDSPYQGGVFFLTIHFPTDYPFKPPKVVFTTKIYHPNINSNGSICLDILRSQWSPALTVSKVLLSICSLLCDPNPDDPLVPEIAHTYKADREKYNRLAREWTQKYAM
>tr|A0A6P5DQU4|A0A6P5DQU4_BOSIN/1-147 [subseq from] ubiquitin-conjugating enzyme E2 D4 isoform X1 OS=Bos indicus OX=9915 GN=LOC109576184 PE=3 SV=1
MALKRIQKELTDLQRDPPAQCSAGPVGDDLFHWQATIMGPNDSPYQGGVFFLTIHFPTDYPFKPPKVVFTTKIYHPNINSNGSICLDILRSQWSPALTVSKVLLSICSLLCDPNPDDPLVPEIAHTYKADREKYNRLAREWTQKYAM
>tr|A0A6G1S7I3|A0A6G1S7I3_9ACAR/1-147 [subseq from] Ubiquitin-conjugating enzyme E2 OS=Aceria tosichella OX=561515 GN=eff_1 PE=3 SV=1
MALKRIKKELEDLKRDPPAQCSAGPVGDDLFHWQATIMGPPDSSYQGGVFFLTIHFPTDYPFKPPKVAFTTRIYHPNINSNGSICLDILRSQWSPALTISKVLLSICSLLCDPNPDDPLVPEIARIYKNDREKYNELAREWTRKYAM
>tr|A0A0D9VKC6|A0A0D9VKC6_9ORYZ/27-170 [subseq from] Uncharacterized protein OS=Leersia perrieri OX=77586 PE=4 SV=1
-TLRLIRRDLRNLSRDPPPYCRPGrePV-TDAFHWEVIIDGPAGTPYAGGTFPIDVKIPADYPLHPPKLAFKTKVYHPNIDEKGNLVVEV--GDWTPCYKIDGILVSFVSLLYDPLLDRPINGVIAKQYEYEYERYEEEARAWTQEYS-
>tr|A0A0D9VKC6|A0A0D9VKC6_9ORYZ/236-307 [subseq from] Uncharacterized protein OS=Leersia perrieri OX=77586 PE=4 SV=1
--LRRINRELDMFWRDPPPYCRPGPEPvTDPFHWDLVIDGPAGTPYAGGTFPIDISFPAHYPSCPPKITFKTKA--------------------------------------------------------------------------
>tr|A0A0D9VKC6|A0A0D9VKC6_9ORYZ/345-488 [subseq from] Uncharacterized protein OS=Leersia perrieri OX=77586 PE=4 SV=1
---NRIENELSALWLDPPAYCRPGasPVT-DPFHWEVIIDGLPGTPYASGTFPVDIWYPSDYPFHPPKITFKTKVYHPNIDGKGRMALDIFQDRWSPAFTISSLLLSFVSILFDPLLDHPTNHYIAHQYKYKYEQYEKKAMAWTQKYS-
>tr|A0A3Q2YB86|A0A3Q2YB86_HIPCM/1-147 [subseq from] Ubiquitin-conjugating enzyme E2-17 kDa-like OS=Hippocampus comes OX=109280 PE=3 SV=1
MALKRINKELQDLQRDPPAQCSAGPVSDDLFHWQATIMGPCDSPYQGGVFFLTIHFPTDYPFKPPKVAFTTKIYHPNINSNGSICLDILRSQWSPALTVSKVLLSICSLLCDPNPDDPLVPDIAQLYKNDKEKYNKLAKEWTQKYAM
>tr|A0A6J3F3W3|A0A6J3F3W3_SAPAP/1-147 [subseq from] ubiquitin-conjugating enzyme E2 D4 isoform X4 OS=Sapajus apella OX=9515 GN=UBE2D4 PE=3 SV=1
MALKRIQKELTDLQRDPPAQCSAGPVGDDLFHWQATIMGPNDSPYQGGVFFLTIHFPTDYPFKPPKVAFTTKIYHPNINSNGSICLDILRSQWSPALTVSKVLLSICSLLCDPNPDDPLVPEIAHTYKADREKYNRLAREWTQKYAI
>tr|B5XDT0|B5XDT0_SALSA/1-147 [subseq from] Ubiquitin-conjugating enzyme E2 D4 OS=Salmo salar OX=8030 GN=UB2D4 PE=2 SV=1
MALKRIQKELHDLQRDPPAQCSAGPVGEDLFHWQATIMGPTDSPYQGGVFFLTIHFPTDYPFKPPKVAFTTKIYHPNINSNGSICLDILRSQWSPALTVSKVLLSICSLPCDPNPDDPLVPDIAHIYKQDKEKYNRLARDWTQKYAM
>tr|A0A4W4DW96|A0A4W4DW96_ELEEL/3-144 [subseq from] UBC core domain-containing protein OS=Electrophorus electricus OX=8005 GN=ube2d1 PE=3 SV=1
-----IQQELQDLQRDPPAQCSAGPVGDDLFHWQATIMGPSDSAYQGGVFFLTIHFPTDYPFKPPKVAFTTKIYHPNINSNGSICLDILRSQWSPALTVSKVLLSICSLLCDPNPDDPLVPDIAHIYKSDKEKYNRLAREWTQKYAM
>tr|A0A3Q3D300|A0A3Q3D300_HIPCM/1-147 [subseq from] Ubiquitin-conjugating enzyme E2 D4 OS=Hippocampus comes OX=109280 PE=3 SV=1
MALKRIQKELSDLQRDPPAQCSAGPVGDDLFHWQATIMGPSDSPYQNGVFFLTIHFPTDYPFKPPKVAFTTKIYHPNINSNGSICLDILRSQWSPALTVSKVLLSICSLLCDPNPDDPLVPEIAHTYKADREKYNKLAREWTQKYAM
>tr|A0A087Y4M9|A0A087Y4M9_POEFO/1-147 [subseq from] Ubiquitin-conjugating enzyme E2 D4 OS=Poecilia formosa OX=48698 PE=3 SV=1
MALKRIQKELSDLQRDPPAQCSAGPVGDDLFHWQATIMGPSDSPYQSGVFFLTIHFPTDYPFKPPKVAFTTKIYHPNINSNGSICLDILRSQWSPALTVSKVLLSICSLLCDPNPDDPLVPEIAHTYKADREKYNKLAREWTQKYAM
>tr|A0A0S7JMZ7|A0A0S7JMZ7_9TELE/1-147 [subseq from] UB2D4 OS=Poeciliopsis prolifica OX=188132 GN=UB2D4 PE=3 SV=1
MALKRIQKELSDLQRDPPAQCSAGPVGDDLFHWQATIMGPSDSPYQSGVFFLTIHFPTDYPFKPPKVAFTTKIYHPNINSNGSICLDILRSQWSPALTVSKVLLSICSLLCDPNPDDPLVPEIAHTYKADREKYNKLAREWTQKYAM
>tr|A0A1A7YF98|A0A1A7YF98_9TELE/1-147 [subseq from] Ubiquitin-conjugating enzyme E2D 4 (Putative) OS=Iconisemion striatum OX=60296 GN=UBE2D4 PE=3 SV=1
MALKRIQKELSDLQRDPPAQCSAGPVGDDLFHWQATIMGPSDSPYQSGVFFLTIHFPTDYPFKPPKVAFTTKIYHPNINSNGSICLDILRSQWSPALTVSKVLLSICSLLCDPNPDDPLVPEIAHTYKADREKYNKLAREWTQKYAM
>tr|A0A1A8FEZ0|A0A1A8FEZ0_9TELE/1-147 [subseq from] Ubiquitin-conjugating enzyme E2D 4 (Putative) OS=Nothobranchius korthausae OX=1143690 GN=UBE2D4 PE=3 SV=1
MALKRIQKELSDLQRDPPAQCSAGPVGDDLFHWQATIMGPSDSPYQSGVFFLTIHFPTDYPFKPPKVAFTTKIYHPNINSNGSICLDILRSQWSPALTVSKVLLSICSLLCDPNPDDPLVPEIAHTYKADREKYNKLAREWTQKYAM
>tr|A0A3B3DC80|A0A3B3DC80_ORYME/1-147 [subseq from] Ubiquitin-conjugating enzyme E2 D4 OS=Oryzias melastigma OX=30732 PE=3 SV=1
MALKRIQKELSDLQRDPPAQCSAGPVGDDLFHWQATIMGPSDSPYQSGVFFLTIHFPTDYPFKPPKVAFTTKIYHPNINSNGSICLDILRSQWSPALTVSKVLLSICSLLCDPNPDDPLVPEIAHTYKADREKYNKLAREWTQKYAM
>tr|A0A3B3U2C4|A0A3B3U2C4_9TELE/1-147 [subseq from] Ubiquitin-conjugating enzyme E2 D4 OS=Poecilia latipinna OX=48699 PE=3 SV=1
MALKRIQKELSDLQRDPPAQCSAGPVGDDLFHWQATIMGPSDSPYQSGVFFLTIHFPTDYPFKPPKVAFTTKIYHPNINSNGSICLDILRSQWSPALTVSKVLLSICSLLCDPNPDDPLVPEIAHTYKADREKYNKLAREWTQKYAM
>tr|A0A3B3WFG5|A0A3B3WFG5_9TELE/1-147 [subseq from] Ubiquitin-conjugating enzyme E2 D4 OS=Poecilia mexicana OX=48701 PE=3 SV=1
MALKRIQKELSDLQRDPPAQCSAGPVGDDLFHWQATIMGPSDSPYQSGVFFLTIHFPTDYPFKPPKVAFTTKIYHPNINSNGSICLDILRSQWSPALTVSKVLLSICSLLCDPNPDDPLVPEIAHTYKADREKYNKLAREWTQKYAM
>tr|A0A3B4VEF9|A0A3B4VEF9_SERDU/1-147 [subseq from] Ubiquitin-conjugating enzyme E2 D4 OS=Seriola dumerili OX=41447 PE=3 SV=1
MALKRIQKELSDLQRDPPAQCSAGPVGDDLFHWQATIMGPSDSPYQSGVFFLTIHFPTDYPFKPPKVAFTTKIYHPNINSNGSICLDILRSQWSPALTVSKVLLSICSLLCDPNPDDPLVPEIAHTYKADREKYNKLAREWTQKYAM
>tr|A0A3B4X8N8|A0A3B4X8N8_SERLL/1-147 [subseq from] Ubiquitin-conjugating enzyme E2 D4 OS=Seriola lalandi dorsalis OX=1841481 PE=3 SV=1
MALKRIQKELSDLQRDPPAQCSAGPVGDDLFHWQATIMGPSDSPYQSGVFFLTIHFPTDYPFKPPKVAFTTKIYHPNINSNGSICLDILRSQWSPALTVSKVLLSICSLLCDPNPDDPLVPEIAHTYKADREKYNKLAREWTQKYAM
>tr|A0A3B5BDL7|A0A3B5BDL7_9TELE/1-147 [subseq from] Ubiquitin-conjugating enzyme E2 D4 OS=Stegastes partitus OX=144197 PE=3 SV=1
MALKRIQKELSDLQRDPPAQCSAGPVGDDLFHWQATIMGPSDSPYQSGVFFLTIHFPTDYPFKPPKVAFTTKIYHPNINSNGSICLDILRSQWSPALTVSKVLLSICSLLCDPNPDDPLVPEIAHTYKADREKYNKLAREWTQKYAM
>tr|A0A3B5MAC7|A0A3B5MAC7_9TELE/1-147 [subseq from] Ubiquitin-conjugating enzyme E2 D4 OS=Xiphophorus couchianus OX=32473 PE=3 SV=1
MALKRIQKELSDLQRDPPAQCSAGPVGDDLFHWQATIMGPSDSPYQSGVFFLTIHFPTDYPFKPPKVAFTTKIYHPNINSNGSICLDILRSQWSPALTVSKVLLSICSLLCDPNPDDPLVPEIAHTYKADREKYNKLAREWTQKYAM
>tr|A0A3B5QPX7|A0A3B5QPX7_XIPMA/1-147 [subseq from] UBC core domain-containing protein OS=Xiphophorus maculatus OX=8083 PE=3 SV=1
MALKRIQKELSDLQRDPPAQCSAGPVGDDLFHWQATIMGPSDSPYQSGVFFLTIHFPTDYPFKPPKVAFTTKIYHPNINSNGSICLDILRSQWSPALTVSKVLLSICSLLCDPNPDDPLVPEIAHTYKADREKYNKLAREWTQKYAM
>tr|A0A3P8T1R9|A0A3P8T1R9_AMPPE/1-147 [subseq from] Ubiquitin-conjugating enzyme E2D 4 (putative) OS=Amphiprion percula OX=161767 PE=3 SV=1
MALKRIQKELSDLQRDPPAQCSAGPVGDDLFHWQATIMGPSDSPYQSGVFFLTIHFPTDYPFKPPKVAFTTKIYHPNINSNGSICLDILRSQWSPALTVSKVLLSICSLLCDPNPDDPLVPEIAHTYKADREKYNKLAREWTQKYAM
>tr|A0A3P9IFS6|A0A3P9IFS6_ORYLA/1-147 [subseq from] UBC core domain-containing protein OS=Oryzias latipes OX=8090 PE=3 SV=1
MALKRIQKELSDLQRDPPAQCSAGPVGDDLFHWQATIMGPSDSPYQSGVFFLTIHFPTDYPFKPPKVAFTTKIYHPNINSNGSICLDILRSQWSPALTVSKVLLSICSLLCDPNPDDPLVPEIAHTYKADREKYNKLAREWTQKYAM
>tr|A0A3P9NPC6|A0A3P9NPC6_POERE/1-147 [subseq from] Ubiquitin-conjugating enzyme E2 D4 OS=Poecilia reticulata OX=8081 PE=3 SV=1
MALKRIQKELSDLQRDPPAQCSAGPVGDDLFHWQATIMGPSDSPYQSGVFFLTIHFPTDYPFKPPKVAFTTKIYHPNINSNGSICLDILRSQWSPALTVSKVLLSICSLLCDPNPDDPLVPEIAHTYKADREKYNKLAREWTQKYAM
>tr|A0A3Q1ALQ9|A0A3Q1ALQ9_AMPOC/1-147 [subseq from] Ubiquitin-conjugating enzyme E2 D4 OS=Amphiprion ocellaris OX=80972 PE=3 SV=1
MALKRIQKELSDLQRDPPAQCSAGPVGDDLFHWQATIMGPSDSPYQSGVFFLTIHFPTDYPFKPPKVAFTTKIYHPNINSNGSICLDILRSQWSPALTVSKVLLSICSLLCDPNPDDPLVPEIAHTYKADREKYNKLAREWTQKYAM
>tr|A0A3Q1GW16|A0A3Q1GW16_9TELE/1-147 [subseq from] Ubiquitin-conjugating enzyme E2 D4 OS=Acanthochromis polyacanthus OX=80966 PE=3 SV=1
MALKRIQKELSDLQRDPPAQCSAGPVGDDLFHWQATIMGPSDSPYQSGVFFLTIHFPTDYPFKPPKVAFTTKIYHPNINSNGSICLDILRSQWSPALTVSKVLLSICSLLCDPNPDDPLVPEIAHTYKADREKYNKLAREWTQKYAM
>tr|A0A3Q1KE54|A0A3Q1KE54_ANATE/1-147 [subseq from] Ubiquitin-conjugating enzyme E2D 4 (putative) OS=Anabas testudineus OX=64144 PE=3 SV=1
MALKRIQKELSDLQRDPPAQCSAGPVGDDLFHWQATIMGPSDSPYQSGVFFLTIHFPTDYPFKPPKVAFTTKIYHPNINSNGSICLDILRSQWSPALTVSKVLLSICSLLCDPNPDDPLVPEIAHTYKADREKYNKLAREWTQKYAM
>tr|A0A3Q2GQ31|A0A3Q2GQ31_CYPVA/1-147 [subseq from] Ubiquitin-conjugating enzyme E2 D4 OS=Cyprinodon variegatus OX=28743 PE=3 SV=1
MALKRIQKELSDLQRDPPAQCSAGPVGDDLFHWQATIMGPSDSPYQSGVFFLTIHFPTDYPFKPPKVAFTTKIYHPNINSNGSICLDILRSQWSPALTVSKVLLSICSLLCDPNPDDPLVPEIAHTYKADREKYNKLAREWTQKYAM
>tr|A0A3Q2TPG5|A0A3Q2TPG5_FUNHE/1-147 [subseq from] Ubiquitin-conjugating enzyme E2 D4 OS=Fundulus heteroclitus OX=8078 PE=3 SV=1
MALKRIQKELSDLQRDPPAQCSAGPVGDDLFHWQATIMGPSDSPYQSGVFFLTIHFPTDYPFKPPKVAFTTKIYHPNINSNGSICLDILRSQWSPALTVSKVLLSICSLLCDPNPDDPLVPEIAHTYKADREKYNKLAREWTQKYAM
>tr|A0A3Q3IT90|A0A3Q3IT90_MONAL/1-147 [subseq from] Ubiquitin-conjugating enzyme E2 D4 OS=Monopterus albus OX=43700 PE=3 SV=1
MALKRIQKELSDLQRDPPAQCSAGPVGDDLFHWQATIMGPSDSPYQSGVFFLTIHFPTDYPFKPPKVAFTTKIYHPNINSNGSICLDILRSQWSPALTVSKVLLSICSLLCDPNPDDPLVPEIAHTYKADREKYNKLAREWTQKYAM
>tr|A0A3Q3LFI8|A0A3Q3LFI8_9TELE/1-147 [subseq from] Ubiquitin-conjugating enzyme E2D 4 (putative) OS=Mastacembelus armatus OX=205130 PE=3 SV=1
MALKRIQKELSDLQRDPPAQCSAGPVGDDLFHWQATIMGPSDSPYQSGVFFLTIHFPTDYPFKPPKVAFTTKIYHPNINSNGSICLDILRSQWSPALTVSKVLLSICSLLCDPNPDDPLVPEIAHTYKADREKYNKLAREWTQKYAM
>tr|A0A3S2PJK5|A0A3S2PJK5_ORYJA/1-147 [subseq from] UBC core domain-containing protein OS=Oryzias javanicus OX=123683 GN=OJAV_G00091570 PE=3 SV=1
MALKRIQKELSDLQRDPPAQCSAGPVGDDLFHWQATIMGPSDSPYQSGVFFLTIHFPTDYPFKPPKVAFTTKIYHPNINSNGSICLDILRSQWSPALTVSKVLLSICSLLCDPNPDDPLVPEIAHTYKADREKYNKLAREWTQKYAM
>tr|A0A665VV09|A0A665VV09_ECHNA/1-147 [subseq from] Ubiquitin-conjugating enzyme E2 D4 OS=Echeneis naucrates OX=173247 GN=LOC115048480 PE=3 SV=1
MALKRIQKELSDLQRDPPAQCSAGPVGDDLFHWQATIMGPSDSPYQSGVFFLTIHFPTDYPFKPPKVAFTTKIYHPNINSNGSICLDILRSQWSPALTVSKVLLSICSLLCDPNPDDPLVPEIAHTYKADREKYNKLAREWTQKYAM
>tr|A0A673C2W9|A0A673C2W9_9TELE/1-147 [subseq from] UBC core domain-containing protein OS=Sphaeramia orbicularis OX=375764 GN=LOC115425239 PE=3 SV=1
MALKRIQKELSDLQRDPPAQCSAGPVGDDLFHWQATIMGPSDSPYQSGVFFLTIHFPTDYPFKPPKVAFTTKIYHPNINSNGSICLDILRSQWSPALTVSKVLLSICSLLCDPNPDDPLVPEIAHTYKADREKYNKLAREWTQKYAM
>tr|A0A6P7NGB6|A0A6P7NGB6_BETSP/1-147 [subseq from] ubiquitin-conjugating enzyme E2 D4 OS=Betta splendens OX=158456 GN=LOC114861535 PE=3 SV=1
MALKRIQKELSDLQRDPPAQCSAGPVGDDLFHWQATIMGPSDSPYQSGVFFLTIHFPTDYPFKPPKVAFTTKIYHPNINSNGSICLDILRSQWSPALTVSKVLLSICSLLCDPNPDDPLVPEIAHTYKADREKYNKLAREWTQKYAM
>tr|H2M874|H2M874_ORYLA/1-147 [subseq from] UBC core domain-containing protein OS=Oryzias latipes OX=8090 GN=LOC101172587 PE=3 SV=1
MALKRIQKELSDLQRDPPAQCSAGPVGDDLFHWQATIMGPSDSPYQSGVFFLTIHFPTDYPFKPPKVAFTTKIYHPNINSNGSICLDILRSQWSPALTVSKVLLSICSLLCDPNPDDPLVPEIAHTYKADREKYNKLAREWTQKYAM
>tr|A0A091I6V2|A0A091I6V2_CALAN/2-136 [subseq from] Ubiquitin-conjugating enzyme E2 D1 (Fragment) OS=Calypte anna OX=9244 GN=N300_07747 PE=3 SV=1
--------ELSDLQRDPPAHCSAGPVGDDLFHWQATIMGPPDSAYQGGVFFLTVHFPTDYPFKPPKIAFTTKIYHPNINSNGSICLDILRSQWSPALTVSKVLLSICSLLCDPNPDDPLVPDIAQIYKSDKEKYNRQAREWTQ----
>tr|A0A672QVL3|A0A672QVL3_SINGR/22-168 [subseq from] Ubiquitin-conjugating enzyme E2 D4-like OS=Sinocyclocheilus grahami OX=75366 GN=LOC107583697 PE=3 SV=1
MALKRIQKELQDLQRDPPSQCSAGPLGEDLFYWQATIMGPSDSPYQGGVFFLTIHFPTDYPFKPPKVAFTTKIYHPNINSNGSICLDILRSQWSPALTVSKVLLSICSLLCDPNPDDPLVPDIAHIYKSDKDKYNRLAREWTQKYAM
>tr|A0A6J2RMD3|A0A6J2RMD3_COTGO/1-147 [subseq from] ubiquitin-conjugating enzyme E2 D4-like isoform X1 OS=Cottoperca gobio OX=56716 GN=LOC115024535 PE=3 SV=1
MALKRIQKELHDLQRDPPAQCSAGPVGDDLFHWQATIMGPGDSPYQGGVFFLTIHFPTDYPFKPPKVAFTTKIYHPNINSNGSICLDILRSQWSPALTVSKVLLSICSLLCDPNPDDPLVPDIAHMYKNDKDKYNKLAKDWTQKYAM
>tr|A0A6P7IZX1|A0A6P7IZX1_9TELE/1-147 [subseq from] ubiquitin-conjugating enzyme E2 D4 isoform X1 OS=Parambassis ranga OX=210632 GN=LOC114441290 PE=3 SV=1
MALKRIQKELSDLQRDPPAQCSAGPVGDDLFHWQATIMGPNDSPYQNGVFFLTIHFPTDYPFKPPKVAFTTKIYHPNINSNGSICLDILRSQWSPALTVSKVLLSICSLLCDPNPDDPLVPEIAHTYKADREKYNKLAREWTQKYAM
>tr|A0A7J7F6S0|A0A7J7F6S0_DICBM/1-147 [subseq from] UBC core domain-containing protein OS=Diceros bicornis minor OX=77932 GN=HPG69_019507 PE=3 SV=1
MALKRIQKELTDLQRDPPAQCSAGPVGDDLFHWQATIMGPNDSPYQGGVFFLTIHFPTDYPFKPPKVAFTTKIYHPNINSNGSICLDILRSQWSPALTVSKVLLSICSLLCDPNPDDPLVPEIAHTYKADREKYNRLAREWTQKYAI
>tr|A0A077Z8F5|A0A077Z8F5_TRITR/1-147 [subseq from] Ubiquitin conjugating enzyme E2 17 kDa OS=Trichuris trichiura OX=36087 GN=TTRE_0000419201 PE=3 SV=1
MALKRIQKELQDIGRDPPALCSAGPVGDDLFHWQATIMGPPDSAYQGGVFFLTIHFPTDYPFKPPKVAFTTRIYHPNINSNGSICLDILRSQWSPALTISKVLLSICSLLCDPNPDDPLVPEIARIYKTDRERYNQLARDWTQKYAM
>tr|A0A0V0SJY5|A0A0V0SJY5_9BILA/1-147 [subseq from] Ubiquitin-conjugating enzyme E2 2 OS=Trichinella nelsoni OX=6336 GN=let-70 PE=3 SV=1
MALKRIQKELQDIGRDPPALCSAGPVGDDLFHWQATIMGPPDSAYQGGVFFLTIHFPTDYPFKPPKVAFTTRIYHPNINSNGSICLDILRSQWSPALTISKVLLSICSLLCDPNPDDPLVPEIARIYKTDRERYNQLARDWTQKYAM
>tr|A0A0V0XAP1|A0A0V0XAP1_9BILA/1-147 [subseq from] Ubiquitin-conjugating enzyme E2 2 OS=Trichinella sp. T6 OX=92179 GN=let-70 PE=3 SV=1
MALKRIQKELQDIGRDPPALCSAGPVGDDLFHWQATIMGPPDSAYQGGVFFLTIHFPTDYPFKPPKVAFTTRIYHPNINSNGSICLDILRSQWSPALTISKVLLSICSLLCDPNPDDPLVPEIARIYKTDRERYNQLARDWTQKYAM
>tr|A0A0V1BJ28|A0A0V1BJ28_TRISP/1-147 [subseq from] Ubiquitin-conjugating enzyme E2 2 OS=Trichinella spiralis OX=6334 GN=let-70 PE=3 SV=1
MALKRIQKELQDIGRDPPALCSAGPVGDDLFHWQATIMGPPDSAYQGGVFFLTIHFPTDYPFKPPKVAFTTRIYHPNINSNGSICLDILRSQWSPALTISKVLLSICSLLCDPNPDDPLVPEIARIYKTDRERYNQLARDWTQKYAM
>tr|A0A0V1CLN9|A0A0V1CLN9_TRIBR/1-147 [subseq from] Ubiquitin-conjugating enzyme E2 2 OS=Trichinella britovi OX=45882 GN=let-70 PE=3 SV=1
MALKRIQKELQDIGRDPPALCSAGPVGDDLFHWQATIMGPPDSAYQGGVFFLTIHFPTDYPFKPPKVAFTTRIYHPNINSNGSICLDILRSQWSPALTISKVLLSICSLLCDPNPDDPLVPEIARIYKTDRERYNQLARDWTQKYAM
>tr|A0A0V1HF60|A0A0V1HF60_9BILA/1-147 [subseq from] Ubiquitin-conjugating enzyme E2 2 OS=Trichinella zimbabwensis OX=268475 GN=let-70 PE=3 SV=1
MALKRIQKELQDIGRDPPALCSAGPVGDDLFHWQATIMGPPDSAYQGGVFFLTIHFPTDYPFKPPKVAFTTRIYHPNINSNGSICLDILRSQWSPALTISKVLLSICSLLCDPNPDDPLVPEIARIYKTDRERYNQLARDWTQKYAM
>tr|A0A0V1IKS0|A0A0V1IKS0_TRIPS/1-147 [subseq from] Ubiquitin-conjugating enzyme E2 2 OS=Trichinella pseudospiralis OX=6337 GN=let-70 PE=3 SV=1
MALKRIQKELQDIGRDPPALCSAGPVGDDLFHWQATIMGPPDSAYQGGVFFLTIHFPTDYPFKPPKVAFTTRIYHPNINSNGSICLDILRSQWSPALTISKVLLSICSLLCDPNPDDPLVPEIARIYKTDRERYNQLARDWTQKYAM
>tr|A0A0V1L224|A0A0V1L224_9BILA/1-147 [subseq from] Ubiquitin-conjugating enzyme E2 2 OS=Trichinella nativa OX=6335 GN=let-70 PE=3 SV=1
MALKRIQKELQDIGRDPPALCSAGPVGDDLFHWQATIMGPPDSAYQGGVFFLTIHFPTDYPFKPPKVAFTTRIYHPNINSNGSICLDILRSQWSPALTISKVLLSICSLLCDPNPDDPLVPEIARIYKTDRERYNQLARDWTQKYAM
>tr|A0A0V1MR27|A0A0V1MR27_9BILA/1-147 [subseq from] Ubiquitin-conjugating enzyme E2 2 OS=Trichinella papuae OX=268474 GN=let-70 PE=3 SV=1
MALKRIQKELQDIGRDPPALCSAGPVGDDLFHWQATIMGPPDSAYQGGVFFLTIHFPTDYPFKPPKVAFTTRIYHPNINSNGSICLDILRSQWSPALTISKVLLSICSLLCDPNPDDPLVPEIARIYKTDRERYNQLARDWTQKYAM
>tr|A0A0V1PEK2|A0A0V1PEK2_9BILA/1-147 [subseq from] Ubiquitin-conjugating enzyme E2 2 OS=Trichinella sp. T8 OX=92180 GN=let-70 PE=3 SV=1
MALKRIQKELQDIGRDPPALCSAGPVGDDLFHWQATIMGPPDSAYQGGVFFLTIHFPTDYPFKPPKVAFTTRIYHPNINSNGSICLDILRSQWSPALTISKVLLSICSLLCDPNPDDPLVPEIARIYKTDRERYNQLARDWTQKYAM
>tr|A0A6I8P8J3|A0A6I8P8J3_ORNAN/170-316 [subseq from] UBC core domain-containing protein OS=Ornithorhynchus anatinus OX=9258 PE=3 SV=1
MALKRIQKELTDLQRDPPAQCSAGPVGDDLFHWQATIMGPNDSPYQGGVFFLTIHFPTDYPFKPPKVAFTTKIYHPNINSNGSICLDILRSQWSPALTVSKVLLSICSLLCDPNPDDPLVPEIAHTYKADREKYNRLAREWTQKYAM
>tr|A0A667ZYZ8|A0A667ZYZ8_9TELE/1-147 [subseq from] Ubiquitin-conjugating enzyme E2 D4-like OS=Myripristis murdjan OX=586833 GN=LOC115372734 PE=3 SV=1
MALKRIQKELHDLQRDPPAQCSAGPVGEDMFHWQATIMGPTDSPYQGGVFFLAIHFPTDYPFKPPKVAFTTKIYHPNINSNGSICLDILRSQWSPALTVSKVLLSICSLLCDPNPDDPLVPDIAHIYKSDKQKYNRLAKDWTQKYAM
>tr|A0A7R9MKN3|A0A7R9MKN3_9ACAR/1-147 [subseq from] Hypothetical protein OS=Oppiella nova OX=334625 GN=ONB1V03_LOCUS18569 PE=3 SV=1
MALKRIKKELEDLKRDPPAQCSAGPVGDDLFHWQATIMGPPDSPYQGGVFFLTIHFPTDYPFKPPKVAFTTRIYHPNINSNGSICLDILRSQWSPALTISKVLLSICSLLCDPNPDDPLVPEIARIYKTDREKYNELAREWTRKYAM
>tr|U3D5G3|U3D5G3_CALJA/1-147 [subseq from] Ubiquitin-conjugating enzyme E2 D3 isoform 1 OS=Callithrix jacchus OX=9483 GN=UBE2D3 PE=2 SV=1
MALKRINKELSDLARDPPAQCSAGPVGDDMFHWQATIMGPNDSPYQGGVFFLTIHFPTDYPFKPPKVAFTTRIYHPNINSNGSICLDILRSQWSPALTISKVLLSICSLLCDPNPDDPLVPEIARIYKTDREKYNRIAREWTQKYAM
>sp|P35129|UBC2_CAEEL/1-147 [subseq from] Ubiquitin-conjugating enzyme E2 2 OS=Caenorhabditis elegans OX=6239 GN=let-70 PE=1 SV=1
MALKRIQKELQDLGRDPPAQCSAGPVGDDLFHWQATIMGPPESPYQGGVFFLTIHFPTDYPFKPPKVAFTTRIYHPNINSNGSICLDILRSQWSPALTISKVLLSICSLLCDPNPDDPLVPEIARIYKTDRERYNQLAREWTQKYAM
>tr|A0A0K0J1Y0|A0A0K0J1Y0_BRUMA/1-147 [subseq from] Bm1509, isoform a OS=Brugia malayi OX=6279 GN=bma-let-70.1 PE=3 SV=1
MALKRIQKELQDLGRDPPAQCSAGPVGDDLFHWQATIMGPPESPYQGGVFFLTIHFPTDYPFKPPKVAFTTRIYHPNINSNGSICLDILRSQWSPALTISKVLLSICSLLCDPNPDDPLVPEIARIYKTDRERYNQLAREWTQKYAM
>tr|A0A0N4TMR9|A0A0N4TMR9_BRUPA/1-147 [subseq from] UBIQUITIN_CONJUGAT_2 domain-containing protein OS=Brugia pahangi OX=6280 GN=BPAG_LOCUS9714 PE=3 SV=1
MALKRIQKELQDLGRDPPAQCSAGPVGDDLFHWQATIMGPPESPYQGGVFFLTIHFPTDYPFKPPKVAFTTRIYHPNINSNGSICLDILRSQWSPALTISKVLLSICSLLCDPNPDDPLVPEIARIYKTDRERYNQLAREWTQKYAM
>tr|A0A0N5CZ22|A0A0N5CZ22_THECL/1-147 [subseq from] UBC core domain-containing protein OS=Thelazia callipaeda OX=103827 GN=TCLT_LOCUS5711 PE=3 SV=1
MALKRIQKELQDLGRDPPAQCSAGPVGDDLFHWQATIMGPPESPYQGGVFFLTIHFPTDYPFKPPKVAFTTRIYHPNINSNGSICLDILRSQWSPALTISKVLLSICSLLCDPNPDDPLVPEIARIYKTDRERYNQLAREWTQKYAM
>tr|A0A0R3S6Q3|A0A0R3S6Q3_9BILA/1-147 [subseq from] UBIQUITIN_CONJUGAT_2 domain-containing protein OS=Elaeophora elaphi OX=1147741 PE=3 SV=1
MALKRIQKELQDLGRDPPAQCSAGPVGDDLFHWQATIMGPPESPYQGGVFFLTIHFPTDYPFKPPKVAFTTRIYHPNINSNGSICLDILRSQWSPALTISKVLLSICSLLCDPNPDDPLVPEIARIYKTDRERYNQLAREWTQKYAM
>tr|A0A182E8Y7|A0A182E8Y7_ONCOC/1-147 [subseq from] UBC core domain-containing protein OS=Onchocerca ochengi OX=42157 GN=NOO_LOCUS4493 PE=3 SV=1
MALKRIQKELQDLGRDPPAQCSAGPVGDDLFHWQATIMGPPESPYQGGVFFLTIHFPTDYPFKPPKVAFTTRIYHPNINSNGSICLDILRSQWSPALTISKVLLSICSLLCDPNPDDPLVPEIARIYKTDRERYNQLAREWTQKYAM
>tr|A0A1I7UCR7|A0A1I7UCR7_9PELO/1-147 [subseq from] UBIQUITIN_CONJUGAT_2 domain-containing protein OS=Caenorhabditis tropicalis OX=1561998 PE=3 SV=1
MALKRIQKELQDLGRDPPAQCSAGPVGDDLFHWQATIMGPPESPYQGGVFFLTIHFPTDYPFKPPKVAFTTRIYHPNINSNGSICLDILRSQWSPALTISKVLLSICSLLCDPNPDDPLVPEIARIYKTDRERYNQLAREWTQKYAM
>tr|A0A1I7VIU4|A0A1I7VIU4_LOALO/1-147 [subseq from] Ubiquitin-conjugating enzyme E2 2 OS=Loa loa OX=7209 GN=LOAG_02883 PE=3 SV=1
MALKRIQKELQDLGRDPPAQCSAGPVGDDLFHWQATIMGPPESPYQGGVFFLTIHFPTDYPFKPPKVAFTTRIYHPNINSNGSICLDILRSQWSPALTISKVLLSICSLLCDPNPDDPLVPEIARIYKTDRERYNQLAREWTQKYAM
>tr|A0A238BX97|A0A238BX97_9BILA/1-147 [subseq from] Ubiquitin--protein ligase OS=Onchocerca flexuosa OX=387005 GN=X798_02989 PE=3 SV=1
MALKRIQKELQDLGRDPPAQCSAGPVGDDLFHWQATIMGPPESPYQGGVFFLTIHFPTDYPFKPPKVAFTTRIYHPNINSNGSICLDILRSQWSPALTISKVLLSICSLLCDPNPDDPLVPEIARIYKTDRERYNQLAREWTQKYAM
>tr|A0A261BQJ3|A0A261BQJ3_9PELO/1-147 [subseq from] UBC core domain-containing protein (Fragment) OS=Caenorhabditis latens OX=1503980 GN=FL83_12828 PE=3 SV=1
MALKRIQKELQDLGRDPPAQCSAGPVGDDLFHWQATIMGPPESPYQGGVFFLTIHFPTDYPFKPPKVAFTTRIYHPNINSNGSICLDILRSQWSPALTISKVLLSICSLLCDPNPDDPLVPEIARIYKTDRERYNQLAREWTQKYAM
>tr|A0A2G5U3U1|A0A2G5U3U1_9PELO/1-147 [subseq from] UBC core domain-containing protein OS=Caenorhabditis nigoni OX=1611254 GN=Cni-let-70 PE=3 SV=1
MALKRIQKELQDLGRDPPAQCSAGPVGDDLFHWQATIMGPPESPYQGGVFFLTIHFPTDYPFKPPKVAFTTRIYHPNINSNGSICLDILRSQWSPALTISKVLLSICSLLCDPNPDDPLVPEIARIYKTDRERYNQLAREWTQKYAM
>tr|A0A3P6T7B2|A0A3P6T7B2_LITSI/1-147 [subseq from] UBC core domain-containing protein OS=Litomosoides sigmodontis OX=42156 GN=NLS_LOCUS4386 PE=3 SV=1
MALKRIQKELQDLGRDPPAQCSAGPVGDDLFHWQATIMGPPESPYQGGVFFLTIHFPTDYPFKPPKVAFTTRIYHPNINSNGSICLDILRSQWSPALTISKVLLSICSLLCDPNPDDPLVPEIARIYKTDRERYNQLAREWTQKYAM
>tr|A0A4E9ESK9|A0A4E9ESK9_BRUMA/1-147 [subseq from] UBC core domain-containing protein OS=Brugia malayi OX=6279 GN=Bma-let-70 PE=3 SV=1
MALKRIQKELQDLGRDPPAQCSAGPVGDDLFHWQATIMGPPESPYQGGVFFLTIHFPTDYPFKPPKVAFTTRIYHPNINSNGSICLDILRSQWSPALTISKVLLSICSLLCDPNPDDPLVPEIARIYKTDRERYNQLAREWTQKYAM
>tr|A8X150|A8X150_CAEBR/1-147 [subseq from] Protein CBR-LET-70 OS=Caenorhabditis briggsae OX=6238 GN=let-70 PE=3 SV=1
MALKRIQKELQDLGRDPPAQCSAGPVGDDLFHWQATIMGPPESPYQGGVFFLTIHFPTDYPFKPPKVAFTTRIYHPNINSNGSICLDILRSQWSPALTISKVLLSICSLLCDPNPDDPLVPEIARIYKTDRERYNQLAREWTQKYAM
>tr|B6VBN0|B6VBN0_CAEBE/1-147 [subseq from] CBN-LET-70 protein OS=Caenorhabditis brenneri OX=135651 GN=Cbn-let-70 PE=3 SV=1
MALKRIQKELQDLGRDPPAQCSAGPVGDDLFHWQATIMGPPESPYQGGVFFLTIHFPTDYPFKPPKVAFTTRIYHPNINSNGSICLDILRSQWSPALTISKVLLSICSLLCDPNPDDPLVPEIARIYKTDRERYNQLAREWTQKYAM
>tr|E3M7N5|E3M7N5_CAERE/1-147 [subseq from] CRE-LET-70 protein OS=Caenorhabditis remanei OX=31234 GN=Cre-let-70 PE=3 SV=1
MALKRIQKELQDLGRDPPAQCSAGPVGDDLFHWQATIMGPPESPYQGGVFFLTIHFPTDYPFKPPKVAFTTRIYHPNINSNGSICLDILRSQWSPALTISKVLLSICSLLCDPNPDDPLVPEIARIYKTDRERYNQLAREWTQKYAM
>tr|A0A813Z651|A0A813Z651_9BILA/15-110 [subseq from] Hypothetical protein OS=Didymodactylos carnosus OX=1234261 GN=GPM918_LOCUS8269 PE=4 SV=1
MALKRINKELQELEKDPPANCSAGPVNDDMFHWQATIMGPGESPFQGGVFFLSIHFPADYPFKPPKITFTTKIYHPNINSNGAICLDILRSQWSPV---------------------------------------------------
>tr|A0A813Z651|A0A813Z651_9BILA/109-196 [subseq from] Hypothetical protein OS=Didymodactylos carnosus OX=1234261 GN=GPM918_LOCUS8269 PE=4 SV=1
------------------------PVKDDMFHWQATIMGPGESPFQGGVFFLSIHFPADYPFKPPKITFTTKIYHPNVNSNGVICLDILRSQWSPEQKSPSIMITLISHLTD-----------------------------------
>tr|A0A131Y4L1|A0A131Y4L1_IXORI/1-147 [subseq from] Putative ubiquitin-protein ligase OS=Ixodes ricinus OX=34613 PE=2 SV=1
MALKRINKELQDLGRDPPAQCSAGPVGDDLFHWQATIMGPPDSPYQGGVFFLTIHFPTDYPFKPPKVAFTTRIYHPNINSNGSICLDILRSQWSPALTISKVLLSICSLLCDPNPDDPLVPEIAKIYKSDREKYNELAREWTRKYAM
>tr|A0A6P7W0W6|A0A6P7W0W6_IXOSC/1-147 [subseq from] ubiquitin-conjugating enzyme E2-17 kDa OS=Ixodes scapularis OX=6945 GN=LOC115325376 PE=3 SV=1
MALKRINKELQDLGRDPPAQCSAGPVGDDLFHWQATIMGPPDSPYQGGVFFLTIHFPTDYPFKPPKVAFTTRIYHPNINSNGSICLDILRSQWSPALTISKVLLSICSLLCDPNPDDPLVPEIAKIYKSDREKYNELAREWTRKYAM
>tr|A0A1W7R9B5|A0A1W7R9B5_9SCOR/1-147 [subseq from] Ubiquitin-conjugating enzyme E2-17 kDa OS=Hadrurus spadix OX=141984 PE=3 SV=1
MALKRINKELQDLGRDPPAQCSAGPVGDDLFHWQATIMGPPDSPYQGGVFFLTIHFPTDYPFKPPKVAFTTKIYHPNINSNGSICLDILRSQWSPALTISKVLLSICSLLCDPNPDDPLVPEIAKIYKTDREKYNELAREWTRKYAM
>tr|A0A7R9BH31|A0A7R9BH31_9CRUS/1-147 [subseq from] Hypothetical protein OS=Notodromas monacha OX=399045 GN=NMOB1V02_LOCUS1490 PE=3 SV=1
MALKRINKELQDLNRDPPAQCSAGPVGDDLFHWQATIMGPPDSPYQGGVFFLTIHFPTDYPFKPPKVAFTTRIYHPNINSNGSICLDILRSQWSPALTISKVLLSICSLLCDPNPDDPLVPEIARIYKTDKQKYNEMAREWTRKYAM
>tr|A0A7J6ANM3|A0A7J6ANM3_AMEME/411-557 [subseq from] Uncharacterized protein OS=Ameiurus melas OX=219545 GN=AMELA_G00128250 PE=4 SV=1
MALKRIQKELQDLQRDPPSQCSAGPMGEDLFHWQATIMGPGDSPYQGGVFFLTIHFPTDYPFKPPKVAFTTKIYHPNINSNGSICLDILRSQWSPALTVSKVLLSICSLLCDPNPDDPLVPDIAHIYKSDKDKYNRMAREWTQKYAM
>tr|A0A183HY60|A0A183HY60_9BILA/15-161 [subseq from] Ubiquitin--protein ligase OS=Onchocerca flexuosa OX=387005 GN=OFLC_LOCUS12422 PE=3 SV=1
MALKRIQKELQDLGRDPPAQCSAGPVGDDLFHWQATIMGPPESPYQGGVFFLTIHFPTDYPFKPPKVAFTTRIYHPNINSNGSICLDILRSQWSPALTISKVLLSICSLLCDPNPDDPLVPEIARIYKTDRERYNQLAREWTQKYAM
>tr|A0A0F8C2W7|A0A0F8C2W7_LARCR/1-147 [subseq from] Ubiquitin-conjugating enzyme E2 D4 OS=Larimichthys crocea OX=215358 GN=EH28_12100 PE=3 SV=1
MALKRIQKELSDLQRDPPAQCSAGPVGDDLFHWQATIMGPSDSPYQSGVFFLTIHFPTDYPFKPPKVAFTTKIYHPNINSNGSICLDILRSQWSPALTVSKVLLSICSLLCDPNPDDPLVPEIAHTYKADREKYNKLARDWTQKYAM
>tr|A0A3Q3L5F1|A0A3Q3L5F1_9LABR/1-147 [subseq from] Ubiquitin-conjugating enzyme E2 D4 OS=Labrus bergylta OX=56723 PE=3 SV=1
MALKRIQKELSDLQRDPPAQCSAGPVGDDLFHWQATIMGPSDSPYQSGVFFLTIHFPTDYPFKPPKVAFTTKIYHPNINSNGSICLDILRSQWSPALTVSKVLLSICSLLCDPNPDDPLVPEIAHTYKADREKYNKLARDWTQKYAM
>tr|A0A6J2QDV4|A0A6J2QDV4_COTGO/1-147 [subseq from] ubiquitin-conjugating enzyme E2 D4 OS=Cottoperca gobio OX=56716 GN=LOC115013345 PE=3 SV=1
MALKRIQKELSDLQRDPPAQCSAGPVGDDLFHWQATIMGPSDSPYQSGVFFLTIHFPTDYPFKPPKVAFTTKIYHPNINSNGSICLDILRSQWSPALTVSKVLLSICSLLCDPNPDDPLVPEIAHTYKADREKYNKSAREWTHKYAM
>tr|A0A835ZZA4|A0A835ZZA4_SHEEP/1-147 [subseq from] Uncharacterized protein OS=Ovis aries OX=9940 GN=JEQ12_008134 PE=4 SV=1
MALKRIQKELTDLQRDPPAQCSAGPVGDDLFHWQATIMGPNDSPYQGGVFFLTIHFPTDYPFKPPKVVFTTKIYHPNINSNGSICLDILRSQWSPALTVSKVLLSICSLLCDPNPDDPLVPEIAHTYKADREKYNRLAREWTQKYAI
>tr|A0A2I4BIH4|A0A2I4BIH4_9TELE/1-147 [subseq from] ubiquitin-conjugating enzyme E2 D4 OS=Austrofundulus limnaeus OX=52670 GN=LOC106520144 PE=3 SV=1
MALKRIQKELSDLQRDPPAQCSAGPVGEDLFHWQATIMGPSDSPYQSGVFFLTIHFPTDYPFKPPKVAFTTKIYHPNINSNGSICLDILRSQWSPALTVSKVLLSICSLLCDPNPDDPLVPEIAHTYKADREKYNKLAREWTQKYAM
>tr|A0A3B4GG15|A0A3B4GG15_9CICH/1-147 [subseq from] Ubiquitin-conjugating enzyme E2 D4 OS=Pundamilia nyererei OX=303518 PE=3 SV=1
MALKRIQKELSDLQRDPPAQCSAGPVGEDLFHWQATIMGPSDSPYQSGVFFLTIHFPTDYPFKPPKVAFTTKIYHPNINSNGSICLDILRSQWSPALTVSKVLLSICSLLCDPNPDDPLVPEIAHTYKADREKYNKLAREWTQKYAM
>tr|A0A3P8PDE8|A0A3P8PDE8_ASTCA/1-147 [subseq from] Ubiquitin-conjugating enzyme E2 D4 OS=Astatotilapia calliptera OX=8154 PE=3 SV=1
MALKRIQKELSDLQRDPPAQCSAGPVGEDLFHWQATIMGPSDSPYQSGVFFLTIHFPTDYPFKPPKVAFTTKIYHPNINSNGSICLDILRSQWSPALTVSKVLLSICSLLCDPNPDDPLVPEIAHTYKADREKYNKLAREWTQKYAM
>tr|A0A3P9BYP2|A0A3P9BYP2_9CICH/1-147 [subseq from] Ubiquitin-conjugating enzyme E2 D4 OS=Maylandia zebra OX=106582 PE=3 SV=1
MALKRIQKELSDLQRDPPAQCSAGPVGEDLFHWQATIMGPSDSPYQSGVFFLTIHFPTDYPFKPPKVAFTTKIYHPNINSNGSICLDILRSQWSPALTVSKVLLSICSLLCDPNPDDPLVPEIAHTYKADREKYNKLAREWTQKYAM
>tr|A0A3Q2X0R2|A0A3Q2X0R2_HAPBU/1-147 [subseq from] Ubiquitin-conjugating enzyme E2 D4 OS=Haplochromis burtoni OX=8153 PE=3 SV=1
MALKRIQKELSDLQRDPPAQCSAGPVGEDLFHWQATIMGPSDSPYQSGVFFLTIHFPTDYPFKPPKVAFTTKIYHPNINSNGSICLDILRSQWSPALTVSKVLLSICSLLCDPNPDDPLVPEIAHTYKADREKYNKLAREWTQKYAM
>tr|A0A3Q4HMI1|A0A3Q4HMI1_NEOBR/1-147 [subseq from] Ubiquitin-conjugating enzyme E2 D4-like OS=Neolamprologus brichardi OX=32507 PE=3 SV=1
MALKRIQKELSDLQRDPPAQCSAGPVGEDLFHWQATIMGPSDSPYQSGVFFLTIHFPTDYPFKPPKVAFTTKIYHPNINSNGSICLDILRSQWSPALTVSKVLLSICSLLCDPNPDDPLVPEIAHTYKADREKYNKLAREWTQKYAM
>tr|A0A672GUY7|A0A672GUY7_SALFA/1-147 [subseq from] UBC core domain-containing protein OS=Salarias fasciatus OX=181472 GN=LOC115397936 PE=3 SV=1
MALKRIQKELSDLQRDPPAQCSAGPVGEDLFHWQATIMGPSDSPYQSGVFFLTIHFPTDYPFKPPKVAFTTKIYHPNINSNGSICLDILRSQWSPALTVSKVLLSICSLLCDPNPDDPLVPEIAHTYKADREKYNKLAREWTQKYAM
>sp|A5PKP9|UB2D4_XENLA/1-147 [subseq from] Ubiquitin-conjugating enzyme E2 D4 OS=Xenopus laevis OX=8355 GN=ube2d4 PE=1 SV=1
MALKRIQKELMDLQRDPPAQCSAGPVGEDLFHWQATIMGPNDSPFQGGVFFLTIHFPTDYPFKPPKVAFTTKIYHPNINSNGSICLDILRSQWSPALTVSKVLLSICSLLCDPNPDDPLVPEIAHTYKADREKYNRLAREWTQKYAM
>tr|A0A1L8GS18|A0A1L8GS18_XENLA/1-147 [subseq from] UBC core domain-containing protein OS=Xenopus laevis OX=8355 GN=ube2d4.S PE=3 SV=1
MALKRIQKELMDLQRDPPAQCSAGPVGEDLFHWQATIMGPNDSPFQGGVFFLTIHFPTDYPFKPPKVAFTTKIYHPNINSNGSICLDILRSQWSPALTVSKVLLSICSLLCDPNPDDPLVPEIAHTYKADREKYNRLAREWTQKYAM
>tr|A0A6V7TKD7|A0A6V7TKD7_9BILA/1-147 [subseq from] Hypothetical protein OS=Meloidogyne enterolobii OX=390850 GN=MENT_LOCUS1264 PE=3 SV=1
MALKRIQKELQDLGRDPPAQCSAGPVGDDLFHWQATIMGPPESPYQGGVFFLTIHFPTDYPFKPPKVAFTTRIYHPNINSNGSICLDILRSQWSPALTISKVLLSICSLLCDPNPDDPLVPEIARIYKTDRERYNTLAREWTQKYAM
>tr|F6VCY8|F6VCY8_XENTR/1-147 [subseq from] Ubiquitin-conjugating enzyme E2D 4 (putative) OS=Xenopus tropicalis OX=8364 GN=ube2d4 PE=3 SV=3
MALKRIQKELMDLQRDPPAQCSAGPVGEDLFHWQATIMGPNDSPFQGGVFFLTIHFPTDYPFKPPKVAFTTKIYHPNINSNGSICLDILRSQWSPALTVSKVLLSICSLLCDPNPDDPLVPEIAHTYKADREKYNRLAREWTQKYAM
>tr|A0A183IG22|A0A183IG22_9BILA/1-147 [subseq from] UBC core domain-containing protein OS=Soboliphyme baturini OX=241478 GN=SBAD_LOCUS2566 PE=3 SV=1
MALKRIQKELQDIGRDPPALCSAGPVGDDLFHWQATIMGPPDSAYQGGVFFLTIHFPTDYPFKPPKVAFTTRIYHPNINSNGSICLDILRSQWSPALTISKVLLSICSLLCDPNPDDPLVPEIARIYKTDRDRYNQLARDWTQKYAM
>tr|A0A085NMD4|A0A085NMD4_9BILA/58-204 [subseq from] UBC core domain-containing protein (Fragment) OS=Trichuris suis OX=68888 GN=M513_12671 PE=3 SV=1
MALKRIQKELQDIGRDPPALCSAGPVGDDLFHWQATIMGPPDSAYQGGVFFLTIHFPTDYPFKPPKVAFTTRIYHPNINSNGSICLDILRSQWSPALTISKVLLSICSLLCDPNPDDPLVPEIARIYKTDRERYNQLARDWTQKYAM
>tr|A0A1I7XWK7|A0A1I7XWK7_9BILA/1-147 [subseq from] UBIQUITIN_CONJUGAT_2 domain-containing protein OS=Steinernema glaseri OX=37863 PE=3 SV=1
MALKRIQKELQDLGRDPPAQCSAGPVGDDLFHWQATIMGPPESPYQGGVFFLTIHFPTDYPFKPPKVAFTTRIYHPNINSNGSICLDILRSQWSPALTISKVLLSICSLLCDPNPDDPLVPEIARIYKSDRDRYNSLAREWTQKYAM
>tr|A0A4V6I8Q4|A0A4V6I8Q4_STECR/1-147 [subseq from] UBC core domain-containing protein OS=Steinernema carpocapsae OX=34508 GN=L596_005687 PE=3 SV=1
MALKRIQKELQDLGRDPPAQCSAGPVGDDLFHWQATIMGPPESPYQGGVFFLTIHFPTDYPFKPPKVAFTTRIYHPNINSNGSICLDILRSQWSPALTISKVLLSICSLLCDPNPDDPLVPEIARIYKSDRDRYNSLAREWTQKYAM
>tr|A0A484C9Q9|A0A484C9Q9_PERFV/1-147 [subseq from] UBC core domain-containing protein OS=Perca flavescens OX=8167 GN=EPR50_G00219120 PE=3 SV=1
MALKRIQKELHDLQRDPPAQCSAGPVGEDLFHWQATIMGPGDSPYQGGVFFLTIHFPTDYPFKPPKVAFTTKIYHPNINSNGSICLDILRSQWSPALTVSKVLLSICSLLCDPNPDDPLVPDIAHMYKNDKDKYNKLAKDWTQKYAM
>tr|A0A6A5E225|A0A6A5E225_PERFL/1-147 [subseq from] UBC core domain-containing protein OS=Perca fluviatilis OX=8168 GN=PFLUV_G00249030 PE=3 SV=1
MALKRIQKELHDLQRDPPAQCSAGPVGEDLFHWQATIMGPGDSPYQGGVFFLTIHFPTDYPFKPPKVAFTTKIYHPNINSNGSICLDILRSQWSPALTVSKVLLSICSLLCDPNPDDPLVPDIAHMYKNDKDKYNKLAKDWTQKYAM
>tr|A0A6P8WZE2|A0A6P8WZE2_GYMAC/1-147 [subseq from] ubiquitin-conjugating enzyme E2 D1b OS=Gymnodraco acuticeps OX=8218 GN=ube2d1b PE=3 SV=1
MALKRIQKELHDLQRDPPAQCSAGPVGEDLFHWQATIMGPGDSPYQGGVFFLTIHFPTDYPFKPPKVAFTTKIYHPNINSNGSICLDILRSQWSPALTVSKVLLSICSLLCDPNPDDPLVPDIAHMYKNDKDKYNKLAKDWTQKYAM
>tr|G3PRV4|G3PRV4_GASAC/1-147 [subseq from] UBC core domain-containing protein OS=Gasterosteus aculeatus OX=69293 PE=3 SV=1
MALKRIQKELHDLQRDPPAQCSAGPVGDDLFHWQATIMGPGDSPYQGGVFFLTIHFPTDYPFKPPKVAFTTKIYHPNINSNGSICLDILRSQWSPALTVSKVLLSICSLLCDPNPDDPLVPDIAHMYKNDKVKYNKLAKDWTQKYAM
>tr|A0A3S3P916|A0A3S3P916_9ACAR/1-147 [subseq from] Ubiquitin-conjugating enzyme: active site-containing protein-like protein OS=Dinothrombium tinctorium OX=1965070 GN=B4U79_14829 PE=3 SV=1
MALKRIKKELEDLKRDPPAQCSAGPVGDDLFHWQATIMGPPDSPYQGGVFFLTIHFPTDYPFKPPKVAYTTRIYHPNINSNGSICLDILRSQWSPALTISKVLLSICSLLCDPNPDDPLVPEIARIYKTDREKYNELAREWTRKYAM
>tr|A0A443SMI6|A0A443SMI6_9ACAR/1-147 [subseq from] Ubiquitin-conjugating enzyme: active site-containing protein-like protein OS=Leptotrombidium deliense OX=299467 GN=B4U80_07396 PE=3 SV=1
MALKRIKKELEDLKRDPPAQCSAGPVGDDLFHWQATIMGPPDSPYQGGVFFLTIHFPTDYPFKPPKVAYTTRIYHPNINSNGSICLDILRSQWSPALTISKVLLSICSLLCDPNPDDPLVPEIARIYKTDREKYNELAREWTRKYAM
>tr|A0A2I9LPW6|A0A2I9LPW6_9SCOR/1-147 [subseq from] Ubiquitin protein ligase Ubc5 OS=Centruroides hentzi OX=88313 PE=3 SV=1
MALKRIKKELEDLKRDPPAQCSAGPVGDDLFHWQATIMGPPDSPYQGGVFFLTIHFPTDYPFKPPKVAFTTRIYHPNINSNGSICLDILRSQWSPALTISKVLLSICSLLCDPNPDDPLVPEIARIYKTDRDKYNELAREWTRKYAM
>tr|A0A1W7R9A3|A0A1W7R9A3_9SCOR/1-147 [subseq from] Ubiquitin protein ligase OS=Hadrurus spadix OX=141984 PE=3 SV=1
MALKRIKKELDDLKRDPPAQCSAGPVGDDLFHWQATIMGPPDSPYQGGVFFLTIHFPTDYPFKPPKVAFTTRIYHPNINSNGSICLDILRSQWSPALTISKVLLSICSLLCDPNPDDPLVPEIARIYKTDRDKYNELAREWTRKYAM
>sp|P25867|UBCD1_DROME/1-147 [subseq from] Ubiquitin-conjugating enzyme E2-17 kDa OS=Drosophila melanogaster OX=7227 GN=eff PE=1 SV=1
MALKRINKELQDLGRDPPAQCSAGPVGDDLFHWQATIMGPPDSPYQGGVFFLTIHFPTDYPFKPPKVAFTTRIYHPNINSNGSICLDILRSQWSPALTISKVLLSICSLLCDPNPDDPLVPEIARIYKTDREKYNELAREWTRKYAM
>sp|P62837|UB2D2_HUMAN/1-147 [subseq from] Ubiquitin-conjugating enzyme E2 D2 OS=Homo sapiens OX=9606 GN=UBE2D2 PE=1 SV=1
MALKRIHKELNDLARDPPAQCSAGPVGDDMFHWQATIMGPNDSPYQGGVFFLTIHFPTDYPFKPPKVAFTTRIYHPNINSNGSICLDILRSQWSPALTISKVLLSICSLLCDPNPDDPLVPEIARIYKTDREKYNRIAREWTQKYAM
>sp|P62838|UB2D2_MOUSE/1-147 [subseq from] Ubiquitin-conjugating enzyme E2 D2 OS=Mus musculus OX=10090 GN=Ube2d2 PE=1 SV=1
MALKRIHKELNDLARDPPAQCSAGPVGDDMFHWQATIMGPNDSPYQGGVFFLTIHFPTDYPFKPPKVAFTTRIYHPNINSNGSICLDILRSQWSPALTISKVLLSICSLLCDPNPDDPLVPEIARIYKTDREKYNRIAREWTQKYAM
>sp|P62839|UB2D2_RAT/1-147 [subseq from] Ubiquitin-conjugating enzyme E2 D2 OS=Rattus norvegicus OX=10116 GN=Ube2d2 PE=1 SV=1
MALKRIHKELNDLARDPPAQCSAGPVGDDMFHWQATIMGPNDSPYQGGVFFLTIHFPTDYPFKPPKVAFTTRIYHPNINSNGSICLDILRSQWSPALTISKVLLSICSLLCDPNPDDPLVPEIARIYKTDREKYNRIAREWTQKYAM
>sp|P62840|UB2D2_XENLA/1-147 [subseq from] Ubiquitin-conjugating enzyme E2 D2 OS=Xenopus laevis OX=8355 GN=ube2d2 PE=1 SV=1
MALKRIHKELNDLARDPPAQCSAGPVGDDMFHWQATIMGPNDSPYQGGVFFLTIHFPTDYPFKPPKVAFTTRIYHPNINSNGSICLDILRSQWSPALTISKVLLSICSLLCDPNPDDPLVPEIARIYKTDREKYNRIAREWTQKYAM
>sp|Q1RMX2|UB2D2_BOVIN/1-147 [subseq from] Ubiquitin-conjugating enzyme E2 D2 OS=Bos taurus OX=9913 GN=UBE2D2 PE=2 SV=1
MALKRIHKELNDLARDPPAQCSAGPVGDDMFHWQATIMGPNDSPYQGGVFFLTIHFPTDYPFKPPKVAFTTRIYHPNINSNGSICLDILRSQWSPALTISKVLLSICSLLCDPNPDDPLVPEIARIYKTDREKYNRIAREWTQKYAM
>tr|A0A023F5W1|A0A023F5W1_TRIIF/1-147 [subseq from] Putative ubiquitin-conjugating enzyme OS=Triatoma infestans OX=30076 PE=2 SV=1
MALKRINKELQDLGRDPPAQCSAGPVGDDLFHWQATIMGPPDSPYQGGVFFLTIHFPTDYPFKPPKVAFTTRIYHPNINSNGSICLDILRSQWSPALTISKVLLSICSLLCDPNPDDPLVPEIARIYKTDREKYNELAREWTRKYAM
>tr|A0A060XW71|A0A060XW71_ONCMY/1-147 [subseq from] UBC core domain-containing protein OS=Oncorhynchus mykiss OX=8022 GN=GSONMT00007562001 PE=3 SV=1
MALKRIHKELNDLARDPPAQCSAGPVGDDMFHWQATIMGPNDSPYQGGVFFLTIHFPTDYPFKPPKVAFTTRIYHPNINSNGSICLDILRSQWSPALTISKVLLSICSLLCDPNPDDPLVPEIARIYKTDREKYNRIAREWTQKYAM
>tr|A0A0B4KHJ1|A0A0B4KHJ1_DROME/1-147 [subseq from] Effete, isoform B OS=Drosophila melanogaster OX=7227 GN=eff PE=2 SV=1
MALKRINKELQDLGRDPPAQCSAGPVGDDLFHWQATIMGPPDSPYQGGVFFLTIHFPTDYPFKPPKVAFTTRIYHPNINSNGSICLDILRSQWSPALTISKVLLSICSLLCDPNPDDPLVPEIARIYKTDREKYNELAREWTRKYAM
>tr|A0A0B8RVL4|A0A0B8RVL4_BOIIR/1-147 [subseq from] Ubiquitin-conjugating enzyme E2 D2 OS=Boiga irregularis OX=92519 PE=3 SV=1
MALKRIHKELNDLARDPPAQCSAGPVGDDMFHWQATIMGPNDSPYQGGVFFLTIHFPTDYPFKPPKVAFTTRIYHPNINSNGSICLDILRSQWSPALTISKVLLSICSLLCDPNPDDPLVPEIARIYKTDREKYNRIAREWTQKYAM
>tr|A0A0J7NNQ2|A0A0J7NNQ2_LASNI/1-147 [subseq from] Ubiquitin-conjugating enzyme OS=Lasius niger OX=67767 GN=RF55_5742 PE=3 SV=1
MALKRINKELQDLGRDPPAQCSAGPVGDDLFHWQATIMGPPDSPYQGGVFFLTIHFPTDYPFKPPKVAFTTRIYHPNINSNGSICLDILRSQWSPALTISKVLLSICSLLCDPNPDDPLVPEIARIYKTDREKYNELAREWTRKYAM
>tr|A0A0K8TP71|A0A0K8TP71_TABBR/1-147 [subseq from] Putative ubiquitin-conjugating enzyme e2-17 kDa OS=Tabanus bromius OX=304241 PE=2 SV=1
MALKRINKELQDLGRDPPAQCSAGPVGDDLFHWQATIMGPPDSPYQGGVFFLTIHFPTDYPFKPPKVAFTTRIYHPNINSNGSICLDILRSQWSPALTISKVLLSICSLLCDPNPDDPLVPEIARIYKTDREKYNELAREWTRKYAM
>tr|A0A0K8VL46|A0A0K8VL46_BACLA/1-147 [subseq from] Ubiquitin-conjugating enzyme E2 OS=Bactrocera latifrons OX=174628 GN=eff_3 PE=3 SV=1
MALKRINKELQDLGRDPPAQCSAGPVGDDLFHWQATIMGPPDSPYQGGVFFLTIHFPTDYPFKPPKVAFTTRIYHPNINSNGSICLDILRSQWSPALTISKVLLSICSLLCDPNPDDPLVPEIARIYKTDREKYNELAREWTRKYAM
>tr|A0A0M3HS58|A0A0M3HS58_ASCLU/1-147 [subseq from] UBC core domain-containing protein OS=Ascaris lumbricoides OX=6252 PE=3 SV=1
MALKRIQKELQDLGRDPPAQCSAGPVGDDLFHWQATIMGPPESPYQGGVFFLTIHFPTDYPFKPPKVAFTTRIYHPNINSNGSICLDILRSQWSPALTISKVLLSICSLLCDPNPDDPLVPEIARIYKTDRDRYNQLAREWTQKYAM
>tr|A0A0P7WFQ2|A0A0P7WFQ2_SCLFO/1-147 [subseq from] Chain A Of The Ubiquitin-Conjugating Enzyme (E2) Ubch5b-like OS=Scleropages formosus OX=113540 GN=Z043_122091 PE=3 SV=1
MALKRIHKELNDLARDPPAQCSAGPVGDDMFHWQATIMGPNDSPYQGGVFFLTIHFPTDYPFKPPKVAFTTRIYHPNINSNGSICLDILRSQWSPALTISKVLLSICSLLCDPNPDDPLVPEIARIYKTDREKYNRIAREWTQKYAM
>tr|A0A0N4VPC6|A0A0N4VPC6_ENTVE/1-147 [subseq from] UBIQUITIN_CONJUGAT_2 domain-containing protein OS=Enterobius vermicularis OX=51028 GN=EVEC_LOCUS12022 PE=3 SV=1
MALKRIQKELQDLGRDPPAQCSAGPVGDDLFHWQATIMGPPESPYQGGVFFLTIHFPTDYPFKPPKVAFTTRIYHPNINSNGSICLDILRSQWSPALTISKVLLSICSLLCDPNPDDPLVPEIARIYKTDRDRYNQLAREWTQKYAM
>tr|A0A182N1D5|A0A182N1D5_9DIPT/1-147 [subseq from] UBC core domain-containing protein OS=Anopheles dirus OX=7168 PE=3 SV=1
MALKRINKELQDLGRDPPAQCSAGPVGDDLFHWQATIMGPPDSPYQGGVFFLTIHFPTDYPFKPPKVAFTTRIYHPNINSNGSICLDILRSQWSPALTISKVLLSICSLLCDPNPDDPLVPEIARIYKTDREKYNELAREWTRKYAM
>tr|A0A182QYD8|A0A182QYD8_9DIPT/1-147 [subseq from] UBC core domain-containing protein OS=Anopheles farauti OX=69004 PE=3 SV=1
MALKRINKELQDLGRDPPAQCSAGPVGDDLFHWQATIMGPPDSPYQGGVFFLTIHFPTDYPFKPPKVAFTTRIYHPNINSNGSICLDILRSQWSPALTISKVLLSICSLLCDPNPDDPLVPEIARIYKTDREKYNELAREWTRKYAM
>tr|A0A182W538|A0A182W538_9DIPT/1-147 [subseq from] UBC core domain-containing protein OS=Anopheles minimus OX=112268 PE=3 SV=1
MALKRINKELQDLGRDPPAQCSAGPVGDDLFHWQATIMGPPDSPYQGGVFFLTIHFPTDYPFKPPKVAFTTRIYHPNINSNGSICLDILRSQWSPALTISKVLLSICSLLCDPNPDDPLVPEIARIYKTDREKYNELAREWTRKYAM
>tr|A0A1A9UXF7|A0A1A9UXF7_GLOAU/1-147 [subseq from] UBC core domain-containing protein OS=Glossina austeni OX=7395 PE=3 SV=1
MALKRINKELQDLGRDPPAQCSAGPVGDDLFHWQATIMGPPDSPYQGGVFFLTIHFPTDYPFKPPKVAFTTRIYHPNINSNGSICLDILRSQWSPALTISKVLLSICSLLCDPNPDDPLVPEIARIYKTDREKYNELAREWTRKYAM
>tr|A0A1B6D5J5|A0A1B6D5J5_9HEMI/1-147 [subseq from] UBC core domain-containing protein OS=Clastoptera arizonana OX=38151 GN=g.3719 PE=3 SV=1
MALKRINKELQDLGRDPPAQCSAGPVGDDLFHWQATIMGPPDSPYQGGVFFLTIHFPTDYPFKPPKVAFTTRIYHPNINSNGSICLDILRSQWSPALTISKVLLSICSLLCDPNPDDPLVPEIARIYKTDREKYNELAREWTRKYAM
>tr|A0A1B6H1S3|A0A1B6H1S3_9HEMI/1-147 [subseq from] UBC core domain-containing protein OS=Cuerna arida OX=1464854 GN=g.21448 PE=3 SV=1
MALKRINKELQDLGRDPPAQCSAGPVGDDLFHWQATIMGPPDSPYQGGVFFLTIHFPTDYPFKPPKVAFTTRIYHPNINSNGSICLDILRSQWSPALTISKVLLSICSLLCDPNPDDPLVPEIARIYKTDREKYNELAREWTRKYAM
>tr|A0A1B6JLT1|A0A1B6JLT1_9HEMI/1-147 [subseq from] UBC core domain-containing protein OS=Homalodisca liturata OX=320908 GN=g.23280 PE=3 SV=1
MALKRINKELQDLGRDPPAQCSAGPVGDDLFHWQATIMGPPDSPYQGGVFFLTIHFPTDYPFKPPKVAFTTRIYHPNINSNGSICLDILRSQWSPALTISKVLLSICSLLCDPNPDDPLVPEIARIYKTDREKYNELAREWTRKYAM
>tr|A0A1B6KZF7|A0A1B6KZF7_9HEMI/1-147 [subseq from] UBC core domain-containing protein OS=Graphocephala atropunctata OX=36148 GN=g.4188 PE=3 SV=1
MALKRINKELQDLGRDPPAQCSAGPVGDDLFHWQATIMGPPDSPYQGGVFFLTIHFPTDYPFKPPKVAFTTRIYHPNINSNGSICLDILRSQWSPALTISKVLLSICSLLCDPNPDDPLVPEIARIYKTDREKYNELAREWTRKYAM
>tr|A0A1D5P0Q4|A0A1D5P0Q4_CHICK/1-147 [subseq from] UBC core domain-containing protein OS=Gallus gallus OX=9031 GN=UBE2D2 PE=3 SV=1
MALKRIHKELNDLARDPPAQCSAGPVGDDMFHWQATIMGPNDSPYQGGVFFLTIHFPTDYPFKPPKVAFTTRIYHPNINSNGSICLDILRSQWSPALTISKVLLSICSLLCDPNPDDPLVPEIARIYKTDREKYNRIAREWTQKYAM
>tr|A0A1I8N9E2|A0A1I8N9E2_MUSDO/1-147 [subseq from] UBC core domain-containing protein OS=Musca domestica OX=7370 GN=101899987 PE=3 SV=1
MALKRINKELQDLGRDPPAQCSAGPVGDDLFHWQATIMGPPDSPYQGGVFFLTIHFPTDYPFKPPKVAFTTRIYHPNINSNGSICLDILRSQWSPALTISKVLLSICSLLCDPNPDDPLVPEIARIYKTDREKYNELAREWTRKYAM
>tr|A0A1I8PUD6|A0A1I8PUD6_STOCA/1-147 [subseq from] UBC core domain-containing protein OS=Stomoxys calcitrans OX=35570 GN=106088615 PE=3 SV=1
MALKRINKELQDLGRDPPAQCSAGPVGDDLFHWQATIMGPPDSPYQGGVFFLTIHFPTDYPFKPPKVAFTTRIYHPNINSNGSICLDILRSQWSPALTISKVLLSICSLLCDPNPDDPLVPEIARIYKTDREKYNELAREWTRKYAM
>tr|A0A1J1J773|A0A1J1J773_9DIPT/1-147 [subseq from] CLUMA_CG020592, isoform B OS=Clunio marinus OX=568069 GN=CLUMA_CG020592 PE=3 SV=1
MALKRINKELQDLGRDPPAQCSAGPVGDDLFHWQATIMGPPDSPYQGGVFFLTIHFPTDYPFKPPKVAFTTRIYHPNINSNGSICLDILRSQWSPALTISKVLLSICSLLCDPNPDDPLVPEIARIYKTDREKYNELAREWTRKYAM
>tr|A0A1L8EHR8|A0A1L8EHR8_HAEIR/1-147 [subseq from] Putative ubiquitin-conjugating enzyme e2-17 kDa OS=Haematobia irritans OX=7368 PE=3 SV=1
MALKRINKELQDLGRDPPAQCSAGPVGDDLFHWQATIMGPPDSPYQGGVFFLTIHFPTDYPFKPPKVAFTTRIYHPNINSNGSICLDILRSQWSPALTISKVLLSICSLLCDPNPDDPLVPEIARIYKTDREKYNELAREWTRKYAM
>tr|A0A1L8HM82|A0A1L8HM82_XENLA/1-147 [subseq from] UBC core domain-containing protein OS=Xenopus laevis OX=8355 GN=ube2d3.S PE=1 SV=1
MALKRIHKELNDLARDPPAQCSAGPVGDDMFHWQATIMGPNDSPYQGGVFFLTIHFPTDYPFKPPKVAFTTRIYHPNINSNGSICLDILRSQWSPALTISKVLLSICSLLCDPNPDDPLVPEIARIYKTDREKYNRIAREWTQKYAM
>tr|A0A1U7QDI3|A0A1U7QDI3_MESAU/1-147 [subseq from] ubiquitin-conjugating enzyme E2 D2 isoform X2 OS=Mesocricetus auratus OX=10036 GN=Ube2d2 PE=3 SV=1
MALKRIHKELNDLARDPPAQCSAGPVGDDMFHWQATIMGPNDSPYQGGVFFLTIHFPTDYPFKPPKVAFTTRIYHPNINSNGSICLDILRSQWSPALTISKVLLSICSLLCDPNPDDPLVPEIARIYKTDREKYNRIAREWTQKYAM
>tr|A0A158NLI4|A0A158NLI4_ATTCE/1-147 [subseq from] UBC core domain-containing protein OS=Atta cephalotes OX=12957 GN=105621530 PE=3 SV=1
MALKRINKELQDLGRDPPAQCSAGPVGDDLFHWQATIMGPPDSPYQGGVFFLTIHFPTDYPFKPPKVAFTTRIYHPNINSNGSICLDILRSQWSPALTISKVLLSICSLLCDPNPDDPLVPEIARIYKTDREKYNELAREWTRKYAM
>tr|A0A1U7T7A2|A0A1U7T7A2_CARSF/1-147 [subseq from] ubiquitin-conjugating enzyme E2 D2 OS=Carlito syrichta OX=1868482 GN=LOC103253038 PE=3 SV=1
MALKRIHKELNDLARDPPAQCSAGPVGDDMFHWQATIMGPNDSPYQGGVFFLTIHFPTDYPFKPPKVAFTTRIYHPNINSNGSICLDILRSQWSPALTISKVLLSICSLLCDPNPDDPLVPEIARIYKTDREKYNRIAREWTQKYAM
>tr|A0A1W4W7P8|A0A1W4W7P8_AGRPL/1-147 [subseq from] ubiquitin-conjugating enzyme E2-17 kDa OS=Agrilus planipennis OX=224129 GN=LOC108733438 PE=3 SV=1
MALKRINKELQDLGRDPPAQCSAGPVGDDLFHWQATIMGPPDSPYQGGVFFLTIHFPTDYPFKPPKVAFTTRIYHPNINSNGSICLDILRSQWSPALTISKVLLSICSLLCDPNPDDPLVPEIARIYKTDREKYNELAREWTRKYAM
>tr|A0A1W7RC05|A0A1W7RC05_AGKCO/1-147 [subseq from] Ubiquitin-conjugating enzyme E2 D2 OS=Agkistrodon contortrix contortrix OX=8713 PE=3 SV=1
MALKRIHKELNDLARDPPAQCSAGPVGDDMFHWQATIMGPNDSPYQGGVFFLTIHFPTDYPFKPPKVAFTTRIYHPNINSNGSICLDILRSQWSPALTISKVLLSICSLLCDPNPDDPLVPEIARIYKTDREKYNRIAREWTQKYAM
>tr|A0A1A9WU63|A0A1A9WU63_9MUSC/1-147 [subseq from] UBC core domain-containing protein OS=Glossina brevipalpis OX=37001 PE=3 SV=1
MALKRINKELQDLGRDPPAQCSAGPVGDDLFHWQATIMGPPDSPYQGGVFFLTIHFPTDYPFKPPKVAFTTRIYHPNINSNGSICLDILRSQWSPALTISKVLLSICSLLCDPNPDDPLVPEIARIYKTDREKYNELAREWTRKYAM
>tr|A0A218UN76|A0A218UN76_9PASE/1-147 [subseq from] Ubiquitin-conjugating enzyme E2 D2 OS=Lonchura striata domestica OX=299123 GN=UBE2D2 PE=3 SV=1
MALKRIHKELNDLARDPPAQCSAGPVGDDMFHWQATIMGPNDSPYQGGVFFLTIHFPTDYPFKPPKVAFTTRIYHPNINSNGSICLDILRSQWSPALTISKVLLSICSLLCDPNPDDPLVPEIARIYKTDREKYNRIAREWTQKYAM
>tr|A0A250XV86|A0A250XV86_CASCN/1-147 [subseq from] Ubiquitin-conjugating enzyme E2 D2 OS=Castor canadensis OX=51338 GN=UBE2D2A PE=3 SV=1
MALKRIHKELNDLARDPPAQCSAGPVGDDMFHWQATIMGPNDSPYQGGVFFLTIHFPTDYPFKPPKVAFTTRIYHPNINSNGSICLDILRSQWSPALTISKVLLSICSLLCDPNPDDPLVPEIARIYKTDREKYNRIAREWTQKYAM
>tr|A0A286Y3K8|A0A286Y3K8_CAVPO/1-147 [subseq from] Ubiquitin conjugating enzyme E2 D2 OS=Cavia porcellus OX=10141 GN=UBE2D2 PE=3 SV=1
MALKRIHKELNDLARDPPAQCSAGPVGDDMFHWQATIMGPNDSPYQGGVFFLTIHFPTDYPFKPPKVAFTTRIYHPNINSNGSICLDILRSQWSPALTISKVLLSICSLLCDPNPDDPLVPEIARIYKTDREKYNRIAREWTQKYAM
>tr|A0A2A2LC21|A0A2A2LC21_9BILA/1-147 [subseq from] UBC core domain-containing protein OS=Diploscapter pachys OX=2018661 GN=WR25_25124 PE=3 SV=1
MALKRIQKELQDLGRDPPAQCSAGPVGDDLFHWQATIMGPPESPYQGGVFFLTIHFPTDYPFKPPKVAFTTRIYHPNINSNGSICLDILRSQWSPALTISKVLLSICSLLCDPNPDDPLVPEIARIYKTDRDRYNQLAREWTQKYAM
>tr|A0A2D4HXL9|A0A2D4HXL9_MICLE/1-147 [subseq from] UBC core domain-containing protein OS=Micrurus lemniscatus lemniscatus OX=129467 PE=3 SV=1
MALKRIHKELNDLARDPPAQCSAGPVGDDMFHWQATIMGPNDSPYQGGVFFLTIHFPTDYPFKPPKVAFTTRIYHPNINSNGSICLDILRSQWSPALTISKVLLSICSLLCDPNPDDPLVPEIARIYKTDREKYNRIAREWTQKYAM
>tr|A0A2D4K8T0|A0A2D4K8T0_9SAUR/1-147 [subseq from] UBC core domain-containing protein OS=Micrurus paraensis OX=1970185 PE=3 SV=1
MALKRIHKELNDLARDPPAQCSAGPVGDDMFHWQATIMGPNDSPYQGGVFFLTIHFPTDYPFKPPKVAFTTRIYHPNINSNGSICLDILRSQWSPALTISKVLLSICSLLCDPNPDDPLVPEIARIYKTDREKYNRIAREWTQKYAM
>tr|A0A2H8TD91|A0A2H8TD91_9HEMI/1-147 [subseq from] Ubiquitin-conjugating enzyme E2 OS=Melanaphis sacchari OX=742174 GN=eff_1 PE=3 SV=1
MALKRINKELQDLGRDPPAQCSAGPVGDDLFHWQATIMGPPDSPYQGGVFFLTIHFPTDYPFKPPKVAFTTRIYHPNINSNGSICLDILRSQWSPALTISKVLLSICSLLCDPNPDDPLVPEIARIYKTDREKYNELAREWTRKYAM
>tr|A0A2I3GKM9|A0A2I3GKM9_NOMLE/1-147 [subseq from] UBC core domain-containing protein OS=Nomascus leucogenys OX=61853 GN=UBE2D2 PE=3 SV=1
MALKRIHKELNDLARDPPAQCSAGPVGDDMFHWQATIMGPNDSPYQGGVFFLTIHFPTDYPFKPPKVAFTTRIYHPNINSNGSICLDILRSQWSPALTISKVLLSICSLLCDPNPDDPLVPEIARIYKTDREKYNRIAREWTQKYAM
>tr|A0A2I3LFY5|A0A2I3LFY5_PAPAN/1-147 [subseq from] Ubiquitin conjugating enzyme E2 D2 OS=Papio anubis OX=9555 PE=3 SV=1
MALKRIHKELNDLARDPPAQCSAGPVGDDMFHWQATIMGPNDSPYQGGVFFLTIHFPTDYPFKPPKVAFTTRIYHPNINSNGSICLDILRSQWSPALTISKVLLSICSLLCDPNPDDPLVPEIARIYKTDREKYNRIAREWTQKYAM
>tr|A0A2J8VPJ2|A0A2J8VPJ2_PONAB/1-147 [subseq from] UBC core domain-containing protein OS=Pongo abelii OX=9601 GN=UBE2D2 PE=3 SV=1
MALKRIHKELNDLARDPPAQCSAGPVGDDMFHWQATIMGPNDSPYQGGVFFLTIHFPTDYPFKPPKVAFTTRIYHPNINSNGSICLDILRSQWSPALTISKVLLSICSLLCDPNPDDPLVPEIARIYKTDREKYNRIAREWTQKYAM
>tr|A0A2K5F2P8|A0A2K5F2P8_AOTNA/1-147 [subseq from] Ubiquitin conjugating enzyme E2 D2 OS=Aotus nancymaae OX=37293 GN=UBE2D2 PE=3 SV=1
MALKRIHKELNDLARDPPAQCSAGPVGDDMFHWQATIMGPNDSPYQGGVFFLTIHFPTDYPFKPPKVAFTTRIYHPNINSNGSICLDILRSQWSPALTISKVLLSICSLLCDPNPDDPLVPEIARIYKTDREKYNRIAREWTQKYAM
>tr|A0A2K5NQT7|A0A2K5NQT7_CERAT/1-147 [subseq from] Ubiquitin conjugating enzyme E2 D2 OS=Cercocebus atys OX=9531 GN=UBE2D2 PE=3 SV=1
MALKRIHKELNDLARDPPAQCSAGPVGDDMFHWQATIMGPNDSPYQGGVFFLTIHFPTDYPFKPPKVAFTTRIYHPNINSNGSICLDILRSQWSPALTISKVLLSICSLLCDPNPDDPLVPEIARIYKTDREKYNRIAREWTQKYAM
>tr|A0A0D6LU95|A0A0D6LU95_9BILA/1-147 [subseq from] Ubiquitin--protein ligase OS=Ancylostoma ceylanicum OX=53326 GN=ANCCEY_09684 PE=3 SV=1
MALKRIQKELQDLGRDPPAQCSAGPVGDDLFHWQATIMGPPESPYQGGVFFLTIHFPTDYPFKPPKVAFTTRIYHPNINSNGSICLDILRSQWSPALTISKVLLSICSLLCDPNPDDPLVPEIARIYKTDRDRYNQLAREWTQKYAM
>tr|A0A2K5QHA4|A0A2K5QHA4_CEBIM/1-147 [subseq from] Ubiquitin conjugating enzyme E2 D2 OS=Cebus imitator OX=2715852 GN=UBE2D2 PE=3 SV=1
MALKRIHKELNDLARDPPAQCSAGPVGDDMFHWQATIMGPNDSPYQGGVFFLTIHFPTDYPFKPPKVAFTTRIYHPNINSNGSICLDILRSQWSPALTISKVLLSICSLLCDPNPDDPLVPEIARIYKTDREKYNRIAREWTQKYAM
>tr|A0A2K5WBG0|A0A2K5WBG0_MACFA/1-147 [subseq from] Ubiquitin conjugating enzyme E2 D2 OS=Macaca fascicularis OX=9541 GN=UBE2D2 PE=3 SV=2
MALKRIHKELNDLARDPPAQCSAGPVGDDMFHWQATIMGPNDSPYQGGVFFLTIHFPTDYPFKPPKVAFTTRIYHPNINSNGSICLDILRSQWSPALTISKVLLSICSLLCDPNPDDPLVPEIARIYKTDREKYNRIAREWTQKYAM
>tr|A0A0A9WAC2|A0A0A9WAC2_LYGHE/1-147 [subseq from] Ubiquitin-conjugating enzyme E2 OS=Lygus hesperus OX=30085 GN=eff_1 PE=3 SV=1
MALKRINKELQDLGRDPPAQCSAGPVGDDLFHWQATIMGPPDSPYQGGVFFLTIHFPTDYPFKPPKVAFTTRIYHPNINSNGSICLDILRSQWSPALTISKVLLSICSLLCDPNPDDPLVPEIARIYKTDREKYNELAREWTRKYAM
>tr|A0A0C9RDK1|A0A0C9RDK1_9HYME/1-147 [subseq from] Eff protein OS=Fopius arisanus OX=64838 GN=eff PE=3 SV=1
MALKRINKELQDLGRDPPAQCSAGPVGDDLFHWQATIMGPPDSPYQGGVFFLTIHFPTDYPFKPPKVAFTTRIYHPNINSNGSICLDILRSQWSPALTISKVLLSICSLLCDPNPDDPLVPEIARIYKTDREKYNELAREWTRKYAM
>tr|A0A2K6L0W4|A0A2K6L0W4_RHIBE/1-147 [subseq from] UBC core domain-containing protein OS=Rhinopithecus bieti OX=61621 GN=UBE2D2 PE=3 SV=1
MALKRIHKELNDLARDPPAQCSAGPVGDDMFHWQATIMGPNDSPYQGGVFFLTIHFPTDYPFKPPKVAFTTRIYHPNINSNGSICLDILRSQWSPALTISKVLLSICSLLCDPNPDDPLVPEIARIYKTDREKYNRIAREWTQKYAM
>tr|A0A2K6QJE9|A0A2K6QJE9_RHIRO/1-147 [subseq from] UBC core domain-containing protein OS=Rhinopithecus roxellana OX=61622 GN=UBE2D2 PE=3 SV=1
MALKRIHKELNDLARDPPAQCSAGPVGDDMFHWQATIMGPNDSPYQGGVFFLTIHFPTDYPFKPPKVAFTTRIYHPNINSNGSICLDILRSQWSPALTISKVLLSICSLLCDPNPDDPLVPEIARIYKTDREKYNRIAREWTQKYAM
>tr|A0A2M3Z099|A0A2M3Z099_9DIPT/1-147 [subseq from] Putative ubiquitin-conjugating enzyme e2-17 kDa OS=Anopheles braziliensis OX=58242 PE=3 SV=1
MALKRINKELQDLGRDPPAQCSAGPVGDDLFHWQATIMGPPDSPYQGGVFFLTIHFPTDYPFKPPKVAFTTRIYHPNINSNGSICLDILRSQWSPALTISKVLLSICSLLCDPNPDDPLVPEIARIYKTDREKYNELAREWTRKYAM
>tr|A0A2M4A8G4|A0A2M4A8G4_9DIPT/1-147 [subseq from] Putative ubiquitin-conjugating enzyme e2-17 kDa OS=Anopheles triannulatus OX=58253 PE=3 SV=1
MALKRINKELQDLGRDPPAQCSAGPVGDDLFHWQATIMGPPDSPYQGGVFFLTIHFPTDYPFKPPKVAFTTRIYHPNINSNGSICLDILRSQWSPALTISKVLLSICSLLCDPNPDDPLVPEIARIYKTDREKYNELAREWTRKYAM
>tr|A0A2M4C2H7|A0A2M4C2H7_9DIPT/1-147 [subseq from] Putative ubiquitin-protein ligase OS=Anopheles marajoara OX=58244 PE=3 SV=1
MALKRINKELQDLGRDPPAQCSAGPVGDDLFHWQATIMGPPDSPYQGGVFFLTIHFPTDYPFKPPKVAFTTRIYHPNINSNGSICLDILRSQWSPALTISKVLLSICSLLCDPNPDDPLVPEIARIYKTDREKYNELAREWTRKYAM
>tr|A0A2R8PKA5|A0A2R8PKA5_CALJA/1-147 [subseq from] Ubiquitin-conjugating enzyme E2 D2 isoform 1 OS=Callithrix jacchus OX=9483 GN=UBE2D2 PE=2 SV=2
MALKRIHKELNDLARDPPAQCSAGPVGDDMFHWQATIMGPNDSPYQGGVFFLTIHFPTDYPFKPPKVAFTTRIYHPNINSNGSICLDILRSQWSPALTISKVLLSICSLLCDPNPDDPLVPEIARIYKTDREKYNRIAREWTQKYAM
>tr|A0A2R9CDE7|A0A2R9CDE7_PANPA/1-147 [subseq from] Ubiquitin conjugating enzyme E2 D2 OS=Pan paniscus OX=9597 GN=UBE2D2 PE=3 SV=1
MALKRIHKELNDLARDPPAQCSAGPVGDDMFHWQATIMGPNDSPYQGGVFFLTIHFPTDYPFKPPKVAFTTRIYHPNINSNGSICLDILRSQWSPALTISKVLLSICSLLCDPNPDDPLVPEIARIYKTDREKYNRIAREWTQKYAM
>tr|A0A2U3VRU9|A0A2U3VRU9_ODORO/1-147 [subseq from] ubiquitin-conjugating enzyme E2 D2 OS=Odobenus rosmarus divergens OX=9708 GN=UBE2D2 PE=3 SV=1
MALKRIHKELNDLARDPPAQCSAGPVGDDMFHWQATIMGPNDSPYQGGVFFLTIHFPTDYPFKPPKVAFTTRIYHPNINSNGSICLDILRSQWSPALTISKVLLSICSLLCDPNPDDPLVPEIARIYKTDREKYNRIAREWTQKYAM
>tr|A0A2U4AGZ4|A0A2U4AGZ4_TURTR/1-147 [subseq from] ubiquitin-conjugating enzyme E2 D2 isoform X2 OS=Tursiops truncatus OX=9739 GN=UBE2D2 PE=3 SV=1
MALKRIHKELNDLARDPPAQCSAGPVGDDMFHWQATIMGPNDSPYQGGVFFLTIHFPTDYPFKPPKVAFTTRIYHPNINSNGSICLDILRSQWSPALTISKVLLSICSLLCDPNPDDPLVPEIARIYKTDREKYNRIAREWTQKYAM
>tr|A0A1W4VMH1|A0A1W4VMH1_DROFC/1-147 [subseq from] ubiquitin-conjugating enzyme E2-17 kDa OS=Drosophila ficusphila OX=30025 GN=LOC108098811 PE=3 SV=1
MALKRINKELQDLGRDPPAQCSAGPVGDDLFHWQATIMGPPDSPYQGGVFFLTIHFPTDYPFKPPKVAFTTRIYHPNINSNGSICLDILRSQWSPALTISKVLLSICSLLCDPNPDDPLVPEIARIYKTDREKYNELAREWTRKYAM
>tr|A0A2Y9DU35|A0A2Y9DU35_TRIMA/1-147 [subseq from] ubiquitin-conjugating enzyme E2 D2 isoform X2 OS=Trichechus manatus latirostris OX=127582 GN=LOC101343019 PE=3 SV=1
MALKRIHKELNDLARDPPAQCSAGPVGDDMFHWQATIMGPNDSPYQGGVFFLTIHFPTDYPFKPPKVAFTTRIYHPNINSNGSICLDILRSQWSPALTISKVLLSICSLLCDPNPDDPLVPEIARIYKTDREKYNRIAREWTQKYAM
>tr|A0A2Y9I5D3|A0A2Y9I5D3_NEOSC/1-147 [subseq from] ubiquitin-conjugating enzyme E2 D2 OS=Neomonachus schauinslandi OX=29088 GN=UBE2D2 PE=3 SV=1
MALKRIHKELNDLARDPPAQCSAGPVGDDMFHWQATIMGPNDSPYQGGVFFLTIHFPTDYPFKPPKVAFTTRIYHPNINSNGSICLDILRSQWSPALTISKVLLSICSLLCDPNPDDPLVPEIARIYKTDREKYNRIAREWTQKYAM
>tr|A0A2Y9IJE7|A0A2Y9IJE7_ENHLU/1-147 [subseq from] ubiquitin-conjugating enzyme E2 D2 OS=Enhydra lutris kenyoni OX=391180 GN=LOC111140862 PE=3 SV=1
MALKRIHKELNDLARDPPAQCSAGPVGDDMFHWQATIMGPNDSPYQGGVFFLTIHFPTDYPFKPPKVAFTTRIYHPNINSNGSICLDILRSQWSPALTISKVLLSICSLLCDPNPDDPLVPEIARIYKTDREKYNRIAREWTQKYAM
>tr|A0A0P4VRM6|A0A0P4VRM6_9HEMI/1-147 [subseq from] Putative ubiquitin-conjugating enzyme OS=Rhodnius neglectus OX=72488 PE=2 SV=1
MALKRINKELQDLGRDPPAQCSAGPVGDDLFHWQATIMGPPDSPYQGGVFFLTIHFPTDYPFKPPKVAFTTRIYHPNINSNGSICLDILRSQWSPALTISKVLLSICSLLCDPNPDDPLVPEIARIYKTDREKYNELAREWTRKYAM
>tr|A0A2Y9PFJ1|A0A2Y9PFJ1_DELLE/1-147 [subseq from] ubiquitin-conjugating enzyme E2 D2 isoform X2 OS=Delphinapterus leucas OX=9749 GN=UBE2D2 PE=3 SV=1
MALKRIHKELNDLARDPPAQCSAGPVGDDMFHWQATIMGPNDSPYQGGVFFLTIHFPTDYPFKPPKVAFTTRIYHPNINSNGSICLDILRSQWSPALTISKVLLSICSLLCDPNPDDPLVPEIARIYKTDREKYNRIAREWTQKYAM
>tr|A0A2Y9SHP1|A0A2Y9SHP1_PHYMC/1-147 [subseq from] ubiquitin-conjugating enzyme E2 D2 isoform X2 OS=Physeter macrocephalus OX=9755 GN=UBE2D2 PE=3 SV=1
MALKRIHKELNDLARDPPAQCSAGPVGDDMFHWQATIMGPNDSPYQGGVFFLTIHFPTDYPFKPPKVAFTTRIYHPNINSNGSICLDILRSQWSPALTISKVLLSICSLLCDPNPDDPLVPEIARIYKTDREKYNRIAREWTQKYAM
>tr|A0A0V0G3A8|A0A0V0G3A8_TRIDM/1-147 [subseq from] Putative ubiquitin-conjugating enzyme OS=Triatoma dimidiata OX=72491 PE=3 SV=1
MALKRINKELQDLGRDPPAQCSAGPVGDDLFHWQATIMGPPDSPYQGGVFFLTIHFPTDYPFKPPKVAFTTRIYHPNINSNGSICLDILRSQWSPALTISKVLLSICSLLCDPNPDDPLVPEIARIYKTDREKYNELAREWTRKYAM
>tr|A0A2M4CTB0|A0A2M4CTB0_ANODA/1-147 [subseq from] Putative ubiquitin-conjugating enzyme e2-17 kDa OS=Anopheles darlingi OX=43151 PE=3 SV=1
MALKRINKELQDLGRDPPAQCSAGPVGDDLFHWQATIMGPPDSPYQGGVFFLTIHFPTDYPFKPPKVAFTTRIYHPNINSNGSICLDILRSQWSPALTISKVLLSICSLLCDPNPDDPLVPEIARIYKTDREKYNELAREWTRKYAM
>tr|A0A340XQ70|A0A340XQ70_LIPVE/1-147 [subseq from] ubiquitin-conjugating enzyme E2 D2 OS=Lipotes vexillifer OX=118797 GN=UBE2D2 PE=3 SV=1
MALKRIHKELNDLARDPPAQCSAGPVGDDMFHWQATIMGPNDSPYQGGVFFLTIHFPTDYPFKPPKVAFTTRIYHPNINSNGSICLDILRSQWSPALTISKVLLSICSLLCDPNPDDPLVPEIARIYKTDREKYNRIAREWTQKYAM
>tr|A0A341BZG5|A0A341BZG5_NEOAA/1-147 [subseq from] ubiquitin-conjugating enzyme E2 D2 isoform X1 OS=Neophocaena asiaeorientalis asiaeorientalis OX=1706337 GN=UBE2D2 PE=3 SV=1
MALKRIHKELNDLARDPPAQCSAGPVGDDMFHWQATIMGPNDSPYQGGVFFLTIHFPTDYPFKPPKVAFTTRIYHPNINSNGSICLDILRSQWSPALTISKVLLSICSLLCDPNPDDPLVPEIARIYKTDREKYNRIAREWTQKYAM
>tr|A0A3B3SVB6|A0A3B3SVB6_9TELE/1-147 [subseq from] Ubiquitin-conjugating enzyme E2 D2 OS=Paramormyrops kingsleyae OX=1676925 PE=3 SV=1
MALKRIHKELNDLARDPPAQCSAGPVGDDMFHWQATIMGPNDSPYQGGVFFLTIHFPTDYPFKPPKVAFTTRIYHPNINSNGSICLDILRSQWSPALTISKVLLSICSLLCDPNPDDPLVPEIARIYKTDREKYNRIAREWTQKYAM
>tr|A0A3P9AKA3|A0A3P9AKA3_ESOLU/1-147 [subseq from] Ubiquitin conjugating enzyme E2 D2 OS=Esox lucius OX=8010 PE=3 SV=1
MALKRIHKELNDLARDPPAQCSAGPVGDDMFHWQATIMGPNDSPYQGGVFFLTIHFPTDYPFKPPKVAFTTRIYHPNINSNGSICLDILRSQWSPALTISKVLLSICSLLCDPNPDDPLVPEIARIYKTDREKYNRIAREWTQKYAM
>tr|A0A3L8DQ00|A0A3L8DQ00_OOCBI/1-147 [subseq from] UBC core domain-containing protein OS=Ooceraea biroi OX=2015173 GN=DMN91_004719 PE=3 SV=1
MALKRINKELQDLGRDPPAQCSAGPVGDDLFHWQATIMGPPDSPYQGGVFFLTIHFPTDYPFKPPKVAFTTRIYHPNINSNGSICLDILRSQWSPALTISKVLLSICSLLCDPNPDDPLVPEIARIYKTDREKYNELAREWTRKYAM
>tr|A0A3Q7MLW2|A0A3Q7MLW2_CALUR/1-147 [subseq from] ubiquitin-conjugating enzyme E2 D2 OS=Callorhinus ursinus OX=34884 GN=UBE2D2 PE=3 SV=1
MALKRIHKELNDLARDPPAQCSAGPVGDDMFHWQATIMGPNDSPYQGGVFFLTIHFPTDYPFKPPKVAFTTRIYHPNINSNGSICLDILRSQWSPALTISKVLLSICSLLCDPNPDDPLVPEIARIYKTDREKYNRIAREWTQKYAM
>tr|A0A3Q7UIT5|A0A3Q7UIT5_VULVU/1-147 [subseq from] ubiquitin-conjugating enzyme E2 D2 isoform X1 OS=Vulpes vulpes OX=9627 GN=UBE2D2 PE=3 SV=1
MALKRIHKELNDLARDPPAQCSAGPVGDDMFHWQATIMGPNDSPYQGGVFFLTIHFPTDYPFKPPKVAFTTRIYHPNINSNGSICLDILRSQWSPALTISKVLLSICSLLCDPNPDDPLVPEIARIYKTDREKYNRIAREWTQKYAM
>tr|A0A3Q7XBW4|A0A3Q7XBW4_URSAR/1-147 [subseq from] ubiquitin-conjugating enzyme E2 D2 OS=Ursus arctos horribilis OX=116960 GN=UBE2D2 PE=3 SV=1
MALKRIHKELNDLARDPPAQCSAGPVGDDMFHWQATIMGPNDSPYQGGVFFLTIHFPTDYPFKPPKVAFTTRIYHPNINSNGSICLDILRSQWSPALTISKVLLSICSLLCDPNPDDPLVPEIARIYKTDREKYNRIAREWTQKYAM
>tr|A0A401NVN5|A0A401NVN5_SCYTO/1-147 [subseq from] UBC core domain-containing protein OS=Scyliorhinus torazame OX=75743 GN=scyTo_0014834 PE=3 SV=1
MALKRIHKELNDLARDPPAQCSAGPVGDDMFHWQATIMGPNDSPYQGGVFFLTIHFPTDYPFKPPKVAFTTRIYHPNINSNGSICLDILRSQWSPALTISKVLLSICSLLCDPNPDDPLVPEIARIYKTDREKYNRIAREWTQKYAM
>tr|A0A402FEP7|A0A402FEP7_9SAUR/1-147 [subseq from] UBC core domain-containing protein OS=Paroedura picta OX=143630 GN=parPi_0017161 PE=3 SV=1
MALKRIHKELNDLARDPPAQCSAGPVGDDMFHWQATIMGPNDSPYQGGVFFLTIHFPTDYPFKPPKVAFTTRIYHPNINSNGSICLDILRSQWSPALTISKVLLSICSLLCDPNPDDPLVPEIARIYKTDREKYNRIAREWTQKYAM
>tr|A0A1L8DST5|A0A1L8DST5_9DIPT/1-147 [subseq from] Putative ubiquitin-conjugating enzyme e2-17 kDa OS=Nyssomyia neivai OX=330878 PE=3 SV=1
MALKRINKELQDLGRDPPAQCSAGPVGDDLFHWQATIMGPPDSPYQGGVFFLTIHFPTDYPFKPPKVAFTTRIYHPNINSNGSICLDILRSQWSPALTISKVLLSICSLLCDPNPDDPLVPEIARIYKTDREKYNELAREWTRKYAM
>tr|A0A452INR7|A0A452INR7_9SAUR/1-147 [subseq from] Ubiquitin conjugating enzyme E2 D2 OS=Gopherus agassizii OX=38772 PE=3 SV=1
MALKRIHKELNDLARDPPAQCSAGPVGDDMFHWQATIMGPNDSPYQGGVFFLTIHFPTDYPFKPPKVAFTTRIYHPNINSNGSICLDILRSQWSPALTISKVLLSICSLLCDPNPDDPLVPEIARIYKTDREKYNRIAREWTQKYAM
>tr|A0A1Y1L272|A0A1Y1L272_PHOPY/1-147 [subseq from] UBC core domain-containing protein OS=Photinus pyralis OX=7054 GN=PPYR_10305 PE=3 SV=1
MALKRINKELQDLGRDPPAQCSAGPVGDDLFHWQATIMGPPDSPYQGGVFFLTIHFPTDYPFKPPKVAFTTRIYHPNINSNGSICLDILRSQWSPALTISKVLLSICSLLCDPNPDDPLVPEIARIYKTDREKYNELAREWTRKYAM
>tr|A0A485MN63|A0A485MN63_LYNPA/1-147 [subseq from] Ubiquitin-conjugating enzyme e2 d2 isoform 1 OS=Lynx pardinus OX=191816 GN=LYPA_23C002052 PE=3 SV=1
MALKRIHKELNDLARDPPAQCSAGPVGDDMFHWQATIMGPNDSPYQGGVFFLTIHFPTDYPFKPPKVAFTTRIYHPNINSNGSICLDILRSQWSPALTISKVLLSICSLLCDPNPDDPLVPEIARIYKTDREKYNRIAREWTQKYAM
>tr|A0A4D5R9U7|A0A4D5R9U7_SCOVI/1-147 [subseq from] Ubiquitin-conjugating enzyme E2-17 kDa OS=Scolopendra viridis OX=118503 PE=3 SV=1
MALKRINKELQDLGRDPPAQCSAGPVGDDLFHWQATIMGPPDSPYQGGVFFLTIHFPTDYPFKPPKVAFTTRIYHPNINSNGSICLDILRSQWSPALTISKVLLSICSLLCDPNPDDPLVPEIARIYKTDREKYNELAREWTRKYAM
>tr|A0A4D9ETT2|A0A4D9ETT2_9SAUR/1-147 [subseq from] Formin-like protein 2 OS=Platysternon megacephalum OX=55544 GN=DR999_PMT01829 PE=3 SV=1
MALKRIHKELNDLARDPPAQCSAGPVGDDMFHWQATIMGPNDSPYQGGVFFLTIHFPTDYPFKPPKVAFTTRIYHPNINSNGSICLDILRSQWSPALTISKVLLSICSLLCDPNPDDPLVPEIARIYKTDREKYNRIAREWTQKYAM
>tr|A0A4V6A6F0|A0A4V6A6F0_STECR/1-147 [subseq from] UBC core domain-containing protein OS=Steinernema carpocapsae OX=34508 GN=L596_008888 PE=3 SV=1
MALKRIQKELQDLGRDPPAQCSAGPVGDDLFHWQATIMGPPESPYQGGVFFLTIHFPTDYPFKPPKVAFTTRIYHPNINSNGSICLDILRSQWSPALTISKVLLSICSLLCDPNPDDPLVPEIARIYKTDRDRYNQLAREWTQKYAM
>tr|A0A4W5NIU6|A0A4W5NIU6_9TELE/1-147 [subseq from] Ubiquitin-conjugating enzyme E2D 2 (UBC4/5 homolog, yeast) OS=Hucho hucho OX=62062 PE=3 SV=1
MALKRIHKELNDLARDPPAQCSAGPVGDDMFHWQATIMGPNDSPYQGGVFFLTIHFPTDYPFKPPKVAFTTRIYHPNINSNGSICLDILRSQWSPALTISKVLLSICSLLCDPNPDDPLVPEIARIYKTDREKYNRIAREWTQKYAM
>tr|A0A4X1VKU4|A0A4X1VKU4_PIG/1-147 [subseq from] UBC core domain-containing protein OS=Sus scrofa OX=9823 PE=3 SV=1
MALKRIHKELNDLARDPPAQCSAGPVGDDMFHWQATIMGPNDSPYQGGVFFLTIHFPTDYPFKPPKVAFTTRIYHPNINSNGSICLDILRSQWSPALTISKVLLSICSLLCDPNPDDPLVPEIARIYKTDREKYNRIAREWTQKYAM
>tr|A0A4X2KT99|A0A4X2KT99_VOMUR/1-147 [subseq from] UBC core domain-containing protein OS=Vombatus ursinus OX=29139 PE=3 SV=1
MALKRIHKELNDLARDPPAQCSAGPVGDDMFHWQATIMGPNDSPYQGGVFFLTIHFPTDYPFKPPKVAFTTRIYHPNINSNGSICLDILRSQWSPALTISKVLLSICSLLCDPNPDDPLVPEIARIYKTDREKYNRIAREWTQKYAM
>tr|A0A4Y5ULH4|A0A4Y5ULH4_COLMC/1-147 [subseq from] Ubiquitin-conjugating enzyme E2 OS=Coleomegilla maculata OX=279632 PE=2 SV=1
MALKRINKELQDLGRDPPAQCSAGPVGDDLFHWQATIMGPPDSPYQGGVFFLTIHFPTDYPFKPPKVAFTTRIYHPNINSNGSICLDILRSQWSPALTISKVLLSICSLLCDPNPDDPLVPEIARIYKTDREKYNELAREWTRKYAM
>tr|A0A5E4BSI2|A0A5E4BSI2_MARMO/1-147 [subseq from] Ubiquitin-conjugating enzyme E2 D2 OS=Marmota monax OX=9995 GN=GHT09_014421 PE=3 SV=1
MALKRIHKELNDLARDPPAQCSAGPVGDDMFHWQATIMGPNDSPYQGGVFFLTIHFPTDYPFKPPKVAFTTRIYHPNINSNGSICLDILRSQWSPALTISKVLLSICSLLCDPNPDDPLVPEIARIYKTDREKYNRIAREWTQKYAM
>tr|A0A5E4M0P4|A0A5E4M0P4_9HEMI/1-147 [subseq from] Ubiquitin-conjugating enzyme E2,Ubiquitin-conjugating enzyme/RWD-like,Ubiquitin-conjugating enzyme OS=Cinara cedri OX=506608 GN=CINCED_3A022678 PE=3 SV=1
MALKRINKELQDLGRDPPAQCSAGPVGDDLFHWQATIMGPPDSPYQGGVFFLTIHFPTDYPFKPPKVAFTTRIYHPNINSNGSICLDILRSQWSPALTISKVLLSICSLLCDPNPDDPLVPEIARIYKTDREKYNELAREWTRKYAM
>tr|A0A5F8HBV9|A0A5F8HBV9_MONDO/1-147 [subseq from] UBC core domain-containing protein OS=Monodelphis domestica OX=13616 GN=UBE2D2 PE=3 SV=1
MALKRIHKELNDLARDPPAQCSAGPVGDDMFHWQATIMGPNDSPYQGGVFFLTIHFPTDYPFKPPKVAFTTRIYHPNINSNGSICLDILRSQWSPALTISKVLLSICSLLCDPNPDDPLVPEIARIYKTDREKYNRIAREWTQKYAM
>tr|A0A5N3UIK8|A0A5N3UIK8_MUNRE/1-147 [subseq from] UBC core domain-containing protein OS=Muntiacus reevesi OX=9886 GN=FD755_025991 PE=3 SV=1
MALKRIHKELNDLARDPPAQCSAGPVGDDMFHWQATIMGPNDSPYQGGVFFLTIHFPTDYPFKPPKVAFTTRIYHPNINSNGSICLDILRSQWSPALTISKVLLSICSLLCDPNPDDPLVPEIARIYKTDREKYNRIAREWTQKYAM
>tr|A0A646QEB7|A0A646QEB7_9MYRI/1-147 [subseq from] UbConj-E2-17 OS=Hemiscolopendra marginata OX=943146 PE=3 SV=1
MALKRINKELQDLGRDPPAQCSAGPVGDDLFHWQATIMGPPDSPYQGGVFFLTIHFPTDYPFKPPKVAFTTRIYHPNINSNGSICLDILRSQWSPALTISKVLLSICSLLCDPNPDDPLVPEIARIYKTDREKYNELAREWTRKYAM
>tr|A0A663EL50|A0A663EL50_AQUCH/1-147 [subseq from] Ubiquitin conjugating enzyme E2 D2 OS=Aquila chrysaetos chrysaetos OX=223781 GN=UBE2D2 PE=3 SV=1
MALKRIHKELNDLARDPPAQCSAGPVGDDMFHWQATIMGPNDSPYQGGVFFLTIHFPTDYPFKPPKVAFTTRIYHPNINSNGSICLDILRSQWSPALTISKVLLSICSLLCDPNPDDPLVPEIARIYKTDREKYNRIAREWTQKYAM
>tr|A0A667G1D9|A0A667G1D9_LYNCA/1-147 [subseq from] Ubiquitin conjugating enzyme E2 D2 OS=Lynx canadensis OX=61383 GN=UBE2D2 PE=3 SV=1
MALKRIHKELNDLARDPPAQCSAGPVGDDMFHWQATIMGPNDSPYQGGVFFLTIHFPTDYPFKPPKVAFTTRIYHPNINSNGSICLDILRSQWSPALTISKVLLSICSLLCDPNPDDPLVPEIARIYKTDREKYNRIAREWTQKYAM
>tr|A0A667ZV64|A0A667ZV64_9TELE/1-147 [subseq from] Ubiquitin-conjugating enzyme E2 D2 OS=Myripristis murdjan OX=586833 GN=LOC115366221 PE=3 SV=1
MALKRIHKELNDLARDPPAQCSAGPVGDDMFHWQATIMGPNDSPYQGGVFFLTIHFPTDYPFKPPKVAFTTRIYHPNINSNGSICLDILRSQWSPALTISKVLLSICSLLCDPNPDDPLVPEIARIYKTDREKYNRIAREWTQKYAM
>tr|A0A670XXJ3|A0A670XXJ3_PSETE/1-147 [subseq from] Ubiquitin conjugating enzyme E2 D2 OS=Pseudonaja textilis OX=8673 GN=UBE2D2 PE=3 SV=1
MALKRIHKELNDLARDPPAQCSAGPVGDDMFHWQATIMGPNDSPYQGGVFFLTIHFPTDYPFKPPKVAFTTRIYHPNINSNGSICLDILRSQWSPALTISKVLLSICSLLCDPNPDDPLVPEIARIYKTDREKYNRIAREWTQKYAM
>tr|A0A672UDE0|A0A672UDE0_STRHB/1-147 [subseq from] Ubiquitin conjugating enzyme E2 D2 OS=Strigops habroptila OX=2489341 GN=UBE2D2 PE=3 SV=1
MALKRIHKELNDLARDPPAQCSAGPVGDDMFHWQATIMGPNDSPYQGGVFFLTIHFPTDYPFKPPKVAFTTRIYHPNINSNGSICLDILRSQWSPALTISKVLLSICSLLCDPNPDDPLVPEIARIYKTDREKYNRIAREWTQKYAM
>tr|A0A674EP43|A0A674EP43_SALTR/1-147 [subseq from] Ubiquitin-conjugating enzyme E2 D2 OS=Salmo trutta OX=8032 GN=ube2d2 PE=3 SV=1
MALKRIHKELNDLARDPPAQCSAGPVGDDMFHWQATIMGPNDSPYQGGVFFLTIHFPTDYPFKPPKVAFTTRIYHPNINSNGSICLDILRSQWSPALTISKVLLSICSLLCDPNPDDPLVPEIARIYKTDREKYNRIAREWTQKYAM
>tr|A0A674K014|A0A674K014_TERCA/1-147 [subseq from] Ubiquitin conjugating enzyme E2 D2 OS=Terrapene carolina triunguis OX=2587831 GN=UBE2D2 PE=3 SV=1
MALKRIHKELNDLARDPPAQCSAGPVGDDMFHWQATIMGPNDSPYQGGVFFLTIHFPTDYPFKPPKVAFTTRIYHPNINSNGSICLDILRSQWSPALTISKVLLSICSLLCDPNPDDPLVPEIARIYKTDREKYNRIAREWTQKYAM
>tr|A0A6B2FC16|A0A6B2FC16_9SAUR/1-147 [subseq from] UBC core domain-containing protein OS=Bothriechis nubestris OX=1766655 PE=3 SV=1
MALKRIHKELNDLARDPPAQCSAGPVGDDMFHWQATIMGPNDSPYQGGVFFLTIHFPTDYPFKPPKVAFTTRIYHPNINSNGSICLDILRSQWSPALTISKVLLSICSLLCDPNPDDPLVPEIARIYKTDREKYNRIAREWTQKYAM
>tr|A0A6B2FCA3|A0A6B2FCA3_BOTNI/1-147 [subseq from] UBC core domain-containing protein OS=Bothriechis nigroviridis OX=88079 PE=3 SV=1
MALKRIHKELNDLARDPPAQCSAGPVGDDMFHWQATIMGPNDSPYQGGVFFLTIHFPTDYPFKPPKVAFTTRIYHPNINSNGSICLDILRSQWSPALTISKVLLSICSLLCDPNPDDPLVPEIARIYKTDREKYNRIAREWTQKYAM
>tr|A0A6D2VWS6|A0A6D2VWS6_PONAB/1-147 [subseq from] UBE2D2 isoform 1 OS=Pongo abelii OX=9601 GN=CR201_G0017484 PE=3 SV=1
MALKRIHKELNDLARDPPAQCSAGPVGDDMFHWQATIMGPNDSPYQGGVFFLTIHFPTDYPFKPPKVAFTTRIYHPNINSNGSICLDILRSQWSPALTISKVLLSICSLLCDPNPDDPLVPEIARIYKTDREKYNRIAREWTQKYAM
>tr|A0A6D2XL85|A0A6D2XL85_PANTR/1-147 [subseq from] UBE2D2 isoform 2 OS=Pan troglodytes OX=9598 GN=CK820_G0047098 PE=3 SV=1
MALKRIHKELNDLARDPPAQCSAGPVGDDMFHWQATIMGPNDSPYQGGVFFLTIHFPTDYPFKPPKVAFTTRIYHPNINSNGSICLDILRSQWSPALTISKVLLSICSLLCDPNPDDPLVPEIARIYKTDREKYNRIAREWTQKYAM
>tr|A0A6F9AND2|A0A6F9AND2_9TELE/1-147 [subseq from] UBC core domain-containing protein OS=Coregonus sp. 'balchen' OX=861768 GN=CSTEINMANNI_LOCUS1534768 PE=3 SV=1
MALKRIHKELNDLARDPPAQCSAGPVGDDMFHWQATIMGPNDSPYQGGVFFLTIHFPTDYPFKPPKVAFTTRIYHPNINSNGSICLDILRSQWSPALTISKVLLSICSLLCDPNPDDPLVPEIARIYKTDREKYNRIAREWTQKYAM
>tr|A0A6G0ZPK2|A0A6G0ZPK2_APHCR/1-147 [subseq from] Effete OS=Aphis craccivora OX=307492 GN=FWK35_00002048 PE=3 SV=1
MALKRINKELQDLGRDPPAQCSAGPVGDDLFHWQATIMGPPDSPYQGGVFFLTIHFPTDYPFKPPKVAFTTRIYHPNINSNGSICLDILRSQWSPALTISKVLLSICSLLCDPNPDDPLVPEIARIYKTDREKYNELAREWTRKYAM
>tr|A0A6I8V2F1|A0A6I8V2F1_DROPS/1-147 [subseq from] ubiquitin-conjugating enzyme E2-17 kDa isoform X1 OS=Drosophila pseudoobscura pseudoobscura OX=46245 GN=LOC6897020 PE=3 SV=1
MALKRINKELQDLGRDPPAQCSAGPVGDDLFHWQATIMGPPDSPYQGGVFFLTIHFPTDYPFKPPKVAFTTRIYHPNINSNGSICLDILRSQWSPALTISKVLLSICSLLCDPNPDDPLVPEIARIYKTDREKYNELAREWTRKYAM
>tr|A0A6I9I975|A0A6I9I975_VICPA/1-147 [subseq from] ubiquitin-conjugating enzyme E2 D2 OS=Vicugna pacos OX=30538 GN=UBE2D2 PE=3 SV=1
MALKRIHKELNDLARDPPAQCSAGPVGDDMFHWQATIMGPNDSPYQGGVFFLTIHFPTDYPFKPPKVAFTTRIYHPNINSNGSICLDILRSQWSPALTISKVLLSICSLLCDPNPDDPLVPEIARIYKTDREKYNRIAREWTQKYAM
>tr|A0A6I9JX35|A0A6I9JX35_CHRAS/1-147 [subseq from] ubiquitin-conjugating enzyme E2 D2 isoform X1 OS=Chrysochloris asiatica OX=185453 GN=UBE2D2 PE=3 SV=1
MALKRIHKELNDLARDPPAQCSAGPVGDDMFHWQATIMGPNDSPYQGGVFFLTIHFPTDYPFKPPKVAFTTRIYHPNINSNGSICLDILRSQWSPALTISKVLLSICSLLCDPNPDDPLVPEIARIYKTDREKYNRIAREWTQKYAM
>tr|A0A6I9M6B3|A0A6I9M6B3_PERMB/1-147 [subseq from] ubiquitin-conjugating enzyme E2 D2 OS=Peromyscus maniculatus bairdii OX=230844 GN=Ube2d2 PE=3 SV=1
MALKRIHKELNDLARDPPAQCSAGPVGDDMFHWQATIMGPNDSPYQGGVFFLTIHFPTDYPFKPPKVAFTTRIYHPNINSNGSICLDILRSQWSPALTISKVLLSICSLLCDPNPDDPLVPEIARIYKTDREKYNRIAREWTQKYAM
>tr|A0A6I9WR38|A0A6I9WR38_9HYME/1-147 [subseq from] ubiquitin-conjugating enzyme E2-17 kDa OS=Pogonomyrmex barbatus OX=144034 GN=LOC105425304 PE=3 SV=1
MALKRINKELQDLGRDPPAQCSAGPVGDDLFHWQATIMGPPDSPYQGGVFFLTIHFPTDYPFKPPKVAFTTRIYHPNINSNGSICLDILRSQWSPALTISKVLLSICSLLCDPNPDDPLVPEIARIYKTDREKYNELAREWTRKYAM
>tr|A0A6J0BBK7|A0A6J0BBK7_NEOLC/1-147 [subseq from] ubiquitin-conjugating enzyme E2-17 kDa OS=Neodiprion lecontei OX=441921 GN=LOC107218806 PE=3 SV=1
MALKRINKELQDLGRDPPAQCSAGPVGDDLFHWQATIMGPPDSPYQGGVFFLTIHFPTDYPFKPPKVAFTTRIYHPNINSNGSICLDILRSQWSPALTISKVLLSICSLLCDPNPDDPLVPEIARIYKTDREKYNELAREWTRKYAM
>tr|A0A6J0I4R4|A0A6J0I4R4_9PASS/1-147 [subseq from] ubiquitin-conjugating enzyme E2 D2 isoform X1 OS=Lepidothrix coronata OX=321398 GN=UBE2D2 PE=3 SV=1
MALKRIHKELNDLARDPPAQCSAGPVGDDMFHWQATIMGPNDSPYQGGVFFLTIHFPTDYPFKPPKVAFTTRIYHPNINSNGSICLDILRSQWSPALTISKVLLSICSLLCDPNPDDPLVPEIARIYKTDREKYNRIAREWTQKYAM
>tr|A0A6J0TF66|A0A6J0TF66_9SAUR/1-147 [subseq from] ubiquitin-conjugating enzyme E2 D2 isoform X1 OS=Pogona vitticeps OX=103695 GN=UBE2D2 PE=3 SV=1
MALKRIHKELNDLARDPPAQCSAGPVGDDMFHWQATIMGPNDSPYQGGVFFLTIHFPTDYPFKPPKVAFTTRIYHPNINSNGSICLDILRSQWSPALTISKVLLSICSLLCDPNPDDPLVPEIARIYKTDREKYNRIAREWTQKYAM
>tr|A0A6J0YQS7|A0A6J0YQS7_ODOVR/1-147 [subseq from] ubiquitin-conjugating enzyme E2 D2 isoform X2 OS=Odocoileus virginianus texanus OX=9880 GN=UBE2D2 PE=3 SV=1
MALKRIHKELNDLARDPPAQCSAGPVGDDMFHWQATIMGPNDSPYQGGVFFLTIHFPTDYPFKPPKVAFTTRIYHPNINSNGSICLDILRSQWSPALTISKVLLSICSLLCDPNPDDPLVPEIARIYKTDREKYNRIAREWTQKYAM
>tr|A0A6J1R0A6|A0A6J1R0A6_9HYME/1-147 [subseq from] ubiquitin-conjugating enzyme E2-17 kDa OS=Temnothorax curvispinosus OX=300111 GN=LOC112465200 PE=3 SV=1
MALKRINKELQDLGRDPPAQCSAGPVGDDLFHWQATIMGPPDSPYQGGVFFLTIHFPTDYPFKPPKVAFTTRIYHPNINSNGSICLDILRSQWSPALTISKVLLSICSLLCDPNPDDPLVPEIARIYKTDREKYNELAREWTRKYAM
>tr|A0A6J1UKG8|A0A6J1UKG8_9SAUR/1-147 [subseq from] ubiquitin-conjugating enzyme E2 D2 isoform X2 OS=Notechis scutatus OX=8663 GN=UBE2D2 PE=3 SV=1
MALKRIHKELNDLARDPPAQCSAGPVGDDMFHWQATIMGPNDSPYQGGVFFLTIHFPTDYPFKPPKVAFTTRIYHPNINSNGSICLDILRSQWSPALTISKVLLSICSLLCDPNPDDPLVPEIARIYKTDREKYNRIAREWTQKYAM
>tr|A0A6J2AV31|A0A6J2AV31_ACIJB/1-147 [subseq from] ubiquitin-conjugating enzyme E2 D2 isoform X1 OS=Acinonyx jubatus OX=32536 GN=UBE2D2 PE=3 SV=1
MALKRIHKELNDLARDPPAQCSAGPVGDDMFHWQATIMGPNDSPYQGGVFFLTIHFPTDYPFKPPKVAFTTRIYHPNINSNGSICLDILRSQWSPALTISKVLLSICSLLCDPNPDDPLVPEIARIYKTDREKYNRIAREWTQKYAM
>tr|A0A6J2HYA6|A0A6J2HYA6_9PASS/1-147 [subseq from] ubiquitin-conjugating enzyme E2 D2 isoform X1 OS=Pipra filicauda OX=649802 GN=UBE2D2 PE=3 SV=1
MALKRIHKELNDLARDPPAQCSAGPVGDDMFHWQATIMGPNDSPYQGGVFFLTIHFPTDYPFKPPKVAFTTRIYHPNINSNGSICLDILRSQWSPALTISKVLLSICSLLCDPNPDDPLVPEIARIYKTDREKYNRIAREWTQKYAM
>tr|A0A6J2MYF9|A0A6J2MYF9_9CHIR/1-147 [subseq from] Ubiquitin-conjugating enzyme E2 D2 OS=Phyllostomus discolor OX=89673 GN=UBE2D2 PE=3 SV=1
MALKRIHKELNDLARDPPAQCSAGPVGDDMFHWQATIMGPNDSPYQGGVFFLTIHFPTDYPFKPPKVAFTTRIYHPNINSNGSICLDILRSQWSPALTISKVLLSICSLLCDPNPDDPLVPEIARIYKTDREKYNRIAREWTQKYAM
>tr|A0A069DPB9|A0A069DPB9_9HEMI/1-147 [subseq from] Putative ubiquitin-conjugating enzyme OS=Panstrongylus megistus OX=65343 PE=2 SV=1
MALKRINKELQDLGRDPPAQCSAGPVGDDLFHWQATIMGPPDSPYQGGVFFLTIHFPTDYPFKPPKVAFTTRIYHPNINSNGSICLDILRSQWSPALTISKVLLSICSLLCDPNPDDPLVPEIARIYKTDREKYNELAREWTRKYAM
>tr|A0A6J2T3F6|A0A6J2T3F6_DROLE/1-147 [subseq from] ubiquitin-conjugating enzyme E2-17 kDa OS=Drosophila lebanonensis OX=7225 GN=LOC115621108 PE=3 SV=1
MALKRINKELQDLGRDPPAQCSAGPVGDDLFHWQATIMGPPDSPYQGGVFFLTIHFPTDYPFKPPKVAFTTRIYHPNINSNGSICLDILRSQWSPALTISKVLLSICSLLCDPNPDDPLVPEIARIYKTDREKYNELAREWTRKYAM
>tr|A0A6J3DMA3|A0A6J3DMA3_AYTFU/1-147 [subseq from] ubiquitin-conjugating enzyme E2 D2 OS=Aythya fuligula OX=219594 GN=UBE2D2 PE=3 SV=1
MALKRIHKELNDLARDPPAQCSAGPVGDDMFHWQATIMGPNDSPYQGGVFFLTIHFPTDYPFKPPKVAFTTRIYHPNINSNGSICLDILRSQWSPALTISKVLLSICSLLCDPNPDDPLVPEIARIYKTDREKYNRIAREWTQKYAM
>tr|A0A182FJT2|A0A182FJT2_ANOAL/1-147 [subseq from] UBC core domain-containing protein OS=Anopheles albimanus OX=7167 PE=3 SV=1
MALKRINKELQDLGRDPPAQCSAGPVGDDLFHWQATIMGPPDSPYQGGVFFLTIHFPTDYPFKPPKVAFTTRIYHPNINSNGSICLDILRSQWSPALTISKVLLSICSLLCDPNPDDPLVPEIARIYKTDREKYNELAREWTRKYAM
>tr|A0A6L5DIN3|A0A6L5DIN3_9INSE/1-147 [subseq from] UBC core domain-containing protein OS=Ephemera danica OX=1049336 GN=B566_EDAN005145 PE=3 SV=1
MALKRINKELQDLGRDPPAQCSAGPVGDDLFHWQATIMGPPDSPYQGGVFFLTIHFPTDYPFKPPKVAFTTRIYHPNINSNGSICLDILRSQWSPALTISKVLLSICSLLCDPNPDDPLVPEIARIYKTDREKYNELAREWTRKYAM
>tr|A0A6P3FCN0|A0A6P3FCN0_OCTDE/1-147 [subseq from] ubiquitin-conjugating enzyme E2 D2 OS=Octodon degus OX=10160 GN=Ube2d2 PE=3 SV=1
MALKRIHKELNDLARDPPAQCSAGPVGDDMFHWQATIMGPNDSPYQGGVFFLTIHFPTDYPFKPPKVAFTTRIYHPNINSNGSICLDILRSQWSPALTISKVLLSICSLLCDPNPDDPLVPEIARIYKTDREKYNRIAREWTQKYAM
>tr|A0A6P3RNZ5|A0A6P3RNZ5_PTEVA/1-147 [subseq from] ubiquitin-conjugating enzyme E2 D2 isoform X1 OS=Pteropus vampyrus OX=132908 GN=UBE2D2 PE=3 SV=1
MALKRIHKELNDLARDPPAQCSAGPVGDDMFHWQATIMGPNDSPYQGGVFFLTIHFPTDYPFKPPKVAFTTRIYHPNINSNGSICLDILRSQWSPALTISKVLLSICSLLCDPNPDDPLVPEIARIYKTDREKYNRIAREWTQKYAM
>tr|A0A6P3VS38|A0A6P3VS38_CLUHA/1-147 [subseq from] ubiquitin-conjugating enzyme E2 D2 OS=Clupea harengus OX=7950 GN=LOC105897454 PE=3 SV=1
MALKRIHKELNDLARDPPAQCSAGPVGDDMFHWQATIMGPNDSPYQGGVFFLTIHFPTDYPFKPPKVAFTTRIYHPNINSNGSICLDILRSQWSPALTISKVLLSICSLLCDPNPDDPLVPEIARIYKTDREKYNRIAREWTQKYAM
>tr|A0A6P3XIP7|A0A6P3XIP7_DINQU/1-147 [subseq from] ubiquitin-conjugating enzyme E2-17 kDa OS=Dinoponera quadriceps OX=609295 GN=LOC106746328 PE=3 SV=1
MALKRINKELQDLGRDPPAQCSAGPVGDDLFHWQATIMGPPDSPYQGGVFFLTIHFPTDYPFKPPKVAFTTRIYHPNINSNGSICLDILRSQWSPALTISKVLLSICSLLCDPNPDDPLVPEIARIYKTDREKYNELAREWTRKYAM
>tr|A0A6P4F137|A0A6P4F137_DRORH/1-147 [subseq from] ubiquitin-conjugating enzyme E2-17 kDa OS=Drosophila rhopaloa OX=1041015 GN=LOC108044498 PE=3 SV=1
MALKRINKELQDLGRDPPAQCSAGPVGDDLFHWQATIMGPPDSPYQGGVFFLTIHFPTDYPFKPPKVAFTTRIYHPNINSNGSICLDILRSQWSPALTISKVLLSICSLLCDPNPDDPLVPEIARIYKTDREKYNELAREWTRKYAM
>tr|A0A6P4IKZ8|A0A6P4IKZ8_DROKI/1-147 [subseq from] ubiquitin-conjugating enzyme E2-17 kDa OS=Drosophila kikkawai OX=30033 GN=LOC108075492 PE=3 SV=1
MALKRINKELQDLGRDPPAQCSAGPVGDDLFHWQATIMGPPDSPYQGGVFFLTIHFPTDYPFKPPKVAFTTRIYHPNINSNGSICLDILRSQWSPALTISKVLLSICSLLCDPNPDDPLVPEIARIYKTDREKYNELAREWTRKYAM
>tr|A0A6P4KXN7|A0A6P4KXN7_DROBP/1-147 [subseq from] ubiquitin-conjugating enzyme E2-17 kDa OS=Drosophila bipectinata OX=42026 GN=LOC108128651 PE=3 SV=1
MALKRINKELQDLGRDPPAQCSAGPVGDDLFHWQATIMGPPDSPYQGGVFFLTIHFPTDYPFKPPKVAFTTRIYHPNINSNGSICLDILRSQWSPALTISKVLLSICSLLCDPNPDDPLVPEIARIYKTDREKYNELAREWTRKYAM
>tr|A0A6P4U3Z1|A0A6P4U3Z1_PANPR/1-147 [subseq from] ubiquitin-conjugating enzyme E2 D2 isoform X1 OS=Panthera pardus OX=9691 GN=UBE2D2 PE=3 SV=1
MALKRIHKELNDLARDPPAQCSAGPVGDDMFHWQATIMGPNDSPYQGGVFFLTIHFPTDYPFKPPKVAFTTRIYHPNINSNGSICLDILRSQWSPALTISKVLLSICSLLCDPNPDDPLVPEIARIYKTDREKYNRIAREWTQKYAM
>tr|A0A6P4GW40|A0A6P4GW40_DROTK/1-147 [subseq from] ubiquitin-conjugating enzyme E2-17 kDa OS=Drosophila takahashii OX=29030 GN=LOC108061097 PE=3 SV=1
MALKRINKELQDLGRDPPAQCSAGPVGDDLFHWQATIMGPPDSPYQGGVFFLTIHFPTDYPFKPPKVAFTTRIYHPNINSNGSICLDILRSQWSPALTISKVLLSICSLLCDPNPDDPLVPEIARIYKTDREKYNELAREWTRKYAM
>tr|A0A6P5C4T4|A0A6P5C4T4_BOSIN/1-147 [subseq from] ubiquitin-conjugating enzyme E2 D2 isoform X3 OS=Bos indicus OX=9915 GN=UBE2D2 PE=3 SV=1
MALKRIHKELNDLARDPPAQCSAGPVGDDMFHWQATIMGPNDSPYQGGVFFLTIHFPTDYPFKPPKVAFTTRIYHPNINSNGSICLDILRSQWSPALTISKVLLSICSLLCDPNPDDPLVPEIARIYKTDREKYNRIAREWTQKYAM
>tr|A0A6P5LX46|A0A6P5LX46_PHACI/1-147 [subseq from] ubiquitin-conjugating enzyme E2 D2 OS=Phascolarctos cinereus OX=38626 GN=UBE2D2 PE=3 SV=1
MALKRIHKELNDLARDPPAQCSAGPVGDDMFHWQATIMGPNDSPYQGGVFFLTIHFPTDYPFKPPKVAFTTRIYHPNINSNGSICLDILRSQWSPALTISKVLLSICSLLCDPNPDDPLVPEIARIYKTDREKYNRIAREWTQKYAM
>tr|A0A6J1M1I5|A0A6J1M1I5_DROHY/1-147 [subseq from] ubiquitin-conjugating enzyme E2-17 kDa OS=Drosophila hydei OX=7224 GN=LOC111602019 PE=3 SV=1
MALKRINKELQDLGRDPPAQCSAGPVGDDLFHWQATIMGPPDSPYQGGVFFLTIHFPTDYPFKPPKVAFTTRIYHPNINSNGSICLDILRSQWSPALTISKVLLSICSLLCDPNPDDPLVPEIARIYKTDREKYNELAREWTRKYAM
>tr|A0A6P5P1R3|A0A6P5P1R3_MUSCR/1-147 [subseq from] ubiquitin-conjugating enzyme E2 D2 isoform X1 OS=Mus caroli OX=10089 GN=Ube2d2 PE=3 SV=1
MALKRIHKELNDLARDPPAQCSAGPVGDDMFHWQATIMGPNDSPYQGGVFFLTIHFPTDYPFKPPKVAFTTRIYHPNINSNGSICLDILRSQWSPALTISKVLLSICSLLCDPNPDDPLVPEIARIYKTDREKYNRIAREWTQKYAM
>tr|A0A6J2XPM7|A0A6J2XPM7_SITOR/1-147 [subseq from] ubiquitin-conjugating enzyme E2-17 kDa OS=Sitophilus oryzae OX=7048 GN=LOC115880045 PE=3 SV=1
MALKRINKELQDLGRDPPAQCSAGPVGDDLFHWQATIMGPPDSPYQGGVFFLTIHFPTDYPFKPPKVAFTTRIYHPNINSNGSICLDILRSQWSPALTISKVLLSICSLLCDPNPDDPLVPEIARIYKTDREKYNELAREWTRKYAM
>tr|A0A6P5UG51|A0A6P5UG51_DROOB/1-147 [subseq from] ubiquitin-conjugating enzyme E2-17 kDa isoform X1 OS=Drosophila obscura OX=7282 GN=LOC111066868 PE=3 SV=1
MALKRINKELQDLGRDPPAQCSAGPVGDDLFHWQATIMGPPDSPYQGGVFFLTIHFPTDYPFKPPKVAFTTRIYHPNINSNGSICLDILRSQWSPALTISKVLLSICSLLCDPNPDDPLVPEIARIYKTDREKYNELAREWTRKYAM
>tr|A0A6P7E7B7|A0A6P7E7B7_SHEEP/1-147 [subseq from] ubiquitin-conjugating enzyme E2 D2 OS=Ovis aries OX=9940 GN=UBE2D2 PE=3 SV=1
MALKRIHKELNDLARDPPAQCSAGPVGDDMFHWQATIMGPNDSPYQGGVFFLTIHFPTDYPFKPPKVAFTTRIYHPNINSNGSICLDILRSQWSPALTISKVLLSICSLLCDPNPDDPLVPEIARIYKTDREKYNRIAREWTQKYAM
>tr|A0A6E8V889|A0A6E8V889_ANOCL/1-147 [subseq from] UBC core domain-containing protein OS=Anopheles coluzzii OX=1518534 PE=3 SV=1
MALKRINKELQDLGRDPPAQCSAGPVGDDLFHWQATIMGPPDSPYQGGVFFLTIHFPTDYPFKPPKVAFTTRIYHPNINSNGSICLDILRSQWSPALTISKVLLSICSLLCDPNPDDPLVPEIARIYKTDREKYNELAREWTRKYAM
>tr|A0A6P7G5L2|A0A6P7G5L2_DIAVI/1-147 [subseq from] ubiquitin-conjugating enzyme E2-17 kDa OS=Diabrotica virgifera virgifera OX=50390 GN=LOC114334385 PE=3 SV=1
MALKRINKELQDLGRDPPAQCSAGPVGDDLFHWQATIMGPPDSPYQGGVFFLTIHFPTDYPFKPPKVAFTTRIYHPNINSNGSICLDILRSQWSPALTISKVLLSICSLLCDPNPDDPLVPEIARIYKTDREKYNELAREWTRKYAM
>tr|A0A6P7X2C6|A0A6P7X2C6_9AMPH/1-147 [subseq from] ubiquitin-conjugating enzyme E2 D3 OS=Microcaecilia unicolor OX=1415580 GN=UBE2D3 PE=3 SV=1
MALKRIHKELNDLARDPPAQCSAGPVGDDMFHWQATIMGPNDSPYQGGVFFLTIHFPTDYPFKPPKVAFTTRIYHPNINSNGSICLDILRSQWSPALTISKVLLSICSLLCDPNPDDPLVPEIARIYKTDREKYNRIAREWTQKYAM
>tr|A0A6P8KGS8|A0A6P8KGS8_DROMA/1-147 [subseq from] ubiquitin-conjugating enzyme E2-17 kDa OS=Drosophila mauritiana OX=7226 GN=LOC117142577 PE=3 SV=1
MALKRINKELQDLGRDPPAQCSAGPVGDDLFHWQATIMGPPDSPYQGGVFFLTIHFPTDYPFKPPKVAFTTRIYHPNINSNGSICLDILRSQWSPALTISKVLLSICSLLCDPNPDDPLVPEIARIYKTDREKYNELAREWTRKYAM
>tr|A0A6P8S4Q0|A0A6P8S4Q0_GEOSA/1-147 [subseq from] ubiquitin-conjugating enzyme E2 D2 isoform X1 OS=Geotrypetes seraphini OX=260995 GN=UBE2D3 PE=3 SV=1
MALKRIHKELNDLARDPPAQCSAGPVGDDMFHWQATIMGPNDSPYQGGVFFLTIHFPTDYPFKPPKVAFTTRIYHPNINSNGSICLDILRSQWSPALTISKVLLSICSLLCDPNPDDPLVPEIARIYKTDREKYNRIAREWTQKYAM
>tr|A0A6P8XLL9|A0A6P8XLL9_DROAB/1-147 [subseq from] ubiquitin-conjugating enzyme E2-17 kDa OS=Drosophila albomicans OX=7291 GN=LOC117574228 PE=3 SV=1
MALKRINKELQDLGRDPPAQCSAGPVGDDLFHWQATIMGPPDSPYQGGVFFLTIHFPTDYPFKPPKVAFTTRIYHPNINSNGSICLDILRSQWSPALTISKVLLSICSLLCDPNPDDPLVPEIARIYKTDREKYNELAREWTRKYAM
>tr|A0A6P9BI32|A0A6P9BI32_PANGU/1-147 [subseq from] ubiquitin-conjugating enzyme E2 D2 isoform X1 OS=Pantherophis guttatus OX=94885 GN=UBE2D2 PE=3 SV=1
MALKRIHKELNDLARDPPAQCSAGPVGDDMFHWQATIMGPNDSPYQGGVFFLTIHFPTDYPFKPPKVAFTTRIYHPNINSNGSICLDILRSQWSPALTISKVLLSICSLLCDPNPDDPLVPEIARIYKTDREKYNRIAREWTQKYAM
>tr|A0A7G3B1T4|A0A7G3B1T4_LUTLO/1-147 [subseq from] Putative ubiquitin-conjugating enzyme e2-17 kDa OS=Lutzomyia longipalpis OX=7200 PE=3 SV=1
MALKRINKELQDLGRDPPAQCSAGPVGDDLFHWQATIMGPPDSPYQGGVFFLTIHFPTDYPFKPPKVAFTTRIYHPNINSNGSICLDILRSQWSPALTISKVLLSICSLLCDPNPDDPLVPEIARIYKTDREKYNELAREWTRKYAM
>tr|A0A7I4YSD7|A0A7I4YSD7_HAECO/1-147 [subseq from] UBC core domain-containing protein OS=Haemonchus contortus OX=6289 PE=3 SV=1
MALKRIQKELQDLGRDPPAQCSAGPVGDDLFHWQATIMGPPESPYQGGVFFLTIHFPTDYPFKPPKVAFTTRIYHPNINSNGSICLDILRSQWSPALTISKVLLSICSLLCDPNPDDPLVPEIARIYKTDRDRYNQLAREWTQKYAM
>tr|A0A7J7BI31|A0A7J7BI31_9COLE/1-147 [subseq from] UBC core domain-containing protein OS=Lamprigera yunnana OX=370605 GN=FQA39_LY01551 PE=3 SV=1
MALKRINKELQDLGRDPPAQCSAGPVGDDLFHWQATIMGPPDSPYQGGVFFLTIHFPTDYPFKPPKVAFTTRIYHPNINSNGSICLDILRSQWSPALTISKVLLSICSLLCDPNPDDPLVPEIARIYKTDREKYNELAREWTRKYAM
>tr|A0A7J7RZC1|A0A7J7RZC1_RHIFE/1-147 [subseq from] Ubiquitin conjugating enzyme E2 D2 OS=Rhinolophus ferrumequinum OX=59479 GN=mRhiFer1_017884 PE=3 SV=1
MALKRIHKELNDLARDPPAQCSAGPVGDDMFHWQATIMGPNDSPYQGGVFFLTIHFPTDYPFKPPKVAFTTRIYHPNINSNGSICLDILRSQWSPALTISKVLLSICSLLCDPNPDDPLVPEIARIYKTDREKYNRIAREWTQKYAM
>tr|A0A7J7XE47|A0A7J7XE47_PIPKU/1-147 [subseq from] Ubiquitin conjugating enzyme E2 D2 OS=Pipistrellus kuhlii OX=59472 GN=mPipKuh1_018352 PE=3 SV=1
MALKRIHKELNDLARDPPAQCSAGPVGDDMFHWQATIMGPNDSPYQGGVFFLTIHFPTDYPFKPPKVAFTTRIYHPNINSNGSICLDILRSQWSPALTISKVLLSICSLLCDPNPDDPLVPEIARIYKTDREKYNRIAREWTQKYAM
>tr|A0A7J7XLF5|A0A7J7XLF5_MYOMY/1-147 [subseq from] Ubiquitin conjugating enzyme E2 D2 OS=Myotis myotis OX=51298 GN=mMyoMyo1_020073 PE=3 SV=1
MALKRIHKELNDLARDPPAQCSAGPVGDDMFHWQATIMGPNDSPYQGGVFFLTIHFPTDYPFKPPKVAFTTRIYHPNINSNGSICLDILRSQWSPALTISKVLLSICSLLCDPNPDDPLVPEIARIYKTDREKYNRIAREWTQKYAM
>tr|A0A7J8FQ49|A0A7J8FQ49_ROUAE/1-147 [subseq from] Ubiquitin conjugating enzyme E2 D2 OS=Rousettus aegyptiacus OX=9407 GN=HJG63_020188 PE=3 SV=1
MALKRIHKELNDLARDPPAQCSAGPVGDDMFHWQATIMGPNDSPYQGGVFFLTIHFPTDYPFKPPKVAFTTRIYHPNINSNGSICLDILRSQWSPALTISKVLLSICSLLCDPNPDDPLVPEIARIYKTDREKYNRIAREWTQKYAM
>tr|A0A7J8IEH9|A0A7J8IEH9_MOLMO/1-147 [subseq from] Ubiquitin conjugating enzyme E2 D2 OS=Molossus molossus OX=27622 GN=HJG59_019087 PE=3 SV=1
MALKRIHKELNDLARDPPAQCSAGPVGDDMFHWQATIMGPNDSPYQGGVFFLTIHFPTDYPFKPPKVAFTTRIYHPNINSNGSICLDILRSQWSPALTISKVLLSICSLLCDPNPDDPLVPEIARIYKTDREKYNRIAREWTQKYAM
>tr|A0A7M7LJL3|A0A7M7LJL3_NASVI/1-147 [subseq from] UBC core domain-containing protein OS=Nasonia vitripennis OX=7425 GN=100115948 PE=3 SV=1
MALKRINKELQDLGRDPPAQCSAGPVGDDLFHWQATIMGPPDSPYQGGVFFLTIHFPTDYPFKPPKVAFTTRIYHPNINSNGSICLDILRSQWSPALTISKVLLSICSLLCDPNPDDPLVPEIARIYKTDREKYNELAREWTRKYAM
>tr|A0A7R8UBV7|A0A7R8UBV7_HERIL/1-147 [subseq from] Hypothetical protein OS=Hermetia illucens OX=343691 GN=HERILL_LOCUS1210 PE=3 SV=1
MALKRINKELQDLGRDPPAQCSAGPVGDDLFHWQATIMGPPDSPYQGGVFFLTIHFPTDYPFKPPKVAFTTRIYHPNINSNGSICLDILRSQWSPALTISKVLLSICSLLCDPNPDDPLVPEIARIYKTDREKYNELAREWTRKYAM
>tr|A0A834INA2|A0A834INA2_RHYFE/1-147 [subseq from] Uncharacterized protein OS=Rhynchophorus ferrugineus OX=354439 GN=GWI33_001647 PE=4 SV=1
MALKRINKELQDLGRDPPAQCSAGPVGDDLFHWQATIMGPPDSPYQGGVFFLTIHFPTDYPFKPPKVAFTTRIYHPNINSNGSICLDILRSQWSPALTISKVLLSICSLLCDPNPDDPLVPEIARIYKTDREKYNELAREWTRKYAM
>tr|A0A834JRG6|A0A834JRG6_VESVU/1-147 [subseq from] Uncharacterized protein OS=Vespula vulgaris OX=7454 GN=HZH66_008603 PE=4 SV=1
MALKRINKELQDLGRDPPAQCSAGPVGDDLFHWQATIMGPPDSPYQGGVFFLTIHFPTDYPFKPPKVAFTTRIYHPNINSNGSICLDILRSQWSPALTISKVLLSICSLLCDPNPDDPLVPEIARIYKTDREKYNELAREWTRKYAM
>tr|A0A834JXF3|A0A834JXF3_VESGE/1-147 [subseq from] Uncharacterized protein OS=Vespula germanica OX=30212 GN=HZH68_009507 PE=4 SV=1
MALKRINKELQDLGRDPPAQCSAGPVGDDLFHWQATIMGPPDSPYQGGVFFLTIHFPTDYPFKPPKVAFTTRIYHPNINSNGSICLDILRSQWSPALTISKVLLSICSLLCDPNPDDPLVPEIARIYKTDREKYNELAREWTRKYAM
>tr|A0A834NXU9|A0A834NXU9_VESPE/1-147 [subseq from] Uncharacterized protein OS=Vespula pensylvanica OX=30213 GN=H0235_010807 PE=4 SV=1
MALKRINKELQDLGRDPPAQCSAGPVGDDLFHWQATIMGPPDSPYQGGVFFLTIHFPTDYPFKPPKVAFTTRIYHPNINSNGSICLDILRSQWSPALTISKVLLSICSLLCDPNPDDPLVPEIARIYKTDREKYNELAREWTRKYAM
>tr|A0A835CSJ3|A0A835CSJ3_9HYME/1-147 [subseq from] Uncharacterized protein OS=Aphidius gifuensis OX=684658 GN=HCN44_003839 PE=4 SV=1
MALKRINKELQDLGRDPPAQCSAGPVGDDLFHWQATIMGPPDSPYQGGVFFLTIHFPTDYPFKPPKVAFTTRIYHPNINSNGSICLDILRSQWSPALTISKVLLSICSLLCDPNPDDPLVPEIARIYKTDREKYNELAREWTRKYAM
>tr|B3LWS2|B3LWS2_DROAN/1-147 [subseq from] UBC core domain-containing protein OS=Drosophila ananassae OX=7217 GN=Dana\GF18131 PE=3 SV=1
MALKRINKELQDLGRDPPAQCSAGPVGDDLFHWQATIMGPPDSPYQGGVFFLTIHFPTDYPFKPPKVAFTTRIYHPNINSNGSICLDILRSQWSPALTISKVLLSICSLLCDPNPDDPLVPEIARIYKTDREKYNELAREWTRKYAM
>tr|B3P3N1|B3P3N1_DROER/1-147 [subseq from] GG21088 OS=Drosophila erecta OX=7220 GN=Dere\GG21088 PE=3 SV=1
MALKRINKELQDLGRDPPAQCSAGPVGDDLFHWQATIMGPPDSPYQGGVFFLTIHFPTDYPFKPPKVAFTTRIYHPNINSNGSICLDILRSQWSPALTISKVLLSICSLLCDPNPDDPLVPEIARIYKTDREKYNELAREWTRKYAM
>tr|B4G6D8|B4G6D8_DROPE/1-147 [subseq from] GL23670 OS=Drosophila persimilis OX=7234 GN=Dper\GL23670 PE=3 SV=1
MALKRINKELQDLGRDPPAQCSAGPVGDDLFHWQATIMGPPDSPYQGGVFFLTIHFPTDYPFKPPKVAFTTRIYHPNINSNGSICLDILRSQWSPALTISKVLLSICSLLCDPNPDDPLVPEIARIYKTDREKYNELAREWTRKYAM
>tr|B4JY44|B4JY44_DROGR/1-147 [subseq from] GH14086 OS=Drosophila grimshawi OX=7222 GN=Dgri\GH14086 PE=3 SV=1
MALKRINKELQDLGRDPPAQCSAGPVGDDLFHWQATIMGPPDSPYQGGVFFLTIHFPTDYPFKPPKVAFTTRIYHPNINSNGSICLDILRSQWSPALTISKVLLSICSLLCDPNPDDPLVPEIARIYKTDREKYNELAREWTRKYAM
>tr|B4K908|B4K908_DROMO/1-147 [subseq from] Uncharacterized protein, isoform A OS=Drosophila mojavensis OX=7230 GN=Dmoj\GI10619 PE=3 SV=1
MALKRINKELQDLGRDPPAQCSAGPVGDDLFHWQATIMGPPDSPYQGGVFFLTIHFPTDYPFKPPKVAFTTRIYHPNINSNGSICLDILRSQWSPALTISKVLLSICSLLCDPNPDDPLVPEIARIYKTDREKYNELAREWTRKYAM
>tr|B4LW93|B4LW93_DROVI/1-147 [subseq from] UBC core domain-containing protein OS=Drosophila virilis OX=7244 GN=Dvir\GJ22971 PE=3 SV=1
MALKRINKELQDLGRDPPAQCSAGPVGDDLFHWQATIMGPPDSPYQGGVFFLTIHFPTDYPFKPPKVAFTTRIYHPNINSNGSICLDILRSQWSPALTISKVLLSICSLLCDPNPDDPLVPEIARIYKTDREKYNELAREWTRKYAM
>tr|B4NAD1|B4NAD1_DROWI/1-147 [subseq from] UBC core domain-containing protein OS=Drosophila willistoni OX=7260 GN=Dwil\GK11688 PE=3 SV=1
MALKRINKELQDLGRDPPAQCSAGPVGDDLFHWQATIMGPPDSPYQGGVFFLTIHFPTDYPFKPPKVAFTTRIYHPNINSNGSICLDILRSQWSPALTISKVLLSICSLLCDPNPDDPLVPEIARIYKTDREKYNELAREWTRKYAM
>tr|B4PSQ0|B4PSQ0_DROYA/1-147 [subseq from] Eff OS=Drosophila yakuba OX=7245 GN=Dyak\eff PE=3 SV=1
MALKRINKELQDLGRDPPAQCSAGPVGDDLFHWQATIMGPPDSPYQGGVFFLTIHFPTDYPFKPPKVAFTTRIYHPNINSNGSICLDILRSQWSPALTISKVLLSICSLLCDPNPDDPLVPEIARIYKTDREKYNELAREWTRKYAM
>tr|B4QZS0|B4QZS0_DROSI/1-147 [subseq from] GD20402 OS=Drosophila simulans OX=7240 GN=Dsim\GD20402 PE=3 SV=1
MALKRINKELQDLGRDPPAQCSAGPVGDDLFHWQATIMGPPDSPYQGGVFFLTIHFPTDYPFKPPKVAFTTRIYHPNINSNGSICLDILRSQWSPALTISKVLLSICSLLCDPNPDDPLVPEIARIYKTDREKYNELAREWTRKYAM
>tr|B5X1W6|B5X1W6_SALSA/1-147 [subseq from] Ubiquitin-conjugating enzyme E2 D2 OS=Salmo salar OX=8030 GN=UB2D2 PE=2 SV=1
MALKRIHKELNDLARDPPAQCSAGPVGDDMFHWQATIMGPNDSPYQGGVFFLTIHFPTDYPFKPPKVAFTTRIYHPNINSNGSICLDILRSQWSPALTISKVLLSICSLLCDPNPDDPLVPEIARIYKTDREKYNRIAREWTQKYAM
>tr|D3TS06|D3TS06_GLOMM/1-147 [subseq from] Ubiquitin protein ligase OS=Glossina morsitans morsitans OX=37546 PE=2 SV=1
MALKRINKELQDLGRDPPAQCSAGPVGDDLFHWQATIMGPPDSPYQGGVFFLTIHFPTDYPFKPPKVAFTTRIYHPNINSNGSICLDILRSQWSPALTISKVLLSICSLLCDPNPDDPLVPEIARIYKTDREKYNELAREWTRKYAM
>tr|D6WA84|D6WA84_TRICA/1-147 [subseq from] Effete OS=Tribolium castaneum OX=7070 GN=TcasGA2_TC000443 PE=3 SV=1
MALKRINKELQDLGRDPPAQCSAGPVGDDLFHWQATIMGPPDSPYQGGVFFLTIHFPTDYPFKPPKVAFTTRIYHPNINSNGSICLDILRSQWSPALTISKVLLSICSLLCDPNPDDPLVPEIARIYKTDREKYNELAREWTRKYAM
>tr|F7BRL2|F7BRL2_HORSE/1-147 [subseq from] Ubiquitin conjugating enzyme E2 D2 OS=Equus caballus OX=9796 GN=UBE2D2 PE=3 SV=3
MALKRIHKELNDLARDPPAQCSAGPVGDDMFHWQATIMGPNDSPYQGGVFFLTIHFPTDYPFKPPKVAFTTRIYHPNINSNGSICLDILRSQWSPALTISKVLLSICSLLCDPNPDDPLVPEIARIYKTDREKYNRIAREWTQKYAM
>tr|G1KAB3|G1KAB3_ANOCA/1-147 [subseq from] Ubiquitin conjugating enzyme E2 D2 OS=Anolis carolinensis OX=28377 GN=UBE2D2 PE=3 SV=1
MALKRIHKELNDLARDPPAQCSAGPVGDDMFHWQATIMGPNDSPYQGGVFFLTIHFPTDYPFKPPKVAFTTRIYHPNINSNGSICLDILRSQWSPALTISKVLLSICSLLCDPNPDDPLVPEIARIYKTDREKYNRIAREWTQKYAM
>tr|G1LXJ3|G1LXJ3_AILME/1-147 [subseq from] Ubiquitin conjugating enzyme E2 D2 OS=Ailuropoda melanoleuca OX=9646 GN=UBE2D2 PE=3 SV=2
MALKRIHKELNDLARDPPAQCSAGPVGDDMFHWQATIMGPNDSPYQGGVFFLTIHFPTDYPFKPPKVAFTTRIYHPNINSNGSICLDILRSQWSPALTISKVLLSICSLLCDPNPDDPLVPEIARIYKTDREKYNRIAREWTQKYAM
>tr|G3RPB9|G3RPB9_GORGO/1-147 [subseq from] Ubiquitin conjugating enzyme E2 D2 OS=Gorilla gorilla gorilla OX=9595 GN=UBE2D2 PE=3 SV=2
MALKRIHKELNDLARDPPAQCSAGPVGDDMFHWQATIMGPNDSPYQGGVFFLTIHFPTDYPFKPPKVAFTTRIYHPNINSNGSICLDILRSQWSPALTISKVLLSICSLLCDPNPDDPLVPEIARIYKTDREKYNRIAREWTQKYAM
>tr|H0YTP1|H0YTP1_TAEGU/1-147 [subseq from] UBC core domain-containing protein OS=Taeniopygia guttata OX=59729 GN=UBE2D2 PE=3 SV=2
MALKRIHKELNDLARDPPAQCSAGPVGDDMFHWQATIMGPNDSPYQGGVFFLTIHFPTDYPFKPPKVAFTTRIYHPNINSNGSICLDILRSQWSPALTISKVLLSICSLLCDPNPDDPLVPEIARIYKTDREKYNRIAREWTQKYAM
>tr|H2QRL6|H2QRL6_PANTR/1-147 [subseq from] Ubiquitin conjugating enzyme E2 D2 OS=Pan troglodytes OX=9598 GN=UBE2D2 PE=2 SV=1
MALKRIHKELNDLARDPPAQCSAGPVGDDMFHWQATIMGPNDSPYQGGVFFLTIHFPTDYPFKPPKVAFTTRIYHPNINSNGSICLDILRSQWSPALTISKVLLSICSLLCDPNPDDPLVPEIARIYKTDREKYNRIAREWTQKYAM
>tr|I0FID8|I0FID8_MACMU/1-147 [subseq from] Ubiquitin conjugating enzyme E2 D2 OS=Macaca mulatta OX=9544 GN=UBE2D2 PE=2 SV=1
MALKRIHKELNDLARDPPAQCSAGPVGDDMFHWQATIMGPNDSPYQGGVFFLTIHFPTDYPFKPPKVAFTTRIYHPNINSNGSICLDILRSQWSPALTISKVLLSICSLLCDPNPDDPLVPEIARIYKTDREKYNRIAREWTQKYAM
>tr|J3JXP2|J3JXP2_DENPD/1-147 [subseq from] UBC core domain-containing protein OS=Dendroctonus ponderosae OX=77166 GN=109532839 PE=2 SV=1
MALKRINKELQDLGRDPPAQCSAGPVGDDLFHWQATIMGPPDSPYQGGVFFLTIHFPTDYPFKPPKVAFTTRIYHPNINSNGSICLDILRSQWSPALTISKVLLSICSLLCDPNPDDPLVPEIARIYKTDREKYNELAREWTRKYAM
>tr|J3S5E8|J3S5E8_CROAD/1-147 [subseq from] Ubiquitin-conjugating enzyme E2 D2 OS=Crotalus adamanteus OX=8729 PE=2 SV=1
MALKRIHKELNDLARDPPAQCSAGPVGDDMFHWQATIMGPNDSPYQGGVFFLTIHFPTDYPFKPPKVAFTTRIYHPNINSNGSICLDILRSQWSPALTISKVLLSICSLLCDPNPDDPLVPEIARIYKTDREKYNRIAREWTQKYAM
>tr|J9NS22|J9NS22_CANLF/1-147 [subseq from] Ubiquitin conjugating enzyme E2 D2 OS=Canis lupus familiaris OX=9615 GN=UBE2D2 PE=3 SV=1
MALKRIHKELNDLARDPPAQCSAGPVGDDMFHWQATIMGPNDSPYQGGVFFLTIHFPTDYPFKPPKVAFTTRIYHPNINSNGSICLDILRSQWSPALTISKVLLSICSLLCDPNPDDPLVPEIARIYKTDREKYNRIAREWTQKYAM
>tr|A0A1Q3EUM9|A0A1Q3EUM9_CULTA/1-147 [subseq from] Putative ubiquitin-protein ligase OS=Culex tarsalis OX=7177 PE=3 SV=1
MALKRINKELQDLGRDPPAQCSAGPVGDDLFHWQATIMGPPDSPYQGGVFFLTIHFPTDYPFKPPKVAFTTRIYHPNINSNGSICLDILRSQWSPALTISKVLLSICSLLCDPNPDDPLVPEIARIYKTDREKYNELAREWTRKYAM
>tr|K9IYA5|K9IYA5_DESRO/1-147 [subseq from] Putative ubiquitin-conjugating enzyme e2 d2 OS=Desmodus rotundus OX=9430 PE=2 SV=1
MALKRIHKELNDLARDPPAQCSAGPVGDDMFHWQATIMGPNDSPYQGGVFFLTIHFPTDYPFKPPKVAFTTRIYHPNINSNGSICLDILRSQWSPALTISKVLLSICSLLCDPNPDDPLVPEIARIYKTDREKYNRIAREWTQKYAM
>tr|A0A2C9GQ33|A0A2C9GQ33_ANOAR/1-147 [subseq from] UBC core domain-containing protein OS=Anopheles arabiensis OX=7173 PE=3 SV=1
MALKRINKELQDLGRDPPAQCSAGPVGDDLFHWQATIMGPPDSPYQGGVFFLTIHFPTDYPFKPPKVAFTTRIYHPNINSNGSICLDILRSQWSPALTISKVLLSICSLLCDPNPDDPLVPEIARIYKTDREKYNELAREWTRKYAM
>tr|B4HEJ3|B4HEJ3_DROSE/1-147 [subseq from] GM25828 OS=Drosophila sechellia OX=7238 GN=Dsec\GM25828 PE=3 SV=1
MALKRINKELQDLGRDPPAQCSAGPVGDDLFHWQATIMGPPDSPYQGGVFFLTIHFPTDYPFKPPKVAFTTRIYHPNINSNGSICLDILRSQWSPALTISKVLLSICSLLCDPNPDDPLVPEIARIYKTDREKYNELAREWTRKYAM
>tr|A0A0M3JTY9|A0A0M3JTY9_ANISI/1-147 [subseq from] Ubiquitin-conjugating enzyme E2-17 kDa (inferred by orthology to a D. melanogaster protein) OS=Anisakis simplex OX=6269 GN=ASIM_LOCUS11082 PE=3 SV=1
MALKRIQKELQDLGRDPPAQCSAGPVGDDLFHWQATIMGPPESPYQGGVFFLTIHFPTDYPFKPPKVAFTTRIYHPNINSNGSICLDILRSQWSPALTISKVLLSICSLLCDPNPDDPLVPEIARIYKTDRDRYNQLAREWTQKYAM
>tr|M3WU76|M3WU76_FELCA/1-147 [subseq from] Ubiquitin conjugating enzyme E2 D2 OS=Felis catus OX=9685 GN=UBE2D2 PE=3 SV=3
MALKRIHKELNDLARDPPAQCSAGPVGDDMFHWQATIMGPNDSPYQGGVFFLTIHFPTDYPFKPPKVAFTTRIYHPNINSNGSICLDILRSQWSPALTISKVLLSICSLLCDPNPDDPLVPEIARIYKTDREKYNRIAREWTQKYAM
>tr|Q1HR02|Q1HR02_AEDAE/1-147 [subseq from] AAEL003103-PA OS=Aedes aegypti OX=7159 GN=5577061 PE=2 SV=1
MALKRINKELQDLGRDPPAQCSAGPVGDDLFHWQATIMGPPDSPYQGGVFFLTIHFPTDYPFKPPKVAFTTRIYHPNINSNGSICLDILRSQWSPALTISKVLLSICSLLCDPNPDDPLVPEIARIYKTDREKYNELAREWTRKYAM
>tr|Q201W8|Q201W8_ACYPI/1-147 [subseq from] ACYPI000078 protein OS=Acyrthosiphon pisum OX=7029 GN=100145836 PE=2 SV=1
MALKRINKELQDLGRDPPAQCSAGPVGDDLFHWQATIMGPPDSPYQGGVFFLTIHFPTDYPFKPPKVAFTTRIYHPNINSNGSICLDILRSQWSPALTISKVLLSICSLLCDPNPDDPLVPEIARIYKTDREKYNELAREWTRKYAM
>tr|Q28EY6|Q28EY6_XENTR/1-147 [subseq from] Ubiquitin-conjugating enzyme E2 D3 OS=Xenopus tropicalis OX=8364 GN=ube2d3 PE=1 SV=1
MALKRIHKELNDLARDPPAQCSAGPVGDDMFHWQATIMGPNDSPYQGGVFFLTIHFPTDYPFKPPKVAFTTRIYHPNINSNGSICLDILRSQWSPALTISKVLLSICSLLCDPNPDDPLVPEIARIYKTDREKYNRIAREWTQKYAM
>tr|A0A067R5A9|A0A067R5A9_ZOONE/1-147 [subseq from] Ubiquitin-conjugating enzyme E2-17 kDa OS=Zootermopsis nevadensis OX=136037 GN=L798_07227 PE=3 SV=1
MALKRINKELQDLGRDPPAQCSAGPVGDDLFHWQATIMGPPDSPYQGGVFFLTIHFPTDYPFKPPKVAFTTRIYHPNINSNGSICLDILRSQWSPALTISKVLLSICSLLCDPNPDDPLVPEIARIYKTDREKYNELAREWTRKYAM
>tr|Q2HQ71|Q2HQ71_OESDE/1-147 [subseq from] Putative ubiquitin conjugating enzyme 2 OS=Oesophagostomum dentatum OX=61180 GN=ubc2 PE=2 SV=1
MALKRIQKELQDLGRDPPAQCSAGPVGDDLFHWQATIMGPPESPYQGGVFFLTIHFPTDYPFKPPKVAFTTRIYHPNINSNGSICLDILRSQWSPALTISKVLLSICSLLCDPNPDDPLVPEIARIYKTDRDRYNQLAREWTQKYAM
>tr|Q3UT95|Q3UT95_MOUSE/1-147 [subseq from] UBC core domain-containing protein OS=Mus musculus OX=10090 GN=Ube2d2a PE=2 SV=1
MALKRIHKELNDLARDPPAQCSAGPVGDDMFHWQATIMGPNDSPYQGGVFFLTIHFPTDYPFKPPKVAFTTRIYHPNINSNGSICLDILRSQWSPALTISKVLLSICSLLCDPNPDDPLVPEIARIYKTDREKYNRIAREWTQKYAM
>tr|Q6PPH5|Q6PPH5_HOMVI/1-147 [subseq from] Putative ubiquitin-conjugating enzyme OS=Homalodisca vitripennis OX=197043 PE=2 SV=1
MALKRINKELQDLGRDPPAQCSAGPVGDDLFHWQATIMGPPDSPYQGGVFFLTIHFPTDYPFKPPKVAFTTRIYHPNINSNGSICLDILRSQWSPALTISKVLLSICSLLCDPNPDDPLVPEIARIYKTDREKYNELAREWTRKYAM
>tr|Q7PRY1|Q7PRY1_ANOGA/1-147 [subseq from] AGAP000145-PA OS=Anopheles gambiae OX=7165 GN=1272120 PE=3 SV=2
MALKRINKELQDLGRDPPAQCSAGPVGDDLFHWQATIMGPPDSPYQGGVFFLTIHFPTDYPFKPPKVAFTTRIYHPNINSNGSICLDILRSQWSPALTISKVLLSICSLLCDPNPDDPLVPEIARIYKTDREKYNELAREWTRKYAM
>tr|R4FMS4|R4FMS4_RHOPR/1-147 [subseq from] Putative ubiquitin-conjugating enzyme OS=Rhodnius prolixus OX=13249 PE=2 SV=1
MALKRINKELQDLGRDPPAQCSAGPVGDDLFHWQATIMGPPDSPYQGGVFFLTIHFPTDYPFKPPKVAFTTRIYHPNINSNGSICLDILRSQWSPALTISKVLLSICSLLCDPNPDDPLVPEIARIYKTDREKYNELAREWTRKYAM
>tr|T1DKC4|T1DKC4_CROHD/1-147 [subseq from] Ubiquitin-conjugating enzyme E2 D2 OS=Crotalus horridus OX=35024 PE=2 SV=1
MALKRIHKELNDLARDPPAQCSAGPVGDDMFHWQATIMGPNDSPYQGGVFFLTIHFPTDYPFKPPKVAFTTRIYHPNINSNGSICLDILRSQWSPALTISKVLLSICSLLCDPNPDDPLVPEIARIYKTDREKYNRIAREWTQKYAM
>tr|T1E371|T1E371_9DIPT/1-147 [subseq from] Putative ubiquitin-conjugating enzyme e2-17 kDa OS=Psorophora albipes OX=869069 PE=2 SV=1
MALKRINKELQDLGRDPPAQCSAGPVGDDLFHWQATIMGPPDSPYQGGVFFLTIHFPTDYPFKPPKVAFTTRIYHPNINSNGSICLDILRSQWSPALTISKVLLSICSLLCDPNPDDPLVPEIARIYKTDREKYNELAREWTRKYAM
>tr|T1E8G1|T1E8G1_ANOAQ/1-147 [subseq from] Putative ubiquitin-conjugating enzyme e2-17 kDa OS=Anopheles aquasalis OX=42839 PE=2 SV=1
MALKRINKELQDLGRDPPAQCSAGPVGDDLFHWQATIMGPPDSPYQGGVFFLTIHFPTDYPFKPPKVAFTTRIYHPNINSNGSICLDILRSQWSPALTISKVLLSICSLLCDPNPDDPLVPEIARIYKTDREKYNELAREWTRKYAM
>tr|U3F5S2|U3F5S2_MICFL/1-147 [subseq from] Ubiquitin-conjugating enzyme E2 D2 OS=Micrurus fulvius OX=8637 PE=2 SV=1
MALKRIHKELNDLARDPPAQCSAGPVGDDMFHWQATIMGPNDSPYQGGVFFLTIHFPTDYPFKPPKVAFTTRIYHPNINSNGSICLDILRSQWSPALTISKVLLSICSLLCDPNPDDPLVPEIARIYKTDREKYNRIAREWTQKYAM
>tr|U5EX56|U5EX56_9DIPT/1-147 [subseq from] Putative ubiquitin-protein ligase OS=Corethrella appendiculata OX=1370023 PE=2 SV=1
MALKRINKELQDLGRDPPAQCSAGPVGDDLFHWQATIMGPPDSPYQGGVFFLTIHFPTDYPFKPPKVAFTTRIYHPNINSNGSICLDILRSQWSPALTISKVLLSICSLLCDPNPDDPLVPEIARIYKTDREKYNELAREWTRKYAM
>tr|V9KMS1|V9KMS1_CALMI/1-147 [subseq from] Ubiquitin-conjugating enzyme E2 D2 OS=Callorhinchus milii OX=7868 PE=2 SV=1
MALKRIHKELNDLARDPPAQCSAGPVGDDMFHWQATIMGPNDSPYQGGVFFLTIHFPTDYPFKPPKVAFTTRIYHPNINSNGSICLDILRSQWSPALTISKVLLSICSLLCDPNPDDPLVPEIARIYKTDREKYNRIAREWTQKYAM
>tr|W5N4F2|W5N4F2_LEPOC/1-147 [subseq from] Ubiquitin conjugating enzyme E2 D2 OS=Lepisosteus oculatus OX=7918 PE=3 SV=1
MALKRIHKELNDLARDPPAQCSAGPVGDDMFHWQATIMGPNDSPYQGGVFFLTIHFPTDYPFKPPKVAFTTRIYHPNINSNGSICLDILRSQWSPALTISKVLLSICSLLCDPNPDDPLVPEIARIYKTDREKYNRIAREWTQKYAM
>tr|A0A2R5LNE8|A0A2R5LNE8_9ACAR/1-147 [subseq from] Putative ubiquitin-protein ligase OS=Ornithodoros turicata OX=34597 PE=3 SV=1
MALKRINKELQDLGRDPPAQCSAGPVGDDLFHWQATIMGPPDSPYQGGVFFLTIHFPTDYPFKPPKVAFTTRIYHPNINSNGSICLDILRSQWSPALTISKVLLSICSLLCDPNPDDPLVPEIAKIYKTDREKYNELAREWTRKYAM
>tr|A0A4X1VFE3|A0A4X1VFE3_PIG/1-147 [subseq from] UBC core domain-containing protein OS=Sus scrofa OX=9823 PE=3 SV=1
MALKRIHKELNDLARDPPAQCSAGPVGDDMFHWQATIMGPNDSPYQGGVFFLTIHFPTDYPFKPPKVAFTTRIYHPNINSNGSICLDILRSQWSPALTISKVLLSICSLLCDPNPDDPLVPEIARIYKTDREKYNRIAREWTQKYAM
>tr|A0A4Y2EGT4|A0A4Y2EGT4_ARAVE/1-147 [subseq from] Ubiquitin-conjugating enzyme E2 OS=Araneus ventricosus OX=182803 GN=eff_18 PE=3 SV=1
MALKRINKELQDLGRDPPAQCSAGPVGDDLFHWQATIMGPPDSPYQGGVFFLTIHFPTDYPFKPPKVAFTTRIYHPNINSNGSICLDILRSQWSPALTISKVLLSICSLLCDPNPDDPLVPEIAKIYKTDREKYNELAREWTRKYAM
>tr|A0A4Y2SQX6|A0A4Y2SQX6_ARAVE/1-147 [subseq from] Ubiquitin-conjugating enzyme E2 OS=Araneus ventricosus OX=182803 GN=eff_20 PE=3 SV=1
MALKRIKKELEDLKRDPPAQCSAGPVGDDLFHWQATIMGPPDSPYQGGVFFLTIHFPTDYPFKPPKVAFTTRIYHPNINSNGSICLDILRSQWSPALTISKVLLSICSLLCDPNPDDPLVPEIARIYKTDREKYNELAREWSRKYAM
>tr|E7D1F1|E7D1F1_LATHE/1-147 [subseq from] Putative ubiquitin-conjugating enzyme E2-17 kDa (Fragment) OS=Latrodectus hesperus OX=256737 PE=2 SV=1
MALKRINKELQDLGRDPPAQCSAGPVGDDLFHWQATIMGPPDSPYQGGVFFLTIHFPTDYPFKPPKVAFTTRIYHPNINSNGSICLDILRSQWSPALTISKVLLSICSLLCDPNPDDPLVPEIAKIYKTDREKYNELAREWTRKYAM
>tr|A0A0M3JUV9|A0A0M3JUV9_ANISI/1-147 [subseq from] Ubiquitin-conjugating enzyme E2 2 (inferred by orthology to a C. elegans protein) OS=Anisakis simplex OX=6269 GN=ASIM_LOCUS11453 PE=3 SV=1
MALKRIQKELQDLGRDPPAQCSAGPVGDDLFHWQATIMGPPESPYQGGVFFLTIHFPTDYPFKPPKVAFTTRIYHPNINSNGSICLDILRSQWSPALTISKVLLSICSLLCDPNPDDPLVPEIARIYKTDRERYNQLAREWTQKFAM
>tr|A0A170XWQ0|A0A170XWQ0_TRIIF/11-157 [subseq from] Ubiquitin-conjugating enzyme e2-17 kDa (Fragment) OS=Triatoma infestans OX=30076 PE=3 SV=1
MALKRINKELQDLGRDPPAQCSAGPVGDDLFHWQATIMGPPDSPYQGGVFFLTIHFPTDYPFKPPKVAFTTRIYHPNINSNGSICLDILRSQWSPALTISKVLLSICSLLCDPNPDDPLVPEIARIYKTDREKYNELAREWTRKYAM
>tr|A0A3Q4BGN8|A0A3Q4BGN8_MOLML/1-147 [subseq from] Ubiquitin-conjugating enzyme E2D 4 (putative) OS=Mola mola OX=94237 PE=3 SV=1
MALKRIQKELSDLQRDPPAQCSAGPVGDDLFHWQATIMGPSDSPYQSGVFFLTIHFPTDYPFKPPKVAFTTKIYHPNINSNGSICLDILRSQWSPALTVSKVLLSICSLLCDPNPDDPLVPEIAHTYKADRERYNKLARDWTQKYAM
>tr|A0A671YEF2|A0A671YEF2_SPAAU/1-147 [subseq from] Ubiquitin-conjugating enzyme E2 D4 OS=Sparus aurata OX=8175 GN=LOC115581935 PE=3 SV=1
MALKRIQKELSDLQRDPPAQCSAGPVGDDLFHWQATIMGPSDSPYQSGVFFLTIHFPTDYPFKPPKVAFTTKIYHPNINSNGSICLDILRSQWSPALTVSKVLLSICSLLCDPNPDDPLVPEIAHTYKADRERYNKLARDWTQKYAM
>tr|A0A6J0XVP8|A0A6J0XVP8_ODOVR/1-147 [subseq from] ubiquitin-conjugating enzyme E2 D4 isoform X2 OS=Odocoileus virginianus texanus OX=9880 GN=UBE2D4 PE=3 SV=1
MALKRIQKELTDLQRDPPAQCSAGPVGDDLFHWQATIMGPNDSPYQGGVFFLTIHFPTDYPFKPPKVVFTTKIYHPNINSNGSICLDILRSQWSPALTVSKVLLSICSLLCDPNPEDPLVPEIAHTYKADREKYNRLAREWTQKYAI
>tr|H2RWL3|H2RWL3_TAKRU/1-147 [subseq from] UBC core domain-containing protein OS=Takifugu rubripes OX=31033 GN=LOC101069170 PE=3 SV=1
MALKRIQKELSDLQRDPPAQCSAGPVGDDLFHWQATIMGPSDSPYQSGVFFLTIHFPTDYPFKPPKVAFTTKIYHPNINSNGSICLDILRSQWSPALTVSKVLLSICSLLCDPNPDDPLVPEIAHTYKADRERYNKLARDWTQKYAM
>tr|N1QY66|N1QY66_AEGTA/1-102 [subseq from] Ubiquitin carrier protein E2 28 OS=Aegilops tauschii OX=37682 GN=F775_32321 PE=3 SV=1
MASKRILKELKDLQKDPPTSCSAGPVGEDMFHWQATIMGPSDSPFTGGLFLVNIHFPPDYPFKPPKVSFRTKVFHPNINSNGSICLDILKEQWSPALTISKV---------------------------------------------
>tr|N1QY66|N1QY66_AEGTA/101-182 [subseq from] Ubiquitin carrier protein E2 28 OS=Aegilops tauschii OX=37682 GN=F775_32321 PE=3 SV=1
-----------------------------------------------------------------KVSFRTKVFHPNINSNGSICLDILKEQWSPALTISKVLLSICSLLTDPNPDDPLVPEIAHMYKTDRAKYESTARSWTQKYAM
>tr|A0A3B1IEW6|A0A3B1IEW6_ASTMX/1-147 [subseq from] UBC core domain-containing protein OS=Astyanax mexicanus OX=7994 PE=3 SV=1
MALKRIHKELTDLGRDPPAQCSAGPVGDDLFHWQATIMGPNDSPYQGGVFFLTIHFPTDYPFKPPKVAFTTRIYHPNINSNGSICLDILRSQWSPALTISKVLLSICSLLCDPNPDDPLVPEIARIYKTDNEKYNRIAREWTQKYAM
>tr|A0A3B4C2K5|A0A3B4C2K5_PYGNA/1-147 [subseq from] Ubiquitin-conjugating enzyme E2 D2-like OS=Pygocentrus nattereri OX=42514 PE=3 SV=1
MALKRIHKELTDLGRDPPAQCSAGPVGDDLFHWQATIMGPNDSPYQGGVFFLTIHFPTDYPFKPPKVAFTTRIYHPNINSNGSICLDILRSQWSPALTISKVLLSICSLLCDPNPDDPLVPEIARIYKTDNEKYNRIAREWTQKYAM
>tr|A0A671Q737|A0A671Q737_9TELE/1-147 [subseq from] Ubiquitin-conjugating enzyme E2 D2-like OS=Sinocyclocheilus anshuiensis OX=1608454 GN=LOC107677381 PE=3 SV=1
MALKRIHKELTDLGRDPPAQCSAGPVGDDLFHWQATIMGPNDSPYQGGVFFLTIHFPTDYPFKPPKVAFTTRIYHPNINSNGSICLDILRSQWSPALTISKVLLSICSLLCDPNPDDPLVPEIARIYKTDNEKYNRIAREWTQKYAM
>tr|A0A672QC39|A0A672QC39_SINGR/1-147 [subseq from] Ubiquitin-conjugating enzyme E2 D2-like OS=Sinocyclocheilus grahami OX=75366 GN=LOC107587054 PE=3 SV=1
MALKRIHKELTDLGRDPPAQCSAGPVGDDLFHWQATIMGPNDSPYQGGVFFLTIHFPTDYPFKPPKVAFTTRIYHPNINSNGSICLDILRSQWSPALTISKVLLSICSLLCDPNPDDPLVPEIARIYKTDNEKYNRIAREWTQKYAM
>tr|A0A673INQ7|A0A673INQ7_9TELE/1-147 [subseq from] Ubiquitin-conjugating enzyme E2 D2-like OS=Sinocyclocheilus rhinocerous OX=307959 GN=LOC107749768 PE=3 SV=1
MALKRIHKELTDLGRDPPAQCSAGPVGDDLFHWQATIMGPNDSPYQGGVFFLTIHFPTDYPFKPPKVAFTTRIYHPNINSNGSICLDILRSQWSPALTISKVLLSICSLLCDPNPDDPLVPEIARIYKTDNEKYNRIAREWTQKYAM
>tr|A0A6P6L8M1|A0A6P6L8M1_CARAU/1-147 [subseq from] ubiquitin-conjugating enzyme E2 D2-like OS=Carassius auratus OX=7957 GN=LOC113057634 PE=3 SV=1
MALKRIHKELTDLGRDPPAQCSAGPVGDDLFHWQATIMGPNDSPYQGGVFFLTIHFPTDYPFKPPKVAFTTRIYHPNINSNGSICLDILRSQWSPALTISKVLLSICSLLCDPNPDDPLVPEIARIYKTDNEKYNRIAREWTQKYAM
>tr|A0A6P9A7F5|A0A6P9A7F5_THRPL/1-147 [subseq from] ubiquitin-conjugating enzyme E2-17 kDa OS=Thrips palmi OX=161013 GN=LOC117652560 PE=3 SV=1
MALKRINKELMDLGRDPPAQCSAGPVGDDLFHWQATIMGPPDSPYQGGVFFLTIHFPTDYPFKPPKVAFTTRIYHPNINSNGSICLDILRSQWSPALTISKVLLSICSLLCDPNPDDPLVPEIARIYKTDREKYNELAREWTRKYAM
>tr|A0A7J6BEI1|A0A7J6BEI1_AMEME/1-147 [subseq from] UBC core domain-containing protein OS=Ameiurus melas OX=219545 GN=AMELA_G00021820 PE=3 SV=1
MALKRIHKELTDLGRDPPAQCSAGPVGDDLFHWQATIMGPNDSPYQGGVFFLTIHFPTDYPFKPPKVAFTTRIYHPNINSNGSICLDILRSQWSPALTISKVLLSICSLLCDPNPDDPLVPEIARIYKTDNEKYNRIAREWTQKYAM
>tr|A0A7J6CD57|A0A7J6CD57_9TELE/1-147 [subseq from] UBC core domain-containing protein OS=Onychostoma macrolepis OX=369639 GN=G5714_014345 PE=3 SV=1
MALKRIHKELTDLGRDPPAQCSAGPVGDDLFHWQATIMGPNDSPYQGGVFFLTIHFPTDYPFKPPKVAFTTRIYHPNINSNGSICLDILRSQWSPALTISKVLLSICSLLCDPNPDDPLVPEIARIYKTDNEKYNRIAREWTQKYAM
>tr|Q6PBX6|Q6PBX6_DANRE/1-147 [subseq from] Ubiquitin-conjugating enzyme E2D 2 (UBC4/5 homolog, yeast) OS=Danio rerio OX=7955 GN=ube2d2l PE=2 SV=1
MALKRIHKELTDLGRDPPAQCSAGPVGDDLFHWQATIMGPNDSPYQGGVFFLTIHFPTDYPFKPPKVAFTTRIYHPNINSNGSICLDILRSQWSPALTISKVLLSICSLLCDPNPDDPLVPEIARIYKTDNEKYNRIAREWTQKYAM
>tr|W5UDI0|W5UDI0_ICTPU/1-147 [subseq from] Ubiquitin-conjugating enzyme E2 D2 OS=Ictalurus punctatus OX=7998 GN=ube2d2 PE=2 SV=1
MALKRIHKELTDLGRDPPAQCSAGPVGDDLFHWQATIMGPNDSPYQGGVFFLTIHFPTDYPFKPPKVAFTTRIYHPNINSNGSICLDILRSQWSPALTISKVLLSICSLLCDPNPDDPLVPEIARIYKTDNEKYNRIAREWTQKYAM
>tr|A0A1A8ANM6|A0A1A8ANM6_NOTFU/1-147 [subseq from] Ubiquitin-conjugating enzyme E2D 4 (Putative) OS=Nothobranchius furzeri OX=105023 GN=UBE2D4 PE=3 SV=1
MALKRIQKELSDLQRDPPAQCSAGPVSDDLFHWQATIMGPSDSPYQSGVFFLTIHFPTDYPFKPPKVAFTTKIYHPNINSNGSICLDILRSQWSPALTVSKVLLSICSLLCDPNPDDPLVPEIAHTYKADREKYNKLAREWTQKYAM
>tr|A0A1A8BFR2|A0A1A8BFR2_9TELE/1-147 [subseq from] Ubiquitin-conjugating enzyme E2D 4 (Putative) OS=Nothobranchius kadleci OX=1051664 GN=UBE2D4 PE=3 SV=1
MALKRIQKELSDLQRDPPAQCSAGPVSDDLFHWQATIMGPSDSPYQSGVFFLTIHFPTDYPFKPPKVAFTTKIYHPNINSNGSICLDILRSQWSPALTVSKVLLSICSLLCDPNPDDPLVPEIAHTYKADREKYNKLAREWTQKYAM
>tr|A0A1A8J5X3|A0A1A8J5X3_NOTKU/1-147 [subseq from] Ubiquitin-conjugating enzyme E2D 4 (Putative) OS=Nothobranchius kuhntae OX=321403 GN=UBE2D4 PE=3 SV=1
MALKRIQKELSDLQRDPPAQCSAGPVSDDLFHWQATIMGPSDSPYQSGVFFLTIHFPTDYPFKPPKVAFTTKIYHPNINSNGSICLDILRSQWSPALTVSKVLLSICSLLCDPNPDDPLVPEIAHTYKADREKYNKLAREWTQKYAM
>tr|A0A1A8P1Z5|A0A1A8P1Z5_9TELE/1-147 [subseq from] Ubiquitin-conjugating enzyme E2D 4 (Putative) OS=Nothobranchius rachovii OX=451742 GN=UBE2D4 PE=3 SV=1
MALKRIQKELSDLQRDPPAQCSAGPVSDDLFHWQATIMGPSDSPYQSGVFFLTIHFPTDYPFKPPKVAFTTKIYHPNINSNGSICLDILRSQWSPALTVSKVLLSICSLLCDPNPDDPLVPEIAHTYKADREKYNKLAREWTQKYAM
>tr|A0A1A8PLA2|A0A1A8PLA2_9TELE/1-147 [subseq from] Ubiquitin-conjugating enzyme E2D 4 (Putative) OS=Nothobranchius pienaari OX=704102 GN=UBE2D4 PE=3 SV=1
MALKRIQKELSDLQRDPPAQCSAGPVSDDLFHWQATIMGPSDSPYQSGVFFLTIHFPTDYPFKPPKVAFTTKIYHPNINSNGSICLDILRSQWSPALTVSKVLLSICSLLCDPNPDDPLVPEIAHTYKADREKYNKLAREWTQKYAM
>tr|A0A6J0XVR5|A0A6J0XVR5_ODOVR/1-147 [subseq from] ubiquitin-conjugating enzyme E2 D4 isoform X1 OS=Odocoileus virginianus texanus OX=9880 GN=UBE2D4 PE=3 SV=1
MALKRIQKELTDLQRDPPAQCSAGPVGDDLFHWQATIMGPNDSPYQGGVFFLTIHFPTDYPFKPPKVVFTTKIYHPNINSNGSICLDILRSQWSPALTVSKVLLSICSLLCDPNPEDPLVPEIAHTYKADREKYNRLAREWTQKYAI
>tr|A0A6M2DTA3|A0A6M2DTA3_9NEOP/1-147 [subseq from] Putative ubiquitin-conjugating enzyme e2-17 kDa OS=Xenopsylla cheopis OX=163159 PE=3 SV=1
MALKRINKELQDLGRDPPAQCSAGPVGDDLFHWQATIMGPPDSPYQGGVFFLTIHFPTDYPFKPPKVAFTTRIYHPNINSNGSICLDILRSQWSPALTISKVLLSICSLLCDPNPDDPLVPEIARVYKTDREKYNELAREWTRKYAM
>tr|A0A103D5A8|A0A103D5A8_CYNCS/1-147 [subseq from] Ubiquitin-conjugating enzyme, active site-containing protein OS=Cynara cardunculus var. scolymus OX=59895 GN=Ccrd_024371 PE=3 SV=1
MALKRIKKELEDLKRDPPAQCSAGPVGDDLFHWQATIMGPPDSPYQGGVFFLTIHFPTDYPFKPPKVAFTTRIYHPNINSNGSICLDILRSQWSPALTISKVLLSICSLLCDPNPDDPLVPEIAKLYKTDREKYNEMGREWTRKYAM
>tr|A0A818NX91|A0A818NX91_9BILA/2-110 [subseq from] Hypothetical protein OS=Rotaria sp. Silwood1 OX=2762511 GN=NZO219_LOCUS22415 PE=4 SV=1
-------------------------------------LGPLDSPYENGILQFKLEYPENYPFQPPKIQFSTKIFHPNIFPNGYICLDILQKRWSAACFLSAALISIQSLLNDPNPNDPSNPEAAHYYRFDREKYNQIAREWTNKYA-
>tr|A0A818NX91|A0A818NX91_9BILA/124-261 [subseq from] Hypothetical protein OS=Rotaria sp. Silwood1 OX=2762511 GN=NZO219_LOCUS22415 PE=4 SV=1
---EAIRKELDEIQRHNSSGFDVHPFDvRDPFFCMGTIIGPQDSPYHGRSFVFNVRFPLDYPDKPPVIFLLTYIFHANISRFTCLNETLVEKPWTRDSTLSNILRNFLTLLSNPYSDDSCTHYAACFYKHGREEYNRLTLE-------
>tr|A0A818NX91|A0A818NX91_9BILA/278-416 [subseq from] Hypothetical protein OS=Rotaria sp. Silwood1 OX=2762511 GN=NZO219_LOCUS22415 PE=4 SV=1
---KLISRELAELEKD--SHFQVGLItSGDIFKWKVTMCGPRDTPYEDRVFNLEISFGYNYPFYPPNIDFTTKIFHPNISFNtGALSEKFIKQRWKSDLTIPQLLLSILALLFDPDLNNTNNDEAARLYQQNREEYNRIARNGS-----
>tr|A0A7N6BXT2|A0A7N6BXT2_ANATE/3-147 [subseq from] Ubiquitin conjugating enzyme E2 D1 OS=Anabas testudineus OX=64144 GN=UBE2D1 PE=3 SV=1
--IKRVQQELQDLQRDPPAQCSAGPVGDDLFHWQATIMGPGDSPYQGGVFFLTIHFPTDYPFKPPKVAFTTKIYHPNINSNGSICLDILRSQWSPALTVSKVLLSICSLLCDPNPDDPLVPDIAHIYKNDKDKYNKLAKEWTQKYAM
>tr|A0A6I9N8I9|A0A6I9N8I9_9TELE/1-147 [subseq from] ubiquitin-conjugating enzyme E2 D4 OS=Notothenia coriiceps OX=8208 GN=LOC104946535 PE=3 SV=1
MALKRIQKELSDLQRDPPAQCSAGPVGEDLFHWQATIMGPSDSPYQSGVFFLTIHFPTDYPFKPPKVAFTTKIYHPNINSNGSICLDILRSQWSPALTVSKVLLSICSLLCDPNPDDPLVPEIAHTYKADREKYNKSAREWTHKYAM
>tr|A0A6P8WAA8|A0A6P8WAA8_GYMAC/1-147 [subseq from] ubiquitin-conjugating enzyme E2 D4 OS=Gymnodraco acuticeps OX=8218 GN=ube2d4 PE=3 SV=1
MALKRIQKELSDLQRDPPAQCSAGPVGEDLFHWQATIMGPSDSPYQSGVFFLTIHFPTDYPFKPPKVAFTTKIYHPNINSNGSICLDILRSQWSPALTVSKVLLSICSLLCDPNPDDPLVPEIAHTYKADREKYNKSAREWTHKYAM
>tr|A0A183UDL7|A0A183UDL7_TOXCA/27-173 [subseq from] Ubiquitin-conjugating enzyme E2 2 OS=Toxocara canis OX=6265 GN=TCNE_LOCUS6587 PE=3 SV=1
MALKRIQKELQDLGRDPPAQCSAGPVGDDLFHWQATIMGPPESPYQGGVFFLTIHFPTDYPFKPPKVAFTTRIYHPNINSNGSICLDILRSQWSPALTISKVLLSICSLLCDPNPDDPLVPEIARIYKTDRDRYNQLAREWTQKYAM
>tr|A0A1U7T5X2|A0A1U7T5X2_CARSF/28-174 [subseq from] ubiquitin-conjugating enzyme E2 D4 isoform X2 OS=Carlito syrichta OX=1868482 GN=UBE2D4 PE=3 SV=1
MAVKRIQKELTDLQRDPPAQCSAGPVGDDLFHWQATIMGPNDSPYQGGVFFLSIHFPTDYPFKPPKVAFTTKIYHPNINSNGSICLDILRSQWSPALTVSKVLLSICSLLCDPNPEDPLVPEIAHTYKADREKYNRLAREWTQKYAM
>tr|A0A4W5MQK5|A0A4W5MQK5_9TELE/31-177 [subseq from] UBC core domain-containing protein OS=Hucho hucho OX=62062 PE=3 SV=1
MALKRIHKELNDLARDPPAQCSAGPVGDDMFHWQATIMGPNDSPYQGGVFFLTIHFPTDYPFKPPKVAFTTRIYHPNINSNGSICLDILRSQWSPALTISKVLLSICSLLCDPNPDDPLVPEIARIYKTDREKYNRIAREWTQKYAM
>tr|A0A5E4BX64|A0A5E4BX64_MARMO/1-147 [subseq from] UBC core domain-containing protein OS=Marmota monax OX=9995 GN=MONAX_5E014372 PE=3 SV=1
MALKRIHKELNDLARDPPAQCSAGPVGDDMFHWQATIMGPNDSPYQGGVFFLTIHFPTDYPFKPPKVAFTTRIYHPNINSNGSICLDIIRSQWSPALTISKVLLSICSLLCDPNPDDPLVPEIARIYKTDREKYNRIAREWTQKYAM
>tr|A0A5S6QXD7|A0A5S6QXD7_TRIMR/1-147 [subseq from] UBC core domain-containing protein OS=Trichuris muris OX=70415 PE=3 SV=1
MALKRIQKELQDIGRDPPALCSAGPVGDDLFHWQATIMGPPDSAYQGGVFFLTIHFPTDYPFKPPKVAFTTRIYHPNINSNGSICLDILRSQWSPALTISKVLLSICSLLCDPNPDDPLVPEIARIYKTDRERYQQLARDWTQKYAM
>tr|B5XGQ5|B5XGQ5_SALSA/1-147 [subseq from] Ubiquitin-conjugating enzyme E2 D4 OS=Salmo salar OX=8030 GN=UB2D4 PE=2 SV=1
MALKRIQKELHDLQRDPPAQCSAGPVGEDLFHWQATIMGPTDSPYQGGVFFPTIHFPTDYPFKPPKVAFTTKIYHPNINSNGSICLDILRSQWSPALTVSKVLLSICSLLCDSNPDDPLVPDIAHIYKQDKEKYNRLARDWTQKYAM
>tr|C1K734|C1K734_LARCR/1-147 [subseq from] Ubiquitin-conjugating enzyme E2 D4 OS=Larimichthys crocea OX=215358 GN=UB2D4 PE=2 SV=1
MALQRIQKELSDLQRDPPAQCSAGPVGDDLFHWQATIMGPSDSPYQSGVFFLTIHFPTDYPFKPPKVAFTTKIYHPNINSNGSICLDILRSQWSPALTVSKVLLSICSLLCDPNPDDPLVPEIAHTYKADREKYNKLARDWTQKYAM
>tr|A0A0A7UXJ4|A0A0A7UXJ4_LETCA/1-147 [subseq from] Ubiquitin-conjugating enzyme UBE2D OS=Lethenteron camtschaticum OX=980415 PE=2 SV=1
MALKRIHKELNDLGRDPPAQCSAGPVGDDLFHWQATIMGPNDSPYQGGVFFLTIHFPTDYPFKPPKVAFTTRIYHPNINSNGSICLDILRSQWSPALTISKVLLSICSLLCDPNPDDPLVPEIARIYKTDREKYNKLAREWTQKYAM
>tr|A0A0E9XHX3|A0A0E9XHX3_ANGAN/1-147 [subseq from] UBC core domain-containing protein OS=Anguilla anguilla OX=7936 PE=3 SV=1
MALKRIHKELNDLARDPPAQCSAGPVGDDMFHWQATIMGPNDSPYQGGVFFLTIHFPTDYPFKPPKVAFTTRIYHPNINSNGSICLDILRSQWSPALTISKVLLSICSLLCDPNPDDPLVPEIARIYKTDNEKYNRIAREWTQKYAM
>tr|A0A1I8BUD9|A0A1I8BUD9_MELHA/1-147 [subseq from] UBIQUITIN_CONJUGAT_2 domain-containing protein OS=Meloidogyne hapla OX=6305 PE=3 SV=1
MALKRIQKELQDLGRDPPAQCSAGPVGDDLFHWQATIMGPPESPYQGGVFFLTIHFPTDYPFKPPKVAFTTRIYHPNINSNGSICLDILRSQWSPALTISKVLLSICSLLCDPNPDDPLVPEIARIYKTDRDRYNTLAREWTQKYAM
>tr|A0A2A3EG12|A0A2A3EG12_APICC/1-147 [subseq from] Ubiquitin-conjugating enzyme E2 OS=Apis cerana cerana OX=94128 GN=APICC_06296 PE=3 SV=1
MALKRINKELQDLGRDPPAQCSAGPVGDDLFHWQATIMGPPDSPYQGGVFFLTIHFPTDYPFKPPKVAFTTRIYHPNINSNGSICLDILRSQWSPALTISKVLLSICSLLCDPNPDDPLVPEIARLYKTDREKYNELAREWTRKYAM
>tr|A0A2D4NNC1|A0A2D4NNC1_MICSU/36-182 [subseq from] UBC core domain-containing protein (Fragment) OS=Micrurus surinamensis OX=129470 PE=3 SV=1
MALKRIHKELNDLARDPPAQCSAGPVGDDMFHWQATIMGPNDSPYQGGVFFLTIHFPTDYPFKPPKVAFTTRIYHPNINSNGSICLDILRSQWSPALTISKVLLSICSLLCDPNPDDPLVPEIARIYKTDREKYNRIAREWTQKYAM
>tr|A0A4W5MQL8|A0A4W5MQL8_9TELE/32-178 [subseq from] UBC core domain-containing protein OS=Hucho hucho OX=62062 PE=3 SV=1
MALKRIHKELNDLARDPPAQCSAGPVGDDMFHWQATIMGPNDSPYQGGVFFLTIHFPTDYPFKPPKVAFTTRIYHPNINSNGSICLDILRSQWSPALTISKVLLSICSLLCDPNPDDPLVPEIARIYKTDREKYNRIAREWTQKYAM
>tr|A0A6J3KB77|A0A6J3KB77_9HYME/1-147 [subseq from] ubiquitin-conjugating enzyme E2-17 kDa OS=Bombus vosnesenskii OX=207650 GN=LOC117233838 PE=3 SV=1
MALKRINKELQDLGRDPPAQCSAGPVGDDLFHWQATIMGPPDSPYQGGVFFLTIHFPTDYPFKPPKVAFTTRIYHPNINSNGSICLDILRSQWSPALTISKVLLSICSLLCDPNPDDPLVPEIARLYKTDREKYNELAREWTRKYAM
>tr|A0A6P3TVF3|A0A6P3TVF3_BOMTE/1-147 [subseq from] ubiquitin-conjugating enzyme E2-17 kDa OS=Bombus terrestris OX=30195 GN=LOC100644959 PE=3 SV=1
MALKRINKELQDLGRDPPAQCSAGPVGDDLFHWQATIMGPPDSPYQGGVFFLTIHFPTDYPFKPPKVAFTTRIYHPNINSNGSICLDILRSQWSPALTISKVLLSICSLLCDPNPDDPLVPEIARLYKTDREKYNELAREWTRKYAM
>tr|A0A6P3V1E3|A0A6P3V1E3_BOMIM/1-147 [subseq from] ubiquitin-conjugating enzyme E2-17 kDa OS=Bombus impatiens OX=132113 GN=LOC100740429 PE=3 SV=1
MALKRINKELQDLGRDPPAQCSAGPVGDDLFHWQATIMGPPDSPYQGGVFFLTIHFPTDYPFKPPKVAFTTRIYHPNINSNGSICLDILRSQWSPALTISKVLLSICSLLCDPNPDDPLVPEIARLYKTDREKYNELAREWTRKYAM
>tr|A0A6P8M7A6|A0A6P8M7A6_9HYME/1-147 [subseq from] ubiquitin-conjugating enzyme E2-17 kDa OS=Bombus bifarius OX=103933 GN=LOC117204246 PE=3 SV=1
MALKRINKELQDLGRDPPAQCSAGPVGDDLFHWQATIMGPPDSPYQGGVFFLTIHFPTDYPFKPPKVAFTTRIYHPNINSNGSICLDILRSQWSPALTISKVLLSICSLLCDPNPDDPLVPEIARLYKTDREKYNELAREWTRKYAM
>tr|A0A7M7GU59|A0A7M7GU59_APIME/1-147 [subseq from] UBC core domain-containing protein OS=Apis mellifera OX=7460 GN=724793 PE=3 SV=1
MALKRINKELQDLGRDPPAQCSAGPVGDDLFHWQATIMGPPDSPYQGGVFFLTIHFPTDYPFKPPKVAFTTRIYHPNINSNGSICLDILRSQWSPALTISKVLLSICSLLCDPNPDDPLVPEIARLYKTDREKYNELAREWTRKYAM
>tr|J9BFE9|J9BFE9_WUCBA/1-147 [subseq from] Ubiquitin-conjugating enzyme E2-17 kDa OS=Wuchereria bancrofti OX=6293 GN=WUBG_03094 PE=3 SV=1
MALKRIQKELQDLGRDPPAQCSAGPVGDDLFHWQATIMGPPESPYHGGVFFLTIHFPTDYPFKPPKVAFTTRIYHPNINSNGSICLDILRSQWSPALTISKVLLSICSLLCDPNPDDPLVPEIARIYKTDRERYNQLAREWTQKYAM
>tr|V9IJ25|V9IJ25_APICE/1-147 [subseq from] Ubiquitin-conjugating enzyme E2-17 OS=Apis cerana OX=7461 GN=ACCB08986 PE=2 SV=1
MALKRINKELQDLGRDPPAQCSAGPVGDDLFHWQATIMGPPDSPYQGGVFFLTIHFPTDYPFKPPKVAFTTRIYHPNINSNGSICLDILRSQWSPALTISKVLLSICSLLCDPNPDDPLVPEIARLYKTDREKYNELAREWTRKYAM
>tr|A0A482X6J9|A0A482X6J9_LAOST/1-147 [subseq from] UBC core domain-containing protein OS=Laodelphax striatellus OX=195883 GN=LSTR_LSTR000118 PE=3 SV=1
MALKRINKELQDLGRDPPAQCSAGPVGDDLFHWQATIMGPPDSPYQGGVFFLTIHFPTDYPFKPPKVAFTTRIYHPNINSNGSICLDILRSQWSPALTISKVLLSICSLLCDPNPDDPLVPEIARIYKTDREKYNDLAREWTRKYAM
>tr|A0A669DYP4|A0A669DYP4_ORENI/1-147 [subseq from] Ubiquitin-conjugating enzyme E2D 4 (putative) OS=Oreochromis niloticus OX=8128 PE=3 SV=1
MALKRIQKELSDLQRDPPAQCSAGPVGEDLFHWQATIMGPSDSPYQSGVFFLTIHFPTDYPFKPPKVAFTTKIYHPNINSNGSICLDILRSQWSPALTVSKVLLSICSLLCDPNPDDPLVPEIAHTYKADREKYNKLAREWTQKYAI
>tr|A0A2H2I3G5|A0A2H2I3G5_CAEJA/128-274 [subseq from] UBC core domain-containing protein OS=Caenorhabditis japonica OX=281687 PE=3 SV=1
MALKRIQKELQDLGRDPPAQCSAGPVGDDLFHWQATIMGPPESPYQGGVFFLTIHFPTDYPFKPPKVAFTTRIYHPNINSNGSICLDILRSQWSPALTISKVLLSICSLLCDPNPDDPLVPEIARIYKTDRERYNQLAREWTQKYAM
>tr|A0A0B2V4D5|A0A0B2V4D5_TOXCA/49-195 [subseq from] Ubiquitin-conjugating enzyme E2 2 OS=Toxocara canis OX=6265 GN=let-70 PE=3 SV=1
MALKRIQKELQDLGRDPPAQCSAGPVGDDLFHWQATIMGPPESPYQGGVFFLTIHFPTDYPFKPPKVAFTTRIYHPNINSNGSICLDILRSQWSPALTISKVLLSICSLLCDPNPDDPLVPEIARIYKTDRDRYNQLAREWTQKYAM
>tr|A0A2H6N5B5|A0A2H6N5B5_MICLE/48-194 [subseq from] UBC core domain-containing protein (Fragment) OS=Micrurus lemniscatus carvalhoi OX=129465 PE=3 SV=1
MALKRIHKELNDLARDPPAQCSAGPVGDDMFHWQATIMGPNDSPYQGGVFFLTIHFPTDYPFKPPKVAFTTRIYHPNINSNGSICLDILRSQWSPALTISKVLLSICSLLCDPNPDDPLVPEIARIYKTDREKYNRIAREWTQKYAM
>tr|A0A2D0QNI0|A0A2D0QNI0_ICTPU/1-147 [subseq from] ubiquitin-conjugating enzyme E2 D2-like isoform X2 OS=Ictalurus punctatus OX=7998 GN=LOC108263550 PE=3 SV=1
MALKRIQKELTDLARDPPAQCSAGPVGDDVFHWQATIMGPNESPYQGGVFFLTIHFPTDYPFKPPKVAFTTRIYHPNINSNGSICLDILRSQWSPALTISKVLLSICSLLCDPNPDDPLVPEIARIYKTDTEKYNRIAREWTQKYAM
>tr|A0A3B1JFY6|A0A3B1JFY6_ASTMX/1-147 [subseq from] UBC core domain-containing protein OS=Astyanax mexicanus OX=7994 PE=3 SV=1
MALKRIQKELTDLARDPPAQCSAGPVGDDVFHWQATIMGPNESPYQGGVFFLTIHFPTDYPFKPPKVAFTTRIYHPNINSNGSICLDILRSQWSPALTISKVLLSICSLLCDPNPDDPLVPEIARIYKTDTEKYNRIAREWTQKYAM
>tr|A0A4W4GEW0|A0A4W4GEW0_ELEEL/1-147 [subseq from] UBC core domain-containing protein OS=Electrophorus electricus OX=8005 GN=LOC113585847 PE=3 SV=1
MALKRIQKELTDLARDPPAQCSAGPVGDDVFHWQATIMGPNESPYQGGVFFLTIHFPTDYPFKPPKVAFTTRIYHPNINSNGSICLDILRSQWSPALTISKVLLSICSLLCDPNPDDPLVPEIARIYKTDTEKYNRIAREWTQKYAM
>tr|Q7ZUR2|Q7ZUR2_DANRE/1-147 [subseq from] Ubiquitin-conjugating enzyme E2D 3 OS=Danio rerio OX=7955 GN=ube2d3 PE=2 SV=1
MALKRIQKELTDLARDPPAQCSAGPVGDDVFHWQATIMGPNESPYQGGVFFLTIHFPTDYPFKPPKVAFTTRIYHPNINSNGSICLDILRSQWSPALTISKVLLSICSLLCDPNPDDPLVPEIARIYKTDTEKYNRIAREWTQKYAM
>tr|A0A3B1KE69|A0A3B1KE69_ASTMX/1-147 [subseq from] UBC core domain-containing protein OS=Astyanax mexicanus OX=7994 PE=3 SV=1
MALKRIHKELHDLGRDPPAQCSAGPVGDDMFHWQATIMGPNDSPYQGGVFFLTIHFPTDYPFKPPKVAFTTRIYHPNINSNGSICLDILRSQWSPALTISKVLLSICSLLCDPNPDDPLVPEIARIYKTDREKYNRIAREWTQKYAM
>tr|A0A3B4BNP4|A0A3B4BNP4_PYGNA/1-147 [subseq from] Ubiquitin-conjugating enzyme E2 D2 OS=Pygocentrus nattereri OX=42514 PE=3 SV=1
MALKRIHKELHDLGRDPPAQCSAGPVGDDMFHWQATIMGPNDSPYQGGVFFLTIHFPTDYPFKPPKVAFTTRIYHPNINSNGSICLDILRSQWSPALTISKVLLSICSLLCDPNPDDPLVPEIARIYKTDREKYNRIAREWTQKYAM
>tr|A0A4W4G0M1|A0A4W4G0M1_ELEEL/1-147 [subseq from] UBC core domain-containing protein OS=Electrophorus electricus OX=8005 GN=ube2d2 PE=3 SV=1
MALKRIHKELHDLGRDPPAQCSAGPVGDDMFHWQATIMGPNDSPYQGGVFFLTIHFPTDYPFKPPKVAFTTRIYHPNINSNGSICLDILRSQWSPALTISKVLLSICSLLCDPNPDDPLVPEIARIYKTDREKYNRIAREWTQKYAM
>tr|A0A5A9NI79|A0A5A9NI79_9TELE/1-147 [subseq from] Ubiquitin-conjugating enzyme E2 D2 OS=Triplophysa tibetana OX=1572043 GN=E1301_Tti022245 PE=3 SV=1
MALKRIHKELHDLGRDPPAQCSAGPVGDDMFHWQATIMGPNDSPYQGGVFFLTIHFPTDYPFKPPKVAFTTRIYHPNINSNGSICLDILRSQWSPALTISKVLLSICSLLCDPNPDDPLVPEIARIYKTDREKYNRIAREWTQKYAM
>tr|A0A5N5NFT8|A0A5N5NFT8_PANHP/1-147 [subseq from] UBC core domain-containing protein OS=Pangasianodon hypophthalmus OX=310915 GN=PHYPO_G00241270 PE=3 SV=1
MALKRIHKELHDLGRDPPAQCSAGPVGDDMFHWQATIMGPNDSPYQGGVFFLTIHFPTDYPFKPPKVAFTTRIYHPNINSNGSICLDILRSQWSPALTISKVLLSICSLLCDPNPDDPLVPEIARIYKTDREKYNRIAREWTQKYAM
>tr|A0A672Q2D2|A0A672Q2D2_SINGR/1-147 [subseq from] Ubiquitin-conjugating enzyme E2 D2 OS=Sinocyclocheilus grahami OX=75366 GN=LOC107589096 PE=3 SV=1
MALKRIHKELHDLGRDPPAQCSAGPVGDDMFHWQATIMGPNDSPYQGGVFFLTIHFPTDYPFKPPKVAFTTRIYHPNINSNGSICLDILRSQWSPALTISKVLLSICSLLCDPNPDDPLVPEIARIYKTDREKYNRIAREWTQKYAM
>tr|A0A673MYX2|A0A673MYX2_9TELE/1-147 [subseq from] Ubiquitin-conjugating enzyme E2 D2 OS=Sinocyclocheilus rhinocerous OX=307959 GN=LOC107718494 PE=3 SV=1
MALKRIHKELHDLGRDPPAQCSAGPVGDDMFHWQATIMGPNDSPYQGGVFFLTIHFPTDYPFKPPKVAFTTRIYHPNINSNGSICLDILRSQWSPALTISKVLLSICSLLCDPNPDDPLVPEIARIYKTDREKYNRIAREWTQKYAM
>tr|A0A6B2EJI1|A0A6B2EJI1_9DIPT/1-147 [subseq from] Putative ubiquitin-conjugating enzyme e2-17 kDa OS=Phlebotomus kandelakii OX=1109342 PE=3 SV=1
MALKRINKELQDLGRDPPAQCSAGPVGDDLFHWQATIMGPPDSPYQGGVFFLTIHFPTDYPFKPPKVAFTTRIYHPNINSNGSICLDILRSQWSPALTISKVLLSICSLLCDPNPDDPLVPEIARIYKTDRERYNELAREWTRKYAM
>tr|A0A6P6QR36|A0A6P6QR36_CARAU/1-147 [subseq from] ubiquitin-conjugating enzyme E2 D2 OS=Carassius auratus OX=7957 GN=LOC113113738 PE=3 SV=1
MALKRIHKELHDLGRDPPAQCSAGPVGDDMFHWQATIMGPNDSPYQGGVFFLTIHFPTDYPFKPPKVAFTTRIYHPNINSNGSICLDILRSQWSPALTISKVLLSICSLLCDPNPDDPLVPEIARIYKTDREKYNRIAREWTQKYAM
>tr|A0A6P7JQS9|A0A6P7JQS9_9TELE/1-147 [subseq from] ubiquitin-conjugating enzyme E2 D4-like OS=Parambassis ranga OX=210632 GN=LOC114447274 PE=3 SV=1
MALKRIQKELSDLQKDPPASCSAGPSGDDMFHWQATIMGPADSPYQGGVFFLSVHFPTDYPFKPPKVAFTTKIYHPNINSNGSICLDILRSQWSPALTVSKVLLSICSLLCDPNPDDPLVPDIAHTYKSDRQKYNKVAREWTQRYAM
>tr|A0A7E4UNA4|A0A7E4UNA4_PANRE/1-147 [subseq from] UBC core domain-containing protein OS=Panagrellus redivivus OX=6233 PE=3 SV=1
MALKRIQKELQDLGRDPPAQCSAGPVGDDLFHWQATIMGPPESPYQGGVFFLTIHFPTDYPFKPPKVAFTTRIYHPNINSNGSICLDILRSQWSPALTISKVLLSICSLLCDPNPDDPLVPEIARIYKTDRERYNQLAREWCQKYAM
>tr|A0A7J6CCN6|A0A7J6CCN6_9TELE/1-147 [subseq from] UBC core domain-containing protein OS=Onychostoma macrolepis OX=369639 GN=G5714_014398 PE=3 SV=1
MALKRIHKELHDLGRDPPAQCSAGPVGDDMFHWQATIMGPNDSPYQGGVFFLTIHFPTDYPFKPPKVAFTTRIYHPNINSNGSICLDILRSQWSPALTISKVLLSICSLLCDPNPDDPLVPEIARIYKTDREKYNRIAREWTQKYAM
>tr|A0A803JEZ9|A0A803JEZ9_XENTR/1-147 [subseq from] Ubiquitin-conjugating enzyme E2 D3 OS=Xenopus tropicalis OX=8364 GN=ube2d3 PE=3 SV=1
MALKRIHKELNDLARDPPAQCSAGPVGDDMFHWQATIMGPNDSPYQGGVFFLTIHFPTDYPFKPPKVAFTTRIYHPNINSNGSICLDILRSQWSPALTISKVLLSICSLLCDPNPDDPLVPEIARIYKTDREKYNRLAREWTEKYAM
>tr|E3TCW9|E3TCW9_ICTFU/1-147 [subseq from] Ubiquitin-conjugating enzyme e2 d2 OS=Ictalurus furcatus OX=66913 GN=UB2D2 PE=2 SV=1
MALKRIHKELHDLGRDPPAQCSAGPVGDDMFHWQATIMGPNDSPYQGGVFFLTIHFPTDYPFKPPKVAFTTRIYHPNINSNGSICLDILRSQWSPALTISKVLLSICSLLCDPNPDDPLVPEIARIYKTDREKYNRIAREWTQKYAM
>tr|E3TEP6|E3TEP6_ICTPU/1-147 [subseq from] Ubiquitin-conjugating enzyme E2 D2 OS=Ictalurus punctatus OX=7998 GN=UB2D2 PE=2 SV=1
MALKRIHKELHDLGRDPPAQCSAGPVGDDMFHWQATIMGPNDSPYQGGVFFLTIHFPTDYPFKPPKVAFTTRIYHPNINSNGSICLDILRSQWSPALTISKVLLSICSLLCDPNPDDPLVPEIARIYKTDREKYNRIAREWTQKYAM
>tr|Q7ZUK1|Q7ZUK1_DANRE/1-147 [subseq from] Ubiquitin-conjugating enzyme E2D 2 (UBC4/5 homolog, yeast) OS=Danio rerio OX=7955 GN=ube2d2 PE=2 SV=1
MALKRIHKELHDLGRDPPAQCSAGPVGDDMFHWQATIMGPNDSPYQGGVFFLTIHFPTDYPFKPPKVAFTTRIYHPNINSNGSICLDILRSQWSPALTISKVLLSICSLLCDPNPDDPLVPEIARIYKTDREKYNRIAREWTQKYAM
>tr|R4WD50|R4WD50_RIPPE/1-147 [subseq from] Ubiquitin-conjugating enzyme E2 OS=Riptortus pedestris OX=329032 PE=2 SV=1
MALKRINKELQDLGRDPPAQCSAGPVGDDLFHWQATIMGPPDSPYQGGVFFLTIHFPTDYPFKPPKVAFTTRIYHPNINSNGSICLDILRAQWSPALTISKVLLSICSLLCDPNPDDPLVPEIARIYKTDREKYNELAREWTRKYAM
>sp|P61077-2|UB2D3_HUMAN/1-147 [subseq from] Isoform 2 of Ubiquitin-conjugating enzyme E2 D3 OS=Homo sapiens OX=9606 GN=UBE2D3
MALKRINKELSDLARDPPAQCSAGPVGDDMFHWQATIMGPNDSPYQGGVFFLTIHFPTDYPFKPPKVAFTTRIYHPNINSNGSICLDILRSQWSPALTISKVLLSICSLLCDPNPDDPLVPEIARIYKTDRDKYNRLAREWTEKYAM
>sp|P61077|UB2D3_HUMAN/1-147 [subseq from] Ubiquitin-conjugating enzyme E2 D3 OS=Homo sapiens OX=9606 GN=UBE2D3 PE=1 SV=1
MALKRINKELSDLARDPPAQCSAGPVGDDMFHWQATIMGPNDSPYQGGVFFLTIHFPTDYPFKPPKVAFTTRIYHPNINSNGSICLDILRSQWSPALTISKVLLSICSLLCDPNPDDPLVPEIARIYKTDRDKYNRISREWTQKYAM
>sp|P61078|UB2D3_RAT/1-147 [subseq from] Ubiquitin-conjugating enzyme E2 D3 OS=Rattus norvegicus OX=10116 GN=Ube2d3 PE=2 SV=1
MALKRINKELSDLARDPPAQCSAGPVGDDMFHWQATIMGPNDSPYQGGVFFLTIHFPTDYPFKPPKVAFTTRIYHPNINSNGSICLDILRSQWSPALTISKVLLSICSLLCDPNPDDPLVPEIARIYKTDRDKYNRISREWTQKYAM
>sp|P61079|UB2D3_MOUSE/1-147 [subseq from] Ubiquitin-conjugating enzyme E2 D3 OS=Mus musculus OX=10090 GN=Ube2d3 PE=1 SV=1
MALKRINKELSDLARDPPAQCSAGPVGDDMFHWQATIMGPNDSPYQGGVFFLTIHFPTDYPFKPPKVAFTTRIYHPNINSNGSICLDILRSQWSPALTISKVLLSICSLLCDPNPDDPLVPEIARIYKTDRDKYNRISREWTQKYAM
>sp|Q4R5N4|UB2D3_MACFA/1-147 [subseq from] Ubiquitin-conjugating enzyme E2 D3 OS=Macaca fascicularis OX=9541 GN=UBE2D3 PE=2 SV=1
MALKRINKELSDLARDPPAQCSAGPVGDDMFHWQATIMGPNDSPYQGGVFFLTIHFPTDYPFKPPKVAFTTRIYHPNINSNGSICLDILRSQWSPALTISKVLLSICSLLCDPNPDDPLVPEIARIYKTDRDKYNRISREWTQKYAM
>sp|Q5R4V7|UB2D3_PONAB/1-147 [subseq from] Ubiquitin-conjugating enzyme E2 D3 OS=Pongo abelii OX=9601 GN=UBE2D3 PE=2 SV=1
MALKRINKELSDLARDPPAQCSAGPVGDDMFHWQATIMGPNDSPYQGGVFFLTIHFPTDYPFKPPKVAFTTRIYHPNINSNGSICLDILRSQWSPALTISKVLLSICSLLCDPNPDDPLVPEIARIYKTDRDKYNRISREWTQKYAM
>tr|A0A024RDH2|A0A024RDH2_HUMAN/1-147 [subseq from] Ubiquitin-conjugating enzyme E2D 3 (UBC4/5 homolog, yeast), isoform CRA_a OS=Homo sapiens OX=9606 GN=UBE2D3 PE=3 SV=1
MALKRINKELSDLARDPPAQCSAGPVGDDMFHWQATIMGPNDSPYQGGVFFLTIHFPTDYPFKPPKVAFTTRIYHPNINSNGSICLDILRSQWSPALTISKVLLSICSLLCDPNPDDPLVPEIARIYKTDRDKYNRISREWTQKYAM
>tr|A0A0B8RT37|A0A0B8RT37_BOIIR/1-147 [subseq from] Ubiquitin-conjugating enzyme E2 D3 OS=Boiga irregularis OX=92519 PE=3 SV=1
MALKRINKELSDLARDPPAQCSAGPVGDDMFHWQATIMGPNDSPYQGGVFFLTIHFPTDYPFKPPKVAFTTRIYHPNINSNGSICLDILRSQWSPALTISKVLLSICSLLCDPNPDDPLVPEIARIYKTDRDKYNRISREWTQKYAM
>tr|A0A0E9X4R8|A0A0E9X4R8_ANGAN/1-147 [subseq from] UBC core domain-containing protein OS=Anguilla anguilla OX=7936 PE=3 SV=1
MALKRIHKELNDLARDPPAQCSAGPVGDDMFHWQATIMGPNDSPYQGGVFFLTIHFPTDYPFKPPKVAFTTRIYHPNINSNGSICLDILRSQWSPALTISKVLLSICSLLCDPNPDDPLVPEIARIYKTDTEKYNRIAREWTQKYAM
>tr|A0A0G2JGL0|A0A0G2JGL0_MOUSE/1-147 [subseq from] Ubiquitin-conjugating enzyme E2 D3 OS=Mus musculus OX=10090 GN=Ube2d3 PE=1 SV=1
MALKRINKELSDLARDPPAQCSAGPVGDDMFHWQATIMGPNDSPYQGGVFFLTIHFPTDYPFKPPKVAFTTRIYHPNINSNGSICLDILRSQWSPALTISKVLLSICSLLCDPNPDDPLVPEIARIYKTDRDKYNRLAREWTEKYAM
>tr|A0A0N5AWS5|A0A0N5AWS5_9BILA/1-147 [subseq from] UBC core domain-containing protein OS=Syphacia muris OX=451379 PE=3 SV=1
MALKRIQKELQDLGRDPPAQCSAGPVGDDLFHWQATIMGPPESPYQGGVFFLTIHFPTDYPFKPPKVAFTTRIYHPNINTNGSICLDILRSQWSPALTISKVLLSICSLLCDPNPDDPLVPEIARIYKTDRDRYNQLAREWTQKYAM
>tr|A0A0Q3Q4G9|A0A0Q3Q4G9_AMAAE/1-147 [subseq from] Ubiquitin-conjugating enzyme E2D 3 OS=Amazona aestiva OX=12930 GN=AAES_63515 PE=3 SV=1
MALKRINKELSDLARDPPAQCSAGPVGDDMFHWQATIMGPNDSPYQGGVFFLTIHFPTDYPFKPPKVAFTTRIYHPNINSNGSICLDILRSQWSPALTISKVLLSICSLLCDPNPDDPLVPEIARIYKTDRDKYNRISREWTQKYAM
>tr|A0A1S3FRQ0|A0A1S3FRQ0_DIPOR/1-147 [subseq from] ubiquitin-conjugating enzyme E2 D3 OS=Dipodomys ordii OX=10020 GN=Ube2d3 PE=3 SV=1
MALKRINKELSDLARDPPAQCSAGPVGDDMFHWQATIMGPNDSPYQGGVFFLTIHFPTDYPFKPPKVAFTTRIYHPNINSNGSICLDILRSQWSPALTISKVLLSICSLLCDPNPDDPLVPEIARIYKTDRDKYNRISREWTQKYAM
>tr|A0A1U8CG12|A0A1U8CG12_MESAU/1-147 [subseq from] ubiquitin-conjugating enzyme E2 D3 OS=Mesocricetus auratus OX=10036 GN=Ube2d3 PE=3 SV=1
MALKRINKELSDLARDPPAQCSAGPVGDDMFHWQATIMGPNDSPYQGGVFFLTIHFPTDYPFKPPKVAFTTRIYHPNINSNGSICLDILRSQWSPALTISKVLLSICSLLCDPNPDDPLVPEIARIYKTDRDKYNRISREWTQKYAM
>tr|A0A1V4JU29|A0A1V4JU29_PATFA/1-147 [subseq from] Ubiquitin-conjugating enzyme E2 D3 isoform A OS=Patagioenas fasciata monilis OX=372326 GN=UBE2D3 PE=3 SV=1
MALKRINKELSDLARDPPAQCSAGPVGDDMFHWQATIMGPNDSPYQGGVFFLTIHFPTDYPFKPPKVAFTTRIYHPNINSNGSICLDILRSQWSPALTISKVLLSICSLLCDPNPDDPLVPEIARIYKTDRDKYNRISREWTQKYAM
>tr|A0A1V4JU84|A0A1V4JU84_PATFA/1-147 [subseq from] Ubiquitin-conjugating enzyme E2 D3 isoform B OS=Patagioenas fasciata monilis OX=372326 GN=UBE2D3 PE=3 SV=1
MALKRINKELSDLARDPPAQCSAGPVGDDMFHWQATIMGPNDSPYQGGVFFLTIHFPTDYPFKPPKVAFTTRIYHPNINSNGSICLDILRSQWSPALTISKVLLSICSLLCDPNPDDPLVPEIARIYKTDRDKYNRLAREWTEKYAM
>tr|A0A1W7RBZ5|A0A1W7RBZ5_AGKCO/1-147 [subseq from] Ubiquitin-conjugating enzyme E2 D3 OS=Agkistrodon contortrix contortrix OX=8713 PE=3 SV=1
MALKRINKELSDLARDPPAQCSAGPVGDDMFHWQATIMGPNDSPYQGGVFFLTIHFPTDYPFKPPKVAFTTRIYHPNINSNGSICLDILRSQWSPALTISKVLLSICSLLCDPNPDDPLVPEIARIYKTDRDKYNRISREWTQKYAM
>tr|A0A218UNJ9|A0A218UNJ9_9PASE/1-147 [subseq from] Ubiquitin-conjugating enzyme E2 D3 OS=Lonchura striata domestica OX=299123 GN=UBE2D3 PE=3 SV=1
MALKRINKELSDLARDPPAQCSAGPVGDDMFHWQATIMGPNDSPYQGGVFFLTIHFPTDYPFKPPKVAFTTRIYHPNINSNGSICLDILRSQWSPALTISKVLLSICSLLCDPNPDDPLVPEIARIYKTDRDKYNRISREWTQKYAM
>tr|A0A287DAG0|A0A287DAG0_ICTTR/1-147 [subseq from] Ubiquitin conjugating enzyme E2 D3 OS=Ictidomys tridecemlineatus OX=43179 GN=Ube2d3 PE=3 SV=1
MALKRINKELSDLARDPPAQCSAGPVGDDMFHWQATIMGPNDSPYQGGVFFLTIHFPTDYPFKPPKVAFTTRIYHPNINSNGSICLDILRSQWSPALTISKVLLSICSLLCDPNPDDPLVPEIARIYKTDRDKYNRISREWTQKYAM
>tr|A0A287DEG6|A0A287DEG6_ICTTR/1-147 [subseq from] Ubiquitin conjugating enzyme E2 D3 OS=Ictidomys tridecemlineatus OX=43179 GN=Ube2d3 PE=3 SV=1
MALKRINKELSDLARDPPAQCSAGPVGDDMFHWQATIMGPNDSPYQGGVFFLTIHFPTDYPFKPPKVAFTTRIYHPNINSNGSICLDILRSQWSPALTISKVLLSICSLLCDPNPDDPLVPEIARIYKTDRDKYNRLAREWTEKYAM
>tr|A0A288CFV1|A0A288CFV1_PIG/1-147 [subseq from] Ubiquitin-conjugating enzyme E2 D3 isoform 2 OS=Sus scrofa OX=9823 GN=UBE2D3 PE=3 SV=1
MALKRINKELSDLARDPPAQCSAGPVGDDMFHWQATIMGPNDSPYQGGVFFLTIHFPTDYPFKPPKVAFTTRIYHPNINSNGSICLDILRSQWSPALTISKVLLSICSLLCDPNPDDPLVPEIARIYKTDRDKYNRLAREWTEKYAM
>tr|A0A2D4LIL8|A0A2D4LIL8_9SAUR/1-147 [subseq from] UBC core domain-containing protein OS=Micrurus spixii OX=129469 PE=3 SV=1
MALKRINKELSDLARDPPAQCSAGPVGDDMFHWQATIMGPNDSPYQGGVFFLTIHFPTDYPFKPPKVAFTTRIYHPNINSNGSICLDILRSQWSPALTISKVLLSICSLLCDPNPDDPLVPEIARIYKTDRDKYNRISREWTQKYAM
>tr|A0A2I2V2U8|A0A2I2V2U8_FELCA/1-147 [subseq from] Ubiquitin conjugating enzyme E2 D3 OS=Felis catus OX=9685 GN=UBE2D3 PE=3 SV=1
MALKRINKELSDLARDPPAQCSAGPVGDDMFHWQATIMGPNDSPYQGGVFFLTIHFPTDYPFKPPKVAFTTRIYHPNINSNGSICLDILRSQWSPALTISKVLLSICSLLCDPNPDDPLVPEIARIYKTDRDKYNRISREWTQKYAM
>tr|A0A2I2Z6N8|A0A2I2Z6N8_GORGO/1-147 [subseq from] Ubiquitin conjugating enzyme E2 D3 OS=Gorilla gorilla gorilla OX=9595 GN=UBE2D3 PE=3 SV=1
MALKRINKELSDLARDPPAQCSAGPVGDDMFHWQATIMGPNDSPYQGGVFFLTIHFPTDYPFKPPKVAFTTRIYHPNINSNGSICLDILRSQWSPALTISKVLLSICSLLCDPNPDDPLVPEIARIYKTDRDKYNRISREWTQKYAM
>tr|A0A2I2Z8W9|A0A2I2Z8W9_GORGO/1-147 [subseq from] Ubiquitin conjugating enzyme E2 D3 OS=Gorilla gorilla gorilla OX=9595 GN=UBE2D3 PE=3 SV=1
MALKRINKELSDLARDPPAQCSAGPVGDDMFHWQATIMGPNDSPYQGGVFFLTIHFPTDYPFKPPKVAFTTRIYHPNINSNGSICLDILRSQWSPALTISKVLLSICSLLCDPNPDDPLVPEIARIYKTDRDKYNRLAREWTEKYAM
>tr|A0A2I3GNW7|A0A2I3GNW7_NOMLE/1-147 [subseq from] UBC core domain-containing protein OS=Nomascus leucogenys OX=61853 GN=UBE2D3 PE=3 SV=1
MALKRINKELSDLARDPPAQCSAGPVGDDMFHWQATIMGPNDSPYQGGVFFLTIHFPTDYPFKPPKVAFTTRIYHPNINSNGSICLDILRSQWSPALTISKVLLSICSLLCDPNPDDPLVPEIARIYKTDRDKYNRLAREWTEKYAM
>tr|A0A2I3HVI4|A0A2I3HVI4_NOMLE/1-147 [subseq from] UBC core domain-containing protein OS=Nomascus leucogenys OX=61853 GN=UBE2D3 PE=3 SV=1
MALKRINKELSDLARDPPAQCSAGPVGDDMFHWQATIMGPNDSPYQGGVFFLTIHFPTDYPFKPPKVAFTTRIYHPNINSNGSICLDILRSQWSPALTISKVLLSICSLLCDPNPDDPLVPEIARIYKTDRDKYNRISREWTQKYAM
>tr|A0A2I3NG84|A0A2I3NG84_PAPAN/1-147 [subseq from] Ubiquitin conjugating enzyme E2 D3 OS=Papio anubis OX=9555 GN=UBE2D3 PE=3 SV=1
MALKRINKELSDLARDPPAQCSAGPVGDDMFHWQATIMGPNDSPYQGGVFFLTIHFPTDYPFKPPKVAFTTRIYHPNINSNGSICLDILRSQWSPALTISKVLLSICSLLCDPNPDDPLVPEIARIYKTDRDKYNRLAREWTEKYAM
>tr|A0A2I3S3U8|A0A2I3S3U8_PANTR/1-147 [subseq from] Ubiquitin conjugating enzyme E2 D3 OS=Pan troglodytes OX=9598 GN=UBE2D3 PE=3 SV=1
MALKRINKELSDLARDPPAQCSAGPVGDDMFHWQATIMGPNDSPYQGGVFFLTIHFPTDYPFKPPKVAFTTRIYHPNINSNGSICLDILRSQWSPALTISKVLLSICSLLCDPNPDDPLVPEIARIYKTDRDKYNRLAREWTEKYAM
>tr|A0A2J8XQN5|A0A2J8XQN5_PONAB/1-147 [subseq from] UBE2D3 isoform 10 OS=Pongo abelii OX=9601 GN=CR201_G0000649 PE=3 SV=1
MALKRINKELSDLARDPPAQCSAGPVGDDMFHWQATIMGPNDSPYQGGVFFLTIHFPTDYPFKPPKVAFTTRIYHPNINSNGSICLDILRSQWSPALTISKVLLSICSLLCDPNPDDPLVPEIARIYKTDRDKYNRISREWTQKYAM
>tr|A0A2J8XQS8|A0A2J8XQS8_PONAB/1-147 [subseq from] UBE2D3 isoform 21 OS=Pongo abelii OX=9601 GN=CR201_G0000649 PE=3 SV=1
MALKRINKELSDLARDPPAQCSAGPVGDDMFHWQATIMGPNDSPYQGGVFFLTIHFPTDYPFKPPKVAFTTRIYHPNINSNGSICLDILRSQWSPALTISKVLLSICSLLCDPNPDDPLVPEIARIYKTDRDKYNRLAREWTEKYAM
>tr|A0A2K5CH46|A0A2K5CH46_AOTNA/1-147 [subseq from] Ubiquitin conjugating enzyme E2 D3 OS=Aotus nancymaae OX=37293 GN=UBE2D3 PE=3 SV=1
MALKRINKELSDLARDPPAQCSAGPVGDDMFHWQATIMGPNDSPYQGGVFFLTIHFPTDYPFKPPKVAFTTRIYHPNINSNGSICLDILRSQWSPALTISKVLLSICSLLCDPNPDDPLVPEIARIYKTDRDKYNRISREWTQKYAM
>tr|A0A2K5CH54|A0A2K5CH54_AOTNA/1-147 [subseq from] Ubiquitin conjugating enzyme E2 D3 OS=Aotus nancymaae OX=37293 GN=UBE2D3 PE=3 SV=1
MALKRINKELSDLARDPPAQCSAGPVGDDMFHWQATIMGPNDSPYQGGVFFLTIHFPTDYPFKPPKVAFTTRIYHPNINSNGSICLDILRSQWSPALTISKVLLSICSLLCDPNPDDPLVPEIARIYKTDRDKYNRLAREWTEKYAM
>tr|A0A2K5JU14|A0A2K5JU14_COLAP/1-147 [subseq from] Ubiquitin conjugating enzyme E2 D3 OS=Colobus angolensis palliatus OX=336983 PE=3 SV=1
MALKRINKELSDLARDPPAQCSAGPVGDDMFHWQATIMGPNDSPYQGGVFFLTIHFPTDYPFKPPKVAFTTRIYHPNINSNGSICLDILRSQWSPALTISKVLLSICSLLCDPNPDDPLVPEIARIYKTDRDKYNRLAREWTEKYAM
>tr|A0A2K5JU32|A0A2K5JU32_COLAP/1-147 [subseq from] Ubiquitin conjugating enzyme E2 D3 OS=Colobus angolensis palliatus OX=336983 PE=3 SV=1
MALKRINKELSDLARDPPAQCSAGPVGDDMFHWQATIMGPNDSPYQGGVFFLTIHFPTDYPFKPPKVAFTTRIYHPNINSNGSICLDILRSQWSPALTISKVLLSICSLLCDPNPDDPLVPEIARIYKTDRDKYNRISREWTQKYAM
>tr|A0A2K5MW82|A0A2K5MW82_CERAT/1-147 [subseq from] Ubiquitin conjugating enzyme E2 D3 OS=Cercocebus atys OX=9531 GN=UBE2D3 PE=3 SV=1
MALKRINKELSDLARDPPAQCSAGPVGDDMFHWQATIMGPNDSPYQGGVFFLTIHFPTDYPFKPPKVAFTTRIYHPNINSNGSICLDILRSQWSPALTISKVLLSICSLLCDPNPDDPLVPEIARIYKTDRDKYNRLAREWTEKYAM
>tr|A0A2K5MWN7|A0A2K5MWN7_CERAT/1-147 [subseq from] Ubiquitin conjugating enzyme E2 D3 OS=Cercocebus atys OX=9531 GN=UBE2D3 PE=3 SV=1
MALKRINKELSDLARDPPAQCSAGPVGDDMFHWQATIMGPNDSPYQGGVFFLTIHFPTDYPFKPPKVAFTTRIYHPNINSNGSICLDILRSQWSPALTISKVLLSICSLLCDPNPDDPLVPEIARIYKTDRDKYNRISREWTQKYAM
>tr|A0A2K5RN04|A0A2K5RN04_CEBIM/1-147 [subseq from] Ubiquitin conjugating enzyme E2 D3 OS=Cebus imitator OX=2715852 GN=UBE2D3 PE=3 SV=1
MALKRINKELSDLARDPPAQCSAGPVGDDMFHWQATIMGPNDSPYQGGVFFLTIHFPTDYPFKPPKVAFTTRIYHPNINSNGSICLDILRSQWSPALTISKVLLSICSLLCDPNPDDPLVPEIARIYKTDRDKYNRLAREWTEKYAM
>tr|A0A2K5RN16|A0A2K5RN16_CEBIM/1-147 [subseq from] Ubiquitin conjugating enzyme E2 D3 OS=Cebus imitator OX=2715852 GN=UBE2D3 PE=3 SV=1
MALKRINKELSDLARDPPAQCSAGPVGDDMFHWQATIMGPNDSPYQGGVFFLTIHFPTDYPFKPPKVAFTTRIYHPNINSNGSICLDILRSQWSPALTISKVLLSICSLLCDPNPDDPLVPEIARIYKTDRDKYNRISREWTQKYAM
>tr|A0A2K5W840|A0A2K5W840_MACFA/1-147 [subseq from] Ubiquitin-conjugating enzyme E2 D3 OS=Macaca fascicularis OX=9541 GN=UBE2D3 PE=3 SV=2
MALKRINKELSDLARDPPAQCSAGPVGDDMFHWQATIMGPNDSPYQGGVFFLTIHFPTDYPFKPPKVAFTTRIYHPNINSNGSICLDILRSQWSPALTISKVLLSICSLLCDPNPDDPLVPEIARIYKTDRDKYNRLAREWTEKYAM
>tr|A0A2K5ZAS9|A0A2K5ZAS9_MANLE/1-147 [subseq from] Ubiquitin conjugating enzyme E2 D3 OS=Mandrillus leucophaeus OX=9568 GN=UBE2D3 PE=3 SV=1
MALKRINKELSDLARDPPAQCSAGPVGDDMFHWQATIMGPNDSPYQGGVFFLTIHFPTDYPFKPPKVAFTTRIYHPNINSNGSICLDILRSQWSPALTISKVLLSICSLLCDPNPDDPLVPEIARIYKTDRDKYNRLAREWTEKYAM
>tr|A0A2K5ZB04|A0A2K5ZB04_MANLE/1-147 [subseq from] Ubiquitin conjugating enzyme E2 D3 OS=Mandrillus leucophaeus OX=9568 GN=UBE2D3 PE=3 SV=1
MALKRINKELSDLARDPPAQCSAGPVGDDMFHWQATIMGPNDSPYQGGVFFLTIHFPTDYPFKPPKVAFTTRIYHPNINSNGSICLDILRSQWSPALTISKVLLSICSLLCDPNPDDPLVPEIARIYKTDRDKYNRISREWTQKYAM
>tr|A0A2K6BEQ2|A0A2K6BEQ2_MACNE/1-147 [subseq from] Ubiquitin conjugating enzyme E2 D3 OS=Macaca nemestrina OX=9545 GN=UBE2D3 PE=3 SV=1
MALKRINKELSDLARDPPAQCSAGPVGDDMFHWQATIMGPNDSPYQGGVFFLTIHFPTDYPFKPPKVAFTTRIYHPNINSNGSICLDILRSQWSPALTISKVLLSICSLLCDPNPDDPLVPEIARIYKTDRDKYNRISREWTQKYAM
>tr|A0A2K6BER3|A0A2K6BER3_MACNE/1-147 [subseq from] Ubiquitin conjugating enzyme E2 D3 OS=Macaca nemestrina OX=9545 GN=UBE2D3 PE=3 SV=1
MALKRINKELSDLARDPPAQCSAGPVGDDMFHWQATIMGPNDSPYQGGVFFLTIHFPTDYPFKPPKVAFTTRIYHPNINSNGSICLDILRSQWSPALTISKVLLSICSLLCDPNPDDPLVPEIARIYKTDRDKYNRLAREWTEKYAM
>tr|A0A2K6FP32|A0A2K6FP32_PROCO/1-147 [subseq from] Ubiquitin conjugating enzyme E2 D3 OS=Propithecus coquereli OX=379532 PE=3 SV=1
MALKRINKELSDLARDPPAQCSAGPVGDDMFHWQATIMGPNDSPYQGGVFFLTIHFPTDYPFKPPKVAFTTRIYHPNINSNGSICLDILRSQWSPALTISKVLLSICSLLCDPNPDDPLVPEIARIYKTDRDKYNRISREWTQKYAM
>tr|A0A2K6KQ40|A0A2K6KQ40_RHIBE/1-147 [subseq from] UBC core domain-containing protein OS=Rhinopithecus bieti OX=61621 GN=UBE2D3 PE=3 SV=1
MALKRINKELSDLARDPPAQCSAGPVGDDMFHWQATIMGPNDSPYQGGVFFLTIHFPTDYPFKPPKVAFTTRIYHPNINSNGSICLDILRSQWSPALTISKVLLSICSLLCDPNPDDPLVPEIARIYKTDRDKYNRISREWTQKYAM
>tr|A0A2K6KQ69|A0A2K6KQ69_RHIBE/1-147 [subseq from] UBC core domain-containing protein OS=Rhinopithecus bieti OX=61621 GN=UBE2D3 PE=3 SV=1
MALKRINKELSDLARDPPAQCSAGPVGDDMFHWQATIMGPNDSPYQGGVFFLTIHFPTDYPFKPPKVAFTTRIYHPNINSNGSICLDILRSQWSPALTISKVLLSICSLLCDPNPDDPLVPEIARIYKTDRDKYNRLAREWTEKYAM
>tr|A0A2K6PHZ5|A0A2K6PHZ5_RHIRO/1-147 [subseq from] UBC core domain-containing protein OS=Rhinopithecus roxellana OX=61622 GN=UBE2D3 PE=3 SV=1
MALKRINKELSDLARDPPAQCSAGPVGDDMFHWQATIMGPNDSPYQGGVFFLTIHFPTDYPFKPPKVAFTTRIYHPNINSNGSICLDILRSQWSPALTISKVLLSICSLLCDPNPDDPLVPEIARIYKTDRDKYNRLAREWTEKYAM
>tr|A0A2K6U9V5|A0A2K6U9V5_SAIBB/1-147 [subseq from] UBC core domain-containing protein OS=Saimiri boliviensis boliviensis OX=39432 PE=3 SV=1
MALKRINKELSDLARDPPAQCSAGPVGDDMFHWQATIMGPNDSPYQGGVFFLTIHFPTDYPFKPPKVAFTTRIYHPNINSNGSICLDILRSQWSPALTISKVLLSICSLLCDPNPDDPLVPEIARIYKTDRDKYNRISREWTQKYAM
>tr|A0A2K6U9V9|A0A2K6U9V9_SAIBB/1-147 [subseq from] UBC core domain-containing protein OS=Saimiri boliviensis boliviensis OX=39432 PE=3 SV=1
MALKRINKELSDLARDPPAQCSAGPVGDDMFHWQATIMGPNDSPYQGGVFFLTIHFPTDYPFKPPKVAFTTRIYHPNINSNGSICLDILRSQWSPALTISKVLLSICSLLCDPNPDDPLVPEIARIYKTDRDKYNRLAREWTEKYAM
>tr|A0A2R8PG33|A0A2R8PG33_CALJA/1-147 [subseq from] UBC core domain-containing protein OS=Callithrix jacchus OX=9483 GN=UBE2D3 PE=3 SV=2
MALKRINKELSDLARDPPAQCSAGPVGDDMFHWQATIMGPNDSPYQGGVFFLTIHFPTDYPFKPPKVAFTTRIYHPNINSNGSICLDILRSQWSPALTISKVLLSICSLLCDPNPDDPLVPEIARIYKTDRDKYNRLAREWTEKYAM
>tr|A0A2U3V4V1|A0A2U3V4V1_TURTR/1-147 [subseq from] ubiquitin-conjugating enzyme E2 D3 isoform X2 OS=Tursiops truncatus OX=9739 GN=UBE2D3 PE=3 SV=1
MALKRINKELSDLARDPPAQCSAGPVGDDMFHWQATIMGPNDSPYQGGVFFLTIHFPTDYPFKPPKVAFTTRIYHPNINSNGSICLDILRSQWSPALTISKVLLSICSLLCDPNPDDPLVPEIARIYKTDRDKYNRISREWTQKYAM
>tr|A0A2U3W1P1|A0A2U3W1P1_ODORO/1-147 [subseq from] ubiquitin-conjugating enzyme E2 D3 isoform X2 OS=Odobenus rosmarus divergens OX=9708 GN=UBE2D3 PE=3 SV=1
MALKRINKELSDLARDPPAQCSAGPVGDDMFHWQATIMGPNDSPYQGGVFFLTIHFPTDYPFKPPKVAFTTRIYHPNINSNGSICLDILRSQWSPALTISKVLLSICSLLCDPNPDDPLVPEIARIYKTDRDKYNRLAREWTEKYAM
>tr|A0A2U3W1W1|A0A2U3W1W1_ODORO/1-147 [subseq from] ubiquitin-conjugating enzyme E2 D3 isoform X3 OS=Odobenus rosmarus divergens OX=9708 GN=UBE2D3 PE=3 SV=1
MALKRINKELSDLARDPPAQCSAGPVGDDMFHWQATIMGPNDSPYQGGVFFLTIHFPTDYPFKPPKVAFTTRIYHPNINSNGSICLDILRSQWSPALTISKVLLSICSLLCDPNPDDPLVPEIARIYKTDRDKYNRISREWTQKYAM
>tr|A0A2U3XMC8|A0A2U3XMC8_LEPWE/1-147 [subseq from] ubiquitin-conjugating enzyme E2 D3 isoform X2 OS=Leptonychotes weddellii OX=9713 GN=UBE2D3 PE=3 SV=1
MALKRINKELSDLARDPPAQCSAGPVGDDMFHWQATIMGPNDSPYQGGVFFLTIHFPTDYPFKPPKVAFTTRIYHPNINSNGSICLDILRSQWSPALTISKVLLSICSLLCDPNPDDPLVPEIARIYKTDRDKYNRISREWTQKYAM
>tr|A0A2Y9GWL7|A0A2Y9GWL7_NEOSC/1-147 [subseq from] ubiquitin-conjugating enzyme E2 D3 OS=Neomonachus schauinslandi OX=29088 GN=LOC110578425 PE=3 SV=1
MALKRINKELSDLARDPPAQCSAGPVGDDMFHWQATIMGPNDSPYQGGVFFLTIHFPTDYPFKPPKVAFTTRIYHPNINSNGSICLDILRSQWSPALTISKVLLSICSLLCDPNPDDPLVPEIARIYKTDRDKYNRISREWTQKYAM
>tr|A0A2Y9KKT1|A0A2Y9KKT1_ENHLU/1-147 [subseq from] ubiquitin-conjugating enzyme E2 D3 isoform X2 OS=Enhydra lutris kenyoni OX=391180 GN=LOC111156875 PE=3 SV=1
MALKRINKELSDLARDPPAQCSAGPVGDDMFHWQATIMGPNDSPYQGGVFFLTIHFPTDYPFKPPKVAFTTRIYHPNINSNGSICLDILRSQWSPALTISKVLLSICSLLCDPNPDDPLVPEIARIYKTDRDKYNRISREWTQKYAM
>tr|A0A2Y9P7E4|A0A2Y9P7E4_DELLE/1-147 [subseq from] ubiquitin-conjugating enzyme E2 D3 OS=Delphinapterus leucas OX=9749 GN=UBE2D3 PE=3 SV=1
MALKRINKELSDLARDPPAQCSAGPVGDDMFHWQATIMGPNDSPYQGGVFFLTIHFPTDYPFKPPKVAFTTRIYHPNINSNGSICLDILRSQWSPALTISKVLLSICSLLCDPNPDDPLVPEIARIYKTDRDKYNRISREWTQKYAM
>tr|A0A2Y9RG13|A0A2Y9RG13_TRIMA/1-147 [subseq from] ubiquitin-conjugating enzyme E2 D3 OS=Trichechus manatus latirostris OX=127582 GN=LOC101359032 PE=3 SV=1
MALKRINKELSDLARDPPAQCSAGPVGDDMFHWQATIMGPNDSPYQGGVFFLTIHFPTDYPFKPPKVAFTTRIYHPNINSNGSICLDILRSQWSPALTISKVLLSICSLLCDPNPDDPLVPEIARIYKTDRDKYNRISREWTQKYAM
>tr|A0A337S4R5|A0A337S4R5_FELCA/1-147 [subseq from] Ubiquitin conjugating enzyme E2 D3 OS=Felis catus OX=9685 GN=UBE2D3 PE=3 SV=1
MALKRINKELSDLARDPPAQCSAGPVGDDMFHWQATIMGPNDSPYQGGVFFLTIHFPTDYPFKPPKVAFTTRIYHPNINSNGSICLDILRSQWSPALTISKVLLSICSLLCDPNPDDPLVPEIARIYKTDRDKYNRLAREWTEKYAM
>tr|A0A340XRC2|A0A340XRC2_LIPVE/1-147 [subseq from] ubiquitin-conjugating enzyme E2 D3 isoform X1 OS=Lipotes vexillifer OX=118797 GN=UBE2D3 PE=3 SV=1
MALKRINKELSDLARDPPAQCSAGPVGDDMFHWQATIMGPNDSPYQGGVFFLTIHFPTDYPFKPPKVAFTTRIYHPNINSNGSICLDILRSQWSPALTISKVLLSICSLLCDPNPDDPLVPEIARIYKTDRDKYNRISREWTQKYAM
>tr|A0A383ZCS9|A0A383ZCS9_BALAS/1-147 [subseq from] ubiquitin-conjugating enzyme E2 D3 isoform X1 OS=Balaenoptera acutorostrata scammoni OX=310752 GN=UBE2D3 PE=3 SV=1
MALKRINKELSDLARDPPAQCSAGPVGDDMFHWQATIMGPNDSPYQGGVFFLTIHFPTDYPFKPPKVAFTTRIYHPNINSNGSICLDILRSQWSPALTISKVLLSICSLLCDPNPDDPLVPEIARIYKTDRDKYNRLAREWTEKYAM
>tr|A0A383ZCT0|A0A383ZCT0_BALAS/1-147 [subseq from] ubiquitin-conjugating enzyme E2 D3 isoform X2 OS=Balaenoptera acutorostrata scammoni OX=310752 GN=UBE2D3 PE=3 SV=1
MALKRINKELSDLARDPPAQCSAGPVGDDMFHWQATIMGPNDSPYQGGVFFLTIHFPTDYPFKPPKVAFTTRIYHPNINSNGSICLDILRSQWSPALTISKVLLSICSLLCDPNPDDPLVPEIARIYKTDRDKYNRISREWTQKYAM
>tr|A0A384DF42|A0A384DF42_URSMA/1-147 [subseq from] ubiquitin-conjugating enzyme E2 D3 OS=Ursus maritimus OX=29073 GN=UBE2D3 PE=3 SV=1
MALKRINKELSDLARDPPAQCSAGPVGDDMFHWQATIMGPNDSPYQGGVFFLTIHFPTDYPFKPPKVAFTTRIYHPNINSNGSICLDILRSQWSPALTISKVLLSICSLLCDPNPDDPLVPEIARIYKTDRDKYNRISREWTQKYAM
>tr|A0A3P8WJ15|A0A3P8WJ15_CYNSE/1-147 [subseq from] Ubiquitin-conjugating enzyme E2 D2 OS=Cynoglossus semilaevis OX=244447 PE=3 SV=1
MALKRIHKELNDLARDPPAQCSAGPVGDDMFHWQATIMGPNDSPYQGGVFFLTIHFPTDYPFKPPKVAFTTRIYHPNINSNGSICLDILRSQWSPALTISKVLLSICSLLCDPNPDDPLVPEIARIYKTDREKYNKIAREWTQKYAM
>tr|A0A3Q0DRV4|A0A3Q0DRV4_CARSF/1-147 [subseq from] ubiquitin-conjugating enzyme E2 D3 isoform X2 OS=Carlito syrichta OX=1868482 GN=UBE2D3 PE=3 SV=1
MALKRINKELSDLARDPPAQCSAGPVGDDMFHWQATIMGPNDSPYQGGVFFLTIHFPTDYPFKPPKVAFTTRIYHPNINSNGSICLDILRSQWSPALTISKVLLSICSLLCDPNPDDPLVPEIARIYKTDRDKYNRLAREWTEKYAM
>tr|A0A3Q1M5N0|A0A3Q1M5N0_BOVIN/1-147 [subseq from] Ubiquitin-conjugating enzyme E2 D3 OS=Bos taurus OX=9913 GN=UBE2D3 PE=3 SV=1
MALKRINKELSDLARDPPAQCSAGPVGDDMFHWQATIMGPNDSPYQGGVFFLTIHFPTDYPFKPPKVAFTTRIYHPNINSNGSICLDILRSQWSPALTISKVLLSICSLLCDPNPDDPLVPEIARIYKTDRDKYNRISREWTQKYAM
>tr|A0A3Q2ICE8|A0A3Q2ICE8_HORSE/1-147 [subseq from] Ubiquitin conjugating enzyme E2 D3 OS=Equus caballus OX=9796 GN=UBE2D3 PE=3 SV=2
MALKRINKELSDLARDPPAQCSAGPVGDDMFHWQATIMGPNDSPYQGGVFFLTIHFPTDYPFKPPKVAFTTRIYHPNINSNGSICLDILRSQWSPALTISKVLLSICSLLCDPNPDDPLVPEIARIYKTDRDKYNRLAREWTEKYAM
>tr|A0A1U7TFE0|A0A1U7TFE0_CARSF/1-147 [subseq from] ubiquitin-conjugating enzyme E2 D3 isoform X3 OS=Carlito syrichta OX=1868482 GN=UBE2D3 PE=3 SV=1
MALKRINKELSDLARDPPAQCSAGPVGDDMFHWQATIMGPNDSPYQGGVFFLTIHFPTDYPFKPPKVAFTTRIYHPNINSNGSICLDILRSQWSPALTISKVLLSICSLLCDPNPDDPLVPEIARIYKTDRDKYNRISREWTQKYAM
>tr|A0A3Q7P5V2|A0A3Q7P5V2_CALUR/1-147 [subseq from] ubiquitin-conjugating enzyme E2 D3 OS=Callorhinus ursinus OX=34884 GN=UBE2D3 PE=3 SV=1
MALKRINKELSDLARDPPAQCSAGPVGDDMFHWQATIMGPNDSPYQGGVFFLTIHFPTDYPFKPPKVAFTTRIYHPNINSNGSICLDILRSQWSPALTISKVLLSICSLLCDPNPDDPLVPEIARIYKTDRDKYNRISREWTQKYAM
>tr|A0A401RZL4|A0A401RZL4_CHIPU/1-147 [subseq from] UBC core domain-containing protein OS=Chiloscyllium punctatum OX=137246 GN=chiPu_0001956 PE=3 SV=1
MALKRIHKELNDLARDPPAQCSAGPVGDDMFHWQATIMGPNDSPYQGGVFFLTIHFPTDYPFKPPKVAFTTRIYHPNINSNGSICLDILRSQWSPALTISKVLLSICSLLCDPNPDDPLVPEIARIYKTDREKYNKIAREWTQKYAM
>tr|A0A452G382|A0A452G382_CAPHI/1-147 [subseq from] Ubiquitin conjugating enzyme E2 D3 OS=Capra hircus OX=9925 GN=UBE2D3 PE=3 SV=1
MALKRINKELSDLARDPPAQCSAGPVGDDMFHWQATIMGPNDSPYQGGVFFLTIHFPTDYPFKPPKVAFTTRIYHPNINSNGSICLDILRSQWSPALTISKVLLSICSLLCDPNPDDPLVPEIARIYKTDRDKYNRISREWTQKYAM
>tr|A0A452GFG6|A0A452GFG6_9SAUR/1-147 [subseq from] Ubiquitin conjugating enzyme E2 D3 OS=Gopherus agassizii OX=38772 PE=3 SV=1
MALKRINKELSDLARDPPAQCSAGPVGDDMFHWQATIMGPNDSPYQGGVFFLTIHFPTDYPFKPPKVAFTTRIYHPNINSNGSICLDILRSQWSPALTISKVLLSICSLLCDPNPDDPLVPEIARIYKTDRDKYNRLAREWTEKYAM
>tr|A0A452GFG9|A0A452GFG9_9SAUR/1-147 [subseq from] Ubiquitin conjugating enzyme E2 D3 OS=Gopherus agassizii OX=38772 PE=3 SV=1
MALKRINKELSDLARDPPAQCSAGPVGDDMFHWQATIMGPNDSPYQGGVFFLTIHFPTDYPFKPPKVAFTTRIYHPNINSNGSICLDILRSQWSPALTISKVLLSICSLLCDPNPDDPLVPEIARIYKTDRDKYNRISREWTQKYAM
>tr|A0A455BUH9|A0A455BUH9_PHYMC/1-147 [subseq from] ubiquitin-conjugating enzyme E2 D3 isoform X1 OS=Physeter macrocephalus OX=9755 GN=UBE2D3 PE=3 SV=1
MALKRINKELSDLARDPPAQCSAGPVGDDMFHWQATIMGPNDSPYQGGVFFLTIHFPTDYPFKPPKVAFTTRIYHPNINSNGSICLDILRSQWSPALTISKVLLSICSLLCDPNPDDPLVPEIARIYKTDRDKYNRLAREWTEKYAM
>tr|A0A4D9EXP4|A0A4D9EXP4_9SAUR/1-147 [subseq from] Mastermind-like protein 3 OS=Platysternon megacephalum OX=55544 GN=DR999_PMT00077 PE=3 SV=1
MALKRINKELSDLARDPPAQCSAGPVGDDMFHWQATIMGPNDSPYQGGVFFLTIHFPTDYPFKPPKVAFTTRIYHPNINSNGSICLDILRSQWSPALTISKVLLSICSLLCDPNPDDPLVPEIARIYKTDRDKYNRISREWTQKYAM
>tr|A0A4U8V035|A0A4U8V035_STECR/70-216 [subseq from] UBC core domain-containing protein OS=Steinernema carpocapsae OX=34508 GN=L596_005687 PE=3 SV=1
MALKRIQKELQDLGRDPPAQCSAGPVGDDLFHWQATIMGPPESPYQGGVFFLTIHFPTDYPFKPPKVAFTTRIYHPNINSNGSICLDILRSQWSPALTISKVLLSICSLLCDPNPDDPLVPEIARIYKSDRDRYNSLAREWTQKYAM
>tr|A0A4W2GLE6|A0A4W2GLE6_BOBOX/1-147 [subseq from] Ubiquitin conjugating enzyme E2 D3 OS=Bos indicus x Bos taurus OX=30522 GN=UBE2D3 PE=3 SV=1
MALKRINKELSDLARDPPAQCSAGPVGDDMFHWQATIMGPNDSPYQGGVFFLTIHFPTDYPFKPPKVAFTTRIYHPNINSNGSICLDILRSQWSPALTISKVLLSICSLLCDPNPDDPLVPEIARIYKTDRDKYNRISREWTQKYAM
>tr|A0A4W2I7K2|A0A4W2I7K2_BOBOX/1-147 [subseq from] Ubiquitin conjugating enzyme E2 D3 OS=Bos indicus x Bos taurus OX=30522 GN=UBE2D3 PE=3 SV=1
MALKRINKELSDLARDPPAQCSAGPVGDDMFHWQATIMGPNDSPYQGGVFFLTIHFPTDYPFKPPKVAFTTRIYHPNINSNGSICLDILRSQWSPALTISKVLLSICSLLCDPNPDDPLVPEIARIYKTDRDKYNRLAREWTEKYAM
>tr|A0A4X1UN19|A0A4X1UN19_PIG/1-147 [subseq from] UBC core domain-containing protein OS=Sus scrofa OX=9823 PE=3 SV=1
MALKRINKELSDLARDPPAQCSAGPVGDDMFHWQATIMGPNDSPYQGGVFFLTIHFPTDYPFKPPKVAFTTRIYHPNINSNGSICLDILRSQWSPALTISKVLLSICSLLCDPNPDDPLVPEIARIYKTDRDKYNRISREWTQKYAM
>tr|A0A4X1UN61|A0A4X1UN61_PIG/1-147 [subseq from] UBC core domain-containing protein OS=Sus scrofa OX=9823 PE=3 SV=1
MALKRINKELSDLARDPPAQCSAGPVGDDMFHWQATIMGPNDSPYQGGVFFLTIHFPTDYPFKPPKVAFTTRIYHPNINSNGSICLDILRSQWSPALTISKVLLSICSLLCDPNPDDPLVPEIARIYKTDRDKYNRLAREWTEKYAM
>tr|A0A4X2K318|A0A4X2K318_VOMUR/1-147 [subseq from] Ubiquitin conjugating enzyme E2 D3 OS=Vombatus ursinus OX=29139 PE=3 SV=1
MALKRINKELSDLARDPPAQCSAGPVGDDMFHWQATIMGPNDSPYQGGVFFLTIHFPTDYPFKPPKVAFTTRIYHPNINSNGSICLDILRSQWSPALTISKVLLSICSLLCDPNPDDPLVPEIARIYKTDRDKYNRISREWTQKYAM
>tr|A0A5E4B380|A0A5E4B380_MARMO/1-147 [subseq from] Ubiquitin-conjugating enzyme E2 D3 OS=Marmota monax OX=9995 GN=GHT09_002411 PE=3 SV=1
MALKRINKELSDLARDPPAQCSAGPVGDDMFHWQATIMGPNDSPYQGGVFFLTIHFPTDYPFKPPKVAFTTRIYHPNINSNGSICLDILRSQWSPALTISKVLLSICSLLCDPNPDDPLVPEIARIYKTDRDKYNRISREWTQKYAM
>tr|A0A5F9C5R6|A0A5F9C5R6_RABIT/1-147 [subseq from] Ubiquitin conjugating enzyme E2 D3 OS=Oryctolagus cuniculus OX=9986 GN=UBE2D3 PE=3 SV=1
MALKRINKELSDLARDPPAQCSAGPVGDDMFHWQATIMGPNDSPYQGGVFFLTIHFPTDYPFKPPKVAFTTRIYHPNINSNGSICLDILRSQWSPALTISKVLLSICSLLCDPNPDDPLVPEIARIYKTDRDKYNRISREWTQKYAM
>tr|A0A5F9DL64|A0A5F9DL64_RABIT/1-147 [subseq from] Ubiquitin conjugating enzyme E2 D3 OS=Oryctolagus cuniculus OX=9986 GN=UBE2D3 PE=3 SV=1
MALKRINKELSDLARDPPAQCSAGPVGDDMFHWQATIMGPNDSPYQGGVFFLTIHFPTDYPFKPPKVAFTTRIYHPNINSNGSICLDILRSQWSPALTISKVLLSICSLLCDPNPDDPLVPEIARIYKTDRDKYNRLAREWTEKYAM
>tr|A0A667FRC0|A0A667FRC0_LYNCA/1-147 [subseq from] Ubiquitin conjugating enzyme E2 D3 OS=Lynx canadensis OX=61383 GN=UBE2D3 PE=3 SV=1
MALKRINKELSDLARDPPAQCSAGPVGDDMFHWQATIMGPNDSPYQGGVFFLTIHFPTDYPFKPPKVAFTTRIYHPNINSNGSICLDILRSQWSPALTISKVLLSICSLLCDPNPDDPLVPEIARIYKTDRDKYNRLAREWTEKYAM
>tr|A0A670IWB3|A0A670IWB3_PODMU/1-147 [subseq from] UBC core domain-containing protein OS=Podarcis muralis OX=64176 GN=UBE2D3 PE=3 SV=1
MALKRINKELSDLARDPPAQCSAGPVGDDMFHWQATIMGPNDSPYQGGVFFLTIHFPTDYPFKPPKVAFTTRIYHPNINSNGSICLDILRSQWSPALTISKVLLSICSLLCDPNPDDPLVPEIARIYKTDRDKYNRLAREWTEKYAM
>tr|A0A670YL18|A0A670YL18_PSETE/1-147 [subseq from] Ubiquitin conjugating enzyme E2 D3 OS=Pseudonaja textilis OX=8673 GN=UBE2D3 PE=3 SV=1
MALKRINKELSDLARDPPAQCSAGPVGDDMFHWQATIMGPNDSPYQGGVFFLTIHFPTDYPFKPPKVAFTTRIYHPNINSNGSICLDILRSQWSPALTISKVLLSICSLLCDPNPDDPLVPEIARIYKTDRDKYNRISREWTQKYAM
>tr|A0A671DV29|A0A671DV29_RHIFE/1-147 [subseq from] Ubiquitin conjugating enzyme E2 D3 OS=Rhinolophus ferrumequinum OX=59479 GN=mRhiFer1_017885 PE=3 SV=1
MALKRINKELSDLARDPPAQCSAGPVGDDMFHWQATIMGPNDSPYQGGVFFLTIHFPTDYPFKPPKVAFTTRIYHPNINSNGSICLDILRSQWSPALTISKVLLSICSLLCDPNPDDPLVPEIARIYKTDRDKYNRLAREWTEKYAM
>tr|A0A671DYB5|A0A671DYB5_RHIFE/1-147 [subseq from] Ubiquitin conjugating enzyme E2 D3 OS=Rhinolophus ferrumequinum OX=59479 GN=mRhiFer1_017885 PE=3 SV=1
MALKRINKELSDLARDPPAQCSAGPVGDDMFHWQATIMGPNDSPYQGGVFFLTIHFPTDYPFKPPKVAFTTRIYHPNINSNGSICLDILRSQWSPALTISKVLLSICSLLCDPNPDDPLVPEIARIYKTDRDKYNRISREWTQKYAM
>tr|A0A672U8N7|A0A672U8N7_STRHB/1-147 [subseq from] Ubiquitin conjugating enzyme E2 D3 OS=Strigops habroptila OX=2489341 GN=UBE2D3 PE=3 SV=1
MALKRINKELSDLARDPPAQCSAGPVGDDMFHWQATIMGPNDSPYQGGVFFLTIHFPTDYPFKPPKVAFTTRIYHPNINSNGSICLDILRSQWSPALTISKVLLSICSLLCDPNPDDPLVPEIARIYKTDRDKYNRISREWTQKYAM
>tr|A0A673TPR9|A0A673TPR9_SURSU/1-147 [subseq from] Ubiquitin conjugating enzyme E2 D3 OS=Suricata suricatta OX=37032 PE=3 SV=1
MALKRINKELSDLARDPPAQCSAGPVGDDMFHWQATIMGPNDSPYQGGVFFLTIHFPTDYPFKPPKVAFTTRIYHPNINSNGSICLDILRSQWSPALTISKVLLSICSLLCDPNPDDPLVPEIARIYKTDRDKYNRLAREWTEKYAM
>tr|A0A674GLN1|A0A674GLN1_TAEGU/1-147 [subseq from] UBC core domain-containing protein OS=Taeniopygia guttata OX=59729 GN=UBE2D3 PE=3 SV=1
MALKRINKELSDLARDPPAQCSAGPVGDDMFHWQATIMGPNDSPYQGGVFFLTIHFPTDYPFKPPKVAFTTRIYHPNINSNGSICLDILRSQWSPALTISKVLLSICSLLCDPNPDDPLVPEIARIYKTDRDKYNRISREWTQKYAM
>tr|A0A674GPU6|A0A674GPU6_TAEGU/1-147 [subseq from] UBC core domain-containing protein OS=Taeniopygia guttata OX=59729 GN=UBE2D3 PE=3 SV=1
MALKRINKELSDLARDPPAQCSAGPVGDDMFHWQATIMGPNDSPYQGGVFFLTIHFPTDYPFKPPKVAFTTRIYHPNINSNGSICLDILRSQWSPALTISKVLLSICSLLCDPNPDDPLVPEIARIYKTDRDKYNRLAREWTEKYAM
>tr|A0A674IF79|A0A674IF79_TERCA/1-147 [subseq from] Ubiquitin conjugating enzyme E2 D3 OS=Terrapene carolina triunguis OX=2587831 GN=UBE2D3 PE=3 SV=1
MALKRINKELSDLARDPPAQCSAGPVGDDMFHWQATIMGPNDSPYQGGVFFLTIHFPTDYPFKPPKVAFTTRIYHPNINSNGSICLDILRSQWSPALTISKVLLSICSLLCDPNPDDPLVPEIARIYKTDRDKYNRISREWTQKYAM
>tr|A0A6B2F2B2|A0A6B2F2B2_BOTNI/1-147 [subseq from] UBC core domain-containing protein OS=Bothriechis nigroviridis OX=88079 PE=3 SV=1
MALKRINKELSDLARDPPAQCSAGPVGDDMFHWQATIMGPNDSPYQGGVFFLTIHFPTDYPFKPPKVAFTTRIYHPNINSNGSICLDILRSQWSPALTISKVLLSICSLLCDPNPDDPLVPEIARIYKTDRDKYNRISREWTQKYAM
>tr|A0A6B2F8B5|A0A6B2F8B5_9SAUR/1-147 [subseq from] UBC core domain-containing protein OS=Bothriechis nubestris OX=1766655 PE=3 SV=1
MALKRINKELSDLARDPPAQCSAGPVGDDMFHWQATIMGPNDSPYQGGVFFLTIHFPTDYPFKPPKVAFTTRIYHPNINSNGSICLDILRSQWSPALTISKVLLSICSLLCDPNPDDPLVPEIARIYKTDRDKYNRISREWTQKYAM
>tr|A0A6D2W9E9|A0A6D2W9E9_PANTR/1-147 [subseq from] UBE2D3 isoform 21 OS=Pan troglodytes OX=9598 GN=CK820_G0024178 PE=3 SV=1
MALKRINKELSDLARDPPAQCSAGPVGDDMFHWQATIMGPNDSPYQGGVFFLTIHFPTDYPFKPPKVAFTTRIYHPNINSNGSICLDILRSQWSPALTISKVLLSICSLLCDPNPDDPLVPEIARIYKTDRDKYNRLAREWTEKYAM
>tr|A0A667GA07|A0A667GA07_LYNCA/1-147 [subseq from] Ubiquitin conjugating enzyme E2 D3 OS=Lynx canadensis OX=61383 GN=UBE2D3 PE=3 SV=1
MALKRINKELSDLARDPPAQCSAGPVGDDMFHWQATIMGPNDSPYQGGVFFLTIHFPTDYPFKPPKVAFTTRIYHPNINSNGSICLDILRSQWSPALTISKVLLSICSLLCDPNPDDPLVPEIARIYKTDRDKYNRISREWTQKYAM
>tr|A0A6I9ISQ7|A0A6I9ISQ7_VICPA/1-147 [subseq from] ubiquitin-conjugating enzyme E2 D3 isoform X2 OS=Vicugna pacos OX=30538 GN=UBE2D3 PE=3 SV=1
MALKRINKELSDLARDPPAQCSAGPVGDDMFHWQATIMGPNDSPYQGGVFFLTIHFPTDYPFKPPKVAFTTRIYHPNINSNGSICLDILRSQWSPALTISKVLLSICSLLCDPNPDDPLVPEIARIYKTDRDKYNRISREWTQKYAM
>tr|A0A6I9KD52|A0A6I9KD52_CHRAS/1-147 [subseq from] ubiquitin-conjugating enzyme E2 D3 isoform X1 OS=Chrysochloris asiatica OX=185453 GN=UBE2D3 PE=3 SV=1
MALKRINKELSDLARDPPAQCSAGPVGDDMFHWQATIMGPNDSPYQGGVFFLTIHFPTDYPFKPPKVAFTTRIYHPNINSNGSICLDILRSQWSPALTISKVLLSICSLLCDPNPDDPLVPEIARIYKTDRDKYNRLAREWTEKYAM
>tr|A0A6J0B222|A0A6J0B222_VICPA/1-147 [subseq from] ubiquitin-conjugating enzyme E2 D3 isoform X1 OS=Vicugna pacos OX=30538 GN=UBE2D3 PE=3 SV=1
MALKRINKELSDLARDPPAQCSAGPVGDDMFHWQATIMGPNDSPYQGGVFFLTIHFPTDYPFKPPKVAFTTRIYHPNINSNGSICLDILRSQWSPALTISKVLLSICSLLCDPNPDDPLVPEIARIYKTDRDKYNRLAREWTEKYAM
>tr|A0A6J0CXW1|A0A6J0CXW1_PERMB/1-147 [subseq from] ubiquitin-conjugating enzyme E2 D3 isoform X1 OS=Peromyscus maniculatus bairdii OX=230844 GN=Ube2d3 PE=3 SV=1
MALKRINKELSDLARDPPAQCSAGPVGDDMFHWQATIMGPNDSPYQGGVFFLTIHFPTDYPFKPPKVAFTTRIYHPNINSNGSICLDILRSQWSPALTISKVLLSICSLLCDPNPDDPLVPEIARIYKTDRDKYNRLAREWTEKYAM
>tr|A0A3Q7WK05|A0A3Q7WK05_URSAR/1-147 [subseq from] ubiquitin-conjugating enzyme E2 D3 OS=Ursus arctos horribilis OX=116960 GN=UBE2D3 PE=3 SV=1
MALKRINKELSDLARDPPAQCSAGPVGDDMFHWQATIMGPNDSPYQGGVFFLTIHFPTDYPFKPPKVAFTTRIYHPNINSNGSICLDILRSQWSPALTISKVLLSICSLLCDPNPDDPLVPEIARIYKTDRDKYNRISREWTQKYAM
>tr|A0A6J0CXX5|A0A6J0CXX5_PERMB/1-147 [subseq from] ubiquitin-conjugating enzyme E2 D3 isoform X2 OS=Peromyscus maniculatus bairdii OX=230844 GN=Ube2d3 PE=3 SV=1
MALKRINKELSDLARDPPAQCSAGPVGDDMFHWQATIMGPNDSPYQGGVFFLTIHFPTDYPFKPPKVAFTTRIYHPNINSNGSICLDILRSQWSPALTISKVLLSICSLLCDPNPDDPLVPEIARIYKTDRDKYNRISREWTQKYAM
>tr|A0A6J0J3F8|A0A6J0J3F8_9PASS/1-147 [subseq from] ubiquitin-conjugating enzyme E2 D3 isoform X2 OS=Lepidothrix coronata OX=321398 GN=UBE2D3 PE=3 SV=1
MALKRINKELSDLARDPPAQCSAGPVGDDMFHWQATIMGPNDSPYQGGVFFLTIHFPTDYPFKPPKVAFTTRIYHPNINSNGSICLDILRSQWSPALTISKVLLSICSLLCDPNPDDPLVPEIARIYKTDRDKYNRISREWTQKYAM
>tr|A0A6J0J3M7|A0A6J0J3M7_9PASS/1-147 [subseq from] ubiquitin-conjugating enzyme E2 D3 isoform X1 OS=Lepidothrix coronata OX=321398 GN=UBE2D3 PE=3 SV=1
MALKRINKELSDLARDPPAQCSAGPVGDDMFHWQATIMGPNDSPYQGGVFFLTIHFPTDYPFKPPKVAFTTRIYHPNINSNGSICLDILRSQWSPALTISKVLLSICSLLCDPNPDDPLVPEIARIYKTDRDKYNRLAREWTEKYAM
>tr|A0A6J0UM02|A0A6J0UM02_9SAUR/1-147 [subseq from] ubiquitin-conjugating enzyme E2 D3 OS=Pogona vitticeps OX=103695 GN=UBE2D3 PE=3 SV=1
MALKRINKELSDLARDPPAQCSAGPVGDDMFHWQATIMGPNDSPYQGGVFFLTIHFPTDYPFKPPKVAFTTRIYHPNINSNGSICLDILRSQWSPALTISKVLLSICSLLCDPNPDDPLVPEIARIYKTDRDKYNRISREWTQKYAM
>tr|A0A6J0Y7P7|A0A6J0Y7P7_ODOVR/1-147 [subseq from] ubiquitin-conjugating enzyme E2 D3 isoform X1 OS=Odocoileus virginianus texanus OX=9880 GN=UBE2D3 PE=3 SV=1
MALKRINKELSDLARDPPAQCSAGPVGDDMFHWQATIMGPNDSPYQGGVFFLTIHFPTDYPFKPPKVAFTTRIYHPNINSNGSICLDILRSQWSPALTISKVLLSICSLLCDPNPDDPLVPEIARIYKTDRDKYNRLAREWTEKYAM
>tr|A0A6J0Y8R7|A0A6J0Y8R7_ODOVR/1-147 [subseq from] ubiquitin-conjugating enzyme E2 D3 isoform X2 OS=Odocoileus virginianus texanus OX=9880 GN=UBE2D3 PE=3 SV=1
MALKRINKELSDLARDPPAQCSAGPVGDDMFHWQATIMGPNDSPYQGGVFFLTIHFPTDYPFKPPKVAFTTRIYHPNINSNGSICLDILRSQWSPALTISKVLLSICSLLCDPNPDDPLVPEIARIYKTDRDKYNRISREWTQKYAM
>tr|A0A6J1ZK50|A0A6J1ZK50_ACIJB/1-147 [subseq from] ubiquitin-conjugating enzyme E2 D3 isoform X2 OS=Acinonyx jubatus OX=32536 GN=UBE2D3 PE=3 SV=1
MALKRINKELSDLARDPPAQCSAGPVGDDMFHWQATIMGPNDSPYQGGVFFLTIHFPTDYPFKPPKVAFTTRIYHPNINSNGSICLDILRSQWSPALTISKVLLSICSLLCDPNPDDPLVPEIARIYKTDRDKYNRISREWTQKYAM
>tr|A0A6J1ZMH3|A0A6J1ZMH3_ACIJB/1-147 [subseq from] ubiquitin-conjugating enzyme E2 D3 isoform X1 OS=Acinonyx jubatus OX=32536 GN=UBE2D3 PE=3 SV=1
MALKRINKELSDLARDPPAQCSAGPVGDDMFHWQATIMGPNDSPYQGGVFFLTIHFPTDYPFKPPKVAFTTRIYHPNINSNGSICLDILRSQWSPALTISKVLLSICSLLCDPNPDDPLVPEIARIYKTDRDKYNRLAREWTEKYAM
>tr|A0A6J2DDQ3|A0A6J2DDQ3_ZALCA/1-147 [subseq from] ubiquitin-conjugating enzyme E2 D3 isoform X1 OS=Zalophus californianus OX=9704 GN=UBE2D3 PE=3 SV=1
MALKRINKELSDLARDPPAQCSAGPVGDDMFHWQATIMGPNDSPYQGGVFFLTIHFPTDYPFKPPKVAFTTRIYHPNINSNGSICLDILRSQWSPALTISKVLLSICSLLCDPNPDDPLVPEIARIYKTDRDKYNRLAREWTEKYAM
>tr|A0A6J2DFH4|A0A6J2DFH4_ZALCA/1-147 [subseq from] ubiquitin-conjugating enzyme E2 D3 isoform X3 OS=Zalophus californianus OX=9704 GN=UBE2D3 PE=3 SV=1
MALKRINKELSDLARDPPAQCSAGPVGDDMFHWQATIMGPNDSPYQGGVFFLTIHFPTDYPFKPPKVAFTTRIYHPNINSNGSICLDILRSQWSPALTISKVLLSICSLLCDPNPDDPLVPEIARIYKTDRDKYNRISREWTQKYAM
>tr|A0A6J2GEP2|A0A6J2GEP2_9PASS/1-147 [subseq from] ubiquitin-conjugating enzyme E2 D3 OS=Pipra filicauda OX=649802 GN=UBE2D3 PE=3 SV=1
MALKRINKELSDLARDPPAQCSAGPVGDDMFHWQATIMGPNDSPYQGGVFFLTIHFPTDYPFKPPKVAFTTRIYHPNINSNGSICLDILRSQWSPALTISKVLLSICSLLCDPNPDDPLVPEIARIYKTDRDKYNRISREWTQKYAM
>tr|A0A6J3CZT1|A0A6J3CZT1_AYTFU/1-147 [subseq from] ubiquitin-conjugating enzyme E2 D3 isoform X2 OS=Aythya fuligula OX=219594 GN=UBE2D3 PE=3 SV=1
MALKRINKELSDLARDPPAQCSAGPVGDDMFHWQATIMGPNDSPYQGGVFFLTIHFPTDYPFKPPKVAFTTRIYHPNINSNGSICLDILRSQWSPALTISKVLLSICSLLCDPNPDDPLVPEIARIYKTDRDKYNRISREWTQKYAM
>tr|A0A6J3GHI8|A0A6J3GHI8_SAPAP/1-147 [subseq from] ubiquitin-conjugating enzyme E2 D3 isoform X1 OS=Sapajus apella OX=9515 GN=UBE2D3 PE=3 SV=1
MALKRINKELSDLARDPPAQCSAGPVGDDMFHWQATIMGPNDSPYQGGVFFLTIHFPTDYPFKPPKVAFTTRIYHPNINSNGSICLDILRSQWSPALTISKVLLSICSLLCDPNPDDPLVPEIARIYKTDRDKYNRLAREWTEKYAM
>tr|A0A6J3GJB2|A0A6J3GJB2_SAPAP/1-147 [subseq from] ubiquitin-conjugating enzyme E2 D3 OS=Sapajus apella OX=9515 GN=UBE2D3 PE=3 SV=1
MALKRINKELSDLARDPPAQCSAGPVGDDMFHWQATIMGPNDSPYQGGVFFLTIHFPTDYPFKPPKVAFTTRIYHPNINSNGSICLDILRSQWSPALTISKVLLSICSLLCDPNPDDPLVPEIARIYKTDRDKYNRISREWTQKYAM
>tr|A0A6P3FCD2|A0A6P3FCD2_OCTDE/1-147 [subseq from] ubiquitin-conjugating enzyme E2 D3 isoform X2 OS=Octodon degus OX=10160 GN=Ube2d3 PE=3 SV=1
MALKRINKELSDLARDPPAQCSAGPVGDDMFHWQATIMGPNDSPYQGGVFFLTIHFPTDYPFKPPKVAFTTRIYHPNINSNGSICLDILRSQWSPALTISKVLLSICSLLCDPNPDDPLVPEIARIYKTDRDKYNRISREWTQKYAM
>tr|A0A6P3Q6A8|A0A6P3Q6A8_PTEVA/1-147 [subseq from] ubiquitin-conjugating enzyme E2 D3 OS=Pteropus vampyrus OX=132908 GN=UBE2D3 PE=3 SV=1
MALKRINKELSDLARDPPAQCSAGPVGDDMFHWQATIMGPNDSPYQGGVFFLTIHFPTDYPFKPPKVAFTTRIYHPNINSNGSICLDILRSQWSPALTISKVLLSICSLLCDPNPDDPLVPEIARIYKTDRDKYNRISREWTQKYAM
>tr|A0A6P3THK5|A0A6P3THK5_SHEEP/1-147 [subseq from] ubiquitin-conjugating enzyme E2 D3 isoform X1 OS=Ovis aries OX=9940 GN=UBE2D3 PE=3 SV=1
MALKRINKELSDLARDPPAQCSAGPVGDDMFHWQATIMGPNDSPYQGGVFFLTIHFPTDYPFKPPKVAFTTRIYHPNINSNGSICLDILRSQWSPALTISKVLLSICSLLCDPNPDDPLVPEIARIYKTDRDKYNRLAREWTEKYAM
>tr|A0A6P4T945|A0A6P4T945_PANPR/1-147 [subseq from] ubiquitin-conjugating enzyme E2 D3 OS=Panthera pardus OX=9691 GN=UBE2D3 PE=3 SV=1
MALKRINKELSDLARDPPAQCSAGPVGDDMFHWQATIMGPNDSPYQGGVFFLTIHFPTDYPFKPPKVAFTTRIYHPNINSNGSICLDILRSQWSPALTISKVLLSICSLLCDPNPDDPLVPEIARIYKTDRDKYNRISREWTQKYAM
>tr|A0A6P4TKQ6|A0A6P4TKQ6_PANPR/1-147 [subseq from] ubiquitin-conjugating enzyme E2 D3 isoform X1 OS=Panthera pardus OX=9691 GN=UBE2D3 PE=3 SV=1
MALKRINKELSDLARDPPAQCSAGPVGDDMFHWQATIMGPNDSPYQGGVFFLTIHFPTDYPFKPPKVAFTTRIYHPNINSNGSICLDILRSQWSPALTISKVLLSICSLLCDPNPDDPLVPEIARIYKTDRDKYNRLAREWTEKYAM
>tr|A0A670IU31|A0A670IU31_PODMU/1-147 [subseq from] UBC core domain-containing protein OS=Podarcis muralis OX=64176 GN=UBE2D3 PE=3 SV=1
MALKRINKELSDLARDPPAQCSAGPVGDDMFHWQATIMGPNDSPYQGGVFFLTIHFPTDYPFKPPKVAFTTRIYHPNINSNGSICLDILRSQWSPALTISKVLLSICSLLCDPNPDDPLVPEIARIYKTDRDKYNRISREWTQKYAM
>tr|A0A6P5LZU4|A0A6P5LZU4_PHACI/1-147 [subseq from] ubiquitin-conjugating enzyme E2 D3 isoform X1 OS=Phascolarctos cinereus OX=38626 GN=UBE2D3 PE=3 SV=1
MALKRINKELSDLARDPPAQCSAGPVGDDMFHWQATIMGPNDSPYQGGVFFLTIHFPTDYPFKPPKVAFTTRIYHPNINSNGSICLDILRSQWSPALTISKVLLSICSLLCDPNPDDPLVPEIARIYKTDRDKYNRLAREWTEKYAM
>tr|A0A6P5M2Q2|A0A6P5M2Q2_PHACI/1-147 [subseq from] ubiquitin-conjugating enzyme E2 D3 isoform X2 OS=Phascolarctos cinereus OX=38626 GN=UBE2D3 PE=3 SV=1
MALKRINKELSDLARDPPAQCSAGPVGDDMFHWQATIMGPNDSPYQGGVFFLTIHFPTDYPFKPPKVAFTTRIYHPNINSNGSICLDILRSQWSPALTISKVLLSICSLLCDPNPDDPLVPEIARIYKTDRDKYNRISREWTQKYAM
>tr|A0A6P5PCK6|A0A6P5PCK6_MUSCR/1-147 [subseq from] ubiquitin-conjugating enzyme E2 D3 isoform X2 OS=Mus caroli OX=10089 GN=Ube2d3 PE=3 SV=1
MALKRINKELSDLARDPPAQCSAGPVGDDMFHWQATIMGPNDSPYQGGVFFLTIHFPTDYPFKPPKVAFTTRIYHPNINSNGSICLDILRSQWSPALTISKVLLSICSLLCDPNPDDPLVPEIARIYKTDRDKYNRISREWTQKYAM
>tr|A0A6P7E688|A0A6P7E688_SHEEP/1-147 [subseq from] ubiquitin-conjugating enzyme E2 D3 OS=Ovis aries OX=9940 GN=UBE2D3 PE=3 SV=1
MALKRINKELSDLARDPPAQCSAGPVGDDMFHWQATIMGPNDSPYQGGVFFLTIHFPTDYPFKPPKVAFTTRIYHPNINSNGSICLDILRSQWSPALTISKVLLSICSLLCDPNPDDPLVPEIARIYKTDRDKYNRISREWTQKYAM
>tr|A0A6P7QYR3|A0A6P7QYR3_MUSCR/1-147 [subseq from] ubiquitin-conjugating enzyme E2 D3 isoform X1 OS=Mus caroli OX=10089 GN=Ube2d3 PE=3 SV=1
MALKRINKELSDLARDPPAQCSAGPVGDDMFHWQATIMGPNDSPYQGGVFFLTIHFPTDYPFKPPKVAFTTRIYHPNINSNGSICLDILRSQWSPALTISKVLLSICSLLCDPNPDDPLVPEIARIYKTDRDKYNRLAREWTEKYAM
>tr|A0A6P9E039|A0A6P9E039_PANGU/1-147 [subseq from] ubiquitin-conjugating enzyme E2 D3 isoform X2 OS=Pantherophis guttatus OX=94885 GN=UBE2D3 PE=3 SV=1
MALKRINKELSDLARDPPAQCSAGPVGDDMFHWQATIMGPNDSPYQGGVFFLTIHFPTDYPFKPPKVAFTTRIYHPNINSNGSICLDILRSQWSPALTISKVLLSICSLLCDPNPDDPLVPEIARIYKTDRDKYNRISREWTQKYAM
>tr|A0A6P9E445|A0A6P9E445_PANGU/1-147 [subseq from] ubiquitin-conjugating enzyme E2 D3 isoform X1 OS=Pantherophis guttatus OX=94885 GN=UBE2D3 PE=3 SV=1
MALKRINKELSDLARDPPAQCSAGPVGDDMFHWQATIMGPNDSPYQGGVFFLTIHFPTDYPFKPPKVAFTTRIYHPNINSNGSICLDILRSQWSPALTISKVLLSICSLLCDPNPDDPLVPEIARIYKTDRDKYNRLAREWTEKYAM
>tr|A0A2Y9FCY0|A0A2Y9FCY0_PHYMC/1-147 [subseq from] ubiquitin-conjugating enzyme E2 D3 isoform X2 OS=Physeter macrocephalus OX=9755 GN=UBE2D3 PE=3 SV=1
MALKRINKELSDLARDPPAQCSAGPVGDDMFHWQATIMGPNDSPYQGGVFFLTIHFPTDYPFKPPKVAFTTRIYHPNINSNGSICLDILRSQWSPALTISKVLLSICSLLCDPNPDDPLVPEIARIYKTDRDKYNRISREWTQKYAM
>tr|A0A7F8QPQ5|A0A7F8QPQ5_LEPWE/1-147 [subseq from] ubiquitin-conjugating enzyme E2 D3 isoform X1 OS=Leptonychotes weddellii OX=9713 GN=UBE2D3 PE=3 SV=1
MALKRINKELSDLARDPPAQCSAGPVGDDMFHWQATIMGPNDSPYQGGVFFLTIHFPTDYPFKPPKVAFTTRIYHPNINSNGSICLDILRSQWSPALTISKVLLSICSLLCDPNPDDPLVPEIARIYKTDRDKYNRLAREWTEKYAM
>tr|A0A7J8ASX4|A0A7J8ASX4_MYOMY/1-147 [subseq from] Ubiquitin conjugating enzyme E2 D3 OS=Myotis myotis OX=51298 GN=mMyoMyo1_020074 PE=3 SV=1
MALKRINKELSDLARDPPAQCSAGPVGDDMFHWQATIMGPNDSPYQGGVFFLTIHFPTDYPFKPPKVAFTTRIYHPNINSNGSICLDILRSQWSPALTISKVLLSICSLLCDPNPDDPLVPEIARIYKTDRDKYNRISREWTQKYAM
>tr|A0A7J8AT19|A0A7J8AT19_MYOMY/1-147 [subseq from] Ubiquitin conjugating enzyme E2 D3 OS=Myotis myotis OX=51298 GN=mMyoMyo1_020074 PE=3 SV=1
MALKRINKELSDLARDPPAQCSAGPVGDDMFHWQATIMGPNDSPYQGGVFFLTIHFPTDYPFKPPKVAFTTRIYHPNINSNGSICLDILRSQWSPALTISKVLLSICSLLCDPNPDDPLVPEIARIYKTDRDKYNRLAREWTEKYAM
>tr|A0A7J8B624|A0A7J8B624_PIPKU/1-147 [subseq from] Ubiquitin conjugating enzyme E2 D3 OS=Pipistrellus kuhlii OX=59472 GN=mPipKuh1_018353 PE=3 SV=1
MALKRINKELSDLARDPPAQCSAGPVGDDMFHWQATIMGPNDSPYQGGVFFLTIHFPTDYPFKPPKVAFTTRIYHPNINSNGSICLDILRSQWSPALTISKVLLSICSLLCDPNPDDPLVPEIARIYKTDRDKYNRISREWTQKYAM
>tr|A0A7J8B6S9|A0A7J8B6S9_PIPKU/1-147 [subseq from] Ubiquitin conjugating enzyme E2 D3 OS=Pipistrellus kuhlii OX=59472 GN=mPipKuh1_018353 PE=3 SV=1
MALKRINKELSDLARDPPAQCSAGPVGDDMFHWQATIMGPNDSPYQGGVFFLTIHFPTDYPFKPPKVAFTTRIYHPNINSNGSICLDILRSQWSPALTISKVLLSICSLLCDPNPDDPLVPEIARIYKTDRDKYNRLAREWTEKYAM
>tr|A0A341ARF9|A0A341ARF9_NEOAA/1-147 [subseq from] ubiquitin-conjugating enzyme E2 D3 OS=Neophocaena asiaeorientalis asiaeorientalis OX=1706337 GN=UBE2D3 PE=3 SV=1
MALKRINKELSDLARDPPAQCSAGPVGDDMFHWQATIMGPNDSPYQGGVFFLTIHFPTDYPFKPPKVAFTTRIYHPNINSNGSICLDILRSQWSPALTISKVLLSICSLLCDPNPDDPLVPEIARIYKTDRDKYNRISREWTQKYAM
>tr|A0A6I9KB29|A0A6I9KB29_CHRAS/1-147 [subseq from] ubiquitin-conjugating enzyme E2 D3 isoform X2 OS=Chrysochloris asiatica OX=185453 GN=UBE2D3 PE=3 SV=1
MALKRINKELSDLARDPPAQCSAGPVGDDMFHWQATIMGPNDSPYQGGVFFLTIHFPTDYPFKPPKVAFTTRIYHPNINSNGSICLDILRSQWSPALTISKVLLSICSLLCDPNPDDPLVPEIARIYKTDRDKYNRISREWTQKYAM
>tr|A0A7J8EAY7|A0A7J8EAY7_ROUAE/1-147 [subseq from] Ubiquitin conjugating enzyme E2 D3 OS=Rousettus aegyptiacus OX=9407 GN=HJG63_020189 PE=3 SV=1
MALKRINKELSDLARDPPAQCSAGPVGDDMFHWQATIMGPNDSPYQGGVFFLTIHFPTDYPFKPPKVAFTTRIYHPNINSNGSICLDILRSQWSPALTISKVLLSICSLLCDPNPDDPLVPEIARIYKTDRDKYNRLAREWTEKYAM
>tr|A0A7J8EAZ4|A0A7J8EAZ4_ROUAE/1-147 [subseq from] Ubiquitin conjugating enzyme E2 D3 OS=Rousettus aegyptiacus OX=9407 GN=HJG63_020189 PE=3 SV=1
MALKRINKELSDLARDPPAQCSAGPVGDDMFHWQATIMGPNDSPYQGGVFFLTIHFPTDYPFKPPKVAFTTRIYHPNINSNGSICLDILRSQWSPALTISKVLLSICSLLCDPNPDDPLVPEIARIYKTDRDKYNRISREWTQKYAM
>tr|A0A7J8K3H5|A0A7J8K3H5_MOLMO/1-147 [subseq from] Ubiquitin conjugating enzyme E2 D3 OS=Molossus molossus OX=27622 GN=HJG59_019088 PE=3 SV=1
MALKRINKELSDLARDPPAQCSAGPVGDDMFHWQATIMGPNDSPYQGGVFFLTIHFPTDYPFKPPKVAFTTRIYHPNINSNGSICLDILRSQWSPALTISKVLLSICSLLCDPNPDDPLVPEIARIYKTDRDKYNRISREWTQKYAM
>tr|A0A7J8K3X9|A0A7J8K3X9_MOLMO/1-147 [subseq from] Ubiquitin conjugating enzyme E2 D3 OS=Molossus molossus OX=27622 GN=HJG59_019088 PE=3 SV=1
MALKRINKELSDLARDPPAQCSAGPVGDDMFHWQATIMGPNDSPYQGGVFFLTIHFPTDYPFKPPKVAFTTRIYHPNINSNGSICLDILRSQWSPALTISKVLLSICSLLCDPNPDDPLVPEIARIYKTDRDKYNRLAREWTEKYAM
>tr|A0A2K6PHZ2|A0A2K6PHZ2_RHIRO/1-147 [subseq from] UBC core domain-containing protein OS=Rhinopithecus roxellana OX=61622 GN=UBE2D3 PE=3 SV=1
MALKRINKELSDLARDPPAQCSAGPVGDDMFHWQATIMGPNDSPYQGGVFFLTIHFPTDYPFKPPKVAFTTRIYHPNINSNGSICLDILRSQWSPALTISKVLLSICSLLCDPNPDDPLVPEIARIYKTDRDKYNRISREWTQKYAM
>tr|A0A7N4PRI2|A0A7N4PRI2_SARHA/1-147 [subseq from] UBC core domain-containing protein OS=Sarcophilus harrisii OX=9305 PE=3 SV=1
MALKRINKELSDLARDPPAQCSAGPVGDDMFHWQATIMGPNDSPYQGGVFFLTIHFPTDYPFKPPKVAFTTRIYHPNINSNGSICLDILRSQWSPALTISKVLLSICSLLCDPNPDDPLVPEIARIYKTDRDKYNRLAREWTEKYAM
>tr|A0A6P6HNZ1|A0A6P6HNZ1_PUMCO/1-147 [subseq from] ubiquitin-conjugating enzyme E2 D3 isoform X1 OS=Puma concolor OX=9696 GN=UBE2D3 PE=3 SV=1
MALKRINKELSDLARDPPAQCSAGPVGDDMFHWQATIMGPNDSPYQGGVFFLTIHFPTDYPFKPPKVAFTTRIYHPNINSNGSICLDILRSQWSPALTISKVLLSICSLLCDPNPDDPLVPEIARIYKTDRDKYNRISREWTQKYAM
>tr|A0A7N5JY83|A0A7N5JY83_AILME/1-147 [subseq from] Ubiquitin conjugating enzyme E2 D3 OS=Ailuropoda melanoleuca OX=9646 GN=UBE2D3 PE=3 SV=1
MALKRINKELSDLARDPPAQCSAGPVGDDMFHWQATIMGPNDSPYQGGVFFLTIHFPTDYPFKPPKVAFTTRIYHPNINSNGSICLDILRSQWSPALTISKVLLSICSLLCDPNPDDPLVPEIARIYKTDRDKYNRLAREWTEKYAM
>tr|A0A834BR71|A0A834BR71_9CHIR/1-147 [subseq from] Ubiquitin conjugating enzyme E2 D3 OS=Phyllostomus discolor OX=89673 GN=HJG60_019852 PE=4 SV=1
MALKRINKELSDLARDPPAQCSAGPVGDDMFHWQATIMGPNDSPYQGGVFFLTIHFPTDYPFKPPKVAFTTRIYHPNINSNGSICLDILRSQWSPALTISKVLLSICSLLCDPNPDDPLVPEIARIYKTDRDKYNRLAREWTEKYAM
>tr|A0A834EXV7|A0A834EXV7_9CHIR/1-147 [subseq from] Ubiquitin conjugating enzyme E2 D3 OS=Phyllostomus discolor OX=89673 GN=HJG60_019852 PE=4 SV=1
MALKRINKELSDLARDPPAQCSAGPVGDDMFHWQATIMGPNDSPYQGGVFFLTIHFPTDYPFKPPKVAFTTRIYHPNINSNGSICLDILRSQWSPALTISKVLLSICSLLCDPNPDDPLVPEIARIYKTDRDKYNRISREWTQKYAM
>tr|F1S105|F1S105_PIG/1-147 [subseq from] Ubiquitin-conjugating enzyme E2 D3 isoform 1 OS=Sus scrofa OX=9823 GN=UBE2D3 PE=3 SV=3
MALKRINKELSDLARDPPAQCSAGPVGDDMFHWQATIMGPNDSPYQGGVFFLTIHFPTDYPFKPPKVAFTTRIYHPNINSNGSICLDILRSQWSPALTISKVLLSICSLLCDPNPDDPLVPEIARIYKTDRDKYNRISREWTQKYAM
>tr|F6URZ8|F6URZ8_MACMU/1-147 [subseq from] Ubiquitin conjugating enzyme E2 D3 OS=Macaca mulatta OX=9544 GN=UBE2D3 PE=2 SV=3
MALKRINKELSDLARDPPAQCSAGPVGDDMFHWQATIMGPNDSPYQGGVFFLTIHFPTDYPFKPPKVAFTTRIYHPNINSNGSICLDILRSQWSPALTISKVLLSICSLLCDPNPDDPLVPEIARIYKTDRDKYNRISREWTQKYAM
>tr|F6UWR2|F6UWR2_HORSE/1-147 [subseq from] Ubiquitin conjugating enzyme E2 D3 OS=Equus caballus OX=9796 GN=UBE2D3 PE=3 SV=3
MALKRINKELSDLARDPPAQCSAGPVGDDMFHWQATIMGPNDSPYQGGVFFLTIHFPTDYPFKPPKVAFTTRIYHPNINSNGSICLDILRSQWSPALTISKVLLSICSLLCDPNPDDPLVPEIARIYKTDRDKYNRISREWTQKYAM
>tr|F6Z536|F6Z536_CALJA/1-147 [subseq from] Ubiquitin-conjugating enzyme E2 D3 isoform 1 OS=Callithrix jacchus OX=9483 GN=UBE2D3 PE=2 SV=1
MALKRINKELSDLARDPPAQCSAGPVGDDMFHWQATIMGPNDSPYQGGVFFLTIHFPTDYPFKPPKVAFTTRIYHPNINSNGSICLDILRSQWSPALTISKVLLSICSLLCDPNPDDPLVPEIARIYKTDRDKYNRISREWTQKYAM
>tr|F7FZ60|F7FZ60_ORNAN/1-147 [subseq from] UBC core domain-containing protein OS=Ornithorhynchus anatinus OX=9258 GN=UBE2D3 PE=3 SV=3
MALKRINKELSDLARDPPAQCSAGPVGDDMFHWQATIMGPNDSPYQGGVFFLTIHFPTDYPFKPPKVAFTTRIYHPNINSNGSICLDILRSQWSPALTISKVLLSICSLLCDPNPDDPLVPEIARIYKTDRDKYNRLAREWTEKYAM
>tr|G3IJ85|G3IJ85_CRIGR/1-147 [subseq from] Ubiquitin-conjugating enzyme E2 D3 OS=Cricetulus griseus OX=10029 GN=I79_023918 PE=3 SV=1
MALKRINKELSDLARDPPAQCSAGPVGDDMFHWQATIMGPNDSPYQGGVFFLTIHFPTDYPFKPPKVAFTTRIYHPNINSNGSICLDILRSQWSPALTISKVLLSICSLLCDPNPDDPLVPEIARIYKTDRDKYNRISREWTQKYAM
>tr|J3S9U1|J3S9U1_CROAD/1-147 [subseq from] Ubiquitin-conjugating enzyme E2 D3 OS=Crotalus adamanteus OX=8729 PE=2 SV=1
MALKRINKELSDLARDPPAQCSAGPVGDDMFHWQATIMGPNDSPYQGGVFFLTIHFPTDYPFKPPKVAFTTRIYHPNINSNGSICLDILRSQWSPALTISKVLLSICSLLCDPNPDDPLVPEIARIYKTDRDKYNRISREWTQKYAM
>tr|K7DU41|K7DU41_PANTR/1-147 [subseq from] UBE2D3 isoform 10 OS=Pan troglodytes OX=9598 GN=UBE2D3 PE=2 SV=1
MALKRINKELSDLARDPPAQCSAGPVGDDMFHWQATIMGPNDSPYQGGVFFLTIHFPTDYPFKPPKVAFTTRIYHPNINSNGSICLDILRSQWSPALTISKVLLSICSLLCDPNPDDPLVPEIARIYKTDRDKYNRISREWTQKYAM
>tr|K7FJG2|K7FJG2_PELSI/1-147 [subseq from] UBC core domain-containing protein OS=Pelodiscus sinensis OX=13735 GN=UBE2D3 PE=3 SV=1
MALKRINKELSDLARDPPAQCSAGPVGDDMFHWQATIMGPNDSPYQGGVFFLTIHFPTDYPFKPPKVAFTTRIYHPNINSNGSICLDILRSQWSPALTISKVLLSICSLLCDPNPDDPLVPEIARIYKTDRDKYNRISREWTQKYAM
>tr|K9IG11|K9IG11_DESRO/1-147 [subseq from] Putative ubiquitin-conjugating enzyme e2 d3 OS=Desmodus rotundus OX=9430 PE=2 SV=1
MALKRINKELSDLARDPPAQCSAGPVGDDMFHWQATIMGPNDSPYQGGVFFLTIHFPTDYPFKPPKVAFTTRIYHPNINSNGSICLDILRSQWSPALTISKVLLSICSLLCDPNPDDPLVPEIARIYKTDRDKYNRISREWTQKYAM
>tr|Q2HQ72|Q2HQ72_OESDE/1-147 [subseq from] Putative ubiquitin conjugating enzyme 2 OS=Oesophagostomum dentatum OX=61180 GN=ubc2 PE=2 SV=1
MALKRIQKELQDLGRDPPAQCSAGPVGDDLFHWQATIMGPPESPYQGGVFFLTIHFPTDYPFKPPKVAFTTRIYHPNINSNGSICLDILRSQWSPALTTSKVLLSICSLLCDPNPDDPLVPEIARIYKTDRDRYNQLAREWTQKYAM
>tr|Q4QQL2|Q4QQL2_MOUSE/1-147 [subseq from] Ubiquitin-conjugating enzyme E2D 3 (UBC4/5 homolog, yeast) OS=Mus musculus OX=10090 GN=Ube2d3 PE=2 SV=1
MALKRINKELSDLARDPPAQCSAGPVGDDMFHWQATIMGPNDSPYQGGVFFLTIHFPTDYPFKPPKVAFTTRIYHPNINSNGSICLDILRSQWSPALTISKVLLSICSLLCDPNPDDPLVPEIARIYKTDRDKYNRISREWTQKYAM
>tr|Q5ZL59|Q5ZL59_CHICK/1-147 [subseq from] UBC core domain-containing protein OS=Gallus gallus OX=9031 GN=UBE2D3 PE=2 SV=1
MALKRINKELSDLARDPPAQCSAGPVGDDMFHWQATIMGPNDSPYQGGVFFLTIHFPTDYPFKPPKVAFTTRIYHPNINSNGSICLDILRSQWSPALTISKVLLSICSLLCDPNPDDPLVPEIARIYKTDRDKYNRISREWTQKYAM
>tr|T1DHP5|T1DHP5_CROHD/1-147 [subseq from] Ubiquitin-conjugating enzyme E2 D3 OS=Crotalus horridus OX=35024 PE=2 SV=1
MALKRINKELSDLARDPPAQCSAGPVGDDMFHWQATIMGPNDSPYQGGVFFLTIHFPTDYPFKPPKVAFTTRIYHPNINSNGSICLDILRSQWSPALTISKVLLSICSLLCDPNPDDPLVPEIARIYKTDRDKYNRISREWTQKYAM
>tr|U3FVP5|U3FVP5_MICFL/1-147 [subseq from] Ubiquitin-conjugating enzyme E2 D3 OS=Micrurus fulvius OX=8637 PE=2 SV=1
MALKRINKELSDLARDPPAQCSAGPVGDDMFHWQATIMGPNDSPYQGGVFFLTIHFPTDYPFKPPKVAFTTRIYHPNINSNGSICLDILRSQWSPALTISKVLLSICSLLCDPNPDDPLVPEIARIYKTDRDKYNRISREWTQKYAM
>tr|W5NX15|W5NX15_SHEEP/1-147 [subseq from] Ubiquitin-conjugating enzyme E2 D3 OS=Ovis aries OX=9940 GN=LOC101111026 PE=3 SV=1
MALKRINKELSDLARDPPAQCSAGPVGDDMFHWQATIMGPNDSPYQGGVFFLTIHFPTDYPFKPPKVAFTTRIYHPNINSNGSICLDILRSQWSPALTISKVLLSICSLLCDPNPDDPLVPEIARIYKTDRDKYNRISREWTQKYAM
>tr|A0A4W4DXS8|A0A4W4DXS8_ELEEL/13-152 [subseq from] UBC core domain-containing protein OS=Electrophorus electricus OX=8005 GN=ube2d1 PE=3 SV=1
-------SELQDLQRDPPAQCSAGPVGDDLFHWQATIMGPSDSAYQGGVFFLTIHFPTDYPFKPPKVAFTTKIYHPNINSNGSICLDILRSQWSPALTVSKVLLSICSLLCDPNPDDPLVPDIAHIYKSDKEKYNRLAREWTQKYAM
>tr|A0A6G1R7W6|A0A6G1R7W6_9GRUI/177-323 [subseq from] Ubiquitin conjugating enzyme E2 D3 (Fragment) OS=Gallirallus okinawae OX=547194 PE=3 SV=1
MALKRINKELSDLARDPPAQCSAGPVGDDMFHWQATIMGPNDSPYQGGVFFLTIHFPTDYPFKPPKVAFTTRIYHPNINSNGSICLDILRSQWSPALTISKVLLSICSLLCDPNPDDPLVPEIARIYKTDREKYNRIAREWTQKYAM
>tr|T1KGY1|T1KGY1_TETUR/62-208 [subseq from] UBC core domain-containing protein OS=Tetranychus urticae OX=32264 PE=3 SV=2
MALKRIKKELEDLKRDPPAQCSAGPVGDDLFHWQATIMGPPDSPYQGGVFFLTIHFPTDYPFKPPKVAFTTRIYHPNINSNGSICLDILRSQWSPALTISKVLLSICSLLCDPNPDDPLVPEIAKVYKTDREKYNEMGREWTRKYAM
>tr|A0A4X1VJS6|A0A4X1VJS6_PIG/2-147 [subseq from] UBC core domain-containing protein OS=Sus scrofa OX=9823 PE=3 SV=1
-ALKRLKKELNDLARDPPAQCSAGPVGDDMFHWQATIMGPNDSPYQGGVFFLTIHFPTDYPFKPPKVAFTTRIYHPNINSNGSICLDILRSQWSPALTISKVLLSICSLLCDPNPDDPLVPEIARIYKTDREKYNRIAREWTQKYAM
>tr|A0A1U7R625|A0A1U7R625_MESAU/1-146 [subseq from] ubiquitin-conjugating enzyme E2 D4 isoform X2 OS=Mesocricetus auratus OX=10036 GN=Ube2d4 PE=3 SV=1
MALRRIQKELTDLQRDPPAQCSAGPVGDDLFHWQATIMGPNDSPYQGGVFFLTIHFPTDYPFKPPKVAFTTKIYHPNINSNGNICLDILRSQWSPALTVSKVLLSICSLLCDPNPDDPLVPEIAHTYKADREKYSRLAREWTQKYA-
>tr|A0A3Q3EY76|A0A3Q3EY76_9LABR/1-147 [subseq from] Ubiquitin-conjugating enzyme E2 D3-like OS=Labrus bergylta OX=56723 PE=3 SV=1
MALKRINKELQDLQKDPPAQCSAGPVGDDLFHWQATIMGPGDSPYQGGVFFLTIHFPTDYPFKPPKVAFTTKIYHPNINSNGSICLDILRSQWSPALTVSKVLLSICSLLCDPNPDDPLVPDIAQIYKNDKLRYNRIAKDWTSKYAM
>tr|A0A090LJS3|A0A090LJS3_STRRB/1-147 [subseq from] Ubiquitin-conjugating enzyme E2 D2 OS=Strongyloides ratti OX=34506 GN=SRAE_2000242700 PE=3 SV=1
MALKRIQKELQDLGRDPPAQCSAGPVGDDLFHWQATIMGPAESPYQGGVFFLTIHFPTDYPFKPPKVAFTTKIYHPNINSNGSICLDILRTQWSPALTISKVLLSICSLLCDPNPDDPLVPEIAKLYKSDREKYNQTGREWTQKYAM
>tr|A0A0K0EZ71|A0A0K0EZ71_STRVS/1-147 [subseq from] Ubiquitin-conjugating enzyme E2 D2 (inferred by orthology to a human protein) OS=Strongyloides venezuelensis OX=75913 PE=3 SV=1
MALKRIQKELQDLGRDPPAQCSAGPVGDDLFHWQATIMGPAESPYQGGVFFLTIHFPTDYPFKPPKVAFTTKIYHPNINSNGSICLDILRTQWSPALTISKVLLSICSLLCDPNPDDPLVPEIAKLYKSDREKYNQTGREWTQKYAM
>tr|A0A0N5BT89|A0A0N5BT89_STREA/1-147 [subseq from] UBIQUITIN_CONJUGAT_2 domain-containing protein OS=Strongyloides papillosus OX=174720 PE=3 SV=1
MALKRIQKELQDLGRDPPAQCSAGPVGDDLFHWQATIMGPAESPYQGGVFFLTIHFPTDYPFKPPKVAFTTKIYHPNINSNGSICLDILRTQWSPALTISKVLLSICSLLCDPNPDDPLVPEIAKLYKSDREKYNQTGREWTQKYAM
>tr|A0A6J2VZS7|A0A6J2VZS7_CHACN/1-147 [subseq from] ubiquitin-conjugating enzyme E2 D2-like OS=Chanos chanos OX=29144 GN=LOC115818235 PE=3 SV=1
MALKRITKELNDLARDPPAQCSAGPVGDDTFHWQATIMGPNDSPYQGGVFFLTIHFPTDYPFKPPKVAFTTRIYHPNINSNGSICLDILRSQWSPALTISKVLLSICSLLCDPNPDDPLVPEIARIYKTDREKYNRIAREWTQKYAM
>tr|E3TCE9|E3TCE9_ICTFU/1-147 [subseq from] Ubiquitin-conjugating enzyme e2 d2 OS=Ictalurus furcatus OX=66913 GN=UB2D2 PE=2 SV=1
MALKRIHKELTDLGRDPPAQCSAGPVGDDLFHWQATIMGPNDSPYQGGVFFLTIHFPTDYPFKPPKVAFTTRIYHPNINSNGSICLDILRSQWSPALTISKVLLTICSLLCDPNPDDPLVPEIARIYKTDNEKYNRIAREWTQKYAM
>tr|F1LCL7|F1LCL7_ASCSU/1-147 [subseq from] Ubiquitin-conjugating enzyme E2 2 OS=Ascaris suum OX=6253 PE=2 SV=1
MALKRIQKELQDLGRDPPAQCSAGPVGDDLFHWQATIMGPPESPYQGGVFFLTIHFPTDYPFKPPKVAFTTRIYHPNINSNGSICLDILRSQWSPALTISKVLLSICSLLCDPNPDDPLVPEIARIYKTDRDRYNQLAREWTQKFAM
>tr|A0A6G1SJD3|A0A6G1SJD3_9ACAR/1-147 [subseq from] Ubiquitin-conjugating enzyme E2 OS=Aceria tosichella OX=561515 GN=eff_0 PE=3 SV=1
MALKRINKELMDLGRDPPAQCSAGPVGDDLFHWQATIMGPPDSPYQGGVFFLTIHFPTDYPFKPPKVAFTTRIYHPNINSNGSICLDILRAQWSPALTISKVLLSICSLLCDPNPDDPLVPEIARIYKTDREKYNELAREWTRKYAM
>tr|A0A822IE35|A0A822IE35_9NEOB/1-147 [subseq from] (mimic poison frog) hypothetical protein OS=Ranitomeya imitator OX=111125 GN=RIMITATOR_LOCUS14230931 PE=4 SV=1
MALKRIQKELMDLQRDPPAQCSAGPVGEDLFHWQATIMGPNDSPFQGGVFFLTIHFPTDYPFKPPKVAFTTKIYHPNINSNGSICLDILRSQWSPALTVSKVLLSICSLLCDPNPDDPLVPEIAHTYKADREKYNRLAREWTSKYAM
>tr|A0A044VI60|A0A044VI60_ONCVO/1-147 [subseq from] UBC core domain-containing protein OS=Onchocerca volvulus OX=6282 PE=3 SV=1
MALKRIQKELQDLGRDPPAQCSAGPVGDDLFHWQATIMGPPESPYQGGVFFLTIHFPTDYPFKPPKVAFTTRMYHPNINSNGSICLDILRSQWSPALTISKVLLSICSLLCDPNPDDPLVPEIARVYKTDRDRYNQLAREWTQKYAM
>tr|A0A0I9N4U8|A0A0I9N4U8_BRUMA/1-147 [subseq from] Bm5108 OS=Brugia malayi OX=6279 GN=bma-let-70.2 PE=3 SV=1
MALKRIQKELQDLGRDPPAQCSAGPVGDDLFHWQATIMGPPESPYQGGVFFLTIHFPTDYPFKPPKVAFTTRMYHPNINSNGSICLDILRSQWSPALTISKVLLSICSLLCDPNPDDPLVPEIARVYKTDRDRYNQLAREWTQKYAM
>tr|A0A182E2F9|A0A182E2F9_ONCOC/1-147 [subseq from] UBC core domain-containing protein OS=Onchocerca ochengi OX=42157 GN=NOO_LOCUS2159 PE=3 SV=1
MALKRIQKELQDLGRDPPAQCSAGPVGDDLFHWQATIMGPPESPYQGGVFFLTIHFPTDYPFKPPKVAFTTRMYHPNINSNGSICLDILRSQWSPALTISKVLLSICSLLCDPNPDDPLVPEIARVYKTDRDRYNQLAREWTQKYAM
>tr|A0A1I7W5F6|A0A1I7W5F6_LOALO/1-147 [subseq from] Ubiquitin-conjugating enzyme E2 2 OS=Loa loa OX=7209 GN=LOAG_06620 PE=3 SV=1
MALKRIQKELQDLGRDPPAQCSAGPVGDDLFHWQATIMGPPESPYQGGVFFLTIHFPTDYPFKPPKVAFTTRMYHPNINSNGSICLDILRSQWSPALTISKVLLSICSLLCDPNPDDPLVPEIARVYKTDRDRYNQLAREWTQKYAM
>tr|A0A238BU29|A0A238BU29_9BILA/1-147 [subseq from] Ubiquitin--protein ligase OS=Onchocerca flexuosa OX=387005 GN=X798_04196 PE=3 SV=1
MALKRIQKELQDLGRDPPAQCSAGPVGDDLFHWQATIMGPPESPYQGGVFFLTIHFPTDYPFKPPKVAFTTRMYHPNINSNGSICLDILRSQWSPALTISKVLLSICSLLCDPNPDDPLVPEIARVYKTDRDRYNQLAREWTQKYAM
>tr|A0A3P6SNP3|A0A3P6SNP3_LITSI/1-147 [subseq from] UBC core domain-containing protein OS=Litomosoides sigmodontis OX=42156 GN=NLS_LOCUS3334 PE=3 SV=1
MALKRIQKELQDLGRDPPAQCSAGPVGDDLFHWQATIMGPPESPYQGGVFFLTIHFPTDYPFKPPKVAFTTRMYHPNINSNGSICLDILRSQWSPALTISKVLLSICSLLCDPNPDDPLVPEIARVYKTDRDRYNQLAREWTQKYAM
>tr|A0A4E9FNR7|A0A4E9FNR7_BRUMA/1-147 [subseq from] Ubiquitin-conjugating enzyme E2-17 kDa, putative OS=Brugia malayi OX=6279 GN=Bm5108 PE=3 SV=1
MALKRIQKELQDLGRDPPAQCSAGPVGDDLFHWQATIMGPPESPYQGGVFFLTIHFPTDYPFKPPKVAFTTRMYHPNINSNGSICLDILRSQWSPALTISKVLLSICSLLCDPNPDDPLVPEIARVYKTDRDRYNQLAREWTQKYAM
>tr|A0A674BT20|A0A674BT20_SALTR/1-147 [subseq from] Ubiquitin-conjugating enzyme E2 D2-like OS=Salmo trutta OX=8032 GN=LOC115173338 PE=3 SV=1
MALKRIHKELNDLARDPPAQCSAGPVGDDMFHWQATIMGPNDSPYQGGVFFLTIHFPTDYPFKPPKLAFTTRIYHPNINSNGSICLDILRSQWSPALTISKVLLSICSLLCDPNPDDPLVPEIARIYKTDTEKYNRIAREWTQKYAM
>tr|A0A6P3VRT1|A0A6P3VRT1_CLUHA/1-147 [subseq from] ubiquitin-conjugating enzyme E2 D2 OS=Clupea harengus OX=7950 GN=LOC105896974 PE=3 SV=1
MALKRIHKELNDLARDPPAQCSAGPVGDDMFHWQATIMGPNDSPYQGGVFFLTIHFPTDYPFKPPKVAFTTRIYHPNINSNGSICLDILRSQWSPALTISKVLLSICSLLCDPNPDDPLVPEIACIYKTDREKYNRIAREWTQKYAM
>tr|B9EN06|B9EN06_SALSA/1-147 [subseq from] Ubiquitin-conjugating enzyme E2 D2 OS=Salmo salar OX=8030 GN=UB2D2 PE=2 SV=1
MALKRIHKELNDLARDPPAQCSAGPVGDDMFHWQATIMGPNDSPYQGGVFFLTIHFPTDYPFKPPKLAFTTRIYHPNINSNGSICLDILRSQWSPALTISKVLLSICSLLCDPNPDDPLVPEIARIYKTDTEKYNRIAREWTQKYAM
>tr|J9FDF5|J9FDF5_WUCBA/1-147 [subseq from] Ubiquitin-conjugating enzyme E2-17 kDa OS=Wuchereria bancrofti OX=6293 GN=WBA_LOCUS10221 PE=3 SV=1
MALKRIQKELQDLGRDPPAQCSAGPVGDDLFHWQATIMGPPESPYQGGVFFLTIHFPTDYPFKPPKVAFTTRMYHPNINSNGSICLDILRSQWSPALTISKVLLSICSLLCDPNPDDPLVPEIARVYKTDRDRYNQLAREWTQKYAM
>tr|A0A6J1T2W4|A0A6J1T2W4_FRAOC/1-147 [subseq from] ubiquitin-conjugating enzyme E2-17 kDa OS=Frankliniella occidentalis OX=133901 GN=LOC113212711 PE=3 SV=1
MALKRINKELMDLGRDPPAQCSAGPVGDDLFHWQATIMGPPDSPYQGGVFFLTIHFPTDYPFKPPKVAFTTRIYHPNINSNGSICLDILRSQWSPALTISKVLLSICSLLCDPNPDDPLVPEIARIYKTDREKYNELAKEWTRKYAM
>tr|A0A151NR70|A0A151NR70_ALLMI/1-147 [subseq from] Ubiquitin-conjugating enzyme E2 D2 OS=Alligator mississippiensis OX=8496 GN=UBE2D2 PE=3 SV=1
MALKRIHKELNDLARDPPAQCSAGPVGDDMFHWQATIMGPNDSPYQGGVFFLTIHFPTDYPFKPPKVAFTTRIYHPNINSNGSICLDILRSQWSPALTISKVLLSICSLLCDPNPDDPLVPEIARIYKTDREKYNRIAREWTQKYAI
>tr|A0A6A5EKA3|A0A6A5EKA3_PERFL/1-147 [subseq from] UBC core domain-containing protein OS=Perca fluviatilis OX=8168 GN=PFLUV_G00076620 PE=3 SV=1
MALKRIQKELSDLQRDPPAQCSAGPVGEDLFHWQATIMGPSDSPYQSGVFFLTIHFPTDYPFKPPKVAFTTKIYHPNINSNGSICLDILRSQWSPALTVSKVLLSICSLLCDPNPDDPLVPEIAHTYKADRERYNKSAREWTHKYAM
>tr|A0A6P5QSB8|A0A6P5QSB8_MUSCR/1-147 [subseq from] ubiquitin-conjugating enzyme E2 D4 isoform X3 OS=Mus caroli OX=10089 GN=Ube2d4 PE=3 SV=1
MALKRIQKELTDLQRDPPAQCSAGPVGDDLLHWQATIMGPNDSPYQGGVFFLTIHFPTDYPFKPPKVVFTTRIYHPNINSNGSICLDILRSQWSPALTVSKVLLSICSLLCDPNPDDPLVPEIAHTYKADREKYNRLAREWTQKYAI
>tr|A0A2D4NNC7|A0A2D4NNC7_MICSU/25-171 [subseq from] UBC core domain-containing protein (Fragment) OS=Micrurus surinamensis OX=129470 PE=3 SV=1
MALKRINKELSDLARDPPAQCSAGPVGDDMFHWQATIMGPNDSPYQGGVFFLTIHFPTDYPFKPPKVAFTTRIYHPNINSNGSICLDILRSQWSPALTISKVLLSICSLLCDPNPDDPLVPEIARIYKTDRDKYNRISREWTQKYAM
>tr|V9KL90|V9KL90_CALMI/1-147 [subseq from] Ubiquitin-conjugating enzyme E2 D2 OS=Callorhinchus milii OX=7868 GN=ube2d3 PE=2 SV=1
MALKRINKELLDFARDPPAQCSAGPVGDDLFHWQATIMGPNDSPYQGGVFFLTIHFPTDYPFKPPKVAFTTRIYHPNINSNGSICLDILRSQWSPALTISKVLLSICSLLCDPNPDDPLVPEIARIYKTDREKYNRIAREWTQKYAM
>tr|A0A060WZG1|A0A060WZG1_ONCMY/1-147 [subseq from] UBC core domain-containing protein OS=Oncorhynchus mykiss OX=8022 GN=GSONMT00024577001 PE=3 SV=1
MALKRIHKELNDLGRDPPAQCSAGPVGDDMFHWQATIMGPNDSPYQGGVFFLTIHFPTDYPFKPPKLAFTTRIYHPNINSNGSICLDILRSQWSPALTISKVLLSICSLLCDPNPDDPLVPEIARIYKTDTEKYNRIAREWTQKYAM
>tr|A0A4W5PEB3|A0A4W5PEB3_9TELE/1-147 [subseq from] Ubiquitin conjugating enzyme E2 D3 OS=Hucho hucho OX=62062 GN=UBE2D3 PE=3 SV=1
MALKRIHKELNDLGRDPPAQCSAGPVGDDMFHWQATIMGPNDSPYQGGVFFLTIHFPTDYPFKPPKLAFTTRIYHPNINSNGSICLDILRSQWSPALTISKVLLSICSLLCDPNPDDPLVPEIARIYKTDTEKYNRIAREWTQKYAM
>tr|A0A674DEE5|A0A674DEE5_SALTR/1-147 [subseq from] Ubiquitin-conjugating enzyme E2 D2-like OS=Salmo trutta OX=8032 GN=LOC115205319 PE=3 SV=1
MALKRIHKELNDLGRDPPAQCSAGPVGDDMFHWQATIMGPNDSPYQGGVFFLTIHFPTDYPFKPPKLAFTTRIYHPNINSNGSICLDILRSQWSPALTISKVLLSICSLLCDPNPDDPLVPEIARIYKTDTEKYNRIAREWTQKYAM
>tr|B9EMG0|B9EMG0_SALSA/1-147 [subseq from] Ubiquitin-conjugating enzyme E2 D2 OS=Salmo salar OX=8030 GN=UB2D2 PE=2 SV=1
MALKRIHKELNDLGRDPPAQCSAGPVGDDMFHWQATIMGPNDSPYQGGVFFLTIHFPTDYPFKPPKLAFTTRIYHPNINSNGSICLDILRSQWSPALTISKVLLSICSLLCDPNPDDPLVPEIARIYKTDTEKYNRIAREWTQKYAM
>tr|A0A2I9LPW8|A0A2I9LPW8_9SCOR/1-147 [subseq from] Ubiquitin-conjugating enzyme E2-17 kDa OS=Centruroides hentzi OX=88313 PE=3 SV=1
MALKRINKELQDLGRDPPAQCSAGPVGDDLFHWQATIMGPPDSPYQGGVFFLTIHFPTDYPFKPPKVAFTTKIYHPNINSNGSICLDILRSQWSPALTISKVLLSICSLLCDPNADDPLVPEIAKIYKTDREKYNELAREWTRKYAM
>tr|A0A3P8S5Q3|A0A3P8S5Q3_AMPPE/1-147 [subseq from] Ubiquitin-conjugating enzyme E2D 1a OS=Amphiprion percula OX=161767 PE=3 SV=1
MALKRIQKELTDLQKDPPASCSAGPVGDDLFHWQATITGPNDSPYHGGVFFLSVHFPTDYPFKPPKVAFTTKIYHPNINSNGSICLDILRSQWSPALTVSKVLLSICSLLCDPNPDDPLVPDIAHIYKSDRQKYNKVAREWTQRYAM
>tr|A0A3Q1CZB5|A0A3Q1CZB5_AMPOC/1-147 [subseq from] Ubiquitin-conjugating enzyme E2 D4-like OS=Amphiprion ocellaris OX=80972 PE=3 SV=1
MALKRIQKELTDLQKDPPASCSAGPVGDDLFHWQATITGPNDSPYHGGVFFLSVHFPTDYPFKPPKVAFTTKIYHPNINSNGSICLDILRSQWSPALTVSKVLLSICSLLCDPNPDDPLVPDIAHIYKSDRQKYNKVAREWTQRYAM
>tr|A0A3B3T7J9|A0A3B3T7J9_9TELE/1-147 [subseq from] Ubiquitin-conjugating enzyme E2 D2-like OS=Paramormyrops kingsleyae OX=1676925 GN=UBE2D3 PE=3 SV=1
MALKRIHKELNDLARDPPAQCSAGPVGDDMFHWQATIMGPNDSPYQGGVFFLTIHFPTDYPFKPPKVAFTTRIYHPNINSNGSICLDILRSQWSPALTISKVLLSICSLLCDPNPDDPLVPEIARIYKTDNEKYNRLAREWTEKYAM
>tr|A0A7I8WUG2|A0A7I8WUG2_BURXY/1-147 [subseq from] (pine wood nematode) hypothetical protein OS=Bursaphelenchus xylophilus OX=6326 GN=BXYJ_LOCUS9499 PE=3 SV=1
MALKRIQKELQDLGRDPPAQCSAGPVGDDLFHWQATIMGPPESPYQGGVFFLTIHFPTDYPFKPPKVSFTTRIYHPNINSNGSICLDILRSQWSPALTISKVLLSICSLLCDPNPDDPLVPEIARIYKTDRDRYNTLAREWTQKYAM
>tr|A0A811KYR6|A0A811KYR6_9BILA/1-147 [subseq from] Hypothetical protein OS=Bursaphelenchus okinawaensis OX=465554 GN=BOKJ2_LOCUS8743 PE=4 SV=1
MALKRIQKELQDLGRDPPAQCSAGPVGDDLFHWQATIMGPPESPYQGGVFFLTIHFPTDYPFKPPKVSFTTRIYHPNINSNGSICLDILRSQWSPALTISKVLLSICSLLCDPNPDDPLVPEIARIYKTDRDRYNTLAREWTQKYAM
>tr|A0A6P6DHX8|A0A6P6DHX8_OCTDE/1-147 [subseq from] ubiquitin-conjugating enzyme E2 D3 isoform X1 OS=Octodon degus OX=10160 GN=Ube2d3 PE=3 SV=1
MALKRINKELSDLARDPPAQCSAGPVGDDMFHWQATIMGPNDSPYQGGVFFLTIHFPTDYPFKPPKVAFTTRIYHPNINSNGSICLDILRSQWSPALTISKVLLSICSLLCDPNPDDPLVPEIARIYKTDRDKYNRLAREWTDKYAM
>tr|A0A1I7Z7T4|A0A1I7Z7T4_9BILA/112-258 [subseq from] UBIQUITIN_CONJUGAT_2 domain-containing protein OS=Steinernema glaseri OX=37863 PE=3 SV=1
MALKRIQKELQDLGRDPPAQCSAGPVGDDLFHWQATIMGPPESPYQGGVFFLTIHFPTDYPFKPPKVAFTTRIYHPNINSNGSICLDILRSQWSPALTISKVLLSICSLLCDPNPDDPLVPEIARIYKTDRDRYNQLAREWTQKYAM
>tr|A0A023FEA5|A0A023FEA5_AMBCJ/1-147 [subseq from] Putative effete OS=Amblyomma cajennense OX=34607 PE=2 SV=1
MALKRINKELQDLGRDPPAQCSAGPVGDDLFHWQATIMGPPDSPYQGGVFFLTIHFPTDYPFKPPKVAFTTRIYHPNINSNGSICLDILRSQWSPALTISKVLLSICSLLCDPNPDDPLVPEIAKIYKTDREKYNDLAKEWTRKYAM
>tr|A0A023GF12|A0A023GF12_AMBTT/1-147 [subseq from] Putative effete OS=Amblyomma triste OX=251400 PE=2 SV=1
MALKRINKELQDLGRDPPAQCSAGPVGDDLFHWQATIMGPPDSPYQGGVFFLTIHFPTDYPFKPPKVAFTTRIYHPNINSNGSICLDILRSQWSPALTISKVLLSICSLLCDPNPDDPLVPEIAKIYKTDREKYNDLAKEWTRKYAM
>tr|A0A131YU78|A0A131YU78_RHIAP/1-147 [subseq from] Ubiquitin-conjugating enzyme E2 D/E OS=Rhipicephalus appendiculatus OX=34631 PE=3 SV=1
MALKRINKELQDLGRDPPAQCSAGPVGDDLFHWQATIMGPPDSPYQGGVFFLTIHFPTDYPFKPPKVAFTTRIYHPNINSNGSICLDILRSQWSPALTISKVLLSICSLLCDPNPDDPLVPEIAKIYKTDREKYNDLAKEWTRKYAM
>tr|A0A1E1X0Y6|A0A1E1X0Y6_9ACAR/1-147 [subseq from] Putative ubiquitin-protein ligase OS=Amblyomma aureolatum OX=187763 PE=2 SV=1
MALKRINKELQDLGRDPPAQCSAGPVGDDLFHWQATIMGPPDSPYQGGVFFLTIHFPTDYPFKPPKVAFTTRIYHPNINSNGSICLDILRSQWSPALTISKVLLSICSLLCDPNPDDPLVPEIAKIYKTDREKYNDLAKEWTRKYAM
>tr|A0A224ZAU3|A0A224ZAU3_9ACAR/1-147 [subseq from] Ubiquitin-conjugating enzyme E2 D/E OS=Rhipicephalus zambeziensis OX=60191 PE=3 SV=1
MALKRINKELQDLGRDPPAQCSAGPVGDDLFHWQATIMGPPDSPYQGGVFFLTIHFPTDYPFKPPKVAFTTRIYHPNINSNGSICLDILRSQWSPALTISKVLLSICSLLCDPNPDDPLVPEIAKIYKTDREKYNDLAKEWTRKYAM
>tr|A0A6M2E3K0|A0A6M2E3K0_9ACAR/1-147 [subseq from] Putative ubiquitin-protein ligase OS=Amblyomma tuberculatum OX=48802 PE=3 SV=1
MALKRINKELQDLGRDPPAQCSAGPVGDDLFHWQATIMGPPDSPYQGGVFFLTIHFPTDYPFKPPKVAFTTRIYHPNINSNGSICLDILRSQWSPALTISKVLLSICSLLCDPNPDDPLVPEIAKIYKTDREKYNDLAKEWTRKYAM
>tr|L7M345|L7M345_RHIPC/1-147 [subseq from] Putative ubiquitin-protein ligase OS=Rhipicephalus pulchellus OX=72859 PE=2 SV=1
MALKRINKELQDLGRDPPAQCSAGPVGDDLFHWQATIMGPPDSPYQGGVFFLTIHFPTDYPFKPPKVAFTTRIYHPNINSNGSICLDILRSQWSPALTISKVLLSICSLLCDPNPDDPLVPEIAKIYKTDREKYNDLAKEWTRKYAM
>tr|A0A0K0DXK3|A0A0K0DXK3_STRER/27-173 [subseq from] UBC core domain-containing protein OS=Strongyloides stercoralis OX=6248 PE=3 SV=1
MALKRIQKELQDLGRDPPAQCSAGPVGDDLFHWQATIMGPAESPYQGGVFFLTIHFPTDYPFKPPKVAFTTKIYHPNINSNGSICLDILRTQWSPALTISKVLLSICSLLCDPNPDDPLVPEIAKLYKSDREKYNQTGREWTQKYAM
>tr|A0A6J2V276|A0A6J2V276_CHACN/1-147 [subseq from] ubiquitin-conjugating enzyme E2 D2-like isoform X1 OS=Chanos chanos OX=29144 GN=LOC115809033 PE=3 SV=1
MALKRIQKELTDLGRDPPAQCSAGPVGDDLFHWQATIMGPNESPYQGGVFFLTIHFPTDYPFKPPKVAFTTRIYHPNINSNGSICLDILRSQWSPALTISKVLLSICSLLCDPNPDDPLVPEIARIYKTDTEKYNRIAREWTHKYAM
>tr|C1BX26|C1BX26_ESOLU/1-147 [subseq from] Ubiquitin-conjugating enzyme E2 D2 OS=Esox lucius OX=8010 GN=UB2D2 PE=2 SV=1
MALKRIHKELNDLARDPPAQCSAGPVGDDMFHWQATIMGPNDSPYQGGVFFLTIHFPTDYPFKPPKVAFTTRIYHPNINSNGSICLDILRLQWSPALTISKVLLSICSLLCDPNPDDPLVPEIARIYKTDREKYNRIAREWTQKYAM
>tr|A0A6P3WES8|A0A6P3WES8_CLUHA/1-147 [subseq from] ubiquitin-conjugating enzyme E2 D2 isoform X2 OS=Clupea harengus OX=7950 GN=LOC105912373 PE=3 SV=1
MALKRIHKELNDLARDPPAQCSAGPVGDDMFHWQATIMGPNDSPYQGGVFFLTIHFPTDYPFKPPRLAFTTRIYHPNINSNGSICLDILRSQWSPALTISKVLLSICSLLCDPNPDDPLVPEIARIYKTDNEKYNRIAREWTQKYAM
>tr|W5ND30|W5ND30_LEPOC/1-147 [subseq from] Ubiquitin-conjugating enzyme E2 D4 OS=Lepisosteus oculatus OX=7918 PE=3 SV=1
MSMKSLKKELTDLQRDPPAQCSAGPVGDDLFHWQATIMGPNDSPYQGGVFFLTIHFPTDYPFKPPKVAFTTKIYHPNINSNGSICLDILRSQWSPALTVSKVLLSICSLLCDPNPDDPLVPEIAHTYKADREKYNRLAREWTQKYAM
>tr|A0A250XVB2|A0A250XVB2_CASCN/1-147 [subseq from] Ubiquitin-conjugating enzyme E2 D3 OS=Castor canadensis OX=51338 GN=UBE2D3 PE=3 SV=1
MALKRIHKELNDLARDPPAQCSAGPVGDDMFHWQATIMGPNDSPYQGGVFFLTIHFPTDYPFKPPKVAFTTRIYHPNINSNGSICLDILRSQWSPALTISKVLLSICSLLCDPNPDDPLVPEIARIYKTDRDKYNRLAREWTEKYAM
>tr|A0A4D5S584|A0A4D5S584_IXOSC/1-147 [subseq from] Putative ubiquitin-protein ligase (Fragment) OS=Ixodes scapularis OX=6945 PE=3 SV=1
MALKRINKELQDLGRDPPAQCSAGPVGDDLFHWQATIMGPPDSPYQGGVFFLTIHFPTDYPFKPPKVAFTTRIYHPNINSNGSICLDILRSQWSPALTISKVLLSICSLLCDPNPDDPLVPEIAKINKSDREKYNELAREWTRKYAM
>sp|Q06AA9|UB2D2_PIG/1-147 [subseq from] Ubiquitin-conjugating enzyme E2 D2 OS=Sus scrofa OX=9823 GN=UBE2D2 PE=2 SV=1
MALKRIHKELNDLARDPPAQCSAGPVGDDMFHWQATIMGPNDSPYQGGVFFLTIHFPTDYPFKPPKVAFTTRIYHPNINSNGSICLDILRSQWSPALTISKVLLSICSLLCDPNPDDPLVPEIARIYKTDRDKYNRISREWTQKYAM
>tr|A0A3P8ZHZ9|A0A3P8ZHZ9_ESOLU/1-147 [subseq from] Ubiquitin-conjugating enzyme E2 D2 OS=Esox lucius OX=8010 PE=3 SV=1
MALKRIHKELNDLARDPPAQCSAGPVGDDMFHWQATIMGPNDSPYQGGVFFLTIHFPTDYPFKPPKVAFTTRIYHPNINSNGSICLDILRSQWSPALTISKVLLSICSLLCDPNPDDPLVPEIARIYKTDTDKYNRIAREWTQKYAM
>tr|K9IGG0|K9IGG0_DESRO/1-147 [subseq from] Putative ubiquitin-conjugating enzyme e2 d2 OS=Desmodus rotundus OX=9430 PE=2 SV=1
MALKRIHKELNDLARDPPAQCSAGPVGDDMFHWQATIMGPNDSPYQGGVFFLTIHFPTDYPFKPPKVAFTTRIYHPNINSNGSICLDILRSQWSPALTISKVLLSICSLLCDPNPDDPLVPEIARIYKTDRDKYNRISREWTQKYAM
>tr|U3FST7|U3FST7_CALJA/1-147 [subseq from] Ubiquitin-conjugating enzyme E2 D2 isoform 1 OS=Callithrix jacchus OX=9483 GN=UBE2D2 PE=2 SV=1
MALKRIHKELNDLARDPPAQCSAGPVGDDMFHWQATIMGPNDSPYQGGVFFLTIHFPTDYPFKPPKVAFTTRIYHPNINSNGSICLDILRSQWSPALTISKVLLSICSLLCDPNPDDPLVPEIARIYKTDRDKYNRISREWTQKYAM
>tr|Q3U5V6|Q3U5V6_MOUSE/1-147 [subseq from] UBC core domain-containing protein OS=Mus musculus OX=10090 GN=Ube2d3 PE=2 SV=1
MALKRINKELSDLARDPPAQCSAGPVGDDMFHWQATIMGPNDSPYQGGVFFLTIHFPTDYPFKPPKVAFTTRIYHPNINSNGSICLDILRSQWSPALTISKVLLSICSLLCDPNPDDPLVPKIARIYKTDRDKYNRISREWTQKYAM
>tr|A0A7R9SF71|A0A7R9SF71_9CRUS/17-163 [subseq from] Hypothetical protein (Fragment) OS=Argulus foliaceus OX=509924 GN=AFOL1_LOCUS99553 PE=3 SV=1
MALKRINKELQDLSRDPPAQCSAGPVGDDLFHWQATIMGPPDSPYQGGVFFLTIHFPTDYPFKPPKVAFTTRIYHPNINSNGSICLDILRSQWSPALTISKVLLSICSLLCDPNPDDPLVPEIARIYKTDRGKYNELAREWTRKYAM
>tr|A0A023FHS9|A0A023FHS9_AMBCJ/1-147 [subseq from] Putative ubiquitin protein OS=Amblyomma cajennense OX=34607 PE=2 SV=1
MALKRIKKELEDLKRDPPAQCSAGPVNDDLFHWQATIMGPPDSPYQGGVFFLTIHFPTDYPFKPPKVAFTTRIYHPNINSNGSICLDILRSQWSPALTISKVLLSICSLLCDPNPDDPLVPEIARFYKTDREKYNELAREWTRKYAM
>tr|A0A0C9RSJ5|A0A0C9RSJ5_AMBAM/1-147 [subseq from] Putative ubiquitin protein ligase OS=Amblyomma americanum OX=6943 PE=2 SV=1
MALKRIKKELEDLKRDPPAQCSAGPVNDDLFHWQATIMGPPDSPYQGGVFFLTIHFPTDYPFKPPKVAFTTRIYHPNINSNGSICLDILRSQWSPALTISKVLLSICSLLCDPNPDDPLVPEIARFYKTDREKYNELAREWTRKYAM
>tr|A0A1E1WZ45|A0A1E1WZ45_9ACAR/1-147 [subseq from] Putative ubiquitin-protein ligase OS=Amblyomma aureolatum OX=187763 PE=2 SV=1
MALKRIKKELEDLKRDPPAQCSAGPVNDDLFHWQATIMGPPDSPYQGGVFFLTIHFPTDYPFKPPKVAFTTRIYHPNINSNGSICLDILRSQWSPALTISKVLLSICSLLCDPNPDDPLVPEIARFYKTDREKYNELAREWTRKYAM
>tr|A0A293MVA8|A0A293MVA8_ORNER/1-147 [subseq from] UBC core domain-containing protein (Fragment) OS=Ornithodoros erraticus OX=265619 PE=3 SV=1
MALKRIKKELEDLKRDPPAQCSAGPVNDDLFHWQATIMGPPDSPYQGGVFFLTIHFPTDYPFKPPKVAFTTRIYHPNINSNGSICLDILRSQWSPALTISKVLLSICSLLCDPNPDDPLVPEIARFYKTDREKYNELAREWTRKYAM
>tr|A0A2R5L9P5|A0A2R5L9P5_9ACAR/1-147 [subseq from] Putative ubiquitin protein OS=Ornithodoros turicata OX=34597 PE=3 SV=1
MALKRIKKELEDLKRDPPAQCSAGPVNDDLFHWQATIMGPPDSPYQGGVFFLTIHFPTDYPFKPPKVAFTTRIYHPNINSNGSICLDILRSQWSPALTISKVLLSICSLLCDPNPDDPLVPEIARFYKTDREKYNELAREWTRKYAM
>tr|A0A5D2B3M6|A0A5D2B3M6_GOSDA/1-67 [subseq from] Uncharacterized protein OS=Gossypium darwinii OX=34276 GN=ES288_D10G260100v1 PE=4 SV=1
MASKRILKELKDLQKDPPNFCSLAPENEEMFIWQATMPGPLNTPYEGGKFELRIHFPPDYPFKPPKV--------------------------------------------------------------------------------
>tr|A0A5D2B3M6|A0A5D2B3M6_GOSDA/66-112 [subseq from] Uncharacterized protein OS=Gossypium darwinii OX=34276 GN=ES288_D10G260100v1 PE=4 SV=1
----------------------------------------------------------------------------------------------------KVLLSIYSILGDPMLDDPYEENIANMYKTDRSQYEKVARNWTQKYAM
>tr|A0A5D2B3M6|A0A5D2B3M6_GOSDA/118-259 [subseq from] Uncharacterized protein OS=Gossypium darwinii OX=34276 GN=ES288_D10G260100v1 PE=4 SV=1
----TIWEELKGLERFPPSYGSAGPVDGDMFHWQATLLDLRDSPYAGGVFEVDIHFPSQYPFEPPKVVLRTKIFHPNIDRNGSIGLDILKDRWRAYLTISQVLHSICSLLKNPNLDAPLVPEIAHMYKTNRSKYDTIARSWTQKYA-
>tr|A0A5D2TCR1|A0A5D2TCR1_GOSMU/1-67 [subseq from] Uncharacterized protein OS=Gossypium mustelinum OX=34275 GN=E1A91_D10G245400v1 PE=4 SV=1
MASKRILKELKDLQKDPPNFCSLAPENEEMFIWQATMPGPLNTPYEGGKFELRIHFPPDYPFKPPKV--------------------------------------------------------------------------------
>tr|A0A5D2TCR1|A0A5D2TCR1_GOSMU/66-112 [subseq from] Uncharacterized protein OS=Gossypium mustelinum OX=34275 GN=E1A91_D10G245400v1 PE=4 SV=1
----------------------------------------------------------------------------------------------------KVLLSIYSILGDPMLDDPYEENIANMYKTDRSQYEKVARNWTQKYAM
>tr|A0A5D2TCR1|A0A5D2TCR1_GOSMU/118-259 [subseq from] Uncharacterized protein OS=Gossypium mustelinum OX=34275 GN=E1A91_D10G245400v1 PE=4 SV=1
----TIWEELKGLERFPPSYGSAGPVDGDMFHWQATLLDLRDSPYAGGVFEVDIHFPSQYPFEPPKVVLRTKIFHPNIDRNGSIGLDILKDRWRAYLTISQVLHSICSLLKNPNLDAPLVPEIAHMYKTNRSKYDTIARSWTQKYA-
>tr|C1BJE8|C1BJE8_OSMMO/1-147 [subseq from] Ubiquitin-conjugating enzyme E2 D2 OS=Osmerus mordax OX=8014 GN=UB2D2 PE=2 SV=1
MALKRIQKELNDLARDPPAQCSAGPVGDDMFHWQATIMGPNDSPYQGGVFFLTIHFPTDYPFKPPKVAFTTRIYHPNINSNGSICLDILRSQWSPALTISKVLLSICSLLCDPNPDDPLVPEIARIYKTDSPKYNRLAKEWTQKYAM
>tr|A0A3B3T1Q7|A0A3B3T1Q7_9TELE/1-147 [subseq from] Ubiquitin-conjugating enzyme E2 D4-like OS=Paramormyrops kingsleyae OX=1676925 GN=UBE2D4 PE=3 SV=1
MALKRIQKELTDLQRDPPAQCSAGPVGEDLFHWQATIMGPNDSPFQGGVFFLTIHFPTDYPFKPPKVAFTTKIFHPNINSNGSICLDILRSQWSPALTVSKVLLSICSLLCDPNPDDPLVPEIAHTYKADREKYNRLAMEWTQKYAM
>tr|A0A3Q3FU55|A0A3Q3FU55_9LABR/1-147 [subseq from] Ubiquitin-conjugating enzyme E2-17 kDa OS=Labrus bergylta OX=56723 PE=3 SV=1
MALKRISKELTDLSRDPPAQCSAGPVGEDMFHWQATIMGPPDSPYQGGVFFLTIHFPTDYPFKPPKVAFTTRIYHPNINSNGSICLDILRSQWSPALTISKVLLSICSLLCDPNPDDPLVPEIARIYKTDPTKYNRTAQEWTQKYAM
>tr|A0A671EN68|A0A671EN68_RHIFE/191-337 [subseq from] UBC core domain-containing protein OS=Rhinolophus ferrumequinum OX=59479 PE=3 SV=1
MALKRIHKELNDLARDPPAQCSAGPVGDDMFHWQATIMGPNDSPYQGGVFFLTIHFPTDYPFKPPKVAFTTRIYHPNINSNGSICLDILRSQWSPALTISKVLLSICSLLCDPNPDDPLVPEIARIYKTDREKYNRIAREWTQKYAM
>tr|A0A6A4VXU1|A0A6A4VXU1_AMPAM/1-147 [subseq from] Ubiquitin-conjugating enzyme E2 OS=Amphibalanus amphitrite OX=1232801 GN=eff_0 PE=3 SV=1
MSLKRINKELQDLGRDPPAQCSAGPVGDDLFHWQATIMGPPDSPYQGGVFFLTIHFPTDYPFKPPKVAFTTRIYHPNINSNGSICLDILRSQWSPALTISKVLLSICSLLCDPNPDDPLVPEIARVYKTDRDKYNEVAREWTRKYAM
>tr|A0A6P3J6A6|A0A6P3J6A6_BISBI/1-147 [subseq from] ubiquitin-conjugating enzyme E2 D3 OS=Bison bison bison OX=43346 GN=LOC105005565 PE=3 SV=1
MALKRINKELSDLARDPPAQCSAGPVGDDMFHWQATIMGPNDSPYQGGVFFLTIHFPTDYPFKPPKVAFTTRIYHPNINSNGSICLDILRSQWSPALTISKVLLSICSLLCDPNPDDPLVPEIARIYKTDRDKYNRISREWTQKFAM
>tr|A0A131XHJ9|A0A131XHJ9_9ACAR/1-147 [subseq from] Putative ubiquitin-protein ligase OS=Hyalomma excavatum OX=257692 PE=2 SV=1
MALKRINKELQDLGRDPPAQCSAGPVGDDLFHWQATIMGPPDSPYQGGVFFLTIHFPTDYPFKPPKVAFTTRIYHPNINSNGSICLDILRSQWSPALTISKVLLSICSLLCDPNPDDPLVPEIAKIYKTDRGKYNELAREWTRKYAM
>tr|A0A3Q7SDI0|A0A3Q7SDI0_VULVU/1-147 [subseq from] ubiquitin-conjugating enzyme E2 D3 OS=Vulpes vulpes OX=9627 GN=UBE2D3 PE=3 SV=1
MALKRINKELSDLARDPPAQCSAGPVGDDMFHWQATIMGPNDSPYQGGVFFLTIHFPTDYPFKPPKVAFTTRIYHPNINSNGSICLDILRSQWSPALTISKVLLSICSLLCDPNPDDPLVPEIARIYKTDRDKYNRISQEWTQKYAM
>tr|A0A4W2IDE6|A0A4W2IDE6_BOBOX/1-147 [subseq from] UBC core domain-containing protein OS=Bos indicus x Bos taurus OX=30522 PE=3 SV=1
MALKRINKELSDLARDPPAQCSAGPVGDDMFHWQASIMGPNDSPYQGGVFFLTIHFPTDYPFKPPKVAFTTRIYHPNINSNGSICLDILRSQWSPALTISKVLLSICSLLCDPNPDDPLVPEIARIYKTDRDKYNRISREWTQKYAM
>tr|A0A672QBZ8|A0A672QBZ8_SINGR/1-147 [subseq from] Ubiquitin-conjugating enzyme E2 D2-like OS=Sinocyclocheilus grahami OX=75366 GN=LOC107587054 PE=3 SV=1
MALKRIHKELTDLGRDPPAQCSAGPVGDDLFHWQATIMGPNDSPYQGGVFFLTIHFPTDYPFKPPKVAFTTRIYHPNINSNGSICLDILRSQWSPALTISKVLLSICSLLCDPNPDDPLVPEIARIYKTDNEKYNKLAREWTEKYAM
>tr|A0A6A4JNH0|A0A6A4JNH0_APOLU/192-338 [subseq from] CAAT box DNA-binding protein subunit B OS=Apolygus lucorum OX=248454 GN=GE061_16917 PE=3 SV=1
MALKRINKELQDLGRDPPAQCSAGPVGDDLFHWQATIMGPPDSPYQGGVFFLTIHFPTDYPFKPPKVAFTTRIYHPNINSNGSICLDILRSQWSPALTISKVLLSICSLLCDPNPDDPLVPEIARIYKTDREKYNELAREWTRKYAM
>tr|A0A6Q2Y805|A0A6Q2Y805_ESOLU/1-147 [subseq from] Ubiquitin-conjugating enzyme E2 D2 OS=Esox lucius OX=8010 PE=3 SV=1
MALKRIHKELNDLARDPPAQCSAGPVGDDMFHWQATIMGPNDSPYQGGVFFLTIHFPTDYPFKPPKVAFTTRIYHPNINSNGSICLDILRSQWSPALTISKVLLSICSLLCDPNPDDPLVPEIARIYKTDSEKYSRIAREWTQKYAM
>tr|A0A3B1JTK5|A0A3B1JTK5_ASTMX/1-146 [subseq from] UBC core domain-containing protein OS=Astyanax mexicanus OX=7994 PE=3 SV=1
MALKRIHKELTDLGRDPPAQCSAGPVGDDLFHWQATIMGPNDSPYQGGVFFLTIHFPTDYPFKPPKVAFTTRIYHPNINSNGSICLDILRSQWSPALTISKVLLSICSLLCDPNPDDPLVPEIARIYKTDNEKYNRLAREWTEKYA-
>tr|A0A3B1KF92|A0A3B1KF92_ASTMX/1-147 [subseq from] UBC core domain-containing protein OS=Astyanax mexicanus OX=7994 PE=3 SV=1
MAMKRIQKELQDLQRDPPSQCSAGPMGEDLFHWQATIMGPGDSPFQGGVFFLTIQFPTDYPFKPPKVAFTTKIYHPNINSNGSICLDILRSQWSPALTVSKVLLSICSLLCDPNPDDPLVPDIAHTYKSDKDKYNRLAREWTQKYAM
>tr|A0A6P7TMV9|A0A6P7TMV9_OCTVU/1-147 [subseq from] ubiquitin-conjugating enzyme E2-17 kDa OS=Octopus vulgaris OX=6645 GN=LOC115224213 PE=3 SV=1
MALKRIQKELQDLGRDPPAQCSAGPVGDDLFHWQATIMGPPDSPYQGGVFFLTIHFPSDYPFKPPKINFTTRIYHPNINSNGSICLDILRSQWSPALTISKVLLSICSLLCDPNPDDPLVPEIARIYKTDKEKYERLAKEWTAKYAM
>tr|A0A3B4EZ20|A0A3B4EZ20_9CICH/1-147 [subseq from] Ubiquitin-conjugating enzyme E2 D4-like OS=Pundamilia nyererei OX=303518 PE=3 SV=1
MALKRIQKELNDLQRDPPASCSAGPVGEDMFHWQATITGPNDSPYHGGVFFLSVHFPTDYPFKPPKVAFTTKIYHPNINSNGSICLDILRSQWSPALTVSKVLLSICSLLCDPNPDDPLVPDIAHIYKSDRQKYNKIAREWTQRYAM
>tr|A0A3B4UYW2|A0A3B4UYW2_SERDU/1-147 [subseq from] Ubiquitin-conjugating enzyme E2 D4-like OS=Seriola dumerili OX=41447 PE=3 SV=1
MALKRIQKELNDLQRDPPASCSAGPVGEDMFHWQATITGPNDSPYHGGVFFLSVHFPTDYPFKPPKVAFTTKIYHPNINSNGSICLDILRSQWSPALTVSKVLLSICSLLCDPNPDDPLVPDIAHIYKSDRQKYNKVAREWTQRYAM
>tr|A0A3B4XPD0|A0A3B4XPD0_SERLL/1-147 [subseq from] Ubiquitin-conjugating enzyme E2 D4-like OS=Seriola lalandi dorsalis OX=1841481 PE=3 SV=1
MALKRIQKELNDLQRDPPASCSAGPVGEDMFHWQATITGPNDSPYHGGVFFLSVHFPTDYPFKPPKVAFTTKIYHPNINSNGSICLDILRSQWSPALTVSKVLLSICSLLCDPNPDDPLVPDIAHIYKSDRQKYNKVAREWTQRYAM
>tr|A0A3P8QHQ8|A0A3P8QHQ8_ASTCA/1-147 [subseq from] Ubiquitin-conjugating enzyme E2 D4-like OS=Astatotilapia calliptera OX=8154 PE=3 SV=1
MALKRIQKELNDLQRDPPASCSAGPVGEDMFHWQATITGPNDSPYHGGVFFLSVHFPTDYPFKPPKVAFTTKIYHPNINSNGSICLDILRSQWSPALTVSKVLLSICSLLCDPNPDDPLVPDIAHIYKSDRQKYNKIAREWTQRYAM
>tr|A0A3P9DQS5|A0A3P9DQS5_9CICH/1-147 [subseq from] Ubiquitin-conjugating enzyme E2 D4 OS=Maylandia zebra OX=106582 PE=3 SV=1
MALKRIQKELNDLQRDPPASCSAGPVGEDMFHWQATITGPNDSPYHGGVFFLSVHFPTDYPFKPPKVAFTTKIYHPNINSNGSICLDILRSQWSPALTVSKVLLSICSLLCDPNPDDPLVPDIAHIYKSDRQKYNKIAREWTQRYAM
>tr|A0A3Q0REN2|A0A3Q0REN2_AMPCI/1-147 [subseq from] Ubiquitin-conjugating enzyme E2D 1a OS=Amphilophus citrinellus OX=61819 PE=3 SV=1
MALKRIQKELNDLQRDPPASCSAGPVGEDMFHWQATITGPNDSPYHGGVFFLSVHFPTDYPFKPPKVAFTTKIYHPNINSNGSICLDILRSQWSPALTVSKVLLSICSLLCDPNPDDPLVPDIAHIYKSDRQKYNKIAREWTQRYAM
>tr|A0A3Q2WV27|A0A3Q2WV27_HAPBU/1-147 [subseq from] Ubiquitin-conjugating enzyme E2 D4-like OS=Haplochromis burtoni OX=8153 PE=3 SV=1
MALKRIQKELNDLQRDPPASCSAGPVGEDMFHWQATITGPNDSPYHGGVFFLSVHFPTDYPFKPPKVAFTTKIYHPNINSNGSICLDILRSQWSPALTVSKVLLSICSLLCDPNPDDPLVPDIAHIYKSDRQKYNKIAREWTQRYAM
>tr|A0A3Q4MUQ6|A0A3Q4MUQ6_NEOBR/1-147 [subseq from] Ubiquitin-conjugating enzyme E2 D4-like OS=Neolamprologus brichardi OX=32507 PE=3 SV=1
MALKRIQKELNDLQRDPPASCSAGPVGEDMFHWQATITGPNDSPYHGGVFFLSVHFPTDYPFKPPKVAFTTKIYHPNINSNGSICLDILRSQWSPALTVSKVLLSICSLLCDPNPDDPLVPDIAHIYKSDRQKYNKIAREWTQRYAM
>tr|A0A484DDN9|A0A484DDN9_PERFV/1-147 [subseq from] UBC core domain-containing protein OS=Perca flavescens OX=8167 GN=EPR50_G00056360 PE=3 SV=1
MALKRIQKELSDLQRDPPAQCSAGPVGEDLFHWQATIMGPSDSPYQSGVFFLTIHFPTDYPFKPPKVAFTTKIYHPNINSNGSICLDILRSQWSPALTVSKVLLSICSLLCDPNPDDPLVPEIAHTYKADRERYNKSAREWTHKYAM
>tr|A0A665VDL1|A0A665VDL1_ECHNA/1-147 [subseq from] Ubiquitin-conjugating enzyme E2 D4-like OS=Echeneis naucrates OX=173247 GN=LOC115055030 PE=3 SV=1
MALKRIQKELNDLQRDPPASCSAGPVGEDMFHWQATITGPNDSPYHGGVFFLSVHFPTDYPFKPPKVAFTTKIYHPNINSNGSICLDILRSQWSPALTVSKVLLSICSLLCDPNPDDPLVPDIAHIYKSDRQKYNKVAREWTQRYAM
>tr|A0A668S5Y3|A0A668S5Y3_OREAU/1-147 [subseq from] Ubiquitin conjugating enzyme E2 D1 OS=Oreochromis aureus OX=47969 PE=3 SV=1
MALKRIQKELNDLQRDPPASCSAGPVGEDMFHWQATITGPNDSPYHGGVFFLSVHFPTDYPFKPPKVAFTTKIYHPNINSNGSICLDILRSQWSPALTVSKVLLSICSLLCDPNPDDPLVPDIAHIYKSDRQKYNKIAREWTQRYAM
>tr|A0A669ETU4|A0A669ETU4_ORENI/1-147 [subseq from] UBC core domain-containing protein OS=Oreochromis niloticus OX=8128 GN=LOC100701787 PE=3 SV=1
MALKRIQKELNDLQRDPPASCSAGPVGEDMFHWQATITGPNDSPYHGGVFFLSVHFPTDYPFKPPKVAFTTKIYHPNINSNGSICLDILRSQWSPALTVSKVLLSICSLLCDPNPDDPLVPDIAHIYKSDRQKYNKIAREWTQRYAM
>tr|A0A669QGS4|A0A669QGS4_PHACC/285-431 [subseq from] Ubiquitin conjugating enzyme E2 D2 OS=Phasianus colchicus OX=9054 PE=4 SV=1
MALKRIHKELNDLARDPPAQCSAGPVGDDMFHWQATIMGPNDSPYQGGVFFLTIHFPTDYPFKPPKVAFTTRIYHPNINSNGSICLDILRSQWSPALTISKVLLSICSLLCDPNPDDPLVPEIARIYKTDREKYNRIAREWTQKYAM
>tr|A0A6P7KJY0|A0A6P7KJY0_BETSP/1-147 [subseq from] ubiquitin-conjugating enzyme E2 D4-like OS=Betta splendens OX=158456 GN=LOC114841853 PE=3 SV=1
MALKRIQKELNDLQRDPPASCSAGPVGEDMFHWQATITGPNDSPYHGGVFFLSVHFPTDYPFKPPKVAFTTKIYHPNINSNGSICLDILRSQWSPALTVSKVLLSICSLLCDPNPDDPLVPDIAHIYKSDRQKYNKLAREWTQRYAM
>tr|A0A7J5YMP9|A0A7J5YMP9_DISMA/12-158 [subseq from] UBC core domain-containing protein OS=Dissostichus mawsoni OX=36200 GN=F7725_012548 PE=3 SV=1
MALKRIQKELSDLQRDPPAQCSAGPVGEDLFHWQATIMGPSDSPYQSGVFFLTIHFPTDYPFKPPKVAFTTKIYHPNINSNGSICLDILRSQWSPALTVSKVLLSICSLLCDPNPDDPLVPEIAHTYKADREKYNKSAREWTHKYAI
>tr|A0A672MXH2|A0A672MXH2_SINGR/1-147 [subseq from] Ubiquitin-conjugating enzyme E2 D2-like OS=Sinocyclocheilus grahami OX=75366 GN=LOC107585246 PE=3 SV=1
MALKRIHKELNDLARDPPAQCSAGPVGDDVFHWQATIMGPNESPYQGGVFFLTIHFPTDYPFKPPKVAFTTRIYHPNINSNGSICLDILRSQWSPALTISKVLLSICSLLCDPNPDDPLVPEIARIYKTDTEKYNRIAREWTQKYAM
>tr|A0A673J3F7|A0A673J3F7_9TELE/1-147 [subseq from] Ubiquitin-conjugating enzyme E2 D2-like OS=Sinocyclocheilus rhinocerous OX=307959 GN=LOC107733771 PE=3 SV=1
MALKRIHKELNDLARDPPAQCSAGPVGDDVFHWQATIMGPNESPYQGGVFFLTIHFPTDYPFKPPKVAFTTRIYHPNINSNGSICLDILRSQWSPALTISKVLLSICSLLCDPNPDDPLVPEIARIYKTDTEKYNRIAREWTQKYAM
>tr|A0A6J2V080|A0A6J2V080_CHACN/1-147 [subseq from] ubiquitin-conjugating enzyme E2 2-like isoform X2 OS=Chanos chanos OX=29144 GN=LOC115809033 PE=3 SV=1
MALKRIQKELTDLGRDPPAQCSAGPVGDDLFHWQATIMGPNESPYQGGVFFLTIHFPTDYPFKPPKVAFTTRIYHPNINSNGSICLDILRSQWSPALTISKVLLSICSLLCDPNPDDPLVPEIARIYKTDTEKYNRLAQEWTEKYAM
>tr|A0A6P6L617|A0A6P6L617_CARAU/1-147 [subseq from] ubiquitin-conjugating enzyme E2 D2-like isoform X2 OS=Carassius auratus OX=7957 GN=LOC113057102 PE=3 SV=1
MALKRINKELNDLARDPPAQCSAGPVGDDVFHWQATIMGPNESPYQGGVFFLTIHFPTDYPFKPPKVAFTTRIYHPNINSNGSICLDILRSQWSPALTISKVLLSICSLLCDPNPDDPLVPEIARIYKTDTEKYNRIAREWTQKYAM
>tr|A0A6P6QM99|A0A6P6QM99_CARAU/1-147 [subseq from] ubiquitin-conjugating enzyme E2 D2-like isoform X2 OS=Carassius auratus OX=7957 GN=LOC113112815 PE=3 SV=1
MALKRIHKELNDLARDPPAQCSAGPVGDDVFHWQATIMGPNESPYQGGVFFLTIHFPTDYPFKPPKVAFTTRIYHPNINSNGSICLDILRSQWSPALTISKVLLSICSLLCDPNPDDPLVPEIARIYKTDTEKYNRIAREWTQKYAM
>tr|A0A7J6CE98|A0A7J6CE98_9TELE/1-147 [subseq from] UBC core domain-containing protein OS=Onychostoma macrolepis OX=369639 GN=G5714_013319 PE=3 SV=1
MALKRIHKELNDLARDPPAQCSAGPVGDDVFHWQATIMGPNESPYQGGVFFLTIHFPTDYPFKPPKVAFTTRIYHPNINSNGSICLDILRSQWSPALTISKVLLSICSLLCDPNPDDPLVPEIARIYKTDTEKYNRIAREWTQKYAM
>tr|G3PB12|G3PB12_GASAC/1-147 [subseq from] Ubiquitin-conjugating enzyme E2D 4 (putative) OS=Gasterosteus aculeatus OX=69293 PE=3 SV=1
MALKRIQKELSDLQKDPPAQCSAGPVGEDLFHWQATIMGPSDSPYQSGVFFLTIHFPTDYPFKPPKVAFTTKIYHPNINSNGSICLDILRSQWSPALTVSKVLLSICSLLCDPNPDDPLVPEIAHTYKADRERYNKSAREWTHKYAM
>tr|A0A1S3STK1|A0A1S3STK1_SALSA/1-147 [subseq from] ubiquitin-conjugating enzyme E2 D2-like isoform X1 OS=Salmo salar OX=8030 GN=LOC106611705 PE=3 SV=1
MALKRIHKELNDLGRDPPAQCSAGPVGDDMFHWQATIMGPNDSPYQGGVFFLTIHFPTDYPFKPPKLAFTTRIYHPNINSNGSICLDILRSQWSPALTISKVLLSICSLLCDPNPDDPLVPEIARIYKTDTEKYNRLAREWTEKYAM
>tr|A0A2D0QQE8|A0A2D0QQE8_ICTPU/1-147 [subseq from] ubiquitin-conjugating enzyme E2 D2-like isoform X1 OS=Ictalurus punctatus OX=7998 GN=LOC108263550 PE=3 SV=1
MALKRIQKELTDLARDPPAQCSAGPVGDDVFHWQATIMGPNESPYQGGVFFLTIHFPTDYPFKPPKVAFTTRIYHPNINSNGSICLDILRSQWSPALTISKVLLSICSLLCDPNPDDPLVPEIARIYKTDTEKYNKMAREWTEKYAM
>tr|A0A3B1JRN0|A0A3B1JRN0_ASTMX/1-147 [subseq from] UBC core domain-containing protein OS=Astyanax mexicanus OX=7994 PE=3 SV=1
MALKRIQKELTDLARDPPAQCSAGPVGDDVFHWQATIMGPNESPYQGGVFFLTIHFPTDYPFKPPKVAFTTRIYHPNINSNGSICLDILRSQWSPALTISKVLLSICSLLCDPNPDDPLVPEIARIYKTDTEKYNKMAREWTEKYAM
>tr|A0A3B4CDW7|A0A3B4CDW7_PYGNA/1-147 [subseq from] Ubiquitin-conjugating enzyme E2 D2-like OS=Pygocentrus nattereri OX=42514 PE=3 SV=1
MALKRIQKELTDLARDPPAQCSAGPVGDDVFHWQATIMGPNESPYQGGVFFLTIHFPTDYPFKPPKVAFTTRIYHPNINSNGSICLDILRSQWSPALTISKVLLSICSLLCDPNPDDPLVPEIARIYKTDTEKYNKMAREWTEKYAM
>tr|A0A4W5PD52|A0A4W5PD52_9TELE/1-147 [subseq from] Ubiquitin conjugating enzyme E2 D3 OS=Hucho hucho OX=62062 GN=UBE2D3 PE=3 SV=1
MALKRIHKELNDLGRDPPAQCSAGPVGDDMFHWQATIMGPNDSPYQGGVFFLTIHFPTDYPFKPPKLAFTTRIYHPNINSNGSICLDILRSQWSPALTISKVLLSICSLLCDPNPDDPLVPEIARIYKTDTEKYNRLAREWTEKYAM
>tr|A0A674DD96|A0A674DD96_SALTR/1-147 [subseq from] Ubiquitin-conjugating enzyme E2 D2-like OS=Salmo trutta OX=8032 GN=LOC115205319 PE=3 SV=1
MALKRIHKELNDLGRDPPAQCSAGPVGDDMFHWQATIMGPNDSPYQGGVFFLTIHFPTDYPFKPPKLAFTTRIYHPNINSNGSICLDILRSQWSPALTISKVLLSICSLLCDPNPDDPLVPEIARIYKTDTEKYNRLAREWTEKYAM
>tr|A0A6J2X0M2|A0A6J2X0M2_CHACN/1-147 [subseq from] ubiquitin-conjugating enzyme E2 D2 OS=Chanos chanos OX=29144 GN=LOC115830192 PE=3 SV=1
MALKRIHKELNDLARDPPAQCSAGPVTDDMFHWQATIMGPNDSPYQGGVFFLTIHFPTDYPFKPPKVAFTTRIYHPNINSNGSICLDILRSQWSPALTISKVLLSICSLLCDPNPDDPLVPEIARIYKTDREKYNRIAREWTQKYAM
>tr|A9JRT4|A9JRT4_DANRE/1-147 [subseq from] Ubiquitin-conjugating enzyme E2D 3 OS=Danio rerio OX=7955 GN=ube2d3 PE=2 SV=1
MALKRIQKELTDLARDPPAQCSAGPVGDDVFHWQATIMGPNESPYQGGVFFLTIHFPTDYPFKPPKVAFTTRIYHPNINSNGSICLDILRSQWSPALTISKVLLSICSLLCDPNPDDPLVPEIARIYKTDTEKYNRMAKEWTEKYAM
>tr|V9KJL7|V9KJL7_CALMI/1-147 [subseq from] Ubiquitin-conjugating enzyme E2 D3-like protein OS=Callorhinchus milii OX=7868 GN=ube2d3 PE=2 SV=1
MALKRINKELLDFARDPPAQCSAGPVGDDLFHWQATIMGPNDSPYQGGVFFLTIHFPTDYPFKPPKVAFTTRIYHPNINSNGSICLDILRSQWSPALTISKVLLSICSLLCDPNPDDPLVPEIARIYKTDREKYNRLAREWTEKYAM
>tr|A0A1I7S3W5|A0A1I7S3W5_BURXY/55-201 [subseq from] UBIQUITIN_CONJUGAT_2 domain-containing protein OS=Bursaphelenchus xylophilus OX=6326 PE=3 SV=1
MALKRIQKELQDLGRDPPAQCSAGPVGDDLFHWQATIMGPPESPYQGGVFFLTIHFPTDYPFKPPKVSFTTRIYHPNINSNGSICLDILRSQWSPALTISKVLLSICSLLCDPNPDDPLVPEIARIYKTDRDRYNTLAREWTQKYAM
>tr|Q2HQ73|Q2HQ73_OESDE/1-147 [subseq from] Putative ubiquitin conjugating enzyme 2 OS=Oesophagostomum dentatum OX=61180 GN=ubc2 PE=2 SV=1
MALKRIQKELQDLGRDPPAQCSAGPVGDDLFHWQATIMGPPESPYQGRVFFLTIHFPTDYPFKPPKVAFTTRIYHPNINSNGSICLDILRSQWSPALTISKVLLSICSLLCDPNPDDPLVPEIARIYKTDRDRYNQLAREWTQKYAM
>tr|A0A498SD11|A0A498SD11_ACAVI/80-226 [subseq from] UBC core domain-containing protein OS=Acanthocheilonema viteae OX=6277 GN=NAV_LOCUS2495 PE=3 SV=1
MALKRIQKELQDLGRDPPAQCSAGPVGDDLFHWQATIMGPPESPYQGGVFFLTIHFPTDYPFKPPKVAFTTRMYHPNINSNGSICLDILRSQWSPALTISKVLLSICSLLCDPNPDDPLVPEIARVYKTDRDRYNQLAREWTQKYAM
>tr|A0A822B1G9|A0A822B1G9_9BILA/2-110 [subseq from] Hypothetical protein OS=Rotaria sp. Silwood1 OX=2762511 GN=DUG663_LOCUS22821 PE=4 SV=1
-------------------------------------LGPLDSPYENGIFQFKLEYPENYPFQPPKIQFSTKIFHPNIFPDGYICLDILQHEWSHVLNILTVLLSIQSLLNDPNPNDPSNPEAAHYYRFDREKYNQIAREWTNKYA-
>tr|A0A822B1G9|A0A822B1G9_9BILA/124-261 [subseq from] Hypothetical protein OS=Rotaria sp. Silwood1 OX=2762511 GN=DUG663_LOCUS22821 PE=4 SV=1
---EAITKELDEIQRQNSSGFDVHPVDvRDPFFCTGTIISPQDSPYHGRSFVFNVRFPLDYPDKPPVIFLLTYIFHANISKFTCLNETLVQKPWNRDSTLSNILRNFLTLLSNPYSDDSCTHIAACFYKHGREEYNRLTLE-------
>tr|A0A822B1G9|A0A822B1G9_9BILA/278-416 [subseq from] Hypothetical protein OS=Rotaria sp. Silwood1 OX=2762511 GN=DUG663_LOCUS22821 PE=4 SV=1
---KLISRELAELEKD--SHFQVGLItSDNIFKWKVTMCGPRDTPYEDRVFNLEISFGYKYPCDPPNIDFTTKIFHPNISFNtGALSEKFIKQRWKSDLTIPQLLLSILALLSDPDLNNTNNDEAARLYQQNREEYNRIARNGS-----
>tr|A0A0B4PM27|A0A0B4PM27_RHIMP/1-147 [subseq from] Putative ubiquitin-protein ligase OS=Rhipicephalus microplus OX=6941 GN=Effete PE=2 SV=1
MALKRIKKELEDLKRDPPAQCSAGPVNDDLFHWQATIMGPPDSPYQGGVFFLTIHFPTDYPFKPPKVAFTTRIYHPNINSNGSICLDILRSQWSPALTISKVLLSICSLLCDPNPDDPLVPEIARSYKTDREKYNELAREWTRKYAM
>tr|A0A131XLZ6|A0A131XLZ6_9ACAR/1-147 [subseq from] Putative ubiquitin-protein ligase OS=Hyalomma excavatum OX=257692 PE=2 SV=1
MALKRIKKELEDLKRDPPAQCSAGPVNDDLFHWQATIMGPPDSPYQGGVFFLTIHFPTDYPFKPPKVAFTTRIYHPNINSNGSICLDILRSQWSPALTISKVLLSICSLLCDPNPDDPLVPEIARSYKTDREKYNELAREWTRKYAM
>tr|A0A131Z440|A0A131Z440_RHIAP/1-147 [subseq from] Ubiquitin-conjugating enzyme E2 D/E OS=Rhipicephalus appendiculatus OX=34631 PE=3 SV=1
MALKRIKKELEDLKRDPPAQCSAGPVNDDLFHWQATIMGPPDSPYQGGVFFLTIHFPTDYPFKPPKVAFTTRIYHPNINSNGSICLDILRSQWSPALTISKVLLSICSLLCDPNPDDPLVPEIARSYKTDREKYNELAREWTRKYAM
>tr|A0A1A7XJ94|A0A1A7XJ94_9TELE/1-147 [subseq from] Ubiquitin-conjugating enzyme E2D 1a OS=Iconisemion striatum OX=60296 GN=UBE2D1A PE=3 SV=1
MALKRIQKELNDLQRDPPASCSAGPVGEDMFHWQATITGPNDSPYHGGVFFLSVHFPTDYPFKPPKVAFTTKIYHPNINSNGSICLDILRSQWSPALTISKVLLSICSLLCDPNPDDPLVPDIAHIYKSDRQKYNKLAREWTQRYAM
>tr|A0A224Z7N0|A0A224Z7N0_9ACAR/1-147 [subseq from] Ubiquitin-protein ligase OS=Rhipicephalus zambeziensis OX=60191 PE=3 SV=1
MALKRIKKELEDLKRDPPAQCSAGPVNDDLFHWQATIMGPPDSPYQGGVFFLTIHFPTDYPFKPPKVAFTTRIYHPNINSNGSICLDILRSQWSPALTISKVLLSICSLLCDPNPDDPLVPEIARSYKTDREKYNELAREWTRKYAM
>tr|A0A3B3DB02|A0A3B3DB02_ORYME/1-147 [subseq from] Ubiquitin-conjugating enzyme E2 D4-like OS=Oryzias melastigma OX=30732 PE=3 SV=1
MALKRIQKELNDLQRDPPASCSAGPVGEDMFHWQATITGPNDSPYHGGVFFLSVHFPTDYPFKPPKVAFTTKIYHPNINSNGSICLDILRSQWSPALTISKVLLSICSLLCDPNPDDPLVPDIAHIYKSDRQKYNKLAREWTQRYAM
>tr|A0A3B3SIW0|A0A3B3SIW0_9TELE/1-146 [subseq from] Ubiquitin-conjugating enzyme E2 D2-like OS=Paramormyrops kingsleyae OX=1676925 PE=3 SV=1
MALKRIHKELNDLARDPPAQCSAGPVGDDMFHWQATIMGPNDSPYQGGVFFLTIHFPTDYPFKPPKVAFTTRIYHPNINSNGSICLDILRSQWSPALTISKVLLSICSLLCDPNPDDPLVPEIARIYKTDNEKYNRLAREWTEKYA-
>tr|A0A4X1U9M8|A0A4X1U9M8_PIG/1-146 [subseq from] UBC core domain-containing protein OS=Sus scrofa OX=9823 PE=3 SV=1
MALKRIQKELTDLQRDPPAQCSAGPVGDDLFHWQATIMGPNDSPYQGGVFFLTIHFPTDYPFKPPKVAFTTKIYHPNINSNGSICLDILRSQWSPALTVSKVLLSICSLLCDP-PDDPLVPEIAHTYKADREKYNRLAREWTQKYAM
>tr|A0A663E8L3|A0A663E8L3_AQUCH/154-300 [subseq from] Ubiquitin conjugating enzyme E2 D3 OS=Aquila chrysaetos chrysaetos OX=223781 GN=UBE2D3 PE=3 SV=1
MALKRINKELSDLARDPPAQCSAGPVGDDMFHWQATIMGPNDSPYQGGVFFLTIHFPTDYPFKPPKVAFTTRIYHPNINSNGSICLDILRSQWSPALTISKVLLSICSLLCDPNPDDPLVPEIARIYKTDRDKYNRLAREWTEKYAM
>tr|L7M3Y2|L7M3Y2_RHIPC/1-147 [subseq from] Putative ubiquitin-protein ligase OS=Rhipicephalus pulchellus OX=72859 PE=2 SV=1
MALKRIKKELEDLKRDPPAQCSAGPVNDDLFHWQATIMGPPDSPYQGGVFFLTIHFPTDYPFKPPKVAFTTRIYHPNINSNGSICLDILRSQWSPALTISKVLLSICSLLCDPNPDDPLVPEIARSYKTDREKYNELAREWTRKYAM
>tr|A0A3B3I5T7|A0A3B3I5T7_ORYLA/1-147 [subseq from] UBC core domain-containing protein OS=Oryzias latipes OX=8090 GN=LOC101164669 PE=3 SV=1
MALKRIQKELNDLQRDPPASCSAGPVGEDMFHWQATISGPNDSPYHGGVFFLSVHFPTDYPFKPPKVAFTTKIYHPNINSNGSICLDILRSQWSPALTISKVLLSICSLLCDPNPDDPLVPDIAHIYKSDRQKYNKLAREWTQRYAM
>tr|A0A3P9I366|A0A3P9I366_ORYLA/1-147 [subseq from] UBC core domain-containing protein OS=Oryzias latipes OX=8090 PE=3 SV=1
MALKRIQKELNDLQRDPPASCSAGPVGEDMFHWQATISGPNDSPYHGGVFFLSVHFPTDYPFKPPKVAFTTKIYHPNINSNGSICLDILRSQWSPALTISKVLLSICSLLCDPNPDDPLVPDIAHIYKSDRQKYNKLAREWTQRYAM
>tr|A0A3Q2D4C5|A0A3Q2D4C5_CYPVA/1-147 [subseq from] Ubiquitin-conjugating enzyme E2 D4-like OS=Cyprinodon variegatus OX=28743 PE=3 SV=1
MALKRIQKELNDLQRDPPASCSAGPVGEDMFHWQATITGPNDSPYHGGVFFLSVHFPTDYPFKPPKVAFTTKIYHPNINSNGSICLDILRSQWSPALTISKVLLSICSLLCDPNPDDPLVPDIAHIYKADKQKYNKLAREWTQRYAM
>tr|A0A3Q2ZER9|A0A3Q2ZER9_KRYMA/1-147 [subseq from] Ubiquitin-conjugating enzyme E2 D4-like OS=Kryptolebias marmoratus OX=37003 PE=3 SV=1
MALKRIQKELNDLQRDPPASCSAGPVGEDLFHWQATITGPNDSPYHGGVFFLSVHFPTDYPFKPPKVAFTTKIYHPNINSNGSICLDILRSQWSPALTISKVLLSICSLLCDPNPDDPLVPDIAHIYKSDRQKYNKLAREWTQRYAL
>tr|A0A663E9H4|A0A663E9H4_AQUCH/154-300 [subseq from] Ubiquitin conjugating enzyme E2 D3 OS=Aquila chrysaetos chrysaetos OX=223781 GN=UBE2D3 PE=3 SV=1
MALKRINKELSDLARDPPAQCSAGPVGDDMFHWQATIMGPNDSPYQGGVFFLTIHFPTDYPFKPPKVAFTTRIYHPNINSNGSICLDILRSQWSPALTISKVLLSICSLLCDPNPDDPLVPEIARIYKTDRDKYNRISREWTQKYAM
>tr|A0A0A0MQU3|A0A0A0MQU3_HUMAN/2-147 [subseq from] Ubiquitin-conjugating enzyme E2 D2 OS=Homo sapiens OX=9606 GN=UBE2D2 PE=1 SV=1
-SLLKIQKELNDLARDPPAQCSAGPVGDDMFHWQATIMGPNDSPYQGGVFFLTIHFPTDYPFKPPKVAFTTRIYHPNINSNGSICLDILRSQWSPALTISKVLLSICSLLCDPNPDDPLVPEIARIYKTDREKYNRIAREWTQKYAM
>tr|A0A2I2ZGC8|A0A2I2ZGC8_GORGO/2-147 [subseq from] Ubiquitin conjugating enzyme E2 D2 OS=Gorilla gorilla gorilla OX=9595 GN=UBE2D2 PE=3 SV=1
-SLLKIQKELNDLARDPPAQCSAGPVGDDMFHWQATIMGPNDSPYQGGVFFLTIHFPTDYPFKPPKVAFTTRIYHPNINSNGSICLDILRSQWSPALTISKVLLSICSLLCDPNPDDPLVPEIARIYKTDREKYNRIAREWTQKYAM
>tr|A0A2I3S6N5|A0A2I3S6N5_PANTR/2-147 [subseq from] Ubiquitin conjugating enzyme E2 D2 OS=Pan troglodytes OX=9598 GN=UBE2D2 PE=3 SV=1
-SLLKIQKELNDLARDPPAQCSAGPVGDDMFHWQATIMGPNDSPYQGGVFFLTIHFPTDYPFKPPKVAFTTRIYHPNINSNGSICLDILRSQWSPALTISKVLLSICSLLCDPNPDDPLVPEIARIYKTDREKYNRIAREWTQKYAM
>tr|A0A2J8VPH9|A0A2J8VPH9_PONAB/2-147 [subseq from] UBE2D2 isoform 5 (Fragment) OS=Pongo abelii OX=9601 GN=CR201_G0017484 PE=3 SV=1
-SLLKIQKELNDLARDPPAQCSAGPVGDDMFHWQATIMGPNDSPYQGGVFFLTIHFPTDYPFKPPKVAFTTRIYHPNINSNGSICLDILRSQWSPALTISKVLLSICSLLCDPNPDDPLVPEIARIYKTDREKYNRIAREWTQKYAM
>tr|A0A2R9C3M3|A0A2R9C3M3_PANPA/2-147 [subseq from] Ubiquitin conjugating enzyme E2 D2 OS=Pan paniscus OX=9597 GN=UBE2D2 PE=3 SV=1
-SLLKIQKELNDLARDPPAQCSAGPVGDDMFHWQATIMGPNDSPYQGGVFFLTIHFPTDYPFKPPKVAFTTRIYHPNINSNGSICLDILRSQWSPALTISKVLLSICSLLCDPNPDDPLVPEIARIYKTDREKYNRIAREWTQKYAM
>tr|A0A6D2WS28|A0A6D2WS28_PANTR/2-147 [subseq from] UBE2D2 isoform 7 (Fragment) OS=Pan troglodytes OX=9598 GN=CK820_G0047098 PE=3 SV=1
-SLLKIQKELNDLARDPPAQCSAGPVGDDMFHWQATIMGPNDSPYQGGVFFLTIHFPTDYPFKPPKVAFTTRIYHPNINSNGSICLDILRSQWSPALTISKVLLSICSLLCDPNPDDPLVPEIARIYKTDREKYNRIAREWTQKYAM
>tr|A0A6G0UUN1|A0A6G0UUN1_9BILA/1-147 [subseq from] UBC core domain-containing protein OS=Halicephalobus sp. NKZ332 OX=2598192 GN=FO519_003954 PE=3 SV=1
MALRRIQKELQDLGRDPPAQCSAGPVGDDLFHWQATIMGPPESPYQGGVFFLTIHFPVDYPFKPPKVAFTTRIYHPNINSNGSICLDILRSQWSPALTISKVLLSICSLLCDPNPDDPLVPEIARIYKTDRERYNQLAREWSQKYAM
>tr|C3ZGJ2|C3ZGJ2_BRAFL/1-147 [subseq from] UBC core domain-containing protein OS=Branchiostoma floridae OX=7739 GN=BRAFLDRAFT_285353 PE=3 SV=1
MALKRIKKELQDLGRDPPAQCSAGPVGDDLFHWQATIMGPPDSPYQGGVFFLTIHFPTDYPFKPPKVAFTTRIYHPNINSNGSICLDILRSQWSPALTISKVLLSICSLLCDPNPDDPLVPEIARIYKTDKPRYNELAKEWTKKYAM
>tr|A0A6P8H5M0|A0A6P8H5M0_CLUHA/1-147 [subseq from] ubiquitin-conjugating enzyme E2 D2 isoform X1 OS=Clupea harengus OX=7950 GN=LOC105912373 PE=3 SV=1
MALKRIHKELNDLARDPPAQCSAGPVGDDMFHWQATIMGPNDSPYQGGVFFLTIHFPTDYPFKPPRLAFTTRIYHPNINSNGSICLDILRSQWSPALTISKVLLSICSLLCDPNPDDPLVPEIARIYKTDNEKYNRLAREWTEKYAM
>tr|A0A1I8H912|A0A1I8H912_9PLAT/1-147 [subseq from] UBIQUITIN_CONJUGAT_2 domain-containing protein OS=Macrostomum lignano OX=282301 GN=BOX15_Mlig001468g1 PE=3 SV=1
MALKRINKELQDLGRDPPAQCSAGPVGDDLFHWQATIMGPPESPYHGGVFFLTIHFPTDYPFKPPKVAFTTRIYHPNINSNGSICLDILRSQWSPALTISKVLLSICSLLCDPNPDDPLVPEIARMYKSDREKYNNVAREWTRKYAM
>tr|A0A4W5RPI4|A0A4W5RPI4_9TELE/1-147 [subseq from] Ubiquitin-conjugating enzyme E2D 2 (UBC4/5 homolog, yeast), like OS=Hucho hucho OX=62062 PE=3 SV=1
MALKRIHKELNDLARDPPAQCSAGPVGDDMFHWQATIMGPNDSPYQGGVFFLTIHFPTDYPFKPPKLAFTTRIYHPNINSNGSICLDILRSQWSPALTISKVLLSICSLLCDPNPDDPLVPEIARIYKTDTEKYSRIAREWTQKYAM
>tr|A0A060WZP3|A0A060WZP3_ONCMY/1-147 [subseq from] UBC core domain-containing protein OS=Oncorhynchus mykiss OX=8022 GN=GSONMT00040391001 PE=3 SV=1
MALKRIHKELNDLARDPPAQCSAGPVGDDMFHWQATIMGPNDSPYQGGVFFLTIHFPTDYPFKPPKLAFTTRIYHPNINSNGSICLDILRSQWSPALTISKVLLSICSLLCDPNPDDPLVPEIARIYKTDTEKYNRLAREWTDKYAM
>tr|A0A087X914|A0A087X914_POEFO/1-147 [subseq from] Ubiquitin-conjugating enzyme E2 D2 OS=Poecilia formosa OX=48698 PE=3 SV=1
MALKRIHKELNDLARDPPAQCSAGPVGDDMFHWQATIMGPNDSPYQSGVFFLTIHFPTDYPFKPPKVAFTTRIYHPNINSNGSICLDILRSQWSPALTISKVLLSICSLLCDPNPDDPLVPEIARIYKTDREKYNKIAREWTQKYAM
>tr|A0A0S7HDR9|A0A0S7HDR9_9TELE/1-147 [subseq from] UB2D2 OS=Poeciliopsis prolifica OX=188132 GN=UB2D2 PE=3 SV=1
MALKRIHKELNDLARDPPAQCSAGPVGDDMFHWQATIMGPNDSPYQSGVFFLTIHFPTDYPFKPPKVAFTTRIYHPNINSNGSICLDILRSQWSPALTISKVLLSICSLLCDPNPDDPLVPEIARIYKTDREKYNKIAREWTQKYAM
>tr|A0A1A7YSI6|A0A1A7YSI6_9TELE/1-147 [subseq from] Ubiquitin-conjugating enzyme E2D 2 OS=Iconisemion striatum OX=60296 GN=UBE2D2 PE=3 SV=1
MALKRIHKELNDLARDPPAQCSAGPVGDDMFHWQATIMGPNDSPYQSGVFFLTIHFPTDYPFKPPKVAFTTRIYHPNINSNGSICLDILRSQWSPALTISKVLLSICSLLCDPNPDDPLVPEIARIYKTDREKYNKIAREWTQKYAM
>tr|A0A1A8F4C6|A0A1A8F4C6_9TELE/1-147 [subseq from] Ubiquitin-conjugating enzyme E2D 2 OS=Nothobranchius korthausae OX=1143690 GN=UBE2D2 PE=3 SV=1
MALKRIHKELNDLARDPPAQCSAGPVGDDMFHWQATIMGPNDSPYQSGVFFLTIHFPTDYPFKPPKVAFTTRIYHPNINSNGSICLDILRSQWSPALTISKVLLSICSLLCDPNPDDPLVPEIARIYKTDREKYNKIAREWTQKYAM
>tr|A0A1A8K7W5|A0A1A8K7W5_NOTKU/1-147 [subseq from] Ubiquitin-conjugating enzyme E2D 2 OS=Nothobranchius kuhntae OX=321403 GN=UBE2D2 PE=3 SV=1
MALKRIHKELNDLARDPPAQCSAGPVGDDMFHWQATIMGPNDSPYQSGVFFLTIHFPTDYPFKPPKVAFTTRIYHPNINSNGSICLDILRSQWSPALTISKVLLSICSLLCDPNPDDPLVPEIARIYKTDREKYNKIAREWTQKYAM
>tr|A0A1A8MII3|A0A1A8MII3_9TELE/1-147 [subseq from] Ubiquitin-conjugating enzyme E2D 2 OS=Nothobranchius pienaari OX=704102 GN=UBE2D2 PE=3 SV=1
MALKRIHKELNDLARDPPAQCSAGPVGDDMFHWQATIMGPNDSPYQSGVFFLTIHFPTDYPFKPPKVAFTTRIYHPNINSNGSICLDILRSQWSPALTISKVLLSICSLLCDPNPDDPLVPEIARIYKTDREKYNKIAREWTQKYAM
>tr|A0A1A8SE39|A0A1A8SE39_9TELE/1-147 [subseq from] Ubiquitin-conjugating enzyme E2D 2 OS=Nothobranchius rachovii OX=451742 GN=UBE2D2 PE=3 SV=1
MALKRIHKELNDLARDPPAQCSAGPVGDDMFHWQATIMGPNDSPYQSGVFFLTIHFPTDYPFKPPKVAFTTRIYHPNINSNGSICLDILRSQWSPALTISKVLLSICSLLCDPNPDDPLVPEIARIYKTDREKYNKIAREWTQKYAM
>tr|A0A1A8U392|A0A1A8U392_NOTFU/1-147 [subseq from] Ubiquitin-conjugating enzyme E2D 2 OS=Nothobranchius furzeri OX=105023 GN=UBE2D2 PE=3 SV=1
MALKRIHKELNDLARDPPAQCSAGPVGDDMFHWQATIMGPNDSPYQSGVFFLTIHFPTDYPFKPPKVAFTTRIYHPNINSNGSICLDILRSQWSPALTISKVLLSICSLLCDPNPDDPLVPEIARIYKTDREKYNKIAREWTQKYAM
>tr|A0A2I4DAF2|A0A2I4DAF2_9TELE/1-147 [subseq from] ubiquitin-conjugating enzyme E2 D2 OS=Austrofundulus limnaeus OX=52670 GN=LOC106536475 PE=3 SV=1
MALKRIHKELNDLARDPPAQCSAGPVGDDMFHWQATIMGPNDSPYQSGVFFLTIHFPTDYPFKPPKVAFTTRIYHPNINSNGSICLDILRSQWSPALTISKVLLSICSLLCDPNPDDPLVPEIARIYKTDREKYNKIAREWTQKYAM
>tr|A0A2R2YUP1|A0A2R2YUP1_SPAAU/1-147 [subseq from] Ubiquitin-conjugating enzyme E2 D2 OS=Sparus aurata OX=8175 GN=UBE2D2 PE=2 SV=1
MALKRIHKELNDLARDPPAQCSAGPVGDDMFHWQATIMGPNDSPYQSGVFFLTIHFPTDYPFKPPKVAFTTRIYHPNINSNGSICLDILRSQWSPALTISKVLLSICSLLCDPNPDDPLVPEIARIYKTDREKYNKIAREWTQKYAM
>tr|A0A2U9C7Q9|A0A2U9C7Q9_SCOMX/1-147 [subseq from] Putative ubiquitin-conjugating enzyme E2 D2 OS=Scophthalmus maximus OX=52904 GN=SMAX5B_019213 PE=3 SV=1
MALKRIHKELNDLARDPPAQCSAGPVGDDMFHWQATIMGPNDSPYQSGVFFLTIHFPTDYPFKPPKVAFTTRIYHPNINSNGSICLDILRSQWSPALTISKVLLSICSLLCDPNPDDPLVPEIARIYKTDREKYNKIAREWTQKYAM
>tr|A0A3B3C962|A0A3B3C962_ORYME/1-147 [subseq from] Ubiquitin conjugating enzyme E2 D2 OS=Oryzias melastigma OX=30732 PE=3 SV=1
MALKRIHKELNDLARDPPAQCSAGPVGDDMFHWQATIMGPNDSPYQSGVFFLTIHFPTDYPFKPPKVAFTTRIYHPNINSNGSICLDILRSQWSPALTISKVLLSICSLLCDPNPDDPLVPEIARIYKTDREKYNKIAREWTQKYAM
>tr|A0A3B3XBQ0|A0A3B3XBQ0_9TELE/1-147 [subseq from] Ubiquitin-conjugating enzyme E2 D2 OS=Poecilia mexicana OX=48701 PE=3 SV=1
MALKRIHKELNDLARDPPAQCSAGPVGDDMFHWQATIMGPNDSPYQSGVFFLTIHFPTDYPFKPPKVAFTTRIYHPNINSNGSICLDILRSQWSPALTISKVLLSICSLLCDPNPDDPLVPEIARIYKTDREKYNKIAREWTQKYAM
>tr|A0A3B4EQ58|A0A3B4EQ58_9CICH/1-147 [subseq from] Ubiquitin-conjugating enzyme E2 D2 OS=Pundamilia nyererei OX=303518 PE=3 SV=1
MALKRIHKELNDLARDPPAQCSAGPVGDDMFHWQATIMGPNDSPYQSGVFFLTIHFPTDYPFKPPKVAFTTRIYHPNINSNGSICLDILRSQWSPALTISKVLLSICSLLCDPNPDDPLVPEIARIYKTDREKYNKIAREWTQKYAM
>tr|A0A3B4UHJ6|A0A3B4UHJ6_SERDU/1-147 [subseq from] Ubiquitin conjugating enzyme E2 D2 OS=Seriola dumerili OX=41447 PE=3 SV=1
MALKRIHKELNDLARDPPAQCSAGPVGDDMFHWQATIMGPNDSPYQSGVFFLTIHFPTDYPFKPPKVAFTTRIYHPNINSNGSICLDILRSQWSPALTISKVLLSICSLLCDPNPDDPLVPEIARIYKTDREKYNKIAREWTQKYAM
>tr|A0A3B4YIA8|A0A3B4YIA8_SERLL/1-147 [subseq from] Ubiquitin-conjugating enzyme E2 D2 OS=Seriola lalandi dorsalis OX=1841481 PE=3 SV=1
MALKRIHKELNDLARDPPAQCSAGPVGDDMFHWQATIMGPNDSPYQSGVFFLTIHFPTDYPFKPPKVAFTTRIYHPNINSNGSICLDILRSQWSPALTISKVLLSICSLLCDPNPDDPLVPEIARIYKTDREKYNKIAREWTQKYAM
>tr|A0A3B5BHB7|A0A3B5BHB7_9TELE/1-147 [subseq from] Ubiquitin conjugating enzyme E2 D2 OS=Stegastes partitus OX=144197 PE=3 SV=1
MALKRIHKELNDLARDPPAQCSAGPVGDDMFHWQATIMGPNDSPYQSGVFFLTIHFPTDYPFKPPKVAFTTRIYHPNINSNGSICLDILRSQWSPALTISKVLLSICSLLCDPNPDDPLVPEIARIYKTDREKYNKIAREWTQKYAM
>tr|A0A3B5M5F1|A0A3B5M5F1_9TELE/1-147 [subseq from] Ubiquitin conjugating enzyme E2 D2 OS=Xiphophorus couchianus OX=32473 PE=3 SV=1
MALKRIHKELNDLARDPPAQCSAGPVGDDMFHWQATIMGPNDSPYQSGVFFLTIHFPTDYPFKPPKVAFTTRIYHPNINSNGSICLDILRSQWSPALTISKVLLSICSLLCDPNPDDPLVPEIARIYKTDREKYNKIAREWTQKYAM
>tr|A0A3B5Q729|A0A3B5Q729_XIPMA/1-147 [subseq from] UBC core domain-containing protein OS=Xiphophorus maculatus OX=8083 PE=3 SV=1
MALKRIHKELNDLARDPPAQCSAGPVGDDMFHWQATIMGPNDSPYQSGVFFLTIHFPTDYPFKPPKVAFTTRIYHPNINSNGSICLDILRSQWSPALTISKVLLSICSLLCDPNPDDPLVPEIARIYKTDREKYNKIAREWTQKYAM
>tr|A0A3P8QWB3|A0A3P8QWB3_ASTCA/1-147 [subseq from] Ubiquitin-conjugating enzyme E2 D2 OS=Astatotilapia calliptera OX=8154 PE=3 SV=1
MALKRIHKELNDLARDPPAQCSAGPVGDDMFHWQATIMGPNDSPYQSGVFFLTIHFPTDYPFKPPKVAFTTRIYHPNINSNGSICLDILRSQWSPALTISKVLLSICSLLCDPNPDDPLVPEIARIYKTDREKYNKIAREWTQKYAM
>tr|A0A3P8SHH0|A0A3P8SHH0_AMPPE/1-147 [subseq from] Ubiquitin-conjugating enzyme E2D 2 (UBC4/5 homolog, yeast) OS=Amphiprion percula OX=161767 PE=3 SV=1
MALKRIHKELNDLARDPPAQCSAGPVGDDMFHWQATIMGPNDSPYQSGVFFLTIHFPTDYPFKPPKVAFTTRIYHPNINSNGSICLDILRSQWSPALTISKVLLSICSLLCDPNPDDPLVPEIARIYKTDREKYNKIAREWTQKYAM
>tr|A0A3P9BDR6|A0A3P9BDR6_9CICH/1-147 [subseq from] Ubiquitin-conjugating enzyme E2 D2 OS=Maylandia zebra OX=106582 PE=3 SV=1
MALKRIHKELNDLARDPPAQCSAGPVGDDMFHWQATIMGPNDSPYQSGVFFLTIHFPTDYPFKPPKVAFTTRIYHPNINSNGSICLDILRSQWSPALTISKVLLSICSLLCDPNPDDPLVPEIARIYKTDREKYNKIAREWTQKYAM
>tr|A0A3P9I0H3|A0A3P9I0H3_ORYLA/1-147 [subseq from] UBC core domain-containing protein OS=Oryzias latipes OX=8090 PE=3 SV=1
MALKRIHKELNDLARDPPAQCSAGPVGDDMFHWQATIMGPNDSPYQSGVFFLTIHFPTDYPFKPPKVAFTTRIYHPNINSNGSICLDILRSQWSPALTISKVLLSICSLLCDPNPDDPLVPEIARIYKTDREKYNKIAREWTQKYAM
>tr|A0A3P9N9B8|A0A3P9N9B8_POERE/1-147 [subseq from] Ubiquitin-conjugating enzyme E2 D2 OS=Poecilia reticulata OX=8081 PE=3 SV=1
MALKRIHKELNDLARDPPAQCSAGPVGDDMFHWQATIMGPNDSPYQSGVFFLTIHFPTDYPFKPPKVAFTTRIYHPNINSNGSICLDILRSQWSPALTISKVLLSICSLLCDPNPDDPLVPEIARIYKTDREKYNKIAREWTQKYAM
>tr|A0A3Q0R388|A0A3Q0R388_AMPCI/1-147 [subseq from] Ubiquitin-conjugating enzyme E2D 2 (UBC4/5 homolog, yeast) OS=Amphilophus citrinellus OX=61819 PE=3 SV=1
MALKRIHKELNDLARDPPAQCSAGPVGDDMFHWQATIMGPNDSPYQSGVFFLTIHFPTDYPFKPPKVAFTTRIYHPNINSNGSICLDILRSQWSPALTISKVLLSICSLLCDPNPDDPLVPEIARIYKTDREKYNKIAREWTQKYAM
>tr|A0A3Q1B9V9|A0A3Q1B9V9_AMPOC/1-147 [subseq from] Ubiquitin-conjugating enzyme E2 D2 OS=Amphiprion ocellaris OX=80972 PE=3 SV=1
MALKRIHKELNDLARDPPAQCSAGPVGDDMFHWQATIMGPNDSPYQSGVFFLTIHFPTDYPFKPPKVAFTTRIYHPNINSNGSICLDILRSQWSPALTISKVLLSICSLLCDPNPDDPLVPEIARIYKTDREKYNKIAREWTQKYAM
>tr|A0A3Q1J6G2|A0A3Q1J6G2_ANATE/1-147 [subseq from] Ubiquitin-conjugating enzyme E2D 2 (UBC4/5 homolog, yeast) OS=Anabas testudineus OX=64144 PE=3 SV=1
MALKRIHKELNDLARDPPAQCSAGPVGDDMFHWQATIMGPNDSPYQSGVFFLTIHFPTDYPFKPPKVAFTTRIYHPNINSNGSICLDILRSQWSPALTISKVLLSICSLLCDPNPDDPLVPEIARIYKTDREKYNKIAREWTQKYAM
>tr|A0A3Q2DBP0|A0A3Q2DBP0_CYPVA/1-147 [subseq from] Ubiquitin-conjugating enzyme E2 D2 OS=Cyprinodon variegatus OX=28743 PE=3 SV=1
MALKRIHKELNDLARDPPAQCSAGPVGDDMFHWQATIMGPNDSPYQSGVFFLTIHFPTDYPFKPPKVAFTTRIYHPNINSNGSICLDILRSQWSPALTISKVLLSICSLLCDPNPDDPLVPEIARIYKTDREKYNKIAREWTQKYAM
>tr|A0A3Q2QSF5|A0A3Q2QSF5_FUNHE/1-147 [subseq from] Ubiquitin-conjugating enzyme E2 D2 OS=Fundulus heteroclitus OX=8078 PE=3 SV=1
MALKRIHKELNDLARDPPAQCSAGPVGDDMFHWQATIMGPNDSPYQSGVFFLTIHFPTDYPFKPPKVAFTTRIYHPNINSNGSICLDILRSQWSPALTISKVLLSICSLLCDPNPDDPLVPEIARIYKTDREKYNKIAREWTQKYAM
>tr|A0A3Q2USX8|A0A3Q2USX8_HAPBU/1-147 [subseq from] Ubiquitin-conjugating enzyme E2 D2 OS=Haplochromis burtoni OX=8153 PE=3 SV=1
MALKRIHKELNDLARDPPAQCSAGPVGDDMFHWQATIMGPNDSPYQSGVFFLTIHFPTDYPFKPPKVAFTTRIYHPNINSNGSICLDILRSQWSPALTISKVLLSICSLLCDPNPDDPLVPEIARIYKTDREKYNKIAREWTQKYAM
>tr|A0A3Q3AQR5|A0A3Q3AQR5_KRYMA/1-147 [subseq from] Ubiquitin-conjugating enzyme E2 D2 OS=Kryptolebias marmoratus OX=37003 PE=3 SV=1
MALKRIHKELNDLARDPPAQCSAGPVGDDMFHWQATIMGPNDSPYQSGVFFLTIHFPTDYPFKPPKVAFTTRIYHPNINSNGSICLDILRSQWSPALTISKVLLSICSLLCDPNPDDPLVPEIARIYKTDREKYNKIAREWTQKYAM
>tr|A0A3Q3FPJ9|A0A3Q3FPJ9_9LABR/1-147 [subseq from] Ubiquitin-conjugating enzyme E2 D2 OS=Labrus bergylta OX=56723 PE=3 SV=1
MALKRIHKELNDLARDPPAQCSAGPVGDDMFHWQATIMGPNDSPYQSGVFFLTIHFPTDYPFKPPKVAFTTRIYHPNINSNGSICLDILRSQWSPALTISKVLLSICSLLCDPNPDDPLVPEIARIYKTDREKYNKIAREWTQKYAM
>tr|A0A3Q3MD70|A0A3Q3MD70_9TELE/1-147 [subseq from] Ubiquitin-conjugating enzyme E2D 2 (UBC4/5 homolog, yeast) OS=Mastacembelus armatus OX=205130 PE=3 SV=1
MALKRIHKELNDLARDPPAQCSAGPVGDDMFHWQATIMGPNDSPYQSGVFFLTIHFPTDYPFKPPKVAFTTRIYHPNINSNGSICLDILRSQWSPALTISKVLLSICSLLCDPNPDDPLVPEIARIYKTDREKYNKIAREWTQKYAM
>tr|A0A3Q4N661|A0A3Q4N661_NEOBR/1-147 [subseq from] Ubiquitin-conjugating enzyme E2 D2-like OS=Neolamprologus brichardi OX=32507 PE=3 SV=1
MALKRIHKELNDLARDPPAQCSAGPVGDDMFHWQATIMGPNDSPYQSGVFFLTIHFPTDYPFKPPKVAFTTRIYHPNINSNGSICLDILRSQWSPALTISKVLLSICSLLCDPNPDDPLVPEIARIYKTDREKYNKIAREWTQKYAM
>tr|A0A484CYC2|A0A484CYC2_PERFV/1-147 [subseq from] UBC core domain-containing protein OS=Perca flavescens OX=8167 GN=EPR50_G00111830 PE=3 SV=1
MALKRIHKELNDLARDPPAQCSAGPVGDDMFHWQATIMGPNDSPYQSGVFFLTIHFPTDYPFKPPKVAFTTRIYHPNINSNGSICLDILRSQWSPALTISKVLLSICSLLCDPNPDDPLVPEIARIYKTDREKYNKIAREWTQKYAM
>tr|A0A4W5RPX3|A0A4W5RPX3_9TELE/1-147 [subseq from] Ubiquitin-conjugating enzyme E2D 2 (UBC4/5 homolog, yeast), like OS=Hucho hucho OX=62062 PE=3 SV=1
MALKRIHKELNDLARDPPAQCSAGPVGDDMFHWQATIMGPNDSPYQGGVFFLTIHFPTDYPFKPPKLAFTTRIYHPNINSNGSICLDILRSQWSPALTISKVLLSICSLLCDPNPDDPLVPEIARIYKTDTEKYNRLAREWTDKYAM
>tr|A0A4W6FR09|A0A4W6FR09_LATCA/1-147 [subseq from] Ubiquitin conjugating enzyme E2 D2 OS=Lates calcarifer OX=8187 GN=ube2d2 PE=3 SV=1
MALKRIHKELNDLARDPPAQCSAGPVGDDMFHWQATIMGPNDSPYQSGVFFLTIHFPTDYPFKPPKVAFTTRIYHPNINSNGSICLDILRSQWSPALTISKVLLSICSLLCDPNPDDPLVPEIARIYKTDREKYNKIAREWTQKYAM
>tr|A0A665X003|A0A665X003_ECHNA/1-147 [subseq from] Ubiquitin conjugating enzyme E2 D2 OS=Echeneis naucrates OX=173247 GN=ube2d2 PE=3 SV=1
MALKRIHKELNDLARDPPAQCSAGPVGDDMFHWQATIMGPNDSPYQSGVFFLTIHFPTDYPFKPPKVAFTTRIYHPNINSNGSICLDILRSQWSPALTISKVLLSICSLLCDPNPDDPLVPEIARIYKTDREKYNKIAREWTQKYAM
>tr|A0A668UQH7|A0A668UQH7_OREAU/1-147 [subseq from] Ubiquitin-conjugating enzyme E2D 2 (UBC4/5 homolog, yeast) OS=Oreochromis aureus OX=47969 PE=3 SV=1
MALKRIHKELNDLARDPPAQCSAGPVGDDMFHWQATIMGPNDSPYQSGVFFLTIHFPTDYPFKPPKVAFTTRIYHPNINSNGSICLDILRSQWSPALTISKVLLSICSLLCDPNPDDPLVPEIARIYKTDREKYNKIAREWTQKYAM
>tr|A0A672GB61|A0A672GB61_SALFA/1-147 [subseq from] UBC core domain-containing protein OS=Salarias fasciatus OX=181472 GN=LOC115397179 PE=3 SV=1
MALKRIHKELNDLARDPPAQCSAGPVGDDMFHWQATIMGPNDSPYQSGVFFLTIHFPTDYPFKPPKVAFTTRIYHPNINSNGSICLDILRSQWSPALTISKVLLSICSLLCDPNPDDPLVPEIARIYKTDREKYNKIAREWTQKYAM
>tr|A0A673C676|A0A673C676_9TELE/1-147 [subseq from] UBC core domain-containing protein OS=Sphaeramia orbicularis OX=375764 GN=LOC115427124 PE=3 SV=1
MALKRIHKELNDLARDPPAQCSAGPVGDDMFHWQATIMGPNDSPYQSGVFFLTIHFPTDYPFKPPKVAFTTRIYHPNINSNGSICLDILRSQWSPALTISKVLLSICSLLCDPNPDDPLVPEIARIYKTDREKYNKIAREWTQKYAM
>tr|A0A674BTS4|A0A674BTS4_SALTR/1-147 [subseq from] Ubiquitin-conjugating enzyme E2 D2-like OS=Salmo trutta OX=8032 GN=LOC115173338 PE=3 SV=1
MALKRIHKELNDLARDPPAQCSAGPVGDDMFHWQATIMGPNDSPYQGGVFFLTIHFPTDYPFKPPKLAFTTRIYHPNINSNGSICLDILRSQWSPALTISKVLLSICSLLCDPNPDDPLVPEIARIYKTDTEKYNRLAREWTDKYAM
>tr|A0A6A5F6F3|A0A6A5F6F3_PERFL/1-147 [subseq from] UBC core domain-containing protein OS=Perca fluviatilis OX=8168 GN=PFLUV_G00117150 PE=3 SV=1
MALKRIHKELNDLARDPPAQCSAGPVGDDMFHWQATIMGPNDSPYQSGVFFLTIHFPTDYPFKPPKVAFTTRIYHPNINSNGSICLDILRSQWSPALTISKVLLSICSLLCDPNPDDPLVPEIARIYKTDREKYNKIAREWTQKYAM
>tr|A0A6G1PTP5|A0A6G1PTP5_9TELE/1-147 [subseq from] Ubiquitin-conjugating enzyme E2 D2 OS=Channa argus OX=215402 GN=EXN66_Car009283 PE=3 SV=1
MALKRIHKELNDLARDPPAQCSAGPVGDDMFHWQATIMGPNDSPYQSGVFFLTIHFPTDYPFKPPKVAFTTRIYHPNINSNGSICLDILRSQWSPALTISKVLLSICSLLCDPNPDDPLVPEIARIYKTDREKYNKIAREWTQKYAM
>tr|A0A6I9N0I5|A0A6I9N0I5_9TELE/1-147 [subseq from] ubiquitin-conjugating enzyme E2 D2 OS=Notothenia coriiceps OX=8208 GN=LOC104943992 PE=3 SV=1
MALKRIHKELNDLARDPPAQCSAGPVGDDMFHWQATIMGPNDSPYQSGVFFLTIHFPTDYPFKPPKVAFTTRIYHPNINSNGSICLDILRSQWSPALTISKVLLSICSLLCDPNPDDPLVPEIARIYKTDREKYNKIAREWTQKYAM
>tr|A0A6J2QEQ6|A0A6J2QEQ6_COTGO/1-147 [subseq from] ubiquitin-conjugating enzyme E2 D2 OS=Cottoperca gobio OX=56716 GN=ube2d2 PE=3 SV=1
MALKRIHKELNDLARDPPAQCSAGPVGDDMFHWQATIMGPNDSPYQSGVFFLTIHFPTDYPFKPPKVAFTTRIYHPNINSNGSICLDILRSQWSPALTISKVLLSICSLLCDPNPDDPLVPEIARIYKTDREKYNKIAREWTQKYAM
>tr|A0A6P7J504|A0A6P7J504_9TELE/1-147 [subseq from] ubiquitin-conjugating enzyme E2 D2 OS=Parambassis ranga OX=210632 GN=ube2d2 PE=3 SV=1
MALKRIHKELNDLARDPPAQCSAGPVGDDMFHWQATIMGPNDSPYQSGVFFLTIHFPTDYPFKPPKVAFTTRIYHPNINSNGSICLDILRSQWSPALTISKVLLSICSLLCDPNPDDPLVPEIARIYKTDREKYNKIAREWTQKYAM
>tr|A0A6P7NLK1|A0A6P7NLK1_BETSP/1-147 [subseq from] ubiquitin-conjugating enzyme E2 D2 OS=Betta splendens OX=158456 GN=LOC114864184 PE=3 SV=1
MALKRIHKELNDLARDPPAQCSAGPVGDDMFHWQATIMGPNDSPYQSGVFFLTIHFPTDYPFKPPKVAFTTRIYHPNINSNGSICLDILRSQWSPALTISKVLLSICSLLCDPNPDDPLVPEIARIYKTDREKYNKIAREWTQKYAM
>tr|A0A6P8SV72|A0A6P8SV72_GYMAC/1-147 [subseq from] ubiquitin-conjugating enzyme E2 D2 OS=Gymnodraco acuticeps OX=8218 GN=ube2d2 PE=3 SV=1
MALKRIHKELNDLARDPPAQCSAGPVGDDMFHWQATIMGPNDSPYQSGVFFLTIHFPTDYPFKPPKVAFTTRIYHPNINSNGSICLDILRSQWSPALTISKVLLSICSLLCDPNPDDPLVPEIARIYKTDREKYNKIAREWTQKYAM
>tr|A0A7J5XPJ7|A0A7J5XPJ7_DISMA/1-147 [subseq from] UBC core domain-containing protein OS=Dissostichus mawsoni OX=36200 GN=F7725_009766 PE=3 SV=1
MALKRIHKELNDLARDPPAQCSAGPVGDDMFHWQATIMGPNDSPYQSGVFFLTIHFPTDYPFKPPKVAFTTRIYHPNINSNGSICLDILRSQWSPALTISKVLLSICSLLCDPNPDDPLVPEIARIYKTDREKYNKIAREWTQKYAM
>tr|B5DFV0|B5DFV0_SALSA/1-147 [subseq from] Ubiquitin-conjugating enzyme E2D 2 isoform 1 OS=Salmo salar OX=8030 GN=ube2d2 PE=2 SV=1
MALKRIHKELNDLARDPPAQCSAGPVGDDMFHWQATIMGPNDSPYQGGVFFLTIHFPTDYPFKPPKLAFTTRIYHPNINSNGSICLDILRSQWSPALTISKVLLSICSLLCDPNPDDPLVPEIARIYKTDTEKYNRLAREWTDKYAM
>tr|H2M178|H2M178_ORYLA/1-147 [subseq from] UBC core domain-containing protein OS=Oryzias latipes OX=8090 GN=ube2d2 PE=3 SV=1
MALKRIHKELNDLARDPPAQCSAGPVGDDMFHWQATIMGPNDSPYQSGVFFLTIHFPTDYPFKPPKVAFTTRIYHPNINSNGSICLDILRSQWSPALTISKVLLSICSLLCDPNPDDPLVPEIARIYKTDREKYNKIAREWTQKYAM
>tr|I3KFE2|I3KFE2_ORENI/1-147 [subseq from] UBC core domain-containing protein OS=Oreochromis niloticus OX=8128 GN=LOC100695155 PE=3 SV=1
MALKRIHKELNDLARDPPAQCSAGPVGDDMFHWQATIMGPNDSPYQSGVFFLTIHFPTDYPFKPPKVAFTTRIYHPNINSNGSICLDILRSQWSPALTISKVLLSICSLLCDPNPDDPLVPEIARIYKTDREKYNKIAREWTQKYAM
>tr|A0A0K8RA77|A0A0K8RA77_IXORI/1-147 [subseq from] Putative ubiquitin protein ligase OS=Ixodes ricinus OX=34613 PE=2 SV=1
MALKRIKKELEDLKRDPPAQCSAGPVNDDLFHWQATIMGPPDSPYQGGVFFLTIHFPTDYPFKPPKVAFTTRIYHPNINSNGSICLDILRSQWSPALTISKVLLSICSLLCDPNPDDPLVPEIARFYKTDRDKYNELAREWTRKYAM
>tr|A0A6P3D485|A0A6P3D485_IXOSC/1-147 [subseq from] ubiquitin-conjugating enzyme E2-17 kDa OS=Ixodes scapularis OX=6945 GN=LOC8052988 PE=3 SV=1
MALKRIKKELEDLKRDPPAQCSAGPVNDDLFHWQATIMGPPDSPYQGGVFFLTIHFPTDYPFKPPKVAFTTRIYHPNINSNGSICLDILRSQWSPALTISKVLLSICSLLCDPNPDDPLVPEIARFYKTDRDKYNELAREWTRKYAM
>tr|B7PKN3|B7PKN3_IXOSC/1-147 [subseq from] Ubiquitin protein ligase OS=Ixodes scapularis OX=6945 GN=8052988 PE=3 SV=1
MALKRIKKELEDLKRDPPAQCSAGPVNDDLFHWQATIMGPPDSPYQGGVFFLTIHFPTDYPFKPPKVAFTTRIYHPNINSNGSICLDILRSQWSPALTISKVLLSICSLLCDPNPDDPLVPEIARFYKTDRDKYNELAREWTRKYAM
>tr|Q9D1S1|Q9D1S1_MOUSE/1-147 [subseq from] UBC core domain-containing protein OS=Mus musculus OX=10090 GN=Ube2d3 PE=2 SV=1
MALKRINKELSDLARDPPAQCSAGPVGDGMFHWQATIMGPNDSPYQGGVFFLTIHFPTDYPFKPPKVAFTTRIYHPNINSNGSICLDILRSQWSPALTISKVLLSICSLLCDPNPDDPLVPEIARIYKTDRDKYNRISREWTQKYAM
>tr|V9LF95|V9LF95_CALMI/1-147 [subseq from] Ubiquitin-conjugating enzyme E2 D4 OS=Callorhinchus milii OX=7868 PE=2 SV=1
MALKRIQKELTDLQRDPPAQCSAGPAGEDMFYWQATIMGPSDSPYQGGVFFLTIQFPTDYPFKPPKVAFTTKIYHPNINSNGSICLDILRSQWSPALTISKVLLSICSLLCDPNPDDPLVPEIAHTYKSDREKYNRLAREWTQKYAM
>tr|A0A087YKD8|A0A087YKD8_POEFO/1-147 [subseq from] Ubiquitin-conjugating enzyme E2 D2 OS=Poecilia formosa OX=48698 PE=3 SV=2
MALKRIQKELNDLQRDPPASCSAGPVGEDMFHWQATITGPNDSPYHGGVFFLSVHFPTDYPFKPPKVAFTTKIYHPNINSNGSICLDILRSQWSPALTISKVLLSICSLLCDPNPDDPLVPEIAQIYKTDRQKYNKLAREWTQRYAM
>tr|A0A0S7H333|A0A0S7H333_9TELE/1-147 [subseq from] UB2D2 OS=Poeciliopsis prolifica OX=188132 GN=UB2D2 PE=3 SV=1
MALKRIQKELNDLQRDPPASCSAGPVGEDMFHWQATITGPNDSPYHGGVFFLSVHFPTDYPFKPPKVAFTTKIYHPNINSNGSICLDILRSQWSPALTISKVLLSICSLLCDPNPDDPLVPEIAQIYKTDRQKYNKLAREWTQRYAM
>tr|A0A3B3VGY8|A0A3B3VGY8_9TELE/1-147 [subseq from] Ubiquitin conjugating enzyme E2 D1 OS=Poecilia latipinna OX=48699 PE=3 SV=1
MALKRIQKELNDLQRDPPASCSAGPVGEDMFHWQATITGPNDSPYHGGVFFLSVHFPTDYPFKPPKVAFTTKIYHPNINSNGSICLDILRSQWSPALTISKVLLSICSLLCDPNPDDPLVPEIAQIYKTDRQKYNKLAREWTQRYAM
>tr|A0A3B3XRE7|A0A3B3XRE7_9TELE/1-147 [subseq from] Ubiquitin conjugating enzyme E2 D1 OS=Poecilia mexicana OX=48701 PE=3 SV=1
MALKRIQKELNDLQRDPPASCSAGPVGEDMFHWQATITGPNDSPYHGGVFFLSVHFPTDYPFKPPKVAFTTKIYHPNINSNGSICLDILRSQWSPALTISKVLLSICSLLCDPNPDDPLVPEIAQIYKTDRQKYNKLAREWTQRYAM
>tr|A0A3B5QUC7|A0A3B5QUC7_XIPMA/1-147 [subseq from] UBC core domain-containing protein OS=Xiphophorus maculatus OX=8083 PE=3 SV=1
MALKRIQKELNDLQRDPPASCSAGPVGEDMFHWQATITGPNDSPYHGGVFFLSVHFPTDYPFKPPKVAFTTKIYHPNINSNGSICLDILRSQWSPALTISKVLLSICSLLCDPNPDDPLVPEIAQIYKTDRQKYNKLAREWTQRYAM
>tr|A0A3P9P2A5|A0A3P9P2A5_POERE/1-147 [subseq from] Ubiquitin-conjugating enzyme E2 D2-like OS=Poecilia reticulata OX=8081 PE=3 SV=1
MALKRIQKELNDLQRDPPASCSAGPVGEDMFHWQATITGPNDSPYHGGVFFLSVHFPTDYPFKPPKVAFTTKIYHPNINSNGSICLDILRSQWSPALTISKVLLSICSLLCDPNPDDPLVPEIAQIYKTDRQKYNKLAREWTQRYAM
>tr|A0A5N3W043|A0A5N3W043_MUNRE/1-147 [subseq from] UBC core domain-containing protein OS=Muntiacus reevesi OX=9886 GN=FD755_023043 PE=3 SV=1
MALKRINKQLSDLARDPPAQCSAGPVGDDMFHWQATIMGPNDSPYQGGVFFLTIHFPTDYPFKPPKVAFTTRIYHPNINSNGSICLDILRSQWSPALTISKVLLSICSLLCDPNPDDPLVPEIARIYKTDRDKYNRISQEWTQKYAM
>tr|A0A1D2NFE7|A0A1D2NFE7_ORCCI/1-147 [subseq from] Ubiquitin-conjugating enzyme E2-17 kDa OS=Orchesella cincta OX=48709 GN=Ocin01_02705 PE=3 SV=1
MALKRINKELQDLGRDPPAQCSAGPVGDDLFHWQATIMGPPDSPYQGGVFFLSIHFPTDYPFKPPKVSFTTRIYHPNINSNGSICLDILRSQWSPALTISKVLLSICSLLCDPNPDDPLVPEIARIYKTDRDKYNELAREWTRKYAM
>tr|A0A2K5I759|A0A2K5I759_COLAP/3-147 [subseq from] Ubiquitin conjugating enzyme E2 D2 OS=Colobus angolensis palliatus OX=336983 PE=3 SV=1
--LLKIQKELNDLARDPPAQCSAGPVGDDMFHWQATIMGPNDSPYQGGVFFLTIHFPTDYPFKPPKVAFTTRIYHPNINSNGSICLDILRSQWSPALTISKVLLSICSLLCDPNPDDPLVPEIARIYKTDREKYNRIAREWTQKYAM
>tr|A0A2K6L0Z5|A0A2K6L0Z5_RHIBE/3-147 [subseq from] UBC core domain-containing protein OS=Rhinopithecus bieti OX=61621 GN=UBE2D2 PE=3 SV=1
--LLKIQKELNDLARDPPAQCSAGPVGDDMFHWQATIMGPNDSPYQGGVFFLTIHFPTDYPFKPPKVAFTTRIYHPNINSNGSICLDILRSQWSPALTISKVLLSICSLLCDPNPDDPLVPEIARIYKTDREKYNRIAREWTQKYAM
>tr|A0A2K6QJJ7|A0A2K6QJJ7_RHIRO/3-147 [subseq from] UBC core domain-containing protein OS=Rhinopithecus roxellana OX=61622 GN=UBE2D2 PE=3 SV=1
--LLKIQKELNDLARDPPAQCSAGPVGDDMFHWQATIMGPNDSPYQGGVFFLTIHFPTDYPFKPPKVAFTTRIYHPNINSNGSICLDILRSQWSPALTISKVLLSICSLLCDPNPDDPLVPEIARIYKTDREKYNRIAREWTQKYAM
>tr|A0A5F4CXT0|A0A5F4CXT0_CANLF/1-135 [subseq from] Ubiquitin conjugating enzyme E2 D1 OS=Canis lupus familiaris OX=9615 GN=UBE2D1 PE=3 SV=1
MALKRIQKELSDLQRDPPAHCSAGPVGDDLFHWQATIMGPPDSAYQGGVFFLTVHFPTDYPFKPPKIAFTTKIYHPNINSNGSICLDILRSQWSPALTVSKVLLSICSLLCDPNPDDPLVPDIAQIYKSDKEKKR------------
>tr|A0A6P5AND1|A0A6P5AND1_BOSIN/1-135 [subseq from] ubiquitin-conjugating enzyme E2 D1 isoform X2 OS=Bos indicus OX=9915 GN=UBE2D1 PE=3 SV=1
MALKRIQKELSDLQRDPPAHCSAGPVGDDLFHWQATIMGPPDSAYQGGVFFLTVHFPTDYPFKPPKIAFTTKIYHPNINSNGSICLDILRSQWSPALTVSKVLLSICSLLCDPNPDDPLVPDIAQIYKSDKEKKR------------
>sp|Q3ZCF7|UB2D3_BOVIN/1-147 [subseq from] Ubiquitin-conjugating enzyme E2 D3 OS=Bos taurus OX=9913 GN=UBE2D3 PE=2 SV=1
MALKRINKELSDLARDPPAQCSAGPVGDDMFHWQATIMGPNDSPYQGGVFFLTIHFPTDYPFKPPKVAFTTRIYHPNINSNDSICLDILRSQWSPALTISKVLLSICSLLCDPNPDDPLVPEIARIYKTDRDKYNRISREWTQKYAM
>tr|A0A3B4GDV2|A0A3B4GDV2_9CICH/1-147 [subseq from] Ubiquitin-conjugating enzyme E2 2-like OS=Pundamilia nyererei OX=303518 PE=3 SV=1
MALKRISKELTDLSRDPPAQCSAGPVGEDMFHWQATIMGPPDSPYQGGVFFLTIHFPTDYPFKPPKVAFTTRIYHPNINSNGSICLDILRSQWSPALTISKVLLSICSLLCDPNPDDPLVPEIARIYKTDPVRYNRLAREWTEKYAM
>tr|A0A3B4XZS7|A0A3B4XZS7_SERLL/1-147 [subseq from] Ubiquitin-conjugating enzyme E2 2-like OS=Seriola lalandi dorsalis OX=1841481 PE=3 SV=1
MALKRISKELTDLSRDPPAQCSAGPVGEDMFHWQATIMGPPDSPYQGGVFFLTIHFPTDYPFKPPKVAFTTRIYHPNINSNGSICLDILRSQWSPALTISKVLLSICSLLCDPNPDDPLVPEIARIYKTDPVRYNRLAREWTEKYAM
>tr|A0A3B5BE03|A0A3B5BE03_9TELE/1-147 [subseq from] Ubiquitin-conjugating enzyme E2 2-like OS=Stegastes partitus OX=144197 PE=3 SV=1
MALKRISKELTDLSRDPPAQCSAGPVGEDMFHWQATIMGPPDSPYQGGVFFLTIHFPTDYPFKPPKVAFTTRIYHPNINSNGSICLDILRSQWSPALTISKVLLSICSLLCDPNPDDPLVPEIARIYKTDPVRYNRLAREWTEKYAM
>tr|A0A3P8Q3N9|A0A3P8Q3N9_ASTCA/1-147 [subseq from] Ubiquitin-conjugating enzyme E2 2-like OS=Astatotilapia calliptera OX=8154 PE=3 SV=1
MALKRISKELTDLSRDPPAQCSAGPVGEDMFHWQATIMGPPDSPYQGGVFFLTIHFPTDYPFKPPKVAFTTRIYHPNINSNGSICLDILRSQWSPALTISKVLLSICSLLCDPNPDDPLVPEIARIYKTDPVRYNRLAREWTEKYAM
>tr|A0A3P8RZJ3|A0A3P8RZJ3_AMPPE/1-147 [subseq from] Ubiquitin-conjugating enzyme E2D 2 (UBC4/5 homolog, yeast), like OS=Amphiprion percula OX=161767 PE=3 SV=1
MALKRISKELTDLSRDPPAQCSAGPVGEDMFHWQATIMGPPDSPYQGGVFFLTIHFPTDYPFKPPKVAFTTRIYHPNINSNGSICLDILRSQWSPALTISKVLLSICSLLCDPNPDDPLVPEIARIYKTDPVRYNRLAREWTEKYAM
>tr|A0A3P9B538|A0A3P9B538_9CICH/1-147 [subseq from] Ubiquitin-conjugating enzyme E2 2 OS=Maylandia zebra OX=106582 PE=3 SV=1
MALKRISKELTDLSRDPPAQCSAGPVGEDMFHWQATIMGPPDSPYQGGVFFLTIHFPTDYPFKPPKVAFTTRIYHPNINSNGSICLDILRSQWSPALTISKVLLSICSLLCDPNPDDPLVPEIARIYKTDPVRYNRLAREWTEKYAM
>tr|A0A3Q1C6E4|A0A3Q1C6E4_AMPOC/1-147 [subseq from] Ubiquitin-conjugating enzyme E2 2-like OS=Amphiprion ocellaris OX=80972 PE=3 SV=1
MALKRISKELTDLSRDPPAQCSAGPVGEDMFHWQATIMGPPDSPYQGGVFFLTIHFPTDYPFKPPKVAFTTRIYHPNINSNGSICLDILRSQWSPALTISKVLLSICSLLCDPNPDDPLVPEIARIYKTDPVRYNRLAREWTEKYAM
>tr|A0A3Q3BN73|A0A3Q3BN73_HAPBU/1-147 [subseq from] Ubiquitin-conjugating enzyme E2 2-like OS=Haplochromis burtoni OX=8153 PE=3 SV=1
MALKRISKELTDLSRDPPAQCSAGPVGEDMFHWQATIMGPPDSPYQGGVFFLTIHFPTDYPFKPPKVAFTTRIYHPNINSNGSICLDILRSQWSPALTISKVLLSICSLLCDPNPDDPLVPEIARIYKTDPVRYNRLAREWTEKYAM
>tr|A0A4W6CP73|A0A4W6CP73_LATCA/1-147 [subseq from] Ubiquitin-conjugating enzyme E2 2-like OS=Lates calcarifer OX=8187 GN=LOC108873753 PE=3 SV=1
MALKRISKELTDLSRDPPAQCSAGPVGEDMFHWQATIMGPPDSPYQGGVFFLTIHFPTDYPFKPPKVAFTTRIYHPNINSNGSICLDILRSQWSPALTISKVLLSICSLLCDPNPDDPLVPEIARIYKTDPVRYNRLAREWTEKYAM
>tr|A0A665UKT0|A0A665UKT0_ECHNA/1-147 [subseq from] Ubiquitin-conjugating enzyme E2 2-like OS=Echeneis naucrates OX=173247 GN=LOC115050254 PE=3 SV=1
MALKRISKELTDLSRDPPAQCSAGPVGEDMFHWQATIMGPPDSPYQGGVFFLTIHFPTDYPFKPPKVAFTTRIYHPNINSNGSICLDILRSQWSPALTISKVLLSICSLLCDPNPDDPLVPEIARIYKTDPVRYNRLAREWTEKYAM
>tr|A0A668V628|A0A668V628_OREAU/1-147 [subseq from] UBC core domain-containing protein OS=Oreochromis aureus OX=47969 PE=3 SV=1
MALKRISKELTDLSRDPPAQCSAGPVGEDMFHWQATIMGPPDSPYQGGVFFLTIHFPTDYPFKPPKVAFTTRIYHPNINSNGSICLDILRSQWSPALTISKVLLSICSLLCDPNPDDPLVPEIARIYKTDPVRYNRLAREWTEKYAM
>tr|A0A671UBJ3|A0A671UBJ3_SPAAU/1-147 [subseq from] Ubiquitin-conjugating enzyme E2 2-like OS=Sparus aurata OX=8175 GN=LOC115568543 PE=3 SV=1
MALKRISKELTDLSRDPPAQCSAGPVGEDMFHWQATIMGPPDSPYQGGVFFLTIHFPTDYPFKPPKVAFTTRIYHPNINSNGSICLDILRSQWSPALTISKVLLSICSLLCDPNPDDPLVPEIARIYKTDPVRYNRLAREWTEKYAM
>tr|A0A6P7J7W8|A0A6P7J7W8_9TELE/1-147 [subseq from] ubiquitin-conjugating enzyme E2 2-like isoform X1 OS=Parambassis ranga OX=210632 GN=LOC114442993 PE=3 SV=1
MALKRISKELTDLSRDPPAQCSAGPVGEDMFHWQATIMGPPDSPYQGGVFFLTIHFPTDYPFKPPKVAFTTRIYHPNINSNGSICLDILRSQWSPALTISKVLLSICSLLCDPNPDDPLVPEIARIYKTDPVRYNRLAREWTEKYAM
>tr|A0A6P7NRT4|A0A6P7NRT4_BETSP/1-147 [subseq from] ubiquitin-conjugating enzyme E2 2-like isoform X1 OS=Betta splendens OX=158456 GN=LOC114864182 PE=3 SV=1
MALKRISKELTDLSRDPPAQCSAGPVGEDMFHWQATIMGPPDSPYQGGVFFLTIHFPTDYPFKPPKVAFTTRIYHPNINSNGSICLDILRSQWSPALTISKVLLSICSLLCDPNPDDPLVPEIARIYKTDPVRYNRLAREWTEKYAM
>tr|A0A7N5ZT36|A0A7N5ZT36_ANATE/1-147 [subseq from] Ubiquitin-conjugating enzyme E2 2-like OS=Anabas testudineus OX=64144 PE=3 SV=1
MALKRISKELTDLSRDPPAQCSAGPVGEDMFHWQATIMGPPDSPYQGGVFFLTIHFPTDYPFKPPKVAFTTRIYHPNINSNGSICLDILRSQWSPALTISKVLLSICSLLCDPNPDDPLVPEIARIYKTDPVRYNRLAREWTEKYAM
>tr|I3J9G7|I3J9G7_ORENI/1-147 [subseq from] UBC core domain-containing protein OS=Oreochromis niloticus OX=8128 GN=LOC100694779 PE=3 SV=1
MALKRISKELTDLSRDPPAQCSAGPVGEDMFHWQATIMGPPDSPYQGGVFFLTIHFPTDYPFKPPKVAFTTRIYHPNINSNGSICLDILRSQWSPALTISKVLLSICSLLCDPNPDDPLVPEIARIYKTDPVRYNRLAREWTEKYAM
>tr|A0A0D2TCW2|A0A0D2TCW2_GOSRA/1-67 [subseq from] Uncharacterized protein OS=Gossypium raimondii OX=29730 GN=B456_011G239900 PE=4 SV=1
MASKRILKELKDLQKDPPNFCSLAPENEDMFIWQATMPGPLNSPYEGGKFELRIHLPPDYPFNPPKV--------------------------------------------------------------------------------
>tr|A0A0D2TCW2|A0A0D2TCW2_GOSRA/66-112 [subseq from] Uncharacterized protein OS=Gossypium raimondii OX=29730 GN=B456_011G239900 PE=4 SV=1
----------------------------------------------------------------------------------------------------KVLLSIYSILGDPMLDDPYEENIANMYKTDRSQYEKVARNWTQKYAM
>tr|A0A0D2TCW2|A0A0D2TCW2_GOSRA/118-259 [subseq from] Uncharacterized protein OS=Gossypium raimondii OX=29730 GN=B456_011G239900 PE=4 SV=1
----TIWEELKGLERFPPSYGSAGPIDGDMFHWQATLLDLRDSPYAGGVFEVDIHFPSQYPFEPPKVVLRTKIFHPNIDRNGSIGLDILKDRWRANLTISQVLHSICSLLKNPNLDAPLVPEIAHMYKTNRSKYDTIARSWTQKYA-
>tr|A0A3Q1HXJ7|A0A3Q1HXJ7_ANATE/1-147 [subseq from] Ubiquitin-conjugating enzyme E2 D4-like OS=Anabas testudineus OX=64144 PE=3 SV=1
MALKRIQKELNDLQRDPPASCSAGPVGEDMFHWQATITGPNDSPYHGGVFFLSVHFPTDYPFKPPKVAFTTKIYHPNINSNGSICLDILRSQWSPALTVSKVLLSICSLLCDPNPDDPLVPDIAHIYKADRQKYNKLAREWTQRYAM
>tr|A0A6P6QUW3|A0A6P6QUW3_CARAU/1-146 [subseq from] ubiquitin-conjugating enzyme E2 D2-like isoform X1 OS=Carassius auratus OX=7957 GN=LOC113113868 PE=3 SV=1
MALKRIHKELTDLGRDPPAQCSAGPVGDDLFHWQATIMGPNDSPYQGGVFFLTIHFPTDYPFKPPKVAFTTRIYHPNINSNGSICLDILRSQWSPALTISKVLLSICSLLCDPNPDDPLVPEIARIYKTDNEKYNKLAREWTEKYA-
>tr|A0A044TLE7|A0A044TLE7_ONCVO/1-149 [subseq from] UBC core domain-containing protein OS=Onchocerca volvulus OX=6282 PE=3 SV=1
MALKRIQKELQDLGRDPPAQCSAGPVGDDLFHWQATIMGPPESPYQGGVFFLTIHFPTDYPFKPPKVAFTTRIYHPNINSNGSICLDILRSQWSPALTISKVtvLLSICSLLCDPNPDDPLVPEIARIYKTDRERYNQLAREWTQKYAM
>tr|A0A383ZBC1|A0A383ZBC1_BALAS/1-147 [subseq from] ubiquitin-conjugating enzyme E2 D2 OS=Balaenoptera acutorostrata scammoni OX=310752 GN=UBE2D2 PE=3 SV=1
MALKRIHKELNDLARDPPGQCSAGPVGGDMFHWQATIMGPNDSPYQGGVFFLTIHFPTDYPFKPPKVAFTTRIYHPNINSNGSICLDILRSQWSPALTISKVLLSICSLLCDPNPDDPLVPEIARIYKTDREKYNRIAREWTQKYAM
>tr|A0A7J6B505|A0A7J6B505_AMEME/47-193 [subseq from] UBC core domain-containing protein OS=Ameiurus melas OX=219545 GN=AMELA_G00049020 PE=3 SV=1
MALKRIQKELTDLARDPPAQCSAGPVGDDVFHWQATIMGPNESPYQGGVFFLTIHFPTDYPFKPPKVAFTTRIYHPNINSNGSICLDILRSQWSPALTISKVLLSICSLLCDPNPDDPLVPEIARIYKTDTEKYNKMAREWTEKYAM
>tr|A0A2I3N4H8|A0A2I3N4H8_PAPAN/2-147 [subseq from] Ubiquitin conjugating enzyme E2 D2 OS=Papio anubis OX=9555 PE=3 SV=1
-ALKRVSPELNDLARDPPAQCSAGPVGDDMFHWQATIMGPNDSPYQGGVFFLTIHFPTDYPFKPPKVAFTTRIYHPNINSNGSICLDILRSQWSPALTISKVLLSICSLLCDPNPDDPLVPEIARIYKTDREKYNRIAREWTQKYAM
>tr|A0A2K5NQX2|A0A2K5NQX2_CERAT/2-147 [subseq from] Ubiquitin conjugating enzyme E2 D2 OS=Cercocebus atys OX=9531 GN=UBE2D2 PE=3 SV=1
-ALKRVSPELNDLARDPPAQCSAGPVGDDMFHWQATIMGPNDSPYQGGVFFLTIHFPTDYPFKPPKVAFTTRIYHPNINSNGSICLDILRSQWSPALTISKVLLSICSLLCDPNPDDPLVPEIARIYKTDREKYNRIAREWTQKYAM
>tr|A0A2K6AIE9|A0A2K6AIE9_MANLE/2-147 [subseq from] Ubiquitin conjugating enzyme E2 D2 OS=Mandrillus leucophaeus OX=9568 PE=3 SV=1
-ALKRVSPELNDLARDPPAQCSAGPVGDDMFHWQATIMGPNDSPYQGGVFFLTIHFPTDYPFKPPKVAFTTRIYHPNINSNGSICLDILRSQWSPALTISKVLLSICSLLCDPNPDDPLVPEIARIYKTDREKYNRIAREWTQKYAM
>tr|A0A2K6L111|A0A2K6L111_RHIBE/2-147 [subseq from] UBC core domain-containing protein OS=Rhinopithecus bieti OX=61621 GN=UBE2D2 PE=3 SV=1
-ALKRVSPELNDLARDPPAQCSAGPVGDDMFHWQATIMGPNDSPYQGGVFFLTIHFPTDYPFKPPKVAFTTRIYHPNINSNGSICLDILRSQWSPALTISKVLLSICSLLCDPNPDDPLVPEIARIYKTDREKYNRIAREWTQKYAM
>tr|A0A2K6QJI6|A0A2K6QJI6_RHIRO/2-147 [subseq from] UBC core domain-containing protein OS=Rhinopithecus roxellana OX=61622 GN=UBE2D2 PE=3 SV=1
-ALKRVSPELNDLARDPPAQCSAGPVGDDMFHWQATIMGPNDSPYQGGVFFLTIHFPTDYPFKPPKVAFTTRIYHPNINSNGSICLDILRSQWSPALTISKVLLSICSLLCDPNPDDPLVPEIARIYKTDREKYNRIAREWTQKYAM
>tr|A0A6J2X089|A0A6J2X089_CHACN/1-147 [subseq from] ubiquitin-conjugating enzyme E2 D2-like isoform X1 OS=Chanos chanos OX=29144 GN=LOC115830097 PE=3 SV=1
MALKRIYKELNDFARDPPAQCSAGPVGEDMFHWQATIMGPNDSPYQGGVFFLTIHFPTDYPFKPPKVAFTTRIYHPNINSNGSICLDILRSQWSPALTISKVLLSICSLLCDPNPDDPLVPEIARIYKTDNEKYNRIAREWTQKYAM
>tr|A0A7N8XQC2|A0A7N8XQC2_9TELE/3-144 [subseq from] Ubiquitin-conjugating enzyme E2D 1b OS=Mastacembelus armatus OX=205130 PE=3 SV=1
-----MRKELQDLQRDPPAQCSAGPVGDDLFHWQATIMGPGDSPYQGGVFFLTIHFPTDYPFKPPKVAFTTKIYHPNINSNGSICLDILRSQWSPALTVSKVLLSICSLLCDPNPDDPLVPDIAHIYKNDKEKYNKLAKEWTQKYAM
>tr|A0A6A4K6J8|A0A6A4K6J8_APOLU/523-669 [subseq from] CAAT box DNA-binding protein subunit B OS=Apolygus lucorum OX=248454 GN=GE061_16923 PE=4 SV=1
MALKRINKELQDLGRDPPAQCSAGPVGDDLFHWQATIMGPPDSPYQGGVFFLTIHFPTDYPFKPPKVAFTTRIYHPNINSNGSICLDILRSQWSPALTISKVLLSICSLLCDPNPDDPLVPEIARIYKTDREKYNELAREWTRKYAM
>tr|A0A6I9YNS5|A0A6I9YNS5_9SAUR/1-147 [subseq from] ubiquitin-conjugating enzyme E2 D3 OS=Thamnophis sirtalis OX=35019 GN=LOC106551931 PE=3 SV=1
MALKCINKELSDLARDPPAQCSAGPVGDDMFHWQATIMGPNDSPYQGGVFFLTIHFPTDYPFKPPKVAFTTRIYHPNINSNGSICLDILRSQWSPALTISKVLLSICSLLCDPNPDDPLVPEIARIYKTDRDKYNRISREWTQKYAM
>tr|A0A6P9FME9|A0A6P9FME9_ZALCA/1-147 [subseq from] ubiquitin-conjugating enzyme E2 D3-like OS=Zalophus californianus OX=9704 GN=LOC113927191 PE=3 SV=1
MALKRINKELSDLACDPPAQCSAGPVGDDMFHWQATIMGPNDSPYQGGVFFLTIHFPTDYPFKPPKVAFTTRIYHPNINSNGSICLDILRSQWSPALTISKVLLSICSLLCDPNPDDPLVPEIARIYKTDRDKYNRISREWTQKYAM
>tr|A0A3Q3JPC5|A0A3Q3JPC5_MONAL/1-147 [subseq from] Ubiquitin conjugating enzyme E2 D2 OS=Monopterus albus OX=43700 PE=3 SV=1
MALKRIHKELNDLARDPPAQCSAGPVGDDMFHWQATIMGPNDSPYQSGVFFLTIHFPTDYPFKPPKVAFTTRIYHPNINSNGSICLDILRSQWSPALTISKVLLSICSLLCDPNPDDPLVPEIARIYKMDREKYNKIAREWTQKYAM
>tr|B9EP40|B9EP40_SALSA/1-147 [subseq from] Ubiquitin-conjugating enzyme E2 D2 OS=Salmo salar OX=8030 GN=UB2D2 PE=2 SV=1
MALKRIHKELNDLARDPPAQCSAGPVGDDMFHWQATIMGPNDSPYQGGVFFLTIHFPTDYPFKPPKLAFTTRIYHPNINSNGSICLDILRSQWSPALTISKVLLSICSLLCDPNPDDPLVPEIARIYKTDSDKYSRIAREWTQKYAM
>tr|A0A3B1J5I3|A0A3B1J5I3_ASTMX/3-147 [subseq from] UBC core domain-containing protein OS=Astyanax mexicanus OX=7994 PE=3 SV=1
--IKKIQLELTDLQRDPPAQCSAGPVGEDLFHWQATIMGPNDSPYQGGVFFLTIHFPTDYPFKPPKVAFTTKIYHPNINSNGSICLDILRSQWSPALTVSKVLLSICSLLCDPNPDDPLVPEIAHTYKADREKYNRLAREWTQKYAM
>tr|A0A3P8XFB5|A0A3P8XFB5_ESOLU/1-147 [subseq from] Ubiquitin-conjugating enzyme E2 D2 OS=Esox lucius OX=8010 PE=3 SV=1
MALKRIHKELNDLARDPPAQCSAGPVGDDMFHWQATIMGPNDSPYQGGVFFLTIHFPTDYPFKPPKVAFTTRIYHPNINSNGSICLDILRSQWSPALTISKVLLSICSLLCDPNPDDPLVPEIARIYKTDTDKYNRLAREWTDKYAM
>tr|A0A147A9M0|A0A147A9M0_FUNHE/1-147 [subseq from] Ubiquitin-conjugating enzyme E2 D4 OS=Fundulus heteroclitus OX=8078 PE=3 SV=1
MALKRIQKELNDLQRDPPASCSAGPVGEDMFHWQATITGPNDSPYHGGVFFLSVHFPTDYPFKPPKVAFTTKIYHPNINSNGSICLDILRSQWSPALTISKVLLSICSLLCDPNPDDPLVPDIAHIYKTDRQKYNKLAREWTQRYAM
>tr|A0A6P6YC48|A0A6P6YC48_DERPT/1-147 [subseq from] ubiquitin-conjugating enzyme E2-17 kDa OS=Dermatophagoides pteronyssinus OX=6956 GN=LOC113796209 PE=3 SV=1
[truncated: 14,388,732 more chars]
