# Supplementary material for: Photocross-linking activity-based probes to capture the dynamics of ubiquitin RING E3 ligase interactions
Source: Biochem J. 2026 Jun 3;483(7):1115–30. doi: 10.1042/BCJ20260213 (PMC13234630; doi:10.1042/BCJ20260213)
Supplement: Supplementary Data File S2 [file BCJ-2026-0213_supp2.zip › 03_Chandler_Supplementary datafile2/RNF2_BMI1/Alphafold/msas/fold_2026_01_22_10_06_ubch5ac85k_ubd32c_bmi1_rnf2_unpaired_msa_chains_d.a3m]

>query
GSMSQAVQTNGTQPLSKTWELSLYELQRTPQEAITDGLEIVVSPRSLHSELMCPICLDMLKNTMTTKECLHRFCADCIITALRSGNKECPTCRKKLVSKRSLRPDPNFDALISKIY
>UniRef90_UPI0019600360/7-111 [subseq from] E3 ubiquitin-protein ligase RING2-A-like n=1 Tax=Passer montanus TaxID=9160 RepID=UPI0019600360
-----------AQSASKTWELSLYELHRTPQEAIMDGTEIAVSPRSLHSELMCPICLDMLKNTMTTKECLHRFCSDCIVTALRSGNKECPTCRKKLVSKRSLRPDPNFDALISKIY
>UniRef90_UPI0019600360/148-196 [subseq from] E3 ubiquitin-protein ligase RING2-A-like n=1 Tax=Passer montanus TaxID=9160 RepID=UPI0019600360
-------------------------------------------------------------------QAMHRSGRNSRNSRIFTGNKECPTCRKKLVSKRSLRPDPNFDALISKIY
>UniRef90_A0A8D0SRD5/31-146 [subseq from] E3 ubiquitin-protein ligase RING2 n=33 Tax=Amniota TaxID=32524 RepID=A0A8D0SRD5_PIG
GAMSQAVQTNGTQPLSKTWELSLYELQRTPQEAITDGLEIVVSPRSLHSELMCPICLDMLKNTMTTKECLHRFCADCIITALRSGNKECPTCRKKLVSKRSLRPDPNFDALISKIY
>UniRef90_UPI001AEC7278/1-105 [subseq from] E3 ubiquitin-protein ligase RING2, Polycomb complex protein BMI-1 chimera n=1 Tax=Homo sapiens TaxID=9606 RepID=UPI001AEC7278
-----------TQPLSKTWELSLYELQRTPQEAITDGLEIVVSPRSLHSELMCPICLDMLKNTMTTKECLHRFCADCIITALRSGNKECPTCRKKLVSKRSLRPDPNFDALISKIY
>UniRef90_UPI001AEC7278/118-173 [subseq from] E3 ubiquitin-protein ligase RING2, Polycomb complex protein BMI-1 chimera n=1 Tax=Homo sapiens TaxID=9606 RepID=UPI001AEC7278
---------------------------------------------ELNPHLMCVLCGGYFIDATTIIECLHSFCKTCIVRYLET-SKYCPICDVQVHKTRPL--------------
>UniRef90_A0A8C8XLI9/1-114 [subseq from] E3 ubiquitin-protein ligase RING2 n=4 Tax=Tetrapoda TaxID=32523 RepID=A0A8C8XLI9_PANLE
--MSQAVQTNGTQPLSKTWELSLYELQRTPQEAITDGLEIVVSPRSLHSELMCPICLDMLKNTMTTKECLHRFCADCIITALRSGNKECPTCRKKLVSKRSLRPDPNFDALISKIY
>UniRef90_L5LBQ9/61-175 [subseq from] E3 ubiquitin-protein ligase RING2 n=2 Tax=Boreoeutheria TaxID=1437010 RepID=L5LBQ9_MYODS
-SMSQAVQTNGTQPLSKTWELSLYELQRTPQEAITDGLEIVVSPRSLHSELMCPICLDMLKNTMTTKECLHRFCADCIITALRSGNKECPTCRKKLVSKRSLRPDPNFDALISKIY
>UniRef90_A0A6B0RHU1/53-167 [subseq from] E3 ubiquitin-protein ligase RING2 n=1 Tax=Bos mutus TaxID=72004 RepID=A0A6B0RHU1_9CETA
-AMSQAVQTNGTQPLSKTWELSLYELQRTPQEAITDGLEIVVSPRSLHSELMCPICLDMLKNTMTTKECLHRFCADCIITALRSGNKECPTCRKKLVSKRSLRPDPNFDALISKIY
>UniRef90_UPI00052E48F5/2-114 [subseq from] E3 ubiquitin-protein ligase RING2, Ubiquitin-conjugating enzyme E2 D3 n=1 Tax=Homo sapiens TaxID=9606 RepID=UPI00052E48F5
---SQAVQTNGTQPLSKTWELSLYELQRTPQEAITDGLEIVVSPRSLHSELMCPICLDMLKNTMTTKECLHRFCADCIITALRSGNKECPTCRKKLVSKRSLRPDPNFDALISKIY
>UniRef90_A0A821WYX2/44-158 [subseq from] E3 ubiquitin-protein ligase RING2 (Fragment) n=6 Tax=Anura TaxID=8342 RepID=A0A821WYX2_9NEOB
-TMSQAVQTNGAQPLSKTWELSLYELQRTPQEAITDGLEIVVSPRSLHSELMCPICLDMLKNTMTTKECLHRFCADCIITALRSGNKECPTCRKKLVSKRSLRPDPNFDALISKIY
>UniRef90_UPI0012DEF262/13-128 [subseq from] E3 ubiquitin-protein ligase RING2-like isoform X4 n=1 Tax=Oncorhynchus kisutch TaxID=8019 RepID=UPI0012DEF262
GSMTQTVQTNGVQPLSKTWELSLYELQRTPQEAITDGLEIAVSPRSLHSELMCPICLDMLKNTMTTKECLHRFCADCIITALRSGNKECPTCRKKLVSKRSLRPDPNFDALISKIY
>UniRef90_H3AHB5/1-114 [subseq from] E3 ubiquitin-protein ligase RING2 n=1 Tax=Latimeria chalumnae TaxID=7897 RepID=H3AHB5_LATCH
--MSQAVQTNGTQPLSKTWELSLYELQRTPQEAITDGMEIVVSPRSLHSELMCPICLDMLKNTMTTKECLHRFCAECIITALRSGNKECPTCRKKLVSKRSLRPDPNFDALISKIY
>UniRef90_A0A2K5ES38/27-141 [subseq from] E3 ubiquitin-protein ligase RING2 n=1 Tax=Aotus nancymaae TaxID=37293 RepID=A0A2K5ES38_AOTNA
-AVSQAVQTNGTQSLSKTWELSLYELQRTPQEAITDGLEIVVSPRSLHSELMCPICLDMLKNTMTTKECLHRFCADCIITALRSGNKECPTCRKKLVSKRSLRPDPNFDALISKIY
>UniRef90_A0A674B649/10-125 [subseq from] E3 ubiquitin-protein ligase RING2 n=21 Tax=Teleostei TaxID=32443 RepID=A0A674B649_SALTR
GTMTQTVQTNGVQPLSKTWELSLYELQRTPQEAITDGLEIAVSPRSLHSELMCPICLDMLKNTMTTKECLHRFCADCIITALRSGNKECPTCRKKLVSKRSLRPDPNFDALISKIY
>UniRef90_A0A401PLQ4/67-181 [subseq from] E3 ubiquitin-protein ligase RING2 n=8 Tax=Galeoidea TaxID=119195 RepID=A0A401PLQ4_SCYTO
-AMAQVVQTNGTQPLSKTWELSLYELQRTPQEAITDGMEIAVSPRSLHSELMCPICLDMLKNTMTTKECLHRFCADCIVTALRSGNKECPTCRKKLVSKRSLRPDPNFDALISKIY
>UniRef90_A0A673X4U5/1-114 [subseq from] E3 ubiquitin-protein ligase RING2 n=5 Tax=Salmoninae TaxID=504568 RepID=A0A673X4U5_SALTR
--MTQAVQTNGVQPLSKTWELSLYELQRTPQEAITDGLEIAVSPRSLHSELMCPICLDMLKNTMTTKECLHRFCADCIITALRSGNKECPTCRKKLVSKRSLRPDPNFDALISKIY
>UniRef90_A0A5N5M815/1-114 [subseq from] E3 ubiquitin-protein ligase RING2 n=1 Tax=Pangasianodon hypophthalmus TaxID=310915 RepID=A0A5N5M815_PANHP
--MTQTVQTNGVQPLSKTWELSLYELQRTPQEAITDGLEIAVSPRSLHSELMCPICLDMLKNTMTTKECLHRFCADCIITALRSGNKECPTCRKKLVSKRSLRPDPNFDALISKIY
>UniRef90_A0A4W3JXE3/3-116 [subseq from] E3 ubiquitin-protein ligase RING2 n=12 Tax=Chondrichthyes TaxID=7777 RepID=A0A4W3JXE3_CALMI
--MAQIVQTNGTQPLSKTWELSLYELQRTPQEAITDGMEIAVSPRSLHSELMCPICLDMLKNTMTTKECLHRFCADCIVTALRSGNKECPTCRKKLVSKRSLRPDPNFDALISKIY
>UniRef90_H2LL42/43-157 [subseq from] E3 ubiquitin-protein ligase RING2 n=6 Tax=Oryzias TaxID=8089 RepID=H2LL42_ORYLA
-TMTQTVQTNGVQPLSKTWELSLYELQRTPQEAITDGLEIAVSPRSLHSELMCPICLDMLKNTMTTKECLHRFCADCIITALRSGNKECPTCRKKLVSKRSLRPDPNFDALISKIY
>UniRef90_UPI0007AD52EC/25-138 [subseq from] E3 ubiquitin-protein ligase RING2-like n=1 Tax=Sinocyclocheilus grahami TaxID=75366 RepID=UPI0007AD52EC
--MTQMIQTNGVQPLSKTWELSLYELQRNPQEAITDGLEIAVSPRSLHSELMCPICLDMLKNTMTTKECLHRFCADCIITALRSGNKECPTCRKKLVSKRSLRPDPNFDALISKIY
>UniRef90_A0A8D3DV33/22-136 [subseq from] E3 ubiquitin-protein ligase RING2 n=4 Tax=Scophthalmus maximus TaxID=52904 RepID=A0A8D3DV33_SCOMX
-AMTQTVQTNGVQPLSKTWELSLYELQRIPQEAITDGLEIAVSPRSLHSELMCPICLDMLKNTMTTKECLHRFCADCIITALRSGNKECPTCRKKLVSKRSLRPDPNFDALISKIY
>UniRef90_A0A8C4SN70/1-114 [subseq from] E3 ubiquitin-protein ligase RING2 n=11 Tax=Actinopterygii TaxID=7898 RepID=A0A8C4SN70_ERPCA
--MTQTVQSNGIQPLSKTWELSLYELQRTPQEAITDGLEIAVSPRSLHSELMCPICLDMLKNTMTTKECLHRFCADCIITALRSGNKECPTCRKKLVSKRSLRPDPNFDALISKIY
>UniRef90_A0A672SX12/3-116 [subseq from] E3 ubiquitin-protein ligase RING2 n=1 Tax=Sinocyclocheilus grahami TaxID=75366 RepID=A0A672SX12_SINGR
--MTQMVQTNGIQPLSKTWELSLYELQRTSQEAITDGLEIAVSPRSLHSELMCPICLDMLKNTMTTKECLHRFCADCIITALRSGNKECPTCRKKLVSKRSLRPDPNFDALISKIY
>UniRef90_UPI001FB2D6C0/46-161 [subseq from] E3 ubiquitin-protein ligase RING2-like n=1 Tax=Sciurus carolinensis TaxID=30640 RepID=UPI001FB2D6C0
GLQSQAVQTNGTQPLSKTWELSLYELQRTPQEAITDGLEIVVSPRSLHSELMCPICLDMLKNTMTTKECLHRFCAVCIITTLRSGNKECPTCRKKLVSKRSLRSDPNFDALISKIY
>UniRef90_A0A674B682/7-117 [subseq from] E3 ubiquitin-protein ligase RING2 n=26 Tax=Actinopteri TaxID=186623 RepID=A0A674B682_SALTR
-----TVQTNGVQPLSKTWELSLYELQRTPQEAITDGLEIAVSPRSLHSELMCPICLDMLKNTMTTKECLHRFCADCIITALRSGNKECPTCRKKLVSKRSLRPDPNFDALISKIY
>UniRef90_A0A2K5E448/1-114 [subseq from] E3 ubiquitin-protein ligase RING2 n=2 Tax=Aotus nancymaae TaxID=37293 RepID=A0A2K5E448_AOTNA
--MSQAVQTNGTQPLSKTWELSVYELQRTPQEAITDGLEIVVSPRSLHSELMCPICLDMLKNTMTTKECLHRFCADCIIAALRSGNIECPTCWKKLVSKRSLRPDPNFDALISKIY
>UniRef90_A0A1A8U995/44-157 [subseq from] E3 ubiquitin-protein ligase RING2 n=14 Tax=Percomorphaceae TaxID=1489872 RepID=A0A1A8U995_NOTFU
--MTQTVQTNGVQSLSKTWELSLYELQRTPQEAITDGLEIAVSPRSLHSELMCPICLDMLKNTMTTKECLHRFCADCIITALRSGNKECPTCRKKLVSKRSLRPDPNFDALISKIY
>UniRef90_A0A2I4BSB6/1-114 [subseq from] E3 ubiquitin-protein ligase RING2 n=12 Tax=Euteleosteomorpha TaxID=1489388 RepID=A0A2I4BSB6_9TELE
--MTQTVQTNGIQSLSKTWELSLYELQRTPQEAITDGLEIAVSPRSLHSELMCPICLDMLKNTMTTKECLHRFCADCIITALRSGNKECPTCRKKLVSKRSLRPDPNFDALISKIY
>UniRef90_UPI001CDCC9CA/12-125 [subseq from] E3 ubiquitin-protein ligase RING2 n=1 Tax=Gambusia affinis TaxID=33528 RepID=UPI001CDCC9CA
-AMTQTLQTNGVQSLSKTWELSLYELQRTPQEAITDGLEIAVSPRSLHSELMCPICLDMLKNTMTTKECLHRFCADCIITALRSGNKECPTCRKKLVSKRSLRPDPNFDALISKV-
>UniRef90_A0A8C5VAR5/1-115 [subseq from] E3 ubiquitin-protein ligase RING2 n=2 Tax=Microcebus murinus TaxID=30608 RepID=A0A8C5VAR5_MICMU
--MAQAAQTNGTQPLSKTWELSLYELQRTPQEAITDGLEIVVSPRSLHSELMCPICLGRLKNTMTTKECLHRFCADCIITALRSGNKECPTCRKKLVSQRsSLRPDPNFDALISKIY
>UniRef90_UPI001A9EE219/47-160 [subseq from] LOW QUALITY PROTEIN: E3 ubiquitin-protein ligase RING2-like n=1 Tax=Ictidomys tridecemlineatus TaxID=43179 RepID=UPI001A9EE219
--RSQALQTNGTQPLSKTWELSLYELQQTSQEAITDDLEIVVSPRSLHSELMCPICLDMLKNTMTTKECLHRFCADCIITALRSGNKECPTCQKKLVSKRSLRPDTNFDALISKIY
>UniRef90_UPI000E55B454/13-126 [subseq from] E3 ubiquitin-protein ligase RING2 n=1 Tax=Urocitellus parryii TaxID=9999 RepID=UPI000E55B454
--RSQAVQTNGTQPLSKTWELSLYELQRIPQEAITDGLEIVVSPRSLHSELMCPICLDMLKNTTTTKECLHHFCADCIITALRSGNKECLTCWKKLVSKRSLRPDPNFDALLSKIY
>UniRef90_A0A811ZBV9/1-114 [subseq from] E3 ubiquitin-protein ligase RING2 n=1 Tax=Nyctereutes procyonoides TaxID=34880 RepID=A0A811ZBV9_NYCPR
--MSQAVQTNRTQPSGKTWELSLYELQRTPQEAITDGSEIVVSPRSLHSELMCPICLDMSKNAMTTKECLHRFCADCIMTALRSGNRECPTCRKKLVSKRSLRPDPNFDALISKIY
>UniRef90_A0A218U9W1/6-48 [subseq from] RING-type E3 ubiquitin transferase n=1 Tax=Lonchura striata domestica TaxID=299123 RepID=A0A218U9W1_9PASE
----------GAQSASKTWELSLYELHRTPQEAIMDGTEIAVSPRSLHLELIM---------------------------------------------------------------
>UniRef90_A0A218U9W1/48-133 [subseq from] RING-type E3 ubiquitin transferase n=1 Tax=Lonchura striata domestica TaxID=299123 RepID=A0A218U9W1_9PASE
------------------------------MEAIMDGTEIAVSPRSLHSELMCPICLDMLKNTMTTKECLHRFCSDCIVTALRSGNKECPTCRKKLVSKRSLRPDPNFDALISKIY
>UniRef90_UPI00140395AE/7-121 [subseq from] E3 ubiquitin-protein ligase RING2 n=1 Tax=Petromyzon marinus TaxID=7757 RepID=UPI00140395AE
-AMAQAAQGNGIVPSNKTWELSLYELHRTPQEALTDGTEIAVSPRSLHSELMCPICLDMLKNTMTTKECLHRFCSECIITALRSGNKECPTCRKKLVSKRSLRPDPNFDALISKIY
>UniRef90_A0A8C5XP00/1-112 [subseq from] E3 ubiquitin-protein ligase RING2 n=2 Tax=Microcebus murinus TaxID=30608 RepID=A0A8C5XP00_MICMU
--MSQAVQTNGTQPLSKTWELRLYELQRTPQEAITDGLEIVVSPRSLHSELMCPICLYMLKNTMTTKECLHCFCG--VITALRSGNKECPTCRKKLVSKRSLRPDPNFDALISKIY
>UniRef90_A0A4Z2ESN3/1-31 [subseq from] E3 ubiquitin-protein ligase RING2 n=1 Tax=Liparis tanakae TaxID=230148 RepID=A0A4Z2ESN3_9TELE
--MTQTVQTNGVQPLSKTWELSLYELQRTPQSG-----------------------------------------------------------------------------------
>UniRef90_A0A4Z2ESN3/79-165 [subseq from] E3 ubiquitin-protein ligase RING2 n=1 Tax=Liparis tanakae TaxID=230148 RepID=A0A4Z2ESN3_9TELE
-----------------------------HHEAITDGLEIAVSPRSLHSELMCPICLDMLKNTMTTKECLHRFCADCIITALRSGNKECPTCRKKLVSKRSLRPDPNFDALISKIY
>UniRef90_A0A8J6GJE2/1-114 [subseq from] E3 ubiquitin-protein ligase RING2 n=2 Tax=Microtus TaxID=10053 RepID=A0A8J6GJE2_MICOH
--MSRAVQTNETQPLSKTWELSLYESQRTPQEAITDDLEIAVSPRSLHNELMCPICLDIMKKTMTTKECLHRFCADCIITALRRGNKECPTCRKKLVSKRSLRPDPNFDALINIIY
>UniRef90_A0A8C2UR04/1-114 [subseq from] E3 ubiquitin-protein ligase RING2 n=1 Tax=Chinchilla lanigera TaxID=34839 RepID=A0A8C2UR04_CHILA
--MSQAVQTDGTQSLSKTWALILYKLQRTPQEAITDGLEIVVSPSSLHSELMCPICLDMLKNTMTAKKSLHRFCADCIITALRSGNKECPTCQKKLISKRSPRPDPNFDALISNIY
>UniRef90_UPI000B4C9A04/6-111 [subseq from] E3 ubiquitin-protein ligase RING1 n=1 Tax=Lonchura striata domestica TaxID=299123 RepID=UPI000B4C9A04
----------GAQSASKTWELSLYELHRTPQEAIMDGTEIAVSPRSLHSELMCPICLDMLKNTMTTKECLHRFCSDCIVTALRSGNKECPTCRKKLVSKRSLRPDPNFDALISKIY
>UniRef90_UPI00174C4CC5/28-130 [subseq from] E3 ubiquitin-protein ligase RING2-like n=1 Tax=Myotis myotis TaxID=51298 RepID=UPI00174C4CC5
-------------TIKQNWELSLYELQRTPQEAITDGLEIVVSPRSLHSELMCPICLDMLKNTMTTKECLHQFCADCIITALRSGNKECPTCRKKLVSKRSLRPDPNFDALISKIY
>UniRef90_A0A8C4QXF4/4-123 [subseq from] RING-type E3 ubiquitin transferase n=2 Tax=Eptatretus burgeri TaxID=7764 RepID=A0A8C4QXF4_EPTBU
-AMAQAAQGNGAVPSSKTWELSLYELHRTPQlslrqEALTDGTEIAVSPRSLHSELMCPICLDMLKNTMTTKECLHRFCSECIITALRSGNKECPTCRKKLVSKRSLRPDPNFDALISKIY
>UniRef90_UPI0018E2A8ED/1-117 [subseq from] E3 ubiquitin-protein ligase RING2-like n=1 Tax=Arvicola amphibius TaxID=1047088 RepID=UPI0018E2A8ED
--MSRAVQTNGTQPVSKTWELSLYESQRTPQAAITDGLhiaDIAVSPRSLHRELMCPICLDILKKTMTTKECLHRFCADCIITALRRGNKECPTCRTKLVSKRSLRPDPNFDALISIIY
>UniRef90_A0A2S2N463/48-153 [subseq from] RING-type E3 ubiquitin transferase (Fragment) n=1 Tax=bird metagenome TaxID=1833763 RepID=A0A2S2N463_9ZZZZ
----------SAQSASKTWELSLYELHRTPQEAIMDGTEIAVSPRSLHSELMCPICLDMLKNTMTTKECLHRFCSDCIVTALRSGNKECPTCRKKLVSKRSLRPDPNFDALISKIY
>UniRef90_A0A834EIV1/7-111 [subseq from] RING-type E3 ubiquitin transferase n=1 Tax=Phyllostomus discolor TaxID=89673 RepID=A0A834EIV1_9CHIR
-----------AQNASKTWELSLYELHRTPQEAIMDGTEIAVSPRSLHSELMCPICLDMLKNTMTTKECLHRFCSDCIVTALRSGNKECPTCRKKLVSKRSLRPDPNFDALISKIY
>UniRef90_A0A6G1S1I6/17-122 [subseq from] RING-type E3 ubiquitin transferase (Fragment) n=1 Tax=Hypotaenidia okinawae TaxID=2861861 RepID=A0A6G1S1I6_9GRUI
----------NAQSASKTWELSLYELHRTPQEAIMDGTEIAVSPRSLHSELMCPICLDMLKNTMTTKECLHRFCSDCIVTALRSGNKECPTCRKKLVSKRSLRPDPNFDALISKIY
>UniRef90_UPI0018D7C6FB/33-141 [subseq from] E3 ubiquitin-protein ligase RING2-like n=1 Tax=Patiria miniata TaxID=46514 RepID=UPI0018D7C6FB
------NQTGNSQP-SKTWELSLYELHRTPQEAITDDTEIAVSPRSLHSELMCPICLDMLKNTYTTKECLHRFCQECIITALRSGNKECPTCRKKLVSKRSLRPDPNFDALISKIY
>UniRef90_A0A672V9D3/7-111 [subseq from] E3 ubiquitin-protein ligase RING1 n=3 Tax=Neognathae TaxID=8825 RepID=A0A672V9D3_STRHB
-----------AQSATKTWELSLYELHRTPQEAIMDGTEIAVSPRSLHSELMCPICLDMLKNTMTTKECLHRFCSDCIVTALRSGNKECPTCRKKLVSKRSLRPDPNFDALISKIY
>UniRef90_H3AWK1/8-111 [subseq from] RING-type E3 ubiquitin transferase n=13 Tax=Gnathostomata TaxID=7776 RepID=H3AWK1_LATCH
------------QNPSKTWELSLYELHRTPQEAIMDGTEIAVSPRSLHSELMCPICLDMLKNTMTTKECLHRFCSDCIVTALRSGNKECPTCRKKLVSKRSLRPDPNFDALISKIY
>UniRef90_UPI0018F63818/6-111 [subseq from] E3 ubiquitin-protein ligase RING1 n=1 Tax=Tachyglossus aculeatus TaxID=9261 RepID=UPI0018F63818
-----------TAPsASKTWELSLYELHRTPQEAIMDGTEIAVSPRSLHSELMCPICLDMLKNTMTTKECLHRFCSDCIVTALRSGNKECPTCRKKLVSKRSLRPDPNFDALISKIY
>UniRef90_A0A670HR35/161-272 [subseq from] RING-type E3 ubiquitin transferase n=3 Tax=Episquamata TaxID=1329912 RepID=A0A670HR35_PODMU
-----AMATPaNVQSASKTWELSLYELHRTPQEAVMDGTEIAVSPRSLHSELMCPICLDMLKHTMTTKECLHRFCSDCIVTALRSGNKECPTCRKKLVSKRSLRPDPNFDALISKIY
>UniRef90_A0A6P4ZR23/10-116 [subseq from] RING-type E3 ubiquitin transferase n=14 Tax=Branchiostoma TaxID=7737 RepID=A0A6P4ZR23_BRABE
---------PNVPPPNKTWELSLYELHRTPQEAITDNTEIAVSPRSLHSELMCPICLDMLKNTMTTKECLHRFCQDCIITALRSGNKECPTCRKKLVSKRSLRPDPNFDALISKIY
>UniRef90_A0A6P7XKP8/7-111 [subseq from] RING-type E3 ubiquitin transferase n=4 Tax=Gymnophiona TaxID=8445 RepID=A0A6P7XKP8_9AMPH
-----------AQCASKTWELSLYELHRTPQEAVMDGTEIAVSPRSLHSELMCPICLDMLKNTMTTKECLHRFCSDCIVTALRSGNKECPTCRKKLVSKRSLRPDPNFDALISKIY
>UniRef90_UPI0014557121/4-115 [subseq from] E3 ubiquitin-protein ligase RING2-like n=1 Tax=Asterias rubens TaxID=7604 RepID=UPI0014557121
---THANQTSNSQP-SKTWELSLYELHRTPQEAITDDTEIAVSPRSLHSELMCPICLDMLKNTYTTKECLHRFCQECIITALRSGNKECPTCRKKLVSKRSLRPDPNFDALISKIY
>UniRef90_A0A8D0BA67/7-111 [subseq from] RING-type E3 ubiquitin transferase n=5 Tax=Bifurcata TaxID=1329961 RepID=A0A8D0BA67_SALMN
-----------AQSASKTWELSLYELHRTPQEAIMDGTEIAVSPRSLHSELMCPICLDMLKHTMTTKECLHRFCSDCIVTALRSGNKECPTCRKKLVSKRSLRPDPNFDALISKIY
>UniRef90_A0A7R8X9F5/18-124 [subseq from] RING-type E3 ubiquitin transferase n=1 Tax=Darwinula stevensoni TaxID=69355 RepID=A0A7R8X9F5_9CRUS
----------GSEPTgSKTWELSLYELHRTPQEAITDSTEIAVSPRSLHSELMCPICLDMLKNTMTTKECLHRFCQDCIITALRSGNKECPTCRKKLVSKRSLRPDPNFDALISKIY
>UniRef90_A0A8S4PQT7/45-150 [subseq from] RING-type E3 ubiquitin transferase n=2 Tax=Owenia fusiformis TaxID=6347 RepID=A0A8S4PQT7_OWEFU
---------NGP-GANKTWELSLYELHRTPQEAVTDNTEIAVSPRSLHSELMCPICLDMLKNTMTTKECLHRFCQDCIITALRSGNKECPTCRKKLVSKRSLRPDPNFDALISKIY
>UniRef90_UPI0018650405/6-111 [subseq from] E3 ubiquitin-protein ligase RING2-A-like n=2 Tax=Teleostei TaxID=32443 RepID=UPI0018650405
---------NA-QNPSKTWELSLYELHRTPQEAIMDGTEIAVSPRSLHSELMCPICLDMLKNTMTTKECLHRFCSECIVTALRSGNKECPTCRKKLVSKRSLRPDPNFDALISKIY
>UniRef90_A0A8B7ZBC5/6-115 [subseq from] RING-type E3 ubiquitin transferase n=1 Tax=Acanthaster planci TaxID=133434 RepID=A0A8B7ZBC5_ACAPL
-----GNQTSNSQP-SKTWELSLYELHRTPQEAITDDTEIAVSPRSLHSELMCPICLDMLKNTYTTKECLHRFCQECIITALRSGNKECPTCRKKLVSKRSLRPDPNFDALISKIY
>UniRef90_C3ZPC6/10-116 [subseq from] RING-type E3 ubiquitin transferase n=1 Tax=Branchiostoma floridae TaxID=7739 RepID=C3ZPC6_BRAFL
---------PNVPPPNKTWELSLYELHRTPQEAITDTTEIAVSPRSLHSELMCPICLDMLKNTMTTKECLHRFCQDCIITALRSGNKECPTCRKKLVSKRSLRPDPNFDALISKIY
>UniRef90_A0A8C3FHV4/9-114 [subseq from] RING-type E3 ubiquitin transferase n=1 Tax=Chrysemys picta bellii TaxID=8478 RepID=A0A8C3FHV4_CHRPI
----------NAQSASKTWELSLYELHRTPQEAIMDSTEIAVSPRSLHSELMCPICLDMLKNTMTTKECLHRFCSDCIVTALRSGNKECPTCRKKLVSKRSLRPDPNFDALISKIY
>UniRef90_UPI0003F0BC74/6-115 [subseq from] E3 ubiquitin-protein ligase RING2-A-like n=1 Tax=Saccoglossus kowalevskii TaxID=10224 RepID=UPI0003F0BC74
-------MTSGTsQQPNKTWELSLYELHRTPQEAITDGTEIAVSPRSLHSELMCPICLDMLKNTMTTKECLHRFCQECITTALRSGNKECPTCRKKLVSRRSLRPDPNFDALISKIY
>UniRef90_A0A8C4RT04/7-111 [subseq from] RING-type E3 ubiquitin transferase n=8 Tax=Actinopterygii TaxID=7898 RepID=A0A8C4RT04_ERPCA
-----------VQNPSKNWELSLYELHRTPQEAIMDGTEIAVSPRSLHSELMCPICLDMLKNTMTTKECLHRFCSDCIVTALRSGNKECPTCRKKLVSKRSLRPDPNFDALISKIY
>UniRef90_H9GEL2/7-111 [subseq from] RING-type E3 ubiquitin transferase n=1 Tax=Anolis carolinensis TaxID=28377 RepID=H9GEL2_ANOCA
-----------AQSASKTWELSLYELHRTPQEALMDGTEIAVSPRSLHSELMCPICLDMLKHTMTTKECLHRFCSDCIVTALRSGNKECPTCRKKLVSKRSLRPDPNFDALISKIY
>UniRef90_A0A8C5EZ57/7-111 [subseq from] RING-type E3 ubiquitin transferase n=10 Tax=Archelosauria TaxID=1329799 RepID=A0A8C5EZ57_9SAUR
-----------AQSASKTWELSLYELHRTPQEAIMDSTEIAVSPRSLHSELMCPICLDMLKNTMTTKECLHRFCSDCIVTALRSGNKECPTCRKKLVSKRSLRPDPNFDALISKIY
>UniRef90_A0A210QSZ9/8-110 [subseq from] RING-type E3 ubiquitin transferase n=2 Tax=Pectinidae TaxID=6566 RepID=A0A210QSZ9_MIZYE
-------------APNKTWELSLYELHRTPQEAITDSTEIAVSPRSLHSELMCPICLDMLKNTMTTKECLHRFCQDCIITALRSGNKECPTCRKKLVSKRSLRPDPNFDALISKIY
>UniRef90_A0A2G8LC75/3-113 [subseq from] RING-type E3 ubiquitin transferase n=1 Tax=Stichopus japonicus TaxID=307972 RepID=A0A2G8LC75_STIJA
-----AVQSGGNAQPSKTWELSLYELHRTPQEAITDDTEIAVSPRSLHSELMCPICLDMLKMTYTTKECLHRFCQECIITALRSGNKECPTCRKKLVSKRSLRPDPNFDALISKIY
>UniRef90_A0A8B8ET96/12-112 [subseq from] RING-type E3 ubiquitin transferase n=5 Tax=Ostreidae TaxID=6563 RepID=A0A8B8ET96_CRAVI
---------------NKTWELSLYELHRTPQEAITDNTEIAVSPRSLHSELMCPICLDMLKNTMTTKECLHRFCQDCIITALRSGNKECPTCRKKLVSKRSLRPDPNFDALISKIY
>UniRef90_A0A1S3IDI5/3-110 [subseq from] RING-type E3 ubiquitin transferase n=1 Tax=Lingula unguis TaxID=7574 RepID=A0A1S3IDI5_LINUN
--------TEAAPPSNKTWELSLYELQRTPQEAITDNTEIAVSPRSLHSELMCPICLDMLKNTMTTKECLHRFCQECIITALRSGNKECPTCRKKLVSKRSLRHDPNFDALISKIY
>UniRef90_A0A6J8CEY7/44-148 [subseq from] RING-type E3 ubiquitin transferase n=4 Tax=Mytilus TaxID=6548 RepID=A0A6J8CEY7_MYTCO
-----------TNAPNKTWELSLYELHRTPQEAITDNTEIAVSPRSLHSELMCPICLDMLKNTMTTKECLHRFCQECIITALRSGNKECPTCRKKLVSKRSLRPDPNFDALISKIY
>UniRef90_UPI00142595B9/3-114 [subseq from] E3 ubiquitin-protein ligase RING2-like n=1 Tax=Anneissia japonica TaxID=1529436 RepID=UPI00142595B9
-----AIQASGNAvTPNKTWELSLYELNRTPQEAITDDTEIAVSPRSLHSELMCPICLDMLKNTMTTKECLHRFCQDCIITALRSGNKECPTCRKKLVSKRSLRPDPNFDDLISKIY
>UniRef90_A0A8V5GUI4/6-112 [subseq from] Uncharacterized protein n=3 Tax=Melopsittacus undulatus TaxID=13146 RepID=A0A8V5GUI4_MELUD
----------NTQSATKTWELSLYELHRTPQEAIMDGTEIAVSPRSLHSELMCPICLDMLKNTMTTKECLHRFCSDCIVTALRSGNKECPTCRKKLlVSKRSLRPDPNFDALISKIY
>UniRef90_E0VVL7/10-112 [subseq from] RING-type E3 ubiquitin transferase n=1 Tax=Pediculus humanus subsp. corporis TaxID=121224 RepID=E0VVL7_PEDHC
-------------GLNKTWELSLYELQRTPQEAITDHTEIAVSPRSLHSELMCPICLDMLKKTMTTKECLHRFCSDCIITALRSGNKECPTCRKKLVSKRSLRPDPNFDLLISKIY
>UniRef90_UPI001BB12507/4-113 [subseq from] E3 ubiquitin-protein ligase RING2-like n=2 Tax=Lytechinus variegatus TaxID=7654 RepID=UPI001BB12507
------TQASGNSQPSKSWELSLYELHRSPQEAITDDTEIAVSPRSLHSELMCPICLDMLKNTYTTKECLHRFCQDCIITALRSGNKECPTCRKKLVSKRSLRPDPNFDALISKIY
>UniRef90_A0A8S3Z1U2/7-110 [subseq from] E3 ubiquitin-protein ligase RING2 n=1 Tax=Candidula unifasciata TaxID=100452 RepID=A0A8S3Z1U2_9EUPU
------------HAPNKTWELSLYELHRTPQEAITDNTEIAVSPRSLHSELMCPICLDMLKNTMTTKECLHRFCQECIITALRSGNKECPTCRKKLVSKRSLRPDPNFDALISKIY
>UniRef90_A0A8B7ZBF1/118-226 [subseq from] RING-type E3 ubiquitin transferase n=1 Tax=Acanthaster planci TaxID=133434 RepID=A0A8B7ZBF1_ACAPL
------ILTSNSQP-SKTWELSLYELHRTPQEAITDDTEIAVSPRSLHSELMCPICLDMLKNTYTTKECLHRFCQECIITALRSGNKECPTCRKKLVSKRSLRPDPNFDALISKIY
>UniRef90_E9HD64/9-110 [subseq from] RING-type E3 ubiquitin transferase n=19 Tax=Daphniidae TaxID=77658 RepID=E9HD64_DAPPU
--------------ANKSWELSLYELQRTPQEAITDNTEIAVSPRSLHSELMCPICLDMLKNTMTTKECLHRFCSDCIITALRSGNKECPTCRKKLVSKRSLRPDPNFDMLIAKIY
>UniRef90_UPI001E1D76C3/10-110 [subseq from] E3 ubiquitin-protein ligase RING2-like n=1 Tax=Mercenaria mercenaria TaxID=6596 RepID=UPI001E1D76C3
---------------TQTWELSLYELHRTPQEAITDNTEIAVSPRSLHSELMCPICLDMLKNTMTTKECLHRFCQDCIITALRSGNKECPTCRKKLVSKRSLRPDPNFDALISKIY
>UniRef90_A0A2S2R5U9/7-110 [subseq from] RING-type E3 ubiquitin transferase n=5 Tax=Aphididae TaxID=27482 RepID=A0A2S2R5U9_9HEMI
------------MSLSKTWELSLYELHRTPQEAITDSTEIAVSPRSLHSELMCPICLDMLKKTMTTKECLHRFCSDCIITALRSGNKECPTCRKKLVSKRSLRPDPNFDLLISKIY
>UniRef90_A0A7M7PEL6/4-113 [subseq from] RING-type E3 ubiquitin transferase n=3 Tax=Strongylocentrotus purpuratus TaxID=7668 RepID=A0A7M7PEL6_STRPU
------TQASGNSQPSKSWELSLYELHRSPQEAITDETEIAVSPRSLHSELMCPICLDMLKNTYTTKECLHRFCQDCIITALRSGNKECPTCRKKLVSKRSLRPDPNFDALISKIY
>UniRef90_A0A8T3E286/47-153 [subseq from] RING-type E3 ubiquitin transferase n=2 Tax=Elopomorpha TaxID=32521 RepID=A0A8T3E286_9TELE
--------VNAQN-PSKTWELSLYELHRTPQEAIMDGTEIAVSPRSLHSELMCPICLDMLKNTMTTKECLHRFCSECIVTALRSGNKECPTCRKKLVSKRSLRPDPNSDALISKIY
>UniRef90_UPI0021AA207E/8-110 [subseq from] E3 ubiquitin-protein ligase RING1 n=2 Tax=Phylloxeroidea TaxID=33382 RepID=UPI0021AA207E
-------------GLSKTWELSLYELHRTPQEAITDSTEIAVSPRSLHSELMCPICLDMLKKTMTTKECLHRFCSDCIVTALRSGNKECPTCRKKLVSKRSLRPDPNFDLLISKIY
>UniRef90_A0A444TJV2/9-110 [subseq from] RING-type E3 ubiquitin transferase n=1 Tax=Armadillidium vulgare TaxID=13347 RepID=A0A444TJV2_ARMVU
--------------ANKTWELSLYELHRTPQEAITDNTEIAVSPRSLHSELMCPICLDMLKNTMTTKECLHRFCQDCIITALRSGNKECPTCRKKLVSKRSLRPDPNFDTLISKIY
>UniRef90_A0A1B6FD52/7-110 [subseq from] RING-type E3 ubiquitin transferase (Fragment) n=1 Tax=Cuerna arida TaxID=1464854 RepID=A0A1B6FD52_9HEMI
------------IGLNKTWELSLYELHRTPQDAITDSTEIAVSPRSLHSELMCPICLDMLKKTMTTKECLHRFCSDCIITALRSGNKECPTCRKKLVSKRSLRPDPNFDLLISKIY
>UniRef90_A0A2T7PYS0/10-110 [subseq from] RING-type E3 ubiquitin transferase n=2 Tax=Pomacea canaliculata TaxID=400727 RepID=A0A2T7PYS0_POMCA
---------------NKTWELSLYELHRTPQEAITDNTEIAVSPRSLHSELMCPICLDMLKSTMTTKECLHRFCQDCIITALRSGNKECPTCRKKLVSKRSLRPDPNFDALISKIY
>UniRef90_A0A6J0CAC5/28-130 [subseq from] RING-type E3 ubiquitin transferase n=1 Tax=Neodiprion lecontei TaxID=441921 RepID=A0A6J0CAC5_NEOLC
-------------GLNKTWELSLYELHRTPQDAITDNTEIAVSPRSLHSELMCPICLDMLKKTMTTKECLHRFCSDCIITALRSGNKECPTCRKKLVSKRSLRPDPNFDLLISKIY
>UniRef90_T1IMF8/22-126 [subseq from] RING-type E3 ubiquitin transferase n=1 Tax=Strigamia maritima TaxID=126957 RepID=T1IMF8_STRMM
-----------SSSFNKTWELTLYELQRTPQEAITDATEIAVSPRSLHSELMCPICLDMLKNTMTTKECLHRFCQECIITALRSGNKECPTCRKKLVSKRSLRPDPNFDMLISKIY
>UniRef90_A0A2C9JG90/7-110 [subseq from] E3 ubiquitin-protein ligase RING2 n=1 Tax=Biomphalaria glabrata TaxID=6526 RepID=A0A2C9JG90_BIOGL
------------HAPNKTWELSLYELHRTPQDAITDNTEIAVSPRSLHSELMCPICLDMLKNTMTTKECLHRFCQECIITALRSGNKECPTCRKKLVSKRSLRPDPNFDALISKIY
>UniRef90_A0A433T6J3/6-110 [subseq from] E3 ubiquitin-protein ligase RING2 n=1 Tax=Elysia chlorotica TaxID=188477 RepID=A0A433T6J3_ELYCH
-----------THAPNKTWELSLYELHRTPQDAITDNTEIAVSPRSLHSELMCPICLDMLKNTMTTKECLHRFCQECIITALRSGNKECPTCRKKLVSKRSLRPDPNFDALISKIY
>UniRef90_R7T6Z5/8-108 [subseq from] E3 ubiquitin-protein ligase RING2 n=1 Tax=Capitella teleta TaxID=283909 RepID=R7T6Z5_CAPTE
---------------SKTWELSLYELHRTPQEALTDNTEIAVSPRSLHSELMCPICLDMLKNTMTTKECLHRFCQECIITALRSGNKECPTCRKKLVSKRSLRPDPNFDALISKIY
>UniRef90_A0A0P4VZ66/8-110 [subseq from] RING-type E3 ubiquitin transferase n=2 Tax=Portunidae TaxID=6757 RepID=A0A0P4VZ66_SCYOL
-------------AVNKTWELSLYELHRTPQEAITDNTEIAVSPRSLHSELMCPICLDMLKNTMTTKECLHRFCQECIITALRSGNKECPTCRKKLVSKRSLRPDPNFDTLISKIY
>UniRef90_UPI00084F3476/128-239 [subseq from] E3 ubiquitin-protein ligase RING1 isoform X2 n=2 Tax=Trachymyrmex TaxID=34717 RepID=UPI00084F3476
----QETQPRNNVGLNKTWELSLYELHRTPQDAITDSTEIAVSPRSLHSELMCPICLDMLKKTMTTKECLHRFCSDCIITALRSGNKECPTCRKKLVSKRSLRPDPNFDLLISKIY
>UniRef90_T1JJM4/21-126 [subseq from] RING-type E3 ubiquitin transferase n=1 Tax=Strigamia maritima TaxID=126957 RepID=T1JJM4_STRMM
----------DSSSSNKTWELTLYELQRTPQEAITDNTEIAVSPRSLHSELMCPICLDMLKNTMTTKECLHRFCQECIITALRSGNKECPTCRKKLVSKRSLRPDPNFDMLISKIY
>UniRef90_UPI0006C94109/9-110 [subseq from] E3 ubiquitin-protein ligase RING1 n=1 Tax=Trichogramma pretiosum TaxID=7493 RepID=UPI0006C94109
--------------LNKTWELSLYELHRTPQEAITDSTEIAVSPRSLHSELMCPICLDMLKKTMTTKECLHRFCSDCIITALRSGNKECPTCRKKLVSKRSLRPDPNFDLLISKIY
>UniRef90_A0A6A0GV84/6-112 [subseq from] RING-type E3 ubiquitin transferase (Fragment) n=1 Tax=Hyalella azteca TaxID=294128 RepID=A0A6A0GV84_HYAAZ
---------NSGSTVNKQWELSLYELHRTPQEAITDHTEIAVSPRSLHSELMCPICLDMLKNTMTTKECLHRFCQDCIITALRSGNKECPTCRKKLVSKRSLRPDPNFDTLISKIY
>UniRef90_UPI001EB0ADB2/10-110 [subseq from] E3 ubiquitin-protein ligase RING2-A-like n=1 Tax=Haliotis rufescens TaxID=6454 RepID=UPI001EB0ADB2
---------------NKTWELSLYELHRTPQEAITDNTEIAVSPRSLHSELMCPICLDMLKTTMTTKECLHRFCQDCIITALRSGNKECPTCRKKLVSKRSLRPDPNFDALISKIY
>UniRef90_A0A2B4RP37/13-113 [subseq from] RING-type E3 ubiquitin transferase n=2 Tax=Scleractinia TaxID=6125 RepID=A0A2B4RP37_STYPI
---------------PKSWELSLYELHRTPQEAITDGTEISISPRSLHSELMCPICLDMLKNTMTTKECLHRFCQECIITALRSGNKECPTCRKKLISKRSLRPDPNFDALIAKIY
>UniRef90_A0A3R7PAQ7/7-110 [subseq from] RING-type E3 ubiquitin transferase n=4 Tax=Penaeus TaxID=133894 RepID=A0A3R7PAQ7_PENVA
------------SAVNKTWELSLYELHRTPQEAITDSTEIAVSPRSLHSELMCPICLDMLKNTMTTKECLHRFCQECIITALRSGNKECPTCRKKLVSKRSLRPDPNFDTLISKIY
>UniRef90_A0A0B7B5S8/10-110 [subseq from] RING-type E3 ubiquitin transferase n=1 Tax=Arion vulgaris TaxID=1028688 RepID=A0A0B7B5S8_9EUPU
---------------NKTWELSLYELHRTPQDAITDNTEIAVSPRSLHSELMCPICLDMLKNTMTTKECLHRFCQECIITALRSGNKECPTCRKKLVSKRSLRPDPNFDALISKIY
>UniRef90_A0A2H8TNG7/8-110 [subseq from] RING-type E3 ubiquitin transferase n=1 Tax=Melanaphis sacchari TaxID=742174 RepID=A0A2H8TNG7_9HEMI
-------------GLTKTWELSLYELHRSPQEAITDNTEIAVSPRSLHSELMCPICLDMLKKTMTTKECLHRFCSDCIVTALRSGNKECPTCRKKLVSKRSLRPDPNFDLLISKIY
>UniRef90_V4B9H0/9-110 [subseq from] RING-type E3 ubiquitin transferase n=1 Tax=Lottia gigantea TaxID=225164 RepID=V4B9H0_LOTGI
--------------PSKTWELSLYELHRTPQEAITDNTEIAVSPRSLHSELMCPICLDMLKSTMTTKECLHRFCQECIITALRSGNKECPTCRKKLVSKRSLRPDPNFDALISKIY
>UniRef90_A0A2S2R4Y2/8-110 [subseq from] RING-type E3 ubiquitin transferase n=14 Tax=Aphididae TaxID=27482 RepID=A0A2S2R4Y2_9HEMI
-------------GLSKTWELSLYELHRSPQEAITDNTEIAVSPRSLHSELMCPICLDMLKKTMTTKECLHRFCSDCIVTALRSGNKECPTCRKKLVSKRSLRPDPNFDLLISKIY
>UniRef90_A0A8C5P3D6/3-110 [subseq from] RING-type E3 ubiquitin transferase n=1 Tax=Jaculus jaculus TaxID=51337 RepID=A0A8C5P3D6_JACJA
---SQAVQTNGTQPLSKTWELSLYKLQRTPQEAITDGLEIVVSPRSLHSELMYPICLDLLKNTMTTQECLHHFCADCIITGLRSGSKECPT-----LSKRSLRPDPNFAALISKIY
>UniRef90_A0A1B6M0Y1/7-110 [subseq from] RING-type E3 ubiquitin transferase n=3 Tax=Cicadellinae TaxID=33370 RepID=A0A1B6M0Y1_9HEMI
------------IGLNKTWELSLYELHRTPQDAITDNTEIAVSPRSLHSELMCPICLDMLKKTMTTKECLHRFCSDCIITALRSGNKECPTCRKKLVSKRSLRPDPNFDLLISKIY
>UniRef90_A0A6J2WP57/9-112 [subseq from] RING-type E3 ubiquitin transferase n=1 Tax=Chanos chanos TaxID=29144 RepID=A0A6J2WP57_CHACN
------------QVPSKTWELSLYELHRTPQEAIMDGTEIAVSPRSLHSELMCPICLDMLKNTMTTKECLHRFCSECIVTALRSGNKECPTCRKKLVSKRSLRRDPNFDALISKIY
>UniRef90_UPI00106D8C21/4-113 [subseq from] E3 ubiquitin-protein ligase RING2-like n=1 Tax=Dendronephthya gigantea TaxID=151771 RepID=UPI00106D8C21
-------QTSSQQLVqPKSWDLSLYELHRTPQEAITDDTEITISPRSLHSELMCPICLDMLKNTMTTKECLHRFCQDCIITALRSGNKECPTCRKKLVSKRSLRPDPNFDALIAKIY
>UniRef90_A0A6P8HWV3/2-113 [subseq from] E3 ubiquitin-protein ligase RING2 n=2 Tax=Actinia tenebrosa TaxID=6105 RepID=A0A6P8HWV3_ACTTE
-----SVQTSGPQvPQPKSWELSLYELHRTPQDSITDDTEISISPRSLHSELMCPICLDMLKNTMTTKECLHRFCQECIITALRSGNKECPTCRKKLVSKRSLRPDPNFDALIAKIY
>UniRef90_A0A2J7QAD7/9-110 [subseq from] RING-type E3 ubiquitin transferase n=6 Tax=Termitoidae TaxID=1912919 RepID=A0A2J7QAD7_9NEOP
--------------LNKTWELSLYELNRTPQDAITDNTEIAVSPRSLHSELMCPICLDMLKKTMTTKECLHRFCSDCIITALRSGNKECPTCRKKLVSKRSLRPDPNFDLLISKIY
>UniRef90_A0A653BM19/8-110 [subseq from] RING-type E3 ubiquitin transferase n=2 Tax=Chrysomeloidea TaxID=71528 RepID=A0A653BM19_CALMS
-------------GLNKTWELSLYELHRTPQEAITDNTEIAVSPRSLHSELMCPICLDMLKKTMTTKECLHRFCSDCIITALRSGNKECPTCRKKLVSKRSLRPDPNFDLLISKIY
>UniRef90_A0A6G0TSV1/9-110 [subseq from] RING-type E3 ubiquitin transferase n=5 Tax=Aphidinae TaxID=133076 RepID=A0A6G0TSV1_APHGL
--------------LNKTWELSLYELHRTPQEAITDSTEIAVSPRSLHSELMCPICLDMLKKTMTTKECLHRFCSDCIVTALRSGNKECPTCRKKLVSKRSLRPDPNFDLLISKIY
>UniRef90_UPI0008F9ADC9/8-110 [subseq from] E3 ubiquitin-protein ligase RING1 n=1 Tax=Bemisia tabaci TaxID=7038 RepID=UPI0008F9ADC9
-------------GLSKSWELSMYELHRTPQEAITDNTEIAVSPRSLHSELMCPICLDMLKKTMTTKECLHRFCSDCIITALRSGNKECPTCRKKLVSKRSLRPDPNFDLLISKIY
>UniRef90_A0A8K0JW45/12-115 [subseq from] RING-type E3 ubiquitin transferase n=2 Tax=Odonata TaxID=6961 RepID=A0A8K0JW45_LADFU
------------AGLNKTWELSLYELHRTPQDAVTDNTEIAVSPRSLHSELMCPICLDMLKKTMTTKECLHRFCSDCIITALRSGNKECPTCRKKLVSKRSLRPDPNFDLLISKIY
>UniRef90_A0A6J1QQA1/9-110 [subseq from] RING-type E3 ubiquitin transferase n=14 Tax=Apocrita TaxID=7400 RepID=A0A6J1QQA1_9HYME
--------------LNKTWELSLYELHRTPQDAITDSTEIAVSPRSLHSELMCPICLDMLKKTMTTKECLHRFCSDCIITALRSGNKECPTCRKKLVSKRSLRPDPNFDLLISKIY
>UniRef90_UPI0010FB4171/9-110 [subseq from] E3 ubiquitin-protein ligase RING1 isoform X1 n=2 Tax=Formicinae TaxID=7479 RepID=UPI0010FB4171
--------------LNKTWELSLYELHRTPQDAITDNTEIAVSPRSLHSELMCPICLDMLKKTMTTKECLHRFCSDCIITALRSGNKECPTCRKKLVSKRSLRPDPNFDLLISKIY
>UniRef90_A0A6P8YTU2/9-110 [subseq from] RING-type E3 ubiquitin transferase n=1 Tax=Thrips palmi TaxID=161013 RepID=A0A6P8YTU2_THRPL
--------------LNKTWELSLYELHRTPQEAITDNTEIAVSPRSLHSELMCPICLDMLKKTMTTKECLHRFCSDCIVTALRSGNKECPTCRKKLVSKRSLRPDPNFDLLISKLY
>UniRef90_A0A8J5JYJ1/7-110 [subseq from] RING-type E3 ubiquitin transferase n=4 Tax=Pleocyemata TaxID=6692 RepID=A0A8J5JYJ1_HOMAM
------------NAVNKSWELSLYELHRTPQEAITDNTEIAVSPRSLHSELMCPICLDMLKNTMTTKECLHRFCQECIITALRSGNKECPTCRKKLVSKRSLRPDPNFDTLISKIY
>UniRef90_UPI0006B0B738/4-110 [subseq from] E3 ubiquitin-protein ligase RING2-like n=1 Tax=Limulus polyphemus TaxID=6850 RepID=UPI0006B0B738
---------TDTQTTNRTWELSLYELNRTPQEVITDNTEIAVSPRSLHSELMCPICLDMLKNTMTTKECLHRFCQECIITALRSGNKECPTCRKKLVSKRSLRPDPNFDMLISKIY
>UniRef90_A0A4W4E4P0/24-131 [subseq from] RING-type E3 ubiquitin transferase n=4 Tax=Electrophorus electricus TaxID=8005 RepID=A0A4W4E4P0_ELEEL
--------PLGLQVCSKPWELSLYELHRTPQEAIMDGTEIAVSPRSLHSELMCPICLDMLKNTMTTKECLHRFCSECIVTALRSGNKECPTCRKKLVSKRSLRRDPNFDALISKIY
>UniRef90_A0A672K7N8/42-147 [subseq from] RING-type E3 ubiquitin transferase n=2 Tax=Sinocyclocheilus grahami TaxID=75366 RepID=A0A672K7N8_SINGR
----------SVQTLSKTWELSLYELHRTPQEAIMDSTEIDVSPRSLHSELMCPICLDMLKNTMTTKECLHRFCSECIVTALRSGNKECPTCRKKLVSKRSLRADPNFDALISKMY
>UniRef90_A0A8M1KRD6/20-125 [subseq from] RING-type E3 ubiquitin transferase n=3 Tax=Clupea harengus TaxID=7950 RepID=A0A8M1KRD6_CLUHA
----------NIQAPSKTWELSLYELHRTPQEAIMDGTEIAISPRSLHSELMCPICLDMLKKTMTTKECLHRFCNDCIVTALRSGNKECPTCRKKLVSKRSLRHDPNFDALISKIY
>UniRef90_A0A8J2LI92/26-133 [subseq from] RING-type domain-containing protein n=2 Tax=Allacma fusca TaxID=39272 RepID=A0A8J2LI92_9HEXA
--------NSGQVGSSKTWELSDYELHRTPQEALTDGSEIAVSPRALHSELMCPICLDMLHQTMTTKECLHRFCADCIITALRSGNKECPTCRKKLVSKRSLRPDPNFDMLISKIY
>UniRef90_A0A2L2YB01/4-110 [subseq from] RING-type E3 ubiquitin transferase n=1 Tax=Parasteatoda tepidariorum TaxID=114398 RepID=A0A2L2YB01_PARTP
---------SDTQTSNKTWELSLYELHRTPQEVITDATEIAVSPRSLHSELMCPICLDMLKNTMTTKECLHRFCQECIITALRSGNKECPTCRKKLISKRSLRPDPNFDMLISKIY
>UniRef90_UPI0003597102/7-110 [subseq from] E3 ubiquitin-protein ligase RING2 n=1 Tax=Aplysia californica TaxID=6500 RepID=UPI0003597102
------------HAPNKTWELSLYELHRTPQDAITDNTEIAVSPRSLHSELMCPICLDMLKSTMTTKECLHRFCQECIITALRSGNKECPTCRKKLVSKRSLRPDPNFDALISKIY
>UniRef90_A0A673I914/18-123 [subseq from] RING-type E3 ubiquitin transferase n=7 Tax=Sinocyclocheilus TaxID=75365 RepID=A0A673I914_9TELE
----------SVQTLKKTWELSLYELHRTPQEAIMDSTEIAVSPRSLHSELMCPICLDMLKNTMTTKECLHRFCSECIVTALRSGNKECPTCRKKLVSKRSLRADPNFDALISKMY
>UniRef90_A0A084VFZ3/5-109 [subseq from] RING-type E3 ubiquitin transferase n=5 Tax=Anopheles TaxID=7164 RepID=A0A084VFZ3_ANOSI
------------EPMSnKTWDLSLYELHRTPQEAITDNTEIAVSPRSLHSELMCPICLDMLKKTMTTKECLHRFCSDCIITALRSGNKECPTCRKKLVSKRSLRPDPNFDLLISKIY
>UniRef90_A0A4Y2PMP3/5-110 [subseq from] RING-type E3 ubiquitin transferase n=5 Tax=Entelegynae TaxID=74971 RepID=A0A4Y2PMP3_ARAVE
----------DTTSTNKTWELSLYELHRTPQEVITDSTEIAVSPRSLHSELMCPICLDMLKNTMTTKECLHRFCQDCIITALRSGNKECPTCRKKLISKRSLRPDPNFDMLISKIY
>UniRef90_UPI000C25545D/8-110 [subseq from] E3 ubiquitin-protein ligase RING2-like n=1 Tax=Leptinotarsa decemlineata TaxID=7539 RepID=UPI000C25545D
-------------GLNKNWELSLYELHRTPQETITDNTEIAVSPRSLHSELMCPICLDMLKKTMTTKECLHRFCSDCIITALRSGNKECPTCRKKLVSKRSLRPDPNFDLLISKIY
>UniRef90_A0A672K8N6/8-112 [subseq from] RING-type E3 ubiquitin transferase n=12 Tax=Cyprinidae TaxID=7953 RepID=A0A672K8N6_SINGR
-----------VQTLSKTWELSLYELHRTPQEAIMDSTEIDVSPRSLHSELMCPICLDMLKNTMTTKECLHRFCSECIVTALRSGNKECPTCRKKLVSKRSLRADPNFDALISKMY
>UniRef90_UPI0011569D62/5-109 [subseq from] E3 ubiquitin-protein ligase RING1-like isoform X2 n=2 Tax=Aedes albopictus TaxID=7160 RepID=UPI0011569D62
------------EPLqNKTWDLSLYELNRTPQEAITDNTEIAVSPRSLHSELMCPICLDMLKKTMTTKECLHRFCSDCIITALRSGNKECPTCRKKLVSKRSLRPDPNFDLLISKIY
>UniRef90_A0A087UM38/5-110 [subseq from] RING-type E3 ubiquitin transferase (Fragment) n=1 Tax=Stegodyphus mimosarum TaxID=407821 RepID=A0A087UM38_STEMI
----------DSQSSNKTWELSLYELHRTPQEVITDNTEIAVSPRSLHSELMCPICLDMLKNTMTTKECLHRFCQECIITALRSGNKECPTCRKKLISKRSLRPDPNFDMLISKIY
>UniRef90_A0A182F7M0/138-247 [subseq from] RING-type E3 ubiquitin transferase n=1 Tax=Anopheles albimanus TaxID=7167 RepID=A0A182F7M0_ANOAL
------IMASVEQMQSKSWDLSLYELHRTPQEAITDNTEIAVSPRSLHSELMCPICLDMLKKTMTTKECLHRFCSDCIITALRSGNKECPTCRKKLVSKRSLRPDPNFDLLISKIY
>UniRef90_UPI001BF89036/8-111 [subseq from] E3 ubiquitin-protein ligase RING2-A-like n=2 Tax=Alosa TaxID=34772 RepID=UPI001BF89036
------------QAPSKTWELSLYELHRTPQEAIMDGTEIAISPRSLHSELMCPICLDMLKKTMTTKECLHRFCNDCIVTALRSGNKECPTCRKKLVSKRSLRHDPNFDALISKIY
>UniRef90_UPI0020335CE5/8-110 [subseq from] E3 ubiquitin-protein ligase RING1-like isoform X1 n=2 Tax=Athalia rosae TaxID=37344 RepID=UPI0020335CE5
-------------GLNKTWELSLYELHRTPQDAITDNTEIAVSPRSLHSELMCPICLDMLKKTMTTKECLHRFCSDCIITALRSGNKECPTCRKKLVSKRSLRPDPNFDLLIQKIY
>UniRef90_A0A6P3Y8E2/9-110 [subseq from] RING-type E3 ubiquitin transferase n=26 Tax=Hymenoptera TaxID=7399 RepID=A0A6P3Y8E2_DINQU
--------------LNKTWELSLYELHRTPQDVITDNTEIAVSPRSLHSELMCPICLDMLKKTMTTKECLHRFCSDCIITALRSGNKECPTCRKKLVSKRSLRPDPNFDLLISKIY
>UniRef90_A0A8J5AD40/4-106 [subseq from] RING-type E3 ubiquitin transferase n=1 Tax=Bradysia odoriphaga TaxID=1564500 RepID=A0A8J5AD40_9DIPT
-------------PQNKTWDLSLYELNREPQEAITDNSEIAVSPRSLHSELMCPICLDMLKKTMTTKECLHRFCSDCIITALRSGNKECPTCRKKLVSKRSLRPDPNFDHLISKIY
>UniRef90_UPI001C9AABD9/9-110 [subseq from] E3 ubiquitin-protein ligase RING1 isoform X3 n=1 Tax=Colletes gigas TaxID=935657 RepID=UPI001C9AABD9
--------------LNKSWELSLYELHRTPQDAITDNTEIAVSPRSLHSELMCPICLDMLKKTMTTKECLHRFCSDCIITALRSGNKECPTCRKKLVSKRSLRPDPNFDLLISKIY
>UniRef90_A0A182M8Z0/9-109 [subseq from] RING-type E3 ubiquitin transferase n=4 Tax=Cellia TaxID=44534 RepID=A0A182M8Z0_9DIPT
---------------NKTWDLSLYELHRTPQEAITDNTEIAVSPRSLHSELMCPICLDMLKKTMTTKECLHRFCSDCIITALRSGNKECPTCRKKLVSKRSLRPDPNFDLLISKIY
>UniRef90_Q7ZWM8/8-110 [subseq from] E3 ubiquitin-protein ligase RING2-B n=17 Tax=Anura TaxID=8342 RepID=RNG2B_XENLA
------------QCSSKTWELSLYELHRTPQ-AIMDGTEIAVSPRSLHSELMCPICLDMLKNTMTTKECLHRFCSDCIVTALRSGNKECPTCRKKLVSKRSLRPDPNFDALISKIY
>UniRef90_A0A8I6RQW3/3-110 [subseq from] RING-type E3 ubiquitin transferase n=1 Tax=Cimex lectularius TaxID=79782 RepID=A0A8I6RQW3_CIMLE
--------TNEQVGLSRTWELSLYELHRTQQDAITDNTEIAVSPRSLHSELMCPICLDMLKKTMTTKECLHRFCSDCIITALRSGNKECPTCRKKLISKRSLRPDPNFDLLISKIY
>UniRef90_A0A2P8ZC91/9-110 [subseq from] RING-type E3 ubiquitin transferase n=1 Tax=Blattella germanica TaxID=6973 RepID=A0A2P8ZC91_BLAGE
--------------LNKTWELSLYELNRSPQDAITDNTEIAVSPRSLHSELMCPICLDMLKKTMTTKECLHRFCSDCIITALRSGNKECPTCRKKLVSKRSLRPDPNFDLLISKIY
>UniRef90_A0A6A7FVP9/8-112 [subseq from] RING-type E3 ubiquitin transferase n=2 Tax=Hirondellea gigas TaxID=1518452 RepID=A0A6A7FVP9_9CRUS
-----------SSAVNKQWELSLYELHRTPQEAITDHTEIAVSPRSLHSELMCPICLDMLKNTMTTKECLHRFCQECIITALRSGNKECPTCRKKLVSKRSLRPDPNFDTLISKIY
>UniRef90_E5RWX6/4-109 [subseq from] RING-type E3 ubiquitin transferase n=20 Tax=Obtectomera TaxID=104431 RepID=E5RWX6_BOMMO
-----------TEPsQNKTWELSLYELHRTPQEVITDATEIAVSPRSLHSELMCPICLDMLKKTMTTKECLHRFCSDCIITALRSGNKECPTCRKKLVSKRSLRPDPNFDLLISKIY
>UniRef90_A0A6L5CP68/8-110 [subseq from] RING-type E3 ubiquitin transferase n=1 Tax=Ephemera danica TaxID=1049336 RepID=A0A6L5CP68_9INSE
-------------GLNKSWELSLYELHRTPQVAITDNTEIAVSPRSLHSELMCPICLDMLKKTMTTKECLHRFCSDCIITALRSGNKECPTCRKKLVSKRSLRPDPNFDSLISKIY
>UniRef90_A0A8I6RF86/4-110 [subseq from] RING-type E3 ubiquitin transferase n=1 Tax=Cimex lectularius TaxID=79782 RepID=A0A8I6RF86_CIMLE
---------NEQMGLNKTWELSLYELHRTQQDAITDNTEIAVSPRSLHSELMCPICLDMLKKTMTTKECLHRFCSDCIITALRSGNKECPTCRKKLVSKRSLRPDPNFDLLISKIY
>UniRef90_A0A4Y7NLF0/9-110 [subseq from] RING-type E3 ubiquitin transferase n=1 Tax=Moina brachiata TaxID=675436 RepID=A0A4Y7NLF0_9CRUS
--------------ANKSWELSLYELHRTPQEIITDNTEIAVSPRSLHSELMCPICLDMLKNTMTTKECLHRFCSDCIITALRSGNKECPTCRKKLVSKRSLRPDPNFDMLIAKIY
>UniRef90_A0A4Y7NNX9/9-110 [subseq from] RING-type E3 ubiquitin transferase n=1 Tax=Simocephalus serrulatus TaxID=117539 RepID=A0A4Y7NNX9_9CRUS
--------------ANKSWELSLYELQRKPQEPITDNTEIAVSPRSLHSELMCPICLDMLKNTMTTKECLHRFCSDCIITALRSGNKECPTCRKKLVSKRSLRPDPNFDMLIAKIY
>UniRef90_A0A0L7LMW3/4-109 [subseq from] RING-type E3 ubiquitin transferase n=2 Tax=Operophtera brumata TaxID=104452 RepID=A0A0L7LMW3_OPEBR
-----------TEPsQNKTWELSLYELHRTPQEVITDATEIAVSPRSLHSELMCPICLDMLKKTMTTKECLHRFCNDCIITALRSGNKECPTCRKKLVSKRSLRPDPNFDLLISKIY
>UniRef90_A0A6P7W1C8/3-110 [subseq from] RING-type E3 ubiquitin transferase n=4 Tax=Ixodes TaxID=6944 RepID=A0A6P7W1C8_IXOSC
--------SSDTQTTNRTWELSLYELHRTPQDVITDGTEIAVSPRSLHSELMCPICLDMLKNTMTTKECLHRFCQECIITALRSGNKECPTCRKKLVSKRSLRADPNFDMLIAKIY
>UniRef90_A0A4C1Y196/8-109 [subseq from] RING-type E3 ubiquitin transferase n=18 Tax=Ditrysia TaxID=37567 RepID=A0A4C1Y196_EUMVA
--------------QNKTWELSLYELHRTPQEVITDATEIAVSPRSLHSELMCPICLDMLKKTMTTKECLHRFCSDCIITALRSGNKECPTCRKKLVSKRSLRPDPNFDLLISKIY
>UniRef90_D7GXI1/8-110 [subseq from] RING-type E3 ubiquitin transferase n=3 Tax=Tenebrionidae TaxID=7065 RepID=D7GXI1_TRICA
-------------GLNKTWELSLYELHRTPQDVITDNTEIAVSPRSLHSELMCPICLDMLKKTMTTKECLHRFCSDCIITALRSGNKECPTCRKKLVSKRSLRPDPNFDLLISKIY
>UniRef90_A0A8T0FS50/5-110 [subseq from] RING-type E3 ubiquitin transferase n=1 Tax=Argiope bruennichi TaxID=94029 RepID=A0A8T0FS50_ARGBR
----------DTTSTNKTWELSLYELHRTPQEVITDTTEIAVSPRSLHSELMCPICLDMLKNTMTTKECLHRFCQDCIITALRSGNKECPTCRKKLISKRSLRPDPNFDMLISKIY
>UniRef90_A0A6G1QWQ0/8-111 [subseq from] RING-type E3 ubiquitin transferase n=1 Tax=Channa argus TaxID=215402 RepID=A0A6G1QWQ0_9TELE
------------QTPSKTWELSLYELHRSPQEAIMDGTEVAVSPRSLHSELMCPICLDMLKNTMTTKECLHRFCSDCIVTALRSGNKECPTCRKKLVSRRSLRRDSNFDALISKIY
>UniRef90_UPI000A2A822A/3-113 [subseq from] E3 ubiquitin-protein ligase RING2 n=1 Tax=Exaiptasia diaphana TaxID=2652724 RepID=UPI000A2A822A
------VQASAPQiPQPKSWELSLYELHRTPQDSITDDTEISISPRSLHSELMCPICLDMLKNTMTTKECLHRFCQECIITALRSGNKECPTCRKKLVSKRSLRPDPNFDALIAKIY
>UniRef90_UPI000C6D3AC9/7-110 [subseq from] E3 ubiquitin-protein ligase RING2-like n=1 Tax=Centruroides sculpturatus TaxID=218467 RepID=UPI000C6D3AC9
------------QTNNKTWELTLYELHRTPQEVITDNTEIAVSPRSLHSELMCPICLDMLKNTMTTKECLHRFCQECIITALRSGNKECPTCRKKLVSKRSLRPDPNFDMLISKIY
>UniRef90_A0A023FAH4/5-111 [subseq from] RING-type E3 ubiquitin transferase n=4 Tax=Triatominae TaxID=70999 RepID=A0A023FAH4_TRIIF
---------SDQLGLNKTWELSLYELHRTQQDAITDNTEIAVSPRSLHSELMCPVCLDMLKKTMTTKECLHRFCSDCIITALRSGNKECPTCRKKLVSKRSLRPDPNFDLLISKIY
>UniRef90_A0A8D8B914/18-122 [subseq from] RING-type E3 ubiquitin transferase n=1 Tax=Culex pipiens TaxID=7175 RepID=A0A8D8B914_CULPI
------------EPLqNKTWDLSLYELNRMPQEAITDNTEIAVSPRSLHSELMCPICLDMLKKTMTTKECLHRFCSDCIITALRSGNKECPTCRKKLVSKRSLRPDPNFDLLISKIY
>UniRef90_UPI001F4FCBDB/10-110 [subseq from] E3 ubiquitin-protein ligase RING1 n=1 Tax=Schistocerca americana TaxID=7009 RepID=UPI001F4FCBDB
---------------NKTWELSLYELHRTPQDAITDNTEIAVSPRSLHSELMCPICLDMLKKTMTTKECLHRFCSDCIITALRSGNKECPTCRKKLVSKRSLRPDPNFDLLIQKIY
>UniRef90_A0A3Q3J5I4/10-114 [subseq from] RING-type E3 ubiquitin transferase n=1 Tax=Monopterus albus TaxID=43700 RepID=A0A3Q3J5I4_MONAL
-----------IQTPSKTWELSLYELHRSPQEAIMDGTEVAVSPRSLHSELMCPICLDMLKNTMTTKECLHRFCSDCIVTALRSGNKECPTCRKKLVSRRSLRRDSNFDALISKIY
>UniRef90_A0A7J7A4A2/8-110 [subseq from] RING-type E3 ubiquitin transferase n=1 Tax=Lamprigera yunnana TaxID=370605 RepID=A0A7J7A4A2_9COLE
-------------GLNKTWELSLYELHRTPQDAIVDNTEIAVSPRSLHSELMCPICLDMLKKTMTTKECLHRFCSDCIITALRSGNKECPTCRKKLVSKRSLRPDPNFDLLISKIY
>UniRef90_A0A0B6YRB3/10-110 [subseq from] RING-type E3 ubiquitin transferase (Fragment) n=1 Tax=Arion vulgaris TaxID=1028688 RepID=A0A0B6YRB3_9EUPU
---------------NKTCELSLYELHRTPQDAVTDNTEIAVSPRSLHSELMCPICLDMLKNTMTTKECLHRFCQECIITALRSGNKECPTCRKKLVSKRSLRPDPNFDALISKIY
>UniRef90_UPI0008F98894/8-110 [subseq from] E3 ubiquitin-protein ligase RING1-like n=1 Tax=Bemisia tabaci TaxID=7038 RepID=UPI0008F98894
-------------GLNKTWELSLYELHRTPQEAITDNTEIAVSPRSLHSELMCPICLELLNKTMTTKECLHRFCSDCIITALRSGNKECPTCRKKLVSKRSLRPDPNFDLLISKIY
>UniRef90_A0A087XHQ0/7-111 [subseq from] RING-type E3 ubiquitin transferase n=35 Tax=Atherinomorphae TaxID=1489913 RepID=A0A087XHQ0_POEFO
-----------VQTPSKTWELSLYELHRSPQEAIVDGTEVAVSPRSLHSELMCPICLDMLKNTMTTKECLHRFCSDCIVTALRSGNKECPTCRKKLVSRRSLRRDSNFDALISKIY
>UniRef90_A0A1E1WW31/3-110 [subseq from] RING-type E3 ubiquitin transferase (Fragment) n=1 Tax=Amblyomma aureolatum TaxID=187763 RepID=A0A1E1WW31_9ACAR
--------SSDTQTTNRTWELSLYELHRTPQEVITDNTEIAVSPRSLHSELMCPICLDMLKNTMTTKECLHRFCQECIITALRSGNKECPTCRKKLVSKRSLRADPNFDMLIAKIY
>UniRef90_UPI001888C536/7-111 [subseq from] E3 ubiquitin-protein ligase RING2-A-like isoform X1 n=2 Tax=Pungitius pungitius TaxID=134920 RepID=UPI001888C536
-----------IQTASKTWELSLYELHRSPQEAIMDGTEVAVSPRSLHSELMCPICLDMLKNTMTTKECLHRFCSDCIVTALRSGNKECPTCRKKLVSRRSLRRDSNFDALISKIY
>UniRef90_A0A1Y1NI58/9-110 [subseq from] RING-type E3 ubiquitin transferase n=2 Tax=Lampyridae TaxID=7049 RepID=A0A1Y1NI58_PHOPY
--------------LNKTWELSLYELHRTPQDAIVDNTEIAVSPRSLHSELMCPICLDMLKKTMTTKECLHRFCSDCIITALRSGNKECPTCRKKLVSKRSLRPDPNFDLLISKIY
>UniRef90_UPI0018CD48E9/5-109 [subseq from] E3 ubiquitin-protein ligase RING1 isoform X1 n=2 Tax=Teleopsis dalmanni TaxID=139649 RepID=UPI0018CD48E9
-----------EQAQNKTWDLSLYELQRKPQEIITDNTEIAVSPRSLHSELMCPICLDMLKKTMTTKECLHRFCSDCIITALRSGNKECPTCRKKLVSKRSLRPDPNFDLLISKIY
>UniRef90_UPI001939EA09/1-114 [subseq from] E3 ubiquitin-protein ligase RING2-like n=1 Tax=Styela clava TaxID=7725 RepID=UPI001939EA09
--MSQTNPASALQSATKTWDLTPYELQRTPQEVITDNTEIAVSPRSLHNELMCPICLDMLRNTMTTKECLHRFCAECITTALRSGNKECPTCRKKLVSRRSLRPDPNFDALISKIY
>UniRef90_A0A6J2YJT6/8-110 [subseq from] RING-type E3 ubiquitin transferase n=3 Tax=Dryophthorinae TaxID=39812 RepID=A0A6J2YJT6_SITOR
-------------GLNKTWELSLYELYRTPQEVITDNTEIAVSPRSLHSELMCPICLDMLKKTMTTKECLHRFCSECIITALRSGNKECPTCRKKLVSKRSLRPDPNFDLLISKIY
>UniRef90_UPI00214853E9/9-110 [subseq from] E3 ubiquitin-protein ligase RING1 n=1 Tax=Aethina tumida TaxID=116153 RepID=UPI00214853E9
--------------LNKTWELSLYELHRTPQEAITDNTEIAVSPRSLHSELMCPICLDMLKKTMTTKECLHRFCSDCIVTALRSGNKECPTCRKKLVSKRSLRADPNFDLLISKIY
>UniRef90_A0A2K5NGQ8/1-114 [subseq from] E3 ubiquitin-protein ligase RING2 n=9 Tax=Cercopithecinae TaxID=9528 RepID=A0A2K5NGQ8_CERAT
--MSQAVQTNGTQPLSKTWELSLYELCRKKRKEKKRKTEIVVSPRSLHSELMCPICLEMLKNTMTTKECLHPFCADCIIIALRSGNRECLTCRKKLVSKRSLRPDPDFDALISKIY
>UniRef90_A0A8C6S5R4/7-111 [subseq from] RING-type E3 ubiquitin transferase n=2 Tax=Neogobius melanostomus TaxID=47308 RepID=A0A8C6S5R4_9GOBI
-----------IQPVGKTWELSLYELHRSPQEAIVDRTEVAVSPRSLHSELMCPICLDMLKNTMTTKECLHRFCSDCIVTALRSGNKECPTCRKKLVSRRSLRRDSNFDALISKIY
>UniRef90_A0A3Q0RBL5/8-111 [subseq from] RING-type E3 ubiquitin transferase n=8 Tax=Percomorphaceae TaxID=1489872 RepID=A0A3Q0RBL5_AMPCI
------------QAPSKTWELSLYELHRSPQEAIMDGTEVAVSPRSLHSELMCPICLDMLKNTMTTKECLHRFCSDCIVTALRSGNKECPTCRKKLVSRRSLRRDSNFDALISKIY
>UniRef90_A0A8B7JQ04/3-107 [subseq from] RING-type E3 ubiquitin transferase n=2 Tax=Aves TaxID=8782 RepID=A0A8B7JQ04_9AVES
-----------AQSASKTWELSLYELHRTPQEAIMDGTEIAVSPRSLHSELMCPICLDMLKNTMTTKECLHRFCSDCIVXXXRTRNKECPTCRKKLVSKRSLRPDPNFDALISKIY
>UniRef90_H2L6E5/8-111 [subseq from] RING-type E3 ubiquitin transferase n=9 Tax=Percomorphaceae TaxID=1489872 RepID=H2L6E5_ORYLA
------------QTPSKTWELSLYELHRTPQEVIVDGTEVAVSPRSLHSELMCPICLDMLKNTMTTKECLHRFCSDCIVTALRSGNKECPTCRKKLVSRRSLRRDSNFDALISKIY
>UniRef90_UPI000719C99A/10-110 [subseq from] E3 ubiquitin-protein ligase RING2-A-like isoform X1 n=2 Tax=Priapulus caudatus TaxID=37621 RepID=UPI000719C99A
---------------NKTWELSLYELHRTPQEVITDNTEIAVSPRSLHSELMCPICLDMLKNTMTTKECLHRFCQECIITALRSGNKECPTCRKKLVSKRSLRHDPNFDALISKIY
>UniRef90_A0A3B5R0R7/8-111 [subseq from] RING-type E3 ubiquitin transferase n=1 Tax=Xiphophorus maculatus TaxID=8083 RepID=A0A3B5R0R7_XIPMA
------------QTPSKTWELSLYELHRSPQEAIVDGTEVAVSPRSLHSELMCPICLDMLKNTMTTKECLHRFCSDCIVTALRSGNKECPTCRKKLVSRRSLRRDSNFDALISKIY
>UniRef90_D0UGC0/8-111 [subseq from] RING-type E3 ubiquitin transferase n=34 Tax=Euteleosteomorpha TaxID=1489388 RepID=D0UGC0_SALSA
------------QNPSKTWELSLYELHRSPQEAIMDGTEIAVSPRSLHSELMCPICLDMLKNTMTTKECLHRFCSDCIVTALRSGNKECPTCRKKLVSRRSLRRDSNFDALISKIY
>UniRef90_W5JBU7/6-109 [subseq from] RING-type E3 ubiquitin transferase n=7 Tax=Nyssorhynchus TaxID=44543 RepID=W5JBU7_ANODA
------------QMQSKSWDLSLYELHRAPQEAITDNTEIAVSPRSLHSELMCPICLDMLKKTMTTKECLHRFCSDCIITALRSGNKECPTCRKKLVSKRSLRPDPNFDLLISKIY
>UniRef90_A0A0A1WSR8/8-109 [subseq from] RING-type E3 ubiquitin transferase n=15 Tax=Tephritidae TaxID=7211 RepID=A0A0A1WSR8_ZEUCU
--------------QNKTWDLSLYELQRNPQEIITDNTEIAVSPRSLHSELMCPICLDMLKKTMTTKECLHRFCSDCIITALRSGNKECPTCRKKLVSKRSLRPDPNFDLLISKIY
>UniRef90_A0A1A9WBZ9/6-115 [subseq from] E3 ubiquitin-protein ligase RING2 n=6 Tax=Glossina TaxID=7393 RepID=A0A1A9WBZ9_9MUSC
-------KMASLEPAqNKTWDLSLYELQRKPQEIITDSTEIAVSPRSLHSELMCPICLDMLKKTMTTKECLHRFCQDCIITALRSGNKECPTCRKKLVSKRSLRPDPNFDLLISKIY
>UniRef90_A0A7R8V069/5-109 [subseq from] RING-type E3 ubiquitin transferase n=1 Tax=Hermetia illucens TaxID=343691 RepID=A0A7R8V069_HERIL
-----------EPPQNKTWDLSLYELQRKPQEVITDNTEIAVSPRSLHSELMCPICLDMLKRTMTTKECLHRFCSECIITALRSGNKECPTCRKKLVSKRSLRPDPNFDLLISKIY
>UniRef90_A0A8C4AMJ1/8-111 [subseq from] RING-type E3 ubiquitin transferase n=5 Tax=Denticeps clupeoides TaxID=299321 RepID=A0A8C4AMJ1_9TELE
------------QAPSKTWELSLYELHRTPQEAIMDSTEIAVSPRSLHSELMCPICLDMLKKTMTTKECLHRFCNDCIVTALRSGNKECPTCRKKLVSKRSLRQDPNFDALISKIY
>UniRef90_UPI000BA817A3/5-109 [subseq from] E3 ubiquitin-protein ligase RING2-like n=1 Tax=Limulus polyphemus TaxID=6850 RepID=UPI000BA817A3
-----------TQTTNRTWELSLYELNRTSQEVITDNTEIAVSPRSLHSELMCPICLDMLKNTMTTKECLHRFCQECIITALRSGNKECPTCRKKLVSKRSLRPDPNFDMLISKIY
>UniRef90_A0A667XLA1/8-111 [subseq from] RING-type E3 ubiquitin transferase n=3 Tax=Myripristis murdjan TaxID=586833 RepID=A0A667XLA1_9TELE
------------QNPSKTWELSLYELHRSPQEAIMDGTEVAVSPRSLHSELMCPICLDMLKNTMTTKECLHRFCSDCIVTALRSGNKECPTCRKKLVSRRSLRRDSNFDALISKIY
>UniRef90_A0A146M3B0/6-112 [subseq from] RING-type E3 ubiquitin transferase n=3 Tax=Mirini TaxID=236659 RepID=A0A146M3B0_LYGHE
-----------TEPmgVNKTWELSLYELHRTQQDAITDSTEIAVSPRSLHSELMCPICLDMLKKTMTTKECLHRFCSDCIITALRSGNKECPTCRKKLVSKRSLRPDPNFDLLIAKIY
>UniRef90_A0A2K6UK99/7-112 [subseq from] RING-type E3 ubiquitin transferase n=2 Tax=Saimiri boliviensis boliviensis TaxID=39432 RepID=A0A2K6UK99_SAIBB
-----------AQNASKKWELSLYELHRTPQEAIMDGTEIAVSPRSLHSELMCPICLDMLKNTMTTKECLHRFCSDCIVTALRSGNKGCPTCRKKLASKRSLRPDPNFfDALISKIY
>UniRef90_UPI001D077FCA/9-111 [subseq from] E3 ubiquitin-protein ligase RING1 n=2 Tax=Coccinellini TaxID=263631 RepID=UPI001D077FCA
--------------LNKTWELSLYELHRTPQEAITDNnVEIAVSPRSLHSELMCPICLDMLKKTMTTKECLHRFCSDCIITALRSGNKECPTCRKKLVSKRSLRPDPNFDLLIAKIY
>UniRef90_A0A4Y7LNP6/9-110 [subseq from] RING-type E3 ubiquitin transferase n=1 Tax=Eubosmina coregoni TaxID=186181 RepID=A0A4Y7LNP6_9CRUS
--------------ANKMWDLTLYEAHRTPQEAITDNTEIAVSPRSLHSELMCPICLDMLKNTMTTKECLHRFCSDCIITALRSGNKECPTCRKKLVSKRSLRPDPNFDMLIAKIY
>UniRef90_A0A3B4DC14/9-111 [subseq from] RING-type E3 ubiquitin transferase n=9 Tax=Characoidei TaxID=1489739 RepID=A0A3B4DC14_PYGNA
-------------IPSKSWELSLYELHRTPQEAIMDSTEIAVSPRSLHSELMCPICLDMLKNTMTTKECLHRFCSECIITALRSGNKECPTCRKKLVSKRSLRRDPNFDALISKIY
>UniRef90_A0A1D2M2P0/34-144 [subseq from] RING-type E3 ubiquitin transferase n=1 Tax=Orchesella cincta TaxID=48709 RepID=A0A1D2M2P0_ORCCI
------AQNNAAAPAtAKTWELSDYELQRTPQEAVTDNTEIAVSPRALHSELMCPICLDMLHQTMTTKECLHRFCAECIITALRSGNKECPTCRKKLVSKRSLRPDPNFDMLISNIY
>UniRef90_A0A8S1C930/7-110 [subseq from] RING-type E3 ubiquitin transferase n=1 Tax=Cloeon dipterum TaxID=197152 RepID=A0A8S1C930_9INSE
------------AGLTKTWELSLYELHRTPQNPVTDNSEIAVSPRSLHSELMCPICLDMLKKTMTTKECLHRFCSDCIITALRSGNKECPTCRKKLVSKRSLRPDPNFDSLIQKIY
>UniRef90_UPI0006D4DA48/9-110 [subseq from] E3 ubiquitin-protein ligase RING1 n=1 Tax=Halyomorpha halys TaxID=286706 RepID=UPI0006D4DA48
--------------LNKTWELSLYELHRTQQEAITDNTEIAVCPRSLHSELMCPICLDMLKKTMTTKECLHRFCSDCIITALRSGNKECPTCRKKLVSKRSLRPDPNFDLLISKIY
>UniRef90_UPI001FB72953/8-111 [subseq from] E3 ubiquitin-protein ligase RING2-A-like isoform X1 n=3 Tax=Mugil cephalus TaxID=48193 RepID=UPI001FB72953
------------QTANKTWELSLYELHRSPQEAIMDGTEVAVSPRSLHSELMCPICLDMLKNTMTTKECLHRFCSDCIVTALRSGNKECPTCRKKLVSRRSLRRDSNFDALISKIY
>UniRef90_A0A0T6B592/9-110 [subseq from] RING-type E3 ubiquitin transferase n=1 Tax=Oryctes borbonicus TaxID=1629725 RepID=A0A0T6B592_9SCAR
--------------LNKTWELSLYELHRTPQDAIVDNTEIAVSPRSLHSELMCPICLDMLKKTMTTKECLHRFCSECIITALRSGNKECPTCRKKLVSKRSLRPDPNFDLLISKIY
>UniRef90_A0A226DYL1/29-133 [subseq from] RING-type E3 ubiquitin transferase n=1 Tax=Folsomia candida TaxID=158441 RepID=A0A226DYL1_FOLCA
------------APvLSKTWELSDYELHRTPQEAITDGSEIAVSPRALHSELMCPICLDMLHETMTTKECLHRFCAECIITALRSGNKECPTCRKKLVSKRSLRRDPNFDMLISKIY
>UniRef90_A0A8K0C885/9-110 [subseq from] RING-type E3 ubiquitin transferase n=2 Tax=Polyphaga TaxID=41084 RepID=A0A8K0C885_9COLE
--------------LNKTWELSLYELHRTPQDVIVDNTEIAVSPRSLHSELMCPICLDMLKKTMTTKECLHRFCSDCIITALRSGNKECPTCRKKLVSKRSLRPDPNFDLLISKIY
>UniRef90_A0A293MUX8/3-110 [subseq from] RING-type E3 ubiquitin transferase (Fragment) n=4 Tax=Ornithodoros TaxID=6937 RepID=A0A293MUX8_ORNER
--------SSDTQTTNRTWELSLYELHRTPQEVITDTTEIAVSPRSLHSELMCPICLDMLKNTMTTKECLHRFCQECIITALRSGNKECPTCRKKLVSKRSLRADPNFDMLIAKIY
>UniRef90_A0A1I8NIM5/9-109 [subseq from] RING-type E3 ubiquitin transferase n=6 Tax=Calyptratae TaxID=43742 RepID=A0A1I8NIM5_MUSDO
---------------NKTWDLSLYELQRKPQEIITDNTEIAVSPRSLHSELMCPICLDMLKKTMTTKECLHRFCQDCIITALRSGNKECPTCRKKLVSKRSLRPDPNFDLLISKIY
>UniRef90_A0A224YXH9/3-110 [subseq from] RING-type E3 ubiquitin transferase (Fragment) n=1 Tax=Rhipicephalus zambeziensis TaxID=60191 RepID=A0A224YXH9_9ACAR
--------SSDTQATNRTWELSLYEMNRTPQDVITDSTEIAVSPRSLHSELMCPICLDMLKNTMTTKECLHRFCQECIITALRSGNKECPTCRKKLVSKRSLRADPNFDMLIAKIY
>UniRef90_UPI0007638694/8-110 [subseq from] E3 ubiquitin-protein ligase RING1-like n=1 Tax=Diuraphis noxia TaxID=143948 RepID=UPI0007638694
-------------GLTNTWELSLYELHRSPQEVITDDTEIAVSPRSLHNELMCPICLDMLKKTMTTKECLHRFCSDCIVTALRSGNKECPTCRKKLVSKRSLRPDPNFDLLISKIY
>UniRef90_UPI00187CFCD3/10-110 [subseq from] E3 ubiquitin-protein ligase RING2-A-like isoform X1 n=10 Tax=Eupercaria TaxID=1489922 RepID=UPI00187CFCD3
---------------SKTWELSLYELHRSPQEAIMDGTEVAVSPRSLHSELMCPICLDMLKNTMTTKECLHRFCSDCIVTALRSGNKECPTCRKKLVSRRSLRRDSNFDALISKIY
>UniRef90_A0A3S3PK51/10-111 [subseq from] RING-type E3 ubiquitin transferase n=1 Tax=Dinothrombium tinctorium TaxID=1965070 RepID=A0A3S3PK51_9ACAR
--------------TGKTWELSLYELHRTPQEVITDLSEIAVSPRSLHNELMCPICLDMLKNTMTTKECLHRFCQECIITALRSGNKECPTCRKKLISKRSLRPDPNFDMLISKIY
>UniRef90_H2ZEA9/8-113 [subseq from] E3 ubiquitin-protein ligase RING2 n=1 Tax=Ciona savignyi TaxID=51511 RepID=H2ZEA9_CIOSA
----------AFVQTNKTWELTPYELQRTPQEVITDNTEIAVSPRSLHSELMCPICLDMLRNTMTTKECLHRFCSECITTALRSGNKECPTCRKKLVSRRSLRPDPNFDALIAKIY
>UniRef90_T1FM14/7-108 [subseq from] RING-type E3 ubiquitin transferase n=1 Tax=Helobdella robusta TaxID=6412 RepID=T1FM14_HELRO
--------------PSKTWGLTPYELHRTPQEAVTDNTEIAVSPRSLHNELMCPICLDMLKNTMTTKECLHRFCQECIITALRSGNKECPTCRKKLISKRSLRPDPNFDALISKIY
>UniRef90_UPI000044C50C/2-113 [subseq from] E3 ubiquitin-protein ligase RING2 n=1 Tax=Ciona intestinalis TaxID=7719 RepID=UPI000044C50C
---SQSNNTSCVQ-TNKTWELTPYELQRTPQEVITDNTEIAVSPRSLHSELMCPICLDMLRNTMTTKECLHRFCSECITTALRSGNKECPTCRKKLVSRRSLRPDPNFDALIAKIY
>UniRef90_A0A3Q1BZ93/8-111 [subseq from] RING-type E3 ubiquitin transferase n=3 Tax=Pomacentridae TaxID=30863 RepID=A0A3Q1BZ93_AMPOC
------------QTPSKTWELSLYELHRSPQEAIIDGTEVAVSPRSLHSELMCPICLDMLKNTMTTKECLHRFCSECIVTALRSGNKECPTCRKKLVSRRSLRRDANFDALISKIY
>UniRef90_U4TPR4/8-110 [subseq from] RING-type E3 ubiquitin transferase (Fragment) n=2 Tax=Dendroctonus ponderosae TaxID=77166 RepID=U4TPR4_DENPD
-------------GLNKTWELSLYELHRTPQEVITDNTEIAVSPRSLHSELMCPICLDMLKKTMTTKECLHRFCSECIITALRSGNKECPTCRKKLVSKRSLRADPNFDLLIAKIY
>UniRef90_UPI000C1FF0DD/8-110 [subseq from] E3 ubiquitin-protein ligase RING1 n=1 Tax=Onthophagus taurus TaxID=166361 RepID=UPI000C1FF0DD
-------------GLNKTWELSLYELHRTPQDAIVDNTEIAVSPRSLHNELMCPICLDMLKKTMTTKECLHRFCSECIITALRSGNKECPTCRKKLVSKRSLRPDPNFDLLISKIY
>UniRef90_A0A443SLC2/6-108 [subseq from] RING-type E3 ubiquitin transferase n=1 Tax=Leptotrombidium deliense TaxID=299467 RepID=A0A443SLC2_9ACAR
-------------ISSKSWELSLYELHRTPQEVITDLSEIAVSPRSLHNELMCPICLDMLKNTMTTKECLHRFCQECIITALRSGNKECPTCRKKLISKRSLRPDPNFDMLISKIY
>UniRef90_A0A6F9DR30/8-110 [subseq from] RING-type E3 ubiquitin transferase n=1 Tax=Phallusia mammillata TaxID=59560 RepID=A0A6F9DR30_9ASCI
-------------QTTKTWELTPYELQRTPQEVITDNTEIAVSPRSLHSELMCPICLDMLRNTMTTKECLHRFCSECITTALRSGNKECPTCRKKLVSRRSLRPDPNFDALIAKIY
>UniRef90_A0A672G6W6/10-111 [subseq from] RING-type E3 ubiquitin transferase n=1 Tax=Salarias fasciatus TaxID=181472 RepID=A0A672G6W6_SALFA
--------------PSKTWELSLYELHRSPQEAVVDGTEVCVSPRSLHSELMCPICLDMLKNTMTTKECLHRFCSDCIVTALRSGNKECPTCRKKLVSRRSLRRDANFDALISKIY
>UniRef90_A0A182IZY2/6-109 [subseq from] RING-type E3 ubiquitin transferase n=1 Tax=Anopheles atroparvus TaxID=41427 RepID=A0A182IZY2_9DIPT
-------------PMqNKTWDLSLYELHRKPQEAITDNTAIAVSPRSLHSELMCPICLDMLKKTMTTKECLHRFCSDCIITALRSGNKECPTCRKKLVSKRSLRPDPNFDLLISKIY
>UniRef90_A0A8D8YCS2/9-110 [subseq from] RING-type E3 ubiquitin transferase n=3 Tax=Cacopsylla melanoneura TaxID=428564 RepID=A0A8D8YCS2_9HEMI
--------------TTKSWELSMYELNRTPQEAITDNTEIAVSPRSLHSELMCPICLDMLKKTMTTKECLHRFCSDCIITALRSGNKECPTCRKKLVSKRSLRADPNFDLLISKIY
>UniRef90_UPI00083C2CF7/9-111 [subseq from] E3 ubiquitin-protein ligase RING1-like n=1 Tax=Nicrophorus vespilloides TaxID=110193 RepID=UPI00083C2CF7
-------------GLNKTWELSLYELHRTPQEAIVDNTEIAVSPRSLHSELMCPICLDMLKKTMTTKECLHRFCSECIITALRSGNKECPTCRKKLVSKRSLRADPNFDLLISKIY
>UniRef90_A0A8B6XMP6/7-112 [subseq from] RING-type E3 ubiquitin transferase n=2 Tax=Hydra vulgaris TaxID=6087 RepID=A0A8B6XMP6_HYDVU
-------Q--GLQ-QPKSWELSLYELHRTPQEVITDDTEIAISPRSLHSELMCPICLDMLTNTMTTKECLHRFCHDCIITALRAGNKECPTCRKKLISKRSLRPDPNFDSLIAKIY
>UniRef90_A0A3B4A984/7-111 [subseq from] RING-type E3 ubiquitin transferase n=3 Tax=Periophthalmus magnuspinnatus TaxID=409849 RepID=A0A3B4A984_9GOBI
-----------VQTPSKTWELSLYELHRSPQEAIMDGTEVAVSPRALHSELMCPICLDMLKDTMTTKECLHRFCSDCIVTALRSGNKECPTCRKKLVSRRSLRKDSNFDALISKIY
>UniRef90_UPI000A1C4EDC/8-111 [subseq from] LOW QUALITY PROTEIN: E3 ubiquitin-protein ligase RING2-A-like n=1 Tax=Boleophthalmus pectinirostris TaxID=150288 RepID=UPI000A1C4EDC
------------QTPSKTWELSLYELHRSPQEAIMDGTEVAVSPRALHSELMCPICLDMLKDTMTTKECLHRFCSDCIVTALRSGNKECPTCRKKLVSRRSLRKDSNFDALISKIY
>UniRef90_A0A482XI51/10-111 [subseq from] RING-type E3 ubiquitin transferase n=2 Tax=Delphacidae TaxID=33362 RepID=A0A482XI51_LAOST
--------------GLKTWELSLYELHRTPQDAITDNTEIAVSPRSLHSELMCPICLDMLKKTMTTKECLHRFCSDCIITALRSGNKECPTCRKKLVSKRCLRPDPNYDLVISKIY
>UniRef90_A0A6H5HKH4/9-110 [subseq from] RING-type E3 ubiquitin transferase n=1 Tax=Nesidiocoris tenuis TaxID=355587 RepID=A0A6H5HKH4_9HEMI
--------------INKTWELSLYELHRTAQEAITDSTEIAVSPRSLNSELMCPICLDMLKKTMTTKECLHRFCSDCIITALRSGNKECPTCRKKLVSKRSLRPDPNFDLLIAKIY
>UniRef90_A0A6P7U913/10-110 [subseq from] RING-type E3 ubiquitin transferase n=2 Tax=Octopus TaxID=6643 RepID=A0A6P7U913_OCTVU
---------------NKTWELTLYELHRTPQELITDSTEMAVSPRSLHNELMCPICLDMLKTTMTTKECLHRFCQECIITALRSGNKECPTCRKKLVSKRSLRPDPNFDALISKIY
>UniRef90_A0A8C7HE90/8-111 [subseq from] RING-type E3 ubiquitin transferase n=1 Tax=Oncorhynchus kisutch TaxID=8019 RepID=A0A8C7HE90_ONCKI
------------QNPSKTWELSLYELHRSPQEAIMDSTEIAVSPRSLHSELMCPICLDMLKNTMTTKECLHRFCSDCIVTALRSGNKECPTCRKKLVSRRSLRRDSNFDALISKIY
>UniRef90_Q9VB08/9-109 [subseq from] E3 ubiquitin-protein ligase RING1 n=43 Tax=Sophophora TaxID=32341 RepID=RING1_DROME
---------------NKTWELSLYELQRKPQEVITDSTEIAVSPRSLHSELMCPICLDMLKKTMTTKECLHRFCSDCIVTALRSGNKECPTCRKKLVSKRSLRADPNFDLLISKIY
>UniRef90_UPI00083BCA0A/9-110 [subseq from] E3 ubiquitin-protein ligase RING1 n=1 Tax=Nicrophorus vespilloides TaxID=110193 RepID=UPI00083BCA0A
--------------LNKTWDLSLYEMRRAPQEAIVDNTEIAVSPRSLHSELMCPICLDMLKKTMTTKECLHRFCSECIITALRSGNKECPTCRKKLVSKRSLRPDPNFDLLISKIY
>UniRef90_A7REQ4/16-113 [subseq from] RING-type E3 ubiquitin transferase n=2 Tax=Nematostella vectensis TaxID=45351 RepID=A7REQ4_NEMVE
------------------LELSLYELHRTPQEAITDGTEISISPRSLHSELMCPICLDMLKNTMTTKECLHRFCQECIITALRSGNKECPTCRKKLVSKRSLRPDPNFDALIAKIY
>UniRef90_UPI0012D3A327/9-109 [subseq from] E3 ubiquitin-protein ligase RING1 n=1 Tax=Contarinia nasturtii TaxID=265458 RepID=UPI0012D3A327
---------------NKTWDLSLYELNRQPQVAITDNTEIAVSPRSLHSELMCPICLDMLKKTMTTKECLHRFCSDCIITALRSGNKECPTCRKKLVSKRSLRPDPNFDLLISKIY
>UniRef90_UPI001D07E135/8-110 [subseq from] E3 ubiquitin-protein ligase RING1 n=1 Tax=Chrysoperla carnea TaxID=189513 RepID=UPI001D07E135
-------------GLNKTWELSLYELHRTPQDPIVDNTEIAVSPRSLHSELMCPICLDMLKKTMTTKECLHRFCSDCIITALRSGNKECPTCRKKLVSKRSLRADPNFDLLISKIY
>UniRef90_UPI0021656A21/8-110 [subseq from] E3 ubiquitin-protein ligase RING1 n=1 Tax=Anthonomus grandis grandis TaxID=2921223 RepID=UPI0021656A21
-------------GLNKTWELSLYELHRTPQEVITDNTEIAVSPRSLHSELMCPICLDMLKKTMTTKECLHRFCSECIITALRNGNKECPTCRKKLVSKRSLRADPNFDLLISKIY
>UniRef90_UPI00077B16C2/2-100 [subseq from] E3 ubiquitin-protein ligase RING2-like n=1 Tax=Acropora digitifera TaxID=70779 RepID=UPI00077B16C2
-----------------ILELSLYELHRTPQEAITDGTEISISPRSLHSELMCPICLDMLKNTMTTKECLHRFCQECIITALRSGNKECPTCRKKLISKRSLRPDPNFDALIAKIY
>UniRef90_A0A336M8A3/5-107 [subseq from] RING-type E3 ubiquitin transferase n=1 Tax=Culicoides sonorensis TaxID=179676 RepID=A0A336M8A3_CULSO
-------------PNDKTWDLSLYELHRVPQPIITDNTEIAVSPRSLHSELMCPICLDMLKKTMTTKECLHRFCSDCIITALRSGNKECPTCRKKLVSKRSLRPDPNFDLLISKIY
>UniRef90_UPI00189CBCD3/85-197 [subseq from] LOW QUALITY PROTEIN: E3 ubiquitin-protein ligase RING2-like n=1 Tax=Choloepus didactylus TaxID=27675 RepID=UPI00189CBCD3
--ASQAVQTDGTQPLSKTWELGLYELQRKPQrllEAITDGLEIVVSPPSLHSELMCPICLDMLKNTMTTKERLHRFCADCVITALRSGI----TCQKKLVSKRSLRPDPNFDILISKIY
>UniRef90_A0A6A4WE18/5-111 [subseq from] RING-type E3 ubiquitin transferase n=2 Tax=Amphibalanus amphitrite TaxID=1232801 RepID=A0A6A4WE18_AMPAM
--------TDS-SGTNKTWELSLYELHRTPQEPVVDNTVIAVSPRSLHSELMCPICLDMLKNTMTTKECLHRFCNECIITALRSGNKECPTCRKKLVSKRSLRPDPNFDNLIAKIY
>UniRef90_A0A6M2DPN8/6-109 [subseq from] RING-type E3 ubiquitin transferase n=3 Tax=Pulicidae TaxID=7511 RepID=A0A6M2DPN8_9NEOP
------------QIQNKTWELSLYELHRSPQVAVVDNTEIAVSPRSLHSELMCPICLDMLKKTMTTKECLHRFCSDCIITALRSGNKECPTCRKKLVSKRSLRPDPNFDLLIAKIY
>UniRef90_A0A8J2HHV8/10-110 [subseq from] RING-type E3 ubiquitin transferase n=7 Tax=Microgastrinae TaxID=65207 RepID=A0A8J2HHV8_COTCN
---------------NKTWELSLYELHRISQDAITDNTEIAVSPRSLHSELMCPICLDMLKKTMTTKECLHRFCSDCIITALRSGNKECPTCRKKLVSKRSLRPDPNFDLLISKIY
>UniRef90_UPI00158C7283/8-110 [subseq from] E3 ubiquitin-protein ligase RING1 isoform X1 n=1 Tax=Chelonus insularis TaxID=460826 RepID=UPI00158C7283
-------------GLNKNWELSLYELNRISQDAITDNTEIAVSPRSLHSELMCPICLDMLKKTMTTKECLHRFCSDCIITALRSGNKECPTCRKKLVSKRSLRPDPNFDLLISKIY
>UniRef90_UPI001471440E/8-111 [subseq from] E3 ubiquitin-protein ligase RING2-A-like isoform X1 n=2 Tax=Thalassophryne amazonica TaxID=390379 RepID=UPI001471440E
------------QSPCKTWELSLYELHRSPQEAIVDGTEVAVSPRSLHSELMCPICLDMLTNTMTTKECLHRFCSDCIVTALRSGNKECPTCRKKLVSRRSLRRDSNFDALISKIY
>UniRef90_UPI0008117A69/10-111 [subseq from] E3 ubiquitin-protein ligase RING2-like n=1 Tax=Rhagoletis zephyria TaxID=28612 RepID=UPI0008117A69
--------------SSKSWELSLYELNRQPQPVITDCTEIAVSPRSLHSELMCPICLDMLKTTMTTKECLHRFCQDCIITALRSGNKECPTCRKKLVSKRSLRPDPNFDALISKIY
>UniRef90_B4JU64/9-109 [subseq from] RING-type E3 ubiquitin transferase n=6 Tax=Drosophila TaxID=7215 RepID=B4JU64_DROGR
---------------NKTWDLSLYELQRKPQEIITDNTEIAVSPRSLHSELMCPICLDMLKKTMTTKECLHRFCSDCIVTALRSGNKECPTCRKKLVSKRSLRADPNFDLLISKIY
>UniRef90_A0A3B0JEA5/9-109 [subseq from] RING-type E3 ubiquitin transferase n=1 Tax=Drosophila guanche TaxID=7266 RepID=A0A3B0JEA5_DROGU
---------------NKTWELSLYELQRKPQDIITDSTEIAVSPRSLHSELMCPICLDMLKKTMTTKECLHRFCSDCIVTALRSGNKECPTCRKKLVSKRSLRADPNFDLLISKIY
>UniRef90_A0A6J2T3P4/9-109 [subseq from] RING-type E3 ubiquitin transferase n=1 Tax=Drosophila lebanonensis TaxID=7225 RepID=A0A6J2T3P4_DROLE
---------------NKTWDLSLYELQRKPQEIITDSTEIAVSPRSLHSELMCPICLDMLKKTMTTKECLHRFCSDCIVTALRSGNKECPTCRKKLVSKRSLRADPNFDLLISKIY
>UniRef90_UPI001C9D1007/8-110 [subseq from] E3 ubiquitin-protein ligase RING1 n=1 Tax=Venturia canescens TaxID=32260 RepID=UPI001C9D1007
-------------GLNKNWELSLYELHRIPQDPITDNTEIAVSPRSLHSELMCPICLDMLKKTMTTKECLHRFCSDCIITALRSGNKECPTCRKKLVSKRSLRPDPNFDLLIQKIY
>UniRef90_UPI001884C9C6/10-111 [subseq from] E3 ubiquitin-protein ligase RING2-like n=1 Tax=Pollicipes pollicipes TaxID=41117 RepID=UPI001884C9C6
--------------TNKTWELSLYELHRTPQEPVIDNTVIAVSPRSLHSELMCPICLDMLKNTMTTKECLHRFCNECIITALRSGNKECPTCRKKLVSKRSLRPDPNFDNLIAKIY
>UniRef90_A0A8D3DIE5/7-111 [subseq from] RING-type E3 ubiquitin transferase n=1 Tax=Scophthalmus maximus TaxID=52904 RepID=A0A8D3DIE5_SCOMX
-----------VQTPSKSWELSLYELHRSPQEAIVDGTEVSVSPRLLHSELMCPICLDMLKNTMTTKECLHRFCSDCIVTALRSGNKECPTCRKKLVSRRSLRRDSNFDALISKIY
>UniRef90_A0A3P8WUX9/8-111 [subseq from] RING-type E3 ubiquitin transferase n=2 Tax=Cynoglossus semilaevis TaxID=244447 RepID=A0A3P8WUX9_CYNSE
------------QTPSKNWELSLYELHRSPQEAIMDGTEVSVSPRALHSELMCPICLDMLKNTMTTKECLHRFCCDCIVTALRSGNKECPTCRKKLVSRRSLRRDANFDALISKIY
>UniRef90_A0A452CG21/7-111 [subseq from] RING-type E3 ubiquitin transferase n=3 Tax=Balaenoptera TaxID=9766 RepID=A0A452CG21_BALAS
-----------AQNASKRWELSLYELHRTPQEAIMDGTETAVSPRSLHSEVMCPICLDTLKNTMTTKECLHRFCSDSTVTALRSGNKECPTCRKKLVSKRSLQPDPNFDALISKIY
>UniRef90_UPI001CD8EACC/7-112 [subseq from] E3 ubiquitin-protein ligase RING2-A-like isoform X1 n=2 Tax=Solea senegalensis TaxID=28829 RepID=UPI001CD8EACC
-----------IQTTSKTWELSLYELHRSPQqEAIMDGTEVAVSPRSLHSELMCPICLDMLKNTMTTKECLHRFCSECIVTALRSGNKECPTCRKKLVSRRSLRRDSNFDALISKIY
>UniRef90_A0A7R9BX50/8-108 [subseq from] E3 ubiquitin-protein ligase RING2 n=2 Tax=Notodromas monacha TaxID=399045 RepID=A0A7R9BX50_9CRUS
---------------SKTWELSLYELHRTPQEAVTDNTEIAVSPRCLHNELMCPICLELLKSTMTTKECLHRFCQECIITALRSGNKECPTCRKKLVSKRSLRPDPNFDDLIAKIY
>UniRef90_A0A2K6P0T7/1-107 [subseq from] E3 ubiquitin-protein ligase RING2 n=1 Tax=Rhinopithecus roxellana TaxID=61622 RepID=A0A2K6P0T7_RHIRO
--MSQAVQTNGTQPLSKTRELM-----ALLQEAITH--EIVVSPRSLHSELMCPICLDMLKNTMTTKECLHRFCADCIIIALRSGNRECPTCRKKLVSKRSLRPDPNFDALISKIY
>UniRef90_A0A8J5ZZ25/7-32 [subseq from] E3 ubiquitin-protein ligase RING1 n=1 Tax=Galemys pyrenaicus TaxID=202257 RepID=A0A8J5ZZ25_GALPY
-----------AQNASKTWELSLYELHRTPQ--VTGGLP-----------------------------------------------------------------------------
>UniRef90_A0A8J5ZZ25/52-139 [subseq from] E3 ubiquitin-protein ligase RING1 n=1 Tax=Galemys pyrenaicus TaxID=202257 RepID=A0A8J5ZZ25_GALPY
----------------------------FSSEAIMDGTEIAVSPRSLHSELMCPICLDMLKNTMTTKECLHRFCSDCIVTALRSGNKECPTCRKKLVSKRSLRPDPNFDALISKIY
>UniRef90_A0A8J6GL90/273-296 [subseq from] RING-type E3 ubiquitin transferase n=1 Tax=Microtus ochrogaster TaxID=79684 RepID=A0A8J6GL90_MICOH
-----------AQNASKTWELSLYELHRTPQNSHL---------------------------------------------------------------------------------
>UniRef90_A0A8J6GL90/320-406 [subseq from] RING-type E3 ubiquitin transferase n=1 Tax=Microtus ochrogaster TaxID=79684 RepID=A0A8J6GL90_MICOH
-----------------------------AQEAIMDGTEIAVSPRSLHSELMCPICLDMLKNTMTTKECLHRFCSDCIVTALRSGNKECPTCRKKLVSKRSLRPDPNFDALISKIY
>UniRef90_A0A7M5VF08/1-111 [subseq from] RING-type E3 ubiquitin transferase n=1 Tax=Clytia hemisphaerica TaxID=252671 RepID=A0A7M5VF08_9CNID
--MSQSAQT--FQP-PKSWELSLYELHRTPQEAITDDTEIVLSPRSLHSELMCPICLDMLTTTMTTKECLHRFCHDCIITALRAGNKECPTCRKKLISKRSLRRDPNFDSLIEKIY
>UniRef90_A0A821T3D4/4-109 [subseq from] RING-type E3 ubiquitin transferase n=1 Tax=Pieris macdunnoughi TaxID=345717 RepID=A0A821T3D4_9NEOP
-----------TEPsQNKTWDLSLYELHRTPQEVITDATKIAVSPRSLHSELMCPICLDMLKKTMTTKECLHRFCLDCIITALRSGNKECPTCRKKLVSKRSLRPDPYFNLLISKIY
>UniRef90_UPI001F0D4701/12-112 [subseq from] E3 ubiquitin-protein ligase RING2-like n=1 Tax=Dermatophagoides farinae TaxID=6954 RepID=UPI001F0D4701
---------------GKTWELSPYELHRQPQEVITDNTEIAVSPRSLHSELMCPICLDMLKSTMTTKECLHRFCHDCIITALRSGNKECPTCRKKLISKRSLRADPNFDMLISKIY
>UniRef90_A0A0C9R528/8-110 [subseq from] RING-type E3 ubiquitin transferase n=4 Tax=Braconidae TaxID=7402 RepID=A0A0C9R528_9HYME
-------------GLNKNWELSLYELHRQSQEPIIDNTEIAVSPRSLHSELMCPICLDMLKKTMTTKECLHRFCSDCIITALRSGNKECPTCRKKLVSKRSLRPDPNFDLLISKIY
>UniRef90_A0A3Q3G9C5/8-110 [subseq from] RING-type E3 ubiquitin transferase n=6 Tax=Labridae TaxID=8247 RepID=A0A3Q3G9C5_9LABR
------------QAPSKTWELSLYELHRSPQ-AIVDGTEVAVSPRALHSELMCPICLDMLKNTMTTKECLHRFCSDCIVTALRSGNKECPTCRKKLVSRRSLRRDSNFDALISKIY
>UniRef90_A0A132A8F8/12-112 [subseq from] RING-type E3 ubiquitin transferase n=1 Tax=Sarcoptes scabiei TaxID=52283 RepID=A0A132A8F8_SARSC
---------------GKTWELSPYELHRQPQEVITDNTEIAVSPRSLHSELMCPICLDMLKSTMTTKECLHRFCQECIITALRSGNKECPTCRKKLISKRSLRHDPNFDALISRIY
>UniRef90_A0A075AJ51/6-106 [subseq from] RING-type E3 ubiquitin transferase (Fragment) n=1 Tax=Opisthorchis viverrini TaxID=6198 RepID=A0A075AJ51_9TREM
---------------SKNWELTLYELHRKPQEPITDGTEIAVSPRSLKSELMCPICLDILKGTMTTKECLHRFCAECIVTALRSGNKECPTCRKKLVSKRSLRRDPNFDALIAKIY
>UniRef90_UPI001CC41360/7-110 [subseq from] LOW QUALITY PROTEIN: E3 ubiquitin-protein ligase RING1-like n=1 Tax=Dromiciops gliroides TaxID=33562 RepID=UPI001CC41360
-----------AQSASKMWELSLYELHRTPQEAIIDGTEIAASPRSLHSELMCPICLDMLKNTMTTKECLHRFCSDFIVTALRSENKECPTCRKKLVSKRSLRPDPNFYTLISKI-
>UniRef90_A0A7R9LLI0/12-113 [subseq from] RING-type E3 ubiquitin transferase n=1 Tax=Oppiella nova TaxID=334625 RepID=A0A7R9LLI0_9ACAR
--------------TGKTWELSLYELHRTPQDVVTDTTEIAVSPRSLHSELMCPICLDMLKCTMTTKECLHRFCQECIITALRSGNKECPTCRKKLISKRSLRHDPNFDMLISKIY
>UniRef90_A0A7R9PXP1/11-112 [subseq from] RING-type E3 ubiquitin transferase (Fragment) n=1 Tax=Medioppia subpectinata TaxID=1979941 RepID=A0A7R9PXP1_9ACAR
--------------TGKTWELSLYELHRSPQEVVTDTTEIAVSPRSLHSELMCPICLDMLKCTMTTKECLHRFCQECIITALRSGNKECPTCRKKLISKRSLRHDPNFDMLISKIY
>UniRef90_A0A7R9DZM8/8-110 [subseq from] RING-type E3 ubiquitin transferase n=7 Tax=Timema TaxID=61471 RepID=A0A7R9DZM8_9NEOP
-------------GLNKTWELSLYELNRTPQPVIIDNTEIAVSPRSLHREFMCPICLDILKKTMTTKECLHRFCSDCIITALRSGNKECPTCRKKLVSKRSLRQDPNFDLLISKIY
>UniRef90_A0A8C4ZLI6/9-109 [subseq from] RING-type E3 ubiquitin transferase n=1 Tax=Gadus morhua TaxID=8049 RepID=A0A8C4ZLI6_GADMO
---------------SKTWELSLYELHRSPQEAILDSTLVAVSPRSLHSELMCPICLDMLKNTMTTKECLHRFCSECIVTALRSGNKECPTCRKKLVSRRSLRRDANFDALISKIY
>UniRef90_A0A336MFY5/4-107 [subseq from] E3 ubiquitin-protein ligase RING2 n=1 Tax=Culicoides sonorensis TaxID=179676 RepID=A0A336MFY5_CULSO
------------DPKDKTWDLSLYELHRTPQPVIQDNTEIAVSPRSLHSEIMCPICLAMLKHTMTTKECLHRFCSDCIITALRSGNKECPTCRKKLVSKRSLRADPNFDLLISKIY
>UniRef90_A0A8R2JLC2/7-110 [subseq from] RING-type E3 ubiquitin transferase n=1 Tax=Acyrthosiphon pisum TaxID=7029 RepID=A0A8R2JLC2_ACYPI
------------NDLSKVWKLSLYELHRSPQEPITDNTEIAVSPRSIHNELMCPICLDVLKKTMTTKECLHRFCSECIVTALRSGNKECPTCRKKLVSKRSLRADPNFDLIISKIY
>UniRef90_A0A183AZ81/25-126 [subseq from] RING-type E3 ubiquitin transferase n=1 Tax=Echinostoma caproni TaxID=27848 RepID=A0A183AZ81_9TREM
--------------PSKNWELTLYELHRKPQEPITDGTEIAVSPRSLKSELMCPICLDILKVTMTTKECLHRFCSECIVTALRSGNKECPTCRKKLVSKRSLRRDPNFDALIAKIY
>UniRef90_A0A0N0BJV8/105-179 [subseq from] RING-type E3 ubiquitin transferase n=1 Tax=Melipona quadrifasciata TaxID=166423 RepID=A0A0N0BJV8_9HYME
-------------GLNKTWELSLYELHRTPQDAITDNTEIAVSPRSLHSELMCPICLDMLKKTMTTKECLHRFCSDCIITALRSGNKK----------------------------
>UniRef90_A0A0N0BJV8/223-269 [subseq from] RING-type E3 ubiquitin transferase n=1 Tax=Melipona quadrifasciata TaxID=166423 RepID=A0A0N0BJV8_9HYME
--------------------------------------------------------------------CL--FCDSEeVRLLLGYVNKECPTCRKKLVSKRSLRPDPNFDLLISKIY
>UniRef90_A0A0X3P5E1/8-108 [subseq from] RING-type E3 ubiquitin transferase n=2 Tax=Schistocephalus solidus TaxID=70667 RepID=A0A0X3P5E1_SCHSO
---------------MKNWELTLYELQRKPQEPITDGTEIAVSPRSLQSELMCPICLDILKVTMTTKECLHRFCSECIVTALRSGNKECPTCRKKLVSKRSLRRDPNFDALIAKIY
>UniRef90_A0A5J4NGB8/17-117 [subseq from] RING-type E3 ubiquitin transferase n=4 Tax=Paragonimus TaxID=34503 RepID=A0A5J4NGB8_9TREM
---------------SKNWELTLYELHRKPQEPITDGMEIAVSPRSLKSELMCPICLDILKVTMTTKECLHRFCSECIVTALRSGNKECPTCRKKLVSKRSLRRDPNFDALIAKIY
>UniRef90_A0A8C2V732/1-109 [subseq from] RING-type E3 ubiquitin transferase n=1 Tax=Chinchilla lanigera TaxID=34839 RepID=A0A8C2V732_CHILA
--MSQALHTNGTKPLSKTWELSLYKLQSTPQEAITDGLEIVVSPRSLHSKLMCPVCLDMLKNNMTTEKYLHHFCADCIFTALRSGDKECSTS-----SKRSLRLDPNFDALISKIY
>UniRef90_A0A448X897/33-133 [subseq from] RING-type E3 ubiquitin transferase n=1 Tax=Protopolystoma xenopodis TaxID=117903 RepID=A0A448X897_9PLAT
---------------AKNWELTLYELQREPQKPITDGTEIAVSPRSLQSELMCPICLDILKVTMTTKECLHRFCSECIVTALRSGNKECPTCRKKLVSKRSLRRDPNFDALIAKIY
>UniRef90_UPI0002657ED1/10-110 [subseq from] E3 ubiquitin-protein ligase RING2-A n=1 Tax=Galendromus occidentalis TaxID=34638 RepID=UPI0002657ED1
---------------ARTWDLSLYEMNRTPQEVCTDSTEIAVSQRSLHSELMCPICLDILKTTMTTKECLHRFCQDCIITALRSGNKECPTCRKKLVSKRSLRADPNFDALIAKIY
>UniRef90_A0A835P1Q5/15-108 [subseq from] E3 ubiquitin-protein ligase RING2 n=1 Tax=Lamprotornis superbus TaxID=245042 RepID=A0A835P1Q5_9PASS
----------------------RFPLPEAEEEAITDGLEIVVSPRSLHSELMCPICLDMLKNTMTTKECLHRFCADCIITALRSGNKECPTCRKKLVSKRSLRPDPNFDALISKIY
>UniRef90_A0A1I8JDI0/20-121 [subseq from] RING-type E3 ubiquitin transferase n=2 Tax=Macrostomum lignano TaxID=282301 RepID=A0A1I8JDI0_9PLAT
-------------PL-KTWELSLYETKRRPQEAITDNTEIAVSPRALHSELMCPICLDILKHTMTTKECLHRFCQVCIITALRSGNKECPTCRKKLVSKRSLRHDPNFDQLIAKIY
>UniRef90_A0A0R3TAY9/8-108 [subseq from] RING-type E3 ubiquitin transferase n=1 Tax=Rodentolepis nana TaxID=102285 RepID=A0A0R3TAY9_RODNA
---------------MKNWELTLYEMQRKPQEPITDGTKIAVSPRSLQSELMCPICLDILKVTMTTKECLHRFCSDCIVTALRNGNKECPTCRKKLVSKRSLRRDPNFDALIAKIY
>UniRef90_UPI000C6EED43/5-110 [subseq from] E3 ubiquitin-protein ligase RING2-like n=2 Tax=Centruroides sculpturatus TaxID=218467 RepID=UPI000C6EED43
----------DSQSSNKTWELSMYELHRTPQDLITDNTEIAVLPRSLRTELRCPICLDLLKNTMTTKECLHRFCQECIITALRSGNKECPNCRKKLVSKRSLRPDPNFDMLISKIY
>UniRef90_A0A7M7MJR6/10-110 [subseq from] RING-type E3 ubiquitin transferase n=2 Tax=Varroa destructor TaxID=109461 RepID=A0A7M7MJR6_VARDE
---------------ARTWELSLYEMHRTPQEVCTDNTEIAVSQRSLHSELMCPICLDILKTTMTTKECLHRFCQECIITALRSGNKECPTCRKKLVSKRSLRADPNFDALIAKIY
>UniRef90_A0A5K3ETQ4/8-108 [subseq from] RING-type E3 ubiquitin transferase n=2 Tax=Mesocestoides corti TaxID=53468 RepID=A0A5K3ETQ4_MESCO
---------------MKAWELTLYEMQRKPQEPITDGTKIAVSPRSLQSELMCPICLDILKVTMTTKECLHRFCSDCIVTALRNGNKECPTCRKKLVSKRSLRRDPNFDALIAKIY
>UniRef90_A0A267FLM2/6-106 [subseq from] RING-type E3 ubiquitin transferase n=5 Tax=Macrostomum lignano TaxID=282301 RepID=A0A267FLM2_9PLAT
--------------L-KTWELSLYETKRRPQEAITDNTEIAVSPRALHSELMCPICLDILKHTMTTKECLHRFCQVCIITALRSGNKECPTCRKKLVSKRSLRHDPNFDQLIAKIY
>UniRef90_A0A504YM71/6-106 [subseq from] RING-type E3 ubiquitin transferase n=2 Tax=Fasciola TaxID=6191 RepID=A0A504YM71_FASGI
---------------SKNWELTLYELHRRPQEPITDGTEIAVSPRSLKSELMCPICLDILKVTMTTKECLHRFCSECIVTALRSGNKECPTCRKKLVSKRSLRRDPNFDALIAKIY
>UniRef90_A0A7K8YU58/1-86 [subseq from] E3 ubiquitin-protein ligase RING2 (Fragment) n=1 Tax=Sakesphorus luctuosus TaxID=419690 RepID=A0A7K8YU58_9PASS
------------------------------QEAITDGLEIVVSPRSLHSELMCPICLDMLKNTMTTKECLHRFCADCIITALRSGNKECPTCRKKLVSKRSLRPDPNFDALISKIY
>UniRef90_A0A8E0RRJ3/6-106 [subseq from] RING-type E3 ubiquitin transferase n=1 Tax=Fasciolopsis buski TaxID=27845 RepID=A0A8E0RRJ3_9TREM
---------------SKNWELTLYELHRKPQEPITDGTEIAVSPRSLKSELMCPICLDILKVTMTTKECLHRFCSECIVTALRSGNKECPTCRKKLVSKRSLRRDPNFDALIAKIY
>UniRef90_G4LWL1/3-107 [subseq from] RING-type E3 ubiquitin transferase n=4 Tax=Schistosoma TaxID=6181 RepID=G4LWL1_SCHMA
-----------TENASKNWELTLYELHRKPQEPITDGTVIAVSPRSLKSELMCPICLDILKVTMTTKECLHRFCSECIITALRNGNKECPTCRKKLVSKRSLRRDPNFDALISKIY
>UniRef90_A0A6P8TRX1/8-111 [subseq from] RING-type E3 ubiquitin transferase n=6 Tax=Notothenioidei TaxID=8205 RepID=A0A6P8TRX1_GYMAC
------------QTPSKSWELSLYELHRSPQEAIMDGTEVTVSPRFLHRDIRCPICLDMLKNTMTAKECLHRFCSDCIVTALRSGNKECPTCRQKLVSRRSLRRDSNFDALISKIY
>UniRef90_A0A8D0SS15/49-136 [subseq from] E3 ubiquitin-protein ligase RING2 n=7 Tax=Eutheria TaxID=9347 RepID=A0A8D0SS15_PIG
---------------------------REP-EAITDGLEIVVSPRSLHSELMCPICLDMLKNTMTTKECLHRFCADCIITALRSGNKECPTCRKKLVSKRSLRPDPNFDALISKIY
>UniRef90_A0A085LX31/13-82 [subseq from] RING-type E3 ubiquitin transferase n=2 Tax=Trichuris suis TaxID=68888 RepID=A0A085LX31_9BILA
------------------------------------------VPRSLKDQFTCPICLDTLKRTVVSKECLHRFCRECIGRALRTGKRECPCCRAYLPSKRSLLPDCTFDDII----
>UniRef90_A0A085LX31/299-390 [subseq from] RING-type E3 ubiquitin transferase n=2 Tax=Trichuris suis TaxID=68888 RepID=A0A085LX31_9BILA
----------------------LYDFVRQPRMPSSEADEVaVIFPRSLRAELTCPICLDTLKETVRSKECLHRFCKECIGRALRTGNRECPSCRAKLPSKRSLVPDPTYDRIIN---
>UniRef90_A0A0K2U7V3/5-108 [subseq from] RING-type E3 ubiquitin transferase (Fragment) n=2 Tax=Lepeophtheirus salmonis TaxID=72036 RepID=A0A0K2U7V3_LEPSM
------------EIVEKSWDLSLYELHRTPQEAITDNTEIAVSALSLKSELTCPICLDMLSSTMTTKECLHRFCADCIVTALRSGNKECPTCRKKLVSKRSLRPDPNFDQLVEKIF
>UniRef90_A0A553PBI8/4-108 [subseq from] RING-type E3 ubiquitin transferase n=1 Tax=Tigriopus californicus TaxID=6832 RepID=A0A553PBI8_TIGCA
-----------NDPIEKSWDLSLYELHRVPQEAITDETEIAVSARALQSELTCPICLDMLTQTMTTKECLHRFCAECIVTALRSGNKECPTCRKKLVSKRSLRPDPNFDMLVEKIF
>UniRef90_UPI0007639C05/7-110 [subseq from] E3 ubiquitin-protein ligase RING2-like n=1 Tax=Diuraphis noxia TaxID=143948 RepID=UPI0007639C05
------------NDLNKIWELSLYELHRSPQEPITDNTEIEISPQSLQSELMCPICLDVLKKTMTTKECLHRFCSECIVTALRSGNKECPTCRKKLASKRSLRPDPNFDLIISMIY
>UniRef90_A0A851DFW4/1-85 [subseq from] E3 ubiquitin-protein ligase RING2 (Fragment) n=1 Tax=Todus mexicanus TaxID=135184 RepID=A0A851DFW4_TODME
-------------------------------EAITDGLEIVVSPRSLHSELMCPICLDMLKNTMTTKECLHRFCADCIITALRSGNKECPTCRKKLVSKRSLRPDPNFDALISKIY
>UniRef90_A0A183VY04/7-108 [subseq from] RING-type E3 ubiquitin transferase n=1 Tax=Trichobilharzia regenti TaxID=157069 RepID=A0A183VY04_TRIRE
--------------SSKNWELTLYELHRKPQEPITDGTVIAVSPRSLKSELMCPICLDILKVTMTTKECLHRFCSECIITALRSGNKECPTCRKKLVSKRSLRRDPNFDALIAKIY
>UniRef90_UPI000E1C427E/37-126 [subseq from] E3 ubiquitin-protein ligase RING1 n=1 Tax=Apteryx rowi TaxID=308060 RepID=UPI000E1C427E
--------------------------ARRPQEAIMDGTEIAVSPRSLHSELMCPICLDMLKNTMTTKECLHRFCSDCIVTALRSGNKECPTCRKKLVSKRSLRPDPNFDALISKIY
>UniRef90_UPI001A9A23CA/83-183 [subseq from] E3 ubiquitin-protein ligase RING2-A-like n=5 Tax=Percomorphaceae TaxID=1489872 RepID=UPI001A9A23CA
--------------QSKT-ELSLLSLHRSPQEAIMDGTEVAVSPRSLHSELMCPICLDMLKNTMTTKECLHRFCSDCIVTALRSGNKECPTCRKKLVSRRSLRRDSNFDALISKIY
>UniRef90_G3UB93/2-115 [subseq from] RING-type E3 ubiquitin transferase n=1 Tax=Loxodonta africana TaxID=9785 RepID=G3UB93_LOXAF
---SQVVQTDGAQPLSKTWGLSLCELQQTPQKAMTDGLETVVPPRSLHGELVGPVRWdDMSKNAMTTRECLHRFCVDFIITLPQSGNKECPTCREKLVSKRSLRPDPNFDALISKIY
>UniRef90_A0A7J7KLA9/6-114 [subseq from] RING-type E3 ubiquitin transferase n=1 Tax=Bugula neritina TaxID=10212 RepID=A0A7J7KLA9_BUGNE
-------ATTEAAPSNKTWRLTLYEINRTPQEVLPNDVEVKVSPRSLHSELMCPICLDMLKVTMTTKECLHRFCQECITTALRSGNKECPTCRKKLVSRRSLRRDPTFDALIAKIY
>UniRef90_A0A8C6CBT6/8-112 [subseq from] RING-type E3 ubiquitin transferase n=1 Tax=Monodon monoceros TaxID=40151 RepID=A0A8C6CBT6_MONMO
--------TN-AQNKSKTWELSLYELHRTPQMCQ--RGRIAVSPRSLHSEVMCPICLDMLKNTMTTKECLHQFCSDCTVMALRSGNKECPTCGKKLVSKRSLRPDPNFDALISKIY
>UniRef90_A0A851LUU9/5-114 [subseq from] E3 ubiquitin-protein ligase RING2 (Fragment) n=1 Tax=Corythaeola cristata TaxID=103954 RepID=A0A851LUU9_CORCR
------FLTNGTQPFFLTWELSLFFFFRTPHEAITDFFFFVVSPRSLFFELMCPIFFFFLKNTMTTFFCLHRFCADCIITALRSGNKECPTCRKKLVSKRSLRPDPNFDALISKIY
>UniRef90_UPI0020098879/73-161 [subseq from] E3 ubiquitin-protein ligase RING1 n=1 Tax=Anser cygnoid TaxID=8845 RepID=UPI0020098879
---------------------------VSPQEAIMDGTEIAVSPRSLHSELMCPICLDMLKNTMTTKECLHRFCSDCIVTALRSGNKECPTCRKKLVSKRSLRPDPNFDALISKIY
>UniRef90_A0A8C6M8R6/61-146 [subseq from] E3 ubiquitin-protein ligase RING2 n=1 Tax=Nothobranchius furzeri TaxID=105023 RepID=A0A8C6M8R6_NOTFU
------------------------------QEAITDGLEIAVSPRSLHSELMCPICLDMLKNTMTTKECLHRFCADCIITALRSGNKECPTCRKKLVSKRSLRPDPNFDALISKIY
>UniRef90_UPI00052ED5EB/17-104 [subseq from] E3 ubiquitin-protein ligase RING1-like n=1 Tax=Tinamus guttatus TaxID=94827 RepID=UPI00052ED5EB
----------------------------SPQEAIMDGTEIAVSPRSLHSELMCPICLDMLKNTMTTKECLHRFCSDCIVTALRSGNKECPTCRKKLVSKRSLRPDPNFDALISKIY
>UniRef90_UPI0006C93D4A/6-111 [subseq from] E3 ubiquitin-protein ligase RING1-like n=1 Tax=Trichogramma pretiosum TaxID=7493 RepID=UPI0006C93D4A
----------AEQPGKGAWELSVYEAQRQPHCAVDDDTEIGVSPRSLHSELMCPICLDLLKKTMTTKECLHRFCSDCIITALSKGNKECPTCRKKLISKRSLRPDPNFDMLINKIY
>UniRef90_A0A8C9UTG4/6-111 [subseq from] RING-type E3 ubiquitin transferase n=1 Tax=Spermophilus dauricus TaxID=99837 RepID=A0A8C9UTG4_SPEDA
-------QTCSRKPESPRWKPSFHA---KGKEAIMDGTEIAVSPRSLHSELMCPICLDMLKNTMTTKECLHRFCSDCIVTALRSGNKECPTCRKKLVSKRSLRPDPNFDALISKIY
>UniRef90_T1KMW8/9-109 [subseq from] RING-type E3 ubiquitin transferase n=1 Tax=Tetranychus urticae TaxID=32264 RepID=T1KMW8_TETUR
---------------NKPWELSLYELNRKPQPLITDDTEIAVKPRSLQSELMCPICLDMLKNTMTTKECLHRFCNECICTALRSGNKECPTCRKKLVSRRSLRADPNFDMLISKIY
>UniRef90_A0A286XDV8/1-86 [subseq from] E3 ubiquitin-protein ligase RING2 n=1 Tax=Cavia porcellus TaxID=10141 RepID=A0A286XDV8_CAVPO
--MSQAVQTNGTQPLSKTWELSLYELQRTPQEAITDGLEIVVSPRSLHSELMCPICLDMLKNTMTTKECLHRFCADCIITALRSGYVE----------------------------
>UniRef90_A0A8C3CKF7/184-272 [subseq from] RING-type E3 ubiquitin transferase n=4 Tax=Anatinae TaxID=2068716 RepID=A0A8C3CKF7_CAIMO
---------------------------LSPQEAIMDGTEIAVSPRSLHSELMCPICLDMLKNTMTTKECLHRFCSDCIVTALRSGNKECPTCRKKLVSKRSLRPDPNFDALISKIY
>UniRef90_A0A3M7SBI2/9-112 [subseq from] E3 ubiquitin-protein ligase RING2 n=1 Tax=Brachionus plicatilis TaxID=10195 RepID=A0A3M7SBI2_BRAPC
------------GSFSKTWELNVYELNRIPHEIIRDETEIAVSPKILQNELMCPICLDILKQTMTTKECLHRFCHDCIITALRNGNKECPTCRKKLISKRSLRPDPNFDGIIAKIY
>UniRef90_UPI000B93154A/16-120 [subseq from] E3 ubiquitin-protein ligase RING2-like n=1 Tax=Myzus persicae TaxID=13164 RepID=UPI000B93154A
-----------PTDLNKMWELSLYERHRAPQVAVTDNTEVEVSPRSLQNELMCPICLEVLKKTMTAKECLHRFCSDCIVTALRSGNKECPTCRKKLVSKRSLRRDPNFDLIISKIY
>UniRef90_A0A7L2RE34/1-84 [subseq from] E3 ubiquitin-protein ligase RING2 (Fragment) n=1 Tax=Neodrepanis coruscans TaxID=254563 RepID=A0A7L2RE34_9PASS
--MSQAVQTNGTQPLSKTWELSLYELQRTPQEAITDGLEIVVSPRSLHSELMCPICLDMLKNTMTTKECLHRFCADCIITALRSGS------------------------------
>UniRef90_A0A8D2H127/1-85 [subseq from] E3 ubiquitin-protein ligase RING2 n=1 Tax=Urocitellus parryii TaxID=9999 RepID=A0A8D2H127_UROPR
--MSQAVQTNGTQPLSKTWELSLYELQRTPQEAITDGLEIVVSPRSLHSELMCPICLDMLKNTMTTKECLHRFCADCIITALRSGLQ-----------------------------
>UniRef90_A0A813N1U8/8-112 [subseq from] RING-type E3 ubiquitin transferase n=1 Tax=Brachionus calyciflorus TaxID=104777 RepID=A0A813N1U8_9BILA
-----------SNSFSKTWELNVYELNRIPHEIIFDETEIAVSPKILQNELMCPICLDILKQTMTTKECLHRFCHDCIITALRNGNKECPTCRKKLISKRSLRPDPNFDGIIAKIY
>UniRef90_UPI00071CFE47/43-130 [subseq from] E3 ubiquitin-protein ligase RING1 n=1 Tax=Calidris pugnax TaxID=198806 RepID=UPI00071CFE47
----------------------------PPQEAIMDGTEIAVSPRSLHSELMCPICLDMLKNTMTTKECLHRFCSDCIVTALRSGNKECPTCRKKLVSKRSLRPDPNFDALISKIY
>UniRef90_A0A2I3T357/1-109 [subseq from] RING-type E3 ubiquitin transferase n=2 Tax=Pan TaxID=9596 RepID=A0A2I3T357_PANTR
--MSQTVQTKGTQPLSKTWELMT-----LLQKAITDGLEIVVSPQSLHSDLMCPICLDMLKNTMTTKESLHRFCAQCNIIALRSGNKEYLTCWKKLVSKRSPRPDPKFDALISKIY
>UniRef90_A0A7K6N6Q0/1-86 [subseq from] RING-type E3 ubiquitin transferase (Fragment) n=11 Tax=Neognathae TaxID=8825 RepID=A0A7K6N6Q0_PEDTO
------------------------------QEAIMDGTEIAVSPRSLHSELMCPICLDMLKNTMTTKECLHRFCSDCIVTALRSGNKECPTCRKKLVSKRSLRPDPNFDALISKIY
>UniRef90_A0A1X7V0B5/6-111 [subseq from] E3 ubiquitin-protein ligase RING2 n=1 Tax=Amphimedon queenslandica TaxID=400682 RepID=A0A1X7V0B5_AMPQE
----------SSLPENSIWDLSLYEVQRKPHDVVTDGSLLRISPRALHSELMCPICLDLMKNAQTTKECLHRFCQECIITALRSGNKECPTCRKKLASKRSLRSDPNFDALIAKIY
>UniRef90_A0A803JG96/1-84 [subseq from] E3 ubiquitin-protein ligase RING2 n=86 Tax=Tetrapoda TaxID=32523 RepID=A0A803JG96_XENTR
--MSQAVQTNGAQPLSKTWELSLYELQRTPQEAITDGLEIVVSPRSLHSELMCPICLDMLKNTMTTKECLHRFCADCIITALRSGL------------------------------
>UniRef90_L8ITZ1/49-135 [subseq from] E3 ubiquitin-protein ligase RING1 (Fragment) n=2 Tax=Bos mutus TaxID=72004 RepID=L8ITZ1_9CETA
-----------------------------LQEAIMDGTEIAVSPRSLHSELMCPICLDMLKNTMTTKECLHRFCSDCIVTALRSGNKECPTCRKKLVSKRSLRPDPNFDALISKIY
>UniRef90_A0A369SDV3/7-104 [subseq from] E3 ubiquitin-protein ligase RING2 n=1 Tax=Trichoplax sp. H2 TaxID=287889 RepID=A0A369SDV3_9METZ
------------------TELSVYELHRQPQAAIDDDSEVTISLRSLHSELMCPICLDILKSTMTTKECLHRFCAECITTALRSGNKECPTCRKKLVSRRSLRPDPNFDALISKIY
>UniRef90_B3RKJ5/1-97 [subseq from] RING-type E3 ubiquitin transferase n=1 Tax=Trichoplax adhaerens TaxID=10228 RepID=B3RKJ5_TRIAD
-------------------ELSVYELHRQPQAAIDDDSEVTISLRSLHSELMCPICLDILKSTMTTKECLHRFCAECITTALRSGNKECPTCRKKLVSRRSLRPDPNFDALISKIY
>UniRef90_UPI000C774D50/5-106 [subseq from] E3 ubiquitin-protein ligase RING2-A-like n=2 Tax=Eurytemora affinis TaxID=88015 RepID=UPI000C774D50
--------------EEKSWELSLYESLRTPQEAITENTEIAVSPKSLQSELTCPICLDMLTLTMTTKECLHRFCSDCIITALRSGNKECPTCRKKLVSKRSLRYDPNFDNLVANIF
>UniRef90_H0XEU5/1-83 [subseq from] E3 ubiquitin-protein ligase RING2 n=2 Tax=Euarchontoglires TaxID=314146 RepID=H0XEU5_OTOGA
--MSQAVQTNGTQPLSKTWELSLYELQRTPQEAITDGLEIVVSPRSLHSELMCPICLDMLKNTMTTKECLHRFCADCIITALRDE-------------------------------
>UniRef90_A0A8C5SCS0/18-110 [subseq from] RING-type E3 ubiquitin transferase n=1 Tax=Laticauda laticaudata TaxID=8630 RepID=A0A8C5SCS0_LATLA
---------------------SIFTVKR--PEAIMDGTEIAVSPRSLHSELMCPICLDMLKHTMTTKECLHRFCSDCIVTALRSGNKECPTCRKKLVSKRSLRPDPNFDALISKIY
>UniRef90_A0A3B3QR84/25-112 [subseq from] RING-type E3 ubiquitin transferase n=4 Tax=Paramormyrops kingsleyae TaxID=1676925 RepID=A0A3B3QR84_9TELE
----------------------------VPQEAIMDSTEIAVSPRSLHSELMCPICLDMLKNTMTTKECLHRFCSECIVTALRSGNKECPTCRKKLVSKRSLRPDPNFDALISKIY
>UniRef90_A0A1S3QSC6/1-86 [subseq from] E3 ubiquitin-protein ligase RING2 n=1 Tax=Salmo salar TaxID=8030 RepID=A0A1S3QSC6_SALSA
--MTQTVQTNGVQPLSKTWELSLYELQRTPQEAITDGLEIAVSPRSLHSELMCPICLDMLKNTMTTKECLHRFCADCIITALRSGYVS----------------------------
>UniRef90_S9X153/511-597 [subseq from] RING-type E3 ubiquitin transferase n=4 Tax=Boreoeutheria TaxID=1437010 RepID=S9X153_CAMFR
-----------------------------DKEAIMDGTEIAVSPRSLHSELMCPICLDMLKNTMTTKECLHRFCSDCIVTALRSGNKECPTCRKKLVSKRSLRPDPNFDALISKIY
>UniRef90_A0A8B9PDG2/5-89 [subseq from] RING-type E3 ubiquitin transferase n=2 Tax=Apteryx owenii TaxID=8824 RepID=A0A8B9PDG2_APTOW
-------------------------------EAIMDGTEIAVSPRSLHSELMCPICLDMLKNTMTTKECLHRFCSDCIVTALRSGNKECPTCRKKLVSKRSLRPDPNFDALISKIY
>UniRef90_UPI000B937649/8-110 [subseq from] E3 ubiquitin-protein ligase RING2-A-like n=1 Tax=Myzus persicae TaxID=13164 RepID=UPI000B937649
-------------NLTDMWELSLYELHRSPREPITDNTEIAVSPQSIKNEFMCPICLDVLKKTMTAKECLHRFCSDCIVTALRSGNKECPTCRKKLVSKRSLRSDKNFDLLISKLY
>UniRef90_UPI001238074B/54-139 [subseq from] E3 ubiquitin-protein ligase RING2-B-like n=1 Tax=Geospiza parvula TaxID=87175 RepID=UPI001238074B
------------------------------AEAIMDGTEIAVSPRSLHSELMCPICLDMLKNTMTTKECLHRFCSDCIVTALRSGNKECPTCRKKLVSKRSLRPDPNFDALISKIY
>UniRef90_A0A3P8SNH3/1-85 [subseq from] E3 ubiquitin-protein ligase RING2 n=1 Tax=Amphiprion percula TaxID=161767 RepID=A0A3P8SNH3_AMPPE
--MTQTVQTNGVQPLSKTWELSLYELQRTPQEAITDGLEIAVSPRSLHSELMCPICLDMLKNTMTTKECLHRFCADCIITALRSGLQ-----------------------------
>UniRef90_A0A643C304/26-117 [subseq from] E3 ubiquitin-protein ligase RING1 (Fragment) n=1 Tax=Balaenoptera physalus TaxID=9770 RepID=A0A643C304_BALPH
-----------AQNASKTWELSLYELHRTPQEAIMDGTEIAVSPRSLHSELMCPICLDMLKNTMTTKECLHRFCSDCIVTALRSGNKECPTCRKKLALSSSIE-------------
>UniRef90_UPI00052942D7/1-85 [subseq from] LOW QUALITY PROTEIN: E3 ubiquitin-protein ligase RING2-B-like n=1 Tax=Mesitornis unicolor TaxID=54374 RepID=UPI00052942D7
-------------------------------EAIMDGTEIAVSPRSLHSELMCPICLDMLKNTMTTKECLPRFCSDCIVTALRSGNKECPTCRKKLVSKRSLRPDPNFDALISKIY
>UniRef90_A0A3B3RTE0/1-85 [subseq from] E3 ubiquitin-protein ligase RING2 n=3 Tax=Osteoglossocephalai TaxID=1489341 RepID=A0A3B3RTE0_9TELE
--MTQTVQANGVQPLSKTWELSLYELQRTPQEAITDGLEIAVSPRSLHSELMCPICLDMLKNTMTTKECLHRFCADCIITALRSGLQ-----------------------------
>UniRef90_A0A0V0YBE3/24-129 [subseq from] RING-type E3 ubiquitin transferase (Fragment) n=1 Tax=Trichinella pseudospiralis TaxID=6337 RepID=A0A0V0YBE3_TRIPS
----------TTNSTGKVWQMTAYERQRVRHDPITDDSVLSLSPRSLSSELMCPICLDMLKNTMTTKECLHRFCQDCITTALRSGNKECPTCRCKLVSKRSLRPDPNFDGIITKIY
>UniRef90_A0A2K5YBH7/1-101 [subseq from] E3 ubiquitin-protein ligase RING2 n=1 Tax=Mandrillus leucophaeus TaxID=9568 RepID=A0A2K5YBH7_MANLE
--MSQAVQTNGTQPLSKTWEL------------ITHGLEIVVSA-GLHSDLMCPICLEMLKNTMTTKECLHPFCADCIIIALRSGNRECLTCRKKLVSKRSLRPDPDFDALISKIY
>UniRef90_A0A151N7T0/2-82 [subseq from] RING-type E3 ubiquitin transferase n=5 Tax=Archosauria TaxID=8492 RepID=A0A151N7T0_ALLMI
-----------------------------------DGTEIAVSPRSLHSELMCPICLDMLKNTMTTKECLHRFCSDCIVTALRSGNKECPTCRKKLVSKRSLRPDPNFDALISKIY
>UniRef90_A0A3N0Y7G0/6-91 [subseq from] RING-type E3 ubiquitin transferase n=4 Tax=Cyprinoidei TaxID=30727 RepID=A0A3N0Y7G0_ANAGA
------------------------------QEAIMDSTEIAVSPRSLHSELMCPICLDMLKNTMTTKECLHRFCSECIVTALRSGNKECPTCRKKLVSKRSLRADPNFDALISKMY
>UniRef90_A0A8V0X6G2/6-98 [subseq from] Uncharacterized protein n=3 Tax=Gallus gallus TaxID=9031 RepID=A0A8V0X6G2_CHICK
---------------------SILKMPPCPQEAIMDGTEIAVSPRSLHSELMCPICLDMLKNTMTTKECLHRFCSDCIVT--RAANKECPTCRKKLVSKRSLRPDPNFDALISKIY
>UniRef90_A0A6I9YSG8/2-82 [subseq from] RING-type E3 ubiquitin transferase n=12 Tax=Bifurcata TaxID=1329961 RepID=A0A6I9YSG8_9SAUR
-----------------------------------DGTEIAVSPRSLHSELMCPICLDMLKHTMTTKECLHRFCSDCIVTALRSGNKECPTCRKKLVSKRSLRPDPNFDALISKIY
>UniRef90_A0A671PY44/14-99 [subseq from] RING-type E3 ubiquitin transferase n=2 Tax=Sinocyclocheilus anshuiensis TaxID=1608454 RepID=A0A671PY44_9TELE
------------------------------QEAIMDSTEIDVSPRSLHSELMCPICLDMLKNTMTTKECLHRFCSECIVTALRSGNKECPTCRKKLVSKRSLRADPNFDALISKMY
>UniRef90_A0A0B1PPA3/14-117 [subseq from] RING-type E3 ubiquitin transferase n=4 Tax=Trichuris TaxID=36086 RepID=A0A0B1PPA3_9BILA
------------SNSNKYWELTEYDLNRTRHDPITDDTKVELSPRALSSELMCPICLDMLRNTMTTKECLHRFCQECITTALRSGNKECPTCRSKLVSKRSLRPDPNYDGIISRIF
>UniRef90_A0A4W6F270/32-118 [subseq from] E3 ubiquitin-protein ligase RING1 n=4 Tax=Lates calcarifer TaxID=8187 RepID=A0A4W6F270_LATCA
-----------------------------VQEAIMDGTEVAVSPRSLHSELMCPICLDMLKNTMTTKECLHRFCSDCIVTALRSGNKECPTCRKKLVSRRSLRRDSNFDALISKIY
>UniRef90_A0A7K5G157/1-89 [subseq from] RING-type E3 ubiquitin transferase (Fragment) n=3 Tax=Neognathae TaxID=8825 RepID=A0A7K5G157_PROAR
------------------------------QEAIMDGTEIAVSPRSLHSELMCPICLDMLKNTMTTKECLHRFCSDCIVTALRSGcgaAAECPTCRKKLVSKRSLRPDPNFDALISKIY
>UniRef90_A0A7L4GDJ5/1-58 [subseq from] RING-type E3 ubiquitin transferase (Fragment) n=2 Tax=Neognathae TaxID=8825 RepID=A0A7L4GDJ5_PODST
---------------------------RPPQEAIMDGTEIAVSPRSLHSELMCPICLDMLKNTMTTKECLHRFCSDCIVTALRSG-------------------------------
>UniRef90_A0A7L4GDJ5/79-112 [subseq from] RING-type E3 ubiquitin transferase (Fragment) n=2 Tax=Neognathae TaxID=8825 RepID=A0A7L4GDJ5_PODST
----------------------------------------------------------------------------------RPRNKECPTCRKKLVSKRSLRPDPNFDALISKIY
>UniRef90_A0A8C5XKR1/1-80 [subseq from] E3 ubiquitin-protein ligase RING2 n=1 Tax=Microcebus murinus TaxID=30608 RepID=A0A8C5XKR1_MICMU
--MAQAAQTNGTQPLSKTWELSLYELQRTPQEAITDGLEIVVSPRSLHSELMCPICLGRLKNTMTTKECLHRFCADCIITAR----------------------------------
>UniRef90_A0A2F0B793/20-109 [subseq from] RING-type E3 ubiquitin transferase (Fragment) n=1 Tax=Eschrichtius robustus TaxID=9764 RepID=A0A2F0B793_ESCRO
--------------------------HRHLQEAIMDGTETAVSPRSLHSEVMCPICLDMLKNTMTTKECLHRFCSDSTVTALHSRNKECPTCRKKLVSKRSLQPDPNFDALISKIY
>UniRef90_G1Q6U5/2-79 [subseq from] E3 ubiquitin-protein ligase RING1 n=8 Tax=Eutheria TaxID=9347 RepID=G1Q6U5_MYOLU
--------------------------------------EIAVSPRSLHSELMCPICLDMLKNTMTTKECLHRFCSDCIVTALRSGNKECPTCRKKLVSKRSLRPDPNFDALISKIY
>UniRef90_A0A2K6MUN1/13-91 [subseq from] E3 ubiquitin-protein ligase RING2 n=1 Tax=Rhinopithecus bieti TaxID=61621 RepID=A0A2K6MUN1_RHIBE
-------------------------------------TEIVVSPRSLHSELMCPTCLDMLKNTMTTKECLHRFCADCIIIALRSGNRECPTCRKKLVSKRSLRPDPNFDALISKIY
>UniRef90_A0A5S6QIS8/16-117 [subseq from] RING-type E3 ubiquitin transferase n=1 Tax=Trichuris muris TaxID=70415 RepID=A0A5S6QIS8_TRIMR
--------------SNKYWELNEYDLNRSRHDPITDDTKVELNPRVLSSELMCPICLDMLRNTMTTKECLHRFCQECITTALRSGNKECPTCRSKLVSKRSLRPDPNYDGIISRIY
>UniRef90_A0A085MU49/14-115 [subseq from] RING-type E3 ubiquitin transferase n=1 Tax=Trichuris suis TaxID=68888 RepID=A0A085MU49_9BILA
------------SNSNKYWELTEYDLNRTRHDPITDDTKVELSPRALSSELMCPICLDMLRNTMTTKECLHRFCQECITTALRSGNKECPTCRSKLVSKRSLRPDPNYDGIISR--
>UniRef90_UPI00033146CF/45-149 [subseq from] E3 ubiquitin-protein ligase RING2-like n=1 Tax=Sorex araneus TaxID=42254 RepID=UPI00033146CF
-------Q-NGG--NNKSWQLSEYDVQRVRHDPVTDDTVLELRCRSLSSELMCPICLDMLRNTMTTKECLHRFCQECITTALRSGNKECPTCRSKLVSKRSLRPDPNFDGVISRV-
>UniRef90_A0A671PMA3/17-95 [subseq from] RING-type E3 ubiquitin transferase n=1 Tax=Sinocyclocheilus anshuiensis TaxID=1608454 RepID=A0A671PMA3_9TELE
-------------------------------------TEIAVSPRSLHSELMCPICLDMLKNTMTTKECLHRFCSECIVTALRSGNKECPTCRKKLVSKRSLRADPNFDALISKMY
>UniRef90_A0A2K5IA66/21-104 [subseq from] E3 ubiquitin-protein ligase RING2 n=2 Tax=Colobus angolensis palliatus TaxID=336983 RepID=A0A2K5IA66_COLAP
--------------------------------HITKKTEIVVSPRSLHSELMCPICLDMLKNIMTTKECLHRFCADGIIISLRSGNRECPTCQKKLVSKRSLRPDPNFDALISKIY
>UniRef90_A0A671PSX8/2-82 [subseq from] RING-type E3 ubiquitin transferase n=1 Tax=Sinocyclocheilus anshuiensis TaxID=1608454 RepID=A0A671PSX8_9TELE
-----------------------------------DSTEIDVSPRSLHSELMCPICLDMLKNTMTTKECLHRFCSECIVTALRSGNKECPTCRKKLVSKRSLRADPNFDALISKMY
>UniRef90_A0A8C2V9H2/1-91 [subseq from] E3 ubiquitin-protein ligase RING2 n=2 Tax=Chinchilla lanigera TaxID=34839 RepID=A0A8C2V9H2_CHILA
-----------TQPLSKTWEL--------------NGLETVVSPRSHYSELMCPICLGMLKNTMTIKECLHHFCADCIITALRSGNKECPTCQKKLVSKRSLRPDPNFDALISKIY
>UniRef90_A0A0N4V8N5/12-114 [subseq from] RING-type E3 ubiquitin transferase n=1 Tax=Enterobius vermicularis TaxID=51028 RepID=A0A0N4V8N5_ENTVE
---------NGPKPL----ELTEYDMQRRPHKAITDSTEIRIFPRMLAAELCCPICLDLLTNTMTSKECLHRFCCECITTALMRGNKECPTCRKKLVSKRSLRPDPNFDALINKIW
>UniRef90_A0A0B2W058/13-114 [subseq from] RING-type E3 ubiquitin transferase n=2 Tax=Toxocara canis TaxID=6265 RepID=A0A0B2W058_TOXCA
--------------GGKTLELTEYDMQRRPHKAITDSSEIRISTRLLSAELCCPICLDLLTTTMTTKECLHRFCSECITTALLRGNKECPTCRKKLVSKRSLRPDPNFDALINKIW
>UniRef90_A0A643C0X3/59-145 [subseq from] RING-type E3 ubiquitin transferase (Fragment) n=1 Tax=Balaenoptera physalus TaxID=9770 RepID=A0A643C0X3_BALPH
-----------------------------QKEAIMDGTETAVSPRSLHSEVMCPICLDMLKNTMTTKECLHRFCSDSTVTAPRSRNKECPTCRKKLVSKRSLQPDPNFDALISKIY
>UniRef90_A0A673JIA3/24-101 [subseq from] RING-type E3 ubiquitin transferase n=1 Tax=Sinocyclocheilus rhinocerous TaxID=307959 RepID=A0A673JIA3_9TELE
--------------------------------------EIDVSPRSLHSELMCPICLDMLKNTMTTKECLHRFCSECIVTALRSGNKECPTCRKKLVSKRSLRADPNFDALISKMY
>UniRef90_A0A2H8TPV7/4-109 [subseq from] E3 ubiquitin-protein ligase RING2 n=1 Tax=Melanaphis sacchari TaxID=742174 RepID=A0A2H8TPV7_9HEMI
---------SNTSRLGKEWDLTPYELQRTPHEVITDDTEIAVPERSLEKELMCPICLDLLNKPVSTK-CLHRFCSECIVTALRSGNKECPTCRKKIKSKRCLRPDPSFEMLISKIF
>UniRef90_A0A158R671/11-114 [subseq from] RING-type E3 ubiquitin transferase n=1 Tax=Syphacia muris TaxID=451379 RepID=A0A158R671_9BILA
--------NNGPKP----LELNDYDMQRRPHKAITDSTEIRIFPRMLAAELCCPICLDLLTNTMTSKECLHRFCCECITTALMRGNKECPTCRKKLVSKRSLRPDPNFDSLINKIW
>UniRef90_A0A813TAW2/11-110 [subseq from] RING-type E3 ubiquitin transferase n=2 Tax=Didymodactylos carnosus TaxID=1234261 RepID=A0A813TAW2_9BILA
---------------FKSWDLTPYEQQRKPHELLRDE-ELCISPKSLQSELTCPICLDLLRNTRTTKECLHRFCCDCIETALRSGNKECPTCRKKLISKRCLRRDPNFDALIMKLF
>UniRef90_A0A6I9M288/3-75 [subseq from] E3 ubiquitin-protein ligase RING2 n=1 Tax=Peromyscus maniculatus bairdii TaxID=230844 RepID=A0A6I9M288_PERMB
-----------------------------------------LSPRSLHSELMCPICLDMLKNTMTTKECLHQFCADCIITALRSGNKECPTCRKKLVSKRSLRPDPNFDALVSN--
>UniRef90_A0A817CD68/19-129 [subseq from] RING-type E3 ubiquitin transferase n=1 Tax=Rotaria sp. Silwood2 TaxID=2762512 RepID=A0A817CD68_9BILA
------DTTNNTSGFktGLTWDLTPYEQQRKPHELLHDE-ELLISPKSLQSELTCPICLDLLRNTRTTKECLHRFCCDCIETALRSGNKECPTCRKKLISKRCLRRDQNIDALISKLF
>UniRef90_A0A814RET1/29-129 [subseq from] RING-type E3 ubiquitin transferase n=4 Tax=Adineta ricciae TaxID=249248 RepID=A0A814RET1_ADIRI
--------------TGLTWDLTPYEQQRKPHELLHDE-ELLISPKSLQSELTCPICLDLLRNTRTTKECLHRFCCDCIETALRSGNKECPTCRKKLISKRCLRRDQNIDALISKLF
>UniRef90_A0A6G0Y7P0/4-109 [subseq from] E3 ubiquitin-protein ligase RING2 n=3 Tax=Aphis TaxID=464929 RepID=A0A6G0Y7P0_APHCR
--------TN-SSKLGREWDLSAYELQRTPHEVITDDTEIAVPLRSLERELMCPICLDLLNKTVATK-CLHRFCSECITTALRSGNKECPTCRQKIKSKRCVRPDPGFDNLIAKFY
>UniRef90_A0A0M3JTF3/13-113 [subseq from] RING-type E3 ubiquitin transferase n=1 Tax=Anisakis simplex TaxID=6269 RepID=A0A0M3JTF3_ANISI
--------------GGKTLELTDYDLQRRAHKAITDSSEIRISTRLLSAELCCPICLDLLTTTMTTKECLHRFCSECITTALLRGNKECPTCRKKLVSKRSLRPDPNFDALINKV-
>UniRef90_A0A817XJ97/30-129 [subseq from] RING-type E3 ubiquitin transferase n=21 Tax=Rotaria TaxID=231623 RepID=A0A817XJ97_9BILA
---------------GLTWDLTPYEQQRKPHELLHDE-ELLISPKSLQSELTCPICLDLLRNTRTTKECLHRFCCDCIETALRSGNKECPTCRKKLISKRCLRRDQNIDALISKLF
>UniRef90_A0A1P6BFJ5/13-113 [subseq from] RING-type E3 ubiquitin transferase n=13 Tax=Onchocercidae TaxID=6296 RepID=A0A1P6BFJ5_BRUMA
---------------GKTLELTEYDRFRRPHKAISDSTEIRISTRMLSSELCCPICLDLLTTTMTTKECLHRFCSECITTALLRGNKECPTCRKKLVSKRSLRPDPNFDALINKIW
>UniRef90_A0A813Q693/13-111 [subseq from] RING-type E3 ubiquitin transferase n=2 Tax=Didymodactylos carnosus TaxID=1234261 RepID=A0A813Q693_9BILA
----------------KSWDLTPYEQQRKPHELLRDG-ELCISPKLLQSELTCPICLDLLRNTRTTKECLHRFCCDCIETALRSGNKECPTCRKKLISKRCLRRDPNFNALINKLF
>UniRef90_A0A0N4TP75/82-183 [subseq from] RING-type E3 ubiquitin transferase n=1 Tax=Brugia pahangi TaxID=6280 RepID=A0A0N4TP75_BRUPA
--------------GGKTLELTEYDRFRRPHKAISDSTEIRISTRMLSSELCCPICLDLLTTTMTTKECLHRFCSECITTALLRGNKECPTCRKKLVSKRSLRPDPNFDALINKIW
>UniRef90_A0A2S2NHF5/4-109 [subseq from] E3 ubiquitin-protein ligase RING2 n=2 Tax=Aphidini TaxID=33387 RepID=A0A2S2NHF5_SCHGA
--------TN-SSKLGREWDLTSYELQRTPHEVITDNTEIAVPRRSLEKEFMCPICLDLLTKTVSTK-CLHRFCNECIVTALRSGNKECPTCRKKIKSKRCLRANPEFDLLISKIY
>UniRef90_A0A7T8QTE1/5-89 [subseq from] RING-type E3 ubiquitin transferase n=1 Tax=Caligus rogercresseyi TaxID=217165 RepID=A0A7T8QTE1_CALRO
------------EIVEKSWDLSLYELHRTPQEAITDNTEIAVSALSLKSELTCPICLDMLSSTMTTKECLHRFCADCIVTALRSGNKECPTCRKKTR-------------------
>UniRef90_A0A8K0CBF3/14-114 [subseq from] RING-type E3 ubiquitin transferase (Fragment) n=1 Tax=Ignelater luminosus TaxID=2038154 RepID=A0A8K0CBF3_9COLE
---------------ESIWELNVYEISRTPQEIFDDDTEIGVTPRAIENEVKCPICFDLLKNTVTAKGCLHRFCSDCITKALRIGNKECPTCRKKIVSRRCLRADPNFDQLIAKLY
>UniRef90_A0A8C5VDN2/1-78 [subseq from] RING-type E3 ubiquitin transferase n=1 Tax=Microcebus murinus TaxID=30608 RepID=A0A8C5VDN2_MICMU
--MSQAVQTNGTQPLSKTWELRLYELQRTPQEAITDGLEIVVSPRSLHSELMCPICLYMLKNTMTTKECLHCFCADSRAS------------------------------------
>UniRef90_A0A8C2YQZ2/1-81 [subseq from] RING-type E3 ubiquitin transferase n=1 Tax=Chinchilla lanigera TaxID=34839 RepID=A0A8C2YQZ2_CHILA
--MSLAVRTNGTQSLSKTWELTLYELQGTPQDAMTDGLEVVVSPRSLHSELMCPICLDMLKNTMTTKACLHCFCADCIITAMN---------------------------------
>UniRef90_A0A5E4C811/259-329 [subseq from] E3 ubiquitin-protein ligase RING2 n=1 Tax=Marmota monax TaxID=9995 RepID=A0A5E4C811_MARMO
---------------------------------------------SLHSELMCPICLDMLKNTMTTKECLHRFCADCIVTALRSDNKECPTCRKKLVSKRSLRPDPNFDALISKIY
>UniRef90_A0A183H1I9/13-113 [subseq from] RING-type E3 ubiquitin transferase n=1 Tax=Onchocerca flexuosa TaxID=387005 RepID=A0A183H1I9_9BILA
---------------GKTLELTEYDRYRRPHKAVSDSTEIRISTRMLSSELCCPICLDLLTTTMTTKECLHRFCSECITTALLRGNKECPTCRKKLVSKRSLRPDANFDALINKIW
>UniRef90_A0A819ET92/28-127 [subseq from] RING-type E3 ubiquitin transferase n=2 Tax=Adineta steineri TaxID=433720 RepID=A0A819ET92_9BILA
---------------GLTWDLTPYEQQRKSHELLHD-EELLISPKSLQSELTCPICLDLLRNTRTTKECLHRFCCDCIETALRSGNKECPTCRKKLISKRCLRRDQNIDALISKLF
>UniRef90_A0A2K5F5M3/1-39 [subseq from] RING-type E3 ubiquitin transferase n=1 Tax=Aotus nancymaae TaxID=37293 RepID=A0A2K5F5M3_AOTNA
--MSQAVQTNGAQPLIKTWELSLYELQRTPQEAITDALEIV---------------------------------------------------------------------------
>UniRef90_A0A2K5F5M3/40-88 [subseq from] RING-type E3 ubiquitin transferase n=1 Tax=Aotus nancymaae TaxID=37293 RepID=A0A2K5F5M3_AOTNA
-------------------------------------------------------------------ECLPRFCADCIITALRSGNKECPTCQKKLVSKKSLKPDPNFDTLISKIY
>UniRef90_A0A182E827/13-113 [subseq from] RING-type E3 ubiquitin transferase n=4 Tax=Onchocerca TaxID=6281 RepID=A0A182E827_ONCOC
---------------GKTLELTEYDRYRRPHRAISDSTEIRISTRMLSSELCCPICLDLLTTTMTTKECLHRFCSECITTALLRGNKECPTCRKKLVSKRSLRPDANFDALINKIW
>UniRef90_UPI0021BCB06E/13-91 [subseq from] E3 ubiquitin-protein ligase RING2-like n=1 Tax=Macaca thibetana thibetana TaxID=257877 RepID=UPI0021BCB06E
-------------------------------------TEIVVSPRSLHSELTCPICLEMLKNTMTTKECLHPFCADCIIIALRSGNRECLTCRKKLVSKRSLRPDPDFDALISTIY
>UniRef90_A0A1V4J987/7-81 [subseq from] RING-type E3 ubiquitin transferase n=1 Tax=Patagioenas fasciata monilis TaxID=372326 RepID=A0A1V4J987_PATFA
-----------AQSASKTWELSLYELHRTPQEAIMDGTEIAVSPRSLHSELMCPICLDMLKNTMTTKECLHRFCSDCIVTALRSGY------------------------------
>UniRef90_A0A183EL53/50-145 [subseq from] RING-type E3 ubiquitin transferase n=1 Tax=Gongylonema pulchrum TaxID=637853 RepID=A0A183EL53_9BILA
-------------------EFAMFQ-HRRPHKAVTDSTEIRISTRMLSSELCCPICLDLLTTTMTTKECLHRFCSECITTALLRGNKECPTCRKKLVSKRSLRPDPNFDALINKIW
>UniRef90_UPI0007639D83/12-110 [subseq from] E3 ubiquitin-protein ligase RING2-like n=1 Tax=Diuraphis noxia TaxID=143948 RepID=UPI0007639D83
----------------DEWELTPYELQRNAHEVITDDREIAVPREALHNELMCPICLDLLNKTMATK-CLHRFCSVCIVTALRAGNKKCPTCRKRIVSKRCLRPDTNFDMVISLIY
>UniRef90_A0A5N4CI74/57-87 [subseq from] RING-type E3 ubiquitin transferase n=2 Tax=Camelus dromedarius TaxID=9838 RepID=A0A5N4CI74_CAMDR
-AMSQAVQTNGTQPLSKTWELSLYELQRTPQN------------------------------------------------------------------------------------
>UniRef90_A0A5N4CI74/86-149 [subseq from] RING-type E3 ubiquitin transferase n=2 Tax=Camelus dromedarius TaxID=9838 RepID=A0A5N4CI74_CAMDR
------------------------------------------------------------QNTMTTKECLHRFCADCIITALRSGyvemnyisNKECPTCRKKLVSKRSLRPDPNFDALISKIY
>UniRef90_A0A6V7XSP4/23-123 [subseq from] RING-type E3 ubiquitin transferase n=3 Tax=Meloidogyne enterolobii TaxID=390850 RepID=A0A6V7XSP4_9BILA
---------------GKTLDLSKYDKVRRPHKLITDDTKIKITSRTLSAELCCPICLDLLTCTMTTKECLHRFCSECITTALMRGNKECPTCRKKIVSKRSLRPDPNFDFLISKIW
>UniRef90_UPI0021E33B66/1-114 [subseq from] E3 ubiquitin-protein ligase RING2-like n=1 Tax=Acomys russatus TaxID=60746 RepID=UPI0021E33B66
--MPQAVETNEMQPESETSEQSLQELEGTSQETVITDLKSVDSSRDDWKEFKCPICLDILKNTRITKNCFHRFCKDCIITALRRGKKECPICRRKVISKRSLDPDPQFDALIRKMY
>UniRef90_A0A835ZUM2/254-321 [subseq from] E3 ubiquitin-protein ligase RING1 n=3 Tax=Laurasiatheria TaxID=314145 RepID=A0A835ZUM2_SHEEP
------------------------------------------------TELMCPICLDMLKNTMTTKECLHRFCSDCIVTALRSGNKECPTCRKKLVSKRSLRPDPNFDALISKIY
>UniRef90_A0A8S9ZW02/16-116 [subseq from] RING-type E3 ubiquitin transferase n=1 Tax=Meloidogyne graminicola TaxID=189291 RepID=A0A8S9ZW02_9BILA
---------------GKTLELSKYDKVRRPHKLITDETKIKVTSRTLSAELCCPICLDLLTFTMTTKECLHRFCSECITTALMRGNKECPTCRKKIISKRSLRPDPNFDFLINQIW
>UniRef90_A0A0M3I1A2/21-110 [subseq from] RING-type E3 ubiquitin transferase n=2 Tax=Ascaris TaxID=6251 RepID=A0A0M3I1A2_ASCLU
--------------------------QRRPHKAITDSSEIRISTRLLSAELCCPICLDLLTTTMTTKECLHRFCSECITTALLRGNKECPTCRKKLVSKRSLRPDPNFDALINKIW
>UniRef90_A0A8R2HB74/11-110 [subseq from] E3 ubiquitin-protein ligase RING2 n=1 Tax=Acyrthosiphon pisum TaxID=7029 RepID=A0A8R2HB74_ACYPI
---------------NDEWKLSLYELQRTCHEVITDDTEIEVPLESIHKDLMCPICLELLNKTMATK-CLHRFCSECIVTALRAGNKKCPTCRKRLISKRCLRPDHNIDLLISKLF
>UniRef90_U5EI17/1-70 [subseq from] RING-type E3 ubiquitin transferase (Fragment) n=1 Tax=Corethrella appendiculata TaxID=1370023 RepID=U5EI17_9DIPT
----------------------------------------------LHSELMCPICLDMLKKTMTTKECLHRFCSDCIITALRSGNKECPTCRKKLVSKRSLRPDPNFDLLISKIY
>UniRef90_A0A368GNI1/14-112 [subseq from] RING-type E3 ubiquitin transferase n=1 Tax=Ancylostoma caninum TaxID=29170 RepID=A0A368GNI1_ANCCA
----------------KELSLDDYDRVRTPHKSLADNTELRLRAGTLSTELSCPICLDLLTQTMTTKECLHRFCAECITTALFRGNKECPTCRKKLVSKRSLRPDPNFDSLIAKV-
>UniRef90_A0A3P7IWB7/32-131 [subseq from] RING-type E3 ubiquitin transferase n=1 Tax=Strongylus vulgaris TaxID=40348 RepID=A0A3P7IWB7_STRVU
----------------KELSLDDYDRIRTPHKSLADNTELRLRAGTLSTELSCPICLDLLTQTMTTKECLHRFCAECITTALFRGNKECPTCRKKLVSKRSLRPDPNFDSLIAKIW
>UniRef90_A0A8C3FGC8/9-86 [subseq from] RING-type E3 ubiquitin transferase n=1 Tax=Chrysemys picta bellii TaxID=8478 RepID=A0A8C3FGC8_CHRPI
----------NAQSASKTWELSLYELHRTPQEAIMDSTEIAVSPRSLHSELMCPICLDMLKNTMTTKECLHRFCSDCIVTALRSGAQR----------------------------
>UniRef90_A0A1I8BEC8/16-114 [subseq from] RING-type E3 ubiquitin transferase n=1 Tax=Meloidogyne hapla TaxID=6305 RepID=A0A1I8BEC8_MELHA
---------------GKTLDLSKYDKIRRPHKLITDDTKIKITSRTLSAELCCPICLDLLTCTMTTKECLHRFCSECITTALMRGNKECPTCRKKIVSKRSLRPDPNFDFLISK--
>UniRef90_UPI000B933705/11-110 [subseq from] E3 ubiquitin-protein ligase RING2-like n=1 Tax=Myzus persicae TaxID=13164 RepID=UPI000B933705
---------------ADEFELTPYELQRTPHEVITDDTEISVPLEALHSELKCPICLDLLNKTMAAK-CLHRFCSECIGTSLRAGNKNCPTCRKRLKSKRCLRPDPNFDLLISALY
>UniRef90_A0A2I3HDH1/1-83 [subseq from] E3 ubiquitin-protein ligase RING2 n=1 Tax=Nomascus leucogenys TaxID=61853 RepID=A0A2I3HDH1_NOMLE
--MSQAVQTKGTQPLSKTWEL------------ITDGLEIVVSPRSLHSDLMCPICLDMLKNTMTTKESLHRFRADCIIIAFRSGNKECPTCRKKTS-------------------
>UniRef90_A0A673CI22/1-84 [subseq from] RING-type E3 ubiquitin transferase n=1 Tax=Sphaeramia orbicularis TaxID=375764 RepID=A0A673CI22_9TELE
--MTQTVQTNGVQPLSKTWELSLYELQRTPQVTeHTMGWRIAVSPRSLPSELMCPICLDMLKNTMQPKECLHRFCADCIITALRSG-------------------------------
>UniRef90_A0A7I4XY25/15-113 [subseq from] RING-type E3 ubiquitin transferase n=1 Tax=Haemonchus contortus TaxID=6289 RepID=A0A7I4XY25_HAECO
-----------------ELSLDDYDRVRTPHKSLADNTELRLRAGTLSTELSCPICLDLLTQTMTTKECLHRFCAECITTALFRGNKECPTCRKKLVSKRSLRPDPNFDSLIAKIW
>UniRef90_A0A8C1K6D6/7-84 [subseq from] RING-type E3 ubiquitin transferase n=1 Tax=Cyprinus carpio TaxID=7962 RepID=A0A8C1K6D6_CYPCA
----------SVQTLSKTWELSLYELHRTPQEAIMDSTEIDVSPRSLHSELMCPICLDMLKNTMTTKECLHRFCSECIVTALRSGAQR----------------------------
>UniRef90_W2TRR7/15-113 [subseq from] RING-type E3 ubiquitin transferase n=1 Tax=Necator americanus TaxID=51031 RepID=W2TRR7_NECAM
-----------------ELSLDDYDRIRTPHKSLADNTELRLRAGTLSTELSCPICLDLLTQTMTTKECLHRFCAECITTALFRGNKECPTCRKKLVSKRSLRPDPNFDSLIAKIW
>UniRef90_A0A6V7K4D6/8-81 [subseq from] RING-type E3 ubiquitin transferase (Fragment) n=1 Tax=Bracon brevicornis TaxID=1563983 RepID=A0A6V7K4D6_9HYME
-------------GLNKNWELSLYELHRQPQEPITDNTEIAVSPRSLHSELMCPICLDMLKKTMTTKECLHRFCSDCIITALRSGNK-----------------------------
>UniRef90_A0A1I7ZTZ9/110-210 [subseq from] RING-type E3 ubiquitin transferase n=1 Tax=Steinernema glaseri TaxID=37863 RepID=A0A1I7ZTZ9_9BILA
---------------GKTLELSEYDQVRKPHQPIEDETKIKITTRTLATELSCPICLDLLTQTMTTKDCLHRFCCECITTALLRGNKECPTCRKKLVSKRGLRPDKNFDALIAKIW
>UniRef90_A0A016UY48/30-123 [subseq from] RING-type E3 ubiquitin transferase n=6 Tax=Ancylostoma ceylanicum TaxID=53326 RepID=A0A016UY48_9BILA
----------------------VFSVVRTPHKSLADNTELRLRAGTLSTELSCPICLDLLTQTMTTKECLHRFCAECITTALFRGNKECPTCRKKLVSKRSLRPDPNFDSLIAKIW
>UniRef90_A0A498MI29/2-51 [subseq from] RING-type E3 ubiquitin transferase n=2 Tax=Labeo rohita TaxID=84645 RepID=A0A498MI29_LABRO
-----------------------------------DSTEIAVSPRSLHSELMCPICLDMLKNTMTTKECLHRFCSECIVTALRSG-------------------------------
>UniRef90_A0A498MI29/88-119 [subseq from] RING-type E3 ubiquitin transferase n=2 Tax=Labeo rohita TaxID=84645 RepID=A0A498MI29_LABRO
------------------------------------------------------------------------------------RNKECPTCRKKLVSKRSLRADPNFDALISKMY
>UniRef90_A0A4U5M1C0/13-126 [subseq from] RING-type E3 ubiquitin transferase n=2 Tax=Steinernema carpocapsae TaxID=34508 RepID=A0A4U5M1C0_STECR
--------TGGTETItgNKTLELSDYDMisfsARKPHKPITDDTKIKITTRTLATELSCPICLDLLTQTMTTKDCLHRFCSECITTALLRGNKECPTCRKKLVSKRGLRPDKNFDALIAKIW
>UniRef90_UPI001C2EC18A/29-142 [subseq from] E3 ubiquitin-protein ligase RING2-like isoform X2 n=1 Tax=Peromyscus maniculatus bairdii TaxID=230844 RepID=UPI001C2EC18A
-TMSQAVQTNEAQLVGETSKQALQELQGRSQKETTNDLEIVASNVDECNNFRCPICLDTLKNTRITKSCFHRFCKDCIITALRRGNKECPVCRRKLISKRSLDSDPEFDALIMKM-
>UniRef90_A0A0N4UBA9/22-115 [subseq from] RING-type E3 ubiquitin transferase n=1 Tax=Dracunculus medinensis TaxID=318479 RepID=A0A0N4UBA9_DRAME
----------------------LAYNQRKPHKAVTDSSEITISTRLLSAELCCPICLDLLTVTMATKECLHRFCCECITTALLRGNKECPTCRKKLVSKRSLRPDPNLDALINKIW
>UniRef90_UPI00167FBE43/28-143 [subseq from] E3 ubiquitin-protein ligase RING2-like n=1 Tax=Onychomys torridus TaxID=38674 RepID=UPI00167FBE43
GTMLQEVQTNEAQLVEETSEKSLQELQgRSPKE-TTNDLEIVALNGDEYNNFRCPICLDTLKNTRITKSCFHRFCKDCIITALRRGNKECPVCRRKLISKRSLDSDPQFDALIMKMY
>UniRef90_A0A6I9P5R8/14-127 [subseq from] RING-type E3 ubiquitin transferase n=1 Tax=Notothenia coriiceps TaxID=8208 RepID=A0A6I9P5R8_9TELE
--------TRGTWKVSRRRAMNVCVC-VCVQEAIMDGTEVTVSPRSLHRDIRCPICLDMLKNTMTAKECLHRFLSDSIVTALRAgnitpppGNKECPTCRQKLVSRRSLRRDSNFDALISKIY
>UniRef90_A0A0N5D5T0/10-99 [subseq from] RING-type E3 ubiquitin transferase n=1 Tax=Thelazia callipaeda TaxID=103827 RepID=A0A0N5D5T0_THECL
--------------------------HRRPHKAISDATEIRISTRMLSSELCCPICLDLLTTTMTTKECLHRFCSECITTALLRGNKECPTCRKKLVSKRSLRPDSNFDALINKIW
>UniRef90_A0A0R3PHH8/5-93 [subseq from] RING-type E3 ubiquitin transferase n=1 Tax=Angiostrongylus costaricensis TaxID=334426 RepID=A0A0R3PHH8_ANGCS
---------------------------RLPHKSLADNTELRLRAGTLSTELSCPICLDLLTQTMTTKECLHRFCADCITTALFRGNKECPTCRKKLVSKRSLRPDPNFDSLIAKIW
>UniRef90_A0A0N4Y7X7/28-121 [subseq from] RING-type E3 ubiquitin transferase n=1 Tax=Nippostrongylus brasiliensis TaxID=27835 RepID=A0A0N4Y7X7_NIPBR
----------------------LVDGIRTPHKSLADNTELRLRAGTLSTELSCPICLDLLTQTMTTKECLHRFCAECITTALFRGNKECPTCRKKLVSKRSLRPDPNFDSLIAKIW
>UniRef90_A0A2K6P0U5/1-82 [subseq from] E3 ubiquitin-protein ligase RING2 n=1 Tax=Rhinopithecus roxellana TaxID=61622 RepID=A0A2K6P0U5_RHIRO
--MSQAVQTNGTQPLSKTRELM-----ALLQEAITH--EIVVSPRSLHSELMCPICLDMLKNTMTTKECLHRFCADCIIIALRSGNRECKK-------------------------
>UniRef90_A0A0D8Y9W6/4-92 [subseq from] RING-type E3 ubiquitin transferase n=1 Tax=Dictyocaulus viviparus TaxID=29172 RepID=A0A0D8Y9W6_DICVI
---------------------------RLPHKSLGDNIELRLRAGTLSTELSCPICLDLLTQTMTTKECLHRFCADCITTALFRGNKECPTCRKKLVSKRSLRPDPNFDSLIAKIW
>UniRef90_A0A8I6A4T5/1-114 [subseq from] E3 ubiquitin-protein ligase RING2 n=1 Tax=Rattus norvegicus TaxID=10116 RepID=A0A8I6A4T5_RAT
--MSQSNHTKETQPERATSKHSSQELLGTPQKRTTNDLEIVALQSDENNNFKCPICLDTLRNTRITKSCFHRFCKDCIITALRLGNKECPVCRRKLISKRSLDPDPQLDELISKMF
>UniRef90_A0A6G1S8W8/3-81 [subseq from] RING-type E3 ubiquitin transferase n=1 Tax=Aceria tosichella TaxID=561515 RepID=A0A6G1S8W8_9ACAR
-------------------------------------LDIAVSPRSLHRELMCPICLDILNQTMTTRECLHRFCSACINKALRSGNKECPTCRKKLTSRRCLRADPNFDQLIAKIY
>UniRef90_A0A2K5NGS1/1-81 [subseq from] E3 ubiquitin-protein ligase RING2 n=3 Tax=Cercopithecinae TaxID=9528 RepID=A0A2K5NGS1_CERAT
--MSQAVQTNGTQPLSKTWELSLYELCRKKRKEKKRKTEIVVSPRSLHSELMCPICLEMLKNTMTTKECLHPFCADCIIIVMN---------------------------------
>UniRef90_A0A1W0WRZ2/7-105 [subseq from] RING-type E3 ubiquitin transferase n=1 Tax=Hypsibius dujardini TaxID=232323 RepID=A0A1W0WRZ2_HYPDU
-----------------IWELTPYELHRKPQTIPDDDQEIRVTQRFLESELSCAICLDILRNTRTTKECLHRFCDECISQALRSGNKECPNCRAHLASMRSLRPDPIFDAIIGTIF
>UniRef90_UPI0013F3321C/1-114 [subseq from] E3 ubiquitin-protein ligase RING2-like n=1 Tax=Rattus rattus TaxID=10117 RepID=UPI0013F3321C
--MSQSNHTKETQPERATSKHSSQELLGTPQKRTTNDLETVALQSDENNNFKCPICLDTLKNTRITKSCFHRFCKDCIITALRLGNKECPVCRRKLISKRSLNPDPQLDELISKMF
>UniRef90_A0A1D1UTC9/3-102 [subseq from] RING-type E3 ubiquitin transferase n=1 Tax=Ramazzottius varieornatus TaxID=947166 RepID=A0A1D1UTC9_RAMVA
-------------PDRKTWELTPYEQHRTPHKLDTVGEAVSTSARFLEAELSCAICLDILRDTRTTKECLHRFCGECISQALRSGNKECPNCRSKLASMRSLRPDPLFDNIIR---
>UniRef90_A0A177AZ99/5-103 [subseq from] E3 ubiquitin-protein ligase RING2 n=1 Tax=Intoshia linei TaxID=1819745 RepID=A0A177AZ99_9BILA
-----------------DWVLNEYDKQRSPLTlnVKLENRNVINNPKNL-SEITCPICLGILRDTMTTKECLHRFCNGCIIAALRNGNKECPTCRKKLISKRSLRPDPNFDAIISII-
>UniRef90_A0A177AVK6/5-101 [subseq from] RING-type E3 ubiquitin transferase n=1 Tax=Intoshia linei TaxID=1819745 RepID=A0A177AVK6_9BILA
-----------------DWVLTKYEKQRSPLIETMENNNIVKISKNI-SEIMCPICLGVLRDTMTTKECLHRFCNGCIITALRNGNKACPTCKKKLISKRSLRSDPNFDAIISII-
>UniRef90_A0A4V6ATP2/1-65 [subseq from] E3 ubiquitin-protein ligase RING1 n=1 Tax=Collichthys lucidus TaxID=240159 RepID=A0A4V6ATP2_COLLU
---------------------------------------------------MCPICLDMLKNTMTTKECLHRFCSDCIVTALRSGNKECPTCRKKLVSRRSLRRDSNFDALISKIY
>UniRef90_A0A6F9A2U4/16-130 [subseq from] RING-type E3 ubiquitin transferase n=1 Tax=Coregonus sp. 'balchen' TaxID=861768 RepID=A0A6F9A2U4_9TELE
GTMTQTVQTNGVQPLSKTWELSLYELQRTPQEAINRRPEIAVFPEPP-QELSV-QSVDMLKNTRQPRSvCTASVPTASSPPSDQGINKECPTCRKKLVSKRSLRPDPNFDALISKIY
>UniRef90_A0A5F4WA73/8-97 [subseq from] RING-type E3 ubiquitin transferase n=1 Tax=Callithrix jacchus TaxID=9483 RepID=A0A5F4WA73_CALJA
---------NGTQKIS-----NLYELQRTPQEAITDALEIVVSRRSLHSESMCPICLDTLKNTMNDYKGVHRFCADCIITALRS------------VSKKSLRPDPNFDTLISKIY
>UniRef90_A0A8S1HIU9/155-254 [subseq from] RING-type E3 ubiquitin transferase n=1 Tax=Caenorhabditis auriculariae TaxID=2777116 RepID=A0A8S1HIU9_9PELO
----------------KALILNAYDRVREPQRKLPPHTLAQVNARALMTELCCPICLDLLSDTLTTKECLHRFCSECITMALMRGNKECPTCRKKLVSKRSLRPDPKFDLLISKIY
>UniRef90_A0A6G0V6R8/9-116 [subseq from] RING-type E3 ubiquitin transferase n=1 Tax=Halicephalobus sp. NKZ332 TaxID=2598192 RepID=A0A6G0V6R8_9BILA
--------TSDTVTGGRTLELSGYDKIRKPYPVVTDDNEtISIGVRTLATELTCPICLDLLNVTMTTKECLHRFCNECITMALQRGNRECPTCRKKIVSKRSLRRDENFDELISTL-
>UniRef90_A0A1I7SL96/18-116 [subseq from] RING-type E3 ubiquitin transferase n=1 Tax=Bursaphelenchus xylophilus TaxID=6326 RepID=A0A1I7SL96_BURXY
----------------KLLELNDYDRQRKPHPAITDNTMVKLGSRTLSTEITCPICLDLFTSTMGTKECLHRFCSECISTALLRNNRECPTCRKKIVSKRSLRPDENMDILINNL-
>UniRef90_A0A5B7H5P4/22-85 [subseq from] RING-type E3 ubiquitin transferase n=1 Tax=Portunus trituberculatus TaxID=210409 RepID=A0A5B7H5P4_PORTR
------------NTVSKTWELSLYELHRTPQEAITDNTEIAVSPRSLHSELMCPICLDMLKNTMTTKECLHRFCQV----------------------------------------
>UniRef90_A0A811LQ87/21-117 [subseq from] RING-type E3 ubiquitin transferase n=1 Tax=Bursaphelenchus okinawaensis TaxID=465554 RepID=A0A811LQ87_9BILA
-------------------VLNDYDRQRKPHPAIRDDTMIKIGSRTLSTEITCPICLDLFTTTMGTKECLHRFCSDCITTALLRNNRECPTCRKKIVSKRSLRPDINMDILINKLW
>UniRef90_A0A7E4VGA6/17-117 [subseq from] RING-type E3 ubiquitin transferase n=1 Tax=Panagrellus redivivus TaxID=6233 RepID=A0A7E4VGA6_PANRE
---------------GRTLKLSAYDRVRKPHEAITDPKVvISIGPRTLSNELDCPVCLDLLNKTTVTKTCLHRFCSDCIVSALQHANKECPTCRTKLISKRGTRADNNFDRLIKTV-
>UniRef90_A0A3Q0CNS9/29-139 [subseq from] E3 ubiquitin-protein ligase RING2 n=1 Tax=Mesocricetus auratus TaxID=10036 RepID=A0A3Q0CNS9_MESAU
--MSQAVQAYEVHRVSETADPT-VQLPATSQEATSS--DMVASSCPDWNIFMCPICLDTLKNTRITKDCFHRFCKDCIITALRRGNKECPVCRRKLISKRSLDPDPQFDELIKKMY
>UniRef90_A0A2I0T1V3/1-58 [subseq from] RING-type E3 ubiquitin transferase n=1 Tax=Limosa lapponica baueri TaxID=1758121 RepID=A0A2I0T1V3_LIMLA
----------------------------------------------------------MLKNTMTTKECLHRFCSDCIVTALRSGNKECPTCRKKLVSKRSLRPDPNFDALISKIY
>UniRef90_A0A6G1AG08/1-82 [subseq from] RING-type E3 ubiquitin transferase (Fragment) n=1 Tax=Crocuta crocuta TaxID=9678 RepID=A0A6G1AG08_CROCR
------------------------ELEPTPQEAITDGLDIVVSLPSLHDELMYPIYLDMLKNTVTTKECLHSFCADCFITGL----------GKRLVSKRSLRPDPNFGALISKIY
>UniRef90_A0A061HZI9/28-140 [subseq from] E3 ubiquitin-protein ligase RING2 n=3 Tax=Cricetulus griseus TaxID=10029 RepID=A0A061HZI9_CRIGR
-TMSQAIQSCEVYLVNETSEESIQELPGTSQ-GIPSNVFVASSGP-SWNNFMCPICLDTLKNTRITRDCFHRFCKDCIITALRRGNKECPVCRRKLISKRSLDSDPQLDALIKKMY
>UniRef90_UPI002155154A/7-105 [subseq from] E3 ubiquitin-protein ligase RING1-like n=1 Tax=Dermacentor andersoni TaxID=34620 RepID=UPI002155154A
---------------SEKWQLSAYERQRLPHTVVTDETEVIAHEESFRSNLTCPICFGLFRNAVATTECLHRFCEECITTALRRCNKECPTCRRKLVSKRSLRRDYRMDAFIAA--
>UniRef90_A0A2A2JNK0/23-117 [subseq from] RING-type E3 ubiquitin transferase n=9 Tax=Diploscapter pachys TaxID=2018661 RepID=A0A2A2JNK0_9BILA
--------------------LTEYDKIREPHPLLPPSTSVRITPKML-SDLTCPICLDLLSQTMATKECLHRFCSECITMALLRGNKECPTCRKKLVSKRSLRPDPNFDLLINSIF
>UniRef90_A0A2A6CGT4/152-249 [subseq from] RING-type E3 ubiquitin transferase n=2 Tax=Pristionchus pacificus TaxID=54126 RepID=A0A2A6CGT4_PRIPA
-------------------ELVLTDYDRTRKVvPLVHGRRIVMNTKILSTELTCPICLDILTNTMTSKECLHRFCSDCISMALLKGNKECPTCRAKLVSKRSLRHDTNFDELIKRIF
>UniRef90_UPI0014861372/1-114 [subseq from] E3 ubiquitin-protein ligase RING2-like n=1 Tax=Arvicanthis niloticus TaxID=61156 RepID=UPI0014861372
--MSQTVQTKEKQPERETSEQNSQDIPVTSQNITTNDLEIETLYSDEYNNFKCPICLDILRSTRITKSCFHRFCKDCIITALRLGNKECPVCRTKLNSKRSLNPDPQLDELIRKMF
>UniRef90_A0A1I8CZH5/14-110 [subseq from] RING-type E3 ubiquitin transferase n=1 Tax=Rhabditophanes sp. KR3021 TaxID=114890 RepID=A0A1I8CZH5_9BILA
-------------------TLTEYDEAREPHPVITSDIKIPVGSRTLATFITCPVCLDLLKTTMTSKECLHRFCENCIILCLQRGNKECPTCRKKLPSKRSLRRDENFDALINAIF
>UniRef90_UPI0018970A55/6-105 [subseq from] E3 ubiquitin-protein ligase RING1 n=3 Tax=Dermacentor silvarum TaxID=543639 RepID=UPI0018970A55
--------------SSENWQLSAYELQRLPHELVTDDTEVIVREERYVPDFTCPICFGVFRKTVATTGCLHRFCEECITTSLRKCNKECPTCRRKLVSKRSLRRDYRMDAMIAA--
>UniRef90_A0A5F9CDM3/1-67 [subseq from] E3 ubiquitin-protein ligase RING2 n=1 Tax=Oryctolagus cuniculus TaxID=9986 RepID=A0A5F9CDM3_RABIT
--MSQAVQTNGTQPLSKTWEL--------------NGLEIVVSPRSLHSELMCPICLDMLKNTMTTKECLHRFCADCIITAMN---------------------------------
>UniRef90_UPI002101A970/7-105 [subseq from] uncharacterized protein LOC119431639 n=1 Tax=Dermacentor silvarum TaxID=543639 RepID=UPI002101A970
---------------SENWQLSAYELQRLPHKLVTDDTEVIVGEERYGPDFTCPICFGLFRKAVATTDCLHRFCEECITTSLRRCNKECPTCRRKLVSKRSLRRDYRMDAMIAA--
>UniRef90_A0A090L3B4/18-116 [subseq from] RING-type E3 ubiquitin transferase n=1 Tax=Strongyloides ratti TaxID=34506 RepID=A0A090L3B4_STRRB
-----------------GMALSEYDEIRKPHPIKGGDTTVSIGSRTLKTELTCPICLDLLQTTMTSKECLHRFCEQCITLCLQRGNKECPTCRKKLVSKRSLRRDENFDSLVNAIF
>UniRef90_A0A085LW98/7-99 [subseq from] RING-type E3 ubiquitin transferase n=1 Tax=Trichuris suis TaxID=68888 RepID=A0A085LW98_9BILA
----------------------IYDFVRQPRVPTsADNEVITINPRVFNAELTCPICLDTLKKTMRSKECLHRFCKDCIIRALRTGNKECPTCRASLPSKRSLIADPNYDAVIEV--
>UniRef90_A0A0K0F1E6/19-116 [subseq from] RING-type E3 ubiquitin transferase n=2 Tax=Strongyloides TaxID=6247 RepID=A0A0K0F1E6_STRVS
------------------MALSEYDEIRKPHPIKSGDTTVSIGSRTLRTELTCPICLDLLQTTMTSKECLHRFCEQCITLCLQRGNKECPTCRKKLVSKRSLRRDENFDSLVNAIF
>UniRef90_A0A0N4ZPU1/19-116 [subseq from] RING-type E3 ubiquitin transferase n=1 Tax=Parastrongyloides trichosuri TaxID=131310 RepID=A0A0N4ZPU1_PARTI
------------------MALSEYDEIRKPH-AIKGGdTTVSIGSRTLQTELTCPICLDLLQTTMTSKECLHRFCEPCITLCLQRGNKECPTCRKKLVSKRSLRRDENFDSLINAIF
>UniRef90_A0A077ZGC9/7-99 [subseq from] RING-type E3 ubiquitin transferase n=1 Tax=Trichuris trichiura TaxID=36087 RepID=A0A077ZGC9_TRITR
----------------------IYDFVRQPRVpNFADNEYVTIIPRAFNAELTCPICLDVLKNTMRSKECLHRFCKDCITRALRIGNKECPTCRAALPSKRSLVADPNYDAVIEV--
>UniRef90_A0A5S6QCT0/19-98 [subseq from] E3 ubiquitin-protein ligase RING2 n=1 Tax=Trichuris muris TaxID=70415 RepID=A0A5S6QCT0_TRIMR
----------------------------------SNGDFISIVPRAFKSEITCPICLDTLKDTMRSKECLHRFCRECINRALRTGNKECPTCRAKLPSKRSLIPDPNYDSIISV--
>UniRef90_UPI002101380D/5-104 [subseq from] E3 ubiquitin-protein ligase RING1-like n=1 Tax=Dermacentor silvarum TaxID=543639 RepID=UPI002101380D
-------------NLSKNWQLSAYELQRLPHKLVTDDTEVIVGDESYVPDFTCPICLGLFRKTVAT-DCLHRFCEECITTSLRRCKKECPTCRRKLVSKRSLRRDYRMDAMIAA--
>UniRef90_A0A8D2MPU5/2-52 [subseq from] RING-type E3 ubiquitin transferase n=1 Tax=Zonotrichia albicollis TaxID=44394 RepID=A0A8D2MPU5_ZONAL
-----------------------------------DGTEIAVSPRSLHSELMCPICLDMLKNTMTTKECLHRFCSDCIVTALRSGY------------------------------
>UniRef90_A0A8D2MPU5/149-186 [subseq from] RING-type E3 ubiquitin transferase n=1 Tax=Zonotrichia albicollis TaxID=44394 RepID=A0A8D2MPU5_ZONAL
---------------------------------------------------LCHLCVTVTCVTVTrvSPHCLHRFCSDCIVTALRSGSV-----------------------------
>UniRef90_A0A8D2MPU5/276-302 [subseq from] RING-type E3 ubiquitin transferase n=1 Tax=Zonotrichia albicollis TaxID=44394 RepID=A0A8D2MPU5_ZONAL
----------------------------------------------------------------VSPQCLHRFCSDCIVTALRSGCG-TPVC------------------------
>UniRef90_G4ZGG9/48-145 [subseq from] RING-type E3 ubiquitin transferase n=1 Tax=Phytophthora sojae (strain P6497) TaxID=1094619 RepID=G4ZGG9_PHYSP
-------------------DCTLFDIYRQPRAPVTDPAAtKTLSVRQLNADLTCPICLGIIKETMVVMECLHRFCGDCISTAIRQSKRECPSCRIHIPSKRSLRPDPNFDALISKIH
>UniRef90_UPI001261559A/1-113 [subseq from] E3 ubiquitin-protein ligase RING2-like n=1 Tax=Mastomys coucha TaxID=35658 RepID=UPI001261559A
--MSQRSQTKEKHPET-TSEQNSQDLQETSQKRTTSDLETVALYNEEFNNFRCPICLDILRNTRFAKSCFHRFCKDCIITALKLGNKTCPVCRRKLISRRSLYPDPKLDELISKMF
>UniRef90_A0A077ZKQ0/4-96 [subseq from] RING-type E3 ubiquitin transferase n=1 Tax=Trichuris trichiura TaxID=36087 RepID=A0A077ZKQ0_TRITR
---------------------HIYDFVRQPRILPSETDEVvVIFPRTLRAELTCPICLDILKETVRSKECLHRFCKECIGRALRTGNRECPTCRAKLPSKRSLVPDPTYDSIIN---
>UniRef90_A0A2P4XLU4/44-141 [subseq from] RING-type E3 ubiquitin transferase n=1 Tax=Phytophthora palmivora var. palmivora TaxID=611791 RepID=A0A2P4XLU4_9STRA
-------------------DCTLFDIYRQPRAPITDPnATKTLSVRQLNADLTCPICLSILKETMVVMECLHRFCGECISTAIRQSNRECPSCRIHIPSKRSLRPDTNFDALISKIH
>UniRef90_A0A8C1EDM0/5-61 [subseq from] RING-type E3 ubiquitin transferase n=2 Tax=Cyprinus carpio TaxID=7962 RepID=A0A8C1EDM0_CYPCA
-----------------------------------------------------------LKNTMTTKECLHRFCSECIVTALRSGNKECPTCRKKLVSKRSLRADPNFDALISKMY
>UniRef90_A0A7J5XBS4/8-27 [subseq from] RING-type E3 ubiquitin transferase n=1 Tax=Dissostichus mawsoni TaxID=36200 RepID=A0A7J5XBS4_DISMA
------------QTPSKSWELSLYELHRSPQN------------------------------------------------------------------------------------
>UniRef90_A0A7J5XBS4/26-81 [subseq from] RING-type E3 ubiquitin transferase n=1 Tax=Dissostichus mawsoni TaxID=36200 RepID=A0A7J5XBS4_DISMA
------------------------------------------------------------QNTMTAKECLHRFCSDCIVTALRSGNKECPTCRQKLVSRRSLRRDSNFDALISKIY
>UniRef90_A0A7R8H4B9/1-58 [subseq from] RING-type E3 ubiquitin transferase n=1 Tax=Lepeophtheirus salmonis TaxID=72036 RepID=A0A7R8H4B9_LEPSM
----------------------------------------------------------MLSSTMTTKECLHRFCADCIVTALRSGNKECPTCRKKLVSKRSLRPDPNFDQLVEKIF
>UniRef90_UPI00188771BE/7-105 [subseq from] E3 ubiquitin-protein ligase RING1-like n=1 Tax=Rhipicephalus microplus TaxID=6941 RepID=UPI00188771BE
---------------SDDWELNAYELQQSPEEVVADDTKVPLQEDSFWRDLRCPICLDILRNTVATVECPHRFCKKCITTAL-TGNKECPVCQTKVTSKRSLRRDYSLDSLIARL-
>UniRef90_A0A6A3F5Q9/48-145 [subseq from] RING-type E3 ubiquitin transferase n=4 Tax=Phytophthora TaxID=4783 RepID=A0A6A3F5Q9_9STRA
-------------------DCTLFDIYRQPRAPVTDPLATkTLSVRQLNADLTCPICLGIIKETMVVMECLHRFCGECISTAIRHSKRECPSCRIHIPSKRSLRPDANFDALIAKIH
>UniRef90_H3H116/42-139 [subseq from] RING-type E3 ubiquitin transferase n=1 Tax=Phytophthora ramorum TaxID=164328 RepID=H3H116_PHYRM
-------------------DCTLFDIYRQPRAPVTDPSaTRTLSVRVLNADLTCPICLGIIKETMVVMECLHRFCGECISTAIRHSKRECPSCRIHIPSKRSLRPDPNFDALVRKIH
>UniRef90_D0NLL0/43-140 [subseq from] RING-type E3 ubiquitin transferase n=3 Tax=Phytophthora infestans TaxID=4787 RepID=D0NLL0_PHYIT
-------------------DCTLFDIYRQPRAPVTDPnATRTLSVRQLNADLTCPICLGIIKETMVVMECLHRFCGECISTAIRHSNRECPSCRIHIPSKRSLRPDANFDALIRKIH
>UniRef90_A0A0P1AJS5/43-140 [subseq from] RING-type E3 ubiquitin transferase n=1 Tax=Plasmopara halstedii TaxID=4781 RepID=A0A0P1AJS5_PLAHL
-------------------DCTLFEIYRQPRAPITDPnATRTLSIRQLNADLTCPICLGIIKMAMVVMECLHRFCSDCISTAIRQSKRECPSCRIHIPSKRSLRPDTNFDALICKIY
>UniRef90_A0A852FZJ6/1-58 [subseq from] RING-type E3 ubiquitin transferase (Fragment) n=1 Tax=Larus smithsonianus TaxID=243888 RepID=A0A852FZJ6_9CHAR
------------------------------QEAIMDGTEIAVSPRSLHSELMCPICLDMLKNTMTTKECLHRFCSDCIVTALRSGAQR----------------------------
>UniRef90_A0A5E4MW77/9-66 [subseq from] RING-type E3 ubiquitin transferase n=1 Tax=Cinara cedri TaxID=506608 RepID=A0A5E4MW77_9HEMI
--------------LSKTWELSLYELHRTPQEAITDNTEIAVSPRSLHSELMCPICLDMLKKTMTTKECLHS--------------------------------------------
>UniRef90_UPI002155466F/79-177 [subseq from] E3 ubiquitin-protein ligase RING2-like n=1 Tax=Dermacentor andersoni TaxID=34620 RepID=UPI002155466F
---------------NRMWELTDYEIQRSPQELLPESR-LVVVDESVREELTCAICLGLLCNTVATR-CLHRFCEECITTSLRRCNKYCPTCRRKIPSKRSLRRDHRMDALIAVLY
>UniRef90_A0A8C5LHH0/4-68 [subseq from] RING-type E3 ubiquitin transferase n=1 Tax=Jaculus jaculus TaxID=51337 RepID=A0A8C5LHH0_JACJA
--------------------LGLCELQRTPQEAITDGLDIVVSPRSLPSELVGPICLDMVKNTMTTKECLHRfFCADCIITAMST--------------------------------
>UniRef90_A0A7S2FVP6/20-115 [subseq from] RING-type E3 ubiquitin transferase n=1 Tax=Florenciella parvula TaxID=236787 RepID=A0A7S2FVP6_9STRA
--------------------LTLYDIHRQPRKQIANDERIKRSVRSINSELTCPVCLGVLHSTMIVMECLHRFCSECIQKCLRVGRKECPSCRIHVPSRRSLRYDTNFDAVIGKIY
>UniRef90_A0A8R1YGB4/27-124 [subseq from] RING-type E3 ubiquitin transferase n=2 Tax=Pristionchus pacificus TaxID=54126 RepID=A0A8R1YGB4_PRIPA
------------------KELVLNEYDKTRQVvPLVHGRSVVMSTKLLSTEFTCPICLDLLTNTMTTKDCLHRFCYECISQAIK-GNRECPTCRTKLVSMRNLRHDRNFDEMIKRIY
>UniRef90_UPI001894C80E/9-110 [subseq from] E3 ubiquitin-protein ligase RING2-A-like n=1 Tax=Rhipicephalus sanguineus TaxID=34632 RepID=UPI001894C80E
-------------SASSEWQLSPYEQQRTAEKVITDSTEVAVHSDSVRREFTCTVCLDLLKDTVATRECGHRFCEKCITTALARCNNTCPECRTKIASKRSLHRDLRMDTLIAAL-
>UniRef90_A0A1L8DSP3/1-56 [subseq from] RING-type E3 ubiquitin transferase (Fragment) n=5 Tax=Phlebotominae TaxID=7198 RepID=A0A1L8DSP3_9DIPT
------------------------------------------------------------KKTMTTKECLHRFCSDCIVTALRSGNKECPTCRKKLVSKRSLRHDPNFDLLISKIY
>UniRef90_A0A8T1X3W2/43-140 [subseq from] RING-type E3 ubiquitin transferase n=1 Tax=Phytophthora boehmeriae TaxID=109152 RepID=A0A8T1X3W2_9STRA
-------------------DCTLFDIYRQPRAPVTDPAATKSLPvRVLNADLTCPICLGIIKETMVVMECLHRFCGECISTAIRQSKRECPSCRIHIPSKRSLRPDTNFDALISKIH
>UniRef90_W2PPH2/43-140 [subseq from] RING-type E3 ubiquitin transferase n=4 Tax=Phytophthora parasitica TaxID=4792 RepID=W2PPH2_PHYPN
-------------------DCTLFDIYRQPRAPVTDPnATKTLSIRQLNADLTCPICLGIIKETMVVMECLHRFCGECISTAIRQSKRECPSCRIHIPSKRSLRPDANFDALIRKIH
>UniRef90_K3X845/47-144 [subseq from] RING-type E3 ubiquitin transferase n=1 Tax=Globisporangium ultimum (strain ATCC 200006 / CBS 805.95 / DAOM BR144) TaxID=431595 RepID=K3X845_GLOUD
-------------------DCTLYDIYRQPRAPITDPSATKTLPvRVLNAELTCPICLGIIRNTMVVMECLHRFCGECIQKCLRLGNKECPSCRIHIPSKRSLRRDENFDALIKTIY
>UniRef90_A0A225VR01/42-139 [subseq from] RING-type E3 ubiquitin transferase n=1 Tax=Phytophthora megakarya TaxID=4795 RepID=A0A225VR01_9STRA
-------------------DCTLFDIYRQPRAPVTDPnATKTLSVRHLNADLTCPICLGIIKETMVVMECLHRFCGECISTAIRQSKRECPSCRIHIPSKRSLRPDKNFDLLISKIH
>UniRef90_A0A3F2S2W1/42-140 [subseq from] RING-type E3 ubiquitin transferase n=4 Tax=Phytophthora kernoviae TaxID=325452 RepID=A0A3F2S2W1_9STRA
------------------DDCTLFDIYRQPRAPVTDPKVTKsLPVRVLNADLTCPICLGIIKETMVVMECLHRFCGECISTAIRQSKRECPSCRIHIPSKRSLRPDTNFDALITKIH
>UniRef90_A0A1W0X529/5-110 [subseq from] RING-type E3 ubiquitin transferase n=1 Tax=Hypsibius dujardini TaxID=232323 RepID=A0A1W0X529_HYPDU
---------------ARLWNLTPYELSRAPHPIpLDDGRVVHTTGRLLESELQCNICLDILRNTRTTKECLHRFCFECIQKALeqssRSEDRKCPVCRAKLVSMRALRADPLFDQIISAIF
>UniRef90_F2U4M6/10-106 [subseq from] RING-type E3 ubiquitin transferase n=1 Tax=Salpingoeca rosetta (strain ATCC 50818 / BSB-021) TaxID=946362 RepID=F2U4M6_SALR5
-------------------GLTEYEQQRQPQKVISDGRSVSVPIHIFNEEVRCPICLGLIENTYTAMSCLHRFCAECIQKCLRLGKKECPTCRAPLASRRRLRRDDMFDQIISTVY
>UniRef90_A0A3M6V965/44-141 [subseq from] RING-type E3 ubiquitin transferase n=1 Tax=Peronospora effusa TaxID=542832 RepID=A0A3M6V965_9STRA
-------------------DCTLFEIYRQPRAPVTDAKATkTLSMRQLNADLTCPICLGIIKKTMVVMECLHRFCRDCISTAIRHSKRECPSCRIHIPSKRSLRSDANFDAFIAKVH
>UniRef90_A0A5D6XKN8/48-145 [subseq from] RING-type E3 ubiquitin transferase n=1 Tax=[Pythium] brassicae (nom. inval.) TaxID=1485010 RepID=A0A5D6XKN8_9STRA
-------------------DCTLYDLYRQPRAPVTDPRATKTLPvRVLNAELTCPICLGVIRSTMVVMECLHRFCGECIQKCLRLSNRECPSCRIHIPSKRSLRRDENFDALISKIY
>UniRef90_A0A5N3VZV0/44-108 [subseq from] RING-type E3 ubiquitin transferase n=1 Tax=Muntiacus reevesi TaxID=9886 RepID=A0A5N3VZV0_MUNRE
---------------------------------------------HLHSELMRPVCLDKLKNTTTTKECLYHFFADCVVTALRGGNKECPTHQKeNLVSKRSLRSDLNFD-------
>UniRef90_A0A0K0CX97/54-128 [subseq from] RING-type E3 ubiquitin transferase n=1 Tax=Angiostrongylus cantonensis TaxID=6313 RepID=A0A0K0CX97_ANGCA
--------------------------VRLPHKSLADNTELRLRAGTLSTELSCPICLDLLTQTMTTKECLHRFCADCITTALFRGNKECPTCRKKLVSKPA---------------
>UniRef90_A0A8V0XCI6/6-66 [subseq from] Uncharacterized protein n=1 Tax=Gallus gallus TaxID=9031 RepID=A0A8V0XCI6_CHICK
---------------------SILKMPPCPQEAIMDGTEIAVSPRSLHSELMCPICLDMLKNTMTTKECLHRFCSDCIVTRA----------------------------------
>UniRef90_A0A1B6C636/1-53 [subseq from] RING-type E3 ubiquitin transferase n=1 Tax=Clastoptera arizonana TaxID=38151 RepID=A0A1B6C636_9HEMI
---------------------------------------------------------------MTTKECLHRFCSDCIITALRSGNKECPTCRKKLVSKRSLRHDPNFDLLISKIY
>UniRef90_A0A8T1W9N0/41-138 [subseq from] RING-type E3 ubiquitin transferase n=1 Tax=Phytophthora pseudosyringae TaxID=221518 RepID=A0A8T1W9N0_9STRA
-------------------DCTLFDIYRQPRAPVTDPSATKTLPvRQLNADLTCPICLGIIKETMVVMECLHRFCGECISTAIRQSKRECPSCRIHIPSKRSLRSDANFDALIRKIH
>UniRef90_A0A2K5QTB1/1-39 [subseq from] RING-type E3 ubiquitin transferase n=1 Tax=Cebus imitator TaxID=2715852 RepID=A0A2K5QTB1_CEBIM
--MSQAVQTNGVQPLVKTWEL--------------NGLEIVVSHRSLHSELMCPI-------------------------------------------------------------
>UniRef90_A0A2K5QTB1/41-80 [subseq from] RING-type E3 ubiquitin transferase n=1 Tax=Cebus imitator TaxID=2715852 RepID=A0A2K5QTB1_CEBIM
----------------------------------------------------------------------------CIITALRSGNKDYPTCRKKLVSKKSVRPDPNFNTLISKIY
>UniRef90_A0A8D8B9T2/18-78 [subseq from] RING-type E3 ubiquitin transferase (Fragment) n=1 Tax=Culex pipiens TaxID=7175 RepID=A0A8D8B9T2_CULPI
------------EPLqNKTWDLSLYELNRMPQEAITDNTEIAVSPRSLHSELMCPICLDMLKKTMTTKECVSY--------------------------------------------
>UniRef90_A0A5J5DDD2/2-54 [subseq from] RING-type E3 ubiquitin transferase n=1 Tax=Etheostoma spectabile TaxID=54343 RepID=A0A5J5DDD2_9PERO
-----------------------------------DGTEVAVSPRSLHSELMCPICLDMLKNTMTTKECLHRFCSDCIVTALRSGGGE----------------------------
>UniRef90_A0A085MMK3/16-121 [subseq from] E3 ubiquitin-protein ligase RING2 n=2 Tax=Trichuris suis TaxID=68888 RepID=A0A085MMK3_9BILA
--------ANAIEPNLVMLRMHIYDLVRQPRMPSLETDEVaVIVPLTLKTELTCPICLDTLKETVRSKVCLHRFCRECIGRALRTGNSECPCCRSKLPCKRYLTPDPTYDAVIR---
>UniRef90_A0A7S4NGR4/46-142 [subseq from] RING-type E3 ubiquitin transferase n=1 Tax=Odontella aurita TaxID=265563 RepID=A0A7S4NGR4_9STRA
--------------------LTLYDVHRKPRQVNDDPDARVRMPlKVLSAEFHCPVCLGYMKKTSIVMECLHRFCGECIQKCLRLGKKECPSCRIHIPSRRSLRPDPNFDALIKNIY
>UniRef90_A0A7S2SVQ2/4-114 [subseq from] RING-type E3 ubiquitin transferase n=1 Tax=Rhizochromulina marina TaxID=1034831 RepID=A0A7S2SVQ2_9STRA
--MSEAE--GETSSRSEIDGLTLYDVHREPRKRL-EG-QVVERPLhLINAELTCPVCLGTLRNTMIVMECLHRFCNECIQKSLRIGRKECPSCRIHVPSRRSLRQDTNFDAIIKKIH
>UniRef90_A0A8T2N1C9/6-65 [subseq from] RING-type E3 ubiquitin transferase n=1 Tax=Albula glossodonta TaxID=121402 RepID=A0A8T2N1C9_9TELE
--------VNAQN-PSKTWELSLYELHRTPQEAIMDGTEIAVSPRSLHSELMCPICLDMLKNTMTTKDR-----------------------------------------------
>UniRef90_UPI00189A9085/8-110 [subseq from] E3 ubiquitin-protein ligase RING2 n=2 Tax=Dermacentor silvarum TaxID=543639 RepID=UPI00189A9085
---------NGT---GGKWQLNPYEQQRTTQKLVTDAMEeVAVHADSVRNEFTCAICLGLLQNTVATTECGHRFCEKCIAAVLRRCNKSCPVCRTKIKSKRSLRRDHCMDNMIAV--
>UniRef90_B7P0P7/3-62 [subseq from] RING-type E3 ubiquitin transferase n=1 Tax=Ixodes scapularis TaxID=6945 RepID=B7P0P7_IXOSC
--------SSDTQTTNRTWELSLYELHRTPQDVITDGTEIAVSPRSLHSELMCPICLDMLKNTMTTKE------------------------------------------------
>UniRef90_A0A662XZT3/195-292 [subseq from] RING-type E3 ubiquitin transferase n=1 Tax=Nothophytophthora sp. Chile5 TaxID=2483409 RepID=A0A662XZT3_9STRA
-------------------DCTLFDIYRQPRPPVTDPNATKTLPvRVLNADLTCPICLGIIKETMVVMECLHRFCGACISTAIRQNQRQCPSCRIHIPSKRSLRPDRNFDALVRKIH
>UniRef90_A0A8B9BKS3/2-54 [subseq from] RING-type E3 ubiquitin transferase n=1 Tax=Anser brachyrhynchus TaxID=132585 RepID=A0A8B9BKS3_9AVES
-----------------------------------DGTEIAVSPRSLHSELMCPICLDMLKNTMTTKECLHRFCSDCIVTALRSGAQR----------------------------
>UniRef90_A0A085LQB0/4-98 [subseq from] RING-type E3 ubiquitin transferase n=1 Tax=Trichuris suis TaxID=68888 RepID=A0A085LQB0_9BILA
--------------------MHIYDLVRQPRMPSLETDEVaVIVPLTLKTELTCPICLDTLKETVRSKVCLHRFCRECIGRALRTGNSECPCCRSKLPCKRYLTPDPTYDAVIRV--
>UniRef90_UPI001F050570/14-80 [subseq from] E3 ubiquitin-protein ligase RING2-like n=1 Tax=Xenia sp. Carnegie-2017 TaxID=2897299 RepID=UPI001F050570
-------------------------------------------------SIYCVCTCHAQQNLSLICQCLHRFCQDCIITALRSGNKECPTCRKKLVSKRSLRPDPNFDALIAKIY
>UniRef90_A0A7S2UQJ8/18-115 [subseq from] RING-type E3 ubiquitin transferase n=1 Tax=Attheya septentrionalis TaxID=420275 RepID=A0A7S2UQJ8_9STRA
-------------------GLTLFDIHRKPRKVNRDNDAIIKIPlKVLSAEFQCPICLGYMKKTCIVMECLHRFCGECIQKCLRVGKKECPSCRVHIPSRRNLRPDHGFDNLIQNIY
>UniRef90_UPI00188790B4/8-108 [subseq from] E3 ubiquitin-protein ligase RING1-like n=1 Tax=Rhipicephalus microplus TaxID=6941 RepID=UPI00188790B4
------------SSASGKWRLSSYEEQRTPQEAITDHTEAAVHADSVRKEFTCAVCIGLLKDT--VRECGHRFCEKYITTALERGNQMCPLCRTKIESERSLLHDRRMDAMITAL-
>UniRef90_A0A7S2H2F0/17-114 [subseq from] RING-type E3 ubiquitin transferase n=1 Tax=Dictyocha speculum TaxID=35687 RepID=A0A7S2H2F0_9STRA
-------------------GLTLYDINREPRRQLYAKDAvVTRHARSINMELTCPICLGILHSTMIVMECLHRFCSECIQKCLRVGRKECPSCRIHVPSRRSLRYDANFDSLIARIY
>UniRef90_A0A662X7H6/46-143 [subseq from] RING-type E3 ubiquitin transferase n=1 Tax=Nothophytophthora sp. Chile5 TaxID=2483409 RepID=A0A662X7H6_9STRA
-------------------DCTLFDIYRQPRPPVTDPNATKTLPvRVLNADLTCPICLGIIKETMVVMECLHRFCGACISTAIRQNQRQCPSCRIHIPSKRSLRPDRNFDELVRKIH
>UniRef90_A0A674GPS3/7-48 [subseq from] RING-type E3 ubiquitin transferase n=1 Tax=Taeniopygia guttata TaxID=59729 RepID=A0A674GPS3_TAEGU
-----------AQSASKTWELSLYELHRTPQEAIMDGTEIAVSPRSLHSELMS---------------------------------------------------------------
>UniRef90_A0A674GPS3/144-178 [subseq from] RING-type E3 ubiquitin transferase n=1 Tax=Taeniopygia guttata TaxID=59729 RepID=A0A674GPS3_TAEGU
----------------------------------------------------CHTCVTVTPVSL-SPLCLHRFCSDCIVTALRSGSVS----------------------------
>UniRef90_A0A674GPS3/302-348 [subseq from] RING-type E3 ubiquitin transferase n=1 Tax=Taeniopygia guttata TaxID=59729 RepID=A0A674GPS3_TAEGU
----------------------------------------SLSPVSLSHLCHCHTCVTVTPV-SVSHLCLHRFCSDCIVTALRSGSVS----------------------------
>UniRef90_L8GIW8/97-193 [subseq from] RING-type E3 ubiquitin transferase n=1 Tax=Acanthamoeba castellanii str. Neff TaxID=1257118 RepID=L8GIW8_ACACA
--------------------LTLYETYREPIAPPEDPNHtTTLQVRMLNVELTCPICLGIMRQTMTVMECLHRFCDECISKCLRWGKKECPTCRVHCSSRRHLRPDPNFDALIATVY
>UniRef90_A0A2K5CAA1/15-61 [subseq from] E3 ubiquitin-protein ligase RING2 n=1 Tax=Aotus nancymaae TaxID=37293 RepID=A0A2K5CAA1_AOTNA
------------------------------------DLEIVVSPRSLHSELMCPICLDMLKNTMTTKECLHRFCADCIITAMN---------------------------------
>UniRef90_A0A6V7U376/22-114 [subseq from] RING-type E3 ubiquitin transferase n=2 Tax=Meloidogyne enterolobii TaxID=390850 RepID=A0A6V7U376_9BILA
-----------------------YDEVRPPHKQLvnSGGIKMPVLVKKLGPSLTCPICLDLLRNTTV-TECLHRFCADCIKNSIYKTNRQCPTCRRKIVSKRNLRSDPNIDLLIDTI-
>UniRef90_A0A8C0U2H8/11-59 [subseq from] RING-type E3 ubiquitin transferase n=1 Tax=Cyanistes caeruleus TaxID=156563 RepID=A0A8C0U2H8_CYACU
-------------------------------------------------------------------LCLHRFCSDCIVTALRSGNKECPTCRKKLVSKRSLRPDPNFDALISKIY
>UniRef90_A0A0L0H5I7/34-130 [subseq from] RING-type E3 ubiquitin transferase n=1 Tax=Spizellomyces punctatus (strain DAOM BR117) TaxID=645134 RepID=A0A0L0H5I7_SPIPD
-------------------RLSAYEKQRPPIPIITDDTQVTLPLKVLSEEFTCPVCRNILQQTMVTVECMHRFCYACIREALFKGNKECPACRRECHSMRNLRPDTRFDEIIRMIY
>UniRef90_A0A024GK41/42-138 [subseq from] RING-type E3 ubiquitin transferase n=1 Tax=Albugo candida TaxID=65357 RepID=A0A024GK41_9STRA
--------------------CTLYDIYRQPRKPVTDPdATKVLHVRDLNSNLTCPICLGLINQTMVVMECLHRFCGDCIQKCLRLAIKECPSCRIHIPSKRALRRDLNFDALIATIY
>UniRef90_A0A814QN64/15-110 [subseq from] RING-type E3 ubiquitin transferase n=1 Tax=Didymodactylos carnosus TaxID=1234261 RepID=A0A814QN64_9BILA
-----------------FYELNSYDIQRKPQTLVYDNSIVRVPLDPVLKSLRCPICLDFLTNTMATIQCIHRFCNDCISRWLQSDNKQCPSCRKQLKSKRYLRADHLTDSIVD---
>UniRef90_A0A183BYW3/47-115 [subseq from] RING-type E3 ubiquitin transferase n=1 Tax=Globodera pallida TaxID=36090 RepID=A0A183BYW3_GLOPA
---------------------------------------------TLGTEFSCPICLDLLKNTMVT-ECLHRFCSECIHKSIYKGNRECPTCRKKLISKRNLRADPSMDKLIDTV-
>UniRef90_A0A2P6MR59/11-116 [subseq from] RING-type E3 ubiquitin transferase n=1 Tax=Planoprotostelium fungivorum TaxID=1890364 RepID=A0A2P6MR59_9EUKA
---------------SPIYGISLYDYHRKPRAPIVDNSQTTIQIRNLNVEITCPICLGILHDTMTVMECLHRFCSECIEKCLRTGltnlrRKECPACRVKCTSRRHLRRDTNFDGIIAAVY
>UniRef90_A0A814IUZ7/17-114 [subseq from] RING-type E3 ubiquitin transferase n=2 Tax=Adineta steineri TaxID=433720 RepID=A0A814IUZ7_9BILA
-----------------LYELNDYDLQRKPQILIDDNRIQCVPIDPVLKSLACPICLDLLNRTMVTTTCLHRFCADCIHRWLKSENKVCPTCRKVLKSKRYLRSDVRTDSLVDMI-
>UniRef90_A0A7S4RPC5/75-173 [subseq from] RING-type E3 ubiquitin transferase n=2 Tax=Ditylum brightwellii TaxID=49249 RepID=A0A7S4RPC5_9STRA
------------------PSLTLFDVHRRPRQVNNDPNArVRIPLKVLGPEFHCPVCLGYMKKTSIVMECLHRFCGECIQKCLRLGKKECPSCRIHIPSRRSLRPDPNFDDLINNIY
>UniRef90_A0A4D6L7C5/49-117 [subseq from] E3 ubiquitin-protein ligase n=1 Tax=Vigna unguiculata TaxID=3917 RepID=A0A4D6L7C5_VIGUN
---------------------------------------------SDFKELKCAICLGIIRNTRTVTECLHRFCKECIEKSMRLGINECPICRVHVPSRRSLREDPNFDKLIAA--
>UniRef90_A0A4D6L7C5/378-408 [subseq from] E3 ubiquitin-protein ligase n=1 Tax=Vigna unguiculata TaxID=3917 RepID=A0A4D6L7C5_VIGUN
-----------------------------------------------------------------------------------SV-NECPVCHVHVAGQMSLKEDPQYDALVSAI-
>UniRef90_A0A5S6QT23/100-179 [subseq from] E3 ubiquitin-protein ligase RING2 n=1 Tax=Trichuris muris TaxID=70415 RepID=A0A5S6QT23_TRIMR
----------------------------------NDSVNS-VVPRAFKSELNCPICLDTLKETMRSSECLHRYCKDCIRQSLNSGSKQCPACGVLLESKLSLTPDPTFDAIISVI-
>UniRef90_A0A7S2LFL2/28-125 [subseq from] RING-type E3 ubiquitin transferase n=1 Tax=Skeletonema marinoi TaxID=267567 RepID=A0A7S2LFL2_9STRA
-------------------DLTLFDIYREPRTETADPSERVQLPLNmLSSEFHCAVCLGYIKNARCVKECLHRFCDECIDRCIRIGKKECPTCRVHIPSKRSVRPDPAFDKLLQSIY
>UniRef90_M4BE16/45-141 [subseq from] RING-type E3 ubiquitin transferase n=1 Tax=Hyaloperonospora arabidopsidis (strain Emoy2) TaxID=559515 RepID=M4BE16_HYAAE
-------------------DCTLFEMYRQPRVPVGDRKAtKTLSMRQLNADLTCPICLGIIKETMVVMECLHRFCRACISTAIRHSKRECPSCRIHIPSKRSLRPDVTFDAFIATV-
>UniRef90_A0A3P7U6F4/4-84 [subseq from] RING-type E3 ubiquitin transferase n=2 Tax=Haemonchus placei TaxID=6290 RepID=A0A3P7U6F4_HAEPC
---------------------------RTPHKSLADNTELRLRAGTLSTELTHD-------SNLPIQECLHRFCAECITTALFRGNKECPTCRKKLVSKRSLRPDPNFDSLIAKV-
>UniRef90_A0A6J0LAY4/101-189 [subseq from] putative E3 ubiquitin-protein ligase RING1a n=1 Tax=Raphanus sativus TaxID=3726 RepID=A0A6J0LAY4_RAPSA
---------------------------KSPSSTSGDKSEFIdIDPAEIRKDVQCPICLGIIKKTRTVMECLHRFCRECIDKSMRLGNKECPACRKRCASRRSLRDDPTFDALIAAL-
>UniRef90_A0A2D4C1K4/45-142 [subseq from] RING-type E3 ubiquitin transferase n=1 Tax=Pythium insidiosum TaxID=114742 RepID=A0A2D4C1K4_PYTIN
-------------------DCTLYXXYRQPRQPVTSPeVTRTLPVRVLNADLTCPICLGIIRNTEVVMECLHRFCGDCIQKCLRVGXXECPSCRIHIPSKRSLRKDTNFDELIAKIY
>UniRef90_A0A0C2GCX6/6-58 [subseq from] RING-type E3 ubiquitin transferase n=1 Tax=Ancylostoma duodenale TaxID=51022 RepID=A0A0C2GCX6_9BILA
---------------------------------------------------------------LRFQECLHRFCAECITTALFRGNKECPTCRKKLVSKRSLRPDPNFDSLIAKIW
>UniRef90_A0A815EP16/17-113 [subseq from] RING-type E3 ubiquitin transferase n=5 Tax=Rotaria TaxID=231623 RepID=A0A815EP16_9BILA
-----------------LYELNDYDRQRTPQILIDDDDHIQCVPvDPIVKSLSCPICLDLFNRTMVTTICLHRFCADCIHRWLKSDNKVCPTCRKTLKSKRYLRSDSRTDLLVD---
>UniRef90_A0A1Q3D1R6/36-133 [subseq from] Zf-C3HC4_2 domain-containing protein n=1 Tax=Cephalotus follicularis TaxID=3775 RepID=A0A1Q3D1R6_CEPFO
-------------------EDAAYESDRSPSSSDEEKQEYVtVKLSEIRKEVQCPICLGIIRKTRTVMECLHRFCRECIDKSMRMGNNECPACRTHCASRRSLRDDPNYDALIAALY
>UniRef90_A0A218Y2I9/132-236 [subseq from] RING-type domain-containing protein n=3 Tax=Punica granatum TaxID=22663 RepID=A0A218Y2I9_PUNGR
----------STPALSPTLEFSSVN-SVTGQNSSGLDLYVYVELAEIRKDVQCPICLGIIKKTRTVMDCLHRFCRECIDKSMRLGNNECPACRKHCASRRSLRDDPNFDALIAALY
>UniRef90_A0A6G1SM93/2-97 [subseq from] RING-type E3 ubiquitin transferase n=1 Tax=Aceria tosichella TaxID=561515 RepID=A0A6G1SM93_9ACAR
----------------ENWELTEYELERQPQEINMDS-DMAISPRSLYREIVCPICLDILSQTRAAPDCLHRFCKKCIEKIV---KKDCPVCGKKLPSQiKSFREDAKFDQLIKKI-
>UniRef90_UPI0010A46748/31-123 [subseq from] putative E3 ubiquitin-protein ligase RING1a n=1 Tax=Prosopis alba TaxID=207710 RepID=UPI0010A46748
------------------------ESDRSPSESTGDKEEFVIIkLSDVRKEVQCPICLGIIRKTRTVMECLHRFCRECIDKSMRLGNNECPACRTHCASRRSLRDDPNYDALIAALY
>UniRef90_A0A8X7S9U6/95-183 [subseq from] Uncharacterized protein n=1 Tax=Brassica carinata TaxID=52824 RepID=A0A8X7S9U6_BRACI
---------------------------KSPSSTLGEKSEFLdIDPAEIRKDVQCPICLGIIKKTRTVMECLHRFCRECIDKSMRLGNKECPACRKRCASRRSLRDDPTFDALIAAL-
>UniRef90_A0A8C8M4N7/2-70 [subseq from] RING-type E3 ubiquitin transferase n=1 Tax=Oncorhynchus tshawytscha TaxID=74940 RepID=A0A8C8M4N7_ONCTS
------------------------------------GLEIAVVPRSLHTEE-----------HHATKECLHRFCAELHHHRPRSGNKECPTCRKKLVSKRSLRPDPNFDALISKIY
>UniRef90_A0A7L2Y3U7/1-50 [subseq from] RING-type E3 ubiquitin transferase (Fragment) n=3 Tax=Neognathae TaxID=8825 RepID=A0A7L2Y3U7_9PASS
--------------------------------------------------------------------CLHRFCSDCIVTALRSGavNKECPTCRKKLVSKRSLRPDPNFDALISKIY
>UniRef90_A0A7S4NYV8/46-141 [subseq from] RING-type domain-containing protein n=1 Tax=Paramoeba aestuarina TaxID=180227 RepID=A0A7S4NYV8_9EUKA
--------------------LTSYDMEREPLKLIEDESTCTLPLGLFAKELQCPICLGLLSNTLTSMECLHRFCSDCVNSSIRKVKKECPVCRVECATRRAFRPDPLFDELITSLY
>UniRef90_UPI001886E357/9-107 [subseq from] E3 ubiquitin-protein ligase RING2-like n=2 Tax=Rhipicephalus microplus TaxID=6941 RepID=UPI001886E357
-----------------RWQLNDYERQRSRHKLITDDAMLVpLHEDSLQRDFMCGICIDLLRNAVATTTCLHRFCEECITKALRRCNMECPICRTRIISRRELRRDYRMDILVAAL-
>UniRef90_A0A0S3SBB3/44-138 [subseq from] RING-type domain-containing protein n=9 Tax=Phaseoleae TaxID=163735 RepID=A0A0S3SBB3_PHAAN
----------------------GSDSHRPPSSPSEDNSEFVfVELLEIRKEVQCPICLGIIKKTRTVMECLHRFCRECIDKSMRMGNNECPACRTHCASRRSLRDDPNYDALIAALY
>UniRef90_A0A6A2Z385/24-136 [subseq from] RING-type domain-containing protein n=1 Tax=Hibiscus syriacus TaxID=106335 RepID=A0A6A2Z385_HIBSY
----QSVDGHEPDPMESEDAAVADESDRSPSPSKEDKDDyVVIKLSDIRKEVQCPICLGIIRKTRTVMECLHRFCRECIDKSMRMGNNECPACRTHCASRRSLRDDPNYDALIAALY
>UniRef90_A0A7J6DUI2/32-124 [subseq from] RING-type domain-containing protein n=1 Tax=Cannabis sativa TaxID=3483 RepID=A0A7J6DUI2_CANSA
------------------------ESDRSPSSSSGDKDEfIIVKLAEIRKEVQCPICLGIIRKTRTVMECLHRFCRECIDKSMRLGNNECPACRTHCASRRSLRDDPNYDALISALY
>UniRef90_A0A2R6X6L0/48-123 [subseq from] RING-type domain-containing protein n=3 Tax=Marchantia polymorpha TaxID=3197 RepID=A0A2R6X6L0_MARPO
---------------------------------------KVYRSRDIHEVMRCPICLGILRNTRTVMECLHRFCRECIDKAMRLGRKECPTCRAHCASRRSLRDDPQFDALIAAM-
>UniRef90_A0A453FQ87/4-83 [subseq from] RING-type domain-containing protein n=1 Tax=Aegilops tauschii subsp. strangulata TaxID=200361 RepID=A0A453FQ87_AEGTS
------------------------------------ALFVLVKLAEVRKEVQCPICLGIIRKTRTVMECLHRFCRDCIDKSMRLGNNECPACRTHCASRRSLRDDPNYDALIATLY
>UniRef90_UPI0018AE1378/57-144 [subseq from] putative E3 ubiquitin-protein ligase RING1a isoform X1 n=2 Tax=Dioscorea cayennensis subsp. rotundata TaxID=55577 RepID=UPI0018AE1378
----------------------------SPSEAGNDDRFIMVKLSEIRKEVQCPICLGIIRKTRTVMECLHRFCRECIDKSMRLGNNECPACRTHCASRRSLRDDPNYDSLISALY
>UniRef90_A0A8B8KZE4/46-136 [subseq from] putative E3 ubiquitin-protein ligase RING1a n=1 Tax=Abrus precatorius TaxID=3816 RepID=A0A8B8KZE4_ABRPR
--------------------------DHTPSSASQDKSEFVfVELLEIRKEVQCPICLGIIKKTRTVMECLHRFCRECIDKSMRLGNNECPACRTHCASRRSLRDDPNYDALIAALY
>UniRef90_D5ABG3/52-129 [subseq from] RING-type domain-containing protein n=1 Tax=Picea sitchensis TaxID=3332 RepID=D5ABG3_PICSI
--------------------------------------YVLVNLAAIREEMQCPICLGIIRKTRTVMECLHRFCRDCIDKSMRLGNNECPACRTHCASRRSLRDDPNYDALIAAIY
>UniRef90_A0A2R6QLE0/50-126 [subseq from] E3 ubiquitin-protein like n=1 Tax=Actinidia chinensis var. chinensis TaxID=1590841 RepID=A0A2R6QLE0_ACTCC
---------------------------------------VAVELEDMRKEVQCPICLGIIRKTRTVMECLHRFCRECIDKSMRLGNNECPACRAHCASRRSLRDDPNFDALIAVLY
>UniRef90_A0A5A7NYC6/58-139 [subseq from] Ring finger protein n=1 Tax=Striga asiatica TaxID=4170 RepID=A0A5A7NYC6_STRAF
--------------------------------E-TEEGDITVNLAEIRKDVQCPICLGIIRKTRTVMECLHRFCRECIDKSMRLGNKECPACRTHCASRRSLRDDPNFDALIAAL-
>UniRef90_UPI000B8CCE1D/84-158 [subseq from] putative E3 ubiquitin-protein ligase RING1a isoform X1 n=2 Tax=Carica papaya TaxID=3649 RepID=UPI000B8CCE1D
-----------------------------------------VELPEIRKEVQCPICLGIIKKTRTVMDCLHRFCRDCIDKSIRLGNNECPACRKHCASRRSLRDDPNFDALIAALY
>UniRef90_A0A507CF65/200-296 [subseq from] thiol oxidase n=1 Tax=Synchytrium microbalum TaxID=1806994 RepID=A0A507CF65_9FUNG
-------------------TLNLYQsIPNTAVSQV-NDRQLSISANAMRPLLTCPVCLCVLRNTVAVMECMHRFCRDCIVTSIRLGKKECPYCRVPCPSKRSVRADPHFDAVVSLIF
>UniRef90_A0A540LPG5/32-124 [subseq from] RING-type domain-containing protein n=1 Tax=Malus baccata TaxID=106549 RepID=A0A540LPG5_MALBA
------------------------ESDRSPLQSTEEKDEfVIVKLAEIRKEVQCPICLGIIRKTRTVMECLHRFCRECIDKSMRLGNNECPACRTHCASRRSLRDDPNYDALIAAIY
>UniRef90_F2U5B6/3-98 [subseq from] RING-type E3 ubiquitin transferase n=1 Tax=Salpingoeca rosetta (strain ATCC 50818 / BSB-021) TaxID=946362 RepID=F2U5B6_SALR5
------------------MELSEYERQREPHKLQT-GEEMIETyWPELVAQMKCPICLNLIEETMAT-ECMHRFCGECIKRSLRHSKKECPTCRKPCASKRVLRRDPNFDELIQTL-
>UniRef90_E4WSL2/1-53 [subseq from] RING-type E3 ubiquitin transferase n=1 Tax=Oikopleura dioica TaxID=34765 RepID=E4WSL2_OIKDI
---------------------------------------------------------------MTTKECLHRFCQECITTALRSGNKECPTCRKRLVSRRSLRHDPIFDALIAKLY
>UniRef90_A0A818NAG0/17-114 [subseq from] RING-type E3 ubiquitin transferase n=4 Tax=Rotaria sp. Silwood1 TaxID=2762511 RepID=A0A818NAG0_9BILA
-----------------LYELNDYDRQRQPQILIDDDHIQCIPADPILKSLSCPICLDLFNKTMVTTTCLHRFCADCIHRWLKSENKVCPTCRKILKSKRYLRSDDRTDSLVDMI-
>UniRef90_A0A834SH26/60-144 [subseq from] Putative E3 ubiquitin-protein ligase RING1a isoform X1 n=1 Tax=Senna tora TaxID=362788 RepID=A0A834SH26_9FABA
-------------------------------ESTEEGWFVVIKLSDVRKEVQCPICLGIIRKTRTVMECLHRFCRECIDKSMRLGNNECPSCRTHCASRRSLRDDPNYDALIAALY
>UniRef90_UPI0018972A88/14-110 [subseq from] E3 ubiquitin-protein ligase RING2 n=1 Tax=Dermacentor silvarum TaxID=543639 RepID=UPI0018972A88
------------------SQLSPYEQQRTTQKVITDAMEeVAVHADSVRNEFTCAICLGLLQNTVATTECGHRFCENCIAAVLRRCNKVCPVCHTEITSKQSLRRDHCMDNMIAV--
>UniRef90_F0W711/50-146 [subseq from] RING-type E3 ubiquitin transferase n=1 Tax=Albugo laibachii Nc14 TaxID=890382 RepID=F0W711_9STRA
--------------------CTLYDIYRQPRKPVIDPdATKVLHVRDLNSNLTCPICLGLINQTMVVMECLHRFCGECIQKCLRLAIKECPSCRIHIPSKRALRRDLNFDALIATIY
>UniRef90_A0A1D6N9I9/89-167 [subseq from] Putative E3 ubiquitin-protein ligase RING1a n=1 Tax=Zea mays TaxID=4577 RepID=A0A1D6N9I9_MAIZE
------------------------------------GFM-LVKLAEIRKEVQCPICLGIIRKTRTVMECLHRFCRDCIDKSMRLGNNECPSCRTHCASRRSLRDDPNYDALIAALY
>UniRef90_A0A6G1SQK4/2-97 [subseq from] RING-type E3 ubiquitin transferase n=1 Tax=Aceria tosichella TaxID=561515 RepID=A0A6G1SQK4_9ACAR
----------------ENWQLTEYEIERLPQ-AINMNSDMTISPRSLYREIVCPICLDIISQTRTAPDCLHRFCKKCLERVV---KKDCPVCGKKLPSKiKSFREDAKFDQLLKKI-
>UniRef90_D7TJC2/33-126 [subseq from] RING-type domain-containing protein n=6 Tax=Vitis TaxID=3603 RepID=D7TJC2_VITVI
-----------------------YESDRSPSWSNGEKDEfVIVKLAEIRKEVQCPICLGIIRKTRTVMECLHRFCRECIDKSMRLGNNECPACRTHCASRRSLRDDPNYDALIAALY
>UniRef90_UPI0018FF41E2/34-126 [subseq from] putative E3 ubiquitin-protein ligase RING1a isoform X1 n=2 Tax=Benincasa hispida TaxID=102211 RepID=UPI0018FF41E2
------------------------ESDRSPSSSQGDKDEFIaVKLSDIRKEVQCPICLGIIKKTRTVMECLHRFCRECIDKSMRLGNKECPACRTHCASRRSLRDDPNYDTLIAVLY
>UniRef90_A0A6J1CE12/51-127 [subseq from] putative E3 ubiquitin-protein ligase RING1a isoform X1 n=3 Tax=Momordica charantia TaxID=3673 RepID=A0A6J1CE12_MOMCH
---------------------------------------IVVKLSDIRKEVQCPICLGIIRKTRTVMECLHRFCRECIDKSMRMGNKECPACRTHCASRRSLRDDPNYDSLISALY
>UniRef90_UPI00098D7DC6/50-141 [subseq from] putative E3 ubiquitin-protein ligase RING1b isoform X1 n=2 Tax=Cajanus cajan TaxID=3821 RepID=UPI00098D7DC6
-------------------------IQEEKeEENLNKDEYILVDLASVRKEFQCAICLGVIRKTRTVMECLHRFCRQCIDKAIRTGKNECPTCRAHCASRRSLRDDPNYDALISAIY
>UniRef90_A0A2P5AMV2/33-124 [subseq from] TNF receptor-associated factor n=2 Tax=Cannabaceae TaxID=3481 RepID=A0A2P5AMV2_PARAD
-------------------------SDRSPSSSNGDKDEfIVVKLAEIRKEVQCPICLGIIRKTRTVMECLHRFCRECIDKSMRLGNNECPACRTHCASRRSLRDDPNYDALIAALY
>UniRef90_A0A498ISI3/33-124 [subseq from] RING-type domain-containing protein n=7 Tax=Maleae TaxID=721813 RepID=A0A498ISI3_MALDO
-------------------------SDRSPLQSAEEKDEfVIVKLAEIRKEVQCPICLGIIRKTRTVMECLHRFCRECIDKSMRLGNNECPACRTHCASRRSLRDDPNYDALIAAIY
>UniRef90_UPI000B781662/100-177 [subseq from] putative E3 ubiquitin-protein ligase RING1a isoform X1 n=3 Tax=Chenopodium quinoa TaxID=63459 RepID=UPI000B781662
-------------------------------------L-ILIKLSDIRKEVQCPICLGIIRKTRTVMECLHRFCRECIDKSMRMGNNECPACRKHCASRRSLRDDPNYDALIAALY
>UniRef90_UPI002036FAD8/102-178 [subseq from] putative E3 ubiquitin-protein ligase RING1a n=1 Tax=Beta vulgaris subsp. vulgaris TaxID=3555 RepID=UPI002036FAD8
---------------------------------------ILVRLSDIRKEVQCPICLGIIRKTRTVMECLHRFCRECIDKSMRMGNNECPACRKHCASRRSLRDDPNYDALITAIY
>UniRef90_A0A835DQY0/28-105 [subseq from] RING-type domain-containing protein n=1 Tax=Tetracentron sinense TaxID=13715 RepID=A0A835DQY0_9MAGN
--------------------------------------FVLVKLSEIRKEVQCPICLGIIRKTRTVMECLHRFCRECIDKSMRMGNNECPACRTHCASRRSLRDDPNYDALISALY
>UniRef90_J3L4W4/102-178 [subseq from] RING-type domain-containing protein n=2 Tax=Oryza brachyantha TaxID=4533 RepID=J3L4W4_ORYBR
---------------------------------------IVVKLAEIRKEVQCPICLGIIRKTRTVMECLHRFCRDCIDKSMRLGNNECPACRTHCASRRSLRDDPNYDALIAALY
>UniRef90_A0A0H5R0S1/4-80 [subseq from] RING-type domain-containing protein n=1 Tax=Spongospora subterranea TaxID=70186 RepID=A0A0H5R0S1_9EUKA
---------------------------------------VTVPAREINPDLTCPVCLSIINETWTVKECLHRFCQSCIETAIRLGSKQCPACRVSCPSRRSLRPDKGFDAIISAFY
>UniRef90_A0A7S0W4M1/11-89 [subseq from] RING-type domain-containing protein (Fragment) n=1 Tax=Hemiselmis tepida TaxID=464990 RepID=A0A7S0W4M1_9CRYP
-----------------------------------TSDEIRVPARLLNAELTCPICLSICRSTHTFMECLHRFCQECIETSLRVDKKECPKCRIKVASRRALRPDQQFDSLVSA--
>UniRef90_A0A1S2YIH9/47-122 [subseq from] putative E3 ubiquitin-protein ligase RING1a n=1 Tax=Cicer arietinum TaxID=3827 RepID=A0A1S2YIH9_CICAR
----------------------------------------AIKLSDVRKEVQCPICLGIIRKTRTVMECLHRFCRECIDKSMRLGNNECPTCRTHCASRRSLRDDPNYDALIAAIY
>UniRef90_A0A0D9V6R1/104-180 [subseq from] RING-type domain-containing protein n=1 Tax=Leersia perrieri TaxID=77586 RepID=A0A0D9V6R1_9ORYZ
---------------------------------------IVVKLAQIRKEVQCPICLGIIRKTRTVMECLHRFCRDCIDKSMRLGNNECPACRTHCASRRSLRDDPNYDALIASLY
>UniRef90_A0A0E0FUE4/102-178 [subseq from] RING-type domain-containing protein n=2 Tax=Oryza TaxID=4527 RepID=A0A0E0FUE4_ORYNI
---------------------------------------IIVKLAEIRKEVQCPICLGIIRKTRTVMECLHRFCRDCIDKSMRLGNNECPACRTHCASRRSLRDDPNYDALIAALY
>UniRef90_A0A7S3Z9M5/46-130 [subseq from] RING-type E3 ubiquitin transferase n=1 Tax=Lotharella globosa TaxID=91324 RepID=A0A7S3Z9M5_9EUKA
-------------------------------RATNKDSEITLRVRTLNADFTCPICLGIMRDTMTVMECLHRFCRECIEMSIRMGRKQCPSCRVKVPTKRSLRRDIAFDSLIQQIY
>UniRef90_C0PGX0/92-167 [subseq from] RING-type domain-containing protein n=2 Tax=Zea mays TaxID=4577 RepID=C0PGX0_MAIZE
----------------------------------------LVKLAEIRKEVQCPICLGIIRKTRTVMECLHRFCRDCIDKSMRLGNNECPSCRTHCASRRSLRDDPNYDALIAALY
>UniRef90_A0A183FXE7/37-90 [subseq from] RING-type E3 ubiquitin transferase n=1 Tax=Heligmosomoides polygyrus TaxID=6339 RepID=A0A183FXE7_HELPZ
-------------------------------------------------------------KCLSDSECLHRFCAECITTALFRGNKECPTCRKKLVSKRSLRPDPNFDSLIAKV-
>UniRef90_A0A6A6LUK6/39-115 [subseq from] RING-type domain-containing protein n=1 Tax=Hevea brasiliensis TaxID=3981 RepID=A0A6A6LUK6_HEVBR
---------------------------------------VVVKLSEIRKEVQCPICLGIIRKTRTVMECLHRFCRECIDKSMRLGNNECPACRTHCASRRSLRDDPNYDALIAALY
>UniRef90_A0A6N2KA02/125-199 [subseq from] RING-type domain-containing protein n=1 Tax=Salix viminalis TaxID=40686 RepID=A0A6N2KA02_SALVM
-----------------------------------------VELPDIRKDVQCPICLGIIKKTRTVMECLHRFCRECIDKSMRMGNNECPACRTHCASRRSLRDDPNYDALIASIY
>UniRef90_D8QNL8/7-77 [subseq from] RING-type domain-containing protein (Fragment) n=3 Tax=Selaginella moellendorffii TaxID=88036 RepID=D8QNL8_SELML
---------------------------------------------EIRKEMQCPICLGIIRKTRTVMECLHRFCRECIDKSMRLGNNECPACRTHCASRRSLRDDPNFDSLIAALY
>UniRef90_A0A4Y1RAC8/140-219 [subseq from] RING 1A (Fragment) n=1 Tax=Prunus dulcis TaxID=3755 RepID=A0A4Y1RAC8_PRUDU
------------------------------------SIYIIVKLAEIRKEVQCPICLGIIRKTRTVMECLHRFCRECIDKSMRLGNNECPACRTHCASRRSLRDDPNYDALIAAIY
>UniRef90_A0A7S0DIX7/36-121 [subseq from] RING-type E3 ubiquitin transferase n=1 Tax=Amorphochlora amoebiformis TaxID=1561963 RepID=A0A7S0DIX7_9EUKA
------------------------------RPADTSSREISLRVRKLNADFTCPICLGIMRETMTVMECLHRFCKDCIELSIRMGRKQCPSCRTKVPSRRNLRRDVAFDSLILQVY
>UniRef90_A0A061GFM3/49-139 [subseq from] Ring finger protein, putative isoform 1 n=2 Tax=Theobroma cacao TaxID=3641 RepID=A0A061GFM3_THECC
--------------------------DRSPSPCNEEEQEyILVKSADIRKEVQCPICLGIIRKTRTVMECLHRFCRECIDKSMRMGNNECPACRTHCASRRSLRDDPNYDALIAALY
>UniRef90_A0A0K9QC52/83-167 [subseq from] RING-type domain-containing protein n=2 Tax=Spinacia oleracea TaxID=3562 RepID=A0A0K9QC52_SPIOL
-------------------------------DDVNDDEFIVVKLSDIRKEVQCPICLGIIRKTRTVMECLHRFCRECIDKSMRMGNNECPACRLHCASRRSLRDDPNYDALIAAIY
>UniRef90_A0A7J7GV20/47-130 [subseq from] RING-type domain-containing protein n=6 Tax=Camellia sinensis TaxID=4442 RepID=A0A7J7GV20_CAMSI
---------------------------------GGDNNEfVVVKLSEIRKEVQCPICLGIIRKTRTVMECLHRFCRECIDKSMRLGNNECPACRAHCASRRSLRDDPNYDALIAVLY
>UniRef90_A0A445DR13/28-123 [subseq from] RING-type domain-containing protein n=6 Tax=Arachis TaxID=3817 RepID=A0A445DR13_ARAHY
-----------------------YEVESDRSNSLSNGdkEEyVVIKLADVRKEVQCPICLGIIRKTRTVMECLHRFCRECIDKSMRLGNNECPACRTHCASRRSLRDDPNYDALIAALY
>UniRef90_UPI0021DAD600/52-128 [subseq from] putative E3 ubiquitin-protein ligase RING1a isoform X2 n=1 Tax=Cucumis melo TaxID=3656 RepID=UPI0021DAD600
---------------------------------------IAVKLSDIRKEVQCPICLGIIKKTRTVMECLHRFCRECIDKSMRLGNKECPACRTHCASRRSLRDDPNYDTLIAVLY
>UniRef90_A0A814EY63/16-113 [subseq from] RING-type E3 ubiquitin transferase n=1 Tax=Adineta ricciae TaxID=249248 RepID=A0A814EY63_ADIRI
----------------ILYELNDYDRQRKTQTLIEDDrLQRIPAD-PVLKSLSCPICLDLFNRTMVTTTCLHRFCADCIYRWLKSENKVCPTCRKVLKSKRYLRSDIRTDSLVDM--
>UniRef90_A0A7C9CZW9/65-141 [subseq from] RING-type domain-containing protein n=1 Tax=Opuntia streptacantha TaxID=393608 RepID=A0A7C9CZW9_OPUST
---------------------------------------LVVRLSDIRKEVQCPICLGIIRKTRTVMECLHRFCRECIDKSMRMGNNECPACRKHCASRRSLRDDPNFDSLIATLY
>UniRef90_A0A0D3E6F6/100-170 [subseq from] RING-type domain-containing protein n=18 Tax=Brassica TaxID=3705 RepID=A0A0D3E6F6_BRAOL
--------------------------------------------GEIRKDVQCPICLGIIKKTRTVMECLHRFCRECIDKSMRLGNKECPACRKRCASRRSLRDDPTFDALIAAL-
>UniRef90_A0A5J9WCI2/67-153 [subseq from] RING-type domain-containing protein n=1 Tax=Eragrostis curvula TaxID=38414 RepID=A0A5J9WCI2_9POAL
------------------------------EDATAANLEFVpVKLTDIRKEVQCPICLGIIRKTRTVMECLHRFCRECIDKSMRLGNNECPACRTHCASRRSLRDDPNYDALISALY
>UniRef90_A0A5N6QAT5/32-125 [subseq from] RING-type domain-containing protein n=2 Tax=Carpinus fangiana TaxID=176857 RepID=A0A5N6QAT5_9ROSI
------------------------ESDRSPSSSYGDNKDefVAVKLSDIRKEVQCPICLGIIRKTRTVMECLHRFCRECIDKSMRLGNNECPACRTHCASRRSLRDDPNYDALIAAMY
>UniRef90_UPI0021D00FA4/82-160 [subseq from] putative E3 ubiquitin-protein ligase RING1a isoform X1 n=3 Tax=Pisum sativum TaxID=3888 RepID=UPI0021D00FA4
-----------------------------------EERYLMVDLSSLRKEIECPICLGIIRNTSTVMECMHRFCRDCIHKSIRLGNNECPVCRAHCPSRRSLRDDPTYDALIQV--
>UniRef90_A0A835MJE9/36-112 [subseq from] RING-type domain-containing protein n=1 Tax=Salix dunnii TaxID=1413687 RepID=A0A835MJE9_9ROSI
---------------------------------------VFVELPDIRKDVQCPICLGIIKKTRTVMECLHRFCRECIDKSMRMGNNECPACRTHCASRRSLRDDPNYDALIAAIY
>UniRef90_A0A7R9QP71/7-77 [subseq from] E3 ubiquitin-protein ligase NRDP1 n=1 Tax=Oppiella nova TaxID=334625 RepID=A0A7R9QP71_9ACAR
------------------------------------------SPAHI-QELSCSICLNIFRDPVVTPCCHQTFCRDCLIEWLK-GNTVCPYDRKTLNANELYKPRRVFEDKLSKL-
>UniRef90_A0A7R9QP71/129-194 [subseq from] E3 ubiquitin-protein ligase NRDP1 n=1 Tax=Oppiella nova TaxID=334625 RepID=A0A7R9QP71_9ACAR
------------------------------------------------QELSCSICLNIFRDPVVSQCCRQTFCRDCITDWL-KGNTVCPYDRKTLTVNELHKPSRVFEAMFGKL-
>UniRef90_A0A7R9QP71/458-537 [subseq from] E3 ubiquitin-protein ligase NRDP1 n=1 Tax=Oppiella nova TaxID=334625 RepID=A0A7R9QP71_9ACAR
--------------------------------CCTDRF-VRLSPTDI-QELSCSICLNIFRDPVVAQCCRQTFCRDCITDWF-QENTACPYDRKTLTMSELYKPPRVFEAILGKL-
>UniRef90_A0A443N369/57-133 [subseq from] Putative E3 ubiquitin-protein ligase RING1a isoform X2 n=1 Tax=Cinnamomum micranthum f. kanehirae TaxID=337451 RepID=A0A443N369_9MAGN
---------------------------------------VVVKLSEIRKEVQCPICLGIIRKTRTVMECLHRFCRECIDKSMRLGNNECPACRTHCASRRSLRDDPNYDALISALY
>UniRef90_UPI001F5D0317/89-165 [subseq from] putative E3 ubiquitin-protein ligase RING1a n=2 Tax=Lolium rigidum TaxID=89674 RepID=UPI001F5D0317
---------------------------------------ILVKLAEIRKEVQCPICLGIIRKTRTVMECLHRFCRDCIDKSMRLGNNECPACRTHCASRRSLRDDPNYDALIATLY
>UniRef90_UPI001F5E1570/79-162 [subseq from] putative E3 ubiquitin-protein ligase RING1b n=2 Tax=Lolium rigidum TaxID=89674 RepID=UPI001F5E1570
--------------------------------AATEKEFIPVKLSDVRKEVQCPICLGIIRKTRTVMECLHRFCRECIDKSMRLGNNECPSCRTHCASRRSLRDDPNYDALISALY
>UniRef90_A0A6J1J9P4/110-186 [subseq from] putative E3 ubiquitin-protein ligase RING1a isoform X1 n=9 Tax=Cucurbitaceae TaxID=3650 RepID=A0A6J1J9P4_CUCMA
---------------------------------------IFVELSGIRKDVQCPICLGIIKKTRTVMECLHRFCRECIDKSMRLGNNECPACRTHCASRRSLRDDPNYDALISALY
>UniRef90_A0A166F079/49-137 [subseq from] RING-type domain-containing protein n=3 Tax=Daucus carota subsp. sativus TaxID=79200 RepID=A0A166F079_DAUCS
---------------------------RSSSPAGDDEEYIIVHLPDIRKEVQCPICLGIIRKTRTVMECLHRFCRECIDKSMRLGNNECPACRTHCASRRSLRDDPKYDALISALY
>UniRef90_A0A5J9U8I7/94-182 [subseq from] RING-type domain-containing protein n=1 Tax=Eragrostis curvula TaxID=38414 RepID=A0A5J9U8I7_9POAL
------------------------------EESLSDGEmdEfVLVKLTDIRKEVQCPICLGIIRKTRTVMECLHRFCRDCIDKSMRLGNNECPACRAHCASRRSLRDDPNYDALILALY
>UniRef90_A0A4U6ULX1/34-108 [subseq from] RING-type domain-containing protein n=4 Tax=Setaria TaxID=4554 RepID=A0A4U6ULX1_SETVI
-----------------------------------------VKLAEIRKEVQCPICLGIIRKTRTVMECLHRFCRDCIDKSMRLGNNECPACRTHCASRRSLRDDPNYDALITALY
>UniRef90_A0A7S1YM11/35-132 [subseq from] RING-type E3 ubiquitin transferase n=1 Tax=Grammatophora oceanica TaxID=210454 RepID=A0A7S1YM11_9STRA
-------------------HLTLFDLHRCPRAKAkdSDSFRLSIPLKTLNEEFTCPICLGYMRKTSMVMECLHRFCEECIQKCLRIGKKECPSCRIKIPTRRSLRPDTKFDAIVSCI-
>UniRef90_A0A835R5F7/83-159 [subseq from] RING-type domain-containing protein n=2 Tax=Vanilla planifolia TaxID=51239 RepID=A0A835R5F7_VANPL
---------------------------------------ILVKLADIRKEVQCPICLGIIRKTRTVMECLHRFCRECIDKSMRLGNKECPACRTHCGSRRSLRDDPNYDALIAALY
>UniRef90_B7ZZ19/92-166 [subseq from] Protein binding protein n=3 Tax=Zea mays TaxID=4577 RepID=B7ZZ19_MAIZE
-----------------------------------------VKLAEIRKEVQCPICLGIIRKTRTVMECLHRFCRDCIDKSMRLGNNECPACRTHCASRRSLRDDPNYDALIAALY
>UniRef90_A0A072UYT1/59-135 [subseq from] E3 ubiquitin-protein ligase RING1a-like protein, putative n=2 Tax=Medicago truncatula TaxID=3880 RepID=A0A072UYT1_MEDTR
---------------------------------------VAIKLSDVRKEVQCPICLGIIRKTRTVMECLHRFCRECIDKSMRLGNNECPACRTHCASRRSLRDDPNYDALIAAIY
>UniRef90_A0A0Q3GIG5/97-173 [subseq from] RING-type domain-containing protein n=2 Tax=Brachypodium distachyon TaxID=15368 RepID=A0A0Q3GIG5_BRADI
---------------------------------------ILVKLAEIRKEFQCPICLGIIRKTRTVMECLHRFCRDCIDKSMRLGNNECPACRTHCASRRSLRDDPNYDALIATLY
>UniRef90_A0A1S3EC92/33-117 [subseq from] putative E3 ubiquitin-protein ligase RING1a n=1 Tax=Cicer arietinum TaxID=3827 RepID=A0A1S3EC92_CICAR
------------------------------EEEVEEEEYVTIDMSLVRKEVECPICLGIIRKTSTVMECLHRFCRKCIDKSMRLGNKECPSCRTHLASRRSLKDDPNYDILIATL-
>UniRef90_A0A8T0S5D9/89-168 [subseq from] RING-type domain-containing protein n=3 Tax=Panicum TaxID=4539 RepID=A0A8T0S5D9_PANVG
-----------------------------------DGFM-LVKLAEIRKEVQCPICLGIIRKTRTVMECLHRFCRDCIDKSMRLGNNECPACRTHCASRRSLRDDPNYDALIAVLY
>UniRef90_A0A5J4ZQP4/36-125 [subseq from] RING-type domain-containing protein n=2 Tax=Nyssaceae TaxID=4289 RepID=A0A5J4ZQP4_9ASTE
---------------------------GSPSSSVGDKDEFViVKLAEIRKEVQCPICLGIIRKTRTVMECLHRFCRECIDKSMRLGNNECPACRTHCASRRSLRDDPNYDTLIAALY
>UniRef90_A0A8S0PS32/62-138 [subseq from] E3 ubiquitin- ligase RING1a isoform X1 n=4 Tax=Olea europaea subsp. europaea TaxID=158383 RepID=A0A8S0PS32_OLEEU
---------------------------------------VIVKLSEIRKEVQCPICLGIIRKTRTVMECLHRFCRECIDKSMRLGNNECPACRTHCASRRSLRDDPNYDALIAALY
>UniRef90_B6U5U6/102-178 [subseq from] Protein binding protein n=4 Tax=Zea mays TaxID=4577 RepID=B6U5U6_MAIZE
---------------------------------------MLVKLAEIRKEVQCPICLGIIRKTRTVMECLHRFCRDCIDKSMRLGNNECPACRTHCASRRSLRDDPNYDALIAALY
>UniRef90_A0A6G1E2B8/91-167 [subseq from] RING-type domain-containing protein n=1 Tax=Oryza meyeriana var. granulata TaxID=110450 RepID=A0A6G1E2B8_9ORYZ
---------------------------------------ILVKLAEIRKEVQCPICLGIIRKTRTVMECLHRFCRDCIDKSMRLGNNECPACRTHCASRRSLRDDPNYDALIAALY
>UniRef90_I1HI17/110-186 [subseq from] RING-type domain-containing protein n=1 Tax=Brachypodium distachyon TaxID=15368 RepID=I1HI17_BRADI
---------------------------------------IVVKLMDIRKEVQCPICLGIIRKTRTVMECLHRFCRDCIDKSMRLGNNECPACRTHCKSRRSLRDDPNFDALILALY
>UniRef90_I1LS59/49-124 [subseq from] RING-type domain-containing protein n=1 Tax=Glycine max TaxID=3847 RepID=I1LS59_SOYBN
----------------------------------------FVELLEIRKEVQCPICLGIIKKTRTVMECLHRFCRECIDKSMRLGNNECPACRTHCASRRSLRDDPNYDALIAALY
>UniRef90_A0A078J7H2/132-201 [subseq from] BnaCnng36610D protein n=1 Tax=Brassica napus TaxID=3708 RepID=A0A078J7H2_BRANA
---------------------------------------------EIRKDVQCPICLGIIKKTRTVMECLHRFCRECIDKSMRLGNKECPACRKRCASRRSLRDDPTFDALIAAL-
>UniRef90_A0A200PQA9/62-151 [subseq from] Zinc finger protein n=1 Tax=Macleaya cordata TaxID=56857 RepID=A0A200PQA9_9MAGN
---------------------------RSPSSSGDDNDEyLFVKLSDIRKEVQCPICLGIIRKTRTVMECLHRFCRECIDKSMRLGNNECPACRTHCASRRSLRDDPNYDALIATLY
>UniRef90_A0A452ZFR4/113-190 [subseq from] RING-type domain-containing protein n=7 Tax=Aegilops tauschii subsp. strangulata TaxID=200361 RepID=A0A452ZFR4_AEGTS
--------------------------------------FILVKLMDIRKEVQCPICLGIIRKTRTVMECLHRFCRDCIDKSMRLGNNECPACRTHCKSRRSLRDDPNFDALILALY
>UniRef90_W9S7D5/50-127 [subseq from] Putative E3 ubiquitin-protein ligase RING1a n=3 Tax=Morus notabilis TaxID=981085 RepID=W9S7D5_9ROSA
--------------------------------------YIVVKLAEVRKEVQCPICLGIIRKTRTVMECLHRFCRECIDKSMRLGNNECPACRTHCASRRSLRDDPNYDALIAALY
>UniRef90_A0A7N2MD01/121-209 [subseq from] RING-type domain-containing protein n=7 Tax=Fagaceae TaxID=3503 RepID=A0A7N2MD01_QUELO
----------------------------SPSSNLQEKPEFVfVQLTDIRKDVQCPICLGIIKKTRTVMECLHRFCRECIDKSMRMGNNECPACRTHCASRRSLRDDPNYDALIAALY
>UniRef90_UPI001CF984A7/78-168 [subseq from] putative E3 ubiquitin-protein ligase RING1a isoform X1 n=2 Tax=Mangifera indica TaxID=29780 RepID=UPI001CF984A7
--------------------------EATPSSTSQDKPEFVyVELPEIRKDVQCPICLGIIKKTRTVMECLHRFCRECIDKSMRLGNNECPACRTHCASRRSLRDDPNYDALIAALY
>UniRef90_A0A6N2MMQ4/143-214 [subseq from] RING-type domain-containing protein n=1 Tax=Salix viminalis TaxID=40686 RepID=A0A6N2MMQ4_SALVM
--------------------------------------------PDIRKDVQCPICLGIIKKTRTVMECLHRFCRECIDKSMRMGNNECPACRTHCASRRSLRDDPNYDALIAALY
>UniRef90_UPI001C52F640/51-137 [subseq from] putative E3 ubiquitin-protein ligase RING1a n=2 Tax=Proteaceae TaxID=4328 RepID=UPI001C52F640
------------------------------SSSSGDKNEyVIVRLSDIRKEVQCPICLGIIRKTRTVMECLHRFCRECIDKSMRMGNNECPACRTHCASRRSLRDDPNYDSLIAALY
>UniRef90_A0A3B6GXG0/94-169 [subseq from] RING-type domain-containing protein n=4 Tax=Triticinae TaxID=1648030 RepID=A0A3B6GXG0_WHEAT
----------------------------------------LVKLAEVRKEVQCPICLGIIRKTRTVMECLHRFCRDCIDKSMRLGNNECPACRTHCASRRSLRDDPNYDALIATLY
>UniRef90_A0A3B6GVP1/97-173 [subseq from] RING-type domain-containing protein n=8 Tax=Triticeae TaxID=147389 RepID=A0A3B6GVP1_WHEAT
---------------------------------------VLVKLAEVRKEVQCPICLGIIRKTRTVMECLHRFCRDCIDKSMRLGNNECPACRTHCASRRSLRDDPNYDALIATLY
>UniRef90_A0A8B8KU11/44-120 [subseq from] putative E3 ubiquitin-protein ligase RING1a isoform X1 n=2 Tax=Abrus precatorius TaxID=3816 RepID=A0A8B8KU11_ABRPR
---------------------------------------VVVKLSDIRKEVQCPICLGIIRKTRTVMECLHRFCRECIDKSMRLGNNECPACRTHCASRRSLRDDPNYDALIAALY
>UniRef90_A0A6I9UEG8/62-138 [subseq from] putative E3 ubiquitin-protein ligase RING1a isoform X1 n=2 Tax=Sesamum indicum TaxID=4182 RepID=A0A6I9UEG8_SESIN
---------------------------------------IVVKLAEIRKEVQCPICLGIIRKTRTVMECLHRFCRECIDKSMRLGNNECPACRTHCASRRSLRDDPNYDALIAALY
>UniRef90_B8C1Q2/66-163 [subseq from] RING-type E3 ubiquitin transferase n=1 Tax=Thalassiosira pseudonana TaxID=35128 RepID=B8C1Q2_THAPS
--------------------LTLFDIHREPRrENVDPEARVRVQLKVLSPEFHCPVCLSYIKQTRIVKECLHRFCNECIQKCLRvSPKKECPQCRVHIPSRRSLRPDPNFDNLIKSIY
>UniRef90_A0A7S0HAW5/104-178 [subseq from] RING-type domain-containing protein (Fragment) n=1 Tax=Hanusia phi TaxID=3032 RepID=A0A7S0HAW5_9CRYP
-----------------------------------------IPARILNAELTCPICLSIVRSTHTFMECLHRFCQECIEKYLRLGQKECPKCRVKVSSRRALRPDPQFDKLIQAFY
>UniRef90_I1LS58/50-124 [subseq from] RING-type domain-containing protein n=6 Tax=Glycine subgen. Soja TaxID=1462606 RepID=I1LS58_SOYBN
-----------------------------------------VELLEIRKEVQCPICLGIIKKTRTVMECLHRFCRECIDKSMRLGNNECPACRTHCASRRSLRDDPNYDALIAALY
>UniRef90_UPI00098D7706/111-185 [subseq from] putative E3 ubiquitin-protein ligase RING1a n=1 Tax=Cajanus cajan TaxID=3821 RepID=UPI00098D7706
-----------------------------------------VELLEIRKDVQCPICLGIIKKTRTVMECLHRFCRECIDKSMRLGNNECPACRTHCASRRSLRDDPNYDALISALY
>UniRef90_UPI000B76C066/111-183 [subseq from] putative E3 ubiquitin-protein ligase RING1a isoform X1 n=3 Tax=Hevea brasiliensis TaxID=3981 RepID=UPI000B76C066
-------------------------------------------LLEIRKDVQCPICLGIIKKTRTVMECLHRFCRECIDKSMRLGNNECPACRTHCASRRSLRDDPNYDALISALY
>UniRef90_A0A3S9KRY8/31-125 [subseq from] RING1a n=1 Tax=Kalanchoe serrata TaxID=2498011 RepID=A0A3S9KRY8_9MAGN
------------------------ELERSPSPSSDEeeTADLVdVNLPEIRKEVQCPICLGIIRKTRTVMECLHRFCRECIDKSMRLGNNECPACRTHCASRRSLRDDPNFDTLISILY
>UniRef90_J3M8I8/96-172 [subseq from] RING-type domain-containing protein n=4 Tax=Oryzinae TaxID=1648021 RepID=J3M8I8_ORYBR
---------------------------------------ILVKLMDIRKEVQCPICLGIIRKTRTVMECLHRFCRDCIDKSMRLGNNECPACRTHCASRRSLRDDPNYDALILALY
>UniRef90_A0A7I8L684/84-158 [subseq from] RING-type domain-containing protein n=1 Tax=Spirodela intermedia TaxID=51605 RepID=A0A7I8L684_SPIIN
-----------------------------------------IKLSDIRKEVQCPICLGIIRKTRTVMECLHRFCRECIDKSMRLGNNECPACRTHCASRRSLRDDPNFDALIAVLY
>UniRef90_UPI001F5E3110/113-189 [subseq from] putative E3 ubiquitin-protein ligase RING1a n=1 Tax=Lolium rigidum TaxID=89674 RepID=UPI001F5E3110
---------------------------------------ILVKLMDIRKEVQCPICLGIIRKTRTVMECLHRFCRDCIDKSMRLGNNECPACRTHCKSRRSLRDDPNFDALILALY
>UniRef90_A0A6A6KQC6/117-195 [subseq from] RING-type domain-containing protein n=10 Tax=Crotonoideae TaxID=235631 RepID=A0A6A6KQC6_HEVBR
-------------------------------------LFVFVELPDIRKDVQCPICLGIIKKTRTVMECLHRFCRECIDKSMRLGNNECPACRTHCASRRSLRDDPNYDALIAALY
>UniRef90_A0A8T0I3H9/33-109 [subseq from] RING-type domain-containing protein n=2 Tax=Ceratodon purpureus TaxID=3225 RepID=A0A8T0I3H9_CERPU
---------------------------------------ITVCRSDIRKEMQCPICLGIIRKTRTVMECLHRFCRECIDKSMRLGNNECPACRTHCASRRSLRDDPNFDALVAAIY
>UniRef90_A0A8T2WVL9/122-196 [subseq from] RING-type domain-containing protein (Fragment) n=1 Tax=Populus deltoides TaxID=3696 RepID=A0A8T2WVL9_POPDE
-----------------------------------------VELPDIRKDVQCPICLGIIKKTRTVMECLHRFCRECIDKSMRMGNNECPACRTHCASRRSLRDDPNYDALIAALY
>UniRef90_A0A5J9VHE7/144-217 [subseq from] RING-type domain-containing protein (Fragment) n=1 Tax=Eragrostis curvula TaxID=38414 RepID=A0A5J9VHE7_9POAL
------------------------------------------KLADIRKEVQCPICLGIIRKTRTVMECLHRFCRDCIDKSMRLGNNECPACRTHCASRRSLRDDPNYDALIAALY
>UniRef90_A0A8T3CBU9/80-156 [subseq from] RING-type domain-containing protein n=4 Tax=Dendrobium TaxID=37818 RepID=A0A8T3CBU9_DENNO
---------------------------------------ILVKLVDIRKEVQCPICLGIIRKTRTVMECLHRFCRECIDKSMRLGNNECPACRTHCASRRSLRDDPNFDALIAALY
>UniRef90_A0A7S3PTT8/121-214 [subseq from] RING-type E3 ubiquitin transferase n=1 Tax=Chaetoceros debilis TaxID=122233 RepID=A0A7S3PTT8_9STRA
--------------------LTLYDIERKPRKSQK---VICRQPlNSLNHLFQCPVCLGYMKKTFIVMECLHRFCGGCIQKCLRVGKKECPSCRVHIPSRRSLRPDSNYDALITKIF
>UniRef90_A0A833QUL3/54-129 [subseq from] Putative E3 ubiquitin-protein ligase RING1a isoform X1 n=1 Tax=Carex littledalei TaxID=544730 RepID=A0A833QUL3_9POAL
----------------------------------------CVNLEEIRKDVQCPICLGIIRKTRTVMECLHRFCRDCIDKSMRLGNNECPACRTHCASRRSLRDDPNFDALIAALY
>UniRef90_A0A2T7C4H9/84-160 [subseq from] RING-type domain-containing protein n=8 Tax=Paniceae TaxID=147428 RepID=A0A2T7C4H9_9POAL
---------------------------------------IPVKLADIRKEVQCPICLGIIRKTRTVMECLHRFCRECIDKSMRLGNNECPACRTHCASRRSLRDDPNYDALIAALY
>UniRef90_A0A6P5FAX1/122-198 [subseq from] putative E3 ubiquitin-protein ligase RING1b n=3 Tax=Ananas comosus TaxID=4615 RepID=A0A6P5FAX1_ANACO
---------------------------------------ILVKLADIRKEVQCPICLGIIRKTRTVMECLHRFCRECIDKSMRLGNNECPACRTHCASRRSLRDDPNYDALIAALY
>UniRef90_UPI0009E61227/80-156 [subseq from] putative E3 ubiquitin-protein ligase RING1a isoform X1 n=4 Tax=Phalaenopsis equestris TaxID=78828 RepID=UPI0009E61227
---------------------------------------VLVKLMDIRKEVQCPICLGIIRKTRTVMECLHRFCRECIDKSMRLGNNECPACRTHCASRRSLRDDPNFDALIAALY
>UniRef90_UPI0002C3317B/98-174 [subseq from] putative E3 ubiquitin-protein ligase RING1a n=1 Tax=Fragaria vesca subsp. vesca TaxID=101020 RepID=UPI0002C3317B
---------------------------------------VLVQLPDIRKDVHCPICLGIIKKTRTVMECLHRFCRECIDKSMRMGNNECPACRTHCASRRSLRDDPNYDALIATLY
>UniRef90_A0A1U8AEM9/63-138 [subseq from] putative E3 ubiquitin-protein ligase RING1a isoform X3 n=1 Tax=Nelumbo nucifera TaxID=4432 RepID=A0A1U8AEM9_NELNU
----------------------------------------LVRLSDVRKEVQCPICLGIIRKTRTVMECLHRFCRECIDKSMRLGNNECPACRTHCASRRSLRDDPNYDALIAALY
>UniRef90_A0A2U1KNE7/55-130 [subseq from] Zinc finger, RING/FYVE/PHD-type n=2 Tax=Artemisia annua TaxID=35608 RepID=A0A2U1KNE7_ARTAN
----------------------------------------YVKLAELRKEVQCPICLGIIRKTRTVMECLHRFCRECIDKSMRLGNNECPACRAHCASRRSLRDDPNYDALIAVLY
>UniRef90_UPI001C25BFD6/59-135 [subseq from] putative E3 ubiquitin-protein ligase RING1a isoform X1 n=10 Tax=Salvia TaxID=21880 RepID=UPI001C25BFD6
---------------------------------------IVVKLAEVRKEVQCPICLGIIRKTRTVMECLHRFCRECIDKSMRLGNNECPACRTHCASRRSLRDDPNYDALIAALY
>UniRef90_A0A1B6PMW9/102-176 [subseq from] RING-type domain-containing protein n=4 Tax=Andropogoneae TaxID=147429 RepID=A0A1B6PMW9_SORBI
-----------------------------------------VKLAEIRKEVQCPICLGIIRKTRTVMECLHRFCRDCIDKSMRLGNNECPTCRTHCASRRSLRDDPKYDALIAALY
>UniRef90_A0A1U8B009/62-138 [subseq from] putative E3 ubiquitin-protein ligase RING1a n=1 Tax=Nelumbo nucifera TaxID=4432 RepID=A0A1U8B009_NELNU
---------------------------------------VLVKLSDIRKEVQCPICLGIIRKTRTVMECLHRFCRECIDKSMRLGNNECPACRTHCASRRSLRDDPNYDALIAALY
>UniRef90_A0A830CZF8/150-227 [subseq from] Putative E3 ubiquitin-protein ligase ring1a n=1 Tax=Phtheirospermum japonicum TaxID=374723 RepID=A0A830CZF8_9LAMI
--------------------------------------FIIVKLGEIRKEVQCPICLGVIRKTRTVMECLHRFCRECIDKSMRLGNNECPACRTHCASRRSLRDDPNYDALIAALY
>UniRef90_A0A0A9PR83/98-174 [subseq from] RING-type domain-containing protein n=1 Tax=Arundo donax TaxID=35708 RepID=A0A0A9PR83_ARUDO
---------------------------------------ILVKLTDIRKEVQCPICLGIIRKTRTVMECLHRFCRDCIDKSMRLGNNECPACRTHCASRRSLRDDPNYDALILALY
>UniRef90_A0A6P4AP81/34-124 [subseq from] putative E3 ubiquitin-protein ligase RING1a n=3 Tax=Ziziphus jujuba TaxID=326968 RepID=A0A6P4AP81_ZIZJJ
--------------------------DRSPSSSNGDRDEyIMVKLAEIRKEVQCPICLGIIRKTRTVMECLHRFCRECIDKSMRLGNNECPACRTHCASRRSLRDDPNYDSLIAALY
>UniRef90_A0A7S2H2K0/12-83 [subseq from] RING-type E3 ubiquitin transferase (Fragment) n=1 Tax=Helicotheca tamesis TaxID=374047 RepID=A0A7S2H2K0_9STRA
--------------------------------------------KILGPEFHCPVCLGYMKKTSIVMECLHRFCGECIQKCLRLGKKECPSCRIHIPSRRSLRPDPNFDDLINNIY
>UniRef90_A0A835K0J3/54-126 [subseq from] RING-type domain-containing protein n=1 Tax=Salix dunnii TaxID=1413687 RepID=A0A835K0J3_9ROSI
-------------------------------------------LPDIRKDVQCPICLGIIKKTRTVMECLHRFCRECIDKSMRMGNNECPACRTHCASRRSLRDDPNYDALIAALY
>UniRef90_UPI0011D24E01/94-168 [subseq from] putative E3 ubiquitin-protein ligase RING1a isoform X1 n=3 Tax=Syzygium oleosum TaxID=219896 RepID=UPI0011D24E01
-----------------------------------------VKLSDIRKDVQCPICLGIIRKTRTVMECLHRFCRECIDKSMRLGNNECPACRTHCASRRSLRDDPNFDALIAALY
>UniRef90_A0A287D5P5/1-39 [subseq from] RING-type E3 ubiquitin transferase n=1 Tax=Ictidomys tridecemlineatus TaxID=43179 RepID=A0A287D5P5_ICTTR
--MSQAVHTNGTQPLNKTRELSLYELQQTPQEAITDGLKIV---------------------------------------------------------------------------
>UniRef90_A0A287D5P5/39-62 [subseq from] RING-type E3 ubiquitin transferase n=1 Tax=Ictidomys tridecemlineatus TaxID=43179 RepID=A0A287D5P5_ICTTR
------------------------------------------------------------VNAMTTKECLHRFCTDCIITALRS--------------------------------
>UniRef90_A0A2G9GQ23/62-138 [subseq from] Putative E3 ubiquitin ligase n=1 Tax=Handroanthus impetiginosus TaxID=429701 RepID=A0A2G9GQ23_9LAMI
---------------------------------------IVVKLAEIRKEVQCPICLGIIRKTCTVMECLHRFCRECIDKSMRLGNNECPACRTHCASRRSLRDDPNYDALIAALY
>UniRef90_A0A2T8I1P5/84-159 [subseq from] RING-type domain-containing protein n=2 Tax=Panicum TaxID=4539 RepID=A0A2T8I1P5_9POAL
----------------------------------------PVKLADIRKEVQCPICLGIIRKTRTVMECLHRFCRECIDKSMRLGNNECPACRTHCASRRSLRDDPNYDALIAALY
>UniRef90_A0A6A5NJJ4/103-178 [subseq from] Putative aminoacyltransferase, E1 ubiquitin-activating enzyme n=4 Tax=Lupinus TaxID=3869 RepID=A0A6A5NJJ4_LUPAL
----------------------------------------YVELQEVRKDVQCPICLGIIKKTRTVMECLHRFCRECIDKSMRLGNNECPACRTHCASRRSLRDDPNYDALIAALY
>UniRef90_V4TJ77/102-172 [subseq from] RING-type domain-containing protein n=7 Tax=Citrus TaxID=2706 RepID=V4TJ77_CITCL
---------------------------------------------EIRKDVQCPICLGIIKKTRTVMECLHRFCRECIDKSMRLGNNECPACRTHCASRRSLRDDPNYDALISALY
>UniRef90_A0A1Q3CKE8/89-159 [subseq from] Zf-C3HC4_2 domain-containing protein n=1 Tax=Cephalotus follicularis TaxID=3775 RepID=A0A1Q3CKE8_CEPFO
---------------------------------------------DIRKDVQCPICLGIIKKTRTVMECLHRFCRECIDKSMRLGNNECPACRTHCASRRSLRDDPNYDALISALY
>UniRef90_A0A2K1X1S3/181-254 [subseq from] RING-type domain-containing protein n=6 Tax=Saliceae TaxID=238069 RepID=A0A2K1X1S3_POPTR
------------------------------------------ELPDIRKDVQCPICLGIIKKTRTVMECLHRFCRECIDKSMRMGNNECPACRTHCASRRSLRDDPNYDALIAALY
>UniRef90_A0A7N0TK24/50-125 [subseq from] RING-type domain-containing protein n=3 Tax=Kalanchoe TaxID=23012 RepID=A0A7N0TK24_KALFE
----------------------------------------DVNLPEIRKEVQCPICLGIIRKTRTVMECLHRFCRECIDKSMRLGNNECPACRTHCASRRSLRDDPNFDTLISILY
>UniRef90_A0A8K0HFZ1/52-128 [subseq from] RING-type domain-containing protein n=1 Tax=Rhamnella rubrinervis TaxID=2594499 RepID=A0A8K0HFZ1_9ROSA
---------------------------------------IIVKLAEIRKEVQCPICLGIIRKTRTVMECLHRFCRECIDKSMRLGNNECPACRTHCASRRSLRDDPNYDALIAALY
>UniRef90_K0S997/26-123 [subseq from] RING-type domain-containing protein n=1 Tax=Thalassiosira oceanica TaxID=159749 RepID=K0S997_THAOC
----------------EVQGLTLYEIYREPRRGDPS-STIRLDINDINAAFQCPICLGYIKNCRTVMECLHRFCEDCIEKYIRLGKKECPQCRKPVPSRRSLRTDKSFDALMRSI-
>UniRef90_A0A6D2HWA4/116-205 [subseq from] RING-type domain-containing protein n=1 Tax=Microthlaspi erraticum TaxID=1685480 RepID=A0A6D2HWA4_9BRAS
--------------------------ERSPSSTPGDQSELMdIDLSEIRKDVQCPICLGIIKKTRTVMECLHRFCRECIDKSMRLGNNECPACRKHCASRRSLRDDPTFDALIAAL-
>UniRef90_A0A821CFA6/18-114 [subseq from] RING-type E3 ubiquitin transferase n=3 Tax=Rotaria TaxID=231623 RepID=A0A821CFA6_9BILA
-----------------LYDLNDYDRQRRSQTLIDDNHIQCVPADPVLKSLSCPICLDLFNKTMVTTTCLHRFCADCIHRWLKSENKVCPTCRKVLKSKRYLRSDDRTDLLVDM--
>UniRef90_Q9FKW0/111-198 [subseq from] Putative E3 ubiquitin-protein ligase RING1a n=14 Tax=Arabidopsis TaxID=3701 RepID=RNG1A_ARATH
----------------------------SPSSISGDQSEFMeIDLGEIRKDVQCPICLGIIKKTRTVMECLHRFCRECIDKSMRLGNNECPACRKHCASRRSLRDDPKFDALIAAL-
>UniRef90_A0A1D1Y8R4/101-177 [subseq from] Putative E3 ubiquitin-protein ligase RING1a (Fragment) n=1 Tax=Anthurium amnicola TaxID=1678845 RepID=A0A1D1Y8R4_9ARAE
---------------------------------------VVVKLADIRREVQCPICLGIIRKTRTVMDCLHRFCRECIDKSMRLGNNECPACRTHCASRRSLRDDPNYDALISALY
>UniRef90_A0A1R3H4E8/104-180 [subseq from] Zinc finger, RING-type n=1 Tax=Corchorus olitorius TaxID=93759 RepID=A0A1R3H4E8_9ROSI
---------------------------------------VLVKLSDIRKEVQCPICLGIIRKTRTVMECLHRFCRECIDKSMRMGNNECPACRTHCASRRSLRDDPNYDALIAALY
>UniRef90_A0A1S4DJE5/60-133 [subseq from] putative E3 ubiquitin-protein ligase RING1a n=6 Tax=Nicotiana TaxID=4085 RepID=A0A1S4DJE5_TOBAC
------------------------------------------RLSEIRKEVQCPICLGIIRKTRTVMECLHRFCRECIDKSMRMGNNECPACRTHCASRRSLRDDPNYDALISLLY
>UniRef90_A0A2N9EJ90/49-125 [subseq from] RING-type domain-containing protein n=1 Tax=Fagus sylvatica TaxID=28930 RepID=A0A2N9EJ90_FAGSY
---------------------------------------IVVKLSDIRKEVQCPICLGIIRKTRTVMECLHRFCRECIDKSMRLGNNECPACRTHCASRRSLRDDPKYDALISALY
>UniRef90_A0A7S2KN21/85-157 [subseq from] RING-type E3 ubiquitin transferase n=1 Tax=Leptocylindrus danicus TaxID=163516 RepID=A0A7S2KN21_9STRA
-------------------------------------------LKKLNSEFHCPICLEYMKKTQIVMECLHRFCGNCIEKCLRLGKKECPSCRIHIPSRRSLRPDTNFDNLLASIY
>UniRef90_K7M2N0/117-188 [subseq from] RING-type domain-containing protein n=4 Tax=Glycine subgen. Soja TaxID=1462606 RepID=K7M2N0_SOYBN
--------------------------------------------LEIRKDVQCPICLGIIKKTRTVMECLHRFCRECIDKSMRLGNNECPACRTHCASRRSLRDDPNYDALISALY
>UniRef90_UPI000B5D6C8F/111-189 [subseq from] putative E3 ubiquitin-protein ligase RING1a isoform X1 n=2 Tax=Manihot esculenta TaxID=3983 RepID=UPI000B5D6C8F
-------------------------------------RFVFVELPDIRKDVQCPICLGIIKKTRTVMECLHRFCRECIDKSMRLGNNECPACRTHCASRRSLRDDPNYDALIAALY
>UniRef90_UPI000E700479/104-175 [subseq from] putative E3 ubiquitin-protein ligase RING1a isoform X2 n=1 Tax=Papaver somniferum TaxID=3469 RepID=UPI000E700479
--------------------------------------------SDIRKEVQCPICLGIIRKTRTVMECLHRFCRECIDKSMRLGNNECPACRTHCASRRSLRDDPNYDALIASIY
>UniRef90_UPI001895FC1B/14-95 [subseq from] E3 ubiquitin-protein ligase RING2 n=1 Tax=Rhipicephalus sanguineus TaxID=34632 RepID=UPI001895FC1B
-------------------------------AVIEDDTEVPLHEDSFQRDLRCPICLDSLKNAVATTECLHRFCEECITTALRKCNRECPVCRTKVTSRRSLRRDYSLDIIVA---
>UniRef90_A0A0A0KB89/98-172 [subseq from] RING-type domain-containing protein n=9 Tax=Cucumis TaxID=3655 RepID=A0A0A0KB89_CUCSA
-----------------------------------------VELSGIRKDVQCPICLGIIKKTRTVMECLHRFCRECIDKSMRLGNNECPACRTHCASRRSLRDDPNYDALIAALY
>UniRef90_A0A2G5CVI1/91-167 [subseq from] RING-type domain-containing protein n=3 Tax=Thalictroideae TaxID=1463137 RepID=A0A2G5CVI1_AQUCA
---------------------------------------VTVNLADIRKEVQCPICLGIIRKTRTVMECLHRFCRECIDKSMRMGNNECPACRTHCASRRSLRDDPNYDALIAALY
>UniRef90_A0A453FQH7/13-86 [subseq from] RING-type domain-containing protein n=9 Tax=Triticeae TaxID=147389 RepID=A0A453FQH7_AEGTS
------------------------------------------KLAEVRKEVQCPICLGIIRKTRTVMECLHRFCRDCIDKSMRLGNNECPACRTHCASRRSLRDDPNYDALIATLY
>UniRef90_A0A835GZD9/88-162 [subseq from] RING-type domain-containing protein n=1 Tax=Coptis chinensis TaxID=261450 RepID=A0A835GZD9_9MAGN
-----------------------------------------VNLADMRKEVQCPICLGIIRKTRTVMECLHRFCRECIDKSMRMGNNECPACRTHCASRRSLRDDPNYDALIAALY
>UniRef90_D7KD77/92-165 [subseq from] Protein binding protein n=4 Tax=Arabidopsis TaxID=3701 RepID=D7KD77_ARALL
-----------------------------------------VDLADIRRDVQCSICLGIIRKTRTVMECLHRFCRECIDKSMRLGNNECPTCRKHCASRRSLRDDPNFDALIATL-
>UniRef90_Q0WX00/86-165 [subseq from] Putative E3 ubiquitin-protein ligase RING1b n=11 Tax=Arabidopsis TaxID=3701 RepID=RNG1B_ARATH
-----------------------------------ESEYMVVDLADICKDVQCSICLGIIRKTRTVMECLHRFCRECIDKSMRLGNNECPTCRKHCASRRSLRDDPNFDALIAAL-
>UniRef90_A0A2I4E641/126-198 [subseq from] putative E3 ubiquitin-protein ligase RING1a isoform X2 n=2 Tax=Juglans TaxID=16718 RepID=A0A2I4E641_JUGRE
-------------------------------------------LTDIRKDVQCPICLGIIKKTRTVMECLHRFCRECIDKSMRMGNNECPACRTHCASRRSLRDDPNYDALIAALY
>UniRef90_A0A8S0UA73/60-136 [subseq from] E3 ubiquitin-protein ligase RING1a n=8 Tax=Olea europaea subsp. europaea TaxID=158383 RepID=A0A8S0UA73_OLEEU
---------------------------------------ITVKLAEIRKEVQCPICLGIIRKTRTVMECLHRFCRECIDKSMRLGNNECPACRTHCASRRSLRDDPNYDALIASLY
>UniRef90_M4DFI9/66-136 [subseq from] RING-type domain-containing protein n=7 Tax=Brassica TaxID=3705 RepID=M4DFI9_BRARP
---------------------------------------------DIRKYVQCPICLGIIRKTRTFMECLHRFCQECIDKSMRFGNHECPACRKHVPSRRSLRPDPKFDAFIAAIF
>UniRef90_UPI001C527E23/56-137 [subseq from] putative E3 ubiquitin-protein ligase RING1a n=1 Tax=Macadamia integrifolia TaxID=60698 RepID=UPI001C527E23
-----------------------------------DETEFVlVRLSDIRKEVQCPICLGIIRKTRTVMECLHRFCRECIDKSMRLGNNECPACRTHCASRRSLRDDPNYDSLIAALY
>UniRef90_UPI0020258021/102-174 [subseq from] putative E3 ubiquitin-protein ligase RING1a isoform X1 n=5 Tax=Ziziphus jujuba var. spinosa TaxID=714518 RepID=UPI0020258021
-------------------------------------------LPDLRKDVQCPICLGIIKKTRTVMECLHRFCRECIDKSMRLGNNECPACRTHCASRRSLRDDPNYDALIAALY
>UniRef90_A0A1D6KQK3/91-164 [subseq from] Putative E3 ubiquitin-protein ligase RING1a n=4 Tax=Zea mays TaxID=4577 RepID=A0A1D6KQK3_MAIZE
------------------------------------------KLSDVRKEVQCPICLGIIRKTRTVMECLHRFCRECIDKSMRLGNNECPACRTHCASRRSLRDDPNYDALIAALY
>UniRef90_A0A371FC42/109-183 [subseq from] Putative E3 ubiquitin-protein ligase RING1a (Fragment) n=1 Tax=Mucuna pruriens TaxID=157652 RepID=A0A371FC42_MUCPR
-----------------------------------------VELLEIRKDVQCPICLGIIKKTRTVMECLHRFCRECIDKSMRLGNNECPACRTHCASRRSLRDDPNYDALIAALY
>UniRef90_A0A7I4CSL6/77-149 [subseq from] RING-type domain-containing protein n=24 Tax=Physcomitrium patens TaxID=3218 RepID=A0A7I4CSL6_PHYPA
-------------------------------------------RSDIRKEMQCPICLGIIRKTRTVMECLHRFCRECIDKSMRLGNNECPACRTHCASRRSLRDDPNFDALVAAIY
>UniRef90_A0A1U8FTU7/65-140 [subseq from] putative E3 ubiquitin-protein ligase RING1a n=1 Tax=Capsicum annuum TaxID=4072 RepID=A0A1U8FTU7_CAPAN
----------------------------------------TVKLSEIRKEVQCPICLGIIRKTRTVMECLHRFCRECIDKSMRMGNNECPACRTHCASRRSLRDDPNYDALIAHLY
>UniRef90_A0A453FQJ1/7-79 [subseq from] RING-type domain-containing protein n=2 Tax=Aegilops tauschii subsp. strangulata TaxID=200361 RepID=A0A453FQJ1_AEGTS
-------------------------------------------LAEVRKEVQCPICLGIIRKTRTVMECLHRFCRDCIDKSMRLGNNECPACRTHCASRRSLRDDPNYDALIATLY
>UniRef90_UPI001262D013/101-175 [subseq from] putative E3 ubiquitin-protein ligase RING1a isoform X1 n=2 Tax=Pistacia vera TaxID=55513 RepID=UPI001262D013
-----------------------------------------VELPEIRKDVQCPICLGIIKKTRTVMECLHRFCRECIDKSMRLGNNECPACRTHCASRRSLRDDPNYDALIAALY
>UniRef90_A0A0D6L5U4/23-70 [subseq from] RING-type E3 ubiquitin transferase n=1 Tax=Ancylostoma ceylanicum TaxID=53326 RepID=A0A0D6L5U4_9BILA
------------------------------------------------------------------RECLHRFCAECITTALFRGNKECPTCRKKLVSKRSLRPDPNFDSLIAK--
>UniRef90_A0A5B6ZR67/96-189 [subseq from] Putative E3 ubiquitin-protein ligase RING1a (Fragment) n=2 Tax=Davidia involucrata TaxID=16924 RepID=A0A5B6ZR67_DAVIN
-----------------------YESDGSPSSSGGDKDEfVIVKLAEIRKEVQCPICLGIIRKTRTVMECLHRFCRECIDKSMRLGNNECPACRTHCASRRSLRDDPRYDAIIESLY
>UniRef90_A0A5N6MDK4/60-136 [subseq from] RING-type domain-containing protein n=2 Tax=Mikania micrantha TaxID=192012 RepID=A0A5N6MDK4_9ASTR
---------------------------------------ILVKLAEIRKEVQCPICLGIIRKTRTVMECLHRFCRECIDKSMRMGNNECPACRAHCASRRSLRDDPNYDALIAVLY
>UniRef90_A0A6P5YD95/107-179 [subseq from] putative E3 ubiquitin-protein ligase RING1a isoform X1 n=3 Tax=Durio zibethinus TaxID=66656 RepID=A0A6P5YD95_DURZI
-------------------------------------------LSEIRKDVQCPICLGIIKKTRTVMECLHRFCRECIDKSMRLGNNECPACRTHCASRRSLRDDPNYDALIAAIY
>UniRef90_UPI00190245F9/51-127 [subseq from] putative E3 ubiquitin-protein ligase RING1a isoform X1 n=3 Tax=Benincasa hispida TaxID=102211 RepID=UPI00190245F9
---------------------------------------IIVKLSDIRKEVQCPICLGIIRKTRTVMECLHRFCRECIDKSMRLGNNECPACRTHCASRRSLRDDPNYDSLIAALY
>UniRef90_A0A0E0PPG5/207-283 [subseq from] RING-type domain-containing protein n=6 Tax=Oryza TaxID=4527 RepID=A0A0E0PPG5_ORYRU
---------------------------------------VLVKLMDIRKEVQCPICLGIIRKTRTVMECLHRFCRDCIDKSMRLGNNECPACRTHCASRRSLRDDPNYDALILALY
>UniRef90_A0A5P1FBW8/62-138 [subseq from] RING-type domain-containing protein n=2 Tax=Asparagus officinalis TaxID=4686 RepID=A0A5P1FBW8_ASPOF
---------------------------------------IVVKLADIRREVQCPICLGIIRKTRTVMECLHRFCRECIDKSMRLGNNECPACRTHCASRRSLRDDPNYDALIAALY
>UniRef90_UPI001FC57056/118-192 [subseq from] putative E3 ubiquitin-protein ligase RING1a n=1 Tax=Pisum sativum TaxID=3888 RepID=UPI001FC57056
-----------------------------------------VELSDIRKDVQCPICLGIIKKTRTVMECLHRFCRECIDKSMRLGNNECPACRTHCASRRSLRDDPNYDALIATLY
>UniRef90_A0A4S8KI01/63-139 [subseq from] RING-type domain-containing protein n=2 Tax=Musa TaxID=4640 RepID=A0A4S8KI01_MUSBA
---------------------------------------ILVKLADIRKEVQCPICLGIIRKTRTVMECLHRFCRECIDKSMRLGNNECPACRTHCASRRSLRDDPNYDALIATLY
>UniRef90_A0A835C1J6/99-175 [subseq from] RING-type domain-containing protein n=2 Tax=Digitaria exilis TaxID=1010633 RepID=A0A835C1J6_9POAL
---------------------------------------ILVKLMDVRKEVQCPICLGIIRKTRTVMECLHRFCRDCIDKSMRLGNNECPACRTHCASRRSLRDDPNYDALILALY
>UniRef90_M7ZPN4/92-167 [subseq from] Putative E3 ubiquitin-protein ligase RING1a n=1 Tax=Triticum urartu TaxID=4572 RepID=M7ZPN4_TRIUA
----------------------------------------LVKLMDIRKEVQCPICLGIIRKTRTVMECLHRFCRDCIDKSMRLGNNECPACRTHCKSRRSLRDDPNFDALILALY
>UniRef90_A0A6J1KRC5/51-127 [subseq from] putative E3 ubiquitin-protein ligase RING1a n=2 Tax=Cucurbita TaxID=3660 RepID=A0A6J1KRC5_CUCMA
---------------------------------------IVVKLSDIRKEVQCPICLGIIRKTRTVMECLHRFCRECIDKSMRLGNNECPACRTHCASRRSLRDDPNYDSLIAALY
>UniRef90_A0A7C9AXH8/131-205 [subseq from] RING-type domain-containing protein (Fragment) n=1 Tax=Opuntia streptacantha TaxID=393608 RepID=A0A7C9AXH8_OPUST
-----------------------------------------VDLQSIRKEVQCPICLGIIKKTRTVMECLHRFCRECIDKSMRMGNNECPACRTHCASRRSLRDDPRYDAIIAALY
>UniRef90_UPI001889A102/9-106 [subseq from] uncharacterized protein LOC119164986 n=1 Tax=Rhipicephalus microplus TaxID=6941 RepID=UPI001889A102
-----------------RWQLNDYERQRSRHKLFADDAKLVpLHEDSFRRDFMCGICLDLLRNAVATTACLHRFCEECITAALRRCNNECPICRMKIRSRRELRRDHRMDILVAA--
>UniRef90_A0A087HKR9/103-170 [subseq from] Ubiquitin-protein ligase rnf1 2 n=1 Tax=Arabis alpina TaxID=50452 RepID=A0A087HKR9_ARAAL
---------------------------------------------NIRRDVQCPICLGIIKKTRTVMECLHRFCRECIDKSMRLGNNECPACRKHCASRRSLRDDPNFDAFIA---
>UniRef90_A0A804JQI4/104-178 [subseq from] RING-type domain-containing protein n=3 Tax=Musa TaxID=4640 RepID=A0A804JQI4_MUSAM
-----------------------------------------VKLADIRKEVQCPICLGIIRKTRTVMECLHRFCRECIDKSMRLGNNECPACRTHCASRRSLRDDPNYDALIAALY
>UniRef90_F6H5F1/139-213 [subseq from] RING-type domain-containing protein n=3 Tax=Vitis TaxID=3603 RepID=F6H5F1_VITVI
-----------------------------------------VGLPDIRKDVQCPICLGIIKKTRTVMECLHRFCRECIDKSMRLGNNECPACRTHCASRRSLRDDPNYDALIAALY
>UniRef90_UPI00077236CC/133-206 [subseq from] putative E3 ubiquitin-protein ligase RING1a n=1 Tax=Ricinus communis TaxID=3988 RepID=UPI00077236CC
------------------------------------------ELSEIRKDVQCPICLGIIKKTRTVMECLHRFCRECIDKSMRLGNNECPACRTHCASRRSLRDDPNYDALIAALY
>UniRef90_A0A1Z5S6Q2/91-162 [subseq from] RING-type domain-containing protein n=6 Tax=Panicoideae TaxID=147369 RepID=A0A1Z5S6Q2_SORBI
--------------------------------------------PDVRKEVQCPICLGIIRKTRTVMECLHRFCRECIDKSMRLGNNECPACRTHCASRRSLRDDPNYDALIAALY
>UniRef90_A0A7J7LHB4/80-156 [subseq from] RING-type domain-containing protein n=1 Tax=Kingdonia uniflora TaxID=39325 RepID=A0A7J7LHB4_9MAGN
---------------------------------------VIIKLSEIRKEVQCPICLGIIRKTRTVMECLHRFCRECIDKSMRLGNNECPACRTHCASRRSLRDDPNYDTLIAVLY
>UniRef90_A0A8B8KEQ2/120-193 [subseq from] putative E3 ubiquitin-protein ligase RING1a n=1 Tax=Abrus precatorius TaxID=3816 RepID=A0A8B8KEQ2_ABRPR
------------------------------------------ELLEIRKDVQCPICLGIIKKTRTVMECLHRFCRECIDKSMRLGNNECPACRTHCASRRSLRDDPNYDALIAALY
>UniRef90_A0A022RS94/69-141 [subseq from] RING-type domain-containing protein n=2 Tax=Erythranthe guttata TaxID=4155 RepID=A0A022RS94_ERYGU
-------------------------------------------LSEIRKDVQCPICLGIIRKTRTVMECLHRFCRECIDKSMRLGNNECPACRTHCASRRSLRDDPNYDALISALY
>UniRef90_A0A067JMQ1/118-189 [subseq from] RING-type domain-containing protein n=2 Tax=Jatropha curcas TaxID=180498 RepID=A0A067JMQ1_JATCU
--------------------------------------------PEIRKDVQCPICLGIIKKTRTVMECLHRFCRECIDKSMRLGNNECPACRTHCASRRSLRDDPNYDALIAALY
>UniRef90_A0A565ALH8/30-113 [subseq from] RING-type domain-containing protein n=1 Tax=Arabis nemorensis TaxID=586526 RepID=A0A565ALH8_9BRAS
-------------------------------EEQSDSEDVDIKLGDIRRAVQCPICLGIIKKTRTVMECLHRFCRECIDKSMRLGNNECPACRKHCASRRSLRDDPNFDTFIAAL-
>UniRef90_A0A7N2R4U8/57-133 [subseq from] RING-type domain-containing protein n=3 Tax=Fagaceae TaxID=3503 RepID=A0A7N2R4U8_QUELO
---------------------------------------VVVKLSDIRKEVQCPICLGIIRKTRTVMECLHRFCRECIDKSMRLGNNECPACRTHCASRRSLRDDPKYDALISALY
>UniRef90_UPI00215EE445/104-175 [subseq from] putative E3 ubiquitin-protein ligase RING1a n=1 Tax=Mercurialis annua TaxID=3986 RepID=UPI00215EE445
--------------------------------------------PEIRKDVQCPICLGIIKKTRTVMECLHRFCRECIDKSMRLGNNECPACRTHCASRRSLRDDPNYDALIATLY
>UniRef90_A0A2P6RU36/104-179 [subseq from] Putative aminoacyltransferase, E1 ubiquitin-activating enzyme n=2 Tax=Rosa chinensis TaxID=74649 RepID=A0A2P6RU36_ROSCH
----------------------------------------LVQLADIRKDVHCPICLGIIKKTRTVMECLHRFCRECIDKSMRMGNNECPACRTHCASRRSLRDDPNYDAIIATLY
>UniRef90_UPI00053C22C9/63-139 [subseq from] putative E3 ubiquitin-protein ligase RING1a n=1 Tax=Tarenaya hassleriana TaxID=28532 RepID=UPI00053C22C9
---------------------------------------VMVNLSEIHKDVQCPICLGIIRKTRTVMECLHRFCRECIDKSMRLGNNECPACRTHCASRRSLRDDKNFDALIAYLY
>UniRef90_UPI0020302B69/27-103 [subseq from] putative E3 ubiquitin-protein ligase RING1a isoform X2 n=1 Tax=Pyrus x bretschneideri TaxID=225117 RepID=UPI0020302B69
---------------------------------------VIVKLAEIRKEVQCPICLGIIRKTRTVMECLHRFCRECIDKSMRLGNNECPACRTHCASRRSLRDDPNYDSLIAAIY
>UniRef90_A0A438DR59/202-278 [subseq from] Putative E3 ubiquitin-protein ligase RING1a n=1 Tax=Vitis vinifera TaxID=29760 RepID=A0A438DR59_VITVI
---------------------------------------VIVKLAEIRKEVQCPICLGIIRKTRTVMECLHRFCRECIDKSMRLGNNECPACRTHCASRRSLRDDPNYDALIAALY
>UniRef90_A0A2I0IHB5/80-155 [subseq from] RING-type domain-containing protein n=4 Tax=Punica granatum TaxID=22663 RepID=A0A2I0IHB5_PUNGR
----------------------------------------LVKLSDVRKDVQCPICLGIIRKTRTVMECLHRFCRECIDKSMRMGNNECPACRTHCASRRSLRDDPNFDALIAALY
>UniRef90_A0A811RNW2/120-194 [subseq from] RING-type domain-containing protein n=1 Tax=Miscanthus lutarioriparius TaxID=422564 RepID=A0A811RNW2_9POAL
-----------------------------------------VKLVDVRKEVQCPICLGIIRKTRTVMECLHRFCRDCIDKSMRLGNNECPACRTHCASRRSLRDDPNYDALILALY
>UniRef90_A0A814JU54/16-113 [subseq from] RING-type domain-containing protein n=1 Tax=Adineta ricciae TaxID=249248 RepID=A0A814JU54_ADIRI
----------------ILYELNDYDRQRKTQTLIEDDrLQCIPAD-PVLKSLSCPICLDLFNRTMVTTTCLHRFCADCIYRWLKSENKVCPTCRKVLKSKRYLRSDIRTDSLVDM--
>UniRef90_A0A6J0MZ93/118-187 [subseq from] putative E3 ubiquitin-protein ligase RING1a isoform X1 n=3 Tax=Raphanus sativus TaxID=3726 RepID=A0A6J0MZ93_RAPSA
---------------------------------------------EIRKDVQCPICLGIIKKTRTVMECLHRFCRECIDKSMRLGNNECPACRKHCASRRSLRDDPKFDALIAAL-
>UniRef90_A0A2K1ZU37/142-213 [subseq from] RING-type domain-containing protein n=4 Tax=Populus TaxID=3689 RepID=A0A2K1ZU37_POPTR
--------------------------------------------LDIRKDVQCPICLGIIKKTRTVMECLHRFCRECIDKSMRMGNNECPACRTHCASRRSLRDDPNYDALIAALY
>UniRef90_A0A6P5X769/42-137 [subseq from] putative E3 ubiquitin-protein ligase RING1a isoform X1 n=2 Tax=Durio zibethinus TaxID=66656 RepID=A0A6P5X769_DURZI
---------------------AADESDRSPSPCNEQNQgYVLVKLSDIRKEVQCPICLGIIRKTRTVMECLHRFCRECVDKSMRMGSNECPACRTHCASRRSLRDDPNYDALIAALY
>UniRef90_C5XME8/94-168 [subseq from] RING-type domain-containing protein n=2 Tax=Andropogoneae TaxID=147429 RepID=C5XME8_SORBI
-----------------------------------------VKLAEIRKEVQCPICLGIIRKTRTVMECLHRFCRDCIDKSMRLGNNECPACRTHCASRRSLRDDPKYDALIAALY
>UniRef90_K3Z5Q0/103-179 [subseq from] RING-type domain-containing protein n=11 Tax=Paniceae TaxID=147428 RepID=K3Z5Q0_SETIT
---------------------------------------ILVKLMDVRKEVQCPICLGIIRKTRTVMECLHRFCRDCIDKSMRLGNNECPACRTHCASRRSLRDDPNYDSLILALY
>UniRef90_UPI0018AEDC8F/56-139 [subseq from] putative E3 ubiquitin-protein ligase RING1a n=1 Tax=Dioscorea cayennensis subsp. rotundata TaxID=55577 RepID=UPI0018AEDC8F
-------------------------------EAVKEE-YIIVKLSDVRKEVQCPICLGIIRKTRTVMECLHRFCRECIDKSMRLGNNECPACRTHCASRRSLRDDPNYDTLIATLY
>UniRef90_A0A0D3C7D6/463-532 [subseq from] RING-type domain-containing protein n=2 Tax=Brassica TaxID=3705 RepID=A0A0D3C7D6_BRAOL
----------------------------------------------IRTYVQCPICLGIIRKTRTFMECLHRFCQECIDKSMRFGNHECPACRKHVASRRSLRPDPKFDAFIAAIF
>UniRef90_A0A251PZY5/97-168 [subseq from] RING-type domain-containing protein n=12 Tax=Prunus TaxID=3754 RepID=A0A251PZY5_PRUPE
--------------------------------------------SEIRKDVHCPICLGIIKKTRTVMECLHRFCRECIDKSMRMGNNECPACRTHCASRRSLRDDPNYDALIAALY
>UniRef90_A0A7J7DCL4/90-161 [subseq from] Putative E3 ubiquitin-protein ligase RING1a n=3 Tax=Tripterygium wilfordii TaxID=458696 RepID=A0A7J7DCL4_TRIWF
--------------------------------------------PDIRKDVQCPICLGIIRKTRTVMECLHRFCRECIDKSMRLGNNECPACRTHCASRRSLRDDPNFDALIAVLY
>UniRef90_A0A087H1L2/114-184 [subseq from] Ubiquitin-protein ligase rnf1 2 n=1 Tax=Arabis alpina TaxID=50452 RepID=A0A087H1L2_ARAAL
--------------------------------------------GEIRKDVQCPICLGIIKKTRTVMECLHRFCRECIDKSMRLGNNECPACRKHCASRRSLRDDPKFDALIAAL-
>UniRef90_UPI0010A577AC/90-164 [subseq from] putative E3 ubiquitin-protein ligase RING1a n=1 Tax=Prosopis alba TaxID=207710 RepID=UPI0010A577AC
-----------------------------------------VELLEIRKDVQCPICLGIIKKTRTVMECLHRFCRECIDKSMRLGNNECPACRTHCASRRSLRDDPNYDSLIAALY
>UniRef90_A0A1S2XFN8/123-199 [subseq from] putative E3 ubiquitin-protein ligase RING1a isoform X2 n=2 Tax=Cicer arietinum TaxID=3827 RepID=A0A1S2XFN8_CICAR
---------------------------------------VYVELQDIRKDVQCPICLGIIKKTRTVMECLHRFCRECIDKSMRLGNNECPACRTHCASRRSLRDDPNYDGLIATLY
>UniRef90_A0A6P5XDW8/103-173 [subseq from] putative E3 ubiquitin-protein ligase RING1a n=1 Tax=Durio zibethinus TaxID=66656 RepID=A0A6P5XDW8_DURZI
---------------------------------------------EIRKDVQCPICLGIIKKTRTVMECLHRFCRECIDKSMRLGNNECPACRTHCASRRSLRDDPNYDALIAALY
>UniRef90_R0GLL7/106-194 [subseq from] RING-type domain-containing protein n=2 Tax=Capsella rubella TaxID=81985 RepID=R0GLL7_9BRAS
---------------------------RSPSSMSADQPEFMeIGLGEIRKDVQCPICLGIIKKTRTVMECLHRFCRECIDKSMRLGNNECPACRKHCASRRSLRDDPKFDSLIAAL-
>UniRef90_UPI0009E1CA06/76-153 [subseq from] putative E3 ubiquitin-protein ligase RING1b n=1 Tax=Phalaenopsis equestris TaxID=78828 RepID=UPI0009E1CA06
--------------------------------------YILVQLEDVSKEVQCSICLGVIRKTRTVMECLHRFCRECIDKAMRLGNKECPTCRTHCPSRRWLRDDPNFDALIAALY
>UniRef90_UPI001C256EF5/63-138 [subseq from] putative E3 ubiquitin-protein ligase RING1a n=1 Tax=Salvia splendens TaxID=180675 RepID=UPI001C256EF5
----------------------------------------TVKLGEIRKEVQCPICLGIIRKTRTVMECLHRFCRECIDKSMRLGNNECPACRTHCASRRSLRDDPNYDALIATLY
>UniRef90_A0A072VC32/116-188 [subseq from] Putative aminoacyltransferase, E1 ubiquitin-activating enzyme n=2 Tax=Medicago truncatula TaxID=3880 RepID=A0A072VC32_MEDTR
-------------------------------------------LSDIRKDVQCPICLGIIKKTRTVMECLHRFCRECIDKSMRLGNNECPACRTHCASRRSLRDDPNYDALIATLY
>UniRef90_A0A251VKM0/41-117 [subseq from] Putative zinc finger, RING/FYVE/PHD-type n=3 Tax=Helianthus annuus TaxID=4232 RepID=A0A251VKM0_HELAN
---------------------------------------ILVKLAEIRKEVQCPICLGIIRKTRTVMECLHRFCRECIDKSMRMGNNECPACRAHCASRRSLRDDPNYDALIALLY
>UniRef90_A0A2J6M625/67-142 [subseq from] RING-type domain-containing protein n=2 Tax=Lactuca sativa TaxID=4236 RepID=A0A2J6M625_LACSA
----------------------------------------LIKLAEIRKEVQCPICLGIIRKTRTVMECLHRFCRECIDKSMRLGNNECPACRAHCASRRSLRDDPNYDALIAVLY
>UniRef90_UPI00053BBB30/92-166 [subseq from] putative E3 ubiquitin-protein ligase RING1b n=4 Tax=Camelina sativa TaxID=90675 RepID=UPI00053BBB30
----------------------------------------DIDLADIRRDVQCSICLGIIRKTRTVMECLHRFCQECIDKSMRLGNNECPTCRKHCASRRSLRDDPNFDAFIATL-
>UniRef90_A0A2K5I9Z5/25-76 [subseq from] RING-type E3 ubiquitin transferase n=1 Tax=Colobus angolensis palliatus TaxID=336983 RepID=A0A2K5I9Z5_COLAP
------------------------------------KTEIVVSPRSLHSELMCPICLDMLKNIMTTKECLHRFCADGIIISLQRGKKQ----------------------------
>UniRef90_A0A2T7DFQ0/6-77 [subseq from] RING-type domain-containing protein n=4 Tax=Panicum TaxID=4539 RepID=A0A2T7DFQ0_9POAL
--------------------------------------------AEIRKEVQCPICLGIIRKTRTVMECLHRFCRDCIDKSMRLGNNECPACRTHCASRRSLRDDPNYDALIAALY
>UniRef90_A0A5C7HE50/51-125 [subseq from] RING-type domain-containing protein n=1 Tax=Acer yangbiense TaxID=1000413 RepID=A0A5C7HE50_9ROSI
-----------------------------------------VELPDIRKDVQCPICLGIIKKTRTVMECLHRFCRECIDKSMRLGNNECPACRTHCASRRSLRDDPNYDALIAALY
>UniRef90_A0A6A4NG15/87-175 [subseq from] Putative aminoacyltransferase, E1 ubiquitin-activating enzyme n=1 Tax=Lupinus albus TaxID=3870 RepID=A0A6A4NG15_LUPAL
----------------------------TPSSDSDDKSEFVyIELQEVRKDVQCPICLGIIKKTRTVMECLHRFCRECIDKSMRLGNNECPACRTHCASRRSLRDDLNYDALIASLY
>UniRef90_A0A7J6E0X7/112-183 [subseq from] RING-type domain-containing protein n=4 Tax=Cannabis sativa TaxID=3483 RepID=A0A7J6E0X7_CANSA
--------------------------------------------PEIRKDVQCPICLGIIKKTRTVMECLHRFCRECIDKSMRMGNNECPACRTHCASRRSLRDDPNYDALIAILY
>UniRef90_A0A811NSQ7/95-170 [subseq from] RING-type domain-containing protein n=2 Tax=Andropogoneae TaxID=147429 RepID=A0A811NSQ7_9POAL
----------------------------------------LVKLADIRKEVQCPICLGIIRKTRTVMECLHRFCRDCIDKSMRLGNNECPACRTHCASRRSLRDDPKYDALIAALY
>UniRef90_V4L9Y2/93-176 [subseq from] RING-type domain-containing protein n=1 Tax=Eutrema salsugineum TaxID=72664 RepID=V4L9Y2_EUTSA
-------------------------------EELSESEYMDIELGDIRRDVQCPICLGIIKKTRTVMECLHRFCRECIDKSMRLGNNECPACRKHCASRRSLRDDPKFDAFIAAL-
>UniRef90_V4LQ39/131-199 [subseq from] RING-type domain-containing protein n=2 Tax=Eutrema salsugineum TaxID=72664 RepID=V4LQ39_EUTSA
----------------------------------------------IRKDVQCPICLGIIKKTRTVMECLHRFCRECIDKSMRLGNNECPACRKHCASRRSLRDDPKFDALIAAL-
>UniRef90_A0A0D2VAT8/58-134 [subseq from] RING-type domain-containing protein n=1 Tax=Gossypium raimondii TaxID=29730 RepID=A0A0D2VAT8_GOSRA
---------------------------------------VIVKLSDVRKEVQCPICLGIIRKTRTVMECLHRFCRECIDKSMRMGNNECPACRTHCASRRSLRDDPNYDSLIAALY
>UniRef90_A0A8S0PMY1/39-114 [subseq from] E3 ubiquitin- ligase RING1a isoform X2 n=1 Tax=Olea europaea subsp. europaea TaxID=158383 RepID=A0A8S0PMY1_OLEEU
----------------------------------------IVKLSEIRKEVQCPICLGIIRKTRTVMECLHRFCRECIDKSMRLGNNECPACRTHCASRRSLRDDPNYDALIAALY
>UniRef90_UPI001CC35574/54-129 [subseq from] putative E3 ubiquitin-protein ligase RING1a isoform X1 n=3 Tax=Telopea speciosissima TaxID=54955 RepID=UPI001CC35574
----------------------------------------MVRLSDIRKEVQCPICLGIIRKTRTVMECLHRFCRECIDKSMRLGNNECPACRTHCASRRSLRDDPNYDSLIAALY
>UniRef90_A0A6N2B891/61-134 [subseq from] RING-type domain-containing protein n=10 Tax=Solanum TaxID=4107 RepID=A0A6N2B891_SOLCI
------------------------------------------RLSEIRKEVQCPICLGIIRKTRTVMECLHRFCRECIDKSMRMGNNECPACRTHCASRRSLRDDPNYDALIAFLY
>UniRef90_A0A8T3B776/78-153 [subseq from] RING-type domain-containing protein n=3 Tax=Dendrobium TaxID=37818 RepID=A0A8T3B776_DENNO
---------------------------------------VLVKLEDVSKEVECPLCFEIIRKTRAFMECLHRFCKECIDKAMRVGNKECPVCRTRCATRRSLRDDPNFDALIAAL-
>UniRef90_A0A7S1CG34/29-121 [subseq from] RING-type E3 ubiquitin transferase (Fragment) n=1 Tax=Bicosoecida sp. CB-2014 TaxID=1486930 RepID=A0A7S1CG34_9STRA
-------------------GLNDFDTERPLRPAVTDDTTVEVDMEKVSKELVCPICLSLVKDAQCVQECLHRFCSDCIHKCLRN-KRQCPACRKTVPSRRSLRRDERFDTLLS---
>UniRef90_A0A484K9L9/65-136 [subseq from] RING-type domain-containing protein n=3 Tax=Cuscuta sect. Cleistogrammica TaxID=1824901 RepID=A0A484K9L9_9ASTE
--------------------------------------------SEIRKEVQCPICLGIIRKTRTVMECLHRFCRECIDKSMRMGNNECPACRTHCASRRSLRDDPNYDALIAILY
>UniRef90_A0A6M2D6R9/6-105 [subseq from] RING-type E3 ubiquitin transferase n=3 Tax=Rhipicephalus microplus TaxID=6941 RepID=A0A6M2D6R9_RHIMP
---------------SDHWQLNDYERQRHHQKLIKDDTMVVpLHEDSFRRDFKCCICFGLLRNAVATTECLHRFCEECITKALRKCNKECPICRTRISSRRSLRRDHRMDILVAS--
>UniRef90_A0A4Y7L8R0/106-180 [subseq from] RING-type domain-containing protein n=5 Tax=Magnoliopsida TaxID=3398 RepID=A0A4Y7L8R0_PAPSO
-----------------------------------------VKLSDIRKEVQCPICLGIIRKTRTVMECLHRFCRECIDKSMRLGNNECPACRTHCASRRSLRDDPNYDALIAAIY
>UniRef90_A0A2C9UV30/179-249 [subseq from] RING-type domain-containing protein n=1 Tax=Manihot esculenta TaxID=3983 RepID=A0A2C9UV30_MANES
---------------------------------------------DIRKDVQCPICLGIIKKTRTVMECLHRFCRECIDKSMRLGNNECPACRTHCASRRSLRDDPNYDALIAALY
>UniRef90_A0A2P2KC92/19-93 [subseq from] Putative E3 ubiquitin-protein ligase RING1a n=2 Tax=Rhizophora mucronata TaxID=61149 RepID=A0A2P2KC92_RHIMU
-----------------------------------------VKLSEIRREVQCPICLGIIRKTRTVMECLHRFCRECIDKSMRLGNNECPACRTHCASRRSLRDDPNYDALIAALY
>UniRef90_W4FTZ5/40-136 [subseq from] RING-type E3 ubiquitin transferase n=3 Tax=Aphanomyces astaci TaxID=112090 RepID=W4FTZ5_APHAT
------------------DELTLYDMFRQPRPLATTPL--TVPPTLLQSEMQCPVCLGIVRNATVIKSCLHRFCDKCLNECLRSGIKECPSCRAVIGPKRsSLRRDETFDKLVATIY
>UniRef90_S8CS93/64-139 [subseq from] RING-type domain-containing protein (Fragment) n=1 Tax=Genlisea aurea TaxID=192259 RepID=S8CS93_9LAMI
----------------------------------------TVKLAEVRKEVQCPICLGIIRKTRTVMECLHRFCRECIDKSMRLGNNECPACRTHCASRRSLRDDPNYDTLIATLY
>UniRef90_A0A0G4GJV3/96-166 [subseq from] RING-type E3 ubiquitin transferase n=1 Tax=Chromera velia CCMP2878 TaxID=1169474 RepID=A0A0G4GJV3_9ALVE
--------------------------------------------GTLDKELVCPICLGYLKQTVTIKACLHRFCAECIEKCLRSGGRECPQCRFRIGSRRECRPDPIYDGMVRRL-
>UniRef90_A0A7I8K963/98-174 [subseq from] RING-type domain-containing protein n=1 Tax=Spirodela intermedia TaxID=51605 RepID=A0A7I8K963_SPIIN
---------------------------------------VLVELADIRREVQCPICLGIIRKTRTVMDCLHRFCRECIDRSMRLGNNECPACRTHCASRRSLRDDPNYDALIAALY
>UniRef90_V4UEJ9/89-165 [subseq from] RING-type domain-containing protein n=6 Tax=Citrus TaxID=2706 RepID=V4UEJ9_CITCL
---------------------------------------VIVKLSDIRKEVQCPICLGIIRKTRTVMECLHRFCRECIDKAMRLGNNECPACRTHCASRRSLRDDLNYDALIAALY
>UniRef90_A0A6J1D7I6/102-175 [subseq from] putative E3 ubiquitin-protein ligase RING1a n=1 Tax=Momordica charantia TaxID=3673 RepID=A0A6J1D7I6_MOMCH
------------------------------------------ELSGIRRDVQCPICLGIIKKTRTVMECLHRFCRECIDKSMRLGNNECPACRTHCASRRSLRDDPNYDALIAALY
>UniRef90_A0A1J7GNL6/117-207 [subseq from] RING-type domain-containing protein n=2 Tax=Lupinus angustifolius TaxID=3871 RepID=A0A1J7GNL6_LUPAN
--------------------------DETPSSESDDKSEFIyIELQEVRKDVQCPICLGIIKKTRTVMECLHRFCRECIDKSMRLGNNECPACRTHCASRRSLRDDLNYDALIASLY
>UniRef90_A0A2P6N3C1/40-110 [subseq from] RING-type domain-containing protein n=1 Tax=Planoprotostelium fungivorum TaxID=1890364 RepID=A0A2P6N3C1_9EUKA
---------------------------------------------TIQVQITCPICLGILRQTHTMMECLHRFCAECIEKSLRLGRKECPACRVKCISRRQLRADPRFDRIISAVY
>UniRef90_A0A388K6C2/10-90 [subseq from] RING-type domain-containing protein n=1 Tax=Chara braunii TaxID=69332 RepID=A0A388K6C2_CHABU
-----------------------------------ERREMLICLSDLRKETECPICLGIIRKTRTVMECLHRFCRECIDKAMRIGNNECPACRVHCASRRSLRADPNFDSLIAALY
>UniRef90_UPI001036606D/85-160 [subseq from] putative E3 ubiquitin-protein ligase RING1a isoform X1 n=3 Tax=Camellia sinensis TaxID=4442 RepID=UPI001036606D
----------------------------------------LVELPALRTYVQCPICLGIIKKTRTVMECLHRFCRECIDKSMRMGNNECPACRTHCASRRSLRDDPRFDALIDILY
>UniRef90_A0A0K9Q3E3/98-168 [subseq from] E3 ubiquitin-protein ligase RING1 n=1 Tax=Zostera marina TaxID=29655 RepID=A0A0K9Q3E3_ZOSMR
---------------------------------------------DIRKEVQCPICLGIIRKTRTVMECLHRFCRECIDKSMRVGNKECPACRTHCPSRRSLRDDPNYDSLIAALY
>UniRef90_A0A6I9QJ87/81-156 [subseq from] putative E3 ubiquitin-protein ligase RING1a isoform X2 n=3 Tax=Arecaceae TaxID=4710 RepID=A0A6I9QJ87_ELAGV
----------------------------------------LVKLMDLRKEVQCPICLGIIRKTRTVMECLHRFCRECIDKSMRLGNNECPACRTHCASRRSLRDDPNYDTLIAALY
>UniRef90_A0A6J1IQZ1/51-126 [subseq from] putative E3 ubiquitin-protein ligase RING1a isoform X1 n=13 Tax=Cucurbita TaxID=3660 RepID=A0A6J1IQZ1_CUCMA
----------------------------------------AVKLSDIRRDVQCPICLGIIRKTRTVMECLHRFCRECIDKSMRLGNNECPACRTHCASRRSLRDDPNFDTLIAVLY
>UniRef90_A0A2J6K8W5/53-137 [subseq from] RING-type domain-containing protein n=3 Tax=Lactuca sativa TaxID=4236 RepID=A0A2J6K8W5_LACSA
--------------------------------SSSDKDEFVyVKLADVRKEVQCPICLGIIRKTRKVMECLHRFCRECIDKSMRLGNNECPACRAHCASRRSLRDDPNYDALIALLY
>UniRef90_A0A835FLR0/132-203 [subseq from] RING-type domain-containing protein n=3 Tax=Digitaria exilis TaxID=1010633 RepID=A0A835FLR0_9POAL
--------------------------------------------ADIRKEVQCPICLGIIRKTRTVMECLHRFCRDCIDKSMRLGNNECPACRTHCASRRSLRDDPNYDAMIAVLY
>UniRef90_A0A118K0M6/98-173 [subseq from] Zinc finger, RING/FYVE/PHD-type (Fragment) n=9 Tax=Cynara cardunculus var. scolymus TaxID=59895 RepID=A0A118K0M6_CYNCS
----------------------------------------LVKLAEIRKEVQCPICLGIIRKTRTVMECLHRFCRECIDKSMRLGNNECPACRAHCASRRSLRDDPNYDALIAVLY
>UniRef90_A0A5N6M5S0/64-139 [subseq from] RING-type domain-containing protein n=1 Tax=Mikania micrantha TaxID=192012 RepID=A0A5N6M5S0_9ASTR
----------------------------------------YVNLAEVRKDVQCPICLGIIRKTRKVMECLHRFCRECIDKSMRLGNNECPACRAHCASRRSLRDDPNFDALIALLY
>UniRef90_A0A6J1KR01/37-126 [subseq from] putative E3 ubiquitin-protein ligase RING1a isoform X1 n=9 Tax=Cucurbita TaxID=3660 RepID=A0A6J1KR01_CUCMA
---------------------------RCPSSSQGDMDEfIAVKLSDIRREVQCPICLGIIRKTRTVMECLHRFCRECIDKSMRLGNNECPACRTHCASRRSLRDDPNYDTLIAVLY
>UniRef90_UPI00053C9E2A/120-190 [subseq from] putative E3 ubiquitin-protein ligase RING1a n=1 Tax=Tarenaya hassleriana TaxID=28532 RepID=UPI00053C9E2A
--------------------------------------------ADVRKDVQCPICLGIIRKTRTVMECLHRFCRECIDKSMRLGNNECPACRKHCASRRSLRDDPKFDALIAAL-
>UniRef90_A0A6P9E7D7/17-90 [subseq from] putative E3 ubiquitin-protein ligase RING1a isoform X1 n=9 Tax=Juglandaceae TaxID=16714 RepID=A0A6P9E7D7_JUGRE
------------------------------------------KLSDIRKEVQCPICLGIIRKTRTVMECLHRFCRECIDKSMRMGNNECPACRTHCASRRSLRDDPNYDALIAALY
>UniRef90_A0A2P6Q4B1/57-131 [subseq from] Putative aminoacyltransferase, E1 ubiquitin-activating enzyme n=3 Tax=Rosoideae TaxID=171638 RepID=A0A2P6Q4B1_ROSCH
-----------------------------------------VRLSEIRKEVQCPICLGIIRKTRTVMECLHRFCRECIDKSMRLGNNECPACRTHCASRRSLRDDPKYDALIAAIY
>UniRef90_A0A6J0KX80/70-139 [subseq from] putative E3 ubiquitin-protein ligase RING1b n=1 Tax=Raphanus sativus TaxID=3726 RepID=A0A6J0KX80_RAPSA
--------------------------------------------EDIRKYVQCPICLGIIRKTRTVMGCLHRFCQECIDKSMRFGNHECPACRKHCASRRSLRPDPKFDAFIAA--
>UniRef90_UPI001262B357/75-150 [subseq from] putative E3 ubiquitin-protein ligase RING1a n=3 Tax=Anacardiaceae TaxID=4011 RepID=UPI001262B357
----------------------------------------LVKLSDIRKEVQCPICLGIIRKTRTVMECLHRFCRECIDKAMRMGNNECPSCRTHCASRRSLRDDLNYDALIAALY
>UniRef90_A0A103XF37/51-138 [subseq from] RING-type domain-containing protein n=6 Tax=Cynara cardunculus var. scolymus TaxID=59895 RepID=A0A103XF37_CYNCS
-----------------------------PSSSCSDKDEYVfVKLADVRKEVQCPICLGIIRKTRKVMECLHRFCRECIDKSMRLGNNECPACRAHCASRRSLRDDPNYDALIAILY
>UniRef90_A0A251S9C6/63-137 [subseq from] Putative RING 1B n=4 Tax=Helianthus annuus TaxID=4232 RepID=A0A251S9C6_HELAN
-----------------------------------------VKLAEVRKDVQCPICLGIIRKTRKVMECLHRFCRECIDKSMRMGNNECPACRAHCASRRSLRDDPNFDALIALLY
>UniRef90_A0A833XZC8/11-83 [subseq from] RING-type domain-containing protein n=7 Tax=Juglandaceae TaxID=16714 RepID=A0A833XZC8_JUGRE
------------------------------------------KLSDIRKEVQCPICLGIIRKTRTVMECLHRFCRECIDKSMRLGNNECPACRTHCASRRSLRDDPNYDALIAAL-
>UniRef90_R0ISF0/91-166 [subseq from] RING-type domain-containing protein n=1 Tax=Capsella rubella TaxID=81985 RepID=R0ISF0_9BRAS
---------------------------------------IDVDLADIRREVQCPICLGIIKKTRTVMECLHRFCQECIDKSMRLGNNECPTCRKHCASRRSLREDKLFDAFIATL-
>UniRef90_UPI0018F7ED07/59-132 [subseq from] putative E3 ubiquitin-protein ligase RING1b n=1 Tax=Tripterygium wilfordii TaxID=458696 RepID=UPI0018F7ED07
-----------------------------------------IKYADIREDVLCPICLGIIRKTKTMMECMHRFCGECIEKAMRLGNNECPSCRRHCPSRRAFREDPNFDALVALL-
>UniRef90_UPI001FB13BD7/76-146 [subseq from] putative E3 ubiquitin-protein ligase RING1a n=1 Tax=Impatiens glandulifera TaxID=253017 RepID=UPI001FB13BD7
---------------------------------------------ALRSYVQCPICLGIIKKTRTVMECLHRFCRECIDKSMRMGNNECPACRTHCASRRSLRDDPRFDAMIAVLY
>UniRef90_A0A2R6PGG7/92-166 [subseq from] E3 ubiquitin-protein like n=1 Tax=Actinidia chinensis var. chinensis TaxID=1590841 RepID=A0A2R6PGG7_ACTCC
-----------------------------------------VQLQTLRTCVQCPICLGIIKKTRTVMECLHRFCRACIDKSMRLGNNECPACRKHCASRRSLRDDPEFDALIEILY
>UniRef90_A0A7J7H5Z3/85-156 [subseq from] RING-type domain-containing protein n=2 Tax=Camellia sinensis TaxID=4442 RepID=A0A7J7H5Z3_CAMSI
--------------------------------------------PALRTYVQCPICLGIIKKTRTVMECLHRFCRECIDKSMRMGNNECPACRTHCASRRSLRDDPRFDAMIESLY
>UniRef90_UPI001CC66104/114-184 [subseq from] putative E3 ubiquitin-protein ligase RING1a isoform X2 n=2 Tax=Manihot esculenta TaxID=3983 RepID=UPI001CC66104
---------------------------------------------EVRKDVQCPICLGIIKKTRTVMECLHRFCRECIDKSMRLGNNECPACRTHCASRRYLRDDPNYDALIAALY
>UniRef90_UPI00216E7EA1/58-132 [subseq from] putative E3 ubiquitin-protein ligase RING1a isoform X1 n=2 Tax=Pisum sativum TaxID=3888 RepID=UPI00216E7EA1
-----------------------------------------IKLSDVRKEVQCPICLGIIRKTRTVMECLHRFCRECIDKSMRLGNNECPACRTHCASRRSLRDDPSYDALIAVMY
>UniRef90_A0A068TVY6/74-150 [subseq from] RING-type domain-containing protein n=8 Tax=Coffea TaxID=13442 RepID=A0A068TVY6_COFCA
---------------------------------------IIMKLSEIRKEVQCPICLGIIRKTRTVMECLHRFCRECIDKSMRLGNNECPACRTHCASRRSLRDDPKYDALIAALY
>UniRef90_A0A7S4UPT0/171-245 [subseq from] RING-type domain-containing protein n=2 Tax=Guillardia theta TaxID=55529 RepID=A0A7S4UPT0_GUITH
-----------------------------------------IPARILNAELTCPICLSIVRSTHTFMECLHRFCQECIEKYLRLGQKECPKCRVKVSSRRALRADPQFDKLIQAFY
>UniRef90_A0A811QUD4/99-172 [subseq from] RING-type domain-containing protein n=1 Tax=Miscanthus lutarioriparius TaxID=422564 RepID=A0A811QUD4_9POAL
------------------------------------------KLADILKEVQCPICLGIIRKTRTVMECLHWFCRDCIDKSMRLGNNECPACRTHCASRRSLRDDPKYDALIAALY
>UniRef90_K7LAP4/37-112 [subseq from] RING-type domain-containing protein n=4 Tax=Glycine subgen. Soja TaxID=1462606 RepID=K7LAP4_SOYBN
----------------------------------------SVDLDDIRKDVECPICLGIIRNTRVVMECMHRFCRDCIEKSFRLGNNECPACRTHCSSRRSLREDPNFDNLIGLLY
>UniRef90_A0A7S4KLC9/20-91 [subseq from] RING-type domain-containing protein n=1 Tax=Paramoeba aestuarina TaxID=180227 RepID=A0A7S4KLC9_9EUKA
-----------------------------------------IPMKALNSDFSCPVCLGIIKSAMVVTQCMHRFCEECISNSLRLGNKECPKCRAKCASKRHLRPDHAFDKLLL---
>UniRef90_A0A5C7GRJ7/71-145 [subseq from] RING-type domain-containing protein n=1 Tax=Acer yangbiense TaxID=1000413 RepID=A0A5C7GRJ7_9ROSI
-----------------------------------------VKLSDIRKEVQCPICLGIIRKTRTVMECLHRFCRECIDKAMRLGNNECPACRTHCASRRSLRDDVNYDALIAALY
>UniRef90_UPI0009011ECB/87-156 [subseq from] putative E3 ubiquitin-protein ligase RING1a n=1 Tax=Camelina sativa TaxID=90675 RepID=UPI0009011ECB
---------------------------------------------EIRKDVQCPICLGIIRKTRTVMECLHRFCQECIDKSMRLGNNECPACRKHCASRRSLRDDPKFDSLIAAL-
>UniRef90_A0A445BY18/173-246 [subseq from] RING-type domain-containing protein n=13 Tax=Arachis TaxID=3817 RepID=A0A445BY18_ARAHY
------------------------------------------ELLEIRKDVQCPICLGIIKKTRTVMECLHRFCRECIDKSMRLGNNECPACRTHCASRRSLRDDPKYDALIAALY
>UniRef90_A0A6A3CZA8/112-183 [subseq from] Putative E3 ubiquitin-protein ligase RING1a n=3 Tax=Hibiscus syriacus TaxID=106335 RepID=A0A6A3CZA8_HIBSY
--------------------------------------------PEIRKDVQCPICLGIIKKTRTVMECLHRFCRECIDKSMRLGNNECPACRTHCASRRSLRDDPKYDALIAALY
>UniRef90_A0A2G9GTG9/4-73 [subseq from] Ubiquitin--protein ligase n=1 Tax=Handroanthus impetiginosus TaxID=429701 RepID=A0A2G9GTG9_9LAMI
----------------------------------------------IRKEVECPICLGIIRKTRTVMECLHRFCRECIDKSMRIGNNECPACRTHCASRRSLRDDPNYDALIAALY
>UniRef90_A0A6P5WI94/72-146 [subseq from] putative E3 ubiquitin-protein ligase RING1b isoform X1 n=6 Tax=Durio zibethinus TaxID=66656 RepID=A0A6P5WI94_DURZI
-----------------------------------------VKLSDIRKEVQCPICLGIIRKTRTVMECLHRFCRACIDKSMRMGNNECPACRTHCASRRSLRDDPNYDALIAALY
>UniRef90_A0A2R6X6G1/19-93 [subseq from] RING-type domain-containing protein n=1 Tax=Marchantia polymorpha TaxID=3197 RepID=A0A2R6X6G1_MARPO
-----------------------------------------VCLSEIRKEMQCPICLGIIRKTRTVMECLHRFCRECIDKSMRLGNNECPACRTHCASRRSLRDDPKFDSLIAALY
>UniRef90_A0A024TAH0/42-136 [subseq from] RING-type E3 ubiquitin transferase n=1 Tax=Aphanomyces invadans TaxID=157072 RepID=A0A024TAH0_9STRA
--------------------LTLYDIFRQPRRQATAAL--TISPTLVHAEMQCPICLGIIRDAVVIKTCLHRFCDKCLKECLRSGIKECPSCRAPIGPKRSsIGRDVSFDQLIAAVY
>UniRef90_A0A2P5DNI0/102-172 [subseq from] TNF receptor-associated factor n=2 Tax=Cannabaceae TaxID=3481 RepID=A0A2P5DNI0_TREOI
---------------------------------------------DIRRDVQCPICLGIIKKTRTVMECLHRFCRECIDKSMRMGNNECPACRTHCASRRSLRDDPNYDNLIALLY
>UniRef90_UPI000DECAD90/18-88 [subseq from] putative E3 ubiquitin-protein ligase RING1a isoform X1 n=3 Tax=Arachis hypogaea TaxID=3818 RepID=UPI000DECAD90
---------------------------------------------EIRKDVQCPICLGIIKKTRTVMECLHRFCRECIDKSMRLGNNECPACRTHCASRRSLRDDPKYDALIAALY
>UniRef90_A0A0W8CJQ2/43-142 [subseq from] RING-type E3 ubiquitin transferase n=5 Tax=Phytophthora TaxID=4783 RepID=A0A0W8CJQ2_PHYNI
-------------------DCTLFDIYCQPRAPVTDpNVTKTLSIQQLNADLTCPICRGIMKDTMVVMGCLHRFCGECILAVMLDpqSKNECPNCRTHIPTKRSLRPDSNFDALIHTIY
>UniRef90_A0A8J5JE75/53-150 [subseq from] RING-type domain-containing protein n=1 Tax=Phytophthora aleatoria TaxID=2496075 RepID=A0A8J5JE75_9STRA
-----------------VHDCTLFDIYRQPRAPVTDlNATKTLSVRQLNGAFKCPICQGIIKETMVVMDCLHRFCGECISIAIRQSKRECPCM--HIPSKRSLRPDTNFDARIRMIY
>UniRef90_A0A0K9PR13/11-85 [subseq from] E3 ubiquitin-protein ligase RING1 n=1 Tax=Zostera marina TaxID=29655 RepID=A0A0K9PR13_ZOSMR
-----------------------------------------VKLVDIRKEVQCPICLGIIRKTRTVMECLHRFCRECIDKSMRLGNNECPACRTHCASRRSLRDDPKYDALIAALY
>UniRef90_UPI00053CA4D5/63-139 [subseq from] putative E3 ubiquitin-protein ligase RING1a n=1 Tax=Tarenaya hassleriana TaxID=28532 RepID=UPI00053CA4D5
---------------------------------------VTVNLSEVRKEVQCPICLGIIRKTRTVMECLHRFCRECIDKSMRLGNNECPACRTHCASRRSLRDDKNFDKLIAYLY
>UniRef90_A0A7S2SWT7/6-101 [subseq from] RING-type E3 ubiquitin transferase n=1 Tax=Rhizochromulina marina TaxID=1034831 RepID=A0A7S2SWT7_9STRA
--------------------LTLYETYRAPRALLAPGTVLERPSRRIDVEIRCPICLGIFRNPVVVMDCLHRFCAGCIEKYLRVGRKECPSCRIHVPTRRLLRPDDAMEAIITEIH
>UniRef90_A0A8T2QGV9/165-239 [subseq from] RING-type domain-containing protein n=2 Tax=Ceratopteris richardii TaxID=49495 RepID=A0A8T2QGV9_CERRI
-----------------------------------------VDLSDIRKDVQCPICLGIIRKTRTVMECLHRFCRECIDKSMRLGNNECPVCRTHCASRRSLRDDFNFDALIAALY
>UniRef90_A0A5J4ZBI7/70-146 [subseq from] RING-type domain-containing protein n=1 Tax=Nyssa sinensis TaxID=561372 RepID=A0A5J4ZBI7_9ASTE
---------------------------------------MVVKLSEIRKEVQCPICLGIIQKTRTVMECLHRFCRECIDKSMRLGNNECPACRTHCASRRSLRDDPNYDTLIAALY
>UniRef90_A0A445IL91/57-128 [subseq from] Putative E3 ubiquitin-protein ligase RING1a n=2 Tax=Glycine soja TaxID=3848 RepID=A0A445IL91_GLYSO
--------------------------------------------LSNLTELQCPICLGIIRKTRAVMECMHRFCKECIEKSMRLGNNECPVCRTHVASRRSLRHDQNFDTLISLLY
>UniRef90_UPI00103586ED/94-168 [subseq from] putative E3 ubiquitin-protein ligase RING1a n=1 Tax=Camellia sinensis TaxID=4442 RepID=UPI00103586ED
-----------------------------------------VKLPALRTYVQCPICLGIIKKTRTVTECLHRYCRECIDKWMRMGNKECPACRTHCASQHSLRDDPRFDALIHFLY
>UniRef90_A0A5B6ZTB0/84-157 [subseq from] Putative E3 ubiquitin-protein ligase RING1a n=1 Tax=Davidia involucrata TaxID=16924 RepID=A0A5B6ZTB0_DAVIN
-----------------------------------------VLP-EVRKDVQCPICLGIIKKTRTVMECMHRFCRECIDKSMRLGNNECPACRTHCASRRSLRDDPRYDAIIESLY
>UniRef90_A0A067C2B2/38-130 [subseq from] RING-type E3 ubiquitin transferase n=2 Tax=Saprolegnia parasitica (strain CBS 223.65) TaxID=695850 RepID=A0A067C2B2_SAPPC
------------------EDLTLYDLFRAPRPVHTSAVVAVV---DVDAELQCPICLGVLQHTTVVPACLHRFCRVCIDACLACGKHECPTCRAGIPNKRALRADATFDALVQL--
>UniRef90_A0A061A3B0/2-44 [subseq from] RING-type E3 ubiquitin transferase (Fragment) n=1 Tax=Oncorhynchus mykiss TaxID=8022 RepID=A0A061A3B0_ONCMY
-------------------------------------------------------------------------CADCIIIAFRSGNKECPTCRKKLVSKRSLRPDPNFDALISKIY
>UniRef90_UPI000B8CD448/13-91 [subseq from] putative E3 ubiquitin-protein ligase RING1a isoform X1 n=2 Tax=Carica papaya TaxID=3649 RepID=UPI000B8CD448
-------------------------------------EYVLVELSEIRKEIQCPICLGIIKKTRTAIDCLHRFCRACIEKSIRLGNNECPACHKHCASGLSLRDDPKYDALIEALY
>UniRef90_A0A2A9MD02/698-796 [subseq from] RING-type E3 ubiquitin transferase n=1 Tax=Besnoitia besnoiti TaxID=94643 RepID=A0A2A9MD02_9APIC
--------------------LSVYEATAEPR-SIQDSarldQRTTLGDSELRCDLSCPICMGIFQNVVVVKDCLHRFCADCIEKCVRTGLRECPQCRIHVASRRALRPDPTFERILNKLF
>UniRef90_A0A6G0WAP4/46-142 [subseq from] RING-type E3 ubiquitin transferase n=1 Tax=Aphanomyces euteiches TaxID=100861 RepID=A0A6G0WAP4_9STRA
------------------EELTLYDIFRQPRALVSTT--IDVPPTLLQAELQCPVCLGIIRNATVIKACLHRFCEKCLKECMRTGIKECPSCRVQIGPKRSsLGRDETFDRLVATIF
>UniRef90_A0A7S3XVN3/7-80 [subseq from] RING-type domain-containing protein (Fragment) n=1 Tax=Heterosigma akashiwo TaxID=2829 RepID=A0A7S3XVN3_HETAK
-----------------------------------------APLRPLSLELTCPVCRGLVRRATLVKECLHRFCGACIEKCLRVGNKECPTCRAHVASRRSLRADPAWDAAVRAV-
>UniRef90_A0A1D1YJU2/2-66 [subseq from] Putative E3 ubiquitin-protein ligase RING1a (Fragment) n=1 Tax=Anthurium amnicola TaxID=1678845 RepID=A0A1D1YJU2_9ARAE
---------------------------------------------------QCPICLGIIRKTRTVMECLHRFCRDCIDKSMRLGNNECPACRTHCASRRSLRDDPNYDALIAALY
>UniRef90_A0A835UUP7/93-169 [subseq from] RING-type domain-containing protein n=2 Tax=Vanilla planifolia TaxID=51239 RepID=A0A835UUP7_VANPL
---------------------------------------ILVKLTDIRKEVQCPICLGIIRKTRTVMECLHRFCRECIDKSMRLGNNECPACRTHCASRRSLRDDTNYDSLIAALY
>UniRef90_A0A7S4M4F3/25-120 [subseq from] RING-type domain-containing protein (Fragment) n=1 Tax=Vannella robusta TaxID=1487602 RepID=A0A7S4M4F3_9EUKA
--------------------LTEYDLHREPLPLVPNNEERTLILRKLNQELTCSICLCVINTCSVVRHCLHRFCHECITKYLRVGKKECPTCRGTCANQRHLRPDPRFDELVQVLY
>UniRef90_F0VLR2/678-774 [subseq from] RING-type E3 ubiquitin transferase n=1 Tax=Neospora caninum (strain Liverpool) TaxID=572307 RepID=F0VLR2_NEOCL
---------------------SVYEATAEPRRIADARLsrQTSLGESELRCDLSCPICMGIFQNVVVVKDCLHRFCADCIEKCVRTGLRECPQCRIHVASRRALRPDPTFERILNKLF
>UniRef90_UPI001FB06354/96-166 [subseq from] putative E3 ubiquitin-protein ligase RING1a n=1 Tax=Impatiens glandulifera TaxID=253017 RepID=UPI001FB06354
---------------------------------------------SLRTYVQCPICLGIIKKTRTVMECLHRFCRECIDKSMRLGNNECPACRTHCASRRSLRDDPRFDTMIEVLY
>UniRef90_UPI001FB0E070/89-158 [subseq from] putative E3 ubiquitin-protein ligase RING1a n=1 Tax=Impatiens glandulifera TaxID=253017 RepID=UPI001FB0E070
----------------------------------------------LRTYVQCPICLGIIKKTRTVMECLHRFCRECIDKSMRLGNNECPACRTHCASRRSLRDDPRFDTLIEVLY
>UniRef90_A0A5N5GAS5/82-153 [subseq from] E3 ubiquitin-protein ligase RING1a n=10 Tax=Maleae TaxID=721813 RepID=A0A5N5GAS5_9ROSA
--------------------------------------------PELRKDVHCPICLGIIKKTRTVMGCLHRFCRECIDKSMRMGNNECPACRTHCASRRSLRDDPKYDALIAALY
>UniRef90_A0A251V1S9/121-192 [subseq from] Putative RING 1A n=3 Tax=Helianthus annuus TaxID=4232 RepID=A0A251V1S9_HELAN
--------------------------------------------AEVRKDVQCPICLGIIRKTRKVMECLHRFCRECIDKSMRLGNNECPACRAHCASRRSLRDDPNFDALIALLY
>UniRef90_A0A8J5FC36/165-239 [subseq from] RING-type domain-containing protein n=2 Tax=Zingiber officinale TaxID=94328 RepID=A0A8J5FC36_ZINOF
-----------------------------------------VKVADVREIVRCPICLGIIRKTRTVMECLHRFCRECIDKSMRLGNNECPACRTHCASRRSLRDDPKYDALIAALY
>UniRef90_A0A085LN45/14-82 [subseq from] RING-type E3 ubiquitin transferase n=2 Tax=Trichuris suis TaxID=68888 RepID=A0A085LN45_9BILA
-------------------------------------------RRSLKDQFTCPICLDTLKRTVVSKECLHRFCRERIGRALRTGKRERPSCRAYLPSKRSLLPDSTFDDII----
>UniRef90_A0A1J3FPK7/162-241 [subseq from] Putative E3 ubiquitin-protein ligase RING1b (Fragment) n=2 Tax=Noccaea caerulescens TaxID=107243 RepID=A0A1J3FPK7_NOCCA
-----------------------------------QSLFLGVELAEIRRDVQCPICLGIIRKTRSVMGCLHRFCRECIDKSMRLGNNECPACRKHCASRRSLRDDPRFDAFIAAV-
>UniRef90_A0A8J5FCG2/128-197 [subseq from] RING-type domain-containing protein n=3 Tax=Zingiber officinale TaxID=94328 RepID=A0A8J5FCG2_ZINOF
----------------------------------------------VREIVRCPICLGIIRKTRTVMECLHRFCRECIDKSMRLGNNECPACRTHCASRRSLRDDPKYDALIAALY
>UniRef90_V4ZK16/636-713 [subseq from] RING-type E3 ubiquitin transferase n=15 Tax=Toxoplasma gondii TaxID=5811 RepID=V4ZK16_TOXGV
--------------------------------------QTTLGESELRCDLSCPICMGIFQNVVVVKDCLHRFCADCIEKCVRTGLRECPQCRIHVASRRALRPDPIFERILNKLF
>UniRef90_A0A5A8E458/16-110 [subseq from] RING-type E3 ubiquitin transferase n=1 Tax=Cafeteria roenbergensis TaxID=33653 RepID=A0A5A8E458_CAFRO
-------------------RLSSVALQRKPR-PLPEGREVTIQLGKLDDELRCPICRDVLKHTHVVMQCMHRFCRRCIERAVRASH-CCPFCRESIPSRRSTRPDKAFDGLIGMLY
>UniRef90_A0A2R6X6J4/50-122 [subseq from] RING-type domain-containing protein n=1 Tax=Marchantia polymorpha TaxID=3197 RepID=A0A2R6X6J4_MARPO
-----------------------------------------YRSRDIHEVMMCLICLGILRNTRTVMECLHRFCRECIDKAMRLGRKECPTYLAHCASRRSSRDDPHFDALTAA--
>UniRef90_A0A8X8XMI5/63-142 [subseq from] Uncharacterized protein n=5 Tax=Salvia TaxID=21880 RepID=A0A8X8XMI5_SALSN
----------------------------------------TVKLGEIRKEVQCPICLGMdngiIRKTRTVMECLHRFCRECIDKSMRLGNNECPACRTHCASRRSLRDDPNYDALIATLY
>UniRef90_T0RC26/39-131 [subseq from] RING-type E3 ubiquitin transferase n=1 Tax=Saprolegnia diclina (strain VS20) TaxID=1156394 RepID=T0RC26_SAPDV
-------------------DLTPYDLFRAPRP-VTTAAPLDVPVTELDAELTCPICLGVLQQTTVVPACLHRFCRGCIDACLASGKHECPSCRAGIPTKRALRADTAFDALVR---
>UniRef90_UPI001FB05561/80-149 [subseq from] putative E3 ubiquitin-protein ligase RING1a n=1 Tax=Impatiens glandulifera TaxID=253017 RepID=UPI001FB05561
---------------------------------------------ALRTYVQCPICLGIIKKTRTVMECLHRFCRACIDKSMRLGNNECPACRTHCASRRSLRDDPRFDAMIAAL-
>UniRef90_J4C480/18-120 [subseq from] RING-type domain-containing protein n=1 Tax=Theileria orientalis strain Shintoku TaxID=869250 RepID=J4C480_THEOR
---------------SLTYGLTLYEVLRApriPNQAKYEDIDATLNGSGLREEISCPICSGIVLRCVVIKTCLHRFCLNCIQKCVRIGLHECPKCRKHVPSKRFLKADPIYDSIISRI-
>UniRef90_UPI001C26D0BC/67-142 [subseq from] putative E3 ubiquitin-protein ligase RING1b n=1 Tax=Salvia splendens TaxID=180675 RepID=UPI001C26D0BC
---------------------------------------ITVSLDELRSNVQCPICLGILKNTRTVMGCLHRFCKECIDKSMRLGNMECPACRMHCASRRSLRDDLVFDKLISCV-
>UniRef90_A0A2R6PQG5/88-162 [subseq from] E3 ubiquitin-protein like n=2 Tax=Actinidia chinensis var. chinensis TaxID=1590841 RepID=A0A2R6PQG5_ACTCC
-----------------------------------------VELPALRTYVQCPICLGIIKKTRTVMECLHRFCRECIDKSMRLGNNECPACRAHCASRRSLRDDPRFNTLIEILY
>UniRef90_A0A0G4GWC7/63-136 [subseq from] RING-type E3 ubiquitin transferase n=1 Tax=Vitrella brassicaformis (strain CCMP3155) TaxID=1169540 RepID=A0A0G4GWC7_VITBC
-----------------------------------------LTGSNLNVDLTCPVCLGILTKTTTVKVCLHRFCASCIEKCLRIGKRECPTCRVHISSRRMLRSDPTFDKMVKRL-
>UniRef90_UPI001CB8B8D2/59-131 [subseq from] putative E3 ubiquitin-protein ligase RING1a n=2 Tax=Erigeron canadensis TaxID=72917 RepID=UPI001CB8B8D2
-------------------------------------------LAEVRKDVQCPICLGIIRKTRKVMECLHRFCRECIDKSMRLGNNECPACRAHCASRRSLRDDPNYDNLIAILY
>UniRef90_A9UX37/1-64 [subseq from] RING-type E3 ubiquitin transferase (Fragment) n=1 Tax=Monosiga brevicollis TaxID=81824 RepID=A9UX37_MONBE
----------------------------------------------------CAVCLNLLENTMTMKECLHRFCNDCIEKSLRLGRKECPTCRTSCPSRRSLRHDARIDGIIHALY
>UniRef90_A0A7S3ADH0/42-114 [subseq from] RING-type domain-containing protein (Fragment) n=1 Tax=Haptolina ericina TaxID=156174 RepID=A0A7S3ADH0_9EUKA
------------------------------------------GAETIERYLSCPICLSIVRQP-TATECLHRFCYDCIETALRLGKKECPSCRMPVATRRAFRRDDNFERLVHTLY
>UniRef90_A0A5N5H720/78-153 [subseq from] E3 ubiquitin-protein ligase RING1a n=3 Tax=Maleae TaxID=721813 RepID=A0A5N5H720_9ROSA
----------------------------------------FIQLQELRKDLHCPICLGIMKKTRTVMGCLHRFCRECIDKSMRLGNNECPACRAHCASRRSLRDDPKCDALIAALY
>UniRef90_A0A835ZHS7/38-134 [subseq from] RING-type E3 ubiquitin transferase n=1 Tax=Tribonema minus TaxID=303371 RepID=A0A835ZHS7_9STRA
------------------QGFSMYDIHRNPR-ALRDESEADTSsLDQMREDLKCVICQETLRSTMVFVDCLHRFCRDCITTSLRNAGKSCPSCRTACGTKRNLRADTDLDALIAVL-
>UniRef90_A0A1I7ZLB8/43-113 [subseq from] RING-type E3 ubiquitin transferase n=1 Tax=Steinernema glaseri TaxID=37863 RepID=A0A1I7ZLB8_9BILA
-------------------------------------------IENLQKELSCPICKNILQRTKITKDCMHRFCANCIVPLLRDGQKECPVCKKDFAKNGPLRDDLNYDGIIEA--
>UniRef90_UPI000B8C7309/57-136 [subseq from] putative E3 ubiquitin-protein ligase RING1a isoform X1 n=3 Tax=Carica papaya TaxID=3649 RepID=UPI000B8C7309
---------------------------------------VLVKLSELRKEVQCPICLGIIRKTRTVMECLHRFCRECIDKSMRLGhfrNNECPACRTHCASRRSLRDDPKYDALIAALY
>UniRef90_A0A085LMS4/14-82 [subseq from] RING-type E3 ubiquitin transferase n=1 Tax=Trichuris suis TaxID=68888 RepID=A0A085LMS4_9BILA
-------------------------------------------RRSLKDQFTCPICLDTLKRTVVSKECLHRFCRERIGRTLRTGKRERPSCRAYLPSKRSLLPDSTFDDII----
>UniRef90_A0A2C6KM81/69-142 [subseq from] RING-type E3 ubiquitin transferase n=1 Tax=Cystoisospora suis TaxID=483139 RepID=A0A2C6KM81_9APIC
-----------------------------------------LSQTDLRCDLSCPICLGIFQNAVVVKDCLHRFCADCIEKCVRTGLRECPQCRIHVASRRALRPDRTFDRMVRRL-
>UniRef90_A0A5N3WNB7/1-38 [subseq from] RING-type E3 ubiquitin transferase (Fragment) n=1 Tax=Muntiacus muntjak TaxID=9888 RepID=A0A5N3WNB7_MUNMU
---SPAVQTNGTQPLSKTWEHSLYELERTPQEAITDGLEIV---------------------------------------------------------------------------
>UniRef90_A0A5N3WNB7/39-58 [subseq from] RING-type E3 ubiquitin transferase (Fragment) n=1 Tax=Muntiacus muntjak TaxID=9888 RepID=A0A5N3WNB7_MUNMU
---------------------------------------------------------------------------------------------EKLVSKRSLRSDLNFDALIT---
>UniRef90_A0A151RAK9/26-87 [subseq from] E3 ubiquitin-protein ligase RING2 n=1 Tax=Cajanus cajan TaxID=3821 RepID=A0A151RAK9_CAJCA
------------------------------------------------------ICIGVIRKTRTVMECLHRFCRQCIDKAIRTGKNECPTCRAHCASRRSLRDDPNYDALISAIY
>UniRef90_UPI0018F54C80/10-65 [subseq from] uncharacterized protein LOC119976431 n=1 Tax=Scyliorhinus canicula TaxID=7830 RepID=UPI0018F54C80
----------------------------------------------WTEEAICPICLDFFTDPV-SLECGHNFCRSCITQCWEKERNSCPECRQEFP-ERNLRT------------
>UniRef90_UPI0018F54C80/524-584 [subseq from] uncharacterized protein LOC119976431 n=1 Tax=Scyliorhinus canicula TaxID=7830 RepID=UPI0018F54C80
-----------------------------------------QQEESLSEEAICPICLDFFTDPV-SLDCGHNFCRSCITQCWEKkERNSCPECRQEFP-ERNLR-------------
>UniRef90_UPI0018F54C80/758-818 [subseq from] uncharacterized protein LOC119976431 n=1 Tax=Scyliorhinus canicula TaxID=7830 RepID=UPI0018F54C80
-------------------------------------------PFEMEDDLSCSICHDLYKDPVL-LGCDHSFCRSCITQYWEEaDTNSCPVCRKEN-SSRDLRPI-----------
>UniRef90_F0Y315/2-58 [subseq from] RING-type domain-containing protein (Fragment) n=1 Tax=Aureococcus anophagefferens TaxID=44056 RepID=F0Y315_AURAN
-----------------------------------------------------------LHKTKIVMECLHRFCSECIQKCLRVGKNECPSCRIHVPSRRSLRPDPNFDALISKIY
>UniRef90_A0A329SNK5/53-149 [subseq from] RING-type E3 ubiquitin transferase n=1 Tax=Phytophthora cactorum TaxID=29920 RepID=A0A329SNK5_9STRA
-----------------VHDCTLFDIYRQPRAPVTDPnATKTLSVRQLNDAFKCPICQGIIKETMVVMDCLHRFCGECISIAIRQSKRECPCM--HIPSKCSLRPDTNFDARIRMI-
>UniRef90_A0A328DJ96/99-175 [subseq from] RING-type domain-containing protein n=3 Tax=Cuscuta sect. Cleistogrammica TaxID=1824901 RepID=A0A328DJ96_9ASTE
---------------------------------------ISVSRSAIRGNVQCPICLGIIKRTRVVMGCQHRFCKECIDKSMRLGNNECPACRIHCASRRSLRDDPRFDALIKAIF
>UniRef90_A0A0M0K1T9/50-121 [subseq from] RING-type E3 ubiquitin transferase n=1 Tax=Chrysochromulina tobinii TaxID=1460289 RepID=A0A0M0K1T9_9EUKA
-------------------------------------------IAALNVELRCPICLRLMRDPVAT-ECLHRFCKDCIEKCQRQAQKQCPSCRKPIATRRSLRPDPSMKRLIAKLY
>UniRef90_A0A1D1V790/7-78 [subseq from] RING-type E3 ubiquitin transferase n=1 Tax=Ramazzottius varieornatus TaxID=947166 RepID=A0A1D1V790_RAMVA
-----------------LWDLTPYELDRQPHLLSQDNDAVIrTTGRLLESELQCAICLDVLRKTMTTKECLHRFCDECIRQALRNGNKA----------------------------
>UniRef90_UPI0018F4DF79/8-67 [subseq from] LOW QUALITY PROTEIN: uncharacterized protein LOC119976467 n=1 Tax=Scyliorhinus canicula TaxID=7830 RepID=UPI0018F4DF79
--------------------------------------------QSLTEETICPICLDFFADPVI-LGCGHNFCRSCISQCWEKkEINSCPECREAF-PERNLRAN-----------
>UniRef90_UPI0018F4DF79/716-775 [subseq from] LOW QUALITY PROTEIN: uncharacterized protein LOC119976467 n=1 Tax=Scyliorhinus canicula TaxID=7830 RepID=UPI0018F4DF79
------------------------------------------QVQSLAEETICPICLDFFTDPV-TLDCGHNFCRSCISQCWEKkEINSCPECREEFP-ERNLR-------------
>UniRef90_UPI0018F4DF79/1056-1130 [subseq from] LOW QUALITY PROTEIN: uncharacterized protein LOC119976467 n=1 Tax=Scyliorhinus canicula TaxID=7830 RepID=UPI0018F4DF79
-----------------------------NQEVLSVNMASIQQVQSLAEETICPICLDFFTDPV-TLDCGHNFCRSCISQCWEKkEINSCPECREEFP-ERNLRAN-----------
>UniRef90_A0A6D2J5V7/98-173 [subseq from] RING-type domain-containing protein n=1 Tax=Microthlaspi erraticum TaxID=1685480 RepID=A0A6D2J5V7_9BRAS
------------------------------------GVEL----TEIRRDVQCPICLGIIRKTRSVMGCLHRFCQECIDKSMRLGNNECPACRKHCASRRSLRDDLRFDAIIASVF
>UniRef90_A0A8J5GFQ7/100-185 [subseq from] RING-type domain-containing protein n=4 Tax=Zingiber officinale TaxID=94328 RepID=A0A8J5GFQ7_ZINOF
-----------------------------------DGF-IFVKLADIRKEVQCPICLvcysfpGIIRKTRTVMECLHRFCRECIDKSMRLGNNECPACRTHCASRRSLRDDPNYDALIAALY
>UniRef90_A0A0D2WIE8/23-119 [subseq from] RING-type domain-containing protein n=2 Tax=Capsaspora owczarzaki (strain ATCC 30864) TaxID=595528 RepID=A0A0D2WIE8_CAPO3
------------------MRLDAYEEQRSvPIPTIADNRRATI-PLT-FAPLQCPVCLCLIQNAHGNIECLHRFCEECITSAVRMGPKQCPSCRGSLPTRRSLRHDSNLDQLVAAMY
>UniRef90_K7M0C4/133-201 [subseq from] RING-type domain-containing protein n=2 Tax=Glycine subgen. Soja TaxID=1462606 RepID=K7M0C4_SOYBN
-----------------------------------------------LKELRCPICLGILRKTKAVMECMHRFCGKCIEKSMRLSNNECPVCRVHCPSRRSLRDDPNFDNIIAAIY
>UniRef90_A0A068U5N2/28-101 [subseq from] RING-type domain-containing protein n=2 Tax=Coffea TaxID=13442 RepID=A0A068U5N2_COFCA
------------------------------------------VRGALRTNVQCPICLGIIKKTRTVMGCLHRFCQECIDKSMRIGNNECPACRIHCSSRRSLRVDLDYDALIEAIY
>UniRef90_A0A485KLA2/36-132 [subseq from] RING-type E3 ubiquitin transferase n=1 Tax=Aphanomyces stellatus TaxID=120398 RepID=A0A485KLA2_9STRA
------------------EELTLYDIFRRPRPPVDV--PLHVPPALLQAELQCPVCLGVIREAVVIKACLHRFCDKCLKECLRMGIKECPSCRAAIGPKRSaLGRDETFDWLVATIY
>UniRef90_UPI00090162DF/124-200 [subseq from] putative E3 ubiquitin-protein ligase RING1a isoform X1 n=3 Tax=Ipomoea TaxID=4119 RepID=UPI00090162DF
---------------------------------------ISVSRSDIRGNVQCPICLGIIKRTRVVMGCQHRFCRECIDKSMRLGNNECPACRIHCASRRSLRDDPIFDAIIQAIY
>UniRef90_UPI001113BF7E/12-77 [subseq from] centrosome-associated protein CEP250-like n=1 Tax=Echeneis naucrates TaxID=173247 RepID=UPI001113BF7E
-------------------------------------------------KLCCSICLDLLKDPVTT-TCGHSYCMNCIKPHWDGQDdKkiySCPYCRKNFTSKPVLEKSTMFAVLV----
>UniRef90_UPI001113BF7E/641-707 [subseq from] centrosome-associated protein CEP250-like n=1 Tax=Echeneis naucrates TaxID=173247 RepID=UPI001113BF7E
------------------------------------------------QKLCCSICLDLLKDPVTT-TCGHSYCMNCIKPHWDGEDdKkiySCPYCRKNFTSKPVLEKSTMFAVLV----
>UniRef90_UPI001113BF7E/1276-1342 [subseq from] centrosome-associated protein CEP250-like n=1 Tax=Echeneis naucrates TaxID=173247 RepID=UPI001113BF7E
------------------------------------------------QKLCCSICLDLLKDPVTT-TCGHSYCMNCIKPHWDGQDEKkiysCPYCRKNFTSKPVLEKSTMFAVLV----
>UniRef90_A0A7R9QLS6/17-74 [subseq from] RING-type E3 ubiquitin transferase n=1 Tax=Oppiella nova TaxID=334625 RepID=A0A7R9QLS6_9ACAR
----------------------------------------------L-DEYTCGICLQVFVNPVVTQCCQQSYCSECING-WLSDNNTCPNDRKSL-SREGVGPAPR---------
>UniRef90_A0A7R9QLS6/192-269 [subseq from] RING-type E3 ubiquitin transferase n=1 Tax=Oppiella nova TaxID=334625 RepID=A0A7R9QLS6_9ACAR
---------------------------ETSQEAIGiDKSRVVgVSDEEL-NEFLCGICLAVVVHPMVTQCCQQCYCRECIHSWLSNSN-TCPNDRKRLYR-EDVCPAP----------
>UniRef90_A0A7R9QLS6/433-490 [subseq from] RING-type E3 ubiquitin transferase n=1 Tax=Oppiella nova TaxID=334625 RepID=A0A7R9QLS6_9ACAR
------------------------------------------------DEYTCGICLQVFVNPVVTQCCQQTYCSECIYGWL-SDHNTCPNDRKKL-SREGVGPAPRF--------
>UniRef90_A0A1E5VEE6/95-175 [subseq from] Putative E3 ubiquitin-protein ligase RING1a n=1 Tax=Dichanthelium oligosanthes TaxID=888268 RepID=A0A1E5VEE6_9POAL
----------------------------------------LVKLAEIRKEVQCPICLGIIQKTRAVMECLHRFCRDCIDKSMRLGydarlNNECPKCRTHCASRRSLRDDPNYDALIAALY
>UniRef90_A0A8J6CB55/6-88 [subseq from] RING-type domain-containing protein n=1 Tax=Diacronema lutheri TaxID=2081491 RepID=A0A8J6CB55_DIALT
--------------------------------LVKDESTVTLEIKSLANDLLCPICLEIMKNVVAT-ECLHRFCHSCMEKCLRQGKKECPACRCHVATRRSLRRDTRMDGIISSIF
>UniRef90_UPI0020096F5D/69-144 [subseq from] putative E3 ubiquitin-protein ligase RING1b isoform X1 n=4 Tax=Salvia hispanica TaxID=49212 RepID=UPI0020096F5D
---------------------------------------ITVSLSEVRSNVQCAICLGVLKSTRAVMGCLHRFCKECIDKSMRLGNKECPACRKHCASRRSLRDDLVFDKIIGSL-
>UniRef90_A0A6P6SBZ9/97-169 [subseq from] putative E3 ubiquitin-protein ligase RING1a isoform X3 n=1 Tax=Coffea arabica TaxID=13443 RepID=A0A6P6SBZ9_COFAR
-------------------------------------------RGALRTNVQCPICLGIIKKTRTVMGCLHRFCQECIDKSMRIGNNECPACRIHCSSRRSLRDDLDYDTLIEAIY
>UniRef90_A0A183EEW8/20-116 [subseq from] RING-type E3 ubiquitin transferase n=1 Tax=Gongylonema pulchrum TaxID=637853 RepID=A0A183EEW8_9BILA
------------------SQLTSYDKYRKPH-AVRGGIDAKsVHFEWISKELECGICEKTIHNTMVVRNCMHRFCADCILRRIHTGVRKCPTCHKVLPKKAPVKSDENFDAIIRKV-
>UniRef90_A0A1U8HJS9/128-196 [subseq from] putative E3 ubiquitin-protein ligase RING1a isoform X1 n=4 Tax=Capsicum annuum TaxID=4072 RepID=A0A1U8HJS9_CAPAN
-----------------------------------------------RKELECPVCLGIIKRTRVVMGCQHRFCRECIDKSMRLGNNECPACRIHCASRRSLRDDPGFDSLIEAIY
>UniRef90_A0A7S0NUS9/90-159 [subseq from] RanBP-type and C3HC4-type zinc finger-containing protein 1 (Fragment) n=1 Tax=Calcidiscus leptoporus TaxID=127549 RepID=A0A7S0NUS9_9EUKA
---------------------------------------------TIDKYLSCAICLGLIQNP-TATECLHRFCSGCIETALRLGKKECPSCRMPIATRRALRRDENFEGLLNTLY
>UniRef90_A0A7S3U1E9/23-92 [subseq from] RING-type domain-containing protein (Fragment) n=1 Tax=Emiliania huxleyi TaxID=2903 RepID=A0A7S3U1E9_EMIHU
---------------------------------------------VLNLELRCPICLELMSEPVAT-ACLHRFCAGCIEKCLRIGKQECPSCRRPVATRRSLRKDTNFSKLISTFY
>UniRef90_A0A804KIC4/118-192 [subseq from] RING-type domain-containing protein n=5 Tax=Musa TaxID=4640 RepID=A0A804KIC4_MUSAM
-----------------------------------------VRLPDIRKEVQCAICLGIIRKTRTVMECLHRFCRACIDKSMRLGNNECPACRTHCASRRSLRDDSNYDTIIATLY
>UniRef90_A0A8T1GL70/1017-1112 [subseq from] TKL protein kinase n=2 Tax=Phytophthora cactorum TaxID=29920 RepID=A0A8T1GL70_9STRA
------------------HDCTLFDIYRQPRAPVTDPnATKTLSVRQLNDAFKCPICQGIIKETMVVMDCLHRFCGECISIAIRQSKRECPCM--HIPSKCSLRPDTNFDARIRMI-
>UniRef90_A0A8X8Y3Z2/9-84 [subseq from] Uncharacterized protein n=1 Tax=Salvia splendens TaxID=180675 RepID=A0A8X8Y3Z2_SALSN
----------------------------------------VVKLAEDRKEVQCPLCLGIIRKTRTVMECLHCFCRECIDKSMRLGNNECPACRTHCAGRRSLRDDPNSDALIAALY
>UniRef90_A0A6A4P3D3/49-120 [subseq from] Putative aminoacyltransferase, E1 ubiquitin-activating enzyme n=1 Tax=Lupinus albus TaxID=3870 RepID=A0A6A4P3D3_LUPAL
--------------------------------------------SNVREFVECPICLGIIQKTKAIKECLHRFCGECIEKSMRLCNHECPICRTHYAGQSSLKEDPNYDTLIASIY
>UniRef90_U6KVH6/47-134 [subseq from] Zinc finger (C3HC4 RING finger) protein, putative n=1 Tax=Eimeria tenella TaxID=5802 RepID=U6KVH6_EIMTE
--------------------------RRAPAELLQQR--RTLSSIKLREDLSCPICMSILDHTVVVKTCLHRFCAECIEKCVRIGIRECPQCRSHVASRRSLRPDGALDRVVRRIF
>UniRef90_A5BEH2/285-345 [subseq from] RING-type domain-containing protein n=1 Tax=Vitis vinifera TaxID=29760 RepID=A5BEH2_VITVI
-------------------------------------------------------CMGSSGKTRTVMECLHRFCRECIDKSMRLGNNECPACRTHCASRRSLRDDPNYDALIAALY
>UniRef90_G7KLP0/34-100 [subseq from] C3HC4-type RING zinc finger protein n=1 Tax=Medicago truncatula TaxID=3880 RepID=G7KLP0_MEDTR
----------------------------------------------IH-EIECPICFGILRKTKTIRKCLHRFCGECIEKCMRSGKNECPICRTHCPTQLSLRDDPNYDALIAL--
>UniRef90_UPI001419E134/14-74 [subseq from] E3 ubiquitin-protein ligase TRIM11-like n=1 Tax=Lacerta agilis TaxID=80427 RepID=UPI001419E134
----------------------------------------------LRDEATCSICLDYFKDPVTIPECGHNFCRSCLIQYWGEseAEASCPQCRER-VQRRSLIPNR----------
>UniRef90_UPI001419E134/399-461 [subseq from] E3 ubiquitin-protein ligase TRIM11-like n=1 Tax=Lacerta agilis TaxID=80427 RepID=UPI001419E134
---------------------------------------------RLRDEATCSICLDYFKDPVTSPECGHNFCRSCLIQCWGESeaEASCPQCRKR-VQRRSLIPNRQ---------
>UniRef90_A0A0G4IQ93/14-93 [subseq from] RING-type E3 ubiquitin transferase n=1 Tax=Plasmodiophora brassicae TaxID=37360 RepID=A0A0G4IQ93_PLABS
------------------------------------EVVVVVPQRANDADLTCAVCMSVINEAWTVKECLHRFCHQCIEQSLRFSGPQCPACRVKCPSHRSLRQDKAFDAIISSFY
>UniRef90_A0A3Q7I906/125-193 [subseq from] RING-type domain-containing protein n=14 Tax=Solanum TaxID=4107 RepID=A0A3Q7I906_SOLLC
-----------------------------------------------RKDLECPICLGIIKRTRVVMGCQHRFCRECIDKSMRLGNNECPACRIHCASRRSLRDDPGFDTLIEAIY
>UniRef90_UPI00202AEED6/12-60 [subseq from] uncharacterized protein LOC125446320 n=1 Tax=Stegostoma fasciatum TaxID=378071 RepID=UPI00202AEED6
------------------------------------------------EEAICPICLDYFTDPV-SLECGHNFCRSCITQSWEKkTINSCPECREKFT-------------------
>UniRef90_UPI00202AEED6/458-505 [subseq from] uncharacterized protein LOC125446320 n=1 Tax=Stegostoma fasciatum TaxID=378071 RepID=UPI00202AEED6
------------------------------------------------EETICPICLDFFKDPVV-LECGHNFCRSCITQSWeKRWINSCPECREKF--------------------
>UniRef90_UPI00202AEED6/940-991 [subseq from] uncharacterized protein LOC125446320 n=1 Tax=Stegostoma fasciatum TaxID=378071 RepID=UPI00202AEED6
--------------------------------------------RSLIDQTICPICLDFFTDPVT-LGCGHNFCRSCIIQSWEKkEINSCPECRAEF--------------------
>UniRef90_A0A7R9LTW6/18-83 [subseq from] RING-type E3 ubiquitin transferase n=1 Tax=Oppiella nova TaxID=334625 RepID=A0A7R9LTW6_9ACAR
------------------------------------------------QELSCSICLNIFRDPVVSQCCRQTFYRDCITDWLQ-ENTVCPYDRKTLNVNELHMPPRVFEAMFGKL-
>UniRef90_A0A7R9LTW6/248-317 [subseq from] RING-type E3 ubiquitin transferase n=1 Tax=Oppiella nova TaxID=334625 RepID=A0A7R9LTW6_9ACAR
-------------------------------------------PTHI-QELSCSICLNIIRDPVVTPCCHQTFCRDCLIEWLKE-NTVCPYDRKTLNANELYKPRRVFEDILGKL-
>UniRef90_A0A7R9LTW6/369-434 [subseq from] RING-type E3 ubiquitin transferase n=1 Tax=Oppiella nova TaxID=334625 RepID=A0A7R9LTW6_9ACAR
------------------------------------------------QELSCSICLNIFRDPVVSQCCRQTFCRDCITDWL-KGNTVCPYDRKKLTVNELHKPSRAFEAMFGKL-
>UniRef90_A0A830CLR7/41-108 [subseq from] Putative E3 ubiquitin-protein ligase ring1a n=1 Tax=Phtheirospermum japonicum TaxID=374723 RepID=A0A830CLR7_9LAMI
------------------------------------------------SDNISGTCLGIIRKTRTVMECLHRFCRECIDKSMRLGNNECPACRTHCASRRSLRDDPNYDALIAVLY
>UniRef90_A0A4D6NF41/36-107 [subseq from] E3 ubiquitin-protein ligase n=2 Tax=Vigna unguiculata TaxID=3917 RepID=A0A4D6NF41_VIGUN
--------------------------------------------EALRKDVECPICLGIIRNARVVMECMHRFCKECIEKSFRLGNNECPACRTHCSSRRSLREDRLFDELISVIY
>UniRef90_A0A7J7HBS3/11-85 [subseq from] RING-type domain-containing protein n=1 Tax=Camellia sinensis TaxID=4442 RepID=A0A7J7HBS3_CAMSI
-------------------------------------------LPALRTYVQCPICLGigIIKKTRTVTECLHRYCRECIDKWMRMGNKECPACRTHCASQCSLRDDPQFDALIHFLY
>UniRef90_U6MPA5/599-685 [subseq from] RING-type E3 ubiquitin transferase n=1 Tax=Eimeria necatrix TaxID=51315 RepID=U6MPA5_9EIME
---------------------------RAPAELLQQR--RTLSSIKLREDLSCPICMSILDHTVVVKTCLHRFCAECIEKCVRIGIRECPQCRSHVASRRSLRPDGALDRVVRRIF
>UniRef90_A0A4Y7K051/132-189 [subseq from] RING-type domain-containing protein n=4 Tax=Papaver somniferum TaxID=3469 RepID=A0A4Y7K051_PAPSO
----------------------------------------------------------IIRKTRTVMECLHRFCRECIDKSIRLGNNECPACRTHCASRRSLRDDPNYDILIATLY
>UniRef90_A0A453FQD8/3-60 [subseq from] RING-type domain-containing protein n=1 Tax=Aegilops tauschii subsp. strangulata TaxID=200361 RepID=A0A453FQD8_AEGTS
----------------------------------------------------------IIRKTRTVMECLHRFCRDCIDKSMRLGNNECPACRTHCASRRSLRDDPNYDALIATLY
>UniRef90_A0A2G5CZ87/73-157 [subseq from] RING-type domain-containing protein n=1 Tax=Aquilegia coerulea TaxID=218851 RepID=A0A2G5CZ87_AQUCA
--------------------------------QETEGDEFIDVEESLiRKYLTCPICLGIMQQTHAVNECLHRFCKDCIDQSLLLVNHECPACRKHLPSKHNLRKDTRYDRIIMEFY
>UniRef90_A0A183H847/23-113 [subseq from] RING-type E3 ubiquitin transferase n=1 Tax=Onchocerca flexuosa TaxID=387005 RepID=A0A183H847_9BILA
-----------------------YDKSRKPH-ALRTGVDTKsIQFDWISKELECGICEKTIQNTMVVRNCMHRFCADCILQRIHTGARKCPSCHKVLPKKAPLKSDANFDAIINK--
>UniRef90_W4H422/52-153 [subseq from] RING-type E3 ubiquitin transferase n=2 Tax=Aphanomyces astaci TaxID=112090 RepID=W4H422_APHAT
--------------LAAGYDVNLYDICRQPREPQDRTLHIPA--SSLDEELNCSICTGIIRDAMVITACLHRFCANCIERHIHEkgKNTVCPVCNTPFTTRRALRPDPTFDNLIKMVY
>UniRef90_A0A0P0Y3N3/3-71 [subseq from] Os11g0578200 protein n=1 Tax=Oryza sativa subsp. japonica TaxID=39947 RepID=A0A0P0Y3N3_ORYSJ
----------------------------------------------IRKEVQCPICLGIIQKARIITECLHRFCRDCIEKSMRLGNDECPACRTP-ASSHSLKVDPNFDALILTLY
>UniRef90_A0A1J6IPS8/127-195 [subseq from] Putative e3 ubiquitin-protein ligase ring1a n=10 Tax=Nicotiana TaxID=4085 RepID=A0A1J6IPS8_NICAT
-----------------------------------------------RKDVECPICLGIIKRTRVVMGCQHRFCRECIDKSMRLGNNECPACRIHCASRRSLRDDPGFDTLIEAIY
>UniRef90_A0A182DWQ9/23-113 [subseq from] RING-type E3 ubiquitin transferase n=1 Tax=Onchocerca ochengi TaxID=42157 RepID=A0A182DWQ9_ONCOC
-----------------------YDKSRKPH-ALRTGVDTKsIQFDWISKELECGICEKTIQNTMVVRNCMHRFCADCILQRIHTGVRKCPSCHKVLPKKAPLKSDANFDAIINK--
>UniRef90_A0A7S0G9U3/1-57 [subseq from] RING-type E3 ubiquitin transferase n=2 Tax=Proboscia inermis TaxID=420281 RepID=A0A7S0G9U3_9STRA
-----------------------------------------------------------MKKTMIVMECLHRFCGQCIQKCLRLGKKECPSCRIHIPSRRSLRPDPNFDELIGQIY
>UniRef90_Q4U8L8/23-120 [subseq from] RING-type domain-containing protein n=2 Tax=Theileria annulata TaxID=5874 RepID=Q4U8L8_THEAN
--------------------LTPFEVLRTPRTVDTekfDRLETTLNDSGLREELTCAICSGIISKCVVIKTCLHRFCSNCIEKCVRVGTRGCPKCRKHVPSRRFFRNDPIYDSLISRI-
>UniRef90_A0A8J2MMV6/20-112 [subseq from] RING-type E3 ubiquitin transferase n=2 Tax=Cercopithifilaria johnstoni TaxID=2874296 RepID=A0A8J2MMV6_9BILA
---------------------STYDKSRKPH-TLRSGVDTKsVHFDWISKELECGICEKTIQNTMVVRNCMHRFCADCILQRIHTGARKCPSCHKVLPKKTPLKSDANFDAIINK--
>UniRef90_A0A7R9KIS7/24-81 [subseq from] RING-type E3 ubiquitin transferase n=1 Tax=Medioppia subpectinata TaxID=1979941 RepID=A0A7R9KIS7_9ACAR
----------------------------------------------LADEFQCSICLGVLSDAVDTK-CKHTFCYQCINQWLTSQtSKQCPECRQSVVNRN--RPQP----------
>UniRef90_A0A7R9KIS7/338-391 [subseq from] RING-type E3 ubiquitin transferase n=1 Tax=Medioppia subpectinata TaxID=1979941 RepID=A0A7R9KIS7_9ACAR
----------------------------------------------MAEEFRCSICLNLFEDAVDTK-CKHTYCYQCIHQWLTSqSTKQCPECRQSVVNKY----------------
>UniRef90_A0A7R9KIS7/645-704 [subseq from] RING-type E3 ubiquitin transferase n=1 Tax=Medioppia subpectinata TaxID=1979941 RepID=A0A7R9KIS7_9ACAR
---------------------------------------------ELAEEFRCSICLNLFEDAVDTK-CKHTYCYQCIHQWLTSqwTTKRCPDCRQSVVSAN-RRPQ-----------
>UniRef90_UPI001D16A316/8-70 [subseq from] uncharacterized protein LOC123346691 n=1 Tax=Mauremys mutica TaxID=74926 RepID=UPI001D16A316
--------------------------------------------ESLQEEATCPICLEYLKDPVI-IDCGHNFCRACITQCLEGSNTDvsCPQCRE-TVQQGNLRPNRR---------
>UniRef90_UPI001D16A316/237-308 [subseq from] uncharacterized protein LOC123346691 n=1 Tax=Mauremys mutica TaxID=74926 RepID=UPI001D16A316
---------------------------------------------EVQDDTICSICLGYLTEPVT-ITCGHNFCRACIAQyCVEKGagTpLTCPQCRAQF-QKGEFRPNTQLSNIVQKL-
>UniRef90_UPI001D16A316/707-766 [subseq from] uncharacterized protein LOC123346691 n=1 Tax=Mauremys mutica TaxID=74926 RepID=UPI001D16A316
--------------------------------------------ESLQEEATCPICLEYFKDPVT-IDCGHNFCRACIAQCWEGSNTDisCPQCRET-VQQGNLRS------------
>UniRef90_UPI00092E6843/57-124 [subseq from] putative E3 ubiquitin-protein ligase RING1a n=1 Tax=Lupinus angustifolius TaxID=3871 RepID=UPI00092E6843
----------------------------------------------VREVVECPICLDTIQKTKAIKECLHRFCGECIEKSMRLCNSECPICRTHYAGQSSLKDDVNYDALISF--
>UniRef90_A0A3P6TFY1/24-113 [subseq from] RING-type E3 ubiquitin transferase n=1 Tax=Litomosoides sigmodontis TaxID=42156 RepID=A0A3P6TFY1_LITSI
------------------------DKSRKPH-ALRSGVDAKsVHFDWISKELECGICEKTIQNTMVVRNCMHRFCADCILQRIHTGSRKCPSCHKIIPKKTPLKSDTNFDAIINK--
>UniRef90_A0A8U8BAC2/9-29 [subseq from] Uncharacterized protein n=1 Tax=Geospiza parvula TaxID=87175 RepID=A0A8U8BAC2_GEOPR
-----------------------------------------------------------------SPPCLHRFCSDCIVTALRSGY------------------------------
>UniRef90_A0A8U8BAC2/63-98 [subseq from] Uncharacterized protein n=1 Tax=Geospiza parvula TaxID=87175 RepID=A0A8U8BAC2_GEOPR
----------------------------------------------------CHLC---VSPVCVSPQCLHRFCSDCIVTALRSGYV-TPVC------------------------
>UniRef90_A0A8U8BAC2/146-179 [subseq from] Uncharacterized protein n=1 Tax=Geospiza parvula TaxID=87175 RepID=A0A8U8BAC2_GEOPR
---------------------------------------------------VSPVCVTCVCHLCVSPQCLHRFCSNCIVTALRSG-------------------------------
>UniRef90_A0A8U8BAC2/183-200 [subseq from] Uncharacterized protein n=1 Tax=Geospiza parvula TaxID=87175 RepID=A0A8U8BAC2_GEOPR
-------------------------------------------------------------------PCLHRFCSDCIVTALRSG-------------------------------
>UniRef90_A0A0K0JKB0/20-113 [subseq from] RING-type E3 ubiquitin transferase n=6 Tax=Onchocercidae TaxID=6296 RepID=A0A0K0JKB0_BRUMA
--------------------LTSYDRSRKPHT-LCSGVDTKsIHFDWISKELECGICEKTIQNTMVVRNCMHRFCADCILQRIHTGARKCPSCHKVLPKKTPLKSDANFDAIINK--
>UniRef90_A0A2G5CV88/103-179 [subseq from] RING-type domain-containing protein n=1 Tax=Aquilegia coerulea TaxID=218851 RepID=A0A2G5CV88_AQUCA
------------------------------------DKYVTMKLSKIYGNIACPICSGILKKARAATECMHRFCGECIDKAMETGNQECPVCRVQIPNLRSLRDDVNYDRIVA---
>UniRef90_A0A8S1ESS8/2-107 [subseq from] RING-type E3 ubiquitin transferase n=1 Tax=Caenorhabditis bovis TaxID=2654633 RepID=A0A8S1ESS8_9PELO
---------NPTRQEGKELQLNAYDRTRTTQIKKNKRLRIEASMKHIVPNISCDICHDVVTNSVMTKKCGHRFCDQCILLCLMRAGSTCPACRSNLNSKRELKQDPRFDTIISKL-
>UniRef90_A0A8S9M6W4/698-746 [subseq from] SWI/SNF-related matrix-associated actin-dependent regulator of chromatin subfamily A member 3-like 2 n=1 Tax=Brassica cretica TaxID=69181 RepID=A0A8S9M6W4_BRACR
-----------------------------------------VEELSKGEQGECPICLEAFEDAVLT-PCAHRLCRECLLASWRNScSGLCP--------------------------
>UniRef90_A0A8S9M6W4/1241-1304 [subseq from] SWI/SNF-related matrix-associated actin-dependent regulator of chromatin subfamily A member 3-like 2 n=1 Tax=Brassica cretica TaxID=69181 RepID=A0A8S9M6W4_BRACR
-----------------------------------------VEELSKGEQGECPICLEAFEDAVLT-PCAHRLCRECLLASWRNScSGLCPVCRK-TVSKQELITAP----------
>UniRef90_A0A2G5CZ90/73-157 [subseq from] RING-type domain-containing protein n=1 Tax=Aquilegia coerulea TaxID=218851 RepID=A0A2G5CZ90_AQUCA
--------------------------------QETEGDEFIDVEESLiRKYLTCPICLGIMQQTHAVNECLHRFCKDCIDQSLLWVNHECPACRKHLPSKHNLRKDTRYDRIIMEFY
>UniRef90_A0A1D6GVJ7/38-96 [subseq from] Putative E3 ubiquitin-protein ligase RING1a (Fragment) n=1 Tax=Zea mays TaxID=4577 RepID=A0A1D6GVJ7_MAIZE
---------------------------------------------------------GIIRKTRTVMECLHRFCRDCIDKSMRLGNNECPACRTHCASRRSLRDDPNYDALIAALY
>UniRef90_UPI0011D1A850/33-117 [subseq from] putative E3 ubiquitin-protein ligase RING1b n=1 Tax=Syzygium oleosum TaxID=219896 RepID=UPI0011D1A850
-------------------------------DLDKDGYDYVqVELAEIREKLQCPICLGIIRNTRAVKECLHRFCQECIAKYMLLRSNECPTCHEHCGS-DALRADPRYDALIEAFY
>UniRef90_A0A7S3BSQ3/42-121 [subseq from] RING-type E3 ubiquitin transferase (Fragment) n=1 Tax=Haptolina ericina TaxID=156174 RepID=A0A7S3BSQ3_9EUKA
-----------------------------------DNSTSSLSFLSLNAELNCPVCLRIMRDPVAT-ECMHRFCKLCIERCQRVLKKECPQCRNPIATRRSLRPDPNFAGLIAALY
>UniRef90_A0A2G5CZ93/12-82 [subseq from] RING-type domain-containing protein n=1 Tax=Aquilegia coerulea TaxID=218851 RepID=A0A2G5CZ93_AQUCA
---------------------------------------------LIQKYLTCPICLGIMQQTHAVNECLHRFCKECIEQSLRLVNHECPACRKHLPSKRNLRKDTRYDRIIMAFY
>UniRef90_A0A804PDC0/123-180 [subseq from] RING-type domain-containing protein n=1 Tax=Zea mays TaxID=4577 RepID=A0A804PDC0_MAIZE
----------------------------------------------------------IIRKTRTVMECLHRFCRDCIDKSMRLGNNECPACRTHCASRRSLRDDPNYDALIAALY
>UniRef90_A0A0B2UNG4/46-142 [subseq from] RING-type E3 ubiquitin transferase n=2 Tax=Toxocara canis TaxID=6265 RepID=A0A0B2UNG4_TOXCA
------------------MRLTAYERARKPHQLRT-GIDaRTVRIEWIANELTCGLCKKTIQNAMVIRNCMHRFCADCILPKIHTGAKKCPLCKRILPKKTPLKSDANFDAVISKF-
>UniRef90_A0A803LQ15/28-85 [subseq from] RING-type domain-containing protein n=1 Tax=Chenopodium quinoa TaxID=63459 RepID=A0A803LQ15_CHEQI
----------------------------------------------------------IIRKTRTVMECLHRFCRECIDKSMRMGNNECPACRKHCASRRSLRDDPNYDALIAALY
>UniRef90_L0B1G3/20-120 [subseq from] RING-type domain-containing protein n=1 Tax=Theileria equi strain WA TaxID=1537102 RepID=L0B1G3_THEEQ
-----------------TCGLTVFEVVRNPRMADKfeyQNLQTSLNESGLRDEISCAICSGIVHKCVVIKTCLHRFCSSCIEKCVRIGLRECPKCRKHVPSRRFLKPDPIYDSIISRL-
>UniRef90_A0A1I7W5U2/46-113 [subseq from] RING-type E3 ubiquitin transferase n=1 Tax=Loa loa TaxID=7209 RepID=A0A1I7W5U2_LOALO
----------------------------------------------ISKELECGICEKTIQNTMVVRNCMHRFCADCILQRIHTGARKCPSCHKVLPKKTPLKSDANFDAIINK--
>UniRef90_A0A251PFY3/21-85 [subseq from] RING-type domain-containing protein n=9 Tax=Prunus TaxID=3754 RepID=A0A251PFY3_PRUPE
--------------------------------------------------LLC-ACTGIIRKTRTVMECLHRFCRECIDKSMRLGNNECPACRTHCASRRSLRDDPNYDALIAAIY
>UniRef90_A0A4U5PFN9/46-114 [subseq from] RING-type domain-containing protein n=1 Tax=Steinernema carpocapsae TaxID=34508 RepID=A0A4U5PFN9_STECR
---------------------------------------------NVSRELSCPICHQIIRKTKVTVECNHRFCAPCIVAELRSGSKACPVCKKPFAKNGPIKDDQNFDAIVDA--
>UniRef90_A0A1V9YEK9/63-164 [subseq from] RING-type E3 ubiquitin transferase (Fragment) n=1 Tax=Thraustotheca clavata TaxID=74557 RepID=A0A1V9YEK9_9STRA
--------------MAAGYDVTLYDICRKPRA-IVDS-ELQIDASTLHDELHCTICTGIIREAMVITTCLHRFCSACIQRHIHEKGKtlQCPICNTVFATRRALRKDENFDQLIHSLY
>UniRef90_Q2HTZ4/92-158 [subseq from] C3HC4-type RING zinc finger protein n=2 Tax=Medicago truncatula TaxID=3880 RepID=Q2HTZ4_MEDTR
----------------------------------------------SMYEIECPICFGIIRKTKTIRECLHRFCEECINKCMRFGKNECPVCRTHCPDQLSLRDDPNYDALIA---
>UniRef90_UPI0010169AB1/23-84 [subseq from] putative E3 ubiquitin-protein ligase RING1a isoform X3 n=1 Tax=Vigna unguiculata TaxID=3917 RepID=UPI0010169AB1
------------------------------------------------------FCEGIIKKTRTVMECLHRFCRECIDKSMRLGNNECPACRTHCASRRSLRDDPNYDALIAALY
>UniRef90_A0A1D3CWB5/101-166 [subseq from] Zinc finger (C3hc4 ring finger) domain-containing protein n=1 Tax=Cyclospora cayetanensis TaxID=88456 RepID=A0A1D3CWB5_9EIME
---------------------------------------------RLREDLSCPICMSILDQTVVVKSCLHRFCAECIEKCVRIGIRECPQCRSHVASRRSLRPDGDLDRI-----
>UniRef90_A0A7N0ZV76/19-85 [subseq from] RING-type domain-containing protein n=1 Tax=Kalanchoe fedtschenkoi TaxID=63787 RepID=A0A7N0ZV76_KALFE
-------------------------------------------------SFLMLVLIGIIRKTRTVMECLHRFCRECIDKSMRLGNNECPACRTHCASRRSLRDDPNFDTLISILY
>UniRef90_M7ASL3/8-70 [subseq from] Zinc finger protein RFP n=1 Tax=Chelonia mydas TaxID=8469 RepID=M7ASL3_CHEMY
--------------------------------------------ESLRDELSCPICLEYFQEPVS-IHCGHNFCRDCISQCWgeSEPNFSCPQCRET-AQQRNFRPSRE---------
>UniRef90_M7ASL3/357-421 [subseq from] Zinc finger protein RFP n=1 Tax=Chelonia mydas TaxID=8469 RepID=M7ASL3_CHEMY
-------------------------------------------VQKLQDEATCSICLEYFKAPVS-IHCGHNFCRACISQCWgeSEPNFSCPQCRET-AQQRNFRPNREL--------
>UniRef90_M7ASL3/783-853 [subseq from] Zinc finger protein RFP n=1 Tax=Chelonia mydas TaxID=8469 RepID=M7ASL3_CHEMY
--------------------------------------TSVTPAQEIQEETKCSICLDYMKELVNT-DYGHNFCRVYITNYCEAGGKGdyeplcCPNCRAR-IQKRTLQPN-----------
>UniRef90_A0A5N5J9G6/25-82 [subseq from] RING-type domain-containing protein n=1 Tax=Salix brachista TaxID=2182728 RepID=A0A5N5J9G6_9ROSI
----------------------------------------------------------IIKKTRTVMECLHRFCRECIDKSMRMGNNECPACRTHCASRRSLRDDPNYDALIASIY
>UniRef90_A0A7S3VWP5/57-127 [subseq from] RanBP-type and C3HC4-type zinc finger-containing protein 1 (Fragment) n=1 Tax=Emiliania huxleyi TaxID=2903 RepID=A0A7S3VWP5_EMIHU
--------------------------------------------ATVDTDLSCPICLGPLREPMAT-ECLHRFCFQCIQTALRLGGpeKRCPTCRLKIATRRALRRDDNFEQLVTT--
>UniRef90_UPI001CF7A0EB/9-71 [subseq from] LOW QUALITY PROTEIN: zinc finger protein RFP-like n=1 Tax=Varanus komodoensis TaxID=61221 RepID=UPI001CF7A0EB
--------------------------------------------QELREELTCPICLDYFRDPVTVAECGHNFCRACLSQCSGEFDTEatCPQCRGT-FQKSSLRPNL----------
>UniRef90_UPI001CF7A0EB/496-560 [subseq from] LOW QUALITY PROTEIN: zinc finger protein RFP-like n=1 Tax=Varanus komodoensis TaxID=61221 RepID=UPI001CF7A0EB
--------------------------------------------HELCEETMCPICLDYFRDPLTIAECGHNFCQACLSQYSGESdvQASCPQCRGT-FQKRNLRPNRQL--------
>UniRef90_UPI000901C3BA/40-113 [subseq from] putative E3 ubiquitin-protein ligase RING1a n=1 Tax=Ipomoea nil TaxID=35883 RepID=UPI000901C3BA
----------------------------------------MESRTEIRDWLECPICLGIIKKTRTVVECMHRFCGDCIEHVMEKGMNDCPICRCHIPSRASLKDDANFDGLVGA--
>UniRef90_A0A0N5D2V9/44-113 [subseq from] RING-type E3 ubiquitin transferase n=1 Tax=Thelazia callipaeda TaxID=103827 RepID=A0A0N5D2V9_THECL
--------------------------------------------DWISKELECGICEKTIQNTMVVRNCMHRFCADCILQRIHTGTRKCPLCHKLLPKKTPLKSDTNFDAIIKK--
>UniRef90_A0A0R3S6W1/45-113 [subseq from] RING-type E3 ubiquitin transferase n=1 Tax=Elaeophora elaphi TaxID=1147741 RepID=A0A0R3S6W1_9BILA
---------------------------------------------WISKELECGICEKTIQNTMVVRNCMHRFCADCILQRIHTGTRKCPSCHKVLPKKTPLKSDANFDAIINK--
>UniRef90_A0A8J5X8X4/24-100 [subseq from] RanBP-type and C3HC4-type zinc finger-containing protein 1 n=3 Tax=Diacronema lutheri TaxID=2081491 RepID=A0A8J5X8X4_DIALT
-----------------------------------DARTTTLSLDALRRDFACPVCLELVKV-ATATECLHRFCTDCIEKSLRLGKKECPSCRQPIATRRSLRRDLAFDSLVR---
>UniRef90_A0A7C9CXM6/51-108 [subseq from] RING-type domain-containing protein n=1 Tax=Opuntia streptacantha TaxID=393608 RepID=A0A7C9CXM6_OPUST
----------------------------------------------------------IIRKTRTVMECLHRFCRECIDKSMRMGNNECPACRKHCASRRSLRDDPNFDSLIATLY
>UniRef90_A0A834ZTH3/60-141 [subseq from] RING-type domain-containing protein n=1 Tax=Tetracentron sinense TaxID=13715 RepID=A0A834ZTH3_9MAGN
---------------------------------------------DIRKEVQCPICLEeklitqfvwpgIIRKTRTVMECLHRFCRECIDKSMRMGNNECPACRTHCASRRSLRDDPNYDALIAALY
>UniRef90_A0A314UD37/7-64 [subseq from] RING-type domain-containing protein n=1 Tax=Prunus yedoensis var. nudiflora TaxID=2094558 RepID=A0A314UD37_PRUYE
----------------------------------------------------------IIKKTRTVMECLHRFCRECIDKSMRMGNNECPACRTHCASRRSLRDDPNYDALIAALY
>UniRef90_A0A498SEL2/31-113 [subseq from] RING-type E3 ubiquitin transferase n=1 Tax=Acanthocheilonema viteae TaxID=6277 RepID=A0A498SEL2_ACAVI
--------------------------------ALRSGVDTKsIHFDWISKELECGICEKTIQNTMVVRNCMHRFCADCILQRIHTGARKCPSCHKVLPKKTPLKSDANFDAIINK--
>UniRef90_UPI0005CAEEB6/48-109 [subseq from] putative E3 ubiquitin-protein ligase RING1a n=1 Tax=Fragaria vesca subsp. vesca TaxID=101020 RepID=UPI0005CAEEB6
------------------------------------------------------VCVGIIRKTRTVMECLHRFCRECIDKSMRLGNNECPACRTHCASRRSLRDDPKYDALIAAIY
>UniRef90_UPI001552B25D/8-61 [subseq from] uncharacterized protein LOC117870379 n=1 Tax=Trachemys scripta elegans TaxID=31138 RepID=UPI001552B25D
--------------------------------------------SSLAEDLLCPICLSLFRDPR-MLECGHSFCAACLEPCVPTGQRRglCPECRRPFA-------------------
>UniRef90_UPI001552B25D/419-475 [subseq from] uncharacterized protein LOC117870379 n=1 Tax=Trachemys scripta elegans TaxID=31138 RepID=UPI001552B25D
--------------------------------------------SSFTEDLLCPICLSLFRDPR-MLECGHSFCATCLEPCVPKGQRRglCPECRRPFALRR----------------
>UniRef90_Q2R294/86-161 [subseq from] Zinc finger, C3HC4 type family protein n=2 Tax=Oryza sativa subsp. japonica TaxID=39947 RepID=Q2R294_ORYSJ
---------------------------------------ILVKLMDIRKEVQCPICLGIIQKARIITECLHRFCRDCIEKSMWLGNDECPACRT-LASSHSLKVDPNFDALILTLY
>UniRef90_A0A5A7V228/40-101 [subseq from] Putative E3 ubiquitin-protein ligase RING1a isoform X3 n=1 Tax=Cucumis melo var. makuwa TaxID=1194695 RepID=A0A5A7V228_CUCME
------------------------------------------------------ILTGIIKKTRTVMECLHRFCRECIDKSMRLGNNECPACRTHCASRRSLRDDPNYDALIAALY
>UniRef90_A0A835WAZ0/14-87 [subseq from] RING-type E3 ubiquitin transferase n=1 Tax=Chlamydomonas schloesseri TaxID=2026947 RepID=A0A835WAZ0_9CHLO
---------------------------------------------RLADDTRCPVCFGILRRTVTSTVCLHRFCAQCIDTCLAGrppDHKDCPVCRTNLHSRRSLRPDPSFDRLLRALY
>UniRef90_A0A7J7G6S2/89-149 [subseq from] RING-type domain-containing protein n=1 Tax=Camellia sinensis TaxID=4442 RepID=A0A7J7G6S2_CAMSI
-------------------------------------------------------ALRIIKKTRTVMECLHRFCRECIDKSMRMGNNECPACRTHCASRRSLRDDPRFDALIEILY
>UniRef90_A0A2K3DTW0/14-88 [subseq from] RING-type E3 ubiquitin transferase n=1 Tax=Chlamydomonas reinhardtii TaxID=3055 RepID=A0A2K3DTW0_CHLRE
--------------------------------------------ARLADDTRCPVCFGILKHTVTSTVCLHRFCAQCIDHCLAGrppDHKDCPVCRTNLHSRRSLRPDPSFDRLLRALY
>UniRef90_A0A139A204/24-122 [subseq from] RING-type E3 ubiquitin transferase n=1 Tax=Gonapodya prolifera (strain JEL478) TaxID=1344416 RepID=A0A139A204_GONPJ
------------------GHLSAYELVRDPVAFPEEGDQRVTLPMSkLEKIFQCPICLDVMNVCVATTACLHRFCKACLSNHLfRAKEKVCPTCRKPCPSMRSTRKDERFQGIIKAV-
>UniRef90_A0A0E0R9Z4/4-78 [subseq from] RING-type domain-containing protein n=3 Tax=Oryza TaxID=4527 RepID=A0A0E0R9Z4_ORYRU
----------------------------------------LVKLMDIRKEVQCPICLGIIQKARIITECLHRFCRDCIEKSMWLGNDECPACRT-LASSHSLKVDPNFDALILTLY
>UniRef90_A0A2N9GGL6/7-65 [subseq from] RING-type domain-containing protein n=1 Tax=Fagus sylvatica TaxID=28930 RepID=A0A2N9GGL6_FAGSY
---------------------------------------------------------GIIKKTRTVMECLHRFCRECIDKSMRLGNNECPACRTHCASRRSLRDDPNYDALIAALY
>UniRef90_A0A024UQM9/55-156 [subseq from] RING-type E3 ubiquitin transferase n=1 Tax=Aphanomyces invadans TaxID=157072 RepID=A0A024UQM9_9STRA
--------------LAAGYDMNLYDICRQPREPQDRTLHIPA--SSLDEELNCAICTGIIRDAMVITACLHRFCTVCIHRHIHEkgKNTVCPVCNTPFTTRRALRPDPTFDNLIKMVY
>UniRef90_A0A438EGM6/8-65 [subseq from] Putative E3 ubiquitin-protein ligase RING1a n=2 Tax=Vitis vinifera TaxID=29760 RepID=A0A438EGM6_VITVI
----------------------------------------------------------IIKKTRTVMECLHRFCRECIDKSMRLGNNECPACRTHCASRRSLRDDPNYDALIAALY
>UniRef90_A0A371FVW2/124-182 [subseq from] Putative E3 ubiquitin-protein ligase RING1a (Fragment) n=1 Tax=Mucuna pruriens TaxID=157652 RepID=A0A371FVW2_MUCPR
---------------------------------------------------------SIIKKTRTVMECLHRFCRECIDKSMRLGNNECPACRTHCASRRSLRDDPNYDALIAALY
>UniRef90_A0A835CDM2/3-62 [subseq from] RING-type domain-containing protein n=3 Tax=Panicoideae TaxID=147369 RepID=A0A835CDM2_9POAL
--------------------------------------------------------IGIIRKTRTVMECLHRFCRECIDKSMRLGNNECPACRTHCASRRSLRDDPNYDALIAAIY
>UniRef90_A0A8K0H204/70-128 [subseq from] RING-type domain-containing protein n=1 Tax=Rhamnella rubrinervis TaxID=2594499 RepID=A0A8K0H204_9ROSA
---------------------------------------------------------GIIKKTRTVMECLHRFCRECIDKSMRMGNNECPACRTHCASRRSLRDDPNYDALIAALY
>UniRef90_A0A2C9US27/7-65 [subseq from] RING-type domain-containing protein n=1 Tax=Manihot esculenta TaxID=3983 RepID=A0A2C9US27_MANES
---------------------------------------------------------GNIKKTRTVMECLHRFCRECIDKSMRLGNNECPACRTHCASRRSLRDDPNYDALIAALY
>UniRef90_A0A7S2X0F0/8-78 [subseq from] RING-type domain-containing protein (Fragment) n=1 Tax=Chloropicon primus TaxID=1764295 RepID=A0A7S2X0F0_9CHLO
---------------------------------------------ALREATTCTICLSTIQNTRAVKECLHRFCRECIEVAMRQNRPECPLCKTRIPSRRSCKEDKAFDALLESIY
>UniRef90_A0A4S4EXJ9/408-469 [subseq from] RING-type domain-containing protein n=1 Tax=Camellia sinensis var. sinensis TaxID=542762 RepID=A0A4S4EXJ9_CAMSI
------------------------------------------------------LVIRIIKKTRTVMECLHRFCRECIDKSMRMGNNECPACRTHCASRRSLRDDPRFDALIDILY
>UniRef90_L1JQS4/7-90 [subseq from] RING-type E3 ubiquitin transferase (Fragment) n=1 Tax=Guillardia theta (strain CCMP2712) TaxID=905079 RepID=L1JQS4_GUITC
-------------------------------EAVPNA-TVRIPRKVIDSDFTCAICMNIISETTIITDCLHRFCADCITQCLRHSKRECPSCRTPVASQRKLVRDADFDTMICKMY
>UniRef90_A0A835D610/42-100 [subseq from] RING-type domain-containing protein n=1 Tax=Tetracentron sinense TaxID=13715 RepID=A0A835D610_9MAGN
---------------------------------------------------------GIIRKTRTVMECLHRFCRECIDKSMRLGNNECPACRTHCASRRSLRDDPNYDALIAALY
>UniRef90_A0A4S4DRX6/262-326 [subseq from] RING-type domain-containing protein n=1 Tax=Camellia sinensis var. sinensis TaxID=542762 RepID=A0A4S4DRX6_CAMSI
---------------------------------------------------VFMVFLWIIKKTRTVMECLHRFCRECIDKSMRMGNNECPACRTHCASRRSLRDDPRFDAMIESLY
>UniRef90_A0A834WN55/146-207 [subseq from] Putative E3 ubiquitin-protein ligase RING1a isoform X1 n=1 Tax=Senna tora TaxID=362788 RepID=A0A834WN55_9FABA
----------------------------------------------------RLFWLGIIKKTRTVMECLHRFCRECIDKSMRLGNNECPACRTHCASRRSLRDDPNYDAIIAA--
>UniRef90_A0A1V9YDT5/63-164 [subseq from] RING-type E3 ubiquitin transferase n=1 Tax=Achlya hypogyna TaxID=1202772 RepID=A0A1V9YDT5_9STRA
--------------MAAGYDVTLYDICRKPRALLDTALQV--NASTLHDELHCTICTGIIREAMVITACLHRFCSGCIQRHIHEKGKapACPICNALFTTRRALRRDENFDQLIEAIY
>UniRef90_A0A0M0K3C4/55-121 [subseq from] RanBP-type and C3HC4-type zinc finger-containing protein 1 (Fragment) n=1 Tax=Chrysochromulina tobinii TaxID=1460289 RepID=A0A0M0K3C4_9EUKA
---------------------------------------------TLDRSLSCPICLSIMRA-PTATECLHRFCSECIETSIRIGKKECPSCRFPIATRRALRRDLNFEALML---
>UniRef90_X6NBT8/70-151 [subseq from] RING-type domain-containing protein n=1 Tax=Reticulomyxa filosa TaxID=46433 RepID=X6NBT8_RETFI
---------------------------------VDKNMDIYLSMDTLRVELRCPICLDILTKTMCVKECIHRFCKKCLDRALKTNGKYCPVCYTSVATRQHTRRDISLDNLISYL-
>UniRef90_A0A5A9PMU5/12-68 [subseq from] E3 ubiquitin-protein ligase TRIM39 n=1 Tax=Triplophysa tibetana TaxID=1572043 RepID=A0A5A9PMU5_9TELE
-------------------------------------------------QFICSICQDVYKDPAT-IPCGHNFCIKCITEHWDSnGEIQCPLCKKDFLLRPDLDINR----------
>UniRef90_A0A5A9PMU5/466-518 [subseq from] E3 ubiquitin-protein ligase TRIM39 n=1 Tax=Triplophysa tibetana TaxID=1572043 RepID=A0A5A9PMU5_9TELE
------------------------------------------------VKLQCSICQDVFNDPVTT-PCGHNFCNTCLKKWWDSNQKrKCPLCKENFPKRPD---------------
>UniRef90_A0A5A9PMU5/940-998 [subseq from] E3 ubiquitin-protein ligase TRIM39 n=1 Tax=Triplophysa tibetana TaxID=1572043 RepID=A0A5A9PMU5_9TELE
----------------------------------------------IREHLQCSVCLDVFNNPVTT-PCGHNFCKTCLTACWeHSQDDRCPYCKATFIQRPDLKFN-----------
>UniRef90_A0A5A9PMU5/1020-1086 [subseq from] E3 ubiquitin-protein ligase TRIM39 n=1 Tax=Triplophysa tibetana TaxID=1572043 RepID=A0A5A9PMU5_9TELE
--------------------------------------------EPLSDELQCSICLDVLDNPVTT-PCGHSFCDTCLKQCWdNSQNCTCPVCIETFNKRPDLKCNTGLQAI-----
>UniRef90_UPI001CC3F8C9/52-111 [subseq from] putative E3 ubiquitin-protein ligase RING1a isoform X2 n=2 Tax=Manihot esculenta TaxID=3983 RepID=UPI001CC3F8C9
--------------------------------------------------------QSIIKKTRTVMECLHRFCRECIDKSMRLGNNECPACRTHCASRRYLRDDPNYDALIAALY
>UniRef90_W9QND8/112-169 [subseq from] Putative E3 ubiquitin-protein ligase RING1a n=2 Tax=Morus notabilis TaxID=981085 RepID=W9QND8_9ROSA
----------------------------------------------------------IIKKTRTVMECLHRFCRECIDKSMRMGNNECPACRTHCASRRSLRDDPNYDALIAILY
>UniRef90_A0A1I8JL17/2-41 [subseq from] RING-type E3 ubiquitin transferase n=1 Tax=Macrostomum lignano TaxID=282301 RepID=A0A1I8JL17_9PLAT
----------------------------------------------------------------------------CIITALRSGNKECPTCRKKLVSKRSLRHDPNFDQLIAKIY
>UniRef90_B9RBB3/46-103 [subseq from] Ring finger protein, putative n=3 Tax=Ricinus communis TaxID=3988 RepID=B9RBB3_RICCO
----------------------------------------------------------IIRKTRTVMECLHRFCRECIDKSMRLGNNECPACRTHCASRRSLRDDPNYDALIAALY
>UniRef90_A0A7J0GYJ0/76-133 [subseq from] Similar to RING 1B n=1 Tax=Actinidia rufa TaxID=165716 RepID=A0A7J0GYJ0_9ERIC
----------------------------------------------------------IIKKTRTVMECLHRFCRACIDKSMRLGNNECPACRKHCASRRSLRDDPEFDALIEILY
>UniRef90_L8GPB1/1-53 [subseq from] RING-type E3 ubiquitin transferase n=1 Tax=Acanthamoeba castellanii str. Neff TaxID=1257118 RepID=L8GPB1_ACACA
---------------------------------------------------------------MTLMECLHRFCAECISKCLRVGKRECPTCRVHCSSRRQLRPDPEFDALIASVY
>UniRef90_Q0PY38/43-100 [subseq from] Putative zinc finger protein n=1 Tax=Solanum lycopersicum TaxID=4081 RepID=Q0PY38_SOLLC
----------------------------------------------------------IIRKTRTVMECLHRFCRECIDKSMRMGNNECPACRTHCASRRSLRDDPNYDALIAFLY
>UniRef90_UPI0018641CA8/8-58 [subseq from] uncharacterized protein LOC118789594 n=1 Tax=Megalops cyprinoides TaxID=118141 RepID=UPI0018641CA8
----------------------------------------------LEEDLSCSVCFDVFKDPVLLK-CSHSFCRVCLQQCWKeKSSRECPICKNKAS-------------------
>UniRef90_UPI0018641CA8/294-352 [subseq from] uncharacterized protein LOC118789594 n=1 Tax=Megalops cyprinoides TaxID=118141 RepID=UPI0018641CA8
------------------------------------------------EEESCPICMDTLRDKQTL-RCTHKFCSGCLKAAVELMGPCCPVCKDVFGKLEGNQPDGKM--------
>UniRef90_UPI0018641CA8/486-545 [subseq from] uncharacterized protein LOC118789594 n=1 Tax=Megalops cyprinoides TaxID=118141 RepID=UPI0018641CA8
-------------------------------------------ASFLKEELSCSVCFDIFKDPVV-LGCSHSFCRVCLQRFWeEKSSRECPICRRES-SKDTVLP------------
>UniRef90_A0A3N0XMZ7/9-63 [subseq from] Tripartite motif-containing protein 47 n=1 Tax=Anabarilius grahami TaxID=495550 RepID=A0A3N0XMZ7_ANAGA
-----------------------------------------------QSPLNCPICLNLLKNPVTT-SCGHSFCMDCIKRCwdlgANRGIYSCPTCRKRFNKR-----------------
>UniRef90_A0A3N0XMZ7/388-440 [subseq from] Tripartite motif-containing protein 47 n=1 Tax=Anabarilius grahami TaxID=495550 RepID=A0A3N0XMZ7_ANAGA
------------------------------------------------GPLNCPICLNLLKNPVTT-SCGHSFCMDCINSFWdreaNQGVCSCPTCRTAFNK------------------
>UniRef90_Q4N1B7/40-120 [subseq from] RING-type domain-containing protein n=1 Tax=Theileria parva TaxID=5875 RepID=Q4N1B7_THEPA
----------------------------------FEHFETTLNNSGLREELTCAICSGIISKCVVIKTCLHRFCSNCIEKCVRVGTRGCPKCRKHVPSRRFFRTDPIYDSLISRI-
>UniRef90_UPI001CC78488/8-66 [subseq from] putative E3 ubiquitin-protein ligase RING1a n=7 Tax=Manihot esculenta TaxID=3983 RepID=UPI001CC78488
---------------------------------------------------------SIIKKTRTVMECLHRFCRECIDKSMRLGNNECPACRTHCASRRYLRDDPNYDALIAALY
>UniRef90_UPI001C4ABE28/14-79 [subseq from] putative E3 ubiquitin-protein ligase RING1a isoform X3 n=2 Tax=Zingiber officinale TaxID=94328 RepID=UPI001C4ABE28
--------------------------------------------------MMRTTRMSIIRKTRTVMECLHRFCRACIDKSMRLGNNECPACRTHCASRRSLRDDPNYDALIAALY
>UniRef90_A0A1J4MH98/68-141 [subseq from] RING finger containing protein n=1 Tax=Cryptosporidium ubiquitum TaxID=857276 RepID=A0A1J4MH98_9CRYT
-----------------------------------------LGENDLYSDFNCLICFSILQRTMVVKDCLHRFCGECIEKCVRIGLRECPQCRLHIASRRSLRNDSIMDTLTFRL-
>UniRef90_A0A8B8Q8S5/70-145 [subseq from] uncharacterized protein LOC115750367 n=1 Tax=Rhodamnia argentea TaxID=178133 RepID=A0A8B8Q8S5_9MYRT
---------------------------------------VQVELAEIREKVQCPICLGIIRNTRAVKECLHRFCQECIAKYMLLRSNECPACRTHCG-SNSLRADPRYDALIEAFY
>UniRef90_A0A8S4H0X9/11-87 [subseq from] RING-type domain-containing protein n=1 Tax=Pedinophyceae sp. YPF-701 TaxID=765719 RepID=A0A8S4H0X9_9CHLO
---------------------------------------VLVDTAKIASETQCAICMEVIKKCKTIPTCMHRFCTECIESSLRLAKPECPFCRVAIGNRRVVKPDPAYDQLIEALY
>UniRef90_A0A835VUS8/15-88 [subseq from] RING-type E3 ubiquitin transferase n=1 Tax=Chlamydomonas incerta TaxID=51695 RepID=A0A835VUS8_CHLIN
---------------------------------------------RLTDDTRCPVCFGILKCTVTSTVCLHRFCAQCIEQCLAGrppDHKDCPVCRTNLHSRRSLRPDPSFDRLLRALY
>UniRef90_A0A0D2UFD8/20-77 [subseq from] RING-type domain-containing protein n=11 Tax=Gossypium TaxID=3633 RepID=A0A0D2UFD8_GOSRA
----------------------------------------------------------IIRKTRTVMECLHRFCRECIDKSMRMGNNECPACRTHCASRRSLRDDPNYDSLIAALY
>UniRef90_UPI00158FF45F/11-68 [subseq from] E3 ubiquitin-protein ligase TRIM7-like n=1 Tax=Zootoca vivipara TaxID=8524 RepID=UPI00158FF45F
----------------------------------------------LCDEATCSICLDYFKDPVTIPECGHSFCLSCLILFWEESEAEasCPQCRD-IVQRRDLV-------------
>UniRef90_UPI00158FF45F/460-522 [subseq from] E3 ubiquitin-protein ligase TRIM7-like n=1 Tax=Zootoca vivipara TaxID=8524 RepID=UPI00158FF45F
---------------------------------------------RLRDEATCSICLDYFKDPVTIAECGHNFCRSCLIQYWGEseAEASCPQCRK-TVQRRSLIPNRQ---------
>UniRef90_A0A8J4FQY9/28-105 [subseq from] RING-type E3 ubiquitin transferase n=1 Tax=Volvox reticuliferus TaxID=1737510 RepID=A0A8J4FQY9_9CHLO
-----------------------------------------VALARLAEETRCPVCFGILKHTVTSTVCLHRFCALCIDRCLAGrppQHKDCPVCRANLHSRRALRPDVNFDRLLRSLY
>UniRef90_A0A151M6T2/23-71 [subseq from] E3 ubiquitin/ISG15 ligase TRIM25-like n=1 Tax=Alligator mississippiensis TaxID=8496 RepID=A0A151M6T2_ALLMI
-------------------------------------------TESLEEELSCPLCLDIYKDPVS-LSCGHTFCQECVLKVISAHqQKPCETY------------------------
>UniRef90_A0A151M6T2/495-590 [subseq from] E3 ubiquitin/ISG15 ligase TRIM25-like n=1 Tax=Alligator mississippiensis TaxID=8496 RepID=A0A151M6T2_ALLMI
-------------------AVSLRFLALTP-EAMAEASELGA-ASSLEEELTCPICLDVYRNPVS-LTCGHSFCKDCVQKAVstqqsQEGSCHCPLCQAQLEPSLELQTNFQLHSIVG---
>UniRef90_A0A151M6T2/1016-1072 [subseq from] E3 ubiquitin/ISG15 ligase TRIM25-like n=1 Tax=Alligator mississippiensis TaxID=8496 RepID=A0A151M6T2_ALLMI
-------------------------------------------AADLEDELSCPVCLCLYRNPVS-LTCGHSFCKECIQKALNAQQQSkttyfCPMCKVEL--------------------
>UniRef90_UPI0014192602/10-77 [subseq from] LOW QUALITY PROTEIN: zinc finger protein RFP-like n=1 Tax=Lacerta agilis TaxID=80427 RepID=UPI0014192602
---------------------------------------------DLCDEATCSICLEYFKDPVTTAECGHNFCRSCLVQCCgaRGRQASCPQCRG-TVQKRNLIPNRQLAHLV----
>UniRef90_UPI0014192602/453-510 [subseq from] LOW QUALITY PROTEIN: zinc finger protein RFP-like n=1 Tax=Lacerta agilis TaxID=80427 RepID=UPI0014192602
----------------------------------------------LLDEATCSICLDYFKDPVTIPECGHNFCRSCLIHCWGESEAEvsCPQCRER-VQRRSLI-------------
>UniRef90_UPI0014195DF6/10-70 [subseq from] E3 ubiquitin-protein ligase TRIM7-like n=1 Tax=Lacerta agilis TaxID=80427 RepID=UPI0014195DF6
---------------------------------------------RLRDEATCSICLDYFKDPVTSPECGHSYCRSCLIQCWGESeaEASCPQCRER-VQRRNLIPN-----------
>UniRef90_UPI0014195DF6/292-354 [subseq from] E3 ubiquitin-protein ligase TRIM7-like n=1 Tax=Lacerta agilis TaxID=80427 RepID=UPI0014195DF6
---------------------------------------------NLCDEATCSICLDYFKDPVIIAECGHNFCRSCLIQYWGGSeaEASCPQCRER-VQRRSLIPNRQ---------
>UniRef90_A0A0S4TK07/61-141 [subseq from] RING-type domain-containing protein n=5 Tax=Cryptosporidium TaxID=5806 RepID=A0A0S4TK07_CRYHO
---------------------------------ILSSIT-TLGENDLYSDFNCLICFRILQRTMVVKDCLHRFCGECIEKCVRIGLRECPQCRLHIASRRSLRNDSIMDTLTLRL-
>UniRef90_A0A7S3Q9N3/121-204 [subseq from] RING-type E3 ubiquitin transferase (Fragment) n=1 Tax=Chaetoceros debilis TaxID=122233 RepID=A0A7S3Q9N3_9STRA
----------------------------TDQQSITASIQSLE--CLLENDARCSICLSTLQDTRIAPECRHRFCKSCIVTSLRKCNHECPECRMKIATKRHVVKDPDFDRMVKG--
>UniRef90_UPI001C3F5BB4/8-65 [subseq from] uncharacterized protein LOC103171649 n=1 Tax=Callorhinchus milii TaxID=7868 RepID=UPI001C3F5BB4
--------------------------------------------ENLRNEATCSICLEFYTDPVT-IDCGHNFCRDCILQCWGTGQEsvSCPQCRQQIP-QRSV--------------
>UniRef90_UPI001C3F5BB4/499-573 [subseq from] uncharacterized protein LOC103171649 n=1 Tax=Callorhinchus milii TaxID=7868 RepID=UPI001C3F5BB4
-------------------------------------MASVQELENLRNEATCSICLEFYTDPVST-DCGHNFCRDCILQCWGTgqGSVSCPQCRQQ-IPQRSVRPNRTLSNMV----
>UniRef90_A0A8J5F6R4/209-267 [subseq from] RING-type domain-containing protein n=5 Tax=Zingiber officinale TaxID=94328 RepID=A0A8J5F6R4_ZINOF
---------------------------------------------------------GIIRKTRTVMECLHRFCRACIDKSMRLGNNECPACRTHCASRRSLRDDPNYDALIAALY
>UniRef90_A0A485KMC8/64-165 [subseq from] RING-type E3 ubiquitin transferase n=1 Tax=Aphanomyces stellatus TaxID=120398 RepID=A0A485KMC8_9STRA
--------------LAAGYDVNLYDICRQPRAPLESTLHIPAS--SLDEELHCAICTGIICQAMVITACLHRFCTACIHRHIHEkgKNTVCPVCNTPFTTRRALRPDENFDKLVKSVY
>UniRef90_UPI00141996C7/11-67 [subseq from] zinc finger protein RFP-like n=1 Tax=Lacerta agilis TaxID=80427 RepID=UPI00141996C7
----------------------------------------------LRDEATCSICLDYFKDPVTIPECGHNYCRSCLIQCWGgSGtGASCPQCRKTVRRK-SL--------------
>UniRef90_UPI00141996C7/508-565 [subseq from] zinc finger protein RFP-like n=1 Tax=Lacerta agilis TaxID=80427 RepID=UPI00141996C7
----------------------------------------------LRDEVTCSICLDYFKDPVTIPECGHNFCRSCLIQCWGgSGaGASCPQCRKRVRRKSLI--------------
>UniRef90_UPI00211EDF2A/59-155 [subseq from] uncharacterized protein LOC126311200 n=1 Tax=Schistocerca gregaria TaxID=7010 RepID=UPI00211EDF2A
------------------DGLTLYDMHRLPRETIVDDRISTCQLSVLSPELTCYLCEGPFNRPYAAMECLHRFCFNCISKYIRVGKKECPKCHIKLASTRVMRPDVGLETIVKLF-
>UniRef90_A0A8J4FCG2/28-103 [subseq from] RING-type E3 ubiquitin transferase n=1 Tax=Volvox africanus TaxID=51714 RepID=A0A8J4FCG2_9CHLO
-------------------------------------------LARLVEETRCPVCFGILKHTVTSTVCLHRFCALCIDKCLAGrppQHKDCPVCRANLHSRRALRPDANFDRLLRALY
>UniRef90_UPI000854B1E4/5-66 [subseq from] LOW QUALITY PROTEIN: uncharacterized protein LOC108801902 n=1 Tax=Nanorana parkeri TaxID=125878 RepID=UPI000854B1E4
---------------------------------------------DLKEXLNCSICLDLYMEPISLK-CGHIFCWNCIVTVLDTqevpGDYSCPECREMFTERPSLEK------------
>UniRef90_UPI000854B1E4/530-592 [subseq from] LOW QUALITY PROTEIN: uncharacterized protein LOC108801902 n=1 Tax=Nanorana parkeri TaxID=125878 RepID=UPI000854B1E4
--------------------------------------------ADLREELNCSICLSLYKEPISLK-CGHNFCRDCIVTVLDTqeicGNFFCPECRDEYTERPSLEK------------
>UniRef90_UPI000854B1E4/1132-1194 [subseq from] LOW QUALITY PROTEIN: uncharacterized protein LOC108801902 n=1 Tax=Nanorana parkeri TaxID=125878 RepID=UPI000854B1E4
-------------------------------------------GLSLGDELTCSICLNLYTEPVS-LRCGHSFCRDCIVAALdtRegSGVYFCPECREEYVERPVLE-------------
>UniRef90_A0A7J7HE81/69-126 [subseq from] RING-type domain-containing protein n=3 Tax=Camellia sinensis TaxID=4442 RepID=A0A7J7HE81_CAMSI
----------------------------------------------------------IIKKTRTVMECLHRFCRECIDKSMRMGNNECPACRTHCASRRSLRDDPRFDALIEILY
>UniRef90_A0A212CIT6/40-89 [subseq from] RING-type E3 ubiquitin transferase n=1 Tax=Cervus elaphus hippelaphus TaxID=46360 RepID=A0A212CIT6_CEREH
--TSPAVQTNGTQPLSKTWEHSLYELERTPQEAITDGLEIQLeaGPSNKHTK------------------------------------------------------------------
>UniRef90_A0A8J5FEP4/209-267 [subseq from] RING-type domain-containing protein n=1 Tax=Zingiber officinale TaxID=94328 RepID=A0A8J5FEP4_ZINOF
---------------------------------------------------------GIIRKTRTVMECLHRFCRVCIDKSMRLGNNECPACRTHCASRRSLRDDPNYDALIAALY
>UniRef90_A0A371H934/14-75 [subseq from] Putative E3 ubiquitin-protein ligase RING1a (Fragment) n=1 Tax=Mucuna pruriens TaxID=157652 RepID=A0A371H934_MUCPR
------------------------------------------------------ISVGIIRKTRAVMECMHRFCRDCIEKSFRLGNNECPACRTHCSSRRSLRDDPNFDSLITILY
>UniRef90_A0A6P5ADB6/14-64 [subseq from] LOW QUALITY PROTEIN: uncharacterized protein LOC109488024 n=1 Tax=Branchiostoma belcheri TaxID=7741 RepID=A0A6P5ADB6_BRABE
--------------------------------------------------LECTICLEPYKDPKI-LPCLHTFCKDCLDKFVaKQGEaKDrfpCPTCRIETV-------------------
>UniRef90_A0A6P5ADB6/695-745 [subseq from] LOW QUALITY PROTEIN: uncharacterized protein LOC109488024 n=1 Tax=Branchiostoma belcheri TaxID=7741 RepID=A0A6P5ADB6_BRABE
--------------------------------------------------LECTICLEPYKDPKI-LPCLHTFCKDCLEKFVaKQGEaKDrfpCPTCRIETV-------------------
>UniRef90_A0A6P5ADB6/1240-1291 [subseq from] LOW QUALITY PROTEIN: uncharacterized protein LOC109488024 n=1 Tax=Branchiostoma belcheri TaxID=7741 RepID=A0A6P5ADB6_BRABE
-------------------------------------------------FLECTICLEPYKDPKI-LPCLHTFCKDCLKKfvAKQGEGKDrfpCPTCRIETV-------------------
>UniRef90_A0A6P5ADB6/1878-1928 [subseq from] LOW QUALITY PROTEIN: uncharacterized protein LOC109488024 n=1 Tax=Branchiostoma belcheri TaxID=7741 RepID=A0A6P5ADB6_BRABE
--------------------------------------------------LECTICLEPYKDPKI-LPCLHTFCKDCLekFVAKQSKVKDrfpCPTCRIETV-------------------
>UniRef90_A0A6P5ADB6/2431-2482 [subseq from] LOW QUALITY PROTEIN: uncharacterized protein LOC109488024 n=1 Tax=Branchiostoma belcheri TaxID=7741 RepID=A0A6P5ADB6_BRABE
-------------------------------------------------FLECTICLEPYKDPKI-LPCLHTFCKGCLEKFVaKQGEaKDrfpCPTCRIETV-------------------
>UniRef90_A0A1N6LXT0/21-119 [subseq from] RING-type E3 ubiquitin transferase n=1 Tax=Babesia microti (strain RI) TaxID=1133968 RepID=A0A1N6LXT0_BABMR
-------------------DLRIDELIRVPRRNLSSSeLenETTLGQSGLRDHLCCVICSGIIQNCVVIKTCLHRFCSTCIEKCFRSGIRECPQCRKHVPSKRFLHHDAIFDSIITTL-
>UniRef90_A0A7S4UTU1/46-138 [subseq from] RING-type E3 ubiquitin transferase (Fragment) n=1 Tax=Guillardia theta TaxID=55529 RepID=A0A7S4UTU1_GUITH
--------------------CSLADMLRPVREAVPNA-TVRIPRKVIDSDFTCAICMNIIIETTIITDCLHRFCADCITQCLRHSKRECPSCRTPVASQRKLVRDAYFDTMICK--
>UniRef90_UPI001922A8D9/93-150 [subseq from] putative E3 ubiquitin-protein ligase RING1a isoform X3 n=1 Tax=Hibiscus syriacus TaxID=106335 RepID=UPI001922A8D9
----------------------------------------------------------IIKKTRTVMECLHRFCRECIDKSMRLGNNECPACRTHCASRRSLRDDPKYDALIAALY
>UniRef90_A0A7S0X2A3/10-76 [subseq from] RING-type domain-containing protein (Fragment) n=1 Tax=Mantoniella antarctica TaxID=81844 RepID=A0A7S0X2A3_9CHLO
-------------------------------------------------DTRCAVCWGTLKKVKVVSPCLHRFCATCIEEHLRKLNHHCPTCRLHVPSRRALRDDPEFDAVIAALY
>UniRef90_A0A1S3TSH2/5-66 [subseq from] putative E3 ubiquitin-protein ligase RING1b n=1 Tax=Vigna radiata var. radiata TaxID=3916 RepID=A0A1S3TSH2_VIGRR
------------------------------------------------------ICVGIIRNTRTVMECLHRFCKECIEKSFRLGNNECPACRTHCSSRRSLREDIVFDAIIAILY
>UniRef90_A0A7S0IGE5/13-85 [subseq from] RING-type domain-containing protein (Fragment) n=2 Tax=Micromonas pusilla TaxID=38833 RepID=A0A7S0IGE5_MICPS
-------------------------------------------LGSVRADTRCAICWSTLKKVKVVSPCLHRFCQGCIEEHLRKLNHHCPTCRLHVPSRRALRDDPGFDAIVEALY
>UniRef90_B6AB25/68-143 [subseq from] Zinc finger, C3HC4 type domain-containing protein n=2 Tax=Cryptosporidium TaxID=5806 RepID=B6AB25_CRYMR
----------------------------------------TLGENDLYSDFNCSICFKILRRTMVVKDCLHRFCNSCIEKCVRIGLRECPQCRLHIASRRSLRSDSIMDTVASRLF
>UniRef90_A0A8J7P8B1/7-54 [subseq from] TRI35 protein (Fragment) n=1 Tax=Atractosteus spatula TaxID=7917 RepID=A0A8J7P8B1_ATRSP
----------------------------------------------LEKELSCPVCCEIFKEPVL-LSCRHSFCKSCLQQHWeQKGSQECPAYRH----------------------
>UniRef90_A0A8J7P8B1/312-363 [subseq from] TRI35 protein (Fragment) n=1 Tax=Atractosteus spatula TaxID=7917 RepID=A0A8J7P8B1_ATRSP
--------------------------------------------KVLEEELSCPVCCEIFKDPVV-LTCSHSFCKACLQQYWQmKGSQECPVCRRRS--------------------
>UniRef90_A0A8J7P8B1/606-660 [subseq from] TRI35 protein (Fragment) n=1 Tax=Atractosteus spatula TaxID=7917 RepID=A0A8J7P8B1_ATRSP
----------------------------------------AARSSVLEEELSCPVCYEIFTDPVV-LTCSHSFCKACLQQYWeQKGSQECPACRRR---------------------
>UniRef90_A0A4U1F0D1/2-37 [subseq from] RING-type E3 ubiquitin transferase n=1 Tax=Monodon monoceros TaxID=40151 RepID=A0A4U1F0D1_MONMO
--------------------------------------------------------------------------------ALRSGNKECPTCGKKLVSKRSLRPDPNFDALISKIY
>UniRef90_A0A166IR90/66-125 [subseq from] RING-type domain-containing protein n=1 Tax=Daucus carota subsp. sativus TaxID=79200 RepID=A0A166IR90_DAUCS
--------------------------------------------------------LGIIRKTRTIMDCLHRFCKKCIDKSFRLGNHECPSCRRHCASRRSLRDDPKYDELISALY
>UniRef90_T0SIQ2/64-165 [subseq from] RING-type E3 ubiquitin transferase n=2 Tax=Saprolegnia TaxID=4769 RepID=T0SIQ2_SAPDV
--------------MAANYDVTLYDICRKPRQVVHGTLQIDA--SSLHDELHCAICSGIIRDATVITACLHRFCSGCIQRHIHEkGlSPACPVCNTVVSTRRALRRDETFDQLIHTIY
>UniRef90_A0A2B4SFV3/12-65 [subseq from] RING-type E3 ubiquitin transferase n=1 Tax=Stylophora pistillata TaxID=50429 RepID=A0A2B4SFV3_STYPI
-----------------------------------------------KKEVECPVCQEQFGENKEPKilKCFHTFCKSCLEGWLRQQRKEalsCPTCRTKT--------------------
>UniRef90_A0A2B4SFV3/954-1004 [subseq from] RING-type E3 ubiquitin transferase n=1 Tax=Stylophora pistillata TaxID=50429 RepID=A0A2B4SFV3_STYPI
-----------------------------------------------RKDDQCAICLDTVKNARSLK-CKHVFCTSCVETVLEYDNR-CPICKEPQGAVQ----------------
>UniRef90_A0A2B4SFV3/1657-1708 [subseq from] RING-type E3 ubiquitin transferase n=1 Tax=Stylophora pistillata TaxID=50429 RepID=A0A2B4SFV3_STYPI
---------------------------------------------------KCAICLDAVKNAKKL-KCGHAFCTQCVETALSYDN-RCPVCKEPQGVVKGNQPD-----------
>UniRef90_A0A3L8DAW9/27-113 [subseq from] Polycomb complex protein BMI-1 n=2 Tax=Ooceraea biroi TaxID=2015173 RepID=A0A3L8DAW9_OOCBI
-------------------------LHRDPVSAPASNMEAKEKERplvqDLNEHIVCPLCRGYLIDATTLVECLHSFCRGCILRRLSSGVRVCPVCS--VAASPQLLPDVRLQR------
>UniRef90_A0A3L8DAW9/791-855 [subseq from] Polycomb complex protein BMI-1 n=2 Tax=Ooceraea biroi TaxID=2015173 RepID=A0A3L8DAW9_OOCBI
--------------------------------------------RDVNPYLICKICRGYLIDAVTVVECLHSFCRSCILKHLGN-VAHCPSCKHALNkAKPNIKADKALQ-------
>UniRef90_A0A8S9NET7/2-49 [subseq from] RING-type domain-containing protein n=1 Tax=Brassica cretica TaxID=69181 RepID=A0A8S9NET7_BRACR
-------------------------------------------------------------------ECLHRFCRECIDKSMRLGNKECPACRKRCASRRSLRDDPTFDALIAAL-
>UniRef90_UPI001403B29A/10-65 [subseq from] uncharacterized protein LOC116989964 n=1 Tax=Amblyraja radiata TaxID=386614 RepID=UPI001403B29A
----------------------------------------------WTAEVVCPICKDFFTNPVALK-CGHNFCSSCITQSWdREGRNSCPECREEST-DRTLR-------------
>UniRef90_UPI001403B29A/740-797 [subseq from] uncharacterized protein LOC116989964 n=1 Tax=Amblyraja radiata TaxID=386614 RepID=UPI001403B29A
---------------------------------------------SWTAEIICPICLDFFTDPV-SLDCGHNFCRSCITQSWdREGRNSCPECREEFT-DRTLRV------------
>UniRef90_UPI0015906E89/9-66 [subseq from] E3 ubiquitin-protein ligase TRIM7-like n=1 Tax=Zootoca vivipara TaxID=8524 RepID=UPI0015906E89
--------------------------------------------RDLCEEATCPICLEYFRDPVIIHECGHNFCRSCLIQCWEtsEGEASCPQCRETVEQ-SS---------------
>UniRef90_UPI0015906E89/448-528 [subseq from] E3 ubiquitin-protein ligase TRIM7-like n=1 Tax=Zootoca vivipara TaxID=8524 RepID=UPI0015906E89
----------------------LYVKERKRNQLSLPGVSAMAaarSPvRDLCEEATCPICLEYFRDPVIIHECGHNFCRSCLIRCWESseGEASCPQCRETVE-------------------
>UniRef90_A0A7S1B451/292-366 [subseq from] RING-type domain-containing protein n=1 Tax=Corethron hystrix TaxID=216773 RepID=A0A7S1B451_9STRA
-----------------------------------------ASKDSVDSIFRCPICLCYMRKASIVMVCLHRFCSACIEKCIRVGKRECPSCRVHIPSRRSLRRDDAFDSLMRKIY
>UniRef90_A0A7S3VEI0/46-120 [subseq from] RING-type E3 ubiquitin transferase (Fragment) n=2 Tax=Chaetoceros debilis TaxID=122233 RepID=A0A7S3VEI0_9STRA
--------------------------------------EVSTSIQSLSSFIECPICLETMVETHVSPECQHRLCGNCFKESLRKCNNECPQCRVGIPTRRHLRPDGAFDELID---
>UniRef90_UPI00192EB786/46-124 [subseq from] putative E3 ubiquitin-protein ligase RING1a isoform X1 n=2 Tax=Eucalyptus grandis TaxID=71139 RepID=UPI00192EB786
-----------------------------------DGY-VQVKLAEIREKVQCPICLGIIRKTSAVMECLHRFCQECIAKHMLLRSNECPACHAH-CGRNSLRADPRYDALIEAFY
>UniRef90_A0A0B2PQK6/5-67 [subseq from] Putative E3 ubiquitin-protein ligase RING1b n=1 Tax=Glycine soja TaxID=3848 RepID=A0A0B2PQK6_GLYSO
-----------------------------------------------------AICEGILRKTKAVMECMHRFCGKCIEKSMRLSNNECPVCRVHCPSRRSLRDDPNFDNIIAAIY
>UniRef90_A0A6N2KFW4/146-215 [subseq from] RING-type domain-containing protein (Fragment) n=1 Tax=Salix viminalis TaxID=40686 RepID=A0A6N2KFW4_SALVM
---------------------------------------VVVKLSEIRKEVQCPICLGIIRKTRTVMECLHRFCRECIDKSMRLGNNECPACRTHCASRRIAALYPDID-------
>UniRef90_A0A4S4DGF1/173-230 [subseq from] RING-type domain-containing protein n=1 Tax=Camellia sinensis var. sinensis TaxID=542762 RepID=A0A4S4DGF1_CAMSI
----------------------------------------------------------IIKKTRTVTECLHRYCRECIDKWMRMGNKECPACRTHCASQHSLRDDPRFDALIHFLY
>UniRef90_A0A835LCU1/25-90 [subseq from] RING-type domain-containing protein n=1 Tax=Coptis chinensis TaxID=261450 RepID=A0A835LCU1_9MAGN
-----------------------------------------------RKPFECPICLGIMKETRTLQDCMHRFCRDCIKKEMGLGNNECPVCHVRIESRSSLREDIRYNKMIL---
>UniRef90_A0A7J0FWF5/2-50 [subseq from] Similar to RING 1B n=1 Tax=Actinidia rufa TaxID=165716 RepID=A0A7J0FWF5_9ERIC
-------------------------------------------------------------------ECLHRFCRECIDKSMRLGNNECPACRAHCASRRSLRDDPNFDALIAVLY
>UniRef90_K8EK60/87-158 [subseq from] RING-type E3 ubiquitin transferase n=1 Tax=Bathycoccus prasinos TaxID=41875 RepID=K8EK60_9CHLO
--------------------------------------------RDVRADTRCSICWGTVKNCVTVRVCLHRFCNDCVQESIRKNQMCCPECRAKVASRRDFVKDPKFDAIVSAIY
>UniRef90_UPI002013E619/476-534 [subseq from] uncharacterized protein dtx3lb.3 isoform X1 n=3 Tax=Megalobrama amblycephala TaxID=75352 RepID=UPI002013E619
------------------------------------------------EEETCPVCMDSFTDKKKL-KCGHEFCQDCIRMSEKSLGSICPVCKEVYGTLEGNQPDGTM--------
>UniRef90_UPI002013E619/744-802 [subseq from] uncharacterized protein dtx3lb.3 isoform X1 n=3 Tax=Megalobrama amblycephala TaxID=75352 RepID=UPI002013E619
------------------------------------------------EEETCAICMDSFTDKKKL-KCGHEFCQDCIRMSEKSLGSICPVCKEVYGTLEGNQPDGTM--------
>UniRef90_UPI002013E619/1012-1056 [subseq from] uncharacterized protein dtx3lb.3 isoform X1 n=3 Tax=Megalobrama amblycephala TaxID=75352 RepID=UPI002013E619
------------------------------------------------EEETCAICMDSFTDKKKL-KCGHEFCQDCISASEKSLGSICPVCKE----------------------
>UniRef90_A0A835GYH9/269-335 [subseq from] RING-type domain-containing protein n=1 Tax=Coptis chinensis TaxID=261450 RepID=A0A835GYH9_9MAGN
----------------------------------------------VRKPFECPICLGIMKETRTLQDCMHRFCRDCIEKEMGLGNNECPVCHVRIESRSSLREDIRYNKMIL---
>UniRef90_A0A7S3QFP0/132-206 [subseq from] RING-type E3 ubiquitin transferase (Fragment) n=1 Tax=Chaetoceros debilis TaxID=122233 RepID=A0A7S3QFP0_9STRA
--------------------------------------EVSTSIQSLSSFIECPVCFETMVETHVSPECQHRLCGNCFKESLRKCNNECPQCRVGIPTRRHLRPDGAFDELID---
>UniRef90_G0M871/180-270 [subseq from] RING-type E3 ubiquitin transferase n=1 Tax=Caenorhabditis brenneri TaxID=135651 RepID=G0M871_CAEBE
-----------------------YDNVRSRYDVLPSKVTSEADMKEVIGSLSCDVCQEVIQMSVVTKKCGHRFCDQCIlITLLRAGN-TCPACRQNLASKRELQQDPRFDQLIHQ--
>UniRef90_A0A151SEY9/2-50 [subseq from] E3 ubiquitin-protein ligase RING2 n=1 Tax=Cajanus cajan TaxID=3821 RepID=A0A151SEY9_CAJCA
-------------------------------------------------------------------ECLHRFCRECIDKSMRLGNNECPACRTHCASRRSLRDDPNYDALISALY
>UniRef90_A0A6D2HRM5/9-77 [subseq from] RING-type domain-containing protein n=1 Tax=Microthlaspi erraticum TaxID=1685480 RepID=A0A6D2HRM5_9BRAS
----------------------------------------------TRKQVECPICLEIIRKSAVTK-CGHRFCQECIEKSMRLGNHYCPTCRAHHPSRRSLKADEKFDNIIANLY
>UniRef90_A0A7R9UDC2/51-147 [subseq from] RING-type E3 ubiquitin transferase n=1 Tax=Pinguiococcus pyrenoidosus TaxID=172671 RepID=A0A7R9UDC2_9STRA
--------------------LTLYDIHRKPRLPTaeEDVVVEVVNDR-IIPDLQCHFCLDILDDPVIVMECLHRFCNNCIQKHLRVGKQNECFCKTHIPSRRSLRQDLNFKNLICKLY
>UniRef90_A0A7S3PWD8/125-193 [subseq from] RING-type domain-containing protein (Fragment) n=1 Tax=Chaetoceros debilis TaxID=122233 RepID=A0A7S3PWD8_9STRA
--------------------------------------------QPLQSDMKCPICLETQSKTYVIPDCLHRFCKECIETSLRKCKNECPQCRIFVSTRRGLRPDKKYEDLLQ---
>UniRef90_D8UJW5/171-242 [subseq from] RING-type domain-containing protein n=1 Tax=Volvox carteri f. nagariensis TaxID=3068 RepID=D8UJW5_VOLCA
-----------------------------------------------AGKTVVLVCCGILKETVTSTVCLHRFCAACIDKCLAGrppQHKDCPVCRANLHSRRSLRPDPNFDRLLRALY
>UniRef90_C1E6Y6/7-77 [subseq from] RING-type domain-containing protein n=1 Tax=Micromonas commoda (strain RCC299 / NOUM17 / CCMP2709) TaxID=296587 RepID=C1E6Y6_MICCC
---------------------------------------------SVRADTRCAICWGTLKKVKVVSPCLHRFCQGCIEEHLRKLNHHCPTCRLHVPSRRALRDDPGFDAIVHALY
>UniRef90_UPI0010A06DF8/9-71 [subseq from] LOW QUALITY PROTEIN: uncharacterized protein LOC114590981 n=1 Tax=Podarcis muralis TaxID=64176 RepID=UPI0010A06DF8
--------------------------------------------KDLFEEATCSICLEYFRDPVIIPECGHNFCRSCLIQYWgkSEAKASCPECRKT-VQEKNLIPNR----------
>UniRef90_UPI0010A06DF8/523-615 [subseq from] LOW QUALITY PROTEIN: uncharacterized protein LOC114590981 n=1 Tax=Podarcis muralis TaxID=64176 RepID=UPI0010A06DF8
----------GNTPITDATERKRNQLSLPGEAAAMAAFEG--PVRDLSEEATCSICLDYFRDPVIIPECGHNFCRSCLTQywGKSEGEASCPQCRENV-EQGSIRR------------
>UniRef90_H2KYH3/157-223 [subseq from] E3 ubiquitin-protein ligase RING2 homolog spat-3 n=2 Tax=Caenorhabditis elegans TaxID=6239 RepID=RING2_CAEEL
-----------------------------------------------IGSFSCDVCQELIQGSIMTKKCGHRFCDQCILVAfMRSGN-TCPTCRQNLGSKRELQQDPRFDQLIYQ--
>UniRef90_UPI0015AB055A/8-56 [subseq from] uncharacterized protein LOC118229535 n=1 Tax=Anguilla anguilla TaxID=7936 RepID=UPI0015AB055A
----------------------------------------------LEEELSCPVCSEIFGDPVV-LSCSHSFCKTCLQQYWeQKGSQECPICRRR---------------------
>UniRef90_UPI0015AB055A/476-526 [subseq from] uncharacterized protein LOC118229535 n=1 Tax=Anguilla anguilla TaxID=7936 RepID=UPI0015AB055A
----------------------------------------------MEEELSCPVCSEIFRDPVV-LICSHSFCKACLQQYWeQKGCRECPVCRKRFK-------------------
>UniRef90_UPI0015AB055A/940-994 [subseq from] uncharacterized protein LOC118229535 n=1 Tax=Anguilla anguilla TaxID=7936 RepID=UPI0015AB055A
---------------------------------------------LLEEELSCPVCSEIFRDPVV-LSCSHSFCKACLQRYWeQKGSRECPVCRRR--SSREL--------------
>UniRef90_A0A452ZFR6/2-50 [subseq from] RING-type domain-containing protein n=1 Tax=Aegilops tauschii subsp. strangulata TaxID=200361 RepID=A0A452ZFR6_AEGTS
-------------------------------------------------------------------ECLHRFCRDCIDKSMRLGNNECPACRTHCKSRRSLRDDPNFDALILALY
>UniRef90_UPI0007DB7CDB/11-70 [subseq from] E3 ubiquitin-protein ligase TRIM11 n=1 Tax=Anolis carolinensis TaxID=28377 RepID=UPI0007DB7CDB
----------------------------------------------LCQEATCPICLDYFKNPVTIK-CGHNFCHDCLDQFwwVSEEEASCPECRE-VIQQRDLTPDW----------
>UniRef90_UPI0007DB7CDB/227-289 [subseq from] E3 ubiquitin-protein ligase TRIM11 n=1 Tax=Anolis carolinensis TaxID=28377 RepID=UPI0007DB7CDB
--------------------------------------------RDLCQEATCSVCLDYFKDPVI-VDCGHNFCRACLTQCLeKSGNTEtsCPQCRE-IVSQENLRRNQ----------
>UniRef90_A0A023BD48/143-219 [subseq from] Ring finger protein n=1 Tax=Gregarina niphandrodes TaxID=110365 RepID=A0A023BD48_GRENI
---------------------------------------LCLSHTEILKDLSCYLCKGLCKEAMTVKECCHRFCNDCIQKWLRSGKQTCPQCVCKIPSRRVLRADKNMDLIIQRLF
>UniRef90_A0A1I7TII4/154-221 [subseq from] RING-type E3 ubiquitin transferase n=1 Tax=Caenorhabditis tropicalis TaxID=1561998 RepID=A0A1I7TII4_9PELO
---------------------------------------------EVIGSFSCDICQELIQTSVVTKKCGHRFCDQCIlITLMRAGN-QCPSCRQNLGSKRELQQDPRFDQLIY---
>UniRef90_A0A5N5M2S5/2-50 [subseq from] RING-type domain-containing protein n=2 Tax=Saliceae TaxID=238069 RepID=A0A5N5M2S5_9ROSI
-------------------------------------------------------------------ECLHRFCRECIDKSMRMGNNECPACRTHCASRRSLRDDPNYDALIAALY
>UniRef90_Q22U80/42-114 [subseq from] RING-type E3 ubiquitin transferase n=1 Tax=Tetrahymena thermophila (strain SB210) TaxID=312017 RepID=Q22U80_TETTS
--------------------------------------------KKLNYMLTCPICLDIFQEPVYVKGCSHRFCKECIEKAIRSSKmKQCPTCRRIIGTKRLLRVDFNVQEIINLIY
>UniRef90_A0A7S2P6M5/5-54 [subseq from] RING-type E3 ubiquitin transferase n=1 Tax=Leptocylindrus danicus TaxID=163516 RepID=A0A7S2P6M5_9STRA
------------------------------------------------------------------MECLHRFCGNCIEKCLRLGKKECPSCRIHIPSRRSLRPDTNFDNLLASIY
>UniRef90_A0A8B9UXZ3/10-54 [subseq from] RING-type E3 ubiquitin transferase n=1 Tax=Anas zonorhyncha TaxID=75864 RepID=A0A8B9UXZ3_9AVES
----------------------------SPQEAIMDGTEI----------LMCPICLDMLKNTMTTKECLHRFCSDCIKPTMG---------------------------------
>UniRef90_L9KQ74/28-82 [subseq from] RING-type E3 ubiquitin transferase n=1 Tax=Tupaia chinensis TaxID=246437 RepID=L9KQ74_TUPCH
-------------------------------------------PELPVTSFDCSVCLEVLHQPVRTR-CGHVFCRSCIATSLKNNKWTCPYCRASLPSE-----------------
>UniRef90_L9KQ74/250-309 [subseq from] RING-type E3 ubiquitin transferase n=1 Tax=Tupaia chinensis TaxID=246437 RepID=L9KQ74_TUPCH
----------------------------------------------TEDDFYCPVCQEVLKTPVRTAACQHVFCRKCFLTAMRESGIHCPLCRGNVTRRERACPER----------
>UniRef90_A0A151T3T7/2-50 [subseq from] E3 ubiquitin-protein ligase RING2 n=2 Tax=Cajanus cajan TaxID=3821 RepID=A0A151T3T7_CAJCA
-------------------------------------------------------------------ECMHRFCRDCIEKSFRLGNNECPSCRTHCSSRRSLREDPNFDALIALLY
>UniRef90_A0A1D6FSN8/2-50 [subseq from] Putative E3 ubiquitin-protein ligase RING1a n=1 Tax=Zea mays TaxID=4577 RepID=A0A1D6FSN8_MAIZE
-------------------------------------------------------------------ECLHRFCRDCIDKSMRLGNNECPACRTHCASRRSLRDDPNYDALILALY
>UniRef90_A0A6P7XDJ2/8-70 [subseq from] uncharacterized protein LOC115464350 n=1 Tax=Microcaecilia unicolor TaxID=1415580 RepID=A0A6P7XDJ2_9AMPH
--------------------------------------------KRLRGEASCPVCLDYFINPVT-IDCGHNFCHACIAQVCEKGNTDfsCPQCREPF-RHRNLRPNRQ---------
>UniRef90_A0A6P7XDJ2/573-637 [subseq from] uncharacterized protein LOC115464350 n=1 Tax=Microcaecilia unicolor TaxID=1415580 RepID=A0A6P7XDJ2_9AMPH
------------------------------------------NPaESLQDEASCSICLDYFTDPV-ILDCGHNFCRSCITQSWegRGANFPCPQCRRNSQ-TRKLRPNR----------
>UniRef90_A0A3Q3ENL6/17-68 [subseq from] Tripartite motif-containing protein 35-like n=1 Tax=Labrus bergylta TaxID=56723 RepID=A0A3Q3ENL6_9LABR
---------------------------------------------KLEEGLSCPICLDIFKDPVT-LSCFHSFCKDCLQNCWKeKENKECPLCKRRH-S------------------
>UniRef90_A0A3Q3ENL6/313-362 [subseq from] Tripartite motif-containing protein 35-like n=1 Tax=Labrus bergylta TaxID=56723 RepID=A0A3Q3ENL6_9LABR
---------------------------------------------KLEENLSCPICLDIFKDPVT-LSCFHSFCKDCLQNCWKeKENKECPLCKRR---------------------
>UniRef90_A0A8K1GHX0/33-95 [subseq from] PCGF1 protein n=3 Tax=Passeriformes TaxID=9126 RepID=A0A8K1GHX0_9PASS
-----------------------------------PQEEVKVKMKELNEHIVCFLCAGYFIDATTITECLHTFCKSCIVKYLQT-SKYCPMCNTKIHET-----------------
>UniRef90_A0A8K1GHX0/125-189 [subseq from] PCGF1 protein n=3 Tax=Passeriformes TaxID=9126 RepID=A0A8K1GHX0_9PASS
---------------------------------VSPQEEVKVKMKELNEHIVCFLCAGYFIDATTITECLHTFCKSCIVKYLQT-SKYCPMCNTKIHET-----------------
>UniRef90_A0A8R1DMV3/153-223 [subseq from] RING-type E3 ubiquitin transferase n=1 Tax=Caenorhabditis japonica TaxID=281687 RepID=A0A8R1DMV3_CAEJA
-------------------------------------------IQKVIGSFSCDVCQELITGSVMTKKCGHRFCDQCILvTLMRSGN-TCPTCRQQLGSKRDFQQDPRFDQLIYQ--
>UniRef90_A0A1R3GXG0/2-50 [subseq from] Zinc finger, C3HC4 RING-type n=2 Tax=Corchorus TaxID=93758 RepID=A0A1R3GXG0_COCAP
-------------------------------------------------------------------ECLHRFCRECIDKSMRLGNNECPACRTHCASRRSLRDDPNYDALIAALY
>UniRef90_A0A834LLR3/84-141 [subseq from] RING-type domain-containing protein n=1 Tax=Rhododendron simsii TaxID=118357 RepID=A0A834LLR3_RHOSS
----------------------------------------------------------IIKKTRTVMGCMHRFCRECIDKSMRLGNNECPACRTHCASRRSLRDDPEFDAMIEILY
>UniRef90_UPI001591539A/10-75 [subseq from] LOW QUALITY PROTEIN: E3 ubiquitin-protein ligase TRIM7-like n=1 Tax=Zootoca vivipara TaxID=8524 RepID=UPI001591539A
---------------------------------------------DLCEEATCPICLECFRDPVIIPECGHNFCRSCLIQCWKksKGKASCPQCRK-IIQRRNLIPNRPLAN------
>UniRef90_UPI001591539A/410-470 [subseq from] LOW QUALITY PROTEIN: E3 ubiquitin-protein ligase TRIM7-like n=1 Tax=Zootoca vivipara TaxID=8524 RepID=UPI001591539A
---------------------------------------------DLCEEATCCICLEYFRDPVIIPECGHNFCRSCLIQYWgeSEGEASCPQCRKI-ILHRNLIPN-----------
>UniRef90_A0A2I0TAU8/2-34 [subseq from] RING-type E3 ubiquitin transferase n=1 Tax=Limosa lapponica baueri TaxID=1758121 RepID=A0A2I0TAU8_LIMLA
-----------------------------------------------------------------------------------SSNKECPTCRKKLVSKRSLRPDPNFDALISKIY
>UniRef90_A0A0L0DT54/87-153 [subseq from] RING-type E3 ubiquitin transferase n=1 Tax=Thecamonas trahens ATCC 50062 TaxID=461836 RepID=A0A0L0DT54_THETB
-----------------------------------------------AELLTCSICLRLFHSCTVAKDCMHRFCDTCIRKSLRLANRECPTCRNPCPSKRSTRADERVDALLKT--
>UniRef90_A0A1J7FVW8/2-50 [subseq from] RING-type domain-containing protein n=4 Tax=Lupinus TaxID=3869 RepID=A0A1J7FVW8_LUPAN
-------------------------------------------------------------------ECLHRFCRECIDKSMRLGNNECPACRTHCASRRSLRDDPNFDTLIAALY
>UniRef90_A0A2Z6M4P7/2-50 [subseq from] RING-type domain-containing protein n=2 Tax=Trifolium subterraneum TaxID=3900 RepID=A0A2Z6M4P7_TRISU
-------------------------------------------------------------------ECLHRFCRECIDKSMRLGNNECPACRTHCASRRSLRDDPNYDALIAVLY
>UniRef90_S9WYG9/6-54 [subseq from] RING-type E3 ubiquitin transferase n=2 Tax=Eutheria TaxID=9347 RepID=S9WYG9_CAMFR
-------------------------------------------------------------------PSLHVFTLTMAVIMRLLCNKECPTCRKKLVSKRSLRPDPNFDALISKIY
>UniRef90_UPI0008FD8737/2-49 [subseq from] putative E3 ubiquitin-protein ligase RING1a n=1 Tax=Tarenaya hassleriana TaxID=28532 RepID=UPI0008FD8737
-------------------------------------------------------------------ECLHRFCRECIDKSMRLGNNECPACRKHCASRRSLRDDPKFDALIAAL-
>UniRef90_A0A6A4LHX5/119-176 [subseq from] RING-type domain-containing protein (Fragment) n=2 Tax=Rhododendron TaxID=4346 RepID=A0A6A4LHX5_9ERIC
----------------------------------------------------------IIKKTRTVMECLHRFCRECIDKSMRLGNNECPACRKHCASRRSLRDDQRFDNLTEVLY
>UniRef90_A0A6G0X0P6/58-157 [subseq from] RING-type E3 ubiquitin transferase n=1 Tax=Aphanomyces euteiches TaxID=100861 RepID=A0A6G0X0P6_9STRA
--------------LAAGYDVNLYDICREPRAPLETTLHIPAS--SLDEELHCPICIICEAQVIT--ACLHRFCTVCIHRHIHNKgkNTVCPVCNTPFTTRRALRPDETFDKLVKMVY
>UniRef90_A0A261CNX3/162-226 [subseq from] RING-type E3 ubiquitin transferase (Fragment) n=1 Tax=Caenorhabditis latens TaxID=1503980 RepID=A0A261CNX3_9PELO
------------------------------------------------GSFSCHVCQEVIQQSIVTKKCGHRFCDQCIIVAfIRSGN-TCPTCRQNLGSKRELQQDPRFDQFIL---
>UniRef90_A0A7S0WMS0/10-83 [subseq from] RING-type domain-containing protein (Fragment) n=1 Tax=Pyramimonas obovata TaxID=1411642 RepID=A0A7S0WMS0_9CHLO
---------------------------------------------ELQQLTRCPICWGRLRHTKMVKKCMHRFCGECIDKHLRvakNQHAECPLCNAHLSCRREMIEDPNFDALIVALY
>UniRef90_A0A3Q4H6X3/56-97 [subseq from] RING-type E3 ubiquitin transferase n=2 Tax=Neolamprologus brichardi TaxID=32507 RepID=A0A3Q4H6X3_NEOBR
-------------------------------------------------------------------------SGTDAVCCLRS-NKECPTCRKKLVSKRSLRPDPNFDALISKIY
>UniRef90_A0A251UZ35/31-79 [subseq from] Putative zinc finger, RING/FYVE/PHD-type n=2 Tax=Helianthus annuus TaxID=4232 RepID=A0A251UZ35_HELAN
--------------------------------------------------YECPICTEPLVEQATATSCGHLFCEDCITAAIHLQT-KCPICRRKVTSRQ----------------
>UniRef90_A0A251UZ35/92-145 [subseq from] Putative zinc finger, RING/FYVE/PHD-type n=2 Tax=Helianthus annuus TaxID=4232 RepID=A0A251UZ35_HELAN
---------------------------------------------SMQPTFECPICMGPLVEQMATR-CGHIFCEGCIRDVVGFHAEQCPICRRKVVHRE----------------
>UniRef90_A0A2V0NT53/28-120 [subseq from] RING-type domain-containing protein n=1 Tax=Raphidocelis subcapitata TaxID=307507 RepID=A0A2V0NT53_9CHLO
--------------------------------WLQPGSTVPVHLARLNEETRCPICFGKIKSARVSMVCLHRFCAGCIEQFMRNqlegGkrardqGKECPVCRAHLSSRRAVRPDPVFDQIISGL-
>UniRef90_A0A835NDB3/280-350 [subseq from] E3 ubiquitin-protein ligase TRIM7 n=73 Tax=Passeriformes TaxID=9126 RepID=A0A835NDB3_9PASS
------------------------------------AMAAVFLPGNLQDEATCSVCLEFFKDPVS-IECGHNFCRACIVKSWKDLEMDfpCPQCRE-VFQQRSFRPNRQ---------
>UniRef90_A0A835NDB3/870-939 [subseq from] E3 ubiquitin-protein ligase TRIM7 n=73 Tax=Passeriformes TaxID=9126 RepID=A0A835NDB3_9PASS
---------------------------------------IKLAARSLQDELTCPVCLEYFNDPVLVAECGHNFCRACVTQCWEDSARRlcCPQCREP-VPQRLFRPNRSL--------
>UniRef90_G7JNC2/2-50 [subseq from] Putative aminoacyltransferase, E1 ubiquitin-activating enzyme n=2 Tax=Medicago truncatula TaxID=3880 RepID=G7JNC2_MEDTR
-------------------------------------------------------------------ECMHRFCKVCIDKCMRRGTNECPTCRTHFPSRRALRDDPNYDALIAAIY
>UniRef90_A0A498HBA4/19-76 [subseq from] RING-type domain-containing protein n=2 Tax=Malus domestica TaxID=3750 RepID=A0A498HBA4_MALDO
----------------------------------------------------------IMKKTRTVMGCLHRFCRECIDKSMRLGNNECPACRAHCASRRSLRDDPKCDALIAALY
>UniRef90_A0A7S2DAE5/9-60 [subseq from] RING-type E3 ubiquitin transferase (Fragment) n=1 Tax=Haptolina brevifila TaxID=156173 RepID=A0A7S2DAE5_9EUKA
----------------------------------------------------------------VATECLHRFCKDCIERCQRQSQKQCPSCRKPIATRRSLRPDRNMALLIAKLY
>UniRef90_A0A091S5G9/2-33 [subseq from] RING-type E3 ubiquitin transferase (Fragment) n=1 Tax=Nestor notabilis TaxID=176057 RepID=A0A091S5G9_NESNO
------------------------------------------------------------------------------------RNKECPTCRKKLVSKRSLRPDPNFDALISKIY
>UniRef90_UPI0010165D45/43-109 [subseq from] putative E3 ubiquitin-protein ligase RING1a n=1 Tax=Vigna unguiculata TaxID=3917 RepID=UPI0010165D45
------------------------------------------------SILQCAICRGVIQKTITLMECFHKFCKECIEKSMSHGVNECPVCHVHVAGQMSLKEDPQYDALVSAI-
>UniRef90_UPI001CAA06E2/8-70 [subseq from] uncharacterized protein LOC119567729 n=1 Tax=Chelonia mydas TaxID=8469 RepID=UPI001CAA06E2
--------------------------------------------ESLQEEATCPVCLEYFREPV-TLECGHNFCRACIAQCWVGSDtaASCPQCRE-TVQQRNLRPNRQ---------
>UniRef90_UPI001CAA06E2/510-573 [subseq from] uncharacterized protein LOC119567729 n=1 Tax=Chelonia mydas TaxID=8469 RepID=UPI001CAA06E2
-------------------------------------------AKTLQDEMTCPICLEYFKDPVS-LDCDHSFCRSCITQCWWgfATDISCPQCRE-IFPERNLRPNRQ---------
>UniRef90_UPI001591C762/11-71 [subseq from] uncharacterized protein LOC118080222 n=1 Tax=Zootoca vivipara TaxID=8524 RepID=UPI001591C762
----------------------------------------------LRDEATCCICRDYFKDPVTIPECGHNFCRSCLIQCWEESEAEasCPQCRQR-VRRRGLIPNR----------
>UniRef90_UPI001591C762/624-685 [subseq from] uncharacterized protein LOC118080222 n=1 Tax=Zootoca vivipara TaxID=8524 RepID=UPI001591C762
---------------------------------------------CLRDEATCSICLDYFKDPVTIPECGHNFCRSCLIECWGESeaEASCPQCRER-VQRRGLIPNR----------
>UniRef90_V7C3G3/39-104 [subseq from] RING-type domain-containing protein n=1 Tax=Phaseolus vulgaris TaxID=3885 RepID=V7C3G3_PHAVU
------------------------------------------------SGLQCAVCRGIIQNTRTLMECFHKFCKECIEKSIRLGVNECPVCHVH-VSQLSLKEDPQYDAIVSAI-
>UniRef90_A0A7S3FSI1/35-101 [subseq from] RING-type domain-containing protein (Fragment) n=1 Tax=Chloropicon roscoffensis TaxID=1461544 RepID=A0A7S3FSI1_9CHLO
------------------------------------------------ESVTCTICLGVITNCRTVSTCLHRFCNTCIEPALRV-NSKCPQCRANIPSRRSCREDKAFDALVEAIY
>UniRef90_A0A6B0S8J0/8-73 [subseq from] TRIM5alpha n=1 Tax=Bos mutus TaxID=72004 RepID=A0A6B0S8J0_9CETA
---------------------------------------------NLQQEVTCPICLELLTEPLS-LDCGHSFCQACITAnnmvSMndQDEDRRCPVCRISY-EPGNLRPNRH---------
>UniRef90_A0A6B0S8J0/332-398 [subseq from] TRIM5alpha n=1 Tax=Bos mutus TaxID=72004 RepID=A0A6B0S8J0_9CETA
---------------------------------------------NIQEEVTCPICLELLTEPLS-LDCGHTFCQACITANNkesiigQEGKRSCPVCRVSF-EPGNLRPNRHV--------
>UniRef90_A0A6B0S8J0/664-726 [subseq from] TRIM5alpha n=1 Tax=Bos mutus TaxID=72004 RepID=A0A6B0S8J0_9CETA
---------------------------------------------NLQQEVTCSICLELLTEPLS-LDCGHSFCQACITAnnmvSMndQDEDRKCPVCRISY-EPGNLQP------------
>UniRef90_UPI0010A05824/10-76 [subseq from] LOW QUALITY PROTEIN: uncharacterized protein LOC114590984 n=2 Tax=Podarcis muralis TaxID=64176 RepID=UPI0010A05824
---------------------------------------------DLCEEATCPICLEYFRDPVIIPECGHNFCRSCLIQCWgeSEGEASCPQCRE-ILQHRNLIPNRPLKNV-----
>UniRef90_UPI0010A05824/533-594 [subseq from] LOW QUALITY PROTEIN: uncharacterized protein LOC114590984 n=2 Tax=Podarcis muralis TaxID=64176 RepID=UPI0010A05824
----------------------------------------------LCEEATCPICLEYFRDPVIIHECGHNFCWSCLTQywGKSEGEASCPQYRER-VDQGSVRPNQQ---------
>UniRef90_A0A8X7X700/38-81 [subseq from] RNG2B ligase (Fragment) n=1 Tax=Polypterus senegalus TaxID=55291 RepID=A0A8X7X700_POLSE
-------------------------------------------------------------------------CRTPILEGRsSCSNKECPTCRKKLVSKRSLRPDPNFDALISKIY
>UniRef90_A0A811QVD0/2-50 [subseq from] RING-type domain-containing protein n=1 Tax=Miscanthus lutarioriparius TaxID=422564 RepID=A0A811QVD0_9POAL
-------------------------------------------------------------------ECLHRFCRDCIDKSMRLGNNECPACRTHCASRRSLRDDPKYDALIAALY
>UniRef90_A0EGS7/50-113 [subseq from] RING-type E3 ubiquitin transferase n=4 Tax=Paramecium TaxID=5884 RepID=A0EGS7_PARTE
-----------------------------------------------QDYLKCPICLSLFKQAVYIKDCSHRFCKECIEKSIRSQrEKSCPTCRKKIATRRDLRVDEIVSK------
>UniRef90_E3LEE4/163-226 [subseq from] RING-type E3 ubiquitin transferase n=4 Tax=Caenorhabditis remanei TaxID=31234 RepID=E3LEE4_CAERE
-------------------------------------------------SFSCHVCQEVIQQSIVTKKCGHRFCDQCIIVAfIRSGN-TCPTCRQNLGSKRELQQDPRFDQFIL---
>UniRef90_A0A2I0AAN4/2-50 [subseq from] E3 ubiquitin-protein ligase RING1a n=1 Tax=Apostasia shenzhenica TaxID=1088818 RepID=A0A2I0AAN4_9ASPA
-------------------------------------------------------------------ECLHRFCRECIDKSMRLGNNECPACRTHCASRRSLRDDPNYDSLIAALY
>UniRef90_UPI00109F9B5F/38-99 [subseq from] uncharacterized protein LOC114590979 n=1 Tax=Podarcis muralis TaxID=64176 RepID=UPI00109F9B5F
---------------------------------------------DLCEEATCPICLESFRDPVIIPECGHNFCRSCLIQCWgeSEGEASCPQCRE-ILQHRNLIPNR----------
>UniRef90_UPI00109F9B5F/548-609 [subseq from] uncharacterized protein LOC114590979 n=1 Tax=Podarcis muralis TaxID=64176 RepID=UPI00109F9B5F
---------------------------------------------DLCEEATCPICLEYFRDPVIIPECGHNFCRACLTQCWgeSEGEASCPQCRE-IIQHRNLIPNR----------
>UniRef90_A0A3N0Y865/287-344 [subseq from] RING-type E3 ubiquitin transferase n=1 Tax=Anabarilius grahami TaxID=495550 RepID=A0A3N0Y865_ANAGA
------------------------------------------------EEETCAICMDSFIDKKKL-KCGHEFCRDCISASEKSLGSICPVCKEVYGTLEGNQPDGT---------
>UniRef90_A0A3N0Y865/553-599 [subseq from] RING-type E3 ubiquitin transferase n=1 Tax=Anabarilius grahami TaxID=495550 RepID=A0A3N0Y865_ANAGA
------------------------------------------------EEETCAICMDSF--TDKKKRCGHEFCRDCISAVEKSLGSICPVCKDVYG-------------------
>UniRef90_A0A3N0Y865/818-876 [subseq from] RING-type E3 ubiquitin transferase n=1 Tax=Anabarilius grahami TaxID=495550 RepID=A0A3N0Y865_ANAGA
------------------------------------------------EEETCAICMDSFTDKKKL-KCGHEFCRECIRMSVESLGSICPVCKEVYGTLEGNQPDGTM--------
>UniRef90_K7LIU5/2-50 [subseq from] RING-type domain-containing protein n=1 Tax=Glycine max TaxID=3847 RepID=K7LIU5_SOYBN
-------------------------------------------------------------------ECMHRFCKECIEKSMRLGNNECPVCRTHVASRRSLRHDQNFDTLISLLY
>UniRef90_A0BGS0/49-115 [subseq from] RING-type E3 ubiquitin transferase n=2 Tax=Paramecium TaxID=5884 RepID=A0BGS0_PARTE
----------------------------------------------IFDELQCPICLSLFEQPVYIKDCSHRFCKECIEKSIRFqREKSCPTCRKKIATRRDLRVDEVVNKIL----
>UniRef90_UPI0009072E4A/8-51 [subseq from] E3 ubiquitin-protein ligase RING2 isoform X2 n=2 Tax=Archelosauria TaxID=1329799 RepID=UPI0009072E4A
-------------------------------------------------------------------------CVEVPLAYFkKPRNKECPTCRKKLVSKRSLRPDPNFDALISKIY
>UniRef90_A0A670HZP9/29-89 [subseq from] TRI27 protein n=1 Tax=Podarcis muralis TaxID=64176 RepID=A0A670HZP9_PODMU
---------------------------------------------DLCEEATCSICLECFRDPVIIPECGHNFCRACLIQCWEksEGEASCPLCRE-IIQHRTLIPN-----------
>UniRef90_A0A670HZP9/339-400 [subseq from] TRI27 protein n=1 Tax=Podarcis muralis TaxID=64176 RepID=A0A670HZP9_PODMU
----------------------------------------------LCEEATCSICLEYFQDPVIIPECGHNFCRSCLILywGKSEGEASCPQCRK-TVEQGSIRPNQQ---------
>UniRef90_A0A8J9SHX4/24-101 [subseq from] Probable E3 ubiquitin-protein ligase RING1 at N-terminal half n=1 Tax=Coccomyxa sp. Obi TaxID=2315456 RepID=A0A8J9SHX4_9CHLO
---------------------------------------MDIDLSSLEAETRCAVCLGIVKNCRLVSGCMHRFCADCIEKWLRVASePSCPQCREQMQSRRDCKRDSRFDRLLTLLY
>UniRef90_A8XK29/282-346 [subseq from] RING-type E3 ubiquitin transferase n=3 Tax=Caenorhabditis TaxID=6237 RepID=A8XK29_CAEBR
--------------------------------------------------FSCDVCQEVIQHSIVNKKCGHRFCDQCILVSiMRSGN-TCPTCRQNLGSKRELQQDPRFDQLIDQV-
>UniRef90_UPI0010A73F0C/22-73 [subseq from] LOW QUALITY PROTEIN: uncharacterized protein LOC105217157 n=1 Tax=Zeugodacus cucurbitae TaxID=28588 RepID=UPI0010A73F0C
-------------------------------------------------NVMCSICHDVYKNTdqISYTSCGHIFHKKCLFMAFKK-SKTCPECHRPSGNKR----------------
>UniRef90_UPI0010A73F0C/284-340 [subseq from] LOW QUALITY PROTEIN: uncharacterized protein LOC105217157 n=1 Tax=Zeugodacus cucurbitae TaxID=28588 RepID=UPI0010A73F0C
--------------------------------------SVTTKPDSLN--VMCSICYDFYKNTdhIFSTTCGHIFHKKCLLMAFKNSN-TCPECRRPS--------------------
>UniRef90_UPI0010A73F0C/515-569 [subseq from] LOW QUALITY PROTEIN: uncharacterized protein LOC105217157 n=1 Tax=Zeugodacus cucurbitae TaxID=28588 RepID=UPI0010A73F0C
-----------------------------------------VSTKPYSRYVMCSICYDFYKNTdhIFSTTCGHIFHKKCLLMAFKNSN-TCPECLRP---------------------
>UniRef90_L5KXZ6/33-78 [subseq from] TNF receptor-associated factor n=4 Tax=Laurasiatheria TaxID=314145 RepID=L5KXZ6_PTEAL
------------------------------------GYDVEFDP-PLESKYECPICLMALREAVQT-PCGHRFCKACIIKSIRA--------------------------------
>UniRef90_L5KXZ6/139-204 [subseq from] TNF receptor-associated factor n=4 Tax=Laurasiatheria TaxID=314145 RepID=L5KXZ6_PTEAL
------------------------------------GYDVEFDP-PLESKYECPICLMALREAVQT-PCGHRFCKACIIKSIRDAGHKCPVDNEILL-ETQLFPD-----------
>UniRef90_A0A1X7UY97/17-64 [subseq from] RING-type domain-containing protein n=1 Tax=Amphimedon queenslandica TaxID=400682 RepID=A0A1X7UY97_AMPQE
----------------------------------------------EHIEIECPVCLNILTDPHLVTCCGHNFCGSCI-ERVKAGDGSCPMCKDK---------------------
>UniRef90_A0A1X7UY97/262-294 [subseq from] RING-type domain-containing protein n=1 Tax=Amphimedon queenslandica TaxID=400682 RepID=A0A1X7UY97_AMPQE
---------------------------------------------PDHVQLECPICLYILTDPHLVSCCGYNFCGSCI--------------------------------------
>UniRef90_A0A1X7UY97/569-615 [subseq from] RING-type domain-containing protein n=1 Tax=Amphimedon queenslandica TaxID=400682 RepID=A0A1X7UY97_AMPQE
------------------------------------------------IEIECPVCLDILTDPHLVTCCGHNFCGSCI-ERVKAGDGPCPMCKEKK--------------------
>UniRef90_J9I7U3/92-158 [subseq from] Zinc finger (C3HC4 RING finger) protein, putative n=1 Tax=Oxytricha trifallax TaxID=1172189 RepID=J9I7U3_9SPIT
--------------------------------------------TDIKEILHCPVCLDILKDPLNVKMCLHKFCAHCIENYNRLIKKQCPQCRKYIGSRRLLRSDYKLAYI-----
>UniRef90_UPI001263102E/2-50 [subseq from] putative E3 ubiquitin-protein ligase RING1a n=1 Tax=Pistacia vera TaxID=55513 RepID=UPI001263102E
-------------------------------------------------------------------ECLHRFCRECIDKAMRMGNNECPSCRTHCASRRSLRDDLNYDALIAALY
>UniRef90_UPI00026E0F27/8-62 [subseq from] E3 UBIQUITIN LIGASE RNF4 n=1 Tax=Rattus norvegicus TaxID=10116 RepID=UPI00026E0F27
--------------------------------------------------VSCPICMDgyseIVQNgrLIVSTECGHVFCSQCLRDSLKNAN-TCPTCRKKINHKR----------------
>UniRef90_UPI0015905890/10-66 [subseq from] E3 ubiquitin-protein ligase TRIM11-like n=1 Tax=Zootoca vivipara TaxID=8524 RepID=UPI0015905890
---------------------------------------------NLCDEATCSICLDYFNDPVTIAECGHNFCRSCLYMCWEEseAGASCPQCRQRV-QRRN---------------
>UniRef90_UPI0015905890/489-551 [subseq from] E3 ubiquitin-protein ligase TRIM11-like n=1 Tax=Zootoca vivipara TaxID=8524 RepID=UPI0015905890
---------------------------------------------NLCDEATCSICLDYFKDPVTIPECGHNFCRSCLIECWGESeaEASCPQCRQR-VRRRSLIPNRQ---------
>UniRef90_UPI001CFB6793/51-85 [subseq from] E3 ubiquitin-protein ligase RING2-B-like n=1 Tax=Protopterus annectens TaxID=7888 RepID=UPI001CFB6793
---------------------------------------------------------------------------------LFCRNKECPTCRKKLVSKRSLRPDPNFDALISKIY
>UniRef90_V7B4Z4/2-57 [subseq from] RING-type domain-containing protein (Fragment) n=1 Tax=Phaseolus vulgaris TaxID=3885 RepID=V7B4Z4_PHAVU
-----------------------------------------------------------IRNTRIVKECLHRFCKECIEKSFRLGNNECPACRTHCSSRRSLREDTEFDELINLL-
>UniRef90_A0A8J8T5N2/76-170 [subseq from] RING-type E3 ubiquitin transferase n=1 Tax=Halteria grandinella TaxID=5974 RepID=A0A8J8T5N2_HALGN
--------------------LNFYQMVCGPRKLVEEHSdeEIdMETFRQIRDVLNCPICFDLMKEPQSVMNCGHKFCNNCIVNYTRHFKKECPGCRKTVGHKRLLKPDHRLTEII----
>UniRef90_A0A2P6VM45/58-126 [subseq from] E3 ubiquitin-ligase RING1a isoform A n=2 Tax=Micractinium conductrix TaxID=554055 RepID=A0A2P6VM45_9CHLO
-----------------------------------------------LEHCRCSICMGIVKNARTVSACMHRFCKDCIEAWLRTQiENNCPQCRAKFASKRDCKADPSFDLLLGAL-
>UniRef90_I1R156/67-139 [subseq from] RING-type domain-containing protein n=1 Tax=Oryza glaberrima TaxID=4538 RepID=I1R156_ORYGL
------------------------------------------GPHNLLSPSLFPTSPGIIQKARIIMECLHRFCRDCIEKSMRLGNDECPACRTP-ASSHSLKVDPNFDALILTLY
>UniRef90_UPI001CA9B5A3/9-70 [subseq from] uncharacterized protein LOC102945778 n=1 Tax=Chelonia mydas TaxID=8469 RepID=UPI001CA9B5A3
---------------------------------------------RLQEEATCPLCLEYFKDAVIT-NCGHNFCRACIAQCWEGPDtaASCPQCRE-TVQQRNLRPNRQ---------
>UniRef90_UPI001CA9B5A3/517-584 [subseq from] uncharacterized protein LOC102945778 n=1 Tax=Chelonia mydas TaxID=8469 RepID=UPI001CA9B5A3
----------------------------------------AESPvESLQEEATCPVCLDYFTDPV-TLECGHNFCRACIAQCWEGLDtaASCPQCRE-TVQQRNLRPNRQ---------
>UniRef90_UPI0010FA89C4/18-66 [subseq from] uncharacterized protein LOC108937594 n=1 Tax=Scleropages formosus TaxID=113540 RepID=UPI0010FA89C4
-----------------------------------------------QEEFECPICQEVFRTPIRTKSCGHVFCRSCFVAAVRTRGPSCPLCRGPV--------------------
>UniRef90_UPI0010FA89C4/269-310 [subseq from] uncharacterized protein LOC108937594 n=1 Tax=Scleropages formosus TaxID=113540 RepID=UPI0010FA89C4
---------------------------------------------------ECPICMDALKEPVQLPACRHTFCRFCLMRSVES-RRHCPVCRG----------------------
>UniRef90_A0A2U3ZZU7/16-47 [subseq from] RING-type E3 ubiquitin transferase n=2 Tax=Theria TaxID=32525 RepID=A0A2U3ZZU7_TURTR
------------------------------------------------------------------------------------NNKECPTCRKKLVSKRSLRPDPNFDALISKIY
>UniRef90_UPI0010164ED2/42-115 [subseq from] putative E3 ubiquitin-protein ligase RING1a n=1 Tax=Vigna unguiculata TaxID=3917 RepID=UPI0010164ED2
-----------------------------------------IDLSDISEDLKCPICLGVIRKTKIVMECLHRFCGECIEKAIRLCKNECPVCREHFPGGCTLGDDRHYDHLISII-
>UniRef90_A0A7J6WGF8/2-57 [subseq from] Ring finger protein n=1 Tax=Thalictrum thalictroides TaxID=46969 RepID=A0A7J6WGF8_THATH
------------------------------------------------------------RQTHAVKECLHRFCKECIDKSMRVVNRECPACRKHLPSKRTLRKDTRYDRIIQEFY
>UniRef90_A0A7S1X4G2/45-115 [subseq from] RING-type E3 ubiquitin transferase (Fragment) n=1 Tax=Tetraselmis chuii TaxID=63592 RepID=A0A7S1X4G2_9CHLO
---------------------------PTSEEVAPPGTEVFVSEPSC--SLLCPICMGVLKGASTVRACQHVFCRDCVLQALRR-KRECPACRTKLCSPSS---------------
>UniRef90_UPI00141948B4/2-34 [subseq from] E3 ubiquitin-protein ligase RING1 n=1 Tax=Lacerta agilis TaxID=80427 RepID=UPI00141948B4
-----------------------------------------------------------------------------------SVNKECPTCRKKLVSKRSLRPDPNFDALISKIY
>UniRef90_A0A1I7WQI4/2-37 [subseq from] RING-type E3 ubiquitin transferase n=1 Tax=Heterorhabditis bacteriophora TaxID=37862 RepID=A0A1I7WQI4_HETBA
--------------------------------------------------------------------------------ALLRGNKECPTCRKKLVSKRSLRPDPNFDSLIAKIW
>UniRef90_A0A3Q0F7X7/41-116 [subseq from] putative E3 ubiquitin-protein ligase RING1a n=1 Tax=Vigna radiata var. radiata TaxID=3916 RepID=A0A3Q0F7X7_VIGRR
---------------------------------------MEIDYSDISEDLRCPICLGVIRKTKIVMECLHRFCGECIEKSIRLCKNECPVCREHYPGGCTLGDDRHYDHLISII-
>UniRef90_I1R133/99-159 [subseq from] RING-type domain-containing protein n=1 Tax=Oryza glaberrima TaxID=4538 RepID=I1R133_ORYGL
-------------------------------------------------------CXDsIIQKARIITECLHRFCRDCIEKSMRLGNDECPACRT-LASSHSLKVDPNFDALILTLY
>UniRef90_UPI00080A4191/45-115 [subseq from] putative E3 ubiquitin-protein ligase RING1a n=1 Tax=Phaseolus angularis TaxID=3914 RepID=UPI00080A4191
--------------------------------------------SDISEDLQCPICLGVIRKTKIVMECLHRFCGECIEKSIRLCKNECPVCREHYPGGCTLGDDRHYDHLISII-
>UniRef90_UPI00109FBCD9/9-70 [subseq from] uncharacterized protein LOC114590980 n=1 Tax=Podarcis muralis TaxID=64176 RepID=UPI00109FBCD9
--------------------------------------------RDLREEATCSICLEYFRDPVIIHECGHNFCRSCLTQCWEksEGEASCPQCRERV-EQSSIRRN-----------
>UniRef90_UPI00109FBCD9/517-572 [subseq from] uncharacterized protein LOC114590980 n=1 Tax=Podarcis muralis TaxID=64176 RepID=UPI00109FBCD9
--------------------------------------------RDLREGTTCSICLDYFRDPVIIHECGHNFCRTCLIQYWEksEGEASCPQCRERVEQ------------------
>UniRef90_A0A0D2KM09/24-122 [subseq from] RING-type domain-containing protein n=1 Tax=Monoraphidium neglectum TaxID=145388 RepID=A0A0D2KM09_9CHLO
----------------------------PPDQWLEAGSTVPVQLAKLNEETRCPICFGKIKAARVSMVCLHRFCSACIEQFLRNqpqveGkekkdqGKECPVCRAHLGSRRAVKPDPVFDRIIAALY
>UniRef90_A0A4D6L795/62-131 [subseq from] E3 ubiquitin-protein ligase n=1 Tax=Vigna unguiculata TaxID=3917 RepID=A0A4D6L795_VIGUN
---------------------------------------------DISEDLKCPICLGVIRKTKIVMECLHRFCGECIEKAIRLCKNECPVCREHFPGGCTLGDDRHYDHLISII-
>UniRef90_UPI001864755C/12-69 [subseq from] LOW QUALITY PROTEIN: uncharacterized protein LOC118801138 n=1 Tax=Colossoma macropomum TaxID=42526 RepID=UPI001864755C
-------------------------------------------------QFSCPVCLDLLKDPVA-FPCGHSFCMVCINGCWDQGDQrgvySCPQCRETFTPRPVLRR------------
>UniRef90_UPI001864755C/596-655 [subseq from] LOW QUALITY PROTEIN: uncharacterized protein LOC118801138 n=1 Tax=Colossoma macropomum TaxID=42526 RepID=UPI001864755C
------------------------------------------------DQFSCPVCLDLLKDPVAI-PCGHSFCMVCINGCWdqddQRGVYSCPQCRETFTPRPVLRRN-----------
>UniRef90_UPI001864755C/1339-1398 [subseq from] LOW QUALITY PROTEIN: uncharacterized protein LOC118801138 n=1 Tax=Colossoma macropomum TaxID=42526 RepID=UPI001864755C
-----------------------------------------------QDQFSCPICLDLLKDPVTT-PCGHSYCMVCINGCWNEddqwGVYSCPQCRETFTPRPVLRR------------
>UniRef90_A0A0L0D358/10-97 [subseq from] RING-type domain-containing protein n=1 Tax=Thecamonas trahens ATCC 50062 TaxID=461836 RepID=A0A0L0D358_THETB
-----------------------------EQDAVIQGGKLVVRTRALNAYLVCELCNGYFRNATTVSECLHTFCEPCILRHFDSGSTKCPTCETDLGADpfTAIRQDMALKSLVERI-
>UniRef90_A0A813A5V9/33-109 [subseq from] RING-type E3 ubiquitin transferase n=1 Tax=Symbiodinium sp. KB8 TaxID=230985 RepID=A0A813A5V9_9DINO
---------------------------------------VEVNKEHVESFLECAICRGVMQEPVMIKQCLHRFCKNCLEHSLRTLKNECPLCRTRVPSRRSLERDTRFAKLIELVY
>UniRef90_A0A8T2HTU1/14-89 [subseq from] RING-type E3 ubiquitin transferase n=2 Tax=Chlorella desiccata (nom. nud.) TaxID=1650286 RepID=A0A8T2HTU1_9CHLO
----------------------------------------TVKLNDIADLARCPVCRGILKDTRTISVCMHRFCRTCIEAWLRTNiDNTCPQCRVSFASRRNCKPDPTFDQLLKAI-
>UniRef90_A0A6H5IZB1/53-118 [subseq from] RING-type domain-containing protein (Fragment) n=1 Tax=Trichogramma brassicae TaxID=86971 RepID=A0A6H5IZB1_9HYME
--------------------------------------DVVQTP--IPKEIICPICKEILNDAVMIACCAMTFCHECISTYLvESEDQQCPHCKEKDVSPEQCWPN-----------
>UniRef90_A0A6H5IZB1/471-535 [subseq from] RING-type domain-containing protein (Fragment) n=1 Tax=Trichogramma brassicae TaxID=86971 RepID=A0A6H5IZB1_9HYME
---------------------------------------VVQTP--IPKEIICPICKEILNDAVMIACCAMTFCHECISTYLvESEDQQCPHCKEKDVSPEQCWPN-----------
>UniRef90_A0A8T0CUB5/6-73 [subseq from] RING-type domain-containing protein n=1 Tax=Corymbia citriodora subsp. variegata TaxID=360336 RepID=A0A8T0CUB5_CORYI
-----------------------------------------------RGKVQCPICLGIIRKTSAVMECLHRFCQECIAEYMLLRSNTCPACHAH-CGRNSLRADPGYDALIGAFY
>UniRef90_A0A4P1R7Y1/41-108 [subseq from] RING-type domain-containing protein n=4 Tax=Lupinus TaxID=3869 RepID=A0A4P1R7Y1_LUPAN
-------------------------------------------VSEPDKDFLCPICMQLIKDAFLT-SCGHSFCYMCIIIHLRN-KSDCPCCGHYLTNS-HLFPNFLLDKLLKK--
>UniRef90_A0A7S2TA88/9-74 [subseq from] RING-type domain-containing protein n=1 Tax=Chloropicon roscoffensis TaxID=1461544 RepID=A0A7S2TA88_9CHLO
-------------------------------------------------SVTCTICLGVITNCRTVSTCLHRFCNTCIEPALRV-NSKCPQCRANIPSRRSCREDKAFDALVEAIY
>UniRef90_A0A5B6ZN55/2-50 [subseq from] Putative E3 ubiquitin-protein ligase RING1a n=1 Tax=Davidia involucrata TaxID=16924 RepID=A0A5B6ZN55_DAVIN
-------------------------------------------------------------------ECMHRFCRECIDKSMRLGNNECPACRTHCASRRSLRDDPRYDAIIESLY
>UniRef90_L7MZN5/13-79 [subseq from] E3 ubiquitin-protein ligase TRIM39-like n=2 Tax=Anolis carolinensis TaxID=28377 RepID=L7MZN5_ANOCA
---------------------------------------------DLCEEATCSICLEYFKDPVS-LECRHNFCRDCVTQCWeKSGTTEtfCPQCKERVL-QSNLRPNPSLANI-----
>UniRef90_L7MZN5/159-214 [subseq from] E3 ubiquitin-protein ligase TRIM39-like n=2 Tax=Anolis carolinensis TaxID=28377 RepID=L7MZN5_ANOCA
------------------------------------------------YEITCSVCLEYFKDPVT-LECGHNFCQSCVTQYWEkSDTQEtsCPQCREKV-QQRNLK-------------
>UniRef90_A0A0N4U3Q6/95-163 [subseq from] RING-type domain-containing protein n=1 Tax=Dracunculus medinensis TaxID=318479 RepID=A0A0N4U3Q6_DRAME
----------------------------------------------IDQYFICKICKEIMRDATVIRECMHRFCAKCINDRIKSGLNKCPSCDLLFPKKFSLKSDPSFDTIIRQV-
>UniRef90_UPI00109F75D9/543-603 [subseq from] LOW QUALITY PROTEIN: uncharacterized protein LOC114590982 n=1 Tax=Podarcis muralis TaxID=64176 RepID=UPI00109F75D9
-------------------------------------------VRDLSEEATCSICLDYFTDPVIIPECGHNFCRSCLTQywGKSQGEASCPQCRKT-VEQGSIR-------------
>UniRef90_UPI00080A4A7C/38-104 [subseq from] putative E3 ubiquitin-protein ligase RING1b n=1 Tax=Phaseolus angularis TaxID=3914 RepID=UPI00080A4A7C
------------------------------------------------SILKCGICRGFIQNTMTLMECFHKFCKECIEKSMRLGVNKCPVCDVHVDSQLSLKEDSQYDALVTAI-
>UniRef90_A0A0D3HNB7/36-92 [subseq from] RING-type domain-containing protein n=1 Tax=Oryza barthii TaxID=65489 RepID=A0A0D3HNB7_9ORYZ
----------------------------------------------------------IIQKARIIMECLHRFCRDCIEKSMRLGNDECPACRTP-ASSHSLKVDPNFDALILTLY
>UniRef90_A0A830HZ55/26-91 [subseq from] E3 ubiquitin-protein ligase RING2 n=1 Tax=Pycnococcus provasolii TaxID=41880 RepID=A0A830HZ55_9CHLO
---------------------------------------------------KCAICHDILSQTKIAVTCMHRFCSECIEHTLRTNDtNECPLCRESLPSRRWLRNDPAMDSLIEFLY
>UniRef90_Q2R253/37-94 [subseq from] Zinc finger, C3HC4 type family protein n=1 Tax=Oryza sativa subsp. japonica TaxID=39947 RepID=Q2R253_ORYSJ
---------------------------------------------------------SIIQKARIITECLHRFCRDCIEKSMRLGNDECPACRTP-ASSHSLKVDPNFDALILTLY
>UniRef90_UPI00187C90AD/13-78 [subseq from] uncharacterized protein LOC119030260 n=1 Tax=Acanthopagrus latus TaxID=8177 RepID=UPI00187C90AD
--------------------------------------------------FSCPICLDLLKDPVTT-PCGHSYCKNCIKDHWDTEHEkriySCPQCRKSFTPRPELLKNTMLAALVE---
>UniRef90_UPI00187C90AD/993-1067 [subseq from] uncharacterized protein LOC119030260 n=1 Tax=Acanthopagrus latus TaxID=8177 RepID=UPI00187C90AD
-------------------------------------------AVQLHQEIIsCPICLDLLKDPVTT-PCGHSYCKNCIKDHWDTEHEkriySCPQCRKNFIPRPELLKNTTLAALVEE--
>UniRef90_A0A7S3V7W0/225-293 [subseq from] RING-type E3 ubiquitin transferase (Fragment) n=1 Tax=Chaetoceros debilis TaxID=122233 RepID=A0A7S3V7W0_9STRA
---------------------------------------------ELQSVIKCSICLDTLEDSHVVPDCGHRFCKKCINESIRKGNNQCPECRQIIRTKRHLREDRQSNEMIST--
>UniRef90_A0A7S3Q2F9/208-277 [subseq from] RING-type domain-containing protein n=1 Tax=Chaetoceros debilis TaxID=122233 RepID=A0A7S3Q2F9_9STRA
---------------------------------------------ELQSVIKCSICLETLEDPYVVPDCGHRFCKECIHESIRLGNRQCPECRQIIRTKRHIRQDRQCNAMISKF-
>UniRef90_A0A166F039/2-50 [subseq from] RING-type domain-containing protein n=4 Tax=Daucus carota subsp. sativus TaxID=79200 RepID=A0A166F039_DAUCS
-------------------------------------------------------------------DCLHRFCRECIDKSMRLGNNECPACRTHCASRRSLRDDPKYDRLISTLY
>UniRef90_UPI0010AA3EE0/3-50 [subseq from] putative E3 ubiquitin-protein ligase RING1a isoform X1 n=2 Tax=Malus domestica TaxID=3750 RepID=UPI0010AA3EE0
--------------------------------------------------------------------CLHRFCRECIDKSMRMGNNECPACRTHCASRRSLRDDPKYDALIAALY
>UniRef90_A0A5J4ZZU4/2-50 [subseq from] RING-type domain-containing protein n=1 Tax=Nyssa sinensis TaxID=561372 RepID=A0A5J4ZZU4_9ASTE
-------------------------------------------------------------------ECMHRFCRQCIDKSMRLGNNECPACRTHCASRRSLRDDPRYDAIIESLY
>UniRef90_A0A0E0BKK1/42-94 [subseq from] RING-type domain-containing protein n=1 Tax=Oryza glumipatula TaxID=40148 RepID=A0A0E0BKK1_9ORYZ
--------------------------------------------------------------ARIITECLHRFCRDCIEKSMRLGNDECPACRTP-ASSHSLKVDPNFDALILTLY
>UniRef90_UPI0008759B3F/101-147 [subseq from] uncharacterized protein LOC108885980 isoform X3 n=1 Tax=Lates calcarifer TaxID=8187 RepID=UPI0008759B3F
-----------------------------------------------NKDRTCPICLDAFTNKKT-LRCKHEFCEECLEQAKKGSGPICPVCKDV---------------------
>UniRef90_UPI0008759B3F/314-360 [subseq from] uncharacterized protein LOC108885980 isoform X3 n=1 Tax=Lates calcarifer TaxID=8187 RepID=UPI0008759B3F
-----------------------------------------------NKDQTCPICLDAFTNKKK-LRCKHEFCEECLEQAKKGSGPICPVCKDV---------------------
>UniRef90_A0A0K9RME1/24-107 [subseq from] RING-type domain-containing protein n=10 Tax=Chenopodiaceae TaxID=1804623 RepID=A0A0K9RME1_SPIOL
--------------------------PPAPESAV-SGDELVVSPTEADKDLMCPICMQMIKDAFLT-ACGHSFCYMCIITHLRN-KSDCPCCGRHLTN-NQLYPNFLLDKLLKK--
>UniRef90_A0A6V7VMK3/21-69 [subseq from] RING-type E3 ubiquitin transferase n=1 Tax=Meloidogyne enterolobii TaxID=390850 RepID=A0A6V7VMK3_9BILA
----------------------NYDEVRSPHKQLvnSGGIKMPVLVKKLGPSLTCPICLDLLRNTTVTRQC-----------------------------------------------
>UniRef90_A0A6V7VMK3/67-95 [subseq from] RING-type E3 ubiquitin transferase n=1 Tax=Meloidogyne enterolobii TaxID=390850 RepID=A0A6V7VMK3_9BILA
--------------------------------------------------------------------------------------RQCPTCRRKIVSKRNLRSDPNIDLLIDTI-
>UniRef90_M7AMX9/556-587 [subseq from] 40S ribosomal protein S18 n=3 Tax=Amniota TaxID=32524 RepID=M7AMX9_CHEMY
------------------------------------------------------------------------------------MNKECPTCRKKLVSKRSLRPDPNFDALISKIY
>UniRef90_UPI00092EC138/21-75 [subseq from] putative E3 ubiquitin-protein ligase RING1a n=1 Tax=Lupinus angustifolius TaxID=3871 RepID=UPI00092EC138
-----------------------------------------------------------IQKTKAIKECLHRFCGECIEKSMRLCNSECPICRTHYAGQSSLKDDVNYDALISF--
>UniRef90_UPI0013F26D2C/8-67 [subseq from] LOW QUALITY PROTEIN: zinc finger protein RFP-like n=1 Tax=Chelonoidis abingdonii TaxID=106734 RepID=UPI0013F26D2C
--------------------------------------------KTLQDELTCPICLDYFKDPVS-LDCDHNFCQACITQFWEglATDVSCPQCRVTF-PQRSLRL------------
>UniRef90_UPI0013F26D2C/474-535 [subseq from] LOW QUALITY PROTEIN: zinc finger protein RFP-like n=1 Tax=Chelonoidis abingdonii TaxID=106734 RepID=UPI0013F26D2C
------------------------------------------PAKTLQDEVTCPICLEYFKDPVS-LDCDHNFCRACITQFWEGFTTEisCPQCRE-IFPQRNLRL------------
>UniRef90_A0A5J4Y5G4/23-100 [subseq from] E3 ubiquitin-ligase RING1a-like n=1 Tax=Trebouxia sp. A1-2 TaxID=2608996 RepID=A0A5J4Y5G4_9CHLO
---------------------------------------IAINLSDLEAETRCPVCLGVIKNARLVSGCMHRFCAECIEKWLRVCrENNCPQCRMPMQSRRDCKKDGKYDRLLRLLY
>UniRef90_A0A8R1Z402/245-314 [subseq from] protein-serine/threonine phosphatase n=2 Tax=Pristionchus pacificus TaxID=54126 RepID=A0A8R1Z402_PRIPA
----------------------------------PDNGEIPLSQRVVPPELKCALCLELLKEAMLSPCCGESFCAECISNKLMEAT-VCPHCKKDGVGIDQLVPN-----------
>UniRef90_A0A8R1Z402/1503-1574 [subseq from] protein-serine/threonine phosphatase n=2 Tax=Pristionchus pacificus TaxID=54126 RepID=A0A8R1Z402_PRIPA
-----------------------------------DIIEIPMSQQMGPPELKCTLCLELLKEASPSPCCGESFCVECISYTFRDAT-VCPNCKKDGVSIDQLVPNKNV--------
>UniRef90_A0A5N6RC76/2-50 [subseq from] RING-type domain-containing protein n=1 Tax=Carpinus fangiana TaxID=176857 RepID=A0A5N6RC76_9ROSI
-------------------------------------------------------------------ECLHRFCRECIDKSMRLGNNECPACRTHCASRRSLRDDPKYDTLIAAMY
>UniRef90_A0A8B9K0A3/55-93 [subseq from] RING-type E3 ubiquitin transferase n=3 Tax=Astyanax mexicanus TaxID=7994 RepID=A0A8B9K0A3_ASTMX
---------------------------------------------------------------------------DFLL-SL-CSNKECPTCRKKLVSKRSLRRDPNFDALISKIY
>UniRef90_A0A250X2X7/32-115 [subseq from] RING-type domain-containing protein n=1 Tax=Chlamydomonas eustigma TaxID=1157962 RepID=A0A250X2X7_9CHLO
---------------------------------------VTVDLSQLNEETKCPICFGKIKKARVSIVCGHRYCGDCIDHCMRleipgrrPEVRECPVCRAHMPSRRSAKEDPNFDFLLRALY
>UniRef90_UPI001590F9B2/11-70 [subseq from] uncharacterized protein LOC118080227 n=1 Tax=Zootoca vivipara TaxID=8524 RepID=UPI001590F9B2
----------------------------------------------LRDEATCCICRDYFKDPVTIAECGHNFCRSCLTHCWGEseAEASCPQCRKT-VQRSGLIPN-----------
>UniRef90_UPI001590F9B2/509-571 [subseq from] uncharacterized protein LOC118080227 n=1 Tax=Zootoca vivipara TaxID=8524 RepID=UPI001590F9B2
---------------------------------------------RLRDEATCCICRDYFKDPVTSPECGHNFCRSCLIQCWGRseAEVSCPQCRK-TVQRRTLIPNRQ---------
>UniRef90_UPI0015A9BA92/8-57 [subseq from] uncharacterized protein LOC118216564 n=1 Tax=Anguilla anguilla TaxID=7936 RepID=UPI0015A9BA92
----------------------------------------------LEEELCCPVCCEIFKDPVV-LECSHSFCRVCLQQCSgQNSPRECPICRSKA--------------------
>UniRef90_UPI0015A9BA92/427-480 [subseq from] uncharacterized protein LOC118216564 n=1 Tax=Anguilla anguilla TaxID=7936 RepID=UPI0015A9BA92
-------------------------------------------PTSfLEKELCCSVCCEIFKDPVV-LECSHSFCRVCLQQWWGeNSPLECPICKSKA--------------------
>UniRef90_UPI0015A9BA92/941-1006 [subseq from] uncharacterized protein LOC118216564 n=1 Tax=Anguilla anguilla TaxID=7936 RepID=UPI0015A9BA92
-------------------------------ETARDSFgEMATKASFLEEDLCCSVCCEIFKDPVV-LECSHNFCRVCLQQCWGeNSPRECPICRSKA--------------------
>UniRef90_A0A7S3Q8R5/65-128 [subseq from] RING-type E3 ubiquitin transferase (Fragment) n=2 Tax=Chaetoceros debilis TaxID=122233 RepID=A0A7S3Q8R5_9STRA
--------------------------------------------------FECAICLETIKDAHVVPECQHKFCGRCIKHSIRKCTKECPECRTPIITQRHLRKDPKHDNLVQD--
>UniRef90_UPI001B7DED3B/8-65 [subseq from] LOW QUALITY PROTEIN: uncharacterized protein LOC121291327 n=1 Tax=Carcharodon carcharias TaxID=13397 RepID=UPI001B7DED3B
--------------------------------------------ESLAEEVICPICLDFFTDPV-SLECEHNFCRSCITQCWeKKGINSCPECREEFP-ERNLR-------------
>UniRef90_UPI001B7DED3B/544-595 [subseq from] LOW QUALITY PROTEIN: uncharacterized protein LOC121291327 n=1 Tax=Carcharodon carcharias TaxID=13397 RepID=UPI001B7DED3B
---------------------------------------------SFAEKVICPICLEFFSDPV-SLECEHNFCRSCITQCWEKKeINFCPECRQEFP-------------------
>UniRef90_UPI0015ACB3C0/8-57 [subseq from] uncharacterized protein LOC118229527 n=1 Tax=Anguilla anguilla TaxID=7936 RepID=UPI0015ACB3C0
----------------------------------------------LEEELSCPVCSEIFRDPVV-LSCSHSFCKACLQQYWeQKGSRECPVCRRRS--------------------
>UniRef90_UPI0015ACB3C0/311-365 [subseq from] uncharacterized protein LOC118229527 n=1 Tax=Anguilla anguilla TaxID=7936 RepID=UPI0015ACB3C0
-------------------------------------------SSLLEEELSCPVCSEIFRDPIV-LSCSHSFCKACLQQYWeQKGSRECPVCRRRS--SK----------------
>UniRef90_A0A0E0F6Y2/932-988 [subseq from] RING-type domain-containing protein n=1 Tax=Oryza meridionalis TaxID=40149 RepID=A0A0E0F6Y2_9ORYZ
----------------------------------------------------------IIQKARIITECLHRFCRDCIEKSMRLGNDECPACRTP-ASSHSLKVDPNFDALILTLY
>UniRef90_UPI0010FB73C0/9-70 [subseq from] E3 ubiquitin-protein ligase TRIM39 n=1 Tax=Protobothrops mucrosquamatus TaxID=103944 RepID=UPI0010FB73C0
---------------------------------------------YLLEEATCSICLEYFQDPVLIPECGHNFCRGCLTGSWGTSESEasCPQCRQTF-KPRNVLPNR----------
>UniRef90_UPI0010FB73C0/184-246 [subseq from] E3 ubiquitin-protein ligase TRIM39 n=1 Tax=Protobothrops mucrosquamatus TaxID=103944 RepID=UPI0010FB73C0
--------------------------------------------ALLLEEATCSICLEYFQDPVLIPECGHNFCRGCLTGSWRTSESEasCPVCRQTFVPR-NVLPNR----------
>UniRef90_UPI0014020387/12-67 [subseq from] golgin subfamily B member 1-like n=1 Tax=Amblyraja radiata TaxID=386614 RepID=UPI0014020387
------------------------------------------------EEVVCSICLDFFTDPV-SLECGHNFCRSCITQSWDSERRnSCPECREEFA-DRTLREE-----------
>UniRef90_UPI0014020387/261-317 [subseq from] golgin subfamily B member 1-like n=1 Tax=Amblyraja radiata TaxID=386614 RepID=UPI0014020387
----------------------------------------------WTEEAVCPICLDFFTDPV-ILECGHNFCRSCITQSWdREAKNSCPECREV-FTDRTLRV------------
>UniRef90_UPI001CB881E4/10-65 [subseq from] zinc-binding protein A33-like n=1 Tax=Chiloscyllium plagiosum TaxID=36176 RepID=UPI001CB881E4
----------------------------------------------LTEETICPICLDFFTDPV-TLECGHNFCRSCITQSWKNMRiNSCPQCREKFP-ERNLR-------------
>UniRef90_UPI001CB881E4/396-453 [subseq from] zinc-binding protein A33-like n=1 Tax=Chiloscyllium plagiosum TaxID=36176 RepID=UPI001CB881E4
---------------------------------------------RLTEEAVCPICLDLFTDPV-ILDCGHNFCRSCITQSWEEKEiNSCPECRE-VFPERNLRV------------
>UniRef90_B7FSX5/145-245 [subseq from] Sex comb extra n=3 Tax=Phaeodactylum tricornutum TaxID=2850 RepID=B7FSX5_PHATC
---------------DRLDELTLFELHRRPRPLLTGRIQ--RSLKALNAEFRCAICLDYIRSTRTVVECLHRFCEGWYLpdTVLKDHCVWAGmSAPYAVPSKRSLAADPDFDRIVNSI-
>UniRef90_A0A383VUC9/43-122 [subseq from] RING-type domain-containing protein n=1 Tax=Tetradesmus obliquus TaxID=3088 RepID=A0A383VUC9_TETOB
-------------------------------------------LAKLKEETRCPMCFGKIRSARISMVCLHRYCAKCIEQYLRAkvpgrhGdDKECPVCRAHLHSRRATKPDPMFDKIIKALY
>UniRef90_A0A7S4B1A1/2-49 [subseq from] RING-type E3 ubiquitin transferase (Fragment) n=1 Tax=Chrysotila carterae TaxID=13221 RepID=A0A7S4B1A1_CHRCT
-------------------------------------------------------------------ECLHRFCSECIETALRLCKKECPTCRMPVATRRALRRDETFEGLLNTL-
>UniRef90_UPI00202DC526/9-61 [subseq from] LOW QUALITY PROTEIN: tripartite motif-containing protein 75-like n=1 Tax=Rhincodon typus TaxID=259920 RepID=UPI00202DC526
---------------------------------------------GLTEETICPICLDFFTDPV-TLECGHNFCRSCITQSWEKEINSCPDCREEFPXK-----------------
>UniRef90_UPI00202DC526/423-472 [subseq from] LOW QUALITY PROTEIN: tripartite motif-containing protein 75-like n=1 Tax=Rhincodon typus TaxID=259920 RepID=UPI00202DC526
------------------------------------------------QEAVCPICLNFFTGPV-SLECGHNFCCSCITQSWEKkEINSCPECREEFPE------------------
>UniRef90_UPI0021E25219/34-89 [subseq from] E3 ubiquitin/ISG15 ligase TRIM25 isoform X1 n=2 Tax=Labeo rohita TaxID=84645 RepID=UPI0021E25219
----------------------------------------------LTEECKCPVCLDVFTDPVTT-SCGHNFCKSCLTECWGSKqDYKCPYCKEILSERPDL--------------
>UniRef90_UPI0021E25219/102-167 [subseq from] E3 ubiquitin/ISG15 ligase TRIM25 isoform X1 n=2 Tax=Labeo rohita TaxID=84645 RepID=UPI0021E25219
------------------------------SEKITTGLFCTSGP--LSEELQCSICLDVFNDPVTT-PCGHNFCKVCLEMFWdNSQNCTCPFCKETFSK------------------
>UniRef90_UPI0021E25219/216-283 [subseq from] E3 ubiquitin/ISG15 ligase TRIM25 isoform X1 n=2 Tax=Labeo rohita TaxID=84645 RepID=UPI0021E25219
--------------------------------------SVVASSSSvLTENLQCFICLEESTDPVM-IPCGHNFCKACLKECWESShDNTCPCCKEDFTKRVDLRD---F--------
>UniRef90_A0A397E3N4/12-70 [subseq from] RING-type E3 ubiquitin transferase n=2 Tax=Aphanomyces astaci TaxID=112090 RepID=A0A397E3N4_APHAT
----------------------------------------------------------IVRNATVIKSCLHRFCDKCLNECLRSGIKECPSCRAVIGPKRsSLRRDETFDKLVATIY
>UniRef90_UPI001CF7C0BE/9-72 [subseq from] E3 ubiquitin-protein ligase TRIM39-like n=1 Tax=Varanus komodoensis TaxID=61221 RepID=UPI001CF7C0BE
-------------------------------------------VRALCEESTCPICLDYFRDPVIITECGHNFCRACLSQSGGESDTEasCPHCRGTFQ-NSNLQPNR----------
>UniRef90_UPI001CF7C0BE/237-296 [subseq from] E3 ubiquitin-protein ligase TRIM39-like n=1 Tax=Varanus komodoensis TaxID=61221 RepID=UPI001CF7C0BE
----------------------------------------------LCEESSCSICLDYFRDPVIITECGHNFCQACLNESRGESDTEasCPQCRGT-FQKRNLRPN-----------
>UniRef90_UPI0018D9AE37/18-74 [subseq from] putative cyclin-dependent serine/threonine-protein kinase DDB_G0272797/DDB_G0274007 n=1 Tax=Patiria miniata TaxID=46514 RepID=UPI0018D9AE37
--------------------------------------------QNLKEDLQCPLCLDVFEDPVL-LTCQHSFCRECIggVTRPRdnglEGVVECPLCRKKT--------------------
>UniRef90_UPI0018D9AE37/267-323 [subseq from] putative cyclin-dependent serine/threonine-protein kinase DDB_G0272797/DDB_G0274007 n=1 Tax=Patiria miniata TaxID=46514 RepID=UPI0018D9AE37
--------------------------------------------QNLKEDLQCPLCLDVFEDPVF-LPCQHSFCRECIggVTRPRdnglEGVVECPLCRKKT--------------------
>UniRef90_A0A7S1GCJ6/4-83 [subseq from] RING-type domain-containing protein (Fragment) n=1 Tax=Bicosoecida sp. CB-2014 TaxID=1486930 RepID=A0A7S1GCJ6_9STRA
--------------------------------ESDDGLRLMVPVRTFSDEFTCPICFDMVTDCRMTK-CGHNFCSDCITEWI-TRSHSCPVCTSA-VTADELIPNHFFDALMAKV-
>UniRef90_A0A8S1PXI0/49-111 [subseq from] RING-type domain-containing protein n=1 Tax=Paramecium sonneborni TaxID=65129 RepID=A0A8S1PXI0_9CILI
----------------------------------------------IKEDLQCPICLSLFEQPVYIKDCSHRYCKKCIEKSIRlQKDKSCPTCRKKIATRRDLRVDEVV--------
>UniRef90_UPI0018F4E537/8-65 [subseq from] zinc-binding protein A33-like n=1 Tax=Scyliorhinus canicula TaxID=7830 RepID=UPI0018F4E537
--------------------------------------------QSLAEEAICPICLDFFTDPVT-LGCGHNFCRSCISQCWEKkEINSCPECREEFP-ERNLR-------------
>UniRef90_UPI0018F4E537/221-279 [subseq from] zinc-binding protein A33-like n=1 Tax=Scyliorhinus canicula TaxID=7830 RepID=UPI0018F4E537
--------------------------------------------ESWTEETICPICLDFFTDPV-ILDCGHNFCRSCITQCWEKKEINCPECGEEF-PERNLRTN-----------
>UniRef90_UPI0013F27EB5/14-45 [subseq from] E3 ubiquitin-protein ligase RING1 isoform X2 n=1 Tax=Odontomachus brunneus TaxID=486640 RepID=UPI0013F27EB5
------------------------------------------------------------------------------------STKECPTCRKKLVSKRSLRPDPNFDLLISKIY
>UniRef90_UPI001419D883/8-68 [subseq from] zinc finger protein RFP-like n=1 Tax=Lacerta agilis TaxID=80427 RepID=UPI001419D883
----------------------------------------------LCEEATCSICLEYFIDPVT-IDCGHNFCQACFDQLWEDPNvdSSCPQCRERI-KQRNFRPNRQ---------
>UniRef90_UPI001419D883/363-427 [subseq from] zinc finger protein RFP-like n=1 Tax=Lacerta agilis TaxID=80427 RepID=UPI001419D883
---------------------------------MATGGPTTTTTTSFYDEATCPVCLDYFKDPVT-VDCGHNFCQACITQYLEQSeaDPSCPQCTEKVK-------------------
>UniRef90_A0A7J6CIP5/397-452 [subseq from] E3 ubiquitin-protein ligase n=1 Tax=Onychostoma macrolepis TaxID=369639 RepID=A0A7J6CIP5_9TELE
------------------------------------------------EEETCPICMDNFTDKIKL-KCGHEFCQECIRMSVESLGSICPVCKEVFGKLEGNQPD-----------
>UniRef90_A0A7J6CIP5/671-735 [subseq from] E3 ubiquitin-protein ligase n=1 Tax=Onychostoma macrolepis TaxID=369639 RepID=A0A7J6CIP5_9TELE
------------------------------------------------EEETCPICMDNFTDKIKL-KCGHEFCQECIRMSVESLGSICPVCKEVFGKLEGNQPDGNMYVTMSR--
>UniRef90_A0A7J7PYF3/40-119 [subseq from] RING-type domain-containing protein n=1 Tax=Scenedesmus sp. NREL 46B-D3 TaxID=2650976 RepID=A0A7J7PYF3_9CHLO
-------------------------------------------LAKLKEETRCPICFGKIRSARISMVCLHRYCAKCIEQYLRTnvpgrhGdDKPCPVCRAHLHSRRATKPDPMFDKIIQALY
>UniRef90_UPI0021D7C20C/409-454 [subseq from] E3 ubiquitin-protein ligase DTX3L isoform X2 n=3 Tax=Lates calcarifer TaxID=8187 RepID=UPI0021D7C20C
------------------------------------------------KDQTCPICLDAFTNKKT-LRCKHEFCEECLEQAKKGSGPICPVCKDV---------------------
>UniRef90_UPI001591DD0D/31-93 [subseq from] uncharacterized protein LOC118080122 n=1 Tax=Zootoca vivipara TaxID=8524 RepID=UPI001591DD0D
--------------------------------------------RDLCEEATCSICLGYFKDPVIIHECGHNFCRSCLIQCWEksEGQASCPQCRET-VEQSSIRKNQ----------
>UniRef90_UPI001591DD0D/575-641 [subseq from] uncharacterized protein LOC118080122 n=1 Tax=Zootoca vivipara TaxID=8524 RepID=UPI001591DD0D
----------------------------------------VRSPiRDLCEEATCSICLEYFRDPVIIPECGHNFCRSCLIQCWEksEGEASCLQCRET-VEQSSIRRN-----------
>UniRef90_A0A8C1R1Y3/7-65 [subseq from] Tripartite motif-containing protein 16-like n=1 Tax=Cyprinus carpio TaxID=7962 RepID=A0A8C1R1Y3_CYPCA
-----------------------------------------AEARYFQDEFTCPVCLDLLKDPVT-IQCGHSYCKSCITDCWDQEDQkrvySCPQCRHTFS-------------------
>UniRef90_A0A8C1R1Y3/243-292 [subseq from] Tripartite motif-containing protein 16-like n=1 Tax=Cyprinus carpio TaxID=7962 RepID=A0A8C1R1Y3_CYPCA
-----------------------------KQESVQEKRNKMAEARYFQDEFTCPVCLDLLKDPVT-IQCGHSYCENCITA------------------------------------
>UniRef90_A0A8C8TCP1/36-106 [subseq from] TRIM5alpha n=1 Tax=Peromyscus maniculatus bairdii TaxID=230844 RepID=A0A8C8TCP1_PERMB
----------------------------------------------IQEEVTCPICLELLKEPVS-ADCDHSFCRACITlnyesSKVNEGEGICPVCRVSY-QFGNLRPNRQLANIVGK--
>UniRef90_A0A8C8TCP1/330-410 [subseq from] TRIM5alpha n=1 Tax=Peromyscus maniculatus bairdii TaxID=230844 RepID=A0A8C8TCP1_PERMB
----------------------------TDRQRITATMDSSVM-FMMEEEVTCPICLELLNE-PVSADCDHSFCRACITLNYESskskeGEGVCPVCRVSYLF-GNLRPNRH---------
>UniRef90_A0A7C8Z6T4/25-107 [subseq from] 2-alkenal reductase (NAD(P)(+)) n=2 Tax=Opuntia streptacantha TaxID=393608 RepID=A0A7C8Z6T4_OPUST
----------------------------PPESSAGDDVELAASPGEMDRDLMCPICMQLIKDAFLT-ACGHSFCYMCIITHLRNKN-DCPCCGRHLTNN-QLFPNFLLDKLLKK--
>UniRef90_UPI00202F4CDE/8-60 [subseq from] zinc-binding protein A33-like n=1 Tax=Rhincodon typus TaxID=259920 RepID=UPI00202F4CDE
--------------------------------------------QSLIDQTICPICLDFFTDPVT-LGCGHNFCRTCIIQSWENKEiNSCPECRAEFP-------------------
>UniRef90_UPI000328F4D1/95-152 [subseq from] ret finger protein-like 4B n=1 Tax=Dasypus novemcinctus TaxID=9361 RepID=UPI000328F4D1
-------------------------------------------AKSLQEEARCPVCLEFFSDPIS-LSCAHTFCFDCIKTWMlerETSAMTCPLCRE--VSEKS---------------
>UniRef90_A0A540LR82/3-50 [subseq from] RING-type domain-containing protein n=1 Tax=Malus baccata TaxID=106549 RepID=A0A540LR82_MALBA
--------------------------------------------------------------------CLHRFCRECIDKSMRLGNNECPACRAHCASRRSLRDDPKCDALIAALY
>UniRef90_A0A2U1NL68/39-120 [subseq from] E3 ubiquitin-protein ligase RING1a n=1 Tax=Artemisia annua TaxID=35608 RepID=A0A2U1NL68_ARTAN
-------------------------------EDDDDDEYINIDVNELRGNLTCKLCEGIIKHTKAIKNCLHRFCGACIDKWFNDGNKECPVCGSDCPNQHASLGDGIYDKIIA---
>UniRef90_UPI001CB7E136/11-54 [subseq from] uncharacterized protein LOC122541536 n=1 Tax=Chiloscyllium plagiosum TaxID=36176 RepID=UPI001CB7E136
-----------------------------------------------TEKIICPICLDFFTNLV-PLECGHYFCRTCVT---QSWENSCPECREM---------------------
>UniRef90_UPI001CB7E136/519-576 [subseq from] uncharacterized protein LOC122541536 n=1 Tax=Chiloscyllium plagiosum TaxID=36176 RepID=UPI001CB7E136
--------------------------------------------QSLTGEAICPICLDFFTDPV-TLDCGHNFCRFCITESWEKkEINSCPECREV-FPERNLR-------------
>UniRef90_UPI001CFBB776/9-63 [subseq from] nuclear factor 7, brain-like n=1 Tax=Protopterus annectens TaxID=7888 RepID=UPI001CFBB776
---------------------------------------------DLAEDLLCSICLDLFKEAVM-LECGHSFCKSCVNKAWDTeKNPSCPECREVFPSKK----------------
>UniRef90_UPI001CFBB776/158-211 [subseq from] nuclear factor 7, brain-like n=1 Tax=Protopterus annectens TaxID=7888 RepID=UPI001CFBB776
----------------------------------------------LAEDLLCSICLDLFKEAVM-LECGHSFCKSCVDKAWDTeKNPSCPECRQEFPSKK----------------
>UniRef90_J9IF67/102-168 [subseq from] RING-type E3 ubiquitin transferase n=1 Tax=Oxytricha trifallax TaxID=1172189 RepID=J9IF67_9SPIT
-----------------------------------------------KDTLQCPVCFDIYQSPVIVKPCLHKFCNNCIDAYNRKIKKECPGCRHQIGSRRMLRNDYKISNIIST--
>UniRef90_UPI001C4DC2AA/13-70 [subseq from] uncharacterized protein LOC121923761 n=1 Tax=Sceloporus undulatus TaxID=8520 RepID=UPI001C4DC2AA
----------------------------------------------LCEEALCTICLEYLQNPVT-IECGHNFCHDCLTQFWRQLEVEatCPQCRVAI-QQRNVIP------------
>UniRef90_UPI001C4DC2AA/604-661 [subseq from] uncharacterized protein LOC121923761 n=1 Tax=Sceloporus undulatus TaxID=8520 RepID=UPI001C4DC2AA
----------------------------------------------LCTEALCTICLEYLQSPVT-IECGHNFCHDCLTQFWRQleDRATCPQCRVAI-QQRNVIP------------
>UniRef90_UPI001590C581/10-72 [subseq from] uncharacterized protein LOC118080121 n=1 Tax=Zootoca vivipara TaxID=8524 RepID=UPI001590C581
---------------------------------------------DLCEEATCPICLECFRDPVIIPECGHNFCRSCLIQCWEksEGQASCPQCRE-IIQHRNLIPNRP---------
>UniRef90_UPI001590C581/496-556 [subseq from] uncharacterized protein LOC118080121 n=1 Tax=Zootoca vivipara TaxID=8524 RepID=UPI001590C581
---------------------------------------------NLCEEATCCICLDYFQDPVIIPECGHNFCRACLTQYWRKSEREasCPQCRKT-VERCSIRQN-----------
>UniRef90_UPI00155FBAEC/9-59 [subseq from] uncharacterized protein LOC117403023 n=1 Tax=Acipenser ruthenus TaxID=7906 RepID=UPI00155FBAEC
---------------------------------------------SLEDDLSCPVCFEVFTDPVTIK-CNHNVCKACLTQHWKSkGSQDCPVCRRKS--------------------
>UniRef90_UPI00155FBAEC/487-535 [subseq from] uncharacterized protein LOC117403023 n=1 Tax=Acipenser ruthenus TaxID=7906 RepID=UPI00155FBAEC
---------------------------------------------SLEEELSCSVCCDIFKDPVT-IECNHNFCKACLSQHWkKKGIKECPVCRR----------------------
>UniRef90_UPI002027435E/10-78 [subseq from] E3 ubiquitin-protein ligase TRIM7-like n=1 Tax=Sphaerodactylus townsendi TaxID=933632 RepID=UPI002027435E
---------------------------------------------ELCEEASCSVCLDFFRDPVTIAGCGHAFCRACLTHSwgdLQGAEASCPLCRGRA-HEGTLRPNQQLANLV----
>UniRef90_UPI002027435E/161-231 [subseq from] E3 ubiquitin-protein ligase TRIM7-like n=1 Tax=Sphaerodactylus townsendi TaxID=933632 RepID=UPI002027435E
---------------------------------------------ELCEEASCSICLDFFRDPVMIPECGHTFCRACLTHSwgdLQGAEASCPQCRGP-AKEGTLRPNyqlANFVEI-----
>UniRef90_A0A078AP14/93-160 [subseq from] Zinc finger (C3hc4 ring finger) n=1 Tax=Stylonychia lemnae TaxID=5949 RepID=A0A078AP14_STYLE
----------------------------------------------IKEVLLCPVCFDVFKQPDNVRPCLHKYCHNCIELYNRKVKKECPECRHPIGSRRQLRSDYKINNIISA--
>UniRef90_A0A7S3Q901/64-128 [subseq from] RING-type E3 ubiquitin transferase (Fragment) n=2 Tax=Chaetoceros debilis TaxID=122233 RepID=A0A7S3Q901_9STRA
-------------------------------------------------SFECAICLETIKDAHVVPECQHKFCERCIKDSIRKCGKECPECRTPIITQRHLRKDTKHDNLVQD--
>UniRef90_A0A6J2VMV0/11-62 [subseq from] E3 ubiquitin/ISG15 ligase TRIM25-like n=1 Tax=Chanos chanos TaxID=29144 RepID=A0A6J2VMV0_CHACN
------------------------------------------------DQFMCPVCLDLLKDPVTI-PCGHSYCMGCIKGCWdqddQRGVYSCPQCRQTFS-------------------
>UniRef90_A0A6J2VMV0/532-629 [subseq from] E3 ubiquitin/ISG15 ligase TRIM25-like n=1 Tax=Chanos chanos TaxID=29144 RepID=A0A6J2VMV0_CHACN
-----RVQTTFTQPLYPGFNVCFVSTVNISECVISKMAEASISVD--QDQFMCPVCLDLLKDPVAI-PCGHSYCMGCIKGYWdqddQKGVYSCPQCRQTFVPRPVL--------------
>UniRef90_UPI001C5CA8E3/9-76 [subseq from] LOW QUALITY PROTEIN: E3 ubiquitin-protein ligase TRIM22-like n=1 Tax=Orycteropus afer afer TaxID=1230840 RepID=UPI001C5CA8E3
----------------------------------------------IRDEVTCPICLELLTEPMSI-DCGHSFCQACITGnkqseTSQDGESTCPVCRTSY-QPGNLRPNRHLANI-----
>UniRef90_UPI001C5CA8E3/332-403 [subseq from] LOW QUALITY PROTEIN: E3 ubiquitin-protein ligase TRIM22-like n=1 Tax=Orycteropus afer afer TaxID=1230840 RepID=UPI001C5CA8E3
--------------------------------------------MNLHEEVTCPICLELLTEPLS-LDCGHSFCQACITvnskTSMASseGESSCPICRIRY-QPDNLRPNRHLANIV----
>UniRef90_A0A7S1TGL2/66-144 [subseq from] RING-type E3 ubiquitin transferase n=1 Tax=Compsopogon caeruleus TaxID=31354 RepID=A0A7S1TGL2_9RHOD
------------------------AIESAPENLLSNGLEnkyVLVDVHSVMRELTCPICSGMIKETVLLSYCGHRFCRDCFTTAS---PMVCPVCRSAVALVRSAK-------------
>UniRef90_A0A452FAM9/16-61 [subseq from] RING-type E3 ubiquitin transferase n=1 Tax=Capra hircus TaxID=9925 RepID=A0A452FAM9_CAPHI
--------------------------------------------SSLHSELTCPVCLDMLKNTTQKTVYLSVFFADCIVTALRGGGKQIE--------------------------
>UniRef90_A0A8X8XZB0/3-50 [subseq from] Uncharacterized protein n=1 Tax=Salvia splendens TaxID=180675 RepID=A0A8X8XZB0_SALSN
--------------------------------------------------------------------CLHRFCKECIDKSMRLGNKECPACRMHCASRRSLRDDLLFDKLISSLF
>UniRef90_I0YN70/6-78 [subseq from] RING-type domain-containing protein n=1 Tax=Coccomyxa subellipsoidea (strain C-169) TaxID=574566 RepID=I0YN70_COCSC
--------------------------------------------SSLEAETRCSVCLGIVKSCRLVSGCMHRFCADCIEKWLRVASePSCPQCRVQMQSRRDCKRDVRFDRLLKLLY
>UniRef90_A0A6P6DW02/1-33 [subseq from] RING-type E3 ubiquitin transferase n=1 Tax=Octodon degus TaxID=10160 RepID=A0A6P6DW02_OCTDE
--MSQAVQTNGTQPLSKTWELSLYELQRTPQIFLT---------------------------------------------------------------------------------
>UniRef90_A0A7S3Q8R2/62-125 [subseq from] RING-type E3 ubiquitin transferase (Fragment) n=1 Tax=Chaetoceros debilis TaxID=122233 RepID=A0A7S3Q8R2_9STRA
--------------------------------------------------FECAICLETIKDAHVVPECQHKFCERCIKDSIRKCGKECPECRTPIITQRHLRKDTKHDNLVQD--
>UniRef90_UPI00187AE352/11-60 [subseq from] E3 ubiquitin-protein ligase TRIM22-like isoform X2 n=2 Tax=Sturnira hondurensis TaxID=192404 RepID=UPI00187AE352
-------------------------------------------------AVTCPICQELLKEPMS-LDCGHNFCQDCITAESESGNPlelecRCPVCQRR---------------------
>UniRef90_UPI00187AE352/316-380 [subseq from] E3 ubiquitin-protein ligase TRIM22-like isoform X2 n=2 Tax=Sturnira hondurensis TaxID=192404 RepID=UPI00187AE352
----------------------------------------------IKEEVTCPICLELLTQPLS-LDCGHTFCQACITAnntksmVSEEGQSSCPVCRITYQS-GNLRPNRH---------
>UniRef90_UPI001B7DCEF5/10-71 [subseq from] nuclear factor 7, brain-like n=1 Tax=Carcharodon carcharias TaxID=13397 RepID=UPI001B7DCEF5
----------------------------------------------IKNEATCSICLDFYEDPV-ILDCGHNFCRACILQCWdRepgQGKVTCPECRTEFL-QRNVRPNR----------
>UniRef90_UPI001B7DCEF5/488-548 [subseq from] nuclear factor 7, brain-like n=1 Tax=Carcharodon carcharias TaxID=13397 RepID=UPI001B7DCEF5
---------------------------------------------NMKDEAVCSICLDFYND-PVTIDCGHNFCRDCILNYWKPARRKvtCPQCRTEF-SQRNVRPNH----------
>UniRef90_UPI001FB6032E/13-70 [subseq from] E3 ubiquitin/ISG15 ligase TRIM25-like n=1 Tax=Mugil cephalus TaxID=48193 RepID=UPI001FB6032E
--------------------------------------------------FSCSICLDLLKDPVTT-TCGHSYCMNCIKSHWdgedQKGIYSCPQCRKTFIPRPVLEKN-----------
>UniRef90_UPI001FB6032E/386-444 [subseq from] E3 ubiquitin/ISG15 ligase TRIM25-like n=1 Tax=Mugil cephalus TaxID=48193 RepID=UPI001FB6032E
-------------------------------------------------NISCSICLDLLKEPVTT-SCGHNYCINCIKSHWdgedQKGIYSCPQCRKTFIPRPVLEKN-----------
>UniRef90_UPI00064B4E12/7-69 [subseq from] uncharacterized protein LOC101539913 n=1 Tax=Sorex araneus TaxID=42254 RepID=UPI00064B4E12
--------------------------------------------RNVKEEVTCPICLELLTEPLS-LDCGHSFCKACITAnsqeSSQTGKNSCPVCRI-IYDPGNMKPS-----------
>UniRef90_UPI00064B4E12/492-560 [subseq from] uncharacterized protein LOC101539913 n=1 Tax=Sorex araneus TaxID=42254 RepID=UPI00064B4E12
--------------------------------------------RNLKEEVTCPICLELLTEPLS-LDCGHSFCQACITTNSqklnQAGENSCPVCRI-IYDPGNMRPNRHLTNL-----
>UniRef90_A0A0L9TKR3/1-61 [subseq from] RING-type domain-containing protein (Fragment) n=1 Tax=Phaseolus angularis TaxID=3914 RepID=A0A0L9TKR3_PHAAN
------------------------------------------------------LCVGFIQNTMTLMECFHKFCKECIEKSMRLGVNKCPVCDVHVDSQLSLKEDSQYDALVTAI-
>UniRef90_A0A0M3JSX7/106-158 [subseq from] RING-type E3 ubiquitin transferase n=1 Tax=Anisakis simplex TaxID=6269 RepID=A0A0M3JSX7_ANISI
-------------------------------------------------------------NGKVLQNCMHRFCADCILPKVQTGVKKCPLCKKVLPKKTPLKSDANFDSVINK--
>UniRef90_A0A7S0SGU6/16-81 [subseq from] RING-type domain-containing protein (Fragment) n=1 Tax=Mantoniella antarctica TaxID=81844 RepID=A0A7S0SGU6_9CHLO
-------------------------------------------------DTRCAVCWGTMRKVKCT-PCAHRFCGACVEGAFRKSGRECPVCRAHIPTRRHLRDDPDFDAVVTALY
>UniRef90_UPI0015ADC486/8-61 [subseq from] uncharacterized protein LOC118229524 n=1 Tax=Anguilla anguilla TaxID=7936 RepID=UPI0015ADC486
----------------------------------------------LEEELSCPVCSEIFRDPVL-LSCSHSFCKACLQQYWKqKRSRECPVCRRR--SSREL--------------
>UniRef90_UPI0015ADC486/487-537 [subseq from] uncharacterized protein LOC118229524 n=1 Tax=Anguilla anguilla TaxID=7936 RepID=UPI0015ADC486
--------------------------------------------SPLEEELSCPVCSEIFKDPVL-LSCSHSFCKACLQKYWeQKGSRECPVCRRR---------------------
>UniRef90_UPI0015ABDF20/12-79 [subseq from] E3 ubiquitin/ISG15 ligase TRIM25-like n=1 Tax=Anguilla anguilla TaxID=7936 RepID=UPI0015ABDF20
-------------------------------------------------QFSCAICLDLLKDPVTI-PCGHSFCLGCIKGYWdqddHTGVYSCPQCRETFTPRPVLRKNIMFAEVVEK--
>UniRef90_UPI0015ABDF20/639-706 [subseq from] E3 ubiquitin/ISG15 ligase TRIM25-like n=1 Tax=Anguilla anguilla TaxID=7936 RepID=UPI0015ABDF20
-------------------------------------------------QFSCPICLDVLKDPVTI-PCGHSFCIGCIKGCWdqddHTGVYSCPQCRETFTPRPDLRKNIMFAEVVEK--
>UniRef90_A0A8T2NWN4/4-58 [subseq from] Tripartite motif-containing protein 35-like n=1 Tax=Albula glossodonta TaxID=121402 RepID=A0A8T2NWN4_9TELE
------------------------------------------SASALEEELSCPVCLHLFRDPVS-LTCQHSFCRGCLEKTWRqKPGRECPVCRRKSS-------------------
>UniRef90_A0A8T2NWN4/305-356 [subseq from] Tripartite motif-containing protein 35-like n=1 Tax=Albula glossodonta TaxID=121402 RepID=A0A8T2NWN4_9TELE
--------------------------------------------SSLDDDLCCPVCCDTYSDPVV-LRCSHSFCRFCLDAFWKTmPTKECPVCRRKS--------------------
>UniRef90_A0A7S1Z6H7/86-149 [subseq from] RING-type domain-containing protein (Fragment) n=1 Tax=Trieres chinensis TaxID=1514140 RepID=A0A7S1Z6H7_TRICV
---------------------------------------FPL--SPVHSRLICTLCMGYFRDPYTIAECLHTFCKSCLFFAFRSGFRRCPECET------SLEPDPFKEAL-----
>UniRef90_UPI001FEFDEE5/10-70 [subseq from] uncharacterized protein LOC113648449 n=1 Tax=Tachysurus fulvidraco TaxID=1234273 RepID=UPI001FEFDEE5
-----------------------------------------------HDQFICPVCLDLLKDPLTL-SCGHSFCKVCINSHWDQEDqKDvysCPQCRDTFTPRPVLRRN-----------
>UniRef90_UPI001FEFDEE5/671-732 [subseq from] uncharacterized protein LOC113648449 n=1 Tax=Tachysurus fulvidraco TaxID=1234273 RepID=UPI001FEFDEE5
----------------------------------------------NHDQFICPLCLDLLKDPVT-LPCSHSFCKVCINGHWDQEDKKdvysCPQCRDTFTPRPVLRRN-----------
>UniRef90_A0A6J2VSS0/9-64 [subseq from] uncharacterized protein LOC115815452 n=1 Tax=Chanos chanos TaxID=29144 RepID=A0A6J2VSS0_CHACN
----------------------------------------------FQDQFMCPVCLDLLKDPVTI-PCGHNYCMGCIKGCWdqddQKGVYSCPQCRQTFTPR-----------------
>UniRef90_A0A6J2VSS0/579-632 [subseq from] uncharacterized protein LOC115815452 n=1 Tax=Chanos chanos TaxID=29144 RepID=A0A6J2VSS0_CHACN
------------------------------------------------DQFMCPVCLDLLKDPVTI-PCGHSYCMGCIKGCWdqddQKGVYICPQCRQTVTPR-----------------
>UniRef90_A0A0L0D8Y4/2-62 [subseq from] RING-type domain-containing protein n=1 Tax=Thecamonas trahens ATCC 50062 TaxID=461836 RepID=A0A0L0D8Y4_THETB
---------------------------------------------------TCPICKDVLDCPQAIKNCLHRFCKVCLATSLRVAKKECPVCRQHCISKRAARDDDLLRCLV----
>UniRef90_UPI0018F3EE79/8-65 [subseq from] LOW QUALITY PROTEIN: uncharacterized protein LOC119976482 n=1 Tax=Scyliorhinus canicula TaxID=7830 RepID=UPI0018F3EE79
--------------------------------------------QSLAEEAICPICLDFFTDPV-ILDCGHNFCRSCISQCWEKkEVNSCPECREEFP-ERTLR-------------
>UniRef90_UPI0018F3EE79/494-565 [subseq from] LOW QUALITY PROTEIN: uncharacterized protein LOC119976482 n=1 Tax=Scyliorhinus canicula TaxID=7830 RepID=UPI0018F3EE79
------------------------------QEVLSVNMALRQQVQSLTAEAICPICLDFFTDPV-ILDCGHNFCRSCISQCWEKkEINSCPECREKFP-ERNLR-------------
>UniRef90_UPI00187C96B1/746-812 [subseq from] uncharacterized protein LOC119030258 n=1 Tax=Acanthopagrus latus TaxID=8177 RepID=UPI00187C96B1
--------------------------------------------------FSCPICLDLLKDPVTT-PCGHSYCKNCIKDHWDTEHEkriySCPQCRKSFTPRPELLKNTTLAALVEQ--
>UniRef90_A0A2I0U6V0/9-78 [subseq from] Sulfate transporter n=1 Tax=Limosa lapponica baueri TaxID=1758121 RepID=A0A2I0U6V0_LIMLA
---------------------------------------------GLEEELTCPICLGIY-STPVSLGCGHSFCRGCIQEArvQRQGPFGCPLCGAQADPAAELQPNVQLRSIVEK--
>UniRef90_A0A2I0U6V0/405-459 [subseq from] Sulfate transporter n=1 Tax=Limosa lapponica baueri TaxID=1758121 RepID=A0A2I0U6V0_LIMLA
---------------------------------------------SLEDELSCPICLCLYRNPMSL-SCGHSFCKQCIQKALGAQQQskapySCPMCKLQL--------------------
>UniRef90_A0A8J7TB48/10-64 [subseq from] A33 protein (Fragment) n=1 Tax=Atractosteus spatula TaxID=7917 RepID=A0A8J7TB48_ATRSP
---------------------------------------------KLRRDLSCPVCSDLLKAPV-LLECGHHFCRECIGRCWEGPeeSARCPLCGRTAADK-----------------
>UniRef90_A0A8J7TB48/385-437 [subseq from] A33 protein (Fragment) n=1 Tax=Atractosteus spatula TaxID=7917 RepID=A0A8J7TB48_ATRSP
---------------------------------------------RLREDLTCPLCLDLFKSPV-LRECGHHFCQECVGRCWEGpGeSARCPLCGRGAV-------------------
>UniRef90_A0A8J6FZA4/10-69 [subseq from] Tripartite motif-containing protein 30A n=1 Tax=Microtus ochrogaster TaxID=79684 RepID=A0A8J6FZA4_MICOH
-----------------------------------------------KEEVTCPICLELLKEPVS-ADCDHSFCRACITLNYESskdkeGEGVCPVCRVSYLF-GNLRP------------
>UniRef90_A0A8J6FZA4/270-352 [subseq from] Tripartite motif-containing protein 30A n=1 Tax=Microtus ochrogaster TaxID=79684 RepID=A0A8J6FZA4_MICOH
-------------------------YRQTDRLSITATMTSSVL-EMIKEEVTCPICLELLKDPVS-ADCNHIFCRACITLNYESsKGKEgegiCPVCRECYLF-GNLRPNC----------
>UniRef90_UPI001FB5D7E5/13-70 [subseq from] uncharacterized protein LOC125003528 n=1 Tax=Mugil cephalus TaxID=48193 RepID=UPI001FB5D7E5
--------------------------------------------------FSCSICLDLLKDPVTT-SCGHSYCMNCIKSHWdeedQKGIYSCPQCRKTFIPRPVLEKN-----------
>UniRef90_A0A7S1THA0/65-144 [subseq from] RING-type E3 ubiquitin transferase (Fragment) n=1 Tax=Compsopogon caeruleus TaxID=31354 RepID=A0A7S1THA0_9RHOD
-----------------------NAIESAPENLLSNGLEnkyVLVDVHSVMRELTCPICSGMIKETVLLSYCGHRFCRDCFTTAS---PMVCPVCRSAVALVRSAK-------------
>UniRef90_A0A6V7K4N1/1-29 [subseq from] RING-type E3 ubiquitin transferase (Fragment) n=1 Tax=Bracon brevicornis TaxID=1563983 RepID=A0A6V7K4N1_9HYME
---------------------------------------------------------------------------------------ECPTCRKKLVSKRSLRPDPNFDLLISKIY
>UniRef90_A0A7S2YEC9/173-254 [subseq from] RING-type domain-containing protein (Fragment) n=1 Tax=Amphiprora paludosa TaxID=265537 RepID=A0A7S2YEC9_9STRA
---------------------------------VGEGLRITCEVDALLDEFRCVICFGTLRRTKIVRDCLHRFCENCVETCLRRfKTNACPVCRTEIPTRRNLTFDHVYNSLIDS--
>UniRef90_A0A8X8X7L2/108-156 [subseq from] Uncharacterized protein n=2 Tax=Salvia splendens TaxID=180675 RepID=A0A8X8X7L2_SALSN
-------------------------------------------------DEVCCICLDdLYRGSVTSLDCGHEFHPDCIRRWLVSGKNFCPLCKATAI-------------------
>UniRef90_A0A8X8X7L2/285-336 [subseq from] Uncharacterized protein n=2 Tax=Salvia splendens TaxID=180675 RepID=A0A8X8X7L2_SALSN
--------------------------------------------TDQHEEKVCCICLDdLFRGSVTTLDCSHEFHPDCIRRWLVCGENFCPLCKAP---------------------
>UniRef90_UPI001CF7E761/5-74 [subseq from] E3 ubiquitin-protein ligase TRIM7-like n=1 Tax=Varanus komodoensis TaxID=61221 RepID=UPI001CF7E761
------------------------------------------SPRkRLQDEVTCCICLEFFAQPV-TLDCGHNFCRACIETCWGDASADapetaaCPQCREK-VERRSLKPNRQ---------
>UniRef90_UPI001CF7E761/381-443 [subseq from] E3 ubiquitin-protein ligase TRIM7-like n=1 Tax=Varanus komodoensis TaxID=61221 RepID=UPI001CF7E761
---------------------------------------------ELCEEATCSICLDYFMDPLMVAECGHNFCRACLSQYSGESdvQASCPQCRGT-FQKRNLRPNRQ---------
>UniRef90_A0A6P8QRS5/246-306 [subseq from] uncharacterized protein LOC117360313 n=1 Tax=Geotrypetes seraphini TaxID=260995 RepID=A0A6P8QRS5_GEOSA
---------------------------------------------NLQEEATCSICLDYFKDPVMTK-CGHNFCRSCISLcwqSLDSSSFTCPQCRKRS-HKPLLTPN-----------
>UniRef90_A0A6P8QRS5/1117-1174 [subseq from] uncharacterized protein LOC117360313 n=1 Tax=Geotrypetes seraphini TaxID=260995 RepID=A0A6P8QRS5_GEOSA
--------------------------------------------QEIHADLCCPLCLDLFANPVY-LDCGHNFCRTCITQHLDRVDPyfSCPICEKVF-QDRKL--------------
>UniRef90_UPI0018F401E5/8-65 [subseq from] LOW QUALITY PROTEIN: uncharacterized protein LOC119976483 n=1 Tax=Scyliorhinus canicula TaxID=7830 RepID=UPI0018F401E5
--------------------------------------------QSLTEETICPICLDFFTDPVT-LGCGHNFCRSCISQCWEKkEINSCPECREEFP-ERNLR-------------
>UniRef90_UPI0018F401E5/508-561 [subseq from] LOW QUALITY PROTEIN: uncharacterized protein LOC119976483 n=1 Tax=Scyliorhinus canicula TaxID=7830 RepID=UPI0018F401E5
------------------------------------------QVQSLTEETNCSICLDFFTDPV-TLDCGHNFCRSCITQYWGNNEiNSCPECRAVI--------------------
>UniRef90_A0A6J2VQA8/11-67 [subseq from] uncharacterized protein LOC115815458 n=1 Tax=Chanos chanos TaxID=29144 RepID=A0A6J2VQA8_CHACN
------------------------------------------------DKFMCPVCLDLLKDPVTI-PCGHSYCMGCIKVCWdqddQKGVYSCPQCRETFIPRPVL--------------
>UniRef90_A0A6J2VQA8/592-647 [subseq from] uncharacterized protein LOC115815458 n=1 Tax=Chanos chanos TaxID=29144 RepID=A0A6J2VQA8_CHACN
------------------------------------------------DQFMCPVCLDVLKDPVAI-PCGHSYCMGCIKGYWdqddQKGVYSCPQCRQTFSPRPA---------------
>UniRef90_UPI001402F041/6-61 [subseq from] E3 ubiquitin-protein ligase TRIM17-like n=1 Tax=Amblyraja radiata TaxID=386614 RepID=UPI001402F041
--------------------------------------------ETLREDLICPICSDLFTNPV-SPDCGHNFCRSCITQLWEhEDRNSCPECREEFVDR-S---------------
>UniRef90_UPI001402F041/176-224 [subseq from] E3 ubiquitin-protein ligase TRIM17-like n=1 Tax=Amblyraja radiata TaxID=386614 RepID=UPI001402F041
-----------------------------------------------TEETICSICLEFFTNPVS-LECGHNFCRHCITRCCETNSvNYCPECRREF--------------------
>UniRef90_A0A821X5C7/3-64 [subseq from] RING-type domain-containing protein n=5 Tax=unclassified Rotaria TaxID=2631648 RepID=A0A821X5C7_9BILA
---------------------------------TTDNYEY-MNENSIHEDLLCPICTDPLEDPVSANECGHTFCRKCIIDTFRNM-SICPTCRRELT-------------------
>UniRef90_UPI0011C1C371/15-73 [subseq from] uncharacterized protein LOC115589388 n=1 Tax=Sparus aurata TaxID=8175 RepID=UPI0011C1C371
------------------------------------------------SHFCCPVCLELLKEPVTI-PCGHTYCKVCIEGCwdqeEQTGKYSCPQCREEFSQRPVLRK------------
>UniRef90_UPI0011C1C371/609-667 [subseq from] uncharacterized protein LOC115589388 n=1 Tax=Sparus aurata TaxID=8175 RepID=UPI0011C1C371
------------------------------------------------SHFCCSVCLDLLKEPVTI-PCGHTYCKVCIEGCWdqeeQRGKYSCPQCREEFSQRPVLRK------------
>UniRef90_UPI0011C1C371/1177-1236 [subseq from] uncharacterized protein LOC115589388 n=1 Tax=Sparus aurata TaxID=8175 RepID=UPI0011C1C371
-----------------------------------------------QSQLSCSVCLELLKEPVTI-PCGHTYCKVCIVGCWdqeeQRGKYSCPQCREEFSQRPVLRK------------
>UniRef90_UPI0011C1C371/1777-1835 [subseq from] uncharacterized protein LOC115589388 n=1 Tax=Sparus aurata TaxID=8175 RepID=UPI0011C1C371
------------------------------------------------SQLCCSVCLDLLKEPVTI-PCGHNYCKSCIVRCWnqeeQRGKYSCPQCREEFSRRPVLRK------------
>UniRef90_A0A078AGB5/90-154 [subseq from] RING-type E3 ubiquitin transferase n=1 Tax=Stylonychia lemnae TaxID=5949 RepID=A0A078AGB5_STYLE
-----------------------------------------------KEILHCPVCYDILKEPLNVKMCLHKFCRHCIENYNRTVKKQCPQCRNPVGSRRLLKTDYKLTYII----
>UniRef90_S7NZ91/29-72 [subseq from] E3 ubiquitin-protein ligase n=2 Tax=Myotis brandtii TaxID=109478 RepID=S7NZ91_MYOBR
------------------------------------------------EEDMCVICMEPINNKLVLQKCKHKFCTPCITEAM-TYKPVCPVCQ-----------------------
>UniRef90_S7NZ91/150-201 [subseq from] E3 ubiquitin-protein ligase n=2 Tax=Myotis brandtii TaxID=109478 RepID=S7NZ91_MYOBR
------------------------------------------------EEDMCAICMEPINNKLVLPKCKHEFCTPCIKKAMT-YKSTCPVCQAVYGVQKG---------------
>UniRef90_V8P853/23-96 [subseq from] E3 ubiquitin-protein ligase Topors (Fragment) n=1 Tax=Ophiophagus hannah TaxID=8665 RepID=V8P853_OPHHA
--------------------------------------ENSIVPTDGPSDSRCPICLERIRNVAFLNPCFHRFCFACILE-WSDRKAECPLCKQRFHSFfHTIRSDTDFEEYI----
>UniRef90_V8P853/701-746 [subseq from] E3 ubiquitin-protein ligase Topors (Fragment) n=1 Tax=Ophiophagus hannah TaxID=8665 RepID=V8P853_OPHHA
--------------------------------------------------SKCTICLAMIQDPTYLNPCNHQFCFKCIQKWSRK-KVICPLCKQHFY-------------------
>UniRef90_A0A498J6P7/232-298 [subseq from] RING-type domain-containing protein n=1 Tax=Malus domestica TaxID=3750 RepID=A0A498J6P7_MALDO
----------------------------------------------------------IIKKTRTVMGCLHRFCRECIDKSMRMGyilliynfrNNECPACRTHCASRRSLRDDPKYDALIAALY
>UniRef90_A0A7F8QR77/9-75 [subseq from] E3 ubiquitin-protein ligase TRIM22 n=1 Tax=Leptonychotes weddellii TaxID=9713 RepID=A0A7F8QR77_LEPWE
----------------------------------------------IEEEVTCPICLDLLKEPLS-LDCGHSFCKACIAAENKesvtsQGgkSSNCPVCQMAFCS-GELRPNWHV--------
>UniRef90_A0A7F8QR77/409-481 [subseq from] E3 ubiquitin-protein ligase TRIM22 n=1 Tax=Leptonychotes weddellii TaxID=9713 RepID=A0A7F8QR77_LEPWE
---------------------------------------------NIQKDVTCPICLDLLTMPL-SLDCGHSFCQACITAkskesgALQGGESNCPVCQCKYQ-FWNLRPNQPLANIVKK--
>UniRef90_A0A4Y2HXE1/12-71 [subseq from] E3 ubiquitin-protein ligase NRDP1 n=1 Tax=Araneus ventricosus TaxID=182803 RepID=A0A4Y2HXE1_ARAVE
----------------------------------------------VDEEFICPICSGVLEEPLQAPICEHAFCKACINEWL-SRKISCPIDRE-VITTNELKPPPRI--------
>UniRef90_A0A4Y2HXE1/194-263 [subseq from] E3 ubiquitin-protein ligase NRDP1 n=1 Tax=Araneus ventricosus TaxID=182803 RepID=A0A4Y2HXE1_ARAVE
------------------------------------GYDIARFKGEVDEELICPICSGVLQEPLQAPICEHAFCKVCLNEWLS-RKNSCPVDRE-VIAPNELKPPPRI--------
>UniRef90_UPI00141969EF/9-68 [subseq from] LOW QUALITY PROTEIN: E3 ubiquitin-protein ligase TRIM7-like n=1 Tax=Lacerta agilis TaxID=80427 RepID=UPI00141969EF
--------------------------------------------QSLCDEATCSICQDYFKDPVTIAECGHNFCRSCLRGVLEenwtAAENSCPQCRIT-VQRRN---------------
>UniRef90_UPI00141969EF/346-404 [subseq from] LOW QUALITY PROTEIN: E3 ubiquitin-protein ligase TRIM7-like n=1 Tax=Lacerta agilis TaxID=80427 RepID=UPI00141969EF
--------------------------------------------QSLCDEATCSICQDYFKDPVTIAECGHNFCRSCLRGCwrkLEATENSCPQCRIT-VQRRN---------------
>UniRef90_A0A2I0RKI8/17-63 [subseq from] Putative RING finger protein n=1 Tax=Cercospora zeina TaxID=348901 RepID=A0A2I0RKI8_9PEZI
---------------------------------------------------DCDICYEPMTRP-TRTACRHYYCFECLENWLLSNN-SCPTCRAQLFEET----------------
>UniRef90_A0A2I0RKI8/255-300 [subseq from] Putative RING finger protein n=1 Tax=Cercospora zeina TaxID=348901 RepID=A0A2I0RKI8_9PEZI
---------------------------------------------------DCDICHELMAEP-TWTSCRHCYCFECLRTWLGSGNNSCPTCRVQLFE------------------
>UniRef90_UPI00187CCB1D/732-797 [subseq from] LOW QUALITY PROTEIN: uncharacterized protein LOC119029667 n=1 Tax=Acanthopagrus latus TaxID=8177 RepID=UPI00187CCB1D
--------------------------------------------------FSCPICLDLLKDPVT-APCGHSYCKNCIKDHWDTEDEkriySCPQCRKSFTPRPELLKNTMLAALVE---
>UniRef90_A0A0N5A9W5/17-107 [subseq from] RING-type domain-containing protein n=1 Tax=Syphacia muris TaxID=451379 RepID=A0A0N5A9W5_9BILA
----------------TTLKLYSYETQRQFAEMIN--VDTGVIRQEWLSELICTVCNQTLKRTKVT-PCLHRFCATCV-----NGCKRCPKCSEPIFKKSLLKNDTNTDAIIDKF-
>UniRef90_J9I7A6/78-142 [subseq from] RING-type E3 ubiquitin transferase n=1 Tax=Oxytricha trifallax TaxID=1172189 RepID=J9I7A6_9SPIT
------------------------------------------------ESFQCPLCKEIAADPGVIKHCLHFFCKNCIETCIRQYKKECPMCKKNMGTKRELRRNRAFENIIK---
>UniRef90_A0A6G1BCD3/3-39 [subseq from] TRI60 protein (Fragment) n=1 Tax=Crocuta crocuta TaxID=9678 RepID=A0A6G1BCD3_CROCR
---------------------------------------------ELHAEASCPICLDPLTDPVT-IACGHNFCVGCIGQRWE---------------------------------
>UniRef90_A0A6G1BCD3/326-386 [subseq from] TRI60 protein (Fragment) n=1 Tax=Crocuta crocuta TaxID=9678 RepID=A0A6G1BCD3_CROCR
---------------------------------------------GLQAQANCPVCLDYLRDPVTT-ECGHNFCRCCIQQswADRSDSFPCPVCRHA-GQKRHLRSNM----------
>UniRef90_A0A6H5IH21/6-43 [subseq from] RING-type E3 ubiquitin transferase n=1 Tax=Trichogramma brassicae TaxID=86971 RepID=A0A6H5IH21_9HYME
-----------------------------------------------------------------------------ILTLLFPG-SECPTCRKKLISKRSLRPDPNFDMLINKIY
>UniRef90_UPI000C6CF460/13-79 [subseq from] LOW QUALITY PROTEIN: E3 ubiquitin/ISG15 ligase TRIM25-like n=1 Tax=Xiphophorus maculatus TaxID=8083 RepID=UPI000C6CF460
--------------------------------------------------FSCSICLDLLKDPVTT-SCGHSYCMNCITNFWDEGEKKenyhCPQCRKTFTQKPDLQKNTMLAALVEQ--
>UniRef90_UPI000C6CF460/580-645 [subseq from] LOW QUALITY PROTEIN: E3 ubiquitin/ISG15 ligase TRIM25-like n=1 Tax=Xiphophorus maculatus TaxID=8083 RepID=UPI000C6CF460
--------------------------------------------------FSCSICLDLLTDPVTT-PCGHSYCMNCIKGHWDEEDQkrihSCPECRETFIPRPVLKKNTLLAALVE---
>UniRef90_UPI000C1415A2/513-571 [subseq from] E3 ubiquitin-protein ligase BRE1-like isoform X2 n=1 Tax=Spodoptera litura TaxID=69820 RepID=UPI000C1415A2
---------------------------------------QQPSPEPKRSLGDCPICLDSLtSNGIASTLCGHVFCVDCIKTAIRQNGKKCPTCRKALK-------------------
>UniRef90_UPI00186417E1/10-57 [subseq from] tripartite motif-containing protein 35-like n=1 Tax=Megalops cyprinoides TaxID=118141 RepID=UPI00186417E1
------------------------------------------------EDLTCPVCCDIFTEPV-LLECSHSFCKDCLQLCWeEKGSRECPVCRRKS--------------------
>UniRef90_UPI00186417E1/307-354 [subseq from] tripartite motif-containing protein 35-like n=1 Tax=Megalops cyprinoides TaxID=118141 RepID=UPI00186417E1
------------------------------------------------EDFCCSVCCDIFKDPVLLK-CSHSFCEACLQQHwAQTGSRECPVCRRKS--------------------
>UniRef90_A0A672GWQ7/19-70 [subseq from] RING-type domain-containing protein n=1 Tax=Salarias fasciatus TaxID=181472 RepID=A0A672GWQ7_SALFA
------------------------------------------------EQVHCSICLDVFTNPVSI-PCGHNFCQNCILGYWKTSpLYQCPMCKKSFYKR----P------------
>UniRef90_A0A672GWQ7/94-148 [subseq from] RING-type domain-containing protein n=1 Tax=Salarias fasciatus TaxID=181472 RepID=A0A672GWQ7_SALFA
------------------------------------------RPRGKGDHFLCPICLNVFSDPVTT-PCGHNFCKTCLVQTGDDADEfcQCPTCKKRF--------------------
>UniRef90_A0A672GWQ7/210-253 [subseq from] RING-type domain-containing protein n=1 Tax=Salarias fasciatus TaxID=181472 RepID=A0A672GWQ7_SALFA
---------------------------------------------------ECCICLDEFTSP-ASLPCGHRFCLECIGEYWRIHEaCQCPLCKAV---------------------
>UniRef90_UPI001C92A23D/111-172 [subseq from] E3 ubiquitin-protein ligase RNF8-like n=1 Tax=Amphibalanus amphitrite TaxID=1232801 RepID=UPI001C92A23D
----------------------------------TESAPHARSSTALQSELNCPVCLELF-NKATTLGCGHTFCAGCVG-RSRSGNNKCPMCRKSINS------------------
>UniRef90_UPI001A7E3497/13-78 [subseq from] uncharacterized protein LOC120715736 n=1 Tax=Simochromis diagramma TaxID=43689 RepID=UPI001A7E3497
--------------------------------------------------FSCSICLDLLKDPVAT-ACGHSYCRNCIKSFWdeedRKGIHSCPQCRKTFTPRPVLEKNTMLAALVE---
>UniRef90_UPI001A7E3497/609-673 [subseq from] uncharacterized protein LOC120715736 n=1 Tax=Simochromis diagramma TaxID=43689 RepID=UPI001A7E3497
--------------------------------------------------FSCSICLDLLKDPVTT-TCGHSYCMNCIKSFWdeedRKGIHSCPQCRKTFTPRPVLEKNVMLAALV----
>UniRef90_UPI001C09F3D1/5-56 [subseq from] uncharacterized protein LOC121697313 n=1 Tax=Alosa sapidissima TaxID=34773 RepID=UPI001C09F3D1
----------------------------------------------LEVDFTCPVCFDIFKDSVV-LSCSHSFCKVCLQKSWESkGSRECPVCRRRS-SK-----------------
>UniRef90_UPI001C09F3D1/474-523 [subseq from] uncharacterized protein LOC121697313 n=1 Tax=Alosa sapidissima TaxID=34773 RepID=UPI001C09F3D1
---------------------------------------------KLEEDLSCPVCCDVFKDPVV-LSCSHSICKVCLQQFWdTKGSRECPVCRRL---------------------
>UniRef90_UPI0011137DC6/13-65 [subseq from] E3 ubiquitin/ISG15 ligase TRIM25-like n=3 Tax=Echeneis naucrates TaxID=173247 RepID=UPI0011137DC6
--------------------------------------------------FCCSICLDLLKDPVTT-TCGHSYCMDCIKSHWDGEDEKkiysCPQCRKAFIPRP----------------
>UniRef90_UPI0011137DC6/534-638 [subseq from] E3 ubiquitin/ISG15 ligase TRIM25-like n=3 Tax=Echeneis naucrates TaxID=173247 RepID=UPI0011137DC6
------VQTTFTQPLHAGFWLnStvgdTAELCKLKRKLRRPSLRGEMEQKGLHLEtISCSICLDLLKDPVTT-TCGHSYCMNCIKSHWDGEDEKniysCPQCREAFIPRPVL--------------
>UniRef90_UPI00210FC7EE/7-78 [subseq from] tripartite motif-containing protein 5-like n=1 Tax=Suncus etruscus TaxID=109475 RepID=UPI00210FC7EE
--------------------------------------------KNIQEEVTCPICLELLSDPLS-LDCGHSFCQTCITANsqeVSSAEKnSCPVCRTTY-EPGNMRPNRHLANVASK--
>UniRef90_UPI00210FC7EE/385-454 [subseq from] tripartite motif-containing protein 5-like n=1 Tax=Suncus etruscus TaxID=109475 RepID=UPI00210FC7EE
--------------------------------------EIL---KNIQDEVTCPICLELLLEPLS-MDCGHSFCQTCITANSQhfsqAEKSRCPVCRTTY-EAGNMRPNRHLA-------
>UniRef90_UPI001C3F9E90/6-67 [subseq from] uncharacterized protein LOC103173508 n=1 Tax=Callorhinchus milii TaxID=7868 RepID=UPI001C3F9E90
--------------------------------------------QSLNEELNCPVCLEIFTNPVT-LDCGHSFCRSCICCNQSWEKKErnaCPECRT-VFSKRTMRCN-----------
>UniRef90_UPI001C3F9E90/583-640 [subseq from] uncharacterized protein LOC103173508 n=1 Tax=Callorhinchus milii TaxID=7868 RepID=UPI001C3F9E90
--------------------------------------------QRLNEELICPVCLDLFTDPV-ILDCSHSFCRVCITRCWeKLGESSCPVCKKT-FPERNLR-------------
>UniRef90_UPI0020226C74/10-72 [subseq from] uncharacterized protein LOC125397248 n=1 Tax=Myodes glareolus TaxID=447135 RepID=UPI0020226C74
-----------------------------------------------KEEVTCPICLDLMVEPV-SADCGHSFCRACITlnyesSKIKEGEGICPMCQVSYVF-GNLRPNWH---------
>UniRef90_UPI0020226C74/600-661 [subseq from] uncharacterized protein LOC125397248 n=1 Tax=Myodes glareolus TaxID=447135 RepID=UPI0020226C74
---------------------------------------------MIKEEVTCPICLELLKEPVN-ADCGHIFCQACITLNYESsKGKEgegiCPVCRVSYLF-GNLRP------------
>UniRef90_A0A2U1MBI6/44-105 [subseq from] Zinc finger, RING/FYVE/PHD-type n=1 Tax=Artemisia annua TaxID=35608 RepID=A0A2U1MBI6_ARTAN
--------------------------------------ESVAQPPSpPPSSFICPICFEPLVNETATK-CGHVFCQRCIGSAIRD-QPRCPICRLRLTHQDL---------------
>UniRef90_A0A2U1MBI6/119-165 [subseq from] Zinc finger, RING/FYVE/PHD-type n=1 Tax=Artemisia annua TaxID=35608 RepID=A0A2U1MBI6_ARTAN
-------------------------------------------------TFPCPICLRQVVDA-TATNCGHIFCEGCIQLAA-FNRPECPKCML-LVSH-----------------
>UniRef90_A0A699ZC56/17-88 [subseq from] RING-type domain-containing protein (Fragment) n=1 Tax=Haematococcus lacustris TaxID=44745 RepID=A0A699ZC56_HAELA
----------------------------------------IELVRNLGMDLRCPVCLCLMKQP-TQLGCCHFFCMDCITEAMRMEKQQCPVCKA-TMNRRDIGPNALMEALVYK--
>UniRef90_A0A8C6VBC4/38-98 [subseq from] TRI27 protein n=1 Tax=Naja naja TaxID=35670 RepID=A0A8C6VBC4_NAJNA
----------------------------------------------LLEEATCSICLDYFQDPVLIPECGHNFCRGCLTRNWgtSKSKASCPKCRQTF-APRSILPNR----------
>UniRef90_A0A8C6VBC4/310-371 [subseq from] TRI27 protein n=1 Tax=Naja naja TaxID=35670 RepID=A0A8C6VBC4_NAJNA
---------------------------------------------DLLEEATCSICLDYFQDPVLIPECGHNFCRGCLTRNWgtSESKASCPKCRQTF-APRSILPNR----------
>UniRef90_A0A8C6Y4E3/568-616 [subseq from] E3 ubiquitin-protein ligase n=1 Tax=Naja naja TaxID=35670 RepID=A0A8C6Y4E3_NAJNA
----------------------------------------------VQQDEFCPMCLNTIHQKVVLPKCRHAFCATCAQMAMDYG-KVCPVCNPVY--------------------
>UniRef90_A0A8C6Y4E3/685-747 [subseq from] E3 ubiquitin-protein ligase n=1 Tax=Naja naja TaxID=35670 RepID=A0A8C6Y4E3_NAJNA
---------------------------------------------EVQQEECCPICLNKIYQKKVLPKCKHAFCTACITTAMQY-KPVCPMCNVVYGNIKGNQPPGKMD-------
>UniRef90_B6AI95/26-88 [subseq from] Zinc finger, C3HC4 type domain-containing protein n=2 Tax=Cryptosporidium TaxID=5806 RepID=B6AI95_CRYMR
--------------------------------VVTDhGLDVAFRIKVIADLLECPLCKGFFRNATTIKECLHTFCNVCIINYIESGKESCPKCGE----------------------
>UniRef90_UPI00094E0972/43-110 [subseq from] breast cancer type 1 susceptibility protein homolog isoform X1 n=2 Tax=Hippocampus comes TaxID=109280 RepID=UPI00094E0972
----------------------------------------------LWETLQCPICLDLLTKPVSTK-CDHQFCKFCMLKLLdnaKQSKADCPVCKEK-ITKRSLQESPGFQRLVT---
>UniRef90_A0A815LX30/10-64 [subseq from] RING-type domain-containing protein n=2 Tax=Rotaria sp. Silwood1 TaxID=2762511 RepID=A0A815LX30_9BILA
-----------------------------------------MNEDSIHEDLLCPICTDPLEDPVSANECGHTFCRKCIIDTFRDM-STCPTCRRDLT-------------------
>UniRef90_UPI0015ACEB70/505-559 [subseq from] uncharacterized protein LOC118229525 n=1 Tax=Anguilla anguilla TaxID=7936 RepID=UPI0015ACEB70
---------------------------------------------LLEEELSCPVCSEIFWDPVV-LSCSHSFCKACLQQYWeQKGSWECPVCRRR--SSREL--------------
>UniRef90_A0A0V0Q785/61-127 [subseq from] RING-type E3 ubiquitin transferase n=1 Tax=Pseudocohnilembus persalinus TaxID=266149 RepID=A0A0V0Q785_PSEPJ
----------------------------------------------IFQLLKCPICLEIFNDPYYVKACSHRFCKTCIEDFVRKdKSKECPLCRSHIGIKRNLRQDAQVQELC----
>UniRef90_A0A3N0Y983/12-67 [subseq from] Tripartite motif-containing protein 47 n=1 Tax=Anabarilius grahami TaxID=495550 RepID=A0A3N0Y983_ANAGA
-------------------------------------------------QFSCPVCLDLLKNPVTI-PCGHSYCVSCITGCWnqddQKGVYRCPECRQTFTPRPAL--------------
>UniRef90_A0A3N0Y983/414-473 [subseq from] Tripartite motif-containing protein 47 n=1 Tax=Anabarilius grahami TaxID=495550 RepID=A0A3N0Y983_ANAGA
-----------------------------------------------QDEFMCPLCLDLLKNPVTI-PCGHSYCVSCITGCWnqddQKGVYSCPQCRQTFTPRPALGK------------
>UniRef90_A0A444EZD7/35-61 [subseq from] RING-type domain-containing protein n=2 Tax=Ensete ventricosum TaxID=4639 RepID=A0A444EZD7_ENSVE
----------------------------------------------------------IIRKTRTVMECLHRFCRECIDKSMRLG-------------------------------
>UniRef90_A0A444EZD7/72-116 [subseq from] RING-type domain-containing protein n=2 Tax=Ensete ventricosum TaxID=4639 RepID=A0A444EZD7_ENSVE
--------------------------------------------------------------------CKYSYFSRCYLS---CRNNECPACRTHCASRRSLRDDPNYDALIATLY
>UniRef90_A0A6P9C4W2/568-615 [subseq from] E3 ubiquitin-protein ligase n=1 Tax=Pantherophis guttatus TaxID=94885 RepID=A0A6P9C4W2_PANGU
---------------------------------------------EVQQEKCCPICLNTIHQKEVLPKCKHAFCVACIRTAMN-YNPVCPVCNQ----------------------
>UniRef90_A0A6P9C4W2/692-733 [subseq from] E3 ubiquitin-protein ligase n=1 Tax=Pantherophis guttatus TaxID=94885 RepID=A0A6P9C4W2_PANGU
---------------------------------------------------ECPICLNTIQQKEVLPKCKHAFCAACIRTAMNY-KPVCPMCNV----------------------
>UniRef90_UPI0011C12FCA/13-78 [subseq from] uncharacterized protein LOC115579679 n=1 Tax=Sparus aurata TaxID=8175 RepID=UPI0011C12FCA
--------------------------------------------------FSCPICLDLLKDPVAT-PCGHSYCKNCIKDHWDTEDEkriySCPQCRKSFTPRPELLKNTMLAALVE---
>UniRef90_UPI0011C12FCA/603-668 [subseq from] uncharacterized protein LOC115579679 n=1 Tax=Sparus aurata TaxID=8175 RepID=UPI0011C12FCA
--------------------------------------------------FSCPICLDLLKDPVAT-PCGHSYCKNCIKDHWDTEDEkriySCPQCRKSFIPRPELLKNTMLAALVE---
>UniRef90_UPI0011C16530/13-67 [subseq from] E3 ubiquitin/ISG15 ligase TRIM25-like n=1 Tax=Sparus aurata TaxID=8175 RepID=UPI0011C16530
--------------------------------------------------FSCPICLDLLKDPVTT-PCGHSYCKNCIKDHWdtedEKKTYSCPQCRKRFIPRPQL--------------
>UniRef90_UPI0011C16530/566-628 [subseq from] E3 ubiquitin/ISG15 ligase TRIM25-like n=1 Tax=Sparus aurata TaxID=8175 RepID=UPI0011C16530
---------------------------------------------QLDREtFSCSICLDLLKDPVTT-PCGHSYCTNCIKDHWdtedEKKTYSCPQCRKSFTPRPELLK------------
>UniRef90_A0A8C7LBV5/31-62 [subseq from] RING-type E3 ubiquitin transferase n=1 Tax=Oncorhynchus kisutch TaxID=8019 RepID=A0A8C7LBV5_ONCKI
------------------------------------------------------------------------V---CV--FVLPSNKECPTCRKKLVSKRSLRPDPNFD-------
>UniRef90_R0JXY9/3-63 [subseq from] Tripartite motif-containing protein 7 (Fragment) n=2 Tax=Anatinae TaxID=2068716 RepID=R0JXY9_ANAPL
------------------------------------------------DEASCSICLGFFQDPVS-IHCGHNFCRACITRCWeeEEANFTCPRCKE-TAPERNLRPNRELA-------
>UniRef90_R0JXY9/300-383 [subseq from] Tripartite motif-containing protein 7 (Fragment) n=2 Tax=Anatinae TaxID=2068716 RepID=R0JXY9_ANAPL
-----------------------RRRRRRREEERREAMAAMFLPGNLQDEATCSVCLEFFKDPVS-IECGHNFCRACIIKSWKDLEMDfpCPQCRE-VFQQKSFRPNRQ---------
>UniRef90_UPI0015AE15F2/8-65 [subseq from] tripartite motif-containing protein 35-like n=1 Tax=Anguilla anguilla TaxID=7936 RepID=UPI0015AE15F2
----------------------------------------------LDEELSCPVCSEIFRDPLV-LSCSHSFCKACLQQYWeQKGSRECPVCRRRS-SMDSPRPN-----------
>UniRef90_UPI0015AE15F2/262-311 [subseq from] tripartite motif-containing protein 35-like n=1 Tax=Anguilla anguilla TaxID=7936 RepID=UPI0015AE15F2
---------------------------------------------LLEEELSCSVCTEIFRDPVL-LSCSHSFCKACLQQYWkQKGSRECPICRRR---------------------
>UniRef90_A0A813RWQ2/5-39 [subseq from] RING-type E3 ubiquitin transferase n=2 Tax=Adineta steineri TaxID=433720 RepID=A0A813RWQ2_9BILA
---------------------------------------------------------------------------------FRDGNKECPTCRKKLISKRCLRRDQNIDALISKLF
>UniRef90_UPI0010698DE2/616-681 [subseq from] uncharacterized protein LOC114532591 n=1 Tax=Dendronephthya gigantea TaxID=151771 RepID=UPI0010698DE2
------------------------------------------SPHSGDNSDDCIICRCPPTNPVSLPKCGHTFCKSCIETAFT-YQKKCPTCQEVYGITEGDQPDGTMD-------
>UniRef90_UPI0010698DE2/824-879 [subseq from] uncharacterized protein LOC114532591 n=1 Tax=Dendronephthya gigantea TaxID=151771 RepID=UPI0010698DE2
-----------------------------------------------ISDTECPICRYPFTNVTALPKCGHRFCKTCIDTAFA-YQKKCPVCQQPYGIARGSQP------------
>UniRef90_H3AYG0/3-52 [subseq from] Tripartite motif containing 39 n=1 Tax=Latimeria chalumnae TaxID=7897 RepID=H3AYG0_LATCH
-----------------------------------------------GSDLCCSICQDLFND-PVILECSHSFCKDCISQMCRKGqgDLSCPQCRKCF--------------------
>UniRef90_H3AYG0/330-391 [subseq from] Tripartite motif containing 39 n=1 Tax=Latimeria chalumnae TaxID=7897 RepID=H3AYG0_LATCH
--------------------------------------------KRARSDLCCSICQDLYKDPVI-LFCCHSFCRECISQVWeRKGrHSFCPQCRK-VLSHRGLTPNH----------
>UniRef90_UPI0005C345DE/9-87 [subseq from] TNF receptor-associated factor 5-like n=1 Tax=Amphimedon queenslandica TaxID=400682 RepID=UPI0005C345DE
--------------------------PSSPEKFSKDELSFVEEvPK--QIEIECPVCLNILTDPQQVSCCGHNFCKSCI-ERVKSSNGSCPMCNVGH-SKYQSFADKNL--------
>UniRef90_UPI0005C345DE/191-238 [subseq from] TNF receptor-associated factor 5-like n=1 Tax=Amphimedon queenslandica TaxID=400682 RepID=UPI0005C345DE
------------------------------------------------IEIECPVCLHILTDPHQVSCCGRTLCKSCIERA-RASNGSCPMCKEGME-------------------
>UniRef90_UPI0015AB0383/10-63 [subseq from] E3 ubiquitin-protein ligase DTX3L-like n=1 Tax=Anguilla anguilla TaxID=7936 RepID=UPI0015AB0383
-----------------------------------------------QNEFVCVICLDLLKDPVTI-PCGHSYCMGCITDCWdHTGVHRCPQCRESFSPRPA---------------
>UniRef90_UPI0015AB0383/125-168 [subseq from] E3 ubiquitin-protein ligase DTX3L-like n=1 Tax=Anguilla anguilla TaxID=7936 RepID=UPI0015AB0383
---------------------------------------------------TCPLCMEPLQKKQR-LICTHAFCAACLERSTERLGLQCPVCLKAL--------------------
>UniRef90_UPI001CF780A6/16-62 [subseq from] E3 ubiquitin-protein ligase TRIM7-like n=1 Tax=Varanus komodoensis TaxID=61221 RepID=UPI001CF780A6
---------------------------------------------------TCSVCREYFSDPVTIAECSHNFCRACLAQLWGSAGAEasCPQCKAKV--------------------
>UniRef90_UPI001CF780A6/324-385 [subseq from] E3 ubiquitin-protein ligase TRIM7-like n=1 Tax=Varanus komodoensis TaxID=61221 RepID=UPI001CF780A6
---------------------------------------------DLCDEVTCPICLEYFKDAVTVAECGHSFCRACLPQCggKAGGEASCPQCRG-IFRRSSLLPNR----------
>UniRef90_UPI000EA9FAB1/493-540 [subseq from] E3 ubiquitin-protein ligase DTX3L-like n=1 Tax=Pseudonaja textilis TaxID=8673 RepID=UPI000EA9FAB1
----------------------------------------------VQPDEVCPTCLNTIHQKVVLPKCKHAFCAICAQMAMDYGN-GCPVCNPG---------------------
>UniRef90_UPI000EA9FAB1/600-647 [subseq from] E3 ubiquitin-protein ligase DTX3L-like n=1 Tax=Pseudonaja textilis TaxID=8673 RepID=UPI000EA9FAB1
---------------------------------------------EVQQEECCPICLNKIYQKKLLPKCKHAFCASCIETAMNY-KPVCPLCNV----------------------
>UniRef90_UPI0021CC01AD/8-67 [subseq from] uncharacterized protein LOC127033274 isoform X3 n=1 Tax=Gopherus flavomarginatus TaxID=286002 RepID=UPI0021CC01AD
--------------------------------------------KTLQDEVTCPICLEYFKDPVS-LDCDHSFCRACITQCGEGFdtDISCPQCRE-IFPQRNLRL------------
>UniRef90_UPI0021CC01AD/354-415 [subseq from] uncharacterized protein LOC127033274 isoform X3 n=1 Tax=Gopherus flavomarginatus TaxID=286002 RepID=UPI0021CC01AD
--------------------------------------------KSLRDEATCSICLSFFTDPVT-IDCGHNFCRACIAQCWERPdtDISCPQCRETF-PQRTLRPNR----------
>UniRef90_UPI0015B104E1/8-55 [subseq from] tripartite motif-containing protein 35-like n=1 Tax=Anguilla anguilla TaxID=7936 RepID=UPI0015B104E1
----------------------------------------------MEEELSCPVCSEIFRDPVV-LSCSHSFCKACLQKYWeQKGSRECPVCRR----------------------
>UniRef90_UPI0015B104E1/481-530 [subseq from] tripartite motif-containing protein 35-like n=1 Tax=Anguilla anguilla TaxID=7936 RepID=UPI0015B104E1
----------------------------------------------MEEELSCPVCSEIFRDPVV-LSCSHSFCKACLQQYWeQKGSRECPVCRRRS--------------------
>UniRef90_UPI0018650130/39-98 [subseq from] E3 ubiquitin/ISG15 ligase TRIM25-like n=1 Tax=Colossoma macropomum TaxID=42526 RepID=UPI0018650130
------------------------------------------------DQFSCPVCLDLLKEPVTT-PCGHSFCMVCINGYWdqddQRGVYSCPQCRETFTPRPVLRRN-----------
>UniRef90_UPI0018650130/572-632 [subseq from] E3 ubiquitin/ISG15 ligase TRIM25-like n=1 Tax=Colossoma macropomum TaxID=42526 RepID=UPI0018650130
------------------------------------------------DQFSCPVCLDLLKDPVTT-PCGHSFCMVCINGCWdqedQRGVYSCPQCRETFTPRPVLRRNN----------
>UniRef90_A0A418B8V4/16-74 [subseq from] RING-type domain-containing protein n=1 Tax=Aphanomyces invadans TaxID=157072 RepID=A0A418B8V4_9STRA
----------------------------------------------------------IIRDAVVIKTCLHRFCDKCLKECLRSGIKECPSCRAPIGPKRSsIGRDVSFDQLIAAVY
>UniRef90_A0A0D9YPW1/783-835 [subseq from] RING-type domain-containing protein n=1 Tax=Oryza glumipatula TaxID=40148 RepID=A0A0D9YPW1_9ORYZ
--------------------------------------------------PACSVCLEDVRGGETVRrlpACGHLYHAACIDAWLRSR-TTCPLCRSDLSSRRG---------------
>UniRef90_A0A0D9YPW1/1392-1438 [subseq from] RING-type domain-containing protein n=1 Tax=Oryza glumipatula TaxID=40148 RepID=A0A0D9YPW1_9ORYZ
--------------------------------------------------AVCAVCLEDVRGGETVRrlpECGHLFHVECIDMWLHSPHRTCPMCRC----------------------
>UniRef90_A0A0D9YPW1/2067-2126 [subseq from] RING-type domain-containing protein n=1 Tax=Oryza glumipatula TaxID=40148 RepID=A0A0D9YPW1_9ORYZ
-------------------------------------------------SVLCAVCLEDVARGETVRrlpACGHLFHRDCVDMWLHS-HTTCPLCRCEVLPRKpAAKPAP----------
>UniRef90_A0A0D9YPW1/2758-2803 [subseq from] RING-type domain-containing protein n=1 Tax=Oryza glumipatula TaxID=40148 RepID=A0A0D9YPW1_9ORYZ
----------------------------------------------------CAVCLGEVeKGEMAKRlpACLHVFHQRCIDAWLR-GNSTCPVCRRNA--------------------
>UniRef90_A0A0L9U520/3-51 [subseq from] RING-type domain-containing protein n=3 Tax=Phaseolus angularis TaxID=3914 RepID=A0A0L9U520_PHAAN
------------------------------------------------------------------MECMHRFCKECIEKSFRLGNNECPACRTHCSSRRSLREDIVFDEVIAVV-
>UniRef90_A0A1X7VQ10/22-95 [subseq from] RING-type domain-containing protein n=1 Tax=Amphimedon queenslandica TaxID=400682 RepID=A0A1X7VQ10_AMPQE
-----------------------------------------ETLRSIRQTLQCPICLEQLKNPCLT-QCLHQFCRECIQTVIStttAANKpKCPLCKEQ-ICKRGLTDSSRMEEVIS---
>UniRef90_A0A6J2FYS3/16-71 [subseq from] uncharacterized protein LOC113983391 n=2 Tax=Pipridae TaxID=114313 RepID=A0A6J2FYS3_9PASS
-------------------------------------------DRAMGTEWSCPICHDEQEGVSYVIPCGHKFCMGCILRWA-EKKPECPLCRRLIESVR----------------
>UniRef90_A0A6J2FYS3/331-422 [subseq from] uncharacterized protein LOC113983391 n=2 Tax=Pipridae TaxID=114313 RepID=A0A6J2FYS3_9PASS
----------------QGWEHSLRGPQHLPEGRASRPQhSSWSTDRPTETEWSCPICHDGHEDAAYAMPCGHQFCLGCIMHW-TDRKPVCPVCSRTiLIVRFSVREEDD---------
>UniRef90_A0A7S0NCW8/6-93 [subseq from] RING-type domain-containing protein n=1 Tax=Hanusia phi TaxID=3032 RepID=A0A7S0NCW8_9CRYP
---------------------------PEPGAAVLEGSDVVFPTRIMNEHLICSLCMGYLRDAMTVTECLHTFCKPCIMQHF-SEYLTCPTCEMDLgpAPHEKVRTDRAMQNIVDK--
>UniRef90_UPI0011C1A2E4/12-71 [subseq from] LOW QUALITY PROTEIN: uncharacterized protein LOC115593002 n=1 Tax=Sparus aurata TaxID=8175 RepID=UPI0011C1A2E4
-------------------------------------------------TISCPICLDLLKDPVAT-PCGHSYCKNYINDHWDTEDEkriySCPQCRKSFIPRPELLKNT----------
>UniRef90_UPI0011C1A2E4/534-638 [subseq from] LOW QUALITY PROTEIN: uncharacterized protein LOC115593002 n=1 Tax=Sparus aurata TaxID=8175 RepID=UPI0011C1A2E4
-----RVQTTFTQPLYAGVRfgnLQFVEVK--LRQSLSLSGEMALKAVQLDREtISCPICLDLLKDPVTI-PCGHSYCKNCIKDHWDTEDEkriySCPQCRKSFIPRPELLKN-----------
>UniRef90_A0A3Q3G104/31-78 [subseq from] TRI27 protein n=1 Tax=Labrus bergylta TaxID=56723 RepID=A0A3Q3G104_9LABR
-----------------------------------------------REDLSCPICLDIFKDPVM-LSCSHSFCRECVKDCWKeKENQDCPLCKRR---------------------
>UniRef90_A0A3Q3G104/326-381 [subseq from] TRI27 protein n=1 Tax=Labrus bergylta TaxID=56723 RepID=A0A3Q3G104_9LABR
----------------------------------------------FEEDLSCPICLDIFKDPVM-LSCSHSFCRECVKDCWKeKENQECPLCNR--IHSRELPP------------
>UniRef90_UPI00158A4055/13-62 [subseq from] serine-rich adhesin for platelets-like n=1 Tax=Chelonus insularis TaxID=460826 RepID=UPI00158A4055
---------------------------------------------ELNDQLTCKLCQGYFIDATTIVECLHSFCKSCIVKYLKK-NKYCPICEVLV--------------------
>UniRef90_UPI00158A4055/1026-1096 [subseq from] serine-rich adhesin for platelets-like n=1 Tax=Chelonus insularis TaxID=460826 RepID=UPI00158A4055
---------------------------------------------KLNDQLTCKLCGGYFIDATTIIECLHSFCKSCIVKYLET-NKYCPICEVQVHKSKpllNIRPDHTLQDIVYK--
>UniRef90_A0A139AVT8/207-267 [subseq from] LON-domain-containing protein n=1 Tax=Gonapodya prolifera (strain JEL478) TaxID=1344416 RepID=A0A139AVT8_GONPJ
--------------------------------------------NVMASELECPVCYQLLSEPVTT-PCGHTTCRSCILSAIDSSGGDCPTCRSQIPGYNHFRRRP----------
>UniRef90_A0A3P7EG72/1-46 [subseq from] RING-type domain-containing protein n=2 Tax=Onchocercidae TaxID=6296 RepID=A0A3P7EG72_WUCBA
---------------------------------------------------------------------MHRFCADCILQRIHTGARKCPSCHKVLPKKTPLKSDANFDAIINKM-
>UniRef90_A0A6J2JV14/484-537 [subseq from] E3 ubiquitin-protein ligase BRE1-like n=1 Tax=Bombyx mandarina TaxID=7092 RepID=A0A6J2JV14_BOMMA
---------------------------------------------------DCPICLDSlLNNNIVSTICGHLFCKKCIDAALKQSNKRCPTCRKYLRNKHSYHP------------
>UniRef90_A0A834A8W9/10-58 [subseq from] Tripartite motif-containing protein 5-like n=5 Tax=Phyllostomus TaxID=9422 RepID=A0A834A8W9_9CHIR
------------------------------------------------KEVTCPICQELLREPMS-LDCGHSFCEECITTYSESGSPQdleccCPVCQ-----------------------
>UniRef90_A0A834A8W9/316-379 [subseq from] Tripartite motif-containing protein 5-like n=5 Tax=Phyllostomus TaxID=9422 RepID=A0A834A8W9_9CHIR
----------------------------------------------MKEEVTCPICLELLREPLS-LDCEHTFCQACITAnykesiVSQEGQSSCPVCRIT-YQPGNLRPNR----------
>UniRef90_UPI0011136539/11-70 [subseq from] E3 ubiquitin/ISG15 ligase TRIM25-like n=1 Tax=Echeneis naucrates TaxID=173247 RepID=UPI0011136539
------------------------------------------------QKLSCSICLDLLKDPVTI-PCGHSYCMNCIKFHWdREERKkiySCPQCRKAFIPRPVLKKN-----------
>UniRef90_UPI0011136539/591-662 [subseq from] E3 ubiquitin/ISG15 ligase TRIM25-like n=1 Tax=Echeneis naucrates TaxID=173247 RepID=UPI0011136539
------------------------------------GAEMAQQGNQLdRQKLSCSICLDLLKDPVTT-TCGHSYCMNCIKFHWDGEDEKkiysCPQCRKAFIPRPVLMK------------
>UniRef90_UPI0020144172/9-65 [subseq from] uncharacterized protein LOC125250461 n=1 Tax=Megalobrama amblycephala TaxID=75352 RepID=UPI0020144172
------------------------------------------------DQFICPVCLDLLKDPVTT-SCGHSYCKICITDCWDQEDEkrvySCPQCRQTFSPRPAL--------------
>UniRef90_UPI0020144172/653-713 [subseq from] uncharacterized protein LOC125250461 n=1 Tax=Megalobrama amblycephala TaxID=75352 RepID=UPI0020144172
--------------------------------------------RISQDEFTCPVCLDLLKDPVTT-SCGHSFCKSCITGCWDQEDErrvySCPQCRQTFSPRPAL--------------
>UniRef90_A0A427B5Q8/25-89 [subseq from] RING-type domain-containing protein n=2 Tax=Ensete ventricosum TaxID=4639 RepID=A0A427B5Q8_ENSVE
----------------------------------------------------------IIRKTRTVMECLHRFCRACIDKSMRLGygarhylNNECPACRTHCASRRSLRDDSNYDTLIATLY
>UniRef90_UPI001885202A/16-65 [subseq from] platelet binding protein GspB-like n=1 Tax=Pollicipes pollicipes TaxID=41117 RepID=UPI001885202A
---------------------------------------------DLRSQLTCVICAGYFIDATTIVECLHTFCRSCILRHLEAS-SYCPVCDVMI--------------------
>UniRef90_A0A7S3VCR4/38-104 [subseq from] RING-type domain-containing protein (Fragment) n=3 Tax=Chaetoceros debilis TaxID=122233 RepID=A0A7S3VCR4_9STRA
------------------------------------------------ATFQCSICLGTIKETHVVSGCQHTFCGPCIKDSIRKCRNECPECRTPILTQRHLQKDSKHDYLVQEV-
>UniRef90_A0A8B7QR48/9-79 [subseq from] RING-type E3 ubiquitin transferase n=1 Tax=Hipposideros armiger TaxID=186990 RepID=A0A8B7QR48_HIPAR
----------------------------------------------IAEELTCPMCLQLLTEPLS-LDCGHSFCQACITAnnesvSAPGGECHCPVCQSRY-QPWNLRPNLQLANIVKK--
>UniRef90_A0A8B7QR48/208-259 [subseq from] RING-type E3 ubiquitin transferase n=1 Tax=Hipposideros armiger TaxID=186990 RepID=A0A8B7QR48_HIPAR
-----------------------------------------------LEELTCPICLELLTKPLS-LDCGHSFCQACITANKESvnsqeGESSCPVCRAT---------------------
>UniRef90_UPI00111432D3/13-71 [subseq from] uncharacterized protein LOC115044696 n=1 Tax=Echeneis naucrates TaxID=173247 RepID=UPI00111432D3
--------------------------------------------------FSCSICLDLLKDPVTT-TCGHSYCMNCIKSHWDGEDEKkiysCPQCRKSFIPRPVLEKNT----------
>UniRef90_UPI00111432D3/785-844 [subseq from] uncharacterized protein LOC115044696 n=1 Tax=Echeneis naucrates TaxID=173247 RepID=UPI00111432D3
-----------------------------------------------HEIISCSICLDLLKDPVTT-TCGHSYCMNCIKSHWDGEDEKkiysCPQCRKAFTPRPVLEK------------
>UniRef90_UPI0015AB6736/11-62 [subseq from] uncharacterized protein LOC118225121 n=1 Tax=Anguilla anguilla TaxID=7936 RepID=UPI0015AB6736
------------------------------------------------DQLSCPICLDVLKDPVTI-PCGHSFCIGCIKGCWdqddHTGVYSCPQCRQTFT-------------------
>UniRef90_UPI0015AB6736/728-792 [subseq from] uncharacterized protein LOC118225121 n=1 Tax=Anguilla anguilla TaxID=7936 RepID=UPI0015AB6736
------------------------------------------------DQLSCAICLDLLKDPVTI-PCGHSFCMGCIKGCWdqddHTGVHSCPQCRETFIPRPVLRKSTMLAE------
>UniRef90_A0A4Y7IRE5/4-52 [subseq from] RING-type domain-containing protein n=2 Tax=Papaver somniferum TaxID=3469 RepID=A0A4Y7IRE5_PAPSO
---------------------------------------------------VCTLCDGALKvgagNAIFSAECSHSFHFNCIASYVKYGNRICPTCDAKW--------------------
>UniRef90_A0A4Y7IRE5/578-626 [subseq from] RING-type domain-containing protein n=2 Tax=Papaver somniferum TaxID=3469 RepID=A0A4Y7IRE5_PAPSO
-------------------------------------------------MMICTLCDGTLKvgagNAIFSAECSHSFHFNCIKTSVKLGNQICPTCDA----------------------
>UniRef90_A0A7S2NRS4/44-110 [subseq from] RING-type domain-containing protein (Fragment) n=1 Tax=Leptocylindrus danicus TaxID=163516 RepID=A0A7S2NRS4_9STRA
--------------------------------IIENGFASF-SIPSINSHLICSLCNGYYREPHTIPECLHTYCKSCLYMSFRSGFKNCPKCNKSL------EPDP----------
>UniRef90_A0A8B9XYJ2/52-109 [subseq from] RING-type E3 ubiquitin transferase n=1 Tax=Bos mutus grunniens TaxID=30521 RepID=A0A8B9XYJ2_BOSMU
------------------------------------------------DDFYCPVCQEVLKTPVRTAACQHVFCRKCFLTAMRESGIHCPLCRGNVTRRERACPER----------
>UniRef90_A0A8B9XYJ2/187-222 [subseq from] RING-type E3 ubiquitin transferase n=1 Tax=Bos mutus grunniens TaxID=30521 RepID=A0A8B9XYJ2_BOSMU
----------------------------------------------------------------------TGFCRKCFLTAMRESGIHCPLCRGNVTRRERACPER----------
>UniRef90_UPI00063FA163/14-74 [subseq from] E3 ubiquitin-protein ligase RNF138-like isoform X1 n=1 Tax=Propithecus coquereli TaxID=379532 RepID=UPI00063FA163
------------------------------------------------DDFYCPVCQEVLKTPVRTAACQHVFCRKCFLTAMRESGVHCPLCRGNVTSRERARPERALD-------
>UniRef90_A0A2P6MZX1/26-92 [subseq from] Putative Locus-specific chromosome binding protein n=1 Tax=Planoprotostelium fungivorum TaxID=1890364 RepID=A0A2P6MZX1_9EUKA
----------------------------NYREPIVDGRDIKFETRILNEFLVCSLCMGYIKDAHTIVECLHTFCKSCITKYLRD-KTDCPTCEVAL--------------------
>UniRef90_A0A8T2MXQ1/10-58 [subseq from] E3 ubiquitin/ISG15 ligase TRIM25-like n=1 Tax=Albula glossodonta TaxID=121402 RepID=A0A8T2MXQ1_9TELE
------------------------------------------------NQLSCAICLDLLKDPVTI-PCGHSYCMGCIKGCWdHTGVYSCPQCRQKFD-------------------
>UniRef90_A0A8T2MXQ1/296-367 [subseq from] E3 ubiquitin/ISG15 ligase TRIM25-like n=1 Tax=Albula glossodonta TaxID=121402 RepID=A0A8T2MXQ1_9TELE
---------------------------------------------FLQDQFSCPICLDLLKDPVTI-PCGHSYCMGCIKGCWdqddHTGVYSCPQCRQTFTPRPVLGRNTVFADLVDK--
>UniRef90_A0A836CW36/9-74 [subseq from] TRIM5alpha n=1 Tax=Ovis aries TaxID=9940 RepID=A0A836CW36_SHEEP
----------------------------------------------IQEEVTCPICLELLTEPR-SLDCGHTFCQACITANneesIigQEGKKSCPVCRVSF-EPGNLRPNRHV--------
>UniRef90_A0A836CW36/296-361 [subseq from] TRIM5alpha n=1 Tax=Ovis aries TaxID=9940 RepID=A0A836CW36_SHEEP
---------------------------------------------SLQEEVTCPICLELLTEPLS-LDCGHSFCQACITAnnmvSMNDpdEDRRCPVCRISY-EPGNLRPNRH---------
>UniRef90_UPI0006A74DE4/34-111 [subseq from] E3 ubiquitin-protein ligase COP1-like n=1 Tax=Brassica oleracea var. oleracea TaxID=109376 RepID=UPI0006A74DE4
-------------------------------EGGSGGLEIG--APDLDKDLLCPICMQVIKDAFLT-ACGHSFCYMCIITHLKN-KSDCPCCSQHLTNKQ-LYPNFLLDKLLKK--
>UniRef90_B9RVW2/2-19 [subseq from] Ring finger protein, putative n=1 Tax=Ricinus communis TaxID=3988 RepID=B9RVW2_RICCO
-------------------------------------------------------------------ECLHRFCRECIDKSMRLG-------------------------------
>UniRef90_B9RVW2/34-67 [subseq from] Ring finger protein, putative n=1 Tax=Ricinus communis TaxID=3988 RepID=B9RVW2_RICCO
---------------------------------------------------------------------------------L-LGNNECPACRTHCASRRSLRDDPNYDALIAALY
>UniRef90_UPI001419F5C4/10-73 [subseq from] zinc finger protein RFP-like n=1 Tax=Lacerta agilis TaxID=80427 RepID=UPI001419F5C4
---------------------------------------------RLRDEATCPICLDYFKDPVTSPECGHNFCRSCLIQCWGESeaEASCPQCRKR-VQRRSLIPNRQL--------
>UniRef90_A0A1J4MPH7/27-89 [subseq from] RING domain-containing protein n=1 Tax=Cryptosporidium ubiquitum TaxID=857276 RepID=A0A1J4MPH7_9CRYT
[truncated: 829,451 more chars]
