# Supplementary material for: Photocross-linking activity-based probes to capture the dynamics of ubiquitin RING E3 ligase interactions
Source: Biochem J. 2026 Jun 3;483(7):1115–30. doi: 10.1042/BCJ20260213 (PMC13234630; doi:10.1042/BCJ20260213)
Supplement: Supplementary Data File S2 [file BCJ-2026-0213_supp2.zip › 03_Chandler_Supplementary datafile2/RNF2_BMI1/Alphafold/templates/fold_2026_01_22_10_06_ubch5ac85k_ubd32c_bmi1_rnf2_template_hit_0_chains_c.cif]

data_6wi7
#
_entry.id 6wi7
#
loop_
_chem_comp.formula
_chem_comp.formula_weight
_chem_comp.id
_chem_comp.mon_nstd_flag
_chem_comp.name
_chem_comp.pdbx_synonyms
_chem_comp.type
"C3 H7 N O2"     89.093  ALA y ALANINE                                               ?                               "L-peptide linking" 
"C6 H15 N4 O2 1" 175.209 ARG y ARGININE                                              ?                               "L-peptide linking" 
"C4 H8 N2 O3"    132.118 ASN y ASPARAGINE                                            ?                               "L-peptide linking" 
"C4 H7 N O4"     133.103 ASP y "ASPARTIC ACID"                                       ?                               "L-peptide linking" 
"C3 H7 N O2 S"   121.158 CYS y CYSTEINE                                              ?                               "L-peptide linking" 
"C8 H18 N2 O4 S" 238.305 EPE . "4-(2-HYDROXYETHYL)-1-PIPERAZINE ETHANESULFONIC ACID" HEPES                           non-polymer         
"C5 H10 N2 O3"   146.144 GLN y GLUTAMINE                                             ?                               "L-peptide linking" 
"C5 H9 N O4"     147.129 GLU y "GLUTAMIC ACID"                                       ?                               "L-peptide linking" 
"C2 H5 N O2"     75.067  GLY y GLYCINE                                               ?                               "peptide linking"   
"C3 H8 O3"       92.094  GOL . GLYCEROL                                              "GLYCERIN; PROPANE-1,2,3-TRIOL" non-polymer         
"C6 H10 N3 O2 1" 156.162 HIS y HISTIDINE                                             ?                               "L-peptide linking" 
"H2 O"           18.015  HOH . WATER                                                 ?                               non-polymer         
"C6 H13 N O2"    131.173 ILE y ISOLEUCINE                                            ?                               "L-peptide linking" 
"C6 H13 N O2"    131.173 LEU y LEUCINE                                               ?                               "L-peptide linking" 
"C6 H15 N2 O2 1" 147.195 LYS y LYSINE                                                ?                               "L-peptide linking" 
"C5 H11 N O2 S"  149.211 MET y METHIONINE                                            ?                               "L-peptide linking" 
"C9 H11 N O2"    165.189 PHE y PHENYLALANINE                                         ?                               "L-peptide linking" 
"C5 H9 N O2"     115.130 PRO y PROLINE                                               ?                               "L-peptide linking" 
"C3 H7 N O3"     105.093 SER y SERINE                                                ?                               "L-peptide linking" 
"C4 H9 N O3"     119.119 THR y THREONINE                                             ?                               "L-peptide linking" 
"C11 H12 N2 O2"  204.225 TRP y TRYPTOPHAN                                            ?                               "L-peptide linking" 
"C9 H11 N O3"    181.189 TYR y TYROSINE                                              ?                               "L-peptide linking" 
"C5 H11 N O2"    117.146 VAL y VALINE                                                ?                               "L-peptide linking" 
"Zn 2"           65.409  ZN  . "ZINC ION"                                            ?                               non-polymer         
#
loop_
_chem_comp_atom.atom_id
_chem_comp_atom.charge
_chem_comp_atom.comp_id
_chem_comp_atom.pdbx_leaving_atom_flag
_chem_comp_atom.pdbx_model_Cartn_x_ideal
_chem_comp_atom.pdbx_model_Cartn_y_ideal
_chem_comp_atom.pdbx_model_Cartn_z_ideal
_chem_comp_atom.pdbx_ordinal
_chem_comp_atom.type_symbol
N    ? ALA ? ? ? ? 1   N  
CA   ? ALA ? ? ? ? 2   C  
C    ? ALA ? ? ? ? 3   C  
O    ? ALA ? ? ? ? 4   O  
CB   ? ALA ? ? ? ? 5   C  
OXT  ? ALA ? ? ? ? 6   O  
H    ? ALA ? ? ? ? 7   H  
H2   ? ALA ? ? ? ? 8   H  
HA   ? ALA ? ? ? ? 9   H  
HB1  ? ALA ? ? ? ? 10  H  
HB2  ? ALA ? ? ? ? 11  H  
HB3  ? ALA ? ? ? ? 12  H  
HXT  ? ALA ? ? ? ? 13  H  
N    ? ARG ? ? ? ? 14  N  
CA   ? ARG ? ? ? ? 15  C  
C    ? ARG ? ? ? ? 16  C  
O    ? ARG ? ? ? ? 17  O  
CB   ? ARG ? ? ? ? 18  C  
CG   ? ARG ? ? ? ? 19  C  
CD   ? ARG ? ? ? ? 20  C  
NE   ? ARG ? ? ? ? 21  N  
CZ   ? ARG ? ? ? ? 22  C  
NH1  ? ARG ? ? ? ? 23  N  
NH2  ? ARG ? ? ? ? 24  N  
OXT  ? ARG ? ? ? ? 25  O  
H    ? ARG ? ? ? ? 26  H  
H2   ? ARG ? ? ? ? 27  H  
HA   ? ARG ? ? ? ? 28  H  
HB2  ? ARG ? ? ? ? 29  H  
HB3  ? ARG ? ? ? ? 30  H  
HG2  ? ARG ? ? ? ? 31  H  
HG3  ? ARG ? ? ? ? 32  H  
HD2  ? ARG ? ? ? ? 33  H  
HD3  ? ARG ? ? ? ? 34  H  
HE   ? ARG ? ? ? ? 35  H  
HH11 ? ARG ? ? ? ? 36  H  
HH12 ? ARG ? ? ? ? 37  H  
HH21 ? ARG ? ? ? ? 38  H  
HH22 ? ARG ? ? ? ? 39  H  
HXT  ? ARG ? ? ? ? 40  H  
N    ? ASN ? ? ? ? 41  N  
CA   ? ASN ? ? ? ? 42  C  
C    ? ASN ? ? ? ? 43  C  
O    ? ASN ? ? ? ? 44  O  
CB   ? ASN ? ? ? ? 45  C  
CG   ? ASN ? ? ? ? 46  C  
OD1  ? ASN ? ? ? ? 47  O  
ND2  ? ASN ? ? ? ? 48  N  
OXT  ? ASN ? ? ? ? 49  O  
H    ? ASN ? ? ? ? 50  H  
H2   ? ASN ? ? ? ? 51  H  
HA   ? ASN ? ? ? ? 52  H  
HB2  ? ASN ? ? ? ? 53  H  
HB3  ? ASN ? ? ? ? 54  H  
HD21 ? ASN ? ? ? ? 55  H  
HD22 ? ASN ? ? ? ? 56  H  
HXT  ? ASN ? ? ? ? 57  H  
N    ? ASP ? ? ? ? 58  N  
CA   ? ASP ? ? ? ? 59  C  
C    ? ASP ? ? ? ? 60  C  
O    ? ASP ? ? ? ? 61  O  
CB   ? ASP ? ? ? ? 62  C  
CG   ? ASP ? ? ? ? 63  C  
OD1  ? ASP ? ? ? ? 64  O  
OD2  ? ASP ? ? ? ? 65  O  
OXT  ? ASP ? ? ? ? 66  O  
H    ? ASP ? ? ? ? 67  H  
H2   ? ASP ? ? ? ? 68  H  
HA   ? ASP ? ? ? ? 69  H  
HB2  ? ASP ? ? ? ? 70  H  
HB3  ? ASP ? ? ? ? 71  H  
HD2  ? ASP ? ? ? ? 72  H  
HXT  ? ASP ? ? ? ? 73  H  
N    ? CYS ? ? ? ? 74  N  
CA   ? CYS ? ? ? ? 75  C  
C    ? CYS ? ? ? ? 76  C  
O    ? CYS ? ? ? ? 77  O  
CB   ? CYS ? ? ? ? 78  C  
SG   ? CYS ? ? ? ? 79  S  
OXT  ? CYS ? ? ? ? 80  O  
H    ? CYS ? ? ? ? 81  H  
H2   ? CYS ? ? ? ? 82  H  
HA   ? CYS ? ? ? ? 83  H  
HB2  ? CYS ? ? ? ? 84  H  
HB3  ? CYS ? ? ? ? 85  H  
HG   ? CYS ? ? ? ? 86  H  
HXT  ? CYS ? ? ? ? 87  H  
N1   ? EPE ? ? ? ? 88  N  
C2   ? EPE ? ? ? ? 89  C  
C3   ? EPE ? ? ? ? 90  C  
N4   ? EPE ? ? ? ? 91  N  
C5   ? EPE ? ? ? ? 92  C  
C6   ? EPE ? ? ? ? 93  C  
C7   ? EPE ? ? ? ? 94  C  
C8   ? EPE ? ? ? ? 95  C  
O8   ? EPE ? ? ? ? 96  O  
C9   ? EPE ? ? ? ? 97  C  
C10  ? EPE ? ? ? ? 98  C  
S    ? EPE ? ? ? ? 99  S  
O1S  ? EPE ? ? ? ? 100 O  
O2S  ? EPE ? ? ? ? 101 O  
O3S  ? EPE ? ? ? ? 102 O  
H21  ? EPE ? ? ? ? 103 H  
H22  ? EPE ? ? ? ? 104 H  
H31  ? EPE ? ? ? ? 105 H  
H32  ? EPE ? ? ? ? 106 H  
H51  ? EPE ? ? ? ? 107 H  
H52  ? EPE ? ? ? ? 108 H  
H61  ? EPE ? ? ? ? 109 H  
H62  ? EPE ? ? ? ? 110 H  
H71  ? EPE ? ? ? ? 111 H  
H72  ? EPE ? ? ? ? 112 H  
H81  ? EPE ? ? ? ? 113 H  
H82  ? EPE ? ? ? ? 114 H  
HO8  ? EPE ? ? ? ? 115 H  
H91  ? EPE ? ? ? ? 116 H  
H92  ? EPE ? ? ? ? 117 H  
H101 ? EPE ? ? ? ? 118 H  
H102 ? EPE ? ? ? ? 119 H  
HOS3 ? EPE ? ? ? ? 120 H  
N    ? GLN ? ? ? ? 121 N  
CA   ? GLN ? ? ? ? 122 C  
C    ? GLN ? ? ? ? 123 C  
O    ? GLN ? ? ? ? 124 O  
CB   ? GLN ? ? ? ? 125 C  
CG   ? GLN ? ? ? ? 126 C  
CD   ? GLN ? ? ? ? 127 C  
OE1  ? GLN ? ? ? ? 128 O  
NE2  ? GLN ? ? ? ? 129 N  
OXT  ? GLN ? ? ? ? 130 O  
H    ? GLN ? ? ? ? 131 H  
H2   ? GLN ? ? ? ? 132 H  
HA   ? GLN ? ? ? ? 133 H  
HB2  ? GLN ? ? ? ? 134 H  
HB3  ? GLN ? ? ? ? 135 H  
HG2  ? GLN ? ? ? ? 136 H  
HG3  ? GLN ? ? ? ? 137 H  
HE21 ? GLN ? ? ? ? 138 H  
HE22 ? GLN ? ? ? ? 139 H  
HXT  ? GLN ? ? ? ? 140 H  
N    ? GLU ? ? ? ? 141 N  
CA   ? GLU ? ? ? ? 142 C  
C    ? GLU ? ? ? ? 143 C  
O    ? GLU ? ? ? ? 144 O  
CB   ? GLU ? ? ? ? 145 C  
CG   ? GLU ? ? ? ? 146 C  
CD   ? GLU ? ? ? ? 147 C  
OE1  ? GLU ? ? ? ? 148 O  
OE2  ? GLU ? ? ? ? 149 O  
OXT  ? GLU ? ? ? ? 150 O  
H    ? GLU ? ? ? ? 151 H  
H2   ? GLU ? ? ? ? 152 H  
HA   ? GLU ? ? ? ? 153 H  
HB2  ? GLU ? ? ? ? 154 H  
HB3  ? GLU ? ? ? ? 155 H  
HG2  ? GLU ? ? ? ? 156 H  
HG3  ? GLU ? ? ? ? 157 H  
HE2  ? GLU ? ? ? ? 158 H  
HXT  ? GLU ? ? ? ? 159 H  
N    ? GLY ? ? ? ? 160 N  
CA   ? GLY ? ? ? ? 161 C  
C    ? GLY ? ? ? ? 162 C  
O    ? GLY ? ? ? ? 163 O  
OXT  ? GLY ? ? ? ? 164 O  
H    ? GLY ? ? ? ? 165 H  
H2   ? GLY ? ? ? ? 166 H  
HA2  ? GLY ? ? ? ? 167 H  
HA3  ? GLY ? ? ? ? 168 H  
HXT  ? GLY ? ? ? ? 169 H  
C1   ? GOL ? ? ? ? 170 C  
O1   ? GOL ? ? ? ? 171 O  
C2   ? GOL ? ? ? ? 172 C  
O2   ? GOL ? ? ? ? 173 O  
C3   ? GOL ? ? ? ? 174 C  
O3   ? GOL ? ? ? ? 175 O  
H11  ? GOL ? ? ? ? 176 H  
H12  ? GOL ? ? ? ? 177 H  
HO1  ? GOL ? ? ? ? 178 H  
H2   ? GOL ? ? ? ? 179 H  
HO2  ? GOL ? ? ? ? 180 H  
H31  ? GOL ? ? ? ? 181 H  
H32  ? GOL ? ? ? ? 182 H  
HO3  ? GOL ? ? ? ? 183 H  
N    ? HIS ? ? ? ? 184 N  
CA   ? HIS ? ? ? ? 185 C  
C    ? HIS ? ? ? ? 186 C  
O    ? HIS ? ? ? ? 187 O  
CB   ? HIS ? ? ? ? 188 C  
CG   ? HIS ? ? ? ? 189 C  
ND1  ? HIS ? ? ? ? 190 N  
CD2  ? HIS ? ? ? ? 191 C  
CE1  ? HIS ? ? ? ? 192 C  
NE2  ? HIS ? ? ? ? 193 N  
OXT  ? HIS ? ? ? ? 194 O  
H    ? HIS ? ? ? ? 195 H  
H2   ? HIS ? ? ? ? 196 H  
HA   ? HIS ? ? ? ? 197 H  
HB2  ? HIS ? ? ? ? 198 H  
HB3  ? HIS ? ? ? ? 199 H  
HD1  ? HIS ? ? ? ? 200 H  
HD2  ? HIS ? ? ? ? 201 H  
HE1  ? HIS ? ? ? ? 202 H  
HE2  ? HIS ? ? ? ? 203 H  
HXT  ? HIS ? ? ? ? 204 H  
O    ? HOH ? ? ? ? 205 O  
H1   ? HOH ? ? ? ? 206 H  
H2   ? HOH ? ? ? ? 207 H  
N    ? ILE ? ? ? ? 208 N  
CA   ? ILE ? ? ? ? 209 C  
C    ? ILE ? ? ? ? 210 C  
O    ? ILE ? ? ? ? 211 O  
CB   ? ILE ? ? ? ? 212 C  
CG1  ? ILE ? ? ? ? 213 C  
CG2  ? ILE ? ? ? ? 214 C  
CD1  ? ILE ? ? ? ? 215 C  
OXT  ? ILE ? ? ? ? 216 O  
H    ? ILE ? ? ? ? 217 H  
H2   ? ILE ? ? ? ? 218 H  
HA   ? ILE ? ? ? ? 219 H  
HB   ? ILE ? ? ? ? 220 H  
HG12 ? ILE ? ? ? ? 221 H  
HG13 ? ILE ? ? ? ? 222 H  
HG21 ? ILE ? ? ? ? 223 H  
HG22 ? ILE ? ? ? ? 224 H  
HG23 ? ILE ? ? ? ? 225 H  
HD11 ? ILE ? ? ? ? 226 H  
HD12 ? ILE ? ? ? ? 227 H  
HD13 ? ILE ? ? ? ? 228 H  
HXT  ? ILE ? ? ? ? 229 H  
N    ? LEU ? ? ? ? 230 N  
CA   ? LEU ? ? ? ? 231 C  
C    ? LEU ? ? ? ? 232 C  
O    ? LEU ? ? ? ? 233 O  
CB   ? LEU ? ? ? ? 234 C  
CG   ? LEU ? ? ? ? 235 C  
CD1  ? LEU ? ? ? ? 236 C  
CD2  ? LEU ? ? ? ? 237 C  
OXT  ? LEU ? ? ? ? 238 O  
H    ? LEU ? ? ? ? 239 H  
H2   ? LEU ? ? ? ? 240 H  
HA   ? LEU ? ? ? ? 241 H  
HB2  ? LEU ? ? ? ? 242 H  
HB3  ? LEU ? ? ? ? 243 H  
HG   ? LEU ? ? ? ? 244 H  
HD11 ? LEU ? ? ? ? 245 H  
HD12 ? LEU ? ? ? ? 246 H  
HD13 ? LEU ? ? ? ? 247 H  
HD21 ? LEU ? ? ? ? 248 H  
HD22 ? LEU ? ? ? ? 249 H  
HD23 ? LEU ? ? ? ? 250 H  
HXT  ? LEU ? ? ? ? 251 H  
N    ? LYS ? ? ? ? 252 N  
CA   ? LYS ? ? ? ? 253 C  
C    ? LYS ? ? ? ? 254 C  
O    ? LYS ? ? ? ? 255 O  
CB   ? LYS ? ? ? ? 256 C  
CG   ? LYS ? ? ? ? 257 C  
CD   ? LYS ? ? ? ? 258 C  
CE   ? LYS ? ? ? ? 259 C  
NZ   ? LYS ? ? ? ? 260 N  
OXT  ? LYS ? ? ? ? 261 O  
H    ? LYS ? ? ? ? 262 H  
H2   ? LYS ? ? ? ? 263 H  
HA   ? LYS ? ? ? ? 264 H  
HB2  ? LYS ? ? ? ? 265 H  
HB3  ? LYS ? ? ? ? 266 H  
HG2  ? LYS ? ? ? ? 267 H  
HG3  ? LYS ? ? ? ? 268 H  
HD2  ? LYS ? ? ? ? 269 H  
HD3  ? LYS ? ? ? ? 270 H  
HE2  ? LYS ? ? ? ? 271 H  
HE3  ? LYS ? ? ? ? 272 H  
HZ1  ? LYS ? ? ? ? 273 H  
HZ2  ? LYS ? ? ? ? 274 H  
HZ3  ? LYS ? ? ? ? 275 H  
HXT  ? LYS ? ? ? ? 276 H  
N    ? MET ? ? ? ? 277 N  
CA   ? MET ? ? ? ? 278 C  
C    ? MET ? ? ? ? 279 C  
O    ? MET ? ? ? ? 280 O  
CB   ? MET ? ? ? ? 281 C  
CG   ? MET ? ? ? ? 282 C  
SD   ? MET ? ? ? ? 283 S  
CE   ? MET ? ? ? ? 284 C  
OXT  ? MET ? ? ? ? 285 O  
H    ? MET ? ? ? ? 286 H  
H2   ? MET ? ? ? ? 287 H  
HA   ? MET ? ? ? ? 288 H  
HB2  ? MET ? ? ? ? 289 H  
HB3  ? MET ? ? ? ? 290 H  
HG2  ? MET ? ? ? ? 291 H  
HG3  ? MET ? ? ? ? 292 H  
HE1  ? MET ? ? ? ? 293 H  
HE2  ? MET ? ? ? ? 294 H  
HE3  ? MET ? ? ? ? 295 H  
HXT  ? MET ? ? ? ? 296 H  
N    ? PHE ? ? ? ? 297 N  
CA   ? PHE ? ? ? ? 298 C  
C    ? PHE ? ? ? ? 299 C  
O    ? PHE ? ? ? ? 300 O  
CB   ? PHE ? ? ? ? 301 C  
CG   ? PHE ? ? ? ? 302 C  
CD1  ? PHE ? ? ? ? 303 C  
CD2  ? PHE ? ? ? ? 304 C  
CE1  ? PHE ? ? ? ? 305 C  
CE2  ? PHE ? ? ? ? 306 C  
CZ   ? PHE ? ? ? ? 307 C  
OXT  ? PHE ? ? ? ? 308 O  
H    ? PHE ? ? ? ? 309 H  
H2   ? PHE ? ? ? ? 310 H  
HA   ? PHE ? ? ? ? 311 H  
HB2  ? PHE ? ? ? ? 312 H  
HB3  ? PHE ? ? ? ? 313 H  
HD1  ? PHE ? ? ? ? 314 H  
HD2  ? PHE ? ? ? ? 315 H  
HE1  ? PHE ? ? ? ? 316 H  
HE2  ? PHE ? ? ? ? 317 H  
HZ   ? PHE ? ? ? ? 318 H  
HXT  ? PHE ? ? ? ? 319 H  
N    ? PRO ? ? ? ? 320 N  
CA   ? PRO ? ? ? ? 321 C  
C    ? PRO ? ? ? ? 322 C  
O    ? PRO ? ? ? ? 323 O  
CB   ? PRO ? ? ? ? 324 C  
CG   ? PRO ? ? ? ? 325 C  
CD   ? PRO ? ? ? ? 326 C  
OXT  ? PRO ? ? ? ? 327 O  
H    ? PRO ? ? ? ? 328 H  
HA   ? PRO ? ? ? ? 329 H  
HB2  ? PRO ? ? ? ? 330 H  
HB3  ? PRO ? ? ? ? 331 H  
HG2  ? PRO ? ? ? ? 332 H  
HG3  ? PRO ? ? ? ? 333 H  
HD2  ? PRO ? ? ? ? 334 H  
HD3  ? PRO ? ? ? ? 335 H  
HXT  ? PRO ? ? ? ? 336 H  
N    ? SER ? ? ? ? 337 N  
CA   ? SER ? ? ? ? 338 C  
C    ? SER ? ? ? ? 339 C  
O    ? SER ? ? ? ? 340 O  
CB   ? SER ? ? ? ? 341 C  
OG   ? SER ? ? ? ? 342 O  
OXT  ? SER ? ? ? ? 343 O  
H    ? SER ? ? ? ? 344 H  
H2   ? SER ? ? ? ? 345 H  
HA   ? SER ? ? ? ? 346 H  
HB2  ? SER ? ? ? ? 347 H  
HB3  ? SER ? ? ? ? 348 H  
HG   ? SER ? ? ? ? 349 H  
HXT  ? SER ? ? ? ? 350 H  
N    ? THR ? ? ? ? 351 N  
CA   ? THR ? ? ? ? 352 C  
C    ? THR ? ? ? ? 353 C  
O    ? THR ? ? ? ? 354 O  
CB   ? THR ? ? ? ? 355 C  
OG1  ? THR ? ? ? ? 356 O  
CG2  ? THR ? ? ? ? 357 C  
OXT  ? THR ? ? ? ? 358 O  
H    ? THR ? ? ? ? 359 H  
H2   ? THR ? ? ? ? 360 H  
HA   ? THR ? ? ? ? 361 H  
HB   ? THR ? ? ? ? 362 H  
HG1  ? THR ? ? ? ? 363 H  
HG21 ? THR ? ? ? ? 364 H  
HG22 ? THR ? ? ? ? 365 H  
HG23 ? THR ? ? ? ? 366 H  
HXT  ? THR ? ? ? ? 367 H  
N    ? TRP ? ? ? ? 368 N  
CA   ? TRP ? ? ? ? 369 C  
C    ? TRP ? ? ? ? 370 C  
O    ? TRP ? ? ? ? 371 O  
CB   ? TRP ? ? ? ? 372 C  
CG   ? TRP ? ? ? ? 373 C  
CD1  ? TRP ? ? ? ? 374 C  
CD2  ? TRP ? ? ? ? 375 C  
NE1  ? TRP ? ? ? ? 376 N  
CE2  ? TRP ? ? ? ? 377 C  
CE3  ? TRP ? ? ? ? 378 C  
CZ2  ? TRP ? ? ? ? 379 C  
CZ3  ? TRP ? ? ? ? 380 C  
CH2  ? TRP ? ? ? ? 381 C  
OXT  ? TRP ? ? ? ? 382 O  
H    ? TRP ? ? ? ? 383 H  
H2   ? TRP ? ? ? ? 384 H  
HA   ? TRP ? ? ? ? 385 H  
HB2  ? TRP ? ? ? ? 386 H  
HB3  ? TRP ? ? ? ? 387 H  
HD1  ? TRP ? ? ? ? 388 H  
HE1  ? TRP ? ? ? ? 389 H  
HE3  ? TRP ? ? ? ? 390 H  
HZ2  ? TRP ? ? ? ? 391 H  
HZ3  ? TRP ? ? ? ? 392 H  
HH2  ? TRP ? ? ? ? 393 H  
HXT  ? TRP ? ? ? ? 394 H  
N    ? TYR ? ? ? ? 395 N  
CA   ? TYR ? ? ? ? 396 C  
C    ? TYR ? ? ? ? 397 C  
O    ? TYR ? ? ? ? 398 O  
CB   ? TYR ? ? ? ? 399 C  
CG   ? TYR ? ? ? ? 400 C  
CD1  ? TYR ? ? ? ? 401 C  
CD2  ? TYR ? ? ? ? 402 C  
CE1  ? TYR ? ? ? ? 403 C  
CE2  ? TYR ? ? ? ? 404 C  
CZ   ? TYR ? ? ? ? 405 C  
OH   ? TYR ? ? ? ? 406 O  
OXT  ? TYR ? ? ? ? 407 O  
H    ? TYR ? ? ? ? 408 H  
H2   ? TYR ? ? ? ? 409 H  
HA   ? TYR ? ? ? ? 410 H  
HB2  ? TYR ? ? ? ? 411 H  
HB3  ? TYR ? ? ? ? 412 H  
HD1  ? TYR ? ? ? ? 413 H  
HD2  ? TYR ? ? ? ? 414 H  
HE1  ? TYR ? ? ? ? 415 H  
HE2  ? TYR ? ? ? ? 416 H  
HH   ? TYR ? ? ? ? 417 H  
HXT  ? TYR ? ? ? ? 418 H  
N    ? VAL ? ? ? ? 419 N  
CA   ? VAL ? ? ? ? 420 C  
C    ? VAL ? ? ? ? 421 C  
O    ? VAL ? ? ? ? 422 O  
CB   ? VAL ? ? ? ? 423 C  
CG1  ? VAL ? ? ? ? 424 C  
CG2  ? VAL ? ? ? ? 425 C  
OXT  ? VAL ? ? ? ? 426 O  
H    ? VAL ? ? ? ? 427 H  
H2   ? VAL ? ? ? ? 428 H  
HA   ? VAL ? ? ? ? 429 H  
HB   ? VAL ? ? ? ? 430 H  
HG11 ? VAL ? ? ? ? 431 H  
HG12 ? VAL ? ? ? ? 432 H  
HG13 ? VAL ? ? ? ? 433 H  
HG21 ? VAL ? ? ? ? 434 H  
HG22 ? VAL ? ? ? ? 435 H  
HG23 ? VAL ? ? ? ? 436 H  
HXT  ? VAL ? ? ? ? 437 H  
ZN   ? ZN  ? ? ? ? 438 ZN 
#
loop_
_chem_comp_bond.atom_id_1
_chem_comp_bond.atom_id_2
_chem_comp_bond.comp_id
_chem_comp_bond.pdbx_aromatic_flag
_chem_comp_bond.pdbx_stereo_config
_chem_comp_bond.value_order
N   CA   ALA N N sing 
N   H    ALA N N sing 
N   H2   ALA N N sing 
CA  C    ALA N N sing 
CA  CB   ALA N N sing 
CA  HA   ALA N N sing 
C   O    ALA N N doub 
C   OXT  ALA N N sing 
CB  HB1  ALA N N sing 
CB  HB2  ALA N N sing 
CB  HB3  ALA N N sing 
OXT HXT  ALA N N sing 
N   CA   ARG N N sing 
N   H    ARG N N sing 
N   H2   ARG N N sing 
CA  C    ARG N N sing 
CA  CB   ARG N N sing 
CA  HA   ARG N N sing 
C   O    ARG N N doub 
C   OXT  ARG N N sing 
CB  CG   ARG N N sing 
CB  HB2  ARG N N sing 
CB  HB3  ARG N N sing 
CG  CD   ARG N N sing 
CG  HG2  ARG N N sing 
CG  HG3  ARG N N sing 
CD  NE   ARG N N sing 
CD  HD2  ARG N N sing 
CD  HD3  ARG N N sing 
NE  CZ   ARG N N sing 
NE  HE   ARG N N sing 
CZ  NH1  ARG N N sing 
CZ  NH2  ARG N N doub 
NH1 HH11 ARG N N sing 
NH1 HH12 ARG N N sing 
NH2 HH21 ARG N N sing 
NH2 HH22 ARG N N sing 
OXT HXT  ARG N N sing 
N   CA   ASN N N sing 
N   H    ASN N N sing 
N   H2   ASN N N sing 
CA  C    ASN N N sing 
CA  CB   ASN N N sing 
CA  HA   ASN N N sing 
C   O    ASN N N doub 
C   OXT  ASN N N sing 
CB  CG   ASN N N sing 
CB  HB2  ASN N N sing 
CB  HB3  ASN N N sing 
CG  OD1  ASN N N doub 
CG  ND2  ASN N N sing 
ND2 HD21 ASN N N sing 
ND2 HD22 ASN N N sing 
OXT HXT  ASN N N sing 
N   CA   ASP N N sing 
N   H    ASP N N sing 
N   H2   ASP N N sing 
CA  C    ASP N N sing 
CA  CB   ASP N N sing 
CA  HA   ASP N N sing 
C   O    ASP N N doub 
C   OXT  ASP N N sing 
CB  CG   ASP N N sing 
CB  HB2  ASP N N sing 
CB  HB3  ASP N N sing 
CG  OD1  ASP N N doub 
CG  OD2  ASP N N sing 
OD2 HD2  ASP N N sing 
OXT HXT  ASP N N sing 
N   CA   CYS N N sing 
N   H    CYS N N sing 
N   H2   CYS N N sing 
CA  C    CYS N N sing 
CA  CB   CYS N N sing 
CA  HA   CYS N N sing 
C   O    CYS N N doub 
C   OXT  CYS N N sing 
CB  SG   CYS N N sing 
CB  HB2  CYS N N sing 
CB  HB3  CYS N N sing 
SG  HG   CYS N N sing 
OXT HXT  CYS N N sing 
N1  C2   EPE N N sing 
N1  C6   EPE N N sing 
N1  C9   EPE N N sing 
C2  C3   EPE N N sing 
C2  H21  EPE N N sing 
C2  H22  EPE N N sing 
C3  N4   EPE N N sing 
C3  H31  EPE N N sing 
C3  H32  EPE N N sing 
N4  C5   EPE N N sing 
N4  C7   EPE N N sing 
C5  C6   EPE N N sing 
C5  H51  EPE N N sing 
C5  H52  EPE N N sing 
C6  H61  EPE N N sing 
C6  H62  EPE N N sing 
C7  C8   EPE N N sing 
C7  H71  EPE N N sing 
C7  H72  EPE N N sing 
C8  O8   EPE N N sing 
C8  H81  EPE N N sing 
C8  H82  EPE N N sing 
O8  HO8  EPE N N sing 
C9  C10  EPE N N sing 
C9  H91  EPE N N sing 
C9  H92  EPE N N sing 
C10 S    EPE N N sing 
C10 H101 EPE N N sing 
C10 H102 EPE N N sing 
S   O1S  EPE N N doub 
S   O2S  EPE N N doub 
S   O3S  EPE N N sing 
O3S HOS3 EPE N N sing 
N   CA   GLN N N sing 
N   H    GLN N N sing 
N   H2   GLN N N sing 
CA  C    GLN N N sing 
CA  CB   GLN N N sing 
CA  HA   GLN N N sing 
C   O    GLN N N doub 
C   OXT  GLN N N sing 
CB  CG   GLN N N sing 
CB  HB2  GLN N N sing 
CB  HB3  GLN N N sing 
CG  CD   GLN N N sing 
CG  HG2  GLN N N sing 
CG  HG3  GLN N N sing 
CD  OE1  GLN N N doub 
CD  NE2  GLN N N sing 
NE2 HE21 GLN N N sing 
NE2 HE22 GLN N N sing 
OXT HXT  GLN N N sing 
N   CA   GLU N N sing 
N   H    GLU N N sing 
N   H2   GLU N N sing 
CA  C    GLU N N sing 
CA  CB   GLU N N sing 
CA  HA   GLU N N sing 
C   O    GLU N N doub 
C   OXT  GLU N N sing 
CB  CG   GLU N N sing 
CB  HB2  GLU N N sing 
CB  HB3  GLU N N sing 
CG  CD   GLU N N sing 
CG  HG2  GLU N N sing 
CG  HG3  GLU N N sing 
CD  OE1  GLU N N doub 
CD  OE2  GLU N N sing 
OE2 HE2  GLU N N sing 
OXT HXT  GLU N N sing 
N   CA   GLY N N sing 
N   H    GLY N N sing 
N   H2   GLY N N sing 
CA  C    GLY N N sing 
CA  HA2  GLY N N sing 
CA  HA3  GLY N N sing 
C   O    GLY N N doub 
C   OXT  GLY N N sing 
OXT HXT  GLY N N sing 
C1  O1   GOL N N sing 
C1  C2   GOL N N sing 
C1  H11  GOL N N sing 
C1  H12  GOL N N sing 
O1  HO1  GOL N N sing 
C2  O2   GOL N N sing 
C2  C3   GOL N N sing 
C2  H2   GOL N N sing 
O2  HO2  GOL N N sing 
C3  O3   GOL N N sing 
C3  H31  GOL N N sing 
C3  H32  GOL N N sing 
O3  HO3  GOL N N sing 
N   CA   HIS N N sing 
N   H    HIS N N sing 
N   H2   HIS N N sing 
CA  C    HIS N N sing 
CA  CB   HIS N N sing 
CA  HA   HIS N N sing 
C   O    HIS N N doub 
C   OXT  HIS N N sing 
CB  CG   HIS N N sing 
CB  HB2  HIS N N sing 
CB  HB3  HIS N N sing 
CG  ND1  HIS Y N sing 
CG  CD2  HIS Y N doub 
ND1 CE1  HIS Y N doub 
ND1 HD1  HIS N N sing 
CD2 NE2  HIS Y N sing 
CD2 HD2  HIS N N sing 
CE1 NE2  HIS Y N sing 
CE1 HE1  HIS N N sing 
NE2 HE2  HIS N N sing 
OXT HXT  HIS N N sing 
O   H1   HOH N N sing 
O   H2   HOH N N sing 
N   CA   ILE N N sing 
N   H    ILE N N sing 
N   H2   ILE N N sing 
CA  C    ILE N N sing 
CA  CB   ILE N N sing 
CA  HA   ILE N N sing 
C   O    ILE N N doub 
C   OXT  ILE N N sing 
CB  CG1  ILE N N sing 
CB  CG2  ILE N N sing 
CB  HB   ILE N N sing 
CG1 CD1  ILE N N sing 
CG1 HG12 ILE N N sing 
CG1 HG13 ILE N N sing 
CG2 HG21 ILE N N sing 
CG2 HG22 ILE N N sing 
CG2 HG23 ILE N N sing 
CD1 HD11 ILE N N sing 
CD1 HD12 ILE N N sing 
CD1 HD13 ILE N N sing 
OXT HXT  ILE N N sing 
N   CA   LEU N N sing 
N   H    LEU N N sing 
N   H2   LEU N N sing 
CA  C    LEU N N sing 
CA  CB   LEU N N sing 
CA  HA   LEU N N sing 
C   O    LEU N N doub 
C   OXT  LEU N N sing 
CB  CG   LEU N N sing 
CB  HB2  LEU N N sing 
CB  HB3  LEU N N sing 
CG  CD1  LEU N N sing 
CG  CD2  LEU N N sing 
CG  HG   LEU N N sing 
CD1 HD11 LEU N N sing 
CD1 HD12 LEU N N sing 
CD1 HD13 LEU N N sing 
CD2 HD21 LEU N N sing 
CD2 HD22 LEU N N sing 
CD2 HD23 LEU N N sing 
OXT HXT  LEU N N sing 
N   CA   LYS N N sing 
N   H    LYS N N sing 
N   H2   LYS N N sing 
CA  C    LYS N N sing 
CA  CB   LYS N N sing 
CA  HA   LYS N N sing 
C   O    LYS N N doub 
C   OXT  LYS N N sing 
CB  CG   LYS N N sing 
CB  HB2  LYS N N sing 
CB  HB3  LYS N N sing 
CG  CD   LYS N N sing 
CG  HG2  LYS N N sing 
CG  HG3  LYS N N sing 
CD  CE   LYS N N sing 
CD  HD2  LYS N N sing 
CD  HD3  LYS N N sing 
CE  NZ   LYS N N sing 
CE  HE2  LYS N N sing 
CE  HE3  LYS N N sing 
NZ  HZ1  LYS N N sing 
NZ  HZ2  LYS N N sing 
NZ  HZ3  LYS N N sing 
OXT HXT  LYS N N sing 
N   CA   MET N N sing 
N   H    MET N N sing 
N   H2   MET N N sing 
CA  C    MET N N sing 
CA  CB   MET N N sing 
CA  HA   MET N N sing 
C   O    MET N N doub 
C   OXT  MET N N sing 
CB  CG   MET N N sing 
CB  HB2  MET N N sing 
CB  HB3  MET N N sing 
CG  SD   MET N N sing 
CG  HG2  MET N N sing 
CG  HG3  MET N N sing 
SD  CE   MET N N sing 
CE  HE1  MET N N sing 
CE  HE2  MET N N sing 
CE  HE3  MET N N sing 
OXT HXT  MET N N sing 
N   CA   PHE N N sing 
N   H    PHE N N sing 
N   H2   PHE N N sing 
CA  C    PHE N N sing 
CA  CB   PHE N N sing 
CA  HA   PHE N N sing 
C   O    PHE N N doub 
C   OXT  PHE N N sing 
CB  CG   PHE N N sing 
CB  HB2  PHE N N sing 
CB  HB3  PHE N N sing 
CG  CD1  PHE Y N doub 
CG  CD2  PHE Y N sing 
CD1 CE1  PHE Y N sing 
CD1 HD1  PHE N N sing 
CD2 CE2  PHE Y N doub 
CD2 HD2  PHE N N sing 
CE1 CZ   PHE Y N doub 
CE1 HE1  PHE N N sing 
CE2 CZ   PHE Y N sing 
CE2 HE2  PHE N N sing 
CZ  HZ   PHE N N sing 
OXT HXT  PHE N N sing 
N   CA   PRO N N sing 
N   CD   PRO N N sing 
N   H    PRO N N sing 
CA  C    PRO N N sing 
CA  CB   PRO N N sing 
CA  HA   PRO N N sing 
C   O    PRO N N doub 
C   OXT  PRO N N sing 
CB  CG   PRO N N sing 
CB  HB2  PRO N N sing 
CB  HB3  PRO N N sing 
CG  CD   PRO N N sing 
CG  HG2  PRO N N sing 
CG  HG3  PRO N N sing 
CD  HD2  PRO N N sing 
CD  HD3  PRO N N sing 
OXT HXT  PRO N N sing 
N   CA   SER N N sing 
N   H    SER N N sing 
N   H2   SER N N sing 
CA  C    SER N N sing 
CA  CB   SER N N sing 
CA  HA   SER N N sing 
C   O    SER N N doub 
C   OXT  SER N N sing 
CB  OG   SER N N sing 
CB  HB2  SER N N sing 
CB  HB3  SER N N sing 
OG  HG   SER N N sing 
OXT HXT  SER N N sing 
N   CA   THR N N sing 
N   H    THR N N sing 
N   H2   THR N N sing 
CA  C    THR N N sing 
CA  CB   THR N N sing 
CA  HA   THR N N sing 
C   O    THR N N doub 
C   OXT  THR N N sing 
CB  OG1  THR N N sing 
CB  CG2  THR N N sing 
CB  HB   THR N N sing 
OG1 HG1  THR N N sing 
CG2 HG21 THR N N sing 
CG2 HG22 THR N N sing 
CG2 HG23 THR N N sing 
OXT HXT  THR N N sing 
N   CA   TRP N N sing 
N   H    TRP N N sing 
N   H2   TRP N N sing 
CA  C    TRP N N sing 
CA  CB   TRP N N sing 
CA  HA   TRP N N sing 
C   O    TRP N N doub 
C   OXT  TRP N N sing 
CB  CG   TRP N N sing 
CB  HB2  TRP N N sing 
CB  HB3  TRP N N sing 
CG  CD1  TRP Y N doub 
CG  CD2  TRP Y N sing 
CD1 NE1  TRP Y N sing 
CD1 HD1  TRP N N sing 
CD2 CE2  TRP Y N doub 
CD2 CE3  TRP Y N sing 
NE1 CE2  TRP Y N sing 
NE1 HE1  TRP N N sing 
CE2 CZ2  TRP Y N sing 
CE3 CZ3  TRP Y N doub 
CE3 HE3  TRP N N sing 
CZ2 CH2  TRP Y N doub 
CZ2 HZ2  TRP N N sing 
CZ3 CH2  TRP Y N sing 
CZ3 HZ3  TRP N N sing 
CH2 HH2  TRP N N sing 
OXT HXT  TRP N N sing 
N   CA   TYR N N sing 
N   H    TYR N N sing 
N   H2   TYR N N sing 
CA  C    TYR N N sing 
CA  CB   TYR N N sing 
CA  HA   TYR N N sing 
C   O    TYR N N doub 
C   OXT  TYR N N sing 
CB  CG   TYR N N sing 
CB  HB2  TYR N N sing 
CB  HB3  TYR N N sing 
CG  CD1  TYR Y N doub 
CG  CD2  TYR Y N sing 
CD1 CE1  TYR Y N sing 
CD1 HD1  TYR N N sing 
CD2 CE2  TYR Y N doub 
CD2 HD2  TYR N N sing 
CE1 CZ   TYR Y N doub 
CE1 HE1  TYR N N sing 
CE2 CZ   TYR Y N sing 
CE2 HE2  TYR N N sing 
CZ  OH   TYR N N sing 
OH  HH   TYR N N sing 
OXT HXT  TYR N N sing 
N   CA   VAL N N sing 
N   H    VAL N N sing 
N   H2   VAL N N sing 
CA  C    VAL N N sing 
CA  CB   VAL N N sing 
CA  HA   VAL N N sing 
C   O    VAL N N doub 
C   OXT  VAL N N sing 
CB  CG1  VAL N N sing 
CB  CG2  VAL N N sing 
CB  HB   VAL N N sing 
CG1 HG11 VAL N N sing 
CG1 HG12 VAL N N sing 
CG1 HG13 VAL N N sing 
CG2 HG21 VAL N N sing 
CG2 HG22 VAL N N sing 
CG2 HG23 VAL N N sing 
OXT HXT  VAL N N sing 
#
_entity.id               1
_entity.pdbx_description "E3 ubiquitin-protein ligase RING2, Polycomb complex protein BMI-1 chimera"
_entity.type             polymer
#
_entity_poly.entity_id      1
_entity_poly.pdbx_strand_id A
_entity_poly.type           polypeptide(L)
#
loop_
_entity_poly_seq.entity_id
_entity_poly_seq.hetero
_entity_poly_seq.mon_id
_entity_poly_seq.num
1 n THR 1   
1 n GLN 2   
1 n PRO 3   
1 n LEU 4   
1 n SER 5   
1 n LYS 6   
1 n THR 7   
1 n TRP 8   
1 n GLU 9   
1 n LEU 10  
1 n SER 11  
1 n LEU 12  
1 n TYR 13  
1 n GLU 14  
1 n LEU 15  
1 n GLN 16  
1 n ARG 17  
1 n THR 18  
1 n PRO 19  
1 n GLN 20  
1 n GLU 21  
1 n ALA 22  
1 n ILE 23  
1 n THR 24  
1 n ASP 25  
1 n GLY 26  
1 n LEU 27  
1 n GLU 28  
1 n ILE 29  
1 n VAL 30  
1 n VAL 31  
1 n SER 32  
1 n PRO 33  
1 n ARG 34  
1 n SER 35  
1 n LEU 36  
1 n HIS 37  
1 n SER 38  
1 n GLU 39  
1 n LEU 40  
1 n MET 41  
1 n CYS 42  
1 n PRO 43  
1 n ILE 44  
1 n CYS 45  
1 n LEU 46  
1 n ASP 47  
1 n MET 48  
1 n LEU 49  
1 n LYS 50  
1 n ASN 51  
1 n THR 52  
1 n MET 53  
1 n THR 54  
1 n THR 55  
1 n LYS 56  
1 n GLU 57  
1 n CYS 58  
1 n LEU 59  
1 n HIS 60  
1 n ARG 61  
1 n PHE 62  
1 n CYS 63  
1 n ALA 64  
1 n ASP 65  
1 n CYS 66  
1 n ILE 67  
1 n ILE 68  
1 n THR 69  
1 n ALA 70  
1 n LEU 71  
1 n ARG 72  
1 n SER 73  
1 n GLY 74  
1 n ASN 75  
1 n LYS 76  
1 n GLU 77  
1 n CYS 78  
1 n PRO 79  
1 n THR 80  
1 n CYS 81  
1 n ARG 82  
1 n LYS 83  
1 n LYS 84  
1 n LEU 85  
1 n VAL 86  
1 n SER 87  
1 n LYS 88  
1 n ARG 89  
1 n SER 90  
1 n LEU 91  
1 n ARG 92  
1 n PRO 93  
1 n ASP 94  
1 n PRO 95  
1 n ASN 96  
1 n PHE 97  
1 n ASP 98  
1 n ALA 99  
1 n LEU 100 
1 n ILE 101 
1 n SER 102 
1 n LYS 103 
1 n ILE 104 
1 n TYR 105 
1 n PRO 106 
1 n SER 107 
1 n MET 108 
1 n HIS 109 
1 n ARG 110 
1 n THR 111 
1 n THR 112 
1 n ARG 113 
1 n ILE 114 
1 n LYS 115 
1 n ILE 116 
1 n THR 117 
1 n GLU 118 
1 n LEU 119 
1 n ASN 120 
1 n PRO 121 
1 n HIS 122 
1 n LEU 123 
1 n MET 124 
1 n CYS 125 
1 n VAL 126 
1 n LEU 127 
1 n CYS 128 
1 n GLY 129 
1 n GLY 130 
1 n TYR 131 
1 n PHE 132 
1 n ILE 133 
1 n ASP 134 
1 n ALA 135 
1 n THR 136 
1 n THR 137 
1 n ILE 138 
1 n ILE 139 
1 n GLU 140 
1 n CYS 141 
1 n LEU 142 
1 n HIS 143 
1 n SER 144 
1 n PHE 145 
1 n CYS 146 
1 n LYS 147 
1 n THR 148 
1 n CYS 149 
1 n ILE 150 
1 n VAL 151 
1 n ARG 152 
1 n TYR 153 
1 n LEU 154 
1 n GLU 155 
1 n THR 156 
1 n SER 157 
1 n LYS 158 
1 n TYR 159 
1 n CYS 160 
1 n PRO 161 
1 n ILE 162 
1 n CYS 163 
1 n ASP 164 
1 n VAL 165 
1 n GLN 166 
1 n VAL 167 
1 n HIS 168 
1 n LYS 169 
1 n THR 170 
1 n ARG 171 
1 n PRO 172 
1 n LEU 173 
1 n LEU 174 
1 n ASN 175 
1 n ILE 176 
1 n ARG 177 
1 n SER 178 
1 n ASP 179 
1 n LYS 180 
1 n THR 181 
1 n LEU 182 
1 n GLN 183 
1 n ASP 184 
1 n ILE 185 
1 n VAL 186 
1 n TYR 187 
1 n LYS 188 
1 n LEU 189 
1 n VAL 190 
1 n PRO 191 
1 n GLY 192 
1 n LEU 193 
1 n PHE 194 
1 n LYS 195 
1 n ASN 196 
1 n GLU 197 
1 n MET 198 
1 n LYS 199 
1 n ARG 200 
1 n ARG 201 
1 n ARG 202 
1 n ASP 203 
1 n PHE 204 
1 n TYR 205 
1 n ALA 206 
1 n ALA 207 
1 n HIS 208 
1 n PRO 209 
1 n SER 210 
1 n ALA 211 
#
_exptl.method "X-RAY DIFFRACTION"
#
_pdbx_audit_revision_history.revision_date 2021-04-14
#
_pdbx_database_status.recvd_initial_deposition_date 2021-04-14
#
loop_
_pdbx_poly_seq_scheme.asym_id
_pdbx_poly_seq_scheme.auth_seq_num
_pdbx_poly_seq_scheme.entity_id
_pdbx_poly_seq_scheme.hetero
_pdbx_poly_seq_scheme.mon_id
_pdbx_poly_seq_scheme.pdb_ins_code
_pdbx_poly_seq_scheme.pdb_seq_num
_pdbx_poly_seq_scheme.pdb_strand_id
_pdbx_poly_seq_scheme.seq_id
A ?    1 n THR . 10   A 1   
A ?    1 n GLN . 11   A 2   
A 12   1 n PRO . 12   A 3   
A 13   1 n LEU . 13   A 4   
A 14   1 n SER . 14   A 5   
A 15   1 n LYS . 15   A 6   
A 16   1 n THR . 16   A 7   
A 17   1 n TRP . 17   A 8   
A 18   1 n GLU . 18   A 9   
A 19   1 n LEU . 19   A 10  
A 20   1 n SER . 20   A 11  
A 21   1 n LEU . 21   A 12  
A 22   1 n TYR . 22   A 13  
A 23   1 n GLU . 23   A 14  
A 24   1 n LEU . 24   A 15  
A 25   1 n GLN . 25   A 16  
A 26   1 n ARG . 26   A 17  
A 27   1 n THR . 27   A 18  
A 28   1 n PRO . 28   A 19  
A 29   1 n GLN . 29   A 20  
A 30   1 n GLU . 30   A 21  
A 31   1 n ALA . 31   A 22  
A 32   1 n ILE . 32   A 23  
A 33   1 n THR . 33   A 24  
A 34   1 n ASP . 34   A 25  
A 35   1 n GLY . 35   A 26  
A 36   1 n LEU . 36   A 27  
A 37   1 n GLU . 37   A 28  
A 38   1 n ILE . 38   A 29  
A 39   1 n VAL . 39   A 30  
A 40   1 n VAL . 40   A 31  
A 41   1 n SER . 41   A 32  
A 42   1 n PRO . 42   A 33  
A 43   1 n ARG . 43   A 34  
A 44   1 n SER . 44   A 35  
A 45   1 n LEU . 45   A 36  
A 46   1 n HIS . 46   A 37  
A 47   1 n SER . 47   A 38  
A 48   1 n GLU . 48   A 39  
A 49   1 n LEU . 49   A 40  
A 50   1 n MET . 50   A 41  
A 51   1 n CYS . 51   A 42  
A 52   1 n PRO . 52   A 43  
A 53   1 n ILE . 53   A 44  
A 54   1 n CYS . 54   A 45  
A 55   1 n LEU . 55   A 46  
A 56   1 n ASP . 56   A 47  
A 57   1 n MET . 57   A 48  
A 58   1 n LEU . 58   A 49  
A 59   1 n LYS . 59   A 50  
A 60   1 n ASN . 60   A 51  
A 61   1 n THR . 61   A 52  
A 62   1 n MET . 62   A 53  
A 63   1 n THR . 63   A 54  
A 64   1 n THR . 64   A 55  
A 65   1 n LYS . 65   A 56  
A 66   1 n GLU . 66   A 57  
A 67   1 n CYS . 67   A 58  
A 68   1 n LEU . 68   A 59  
A 69   1 n HIS . 69   A 60  
A 70   1 n ARG . 70   A 61  
A 71   1 n PHE . 71   A 62  
A 72   1 n CYS . 72   A 63  
A 73   1 n ALA . 73   A 64  
A 74   1 n ASP . 74   A 65  
A 75   1 n CYS . 75   A 66  
A 76   1 n ILE . 76   A 67  
A 77   1 n ILE . 77   A 68  
A 78   1 n THR . 78   A 69  
A 79   1 n ALA . 79   A 70  
A 80   1 n LEU . 80   A 71  
A 81   1 n ARG . 81   A 72  
A 82   1 n SER . 82   A 73  
A 83   1 n GLY . 83   A 74  
A 84   1 n ASN . 84   A 75  
A 85   1 n LYS . 85   A 76  
A 86   1 n GLU . 86   A 77  
A 87   1 n CYS . 87   A 78  
A 88   1 n PRO . 88   A 79  
A 89   1 n THR . 89   A 80  
A 90   1 n CYS . 90   A 81  
A 91   1 n ARG . 91   A 82  
A 92   1 n LYS . 92   A 83  
A 93   1 n LYS . 93   A 84  
A 94   1 n LEU . 94   A 85  
A 95   1 n VAL . 95   A 86  
A 96   1 n SER . 96   A 87  
A 97   1 n LYS . 97   A 88  
A 98   1 n ARG . 98   A 89  
A 99   1 n SER . 99   A 90  
A 100  1 n LEU . 100  A 91  
A 101  1 n ARG . 101  A 92  
A 102  1 n PRO . 102  A 93  
A 103  1 n ASP . 103  A 94  
A 104  1 n PRO . 104  A 95  
A 105  1 n ASN . 105  A 96  
A 106  1 n PHE . 106  A 97  
A 107  1 n ASP . 107  A 98  
A 108  1 n ALA . 108  A 99  
A 109  1 n LEU . 109  A 100 
A 110  1 n ILE . 110  A 101 
A 111  1 n SER . 111  A 102 
A 112  1 n LYS . 112  A 103 
A 113  1 n ILE . 113  A 104 
A 114  1 n TYR . 114  A 105 
A 115  1 n PRO . 115  A 106 
A 116  1 n SER . 116  A 107 
A ?    1 n MET . 1001 A 108 
A ?    1 n HIS . 1002 A 109 
A 1003 1 n ARG . 1003 A 110 
A 1004 1 n THR . 1004 A 111 
A 1005 1 n THR . 1005 A 112 
A 1006 1 n ARG . 1006 A 113 
A 1007 1 n ILE . 1007 A 114 
A 1008 1 n LYS . 1008 A 115 
A 1009 1 n ILE . 1009 A 116 
A 1010 1 n THR . 1010 A 117 
A 1011 1 n GLU . 1011 A 118 
A 1012 1 n LEU . 1012 A 119 
A 1013 1 n ASN . 1013 A 120 
A 1014 1 n PRO . 1014 A 121 
A 1015 1 n HIS . 1015 A 122 
A 1016 1 n LEU . 1016 A 123 
A 1017 1 n MET . 1017 A 124 
A 1018 1 n CYS . 1018 A 125 
A 1019 1 n VAL . 1019 A 126 
A 1020 1 n LEU . 1020 A 127 
A 1021 1 n CYS . 1021 A 128 
A 1022 1 n GLY . 1022 A 129 
A 1023 1 n GLY . 1023 A 130 
A 1024 1 n TYR . 1024 A 131 
A 1025 1 n PHE . 1025 A 132 
A 1026 1 n ILE . 1026 A 133 
A 1027 1 n ASP . 1027 A 134 
A 1028 1 n ALA . 1028 A 135 
A 1029 1 n THR . 1029 A 136 
A 1030 1 n THR . 1030 A 137 
A 1031 1 n ILE . 1031 A 138 
A 1032 1 n ILE . 1032 A 139 
A 1033 1 n GLU . 1033 A 140 
A 1034 1 n CYS . 1034 A 141 
A 1035 1 n LEU . 1035 A 142 
A 1036 1 n HIS . 1036 A 143 
A 1037 1 n SER . 1037 A 144 
A 1038 1 n PHE . 1038 A 145 
A 1039 1 n CYS . 1039 A 146 
A 1040 1 n LYS . 1040 A 147 
A 1041 1 n THR . 1041 A 148 
A 1042 1 n CYS . 1042 A 149 
A 1043 1 n ILE . 1043 A 150 
A 1044 1 n VAL . 1044 A 151 
A 1045 1 n ARG . 1045 A 152 
A 1046 1 n TYR . 1046 A 153 
A 1047 1 n LEU . 1047 A 154 
A 1048 1 n GLU . 1048 A 155 
A 1049 1 n THR . 1049 A 156 
A 1050 1 n SER . 1050 A 157 
A 1051 1 n LYS . 1051 A 158 
A 1052 1 n TYR . 1052 A 159 
A 1053 1 n CYS . 1053 A 160 
A 1054 1 n PRO . 1054 A 161 
A 1055 1 n ILE . 1055 A 162 
A 1056 1 n CYS . 1056 A 163 
A 1057 1 n ASP . 1057 A 164 
A 1058 1 n VAL . 1058 A 165 
A 1059 1 n GLN . 1059 A 166 
A 1060 1 n VAL . 1060 A 167 
A 1061 1 n HIS . 1061 A 168 
A 1062 1 n LYS . 1062 A 169 
A 1063 1 n THR . 1063 A 170 
A 1064 1 n ARG . 1064 A 171 
A 1065 1 n PRO . 1065 A 172 
A 1066 1 n LEU . 1066 A 173 
A 1067 1 n LEU . 1067 A 174 
A 1068 1 n ASN . 1068 A 175 
A 1069 1 n ILE . 1069 A 176 
A 1070 1 n ARG . 1070 A 177 
A 1071 1 n SER . 1071 A 178 
A 1072 1 n ASP . 1072 A 179 
A 1073 1 n LYS . 1073 A 180 
A 1074 1 n THR . 1074 A 181 
A 1075 1 n LEU . 1075 A 182 
A 1076 1 n GLN . 1076 A 183 
A 1077 1 n ASP . 1077 A 184 
A 1078 1 n ILE . 1078 A 185 
A 1079 1 n VAL . 1079 A 186 
A 1080 1 n TYR . 1080 A 187 
A 1081 1 n LYS . 1081 A 188 
A 1082 1 n LEU . 1082 A 189 
A 1083 1 n VAL . 1083 A 190 
A 1084 1 n PRO . 1084 A 191 
A 1085 1 n GLY . 1085 A 192 
A 1086 1 n LEU . 1086 A 193 
A 1087 1 n PHE . 1087 A 194 
A 1088 1 n LYS . 1088 A 195 
A 1089 1 n ASN . 1089 A 196 
A 1090 1 n GLU . 1090 A 197 
A 1091 1 n MET . 1091 A 198 
A 1092 1 n LYS . 1092 A 199 
A 1093 1 n ARG . 1093 A 200 
A 1094 1 n ARG . 1094 A 201 
A 1095 1 n ARG . 1095 A 202 
A 1096 1 n ASP . 1096 A 203 
A 1097 1 n PHE . 1097 A 204 
A 1098 1 n TYR . 1098 A 205 
A 1099 1 n ALA . 1099 A 206 
A 1100 1 n ALA . 1100 A 207 
A 1101 1 n HIS . 1101 A 208 
A 1102 1 n PRO . 1102 A 209 
A 1103 1 n SER . 1103 A 210 
A ?    1 n ALA . 1104 A 211 
#
_pdbx_struct_assembly.details            author_and_software_defined_assembly
_pdbx_struct_assembly.id                 1
_pdbx_struct_assembly.method_details     PISA
_pdbx_struct_assembly.oligomeric_count   1
_pdbx_struct_assembly.oligomeric_details monomeric
#
_pdbx_struct_assembly_gen.assembly_id     1
_pdbx_struct_assembly_gen.asym_id_list    A,B,C,D,E,F,G,H
_pdbx_struct_assembly_gen.oper_expression 1
#
_pdbx_struct_oper_list.id                 1
_pdbx_struct_oper_list.matrix[1][1]       1.0000000000
_pdbx_struct_oper_list.matrix[1][2]       0.0000000000
_pdbx_struct_oper_list.matrix[1][3]       0.0000000000
_pdbx_struct_oper_list.matrix[2][1]       0.0000000000
_pdbx_struct_oper_list.matrix[2][2]       1.0000000000
_pdbx_struct_oper_list.matrix[2][3]       0.0000000000
_pdbx_struct_oper_list.matrix[3][1]       0.0000000000
_pdbx_struct_oper_list.matrix[3][2]       0.0000000000
_pdbx_struct_oper_list.matrix[3][3]       1.0000000000
_pdbx_struct_oper_list.name               1_555
_pdbx_struct_oper_list.symmetry_operation x,y,z
_pdbx_struct_oper_list.type               "identity operation"
_pdbx_struct_oper_list.vector[1]          0.0000000000
_pdbx_struct_oper_list.vector[2]          0.0000000000
_pdbx_struct_oper_list.vector[3]          0.0000000000
#
_refine.ls_d_res_high 1.70
#
_software.classification other
_software.name           "DeepMind Structure Class"
_software.pdbx_ordinal   1
_software.version        2.0.0
#
_struct_asym.entity_id 1
_struct_asym.id        A
#
loop_
_atom_site.group_PDB
_atom_site.id
_atom_site.type_symbol
_atom_site.label_atom_id
_atom_site.label_alt_id
_atom_site.label_comp_id
_atom_site.label_asym_id
_atom_site.label_entity_id
_atom_site.label_seq_id
_atom_site.pdbx_PDB_ins_code
_atom_site.Cartn_x
_atom_site.Cartn_y
_atom_site.Cartn_z
_atom_site.occupancy
_atom_site.B_iso_or_equiv
_atom_site.auth_seq_id
_atom_site.auth_asym_id
_atom_site.pdbx_PDB_model_num
ATOM 1    N N   . PRO A 1 3   ? 6.694   4.499   20.539  1.00 66.70 12   A 1 
ATOM 2    C CA  . PRO A 1 3   ? 6.832   3.041   20.636  1.00 66.40 12   A 1 
ATOM 3    C C   . PRO A 1 3   ? 5.875   2.304   19.705  1.00 65.89 12   A 1 
ATOM 4    O O   . PRO A 1 3   ? 4.983   2.927   19.128  1.00 70.13 12   A 1 
ATOM 5    C CB  . PRO A 1 3   ? 6.498   2.752   22.104  1.00 67.92 12   A 1 
ATOM 6    C CG  . PRO A 1 3   ? 5.645   3.895   22.530  1.00 67.51 12   A 1 
ATOM 7    C CD  . PRO A 1 3   ? 6.164   5.087   21.782  1.00 69.64 12   A 1 
ATOM 8    N N   . LEU A 1 4   ? 6.065   0.988   19.575  1.00 63.00 13   A 1 
ATOM 9    C CA  . LEU A 1 4   ? 5.238   0.193   18.669  1.00 59.96 13   A 1 
ATOM 10   C C   . LEU A 1 4   ? 3.764   0.251   19.061  1.00 58.03 13   A 1 
ATOM 11   O O   . LEU A 1 4   ? 2.881   0.304   18.193  1.00 48.64 13   A 1 
ATOM 12   C CB  . LEU A 1 4   ? 5.734   -1.254  18.661  1.00 58.50 13   A 1 
ATOM 13   C CG  . LEU A 1 4   ? 5.256   -2.175  17.544  1.00 51.24 13   A 1 
ATOM 14   C CD1 . LEU A 1 4   ? 5.853   -1.743  16.207  1.00 47.75 13   A 1 
ATOM 15   C CD2 . LEU A 1 4   ? 5.630   -3.611  17.880  1.00 48.47 13   A 1 
ATOM 16   N N   . SER A 1 5   ? 3.483   0.251   20.368  1.00 51.26 14   A 1 
ATOM 17   C CA  . SER A 1 5   ? 2.102   0.258   20.840  1.00 52.51 14   A 1 
ATOM 18   C C   . SER A 1 5   ? 1.383   1.533   20.423  1.00 55.84 14   A 1 
ATOM 19   O O   . SER A 1 5   ? 0.185   1.509   20.117  1.00 51.48 14   A 1 
ATOM 20   C CB  . SER A 1 5   ? 2.075   0.104   22.361  1.00 56.60 14   A 1 
ATOM 21   O OG  . SER A 1 5   ? 3.043   -0.843  22.785  1.00 62.22 14   A 1 
ATOM 22   N N   . LYS A 1 6   ? 2.096   2.660   20.414  1.00 59.98 15   A 1 
ATOM 23   C CA  . LYS A 1 6   ? 1.483   3.916   20.002  1.00 60.98 15   A 1 
ATOM 24   C C   . LYS A 1 6   ? 1.344   3.994   18.488  1.00 52.89 15   A 1 
ATOM 25   O O   . LYS A 1 6   ? 0.328   4.484   17.982  1.00 53.25 15   A 1 
ATOM 26   C CB  . LYS A 1 6   ? 2.302   5.098   20.522  1.00 64.69 15   A 1 
ATOM 27   N N   . THR A 1 7   ? 2.355   3.512   17.756  1.00 37.71 16   A 1 
ATOM 28   C CA  . THR A 1 7   ? 2.318   3.579   16.299  1.00 37.24 16   A 1 
ATOM 29   C C   . THR A 1 7   ? 1.081   2.887   15.740  1.00 31.25 16   A 1 
ATOM 30   O O   . THR A 1 7   ? 0.473   3.375   14.781  1.00 36.51 16   A 1 
ATOM 31   C CB  . THR A 1 7   ? 3.589   2.962   15.705  1.00 40.42 16   A 1 
ATOM 32   O OG1 . THR A 1 7   ? 4.733   3.714   16.121  1.00 47.34 16   A 1 
ATOM 33   C CG2 . THR A 1 7   ? 3.533   2.960   14.183  1.00 39.50 16   A 1 
ATOM 34   N N   . TRP A 1 8   ? 0.672   1.762   16.329  1.00 27.88 17   A 1 
ATOM 35   C CA  . TRP A 1 8   ? -0.421  0.987   15.744  1.00 31.22 17   A 1 
ATOM 36   C C   . TRP A 1 8   ? -1.676  0.982   16.608  1.00 24.19 17   A 1 
ATOM 37   O O   . TRP A 1 8   ? -2.590  0.187   16.355  1.00 29.94 17   A 1 
ATOM 38   C CB  . TRP A 1 8   ? 0.058   -0.440  15.436  1.00 27.06 17   A 1 
ATOM 39   C CG  . TRP A 1 8   ? 1.230   -0.421  14.490  1.00 23.71 17   A 1 
ATOM 40   C CD1 . TRP A 1 8   ? 2.537   -0.676  14.794  1.00 27.26 17   A 1 
ATOM 41   C CD2 . TRP A 1 8   ? 1.201   -0.103  13.093  1.00 24.71 17   A 1 
ATOM 42   N NE1 . TRP A 1 8   ? 3.321   -0.545  13.672  1.00 26.72 17   A 1 
ATOM 43   C CE2 . TRP A 1 8   ? 2.524   -0.191  12.616  1.00 24.42 17   A 1 
ATOM 44   C CE3 . TRP A 1 8   ? 0.186   0.247   12.199  1.00 19.68 17   A 1 
ATOM 45   C CZ2 . TRP A 1 8   ? 2.853   0.063   11.295  1.00 23.77 17   A 1 
ATOM 46   C CZ3 . TRP A 1 8   ? 0.516   0.494   10.883  1.00 25.21 17   A 1 
ATOM 47   C CH2 . TRP A 1 8   ? 1.835   0.403   10.443  1.00 22.36 17   A 1 
ATOM 48   N N   . GLU A 1 9   ? -1.748  1.849   17.620  1.00 26.89 18   A 1 
ATOM 49   C CA  . GLU A 1 9   ? -2.990  2.028   18.361  1.00 29.58 18   A 1 
ATOM 50   C C   . GLU A 1 9   ? -4.076  2.530   17.421  1.00 26.51 18   A 1 
ATOM 51   O O   . GLU A 1 9   ? -3.844  3.432   16.614  1.00 28.65 18   A 1 
ATOM 52   C CB  . GLU A 1 9   ? -2.789  3.018   19.508  1.00 33.80 18   A 1 
ATOM 53   C CG  . GLU A 1 9   ? -4.070  3.331   20.274  1.00 44.65 18   A 1 
ATOM 54   C CD  . GLU A 1 9   ? -3.936  4.547   21.183  1.00 51.65 18   A 1 
ATOM 55   O OE1 . GLU A 1 9   ? -4.950  4.944   21.803  1.00 48.10 18   A 1 
ATOM 56   O OE2 . GLU A 1 9   ? -2.819  5.106   21.273  1.00 48.96 18   A 1 
ATOM 57   N N   . LEU A 1 10  ? -5.256  1.925   17.498  1.00 31.61 19   A 1 
ATOM 58   C CA  . LEU A 1 10  ? -6.349  2.319   16.618  1.00 26.55 19   A 1 
ATOM 59   C C   . LEU A 1 10  ? -7.195  3.387   17.300  1.00 24.52 19   A 1 
ATOM 60   O O   . LEU A 1 10  ? -7.458  3.309   18.504  1.00 27.87 19   A 1 
ATOM 61   C CB  . LEU A 1 10  ? -7.213  1.111   16.247  1.00 28.67 19   A 1 
ATOM 62   C CG  . LEU A 1 10  ? -6.505  -0.044  15.536  1.00 29.53 19   A 1 
ATOM 63   C CD1 . LEU A 1 10  ? -7.508  -1.044  14.979  1.00 30.33 19   A 1 
ATOM 64   C CD2 . LEU A 1 10  ? -5.616  0.488   14.414  1.00 28.84 19   A 1 
ATOM 65   N N   . SER A 1 11  ? -7.604  4.391   16.521  1.00 26.69 20   A 1 
ATOM 66   C CA  . SER A 1 11  ? -8.468  5.475   16.979  1.00 25.10 20   A 1 
ATOM 67   C C   . SER A 1 11  ? -9.890  4.982   17.182  1.00 24.95 20   A 1 
ATOM 68   O O   . SER A 1 11  ? -10.264 3.891   16.742  1.00 29.02 20   A 1 
ATOM 69   C CB  . SER A 1 11  ? -8.461  6.617   15.969  1.00 31.73 20   A 1 
ATOM 70   O OG  . SER A 1 11  ? -9.234  6.280   14.823  1.00 33.00 20   A 1 
ATOM 71   N N   . LEU A 1 12  ? -10.699 5.812   17.859  1.00 26.21 21   A 1 
ATOM 72   C CA  . LEU A 1 12  ? -12.113 5.498   18.002  1.00 26.49 21   A 1 
ATOM 73   C C   . LEU A 1 12  ? -12.758 5.306   16.638  1.00 24.73 21   A 1 
ATOM 74   O O   . LEU A 1 12  ? -13.531 4.359   16.437  1.00 27.57 21   A 1 
ATOM 75   C CB  . LEU A 1 12  ? -12.825 6.602   18.791  1.00 28.08 21   A 1 
ATOM 76   C CG  . LEU A 1 12  ? -12.610 6.586   20.306  1.00 31.53 21   A 1 
ATOM 77   C CD1 . LEU A 1 12  ? -13.437 7.686   20.941  1.00 31.83 21   A 1 
ATOM 78   C CD2 . LEU A 1 12  ? -12.953 5.222   20.929  1.00 31.56 21   A 1 
ATOM 79   N N   . TYR A 1 13  ? -12.422 6.170   15.677  1.00 23.74 22   A 1 
ATOM 80   C CA  . TYR A 1 13  ? -12.934 5.989   14.317  1.00 25.74 22   A 1 
ATOM 81   C C   . TYR A 1 13  ? -12.472 4.652   13.753  1.00 22.60 22   A 1 
ATOM 82   O O   . TYR A 1 13  ? -13.266 3.882   13.198  1.00 22.09 22   A 1 
ATOM 83   C CB  . TYR A 1 13  ? -12.472 7.119   13.386  1.00 23.87 22   A 1 
ATOM 84   C CG  . TYR A 1 13  ? -12.799 6.766   11.946  1.00 21.38 22   A 1 
ATOM 85   C CD1 . TYR A 1 13  ? -14.108 6.851   11.478  1.00 23.03 22   A 1 
ATOM 86   C CD2 . TYR A 1 13  ? -11.819 6.284   11.079  1.00 21.06 22   A 1 
ATOM 87   C CE1 . TYR A 1 13  ? -14.430 6.489   10.168  1.00 21.47 22   A 1 
ATOM 88   C CE2 . TYR A 1 13  ? -12.124 5.920   9.769   1.00 22.51 22   A 1 
ATOM 89   C CZ  . TYR A 1 13  ? -13.438 6.018   9.330   1.00 22.32 22   A 1 
ATOM 90   O OH  . TYR A 1 13  ? -13.751 5.645   8.047   1.00 20.36 22   A 1 
ATOM 91   N N   . GLU A 1 14  ? -11.191 4.355   13.917  1.00 24.66 23   A 1 
ATOM 92   C CA  . GLU A 1 14  ? -10.622 3.160   13.303  1.00 21.50 23   A 1 
ATOM 93   C C   . GLU A 1 14  ? -11.221 1.890   13.887  1.00 26.67 23   A 1 
ATOM 94   O O   . GLU A 1 14  ? -11.405 0.907   13.159  1.00 22.94 23   A 1 
ATOM 95   C CB  . GLU A 1 14  ? -9.104  3.181   13.447  1.00 25.92 23   A 1 
ATOM 96   C CG  . GLU A 1 14  ? -8.456  4.227   12.541  1.00 22.09 23   A 1 
ATOM 97   C CD  . GLU A 1 14  ? -6.965  4.419   12.766  1.00 29.80 23   A 1 
ATOM 98   O OE1 . GLU A 1 14  ? -6.522  4.458   13.930  1.00 31.49 23   A 1 
ATOM 99   O OE2 . GLU A 1 14  ? -6.229  4.551   11.763  1.00 30.01 23   A 1 
ATOM 100  N N   . LEU A 1 15  ? -11.567 1.901   15.181  1.00 23.18 24   A 1 
ATOM 101  C CA  . LEU A 1 15  ? -12.133 0.717   15.815  1.00 22.90 24   A 1 
ATOM 102  C C   . LEU A 1 15  ? -13.489 0.349   15.249  1.00 30.49 24   A 1 
ATOM 103  O O   . LEU A 1 15  ? -13.881 -0.818  15.335  1.00 31.51 24   A 1 
ATOM 104  C CB  . LEU A 1 15  ? -12.260 0.931   17.326  1.00 38.52 24   A 1 
ATOM 105  C CG  . LEU A 1 15  ? -11.218 0.306   18.248  1.00 36.43 24   A 1 
ATOM 106  C CD1 . LEU A 1 15  ? -11.765 0.263   19.691  1.00 31.73 24   A 1 
ATOM 107  C CD2 . LEU A 1 15  ? -10.755 -1.080  17.780  1.00 36.50 24   A 1 
ATOM 108  N N   . GLN A 1 16  ? -14.214 1.311   14.670  1.00 22.06 25   A 1 
ATOM 109  C CA  . GLN A 1 16  ? -15.556 1.072   14.163  1.00 26.54 25   A 1 
ATOM 110  C C   . GLN A 1 16  ? -15.650 1.235   12.650  1.00 28.23 25   A 1 
ATOM 111  O O   . GLN A 1 16  ? -16.759 1.189   12.102  1.00 23.63 25   A 1 
ATOM 112  C CB  . GLN A 1 16  ? -16.558 2.002   14.851  1.00 33.07 25   A 1 
ATOM 113  C CG  . GLN A 1 16  ? -16.291 3.496   14.657  1.00 28.33 25   A 1 
ATOM 114  C CD  . GLN A 1 16  ? -16.932 4.055   13.395  1.00 29.13 25   A 1 
ATOM 115  O OE1 . GLN A 1 16  ? -18.160 4.161   13.298  1.00 31.58 25   A 1 
ATOM 116  N NE2 . GLN A 1 16  ? -16.099 4.421   12.421  1.00 24.98 25   A 1 
ATOM 117  N N   . ARG A 1 17  ? -14.526 1.406   11.959  1.00 25.84 26   A 1 
ATOM 118  C CA  . ARG A 1 17  ? -14.621 1.690   10.532  1.00 21.30 26   A 1 
ATOM 119  C C   . ARG A 1 17  ? -15.107 0.451   9.795   1.00 22.85 26   A 1 
ATOM 120  O O   . ARG A 1 17  ? -14.964 -0.685  10.269  1.00 22.18 26   A 1 
ATOM 121  C CB  . ARG A 1 17  ? -13.292 2.209   9.976   1.00 26.12 26   A 1 
ATOM 122  C CG  . ARG A 1 17  ? -12.166 1.197   9.868   1.00 26.60 26   A 1 
ATOM 123  C CD  . ARG A 1 17  ? -11.039 1.676   8.904   1.00 31.86 26   A 1 
ATOM 124  N NE  . ARG A 1 17  ? -11.477 1.567   7.516   1.00 30.62 26   A 1 
ATOM 125  C CZ  . ARG A 1 17  ? -11.158 0.586   6.670   1.00 19.06 26   A 1 
ATOM 126  N NH1 . ARG A 1 17  ? -10.344 -0.419  7.010   1.00 16.75 26   A 1 
ATOM 127  N NH2 . ARG A 1 17  ? -11.670 0.619   5.454   1.00 19.08 26   A 1 
ATOM 128  N N   . THR A 1 18  ? -15.756 0.687   8.662   1.00 19.95 27   A 1 
ATOM 129  C CA  . THR A 1 18  ? -16.363 -0.346  7.842   1.00 23.13 27   A 1 
ATOM 130  C C   . THR A 1 18  ? -15.792 -0.203  6.438   1.00 16.20 27   A 1 
ATOM 131  O O   . THR A 1 18  ? -15.205 0.833   6.112   1.00 16.08 27   A 1 
ATOM 132  C CB  . THR A 1 18  ? -17.897 -0.223  7.829   1.00 23.92 27   A 1 
ATOM 133  O OG1 . THR A 1 18  ? -18.268 1.065   7.353   1.00 24.62 27   A 1 
ATOM 134  C CG2 . THR A 1 18  ? -18.470 -0.413  9.235   1.00 28.29 27   A 1 
ATOM 135  N N   . PRO A 1 19  ? -15.890 -1.231  5.603   1.00 18.28 28   A 1 
ATOM 136  C CA  . PRO A 1 19  ? -15.154 -1.196  4.333   1.00 15.38 28   A 1 
ATOM 137  C C   . PRO A 1 19  ? -15.690 -0.140  3.373   1.00 14.90 28   A 1 
ATOM 138  O O   . PRO A 1 19  ? -16.852 0.284   3.438   1.00 17.51 28   A 1 
ATOM 139  C CB  . PRO A 1 19  ? -15.350 -2.612  3.767   1.00 19.37 28   A 1 
ATOM 140  C CG  . PRO A 1 19  ? -15.875 -3.429  4.923   1.00 25.01 28   A 1 
ATOM 141  C CD  . PRO A 1 19  ? -16.602 -2.509  5.793   1.00 23.36 28   A 1 
ATOM 142  N N   . GLN A 1 20  ? -14.802 0.308   2.483   1.00 13.36 29   A 1 
ATOM 143  C CA  . GLN A 1 20  ? -15.173 1.138   1.344   1.00 13.34 29   A 1 
ATOM 144  C C   . GLN A 1 20  ? -15.469 0.173   0.205   1.00 17.40 29   A 1 
ATOM 145  O O   . GLN A 1 20  ? -14.553 -0.453  -0.338  1.00 14.93 29   A 1 
ATOM 146  C CB  . GLN A 1 20  ? -14.055 2.114   0.970   1.00 20.49 29   A 1 
ATOM 147  C CG  . GLN A 1 20  ? -13.916 3.299   1.923   1.00 20.25 29   A 1 
ATOM 148  C CD  . GLN A 1 20  ? -15.016 4.329   1.745   1.00 20.14 29   A 1 
ATOM 149  O OE1 . GLN A 1 20  ? -15.793 4.271   0.787   1.00 19.34 29   A 1 
ATOM 150  N NE2 . GLN A 1 20  ? -15.077 5.295   2.661   1.00 18.73 29   A 1 
ATOM 151  N N   . GLU A 1 21  ? -16.754 0.017   -0.126  1.00 15.99 30   A 1 
ATOM 152  C CA  . GLU A 1 21  ? -17.159 -1.053  -1.023  1.00 15.14 30   A 1 
ATOM 153  C C   . GLU A 1 21  ? -16.699 -0.774  -2.450  1.00 13.46 30   A 1 
ATOM 154  O O   . GLU A 1 21  ? -16.583 0.376   -2.875  1.00 15.72 30   A 1 
ATOM 155  C CB  . GLU A 1 21  ? -18.678 -1.212  -0.998  1.00 20.78 30   A 1 
ATOM 156  C CG  . GLU A 1 21  ? -19.216 -1.508  0.360   1.00 31.15 30   A 1 
ATOM 157  C CD  . GLU A 1 21  ? -19.304 -2.975  0.625   1.00 46.40 30   A 1 
ATOM 158  O OE1 . GLU A 1 21  ? -20.451 -3.473  0.705   1.00 49.10 30   A 1 
ATOM 159  O OE2 . GLU A 1 21  ? -18.244 -3.628  0.755   1.00 47.86 30   A 1 
ATOM 160  N N   . ALA A 1 22  ? -16.418 -1.853  -3.181  1.00 16.39 31   A 1 
ATOM 161  C CA  . ALA A 1 22  ? -15.894 -1.738  -4.540  1.00 19.36 31   A 1 
ATOM 162  C C   . ALA A 1 22  ? -16.916 -1.122  -5.486  1.00 14.90 31   A 1 
ATOM 163  O O   . ALA A 1 22  ? -18.135 -1.287  -5.317  1.00 15.15 31   A 1 
ATOM 164  C CB  . ALA A 1 22  ? -15.504 -3.117  -5.076  1.00 19.54 31   A 1 
ATOM 165  N N   . ILE A 1 23  ? -16.407 -0.440  -6.513  1.00 14.23 32   A 1 
ATOM 166  C CA  . ILE A 1 23  ? -17.226 0.053   -7.618  1.00 14.33 32   A 1 
ATOM 167  C C   . ILE A 1 23  ? -17.289 -1.061  -8.652  1.00 14.98 32   A 1 
ATOM 168  O O   . ILE A 1 23  ? -16.259 -1.461  -9.200  1.00 15.13 32   A 1 
ATOM 169  C CB  . ILE A 1 23  ? -16.642 1.337   -8.237  1.00 14.03 32   A 1 
ATOM 170  C CG1 . ILE A 1 23  ? -16.595 2.488   -7.222  1.00 18.15 32   A 1 
ATOM 171  C CG2 . ILE A 1 23  ? -17.474 1.765   -9.459  1.00 14.88 32   A 1 
ATOM 172  C CD1 . ILE A 1 23  ? -15.702 3.635   -7.679  1.00 16.21 32   A 1 
ATOM 173  N N   . THR A 1 24  ? -18.480 -1.593  -8.900  1.00 15.91 33   A 1 
ATOM 174  C CA  . THR A 1 24  ? -18.595 -2.712  -9.830  1.00 17.43 33   A 1 
ATOM 175  C C   . THR A 1 24  ? -19.615 -2.438  -10.925 1.00 17.86 33   A 1 
ATOM 176  O O   . THR A 1 24  ? -20.117 -3.386  -11.547 1.00 20.49 33   A 1 
ATOM 177  C CB  . THR A 1 24  ? -18.939 -4.005  -9.086  1.00 17.19 33   A 1 
ATOM 178  O OG1 . THR A 1 24  ? -20.191 -3.852  -8.396  1.00 17.61 33   A 1 
ATOM 179  C CG2 . THR A 1 24  ? -17.842 -4.311  -8.078  1.00 22.27 33   A 1 
ATOM 180  N N   . ASP A 1 25  ? -19.932 -1.165  -11.179 1.00 17.77 34   A 1 
ATOM 181  C CA  . ASP A 1 25  ? -21.055 -0.802  -12.042 1.00 19.92 34   A 1 
ATOM 182  C C   . ASP A 1 25  ? -20.701 -0.584  -13.514 1.00 34.71 34   A 1 
ATOM 183  O O   . ASP A 1 25  ? -21.582 -0.183  -14.283 1.00 37.40 34   A 1 
ATOM 184  C CB  . ASP A 1 25  ? -21.750 0.463   -11.517 1.00 24.39 34   A 1 
ATOM 185  C CG  . ASP A 1 25  ? -20.838 1.697   -11.511 1.00 20.18 34   A 1 
ATOM 186  O OD1 . ASP A 1 25  ? -19.700 1.661   -12.038 1.00 22.85 34   A 1 
ATOM 187  O OD2 . ASP A 1 25  ? -21.268 2.729   -10.945 1.00 22.65 34   A 1 
ATOM 188  N N   . GLY A 1 26  ? -19.467 -0.834  -13.933 1.00 30.32 35   A 1 
ATOM 189  C CA  . GLY A 1 26  ? -19.096 -0.575  -15.317 1.00 30.29 35   A 1 
ATOM 190  C C   . GLY A 1 26  ? -18.313 0.702   -15.540 1.00 27.54 35   A 1 
ATOM 191  O O   . GLY A 1 26  ? -17.990 1.023   -16.695 1.00 28.20 35   A 1 
ATOM 192  N N   . LEU A 1 27  ? -17.988 1.430   -14.476 1.00 19.42 36   A 1 
ATOM 193  C CA  . LEU A 1 27  ? -17.218 2.660   -14.589 1.00 17.62 36   A 1 
ATOM 194  C C   . LEU A 1 27  ? -15.889 2.422   -15.290 1.00 17.47 36   A 1 
ATOM 195  O O   . LEU A 1 27  ? -15.182 1.448   -15.016 1.00 16.97 36   A 1 
ATOM 196  C CB  . LEU A 1 27  ? -16.952 3.247   -13.194 1.00 18.40 36   A 1 
ATOM 197  C CG  . LEU A 1 27  ? -15.928 4.376   -13.128 1.00 22.71 36   A 1 
ATOM 198  C CD1 . LEU A 1 27  ? -16.507 5.638   -13.731 1.00 29.18 36   A 1 
ATOM 199  C CD2 . LEU A 1 27  ? -15.505 4.620   -11.692 1.00 26.44 36   A 1 
ATOM 200  N N   . GLU A 1 28  ? -15.559 3.314   -16.216 1.00 17.94 37   A 1 
ATOM 201  C CA  . GLU A 1 28  ? -14.256 3.324   -16.861 1.00 20.60 37   A 1 
ATOM 202  C C   . GLU A 1 28  ? -13.517 4.572   -16.421 1.00 26.95 37   A 1 
ATOM 203  O O   . GLU A 1 28  ? -14.096 5.658   -16.343 1.00 30.89 37   A 1 
ATOM 204  C CB  . GLU A 1 28  ? -14.385 3.292   -18.391 1.00 20.22 37   A 1 
ATOM 205  C CG  . GLU A 1 28  ? -15.174 2.122   -18.896 1.00 29.10 37   A 1 
ATOM 206  C CD  . GLU A 1 28  ? -15.739 2.353   -20.284 1.00 42.77 37   A 1 
ATOM 207  O OE1 . GLU A 1 28  ? -15.479 3.433   -20.861 1.00 41.42 37   A 1 
ATOM 208  O OE2 . GLU A 1 28  ? -16.446 1.455   -20.792 1.00 44.10 37   A 1 
ATOM 209  N N   . ILE A 1 29  ? -12.251 4.424   -16.107 1.00 21.11 38   A 1 
ATOM 210  C CA  . ILE A 1 29  ? -11.471 5.571   -15.741 1.00 23.94 38   A 1 
ATOM 211  C C   . ILE A 1 29  ? -10.668 6.011   -16.953 1.00 31.23 38   A 1 
ATOM 212  O O   . ILE A 1 29  ? -10.411 5.243   -17.888 1.00 27.24 38   A 1 
ATOM 213  C CB  . ILE A 1 29  ? -10.574 5.284   -14.526 1.00 31.87 38   A 1 
ATOM 214  C CG1 . ILE A 1 29  ? -9.595  4.172   -14.851 1.00 27.08 38   A 1 
ATOM 215  C CG2 . ILE A 1 29  ? -11.443 4.924   -13.305 1.00 32.53 38   A 1 
ATOM 216  C CD1 . ILE A 1 29  ? -8.299  4.309   -14.092 1.00 32.14 38   A 1 
ATOM 217  N N   . VAL A 1 30  ? -10.287 7.280   -16.947 1.00 24.83 39   A 1 
ATOM 218  C CA  . VAL A 1 30  ? -9.616  7.908   -18.074 1.00 24.36 39   A 1 
ATOM 219  C C   . VAL A 1 30  ? -8.116  7.879   -17.817 1.00 23.73 39   A 1 
ATOM 220  O O   . VAL A 1 30  ? -7.661  8.211   -16.715 1.00 31.53 39   A 1 
ATOM 221  C CB  . VAL A 1 30  ? -10.125 9.344   -18.286 1.00 30.54 39   A 1 
ATOM 222  C CG1 . VAL A 1 30  ? -9.467  9.958   -19.504 1.00 37.81 39   A 1 
ATOM 223  C CG2 . VAL A 1 30  ? -11.659 9.347   -18.430 1.00 29.48 39   A 1 
ATOM 224  N N   . VAL A 1 31  ? -7.355  7.424   -18.808 1.00 29.50 40   A 1 
ATOM 225  C CA  . VAL A 1 31  ? -5.896  7.406   -18.759 1.00 28.27 40   A 1 
ATOM 226  C C   . VAL A 1 31  ? -5.386  8.346   -19.842 1.00 36.34 40   A 1 
ATOM 227  O O   . VAL A 1 31  ? -5.773  8.225   -21.011 1.00 37.93 40   A 1 
ATOM 228  C CB  . VAL A 1 31  ? -5.327  5.989   -18.956 1.00 32.00 40   A 1 
ATOM 229  C CG1 . VAL A 1 31  ? -3.795  6.011   -18.891 1.00 30.41 40   A 1 
ATOM 230  C CG2 . VAL A 1 31  ? -5.900  5.034   -17.922 1.00 34.98 40   A 1 
ATOM 231  N N   . SER A 1 32  ? -4.546  9.281   -19.456 1.00 40.91 41   A 1 
ATOM 232  C CA  . SER A 1 32  ? -4.110  10.269  -20.424 1.00 41.60 41   A 1 
ATOM 233  C C   . SER A 1 32  ? -2.995  9.705   -21.299 1.00 47.23 41   A 1 
ATOM 234  O O   . SER A 1 32  ? -2.185  8.895   -20.839 1.00 45.99 41   A 1 
ATOM 235  C CB  . SER A 1 32  ? -3.619  11.528  -19.718 1.00 54.63 41   A 1 
ATOM 236  O OG  . SER A 1 32  ? -2.871  12.355  -20.601 1.00 58.99 41   A 1 
ATOM 237  N N   . PRO A 1 33  ? -2.938  10.114  -22.567 1.00 41.65 42   A 1 
ATOM 238  C CA  . PRO A 1 33  ? -1.791  9.741   -23.397 1.00 51.17 42   A 1 
ATOM 239  C C   . PRO A 1 33  ? -0.550  10.517  -22.978 1.00 49.09 42   A 1 
ATOM 240  O O   . PRO A 1 33  ? -0.621  11.700  -22.634 1.00 53.43 42   A 1 
ATOM 241  C CB  . PRO A 1 33  ? -2.244  10.113  -24.816 1.00 51.04 42   A 1 
ATOM 242  C CG  . PRO A 1 33  ? -3.224  11.223  -24.612 1.00 46.09 42   A 1 
ATOM 243  C CD  . PRO A 1 33  ? -3.936  10.897  -23.317 1.00 46.83 42   A 1 
ATOM 244  N N   . ARG A 1 34  ? 0.587   9.827   -22.983 1.00 47.25 43   A 1 
ATOM 245  C CA  . ARG A 1 34  ? 1.891   10.450  -22.747 1.00 58.11 43   A 1 
ATOM 246  C C   . ARG A 1 34  ? 1.939   11.206  -21.416 1.00 49.17 43   A 1 
ATOM 247  O O   . ARG A 1 34  ? 2.502   12.299  -21.314 1.00 47.64 43   A 1 
ATOM 248  C CB  . ARG A 1 34  ? 2.271   11.362  -23.915 1.00 66.72 43   A 1 
ATOM 249  C CG  . ARG A 1 34  ? 2.319   10.640  -25.256 1.00 67.71 43   A 1 
ATOM 250  C CD  . ARG A 1 34  ? 2.172   11.608  -26.415 1.00 70.96 43   A 1 
ATOM 251  N NE  . ARG A 1 34  ? 0.971   12.432  -26.294 1.00 73.46 43   A 1 
ATOM 252  C CZ  . ARG A 1 34  ? 0.983   13.730  -26.007 1.00 72.44 43   A 1 
ATOM 253  N NH1 . ARG A 1 34  ? 2.139   14.353  -25.807 1.00 71.28 43   A 1 
ATOM 254  N NH2 . ARG A 1 34  ? -0.159  14.402  -25.917 1.00 71.15 43   A 1 
ATOM 255  N N   . SER A 1 35  ? 1.333   10.627  -20.386 1.00 28.36 44   A 1 
ATOM 256  C CA  . SER A 1 35  ? 1.588   11.050  -19.016 1.00 23.06 44   A 1 
ATOM 257  C C   . SER A 1 35  ? 1.464   9.829   -18.120 1.00 27.89 44   A 1 
ATOM 258  O O   . SER A 1 35  ? 0.712   8.899   -18.425 1.00 26.41 44   A 1 
ATOM 259  C CB  . SER A 1 35  ? 0.631   12.154  -18.565 1.00 30.58 44   A 1 
ATOM 260  O OG  . SER A 1 35  ? -0.444  11.614  -17.832 1.00 36.91 44   A 1 
ATOM 261  N N   . LEU A 1 36  ? 2.214   9.836   -17.018 1.00 15.22 45   A 1 
ATOM 262  C CA  . LEU A 1 36  ? 2.222   8.739   -16.059 1.00 16.24 45   A 1 
ATOM 263  C C   . LEU A 1 36  ? 1.693   9.217   -14.712 1.00 24.80 45   A 1 
ATOM 264  O O   . LEU A 1 36  ? 1.770   10.401  -14.386 1.00 17.46 45   A 1 
ATOM 265  C CB  . LEU A 1 36  ? 3.639   8.175   -15.865 1.00 19.97 45   A 1 
ATOM 266  C CG  . LEU A 1 36  ? 4.384   7.660   -17.098 1.00 23.81 45   A 1 
ATOM 267  C CD1 . LEU A 1 36  ? 5.856   7.414   -16.752 1.00 22.59 45   A 1 
ATOM 268  C CD2 . LEU A 1 36  ? 3.716   6.370   -17.560 1.00 26.65 45   A 1 
ATOM 269  N N   . HIS A 1 37  ? 1.115   8.301   -13.939 1.00 18.62 46   A 1 
ATOM 270  C CA  . HIS A 1 37  ? 0.954   8.565   -12.515 1.00 16.43 46   A 1 
ATOM 271  C C   . HIS A 1 37  ? 2.310   8.415   -11.862 1.00 15.15 46   A 1 
ATOM 272  O O   . HIS A 1 37  ? 2.996   7.414   -12.083 1.00 18.28 46   A 1 
ATOM 273  C CB  . HIS A 1 37  ? -0.039  7.594   -11.881 1.00 21.56 46   A 1 
ATOM 274  C CG  . HIS A 1 37  ? -1.430  7.743   -12.400 1.00 26.17 46   A 1 
ATOM 275  N ND1 . HIS A 1 37  ? -1.987  6.860   -13.299 1.00 29.76 46   A 1 
ATOM 276  C CD2 . HIS A 1 37  ? -2.365  8.693   -12.173 1.00 27.87 46   A 1 
ATOM 277  C CE1 . HIS A 1 37  ? -3.216  7.247   -13.586 1.00 24.97 46   A 1 
ATOM 278  N NE2 . HIS A 1 37  ? -3.470  8.356   -12.916 1.00 35.62 46   A 1 
ATOM 279  N N   . SER A 1 38  ? 2.726   9.417   -11.078 1.00 18.19 47   A 1 
ATOM 280  C CA  . SER A 1 38  ? 4.112   9.373   -10.624 1.00 17.02 47   A 1 
ATOM 281  C C   . SER A 1 38  ? 4.372   8.182   -9.709  1.00 13.68 47   A 1 
ATOM 282  O O   . SER A 1 38  ? 5.508   7.704   -9.644  1.00 15.89 47   A 1 
ATOM 283  C CB  . SER A 1 38  ? 4.510   10.695  -9.947  1.00 34.27 47   A 1 
ATOM 284  O OG  . SER A 1 38  ? 4.041   10.787  -8.624  1.00 29.86 47   A 1 
ATOM 285  N N   . GLU A 1 39  ? 3.346   7.660   -9.034  1.00 11.76 48   A 1 
ATOM 286  C CA  . GLU A 1 39  ? 3.551   6.462   -8.226  1.00 11.37 48   A 1 
ATOM 287  C C   . GLU A 1 39  ? 3.940   5.244   -9.060  1.00 13.47 48   A 1 
ATOM 288  O O   . GLU A 1 39  ? 4.484   4.287   -8.509  1.00 13.19 48   A 1 
ATOM 289  C CB  . GLU A 1 39  ? 2.291   6.141   -7.416  1.00 13.88 48   A 1 
ATOM 290  C CG  . GLU A 1 39  ? 2.021   7.121   -6.295  1.00 16.45 48   A 1 
ATOM 291  C CD  . GLU A 1 39  ? 1.382   8.428   -6.774  1.00 22.26 48   A 1 
ATOM 292  O OE1 . GLU A 1 39  ? 0.959   8.523   -7.957  1.00 19.64 48   A 1 
ATOM 293  O OE2 . GLU A 1 39  ? 1.312   9.365   -5.947  1.00 23.26 48   A 1 
ATOM 294  N N   . LEU A 1 40  ? 3.666   5.253   -10.359 1.00 10.37 49   A 1 
ATOM 295  C CA  . LEU A 1 40  ? 3.951   4.132   -11.247 1.00 12.43 49   A 1 
ATOM 296  C C   . LEU A 1 40  ? 5.204   4.388   -12.079 1.00 14.03 49   A 1 
ATOM 297  O O   . LEU A 1 40  ? 5.512   3.613   -13.007 1.00 13.71 49   A 1 
ATOM 298  C CB  . LEU A 1 40  ? 2.736   3.860   -12.142 1.00 12.20 49   A 1 
ATOM 299  C CG  . LEU A 1 40  ? 1.482   3.522   -11.328 1.00 12.02 49   A 1 
ATOM 300  C CD1 . LEU A 1 40  ? 0.267   3.277   -12.264 1.00 15.18 49   A 1 
ATOM 301  C CD2 . LEU A 1 40  ? 1.759   2.294   -10.426 1.00 11.78 49   A 1 
ATOM 302  N N   . MET A 1 41  ? 5.911   5.484   -11.787 1.00 11.75 50   A 1 
ATOM 303  C CA  . MET A 1 41  ? 7.118   5.876   -12.510 1.00 11.78 50   A 1 
ATOM 304  C C   . MET A 1 41  ? 8.352   5.513   -11.690 1.00 14.40 50   A 1 
ATOM 305  O O   . MET A 1 41  ? 8.389   5.729   -10.472 1.00 13.84 50   A 1 
ATOM 306  C CB  . MET A 1 41  ? 7.110   7.383   -12.796 1.00 11.91 50   A 1 
ATOM 307  C CG  . MET A 1 41  ? 8.374   7.840   -13.565 1.00 14.13 50   A 1 
ATOM 308  S SD  . MET A 1 41  ? 8.403   9.616   -13.782 1.00 17.67 50   A 1 
ATOM 309  C CE  . MET A 1 41  ? 8.916   10.120  -12.130 1.00 23.39 50   A 1 
ATOM 310  N N   . CYS A 1 42  ? 9.360   4.940   -12.357 1.00 12.32 51   A 1 
ATOM 311  C CA  . CYS A 1 42  ? 10.666  4.769   -11.720 1.00 12.40 51   A 1 
ATOM 312  C C   . CYS A 1 42  ? 11.343  6.127   -11.562 1.00 15.61 51   A 1 
ATOM 313  O O   . CYS A 1 42  ? 11.503  6.850   -12.548 1.00 13.84 51   A 1 
ATOM 314  C CB  . CYS A 1 42  ? 11.558  3.856   -12.559 1.00 12.07 51   A 1 
ATOM 315  S SG  . CYS A 1 42  ? 13.229  3.605   -11.862 1.00 13.91 51   A 1 
ATOM 316  N N   . PRO A 1 43  ? 11.786  6.499   -10.357 1.00 13.31 52   A 1 
ATOM 317  C CA  . PRO A 1 43  ? 12.423  7.805   -10.192 1.00 16.96 52   A 1 
ATOM 318  C C   . PRO A 1 43  ? 13.866  7.833   -10.649 1.00 17.66 52   A 1 
ATOM 319  O O   . PRO A 1 43  ? 14.469  8.915   -10.633 1.00 19.72 52   A 1 
ATOM 320  C CB  . PRO A 1 43  ? 12.314  8.056   -8.678  1.00 19.39 52   A 1 
ATOM 321  C CG  . PRO A 1 43  ? 12.363  6.705   -8.087  1.00 22.39 52   A 1 
ATOM 322  C CD  . PRO A 1 43  ? 11.639  5.785   -9.080  1.00 14.05 52   A 1 
ATOM 323  N N   . ILE A 1 44  ? 14.447  6.698   -11.042 1.00 15.25 53   A 1 
ATOM 324  C CA  . ILE A 1 44  ? 15.814  6.707   -11.566 1.00 14.57 53   A 1 
ATOM 325  C C   . ILE A 1 44  ? 15.818  6.938   -13.074 1.00 19.40 53   A 1 
ATOM 326  O O   . ILE A 1 44  ? 16.456  7.872   -13.565 1.00 20.64 53   A 1 
ATOM 327  C CB  . ILE A 1 44  ? 16.549  5.404   -11.171 1.00 15.85 53   A 1 
ATOM 328  C CG1 . ILE A 1 44  ? 16.657  5.311   -9.637  1.00 18.73 53   A 1 
ATOM 329  C CG2 . ILE A 1 44  ? 17.946  5.346   -11.811 1.00 17.83 53   A 1 
ATOM 330  C CD1 . ILE A 1 44  ? 17.161  3.989   -9.109  1.00 21.66 53   A 1 
ATOM 331  N N   . CYS A 1 45  ? 15.065  6.130   -13.833 1.00 16.74 54   A 1 
ATOM 332  C CA  . CYS A 1 45  ? 15.058  6.250   -15.286 1.00 16.54 54   A 1 
ATOM 333  C C   . CYS A 1 45  ? 13.928  7.124   -15.812 1.00 16.77 54   A 1 
ATOM 334  O O   . CYS A 1 45  ? 13.989  7.551   -16.975 1.00 17.95 54   A 1 
ATOM 335  C CB  . CYS A 1 45  ? 14.969  4.862   -15.932 1.00 15.34 54   A 1 
ATOM 336  S SG  . CYS A 1 45  ? 13.394  3.990   -15.696 1.00 16.17 54   A 1 
ATOM 337  N N   . LEU A 1 46  ? 12.914  7.390   -14.979 1.00 14.93 55   A 1 
ATOM 338  C CA  . LEU A 1 46  ? 11.752  8.242   -15.264 1.00 15.83 55   A 1 
ATOM 339  C C   . LEU A 1 46  ? 10.805  7.623   -16.289 1.00 17.32 55   A 1 
ATOM 340  O O   . LEU A 1 46  ? 9.956   8.324   -16.867 1.00 22.13 55   A 1 
ATOM 341  C CB  . LEU A 1 46  ? 12.171  9.652   -15.698 1.00 20.22 55   A 1 
ATOM 342  C CG  . LEU A 1 46  ? 13.204  10.285  -14.752 1.00 20.52 55   A 1 
ATOM 343  C CD1 . LEU A 1 46  ? 13.678  11.636  -15.267 1.00 22.48 55   A 1 
ATOM 344  C CD2 . LEU A 1 46  ? 12.621  10.396  -13.338 1.00 23.48 55   A 1 
ATOM 345  N N   . ASP A 1 47  ? 10.937  6.324   -16.540 1.00 18.68 56   A 1 
ATOM 346  C CA  . ASP A 1 47  ? 9.960   5.570   -17.321 1.00 16.32 56   A 1 
ATOM 347  C C   . ASP A 1 47  ? 9.029   4.827   -16.383 1.00 15.83 56   A 1 
ATOM 348  O O   . ASP A 1 47  ? 9.243   4.786   -15.173 1.00 17.16 56   A 1 
ATOM 349  C CB  . ASP A 1 47  ? 10.658  4.571   -18.252 1.00 17.00 56   A 1 
ATOM 350  C CG  . ASP A 1 47  ? 11.330  5.238   -19.430 1.00 36.33 56   A 1 
ATOM 351  O OD1 . ASP A 1 47  ? 10.835  6.292   -19.878 1.00 37.54 56   A 1 
ATOM 352  O OD2 . ASP A 1 47  ? 12.356  4.704   -19.907 1.00 44.23 56   A 1 
ATOM 353  N N   . MET A 1 48  ? 7.976   4.226   -16.954 1.00 15.02 57   A 1 
ATOM 354  C CA  . MET A 1 48  ? 7.122   3.385   -16.133 1.00 14.72 57   A 1 
ATOM 355  C C   . MET A 1 48  ? 7.938   2.235   -15.551 1.00 15.37 57   A 1 
ATOM 356  O O   . MET A 1 48  ? 8.865   1.724   -16.190 1.00 15.80 57   A 1 
ATOM 357  C CB  . MET A 1 48  ? 5.927   2.860   -16.951 1.00 22.96 57   A 1 
ATOM 358  C CG  . MET A 1 48  ? 6.198   1.691   -17.863 1.00 30.25 57   A 1 
ATOM 359  S SD  . MET A 1 48  ? 4.698   1.305   -18.833 1.00 38.16 57   A 1 
ATOM 360  C CE  . MET A 1 48  ? 4.433   2.880   -19.651 1.00 36.50 57   A 1 
ATOM 361  N N   . LEU A 1 49  ? 7.627   1.874   -14.310 1.00 13.60 58   A 1 
ATOM 362  C CA  . LEU A 1 49  ? 8.337   0.794   -13.629 1.00 11.94 58   A 1 
ATOM 363  C C   . LEU A 1 49  ? 8.316   -0.481  -14.462 1.00 12.62 58   A 1 
ATOM 364  O O   . LEU A 1 49  ? 7.287   -0.853  -15.047 1.00 16.34 58   A 1 
ATOM 365  C CB  . LEU A 1 49  ? 7.702   0.529   -12.250 1.00 12.09 58   A 1 
ATOM 366  C CG  . LEU A 1 49  ? 7.793   1.627   -11.184 1.00 13.58 58   A 1 
ATOM 367  C CD1 . LEU A 1 49  ? 6.713   1.396   -10.105 1.00 13.57 58   A 1 
ATOM 368  C CD2 . LEU A 1 49  ? 9.180   1.621   -10.535 1.00 12.08 58   A 1 
ATOM 369  N N   . LYS A 1 50  ? 9.472   -1.153  -14.503 1.00 11.98 59   A 1 
ATOM 370  C CA  . LYS A 1 50  ? 9.661   -2.429  -15.184 1.00 17.15 59   A 1 
ATOM 371  C C   . LYS A 1 50  ? 10.255  -3.408  -14.184 1.00 20.11 59   A 1 
ATOM 372  O O   . LYS A 1 50  ? 11.270  -3.098  -13.559 1.00 18.04 59   A 1 
ATOM 373  C CB  . LYS A 1 50  ? 10.585  -2.269  -16.393 1.00 21.41 59   A 1 
ATOM 374  C CG  . LYS A 1 50  ? 10.774  -3.542  -17.211 1.00 27.88 59   A 1 
ATOM 375  C CD  . LYS A 1 50  ? 11.671  -3.276  -18.416 1.00 41.82 59   A 1 
ATOM 376  C CE  . LYS A 1 50  ? 11.903  -4.543  -19.240 1.00 45.36 59   A 1 
ATOM 377  N NZ  . LYS A 1 50  ? 12.710  -4.268  -20.467 1.00 47.30 59   A 1 
ATOM 378  N N   . ASN A 1 51  ? 9.621   -4.574  -14.018 1.00 15.67 60   A 1 
ATOM 379  C CA  . ASN A 1 51  ? 10.044  -5.567  -13.020 1.00 14.77 60   A 1 
ATOM 380  C C   . ASN A 1 51  ? 10.237  -4.905  -11.657 1.00 17.70 60   A 1 
ATOM 381  O O   . ASN A 1 51  ? 11.310  -4.942  -11.073 1.00 16.01 60   A 1 
ATOM 382  C CB  . ASN A 1 51  ? 11.332  -6.287  -13.451 1.00 18.75 60   A 1 
ATOM 383  C CG  . ASN A 1 51  ? 11.179  -7.017  -14.760 1.00 28.45 60   A 1 
ATOM 384  O OD1 . ASN A 1 51  ? 12.012  -6.886  -15.659 1.00 39.77 60   A 1 
ATOM 385  N ND2 . ASN A 1 51  ? 10.109  -7.787  -14.884 1.00 28.53 60   A 1 
ATOM 386  N N   . THR A 1 52  ? 9.154   -4.313  -11.148 1.00 13.45 61   A 1 
ATOM 387  C CA  . THR A 1 52  ? 9.217   -3.482  -9.943  1.00 11.65 61   A 1 
ATOM 388  C C   . THR A 1 52  ? 9.852   -4.212  -8.768  1.00 13.55 61   A 1 
ATOM 389  O O   . THR A 1 52  ? 9.471   -5.341  -8.445  1.00 15.09 61   A 1 
ATOM 390  C CB  . THR A 1 52  ? 7.807   -3.036  -9.542  1.00 11.66 61   A 1 
ATOM 391  O OG1 . THR A 1 52  ? 7.195   -2.317  -10.621 1.00 16.89 61   A 1 
ATOM 392  C CG2 . THR A 1 52  ? 7.874   -2.110  -8.342  1.00 12.05 61   A 1 
ATOM 393  N N   . MET A 1 53  ? 10.802  -3.542  -8.113  1.00 13.09 62   A 1 
ATOM 394  C CA  . MET A 1 53  ? 11.341  -3.943  -6.819  1.00 14.48 62   A 1 
ATOM 395  C C   . MET A 1 53  ? 11.075  -2.842  -5.804  1.00 14.56 62   A 1 
ATOM 396  O O   . MET A 1 53  ? 11.119  -1.651  -6.141  1.00 15.03 62   A 1 
ATOM 397  C CB  . MET A 1 53  ? 12.861  -4.201  -6.890  1.00 13.22 62   A 1 
ATOM 398  C CG  . MET A 1 53  ? 13.237  -5.327  -7.807  1.00 16.16 62   A 1 
ATOM 399  S SD  . MET A 1 53  ? 12.731  -6.929  -7.205  1.00 28.14 62   A 1 
ATOM 400  C CE  . MET A 1 53  ? 13.768  -7.121  -5.758  1.00 28.32 62   A 1 
ATOM 401  N N   . THR A 1 54  ? 10.820  -3.244  -4.551  1.00 13.57 63   A 1 
ATOM 402  C CA  . THR A 1 54  ? 10.367  -2.345  -3.498  1.00 12.44 63   A 1 
ATOM 403  C C   . THR A 1 54  ? 11.250  -2.518  -2.270  1.00 16.04 63   A 1 
ATOM 404  O O   . THR A 1 54  ? 11.479  -3.647  -1.829  1.00 15.18 63   A 1 
ATOM 405  C CB  . THR A 1 54  ? 8.906   -2.639  -3.141  1.00 15.08 63   A 1 
ATOM 406  O OG1 . THR A 1 54  ? 8.105   -2.484  -4.321  1.00 15.25 63   A 1 
ATOM 407  C CG2 . THR A 1 54  ? 8.415   -1.688  -2.078  1.00 15.22 63   A 1 
ATOM 408  N N   . THR A 1 55  ? 11.747  -1.406  -1.723  1.00 14.86 64   A 1 
ATOM 409  C CA  . THR A 1 55  ? 12.583  -1.485  -0.521  1.00 13.52 64   A 1 
ATOM 410  C C   . THR A 1 55  ? 11.758  -1.967  0.673   1.00 18.08 64   A 1 
ATOM 411  O O   . THR A 1 55  ? 10.629  -1.509  0.890   1.00 15.36 64   A 1 
ATOM 412  C CB  . THR A 1 55  ? 13.202  -0.120  -0.209  1.00 16.85 64   A 1 
ATOM 413  O OG1 . THR A 1 55  ? 12.175  0.857   -0.062  1.00 14.98 64   A 1 
ATOM 414  C CG2 . THR A 1 55  ? 14.134  0.346   -1.331  1.00 12.74 64   A 1 
ATOM 415  N N   . LYS A 1 56  ? 12.309  -2.903  1.447   1.00 16.76 65   A 1 
ATOM 416  C CA  . LYS A 1 56  ? 11.556  -3.432  2.588   1.00 15.64 65   A 1 
ATOM 417  C C   . LYS A 1 56  ? 11.325  -2.361  3.652   1.00 22.31 65   A 1 
ATOM 418  O O   . LYS A 1 56  ? 10.215  -2.237  4.190   1.00 23.64 65   A 1 
ATOM 419  C CB  . LYS A 1 56  ? 12.294  -4.634  3.188   1.00 17.53 65   A 1 
ATOM 420  C CG  . LYS A 1 56  ? 12.200  -5.873  2.328   1.00 21.26 65   A 1 
ATOM 421  C CD  . LYS A 1 56  ? 13.127  -6.972  2.854   1.00 26.40 65   A 1 
ATOM 422  C CE  . LYS A 1 56  ? 12.724  -7.392  4.256   1.00 36.11 65   A 1 
ATOM 423  N NZ  . LYS A 1 56  ? 13.691  -8.391  4.806   1.00 42.28 65   A 1 
ATOM 424  N N   . GLU A 1 57  ? 12.352  -1.567  3.960   1.00 20.48 66   A 1 
ATOM 425  C CA  . GLU A 1 57  ? 12.255  -0.672  5.114   1.00 22.99 66   A 1 
ATOM 426  C C   . GLU A 1 57  ? 11.344  0.518   4.835   1.00 24.24 66   A 1 
ATOM 427  O O   . GLU A 1 57  ? 10.588  0.950   5.721   1.00 24.97 66   A 1 
ATOM 428  C CB  . GLU A 1 57  ? 13.645  -0.176  5.520   1.00 23.17 66   A 1 
ATOM 429  C CG  . GLU A 1 57  ? 13.617  0.899   6.626   1.00 30.18 66   A 1 
ATOM 430  C CD  . GLU A 1 57  ? 13.079  0.368   7.950   1.00 40.45 66   A 1 
ATOM 431  O OE1 . GLU A 1 57  ? 13.275  -0.836  8.235   1.00 36.85 66   A 1 
ATOM 432  O OE2 . GLU A 1 57  ? 12.464  1.153   8.708   1.00 45.53 66   A 1 
ATOM 433  N N   . CYS A 1 58  ? 11.417  1.080   3.624   1.00 15.45 67   A 1 
ATOM 434  C CA  . CYS A 1 58  ? 10.759  2.343   3.328   1.00 13.03 67   A 1 
ATOM 435  C C   . CYS A 1 58  ? 9.745   2.268   2.185   1.00 13.57 67   A 1 
ATOM 436  O O   . CYS A 1 58  ? 9.133   3.295   1.859   1.00 15.03 67   A 1 
ATOM 437  C CB  . CYS A 1 58  ? 11.817  3.426   3.035   1.00 15.94 67   A 1 
ATOM 438  S SG  . CYS A 1 58  ? 13.183  2.952   1.897   1.00 16.83 67   A 1 
ATOM 439  N N   . LEU A 1 59  ? 9.541   1.085   1.593   1.00 12.87 68   A 1 
ATOM 440  C CA  . LEU A 1 59  ? 8.477   0.817   0.610   1.00 10.83 68   A 1 
ATOM 441  C C   . LEU A 1 59  ? 8.548   1.776   -0.572  1.00 16.18 68   A 1 
ATOM 442  O O   . LEU A 1 59  ? 7.543   2.343   -1.012  1.00 14.13 68   A 1 
ATOM 443  C CB  . LEU A 1 59  ? 7.086   0.850   1.271   1.00 11.57 68   A 1 
ATOM 444  C CG  . LEU A 1 59  ? 6.877   -0.267  2.294   1.00 12.85 68   A 1 
ATOM 445  C CD1 . LEU A 1 59  ? 5.482   -0.166  2.954   1.00 14.37 68   A 1 
ATOM 446  C CD2 . LEU A 1 59  ? 7.100   -1.663  1.682   1.00 14.57 68   A 1 
ATOM 447  N N   . HIS A 1 60  ? 9.755   1.940   -1.106  1.00 12.97 69   A 1 
ATOM 448  C CA  . HIS A 1 60  ? 9.966   2.745   -2.299  1.00 11.34 69   A 1 
ATOM 449  C C   . HIS A 1 60  ? 10.258  1.850   -3.495  1.00 13.03 69   A 1 
ATOM 450  O O   . HIS A 1 60  ? 11.016  0.888   -3.383  1.00 12.67 69   A 1 
ATOM 451  C CB  . HIS A 1 60  ? 11.080  3.757   -2.035  1.00 12.41 69   A 1 
ATOM 452  C CG  . HIS A 1 60  ? 10.647  4.817   -1.067  1.00 16.45 69   A 1 
ATOM 453  N ND1 . HIS A 1 60  ? 11.463  5.331   -0.087  1.00 14.20 69   A 1 
ATOM 454  C CD2 . HIS A 1 60  ? 9.442   5.426   -0.916  1.00 14.18 69   A 1 
ATOM 455  C CE1 . HIS A 1 60  ? 10.792  6.230   0.615   1.00 19.19 69   A 1 
ATOM 456  N NE2 . HIS A 1 60  ? 9.561   6.303   0.135   1.00 16.93 69   A 1 
ATOM 457  N N   . ARG A 1 61  ? 9.653   2.190   -4.646  1.00 12.95 70   A 1 
ATOM 458  C CA  . ARG A 1 61  ? 9.604   1.343   -5.835  1.00 13.28 70   A 1 
ATOM 459  C C   . ARG A 1 61  ? 10.585  1.829   -6.900  1.00 12.19 70   A 1 
ATOM 460  O O   . ARG A 1 61  ? 10.724  3.041   -7.115  1.00 13.05 70   A 1 
ATOM 461  C CB  . ARG A 1 61  ? 8.193   1.356   -6.450  1.00 12.42 70   A 1 
ATOM 462  C CG  . ARG A 1 61  ? 7.220   0.326   -5.867  1.00 16.50 70   A 1 
ATOM 463  C CD  . ARG A 1 61  ? 6.658   0.732   -4.519  1.00 18.83 70   A 1 
ATOM 464  N NE  . ARG A 1 61  ? 5.658   -0.243  -4.052  1.00 16.43 70   A 1 
ATOM 465  C CZ  . ARG A 1 61  ? 4.938   -0.089  -2.944  1.00 16.34 70   A 1 
ATOM 466  N NH1 . ARG A 1 61  ? 5.113   0.985   -2.193  1.00 13.14 70   A 1 
ATOM 467  N NH2 . ARG A 1 61  ? 4.056   -1.023  -2.579  1.00 18.44 70   A 1 
ATOM 468  N N   . PHE A 1 62  ? 11.213  0.869   -7.598  1.00 12.36 71   A 1 
ATOM 469  C CA  . PHE A 1 62  ? 12.173  1.121   -8.673  1.00 11.13 71   A 1 
ATOM 470  C C   . PHE A 1 62  ? 12.087  -0.019  -9.685  1.00 10.95 71   A 1 
ATOM 471  O O   . PHE A 1 62  ? 11.701  -1.138  -9.344  1.00 13.58 71   A 1 
ATOM 472  C CB  . PHE A 1 62  ? 13.630  1.203   -8.149  1.00 12.69 71   A 1 
ATOM 473  C CG  . PHE A 1 62  ? 13.810  2.155   -7.011  1.00 13.74 71   A 1 
ATOM 474  C CD1 . PHE A 1 62  ? 14.108  3.487   -7.253  1.00 12.92 71   A 1 
ATOM 475  C CD2 . PHE A 1 62  ? 13.686  1.725   -5.698  1.00 13.18 71   A 1 
ATOM 476  C CE1 . PHE A 1 62  ? 14.269  4.391   -6.194  1.00 18.64 71   A 1 
ATOM 477  C CE2 . PHE A 1 62  ? 13.853  2.616   -4.628  1.00 11.08 71   A 1 
ATOM 478  C CZ  . PHE A 1 62  ? 14.135  3.951   -4.874  1.00 14.72 71   A 1 
ATOM 479  N N   . CYS A 1 63  ? 12.483  0.243   -10.930 1.00 13.09 72   A 1 
ATOM 480  C CA  . CYS A 1 63  ? 12.805  -0.889  -11.803 1.00 13.48 72   A 1 
ATOM 481  C C   . CYS A 1 63  ? 13.893  -1.751  -11.166 1.00 13.13 72   A 1 
ATOM 482  O O   . CYS A 1 63  ? 14.866  -1.233  -10.614 1.00 13.11 72   A 1 
ATOM 483  C CB  . CYS A 1 63  ? 13.334  -0.433  -13.164 1.00 16.42 72   A 1 
ATOM 484  S SG  . CYS A 1 63  ? 12.297  0.748   -14.054 1.00 15.60 72   A 1 
ATOM 485  N N   . ALA A 1 64  ? 13.745  -3.073  -11.275 1.00 13.47 73   A 1 
ATOM 486  C CA  . ALA A 1 64  ? 14.770  -3.974  -10.752 1.00 12.02 73   A 1 
ATOM 487  C C   . ALA A 1 64  ? 16.162  -3.581  -11.237 1.00 16.78 73   A 1 
ATOM 488  O O   . ALA A 1 64  ? 17.096  -3.434  -10.438 1.00 15.55 73   A 1 
ATOM 489  C CB  . ALA A 1 64  ? 14.452  -5.415  -11.165 1.00 13.08 73   A 1 
ATOM 490  N N   . ASP A 1 65  ? 16.318  -3.393  -12.547 1.00 15.57 74   A 1 
ATOM 491  C CA  . ASP A 1 65  ? 17.645  -3.100  -13.084 0.57 18.20 74   A 1 
ATOM 492  C C   . ASP A 1 65  ? 18.150  -1.733  -12.641 1.00 18.02 74   A 1 
ATOM 493  O O   . ASP A 1 65  ? 19.363  -1.551  -12.452 1.00 15.69 74   A 1 
ATOM 494  C CB  . ASP A 1 65  ? 17.643  -3.173  -14.610 0.57 20.70 74   A 1 
ATOM 495  C CG  . ASP A 1 65  ? 18.998  -2.822  -15.208 0.57 27.42 74   A 1 
ATOM 496  O OD1 . ASP A 1 65  ? 19.953  -3.614  -15.031 0.57 26.50 74   A 1 
ATOM 497  O OD2 . ASP A 1 65  ? 19.110  -1.751  -15.846 0.57 29.52 74   A 1 
ATOM 498  N N   . CYS A 1 66  ? 17.253  -0.763  -12.474 1.00 14.23 75   A 1 
ATOM 499  C CA  . CYS A 1 66  ? 17.680  0.566   -12.057 1.00 14.49 75   A 1 
ATOM 500  C C   . CYS A 1 66  ? 18.209  0.551   -10.631 1.00 17.97 75   A 1 
ATOM 501  O O   . CYS A 1 66  ? 19.251  1.153   -10.342 1.00 13.88 75   A 1 
ATOM 502  C CB  . CYS A 1 66  ? 16.519  1.559   -12.178 1.00 13.80 75   A 1 
ATOM 503  S SG  . CYS A 1 66  ? 16.060  1.880   -13.895 1.00 15.19 75   A 1 
ATOM 504  N N   . ILE A 1 67  ? 17.504  -0.121  -9.716  1.00 13.53 76   A 1 
ATOM 505  C CA  . ILE A 1 67  ? 17.962  -0.037  -8.333  1.00 12.20 76   A 1 
ATOM 506  C C   . ILE A 1 67  ? 19.153  -0.968  -8.102  1.00 12.67 76   A 1 
ATOM 507  O O   . ILE A 1 67  ? 20.063  -0.646  -7.334  1.00 14.78 76   A 1 
ATOM 508  C CB  . ILE A 1 67  ? 16.802  -0.309  -7.356  1.00 12.66 76   A 1 
ATOM 509  C CG1 . ILE A 1 67  ? 17.303  -0.158  -5.918  1.00 11.93 76   A 1 
ATOM 510  C CG2 . ILE A 1 67  ? 16.275  -1.712  -7.553  1.00 16.11 76   A 1 
ATOM 511  C CD1 . ILE A 1 67  ? 17.561  1.313   -5.493  1.00 12.88 76   A 1 
ATOM 512  N N   . ILE A 1 68  ? 19.186  -2.134  -8.751  1.00 14.44 77   A 1 
ATOM 513  C CA  . ILE A 1 68  ? 20.351  -3.015  -8.596  1.00 13.40 77   A 1 
ATOM 514  C C   . ILE A 1 68  ? 21.603  -2.315  -9.114  1.00 15.73 77   A 1 
ATOM 515  O O   . ILE A 1 68  ? 22.671  -2.353  -8.478  1.00 16.71 77   A 1 
ATOM 516  C CB  . ILE A 1 68  ? 20.100  -4.360  -9.307  1.00 13.88 77   A 1 
ATOM 517  C CG1 . ILE A 1 68  ? 19.056  -5.183  -8.538  1.00 19.97 77   A 1 
ATOM 518  C CG2 . ILE A 1 68  ? 21.412  -5.158  -9.449  1.00 20.29 77   A 1 
ATOM 519  C CD1 . ILE A 1 68  ? 18.544  -6.429  -9.299  1.00 23.35 77   A 1 
ATOM 520  N N   . THR A 1 69  ? 21.483  -1.637  -10.259 1.00 13.98 78   A 1 
ATOM 521  C CA  . THR A 1 69  ? 22.620  -0.895  -10.816 1.00 14.60 78   A 1 
ATOM 522  C C   . THR A 1 69  ? 23.023  0.271   -9.917  1.00 17.54 78   A 1 
ATOM 523  O O   . THR A 1 69  ? 24.222  0.516   -9.705  1.00 15.45 78   A 1 
ATOM 524  C CB  . THR A 1 69  ? 22.272  -0.411  -12.225 1.00 18.83 78   A 1 
ATOM 525  O OG1 . THR A 1 69  ? 22.087  -1.554  -13.078 1.00 24.40 78   A 1 
ATOM 526  C CG2 . THR A 1 69  ? 23.419  0.441   -12.787 1.00 19.55 78   A 1 
ATOM 527  N N   . ALA A 1 70  ? 22.040  0.985   -9.360  1.00 17.93 79   A 1 
ATOM 528  C CA  . ALA A 1 70  ? 22.327  2.064   -8.418  1.00 14.82 79   A 1 
ATOM 529  C C   . ALA A 1 70  ? 23.147  1.577   -7.230  1.00 16.05 79   A 1 
ATOM 530  O O   . ALA A 1 70  ? 24.092  2.250   -6.801  1.00 18.91 79   A 1 
ATOM 531  C CB  . ALA A 1 70  ? 21.013  2.684   -7.922  1.00 13.85 79   A 1 
ATOM 532  N N   . LEU A 1 71  ? 22.799  0.414   -6.671  1.00 14.48 80   A 1 
ATOM 533  C CA  . LEU A 1 71  ? 23.547  -0.076  -5.518  1.00 14.98 80   A 1 
ATOM 534  C C   . LEU A 1 71  ? 24.982  -0.436  -5.893  1.00 15.73 80   A 1 
ATOM 535  O O   . LEU A 1 71  ? 25.878  -0.383  -5.043  1.00 16.46 80   A 1 
ATOM 536  C CB  . LEU A 1 71  ? 22.831  -1.289  -4.913  1.00 15.85 80   A 1 
ATOM 537  C CG  . LEU A 1 71  ? 21.487  -0.934  -4.264  1.00 17.25 80   A 1 
ATOM 538  C CD1 . LEU A 1 71  ? 20.728  -2.197  -3.844  1.00 21.78 80   A 1 
ATOM 539  C CD2 . LEU A 1 71  ? 21.699  -0.009  -3.065  1.00 20.97 80   A 1 
ATOM 540  N N   . ARG A 1 72  ? 25.216  -0.808  -7.153  1.00 15.74 81   A 1 
ATOM 541  C CA  . ARG A 1 72  ? 26.562  -1.150  -7.599  1.00 16.53 81   A 1 
ATOM 542  C C   . ARG A 1 72  ? 27.444  0.071   -7.787  1.00 17.15 81   A 1 
ATOM 543  O O   . ARG A 1 72  ? 28.638  -0.084  -8.082  1.00 17.92 81   A 1 
ATOM 544  C CB  . ARG A 1 72  ? 26.512  -1.949  -8.903  1.00 16.52 81   A 1 
ATOM 545  C CG  . ARG A 1 72  ? 25.885  -3.338  -8.724  1.00 16.26 81   A 1 
ATOM 546  C CD  . ARG A 1 72  ? 25.811  -4.136  -10.031 1.00 17.74 81   A 1 
ATOM 547  N NE  . ARG A 1 72  ? 25.128  -5.396  -9.784  1.00 18.84 81   A 1 
ATOM 548  C CZ  . ARG A 1 72  ? 24.476  -6.079  -10.711 1.00 21.12 81   A 1 
ATOM 549  N NH1 . ARG A 1 72  ? 24.462  -5.631  -11.960 1.00 19.90 81   A 1 
ATOM 550  N NH2 . ARG A 1 72  ? 23.840  -7.199  -10.383 1.00 18.22 81   A 1 
ATOM 551  N N   . SER A 1 73  ? 26.889  1.272   -7.649  1.00 17.09 82   A 1 
ATOM 552  C CA  . SER A 1 73  ? 27.722  2.466   -7.552  1.00 18.63 82   A 1 
ATOM 553  C C   . SER A 1 73  ? 28.563  2.473   -6.294  1.00 21.34 82   A 1 
ATOM 554  O O   . SER A 1 73  ? 29.512  3.262   -6.207  1.00 22.21 82   A 1 
ATOM 555  C CB  . SER A 1 73  ? 26.849  3.715   -7.545  1.00 19.66 82   A 1 
ATOM 556  O OG  . SER A 1 73  ? 26.180  3.797   -6.291  1.00 22.66 82   A 1 
ATOM 557  N N   . GLY A 1 74  ? 28.239  1.614   -5.322  1.00 21.17 83   A 1 
ATOM 558  C CA  . GLY A 1 74  ? 28.838  1.646   -4.003  1.00 18.98 83   A 1 
ATOM 559  C C   . GLY A 1 74  ? 28.033  2.417   -2.974  1.00 25.22 83   A 1 
ATOM 560  O O   . GLY A 1 74  ? 28.295  2.285   -1.772  1.00 28.37 83   A 1 
ATOM 561  N N   . ASN A 1 75  ? 27.065  3.214   -3.424  1.00 24.05 84   A 1 
ATOM 562  C CA  . ASN A 1 75  ? 26.209  4.042   -2.576  1.00 27.43 84   A 1 
ATOM 563  C C   . ASN A 1 75  ? 25.035  3.193   -2.106  1.00 20.82 84   A 1 
ATOM 564  O O   . ASN A 1 75  ? 24.093  2.956   -2.860  1.00 23.39 84   A 1 
ATOM 565  C CB  . ASN A 1 75  ? 25.736  5.262   -3.364  1.00 33.00 84   A 1 
ATOM 566  C CG  . ASN A 1 75  ? 24.942  6.243   -2.520  1.00 39.72 84   A 1 
ATOM 567  O OD1 . ASN A 1 75  ? 24.850  6.103   -1.299  1.00 44.75 84   A 1 
ATOM 568  N ND2 . ASN A 1 75  ? 24.376  7.259   -3.172  1.00 37.98 84   A 1 
ATOM 569  N N   . LYS A 1 76  ? 25.090  2.728   -0.856  1.00 23.26 85   A 1 
ATOM 570  C CA  . LYS A 1 76  ? 24.142  1.723   -0.356  1.00 22.53 85   A 1 
ATOM 571  C C   . LYS A 1 76  ? 22.996  2.406   0.387   1.00 32.81 85   A 1 
ATOM 572  O O   . LYS A 1 76  ? 22.832  2.295   1.610   1.00 29.70 85   A 1 
ATOM 573  C CB  . LYS A 1 76  ? 24.860  0.713   0.532   1.00 27.90 85   A 1 
ATOM 574  C CG  . LYS A 1 76  ? 26.065  0.066   -0.129  1.00 31.22 85   A 1 
ATOM 575  C CD  . LYS A 1 76  ? 25.667  -0.745  -1.353  1.00 28.80 85   A 1 
ATOM 576  C CE  . LYS A 1 76  ? 26.878  -1.563  -1.829  1.00 27.17 85   A 1 
ATOM 577  N NZ  . LYS A 1 76  ? 26.717  -2.258  -3.145  1.00 26.48 85   A 1 
ATOM 578  N N   . GLU A 1 77  ? 22.189  3.122   -0.389  1.00 23.26 86   A 1 
ATOM 579  C CA  . GLU A 1 77  ? 21.092  3.890   0.178   1.00 26.58 86   A 1 
ATOM 580  C C   . GLU A 1 77  ? 19.936  3.894   -0.804  1.00 29.15 86   A 1 
ATOM 581  O O   . GLU A 1 77  ? 20.096  3.577   -1.987  1.00 23.47 86   A 1 
ATOM 582  C CB  . GLU A 1 77  ? 21.496  5.333   0.503   1.00 26.32 86   A 1 
ATOM 583  C CG  . GLU A 1 77  ? 21.604  6.231   -0.713  1.00 31.48 86   A 1 
ATOM 584  C CD  . GLU A 1 77  ? 22.173  7.600   -0.396  1.00 45.63 86   A 1 
ATOM 585  O OE1 . GLU A 1 77  ? 22.309  8.411   -1.344  1.00 51.85 86   A 1 
ATOM 586  O OE2 . GLU A 1 77  ? 22.482  7.869   0.790   1.00 46.31 86   A 1 
ATOM 587  N N   . CYS A 1 78  ? 18.766  4.233   -0.281  1.00 19.78 87   A 1 
ATOM 588  C CA  . CYS A 1 78  ? 17.573  4.370   -1.106  1.00 18.08 87   A 1 
ATOM 589  C C   . CYS A 1 78  ? 17.617  5.691   -1.861  1.00 15.11 87   A 1 
ATOM 590  O O   . CYS A 1 78  ? 17.691  6.746   -1.229  1.00 19.25 87   A 1 
ATOM 591  C CB  . CYS A 1 78  ? 16.333  4.324   -0.230  1.00 18.77 87   A 1 
ATOM 592  S SG  . CYS A 1 78  ? 14.838  4.674   -1.162  1.00 16.38 87   A 1 
ATOM 593  N N   . PRO A 1 79  ? 17.556  5.690   -3.196  1.00 14.99 88   A 1 
ATOM 594  C CA  . PRO A 1 79  ? 17.613  6.967   -3.920  1.00 17.20 88   A 1 
ATOM 595  C C   . PRO A 1 79  ? 16.452  7.895   -3.622  1.00 20.81 88   A 1 
ATOM 596  O O   . PRO A 1 79  ? 16.577  9.105   -3.838  1.00 25.98 88   A 1 
ATOM 597  C CB  . PRO A 1 79  ? 17.615  6.537   -5.394  1.00 17.96 88   A 1 
ATOM 598  C CG  . PRO A 1 79  ? 18.139  5.155   -5.398  1.00 21.26 88   A 1 
ATOM 599  C CD  . PRO A 1 79  ? 17.641  4.532   -4.104  1.00 16.77 88   A 1 
ATOM 600  N N   . THR A 1 80  ? 15.329  7.378   -3.122  1.00 16.69 89   A 1 
ATOM 601  C CA  . THR A 1 80  ? 14.180  8.249   -2.894  1.00 17.01 89   A 1 
ATOM 602  C C   . THR A 1 80  ? 14.244  8.946   -1.540  1.00 18.17 89   A 1 
ATOM 603  O O   . THR A 1 80  ? 13.982  10.149  -1.457  1.00 19.30 89   A 1 
ATOM 604  C CB  . THR A 1 80  ? 12.886  7.450   -3.048  1.00 16.12 89   A 1 
ATOM 605  O OG1 . THR A 1 80  ? 12.789  6.994   -4.401  1.00 18.90 89   A 1 
ATOM 606  C CG2 . THR A 1 80  ? 11.656  8.302   -2.723  1.00 16.80 89   A 1 
ATOM 607  N N   . CYS A 1 81  ? 14.602  8.233   -0.468  1.00 15.30 90   A 1 
ATOM 608  C CA  . CYS A 1 81  ? 14.601  8.846   0.860   1.00 16.24 90   A 1 
ATOM 609  C C   . CYS A 1 81  ? 15.950  8.815   1.558   1.00 17.92 90   A 1 
ATOM 610  O O   . CYS A 1 81  ? 16.072  9.383   2.648   1.00 20.08 90   A 1 
ATOM 611  C CB  . CYS A 1 81  ? 13.550  8.179   1.759   1.00 19.08 90   A 1 
ATOM 612  S SG  . CYS A 1 81  ? 13.988  6.477   2.202   1.00 17.73 90   A 1 
ATOM 613  N N   . ARG A 1 82  ? 16.960  8.181   0.960   1.00 16.87 91   A 1 
ATOM 614  C CA  . ARG A 1 82  ? 18.348  8.128   1.421   1.00 17.30 91   A 1 
ATOM 615  C C   . ARG A 1 82  ? 18.544  7.260   2.660   1.00 20.88 91   A 1 
ATOM 616  O O   . ARG A 1 82  ? 19.639  7.263   3.234   1.00 21.73 91   A 1 
ATOM 617  C CB  . ARG A 1 82  ? 18.918  9.531   1.665   1.00 25.23 91   A 1 
ATOM 618  C CG  . ARG A 1 82  ? 18.754  10.459  0.459   1.00 27.01 91   A 1 
ATOM 619  C CD  . ARG A 1 82  ? 19.397  9.866   -0.799  1.00 33.73 91   A 1 
ATOM 620  N NE  . ARG A 1 82  ? 19.116  10.660  -2.002  1.00 33.64 91   A 1 
ATOM 621  C CZ  . ARG A 1 82  ? 19.789  11.760  -2.346  1.00 37.11 91   A 1 
ATOM 622  N NH1 . ARG A 1 82  ? 20.771  12.205  -1.575  1.00 39.49 91   A 1 
ATOM 623  N NH2 . ARG A 1 82  ? 19.473  12.428  -3.452  1.00 32.76 91   A 1 
ATOM 624  N N   . LYS A 1 83  ? 17.528  6.501   3.077   1.00 20.81 92   A 1 
ATOM 625  C CA  . LYS A 1 83  ? 17.727  5.496   4.116   1.00 17.69 92   A 1 
ATOM 626  C C   . LYS A 1 83  ? 18.712  4.434   3.638   1.00 20.18 92   A 1 
ATOM 627  O O   . LYS A 1 83  ? 18.785  4.117   2.445   1.00 21.41 92   A 1 
ATOM 628  C CB  . LYS A 1 83  ? 16.392  4.840   4.493   1.00 16.89 92   A 1 
ATOM 629  C CG  . LYS A 1 83  ? 15.562  5.696   5.441   1.00 33.34 92   A 1 
ATOM 630  C CD  . LYS A 1 83  ? 14.365  4.962   6.011   1.00 32.32 92   A 1 
ATOM 631  C CE  . LYS A 1 83  ? 13.728  5.791   7.129   1.00 46.49 92   A 1 
ATOM 632  N NZ  . LYS A 1 83  ? 12.445  5.202   7.630   1.00 50.83 92   A 1 
ATOM 633  N N   . LYS A 1 84  ? 19.457  3.871   4.591   1.00 24.02 93   A 1 
ATOM 634  C CA  . LYS A 1 84  ? 20.442  2.844   4.273   1.00 28.88 93   A 1 
ATOM 635  C C   . LYS A 1 84  ? 19.767  1.618   3.672   1.00 32.93 93   A 1 
ATOM 636  O O   . LYS A 1 84  ? 18.695  1.196   4.116   1.00 32.44 93   A 1 
ATOM 637  C CB  . LYS A 1 84  ? 21.219  2.449   5.529   1.00 33.57 93   A 1 
ATOM 638  N N   . LEU A 1 85  ? 20.413  1.052   2.651   1.00 20.02 94   A 1 
ATOM 639  C CA  . LEU A 1 85  ? 19.896  -0.065  1.857   1.00 18.98 94   A 1 
ATOM 640  C C   . LEU A 1 85  ? 21.093  -0.984  1.612   1.00 30.82 94   A 1 
ATOM 641  O O   . LEU A 1 85  ? 21.905  -0.725  0.717   1.00 36.17 94   A 1 
ATOM 642  C CB  . LEU A 1 85  ? 19.293  0.446   0.554   1.00 23.94 94   A 1 
ATOM 643  C CG  . LEU A 1 85  ? 18.447  -0.422  -0.370  1.00 32.40 94   A 1 
ATOM 644  C CD1 . LEU A 1 85  ? 17.252  -0.956  0.366   1.00 38.95 94   A 1 
ATOM 645  C CD2 . LEU A 1 85  ? 17.999  0.434   -1.502  1.00 22.00 94   A 1 
ATOM 646  N N   . VAL A 1 86  ? 21.198  -2.052  2.406   1.00 20.10 95   A 1 
ATOM 647  C CA  . VAL A 1 86  ? 22.450  -2.812  2.484   1.00 26.51 95   A 1 
ATOM 648  C C   . VAL A 1 86  ? 22.785  -3.475  1.150   1.00 28.18 95   A 1 
ATOM 649  O O   . VAL A 1 86  ? 23.934  -3.430  0.682   1.00 30.07 95   A 1 
ATOM 650  C CB  . VAL A 1 86  ? 22.363  -3.847  3.618   1.00 32.45 95   A 1 
ATOM 651  C CG1 . VAL A 1 86  ? 23.527  -4.822  3.525   1.00 40.72 95   A 1 
ATOM 652  C CG2 . VAL A 1 86  ? 22.364  -3.142  4.966   1.00 39.10 95   A 1 
ATOM 653  N N   . SER A 1 87  ? 21.804  -4.136  0.540   1.00 25.22 96   A 1 
ATOM 654  C CA  . SER A 1 87  ? 22.026  -4.924  -0.665  1.00 25.34 96   A 1 
ATOM 655  C C   . SER A 1 87  ? 20.687  -5.119  -1.359  1.00 27.67 96   A 1 
ATOM 656  O O   . SER A 1 87  ? 19.636  -4.722  -0.847  1.00 22.28 96   A 1 
ATOM 657  C CB  . SER A 1 87  ? 22.659  -6.278  -0.336  1.00 29.85 96   A 1 
ATOM 658  O OG  . SER A 1 87  ? 21.695  -7.145  0.249   1.00 25.68 96   A 1 
ATOM 659  N N   . LYS A 1 88  ? 20.722  -5.788  -2.512  1.00 23.95 97   A 1 
ATOM 660  C CA  . LYS A 1 88  ? 19.468  -6.069  -3.199  1.00 21.72 97   A 1 
ATOM 661  C C   . LYS A 1 88  ? 18.578  -7.030  -2.417  1.00 21.23 97   A 1 
ATOM 662  O O   . LYS A 1 88  ? 17.403  -7.177  -2.769  1.00 25.07 97   A 1 
ATOM 663  C CB  . LYS A 1 88  ? 19.756  -6.617  -4.603  1.00 24.28 97   A 1 
ATOM 664  C CG  . LYS A 1 88  ? 20.548  -7.917  -4.611  1.00 27.09 97   A 1 
ATOM 665  C CD  . LYS A 1 88  ? 20.999  -8.263  -6.038  1.00 26.09 97   A 1 
ATOM 666  C CE  . LYS A 1 88  ? 21.556  -9.664  -6.112  1.00 20.20 97   A 1 
ATOM 667  N NZ  . LYS A 1 88  ? 22.209  -9.986  -7.432  1.00 17.87 97   A 1 
ATOM 668  N N   . ARG A 1 89  ? 19.100  -7.689  -1.380  1.00 22.37 98   A 1 
ATOM 669  C CA  . ARG A 1 89  ? 18.248  -8.490  -0.505  1.00 25.47 98   A 1 
ATOM 670  C C   . ARG A 1 89  ? 17.385  -7.628  0.416   1.00 24.92 98   A 1 
ATOM 671  O O   . ARG A 1 89  ? 16.497  -8.161  1.095   1.00 25.72 98   A 1 
ATOM 672  C CB  . ARG A 1 89  ? 19.106  -9.456  0.312   1.00 31.73 98   A 1 
ATOM 673  C CG  . ARG A 1 89  ? 19.582  -10.682 -0.470  1.00 30.49 98   A 1 
ATOM 674  C CD  . ARG A 1 89  ? 18.423  -11.551 -0.950  1.00 36.00 98   A 1 
ATOM 675  N NE  . ARG A 1 89  ? 17.736  -12.184 0.175   1.00 40.71 98   A 1 
ATOM 676  C CZ  . ARG A 1 89  ? 16.495  -12.664 0.129   1.00 39.72 98   A 1 
ATOM 677  N NH1 . ARG A 1 89  ? 15.789  -12.595 -0.990  1.00 43.79 98   A 1 
ATOM 678  N NH2 . ARG A 1 89  ? 15.955  -13.202 1.210   1.00 40.92 98   A 1 
ATOM 679  N N   . SER A 1 90  ? 17.624  -6.323  0.463   1.00 21.92 99   A 1 
ATOM 680  C CA  . SER A 1 90  ? 16.732  -5.409  1.161   1.00 23.65 99   A 1 
ATOM 681  C C   . SER A 1 90  ? 15.549  -5.002  0.304   1.00 21.83 99   A 1 
ATOM 682  O O   . SER A 1 90  ? 14.772  -4.131  0.715   1.00 22.20 99   A 1 
ATOM 683  C CB  . SER A 1 90  ? 17.494  -4.168  1.625   1.00 30.48 99   A 1 
ATOM 684  O OG  . SER A 1 90  ? 18.610  -4.514  2.428   1.00 43.50 99   A 1 
ATOM 685  N N   . LEU A 1 91  ? 15.424  -5.588  -0.887  1.00 17.26 100  A 1 
ATOM 686  C CA  . LEU A 1 91  ? 14.327  -5.340  -1.810  1.00 21.39 100  A 1 
ATOM 687  C C   . LEU A 1 91  ? 13.480  -6.593  -1.974  1.00 20.05 100  A 1 
ATOM 688  O O   . LEU A 1 91  ? 13.953  -7.718  -1.801  1.00 26.29 100  A 1 
ATOM 689  C CB  . LEU A 1 91  ? 14.858  -4.925  -3.185  1.00 25.79 100  A 1 
ATOM 690  C CG  . LEU A 1 91  ? 15.892  -3.807  -3.224  1.00 33.28 100  A 1 
ATOM 691  C CD1 . LEU A 1 91  ? 16.693  -3.895  -4.511  1.00 32.96 100  A 1 
ATOM 692  C CD2 . LEU A 1 91  ? 15.157  -2.494  -3.136  1.00 28.23 100  A 1 
ATOM 693  N N   . ARG A 1 92  ? 12.223  -6.387  -2.353  1.00 17.19 101  A 1 
ATOM 694  C CA  . ARG A 1 92  ? 11.333  -7.492  -2.681  1.00 14.47 101  A 1 
ATOM 695  C C   . ARG A 1 92  ? 10.627  -7.200  -3.995  1.00 15.36 101  A 1 
ATOM 696  O O   . ARG A 1 92  ? 10.360  -6.039  -4.309  1.00 15.80 101  A 1 
ATOM 697  C CB  . ARG A 1 92  ? 10.286  -7.708  -1.574  1.00 17.97 101  A 1 
ATOM 698  C CG  . ARG A 1 92  ? 10.903  -8.227  -0.253  1.00 24.20 101  A 1 
ATOM 699  C CD  . ARG A 1 92  ? 11.438  -9.645  -0.412  1.00 26.60 101  A 1 
ATOM 700  N NE  . ARG A 1 92  ? 12.000  -10.170 0.834   1.00 35.81 101  A 1 
ATOM 701  C CZ  . ARG A 1 92  ? 13.297  -10.129 1.142   1.00 36.00 101  A 1 
ATOM 702  N NH1 . ARG A 1 92  ? 14.166  -9.590  0.289   1.00 23.39 101  A 1 
ATOM 703  N NH2 . ARG A 1 92  ? 13.732  -10.630 2.299   1.00 30.77 101  A 1 
ATOM 704  N N   . PRO A 1 93  ? 10.307  -8.236  -4.777  1.00 17.70 102  A 1 
ATOM 705  C CA  . PRO A 1 93  ? 9.544   -8.022  -6.012  1.00 15.95 102  A 1 
ATOM 706  C C   . PRO A 1 93  ? 8.138   -7.554  -5.706  1.00 19.82 102  A 1 
ATOM 707  O O   . PRO A 1 93  ? 7.525   -7.955  -4.712  1.00 20.78 102  A 1 
ATOM 708  C CB  . PRO A 1 93  ? 9.528   -9.407  -6.672  1.00 20.66 102  A 1 
ATOM 709  C CG  . PRO A 1 93  ? 10.564  -10.207 -5.950  1.00 30.08 102  A 1 
ATOM 710  C CD  . PRO A 1 93  ? 10.626  -9.654  -4.566  1.00 20.37 102  A 1 
ATOM 711  N N   . ASP A 1 94  ? 7.608   -6.705  -6.586  1.00 13.91 103  A 1 
ATOM 712  C CA  . ASP A 1 94  ? 6.293   -6.102  -6.394  1.00 12.26 103  A 1 
ATOM 713  C C   . ASP A 1 94  ? 5.403   -6.446  -7.586  1.00 19.19 103  A 1 
ATOM 714  O O   . ASP A 1 94  ? 5.144   -5.597  -8.451  1.00 15.92 103  A 1 
ATOM 715  C CB  . ASP A 1 94  ? 6.410   -4.592  -6.225  1.00 18.06 103  A 1 
ATOM 716  C CG  . ASP A 1 94  ? 5.235   -3.997  -5.477  1.00 28.85 103  A 1 
ATOM 717  O OD1 . ASP A 1 94  ? 4.120   -4.577  -5.537  1.00 22.45 103  A 1 
ATOM 718  O OD2 . ASP A 1 94  ? 5.438   -2.955  -4.823  1.00 22.03 103  A 1 
ATOM 719  N N   . PRO A 1 95  ? 4.918   -7.682  -7.658  1.00 21.55 104  A 1 
ATOM 720  C CA  . PRO A 1 95  ? 4.082   -8.066  -8.806  1.00 16.61 104  A 1 
ATOM 721  C C   . PRO A 1 95  ? 2.769   -7.306  -8.866  1.00 16.55 104  A 1 
ATOM 722  O O   . PRO A 1 95  ? 2.186   -7.216  -9.952  1.00 20.59 104  A 1 
ATOM 723  C CB  . PRO A 1 95  ? 3.870   -9.573  -8.594  1.00 23.71 104  A 1 
ATOM 724  C CG  . PRO A 1 95  ? 4.067   -9.784  -7.121  1.00 24.86 104  A 1 
ATOM 725  C CD  . PRO A 1 95  ? 5.157   -8.814  -6.742  1.00 25.90 104  A 1 
ATOM 726  N N   . ASN A 1 96  ? 2.295   -6.758  -7.744  1.00 17.57 105  A 1 
ATOM 727  C CA  . ASN A 1 96  ? 1.064   -5.976  -7.765  1.00 19.14 105  A 1 
ATOM 728  C C   . ASN A 1 96  ? 1.246   -4.718  -8.593  1.00 22.88 105  A 1 
ATOM 729  O O   . ASN A 1 96  ? 0.398   -4.379  -9.426  1.00 17.14 105  A 1 
ATOM 730  C CB  . ASN A 1 96  ? 0.630   -5.619  -6.346  1.00 21.52 105  A 1 
ATOM 731  C CG  . ASN A 1 96  ? -0.715  -4.940  -6.322  1.00 29.59 105  A 1 
ATOM 732  O OD1 . ASN A 1 96  ? -1.677  -5.448  -6.891  1.00 31.32 105  A 1 
ATOM 733  N ND2 . ASN A 1 96  ? -0.785  -3.783  -5.690  1.00 28.83 105  A 1 
ATOM 734  N N   . PHE A 1 97  ? 2.363   -4.014  -8.392  1.00 15.59 106  A 1 
ATOM 735  C CA  . PHE A 1 97  ? 2.610   -2.838  -9.206  1.00 14.90 106  A 1 
ATOM 736  C C   . PHE A 1 97  ? 2.810   -3.231  -10.657 1.00 16.37 106  A 1 
ATOM 737  O O   . PHE A 1 97  ? 2.341   -2.534  -11.558 1.00 16.29 106  A 1 
ATOM 738  C CB  . PHE A 1 97  ? 3.819   -2.056  -8.677  1.00 17.11 106  A 1 
ATOM 739  C CG  . PHE A 1 97  ? 3.442   -0.985  -7.687  1.00 15.36 106  A 1 
ATOM 740  C CD1 . PHE A 1 97  ? 2.711   -1.305  -6.552  1.00 17.81 106  A 1 
ATOM 741  C CD2 . PHE A 1 97  ? 3.802   0.336   -7.897  1.00 16.48 106  A 1 
ATOM 742  C CE1 . PHE A 1 97  ? 2.364   -0.331  -5.638  1.00 20.00 106  A 1 
ATOM 743  C CE2 . PHE A 1 97  ? 3.447   1.325   -6.984  1.00 17.98 106  A 1 
ATOM 744  C CZ  . PHE A 1 97  ? 2.721   0.988   -5.852  1.00 22.93 106  A 1 
ATOM 745  N N   . ASP A 1 98  ? 3.522   -4.334  -10.908 1.00 16.39 107  A 1 
ATOM 746  C CA  . ASP A 1 98  ? 3.686   -4.769  -12.287 1.00 15.38 107  A 1 
ATOM 747  C C   . ASP A 1 98  ? 2.338   -5.028  -12.940 1.00 16.57 107  A 1 
ATOM 748  O O   . ASP A 1 98  ? 2.130   -4.676  -14.106 1.00 17.30 107  A 1 
ATOM 749  C CB  . ASP A 1 98  ? 4.537   -6.031  -12.357 1.00 20.18 107  A 1 
ATOM 750  C CG  . ASP A 1 98  ? 5.998   -5.757  -12.100 1.00 25.51 107  A 1 
ATOM 751  O OD1 . ASP A 1 98  ? 6.421   -4.579  -12.181 1.00 19.29 107  A 1 
ATOM 752  O OD2 . ASP A 1 98  ? 6.717   -6.738  -11.828 1.00 22.85 107  A 1 
ATOM 753  N N   . ALA A 1 99  ? 1.416   -5.665  -12.211 1.00 18.79 108  A 1 
ATOM 754  C CA  . ALA A 1 99  ? 0.128   -6.006  -12.813 1.00 22.79 108  A 1 
ATOM 755  C C   . ALA A 1 99  ? -0.703  -4.757  -13.067 1.00 20.76 108  A 1 
ATOM 756  O O   . ALA A 1 99  ? -1.299  -4.607  -14.142 1.00 21.77 108  A 1 
ATOM 757  C CB  . ALA A 1 99  ? -0.626  -6.989  -11.922 1.00 23.72 108  A 1 
ATOM 758  N N   . LEU A 1 100 ? -0.709  -3.830  -12.107 1.00 20.88 109  A 1 
ATOM 759  C CA  . LEU A 1 100 ? -1.386  -2.550  -12.288 1.00 22.05 109  A 1 
ATOM 760  C C   . LEU A 1 100 ? -0.891  -1.816  -13.536 1.00 24.93 109  A 1 
ATOM 761  O O   . LEU A 1 100 ? -1.688  -1.317  -14.341 1.00 21.22 109  A 1 
ATOM 762  C CB  . LEU A 1 100 ? -1.172  -1.712  -11.028 1.00 22.94 109  A 1 
ATOM 763  C CG  . LEU A 1 100 ? -2.106  -0.598  -10.608 1.00 29.78 109  A 1 
ATOM 764  C CD1 . LEU A 1 100 ? -3.544  -1.076  -10.611 1.00 22.00 109  A 1 
ATOM 765  C CD2 . LEU A 1 100 ? -1.668  -0.122  -9.222  1.00 26.28 109  A 1 
ATOM 766  N N   . ILE A 1 101 ? 0.433   -1.730  -13.708 1.00 16.13 110  A 1 
ATOM 767  C CA  . ILE A 1 101 ? 1.006   -1.049  -14.867 1.00 22.00 110  A 1 
ATOM 768  C C   . ILE A 1 101 ? 0.605   -1.741  -16.170 1.00 22.80 110  A 1 
ATOM 769  O O   . ILE A 1 101 ? 0.384   -1.084  -17.198 1.00 20.24 110  A 1 
ATOM 770  C CB  . ILE A 1 101 ? 2.541   -0.970  -14.713 1.00 16.94 110  A 1 
ATOM 771  C CG1 . ILE A 1 101 ? 2.892   0.033   -13.608 1.00 23.15 110  A 1 
ATOM 772  C CG2 . ILE A 1 101 ? 3.224   -0.599  -16.032 1.00 18.44 110  A 1 
ATOM 773  C CD1 . ILE A 1 101 ? 4.379   -0.009  -13.200 1.00 18.73 110  A 1 
ATOM 774  N N   . SER A 1 102 ? 0.546   -3.073  -16.171 1.00 21.46 111  A 1 
ATOM 775  C CA  . SER A 1 102 ? 0.231   -3.752  -17.429 1.00 23.55 111  A 1 
ATOM 776  C C   . SER A 1 102 ? -1.192  -3.469  -17.879 1.00 27.35 111  A 1 
ATOM 777  O O   . SER A 1 102 ? -1.496  -3.574  -19.074 1.00 27.71 111  A 1 
ATOM 778  C CB  . SER A 1 102 ? 0.458   -5.263  -17.308 1.00 30.05 111  A 1 
ATOM 779  O OG  . SER A 1 102 ? -0.483  -5.878  -16.448 1.00 33.45 111  A 1 
ATOM 780  N N   . LYS A 1 103 ? -2.063  -3.107  -16.950 1.00 22.81 112  A 1 
ATOM 781  C CA  . LYS A 1 103 ? -3.452  -2.827  -17.278 1.00 23.79 112  A 1 
ATOM 782  C C   . LYS A 1 103 ? -3.703  -1.362  -17.599 1.00 32.13 112  A 1 
ATOM 783  O O   . LYS A 1 103 ? -4.528  -1.050  -18.468 1.00 30.36 112  A 1 
ATOM 784  C CB  . LYS A 1 103 ? -4.334  -3.275  -16.122 1.00 22.49 112  A 1 
ATOM 785  C CG  . LYS A 1 103 ? -4.342  -4.777  -15.957 1.00 29.33 112  A 1 
ATOM 786  C CD  . LYS A 1 103 ? -5.136  -5.185  -14.740 1.00 23.02 112  A 1 
ATOM 787  C CE  . LYS A 1 103 ? -5.295  -6.693  -14.676 1.00 28.45 112  A 1 
ATOM 788  N NZ  . LYS A 1 103 ? -6.170  -7.096  -13.530 1.00 30.78 112  A 1 
ATOM 789  N N   . ILE A 1 104 ? -3.008  -0.453  -16.919 1.00 26.54 113  A 1 
ATOM 790  C CA  . ILE A 1 104 ? -3.218  0.972   -17.158 1.00 23.53 113  A 1 
ATOM 791  C C   . ILE A 1 104 ? -2.457  1.425   -18.395 1.00 32.04 113  A 1 
ATOM 792  O O   . ILE A 1 104 ? -2.941  2.266   -19.162 1.00 32.62 113  A 1 
ATOM 793  C CB  . ILE A 1 104 ? -2.816  1.776   -15.904 1.00 24.29 113  A 1 
ATOM 794  C CG1 . ILE A 1 104 ? -3.662  1.335   -14.708 1.00 22.55 113  A 1 
ATOM 795  C CG2 . ILE A 1 104 ? -2.967  3.259   -16.142 1.00 30.33 113  A 1 
ATOM 796  C CD1 . ILE A 1 104 ? -3.195  1.914   -13.378 1.00 22.52 113  A 1 
ATOM 797  N N   . TYR A 1 105 ? -1.276  0.851   -18.632 1.00 30.21 114  A 1 
ATOM 798  C CA  . TYR A 1 105 ? -0.430  1.203   -19.770 1.00 32.25 114  A 1 
ATOM 799  C C   . TYR A 1 105 ? -0.095  -0.056  -20.563 1.00 45.34 114  A 1 
ATOM 800  O O   . TYR A 1 105 ? 1.038   -0.554  -20.519 1.00 41.28 114  A 1 
ATOM 801  C CB  . TYR A 1 105 ? 0.839   1.909   -19.299 1.00 31.89 114  A 1 
ATOM 802  C CG  . TYR A 1 105 ? 0.588   3.024   -18.318 1.00 30.52 114  A 1 
ATOM 803  C CD1 . TYR A 1 105 ? -0.048  4.197   -18.715 1.00 40.88 114  A 1 
ATOM 804  C CD2 . TYR A 1 105 ? 1.003   2.917   -17.005 1.00 27.31 114  A 1 
ATOM 805  C CE1 . TYR A 1 105 ? -0.272  5.233   -17.816 1.00 33.45 114  A 1 
ATOM 806  C CE2 . TYR A 1 105 ? 0.792   3.943   -16.101 1.00 24.02 114  A 1 
ATOM 807  C CZ  . TYR A 1 105 ? 0.157   5.100   -16.512 1.00 27.68 114  A 1 
ATOM 808  O OH  . TYR A 1 105 ? -0.054  6.112   -15.599 1.00 32.96 114  A 1 
ATOM 809  N N   . PRO A 1 106 ? -1.061  -0.595  -21.308 1.00 52.49 115  A 1 
ATOM 810  C CA  . PRO A 1 106 ? -0.806  -1.821  -22.084 1.00 58.56 115  A 1 
ATOM 811  C C   . PRO A 1 106 ? 0.301   -1.613  -23.106 1.00 64.72 115  A 1 
ATOM 812  O O   . PRO A 1 106 ? 0.225   -0.724  -23.960 1.00 64.97 115  A 1 
ATOM 813  C CB  . PRO A 1 106 ? -2.155  -2.098  -22.757 1.00 60.47 115  A 1 
ATOM 814  C CG  . PRO A 1 106 ? -3.158  -1.374  -21.918 1.00 58.75 115  A 1 
ATOM 815  C CD  . PRO A 1 106 ? -2.455  -0.141  -21.443 1.00 54.49 115  A 1 
ATOM 816  N N   . SER A 1 107 ? 1.333   -2.450  -23.013 1.00 68.73 116  A 1 
ATOM 817  C CA  . SER A 1 107 ? 2.501   -2.369  -23.890 1.00 70.09 116  A 1 
ATOM 818  C C   . SER A 1 107 ? 2.118   -2.503  -25.360 1.00 70.24 116  A 1 
ATOM 819  O O   . SER A 1 107 ? 2.375   -1.603  -26.159 1.00 70.85 116  A 1 
ATOM 820  C CB  . SER A 1 107 ? 3.522   -3.449  -23.522 1.00 72.40 116  A 1 
ATOM 821  O OG  . SER A 1 107 ? 3.089   -4.727  -23.953 1.00 72.66 116  A 1 
ATOM 822  N N   . ARG A 1 110 ? -2.057  1.065   -25.839 1.00 59.81 1003 A 1 
ATOM 823  C CA  . ARG A 1 110 ? -2.170  2.318   -25.097 1.00 62.78 1003 A 1 
ATOM 824  C C   . ARG A 1 110 ? -3.580  2.894   -25.204 1.00 64.23 1003 A 1 
ATOM 825  O O   . ARG A 1 110 ? -3.820  3.837   -25.965 1.00 62.25 1003 A 1 
ATOM 826  C CB  . ARG A 1 110 ? -1.149  3.337   -25.605 1.00 61.89 1003 A 1 
ATOM 827  N N   . THR A 1 111 ? -4.507  2.328   -24.434 1.00 58.15 1004 A 1 
ATOM 828  C CA  . THR A 1 111 ? -5.906  2.723   -24.487 1.00 57.05 1004 A 1 
ATOM 829  C C   . THR A 1 111 ? -6.197  3.837   -23.485 1.00 45.79 1004 A 1 
ATOM 830  O O   . THR A 1 111 ? -5.526  3.978   -22.460 1.00 44.57 1004 A 1 
ATOM 831  C CB  . THR A 1 111 ? -6.815  1.518   -24.223 1.00 61.00 1004 A 1 
ATOM 832  O OG1 . THR A 1 111 ? -8.167  1.958   -24.026 1.00 59.25 1004 A 1 
ATOM 833  C CG2 . THR A 1 111 ? -6.339  0.753   -22.998 1.00 54.63 1004 A 1 
ATOM 834  N N   . THR A 1 112 ? -7.217  4.629   -23.800 1.00 35.85 1005 A 1 
ATOM 835  C CA  . THR A 1 112 ? -7.574  5.827   -23.056 1.00 41.37 1005 A 1 
ATOM 836  C C   . THR A 1 112 ? -8.606  5.554   -21.955 1.00 38.31 1005 A 1 
ATOM 837  O O   . THR A 1 112 ? -8.759  6.383   -21.050 1.00 39.82 1005 A 1 
ATOM 838  C CB  . THR A 1 112 ? -8.061  6.895   -24.069 1.00 52.17 1005 A 1 
ATOM 839  O OG1 . THR A 1 112 ? -6.924  7.499   -24.706 1.00 52.81 1005 A 1 
ATOM 840  C CG2 . THR A 1 112 ? -8.910  7.994   -23.442 1.00 55.10 1005 A 1 
ATOM 841  N N   . ARG A 1 113 ? -9.275  4.393   -21.972 1.00 23.71 1006 A 1 
ATOM 842  C CA  . ARG A 1 113 ? -10.239 4.037   -20.935 1.00 22.32 1006 A 1 
ATOM 843  C C   . ARG A 1 113 ? -10.005 2.617   -20.439 1.00 21.32 1006 A 1 
ATOM 844  O O   . ARG A 1 113 ? -9.762  1.701   -21.233 1.00 26.66 1006 A 1 
ATOM 845  C CB  . ARG A 1 113 ? -11.687 4.167   -21.431 1.00 23.41 1006 A 1 
ATOM 846  C CG  . ARG A 1 113 ? -11.967 5.441   -22.186 1.00 31.41 1006 A 1 
ATOM 847  C CD  . ARG A 1 113 ? -12.385 6.565   -21.255 1.00 39.44 1006 A 1 
ATOM 848  N NE  . ARG A 1 113 ? -13.702 6.347   -20.661 1.00 50.73 1006 A 1 
ATOM 849  C CZ  . ARG A 1 113 ? -14.852 6.376   -21.330 1.00 48.76 1006 A 1 
ATOM 850  N NH1 . ARG A 1 113 ? -14.870 6.617   -22.638 1.00 63.25 1006 A 1 
ATOM 851  N NH2 . ARG A 1 113 ? -15.988 6.156   -20.683 1.00 47.64 1006 A 1 
ATOM 852  N N   . ILE A 1 114 ? -10.117 2.450   -19.121 1.00 19.61 1007 A 1 
ATOM 853  C CA  . ILE A 1 114 ? -9.825  1.213   -18.405 1.00 18.53 1007 A 1 
ATOM 854  C C   . ILE A 1 114 ? -11.000 0.890   -17.491 1.00 19.36 1007 A 1 
ATOM 855  O O   . ILE A 1 114 ? -11.405 1.733   -16.688 1.00 18.66 1007 A 1 
ATOM 856  C CB  . ILE A 1 114 ? -8.553  1.348   -17.547 1.00 22.13 1007 A 1 
ATOM 857  C CG1 . ILE A 1 114 ? -7.363  1.784   -18.411 1.00 34.86 1007 A 1 
ATOM 858  C CG2 . ILE A 1 114 ? -8.273  0.053   -16.803 1.00 23.04 1007 A 1 
ATOM 859  C CD1 . ILE A 1 114 ? -7.008  0.790   -19.449 1.00 38.76 1007 A 1 
ATOM 860  N N   . LYS A 1 115 ? -11.503 -0.338  -17.565 1.00 20.01 1008 A 1 
ATOM 861  C CA  . LYS A 1 115 ? -12.581 -0.740  -16.666 1.00 20.08 1008 A 1 
ATOM 862  C C   . LYS A 1 115 ? -12.072 -0.781  -15.234 1.00 21.97 1008 A 1 
ATOM 863  O O   . LYS A 1 115 ? -11.068 -1.436  -14.945 1.00 17.82 1008 A 1 
ATOM 864  C CB  . LYS A 1 115 ? -13.127 -2.107  -17.077 1.00 21.00 1008 A 1 
ATOM 865  C CG  . LYS A 1 115 ? -13.903 -2.085  -18.387 1.00 27.60 1008 A 1 
ATOM 866  C CD  . LYS A 1 115 ? -14.550 -3.433  -18.696 1.00 35.01 1008 A 1 
ATOM 867  C CE  . LYS A 1 115 ? -15.188 -3.449  -20.095 1.00 43.84 1008 A 1 
ATOM 868  N NZ  . LYS A 1 115 ? -16.307 -2.466  -20.256 1.00 45.93 1008 A 1 
ATOM 869  N N   . ILE A 1 116 ? -12.745 -0.083  -14.316 1.00 16.68 1009 A 1 
ATOM 870  C CA  . ILE A 1 116 ? -12.208 -0.142  -12.958 1.00 14.65 1009 A 1 
ATOM 871  C C   . ILE A 1 116 ? -12.294 -1.547  -12.381 1.00 13.73 1009 A 1 
ATOM 872  O O   . ILE A 1 116 ? -11.493 -1.888  -11.505 1.00 15.46 1009 A 1 
ATOM 873  C CB  . ILE A 1 116 ? -12.867 0.881   -12.019 1.00 15.56 1009 A 1 
ATOM 874  C CG1 . ILE A 1 116 ? -11.998 1.058   -10.766 1.00 23.93 1009 A 1 
ATOM 875  C CG2 . ILE A 1 116 ? -14.297 0.465   -11.659 1.00 16.51 1009 A 1 
ATOM 876  C CD1 . ILE A 1 116 ? -12.281 2.289   -9.964  1.00 27.57 1009 A 1 
ATOM 877  N N   . THR A 1 117 ? -13.195 -2.401  -12.884 1.00 15.11 1010 A 1 
ATOM 878  C CA  . THR A 1 117 ? -13.224 -3.775  -12.396 1.00 15.19 1010 A 1 
ATOM 879  C C   . THR A 1 117 ? -11.933 -4.509  -12.742 1.00 14.19 1010 A 1 
ATOM 880  O O   . THR A 1 117 ? -11.578 -5.483  -12.070 1.00 17.16 1010 A 1 
ATOM 881  C CB  . THR A 1 117 ? -14.411 -4.552  -12.980 1.00 19.05 1010 A 1 
ATOM 882  O OG1 . THR A 1 117 ? -14.502 -4.321  -14.391 1.00 16.98 1010 A 1 
ATOM 883  C CG2 . THR A 1 117 ? -15.686 -4.114  -12.304 1.00 24.86 1010 A 1 
ATOM 884  N N   . GLU A 1 118 ? -11.257 -4.106  -13.821 1.00 17.65 1011 A 1 
ATOM 885  C CA  . GLU A 1 118 ? -9.970  -4.721  -14.136 1.00 16.11 1011 A 1 
ATOM 886  C C   . GLU A 1 118 ? -8.900  -4.323  -13.131 1.00 17.78 1011 A 1 
ATOM 887  O O   . GLU A 1 118 ? -7.959  -5.095  -12.887 1.00 16.26 1011 A 1 
ATOM 888  C CB  . GLU A 1 118 ? -9.524  -4.356  -15.552 1.00 17.92 1011 A 1 
ATOM 889  C CG  . GLU A 1 118 ? -10.336 -5.049  -16.670 1.00 19.67 1011 A 1 
ATOM 890  C CD  . GLU A 1 118 ? -10.208 -6.577  -16.658 1.00 32.10 1011 A 1 
ATOM 891  O OE1 . GLU A 1 118 ? -9.100  -7.101  -16.897 1.00 33.08 1011 A 1 
ATOM 892  O OE2 . GLU A 1 118 ? -11.224 -7.258  -16.411 1.00 32.35 1011 A 1 
ATOM 893  N N   . LEU A 1 119 ? -9.024  -3.139  -12.545 1.00 13.07 1012 A 1 
ATOM 894  C CA  . LEU A 1 119 ? -8.055  -2.660  -11.569 1.00 12.88 1012 A 1 
ATOM 895  C C   . LEU A 1 119 ? -8.381  -3.091  -10.148 1.00 15.09 1012 A 1 
ATOM 896  O O   . LEU A 1 119 ? -7.469  -3.216  -9.315  1.00 14.59 1012 A 1 
ATOM 897  C CB  . LEU A 1 119 ? -7.979  -1.129  -11.638 1.00 13.04 1012 A 1 
ATOM 898  C CG  . LEU A 1 119 ? -7.611  -0.581  -13.012 1.00 20.70 1012 A 1 
ATOM 899  C CD1 . LEU A 1 119 ? -7.489  0.930   -12.967 1.00 20.19 1012 A 1 
ATOM 900  C CD2 . LEU A 1 119 ? -6.302  -1.200  -13.482 1.00 23.92 1012 A 1 
ATOM 901  N N   . ASN A 1 120 ? -9.661  -3.315  -9.849  1.00 13.18 1013 A 1 
ATOM 902  C CA  . ASN A 1 120 ? -10.066 -3.566  -8.471  1.00 10.91 1013 A 1 
ATOM 903  C C   . ASN A 1 120 ? -9.224  -4.624  -7.759  1.00 13.94 1013 A 1 
ATOM 904  O O   . ASN A 1 120 ? -8.855  -4.380  -6.599  1.00 15.30 1013 A 1 
ATOM 905  C CB  . ASN A 1 120 ? -11.553 -3.935  -8.446  1.00 11.19 1013 A 1 
ATOM 906  C CG  . ASN A 1 120 ? -12.472 -2.716  -8.471  1.00 15.48 1013 A 1 
ATOM 907  O OD1 . ASN A 1 120 ? -12.039 -1.581  -8.276  1.00 13.09 1013 A 1 
ATOM 908  N ND2 . ASN A 1 120 ? -13.751 -2.964  -8.701  1.00 12.71 1013 A 1 
ATOM 909  N N   . PRO A 1 121 ? -8.877  -5.777  -8.349  1.00 13.26 1014 A 1 
ATOM 910  C CA  . PRO A 1 121 ? -8.106  -6.771  -7.566  1.00 15.78 1014 A 1 
ATOM 911  C C   . PRO A 1 121 ? -6.802  -6.231  -6.991  1.00 14.66 1014 A 1 
ATOM 912  O O   . PRO A 1 121 ? -6.326  -6.732  -5.963  1.00 17.24 1014 A 1 
ATOM 913  C CB  . PRO A 1 121 ? -7.834  -7.889  -8.582  1.00 16.78 1014 A 1 
ATOM 914  C CG  . PRO A 1 121 ? -8.903  -7.774  -9.582  1.00 21.34 1014 A 1 
ATOM 915  C CD  . PRO A 1 121 ? -9.205  -6.292  -9.696  1.00 16.57 1014 A 1 
ATOM 916  N N   . HIS A 1 122 ? -6.218  -5.218  -7.612  1.00 13.65 1015 A 1 
ATOM 917  C CA  . HIS A 1 122 ? -4.951  -4.665  -7.170  1.00 11.75 1015 A 1 
ATOM 918  C C   . HIS A 1 122 ? -5.113  -3.531  -6.180  1.00 11.20 1015 A 1 
ATOM 919  O O   . HIS A 1 122 ? -4.108  -3.040  -5.667  1.00 13.65 1015 A 1 
ATOM 920  C CB  . HIS A 1 122 ? -4.157  -4.199  -8.383  1.00 14.23 1015 A 1 
ATOM 921  C CG  . HIS A 1 122 ? -4.106  -5.231  -9.456  1.00 18.76 1015 A 1 
ATOM 922  N ND1 . HIS A 1 122 ? -3.443  -6.428  -9.290  1.00 19.79 1015 A 1 
ATOM 923  C CD2 . HIS A 1 122 ? -4.665  -5.270  -10.686 1.00 20.39 1015 A 1 
ATOM 924  C CE1 . HIS A 1 122 ? -3.597  -7.161  -10.378 1.00 21.81 1015 A 1 
ATOM 925  N NE2 . HIS A 1 122 ? -4.330  -6.480  -11.242 1.00 23.08 1015 A 1 
ATOM 926  N N   . LEU A 1 123 ? -6.356  -3.121  -5.895  1.00 12.07 1016 A 1 
ATOM 927  C CA  . LEU A 1 123 ? -6.642  -1.970  -5.048  1.00 11.83 1016 A 1 
ATOM 928  C C   . LEU A 1 123 ? -7.466  -2.329  -3.820  1.00 10.91 1016 A 1 
ATOM 929  O O   . LEU A 1 123 ? -7.885  -1.417  -3.093  1.00 12.20 1016 A 1 
ATOM 930  C CB  . LEU A 1 123 ? -7.387  -0.882  -5.852  1.00 11.64 1016 A 1 
ATOM 931  C CG  . LEU A 1 123 ? -6.718  -0.512  -7.189  1.00 11.87 1016 A 1 
ATOM 932  C CD1 . LEU A 1 123 ? -7.617  0.473   -7.968  1.00 14.81 1016 A 1 
ATOM 933  C CD2 . LEU A 1 123 ? -5.305  0.059   -7.006  1.00 14.80 1016 A 1 
ATOM 934  N N   . MET A 1 124 ? -7.707  -3.620  -3.568  1.00 10.73 1017 A 1 
ATOM 935  C CA  . MET A 1 124 ? -8.687  -4.073  -2.586  1.00 10.92 1017 A 1 
ATOM 936  C C   . MET A 1 124 ? -8.000  -4.945  -1.553  1.00 13.05 1017 A 1 
ATOM 937  O O   . MET A 1 124 ? -7.121  -5.753  -1.887  1.00 17.08 1017 A 1 
ATOM 938  C CB  . MET A 1 124 ? -9.801  -4.869  -3.263  1.00 16.95 1017 A 1 
ATOM 939  C CG  . MET A 1 124 ? -10.592 -4.032  -4.238  1.00 17.30 1017 A 1 
ATOM 940  S SD  . MET A 1 124 ? -12.147 -4.726  -4.755  1.00 23.33 1017 A 1 
ATOM 941  C CE  . MET A 1 124 ? -11.711 -5.958  -5.946  1.00 42.10 1017 A 1 
ATOM 942  N N   . CYS A 1 125 ? -8.426  -4.773  -0.313  1.00 14.56 1018 A 1 
ATOM 943  C CA  . CYS A 1 125 ? -7.951  -5.550  0.823   1.00 12.07 1018 A 1 
ATOM 944  C C   . CYS A 1 125 ? -8.730  -6.861  0.924   1.00 13.81 1018 A 1 
ATOM 945  O O   . CYS A 1 125 ? -9.962  -6.852  0.934   1.00 15.87 1018 A 1 
ATOM 946  C CB  . CYS A 1 125 ? -8.155  -4.707  2.076   1.00 11.86 1018 A 1 
ATOM 947  S SG  . CYS A 1 125 ? -7.875  -5.516  3.680   1.00 14.43 1018 A 1 
ATOM 948  N N   . VAL A 1 126 ? -8.023  -7.995  1.011   1.00 16.74 1019 A 1 
ATOM 949  C CA  . VAL A 1 126 ? -8.738  -9.272  1.048   1.00 15.92 1019 A 1 
ATOM 950  C C   . VAL A 1 126 ? -9.368  -9.552  2.398   1.00 21.22 1019 A 1 
ATOM 951  O O   . VAL A 1 126 ? -10.226 -10.443 2.493   1.00 21.08 1019 A 1 
ATOM 952  C CB  . VAL A 1 126 ? -7.849  -10.481 0.689   1.00 20.56 1019 A 1 
ATOM 953  C CG1 . VAL A 1 126 ? -7.308  -10.346 -0.735  1.00 24.39 1019 A 1 
ATOM 954  C CG2 . VAL A 1 126 ? -6.726  -10.654 1.716   1.00 21.82 1019 A 1 
ATOM 955  N N   . LEU A 1 127 ? -9.001  -8.796  3.436   1.00 16.66 1020 A 1 
ATOM 956  C CA  . LEU A 1 127 ? -9.575  -9.045  4.755   1.00 15.50 1020 A 1 
ATOM 957  C C   . LEU A 1 127 ? -10.983 -8.467  4.892   1.00 20.18 1020 A 1 
ATOM 958  O O   . LEU A 1 127 ? -11.858 -9.133  5.440   1.00 22.35 1020 A 1 
ATOM 959  C CB  . LEU A 1 127 ? -8.654  -8.494  5.844   1.00 14.31 1020 A 1 
ATOM 960  C CG  . LEU A 1 127 ? -7.325  -9.250  5.975   1.00 14.24 1020 A 1 
ATOM 961  C CD1 . LEU A 1 127 ? -6.462  -8.595  7.053   1.00 16.50 1020 A 1 
ATOM 962  C CD2 . LEU A 1 127 ? -7.600  -10.720 6.345   1.00 19.97 1020 A 1 
ATOM 963  N N   . CYS A 1 128 ? -11.221 -7.237  4.414   1.00 18.78 1021 A 1 
ATOM 964  C CA  . CYS A 1 128 ? -12.546 -6.607  4.470   1.00 16.88 1021 A 1 
ATOM 965  C C   . CYS A 1 128 ? -13.293 -6.632  3.142   1.00 20.30 1021 A 1 
ATOM 966  O O   . CYS A 1 128 ? -14.507 -6.350  3.122   1.00 20.89 1021 A 1 
ATOM 967  C CB  . CYS A 1 128 ? -12.427 -5.143  4.927   1.00 16.63 1021 A 1 
ATOM 968  S SG  . CYS A 1 128 ? -11.478 -4.048  3.793   1.00 16.41 1021 A 1 
ATOM 969  N N   . GLY A 1 129 ? -12.611 -6.927  2.041   1.00 17.64 1022 A 1 
ATOM 970  C CA  . GLY A 1 129 ? -13.253 -6.949  0.744   1.00 19.56 1022 A 1 
ATOM 971  C C   . GLY A 1 129 ? -13.562 -5.589  0.160   1.00 23.60 1022 A 1 
ATOM 972  O O   . GLY A 1 129 ? -14.329 -5.510  -0.805  1.00 24.00 1022 A 1 
ATOM 973  N N   . GLY A 1 130 ? -13.010 -4.512  0.723   1.00 17.01 1023 A 1 
ATOM 974  C CA  . GLY A 1 130 ? -13.155 -3.181  0.173   1.00 16.14 1023 A 1 
ATOM 975  C C   . GLY A 1 130 ? -11.816 -2.599  -0.270  1.00 14.68 1023 A 1 
ATOM 976  O O   . GLY A 1 130 ? -10.779 -3.257  -0.224  1.00 15.81 1023 A 1 
ATOM 977  N N   . TYR A 1 131 ? -11.863 -1.350  -0.726  1.00 12.30 1024 A 1 
ATOM 978  C CA  . TYR A 1 131 ? -10.630 -0.700  -1.158  1.00 10.03 1024 A 1 
ATOM 979  C C   . TYR A 1 131 ? -9.686  -0.470  0.024   1.00 9.49  1024 A 1 
ATOM 980  O O   . TYR A 1 131 ? -10.126 -0.213  1.151   1.00 13.60 1024 A 1 
ATOM 981  C CB  . TYR A 1 131 ? -10.935 0.655   -1.800  1.00 13.88 1024 A 1 
ATOM 982  C CG  . TYR A 1 131 ? -11.585 0.536   -3.146  1.00 11.64 1024 A 1 
ATOM 983  C CD1 . TYR A 1 131 ? -10.901 -0.012  -4.221  1.00 13.46 1024 A 1 
ATOM 984  C CD2 . TYR A 1 131 ? -12.887 0.960   -3.335  1.00 12.21 1024 A 1 
ATOM 985  C CE1 . TYR A 1 131 ? -11.521 -0.127  -5.470  1.00 11.49 1024 A 1 
ATOM 986  C CE2 . TYR A 1 131 ? -13.504 0.860   -4.571  1.00 13.73 1024 A 1 
ATOM 987  C CZ  . TYR A 1 131 ? -12.824 0.306   -5.624  1.00 13.65 1024 A 1 
ATOM 988  O OH  . TYR A 1 131 ? -13.463 0.199   -6.849  1.00 13.55 1024 A 1 
ATOM 989  N N   . PHE A 1 132 ? -8.381  -0.531  -0.245  1.00 12.06 1025 A 1 
ATOM 990  C CA  . PHE A 1 132 ? -7.394  -0.163  0.783   1.00 9.02  1025 A 1 
ATOM 991  C C   . PHE A 1 132 ? -7.678  1.223   1.345   1.00 10.99 1025 A 1 
ATOM 992  O O   . PHE A 1 132 ? -7.820  2.195   0.593   1.00 12.34 1025 A 1 
ATOM 993  C CB  . PHE A 1 132 ? -5.975  -0.133  0.194   1.00 9.83  1025 A 1 
ATOM 994  C CG  . PHE A 1 132 ? -5.435  -1.472  -0.247  1.00 11.20 1025 A 1 
ATOM 995  C CD1 . PHE A 1 132 ? -5.334  -2.532  0.646   1.00 12.44 1025 A 1 
ATOM 996  C CD2 . PHE A 1 132 ? -4.995  -1.640  -1.555  1.00 9.10  1025 A 1 
ATOM 997  C CE1 . PHE A 1 132 ? -4.811  -3.757  0.229   1.00 14.05 1025 A 1 
ATOM 998  C CE2 . PHE A 1 132 ? -4.484  -2.852  -1.993  1.00 11.13 1025 A 1 
ATOM 999  C CZ  . PHE A 1 132 ? -4.386  -3.922  -1.089  1.00 14.01 1025 A 1 
ATOM 1000 N N   . ILE A 1 133 ? -7.675  1.321   2.671   1.00 12.08 1026 A 1 
ATOM 1001 C CA  . ILE A 1 133 ? -7.701  2.586   3.401   1.00 13.97 1026 A 1 
ATOM 1002 C C   . ILE A 1 133 ? -6.528  2.528   4.382   1.00 15.50 1026 A 1 
ATOM 1003 O O   . ILE A 1 133 ? -6.407  1.556   5.136   1.00 15.51 1026 A 1 
ATOM 1004 C CB  . ILE A 1 133 ? -9.038  2.791   4.140   1.00 16.56 1026 A 1 
ATOM 1005 C CG1 . ILE A 1 133 ? -10.187 2.889   3.135   1.00 13.66 1026 A 1 
ATOM 1006 C CG2 . ILE A 1 133 ? -8.999  4.040   5.023   1.00 18.83 1026 A 1 
ATOM 1007 C CD1 . ILE A 1 133 ? -10.066 4.080   2.183   1.00 15.90 1026 A 1 
ATOM 1008 N N   . ASP A 1 134 ? -5.648  3.532   4.338   1.00 17.01 1027 A 1 
ATOM 1009 C CA  . ASP A 1 134 ? -4.385  3.514   5.081   0.51 17.03 1027 A 1 
ATOM 1010 C C   . ASP A 1 134 ? -3.629  2.208   4.829   1.00 16.33 1027 A 1 
ATOM 1011 O O   . ASP A 1 134 ? -3.284  1.458   5.749   1.00 16.08 1027 A 1 
ATOM 1012 C CB  . ASP A 1 134 ? -4.621  3.732   6.576   0.51 17.59 1027 A 1 
ATOM 1013 C CG  . ASP A 1 134 ? -5.126  5.125   6.882   0.51 20.08 1027 A 1 
ATOM 1014 O OD1 . ASP A 1 134 ? -4.412  6.101   6.569   0.51 24.07 1027 A 1 
ATOM 1015 O OD2 . ASP A 1 134 ? -6.246  5.237   7.421   0.51 23.91 1027 A 1 
ATOM 1016 N N   . ALA A 1 135 ? -3.373  1.951   3.547   1.00 11.38 1028 A 1 
ATOM 1017 C CA  . ALA A 1 135 ? -2.696  0.732   3.113   1.00 13.38 1028 A 1 
ATOM 1018 C C   . ALA A 1 135 ? -1.435  0.473   3.928   1.00 14.51 1028 A 1 
ATOM 1019 O O   . ALA A 1 135 ? -0.629  1.377   4.149   1.00 13.03 1028 A 1 
ATOM 1020 C CB  . ALA A 1 135 ? -2.327  0.835   1.623   1.00 12.25 1028 A 1 
ATOM 1021 N N   . THR A 1 136 ? -1.271  -0.774  4.358   1.00 13.18 1029 A 1 
ATOM 1022 C CA  . THR A 1 136 ? -0.175  -1.183  5.233   1.00 12.55 1029 A 1 
ATOM 1023 C C   . THR A 1 136 ? 0.393   -2.483  4.701   1.00 10.42 1029 A 1 
ATOM 1024 O O   . THR A 1 136 ? -0.360  -3.390  4.348   1.00 14.16 1029 A 1 
ATOM 1025 C CB  . THR A 1 136 ? -0.712  -1.352  6.663   1.00 15.03 1029 A 1 
ATOM 1026 O OG1 . THR A 1 136 ? -1.266  -0.107  7.102   1.00 15.79 1029 A 1 
ATOM 1027 C CG2 . THR A 1 136 ? 0.399   -1.776  7.616   1.00 13.18 1029 A 1 
ATOM 1028 N N   . THR A 1 137 ? 1.720   -2.600  4.637   1.00 9.76  1030 A 1 
ATOM 1029 C CA  . THR A 1 137 ? 2.326   -3.699  3.900   1.00 11.37 1030 A 1 
ATOM 1030 C C   . THR A 1 137 ? 3.228   -4.497  4.824   1.00 16.42 1030 A 1 
ATOM 1031 O O   . THR A 1 137 ? 3.965   -3.907  5.628   1.00 14.12 1030 A 1 
ATOM 1032 C CB  . THR A 1 137 ? 3.107   -3.146  2.702   1.00 11.84 1030 A 1 
ATOM 1033 O OG1 . THR A 1 137 ? 2.161   -2.520  1.818   1.00 13.78 1030 A 1 
ATOM 1034 C CG2 . THR A 1 137 ? 3.855   -4.274  1.934   1.00 12.08 1030 A 1 
ATOM 1035 N N   . ILE A 1 138 ? 3.142   -5.825  4.727   1.00 10.68 1031 A 1 
ATOM 1036 C CA  . ILE A 1 138 ? 4.049   -6.723  5.438   1.00 13.12 1031 A 1 
ATOM 1037 C C   . ILE A 1 138 ? 5.346   -6.780  4.637   1.00 15.00 1031 A 1 
ATOM 1038 O O   . ILE A 1 138 ? 5.339   -7.152  3.460   1.00 15.62 1031 A 1 
ATOM 1039 C CB  . ILE A 1 138 ? 3.433   -8.124  5.584   1.00 13.50 1031 A 1 
ATOM 1040 C CG1 . ILE A 1 138 ? 2.070   -8.076  6.281   1.00 15.14 1031 A 1 
ATOM 1041 C CG2 . ILE A 1 138 ? 4.411   -9.094  6.251   1.00 16.87 1031 A 1 
ATOM 1042 C CD1 . ILE A 1 138 ? 1.358   -9.480  6.304   1.00 17.60 1031 A 1 
ATOM 1043 N N   . ILE A 1 139 ? 6.461   -6.394  5.255   1.00 12.34 1032 A 1 
ATOM 1044 C CA  . ILE A 1 139 ? 7.624   -6.085  4.418   1.00 15.57 1032 A 1 
ATOM 1045 C C   . ILE A 1 139 ? 8.359   -7.313  3.870   1.00 21.80 1032 A 1 
ATOM 1046 O O   . ILE A 1 139 ? 9.021   -7.200  2.830   1.00 26.66 1032 A 1 
ATOM 1047 C CB  . ILE A 1 139 ? 8.578   -5.160  5.184   1.00 21.18 1032 A 1 
ATOM 1048 C CG1 . ILE A 1 139 ? 9.113   -5.833  6.446   1.00 29.20 1032 A 1 
ATOM 1049 C CG2 . ILE A 1 139 ? 7.846   -3.866  5.491   1.00 20.16 1032 A 1 
ATOM 1050 C CD1 . ILE A 1 139 ? 10.063  -4.947  7.255   1.00 31.04 1032 A 1 
ATOM 1051 N N   . GLU A 1 140 ? 8.252   -8.484  4.506   1.00 19.71 1033 A 1 
ATOM 1052 C CA  . GLU A 1 140 ? 8.973   -9.653  3.996   1.00 25.09 1033 A 1 
ATOM 1053 C C   . GLU A 1 140 ? 8.381   -10.158 2.687   1.00 23.22 1033 A 1 
ATOM 1054 O O   . GLU A 1 140 ? 9.119   -10.503 1.756   1.00 27.32 1033 A 1 
ATOM 1055 C CB  . GLU A 1 140 ? 8.975   -10.776 5.033   1.00 32.15 1033 A 1 
ATOM 1056 C CG  . GLU A 1 140 ? 9.275   -12.184 4.461   1.00 39.36 1033 A 1 
ATOM 1057 C CD  . GLU A 1 140 ? 10.657  -12.302 3.817   1.00 48.95 1033 A 1 
ATOM 1058 O OE1 . GLU A 1 140 ? 10.815  -13.118 2.878   1.00 50.65 1033 A 1 
ATOM 1059 O OE2 . GLU A 1 140 ? 11.585  -11.580 4.243   1.00 47.17 1033 A 1 
ATOM 1060 N N   . CYS A 1 141 ? 7.053   -10.229 2.602   1.00 16.93 1034 A 1 
ATOM 1061 C CA  . CYS A 1 141 ? 6.363   -10.798 1.453   1.00 15.24 1034 A 1 
ATOM 1062 C C   . CYS A 1 141 ? 5.648   -9.766  0.600   1.00 17.65 1034 A 1 
ATOM 1063 O O   . CYS A 1 141 ? 5.151   -10.119 -0.475  1.00 19.47 1034 A 1 
ATOM 1064 C CB  . CYS A 1 141 ? 5.330   -11.841 1.917   1.00 18.16 1034 A 1 
ATOM 1065 S SG  . CYS A 1 141 ? 4.118   -11.165 3.148   1.00 18.42 1034 A 1 
ATOM 1066 N N   . LEU A 1 142 ? 5.550   -8.522  1.070   1.00 15.59 1035 A 1 
ATOM 1067 C CA  . LEU A 1 142 ? 4.966   -7.414  0.313   1.00 15.25 1035 A 1 
ATOM 1068 C C   . LEU A 1 142 ? 3.485   -7.640  0.032   1.00 18.86 1035 A 1 
ATOM 1069 O O   . LEU A 1 142 ? 2.974   -7.271  -1.024  1.00 18.34 1035 A 1 
ATOM 1070 C CB  . LEU A 1 142 ? 5.728   -7.160  -0.995  1.00 18.14 1035 A 1 
ATOM 1071 C CG  . LEU A 1 142 ? 7.003   -6.319  -0.970  1.00 36.70 1035 A 1 
ATOM 1072 C CD1 . LEU A 1 142 ? 7.181   -5.724  -2.354  1.00 39.90 1035 A 1 
ATOM 1073 C CD2 . LEU A 1 142 ? 6.997   -5.226  0.093   1.00 20.63 1035 A 1 
ATOM 1074 N N   . HIS A 1 143 ? 2.780   -8.229  0.985   1.00 14.60 1036 A 1 
ATOM 1075 C CA  . HIS A 1 143 ? 1.331   -8.291  0.897   1.00 11.42 1036 A 1 
ATOM 1076 C C   . HIS A 1 143 ? 0.743   -7.148  1.714   1.00 13.06 1036 A 1 
ATOM 1077 O O   . HIS A 1 143 ? 1.301   -6.755  2.745   1.00 12.06 1036 A 1 
ATOM 1078 C CB  . HIS A 1 143 ? 0.814   -9.656  1.370   1.00 19.44 1036 A 1 
ATOM 1079 C CG  . HIS A 1 143 ? 1.101   -10.750 0.391   1.00 23.81 1036 A 1 
ATOM 1080 N ND1 . HIS A 1 143 ? 1.722   -11.935 0.738   1.00 17.55 1036 A 1 
ATOM 1081 C CD2 . HIS A 1 143 ? 0.904   -10.803 -0.949  1.00 22.83 1036 A 1 
ATOM 1082 C CE1 . HIS A 1 143 ? 1.848   -12.688 -0.340  1.00 20.64 1036 A 1 
ATOM 1083 N NE2 . HIS A 1 143 ? 1.369   -12.021 -1.377  1.00 24.89 1036 A 1 
ATOM 1084 N N   . SER A 1 144 ? -0.386  -6.604  1.235   1.00 12.32 1037 A 1 
ATOM 1085 C CA  . SER A 1 144 ? -0.898  -5.332  1.744   1.00 9.70  1037 A 1 
ATOM 1086 C C   . SER A 1 144 ? -2.362  -5.452  2.142   1.00 9.08  1037 A 1 
ATOM 1087 O O   . SER A 1 144 ? -3.105  -6.284  1.605   1.00 13.51 1037 A 1 
ATOM 1088 C CB  . SER A 1 144 ? -0.764  -4.215  0.694   1.00 12.19 1037 A 1 
ATOM 1089 O OG  . SER A 1 144 ? 0.588   -4.043  0.291   1.00 14.52 1037 A 1 
ATOM 1090 N N   . PHE A 1 145 ? -2.758  -4.594  3.088   1.00 9.64  1038 A 1 
ATOM 1091 C CA  . PHE A 1 145 ? -4.067  -4.619  3.738   1.00 11.11 1038 A 1 
ATOM 1092 C C   . PHE A 1 145 ? -4.387  -3.223  4.255   1.00 13.80 1038 A 1 
ATOM 1093 O O   . PHE A 1 145 ? -3.499  -2.379  4.387   1.00 13.64 1038 A 1 
ATOM 1094 C CB  . PHE A 1 145 ? -4.088  -5.615  4.923   1.00 12.64 1038 A 1 
ATOM 1095 C CG  . PHE A 1 145 ? -3.496  -6.944  4.586   1.00 12.44 1038 A 1 
ATOM 1096 C CD1 . PHE A 1 145 ? -4.278  -7.948  4.070   1.00 13.62 1038 A 1 
ATOM 1097 C CD2 . PHE A 1 145 ? -2.140  -7.180  4.770   1.00 9.73  1038 A 1 
ATOM 1098 C CE1 . PHE A 1 145 ? -3.716  -9.175  3.736   1.00 13.94 1038 A 1 
ATOM 1099 C CE2 . PHE A 1 145 ? -1.577  -8.400  4.432   1.00 12.91 1038 A 1 
ATOM 1100 C CZ  . PHE A 1 145 ? -2.360  -9.390  3.906   1.00 12.68 1038 A 1 
ATOM 1101 N N   . CYS A 1 146 ? -5.663  -2.979  4.571   1.00 13.30 1039 A 1 
ATOM 1102 C CA  . CYS A 1 146 ? -5.979  -1.785  5.347   1.00 13.76 1039 A 1 
ATOM 1103 C C   . CYS A 1 146 ? -5.245  -1.862  6.674   1.00 13.84 1039 A 1 
ATOM 1104 O O   . CYS A 1 146 ? -5.091  -2.940  7.243   1.00 15.06 1039 A 1 
ATOM 1105 C CB  . CYS A 1 146 ? -7.467  -1.672  5.666   1.00 14.22 1039 A 1 
ATOM 1106 S SG  . CYS A 1 146 ? -8.580  -1.775  4.239   1.00 16.32 1039 A 1 
ATOM 1107 N N   . LYS A 1 147 ? -4.836  -0.704  7.188   1.00 14.17 1040 A 1 
ATOM 1108 C CA  . LYS A 1 147 ? -4.235  -0.657  8.519   1.00 13.85 1040 A 1 
ATOM 1109 C C   . LYS A 1 147 ? -5.101  -1.366  9.559   1.00 16.41 1040 A 1 
ATOM 1110 O O   . LYS A 1 147 ? -4.632  -2.251  10.279  1.00 16.65 1040 A 1 
ATOM 1111 C CB  . LYS A 1 147 ? -3.987  0.796   8.917   1.00 12.71 1040 A 1 
ATOM 1112 C CG  . LYS A 1 147 ? -3.485  0.977   10.346  1.00 17.11 1040 A 1 
ATOM 1113 C CD  . LYS A 1 147 ? -3.389  2.482   10.583  1.00 25.47 1040 A 1 
ATOM 1114 C CE  . LYS A 1 147 ? -2.946  2.853   11.967  1.00 30.40 1040 A 1 
ATOM 1115 N NZ  . LYS A 1 147 ? -3.571  4.160   12.332  1.00 28.67 1040 A 1 
ATOM 1116 N N   . THR A 1 148 ? -6.376  -0.975  9.678   1.00 19.54 1041 A 1 
ATOM 1117 C CA  . THR A 1 148 ? -7.178  -1.522  10.768  1.00 18.02 1041 A 1 
ATOM 1118 C C   . THR A 1 148 ? -7.336  -3.020  10.613  1.00 17.18 1041 A 1 
ATOM 1119 O O   . THR A 1 148 ? -7.306  -3.764  11.609  1.00 17.54 1041 A 1 
ATOM 1120 C CB  . THR A 1 148 ? -8.564  -0.846  10.833  1.00 15.54 1041 A 1 
ATOM 1121 O OG1 . THR A 1 148 ? -9.256  -1.008  9.586   1.00 16.51 1041 A 1 
ATOM 1122 C CG2 . THR A 1 148 ? -8.396  0.621   11.090  1.00 22.20 1041 A 1 
ATOM 1123 N N   . CYS A 1 149 ? -7.460  -3.472  9.360   1.00 13.34 1042 A 1 
ATOM 1124 C CA  . CYS A 1 149 ? -7.657  -4.886  9.079   1.00 17.02 1042 A 1 
ATOM 1125 C C   . CYS A 1 149 ? -6.445  -5.703  9.503   1.00 16.24 1042 A 1 
ATOM 1126 O O   . CYS A 1 149 ? -6.586  -6.738  10.163  1.00 16.85 1042 A 1 
ATOM 1127 C CB  . CYS A 1 149 ? -7.938  -5.089  7.599   1.00 15.12 1042 A 1 
ATOM 1128 S SG  . CYS A 1 149 ? -9.503  -4.358  7.031   1.00 17.27 1042 A 1 
ATOM 1129 N N   . ILE A 1 150 ? -5.246  -5.279  9.090   1.00 15.51 1043 A 1 
ATOM 1130 C CA  . ILE A 1 150 ? -4.076  -6.101  9.406   1.00 14.93 1043 A 1 
ATOM 1131 C C   . ILE A 1 150 ? -3.710  -5.965  10.883  1.00 18.64 1043 A 1 
ATOM 1132 O O   . ILE A 1 150 ? -3.291  -6.948  11.508  1.00 17.02 1043 A 1 
ATOM 1133 C CB  . ILE A 1 150 ? -2.875  -5.801  8.469   1.00 12.58 1043 A 1 
ATOM 1134 C CG1 . ILE A 1 150 ? -1.768  -6.853  8.696   1.00 16.20 1043 A 1 
ATOM 1135 C CG2 . ILE A 1 150 ? -2.312  -4.401  8.671   1.00 14.54 1043 A 1 
ATOM 1136 C CD1 . ILE A 1 150 ? -2.214  -8.300  8.373   1.00 17.56 1043 A 1 
ATOM 1137 N N   . VAL A 1 151 ? -3.896  -4.786  11.491  1.00 15.54 1044 A 1 
ATOM 1138 C CA  . VAL A 1 151 ? -3.598  -4.674  12.923  1.00 16.31 1044 A 1 
ATOM 1139 C C   . VAL A 1 151 ? -4.485  -5.624  13.727  1.00 24.82 1044 A 1 
ATOM 1140 O O   . VAL A 1 151 ? -4.006  -6.350  14.608  1.00 21.22 1044 A 1 
ATOM 1141 C CB  . VAL A 1 151 ? -3.741  -3.215  13.396  1.00 20.49 1044 A 1 
ATOM 1142 C CG1 . VAL A 1 151 ? -3.749  -3.123  14.920  1.00 25.44 1044 A 1 
ATOM 1143 C CG2 . VAL A 1 151 ? -2.623  -2.344  12.799  1.00 20.35 1044 A 1 
ATOM 1144 N N   . ARG A 1 152 ? -5.780  -5.676  13.404  1.00 21.78 1045 A 1 
ATOM 1145 C CA  . ARG A 1 152 ? -6.680  -6.571  14.129  1.00 22.69 1045 A 1 
ATOM 1146 C C   . ARG A 1 152 ? -6.341  -8.033  13.861  1.00 22.24 1045 A 1 
ATOM 1147 O O   . ARG A 1 152 ? -6.338  -8.858  14.785  1.00 21.22 1045 A 1 
ATOM 1148 C CB  . ARG A 1 152 ? -8.131  -6.270  13.748  1.00 23.35 1045 A 1 
ATOM 1149 C CG  . ARG A 1 152 ? -8.668  -4.968  14.326  1.00 33.59 1045 A 1 
ATOM 1150 C CD  . ARG A 1 152 ? -8.863  -5.065  15.839  1.00 42.02 1045 A 1 
ATOM 1151 N N   . TYR A 1 153 ? -6.045  -8.374  12.608  1.00 17.24 1046 A 1 
ATOM 1152 C CA  . TYR A 1 153 ? -5.657  -9.739  12.286  1.00 17.04 1046 A 1 
ATOM 1153 C C   . TYR A 1 153 ? -4.435  -10.176 13.091  1.00 20.86 1046 A 1 
ATOM 1154 O O   . TYR A 1 153 ? -4.383  -11.304 13.595  1.00 21.91 1046 A 1 
ATOM 1155 C CB  . TYR A 1 153 ? -5.364  -9.847  10.791  1.00 18.29 1046 A 1 
ATOM 1156 C CG  . TYR A 1 153 ? -5.040  -11.243 10.312  1.00 19.98 1046 A 1 
ATOM 1157 C CD1 . TYR A 1 153 ? -3.738  -11.738 10.349  1.00 23.11 1046 A 1 
ATOM 1158 C CD2 . TYR A 1 153 ? -6.031  -12.049 9.775   1.00 24.35 1046 A 1 
ATOM 1159 C CE1 . TYR A 1 153 ? -3.450  -13.017 9.886   1.00 26.80 1046 A 1 
ATOM 1160 C CE2 . TYR A 1 153 ? -5.753  -13.315 9.307   1.00 26.03 1046 A 1 
ATOM 1161 C CZ  . TYR A 1 153 ? -4.470  -13.797 9.367   1.00 32.41 1046 A 1 
ATOM 1162 O OH  . TYR A 1 153 ? -4.234  -15.066 8.893   1.00 41.07 1046 A 1 
ATOM 1163 N N   . LEU A 1 154 ? -3.433  -9.307  13.204  1.00 18.46 1047 A 1 
ATOM 1164 C CA  . LEU A 1 154 ? -2.186  -9.727  13.855  1.00 16.92 1047 A 1 
ATOM 1165 C C   . LEU A 1 154 ? -2.315  -9.827  15.360  1.00 19.62 1047 A 1 
ATOM 1166 O O   . LEU A 1 154 ? -1.355  -10.249 16.025  1.00 23.94 1047 A 1 
ATOM 1167 C CB  . LEU A 1 154 ? -1.055  -8.764  13.474  1.00 17.35 1047 A 1 
ATOM 1168 C CG  . LEU A 1 154 ? -0.686  -8.835  11.986  1.00 20.21 1047 A 1 
ATOM 1169 C CD1 . LEU A 1 154 ? 0.362   -7.785  11.622  1.00 18.23 1047 A 1 
ATOM 1170 C CD2 . LEU A 1 154 ? -0.234  -10.253 11.605  1.00 19.46 1047 A 1 
ATOM 1171 N N   . GLU A 1 155 ? -3.480  -9.478  15.907  1.00 21.36 1048 A 1 
ATOM 1172 C CA  . GLU A 1 155 ? -3.734  -9.732  17.320  1.00 21.73 1048 A 1 
ATOM 1173 C C   . GLU A 1 155 ? -3.960  -11.207 17.608  1.00 26.62 1048 A 1 
ATOM 1174 O O   . GLU A 1 155 ? -3.736  -11.641 18.743  1.00 29.09 1048 A 1 
ATOM 1175 C CB  . GLU A 1 155 ? -4.935  -8.916  17.796  1.00 26.39 1048 A 1 
ATOM 1176 C CG  . GLU A 1 155 ? -4.665  -7.417  17.815  1.00 33.04 1048 A 1 
ATOM 1177 C CD  . GLU A 1 155 ? -5.883  -6.598  18.208  1.00 48.72 1048 A 1 
ATOM 1178 O OE1 . GLU A 1 155 ? -5.724  -5.378  18.448  1.00 46.00 1048 A 1 
ATOM 1179 O OE2 . GLU A 1 155 ? -6.994  -7.175  18.281  1.00 49.16 1048 A 1 
ATOM 1180 N N   . THR A 1 156 ? -4.404  -11.992 16.620  1.00 25.45 1049 A 1 
ATOM 1181 C CA  . THR A 1 156 ? -4.639  -13.412 16.851  1.00 31.51 1049 A 1 
ATOM 1182 C C   . THR A 1 156 ? -3.849  -14.325 15.919  1.00 28.98 1049 A 1 
ATOM 1183 O O   . THR A 1 156 ? -3.997  -15.552 16.008  1.00 24.12 1049 A 1 
ATOM 1184 C CB  . THR A 1 156 ? -6.143  -13.741 16.761  1.00 31.10 1049 A 1 
ATOM 1185 O OG1 . THR A 1 156 ? -6.709  -13.185 15.573  1.00 30.92 1049 A 1 
ATOM 1186 C CG2 . THR A 1 156 ? -6.889  -13.193 17.972  1.00 32.83 1049 A 1 
ATOM 1187 N N   . SER A 1 157 ? -2.994  -13.774 15.055  1.00 21.10 1050 A 1 
ATOM 1188 C CA  . SER A 1 157 ? -2.130  -14.577 14.199  1.00 23.00 1050 A 1 
ATOM 1189 C C   . SER A 1 157 ? -0.816  -13.840 13.984  1.00 20.86 1050 A 1 
ATOM 1190 O O   . SER A 1 157 ? -0.804  -12.615 13.850  1.00 21.98 1050 A 1 
ATOM 1191 C CB  . SER A 1 157 ? -2.778  -14.848 12.835  1.00 19.80 1050 A 1 
ATOM 1192 O OG  . SER A 1 157 ? -1.896  -15.604 12.011  1.00 20.75 1050 A 1 
ATOM 1193 N N   . LYS A 1 158 ? 0.279   -14.589 13.914  1.00 18.79 1051 A 1 
ATOM 1194 C CA  . LYS A 1 158 ? 1.563   -14.020 13.536  1.00 18.08 1051 A 1 
ATOM 1195 C C   . LYS A 1 158 ? 1.916   -14.286 12.073  1.00 19.33 1051 A 1 
ATOM 1196 O O   . LYS A 1 158 ? 3.065   -14.061 11.674  1.00 18.59 1051 A 1 
ATOM 1197 C CB  . LYS A 1 158 ? 2.667   -14.564 14.451  1.00 22.79 1051 A 1 
ATOM 1198 C CG  . LYS A 1 158 ? 2.429   -14.308 15.934  1.00 36.75 1051 A 1 
ATOM 1199 N N   . TYR A 1 159 ? 0.958   -14.742 11.267  1.00 16.34 1052 A 1 
ATOM 1200 C CA  . TYR A 1 159 ? 1.194   -15.214 9.902   1.00 15.68 1052 A 1 
ATOM 1201 C C   . TYR A 1 159 ? 0.421   -14.381 8.883   1.00 17.49 1052 A 1 
ATOM 1202 O O   . TYR A 1 159 ? -0.714  -13.967 9.135   1.00 17.98 1052 A 1 
ATOM 1203 C CB  . TYR A 1 159 ? 0.797   -16.696 9.762   1.00 16.89 1052 A 1 
ATOM 1204 C CG  . TYR A 1 159 ? 1.535   -17.591 10.720  1.00 19.11 1052 A 1 
ATOM 1205 C CD1 . TYR A 1 159 ? 1.070   -17.788 12.018  1.00 23.13 1052 A 1 
ATOM 1206 C CD2 . TYR A 1 159 ? 2.702   -18.248 10.333  1.00 18.27 1052 A 1 
ATOM 1207 C CE1 . TYR A 1 159 ? 1.755   -18.605 12.907  1.00 22.46 1052 A 1 
ATOM 1208 C CE2 . TYR A 1 159 ? 3.383   -19.065 11.213  1.00 21.32 1052 A 1 
ATOM 1209 C CZ  . TYR A 1 159 ? 2.909   -19.238 12.495  1.00 23.12 1052 A 1 
ATOM 1210 O OH  . TYR A 1 159 ? 3.600   -20.048 13.358  1.00 26.19 1052 A 1 
ATOM 1211 N N   . CYS A 1 160 ? 1.034   -14.150 7.714   1.00 13.46 1053 A 1 
ATOM 1212 C CA  . CYS A 1 160 ? 0.401   -13.350 6.668   1.00 14.59 1053 A 1 
ATOM 1213 C C   . CYS A 1 160 ? -0.952  -13.931 6.254   1.00 14.67 1053 A 1 
ATOM 1214 O O   . CYS A 1 160 ? -1.052  -15.139 6.001   1.00 13.22 1053 A 1 
ATOM 1215 C CB  . CYS A 1 160 ? 1.308   -13.273 5.436   1.00 13.62 1053 A 1 
ATOM 1216 S SG  . CYS A 1 160 ? 0.560   -12.331 4.062   1.00 14.97 1053 A 1 
ATOM 1217 N N   . PRO A 1 161 ? -2.000  -13.107 6.154   1.00 15.06 1054 A 1 
ATOM 1218 C CA  . PRO A 1 161 ? -3.314  -13.619 5.730   1.00 14.86 1054 A 1 
ATOM 1219 C C   . PRO A 1 161 ? -3.319  -14.270 4.355   1.00 18.43 1054 A 1 
ATOM 1220 O O   . PRO A 1 161 ? -4.207  -15.095 4.077   1.00 16.79 1054 A 1 
ATOM 1221 C CB  . PRO A 1 161 ? -4.196  -12.359 5.727   1.00 17.76 1054 A 1 
ATOM 1222 C CG  . PRO A 1 161 ? -3.562  -11.424 6.699   1.00 15.04 1054 A 1 
ATOM 1223 C CD  . PRO A 1 161 ? -2.058  -11.702 6.600   1.00 13.25 1054 A 1 
ATOM 1224 N N   . ILE A 1 162 ? -2.389  -13.905 3.480   1.00 15.70 1055 A 1 
ATOM 1225 C CA  . ILE A 1 162 ? -2.393  -14.366 2.094   1.00 17.80 1055 A 1 
ATOM 1226 C C   . ILE A 1 162 ? -1.425  -15.522 1.876   1.00 18.78 1055 A 1 
ATOM 1227 O O   . ILE A 1 162 ? -1.794  -16.550 1.311   1.00 20.40 1055 A 1 
ATOM 1228 C CB  . ILE A 1 162 ? -2.087  -13.185 1.146   1.00 16.66 1055 A 1 
ATOM 1229 C CG1 . ILE A 1 162 ? -3.246  -12.197 1.156   1.00 15.70 1055 A 1 
ATOM 1230 C CG2 . ILE A 1 162 ? -1.806  -13.672 -0.283  1.00 19.15 1055 A 1 
ATOM 1231 C CD1 . ILE A 1 162 ? -2.912  -10.878 0.466   1.00 17.66 1055 A 1 
ATOM 1232 N N   . CYS A 1 163 ? -0.174  -15.385 2.318   1.00 13.76 1056 A 1 
ATOM 1233 C CA  . CYS A 1 163 ? 0.831   -16.392 2.004   1.00 18.62 1056 A 1 
ATOM 1234 C C   . CYS A 1 163 ? 1.241   -17.230 3.207   1.00 19.27 1056 A 1 
ATOM 1235 O O   . CYS A 1 163 ? 1.934   -18.242 3.032   1.00 17.64 1056 A 1 
ATOM 1236 C CB  . CYS A 1 163 ? 2.070   -15.729 1.391   1.00 17.85 1056 A 1 
ATOM 1237 S SG  . CYS A 1 163 ? 3.086   -14.763 2.524   1.00 16.15 1056 A 1 
ATOM 1238 N N   . ASP A 1 164 ? 0.792   -16.862 4.405   1.00 17.86 1057 A 1 
ATOM 1239 C CA  . ASP A 1 164 ? 0.968   -17.630 5.635   1.00 14.99 1057 A 1 
ATOM 1240 C C   . ASP A 1 164 ? 2.411   -17.648 6.110   1.00 15.35 1057 A 1 
ATOM 1241 O O   . ASP A 1 164 ? 2.739   -18.420 7.012   1.00 16.45 1057 A 1 
ATOM 1242 C CB  . ASP A 1 164 ? 0.432   -19.072 5.494   1.00 16.63 1057 A 1 
ATOM 1243 C CG  . ASP A 1 164 ? 0.125   -19.747 6.840   1.00 17.44 1057 A 1 
ATOM 1244 O OD1 . ASP A 1 164 ? -0.525  -19.116 7.692   1.00 17.75 1057 A 1 
ATOM 1245 O OD2 . ASP A 1 164 ? 0.574   -20.892 7.066   1.00 18.71 1057 A 1 
ATOM 1246 N N   . VAL A 1 165 ? 3.297   -16.824 5.559   1.00 14.65 1058 A 1 
ATOM 1247 C CA  . VAL A 1 165 ? 4.660   -16.768 6.075   0.66 18.31 1058 A 1 
ATOM 1248 C C   . VAL A 1 165 ? 4.648   -16.004 7.391   1.00 15.36 1058 A 1 
ATOM 1249 O O   . VAL A 1 165 ? 3.973   -14.973 7.510   1.00 19.11 1058 A 1 
ATOM 1250 C CB  . VAL A 1 165 ? 5.602   -16.103 5.057   0.66 17.61 1058 A 1 
ATOM 1251 C CG1 . VAL A 1 165 ? 7.001   -15.914 5.665   0.66 20.61 1058 A 1 
ATOM 1252 C CG2 . VAL A 1 165 ? 5.673   -16.930 3.768   0.66 17.97 1058 A 1 
ATOM 1253 N N   . GLN A 1 166 ? 5.380   -16.512 8.383   1.00 17.36 1059 A 1 
ATOM 1254 C CA  . GLN A 1 166 ? 5.429   -15.864 9.686   1.00 18.39 1059 A 1 
ATOM 1255 C C   . GLN A 1 166 ? 5.975   -14.451 9.558   1.00 22.70 1059 A 1 
ATOM 1256 O O   . GLN A 1 166 ? 7.055   -14.234 8.997   1.00 18.35 1059 A 1 
ATOM 1257 C CB  . GLN A 1 166 ? 6.299   -16.674 10.637  1.00 19.37 1059 A 1 
ATOM 1258 C CG  . GLN A 1 166 ? 6.232   -16.200 12.076  1.00 25.54 1059 A 1 
ATOM 1259 C CD  . GLN A 1 166 ? 7.129   -17.015 12.981  1.00 30.84 1059 A 1 
ATOM 1260 O OE1 . GLN A 1 166 ? 6.656   -17.797 13.799  1.00 37.26 1059 A 1 
ATOM 1261 N NE2 . GLN A 1 166 ? 8.435   -16.836 12.834  1.00 31.64 1059 A 1 
ATOM 1262 N N   . VAL A 1 167 ? 5.227   -13.490 10.095  1.00 15.50 1060 A 1 
ATOM 1263 C CA  . VAL A 1 167 ? 5.606   -12.090 9.966   1.00 18.13 1060 A 1 
ATOM 1264 C C   . VAL A 1 167 ? 6.753   -11.754 10.905  1.00 25.00 1060 A 1 
ATOM 1265 O O   . VAL A 1 167 ? 7.709   -11.067 10.521  1.00 22.88 1060 A 1 
ATOM 1266 C CB  . VAL A 1 167 ? 4.379   -11.203 10.221  1.00 16.47 1060 A 1 
ATOM 1267 C CG1 . VAL A 1 167 ? 4.767   -9.726  10.206  1.00 19.40 1060 A 1 
ATOM 1268 C CG2 . VAL A 1 167 ? 3.278   -11.530 9.193   1.00 13.64 1060 A 1 
ATOM 1269 N N   . HIS A 1 168 ? 6.663   -12.218 12.145  1.00 20.09 1061 A 1 
ATOM 1270 C CA  . HIS A 1 168 ? 7.721   -12.072 13.128  1.00 26.29 1061 A 1 
ATOM 1271 C C   . HIS A 1 168 ? 7.523   -13.165 14.161  1.00 23.46 1061 A 1 
ATOM 1272 O O   . HIS A 1 168 ? 6.395   -13.601 14.409  1.00 26.41 1061 A 1 
ATOM 1273 C CB  . HIS A 1 168 ? 7.711   -10.686 13.791  1.00 19.58 1061 A 1 
ATOM 1274 C CG  . HIS A 1 168 ? 8.764   -10.513 14.848  1.00 26.17 1061 A 1 
ATOM 1275 N ND1 . HIS A 1 168 ? 9.928   -9.806  14.625  1.00 35.36 1061 A 1 
ATOM 1276 C CD2 . HIS A 1 168 ? 8.810   -10.909 16.139  1.00 25.72 1061 A 1 
ATOM 1277 C CE1 . HIS A 1 168 ? 10.658  -9.804  15.727  1.00 29.29 1061 A 1 
ATOM 1278 N NE2 . HIS A 1 168 ? 10.000  -10.463 16.663  1.00 37.72 1061 A 1 
ATOM 1279 N N   . LYS A 1 169 ? 8.630   -13.599 14.765  1.00 22.08 1062 A 1 
ATOM 1280 C CA  . LYS A 1 169 ? 8.571   -14.711 15.707  1.00 29.97 1062 A 1 
ATOM 1281 C C   . LYS A 1 169 ? 7.678   -14.414 16.911  1.00 33.98 1062 A 1 
ATOM 1282 O O   . LYS A 1 169 ? 7.025   -15.324 17.436  1.00 34.79 1062 A 1 
ATOM 1283 C CB  . LYS A 1 169 ? 9.988   -15.064 16.167  1.00 37.91 1062 A 1 
ATOM 1284 C CG  . LYS A 1 169 ? 10.189  -16.534 16.473  1.00 44.55 1062 A 1 
ATOM 1285 C CD  . LYS A 1 169 ? 11.584  -16.803 17.019  1.00 46.67 1062 A 1 
ATOM 1286 C CE  . LYS A 1 169 ? 12.664  -16.440 16.005  1.00 43.49 1062 A 1 
ATOM 1287 N NZ  . LYS A 1 169 ? 14.018  -16.892 16.488  1.00 47.35 1062 A 1 
ATOM 1288 N N   . THR A 1 170 ? 7.629   -13.157 17.362  1.00 34.64 1063 A 1 
ATOM 1289 C CA  . THR A 1 170 ? 6.917   -12.806 18.589  1.00 31.38 1063 A 1 
ATOM 1290 C C   . THR A 1 170 ? 6.048   -11.555 18.482  1.00 31.17 1063 A 1 
ATOM 1291 O O   . THR A 1 170 ? 4.998   -11.485 19.129  1.00 35.27 1063 A 1 
ATOM 1292 C CB  . THR A 1 170 ? 7.915   -12.600 19.725  1.00 33.04 1063 A 1 
ATOM 1293 O OG1 . THR A 1 170 ? 8.960   -11.727 19.272  1.00 34.57 1063 A 1 
ATOM 1294 C CG2 . THR A 1 170 ? 8.505   -13.931 20.172  1.00 35.79 1063 A 1 
ATOM 1295 N N   . ARG A 1 171 ? 6.478   -10.550 17.709  1.00 29.64 1064 A 1 
ATOM 1296 C CA  . ARG A 1 171 ? 5.788   -9.260  17.603  0.55 28.47 1064 A 1 
ATOM 1297 C C   . ARG A 1 171 ? 5.622   -8.884  16.138  1.00 25.16 1064 A 1 
ATOM 1298 O O   . ARG A 1 171 ? 6.407   -8.090  15.598  1.00 24.50 1064 A 1 
ATOM 1299 C CB  . ARG A 1 171 ? 6.551   -8.159  18.341  0.55 28.46 1064 A 1 
ATOM 1300 C CG  . ARG A 1 171 ? 7.068   -8.561  19.704  0.55 29.61 1064 A 1 
ATOM 1301 C CD  . ARG A 1 171 ? 8.234   -7.682  20.127  0.55 30.91 1064 A 1 
ATOM 1302 N NE  . ARG A 1 171 ? 7.821   -6.305  20.374  0.55 30.43 1064 A 1 
ATOM 1303 C CZ  . ARG A 1 171 ? 8.655   -5.314  20.673  0.55 33.05 1064 A 1 
ATOM 1304 N NH2 . ARG A 1 171 ? 8.187   -4.091  20.885  0.55 36.53 1064 A 1 
ATOM 1305 N NH1 . ARG A 1 171 ? 9.958   -5.545  20.761  0.55 32.48 1064 A 1 
ATOM 1306 N N   . PRO A 1 172 ? 4.593   -9.411  15.469  1.00 22.03 1065 A 1 
ATOM 1307 C CA  . PRO A 1 172 ? 4.451   -9.156  14.023  1.00 20.11 1065 A 1 
ATOM 1308 C C   . PRO A 1 172 ? 4.366   -7.682  13.648  1.00 20.16 1065 A 1 
ATOM 1309 O O   . PRO A 1 172 ? 4.707   -7.320  12.516  1.00 20.20 1065 A 1 
ATOM 1310 C CB  . PRO A 1 172 ? 3.155   -9.901  13.662  1.00 24.13 1065 A 1 
ATOM 1311 C CG  . PRO A 1 172 ? 2.425   -10.075 14.969  1.00 30.54 1065 A 1 
ATOM 1312 C CD  . PRO A 1 172 ? 3.489   -10.228 16.009  1.00 26.76 1065 A 1 
ATOM 1313 N N   . LEU A 1 173 ? 3.912   -6.815  14.553  1.00 18.50 1066 A 1 
ATOM 1314 C CA  . LEU A 1 173 ? 3.797   -5.403  14.203  1.00 23.65 1066 A 1 
ATOM 1315 C C   . LEU A 1 173 ? 5.145   -4.766  13.885  1.00 18.69 1066 A 1 
ATOM 1316 O O   . LEU A 1 173 ? 5.179   -3.736  13.205  1.00 20.97 1066 A 1 
ATOM 1317 C CB  . LEU A 1 173 ? 3.123   -4.631  15.335  1.00 21.39 1066 A 1 
ATOM 1318 C CG  . LEU A 1 173 ? 1.657   -4.983  15.592  1.00 23.16 1066 A 1 
ATOM 1319 C CD1 . LEU A 1 173 ? 1.196   -4.334  16.897  1.00 28.78 1066 A 1 
ATOM 1320 C CD2 . LEU A 1 173 ? 0.781   -4.552  14.444  1.00 24.00 1066 A 1 
ATOM 1321 N N   . LEU A 1 174 ? 6.255   -5.353  14.347  1.00 20.11 1067 A 1 
ATOM 1322 C CA  . LEU A 1 174 ? 7.569   -4.811  14.015  1.00 21.01 1067 A 1 
ATOM 1323 C C   . LEU A 1 174 ? 7.850   -4.840  12.514  1.00 21.96 1067 A 1 
ATOM 1324 O O   . LEU A 1 174 ? 8.676   -4.055  12.025  1.00 19.49 1067 A 1 
ATOM 1325 C CB  . LEU A 1 174 ? 8.665   -5.600  14.740  1.00 21.16 1067 A 1 
ATOM 1326 C CG  . LEU A 1 174 ? 8.734   -5.488  16.256  1.00 25.53 1067 A 1 
ATOM 1327 C CD1 . LEU A 1 174 ? 9.704   -6.527  16.789  1.00 24.92 1067 A 1 
ATOM 1328 C CD2 . LEU A 1 174 ? 9.174   -4.093  16.631  1.00 27.35 1067 A 1 
ATOM 1329 N N   . ASN A 1 175 ? 7.220   -5.759  11.773  1.00 17.87 1068 A 1 
ATOM 1330 C CA  . ASN A 1 175 ? 7.578   -6.012  10.382  1.00 16.02 1068 A 1 
ATOM 1331 C C   . ASN A 1 175 ? 6.473   -5.618  9.414   1.00 15.98 1068 A 1 
ATOM 1332 O O   . ASN A 1 175 ? 6.364   -6.191  8.325   1.00 16.92 1068 A 1 
ATOM 1333 C CB  . ASN A 1 175 ? 7.971   -7.470  10.183  1.00 16.11 1068 A 1 
ATOM 1334 C CG  . ASN A 1 175 ? 9.332   -7.767  10.761  1.00 23.38 1068 A 1 
ATOM 1335 O OD1 . ASN A 1 175 ? 10.092  -6.840  11.075  1.00 25.10 1068 A 1 
ATOM 1336 N ND2 . ASN A 1 175 ? 9.657   -9.056  10.913  1.00 22.45 1068 A 1 
ATOM 1337 N N   . ILE A 1 176 ? 5.663   -4.629  9.787   1.00 16.60 1069 A 1 
ATOM 1338 C CA  . ILE A 1 176 ? 4.737   -3.998  8.858   1.00 12.60 1069 A 1 
ATOM 1339 C C   . ILE A 1 176 ? 5.096   -2.522  8.772   1.00 13.70 1069 A 1 
ATOM 1340 O O   . ILE A 1 176 ? 5.726   -1.955  9.666   1.00 18.63 1069 A 1 
ATOM 1341 C CB  . ILE A 1 176 ? 3.245   -4.194  9.249   1.00 16.10 1069 A 1 
ATOM 1342 C CG1 . ILE A 1 176 ? 2.893   -3.443  10.529  1.00 19.90 1069 A 1 
ATOM 1343 C CG2 . ILE A 1 176 ? 2.922   -5.674  9.447   1.00 15.45 1069 A 1 
ATOM 1344 C CD1 . ILE A 1 176 ? 1.370   -3.530  10.846  1.00 17.30 1069 A 1 
ATOM 1345 N N   . ARG A 1 177 ? 4.713   -1.901  7.654   1.00 14.87 1070 A 1 
ATOM 1346 C CA  . ARG A 1 177 ? 4.986   -0.490  7.415   1.00 14.39 1070 A 1 
ATOM 1347 C C   . ARG A 1 177 ? 3.807   0.155   6.698   1.00 15.38 1070 A 1 
ATOM 1348 O O   . ARG A 1 177 ? 3.187   -0.466  5.831   1.00 14.95 1070 A 1 
ATOM 1349 C CB  . ARG A 1 177 ? 6.243   -0.300  6.557   1.00 16.37 1070 A 1 
ATOM 1350 C CG  . ARG A 1 177 ? 7.492   -0.870  7.169   1.00 17.16 1070 A 1 
ATOM 1351 C CD  . ARG A 1 177 ? 8.087   0.088   8.181   1.00 22.41 1070 A 1 
ATOM 1352 N NE  . ARG A 1 177 ? 9.395   -0.386  8.632   1.00 22.59 1070 A 1 
ATOM 1353 C CZ  . ARG A 1 177 ? 9.579   -1.447  9.411   1.00 25.63 1070 A 1 
ATOM 1354 N NH1 . ARG A 1 177 ? 8.535   -2.135  9.872   1.00 21.78 1070 A 1 
ATOM 1355 N NH2 . ARG A 1 177 ? 10.817  -1.812  9.739   1.00 28.46 1070 A 1 
ATOM 1356 N N   . SER A 1 178 ? 3.510   1.410   7.046   1.00 14.10 1071 A 1 
ATOM 1357 C CA  . SER A 1 178 ? 2.512   2.157   6.284   1.00 13.00 1071 A 1 
ATOM 1358 C C   . SER A 1 178 ? 3.000   2.326   4.850   1.00 17.70 1071 A 1 
ATOM 1359 O O   . SER A 1 178 ? 4.170   2.648   4.623   1.00 18.12 1071 A 1 
ATOM 1360 C CB  . SER A 1 178 ? 2.259   3.530   6.917   1.00 17.40 1071 A 1 
ATOM 1361 O OG  . SER A 1 178 ? 1.841   3.420   8.270   1.00 30.31 1071 A 1 
ATOM 1362 N N   . ASP A 1 179 ? 2.108   2.110   3.882   1.00 13.95 1072 A 1 
ATOM 1363 C CA  . ASP A 1 179 ? 2.485   2.077   2.460   1.00 12.91 1072 A 1 
ATOM 1364 C C   . ASP A 1 179 ? 1.865   3.286   1.762   1.00 13.63 1072 A 1 
ATOM 1365 O O   . ASP A 1 179 ? 0.783   3.205   1.170   1.00 14.99 1072 A 1 
ATOM 1366 C CB  . ASP A 1 179 ? 2.061   0.753   1.824   1.00 11.63 1072 A 1 
ATOM 1367 C CG  . ASP A 1 179 ? 2.761   0.490   0.484   1.00 15.74 1072 A 1 
ATOM 1368 O OD1 . ASP A 1 179 ? 3.145   1.463   -0.204  1.00 15.50 1072 A 1 
ATOM 1369 O OD2 . ASP A 1 179 ? 2.913   -0.690  0.102   1.00 14.83 1072 A 1 
ATOM 1370 N N   . LYS A 1 180 ? 2.549   4.432   1.873   1.00 15.32 1073 A 1 
ATOM 1371 C CA  . LYS A 1 180 ? 2.015   5.678   1.330   1.00 19.60 1073 A 1 
ATOM 1372 C C   . LYS A 1 180 ? 1.885   5.622   -0.189  1.00 17.57 1073 A 1 
ATOM 1373 O O   . LYS A 1 180 ? 0.911   6.132   -0.754  1.00 16.11 1073 A 1 
ATOM 1374 C CB  . LYS A 1 180 ? 2.901   6.849   1.748   1.00 18.46 1073 A 1 
ATOM 1375 C CG  . LYS A 1 180 ? 2.370   8.208   1.320   1.00 33.79 1073 A 1 
ATOM 1376 C CD  . LYS A 1 180 ? 3.428   9.296   1.487   1.00 35.51 1073 A 1 
ATOM 1377 C CE  . LYS A 1 180 ? 2.804   10.681  1.473   1.00 42.24 1073 A 1 
ATOM 1378 N NZ  . LYS A 1 180 ? 1.825   10.845  0.363   1.00 33.24 1073 A 1 
ATOM 1379 N N   . THR A 1 181 ? 2.857   5.023   -0.868  1.00 15.13 1074 A 1 
ATOM 1380 C CA  . THR A 1 181 ? 2.796   4.981   -2.330  1.00 11.90 1074 A 1 
ATOM 1381 C C   . THR A 1 181 ? 1.588   4.184   -2.807  1.00 14.94 1074 A 1 
ATOM 1382 O O   . THR A 1 181 ? 0.868   4.601   -3.727  1.00 13.91 1074 A 1 
ATOM 1383 C CB  . THR A 1 181 ? 4.086   4.378   -2.880  1.00 16.14 1074 A 1 
ATOM 1384 O OG1 . THR A 1 181 ? 5.179   5.188   -2.472  1.00 18.52 1074 A 1 
ATOM 1385 C CG2 . THR A 1 181 ? 4.059   4.343   -4.403  1.00 19.92 1074 A 1 
ATOM 1386 N N   . LEU A 1 182 ? 1.354   3.025   -2.196  1.00 12.34 1075 A 1 
ATOM 1387 C CA  . LEU A 1 182 ? 0.183   2.233   -2.558  1.00 10.99 1075 A 1 
ATOM 1388 C C   . LEU A 1 182 ? -1.108  2.989   -2.253  1.00 12.96 1075 A 1 
ATOM 1389 O O   . LEU A 1 182 ? -2.014  3.055   -3.093  1.00 12.89 1075 A 1 
ATOM 1390 C CB  . LEU A 1 182 ? 0.213   0.892   -1.834  1.00 13.24 1075 A 1 
ATOM 1391 C CG  . LEU A 1 182 ? -1.011  -0.001  -2.070  1.00 11.27 1075 A 1 
ATOM 1392 C CD1 . LEU A 1 182 ? -1.266  -0.277  -3.554  1.00 13.95 1075 A 1 
ATOM 1393 C CD2 . LEU A 1 182 ? -0.821  -1.315  -1.288  1.00 11.69 1075 A 1 
ATOM 1394 N N   . GLN A 1 183 ? -1.208  3.593   -1.067  1.00 12.19 1076 A 1 
ATOM 1395 C CA  . GLN A 1 183 ? -2.445  4.306   -0.757  1.00 11.04 1076 A 1 
ATOM 1396 C C   . GLN A 1 183 ? -2.641  5.494   -1.692  1.00 11.31 1076 A 1 
ATOM 1397 O O   . GLN A 1 183 ? -3.776  5.798   -2.084  1.00 14.76 1076 A 1 
ATOM 1398 C CB  . GLN A 1 183 ? -2.464  4.768   0.703   1.00 12.49 1076 A 1 
ATOM 1399 C CG  . GLN A 1 183 ? -3.872  5.311   1.075   1.00 10.95 1076 A 1 
ATOM 1400 C CD  . GLN A 1 183 ? -4.926  4.245   0.975   1.00 12.70 1076 A 1 
ATOM 1401 O OE1 . GLN A 1 183 ? -4.718  3.125   1.432   1.00 12.29 1076 A 1 
ATOM 1402 N NE2 . GLN A 1 183 ? -6.046  4.556   0.314   1.00 17.01 1076 A 1 
ATOM 1403 N N   . ASP A 1 184 ? -1.550  6.190   -2.052  1.00 10.49 1077 A 1 
ATOM 1404 C CA  . ASP A 1 184 ? -1.675  7.329   -2.956  1.00 14.25 1077 A 1 
ATOM 1405 C C   . ASP A 1 184 ? -2.192  6.909   -4.333  1.00 15.15 1077 A 1 
ATOM 1406 O O   . ASP A 1 184 ? -3.060  7.586   -4.898  1.00 14.83 1077 A 1 
ATOM 1407 C CB  . ASP A 1 184 ? -0.337  8.068   -3.071  1.00 17.66 1077 A 1 
ATOM 1408 C CG  . ASP A 1 184 ? -0.032  8.944   -1.839  1.00 25.72 1077 A 1 
ATOM 1409 O OD1 . ASP A 1 184 ? -0.924  9.121   -0.969  1.00 24.59 1077 A 1 
ATOM 1410 O OD2 . ASP A 1 184 ? 1.111   9.442   -1.726  1.00 25.07 1077 A 1 
ATOM 1411 N N   . ILE A 1 185 ? -1.684  5.803   -4.897  1.00 13.89 1078 A 1 
ATOM 1412 C CA  . ILE A 1 185 ? -2.191  5.417   -6.222  1.00 13.50 1078 A 1 
ATOM 1413 C C   . ILE A 1 185 ? -3.645  4.925   -6.119  1.00 14.04 1078 A 1 
ATOM 1414 O O   . ILE A 1 185 ? -4.451  5.146   -7.039  1.00 12.16 1078 A 1 
ATOM 1415 C CB  . ILE A 1 185 ? -1.249  4.393   -6.906  1.00 18.33 1078 A 1 
ATOM 1416 C CG1 . ILE A 1 185 ? -1.594  4.247   -8.395  1.00 17.91 1078 A 1 
ATOM 1417 C CG2 . ILE A 1 185 ? -1.276  3.044   -6.211  1.00 16.72 1078 A 1 
ATOM 1418 C CD1 . ILE A 1 185 ? -1.530  5.549   -9.173  1.00 16.64 1078 A 1 
ATOM 1419 N N   . VAL A 1 186 ? -4.030  4.311   -4.989  1.00 13.22 1079 A 1 
ATOM 1420 C CA  . VAL A 1 186 ? -5.430  3.919   -4.798  1.00 12.13 1079 A 1 
ATOM 1421 C C   . VAL A 1 186 ? -6.340  5.150   -4.835  1.00 13.21 1079 A 1 
ATOM 1422 O O   . VAL A 1 186 ? -7.359  5.183   -5.550  1.00 11.26 1079 A 1 
ATOM 1423 C CB  . VAL A 1 186 ? -5.603  3.133   -3.482  1.00 9.46  1079 A 1 
ATOM 1424 C CG1 . VAL A 1 186 ? -7.071  2.920   -3.192  1.00 12.18 1079 A 1 
ATOM 1425 C CG2 . VAL A 1 186 ? -4.886  1.768   -3.567  1.00 12.88 1079 A 1 
ATOM 1426 N N   . TYR A 1 187 ? -5.984  6.187   -4.072  1.00 11.55 1080 A 1 
ATOM 1427 C CA  . TYR A 1 187 ? -6.813  7.397   -4.059  1.00 12.40 1080 A 1 
ATOM 1428 C C   . TYR A 1 187 ? -6.811  8.110   -5.408  1.00 15.68 1080 A 1 
ATOM 1429 O O   . TYR A 1 187 ? -7.783  8.794   -5.745  1.00 17.31 1080 A 1 
ATOM 1430 C CB  . TYR A 1 187 ? -6.347  8.374   -2.980  1.00 13.72 1080 A 1 
ATOM 1431 C CG  . TYR A 1 187 ? -6.768  8.042   -1.555  1.00 16.28 1080 A 1 
ATOM 1432 C CD1 . TYR A 1 187 ? -8.050  7.565   -1.254  1.00 15.79 1080 A 1 
ATOM 1433 C CD2 . TYR A 1 187 ? -5.871  8.222   -0.505  1.00 16.17 1080 A 1 
ATOM 1434 C CE1 . TYR A 1 187 ? -8.430  7.292   0.074   1.00 15.31 1080 A 1 
ATOM 1435 C CE2 . TYR A 1 187 ? -6.233  7.955   0.809   1.00 15.22 1080 A 1 
ATOM 1436 C CZ  . TYR A 1 187 ? -7.499  7.486   1.099   1.00 17.88 1080 A 1 
ATOM 1437 O OH  . TYR A 1 187 ? -7.837  7.217   2.418   1.00 23.20 1080 A 1 
ATOM 1438 N N   . LYS A 1 188 ? -5.730  7.987   -6.184  1.00 11.78 1081 A 1 
ATOM 1439 C CA  . LYS A 1 188 ? -5.711  8.618   -7.498  1.00 13.70 1081 A 1 
ATOM 1440 C C   . LYS A 1 188 ? -6.565  7.867   -8.506  1.00 15.72 1081 A 1 
ATOM 1441 O O   . LYS A 1 188 ? -7.072  8.479   -9.454  1.00 16.09 1081 A 1 
ATOM 1442 C CB  . LYS A 1 188 ? -4.275  8.707   -8.020  1.00 17.02 1081 A 1 
ATOM 1443 C CG  . LYS A 1 188 ? -3.527  9.943   -7.572  1.00 28.21 1081 A 1 
ATOM 1444 C CD  . LYS A 1 188 ? -2.134  9.970   -8.207  1.00 27.32 1081 A 1 
ATOM 1445 C CE  . LYS A 1 188 ? -1.319  11.124  -7.696  1.00 28.09 1081 A 1 
ATOM 1446 N NZ  . LYS A 1 188 ? 0.072   11.132  -8.274  1.00 23.25 1081 A 1 
ATOM 1447 N N   . LEU A 1 189 ? -6.697  6.548   -8.359  1.00 14.14 1082 A 1 
ATOM 1448 C CA  . LEU A 1 189 ? -7.368  5.758   -9.387  1.00 15.01 1082 A 1 
ATOM 1449 C C   . LEU A 1 189 ? -8.859  5.592   -9.156  1.00 14.87 1082 A 1 
ATOM 1450 O O   . LEU A 1 189 ? -9.615  5.492   -10.129 1.00 16.20 1082 A 1 
ATOM 1451 C CB  . LEU A 1 189 ? -6.732  4.367   -9.495  1.00 11.36 1082 A 1 
ATOM 1452 C CG  . LEU A 1 189 ? -5.313  4.340   -10.066 1.00 15.25 1082 A 1 
ATOM 1453 C CD1 . LEU A 1 189 ? -4.710  2.904   -10.014 1.00 18.22 1082 A 1 
ATOM 1454 C CD2 . LEU A 1 189 ? -5.258  4.868   -11.488 1.00 16.13 1082 A 1 
ATOM 1455 N N   . VAL A 1 190 ? -9.302  5.562   -7.891  1.00 11.44 1083 A 1 
ATOM 1456 C CA  . VAL A 1 190 ? -10.678 5.216   -7.545  1.00 11.63 1083 A 1 
ATOM 1457 C C   . VAL A 1 190 ? -11.462 6.503   -7.338  1.00 12.50 1083 A 1 
ATOM 1458 O O   . VAL A 1 190 ? -11.303 7.166   -6.306  1.00 14.98 1083 A 1 
ATOM 1459 C CB  . VAL A 1 190 ? -10.749 4.354   -6.270  1.00 10.96 1083 A 1 
ATOM 1460 C CG1 . VAL A 1 190 ? -12.218 4.039   -5.980  1.00 12.32 1083 A 1 
ATOM 1461 C CG2 . VAL A 1 190 ? -9.945  3.055   -6.417  1.00 14.46 1083 A 1 
ATOM 1462 N N   . PRO A 1 191 ? -12.353 6.881   -8.265  1.00 14.00 1084 A 1 
ATOM 1463 C CA  . PRO A 1 191 ? -13.033 8.175   -8.142  1.00 14.41 1084 A 1 
ATOM 1464 C C   . PRO A 1 191 ? -13.893 8.215   -6.892  1.00 21.03 1084 A 1 
ATOM 1465 O O   . PRO A 1 191 ? -14.614 7.266   -6.587  1.00 16.64 1084 A 1 
ATOM 1466 C CB  . PRO A 1 191 ? -13.887 8.252   -9.412  1.00 15.34 1084 A 1 
ATOM 1467 C CG  . PRO A 1 191 ? -13.187 7.295   -10.388 1.00 18.76 1084 A 1 
ATOM 1468 C CD  . PRO A 1 191 ? -12.673 6.185   -9.518  1.00 17.05 1084 A 1 
ATOM 1469 N N   . GLY A 1 192 ? -13.776 9.310   -6.143  1.00 15.13 1085 A 1 
ATOM 1470 C CA  . GLY A 1 192 ? -14.616 9.523   -4.982  1.00 15.71 1085 A 1 
ATOM 1471 C C   . GLY A 1 192 ? -14.161 8.844   -3.705  1.00 16.64 1085 A 1 
ATOM 1472 O O   . GLY A 1 192 ? -14.742 9.117   -2.647  1.00 16.91 1085 A 1 
ATOM 1473 N N   . LEU A 1 193 ? -13.153 7.967   -3.757  1.00 16.04 1086 A 1 
ATOM 1474 C CA  . LEU A 1 193 ? -12.814 7.188   -2.568  1.00 14.56 1086 A 1 
ATOM 1475 C C   . LEU A 1 193 ? -12.254 8.077   -1.458  1.00 14.97 1086 A 1 
ATOM 1476 O O   . LEU A 1 193 ? -12.672 7.977   -0.298  1.00 14.76 1086 A 1 
ATOM 1477 C CB  . LEU A 1 193 ? -11.833 6.065   -2.936  1.00 14.35 1086 A 1 
ATOM 1478 C CG  . LEU A 1 193 ? -11.242 5.312   -1.742  1.00 13.73 1086 A 1 
ATOM 1479 C CD1 . LEU A 1 193 ? -12.317 4.441   -1.172  1.00 16.22 1086 A 1 
ATOM 1480 C CD2 . LEU A 1 193 ? -10.081 4.436   -2.209  1.00 14.98 1086 A 1 
ATOM 1481 N N   . PHE A 1 194 ? -11.314 8.962   -1.793  1.00 14.29 1087 A 1 
ATOM 1482 C CA  . PHE A 1 194 ? -10.766 9.880   -0.792  1.00 14.28 1087 A 1 
ATOM 1483 C C   . PHE A 1 194 ? -11.871 10.751  -0.192  1.00 16.18 1087 A 1 
ATOM 1484 O O   . PHE A 1 194 ? -12.015 10.854  1.036   1.00 16.16 1087 A 1 
ATOM 1485 C CB  . PHE A 1 194 ? -9.672  10.744  -1.437  1.00 15.19 1087 A 1 
ATOM 1486 C CG  . PHE A 1 194 ? -9.090  11.778  -0.511  1.00 15.81 1087 A 1 
ATOM 1487 C CD1 . PHE A 1 194 ? -8.013  11.458  0.310   1.00 21.27 1087 A 1 
ATOM 1488 C CD2 . PHE A 1 194 ? -9.620  13.063  -0.445  1.00 18.68 1087 A 1 
ATOM 1489 C CE1 . PHE A 1 194 ? -7.478  12.402  1.175   1.00 21.57 1087 A 1 
ATOM 1490 C CE2 . PHE A 1 194 ? -9.078  14.006  0.416   1.00 20.48 1087 A 1 
ATOM 1491 C CZ  . PHE A 1 194 ? -8.015  13.671  1.226   1.00 21.38 1087 A 1 
ATOM 1492 N N   . LYS A 1 195 ? -12.675 11.368  -1.058  1.00 15.33 1088 A 1 
ATOM 1493 C CA  . LYS A 1 195 ? -13.783 12.207  -0.603  1.00 15.80 1088 A 1 
ATOM 1494 C C   . LYS A 1 195 ? -14.722 11.436  0.328   1.00 17.47 1088 A 1 
ATOM 1495 O O   . LYS A 1 195 ? -15.114 11.943  1.393   1.00 14.74 1088 A 1 
ATOM 1496 C CB  . LYS A 1 195 ? -14.537 12.737  -1.825  1.00 17.34 1088 A 1 
ATOM 1497 C CG  . LYS A 1 195 ? -15.770 13.566  -1.485  1.00 18.21 1088 A 1 
ATOM 1498 C CD  . LYS A 1 195 ? -16.243 14.373  -2.703  1.00 25.74 1088 A 1 
ATOM 1499 C CE  . LYS A 1 195 ? -17.591 15.040  -2.416  1.00 43.58 1088 A 1 
ATOM 1500 N NZ  . LYS A 1 195 ? -18.150 15.815  -3.569  1.00 49.07 1088 A 1 
ATOM 1501 N N   . ASN A 1 196 ? -15.068 10.192  -0.044  1.00 14.65 1089 A 1 
ATOM 1502 C CA  . ASN A 1 196 ? -16.015 9.398   0.751   1.00 14.33 1089 A 1 
ATOM 1503 C C   . ASN A 1 196 ? -15.429 9.025   2.104   1.00 14.01 1089 A 1 
ATOM 1504 O O   . ASN A 1 196 ? -16.131 9.052   3.123   1.00 16.41 1089 A 1 
ATOM 1505 C CB  . ASN A 1 196 ? -16.412 8.121   -0.005  1.00 19.26 1089 A 1 
ATOM 1506 C CG  . ASN A 1 196 ? -17.253 8.400   -1.246  1.00 30.07 1089 A 1 
ATOM 1507 O OD1 . ASN A 1 196 ? -17.424 7.529   -2.112  1.00 35.60 1089 A 1 
ATOM 1508 N ND2 . ASN A 1 196 ? -17.793 9.604   -1.332  1.00 28.11 1089 A 1 
ATOM 1509 N N   . GLU A 1 197 ? -14.142 8.664   2.131   1.00 13.20 1090 A 1 
ATOM 1510 C CA  . GLU A 1 197 ? -13.527 8.259   3.389   1.00 13.86 1090 A 1 
ATOM 1511 C C   . GLU A 1 197 ? -13.386 9.443   4.333   1.00 17.16 1090 A 1 
ATOM 1512 O O   . GLU A 1 197 ? -13.644 9.317   5.535   1.00 17.15 1090 A 1 
ATOM 1513 C CB  . GLU A 1 197 ? -12.166 7.610   3.131   1.00 15.56 1090 A 1 
ATOM 1514 C CG  . GLU A 1 197 ? -11.429 7.254   4.436   1.00 16.48 1090 A 1 
ATOM 1515 C CD  . GLU A 1 197 ? -12.154 6.206   5.272   1.00 19.76 1090 A 1 
ATOM 1516 O OE1 . GLU A 1 197 ? -13.086 5.531   4.761   1.00 16.73 1090 A 1 
ATOM 1517 O OE2 . GLU A 1 197 ? -11.776 6.053   6.458   1.00 22.08 1090 A 1 
ATOM 1518 N N   . MET A 1 198 ? -12.984 10.605  3.819   1.00 16.21 1091 A 1 
ATOM 1519 C CA  . MET A 1 198 ? -12.880 11.770  4.689   0.80 15.89 1091 A 1 
ATOM 1520 C C   . MET A 1 198 ? -14.250 12.206  5.202   1.00 15.21 1091 A 1 
ATOM 1521 O O   . MET A 1 198 ? -14.354 12.693  6.336   1.00 18.00 1091 A 1 
ATOM 1522 C CB  . MET A 1 198 ? -12.171 12.916  3.968   0.80 22.88 1091 A 1 
ATOM 1523 C CG  . MET A 1 198 ? -10.701 12.605  3.613   0.80 29.93 1091 A 1 
ATOM 1524 S SD  . MET A 1 198 ? -9.688  11.941  4.977   0.80 39.30 1091 A 1 
ATOM 1525 C CE  . MET A 1 198 ? -8.852  10.570  4.178   0.80 33.51 1091 A 1 
ATOM 1526 N N   . LYS A 1 199 ? -15.311 12.027  4.400   1.00 13.85 1092 A 1 
ATOM 1527 C CA  . LYS A 1 199 ? -16.652 12.351  4.889   1.00 14.94 1092 A 1 
ATOM 1528 C C   . LYS A 1 199 ? -17.046 11.429  6.038   1.00 18.37 1092 A 1 
ATOM 1529 O O   . LYS A 1 199 ? -17.630 11.877  7.030   1.00 15.21 1092 A 1 
ATOM 1530 C CB  . LYS A 1 199 ? -17.686 12.261  3.758   1.00 18.55 1092 A 1 
ATOM 1531 C CG  . LYS A 1 199 ? -19.137 12.441  4.243   1.00 26.96 1092 A 1 
ATOM 1532 C CD  . LYS A 1 199 ? -20.146 12.463  3.092   1.00 28.17 1092 A 1 
ATOM 1533 C CE  . LYS A 1 199 ? -21.548 12.816  3.599   1.00 37.95 1092 A 1 
ATOM 1534 N NZ  . LYS A 1 199 ? -22.287 11.601  4.042   1.00 44.26 1092 A 1 
ATOM 1535 N N   . ARG A 1 200 ? -16.732 10.137  5.922   1.00 18.69 1093 A 1 
ATOM 1536 C CA  . ARG A 1 200 ? -17.022 9.214   7.016   1.00 18.03 1093 A 1 
ATOM 1537 C C   . ARG A 1 200 ? -16.327 9.633   8.305   1.00 16.05 1093 A 1 
ATOM 1538 O O   . ARG A 1 200 ? -16.908 9.528   9.392   1.00 16.78 1093 A 1 
ATOM 1539 C CB  . ARG A 1 200 ? -16.592 7.801   6.638   1.00 21.41 1093 A 1 
ATOM 1540 C CG  . ARG A 1 200 ? -17.535 7.134   5.666   1.00 23.91 1093 A 1 
ATOM 1541 C CD  . ARG A 1 200 ? -17.354 5.656   5.739   1.00 27.79 1093 A 1 
ATOM 1542 N NE  . ARG A 1 200 ? -17.865 4.969   4.567   1.00 23.20 1093 A 1 
ATOM 1543 C CZ  . ARG A 1 200 ? -17.620 3.690   4.325   1.00 23.25 1093 A 1 
ATOM 1544 N NH1 . ARG A 1 200 ? -16.886 2.995   5.187   1.00 17.53 1093 A 1 
ATOM 1545 N NH2 . ARG A 1 200 ? -18.120 3.103   3.246   1.00 21.78 1093 A 1 
ATOM 1546 N N   . ARG A 1 201 ? -15.062 10.052  8.213   1.00 14.10 1094 A 1 
ATOM 1547 C CA  . ARG A 1 201 ? -14.349 10.480  9.412   1.00 14.75 1094 A 1 
ATOM 1548 C C   . ARG A 1 201 ? -14.959 11.752  9.985   1.00 15.00 1094 A 1 
ATOM 1549 O O   . ARG A 1 201 ? -15.193 11.844  11.196  1.00 17.06 1094 A 1 
ATOM 1550 C CB  . ARG A 1 201 ? -12.866 10.662  9.100   1.00 15.28 1094 A 1 
ATOM 1551 C CG  . ARG A 1 201 ? -12.298 9.354   8.561   1.00 17.81 1094 A 1 
ATOM 1552 C CD  . ARG A 1 201 ? -10.820 9.395   8.240   1.00 23.98 1094 A 1 
ATOM 1553 N NE  . ARG A 1 201 ? -10.414 8.036   7.898   1.00 26.31 1094 A 1 
ATOM 1554 C CZ  . ARG A 1 201 ? -9.181  7.670   7.574   1.00 40.43 1094 A 1 
ATOM 1555 N NH1 . ARG A 1 201 ? -8.209  8.573   7.529   1.00 45.36 1094 A 1 
ATOM 1556 N NH2 . ARG A 1 201 ? -8.928  6.401   7.293   1.00 29.04 1094 A 1 
ATOM 1557 N N   . ARG A 1 202 ? -15.224 12.743  9.137   1.00 14.77 1095 A 1 
ATOM 1558 C CA  . ARG A 1 202 ? -15.852 13.968  9.627   1.00 15.26 1095 A 1 
ATOM 1559 C C   . ARG A 1 202 ? -17.189 13.674  10.302  1.00 17.37 1095 A 1 
ATOM 1560 O O   . ARG A 1 202 ? -17.488 14.216  11.371  1.00 15.55 1095 A 1 
ATOM 1561 C CB  . ARG A 1 202 ? -16.041 14.964  8.478   1.00 17.15 1095 A 1 
ATOM 1562 C CG  . ARG A 1 202 ? -14.725 15.586  7.999   1.00 28.72 1095 A 1 
ATOM 1563 C CD  . ARG A 1 202 ? -14.996 16.857  7.182   1.00 26.47 1095 A 1 
ATOM 1564 N NE  . ARG A 1 202 ? -15.905 16.612  6.062   1.00 29.36 1095 A 1 
ATOM 1565 C CZ  . ARG A 1 202 ? -15.513 16.105  4.893   1.00 25.29 1095 A 1 
ATOM 1566 N NH1 . ARG A 1 202 ? -14.241 15.790  4.709   1.00 26.91 1095 A 1 
ATOM 1567 N NH2 . ARG A 1 202 ? -16.382 15.914  3.913   1.00 27.78 1095 A 1 
ATOM 1568 N N   . ASP A 1 203 ? -18.005 12.818  9.693   1.00 16.63 1096 A 1 
ATOM 1569 C CA  . ASP A 1 203 ? -19.286 12.473  10.298  1.00 18.01 1096 A 1 
ATOM 1570 C C   . ASP A 1 203 ? -19.106 11.762  11.634  1.00 17.11 1096 A 1 
ATOM 1571 O O   . ASP A 1 203 ? -19.877 12.002  12.579  1.00 15.76 1096 A 1 
ATOM 1572 C CB  . ASP A 1 203 ? -20.103 11.608  9.338   1.00 21.40 1096 A 1 
ATOM 1573 C CG  . ASP A 1 203 ? -20.684 12.403  8.178   1.00 25.69 1096 A 1 
ATOM 1574 O OD1 . ASP A 1 203 ? -20.750 13.655  8.238   1.00 27.24 1096 A 1 
ATOM 1575 O OD2 . ASP A 1 203 ? -21.089 11.757  7.190   1.00 28.06 1096 A 1 
ATOM 1576 N N   . PHE A 1 204 ? -18.096 10.882  11.740  1.00 15.09 1097 A 1 
ATOM 1577 C CA  . PHE A 1 204 ? -17.856 10.201  13.011  1.00 16.14 1097 A 1 
ATOM 1578 C C   . PHE A 1 204 ? -17.452 11.192  14.093  1.00 17.11 1097 A 1 
ATOM 1579 O O   . PHE A 1 204 ? -17.978 11.153  15.214  1.00 17.86 1097 A 1 
ATOM 1580 C CB  . PHE A 1 204 ? -16.768 9.128   12.869  1.00 16.65 1097 A 1 
ATOM 1581 C CG  . PHE A 1 204 ? -16.483 8.422   14.168  1.00 20.86 1097 A 1 
ATOM 1582 C CD1 . PHE A 1 204 ? -17.296 7.375   14.585  1.00 23.09 1097 A 1 
ATOM 1583 C CD2 . PHE A 1 204 ? -15.456 8.841   14.994  1.00 19.65 1097 A 1 
ATOM 1584 C CE1 . PHE A 1 204 ? -17.071 6.743   15.803  1.00 24.48 1097 A 1 
ATOM 1585 C CE2 . PHE A 1 204 ? -15.227 8.215   16.222  1.00 22.85 1097 A 1 
ATOM 1586 C CZ  . PHE A 1 204 ? -16.031 7.168   16.620  1.00 24.76 1097 A 1 
ATOM 1587 N N   . TYR A 1 205 ? -16.460 12.051  13.795  1.00 17.13 1098 A 1 
ATOM 1588 C CA  . TYR A 1 205 ? -15.965 12.975  14.817  1.00 18.48 1098 A 1 
ATOM 1589 C C   . TYR A 1 205 ? -17.045 13.963  15.250  1.00 18.39 1098 A 1 
ATOM 1590 O O   . TYR A 1 205 ? -17.074 14.386  16.414  1.00 19.65 1098 A 1 
ATOM 1591 C CB  . TYR A 1 205 ? -14.745 13.752  14.303  1.00 19.02 1098 A 1 
ATOM 1592 C CG  . TYR A 1 205 ? -13.591 12.894  13.819  1.00 30.28 1098 A 1 
ATOM 1593 C CD1 . TYR A 1 205 ? -13.171 11.789  14.532  1.00 33.85 1098 A 1 
ATOM 1594 C CD2 . TYR A 1 205 ? -12.929 13.203  12.636  1.00 26.71 1098 A 1 
ATOM 1595 C CE1 . TYR A 1 205 ? -12.109 11.002  14.077  1.00 34.21 1098 A 1 
ATOM 1596 C CE2 . TYR A 1 205 ? -11.876 12.436  12.178  1.00 35.42 1098 A 1 
ATOM 1597 C CZ  . TYR A 1 205 ? -11.467 11.335  12.900  1.00 39.65 1098 A 1 
ATOM 1598 O OH  . TYR A 1 205 ? -10.414 10.575  12.420  1.00 42.03 1098 A 1 
ATOM 1599 N N   . ALA A 1 206 ? -17.931 14.360  14.328  1.00 17.23 1099 A 1 
ATOM 1600 C CA  . ALA A 1 206 ? -19.027 15.252  14.701  1.00 18.02 1099 A 1 
ATOM 1601 C C   . ALA A 1 206 ? -19.984 14.566  15.670  1.00 17.50 1099 A 1 
ATOM 1602 O O   . ALA A 1 206 ? -20.520 15.200  16.591  1.00 18.20 1099 A 1 
ATOM 1603 C CB  . ALA A 1 206 ? -19.774 15.716  13.448  1.00 16.55 1099 A 1 
ATOM 1604 N N   . ALA A 1 207 ? -20.195 13.261  15.493  1.00 17.16 1100 A 1 
ATOM 1605 C CA  . ALA A 1 207 ? -21.061 12.495  16.389  1.00 21.86 1100 A 1 
ATOM 1606 C C   . ALA A 1 207 ? -20.395 12.158  17.718  1.00 24.63 1100 A 1 
ATOM 1607 O O   . ALA A 1 207 ? -21.095 11.818  18.683  1.00 24.77 1100 A 1 
ATOM 1608 C CB  . ALA A 1 207 ? -21.510 11.192  15.712  1.00 19.31 1100 A 1 
ATOM 1609 N N   . HIS A 1 208 ? -19.071 12.259  17.802  1.00 22.11 1101 A 1 
ATOM 1610 C CA  . HIS A 1 208 ? -18.316 11.903  19.005  1.00 25.86 1101 A 1 
ATOM 1611 C C   . HIS A 1 208 ? -17.324 13.002  19.367  1.00 26.62 1101 A 1 
ATOM 1612 O O   . HIS A 1 208 ? -16.102 12.793  19.316  1.00 28.26 1101 A 1 
ATOM 1613 C CB  . HIS A 1 208 ? -17.580 10.580  18.800  1.00 28.38 1101 A 1 
ATOM 1614 C CG  . HIS A 1 208 ? -18.484 9.435   18.476  1.00 36.62 1101 A 1 
ATOM 1615 N ND1 . HIS A 1 208 ? -19.025 9.246   17.224  1.00 37.56 1101 A 1 
ATOM 1616 C CD2 . HIS A 1 208 ? -18.959 8.430   19.250  1.00 42.86 1101 A 1 
ATOM 1617 C CE1 . HIS A 1 208 ? -19.790 8.168   17.237  1.00 41.46 1101 A 1 
ATOM 1618 N NE2 . HIS A 1 208 ? -19.764 7.653   18.453  1.00 43.68 1101 A 1 
ATOM 1619 N N   . PRO A 1 209 ? -17.807 14.176  19.760  1.00 23.26 1102 A 1 
ATOM 1620 C CA  . PRO A 1 209 ? -16.892 15.281  20.051  1.00 31.35 1102 A 1 
ATOM 1621 C C   . PRO A 1 209 ? -16.182 15.085  21.382  1.00 50.22 1102 A 1 
ATOM 1622 O O   . PRO A 1 209 ? -16.627 14.341  22.258  1.00 41.37 1102 A 1 
ATOM 1623 C CB  . PRO A 1 209 ? -17.808 16.510  20.077  1.00 33.46 1102 A 1 
ATOM 1624 C CG  . PRO A 1 209 ? -19.152 15.980  20.445  1.00 31.02 1102 A 1 
ATOM 1625 C CD  . PRO A 1 209 ? -19.224 14.580  19.877  1.00 23.32 1102 A 1 
ATOM 1626 N N   . SER A 1 210 ? -15.037 15.756  21.504  1.00 40.30 1103 A 1 
ATOM 1627 C CA  . SER A 1 210 ? -14.281 15.756  22.756  1.00 52.11 1103 A 1 
ATOM 1628 C C   . SER A 1 210 ? -13.488 17.053  22.918  1.00 57.69 1103 A 1 
ATOM 1629 O O   . SER A 1 210 ? -14.051 18.149  22.900  1.00 58.81 1103 A 1 
ATOM 1630 C CB  . SER A 1 210 ? -13.334 14.553  22.819  1.00 52.24 1103 A 1 
ATOM 1631 O OG  . SER A 1 210 ? -12.125 14.818  22.123  1.00 54.08 1103 A 1 
#
