# Supplementary material for: Photocross-linking activity-based probes to capture the dynamics of ubiquitin RING E3 ligase interactions
Source: Biochem J. 2026 Jun 3;483(7):1115–30. doi: 10.1042/BCJ20260213 (PMC13234630; doi:10.1042/BCJ20260213)
Supplement: Supplementary Data File S2 [file BCJ-2026-0213_supp2.zip › 03_Chandler_Supplementary datafile2/RNF2_BMI1/Alphafold/templates/fold_2026_01_22_10_06_ubch5ac85k_ubd32c_bmi1_rnf2_template_hit_1_chains_a.cif]

data_3l1y
#
_entry.id 3l1y
#
loop_
_chem_comp.formula
_chem_comp.formula_weight
_chem_comp.id
_chem_comp.mon_nstd_flag
_chem_comp.name
_chem_comp.pdbx_synonyms
_chem_comp.type
"C3 H7 N O2"     89.093  ALA y ALANINE         ? "L-peptide linking" 
"C6 H15 N4 O2 1" 175.209 ARG y ARGININE        ? "L-peptide linking" 
"C4 H8 N2 O3"    132.118 ASN y ASPARAGINE      ? "L-peptide linking" 
"C4 H7 N O4"     133.103 ASP y "ASPARTIC ACID" ? "L-peptide linking" 
"C3 H7 N O2 S"   121.158 CYS y CYSTEINE        ? "L-peptide linking" 
"C5 H10 N2 O3"   146.144 GLN y GLUTAMINE       ? "L-peptide linking" 
"C5 H9 N O4"     147.129 GLU y "GLUTAMIC ACID" ? "L-peptide linking" 
"C2 H5 N O2"     75.067  GLY y GLYCINE         ? "peptide linking"   
"C6 H10 N3 O2 1" 156.162 HIS y HISTIDINE       ? "L-peptide linking" 
"H2 O"           18.015  HOH . WATER           ? non-polymer         
"C6 H13 N O2"    131.173 ILE y ISOLEUCINE      ? "L-peptide linking" 
"C6 H13 N O2"    131.173 LEU y LEUCINE         ? "L-peptide linking" 
"C6 H15 N2 O2 1" 147.195 LYS y LYSINE          ? "L-peptide linking" 
"C5 H11 N O2 S"  149.211 MET y METHIONINE      ? "L-peptide linking" 
"C9 H11 N O2"    165.189 PHE y PHENYLALANINE   ? "L-peptide linking" 
"C5 H9 N O2"     115.130 PRO y PROLINE         ? "L-peptide linking" 
"C3 H7 N O3"     105.093 SER y SERINE          ? "L-peptide linking" 
"C4 H9 N O3"     119.119 THR y THREONINE       ? "L-peptide linking" 
"C11 H12 N2 O2"  204.225 TRP y TRYPTOPHAN      ? "L-peptide linking" 
"C9 H11 N O3"    181.189 TYR y TYROSINE        ? "L-peptide linking" 
"C5 H11 N O2"    117.146 VAL y VALINE          ? "L-peptide linking" 
#
loop_
_chem_comp_atom.atom_id
_chem_comp_atom.charge
_chem_comp_atom.comp_id
_chem_comp_atom.pdbx_leaving_atom_flag
_chem_comp_atom.pdbx_model_Cartn_x_ideal
_chem_comp_atom.pdbx_model_Cartn_y_ideal
_chem_comp_atom.pdbx_model_Cartn_z_ideal
_chem_comp_atom.pdbx_ordinal
_chem_comp_atom.type_symbol
N    ? ALA ? ? ? ? 1   N 
CA   ? ALA ? ? ? ? 2   C 
C    ? ALA ? ? ? ? 3   C 
O    ? ALA ? ? ? ? 4   O 
CB   ? ALA ? ? ? ? 5   C 
OXT  ? ALA ? ? ? ? 6   O 
H    ? ALA ? ? ? ? 7   H 
H2   ? ALA ? ? ? ? 8   H 
HA   ? ALA ? ? ? ? 9   H 
HB1  ? ALA ? ? ? ? 10  H 
HB2  ? ALA ? ? ? ? 11  H 
HB3  ? ALA ? ? ? ? 12  H 
HXT  ? ALA ? ? ? ? 13  H 
N    ? ARG ? ? ? ? 14  N 
CA   ? ARG ? ? ? ? 15  C 
C    ? ARG ? ? ? ? 16  C 
O    ? ARG ? ? ? ? 17  O 
CB   ? ARG ? ? ? ? 18  C 
CG   ? ARG ? ? ? ? 19  C 
CD   ? ARG ? ? ? ? 20  C 
NE   ? ARG ? ? ? ? 21  N 
CZ   ? ARG ? ? ? ? 22  C 
NH1  ? ARG ? ? ? ? 23  N 
NH2  ? ARG ? ? ? ? 24  N 
OXT  ? ARG ? ? ? ? 25  O 
H    ? ARG ? ? ? ? 26  H 
H2   ? ARG ? ? ? ? 27  H 
HA   ? ARG ? ? ? ? 28  H 
HB2  ? ARG ? ? ? ? 29  H 
HB3  ? ARG ? ? ? ? 30  H 
HG2  ? ARG ? ? ? ? 31  H 
HG3  ? ARG ? ? ? ? 32  H 
HD2  ? ARG ? ? ? ? 33  H 
HD3  ? ARG ? ? ? ? 34  H 
HE   ? ARG ? ? ? ? 35  H 
HH11 ? ARG ? ? ? ? 36  H 
HH12 ? ARG ? ? ? ? 37  H 
HH21 ? ARG ? ? ? ? 38  H 
HH22 ? ARG ? ? ? ? 39  H 
HXT  ? ARG ? ? ? ? 40  H 
N    ? ASN ? ? ? ? 41  N 
CA   ? ASN ? ? ? ? 42  C 
C    ? ASN ? ? ? ? 43  C 
O    ? ASN ? ? ? ? 44  O 
CB   ? ASN ? ? ? ? 45  C 
CG   ? ASN ? ? ? ? 46  C 
OD1  ? ASN ? ? ? ? 47  O 
ND2  ? ASN ? ? ? ? 48  N 
OXT  ? ASN ? ? ? ? 49  O 
H    ? ASN ? ? ? ? 50  H 
H2   ? ASN ? ? ? ? 51  H 
HA   ? ASN ? ? ? ? 52  H 
HB2  ? ASN ? ? ? ? 53  H 
HB3  ? ASN ? ? ? ? 54  H 
HD21 ? ASN ? ? ? ? 55  H 
HD22 ? ASN ? ? ? ? 56  H 
HXT  ? ASN ? ? ? ? 57  H 
N    ? ASP ? ? ? ? 58  N 
CA   ? ASP ? ? ? ? 59  C 
C    ? ASP ? ? ? ? 60  C 
O    ? ASP ? ? ? ? 61  O 
CB   ? ASP ? ? ? ? 62  C 
CG   ? ASP ? ? ? ? 63  C 
OD1  ? ASP ? ? ? ? 64  O 
OD2  ? ASP ? ? ? ? 65  O 
OXT  ? ASP ? ? ? ? 66  O 
H    ? ASP ? ? ? ? 67  H 
H2   ? ASP ? ? ? ? 68  H 
HA   ? ASP ? ? ? ? 69  H 
HB2  ? ASP ? ? ? ? 70  H 
HB3  ? ASP ? ? ? ? 71  H 
HD2  ? ASP ? ? ? ? 72  H 
HXT  ? ASP ? ? ? ? 73  H 
N    ? CYS ? ? ? ? 74  N 
CA   ? CYS ? ? ? ? 75  C 
C    ? CYS ? ? ? ? 76  C 
O    ? CYS ? ? ? ? 77  O 
CB   ? CYS ? ? ? ? 78  C 
SG   ? CYS ? ? ? ? 79  S 
OXT  ? CYS ? ? ? ? 80  O 
H    ? CYS ? ? ? ? 81  H 
H2   ? CYS ? ? ? ? 82  H 
HA   ? CYS ? ? ? ? 83  H 
HB2  ? CYS ? ? ? ? 84  H 
HB3  ? CYS ? ? ? ? 85  H 
HG   ? CYS ? ? ? ? 86  H 
HXT  ? CYS ? ? ? ? 87  H 
N    ? GLN ? ? ? ? 88  N 
CA   ? GLN ? ? ? ? 89  C 
C    ? GLN ? ? ? ? 90  C 
O    ? GLN ? ? ? ? 91  O 
CB   ? GLN ? ? ? ? 92  C 
CG   ? GLN ? ? ? ? 93  C 
CD   ? GLN ? ? ? ? 94  C 
OE1  ? GLN ? ? ? ? 95  O 
NE2  ? GLN ? ? ? ? 96  N 
OXT  ? GLN ? ? ? ? 97  O 
H    ? GLN ? ? ? ? 98  H 
H2   ? GLN ? ? ? ? 99  H 
HA   ? GLN ? ? ? ? 100 H 
HB2  ? GLN ? ? ? ? 101 H 
HB3  ? GLN ? ? ? ? 102 H 
HG2  ? GLN ? ? ? ? 103 H 
HG3  ? GLN ? ? ? ? 104 H 
HE21 ? GLN ? ? ? ? 105 H 
HE22 ? GLN ? ? ? ? 106 H 
HXT  ? GLN ? ? ? ? 107 H 
N    ? GLU ? ? ? ? 108 N 
CA   ? GLU ? ? ? ? 109 C 
C    ? GLU ? ? ? ? 110 C 
O    ? GLU ? ? ? ? 111 O 
CB   ? GLU ? ? ? ? 112 C 
CG   ? GLU ? ? ? ? 113 C 
CD   ? GLU ? ? ? ? 114 C 
OE1  ? GLU ? ? ? ? 115 O 
OE2  ? GLU ? ? ? ? 116 O 
OXT  ? GLU ? ? ? ? 117 O 
H    ? GLU ? ? ? ? 118 H 
H2   ? GLU ? ? ? ? 119 H 
HA   ? GLU ? ? ? ? 120 H 
HB2  ? GLU ? ? ? ? 121 H 
HB3  ? GLU ? ? ? ? 122 H 
HG2  ? GLU ? ? ? ? 123 H 
HG3  ? GLU ? ? ? ? 124 H 
HE2  ? GLU ? ? ? ? 125 H 
HXT  ? GLU ? ? ? ? 126 H 
N    ? GLY ? ? ? ? 127 N 
CA   ? GLY ? ? ? ? 128 C 
C    ? GLY ? ? ? ? 129 C 
O    ? GLY ? ? ? ? 130 O 
OXT  ? GLY ? ? ? ? 131 O 
H    ? GLY ? ? ? ? 132 H 
H2   ? GLY ? ? ? ? 133 H 
HA2  ? GLY ? ? ? ? 134 H 
HA3  ? GLY ? ? ? ? 135 H 
HXT  ? GLY ? ? ? ? 136 H 
N    ? HIS ? ? ? ? 137 N 
CA   ? HIS ? ? ? ? 138 C 
C    ? HIS ? ? ? ? 139 C 
O    ? HIS ? ? ? ? 140 O 
CB   ? HIS ? ? ? ? 141 C 
CG   ? HIS ? ? ? ? 142 C 
ND1  ? HIS ? ? ? ? 143 N 
CD2  ? HIS ? ? ? ? 144 C 
CE1  ? HIS ? ? ? ? 145 C 
NE2  ? HIS ? ? ? ? 146 N 
OXT  ? HIS ? ? ? ? 147 O 
H    ? HIS ? ? ? ? 148 H 
H2   ? HIS ? ? ? ? 149 H 
HA   ? HIS ? ? ? ? 150 H 
HB2  ? HIS ? ? ? ? 151 H 
HB3  ? HIS ? ? ? ? 152 H 
HD1  ? HIS ? ? ? ? 153 H 
HD2  ? HIS ? ? ? ? 154 H 
HE1  ? HIS ? ? ? ? 155 H 
HE2  ? HIS ? ? ? ? 156 H 
HXT  ? HIS ? ? ? ? 157 H 
O    ? HOH ? ? ? ? 158 O 
H1   ? HOH ? ? ? ? 159 H 
H2   ? HOH ? ? ? ? 160 H 
N    ? ILE ? ? ? ? 161 N 
CA   ? ILE ? ? ? ? 162 C 
C    ? ILE ? ? ? ? 163 C 
O    ? ILE ? ? ? ? 164 O 
CB   ? ILE ? ? ? ? 165 C 
CG1  ? ILE ? ? ? ? 166 C 
CG2  ? ILE ? ? ? ? 167 C 
CD1  ? ILE ? ? ? ? 168 C 
OXT  ? ILE ? ? ? ? 169 O 
H    ? ILE ? ? ? ? 170 H 
H2   ? ILE ? ? ? ? 171 H 
HA   ? ILE ? ? ? ? 172 H 
HB   ? ILE ? ? ? ? 173 H 
HG12 ? ILE ? ? ? ? 174 H 
HG13 ? ILE ? ? ? ? 175 H 
HG21 ? ILE ? ? ? ? 176 H 
HG22 ? ILE ? ? ? ? 177 H 
HG23 ? ILE ? ? ? ? 178 H 
HD11 ? ILE ? ? ? ? 179 H 
HD12 ? ILE ? ? ? ? 180 H 
HD13 ? ILE ? ? ? ? 181 H 
HXT  ? ILE ? ? ? ? 182 H 
N    ? LEU ? ? ? ? 183 N 
CA   ? LEU ? ? ? ? 184 C 
C    ? LEU ? ? ? ? 185 C 
O    ? LEU ? ? ? ? 186 O 
CB   ? LEU ? ? ? ? 187 C 
CG   ? LEU ? ? ? ? 188 C 
CD1  ? LEU ? ? ? ? 189 C 
CD2  ? LEU ? ? ? ? 190 C 
OXT  ? LEU ? ? ? ? 191 O 
H    ? LEU ? ? ? ? 192 H 
H2   ? LEU ? ? ? ? 193 H 
HA   ? LEU ? ? ? ? 194 H 
HB2  ? LEU ? ? ? ? 195 H 
HB3  ? LEU ? ? ? ? 196 H 
HG   ? LEU ? ? ? ? 197 H 
HD11 ? LEU ? ? ? ? 198 H 
HD12 ? LEU ? ? ? ? 199 H 
HD13 ? LEU ? ? ? ? 200 H 
HD21 ? LEU ? ? ? ? 201 H 
HD22 ? LEU ? ? ? ? 202 H 
HD23 ? LEU ? ? ? ? 203 H 
HXT  ? LEU ? ? ? ? 204 H 
N    ? LYS ? ? ? ? 205 N 
CA   ? LYS ? ? ? ? 206 C 
C    ? LYS ? ? ? ? 207 C 
O    ? LYS ? ? ? ? 208 O 
CB   ? LYS ? ? ? ? 209 C 
CG   ? LYS ? ? ? ? 210 C 
CD   ? LYS ? ? ? ? 211 C 
CE   ? LYS ? ? ? ? 212 C 
NZ   ? LYS ? ? ? ? 213 N 
OXT  ? LYS ? ? ? ? 214 O 
H    ? LYS ? ? ? ? 215 H 
H2   ? LYS ? ? ? ? 216 H 
HA   ? LYS ? ? ? ? 217 H 
HB2  ? LYS ? ? ? ? 218 H 
HB3  ? LYS ? ? ? ? 219 H 
HG2  ? LYS ? ? ? ? 220 H 
HG3  ? LYS ? ? ? ? 221 H 
HD2  ? LYS ? ? ? ? 222 H 
HD3  ? LYS ? ? ? ? 223 H 
HE2  ? LYS ? ? ? ? 224 H 
HE3  ? LYS ? ? ? ? 225 H 
HZ1  ? LYS ? ? ? ? 226 H 
HZ2  ? LYS ? ? ? ? 227 H 
HZ3  ? LYS ? ? ? ? 228 H 
HXT  ? LYS ? ? ? ? 229 H 
N    ? MET ? ? ? ? 230 N 
CA   ? MET ? ? ? ? 231 C 
C    ? MET ? ? ? ? 232 C 
O    ? MET ? ? ? ? 233 O 
CB   ? MET ? ? ? ? 234 C 
CG   ? MET ? ? ? ? 235 C 
SD   ? MET ? ? ? ? 236 S 
CE   ? MET ? ? ? ? 237 C 
OXT  ? MET ? ? ? ? 238 O 
H    ? MET ? ? ? ? 239 H 
H2   ? MET ? ? ? ? 240 H 
HA   ? MET ? ? ? ? 241 H 
HB2  ? MET ? ? ? ? 242 H 
HB3  ? MET ? ? ? ? 243 H 
HG2  ? MET ? ? ? ? 244 H 
HG3  ? MET ? ? ? ? 245 H 
HE1  ? MET ? ? ? ? 246 H 
HE2  ? MET ? ? ? ? 247 H 
HE3  ? MET ? ? ? ? 248 H 
HXT  ? MET ? ? ? ? 249 H 
N    ? PHE ? ? ? ? 250 N 
CA   ? PHE ? ? ? ? 251 C 
C    ? PHE ? ? ? ? 252 C 
O    ? PHE ? ? ? ? 253 O 
CB   ? PHE ? ? ? ? 254 C 
CG   ? PHE ? ? ? ? 255 C 
CD1  ? PHE ? ? ? ? 256 C 
CD2  ? PHE ? ? ? ? 257 C 
CE1  ? PHE ? ? ? ? 258 C 
CE2  ? PHE ? ? ? ? 259 C 
CZ   ? PHE ? ? ? ? 260 C 
OXT  ? PHE ? ? ? ? 261 O 
H    ? PHE ? ? ? ? 262 H 
H2   ? PHE ? ? ? ? 263 H 
HA   ? PHE ? ? ? ? 264 H 
HB2  ? PHE ? ? ? ? 265 H 
HB3  ? PHE ? ? ? ? 266 H 
HD1  ? PHE ? ? ? ? 267 H 
HD2  ? PHE ? ? ? ? 268 H 
HE1  ? PHE ? ? ? ? 269 H 
HE2  ? PHE ? ? ? ? 270 H 
HZ   ? PHE ? ? ? ? 271 H 
HXT  ? PHE ? ? ? ? 272 H 
N    ? PRO ? ? ? ? 273 N 
CA   ? PRO ? ? ? ? 274 C 
C    ? PRO ? ? ? ? 275 C 
O    ? PRO ? ? ? ? 276 O 
CB   ? PRO ? ? ? ? 277 C 
CG   ? PRO ? ? ? ? 278 C 
CD   ? PRO ? ? ? ? 279 C 
OXT  ? PRO ? ? ? ? 280 O 
H    ? PRO ? ? ? ? 281 H 
HA   ? PRO ? ? ? ? 282 H 
HB2  ? PRO ? ? ? ? 283 H 
HB3  ? PRO ? ? ? ? 284 H 
HG2  ? PRO ? ? ? ? 285 H 
HG3  ? PRO ? ? ? ? 286 H 
HD2  ? PRO ? ? ? ? 287 H 
HD3  ? PRO ? ? ? ? 288 H 
HXT  ? PRO ? ? ? ? 289 H 
N    ? SER ? ? ? ? 290 N 
CA   ? SER ? ? ? ? 291 C 
C    ? SER ? ? ? ? 292 C 
O    ? SER ? ? ? ? 293 O 
CB   ? SER ? ? ? ? 294 C 
OG   ? SER ? ? ? ? 295 O 
OXT  ? SER ? ? ? ? 296 O 
H    ? SER ? ? ? ? 297 H 
H2   ? SER ? ? ? ? 298 H 
HA   ? SER ? ? ? ? 299 H 
HB2  ? SER ? ? ? ? 300 H 
HB3  ? SER ? ? ? ? 301 H 
HG   ? SER ? ? ? ? 302 H 
HXT  ? SER ? ? ? ? 303 H 
N    ? THR ? ? ? ? 304 N 
CA   ? THR ? ? ? ? 305 C 
C    ? THR ? ? ? ? 306 C 
O    ? THR ? ? ? ? 307 O 
CB   ? THR ? ? ? ? 308 C 
OG1  ? THR ? ? ? ? 309 O 
CG2  ? THR ? ? ? ? 310 C 
OXT  ? THR ? ? ? ? 311 O 
H    ? THR ? ? ? ? 312 H 
H2   ? THR ? ? ? ? 313 H 
HA   ? THR ? ? ? ? 314 H 
HB   ? THR ? ? ? ? 315 H 
HG1  ? THR ? ? ? ? 316 H 
HG21 ? THR ? ? ? ? 317 H 
HG22 ? THR ? ? ? ? 318 H 
HG23 ? THR ? ? ? ? 319 H 
HXT  ? THR ? ? ? ? 320 H 
N    ? TRP ? ? ? ? 321 N 
CA   ? TRP ? ? ? ? 322 C 
C    ? TRP ? ? ? ? 323 C 
O    ? TRP ? ? ? ? 324 O 
CB   ? TRP ? ? ? ? 325 C 
CG   ? TRP ? ? ? ? 326 C 
CD1  ? TRP ? ? ? ? 327 C 
CD2  ? TRP ? ? ? ? 328 C 
NE1  ? TRP ? ? ? ? 329 N 
CE2  ? TRP ? ? ? ? 330 C 
CE3  ? TRP ? ? ? ? 331 C 
CZ2  ? TRP ? ? ? ? 332 C 
CZ3  ? TRP ? ? ? ? 333 C 
CH2  ? TRP ? ? ? ? 334 C 
OXT  ? TRP ? ? ? ? 335 O 
H    ? TRP ? ? ? ? 336 H 
H2   ? TRP ? ? ? ? 337 H 
HA   ? TRP ? ? ? ? 338 H 
HB2  ? TRP ? ? ? ? 339 H 
HB3  ? TRP ? ? ? ? 340 H 
HD1  ? TRP ? ? ? ? 341 H 
HE1  ? TRP ? ? ? ? 342 H 
HE3  ? TRP ? ? ? ? 343 H 
HZ2  ? TRP ? ? ? ? 344 H 
HZ3  ? TRP ? ? ? ? 345 H 
HH2  ? TRP ? ? ? ? 346 H 
HXT  ? TRP ? ? ? ? 347 H 
N    ? TYR ? ? ? ? 348 N 
CA   ? TYR ? ? ? ? 349 C 
C    ? TYR ? ? ? ? 350 C 
O    ? TYR ? ? ? ? 351 O 
CB   ? TYR ? ? ? ? 352 C 
CG   ? TYR ? ? ? ? 353 C 
CD1  ? TYR ? ? ? ? 354 C 
CD2  ? TYR ? ? ? ? 355 C 
CE1  ? TYR ? ? ? ? 356 C 
CE2  ? TYR ? ? ? ? 357 C 
CZ   ? TYR ? ? ? ? 358 C 
OH   ? TYR ? ? ? ? 359 O 
OXT  ? TYR ? ? ? ? 360 O 
H    ? TYR ? ? ? ? 361 H 
H2   ? TYR ? ? ? ? 362 H 
HA   ? TYR ? ? ? ? 363 H 
HB2  ? TYR ? ? ? ? 364 H 
HB3  ? TYR ? ? ? ? 365 H 
HD1  ? TYR ? ? ? ? 366 H 
HD2  ? TYR ? ? ? ? 367 H 
HE1  ? TYR ? ? ? ? 368 H 
HE2  ? TYR ? ? ? ? 369 H 
HH   ? TYR ? ? ? ? 370 H 
HXT  ? TYR ? ? ? ? 371 H 
N    ? VAL ? ? ? ? 372 N 
CA   ? VAL ? ? ? ? 373 C 
C    ? VAL ? ? ? ? 374 C 
O    ? VAL ? ? ? ? 375 O 
CB   ? VAL ? ? ? ? 376 C 
CG1  ? VAL ? ? ? ? 377 C 
CG2  ? VAL ? ? ? ? 378 C 
OXT  ? VAL ? ? ? ? 379 O 
H    ? VAL ? ? ? ? 380 H 
H2   ? VAL ? ? ? ? 381 H 
HA   ? VAL ? ? ? ? 382 H 
HB   ? VAL ? ? ? ? 383 H 
HG11 ? VAL ? ? ? ? 384 H 
HG12 ? VAL ? ? ? ? 385 H 
HG13 ? VAL ? ? ? ? 386 H 
HG21 ? VAL ? ? ? ? 387 H 
HG22 ? VAL ? ? ? ? 388 H 
HG23 ? VAL ? ? ? ? 389 H 
HXT  ? VAL ? ? ? ? 390 H 
#
loop_
_chem_comp_bond.atom_id_1
_chem_comp_bond.atom_id_2
_chem_comp_bond.comp_id
_chem_comp_bond.pdbx_aromatic_flag
_chem_comp_bond.pdbx_stereo_config
_chem_comp_bond.value_order
N   CA   ALA N N sing 
N   H    ALA N N sing 
N   H2   ALA N N sing 
CA  C    ALA N N sing 
CA  CB   ALA N N sing 
CA  HA   ALA N N sing 
C   O    ALA N N doub 
C   OXT  ALA N N sing 
CB  HB1  ALA N N sing 
CB  HB2  ALA N N sing 
CB  HB3  ALA N N sing 
OXT HXT  ALA N N sing 
N   CA   ARG N N sing 
N   H    ARG N N sing 
N   H2   ARG N N sing 
CA  C    ARG N N sing 
CA  CB   ARG N N sing 
CA  HA   ARG N N sing 
C   O    ARG N N doub 
C   OXT  ARG N N sing 
CB  CG   ARG N N sing 
CB  HB2  ARG N N sing 
CB  HB3  ARG N N sing 
CG  CD   ARG N N sing 
CG  HG2  ARG N N sing 
CG  HG3  ARG N N sing 
CD  NE   ARG N N sing 
CD  HD2  ARG N N sing 
CD  HD3  ARG N N sing 
NE  CZ   ARG N N sing 
NE  HE   ARG N N sing 
CZ  NH1  ARG N N sing 
CZ  NH2  ARG N N doub 
NH1 HH11 ARG N N sing 
NH1 HH12 ARG N N sing 
NH2 HH21 ARG N N sing 
NH2 HH22 ARG N N sing 
OXT HXT  ARG N N sing 
N   CA   ASN N N sing 
N   H    ASN N N sing 
N   H2   ASN N N sing 
CA  C    ASN N N sing 
CA  CB   ASN N N sing 
CA  HA   ASN N N sing 
C   O    ASN N N doub 
C   OXT  ASN N N sing 
CB  CG   ASN N N sing 
CB  HB2  ASN N N sing 
CB  HB3  ASN N N sing 
CG  OD1  ASN N N doub 
CG  ND2  ASN N N sing 
ND2 HD21 ASN N N sing 
ND2 HD22 ASN N N sing 
OXT HXT  ASN N N sing 
N   CA   ASP N N sing 
N   H    ASP N N sing 
N   H2   ASP N N sing 
CA  C    ASP N N sing 
CA  CB   ASP N N sing 
CA  HA   ASP N N sing 
C   O    ASP N N doub 
C   OXT  ASP N N sing 
CB  CG   ASP N N sing 
CB  HB2  ASP N N sing 
CB  HB3  ASP N N sing 
CG  OD1  ASP N N doub 
CG  OD2  ASP N N sing 
OD2 HD2  ASP N N sing 
OXT HXT  ASP N N sing 
N   CA   CYS N N sing 
N   H    CYS N N sing 
N   H2   CYS N N sing 
CA  C    CYS N N sing 
CA  CB   CYS N N sing 
CA  HA   CYS N N sing 
C   O    CYS N N doub 
C   OXT  CYS N N sing 
CB  SG   CYS N N sing 
CB  HB2  CYS N N sing 
CB  HB3  CYS N N sing 
SG  HG   CYS N N sing 
OXT HXT  CYS N N sing 
N   CA   GLN N N sing 
N   H    GLN N N sing 
N   H2   GLN N N sing 
CA  C    GLN N N sing 
CA  CB   GLN N N sing 
CA  HA   GLN N N sing 
C   O    GLN N N doub 
C   OXT  GLN N N sing 
CB  CG   GLN N N sing 
CB  HB2  GLN N N sing 
CB  HB3  GLN N N sing 
CG  CD   GLN N N sing 
CG  HG2  GLN N N sing 
CG  HG3  GLN N N sing 
CD  OE1  GLN N N doub 
CD  NE2  GLN N N sing 
NE2 HE21 GLN N N sing 
NE2 HE22 GLN N N sing 
OXT HXT  GLN N N sing 
N   CA   GLU N N sing 
N   H    GLU N N sing 
N   H2   GLU N N sing 
CA  C    GLU N N sing 
CA  CB   GLU N N sing 
CA  HA   GLU N N sing 
C   O    GLU N N doub 
C   OXT  GLU N N sing 
CB  CG   GLU N N sing 
CB  HB2  GLU N N sing 
CB  HB3  GLU N N sing 
CG  CD   GLU N N sing 
CG  HG2  GLU N N sing 
CG  HG3  GLU N N sing 
CD  OE1  GLU N N doub 
CD  OE2  GLU N N sing 
OE2 HE2  GLU N N sing 
OXT HXT  GLU N N sing 
N   CA   GLY N N sing 
N   H    GLY N N sing 
N   H2   GLY N N sing 
CA  C    GLY N N sing 
CA  HA2  GLY N N sing 
CA  HA3  GLY N N sing 
C   O    GLY N N doub 
C   OXT  GLY N N sing 
OXT HXT  GLY N N sing 
N   CA   HIS N N sing 
N   H    HIS N N sing 
N   H2   HIS N N sing 
CA  C    HIS N N sing 
CA  CB   HIS N N sing 
CA  HA   HIS N N sing 
C   O    HIS N N doub 
C   OXT  HIS N N sing 
CB  CG   HIS N N sing 
CB  HB2  HIS N N sing 
CB  HB3  HIS N N sing 
CG  ND1  HIS Y N sing 
CG  CD2  HIS Y N doub 
ND1 CE1  HIS Y N doub 
ND1 HD1  HIS N N sing 
CD2 NE2  HIS Y N sing 
CD2 HD2  HIS N N sing 
CE1 NE2  HIS Y N sing 
CE1 HE1  HIS N N sing 
NE2 HE2  HIS N N sing 
OXT HXT  HIS N N sing 
O   H1   HOH N N sing 
O   H2   HOH N N sing 
N   CA   ILE N N sing 
N   H    ILE N N sing 
N   H2   ILE N N sing 
CA  C    ILE N N sing 
CA  CB   ILE N N sing 
CA  HA   ILE N N sing 
C   O    ILE N N doub 
C   OXT  ILE N N sing 
CB  CG1  ILE N N sing 
CB  CG2  ILE N N sing 
CB  HB   ILE N N sing 
CG1 CD1  ILE N N sing 
CG1 HG12 ILE N N sing 
CG1 HG13 ILE N N sing 
CG2 HG21 ILE N N sing 
CG2 HG22 ILE N N sing 
CG2 HG23 ILE N N sing 
CD1 HD11 ILE N N sing 
CD1 HD12 ILE N N sing 
CD1 HD13 ILE N N sing 
OXT HXT  ILE N N sing 
N   CA   LEU N N sing 
N   H    LEU N N sing 
N   H2   LEU N N sing 
CA  C    LEU N N sing 
CA  CB   LEU N N sing 
CA  HA   LEU N N sing 
C   O    LEU N N doub 
C   OXT  LEU N N sing 
CB  CG   LEU N N sing 
CB  HB2  LEU N N sing 
CB  HB3  LEU N N sing 
CG  CD1  LEU N N sing 
CG  CD2  LEU N N sing 
CG  HG   LEU N N sing 
CD1 HD11 LEU N N sing 
CD1 HD12 LEU N N sing 
CD1 HD13 LEU N N sing 
CD2 HD21 LEU N N sing 
CD2 HD22 LEU N N sing 
CD2 HD23 LEU N N sing 
OXT HXT  LEU N N sing 
N   CA   LYS N N sing 
N   H    LYS N N sing 
N   H2   LYS N N sing 
CA  C    LYS N N sing 
CA  CB   LYS N N sing 
CA  HA   LYS N N sing 
C   O    LYS N N doub 
C   OXT  LYS N N sing 
CB  CG   LYS N N sing 
CB  HB2  LYS N N sing 
CB  HB3  LYS N N sing 
CG  CD   LYS N N sing 
CG  HG2  LYS N N sing 
CG  HG3  LYS N N sing 
CD  CE   LYS N N sing 
CD  HD2  LYS N N sing 
CD  HD3  LYS N N sing 
CE  NZ   LYS N N sing 
CE  HE2  LYS N N sing 
CE  HE3  LYS N N sing 
NZ  HZ1  LYS N N sing 
NZ  HZ2  LYS N N sing 
NZ  HZ3  LYS N N sing 
OXT HXT  LYS N N sing 
N   CA   MET N N sing 
N   H    MET N N sing 
N   H2   MET N N sing 
CA  C    MET N N sing 
CA  CB   MET N N sing 
CA  HA   MET N N sing 
C   O    MET N N doub 
C   OXT  MET N N sing 
CB  CG   MET N N sing 
CB  HB2  MET N N sing 
CB  HB3  MET N N sing 
CG  SD   MET N N sing 
CG  HG2  MET N N sing 
CG  HG3  MET N N sing 
SD  CE   MET N N sing 
CE  HE1  MET N N sing 
CE  HE2  MET N N sing 
CE  HE3  MET N N sing 
OXT HXT  MET N N sing 
N   CA   PHE N N sing 
N   H    PHE N N sing 
N   H2   PHE N N sing 
CA  C    PHE N N sing 
CA  CB   PHE N N sing 
CA  HA   PHE N N sing 
C   O    PHE N N doub 
C   OXT  PHE N N sing 
CB  CG   PHE N N sing 
CB  HB2  PHE N N sing 
CB  HB3  PHE N N sing 
CG  CD1  PHE Y N doub 
CG  CD2  PHE Y N sing 
CD1 CE1  PHE Y N sing 
CD1 HD1  PHE N N sing 
CD2 CE2  PHE Y N doub 
CD2 HD2  PHE N N sing 
CE1 CZ   PHE Y N doub 
CE1 HE1  PHE N N sing 
CE2 CZ   PHE Y N sing 
CE2 HE2  PHE N N sing 
CZ  HZ   PHE N N sing 
OXT HXT  PHE N N sing 
N   CA   PRO N N sing 
N   CD   PRO N N sing 
N   H    PRO N N sing 
CA  C    PRO N N sing 
CA  CB   PRO N N sing 
CA  HA   PRO N N sing 
C   O    PRO N N doub 
C   OXT  PRO N N sing 
CB  CG   PRO N N sing 
CB  HB2  PRO N N sing 
CB  HB3  PRO N N sing 
CG  CD   PRO N N sing 
CG  HG2  PRO N N sing 
CG  HG3  PRO N N sing 
CD  HD2  PRO N N sing 
CD  HD3  PRO N N sing 
OXT HXT  PRO N N sing 
N   CA   SER N N sing 
N   H    SER N N sing 
N   H2   SER N N sing 
CA  C    SER N N sing 
CA  CB   SER N N sing 
CA  HA   SER N N sing 
C   O    SER N N doub 
C   OXT  SER N N sing 
CB  OG   SER N N sing 
CB  HB2  SER N N sing 
CB  HB3  SER N N sing 
OG  HG   SER N N sing 
OXT HXT  SER N N sing 
N   CA   THR N N sing 
N   H    THR N N sing 
N   H2   THR N N sing 
CA  C    THR N N sing 
CA  CB   THR N N sing 
CA  HA   THR N N sing 
C   O    THR N N doub 
C   OXT  THR N N sing 
CB  OG1  THR N N sing 
CB  CG2  THR N N sing 
CB  HB   THR N N sing 
OG1 HG1  THR N N sing 
CG2 HG21 THR N N sing 
CG2 HG22 THR N N sing 
CG2 HG23 THR N N sing 
OXT HXT  THR N N sing 
N   CA   TRP N N sing 
N   H    TRP N N sing 
N   H2   TRP N N sing 
CA  C    TRP N N sing 
CA  CB   TRP N N sing 
CA  HA   TRP N N sing 
C   O    TRP N N doub 
C   OXT  TRP N N sing 
CB  CG   TRP N N sing 
CB  HB2  TRP N N sing 
CB  HB3  TRP N N sing 
CG  CD1  TRP Y N doub 
CG  CD2  TRP Y N sing 
CD1 NE1  TRP Y N sing 
CD1 HD1  TRP N N sing 
CD2 CE2  TRP Y N doub 
CD2 CE3  TRP Y N sing 
NE1 CE2  TRP Y N sing 
NE1 HE1  TRP N N sing 
CE2 CZ2  TRP Y N sing 
CE3 CZ3  TRP Y N doub 
CE3 HE3  TRP N N sing 
CZ2 CH2  TRP Y N doub 
CZ2 HZ2  TRP N N sing 
CZ3 CH2  TRP Y N sing 
CZ3 HZ3  TRP N N sing 
CH2 HH2  TRP N N sing 
OXT HXT  TRP N N sing 
N   CA   TYR N N sing 
N   H    TYR N N sing 
N   H2   TYR N N sing 
CA  C    TYR N N sing 
CA  CB   TYR N N sing 
CA  HA   TYR N N sing 
C   O    TYR N N doub 
C   OXT  TYR N N sing 
CB  CG   TYR N N sing 
CB  HB2  TYR N N sing 
CB  HB3  TYR N N sing 
CG  CD1  TYR Y N doub 
CG  CD2  TYR Y N sing 
CD1 CE1  TYR Y N sing 
CD1 HD1  TYR N N sing 
CD2 CE2  TYR Y N doub 
CD2 HD2  TYR N N sing 
CE1 CZ   TYR Y N doub 
CE1 HE1  TYR N N sing 
CE2 CZ   TYR Y N sing 
CE2 HE2  TYR N N sing 
CZ  OH   TYR N N sing 
OH  HH   TYR N N sing 
OXT HXT  TYR N N sing 
N   CA   VAL N N sing 
N   H    VAL N N sing 
N   H2   VAL N N sing 
CA  C    VAL N N sing 
CA  CB   VAL N N sing 
CA  HA   VAL N N sing 
C   O    VAL N N doub 
C   OXT  VAL N N sing 
CB  CG1  VAL N N sing 
CB  CG2  VAL N N sing 
CB  HB   VAL N N sing 
CG1 HG11 VAL N N sing 
CG1 HG12 VAL N N sing 
CG1 HG13 VAL N N sing 
CG2 HG21 VAL N N sing 
CG2 HG22 VAL N N sing 
CG2 HG23 VAL N N sing 
OXT HXT  VAL N N sing 
#
_entity.id               1
_entity.pdbx_description "Ubiquitin-conjugating enzyme E2 D2"
_entity.type             polymer
#
_entity_poly.entity_id      1
_entity_poly.pdbx_strand_id A
_entity_poly.type           polypeptide(L)
#
loop_
_entity_poly_seq.entity_id
_entity_poly_seq.hetero
_entity_poly_seq.mon_id
_entity_poly_seq.num
1 n MET 1   
1 n HIS 2   
1 n HIS 3   
1 n HIS 4   
1 n HIS 5   
1 n HIS 6   
1 n HIS 7   
1 n MET 8   
1 n ASN 9   
1 n SER 10  
1 n MET 11  
1 n ALA 12  
1 n LEU 13  
1 n LYS 14  
1 n ARG 15  
1 n ILE 16  
1 n HIS 17  
1 n LYS 18  
1 n GLU 19  
1 n LEU 20  
1 n ASN 21  
1 n ASP 22  
1 n LEU 23  
1 n ALA 24  
1 n ARG 25  
1 n ASP 26  
1 n PRO 27  
1 n PRO 28  
1 n ALA 29  
1 n GLN 30  
1 n CYS 31  
1 n SER 32  
1 n ALA 33  
1 n GLY 34  
1 n PRO 35  
1 n VAL 36  
1 n GLY 37  
1 n ASP 38  
1 n ASP 39  
1 n MET 40  
1 n PHE 41  
1 n HIS 42  
1 n TRP 43  
1 n GLN 44  
1 n ALA 45  
1 n THR 46  
1 n ILE 47  
1 n MET 48  
1 n GLY 49  
1 n PRO 50  
1 n ASN 51  
1 n ASP 52  
1 n SER 53  
1 n PRO 54  
1 n TYR 55  
1 n GLN 56  
1 n GLY 57  
1 n GLY 58  
1 n VAL 59  
1 n PHE 60  
1 n PHE 61  
1 n LEU 62  
1 n THR 63  
1 n ILE 64  
1 n HIS 65  
1 n PHE 66  
1 n PRO 67  
1 n THR 68  
1 n ASP 69  
1 n TYR 70  
1 n PRO 71  
1 n PHE 72  
1 n LYS 73  
1 n PRO 74  
1 n PRO 75  
1 n LYS 76  
1 n VAL 77  
1 n ALA 78  
1 n PHE 79  
1 n THR 80  
1 n THR 81  
1 n ARG 82  
1 n ILE 83  
1 n TYR 84  
1 n HIS 85  
1 n PRO 86  
1 n ASN 87  
1 n ILE 88  
1 n ASN 89  
1 n SER 90  
1 n ASN 91  
1 n GLY 92  
1 n SER 93  
1 n ILE 94  
1 n CYS 95  
1 n LEU 96  
1 n ASP 97  
1 n ILE 98  
1 n LEU 99  
1 n ARG 100 
1 n SER 101 
1 n GLN 102 
1 n TRP 103 
1 n SER 104 
1 n PRO 105 
1 n ALA 106 
1 n LEU 107 
1 n THR 108 
1 n ILE 109 
1 n SER 110 
1 n LYS 111 
1 n VAL 112 
1 n LEU 113 
1 n LEU 114 
1 n SER 115 
1 n ILE 116 
1 n CYS 117 
1 n SER 118 
1 n LEU 119 
1 n LEU 120 
1 n CYS 121 
1 n ASP 122 
1 n PRO 123 
1 n ASN 124 
1 n PRO 125 
1 n ASP 126 
1 n ASP 127 
1 n PRO 128 
1 n LEU 129 
1 n VAL 130 
1 n PRO 131 
1 n GLU 132 
1 n ILE 133 
1 n ALA 134 
1 n ARG 135 
1 n ILE 136 
1 n TYR 137 
1 n GLN 138 
1 n THR 139 
1 n ASP 140 
1 n ARG 141 
1 n GLU 142 
1 n LYS 143 
1 n TYR 144 
1 n ASN 145 
1 n ARG 146 
1 n ILE 147 
1 n ALA 148 
1 n ARG 149 
1 n GLU 150 
1 n TRP 151 
1 n THR 152 
1 n GLN 153 
1 n LYS 154 
1 n TYR 155 
1 n ALA 156 
1 n MET 157 
#
_exptl.method "X-RAY DIFFRACTION"
#
_pdbx_audit_revision_history.revision_date 2010-05-05
#
_pdbx_database_status.recvd_initial_deposition_date 2010-05-05
#
loop_
_pdbx_poly_seq_scheme.asym_id
_pdbx_poly_seq_scheme.auth_seq_num
_pdbx_poly_seq_scheme.entity_id
_pdbx_poly_seq_scheme.hetero
_pdbx_poly_seq_scheme.mon_id
_pdbx_poly_seq_scheme.pdb_ins_code
_pdbx_poly_seq_scheme.pdb_seq_num
_pdbx_poly_seq_scheme.pdb_strand_id
_pdbx_poly_seq_scheme.seq_id
A ?   1 n MET . -9  A 1   
A ?   1 n HIS . -8  A 2   
A ?   1 n HIS . -7  A 3   
A ?   1 n HIS . -6  A 4   
A ?   1 n HIS . -5  A 5   
A -4  1 n HIS . -4  A 6   
A -3  1 n HIS . -3  A 7   
A -2  1 n MET . -2  A 8   
A -1  1 n ASN . -1  A 9   
A 0   1 n SER . 0   A 10  
A 1   1 n MET . 1   A 11  
A 2   1 n ALA . 2   A 12  
A 3   1 n LEU . 3   A 13  
A 4   1 n LYS . 4   A 14  
A 5   1 n ARG . 5   A 15  
A 6   1 n ILE . 6   A 16  
A 7   1 n HIS . 7   A 17  
A 8   1 n LYS . 8   A 18  
A 9   1 n GLU . 9   A 19  
A 10  1 n LEU . 10  A 20  
A 11  1 n ASN . 11  A 21  
A 12  1 n ASP . 12  A 22  
A 13  1 n LEU . 13  A 23  
A 14  1 n ALA . 14  A 24  
A 15  1 n ARG . 15  A 25  
A 16  1 n ASP . 16  A 26  
A 17  1 n PRO . 17  A 27  
A 18  1 n PRO . 18  A 28  
A 19  1 n ALA . 19  A 29  
A 20  1 n GLN . 20  A 30  
A 21  1 n CYS . 21  A 31  
A 22  1 n SER . 22  A 32  
A 23  1 n ALA . 23  A 33  
A 24  1 n GLY . 24  A 34  
A 25  1 n PRO . 25  A 35  
A 26  1 n VAL . 26  A 36  
A 27  1 n GLY . 27  A 37  
A 28  1 n ASP . 28  A 38  
A 29  1 n ASP . 29  A 39  
A 30  1 n MET . 30  A 40  
A 31  1 n PHE . 31  A 41  
A 32  1 n HIS . 32  A 42  
A 33  1 n TRP . 33  A 43  
A 34  1 n GLN . 34  A 44  
A 35  1 n ALA . 35  A 45  
A 36  1 n THR . 36  A 46  
A 37  1 n ILE . 37  A 47  
A 38  1 n MET . 38  A 48  
A 39  1 n GLY . 39  A 49  
A 40  1 n PRO . 40  A 50  
A 41  1 n ASN . 41  A 51  
A 42  1 n ASP . 42  A 52  
A 43  1 n SER . 43  A 53  
A 44  1 n PRO . 44  A 54  
A 45  1 n TYR . 45  A 55  
A 46  1 n GLN . 46  A 56  
A 47  1 n GLY . 47  A 57  
A 48  1 n GLY . 48  A 58  
A 49  1 n VAL . 49  A 59  
A 50  1 n PHE . 50  A 60  
A 51  1 n PHE . 51  A 61  
A 52  1 n LEU . 52  A 62  
A 53  1 n THR . 53  A 63  
A 54  1 n ILE . 54  A 64  
A 55  1 n HIS . 55  A 65  
A 56  1 n PHE . 56  A 66  
A 57  1 n PRO . 57  A 67  
A 58  1 n THR . 58  A 68  
A 59  1 n ASP . 59  A 69  
A 60  1 n TYR . 60  A 70  
A 61  1 n PRO . 61  A 71  
A 62  1 n PHE . 62  A 72  
A 63  1 n LYS . 63  A 73  
A 64  1 n PRO . 64  A 74  
A 65  1 n PRO . 65  A 75  
A 66  1 n LYS . 66  A 76  
A 67  1 n VAL . 67  A 77  
A 68  1 n ALA . 68  A 78  
A 69  1 n PHE . 69  A 79  
A 70  1 n THR . 70  A 80  
A 71  1 n THR . 71  A 81  
A 72  1 n ARG . 72  A 82  
A 73  1 n ILE . 73  A 83  
A 74  1 n TYR . 74  A 84  
A 75  1 n HIS . 75  A 85  
A 76  1 n PRO . 76  A 86  
A 77  1 n ASN . 77  A 87  
A 78  1 n ILE . 78  A 88  
A 79  1 n ASN . 79  A 89  
A 80  1 n SER . 80  A 90  
A 81  1 n ASN . 81  A 91  
A 82  1 n GLY . 82  A 92  
A 83  1 n SER . 83  A 93  
A 84  1 n ILE . 84  A 94  
A 85  1 n CYS . 85  A 95  
A 86  1 n LEU . 86  A 96  
A 87  1 n ASP . 87  A 97  
A 88  1 n ILE . 88  A 98  
A 89  1 n LEU . 89  A 99  
A 90  1 n ARG . 90  A 100 
A 91  1 n SER . 91  A 101 
A 92  1 n GLN . 92  A 102 
A 93  1 n TRP . 93  A 103 
A 94  1 n SER . 94  A 104 
A 95  1 n PRO . 95  A 105 
A 96  1 n ALA . 96  A 106 
A 97  1 n LEU . 97  A 107 
A 98  1 n THR . 98  A 108 
A 99  1 n ILE . 99  A 109 
A 100 1 n SER . 100 A 110 
A 101 1 n LYS . 101 A 111 
A 102 1 n VAL . 102 A 112 
A 103 1 n LEU . 103 A 113 
A 104 1 n LEU . 104 A 114 
A 105 1 n SER . 105 A 115 
A 106 1 n ILE . 106 A 116 
A 107 1 n CYS . 107 A 117 
A 108 1 n SER . 108 A 118 
A 109 1 n LEU . 109 A 119 
A 110 1 n LEU . 110 A 120 
A 111 1 n CYS . 111 A 121 
A 112 1 n ASP . 112 A 122 
A 113 1 n PRO . 113 A 123 
A 114 1 n ASN . 114 A 124 
A 115 1 n PRO . 115 A 125 
A 116 1 n ASP . 116 A 126 
A 117 1 n ASP . 117 A 127 
A 118 1 n PRO . 118 A 128 
A 119 1 n LEU . 119 A 129 
A 120 1 n VAL . 120 A 130 
A 121 1 n PRO . 121 A 131 
A 122 1 n GLU . 122 A 132 
A 123 1 n ILE . 123 A 133 
A 124 1 n ALA . 124 A 134 
A 125 1 n ARG . 125 A 135 
A 126 1 n ILE . 126 A 136 
A 127 1 n TYR . 127 A 137 
A 128 1 n GLN . 128 A 138 
A 129 1 n THR . 129 A 139 
A 130 1 n ASP . 130 A 140 
A 131 1 n ARG . 131 A 141 
A 132 1 n GLU . 132 A 142 
A 133 1 n LYS . 133 A 143 
A 134 1 n TYR . 134 A 144 
A 135 1 n ASN . 135 A 145 
A 136 1 n ARG . 136 A 146 
A 137 1 n ILE . 137 A 147 
A 138 1 n ALA . 138 A 148 
A 139 1 n ARG . 139 A 149 
A 140 1 n GLU . 140 A 150 
A 141 1 n TRP . 141 A 151 
A 142 1 n THR . 142 A 152 
A 143 1 n GLN . 143 A 153 
A 144 1 n LYS . 144 A 154 
A 145 1 n TYR . 145 A 155 
A 146 1 n ALA . 146 A 156 
A 147 1 n MET . 147 A 157 
#
_pdbx_struct_assembly.details            author_and_software_defined_assembly
_pdbx_struct_assembly.id                 1
_pdbx_struct_assembly.method_details     PISA
_pdbx_struct_assembly.oligomeric_count   1
_pdbx_struct_assembly.oligomeric_details monomeric
#
_pdbx_struct_assembly_gen.assembly_id     1
_pdbx_struct_assembly_gen.asym_id_list    A,B
_pdbx_struct_assembly_gen.oper_expression 1
#
_pdbx_struct_oper_list.id                 1
_pdbx_struct_oper_list.matrix[1][1]       1.0000000000
_pdbx_struct_oper_list.matrix[1][2]       0.0000000000
_pdbx_struct_oper_list.matrix[1][3]       0.0000000000
_pdbx_struct_oper_list.matrix[2][1]       0.0000000000
_pdbx_struct_oper_list.matrix[2][2]       1.0000000000
_pdbx_struct_oper_list.matrix[2][3]       0.0000000000
_pdbx_struct_oper_list.matrix[3][1]       0.0000000000
_pdbx_struct_oper_list.matrix[3][2]       0.0000000000
_pdbx_struct_oper_list.matrix[3][3]       1.0000000000
_pdbx_struct_oper_list.name               1_555
_pdbx_struct_oper_list.symmetry_operation x,y,z
_pdbx_struct_oper_list.type               "identity operation"
_pdbx_struct_oper_list.vector[1]          0.0000000000
_pdbx_struct_oper_list.vector[2]          0.0000000000
_pdbx_struct_oper_list.vector[3]          0.0000000000
#
_refine.ls_d_res_high 1.60
#
_software.classification other
_software.name           "DeepMind Structure Class"
_software.pdbx_ordinal   1
_software.version        2.0.0
#
_struct_asym.entity_id 1
_struct_asym.id        A
#
loop_
_atom_site.group_PDB
_atom_site.id
_atom_site.type_symbol
_atom_site.label_atom_id
_atom_site.label_alt_id
_atom_site.label_comp_id
_atom_site.label_asym_id
_atom_site.label_entity_id
_atom_site.label_seq_id
_atom_site.pdbx_PDB_ins_code
_atom_site.Cartn_x
_atom_site.Cartn_y
_atom_site.Cartn_z
_atom_site.occupancy
_atom_site.B_iso_or_equiv
_atom_site.auth_seq_id
_atom_site.auth_asym_id
_atom_site.pdbx_PDB_model_num
ATOM 1    N N   . HIS A 1 6   ? 1.322   4.012   44.704  1.00 14.84 -4  A 1 
ATOM 2    C CA  . HIS A 1 6   ? 1.564   4.998   43.600  1.00 13.52 -4  A 1 
ATOM 3    C C   . HIS A 1 6   ? 0.993   4.498   42.272  1.00 13.24 -4  A 1 
ATOM 4    O O   . HIS A 1 6   ? 0.410   3.425   42.186  1.00 14.92 -4  A 1 
ATOM 5    C CB  . HIS A 1 6   ? 3.063   5.340   43.402  1.00 14.10 -4  A 1 
ATOM 6    C CG  . HIS A 1 6   ? 3.931   4.154   43.096  1.00 11.99 -4  A 1 
ATOM 7    N ND1 . HIS A 1 6   ? 4.183   3.716   41.811  1.00 13.41 -4  A 1 
ATOM 8    C CD2 . HIS A 1 6   ? 4.628   3.325   43.920  1.00 14.80 -4  A 1 
ATOM 9    C CE1 . HIS A 1 6   ? 4.981   2.660   41.853  1.00 11.36 -4  A 1 
ATOM 10   N NE2 . HIS A 1 6   ? 5.275   2.412   43.118  1.00 9.93  -4  A 1 
ATOM 11   N N   . HIS A 1 7   ? 1.216   5.290   41.242  1.00 9.47  -3  A 1 
ATOM 12   C CA  . HIS A 1 7   ? 0.702   5.022   39.933  1.00 6.50  -3  A 1 
ATOM 13   C C   . HIS A 1 7   ? 1.851   4.713   38.999  1.00 8.20  -3  A 1 
ATOM 14   O O   . HIS A 1 7   ? 3.014   4.934   39.311  1.00 6.63  -3  A 1 
ATOM 15   C CB  . HIS A 1 7   ? -0.048  6.237   39.479  1.00 6.72  -3  A 1 
ATOM 16   C CG  . HIS A 1 7   ? -1.214  6.577   40.352  1.00 3.87  -3  A 1 
ATOM 17   N ND1 . HIS A 1 7   ? -2.339  5.787   40.468  1.00 2.17  -3  A 1 
ATOM 18   C CD2 . HIS A 1 7   ? -1.376  7.575   41.245  1.00 2.00  -3  A 1 
ATOM 19   C CE1 . HIS A 1 7   ? -3.169  6.321   41.343  1.00 2.00  -3  A 1 
ATOM 20   N NE2 . HIS A 1 7   ? -2.614  7.416   41.811  1.00 3.98  -3  A 1 
ATOM 21   N N   . MET A 1 8   ? 1.510   4.179   37.835  1.00 7.60  -2  A 1 
ATOM 22   C CA  . MET A 1 8   ? 2.560   3.672   37.008  1.00 11.26 -2  A 1 
ATOM 23   C C   . MET A 1 8   ? 2.720   4.468   35.734  1.00 10.99 -2  A 1 
ATOM 24   O O   . MET A 1 8   ? 3.775   4.379   35.112  1.00 10.53 -2  A 1 
ATOM 25   C CB  . MET A 1 8   ? 2.325   2.179   36.730  1.00 13.41 -2  A 1 
ATOM 26   C CG  . MET A 1 8   ? 2.401   1.299   38.011  1.00 18.29 -2  A 1 
ATOM 27   S SD  . MET A 1 8   ? 4.012   1.157   38.884  1.00 33.87 -2  A 1 
ATOM 28   C CE  . MET A 1 8   ? 4.456   -0.548  38.396  1.00 31.96 -2  A 1 
ATOM 29   N N   . ASN A 1 9   ? 1.689   5.248   35.377  1.00 9.04  -1  A 1 
ATOM 30   C CA  . ASN A 1 9   ? 1.732   6.144   34.193  1.00 10.54 -1  A 1 
ATOM 31   C C   . ASN A 1 9   ? 2.074   5.414   32.879  1.00 10.14 -1  A 1 
ATOM 32   O O   . ASN A 1 9   ? 2.769   5.961   32.034  1.00 12.55 -1  A 1 
ATOM 33   C CB  . ASN A 1 9   ? 2.696   7.321   34.441  1.00 11.35 -1  A 1 
ATOM 34   C CG  . ASN A 1 9   ? 2.322   8.124   35.714  1.00 13.28 -1  A 1 
ATOM 35   O OD1 . ASN A 1 9   ? 1.387   8.971   35.670  1.00 19.47 -1  A 1 
ATOM 36   N ND2 . ASN A 1 9   ? 3.009   7.850   36.858  1.00 15.31 -1  A 1 
ATOM 37   N N   . SER A 1 10  ? 1.632   4.173   32.683  1.00 9.82  0   A 1 
ATOM 38   C CA  . SER A 1 10  ? 2.029   3.413   31.478  0.62 8.74  0   A 1 
ATOM 39   C C   . SER A 1 10  ? 0.812   3.066   30.593  1.00 7.05  0   A 1 
ATOM 40   O O   . SER A 1 10  ? 0.916   2.199   29.712  1.00 6.54  0   A 1 
ATOM 41   C CB  . SER A 1 10  ? 2.830   2.143   31.829  0.62 10.09 0   A 1 
ATOM 42   O OG  . SER A 1 10  ? 4.139   2.472   32.271  0.62 11.86 0   A 1 
ATOM 43   N N   . MET A 1 11  ? -0.315  3.707   30.844  1.00 5.30  1   A 1 
ATOM 44   C CA  . MET A 1 11  ? -1.522  3.321   30.144  1.00 3.83  1   A 1 
ATOM 45   C C   . MET A 1 11  ? -1.424  3.757   28.670  1.00 4.15  1   A 1 
ATOM 46   O O   . MET A 1 11  ? -1.929  3.011   27.822  1.00 2.00  1   A 1 
ATOM 47   C CB  . MET A 1 11  ? -2.806  3.821   30.815  1.00 7.60  1   A 1 
ATOM 48   C CG  . MET A 1 11  ? -3.406  2.757   31.832  1.00 7.74  1   A 1 
ATOM 49   S SD  . MET A 1 11  ? -4.137  1.400   30.777  1.00 19.57 1   A 1 
ATOM 50   C CE  . MET A 1 11  ? -5.749  2.087   30.309  1.00 21.17 1   A 1 
ATOM 51   N N   . ALA A 1 12  ? -0.760  4.877   28.352  1.00 3.05  2   A 1 
ATOM 52   C CA  . ALA A 1 12  ? -0.555  5.214   26.908  1.00 2.00  2   A 1 
ATOM 53   C C   . ALA A 1 12  ? 0.304   4.186   26.203  1.00 2.00  2   A 1 
ATOM 54   O O   . ALA A 1 12  ? -0.065  3.735   25.120  1.00 2.00  2   A 1 
ATOM 55   C CB  . ALA A 1 12  ? 0.015   6.686   26.631  1.00 2.00  2   A 1 
ATOM 56   N N   . LEU A 1 13  ? 1.416   3.830   26.835  1.00 2.00  3   A 1 
ATOM 57   C CA  . LEU A 1 13  ? 2.299   2.781   26.317  1.00 2.63  3   A 1 
ATOM 58   C C   . LEU A 1 13  ? 1.555   1.450   26.098  1.00 2.00  3   A 1 
ATOM 59   O O   . LEU A 1 13  ? 1.719   0.843   25.045  1.00 2.21  3   A 1 
ATOM 60   C CB  . LEU A 1 13  ? 3.457   2.574   27.312  1.00 2.00  3   A 1 
ATOM 61   C CG  . LEU A 1 13  ? 4.437   1.454   27.016  1.00 6.11  3   A 1 
ATOM 62   C CD1 . LEU A 1 13  ? 5.083   1.578   25.696  1.00 8.61  3   A 1 
ATOM 63   C CD2 . LEU A 1 13  ? 5.489   1.392   28.133  1.00 9.13  3   A 1 
ATOM 64   N N   . LYS A 1 14  ? 0.716   1.052   27.047  1.00 3.27  4   A 1 
ATOM 65   C CA  . LYS A 1 14  ? -0.061  -0.213  26.926  1.00 2.56  4   A 1 
ATOM 66   C C   . LYS A 1 14  ? -1.000  -0.097  25.747  1.00 2.36  4   A 1 
ATOM 67   O O   . LYS A 1 14  ? -1.119  -1.047  25.013  1.00 2.25  4   A 1 
ATOM 68   C CB  . LYS A 1 14  ? -0.847  -0.524  28.227  1.00 3.21  4   A 1 
ATOM 69   C CG  . LYS A 1 14  ? -0.021  -0.946  29.425  1.00 9.37  4   A 1 
ATOM 70   C CD  . LYS A 1 14  ? -1.018  -0.976  30.613  1.00 13.00 4   A 1 
ATOM 71   C CE  . LYS A 1 14  ? -0.403  -1.387  31.950  1.00 19.74 4   A 1 
ATOM 72   N NZ  . LYS A 1 14  ? 0.637   -0.412  32.407  1.00 24.13 4   A 1 
ATOM 73   N N   . ARG A 1 15  ? -1.651  1.070   25.582  1.00 2.00  5   A 1 
ATOM 74   C CA  . ARG A 1 15  ? -2.594  1.262   24.435  1.00 2.00  5   A 1 
ATOM 75   C C   . ARG A 1 15  ? -1.828  1.178   23.121  1.00 2.00  5   A 1 
ATOM 76   O O   . ARG A 1 15  ? -2.281  0.497   22.165  1.00 2.00  5   A 1 
ATOM 77   C CB  . ARG A 1 15  ? -3.303  2.606   24.597  1.00 2.00  5   A 1 
ATOM 78   C CG  . ARG A 1 15  ? -4.208  3.042   23.467  1.00 2.39  5   A 1 
ATOM 79   C CD  . ARG A 1 15  ? -5.306  2.067   23.121  1.00 3.92  5   A 1 
ATOM 80   N NE  . ARG A 1 15  ? -6.103  2.693   22.026  1.00 2.00  5   A 1 
ATOM 81   C CZ  . ARG A 1 15  ? -7.277  3.309   22.136  1.00 2.80  5   A 1 
ATOM 82   N NH1 . ARG A 1 15  ? -7.934  3.372   23.276  1.00 2.00  5   A 1 
ATOM 83   N NH2 . ARG A 1 15  ? -7.789  3.848   21.014  1.00 2.00  5   A 1 
ATOM 84   N N   . ILE A 1 16  ? -0.680  1.845   23.064  1.00 2.00  6   A 1 
ATOM 85   C CA  . ILE A 1 16  ? 0.092   1.822   21.822  1.00 2.00  6   A 1 
ATOM 86   C C   . ILE A 1 16  ? 0.562   0.371   21.503  1.00 2.00  6   A 1 
ATOM 87   O O   . ILE A 1 16  ? 0.557   -0.044  20.273  1.00 2.00  6   A 1 
ATOM 88   C CB  . ILE A 1 16  ? 1.301   2.783   21.894  1.00 2.00  6   A 1 
ATOM 89   C CG1 . ILE A 1 16  ? 0.821   4.255   21.993  1.00 2.27  6   A 1 
ATOM 90   C CG2 . ILE A 1 16  ? 2.226   2.592   20.663  1.00 3.62  6   A 1 
ATOM 91   C CD1 . ILE A 1 16  ? 1.869   5.312   22.401  1.00 2.66  6   A 1 
ATOM 92   N N   . HIS A 1 17  ? 1.044   -0.350  22.534  1.00 2.00  7   A 1 
ATOM 93   C CA  . HIS A 1 17  ? 1.389   -1.745  22.332  1.00 2.00  7   A 1 
ATOM 94   C C   . HIS A 1 17  ? 0.225   -2.576  21.802  1.00 2.13  7   A 1 
ATOM 95   O O   . HIS A 1 17  ? 0.398   -3.401  20.919  1.00 2.00  7   A 1 
ATOM 96   C CB  . HIS A 1 17  ? 1.866   -2.304  23.653  1.00 2.00  7   A 1 
ATOM 97   C CG  . HIS A 1 17  ? 3.326   -2.185  23.833  1.00 6.29  7   A 1 
ATOM 98   N ND1 . HIS A 1 17  ? 4.227   -2.911  23.082  1.00 10.13 7   A 1 
ATOM 99   C CD2 . HIS A 1 17  ? 4.053   -1.493  24.743  1.00 9.70  7   A 1 
ATOM 100  C CE1 . HIS A 1 17  ? 5.453   -2.612  23.475  1.00 10.99 7   A 1 
ATOM 101  N NE2 . HIS A 1 17  ? 5.375   -1.760  24.491  1.00 9.97  7   A 1 
ATOM 102  N N   . LYS A 1 18  ? -0.946  -2.345  22.345  1.00 2.00  8   A 1 
ATOM 103  C CA  . LYS A 1 18  ? -2.150  -3.048  21.896  1.00 2.00  8   A 1 
ATOM 104  C C   . LYS A 1 18  ? -2.405  -2.782  20.433  1.00 2.00  8   A 1 
ATOM 105  O O   . LYS A 1 18  ? -2.695  -3.714  19.670  1.00 2.31  8   A 1 
ATOM 106  C CB  . LYS A 1 18  ? -3.351  -2.670  22.801  1.00 3.51  8   A 1 
ATOM 107  C CG  . LYS A 1 18  ? -4.619  -3.231  22.179  1.00 5.94  8   A 1 
ATOM 108  C CD  . LYS A 1 18  ? -5.847  -3.099  23.062  1.00 15.79 8   A 1 
ATOM 109  C CE  . LYS A 1 18  ? -7.104  -3.580  22.304  1.00 15.22 8   A 1 
ATOM 110  N NZ  . LYS A 1 18  ? -7.413  -2.847  20.975  1.00 17.60 8   A 1 
ATOM 111  N N   . GLU A 1 19  ? -2.270  -1.508  20.066  1.00 2.00  9   A 1 
ATOM 112  C CA  . GLU A 1 19  ? -2.573  -1.096  18.712  1.00 2.00  9   A 1 
ATOM 113  C C   . GLU A 1 19  ? -1.551  -1.693  17.756  1.00 2.00  9   A 1 
ATOM 114  O O   . GLU A 1 19  ? -1.903  -2.016  16.595  1.00 2.00  9   A 1 
ATOM 115  C CB  . GLU A 1 19  ? -2.646  0.421   18.607  1.00 2.00  9   A 1 
ATOM 116  C CG  . GLU A 1 19  ? -3.948  0.929   19.211  1.00 2.00  9   A 1 
ATOM 117  C CD  . GLU A 1 19  ? -4.181  2.430   18.964  1.00 2.00  9   A 1 
ATOM 118  O OE1 . GLU A 1 19  ? -3.550  3.009   18.068  1.00 2.54  9   A 1 
ATOM 119  O OE2 . GLU A 1 19  ? -5.113  3.011   19.585  1.00 2.42  9   A 1 
ATOM 120  N N   . LEU A 1 20  ? -0.309  -1.775  18.199  1.00 2.00  10  A 1 
ATOM 121  C CA  . LEU A 1 20  ? 0.750   -2.370  17.377  1.00 2.00  10  A 1 
ATOM 122  C C   . LEU A 1 20  ? 0.457   -3.844  17.175  1.00 2.00  10  A 1 
ATOM 123  O O   . LEU A 1 20  ? 0.623   -4.311  16.051  1.00 2.00  10  A 1 
ATOM 124  C CB  . LEU A 1 20  ? 2.095   -2.207  18.093  1.00 2.00  10  A 1 
ATOM 125  C CG  . LEU A 1 20  ? 3.347   -2.703  17.367  1.00 2.00  10  A 1 
ATOM 126  C CD1 . LEU A 1 20  ? 3.416   -2.054  15.981  1.00 2.00  10  A 1 
ATOM 127  C CD2 . LEU A 1 20  ? 4.592   -2.335  18.197  1.00 2.00  10  A 1 
ATOM 128  N N   . ASN A 1 21  ? 0.014   -4.553  18.200  1.00 2.00  11  A 1 
ATOM 129  C CA  . ASN A 1 21  ? -0.247  -5.990  18.076  1.00 2.00  11  A 1 
ATOM 130  C C   . ASN A 1 21  ? -1.438  -6.200  17.163  1.00 2.00  11  A 1 
ATOM 131  O O   . ASN A 1 21  ? -1.446  -7.143  16.340  1.00 2.77  11  A 1 
ATOM 132  C CB  . ASN A 1 21  ? -0.445  -6.602  19.441  1.00 2.00  11  A 1 
ATOM 133  C CG  . ASN A 1 21  ? 0.837   -6.679  20.193  1.00 3.19  11  A 1 
ATOM 134  O OD1 . ASN A 1 21  ? 1.948   -6.840  19.581  1.00 7.02  11  A 1 
ATOM 135  N ND2 . ASN A 1 21  ? 0.734   -6.685  21.535  1.00 6.63  11  A 1 
ATOM 136  N N   . ASP A 1 22  ? -2.422  -5.291  17.234  1.00 2.03  12  A 1 
ATOM 137  C CA  . ASP A 1 22  ? -3.623  -5.419  16.376  1.00 2.00  12  A 1 
ATOM 138  C C   . ASP A 1 22  ? -3.212  -5.176  14.906  1.00 2.18  12  A 1 
ATOM 139  O O   . ASP A 1 22  ? -3.691  -5.881  14.001  1.00 2.00  12  A 1 
ATOM 140  C CB  . ASP A 1 22  ? -4.669  -4.354  16.757  1.00 3.21  12  A 1 
ATOM 141  C CG  . ASP A 1 22  ? -5.291  -4.620  18.093  1.00 5.68  12  A 1 
ATOM 142  O OD1 . ASP A 1 22  ? -5.204  -5.761  18.608  1.00 8.37  12  A 1 
ATOM 143  O OD2 . ASP A 1 22  ? -5.873  -3.651  18.676  1.00 14.29 12  A 1 
ATOM 144  N N   . LEU A 1 23  ? -2.322  -4.210  14.694  1.00 2.73  13  A 1 
ATOM 145  C CA  . LEU A 1 23  ? -1.839  -3.881  13.348  1.00 2.00  13  A 1 
ATOM 146  C C   . LEU A 1 23  ? -1.175  -5.123  12.657  1.00 2.00  13  A 1 
ATOM 147  O O   . LEU A 1 23  ? -1.398  -5.427  11.445  1.00 3.86  13  A 1 
ATOM 148  C CB  . LEU A 1 23  ? -0.886  -2.677  13.404  1.00 3.22  13  A 1 
ATOM 149  C CG  . LEU A 1 23  ? -0.135  -2.382  12.093  1.00 8.00  13  A 1 
ATOM 150  C CD1 . LEU A 1 23  ? -1.074  -1.883  11.123  1.00 14.95 13  A 1 
ATOM 151  C CD2 . LEU A 1 23  ? 0.951   -1.303  12.389  1.00 18.40 13  A 1 
ATOM 152  N N   . ALA A 1 24  ? -0.386  -5.853  13.449  1.00 2.00  14  A 1 
ATOM 153  C CA  . ALA A 1 24  ? 0.302   -7.056  12.903  1.00 2.00  14  A 1 
ATOM 154  C C   . ALA A 1 24  ? -0.727  -8.097  12.512  1.00 2.00  14  A 1 
ATOM 155  O O   . ALA A 1 24  ? -0.576  -8.817  11.524  1.00 2.00  14  A 1 
ATOM 156  C CB  . ALA A 1 24  ? 1.221   -7.614  13.993  1.00 2.00  14  A 1 
ATOM 157  N N   . ARG A 1 25  ? -1.781  -8.235  13.306  1.00 2.00  15  A 1 
ATOM 158  C CA  . ARG A 1 25  ? -2.768  -9.303  13.067  0.57 2.41  15  A 1 
ATOM 159  C C   . ARG A 1 25  ? -3.742  -8.966  11.959  1.00 2.00  15  A 1 
ATOM 160  O O   . ARG A 1 25  ? -4.263  -9.890  11.300  1.00 2.00  15  A 1 
ATOM 161  C CB  . ARG A 1 25  ? -3.587  -9.578  14.325  0.57 3.37  15  A 1 
ATOM 162  C CG  . ARG A 1 25  ? -3.074  -10.697 15.202  0.57 6.43  15  A 1 
ATOM 163  C CD  . ARG A 1 25  ? -4.214  -11.263 16.111  0.57 8.15  15  A 1 
ATOM 164  N NE  . ARG A 1 25  ? -5.194  -10.198 16.303  0.57 13.94 15  A 1 
ATOM 165  C CZ  . ARG A 1 25  ? -5.050  -9.203  17.177  0.57 13.99 15  A 1 
ATOM 166  N NH1 . ARG A 1 25  ? -3.964  -9.162  17.947  0.57 16.19 15  A 1 
ATOM 167  N NH2 . ARG A 1 25  ? -5.973  -8.238  17.271  0.57 10.71 15  A 1 
ATOM 168  N N   . ASP A 1 26  ? -3.981  -7.677  11.744  1.00 2.00  16  A 1 
ATOM 169  C CA  . ASP A 1 26  ? -4.946  -7.235  10.693  1.00 2.18  16  A 1 
ATOM 170  C C   . ASP A 1 26  ? -4.458  -5.963  10.078  1.00 2.00  16  A 1 
ATOM 171  O O   . ASP A 1 26  ? -4.924  -4.855  10.413  1.00 2.19  16  A 1 
ATOM 172  C CB  . ASP A 1 26  ? -6.324  -7.018  11.305  1.00 2.00  16  A 1 
ATOM 173  C CG  . ASP A 1 26  ? -7.408  -6.722  10.285  1.00 7.10  16  A 1 
ATOM 174  O OD1 . ASP A 1 26  ? -7.225  -6.881  9.056   1.00 12.95 16  A 1 
ATOM 175  O OD2 . ASP A 1 26  ? -8.502  -6.298  10.756  1.00 17.77 16  A 1 
ATOM 176  N N   . PRO A 1 27  ? -3.476  -6.074  9.210   1.00 2.34  17  A 1 
ATOM 177  C CA  . PRO A 1 27  ? -2.806  -4.840  8.707   1.00 4.02  17  A 1 
ATOM 178  C C   . PRO A 1 27  ? -3.742  -4.085  7.758   1.00 3.02  17  A 1 
ATOM 179  O O   . PRO A 1 27  ? -4.374  -4.736  6.929   1.00 4.10  17  A 1 
ATOM 180  C CB  . PRO A 1 27  ? -1.622  -5.417  7.909   1.00 6.02  17  A 1 
ATOM 181  C CG  . PRO A 1 27  ? -1.585  -6.824  7.998   1.00 5.25  17  A 1 
ATOM 182  C CD  . PRO A 1 27  ? -2.789  -7.335  8.848   1.00 3.04  17  A 1 
ATOM 183  N N   . PRO A 1 28  ? -3.771  -2.756  7.850   1.00 4.86  18  A 1 
ATOM 184  C CA  . PRO A 1 28  ? -4.449  -2.067  6.768   1.00 7.50  18  A 1 
ATOM 185  C C   . PRO A 1 28  ? -3.646  -2.399  5.489   1.00 7.48  18  A 1 
ATOM 186  O O   . PRO A 1 28  ? -2.426  -2.295  5.527   1.00 9.73  18  A 1 
ATOM 187  C CB  . PRO A 1 28  ? -4.317  -0.596  7.151   1.00 9.41  18  A 1 
ATOM 188  C CG  . PRO A 1 28  ? -3.832  -0.546  8.505   1.00 6.78  18  A 1 
ATOM 189  C CD  . PRO A 1 28  ? -3.257  -1.863  8.901   1.00 5.57  18  A 1 
ATOM 190  N N   . ALA A 1 29  ? -4.296  -2.825  4.429   1.00 10.23 19  A 1 
ATOM 191  C CA  . ALA A 1 29  ? -3.566  -3.597  3.362   1.00 11.15 19  A 1 
ATOM 192  C C   . ALA A 1 29  ? -2.271  -2.989  2.719   1.00 11.92 19  A 1 
ATOM 193  O O   . ALA A 1 29  ? -1.241  -3.697  2.438   1.00 12.54 19  A 1 
ATOM 194  C CB  . ALA A 1 29  ? -4.530  -4.021  2.240   1.00 13.38 19  A 1 
ATOM 195  N N   . GLN A 1 30  ? -2.309  -1.727  2.436   1.00 6.94  20  A 1 
ATOM 196  C CA  . GLN A 1 30  ? -1.157  -1.164  1.755   1.00 7.49  20  A 1 
ATOM 197  C C   . GLN A 1 30  ? -0.077  -0.737  2.694   1.00 4.98  20  A 1 
ATOM 198  O O   . GLN A 1 30  ? 0.881   -0.127  2.277   1.00 3.78  20  A 1 
ATOM 199  C CB  . GLN A 1 30  ? -1.592  0.080   0.953   1.00 8.03  20  A 1 
ATOM 200  C CG  . GLN A 1 30  ? -2.695  -0.241  -0.044  1.00 11.63 20  A 1 
ATOM 201  C CD  . GLN A 1 30  ? -2.292  -1.271  -1.075  1.00 10.40 20  A 1 
ATOM 202  O OE1 . GLN A 1 30  ? -2.691  -2.428  -0.952  1.00 12.40 20  A 1 
ATOM 203  N NE2 . GLN A 1 30  ? -1.512  -0.860  -2.109  1.00 14.73 20  A 1 
ATOM 204  N N   . CYS A 1 31  ? -0.260  -0.933  3.987   1.00 3.01  21  A 1 
ATOM 205  C CA  . CYS A 1 31  ? 0.550   -0.163  4.983   1.00 2.61  21  A 1 
ATOM 206  C C   . CYS A 1 31  ? 1.359   -1.016  5.952   1.00 2.00  21  A 1 
ATOM 207  O O   . CYS A 1 31  ? 0.907   -2.099  6.388   1.00 2.60  21  A 1 
ATOM 208  C CB  . CYS A 1 31  ? -0.332  0.685   5.962   1.00 2.96  21  A 1 
ATOM 209  S SG  . CYS A 1 31  ? -1.426  1.758   5.018   1.00 6.44  21  A 1 
ATOM 210  N N   . SER A 1 32  ? 2.562   -0.553  6.289   1.00 2.00  22  A 1 
ATOM 211  C CA  . SER A 1 32  ? 3.271   -1.060  7.474   1.00 2.00  22  A 1 
ATOM 212  C C   . SER A 1 32  ? 3.522   0.088   8.402   1.00 2.00  22  A 1 
ATOM 213  O O   . SER A 1 32  ? 3.626   1.275   8.006   1.00 2.00  22  A 1 
ATOM 214  C CB  . SER A 1 32  ? 4.626   -1.768  7.163   1.00 2.00  22  A 1 
ATOM 215  O OG  . SER A 1 32  ? 5.485   -0.853  6.521   1.00 5.37  22  A 1 
ATOM 216  N N   . ALA A 1 33  ? 3.745   -0.268  9.645   1.00 2.00  23  A 1 
ATOM 217  C CA  . ALA A 1 33  ? 4.112   0.778   10.678  1.00 2.00  23  A 1 
ATOM 218  C C   . ALA A 1 33  ? 4.639   0.088   11.894  1.00 2.00  23  A 1 
ATOM 219  O O   . ALA A 1 33  ? 4.162   -0.987  12.296  1.00 2.00  23  A 1 
ATOM 220  C CB  . ALA A 1 33  ? 2.870   1.602   11.104  1.00 2.00  23  A 1 
ATOM 221  N N   . GLY A 1 34  ? 5.543   0.785   12.571  1.00 2.00  24  A 1 
ATOM 222  C CA  . GLY A 1 34  ? 5.983   0.324   13.904  1.00 2.00  24  A 1 
ATOM 223  C C   . GLY A 1 34  ? 7.008   1.271   14.479  1.00 2.00  24  A 1 
ATOM 224  O O   . GLY A 1 34  ? 7.449   2.200   13.802  1.00 2.00  24  A 1 
ATOM 225  N N   . PRO A 1 35  ? 7.426   1.015   15.701  1.00 2.00  25  A 1 
ATOM 226  C CA  . PRO A 1 35  ? 8.421   1.878   16.374  1.00 2.17  25  A 1 
ATOM 227  C C   . PRO A 1 35  ? 9.754   1.924   15.647  1.00 4.25  25  A 1 
ATOM 228  O O   . PRO A 1 35  ? 10.218  0.944   15.006  1.00 3.25  25  A 1 
ATOM 229  C CB  . PRO A 1 35  ? 8.632   1.200   17.728  1.00 2.04  25  A 1 
ATOM 230  C CG  . PRO A 1 35  ? 7.495   0.278   17.875  1.00 5.79  25  A 1 
ATOM 231  C CD  . PRO A 1 35  ? 6.926   -0.061  16.553  1.00 2.04  25  A 1 
ATOM 232  N N   . VAL A 1 36  ? 10.354  3.110   15.686  1.00 5.07  26  A 1 
ATOM 233  C CA  . VAL A 1 36  ? 11.674  3.295   15.035  1.00 7.57  26  A 1 
ATOM 234  C C   . VAL A 1 36  ? 12.751  2.410   15.648  1.00 8.84  26  A 1 
ATOM 235  O O   . VAL A 1 36  ? 13.468  1.693   14.899  1.00 10.61 26  A 1 
ATOM 236  C CB  . VAL A 1 36  ? 12.089  4.790   14.920  1.00 6.59  26  A 1 
ATOM 237  C CG1 . VAL A 1 36  ? 13.519  4.903   14.295  1.00 7.98  26  A 1 
ATOM 238  C CG2 . VAL A 1 36  ? 11.056  5.560   14.124  1.00 7.68  26  A 1 
ATOM 239  N N   . GLY A 1 37  ? 12.914  2.485   16.973  1.00 6.15  27  A 1 
ATOM 240  C CA  . GLY A 1 37  ? 13.778  1.595   17.767  1.00 7.26  27  A 1 
ATOM 241  C C   . GLY A 1 37  ? 12.987  1.267   19.027  1.00 7.46  27  A 1 
ATOM 242  O O   . GLY A 1 37  ? 11.858  0.727   18.936  1.00 9.54  27  A 1 
ATOM 243  N N   . ASP A 1 38  ? 13.533  1.615   20.189  1.00 7.25  28  A 1 
ATOM 244  C CA  . ASP A 1 38  ? 12.928  1.276   21.479  1.00 6.18  28  A 1 
ATOM 245  C C   . ASP A 1 38  ? 11.940  2.299   22.006  1.00 5.07  28  A 1 
ATOM 246  O O   . ASP A 1 38  ? 11.481  2.189   23.136  1.00 6.83  28  A 1 
ATOM 247  C CB  . ASP A 1 38  ? 14.064  1.026   22.489  1.00 7.33  28  A 1 
ATOM 248  C CG  . ASP A 1 38  ? 14.885  2.293   22.828  1.00 9.09  28  A 1 
ATOM 249  O OD1 . ASP A 1 38  ? 14.637  3.400   22.287  1.00 12.59 28  A 1 
ATOM 250  O OD2 . ASP A 1 38  ? 15.797  2.181   23.692  1.00 13.81 28  A 1 
ATOM 251  N N   . ASP A 1 39  ? 11.586  3.299   21.190  1.00 4.00  29  A 1 
ATOM 252  C CA  . ASP A 1 39  ? 10.735  4.362   21.623  0.59 4.08  29  A 1 
ATOM 253  C C   . ASP A 1 39  ? 9.332   4.119   21.014  1.00 2.34  29  A 1 
ATOM 254  O O   . ASP A 1 39  ? 9.095   4.396   19.799  1.00 3.38  29  A 1 
ATOM 255  C CB  . ASP A 1 39  ? 11.382  5.668   21.090  0.59 4.80  29  A 1 
ATOM 256  C CG  . ASP A 1 39  ? 10.479  6.837   21.195  0.59 6.57  29  A 1 
ATOM 257  O OD1 . ASP A 1 39  ? 9.426   6.675   21.827  0.59 4.41  29  A 1 
ATOM 258  O OD2 . ASP A 1 39  ? 10.860  7.915   20.662  0.59 6.74  29  A 1 
ATOM 259  N N   . MET A 1 40  ? 8.409   3.599   21.804  1.00 3.16  30  A 1 
ATOM 260  C CA  . MET A 1 40  ? 7.079   3.256   21.331  1.00 2.00  30  A 1 
ATOM 261  C C   . MET A 1 40  ? 6.281   4.471   20.918  1.00 2.00  30  A 1 
ATOM 262  O O   . MET A 1 40  ? 5.265   4.325   20.230  1.00 2.23  30  A 1 
ATOM 263  C CB  . MET A 1 40  ? 6.304   2.503   22.423  1.00 3.94  30  A 1 
ATOM 264  C CG  . MET A 1 40  ? 6.854   1.148   22.707  1.00 7.28  30  A 1 
ATOM 265  S SD  . MET A 1 40  ? 6.845   -0.030  21.381  1.00 18.33 30  A 1 
ATOM 266  C CE  . MET A 1 40  ? 5.169   0.435   20.784  1.00 3.02  30  A 1 
ATOM 267  N N   . PHE A 1 41  ? 6.712   5.658   21.296  1.00 2.00  31  A 1 
ATOM 268  C CA  . PHE A 1 41  ? 5.943   6.814   20.914  1.00 2.00  31  A 1 
ATOM 269  C C   . PHE A 1 41  ? 6.349   7.400   19.544  1.00 2.00  31  A 1 
ATOM 270  O O   . PHE A 1 41  ? 5.696   8.365   19.066  1.00 2.00  31  A 1 
ATOM 271  C CB  . PHE A 1 41  ? 6.049   7.891   22.031  1.00 2.00  31  A 1 
ATOM 272  C CG  . PHE A 1 41  ? 5.361   7.486   23.305  1.00 2.32  31  A 1 
ATOM 273  C CD1 . PHE A 1 41  ? 4.070   7.919   23.545  1.00 3.14  31  A 1 
ATOM 274  C CD2 . PHE A 1 41  ? 5.983   6.614   24.208  1.00 7.34  31  A 1 
ATOM 275  C CE1 . PHE A 1 41  ? 3.363   7.498   24.691  1.00 2.00  31  A 1 
ATOM 276  C CE2 . PHE A 1 41  ? 5.337   6.213   25.418  1.00 8.87  31  A 1 
ATOM 277  C CZ  . PHE A 1 41  ? 3.986   6.680   25.659  1.00 6.22  31  A 1 
ATOM 278  N N   . HIS A 1 42  ? 7.425   6.886   18.914  1.00 2.00  32  A 1 
ATOM 279  C CA  . HIS A 1 42  ? 7.874   7.410   17.594  1.00 2.00  32  A 1 
ATOM 280  C C   . HIS A 1 42  ? 7.934   6.264   16.644  1.00 2.00  32  A 1 
ATOM 281  O O   . HIS A 1 42  ? 8.741   5.344   16.821  1.00 2.00  32  A 1 
ATOM 282  C CB  . HIS A 1 42  ? 9.222   8.120   17.747  1.00 2.00  32  A 1 
ATOM 283  C CG  . HIS A 1 42  ? 9.098   9.483   18.393  1.00 3.72  32  A 1 
ATOM 284  N ND1 . HIS A 1 42  ? 9.162   9.693   19.759  1.00 11.66 32  A 1 
ATOM 285  C CD2 . HIS A 1 42  ? 8.891   10.705  17.829  1.00 5.75  32  A 1 
ATOM 286  C CE1 . HIS A 1 42  ? 9.032   10.992  20.010  1.00 7.18  32  A 1 
ATOM 287  N NE2 . HIS A 1 42  ? 8.850   11.623  18.859  1.00 8.33  32  A 1 
ATOM 288  N N   . TRP A 1 43  ? 6.996   6.265   15.682  1.00 2.00  33  A 1 
ATOM 289  C CA  . TRP A 1 43  ? 6.936   5.204   14.674  1.00 2.00  33  A 1 
ATOM 290  C C   . TRP A 1 43  ? 7.273   5.763   13.295  1.00 2.00  33  A 1 
ATOM 291  O O   . TRP A 1 43  ? 7.280   6.967   13.027  1.00 2.00  33  A 1 
ATOM 292  C CB  . TRP A 1 43  ? 5.549   4.612   14.574  1.00 2.00  33  A 1 
ATOM 293  C CG  . TRP A 1 43  ? 5.020   3.822   15.756  1.00 2.00  33  A 1 
ATOM 294  C CD1 . TRP A 1 43  ? 5.436   3.851   17.067  1.00 2.00  33  A 1 
ATOM 295  C CD2 . TRP A 1 43  ? 3.945   2.899   15.693  1.00 2.00  33  A 1 
ATOM 296  N NE1 . TRP A 1 43  ? 4.687   2.998   17.804  1.00 2.00  33  A 1 
ATOM 297  C CE2 . TRP A 1 43  ? 3.746   2.406   16.992  1.00 2.00  33  A 1 
ATOM 298  C CE3 . TRP A 1 43  ? 3.103   2.461   14.651  1.00 2.00  33  A 1 
ATOM 299  C CZ2 . TRP A 1 43  ? 2.744   1.498   17.286  1.00 2.00  33  A 1 
ATOM 300  C CZ3 . TRP A 1 43  ? 2.113   1.593   14.925  1.00 2.00  33  A 1 
ATOM 301  C CH2 . TRP A 1 43  ? 1.914   1.102   16.265  1.00 2.00  33  A 1 
ATOM 302  N N   . GLN A 1 44  ? 7.598   4.827   12.437  1.00 2.00  34  A 1 
ATOM 303  C CA  . GLN A 1 44  ? 7.700   5.098   10.992  1.00 2.00  34  A 1 
ATOM 304  C C   . GLN A 1 44  ? 6.599   4.287   10.336  1.00 2.00  34  A 1 
ATOM 305  O O   . GLN A 1 44  ? 6.150   3.255   10.871  1.00 2.00  34  A 1 
ATOM 306  C CB  . GLN A 1 44  ? 9.033   4.627   10.466  1.00 3.19  34  A 1 
ATOM 307  C CG  . GLN A 1 44  ? 9.167   3.159   10.494  1.00 12.42 34  A 1 
ATOM 308  C CD  . GLN A 1 44  ? 10.396  2.602   11.127  1.00 22.40 34  A 1 
ATOM 309  O OE1 . GLN A 1 44  ? 11.526  2.760   10.627  1.00 22.10 34  A 1 
ATOM 310  N NE2 . GLN A 1 44  ? 10.179  1.872   12.215  1.00 19.08 34  A 1 
ATOM 311  N N   . ALA A 1 45  ? 6.188   4.731   9.157   1.00 2.00  35  A 1 
ATOM 312  C CA  . ALA A 1 45  ? 5.249   3.933   8.394   1.00 2.00  35  A 1 
ATOM 313  C C   . ALA A 1 45  ? 5.553   3.995   6.919   1.00 2.00  35  A 1 
ATOM 314  O O   . ALA A 1 45  ? 6.235   4.890   6.430   1.00 2.00  35  A 1 
ATOM 315  C CB  . ALA A 1 45  ? 3.760   4.434   8.643   1.00 2.12  35  A 1 
ATOM 316  N N   . THR A 1 46  ? 4.993   3.021   6.211   1.00 2.00  36  A 1 
ATOM 317  C CA  . THR A 1 46  ? 5.156   2.965   4.807   1.00 2.00  36  A 1 
ATOM 318  C C   . THR A 1 46  ? 3.777   2.697   4.219   1.00 2.00  36  A 1 
ATOM 319  O O   . THR A 1 46  ? 3.042   1.830   4.670   1.00 2.00  36  A 1 
ATOM 320  C CB  . THR A 1 46  ? 6.063   1.786   4.377   1.00 2.00  36  A 1 
ATOM 321  O OG1 . THR A 1 46  ? 7.380   1.906   4.945   1.00 6.40  36  A 1 
ATOM 322  C CG2 . THR A 1 46  ? 6.159   1.632   2.813   1.00 6.19  36  A 1 
ATOM 323  N N   . ILE A 1 47  ? 3.449   3.399   3.144   1.00 2.00  37  A 1 
ATOM 324  C CA  . ILE A 1 47  ? 2.164   3.176   2.450   1.00 2.19  37  A 1 
ATOM 325  C C   . ILE A 1 47  ? 2.495   2.934   0.985   1.00 2.00  37  A 1 
ATOM 326  O O   . ILE A 1 47  ? 3.136   3.789   0.314   1.00 3.44  37  A 1 
ATOM 327  C CB  . ILE A 1 47  ? 1.212   4.347   2.563   1.00 2.00  37  A 1 
ATOM 328  C CG1 . ILE A 1 47  ? 0.797   4.591   4.015   1.00 5.84  37  A 1 
ATOM 329  C CG2 . ILE A 1 47  ? -0.019  4.183   1.609   1.00 3.76  37  A 1 
ATOM 330  C CD1 . ILE A 1 47  ? -0.057  5.872   4.160   1.00 7.29  37  A 1 
ATOM 331  N N   . MET A 1 48  ? 2.099   1.771   0.466   1.00 2.81  38  A 1 
ATOM 332  C CA  . MET A 1 48  ? 2.171   1.514   -0.945  1.00 2.02  38  A 1 
ATOM 333  C C   . MET A 1 48  ? 0.978   2.184   -1.621  1.00 4.03  38  A 1 
ATOM 334  O O   . MET A 1 48  ? -0.167  2.094   -1.143  1.00 4.79  38  A 1 
ATOM 335  C CB  . MET A 1 48  ? 2.174   -0.033  -1.218  1.00 3.57  38  A 1 
ATOM 336  C CG  . MET A 1 48  ? 3.404   -0.690  -0.754  1.00 4.90  38  A 1 
ATOM 337  S SD  . MET A 1 48  ? 3.289   -2.505  -1.004  1.00 12.97 38  A 1 
ATOM 338  C CE  . MET A 1 48  ? 3.429   -2.648  -2.809  1.00 13.12 38  A 1 
ATOM 339  N N   . GLY A 1 49  ? 1.238   2.913   -2.713  1.00 2.00  39  A 1 
ATOM 340  C CA  . GLY A 1 49  ? 0.157   3.660   -3.388  1.00 4.79  39  A 1 
ATOM 341  C C   . GLY A 1 49  ? -1.052  2.762   -3.656  1.00 5.58  39  A 1 
ATOM 342  O O   . GLY A 1 49  ? -0.919  1.678   -4.231  1.00 5.09  39  A 1 
ATOM 343  N N   . PRO A 1 50  ? -2.260  3.199   -3.221  1.00 6.33  40  A 1 
ATOM 344  C CA  . PRO A 1 50  ? -3.422  2.353   -3.564  1.00 8.15  40  A 1 
ATOM 345  C C   . PRO A 1 50  ? -3.546  1.950   -5.025  1.00 10.40 40  A 1 
ATOM 346  O O   . PRO A 1 50  ? -3.343  2.761   -5.938  1.00 10.32 40  A 1 
ATOM 347  C CB  . PRO A 1 50  ? -4.588  3.206   -3.098  1.00 6.94  40  A 1 
ATOM 348  C CG  . PRO A 1 50  ? -4.041  3.870   -1.791  1.00 7.43  40  A 1 
ATOM 349  C CD  . PRO A 1 50  ? -2.621  4.290   -2.298  1.00 7.65  40  A 1 
ATOM 350  N N   . ASN A 1 51  ? -3.903  0.694   -5.269  1.00 12.30 41  A 1 
ATOM 351  C CA  . ASN A 1 51  ? -3.939  0.179   -6.622  1.00 14.72 41  A 1 
ATOM 352  C C   . ASN A 1 51  ? -4.849  0.889   -7.586  1.00 16.16 41  A 1 
ATOM 353  O O   . ASN A 1 51  ? -4.534  0.953   -8.770  1.00 16.88 41  A 1 
ATOM 354  C CB  . ASN A 1 51  ? -4.254  -1.314  -6.606  1.00 16.66 41  A 1 
ATOM 355  C CG  . ASN A 1 51  ? -3.057  -2.131  -6.227  1.00 19.50 41  A 1 
ATOM 356  O OD1 . ASN A 1 51  ? -2.023  -2.109  -6.930  1.00 25.08 41  A 1 
ATOM 357  N ND2 . ASN A 1 51  ? -3.185  -2.889  -5.143  1.00 24.80 41  A 1 
ATOM 358  N N   . ASP A 1 52  ? -5.977  1.417   -7.120  1.00 17.07 42  A 1 
ATOM 359  C CA  . ASP A 1 52  ? -6.822  2.176   -8.077  1.00 19.04 42  A 1 
ATOM 360  C C   . ASP A 1 52  ? -6.622  3.643   -7.745  1.00 19.11 42  A 1 
ATOM 361  O O   . ASP A 1 52  ? -7.496  4.352   -7.180  1.00 21.81 42  A 1 
ATOM 362  C CB  . ASP A 1 52  ? -8.298  1.753   -8.028  1.00 19.99 42  A 1 
ATOM 363  C CG  . ASP A 1 52  ? -8.876  1.750   -6.607  1.00 23.93 42  A 1 
ATOM 364  O OD1 . ASP A 1 52  ? -8.694  2.718   -5.791  1.00 26.56 42  A 1 
ATOM 365  O OD2 . ASP A 1 52  ? -9.539  0.738   -6.308  1.00 22.30 42  A 1 
ATOM 366  N N   . SER A 1 53  ? -5.386  4.065   -7.948  1.00 16.95 43  A 1 
ATOM 367  C CA  . SER A 1 53  ? -5.064  5.440   -7.652  1.00 13.20 43  A 1 
ATOM 368  C C   . SER A 1 53  ? -3.909  5.765   -8.517  1.00 10.73 43  A 1 
ATOM 369  O O   . SER A 1 53  ? -3.199  4.864   -8.992  1.00 8.01  43  A 1 
ATOM 370  C CB  . SER A 1 53  ? -4.760  5.654   -6.183  1.00 13.20 43  A 1 
ATOM 371  O OG  . SER A 1 53  ? -3.396  5.421   -5.798  1.00 10.08 43  A 1 
ATOM 372  N N   . PRO A 1 54  ? -3.706  7.086   -8.770  1.00 7.08  44  A 1 
ATOM 373  C CA  . PRO A 1 54  ? -2.580  7.409   -9.598  1.00 5.84  44  A 1 
ATOM 374  C C   . PRO A 1 54  ? -1.212  7.230   -8.905  1.00 2.93  44  A 1 
ATOM 375  O O   . PRO A 1 54  ? -0.158  7.433   -9.554  1.00 3.81  44  A 1 
ATOM 376  C CB  . PRO A 1 54  ? -2.866  8.866   -9.980  1.00 5.13  44  A 1 
ATOM 377  C CG  . PRO A 1 54  ? -3.593  9.437   -8.810  1.00 6.77  44  A 1 
ATOM 378  C CD  . PRO A 1 54  ? -4.387  8.279   -8.215  1.00 9.89  44  A 1 
ATOM 379  N N   . TYR A 1 55  ? -1.257  6.784   -7.628  1.00 2.00  45  A 1 
ATOM 380  C CA  . TYR A 1 55  ? -0.045  6.576   -6.844  1.00 2.02  45  A 1 
ATOM 381  C C   . TYR A 1 55  ? 0.367   5.107   -6.867  1.00 2.00  45  A 1 
ATOM 382  O O   . TYR A 1 55  ? 1.336   4.763   -6.248  1.00 2.00  45  A 1 
ATOM 383  C CB  . TYR A 1 55  ? -0.299  6.960   -5.397  1.00 2.00  45  A 1 
ATOM 384  C CG  . TYR A 1 55  ? -0.912  8.340   -5.287  1.00 2.45  45  A 1 
ATOM 385  C CD1 . TYR A 1 55  ? -0.194  9.493   -5.648  1.00 2.00  45  A 1 
ATOM 386  C CD2 . TYR A 1 55  ? -2.251  8.474   -4.882  1.00 4.52  45  A 1 
ATOM 387  C CE1 . TYR A 1 55  ? -0.803  10.810  -5.629  1.00 2.00  45  A 1 
ATOM 388  C CE2 . TYR A 1 55  ? -2.876  9.751   -4.771  1.00 3.16  45  A 1 
ATOM 389  C CZ  . TYR A 1 55  ? -2.150  10.892  -5.158  1.00 2.00  45  A 1 
ATOM 390  O OH  . TYR A 1 55  ? -2.726  12.087  -5.094  1.00 2.00  45  A 1 
ATOM 391  N N   . GLN A 1 56  ? -0.307  4.299   -7.675  1.00 3.42  46  A 1 
ATOM 392  C CA  . GLN A 1 56  ? -0.006  2.873   -7.753  1.00 3.68  46  A 1 
ATOM 393  C C   . GLN A 1 56  ? 1.465   2.717   -8.163  1.00 2.00  46  A 1 
ATOM 394  O O   . GLN A 1 56  ? 1.979   3.415   -9.069  1.00 3.50  46  A 1 
ATOM 395  C CB  . GLN A 1 56  ? -0.934  2.231   -8.773  1.00 5.52  46  A 1 
ATOM 396  C CG  . GLN A 1 56  ? -0.793  0.721   -8.873  1.00 10.79 46  A 1 
ATOM 397  C CD  . GLN A 1 56  ? -1.641  0.143   -9.997  1.00 17.14 46  A 1 
ATOM 398  O OE1 . GLN A 1 56  ? -1.925  -1.052  -9.996  1.00 24.37 46  A 1 
ATOM 399  N NE2 . GLN A 1 56  ? -2.028  0.976   -10.956 1.00 18.94 46  A 1 
ATOM 400  N N   . GLY A 1 57  ? 2.150   1.805   -7.423  1.00 2.86  47  A 1 
ATOM 401  C CA  . GLY A 1 57  ? 3.573   1.595   -7.672  1.00 2.54  47  A 1 
ATOM 402  C C   . GLY A 1 57  ? 4.461   2.427   -6.757  1.00 2.40  47  A 1 
ATOM 403  O O   . GLY A 1 57  ? 5.663   2.160   -6.676  1.00 4.87  47  A 1 
ATOM 404  N N   . GLY A 1 58  ? 3.902   3.493   -6.210  1.00 2.00  48  A 1 
ATOM 405  C CA  . GLY A 1 58  ? 4.666   4.361   -5.298  1.00 2.23  48  A 1 
ATOM 406  C C   . GLY A 1 58  ? 4.834   3.773   -3.934  1.00 2.00  48  A 1 
ATOM 407  O O   . GLY A 1 58  ? 4.016   2.997   -3.450  1.00 3.29  48  A 1 
ATOM 408  N N   . VAL A 1 59  ? 5.907   4.198   -3.280  1.00 2.00  49  A 1 
ATOM 409  C CA  . VAL A 1 59  ? 6.154   3.807   -1.856  1.00 2.00  49  A 1 
ATOM 410  C C   . VAL A 1 59  ? 6.365   5.102   -1.075  1.00 2.60  49  A 1 
ATOM 411  O O   . VAL A 1 59  ? 7.256   5.903   -1.406  1.00 2.38  49  A 1 
ATOM 412  C CB  . VAL A 1 59  ? 7.373   2.887   -1.702  1.00 2.00  49  A 1 
ATOM 413  C CG1 . VAL A 1 59  ? 7.582   2.581   -0.233  1.00 2.05  49  A 1 
ATOM 414  C CG2 . VAL A 1 59  ? 7.108   1.621   -2.495  1.00 3.12  49  A 1 
ATOM 415  N N   . PHE A 1 60  ? 5.484   5.348   -0.143  1.00 2.00  50  A 1 
ATOM 416  C CA  . PHE A 1 60  ? 5.471   6.657   0.555   1.00 2.00  50  A 1 
ATOM 417  C C   . PHE A 1 60  ? 5.839   6.434   2.021   1.00 2.00  50  A 1 
ATOM 418  O O   . PHE A 1 60  ? 5.264   5.533   2.728   1.00 2.00  50  A 1 
ATOM 419  C CB  . PHE A 1 60  ? 4.047   7.296   0.443   1.00 2.00  50  A 1 
ATOM 420  C CG  . PHE A 1 60  ? 3.635   7.563   -0.940  1.00 2.00  50  A 1 
ATOM 421  C CD1 . PHE A 1 60  ? 3.968   8.786   -1.520  1.00 2.00  50  A 1 
ATOM 422  C CD2 . PHE A 1 60  ? 3.050   6.572   -1.711  1.00 2.00  50  A 1 
ATOM 423  C CE1 . PHE A 1 60  ? 3.702   9.047   -2.924  1.00 2.00  50  A 1 
ATOM 424  C CE2 . PHE A 1 60  ? 2.746   6.825   -3.083  1.00 2.00  50  A 1 
ATOM 425  C CZ  . PHE A 1 60  ? 3.093   8.053   -3.670  1.00 3.11  50  A 1 
ATOM 426  N N   . PHE A 1 61  ? 6.815   7.214   2.497   1.00 2.00  51  A 1 
ATOM 427  C CA  . PHE A 1 61  ? 7.247   7.078   3.931   1.00 2.00  51  A 1 
ATOM 428  C C   . PHE A 1 61  ? 6.601   8.108   4.790   1.00 2.00  51  A 1 
ATOM 429  O O   . PHE A 1 61  ? 6.401   9.234   4.332   1.00 2.26  51  A 1 
ATOM 430  C CB  . PHE A 1 61  ? 8.771   7.119   3.934   1.00 2.00  51  A 1 
ATOM 431  C CG  . PHE A 1 61  ? 9.397   6.017   3.141   1.00 2.00  51  A 1 
ATOM 432  C CD1 . PHE A 1 61  ? 9.124   4.677   3.437   1.00 5.59  51  A 1 
ATOM 433  C CD2 . PHE A 1 61  ? 10.249  6.336   2.069   1.00 4.75  51  A 1 
ATOM 434  C CE1 . PHE A 1 61  ? 9.717   3.655   2.671   1.00 9.92  51  A 1 
ATOM 435  C CE2 . PHE A 1 61  ? 10.844  5.311   1.296   1.00 5.37  51  A 1 
ATOM 436  C CZ  . PHE A 1 61  ? 10.555  3.982   1.587   1.00 6.47  51  A 1 
ATOM 437  N N   . LEU A 1 62  ? 6.231   7.732   6.036   1.00 2.00  52  A 1 
ATOM 438  C CA  . LEU A 1 62  ? 5.588   8.670   7.021   1.00 2.00  52  A 1 
ATOM 439  C C   . LEU A 1 62  ? 6.261   8.535   8.341   1.00 2.00  52  A 1 
ATOM 440  O O   . LEU A 1 62  ? 6.898   7.554   8.612   1.00 2.00  52  A 1 
ATOM 441  C CB  . LEU A 1 62  ? 4.072   8.370   7.223   1.00 2.00  52  A 1 
ATOM 442  C CG  . LEU A 1 62  ? 3.228   8.592   5.943   1.00 2.00  52  A 1 
ATOM 443  C CD1 . LEU A 1 62  ? 3.438   7.565   4.779   1.00 8.64  52  A 1 
ATOM 444  C CD2 . LEU A 1 62  ? 1.812   8.515   6.356   1.00 5.07  52  A 1 
ATOM 445  N N   . THR A 1 63  ? 6.114   9.582   9.143   1.00 2.00  53  A 1 
ATOM 446  C CA  . THR A 1 63  ? 6.520   9.510   10.576  1.00 2.00  53  A 1 
ATOM 447  C C   . THR A 1 63  ? 5.277   9.669   11.399  1.00 2.70  53  A 1 
ATOM 448  O O   . THR A 1 63  ? 4.352   10.325  10.990  1.00 2.00  53  A 1 
ATOM 449  C CB  . THR A 1 63  ? 7.467   10.659  10.955  1.00 3.38  53  A 1 
ATOM 450  O OG1 . THR A 1 63  ? 6.837   11.937  10.662  1.00 5.79  53  A 1 
ATOM 451  C CG2 . THR A 1 63  ? 8.813   10.562  10.203  1.00 2.00  53  A 1 
ATOM 452  N N   . ILE A 1 64  ? 5.253   9.003   12.576  1.00 2.00  54  A 1 
ATOM 453  C CA  . ILE A 1 64  ? 4.116   9.069   13.469  1.00 2.00  54  A 1 
ATOM 454  C C   . ILE A 1 64  ? 4.654   9.361   14.861  1.00 2.00  54  A 1 
ATOM 455  O O   . ILE A 1 64  ? 5.513   8.597   15.382  1.00 2.00  54  A 1 
ATOM 456  C CB  . ILE A 1 64  ? 3.356   7.675   13.533  1.00 2.00  54  A 1 
ATOM 457  C CG1 . ILE A 1 64  ? 2.818   7.338   12.122  1.00 2.00  54  A 1 
ATOM 458  C CG2 . ILE A 1 64  ? 2.196   7.686   14.627  1.00 3.12  54  A 1 
ATOM 459  C CD1 . ILE A 1 64  ? 2.506   5.793   11.952  1.00 2.00  54  A 1 
ATOM 460  N N   . HIS A 1 65  ? 4.116   10.400  15.512  1.00 2.00  55  A 1 
ATOM 461  C CA  . HIS A 1 65  ? 4.526   10.676  16.883  1.00 2.00  55  A 1 
ATOM 462  C C   . HIS A 1 65  ? 3.271   10.605  17.792  1.00 2.00  55  A 1 
ATOM 463  O O   . HIS A 1 65  ? 2.366   11.408  17.611  1.00 2.00  55  A 1 
ATOM 464  C CB  . HIS A 1 65  ? 5.144   12.070  16.940  1.00 2.00  55  A 1 
ATOM 465  C CG  . HIS A 1 65  ? 5.495   12.521  18.318  1.00 2.00  55  A 1 
ATOM 466  N ND1 . HIS A 1 65  ? 5.850   13.822  18.585  1.00 6.38  55  A 1 
ATOM 467  C CD2 . HIS A 1 65  ? 5.666   11.835  19.467  1.00 3.93  55  A 1 
ATOM 468  C CE1 . HIS A 1 65  ? 6.162   13.944  19.871  1.00 2.83  55  A 1 
ATOM 469  N NE2 . HIS A 1 65  ? 6.042   12.750  20.437  1.00 4.50  55  A 1 
ATOM 470  N N   . PHE A 1 66  ? 3.218   9.640   18.703  1.00 2.00  56  A 1 
ATOM 471  C CA  . PHE A 1 66  ? 2.064   9.537   19.646  1.00 2.00  56  A 1 
ATOM 472  C C   . PHE A 1 66  ? 2.311   10.486  20.794  1.00 2.00  56  A 1 
ATOM 473  O O   . PHE A 1 66  ? 3.440   10.528  21.377  1.00 2.00  56  A 1 
ATOM 474  C CB  . PHE A 1 66  ? 1.923   8.112   20.217  1.00 2.00  56  A 1 
ATOM 475  C CG  . PHE A 1 66  ? 1.555   7.108   19.167  1.00 2.00  56  A 1 
ATOM 476  C CD1 . PHE A 1 66  ? 0.190   6.826   18.894  1.00 2.00  56  A 1 
ATOM 477  C CD2 . PHE A 1 66  ? 2.551   6.465   18.458  1.00 2.00  56  A 1 
ATOM 478  C CE1 . PHE A 1 66  ? -0.153  5.867   17.933  1.00 3.80  56  A 1 
ATOM 479  C CE2 . PHE A 1 66  ? 2.203   5.516   17.509  1.00 2.00  56  A 1 
ATOM 480  C CZ  . PHE A 1 66  ? 0.845   5.237   17.249  1.00 2.00  56  A 1 
ATOM 481  N N   . PRO A 1 67  ? 1.256   11.187  21.228  1.00 2.00  57  A 1 
ATOM 482  C CA  . PRO A 1 67  ? 1.416   12.051  22.399  1.00 2.00  57  A 1 
ATOM 483  C C   . PRO A 1 67  ? 1.446   11.243  23.704  1.00 2.00  57  A 1 
ATOM 484  O O   . PRO A 1 67  ? 0.967   10.090  23.779  1.00 2.88  57  A 1 
ATOM 485  C CB  . PRO A 1 67  ? 0.175   12.943  22.355  1.00 2.00  57  A 1 
ATOM 486  C CG  . PRO A 1 67  ? -0.872  12.092  21.625  1.00 2.00  57  A 1 
ATOM 487  C CD  . PRO A 1 67  ? -0.095  11.274  20.654  1.00 2.00  57  A 1 
ATOM 488  N N   . THR A 1 68  ? 2.061   11.834  24.731  1.00 2.00  58  A 1 
ATOM 489  C CA  . THR A 1 68  ? 2.128   11.127  26.007  1.00 3.29  58  A 1 
ATOM 490  C C   . THR A 1 68  ? 0.771   10.745  26.606  1.00 2.00  58  A 1 
ATOM 491  O O   . THR A 1 68  ? 0.722   9.796   27.390  1.00 3.99  58  A 1 
ATOM 492  C CB  . THR A 1 68  ? 2.971   11.840  27.090  1.00 5.59  58  A 1 
ATOM 493  O OG1 . THR A 1 68  ? 2.402   13.105  27.340  1.00 8.79  58  A 1 
ATOM 494  C CG2 . THR A 1 68  ? 4.437   11.937  26.615  1.00 11.57 58  A 1 
ATOM 495  N N   . ASP A 1 69  ? -0.288  11.468  26.218  1.00 2.00  59  A 1 
ATOM 496  C CA  . ASP A 1 69  ? -1.659  11.218  26.721  1.00 2.00  59  A 1 
ATOM 497  C C   . ASP A 1 69  ? -2.538  10.564  25.615  1.00 2.00  59  A 1 
ATOM 498  O O   . ASP A 1 69  ? -3.762  10.595  25.721  1.00 2.00  59  A 1 
ATOM 499  C CB  . ASP A 1 69  ? -2.295  12.472  27.305  1.00 2.00  59  A 1 
ATOM 500  C CG  . ASP A 1 69  ? -2.258  13.639  26.405  1.00 4.04  59  A 1 
ATOM 501  O OD1 . ASP A 1 69  ? -1.652  13.674  25.309  1.00 5.06  59  A 1 
ATOM 502  O OD2 . ASP A 1 69  ? -2.804  14.649  26.824  1.00 7.73  59  A 1 
ATOM 503  N N   . TYR A 1 70  ? -1.885  9.899   24.644  1.00 2.00  60  A 1 
ATOM 504  C CA  . TYR A 1 70  ? -2.647  9.026   23.752  1.00 2.00  60  A 1 
ATOM 505  C C   . TYR A 1 70  ? -3.457  8.038   24.632  1.00 2.00  60  A 1 
ATOM 506  O O   . TYR A 1 70  ? -2.937  7.517   25.632  1.00 2.07  60  A 1 
ATOM 507  C CB  . TYR A 1 70  ? -1.652  8.192   22.889  1.00 2.00  60  A 1 
ATOM 508  C CG  . TYR A 1 70  ? -2.295  7.473   21.707  1.00 2.00  60  A 1 
ATOM 509  C CD1 . TYR A 1 70  ? -2.776  8.235   20.640  1.00 2.00  60  A 1 
ATOM 510  C CD2 . TYR A 1 70  ? -2.385  6.100   21.679  1.00 2.00  60  A 1 
ATOM 511  C CE1 . TYR A 1 70  ? -3.352  7.610   19.533  1.00 2.00  60  A 1 
ATOM 512  C CE2 . TYR A 1 70  ? -2.947  5.448   20.577  1.00 2.00  60  A 1 
ATOM 513  C CZ  . TYR A 1 70  ? -3.419  6.240   19.522  1.00 2.00  60  A 1 
ATOM 514  O OH  . TYR A 1 70  ? -3.951  5.639   18.430  1.00 2.80  60  A 1 
ATOM 515  N N   . PRO A 1 71  ? -4.717  7.728   24.301  1.00 2.00  61  A 1 
ATOM 516  C CA  . PRO A 1 71  ? -5.410  8.030   23.039  1.00 2.00  61  A 1 
ATOM 517  C C   . PRO A 1 71  ? -6.234  9.323   23.090  1.00 2.00  61  A 1 
ATOM 518  O O   . PRO A 1 71  ? -7.179  9.493   22.317  1.00 2.00  61  A 1 
ATOM 519  C CB  . PRO A 1 71  ? -6.379  6.858   22.910  1.00 2.00  61  A 1 
ATOM 520  C CG  . PRO A 1 71  ? -6.802  6.574   24.336  1.00 2.00  61  A 1 
ATOM 521  C CD  . PRO A 1 71  ? -5.502  6.826   25.171  1.00 2.00  61  A 1 
ATOM 522  N N   . PHE A 1 72  ? -5.961  10.212  24.053  1.00 2.00  62  A 1 
ATOM 523  C CA  . PHE A 1 72  ? -6.841  11.382  24.279  1.00 2.00  62  A 1 
ATOM 524  C C   . PHE A 1 72  ? -6.514  12.564  23.409  1.00 2.03  62  A 1 
ATOM 525  O O   . PHE A 1 72  ? -7.237  13.575  23.435  1.00 2.29  62  A 1 
ATOM 526  C CB  . PHE A 1 72  ? -6.904  11.744  25.795  1.00 2.00  62  A 1 
ATOM 527  C CG  . PHE A 1 72  ? -7.530  10.670  26.581  1.00 2.00  62  A 1 
ATOM 528  C CD1 . PHE A 1 72  ? -8.936  10.506  26.517  1.00 2.00  62  A 1 
ATOM 529  C CD2 . PHE A 1 72  ? -6.748  9.779   27.317  1.00 2.00  62  A 1 
ATOM 530  C CE1 . PHE A 1 72  ? -9.540  9.420   27.166  1.00 2.00  62  A 1 
ATOM 531  C CE2 . PHE A 1 72  ? -7.335  8.688   27.956  1.00 2.00  62  A 1 
ATOM 532  C CZ  . PHE A 1 72  ? -8.742  8.541   27.881  1.00 2.00  62  A 1 
ATOM 533  N N   . LYS A 1 73  ? -5.410  12.458  22.682  1.00 2.00  63  A 1 
ATOM 534  C CA  . LYS A 1 73  ? -5.065  13.370  21.617  1.00 2.38  63  A 1 
ATOM 535  C C   . LYS A 1 73  ? -4.562  12.530  20.446  1.00 2.22  63  A 1 
ATOM 536  O O   . LYS A 1 73  ? -4.045  11.445  20.625  1.00 2.58  63  A 1 
ATOM 537  C CB  . LYS A 1 73  ? -3.952  14.305  22.039  1.00 2.00  63  A 1 
ATOM 538  C CG  . LYS A 1 73  ? -4.402  15.389  22.994  1.00 6.08  63  A 1 
ATOM 539  C CD  . LYS A 1 73  ? -3.191  16.220  23.399  1.00 12.57 63  A 1 
ATOM 540  C CE  . LYS A 1 73  ? -3.577  17.383  24.308  1.00 10.92 63  A 1 
ATOM 541  N NZ  . LYS A 1 73  ? -4.058  16.856  25.620  1.00 11.64 63  A 1 
ATOM 542  N N   . PRO A 1 74  ? -4.713  13.024  19.210  1.00 2.00  64  A 1 
ATOM 543  C CA  . PRO A 1 74  ? -4.326  12.270  18.044  1.00 2.00  64  A 1 
ATOM 544  C C   . PRO A 1 74  ? -2.793  12.117  17.903  1.00 2.00  64  A 1 
ATOM 545  O O   . PRO A 1 74  ? -2.030  12.912  18.451  1.00 2.00  64  A 1 
ATOM 546  C CB  . PRO A 1 74  ? -4.850  13.110  16.859  1.00 2.63  64  A 1 
ATOM 547  C CG  . PRO A 1 74  ? -4.853  14.454  17.355  1.00 2.00  64  A 1 
ATOM 548  C CD  . PRO A 1 74  ? -5.128  14.397  18.858  1.00 2.00  64  A 1 
ATOM 549  N N   . PRO A 1 75  ? -2.358  11.083  17.180  1.00 2.00  65  A 1 
ATOM 550  C CA  . PRO A 1 75  ? -0.940  11.084  16.792  1.00 2.00  65  A 1 
ATOM 551  C C   . PRO A 1 75  ? -0.701  12.197  15.768  1.00 2.00  65  A 1 
ATOM 552  O O   . PRO A 1 75  ? -1.622  12.606  15.043  1.00 2.00  65  A 1 
ATOM 553  C CB  . PRO A 1 75  ? -0.776  9.721   16.078  1.00 2.09  65  A 1 
ATOM 554  C CG  . PRO A 1 75  ? -2.155  9.458   15.548  1.00 3.84  65  A 1 
ATOM 555  C CD  . PRO A 1 75  ? -3.176  10.133  16.390  1.00 2.00  65  A 1 
ATOM 556  N N   . LYS A 1 76  ? 0.542   12.646  15.720  1.00 2.00  66  A 1 
ATOM 557  C CA  . LYS A 1 76  ? 0.977   13.627  14.731  1.00 2.00  66  A 1 
ATOM 558  C C   . LYS A 1 76  ? 1.576   12.788  13.611  1.00 2.79  66  A 1 
ATOM 559  O O   . LYS A 1 76  ? 2.552   11.988  13.841  1.00 3.08  66  A 1 
ATOM 560  C CB  . LYS A 1 76  ? 1.998   14.575  15.368  1.00 2.00  66  A 1 
ATOM 561  C CG  . LYS A 1 76  ? 1.362   15.591  16.249  1.00 6.44  66  A 1 
ATOM 562  C CD  . LYS A 1 76  ? 2.389   16.669  16.628  1.00 16.51 66  A 1 
ATOM 563  C CE  . LYS A 1 76  ? 1.895   17.497  17.785  1.00 21.15 66  A 1 
ATOM 564  N NZ  . LYS A 1 76  ? 3.044   18.233  18.403  1.00 25.48 66  A 1 
ATOM 565  N N   . VAL A 1 77  ? 1.046   12.947  12.377  1.00 2.00  67  A 1 
ATOM 566  C CA  . VAL A 1 77  ? 1.487   12.095  11.278  1.00 2.01  67  A 1 
ATOM 567  C C   . VAL A 1 77  ? 1.938   12.996  10.149  1.00 4.09  67  A 1 
ATOM 568  O O   . VAL A 1 77  ? 1.200   13.944  9.805   1.00 5.80  67  A 1 
ATOM 569  C CB  . VAL A 1 77  ? 0.343   11.155  10.822  1.00 2.34  67  A 1 
ATOM 570  C CG1 . VAL A 1 77  ? 0.838   10.259  9.623   1.00 2.85  67  A 1 
ATOM 571  C CG2 . VAL A 1 77  ? -0.225  10.363  12.009  1.00 2.00  67  A 1 
ATOM 572  N N   . ALA A 1 78  ? 3.088   12.688  9.554   1.00 2.00  68  A 1 
ATOM 573  C CA  . ALA A 1 78  ? 3.506   13.485  8.375   1.00 2.38  68  A 1 
ATOM 574  C C   . ALA A 1 78  ? 4.099   12.626  7.350   1.00 2.00  68  A 1 
ATOM 575  O O   . ALA A 1 78  ? 4.671   11.566  7.685   1.00 2.00  68  A 1 
ATOM 576  C CB  . ALA A 1 78  ? 4.497   14.496  8.721   1.00 3.07  68  A 1 
ATOM 577  N N   . PHE A 1 79  ? 3.887   13.029  6.067   1.00 2.00  69  A 1 
ATOM 578  C CA  . PHE A 1 79  ? 4.629   12.370  4.967   1.00 2.02  69  A 1 
ATOM 579  C C   . PHE A 1 79  ? 6.057   12.845  4.900   1.00 2.70  69  A 1 
ATOM 580  O O   . PHE A 1 79  ? 6.385   14.052  5.185   1.00 4.65  69  A 1 
ATOM 581  C CB  . PHE A 1 79  ? 4.007   12.701  3.616   1.00 2.82  69  A 1 
ATOM 582  C CG  . PHE A 1 79  ? 2.947   11.725  3.137   1.00 2.00  69  A 1 
ATOM 583  C CD1 . PHE A 1 79  ? 3.081   10.927  1.963   1.00 7.64  69  A 1 
ATOM 584  C CD2 . PHE A 1 79  ? 1.754   11.686  3.829   1.00 3.57  69  A 1 
ATOM 585  C CE1 . PHE A 1 79  ? 1.989   10.038  1.594   1.00 9.22  69  A 1 
ATOM 586  C CE2 . PHE A 1 79  ? 0.727   10.813  3.505   1.00 4.01  69  A 1 
ATOM 587  C CZ  . PHE A 1 79  ? 0.840   9.974   2.416   1.00 2.32  69  A 1 
ATOM 588  N N   . THR A 1 80  ? 6.959   11.947  4.555   1.00 3.66  70  A 1 
ATOM 589  C CA  . THR A 1 80  ? 8.341   12.362  4.327   1.00 4.48  70  A 1 
ATOM 590  C C   . THR A 1 80  ? 8.658   12.256  2.821   1.00 6.79  70  A 1 
ATOM 591  O O   . THR A 1 80  ? 9.674   12.813  2.339   1.00 10.93 70  A 1 
ATOM 592  C CB  . THR A 1 80  ? 9.360   11.628  5.187   1.00 6.82  70  A 1 
ATOM 593  O OG1 . THR A 1 80  ? 9.408   10.234  4.865   1.00 10.09 70  A 1 
ATOM 594  C CG2 . THR A 1 80  ? 8.990   11.799  6.622   1.00 7.95  70  A 1 
ATOM 595  N N   . THR A 1 81  ? 7.769   11.582  2.104   1.00 5.34  71  A 1 
ATOM 596  C CA  . THR A 1 81  ? 7.912   11.474  0.668   1.00 3.16  71  A 1 
ATOM 597  C C   . THR A 1 81  ? 7.029   12.532  0.028   1.00 2.49  71  A 1 
ATOM 598  O O   . THR A 1 81  ? 5.866   12.646  0.369   1.00 3.45  71  A 1 
ATOM 599  C CB  . THR A 1 81  ? 7.451   10.037  0.186   1.00 2.00  71  A 1 
ATOM 600  O OG1 . THR A 1 81  ? 8.193   9.054   0.870   1.00 2.00  71  A 1 
ATOM 601  C CG2 . THR A 1 81  ? 7.680   9.801   -1.384  1.00 2.43  71  A 1 
ATOM 602  N N   . ARG A 1 82  ? 7.533   13.170  -1.048  1.00 2.39  72  A 1 
ATOM 603  C CA  . ARG A 1 82  ? 6.704   14.125  -1.831  1.00 2.41  72  A 1 
ATOM 604  C C   . ARG A 1 82  ? 5.594   13.391  -2.596  1.00 2.00  72  A 1 
ATOM 605  O O   . ARG A 1 82  ? 5.786   12.251  -3.076  1.00 2.84  72  A 1 
ATOM 606  C CB  . ARG A 1 82  ? 7.565   14.852  -2.857  1.00 2.81  72  A 1 
ATOM 607  C CG  . ARG A 1 82  ? 8.676   15.686  -2.209  1.00 6.18  72  A 1 
ATOM 608  C CD  . ARG A 1 82  ? 8.174   16.787  -1.279  1.00 11.67 72  A 1 
ATOM 609  N NE  . ARG A 1 82  ? 7.269   17.741  -1.933  1.00 11.98 72  A 1 
ATOM 610  C CZ  . ARG A 1 82  ? 7.625   18.686  -2.814  1.00 16.60 72  A 1 
ATOM 611  N NH1 . ARG A 1 82  ? 8.896   18.841  -3.203  1.00 16.66 72  A 1 
ATOM 612  N NH2 . ARG A 1 82  ? 6.683   19.484  -3.317  1.00 15.17 72  A 1 
ATOM 613  N N   . ILE A 1 83  ? 4.464   14.051  -2.688  1.00 2.00  73  A 1 
ATOM 614  C CA  . ILE A 1 83  ? 3.214   13.539  -3.309  1.00 2.00  73  A 1 
ATOM 615  C C   . ILE A 1 83  ? 2.411   14.687  -3.886  1.00 2.00  73  A 1 
ATOM 616  O O   . ILE A 1 83  ? 2.310   15.764  -3.266  1.00 3.17  73  A 1 
ATOM 617  C CB  . ILE A 1 83  ? 2.381   12.665  -2.281  1.00 2.00  73  A 1 
ATOM 618  C CG1 . ILE A 1 83  ? 1.262   11.940  -2.990  1.00 2.00  73  A 1 
ATOM 619  C CG2 . ILE A 1 83  ? 1.919   13.597  -1.117  1.00 2.00  73  A 1 
ATOM 620  C CD1 . ILE A 1 83  ? 0.559   10.838  -2.136  1.00 2.00  73  A 1 
ATOM 621  N N   . TYR A 1 84  ? 1.785   14.416  -5.033  1.00 2.00  74  A 1 
ATOM 622  C CA  . TYR A 1 84  ? 0.871   15.341  -5.660  1.00 2.00  74  A 1 
ATOM 623  C C   . TYR A 1 84  ? -0.566  15.040  -5.226  1.00 2.00  74  A 1 
ATOM 624  O O   . TYR A 1 84  ? -1.195  14.165  -5.744  1.00 2.09  74  A 1 
ATOM 625  C CB  . TYR A 1 84  ? 0.972   15.144  -7.166  1.00 2.00  74  A 1 
ATOM 626  C CG  . TYR A 1 84  ? 0.306   16.273  -8.007  1.00 2.00  74  A 1 
ATOM 627  C CD1 . TYR A 1 84  ? 0.962   17.504  -8.218  1.00 2.00  74  A 1 
ATOM 628  C CD2 . TYR A 1 84  ? -0.938  16.061  -8.632  1.00 2.00  74  A 1 
ATOM 629  C CE1 . TYR A 1 84  ? 0.404   18.471  -9.029  1.00 2.00  74  A 1 
ATOM 630  C CE2 . TYR A 1 84  ? -1.495  17.023  -9.474  1.00 2.00  74  A 1 
ATOM 631  C CZ  . TYR A 1 84  ? -0.838  18.261  -9.628  1.00 2.00  74  A 1 
ATOM 632  O OH  . TYR A 1 84  ? -1.385  19.234  -10.403 1.00 2.00  74  A 1 
ATOM 633  N N   . HIS A 1 85  ? -1.053  15.801  -4.225  1.00 2.00  75  A 1 
ATOM 634  C CA  . HIS A 1 85  ? -2.349  15.531  -3.622  1.00 2.00  75  A 1 
ATOM 635  C C   . HIS A 1 85  ? -2.854  16.845  -3.000  1.00 2.00  75  A 1 
ATOM 636  O O   . HIS A 1 85  ? -2.082  17.547  -2.355  1.00 2.00  75  A 1 
ATOM 637  C CB  . HIS A 1 85  ? -2.198  14.473  -2.498  1.00 2.00  75  A 1 
ATOM 638  C CG  . HIS A 1 85  ? -3.504  13.938  -1.978  1.00 2.00  75  A 1 
ATOM 639  N ND1 . HIS A 1 85  ? -4.298  14.631  -1.066  1.00 2.00  75  A 1 
ATOM 640  C CD2 . HIS A 1 85  ? -4.101  12.740  -2.171  1.00 3.22  75  A 1 
ATOM 641  C CE1 . HIS A 1 85  ? -5.376  13.916  -0.809  1.00 3.56  75  A 1 
ATOM 642  N NE2 . HIS A 1 85  ? -5.282  12.765  -1.470  1.00 2.00  75  A 1 
ATOM 643  N N   . PRO A 1 86  ? -4.173  17.129  -3.097  1.00 2.00  76  A 1 
ATOM 644  C CA  . PRO A 1 86  ? -4.697  18.418  -2.592  1.00 2.00  76  A 1 
ATOM 645  C C   . PRO A 1 86  ? -4.544  18.613  -1.089  1.00 2.00  76  A 1 
ATOM 646  O O   . PRO A 1 86  ? -4.537  19.753  -0.665  1.00 2.00  76  A 1 
ATOM 647  C CB  . PRO A 1 86  ? -6.213  18.345  -2.941  1.00 2.84  76  A 1 
ATOM 648  C CG  . PRO A 1 86  ? -6.308  17.327  -4.002  1.00 5.42  76  A 1 
ATOM 649  C CD  . PRO A 1 86  ? -5.194  16.362  -3.853  1.00 2.00  76  A 1 
ATOM 650  N N   . ASN A 1 87  ? -4.443  17.515  -0.350  1.00 2.00  77  A 1 
ATOM 651  C CA  . ASN A 1 87  ? -4.539  17.592  1.133   1.00 2.00  77  A 1 
ATOM 652  C C   . ASN A 1 87  ? -3.244  17.315  1.822   1.00 2.00  77  A 1 
ATOM 653  O O   . ASN A 1 87  ? -3.264  17.123  3.066   1.00 2.00  77  A 1 
ATOM 654  C CB  . ASN A 1 87  ? -5.616  16.595  1.648   1.00 2.00  77  A 1 
ATOM 655  C CG  . ASN A 1 87  ? -7.016  16.879  1.009   1.00 2.08  77  A 1 
ATOM 656  O OD1 . ASN A 1 87  ? -7.503  16.101  0.185   1.00 5.28  77  A 1 
ATOM 657  N ND2 . ASN A 1 87  ? -7.547  18.066  1.280   1.00 2.53  77  A 1 
ATOM 658  N N   . ILE A 1 88  ? -2.150  17.208  1.083   1.00 2.00  78  A 1 
ATOM 659  C CA  . ILE A 1 88  ? -0.818  16.915  1.674   1.00 2.00  78  A 1 
ATOM 660  C C   . ILE A 1 88  ? 0.202   17.856  1.087   1.00 2.00  78  A 1 
ATOM 661  O O   . ILE A 1 88  ? 0.313   17.981  -0.168  1.00 2.22  78  A 1 
ATOM 662  C CB  . ILE A 1 88  ? -0.373  15.417  1.346   1.00 2.00  78  A 1 
ATOM 663  C CG1 . ILE A 1 88  ? -1.414  14.429  1.770   1.00 2.09  78  A 1 
ATOM 664  C CG2 . ILE A 1 88  ? 0.984   15.149  1.954   1.00 2.00  78  A 1 
ATOM 665  C CD1 . ILE A 1 88  ? -1.256  13.006  1.175   1.00 3.11  78  A 1 
ATOM 666  N N   . ASN A 1 89  ? 0.913   18.617  1.948   1.00 2.00  79  A 1 
ATOM 667  C CA  . ASN A 1 89  ? 1.698   19.744  1.407   1.00 2.22  79  A 1 
ATOM 668  C C   . ASN A 1 89  ? 3.162   19.353  1.399   1.00 2.70  79  A 1 
ATOM 669  O O   . ASN A 1 89  ? 3.483   18.188  1.704   1.00 4.13  79  A 1 
ATOM 670  C CB  . ASN A 1 89  ? 1.437   21.061  2.170   1.00 2.00  79  A 1 
ATOM 671  C CG  . ASN A 1 89  ? 2.007   21.078  3.529   1.00 4.44  79  A 1 
ATOM 672  O OD1 . ASN A 1 89  ? 2.747   20.183  3.952   1.00 5.06  79  A 1 
ATOM 673  N ND2 . ASN A 1 89  ? 1.613   22.081  4.289   1.00 6.81  79  A 1 
ATOM 674  N N   . SER A 1 90  ? 4.006   20.271  0.936   1.00 2.96  80  A 1 
ATOM 675  C CA  . SER A 1 90  ? 5.406   19.909  0.720   1.00 4.32  80  A 1 
ATOM 676  C C   . SER A 1 90  ? 6.162   19.706  2.013   1.00 6.33  80  A 1 
ATOM 677  O O   . SER A 1 90  ? 7.268   19.152  1.922   1.00 9.79  80  A 1 
ATOM 678  C CB  . SER A 1 90  ? 6.072   21.016  -0.123  1.00 4.05  80  A 1 
ATOM 679  O OG  . SER A 1 90  ? 6.194   22.193  0.670   1.00 8.32  80  A 1 
ATOM 680  N N   . ASN A 1 91  ? 5.585   20.132  3.143   1.00 3.67  81  A 1 
ATOM 681  C CA  . ASN A 1 91  ? 6.093   19.861  4.471   1.00 6.18  81  A 1 
ATOM 682  C C   . ASN A 1 91  ? 5.653   18.463  4.916   1.00 6.01  81  A 1 
ATOM 683  O O   . ASN A 1 91  ? 6.052   18.040  6.035   1.00 8.95  81  A 1 
ATOM 684  C CB  . ASN A 1 91  ? 5.636   20.919  5.487   1.00 6.81  81  A 1 
ATOM 685  C CG  . ASN A 1 91  ? 6.207   22.261  5.166   1.00 13.50 81  A 1 
ATOM 686  O OD1 . ASN A 1 91  ? 5.495   23.257  5.147   1.00 21.80 81  A 1 
ATOM 687  N ND2 . ASN A 1 91  ? 7.494   22.281  4.802   1.00 17.20 81  A 1 
ATOM 688  N N   . GLY A 1 92  ? 4.887   17.740  4.089   1.00 5.29  82  A 1 
ATOM 689  C CA  . GLY A 1 92  ? 4.321   16.439  4.547   1.00 5.61  82  A 1 
ATOM 690  C C   . GLY A 1 92  ? 3.092   16.518  5.462   1.00 5.07  82  A 1 
ATOM 691  O O   . GLY A 1 92  ? 2.602   15.482  5.990   1.00 8.16  82  A 1 
ATOM 692  N N   . SER A 1 93  ? 2.568   17.718  5.712   1.00 3.83  83  A 1 
ATOM 693  C CA  . SER A 1 93  ? 1.398   17.888  6.555   1.00 3.33  83  A 1 
ATOM 694  C C   . SER A 1 93  ? 0.188   17.334  5.901   1.00 2.58  83  A 1 
ATOM 695  O O   . SER A 1 93  ? 0.028   17.514  4.661   1.00 3.24  83  A 1 
ATOM 696  C CB  . SER A 1 93  ? 1.141   19.383  6.862   1.00 4.60  83  A 1 
ATOM 697  O OG  . SER A 1 93  ? 2.275   19.942  7.530   1.00 10.70 83  A 1 
ATOM 698  N N   . ILE A 1 94  ? -0.660  16.685  6.688   1.00 4.36  84  A 1 
ATOM 699  C CA  . ILE A 1 94  ? -1.835  16.019  6.159   1.00 3.03  84  A 1 
ATOM 700  C C   . ILE A 1 94  ? -3.076  16.681  6.687   1.00 2.65  84  A 1 
ATOM 701  O O   . ILE A 1 94  ? -3.319  16.671  7.918   1.00 4.53  84  A 1 
ATOM 702  C CB  . ILE A 1 94  ? -1.879  14.523  6.570   1.00 3.57  84  A 1 
ATOM 703  C CG1 . ILE A 1 94  ? -0.595  13.742  6.149   1.00 3.28  84  A 1 
ATOM 704  C CG2 . ILE A 1 94  ? -3.170  13.887  5.966   1.00 5.01  84  A 1 
ATOM 705  C CD1 . ILE A 1 94  ? -0.473  12.361  6.730   1.00 3.32  84  A 1 
ATOM 706  N N   . CYS A 1 95  ? -3.918  17.174  5.782   1.00 2.00  85  A 1 
ATOM 707  C CA  . CYS A 1 95  ? -5.206  17.763  6.162   1.00 2.00  85  A 1 
ATOM 708  C C   . CYS A 1 95  ? -6.265  16.619  6.191   1.00 2.00  85  A 1 
ATOM 709  O O   . CYS A 1 95  ? -6.773  16.190  5.154   1.00 3.63  85  A 1 
ATOM 710  C CB  . CYS A 1 95  ? -5.612  18.917  5.228   1.00 2.00  85  A 1 
ATOM 711  S SG  . CYS A 1 95  ? -7.186  19.662  5.801   1.00 8.84  85  A 1 
ATOM 712  N N   . LEU A 1 96  ? -6.544  16.104  7.385   1.00 2.00  86  A 1 
ATOM 713  C CA  . LEU A 1 96  ? -7.464  15.002  7.613   1.00 2.75  86  A 1 
ATOM 714  C C   . LEU A 1 96  ? -8.167  15.265  8.934   1.00 2.34  86  A 1 
ATOM 715  O O   . LEU A 1 96  ? -7.494  15.432  9.968   1.00 2.00  86  A 1 
ATOM 716  C CB  . LEU A 1 96  ? -6.658  13.693  7.647   1.00 3.95  86  A 1 
ATOM 717  C CG  . LEU A 1 96  ? -7.419  12.398  7.905   1.00 6.54  86  A 1 
ATOM 718  C CD1 . LEU A 1 96  ? -8.456  12.230  6.792   1.00 8.61  86  A 1 
ATOM 719  C CD2 . LEU A 1 96  ? -6.439  11.214  7.952   1.00 9.91  86  A 1 
ATOM 720  N N   . ASP A 1 97  ? -9.499  15.304  8.906   1.00 2.93  87  A 1 
ATOM 721  C CA  . ASP A 1 97  ? -10.272 15.717  10.089  1.00 4.71  87  A 1 
ATOM 722  C C   . ASP A 1 97  ? -9.966  14.912  11.328  1.00 2.61  87  A 1 
ATOM 723  O O   . ASP A 1 97  ? -9.875  15.480  12.404  1.00 3.34  87  A 1 
ATOM 724  C CB  . ASP A 1 97  ? -11.804 15.748  9.808   1.00 7.15  87  A 1 
ATOM 725  C CG  . ASP A 1 97  ? -12.223 16.950  8.943   1.00 14.37 87  A 1 
ATOM 726  O OD1 . ASP A 1 97  ? -11.410 17.917  8.735   1.00 20.99 87  A 1 
ATOM 727  O OD2 . ASP A 1 97  ? -13.385 16.935  8.438   1.00 20.69 87  A 1 
ATOM 728  N N   . ILE A 1 98  ? -9.794  13.598  11.167  1.00 2.00  88  A 1 
ATOM 729  C CA  . ILE A 1 98  ? -9.545  12.804  12.358  1.00 2.00  88  A 1 
ATOM 730  C C   . ILE A 1 98  ? -8.194  13.078  13.002  1.00 2.00  88  A 1 
ATOM 731  O O   . ILE A 1 98  ? -7.978  12.673  14.165  1.00 2.97  88  A 1 
ATOM 732  C CB  . ILE A 1 98  ? -9.715  11.305  12.165  1.00 2.00  88  A 1 
ATOM 733  C CG1 . ILE A 1 98  ? -8.823  10.777  11.036  1.00 5.77  88  A 1 
ATOM 734  C CG2 . ILE A 1 98  ? -11.192 10.963  11.919  1.00 2.50  88  A 1 
ATOM 735  C CD1 . ILE A 1 98  ? -8.600  9.270   11.060  1.00 6.30  88  A 1 
ATOM 736  N N   . LEU A 1 99  ? -7.270  13.756  12.317  1.00 2.73  89  A 1 
ATOM 737  C CA  . LEU A 1 99  ? -5.994  14.095  12.937  1.00 2.00  89  A 1 
ATOM 738  C C   . LEU A 1 99  ? -6.089  15.471  13.609  1.00 4.92  89  A 1 
ATOM 739  O O   . LEU A 1 99  ? -5.108  15.948  14.184  1.00 5.04  89  A 1 
ATOM 740  C CB  . LEU A 1 99  ? -4.877  14.100  11.872  1.00 2.00  89  A 1 
ATOM 741  C CG  . LEU A 1 99  ? -4.541  12.710  11.364  1.00 2.72  89  A 1 
ATOM 742  C CD1 . LEU A 1 99  ? -3.550  12.900  10.215  1.00 7.15  89  A 1 
ATOM 743  C CD2 . LEU A 1 99  ? -4.053  11.715  12.401  1.00 9.02  89  A 1 
ATOM 744  N N   . ARG A 1 100 ? -7.273  16.086  13.535  1.00 4.87  90  A 1 
ATOM 745  C CA  . ARG A 1 100 ? -7.493  17.414  14.062  1.00 7.20  90  A 1 
ATOM 746  C C   . ARG A 1 100 ? -8.812  17.367  14.853  1.00 5.99  90  A 1 
ATOM 747  O O   . ARG A 1 100 ? -8.968  16.614  15.859  1.00 6.04  90  A 1 
ATOM 748  C CB  . ARG A 1 100 ? -7.597  18.417  12.892  1.00 7.90  90  A 1 
ATOM 749  C CG  . ARG A 1 100 ? -6.503  18.466  11.791  1.00 11.87 90  A 1 
ATOM 750  C CD  . ARG A 1 100 ? -6.933  19.375  10.595  1.00 19.92 90  A 1 
ATOM 751  N NE  . ARG A 1 100 ? -5.895  19.542  9.565   1.00 21.89 90  A 1 
ATOM 752  C CZ  . ARG A 1 100 ? -5.206  20.676  9.397   1.00 24.64 90  A 1 
ATOM 753  N NH1 . ARG A 1 100 ? -5.449  21.708  10.202  1.00 25.19 90  A 1 
ATOM 754  N NH2 . ARG A 1 100 ? -4.271  20.790  8.453   1.00 23.18 90  A 1 
ATOM 755  N N   . SER A 1 101 ? -9.811  18.112  14.404  1.00 6.30  91  A 1 
ATOM 756  C CA  . SER A 1 101 ? -10.984 18.303  15.300  1.00 7.37  91  A 1 
ATOM 757  C C   . SER A 1 101 ? -11.794 17.042  15.520  1.00 6.25  91  A 1 
ATOM 758  O O   . SER A 1 101 ? -12.512 16.936  16.516  1.00 8.73  91  A 1 
ATOM 759  C CB  . SER A 1 101 ? -11.906 19.402  14.777  1.00 7.91  91  A 1 
ATOM 760  O OG  . SER A 1 101 ? -12.228 19.115  13.426  1.00 12.44 91  A 1 
ATOM 761  N N   . GLN A 1 102 ? -11.653 16.067  14.653  1.00 4.10  92  A 1 
ATOM 762  C CA  . GLN A 1 102 ? -12.515 14.903  14.700  0.61 4.81  92  A 1 
ATOM 763  C C   . GLN A 1 102 ? -11.847 13.659  15.294  1.00 2.58  92  A 1 
ATOM 764  O O   . GLN A 1 102 ? -12.371 12.548  15.202  1.00 2.86  92  A 1 
ATOM 765  C CB  . GLN A 1 102 ? -13.179 14.660  13.326  0.61 4.40  92  A 1 
ATOM 766  C CG  . GLN A 1 102 ? -13.953 15.871  12.802  0.61 7.68  92  A 1 
ATOM 767  C CD  . GLN A 1 102 ? -15.007 16.364  13.774  0.61 7.41  92  A 1 
ATOM 768  O OE1 . GLN A 1 102 ? -15.093 17.556  14.070  0.61 11.08 92  A 1 
ATOM 769  N NE2 . GLN A 1 102 ? -15.838 15.446  14.259  0.61 8.72  92  A 1 
ATOM 770  N N   . TRP A 1 103 ? -10.677 13.847  15.905  1.00 2.00  93  A 1 
ATOM 771  C CA  . TRP A 1 103 ? -10.044 12.755  16.660  1.00 2.00  93  A 1 
ATOM 772  C C   . TRP A 1 103 ? -10.994 12.340  17.823  1.00 2.00  93  A 1 
ATOM 773  O O   . TRP A 1 103 ? -11.636 13.200  18.467  1.00 2.65  93  A 1 
ATOM 774  C CB  . TRP A 1 103 ? -8.699  13.232  17.237  1.00 2.00  93  A 1 
ATOM 775  C CG  . TRP A 1 103 ? -8.136  12.123  18.134  1.00 2.00  93  A 1 
ATOM 776  C CD1 . TRP A 1 103 ? -8.173  12.069  19.524  1.00 2.57  93  A 1 
ATOM 777  C CD2 . TRP A 1 103 ? -7.570  10.886  17.696  1.00 2.00  93  A 1 
ATOM 778  N NE1 . TRP A 1 103 ? -7.621  10.875  19.949  1.00 2.00  93  A 1 
ATOM 779  C CE2 . TRP A 1 103 ? -7.253  10.132  18.867  1.00 2.00  93  A 1 
ATOM 780  C CE3 . TRP A 1 103 ? -7.242  10.317  16.433  1.00 2.00  93  A 1 
ATOM 781  C CZ2 . TRP A 1 103 ? -6.640  8.882   18.800  1.00 2.17  93  A 1 
ATOM 782  C CZ3 . TRP A 1 103 ? -6.650  9.033   16.389  1.00 2.18  93  A 1 
ATOM 783  C CH2 . TRP A 1 103 ? -6.345  8.357   17.571  1.00 2.17  93  A 1 
ATOM 784  N N   . SER A 1 104 ? -11.002 11.030  18.084  1.00 2.00  94  A 1 
ATOM 785  C CA  . SER A 1 104 ? -11.779 10.429  19.176  1.00 3.65  94  A 1 
ATOM 786  C C   . SER A 1 104 ? -10.815 9.431   19.803  1.00 2.00  94  A 1 
ATOM 787  O O   . SER A 1 104 ? -10.089 8.753   19.063  1.00 2.00  94  A 1 
ATOM 788  C CB  . SER A 1 104 ? -12.956 9.662   18.493  1.00 2.46  94  A 1 
ATOM 789  O OG  . SER A 1 104 ? -13.540 8.863   19.459  1.00 11.46 94  A 1 
ATOM 790  N N   . PRO A 1 105 ? -10.916 9.177   21.125  1.00 2.00  95  A 1 
ATOM 791  C CA  . PRO A 1 105 ? -10.088 8.097   21.703  1.00 2.00  95  A 1 
ATOM 792  C C   . PRO A 1 105 ? -10.513 6.709   21.281  1.00 2.00  95  A 1 
ATOM 793  O O   . PRO A 1 105 ? -9.842  5.713   21.625  1.00 2.77  95  A 1 
ATOM 794  C CB  . PRO A 1 105 ? -10.276 8.244   23.220  1.00 2.00  95  A 1 
ATOM 795  C CG  . PRO A 1 105 ? -11.259 9.249   23.413  1.00 2.29  95  A 1 
ATOM 796  C CD  . PRO A 1 105 ? -11.562 10.037  22.135  1.00 2.00  95  A 1 
ATOM 797  N N   . ALA A 1 106 ? -11.657 6.627   20.592  1.00 2.00  96  A 1 
ATOM 798  C CA  . ALA A 1 106 ? -12.074 5.358   20.051  1.00 2.00  96  A 1 
ATOM 799  C C   . ALA A 1 106 ? -11.254 4.976   18.826  1.00 2.00  96  A 1 
ATOM 800  O O   . ALA A 1 106 ? -11.342 3.824   18.360  1.00 2.47  96  A 1 
ATOM 801  C CB  . ALA A 1 106 ? -13.579 5.461   19.641  1.00 2.06  96  A 1 
ATOM 802  N N   . LEU A 1 107 ? -10.555 5.944   18.225  1.00 2.00  97  A 1 
ATOM 803  C CA  . LEU A 1 107 ? -9.783  5.680   17.006  1.00 2.00  97  A 1 
ATOM 804  C C   . LEU A 1 107 ? -8.483  4.978   17.334  1.00 2.00  97  A 1 
ATOM 805  O O   . LEU A 1 107 ? -8.083  4.871   18.492  1.00 3.26  97  A 1 
ATOM 806  C CB  . LEU A 1 107 ? -9.555  6.959   16.194  1.00 2.00  97  A 1 
ATOM 807  C CG  . LEU A 1 107 ? -10.837 7.605   15.728  1.00 3.17  97  A 1 
ATOM 808  C CD1 . LEU A 1 107 ? -10.438 8.894   15.013  1.00 6.18  97  A 1 
ATOM 809  C CD2 . LEU A 1 107 ? -11.573 6.610   14.774  1.00 8.21  97  A 1 
ATOM 810  N N   . THR A 1 108 ? -7.846  4.410   16.314  1.00 2.00  98  A 1 
ATOM 811  C CA  . THR A 1 108 ? -6.551  3.742   16.522  1.00 2.00  98  A 1 
ATOM 812  C C   . THR A 1 108 ? -5.625  4.073   15.358  1.00 2.00  98  A 1 
ATOM 813  O O   . THR A 1 108 ? -6.050  4.630   14.333  1.00 2.00  98  A 1 
ATOM 814  C CB  . THR A 1 108 ? -6.701  2.203   16.457  1.00 2.00  98  A 1 
ATOM 815  O OG1 . THR A 1 108 ? -7.117  1.780   15.133  1.00 2.00  98  A 1 
ATOM 816  C CG2 . THR A 1 108 ? -7.751  1.706   17.462  1.00 2.00  98  A 1 
ATOM 817  N N   . ILE A 1 109 ? -4.350  3.710   15.493  1.00 2.00  99  A 1 
ATOM 818  C CA  . ILE A 1 109 ? -3.419  4.003   14.393  1.00 2.00  99  A 1 
ATOM 819  C C   . ILE A 1 109 ? -3.817  3.233   13.135  1.00 2.00  99  A 1 
ATOM 820  O O   . ILE A 1 109 ? -3.597  3.722   12.016  1.00 2.00  99  A 1 
ATOM 821  C CB  . ILE A 1 109 ? -1.939  3.799   14.845  1.00 2.00  99  A 1 
ATOM 822  C CG1 . ILE A 1 109 ? -0.950  4.418   13.834  1.00 2.00  99  A 1 
ATOM 823  C CG2 . ILE A 1 109 ? -1.655  2.361   14.978  1.00 2.64  99  A 1 
ATOM 824  C CD1 . ILE A 1 109 ? -1.106  5.904   13.781  1.00 4.27  99  A 1 
ATOM 825  N N   . SER A 1 110 ? -4.384  2.052   13.254  1.00 2.00  100 A 1 
ATOM 826  C CA  . SER A 1 110 ? -4.848  1.347   12.023  1.00 2.00  100 A 1 
ATOM 827  C C   . SER A 1 110 ? -5.936  2.119   11.375  1.00 2.00  100 A 1 
ATOM 828  O O   . SER A 1 110 ? -5.927  2.226   10.144  1.00 2.00  100 A 1 
ATOM 829  C CB  . SER A 1 110 ? -5.372  -0.031  12.330  1.00 2.00  100 A 1 
ATOM 830  O OG  . SER A 1 110 ? -4.347  -0.920  12.726  1.00 2.24  100 A 1 
ATOM 831  N N   . LYS A 1 111 ? -6.864  2.693   12.159  1.00 2.00  101 A 1 
ATOM 832  C CA  . LYS A 1 111 ? -7.935  3.527   11.562  1.00 2.08  101 A 1 
ATOM 833  C C   . LYS A 1 111 ? -7.339  4.754   10.876  1.00 2.00  101 A 1 
ATOM 834  O O   . LYS A 1 111 ? -7.809  5.191   9.822   1.00 2.00  101 A 1 
ATOM 835  C CB  . LYS A 1 111 ? -8.989  3.955   12.597  1.00 3.76  101 A 1 
ATOM 836  C CG  . LYS A 1 111 ? -9.751  2.798   13.205  1.00 6.82  101 A 1 
ATOM 837  C CD  . LYS A 1 111 ? -10.760 2.208   12.251  1.00 15.01 101 A 1 
ATOM 838  C CE  . LYS A 1 111 ? -11.879 1.387   12.968  1.00 19.89 101 A 1 
ATOM 839  N NZ  . LYS A 1 111 ? -12.757 0.938   11.870  1.00 24.65 101 A 1 
ATOM 840  N N   . VAL A 1 112 ? -6.311  5.324   11.501  1.00 2.00  102 A 1 
ATOM 841  C CA  . VAL A 1 112 ? -5.666  6.498   10.912  1.00 2.00  102 A 1 
ATOM 842  C C   . VAL A 1 112 ? -5.033  6.133   9.577   1.00 2.00  102 A 1 
ATOM 843  O O   . VAL A 1 112 ? -5.206  6.821   8.577   1.00 2.00  102 A 1 
ATOM 844  C CB  . VAL A 1 112 ? -4.599  7.026   11.863  1.00 2.00  102 A 1 
ATOM 845  C CG1 . VAL A 1 112 ? -3.716  8.097   11.163  1.00 2.00  102 A 1 
ATOM 846  C CG2 . VAL A 1 112 ? -5.315  7.698   13.043  1.00 2.32  102 A 1 
ATOM 847  N N   . LEU A 1 113 ? -4.288  5.015   9.538   1.00 2.00  103 A 1 
ATOM 848  C CA  . LEU A 1 113 ? -3.656  4.585   8.280   1.00 2.00  103 A 1 
ATOM 849  C C   . LEU A 1 113 ? -4.695  4.257   7.207   1.00 2.37  103 A 1 
ATOM 850  O O   . LEU A 1 113 ? -4.544  4.669   6.069   1.00 2.49  103 A 1 
ATOM 851  C CB  . LEU A 1 113 ? -2.741  3.386   8.564   1.00 2.00  103 A 1 
ATOM 852  C CG  . LEU A 1 113 ? -1.492  3.732   9.383   1.00 2.00  103 A 1 
ATOM 853  C CD1 . LEU A 1 113 ? -0.773  2.478   9.832   1.00 4.44  103 A 1 
ATOM 854  C CD2 . LEU A 1 113 ? -0.590  4.652   8.527   1.00 5.45  103 A 1 
ATOM 855  N N   . LEU A 1 114 ? -5.759  3.560   7.538   1.00 2.00  104 A 1 
ATOM 856  C CA  . LEU A 1 114 ? -6.808  3.294   6.577   1.00 2.00  104 A 1 
ATOM 857  C C   . LEU A 1 114 ? -7.362  4.626   6.058   1.00 2.00  104 A 1 
ATOM 858  O O   . LEU A 1 114 ? -7.637  4.731   4.841   1.00 2.00  104 A 1 
ATOM 859  C CB  . LEU A 1 114 ? -7.954  2.466   7.213   1.00 2.00  104 A 1 
ATOM 860  C CG  . LEU A 1 114 ? -7.578  1.033   7.417   1.00 3.72  104 A 1 
ATOM 861  C CD1 . LEU A 1 114 ? -8.595  0.408   8.376   1.00 5.59  104 A 1 
ATOM 862  C CD2 . LEU A 1 114 ? -7.584  0.348   6.078   1.00 4.51  104 A 1 
ATOM 863  N N   . SER A 1 115 ? -7.594  5.595   6.961   1.00 2.00  105 A 1 
ATOM 864  C CA  . SER A 1 115 ? -8.164  6.892   6.511   0.63 2.00  105 A 1 
ATOM 865  C C   . SER A 1 115 ? -7.211  7.645   5.587   1.00 2.00  105 A 1 
ATOM 866  O O   . SER A 1 115 ? -7.675  8.290   4.649   1.00 2.69  105 A 1 
ATOM 867  C CB  . SER A 1 115 ? -8.580  7.793   7.678   0.63 2.00  105 A 1 
ATOM 868  O OG  . SER A 1 115 ? -9.494  7.176   8.600   0.63 3.17  105 A 1 
ATOM 869  N N   . ILE A 1 116 ? -5.915  7.578   5.844   1.00 2.00  106 A 1 
ATOM 870  C CA  . ILE A 1 116 ? -4.942  8.187   4.895   1.00 2.18  106 A 1 
ATOM 871  C C   . ILE A 1 116 ? -5.035  7.525   3.554   1.00 2.00  106 A 1 
ATOM 872  O O   . ILE A 1 116 ? -5.037  8.215   2.503   1.00 3.20  106 A 1 
ATOM 873  C CB  . ILE A 1 116 ? -3.523  8.163   5.462   1.00 2.00  106 A 1 
ATOM 874  C CG1 . ILE A 1 116 ? -3.553  9.030   6.736   1.00 2.00  106 A 1 
ATOM 875  C CG2 . ILE A 1 116 ? -2.515  8.599   4.374   1.00 3.88  106 A 1 
ATOM 876  C CD1 . ILE A 1 116 ? -2.285  8.883   7.646   1.00 2.00  106 A 1 
ATOM 877  N N   . CYS A 1 117 ? -5.084  6.189   3.536   1.00 2.56  107 A 1 
ATOM 878  C CA  . CYS A 1 117 ? -5.266  5.509   2.256   1.00 2.00  107 A 1 
ATOM 879  C C   . CYS A 1 117 ? -6.547  5.924   1.548   1.00 2.00  107 A 1 
ATOM 880  O O   . CYS A 1 117 ? -6.509  6.159   0.344   1.00 2.00  107 A 1 
ATOM 881  C CB  . CYS A 1 117 ? -5.239  3.989   2.347   1.00 3.17  107 A 1 
ATOM 882  S SG  . CYS A 1 117 ? -3.582  3.429   2.859   1.00 4.43  107 A 1 
ATOM 883  N N   . SER A 1 118 ? -7.638  6.081   2.288   0.71 2.00  108 A 1 
ATOM 884  C CA  . SER A 1 118 ? -8.921  6.510   1.722   0.71 3.58  108 A 1 
ATOM 885  C C   . SER A 1 118 ? -8.731  7.917   1.126   0.71 2.05  108 A 1 
ATOM 886  O O   . SER A 1 118 ? -9.250  8.216   0.052   0.71 3.73  108 A 1 
ATOM 887  C CB  . SER A 1 118 ? -9.972  6.523   2.811   0.71 4.58  108 A 1 
ATOM 888  O OG  . SER A 1 118 ? -10.394 5.186   3.100   0.71 6.11  108 A 1 
ATOM 889  N N   . LEU A 1 119 ? -7.992  8.775   1.838   1.00 2.09  109 A 1 
ATOM 890  C CA  . LEU A 1 119 ? -7.749  10.146  1.359   1.00 2.20  109 A 1 
ATOM 891  C C   . LEU A 1 119 ? -6.984  10.132  0.052   1.00 2.00  109 A 1 
ATOM 892  O O   . LEU A 1 119 ? -7.297  10.916  -0.849  1.00 2.00  109 A 1 
ATOM 893  C CB  . LEU A 1 119 ? -7.048  10.948  2.483   1.00 3.43  109 A 1 
ATOM 894  C CG  . LEU A 1 119 ? -6.788  12.438  2.239   1.00 2.74  109 A 1 
ATOM 895  C CD1 . LEU A 1 119 ? -8.028  13.306  2.179   1.00 3.93  109 A 1 
ATOM 896  C CD2 . LEU A 1 119 ? -5.796  12.907  3.301   1.00 4.76  109 A 1 
ATOM 897  N N   . LEU A 1 120 ? -6.015  9.245   -0.070  1.00 2.00  110 A 1 
ATOM 898  C CA  . LEU A 1 120 ? -5.234  9.109   -1.325  1.00 2.00  110 A 1 
ATOM 899  C C   . LEU A 1 120 ? -6.131  8.779   -2.502  1.00 2.75  110 A 1 
ATOM 900  O O   . LEU A 1 120 ? -5.942  9.283   -3.626  1.00 2.00  110 A 1 
ATOM 901  C CB  . LEU A 1 120 ? -4.123  8.072   -1.187  1.00 2.00  110 A 1 
ATOM 902  C CG  . LEU A 1 120 ? -3.031  8.422   -0.166  1.00 4.31  110 A 1 
ATOM 903  C CD1 . LEU A 1 120 ? -1.922  7.398   -0.368  1.00 5.57  110 A 1 
ATOM 904  C CD2 . LEU A 1 120 ? -2.491  9.856   -0.346  1.00 4.56  110 A 1 
ATOM 905  N N   . CYS A 1 121 ? -7.102  7.908   -2.253  1.00 3.21  111 A 1 
ATOM 906  C CA  . CYS A 1 121 ? -8.071  7.555   -3.292  1.00 3.31  111 A 1 
ATOM 907  C C   . CYS A 1 121 ? -9.128  8.586   -3.577  1.00 4.57  111 A 1 
ATOM 908  O O   . CYS A 1 121 ? -9.518  8.709   -4.731  1.00 5.02  111 A 1 
ATOM 909  C CB  . CYS A 1 121 ? -8.782  6.243   -2.968  1.00 4.65  111 A 1 
ATOM 910  S SG  . CYS A 1 121 ? -7.673  4.913   -2.810  1.00 6.57  111 A 1 
ATOM 911  N N   . ASP A 1 122 ? -9.588  9.264   -2.521  1.00 4.90  112 A 1 
ATOM 912  C CA  . ASP A 1 122 ? -10.721 10.264  -2.525  0.58 6.18  112 A 1 
ATOM 913  C C   . ASP A 1 122 ? -10.267 11.548  -1.814  1.00 5.24  112 A 1 
ATOM 914  O O   . ASP A 1 122 ? -10.615 11.790  -0.646  1.00 6.01  112 A 1 
ATOM 915  C CB  . ASP A 1 122 ? -11.982 9.881   -1.682  0.58 6.38  112 A 1 
ATOM 916  C CG  . ASP A 1 122 ? -12.664 8.580   -2.053  0.58 8.21  112 A 1 
ATOM 917  O OD1 . ASP A 1 122 ? -12.334 7.900   -3.026  0.58 7.44  112 A 1 
ATOM 918  O OD2 . ASP A 1 122 ? -13.596 8.231   -1.276  0.58 6.42  112 A 1 
ATOM 919  N N   . PRO A 1 123 ? -9.527  12.403  -2.514  1.00 4.98  113 A 1 
ATOM 920  C CA  . PRO A 1 123 ? -9.157  13.702  -1.966  1.00 6.05  113 A 1 
ATOM 921  C C   . PRO A 1 123 ? -10.377 14.563  -1.550  1.00 6.83  113 A 1 
ATOM 922  O O   . PRO A 1 123 ? -11.498 14.361  -2.066  1.00 6.39  113 A 1 
ATOM 923  C CB  . PRO A 1 123 ? -8.425  14.375  -3.146  1.00 5.32  113 A 1 
ATOM 924  C CG  . PRO A 1 123 ? -7.885  13.246  -3.897  1.00 3.86  113 A 1 
ATOM 925  C CD  . PRO A 1 123 ? -8.939  12.196  -3.849  1.00 5.11  113 A 1 
ATOM 926  N N   . ASN A 1 124 ? -10.128 15.524  -0.666  1.00 7.16  114 A 1 
ATOM 927  C CA  . ASN A 1 124 ? -11.071 16.539  -0.238  1.00 7.00  114 A 1 
ATOM 928  C C   . ASN A 1 124 ? -10.632 17.906  -0.798  1.00 6.90  114 A 1 
ATOM 929  O O   . ASN A 1 124 ? -10.085 18.741  -0.074  1.00 8.15  114 A 1 
ATOM 930  C CB  . ASN A 1 124 ? -11.159 16.532  1.301   1.00 8.13  114 A 1 
ATOM 931  C CG  . ASN A 1 124 ? -11.673 15.205  1.831   1.00 12.20 114 A 1 
ATOM 932  O OD1 . ASN A 1 124 ? -11.121 14.564  2.799   1.00 13.57 114 A 1 
ATOM 933  N ND2 . ASN A 1 124 ? -12.778 14.771  1.226   1.00 13.79 114 A 1 
ATOM 934  N N   . PRO A 1 125 ? -10.871 18.162  -2.098  1.00 7.89  115 A 1 
ATOM 935  C CA  . PRO A 1 125 ? -10.312 19.402  -2.662  1.00 8.04  115 A 1 
ATOM 936  C C   . PRO A 1 125 ? -10.912 20.727  -2.104  1.00 7.91  115 A 1 
ATOM 937  O O   . PRO A 1 125 ? -10.332 21.826  -2.307  1.00 9.03  115 A 1 
ATOM 938  C CB  . PRO A 1 125 ? -10.614 19.255  -4.140  1.00 6.27  115 A 1 
ATOM 939  C CG  . PRO A 1 125 ? -11.942 18.456  -4.146  1.00 8.13  115 A 1 
ATOM 940  C CD  . PRO A 1 125 ? -11.725 17.437  -3.051  1.00 7.77  115 A 1 
ATOM 941  N N   . ASP A 1 126 ? -12.033 20.637  -1.395  1.00 9.60  116 A 1 
ATOM 942  C CA  . ASP A 1 126 ? -12.619 21.841  -0.818  1.00 12.05 116 A 1 
ATOM 943  C C   . ASP A 1 126 ? -11.968 22.245  0.507   1.00 12.03 116 A 1 
ATOM 944  O O   . ASP A 1 126 ? -12.286 23.313  1.036   1.00 14.42 116 A 1 
ATOM 945  C CB  . ASP A 1 126 ? -14.152 21.723  -0.694  1.00 13.26 116 A 1 
ATOM 946  C CG  . ASP A 1 126 ? -14.846 21.543  -2.046  1.00 15.67 116 A 1 
ATOM 947  O OD1 . ASP A 1 126 ? -14.375 22.061  -3.098  1.00 17.57 116 A 1 
ATOM 948  O OD2 . ASP A 1 126 ? -15.889 20.865  -2.058  1.00 22.72 116 A 1 
ATOM 949  N N   . ASP A 1 127 ? -11.069 21.413  1.040   1.00 12.85 117 A 1 
ATOM 950  C CA  . ASP A 1 127 ? -10.297 21.783  2.234   1.00 11.69 117 A 1 
ATOM 951  C C   . ASP A 1 127 ? -8.799  21.565  1.926   1.00 11.17 117 A 1 
ATOM 952  O O   . ASP A 1 127 ? -8.156  20.669  2.529   1.00 11.34 117 A 1 
ATOM 953  C CB  . ASP A 1 127 ? -10.786 21.051  3.515   1.00 13.06 117 A 1 
ATOM 954  C CG  . ASP A 1 127 ? -10.213 21.667  4.814   1.00 14.31 117 A 1 
ATOM 955  O OD1 . ASP A 1 127 ? -9.520  22.730  4.747   1.00 14.52 117 A 1 
ATOM 956  O OD2 . ASP A 1 127 ? -10.448 21.099  5.932   1.00 17.39 117 A 1 
ATOM 957  N N   . PRO A 1 128 ? -8.229  22.394  1.011   1.00 8.54  118 A 1 
ATOM 958  C CA  . PRO A 1 128 ? -6.864  22.069  0.558   1.00 7.17  118 A 1 
ATOM 959  C C   . PRO A 1 128 ? -5.741  22.602  1.396   1.00 5.96  118 A 1 
ATOM 960  O O   . PRO A 1 128 ? -5.868  23.662  2.083   1.00 7.24  118 A 1 
ATOM 961  C CB  . PRO A 1 128 ? -6.778  22.780  -0.800  1.00 6.35  118 A 1 
ATOM 962  C CG  . PRO A 1 128 ? -7.791  23.772  -0.851  1.00 9.34  118 A 1 
ATOM 963  C CD  . PRO A 1 128 ? -8.751  23.593  0.314   1.00 8.29  118 A 1 
ATOM 964  N N   . LEU A 1 129 ? -4.630  21.906  1.318   1.00 5.08  119 A 1 
ATOM 965  C CA  . LEU A 1 129 ? -3.392  22.445  1.768   1.00 5.10  119 A 1 
ATOM 966  C C   . LEU A 1 129 ? -2.637  22.906  0.522   1.00 3.29  119 A 1 
ATOM 967  O O   . LEU A 1 129 ? -1.740  23.720  0.708   1.00 4.83  119 A 1 
ATOM 968  C CB  . LEU A 1 129 ? -2.521  21.436  2.523   1.00 4.59  119 A 1 
ATOM 969  C CG  . LEU A 1 129 ? -3.064  20.950  3.805   1.00 3.85  119 A 1 
ATOM 970  C CD1 . LEU A 1 129 ? -2.067  20.098  4.495   1.00 3.70  119 A 1 
ATOM 971  C CD2 . LEU A 1 129 ? -3.498  22.208  4.612   1.00 2.00  119 A 1 
ATOM 972  N N   . VAL A 1 130 ? -2.934  22.339  -0.679  1.00 3.62  120 A 1 
ATOM 973  C CA  . VAL A 1 130 ? -2.205  22.739  -1.894  1.00 2.00  120 A 1 
ATOM 974  C C   . VAL A 1 130 ? -3.207  23.224  -2.937  1.00 2.00  120 A 1 
ATOM 975  O O   . VAL A 1 130 ? -3.826  22.421  -3.640  1.00 2.00  120 A 1 
ATOM 976  C CB  . VAL A 1 130 ? -1.308  21.565  -2.504  1.00 2.00  120 A 1 
ATOM 977  C CG1 . VAL A 1 130 ? -0.333  22.175  -3.522  1.00 3.45  120 A 1 
ATOM 978  C CG2 . VAL A 1 130 ? -0.548  20.882  -1.329  1.00 3.17  120 A 1 
ATOM 979  N N   . PRO A 1 131 ? -3.447  24.525  -2.951  1.00 2.00  121 A 1 
ATOM 980  C CA  . PRO A 1 131 ? -4.606  24.992  -3.701  1.00 2.00  121 A 1 
ATOM 981  C C   . PRO A 1 131 ? -4.516  24.704  -5.196  1.00 2.00  121 A 1 
ATOM 982  O O   . PRO A 1 131 ? -5.586  24.458  -5.814  1.00 2.00  121 A 1 
ATOM 983  C CB  . PRO A 1 131 ? -4.622  26.516  -3.495  1.00 2.00  121 A 1 
ATOM 984  C CG  . PRO A 1 131 ? -3.496  26.860  -2.702  1.00 5.13  121 A 1 
ATOM 985  C CD  . PRO A 1 131 ? -2.699  25.590  -2.283  1.00 2.00  121 A 1 
ATOM 986  N N   . GLU A 1 132 ? -3.324  24.751  -5.808  1.00 2.00  122 A 1 
ATOM 987  C CA  . GLU A 1 132 ? -3.300  24.440  -7.276  1.00 2.00  122 A 1 
ATOM 988  C C   . GLU A 1 132 ? -3.734  23.016  -7.572  1.00 2.57  122 A 1 
ATOM 989  O O   . GLU A 1 132 ? -4.371  22.741  -8.561  1.00 2.00  122 A 1 
ATOM 990  C CB  . GLU A 1 132 ? -1.913  24.695  -7.868  1.00 2.00  122 A 1 
ATOM 991  C CG  . GLU A 1 132 ? -1.815  24.363  -9.333  1.00 2.00  122 A 1 
ATOM 992  C CD  . GLU A 1 132 ? -2.803  25.127  -10.188 1.00 2.81  122 A 1 
ATOM 993  O OE1 . GLU A 1 132 ? -3.305  26.207  -9.802  1.00 2.00  122 A 1 
ATOM 994  O OE2 . GLU A 1 132 ? -2.980  24.736  -11.389 1.00 2.00  122 A 1 
ATOM 995  N N   . ILE A 1 133 ? -3.307  22.094  -6.719  1.00 2.00  123 A 1 
ATOM 996  C CA  . ILE A 1 133 ? -3.566  20.672  -6.934  1.00 2.00  123 A 1 
ATOM 997  C C   . ILE A 1 133 ? -5.069  20.430  -6.722  1.00 2.00  123 A 1 
ATOM 998  O O   . ILE A 1 133 ? -5.683  19.700  -7.557  1.00 3.24  123 A 1 
ATOM 999  C CB  . ILE A 1 133 ? -2.759  19.854  -5.990  1.00 2.00  123 A 1 
ATOM 1000 C CG1 . ILE A 1 133 ? -1.280  20.155  -6.209  1.00 2.00  123 A 1 
ATOM 1001 C CG2 . ILE A 1 133 ? -3.128  18.327  -6.236  1.00 2.08  123 A 1 
ATOM 1002 C CD1 . ILE A 1 133 ? -0.311  19.267  -5.463  1.00 2.00  123 A 1 
ATOM 1003 N N   . ALA A 1 134 ? -5.655  21.139  -5.718  1.00 2.00  124 A 1 
ATOM 1004 C CA  . ALA A 1 134 ? -7.133  21.095  -5.601  1.00 2.00  124 A 1 
ATOM 1005 C C   . ALA A 1 134 ? -7.856  21.580  -6.839  1.00 2.59  124 A 1 
ATOM 1006 O O   . ALA A 1 134 ? -8.852  20.992  -7.252  1.00 2.00  124 A 1 
ATOM 1007 C CB  . ALA A 1 134 ? -7.624  21.844  -4.323  1.00 2.00  124 A 1 
ATOM 1008 N N   . ARG A 1 135 ? -7.356  22.685  -7.416  1.00 2.00  125 A 1 
ATOM 1009 C CA  . ARG A 1 135 ? -7.959  23.249  -8.624  1.00 2.00  125 A 1 
ATOM 1010 C C   . ARG A 1 135 ? -7.939  22.261  -9.791  1.00 2.00  125 A 1 
ATOM 1011 O O   . ARG A 1 135 ? -8.969  22.093  -10.497 1.00 2.00  125 A 1 
ATOM 1012 C CB  . ARG A 1 135 ? -7.247  24.542  -9.034  1.00 2.00  125 A 1 
ATOM 1013 C CG  . ARG A 1 135 ? -7.885  25.244  -10.237 1.00 2.00  125 A 1 
ATOM 1014 C CD  . ARG A 1 135 ? -7.239  26.610  -10.546 1.00 2.13  125 A 1 
ATOM 1015 N NE  . ARG A 1 135 ? -7.832  27.002  -11.852 1.00 5.16  125 A 1 
ATOM 1016 C CZ  . ARG A 1 135 ? -8.532  28.114  -12.091 1.00 9.12  125 A 1 
ATOM 1017 N NH1 . ARG A 1 135 ? -8.666  29.063  -11.131 1.00 7.71  125 A 1 
ATOM 1018 N NH2 . ARG A 1 135 ? -9.062  28.294  -13.285 1.00 9.15  125 A 1 
ATOM 1019 N N   . ILE A 1 136 ? -6.782  21.621  -10.001 1.00 2.00  126 A 1 
ATOM 1020 C CA  . ILE A 1 136 ? -6.625  20.676  -11.110 1.00 2.00  126 A 1 
ATOM 1021 C C   . ILE A 1 136 ? -7.530  19.476  -10.818 1.00 2.00  126 A 1 
ATOM 1022 O O   . ILE A 1 136 ? -8.251  18.988  -11.700 1.00 2.00  126 A 1 
ATOM 1023 C CB  . ILE A 1 136 ? -5.160  20.266  -11.246 1.00 2.00  126 A 1 
ATOM 1024 C CG1 . ILE A 1 136 ? -4.326  21.491  -11.607 1.00 2.74  126 A 1 
ATOM 1025 C CG2 . ILE A 1 136 ? -5.035  19.183  -12.272 1.00 2.51  126 A 1 
ATOM 1026 C CD1 . ILE A 1 136 ? -4.808  22.182  -12.857 1.00 6.10  126 A 1 
ATOM 1027 N N   . TYR A 1 137 ? -7.564  18.998  -9.586  1.00 2.00  127 A 1 
ATOM 1028 C CA  . TYR A 1 137 ? -8.459  17.878  -9.242  1.00 2.44  127 A 1 
ATOM 1029 C C   . TYR A 1 137 ? -9.913  18.165  -9.606  1.00 2.14  127 A 1 
ATOM 1030 O O   . TYR A 1 137 ? -10.611 17.286  -10.191 1.00 2.86  127 A 1 
ATOM 1031 C CB  . TYR A 1 137 ? -8.335  17.581  -7.736  1.00 2.00  127 A 1 
ATOM 1032 C CG  . TYR A 1 137 ? -9.160  16.380  -7.315  1.00 2.00  127 A 1 
ATOM 1033 C CD1 . TYR A 1 137 ? -8.657  15.084  -7.499  1.00 2.81  127 A 1 
ATOM 1034 C CD2 . TYR A 1 137 ? -10.445 16.554  -6.759  1.00 2.36  127 A 1 
ATOM 1035 C CE1 . TYR A 1 137 ? -9.417  13.941  -7.136  1.00 4.14  127 A 1 
ATOM 1036 C CE2 . TYR A 1 137 ? -11.184 15.434  -6.371  1.00 5.15  127 A 1 
ATOM 1037 C CZ  . TYR A 1 137 ? -10.691 14.134  -6.614  1.00 2.37  127 A 1 
ATOM 1038 O OH  . TYR A 1 137 ? -11.446 13.019  -6.208  1.00 8.86  127 A 1 
ATOM 1039 N N   . GLN A 1 138 ? -10.371 19.381  -9.286  1.00 2.99  128 A 1 
ATOM 1040 C CA  . GLN A 1 138 ? -11.771 19.808  -9.508  1.00 4.52  128 A 1 
ATOM 1041 C C   . GLN A 1 138 ? -12.085 20.004  -10.971 1.00 5.35  128 A 1 
ATOM 1042 O O   . GLN A 1 138 ? -13.203 19.669  -11.427 1.00 7.55  128 A 1 
ATOM 1043 C CB  . GLN A 1 138 ? -12.049 21.083  -8.686  1.00 4.29  128 A 1 
ATOM 1044 C CG  . GLN A 1 138 ? -12.346 20.826  -7.200  1.00 7.75  128 A 1 
ATOM 1045 C CD  . GLN A 1 138 ? -12.917 22.074  -6.512  1.00 17.66 128 A 1 
ATOM 1046 O OE1 . GLN A 1 138 ? -14.086 22.107  -6.103  1.00 22.41 128 A 1 
ATOM 1047 N NE2 . GLN A 1 138 ? -12.118 23.141  -6.471  1.00 24.56 128 A 1 
ATOM 1048 N N   . THR A 1 139 ? -11.120 20.508  -11.734 1.00 2.89  129 A 1 
ATOM 1049 C CA  . THR A 1 139 ? -11.442 20.987  -13.080 1.00 3.30  129 A 1 
ATOM 1050 C C   . THR A 1 139 ? -11.013 20.048  -14.225 1.00 2.00  129 A 1 
ATOM 1051 O O   . THR A 1 139 ? -11.564 20.108  -15.337 1.00 3.07  129 A 1 
ATOM 1052 C CB  . THR A 1 139 ? -10.918 22.350  -13.292 1.00 3.91  129 A 1 
ATOM 1053 O OG1 . THR A 1 139 ? -9.500  22.293  -13.176 1.00 6.98  129 A 1 
ATOM 1054 C CG2 . THR A 1 139 ? -11.556 23.313  -12.216 1.00 4.83  129 A 1 
ATOM 1055 N N   . ASP A 1 140 ? -10.051 19.172  -13.954 1.00 2.46  130 A 1 
ATOM 1056 C CA  . ASP A 1 140 ? -9.495  18.321  -15.018 1.00 2.06  130 A 1 
ATOM 1057 C C   . ASP A 1 140 ? -8.885  17.078  -14.359 1.00 2.00  130 A 1 
ATOM 1058 O O   . ASP A 1 140 ? -7.651  16.980  -14.162 1.00 2.00  130 A 1 
ATOM 1059 C CB  . ASP A 1 140 ? -8.417  19.115  -15.754 1.00 3.70  130 A 1 
ATOM 1060 C CG  . ASP A 1 140 ? -7.921  18.421  -17.035 1.00 6.25  130 A 1 
ATOM 1061 O OD1 . ASP A 1 140 ? -8.174  17.190  -17.238 1.00 4.63  130 A 1 
ATOM 1062 O OD2 . ASP A 1 140 ? -7.293  19.136  -17.922 1.00 8.13  130 A 1 
ATOM 1063 N N   . ARG A 1 141 ? -9.759  16.128  -14.032 1.00 2.01  131 A 1 
ATOM 1064 C CA  . ARG A 1 141 ? -9.320  14.964  -13.307 1.00 2.00  131 A 1 
ATOM 1065 C C   . ARG A 1 141 ? -8.301  14.154  -14.143 1.00 2.00  131 A 1 
ATOM 1066 O O   . ARG A 1 141 ? -7.360  13.611  -13.597 1.00 2.00  131 A 1 
ATOM 1067 C CB  . ARG A 1 141 ? -10.512 14.098  -12.957 1.00 2.00  131 A 1 
ATOM 1068 C CG  . ARG A 1 141 ? -10.146 13.040  -11.981 1.00 5.64  131 A 1 
ATOM 1069 C CD  . ARG A 1 141 ? -9.889  13.620  -10.596 1.00 9.30  131 A 1 
ATOM 1070 N NE  . ARG A 1 141 ? -11.075 14.344  -10.116 1.00 10.48 131 A 1 
ATOM 1071 C CZ  . ARG A 1 141 ? -12.143 13.721  -9.605  1.00 11.65 131 A 1 
ATOM 1072 N NH1 . ARG A 1 141 ? -12.112 12.401  -9.454  1.00 9.87  131 A 1 
ATOM 1073 N NH2 . ARG A 1 141 ? -13.217 14.401  -9.210  1.00 16.16 131 A 1 
ATOM 1074 N N   . GLU A 1 142 ? -8.459  14.140  -15.473 1.00 2.00  132 A 1 
ATOM 1075 C CA  . GLU A 1 142 ? -7.480  13.414  -16.324 1.00 2.02  132 A 1 
ATOM 1076 C C   . GLU A 1 142 ? -6.028  13.989  -16.112 1.00 2.00  132 A 1 
ATOM 1077 O O   . GLU A 1 142 ? -5.067  13.247  -15.864 1.00 2.00  132 A 1 
ATOM 1078 C CB  . GLU A 1 142 ? -7.890  13.495  -17.810 1.00 3.03  132 A 1 
ATOM 1079 C CG  . GLU A 1 142 ? -6.883  12.716  -18.641 1.00 4.98  132 A 1 
ATOM 1080 C CD  . GLU A 1 142 ? -7.073  12.842  -20.118 1.00 10.51 132 A 1 
ATOM 1081 O OE1 . GLU A 1 142 ? -7.507  13.920  -20.598 1.00 14.50 132 A 1 
ATOM 1082 O OE2 . GLU A 1 142 ? -6.702  11.871  -20.798 1.00 11.95 132 A 1 
ATOM 1083 N N   . LYS A 1 143 ? -5.920  15.316  -16.206 1.00 2.00  133 A 1 
ATOM 1084 C CA  . LYS A 1 143 ? -4.673  15.993  -15.886 1.00 2.00  133 A 1 
ATOM 1085 C C   . LYS A 1 143 ? -4.185  15.716  -14.462 1.00 2.00  133 A 1 
ATOM 1086 O O   . LYS A 1 143 ? -2.990  15.400  -14.299 1.00 2.00  133 A 1 
ATOM 1087 C CB  . LYS A 1 143 ? -4.841  17.504  -16.138 1.00 2.56  133 A 1 
ATOM 1088 C CG  . LYS A 1 143 ? -3.523  18.223  -15.901 1.00 3.61  133 A 1 
ATOM 1089 C CD  . LYS A 1 143 ? -3.560  19.749  -16.207 1.00 6.26  133 A 1 
ATOM 1090 C CE  . LYS A 1 143 ? -3.838  20.107  -17.612 1.00 12.19 133 A 1 
ATOM 1091 N NZ  . LYS A 1 143 ? -2.663  19.771  -18.473 1.00 18.56 133 A 1 
ATOM 1092 N N   . TYR A 1 144 ? -5.063  15.787  -13.473 1.00 2.00  134 A 1 
ATOM 1093 C CA  . TYR A 1 144 ? -4.644  15.463  -12.101 1.00 2.27  134 A 1 
ATOM 1094 C C   . TYR A 1 144 ? -4.029  14.041  -12.063 1.00 2.00  134 A 1 
ATOM 1095 O O   . TYR A 1 144 ? -2.932  13.819  -11.439 1.00 2.00  134 A 1 
ATOM 1096 C CB  . TYR A 1 144 ? -5.845  15.528  -11.188 1.00 2.00  134 A 1 
ATOM 1097 C CG  . TYR A 1 144 ? -5.603  14.971  -9.812  1.00 2.12  134 A 1 
ATOM 1098 C CD1 . TYR A 1 144 ? -5.045  15.823  -8.889  1.00 4.90  134 A 1 
ATOM 1099 C CD2 . TYR A 1 144 ? -5.847  13.676  -9.529  1.00 7.22  134 A 1 
ATOM 1100 C CE1 . TYR A 1 144 ? -4.821  15.450  -7.640  1.00 5.67  134 A 1 
ATOM 1101 C CE2 . TYR A 1 144 ? -5.566  13.202  -8.219  1.00 5.96  134 A 1 
ATOM 1102 C CZ  . TYR A 1 144 ? -5.052  14.153  -7.318  1.00 5.76  134 A 1 
ATOM 1103 O OH  . TYR A 1 144 ? -4.782  13.881  -5.986  1.00 8.37  134 A 1 
ATOM 1104 N N   . ASN A 1 145 ? -4.720  13.066  -12.615 1.00 2.20  135 A 1 
ATOM 1105 C CA  . ASN A 1 145 ? -4.194  11.700  -12.509 1.00 2.39  135 A 1 
ATOM 1106 C C   . ASN A 1 145 ? -2.825  11.568  -13.225 1.00 2.00  135 A 1 
ATOM 1107 O O   . ASN A 1 145 ? -1.911  10.903  -12.730 1.00 2.17  135 A 1 
ATOM 1108 C CB  . ASN A 1 145 ? -5.184  10.703  -13.107 1.00 2.99  135 A 1 
ATOM 1109 C CG  . ASN A 1 145 ? -6.386  10.522  -12.223 1.00 6.97  135 A 1 
ATOM 1110 O OD1 . ASN A 1 145 ? -6.292  10.664  -10.998 1.00 9.43  135 A 1 
ATOM 1111 N ND2 . ASN A 1 145 ? -7.527  10.255  -12.846 1.00 12.81 135 A 1 
ATOM 1112 N N   . ARG A 1 146 ? -2.677  12.210  -14.398 1.00 2.00  136 A 1 
ATOM 1113 C CA  . ARG A 1 146 ? -1.403  12.159  -15.132 0.58 3.77  136 A 1 
ATOM 1114 C C   . ARG A 1 146 ? -0.275  12.784  -14.346 1.00 2.81  136 A 1 
ATOM 1115 O O   . ARG A 1 146 ? 0.797   12.181  -14.269 1.00 3.01  136 A 1 
ATOM 1116 C CB  . ARG A 1 146 ? -1.498  12.763  -16.531 0.58 4.54  136 A 1 
ATOM 1117 C CG  . ARG A 1 146 ? -0.447  12.250  -17.541 0.58 8.56  136 A 1 
ATOM 1118 C CD  . ARG A 1 146 ? -0.869  12.589  -18.975 0.58 12.76 136 A 1 
ATOM 1119 N NE  . ARG A 1 146 ? 0.278   12.856  -19.849 0.58 18.09 136 A 1 
ATOM 1120 C CZ  . ARG A 1 146 ? 0.168   13.252  -21.107 0.58 18.68 136 A 1 
ATOM 1121 N NH1 . ARG A 1 146 ? -1.038  13.405  -21.636 0.58 20.47 136 A 1 
ATOM 1122 N NH2 . ARG A 1 146 ? 1.255   13.473  -21.846 0.58 22.60 136 A 1 
ATOM 1123 N N   . ILE A 1 147 ? -0.510  13.953  -13.749 1.00 2.00  137 A 1 
ATOM 1124 C CA  . ILE A 1 147 ? 0.559   14.593  -12.942 1.00 2.00  137 A 1 
ATOM 1125 C C   . ILE A 1 147 ? 0.836   13.837  -11.689 1.00 2.00  137 A 1 
ATOM 1126 O O   . ILE A 1 147 ? 2.000   13.726  -11.304 1.00 2.19  137 A 1 
ATOM 1127 C CB  . ILE A 1 147 ? 0.250   16.076  -12.687 1.00 2.00  137 A 1 
ATOM 1128 C CG1 . ILE A 1 147 ? 0.033   16.726  -14.047 1.00 2.03  137 A 1 
ATOM 1129 C CG2 . ILE A 1 147 ? 1.334   16.706  -11.922 1.00 2.00  137 A 1 
ATOM 1130 C CD1 . ILE A 1 147 ? -0.525  18.208  -13.919 1.00 5.88  137 A 1 
ATOM 1131 N N   . ALA A 1 148 ? -0.204  13.300  -11.035 1.00 2.00  138 A 1 
ATOM 1132 C CA  . ALA A 1 148 ? 0.034   12.490  -9.873  1.00 2.00  138 A 1 
ATOM 1133 C C   . ALA A 1 148 ? 0.866   11.218  -10.212 1.00 2.00  138 A 1 
ATOM 1134 O O   . ALA A 1 148 ? 1.754   10.882  -9.398  1.00 2.00  138 A 1 
ATOM 1135 C CB  . ALA A 1 148 ? -1.270  12.104  -9.209  1.00 2.14  138 A 1 
ATOM 1136 N N   . ARG A 1 149 ? 0.633   10.609  -11.366 1.00 2.00  139 A 1 
ATOM 1137 C CA  . ARG A 1 149 ? 1.494   9.494   -11.817 1.00 2.00  139 A 1 
ATOM 1138 C C   . ARG A 1 149 ? 2.947   9.971   -12.065 1.00 2.14  139 A 1 
ATOM 1139 O O   . ARG A 1 149 ? 3.902   9.314   -11.654 1.00 2.00  139 A 1 
ATOM 1140 C CB  . ARG A 1 149 ? 1.000   8.843   -13.099 1.00 2.00  139 A 1 
ATOM 1141 C CG  . ARG A 1 149 ? -0.169  8.028   -12.997 1.00 4.07  139 A 1 
ATOM 1142 C CD  . ARG A 1 149 ? -0.362  7.478   -14.508 1.00 7.23  139 A 1 
ATOM 1143 N NE  . ARG A 1 149 ? 0.652   6.468   -14.986 1.00 16.80 139 A 1 
ATOM 1144 C CZ  . ARG A 1 149 ? 0.951   6.133   -16.270 1.00 14.06 139 A 1 
ATOM 1145 N NH1 . ARG A 1 149 ? 0.348   6.693   -17.289 1.00 10.43 139 A 1 
ATOM 1146 N NH2 . ARG A 1 149 ? 1.853   5.169   -16.552 1.00 15.51 139 A 1 
ATOM 1147 N N   . GLU A 1 150 ? 3.104   11.121  -12.742 0.59 2.00  140 A 1 
ATOM 1148 C CA  . GLU A 1 150 ? 4.448   11.700  -12.965 0.59 2.27  140 A 1 
ATOM 1149 C C   . GLU A 1 150 ? 5.167   11.876  -11.626 0.59 2.24  140 A 1 
ATOM 1150 O O   . GLU A 1 150 ? 6.326   11.447  -11.473 0.59 2.00  140 A 1 
ATOM 1151 C CB  . GLU A 1 150 ? 4.365   13.061  -13.664 0.59 3.04  140 A 1 
ATOM 1152 C CG  . GLU A 1 150 ? 3.828   13.045  -15.092 0.59 5.96  140 A 1 
ATOM 1153 C CD  . GLU A 1 150 ? 3.981   14.353  -15.828 0.59 10.21 140 A 1 
ATOM 1154 O OE1 . GLU A 1 150 ? 3.132   14.608  -16.737 0.59 10.87 140 A 1 
ATOM 1155 O OE2 . GLU A 1 150 ? 4.969   15.099  -15.543 0.59 9.30  140 A 1 
ATOM 1156 N N   . TRP A 1 151 ? 4.500   12.500  -10.656 1.00 2.00  141 A 1 
ATOM 1157 C CA  . TRP A 1 151 ? 5.177   12.742  -9.388  1.00 2.00  141 A 1 
ATOM 1158 C C   . TRP A 1 151 ? 5.479   11.448  -8.647  1.00 2.00  141 A 1 
ATOM 1159 O O   . TRP A 1 151 ? 6.440   11.433  -7.865  1.00 2.00  141 A 1 
ATOM 1160 C CB  . TRP A 1 151 ? 4.299   13.647  -8.504  1.00 2.00  141 A 1 
ATOM 1161 C CG  . TRP A 1 151 ? 4.402   15.138  -8.794  1.00 2.14  141 A 1 
ATOM 1162 C CD1 . TRP A 1 151 ? 4.312   15.767  -9.994  1.00 3.10  141 A 1 
ATOM 1163 C CD2 . TRP A 1 151 ? 4.503   16.190  -7.825  1.00 4.14  141 A 1 
ATOM 1164 N NE1 . TRP A 1 151 ? 4.433   17.134  -9.863  1.00 3.02  141 A 1 
ATOM 1165 C CE2 . TRP A 1 151 ? 4.508   17.419  -8.532  1.00 2.94  141 A 1 
ATOM 1166 C CE3 . TRP A 1 151 ? 4.600   16.202  -6.451  1.00 6.19  141 A 1 
ATOM 1167 C CZ2 . TRP A 1 151 ? 4.592   18.648  -7.888  1.00 7.08  141 A 1 
ATOM 1168 C CZ3 . TRP A 1 151 ? 4.690   17.446  -5.796  1.00 9.02  141 A 1 
ATOM 1169 C CH2 . TRP A 1 151 ? 4.701   18.638  -6.529  1.00 7.91  141 A 1 
ATOM 1170 N N   . THR A 1 152 ? 4.641   10.432  -8.778  1.00 2.00  142 A 1 
ATOM 1171 C CA  . THR A 1 152 ? 4.882   9.146   -8.139  1.00 2.00  142 A 1 
ATOM 1172 C C   . THR A 1 152 ? 6.183   8.575   -8.671  1.00 2.19  142 A 1 
ATOM 1173 O O   . THR A 1 152 ? 7.018   8.097   -7.945  1.00 2.00  142 A 1 
ATOM 1174 C CB  . THR A 1 152 ? 3.710   8.216   -8.398  1.00 2.38  142 A 1 
ATOM 1175 O OG1 . THR A 1 152 ? 2.539   8.771   -7.770  1.00 2.00  142 A 1 
ATOM 1176 C CG2 . THR A 1 152 ? 3.950   6.798   -7.743  1.00 2.00  142 A 1 
ATOM 1177 N N   . GLN A 1 153 ? 6.364   8.682   -9.982  1.00 2.00  143 A 1 
ATOM 1178 C CA  . GLN A 1 153 ? 7.610   8.174   -10.536 1.00 2.00  143 A 1 
ATOM 1179 C C   . GLN A 1 153 ? 8.837   8.996   -10.177 1.00 2.00  143 A 1 
ATOM 1180 O O   . GLN A 1 153 ? 9.923   8.428   -9.901  1.00 2.00  143 A 1 
ATOM 1181 C CB  . GLN A 1 153 ? 7.520   7.997   -12.048 1.00 2.00  143 A 1 
ATOM 1182 C CG  . GLN A 1 153 ? 8.851   7.445   -12.617 1.00 3.90  143 A 1 
ATOM 1183 C CD  . GLN A 1 153 ? 8.698   6.993   -14.062 1.00 2.00  143 A 1 
ATOM 1184 O OE1 . GLN A 1 153 ? 7.857   6.120   -14.396 1.00 3.92  143 A 1 
ATOM 1185 N NE2 . GLN A 1 153 ? 9.534   7.571   -14.955 1.00 2.00  143 A 1 
ATOM 1186 N N   . LYS A 1 154 ? 8.646   10.326  -10.076 1.00 2.00  144 A 1 
ATOM 1187 C CA  . LYS A 1 154 ? 9.721   11.260  -9.727  1.00 2.00  144 A 1 
ATOM 1188 C C   . LYS A 1 154 ? 10.222  11.094  -8.313  1.00 2.00  144 A 1 
ATOM 1189 O O   . LYS A 1 154 ? 11.437  11.151  -8.070  1.00 2.55  144 A 1 
ATOM 1190 C CB  . LYS A 1 154 ? 9.325   12.702  -10.018 1.00 2.94  144 A 1 
ATOM 1191 C CG  . LYS A 1 154 ? 10.429  13.661  -9.770  1.00 4.23  144 A 1 
ATOM 1192 C CD  . LYS A 1 154 ? 10.114  14.976  -10.414 1.00 4.78  144 A 1 
ATOM 1193 C CE  . LYS A 1 154 ? 11.094  16.030  -9.945  1.00 11.72 144 A 1 
ATOM 1194 N NZ  . LYS A 1 154 ? 10.728  17.277  -10.637 1.00 14.37 144 A 1 
ATOM 1195 N N   . TYR A 1 155 ? 9.278   10.902  -7.364  1.00 2.00  145 A 1 
ATOM 1196 C CA  . TYR A 1 155 ? 9.659   10.976  -5.946  1.00 2.00  145 A 1 
ATOM 1197 C C   . TYR A 1 155 ? 9.454   9.704   -5.172  1.00 2.00  145 A 1 
ATOM 1198 O O   . TYR A 1 155 ? 10.067  9.565   -4.110  1.00 2.49  145 A 1 
ATOM 1199 C CB  . TYR A 1 155 ? 8.821   12.068  -5.254  1.00 2.09  145 A 1 
ATOM 1200 C CG  . TYR A 1 155 ? 9.087   13.462  -5.784  1.00 3.61  145 A 1 
ATOM 1201 C CD1 . TYR A 1 155 ? 10.316  14.087  -5.517  1.00 6.13  145 A 1 
ATOM 1202 C CD2 . TYR A 1 155 ? 8.139   14.128  -6.527  1.00 3.88  145 A 1 
ATOM 1203 C CE1 . TYR A 1 155 ? 10.558  15.388  -5.954  1.00 6.81  145 A 1 
ATOM 1204 C CE2 . TYR A 1 155 ? 8.374   15.444  -6.990  1.00 9.84  145 A 1 
ATOM 1205 C CZ  . TYR A 1 155 ? 9.604   16.040  -6.680  1.00 11.85 145 A 1 
ATOM 1206 O OH  . TYR A 1 155 ? 9.853   17.332  -7.111  1.00 12.36 145 A 1 
ATOM 1207 N N   . ALA A 1 156 ? 8.590   8.813   -5.628  1.00 2.00  146 A 1 
ATOM 1208 C CA  . ALA A 1 156 ? 8.110   7.711   -4.752  1.00 2.00  146 A 1 
ATOM 1209 C C   . ALA A 1 156 ? 8.390   6.348   -5.282  1.00 2.00  146 A 1 
ATOM 1210 O O   . ALA A 1 156 ? 7.867   5.361   -4.798  1.00 2.24  146 A 1 
ATOM 1211 C CB  . ALA A 1 156 ? 6.594   7.885   -4.433  1.00 2.00  146 A 1 
ATOM 1212 N N   . MET A 1 157 ? 9.321   6.244   -6.229  1.00 2.00  147 A 1 
ATOM 1213 C CA  . MET A 1 157 ? 9.663   4.921   -6.768  1.00 2.00  147 A 1 
ATOM 1214 C C   . MET A 1 157 ? 11.167  4.843   -6.728  1.00 4.46  147 A 1 
ATOM 1215 O O   . MET A 1 157 ? 11.887  5.670   -7.287  1.00 6.68  147 A 1 
ATOM 1216 C CB  . MET A 1 157 ? 9.159   4.824   -8.211  1.00 2.01  147 A 1 
ATOM 1217 C CG  . MET A 1 157 ? 7.700   4.594   -8.227  1.00 2.31  147 A 1 
ATOM 1218 S SD  . MET A 1 157 ? 7.226   4.593   -9.957  1.00 8.64  147 A 1 
ATOM 1219 C CE  . MET A 1 157 ? 5.602   4.104   -9.611  1.00 2.17  147 A 1 
ATOM 1220 O OXT . MET A 1 157 ? 11.667  3.942   -6.113  1.00 6.87  147 A 1 
#
