# Supplementary material for: Photocross-linking activity-based probes to capture the dynamics of ubiquitin RING E3 ligase interactions
Source: Biochem J. 2026 Jun 3;483(7):1115–30. doi: 10.1042/BCJ20260213 (PMC13234630; doi:10.1042/BCJ20260213)
Supplement: Supplementary Data File S2 [file BCJ-2026-0213_supp2.zip › 03_Chandler_Supplementary datafile2/RNF2_BMI1/Alphafold/templates/fold_2026_01_22_10_06_ubch5ac85k_ubd32c_bmi1_rnf2_template_hit_3_chains_d.cif]

data_2h0d
#
_entry.id 2h0d
#
loop_
_chem_comp.formula
_chem_comp.formula_weight
_chem_comp.id
_chem_comp.mon_nstd_flag
_chem_comp.name
_chem_comp.pdbx_synonyms
_chem_comp.type
"C3 H7 N O2"     89.093  ALA y ALANINE         ? "L-peptide linking" 
"C6 H15 N4 O2 1" 175.209 ARG y ARGININE        ? "L-peptide linking" 
"C4 H8 N2 O3"    132.118 ASN y ASPARAGINE      ? "L-peptide linking" 
"C4 H7 N O4"     133.103 ASP y "ASPARTIC ACID" ? "L-peptide linking" 
"C3 H7 N O2 S"   121.158 CYS y CYSTEINE        ? "L-peptide linking" 
"C5 H10 N2 O3"   146.144 GLN y GLUTAMINE       ? "L-peptide linking" 
"C5 H9 N O4"     147.129 GLU y "GLUTAMIC ACID" ? "L-peptide linking" 
"C2 H5 N O2"     75.067  GLY y GLYCINE         ? "peptide linking"   
"C6 H10 N3 O2 1" 156.162 HIS y HISTIDINE       ? "L-peptide linking" 
"H2 O"           18.015  HOH . WATER           ? non-polymer         
"C6 H13 N O2"    131.173 ILE y ISOLEUCINE      ? "L-peptide linking" 
"C6 H13 N O2"    131.173 LEU y LEUCINE         ? "L-peptide linking" 
"C6 H15 N2 O2 1" 147.195 LYS y LYSINE          ? "L-peptide linking" 
"C5 H11 N O2 S"  149.211 MET y METHIONINE      ? "L-peptide linking" 
"C9 H11 N O2"    165.189 PHE y PHENYLALANINE   ? "L-peptide linking" 
"C5 H9 N O2"     115.130 PRO y PROLINE         ? "L-peptide linking" 
"C3 H7 N O3"     105.093 SER y SERINE          ? "L-peptide linking" 
"C4 H9 N O3"     119.119 THR y THREONINE       ? "L-peptide linking" 
"C11 H12 N2 O2"  204.225 TRP y TRYPTOPHAN      ? "L-peptide linking" 
"C9 H11 N O3"    181.189 TYR y TYROSINE        ? "L-peptide linking" 
"C5 H11 N O2"    117.146 VAL y VALINE          ? "L-peptide linking" 
"Zn 2"           65.409  ZN  . "ZINC ION"      ? non-polymer         
#
loop_
_chem_comp_atom.atom_id
_chem_comp_atom.charge
_chem_comp_atom.comp_id
_chem_comp_atom.pdbx_leaving_atom_flag
_chem_comp_atom.pdbx_model_Cartn_x_ideal
_chem_comp_atom.pdbx_model_Cartn_y_ideal
_chem_comp_atom.pdbx_model_Cartn_z_ideal
_chem_comp_atom.pdbx_ordinal
_chem_comp_atom.type_symbol
N    ? ALA ? ? ? ? 1   N  
CA   ? ALA ? ? ? ? 2   C  
C    ? ALA ? ? ? ? 3   C  
O    ? ALA ? ? ? ? 4   O  
CB   ? ALA ? ? ? ? 5   C  
OXT  ? ALA ? ? ? ? 6   O  
H    ? ALA ? ? ? ? 7   H  
H2   ? ALA ? ? ? ? 8   H  
HA   ? ALA ? ? ? ? 9   H  
HB1  ? ALA ? ? ? ? 10  H  
HB2  ? ALA ? ? ? ? 11  H  
HB3  ? ALA ? ? ? ? 12  H  
HXT  ? ALA ? ? ? ? 13  H  
N    ? ARG ? ? ? ? 14  N  
CA   ? ARG ? ? ? ? 15  C  
C    ? ARG ? ? ? ? 16  C  
O    ? ARG ? ? ? ? 17  O  
CB   ? ARG ? ? ? ? 18  C  
CG   ? ARG ? ? ? ? 19  C  
CD   ? ARG ? ? ? ? 20  C  
NE   ? ARG ? ? ? ? 21  N  
CZ   ? ARG ? ? ? ? 22  C  
NH1  ? ARG ? ? ? ? 23  N  
NH2  ? ARG ? ? ? ? 24  N  
OXT  ? ARG ? ? ? ? 25  O  
H    ? ARG ? ? ? ? 26  H  
H2   ? ARG ? ? ? ? 27  H  
HA   ? ARG ? ? ? ? 28  H  
HB2  ? ARG ? ? ? ? 29  H  
HB3  ? ARG ? ? ? ? 30  H  
HG2  ? ARG ? ? ? ? 31  H  
HG3  ? ARG ? ? ? ? 32  H  
HD2  ? ARG ? ? ? ? 33  H  
HD3  ? ARG ? ? ? ? 34  H  
HE   ? ARG ? ? ? ? 35  H  
HH11 ? ARG ? ? ? ? 36  H  
HH12 ? ARG ? ? ? ? 37  H  
HH21 ? ARG ? ? ? ? 38  H  
HH22 ? ARG ? ? ? ? 39  H  
HXT  ? ARG ? ? ? ? 40  H  
N    ? ASN ? ? ? ? 41  N  
CA   ? ASN ? ? ? ? 42  C  
C    ? ASN ? ? ? ? 43  C  
O    ? ASN ? ? ? ? 44  O  
CB   ? ASN ? ? ? ? 45  C  
CG   ? ASN ? ? ? ? 46  C  
OD1  ? ASN ? ? ? ? 47  O  
ND2  ? ASN ? ? ? ? 48  N  
OXT  ? ASN ? ? ? ? 49  O  
H    ? ASN ? ? ? ? 50  H  
H2   ? ASN ? ? ? ? 51  H  
HA   ? ASN ? ? ? ? 52  H  
HB2  ? ASN ? ? ? ? 53  H  
HB3  ? ASN ? ? ? ? 54  H  
HD21 ? ASN ? ? ? ? 55  H  
HD22 ? ASN ? ? ? ? 56  H  
HXT  ? ASN ? ? ? ? 57  H  
N    ? ASP ? ? ? ? 58  N  
CA   ? ASP ? ? ? ? 59  C  
C    ? ASP ? ? ? ? 60  C  
O    ? ASP ? ? ? ? 61  O  
CB   ? ASP ? ? ? ? 62  C  
CG   ? ASP ? ? ? ? 63  C  
OD1  ? ASP ? ? ? ? 64  O  
OD2  ? ASP ? ? ? ? 65  O  
OXT  ? ASP ? ? ? ? 66  O  
H    ? ASP ? ? ? ? 67  H  
H2   ? ASP ? ? ? ? 68  H  
HA   ? ASP ? ? ? ? 69  H  
HB2  ? ASP ? ? ? ? 70  H  
HB3  ? ASP ? ? ? ? 71  H  
HD2  ? ASP ? ? ? ? 72  H  
HXT  ? ASP ? ? ? ? 73  H  
N    ? CYS ? ? ? ? 74  N  
CA   ? CYS ? ? ? ? 75  C  
C    ? CYS ? ? ? ? 76  C  
O    ? CYS ? ? ? ? 77  O  
CB   ? CYS ? ? ? ? 78  C  
SG   ? CYS ? ? ? ? 79  S  
OXT  ? CYS ? ? ? ? 80  O  
H    ? CYS ? ? ? ? 81  H  
H2   ? CYS ? ? ? ? 82  H  
HA   ? CYS ? ? ? ? 83  H  
HB2  ? CYS ? ? ? ? 84  H  
HB3  ? CYS ? ? ? ? 85  H  
HG   ? CYS ? ? ? ? 86  H  
HXT  ? CYS ? ? ? ? 87  H  
N    ? GLN ? ? ? ? 88  N  
CA   ? GLN ? ? ? ? 89  C  
C    ? GLN ? ? ? ? 90  C  
O    ? GLN ? ? ? ? 91  O  
CB   ? GLN ? ? ? ? 92  C  
CG   ? GLN ? ? ? ? 93  C  
CD   ? GLN ? ? ? ? 94  C  
OE1  ? GLN ? ? ? ? 95  O  
NE2  ? GLN ? ? ? ? 96  N  
OXT  ? GLN ? ? ? ? 97  O  
H    ? GLN ? ? ? ? 98  H  
H2   ? GLN ? ? ? ? 99  H  
HA   ? GLN ? ? ? ? 100 H  
HB2  ? GLN ? ? ? ? 101 H  
HB3  ? GLN ? ? ? ? 102 H  
HG2  ? GLN ? ? ? ? 103 H  
HG3  ? GLN ? ? ? ? 104 H  
HE21 ? GLN ? ? ? ? 105 H  
HE22 ? GLN ? ? ? ? 106 H  
HXT  ? GLN ? ? ? ? 107 H  
N    ? GLU ? ? ? ? 108 N  
CA   ? GLU ? ? ? ? 109 C  
C    ? GLU ? ? ? ? 110 C  
O    ? GLU ? ? ? ? 111 O  
CB   ? GLU ? ? ? ? 112 C  
CG   ? GLU ? ? ? ? 113 C  
CD   ? GLU ? ? ? ? 114 C  
OE1  ? GLU ? ? ? ? 115 O  
OE2  ? GLU ? ? ? ? 116 O  
OXT  ? GLU ? ? ? ? 117 O  
H    ? GLU ? ? ? ? 118 H  
H2   ? GLU ? ? ? ? 119 H  
HA   ? GLU ? ? ? ? 120 H  
HB2  ? GLU ? ? ? ? 121 H  
HB3  ? GLU ? ? ? ? 122 H  
HG2  ? GLU ? ? ? ? 123 H  
HG3  ? GLU ? ? ? ? 124 H  
HE2  ? GLU ? ? ? ? 125 H  
HXT  ? GLU ? ? ? ? 126 H  
N    ? GLY ? ? ? ? 127 N  
CA   ? GLY ? ? ? ? 128 C  
C    ? GLY ? ? ? ? 129 C  
O    ? GLY ? ? ? ? 130 O  
OXT  ? GLY ? ? ? ? 131 O  
H    ? GLY ? ? ? ? 132 H  
H2   ? GLY ? ? ? ? 133 H  
HA2  ? GLY ? ? ? ? 134 H  
HA3  ? GLY ? ? ? ? 135 H  
HXT  ? GLY ? ? ? ? 136 H  
N    ? HIS ? ? ? ? 137 N  
CA   ? HIS ? ? ? ? 138 C  
C    ? HIS ? ? ? ? 139 C  
O    ? HIS ? ? ? ? 140 O  
CB   ? HIS ? ? ? ? 141 C  
CG   ? HIS ? ? ? ? 142 C  
ND1  ? HIS ? ? ? ? 143 N  
CD2  ? HIS ? ? ? ? 144 C  
CE1  ? HIS ? ? ? ? 145 C  
NE2  ? HIS ? ? ? ? 146 N  
OXT  ? HIS ? ? ? ? 147 O  
H    ? HIS ? ? ? ? 148 H  
H2   ? HIS ? ? ? ? 149 H  
HA   ? HIS ? ? ? ? 150 H  
HB2  ? HIS ? ? ? ? 151 H  
HB3  ? HIS ? ? ? ? 152 H  
HD1  ? HIS ? ? ? ? 153 H  
HD2  ? HIS ? ? ? ? 154 H  
HE1  ? HIS ? ? ? ? 155 H  
HE2  ? HIS ? ? ? ? 156 H  
HXT  ? HIS ? ? ? ? 157 H  
O    ? HOH ? ? ? ? 158 O  
H1   ? HOH ? ? ? ? 159 H  
H2   ? HOH ? ? ? ? 160 H  
N    ? ILE ? ? ? ? 161 N  
CA   ? ILE ? ? ? ? 162 C  
C    ? ILE ? ? ? ? 163 C  
O    ? ILE ? ? ? ? 164 O  
CB   ? ILE ? ? ? ? 165 C  
CG1  ? ILE ? ? ? ? 166 C  
CG2  ? ILE ? ? ? ? 167 C  
CD1  ? ILE ? ? ? ? 168 C  
OXT  ? ILE ? ? ? ? 169 O  
H    ? ILE ? ? ? ? 170 H  
H2   ? ILE ? ? ? ? 171 H  
HA   ? ILE ? ? ? ? 172 H  
HB   ? ILE ? ? ? ? 173 H  
HG12 ? ILE ? ? ? ? 174 H  
HG13 ? ILE ? ? ? ? 175 H  
HG21 ? ILE ? ? ? ? 176 H  
HG22 ? ILE ? ? ? ? 177 H  
HG23 ? ILE ? ? ? ? 178 H  
HD11 ? ILE ? ? ? ? 179 H  
HD12 ? ILE ? ? ? ? 180 H  
HD13 ? ILE ? ? ? ? 181 H  
HXT  ? ILE ? ? ? ? 182 H  
N    ? LEU ? ? ? ? 183 N  
CA   ? LEU ? ? ? ? 184 C  
C    ? LEU ? ? ? ? 185 C  
O    ? LEU ? ? ? ? 186 O  
CB   ? LEU ? ? ? ? 187 C  
CG   ? LEU ? ? ? ? 188 C  
CD1  ? LEU ? ? ? ? 189 C  
CD2  ? LEU ? ? ? ? 190 C  
OXT  ? LEU ? ? ? ? 191 O  
H    ? LEU ? ? ? ? 192 H  
H2   ? LEU ? ? ? ? 193 H  
HA   ? LEU ? ? ? ? 194 H  
HB2  ? LEU ? ? ? ? 195 H  
HB3  ? LEU ? ? ? ? 196 H  
HG   ? LEU ? ? ? ? 197 H  
HD11 ? LEU ? ? ? ? 198 H  
HD12 ? LEU ? ? ? ? 199 H  
HD13 ? LEU ? ? ? ? 200 H  
HD21 ? LEU ? ? ? ? 201 H  
HD22 ? LEU ? ? ? ? 202 H  
HD23 ? LEU ? ? ? ? 203 H  
HXT  ? LEU ? ? ? ? 204 H  
N    ? LYS ? ? ? ? 205 N  
CA   ? LYS ? ? ? ? 206 C  
C    ? LYS ? ? ? ? 207 C  
O    ? LYS ? ? ? ? 208 O  
CB   ? LYS ? ? ? ? 209 C  
CG   ? LYS ? ? ? ? 210 C  
CD   ? LYS ? ? ? ? 211 C  
CE   ? LYS ? ? ? ? 212 C  
NZ   ? LYS ? ? ? ? 213 N  
OXT  ? LYS ? ? ? ? 214 O  
H    ? LYS ? ? ? ? 215 H  
H2   ? LYS ? ? ? ? 216 H  
HA   ? LYS ? ? ? ? 217 H  
HB2  ? LYS ? ? ? ? 218 H  
HB3  ? LYS ? ? ? ? 219 H  
HG2  ? LYS ? ? ? ? 220 H  
HG3  ? LYS ? ? ? ? 221 H  
HD2  ? LYS ? ? ? ? 222 H  
HD3  ? LYS ? ? ? ? 223 H  
HE2  ? LYS ? ? ? ? 224 H  
HE3  ? LYS ? ? ? ? 225 H  
HZ1  ? LYS ? ? ? ? 226 H  
HZ2  ? LYS ? ? ? ? 227 H  
HZ3  ? LYS ? ? ? ? 228 H  
HXT  ? LYS ? ? ? ? 229 H  
N    ? MET ? ? ? ? 230 N  
CA   ? MET ? ? ? ? 231 C  
C    ? MET ? ? ? ? 232 C  
O    ? MET ? ? ? ? 233 O  
CB   ? MET ? ? ? ? 234 C  
CG   ? MET ? ? ? ? 235 C  
SD   ? MET ? ? ? ? 236 S  
CE   ? MET ? ? ? ? 237 C  
OXT  ? MET ? ? ? ? 238 O  
H    ? MET ? ? ? ? 239 H  
H2   ? MET ? ? ? ? 240 H  
HA   ? MET ? ? ? ? 241 H  
HB2  ? MET ? ? ? ? 242 H  
HB3  ? MET ? ? ? ? 243 H  
HG2  ? MET ? ? ? ? 244 H  
HG3  ? MET ? ? ? ? 245 H  
HE1  ? MET ? ? ? ? 246 H  
HE2  ? MET ? ? ? ? 247 H  
HE3  ? MET ? ? ? ? 248 H  
HXT  ? MET ? ? ? ? 249 H  
N    ? PHE ? ? ? ? 250 N  
CA   ? PHE ? ? ? ? 251 C  
C    ? PHE ? ? ? ? 252 C  
O    ? PHE ? ? ? ? 253 O  
CB   ? PHE ? ? ? ? 254 C  
CG   ? PHE ? ? ? ? 255 C  
CD1  ? PHE ? ? ? ? 256 C  
CD2  ? PHE ? ? ? ? 257 C  
CE1  ? PHE ? ? ? ? 258 C  
CE2  ? PHE ? ? ? ? 259 C  
CZ   ? PHE ? ? ? ? 260 C  
OXT  ? PHE ? ? ? ? 261 O  
H    ? PHE ? ? ? ? 262 H  
H2   ? PHE ? ? ? ? 263 H  
HA   ? PHE ? ? ? ? 264 H  
HB2  ? PHE ? ? ? ? 265 H  
HB3  ? PHE ? ? ? ? 266 H  
HD1  ? PHE ? ? ? ? 267 H  
HD2  ? PHE ? ? ? ? 268 H  
HE1  ? PHE ? ? ? ? 269 H  
HE2  ? PHE ? ? ? ? 270 H  
HZ   ? PHE ? ? ? ? 271 H  
HXT  ? PHE ? ? ? ? 272 H  
N    ? PRO ? ? ? ? 273 N  
CA   ? PRO ? ? ? ? 274 C  
C    ? PRO ? ? ? ? 275 C  
O    ? PRO ? ? ? ? 276 O  
CB   ? PRO ? ? ? ? 277 C  
CG   ? PRO ? ? ? ? 278 C  
CD   ? PRO ? ? ? ? 279 C  
OXT  ? PRO ? ? ? ? 280 O  
H    ? PRO ? ? ? ? 281 H  
HA   ? PRO ? ? ? ? 282 H  
HB2  ? PRO ? ? ? ? 283 H  
HB3  ? PRO ? ? ? ? 284 H  
HG2  ? PRO ? ? ? ? 285 H  
HG3  ? PRO ? ? ? ? 286 H  
HD2  ? PRO ? ? ? ? 287 H  
HD3  ? PRO ? ? ? ? 288 H  
HXT  ? PRO ? ? ? ? 289 H  
N    ? SER ? ? ? ? 290 N  
CA   ? SER ? ? ? ? 291 C  
C    ? SER ? ? ? ? 292 C  
O    ? SER ? ? ? ? 293 O  
CB   ? SER ? ? ? ? 294 C  
OG   ? SER ? ? ? ? 295 O  
OXT  ? SER ? ? ? ? 296 O  
H    ? SER ? ? ? ? 297 H  
H2   ? SER ? ? ? ? 298 H  
HA   ? SER ? ? ? ? 299 H  
HB2  ? SER ? ? ? ? 300 H  
HB3  ? SER ? ? ? ? 301 H  
HG   ? SER ? ? ? ? 302 H  
HXT  ? SER ? ? ? ? 303 H  
N    ? THR ? ? ? ? 304 N  
CA   ? THR ? ? ? ? 305 C  
C    ? THR ? ? ? ? 306 C  
O    ? THR ? ? ? ? 307 O  
CB   ? THR ? ? ? ? 308 C  
OG1  ? THR ? ? ? ? 309 O  
CG2  ? THR ? ? ? ? 310 C  
OXT  ? THR ? ? ? ? 311 O  
H    ? THR ? ? ? ? 312 H  
H2   ? THR ? ? ? ? 313 H  
HA   ? THR ? ? ? ? 314 H  
HB   ? THR ? ? ? ? 315 H  
HG1  ? THR ? ? ? ? 316 H  
HG21 ? THR ? ? ? ? 317 H  
HG22 ? THR ? ? ? ? 318 H  
HG23 ? THR ? ? ? ? 319 H  
HXT  ? THR ? ? ? ? 320 H  
N    ? TRP ? ? ? ? 321 N  
CA   ? TRP ? ? ? ? 322 C  
C    ? TRP ? ? ? ? 323 C  
O    ? TRP ? ? ? ? 324 O  
CB   ? TRP ? ? ? ? 325 C  
CG   ? TRP ? ? ? ? 326 C  
CD1  ? TRP ? ? ? ? 327 C  
CD2  ? TRP ? ? ? ? 328 C  
NE1  ? TRP ? ? ? ? 329 N  
CE2  ? TRP ? ? ? ? 330 C  
CE3  ? TRP ? ? ? ? 331 C  
CZ2  ? TRP ? ? ? ? 332 C  
CZ3  ? TRP ? ? ? ? 333 C  
CH2  ? TRP ? ? ? ? 334 C  
OXT  ? TRP ? ? ? ? 335 O  
H    ? TRP ? ? ? ? 336 H  
H2   ? TRP ? ? ? ? 337 H  
HA   ? TRP ? ? ? ? 338 H  
HB2  ? TRP ? ? ? ? 339 H  
HB3  ? TRP ? ? ? ? 340 H  
HD1  ? TRP ? ? ? ? 341 H  
HE1  ? TRP ? ? ? ? 342 H  
HE3  ? TRP ? ? ? ? 343 H  
HZ2  ? TRP ? ? ? ? 344 H  
HZ3  ? TRP ? ? ? ? 345 H  
HH2  ? TRP ? ? ? ? 346 H  
HXT  ? TRP ? ? ? ? 347 H  
N    ? TYR ? ? ? ? 348 N  
CA   ? TYR ? ? ? ? 349 C  
C    ? TYR ? ? ? ? 350 C  
O    ? TYR ? ? ? ? 351 O  
CB   ? TYR ? ? ? ? 352 C  
CG   ? TYR ? ? ? ? 353 C  
CD1  ? TYR ? ? ? ? 354 C  
CD2  ? TYR ? ? ? ? 355 C  
CE1  ? TYR ? ? ? ? 356 C  
CE2  ? TYR ? ? ? ? 357 C  
CZ   ? TYR ? ? ? ? 358 C  
OH   ? TYR ? ? ? ? 359 O  
OXT  ? TYR ? ? ? ? 360 O  
H    ? TYR ? ? ? ? 361 H  
H2   ? TYR ? ? ? ? 362 H  
HA   ? TYR ? ? ? ? 363 H  
HB2  ? TYR ? ? ? ? 364 H  
HB3  ? TYR ? ? ? ? 365 H  
HD1  ? TYR ? ? ? ? 366 H  
HD2  ? TYR ? ? ? ? 367 H  
HE1  ? TYR ? ? ? ? 368 H  
HE2  ? TYR ? ? ? ? 369 H  
HH   ? TYR ? ? ? ? 370 H  
HXT  ? TYR ? ? ? ? 371 H  
N    ? VAL ? ? ? ? 372 N  
CA   ? VAL ? ? ? ? 373 C  
C    ? VAL ? ? ? ? 374 C  
O    ? VAL ? ? ? ? 375 O  
CB   ? VAL ? ? ? ? 376 C  
CG1  ? VAL ? ? ? ? 377 C  
CG2  ? VAL ? ? ? ? 378 C  
OXT  ? VAL ? ? ? ? 379 O  
H    ? VAL ? ? ? ? 380 H  
H2   ? VAL ? ? ? ? 381 H  
HA   ? VAL ? ? ? ? 382 H  
HB   ? VAL ? ? ? ? 383 H  
HG11 ? VAL ? ? ? ? 384 H  
HG12 ? VAL ? ? ? ? 385 H  
HG13 ? VAL ? ? ? ? 386 H  
HG21 ? VAL ? ? ? ? 387 H  
HG22 ? VAL ? ? ? ? 388 H  
HG23 ? VAL ? ? ? ? 389 H  
HXT  ? VAL ? ? ? ? 390 H  
ZN   ? ZN  ? ? ? ? 391 ZN 
#
loop_
_chem_comp_bond.atom_id_1
_chem_comp_bond.atom_id_2
_chem_comp_bond.comp_id
_chem_comp_bond.pdbx_aromatic_flag
_chem_comp_bond.pdbx_stereo_config
_chem_comp_bond.value_order
N   CA   ALA N N sing 
N   H    ALA N N sing 
N   H2   ALA N N sing 
CA  C    ALA N N sing 
CA  CB   ALA N N sing 
CA  HA   ALA N N sing 
C   O    ALA N N doub 
C   OXT  ALA N N sing 
CB  HB1  ALA N N sing 
CB  HB2  ALA N N sing 
CB  HB3  ALA N N sing 
OXT HXT  ALA N N sing 
N   CA   ARG N N sing 
N   H    ARG N N sing 
N   H2   ARG N N sing 
CA  C    ARG N N sing 
CA  CB   ARG N N sing 
CA  HA   ARG N N sing 
C   O    ARG N N doub 
C   OXT  ARG N N sing 
CB  CG   ARG N N sing 
CB  HB2  ARG N N sing 
CB  HB3  ARG N N sing 
CG  CD   ARG N N sing 
CG  HG2  ARG N N sing 
CG  HG3  ARG N N sing 
CD  NE   ARG N N sing 
CD  HD2  ARG N N sing 
CD  HD3  ARG N N sing 
NE  CZ   ARG N N sing 
NE  HE   ARG N N sing 
CZ  NH1  ARG N N sing 
CZ  NH2  ARG N N doub 
NH1 HH11 ARG N N sing 
NH1 HH12 ARG N N sing 
NH2 HH21 ARG N N sing 
NH2 HH22 ARG N N sing 
OXT HXT  ARG N N sing 
N   CA   ASN N N sing 
N   H    ASN N N sing 
N   H2   ASN N N sing 
CA  C    ASN N N sing 
CA  CB   ASN N N sing 
CA  HA   ASN N N sing 
C   O    ASN N N doub 
C   OXT  ASN N N sing 
CB  CG   ASN N N sing 
CB  HB2  ASN N N sing 
CB  HB3  ASN N N sing 
CG  OD1  ASN N N doub 
CG  ND2  ASN N N sing 
ND2 HD21 ASN N N sing 
ND2 HD22 ASN N N sing 
OXT HXT  ASN N N sing 
N   CA   ASP N N sing 
N   H    ASP N N sing 
N   H2   ASP N N sing 
CA  C    ASP N N sing 
CA  CB   ASP N N sing 
CA  HA   ASP N N sing 
C   O    ASP N N doub 
C   OXT  ASP N N sing 
CB  CG   ASP N N sing 
CB  HB2  ASP N N sing 
CB  HB3  ASP N N sing 
CG  OD1  ASP N N doub 
CG  OD2  ASP N N sing 
OD2 HD2  ASP N N sing 
OXT HXT  ASP N N sing 
N   CA   CYS N N sing 
N   H    CYS N N sing 
N   H2   CYS N N sing 
CA  C    CYS N N sing 
CA  CB   CYS N N sing 
CA  HA   CYS N N sing 
C   O    CYS N N doub 
C   OXT  CYS N N sing 
CB  SG   CYS N N sing 
CB  HB2  CYS N N sing 
CB  HB3  CYS N N sing 
SG  HG   CYS N N sing 
OXT HXT  CYS N N sing 
N   CA   GLN N N sing 
N   H    GLN N N sing 
N   H2   GLN N N sing 
CA  C    GLN N N sing 
CA  CB   GLN N N sing 
CA  HA   GLN N N sing 
C   O    GLN N N doub 
C   OXT  GLN N N sing 
CB  CG   GLN N N sing 
CB  HB2  GLN N N sing 
CB  HB3  GLN N N sing 
CG  CD   GLN N N sing 
CG  HG2  GLN N N sing 
CG  HG3  GLN N N sing 
CD  OE1  GLN N N doub 
CD  NE2  GLN N N sing 
NE2 HE21 GLN N N sing 
NE2 HE22 GLN N N sing 
OXT HXT  GLN N N sing 
N   CA   GLU N N sing 
N   H    GLU N N sing 
N   H2   GLU N N sing 
CA  C    GLU N N sing 
CA  CB   GLU N N sing 
CA  HA   GLU N N sing 
C   O    GLU N N doub 
C   OXT  GLU N N sing 
CB  CG   GLU N N sing 
CB  HB2  GLU N N sing 
CB  HB3  GLU N N sing 
CG  CD   GLU N N sing 
CG  HG2  GLU N N sing 
CG  HG3  GLU N N sing 
CD  OE1  GLU N N doub 
CD  OE2  GLU N N sing 
OE2 HE2  GLU N N sing 
OXT HXT  GLU N N sing 
N   CA   GLY N N sing 
N   H    GLY N N sing 
N   H2   GLY N N sing 
CA  C    GLY N N sing 
CA  HA2  GLY N N sing 
CA  HA3  GLY N N sing 
C   O    GLY N N doub 
C   OXT  GLY N N sing 
OXT HXT  GLY N N sing 
N   CA   HIS N N sing 
N   H    HIS N N sing 
N   H2   HIS N N sing 
CA  C    HIS N N sing 
CA  CB   HIS N N sing 
CA  HA   HIS N N sing 
C   O    HIS N N doub 
C   OXT  HIS N N sing 
CB  CG   HIS N N sing 
CB  HB2  HIS N N sing 
CB  HB3  HIS N N sing 
CG  ND1  HIS Y N sing 
CG  CD2  HIS Y N doub 
ND1 CE1  HIS Y N doub 
ND1 HD1  HIS N N sing 
CD2 NE2  HIS Y N sing 
CD2 HD2  HIS N N sing 
CE1 NE2  HIS Y N sing 
CE1 HE1  HIS N N sing 
NE2 HE2  HIS N N sing 
OXT HXT  HIS N N sing 
O   H1   HOH N N sing 
O   H2   HOH N N sing 
N   CA   ILE N N sing 
N   H    ILE N N sing 
N   H2   ILE N N sing 
CA  C    ILE N N sing 
CA  CB   ILE N N sing 
CA  HA   ILE N N sing 
C   O    ILE N N doub 
C   OXT  ILE N N sing 
CB  CG1  ILE N N sing 
CB  CG2  ILE N N sing 
CB  HB   ILE N N sing 
CG1 CD1  ILE N N sing 
CG1 HG12 ILE N N sing 
CG1 HG13 ILE N N sing 
CG2 HG21 ILE N N sing 
CG2 HG22 ILE N N sing 
CG2 HG23 ILE N N sing 
CD1 HD11 ILE N N sing 
CD1 HD12 ILE N N sing 
CD1 HD13 ILE N N sing 
OXT HXT  ILE N N sing 
N   CA   LEU N N sing 
N   H    LEU N N sing 
N   H2   LEU N N sing 
CA  C    LEU N N sing 
CA  CB   LEU N N sing 
CA  HA   LEU N N sing 
C   O    LEU N N doub 
C   OXT  LEU N N sing 
CB  CG   LEU N N sing 
CB  HB2  LEU N N sing 
CB  HB3  LEU N N sing 
CG  CD1  LEU N N sing 
CG  CD2  LEU N N sing 
CG  HG   LEU N N sing 
CD1 HD11 LEU N N sing 
CD1 HD12 LEU N N sing 
CD1 HD13 LEU N N sing 
CD2 HD21 LEU N N sing 
CD2 HD22 LEU N N sing 
CD2 HD23 LEU N N sing 
OXT HXT  LEU N N sing 
N   CA   LYS N N sing 
N   H    LYS N N sing 
N   H2   LYS N N sing 
CA  C    LYS N N sing 
CA  CB   LYS N N sing 
CA  HA   LYS N N sing 
C   O    LYS N N doub 
C   OXT  LYS N N sing 
CB  CG   LYS N N sing 
CB  HB2  LYS N N sing 
CB  HB3  LYS N N sing 
CG  CD   LYS N N sing 
CG  HG2  LYS N N sing 
CG  HG3  LYS N N sing 
CD  CE   LYS N N sing 
CD  HD2  LYS N N sing 
CD  HD3  LYS N N sing 
CE  NZ   LYS N N sing 
CE  HE2  LYS N N sing 
CE  HE3  LYS N N sing 
NZ  HZ1  LYS N N sing 
NZ  HZ2  LYS N N sing 
NZ  HZ3  LYS N N sing 
OXT HXT  LYS N N sing 
N   CA   MET N N sing 
N   H    MET N N sing 
N   H2   MET N N sing 
CA  C    MET N N sing 
CA  CB   MET N N sing 
CA  HA   MET N N sing 
C   O    MET N N doub 
C   OXT  MET N N sing 
CB  CG   MET N N sing 
CB  HB2  MET N N sing 
CB  HB3  MET N N sing 
CG  SD   MET N N sing 
CG  HG2  MET N N sing 
CG  HG3  MET N N sing 
SD  CE   MET N N sing 
CE  HE1  MET N N sing 
CE  HE2  MET N N sing 
CE  HE3  MET N N sing 
OXT HXT  MET N N sing 
N   CA   PHE N N sing 
N   H    PHE N N sing 
N   H2   PHE N N sing 
CA  C    PHE N N sing 
CA  CB   PHE N N sing 
CA  HA   PHE N N sing 
C   O    PHE N N doub 
C   OXT  PHE N N sing 
CB  CG   PHE N N sing 
CB  HB2  PHE N N sing 
CB  HB3  PHE N N sing 
CG  CD1  PHE Y N doub 
CG  CD2  PHE Y N sing 
CD1 CE1  PHE Y N sing 
CD1 HD1  PHE N N sing 
CD2 CE2  PHE Y N doub 
CD2 HD2  PHE N N sing 
CE1 CZ   PHE Y N doub 
CE1 HE1  PHE N N sing 
CE2 CZ   PHE Y N sing 
CE2 HE2  PHE N N sing 
CZ  HZ   PHE N N sing 
OXT HXT  PHE N N sing 
N   CA   PRO N N sing 
N   CD   PRO N N sing 
N   H    PRO N N sing 
CA  C    PRO N N sing 
CA  CB   PRO N N sing 
CA  HA   PRO N N sing 
C   O    PRO N N doub 
C   OXT  PRO N N sing 
CB  CG   PRO N N sing 
CB  HB2  PRO N N sing 
CB  HB3  PRO N N sing 
CG  CD   PRO N N sing 
CG  HG2  PRO N N sing 
CG  HG3  PRO N N sing 
CD  HD2  PRO N N sing 
CD  HD3  PRO N N sing 
OXT HXT  PRO N N sing 
N   CA   SER N N sing 
N   H    SER N N sing 
N   H2   SER N N sing 
CA  C    SER N N sing 
CA  CB   SER N N sing 
CA  HA   SER N N sing 
C   O    SER N N doub 
C   OXT  SER N N sing 
CB  OG   SER N N sing 
CB  HB2  SER N N sing 
CB  HB3  SER N N sing 
OG  HG   SER N N sing 
OXT HXT  SER N N sing 
N   CA   THR N N sing 
N   H    THR N N sing 
N   H2   THR N N sing 
CA  C    THR N N sing 
CA  CB   THR N N sing 
CA  HA   THR N N sing 
C   O    THR N N doub 
C   OXT  THR N N sing 
CB  OG1  THR N N sing 
CB  CG2  THR N N sing 
CB  HB   THR N N sing 
OG1 HG1  THR N N sing 
CG2 HG21 THR N N sing 
CG2 HG22 THR N N sing 
CG2 HG23 THR N N sing 
OXT HXT  THR N N sing 
N   CA   TRP N N sing 
N   H    TRP N N sing 
N   H2   TRP N N sing 
CA  C    TRP N N sing 
CA  CB   TRP N N sing 
CA  HA   TRP N N sing 
C   O    TRP N N doub 
C   OXT  TRP N N sing 
CB  CG   TRP N N sing 
CB  HB2  TRP N N sing 
CB  HB3  TRP N N sing 
CG  CD1  TRP Y N doub 
CG  CD2  TRP Y N sing 
CD1 NE1  TRP Y N sing 
CD1 HD1  TRP N N sing 
CD2 CE2  TRP Y N doub 
CD2 CE3  TRP Y N sing 
NE1 CE2  TRP Y N sing 
NE1 HE1  TRP N N sing 
CE2 CZ2  TRP Y N sing 
CE3 CZ3  TRP Y N doub 
CE3 HE3  TRP N N sing 
CZ2 CH2  TRP Y N doub 
CZ2 HZ2  TRP N N sing 
CZ3 CH2  TRP Y N sing 
CZ3 HZ3  TRP N N sing 
CH2 HH2  TRP N N sing 
OXT HXT  TRP N N sing 
N   CA   TYR N N sing 
N   H    TYR N N sing 
N   H2   TYR N N sing 
CA  C    TYR N N sing 
CA  CB   TYR N N sing 
CA  HA   TYR N N sing 
C   O    TYR N N doub 
C   OXT  TYR N N sing 
CB  CG   TYR N N sing 
CB  HB2  TYR N N sing 
CB  HB3  TYR N N sing 
CG  CD1  TYR Y N doub 
CG  CD2  TYR Y N sing 
CD1 CE1  TYR Y N sing 
CD1 HD1  TYR N N sing 
CD2 CE2  TYR Y N doub 
CD2 HD2  TYR N N sing 
CE1 CZ   TYR Y N doub 
CE1 HE1  TYR N N sing 
CE2 CZ   TYR Y N sing 
CE2 HE2  TYR N N sing 
CZ  OH   TYR N N sing 
OH  HH   TYR N N sing 
OXT HXT  TYR N N sing 
N   CA   VAL N N sing 
N   H    VAL N N sing 
N   H2   VAL N N sing 
CA  C    VAL N N sing 
CA  CB   VAL N N sing 
CA  HA   VAL N N sing 
C   O    VAL N N doub 
C   OXT  VAL N N sing 
CB  CG1  VAL N N sing 
CB  CG2  VAL N N sing 
CB  HB   VAL N N sing 
CG1 HG11 VAL N N sing 
CG1 HG12 VAL N N sing 
CG1 HG13 VAL N N sing 
CG2 HG21 VAL N N sing 
CG2 HG22 VAL N N sing 
CG2 HG23 VAL N N sing 
OXT HXT  VAL N N sing 
#
_entity.id               2
_entity.pdbx_description "Ubiquitin ligase protein RING2"
_entity.type             polymer
#
_entity_poly.entity_id      2
_entity_poly.pdbx_strand_id B
_entity_poly.type           polypeptide(L)
#
loop_
_entity_poly_seq.entity_id
_entity_poly_seq.hetero
_entity_poly_seq.mon_id
_entity_poly_seq.num
2 n LYS 1   
2 n THR 2   
2 n TRP 3   
2 n GLU 4   
2 n LEU 5   
2 n SER 6   
2 n LEU 7   
2 n TYR 8   
2 n GLU 9   
2 n LEU 10  
2 n GLN 11  
2 n ARG 12  
2 n THR 13  
2 n PRO 14  
2 n GLN 15  
2 n GLU 16  
2 n ALA 17  
2 n ILE 18  
2 n THR 19  
2 n ASP 20  
2 n GLY 21  
2 n LEU 22  
2 n GLU 23  
2 n ILE 24  
2 n VAL 25  
2 n VAL 26  
2 n SER 27  
2 n PRO 28  
2 n ARG 29  
2 n SER 30  
2 n LEU 31  
2 n HIS 32  
2 n SER 33  
2 n GLU 34  
2 n LEU 35  
2 n MET 36  
2 n CYS 37  
2 n PRO 38  
2 n ILE 39  
2 n CYS 40  
2 n LEU 41  
2 n ASP 42  
2 n MET 43  
2 n LEU 44  
2 n LYS 45  
2 n ASN 46  
2 n THR 47  
2 n MET 48  
2 n THR 49  
2 n THR 50  
2 n LYS 51  
2 n GLU 52  
2 n CYS 53  
2 n LEU 54  
2 n HIS 55  
2 n ARG 56  
2 n PHE 57  
2 n CYS 58  
2 n ALA 59  
2 n ASP 60  
2 n CYS 61  
2 n ILE 62  
2 n ILE 63  
2 n THR 64  
2 n ALA 65  
2 n LEU 66  
2 n ARG 67  
2 n SER 68  
2 n GLY 69  
2 n ASN 70  
2 n LYS 71  
2 n GLU 72  
2 n CYS 73  
2 n PRO 74  
2 n THR 75  
2 n CYS 76  
2 n ARG 77  
2 n LYS 78  
2 n LYS 79  
2 n LEU 80  
2 n VAL 81  
2 n SER 82  
2 n LYS 83  
2 n ARG 84  
2 n SER 85  
2 n LEU 86  
2 n ARG 87  
2 n PRO 88  
2 n ASP 89  
2 n PRO 90  
2 n ASN 91  
2 n PHE 92  
2 n ASP 93  
2 n ALA 94  
2 n LEU 95  
2 n ILE 96  
2 n SER 97  
2 n LYS 98  
2 n ILE 99  
2 n TYR 100 
#
_exptl.method "X-RAY DIFFRACTION"
#
_pdbx_audit_revision_history.revision_date 2006-05-23
#
_pdbx_database_status.recvd_initial_deposition_date 2006-05-23
#
loop_
_pdbx_poly_seq_scheme.asym_id
_pdbx_poly_seq_scheme.auth_seq_num
_pdbx_poly_seq_scheme.entity_id
_pdbx_poly_seq_scheme.hetero
_pdbx_poly_seq_scheme.mon_id
_pdbx_poly_seq_scheme.pdb_ins_code
_pdbx_poly_seq_scheme.pdb_seq_num
_pdbx_poly_seq_scheme.pdb_strand_id
_pdbx_poly_seq_scheme.seq_id
B 15  2 n LYS . 15  B 1   
B 16  2 n THR . 16  B 2   
B 17  2 n TRP . 17  B 3   
B 18  2 n GLU . 18  B 4   
B 19  2 n LEU . 19  B 5   
B 20  2 n SER . 20  B 6   
B 21  2 n LEU . 21  B 7   
B 22  2 n TYR . 22  B 8   
B 23  2 n GLU . 23  B 9   
B 24  2 n LEU . 24  B 10  
B 25  2 n GLN . 25  B 11  
B 26  2 n ARG . 26  B 12  
B 27  2 n THR . 27  B 13  
B 28  2 n PRO . 28  B 14  
B 29  2 n GLN . 29  B 15  
B 30  2 n GLU . 30  B 16  
B 31  2 n ALA . 31  B 17  
B 32  2 n ILE . 32  B 18  
B 33  2 n THR . 33  B 19  
B 34  2 n ASP . 34  B 20  
B 35  2 n GLY . 35  B 21  
B 36  2 n LEU . 36  B 22  
B 37  2 n GLU . 37  B 23  
B 38  2 n ILE . 38  B 24  
B 39  2 n VAL . 39  B 25  
B 40  2 n VAL . 40  B 26  
B 41  2 n SER . 41  B 27  
B 42  2 n PRO . 42  B 28  
B 43  2 n ARG . 43  B 29  
B 44  2 n SER . 44  B 30  
B 45  2 n LEU . 45  B 31  
B 46  2 n HIS . 46  B 32  
B 47  2 n SER . 47  B 33  
B 48  2 n GLU . 48  B 34  
B 49  2 n LEU . 49  B 35  
B 50  2 n MET . 50  B 36  
B 51  2 n CYS . 51  B 37  
B 52  2 n PRO . 52  B 38  
B 53  2 n ILE . 53  B 39  
B 54  2 n CYS . 54  B 40  
B 55  2 n LEU . 55  B 41  
B 56  2 n ASP . 56  B 42  
B 57  2 n MET . 57  B 43  
B 58  2 n LEU . 58  B 44  
B 59  2 n LYS . 59  B 45  
B 60  2 n ASN . 60  B 46  
B 61  2 n THR . 61  B 47  
B 62  2 n MET . 62  B 48  
B 63  2 n THR . 63  B 49  
B 64  2 n THR . 64  B 50  
B 65  2 n LYS . 65  B 51  
B 66  2 n GLU . 66  B 52  
B 67  2 n CYS . 67  B 53  
B 68  2 n LEU . 68  B 54  
B 69  2 n HIS . 69  B 55  
B 70  2 n ARG . 70  B 56  
B 71  2 n PHE . 71  B 57  
B 72  2 n CYS . 72  B 58  
B 73  2 n ALA . 73  B 59  
B 74  2 n ASP . 74  B 60  
B 75  2 n CYS . 75  B 61  
B 76  2 n ILE . 76  B 62  
B 77  2 n ILE . 77  B 63  
B 78  2 n THR . 78  B 64  
B 79  2 n ALA . 79  B 65  
B 80  2 n LEU . 80  B 66  
B 81  2 n ARG . 81  B 67  
B 82  2 n SER . 82  B 68  
B 83  2 n GLY . 83  B 69  
B 84  2 n ASN . 84  B 70  
B 85  2 n LYS . 85  B 71  
B 86  2 n GLU . 86  B 72  
B 87  2 n CYS . 87  B 73  
B 88  2 n PRO . 88  B 74  
B 89  2 n THR . 89  B 75  
B 90  2 n CYS . 90  B 76  
B 91  2 n ARG . 91  B 77  
B 92  2 n LYS . 92  B 78  
B 93  2 n LYS . 93  B 79  
B 94  2 n LEU . 94  B 80  
B 95  2 n VAL . 95  B 81  
B 96  2 n SER . 96  B 82  
B 97  2 n LYS . 97  B 83  
B 98  2 n ARG . 98  B 84  
B 99  2 n SER . 99  B 85  
B 100 2 n LEU . 100 B 86  
B 101 2 n ARG . 101 B 87  
B 102 2 n PRO . 102 B 88  
B 103 2 n ASP . 103 B 89  
B 104 2 n PRO . 104 B 90  
B 105 2 n ASN . 105 B 91  
B 106 2 n PHE . 106 B 92  
B 107 2 n ASP . 107 B 93  
B 108 2 n ALA . 108 B 94  
B 109 2 n LEU . 109 B 95  
B 110 2 n ILE . 110 B 96  
B 111 2 n SER . 111 B 97  
B 112 2 n LYS . 112 B 98  
B 113 2 n ILE . 113 B 99  
B 114 2 n TYR . 114 B 100 
#
_pdbx_struct_assembly.details            author_and_software_defined_assembly
_pdbx_struct_assembly.id                 1
_pdbx_struct_assembly.method_details     PISA
_pdbx_struct_assembly.oligomeric_count   2
_pdbx_struct_assembly.oligomeric_details dimeric
#
_pdbx_struct_assembly_gen.assembly_id     1
_pdbx_struct_assembly_gen.asym_id_list    A,B,C,D,E,F,G,H
_pdbx_struct_assembly_gen.oper_expression 1
#
_pdbx_struct_oper_list.id                 1
_pdbx_struct_oper_list.matrix[1][1]       1.0000000000
_pdbx_struct_oper_list.matrix[1][2]       0.0000000000
_pdbx_struct_oper_list.matrix[1][3]       0.0000000000
_pdbx_struct_oper_list.matrix[2][1]       0.0000000000
_pdbx_struct_oper_list.matrix[2][2]       1.0000000000
_pdbx_struct_oper_list.matrix[2][3]       0.0000000000
_pdbx_struct_oper_list.matrix[3][1]       0.0000000000
_pdbx_struct_oper_list.matrix[3][2]       0.0000000000
_pdbx_struct_oper_list.matrix[3][3]       1.0000000000
_pdbx_struct_oper_list.name               1_555
_pdbx_struct_oper_list.symmetry_operation x,y,z
_pdbx_struct_oper_list.type               "identity operation"
_pdbx_struct_oper_list.vector[1]          0.0000000000
_pdbx_struct_oper_list.vector[2]          0.0000000000
_pdbx_struct_oper_list.vector[3]          0.0000000000
#
_refine.ls_d_res_high 2.50
#
_software.classification other
_software.name           "DeepMind Structure Class"
_software.pdbx_ordinal   1
_software.version        2.0.0
#
_struct_asym.entity_id 2
_struct_asym.id        B
#
loop_
_atom_site.group_PDB
_atom_site.id
_atom_site.type_symbol
_atom_site.label_atom_id
_atom_site.label_alt_id
_atom_site.label_comp_id
_atom_site.label_asym_id
_atom_site.label_entity_id
_atom_site.label_seq_id
_atom_site.pdbx_PDB_ins_code
_atom_site.Cartn_x
_atom_site.Cartn_y
_atom_site.Cartn_z
_atom_site.occupancy
_atom_site.B_iso_or_equiv
_atom_site.auth_seq_id
_atom_site.auth_asym_id
_atom_site.pdbx_PDB_model_num
ATOM 1   N N   . LYS B 2 1   ? -3.331  60.770 21.084 1.00 48.14 15  B 1 
ATOM 2   C CA  . LYS B 2 1   ? -1.863  60.508 21.160 1.00 47.81 15  B 1 
ATOM 3   C C   . LYS B 2 1   ? -1.049  61.542 20.348 1.00 47.42 15  B 1 
ATOM 4   O O   . LYS B 2 1   ? -1.353  61.826 19.177 1.00 47.49 15  B 1 
ATOM 5   C CB  . LYS B 2 1   ? -1.546  59.065 20.729 1.00 47.90 15  B 1 
ATOM 6   C CG  . LYS B 2 1   ? -0.183  58.569 21.223 1.00 48.72 15  B 1 
ATOM 7   C CD  . LYS B 2 1   ? -0.034  57.043 21.220 1.00 48.09 15  B 1 
ATOM 8   C CE  . LYS B 2 1   ? 1.303   56.648 21.875 1.00 49.35 15  B 1 
ATOM 9   N NZ  . LYS B 2 1   ? 1.618   55.173 21.911 1.00 50.14 15  B 1 
ATOM 10  N N   . THR B 2 2   ? -0.022  62.100 20.990 1.00 46.59 16  B 1 
ATOM 11  C CA  . THR B 2 2   ? 0.869   63.088 20.371 1.00 45.51 16  B 1 
ATOM 12  C C   . THR B 2 2   ? 2.026   62.445 19.588 1.00 44.39 16  B 1 
ATOM 13  O O   . THR B 2 2   ? 2.506   63.016 18.605 1.00 44.54 16  B 1 
ATOM 14  C CB  . THR B 2 2   ? 1.432   64.066 21.441 1.00 45.92 16  B 1 
ATOM 15  O OG1 . THR B 2 2   ? 0.347   64.641 22.188 1.00 46.18 16  B 1 
ATOM 16  C CG2 . THR B 2 2   ? 2.252   65.202 20.802 1.00 46.38 16  B 1 
ATOM 17  N N   . TRP B 2 3   ? 2.465   61.263 20.026 1.00 42.74 17  B 1 
ATOM 18  C CA  . TRP B 2 3   ? 3.657   60.605 19.485 1.00 41.19 17  B 1 
ATOM 19  C C   . TRP B 2 3   ? 4.924   61.426 19.711 1.00 41.11 17  B 1 
ATOM 20  O O   . TRP B 2 3   ? 5.871   61.367 18.919 1.00 41.53 17  B 1 
ATOM 21  C CB  . TRP B 2 3   ? 3.493   60.262 18.002 1.00 40.08 17  B 1 
ATOM 22  C CG  . TRP B 2 3   ? 2.271   59.470 17.729 1.00 39.23 17  B 1 
ATOM 23  C CD1 . TRP B 2 3   ? 1.082   59.935 17.241 1.00 37.97 17  B 1 
ATOM 24  C CD2 . TRP B 2 3   ? 2.100   58.067 17.940 1.00 37.86 17  B 1 
ATOM 25  N NE1 . TRP B 2 3   ? 0.186   58.905 17.127 1.00 37.17 17  B 1 
ATOM 26  C CE2 . TRP B 2 3   ? 0.782   57.746 17.548 1.00 37.53 17  B 1 
ATOM 27  C CE3 . TRP B 2 3   ? 2.937   57.045 18.419 1.00 38.34 17  B 1 
ATOM 28  C CZ2 . TRP B 2 3   ? 0.270   56.445 17.626 1.00 37.84 17  B 1 
ATOM 29  C CZ3 . TRP B 2 3   ? 2.431   55.741 18.489 1.00 38.14 17  B 1 
ATOM 30  C CH2 . TRP B 2 3   ? 1.107   55.458 18.096 1.00 38.42 17  B 1 
ATOM 31  N N   . GLU B 2 4   ? 4.934   62.194 20.792 1.00 40.71 18  B 1 
ATOM 32  C CA  . GLU B 2 4   ? 6.147   62.842 21.276 1.00 40.57 18  B 1 
ATOM 33  C C   . GLU B 2 4   ? 7.193   61.781 21.618 1.00 39.48 18  B 1 
ATOM 34  O O   . GLU B 2 4   ? 6.890   60.767 22.250 1.00 39.87 18  B 1 
ATOM 35  C CB  . GLU B 2 4   ? 5.844   63.689 22.514 1.00 40.81 18  B 1 
ATOM 36  C CG  . GLU B 2 4   ? 4.872   63.034 23.522 1.00 41.97 18  B 1 
ATOM 37  C CD  . GLU B 2 4   ? 4.840   63.756 24.872 1.00 42.48 18  B 1 
ATOM 38  O OE1 . GLU B 2 4   ? 5.942   64.071 25.402 1.00 44.86 18  B 1 
ATOM 39  O OE2 . GLU B 2 4   ? 3.721   63.993 25.404 1.00 42.87 18  B 1 
ATOM 40  N N   . LEU B 2 5   ? 8.420   62.005 21.181 1.00 37.92 19  B 1 
ATOM 41  C CA  . LEU B 2 5   ? 9.488   61.095 21.501 1.00 36.67 19  B 1 
ATOM 42  C C   . LEU B 2 5   ? 10.249  61.595 22.726 1.00 35.56 19  B 1 
ATOM 43  O O   . LEU B 2 5   ? 10.540  62.780 22.838 1.00 35.74 19  B 1 
ATOM 44  C CB  . LEU B 2 5   ? 10.399  60.916 20.284 1.00 36.82 19  B 1 
ATOM 45  C CG  . LEU B 2 5   ? 9.717   60.272 19.065 1.00 37.24 19  B 1 
ATOM 46  C CD1 . LEU B 2 5   ? 10.680  60.173 17.897 1.00 38.12 19  B 1 
ATOM 47  C CD2 . LEU B 2 5   ? 9.135   58.893 19.404 1.00 36.92 19  B 1 
ATOM 48  N N   . SER B 2 6   ? 10.551  60.695 23.652 1.00 34.05 20  B 1 
ATOM 49  C CA  . SER B 2 6   ? 11.335  61.048 24.829 1.00 32.98 20  B 1 
ATOM 50  C C   . SER B 2 6   ? 12.824  61.255 24.480 1.00 32.78 20  B 1 
ATOM 51  O O   . SER B 2 6   ? 13.279  60.967 23.349 1.00 32.62 20  B 1 
ATOM 52  C CB  . SER B 2 6   ? 11.187  59.972 25.905 1.00 32.72 20  B 1 
ATOM 53  O OG  . SER B 2 6   ? 11.761  58.754 25.464 1.00 31.64 20  B 1 
ATOM 54  N N   . LEU B 2 7   ? 13.576  61.759 25.453 1.00 32.13 21  B 1 
ATOM 55  C CA  . LEU B 2 7   ? 15.011  61.942 25.288 1.00 31.94 21  B 1 
ATOM 56  C C   . LEU B 2 7   ? 15.711  60.624 24.924 1.00 31.22 21  B 1 
ATOM 57  O O   . LEU B 2 7   ? 16.504  60.596 23.994 1.00 30.98 21  B 1 
ATOM 58  C CB  . LEU B 2 7   ? 15.636  62.592 26.528 1.00 32.00 21  B 1 
ATOM 59  C CG  . LEU B 2 7   ? 15.385  64.101 26.679 1.00 33.24 21  B 1 
ATOM 60  C CD1 . LEU B 2 7   ? 15.902  64.634 28.020 1.00 31.94 21  B 1 
ATOM 61  C CD2 . LEU B 2 7   ? 16.006  64.878 25.510 1.00 33.82 21  B 1 
ATOM 62  N N   . TYR B 2 8   ? 15.400  59.539 25.634 1.00 30.61 22  B 1 
ATOM 63  C CA  . TYR B 2 8   ? 15.962  58.239 25.284 1.00 30.17 22  B 1 
ATOM 64  C C   . TYR B 2 8   ? 15.593  57.815 23.852 1.00 30.56 22  B 1 
ATOM 65  O O   . TYR B 2 8   ? 16.435  57.295 23.118 1.00 30.28 22  B 1 
ATOM 66  C CB  . TYR B 2 8   ? 15.546  57.144 26.267 1.00 29.58 22  B 1 
ATOM 67  C CG  . TYR B 2 8   ? 15.878  55.777 25.711 1.00 29.30 22  B 1 
ATOM 68  C CD1 . TYR B 2 8   ? 17.168  55.250 25.832 1.00 28.65 22  B 1 
ATOM 69  C CD2 . TYR B 2 8   ? 14.927  55.044 24.993 1.00 26.83 22  B 1 
ATOM 70  C CE1 . TYR B 2 8   ? 17.488  54.013 25.278 1.00 28.91 22  B 1 
ATOM 71  C CE2 . TYR B 2 8   ? 15.237  53.815 24.447 1.00 27.12 22  B 1 
ATOM 72  C CZ  . TYR B 2 8   ? 16.516  53.305 24.589 1.00 28.13 22  B 1 
ATOM 73  O OH  . TYR B 2 8   ? 16.821  52.079 24.049 1.00 28.46 22  B 1 
ATOM 74  N N   . GLU B 2 9   ? 14.340  58.048 23.468 1.00 31.05 23  B 1 
ATOM 75  C CA  . GLU B 2 9   ? 13.829  57.614 22.182 1.00 32.07 23  B 1 
ATOM 76  C C   . GLU B 2 9   ? 14.458  58.372 21.030 1.00 31.76 23  B 1 
ATOM 77  O O   . GLU B 2 9   ? 14.699  57.807 19.965 1.00 31.85 23  B 1 
ATOM 78  C CB  . GLU B 2 9   ? 12.303  57.736 22.145 1.00 32.25 23  B 1 
ATOM 79  C CG  . GLU B 2 9   ? 11.560  56.683 22.991 1.00 32.45 23  B 1 
ATOM 80  C CD  . GLU B 2 9   ? 10.065  56.995 23.159 1.00 34.98 23  B 1 
ATOM 81  O OE1 . GLU B 2 9   ? 9.682   58.194 23.322 1.00 37.87 23  B 1 
ATOM 82  O OE2 . GLU B 2 9   ? 9.255   56.031 23.139 1.00 40.15 23  B 1 
ATOM 83  N N   . LEU B 2 10  ? 14.734  59.652 21.245 1.00 31.86 24  B 1 
ATOM 84  C CA  . LEU B 2 10  ? 15.395  60.469 20.224 1.00 32.10 24  B 1 
ATOM 85  C C   . LEU B 2 10  ? 16.826  60.002 19.894 1.00 32.03 24  B 1 
ATOM 86  O O   . LEU B 2 10  ? 17.380  60.353 18.851 1.00 32.01 24  B 1 
ATOM 87  C CB  . LEU B 2 10  ? 15.393  61.945 20.641 1.00 31.99 24  B 1 
ATOM 88  C CG  . LEU B 2 10  ? 14.039  62.667 20.567 1.00 32.30 24  B 1 
ATOM 89  C CD1 . LEU B 2 10  ? 14.116  63.992 21.316 1.00 32.16 24  B 1 
ATOM 90  C CD2 . LEU B 2 10  ? 13.593  62.888 19.124 1.00 30.90 24  B 1 
ATOM 91  N N   . GLN B 2 11  ? 17.396  59.186 20.776 1.00 31.68 25  B 1 
ATOM 92  C CA  . GLN B 2 11  ? 18.802  58.797 20.709 1.00 31.16 25  B 1 
ATOM 93  C C   . GLN B 2 11  ? 18.985  57.279 20.513 1.00 30.80 25  B 1 
ATOM 94  O O   . GLN B 2 11  ? 20.104  56.825 20.281 1.00 31.01 25  B 1 
ATOM 95  C CB  . GLN B 2 11  ? 19.500  59.300 21.990 1.00 30.79 25  B 1 
ATOM 96  C CG  . GLN B 2 11  ? 20.876  58.753 22.279 1.00 31.71 25  B 1 
ATOM 97  C CD  . GLN B 2 11  ? 20.879  57.573 23.249 1.00 32.04 25  B 1 
ATOM 98  O OE1 . GLN B 2 11  ? 19.826  57.069 23.665 1.00 31.50 25  B 1 
ATOM 99  N NE2 . GLN B 2 11  ? 22.076  57.124 23.609 1.00 31.42 25  B 1 
ATOM 100 N N   . ARG B 2 12  ? 17.901  56.501 20.611 1.00 30.30 26  B 1 
ATOM 101 C CA  . ARG B 2 12  ? 17.996  55.026 20.598 1.00 30.08 26  B 1 
ATOM 102 C C   . ARG B 2 12  ? 18.586  54.460 19.306 1.00 30.10 26  B 1 
ATOM 103 O O   . ARG B 2 12  ? 18.469  55.049 18.233 1.00 30.05 26  B 1 
ATOM 104 C CB  . ARG B 2 12  ? 16.657  54.349 20.926 1.00 29.62 26  B 1 
ATOM 105 C CG  . ARG B 2 12  ? 15.652  54.306 19.769 1.00 30.04 26  B 1 
ATOM 106 C CD  . ARG B 2 12  ? 14.502  53.337 20.057 1.00 30.69 26  B 1 
ATOM 107 N NE  . ARG B 2 12  ? 14.883  51.952 19.805 1.00 30.75 26  B 1 
ATOM 108 C CZ  . ARG B 2 12  ? 14.561  51.263 18.709 1.00 29.75 26  B 1 
ATOM 109 N NH1 . ARG B 2 12  ? 13.814  51.811 17.755 1.00 26.58 26  B 1 
ATOM 110 N NH2 . ARG B 2 12  ? 14.980  50.007 18.583 1.00 29.10 26  B 1 
ATOM 111 N N   . THR B 2 13  ? 19.243  53.315 19.436 1.00 30.28 27  B 1 
ATOM 112 C CA  . THR B 2 13  ? 19.919  52.662 18.325 1.00 30.07 27  B 1 
ATOM 113 C C   . THR B 2 13  ? 19.268  51.276 18.169 1.00 29.62 27  B 1 
ATOM 114 O O   . THR B 2 13  ? 18.616  50.818 19.098 1.00 29.21 27  B 1 
ATOM 115 C CB  . THR B 2 13  ? 21.447  52.565 18.603 1.00 30.45 27  B 1 
ATOM 116 O OG1 . THR B 2 13  ? 21.683  51.882 19.842 1.00 31.05 27  B 1 
ATOM 117 C CG2 . THR B 2 13  ? 22.075  53.972 18.693 1.00 30.63 27  B 1 
ATOM 118 N N   . PRO B 2 14  ? 19.400  50.630 16.993 1.00 29.32 28  B 1 
ATOM 119 C CA  . PRO B 2 14  ? 18.730  49.338 16.774 1.00 29.45 28  B 1 
ATOM 120 C C   . PRO B 2 14  ? 19.077  48.214 17.757 1.00 29.89 28  B 1 
ATOM 121 O O   . PRO B 2 14  ? 20.148  48.200 18.348 1.00 29.20 28  B 1 
ATOM 122 C CB  . PRO B 2 14  ? 19.167  48.933 15.352 1.00 29.35 28  B 1 
ATOM 123 C CG  . PRO B 2 14  ? 20.287  49.833 14.989 1.00 29.00 28  B 1 
ATOM 124 C CD  . PRO B 2 14  ? 20.127  51.083 15.792 1.00 29.32 28  B 1 
ATOM 125 N N   . GLN B 2 15  ? 18.141  47.288 17.921 1.00 30.76 29  B 1 
ATOM 126 C CA  . GLN B 2 15  ? 18.388  46.049 18.617 1.00 31.92 29  B 1 
ATOM 127 C C   . GLN B 2 15  ? 18.731  44.972 17.579 1.00 33.07 29  B 1 
ATOM 128 O O   . GLN B 2 15  ? 17.841  44.414 16.932 1.00 33.35 29  B 1 
ATOM 129 C CB  . GLN B 2 15  ? 17.147  45.657 19.419 1.00 31.75 29  B 1 
ATOM 130 C CG  . GLN B 2 15  ? 16.919  46.475 20.664 1.00 31.60 29  B 1 
ATOM 131 C CD  . GLN B 2 15  ? 17.806  46.065 21.818 1.00 32.98 29  B 1 
ATOM 132 O OE1 . GLN B 2 15  ? 18.434  45.010 21.792 1.00 33.00 29  B 1 
ATOM 133 N NE2 . GLN B 2 15  ? 17.859  46.904 22.849 1.00 33.61 29  B 1 
ATOM 134 N N   . GLU B 2 16  ? 20.022  44.690 17.419 1.00 34.76 30  B 1 
ATOM 135 C CA  . GLU B 2 16  ? 20.513  43.807 16.343 1.00 36.59 30  B 1 
ATOM 136 C C   . GLU B 2 16  ? 19.974  42.384 16.415 1.00 36.73 30  B 1 
ATOM 137 O O   . GLU B 2 16  ? 19.788  41.830 17.498 1.00 36.60 30  B 1 
ATOM 138 C CB  . GLU B 2 16  ? 22.052  43.770 16.302 1.00 36.81 30  B 1 
ATOM 139 C CG  . GLU B 2 16  ? 22.726  45.118 16.051 1.00 41.02 30  B 1 
ATOM 140 C CD  . GLU B 2 16  ? 22.340  45.768 14.709 1.00 46.56 30  B 1 
ATOM 141 O OE1 . GLU B 2 16  ? 22.480  45.124 13.643 1.00 48.15 30  B 1 
ATOM 142 O OE2 . GLU B 2 16  ? 21.915  46.948 14.720 1.00 50.08 30  B 1 
ATOM 143 N N   . ALA B 2 17  ? 19.756  41.805 15.238 1.00 37.77 31  B 1 
ATOM 144 C CA  . ALA B 2 17  ? 19.264  40.438 15.077 1.00 38.91 31  B 1 
ATOM 145 C C   . ALA B 2 17  ? 20.185  39.407 15.687 1.00 39.91 31  B 1 
ATOM 146 O O   . ALA B 2 17  ? 21.403  39.531 15.591 1.00 40.12 31  B 1 
ATOM 147 C CB  . ALA B 2 17  ? 19.060  40.125 13.598 1.00 38.61 31  B 1 
ATOM 148 N N   . ILE B 2 18  ? 19.597  38.393 16.318 1.00 41.45 32  B 1 
ATOM 149 C CA  . ILE B 2 18  ? 20.344  37.216 16.728 1.00 42.97 32  B 1 
ATOM 150 C C   . ILE B 2 18  ? 20.478  36.328 15.498 1.00 44.35 32  B 1 
ATOM 151 O O   . ILE B 2 18  ? 19.499  35.718 15.051 1.00 44.42 32  B 1 
ATOM 152 C CB  . ILE B 2 18  ? 19.627  36.439 17.839 1.00 42.88 32  B 1 
ATOM 153 C CG1 . ILE B 2 18  ? 19.282  37.365 19.002 1.00 42.44 32  B 1 
ATOM 154 C CG2 . ILE B 2 18  ? 20.489  35.261 18.310 1.00 43.05 32  B 1 
ATOM 155 C CD1 . ILE B 2 18  ? 18.354  36.747 20.017 1.00 42.45 32  B 1 
ATOM 156 N N   . THR B 2 19  ? 21.684  36.273 14.941 1.00 46.15 33  B 1 
ATOM 157 C CA  . THR B 2 19  ? 21.919  35.518 13.703 1.00 47.99 33  B 1 
ATOM 158 C C   . THR B 2 19  ? 22.574  34.148 13.910 1.00 49.00 33  B 1 
ATOM 159 O O   . THR B 2 19  ? 22.537  33.307 13.008 1.00 49.13 33  B 1 
ATOM 160 C CB  . THR B 2 19  ? 22.706  36.343 12.632 1.00 48.01 33  B 1 
ATOM 161 O OG1 . THR B 2 19  ? 23.870  36.940 13.222 1.00 48.31 33  B 1 
ATOM 162 C CG2 . THR B 2 19  ? 21.828  37.434 12.025 1.00 48.07 33  B 1 
ATOM 163 N N   . ASP B 2 20  ? 23.170  33.915 15.078 1.00 50.63 34  B 1 
ATOM 164 C CA  . ASP B 2 20  ? 23.719  32.583 15.361 1.00 52.38 34  B 1 
ATOM 165 C C   . ASP B 2 20  ? 22.571  31.606 15.583 1.00 53.04 34  B 1 
ATOM 166 O O   . ASP B 2 20  ? 21.527  31.990 16.108 1.00 53.22 34  B 1 
ATOM 167 C CB  . ASP B 2 20  ? 24.682  32.579 16.554 1.00 52.45 34  B 1 
ATOM 168 C CG  . ASP B 2 20  ? 25.624  31.360 16.543 1.00 54.50 34  B 1 
ATOM 169 O OD1 . ASP B 2 20  ? 25.140  30.212 16.727 1.00 55.57 34  B 1 
ATOM 170 O OD2 . ASP B 2 20  ? 26.855  31.544 16.351 1.00 55.81 34  B 1 
ATOM 171 N N   . GLY B 2 21  ? 22.764  30.359 15.156 1.00 53.88 35  B 1 
ATOM 172 C CA  . GLY B 2 21  ? 21.734  29.324 15.236 1.00 54.98 35  B 1 
ATOM 173 C C   . GLY B 2 21  ? 21.274  29.030 16.653 1.00 55.91 35  B 1 
ATOM 174 O O   . GLY B 2 21  ? 21.788  28.125 17.314 1.00 56.18 35  B 1 
ATOM 175 N N   . LEU B 2 22  ? 20.307  29.815 17.119 1.00 56.52 36  B 1 
ATOM 176 C CA  . LEU B 2 22  ? 19.694  29.622 18.417 1.00 57.11 36  B 1 
ATOM 177 C C   . LEU B 2 22  ? 18.301  29.052 18.190 1.00 57.89 36  B 1 
ATOM 178 O O   . LEU B 2 22  ? 17.574  29.521 17.313 1.00 57.91 36  B 1 
ATOM 179 C CB  . LEU B 2 22  ? 19.610  30.963 19.141 1.00 56.96 36  B 1 
ATOM 180 C CG  . LEU B 2 22  ? 18.849  31.035 20.460 1.00 56.51 36  B 1 
ATOM 181 C CD1 . LEU B 2 22  ? 19.770  30.692 21.598 1.00 56.84 36  B 1 
ATOM 182 C CD2 . LEU B 2 22  ? 18.286  32.418 20.642 1.00 55.88 36  B 1 
ATOM 183 N N   . GLU B 2 23  ? 17.929  28.038 18.961 1.00 58.85 37  B 1 
ATOM 184 C CA  . GLU B 2 23  ? 16.592  27.461 18.835 1.00 60.02 37  B 1 
ATOM 185 C C   . GLU B 2 23  ? 15.713  27.997 19.950 1.00 60.69 37  B 1 
ATOM 186 O O   . GLU B 2 23  ? 16.194  28.253 21.050 1.00 60.82 37  B 1 
ATOM 187 C CB  . GLU B 2 23  ? 16.627  25.930 18.879 1.00 60.04 37  B 1 
ATOM 188 C CG  . GLU B 2 23  ? 17.872  25.278 18.264 1.00 61.01 37  B 1 
ATOM 189 C CD  . GLU B 2 23  ? 18.932  24.905 19.307 1.00 61.67 37  B 1 
ATOM 190 O OE1 . GLU B 2 23  ? 19.546  25.817 19.917 1.00 61.87 37  B 1 
ATOM 191 O OE2 . GLU B 2 23  ? 19.148  23.690 19.509 1.00 61.36 37  B 1 
ATOM 192 N N   . ILE B 2 24  ? 14.429  28.179 19.667 1.00 61.78 38  B 1 
ATOM 193 C CA  . ILE B 2 24  ? 13.499  28.663 20.686 1.00 62.95 38  B 1 
ATOM 194 C C   . ILE B 2 24  ? 12.553  27.550 21.099 1.00 63.64 38  B 1 
ATOM 195 O O   . ILE B 2 24  ? 11.976  26.866 20.251 1.00 63.70 38  B 1 
ATOM 196 C CB  . ILE B 2 24  ? 12.676  29.889 20.226 1.00 62.91 38  B 1 
ATOM 197 C CG1 . ILE B 2 24  ? 13.553  30.886 19.474 1.00 63.14 38  B 1 
ATOM 198 C CG2 . ILE B 2 24  ? 12.033  30.576 21.429 1.00 63.33 38  B 1 
ATOM 199 C CD1 . ILE B 2 24  ? 12.761  31.846 18.635 1.00 64.32 38  B 1 
ATOM 200 N N   . VAL B 2 25  ? 12.409  27.376 22.409 1.00 64.69 39  B 1 
ATOM 201 C CA  . VAL B 2 25  ? 11.515  26.367 22.963 1.00 65.68 39  B 1 
ATOM 202 C C   . VAL B 2 25  ? 10.077  26.876 22.884 1.00 66.36 39  B 1 
ATOM 203 O O   . VAL B 2 25  ? 9.695   27.812 23.593 1.00 66.61 39  B 1 
ATOM 204 C CB  . VAL B 2 25  ? 11.902  25.993 24.421 1.00 65.71 39  B 1 
ATOM 205 C CG1 . VAL B 2 25  ? 10.932  24.962 24.999 1.00 65.88 39  B 1 
ATOM 206 C CG2 . VAL B 2 25  ? 13.342  25.473 24.483 1.00 65.45 39  B 1 
ATOM 207 N N   . VAL B 2 26  ? 9.299   26.280 21.983 1.00 67.10 40  B 1 
ATOM 208 C CA  . VAL B 2 26  ? 7.877   26.600 21.844 1.00 67.91 40  B 1 
ATOM 209 C C   . VAL B 2 26  ? 7.044   25.312 21.901 1.00 68.46 40  B 1 
ATOM 210 O O   . VAL B 2 26  ? 5.997   25.199 21.249 1.00 68.54 40  B 1 
ATOM 211 C CB  . VAL B 2 26  ? 7.564   27.393 20.541 1.00 67.85 40  B 1 
ATOM 212 C CG1 . VAL B 2 26  ? 6.218   28.091 20.662 1.00 67.86 40  B 1 
ATOM 213 C CG2 . VAL B 2 26  ? 8.658   28.415 20.236 1.00 67.83 40  B 1 
ATOM 214 N N   . SER B 2 27  ? 7.524   24.351 22.693 1.00 69.09 41  B 1 
ATOM 215 C CA  . SER B 2 27  ? 6.866   23.053 22.867 1.00 69.70 41  B 1 
ATOM 216 C C   . SER B 2 27  ? 5.397   23.226 23.300 1.00 70.15 41  B 1 
ATOM 217 O O   . SER B 2 27  ? 4.498   22.733 22.612 1.00 70.08 41  B 1 
ATOM 218 C CB  . SER B 2 27  ? 7.662   22.168 23.840 1.00 69.70 41  B 1 
ATOM 219 O OG  . SER B 2 27  ? 7.471   20.791 23.568 1.00 69.95 41  B 1 
ATOM 220 N N   . PRO B 2 28  ? 5.146   23.923 24.435 1.00 70.65 42  B 1 
ATOM 221 C CA  . PRO B 2 28  ? 3.778   24.381 24.670 1.00 70.98 42  B 1 
ATOM 222 C C   . PRO B 2 28  ? 3.511   25.810 24.157 1.00 71.31 42  B 1 
ATOM 223 O O   . PRO B 2 28  ? 4.428   26.642 24.093 1.00 71.31 42  B 1 
ATOM 224 C CB  . PRO B 2 28  ? 3.655   24.326 26.198 1.00 71.03 42  B 1 
ATOM 225 C CG  . PRO B 2 28  ? 5.071   24.486 26.719 1.00 70.82 42  B 1 
ATOM 226 C CD  . PRO B 2 28  ? 6.031   24.275 25.566 1.00 70.72 42  B 1 
ATOM 227 N N   . ARG B 2 29  ? 2.258   26.073 23.788 1.00 71.60 43  B 1 
ATOM 228 C CA  . ARG B 2 29  ? 1.810   27.426 23.442 1.00 71.96 43  B 1 
ATOM 229 C C   . ARG B 2 29  ? 1.011   28.058 24.596 1.00 71.95 43  B 1 
ATOM 230 O O   . ARG B 2 29  ? 0.187   28.958 24.383 1.00 72.28 43  B 1 
ATOM 231 C CB  . ARG B 2 29  ? 1.007   27.432 22.126 1.00 72.11 43  B 1 
ATOM 232 C CG  . ARG B 2 29  ? 0.035   26.256 21.951 1.00 72.56 43  B 1 
ATOM 233 C CD  . ARG B 2 29  ? -1.253  26.413 22.756 1.00 73.14 43  B 1 
ATOM 234 N NE  . ARG B 2 29  ? -1.796  25.113 23.153 1.00 73.55 43  B 1 
ATOM 235 C CZ  . ARG B 2 29  ? -2.990  24.918 23.709 1.00 73.64 43  B 1 
ATOM 236 N NH1 . ARG B 2 29  ? -3.811  25.938 23.945 1.00 73.58 43  B 1 
ATOM 237 N NH2 . ARG B 2 29  ? -3.369  23.689 24.028 1.00 73.72 43  B 1 
ATOM 238 N N   . SER B 2 30  ? 1.257   27.567 25.813 1.00 71.68 44  B 1 
ATOM 239 C CA  . SER B 2 30  ? 0.751   28.187 27.041 1.00 71.31 44  B 1 
ATOM 240 C C   . SER B 2 30  ? 1.709   29.289 27.520 1.00 71.09 44  B 1 
ATOM 241 O O   . SER B 2 30  ? 1.671   29.711 28.682 1.00 71.10 44  B 1 
ATOM 242 C CB  . SER B 2 30  ? 0.551   27.133 28.134 1.00 71.33 44  B 1 
ATOM 243 O OG  . SER B 2 30  ? -0.514  26.258 27.808 1.00 71.13 44  B 1 
ATOM 244 N N   . LEU B 2 31  ? 2.575   29.726 26.606 1.00 70.60 45  B 1 
ATOM 245 C CA  . LEU B 2 31  ? 3.487   30.843 26.815 1.00 70.08 45  B 1 
ATOM 246 C C   . LEU B 2 31  ? 3.225   31.917 25.750 1.00 69.63 45  B 1 
ATOM 247 O O   . LEU B 2 31  ? 3.761   33.024 25.836 1.00 69.59 45  B 1 
ATOM 248 C CB  . LEU B 2 31  ? 4.947   30.369 26.737 1.00 70.17 45  B 1 
ATOM 249 C CG  . LEU B 2 31  ? 5.687   29.658 27.892 1.00 70.45 45  B 1 
ATOM 250 C CD1 . LEU B 2 31  ? 5.876   30.573 29.109 1.00 70.37 45  B 1 
ATOM 251 C CD2 . LEU B 2 31  ? 5.066   28.311 28.303 1.00 70.50 45  B 1 
ATOM 252 N N   . HIS B 2 32  ? 2.399   31.572 24.757 1.00 68.99 46  B 1 
ATOM 253 C CA  . HIS B 2 32  ? 2.082   32.446 23.615 1.00 68.35 46  B 1 
ATOM 254 C C   . HIS B 2 32  ? 0.580   32.486 23.338 1.00 67.61 46  B 1 
ATOM 255 O O   . HIS B 2 32  ? 0.097   31.857 22.396 1.00 67.56 46  B 1 
ATOM 256 C CB  . HIS B 2 32  ? 2.827   31.984 22.356 1.00 68.56 46  B 1 
ATOM 257 C CG  . HIS B 2 32  ? 4.290   31.768 22.570 1.00 69.34 46  B 1 
ATOM 258 N ND1 . HIS B 2 32  ? 4.796   30.615 23.134 1.00 70.22 46  B 1 
ATOM 259 C CD2 . HIS B 2 32  ? 5.357   32.562 22.316 1.00 70.40 46  B 1 
ATOM 260 C CE1 . HIS B 2 32  ? 6.111   30.708 23.217 1.00 70.52 46  B 1 
ATOM 261 N NE2 . HIS B 2 32  ? 6.477   31.879 22.726 1.00 70.91 46  B 1 
ATOM 262 N N   . SER B 2 33  ? -0.145  33.231 24.168 1.00 66.86 47  B 1 
ATOM 263 C CA  . SER B 2 33  ? -1.596  33.385 24.047 1.00 66.01 47  B 1 
ATOM 264 C C   . SER B 2 33  ? -1.995  34.430 22.996 1.00 65.49 47  B 1 
ATOM 265 O O   . SER B 2 33  ? -3.182  34.607 22.698 1.00 65.56 47  B 1 
ATOM 266 C CB  . SER B 2 33  ? -2.184  33.765 25.401 1.00 66.04 47  B 1 
ATOM 267 O OG  . SER B 2 33  ? -1.587  34.958 25.881 1.00 66.17 47  B 1 
ATOM 268 N N   . GLU B 2 34  ? -0.998  35.115 22.440 1.00 64.63 48  B 1 
ATOM 269 C CA  . GLU B 2 34  ? -1.214  36.126 21.406 1.00 63.75 48  B 1 
ATOM 270 C C   . GLU B 2 34  ? -1.345  35.501 20.022 1.00 63.10 48  B 1 
ATOM 271 O O   . GLU B 2 34  ? -1.667  36.185 19.053 1.00 62.92 48  B 1 
ATOM 272 C CB  . GLU B 2 34  ? -0.081  37.151 21.404 1.00 63.73 48  B 1 
ATOM 273 C CG  . GLU B 2 34  ? 0.108   37.880 22.722 1.00 64.23 48  B 1 
ATOM 274 C CD  . GLU B 2 34  ? 1.025   37.136 23.667 1.00 64.74 48  B 1 
ATOM 275 O OE1 . GLU B 2 34  ? 2.174   36.855 23.270 1.00 65.21 48  B 1 
ATOM 276 O OE2 . GLU B 2 34  ? 0.600   36.833 24.803 1.00 65.33 48  B 1 
ATOM 277 N N   . LEU B 2 35  ? -1.088  34.202 19.934 1.00 62.42 49  B 1 
ATOM 278 C CA  . LEU B 2 35  ? -1.281  33.467 18.694 1.00 61.87 49  B 1 
ATOM 279 C C   . LEU B 2 35  ? -2.612  32.730 18.692 1.00 61.73 49  B 1 
ATOM 280 O O   . LEU B 2 35  ? -2.976  32.104 17.695 1.00 61.83 49  B 1 
ATOM 281 C CB  . LEU B 2 35  ? -0.137  32.480 18.471 1.00 61.67 49  B 1 
ATOM 282 C CG  . LEU B 2 35  ? 1.284   33.032 18.455 1.00 61.02 49  B 1 
ATOM 283 C CD1 . LEU B 2 35  ? 2.253   31.899 18.202 1.00 60.72 49  B 1 
ATOM 284 C CD2 . LEU B 2 35  ? 1.450   34.124 17.414 1.00 60.36 49  B 1 
ATOM 285 N N   . MET B 2 36  ? -3.328  32.794 19.812 1.00 61.59 50  B 1 
ATOM 286 C CA  . MET B 2 36  ? -4.628  32.134 19.933 1.00 61.56 50  B 1 
ATOM 287 C C   . MET B 2 36  ? -5.750  33.142 19.734 1.00 61.06 50  B 1 
ATOM 288 O O   . MET B 2 36  ? -5.701  34.258 20.256 1.00 61.12 50  B 1 
ATOM 289 C CB  . MET B 2 36  ? -4.789  31.439 21.294 1.00 61.90 50  B 1 
ATOM 290 C CG  . MET B 2 36  ? -3.589  30.589 21.761 1.00 63.46 50  B 1 
ATOM 291 S SD  . MET B 2 36  ? -3.278  29.067 20.824 1.00 66.07 50  B 1 
ATOM 292 C CE  . MET B 2 36  ? -4.706  28.076 21.272 1.00 66.00 50  B 1 
ATOM 293 N N   . CYS B 2 37  ? -6.763  32.740 18.979 1.00 60.37 51  B 1 
ATOM 294 C CA  . CYS B 2 37  ? -7.925  33.582 18.729 1.00 59.87 51  B 1 
ATOM 295 C C   . CYS B 2 37  ? -8.874  33.635 19.932 1.00 59.42 51  B 1 
ATOM 296 O O   . CYS B 2 37  ? -9.202  32.601 20.496 1.00 59.37 51  B 1 
ATOM 297 C CB  . CYS B 2 37  ? -8.649  33.075 17.494 1.00 59.94 51  B 1 
ATOM 298 S SG  . CYS B 2 37  ? -10.299 33.720 17.242 1.00 59.59 51  B 1 
ATOM 299 N N   . PRO B 2 38  ? -9.314  34.848 20.325 1.00 59.16 52  B 1 
ATOM 300 C CA  . PRO B 2 38  ? -10.167 35.069 21.503 1.00 59.08 52  B 1 
ATOM 301 C C   . PRO B 2 38  ? -11.543 34.410 21.426 1.00 59.20 52  B 1 
ATOM 302 O O   . PRO B 2 38  ? -12.128 34.080 22.463 1.00 59.25 52  B 1 
ATOM 303 C CB  . PRO B 2 38  ? -10.334 36.594 21.536 1.00 59.19 52  B 1 
ATOM 304 C CG  . PRO B 2 38  ? -9.207  37.133 20.715 1.00 59.01 52  B 1 
ATOM 305 C CD  . PRO B 2 38  ? -8.983  36.116 19.649 1.00 59.14 52  B 1 
ATOM 306 N N   . ILE B 2 39  ? -12.051 34.232 20.208 1.00 59.13 53  B 1 
ATOM 307 C CA  . ILE B 2 39  ? -13.351 33.623 19.985 1.00 59.00 53  B 1 
ATOM 308 C C   . ILE B 2 39  ? -13.287 32.120 20.226 1.00 59.17 53  B 1 
ATOM 309 O O   . ILE B 2 39  ? -13.899 31.614 21.163 1.00 59.03 53  B 1 
ATOM 310 C CB  . ILE B 2 39  ? -13.866 33.893 18.548 1.00 59.01 53  B 1 
ATOM 311 C CG1 . ILE B 2 39  ? -13.589 35.344 18.118 1.00 59.12 53  B 1 
ATOM 312 C CG2 . ILE B 2 39  ? -15.339 33.520 18.412 1.00 58.49 53  B 1 
ATOM 313 C CD1 . ILE B 2 39  ? -14.456 36.393 18.772 1.00 59.07 53  B 1 
ATOM 314 N N   . CYS B 2 40  ? -12.525 31.424 19.386 1.00 59.48 54  B 1 
ATOM 315 C CA  . CYS B 2 40  ? -12.515 29.961 19.352 1.00 59.77 54  B 1 
ATOM 316 C C   . CYS B 2 40  ? -11.415 29.329 20.211 1.00 59.80 54  B 1 
ATOM 317 O O   . CYS B 2 40  ? -11.410 28.112 20.429 1.00 59.75 54  B 1 
ATOM 318 C CB  . CYS B 2 40  ? -12.392 29.475 17.902 1.00 60.02 54  B 1 
ATOM 319 S SG  . CYS B 2 40  ? -10.840 29.949 17.072 1.00 60.20 54  B 1 
ATOM 320 N N   . LEU B 2 41  ? -10.498 30.161 20.700 1.00 59.76 55  B 1 
ATOM 321 C CA  . LEU B 2 41  ? -9.308  29.699 21.438 1.00 59.86 55  B 1 
ATOM 322 C C   . LEU B 2 41  ? -8.479  28.651 20.672 1.00 59.86 55  B 1 
ATOM 323 O O   . LEU B 2 41  ? -8.051  27.639 21.227 1.00 60.00 55  B 1 
ATOM 324 C CB  . LEU B 2 41  ? -9.658  29.255 22.870 1.00 59.73 55  B 1 
ATOM 325 C CG  . LEU B 2 41  ? -9.753  30.381 23.909 1.00 59.66 55  B 1 
ATOM 326 C CD1 . LEU B 2 41  ? -11.101 31.106 23.855 1.00 59.62 55  B 1 
ATOM 327 C CD2 . LEU B 2 41  ? -9.489  29.848 25.312 1.00 60.03 55  B 1 
ATOM 328 N N   . ASP B 2 42  ? -8.267  28.922 19.387 1.00 59.85 56  B 1 
ATOM 329 C CA  . ASP B 2 42  ? -7.388  28.131 18.537 1.00 59.85 56  B 1 
ATOM 330 C C   . ASP B 2 42  ? -6.279  29.008 17.995 1.00 59.43 56  B 1 
ATOM 331 O O   . ASP B 2 42  ? -6.364  30.234 18.043 1.00 59.40 56  B 1 
ATOM 332 C CB  . ASP B 2 42  ? -8.155  27.568 17.339 1.00 60.06 56  B 1 
ATOM 333 C CG  . ASP B 2 42  ? -8.823  26.256 17.636 1.00 61.16 56  B 1 
ATOM 334 O OD1 . ASP B 2 42  ? -8.766  25.802 18.802 1.00 63.21 56  B 1 
ATOM 335 O OD2 . ASP B 2 42  ? -9.410  25.673 16.696 1.00 61.66 56  B 1 
ATOM 336 N N   . MET B 2 43  ? -5.245  28.363 17.465 1.00 59.06 57  B 1 
ATOM 337 C CA  . MET B 2 43  ? -4.293  29.030 16.605 1.00 58.65 57  B 1 
ATOM 338 C C   . MET B 2 43  ? -5.056  29.903 15.629 1.00 58.17 57  B 1 
ATOM 339 O O   . MET B 2 43  ? -5.872  29.402 14.848 1.00 58.32 57  B 1 
ATOM 340 C CB  . MET B 2 43  ? -3.470  28.001 15.831 1.00 58.93 57  B 1 
ATOM 341 C CG  . MET B 2 43  ? -2.302  27.473 16.614 1.00 59.42 57  B 1 
ATOM 342 S SD  . MET B 2 43  ? -1.260  28.855 17.097 1.00 61.49 57  B 1 
ATOM 343 C CE  . MET B 2 43  ? -0.478  28.194 18.571 1.00 60.77 57  B 1 
ATOM 344 N N   . LEU B 2 44  ? -4.819  31.209 15.705 1.00 57.27 58  B 1 
ATOM 345 C CA  . LEU B 2 44  ? -5.337  32.142 14.712 1.00 56.63 58  B 1 
ATOM 346 C C   . LEU B 2 44  ? -5.106  31.586 13.308 1.00 56.67 58  B 1 
ATOM 347 O O   . LEU B 2 44  ? -4.016  31.111 12.988 1.00 56.84 58  B 1 
ATOM 348 C CB  . LEU B 2 44  ? -4.651  33.505 14.844 1.00 56.23 58  B 1 
ATOM 349 C CG  . LEU B 2 44  ? -4.948  34.383 16.060 1.00 54.91 58  B 1 
ATOM 350 C CD1 . LEU B 2 44  ? -3.767  35.267 16.352 1.00 53.92 58  B 1 
ATOM 351 C CD2 . LEU B 2 44  ? -6.185  35.217 15.840 1.00 52.86 58  B 1 
ATOM 352 N N   . LYS B 2 45  ? -6.141  31.630 12.482 1.00 56.51 59  B 1 
ATOM 353 C CA  . LYS B 2 45  ? -6.053  31.143 11.109 1.00 56.42 59  B 1 
ATOM 354 C C   . LYS B 2 45  ? -6.688  32.191 10.211 1.00 56.02 59  B 1 
ATOM 355 O O   . LYS B 2 45  ? -7.751  32.712 10.540 1.00 56.08 59  B 1 
ATOM 356 C CB  . LYS B 2 45  ? -6.755  29.783 10.974 1.00 56.52 59  B 1 
ATOM 357 C CG  . LYS B 2 45  ? -8.173  29.763 11.532 1.00 57.23 59  B 1 
ATOM 358 C CD  . LYS B 2 45  ? -8.597  28.391 12.044 1.00 58.10 59  B 1 
ATOM 359 C CE  . LYS B 2 45  ? -9.910  28.494 12.820 1.00 58.22 59  B 1 
ATOM 360 N NZ  . LYS B 2 45  ? -11.061 28.946 11.963 1.00 58.36 59  B 1 
ATOM 361 N N   . ASN B 2 46  ? -6.032  32.509 9.093  1.00 55.52 60  B 1 
ATOM 362 C CA  . ASN B 2 46  ? -6.452  33.617 8.218  1.00 54.93 60  B 1 
ATOM 363 C C   . ASN B 2 46  ? -6.800  34.847 9.043  1.00 54.56 60  B 1 
ATOM 364 O O   . ASN B 2 46  ? -7.958  35.262 9.108  1.00 54.46 60  B 1 
ATOM 365 C CB  . ASN B 2 46  ? -7.636  33.208 7.339  1.00 54.93 60  B 1 
ATOM 366 C CG  . ASN B 2 46  ? -7.393  31.912 6.620  1.00 54.74 60  B 1 
ATOM 367 O OD1 . ASN B 2 46  ? -6.739  31.882 5.580  1.00 54.79 60  B 1 
ATOM 368 N ND2 . ASN B 2 46  ? -7.909  30.823 7.176  1.00 54.97 60  B 1 
ATOM 369 N N   . THR B 2 47  ? -5.780  35.409 9.680  1.00 54.20 61  B 1 
ATOM 370 C CA  . THR B 2 47  ? -5.948  36.458 10.677 1.00 53.71 61  B 1 
ATOM 371 C C   . THR B 2 47  ? -6.526  37.737 10.096 1.00 53.56 61  B 1 
ATOM 372 O O   . THR B 2 47  ? -5.987  38.303 9.138  1.00 53.45 61  B 1 
ATOM 373 C CB  . THR B 2 47  ? -4.617  36.757 11.386 1.00 53.68 61  B 1 
ATOM 374 O OG1 . THR B 2 47  ? -4.086  35.538 11.917 1.00 53.57 61  B 1 
ATOM 375 C CG2 . THR B 2 47  ? -4.819  37.748 12.518 1.00 53.74 61  B 1 
ATOM 376 N N   . MET B 2 48  ? -7.648  38.157 10.674 1.00 53.32 62  B 1 
ATOM 377 C CA  . MET B 2 48  ? -8.224  39.463 10.420 1.00 53.23 62  B 1 
ATOM 378 C C   . MET B 2 48  ? -7.857  40.376 11.576 1.00 52.70 62  B 1 
ATOM 379 O O   . MET B 2 48  ? -7.821  39.947 12.732 1.00 52.81 62  B 1 
ATOM 380 C CB  . MET B 2 48  ? -9.742  39.381 10.335 1.00 53.64 62  B 1 
ATOM 381 C CG  . MET B 2 48  ? -10.300 38.636 9.144  1.00 55.48 62  B 1 
ATOM 382 S SD  . MET B 2 48  ? -10.106 39.493 7.573  1.00 60.65 62  B 1 
ATOM 383 C CE  . MET B 2 48  ? -8.828  38.487 6.815  1.00 60.35 62  B 1 
ATOM 384 N N   . THR B 2 49  ? -7.600  41.640 11.269 1.00 52.02 63  B 1 
ATOM 385 C CA  . THR B 2 49  ? -7.273  42.605 12.299 1.00 51.47 63  B 1 
ATOM 386 C C   . THR B 2 49  ? -8.159  43.828 12.178 1.00 51.12 63  B 1 
ATOM 387 O O   . THR B 2 49  ? -8.331  44.375 11.091 1.00 50.93 63  B 1 
ATOM 388 C CB  . THR B 2 49  ? -5.797  43.013 12.222 1.00 51.44 63  B 1 
ATOM 389 O OG1 . THR B 2 49  ? -4.997  41.834 12.142 1.00 52.39 63  B 1 
ATOM 390 C CG2 . THR B 2 49  ? -5.371  43.807 13.450 1.00 51.16 63  B 1 
ATOM 391 N N   . THR B 2 50  ? -8.716  44.247 13.309 1.00 51.02 64  B 1 
ATOM 392 C CA  . THR B 2 50  ? -9.504  45.472 13.385 1.00 50.95 64  B 1 
ATOM 393 C C   . THR B 2 50  ? -8.601  46.688 13.163 1.00 51.10 64  B 1 
ATOM 394 O O   . THR B 2 50  ? -7.556  46.815 13.795 1.00 51.48 64  B 1 
ATOM 395 C CB  . THR B 2 50  ? -10.215 45.586 14.746 1.00 50.73 64  B 1 
ATOM 396 O OG1 . THR B 2 50  ? -9.235  45.688 15.783 1.00 50.43 64  B 1 
ATOM 397 C CG2 . THR B 2 50  ? -11.087 44.358 15.006 1.00 50.03 64  B 1 
ATOM 398 N N   . LYS B 2 51  ? -8.994  47.562 12.245 1.00 51.26 65  B 1 
ATOM 399 C CA  . LYS B 2 51  ? -8.254  48.787 11.969 1.00 51.77 65  B 1 
ATOM 400 C C   . LYS B 2 51  ? -8.025  49.640 13.223 1.00 51.74 65  B 1 
ATOM 401 O O   . LYS B 2 51  ? -6.890  49.970 13.550 1.00 51.81 65  B 1 
ATOM 402 C CB  . LYS B 2 51  ? -8.971  49.618 10.897 1.00 51.97 65  B 1 
ATOM 403 C CG  . LYS B 2 51  ? -8.794  49.128 9.458  1.00 52.31 65  B 1 
ATOM 404 C CD  . LYS B 2 51  ? -9.165  50.233 8.455  1.00 52.45 65  B 1 
ATOM 405 C CE  . LYS B 2 51  ? -8.692  49.887 7.043  1.00 54.48 65  B 1 
ATOM 406 N NZ  . LYS B 2 51  ? -8.615  51.067 6.127  1.00 54.29 65  B 1 
ATOM 407 N N   . GLU B 2 52  ? -9.100  49.972 13.931 1.00 51.86 66  B 1 
ATOM 408 C CA  . GLU B 2 52  ? -9.040  50.946 15.026 1.00 52.16 66  B 1 
ATOM 409 C C   . GLU B 2 52  ? -8.253  50.504 16.266 1.00 51.79 66  B 1 
ATOM 410 O O   . GLU B 2 52  ? -7.545  51.314 16.873 1.00 51.63 66  B 1 
ATOM 411 C CB  . GLU B 2 52  ? -10.455 51.399 15.431 1.00 52.64 66  B 1 
ATOM 412 C CG  . GLU B 2 52  ? -11.132 52.364 14.439 1.00 54.06 66  B 1 
ATOM 413 C CD  . GLU B 2 52  ? -10.579 53.790 14.504 1.00 55.90 66  B 1 
ATOM 414 O OE1 . GLU B 2 52  ? -10.961 54.538 15.438 1.00 57.05 66  B 1 
ATOM 415 O OE2 . GLU B 2 52  ? -9.786  54.168 13.608 1.00 55.30 66  B 1 
ATOM 416 N N   . CYS B 2 53  ? -8.364  49.225 16.620 1.00 51.42 67  B 1 
ATOM 417 C CA  . CYS B 2 53  ? -7.886  48.742 17.917 1.00 51.11 67  B 1 
ATOM 418 C C   . CYS B 2 53  ? -6.869  47.595 17.860 1.00 50.62 67  B 1 
ATOM 419 O O   . CYS B 2 53  ? -6.317  47.198 18.893 1.00 50.62 67  B 1 
ATOM 420 C CB  . CYS B 2 53  ? -9.078  48.389 18.828 1.00 51.96 67  B 1 
ATOM 421 S SG  . CYS B 2 53  ? -10.376 47.301 18.125 1.00 52.14 67  B 1 
ATOM 422 N N   . LEU B 2 54  ? -6.626  47.078 16.654 1.00 49.64 68  B 1 
ATOM 423 C CA  . LEU B 2 54  ? -5.597  46.057 16.395 1.00 48.63 68  B 1 
ATOM 424 C C   . LEU B 2 54  ? -5.777  44.754 17.163 1.00 48.21 68  B 1 
ATOM 425 O O   . LEU B 2 54  ? -4.813  44.181 17.689 1.00 48.22 68  B 1 
ATOM 426 C CB  . LEU B 2 54  ? -4.176  46.602 16.614 1.00 48.27 68  B 1 
ATOM 427 C CG  . LEU B 2 54  ? -3.637  47.699 15.701 1.00 47.25 68  B 1 
ATOM 428 C CD1 . LEU B 2 54  ? -2.217  48.013 16.114 1.00 46.23 68  B 1 
ATOM 429 C CD2 . LEU B 2 54  ? -3.712  47.314 14.225 1.00 45.82 68  B 1 
ATOM 430 N N   . HIS B 2 55  ? -7.010  44.278 17.217 1.00 47.65 69  B 1 
ATOM 431 C CA  . HIS B 2 55  ? -7.259  42.973 17.807 1.00 47.11 69  B 1 
ATOM 432 C C   . HIS B 2 55  ? -7.428  41.948 16.706 1.00 46.48 69  B 1 
ATOM 433 O O   . HIS B 2 55  ? -8.002  42.231 15.651 1.00 46.46 69  B 1 
ATOM 434 C CB  . HIS B 2 55  ? -8.421  43.029 18.792 1.00 47.36 69  B 1 
ATOM 435 C CG  . HIS B 2 55  ? -8.129  43.880 19.994 1.00 48.78 69  B 1 
ATOM 436 N ND1 . HIS B 2 55  ? -9.017  44.815 20.488 1.00 52.43 69  B 1 
ATOM 437 C CD2 . HIS B 2 55  ? -7.021  43.965 20.771 1.00 47.91 69  B 1 
ATOM 438 C CE1 . HIS B 2 55  ? -8.472  45.422 21.529 1.00 50.05 69  B 1 
ATOM 439 N NE2 . HIS B 2 55  ? -7.262  44.926 21.720 1.00 48.42 69  B 1 
ATOM 440 N N   . ARG B 2 56  ? -6.868  40.770 16.933 1.00 45.76 70  B 1 
ATOM 441 C CA  . ARG B 2 56  ? -6.766  39.772 15.887 1.00 45.50 70  B 1 
ATOM 442 C C   . ARG B 2 56  ? -7.653  38.556 16.114 1.00 45.30 70  B 1 
ATOM 443 O O   . ARG B 2 56  ? -7.755  38.049 17.230 1.00 45.23 70  B 1 
ATOM 444 C CB  . ARG B 2 56  ? -5.305  39.376 15.708 1.00 45.66 70  B 1 
ATOM 445 C CG  . ARG B 2 56  ? -4.486  40.491 15.107 1.00 45.78 70  B 1 
ATOM 446 C CD  . ARG B 2 56  ? -3.031  40.198 15.162 1.00 47.31 70  B 1 
ATOM 447 N NE  . ARG B 2 56  ? -2.253  41.296 14.600 1.00 49.24 70  B 1 
ATOM 448 C CZ  . ARG B 2 56  ? -1.881  42.383 15.274 1.00 50.41 70  B 1 
ATOM 449 N NH1 . ARG B 2 56  ? -2.229  42.551 16.547 1.00 50.33 70  B 1 
ATOM 450 N NH2 . ARG B 2 56  ? -1.163  43.314 14.666 1.00 51.08 70  B 1 
ATOM 451 N N   . PHE B 2 57  ? -8.302  38.110 15.041 1.00 45.10 71  B 1 
ATOM 452 C CA  . PHE B 2 57  ? -9.223  36.974 15.077 1.00 45.08 71  B 1 
ATOM 453 C C   . PHE B 2 57  ? -9.015  36.177 13.819 1.00 45.78 71  B 1 
ATOM 454 O O   . PHE B 2 57  ? -8.483  36.698 12.836 1.00 45.81 71  B 1 
ATOM 455 C CB  . PHE B 2 57  ? -10.682 37.435 15.087 1.00 44.41 71  B 1 
ATOM 456 C CG  . PHE B 2 57  ? -10.970 38.548 16.041 1.00 43.23 71  B 1 
ATOM 457 C CD1 . PHE B 2 57  ? -10.835 39.873 15.639 1.00 41.95 71  B 1 
ATOM 458 C CD2 . PHE B 2 57  ? -11.389 38.275 17.337 1.00 42.23 71  B 1 
ATOM 459 C CE1 . PHE B 2 57  ? -11.100 40.915 16.512 1.00 41.84 71  B 1 
ATOM 460 C CE2 . PHE B 2 57  ? -11.665 39.309 18.222 1.00 42.73 71  B 1 
ATOM 461 C CZ  . PHE B 2 57  ? -11.514 40.638 17.806 1.00 42.91 71  B 1 
ATOM 462 N N   . CYS B 2 58  ? -9.446  34.921 13.836 1.00 46.74 72  B 1 
ATOM 463 C CA  . CYS B 2 58  ? -9.578  34.163 12.602 1.00 48.09 72  B 1 
ATOM 464 C C   . CYS B 2 58  ? -10.641 34.835 11.752 1.00 47.98 72  B 1 
ATOM 465 O O   . CYS B 2 58  ? -11.646 35.316 12.286 1.00 47.65 72  B 1 
ATOM 466 C CB  . CYS B 2 58  ? -10.028 32.736 12.881 1.00 48.93 72  B 1 
ATOM 467 S SG  . CYS B 2 58  ? -9.380  32.006 14.382 1.00 53.04 72  B 1 
ATOM 468 N N   . ALA B 2 59  ? -10.416 34.874 10.440 1.00 48.36 73  B 1 
ATOM 469 C CA  . ALA B 2 59  ? -11.407 35.392 9.494  1.00 48.70 73  B 1 
ATOM 470 C C   . ALA B 2 59  ? -12.771 34.771 9.782  1.00 49.09 73  B 1 
ATOM 471 O O   . ALA B 2 59  ? -13.759 35.485 9.984  1.00 49.07 73  B 1 
ATOM 472 C CB  . ALA B 2 59  ? -10.975 35.120 8.051  1.00 48.72 73  B 1 
ATOM 473 N N   . ASP B 2 60  ? -12.797 33.441 9.837  1.00 49.69 74  B 1 
ATOM 474 C CA  . ASP B 2 60  ? -13.996 32.673 10.170 1.00 50.42 74  B 1 
ATOM 475 C C   . ASP B 2 60  ? -14.796 33.289 11.324 1.00 49.73 74  B 1 
ATOM 476 O O   . ASP B 2 60  ? -15.988 33.561 11.179 1.00 49.91 74  B 1 
ATOM 477 C CB  . ASP B 2 60  ? -13.610 31.211 10.478 1.00 51.25 74  B 1 
ATOM 478 C CG  . ASP B 2 60  ? -14.757 30.395 11.118 1.00 54.50 74  B 1 
ATOM 479 O OD1 . ASP B 2 60  ? -15.955 30.641 10.811 1.00 57.72 74  B 1 
ATOM 480 O OD2 . ASP B 2 60  ? -14.448 29.474 11.919 1.00 57.50 74  B 1 
ATOM 481 N N   . CYS B 2 61  ? -14.127 33.529 12.448 1.00 48.93 75  B 1 
ATOM 482 C CA  . CYS B 2 61  ? -14.791 33.923 13.687 1.00 48.21 75  B 1 
ATOM 483 C C   . CYS B 2 61  ? -15.280 35.356 13.724 1.00 46.81 75  B 1 
ATOM 484 O O   . CYS B 2 61  ? -16.315 35.637 14.326 1.00 46.53 75  B 1 
ATOM 485 C CB  . CYS B 2 61  ? -13.866 33.685 14.874 1.00 48.98 75  B 1 
ATOM 486 S SG  . CYS B 2 61  ? -13.322 31.988 15.025 1.00 51.60 75  B 1 
ATOM 487 N N   . ILE B 2 62  ? -14.535 36.264 13.102 1.00 45.33 76  B 1 
ATOM 488 C CA  . ILE B 2 62  ? -14.876 37.678 13.192 1.00 44.13 76  B 1 
ATOM 489 C C   . ILE B 2 62  ? -15.968 38.060 12.190 1.00 43.50 76  B 1 
ATOM 490 O O   . ILE B 2 62  ? -16.803 38.913 12.481 1.00 43.09 76  B 1 
ATOM 491 C CB  . ILE B 2 62  ? -13.617 38.623 13.136 1.00 43.98 76  B 1 
ATOM 492 C CG1 . ILE B 2 62  ? -13.972 40.059 13.539 1.00 43.55 76  B 1 
ATOM 493 C CG2 . ILE B 2 62  ? -12.977 38.623 11.768 1.00 43.60 76  B 1 
ATOM 494 C CD1 . ILE B 2 62  ? -14.524 40.195 14.943 1.00 42.82 76  B 1 
ATOM 495 N N   . ILE B 2 63  ? -15.966 37.408 11.030 1.00 43.00 77  B 1 
ATOM 496 C CA  . ILE B 2 63  ? -17.022 37.586 10.037 1.00 42.65 77  B 1 
ATOM 497 C C   . ILE B 2 63  ? -18.359 37.127 10.623 1.00 42.70 77  B 1 
ATOM 498 O O   . ILE B 2 63  ? -19.356 37.846 10.518 1.00 42.66 77  B 1 
ATOM 499 C CB  . ILE B 2 63  ? -16.686 36.857 8.697  1.00 42.51 77  B 1 
ATOM 500 C CG1 . ILE B 2 63  ? -15.467 37.502 8.005  1.00 43.33 77  B 1 
ATOM 501 C CG2 . ILE B 2 63  ? -17.884 36.807 7.751  1.00 42.08 77  B 1 
ATOM 502 C CD1 . ILE B 2 63  ? -15.606 38.987 7.626  1.00 42.52 77  B 1 
ATOM 503 N N   . THR B 2 64  ? -18.356 35.955 11.263 1.00 42.75 78  B 1 
ATOM 504 C CA  . THR B 2 64  ? -19.535 35.398 11.951 1.00 43.01 78  B 1 
ATOM 505 C C   . THR B 2 64  ? -20.112 36.336 13.006 1.00 43.10 78  B 1 
ATOM 506 O O   . THR B 2 64  ? -21.333 36.521 13.083 1.00 43.11 78  B 1 
ATOM 507 C CB  . THR B 2 64  ? -19.222 34.037 12.636 1.00 43.03 78  B 1 
ATOM 508 O OG1 . THR B 2 64  ? -18.786 33.088 11.656 1.00 43.78 78  B 1 
ATOM 509 C CG2 . THR B 2 64  ? -20.452 33.485 13.362 1.00 42.50 78  B 1 
ATOM 510 N N   . ALA B 2 65  ? -19.225 36.909 13.819 1.00 43.09 79  B 1 
ATOM 511 C CA  . ALA B 2 65  ? -19.609 37.787 14.912 1.00 43.19 79  B 1 
ATOM 512 C C   . ALA B 2 65  ? -20.251 39.057 14.368 1.00 43.17 79  B 1 
ATOM 513 O O   . ALA B 2 65  ? -21.237 39.554 14.919 1.00 43.42 79  B 1 
ATOM 514 C CB  . ALA B 2 65  ? -18.389 38.122 15.780 1.00 43.49 79  B 1 
ATOM 515 N N   . LEU B 2 66  ? -19.691 39.576 13.280 1.00 42.94 80  B 1 
ATOM 516 C CA  . LEU B 2 66  ? -20.248 40.757 12.639 1.00 42.70 80  B 1 
ATOM 517 C C   . LEU B 2 66  ? -21.580 40.426 11.981 1.00 42.29 80  B 1 
ATOM 518 O O   . LEU B 2 66  ? -22.500 41.246 12.001 1.00 42.39 80  B 1 
ATOM 519 C CB  . LEU B 2 66  ? -19.264 41.354 11.622 1.00 42.56 80  B 1 
ATOM 520 C CG  . LEU B 2 66  ? -17.928 41.885 12.172 1.00 43.11 80  B 1 
ATOM 521 C CD1 . LEU B 2 66  ? -17.027 42.397 11.037 1.00 42.37 80  B 1 
ATOM 522 C CD2 . LEU B 2 66  ? -18.116 42.958 13.254 1.00 42.57 80  B 1 
ATOM 523 N N   . ARG B 2 67  ? -21.671 39.220 11.419 1.00 41.79 81  B 1 
ATOM 524 C CA  . ARG B 2 67  ? -22.869 38.752 10.722 1.00 41.48 81  B 1 
ATOM 525 C C   . ARG B 2 67  ? -24.050 38.495 11.685 1.00 42.29 81  B 1 
ATOM 526 O O   . ARG B 2 67  ? -25.207 38.512 11.266 1.00 42.08 81  B 1 
ATOM 527 C CB  . ARG B 2 67  ? -22.541 37.518 9.861  1.00 40.62 81  B 1 
ATOM 528 C CG  . ARG B 2 67  ? -23.591 37.140 8.804  1.00 38.54 81  B 1 
ATOM 529 C CD  . ARG B 2 67  ? -24.101 38.341 8.003  1.00 33.09 81  B 1 
ATOM 530 N NE  . ARG B 2 67  ? -25.204 38.021 7.098  1.00 29.19 81  B 1 
ATOM 531 C CZ  . ARG B 2 67  ? -26.488 37.940 7.451  1.00 27.36 81  B 1 
ATOM 532 N NH1 . ARG B 2 67  ? -26.862 38.133 8.714  1.00 24.85 81  B 1 
ATOM 533 N NH2 . ARG B 2 67  ? -27.408 37.664 6.535  1.00 24.80 81  B 1 
ATOM 534 N N   . SER B 2 68  ? -23.740 38.281 12.965 1.00 43.23 82  B 1 
ATOM 535 C CA  . SER B 2 68  ? -24.732 38.138 14.034 1.00 44.68 82  B 1 
ATOM 536 C C   . SER B 2 68  ? -25.494 39.424 14.331 1.00 45.39 82  B 1 
ATOM 537 O O   . SER B 2 68  ? -26.479 39.405 15.068 1.00 44.99 82  B 1 
ATOM 538 C CB  . SER B 2 68  ? -24.059 37.660 15.320 1.00 44.79 82  B 1 
ATOM 539 O OG  . SER B 2 68  ? -23.772 36.270 15.261 1.00 46.89 82  B 1 
ATOM 540 N N   . GLY B 2 69  ? -25.029 40.536 13.769 1.00 46.70 83  B 1 
ATOM 541 C CA  . GLY B 2 69  ? -25.665 41.837 13.969 1.00 48.64 83  B 1 
ATOM 542 C C   . GLY B 2 69  ? -25.015 42.662 15.062 1.00 50.05 83  B 1 
ATOM 543 O O   . GLY B 2 69  ? -25.327 43.839 15.225 1.00 50.23 83  B 1 
ATOM 544 N N   . ASN B 2 70  ? -24.112 42.037 15.812 1.00 51.58 84  B 1 
ATOM 545 C CA  . ASN B 2 70  ? -23.380 42.702 16.883 1.00 53.29 84  B 1 
ATOM 546 C C   . ASN B 2 70  ? -22.175 43.467 16.314 1.00 54.00 84  B 1 
ATOM 547 O O   . ASN B 2 70  ? -21.216 42.860 15.827 1.00 54.15 84  B 1 
ATOM 548 C CB  . ASN B 2 70  ? -22.950 41.659 17.925 1.00 53.59 84  B 1 
ATOM 549 C CG  . ASN B 2 70  ? -22.349 42.280 19.183 1.00 55.12 84  B 1 
ATOM 550 O OD1 . ASN B 2 70  ? -23.016 43.011 19.917 1.00 56.84 84  B 1 
ATOM 551 N ND2 . ASN B 2 70  ? -21.084 41.963 19.448 1.00 55.96 84  B 1 
ATOM 552 N N   . LYS B 2 71  ? -22.233 44.799 16.364 1.00 55.05 85  B 1 
ATOM 553 C CA  . LYS B 2 71  ? -21.200 45.647 15.748 1.00 55.91 85  B 1 
ATOM 554 C C   . LYS B 2 71  ? -20.001 45.980 16.643 1.00 56.51 85  B 1 
ATOM 555 O O   . LYS B 2 71  ? -19.087 46.667 16.205 1.00 57.00 85  B 1 
ATOM 556 C CB  . LYS B 2 71  ? -21.807 46.948 15.207 1.00 55.99 85  B 1 
ATOM 557 C CG  . LYS B 2 71  ? -22.565 46.803 13.898 1.00 56.55 85  B 1 
ATOM 558 C CD  . LYS B 2 71  ? -24.060 46.951 14.116 1.00 57.88 85  B 1 
ATOM 559 C CE  . LYS B 2 71  ? -24.832 46.829 12.807 1.00 59.02 85  B 1 
ATOM 560 N NZ  . LYS B 2 71  ? -24.867 45.424 12.295 1.00 59.05 85  B 1 
ATOM 561 N N   . GLU B 2 72  ? -20.004 45.518 17.889 1.00 57.16 86  B 1 
ATOM 562 C CA  . GLU B 2 72  ? -18.884 45.762 18.802 1.00 57.87 86  B 1 
ATOM 563 C C   . GLU B 2 72  ? -17.733 44.782 18.557 1.00 57.93 86  B 1 
ATOM 564 O O   . GLU B 2 72  ? -17.940 43.683 18.026 1.00 58.13 86  B 1 
ATOM 565 C CB  . GLU B 2 72  ? -19.346 45.681 20.263 1.00 57.91 86  B 1 
ATOM 566 C CG  . GLU B 2 72  ? -20.093 44.396 20.589 1.00 58.87 86  B 1 
ATOM 567 C CD  . GLU B 2 72  ? -20.267 44.132 22.076 1.00 59.05 86  B 1 
ATOM 568 O OE1 . GLU B 2 72  ? -20.997 44.895 22.757 1.00 60.27 86  B 1 
ATOM 569 O OE2 . GLU B 2 72  ? -19.682 43.136 22.563 1.00 60.68 86  B 1 
ATOM 570 N N   . CYS B 2 73  ? -16.521 45.188 18.935 1.00 57.86 87  B 1 
ATOM 571 C CA  . CYS B 2 73  ? -15.355 44.311 18.884 1.00 57.95 87  B 1 
ATOM 572 C C   . CYS B 2 73  ? -15.413 43.330 20.067 1.00 58.14 87  B 1 
ATOM 573 O O   . CYS B 2 73  ? -15.604 43.749 21.202 1.00 58.24 87  B 1 
ATOM 574 C CB  . CYS B 2 73  ? -14.064 45.147 18.892 1.00 58.05 87  B 1 
ATOM 575 S SG  . CYS B 2 73  ? -12.497 44.244 19.093 1.00 57.33 87  B 1 
ATOM 576 N N   . PRO B 2 74  ? -15.273 42.016 19.799 1.00 58.50 88  B 1 
ATOM 577 C CA  . PRO B 2 74  ? -15.365 40.975 20.835 1.00 58.81 88  B 1 
ATOM 578 C C   . PRO B 2 74  ? -14.316 41.097 21.939 1.00 59.37 88  B 1 
ATOM 579 O O   . PRO B 2 74  ? -14.528 40.593 23.042 1.00 59.49 88  B 1 
ATOM 580 C CB  . PRO B 2 74  ? -15.126 39.678 20.061 1.00 58.73 88  B 1 
ATOM 581 C CG  . PRO B 2 74  ? -15.405 40.007 18.643 1.00 58.76 88  B 1 
ATOM 582 C CD  . PRO B 2 74  ? -15.030 41.439 18.464 1.00 58.46 88  B 1 
ATOM 583 N N   . THR B 2 75  ? -13.194 41.748 21.639 1.00 59.87 89  B 1 
ATOM 584 C CA  . THR B 2 75  ? -12.144 41.956 22.630 1.00 60.37 89  B 1 
ATOM 585 C C   . THR B 2 75  ? -12.408 43.205 23.462 1.00 60.69 89  B 1 
ATOM 586 O O   . THR B 2 75  ? -12.517 43.118 24.680 1.00 60.94 89  B 1 
ATOM 587 C CB  . THR B 2 75  ? -10.739 42.020 21.986 1.00 60.42 89  B 1 
ATOM 588 O OG1 . THR B 2 75  ? -10.479 40.798 21.286 1.00 60.54 89  B 1 
ATOM 589 C CG2 . THR B 2 75  ? -9.654  42.230 23.045 1.00 60.72 89  B 1 
ATOM 590 N N   . CYS B 2 76  ? -12.531 44.357 22.807 1.00 61.23 90  B 1 
ATOM 591 C CA  . CYS B 2 76  ? -12.585 45.638 23.522 1.00 61.78 90  B 1 
ATOM 592 C C   . CYS B 2 76  ? -13.942 46.350 23.456 1.00 62.22 90  B 1 
ATOM 593 O O   . CYS B 2 76  ? -14.101 47.437 24.014 1.00 62.41 90  B 1 
ATOM 594 C CB  . CYS B 2 76  ? -11.468 46.575 23.042 1.00 61.57 90  B 1 
ATOM 595 S SG  . CYS B 2 76  ? -11.762 47.277 21.418 1.00 60.96 90  B 1 
ATOM 596 N N   . ARG B 2 77  ? -14.903 45.747 22.761 1.00 62.67 91  B 1 
ATOM 597 C CA  . ARG B 2 77  ? -16.280 46.256 22.695 1.00 63.18 91  B 1 
ATOM 598 C C   . ARG B 2 77  ? -16.431 47.615 21.995 1.00 63.36 91  B 1 
ATOM 599 O O   . ARG B 2 77  ? -17.486 48.246 22.090 1.00 63.34 91  B 1 
ATOM 600 C CB  . ARG B 2 77  ? -16.908 46.302 24.096 1.00 63.23 91  B 1 
ATOM 601 C CG  . ARG B 2 77  ? -18.302 45.704 24.173 1.00 63.83 91  B 1 
ATOM 602 C CD  . ARG B 2 77  ? -19.114 46.256 25.341 1.00 65.33 91  B 1 
ATOM 603 N NE  . ARG B 2 77  ? -18.325 46.298 26.574 1.00 66.16 91  B 1 
ATOM 604 C CZ  . ARG B 2 77  ? -18.781 46.704 27.755 1.00 66.46 91  B 1 
ATOM 605 N NH1 . ARG B 2 77  ? -20.042 47.109 27.885 1.00 66.90 91  B 1 
ATOM 606 N NH2 . ARG B 2 77  ? -17.974 46.698 28.813 1.00 66.08 91  B 1 
ATOM 607 N N   . LYS B 2 78  ? -15.390 48.063 21.295 1.00 63.73 92  B 1 
ATOM 608 C CA  . LYS B 2 78  ? -15.482 49.300 20.519 1.00 64.21 92  B 1 
ATOM 609 C C   . LYS B 2 78  ? -16.179 49.025 19.196 1.00 64.39 92  B 1 
ATOM 610 O O   . LYS B 2 78  ? -15.974 47.967 18.595 1.00 64.34 92  B 1 
ATOM 611 C CB  . LYS B 2 78  ? -14.101 49.927 20.285 1.00 64.45 92  B 1 
ATOM 612 C CG  . LYS B 2 78  ? -14.134 51.454 20.065 1.00 65.25 92  B 1 
ATOM 613 C CD  . LYS B 2 78  ? -14.764 52.191 21.266 1.00 66.21 92  B 1 
ATOM 614 C CE  . LYS B 2 78  ? -15.576 53.408 20.831 1.00 66.44 92  B 1 
ATOM 615 N NZ  . LYS B 2 78  ? -16.683 53.712 21.789 1.00 66.50 92  B 1 
ATOM 616 N N   . LYS B 2 79  ? -16.997 49.979 18.750 1.00 64.63 93  B 1 
ATOM 617 C CA  . LYS B 2 79  ? -17.838 49.801 17.558 1.00 64.98 93  B 1 
ATOM 618 C C   . LYS B 2 79  ? -17.057 49.462 16.282 1.00 65.00 93  B 1 
ATOM 619 O O   . LYS B 2 79  ? -15.877 49.785 16.149 1.00 65.07 93  B 1 
ATOM 620 C CB  . LYS B 2 79  ? -18.784 51.003 17.331 1.00 65.01 93  B 1 
ATOM 621 C CG  . LYS B 2 79  ? -18.117 52.386 17.207 1.00 65.50 93  B 1 
ATOM 622 C CD  . LYS B 2 79  ? -17.520 52.660 15.815 1.00 65.42 93  B 1 
ATOM 623 C CE  . LYS B 2 79  ? -16.512 53.823 15.858 1.00 65.19 93  B 1 
ATOM 624 N NZ  . LYS B 2 79  ? -15.405 53.675 14.865 1.00 64.29 93  B 1 
ATOM 625 N N   . LEU B 2 80  ? -17.738 48.791 15.364 1.00 65.07 94  B 1 
ATOM 626 C CA  . LEU B 2 80  ? -17.236 48.548 14.023 1.00 65.25 94  B 1 
ATOM 627 C C   . LEU B 2 80  ? -18.406 48.752 13.070 1.00 65.60 94  B 1 
ATOM 628 O O   . LEU B 2 80  ? -19.477 48.171 13.258 1.00 65.68 94  B 1 
ATOM 629 C CB  . LEU B 2 80  ? -16.699 47.117 13.887 1.00 65.08 94  B 1 
ATOM 630 C CG  . LEU B 2 80  ? -15.469 46.649 14.670 1.00 64.65 94  B 1 
ATOM 631 C CD1 . LEU B 2 80  ? -15.385 45.144 14.637 1.00 63.58 94  B 1 
ATOM 632 C CD2 . LEU B 2 80  ? -14.183 47.255 14.125 1.00 64.42 94  B 1 
ATOM 633 N N   . VAL B 2 81  ? -18.220 49.596 12.062 1.00 65.88 95  B 1 
ATOM 634 C CA  . VAL B 2 81  ? -19.285 49.824 11.097 1.00 66.11 95  B 1 
ATOM 635 C C   . VAL B 2 81  ? -19.514 48.570 10.223 1.00 66.37 95  B 1 
ATOM 636 O O   . VAL B 2 81  ? -20.656 48.139 10.053 1.00 66.41 95  B 1 
ATOM 637 C CB  . VAL B 2 81  ? -19.083 51.146 10.280 1.00 66.08 95  B 1 
ATOM 638 C CG1 . VAL B 2 81  ? -17.882 51.067 9.326  1.00 66.27 95  B 1 
ATOM 639 C CG2 . VAL B 2 81  ? -20.351 51.523 9.533  1.00 66.19 95  B 1 
ATOM 640 N N   . SER B 2 82  ? -18.431 47.972 9.718  1.00 66.57 96  B 1 
ATOM 641 C CA  . SER B 2 82  ? -18.519 46.844 8.778  1.00 66.62 96  B 1 
ATOM 642 C C   . SER B 2 82  ? -17.224 46.021 8.697  1.00 66.63 96  B 1 
ATOM 643 O O   . SER B 2 82  ? -16.392 46.062 9.601  1.00 66.50 96  B 1 
ATOM 644 C CB  . SER B 2 82  ? -18.911 47.343 7.375  1.00 66.66 96  B 1 
ATOM 645 O OG  . SER B 2 82  ? -17.807 47.944 6.711  1.00 66.67 96  B 1 
ATOM 646 N N   . LYS B 2 83  ? -17.078 45.278 7.601  1.00 66.73 97  B 1 
ATOM 647 C CA  . LYS B 2 83  ? -15.908 44.436 7.341  1.00 66.92 97  B 1 
ATOM 648 C C   . LYS B 2 83  ? -14.834 45.237 6.603  1.00 66.64 97  B 1 
ATOM 649 O O   . LYS B 2 83  ? -13.717 44.761 6.380  1.00 66.57 97  B 1 
ATOM 650 C CB  . LYS B 2 83  ? -16.320 43.198 6.536  1.00 67.11 97  B 1 
ATOM 651 C CG  . LYS B 2 83  ? -17.539 42.464 7.119  1.00 68.28 97  B 1 
ATOM 652 C CD  . LYS B 2 83  ? -18.319 41.698 6.048  1.00 69.86 97  B 1 
ATOM 653 C CE  . LYS B 2 83  ? -19.735 41.364 6.522  1.00 70.22 97  B 1 
ATOM 654 N NZ  . LYS B 2 83  ? -20.407 40.347 5.651  1.00 70.26 97  B 1 
ATOM 655 N N   . ARG B 2 84  ? -15.191 46.460 6.224  1.00 66.44 98  B 1 
ATOM 656 C CA  . ARG B 2 84  ? -14.229 47.437 5.731  1.00 66.35 98  B 1 
ATOM 657 C C   . ARG B 2 84  ? -13.453 47.996 6.933  1.00 65.98 98  B 1 
ATOM 658 O O   . ARG B 2 84  ? -12.422 48.657 6.781  1.00 65.99 98  B 1 
ATOM 659 C CB  . ARG B 2 84  ? -14.962 48.544 4.958  1.00 66.34 98  B 1 
ATOM 660 C CG  . ARG B 2 84  ? -14.092 49.683 4.415  1.00 67.42 98  B 1 
ATOM 661 C CD  . ARG B 2 84  ? -13.149 49.237 3.294  1.00 68.65 98  B 1 
ATOM 662 N NE  . ARG B 2 84  ? -12.427 50.371 2.715  1.00 69.40 98  B 1 
ATOM 663 C CZ  . ARG B 2 84  ? -11.224 50.789 3.108  1.00 69.64 98  B 1 
ATOM 664 N NH1 . ARG B 2 84  ? -10.580 50.166 4.091  1.00 69.56 98  B 1 
ATOM 665 N NH2 . ARG B 2 84  ? -10.662 51.833 2.511  1.00 69.04 98  B 1 
ATOM 666 N N   . SER B 2 85  ? -13.957 47.702 8.129  1.00 65.59 99  B 1 
ATOM 667 C CA  . SER B 2 85  ? -13.328 48.126 9.375  1.00 65.32 99  B 1 
ATOM 668 C C   . SER B 2 85  ? -12.237 47.156 9.858  1.00 65.06 99  B 1 
ATOM 669 O O   . SER B 2 85  ? -11.636 47.372 10.909 1.00 65.03 99  B 1 
ATOM 670 C CB  . SER B 2 85  ? -14.387 48.339 10.467 1.00 65.37 99  B 1 
ATOM 671 O OG  . SER B 2 85  ? -15.315 49.352 10.107 1.00 65.59 99  B 1 
ATOM 672 N N   . LEU B 2 86  ? -11.989 46.091 9.096  1.00 64.83 100 B 1 
ATOM 673 C CA  . LEU B 2 86  ? -10.872 45.177 9.375  1.00 64.63 100 B 1 
ATOM 674 C C   . LEU B 2 86  ? -10.032 44.811 8.142  1.00 64.44 100 B 1 
ATOM 675 O O   . LEU B 2 86  ? -10.535 44.790 7.016  1.00 64.52 100 B 1 
ATOM 676 C CB  . LEU B 2 86  ? -11.332 43.928 10.143 1.00 64.68 100 B 1 
ATOM 677 C CG  . LEU B 2 86  ? -12.666 43.253 9.832  1.00 64.76 100 B 1 
ATOM 678 C CD1 . LEU B 2 86  ? -12.501 42.195 8.750  1.00 64.98 100 B 1 
ATOM 679 C CD2 . LEU B 2 86  ? -13.227 42.642 11.104 1.00 64.03 100 B 1 
ATOM 680 N N   . ARG B 2 87  ? -8.747  44.554 8.378  1.00 64.21 101 B 1 
ATOM 681 C CA  . ARG B 2 87  ? -7.783  44.208 7.324  1.00 64.09 101 B 1 
ATOM 682 C C   . ARG B 2 87  ? -7.100  42.850 7.582  1.00 63.74 101 B 1 
ATOM 683 O O   . ARG B 2 87  ? -6.803  42.497 8.730  1.00 63.24 101 B 1 
ATOM 684 C CB  . ARG B 2 87  ? -6.732  45.330 7.146  1.00 64.28 101 B 1 
ATOM 685 C CG  . ARG B 2 87  ? -6.844  46.177 5.853  1.00 64.90 101 B 1 
ATOM 686 C CD  . ARG B 2 87  ? -8.305  46.491 5.438  1.00 66.64 101 B 1 
ATOM 687 N NE  . ARG B 2 87  ? -8.441  47.541 4.419  1.00 66.85 101 B 1 
ATOM 688 C CZ  . ARG B 2 87  ? -8.209  47.381 3.112  1.00 68.19 101 B 1 
ATOM 689 N NH1 . ARG B 2 87  ? -7.802  46.207 2.633  1.00 68.53 101 B 1 
ATOM 690 N NH2 . ARG B 2 87  ? -8.372  48.404 2.276  1.00 67.28 101 B 1 
ATOM 691 N N   . PRO B 2 88  ? -6.861  42.074 6.509  1.00 63.61 102 B 1 
ATOM 692 C CA  . PRO B 2 88  ? -6.091  40.845 6.674  1.00 63.46 102 B 1 
ATOM 693 C C   . PRO B 2 88  ? -4.624  41.164 6.926  1.00 63.37 102 B 1 
ATOM 694 O O   . PRO B 2 88  ? -4.117  42.176 6.420  1.00 63.35 102 B 1 
ATOM 695 C CB  . PRO B 2 88  ? -6.253  40.144 5.324  1.00 63.46 102 B 1 
ATOM 696 C CG  . PRO B 2 88  ? -6.538  41.238 4.352  1.00 63.60 102 B 1 
ATOM 697 C CD  . PRO B 2 88  ? -7.285  42.289 5.112  1.00 63.61 102 B 1 
ATOM 698 N N   . ASP B 2 89  ? -3.953  40.336 7.723  1.00 63.23 103 B 1 
ATOM 699 C CA  . ASP B 2 89  ? -2.495  40.448 7.834  1.00 63.26 103 B 1 
ATOM 700 C C   . ASP B 2 89  ? -1.752  39.132 7.637  1.00 62.78 103 B 1 
ATOM 701 O O   . ASP B 2 89  ? -1.732  38.274 8.529  1.00 62.50 103 B 1 
ATOM 702 C CB  . ASP B 2 89  ? -2.042  41.167 9.109  1.00 63.59 103 B 1 
ATOM 703 C CG  . ASP B 2 89  ? -2.622  40.570 10.350 1.00 63.85 103 B 1 
ATOM 704 O OD1 . ASP B 2 89  ? -3.720  39.983 10.264 1.00 64.16 103 B 1 
ATOM 705 O OD2 . ASP B 2 89  ? -1.975  40.703 11.411 1.00 65.40 103 B 1 
ATOM 706 N N   . PRO B 2 90  ? -1.149  38.977 6.443  1.00 62.30 104 B 1 
ATOM 707 C CA  . PRO B 2 90  ? -0.295  37.852 6.088  1.00 61.89 104 B 1 
ATOM 708 C C   . PRO B 2 90  ? 0.951   37.731 6.964  1.00 61.33 104 B 1 
ATOM 709 O O   . PRO B 2 90  ? 1.584   36.673 6.969  1.00 61.44 104 B 1 
ATOM 710 C CB  . PRO B 2 90  ? 0.095   38.149 4.629  1.00 62.11 104 B 1 
ATOM 711 C CG  . PRO B 2 90  ? -0.162  39.598 4.432  1.00 62.10 104 B 1 
ATOM 712 C CD  . PRO B 2 90  ? -1.311  39.921 5.320  1.00 62.22 104 B 1 
ATOM 713 N N   . ASN B 2 91  ? 1.301   38.792 7.694  1.00 60.66 105 B 1 
ATOM 714 C CA  . ASN B 2 91  ? 2.474   38.751 8.569  1.00 59.98 105 B 1 
ATOM 715 C C   . ASN B 2 91  ? 2.279   37.836 9.774  1.00 59.36 105 B 1 
ATOM 716 O O   . ASN B 2 91  ? 3.124   36.979 10.039 1.00 59.43 105 B 1 
ATOM 717 C CB  . ASN B 2 91  ? 2.911   40.147 9.030  1.00 60.08 105 B 1 
ATOM 718 C CG  . ASN B 2 91  ? 4.277   40.130 9.728  1.00 60.50 105 B 1 
ATOM 719 O OD1 . ASN B 2 91  ? 5.295   39.767 9.123  1.00 60.53 105 B 1 
ATOM 720 N ND2 . ASN B 2 91  ? 4.299   40.515 11.008 1.00 60.05 105 B 1 
ATOM 721 N N   . PHE B 2 92  ? 1.174   38.015 10.494 1.00 58.46 106 B 1 
ATOM 722 C CA  . PHE B 2 92  ? 0.837   37.132 11.606 1.00 57.70 106 B 1 
ATOM 723 C C   . PHE B 2 92  ? 0.640   35.709 11.134 1.00 57.34 106 B 1 
ATOM 724 O O   . PHE B 2 92  ? 1.152   34.785 11.758 1.00 57.27 106 B 1 
ATOM 725 C CB  . PHE B 2 92  ? -0.412  37.609 12.342 1.00 57.69 106 B 1 
ATOM 726 C CG  . PHE B 2 92  ? -0.151  38.090 13.738 1.00 57.00 106 B 1 
ATOM 727 C CD1 . PHE B 2 92  ? 0.509   39.293 13.968 1.00 57.38 106 B 1 
ATOM 728 C CD2 . PHE B 2 92  ? -0.578  37.342 14.827 1.00 56.43 106 B 1 
ATOM 729 C CE1 . PHE B 2 92  ? 0.739   39.739 15.264 1.00 56.89 106 B 1 
ATOM 730 C CE2 . PHE B 2 92  ? -0.353  37.778 16.121 1.00 55.89 106 B 1 
ATOM 731 C CZ  . PHE B 2 92  ? 0.303   38.979 16.340 1.00 56.57 106 B 1 
ATOM 732 N N   . ASP B 2 93  ? -0.093  35.541 10.035 1.00 56.98 107 B 1 
ATOM 733 C CA  . ASP B 2 93  ? -0.308  34.224 9.425  1.00 56.95 107 B 1 
ATOM 734 C C   . ASP B 2 93  ? 1.001   33.478 9.188  1.00 56.99 107 B 1 
ATOM 735 O O   . ASP B 2 93  ? 1.160   32.342 9.636  1.00 56.92 107 B 1 
ATOM 736 C CB  . ASP B 2 93  ? -1.061  34.352 8.096  1.00 56.96 107 B 1 
ATOM 737 C CG  . ASP B 2 93  ? -2.574  34.383 8.266  1.00 56.92 107 B 1 
ATOM 738 O OD1 . ASP B 2 93  ? -3.084  34.168 9.395  1.00 55.88 107 B 1 
ATOM 739 O OD2 . ASP B 2 93  ? -3.254  34.616 7.245  1.00 57.23 107 B 1 
ATOM 740 N N   . ALA B 2 94  ? 1.931   34.136 8.493  1.00 57.07 108 B 1 
ATOM 741 C CA  . ALA B 2 94  ? 3.227   33.557 8.148  1.00 57.14 108 B 1 
ATOM 742 C C   . ALA B 2 94  ? 4.086   33.280 9.383  1.00 57.28 108 B 1 
ATOM 743 O O   . ALA B 2 94  ? 4.870   32.327 9.399  1.00 57.44 108 B 1 
ATOM 744 C CB  . ALA B 2 94  ? 3.965   34.457 7.169  1.00 56.92 108 B 1 
ATOM 745 N N   . LEU B 2 95  ? 3.931   34.111 10.410 1.00 57.49 109 B 1 
ATOM 746 C CA  . LEU B 2 95  ? 4.631   33.933 11.681 1.00 57.76 109 B 1 
ATOM 747 C C   . LEU B 2 95  ? 4.153   32.646 12.347 1.00 58.03 109 B 1 
ATOM 748 O O   . LEU B 2 95  ? 4.957   31.824 12.788 1.00 58.04 109 B 1 
ATOM 749 C CB  . LEU B 2 95  ? 4.364   35.134 12.592 1.00 57.67 109 B 1 
ATOM 750 C CG  . LEU B 2 95  ? 5.439   35.668 13.544 1.00 57.74 109 B 1 
ATOM 751 C CD1 . LEU B 2 95  ? 5.143   37.126 13.885 1.00 57.97 109 B 1 
ATOM 752 C CD2 . LEU B 2 95  ? 5.518   34.841 14.801 1.00 58.18 109 B 1 
ATOM 753 N N   . ILE B 2 96  ? 2.833   32.482 12.384 1.00 58.53 110 B 1 
ATOM 754 C CA  . ILE B 2 96  ? 2.172   31.333 13.000 1.00 59.03 110 B 1 
ATOM 755 C C   . ILE B 2 96  ? 2.441   30.040 12.230 1.00 59.48 110 B 1 
ATOM 756 O O   . ILE B 2 96  ? 2.655   28.987 12.835 1.00 59.59 110 B 1 
ATOM 757 C CB  . ILE B 2 96  ? 0.649   31.594 13.156 1.00 58.93 110 B 1 
ATOM 758 C CG1 . ILE B 2 96  ? 0.414   32.669 14.218 1.00 58.58 110 B 1 
ATOM 759 C CG2 . ILE B 2 96  ? -0.109  30.319 13.523 1.00 59.08 110 B 1 
ATOM 760 C CD1 . ILE B 2 96  ? -0.956  33.280 14.179 1.00 58.33 110 B 1 
ATOM 761 N N   . SER B 2 97  ? 2.446   30.126 10.902 1.00 60.10 111 B 1 
ATOM 762 C CA  . SER B 2 97  ? 2.735   28.969 10.054 1.00 60.78 111 B 1 
ATOM 763 C C   . SER B 2 97  ? 4.146   28.409 10.289 1.00 61.21 111 B 1 
ATOM 764 O O   . SER B 2 97  ? 4.423   27.255 9.953  1.00 61.38 111 B 1 
ATOM 765 C CB  . SER B 2 97  ? 2.536   29.309 8.569  1.00 60.79 111 B 1 
ATOM 766 O OG  . SER B 2 97  ? 3.760   29.680 7.950  1.00 61.31 111 B 1 
ATOM 767 N N   . LYS B 2 98  ? 5.029   29.225 10.862 1.00 61.54 112 B 1 
ATOM 768 C CA  . LYS B 2 98  ? 6.384   28.780 11.168 1.00 61.92 112 B 1 
ATOM 769 C C   . LYS B 2 98  ? 6.511   28.185 12.571 1.00 62.29 112 B 1 
ATOM 770 O O   . LYS B 2 98  ? 7.229   27.201 12.762 1.00 62.36 112 B 1 
ATOM 771 C CB  . LYS B 2 98  ? 7.396   29.903 10.936 1.00 61.78 112 B 1 
ATOM 772 C CG  . LYS B 2 98  ? 7.650   30.165 9.464  1.00 61.72 112 B 1 
ATOM 773 C CD  . LYS B 2 98  ? 8.756   31.167 9.254  1.00 62.36 112 B 1 
ATOM 774 C CE  . LYS B 2 98  ? 9.167   31.221 7.792  1.00 62.90 112 B 1 
ATOM 775 N NZ  . LYS B 2 98  ? 10.432  31.996 7.597  1.00 63.71 112 B 1 
ATOM 776 N N   . ILE B 2 99  ? 5.801   28.763 13.540 1.00 62.74 113 B 1 
ATOM 777 C CA  . ILE B 2 99  ? 5.861   28.291 14.925 1.00 63.27 113 B 1 
ATOM 778 C C   . ILE B 2 99  ? 4.941   27.102 15.195 1.00 63.68 113 B 1 
ATOM 779 O O   . ILE B 2 99  ? 5.396   26.031 15.611 1.00 63.75 113 B 1 
ATOM 780 C CB  . ILE B 2 99  ? 5.464   29.386 15.942 1.00 63.26 113 B 1 
ATOM 781 C CG1 . ILE B 2 99  ? 6.212   30.691 15.685 1.00 63.18 113 B 1 
ATOM 782 C CG2 . ILE B 2 99  ? 5.703   28.889 17.370 1.00 63.43 113 B 1 
ATOM 783 C CD1 . ILE B 2 99  ? 5.640   31.870 16.450 1.00 63.22 113 B 1 
ATOM 784 N N   . TYR B 2 100 ? 3.646   27.317 14.948 1.00 64.29 114 B 1 
ATOM 785 C CA  . TYR B 2 100 ? 2.552   26.515 15.512 1.00 64.58 114 B 1 
ATOM 786 C C   . TYR B 2 100 ? 2.518   26.693 17.034 1.00 64.66 114 B 1 
ATOM 787 O O   . TYR B 2 100 ? 2.438   27.820 17.533 1.00 64.76 114 B 1 
ATOM 788 C CB  . TYR B 2 100 ? 2.663   25.033 15.136 1.00 64.87 114 B 1 
ATOM 789 C CG  . TYR B 2 100 ? 2.898   24.759 13.672 1.00 65.10 114 B 1 
ATOM 790 C CD1 . TYR B 2 100 ? 2.069   25.308 12.696 1.00 65.32 114 B 1 
ATOM 791 C CD2 . TYR B 2 100 ? 3.938   23.922 13.266 1.00 65.26 114 B 1 
ATOM 792 C CE1 . TYR B 2 100 ? 2.279   25.044 11.347 1.00 66.07 114 B 1 
ATOM 793 C CE2 . TYR B 2 100 ? 4.158   23.648 11.925 1.00 65.77 114 B 1 
ATOM 794 C CZ  . TYR B 2 100 ? 3.327   24.211 10.969 1.00 65.98 114 B 1 
ATOM 795 O OH  . TYR B 2 100 ? 3.539   23.939 9.636  1.00 65.96 114 B 1 
ATOM 796 O OXT . TYR B 2 100 ? 2.588   25.739 17.809 1.00 64.60 114 B 1 
#
