# Supplementary material for: Photocross-linking activity-based probes to capture the dynamics of ubiquitin RING E3 ligase interactions
Source: Biochem J. 2026 Jun 3;483(7):1115–30. doi: 10.1042/BCJ20260213 (PMC13234630; doi:10.1042/BCJ20260213)
Supplement: Supplementary Data File S2 [file BCJ-2026-0213_supp2.zip › 03_Chandler_Supplementary datafile2/RNF2_BMI1/Alphafold/templates/fold_2026_01_22_10_06_ubch5ac85k_ubd32c_bmi1_rnf2_template_hit_2_chains_a.cif]

data_2oxq
#
_entry.id 2oxq
#
loop_
_chem_comp.formula
_chem_comp.formula_weight
_chem_comp.id
_chem_comp.mon_nstd_flag
_chem_comp.name
_chem_comp.pdbx_synonyms
_chem_comp.type
"C3 H7 N O2"     89.093  ALA y ALANINE         ? "L-peptide linking" 
"C6 H15 N4 O2 1" 175.209 ARG y ARGININE        ? "L-peptide linking" 
"C4 H8 N2 O3"    132.118 ASN y ASPARAGINE      ? "L-peptide linking" 
"C4 H7 N O4"     133.103 ASP y "ASPARTIC ACID" ? "L-peptide linking" 
"Cl -1"          35.453  CL  . "CHLORIDE ION"  ? non-polymer         
"C3 H7 N O2 S"   121.158 CYS y CYSTEINE        ? "L-peptide linking" 
"C5 H10 N2 O3"   146.144 GLN y GLUTAMINE       ? "L-peptide linking" 
"C5 H9 N O4"     147.129 GLU y "GLUTAMIC ACID" ? "L-peptide linking" 
"C2 H5 N O2"     75.067  GLY y GLYCINE         ? "peptide linking"   
"C6 H10 N3 O2 1" 156.162 HIS y HISTIDINE       ? "L-peptide linking" 
"H2 O"           18.015  HOH . WATER           ? non-polymer         
"C6 H13 N O2"    131.173 ILE y ISOLEUCINE      ? "L-peptide linking" 
"C6 H13 N O2"    131.173 LEU y LEUCINE         ? "L-peptide linking" 
"C6 H15 N2 O2 1" 147.195 LYS y LYSINE          ? "L-peptide linking" 
"C5 H11 N O2 S"  149.211 MET y METHIONINE      ? "L-peptide linking" 
"C9 H11 N O2"    165.189 PHE y PHENYLALANINE   ? "L-peptide linking" 
"C5 H9 N O2"     115.130 PRO y PROLINE         ? "L-peptide linking" 
"C3 H7 N O3"     105.093 SER y SERINE          ? "L-peptide linking" 
"C4 H9 N O3"     119.119 THR y THREONINE       ? "L-peptide linking" 
"C11 H12 N2 O2"  204.225 TRP y TRYPTOPHAN      ? "L-peptide linking" 
"C9 H11 N O3"    181.189 TYR y TYROSINE        ? "L-peptide linking" 
"C5 H11 N O2"    117.146 VAL y VALINE          ? "L-peptide linking" 
#
loop_
_chem_comp_atom.atom_id
_chem_comp_atom.charge
_chem_comp_atom.comp_id
_chem_comp_atom.pdbx_leaving_atom_flag
_chem_comp_atom.pdbx_model_Cartn_x_ideal
_chem_comp_atom.pdbx_model_Cartn_y_ideal
_chem_comp_atom.pdbx_model_Cartn_z_ideal
_chem_comp_atom.pdbx_ordinal
_chem_comp_atom.type_symbol
N    ? ALA ? ? ? ? 1   N  
CA   ? ALA ? ? ? ? 2   C  
C    ? ALA ? ? ? ? 3   C  
O    ? ALA ? ? ? ? 4   O  
CB   ? ALA ? ? ? ? 5   C  
OXT  ? ALA ? ? ? ? 6   O  
H    ? ALA ? ? ? ? 7   H  
H2   ? ALA ? ? ? ? 8   H  
HA   ? ALA ? ? ? ? 9   H  
HB1  ? ALA ? ? ? ? 10  H  
HB2  ? ALA ? ? ? ? 11  H  
HB3  ? ALA ? ? ? ? 12  H  
HXT  ? ALA ? ? ? ? 13  H  
N    ? ARG ? ? ? ? 14  N  
CA   ? ARG ? ? ? ? 15  C  
C    ? ARG ? ? ? ? 16  C  
O    ? ARG ? ? ? ? 17  O  
CB   ? ARG ? ? ? ? 18  C  
CG   ? ARG ? ? ? ? 19  C  
CD   ? ARG ? ? ? ? 20  C  
NE   ? ARG ? ? ? ? 21  N  
CZ   ? ARG ? ? ? ? 22  C  
NH1  ? ARG ? ? ? ? 23  N  
NH2  ? ARG ? ? ? ? 24  N  
OXT  ? ARG ? ? ? ? 25  O  
H    ? ARG ? ? ? ? 26  H  
H2   ? ARG ? ? ? ? 27  H  
HA   ? ARG ? ? ? ? 28  H  
HB2  ? ARG ? ? ? ? 29  H  
HB3  ? ARG ? ? ? ? 30  H  
HG2  ? ARG ? ? ? ? 31  H  
HG3  ? ARG ? ? ? ? 32  H  
HD2  ? ARG ? ? ? ? 33  H  
HD3  ? ARG ? ? ? ? 34  H  
HE   ? ARG ? ? ? ? 35  H  
HH11 ? ARG ? ? ? ? 36  H  
HH12 ? ARG ? ? ? ? 37  H  
HH21 ? ARG ? ? ? ? 38  H  
HH22 ? ARG ? ? ? ? 39  H  
HXT  ? ARG ? ? ? ? 40  H  
N    ? ASN ? ? ? ? 41  N  
CA   ? ASN ? ? ? ? 42  C  
C    ? ASN ? ? ? ? 43  C  
O    ? ASN ? ? ? ? 44  O  
CB   ? ASN ? ? ? ? 45  C  
CG   ? ASN ? ? ? ? 46  C  
OD1  ? ASN ? ? ? ? 47  O  
ND2  ? ASN ? ? ? ? 48  N  
OXT  ? ASN ? ? ? ? 49  O  
H    ? ASN ? ? ? ? 50  H  
H2   ? ASN ? ? ? ? 51  H  
HA   ? ASN ? ? ? ? 52  H  
HB2  ? ASN ? ? ? ? 53  H  
HB3  ? ASN ? ? ? ? 54  H  
HD21 ? ASN ? ? ? ? 55  H  
HD22 ? ASN ? ? ? ? 56  H  
HXT  ? ASN ? ? ? ? 57  H  
N    ? ASP ? ? ? ? 58  N  
CA   ? ASP ? ? ? ? 59  C  
C    ? ASP ? ? ? ? 60  C  
O    ? ASP ? ? ? ? 61  O  
CB   ? ASP ? ? ? ? 62  C  
CG   ? ASP ? ? ? ? 63  C  
OD1  ? ASP ? ? ? ? 64  O  
OD2  ? ASP ? ? ? ? 65  O  
OXT  ? ASP ? ? ? ? 66  O  
H    ? ASP ? ? ? ? 67  H  
H2   ? ASP ? ? ? ? 68  H  
HA   ? ASP ? ? ? ? 69  H  
HB2  ? ASP ? ? ? ? 70  H  
HB3  ? ASP ? ? ? ? 71  H  
HD2  ? ASP ? ? ? ? 72  H  
HXT  ? ASP ? ? ? ? 73  H  
CL   ? CL  ? ? ? ? 74  CL 
N    ? CYS ? ? ? ? 75  N  
CA   ? CYS ? ? ? ? 76  C  
C    ? CYS ? ? ? ? 77  C  
O    ? CYS ? ? ? ? 78  O  
CB   ? CYS ? ? ? ? 79  C  
SG   ? CYS ? ? ? ? 80  S  
OXT  ? CYS ? ? ? ? 81  O  
H    ? CYS ? ? ? ? 82  H  
H2   ? CYS ? ? ? ? 83  H  
HA   ? CYS ? ? ? ? 84  H  
HB2  ? CYS ? ? ? ? 85  H  
HB3  ? CYS ? ? ? ? 86  H  
HG   ? CYS ? ? ? ? 87  H  
HXT  ? CYS ? ? ? ? 88  H  
N    ? GLN ? ? ? ? 89  N  
CA   ? GLN ? ? ? ? 90  C  
C    ? GLN ? ? ? ? 91  C  
O    ? GLN ? ? ? ? 92  O  
CB   ? GLN ? ? ? ? 93  C  
CG   ? GLN ? ? ? ? 94  C  
CD   ? GLN ? ? ? ? 95  C  
OE1  ? GLN ? ? ? ? 96  O  
NE2  ? GLN ? ? ? ? 97  N  
OXT  ? GLN ? ? ? ? 98  O  
H    ? GLN ? ? ? ? 99  H  
H2   ? GLN ? ? ? ? 100 H  
HA   ? GLN ? ? ? ? 101 H  
HB2  ? GLN ? ? ? ? 102 H  
HB3  ? GLN ? ? ? ? 103 H  
HG2  ? GLN ? ? ? ? 104 H  
HG3  ? GLN ? ? ? ? 105 H  
HE21 ? GLN ? ? ? ? 106 H  
HE22 ? GLN ? ? ? ? 107 H  
HXT  ? GLN ? ? ? ? 108 H  
N    ? GLU ? ? ? ? 109 N  
CA   ? GLU ? ? ? ? 110 C  
C    ? GLU ? ? ? ? 111 C  
O    ? GLU ? ? ? ? 112 O  
CB   ? GLU ? ? ? ? 113 C  
CG   ? GLU ? ? ? ? 114 C  
CD   ? GLU ? ? ? ? 115 C  
OE1  ? GLU ? ? ? ? 116 O  
OE2  ? GLU ? ? ? ? 117 O  
OXT  ? GLU ? ? ? ? 118 O  
H    ? GLU ? ? ? ? 119 H  
H2   ? GLU ? ? ? ? 120 H  
HA   ? GLU ? ? ? ? 121 H  
HB2  ? GLU ? ? ? ? 122 H  
HB3  ? GLU ? ? ? ? 123 H  
HG2  ? GLU ? ? ? ? 124 H  
HG3  ? GLU ? ? ? ? 125 H  
HE2  ? GLU ? ? ? ? 126 H  
HXT  ? GLU ? ? ? ? 127 H  
N    ? GLY ? ? ? ? 128 N  
CA   ? GLY ? ? ? ? 129 C  
C    ? GLY ? ? ? ? 130 C  
O    ? GLY ? ? ? ? 131 O  
OXT  ? GLY ? ? ? ? 132 O  
H    ? GLY ? ? ? ? 133 H  
H2   ? GLY ? ? ? ? 134 H  
HA2  ? GLY ? ? ? ? 135 H  
HA3  ? GLY ? ? ? ? 136 H  
HXT  ? GLY ? ? ? ? 137 H  
N    ? HIS ? ? ? ? 138 N  
CA   ? HIS ? ? ? ? 139 C  
C    ? HIS ? ? ? ? 140 C  
O    ? HIS ? ? ? ? 141 O  
CB   ? HIS ? ? ? ? 142 C  
CG   ? HIS ? ? ? ? 143 C  
ND1  ? HIS ? ? ? ? 144 N  
CD2  ? HIS ? ? ? ? 145 C  
CE1  ? HIS ? ? ? ? 146 C  
NE2  ? HIS ? ? ? ? 147 N  
OXT  ? HIS ? ? ? ? 148 O  
H    ? HIS ? ? ? ? 149 H  
H2   ? HIS ? ? ? ? 150 H  
HA   ? HIS ? ? ? ? 151 H  
HB2  ? HIS ? ? ? ? 152 H  
HB3  ? HIS ? ? ? ? 153 H  
HD1  ? HIS ? ? ? ? 154 H  
HD2  ? HIS ? ? ? ? 155 H  
HE1  ? HIS ? ? ? ? 156 H  
HE2  ? HIS ? ? ? ? 157 H  
HXT  ? HIS ? ? ? ? 158 H  
O    ? HOH ? ? ? ? 159 O  
H1   ? HOH ? ? ? ? 160 H  
H2   ? HOH ? ? ? ? 161 H  
N    ? ILE ? ? ? ? 162 N  
CA   ? ILE ? ? ? ? 163 C  
C    ? ILE ? ? ? ? 164 C  
O    ? ILE ? ? ? ? 165 O  
CB   ? ILE ? ? ? ? 166 C  
CG1  ? ILE ? ? ? ? 167 C  
CG2  ? ILE ? ? ? ? 168 C  
CD1  ? ILE ? ? ? ? 169 C  
OXT  ? ILE ? ? ? ? 170 O  
H    ? ILE ? ? ? ? 171 H  
H2   ? ILE ? ? ? ? 172 H  
HA   ? ILE ? ? ? ? 173 H  
HB   ? ILE ? ? ? ? 174 H  
HG12 ? ILE ? ? ? ? 175 H  
HG13 ? ILE ? ? ? ? 176 H  
HG21 ? ILE ? ? ? ? 177 H  
HG22 ? ILE ? ? ? ? 178 H  
HG23 ? ILE ? ? ? ? 179 H  
HD11 ? ILE ? ? ? ? 180 H  
HD12 ? ILE ? ? ? ? 181 H  
HD13 ? ILE ? ? ? ? 182 H  
HXT  ? ILE ? ? ? ? 183 H  
N    ? LEU ? ? ? ? 184 N  
CA   ? LEU ? ? ? ? 185 C  
C    ? LEU ? ? ? ? 186 C  
O    ? LEU ? ? ? ? 187 O  
CB   ? LEU ? ? ? ? 188 C  
CG   ? LEU ? ? ? ? 189 C  
CD1  ? LEU ? ? ? ? 190 C  
CD2  ? LEU ? ? ? ? 191 C  
OXT  ? LEU ? ? ? ? 192 O  
H    ? LEU ? ? ? ? 193 H  
H2   ? LEU ? ? ? ? 194 H  
HA   ? LEU ? ? ? ? 195 H  
HB2  ? LEU ? ? ? ? 196 H  
HB3  ? LEU ? ? ? ? 197 H  
HG   ? LEU ? ? ? ? 198 H  
HD11 ? LEU ? ? ? ? 199 H  
HD12 ? LEU ? ? ? ? 200 H  
HD13 ? LEU ? ? ? ? 201 H  
HD21 ? LEU ? ? ? ? 202 H  
HD22 ? LEU ? ? ? ? 203 H  
HD23 ? LEU ? ? ? ? 204 H  
HXT  ? LEU ? ? ? ? 205 H  
N    ? LYS ? ? ? ? 206 N  
CA   ? LYS ? ? ? ? 207 C  
C    ? LYS ? ? ? ? 208 C  
O    ? LYS ? ? ? ? 209 O  
CB   ? LYS ? ? ? ? 210 C  
CG   ? LYS ? ? ? ? 211 C  
CD   ? LYS ? ? ? ? 212 C  
CE   ? LYS ? ? ? ? 213 C  
NZ   ? LYS ? ? ? ? 214 N  
OXT  ? LYS ? ? ? ? 215 O  
H    ? LYS ? ? ? ? 216 H  
H2   ? LYS ? ? ? ? 217 H  
HA   ? LYS ? ? ? ? 218 H  
HB2  ? LYS ? ? ? ? 219 H  
HB3  ? LYS ? ? ? ? 220 H  
HG2  ? LYS ? ? ? ? 221 H  
HG3  ? LYS ? ? ? ? 222 H  
HD2  ? LYS ? ? ? ? 223 H  
HD3  ? LYS ? ? ? ? 224 H  
HE2  ? LYS ? ? ? ? 225 H  
HE3  ? LYS ? ? ? ? 226 H  
HZ1  ? LYS ? ? ? ? 227 H  
HZ2  ? LYS ? ? ? ? 228 H  
HZ3  ? LYS ? ? ? ? 229 H  
HXT  ? LYS ? ? ? ? 230 H  
N    ? MET ? ? ? ? 231 N  
CA   ? MET ? ? ? ? 232 C  
C    ? MET ? ? ? ? 233 C  
O    ? MET ? ? ? ? 234 O  
CB   ? MET ? ? ? ? 235 C  
CG   ? MET ? ? ? ? 236 C  
SD   ? MET ? ? ? ? 237 S  
CE   ? MET ? ? ? ? 238 C  
OXT  ? MET ? ? ? ? 239 O  
H    ? MET ? ? ? ? 240 H  
H2   ? MET ? ? ? ? 241 H  
HA   ? MET ? ? ? ? 242 H  
HB2  ? MET ? ? ? ? 243 H  
HB3  ? MET ? ? ? ? 244 H  
HG2  ? MET ? ? ? ? 245 H  
HG3  ? MET ? ? ? ? 246 H  
HE1  ? MET ? ? ? ? 247 H  
HE2  ? MET ? ? ? ? 248 H  
HE3  ? MET ? ? ? ? 249 H  
HXT  ? MET ? ? ? ? 250 H  
N    ? PHE ? ? ? ? 251 N  
CA   ? PHE ? ? ? ? 252 C  
C    ? PHE ? ? ? ? 253 C  
O    ? PHE ? ? ? ? 254 O  
CB   ? PHE ? ? ? ? 255 C  
CG   ? PHE ? ? ? ? 256 C  
CD1  ? PHE ? ? ? ? 257 C  
CD2  ? PHE ? ? ? ? 258 C  
CE1  ? PHE ? ? ? ? 259 C  
CE2  ? PHE ? ? ? ? 260 C  
CZ   ? PHE ? ? ? ? 261 C  
OXT  ? PHE ? ? ? ? 262 O  
H    ? PHE ? ? ? ? 263 H  
H2   ? PHE ? ? ? ? 264 H  
HA   ? PHE ? ? ? ? 265 H  
HB2  ? PHE ? ? ? ? 266 H  
HB3  ? PHE ? ? ? ? 267 H  
HD1  ? PHE ? ? ? ? 268 H  
HD2  ? PHE ? ? ? ? 269 H  
HE1  ? PHE ? ? ? ? 270 H  
HE2  ? PHE ? ? ? ? 271 H  
HZ   ? PHE ? ? ? ? 272 H  
HXT  ? PHE ? ? ? ? 273 H  
N    ? PRO ? ? ? ? 274 N  
CA   ? PRO ? ? ? ? 275 C  
C    ? PRO ? ? ? ? 276 C  
O    ? PRO ? ? ? ? 277 O  
CB   ? PRO ? ? ? ? 278 C  
CG   ? PRO ? ? ? ? 279 C  
CD   ? PRO ? ? ? ? 280 C  
OXT  ? PRO ? ? ? ? 281 O  
H    ? PRO ? ? ? ? 282 H  
HA   ? PRO ? ? ? ? 283 H  
HB2  ? PRO ? ? ? ? 284 H  
HB3  ? PRO ? ? ? ? 285 H  
HG2  ? PRO ? ? ? ? 286 H  
HG3  ? PRO ? ? ? ? 287 H  
HD2  ? PRO ? ? ? ? 288 H  
HD3  ? PRO ? ? ? ? 289 H  
HXT  ? PRO ? ? ? ? 290 H  
N    ? SER ? ? ? ? 291 N  
CA   ? SER ? ? ? ? 292 C  
C    ? SER ? ? ? ? 293 C  
O    ? SER ? ? ? ? 294 O  
CB   ? SER ? ? ? ? 295 C  
OG   ? SER ? ? ? ? 296 O  
OXT  ? SER ? ? ? ? 297 O  
H    ? SER ? ? ? ? 298 H  
H2   ? SER ? ? ? ? 299 H  
HA   ? SER ? ? ? ? 300 H  
HB2  ? SER ? ? ? ? 301 H  
HB3  ? SER ? ? ? ? 302 H  
HG   ? SER ? ? ? ? 303 H  
HXT  ? SER ? ? ? ? 304 H  
N    ? THR ? ? ? ? 305 N  
CA   ? THR ? ? ? ? 306 C  
C    ? THR ? ? ? ? 307 C  
O    ? THR ? ? ? ? 308 O  
CB   ? THR ? ? ? ? 309 C  
OG1  ? THR ? ? ? ? 310 O  
CG2  ? THR ? ? ? ? 311 C  
OXT  ? THR ? ? ? ? 312 O  
H    ? THR ? ? ? ? 313 H  
H2   ? THR ? ? ? ? 314 H  
HA   ? THR ? ? ? ? 315 H  
HB   ? THR ? ? ? ? 316 H  
HG1  ? THR ? ? ? ? 317 H  
HG21 ? THR ? ? ? ? 318 H  
HG22 ? THR ? ? ? ? 319 H  
HG23 ? THR ? ? ? ? 320 H  
HXT  ? THR ? ? ? ? 321 H  
N    ? TRP ? ? ? ? 322 N  
CA   ? TRP ? ? ? ? 323 C  
C    ? TRP ? ? ? ? 324 C  
O    ? TRP ? ? ? ? 325 O  
CB   ? TRP ? ? ? ? 326 C  
CG   ? TRP ? ? ? ? 327 C  
CD1  ? TRP ? ? ? ? 328 C  
CD2  ? TRP ? ? ? ? 329 C  
NE1  ? TRP ? ? ? ? 330 N  
CE2  ? TRP ? ? ? ? 331 C  
CE3  ? TRP ? ? ? ? 332 C  
CZ2  ? TRP ? ? ? ? 333 C  
CZ3  ? TRP ? ? ? ? 334 C  
CH2  ? TRP ? ? ? ? 335 C  
OXT  ? TRP ? ? ? ? 336 O  
H    ? TRP ? ? ? ? 337 H  
H2   ? TRP ? ? ? ? 338 H  
HA   ? TRP ? ? ? ? 339 H  
HB2  ? TRP ? ? ? ? 340 H  
HB3  ? TRP ? ? ? ? 341 H  
HD1  ? TRP ? ? ? ? 342 H  
HE1  ? TRP ? ? ? ? 343 H  
HE3  ? TRP ? ? ? ? 344 H  
HZ2  ? TRP ? ? ? ? 345 H  
HZ3  ? TRP ? ? ? ? 346 H  
HH2  ? TRP ? ? ? ? 347 H  
HXT  ? TRP ? ? ? ? 348 H  
N    ? TYR ? ? ? ? 349 N  
CA   ? TYR ? ? ? ? 350 C  
C    ? TYR ? ? ? ? 351 C  
O    ? TYR ? ? ? ? 352 O  
CB   ? TYR ? ? ? ? 353 C  
CG   ? TYR ? ? ? ? 354 C  
CD1  ? TYR ? ? ? ? 355 C  
CD2  ? TYR ? ? ? ? 356 C  
CE1  ? TYR ? ? ? ? 357 C  
CE2  ? TYR ? ? ? ? 358 C  
CZ   ? TYR ? ? ? ? 359 C  
OH   ? TYR ? ? ? ? 360 O  
OXT  ? TYR ? ? ? ? 361 O  
H    ? TYR ? ? ? ? 362 H  
H2   ? TYR ? ? ? ? 363 H  
HA   ? TYR ? ? ? ? 364 H  
HB2  ? TYR ? ? ? ? 365 H  
HB3  ? TYR ? ? ? ? 366 H  
HD1  ? TYR ? ? ? ? 367 H  
HD2  ? TYR ? ? ? ? 368 H  
HE1  ? TYR ? ? ? ? 369 H  
HE2  ? TYR ? ? ? ? 370 H  
HH   ? TYR ? ? ? ? 371 H  
HXT  ? TYR ? ? ? ? 372 H  
N    ? VAL ? ? ? ? 373 N  
CA   ? VAL ? ? ? ? 374 C  
C    ? VAL ? ? ? ? 375 C  
O    ? VAL ? ? ? ? 376 O  
CB   ? VAL ? ? ? ? 377 C  
CG1  ? VAL ? ? ? ? 378 C  
CG2  ? VAL ? ? ? ? 379 C  
OXT  ? VAL ? ? ? ? 380 O  
H    ? VAL ? ? ? ? 381 H  
H2   ? VAL ? ? ? ? 382 H  
HA   ? VAL ? ? ? ? 383 H  
HB   ? VAL ? ? ? ? 384 H  
HG11 ? VAL ? ? ? ? 385 H  
HG12 ? VAL ? ? ? ? 386 H  
HG13 ? VAL ? ? ? ? 387 H  
HG21 ? VAL ? ? ? ? 388 H  
HG22 ? VAL ? ? ? ? 389 H  
HG23 ? VAL ? ? ? ? 390 H  
HXT  ? VAL ? ? ? ? 391 H  
#
loop_
_chem_comp_bond.atom_id_1
_chem_comp_bond.atom_id_2
_chem_comp_bond.comp_id
_chem_comp_bond.pdbx_aromatic_flag
_chem_comp_bond.pdbx_stereo_config
_chem_comp_bond.value_order
N   CA   ALA N N sing 
N   H    ALA N N sing 
N   H2   ALA N N sing 
CA  C    ALA N N sing 
CA  CB   ALA N N sing 
CA  HA   ALA N N sing 
C   O    ALA N N doub 
C   OXT  ALA N N sing 
CB  HB1  ALA N N sing 
CB  HB2  ALA N N sing 
CB  HB3  ALA N N sing 
OXT HXT  ALA N N sing 
N   CA   ARG N N sing 
N   H    ARG N N sing 
N   H2   ARG N N sing 
CA  C    ARG N N sing 
CA  CB   ARG N N sing 
CA  HA   ARG N N sing 
C   O    ARG N N doub 
C   OXT  ARG N N sing 
CB  CG   ARG N N sing 
CB  HB2  ARG N N sing 
CB  HB3  ARG N N sing 
CG  CD   ARG N N sing 
CG  HG2  ARG N N sing 
CG  HG3  ARG N N sing 
CD  NE   ARG N N sing 
CD  HD2  ARG N N sing 
CD  HD3  ARG N N sing 
NE  CZ   ARG N N sing 
NE  HE   ARG N N sing 
CZ  NH1  ARG N N sing 
CZ  NH2  ARG N N doub 
NH1 HH11 ARG N N sing 
NH1 HH12 ARG N N sing 
NH2 HH21 ARG N N sing 
NH2 HH22 ARG N N sing 
OXT HXT  ARG N N sing 
N   CA   ASN N N sing 
N   H    ASN N N sing 
N   H2   ASN N N sing 
CA  C    ASN N N sing 
CA  CB   ASN N N sing 
CA  HA   ASN N N sing 
C   O    ASN N N doub 
C   OXT  ASN N N sing 
CB  CG   ASN N N sing 
CB  HB2  ASN N N sing 
CB  HB3  ASN N N sing 
CG  OD1  ASN N N doub 
CG  ND2  ASN N N sing 
ND2 HD21 ASN N N sing 
ND2 HD22 ASN N N sing 
OXT HXT  ASN N N sing 
N   CA   ASP N N sing 
N   H    ASP N N sing 
N   H2   ASP N N sing 
CA  C    ASP N N sing 
CA  CB   ASP N N sing 
CA  HA   ASP N N sing 
C   O    ASP N N doub 
C   OXT  ASP N N sing 
CB  CG   ASP N N sing 
CB  HB2  ASP N N sing 
CB  HB3  ASP N N sing 
CG  OD1  ASP N N doub 
CG  OD2  ASP N N sing 
OD2 HD2  ASP N N sing 
OXT HXT  ASP N N sing 
N   CA   CYS N N sing 
N   H    CYS N N sing 
N   H2   CYS N N sing 
CA  C    CYS N N sing 
CA  CB   CYS N N sing 
CA  HA   CYS N N sing 
C   O    CYS N N doub 
C   OXT  CYS N N sing 
CB  SG   CYS N N sing 
CB  HB2  CYS N N sing 
CB  HB3  CYS N N sing 
SG  HG   CYS N N sing 
OXT HXT  CYS N N sing 
N   CA   GLN N N sing 
N   H    GLN N N sing 
N   H2   GLN N N sing 
CA  C    GLN N N sing 
CA  CB   GLN N N sing 
CA  HA   GLN N N sing 
C   O    GLN N N doub 
C   OXT  GLN N N sing 
CB  CG   GLN N N sing 
CB  HB2  GLN N N sing 
CB  HB3  GLN N N sing 
CG  CD   GLN N N sing 
CG  HG2  GLN N N sing 
CG  HG3  GLN N N sing 
CD  OE1  GLN N N doub 
CD  NE2  GLN N N sing 
NE2 HE21 GLN N N sing 
NE2 HE22 GLN N N sing 
OXT HXT  GLN N N sing 
N   CA   GLU N N sing 
N   H    GLU N N sing 
N   H2   GLU N N sing 
CA  C    GLU N N sing 
CA  CB   GLU N N sing 
CA  HA   GLU N N sing 
C   O    GLU N N doub 
C   OXT  GLU N N sing 
CB  CG   GLU N N sing 
CB  HB2  GLU N N sing 
CB  HB3  GLU N N sing 
CG  CD   GLU N N sing 
CG  HG2  GLU N N sing 
CG  HG3  GLU N N sing 
CD  OE1  GLU N N doub 
CD  OE2  GLU N N sing 
OE2 HE2  GLU N N sing 
OXT HXT  GLU N N sing 
N   CA   GLY N N sing 
N   H    GLY N N sing 
N   H2   GLY N N sing 
CA  C    GLY N N sing 
CA  HA2  GLY N N sing 
CA  HA3  GLY N N sing 
C   O    GLY N N doub 
C   OXT  GLY N N sing 
OXT HXT  GLY N N sing 
N   CA   HIS N N sing 
N   H    HIS N N sing 
N   H2   HIS N N sing 
CA  C    HIS N N sing 
CA  CB   HIS N N sing 
CA  HA   HIS N N sing 
C   O    HIS N N doub 
C   OXT  HIS N N sing 
CB  CG   HIS N N sing 
CB  HB2  HIS N N sing 
CB  HB3  HIS N N sing 
CG  ND1  HIS Y N sing 
CG  CD2  HIS Y N doub 
ND1 CE1  HIS Y N doub 
ND1 HD1  HIS N N sing 
CD2 NE2  HIS Y N sing 
CD2 HD2  HIS N N sing 
CE1 NE2  HIS Y N sing 
CE1 HE1  HIS N N sing 
NE2 HE2  HIS N N sing 
OXT HXT  HIS N N sing 
O   H1   HOH N N sing 
O   H2   HOH N N sing 
N   CA   ILE N N sing 
N   H    ILE N N sing 
N   H2   ILE N N sing 
CA  C    ILE N N sing 
CA  CB   ILE N N sing 
CA  HA   ILE N N sing 
C   O    ILE N N doub 
C   OXT  ILE N N sing 
CB  CG1  ILE N N sing 
CB  CG2  ILE N N sing 
CB  HB   ILE N N sing 
CG1 CD1  ILE N N sing 
CG1 HG12 ILE N N sing 
CG1 HG13 ILE N N sing 
CG2 HG21 ILE N N sing 
CG2 HG22 ILE N N sing 
CG2 HG23 ILE N N sing 
CD1 HD11 ILE N N sing 
CD1 HD12 ILE N N sing 
CD1 HD13 ILE N N sing 
OXT HXT  ILE N N sing 
N   CA   LEU N N sing 
N   H    LEU N N sing 
N   H2   LEU N N sing 
CA  C    LEU N N sing 
CA  CB   LEU N N sing 
CA  HA   LEU N N sing 
C   O    LEU N N doub 
C   OXT  LEU N N sing 
CB  CG   LEU N N sing 
CB  HB2  LEU N N sing 
CB  HB3  LEU N N sing 
CG  CD1  LEU N N sing 
CG  CD2  LEU N N sing 
CG  HG   LEU N N sing 
CD1 HD11 LEU N N sing 
CD1 HD12 LEU N N sing 
CD1 HD13 LEU N N sing 
CD2 HD21 LEU N N sing 
CD2 HD22 LEU N N sing 
CD2 HD23 LEU N N sing 
OXT HXT  LEU N N sing 
N   CA   LYS N N sing 
N   H    LYS N N sing 
N   H2   LYS N N sing 
CA  C    LYS N N sing 
CA  CB   LYS N N sing 
CA  HA   LYS N N sing 
C   O    LYS N N doub 
C   OXT  LYS N N sing 
CB  CG   LYS N N sing 
CB  HB2  LYS N N sing 
CB  HB3  LYS N N sing 
CG  CD   LYS N N sing 
CG  HG2  LYS N N sing 
CG  HG3  LYS N N sing 
CD  CE   LYS N N sing 
CD  HD2  LYS N N sing 
CD  HD3  LYS N N sing 
CE  NZ   LYS N N sing 
CE  HE2  LYS N N sing 
CE  HE3  LYS N N sing 
NZ  HZ1  LYS N N sing 
NZ  HZ2  LYS N N sing 
NZ  HZ3  LYS N N sing 
OXT HXT  LYS N N sing 
N   CA   MET N N sing 
N   H    MET N N sing 
N   H2   MET N N sing 
CA  C    MET N N sing 
CA  CB   MET N N sing 
CA  HA   MET N N sing 
C   O    MET N N doub 
C   OXT  MET N N sing 
CB  CG   MET N N sing 
CB  HB2  MET N N sing 
CB  HB3  MET N N sing 
CG  SD   MET N N sing 
CG  HG2  MET N N sing 
CG  HG3  MET N N sing 
SD  CE   MET N N sing 
CE  HE1  MET N N sing 
CE  HE2  MET N N sing 
CE  HE3  MET N N sing 
OXT HXT  MET N N sing 
N   CA   PHE N N sing 
N   H    PHE N N sing 
N   H2   PHE N N sing 
CA  C    PHE N N sing 
CA  CB   PHE N N sing 
CA  HA   PHE N N sing 
C   O    PHE N N doub 
C   OXT  PHE N N sing 
CB  CG   PHE N N sing 
CB  HB2  PHE N N sing 
CB  HB3  PHE N N sing 
CG  CD1  PHE Y N doub 
CG  CD2  PHE Y N sing 
CD1 CE1  PHE Y N sing 
CD1 HD1  PHE N N sing 
CD2 CE2  PHE Y N doub 
CD2 HD2  PHE N N sing 
CE1 CZ   PHE Y N doub 
CE1 HE1  PHE N N sing 
CE2 CZ   PHE Y N sing 
CE2 HE2  PHE N N sing 
CZ  HZ   PHE N N sing 
OXT HXT  PHE N N sing 
N   CA   PRO N N sing 
N   CD   PRO N N sing 
N   H    PRO N N sing 
CA  C    PRO N N sing 
CA  CB   PRO N N sing 
CA  HA   PRO N N sing 
C   O    PRO N N doub 
C   OXT  PRO N N sing 
CB  CG   PRO N N sing 
CB  HB2  PRO N N sing 
CB  HB3  PRO N N sing 
CG  CD   PRO N N sing 
CG  HG2  PRO N N sing 
CG  HG3  PRO N N sing 
CD  HD2  PRO N N sing 
CD  HD3  PRO N N sing 
OXT HXT  PRO N N sing 
N   CA   SER N N sing 
N   H    SER N N sing 
N   H2   SER N N sing 
CA  C    SER N N sing 
CA  CB   SER N N sing 
CA  HA   SER N N sing 
C   O    SER N N doub 
C   OXT  SER N N sing 
CB  OG   SER N N sing 
CB  HB2  SER N N sing 
CB  HB3  SER N N sing 
OG  HG   SER N N sing 
OXT HXT  SER N N sing 
N   CA   THR N N sing 
N   H    THR N N sing 
N   H2   THR N N sing 
CA  C    THR N N sing 
CA  CB   THR N N sing 
CA  HA   THR N N sing 
C   O    THR N N doub 
C   OXT  THR N N sing 
CB  OG1  THR N N sing 
CB  CG2  THR N N sing 
CB  HB   THR N N sing 
OG1 HG1  THR N N sing 
CG2 HG21 THR N N sing 
CG2 HG22 THR N N sing 
CG2 HG23 THR N N sing 
OXT HXT  THR N N sing 
N   CA   TRP N N sing 
N   H    TRP N N sing 
N   H2   TRP N N sing 
CA  C    TRP N N sing 
CA  CB   TRP N N sing 
CA  HA   TRP N N sing 
C   O    TRP N N doub 
C   OXT  TRP N N sing 
CB  CG   TRP N N sing 
CB  HB2  TRP N N sing 
CB  HB3  TRP N N sing 
CG  CD1  TRP Y N doub 
CG  CD2  TRP Y N sing 
CD1 NE1  TRP Y N sing 
CD1 HD1  TRP N N sing 
CD2 CE2  TRP Y N doub 
CD2 CE3  TRP Y N sing 
NE1 CE2  TRP Y N sing 
NE1 HE1  TRP N N sing 
CE2 CZ2  TRP Y N sing 
CE3 CZ3  TRP Y N doub 
CE3 HE3  TRP N N sing 
CZ2 CH2  TRP Y N doub 
CZ2 HZ2  TRP N N sing 
CZ3 CH2  TRP Y N sing 
CZ3 HZ3  TRP N N sing 
CH2 HH2  TRP N N sing 
OXT HXT  TRP N N sing 
N   CA   TYR N N sing 
N   H    TYR N N sing 
N   H2   TYR N N sing 
CA  C    TYR N N sing 
CA  CB   TYR N N sing 
CA  HA   TYR N N sing 
C   O    TYR N N doub 
C   OXT  TYR N N sing 
CB  CG   TYR N N sing 
CB  HB2  TYR N N sing 
CB  HB3  TYR N N sing 
CG  CD1  TYR Y N doub 
CG  CD2  TYR Y N sing 
CD1 CE1  TYR Y N sing 
CD1 HD1  TYR N N sing 
CD2 CE2  TYR Y N doub 
CD2 HD2  TYR N N sing 
CE1 CZ   TYR Y N doub 
CE1 HE1  TYR N N sing 
CE2 CZ   TYR Y N sing 
CE2 HE2  TYR N N sing 
CZ  OH   TYR N N sing 
OH  HH   TYR N N sing 
OXT HXT  TYR N N sing 
N   CA   VAL N N sing 
N   H    VAL N N sing 
N   H2   VAL N N sing 
CA  C    VAL N N sing 
CA  CB   VAL N N sing 
CA  HA   VAL N N sing 
C   O    VAL N N doub 
C   OXT  VAL N N sing 
CB  CG1  VAL N N sing 
CB  CG2  VAL N N sing 
CB  HB   VAL N N sing 
CG1 HG11 VAL N N sing 
CG1 HG12 VAL N N sing 
CG1 HG13 VAL N N sing 
CG2 HG21 VAL N N sing 
CG2 HG22 VAL N N sing 
CG2 HG23 VAL N N sing 
OXT HXT  VAL N N sing 
#
_entity.id               1
_entity.pdbx_description "Ubiquitin-conjugating enzyme E2D 1"
_entity.type             polymer
#
_entity_poly.entity_id      1
_entity_poly.pdbx_strand_id A
_entity_poly.type           polypeptide(L)
#
loop_
_entity_poly_seq.entity_id
_entity_poly_seq.hetero
_entity_poly_seq.mon_id
_entity_poly_seq.num
1 n GLY 1   
1 n ALA 2   
1 n MET 3   
1 n GLY 4   
1 n SER 5   
1 n MET 6   
1 n ALA 7   
1 n LEU 8   
1 n LYS 9   
1 n ARG 10  
1 n ILE 11  
1 n GLN 12  
1 n LYS 13  
1 n GLU 14  
1 n LEU 15  
1 n GLN 16  
1 n ASP 17  
1 n LEU 18  
1 n GLN 19  
1 n ARG 20  
1 n ASP 21  
1 n PRO 22  
1 n PRO 23  
1 n ALA 24  
1 n GLN 25  
1 n CYS 26  
1 n SER 27  
1 n ALA 28  
1 n GLY 29  
1 n PRO 30  
1 n VAL 31  
1 n GLY 32  
1 n ASP 33  
1 n ASP 34  
1 n LEU 35  
1 n PHE 36  
1 n HIS 37  
1 n TRP 38  
1 n GLN 39  
1 n ALA 40  
1 n THR 41  
1 n ILE 42  
1 n MET 43  
1 n GLY 44  
1 n PRO 45  
1 n SER 46  
1 n ASP 47  
1 n SER 48  
1 n PRO 49  
1 n TYR 50  
1 n GLN 51  
1 n GLY 52  
1 n GLY 53  
1 n VAL 54  
1 n PHE 55  
1 n PHE 56  
1 n LEU 57  
1 n THR 58  
1 n ILE 59  
1 n HIS 60  
1 n PHE 61  
1 n PRO 62  
1 n THR 63  
1 n ASP 64  
1 n TYR 65  
1 n PRO 66  
1 n PHE 67  
1 n LYS 68  
1 n PRO 69  
1 n PRO 70  
1 n LYS 71  
1 n VAL 72  
1 n ALA 73  
1 n PHE 74  
1 n THR 75  
1 n THR 76  
1 n LYS 77  
1 n ILE 78  
1 n TYR 79  
1 n HIS 80  
1 n PRO 81  
1 n ASN 82  
1 n ILE 83  
1 n ASN 84  
1 n SER 85  
1 n ASN 86  
1 n GLY 87  
1 n SER 88  
1 n ILE 89  
1 n CYS 90  
1 n LEU 91  
1 n ASP 92  
1 n ILE 93  
1 n LEU 94  
1 n ARG 95  
1 n SER 96  
1 n GLN 97  
1 n TRP 98  
1 n SER 99  
1 n PRO 100 
1 n ALA 101 
1 n LEU 102 
1 n THR 103 
1 n VAL 104 
1 n SER 105 
1 n LYS 106 
1 n VAL 107 
1 n LEU 108 
1 n LEU 109 
1 n SER 110 
1 n ILE 111 
1 n CYS 112 
1 n SER 113 
1 n LEU 114 
1 n LEU 115 
1 n CYS 116 
1 n ASP 117 
1 n PRO 118 
1 n ASN 119 
1 n PRO 120 
1 n ASP 121 
1 n ASP 122 
1 n PRO 123 
1 n LEU 124 
1 n VAL 125 
1 n PRO 126 
1 n ASP 127 
1 n ILE 128 
1 n ALA 129 
1 n HIS 130 
1 n ILE 131 
1 n TYR 132 
1 n LYS 133 
1 n SER 134 
1 n ASP 135 
1 n LYS 136 
1 n GLU 137 
1 n LYS 138 
1 n TYR 139 
1 n ASN 140 
1 n ARG 141 
1 n LEU 142 
1 n ALA 143 
1 n ARG 144 
1 n GLU 145 
1 n TRP 146 
1 n THR 147 
1 n GLN 148 
1 n LYS 149 
1 n TYR 150 
1 n ALA 151 
1 n MET 152 
#
_exptl.method "X-RAY DIFFRACTION"
#
_pdbx_audit_revision_history.revision_date 2008-02-19
#
_pdbx_database_status.recvd_initial_deposition_date 2008-02-19
#
loop_
_pdbx_poly_seq_scheme.asym_id
_pdbx_poly_seq_scheme.auth_seq_num
_pdbx_poly_seq_scheme.entity_id
_pdbx_poly_seq_scheme.hetero
_pdbx_poly_seq_scheme.mon_id
_pdbx_poly_seq_scheme.pdb_ins_code
_pdbx_poly_seq_scheme.pdb_seq_num
_pdbx_poly_seq_scheme.pdb_strand_id
_pdbx_poly_seq_scheme.seq_id
A ?   1 n GLY . -4  A 1   
A ?   1 n ALA . -3  A 2   
A ?   1 n MET . -2  A 3   
A -1  1 n GLY . -1  A 4   
A 0   1 n SER . 0   A 5   
A 1   1 n MET . 1   A 6   
A 2   1 n ALA . 2   A 7   
A 3   1 n LEU . 3   A 8   
A 4   1 n LYS . 4   A 9   
A 5   1 n ARG . 5   A 10  
A 6   1 n ILE . 6   A 11  
A 7   1 n GLN . 7   A 12  
A 8   1 n LYS . 8   A 13  
A 9   1 n GLU . 9   A 14  
A 10  1 n LEU . 10  A 15  
A 11  1 n GLN . 11  A 16  
A 12  1 n ASP . 12  A 17  
A 13  1 n LEU . 13  A 18  
A 14  1 n GLN . 14  A 19  
A 15  1 n ARG . 15  A 20  
A 16  1 n ASP . 16  A 21  
A 17  1 n PRO . 17  A 22  
A 18  1 n PRO . 18  A 23  
A 19  1 n ALA . 19  A 24  
A 20  1 n GLN . 20  A 25  
A 21  1 n CYS . 21  A 26  
A 22  1 n SER . 22  A 27  
A 23  1 n ALA . 23  A 28  
A 24  1 n GLY . 24  A 29  
A 25  1 n PRO . 25  A 30  
A 26  1 n VAL . 26  A 31  
A 27  1 n GLY . 27  A 32  
A 28  1 n ASP . 28  A 33  
A 29  1 n ASP . 29  A 34  
A 30  1 n LEU . 30  A 35  
A 31  1 n PHE . 31  A 36  
A 32  1 n HIS . 32  A 37  
A 33  1 n TRP . 33  A 38  
A 34  1 n GLN . 34  A 39  
A 35  1 n ALA . 35  A 40  
A 36  1 n THR . 36  A 41  
A 37  1 n ILE . 37  A 42  
A 38  1 n MET . 38  A 43  
A 39  1 n GLY . 39  A 44  
A 40  1 n PRO . 40  A 45  
A 41  1 n SER . 41  A 46  
A 42  1 n ASP . 42  A 47  
A 43  1 n SER . 43  A 48  
A 44  1 n PRO . 44  A 49  
A 45  1 n TYR . 45  A 50  
A 46  1 n GLN . 46  A 51  
A 47  1 n GLY . 47  A 52  
A 48  1 n GLY . 48  A 53  
A 49  1 n VAL . 49  A 54  
A 50  1 n PHE . 50  A 55  
A 51  1 n PHE . 51  A 56  
A 52  1 n LEU . 52  A 57  
A 53  1 n THR . 53  A 58  
A 54  1 n ILE . 54  A 59  
A 55  1 n HIS . 55  A 60  
A 56  1 n PHE . 56  A 61  
A 57  1 n PRO . 57  A 62  
A 58  1 n THR . 58  A 63  
A 59  1 n ASP . 59  A 64  
A 60  1 n TYR . 60  A 65  
A 61  1 n PRO . 61  A 66  
A 62  1 n PHE . 62  A 67  
A 63  1 n LYS . 63  A 68  
A 64  1 n PRO . 64  A 69  
A 65  1 n PRO . 65  A 70  
A 66  1 n LYS . 66  A 71  
A 67  1 n VAL . 67  A 72  
A 68  1 n ALA . 68  A 73  
A 69  1 n PHE . 69  A 74  
A 70  1 n THR . 70  A 75  
A 71  1 n THR . 71  A 76  
A 72  1 n LYS . 72  A 77  
A 73  1 n ILE . 73  A 78  
A 74  1 n TYR . 74  A 79  
A 75  1 n HIS . 75  A 80  
A 76  1 n PRO . 76  A 81  
A 77  1 n ASN . 77  A 82  
A 78  1 n ILE . 78  A 83  
A 79  1 n ASN . 79  A 84  
A 80  1 n SER . 80  A 85  
A 81  1 n ASN . 81  A 86  
A 82  1 n GLY . 82  A 87  
A 83  1 n SER . 83  A 88  
A 84  1 n ILE . 84  A 89  
A 85  1 n CYS . 85  A 90  
A 86  1 n LEU . 86  A 91  
A 87  1 n ASP . 87  A 92  
A 88  1 n ILE . 88  A 93  
A 89  1 n LEU . 89  A 94  
A 90  1 n ARG . 90  A 95  
A 91  1 n SER . 91  A 96  
A 92  1 n GLN . 92  A 97  
A 93  1 n TRP . 93  A 98  
A 94  1 n SER . 94  A 99  
A 95  1 n PRO . 95  A 100 
A 96  1 n ALA . 96  A 101 
A 97  1 n LEU . 97  A 102 
A 98  1 n THR . 98  A 103 
A 99  1 n VAL . 99  A 104 
A 100 1 n SER . 100 A 105 
A 101 1 n LYS . 101 A 106 
A 102 1 n VAL . 102 A 107 
A 103 1 n LEU . 103 A 108 
A 104 1 n LEU . 104 A 109 
A 105 1 n SER . 105 A 110 
A 106 1 n ILE . 106 A 111 
A 107 1 n CYS . 107 A 112 
A 108 1 n SER . 108 A 113 
A 109 1 n LEU . 109 A 114 
A 110 1 n LEU . 110 A 115 
A 111 1 n CYS . 111 A 116 
A 112 1 n ASP . 112 A 117 
A 113 1 n PRO . 113 A 118 
A 114 1 n ASN . 114 A 119 
A 115 1 n PRO . 115 A 120 
A 116 1 n ASP . 116 A 121 
A 117 1 n ASP . 117 A 122 
A 118 1 n PRO . 118 A 123 
A 119 1 n LEU . 119 A 124 
A 120 1 n VAL . 120 A 125 
A 121 1 n PRO . 121 A 126 
A 122 1 n ASP . 122 A 127 
A 123 1 n ILE . 123 A 128 
A 124 1 n ALA . 124 A 129 
A 125 1 n HIS . 125 A 130 
A 126 1 n ILE . 126 A 131 
A 127 1 n TYR . 127 A 132 
A 128 1 n LYS . 128 A 133 
A 129 1 n SER . 129 A 134 
A 130 1 n ASP . 130 A 135 
A 131 1 n LYS . 131 A 136 
A 132 1 n GLU . 132 A 137 
A 133 1 n LYS . 133 A 138 
A 134 1 n TYR . 134 A 139 
A 135 1 n ASN . 135 A 140 
A 136 1 n ARG . 136 A 141 
A 137 1 n LEU . 137 A 142 
A 138 1 n ALA . 138 A 143 
A 139 1 n ARG . 139 A 144 
A 140 1 n GLU . 140 A 145 
A 141 1 n TRP . 141 A 146 
A 142 1 n THR . 142 A 147 
A 143 1 n GLN . 143 A 148 
A 144 1 n LYS . 144 A 149 
A 145 1 n TYR . 145 A 150 
A 146 1 n ALA . 146 A 151 
A 147 1 n MET . 147 A 152 
#
_pdbx_struct_assembly.details            author_defined_assembly
_pdbx_struct_assembly.id                 1
_pdbx_struct_assembly.method_details     ?
_pdbx_struct_assembly.oligomeric_count   4
_pdbx_struct_assembly.oligomeric_details tetrameric
#
_pdbx_struct_assembly_gen.assembly_id     1
_pdbx_struct_assembly_gen.asym_id_list    A,B,C,D,E,F,G,H,I
_pdbx_struct_assembly_gen.oper_expression 1
#
_pdbx_struct_oper_list.id                 1
_pdbx_struct_oper_list.matrix[1][1]       1.0000000000
_pdbx_struct_oper_list.matrix[1][2]       0.0000000000
_pdbx_struct_oper_list.matrix[1][3]       0.0000000000
_pdbx_struct_oper_list.matrix[2][1]       0.0000000000
_pdbx_struct_oper_list.matrix[2][2]       1.0000000000
_pdbx_struct_oper_list.matrix[2][3]       0.0000000000
_pdbx_struct_oper_list.matrix[3][1]       0.0000000000
_pdbx_struct_oper_list.matrix[3][2]       0.0000000000
_pdbx_struct_oper_list.matrix[3][3]       1.0000000000
_pdbx_struct_oper_list.name               1_555
_pdbx_struct_oper_list.symmetry_operation x,y,z
_pdbx_struct_oper_list.type               "identity operation"
_pdbx_struct_oper_list.vector[1]          0.0000000000
_pdbx_struct_oper_list.vector[2]          0.0000000000
_pdbx_struct_oper_list.vector[3]          0.0000000000
#
_refine.ls_d_res_high 2.90
#
_software.classification other
_software.name           "DeepMind Structure Class"
_software.pdbx_ordinal   1
_software.version        2.0.0
#
_struct_asym.entity_id 1
_struct_asym.id        A
#
loop_
_atom_site.group_PDB
_atom_site.id
_atom_site.type_symbol
_atom_site.label_atom_id
_atom_site.label_alt_id
_atom_site.label_comp_id
_atom_site.label_asym_id
_atom_site.label_entity_id
_atom_site.label_seq_id
_atom_site.pdbx_PDB_ins_code
_atom_site.Cartn_x
_atom_site.Cartn_y
_atom_site.Cartn_z
_atom_site.occupancy
_atom_site.B_iso_or_equiv
_atom_site.auth_seq_id
_atom_site.auth_asym_id
_atom_site.pdbx_PDB_model_num
ATOM 1    N N   . GLY A 1 4   ? 54.383 -27.864 33.603  1.00 95.96  -1  A 1 
ATOM 2    C CA  . GLY A 1 4   ? 54.040 -28.718 32.427  1.00 98.05  -1  A 1 
ATOM 3    C C   . GLY A 1 4   ? 53.078 -28.023 31.476  1.00 99.30  -1  A 1 
ATOM 4    O O   . GLY A 1 4   ? 53.286 -27.997 30.254  1.00 99.11  -1  A 1 
ATOM 5    N N   . SER A 1 5   ? 52.012 -27.463 32.042  1.00 99.43  0   A 1 
ATOM 6    C CA  . SER A 1 5   ? 51.013 -26.748 31.258  1.00 98.49  0   A 1 
ATOM 7    C C   . SER A 1 5   ? 51.469 -25.305 31.082  1.00 97.68  0   A 1 
ATOM 8    O O   . SER A 1 5   ? 50.701 -24.439 30.660  1.00 97.31  0   A 1 
ATOM 9    C CB  . SER A 1 5   ? 49.658 -26.784 31.957  1.00 99.41  0   A 1 
ATOM 10   O OG  . SER A 1 5   ? 48.676 -26.123 31.179  1.00 100.81 0   A 1 
ATOM 11   N N   . MET A 1 6   ? 52.723 -25.052 31.444  1.00 96.69  1   A 1 
ATOM 12   C CA  . MET A 1 6   ? 53.325 -23.734 31.286  1.00 94.79  1   A 1 
ATOM 13   C C   . MET A 1 6   ? 53.376 -23.519 29.776  1.00 93.01  1   A 1 
ATOM 14   O O   . MET A 1 6   ? 53.289 -22.389 29.285  1.00 92.23  1   A 1 
ATOM 15   C CB  . MET A 1 6   ? 54.746 -23.735 31.853  1.00 95.86  1   A 1 
ATOM 16   C CG  . MET A 1 6   ? 55.671 -22.710 31.210  1.00 97.13  1   A 1 
ATOM 17   S SD  . MET A 1 6   ? 57.331 -23.380 30.920  1.00 98.18  1   A 1 
ATOM 18   C CE  . MET A 1 6   ? 57.005 -24.516 29.524  1.00 97.51  1   A 1 
ATOM 19   N N   . ALA A 1 7   ? 53.528 -24.632 29.056  1.00 90.22  2   A 1 
ATOM 20   C CA  . ALA A 1 7   ? 53.575 -24.627 27.601  1.00 86.52  2   A 1 
ATOM 21   C C   . ALA A 1 7   ? 52.364 -23.851 27.106  1.00 84.27  2   A 1 
ATOM 22   O O   . ALA A 1 7   ? 52.503 -22.833 26.426  1.00 83.93  2   A 1 
ATOM 23   C CB  . ALA A 1 7   ? 53.538 -26.058 27.072  1.00 85.46  2   A 1 
ATOM 24   N N   . LEU A 1 8   ? 51.176 -24.328 27.471  1.00 81.33  3   A 1 
ATOM 25   C CA  . LEU A 1 8   ? 49.944 -23.670 27.061  1.00 78.67  3   A 1 
ATOM 26   C C   . LEU A 1 8   ? 49.914 -22.201 27.437  1.00 76.55  3   A 1 
ATOM 27   O O   . LEU A 1 8   ? 49.461 -21.373 26.656  1.00 77.23  3   A 1 
ATOM 28   C CB  . LEU A 1 8   ? 48.717 -24.352 27.670  1.00 78.26  3   A 1 
ATOM 29   C CG  . LEU A 1 8   ? 47.399 -23.616 27.377  1.00 76.97  3   A 1 
ATOM 30   C CD1 . LEU A 1 8   ? 47.212 -23.463 25.870  1.00 76.45  3   A 1 
ATOM 31   C CD2 . LEU A 1 8   ? 46.240 -24.372 27.985  1.00 76.33  3   A 1 
ATOM 32   N N   . LYS A 1 9   ? 50.383 -21.867 28.629  1.00 74.30  4   A 1 
ATOM 33   C CA  . LYS A 1 9   ? 50.368 -20.473 29.042  1.00 73.15  4   A 1 
ATOM 34   C C   . LYS A 1 9   ? 51.254 -19.643 28.111  1.00 71.35  4   A 1 
ATOM 35   O O   . LYS A 1 9   ? 50.847 -18.584 27.635  1.00 70.78  4   A 1 
ATOM 36   C CB  . LYS A 1 9   ? 50.834 -20.352 30.493  1.00 74.43  4   A 1 
ATOM 37   C CG  . LYS A 1 9   ? 50.495 -19.018 31.142  1.00 76.31  4   A 1 
ATOM 38   C CD  . LYS A 1 9   ? 50.392 -19.159 32.660  1.00 79.72  4   A 1 
ATOM 39   C CE  . LYS A 1 9   ? 49.311 -20.183 33.054  1.00 81.04  4   A 1 
ATOM 40   N NZ  . LYS A 1 9   ? 49.195 -20.427 34.530  1.00 80.19  4   A 1 
ATOM 41   N N   . ARG A 1 10  ? 52.453 -20.152 27.839  1.00 68.96  5   A 1 
ATOM 42   C CA  . ARG A 1 10  ? 53.426 -19.495 26.965  1.00 66.24  5   A 1 
ATOM 43   C C   . ARG A 1 10  ? 52.916 -19.344 25.532  1.00 63.80  5   A 1 
ATOM 44   O O   . ARG A 1 10  ? 52.998 -18.268 24.937  1.00 62.33  5   A 1 
ATOM 45   C CB  . ARG A 1 10  ? 54.725 -20.305 26.993  1.00 67.53  5   A 1 
ATOM 46   C CG  . ARG A 1 10  ? 55.624 -20.171 25.781  1.00 67.10  5   A 1 
ATOM 47   C CD  . ARG A 1 10  ? 56.241 -18.797 25.626  1.00 65.83  5   A 1 
ATOM 48   N NE  . ARG A 1 10  ? 57.049 -18.757 24.411  1.00 65.17  5   A 1 
ATOM 49   C CZ  . ARG A 1 10  ? 58.354 -18.992 24.368  1.00 63.85  5   A 1 
ATOM 50   N NH2 . ARG A 1 10  ? 58.994 -18.947 23.208  1.00 62.86  5   A 1 
ATOM 51   N NH1 . ARG A 1 10  ? 59.021 -19.237 25.486  1.00 62.36  5   A 1 
ATOM 52   N N   . ILE A 1 11  ? 52.399 -20.434 24.982  1.00 62.18  6   A 1 
ATOM 53   C CA  . ILE A 1 11  ? 51.850 -20.418 23.636  1.00 60.85  6   A 1 
ATOM 54   C C   . ILE A 1 11  ? 50.791 -19.324 23.545  1.00 61.76  6   A 1 
ATOM 55   O O   . ILE A 1 11  ? 50.697 -18.617 22.550  1.00 62.59  6   A 1 
ATOM 56   C CB  . ILE A 1 11  ? 51.182 -21.751 23.292  1.00 57.58  6   A 1 
ATOM 57   C CG1 . ILE A 1 11  ? 52.193 -22.884 23.390  1.00 57.67  6   A 1 
ATOM 58   C CG2 . ILE A 1 11  ? 50.628 -21.698 21.904  1.00 56.67  6   A 1 
ATOM 59   C CD1 . ILE A 1 11  ? 51.612 -24.244 23.089  1.00 58.03  6   A 1 
ATOM 60   N N   . GLN A 1 12  ? 49.999 -19.179 24.599  1.00 62.73  7   A 1 
ATOM 61   C CA  . GLN A 1 12  ? 48.954 -18.176 24.611  1.00 63.96  7   A 1 
ATOM 62   C C   . GLN A 1 12  ? 49.486 -16.763 24.569  1.00 63.86  7   A 1 
ATOM 63   O O   . GLN A 1 12  ? 48.947 -15.928 23.844  1.00 63.70  7   A 1 
ATOM 64   C CB  . GLN A 1 12  ? 48.061 -18.359 25.829  1.00 66.05  7   A 1 
ATOM 65   C CG  . GLN A 1 12  ? 47.381 -19.711 25.847  1.00 71.40  7   A 1 
ATOM 66   C CD  . GLN A 1 12  ? 46.331 -19.826 26.934  1.00 75.28  7   A 1 
ATOM 67   O OE1 . GLN A 1 12  ? 46.544 -19.380 28.071  1.00 77.38  7   A 1 
ATOM 68   N NE2 . GLN A 1 12  ? 45.194 -20.442 26.600  1.00 74.77  7   A 1 
ATOM 69   N N   . LYS A 1 13  ? 50.534 -16.474 25.333  1.00 64.54  8   A 1 
ATOM 70   C CA  . LYS A 1 13  ? 51.073 -15.118 25.312  1.00 66.35  8   A 1 
ATOM 71   C C   . LYS A 1 13  ? 51.593 -14.812 23.920  1.00 65.95  8   A 1 
ATOM 72   O O   . LYS A 1 13  ? 51.379 -13.714 23.392  1.00 65.39  8   A 1 
ATOM 73   C CB  . LYS A 1 13  ? 52.197 -14.932 26.336  1.00 68.44  8   A 1 
ATOM 74   C CG  . LYS A 1 13  ? 51.698 -14.756 27.764  1.00 75.05  8   A 1 
ATOM 75   C CD  . LYS A 1 13  ? 51.593 -16.089 28.519  1.00 79.66  8   A 1 
ATOM 76   C CE  . LYS A 1 13  ? 50.401 -16.133 29.499  1.00 80.68  8   A 1 
ATOM 77   N NZ  . LYS A 1 13  ? 49.085 -16.357 28.811  1.00 80.13  8   A 1 
ATOM 78   N N   . GLU A 1 14  ? 52.262 -15.795 23.324  1.00 64.48  9   A 1 
ATOM 79   C CA  . GLU A 1 14  ? 52.808 -15.627 21.991  1.00 63.34  9   A 1 
ATOM 80   C C   . GLU A 1 14  ? 51.706 -15.277 21.011  1.00 63.55  9   A 1 
ATOM 81   O O   . GLU A 1 14  ? 51.862 -14.377 20.185  1.00 63.54  9   A 1 
ATOM 82   C CB  . GLU A 1 14  ? 53.518 -16.896 21.538  1.00 61.82  9   A 1 
ATOM 83   C CG  . GLU A 1 14  ? 54.913 -17.033 22.084  1.00 60.95  9   A 1 
ATOM 84   C CD  . GLU A 1 14  ? 55.777 -17.935 21.230  1.00 61.87  9   A 1 
ATOM 85   O OE1 . GLU A 1 14  ? 55.885 -17.678 20.006  1.00 62.63  9   A 1 
ATOM 86   O OE2 . GLU A 1 14  ? 56.352 -18.893 21.787  1.00 61.86  9   A 1 
ATOM 87   N N   . LEU A 1 15  ? 50.589 -15.987 21.110  1.00 63.57  10  A 1 
ATOM 88   C CA  . LEU A 1 15  ? 49.465 -15.738 20.225  1.00 64.98  10  A 1 
ATOM 89   C C   . LEU A 1 15  ? 48.918 -14.343 20.469  1.00 66.24  10  A 1 
ATOM 90   O O   . LEU A 1 15  ? 48.645 -13.596 19.526  1.00 66.10  10  A 1 
ATOM 91   C CB  . LEU A 1 15  ? 48.360 -16.769 20.457  1.00 64.25  10  A 1 
ATOM 92   C CG  . LEU A 1 15  ? 47.127 -16.625 19.560  1.00 63.99  10  A 1 
ATOM 93   C CD1 . LEU A 1 15  ? 47.531 -16.724 18.088  1.00 63.49  10  A 1 
ATOM 94   C CD2 . LEU A 1 15  ? 46.120 -17.706 19.915  1.00 63.61  10  A 1 
ATOM 95   N N   . GLN A 1 16  ? 48.761 -13.993 21.740  1.00 67.98  11  A 1 
ATOM 96   C CA  . GLN A 1 16  ? 48.243 -12.682 22.095  1.00 71.33  11  A 1 
ATOM 97   C C   . GLN A 1 16  ? 49.177 -11.626 21.532  1.00 70.58  11  A 1 
ATOM 98   O O   . GLN A 1 16  ? 48.741 -10.581 21.044  1.00 69.33  11  A 1 
ATOM 99   C CB  . GLN A 1 16  ? 48.150 -12.549 23.613  1.00 75.48  11  A 1 
ATOM 100  C CG  . GLN A 1 16  ? 47.180 -13.532 24.246  1.00 82.99  11  A 1 
ATOM 101  C CD  . GLN A 1 16  ? 47.410 -13.720 25.747  1.00 88.48  11  A 1 
ATOM 102  O OE1 . GLN A 1 16  ? 47.325 -12.768 26.537  1.00 90.84  11  A 1 
ATOM 103  N NE2 . GLN A 1 16  ? 47.703 -14.959 26.146  1.00 91.07  11  A 1 
ATOM 104  N N   . ASP A 1 17  ? 50.470 -11.918 21.594  1.00 70.37  12  A 1 
ATOM 105  C CA  . ASP A 1 17  ? 51.481 -11.006 21.093  1.00 70.36  12  A 1 
ATOM 106  C C   . ASP A 1 17  ? 51.483 -10.968 19.579  1.00 69.22  12  A 1 
ATOM 107  O O   . ASP A 1 17  ? 51.383 -9.895  18.979  1.00 70.65  12  A 1 
ATOM 108  C CB  . ASP A 1 17  ? 52.863 -11.425 21.590  1.00 74.12  12  A 1 
ATOM 109  C CG  . ASP A 1 17  ? 53.246 -10.751 22.898  1.00 76.54  12  A 1 
ATOM 110  O OD1 . ASP A 1 17  ? 54.280 -11.140 23.488  1.00 77.19  12  A 1 
ATOM 111  O OD2 . ASP A 1 17  ? 52.521 -9.826  23.327  1.00 78.24  12  A 1 
ATOM 112  N N   . LEU A 1 18  ? 51.598 -12.147 18.971  1.00 66.34  13  A 1 
ATOM 113  C CA  . LEU A 1 18  ? 51.631 -12.287 17.520  1.00 63.39  13  A 1 
ATOM 114  C C   . LEU A 1 18  ? 50.505 -11.519 16.833  1.00 63.17  13  A 1 
ATOM 115  O O   . LEU A 1 18  ? 50.759 -10.657 15.997  1.00 61.18  13  A 1 
ATOM 116  C CB  . LEU A 1 18  ? 51.553 -13.772 17.150  1.00 62.13  13  A 1 
ATOM 117  C CG  . LEU A 1 18  ? 51.944 -14.244 15.745  1.00 60.24  13  A 1 
ATOM 118  C CD1 . LEU A 1 18  ? 50.912 -13.828 14.717  1.00 60.24  13  A 1 
ATOM 119  C CD2 . LEU A 1 18  ? 53.301 -13.676 15.408  1.00 60.38  13  A 1 
ATOM 120  N N   . GLN A 1 19  ? 49.262 -11.821 17.199  1.00 64.16  14  A 1 
ATOM 121  C CA  . GLN A 1 19  ? 48.117 -11.165 16.582  1.00 66.37  14  A 1 
ATOM 122  C C   . GLN A 1 19  ? 48.033 -9.676  16.897  1.00 68.85  14  A 1 
ATOM 123  O O   . GLN A 1 19  ? 47.258 -8.944  16.282  1.00 68.79  14  A 1 
ATOM 124  C CB  . GLN A 1 19  ? 46.824 -11.868 16.993  1.00 64.87  14  A 1 
ATOM 125  C CG  . GLN A 1 19  ? 46.877 -13.375 16.807  1.00 64.30  14  A 1 
ATOM 126  C CD  . GLN A 1 19  ? 45.507 -14.022 16.798  1.00 63.42  14  A 1 
ATOM 127  O OE1 . GLN A 1 19  ? 44.674 -13.763 17.666  1.00 62.97  14  A 1 
ATOM 128  N NE2 . GLN A 1 19  ? 45.272 -14.880 15.817  1.00 63.79  14  A 1 
ATOM 129  N N   . ARG A 1 20  ? 48.823 -9.225  17.863  1.00 72.18  15  A 1 
ATOM 130  C CA  . ARG A 1 20  ? 48.832 -7.812  18.213  1.00 74.64  15  A 1 
ATOM 131  C C   . ARG A 1 20  ? 49.712 -7.098  17.188  1.00 73.73  15  A 1 
ATOM 132  O O   . ARG A 1 20  ? 49.326 -6.051  16.662  1.00 73.45  15  A 1 
ATOM 133  C CB  . ARG A 1 20  ? 49.389 -7.608  19.624  1.00 78.83  15  A 1 
ATOM 134  C CG  . ARG A 1 20  ? 49.350 -6.161  20.116  1.00 84.74  15  A 1 
ATOM 135  C CD  . ARG A 1 20  ? 47.919 -5.666  20.314  1.00 90.89  15  A 1 
ATOM 136  N NE  . ARG A 1 20  ? 47.873 -4.267  20.746  1.00 95.83  15  A 1 
ATOM 137  C CZ  . ARG A 1 20  ? 46.752 -3.589  20.992  1.00 97.64  15  A 1 
ATOM 138  N NH2 . ARG A 1 20  ? 46.815 -2.317  21.379  1.00 97.03  15  A 1 
ATOM 139  N NH1 . ARG A 1 20  ? 45.568 -4.182  20.853  1.00 98.26  15  A 1 
ATOM 140  N N   . ASP A 1 21  ? 50.886 -7.674  16.910  1.00 72.05  16  A 1 
ATOM 141  C CA  . ASP A 1 21  ? 51.825 -7.114  15.932  1.00 71.56  16  A 1 
ATOM 142  C C   . ASP A 1 21  ? 52.407 -8.204  15.039  1.00 69.25  16  A 1 
ATOM 143  O O   . ASP A 1 21  ? 53.534 -8.662  15.231  1.00 69.04  16  A 1 
ATOM 144  C CB  . ASP A 1 21  ? 52.950 -6.354  16.631  1.00 73.89  16  A 1 
ATOM 145  C CG  . ASP A 1 21  ? 52.423 -5.307  17.589  1.00 77.49  16  A 1 
ATOM 146  O OD1 . ASP A 1 21  ? 52.308 -5.624  18.798  1.00 79.68  16  A 1 
ATOM 147  O OD2 . ASP A 1 21  ? 52.103 -4.180  17.131  1.00 77.41  16  A 1 
ATOM 148  N N   . PRO A 1 22  ? 51.631 -8.619  14.032  1.00 67.12  17  A 1 
ATOM 149  C CA  . PRO A 1 22  ? 51.960 -9.650  13.051  1.00 64.95  17  A 1 
ATOM 150  C C   . PRO A 1 22  ? 53.262 -9.409  12.327  1.00 62.70  17  A 1 
ATOM 151  O O   . PRO A 1 22  ? 53.597 -8.276  12.010  1.00 62.68  17  A 1 
ATOM 152  C CB  . PRO A 1 22  ? 50.778 -9.591  12.085  1.00 67.00  17  A 1 
ATOM 153  C CG  . PRO A 1 22  ? 49.643 -9.115  12.948  1.00 67.80  17  A 1 
ATOM 154  C CD  . PRO A 1 22  ? 50.314 -8.026  13.736  1.00 67.98  17  A 1 
ATOM 155  N N   . PRO A 1 23  ? 54.022 -10.480 12.055  1.00 60.97  18  A 1 
ATOM 156  C CA  . PRO A 1 23  ? 55.289 -10.304 11.340  1.00 58.63  18  A 1 
ATOM 157  C C   . PRO A 1 23  ? 54.934 -9.844  9.920   1.00 57.44  18  A 1 
ATOM 158  O O   . PRO A 1 23  ? 53.912 -10.243 9.372   1.00 56.81  18  A 1 
ATOM 159  C CB  . PRO A 1 23  ? 55.894 -11.709 11.346  1.00 58.48  18  A 1 
ATOM 160  C CG  . PRO A 1 23  ? 55.264 -12.367 12.529  1.00 58.98  18  A 1 
ATOM 161  C CD  . PRO A 1 23  ? 53.842 -11.881 12.469  1.00 59.35  18  A 1 
ATOM 162  N N   . ALA A 1 24  ? 55.768 -9.003  9.329   1.00 57.50  19  A 1 
ATOM 163  C CA  . ALA A 1 24  ? 55.513 -8.504  7.984   1.00 56.58  19  A 1 
ATOM 164  C C   . ALA A 1 24  ? 55.202 -9.625  7.004   1.00 57.12  19  A 1 
ATOM 165  O O   . ALA A 1 24  ? 55.943 -10.604 6.927   1.00 57.33  19  A 1 
ATOM 166  C CB  . ALA A 1 24  ? 56.711 -7.718  7.499   1.00 55.61  19  A 1 
ATOM 167  N N   . GLN A 1 25  ? 54.104 -9.478  6.263   1.00 57.94  20  A 1 
ATOM 168  C CA  . GLN A 1 25  ? 53.700 -10.464 5.256   1.00 59.21  20  A 1 
ATOM 169  C C   . GLN A 1 25  ? 53.033 -11.719 5.808   1.00 58.39  20  A 1 
ATOM 170  O O   . GLN A 1 25  ? 52.479 -12.508 5.047   1.00 58.13  20  A 1 
ATOM 171  C CB  . GLN A 1 25  ? 54.918 -10.899 4.423   1.00 61.59  20  A 1 
ATOM 172  C CG  . GLN A 1 25  ? 55.596 -9.795  3.613   1.00 65.68  20  A 1 
ATOM 173  C CD  . GLN A 1 25  ? 54.734 -9.280  2.454   1.00 69.32  20  A 1 
ATOM 174  O OE1 . GLN A 1 25  ? 53.723 -8.579  2.658   1.00 68.77  20  A 1 
ATOM 175  N NE2 . GLN A 1 25  ? 55.131 -9.634  1.227   1.00 69.28  20  A 1 
ATOM 176  N N   . CYS A 1 26  ? 53.082 -11.897 7.123   1.00 58.51  21  A 1 
ATOM 177  C CA  . CYS A 1 26  ? 52.530 -13.086 7.757   1.00 57.14  21  A 1 
ATOM 178  C C   . CYS A 1 26  ? 51.301 -12.881 8.600   1.00 56.48  21  A 1 
ATOM 179  O O   . CYS A 1 26  ? 50.941 -11.762 8.950   1.00 57.53  21  A 1 
ATOM 180  C CB  . CYS A 1 26  ? 53.580 -13.727 8.643   1.00 56.88  21  A 1 
ATOM 181  S SG  . CYS A 1 26  ? 55.176 -13.801 7.886   1.00 61.65  21  A 1 
ATOM 182  N N   . SER A 1 27  ? 50.681 -14.004 8.935   1.00 56.23  22  A 1 
ATOM 183  C CA  . SER A 1 27  ? 49.492 -14.048 9.764   1.00 55.97  22  A 1 
ATOM 184  C C   . SER A 1 27  ? 49.385 -15.452 10.342  1.00 56.41  22  A 1 
ATOM 185  O O   . SER A 1 27  ? 49.693 -16.440 9.676   1.00 57.03  22  A 1 
ATOM 186  C CB  . SER A 1 27  ? 48.246 -13.736 8.946   1.00 55.49  22  A 1 
ATOM 187  O OG  . SER A 1 27  ? 47.096 -13.766 9.774   1.00 57.20  22  A 1 
ATOM 188  N N   . ALA A 1 28  ? 48.960 -15.532 11.592  1.00 56.54  23  A 1 
ATOM 189  C CA  . ALA A 1 28  ? 48.807 -16.811 12.254  1.00 56.35  23  A 1 
ATOM 190  C C   . ALA A 1 28  ? 47.612 -16.719 13.188  1.00 57.27  23  A 1 
ATOM 191  O O   . ALA A 1 28  ? 47.128 -15.625 13.494  1.00 56.61  23  A 1 
ATOM 192  C CB  . ALA A 1 28  ? 50.064 -17.155 13.035  1.00 55.31  23  A 1 
ATOM 193  N N   . GLY A 1 29  ? 47.141 -17.879 13.627  1.00 58.11  24  A 1 
ATOM 194  C CA  . GLY A 1 29  ? 46.003 -17.941 14.519  1.00 60.14  24  A 1 
ATOM 195  C C   . GLY A 1 29  ? 45.691 -19.395 14.789  1.00 62.50  24  A 1 
ATOM 196  O O   . GLY A 1 29  ? 46.114 -20.265 14.032  1.00 62.39  24  A 1 
ATOM 197  N N   . PRO A 1 30  ? 44.951 -19.696 15.860  1.00 64.39  25  A 1 
ATOM 198  C CA  . PRO A 1 30  ? 44.614 -21.082 16.184  1.00 66.09  25  A 1 
ATOM 199  C C   . PRO A 1 30  ? 43.765 -21.741 15.127  1.00 67.48  25  A 1 
ATOM 200  O O   . PRO A 1 30  ? 43.035 -21.071 14.403  1.00 67.22  25  A 1 
ATOM 201  C CB  . PRO A 1 30  ? 43.882 -20.957 17.513  1.00 66.04  25  A 1 
ATOM 202  C CG  . PRO A 1 30  ? 43.222 -19.629 17.396  1.00 65.73  25  A 1 
ATOM 203  C CD  . PRO A 1 30  ? 44.319 -18.772 16.813  1.00 65.46  25  A 1 
ATOM 204  N N   . VAL A 1 31  ? 43.878 -23.061 15.049  1.00 70.73  26  A 1 
ATOM 205  C CA  . VAL A 1 31  ? 43.116 -23.858 14.100  1.00 75.00  26  A 1 
ATOM 206  C C   . VAL A 1 31  ? 42.076 -24.622 14.892  1.00 79.87  26  A 1 
ATOM 207  O O   . VAL A 1 31  ? 42.216 -25.823 15.141  1.00 81.15  26  A 1 
ATOM 208  C CB  . VAL A 1 31  ? 44.007 -24.858 13.371  1.00 72.74  26  A 1 
ATOM 209  C CG1 . VAL A 1 31  ? 43.175 -25.763 12.507  1.00 72.51  26  A 1 
ATOM 210  C CG2 . VAL A 1 31  ? 44.984 -24.122 12.521  1.00 73.16  26  A 1 
ATOM 211  N N   . GLY A 1 32  ? 41.039 -23.906 15.310  1.00 84.31  27  A 1 
ATOM 212  C CA  . GLY A 1 32  ? 39.980 -24.527 16.079  1.00 88.86  27  A 1 
ATOM 213  C C   . GLY A 1 32  ? 40.137 -24.361 17.578  1.00 91.75  27  A 1 
ATOM 214  O O   . GLY A 1 32  ? 39.803 -23.317 18.146  1.00 91.65  27  A 1 
ATOM 215  N N   . ASP A 1 33  ? 40.669 -25.394 18.221  1.00 94.32  28  A 1 
ATOM 216  C CA  . ASP A 1 33  ? 40.838 -25.372 19.667  1.00 96.26  28  A 1 
ATOM 217  C C   . ASP A 1 33  ? 42.306 -25.296 20.105  1.00 96.08  28  A 1 
ATOM 218  O O   . ASP A 1 33  ? 43.035 -24.381 19.696  1.00 97.02  28  A 1 
ATOM 219  C CB  . ASP A 1 33  ? 40.164 -26.614 20.257  1.00 98.18  28  A 1 
ATOM 220  C CG  . ASP A 1 33  ? 38.848 -26.940 19.563  1.00 99.53  28  A 1 
ATOM 221  O OD1 . ASP A 1 33  ? 37.912 -26.109 19.644  1.00 99.02  28  A 1 
ATOM 222  O OD2 . ASP A 1 33  ? 38.760 -28.018 18.927  1.00 99.42  28  A 1 
ATOM 223  N N   . ASP A 1 34  ? 42.718 -26.262 20.933  1.00 94.33  29  A 1 
ATOM 224  C CA  . ASP A 1 34  ? 44.078 -26.345 21.480  1.00 91.05  29  A 1 
ATOM 225  C C   . ASP A 1 34  ? 45.054 -25.458 20.730  1.00 89.58  29  A 1 
ATOM 226  O O   . ASP A 1 34  ? 45.362 -25.697 19.561  1.00 89.37  29  A 1 
ATOM 227  C CB  . ASP A 1 34  ? 44.580 -27.794 21.460  1.00 88.91  29  A 1 
ATOM 228  C CG  . ASP A 1 34  ? 44.916 -28.276 20.066  1.00 86.51  29  A 1 
ATOM 229  O OD1 . ASP A 1 34  ? 44.243 -27.843 19.108  1.00 84.68  29  A 1 
ATOM 230  O OD2 . ASP A 1 34  ? 45.845 -29.097 19.930  1.00 85.68  29  A 1 
ATOM 231  N N   . LEU A 1 35  ? 45.528 -24.417 21.405  1.00 87.44  30  A 1 
ATOM 232  C CA  . LEU A 1 35  ? 46.467 -23.505 20.780  1.00 84.62  30  A 1 
ATOM 233  C C   . LEU A 1 35  ? 47.726 -24.254 20.401  1.00 81.73  30  A 1 
ATOM 234  O O   . LEU A 1 35  ? 48.664 -23.659 19.878  1.00 82.34  30  A 1 
ATOM 235  C CB  . LEU A 1 35  ? 46.805 -22.342 21.716  1.00 85.49  30  A 1 
ATOM 236  C CG  . LEU A 1 35  ? 45.644 -21.395 22.032  1.00 85.87  30  A 1 
ATOM 237  C CD1 . LEU A 1 35  ? 46.169 -20.202 22.813  1.00 86.29  30  A 1 
ATOM 238  C CD2 . LEU A 1 35  ? 44.984 -20.927 20.743  1.00 85.69  30  A 1 
ATOM 239  N N   . PHE A 1 36  ? 47.744 -25.559 20.669  1.00 77.81  31  A 1 
ATOM 240  C CA  . PHE A 1 36  ? 48.891 -26.388 20.322  1.00 74.63  31  A 1 
ATOM 241  C C   . PHE A 1 36  ? 48.933 -26.611 18.817  1.00 72.45  31  A 1 
ATOM 242  O O   . PHE A 1 36  ? 49.855 -27.234 18.289  1.00 71.65  31  A 1 
ATOM 243  C CB  . PHE A 1 36  ? 48.820 -27.721 21.055  1.00 74.08  31  A 1 
ATOM 244  C CG  . PHE A 1 36  ? 49.213 -27.629 22.494  1.00 74.28  31  A 1 
ATOM 245  C CD1 . PHE A 1 36  ? 48.517 -26.797 23.366  1.00 73.73  31  A 1 
ATOM 246  C CD2 . PHE A 1 36  ? 50.294 -28.358 22.977  1.00 74.02  31  A 1 
ATOM 247  C CE1 . PHE A 1 36  ? 48.895 -26.691 24.700  1.00 73.89  31  A 1 
ATOM 248  C CE2 . PHE A 1 36  ? 50.680 -28.261 24.305  1.00 74.80  31  A 1 
ATOM 249  C CZ  . PHE A 1 36  ? 49.979 -27.425 25.172  1.00 74.32  31  A 1 
ATOM 250  N N   . HIS A 1 37  ? 47.922 -26.078 18.138  1.00 70.48  32  A 1 
ATOM 251  C CA  . HIS A 1 37  ? 47.804 -26.174 16.693  1.00 69.56  32  A 1 
ATOM 252  C C   . HIS A 1 37  ? 47.426 -24.817 16.124  1.00 68.41  32  A 1 
ATOM 253  O O   . HIS A 1 37  ? 46.411 -24.238 16.509  1.00 69.03  32  A 1 
ATOM 254  C CB  . HIS A 1 37  ? 46.744 -27.212 16.319  1.00 70.89  32  A 1 
ATOM 255  C CG  . HIS A 1 37  ? 47.298 -28.588 16.115  1.00 73.30  32  A 1 
ATOM 256  N ND1 . HIS A 1 37  ? 48.223 -29.154 16.967  1.00 74.37  32  A 1 
ATOM 257  C CD2 . HIS A 1 37  ? 47.066 -29.510 15.152  1.00 74.40  32  A 1 
ATOM 258  C CE1 . HIS A 1 37  ? 48.538 -30.362 16.537  1.00 73.92  32  A 1 
ATOM 259  N NE2 . HIS A 1 37  ? 47.849 -30.603 15.437  1.00 74.29  32  A 1 
ATOM 260  N N   . TRP A 1 38  ? 48.254 -24.304 15.220  1.00 67.20  33  A 1 
ATOM 261  C CA  . TRP A 1 38  ? 47.998 -23.012 14.589  1.00 65.83  33  A 1 
ATOM 262  C C   . TRP A 1 38  ? 48.014 -23.141 13.082  1.00 65.69  33  A 1 
ATOM 263  O O   . TRP A 1 38  ? 48.486 -24.136 12.525  1.00 65.77  33  A 1 
ATOM 264  C CB  . TRP A 1 38  ? 49.058 -21.978 14.966  1.00 65.51  33  A 1 
ATOM 265  C CG  . TRP A 1 38  ? 48.988 -21.439 16.354  1.00 64.93  33  A 1 
ATOM 266  C CD1 . TRP A 1 38  ? 48.146 -21.827 17.352  1.00 64.51  33  A 1 
ATOM 267  C CD2 . TRP A 1 38  ? 49.833 -20.431 16.911  1.00 63.91  33  A 1 
ATOM 268  N NE1 . TRP A 1 38  ? 48.418 -21.123 18.499  1.00 63.89  33  A 1 
ATOM 269  C CE2 . TRP A 1 38  ? 49.452 -20.259 18.252  1.00 63.21  33  A 1 
ATOM 270  C CE3 . TRP A 1 38  ? 50.882 -19.657 16.402  1.00 63.72  33  A 1 
ATOM 271  C CZ2 . TRP A 1 38  ? 50.080 -19.346 19.092  1.00 63.42  33  A 1 
ATOM 272  C CZ3 . TRP A 1 38  ? 51.504 -18.752 17.235  1.00 62.21  33  A 1 
ATOM 273  C CH2 . TRP A 1 38  ? 51.103 -18.604 18.564  1.00 62.87  33  A 1 
ATOM 274  N N   . GLN A 1 39  ? 47.493 -22.105 12.440  1.00 65.41  34  A 1 
ATOM 275  C CA  . GLN A 1 39  ? 47.430 -22.006 10.996  1.00 65.02  34  A 1 
ATOM 276  C C   . GLN A 1 39  ? 48.174 -20.705 10.773  1.00 62.68  34  A 1 
ATOM 277  O O   . GLN A 1 39  ? 48.097 -19.799 11.602  1.00 62.59  34  A 1 
ATOM 278  C CB  . GLN A 1 39  ? 45.973 -21.845 10.530  1.00 70.03  34  A 1 
ATOM 279  C CG  . GLN A 1 39  ? 45.664 -22.383 9.113   1.00 77.73  34  A 1 
ATOM 280  C CD  . GLN A 1 39  ? 46.491 -21.721 7.990   1.00 81.51  34  A 1 
ATOM 281  O OE1 . GLN A 1 39  ? 46.470 -20.490 7.822   1.00 83.76  34  A 1 
ATOM 282  N NE2 . GLN A 1 39  ? 47.211 -22.543 7.215   1.00 80.09  34  A 1 
ATOM 283  N N   . ALA A 1 40  ? 48.910 -20.610 9.677   1.00 59.63  35  A 1 
ATOM 284  C CA  . ALA A 1 40  ? 49.642 -19.394 9.375   1.00 55.65  35  A 1 
ATOM 285  C C   . ALA A 1 40  ? 49.723 -19.243 7.871   1.00 54.39  35  A 1 
ATOM 286  O O   . ALA A 1 40  ? 49.807 -20.236 7.136   1.00 54.41  35  A 1 
ATOM 287  C CB  . ALA A 1 40  ? 51.041 -19.458 9.972   1.00 51.93  35  A 1 
ATOM 288  N N   . THR A 1 41  ? 49.665 -18.005 7.402   1.00 52.55  36  A 1 
ATOM 289  C CA  . THR A 1 41  ? 49.787 -17.773 5.977   1.00 51.82  36  A 1 
ATOM 290  C C   . THR A 1 41  ? 50.921 -16.758 5.759   1.00 51.46  36  A 1 
ATOM 291  O O   . THR A 1 41  ? 51.185 -15.901 6.604   1.00 49.35  36  A 1 
ATOM 292  C CB  . THR A 1 41  ? 48.451 -17.281 5.358   1.00 50.03  36  A 1 
ATOM 293  O OG1 . THR A 1 41  ? 48.383 -15.862 5.431   1.00 51.33  36  A 1 
ATOM 294  C CG2 . THR A 1 41  ? 47.270 -17.853 6.120   1.00 50.16  36  A 1 
ATOM 295  N N   . ILE A 1 42  ? 51.614 -16.906 4.637   1.00 51.72  37  A 1 
ATOM 296  C CA  . ILE A 1 42  ? 52.722 -16.047 4.279   1.00 52.36  37  A 1 
ATOM 297  C C   . ILE A 1 42  ? 52.503 -15.576 2.857   1.00 53.88  37  A 1 
ATOM 298  O O   . ILE A 1 42  ? 52.208 -16.380 1.971   1.00 54.50  37  A 1 
ATOM 299  C CB  . ILE A 1 42  ? 54.059 -16.827 4.339   1.00 53.59  37  A 1 
ATOM 300  C CG1 . ILE A 1 42  ? 54.440 -17.085 5.799   1.00 53.60  37  A 1 
ATOM 301  C CG2 . ILE A 1 42  ? 55.164 -16.073 3.594   1.00 52.54  37  A 1 
ATOM 302  C CD1 . ILE A 1 42  ? 55.721 -17.883 5.961   1.00 53.37  37  A 1 
ATOM 303  N N   . MET A 1 43  ? 52.629 -14.273 2.643   1.00 55.77  38  A 1 
ATOM 304  C CA  . MET A 1 43  ? 52.484 -13.705 1.313   1.00 58.00  38  A 1 
ATOM 305  C C   . MET A 1 43  ? 53.853 -13.681 0.651   1.00 58.74  38  A 1 
ATOM 306  O O   . MET A 1 43  ? 54.845 -13.338 1.289   1.00 59.06  38  A 1 
ATOM 307  C CB  . MET A 1 43  ? 51.937 -12.293 1.405   1.00 60.58  38  A 1 
ATOM 308  C CG  . MET A 1 43  ? 50.426 -12.233 1.468   1.00 67.75  38  A 1 
ATOM 309  S SD  . MET A 1 43  ? 49.596 -12.538 -0.129  1.00 75.40  38  A 1 
ATOM 310  C CE  . MET A 1 43  ? 50.572 -11.470 -1.252  1.00 72.28  38  A 1 
ATOM 311  N N   . GLY A 1 44  ? 53.900 -14.045 -0.626  1.00 59.61  39  A 1 
ATOM 312  C CA  . GLY A 1 44  ? 55.142 -14.038 -1.376  1.00 59.58  39  A 1 
ATOM 313  C C   . GLY A 1 44  ? 55.934 -12.761 -1.174  1.00 60.60  39  A 1 
ATOM 314  O O   . GLY A 1 44  ? 55.600 -11.716 -1.733  1.00 60.27  39  A 1 
ATOM 315  N N   . PRO A 1 45  ? 56.989 -12.846 -0.369  1.00 60.55  40  A 1 
ATOM 316  C CA  . PRO A 1 45  ? 58.254 -12.173 -0.684  1.00 61.49  40  A 1 
ATOM 317  C C   . PRO A 1 45  ? 58.315 -11.736 -2.144  1.00 63.66  40  A 1 
ATOM 318  O O   . PRO A 1 45  ? 59.126 -12.257 -2.909  1.00 66.81  40  A 1 
ATOM 319  C CB  . PRO A 1 45  ? 59.297 -13.259 -0.416  1.00 59.45  40  A 1 
ATOM 320  C CG  . PRO A 1 45  ? 58.671 -14.127 0.616   1.00 59.05  40  A 1 
ATOM 321  C CD  . PRO A 1 45  ? 57.201 -14.136 0.309   1.00 60.43  40  A 1 
ATOM 322  N N   . SER A 1 46  ? 57.461 -10.789 -2.519  1.00 63.20  41  A 1 
ATOM 323  C CA  . SER A 1 46  ? 57.921 -9.494  -3.007  1.00 65.07  41  A 1 
ATOM 324  C C   . SER A 1 46  ? 59.385 -9.258  -2.651  1.00 66.34  41  A 1 
ATOM 325  O O   . SER A 1 46  ? 59.717 -8.991  -1.496  1.00 67.45  41  A 1 
ATOM 326  C CB  . SER A 1 46  ? 57.053 -8.369  -2.440  1.00 64.43  41  A 1 
ATOM 327  O OG  . SER A 1 46  ? 57.259 -7.159  -3.149  1.00 62.85  41  A 1 
ATOM 328  N N   . ASP A 1 47  ? 60.255 -9.359  -3.650  1.00 67.42  42  A 1 
ATOM 329  C CA  . ASP A 1 47  ? 61.682 -9.541  -3.408  1.00 69.05  42  A 1 
ATOM 330  C C   . ASP A 1 47  ? 62.119 -10.965 -3.733  1.00 67.63  42  A 1 
ATOM 331  O O   . ASP A 1 47  ? 63.286 -11.213 -4.034  1.00 69.62  42  A 1 
ATOM 332  C CB  . ASP A 1 47  ? 62.026 -9.204  -1.956  1.00 74.05  42  A 1 
ATOM 333  C CG  . ASP A 1 47  ? 63.520 -9.192  -1.699  1.00 78.41  42  A 1 
ATOM 334  O OD1 . ASP A 1 47  ? 64.256 -8.575  -2.497  1.00 79.67  42  A 1 
ATOM 335  O OD2 . ASP A 1 47  ? 63.958 -9.798  -0.699  1.00 80.49  42  A 1 
ATOM 336  N N   . SER A 1 48  ? 61.174 -11.898 -3.670  1.00 64.42  43  A 1 
ATOM 337  C CA  . SER A 1 48  ? 61.399 -13.252 -4.162  1.00 60.11  43  A 1 
ATOM 338  C C   . SER A 1 48  ? 60.564 -13.532 -5.407  1.00 56.80  43  A 1 
ATOM 339  O O   . SER A 1 48  ? 59.735 -12.714 -5.807  1.00 56.65  43  A 1 
ATOM 340  C CB  . SER A 1 48  ? 61.079 -14.277 -3.073  1.00 61.19  43  A 1 
ATOM 341  O OG  . SER A 1 48  ? 59.701 -14.258 -2.743  1.00 62.60  43  A 1 
ATOM 342  N N   . PRO A 1 49  ? 60.788 -14.692 -6.015  1.00 53.10  44  A 1 
ATOM 343  C CA  . PRO A 1 49  ? 60.009 -15.112 -7.181  1.00 50.32  44  A 1 
ATOM 344  C C   . PRO A 1 49  ? 58.706 -15.750 -6.708  1.00 48.18  44  A 1 
ATOM 345  O O   . PRO A 1 49  ? 57.958 -16.323 -7.486  1.00 47.23  44  A 1 
ATOM 346  C CB  . PRO A 1 49  ? 60.933 -16.111 -7.867  1.00 51.18  44  A 1 
ATOM 347  C CG  . PRO A 1 49  ? 61.637 -16.741 -6.716  1.00 51.87  44  A 1 
ATOM 348  C CD  . PRO A 1 49  ? 61.968 -15.557 -5.840  1.00 51.69  44  A 1 
ATOM 349  N N   . TYR A 1 50  ? 58.449 -15.637 -5.414  1.00 47.50  45  A 1 
ATOM 350  C CA  . TYR A 1 50  ? 57.252 -16.191 -4.802  1.00 48.16  45  A 1 
ATOM 351  C C   . TYR A 1 50  ? 56.154 -15.150 -4.667  1.00 48.69  45  A 1 
ATOM 352  O O   . TYR A 1 50  ? 55.036 -15.443 -4.250  1.00 47.71  45  A 1 
ATOM 353  C CB  . TYR A 1 50  ? 57.619 -16.739 -3.437  1.00 47.77  45  A 1 
ATOM 354  C CG  . TYR A 1 50  ? 58.673 -17.792 -3.548  1.00 47.43  45  A 1 
ATOM 355  C CD1 . TYR A 1 50  ? 58.440 -18.936 -4.298  1.00 47.11  45  A 1 
ATOM 356  C CD2 . TYR A 1 50  ? 59.914 -17.632 -2.948  1.00 46.41  45  A 1 
ATOM 357  C CE1 . TYR A 1 50  ? 59.413 -19.898 -4.456  1.00 48.16  45  A 1 
ATOM 358  C CE2 . TYR A 1 50  ? 60.899 -18.593 -3.097  1.00 47.75  45  A 1 
ATOM 359  C CZ  . TYR A 1 50  ? 60.641 -19.726 -3.858  1.00 47.65  45  A 1 
ATOM 360  O OH  . TYR A 1 50  ? 61.608 -20.687 -4.040  1.00 47.88  45  A 1 
ATOM 361  N N   . GLN A 1 51  ? 56.502 -13.926 -5.029  1.00 50.65  46  A 1 
ATOM 362  C CA  . GLN A 1 51  ? 55.610 -12.781 -4.974  1.00 51.25  46  A 1 
ATOM 363  C C   . GLN A 1 51  ? 54.241 -13.012 -5.605  1.00 51.36  46  A 1 
ATOM 364  O O   . GLN A 1 51  ? 54.116 -13.657 -6.643  1.00 52.13  46  A 1 
ATOM 365  C CB  . GLN A 1 51  ? 56.321 -11.619 -5.639  1.00 51.71  46  A 1 
ATOM 366  C CG  . GLN A 1 51  ? 55.453 -10.540 -6.191  1.00 55.08  46  A 1 
ATOM 367  C CD  . GLN A 1 51  ? 56.266 -9.620  -7.068  1.00 58.21  46  A 1 
ATOM 368  O OE1 . GLN A 1 51  ? 57.169 -8.930  -6.587  1.00 59.24  46  A 1 
ATOM 369  N NE2 . GLN A 1 51  ? 55.971 -9.618  -8.370  1.00 59.34  46  A 1 
ATOM 370  N N   . GLY A 1 52  ? 53.211 -12.483 -4.959  1.00 52.32  47  A 1 
ATOM 371  C CA  . GLY A 1 52  ? 51.864 -12.639 -5.472  1.00 52.53  47  A 1 
ATOM 372  C C   . GLY A 1 52  ? 51.285 -13.983 -5.094  1.00 52.45  47  A 1 
ATOM 373  O O   . GLY A 1 52  ? 50.173 -14.333 -5.500  1.00 53.48  47  A 1 
ATOM 374  N N   . GLY A 1 53  ? 52.054 -14.739 -4.316  1.00 51.12  48  A 1 
ATOM 375  C CA  . GLY A 1 53  ? 51.618 -16.050 -3.881  1.00 48.51  48  A 1 
ATOM 376  C C   . GLY A 1 53  ? 51.221 -16.019 -2.424  1.00 47.53  48  A 1 
ATOM 377  O O   . GLY A 1 53  ? 51.694 -15.193 -1.651  1.00 48.03  48  A 1 
ATOM 378  N N   . VAL A 1 54  ? 50.326 -16.915 -2.047  1.00 46.56  49  A 1 
ATOM 379  C CA  . VAL A 1 54  ? 49.871 -16.990 -0.672  1.00 44.95  49  A 1 
ATOM 380  C C   . VAL A 1 54  ? 50.177 -18.414 -0.277  1.00 44.79  49  A 1 
ATOM 381  O O   . VAL A 1 54  ? 49.770 -19.346 -0.970  1.00 44.84  49  A 1 
ATOM 382  C CB  . VAL A 1 54  ? 48.345 -16.735 -0.574  1.00 44.00  49  A 1 
ATOM 383  C CG1 . VAL A 1 54  ? 47.892 -16.725 0.876   1.00 41.71  49  A 1 
ATOM 384  C CG2 . VAL A 1 54  ? 48.002 -15.423 -1.248  1.00 43.19  49  A 1 
ATOM 385  N N   . PHE A 1 55  ? 50.904 -18.582 0.822   1.00 44.16  50  A 1 
ATOM 386  C CA  . PHE A 1 55  ? 51.276 -19.913 1.287   1.00 43.81  50  A 1 
ATOM 387  C C   . PHE A 1 55  ? 50.725 -20.204 2.667   1.00 43.97  50  A 1 
ATOM 388  O O   . PHE A 1 55  ? 50.744 -19.343 3.541   1.00 44.55  50  A 1 
ATOM 389  C CB  . PHE A 1 55  ? 52.794 -20.047 1.307   1.00 41.90  50  A 1 
ATOM 390  C CG  . PHE A 1 55  ? 53.437 -19.744 -0.010  1.00 42.09  50  A 1 
ATOM 391  C CD1 . PHE A 1 55  ? 53.779 -20.768 -0.887  1.00 42.78  50  A 1 
ATOM 392  C CD2 . PHE A 1 55  ? 53.700 -18.427 -0.381  1.00 40.81  50  A 1 
ATOM 393  C CE1 . PHE A 1 55  ? 54.380 -20.483 -2.119  1.00 42.26  50  A 1 
ATOM 394  C CE2 . PHE A 1 55  ? 54.298 -18.132 -1.605  1.00 40.48  50  A 1 
ATOM 395  C CZ  . PHE A 1 55  ? 54.640 -19.159 -2.476  1.00 40.75  50  A 1 
ATOM 396  N N   . PHE A 1 56  ? 50.249 -21.429 2.864   1.00 45.02  51  A 1 
ATOM 397  C CA  . PHE A 1 56  ? 49.692 -21.831 4.149   1.00 45.46  51  A 1 
ATOM 398  C C   . PHE A 1 56  ? 50.588 -22.829 4.841   1.00 45.40  51  A 1 
ATOM 399  O O   . PHE A 1 56  ? 51.124 -23.739 4.211   1.00 45.70  51  A 1 
ATOM 400  C CB  . PHE A 1 56  ? 48.294 -22.414 3.947   1.00 45.82  51  A 1 
ATOM 401  C CG  . PHE A 1 56  ? 47.333 -21.438 3.335   1.00 46.62  51  A 1 
ATOM 402  C CD1 . PHE A 1 56  ? 47.002 -20.257 4.006   1.00 47.51  51  A 1 
ATOM 403  C CD2 . PHE A 1 56  ? 46.818 -21.650 2.067   1.00 45.78  51  A 1 
ATOM 404  C CE1 . PHE A 1 56  ? 46.179 -19.297 3.419   1.00 45.76  51  A 1 
ATOM 405  C CE2 . PHE A 1 56  ? 45.995 -20.696 1.472   1.00 46.93  51  A 1 
ATOM 406  C CZ  . PHE A 1 56  ? 45.678 -19.516 2.153   1.00 46.18  51  A 1 
ATOM 407  N N   . LEU A 1 57  ? 50.764 -22.641 6.141   1.00 45.73  52  A 1 
ATOM 408  C CA  . LEU A 1 57  ? 51.608 -23.530 6.924   1.00 46.60  52  A 1 
ATOM 409  C C   . LEU A 1 57  ? 50.894 -23.943 8.189   1.00 46.62  52  A 1 
ATOM 410  O O   . LEU A 1 57  ? 50.003 -23.243 8.667   1.00 47.21  52  A 1 
ATOM 411  C CB  . LEU A 1 57  ? 52.911 -22.840 7.332   1.00 46.51  52  A 1 
ATOM 412  C CG  . LEU A 1 57  ? 53.842 -22.239 6.287   1.00 46.26  52  A 1 
ATOM 413  C CD1 . LEU A 1 57  ? 53.231 -20.965 5.730   1.00 47.26  52  A 1 
ATOM 414  C CD2 . LEU A 1 57  ? 55.181 -21.927 6.944   1.00 48.23  52  A 1 
ATOM 415  N N   . THR A 1 58  ? 51.289 -25.083 8.734   1.00 47.25  53  A 1 
ATOM 416  C CA  . THR A 1 58  ? 50.698 -25.542 9.974   1.00 50.41  53  A 1 
ATOM 417  C C   . THR A 1 58  ? 51.770 -25.545 11.048  1.00 52.08  53  A 1 
ATOM 418  O O   . THR A 1 58  ? 52.881 -26.037 10.836  1.00 53.87  53  A 1 
ATOM 419  C CB  . THR A 1 58  ? 50.126 -26.951 9.848   1.00 50.23  53  A 1 
ATOM 420  O OG1 . THR A 1 58  ? 51.177 -27.868 9.531   1.00 52.16  53  A 1 
ATOM 421  C CG2 . THR A 1 58  ? 49.076 -26.989 8.766   1.00 51.09  53  A 1 
ATOM 422  N N   . ILE A 1 59  ? 51.439 -24.975 12.196  1.00 52.83  54  A 1 
ATOM 423  C CA  . ILE A 1 59  ? 52.367 -24.919 13.308  1.00 54.09  54  A 1 
ATOM 424  C C   . ILE A 1 59  ? 51.822 -25.837 14.394  1.00 56.68  54  A 1 
ATOM 425  O O   . ILE A 1 59  ? 50.690 -25.665 14.855  1.00 57.01  54  A 1 
ATOM 426  C CB  . ILE A 1 59  ? 52.468 -23.490 13.855  1.00 52.94  54  A 1 
ATOM 427  C CG1 . ILE A 1 59  ? 52.882 -22.541 12.734  1.00 52.50  54  A 1 
ATOM 428  C CG2 . ILE A 1 59  ? 53.469 -23.429 14.981  1.00 51.78  54  A 1 
ATOM 429  C CD1 . ILE A 1 59  ? 52.696 -21.082 13.090  1.00 52.29  54  A 1 
ATOM 430  N N   . HIS A 1 60  ? 52.614 -26.831 14.778  1.00 58.34  55  A 1 
ATOM 431  C CA  . HIS A 1 60  ? 52.207 -27.761 15.817  1.00 60.50  55  A 1 
ATOM 432  C C   . HIS A 1 60  ? 53.182 -27.617 16.975  1.00 60.63  55  A 1 
ATOM 433  O O   . HIS A 1 60  ? 54.366 -27.916 16.834  1.00 60.95  55  A 1 
ATOM 434  C CB  . HIS A 1 60  ? 52.231 -29.205 15.290  1.00 65.08  55  A 1 
ATOM 435  C CG  . HIS A 1 60  ? 51.179 -29.502 14.257  1.00 70.80  55  A 1 
ATOM 436  N ND1 . HIS A 1 60  ? 51.159 -30.676 13.531  1.00 72.18  55  A 1 
ATOM 437  C CD2 . HIS A 1 60  ? 50.109 -28.782 13.836  1.00 71.66  55  A 1 
ATOM 438  C CE1 . HIS A 1 60  ? 50.124 -30.664 12.706  1.00 71.40  55  A 1 
ATOM 439  N NE2 . HIS A 1 60  ? 49.472 -29.527 12.871  1.00 71.60  55  A 1 
ATOM 440  N N   . PHE A 1 61  ? 52.692 -27.138 18.114  1.00 60.25  56  A 1 
ATOM 441  C CA  . PHE A 1 61  ? 53.536 -26.972 19.297  1.00 59.50  56  A 1 
ATOM 442  C C   . PHE A 1 61  ? 53.665 -28.305 20.040  1.00 61.05  56  A 1 
ATOM 443  O O   . PHE A 1 61  ? 52.664 -28.951 20.342  1.00 60.58  56  A 1 
ATOM 444  C CB  . PHE A 1 61  ? 52.925 -25.935 20.246  1.00 55.99  56  A 1 
ATOM 445  C CG  . PHE A 1 61  ? 52.910 -24.537 19.701  1.00 54.21  56  A 1 
ATOM 446  C CD1 . PHE A 1 61  ? 54.006 -23.700 19.861  1.00 52.76  56  A 1 
ATOM 447  C CD2 . PHE A 1 61  ? 51.789 -24.049 19.032  1.00 53.75  56  A 1 
ATOM 448  C CE1 . PHE A 1 61  ? 53.984 -22.405 19.369  1.00 50.87  56  A 1 
ATOM 449  C CE2 . PHE A 1 61  ? 51.758 -22.749 18.533  1.00 50.66  56  A 1 
ATOM 450  C CZ  . PHE A 1 61  ? 52.852 -21.930 18.703  1.00 51.35  56  A 1 
ATOM 451  N N   . PRO A 1 62  ? 54.902 -28.741 20.336  1.00 63.48  57  A 1 
ATOM 452  C CA  . PRO A 1 62  ? 55.095 -30.006 21.055  1.00 64.70  57  A 1 
ATOM 453  C C   . PRO A 1 62  ? 54.629 -29.810 22.495  1.00 65.15  57  A 1 
ATOM 454  O O   . PRO A 1 62  ? 54.155 -28.730 22.847  1.00 65.83  57  A 1 
ATOM 455  C CB  . PRO A 1 62  ? 56.601 -30.219 20.966  1.00 64.84  57  A 1 
ATOM 456  C CG  . PRO A 1 62  ? 57.123 -28.816 21.045  1.00 64.84  57  A 1 
ATOM 457  C CD  . PRO A 1 62  ? 56.200 -28.094 20.074  1.00 65.45  57  A 1 
ATOM 458  N N   . THR A 1 63  ? 54.750 -30.835 23.331  1.00 65.58  58  A 1 
ATOM 459  C CA  . THR A 1 63  ? 54.330 -30.680 24.720  1.00 65.58  58  A 1 
ATOM 460  C C   . THR A 1 63  ? 55.444 -30.071 25.578  1.00 66.69  58  A 1 
ATOM 461  O O   . THR A 1 63  ? 55.192 -29.577 26.680  1.00 67.54  58  A 1 
ATOM 462  C CB  . THR A 1 63  ? 53.861 -32.018 25.321  1.00 64.02  58  A 1 
ATOM 463  O OG1 . THR A 1 63  ? 54.569 -33.105 24.707  1.00 62.79  58  A 1 
ATOM 464  C CG2 . THR A 1 63  ? 52.365 -32.178 25.121  1.00 61.68  58  A 1 
ATOM 465  N N   . ASP A 1 64  ? 56.671 -30.090 25.061  1.00 65.83  59  A 1 
ATOM 466  C CA  . ASP A 1 64  ? 57.804 -29.512 25.775  1.00 64.60  59  A 1 
ATOM 467  C C   . ASP A 1 64  ? 57.952 -28.054 25.383  1.00 62.95  59  A 1 
ATOM 468  O O   . ASP A 1 64  ? 58.843 -27.373 25.879  1.00 63.07  59  A 1 
ATOM 469  C CB  . ASP A 1 64  ? 59.107 -30.202 25.391  1.00 68.23  59  A 1 
ATOM 470  C CG  . ASP A 1 64  ? 58.980 -31.684 25.354  1.00 71.05  59  A 1 
ATOM 471  O OD1 . ASP A 1 64  ? 59.889 -32.348 24.799  1.00 72.43  59  A 1 
ATOM 472  O OD2 . ASP A 1 64  ? 57.964 -32.175 25.889  1.00 74.74  59  A 1 
ATOM 473  N N   . TYR A 1 65  ? 57.116 -27.572 24.471  1.00 60.61  60  A 1 
ATOM 474  C CA  . TYR A 1 65  ? 57.259 -26.190 24.058  1.00 58.66  60  A 1 
ATOM 475  C C   . TYR A 1 65  ? 57.294 -25.358 25.326  1.00 58.27  60  A 1 
ATOM 476  O O   . TYR A 1 65  ? 56.520 -25.602 26.246  1.00 59.97  60  A 1 
ATOM 477  C CB  . TYR A 1 65  ? 56.104 -25.757 23.167  1.00 56.97  60  A 1 
ATOM 478  C CG  . TYR A 1 65  ? 56.381 -24.445 22.474  1.00 55.73  60  A 1 
ATOM 479  C CD1 . TYR A 1 65  ? 57.195 -24.390 21.344  1.00 54.97  60  A 1 
ATOM 480  C CD2 . TYR A 1 65  ? 55.864 -23.251 22.970  1.00 54.74  60  A 1 
ATOM 481  C CE1 . TYR A 1 65  ? 57.487 -23.181 20.725  1.00 54.16  60  A 1 
ATOM 482  C CE2 . TYR A 1 65  ? 56.150 -22.037 22.361  1.00 54.52  60  A 1 
ATOM 483  C CZ  . TYR A 1 65  ? 56.961 -22.008 21.240  1.00 54.71  60  A 1 
ATOM 484  O OH  . TYR A 1 65  ? 57.250 -20.805 20.639  1.00 54.69  60  A 1 
ATOM 485  N N   . PRO A 1 66  ? 58.179 -24.350 25.390  1.00 57.71  61  A 1 
ATOM 486  C CA  . PRO A 1 66  ? 59.157 -23.916 24.389  1.00 57.66  61  A 1 
ATOM 487  C C   . PRO A 1 66  ? 60.527 -24.600 24.448  1.00 57.36  61  A 1 
ATOM 488  O O   . PRO A 1 66  ? 61.478 -24.144 23.815  1.00 57.04  61  A 1 
ATOM 489  C CB  . PRO A 1 66  ? 59.267 -22.429 24.682  1.00 56.50  61  A 1 
ATOM 490  C CG  . PRO A 1 66  ? 59.281 -22.439 26.169  1.00 55.19  61  A 1 
ATOM 491  C CD  . PRO A 1 66  ? 58.163 -23.409 26.523  1.00 56.17  61  A 1 
ATOM 492  N N   . PHE A 1 67  ? 60.638 -25.686 25.199  1.00 57.26  62  A 1 
ATOM 493  C CA  . PHE A 1 67  ? 61.918 -26.372 25.320  1.00 57.68  62  A 1 
ATOM 494  C C   . PHE A 1 67  ? 62.242 -27.221 24.097  1.00 57.92  62  A 1 
ATOM 495  O O   . PHE A 1 67  ? 63.372 -27.687 23.916  1.00 59.15  62  A 1 
ATOM 496  C CB  . PHE A 1 67  ? 61.924 -27.175 26.622  1.00 57.31  62  A 1 
ATOM 497  C CG  . PHE A 1 67  ? 61.757 -26.305 27.835  1.00 56.98  62  A 1 
ATOM 498  C CD1 . PHE A 1 67  ? 62.846 -25.618 28.367  1.00 58.14  62  A 1 
ATOM 499  C CD2 . PHE A 1 67  ? 60.494 -26.068 28.364  1.00 55.29  62  A 1 
ATOM 500  C CE1 . PHE A 1 67  ? 62.678 -24.702 29.402  1.00 58.16  62  A 1 
ATOM 501  C CE2 . PHE A 1 67  ? 60.312 -25.163 29.391  1.00 55.43  62  A 1 
ATOM 502  C CZ  . PHE A 1 67  ? 61.403 -24.474 29.914  1.00 57.98  62  A 1 
ATOM 503  N N   . LYS A 1 68  ? 61.240 -27.402 23.247  1.00 56.92  63  A 1 
ATOM 504  C CA  . LYS A 1 68  ? 61.401 -28.137 22.003  1.00 55.56  63  A 1 
ATOM 505  C C   . LYS A 1 68  ? 60.824 -27.227 20.926  1.00 54.14  63  A 1 
ATOM 506  O O   . LYS A 1 68  ? 59.758 -26.633 21.114  1.00 54.20  63  A 1 
ATOM 507  C CB  . LYS A 1 68  ? 60.637 -29.458 22.044  1.00 57.39  63  A 1 
ATOM 508  C CG  . LYS A 1 68  ? 61.526 -30.685 22.129  1.00 60.86  63  A 1 
ATOM 509  C CD  . LYS A 1 68  ? 62.319 -30.720 23.428  1.00 65.85  63  A 1 
ATOM 510  C CE  . LYS A 1 68  ? 63.235 -31.939 23.479  1.00 68.15  63  A 1 
ATOM 511  N NZ  . LYS A 1 68  ? 64.216 -31.957 22.352  1.00 69.63  63  A 1 
ATOM 512  N N   . PRO A 1 69  ? 61.516 -27.102 19.784  1.00 51.85  64  A 1 
ATOM 513  C CA  . PRO A 1 69  ? 61.035 -26.242 18.704  1.00 50.20  64  A 1 
ATOM 514  C C   . PRO A 1 69  ? 59.668 -26.648 18.167  1.00 48.53  64  A 1 
ATOM 515  O O   . PRO A 1 69  ? 59.260 -27.812 18.268  1.00 48.36  64  A 1 
ATOM 516  C CB  . PRO A 1 69  ? 62.125 -26.388 17.652  1.00 50.21  64  A 1 
ATOM 517  C CG  . PRO A 1 69  ? 62.528 -27.804 17.817  1.00 50.09  64  A 1 
ATOM 518  C CD  . PRO A 1 69  ? 62.640 -27.931 19.316  1.00 51.54  64  A 1 
ATOM 519  N N   . PRO A 1 70  ? 58.927 -25.683 17.610  1.00 46.43  65  A 1 
ATOM 520  C CA  . PRO A 1 70  ? 57.608 -25.975 17.053  1.00 46.45  65  A 1 
ATOM 521  C C   . PRO A 1 70  ? 57.786 -26.783 15.774  1.00 47.25  65  A 1 
ATOM 522  O O   . PRO A 1 70  ? 58.849 -26.741 15.152  1.00 49.07  65  A 1 
ATOM 523  C CB  . PRO A 1 70  ? 57.046 -24.590 16.770  1.00 44.09  65  A 1 
ATOM 524  C CG  . PRO A 1 70  ? 58.253 -23.829 16.443  1.00 43.55  65  A 1 
ATOM 525  C CD  . PRO A 1 70  ? 59.204 -24.245 17.532  1.00 43.77  65  A 1 
ATOM 526  N N   . LYS A 1 71  ? 56.753 -27.522 15.393  1.00 47.88  66  A 1 
ATOM 527  C CA  . LYS A 1 71  ? 56.787 -28.329 14.181  1.00 48.95  66  A 1 
ATOM 528  C C   . LYS A 1 71  ? 56.078 -27.481 13.118  1.00 47.80  66  A 1 
ATOM 529  O O   . LYS A 1 71  ? 54.850 -27.344 13.139  1.00 47.95  66  A 1 
ATOM 530  C CB  . LYS A 1 71  ? 56.050 -29.654 14.429  1.00 52.85  66  A 1 
ATOM 531  C CG  . LYS A 1 71  ? 56.363 -30.773 13.424  1.00 60.66  66  A 1 
ATOM 532  C CD  . LYS A 1 71  ? 55.663 -32.136 13.752  1.00 65.72  66  A 1 
ATOM 533  C CE  . LYS A 1 71  ? 54.158 -32.185 13.374  1.00 65.16  66  A 1 
ATOM 534  N NZ  . LYS A 1 71  ? 53.591 -33.566 13.486  1.00 64.40  66  A 1 
ATOM 535  N N   . VAL A 1 72  ? 56.849 -26.902 12.198  1.00 45.41  67  A 1 
ATOM 536  C CA  . VAL A 1 72  ? 56.270 -26.033 11.173  1.00 44.86  67  A 1 
ATOM 537  C C   . VAL A 1 72  ? 56.409 -26.576 9.760   1.00 44.64  67  A 1 
ATOM 538  O O   . VAL A 1 72  ? 57.501 -26.962 9.353   1.00 46.11  67  A 1 
ATOM 539  C CB  . VAL A 1 72  ? 56.929 -24.635 11.193  1.00 45.32  67  A 1 
ATOM 540  C CG1 . VAL A 1 72  ? 56.163 -23.692 10.285  1.00 45.74  67  A 1 
ATOM 541  C CG2 . VAL A 1 72  ? 56.987 -24.099 12.607  1.00 44.51  67  A 1 
ATOM 542  N N   . ALA A 1 73  ? 55.316 -26.592 8.999   1.00 43.17  68  A 1 
ATOM 543  C CA  . ALA A 1 73  ? 55.389 -27.092 7.631   1.00 42.09  68  A 1 
ATOM 544  C C   . ALA A 1 73  ? 54.431 -26.421 6.674   1.00 43.81  68  A 1 
ATOM 545  O O   . ALA A 1 73  ? 53.342 -25.985 7.053   1.00 45.74  68  A 1 
ATOM 546  C CB  . ALA A 1 73  ? 55.157 -28.569 7.603   1.00 37.30  68  A 1 
ATOM 547  N N   . PHE A 1 74  ? 54.859 -26.340 5.420   1.00 44.87  69  A 1 
ATOM 548  C CA  . PHE A 1 74  ? 54.057 -25.754 4.360   1.00 44.45  69  A 1 
ATOM 549  C C   . PHE A 1 74  ? 53.015 -26.785 3.951   1.00 44.05  69  A 1 
ATOM 550  O O   . PHE A 1 74  ? 53.280 -27.990 3.977   1.00 44.97  69  A 1 
ATOM 551  C CB  . PHE A 1 74  ? 54.938 -25.461 3.140   1.00 45.51  69  A 1 
ATOM 552  C CG  . PHE A 1 74  ? 55.654 -24.146 3.199   1.00 48.07  69  A 1 
ATOM 553  C CD1 . PHE A 1 74  ? 55.119 -23.020 2.572   1.00 48.54  69  A 1 
ATOM 554  C CD2 . PHE A 1 74  ? 56.859 -24.022 3.885   1.00 48.50  69  A 1 
ATOM 555  C CE1 . PHE A 1 74  ? 55.776 -21.789 2.628   1.00 48.68  69  A 1 
ATOM 556  C CE2 . PHE A 1 74  ? 57.526 -22.790 3.948   1.00 48.41  69  A 1 
ATOM 557  C CZ  . PHE A 1 74  ? 56.984 -21.675 3.320   1.00 48.26  69  A 1 
ATOM 558  N N   . THR A 1 75  ? 51.826 -26.325 3.594   1.00 43.28  70  A 1 
ATOM 559  C CA  . THR A 1 75  ? 50.794 -27.230 3.105   1.00 43.51  70  A 1 
ATOM 560  C C   . THR A 1 75  ? 50.680 -26.864 1.628   1.00 43.63  70  A 1 
ATOM 561  O O   . THR A 1 75  ? 50.306 -27.672 0.788   1.00 45.70  70  A 1 
ATOM 562  C CB  . THR A 1 75  ? 49.428 -27.032 3.821   1.00 42.23  70  A 1 
ATOM 563  O OG1 . THR A 1 75  ? 48.999 -25.673 3.701   1.00 44.89  70  A 1 
ATOM 564  C CG2 . THR A 1 75  ? 49.544 -27.372 5.279   1.00 42.66  70  A 1 
ATOM 565  N N   . THR A 1 76  ? 51.036 -25.627 1.323   1.00 43.30  71  A 1 
ATOM 566  C CA  . THR A 1 76  ? 51.003 -25.134 -0.039  1.00 43.33  71  A 1 
ATOM 567  C C   . THR A 1 76  ? 52.240 -25.672 -0.737  1.00 44.86  71  A 1 
ATOM 568  O O   . THR A 1 76  ? 53.343 -25.643 -0.177  1.00 46.14  71  A 1 
ATOM 569  C CB  . THR A 1 76  ? 51.068 -23.602 -0.049  1.00 43.43  71  A 1 
ATOM 570  O OG1 . THR A 1 76  ? 50.037 -23.085 0.798   1.00 43.01  71  A 1 
ATOM 571  C CG2 . THR A 1 76  ? 50.916 -23.056 -1.461  1.00 40.64  71  A 1 
ATOM 572  N N   . LYS A 1 77  ? 52.076 -26.176 -1.951  1.00 45.36  72  A 1 
ATOM 573  C CA  . LYS A 1 77  ? 53.233 -26.685 -2.670  1.00 46.41  72  A 1 
ATOM 574  C C   . LYS A 1 77  ? 54.143 -25.490 -3.016  1.00 46.41  72  A 1 
ATOM 575  O O   . LYS A 1 77  ? 53.657 -24.381 -3.286  1.00 45.01  72  A 1 
ATOM 576  C CB  . LYS A 1 77  ? 52.777 -27.419 -3.931  1.00 47.59  72  A 1 
ATOM 577  C CG  . LYS A 1 77  ? 53.894 -28.077 -4.720  1.00 50.18  72  A 1 
ATOM 578  C CD  . LYS A 1 77  ? 53.349 -28.724 -5.990  1.00 52.08  72  A 1 
ATOM 579  C CE  . LYS A 1 77  ? 54.428 -29.512 -6.714  1.00 54.78  72  A 1 
ATOM 580  N NZ  . LYS A 1 77  ? 55.156 -30.455 -5.780  1.00 58.68  72  A 1 
ATOM 581  N N   . ILE A 1 78  ? 55.458 -25.712 -2.991  1.00 46.32  73  A 1 
ATOM 582  C CA  . ILE A 1 78  ? 56.410 -24.645 -3.288  1.00 45.49  73  A 1 
ATOM 583  C C   . ILE A 1 78  ? 57.735 -25.156 -3.830  1.00 44.54  73  A 1 
ATOM 584  O O   . ILE A 1 78  ? 58.316 -26.097 -3.303  1.00 43.76  73  A 1 
ATOM 585  C CB  . ILE A 1 78  ? 56.676 -23.758 -2.024  1.00 46.27  73  A 1 
ATOM 586  C CG1 . ILE A 1 78  ? 57.533 -22.549 -2.397  1.00 45.71  73  A 1 
ATOM 587  C CG2 . ILE A 1 78  ? 57.387 -24.556 -0.938  1.00 45.76  73  A 1 
ATOM 588  C CD1 . ILE A 1 78  ? 57.690 -21.558 -1.259  1.00 45.66  73  A 1 
ATOM 589  N N   . TYR A 1 79  ? 58.198 -24.521 -4.898  1.00 45.81  74  A 1 
ATOM 590  C CA  . TYR A 1 79  ? 59.458 -24.873 -5.545  1.00 46.67  74  A 1 
ATOM 591  C C   . TYR A 1 79  ? 60.582 -24.136 -4.831  1.00 46.56  74  A 1 
ATOM 592  O O   . TYR A 1 79  ? 60.848 -22.972 -5.129  1.00 47.11  74  A 1 
ATOM 593  C CB  . TYR A 1 79  ? 59.418 -24.431 -7.002  1.00 48.42  74  A 1 
ATOM 594  C CG  . TYR A 1 79  ? 60.645 -24.789 -7.808  1.00 50.15  74  A 1 
ATOM 595  C CD1 . TYR A 1 79  ? 60.806 -26.067 -8.332  1.00 49.03  74  A 1 
ATOM 596  C CD2 . TYR A 1 79  ? 61.631 -23.833 -8.079  1.00 51.94  74  A 1 
ATOM 597  C CE1 . TYR A 1 79  ? 61.909 -26.390 -9.111  1.00 49.79  74  A 1 
ATOM 598  C CE2 . TYR A 1 79  ? 62.744 -24.150 -8.859  1.00 51.57  74  A 1 
ATOM 599  C CZ  . TYR A 1 79  ? 62.865 -25.434 -9.371  1.00 51.07  74  A 1 
ATOM 600  O OH  . TYR A 1 79  ? 63.926 -25.763 -10.166 1.00 52.93  74  A 1 
ATOM 601  N N   . HIS A 1 80  ? 61.242 -24.811 -3.900  1.00 46.10  75  A 1 
ATOM 602  C CA  . HIS A 1 80  ? 62.315 -24.197 -3.128  1.00 46.82  75  A 1 
ATOM 603  C C   . HIS A 1 80  ? 63.280 -25.298 -2.750  1.00 48.02  75  A 1 
ATOM 604  O O   . HIS A 1 80  ? 62.867 -26.408 -2.448  1.00 49.44  75  A 1 
ATOM 605  C CB  . HIS A 1 80  ? 61.718 -23.566 -1.873  1.00 47.20  75  A 1 
ATOM 606  C CG  . HIS A 1 80  ? 62.654 -22.676 -1.123  1.00 46.11  75  A 1 
ATOM 607  N ND1 . HIS A 1 80  ? 63.726 -23.156 -0.405  1.00 46.12  75  A 1 
ATOM 608  C CD2 . HIS A 1 80  ? 62.644 -21.334 -0.935  1.00 44.81  75  A 1 
ATOM 609  C CE1 . HIS A 1 80  ? 64.334 -22.148 0.198   1.00 46.11  75  A 1 
ATOM 610  N NE2 . HIS A 1 80  ? 63.697 -21.032 -0.108  1.00 44.07  75  A 1 
ATOM 611  N N   . PRO A 1 81  ? 64.582 -25.011 -2.758  1.00 49.09  76  A 1 
ATOM 612  C CA  . PRO A 1 81  ? 65.553 -26.050 -2.406  1.00 49.51  76  A 1 
ATOM 613  C C   . PRO A 1 81  ? 65.533 -26.499 -0.940  1.00 49.71  76  A 1 
ATOM 614  O O   . PRO A 1 81  ? 65.991 -27.595 -0.619  1.00 50.35  76  A 1 
ATOM 615  C CB  . PRO A 1 81  ? 66.884 -25.416 -2.805  1.00 49.48  76  A 1 
ATOM 616  C CG  . PRO A 1 81  ? 66.643 -23.970 -2.515  1.00 48.75  76  A 1 
ATOM 617  C CD  . PRO A 1 81  ? 65.259 -23.746 -3.089  1.00 48.72  76  A 1 
ATOM 618  N N   . ASN A 1 82  ? 64.998 -25.668 -0.053  1.00 48.86  77  A 1 
ATOM 619  C CA  . ASN A 1 82  ? 64.966 -26.018 1.368   1.00 48.35  77  A 1 
ATOM 620  C C   . ASN A 1 82  ? 63.638 -26.571 1.869   1.00 47.83  77  A 1 
ATOM 621  O O   . ASN A 1 82  ? 63.472 -26.807 3.067   1.00 46.96  77  A 1 
ATOM 622  C CB  . ASN A 1 82  ? 65.353 -24.799 2.204   1.00 47.53  77  A 1 
ATOM 623  C CG  . ASN A 1 82  ? 66.730 -24.293 1.868   1.00 46.52  77  A 1 
ATOM 624  O OD1 . ASN A 1 82  ? 66.923 -23.110 1.636   1.00 48.37  77  A 1 
ATOM 625  N ND2 . ASN A 1 82  ? 67.699 -25.193 1.836   1.00 46.19  77  A 1 
ATOM 626  N N   . ILE A 1 83  ? 62.699 -26.776 0.949   1.00 48.27  78  A 1 
ATOM 627  C CA  . ILE A 1 83  ? 61.373 -27.292 1.290   1.00 47.32  78  A 1 
ATOM 628  C C   . ILE A 1 83  ? 61.011 -28.435 0.357   1.00 46.76  78  A 1 
ATOM 629  O O   . ILE A 1 83  ? 60.883 -28.237 -0.850  1.00 45.28  78  A 1 
ATOM 630  C CB  . ILE A 1 83  ? 60.294 -26.206 1.146   1.00 47.55  78  A 1 
ATOM 631  C CG1 . ILE A 1 83  ? 60.736 -24.920 1.854   1.00 46.21  78  A 1 
ATOM 632  C CG2 . ILE A 1 83  ? 58.985 -26.717 1.720   1.00 46.13  78  A 1 
ATOM 633  C CD1 . ILE A 1 83  ? 59.821 -23.753 1.596   1.00 46.22  78  A 1 
ATOM 634  N N   . ASN A 1 84  ? 60.847 -29.629 0.918   1.00 47.85  79  A 1 
ATOM 635  C CA  . ASN A 1 84  ? 60.511 -30.795 0.119   1.00 49.29  79  A 1 
ATOM 636  C C   . ASN A 1 84  ? 59.015 -30.809 -0.168  1.00 50.61  79  A 1 
ATOM 637  O O   . ASN A 1 84  ? 58.270 -29.953 0.324   1.00 50.11  79  A 1 
ATOM 638  C CB  . ASN A 1 84  ? 60.948 -32.080 0.831   1.00 50.08  79  A 1 
ATOM 639  C CG  . ASN A 1 84  ? 60.143 -32.365 2.077   1.00 52.50  79  A 1 
ATOM 640  O OD1 . ASN A 1 84  ? 59.382 -31.524 2.546   1.00 55.10  79  A 1 
ATOM 641  N ND2 . ASN A 1 84  ? 60.317 -33.561 2.632   1.00 54.33  79  A 1 
ATOM 642  N N   . SER A 1 85  ? 58.580 -31.776 -0.972  1.00 51.89  80  A 1 
ATOM 643  C CA  . SER A 1 85  ? 57.175 -31.881 -1.359  1.00 52.14  80  A 1 
ATOM 644  C C   . SER A 1 85  ? 56.213 -32.155 -0.204  1.00 52.28  80  A 1 
ATOM 645  O O   . SER A 1 85  ? 54.995 -32.185 -0.390  1.00 51.05  80  A 1 
ATOM 646  C CB  . SER A 1 85  ? 57.012 -32.953 -2.437  1.00 51.28  80  A 1 
ATOM 647  O OG  . SER A 1 85  ? 57.330 -34.229 -1.932  1.00 49.65  80  A 1 
ATOM 648  N N   . ASN A 1 86  ? 56.759 -32.353 0.987   1.00 53.36  81  A 1 
ATOM 649  C CA  . ASN A 1 86  ? 55.935 -32.601 2.162   1.00 54.95  81  A 1 
ATOM 650  C C   . ASN A 1 86  ? 55.772 -31.318 2.956   1.00 54.18  81  A 1 
ATOM 651  O O   . ASN A 1 86  ? 55.228 -31.323 4.056   1.00 56.28  81  A 1 
ATOM 652  C CB  . ASN A 1 86  ? 56.586 -33.645 3.063   1.00 58.46  81  A 1 
ATOM 653  C CG  . ASN A 1 86  ? 56.686 -35.002 2.413   1.00 60.15  81  A 1 
ATOM 654  O OD1 . ASN A 1 86  ? 57.272 -35.932 2.990   1.00 61.77  81  A 1 
ATOM 655  N ND2 . ASN A 1 86  ? 56.119 -35.133 1.214   1.00 59.37  81  A 1 
ATOM 656  N N   . GLY A 1 87  ? 56.264 -30.218 2.412   1.00 52.78  82  A 1 
ATOM 657  C CA  . GLY A 1 87  ? 56.150 -28.968 3.125   1.00 50.16  82  A 1 
ATOM 658  C C   . GLY A 1 87  ? 57.111 -28.909 4.287   1.00 48.81  82  A 1 
ATOM 659  O O   . GLY A 1 87  ? 56.924 -28.092 5.189   1.00 48.23  82  A 1 
ATOM 660  N N   . SER A 1 88  ? 58.125 -29.774 4.278   1.00 48.84  83  A 1 
ATOM 661  C CA  . SER A 1 88  ? 59.127 -29.786 5.350   1.00 51.38  83  A 1 
ATOM 662  C C   . SER A 1 88  ? 60.123 -28.656 5.122   1.00 52.97  83  A 1 
ATOM 663  O O   . SER A 1 88  ? 60.601 -28.451 4.005   1.00 54.11  83  A 1 
ATOM 664  C CB  . SER A 1 88  ? 59.875 -31.121 5.402   1.00 49.90  83  A 1 
ATOM 665  O OG  . SER A 1 88  ? 59.020 -32.175 5.816   1.00 52.17  83  A 1 
ATOM 666  N N   . ILE A 1 89  ? 60.433 -27.916 6.181   1.00 53.36  84  A 1 
ATOM 667  C CA  . ILE A 1 89  ? 61.354 -26.798 6.059   1.00 54.22  84  A 1 
ATOM 668  C C   . ILE A 1 89  ? 62.690 -27.062 6.715   1.00 55.55  84  A 1 
ATOM 669  O O   . ILE A 1 89  ? 62.760 -27.398 7.894   1.00 56.37  84  A 1 
ATOM 670  C CB  . ILE A 1 89  ? 60.782 -25.539 6.705   1.00 54.01  84  A 1 
ATOM 671  C CG1 . ILE A 1 89  ? 59.355 -25.312 6.218   1.00 55.77  84  A 1 
ATOM 672  C CG2 . ILE A 1 89  ? 61.657 -24.354 6.368   1.00 50.68  84  A 1 
ATOM 673  C CD1 . ILE A 1 89  ? 58.558 -24.379 7.104   1.00 58.49  84  A 1 
ATOM 674  N N   . CYS A 1 90  ? 63.761 -26.908 5.943   1.00 56.16  85  A 1 
ATOM 675  C CA  . CYS A 1 90  ? 65.112 -27.054 6.470   1.00 56.33  85  A 1 
ATOM 676  C C   . CYS A 1 90  ? 65.601 -25.755 7.101   1.00 56.34  85  A 1 
ATOM 677  O O   . CYS A 1 90  ? 66.407 -25.033 6.514   1.00 55.65  85  A 1 
ATOM 678  C CB  . CYS A 1 90  ? 66.074 -27.495 5.364   1.00 55.87  85  A 1 
ATOM 679  S SG  . CYS A 1 90  ? 67.636 -28.181 5.962   1.00 55.58  85  A 1 
ATOM 680  N N   . LEU A 1 91  ? 65.108 -25.464 8.301   1.00 57.07  86  A 1 
ATOM 681  C CA  . LEU A 1 91  ? 65.506 -24.261 9.022   1.00 59.61  86  A 1 
ATOM 682  C C   . LEU A 1 91  ? 66.194 -24.609 10.338  1.00 61.59  86  A 1 
ATOM 683  O O   . LEU A 1 91  ? 65.553 -25.070 11.281  1.00 65.35  86  A 1 
ATOM 684  C CB  . LEU A 1 91  ? 64.293 -23.367 9.283   1.00 57.75  86  A 1 
ATOM 685  C CG  . LEU A 1 91  ? 64.299 -21.999 8.597   1.00 56.21  86  A 1 
ATOM 686  C CD1 . LEU A 1 91  ? 63.495 -20.990 9.404   1.00 55.55  86  A 1 
ATOM 687  C CD2 . LEU A 1 91  ? 65.723 -21.510 8.386   1.00 53.35  86  A 1 
ATOM 688  N N   . ASP A 1 92  ? 67.503 -24.384 10.393  1.00 60.76  87  A 1 
ATOM 689  C CA  . ASP A 1 92  ? 68.134 -23.820 11.580  1.00 62.10  87  A 1 
ATOM 690  C C   . ASP A 1 92  ? 67.237 -22.776 12.238  1.00 60.76  87  A 1 
ATOM 691  O O   . ASP A 1 92  ? 66.691 -21.901 11.566  1.00 60.29  87  A 1 
ATOM 692  C CB  . ASP A 1 92  ? 69.487 -23.202 11.225  1.00 65.70  87  A 1 
ATOM 693  C CG  . ASP A 1 92  ? 70.471 -24.222 10.687  1.00 70.61  87  A 1 
ATOM 694  O OD1 . ASP A 1 92  ? 70.847 -25.143 11.442  1.00 74.39  87  A 1 
ATOM 695  O OD2 . ASP A 1 92  ? 70.868 -24.103 9.509   1.00 72.34  87  A 1 
ATOM 696  N N   . ILE A 1 93  ? 67.089 -22.876 13.555  1.00 59.43  88  A 1 
ATOM 697  C CA  . ILE A 1 93  ? 66.024 -22.174 14.262  1.00 57.84  88  A 1 
ATOM 698  C C   . ILE A 1 93  ? 64.790 -23.056 14.415  1.00 56.23  88  A 1 
ATOM 699  O O   . ILE A 1 93  ? 63.954 -22.823 15.289  1.00 56.49  88  A 1 
ATOM 700  C CB  . ILE A 1 93  ? 65.628 -20.874 13.537  1.00 58.92  88  A 1 
ATOM 701  C CG1 . ILE A 1 93  ? 65.628 -19.697 14.516  1.00 60.66  88  A 1 
ATOM 702  C CG2 . ILE A 1 93  ? 64.266 -21.025 12.878  1.00 59.76  88  A 1 
ATOM 703  C CD1 . ILE A 1 93  ? 66.989 -19.389 15.101  1.00 62.65  88  A 1 
ATOM 704  N N   . LEU A 1 94  ? 64.682 -24.069 13.562  1.00 54.95  89  A 1 
ATOM 705  C CA  . LEU A 1 94  ? 63.697 -25.127 13.749  1.00 52.79  89  A 1 
ATOM 706  C C   . LEU A 1 94  ? 64.363 -26.433 14.169  1.00 52.77  89  A 1 
ATOM 707  O O   . LEU A 1 94  ? 63.707 -27.338 14.685  1.00 50.96  89  A 1 
ATOM 708  C CB  . LEU A 1 94  ? 62.887 -25.338 12.468  1.00 50.08  89  A 1 
ATOM 709  C CG  . LEU A 1 94  ? 61.833 -24.275 12.149  1.00 48.67  89  A 1 
ATOM 710  C CD1 . LEU A 1 94  ? 60.991 -24.695 10.955  1.00 46.20  89  A 1 
ATOM 711  C CD2 . LEU A 1 94  ? 60.955 -24.008 13.362  1.00 49.43  89  A 1 
ATOM 712  N N   . ARG A 1 95  ? 65.670 -26.523 13.945  1.00 54.80  90  A 1 
ATOM 713  C CA  . ARG A 1 95  ? 66.413 -27.730 14.247  1.00 57.01  90  A 1 
ATOM 714  C C   . ARG A 1 95  ? 67.481 -27.447 15.327  1.00 56.86  90  A 1 
ATOM 715  O O   . ARG A 1 95  ? 67.169 -27.052 16.452  1.00 56.49  90  A 1 
ATOM 716  C CB  . ARG A 1 95  ? 67.039 -28.276 12.943  1.00 58.43  90  A 1 
ATOM 717  C CG  . ARG A 1 95  ? 67.258 -29.807 12.912  1.00 64.12  90  A 1 
ATOM 718  C CD  . ARG A 1 95  ? 65.939 -30.610 13.111  1.00 67.49  90  A 1 
ATOM 719  N NE  . ARG A 1 95  ? 66.134 -31.950 13.684  1.00 66.37  90  A 1 
ATOM 720  C CZ  . ARG A 1 95  ? 66.627 -33.003 13.035  1.00 67.19  90  A 1 
ATOM 721  N NH1 . ARG A 1 95  ? 66.991 -32.915 11.759  1.00 68.21  90  A 1 
ATOM 722  N NH2 . ARG A 1 95  ? 66.771 -34.154 13.674  1.00 67.28  90  A 1 
ATOM 723  N N   . SER A 1 96  ? 68.739 -27.634 14.968  1.00 57.47  91  A 1 
ATOM 724  C CA  . SER A 1 96  ? 69.862 -27.429 15.871  1.00 56.93  91  A 1 
ATOM 725  C C   . SER A 1 96  ? 70.027 -26.045 16.511  1.00 56.62  91  A 1 
ATOM 726  O O   . SER A 1 96  ? 70.647 -25.931 17.562  1.00 58.07  91  A 1 
ATOM 727  C CB  . SER A 1 96  ? 71.145 -27.818 15.134  1.00 58.05  91  A 1 
ATOM 728  O OG  . SER A 1 96  ? 70.990 -27.654 13.724  1.00 59.87  91  A 1 
ATOM 729  N N   . GLN A 1 97  ? 69.490 -24.995 15.901  1.00 56.53  92  A 1 
ATOM 730  C CA  . GLN A 1 97  ? 69.641 -23.652 16.469  1.00 56.47  92  A 1 
ATOM 731  C C   . GLN A 1 97  ? 68.415 -23.104 17.203  1.00 56.77  92  A 1 
ATOM 732  O O   . GLN A 1 97  ? 68.235 -21.885 17.323  1.00 56.70  92  A 1 
ATOM 733  C CB  . GLN A 1 97  ? 70.055 -22.663 15.377  1.00 57.45  92  A 1 
ATOM 734  C CG  . GLN A 1 97  ? 71.477 -22.848 14.902  1.00 58.93  92  A 1 
ATOM 735  C CD  . GLN A 1 97  ? 72.490 -22.601 16.003  1.00 59.12  92  A 1 
ATOM 736  O OE1 . GLN A 1 97  ? 72.715 -21.459 16.408  1.00 59.81  92  A 1 
ATOM 737  N NE2 . GLN A 1 97  ? 73.105 -23.675 16.500  1.00 58.09  92  A 1 
ATOM 738  N N   . TRP A 1 98  ? 67.569 -23.998 17.699  1.00 55.41  93  A 1 
ATOM 739  C CA  . TRP A 1 98  ? 66.391 -23.553 18.418  1.00 53.96  93  A 1 
ATOM 740  C C   . TRP A 1 98  ? 66.748 -23.120 19.839  1.00 54.39  93  A 1 
ATOM 741  O O   . TRP A 1 98  ? 67.752 -23.552 20.402  1.00 54.63  93  A 1 
ATOM 742  C CB  . TRP A 1 98  ? 65.329 -24.666 18.453  1.00 52.66  93  A 1 
ATOM 743  C CG  . TRP A 1 98  ? 64.159 -24.348 19.364  1.00 51.34  93  A 1 
ATOM 744  C CD1 . TRP A 1 98  ? 63.928 -24.866 20.603  1.00 49.95  93  A 1 
ATOM 745  C CD2 . TRP A 1 98  ? 63.121 -23.378 19.140  1.00 50.48  93  A 1 
ATOM 746  N NE1 . TRP A 1 98  ? 62.825 -24.280 21.167  1.00 49.86  93  A 1 
ATOM 747  C CE2 . TRP A 1 98  ? 62.310 -23.360 20.295  1.00 49.79  93  A 1 
ATOM 748  C CE3 . TRP A 1 98  ? 62.806 -22.515 18.081  1.00 50.69  93  A 1 
ATOM 749  C CZ2 . TRP A 1 98  ? 61.195 -22.521 20.422  1.00 50.20  93  A 1 
ATOM 750  C CZ3 . TRP A 1 98  ? 61.694 -21.675 18.208  1.00 51.89  93  A 1 
ATOM 751  C CH2 . TRP A 1 98  ? 60.907 -21.685 19.374  1.00 50.56  93  A 1 
ATOM 752  N N   . SER A 1 99  ? 65.926 -22.232 20.389  1.00 55.15  94  A 1 
ATOM 753  C CA  . SER A 1 99  ? 66.073 -21.736 21.753  1.00 55.23  94  A 1 
ATOM 754  C C   . SER A 1 99  ? 64.692 -21.342 22.282  1.00 55.52  94  A 1 
ATOM 755  O O   . SER A 1 99  ? 63.821 -20.888 21.532  1.00 56.05  94  A 1 
ATOM 756  C CB  . SER A 1 99  ? 66.991 -20.521 21.817  1.00 54.60  94  A 1 
ATOM 757  O OG  . SER A 1 99  ? 66.961 -19.965 23.123  1.00 51.74  94  A 1 
ATOM 758  N N   . PRO A 1 100 ? 64.471 -21.516 23.586  1.00 54.39  95  A 1 
ATOM 759  C CA  . PRO A 1 100 ? 63.180 -21.169 24.179  1.00 53.91  95  A 1 
ATOM 760  C C   . PRO A 1 100 ? 62.972 -19.667 24.160  1.00 53.97  95  A 1 
ATOM 761  O O   . PRO A 1 100 ? 61.871 -19.176 24.418  1.00 54.61  95  A 1 
ATOM 762  C CB  . PRO A 1 100 ? 63.299 -21.705 25.598  1.00 54.41  95  A 1 
ATOM 763  C CG  . PRO A 1 100 ? 64.306 -22.813 25.458  1.00 55.84  95  A 1 
ATOM 764  C CD  . PRO A 1 100 ? 65.327 -22.200 24.561  1.00 53.91  95  A 1 
ATOM 765  N N   . ALA A 1 101 ? 64.041 -18.935 23.862  1.00 52.73  96  A 1 
ATOM 766  C CA  . ALA A 1 101 ? 63.966 -17.483 23.818  1.00 51.22  96  A 1 
ATOM 767  C C   . ALA A 1 101 ? 63.388 -17.040 22.476  1.00 50.29  96  A 1 
ATOM 768  O O   . ALA A 1 101 ? 62.907 -15.910 22.332  1.00 49.80  96  A 1 
ATOM 769  C CB  . ALA A 1 101 ? 65.352 -16.888 24.029  1.00 50.46  96  A 1 
ATOM 770  N N   . LEU A 1 102 ? 63.431 -17.939 21.495  1.00 47.90  97  A 1 
ATOM 771  C CA  . LEU A 1 102 ? 62.912 -17.632 20.174  1.00 46.49  97  A 1 
ATOM 772  C C   . LEU A 1 102 ? 61.406 -17.783 20.184  1.00 46.08  97  A 1 
ATOM 773  O O   . LEU A 1 102 ? 60.852 -18.377 21.111  1.00 46.08  97  A 1 
ATOM 774  C CB  . LEU A 1 102 ? 63.520 -18.566 19.141  1.00 45.87  97  A 1 
ATOM 775  C CG  . LEU A 1 102 ? 65.032 -18.427 19.007  1.00 46.57  97  A 1 
ATOM 776  C CD1 . LEU A 1 102 ? 65.516 -19.417 17.971  1.00 46.98  97  A 1 
ATOM 777  C CD2 . LEU A 1 102 ? 65.406 -17.001 18.617  1.00 44.97  97  A 1 
ATOM 778  N N   . THR A 1 103 ? 60.749 -17.242 19.158  1.00 44.36  98  A 1 
ATOM 779  C CA  . THR A 1 103 ? 59.296 -17.310 19.062  1.00 42.86  98  A 1 
ATOM 780  C C   . THR A 1 103 ? 58.783 -17.731 17.694  1.00 43.19  98  A 1 
ATOM 781  O O   . THR A 1 103 ? 59.529 -17.749 16.713  1.00 42.17  98  A 1 
ATOM 782  C CB  . THR A 1 103 ? 58.660 -15.957 19.427  1.00 42.91  98  A 1 
ATOM 783  O OG1 . THR A 1 103 ? 59.135 -14.925 18.542  1.00 40.97  98  A 1 
ATOM 784  C CG2 . THR A 1 103 ? 59.000 -15.607 20.864  1.00 41.94  98  A 1 
ATOM 785  N N   . VAL A 1 104 ? 57.498 -18.072 17.631  1.00 43.96  99  A 1 
ATOM 786  C CA  . VAL A 1 104 ? 56.904 -18.476 16.363  1.00 44.29  99  A 1 
ATOM 787  C C   . VAL A 1 104 ? 57.034 -17.314 15.389  1.00 44.04  99  A 1 
ATOM 788  O O   . VAL A 1 104 ? 57.380 -17.504 14.217  1.00 41.83  99  A 1 
ATOM 789  C CB  . VAL A 1 104 ? 55.423 -18.854 16.535  1.00 44.12  99  A 1 
ATOM 790  C CG1 . VAL A 1 104 ? 54.752 -18.997 15.178  1.00 43.07  99  A 1 
ATOM 791  C CG2 . VAL A 1 104 ? 55.331 -20.154 17.292  1.00 42.78  99  A 1 
ATOM 792  N N   . SER A 1 105 ? 56.764 -16.112 15.898  1.00 43.79  100 A 1 
ATOM 793  C CA  . SER A 1 105 ? 56.865 -14.893 15.107  1.00 43.19  100 A 1 
ATOM 794  C C   . SER A 1 105 ? 58.225 -14.862 14.434  1.00 43.45  100 A 1 
ATOM 795  O O   . SER A 1 105 ? 58.323 -14.667 13.217  1.00 43.37  100 A 1 
ATOM 796  C CB  . SER A 1 105 ? 56.719 -13.666 16.002  1.00 43.34  100 A 1 
ATOM 797  O OG  . SER A 1 105 ? 56.799 -12.473 15.246  1.00 42.36  100 A 1 
ATOM 798  N N   . LYS A 1 106 ? 59.270 -15.051 15.238  1.00 43.45  101 A 1 
ATOM 799  C CA  . LYS A 1 106 ? 60.634 -15.071 14.728  1.00 44.27  101 A 1 
ATOM 800  C C   . LYS A 1 106 ? 60.759 -16.159 13.676  1.00 44.35  101 A 1 
ATOM 801  O O   . LYS A 1 106 ? 61.321 -15.935 12.600  1.00 46.48  101 A 1 
ATOM 802  C CB  . LYS A 1 106 ? 61.640 -15.340 15.851  1.00 47.14  101 A 1 
ATOM 803  C CG  . LYS A 1 106 ? 61.807 -14.205 16.849  1.00 51.59  101 A 1 
ATOM 804  C CD  . LYS A 1 106 ? 62.106 -12.883 16.133  1.00 55.99  101 A 1 
ATOM 805  C CE  . LYS A 1 106 ? 62.417 -11.754 17.111  1.00 57.06  101 A 1 
ATOM 806  N NZ  . LYS A 1 106 ? 63.662 -12.027 17.898  1.00 61.25  101 A 1 
ATOM 807  N N   . VAL A 1 107 ? 60.234 -17.342 13.978  1.00 42.35  102 A 1 
ATOM 808  C CA  . VAL A 1 107 ? 60.309 -18.431 13.020  1.00 40.38  102 A 1 
ATOM 809  C C   . VAL A 1 107 ? 59.677 -17.994 11.701  1.00 39.45  102 A 1 
ATOM 810  O O   . VAL A 1 107 ? 60.242 -18.231 10.637  1.00 39.81  102 A 1 
ATOM 811  C CB  . VAL A 1 107 ? 59.625 -19.708 13.570  1.00 40.36  102 A 1 
ATOM 812  C CG1 . VAL A 1 107 ? 59.532 -20.773 12.492  1.00 38.59  102 A 1 
ATOM 813  C CG2 . VAL A 1 107 ? 60.425 -20.246 14.741  1.00 37.68  102 A 1 
ATOM 814  N N   . LEU A 1 108 ? 58.526 -17.331 11.763  1.00 39.02  103 A 1 
ATOM 815  C CA  . LEU A 1 108 ? 57.872 -16.872 10.539  1.00 40.85  103 A 1 
ATOM 816  C C   . LEU A 1 108 ? 58.731 -15.896 9.736   1.00 41.91  103 A 1 
ATOM 817  O O   . LEU A 1 108 ? 58.760 -15.960 8.506   1.00 41.95  103 A 1 
ATOM 818  C CB  . LEU A 1 108 ? 56.505 -16.244 10.848  1.00 40.26  103 A 1 
ATOM 819  C CG  . LEU A 1 108 ? 55.437 -17.268 11.271  1.00 41.37  103 A 1 
ATOM 820  C CD1 . LEU A 1 108 ? 54.123 -16.580 11.616  1.00 39.63  103 A 1 
ATOM 821  C CD2 . LEU A 1 108 ? 55.230 -18.270 10.156  1.00 38.97  103 A 1 
ATOM 822  N N   . LEU A 1 109 ? 59.435 -14.995 10.417  1.00 42.53  104 A 1 
ATOM 823  C CA  . LEU A 1 109 ? 60.294 -14.051 9.706   1.00 42.92  104 A 1 
ATOM 824  C C   . LEU A 1 109 ? 61.435 -14.821 9.076   1.00 43.44  104 A 1 
ATOM 825  O O   . LEU A 1 109 ? 61.844 -14.560 7.939   1.00 42.07  104 A 1 
ATOM 826  C CB  . LEU A 1 109 ? 60.868 -13.005 10.655  1.00 41.82  104 A 1 
ATOM 827  C CG  . LEU A 1 109 ? 59.836 -12.063 11.258  1.00 44.90  104 A 1 
ATOM 828  C CD1 . LEU A 1 109 ? 60.545 -11.023 12.093  1.00 46.91  104 A 1 
ATOM 829  C CD2 . LEU A 1 109 ? 59.020 -11.406 10.150  1.00 44.17  104 A 1 
ATOM 830  N N   . SER A 1 110 ? 61.949 -15.781 9.833   1.00 44.95  105 A 1 
ATOM 831  C CA  . SER A 1 110 ? 63.051 -16.597 9.365   1.00 47.26  105 A 1 
ATOM 832  C C   . SER A 1 110 ? 62.667 -17.324 8.078   1.00 47.55  105 A 1 
ATOM 833  O O   . SER A 1 110 ? 63.467 -17.430 7.134   1.00 46.92  105 A 1 
ATOM 834  C CB  . SER A 1 110 ? 63.439 -17.600 10.441  1.00 48.41  105 A 1 
ATOM 835  O OG  . SER A 1 110 ? 64.510 -18.404 9.978   1.00 53.49  105 A 1 
ATOM 836  N N   . ILE A 1 111 ? 61.435 -17.823 8.046   1.00 47.45  106 A 1 
ATOM 837  C CA  . ILE A 1 111 ? 60.935 -18.522 6.874   1.00 46.91  106 A 1 
ATOM 838  C C   . ILE A 1 111 ? 60.806 -17.556 5.686   1.00 46.72  106 A 1 
ATOM 839  O O   . ILE A 1 111 ? 61.103 -17.923 4.551   1.00 46.15  106 A 1 
ATOM 840  C CB  . ILE A 1 111 ? 59.574 -19.195 7.180   1.00 46.14  106 A 1 
ATOM 841  C CG1 . ILE A 1 111 ? 59.786 -20.315 8.201   1.00 46.06  106 A 1 
ATOM 842  C CG2 . ILE A 1 111 ? 58.939 -19.741 5.900   1.00 43.76  106 A 1 
ATOM 843  C CD1 . ILE A 1 111 ? 58.502 -21.043 8.596   1.00 48.24  106 A 1 
ATOM 844  N N   . CYS A 1 112 ? 60.376 -16.322 5.941   1.00 45.87  107 A 1 
ATOM 845  C CA  . CYS A 1 112 ? 60.241 -15.353 4.861   1.00 46.27  107 A 1 
ATOM 846  C C   . CYS A 1 112 ? 61.622 -15.085 4.311   1.00 46.97  107 A 1 
ATOM 847  O O   . CYS A 1 112 ? 61.834 -14.990 3.101   1.00 46.96  107 A 1 
ATOM 848  C CB  . CYS A 1 112 ? 59.653 -14.046 5.374   1.00 46.22  107 A 1 
ATOM 849  S SG  . CYS A 1 112 ? 57.940 -14.150 5.808   1.00 50.18  107 A 1 
ATOM 850  N N   . SER A 1 113 ? 62.569 -14.953 5.226   1.00 48.13  108 A 1 
ATOM 851  C CA  . SER A 1 113 ? 63.937 -14.699 4.843   1.00 47.72  108 A 1 
ATOM 852  C C   . SER A 1 113 ? 64.406 -15.813 3.923   1.00 47.16  108 A 1 
ATOM 853  O O   . SER A 1 113 ? 65.007 -15.565 2.876   1.00 46.98  108 A 1 
ATOM 854  C CB  . SER A 1 113 ? 64.812 -14.657 6.080   1.00 48.25  108 A 1 
ATOM 855  O OG  . SER A 1 113 ? 66.172 -14.677 5.695   1.00 53.68  108 A 1 
ATOM 856  N N   . LEU A 1 114 ? 64.119 -17.047 4.325   1.00 45.36  109 A 1 
ATOM 857  C CA  . LEU A 1 114 ? 64.511 -18.203 3.546   1.00 43.72  109 A 1 
ATOM 858  C C   . LEU A 1 114 ? 63.889 -18.200 2.139   1.00 44.08  109 A 1 
ATOM 859  O O   . LEU A 1 114 ? 64.508 -18.661 1.181   1.00 43.94  109 A 1 
ATOM 860  C CB  . LEU A 1 114 ? 64.132 -19.473 4.304   1.00 41.68  109 A 1 
ATOM 861  C CG  . LEU A 1 114 ? 64.709 -20.764 3.731   1.00 40.38  109 A 1 
ATOM 862  C CD1 . LEU A 1 114 ? 66.221 -20.654 3.643   1.00 37.30  109 A 1 
ATOM 863  C CD2 . LEU A 1 114 ? 64.298 -21.931 4.606   1.00 39.91  109 A 1 
ATOM 864  N N   . LEU A 1 115 ? 62.669 -17.692 2.004   1.00 44.69  110 A 1 
ATOM 865  C CA  . LEU A 1 115 ? 62.048 -17.646 0.689   1.00 46.47  110 A 1 
ATOM 866  C C   . LEU A 1 115 ? 62.877 -16.686 -0.136  1.00 48.45  110 A 1 
ATOM 867  O O   . LEU A 1 115 ? 63.308 -17.019 -1.237  1.00 50.31  110 A 1 
ATOM 868  C CB  . LEU A 1 115 ? 60.607 -17.154 0.780   1.00 45.93  110 A 1 
ATOM 869  C CG  . LEU A 1 115 ? 59.680 -18.071 1.585   1.00 47.93  110 A 1 
ATOM 870  C CD1 . LEU A 1 115 ? 58.307 -17.439 1.667   1.00 46.70  110 A 1 
ATOM 871  C CD2 . LEU A 1 115 ? 59.601 -19.463 0.941   1.00 47.34  110 A 1 
ATOM 872  N N   . CYS A 1 116 ? 63.120 -15.499 0.409   1.00 49.60  111 A 1 
ATOM 873  C CA  . CYS A 1 116 ? 63.926 -14.501 -0.281  1.00 51.31  111 A 1 
ATOM 874  C C   . CYS A 1 116 ? 65.303 -14.998 -0.691  1.00 51.67  111 A 1 
ATOM 875  O O   . CYS A 1 116 ? 65.756 -14.723 -1.802  1.00 53.36  111 A 1 
ATOM 876  C CB  . CYS A 1 116 ? 64.102 -13.266 0.587   1.00 51.82  111 A 1 
ATOM 877  S SG  . CYS A 1 116 ? 62.668 -12.225 0.607   1.00 55.97  111 A 1 
ATOM 878  N N   . ASP A 1 117 ? 65.972 -15.716 0.206   1.00 52.06  112 A 1 
ATOM 879  C CA  . ASP A 1 117 ? 67.305 -16.233 -0.072  1.00 52.21  112 A 1 
ATOM 880  C C   . ASP A 1 117 ? 67.460 -17.676 0.346   1.00 52.15  112 A 1 
ATOM 881  O O   . ASP A 1 117 ? 67.765 -17.963 1.494   1.00 52.12  112 A 1 
ATOM 882  C CB  . ASP A 1 117 ? 68.348 -15.407 0.665   1.00 53.98  112 A 1 
ATOM 883  C CG  . ASP A 1 117 ? 68.289 -13.952 0.301   1.00 56.26  112 A 1 
ATOM 884  O OD1 . ASP A 1 117 ? 68.738 -13.593 -0.811  1.00 57.82  112 A 1 
ATOM 885  O OD2 . ASP A 1 117 ? 67.780 -13.169 1.127   1.00 58.41  112 A 1 
ATOM 886  N N   . PRO A 1 118 ? 67.248 -18.609 -0.583  1.00 52.99  113 A 1 
ATOM 887  C CA  . PRO A 1 118 ? 67.379 -20.039 -0.281  1.00 53.69  113 A 1 
ATOM 888  C C   . PRO A 1 118 ? 68.791 -20.378 0.191   1.00 55.22  113 A 1 
ATOM 889  O O   . PRO A 1 118 ? 69.727 -19.598 0.011   1.00 55.43  113 A 1 
ATOM 890  C CB  . PRO A 1 118 ? 67.074 -20.700 -1.617  1.00 52.94  113 A 1 
ATOM 891  C CG  . PRO A 1 118 ? 66.127 -19.731 -2.264  1.00 54.45  113 A 1 
ATOM 892  C CD  . PRO A 1 118 ? 66.730 -18.395 -1.945  1.00 53.27  113 A 1 
ATOM 893  N N   . ASN A 1 119 ? 68.938 -21.550 0.791   1.00 57.00  114 A 1 
ATOM 894  C CA  . ASN A 1 119 ? 70.232 -22.020 1.256   1.00 58.58  114 A 1 
ATOM 895  C C   . ASN A 1 119 ? 70.475 -23.387 0.608   1.00 57.07  114 A 1 
ATOM 896  O O   . ASN A 1 119 ? 70.225 -24.427 1.209   1.00 55.96  114 A 1 
ATOM 897  C CB  . ASN A 1 119 ? 70.235 -22.130 2.775   1.00 64.04  114 A 1 
ATOM 898  C CG  . ASN A 1 119 ? 71.377 -22.973 3.279   1.00 73.16  114 A 1 
ATOM 899  O OD1 . ASN A 1 119 ? 72.451 -23.017 2.654   1.00 78.85  114 A 1 
ATOM 900  N ND2 . ASN A 1 119 ? 71.167 -23.653 4.412   1.00 76.87  114 A 1 
ATOM 901  N N   . PRO A 1 120 ? 70.978 -23.389 -0.636  1.00 56.30  115 A 1 
ATOM 902  C CA  . PRO A 1 120 ? 71.281 -24.558 -1.469  1.00 57.04  115 A 1 
ATOM 903  C C   . PRO A 1 120 ? 72.327 -25.550 -0.968  1.00 57.98  115 A 1 
ATOM 904  O O   . PRO A 1 120 ? 72.531 -26.600 -1.578  1.00 57.09  115 A 1 
ATOM 905  C CB  . PRO A 1 120 ? 71.702 -23.922 -2.785  1.00 55.80  115 A 1 
ATOM 906  C CG  . PRO A 1 120 ? 72.440 -22.724 -2.311  1.00 54.45  115 A 1 
ATOM 907  C CD  . PRO A 1 120 ? 71.496 -22.168 -1.274  1.00 54.99  115 A 1 
ATOM 908  N N   . ASP A 1 121 ? 72.997 -25.232 0.130   1.00 58.79  116 A 1 
ATOM 909  C CA  . ASP A 1 121 ? 74.018 -26.139 0.621   1.00 59.41  116 A 1 
ATOM 910  C C   . ASP A 1 121 ? 73.470 -27.066 1.666   1.00 58.76  116 A 1 
ATOM 911  O O   . ASP A 1 121 ? 74.071 -28.094 1.973   1.00 59.60  116 A 1 
ATOM 912  C CB  . ASP A 1 121 ? 75.180 -25.343 1.161   1.00 62.80  116 A 1 
ATOM 913  C CG  . ASP A 1 121 ? 75.723 -24.393 0.134   1.00 67.25  116 A 1 
ATOM 914  O OD1 . ASP A 1 121 ? 76.257 -24.866 -0.899  1.00 67.40  116 A 1 
ATOM 915  O OD2 . ASP A 1 121 ? 75.591 -23.172 0.353   1.00 72.17  116 A 1 
ATOM 916  N N   . ASP A 1 122 ? 72.320 -26.689 2.211   1.00 57.08  117 A 1 
ATOM 917  C CA  . ASP A 1 122 ? 71.635 -27.496 3.207   1.00 54.36  117 A 1 
ATOM 918  C C   . ASP A 1 122 ? 70.228 -27.663 2.662   1.00 52.95  117 A 1 
ATOM 919  O O   . ASP A 1 122 ? 69.266 -27.160 3.237   1.00 52.56  117 A 1 
ATOM 920  C CB  . ASP A 1 122 ? 71.611 -26.786 4.559   1.00 52.15  117 A 1 
ATOM 921  C CG  . ASP A 1 122 ? 71.149 -27.697 5.676   1.00 53.04  117 A 1 
ATOM 922  O OD1 . ASP A 1 122 ? 71.171 -28.938 5.479   1.00 51.50  117 A 1 
ATOM 923  O OD2 . ASP A 1 122 ? 70.774 -27.178 6.751   1.00 53.02  117 A 1 
ATOM 924  N N   . PRO A 1 123 ? 70.098 -28.366 1.521   1.00 51.98  118 A 1 
ATOM 925  C CA  . PRO A 1 123 ? 68.814 -28.617 0.851   1.00 51.88  118 A 1 
ATOM 926  C C   . PRO A 1 123 ? 67.982 -29.795 1.354   1.00 51.31  118 A 1 
ATOM 927  O O   . PRO A 1 123 ? 68.385 -30.528 2.249   1.00 53.07  118 A 1 
ATOM 928  C CB  . PRO A 1 123 ? 69.237 -28.826 -0.592  1.00 51.39  118 A 1 
ATOM 929  C CG  . PRO A 1 123 ? 70.506 -29.592 -0.424  1.00 50.46  118 A 1 
ATOM 930  C CD  . PRO A 1 123 ? 71.216 -28.842 0.683   1.00 49.78  118 A 1 
ATOM 931  N N   . LEU A 1 124 ? 66.802 -29.946 0.769   1.00 50.74  119 A 1 
ATOM 932  C CA  . LEU A 1 124 ? 65.896 -31.053 1.075   1.00 51.13  119 A 1 
ATOM 933  C C   . LEU A 1 124 ? 65.510 -31.581 -0.294  1.00 50.98  119 A 1 
ATOM 934  O O   . LEU A 1 124 ? 64.831 -32.596 -0.432  1.00 52.03  119 A 1 
ATOM 935  C CB  . LEU A 1 124 ? 64.621 -30.584 1.796   1.00 48.93  119 A 1 
ATOM 936  C CG  . LEU A 1 124 ? 64.626 -30.328 3.303   1.00 47.20  119 A 1 
ATOM 937  C CD1 . LEU A 1 124 ? 63.213 -30.017 3.751   1.00 46.24  119 A 1 
ATOM 938  C CD2 . LEU A 1 124 ? 65.146 -31.540 4.040   1.00 45.99  119 A 1 
ATOM 939  N N   . VAL A 1 125 ? 65.959 -30.851 -1.306  1.00 50.19  120 A 1 
ATOM 940  C CA  . VAL A 1 125 ? 65.679 -31.166 -2.693  1.00 49.37  120 A 1 
ATOM 941  C C   . VAL A 1 125 ? 66.960 -30.873 -3.471  1.00 50.21  120 A 1 
ATOM 942  O O   . VAL A 1 125 ? 67.126 -29.801 -4.060  1.00 49.68  120 A 1 
ATOM 943  C CB  . VAL A 1 125 ? 64.524 -30.284 -3.212  1.00 46.52  120 A 1 
ATOM 944  C CG1 . VAL A 1 125 ? 64.179 -30.653 -4.638  1.00 43.63  120 A 1 
ATOM 945  C CG2 . VAL A 1 125 ? 63.322 -30.440 -2.308  1.00 42.95  120 A 1 
ATOM 946  N N   . PRO A 1 126 ? 67.880 -31.840 -3.487  1.00 50.66  121 A 1 
ATOM 947  C CA  . PRO A 1 126 ? 69.159 -31.696 -4.183  1.00 51.91  121 A 1 
ATOM 948  C C   . PRO A 1 126 ? 68.995 -31.081 -5.564  1.00 52.43  121 A 1 
ATOM 949  O O   . PRO A 1 126 ? 69.693 -30.134 -5.939  1.00 52.25  121 A 1 
ATOM 950  C CB  . PRO A 1 126 ? 69.678 -33.133 -4.242  1.00 52.35  121 A 1 
ATOM 951  C CG  . PRO A 1 126 ? 69.078 -33.762 -3.012  1.00 51.71  121 A 1 
ATOM 952  C CD  . PRO A 1 126 ? 67.668 -33.232 -3.056  1.00 50.44  121 A 1 
ATOM 953  N N   . ASP A 1 127 ? 68.056 -31.637 -6.311  1.00 53.32  122 A 1 
ATOM 954  C CA  . ASP A 1 127 ? 67.776 -31.194 -7.659  1.00 54.44  122 A 1 
ATOM 955  C C   . ASP A 1 127 ? 67.510 -29.684 -7.810  1.00 52.38  122 A 1 
ATOM 956  O O   . ASP A 1 127 ? 68.020 -29.046 -8.733  1.00 50.18  122 A 1 
ATOM 957  C CB  . ASP A 1 127 ? 66.613 -32.016 -8.192  1.00 59.85  122 A 1 
ATOM 958  C CG  . ASP A 1 127 ? 66.117 -31.518 -9.517  1.00 66.51  122 A 1 
ATOM 959  O OD1 . ASP A 1 127 ? 66.962 -31.213 -10.400 1.00 69.20  122 A 1 
ATOM 960  O OD2 . ASP A 1 127 ? 64.875 -31.441 -9.669  1.00 70.25  122 A 1 
ATOM 961  N N   . ILE A 1 128 ? 66.712 -29.106 -6.920  1.00 51.36  123 A 1 
ATOM 962  C CA  . ILE A 1 128 ? 66.443 -27.675 -7.007  1.00 50.80  123 A 1 
ATOM 963  C C   . ILE A 1 128 ? 67.692 -26.931 -6.573  1.00 51.39  123 A 1 
ATOM 964  O O   . ILE A 1 128 ? 68.053 -25.921 -7.168  1.00 51.50  123 A 1 
ATOM 965  C CB  . ILE A 1 128 ? 65.262 -27.225 -6.100  1.00 49.60  123 A 1 
ATOM 966  C CG1 . ILE A 1 128 ? 63.948 -27.812 -6.612  1.00 46.71  123 A 1 
ATOM 967  C CG2 . ILE A 1 128 ? 65.161 -25.704 -6.092  1.00 48.00  123 A 1 
ATOM 968  C CD1 . ILE A 1 128 ? 62.754 -27.441 -5.770  1.00 44.66  123 A 1 
ATOM 969  N N   . ALA A 1 129 ? 68.349 -27.428 -5.527  1.00 51.93  124 A 1 
ATOM 970  C CA  . ALA A 1 129 ? 69.570 -26.796 -5.035  1.00 51.93  124 A 1 
ATOM 971  C C   . ALA A 1 129 ? 70.544 -26.643 -6.200  1.00 52.81  124 A 1 
ATOM 972  O O   . ALA A 1 129 ? 71.215 -25.615 -6.332  1.00 52.85  124 A 1 
ATOM 973  C CB  . ALA A 1 129 ? 70.200 -27.638 -3.934  1.00 49.86  124 A 1 
ATOM 974  N N   . HIS A 1 130 ? 70.610 -27.666 -7.050  1.00 52.63  125 A 1 
ATOM 975  C CA  . HIS A 1 130 ? 71.495 -27.620 -8.196  1.00 51.90  125 A 1 
ATOM 976  C C   . HIS A 1 130 ? 71.078 -26.523 -9.173  1.00 51.76  125 A 1 
ATOM 977  O O   . HIS A 1 130 ? 71.851 -25.607 -9.444  1.00 51.78  125 A 1 
ATOM 978  C CB  . HIS A 1 130 ? 71.504 -28.949 -8.923  1.00 52.87  125 A 1 
ATOM 979  C CG  . HIS A 1 130 ? 72.361 -28.937 -10.146 1.00 56.65  125 A 1 
ATOM 980  N ND1 . HIS A 1 130 ? 71.954 -29.472 -11.350 1.00 57.84  125 A 1 
ATOM 981  C CD2 . HIS A 1 130 ? 73.601 -28.431 -10.357 1.00 56.46  125 A 1 
ATOM 982  C CE1 . HIS A 1 130 ? 72.905 -29.296 -12.251 1.00 57.56  125 A 1 
ATOM 983  N NE2 . HIS A 1 130 ? 73.914 -28.667 -11.674 1.00 57.44  125 A 1 
ATOM 984  N N   . ILE A 1 131 ? 69.863 -26.626 -9.709  1.00 51.11  126 A 1 
ATOM 985  C CA  . ILE A 1 131 ? 69.336 -25.631 -10.648 1.00 51.03  126 A 1 
ATOM 986  C C   . ILE A 1 131 ? 69.604 -24.233 -10.081 1.00 51.16  126 A 1 
ATOM 987  O O   . ILE A 1 131 ? 70.041 -23.329 -10.780 1.00 51.51  126 A 1 
ATOM 988  C CB  . ILE A 1 131 ? 67.793 -25.767 -10.823 1.00 51.62  126 A 1 
ATOM 989  C CG1 . ILE A 1 131 ? 67.410 -27.216 -11.169 1.00 51.77  126 A 1 
ATOM 990  C CG2 . ILE A 1 131 ? 67.294 -24.762 -11.861 1.00 49.40  126 A 1 
ATOM 991  C CD1 . ILE A 1 131 ? 67.789 -27.671 -12.550 1.00 52.65  126 A 1 
ATOM 992  N N   . TYR A 1 132 ? 69.327 -24.068 -8.796  1.00 51.66  127 A 1 
ATOM 993  C CA  . TYR A 1 132 ? 69.521 -22.796 -8.124  1.00 51.18  127 A 1 
ATOM 994  C C   . TYR A 1 132 ? 70.945 -22.275 -8.269  1.00 52.41  127 A 1 
ATOM 995  O O   . TYR A 1 132 ? 71.160 -21.131 -8.681  1.00 52.29  127 A 1 
ATOM 996  C CB  . TYR A 1 132 ? 69.206 -22.939 -6.641  1.00 48.17  127 A 1 
ATOM 997  C CG  . TYR A 1 132 ? 69.321 -21.639 -5.899  1.00 46.07  127 A 1 
ATOM 998  C CD1 . TYR A 1 132 ? 68.282 -20.712 -5.918  1.00 46.52  127 A 1 
ATOM 999  C CD2 . TYR A 1 132 ? 70.469 -21.325 -5.190  1.00 43.62  127 A 1 
ATOM 1000 C CE1 . TYR A 1 132 ? 68.386 -19.505 -5.242  1.00 46.37  127 A 1 
ATOM 1001 C CE2 . TYR A 1 132 ? 70.585 -20.122 -4.512  1.00 44.40  127 A 1 
ATOM 1002 C CZ  . TYR A 1 132 ? 69.543 -19.216 -4.538  1.00 45.51  127 A 1 
ATOM 1003 O OH  . TYR A 1 132 ? 69.651 -18.028 -3.851  1.00 45.18  127 A 1 
ATOM 1004 N N   . LYS A 1 133 ? 71.911 -23.119 -7.909  1.00 53.17  128 A 1 
ATOM 1005 C CA  . LYS A 1 133 ? 73.319 -22.755 -7.969  1.00 53.15  128 A 1 
ATOM 1006 C C   . LYS A 1 133 ? 73.844 -22.659 -9.397  1.00 54.19  128 A 1 
ATOM 1007 O O   . LYS A 1 133 ? 74.661 -21.790 -9.694  1.00 55.36  128 A 1 
ATOM 1008 C CB  . LYS A 1 133 ? 74.162 -23.761 -7.185  1.00 52.47  128 A 1 
ATOM 1009 C CG  . LYS A 1 133 ? 73.806 -23.878 -5.725  1.00 54.40  128 A 1 
ATOM 1010 C CD  . LYS A 1 133 ? 74.602 -24.995 -5.051  1.00 56.81  128 A 1 
ATOM 1011 C CE  . LYS A 1 133 ? 76.043 -24.580 -4.729  1.00 57.95  128 A 1 
ATOM 1012 N NZ  . LYS A 1 133 ? 76.127 -23.778 -3.467  1.00 57.38  128 A 1 
ATOM 1013 N N   . SER A 1 134 ? 73.393 -23.541 -10.282 1.00 54.08  129 A 1 
ATOM 1014 C CA  . SER A 1 134 ? 73.867 -23.485 -11.656 1.00 56.29  129 A 1 
ATOM 1015 C C   . SER A 1 134 ? 73.075 -22.475 -12.480 1.00 57.75  129 A 1 
ATOM 1016 O O   . SER A 1 134 ? 73.518 -21.343 -12.672 1.00 58.95  129 A 1 
ATOM 1017 C CB  . SER A 1 134 ? 73.816 -24.873 -12.308 1.00 56.28  129 A 1 
ATOM 1018 O OG  . SER A 1 134 ? 72.522 -25.437 -12.265 1.00 59.41  129 A 1 
ATOM 1019 N N   . ASP A 1 135 ? 71.900 -22.873 -12.952 1.00 59.47  130 A 1 
ATOM 1020 C CA  . ASP A 1 135 ? 71.063 -21.981 -13.752 1.00 61.26  130 A 1 
ATOM 1021 C C   . ASP A 1 135 ? 70.091 -21.117 -12.915 1.00 62.19  130 A 1 
ATOM 1022 O O   . ASP A 1 135 ? 68.910 -21.455 -12.771 1.00 63.04  130 A 1 
ATOM 1023 C CB  . ASP A 1 135 ? 70.271 -22.805 -14.762 1.00 61.21  130 A 1 
ATOM 1024 C CG  . ASP A 1 135 ? 69.691 -21.956 -15.867 1.00 63.41  130 A 1 
ATOM 1025 O OD1 . ASP A 1 135 ? 69.567 -20.722 -15.670 1.00 62.81  130 A 1 
ATOM 1026 O OD2 . ASP A 1 135 ? 69.353 -22.530 -16.928 1.00 64.99  130 A 1 
ATOM 1027 N N   . LYS A 1 136 ? 70.577 -19.996 -12.383 1.00 61.81  131 A 1 
ATOM 1028 C CA  . LYS A 1 136 ? 69.737 -19.125 -11.564 1.00 61.01  131 A 1 
ATOM 1029 C C   . LYS A 1 136 ? 68.414 -18.782 -12.231 1.00 61.24  131 A 1 
ATOM 1030 O O   . LYS A 1 136 ? 67.367 -18.877 -11.610 1.00 61.08  131 A 1 
ATOM 1031 C CB  . LYS A 1 136 ? 70.469 -17.825 -11.228 1.00 61.71  131 A 1 
ATOM 1032 C CG  . LYS A 1 136 ? 69.735 -16.950 -10.208 1.00 61.80  131 A 1 
ATOM 1033 C CD  . LYS A 1 136 ? 69.778 -17.564 -8.817  1.00 62.06  131 A 1 
ATOM 1034 C CE  . LYS A 1 136 ? 68.732 -16.954 -7.887  1.00 63.29  131 A 1 
ATOM 1035 N NZ  . LYS A 1 136 ? 68.891 -15.489 -7.659  1.00 64.52  131 A 1 
ATOM 1036 N N   . GLU A 1 137 ? 68.460 -18.383 -13.495 1.00 62.68  132 A 1 
ATOM 1037 C CA  . GLU A 1 137 ? 67.243 -18.018 -14.212 1.00 64.46  132 A 1 
ATOM 1038 C C   . GLU A 1 137 ? 66.215 -19.137 -14.264 1.00 63.03  132 A 1 
ATOM 1039 O O   . GLU A 1 137 ? 65.042 -18.919 -13.954 1.00 63.37  132 A 1 
ATOM 1040 C CB  . GLU A 1 137 ? 67.570 -17.584 -15.634 1.00 69.27  132 A 1 
ATOM 1041 C CG  . GLU A 1 137 ? 68.519 -16.402 -15.725 1.00 77.19  132 A 1 
ATOM 1042 C CD  . GLU A 1 137 ? 68.723 -15.947 -17.165 1.00 82.05  132 A 1 
ATOM 1043 O OE1 . GLU A 1 137 ? 68.969 -16.815 -18.040 1.00 84.19  132 A 1 
ATOM 1044 O OE2 . GLU A 1 137 ? 68.650 -14.721 -17.421 1.00 84.68  132 A 1 
ATOM 1045 N N   . LYS A 1 138 ? 66.644 -20.328 -14.674 1.00 60.85  133 A 1 
ATOM 1046 C CA  . LYS A 1 138 ? 65.736 -21.471 -14.757 1.00 58.87  133 A 1 
ATOM 1047 C C   . LYS A 1 138 ? 65.044 -21.636 -13.410 1.00 58.29  133 A 1 
ATOM 1048 O O   . LYS A 1 138 ? 63.858 -21.981 -13.338 1.00 57.20  133 A 1 
ATOM 1049 C CB  . LYS A 1 138 ? 66.508 -22.745 -15.096 1.00 58.90  133 A 1 
ATOM 1050 C CG  . LYS A 1 138 ? 65.631 -23.975 -15.294 1.00 60.46  133 A 1 
ATOM 1051 C CD  . LYS A 1 138 ? 66.461 -25.188 -15.698 1.00 60.75  133 A 1 
ATOM 1052 C CE  . LYS A 1 138 ? 65.586 -26.414 -15.920 1.00 62.01  133 A 1 
ATOM 1053 N NZ  . LYS A 1 138 ? 66.397 -27.641 -16.193 1.00 63.49  133 A 1 
ATOM 1054 N N   . TYR A 1 139 ? 65.799 -21.381 -12.345 1.00 56.32  134 A 1 
ATOM 1055 C CA  . TYR A 1 139 ? 65.272 -21.478 -11.001 1.00 54.65  134 A 1 
ATOM 1056 C C   . TYR A 1 139 ? 64.146 -20.477 -10.771 1.00 53.93  134 A 1 
ATOM 1057 O O   . TYR A 1 139 ? 63.068 -20.857 -10.328 1.00 54.89  134 A 1 
ATOM 1058 C CB  . TYR A 1 139 ? 66.375 -21.239 -9.976  1.00 55.56  134 A 1 
ATOM 1059 C CG  . TYR A 1 139 ? 65.839 -20.974 -8.588  1.00 55.85  134 A 1 
ATOM 1060 C CD1 . TYR A 1 139 ? 65.374 -22.015 -7.786  1.00 56.18  134 A 1 
ATOM 1061 C CD2 . TYR A 1 139 ? 65.738 -19.675 -8.103  1.00 54.69  134 A 1 
ATOM 1062 C CE1 . TYR A 1 139 ? 64.820 -21.763 -6.540  1.00 55.96  134 A 1 
ATOM 1063 C CE2 . TYR A 1 139 ? 65.185 -19.415 -6.865  1.00 55.49  134 A 1 
ATOM 1064 C CZ  . TYR A 1 139 ? 64.728 -20.460 -6.087  1.00 55.75  134 A 1 
ATOM 1065 O OH  . TYR A 1 139 ? 64.172 -20.192 -4.859  1.00 57.34  134 A 1 
ATOM 1066 N N   . ASN A 1 140 ? 64.391 -19.202 -11.060 1.00 52.90  135 A 1 
ATOM 1067 C CA  . ASN A 1 140 ? 63.366 -18.177 -10.863 1.00 52.43  135 A 1 
ATOM 1068 C C   . ASN A 1 140 ? 62.137 -18.453 -11.694 1.00 51.79  135 A 1 
ATOM 1069 O O   . ASN A 1 140 ? 61.014 -18.236 -11.245 1.00 51.59  135 A 1 
ATOM 1070 C CB  . ASN A 1 140 ? 63.896 -16.799 -11.227 1.00 53.37  135 A 1 
ATOM 1071 C CG  . ASN A 1 140 ? 65.002 -16.352 -10.314 1.00 55.99  135 A 1 
ATOM 1072 O OD1 . ASN A 1 140 ? 64.837 -16.330 -9.093  1.00 58.34  135 A 1 
ATOM 1073 N ND2 . ASN A 1 140 ? 66.143 -15.989 -10.891 1.00 57.51  135 A 1 
ATOM 1074 N N   . ARG A 1 141 ? 62.354 -18.938 -12.908 1.00 50.92  136 A 1 
ATOM 1075 C CA  . ARG A 1 141 ? 61.247 -19.230 -13.798 1.00 51.64  136 A 1 
ATOM 1076 C C   . ARG A 1 141 ? 60.298 -20.265 -13.209 1.00 51.13  136 A 1 
ATOM 1077 O O   . ARG A 1 141 ? 59.090 -20.022 -13.112 1.00 50.73  136 A 1 
ATOM 1078 C CB  . ARG A 1 141 ? 61.767 -19.707 -15.151 1.00 53.09  136 A 1 
ATOM 1079 C CG  . ARG A 1 141 ? 60.664 -20.021 -16.145 1.00 52.56  136 A 1 
ATOM 1080 C CD  . ARG A 1 141 ? 61.227 -20.193 -17.527 1.00 51.35  136 A 1 
ATOM 1081 N NE  . ARG A 1 141 ? 62.179 -21.296 -17.613 1.00 53.13  136 A 1 
ATOM 1082 C CZ  . ARG A 1 141 ? 61.850 -22.583 -17.510 1.00 54.28  136 A 1 
ATOM 1083 N NH1 . ARG A 1 141 ? 60.583 -22.938 -17.307 1.00 51.80  136 A 1 
ATOM 1084 N NH2 . ARG A 1 141 ? 62.790 -23.517 -17.636 1.00 55.06  136 A 1 
ATOM 1085 N N   . LEU A 1 142 ? 60.847 -21.413 -12.821 1.00 50.63  137 A 1 
ATOM 1086 C CA  . LEU A 1 142 ? 60.050 -22.487 -12.226 1.00 50.43  137 A 1 
ATOM 1087 C C   . LEU A 1 142 ? 59.385 -22.033 -10.926 1.00 50.92  137 A 1 
ATOM 1088 O O   . LEU A 1 142 ? 58.213 -22.335 -10.686 1.00 52.02  137 A 1 
ATOM 1089 C CB  . LEU A 1 142 ? 60.928 -23.705 -11.957 1.00 48.67  137 A 1 
ATOM 1090 C CG  . LEU A 1 142 ? 61.487 -24.349 -13.220 1.00 47.84  137 A 1 
ATOM 1091 C CD1 . LEU A 1 142 ? 62.612 -25.285 -12.862 1.00 49.09  137 A 1 
ATOM 1092 C CD2 . LEU A 1 142 ? 60.381 -25.085 -13.937 1.00 47.16  137 A 1 
ATOM 1093 N N   . ALA A 1 143 ? 60.129 -21.314 -10.088 1.00 49.99  138 A 1 
ATOM 1094 C CA  . ALA A 1 143 ? 59.576 -20.815 -8.838  1.00 49.93  138 A 1 
ATOM 1095 C C   . ALA A 1 143 ? 58.367 -19.950 -9.190  1.00 50.20  138 A 1 
ATOM 1096 O O   . ALA A 1 143 ? 57.287 -20.123 -8.622  1.00 49.88  138 A 1 
ATOM 1097 C CB  . ALA A 1 143 ? 60.613 -19.995 -8.088  1.00 50.46  138 A 1 
ATOM 1098 N N   . ARG A 1 144 ? 58.548 -19.029 -10.136 1.00 50.02  139 A 1 
ATOM 1099 C CA  . ARG A 1 144 ? 57.448 -18.171 -10.565 1.00 51.54  139 A 1 
ATOM 1100 C C   . ARG A 1 144 ? 56.270 -19.016 -11.058 1.00 51.50  139 A 1 
ATOM 1101 O O   . ARG A 1 144 ? 55.124 -18.833 -10.622 1.00 49.16  139 A 1 
ATOM 1102 C CB  . ARG A 1 144 ? 57.919 -17.209 -11.662 1.00 53.13  139 A 1 
ATOM 1103 C CG  . ARG A 1 144 ? 58.239 -15.805 -11.128 1.00 58.63  139 A 1 
ATOM 1104 C CD  . ARG A 1 144 ? 58.862 -14.866 -12.163 1.00 63.45  139 A 1 
ATOM 1105 N NE  . ARG A 1 144 ? 60.214 -15.279 -12.555 1.00 69.60  139 A 1 
ATOM 1106 C CZ  . ARG A 1 144 ? 60.533 -15.800 -13.742 1.00 71.94  139 A 1 
ATOM 1107 N NH2 . ARG A 1 144 ? 61.792 -16.150 -14.002 1.00 72.69  139 A 1 
ATOM 1108 N NH1 . ARG A 1 144 ? 59.599 -15.963 -14.677 1.00 71.77  139 A 1 
ATOM 1109 N N   . GLU A 1 145 ? 56.571 -19.951 -11.956 1.00 52.13  140 A 1 
ATOM 1110 C CA  . GLU A 1 145 ? 55.578 -20.861 -12.520 1.00 52.49  140 A 1 
ATOM 1111 C C   . GLU A 1 145 ? 54.805 -21.624 -11.451 1.00 51.97  140 A 1 
ATOM 1112 O O   . GLU A 1 145 ? 53.574 -21.717 -11.507 1.00 51.19  140 A 1 
ATOM 1113 C CB  . GLU A 1 145 ? 56.264 -21.869 -13.427 1.00 54.93  140 A 1 
ATOM 1114 C CG  . GLU A 1 145 ? 56.832 -21.274 -14.694 1.00 60.89  140 A 1 
ATOM 1115 C CD  . GLU A 1 145 ? 57.439 -22.333 -15.592 1.00 63.47  140 A 1 
ATOM 1116 O OE1 . GLU A 1 145 ? 56.981 -23.499 -15.510 1.00 65.05  140 A 1 
ATOM 1117 O OE2 . GLU A 1 145 ? 58.356 -22.001 -16.380 1.00 64.77  140 A 1 
ATOM 1118 N N   . TRP A 1 146 ? 55.541 -22.187 -10.493 1.00 50.04  141 A 1 
ATOM 1119 C CA  . TRP A 1 146 ? 54.946 -22.952 -9.404  1.00 49.74  141 A 1 
ATOM 1120 C C   . TRP A 1 146 ? 54.134 -22.068 -8.463  1.00 50.06  141 A 1 
ATOM 1121 O O   . TRP A 1 146 ? 53.155 -22.517 -7.858  1.00 49.33  141 A 1 
ATOM 1122 C CB  . TRP A 1 146 ? 56.036 -23.677 -8.609  1.00 49.25  141 A 1 
ATOM 1123 C CG  . TRP A 1 146 ? 56.482 -24.983 -9.215  1.00 49.69  141 A 1 
ATOM 1124 C CD1 . TRP A 1 146 ? 56.757 -25.232 -10.533 1.00 48.32  141 A 1 
ATOM 1125 C CD2 . TRP A 1 146 ? 56.773 -26.200 -8.513  1.00 50.11  141 A 1 
ATOM 1126 N NE1 . TRP A 1 146 ? 57.202 -26.521 -10.691 1.00 46.60  141 A 1 
ATOM 1127 C CE2 . TRP A 1 146 ? 57.222 -27.138 -9.470  1.00 48.88  141 A 1 
ATOM 1128 C CE3 . TRP A 1 146 ? 56.701 -26.587 -7.165  1.00 50.07  141 A 1 
ATOM 1129 C CZ2 . TRP A 1 146 ? 57.600 -28.439 -9.123  1.00 48.29  141 A 1 
ATOM 1130 C CZ3 . TRP A 1 146 ? 57.078 -27.880 -6.821  1.00 48.81  141 A 1 
ATOM 1131 C CH2 . TRP A 1 146 ? 57.520 -28.790 -7.799  1.00 48.37  141 A 1 
ATOM 1132 N N   . THR A 1 147 ? 54.542 -20.811 -8.326  1.00 49.77  142 A 1 
ATOM 1133 C CA  . THR A 1 147 ? 53.807 -19.912 -7.457  1.00 48.18  142 A 1 
ATOM 1134 C C   . THR A 1 147 ? 52.463 -19.694 -8.114  1.00 48.61  142 A 1 
ATOM 1135 O O   . THR A 1 147 ? 51.416 -19.793 -7.472  1.00 47.53  142 A 1 
ATOM 1136 C CB  . THR A 1 147 ? 54.515 -18.574 -7.303  1.00 46.19  142 A 1 
ATOM 1137 O OG1 . THR A 1 147 ? 55.830 -18.791 -6.781  1.00 44.73  142 A 1 
ATOM 1138 C CG2 . THR A 1 147 ? 53.746 -17.692 -6.341  1.00 46.28  142 A 1 
ATOM 1139 N N   . GLN A 1 148 ? 52.506 -19.418 -9.413  1.00 49.17  143 A 1 
ATOM 1140 C CA  . GLN A 1 148 ? 51.298 -19.193 -10.190 1.00 49.49  143 A 1 
ATOM 1141 C C   . GLN A 1 148 ? 50.378 -20.396 -10.141 1.00 48.87  143 A 1 
ATOM 1142 O O   . GLN A 1 148 ? 49.196 -20.267 -9.826  1.00 48.25  143 A 1 
ATOM 1143 C CB  . GLN A 1 148 ? 51.664 -18.877 -11.633 1.00 50.27  143 A 1 
ATOM 1144 C CG  . GLN A 1 148 ? 52.179 -17.474 -11.812 1.00 55.32  143 A 1 
ATOM 1145 C CD  . GLN A 1 148 ? 53.245 -17.363 -12.896 1.00 60.64  143 A 1 
ATOM 1146 O OE1 . GLN A 1 148 ? 53.118 -17.947 -13.988 1.00 61.92  143 A 1 
ATOM 1147 N NE2 . GLN A 1 148 ? 54.300 -16.595 -12.608 1.00 60.78  143 A 1 
ATOM 1148 N N   . LYS A 1 149 ? 50.926 -21.570 -10.437 1.00 49.49  144 A 1 
ATOM 1149 C CA  . LYS A 1 149 ? 50.136 -22.793 -10.439 1.00 49.72  144 A 1 
ATOM 1150 C C   . LYS A 1 149 ? 49.597 -23.239 -9.081  1.00 49.75  144 A 1 
ATOM 1151 O O   . LYS A 1 149 ? 48.445 -23.656 -8.977  1.00 49.05  144 A 1 
ATOM 1152 C CB  . LYS A 1 149 ? 50.939 -23.948 -11.030 1.00 50.42  144 A 1 
ATOM 1153 C CG  . LYS A 1 149 ? 50.086 -25.192 -11.249 1.00 55.25  144 A 1 
ATOM 1154 C CD  . LYS A 1 149 ? 50.896 -26.395 -11.714 1.00 59.35  144 A 1 
ATOM 1155 C CE  . LYS A 1 149 ? 50.170 -27.202 -12.800 1.00 60.84  144 A 1 
ATOM 1156 N NZ  . LYS A 1 149 ? 50.238 -26.531 -14.149 1.00 62.61  144 A 1 
ATOM 1157 N N   . TYR A 1 150 ? 50.418 -23.139 -8.040  1.00 49.97  145 A 1 
ATOM 1158 C CA  . TYR A 1 150 ? 50.007 -23.611 -6.725  1.00 49.94  145 A 1 
ATOM 1159 C C   . TYR A 1 150 ? 49.772 -22.602 -5.619  1.00 49.39  145 A 1 
ATOM 1160 O O   . TYR A 1 150 ? 49.198 -22.957 -4.600  1.00 49.86  145 A 1 
ATOM 1161 C CB  . TYR A 1 150 ? 51.021 -24.634 -6.204  1.00 51.40  145 A 1 
ATOM 1162 C CG  . TYR A 1 150 ? 51.391 -25.719 -7.192  1.00 52.06  145 A 1 
ATOM 1163 C CD1 . TYR A 1 150 ? 50.496 -26.738 -7.509  1.00 52.46  145 A 1 
ATOM 1164 C CD2 . TYR A 1 150 ? 52.645 -25.725 -7.802  1.00 52.78  145 A 1 
ATOM 1165 C CE1 . TYR A 1 150 ? 50.837 -27.740 -8.409  1.00 54.10  145 A 1 
ATOM 1166 C CE2 . TYR A 1 150 ? 53.000 -26.718 -8.702  1.00 56.02  145 A 1 
ATOM 1167 C CZ  . TYR A 1 150 ? 52.088 -27.725 -9.003  1.00 56.64  145 A 1 
ATOM 1168 O OH  . TYR A 1 150 ? 52.426 -28.700 -9.914  1.00 58.21  145 A 1 
ATOM 1169 N N   . ALA A 1 151 ? 50.217 -21.364 -5.768  1.00 49.97  146 A 1 
ATOM 1170 C CA  . ALA A 1 151 ? 50.002 -20.412 -4.682  1.00 50.31  146 A 1 
ATOM 1171 C C   . ALA A 1 151 ? 49.304 -19.137 -5.114  1.00 51.16  146 A 1 
ATOM 1172 O O   . ALA A 1 151 ? 49.425 -18.099 -4.456  1.00 52.51  146 A 1 
ATOM 1173 C CB  . ALA A 1 151 ? 51.330 -20.077 -4.003  1.00 50.53  146 A 1 
ATOM 1174 N N   . MET A 1 152 ? 48.576 -19.210 -6.220  1.00 50.47  147 A 1 
ATOM 1175 C CA  . MET A 1 152 ? 47.855 -18.051 -6.702  1.00 51.08  147 A 1 
ATOM 1176 C C   . MET A 1 152 ? 46.423 -18.405 -7.006  1.00 52.55  147 A 1 
ATOM 1177 O O   . MET A 1 152 ? 45.567 -17.552 -6.685  1.00 54.08  147 A 1 
ATOM 1178 C CB  . MET A 1 152 ? 48.526 -17.460 -7.933  1.00 48.47  147 A 1 
ATOM 1179 C CG  . MET A 1 152 ? 49.838 -16.830 -7.599  1.00 50.07  147 A 1 
ATOM 1180 S SD  . MET A 1 152 ? 50.514 -15.955 -8.971  1.00 50.10  147 A 1 
ATOM 1181 C CE  . MET A 1 152 ? 49.825 -14.382 -8.639  1.00 54.55  147 A 1 
ATOM 1182 O OXT . MET A 1 152 ? 46.186 -19.510 -7.553  1.00 53.51  147 A 1 
#
