# Supplementary material for: Photocross-linking activity-based probes to capture the dynamics of ubiquitin RING E3 ligase interactions
Source: Biochem J. 2026 Jun 3;483(7):1115–30. doi: 10.1042/BCJ20260213 (PMC13234630; doi:10.1042/BCJ20260213)
Supplement: Supplementary Data File S2 [file BCJ-2026-0213_supp2.zip › 03_Chandler_Supplementary datafile2/RNF2_BMI1/Alphafold/templates/fold_2026_01_22_10_06_ubch5ac85k_ubd32c_bmi1_rnf2_template_hit_1_chains_b.cif]

data_6kbe
#
_entry.id 6kbe
#
loop_
_chem_comp.formula
_chem_comp.formula_weight
_chem_comp.id
_chem_comp.mon_nstd_flag
_chem_comp.name
_chem_comp.pdbx_synonyms
_chem_comp.type
"C3 H7 N O2"     89.093  ALA y ALANINE         ? "L-peptide linking" 
"C6 H15 N4 O2 1" 175.209 ARG y ARGININE        ? "L-peptide linking" 
"C4 H8 N2 O3"    132.118 ASN y ASPARAGINE      ? "L-peptide linking" 
"C4 H7 N O4"     133.103 ASP y "ASPARTIC ACID" ? "L-peptide linking" 
"C3 H7 N O2 S"   121.158 CYS y CYSTEINE        ? "L-peptide linking" 
"C3 H7 N O2"     89.093  DAL y D-ALANINE       ? "D-peptide linking" 
"C5 H10 N2 O3"   146.144 GLN y GLUTAMINE       ? "L-peptide linking" 
"C5 H9 N O4"     147.129 GLU y "GLUTAMIC ACID" ? "L-peptide linking" 
"C2 H5 N O2"     75.067  GLY y GLYCINE         ? "peptide linking"   
"C6 H10 N3 O2 1" 156.162 HIS y HISTIDINE       ? "L-peptide linking" 
"H2 O"           18.015  HOH . WATER           ? non-polymer         
"C6 H13 N O2"    131.173 ILE y ISOLEUCINE      ? "L-peptide linking" 
"C6 H13 N O2"    131.173 LEU y LEUCINE         ? "L-peptide linking" 
"C6 H15 N2 O2 1" 147.195 LYS y LYSINE          ? "L-peptide linking" 
"C5 H11 N O2 S"  149.211 MET y METHIONINE      ? "L-peptide linking" 
"C9 H11 N O2"    165.189 PHE y PHENYLALANINE   ? "L-peptide linking" 
"C5 H9 N O2"     115.130 PRO y PROLINE         ? "L-peptide linking" 
"C3 H7 N O3"     105.093 SER y SERINE          ? "L-peptide linking" 
"C4 H9 N O3"     119.119 THR y THREONINE       ? "L-peptide linking" 
"C9 H11 N O3"    181.189 TYR y TYROSINE        ? "L-peptide linking" 
"C5 H11 N O2"    117.146 VAL y VALINE          ? "L-peptide linking" 
#
loop_
_chem_comp_atom.atom_id
_chem_comp_atom.charge
_chem_comp_atom.comp_id
_chem_comp_atom.pdbx_leaving_atom_flag
_chem_comp_atom.pdbx_model_Cartn_x_ideal
_chem_comp_atom.pdbx_model_Cartn_y_ideal
_chem_comp_atom.pdbx_model_Cartn_z_ideal
_chem_comp_atom.pdbx_ordinal
_chem_comp_atom.type_symbol
N    ? ALA ? ? ? ? 1   N 
CA   ? ALA ? ? ? ? 2   C 
C    ? ALA ? ? ? ? 3   C 
O    ? ALA ? ? ? ? 4   O 
CB   ? ALA ? ? ? ? 5   C 
OXT  ? ALA ? ? ? ? 6   O 
H    ? ALA ? ? ? ? 7   H 
H2   ? ALA ? ? ? ? 8   H 
HA   ? ALA ? ? ? ? 9   H 
HB1  ? ALA ? ? ? ? 10  H 
HB2  ? ALA ? ? ? ? 11  H 
HB3  ? ALA ? ? ? ? 12  H 
HXT  ? ALA ? ? ? ? 13  H 
N    ? ARG ? ? ? ? 14  N 
CA   ? ARG ? ? ? ? 15  C 
C    ? ARG ? ? ? ? 16  C 
O    ? ARG ? ? ? ? 17  O 
CB   ? ARG ? ? ? ? 18  C 
CG   ? ARG ? ? ? ? 19  C 
CD   ? ARG ? ? ? ? 20  C 
NE   ? ARG ? ? ? ? 21  N 
CZ   ? ARG ? ? ? ? 22  C 
NH1  ? ARG ? ? ? ? 23  N 
NH2  ? ARG ? ? ? ? 24  N 
OXT  ? ARG ? ? ? ? 25  O 
H    ? ARG ? ? ? ? 26  H 
H2   ? ARG ? ? ? ? 27  H 
HA   ? ARG ? ? ? ? 28  H 
HB2  ? ARG ? ? ? ? 29  H 
HB3  ? ARG ? ? ? ? 30  H 
HG2  ? ARG ? ? ? ? 31  H 
HG3  ? ARG ? ? ? ? 32  H 
HD2  ? ARG ? ? ? ? 33  H 
HD3  ? ARG ? ? ? ? 34  H 
HE   ? ARG ? ? ? ? 35  H 
HH11 ? ARG ? ? ? ? 36  H 
HH12 ? ARG ? ? ? ? 37  H 
HH21 ? ARG ? ? ? ? 38  H 
HH22 ? ARG ? ? ? ? 39  H 
HXT  ? ARG ? ? ? ? 40  H 
N    ? ASN ? ? ? ? 41  N 
CA   ? ASN ? ? ? ? 42  C 
C    ? ASN ? ? ? ? 43  C 
O    ? ASN ? ? ? ? 44  O 
CB   ? ASN ? ? ? ? 45  C 
CG   ? ASN ? ? ? ? 46  C 
OD1  ? ASN ? ? ? ? 47  O 
ND2  ? ASN ? ? ? ? 48  N 
OXT  ? ASN ? ? ? ? 49  O 
H    ? ASN ? ? ? ? 50  H 
H2   ? ASN ? ? ? ? 51  H 
HA   ? ASN ? ? ? ? 52  H 
HB2  ? ASN ? ? ? ? 53  H 
HB3  ? ASN ? ? ? ? 54  H 
HD21 ? ASN ? ? ? ? 55  H 
HD22 ? ASN ? ? ? ? 56  H 
HXT  ? ASN ? ? ? ? 57  H 
N    ? ASP ? ? ? ? 58  N 
CA   ? ASP ? ? ? ? 59  C 
C    ? ASP ? ? ? ? 60  C 
O    ? ASP ? ? ? ? 61  O 
CB   ? ASP ? ? ? ? 62  C 
CG   ? ASP ? ? ? ? 63  C 
OD1  ? ASP ? ? ? ? 64  O 
OD2  ? ASP ? ? ? ? 65  O 
OXT  ? ASP ? ? ? ? 66  O 
H    ? ASP ? ? ? ? 67  H 
H2   ? ASP ? ? ? ? 68  H 
HA   ? ASP ? ? ? ? 69  H 
HB2  ? ASP ? ? ? ? 70  H 
HB3  ? ASP ? ? ? ? 71  H 
HD2  ? ASP ? ? ? ? 72  H 
HXT  ? ASP ? ? ? ? 73  H 
N    ? CYS ? ? ? ? 74  N 
CA   ? CYS ? ? ? ? 75  C 
C    ? CYS ? ? ? ? 76  C 
O    ? CYS ? ? ? ? 77  O 
CB   ? CYS ? ? ? ? 78  C 
SG   ? CYS ? ? ? ? 79  S 
OXT  ? CYS ? ? ? ? 80  O 
H    ? CYS ? ? ? ? 81  H 
H2   ? CYS ? ? ? ? 82  H 
HA   ? CYS ? ? ? ? 83  H 
HB2  ? CYS ? ? ? ? 84  H 
HB3  ? CYS ? ? ? ? 85  H 
HG   ? CYS ? ? ? ? 86  H 
HXT  ? CYS ? ? ? ? 87  H 
N    ? DAL ? ? ? ? 88  N 
CA   ? DAL ? ? ? ? 89  C 
CB   ? DAL ? ? ? ? 90  C 
C    ? DAL ? ? ? ? 91  C 
O    ? DAL ? ? ? ? 92  O 
OXT  ? DAL ? ? ? ? 93  O 
H    ? DAL ? ? ? ? 94  H 
H2   ? DAL ? ? ? ? 95  H 
HA   ? DAL ? ? ? ? 96  H 
HB1  ? DAL ? ? ? ? 97  H 
HB2  ? DAL ? ? ? ? 98  H 
HB3  ? DAL ? ? ? ? 99  H 
HXT  ? DAL ? ? ? ? 100 H 
N    ? GLN ? ? ? ? 101 N 
CA   ? GLN ? ? ? ? 102 C 
C    ? GLN ? ? ? ? 103 C 
O    ? GLN ? ? ? ? 104 O 
CB   ? GLN ? ? ? ? 105 C 
CG   ? GLN ? ? ? ? 106 C 
CD   ? GLN ? ? ? ? 107 C 
OE1  ? GLN ? ? ? ? 108 O 
NE2  ? GLN ? ? ? ? 109 N 
OXT  ? GLN ? ? ? ? 110 O 
H    ? GLN ? ? ? ? 111 H 
H2   ? GLN ? ? ? ? 112 H 
HA   ? GLN ? ? ? ? 113 H 
HB2  ? GLN ? ? ? ? 114 H 
HB3  ? GLN ? ? ? ? 115 H 
HG2  ? GLN ? ? ? ? 116 H 
HG3  ? GLN ? ? ? ? 117 H 
HE21 ? GLN ? ? ? ? 118 H 
HE22 ? GLN ? ? ? ? 119 H 
HXT  ? GLN ? ? ? ? 120 H 
N    ? GLU ? ? ? ? 121 N 
CA   ? GLU ? ? ? ? 122 C 
C    ? GLU ? ? ? ? 123 C 
O    ? GLU ? ? ? ? 124 O 
CB   ? GLU ? ? ? ? 125 C 
CG   ? GLU ? ? ? ? 126 C 
CD   ? GLU ? ? ? ? 127 C 
OE1  ? GLU ? ? ? ? 128 O 
OE2  ? GLU ? ? ? ? 129 O 
OXT  ? GLU ? ? ? ? 130 O 
H    ? GLU ? ? ? ? 131 H 
H2   ? GLU ? ? ? ? 132 H 
HA   ? GLU ? ? ? ? 133 H 
HB2  ? GLU ? ? ? ? 134 H 
HB3  ? GLU ? ? ? ? 135 H 
HG2  ? GLU ? ? ? ? 136 H 
HG3  ? GLU ? ? ? ? 137 H 
HE2  ? GLU ? ? ? ? 138 H 
HXT  ? GLU ? ? ? ? 139 H 
N    ? GLY ? ? ? ? 140 N 
CA   ? GLY ? ? ? ? 141 C 
C    ? GLY ? ? ? ? 142 C 
O    ? GLY ? ? ? ? 143 O 
OXT  ? GLY ? ? ? ? 144 O 
H    ? GLY ? ? ? ? 145 H 
H2   ? GLY ? ? ? ? 146 H 
HA2  ? GLY ? ? ? ? 147 H 
HA3  ? GLY ? ? ? ? 148 H 
HXT  ? GLY ? ? ? ? 149 H 
N    ? HIS ? ? ? ? 150 N 
CA   ? HIS ? ? ? ? 151 C 
C    ? HIS ? ? ? ? 152 C 
O    ? HIS ? ? ? ? 153 O 
CB   ? HIS ? ? ? ? 154 C 
CG   ? HIS ? ? ? ? 155 C 
ND1  ? HIS ? ? ? ? 156 N 
CD2  ? HIS ? ? ? ? 157 C 
CE1  ? HIS ? ? ? ? 158 C 
NE2  ? HIS ? ? ? ? 159 N 
OXT  ? HIS ? ? ? ? 160 O 
H    ? HIS ? ? ? ? 161 H 
H2   ? HIS ? ? ? ? 162 H 
HA   ? HIS ? ? ? ? 163 H 
HB2  ? HIS ? ? ? ? 164 H 
HB3  ? HIS ? ? ? ? 165 H 
HD1  ? HIS ? ? ? ? 166 H 
HD2  ? HIS ? ? ? ? 167 H 
HE1  ? HIS ? ? ? ? 168 H 
HE2  ? HIS ? ? ? ? 169 H 
HXT  ? HIS ? ? ? ? 170 H 
O    ? HOH ? ? ? ? 171 O 
H1   ? HOH ? ? ? ? 172 H 
H2   ? HOH ? ? ? ? 173 H 
N    ? ILE ? ? ? ? 174 N 
CA   ? ILE ? ? ? ? 175 C 
C    ? ILE ? ? ? ? 176 C 
O    ? ILE ? ? ? ? 177 O 
CB   ? ILE ? ? ? ? 178 C 
CG1  ? ILE ? ? ? ? 179 C 
CG2  ? ILE ? ? ? ? 180 C 
CD1  ? ILE ? ? ? ? 181 C 
OXT  ? ILE ? ? ? ? 182 O 
H    ? ILE ? ? ? ? 183 H 
H2   ? ILE ? ? ? ? 184 H 
HA   ? ILE ? ? ? ? 185 H 
HB   ? ILE ? ? ? ? 186 H 
HG12 ? ILE ? ? ? ? 187 H 
HG13 ? ILE ? ? ? ? 188 H 
HG21 ? ILE ? ? ? ? 189 H 
HG22 ? ILE ? ? ? ? 190 H 
HG23 ? ILE ? ? ? ? 191 H 
HD11 ? ILE ? ? ? ? 192 H 
HD12 ? ILE ? ? ? ? 193 H 
HD13 ? ILE ? ? ? ? 194 H 
HXT  ? ILE ? ? ? ? 195 H 
N    ? LEU ? ? ? ? 196 N 
CA   ? LEU ? ? ? ? 197 C 
C    ? LEU ? ? ? ? 198 C 
O    ? LEU ? ? ? ? 199 O 
CB   ? LEU ? ? ? ? 200 C 
CG   ? LEU ? ? ? ? 201 C 
CD1  ? LEU ? ? ? ? 202 C 
CD2  ? LEU ? ? ? ? 203 C 
OXT  ? LEU ? ? ? ? 204 O 
H    ? LEU ? ? ? ? 205 H 
H2   ? LEU ? ? ? ? 206 H 
HA   ? LEU ? ? ? ? 207 H 
HB2  ? LEU ? ? ? ? 208 H 
HB3  ? LEU ? ? ? ? 209 H 
HG   ? LEU ? ? ? ? 210 H 
HD11 ? LEU ? ? ? ? 211 H 
HD12 ? LEU ? ? ? ? 212 H 
HD13 ? LEU ? ? ? ? 213 H 
HD21 ? LEU ? ? ? ? 214 H 
HD22 ? LEU ? ? ? ? 215 H 
HD23 ? LEU ? ? ? ? 216 H 
HXT  ? LEU ? ? ? ? 217 H 
N    ? LYS ? ? ? ? 218 N 
CA   ? LYS ? ? ? ? 219 C 
C    ? LYS ? ? ? ? 220 C 
O    ? LYS ? ? ? ? 221 O 
CB   ? LYS ? ? ? ? 222 C 
CG   ? LYS ? ? ? ? 223 C 
CD   ? LYS ? ? ? ? 224 C 
CE   ? LYS ? ? ? ? 225 C 
NZ   ? LYS ? ? ? ? 226 N 
OXT  ? LYS ? ? ? ? 227 O 
H    ? LYS ? ? ? ? 228 H 
H2   ? LYS ? ? ? ? 229 H 
HA   ? LYS ? ? ? ? 230 H 
HB2  ? LYS ? ? ? ? 231 H 
HB3  ? LYS ? ? ? ? 232 H 
HG2  ? LYS ? ? ? ? 233 H 
HG3  ? LYS ? ? ? ? 234 H 
HD2  ? LYS ? ? ? ? 235 H 
HD3  ? LYS ? ? ? ? 236 H 
HE2  ? LYS ? ? ? ? 237 H 
HE3  ? LYS ? ? ? ? 238 H 
HZ1  ? LYS ? ? ? ? 239 H 
HZ2  ? LYS ? ? ? ? 240 H 
HZ3  ? LYS ? ? ? ? 241 H 
HXT  ? LYS ? ? ? ? 242 H 
N    ? MET ? ? ? ? 243 N 
CA   ? MET ? ? ? ? 244 C 
C    ? MET ? ? ? ? 245 C 
O    ? MET ? ? ? ? 246 O 
CB   ? MET ? ? ? ? 247 C 
CG   ? MET ? ? ? ? 248 C 
SD   ? MET ? ? ? ? 249 S 
CE   ? MET ? ? ? ? 250 C 
OXT  ? MET ? ? ? ? 251 O 
H    ? MET ? ? ? ? 252 H 
H2   ? MET ? ? ? ? 253 H 
HA   ? MET ? ? ? ? 254 H 
HB2  ? MET ? ? ? ? 255 H 
HB3  ? MET ? ? ? ? 256 H 
HG2  ? MET ? ? ? ? 257 H 
HG3  ? MET ? ? ? ? 258 H 
HE1  ? MET ? ? ? ? 259 H 
HE2  ? MET ? ? ? ? 260 H 
HE3  ? MET ? ? ? ? 261 H 
HXT  ? MET ? ? ? ? 262 H 
N    ? PHE ? ? ? ? 263 N 
CA   ? PHE ? ? ? ? 264 C 
C    ? PHE ? ? ? ? 265 C 
O    ? PHE ? ? ? ? 266 O 
CB   ? PHE ? ? ? ? 267 C 
CG   ? PHE ? ? ? ? 268 C 
CD1  ? PHE ? ? ? ? 269 C 
CD2  ? PHE ? ? ? ? 270 C 
CE1  ? PHE ? ? ? ? 271 C 
CE2  ? PHE ? ? ? ? 272 C 
CZ   ? PHE ? ? ? ? 273 C 
OXT  ? PHE ? ? ? ? 274 O 
H    ? PHE ? ? ? ? 275 H 
H2   ? PHE ? ? ? ? 276 H 
HA   ? PHE ? ? ? ? 277 H 
HB2  ? PHE ? ? ? ? 278 H 
HB3  ? PHE ? ? ? ? 279 H 
HD1  ? PHE ? ? ? ? 280 H 
HD2  ? PHE ? ? ? ? 281 H 
HE1  ? PHE ? ? ? ? 282 H 
HE2  ? PHE ? ? ? ? 283 H 
HZ   ? PHE ? ? ? ? 284 H 
HXT  ? PHE ? ? ? ? 285 H 
N    ? PRO ? ? ? ? 286 N 
CA   ? PRO ? ? ? ? 287 C 
C    ? PRO ? ? ? ? 288 C 
O    ? PRO ? ? ? ? 289 O 
CB   ? PRO ? ? ? ? 290 C 
CG   ? PRO ? ? ? ? 291 C 
CD   ? PRO ? ? ? ? 292 C 
OXT  ? PRO ? ? ? ? 293 O 
H    ? PRO ? ? ? ? 294 H 
HA   ? PRO ? ? ? ? 295 H 
HB2  ? PRO ? ? ? ? 296 H 
HB3  ? PRO ? ? ? ? 297 H 
HG2  ? PRO ? ? ? ? 298 H 
HG3  ? PRO ? ? ? ? 299 H 
HD2  ? PRO ? ? ? ? 300 H 
HD3  ? PRO ? ? ? ? 301 H 
HXT  ? PRO ? ? ? ? 302 H 
N    ? SER ? ? ? ? 303 N 
CA   ? SER ? ? ? ? 304 C 
C    ? SER ? ? ? ? 305 C 
O    ? SER ? ? ? ? 306 O 
CB   ? SER ? ? ? ? 307 C 
OG   ? SER ? ? ? ? 308 O 
OXT  ? SER ? ? ? ? 309 O 
H    ? SER ? ? ? ? 310 H 
H2   ? SER ? ? ? ? 311 H 
HA   ? SER ? ? ? ? 312 H 
HB2  ? SER ? ? ? ? 313 H 
HB3  ? SER ? ? ? ? 314 H 
HG   ? SER ? ? ? ? 315 H 
HXT  ? SER ? ? ? ? 316 H 
N    ? THR ? ? ? ? 317 N 
CA   ? THR ? ? ? ? 318 C 
C    ? THR ? ? ? ? 319 C 
O    ? THR ? ? ? ? 320 O 
CB   ? THR ? ? ? ? 321 C 
OG1  ? THR ? ? ? ? 322 O 
CG2  ? THR ? ? ? ? 323 C 
OXT  ? THR ? ? ? ? 324 O 
H    ? THR ? ? ? ? 325 H 
H2   ? THR ? ? ? ? 326 H 
HA   ? THR ? ? ? ? 327 H 
HB   ? THR ? ? ? ? 328 H 
HG1  ? THR ? ? ? ? 329 H 
HG21 ? THR ? ? ? ? 330 H 
HG22 ? THR ? ? ? ? 331 H 
HG23 ? THR ? ? ? ? 332 H 
HXT  ? THR ? ? ? ? 333 H 
N    ? TYR ? ? ? ? 334 N 
CA   ? TYR ? ? ? ? 335 C 
C    ? TYR ? ? ? ? 336 C 
O    ? TYR ? ? ? ? 337 O 
CB   ? TYR ? ? ? ? 338 C 
CG   ? TYR ? ? ? ? 339 C 
CD1  ? TYR ? ? ? ? 340 C 
CD2  ? TYR ? ? ? ? 341 C 
CE1  ? TYR ? ? ? ? 342 C 
CE2  ? TYR ? ? ? ? 343 C 
CZ   ? TYR ? ? ? ? 344 C 
OH   ? TYR ? ? ? ? 345 O 
OXT  ? TYR ? ? ? ? 346 O 
H    ? TYR ? ? ? ? 347 H 
H2   ? TYR ? ? ? ? 348 H 
HA   ? TYR ? ? ? ? 349 H 
HB2  ? TYR ? ? ? ? 350 H 
HB3  ? TYR ? ? ? ? 351 H 
HD1  ? TYR ? ? ? ? 352 H 
HD2  ? TYR ? ? ? ? 353 H 
HE1  ? TYR ? ? ? ? 354 H 
HE2  ? TYR ? ? ? ? 355 H 
HH   ? TYR ? ? ? ? 356 H 
HXT  ? TYR ? ? ? ? 357 H 
N    ? VAL ? ? ? ? 358 N 
CA   ? VAL ? ? ? ? 359 C 
C    ? VAL ? ? ? ? 360 C 
O    ? VAL ? ? ? ? 361 O 
CB   ? VAL ? ? ? ? 362 C 
CG1  ? VAL ? ? ? ? 363 C 
CG2  ? VAL ? ? ? ? 364 C 
OXT  ? VAL ? ? ? ? 365 O 
H    ? VAL ? ? ? ? 366 H 
H2   ? VAL ? ? ? ? 367 H 
HA   ? VAL ? ? ? ? 368 H 
HB   ? VAL ? ? ? ? 369 H 
HG11 ? VAL ? ? ? ? 370 H 
HG12 ? VAL ? ? ? ? 371 H 
HG13 ? VAL ? ? ? ? 372 H 
HG21 ? VAL ? ? ? ? 373 H 
HG22 ? VAL ? ? ? ? 374 H 
HG23 ? VAL ? ? ? ? 375 H 
HXT  ? VAL ? ? ? ? 376 H 
#
loop_
_chem_comp_bond.atom_id_1
_chem_comp_bond.atom_id_2
_chem_comp_bond.comp_id
_chem_comp_bond.pdbx_aromatic_flag
_chem_comp_bond.pdbx_stereo_config
_chem_comp_bond.value_order
N   CA   ALA N N sing 
N   H    ALA N N sing 
N   H2   ALA N N sing 
CA  C    ALA N N sing 
CA  CB   ALA N N sing 
CA  HA   ALA N N sing 
C   O    ALA N N doub 
C   OXT  ALA N N sing 
CB  HB1  ALA N N sing 
CB  HB2  ALA N N sing 
CB  HB3  ALA N N sing 
OXT HXT  ALA N N sing 
N   CA   ARG N N sing 
N   H    ARG N N sing 
N   H2   ARG N N sing 
CA  C    ARG N N sing 
CA  CB   ARG N N sing 
CA  HA   ARG N N sing 
C   O    ARG N N doub 
C   OXT  ARG N N sing 
CB  CG   ARG N N sing 
CB  HB2  ARG N N sing 
CB  HB3  ARG N N sing 
CG  CD   ARG N N sing 
CG  HG2  ARG N N sing 
CG  HG3  ARG N N sing 
CD  NE   ARG N N sing 
CD  HD2  ARG N N sing 
CD  HD3  ARG N N sing 
NE  CZ   ARG N N sing 
NE  HE   ARG N N sing 
CZ  NH1  ARG N N sing 
CZ  NH2  ARG N N doub 
NH1 HH11 ARG N N sing 
NH1 HH12 ARG N N sing 
NH2 HH21 ARG N N sing 
NH2 HH22 ARG N N sing 
OXT HXT  ARG N N sing 
N   CA   ASN N N sing 
N   H    ASN N N sing 
N   H2   ASN N N sing 
CA  C    ASN N N sing 
CA  CB   ASN N N sing 
CA  HA   ASN N N sing 
C   O    ASN N N doub 
C   OXT  ASN N N sing 
CB  CG   ASN N N sing 
CB  HB2  ASN N N sing 
CB  HB3  ASN N N sing 
CG  OD1  ASN N N doub 
CG  ND2  ASN N N sing 
ND2 HD21 ASN N N sing 
ND2 HD22 ASN N N sing 
OXT HXT  ASN N N sing 
N   CA   ASP N N sing 
N   H    ASP N N sing 
N   H2   ASP N N sing 
CA  C    ASP N N sing 
CA  CB   ASP N N sing 
CA  HA   ASP N N sing 
C   O    ASP N N doub 
C   OXT  ASP N N sing 
CB  CG   ASP N N sing 
CB  HB2  ASP N N sing 
CB  HB3  ASP N N sing 
CG  OD1  ASP N N doub 
CG  OD2  ASP N N sing 
OD2 HD2  ASP N N sing 
OXT HXT  ASP N N sing 
N   CA   CYS N N sing 
N   H    CYS N N sing 
N   H2   CYS N N sing 
CA  C    CYS N N sing 
CA  CB   CYS N N sing 
CA  HA   CYS N N sing 
C   O    CYS N N doub 
C   OXT  CYS N N sing 
CB  SG   CYS N N sing 
CB  HB2  CYS N N sing 
CB  HB3  CYS N N sing 
SG  HG   CYS N N sing 
OXT HXT  CYS N N sing 
N   CA   DAL N N sing 
N   H    DAL N N sing 
N   H2   DAL N N sing 
CA  CB   DAL N N sing 
CA  C    DAL N N sing 
CA  HA   DAL N N sing 
CB  HB1  DAL N N sing 
CB  HB2  DAL N N sing 
CB  HB3  DAL N N sing 
C   O    DAL N N doub 
C   OXT  DAL N N sing 
OXT HXT  DAL N N sing 
N   CA   GLN N N sing 
N   H    GLN N N sing 
N   H2   GLN N N sing 
CA  C    GLN N N sing 
CA  CB   GLN N N sing 
CA  HA   GLN N N sing 
C   O    GLN N N doub 
C   OXT  GLN N N sing 
CB  CG   GLN N N sing 
CB  HB2  GLN N N sing 
CB  HB3  GLN N N sing 
CG  CD   GLN N N sing 
CG  HG2  GLN N N sing 
CG  HG3  GLN N N sing 
CD  OE1  GLN N N doub 
CD  NE2  GLN N N sing 
NE2 HE21 GLN N N sing 
NE2 HE22 GLN N N sing 
OXT HXT  GLN N N sing 
N   CA   GLU N N sing 
N   H    GLU N N sing 
N   H2   GLU N N sing 
CA  C    GLU N N sing 
CA  CB   GLU N N sing 
CA  HA   GLU N N sing 
C   O    GLU N N doub 
C   OXT  GLU N N sing 
CB  CG   GLU N N sing 
CB  HB2  GLU N N sing 
CB  HB3  GLU N N sing 
CG  CD   GLU N N sing 
CG  HG2  GLU N N sing 
CG  HG3  GLU N N sing 
CD  OE1  GLU N N doub 
CD  OE2  GLU N N sing 
OE2 HE2  GLU N N sing 
OXT HXT  GLU N N sing 
N   CA   GLY N N sing 
N   H    GLY N N sing 
N   H2   GLY N N sing 
CA  C    GLY N N sing 
CA  HA2  GLY N N sing 
CA  HA3  GLY N N sing 
C   O    GLY N N doub 
C   OXT  GLY N N sing 
OXT HXT  GLY N N sing 
N   CA   HIS N N sing 
N   H    HIS N N sing 
N   H2   HIS N N sing 
CA  C    HIS N N sing 
CA  CB   HIS N N sing 
CA  HA   HIS N N sing 
C   O    HIS N N doub 
C   OXT  HIS N N sing 
CB  CG   HIS N N sing 
CB  HB2  HIS N N sing 
CB  HB3  HIS N N sing 
CG  ND1  HIS Y N sing 
CG  CD2  HIS Y N doub 
ND1 CE1  HIS Y N doub 
ND1 HD1  HIS N N sing 
CD2 NE2  HIS Y N sing 
CD2 HD2  HIS N N sing 
CE1 NE2  HIS Y N sing 
CE1 HE1  HIS N N sing 
NE2 HE2  HIS N N sing 
OXT HXT  HIS N N sing 
O   H1   HOH N N sing 
O   H2   HOH N N sing 
N   CA   ILE N N sing 
N   H    ILE N N sing 
N   H2   ILE N N sing 
CA  C    ILE N N sing 
CA  CB   ILE N N sing 
CA  HA   ILE N N sing 
C   O    ILE N N doub 
C   OXT  ILE N N sing 
CB  CG1  ILE N N sing 
CB  CG2  ILE N N sing 
CB  HB   ILE N N sing 
CG1 CD1  ILE N N sing 
CG1 HG12 ILE N N sing 
CG1 HG13 ILE N N sing 
CG2 HG21 ILE N N sing 
CG2 HG22 ILE N N sing 
CG2 HG23 ILE N N sing 
CD1 HD11 ILE N N sing 
CD1 HD12 ILE N N sing 
CD1 HD13 ILE N N sing 
OXT HXT  ILE N N sing 
N   CA   LEU N N sing 
N   H    LEU N N sing 
N   H2   LEU N N sing 
CA  C    LEU N N sing 
CA  CB   LEU N N sing 
CA  HA   LEU N N sing 
C   O    LEU N N doub 
C   OXT  LEU N N sing 
CB  CG   LEU N N sing 
CB  HB2  LEU N N sing 
CB  HB3  LEU N N sing 
CG  CD1  LEU N N sing 
CG  CD2  LEU N N sing 
CG  HG   LEU N N sing 
CD1 HD11 LEU N N sing 
CD1 HD12 LEU N N sing 
CD1 HD13 LEU N N sing 
CD2 HD21 LEU N N sing 
CD2 HD22 LEU N N sing 
CD2 HD23 LEU N N sing 
OXT HXT  LEU N N sing 
N   CA   LYS N N sing 
N   H    LYS N N sing 
N   H2   LYS N N sing 
CA  C    LYS N N sing 
CA  CB   LYS N N sing 
CA  HA   LYS N N sing 
C   O    LYS N N doub 
C   OXT  LYS N N sing 
CB  CG   LYS N N sing 
CB  HB2  LYS N N sing 
CB  HB3  LYS N N sing 
CG  CD   LYS N N sing 
CG  HG2  LYS N N sing 
CG  HG3  LYS N N sing 
CD  CE   LYS N N sing 
CD  HD2  LYS N N sing 
CD  HD3  LYS N N sing 
CE  NZ   LYS N N sing 
CE  HE2  LYS N N sing 
CE  HE3  LYS N N sing 
NZ  HZ1  LYS N N sing 
NZ  HZ2  LYS N N sing 
NZ  HZ3  LYS N N sing 
OXT HXT  LYS N N sing 
N   CA   MET N N sing 
N   H    MET N N sing 
N   H2   MET N N sing 
CA  C    MET N N sing 
CA  CB   MET N N sing 
CA  HA   MET N N sing 
C   O    MET N N doub 
C   OXT  MET N N sing 
CB  CG   MET N N sing 
CB  HB2  MET N N sing 
CB  HB3  MET N N sing 
CG  SD   MET N N sing 
CG  HG2  MET N N sing 
CG  HG3  MET N N sing 
SD  CE   MET N N sing 
CE  HE1  MET N N sing 
CE  HE2  MET N N sing 
CE  HE3  MET N N sing 
OXT HXT  MET N N sing 
N   CA   PHE N N sing 
N   H    PHE N N sing 
N   H2   PHE N N sing 
CA  C    PHE N N sing 
CA  CB   PHE N N sing 
CA  HA   PHE N N sing 
C   O    PHE N N doub 
C   OXT  PHE N N sing 
CB  CG   PHE N N sing 
CB  HB2  PHE N N sing 
CB  HB3  PHE N N sing 
CG  CD1  PHE Y N doub 
CG  CD2  PHE Y N sing 
CD1 CE1  PHE Y N sing 
CD1 HD1  PHE N N sing 
CD2 CE2  PHE Y N doub 
CD2 HD2  PHE N N sing 
CE1 CZ   PHE Y N doub 
CE1 HE1  PHE N N sing 
CE2 CZ   PHE Y N sing 
CE2 HE2  PHE N N sing 
CZ  HZ   PHE N N sing 
OXT HXT  PHE N N sing 
N   CA   PRO N N sing 
N   CD   PRO N N sing 
N   H    PRO N N sing 
CA  C    PRO N N sing 
CA  CB   PRO N N sing 
CA  HA   PRO N N sing 
C   O    PRO N N doub 
C   OXT  PRO N N sing 
CB  CG   PRO N N sing 
CB  HB2  PRO N N sing 
CB  HB3  PRO N N sing 
CG  CD   PRO N N sing 
CG  HG2  PRO N N sing 
CG  HG3  PRO N N sing 
CD  HD2  PRO N N sing 
CD  HD3  PRO N N sing 
OXT HXT  PRO N N sing 
N   CA   SER N N sing 
N   H    SER N N sing 
N   H2   SER N N sing 
CA  C    SER N N sing 
CA  CB   SER N N sing 
CA  HA   SER N N sing 
C   O    SER N N doub 
C   OXT  SER N N sing 
CB  OG   SER N N sing 
CB  HB2  SER N N sing 
CB  HB3  SER N N sing 
OG  HG   SER N N sing 
OXT HXT  SER N N sing 
N   CA   THR N N sing 
N   H    THR N N sing 
N   H2   THR N N sing 
CA  C    THR N N sing 
CA  CB   THR N N sing 
CA  HA   THR N N sing 
C   O    THR N N doub 
C   OXT  THR N N sing 
CB  OG1  THR N N sing 
CB  CG2  THR N N sing 
CB  HB   THR N N sing 
OG1 HG1  THR N N sing 
CG2 HG21 THR N N sing 
CG2 HG22 THR N N sing 
CG2 HG23 THR N N sing 
OXT HXT  THR N N sing 
N   CA   TYR N N sing 
N   H    TYR N N sing 
N   H2   TYR N N sing 
CA  C    TYR N N sing 
CA  CB   TYR N N sing 
CA  HA   TYR N N sing 
C   O    TYR N N doub 
C   OXT  TYR N N sing 
CB  CG   TYR N N sing 
CB  HB2  TYR N N sing 
CB  HB3  TYR N N sing 
CG  CD1  TYR Y N doub 
CG  CD2  TYR Y N sing 
CD1 CE1  TYR Y N sing 
CD1 HD1  TYR N N sing 
CD2 CE2  TYR Y N doub 
CD2 HD2  TYR N N sing 
CE1 CZ   TYR Y N doub 
CE1 HE1  TYR N N sing 
CE2 CZ   TYR Y N sing 
CE2 HE2  TYR N N sing 
CZ  OH   TYR N N sing 
OH  HH   TYR N N sing 
OXT HXT  TYR N N sing 
N   CA   VAL N N sing 
N   H    VAL N N sing 
N   H2   VAL N N sing 
CA  C    VAL N N sing 
CA  CB   VAL N N sing 
CA  HA   VAL N N sing 
C   O    VAL N N doub 
C   OXT  VAL N N sing 
CB  CG1  VAL N N sing 
CB  CG2  VAL N N sing 
CB  HB   VAL N N sing 
CG1 HG11 VAL N N sing 
CG1 HG12 VAL N N sing 
CG1 HG13 VAL N N sing 
CG2 HG21 VAL N N sing 
CG2 HG22 VAL N N sing 
CG2 HG23 VAL N N sing 
OXT HXT  VAL N N sing 
#
_entity.id               2
_entity.pdbx_description Polyubiquitin-C
_entity.type             polymer
#
_entity_poly.entity_id      2
_entity_poly.pdbx_strand_id G
_entity_poly.type           polypeptide(L)
#
loop_
_entity_poly_seq.entity_id
_entity_poly_seq.hetero
_entity_poly_seq.mon_id
_entity_poly_seq.num
2 n MET 1   
2 n GLN 2   
2 n ILE 3   
2 n PHE 4   
2 n VAL 5   
2 n LYS 6   
2 n THR 7   
2 n LEU 8   
2 n THR 9   
2 n GLY 10  
2 n LYS 11  
2 n THR 12  
2 n ILE 13  
2 n THR 14  
2 n LEU 15  
2 n GLU 16  
2 n VAL 17  
2 n GLU 18  
2 n PRO 19  
2 n SER 20  
2 n ASP 21  
2 n THR 22  
2 n ILE 23  
2 n GLU 24  
2 n ASN 25  
2 n VAL 26  
2 n LYS 27  
2 n ALA 28  
2 n LYS 29  
2 n ILE 30  
2 n GLN 31  
2 n ASP 32  
2 n LYS 33  
2 n GLU 34  
2 n GLY 35  
2 n ILE 36  
2 n PRO 37  
2 n PRO 38  
2 n ASP 39  
2 n GLN 40  
2 n GLN 41  
2 n ARG 42  
2 n LEU 43  
2 n ILE 44  
2 n PHE 45  
2 n ALA 46  
2 n GLY 47  
2 n LYS 48  
2 n GLN 49  
2 n LEU 50  
2 n GLU 51  
2 n ASP 52  
2 n GLY 53  
2 n ARG 54  
2 n THR 55  
2 n LEU 56  
2 n SER 57  
2 n ASP 58  
2 n TYR 59  
2 n ASN 60  
2 n ILE 61  
2 n GLN 62  
2 n LYS 63  
2 n GLU 64  
2 n SER 65  
2 n THR 66  
2 n LEU 67  
2 n HIS 68  
2 n LEU 69  
2 n VAL 70  
2 n LEU 71  
2 n ARG 72  
2 n LEU 73  
2 n ARG 74  
2 n GLY 75  
2 n DAL 76  
2 n MET 77  
2 n GLN 78  
2 n ILE 79  
2 n PHE 80  
2 n VAL 81  
2 n LYS 82  
2 n THR 83  
2 n LEU 84  
2 n THR 85  
2 n GLY 86  
2 n LYS 87  
2 n THR 88  
2 n ILE 89  
2 n THR 90  
2 n LEU 91  
2 n GLU 92  
2 n VAL 93  
2 n GLU 94  
2 n PRO 95  
2 n SER 96  
2 n ASP 97  
2 n THR 98  
2 n ILE 99  
2 n GLU 100 
2 n ASN 101 
2 n VAL 102 
2 n LYS 103 
2 n ALA 104 
2 n LYS 105 
2 n ILE 106 
2 n GLN 107 
2 n ASP 108 
2 n LYS 109 
2 n GLU 110 
2 n GLY 111 
2 n ILE 112 
2 n PRO 113 
2 n PRO 114 
2 n ASP 115 
2 n GLN 116 
2 n GLN 117 
2 n ARG 118 
2 n LEU 119 
2 n ILE 120 
2 n PHE 121 
2 n ALA 122 
2 n GLY 123 
2 n LYS 124 
2 n GLN 125 
2 n LEU 126 
2 n GLU 127 
2 n ASP 128 
2 n GLY 129 
2 n ARG 130 
2 n THR 131 
2 n LEU 132 
2 n SER 133 
2 n ASP 134 
2 n TYR 135 
2 n ASN 136 
2 n ILE 137 
2 n GLN 138 
2 n LYS 139 
2 n GLU 140 
2 n SER 141 
2 n THR 142 
2 n LEU 143 
2 n HIS 144 
2 n LEU 145 
2 n VAL 146 
2 n LEU 147 
2 n ARG 148 
2 n LEU 149 
2 n ARG 150 
2 n GLY 151 
2 n GLY 152 
#
_exptl.method "X-RAY DIFFRACTION"
#
_pdbx_audit_revision_history.revision_date 2020-06-24
#
_pdbx_database_status.recvd_initial_deposition_date 2020-06-24
#
loop_
_pdbx_poly_seq_scheme.asym_id
_pdbx_poly_seq_scheme.auth_seq_num
_pdbx_poly_seq_scheme.entity_id
_pdbx_poly_seq_scheme.hetero
_pdbx_poly_seq_scheme.mon_id
_pdbx_poly_seq_scheme.pdb_ins_code
_pdbx_poly_seq_scheme.pdb_seq_num
_pdbx_poly_seq_scheme.pdb_strand_id
_pdbx_poly_seq_scheme.seq_id
B 1   2 n MET . 1   G 1   
B 2   2 n GLN . 2   G 2   
B 3   2 n ILE . 3   G 3   
B 4   2 n PHE . 4   G 4   
B 5   2 n VAL . 5   G 5   
B 6   2 n LYS . 6   G 6   
B 7   2 n THR . 7   G 7   
B 8   2 n LEU . 8   G 8   
B 9   2 n THR . 9   G 9   
B 10  2 n GLY . 10  G 10  
B 11  2 n LYS . 11  G 11  
B 12  2 n THR . 12  G 12  
B 13  2 n ILE . 13  G 13  
B 14  2 n THR . 14  G 14  
B 15  2 n LEU . 15  G 15  
B 16  2 n GLU . 16  G 16  
B 17  2 n VAL . 17  G 17  
B 18  2 n GLU . 18  G 18  
B 19  2 n PRO . 19  G 19  
B 20  2 n SER . 20  G 20  
B 21  2 n ASP . 21  G 21  
B 22  2 n THR . 22  G 22  
B 23  2 n ILE . 23  G 23  
B 24  2 n GLU . 24  G 24  
B 25  2 n ASN . 25  G 25  
B 26  2 n VAL . 26  G 26  
B 27  2 n LYS . 27  G 27  
B 28  2 n ALA . 28  G 28  
B 29  2 n LYS . 29  G 29  
B 30  2 n ILE . 30  G 30  
B 31  2 n GLN . 31  G 31  
B 32  2 n ASP . 32  G 32  
B 33  2 n LYS . 33  G 33  
B 34  2 n GLU . 34  G 34  
B 35  2 n GLY . 35  G 35  
B 36  2 n ILE . 36  G 36  
B 37  2 n PRO . 37  G 37  
B 38  2 n PRO . 38  G 38  
B 39  2 n ASP . 39  G 39  
B 40  2 n GLN . 40  G 40  
B 41  2 n GLN . 41  G 41  
B 42  2 n ARG . 42  G 42  
B 43  2 n LEU . 43  G 43  
B 44  2 n ILE . 44  G 44  
B 45  2 n PHE . 45  G 45  
B 46  2 n ALA . 46  G 46  
B 47  2 n GLY . 47  G 47  
B 48  2 n LYS . 48  G 48  
B 49  2 n GLN . 49  G 49  
B 50  2 n LEU . 50  G 50  
B 51  2 n GLU . 51  G 51  
B 52  2 n ASP . 52  G 52  
B 53  2 n GLY . 53  G 53  
B 54  2 n ARG . 54  G 54  
B 55  2 n THR . 55  G 55  
B 56  2 n LEU . 56  G 56  
B 57  2 n SER . 57  G 57  
B 58  2 n ASP . 58  G 58  
B 59  2 n TYR . 59  G 59  
B 60  2 n ASN . 60  G 60  
B 61  2 n ILE . 61  G 61  
B 62  2 n GLN . 62  G 62  
B 63  2 n LYS . 63  G 63  
B 64  2 n GLU . 64  G 64  
B 65  2 n SER . 65  G 65  
B 66  2 n THR . 66  G 66  
B 67  2 n LEU . 67  G 67  
B 68  2 n HIS . 68  G 68  
B 69  2 n LEU . 69  G 69  
B 70  2 n VAL . 70  G 70  
B 71  2 n LEU . 71  G 71  
B 72  2 n ARG . 72  G 72  
B 73  2 n LEU . 73  G 73  
B 74  2 n ARG . 74  G 74  
B 75  2 n GLY . 75  G 75  
B 76  2 n DAL . 76  G 76  
B 77  2 n MET . 77  G 77  
B 78  2 n GLN . 78  G 78  
B 79  2 n ILE . 79  G 79  
B 80  2 n PHE . 80  G 80  
B 81  2 n VAL . 81  G 81  
B 82  2 n LYS . 82  G 82  
B 83  2 n THR . 83  G 83  
B 84  2 n LEU . 84  G 84  
B 85  2 n THR . 85  G 85  
B 86  2 n GLY . 86  G 86  
B 87  2 n LYS . 87  G 87  
B 88  2 n THR . 88  G 88  
B 89  2 n ILE . 89  G 89  
B 90  2 n THR . 90  G 90  
B 91  2 n LEU . 91  G 91  
B 92  2 n GLU . 92  G 92  
B 93  2 n VAL . 93  G 93  
B 94  2 n GLU . 94  G 94  
B 95  2 n PRO . 95  G 95  
B 96  2 n SER . 96  G 96  
B 97  2 n ASP . 97  G 97  
B 98  2 n THR . 98  G 98  
B 99  2 n ILE . 99  G 99  
B 100 2 n GLU . 100 G 100 
B 101 2 n ASN . 101 G 101 
B 102 2 n VAL . 102 G 102 
B 103 2 n LYS . 103 G 103 
B 104 2 n ALA . 104 G 104 
B 105 2 n LYS . 105 G 105 
B 106 2 n ILE . 106 G 106 
B 107 2 n GLN . 107 G 107 
B 108 2 n ASP . 108 G 108 
B 109 2 n LYS . 109 G 109 
B 110 2 n GLU . 110 G 110 
B 111 2 n GLY . 111 G 111 
B 112 2 n ILE . 112 G 112 
B 113 2 n PRO . 113 G 113 
B 114 2 n PRO . 114 G 114 
B 115 2 n ASP . 115 G 115 
B 116 2 n GLN . 116 G 116 
B 117 2 n GLN . 117 G 117 
B 118 2 n ARG . 118 G 118 
B 119 2 n LEU . 119 G 119 
B 120 2 n ILE . 120 G 120 
B 121 2 n PHE . 121 G 121 
B 122 2 n ALA . 122 G 122 
B 123 2 n GLY . 123 G 123 
B 124 2 n LYS . 124 G 124 
B 125 2 n GLN . 125 G 125 
B 126 2 n LEU . 126 G 126 
B 127 2 n GLU . 127 G 127 
B 128 2 n ASP . 128 G 128 
B 129 2 n GLY . 129 G 129 
B 130 2 n ARG . 130 G 130 
B 131 2 n THR . 131 G 131 
B 132 2 n LEU . 132 G 132 
B 133 2 n SER . 133 G 133 
B 134 2 n ASP . 134 G 134 
B 135 2 n TYR . 135 G 135 
B 136 2 n ASN . 136 G 136 
B 137 2 n ILE . 137 G 137 
B 138 2 n GLN . 138 G 138 
B 139 2 n LYS . 139 G 139 
B 140 2 n GLU . 140 G 140 
B 141 2 n SER . 141 G 141 
B 142 2 n THR . 142 G 142 
B 143 2 n LEU . 143 G 143 
B 144 2 n HIS . 144 G 144 
B 145 2 n LEU . 145 G 145 
B 146 2 n VAL . 146 G 146 
B 147 2 n LEU . 147 G 147 
B 148 2 n ARG . 148 G 148 
B 149 2 n LEU . 149 G 149 
B 150 2 n ARG . 150 G 150 
B ?   2 n GLY . 151 G 151 
B ?   2 n GLY . 152 G 152 
#
_pdbx_struct_assembly.details            author_and_software_defined_assembly
_pdbx_struct_assembly.id                 1
_pdbx_struct_assembly.method_details     PISA
_pdbx_struct_assembly.oligomeric_count   2
_pdbx_struct_assembly.oligomeric_details dimeric
#
_pdbx_struct_assembly_gen.assembly_id     1
_pdbx_struct_assembly_gen.asym_id_list    A,B,C,D
_pdbx_struct_assembly_gen.oper_expression 1
#
_pdbx_struct_oper_list.id                 1
_pdbx_struct_oper_list.matrix[1][1]       1.0000000000
_pdbx_struct_oper_list.matrix[1][2]       0.0000000000
_pdbx_struct_oper_list.matrix[1][3]       0.0000000000
_pdbx_struct_oper_list.matrix[2][1]       0.0000000000
_pdbx_struct_oper_list.matrix[2][2]       1.0000000000
_pdbx_struct_oper_list.matrix[2][3]       0.0000000000
_pdbx_struct_oper_list.matrix[3][1]       0.0000000000
_pdbx_struct_oper_list.matrix[3][2]       0.0000000000
_pdbx_struct_oper_list.matrix[3][3]       1.0000000000
_pdbx_struct_oper_list.name               1_555
_pdbx_struct_oper_list.symmetry_operation x,y,z
_pdbx_struct_oper_list.type               "identity operation"
_pdbx_struct_oper_list.vector[1]          0.0000000000
_pdbx_struct_oper_list.vector[2]          0.0000000000
_pdbx_struct_oper_list.vector[3]          0.0000000000
#
_refine.ls_d_res_high 2.34
#
_software.classification other
_software.name           "DeepMind Structure Class"
_software.pdbx_ordinal   1
_software.version        2.0.0
#
_struct_asym.entity_id 2
_struct_asym.id        B
#
loop_
_atom_site.group_PDB
_atom_site.id
_atom_site.type_symbol
_atom_site.label_atom_id
_atom_site.label_alt_id
_atom_site.label_comp_id
_atom_site.label_asym_id
_atom_site.label_entity_id
_atom_site.label_seq_id
_atom_site.pdbx_PDB_ins_code
_atom_site.Cartn_x
_atom_site.Cartn_y
_atom_site.Cartn_z
_atom_site.occupancy
_atom_site.B_iso_or_equiv
_atom_site.auth_seq_id
_atom_site.auth_asym_id
_atom_site.pdbx_PDB_model_num
ATOM   1    N N   . MET B 2 1   ? 13.795 13.381 18.691  1.00 41.26 1   G 1 
ATOM   2    C CA  . MET B 2 1   ? 12.455 12.800 18.706  1.00 33.52 1   G 1 
ATOM   3    C C   . MET B 2 1   ? 12.442 11.600 17.795  1.00 37.01 1   G 1 
ATOM   4    O O   . MET B 2 1   ? 13.130 11.587 16.784  1.00 36.37 1   G 1 
ATOM   5    C CB  . MET B 2 1   ? 11.393 13.825 18.282  1.00 30.70 1   G 1 
ATOM   6    C CG  . MET B 2 1   ? 11.217 14.063 16.794  1.00 31.20 1   G 1 
ATOM   7    S SD  . MET B 2 1   ? 9.962  15.350 16.465  1.00 37.56 1   G 1 
ATOM   8    C CE  . MET B 2 1   ? 9.556  15.053 14.733  1.00 36.63 1   G 1 
ATOM   9    N N   . GLN B 2 2   ? 11.696 10.573 18.178  1.00 36.46 2   G 1 
ATOM   10   C CA  . GLN B 2 2   ? 11.557 9.400  17.339  1.00 34.10 2   G 1 
ATOM   11   C C   . GLN B 2 2   ? 10.492 9.640  16.283  1.00 36.06 2   G 1 
ATOM   12   O O   . GLN B 2 2   ? 9.559  10.424 16.486  1.00 36.22 2   G 1 
ATOM   13   C CB  . GLN B 2 2   ? 11.180 8.180  18.176  1.00 33.88 2   G 1 
ATOM   14   C CG  . GLN B 2 2   ? 12.136 7.903  19.297  1.00 36.57 2   G 1 
ATOM   15   C CD  . GLN B 2 2   ? 11.949 6.540  19.885  1.00 40.87 2   G 1 
ATOM   16   O OE1 . GLN B 2 2   ? 10.862 5.970  19.820  1.00 47.76 2   G 1 
ATOM   17   N NE2 . GLN B 2 2   ? 13.009 5.993  20.460  1.00 42.95 2   G 1 
ATOM   18   N N   . ILE B 2 3   ? 10.656 8.970  15.137  1.00 33.68 3   G 1 
ATOM   19   C CA  . ILE B 2 3   ? 9.588  8.793  14.154  1.00 32.27 3   G 1 
ATOM   20   C C   . ILE B 2 3   ? 9.665  7.372  13.604  1.00 32.28 3   G 1 
ATOM   21   O O   . ILE B 2 3   ? 10.691 6.697  13.707  1.00 34.39 3   G 1 
ATOM   22   C CB  . ILE B 2 3   ? 9.641  9.819  12.992  1.00 33.87 3   G 1 
ATOM   23   C CG1 . ILE B 2 3   ? 10.962 9.725  12.230  1.00 34.64 3   G 1 
ATOM   24   C CG2 . ILE B 2 3   ? 9.382  11.235 13.486  1.00 35.05 3   G 1 
ATOM   25   C CD1 . ILE B 2 3   ? 10.946 10.461 10.908  1.00 36.83 3   G 1 
ATOM   26   N N   . PHE B 2 4   ? 8.569  6.913  13.002  1.00 29.60 4   G 1 
ATOM   27   C CA  . PHE B 2 4   ? 8.494  5.547  12.486  1.00 35.09 4   G 1 
ATOM   28   C C   . PHE B 2 4   ? 8.248  5.577  10.980  1.00 34.64 4   G 1 
ATOM   29   O O   . PHE B 2 4   ? 7.517  6.441  10.498  1.00 31.89 4   G 1 
ATOM   30   C CB  . PHE B 2 4   ? 7.368  4.745  13.169  1.00 34.73 4   G 1 
ATOM   31   C CG  . PHE B 2 4   ? 7.396  4.796  14.674  1.00 37.88 4   G 1 
ATOM   32   C CD1 . PHE B 2 4   ? 8.328  4.056  15.393  1.00 34.76 4   G 1 
ATOM   33   C CD2 . PHE B 2 4   ? 6.469  5.562  15.377  1.00 31.46 4   G 1 
ATOM   34   C CE1 . PHE B 2 4   ? 8.343  4.096  16.782  1.00 31.01 4   G 1 
ATOM   35   C CE2 . PHE B 2 4   ? 6.503  5.604  16.756  1.00 31.45 4   G 1 
ATOM   36   C CZ  . PHE B 2 4   ? 7.442  4.876  17.453  1.00 28.56 4   G 1 
ATOM   37   N N   . VAL B 2 5   ? 8.855  4.636  10.247  1.00 31.28 5   G 1 
ATOM   38   C CA  . VAL B 2 5   ? 8.659  4.463  8.801   1.00 31.77 5   G 1 
ATOM   39   C C   . VAL B 2 5   ? 8.224  3.023  8.530   1.00 30.79 5   G 1 
ATOM   40   O O   . VAL B 2 5   ? 8.973  2.077  8.810   1.00 31.77 5   G 1 
ATOM   41   C CB  . VAL B 2 5   ? 9.933  4.780  7.996   1.00 31.96 5   G 1 
ATOM   42   C CG1 . VAL B 2 5   ? 9.588  4.976  6.537   1.00 26.75 5   G 1 
ATOM   43   C CG2 . VAL B 2 5   ? 10.634 5.993  8.535   1.00 26.02 5   G 1 
ATOM   44   N N   . LYS B 2 6   ? 7.031  2.858  7.971   1.00 25.22 6   G 1 
ATOM   45   C CA  . LYS B 2 6   ? 6.497  1.541  7.647   1.00 29.59 6   G 1 
ATOM   46   C C   . LYS B 2 6   ? 6.857  1.154  6.213   1.00 29.66 6   G 1 
ATOM   47   O O   . LYS B 2 6   ? 6.743  1.967  5.294   1.00 28.69 6   G 1 
ATOM   48   C CB  . LYS B 2 6   ? 4.972  1.519  7.807   1.00 27.55 6   G 1 
ATOM   49   C CG  . LYS B 2 6   ? 4.447  1.909  9.167   1.00 25.98 6   G 1 
ATOM   50   C CD  . LYS B 2 6   ? 4.100  0.682  9.975   1.00 39.22 6   G 1 
ATOM   51   C CE  . LYS B 2 6   ? 2.969  0.979  10.941  1.00 45.84 6   G 1 
ATOM   52   N NZ  . LYS B 2 6   ? 1.838  1.650  10.248  1.00 42.10 6   G 1 
ATOM   53   N N   . THR B 2 7   ? 7.242  -0.106 6.021   1.00 29.36 7   G 1 
ATOM   54   C CA  . THR B 2 7   ? 7.706  -0.615 4.738   1.00 30.99 7   G 1 
ATOM   55   C C   . THR B 2 7   ? 6.728  -1.632 4.168   1.00 29.71 7   G 1 
ATOM   56   O O   . THR B 2 7   ? 5.983  -2.277 4.909   1.00 30.77 7   G 1 
ATOM   57   C CB  . THR B 2 7   ? 9.063  -1.279 4.884   1.00 31.77 7   G 1 
ATOM   58   O OG1 . THR B 2 7   ? 8.868  -2.583 5.448   1.00 36.15 7   G 1 
ATOM   59   C CG2 . THR B 2 7   ? 9.945  -0.450 5.812   1.00 31.04 7   G 1 
ATOM   60   N N   . LEU B 2 8   ? 6.761  -1.796 2.841   1.00 27.79 8   G 1 
ATOM   61   C CA  . LEU B 2 8   ? 5.746  -2.584 2.136   1.00 27.63 8   G 1 
ATOM   62   C C   . LEU B 2 8   ? 5.756  -4.070 2.476   1.00 31.19 8   G 1 
ATOM   63   O O   . LEU B 2 8   ? 4.912  -4.811 1.972   1.00 37.52 8   G 1 
ATOM   64   C CB  . LEU B 2 8   ? 5.886  -2.446 0.625   1.00 30.63 8   G 1 
ATOM   65   C CG  . LEU B 2 8   ? 5.252  -1.261 -0.104  1.00 31.94 8   G 1 
ATOM   66   C CD1 . LEU B 2 8   ? 5.622  -1.347 -1.552  1.00 26.23 8   G 1 
ATOM   67   C CD2 . LEU B 2 8   ? 3.759  -1.294 0.035   1.00 28.19 8   G 1 
ATOM   68   N N   . THR B 2 9   ? 6.702  -4.526 3.295   1.00 27.97 9   G 1 
ATOM   69   C CA  . THR B 2 9   ? 6.643  -5.849 3.898   1.00 29.26 9   G 1 
ATOM   70   C C   . THR B 2 9   ? 6.264  -5.816 5.375   1.00 32.76 9   G 1 
ATOM   71   O O   . THR B 2 9   ? 6.430  -6.826 6.065   1.00 37.29 9   G 1 
ATOM   72   C CB  . THR B 2 9   ? 7.980  -6.561 3.762   1.00 30.09 9   G 1 
ATOM   73   O OG1 . THR B 2 9   ? 9.003  -5.728 4.312   1.00 29.34 9   G 1 
ATOM   74   C CG2 . THR B 2 9   ? 8.275  -6.873 2.312   1.00 29.74 9   G 1 
ATOM   75   N N   . GLY B 2 10  ? 5.794  -4.681 5.884   1.00 30.45 10  G 1 
ATOM   76   C CA  . GLY B 2 10  ? 5.318  -4.605 7.245   1.00 30.43 10  G 1 
ATOM   77   C C   . GLY B 2 10  ? 6.367  -4.305 8.293   1.00 34.38 10  G 1 
ATOM   78   O O   . GLY B 2 10  ? 6.015  -4.181 9.472   1.00 41.15 10  G 1 
ATOM   79   N N   . LYS B 2 11  ? 7.639  -4.198 7.920   1.00 34.41 11  G 1 
ATOM   80   C CA  . LYS B 2 11  ? 8.645  -3.749 8.873   1.00 34.35 11  G 1 
ATOM   81   C C   . LYS B 2 11  ? 8.266  -2.366 9.389   1.00 36.33 11  G 1 
ATOM   82   O O   . LYS B 2 11  ? 7.511  -1.631 8.744   1.00 31.93 11  G 1 
ATOM   83   C CB  . LYS B 2 11  ? 10.020 -3.707 8.205   1.00 35.08 11  G 1 
ATOM   84   C CG  . LYS B 2 11  ? 11.237 -3.602 9.139   1.00 41.57 11  G 1 
ATOM   85   C CD  . LYS B 2 11  ? 12.552 -3.491 8.309   1.00 42.88 11  G 1 
ATOM   86   C CE  . LYS B 2 11  ? 13.777 -4.131 8.986   1.00 43.44 11  G 1 
ATOM   87   N NZ  . LYS B 2 11  ? 14.138 -3.508 10.311  1.00 53.15 11  G 1 
ATOM   88   N N   . THR B 2 12  ? 8.761  -2.025 10.581  1.00 37.34 12  G 1 
ATOM   89   C CA  . THR B 2 12  ? 8.661  -0.667 11.107  1.00 34.25 12  G 1 
ATOM   90   C C   . THR B 2 12  ? 10.038 -0.212 11.545  1.00 36.36 12  G 1 
ATOM   91   O O   . THR B 2 12  ? 10.615 -0.787 12.470  1.00 44.12 12  G 1 
ATOM   92   C CB  . THR B 2 12  ? 7.691  -0.541 12.280  1.00 31.70 12  G 1 
ATOM   93   O OG1 . THR B 2 12  ? 6.353  -0.672 11.803  1.00 34.39 12  G 1 
ATOM   94   C CG2 . THR B 2 12  ? 7.828  0.846  12.891  1.00 33.75 12  G 1 
ATOM   95   N N   . ILE B 2 13  ? 10.548 0.817  10.876  1.00 34.77 13  G 1 
ATOM   96   C CA  . ILE B 2 13  ? 11.862 1.391  11.117  1.00 34.94 13  G 1 
ATOM   97   C C   . ILE B 2 13  ? 11.695 2.549  12.089  1.00 30.91 13  G 1 
ATOM   98   O O   . ILE B 2 13  ? 10.890 3.452  11.843  1.00 34.37 13  G 1 
ATOM   99   C CB  . ILE B 2 13  ? 12.473 1.875  9.790   1.00 35.57 13  G 1 
ATOM   100  C CG1 . ILE B 2 13  ? 12.403 0.755  8.751   1.00 41.11 13  G 1 
ATOM   101  C CG2 . ILE B 2 13  ? 13.889 2.389  9.970   1.00 31.77 13  G 1 
ATOM   102  C CD1 . ILE B 2 13  ? 12.765 1.207  7.334   1.00 35.28 13  G 1 
ATOM   103  N N   . THR B 2 14  ? 12.448 2.538  13.182  1.00 25.78 14  G 1 
ATOM   104  C CA  . THR B 2 14  ? 12.421 3.640  14.134  1.00 28.86 14  G 1 
ATOM   105  C C   . THR B 2 14  ? 13.628 4.536  13.911  1.00 33.43 14  G 1 
ATOM   106  O O   . THR B 2 14  ? 14.764 4.054  13.860  1.00 33.54 14  G 1 
ATOM   107  C CB  . THR B 2 14  ? 12.398 3.143  15.579  1.00 28.57 14  G 1 
ATOM   108  O OG1 . THR B 2 14  ? 11.129 2.520  15.839  1.00 39.44 14  G 1 
ATOM   109  C CG2 . THR B 2 14  ? 12.557 4.302  16.547  1.00 30.61 14  G 1 
ATOM   110  N N   . LEU B 2 15  ? 13.379 5.834  13.774  1.00 30.87 15  G 1 
ATOM   111  C CA  . LEU B 2 15  ? 14.423 6.810  13.518  1.00 33.84 15  G 1 
ATOM   112  C C   . LEU B 2 15  ? 14.480 7.818  14.652  1.00 34.24 15  G 1 
ATOM   113  O O   . LEU B 2 15  ? 13.449 8.197  15.228  1.00 32.64 15  G 1 
ATOM   114  C CB  . LEU B 2 15  ? 14.185 7.580  12.201  1.00 35.31 15  G 1 
ATOM   115  C CG  . LEU B 2 15  ? 14.682 7.107  10.832  1.00 35.97 15  G 1 
ATOM   116  C CD1 . LEU B 2 15  ? 15.064 5.632  10.799  1.00 26.76 15  G 1 
ATOM   117  C CD2 . LEU B 2 15  ? 13.584 7.431  9.815   1.00 32.66 15  G 1 
ATOM   118  N N   . GLU B 2 16  ? 15.696 8.275  14.922  1.00 28.31 16  G 1 
ATOM   119  C CA  . GLU B 2 16  ? 15.946 9.446  15.747  1.00 27.80 16  G 1 
ATOM   120  C C   . GLU B 2 16  ? 16.090 10.653 14.824  1.00 28.75 16  G 1 
ATOM   121  O O   . GLU B 2 16  ? 16.986 10.683 13.980  1.00 29.76 16  G 1 
ATOM   122  C CB  . GLU B 2 16  ? 17.219 9.210  16.567  1.00 32.42 16  G 1 
ATOM   123  C CG  . GLU B 2 16  ? 17.285 9.925  17.900  1.00 39.10 16  G 1 
ATOM   124  C CD  . GLU B 2 16  ? 16.114 9.556  18.769  1.00 44.29 16  G 1 
ATOM   125  O OE1 . GLU B 2 16  ? 15.810 8.321  18.816  1.00 31.84 16  G 1 
ATOM   126  O OE2 . GLU B 2 16  ? 15.499 10.506 19.351  1.00 43.48 16  G 1 
ATOM   127  N N   . VAL B 2 17  ? 15.205 11.634 14.939  1.00 28.04 17  G 1 
ATOM   128  C CA  . VAL B 2 17  ? 15.264 12.784 14.047  1.00 28.94 17  G 1 
ATOM   129  C C   . VAL B 2 17  ? 14.998 14.051 14.840  1.00 35.49 17  G 1 
ATOM   130  O O   . VAL B 2 17  ? 14.592 14.012 15.998  1.00 36.06 17  G 1 
ATOM   131  C CB  . VAL B 2 17  ? 14.278 12.678 12.867  1.00 34.10 17  G 1 
ATOM   132  C CG1 . VAL B 2 17  ? 14.701 11.548 11.892  1.00 35.13 17  G 1 
ATOM   133  C CG2 . VAL B 2 17  ? 12.873 12.475 13.367  1.00 32.19 17  G 1 
ATOM   134  N N   . GLU B 2 18  ? 15.259 15.191 14.196  1.00 36.72 18  G 1 
ATOM   135  C CA  . GLU B 2 18  ? 14.929 16.493 14.740  1.00 31.83 18  G 1 
ATOM   136  C C   . GLU B 2 18  ? 13.970 17.199 13.795  1.00 35.24 18  G 1 
ATOM   137  O O   . GLU B 2 18  ? 14.091 17.046 12.578  1.00 30.83 18  G 1 
ATOM   138  C CB  . GLU B 2 18  ? 16.170 17.369 14.940  1.00 38.65 18  G 1 
ATOM   139  C CG  . GLU B 2 18  ? 17.256 16.790 15.886  1.00 41.28 18  G 1 
ATOM   140  C CD  . GLU B 2 18  ? 16.824 16.728 17.345  1.00 44.10 18  G 1 
ATOM   141  O OE1 . GLU B 2 18  ? 16.143 17.684 17.812  1.00 41.25 18  G 1 
ATOM   142  O OE2 . GLU B 2 18  ? 17.167 15.715 18.013  1.00 43.20 18  G 1 
ATOM   143  N N   . PRO B 2 19  ? 13.014 17.978 14.319  1.00 38.66 19  G 1 
ATOM   144  C CA  . PRO B 2 19  ? 12.002 18.602 13.449  1.00 33.22 19  G 1 
ATOM   145  C C   . PRO B 2 19  ? 12.581 19.391 12.289  1.00 34.02 19  G 1 
ATOM   146  O O   . PRO B 2 19  ? 11.923 19.504 11.244  1.00 35.23 19  G 1 
ATOM   147  C CB  . PRO B 2 19  ? 11.228 19.514 14.408  1.00 33.14 19  G 1 
ATOM   148  C CG  . PRO B 2 19  ? 11.408 18.882 15.751  1.00 37.65 19  G 1 
ATOM   149  C CD  . PRO B 2 19  ? 12.772 18.252 15.748  1.00 40.91 19  G 1 
ATOM   150  N N   . SER B 2 20  ? 13.798 19.923 12.432  1.00 34.30 20  G 1 
ATOM   151  C CA  . SER B 2 20  ? 14.460 20.709 11.391  1.00 34.60 20  G 1 
ATOM   152  C C   . SER B 2 20  ? 15.211 19.873 10.371  1.00 38.04 20  G 1 
ATOM   153  O O   . SER B 2 20  ? 15.793 20.467 9.456   1.00 36.31 20  G 1 
ATOM   154  C CB  . SER B 2 20  ? 15.470 21.681 11.999  1.00 37.45 20  G 1 
ATOM   155  O OG  . SER B 2 20  ? 16.372 20.981 12.840  1.00 33.79 20  G 1 
ATOM   156  N N   . ASP B 2 21  ? 15.261 18.544 10.522  1.00 31.29 21  G 1 
ATOM   157  C CA  . ASP B 2 21  ? 15.942 17.726 9.530   1.00 33.97 21  G 1 
ATOM   158  C C   . ASP B 2 21  ? 15.226 17.796 8.195   1.00 35.08 21  G 1 
ATOM   159  O O   . ASP B 2 21  ? 13.997 17.911 8.125   1.00 33.74 21  G 1 
ATOM   160  C CB  . ASP B 2 21  ? 16.009 16.257 9.944   1.00 31.57 21  G 1 
ATOM   161  C CG  . ASP B 2 21  ? 16.900 16.017 11.128  1.00 31.43 21  G 1 
ATOM   162  O OD1 . ASP B 2 21  ? 17.625 16.948 11.520  1.00 34.91 21  G 1 
ATOM   163  O OD2 . ASP B 2 21  ? 16.841 14.893 11.681  1.00 31.36 21  G 1 
ATOM   164  N N   . THR B 2 22  ? 16.013 17.687 7.131   1.00 35.71 22  G 1 
ATOM   165  C CA  . THR B 2 22  ? 15.475 17.570 5.786   1.00 37.33 22  G 1 
ATOM   166  C C   . THR B 2 22  ? 15.104 16.115 5.485   1.00 35.84 22  G 1 
ATOM   167  O O   . THR B 2 22  ? 15.505 15.178 6.191   1.00 36.32 22  G 1 
ATOM   168  C CB  . THR B 2 22  ? 16.489 18.086 4.764   1.00 39.44 22  G 1 
ATOM   169  O OG1 . THR B 2 22  ? 17.701 17.333 4.882   1.00 37.88 22  G 1 
ATOM   170  C CG2 . THR B 2 22  ? 16.810 19.550 5.027   1.00 42.56 22  G 1 
ATOM   171  N N   . ILE B 2 23  ? 14.304 15.942 4.429   1.00 36.39 23  G 1 
ATOM   172  C CA  . ILE B 2 23  ? 13.922 14.611 3.980   1.00 35.08 23  G 1 
ATOM   173  C C   . ILE B 2 23  ? 15.165 13.843 3.571   1.00 35.89 23  G 1 
ATOM   174  O O   . ILE B 2 23  ? 15.267 12.642 3.821   1.00 32.47 23  G 1 
ATOM   175  C CB  . ILE B 2 23  ? 12.877 14.713 2.840   1.00 38.74 23  G 1 
ATOM   176  C CG1 . ILE B 2 23  ? 11.646 15.513 3.295   1.00 31.30 23  G 1 
ATOM   177  C CG2 . ILE B 2 23  ? 12.452 13.327 2.309   1.00 32.29 23  G 1 
ATOM   178  C CD1 . ILE B 2 23  ? 10.989 14.980 4.522   1.00 27.32 23  G 1 
ATOM   179  N N   . GLU B 2 24  ? 16.156 14.527 2.990   1.00 40.31 24  G 1 
ATOM   180  C CA  . GLU B 2 24  ? 17.406 13.854 2.648   1.00 37.17 24  G 1 
ATOM   181  C C   . GLU B 2 24  ? 18.149 13.379 3.898   1.00 36.89 24  G 1 
ATOM   182  O O   . GLU B 2 24  ? 18.758 12.298 3.889   1.00 35.19 24  G 1 
ATOM   183  C CB  . GLU B 2 24  ? 18.284 14.775 1.803   1.00 39.82 24  G 1 
ATOM   184  C CG  . GLU B 2 24  ? 17.845 16.220 1.864   1.00 48.37 24  G 1 
ATOM   185  C CD  . GLU B 2 24  ? 18.979 17.226 1.721   1.00 59.65 24  G 1 
ATOM   186  O OE1 . GLU B 2 24  ? 20.120 16.926 2.160   1.00 59.35 24  G 1 
ATOM   187  O OE2 . GLU B 2 24  ? 18.712 18.328 1.176   1.00 59.71 24  G 1 
ATOM   188  N N   . ASN B 2 25  ? 18.104 14.152 4.991   1.00 34.06 25  G 1 
ATOM   189  C CA  . ASN B 2 25  ? 18.702 13.653 6.233   1.00 37.20 25  G 1 
ATOM   190  C C   . ASN B 2 25  ? 17.993 12.387 6.706   1.00 33.75 25  G 1 
ATOM   191  O O   . ASN B 2 25  ? 18.628 11.430 7.168   1.00 36.80 25  G 1 
ATOM   192  C CB  . ASN B 2 25  ? 18.656 14.708 7.347   1.00 36.91 25  G 1 
ATOM   193  C CG  . ASN B 2 25  ? 19.258 16.050 6.940   1.00 38.42 25  G 1 
ATOM   194  O OD1 . ASN B 2 25  ? 18.780 17.114 7.361   1.00 37.76 25  G 1 
ATOM   195  N ND2 . ASN B 2 25  ? 20.309 16.010 6.131   1.00 47.47 25  G 1 
ATOM   196  N N   . VAL B 2 26  ? 16.668 12.367 6.606   1.00 36.00 26  G 1 
ATOM   197  C CA  . VAL B 2 26  ? 15.934 11.193 7.055   1.00 36.82 26  G 1 
ATOM   198  C C   . VAL B 2 26  ? 16.265 9.994  6.175   1.00 34.99 26  G 1 
ATOM   199  O O   . VAL B 2 26  ? 16.403 8.859  6.659   1.00 30.24 26  G 1 
ATOM   200  C CB  . VAL B 2 26  ? 14.430 11.501 7.074   1.00 31.86 26  G 1 
ATOM   201  C CG1 . VAL B 2 26  ? 13.646 10.252 7.415   1.00 33.72 26  G 1 
ATOM   202  C CG2 . VAL B 2 26  ? 14.158 12.623 8.072   1.00 27.21 26  G 1 
ATOM   203  N N   . LYS B 2 27  ? 16.402 10.224 4.866   1.00 35.08 27  G 1 
ATOM   204  C CA  . LYS B 2 27  ? 16.720 9.114  3.985   1.00 33.06 27  G 1 
ATOM   205  C C   . LYS B 2 27  ? 18.105 8.582  4.302   1.00 31.73 27  G 1 
ATOM   206  O O   . LYS B 2 27  ? 18.316 7.370  4.249   1.00 27.51 27  G 1 
ATOM   207  C CB  . LYS B 2 27  ? 16.569 9.532  2.521   1.00 30.84 27  G 1 
ATOM   208  C CG  . LYS B 2 27  ? 15.103 9.818  2.116   1.00 26.27 27  G 1 
ATOM   209  C CD  . LYS B 2 27  ? 14.967 10.367 0.690   1.00 28.15 27  G 1 
ATOM   210  C CE  . LYS B 2 27  ? 13.502 10.446 0.221   1.00 31.52 27  G 1 
ATOM   211  N NZ  . LYS B 2 27  ? 13.341 10.845 -1.226  1.00 27.24 27  G 1 
ATOM   212  N N   . ALA B 2 28  ? 19.029 9.468  4.706   1.00 33.43 28  G 1 
ATOM   213  C CA  . ALA B 2 28  ? 20.363 9.040  5.136   1.00 32.03 28  G 1 
ATOM   214  C C   . ALA B 2 28  ? 20.297 8.166  6.387   1.00 33.98 28  G 1 
ATOM   215  O O   . ALA B 2 28  ? 21.016 7.154  6.506   1.00 32.91 28  G 1 
ATOM   216  C CB  . ALA B 2 28  ? 21.236 10.269 5.394   1.00 31.46 28  G 1 
ATOM   217  N N   . LYS B 2 29  ? 19.448 8.555  7.342   1.00 32.56 29  G 1 
ATOM   218  C CA  . LYS B 2 29  ? 19.245 7.726  8.525   1.00 28.25 29  G 1 
ATOM   219  C C   . LYS B 2 29  ? 18.631 6.376  8.155   1.00 31.31 29  G 1 
ATOM   220  O O   . LYS B 2 29  ? 18.982 5.331  8.731   1.00 38.38 29  G 1 
ATOM   221  C CB  . LYS B 2 29  ? 18.389 8.488  9.536   1.00 33.33 29  G 1 
ATOM   222  C CG  . LYS B 2 29  ? 19.112 9.690  10.194  1.00 24.27 29  G 1 
ATOM   223  C CD  . LYS B 2 29  ? 18.192 10.500 11.104  1.00 32.20 29  G 1 
ATOM   224  C CE  . LYS B 2 29  ? 18.877 11.698 11.773  1.00 26.63 29  G 1 
ATOM   225  N NZ  . LYS B 2 29  ? 20.165 11.305 12.447  1.00 38.88 29  G 1 
ATOM   226  N N   . ILE B 2 30  ? 17.746 6.366  7.160   1.00 30.72 30  G 1 
ATOM   227  C CA  . ILE B 2 30  ? 17.154 5.104  6.728   1.00 30.42 30  G 1 
ATOM   228  C C   . ILE B 2 30  ? 18.178 4.247  6.008   1.00 32.70 30  G 1 
ATOM   229  O O   . ILE B 2 30  ? 18.121 3.019  6.064   1.00 34.23 30  G 1 
ATOM   230  C CB  . ILE B 2 30  ? 15.927 5.351  5.830   1.00 30.55 30  G 1 
ATOM   231  C CG1 . ILE B 2 30  ? 14.759 5.893  6.653   1.00 27.60 30  G 1 
ATOM   232  C CG2 . ILE B 2 30  ? 15.536 4.078  5.086   1.00 25.31 30  G 1 
ATOM   233  C CD1 . ILE B 2 30  ? 13.613 6.308  5.823   1.00 24.72 30  G 1 
ATOM   234  N N   . GLN B 2 31  ? 19.098 4.873  5.288   1.00 31.68 31  G 1 
ATOM   235  C CA  . GLN B 2 31  ? 20.143 4.125  4.612   1.00 33.24 31  G 1 
ATOM   236  C C   . GLN B 2 31  ? 21.020 3.424  5.626   1.00 34.48 31  G 1 
ATOM   237  O O   . GLN B 2 31  ? 21.360 2.248  5.459   1.00 35.65 31  G 1 
ATOM   238  C CB  . GLN B 2 31  ? 20.994 5.058  3.749   1.00 38.92 31  G 1 
ATOM   239  C CG  . GLN B 2 31  ? 22.425 4.584  3.718   1.00 36.58 31  G 1 
ATOM   240  C CD  . GLN B 2 31  ? 23.242 5.178  2.624   1.00 30.22 31  G 1 
ATOM   241  O OE1 . GLN B 2 31  ? 23.700 4.456  1.753   1.00 33.83 31  G 1 
ATOM   242  N NE2 . GLN B 2 31  ? 23.489 6.475  2.691   1.00 22.15 31  G 1 
ATOM   243  N N   . ASP B 2 32  ? 21.398 4.152  6.688   1.00 39.45 32  G 1 
ATOM   244  C CA  . ASP B 2 32  ? 22.207 3.570  7.760   1.00 39.67 32  G 1 
ATOM   245  C C   . ASP B 2 32  ? 21.501 2.378  8.393   1.00 36.37 32  G 1 
ATOM   246  O O   . ASP B 2 32  ? 22.113 1.325  8.606   1.00 43.69 32  G 1 
ATOM   247  C CB  . ASP B 2 32  ? 22.541 4.632  8.824   1.00 37.36 32  G 1 
ATOM   248  C CG  . ASP B 2 32  ? 23.629 5.615  8.359   1.00 44.30 32  G 1 
ATOM   249  O OD1 . ASP B 2 32  ? 24.599 5.194  7.678   1.00 46.36 32  G 1 
ATOM   250  O OD2 . ASP B 2 32  ? 23.515 6.823  8.668   1.00 49.06 32  G 1 
ATOM   251  N N   . LYS B 2 33  ? 20.206 2.515  8.693   1.00 34.36 33  G 1 
ATOM   252  C CA  . LYS B 2 33  ? 19.477 1.382  9.271   1.00 39.22 33  G 1 
ATOM   253  C C   . LYS B 2 33  ? 19.324 0.226  8.277   1.00 39.64 33  G 1 
ATOM   254  O O   . LYS B 2 33  ? 19.599 -0.933 8.606   1.00 40.54 33  G 1 
ATOM   255  C CB  . LYS B 2 33  ? 18.095 1.827  9.759   1.00 44.47 33  G 1 
ATOM   256  C CG  . LYS B 2 33  ? 18.088 2.721  10.971  1.00 36.90 33  G 1 
ATOM   257  C CD  . LYS B 2 33  ? 17.814 1.924  12.222  1.00 36.42 33  G 1 
ATOM   258  C CE  . LYS B 2 33  ? 18.301 2.693  13.454  1.00 35.59 33  G 1 
ATOM   259  N NZ  . LYS B 2 33  ? 17.256 2.680  14.521  1.00 41.84 33  G 1 
ATOM   260  N N   . GLU B 2 34  ? 18.855 0.513  7.065   1.00 36.80 34  G 1 
ATOM   261  C CA  . GLU B 2 34  ? 18.370 -0.516 6.155   1.00 38.26 34  G 1 
ATOM   262  C C   . GLU B 2 34  ? 19.303 -0.839 4.993   1.00 40.76 34  G 1 
ATOM   263  O O   . GLU B 2 34  ? 19.156 -1.913 4.399   1.00 39.27 34  G 1 
ATOM   264  C CB  . GLU B 2 34  ? 17.008 -0.110 5.575   1.00 37.14 34  G 1 
ATOM   265  C CG  . GLU B 2 34  ? 15.915 -0.101 6.576   1.00 36.07 34  G 1 
ATOM   266  C CD  . GLU B 2 34  ? 15.620 -1.488 7.088   1.00 45.29 34  G 1 
ATOM   267  O OE1 . GLU B 2 34  ? 15.895 -2.483 6.381   1.00 47.77 34  G 1 
ATOM   268  O OE2 . GLU B 2 34  ? 15.112 -1.591 8.212   1.00 52.13 34  G 1 
ATOM   269  N N   . GLY B 2 35  ? 20.238 0.049  4.642   1.00 38.97 35  G 1 
ATOM   270  C CA  . GLY B 2 35  ? 21.117 -0.207 3.515   1.00 37.20 35  G 1 
ATOM   271  C C   . GLY B 2 35  ? 20.535 0.177  2.173   1.00 36.39 35  G 1 
ATOM   272  O O   . GLY B 2 35  ? 21.043 -0.260 1.137   1.00 36.75 35  G 1 
ATOM   273  N N   . ILE B 2 36  ? 19.468 0.969  2.167   1.00 34.47 36  G 1 
ATOM   274  C CA  . ILE B 2 36  ? 18.859 1.473  0.945   1.00 30.49 36  G 1 
ATOM   275  C C   . ILE B 2 36  ? 19.479 2.833  0.639   1.00 30.25 36  G 1 
ATOM   276  O O   . ILE B 2 36  ? 19.348 3.751  1.460   1.00 29.31 36  G 1 
ATOM   277  C CB  . ILE B 2 36  ? 17.343 1.609  1.118   1.00 30.72 36  G 1 
ATOM   278  C CG1 . ILE B 2 36  ? 16.723 0.259  1.454   1.00 33.04 36  G 1 
ATOM   279  C CG2 . ILE B 2 36  ? 16.725 2.256  -0.096  1.00 30.09 36  G 1 
ATOM   280  C CD1 . ILE B 2 36  ? 15.287 0.365  1.979   1.00 31.18 36  G 1 
ATOM   281  N N   . PRO B 2 37  ? 20.160 3.002  -0.493  1.00 29.69 37  G 1 
ATOM   282  C CA  . PRO B 2 37  ? 20.669 4.337  -0.890  1.00 28.67 37  G 1 
ATOM   283  C C   . PRO B 2 37  ? 19.564 5.378  -0.917  1.00 28.47 37  G 1 
ATOM   284  O O   . PRO B 2 37  ? 18.436 5.085  -1.332  1.00 32.53 37  G 1 
ATOM   285  C CB  . PRO B 2 37  ? 21.232 4.090  -2.298  1.00 28.98 37  G 1 
ATOM   286  C CG  . PRO B 2 37  ? 21.738 2.675  -2.224  1.00 31.65 37  G 1 
ATOM   287  C CD  . PRO B 2 37  ? 20.709 1.930  -1.345  1.00 30.98 37  G 1 
ATOM   288  N N   . PRO B 2 38  ? 19.847 6.612  -0.486  1.00 28.65 38  G 1 
ATOM   289  C CA  . PRO B 2 38  ? 18.769 7.624  -0.400  1.00 27.03 38  G 1 
ATOM   290  C C   . PRO B 2 38  ? 18.083 7.899  -1.721  1.00 30.35 38  G 1 
ATOM   291  O O   . PRO B 2 38  ? 16.865 8.134  -1.744  1.00 27.27 38  G 1 
ATOM   292  C CB  . PRO B 2 38  ? 19.498 8.862  0.124   1.00 25.27 38  G 1 
ATOM   293  C CG  . PRO B 2 38  ? 20.641 8.285  0.889   1.00 29.90 38  G 1 
ATOM   294  C CD  . PRO B 2 38  ? 21.085 7.063  0.152   1.00 22.97 38  G 1 
ATOM   295  N N   . ASP B 2 39  ? 18.835 7.864  -2.829  1.00 31.31 39  G 1 
ATOM   296  C CA  . ASP B 2 39  ? 18.244 8.053  -4.150  1.00 33.80 39  G 1 
ATOM   297  C C   . ASP B 2 39  ? 17.237 6.974  -4.513  1.00 30.72 39  G 1 
ATOM   298  O O   . ASP B 2 39  ? 16.564 7.114  -5.536  1.00 31.60 39  G 1 
ATOM   299  C CB  . ASP B 2 39  ? 19.329 8.070  -5.234  1.00 37.14 39  G 1 
ATOM   300  C CG  . ASP B 2 39  ? 20.381 9.113  -4.981  1.00 42.43 39  G 1 
ATOM   301  O OD1 . ASP B 2 39  ? 20.142 10.297 -5.320  1.00 36.19 39  G 1 
ATOM   302  O OD2 . ASP B 2 39  ? 21.431 8.736  -4.412  1.00 51.51 39  G 1 
ATOM   303  N N   . GLN B 2 40  ? 17.132 5.900  -3.736  1.00 29.05 40  G 1 
ATOM   304  C CA  . GLN B 2 40  ? 16.208 4.826  -4.060  1.00 28.30 40  G 1 
ATOM   305  C C   . GLN B 2 40  ? 14.947 4.869  -3.218  1.00 31.12 40  G 1 
ATOM   306  O O   . GLN B 2 40  ? 14.081 4.007  -3.383  1.00 36.01 40  G 1 
ATOM   307  C CB  . GLN B 2 40  ? 16.884 3.456  -3.905  1.00 27.70 40  G 1 
ATOM   308  C CG  . GLN B 2 40  ? 18.027 3.171  -4.913  1.00 28.79 40  G 1 
ATOM   309  C CD  . GLN B 2 40  ? 18.744 1.854  -4.624  1.00 27.45 40  G 1 
ATOM   310  O OE1 . GLN B 2 40  ? 18.138 0.900  -4.174  1.00 32.22 40  G 1 
ATOM   311  N NE2 . GLN B 2 40  ? 20.035 1.817  -4.854  1.00 30.05 40  G 1 
ATOM   312  N N   . GLN B 2 41  ? 14.800 5.843  -2.334  1.00 29.52 41  G 1 
ATOM   313  C CA  . GLN B 2 41  ? 13.643 5.862  -1.447  1.00 30.80 41  G 1 
ATOM   314  C C   . GLN B 2 41  ? 12.627 6.919  -1.857  1.00 31.03 41  G 1 
ATOM   315  O O   . GLN B 2 41  ? 12.957 7.946  -2.462  1.00 25.21 41  G 1 
ATOM   316  C CB  . GLN B 2 41  ? 14.059 6.123  -0.001  1.00 26.05 41  G 1 
ATOM   317  C CG  . GLN B 2 41  ? 15.385 5.510  0.348   1.00 29.98 41  G 1 
ATOM   318  C CD  . GLN B 2 41  ? 15.821 5.882  1.746   1.00 29.67 41  G 1 
ATOM   319  O OE1 . GLN B 2 41  ? 15.037 6.451  2.517   1.00 27.37 41  G 1 
ATOM   320  N NE2 . GLN B 2 41  ? 17.076 5.574  2.083   1.00 26.17 41  G 1 
ATOM   321  N N   . ARG B 2 42  ? 11.388 6.662  -1.467  1.00 31.50 42  G 1 
ATOM   322  C CA  . ARG B 2 42  ? 10.284 7.600  -1.600  1.00 35.34 42  G 1 
ATOM   323  C C   . ARG B 2 42  ? 9.594  7.571  -0.245  1.00 31.75 42  G 1 
ATOM   324  O O   . ARG B 2 42  ? 9.071  6.525  0.156   1.00 31.41 42  G 1 
ATOM   325  C CB  . ARG B 2 42  ? 9.336  7.180  -2.729  1.00 36.92 42  G 1 
ATOM   326  C CG  . ARG B 2 42  ? 8.951  8.262  -3.713  1.00 36.52 42  G 1 
ATOM   327  C CD  . ARG B 2 42  ? 7.755  7.831  -4.559  1.00 41.60 42  G 1 
ATOM   328  N NE  . ARG B 2 42  ? 8.189  7.109  -5.748  1.00 48.80 42  G 1 
ATOM   329  C CZ  . ARG B 2 42  ? 8.585  7.698  -6.880  1.00 59.03 42  G 1 
ATOM   330  N NH1 . ARG B 2 42  ? 8.589  9.037  -6.989  1.00 51.11 42  G 1 
ATOM   331  N NH2 . ARG B 2 42  ? 8.984  6.948  -7.910  1.00 49.96 42  G 1 
ATOM   332  N N   . LEU B 2 43  ? 9.661  8.678  0.490   1.00 24.72 43  G 1 
ATOM   333  C CA  . LEU B 2 43  ? 8.984  8.778  1.775   1.00 27.55 43  G 1 
ATOM   334  C C   . LEU B 2 43  ? 7.640  9.462  1.587   1.00 28.86 43  G 1 
ATOM   335  O O   . LEU B 2 43  ? 7.477  10.338 0.734   1.00 28.24 43  G 1 
ATOM   336  C CB  . LEU B 2 43  ? 9.811  9.543  2.810   1.00 24.00 43  G 1 
ATOM   337  C CG  . LEU B 2 43  ? 11.121 8.874  3.184   1.00 27.90 43  G 1 
ATOM   338  C CD1 . LEU B 2 43  ? 11.930 9.779  4.092   1.00 27.72 43  G 1 
ATOM   339  C CD2 . LEU B 2 43  ? 10.813 7.527  3.827   1.00 24.21 43  G 1 
ATOM   340  N N   . ILE B 2 44  ? 6.675  9.029  2.383   1.00 27.66 44  G 1 
ATOM   341  C CA  . ILE B 2 44  ? 5.285  9.430  2.253   1.00 28.93 44  G 1 
ATOM   342  C C   . ILE B 2 44  ? 4.783  9.825  3.625   1.00 28.47 44  G 1 
ATOM   343  O O   . ILE B 2 44  ? 5.059  9.136  4.610   1.00 33.09 44  G 1 
ATOM   344  C CB  . ILE B 2 44  ? 4.401  8.285  1.705   1.00 33.62 44  G 1 
ATOM   345  C CG1 . ILE B 2 44  ? 4.980  7.702  0.407   1.00 31.22 44  G 1 
ATOM   346  C CG2 . ILE B 2 44  ? 2.898  8.741  1.591   1.00 33.07 44  G 1 
ATOM   347  C CD1 . ILE B 2 44  ? 5.046  8.668  -0.686  1.00 36.02 44  G 1 
ATOM   348  N N   . PHE B 2 45  ? 4.015  10.900 3.684   1.00 29.44 45  G 1 
ATOM   349  C CA  . PHE B 2 45  ? 3.279  11.242 4.889   1.00 34.70 45  G 1 
ATOM   350  C C   . PHE B 2 45  ? 1.933  11.830 4.497   1.00 36.15 45  G 1 
ATOM   351  O O   . PHE B 2 45  ? 1.871  12.710 3.632   1.00 36.11 45  G 1 
ATOM   352  C CB  . PHE B 2 45  ? 4.052  12.231 5.750   1.00 28.69 45  G 1 
ATOM   353  C CG  . PHE B 2 45  ? 3.383  12.531 7.050   1.00 31.74 45  G 1 
ATOM   354  C CD1 . PHE B 2 45  ? 3.284  11.553 8.023   1.00 32.66 45  G 1 
ATOM   355  C CD2 . PHE B 2 45  ? 2.852  13.786 7.300   1.00 29.81 45  G 1 
ATOM   356  C CE1 . PHE B 2 45  ? 2.671  11.831 9.241   1.00 36.53 45  G 1 
ATOM   357  C CE2 . PHE B 2 45  ? 2.232  14.075 8.501   1.00 30.79 45  G 1 
ATOM   358  C CZ  . PHE B 2 45  ? 2.136  13.097 9.480   1.00 33.38 45  G 1 
ATOM   359  N N   . ALA B 2 46  ? 0.861  11.328 5.114   1.00 31.10 46  G 1 
ATOM   360  C CA  . ALA B 2 46  ? -0.463 11.906 4.938   1.00 32.39 46  G 1 
ATOM   361  C C   . ALA B 2 46  ? -0.846 11.951 3.469   1.00 35.52 46  G 1 
ATOM   362  O O   . ALA B 2 46  ? -1.429 12.924 2.993   1.00 43.14 46  G 1 
ATOM   363  C CB  . ALA B 2 46  ? -0.542 13.301 5.548   1.00 33.76 46  G 1 
ATOM   364  N N   . GLY B 2 47  ? -0.501 10.892 2.740   1.00 39.85 47  G 1 
ATOM   365  C CA  . GLY B 2 47  ? -0.819 10.801 1.326   1.00 38.56 47  G 1 
ATOM   366  C C   . GLY B 2 47  ? 0.020  11.665 0.408   1.00 42.29 47  G 1 
ATOM   367  O O   . GLY B 2 47  ? -0.260 11.711 -0.799  1.00 43.12 47  G 1 
ATOM   368  N N   . LYS B 2 48  ? 1.038  12.350 0.939   1.00 39.95 48  G 1 
ATOM   369  C CA  . LYS B 2 48  ? 1.919  13.209 0.158   1.00 44.08 48  G 1 
ATOM   370  C C   . LYS B 2 48  ? 3.342  12.663 0.173   1.00 36.95 48  G 1 
ATOM   371  O O   . LYS B 2 48  ? 3.818  12.161 1.195   1.00 34.86 48  G 1 
ATOM   372  C CB  . LYS B 2 48  ? 1.905  14.656 0.694   1.00 40.79 48  G 1 
ATOM   373  C CG  . LYS B 2 48  ? 0.573  15.387 0.482   1.00 50.12 48  G 1 
ATOM   374  C CD  . LYS B 2 48  ? 0.023  15.094 -0.918  1.00 54.48 48  G 1 
ATOM   375  C CE  . LYS B 2 48  ? -1.361 15.692 -1.166  1.00 59.58 48  G 1 
ATOM   376  N NZ  . LYS B 2 48  ? -1.722 15.644 -2.627  1.00 56.13 48  G 1 
ATOM   377  N N   . GLN B 2 49  ? 4.016  12.771 -0.961  1.00 29.21 49  G 1 
ATOM   378  C CA  . GLN B 2 49  ? 5.430  12.463 -1.010  1.00 32.74 49  G 1 
ATOM   379  C C   . GLN B 2 49  ? 6.244  13.637 -0.488  1.00 34.29 49  G 1 
ATOM   380  O O   . GLN B 2 49  ? 5.853  14.806 -0.618  1.00 29.98 49  G 1 
ATOM   381  C CB  . GLN B 2 49  ? 5.867  12.137 -2.437  1.00 41.00 49  G 1 
ATOM   382  C CG  . GLN B 2 49  ? 5.063  11.042 -3.072  1.00 41.70 49  G 1 
ATOM   383  C CD  . GLN B 2 49  ? 5.506  10.725 -4.459  1.00 44.19 49  G 1 
ATOM   384  O OE1 . GLN B 2 49  ? 6.625  11.046 -4.860  1.00 45.19 49  G 1 
ATOM   385  N NE2 . GLN B 2 49  ? 4.628  10.078 -5.214  1.00 48.59 49  G 1 
ATOM   386  N N   . LEU B 2 50  ? 7.404  13.317 0.077   1.00 29.99 50  G 1 
ATOM   387  C CA  . LEU B 2 50  ? 8.226  14.295 0.773   1.00 31.66 50  G 1 
ATOM   388  C C   . LEU B 2 50  ? 9.423  14.668 -0.086  1.00 32.82 50  G 1 
ATOM   389  O O   . LEU B 2 50  ? 10.171 13.791 -0.543  1.00 29.24 50  G 1 
ATOM   390  C CB  . LEU B 2 50  ? 8.679  13.754 2.131   1.00 29.69 50  G 1 
ATOM   391  C CG  . LEU B 2 50  ? 7.575  13.172 3.015   1.00 26.60 50  G 1 
ATOM   392  C CD1 . LEU B 2 50  ? 8.148  12.610 4.297   1.00 28.45 50  G 1 
ATOM   393  C CD2 . LEU B 2 50  ? 6.484  14.193 3.316   1.00 29.56 50  G 1 
ATOM   394  N N   . GLU B 2 51  ? 9.598  15.969 -0.296  1.00 33.74 51  G 1 
ATOM   395  C CA  . GLU B 2 51  ? 10.608 16.467 -1.207  1.00 35.41 51  G 1 
ATOM   396  C C   . GLU B 2 51  ? 11.909 16.787 -0.467  1.00 41.48 51  G 1 
ATOM   397  O O   . GLU B 2 51  ? 11.910 17.224 0.695   1.00 35.12 51  G 1 
ATOM   398  C CB  . GLU B 2 51  ? 10.087 17.692 -1.950  1.00 33.81 51  G 1 
ATOM   399  C CG  . GLU B 2 51  ? 8.915  17.413 -2.898  1.00 37.93 51  G 1 
ATOM   400  C CD  . GLU B 2 51  ? 8.043  18.678 -3.156  1.00 58.68 51  G 1 
ATOM   401  O OE1 . GLU B 2 51  ? 7.088  18.941 -2.360  1.00 56.01 51  G 1 
ATOM   402  O OE2 . GLU B 2 51  ? 8.322  19.412 -4.145  1.00 51.64 51  G 1 
ATOM   403  N N   . ASP B 2 52  ? 13.023 16.600 -1.192  1.00 39.31 52  G 1 
ATOM   404  C CA  . ASP B 2 52  ? 14.341 16.489 -0.579  1.00 37.31 52  G 1 
ATOM   405  C C   . ASP B 2 52  ? 14.783 17.762 0.145   1.00 43.39 52  G 1 
ATOM   406  O O   . ASP B 2 52  ? 15.454 17.677 1.186   1.00 43.75 52  G 1 
ATOM   407  C CB  . ASP B 2 52  ? 15.368 16.098 -1.643  1.00 42.06 52  G 1 
ATOM   408  C CG  . ASP B 2 52  ? 15.550 14.589 -1.760  1.00 46.64 52  G 1 
ATOM   409  O OD1 . ASP B 2 52  ? 15.093 13.841 -0.840  1.00 46.50 52  G 1 
ATOM   410  O OD2 . ASP B 2 52  ? 16.150 14.162 -2.779  1.00 40.00 52  G 1 
ATOM   411  N N   . GLY B 2 53  ? 14.452 18.940 -0.371  1.00 32.39 53  G 1 
ATOM   412  C CA  . GLY B 2 53  ? 14.917 20.107 0.359   1.00 27.01 53  G 1 
ATOM   413  C C   . GLY B 2 53  ? 13.986 20.641 1.424   1.00 30.19 53  G 1 
ATOM   414  O O   . GLY B 2 53  ? 14.186 21.771 1.879   1.00 33.20 53  G 1 
ATOM   415  N N   . ARG B 2 54  ? 12.955 19.890 1.812   1.00 31.23 54  G 1 
ATOM   416  C CA  . ARG B 2 54  ? 11.996 20.322 2.819   1.00 33.59 54  G 1 
ATOM   417  C C   . ARG B 2 54  ? 12.236 19.563 4.121   1.00 34.42 54  G 1 
ATOM   418  O O   . ARG B 2 54  ? 12.929 18.548 4.154   1.00 38.37 54  G 1 
ATOM   419  C CB  . ARG B 2 54  ? 10.536 20.128 2.354   1.00 34.22 54  G 1 
ATOM   420  C CG  . ARG B 2 54  ? 10.307 20.060 0.823   1.00 38.36 54  G 1 
ATOM   421  C CD  . ARG B 2 54  ? 9.883  21.397 0.239   1.00 37.40 54  G 1 
ATOM   422  N NE  . ARG B 2 54  ? 10.638 22.479 0.854   1.00 41.55 54  G 1 
ATOM   423  C CZ  . ARG B 2 54  ? 10.763 23.705 0.353   1.00 42.37 54  G 1 
ATOM   424  N NH1 . ARG B 2 54  ? 10.180 24.045 -0.794  1.00 40.78 54  G 1 
ATOM   425  N NH2 . ARG B 2 54  ? 11.486 24.594 1.013   1.00 43.75 54  G 1 
ATOM   426  N N   . THR B 2 55  ? 11.663 20.072 5.205   1.00 31.00 55  G 1 
ATOM   427  C CA  . THR B 2 55  ? 11.934 19.580 6.548   1.00 30.91 55  G 1 
ATOM   428  C C   . THR B 2 55  ? 10.753 18.783 7.079   1.00 28.95 55  G 1 
ATOM   429  O O   . THR B 2 55  ? 9.642  18.860 6.565   1.00 29.61 55  G 1 
ATOM   430  C CB  . THR B 2 55  ? 12.217 20.740 7.501   1.00 32.80 55  G 1 
ATOM   431  O OG1 . THR B 2 55  ? 11.043 21.572 7.587   1.00 33.97 55  G 1 
ATOM   432  C CG2 . THR B 2 55  ? 13.379 21.563 6.998   1.00 31.47 55  G 1 
ATOM   433  N N   . LEU B 2 56  ? 11.004 18.020 8.140   1.00 28.50 56  G 1 
ATOM   434  C CA  . LEU B 2 56  ? 9.904  17.353 8.821   1.00 29.62 56  G 1 
ATOM   435  C C   . LEU B 2 56  ? 8.857  18.371 9.262   1.00 33.22 56  G 1 
ATOM   436  O O   . LEU B 2 56  ? 7.648  18.167 9.054   1.00 33.90 56  G 1 
ATOM   437  C CB  . LEU B 2 56  ? 10.435 16.544 10.005  1.00 27.33 56  G 1 
ATOM   438  C CG  . LEU B 2 56  ? 11.390 15.423 9.585   1.00 25.87 56  G 1 
ATOM   439  C CD1 . LEU B 2 56  ? 11.968 14.712 10.797  1.00 28.94 56  G 1 
ATOM   440  C CD2 . LEU B 2 56  ? 10.712 14.420 8.673   1.00 30.55 56  G 1 
ATOM   441  N N   . SER B 2 57  ? 9.305  19.498 9.831   1.00 29.93 57  G 1 
ATOM   442  C CA  . SER B 2 57  ? 8.380  20.578 10.154  1.00 31.51 57  G 1 
ATOM   443  C C   . SER B 2 57  ? 7.485  20.935 8.969   1.00 28.93 57  G 1 
ATOM   444  O O   . SER B 2 57  ? 6.259  20.960 9.105   1.00 29.73 57  G 1 
ATOM   445  C CB  . SER B 2 57  ? 9.152  21.796 10.646  1.00 34.77 57  G 1 
ATOM   446  O OG  . SER B 2 57  ? 9.561  21.576 11.980  1.00 41.05 57  G 1 
ATOM   447  N N   . ASP B 2 58  ? 8.074  21.167 7.786   1.00 30.26 58  G 1 
ATOM   448  C CA  . ASP B 2 58  ? 7.284  21.606 6.623   1.00 29.53 58  G 1 
ATOM   449  C C   . ASP B 2 58  ? 6.077  20.711 6.356   1.00 30.37 58  G 1 
ATOM   450  O O   . ASP B 2 58  ? 5.057  21.181 5.838   1.00 31.97 58  G 1 
ATOM   451  C CB  . ASP B 2 58  ? 8.142  21.667 5.346   1.00 30.72 58  G 1 
ATOM   452  C CG  . ASP B 2 58  ? 9.239  22.757 5.395   1.00 33.67 58  G 1 
ATOM   453  O OD1 . ASP B 2 58  ? 9.102  23.747 6.143   1.00 32.41 58  G 1 
ATOM   454  O OD2 . ASP B 2 58  ? 10.243 22.621 4.657   1.00 35.08 58  G 1 
ATOM   455  N N   . TYR B 2 59  ? 6.154  19.424 6.693   1.00 30.06 59  G 1 
ATOM   456  C CA  . TYR B 2 59  ? 5.011  18.546 6.485   1.00 29.74 59  G 1 
ATOM   457  C C   . TYR B 2 59  ? 4.220  18.292 7.763   1.00 35.59 59  G 1 
ATOM   458  O O   . TYR B 2 59  ? 3.411  17.356 7.793   1.00 34.21 59  G 1 
ATOM   459  C CB  . TYR B 2 59  ? 5.463  17.222 5.875   1.00 33.00 59  G 1 
ATOM   460  C CG  . TYR B 2 59  ? 6.041  17.375 4.489   1.00 31.59 59  G 1 
ATOM   461  C CD1 . TYR B 2 59  ? 5.219  17.431 3.367   1.00 31.15 59  G 1 
ATOM   462  C CD2 . TYR B 2 59  ? 7.410  17.484 4.306   1.00 27.29 59  G 1 
ATOM   463  C CE1 . TYR B 2 59  ? 5.768  17.570 2.087   1.00 33.96 59  G 1 
ATOM   464  C CE2 . TYR B 2 59  ? 7.958  17.625 3.050   1.00 30.33 59  G 1 
ATOM   465  C CZ  . TYR B 2 59  ? 7.146  17.666 1.942   1.00 32.09 59  G 1 
ATOM   466  O OH  . TYR B 2 59  ? 7.727  17.820 0.700   1.00 31.12 59  G 1 
ATOM   467  N N   . ASN B 2 60  ? 4.439  19.102 8.813   1.00 31.55 60  G 1 
ATOM   468  C CA  . ASN B 2 60  ? 3.745  19.004 10.098  1.00 32.47 60  G 1 
ATOM   469  C C   . ASN B 2 60  ? 4.121  17.741 10.850  1.00 31.78 60  G 1 
ATOM   470  O O   . ASN B 2 60  ? 3.388  17.313 11.738  1.00 30.08 60  G 1 
ATOM   471  C CB  . ASN B 2 60  ? 2.219  19.064 9.938   1.00 26.89 60  G 1 
ATOM   472  C CG  . ASN B 2 60  ? 1.514  19.706 11.126  1.00 29.42 60  G 1 
ATOM   473  O OD1 . ASN B 2 60  ? 2.042  20.615 11.765  1.00 30.93 60  G 1 
ATOM   474  N ND2 . ASN B 2 60  ? 0.287  19.255 11.400  1.00 27.32 60  G 1 
ATOM   475  N N   . ILE B 2 61  ? 5.259  17.142 10.507  1.00 34.37 61  G 1 
ATOM   476  C CA  . ILE B 2 61  ? 5.673  15.870 11.091  1.00 32.98 61  G 1 
ATOM   477  C C   . ILE B 2 61  ? 6.199  16.135 12.496  1.00 31.11 61  G 1 
ATOM   478  O O   . ILE B 2 61  ? 7.152  16.899 12.692  1.00 35.79 61  G 1 
ATOM   479  C CB  . ILE B 2 61  ? 6.717  15.171 10.198  1.00 29.08 61  G 1 
ATOM   480  C CG1 . ILE B 2 61  ? 6.029  14.659 8.924   1.00 29.63 61  G 1 
ATOM   481  C CG2 . ILE B 2 61  ? 7.423  14.063 10.931  1.00 24.64 61  G 1 
ATOM   482  C CD1 . ILE B 2 61  ? 6.920  14.158 7.869   1.00 27.93 61  G 1 
ATOM   483  N N   . GLN B 2 62  ? 5.557  15.541 13.478  1.00 30.24 62  G 1 
ATOM   484  C CA  . GLN B 2 62  ? 5.893  15.800 14.871  1.00 31.70 62  G 1 
ATOM   485  C C   . GLN B 2 62  ? 6.332  14.506 15.540  1.00 32.10 62  G 1 
ATOM   486  O O   . GLN B 2 62  ? 6.596  13.502 14.881  1.00 34.54 62  G 1 
ATOM   487  C CB  . GLN B 2 62  ? 4.709  16.431 15.600  1.00 31.29 62  G 1 
ATOM   488  C CG  . GLN B 2 62  ? 4.266  17.723 14.991  1.00 28.35 62  G 1 
ATOM   489  C CD  . GLN B 2 62  ? 2.972  18.158 15.542  1.00 28.82 62  G 1 
ATOM   490  O OE1 . GLN B 2 62  ? 1.958  18.185 14.849  1.00 32.52 62  G 1 
ATOM   491  N NE2 . GLN B 2 62  ? 2.976  18.491 16.809  1.00 30.39 62  G 1 
ATOM   492  N N   . LYS B 2 63  ? 6.431  14.550 16.859  1.00 32.38 63  G 1 
ATOM   493  C CA  . LYS B 2 63  ? 6.885  13.398 17.623  1.00 33.18 63  G 1 
ATOM   494  C C   . LYS B 2 63  ? 6.027  12.178 17.296  1.00 33.12 63  G 1 
ATOM   495  O O   . LYS B 2 63  ? 4.792  12.241 17.326  1.00 29.12 63  G 1 
ATOM   496  C CB  . LYS B 2 63  ? 6.831  13.743 19.116  1.00 37.95 63  G 1 
ATOM   497  C CG  . LYS B 2 63  ? 6.915  12.586 20.088  1.00 36.43 63  G 1 
ATOM   498  C CD  . LYS B 2 63  ? 6.483  13.046 21.463  1.00 34.07 63  G 1 
ATOM   499  C CE  . LYS B 2 63  ? 6.464  11.877 22.443  1.00 43.78 63  G 1 
ATOM   500  N NZ  . LYS B 2 63  ? 6.357  12.299 23.877  1.00 41.72 63  G 1 
ATOM   501  N N   . GLU B 2 64  ? 6.693  11.087 16.908  1.00 33.45 64  G 1 
ATOM   502  C CA  . GLU B 2 64  ? 6.053  9.775  16.707  1.00 37.50 64  G 1 
ATOM   503  C C   . GLU B 2 64  ? 5.032  9.779  15.576  1.00 30.20 64  G 1 
ATOM   504  O O   . GLU B 2 64  ? 4.087  8.988  15.578  1.00 26.50 64  G 1 
ATOM   505  C CB  . GLU B 2 64  ? 5.410  9.267  17.999  1.00 38.67 64  G 1 
ATOM   506  C CG  . GLU B 2 64  ? 6.400  9.299  19.160  1.00 40.03 64  G 1 
ATOM   507  C CD  . GLU B 2 64  ? 5.960  8.478  20.344  1.00 42.93 64  G 1 
ATOM   508  O OE1 . GLU B 2 64  ? 6.705  8.485  21.342  1.00 52.77 64  G 1 
ATOM   509  O OE2 . GLU B 2 64  ? 4.885  7.832  20.282  1.00 42.18 64  G 1 
ATOM   510  N N   . SER B 2 65  ? 5.227  10.661 14.603  1.00 31.08 65  G 1 
ATOM   511  C CA  . SER B 2 65  ? 4.504  10.569 13.347  1.00 29.12 65  G 1 
ATOM   512  C C   . SER B 2 65  ? 5.001  9.357  12.549  1.00 30.63 65  G 1 
ATOM   513  O O   . SER B 2 65  ? 6.188  9.041  12.544  1.00 27.28 65  G 1 
ATOM   514  C CB  . SER B 2 65  ? 4.697  11.857 12.540  1.00 33.03 65  G 1 
ATOM   515  O OG  . SER B 2 65  ? 4.055  12.975 13.132  1.00 33.67 65  G 1 
ATOM   516  N N   . THR B 2 66  ? 4.085  8.679  11.869  1.00 35.26 66  G 1 
ATOM   517  C CA  . THR B 2 66  ? 4.410  7.502  11.069  1.00 33.67 66  G 1 
ATOM   518  C C   . THR B 2 66  ? 4.446  7.874  9.585   1.00 28.98 66  G 1 
ATOM   519  O O   . THR B 2 66  ? 3.438  8.320  9.031   1.00 26.64 66  G 1 
ATOM   520  C CB  . THR B 2 66  ? 3.385  6.387  11.301  1.00 29.69 66  G 1 
ATOM   521  O OG1 . THR B 2 66  ? 3.347  6.012  12.686  1.00 28.96 66  G 1 
ATOM   522  C CG2 . THR B 2 66  ? 3.725  5.177  10.443  1.00 34.04 66  G 1 
ATOM   523  N N   . LEU B 2 67  ? 5.597  7.670  8.950   1.00 27.96 67  G 1 
ATOM   524  C CA  . LEU B 2 67  ? 5.781  7.803  7.511   1.00 27.47 67  G 1 
ATOM   525  C C   . LEU B 2 67  ? 5.737  6.436  6.830   1.00 29.69 67  G 1 
ATOM   526  O O   . LEU B 2 67  ? 5.711  5.377  7.465   1.00 29.90 67  G 1 
ATOM   527  C CB  . LEU B 2 67  ? 7.121  8.486  7.180   1.00 28.31 67  G 1 
ATOM   528  C CG  . LEU B 2 67  ? 7.712  9.668  7.963   1.00 31.35 67  G 1 
ATOM   529  C CD1 . LEU B 2 67  ? 8.849  10.328 7.185   1.00 30.96 67  G 1 
ATOM   530  C CD2 . LEU B 2 67  ? 6.688  10.684 8.320   1.00 27.77 67  G 1 
ATOM   531  N N   . HIS B 2 68  ? 5.789  6.464  5.512   1.00 27.81 68  G 1 
ATOM   532  C CA  . HIS B 2 68  ? 5.764  5.230  4.747   1.00 30.41 68  G 1 
ATOM   533  C C   . HIS B 2 68  ? 6.853  5.230  3.681   1.00 24.55 68  G 1 
ATOM   534  O O   . HIS B 2 68  ? 7.073  6.240  3.015   1.00 23.50 68  G 1 
ATOM   535  C CB  . HIS B 2 68  ? 4.389  5.046  4.134   1.00 29.92 68  G 1 
ATOM   536  C CG  . HIS B 2 68  ? 3.319  4.767  5.144   1.00 34.08 68  G 1 
ATOM   537  N ND1 . HIS B 2 68  ? 2.911  3.483  5.460   1.00 34.72 68  G 1 
ATOM   538  C CD2 . HIS B 2 68  ? 2.568  5.601  5.904   1.00 31.84 68  G 1 
ATOM   539  C CE1 . HIS B 2 68  ? 1.962  3.541  6.376   1.00 30.78 68  G 1 
ATOM   540  N NE2 . HIS B 2 68  ? 1.735  4.813  6.660   1.00 30.55 68  G 1 
ATOM   541  N N   . LEU B 2 69  ? 7.515  4.084  3.509   1.00 22.92 69  G 1 
ATOM   542  C CA  . LEU B 2 69  ? 8.672  3.956  2.627   1.00 25.62 69  G 1 
ATOM   543  C C   . LEU B 2 69  ? 8.344  3.067  1.435   1.00 28.36 69  G 1 
ATOM   544  O O   . LEU B 2 69  ? 8.040  1.887  1.609   1.00 32.86 69  G 1 
ATOM   545  C CB  . LEU B 2 69  ? 9.870  3.377  3.371   1.00 24.71 69  G 1 
ATOM   546  C CG  . LEU B 2 69  ? 11.048 3.094  2.455   1.00 29.83 69  G 1 
ATOM   547  C CD1 . LEU B 2 69  ? 11.514 4.419  1.872   1.00 29.83 69  G 1 
ATOM   548  C CD2 . LEU B 2 69  ? 12.195 2.393  3.193   1.00 28.52 69  G 1 
ATOM   549  N N   . VAL B 2 70  ? 8.430  3.628  0.231   1.00 30.90 70  G 1 
ATOM   550  C CA  . VAL B 2 70  ? 8.339  2.882  -1.019  1.00 29.73 70  G 1 
ATOM   551  C C   . VAL B 2 70  ? 9.682  2.999  -1.745  1.00 36.02 70  G 1 
ATOM   552  O O   . VAL B 2 70  ? 10.352 4.033  -1.660  1.00 32.68 70  G 1 
ATOM   553  C CB  . VAL B 2 70  ? 7.178  3.406  -1.889  1.00 28.80 70  G 1 
ATOM   554  C CG1 . VAL B 2 70  ? 7.130  2.677  -3.202  1.00 34.34 70  G 1 
ATOM   555  C CG2 . VAL B 2 70  ? 5.843  3.215  -1.175  1.00 27.62 70  G 1 
ATOM   556  N N   . LEU B 2 71  ? 10.101 1.933  -2.430  1.00 35.22 71  G 1 
ATOM   557  C CA  . LEU B 2 71  ? 11.333 1.998  -3.210  1.00 30.50 71  G 1 
ATOM   558  C C   . LEU B 2 71  ? 11.061 2.553  -4.607  1.00 29.88 71  G 1 
ATOM   559  O O   . LEU B 2 71  ? 9.977  2.392  -5.173  1.00 28.75 71  G 1 
ATOM   560  C CB  . LEU B 2 71  ? 11.989 0.617  -3.314  1.00 30.85 71  G 1 
ATOM   561  C CG  . LEU B 2 71  ? 12.357 -0.081 -2.000  1.00 30.64 71  G 1 
ATOM   562  C CD1 . LEU B 2 71  ? 12.477 -1.568 -2.214  1.00 25.59 71  G 1 
ATOM   563  C CD2 . LEU B 2 71  ? 13.659 0.490  -1.431  1.00 29.37 71  G 1 
ATOM   564  N N   . ARG B 2 72  ? 12.054 3.235  -5.155  1.00 28.86 72  G 1 
ATOM   565  C CA  . ARG B 2 72  ? 11.920 3.803  -6.490  1.00 30.83 72  G 1 
ATOM   566  C C   . ARG B 2 72  ? 12.136 2.677  -7.484  1.00 28.08 72  G 1 
ATOM   567  O O   . ARG B 2 72  ? 13.265 2.363  -7.871  1.00 27.67 72  G 1 
ATOM   568  C CB  . ARG B 2 72  ? 12.907 4.941  -6.692  1.00 32.17 72  G 1 
ATOM   569  C CG  . ARG B 2 72  ? 12.634 6.127  -5.808  1.00 33.56 72  G 1 
ATOM   570  C CD  . ARG B 2 72  ? 13.558 7.276  -6.166  1.00 35.37 72  G 1 
ATOM   571  N NE  . ARG B 2 72  ? 13.499 7.574  -7.597  1.00 43.26 72  G 1 
ATOM   572  C CZ  . ARG B 2 72  ? 12.807 8.583  -8.121  1.00 43.05 72  G 1 
ATOM   573  N NH2 . ARG B 2 72  ? 12.799 8.777  -9.438  1.00 44.41 72  G 1 
ATOM   574  N NH1 . ARG B 2 72  ? 12.128 9.398  -7.327  1.00 37.85 72  G 1 
ATOM   575  N N   . LEU B 2 73  ? 11.038 2.054  -7.900  1.00 25.97 73  G 1 
ATOM   576  C CA  . LEU B 2 73  ? 11.088 0.850  -8.721  1.00 27.35 73  G 1 
ATOM   577  C C   . LEU B 2 73  ? 10.130 0.945  -9.880  1.00 26.24 73  G 1 
ATOM   578  O O   . LEU B 2 73  ? 9.535  -0.041 -10.294 1.00 28.64 73  G 1 
ATOM   579  C CB  . LEU B 2 73  ? 10.784 -0.400 -7.897  1.00 25.66 73  G 1 
ATOM   580  C CG  . LEU B 2 73  ? 11.973 -0.822 -7.038  1.00 24.70 73  G 1 
ATOM   581  C CD1 . LEU B 2 73  ? 11.572 -1.905 -6.069  1.00 30.72 73  G 1 
ATOM   582  C CD2 . LEU B 2 73  ? 13.135 -1.299 -7.939  1.00 23.70 73  G 1 
ATOM   583  N N   . ARG B 2 74  ? 9.959  2.123  -10.434 1.00 25.18 74  G 1 
ATOM   584  C CA  . ARG B 2 74  ? 8.980  2.286  -11.487 1.00 26.94 74  G 1 
ATOM   585  C C   . ARG B 2 74  ? 9.610  1.962  -12.843 1.00 26.08 74  G 1 
ATOM   586  O O   . ARG B 2 74  ? 10.750 2.337  -13.121 1.00 28.03 74  G 1 
ATOM   587  C CB  . ARG B 2 74  ? 8.421  3.708  -11.449 1.00 26.94 74  G 1 
ATOM   588  C CG  . ARG B 2 74  ? 7.243  3.954  -12.344 1.00 28.73 74  G 1 
ATOM   589  C CD  . ARG B 2 74  ? 6.591  5.216  -11.932 1.00 30.64 74  G 1 
ATOM   590  N NE  . ARG B 2 74  ? 5.176  5.197  -12.237 1.00 29.91 74  G 1 
ATOM   591  C CZ  . ARG B 2 74  ? 4.673  5.732  -13.333 1.00 30.66 74  G 1 
ATOM   592  N NH1 . ARG B 2 74  ? 5.494  6.309  -14.199 1.00 33.30 74  G 1 
ATOM   593  N NH2 . ARG B 2 74  ? 3.367  5.682  -13.569 1.00 35.77 74  G 1 
ATOM   594  N N   . GLY B 2 75  ? 8.873  1.234  -13.661 1.00 21.09 75  G 1 
ATOM   595  C CA  . GLY B 2 75  ? 9.264  0.910  -15.020 1.00 21.04 75  G 1 
ATOM   596  C C   . GLY B 2 75  ? 8.040  0.329  -15.703 1.00 22.90 75  G 1 
ATOM   597  O O   . GLY B 2 75  ? 7.046  0.042  -15.007 1.00 20.45 75  G 1 
HETATM 598  N N   . DAL B 2 76  ? 8.007  0.129  -17.023 1.00 28.84 76  G 1 
HETATM 599  C CA  . DAL B 2 76  ? 9.001  0.342  -18.086 1.00 25.48 76  G 1 
HETATM 600  C CB  . DAL B 2 76  ? 10.363 -0.301 -17.842 1.00 28.81 76  G 1 
HETATM 601  C C   . DAL B 2 76  ? 9.043  1.711  -18.767 1.00 24.59 76  G 1 
HETATM 602  O O   . DAL B 2 76  ? 7.981  2.262  -19.019 1.00 27.23 76  G 1 
ATOM   603  N N   . MET B 2 77  ? 10.219 2.224  -19.127 1.00 26.17 77  G 1 
ATOM   604  C CA  . MET B 2 77  ? 10.315 3.329  -20.106 1.00 25.04 77  G 1 
ATOM   605  C C   . MET B 2 77  ? 11.745 3.577  -20.578 1.00 25.95 77  G 1 
ATOM   606  O O   . MET B 2 77  ? 12.626 3.923  -19.795 1.00 26.10 77  G 1 
ATOM   607  C CB  . MET B 2 77  ? 9.749  4.644  -19.548 1.00 23.67 77  G 1 
ATOM   608  C CG  . MET B 2 77  ? 9.496  5.720  -20.606 1.00 20.79 77  G 1 
ATOM   609  S SD  . MET B 2 77  ? 8.913  7.306  -19.896 1.00 26.72 77  G 1 
ATOM   610  C CE  . MET B 2 77  ? 8.986  8.365  -21.318 1.00 23.74 77  G 1 
ATOM   611  N N   . GLN B 2 78  ? 11.957 3.404  -21.875 1.00 24.55 78  G 1 
ATOM   612  C CA  . GLN B 2 78  ? 13.185 3.798  -22.535 1.00 24.64 78  G 1 
ATOM   613  C C   . GLN B 2 78  ? 12.866 4.850  -23.586 1.00 23.84 78  G 1 
ATOM   614  O O   . GLN B 2 78  ? 11.799 4.830  -24.202 1.00 25.58 78  G 1 
ATOM   615  C CB  . GLN B 2 78  ? 13.884 2.585  -23.166 1.00 25.56 78  G 1 
ATOM   616  C CG  . GLN B 2 78  ? 14.635 1.698  -22.162 1.00 23.84 78  G 1 
ATOM   617  C CD  . GLN B 2 78  ? 15.289 0.484  -22.818 1.00 26.11 78  G 1 
ATOM   618  O OE1 . GLN B 2 78  ? 14.725 -0.092 -23.729 1.00 29.14 78  G 1 
ATOM   619  N NE2 . GLN B 2 78  ? 16.485 0.101  -22.356 1.00 23.66 78  G 1 
ATOM   620  N N   . ILE B 2 79  ? 13.768 5.804  -23.747 1.00 21.82 79  G 1 
ATOM   621  C CA  . ILE B 2 79  ? 13.684 6.730  -24.864 1.00 22.80 79  G 1 
ATOM   622  C C   . ILE B 2 79  ? 15.024 6.712  -25.579 1.00 24.01 79  G 1 
ATOM   623  O O   . ILE B 2 79  ? 16.055 6.344  -25.017 1.00 23.00 79  G 1 
ATOM   624  C CB  . ILE B 2 79  ? 13.329 8.177  -24.458 1.00 22.25 79  G 1 
ATOM   625  C CG1 . ILE B 2 79  ? 14.427 8.785  -23.579 1.00 25.53 79  G 1 
ATOM   626  C CG2 . ILE B 2 79  ? 11.937 8.260  -23.816 1.00 23.32 79  G 1 
ATOM   627  C CD1 . ILE B 2 79  ? 14.431 10.312 -23.602 1.00 28.45 79  G 1 
ATOM   628  N N   . PHE B 2 80  ? 14.999 7.120  -26.832 1.00 24.79 80  G 1 
ATOM   629  C CA  . PHE B 2 80  ? 16.214 7.266  -27.601 1.00 22.07 80  G 1 
ATOM   630  C C   . PHE B 2 80  ? 16.714 8.688  -27.478 1.00 23.42 80  G 1 
ATOM   631  O O   . PHE B 2 80  ? 15.933 9.616  -27.277 1.00 27.95 80  G 1 
ATOM   632  C CB  . PHE B 2 80  ? 15.964 6.953  -29.067 1.00 25.49 80  G 1 
ATOM   633  C CG  . PHE B 2 80  ? 15.515 5.561  -29.324 1.00 21.07 80  G 1 
ATOM   634  C CD1 . PHE B 2 80  ? 16.296 4.487  -28.945 1.00 24.10 80  G 1 
ATOM   635  C CD2 . PHE B 2 80  ? 14.317 5.323  -29.953 1.00 20.71 80  G 1 
ATOM   636  C CE1 . PHE B 2 80  ? 15.899 3.190  -29.195 1.00 22.42 80  G 1 
ATOM   637  C CE2 . PHE B 2 80  ? 13.907 4.025  -30.211 1.00 28.13 80  G 1 
ATOM   638  C CZ  . PHE B 2 80  ? 14.708 2.950  -29.840 1.00 22.42 80  G 1 
ATOM   639  N N   . VAL B 2 81  ? 18.022 8.855  -27.639 1.00 25.02 81  G 1 
ATOM   640  C CA  . VAL B 2 81  ? 18.665 10.161 -27.776 1.00 25.02 81  G 1 
ATOM   641  C C   . VAL B 2 81  ? 19.644 10.048 -28.939 1.00 28.62 81  G 1 
ATOM   642  O O   . VAL B 2 81  ? 20.601 9.269  -28.870 1.00 31.29 81  G 1 
ATOM   643  C CB  . VAL B 2 81  ? 19.419 10.588 -26.504 1.00 28.04 81  G 1 
ATOM   644  C CG1 . VAL B 2 81  ? 20.122 11.917 -26.719 1.00 24.58 81  G 1 
ATOM   645  C CG2 . VAL B 2 81  ? 18.514 10.605 -25.277 1.00 22.49 81  G 1 
ATOM   646  N N   . LYS B 2 82  ? 19.411 10.811 -29.997 1.00 26.33 82  G 1 
ATOM   647  C CA  . LYS B 2 82  ? 20.306 10.842 -31.147 1.00 32.05 82  G 1 
ATOM   648  C C   . LYS B 2 82  ? 21.186 12.087 -31.059 1.00 36.75 82  G 1 
ATOM   649  O O   . LYS B 2 82  ? 20.677 13.207 -30.915 1.00 38.45 82  G 1 
ATOM   650  C CB  . LYS B 2 82  ? 19.513 10.824 -32.454 1.00 31.71 82  G 1 
ATOM   651  C CG  . LYS B 2 82  ? 20.379 10.751 -33.701 1.00 40.07 82  G 1 
ATOM   652  C CD  . LYS B 2 82  ? 19.549 10.362 -34.925 1.00 45.22 82  G 1 
ATOM   653  C CE  . LYS B 2 82  ? 20.425 10.050 -36.142 1.00 42.97 82  G 1 
ATOM   654  N NZ  . LYS B 2 82  ? 19.601 9.920  -37.391 1.00 44.34 82  G 1 
ATOM   655  N N   . THR B 2 83  ? 22.497 11.896 -31.111 1.00 33.06 83  G 1 
ATOM   656  C CA  . THR B 2 83  ? 23.357 13.062 -31.199 1.00 37.65 83  G 1 
ATOM   657  C C   . THR B 2 83  ? 23.447 13.531 -32.654 1.00 44.84 83  G 1 
ATOM   658  O O   . THR B 2 83  ? 22.912 12.898 -33.575 1.00 43.09 83  G 1 
ATOM   659  C CB  . THR B 2 83  ? 24.733 12.744 -30.611 1.00 42.29 83  G 1 
ATOM   660  O OG1 . THR B 2 83  ? 25.303 11.618 -31.275 1.00 43.61 83  G 1 
ATOM   661  C CG2 . THR B 2 83  ? 24.608 12.433 -29.143 1.00 32.50 83  G 1 
ATOM   662  N N   . LEU B 2 84  ? 24.095 14.680 -32.866 1.00 44.96 84  G 1 
ATOM   663  C CA  . LEU B 2 84  ? 24.256 15.150 -34.238 1.00 52.29 84  G 1 
ATOM   664  C C   . LEU B 2 84  ? 25.403 14.456 -34.963 1.00 50.18 84  G 1 
ATOM   665  O O   . LEU B 2 84  ? 25.632 14.729 -36.145 1.00 47.33 84  G 1 
ATOM   666  C CB  . LEU B 2 84  ? 24.419 16.677 -34.274 1.00 49.17 84  G 1 
ATOM   667  C CG  . LEU B 2 84  ? 23.041 17.364 -34.394 1.00 51.83 84  G 1 
ATOM   668  C CD1 . LEU B 2 84  ? 23.158 18.866 -34.353 1.00 56.13 84  G 1 
ATOM   669  C CD2 . LEU B 2 84  ? 22.253 16.917 -35.647 1.00 50.54 84  G 1 
ATOM   670  N N   . THR B 2 85  ? 26.077 13.524 -34.293 1.00 53.95 85  G 1 
ATOM   671  C CA  . THR B 2 85  ? 27.099 12.679 -34.889 1.00 50.27 85  G 1 
ATOM   672  C C   . THR B 2 85  ? 26.570 11.302 -35.268 1.00 46.74 85  G 1 
ATOM   673  O O   . THR B 2 85  ? 27.360 10.379 -35.468 1.00 53.23 85  G 1 
ATOM   674  C CB  . THR B 2 85  ? 28.291 12.548 -33.938 1.00 52.04 85  G 1 
ATOM   675  O OG1 . THR B 2 85  ? 28.892 11.260 -34.112 1.00 50.98 85  G 1 
ATOM   676  C CG2 . THR B 2 85  ? 27.868 12.777 -32.452 1.00 41.83 85  G 1 
ATOM   677  N N   . GLY B 2 86  ? 25.251 11.147 -35.375 1.00 47.56 86  G 1 
ATOM   678  C CA  . GLY B 2 86  ? 24.637 9.908  -35.812 1.00 46.74 86  G 1 
ATOM   679  C C   . GLY B 2 86  ? 24.641 8.790  -34.792 1.00 50.14 86  G 1 
ATOM   680  O O   . GLY B 2 86  ? 23.949 7.781  -34.993 1.00 44.53 86  G 1 
ATOM   681  N N   . LYS B 2 87  ? 25.399 8.921  -33.709 1.00 43.34 87  G 1 
ATOM   682  C CA  . LYS B 2 87  ? 25.266 7.985  -32.607 1.00 38.34 87  G 1 
ATOM   683  C C   . LYS B 2 87  ? 23.864 8.073  -32.023 1.00 36.97 87  G 1 
ATOM   684  O O   . LYS B 2 87  ? 23.385 9.159  -31.693 1.00 37.92 87  G 1 
ATOM   685  C CB  . LYS B 2 87  ? 26.306 8.307  -31.535 1.00 40.32 87  G 1 
ATOM   686  C CG  . LYS B 2 87  ? 26.608 7.173  -30.591 1.00 34.97 87  G 1 
ATOM   687  C CD  . LYS B 2 87  ? 27.377 7.702  -29.408 1.00 40.56 87  G 1 
ATOM   688  C CE  . LYS B 2 87  ? 28.008 6.567  -28.615 1.00 44.44 87  G 1 
ATOM   689  N NZ  . LYS B 2 87  ? 27.126 5.370  -28.647 1.00 45.81 87  G 1 
ATOM   690  N N   . THR B 2 88  ? 23.185 6.942  -31.918 1.00 35.19 88  G 1 
ATOM   691  C CA  . THR B 2 88  ? 21.951 6.884  -31.143 1.00 38.12 88  G 1 
ATOM   692  C C   . THR B 2 88  ? 22.203 6.049  -29.899 1.00 31.79 88  G 1 
ATOM   693  O O   . THR B 2 88  ? 22.843 4.997  -29.969 1.00 32.58 88  G 1 
ATOM   694  C CB  . THR B 2 88  ? 20.779 6.286  -31.929 1.00 28.84 88  G 1 
ATOM   695  O OG1 . THR B 2 88  ? 20.441 7.140  -33.020 1.00 38.93 88  G 1 
ATOM   696  C CG2 . THR B 2 88  ? 19.579 6.183  -31.046 1.00 27.03 88  G 1 
ATOM   697  N N   . ILE B 2 89  ? 21.726 6.528  -28.754 1.00 29.78 89  G 1 
ATOM   698  C CA  . ILE B 2 89  ? 21.798 5.745  -27.529 1.00 31.42 89  G 1 
ATOM   699  C C   . ILE B 2 89  ? 20.401 5.604  -26.940 1.00 31.40 89  G 1 
ATOM   700  O O   . ILE B 2 89  ? 19.495 6.402  -27.195 1.00 30.19 89  G 1 
ATOM   701  C CB  . ILE B 2 89  ? 22.740 6.372  -26.484 1.00 29.56 89  G 1 
ATOM   702  C CG1 . ILE B 2 89  ? 22.094 7.627  -25.908 1.00 32.78 89  G 1 
ATOM   703  C CG2 . ILE B 2 89  ? 24.074 6.727  -27.093 1.00 31.10 89  G 1 
ATOM   704  C CD1 . ILE B 2 89  ? 22.966 8.329  -24.877 1.00 38.75 89  G 1 
ATOM   705  N N   . THR B 2 90  ? 20.256 4.603  -26.095 1.00 29.29 90  G 1 
ATOM   706  C CA  . THR B 2 90  ? 19.033 4.405  -25.344 1.00 23.90 90  G 1 
ATOM   707  C C   . THR B 2 90  ? 19.218 4.915  -23.922 1.00 25.84 90  G 1 
ATOM   708  O O   . THR B 2 90  ? 20.315 4.872  -23.367 1.00 27.70 90  G 1 
ATOM   709  C CB  . THR B 2 90  ? 18.672 2.924  -25.354 1.00 29.73 90  G 1 
ATOM   710  O OG1 . THR B 2 90  ? 18.532 2.509  -26.716 1.00 27.16 90  G 1 
ATOM   711  C CG2 . THR B 2 90  ? 17.378 2.639  -24.595 1.00 25.87 90  G 1 
ATOM   712  N N   . LEU B 2 91  ? 18.133 5.407  -23.336 1.00 27.60 91  G 1 
ATOM   713  C CA  . LEU B 2 91  ? 18.112 5.961  -21.993 1.00 23.33 91  G 1 
ATOM   714  C C   . LEU B 2 91  ? 16.956 5.351  -21.217 1.00 28.59 91  G 1 
ATOM   715  O O   . LEU B 2 91  ? 15.839 5.208  -21.751 1.00 26.43 91  G 1 
ATOM   716  C CB  . LEU B 2 91  ? 17.941 7.478  -22.037 1.00 26.30 91  G 1 
ATOM   717  C CG  . LEU B 2 91  ? 18.914 8.420  -21.334 1.00 27.01 91  G 1 
ATOM   718  C CD1 . LEU B 2 91  ? 20.343 8.139  -21.749 1.00 25.23 91  G 1 
ATOM   719  C CD2 . LEU B 2 91  ? 18.511 9.870  -21.643 1.00 25.82 91  G 1 
ATOM   720  N N   . GLU B 2 92  ? 17.241 4.971  -19.966 1.00 27.07 92  G 1 
ATOM   721  C CA  . GLU B 2 92  ? 16.225 4.539  -19.015 1.00 25.43 92  G 1 
ATOM   722  C C   . GLU B 2 92  ? 15.688 5.775  -18.288 1.00 26.93 92  G 1 
ATOM   723  O O   . GLU B 2 92  ? 16.462 6.585  -17.777 1.00 27.31 92  G 1 
ATOM   724  C CB  . GLU B 2 92  ? 16.807 3.516  -18.033 1.00 21.27 92  G 1 
ATOM   725  C CG  . GLU B 2 92  ? 17.193 2.118  -18.665 1.00 26.69 92  G 1 
ATOM   726  C CD  . GLU B 2 92  ? 18.302 2.186  -19.751 1.00 27.43 92  G 1 
ATOM   727  O OE1 . GLU B 2 92  ? 18.001 1.971  -20.944 1.00 25.95 92  G 1 
ATOM   728  O OE2 . GLU B 2 92  ? 19.465 2.474  -19.422 1.00 23.44 92  G 1 
ATOM   729  N N   . VAL B 2 93  ? 14.368 5.953  -18.283 1.00 26.11 93  G 1 
ATOM   730  C CA  . VAL B 2 93  ? 13.760 7.210  -17.856 1.00 29.12 93  G 1 
ATOM   731  C C   . VAL B 2 93  ? 12.464 6.912  -17.114 1.00 27.77 93  G 1 
ATOM   732  O O   . VAL B 2 93  ? 11.960 5.784  -17.130 1.00 28.14 93  G 1 
ATOM   733  C CB  . VAL B 2 93  ? 13.486 8.153  -19.059 1.00 29.69 93  G 1 
ATOM   734  C CG1 . VAL B 2 93  ? 14.777 8.539  -19.773 1.00 23.87 93  G 1 
ATOM   735  C CG2 . VAL B 2 93  ? 12.521 7.515  -20.048 1.00 22.44 93  G 1 
ATOM   736  N N   . GLU B 2 94  ? 11.906 7.947  -16.489 1.00 23.84 94  G 1 
ATOM   737  C CA  . GLU B 2 94  ? 10.547 7.919  -15.946 1.00 27.91 94  G 1 
ATOM   738  C C   . GLU B 2 94  ? 9.839  9.220  -16.311 1.00 25.33 94  G 1 
ATOM   739  O O   . GLU B 2 94  ? 10.495 10.257 -16.471 1.00 21.88 94  G 1 
ATOM   740  C CB  . GLU B 2 94  ? 10.526 7.745  -14.407 1.00 27.74 94  G 1 
ATOM   741  C CG  . GLU B 2 94  ? 11.381 6.604  -13.829 1.00 23.02 94  G 1 
ATOM   742  C CD  . GLU B 2 94  ? 11.517 6.643  -12.264 1.00 30.37 94  G 1 
ATOM   743  O OE1 . GLU B 2 94  ? 10.503 6.561  -11.524 1.00 27.35 94  G 1 
ATOM   744  O OE2 . GLU B 2 94  ? 12.659 6.740  -11.779 1.00 25.20 94  G 1 
ATOM   745  N N   . PRO B 2 95  ? 8.501  9.206  -16.431 1.00 26.95 95  G 1 
ATOM   746  C CA  . PRO B 2 95  ? 7.795  10.444 -16.820 1.00 25.20 95  G 1 
ATOM   747  C C   . PRO B 2 95  ? 8.018  11.582 -15.842 1.00 24.05 95  G 1 
ATOM   748  O O   . PRO B 2 95  ? 7.875  12.756 -16.215 1.00 26.14 95  G 1 
ATOM   749  C CB  . PRO B 2 95  ? 6.314  10.016 -16.864 1.00 23.04 95  G 1 
ATOM   750  C CG  . PRO B 2 95  ? 6.348  8.527  -16.954 1.00 24.10 95  G 1 
ATOM   751  C CD  . PRO B 2 95  ? 7.554  8.100  -16.186 1.00 26.11 95  G 1 
ATOM   752  N N   . SER B 2 96  ? 8.403  11.274 -14.612 1.00 21.62 96  G 1 
ATOM   753  C CA  . SER B 2 96  ? 8.661  12.299 -13.618 1.00 25.90 96  G 1 
ATOM   754  C C   . SER B 2 96  ? 10.059 12.917 -13.717 1.00 27.58 96  G 1 
ATOM   755  O O   . SER B 2 96  ? 10.329 13.854 -12.970 1.00 27.28 96  G 1 
ATOM   756  C CB  . SER B 2 96  ? 8.467  11.704 -12.238 1.00 18.64 96  G 1 
ATOM   757  O OG  . SER B 2 96  ? 9.541  10.840 -11.989 1.00 28.66 96  G 1 
ATOM   758  N N   . ASP B 2 97  ? 10.947 12.432 -14.601 1.00 25.40 97  G 1 
ATOM   759  C CA  . ASP B 2 97  ? 12.309 12.971 -14.678 1.00 28.61 97  G 1 
ATOM   760  C C   . ASP B 2 97  ? 12.286 14.416 -15.163 1.00 28.72 97  G 1 
ATOM   761  O O   . ASP B 2 97  ? 11.563 14.771 -16.099 1.00 25.95 97  G 1 
ATOM   762  C CB  . ASP B 2 97  ? 13.210 12.147 -15.623 1.00 28.21 97  G 1 
ATOM   763  C CG  . ASP B 2 97  ? 13.589 10.735 -15.065 1.00 27.64 97  G 1 
ATOM   764  O OD1 . ASP B 2 97  ? 13.356 10.445 -13.876 1.00 31.00 97  G 1 
ATOM   765  O OD2 . ASP B 2 97  ? 14.125 9.915  -15.837 1.00 22.88 97  G 1 
ATOM   766  N N   . THR B 2 98  ? 13.067 15.259 -14.513 1.00 25.57 98  G 1 
ATOM   767  C CA  . THR B 2 98  ? 13.273 16.559 -15.114 1.00 27.07 98  G 1 
ATOM   768  C C   . THR B 2 98  ? 14.227 16.404 -16.291 1.00 27.07 98  G 1 
ATOM   769  O O   . THR B 2 98  ? 14.994 15.442 -16.363 1.00 28.95 98  G 1 
ATOM   770  C CB  . THR B 2 98  ? 13.833 17.547 -14.093 1.00 26.59 98  G 1 
ATOM   771  O OG1 . THR B 2 98  ? 15.138 17.116 -13.698 1.00 31.25 98  G 1 
ATOM   772  C CG2 . THR B 2 98  ? 12.946 17.603 -12.866 1.00 22.35 98  G 1 
ATOM   773  N N   . ILE B 2 99  ? 14.154 17.351 -17.235 1.00 27.61 99  G 1 
ATOM   774  C CA  . ILE B 2 99  ? 15.116 17.394 -18.340 1.00 24.10 99  G 1 
ATOM   775  C C   . ILE B 2 99  ? 16.531 17.421 -17.799 1.00 22.42 99  G 1 
ATOM   776  O O   . ILE B 2 99  ? 17.451 16.851 -18.395 1.00 24.92 99  G 1 
ATOM   777  C CB  . ILE B 2 99  ? 14.828 18.608 -19.254 1.00 24.13 99  G 1 
ATOM   778  C CG1 . ILE B 2 99  ? 13.408 18.519 -19.839 1.00 25.94 99  G 1 
ATOM   779  C CG2 . ILE B 2 99  ? 15.885 18.719 -20.353 1.00 26.19 99  G 1 
ATOM   780  C CD1 . ILE B 2 99  ? 13.227 17.402 -20.912 1.00 26.28 99  G 1 
ATOM   781  N N   . GLU B 2 100 ? 16.715 18.033 -16.629 1.00 25.40 100 G 1 
ATOM   782  C CA  . GLU B 2 100 ? 17.992 17.973 -15.929 1.00 27.53 100 G 1 
ATOM   783  C C   . GLU B 2 100 ? 18.385 16.534 -15.575 1.00 24.28 100 G 1 
ATOM   784  O O   . GLU B 2 100 ? 19.523 16.120 -15.816 1.00 25.74 100 G 1 
ATOM   785  C CB  . GLU B 2 100 ? 17.901 18.838 -14.679 1.00 30.38 100 G 1 
ATOM   786  C CG  . GLU B 2 100 ? 19.219 19.190 -14.052 1.00 41.58 100 G 1 
ATOM   787  C CD  . GLU B 2 100 ? 19.038 20.226 -12.963 1.00 47.31 100 G 1 
ATOM   788  O OE1 . GLU B 2 100 ? 18.565 19.865 -11.856 1.00 49.80 100 G 1 
ATOM   789  O OE2 . GLU B 2 100 ? 19.335 21.407 -13.236 1.00 49.50 100 G 1 
ATOM   790  N N   . ASN B 2 101 ? 17.474 15.768 -14.959 1.00 25.28 101 G 1 
ATOM   791  C CA  . ASN B 2 101 ? 17.759 14.358 -14.685 1.00 23.64 101 G 1 
ATOM   792  C C   . ASN B 2 101 ? 18.150 13.631 -15.962 1.00 24.71 101 G 1 
ATOM   793  O O   . ASN B 2 101 ? 19.053 12.779 -15.968 1.00 25.57 101 G 1 
ATOM   794  C CB  . ASN B 2 101 ? 16.545 13.654 -14.076 1.00 25.09 101 G 1 
ATOM   795  C CG  . ASN B 2 101 ? 16.045 14.296 -12.780 1.00 36.27 101 G 1 
ATOM   796  O OD1 . ASN B 2 101 ? 14.838 14.249 -12.488 1.00 37.62 101 G 1 
ATOM   797  N ND2 . ASN B 2 101 ? 16.959 14.881 -11.990 1.00 32.74 101 G 1 
ATOM   798  N N   . VAL B 2 102 ? 17.462 13.949 -17.058 1.00 20.33 102 G 1 
ATOM   799  C CA  . VAL B 2 102 ? 17.743 13.303 -18.330 1.00 21.91 102 G 1 
ATOM   800  C C   . VAL B 2 102 ? 19.163 13.615 -18.771 1.00 21.65 102 G 1 
ATOM   801  O O   . VAL B 2 102 ? 19.898 12.733 -19.244 1.00 25.87 102 G 1 
ATOM   802  C CB  . VAL B 2 102 ? 16.693 13.739 -19.375 1.00 25.68 102 G 1 
ATOM   803  C CG1 . VAL B 2 102 ? 17.044 13.194 -20.750 1.00 26.07 102 G 1 
ATOM   804  C CG2 . VAL B 2 102 ? 15.297 13.296 -18.948 1.00 21.04 102 G 1 
ATOM   805  N N   . LYS B 2 103 ? 19.589 14.866 -18.595 1.00 19.53 103 G 1 
ATOM   806  C CA  . LYS B 2 103 ? 20.948 15.215 -18.981 1.00 20.20 103 G 1 
ATOM   807  C C   . LYS B 2 103 ? 21.977 14.505 -18.108 1.00 23.05 103 G 1 
ATOM   808  O O   . LYS B 2 103 ? 23.047 14.113 -18.600 1.00 23.72 103 G 1 
ATOM   809  C CB  . LYS B 2 103 ? 21.130 16.729 -18.928 1.00 25.82 103 G 1 
ATOM   810  C CG  . LYS B 2 103 ? 20.421 17.488 -20.026 1.00 20.32 103 G 1 
ATOM   811  C CD  . LYS B 2 103 ? 20.552 18.975 -19.797 1.00 24.97 103 G 1 
ATOM   812  C CE  . LYS B 2 103 ? 19.919 19.805 -20.918 1.00 27.96 103 G 1 
ATOM   813  N NZ  . LYS B 2 103 ? 19.835 21.263 -20.578 1.00 25.10 103 G 1 
ATOM   814  N N   . ALA B 2 104 ? 21.671 14.326 -16.808 1.00 20.85 104 G 1 
ATOM   815  C CA  . ALA B 2 104 ? 22.569 13.571 -15.926 1.00 20.16 104 G 1 
ATOM   816  C C   . ALA B 2 104 ? 22.663 12.090 -16.328 1.00 25.17 104 G 1 
ATOM   817  O O   . ALA B 2 104 ? 23.718 11.453 -16.172 1.00 22.10 104 G 1 
ATOM   818  C CB  . ALA B 2 104 ? 22.096 13.692 -14.484 1.00 19.63 104 G 1 
ATOM   819  N N   . LYS B 2 105 ? 21.577 11.528 -16.868 1.00 23.50 105 G 1 
ATOM   820  C CA  . LYS B 2 105 ? 21.662 10.170 -17.409 1.00 24.51 105 G 1 
ATOM   821  C C   . LYS B 2 105 ? 22.513 10.129 -18.678 1.00 24.88 105 G 1 
ATOM   822  O O   . LYS B 2 105 ? 23.321 9.206  -18.872 1.00 26.67 105 G 1 
ATOM   823  C CB  . LYS B 2 105 ? 20.256 9.627  -17.658 1.00 21.69 105 G 1 
ATOM   824  C CG  . LYS B 2 105 ? 19.477 9.471  -16.355 1.00 22.83 105 G 1 
ATOM   825  C CD  . LYS B 2 105 ? 18.054 9.039  -16.543 1.00 21.78 105 G 1 
ATOM   826  C CE  . LYS B 2 105 ? 17.454 8.782  -15.195 1.00 20.26 105 G 1 
ATOM   827  N NZ  . LYS B 2 105 ? 16.282 7.902  -15.241 1.00 25.66 105 G 1 
ATOM   828  N N   . ILE B 2 106 ? 22.356 11.126 -19.552 1.00 23.68 106 G 1 
ATOM   829  C CA  . ILE B 2 106 ? 23.198 11.168 -20.746 1.00 22.23 106 G 1 
ATOM   830  C C   . ILE B 2 106 ? 24.663 11.261 -20.352 1.00 26.69 106 G 1 
ATOM   831  O O   . ILE B 2 106 ? 25.526 10.675 -21.011 1.00 27.66 106 G 1 
ATOM   832  C CB  . ILE B 2 106 ? 22.781 12.323 -21.682 1.00 24.04 106 G 1 
ATOM   833  C CG1 . ILE B 2 106 ? 21.389 12.039 -22.263 1.00 22.77 106 G 1 
ATOM   834  C CG2 . ILE B 2 106 ? 23.844 12.555 -22.807 1.00 18.17 106 G 1 
ATOM   835  C CD1 . ILE B 2 106 ? 20.828 13.174 -23.048 1.00 25.27 106 G 1 
ATOM   836  N N   . GLN B 2 107 ? 24.974 12.001 -19.276 1.00 23.97 107 G 1 
ATOM   837  C CA  . GLN B 2 107 ? 26.351 11.996 -18.778 1.00 25.38 107 G 1 
ATOM   838  C C   . GLN B 2 107 ? 26.760 10.609 -18.267 1.00 28.21 107 G 1 
ATOM   839  O O   . GLN B 2 107 ? 27.902 10.182 -18.470 1.00 28.89 107 G 1 
ATOM   840  C CB  . GLN B 2 107 ? 26.533 13.044 -17.681 1.00 24.44 107 G 1 
ATOM   841  C CG  . GLN B 2 107 ? 27.943 13.074 -17.129 1.00 25.65 107 G 1 
ATOM   842  C CD  . GLN B 2 107 ? 28.079 13.944 -15.891 1.00 28.20 107 G 1 
ATOM   843  O OE1 . GLN B 2 107 ? 27.242 13.887 -14.984 1.00 26.73 107 G 1 
ATOM   844  N NE2 . GLN B 2 107 ? 29.144 14.757 -15.846 1.00 24.17 107 G 1 
ATOM   845  N N   . ASP B 2 108 ? 25.841 9.897  -17.601 1.00 29.83 108 G 1 
ATOM   846  C CA  . ASP B 2 108 ? 26.116 8.533  -17.137 1.00 27.35 108 G 1 
ATOM   847  C C   . ASP B 2 108 ? 26.578 7.630  -18.267 1.00 30.60 108 G 1 
ATOM   848  O O   . ASP B 2 108 ? 27.432 6.754  -18.069 1.00 30.71 108 G 1 
ATOM   849  C CB  . ASP B 2 108 ? 24.864 7.913  -16.522 1.00 24.35 108 G 1 
ATOM   850  C CG  . ASP B 2 108 ? 24.623 8.333  -15.117 1.00 26.86 108 G 1 
ATOM   851  O OD1 . ASP B 2 108 ? 25.467 9.019  -14.490 1.00 29.63 108 G 1 
ATOM   852  O OD2 . ASP B 2 108 ? 23.554 7.938  -14.634 1.00 29.63 108 G 1 
ATOM   853  N N   . LYS B 2 109 ? 25.968 7.775  -19.441 1.00 29.36 109 G 1 
ATOM   854  C CA  . LYS B 2 109 ? 26.338 6.896  -20.550 1.00 25.98 109 G 1 
ATOM   855  C C   . LYS B 2 109 ? 27.465 7.455  -21.424 1.00 29.49 109 G 1 
ATOM   856  O O   . LYS B 2 109 ? 28.388 6.730  -21.800 1.00 30.01 109 G 1 
ATOM   857  C CB  . LYS B 2 109 ? 25.100 6.584  -21.397 1.00 27.44 109 G 1 
ATOM   858  C CG  . LYS B 2 109 ? 24.015 5.893  -20.585 1.00 25.37 109 G 1 
ATOM   859  C CD  . LYS B 2 109 ? 23.102 5.036  -21.412 1.00 23.73 109 G 1 
ATOM   860  C CE  . LYS B 2 109 ? 22.117 4.319  -20.470 1.00 22.25 109 G 1 
ATOM   861  N NZ  . LYS B 2 109 ? 21.418 3.171  -21.127 1.00 21.40 109 G 1 
ATOM   862  N N   . GLU B 2 110 ? 27.442 8.732  -21.741 1.00 31.04 110 G 1 
ATOM   863  C CA  . GLU B 2 110 ? 28.368 9.286  -22.704 1.00 30.55 110 G 1 
ATOM   864  C C   . GLU B 2 110 ? 29.355 10.289 -22.109 1.00 32.41 110 G 1 
ATOM   865  O O   . GLU B 2 110 ? 30.226 10.778 -22.835 1.00 31.31 110 G 1 
ATOM   866  C CB  . GLU B 2 110 ? 27.571 9.922  -23.848 1.00 27.72 110 G 1 
ATOM   867  C CG  . GLU B 2 110 ? 26.670 8.912  -24.563 1.00 32.26 110 G 1 
ATOM   868  C CD  . GLU B 2 110 ? 27.421 7.661  -25.069 1.00 38.47 110 G 1 
ATOM   869  O OE1 . GLU B 2 110 ? 28.428 7.819  -25.799 1.00 42.12 110 G 1 
ATOM   870  O OE2 . GLU B 2 110 ? 27.004 6.515  -24.737 1.00 41.53 110 G 1 
ATOM   871  N N   . GLY B 2 111 ? 29.270 10.592 -20.814 1.00 27.19 111 G 1 
ATOM   872  C CA  . GLY B 2 111 ? 30.278 11.455 -20.237 1.00 28.45 111 G 1 
ATOM   873  C C   . GLY B 2 111 ? 30.202 12.889 -20.684 1.00 28.51 111 G 1 
ATOM   874  O O   . GLY B 2 111 ? 31.146 13.649 -20.459 1.00 25.78 111 G 1 
ATOM   875  N N   . ILE B 2 112 ? 29.107 13.271 -21.331 1.00 30.45 112 G 1 
ATOM   876  C CA  . ILE B 2 112 ? 28.904 14.609 -21.857 1.00 25.25 112 G 1 
ATOM   877  C C   . ILE B 2 112 ? 28.530 15.516 -20.696 1.00 31.37 112 G 1 
ATOM   878  O O   . ILE B 2 112 ? 27.548 15.236 -19.987 1.00 29.32 112 G 1 
ATOM   879  C CB  . ILE B 2 112 ? 27.816 14.614 -22.934 1.00 27.66 112 G 1 
ATOM   880  C CG1 . ILE B 2 112 ? 28.198 13.652 -24.060 1.00 27.37 112 G 1 
ATOM   881  C CG2 . ILE B 2 112 ? 27.570 16.038 -23.433 1.00 23.65 112 G 1 
ATOM   882  C CD1 . ILE B 2 112 ? 27.368 13.814 -25.290 1.00 24.90 112 G 1 
ATOM   883  N N   . PRO B 2 113 ? 29.271 16.599 -20.467 1.00 32.74 113 G 1 
ATOM   884  C CA  . PRO B 2 113 ? 28.956 17.508 -19.353 1.00 26.09 113 G 1 
ATOM   885  C C   . PRO B 2 113 ? 27.537 18.036 -19.473 1.00 25.96 113 G 1 
ATOM   886  O O   . PRO B 2 113 ? 27.173 18.644 -20.486 1.00 25.81 113 G 1 
ATOM   887  C CB  . PRO B 2 113 ? 29.984 18.640 -19.511 1.00 28.98 113 G 1 
ATOM   888  C CG  . PRO B 2 113 ? 30.989 18.176 -20.525 1.00 30.24 113 G 1 
ATOM   889  C CD  . PRO B 2 113 ? 30.373 17.085 -21.322 1.00 31.60 113 G 1 
ATOM   890  N N   . PRO B 2 114 ? 26.698 17.814 -18.467 1.00 31.05 114 G 1 
ATOM   891  C CA  . PRO B 2 114 ? 25.332 18.356 -18.528 1.00 29.41 114 G 1 
ATOM   892  C C   . PRO B 2 114 ? 25.269 19.855 -18.791 1.00 32.17 114 G 1 
ATOM   893  O O   . PRO B 2 114 ? 24.274 20.318 -19.359 1.00 37.06 114 G 1 
ATOM   894  C CB  . PRO B 2 114 ? 24.758 17.994 -17.149 1.00 26.01 114 G 1 
ATOM   895  C CG  . PRO B 2 114 ? 25.497 16.771 -16.742 1.00 22.90 114 G 1 
ATOM   896  C CD  . PRO B 2 114 ? 26.903 16.950 -17.283 1.00 26.73 114 G 1 
ATOM   897  N N   . ASP B 2 115 ? 26.290 20.636 -18.417 1.00 33.78 115 G 1 
ATOM   898  C CA  . ASP B 2 115 ? 26.281 22.074 -18.724 1.00 37.25 115 G 1 
ATOM   899  C C   . ASP B 2 115 ? 26.362 22.358 -20.215 1.00 35.19 115 G 1 
ATOM   900  O O   . ASP B 2 115 ? 25.969 23.446 -20.647 1.00 31.35 115 G 1 
ATOM   901  C CB  . ASP B 2 115 ? 27.450 22.794 -18.046 1.00 37.45 115 G 1 
ATOM   902  C CG  . ASP B 2 115 ? 27.313 22.831 -16.544 1.00 42.71 115 G 1 
ATOM   903  O OD1 . ASP B 2 115 ? 26.167 22.672 -16.057 1.00 39.89 115 G 1 
ATOM   904  O OD2 . ASP B 2 115 ? 28.351 23.012 -15.864 1.00 43.26 115 G 1 
ATOM   905  N N   . GLN B 2 116 ? 26.891 21.413 -20.991 1.00 34.40 116 G 1 
ATOM   906  C CA  . GLN B 2 116 ? 27.049 21.538 -22.430 1.00 35.44 116 G 1 
ATOM   907  C C   . GLN B 2 116 ? 25.824 21.075 -23.218 1.00 33.69 116 G 1 
ATOM   908  O O   . GLN B 2 116 ? 25.747 21.360 -24.421 1.00 37.10 116 G 1 
ATOM   909  C CB  . GLN B 2 116 ? 28.288 20.745 -22.881 1.00 33.54 116 G 1 
ATOM   910  C CG  . GLN B 2 116 ? 29.611 21.372 -22.448 1.00 35.24 116 G 1 
ATOM   911  C CD  . GLN B 2 116 ? 30.846 20.683 -23.044 1.00 39.31 116 G 1 
ATOM   912  O OE1 . GLN B 2 116 ? 30.840 19.485 -23.320 1.00 43.41 116 G 1 
ATOM   913  N NE2 . GLN B 2 116 ? 31.908 21.446 -23.232 1.00 40.33 116 G 1 
ATOM   914  N N   . GLN B 2 117 ? 24.848 20.426 -22.570 1.00 33.14 117 G 1 
ATOM   915  C CA  . GLN B 2 117 ? 23.763 19.724 -23.259 1.00 31.74 117 G 1 
ATOM   916  C C   . GLN B 2 117 ? 22.538 20.593 -23.529 1.00 32.14 117 G 1 
ATOM   917  O O   . GLN B 2 117 ? 22.112 21.393 -22.687 1.00 29.89 117 G 1 
ATOM   918  C CB  . GLN B 2 117 ? 23.321 18.499 -22.454 1.00 26.34 117 G 1 
ATOM   919  C CG  . GLN B 2 117 ? 24.406 17.481 -22.226 1.00 26.12 117 G 1 
ATOM   920  C CD  . GLN B 2 117 ? 23.873 16.171 -21.685 1.00 28.48 117 G 1 
ATOM   921  O OE1 . GLN B 2 117 ? 22.793 15.726 -22.085 1.00 30.55 117 G 1 
ATOM   922  N NE2 . GLN B 2 117 ? 24.622 15.545 -20.761 1.00 25.42 117 G 1 
ATOM   923  N N   . ARG B 2 118 ? 21.944 20.380 -24.701 1.00 29.78 118 G 1 
ATOM   924  C CA  . ARG B 2 118 ? 20.665 20.951 -25.081 1.00 30.73 118 G 1 
ATOM   925  C C   . ARG B 2 118 ? 19.855 19.843 -25.734 1.00 33.89 118 G 1 
ATOM   926  O O   . ARG B 2 118 ? 20.322 19.200 -26.684 1.00 35.16 118 G 1 
ATOM   927  C CB  . ARG B 2 118 ? 20.831 22.129 -26.058 1.00 33.98 118 G 1 
ATOM   928  C CG  . ARG B 2 118 ? 21.900 23.167 -25.673 1.00 38.83 118 G 1 
ATOM   929  C CD  . ARG B 2 118 ? 21.491 23.973 -24.429 1.00 43.08 118 G 1 
ATOM   930  N NE  . ARG B 2 118 ? 22.514 24.919 -23.976 1.00 41.71 118 G 1 
ATOM   931  C CZ  . ARG B 2 118 ? 23.408 24.672 -23.018 1.00 40.70 118 G 1 
ATOM   932  N NH1 . ARG B 2 118 ? 23.442 23.495 -22.398 1.00 35.24 118 G 1 
ATOM   933  N NH2 . ARG B 2 118 ? 24.287 25.609 -22.684 1.00 43.24 118 G 1 
ATOM   934  N N   . LEU B 2 119 ? 18.647 19.627 -25.256 1.00 23.17 119 G 1 
ATOM   935  C CA  . LEU B 2 119 ? 17.832 18.551 -25.775 1.00 28.24 119 G 1 
ATOM   936  C C   . LEU B 2 119 ? 16.674 19.129 -26.582 1.00 28.37 119 G 1 
ATOM   937  O O   . LEU B 2 119 ? 15.882 19.917 -26.057 1.00 31.41 119 G 1 
ATOM   938  C CB  . LEU B 2 119 ? 17.360 17.664 -24.625 1.00 29.68 119 G 1 
ATOM   939  C CG  . LEU B 2 119 ? 18.534 16.872 -24.035 1.00 27.20 119 G 1 
ATOM   940  C CD1 . LEU B 2 119 ? 18.152 16.232 -22.740 1.00 27.10 119 G 1 
ATOM   941  C CD2 . LEU B 2 119 ? 19.026 15.796 -25.023 1.00 28.29 119 G 1 
ATOM   942  N N   . ILE B 2 120 ? 16.597 18.744 -27.862 1.00 29.04 120 G 1 
ATOM   943  C CA  . ILE B 2 120 ? 15.564 19.186 -28.795 1.00 28.81 120 G 1 
ATOM   944  C C   . ILE B 2 120 ? 14.542 18.071 -28.948 1.00 32.18 120 G 1 
ATOM   945  O O   . ILE B 2 120 ? 14.903 16.916 -29.213 1.00 29.02 120 G 1 
ATOM   946  C CB  . ILE B 2 120 ? 16.142 19.538 -30.181 1.00 36.88 120 G 1 
ATOM   947  C CG1 . ILE B 2 120 ? 17.447 20.350 -30.100 1.00 38.67 120 G 1 
ATOM   948  C CG2 . ILE B 2 120 ? 15.070 20.251 -31.029 1.00 38.01 120 G 1 
ATOM   949  C CD1 . ILE B 2 120 ? 17.290 21.695 -29.464 1.00 33.37 120 G 1 
ATOM   950  N N   . PHE B 2 121 ? 13.268 18.415 -28.793 1.00 31.00 121 G 1 
ATOM   951  C CA  . PHE B 2 121 ? 12.174 17.542 -29.177 1.00 29.10 121 G 1 
ATOM   952  C C   . PHE B 2 121 ? 11.059 18.372 -29.785 1.00 32.93 121 G 1 
ATOM   953  O O   . PHE B 2 121 ? 10.641 19.381 -29.206 1.00 35.94 121 G 1 
ATOM   954  C CB  . PHE B 2 121 ? 11.641 16.785 -27.983 1.00 28.10 121 G 1 
ATOM   955  C CG  . PHE B 2 121 ? 10.608 15.773 -28.329 1.00 31.18 121 G 1 
ATOM   956  C CD1 . PHE B 2 121 ? 10.956 14.609 -29.001 1.00 27.95 121 G 1 
ATOM   957  C CD2 . PHE B 2 121 ? 9.298  15.950 -27.937 1.00 25.79 121 G 1 
ATOM   958  C CE1 . PHE B 2 121 ? 10.006 13.661 -29.286 1.00 29.11 121 G 1 
ATOM   959  C CE2 . PHE B 2 121 ? 8.350  15.000 -28.231 1.00 27.94 121 G 1 
ATOM   960  C CZ  . PHE B 2 121 ? 8.698  13.858 -28.896 1.00 27.79 121 G 1 
ATOM   961  N N   . ALA B 2 122 ? 10.588 17.958 -30.953 1.00 31.20 122 G 1 
ATOM   962  C CA  . ALA B 2 122 ? 9.443  18.602 -31.574 1.00 33.45 122 G 1 
ATOM   963  C C   . ALA B 2 122 ? 9.730  20.084 -31.814 1.00 37.39 122 G 1 
ATOM   964  O O   . ALA B 2 122 ? 8.928  20.957 -31.483 1.00 40.64 122 G 1 
ATOM   965  C CB  . ALA B 2 122 ? 8.179  18.406 -30.721 1.00 26.48 122 G 1 
ATOM   966  N N   . GLY B 2 123 ? 10.911 20.361 -32.362 1.00 34.25 123 G 1 
ATOM   967  C CA  . GLY B 2 123 ? 11.259 21.690 -32.813 1.00 33.00 123 G 1 
ATOM   968  C C   . GLY B 2 123 ? 11.607 22.699 -31.740 1.00 36.96 123 G 1 
ATOM   969  O O   . GLY B 2 123 ? 11.966 23.826 -32.085 1.00 38.04 123 G 1 
ATOM   970  N N   . LYS B 2 124 ? 11.524 22.345 -30.457 1.00 39.67 124 G 1 
ATOM   971  C CA  . LYS B 2 124 ? 11.832 23.267 -29.372 1.00 37.51 124 G 1 
ATOM   972  C C   . LYS B 2 124 ? 12.948 22.730 -28.473 1.00 40.93 124 G 1 
ATOM   973  O O   . LYS B 2 124 ? 13.256 21.529 -28.456 1.00 37.57 124 G 1 
ATOM   974  C CB  . LYS B 2 124 ? 10.584 23.557 -28.522 1.00 42.08 124 G 1 
ATOM   975  C CG  . LYS B 2 124 ? 9.853  22.319 -27.997 1.00 36.35 124 G 1 
ATOM   976  C CD  . LYS B 2 124 ? 8.334  22.421 -28.237 1.00 36.50 124 G 1 
ATOM   977  C CE  . LYS B 2 124 ? 7.558  22.478 -26.919 1.00 48.16 124 G 1 
ATOM   978  N NZ  . LYS B 2 124 ? 6.452  21.435 -26.763 1.00 46.47 124 G 1 
ATOM   979  N N   . GLN B 2 125 ? 13.561 23.656 -27.727 1.00 37.73 125 G 1 
ATOM   980  C CA  . GLN B 2 125 ? 14.518 23.310 -26.680 1.00 35.44 125 G 1 
ATOM   981  C C   . GLN B 2 125 ? 13.770 22.883 -25.420 1.00 28.23 125 G 1 
ATOM   982  O O   . GLN B 2 125 ? 12.828 23.545 -24.990 1.00 29.15 125 G 1 
ATOM   983  C CB  . GLN B 2 125 ? 15.441 24.497 -26.378 1.00 29.66 125 G 1 
ATOM   984  C CG  . GLN B 2 125 ? 16.933 24.172 -26.545 1.00 34.32 125 G 1 
ATOM   985  C CD  . GLN B 2 125 ? 17.845 24.955 -25.601 1.00 38.68 125 G 1 
ATOM   986  O OE1 . GLN B 2 125 ? 18.215 26.098 -25.882 1.00 43.35 125 G 1 
ATOM   987  N NE2 . GLN B 2 125 ? 18.225 24.331 -24.485 1.00 37.75 125 G 1 
ATOM   988  N N   . LEU B 2 126 ? 14.186 21.783 -24.826 1.00 27.96 126 G 1 
ATOM   989  C CA  . LEU B 2 126 ? 13.487 21.254 -23.661 1.00 33.70 126 G 1 
ATOM   990  C C   . LEU B 2 126 ? 14.061 21.854 -22.372 1.00 30.97 126 G 1 
ATOM   991  O O   . LEU B 2 126 ? 15.280 21.877 -22.174 1.00 32.85 126 G 1 
ATOM   992  C CB  . LEU B 2 126 ? 13.567 19.727 -23.655 1.00 32.45 126 G 1 
ATOM   993  C CG  . LEU B 2 126 ? 13.040 19.022 -24.909 1.00 25.56 126 G 1 
ATOM   994  C CD1 . LEU B 2 126 ? 12.675 17.608 -24.607 1.00 28.38 126 G 1 
ATOM   995  C CD2 . LEU B 2 126 ? 11.845 19.754 -25.445 1.00 31.34 126 G 1 
ATOM   996  N N   . GLU B 2 127 ? 13.181 22.343 -21.498 1.00 31.01 127 G 1 
ATOM   997  C CA  . GLU B 2 127 ? 13.599 23.199 -20.396 1.00 31.44 127 G 1 
ATOM   998  C C   . GLU B 2 127 ? 13.943 22.381 -19.156 1.00 32.42 127 G 1 
ATOM   999  O O   . GLU B 2 127 ? 13.250 21.414 -18.827 1.00 29.96 127 G 1 
ATOM   1000 C CB  . GLU B 2 127 ? 12.508 24.220 -20.073 1.00 32.75 127 G 1 
ATOM   1001 C CG  . GLU B 2 127 ? 12.586 25.458 -20.937 1.00 38.64 127 G 1 
ATOM   1002 C CD  . GLU B 2 127 ? 13.664 26.432 -20.490 1.00 41.78 127 G 1 
ATOM   1003 O OE1 . GLU B 2 127 ? 13.809 26.659 -19.263 1.00 40.33 127 G 1 
ATOM   1004 O OE2 . GLU B 2 127 ? 14.366 26.975 -21.369 1.00 44.86 127 G 1 
ATOM   1005 N N   . ASP B 2 128 ? 14.987 22.827 -18.438 1.00 33.16 128 G 1 
ATOM   1006 C CA  . ASP B 2 128 ? 15.661 21.987 -17.450 1.00 29.52 128 G 1 
ATOM   1007 C C   . ASP B 2 128 ? 14.739 21.517 -16.337 1.00 30.90 128 G 1 
ATOM   1008 O O   . ASP B 2 128 ? 14.896 20.385 -15.861 1.00 33.08 128 G 1 
ATOM   1009 C CB  . ASP B 2 128 ? 16.862 22.728 -16.855 1.00 29.36 128 G 1 
ATOM   1010 C CG  . ASP B 2 128 ? 18.151 22.453 -17.627 1.00 35.95 128 G 1 
ATOM   1011 O OD1 . ASP B 2 128 ? 18.072 21.734 -18.648 1.00 34.20 128 G 1 
ATOM   1012 O OD2 . ASP B 2 128 ? 19.238 22.931 -17.223 1.00 35.02 128 G 1 
ATOM   1013 N N   . GLY B 2 129 ? 13.775 22.346 -15.911 1.00 28.24 129 G 1 
ATOM   1014 C CA  . GLY B 2 129 ? 12.931 22.053 -14.762 1.00 19.60 129 G 1 
ATOM   1015 C C   . GLY B 2 129 ? 11.557 21.507 -15.070 1.00 28.66 129 G 1 
ATOM   1016 O O   . GLY B 2 129 ? 10.780 21.251 -14.149 1.00 33.33 129 G 1 
ATOM   1017 N N   . ARG B 2 130 ? 11.223 21.313 -16.333 1.00 29.27 130 G 1 
ATOM   1018 C CA  . ARG B 2 130 ? 10.038 20.540 -16.668 1.00 28.31 130 G 1 
ATOM   1019 C C   . ARG B 2 130 ? 10.366 19.054 -16.819 1.00 27.37 130 G 1 
ATOM   1020 O O   . ARG B 2 130 ? 11.520 18.635 -16.954 1.00 27.55 130 G 1 
ATOM   1021 C CB  . ARG B 2 130 ? 9.408  21.069 -17.958 1.00 30.71 130 G 1 
ATOM   1022 C CG  . ARG B 2 130 ? 9.166  22.567 -17.923 1.00 29.75 130 G 1 
ATOM   1023 C CD  . ARG B 2 130 ? 8.574  23.040 -19.242 1.00 32.53 130 G 1 
ATOM   1024 N NE  . ARG B 2 130 ? 7.191  22.595 -19.373 1.00 39.93 130 G 1 
ATOM   1025 C CZ  . ARG B 2 130 ? 6.165  23.141 -18.723 1.00 41.31 130 G 1 
ATOM   1026 N NH1 . ARG B 2 130 ? 6.368  24.163 -17.900 1.00 43.37 130 G 1 
ATOM   1027 N NH2 . ARG B 2 130 ? 4.936  22.671 -18.904 1.00 33.65 130 G 1 
ATOM   1028 N N   . THR B 2 131 ? 9.320  18.254 -16.843 1.00 27.17 131 G 1 
ATOM   1029 C CA  . THR B 2 131 ? 9.466  16.815 -16.901 1.00 25.81 131 G 1 
ATOM   1030 C C   . THR B 2 131 ? 9.226  16.253 -18.301 1.00 27.35 131 G 1 
ATOM   1031 O O   . THR B 2 131 ? 8.755  16.928 -19.221 1.00 23.79 131 G 1 
ATOM   1032 C CB  . THR B 2 131 ? 8.496  16.174 -15.929 1.00 28.79 131 G 1 
ATOM   1033 O OG1 . THR B 2 131 ? 7.170  16.518 -16.338 1.00 22.65 131 G 1 
ATOM   1034 C CG2 . THR B 2 131 ? 8.789  16.653 -14.487 1.00 24.92 131 G 1 
ATOM   1035 N N   . LEU B 2 132 ? 9.567  14.972 -18.444 1.00 27.29 132 G 1 
ATOM   1036 C CA  . LEU B 2 132 ? 9.164  14.233 -19.627 1.00 26.65 132 G 1 
ATOM   1037 C C   . LEU B 2 132 ? 7.645  14.156 -19.734 1.00 28.35 132 G 1 
ATOM   1038 O O   . LEU B 2 132 ? 7.100  14.166 -20.843 1.00 28.30 132 G 1 
ATOM   1039 C CB  . LEU B 2 132 ? 9.787  12.838 -19.598 1.00 24.20 132 G 1 
ATOM   1040 C CG  . LEU B 2 132 ? 11.318 12.790 -19.647 1.00 27.02 132 G 1 
ATOM   1041 C CD1 . LEU B 2 132 ? 11.769 11.346 -19.635 1.00 28.62 132 G 1 
ATOM   1042 C CD2 . LEU B 2 132 ? 11.904 13.512 -20.868 1.00 20.29 132 G 1 
ATOM   1043 N N   . SER B 2 133 ? 6.943  14.103 -18.595 1.00 29.77 133 G 1 
ATOM   1044 C CA  . SER B 2 133 ? 5.486  14.101 -18.625 1.00 29.17 133 G 1 
ATOM   1045 C C   . SER B 2 133 ? 4.914  15.473 -18.944 1.00 25.05 133 G 1 
ATOM   1046 O O   . SER B 2 133 ? 3.839  15.547 -19.541 1.00 31.50 133 G 1 
ATOM   1047 C CB  . SER B 2 133 ? 4.914  13.608 -17.299 1.00 28.07 133 G 1 
ATOM   1048 O OG  . SER B 2 133 ? 5.669  14.129 -16.241 1.00 32.59 133 G 1 
ATOM   1049 N N   . ASP B 2 134 ? 5.601  16.554 -18.564 1.00 26.90 134 G 1 
ATOM   1050 C CA  . ASP B 2 134 ? 5.201  17.890 -19.022 1.00 27.40 134 G 1 
ATOM   1051 C C   . ASP B 2 134 ? 5.166  17.972 -20.538 1.00 28.05 134 G 1 
ATOM   1052 O O   . ASP B 2 134 ? 4.301  18.639 -21.109 1.00 27.67 134 G 1 
ATOM   1053 C CB  . ASP B 2 134 ? 6.144  18.959 -18.489 1.00 21.84 134 G 1 
ATOM   1054 C CG  . ASP B 2 134 ? 6.038  19.117 -17.006 1.00 30.56 134 G 1 
ATOM   1055 O OD1 . ASP B 2 134 ? 4.919  18.940 -16.473 1.00 29.25 134 G 1 
ATOM   1056 O OD2 . ASP B 2 134 ? 7.080  19.382 -16.358 1.00 33.38 134 G 1 
ATOM   1057 N N   . TYR B 2 135 ? 6.102  17.310 -21.207 1.00 30.22 135 G 1 
ATOM   1058 C CA  . TYR B 2 135 ? 6.143  17.332 -22.661 1.00 30.86 135 G 1 
ATOM   1059 C C   . TYR B 2 135 ? 5.319  16.229 -23.301 1.00 24.80 135 G 1 
ATOM   1060 O O   . TYR B 2 135 ? 5.185  16.226 -24.522 1.00 27.99 135 G 1 
ATOM   1061 C CB  . TYR B 2 135 ? 7.598  17.268 -23.150 1.00 26.16 135 G 1 
ATOM   1062 C CG  . TYR B 2 135 ? 8.303  18.585 -22.923 1.00 29.19 135 G 1 
ATOM   1063 C CD1 . TYR B 2 135 ? 8.154  19.641 -23.815 1.00 29.88 135 G 1 
ATOM   1064 C CD2 . TYR B 2 135 ? 9.091  18.790 -21.798 1.00 31.64 135 G 1 
ATOM   1065 C CE1 . TYR B 2 135 ? 8.787  20.859 -23.600 1.00 30.68 135 G 1 
ATOM   1066 C CE2 . TYR B 2 135 ? 9.724  20.011 -21.571 1.00 30.46 135 G 1 
ATOM   1067 C CZ  . TYR B 2 135 ? 9.574  21.038 -22.475 1.00 31.58 135 G 1 
ATOM   1068 O OH  . TYR B 2 135 ? 10.213 22.252 -22.244 1.00 34.95 135 G 1 
ATOM   1069 N N   . ASN B 2 136 ? 4.740  15.318 -22.513 1.00 31.79 136 G 1 
ATOM   1070 C CA  . ASN B 2 136 ? 4.062  14.129 -23.056 1.00 30.86 136 G 1 
ATOM   1071 C C   . ASN B 2 136 ? 5.002  13.366 -23.982 1.00 29.75 136 G 1 
ATOM   1072 O O   . ASN B 2 136 ? 4.627  12.954 -25.084 1.00 34.14 136 G 1 
ATOM   1073 C CB  . ASN B 2 136 ? 2.766  14.505 -23.789 1.00 30.29 136 G 1 
ATOM   1074 C CG  . ASN B 2 136 ? 1.721  13.403 -23.770 1.00 37.94 136 G 1 
ATOM   1075 O OD1 . ASN B 2 136 ? 1.994  12.259 -23.414 1.00 46.66 136 G 1 
ATOM   1076 N ND2 . ASN B 2 136 ? 0.507  13.750 -24.162 1.00 45.54 136 G 1 
ATOM   1077 N N   . ILE B 2 137 ? 6.248  13.216 -23.543 1.00 26.19 137 G 1 
ATOM   1078 C CA  . ILE B 2 137 ? 7.249  12.422 -24.244 1.00 27.55 137 G 1 
ATOM   1079 C C   . ILE B 2 137 ? 7.148  11.004 -23.700 1.00 29.08 137 G 1 
ATOM   1080 O O   . ILE B 2 137 ? 7.442  10.770 -22.533 1.00 28.40 137 G 1 
ATOM   1081 C CB  . ILE B 2 137 ? 8.658  12.994 -24.039 1.00 27.49 137 G 1 
ATOM   1082 C CG1 . ILE B 2 137 ? 8.823  14.315 -24.794 1.00 27.83 137 G 1 
ATOM   1083 C CG2 . ILE B 2 137 ? 9.721  11.991 -24.453 1.00 24.09 137 G 1 
ATOM   1084 C CD1 . ILE B 2 137 ? 10.132 15.043 -24.496 1.00 26.87 137 G 1 
ATOM   1085 N N   . GLN B 2 138 ? 6.712  10.057 -24.517 1.00 30.06 138 G 1 
ATOM   1086 C CA  . GLN B 2 138 ? 6.633  8.686  -24.027 1.00 33.19 138 G 1 
ATOM   1087 C C   . GLN B 2 138 ? 7.695  7.780  -24.666 1.00 31.12 138 G 1 
ATOM   1088 O O   . GLN B 2 138 ? 8.598  8.239  -25.391 1.00 25.78 138 G 1 
ATOM   1089 C CB  . GLN B 2 138 ? 5.235  8.116  -24.237 1.00 35.05 138 G 1 
ATOM   1090 C CG  . GLN B 2 138 ? 4.694  8.366  -25.596 1.00 40.54 138 G 1 
ATOM   1091 C CD  . GLN B 2 138 ? 3.243  8.727  -25.537 1.00 41.07 138 G 1 
ATOM   1092 O OE1 . GLN B 2 138 ? 2.836  9.557  -24.720 1.00 37.59 138 G 1 
ATOM   1093 N NE2 . GLN B 2 138 ? 2.443  8.105  -26.401 1.00 49.10 138 G 1 
ATOM   1094 N N   . LYS B 2 139 ? 7.579  6.482  -24.366 1.00 28.24 139 G 1 
ATOM   1095 C CA  . LYS B 2 139 ? 8.609  5.502  -24.705 1.00 27.56 139 G 1 
ATOM   1096 C C   . LYS B 2 139 ? 8.926  5.512  -26.186 1.00 28.01 139 G 1 
ATOM   1097 O O   . LYS B 2 139 ? 8.040  5.622  -27.036 1.00 31.73 139 G 1 
ATOM   1098 C CB  . LYS B 2 139 ? 8.173  4.089  -24.301 1.00 32.15 139 G 1 
ATOM   1099 C CG  . LYS B 2 139 ? 6.666  3.758  -24.500 1.00 37.36 139 G 1 
ATOM   1100 C CD  . LYS B 2 139 ? 6.293  3.373  -25.919 1.00 33.68 139 G 1 
ATOM   1101 C CE  . LYS B 2 139 ? 4.975  2.648  -25.953 1.00 33.91 139 G 1 
ATOM   1102 N NZ  . LYS B 2 139 ? 5.083  1.526  -26.950 1.00 53.00 139 G 1 
ATOM   1103 N N   . GLU B 2 140 ? 10.206 5.386  -26.480 1.00 27.03 140 G 1 
ATOM   1104 C CA  . GLU B 2 140 ? 10.730 5.205  -27.821 1.00 29.83 140 G 1 
ATOM   1105 C C   . GLU B 2 140 ? 10.648 6.472  -28.657 1.00 28.11 140 G 1 
ATOM   1106 O O   . GLU B 2 140 ? 10.906 6.412  -29.867 1.00 27.32 140 G 1 
ATOM   1107 C CB  . GLU B 2 140 ? 10.044 4.031  -28.531 1.00 29.64 140 G 1 
ATOM   1108 C CG  . GLU B 2 140 ? 10.174 2.739  -27.756 1.00 33.94 140 G 1 
ATOM   1109 C CD  . GLU B 2 140 ? 9.493  1.562  -28.414 1.00 36.71 140 G 1 
ATOM   1110 O OE1 . GLU B 2 140 ? 8.466  1.750  -29.091 1.00 39.59 140 G 1 
ATOM   1111 O OE2 . GLU B 2 140 ? 9.988  0.434  -28.241 1.00 43.61 140 G 1 
ATOM   1112 N N   . SER B 2 141 ? 10.316 7.618  -28.047 1.00 30.75 141 G 1 
ATOM   1113 C CA  . SER B 2 141 ? 10.562 8.912  -28.685 1.00 23.83 141 G 1 
ATOM   1114 C C   . SER B 2 141 ? 12.056 9.087  -28.896 1.00 28.03 141 G 1 
ATOM   1115 O O   . SER B 2 141 ? 12.874 8.418  -28.258 1.00 29.32 141 G 1 
ATOM   1116 C CB  . SER B 2 141 ? 10.040 10.067 -27.830 1.00 23.55 141 G 1 
ATOM   1117 O OG  . SER B 2 141 ? 8.888  9.707  -27.092 1.00 27.20 141 G 1 
ATOM   1118 N N   . THR B 2 142 ? 12.426 10.008 -29.785 1.00 24.86 142 G 1 
ATOM   1119 C CA  . THR B 2 142 ? 13.837 10.298 -30.001 1.00 26.85 142 G 1 
ATOM   1120 C C   . THR B 2 142 ? 14.109 11.756 -29.664 1.00 29.71 142 G 1 
ATOM   1121 O O   . THR B 2 142 ? 13.719 12.651 -30.419 1.00 32.22 142 G 1 
ATOM   1122 C CB  . THR B 2 142 ? 14.249 9.993  -31.439 1.00 29.73 142 G 1 
ATOM   1123 O OG1 . THR B 2 142 ? 14.197 8.584  -31.652 1.00 31.18 142 G 1 
ATOM   1124 C CG2 . THR B 2 142 ? 15.659 10.477 -31.710 1.00 26.92 142 G 1 
ATOM   1125 N N   . LEU B 2 143 ? 14.784 11.997 -28.543 1.00 27.24 143 G 1 
ATOM   1126 C CA  . LEU B 2 143 ? 15.278 13.337 -28.286 1.00 25.38 143 G 1 
ATOM   1127 C C   . LEU B 2 143 ? 16.575 13.558 -29.052 1.00 31.35 143 G 1 
ATOM   1128 O O   . LEU B 2 143 ? 17.280 12.612 -29.421 1.00 29.26 143 G 1 
ATOM   1129 C CB  . LEU B 2 143 ? 15.530 13.568 -26.801 1.00 25.95 143 G 1 
ATOM   1130 C CG  . LEU B 2 143 ? 14.428 13.191 -25.845 1.00 26.22 143 G 1 
ATOM   1131 C CD1 . LEU B 2 143 ? 14.801 13.710 -24.464 1.00 27.79 143 G 1 
ATOM   1132 C CD2 . LEU B 2 143 ? 13.120 13.780 -26.352 1.00 22.88 143 G 1 
ATOM   1133 N N   . HIS B 2 144 ? 16.894 14.827 -29.295 1.00 28.97 144 G 1 
ATOM   1134 C CA  . HIS B 2 144 ? 18.024 15.168 -30.140 1.00 30.54 144 G 1 
ATOM   1135 C C   . HIS B 2 144 ? 18.999 15.999 -29.326 1.00 31.32 144 G 1 
ATOM   1136 O O   . HIS B 2 144 ? 18.660 17.088 -28.853 1.00 29.14 144 G 1 
ATOM   1137 C CB  . HIS B 2 144 ? 17.564 15.908 -31.390 1.00 31.09 144 G 1 
ATOM   1138 C CG  . HIS B 2 144 ? 16.535 15.162 -32.179 1.00 33.84 144 G 1 
ATOM   1139 N ND1 . HIS B 2 144 ? 16.864 14.332 -33.230 1.00 37.77 144 G 1 
ATOM   1140 C CD2 . HIS B 2 144 ? 15.184 15.126 -32.075 1.00 31.37 144 G 1 
ATOM   1141 C CE1 . HIS B 2 144 ? 15.760 13.818 -33.744 1.00 39.27 144 G 1 
ATOM   1142 N NE2 . HIS B 2 144 ? 14.727 14.280 -33.058 1.00 39.87 144 G 1 
ATOM   1143 N N   . LEU B 2 145 ? 20.201 15.489 -29.168 1.00 25.48 145 G 1 
ATOM   1144 C CA  . LEU B 2 145 ? 21.180 16.163 -28.351 1.00 30.24 145 G 1 
ATOM   1145 C C   . LEU B 2 145 ? 21.990 17.136 -29.205 1.00 32.96 145 G 1 
ATOM   1146 O O   . LEU B 2 145 ? 22.325 16.855 -30.361 1.00 34.72 145 G 1 
ATOM   1147 C CB  . LEU B 2 145 ? 22.073 15.142 -27.640 1.00 28.76 145 G 1 
ATOM   1148 C CG  . LEU B 2 145 ? 23.201 15.815 -26.880 1.00 31.74 145 G 1 
ATOM   1149 C CD1 . LEU B 2 145 ? 22.633 16.768 -25.818 1.00 26.20 145 G 1 
ATOM   1150 C CD2 . LEU B 2 145 ? 24.108 14.743 -26.297 1.00 29.70 145 G 1 
ATOM   1151 N N   . VAL B 2 146 ? 22.270 18.295 -28.625 1.00 31.84 146 G 1 
ATOM   1152 C CA  . VAL B 2 146 ? 23.013 19.372 -29.252 1.00 29.38 146 G 1 
ATOM   1153 C C   . VAL B 2 146 ? 23.923 19.965 -28.178 1.00 34.37 146 G 1 
ATOM   1154 O O   . VAL B 2 146 ? 23.565 19.997 -26.997 1.00 34.69 146 G 1 
ATOM   1155 C CB  . VAL B 2 146 ? 22.018 20.398 -29.845 1.00 35.79 146 G 1 
ATOM   1156 C CG1 . VAL B 2 146 ? 22.322 21.810 -29.413 1.00 28.19 146 G 1 
ATOM   1157 C CG2 . VAL B 2 146 ? 21.937 20.257 -31.370 1.00 40.89 146 G 1 
ATOM   1158 N N   . LEU B 2 147 ? 25.121 20.386 -28.550 1.00 36.07 147 G 1 
ATOM   1159 C CA  . LEU B 2 147 ? 26.059 20.877 -27.549 1.00 35.47 147 G 1 
ATOM   1160 C C   . LEU B 2 147 ? 26.344 22.362 -27.758 1.00 38.58 147 G 1 
ATOM   1161 O O   . LEU B 2 147 ? 26.438 22.828 -28.900 1.00 39.33 147 G 1 
ATOM   1162 C CB  . LEU B 2 147 ? 27.372 20.077 -27.570 1.00 36.71 147 G 1 
ATOM   1163 C CG  . LEU B 2 147 ? 27.418 18.551 -27.322 1.00 35.82 147 G 1 
ATOM   1164 C CD1 . LEU B 2 147 ? 28.742 18.228 -26.696 1.00 33.57 147 G 1 
ATOM   1165 C CD2 . LEU B 2 147 ? 26.279 17.997 -26.453 1.00 30.77 147 G 1 
ATOM   1166 N N   . ARG B 2 148 ? 26.455 23.104 -26.646 1.00 32.91 148 G 1 
ATOM   1167 C CA  . ARG B 2 148 ? 26.970 24.469 -26.651 1.00 36.61 148 G 1 
ATOM   1168 C C   . ARG B 2 148 ? 27.883 24.659 -25.445 1.00 44.56 148 G 1 
ATOM   1169 O O   . ARG B 2 148 ? 27.618 24.130 -24.358 1.00 41.57 148 G 1 
ATOM   1170 C CB  . ARG B 2 148 ? 25.848 25.526 -26.631 1.00 36.88 148 G 1 
ATOM   1171 C CG  . ARG B 2 148 ? 25.091 25.701 -27.973 1.00 40.08 148 G 1 
ATOM   1172 C CD  . ARG B 2 148 ? 23.796 26.497 -27.796 1.00 40.48 148 G 1 
ATOM   1173 N NE  . ARG B 2 148 ? 22.643 25.830 -28.411 1.00 49.52 148 G 1 
ATOM   1174 C CZ  . ARG B 2 148 ? 21.385 25.929 -27.973 1.00 48.24 148 G 1 
ATOM   1175 N NH1 . ARG B 2 148 ? 21.094 26.669 -26.898 1.00 51.47 148 G 1 
ATOM   1176 N NH2 . ARG B 2 148 ? 20.413 25.280 -28.605 1.00 38.09 148 G 1 
ATOM   1177 N N   . LEU B 2 149 ? 28.967 25.411 -25.650 1.00 45.17 149 G 1 
ATOM   1178 C CA  . LEU B 2 149 ? 29.940 25.689 -24.600 1.00 40.21 149 G 1 
ATOM   1179 C C   . LEU B 2 149 ? 29.574 27.002 -23.915 1.00 43.49 149 G 1 
ATOM   1180 O O   . LEU B 2 149 ? 28.394 27.344 -23.826 1.00 47.14 149 G 1 
ATOM   1181 C CB  . LEU B 2 149 ? 31.353 25.745 -25.194 1.00 39.32 149 G 1 
ATOM   1182 C CG  . LEU B 2 149 ? 31.657 24.740 -26.313 1.00 37.94 149 G 1 
ATOM   1183 C CD1 . LEU B 2 149 ? 32.875 25.174 -27.097 1.00 36.08 149 G 1 
ATOM   1184 C CD2 . LEU B 2 149 ? 31.861 23.341 -25.780 1.00 30.29 149 G 1 
ATOM   1185 N N   . ARG B 2 150 ? 30.562 27.739 -23.420 1.00 52.50 150 G 1 
ATOM   1186 C CA  . ARG B 2 150 ? 30.352 29.137 -23.020 1.00 48.87 150 G 1 
ATOM   1187 C C   . ARG B 2 150 ? 31.659 29.912 -23.158 1.00 49.92 150 G 1 
ATOM   1188 O O   . ARG B 2 150 ? 32.489 29.606 -24.027 1.00 45.95 150 G 1 
ATOM   1189 C CB  . ARG B 2 150 ? 29.813 29.230 -21.596 1.00 45.46 150 G 1 
#
