# Supplementary material for: Photocross-linking activity-based probes to capture the dynamics of ubiquitin RING E3 ligase interactions
Source: Biochem J. 2026 Jun 3;483(7):1115–30. doi: 10.1042/BCJ20260213 (PMC13234630; doi:10.1042/BCJ20260213)
Supplement: Supplementary Data File S2 [file BCJ-2026-0213_supp2.zip › 03_Chandler_Supplementary datafile2/RNF2_BMI1/Alphafold/templates/fold_2026_01_22_10_06_ubch5ac85k_ubd32c_bmi1_rnf2_template_hit_3_chains_a.cif]

data_2esp
#
_entry.id 2esp
#
loop_
_chem_comp.formula
_chem_comp.formula_weight
_chem_comp.id
_chem_comp.mon_nstd_flag
_chem_comp.name
_chem_comp.pdbx_synonyms
_chem_comp.type
"C3 H7 N O2"     89.093  ALA y ALANINE                       ? "L-peptide linking" 
"C6 H15 N4 O2 1" 175.209 ARG y ARGININE                      ? "L-peptide linking" 
"C4 H8 N2 O3"    132.118 ASN y ASPARAGINE                    ? "L-peptide linking" 
"C4 H7 N O4"     133.103 ASP y "ASPARTIC ACID"               ? "L-peptide linking" 
"Cl -1"          35.453  CL  . "CHLORIDE ION"                ? non-polymer         
"C3 H7 N O2 S"   121.158 CYS y CYSTEINE                      ? "L-peptide linking" 
"C5 H10 N2 O3"   146.144 GLN y GLUTAMINE                     ? "L-peptide linking" 
"C5 H9 N O4"     147.129 GLU y "GLUTAMIC ACID"               ? "L-peptide linking" 
"C2 H5 N O2"     75.067  GLY y GLYCINE                       ? "peptide linking"   
"C6 H10 N3 O2 1" 156.162 HIS y HISTIDINE                     ? "L-peptide linking" 
"H2 O"           18.015  HOH . WATER                         ? non-polymer         
"C6 H13 N O2"    131.173 ILE y ISOLEUCINE                    ? "L-peptide linking" 
"C6 H13 N O2"    131.173 LEU y LEUCINE                       ? "L-peptide linking" 
"C6 H15 N2 O2 1" 147.195 LYS y LYSINE                        ? "L-peptide linking" 
"C5 H11 N O2 S"  149.211 MET y METHIONINE                    ? "L-peptide linking" 
"C6 H14 O2"      118.174 MPD . (4S)-2-METHYL-2,4-PENTANEDIOL ? non-polymer         
"C9 H11 N O2"    165.189 PHE y PHENYLALANINE                 ? "L-peptide linking" 
"C5 H9 N O2"     115.130 PRO y PROLINE                       ? "L-peptide linking" 
"C3 H7 N O3"     105.093 SER y SERINE                        ? "L-peptide linking" 
"C4 H9 N O3"     119.119 THR y THREONINE                     ? "L-peptide linking" 
"C11 H12 N2 O2"  204.225 TRP y TRYPTOPHAN                    ? "L-peptide linking" 
"C9 H11 N O3"    181.189 TYR y TYROSINE                      ? "L-peptide linking" 
"C5 H11 N O2"    117.146 VAL y VALINE                        ? "L-peptide linking" 
#
loop_
_chem_comp_atom.atom_id
_chem_comp_atom.charge
_chem_comp_atom.comp_id
_chem_comp_atom.pdbx_leaving_atom_flag
_chem_comp_atom.pdbx_model_Cartn_x_ideal
_chem_comp_atom.pdbx_model_Cartn_y_ideal
_chem_comp_atom.pdbx_model_Cartn_z_ideal
_chem_comp_atom.pdbx_ordinal
_chem_comp_atom.type_symbol
N    ? ALA ? ? ? ? 1   N  
CA   ? ALA ? ? ? ? 2   C  
C    ? ALA ? ? ? ? 3   C  
O    ? ALA ? ? ? ? 4   O  
CB   ? ALA ? ? ? ? 5   C  
OXT  ? ALA ? ? ? ? 6   O  
H    ? ALA ? ? ? ? 7   H  
H2   ? ALA ? ? ? ? 8   H  
HA   ? ALA ? ? ? ? 9   H  
HB1  ? ALA ? ? ? ? 10  H  
HB2  ? ALA ? ? ? ? 11  H  
HB3  ? ALA ? ? ? ? 12  H  
HXT  ? ALA ? ? ? ? 13  H  
N    ? ARG ? ? ? ? 14  N  
CA   ? ARG ? ? ? ? 15  C  
C    ? ARG ? ? ? ? 16  C  
O    ? ARG ? ? ? ? 17  O  
CB   ? ARG ? ? ? ? 18  C  
CG   ? ARG ? ? ? ? 19  C  
CD   ? ARG ? ? ? ? 20  C  
NE   ? ARG ? ? ? ? 21  N  
CZ   ? ARG ? ? ? ? 22  C  
NH1  ? ARG ? ? ? ? 23  N  
NH2  ? ARG ? ? ? ? 24  N  
OXT  ? ARG ? ? ? ? 25  O  
H    ? ARG ? ? ? ? 26  H  
H2   ? ARG ? ? ? ? 27  H  
HA   ? ARG ? ? ? ? 28  H  
HB2  ? ARG ? ? ? ? 29  H  
HB3  ? ARG ? ? ? ? 30  H  
HG2  ? ARG ? ? ? ? 31  H  
HG3  ? ARG ? ? ? ? 32  H  
HD2  ? ARG ? ? ? ? 33  H  
HD3  ? ARG ? ? ? ? 34  H  
HE   ? ARG ? ? ? ? 35  H  
HH11 ? ARG ? ? ? ? 36  H  
HH12 ? ARG ? ? ? ? 37  H  
HH21 ? ARG ? ? ? ? 38  H  
HH22 ? ARG ? ? ? ? 39  H  
HXT  ? ARG ? ? ? ? 40  H  
N    ? ASN ? ? ? ? 41  N  
CA   ? ASN ? ? ? ? 42  C  
C    ? ASN ? ? ? ? 43  C  
O    ? ASN ? ? ? ? 44  O  
CB   ? ASN ? ? ? ? 45  C  
CG   ? ASN ? ? ? ? 46  C  
OD1  ? ASN ? ? ? ? 47  O  
ND2  ? ASN ? ? ? ? 48  N  
OXT  ? ASN ? ? ? ? 49  O  
H    ? ASN ? ? ? ? 50  H  
H2   ? ASN ? ? ? ? 51  H  
HA   ? ASN ? ? ? ? 52  H  
HB2  ? ASN ? ? ? ? 53  H  
HB3  ? ASN ? ? ? ? 54  H  
HD21 ? ASN ? ? ? ? 55  H  
HD22 ? ASN ? ? ? ? 56  H  
HXT  ? ASN ? ? ? ? 57  H  
N    ? ASP ? ? ? ? 58  N  
CA   ? ASP ? ? ? ? 59  C  
C    ? ASP ? ? ? ? 60  C  
O    ? ASP ? ? ? ? 61  O  
CB   ? ASP ? ? ? ? 62  C  
CG   ? ASP ? ? ? ? 63  C  
OD1  ? ASP ? ? ? ? 64  O  
OD2  ? ASP ? ? ? ? 65  O  
OXT  ? ASP ? ? ? ? 66  O  
H    ? ASP ? ? ? ? 67  H  
H2   ? ASP ? ? ? ? 68  H  
HA   ? ASP ? ? ? ? 69  H  
HB2  ? ASP ? ? ? ? 70  H  
HB3  ? ASP ? ? ? ? 71  H  
HD2  ? ASP ? ? ? ? 72  H  
HXT  ? ASP ? ? ? ? 73  H  
CL   ? CL  ? ? ? ? 74  CL 
N    ? CYS ? ? ? ? 75  N  
CA   ? CYS ? ? ? ? 76  C  
C    ? CYS ? ? ? ? 77  C  
O    ? CYS ? ? ? ? 78  O  
CB   ? CYS ? ? ? ? 79  C  
SG   ? CYS ? ? ? ? 80  S  
OXT  ? CYS ? ? ? ? 81  O  
H    ? CYS ? ? ? ? 82  H  
H2   ? CYS ? ? ? ? 83  H  
HA   ? CYS ? ? ? ? 84  H  
HB2  ? CYS ? ? ? ? 85  H  
HB3  ? CYS ? ? ? ? 86  H  
HG   ? CYS ? ? ? ? 87  H  
HXT  ? CYS ? ? ? ? 88  H  
N    ? GLN ? ? ? ? 89  N  
CA   ? GLN ? ? ? ? 90  C  
C    ? GLN ? ? ? ? 91  C  
O    ? GLN ? ? ? ? 92  O  
CB   ? GLN ? ? ? ? 93  C  
CG   ? GLN ? ? ? ? 94  C  
CD   ? GLN ? ? ? ? 95  C  
OE1  ? GLN ? ? ? ? 96  O  
NE2  ? GLN ? ? ? ? 97  N  
OXT  ? GLN ? ? ? ? 98  O  
H    ? GLN ? ? ? ? 99  H  
H2   ? GLN ? ? ? ? 100 H  
HA   ? GLN ? ? ? ? 101 H  
HB2  ? GLN ? ? ? ? 102 H  
HB3  ? GLN ? ? ? ? 103 H  
HG2  ? GLN ? ? ? ? 104 H  
HG3  ? GLN ? ? ? ? 105 H  
HE21 ? GLN ? ? ? ? 106 H  
HE22 ? GLN ? ? ? ? 107 H  
HXT  ? GLN ? ? ? ? 108 H  
N    ? GLU ? ? ? ? 109 N  
CA   ? GLU ? ? ? ? 110 C  
C    ? GLU ? ? ? ? 111 C  
O    ? GLU ? ? ? ? 112 O  
CB   ? GLU ? ? ? ? 113 C  
CG   ? GLU ? ? ? ? 114 C  
CD   ? GLU ? ? ? ? 115 C  
OE1  ? GLU ? ? ? ? 116 O  
OE2  ? GLU ? ? ? ? 117 O  
OXT  ? GLU ? ? ? ? 118 O  
H    ? GLU ? ? ? ? 119 H  
H2   ? GLU ? ? ? ? 120 H  
HA   ? GLU ? ? ? ? 121 H  
HB2  ? GLU ? ? ? ? 122 H  
HB3  ? GLU ? ? ? ? 123 H  
HG2  ? GLU ? ? ? ? 124 H  
HG3  ? GLU ? ? ? ? 125 H  
HE2  ? GLU ? ? ? ? 126 H  
HXT  ? GLU ? ? ? ? 127 H  
N    ? GLY ? ? ? ? 128 N  
CA   ? GLY ? ? ? ? 129 C  
C    ? GLY ? ? ? ? 130 C  
O    ? GLY ? ? ? ? 131 O  
OXT  ? GLY ? ? ? ? 132 O  
H    ? GLY ? ? ? ? 133 H  
H2   ? GLY ? ? ? ? 134 H  
HA2  ? GLY ? ? ? ? 135 H  
HA3  ? GLY ? ? ? ? 136 H  
HXT  ? GLY ? ? ? ? 137 H  
N    ? HIS ? ? ? ? 138 N  
CA   ? HIS ? ? ? ? 139 C  
C    ? HIS ? ? ? ? 140 C  
O    ? HIS ? ? ? ? 141 O  
CB   ? HIS ? ? ? ? 142 C  
CG   ? HIS ? ? ? ? 143 C  
ND1  ? HIS ? ? ? ? 144 N  
CD2  ? HIS ? ? ? ? 145 C  
CE1  ? HIS ? ? ? ? 146 C  
NE2  ? HIS ? ? ? ? 147 N  
OXT  ? HIS ? ? ? ? 148 O  
H    ? HIS ? ? ? ? 149 H  
H2   ? HIS ? ? ? ? 150 H  
HA   ? HIS ? ? ? ? 151 H  
HB2  ? HIS ? ? ? ? 152 H  
HB3  ? HIS ? ? ? ? 153 H  
HD1  ? HIS ? ? ? ? 154 H  
HD2  ? HIS ? ? ? ? 155 H  
HE1  ? HIS ? ? ? ? 156 H  
HE2  ? HIS ? ? ? ? 157 H  
HXT  ? HIS ? ? ? ? 158 H  
O    ? HOH ? ? ? ? 159 O  
H1   ? HOH ? ? ? ? 160 H  
H2   ? HOH ? ? ? ? 161 H  
N    ? ILE ? ? ? ? 162 N  
CA   ? ILE ? ? ? ? 163 C  
C    ? ILE ? ? ? ? 164 C  
O    ? ILE ? ? ? ? 165 O  
CB   ? ILE ? ? ? ? 166 C  
CG1  ? ILE ? ? ? ? 167 C  
CG2  ? ILE ? ? ? ? 168 C  
CD1  ? ILE ? ? ? ? 169 C  
OXT  ? ILE ? ? ? ? 170 O  
H    ? ILE ? ? ? ? 171 H  
H2   ? ILE ? ? ? ? 172 H  
HA   ? ILE ? ? ? ? 173 H  
HB   ? ILE ? ? ? ? 174 H  
HG12 ? ILE ? ? ? ? 175 H  
HG13 ? ILE ? ? ? ? 176 H  
HG21 ? ILE ? ? ? ? 177 H  
HG22 ? ILE ? ? ? ? 178 H  
HG23 ? ILE ? ? ? ? 179 H  
HD11 ? ILE ? ? ? ? 180 H  
HD12 ? ILE ? ? ? ? 181 H  
HD13 ? ILE ? ? ? ? 182 H  
HXT  ? ILE ? ? ? ? 183 H  
N    ? LEU ? ? ? ? 184 N  
CA   ? LEU ? ? ? ? 185 C  
C    ? LEU ? ? ? ? 186 C  
O    ? LEU ? ? ? ? 187 O  
CB   ? LEU ? ? ? ? 188 C  
CG   ? LEU ? ? ? ? 189 C  
CD1  ? LEU ? ? ? ? 190 C  
CD2  ? LEU ? ? ? ? 191 C  
OXT  ? LEU ? ? ? ? 192 O  
H    ? LEU ? ? ? ? 193 H  
H2   ? LEU ? ? ? ? 194 H  
HA   ? LEU ? ? ? ? 195 H  
HB2  ? LEU ? ? ? ? 196 H  
HB3  ? LEU ? ? ? ? 197 H  
HG   ? LEU ? ? ? ? 198 H  
HD11 ? LEU ? ? ? ? 199 H  
HD12 ? LEU ? ? ? ? 200 H  
HD13 ? LEU ? ? ? ? 201 H  
HD21 ? LEU ? ? ? ? 202 H  
HD22 ? LEU ? ? ? ? 203 H  
HD23 ? LEU ? ? ? ? 204 H  
HXT  ? LEU ? ? ? ? 205 H  
N    ? LYS ? ? ? ? 206 N  
CA   ? LYS ? ? ? ? 207 C  
C    ? LYS ? ? ? ? 208 C  
O    ? LYS ? ? ? ? 209 O  
CB   ? LYS ? ? ? ? 210 C  
CG   ? LYS ? ? ? ? 211 C  
CD   ? LYS ? ? ? ? 212 C  
CE   ? LYS ? ? ? ? 213 C  
NZ   ? LYS ? ? ? ? 214 N  
OXT  ? LYS ? ? ? ? 215 O  
H    ? LYS ? ? ? ? 216 H  
H2   ? LYS ? ? ? ? 217 H  
HA   ? LYS ? ? ? ? 218 H  
HB2  ? LYS ? ? ? ? 219 H  
HB3  ? LYS ? ? ? ? 220 H  
HG2  ? LYS ? ? ? ? 221 H  
HG3  ? LYS ? ? ? ? 222 H  
HD2  ? LYS ? ? ? ? 223 H  
HD3  ? LYS ? ? ? ? 224 H  
HE2  ? LYS ? ? ? ? 225 H  
HE3  ? LYS ? ? ? ? 226 H  
HZ1  ? LYS ? ? ? ? 227 H  
HZ2  ? LYS ? ? ? ? 228 H  
HZ3  ? LYS ? ? ? ? 229 H  
HXT  ? LYS ? ? ? ? 230 H  
N    ? MET ? ? ? ? 231 N  
CA   ? MET ? ? ? ? 232 C  
C    ? MET ? ? ? ? 233 C  
O    ? MET ? ? ? ? 234 O  
CB   ? MET ? ? ? ? 235 C  
CG   ? MET ? ? ? ? 236 C  
SD   ? MET ? ? ? ? 237 S  
CE   ? MET ? ? ? ? 238 C  
OXT  ? MET ? ? ? ? 239 O  
H    ? MET ? ? ? ? 240 H  
H2   ? MET ? ? ? ? 241 H  
HA   ? MET ? ? ? ? 242 H  
HB2  ? MET ? ? ? ? 243 H  
HB3  ? MET ? ? ? ? 244 H  
HG2  ? MET ? ? ? ? 245 H  
HG3  ? MET ? ? ? ? 246 H  
HE1  ? MET ? ? ? ? 247 H  
HE2  ? MET ? ? ? ? 248 H  
HE3  ? MET ? ? ? ? 249 H  
HXT  ? MET ? ? ? ? 250 H  
C1   ? MPD ? ? ? ? 251 C  
C2   ? MPD ? ? ? ? 252 C  
O2   ? MPD ? ? ? ? 253 O  
CM   ? MPD ? ? ? ? 254 C  
C3   ? MPD ? ? ? ? 255 C  
C4   ? MPD ? ? ? ? 256 C  
O4   ? MPD ? ? ? ? 257 O  
C5   ? MPD ? ? ? ? 258 C  
H11  ? MPD ? ? ? ? 259 H  
H12  ? MPD ? ? ? ? 260 H  
H13  ? MPD ? ? ? ? 261 H  
HO2  ? MPD ? ? ? ? 262 H  
HM1  ? MPD ? ? ? ? 263 H  
HM2  ? MPD ? ? ? ? 264 H  
HM3  ? MPD ? ? ? ? 265 H  
H31  ? MPD ? ? ? ? 266 H  
H32  ? MPD ? ? ? ? 267 H  
H4   ? MPD ? ? ? ? 268 H  
HO4  ? MPD ? ? ? ? 269 H  
H51  ? MPD ? ? ? ? 270 H  
H52  ? MPD ? ? ? ? 271 H  
H53  ? MPD ? ? ? ? 272 H  
N    ? PHE ? ? ? ? 273 N  
CA   ? PHE ? ? ? ? 274 C  
C    ? PHE ? ? ? ? 275 C  
O    ? PHE ? ? ? ? 276 O  
CB   ? PHE ? ? ? ? 277 C  
CG   ? PHE ? ? ? ? 278 C  
CD1  ? PHE ? ? ? ? 279 C  
CD2  ? PHE ? ? ? ? 280 C  
CE1  ? PHE ? ? ? ? 281 C  
CE2  ? PHE ? ? ? ? 282 C  
CZ   ? PHE ? ? ? ? 283 C  
OXT  ? PHE ? ? ? ? 284 O  
H    ? PHE ? ? ? ? 285 H  
H2   ? PHE ? ? ? ? 286 H  
HA   ? PHE ? ? ? ? 287 H  
HB2  ? PHE ? ? ? ? 288 H  
HB3  ? PHE ? ? ? ? 289 H  
HD1  ? PHE ? ? ? ? 290 H  
HD2  ? PHE ? ? ? ? 291 H  
HE1  ? PHE ? ? ? ? 292 H  
HE2  ? PHE ? ? ? ? 293 H  
HZ   ? PHE ? ? ? ? 294 H  
HXT  ? PHE ? ? ? ? 295 H  
N    ? PRO ? ? ? ? 296 N  
CA   ? PRO ? ? ? ? 297 C  
C    ? PRO ? ? ? ? 298 C  
O    ? PRO ? ? ? ? 299 O  
CB   ? PRO ? ? ? ? 300 C  
CG   ? PRO ? ? ? ? 301 C  
CD   ? PRO ? ? ? ? 302 C  
OXT  ? PRO ? ? ? ? 303 O  
H    ? PRO ? ? ? ? 304 H  
HA   ? PRO ? ? ? ? 305 H  
HB2  ? PRO ? ? ? ? 306 H  
HB3  ? PRO ? ? ? ? 307 H  
HG2  ? PRO ? ? ? ? 308 H  
HG3  ? PRO ? ? ? ? 309 H  
HD2  ? PRO ? ? ? ? 310 H  
HD3  ? PRO ? ? ? ? 311 H  
HXT  ? PRO ? ? ? ? 312 H  
N    ? SER ? ? ? ? 313 N  
CA   ? SER ? ? ? ? 314 C  
C    ? SER ? ? ? ? 315 C  
O    ? SER ? ? ? ? 316 O  
CB   ? SER ? ? ? ? 317 C  
OG   ? SER ? ? ? ? 318 O  
OXT  ? SER ? ? ? ? 319 O  
H    ? SER ? ? ? ? 320 H  
H2   ? SER ? ? ? ? 321 H  
HA   ? SER ? ? ? ? 322 H  
HB2  ? SER ? ? ? ? 323 H  
HB3  ? SER ? ? ? ? 324 H  
HG   ? SER ? ? ? ? 325 H  
HXT  ? SER ? ? ? ? 326 H  
N    ? THR ? ? ? ? 327 N  
CA   ? THR ? ? ? ? 328 C  
C    ? THR ? ? ? ? 329 C  
O    ? THR ? ? ? ? 330 O  
CB   ? THR ? ? ? ? 331 C  
OG1  ? THR ? ? ? ? 332 O  
CG2  ? THR ? ? ? ? 333 C  
OXT  ? THR ? ? ? ? 334 O  
H    ? THR ? ? ? ? 335 H  
H2   ? THR ? ? ? ? 336 H  
HA   ? THR ? ? ? ? 337 H  
HB   ? THR ? ? ? ? 338 H  
HG1  ? THR ? ? ? ? 339 H  
HG21 ? THR ? ? ? ? 340 H  
HG22 ? THR ? ? ? ? 341 H  
HG23 ? THR ? ? ? ? 342 H  
HXT  ? THR ? ? ? ? 343 H  
N    ? TRP ? ? ? ? 344 N  
CA   ? TRP ? ? ? ? 345 C  
C    ? TRP ? ? ? ? 346 C  
O    ? TRP ? ? ? ? 347 O  
CB   ? TRP ? ? ? ? 348 C  
CG   ? TRP ? ? ? ? 349 C  
CD1  ? TRP ? ? ? ? 350 C  
CD2  ? TRP ? ? ? ? 351 C  
NE1  ? TRP ? ? ? ? 352 N  
CE2  ? TRP ? ? ? ? 353 C  
CE3  ? TRP ? ? ? ? 354 C  
CZ2  ? TRP ? ? ? ? 355 C  
CZ3  ? TRP ? ? ? ? 356 C  
CH2  ? TRP ? ? ? ? 357 C  
OXT  ? TRP ? ? ? ? 358 O  
H    ? TRP ? ? ? ? 359 H  
H2   ? TRP ? ? ? ? 360 H  
HA   ? TRP ? ? ? ? 361 H  
HB2  ? TRP ? ? ? ? 362 H  
HB3  ? TRP ? ? ? ? 363 H  
HD1  ? TRP ? ? ? ? 364 H  
HE1  ? TRP ? ? ? ? 365 H  
HE3  ? TRP ? ? ? ? 366 H  
HZ2  ? TRP ? ? ? ? 367 H  
HZ3  ? TRP ? ? ? ? 368 H  
HH2  ? TRP ? ? ? ? 369 H  
HXT  ? TRP ? ? ? ? 370 H  
N    ? TYR ? ? ? ? 371 N  
CA   ? TYR ? ? ? ? 372 C  
C    ? TYR ? ? ? ? 373 C  
O    ? TYR ? ? ? ? 374 O  
CB   ? TYR ? ? ? ? 375 C  
CG   ? TYR ? ? ? ? 376 C  
CD1  ? TYR ? ? ? ? 377 C  
CD2  ? TYR ? ? ? ? 378 C  
CE1  ? TYR ? ? ? ? 379 C  
CE2  ? TYR ? ? ? ? 380 C  
CZ   ? TYR ? ? ? ? 381 C  
OH   ? TYR ? ? ? ? 382 O  
OXT  ? TYR ? ? ? ? 383 O  
H    ? TYR ? ? ? ? 384 H  
H2   ? TYR ? ? ? ? 385 H  
HA   ? TYR ? ? ? ? 386 H  
HB2  ? TYR ? ? ? ? 387 H  
HB3  ? TYR ? ? ? ? 388 H  
HD1  ? TYR ? ? ? ? 389 H  
HD2  ? TYR ? ? ? ? 390 H  
HE1  ? TYR ? ? ? ? 391 H  
HE2  ? TYR ? ? ? ? 392 H  
HH   ? TYR ? ? ? ? 393 H  
HXT  ? TYR ? ? ? ? 394 H  
N    ? VAL ? ? ? ? 395 N  
CA   ? VAL ? ? ? ? 396 C  
C    ? VAL ? ? ? ? 397 C  
O    ? VAL ? ? ? ? 398 O  
CB   ? VAL ? ? ? ? 399 C  
CG1  ? VAL ? ? ? ? 400 C  
CG2  ? VAL ? ? ? ? 401 C  
OXT  ? VAL ? ? ? ? 402 O  
H    ? VAL ? ? ? ? 403 H  
H2   ? VAL ? ? ? ? 404 H  
HA   ? VAL ? ? ? ? 405 H  
HB   ? VAL ? ? ? ? 406 H  
HG11 ? VAL ? ? ? ? 407 H  
HG12 ? VAL ? ? ? ? 408 H  
HG13 ? VAL ? ? ? ? 409 H  
HG21 ? VAL ? ? ? ? 410 H  
HG22 ? VAL ? ? ? ? 411 H  
HG23 ? VAL ? ? ? ? 412 H  
HXT  ? VAL ? ? ? ? 413 H  
#
loop_
_chem_comp_bond.atom_id_1
_chem_comp_bond.atom_id_2
_chem_comp_bond.comp_id
_chem_comp_bond.pdbx_aromatic_flag
_chem_comp_bond.pdbx_stereo_config
_chem_comp_bond.value_order
N   CA   ALA N N sing 
N   H    ALA N N sing 
N   H2   ALA N N sing 
CA  C    ALA N N sing 
CA  CB   ALA N N sing 
CA  HA   ALA N N sing 
C   O    ALA N N doub 
C   OXT  ALA N N sing 
CB  HB1  ALA N N sing 
CB  HB2  ALA N N sing 
CB  HB3  ALA N N sing 
OXT HXT  ALA N N sing 
N   CA   ARG N N sing 
N   H    ARG N N sing 
N   H2   ARG N N sing 
CA  C    ARG N N sing 
CA  CB   ARG N N sing 
CA  HA   ARG N N sing 
C   O    ARG N N doub 
C   OXT  ARG N N sing 
CB  CG   ARG N N sing 
CB  HB2  ARG N N sing 
CB  HB3  ARG N N sing 
CG  CD   ARG N N sing 
CG  HG2  ARG N N sing 
CG  HG3  ARG N N sing 
CD  NE   ARG N N sing 
CD  HD2  ARG N N sing 
CD  HD3  ARG N N sing 
NE  CZ   ARG N N sing 
NE  HE   ARG N N sing 
CZ  NH1  ARG N N sing 
CZ  NH2  ARG N N doub 
NH1 HH11 ARG N N sing 
NH1 HH12 ARG N N sing 
NH2 HH21 ARG N N sing 
NH2 HH22 ARG N N sing 
OXT HXT  ARG N N sing 
N   CA   ASN N N sing 
N   H    ASN N N sing 
N   H2   ASN N N sing 
CA  C    ASN N N sing 
CA  CB   ASN N N sing 
CA  HA   ASN N N sing 
C   O    ASN N N doub 
C   OXT  ASN N N sing 
CB  CG   ASN N N sing 
CB  HB2  ASN N N sing 
CB  HB3  ASN N N sing 
CG  OD1  ASN N N doub 
CG  ND2  ASN N N sing 
ND2 HD21 ASN N N sing 
ND2 HD22 ASN N N sing 
OXT HXT  ASN N N sing 
N   CA   ASP N N sing 
N   H    ASP N N sing 
N   H2   ASP N N sing 
CA  C    ASP N N sing 
CA  CB   ASP N N sing 
CA  HA   ASP N N sing 
C   O    ASP N N doub 
C   OXT  ASP N N sing 
CB  CG   ASP N N sing 
CB  HB2  ASP N N sing 
CB  HB3  ASP N N sing 
CG  OD1  ASP N N doub 
CG  OD2  ASP N N sing 
OD2 HD2  ASP N N sing 
OXT HXT  ASP N N sing 
N   CA   CYS N N sing 
N   H    CYS N N sing 
N   H2   CYS N N sing 
CA  C    CYS N N sing 
CA  CB   CYS N N sing 
CA  HA   CYS N N sing 
C   O    CYS N N doub 
C   OXT  CYS N N sing 
CB  SG   CYS N N sing 
CB  HB2  CYS N N sing 
CB  HB3  CYS N N sing 
SG  HG   CYS N N sing 
OXT HXT  CYS N N sing 
N   CA   GLN N N sing 
N   H    GLN N N sing 
N   H2   GLN N N sing 
CA  C    GLN N N sing 
CA  CB   GLN N N sing 
CA  HA   GLN N N sing 
C   O    GLN N N doub 
C   OXT  GLN N N sing 
CB  CG   GLN N N sing 
CB  HB2  GLN N N sing 
CB  HB3  GLN N N sing 
CG  CD   GLN N N sing 
CG  HG2  GLN N N sing 
CG  HG3  GLN N N sing 
CD  OE1  GLN N N doub 
CD  NE2  GLN N N sing 
NE2 HE21 GLN N N sing 
NE2 HE22 GLN N N sing 
OXT HXT  GLN N N sing 
N   CA   GLU N N sing 
N   H    GLU N N sing 
N   H2   GLU N N sing 
CA  C    GLU N N sing 
CA  CB   GLU N N sing 
CA  HA   GLU N N sing 
C   O    GLU N N doub 
C   OXT  GLU N N sing 
CB  CG   GLU N N sing 
CB  HB2  GLU N N sing 
CB  HB3  GLU N N sing 
CG  CD   GLU N N sing 
CG  HG2  GLU N N sing 
CG  HG3  GLU N N sing 
CD  OE1  GLU N N doub 
CD  OE2  GLU N N sing 
OE2 HE2  GLU N N sing 
OXT HXT  GLU N N sing 
N   CA   GLY N N sing 
N   H    GLY N N sing 
N   H2   GLY N N sing 
CA  C    GLY N N sing 
CA  HA2  GLY N N sing 
CA  HA3  GLY N N sing 
C   O    GLY N N doub 
C   OXT  GLY N N sing 
OXT HXT  GLY N N sing 
N   CA   HIS N N sing 
N   H    HIS N N sing 
N   H2   HIS N N sing 
CA  C    HIS N N sing 
CA  CB   HIS N N sing 
CA  HA   HIS N N sing 
C   O    HIS N N doub 
C   OXT  HIS N N sing 
CB  CG   HIS N N sing 
CB  HB2  HIS N N sing 
CB  HB3  HIS N N sing 
CG  ND1  HIS Y N sing 
CG  CD2  HIS Y N doub 
ND1 CE1  HIS Y N doub 
ND1 HD1  HIS N N sing 
CD2 NE2  HIS Y N sing 
CD2 HD2  HIS N N sing 
CE1 NE2  HIS Y N sing 
CE1 HE1  HIS N N sing 
NE2 HE2  HIS N N sing 
OXT HXT  HIS N N sing 
O   H1   HOH N N sing 
O   H2   HOH N N sing 
N   CA   ILE N N sing 
N   H    ILE N N sing 
N   H2   ILE N N sing 
CA  C    ILE N N sing 
CA  CB   ILE N N sing 
CA  HA   ILE N N sing 
C   O    ILE N N doub 
C   OXT  ILE N N sing 
CB  CG1  ILE N N sing 
CB  CG2  ILE N N sing 
CB  HB   ILE N N sing 
CG1 CD1  ILE N N sing 
CG1 HG12 ILE N N sing 
CG1 HG13 ILE N N sing 
CG2 HG21 ILE N N sing 
CG2 HG22 ILE N N sing 
CG2 HG23 ILE N N sing 
CD1 HD11 ILE N N sing 
CD1 HD12 ILE N N sing 
CD1 HD13 ILE N N sing 
OXT HXT  ILE N N sing 
N   CA   LEU N N sing 
N   H    LEU N N sing 
N   H2   LEU N N sing 
CA  C    LEU N N sing 
CA  CB   LEU N N sing 
CA  HA   LEU N N sing 
C   O    LEU N N doub 
C   OXT  LEU N N sing 
CB  CG   LEU N N sing 
CB  HB2  LEU N N sing 
CB  HB3  LEU N N sing 
CG  CD1  LEU N N sing 
CG  CD2  LEU N N sing 
CG  HG   LEU N N sing 
CD1 HD11 LEU N N sing 
CD1 HD12 LEU N N sing 
CD1 HD13 LEU N N sing 
CD2 HD21 LEU N N sing 
CD2 HD22 LEU N N sing 
CD2 HD23 LEU N N sing 
OXT HXT  LEU N N sing 
N   CA   LYS N N sing 
N   H    LYS N N sing 
N   H2   LYS N N sing 
CA  C    LYS N N sing 
CA  CB   LYS N N sing 
CA  HA   LYS N N sing 
C   O    LYS N N doub 
C   OXT  LYS N N sing 
CB  CG   LYS N N sing 
CB  HB2  LYS N N sing 
CB  HB3  LYS N N sing 
CG  CD   LYS N N sing 
CG  HG2  LYS N N sing 
CG  HG3  LYS N N sing 
CD  CE   LYS N N sing 
CD  HD2  LYS N N sing 
CD  HD3  LYS N N sing 
CE  NZ   LYS N N sing 
CE  HE2  LYS N N sing 
CE  HE3  LYS N N sing 
NZ  HZ1  LYS N N sing 
NZ  HZ2  LYS N N sing 
NZ  HZ3  LYS N N sing 
OXT HXT  LYS N N sing 
N   CA   MET N N sing 
N   H    MET N N sing 
N   H2   MET N N sing 
CA  C    MET N N sing 
CA  CB   MET N N sing 
CA  HA   MET N N sing 
C   O    MET N N doub 
C   OXT  MET N N sing 
CB  CG   MET N N sing 
CB  HB2  MET N N sing 
CB  HB3  MET N N sing 
CG  SD   MET N N sing 
CG  HG2  MET N N sing 
CG  HG3  MET N N sing 
SD  CE   MET N N sing 
CE  HE1  MET N N sing 
CE  HE2  MET N N sing 
CE  HE3  MET N N sing 
OXT HXT  MET N N sing 
C1  C2   MPD N N sing 
C1  H11  MPD N N sing 
C1  H12  MPD N N sing 
C1  H13  MPD N N sing 
C2  O2   MPD N N sing 
C2  CM   MPD N N sing 
C2  C3   MPD N N sing 
O2  HO2  MPD N N sing 
CM  HM1  MPD N N sing 
CM  HM2  MPD N N sing 
CM  HM3  MPD N N sing 
C3  C4   MPD N N sing 
C3  H31  MPD N N sing 
C3  H32  MPD N N sing 
C4  O4   MPD N N sing 
C4  C5   MPD N N sing 
C4  H4   MPD N N sing 
O4  HO4  MPD N N sing 
C5  H51  MPD N N sing 
C5  H52  MPD N N sing 
C5  H53  MPD N N sing 
N   CA   PHE N N sing 
N   H    PHE N N sing 
N   H2   PHE N N sing 
CA  C    PHE N N sing 
CA  CB   PHE N N sing 
CA  HA   PHE N N sing 
C   O    PHE N N doub 
C   OXT  PHE N N sing 
CB  CG   PHE N N sing 
CB  HB2  PHE N N sing 
CB  HB3  PHE N N sing 
CG  CD1  PHE Y N doub 
CG  CD2  PHE Y N sing 
CD1 CE1  PHE Y N sing 
CD1 HD1  PHE N N sing 
CD2 CE2  PHE Y N doub 
CD2 HD2  PHE N N sing 
CE1 CZ   PHE Y N doub 
CE1 HE1  PHE N N sing 
CE2 CZ   PHE Y N sing 
CE2 HE2  PHE N N sing 
CZ  HZ   PHE N N sing 
OXT HXT  PHE N N sing 
N   CA   PRO N N sing 
N   CD   PRO N N sing 
N   H    PRO N N sing 
CA  C    PRO N N sing 
CA  CB   PRO N N sing 
CA  HA   PRO N N sing 
C   O    PRO N N doub 
C   OXT  PRO N N sing 
CB  CG   PRO N N sing 
CB  HB2  PRO N N sing 
CB  HB3  PRO N N sing 
CG  CD   PRO N N sing 
CG  HG2  PRO N N sing 
CG  HG3  PRO N N sing 
CD  HD2  PRO N N sing 
CD  HD3  PRO N N sing 
OXT HXT  PRO N N sing 
N   CA   SER N N sing 
N   H    SER N N sing 
N   H2   SER N N sing 
CA  C    SER N N sing 
CA  CB   SER N N sing 
CA  HA   SER N N sing 
C   O    SER N N doub 
C   OXT  SER N N sing 
CB  OG   SER N N sing 
CB  HB2  SER N N sing 
CB  HB3  SER N N sing 
OG  HG   SER N N sing 
OXT HXT  SER N N sing 
N   CA   THR N N sing 
N   H    THR N N sing 
N   H2   THR N N sing 
CA  C    THR N N sing 
CA  CB   THR N N sing 
CA  HA   THR N N sing 
C   O    THR N N doub 
C   OXT  THR N N sing 
CB  OG1  THR N N sing 
CB  CG2  THR N N sing 
CB  HB   THR N N sing 
OG1 HG1  THR N N sing 
CG2 HG21 THR N N sing 
CG2 HG22 THR N N sing 
CG2 HG23 THR N N sing 
OXT HXT  THR N N sing 
N   CA   TRP N N sing 
N   H    TRP N N sing 
N   H2   TRP N N sing 
CA  C    TRP N N sing 
CA  CB   TRP N N sing 
CA  HA   TRP N N sing 
C   O    TRP N N doub 
C   OXT  TRP N N sing 
CB  CG   TRP N N sing 
CB  HB2  TRP N N sing 
CB  HB3  TRP N N sing 
CG  CD1  TRP Y N doub 
CG  CD2  TRP Y N sing 
CD1 NE1  TRP Y N sing 
CD1 HD1  TRP N N sing 
CD2 CE2  TRP Y N doub 
CD2 CE3  TRP Y N sing 
NE1 CE2  TRP Y N sing 
NE1 HE1  TRP N N sing 
CE2 CZ2  TRP Y N sing 
CE3 CZ3  TRP Y N doub 
CE3 HE3  TRP N N sing 
CZ2 CH2  TRP Y N doub 
CZ2 HZ2  TRP N N sing 
CZ3 CH2  TRP Y N sing 
CZ3 HZ3  TRP N N sing 
CH2 HH2  TRP N N sing 
OXT HXT  TRP N N sing 
N   CA   TYR N N sing 
N   H    TYR N N sing 
N   H2   TYR N N sing 
CA  C    TYR N N sing 
CA  CB   TYR N N sing 
CA  HA   TYR N N sing 
C   O    TYR N N doub 
C   OXT  TYR N N sing 
CB  CG   TYR N N sing 
CB  HB2  TYR N N sing 
CB  HB3  TYR N N sing 
CG  CD1  TYR Y N doub 
CG  CD2  TYR Y N sing 
CD1 CE1  TYR Y N sing 
CD1 HD1  TYR N N sing 
CD2 CE2  TYR Y N doub 
CD2 HD2  TYR N N sing 
CE1 CZ   TYR Y N doub 
CE1 HE1  TYR N N sing 
CE2 CZ   TYR Y N sing 
CE2 HE2  TYR N N sing 
CZ  OH   TYR N N sing 
OH  HH   TYR N N sing 
OXT HXT  TYR N N sing 
N   CA   VAL N N sing 
N   H    VAL N N sing 
N   H2   VAL N N sing 
CA  C    VAL N N sing 
CA  CB   VAL N N sing 
CA  HA   VAL N N sing 
C   O    VAL N N doub 
C   OXT  VAL N N sing 
CB  CG1  VAL N N sing 
CB  CG2  VAL N N sing 
CB  HB   VAL N N sing 
CG1 HG11 VAL N N sing 
CG1 HG12 VAL N N sing 
CG1 HG13 VAL N N sing 
CG2 HG21 VAL N N sing 
CG2 HG22 VAL N N sing 
CG2 HG23 VAL N N sing 
OXT HXT  VAL N N sing 
#
_entity.id               1
_entity.pdbx_description "Ubiquitin-conjugating enzyme E2 D2"
_entity.type             polymer
#
_entity_poly.entity_id      1
_entity_poly.pdbx_strand_id A
_entity_poly.type           polypeptide(L)
#
loop_
_entity_poly_seq.entity_id
_entity_poly_seq.hetero
_entity_poly_seq.mon_id
_entity_poly_seq.num
1 n GLY 1   
1 n ALA 2   
1 n MET 3   
1 n ALA 4   
1 n LEU 5   
1 n LYS 6   
1 n ARG 7   
1 n ILE 8   
1 n HIS 9   
1 n LYS 10  
1 n GLU 11  
1 n LEU 12  
1 n ASN 13  
1 n ASP 14  
1 n LEU 15  
1 n ALA 16  
1 n ARG 17  
1 n ASP 18  
1 n PRO 19  
1 n PRO 20  
1 n ALA 21  
1 n GLN 22  
1 n CYS 23  
1 n SER 24  
1 n ALA 25  
1 n GLY 26  
1 n PRO 27  
1 n VAL 28  
1 n GLY 29  
1 n ASP 30  
1 n ASP 31  
1 n MET 32  
1 n PHE 33  
1 n HIS 34  
1 n TRP 35  
1 n GLN 36  
1 n ALA 37  
1 n THR 38  
1 n ILE 39  
1 n MET 40  
1 n GLY 41  
1 n PRO 42  
1 n ASN 43  
1 n ASP 44  
1 n SER 45  
1 n PRO 46  
1 n TYR 47  
1 n GLN 48  
1 n GLY 49  
1 n GLY 50  
1 n VAL 51  
1 n PHE 52  
1 n PHE 53  
1 n LEU 54  
1 n THR 55  
1 n ILE 56  
1 n HIS 57  
1 n PHE 58  
1 n PRO 59  
1 n THR 60  
1 n ASP 61  
1 n TYR 62  
1 n PRO 63  
1 n PHE 64  
1 n LYS 65  
1 n PRO 66  
1 n PRO 67  
1 n LYS 68  
1 n VAL 69  
1 n ALA 70  
1 n PHE 71  
1 n THR 72  
1 n THR 73  
1 n ARG 74  
1 n ILE 75  
1 n TYR 76  
1 n HIS 77  
1 n PRO 78  
1 n ASN 79  
1 n ILE 80  
1 n ASN 81  
1 n SER 82  
1 n ASN 83  
1 n GLY 84  
1 n SER 85  
1 n ILE 86  
1 n CYS 87  
1 n LEU 88  
1 n ASP 89  
1 n ALA 90  
1 n LEU 91  
1 n ARG 92  
1 n SER 93  
1 n GLN 94  
1 n TRP 95  
1 n SER 96  
1 n PRO 97  
1 n ALA 98  
1 n LEU 99  
1 n THR 100 
1 n ILE 101 
1 n SER 102 
1 n LYS 103 
1 n VAL 104 
1 n LEU 105 
1 n LEU 106 
1 n SER 107 
1 n ILE 108 
1 n CYS 109 
1 n SER 110 
1 n LEU 111 
1 n LEU 112 
1 n CYS 113 
1 n ASP 114 
1 n PRO 115 
1 n ASN 116 
1 n PRO 117 
1 n ASP 118 
1 n ASP 119 
1 n PRO 120 
1 n LEU 121 
1 n VAL 122 
1 n PRO 123 
1 n GLU 124 
1 n ILE 125 
1 n ALA 126 
1 n ARG 127 
1 n ILE 128 
1 n TYR 129 
1 n LYS 130 
1 n THR 131 
1 n ASP 132 
1 n ARG 133 
1 n GLU 134 
1 n LYS 135 
1 n TYR 136 
1 n ASN 137 
1 n ARG 138 
1 n ILE 139 
1 n ALA 140 
1 n ARG 141 
1 n GLU 142 
1 n TRP 143 
1 n THR 144 
1 n GLN 145 
1 n LYS 146 
1 n TYR 147 
1 n ALA 148 
1 n MET 149 
#
_exptl.method "X-RAY DIFFRACTION"
#
_pdbx_audit_revision_history.revision_date 2005-12-06
#
_pdbx_database_status.recvd_initial_deposition_date 2005-12-06
#
loop_
_pdbx_poly_seq_scheme.asym_id
_pdbx_poly_seq_scheme.auth_seq_num
_pdbx_poly_seq_scheme.entity_id
_pdbx_poly_seq_scheme.hetero
_pdbx_poly_seq_scheme.mon_id
_pdbx_poly_seq_scheme.pdb_ins_code
_pdbx_poly_seq_scheme.pdb_seq_num
_pdbx_poly_seq_scheme.pdb_strand_id
_pdbx_poly_seq_scheme.seq_id
A -1  1 n GLY . -1  A 1   
A 0   1 n ALA . 0   A 2   
A 1   1 n MET . 1   A 3   
A 2   1 n ALA . 2   A 4   
A 3   1 n LEU . 3   A 5   
A 4   1 n LYS . 4   A 6   
A 5   1 n ARG . 5   A 7   
A 6   1 n ILE . 6   A 8   
A 7   1 n HIS . 7   A 9   
A 8   1 n LYS . 8   A 10  
A 9   1 n GLU . 9   A 11  
A 10  1 n LEU . 10  A 12  
A 11  1 n ASN . 11  A 13  
A 12  1 n ASP . 12  A 14  
A 13  1 n LEU . 13  A 15  
A 14  1 n ALA . 14  A 16  
A 15  1 n ARG . 15  A 17  
A 16  1 n ASP . 16  A 18  
A 17  1 n PRO . 17  A 19  
A 18  1 n PRO . 18  A 20  
A 19  1 n ALA . 19  A 21  
A 20  1 n GLN . 20  A 22  
A 21  1 n CYS . 21  A 23  
A 22  1 n SER . 22  A 24  
A 23  1 n ALA . 23  A 25  
A 24  1 n GLY . 24  A 26  
A 25  1 n PRO . 25  A 27  
A 26  1 n VAL . 26  A 28  
A 27  1 n GLY . 27  A 29  
A 28  1 n ASP . 28  A 30  
A 29  1 n ASP . 29  A 31  
A 30  1 n MET . 30  A 32  
A 31  1 n PHE . 31  A 33  
A 32  1 n HIS . 32  A 34  
A 33  1 n TRP . 33  A 35  
A 34  1 n GLN . 34  A 36  
A 35  1 n ALA . 35  A 37  
A 36  1 n THR . 36  A 38  
A 37  1 n ILE . 37  A 39  
A 38  1 n MET . 38  A 40  
A 39  1 n GLY . 39  A 41  
A 40  1 n PRO . 40  A 42  
A 41  1 n ASN . 41  A 43  
A 42  1 n ASP . 42  A 44  
A 43  1 n SER . 43  A 45  
A 44  1 n PRO . 44  A 46  
A 45  1 n TYR . 45  A 47  
A 46  1 n GLN . 46  A 48  
A 47  1 n GLY . 47  A 49  
A 48  1 n GLY . 48  A 50  
A 49  1 n VAL . 49  A 51  
A 50  1 n PHE . 50  A 52  
A 51  1 n PHE . 51  A 53  
A 52  1 n LEU . 52  A 54  
A 53  1 n THR . 53  A 55  
A 54  1 n ILE . 54  A 56  
A 55  1 n HIS . 55  A 57  
A 56  1 n PHE . 56  A 58  
A 57  1 n PRO . 57  A 59  
A 58  1 n THR . 58  A 60  
A 59  1 n ASP . 59  A 61  
A 60  1 n TYR . 60  A 62  
A 61  1 n PRO . 61  A 63  
A 62  1 n PHE . 62  A 64  
A 63  1 n LYS . 63  A 65  
A 64  1 n PRO . 64  A 66  
A 65  1 n PRO . 65  A 67  
A 66  1 n LYS . 66  A 68  
A 67  1 n VAL . 67  A 69  
A 68  1 n ALA . 68  A 70  
A 69  1 n PHE . 69  A 71  
A 70  1 n THR . 70  A 72  
A 71  1 n THR . 71  A 73  
A 72  1 n ARG . 72  A 74  
A 73  1 n ILE . 73  A 75  
A 74  1 n TYR . 74  A 76  
A 75  1 n HIS . 75  A 77  
A 76  1 n PRO . 76  A 78  
A 77  1 n ASN . 77  A 79  
A 78  1 n ILE . 78  A 80  
A 79  1 n ASN . 79  A 81  
A 80  1 n SER . 80  A 82  
A 81  1 n ASN . 81  A 83  
A 82  1 n GLY . 82  A 84  
A 83  1 n SER . 83  A 85  
A 84  1 n ILE . 84  A 86  
A 85  1 n CYS . 85  A 87  
A 86  1 n LEU . 86  A 88  
A 87  1 n ASP . 87  A 89  
A 88  1 n ALA . 88  A 90  
A 89  1 n LEU . 89  A 91  
A 90  1 n ARG . 90  A 92  
A 91  1 n SER . 91  A 93  
A 92  1 n GLN . 92  A 94  
A 93  1 n TRP . 93  A 95  
A 94  1 n SER . 94  A 96  
A 95  1 n PRO . 95  A 97  
A 96  1 n ALA . 96  A 98  
A 97  1 n LEU . 97  A 99  
A 98  1 n THR . 98  A 100 
A 99  1 n ILE . 99  A 101 
A 100 1 n SER . 100 A 102 
A 101 1 n LYS . 101 A 103 
A 102 1 n VAL . 102 A 104 
A 103 1 n LEU . 103 A 105 
A 104 1 n LEU . 104 A 106 
A 105 1 n SER . 105 A 107 
A 106 1 n ILE . 106 A 108 
A 107 1 n CYS . 107 A 109 
A 108 1 n SER . 108 A 110 
A 109 1 n LEU . 109 A 111 
A 110 1 n LEU . 110 A 112 
A 111 1 n CYS . 111 A 113 
A 112 1 n ASP . 112 A 114 
A 113 1 n PRO . 113 A 115 
A 114 1 n ASN . 114 A 116 
A 115 1 n PRO . 115 A 117 
A 116 1 n ASP . 116 A 118 
A 117 1 n ASP . 117 A 119 
A 118 1 n PRO . 118 A 120 
A 119 1 n LEU . 119 A 121 
A 120 1 n VAL . 120 A 122 
A 121 1 n PRO . 121 A 123 
A 122 1 n GLU . 122 A 124 
A 123 1 n ILE . 123 A 125 
A 124 1 n ALA . 124 A 126 
A 125 1 n ARG . 125 A 127 
A 126 1 n ILE . 126 A 128 
A 127 1 n TYR . 127 A 129 
A 128 1 n LYS . 128 A 130 
A 129 1 n THR . 129 A 131 
A 130 1 n ASP . 130 A 132 
A 131 1 n ARG . 131 A 133 
A 132 1 n GLU . 132 A 134 
A 133 1 n LYS . 133 A 135 
A 134 1 n TYR . 134 A 136 
A 135 1 n ASN . 135 A 137 
A 136 1 n ARG . 136 A 138 
A 137 1 n ILE . 137 A 139 
A 138 1 n ALA . 138 A 140 
A 139 1 n ARG . 139 A 141 
A 140 1 n GLU . 140 A 142 
A 141 1 n TRP . 141 A 143 
A 142 1 n THR . 142 A 144 
A 143 1 n GLN . 143 A 145 
A 144 1 n LYS . 144 A 146 
A 145 1 n TYR . 145 A 147 
A 146 1 n ALA . 146 A 148 
A 147 1 n MET . 147 A 149 
#
_pdbx_struct_assembly.details            author_defined_assembly
_pdbx_struct_assembly.id                 1
_pdbx_struct_assembly.method_details     ?
_pdbx_struct_assembly.oligomeric_count   1
_pdbx_struct_assembly.oligomeric_details monomeric
#
_pdbx_struct_assembly_gen.assembly_id     1
_pdbx_struct_assembly_gen.asym_id_list    A,B,C,D
_pdbx_struct_assembly_gen.oper_expression 1
#
_pdbx_struct_oper_list.id                 1
_pdbx_struct_oper_list.matrix[1][1]       1.0000000000
_pdbx_struct_oper_list.matrix[1][2]       0.0000000000
_pdbx_struct_oper_list.matrix[1][3]       0.0000000000
_pdbx_struct_oper_list.matrix[2][1]       0.0000000000
_pdbx_struct_oper_list.matrix[2][2]       1.0000000000
_pdbx_struct_oper_list.matrix[2][3]       0.0000000000
_pdbx_struct_oper_list.matrix[3][1]       0.0000000000
_pdbx_struct_oper_list.matrix[3][2]       0.0000000000
_pdbx_struct_oper_list.matrix[3][3]       1.0000000000
_pdbx_struct_oper_list.name               1_555
_pdbx_struct_oper_list.symmetry_operation x,y,z
_pdbx_struct_oper_list.type               "identity operation"
_pdbx_struct_oper_list.vector[1]          0.0000000000
_pdbx_struct_oper_list.vector[2]          0.0000000000
_pdbx_struct_oper_list.vector[3]          0.0000000000
#
_refine.ls_d_res_high 1.52
#
_software.classification other
_software.name           "DeepMind Structure Class"
_software.pdbx_ordinal   1
_software.version        2.0.0
#
_struct_asym.entity_id 1
_struct_asym.id        A
#
loop_
_atom_site.group_PDB
_atom_site.id
_atom_site.type_symbol
_atom_site.label_atom_id
_atom_site.label_alt_id
_atom_site.label_comp_id
_atom_site.label_asym_id
_atom_site.label_entity_id
_atom_site.label_seq_id
_atom_site.pdbx_PDB_ins_code
_atom_site.Cartn_x
_atom_site.Cartn_y
_atom_site.Cartn_z
_atom_site.occupancy
_atom_site.B_iso_or_equiv
_atom_site.auth_seq_id
_atom_site.auth_asym_id
_atom_site.pdbx_PDB_model_num
ATOM 1    N N   . GLY A 1 1   ? 41.184 -3.520  63.812 1.00 14.96 -1  A 1 
ATOM 2    C CA  . GLY A 1 1   ? 42.352 -3.837  62.926 1.00 15.26 -1  A 1 
ATOM 3    C C   . GLY A 1 1   ? 41.860 -4.216  61.534 1.00 15.00 -1  A 1 
ATOM 4    O O   . GLY A 1 1   ? 40.676 -3.998  61.171 1.00 14.71 -1  A 1 
ATOM 5    N N   . ALA A 1 2   ? 42.791 -4.774  60.746 1.00 14.50 0   A 1 
ATOM 6    C CA  . ALA A 1 2   ? 42.478 -5.077  59.366 1.00 14.86 0   A 1 
ATOM 7    C C   . ALA A 1 2   ? 41.387 -6.146  59.243 1.00 15.58 0   A 1 
ATOM 8    O O   . ALA A 1 2   ? 40.615 -6.145  58.284 1.00 17.66 0   A 1 
ATOM 9    C CB  . ALA A 1 2   ? 43.730 -5.505  58.637 1.00 14.05 0   A 1 
ATOM 10   N N   . MET A 1 3   ? 41.326 -7.067  60.195 1.00 14.65 1   A 1 
ATOM 11   C CA  . MET A 1 3   ? 40.307 -8.109  60.159 1.00 15.43 1   A 1 
ATOM 12   C C   . MET A 1 3   ? 38.900 -7.472  60.247 1.00 16.28 1   A 1 
ATOM 13   O O   . MET A 1 3   ? 38.009 -7.803  59.457 1.00 15.81 1   A 1 
ATOM 14   C CB  . MET A 1 3   ? 40.476 -9.089  61.308 1.00 17.09 1   A 1 
ATOM 15   C CG  . MET A 1 3   ? 39.309 -10.076 61.444 1.00 18.97 1   A 1 
ATOM 16   S SD  . MET A 1 3   ? 39.422 -11.353 60.153 1.00 26.51 1   A 1 
ATOM 17   C CE  . MET A 1 3   ? 37.898 -10.975 59.195 1.00 24.02 1   A 1 
ATOM 18   N N   . ALA A 1 4   ? 38.700 -6.555  61.203 1.00 15.02 2   A 1 
ATOM 19   C CA  . ALA A 1 4   ? 37.400 -5.907  61.354 1.00 15.19 2   A 1 
ATOM 20   C C   . ALA A 1 4   ? 37.051 -5.118  60.105 1.00 15.90 2   A 1 
ATOM 21   O O   . ALA A 1 4   ? 35.934 -5.191  59.625 1.00 16.50 2   A 1 
ATOM 22   C CB  . ALA A 1 4   ? 37.450 -5.033  62.564 1.00 15.67 2   A 1 
ATOM 23   N N   . LEU A 1 5   ? 38.022 -4.392  59.567 1.00 15.63 3   A 1 
ATOM 24   C CA  . LEU A 1 5   ? 37.719 -3.569  58.393 1.00 15.37 3   A 1 
ATOM 25   C C   . LEU A 1 5   ? 37.313 -4.478  57.217 1.00 16.22 3   A 1 
ATOM 26   O O   . LEU A 1 5   ? 36.388 -4.162  56.464 1.00 16.03 3   A 1 
ATOM 27   C CB  . LEU A 1 5   ? 38.923 -2.697  58.096 1.00 16.18 3   A 1 
ATOM 28   C CG  . LEU A 1 5   ? 38.785 -1.664  56.980 1.00 17.67 3   A 1 
ATOM 29   C CD1 . LEU A 1 5   ? 37.770 -0.583  57.378 1.00 16.75 3   A 1 
ATOM 30   C CD2 . LEU A 1 5   ? 40.177 -0.984  56.863 1.00 19.03 3   A 1 
ATOM 31   N N   . LYS A 1 6   ? 38.004 -5.598  57.047 1.00 16.49 4   A 1 
ATOM 32   C CA  . LYS A 1 6   ? 37.669 -6.501  55.950 1.00 16.50 4   A 1 
ATOM 33   C C   . LYS A 1 6   ? 36.242 -7.031  56.112 1.00 15.40 4   A 1 
ATOM 34   O O   . LYS A 1 6   ? 35.442 -7.043  55.165 1.00 16.58 4   A 1 
ATOM 35   C CB  . LYS A 1 6   ? 38.659 -7.673  55.918 1.00 16.68 4   A 1 
ATOM 36   C CG  . LYS A 1 6   ? 38.293 -8.677  54.825 1.00 19.64 4   A 1 
ATOM 37   C CD  . LYS A 1 6   ? 39.220 -9.909  54.982 1.00 22.95 4   A 1 
ATOM 38   C CE  . LYS A 1 6   ? 38.559 -11.128 54.461 1.00 27.13 4   A 1 
ATOM 39   N NZ  . LYS A 1 6   ? 39.444 -12.305 54.549 1.00 23.79 4   A 1 
ATOM 40   N N   . ARG A 1 7   ? 35.891 -7.442  57.331 1.00 15.50 5   A 1 
ATOM 41   C CA  . ARG A 1 7   ? 34.566 -7.979  57.539 1.00 15.94 5   A 1 
ATOM 42   C C   . ARG A 1 7   ? 33.472 -6.935  57.371 1.00 16.15 5   A 1 
ATOM 43   O O   . ARG A 1 7   ? 32.399 -7.194  56.825 1.00 16.22 5   A 1 
ATOM 44   C CB  . ARG A 1 7   ? 34.574 -8.591  58.940 1.00 16.65 5   A 1 
ATOM 45   C CG  . ARG A 1 7   ? 33.252 -9.082  59.367 1.00 16.35 5   A 1 
ATOM 46   C CD  . ARG A 1 7   ? 32.593 -10.242 58.496 1.00 16.41 5   A 1 
ATOM 47   N NE  . ARG A 1 7   ? 31.309 -10.440 59.205 1.00 15.23 5   A 1 
ATOM 48   C CZ  . ARG A 1 7   ? 31.107 -11.453 60.064 1.00 13.03 5   A 1 
ATOM 49   N NH2 . ARG A 1 7   ? 29.967 -11.477 60.709 1.00 12.86 5   A 1 
ATOM 50   N NH1 . ARG A 1 7   ? 31.948 -12.493 60.266 1.00 13.98 5   A 1 
ATOM 51   N N   . ILE A 1 8   ? 33.756 -5.726  57.840 1.00 15.54 6   A 1 
ATOM 52   C CA  . ILE A 1 8   ? 32.756 -4.636  57.774 1.00 15.85 6   A 1 
ATOM 53   C C   . ILE A 1 8   ? 32.514 -4.292  56.298 1.00 16.30 6   A 1 
ATOM 54   O O   . ILE A 1 8   ? 31.378 -4.124  55.872 1.00 16.61 6   A 1 
ATOM 55   C CB  . ILE A 1 8   ? 33.213 -3.416  58.576 1.00 13.79 6   A 1 
ATOM 56   C CG1 . ILE A 1 8   ? 33.176 -3.754  60.088 1.00 13.58 6   A 1 
ATOM 57   C CG2 . ILE A 1 8   ? 32.223 -2.261  58.363 1.00 17.54 6   A 1 
ATOM 58   C CD1 . ILE A 1 8   ? 33.897 -2.745  60.915 1.00 14.52 6   A 1 
ATOM 59   N N   . HIS A 1 9   ? 33.589 -4.191  55.502 1.00 16.59 7   A 1 
ATOM 60   C CA  . HIS A 1 9   ? 33.377 -3.957  54.076 1.00 17.17 7   A 1 
ATOM 61   C C   . HIS A 1 9   ? 32.586 -5.083  53.424 1.00 16.53 7   A 1 
ATOM 62   O O   . HIS A 1 9   ? 31.742 -4.828  52.535 1.00 17.05 7   A 1 
ATOM 63   C CB  . HIS A 1 9   ? 34.741 -3.816  53.375 1.00 17.31 7   A 1 
ATOM 64   C CG  . HIS A 1 9   ? 35.324 -2.426  53.409 1.00 18.90 7   A 1 
ATOM 65   N ND1 . HIS A 1 9   ? 34.801 -1.382  52.665 1.00 19.74 7   A 1 
ATOM 66   C CD2 . HIS A 1 9   ? 36.403 -1.920  54.062 1.00 22.25 7   A 1 
ATOM 67   C CE1 . HIS A 1 9   ? 35.521 -0.287  52.874 1.00 20.38 7   A 1 
ATOM 68   N NE2 . HIS A 1 9   ? 36.509 -0.584  53.713 1.00 21.19 7   A 1 
ATOM 69   N N   . LYS A 1 10  ? 32.862 -6.319  53.817 1.00 17.12 8   A 1 
ATOM 70   C CA  . LYS A 1 10  ? 32.170 -7.455  53.177 1.00 17.23 8   A 1 
ATOM 71   C C   . LYS A 1 10  ? 30.659 -7.327  53.515 1.00 16.47 8   A 1 
ATOM 72   O O   . LYS A 1 10  ? 29.802 -7.576  52.651 1.00 16.08 8   A 1 
ATOM 73   C CB  . LYS A 1 10  ? 32.768 -8.728  53.772 1.00 18.16 8   A 1 
ATOM 74   C CG  . LYS A 1 10  ? 32.177 -9.988  53.198 1.00 19.82 8   A 1 
ATOM 75   C CD  . LYS A 1 10  ? 32.848 -11.258 53.818 1.00 20.01 8   A 1 
ATOM 76   C CE  . LYS A 1 10  ? 34.216 -11.527 53.250 1.00 21.30 8   A 1 
ATOM 77   N NZ  . LYS A 1 10  ? 34.790 -12.743 53.993 1.00 19.33 8   A 1 
ATOM 78   N N   . GLU A 1 11  ? 30.335 -6.972  54.768 1.00 16.21 9   A 1 
ATOM 79   C CA  . GLU A 1 11  ? 28.935 -6.842  55.166 1.00 15.74 9   A 1 
ATOM 80   C C   . GLU A 1 11  ? 28.224 -5.696  54.421 1.00 16.10 9   A 1 
ATOM 81   O O   . GLU A 1 11  ? 27.067 -5.810  54.012 1.00 16.44 9   A 1 
ATOM 82   C CB  . GLU A 1 11  ? 28.794 -6.656  56.666 1.00 16.04 9   A 1 
ATOM 83   C CG  . GLU A 1 11  ? 29.080 -7.951  57.409 1.00 16.16 9   A 1 
ATOM 84   C CD  . GLU A 1 11  ? 28.644 -7.896  58.841 1.00 15.25 9   A 1 
ATOM 85   O OE1 . GLU A 1 11  ? 27.578 -7.271  59.090 1.00 16.62 9   A 1 
ATOM 86   O OE2 . GLU A 1 11  ? 29.238 -8.618  59.667 1.00 15.68 9   A 1 
ATOM 87   N N   . LEU A 1 12  ? 28.959 -4.604  54.219 1.00 14.59 10  A 1 
ATOM 88   C CA  . LEU A 1 12  ? 28.358 -3.487  53.467 1.00 15.31 10  A 1 
ATOM 89   C C   . LEU A 1 12  ? 27.974 -3.980  52.083 1.00 15.29 10  A 1 
ATOM 90   O O   . LEU A 1 12  ? 26.876 -3.712  51.588 1.00 16.81 10  A 1 
ATOM 91   C CB  . LEU A 1 12  ? 29.403 -2.345  53.477 1.00 15.12 10  A 1 
ATOM 92   C CG  . LEU A 1 12  ? 28.986 -1.050  52.833 1.00 17.48 10  A 1 
ATOM 93   C CD1 . LEU A 1 12  ? 27.659 -0.579  53.497 1.00 24.97 10  A 1 
ATOM 94   C CD2 . LEU A 1 12  ? 30.119 -0.030  53.039 1.00 16.21 10  A 1 
ATOM 95   N N   . ASN A 1 13  ? 28.874 -4.781  51.489 1.00 13.61 11  A 1 
ATOM 96   C CA  . ASN A 1 13  ? 28.652 -5.312  50.150 1.00 15.92 11  A 1 
ATOM 97   C C   . ASN A 1 13  ? 27.526 -6.347  50.129 1.00 15.22 11  A 1 
ATOM 98   O O   . ASN A 1 13  ? 26.724 -6.415  49.178 1.00 16.56 11  A 1 
ATOM 99   C CB  . ASN A 1 13  ? 29.945 -5.878  49.595 1.00 15.37 11  A 1 
ATOM 100  C CG  . ASN A 1 13  ? 30.952 -4.782  49.293 1.00 18.53 11  A 1 
ATOM 101  O OD1 . ASN A 1 13  ? 30.572 -3.657  48.971 1.00 23.06 11  A 1 
ATOM 102  N ND2 . ASN A 1 13  ? 32.226 -5.104  49.388 1.00 19.46 11  A 1 
ATOM 103  N N   . ASP A 1 14  ? 27.445 -7.127  51.190 1.00 14.75 12  A 1 
ATOM 104  C CA  . ASP A 1 14  ? 26.380 -8.124  51.298 1.00 16.11 12  A 1 
ATOM 105  C C   . ASP A 1 14  ? 25.013 -7.412  51.263 1.00 15.76 12  A 1 
ATOM 106  O O   . ASP A 1 14  ? 24.096 -7.856  50.564 1.00 16.31 12  A 1 
ATOM 107  C CB  . ASP A 1 14  ? 26.448 -8.831  52.693 1.00 16.38 12  A 1 
ATOM 108  C CG  . ASP A 1 14  ? 27.649 -9.806  52.895 1.00 17.46 12  A 1 
ATOM 109  O OD1 . ASP A 1 14  ? 28.258 -10.316 51.907 1.00 15.78 12  A 1 
ATOM 110  O OD2 . ASP A 1 14  ? 27.949 -10.159 54.123 1.00 17.57 12  A 1 
ATOM 111  N N   . LEU A 1 15  ? 24.859 -6.323  52.030 1.00 14.73 13  A 1 
ATOM 112  C CA  . LEU A 1 15  ? 23.592 -5.542  52.063 1.00 15.01 13  A 1 
ATOM 113  C C   . LEU A 1 15  ? 23.252 -4.934  50.666 1.00 16.18 13  A 1 
ATOM 114  O O   . LEU A 1 15  ? 22.096 -4.986  50.231 1.00 16.62 13  A 1 
ATOM 115  C CB  . LEU A 1 15  ? 23.771 -4.414  53.065 1.00 15.63 13  A 1 
ATOM 116  C CG  . LEU A 1 15  ? 23.611 -4.888  54.486 1.00 14.64 13  A 1 
ATOM 117  C CD1 . LEU A 1 15  ? 24.392 -3.934  55.412 1.00 18.78 13  A 1 
ATOM 118  C CD2 . LEU A 1 15  ? 22.134 -4.886  54.836 1.00 18.70 13  A 1 
ATOM 119  N N   . ALA A 1 16  ? 24.229 -4.446  49.947 1.00 14.41 14  A 1 
ATOM 120  C CA  . ALA A 1 16  ? 23.992 -3.842  48.615 1.00 15.99 14  A 1 
ATOM 121  C C   . ALA A 1 16  ? 23.549 -4.901  47.636 1.00 16.98 14  A 1 
ATOM 122  O O   . ALA A 1 16  ? 22.719 -4.592  46.760 1.00 17.06 14  A 1 
ATOM 123  C CB  . ALA A 1 16  ? 25.247 -3.243  48.120 1.00 15.97 14  A 1 
ATOM 124  N N   . ARG A 1 17  ? 24.176 -6.079  47.697 1.00 17.51 15  A 1 
ATOM 125  C CA  . ARG A 1 17  ? 23.938 -7.156  46.696 1.00 17.67 15  A 1 
ATOM 126  C C   . ARG A 1 17  ? 22.602 -7.846  46.924 1.00 17.07 15  A 1 
ATOM 127  O O   . ARG A 1 17  ? 21.988 -8.378  45.964 1.00 16.09 15  A 1 
ATOM 128  C CB  . ARG A 1 17  ? 25.099 -8.176  46.800 1.00 18.04 15  A 1 
ATOM 129  C CG  . ARG A 1 17  ? 24.916 -9.581  46.161 1.00 19.49 15  A 1 
ATOM 130  C CD  . ARG A 1 17  ? 26.003 -10.556 46.664 1.00 21.07 15  A 1 
ATOM 131  N NE  . ARG A 1 17  ? 27.308 -9.915  46.697 1.00 26.62 15  A 1 
ATOM 132  C CZ  . ARG A 1 17  ? 28.072 -9.830  47.787 1.00 28.39 15  A 1 
ATOM 133  N NH2 . ARG A 1 17  ? 29.234 -9.184  47.724 1.00 30.76 15  A 1 
ATOM 134  N NH1 . ARG A 1 17  ? 27.688 -10.418 48.918 1.00 30.59 15  A 1 
ATOM 135  N N   . ASP A 1 18  ? 22.180 -7.919  48.191 1.00 17.38 16  A 1 
ATOM 136  C CA  . ASP A 1 18  ? 20.898 -8.515  48.520 1.00 20.10 16  A 1 
ATOM 137  C C   . ASP A 1 18  ? 20.180 -7.538  49.432 1.00 20.10 16  A 1 
ATOM 138  O O   . ASP A 1 18  ? 20.090 -7.782  50.665 1.00 19.94 16  A 1 
ATOM 139  C CB  . ASP A 1 18  ? 21.074 -9.869  49.195 1.00 20.46 16  A 1 
ATOM 140  C CG  . ASP A 1 18  ? 21.429 -10.959 48.190 1.00 22.65 16  A 1 
ATOM 141  O OD1 . ASP A 1 18  ? 20.521 -11.459 47.458 1.00 24.30 16  A 1 
ATOM 142  O OD2 . ASP A 1 18  ? 22.636 -11.262 48.119 1.00 22.06 16  A 1 
ATOM 143  N N   . PRO A 1 19  ? 19.641 -6.444  48.816 1.00 20.53 17  A 1 
ATOM 144  C CA  . PRO A 1 19  ? 19.058 -5.359  49.563 1.00 21.69 17  A 1 
ATOM 145  C C   . PRO A 1 19  ? 17.915 -5.915  50.335 1.00 23.86 17  A 1 
ATOM 146  O O   . PRO A 1 19  ? 17.002 -6.550  49.751 1.00 24.16 17  A 1 
ATOM 147  C CB  . PRO A 1 19  ? 18.624 -4.349  48.488 1.00 21.18 17  A 1 
ATOM 148  C CG  . PRO A 1 19  ? 18.455 -5.138  47.208 1.00 21.07 17  A 1 
ATOM 149  C CD  . PRO A 1 19  ? 19.552 -6.223  47.357 1.00 21.24 17  A 1 
ATOM 150  N N   . PRO A 1 20  ? 18.007 -5.797  51.654 1.00 25.46 18  A 1 
ATOM 151  C CA  . PRO A 1 20  ? 16.855 -6.392  52.330 1.00 27.40 18  A 1 
ATOM 152  C C   . PRO A 1 20  ? 15.473 -5.852  51.819 1.00 28.47 18  A 1 
ATOM 153  O O   . PRO A 1 20  ? 15.277 -4.999  50.957 1.00 28.75 18  A 1 
ATOM 154  C CB  . PRO A 1 20  ? 17.051 -5.997  53.818 1.00 27.10 18  A 1 
ATOM 155  C CG  . PRO A 1 20  ? 18.494 -5.684  53.972 1.00 27.51 18  A 1 
ATOM 156  C CD  . PRO A 1 20  ? 19.024 -5.264  52.584 1.00 26.19 18  A 1 
ATOM 157  N N   . ALA A 1 21  ? 14.472 -6.404  52.658 1.00 27.33 19  A 1 
ATOM 158  C CA  . ALA A 1 21  ? 13.229 -5.775  52.596 1.00 27.16 19  A 1 
ATOM 159  C C   . ALA A 1 21  ? 13.228 -4.948  53.850 1.00 25.81 19  A 1 
ATOM 160  O O   . ALA A 1 21  ? 13.415 -5.405  55.026 1.00 27.11 19  A 1 
ATOM 161  C CB  . ALA A 1 21  ? 12.072 -6.786  52.585 1.00 27.44 19  A 1 
ATOM 162  N N   . GLN A 1 22  ? 13.050 -3.688  53.540 1.00 23.12 20  A 1 
ATOM 163  C CA  . GLN A 1 22  ? 12.546 -2.711  54.391 1.00 19.38 20  A 1 
ATOM 164  C C   . GLN A 1 22  ? 13.618 -2.159  55.332 1.00 18.27 20  A 1 
ATOM 165  O O   . GLN A 1 22  ? 13.292 -1.346  56.186 1.00 18.39 20  A 1 
ATOM 166  C CB  . GLN A 1 22  ? 11.248 -3.150  55.083 1.00 19.18 20  A 1 
ATOM 167  C CG  . GLN A 1 22  ? 10.089 -3.496  54.099 1.00 20.08 20  A 1 
ATOM 168  C CD  . GLN A 1 22  ? 8.717  -3.585  54.787 1.00 23.19 20  A 1 
ATOM 169  O OE1 . GLN A 1 22  ? 8.601  -3.464  56.010 1.00 32.03 20  A 1 
ATOM 170  N NE2 . GLN A 1 22  ? 7.673  -3.809  53.999 1.00 27.47 20  A 1 
ATOM 171  N N   . CYS A 1 23  ? 14.892 -2.555  55.174 1.00 14.65 21  A 1 
ATOM 172  C CA  . CYS A 1 23  ? 15.984 -2.010  56.007 0.50 15.87 21  A 1 
ATOM 173  C C   . CYS A 1 23  ? 17.152 -1.619  55.170 1.00 16.81 21  A 1 
ATOM 174  O O   . CYS A 1 23  ? 17.344 -2.159  54.091 1.00 16.15 21  A 1 
ATOM 175  C CB  . CYS A 1 23  ? 16.571 -3.037  56.962 0.50 16.79 21  A 1 
ATOM 176  S SG  . CYS A 1 23  ? 15.379 -3.788  58.025 0.50 13.75 21  A 1 
ATOM 177  N N   . SER A 1 24  ? 17.957 -0.742  55.719 1.00 17.45 22  A 1 
ATOM 178  C CA  . SER A 1 24  ? 19.180 -0.364  55.043 1.00 16.39 22  A 1 
ATOM 179  C C   . SER A 1 24  ? 20.221 -0.079  56.148 1.00 15.28 22  A 1 
ATOM 180  O O   . SER A 1 24  ? 19.891 0.173   57.326 1.00 13.85 22  A 1 
ATOM 181  C CB  . SER A 1 24  ? 18.913 0.887   54.253 1.00 16.74 22  A 1 
ATOM 182  O OG  . SER A 1 24  ? 18.675 2.054   55.031 1.00 17.44 22  A 1 
ATOM 183  N N   . ALA A 1 25  ? 21.485 -0.061  55.757 1.00 14.94 23  A 1 
ATOM 184  C CA  . ALA A 1 25  ? 22.535 0.298   56.713 1.00 12.51 23  A 1 
ATOM 185  C C   . ALA A 1 25  ? 23.836 0.568   55.972 1.00 12.13 23  A 1 
ATOM 186  O O   . ALA A 1 25  ? 24.129 -0.094  54.957 1.00 12.43 23  A 1 
ATOM 187  C CB  . ALA A 1 25  ? 22.758 -0.813  57.735 1.00 13.64 23  A 1 
ATOM 188  N N   . GLY A 1 26  ? 24.660 1.467   56.539 1.00 12.15 24  A 1 
ATOM 189  C CA  . GLY A 1 26  ? 25.981 1.665   55.985 1.00 12.90 24  A 1 
ATOM 190  C C   . GLY A 1 26  ? 26.655 2.831   56.698 1.00 13.98 24  A 1 
ATOM 191  O O   . GLY A 1 26  ? 26.081 3.459   57.598 1.00 13.61 24  A 1 
ATOM 192  N N   . PRO A 1 27  ? 27.894 3.081   56.331 1.00 14.01 25  A 1 
ATOM 193  C CA  . PRO A 1 27  ? 28.694 4.128   56.970 1.00 13.86 25  A 1 
ATOM 194  C C   . PRO A 1 27  ? 28.055 5.505   56.967 1.00 14.84 25  A 1 
ATOM 195  O O   . PRO A 1 27  ? 27.374 5.884   56.024 1.00 14.99 25  A 1 
ATOM 196  C CB  . PRO A 1 27  ? 29.943 4.191   56.049 1.00 14.71 25  A 1 
ATOM 197  C CG  . PRO A 1 27  ? 30.134 2.835   55.554 1.00 13.95 25  A 1 
ATOM 198  C CD  . PRO A 1 27  ? 28.677 2.300   55.352 1.00 14.08 25  A 1 
ATOM 199  N N   . VAL A 1 28  ? 28.296 6.315   57.982 0.50 16.25 26  A 1 
ATOM 200  C CA  . VAL A 1 28  ? 27.629 7.656   58.035 0.50 16.26 26  A 1 
ATOM 201  C C   . VAL A 1 28  ? 28.042 8.675   56.911 0.50 17.28 26  A 1 
ATOM 202  O O   . VAL A 1 28  ? 27.203 9.336   56.321 0.50 17.69 26  A 1 
ATOM 203  C CB  . VAL A 1 28  ? 27.699 8.203   59.483 0.50 16.60 26  A 1 
ATOM 204  C CG1 . VAL A 1 28  ? 27.650 9.720   59.532 0.50 15.62 26  A 1 
ATOM 205  C CG2 . VAL A 1 28  ? 26.569 7.578   60.327 0.50 12.98 26  A 1 
ATOM 206  N N   . GLY A 1 29  ? 29.332 8.661   56.586 1.00 17.36 27  A 1 
ATOM 207  C CA  . GLY A 1 29  ? 30.236 9.539   55.863 1.00 17.17 27  A 1 
ATOM 208  C C   . GLY A 1 29  ? 31.339 8.521   55.487 1.00 17.85 27  A 1 
ATOM 209  O O   . GLY A 1 29  ? 31.053 7.506   54.827 1.00 19.00 27  A 1 
ATOM 210  N N   . ASP A 1 30  ? 32.571 8.773   55.895 1.00 18.94 28  A 1 
ATOM 211  C CA  . ASP A 1 30  ? 33.692 7.929   55.433 1.00 19.83 28  A 1 
ATOM 212  C C   . ASP A 1 30  ? 34.217 7.023   56.557 1.00 21.59 28  A 1 
ATOM 213  O O   . ASP A 1 30  ? 35.273 6.384   56.413 1.00 23.43 28  A 1 
ATOM 214  C CB  . ASP A 1 30  ? 34.818 8.796   54.844 1.00 20.46 28  A 1 
ATOM 215  C CG  . ASP A 1 30  ? 34.377 9.559   53.583 1.00 20.73 28  A 1 
ATOM 216  O OD1 . ASP A 1 30  ? 33.516 9.049   52.795 1.00 22.96 28  A 1 
ATOM 217  O OD2 . ASP A 1 30  ? 34.884 10.687  53.358 1.00 23.11 28  A 1 
ATOM 218  N N   . ASP A 1 31  ? 33.505 7.011   57.683 1.00 20.09 29  A 1 
ATOM 219  C CA  . ASP A 1 31  ? 33.919 6.253   58.861 1.00 20.62 29  A 1 
ATOM 220  C C   . ASP A 1 31  ? 33.311 4.848   58.793 1.00 19.64 29  A 1 
ATOM 221  O O   . ASP A 1 31  ? 32.128 4.645   59.033 1.00 17.78 29  A 1 
ATOM 222  C CB  . ASP A 1 31  ? 33.437 6.989   60.129 1.00 21.51 29  A 1 
ATOM 223  C CG  . ASP A 1 31  ? 33.859 6.313   61.399 1.00 26.42 29  A 1 
ATOM 224  O OD1 . ASP A 1 31  ? 33.571 6.918   62.480 1.00 26.02 29  A 1 
ATOM 225  O OD2 . ASP A 1 31  ? 34.462 5.199   61.324 1.00 24.15 29  A 1 
ATOM 226  N N   . MET A 1 32  ? 34.128 3.866   58.474 1.00 17.90 30  A 1 
ATOM 227  C CA  . MET A 1 32  ? 33.595 2.511   58.295 1.00 17.56 30  A 1 
ATOM 228  C C   . MET A 1 32  ? 33.099 1.917   59.614 1.00 17.68 30  A 1 
ATOM 229  O O   . MET A 1 32  ? 32.367 0.930   59.598 1.00 18.41 30  A 1 
ATOM 230  C CB  . MET A 1 32  ? 34.662 1.561   57.703 1.00 15.60 30  A 1 
ATOM 231  C CG  . MET A 1 32  ? 35.114 1.899   56.323 1.00 20.90 30  A 1 
ATOM 232  S SD  . MET A 1 32  ? 33.726 1.840   55.138 1.00 23.58 30  A 1 
ATOM 233  C CE  . MET A 1 32  ? 32.958 0.277   55.663 1.00 14.54 30  A 1 
ATOM 234  N N   . PHE A 1 33  ? 33.509 2.498   60.748 1.00 17.23 31  A 1 
ATOM 235  C CA  . PHE A 1 33  ? 33.148 1.840   61.990 1.00 15.76 31  A 1 
ATOM 236  C C   . PHE A 1 33  ? 31.955 2.461   62.621 1.00 16.43 31  A 1 
ATOM 237  O O   . PHE A 1 33  ? 31.536 2.036   63.703 1.00 16.38 31  A 1 
ATOM 238  C CB  . PHE A 1 33  ? 34.339 1.901   62.983 1.00 16.18 31  A 1 
ATOM 239  C CG  . PHE A 1 33  ? 35.437 0.918   62.647 1.00 14.61 31  A 1 
ATOM 240  C CD1 . PHE A 1 33  ? 35.539 -0.286  63.348 1.00 14.15 31  A 1 
ATOM 241  C CD2 . PHE A 1 33  ? 36.339 1.157   61.600 1.00 19.15 31  A 1 
ATOM 242  C CE1 . PHE A 1 33  ? 36.523 -1.256  62.987 1.00 15.99 31  A 1 
ATOM 243  C CE2 . PHE A 1 33  ? 37.368 0.226   61.261 1.00 17.21 31  A 1 
ATOM 244  C CZ  . PHE A 1 33  ? 37.479 -0.962  61.974 1.00 18.36 31  A 1 
ATOM 245  N N   . HIS A 1 34  ? 31.439 3.541   61.998 1.00 15.86 32  A 1 
ATOM 246  C CA  . HIS A 1 34  ? 30.207 4.165   62.486 1.00 16.63 32  A 1 
ATOM 247  C C   . HIS A 1 34  ? 29.206 4.157   61.360 1.00 17.04 32  A 1 
ATOM 248  O O   . HIS A 1 34  ? 29.377 4.843   60.335 1.00 16.54 32  A 1 
ATOM 249  C CB  . HIS A 1 34  ? 30.427 5.600   62.972 1.00 15.95 32  A 1 
ATOM 250  C CG  . HIS A 1 34  ? 29.137 6.299   63.369 1.00 21.39 32  A 1 
ATOM 251  N ND1 . HIS A 1 34  ? 29.022 7.677   63.397 1.00 26.97 32  A 1 
ATOM 252  C CD2 . HIS A 1 34  ? 27.916 5.809   63.769 1.00 24.84 32  A 1 
ATOM 253  C CE1 . HIS A 1 34  ? 27.806 8.010   63.805 1.00 24.73 32  A 1 
ATOM 254  N NE2 . HIS A 1 34  ? 27.108 6.900   64.025 1.00 28.69 32  A 1 
ATOM 255  N N   . TRP A 1 35  ? 28.129 3.405   61.593 1.00 14.67 33  A 1 
ATOM 256  C CA  . TRP A 1 35  ? 27.074 3.296   60.569 1.00 15.53 33  A 1 
ATOM 257  C C   . TRP A 1 35  ? 25.761 3.892   61.059 1.00 15.89 33  A 1 
ATOM 258  O O   . TRP A 1 35  ? 25.518 4.050   62.283 1.00 15.91 33  A 1 
ATOM 259  C CB  . TRP A 1 35  ? 26.798 1.839   60.252 1.00 17.01 33  A 1 
ATOM 260  C CG  . TRP A 1 35  ? 27.858 1.119   59.395 1.00 16.42 33  A 1 
ATOM 261  C CD1 . TRP A 1 35  ? 29.166 1.427   59.254 1.00 18.01 33  A 1 
ATOM 262  C CD2 . TRP A 1 35  ? 27.629 -0.087  58.654 1.00 15.75 33  A 1 
ATOM 263  N NE1 . TRP A 1 35  ? 29.789 0.475   58.414 1.00 16.34 33  A 1 
ATOM 264  C CE2 . TRP A 1 35  ? 28.839 -0.448  58.037 1.00 15.44 33  A 1 
ATOM 265  C CE3 . TRP A 1 35  ? 26.490 -0.892  58.421 1.00 15.73 33  A 1 
ATOM 266  C CZ2 . TRP A 1 35  ? 28.951 -1.559  57.221 1.00 14.60 33  A 1 
ATOM 267  C CZ3 . TRP A 1 35  ? 26.620 -2.016  57.638 1.00 16.43 33  A 1 
ATOM 268  C CH2 . TRP A 1 35  ? 27.820 -2.327  57.027 1.00 16.09 33  A 1 
ATOM 269  N N   . GLN A 1 36  ? 24.890 4.162   60.108 1.00 15.01 34  A 1 
ATOM 270  C CA  . GLN A 1 36  ? 23.449 4.434   60.368 1.00 15.43 34  A 1 
ATOM 271  C C   . GLN A 1 36  ? 22.691 3.256   59.778 1.00 15.07 34  A 1 
ATOM 272  O O   . GLN A 1 36  ? 23.194 2.514   58.886 1.00 14.00 34  A 1 
ATOM 273  C CB  . GLN A 1 36  ? 23.061 5.727   59.647 1.00 17.04 34  A 1 
ATOM 274  C CG  . GLN A 1 36  ? 21.565 6.117   59.595 1.00 20.77 34  A 1 
ATOM 275  C CD  . GLN A 1 36  ? 21.332 7.252   58.582 1.00 23.55 34  A 1 
ATOM 276  O OE1 . GLN A 1 36  ? 21.035 7.002   57.384 1.00 26.77 34  A 1 
ATOM 277  N NE2 . GLN A 1 36  ? 21.478 8.494   59.052 1.00 25.11 34  A 1 
ATOM 278  N N   . ALA A 1 37  ? 21.502 3.070   60.311 1.00 12.38 35  A 1 
ATOM 279  C CA  . ALA A 1 37  ? 20.568 2.126   59.679 1.00 13.33 35  A 1 
ATOM 280  C C   . ALA A 1 37  ? 19.178 2.690   59.708 1.00 13.86 35  A 1 
ATOM 281  O O   . ALA A 1 37  ? 18.867 3.596   60.461 1.00 14.73 35  A 1 
ATOM 282  C CB  . ALA A 1 37  ? 20.553 0.787   60.425 1.00 15.17 35  A 1 
ATOM 283  N N   . THR A 1 38  ? 18.363 2.159   58.816 1.00 13.54 36  A 1 
ATOM 284  C CA  . THR A 1 38  ? 16.932 2.499   58.907 1.00 15.86 36  A 1 
ATOM 285  C C   . THR A 1 38  ? 16.136 1.200   58.834 1.00 15.44 36  A 1 
ATOM 286  O O   . THR A 1 38  ? 16.492 0.248   58.126 1.00 14.61 36  A 1 
ATOM 287  C CB  . THR A 1 38  ? 16.450 3.450   57.841 1.00 17.75 36  A 1 
ATOM 288  O OG1 . THR A 1 38  ? 16.425 2.795   56.599 1.00 20.62 36  A 1 
ATOM 289  C CG2 . THR A 1 38  ? 17.365 4.616   57.626 1.00 16.07 36  A 1 
ATOM 290  N N   . ILE A 1 39  ? 15.010 1.188   59.561 1.00 15.67 37  A 1 
ATOM 291  C CA  . ILE A 1 39  ? 14.088 0.060   59.505 1.00 15.01 37  A 1 
ATOM 292  C C   . ILE A 1 39  ? 12.690 0.649   59.266 1.00 16.27 37  A 1 
ATOM 293  O O   . ILE A 1 39  ? 12.251 1.561   59.978 1.00 16.63 37  A 1 
ATOM 294  C CB  . ILE A 1 39  ? 14.029 -0.662  60.894 1.00 15.78 37  A 1 
ATOM 295  C CG1 . ILE A 1 39  ? 15.369 -1.384  61.158 1.00 16.17 37  A 1 
ATOM 296  C CG2 . ILE A 1 39  ? 12.935 -1.758  60.842 1.00 18.02 37  A 1 
ATOM 297  C CD1 . ILE A 1 39  ? 15.495 -2.114  62.514 1.00 17.52 37  A 1 
ATOM 298  N N   . MET A 1 40  ? 11.988 0.160   58.254 1.00 14.35 38  A 1 
ATOM 299  C CA  . MET A 1 40  ? 10.585 0.620   58.011 1.00 15.84 38  A 1 
ATOM 300  C C   . MET A 1 40  ? 9.703  -0.150  58.993 1.00 16.15 38  A 1 
ATOM 301  O O   . MET A 1 40  ? 9.873  -1.385  59.205 1.00 18.03 38  A 1 
ATOM 302  C CB  . MET A 1 40  ? 10.158 0.276   56.573 1.00 15.56 38  A 1 
ATOM 303  C CG  . MET A 1 40  ? 10.936 1.085   55.580 1.00 16.72 38  A 1 
ATOM 304  S SD  . MET A 1 40  ? 10.662 0.660   53.827 1.00 26.74 38  A 1 
ATOM 305  C CE  . MET A 1 40  ? 8.906  0.290   53.815 1.00 30.52 38  A 1 
ATOM 306  N N   . GLY A 1 41  ? 8.720  0.529   59.600 1.00 16.13 39  A 1 
ATOM 307  C CA  . GLY A 1 41  ? 7.767  -0.214  60.444 1.00 17.73 39  A 1 
ATOM 308  C C   . GLY A 1 41  ? 7.127  -1.360  59.671 1.00 16.59 39  A 1 
ATOM 309  O O   . GLY A 1 41  ? 6.628  -1.148  58.569 1.00 16.76 39  A 1 
ATOM 310  N N   . PRO A 1 42  ? 7.077  -2.570  60.252 1.00 17.03 40  A 1 
ATOM 311  C CA  . PRO A 1 42  ? 6.543  -3.674  59.488 1.00 16.85 40  A 1 
ATOM 312  C C   . PRO A 1 42  ? 5.089  -3.463  59.130 1.00 16.67 40  A 1 
ATOM 313  O O   . PRO A 1 42  ? 4.298  -2.896  59.923 1.00 16.95 40  A 1 
ATOM 314  C CB  . PRO A 1 42  ? 6.720  -4.882  60.444 1.00 17.15 40  A 1 
ATOM 315  C CG  . PRO A 1 42  ? 7.931  -4.511  61.282 1.00 19.61 40  A 1 
ATOM 316  C CD  . PRO A 1 42  ? 7.755  -3.001  61.494 1.00 18.34 40  A 1 
ATOM 317  N N   . ASN A 1 43  ? 4.699  -3.921  57.958 1.00 15.71 41  A 1 
ATOM 318  C CA  . ASN A 1 43  ? 3.281  -3.912  57.630 1.00 16.52 41  A 1 
ATOM 319  C C   . ASN A 1 43  ? 2.528  -4.782  58.630 1.00 16.46 41  A 1 
ATOM 320  O O   . ASN A 1 43  ? 3.013  -5.833  59.048 1.00 17.16 41  A 1 
ATOM 321  C CB  . ASN A 1 43  ? 3.054  -4.444  56.215 1.00 18.11 41  A 1 
ATOM 322  C CG  . ASN A 1 43  ? 3.509  -3.461  55.153 1.00 22.66 41  A 1 
ATOM 323  O OD1 . ASN A 1 43  ? 3.618  -2.265  55.408 1.00 27.30 41  A 1 
ATOM 324  N ND2 . ASN A 1 43  ? 3.760  -3.964  53.944 1.00 29.98 41  A 1 
ATOM 325  N N   . ASP A 1 44  ? 1.271  -4.433  58.893 1.00 16.88 42  A 1 
ATOM 326  C CA  . ASP A 1 44  ? 0.435  -5.186  59.829 1.00 17.44 42  A 1 
ATOM 327  C C   . ASP A 1 44  ? 0.958  -5.167  61.289 1.00 16.07 42  A 1 
ATOM 328  O O   . ASP A 1 44  ? 0.615  -6.087  62.102 1.00 18.94 42  A 1 
ATOM 329  C CB  . ASP A 1 44  ? 0.234  -6.652  59.384 1.00 18.81 42  A 1 
ATOM 330  C CG  . ASP A 1 44  ? -0.222 -6.778  57.944 1.00 22.07 42  A 1 
ATOM 331  O OD1 . ASP A 1 44  ? -1.078 -5.994  57.524 1.00 19.47 42  A 1 
ATOM 332  O OD2 . ASP A 1 44  ? 0.311  -7.661  57.235 1.00 23.22 42  A 1 
ATOM 333  N N   . SER A 1 45  ? 1.830  -4.198  61.622 1.00 15.42 43  A 1 
ATOM 334  C CA  . SER A 1 45  ? 2.250  -3.901  63.005 1.00 16.46 43  A 1 
ATOM 335  C C   . SER A 1 45  ? 1.799  -2.471  63.295 1.00 16.91 43  A 1 
ATOM 336  O O   . SER A 1 45  ? 1.456  -1.717  62.366 1.00 16.23 43  A 1 
ATOM 337  C CB  . SER A 1 45  ? 3.758  -3.954  63.207 1.00 14.89 43  A 1 
ATOM 338  O OG  . SER A 1 45  ? 4.369  -2.775  62.676 1.00 16.24 43  A 1 
ATOM 339  N N   . PRO A 1 46  ? 1.768  -2.103  64.592 1.00 16.48 44  A 1 
ATOM 340  C CA  . PRO A 1 46  ? 1.371  -0.710  64.912 1.00 16.57 44  A 1 
ATOM 341  C C   . PRO A 1 46  ? 2.382  0.322   64.432 1.00 17.19 44  A 1 
ATOM 342  O O   . PRO A 1 46  ? 2.098  1.526   64.452 1.00 17.48 44  A 1 
ATOM 343  C CB  . PRO A 1 46  ? 1.293  -0.687  66.430 1.00 17.99 44  A 1 
ATOM 344  C CG  . PRO A 1 46  ? 1.696  -2.041  66.917 1.00 17.04 44  A 1 
ATOM 345  C CD  . PRO A 1 46  ? 1.947  -2.954  65.787 1.00 17.25 44  A 1 
ATOM 346  N N   . TYR A 1 47  ? 3.536  -0.136  63.951 1.00 16.59 45  A 1 
ATOM 347  C CA  . TYR A 1 47  ? 4.618  0.753   63.419 1.00 16.75 45  A 1 
ATOM 348  C C   . TYR A 1 47  ? 4.530  1.001   61.918 1.00 16.52 45  A 1 
ATOM 349  O O   . TYR A 1 47  ? 5.351  1.728   61.351 1.00 16.48 45  A 1 
ATOM 350  C CB  . TYR A 1 47  ? 5.977  0.177   63.766 1.00 17.13 45  A 1 
ATOM 351  C CG  . TYR A 1 47  ? 6.032  -0.249  65.217 1.00 15.63 45  A 1 
ATOM 352  C CD1 . TYR A 1 47  ? 6.126  -1.590  65.543 1.00 14.59 45  A 1 
ATOM 353  C CD2 . TYR A 1 47  ? 6.008  0.714   66.240 1.00 16.59 45  A 1 
ATOM 354  C CE1 . TYR A 1 47  ? 6.157  -1.976  66.936 1.00 16.49 45  A 1 
ATOM 355  C CE2 . TYR A 1 47  ? 6.052  0.366   67.624 1.00 15.72 45  A 1 
ATOM 356  C CZ  . TYR A 1 47  ? 6.150  -0.982  67.912 1.00 16.32 45  A 1 
ATOM 357  O OH  . TYR A 1 47  ? 6.191  -1.348  69.192 1.00 16.53 45  A 1 
ATOM 358  N N   . GLN A 1 48  ? 3.530  0.394   61.293 1.00 15.28 46  A 1 
ATOM 359  C CA  . GLN A 1 48  ? 3.433  0.470   59.834 1.00 16.97 46  A 1 
ATOM 360  C C   . GLN A 1 48  ? 3.443  1.945   59.409 1.00 16.72 46  A 1 
ATOM 361  O O   . GLN A 1 48  ? 2.733  2.785   60.019 1.00 17.37 46  A 1 
ATOM 362  C CB  . GLN A 1 48  ? 2.183  -0.227  59.389 1.00 17.55 46  A 1 
ATOM 363  C CG  . GLN A 1 48  ? 1.975  -0.137  57.900 1.00 21.85 46  A 1 
ATOM 364  C CD  . GLN A 1 48  ? 0.726  -0.839  57.452 1.00 24.73 46  A 1 
ATOM 365  O OE1 . GLN A 1 48  ? 0.349  -1.889  57.966 1.00 21.90 46  A 1 
ATOM 366  N NE2 . GLN A 1 48  ? 0.054  -0.240  56.487 1.00 30.53 46  A 1 
ATOM 367  N N   . GLY A 1 49  ? 4.198  2.259   58.348 1.00 16.03 47  A 1 
ATOM 368  C CA  . GLY A 1 49  ? 4.279  3.612   57.811 1.00 16.32 47  A 1 
ATOM 369  C C   . GLY A 1 49  ? 5.406  4.416   58.414 1.00 16.09 47  A 1 
ATOM 370  O O   . GLY A 1 49  ? 5.779  5.462   57.855 1.00 17.92 47  A 1 
ATOM 371  N N   . GLY A 1 50  ? 5.911  3.999   59.578 1.00 16.55 48  A 1 
ATOM 372  C CA  . GLY A 1 50  ? 6.991  4.750   60.204 1.00 17.09 48  A 1 
ATOM 373  C C   . GLY A 1 50  ? 8.340  4.353   59.610 1.00 16.29 48  A 1 
ATOM 374  O O   . GLY A 1 50  ? 8.481  3.279   59.018 1.00 16.97 48  A 1 
ATOM 375  N N   . VAL A 1 51  ? 9.331  5.222   59.824 1.00 15.36 49  A 1 
ATOM 376  C CA  . VAL A 1 51  ? 10.707 4.934   59.459 1.00 14.95 49  A 1 
ATOM 377  C C   . VAL A 1 51  ? 11.512 5.216   60.703 1.00 15.94 49  A 1 
ATOM 378  O O   . VAL A 1 51  ? 11.396 6.308   61.328 1.00 16.71 49  A 1 
ATOM 379  C CB  . VAL A 1 51  ? 11.149 5.848   58.343 1.00 14.72 49  A 1 
ATOM 380  C CG1 . VAL A 1 51  ? 12.687 5.632   58.092 1.00 17.06 49  A 1 
ATOM 381  C CG2 . VAL A 1 51  ? 10.332 5.579   57.147 1.00 16.97 49  A 1 
ATOM 382  N N   . PHE A 1 52  ? 12.272 4.213   61.107 1.00 14.23 50  A 1 
ATOM 383  C CA  . PHE A 1 52  ? 13.041 4.290   62.380 1.00 15.14 50  A 1 
ATOM 384  C C   . PHE A 1 52  ? 14.513 4.278   62.073 1.00 15.84 50  A 1 
ATOM 385  O O   . PHE A 1 52  ? 15.004 3.410   61.349 1.00 14.55 50  A 1 
ATOM 386  C CB  . PHE A 1 52  ? 12.650 3.106   63.298 1.00 15.65 50  A 1 
ATOM 387  C CG  . PHE A 1 52  ? 11.191 3.127   63.629 1.00 15.59 50  A 1 
ATOM 388  C CD1 . PHE A 1 52  ? 10.734 3.780   64.767 1.00 15.98 50  A 1 
ATOM 389  C CD2 . PHE A 1 52  ? 10.286 2.519   62.734 1.00 16.40 50  A 1 
ATOM 390  C CE1 . PHE A 1 52  ? 9.335  3.850   65.016 1.00 17.13 50  A 1 
ATOM 391  C CE2 . PHE A 1 52  ? 8.866  2.618   62.973 1.00 17.40 50  A 1 
ATOM 392  C CZ  . PHE A 1 52  ? 8.434  3.258   64.132 1.00 15.44 50  A 1 
ATOM 393  N N   . PHE A 1 53  ? 15.244 5.233   62.658 1.00 14.77 51  A 1 
ATOM 394  C CA  . PHE A 1 53  ? 16.672 5.337   62.432 1.00 14.57 51  A 1 
ATOM 395  C C   . PHE A 1 53  ? 17.416 4.710   63.586 1.00 15.49 51  A 1 
ATOM 396  O O   . PHE A 1 53  ? 16.958 4.743   64.740 1.00 16.14 51  A 1 
ATOM 397  C CB  . PHE A 1 53  ? 17.124 6.797   62.275 1.00 15.78 51  A 1 
ATOM 398  C CG  . PHE A 1 53  ? 16.714 7.365   60.965 1.00 18.78 51  A 1 
ATOM 399  C CD1 . PHE A 1 53  ? 15.432 7.814   60.782 1.00 20.48 51  A 1 
ATOM 400  C CD2 . PHE A 1 53  ? 17.629 7.444   59.922 1.00 22.89 51  A 1 
ATOM 401  C CE1 . PHE A 1 53  ? 15.032 8.344   59.532 1.00 20.26 51  A 1 
ATOM 402  C CE2 . PHE A 1 53  ? 17.247 7.979   58.672 1.00 25.53 51  A 1 
ATOM 403  C CZ  . PHE A 1 53  ? 15.930 8.392   58.484 1.00 22.37 51  A 1 
ATOM 404  N N   . LEU A 1 54  ? 18.567 4.161   63.264 1.00 14.18 52  A 1 
ATOM 405  C CA  . LEU A 1 54  ? 19.459 3.570   64.271 1.00 13.60 52  A 1 
ATOM 406  C C   . LEU A 1 54  ? 20.903 4.013   64.051 1.00 13.76 52  A 1 
ATOM 407  O O   . LEU A 1 54  ? 21.273 4.421   62.951 1.00 14.23 52  A 1 
ATOM 408  C CB  . LEU A 1 54  ? 19.460 2.024   64.216 1.00 14.27 52  A 1 
ATOM 409  C CG  . LEU A 1 54  ? 18.083 1.331   64.413 1.00 13.24 52  A 1 
ATOM 410  C CD1 . LEU A 1 54  ? 17.403 1.186   63.033 1.00 15.21 52  A 1 
ATOM 411  C CD2 . LEU A 1 54  ? 18.165 -0.038  64.999 1.00 16.34 52  A 1 
ATOM 412  N N   . THR A 1 55  ? 21.697 3.905   65.100 1.00 14.28 53  A 1 
ATOM 413  C CA  . THR A 1 55  ? 23.147 4.116   64.955 0.51 15.32 53  A 1 
ATOM 414  C C   . THR A 1 55  ? 23.852 2.869   65.364 1.00 16.75 53  A 1 
ATOM 415  O O   . THR A 1 55  ? 23.408 2.138   66.256 1.00 17.08 53  A 1 
ATOM 416  C CB  . THR A 1 55  ? 23.714 5.200   65.851 0.51 15.44 53  A 1 
ATOM 417  O OG1 . THR A 1 55  ? 23.487 4.814   67.214 0.51 16.70 53  A 1 
ATOM 418  C CG2 . THR A 1 55  ? 23.117 6.560   65.498 0.51 16.08 53  A 1 
ATOM 419  N N   . ILE A 1 56  ? 24.955 2.597   64.688 1.00 15.15 54  A 1 
ATOM 420  C CA  . ILE A 1 56  ? 25.721 1.358   64.891 1.00 15.43 54  A 1 
ATOM 421  C C   . ILE A 1 56  ? 27.201 1.702   65.000 1.00 14.93 54  A 1 
ATOM 422  O O   . ILE A 1 56  ? 27.710 2.424   64.141 1.00 17.17 54  A 1 
ATOM 423  C CB  . ILE A 1 56  ? 25.551 0.454   63.661 1.00 16.44 54  A 1 
ATOM 424  C CG1 . ILE A 1 56  ? 24.085 0.040   63.461 1.00 16.63 54  A 1 
ATOM 425  C CG2 . ILE A 1 56  ? 26.476 -0.746  63.779 1.00 18.47 54  A 1 
ATOM 426  C CD1 . ILE A 1 56  ? 23.864 -0.616  62.073 1.00 16.89 54  A 1 
ATOM 427  N N   . HIS A 1 57  ? 27.870 1.162   66.012 1.00 15.27 55  A 1 
ATOM 428  C CA  . HIS A 1 57  ? 29.311 1.362   66.172 0.60 15.47 55  A 1 
ATOM 429  C C   . HIS A 1 57  ? 29.954 -0.008  66.284 1.00 16.66 55  A 1 
ATOM 430  O O   . HIS A 1 57  ? 29.609 -0.796  67.176 1.00 17.38 55  A 1 
ATOM 431  C CB  . HIS A 1 57  ? 29.614 2.184   67.430 0.60 16.34 55  A 1 
ATOM 432  C CG  . HIS A 1 57  ? 29.163 3.610   67.331 0.60 17.52 55  A 1 
ATOM 433  N ND1 . HIS A 1 57  ? 27.845 3.992   67.486 0.60 21.42 55  A 1 
ATOM 434  C CD2 . HIS A 1 57  ? 29.851 4.737   67.036 0.60 18.33 55  A 1 
ATOM 435  C CE1 . HIS A 1 57  ? 27.746 5.297   67.312 0.60 21.75 55  A 1 
ATOM 436  N NE2 . HIS A 1 57  ? 28.958 5.776   67.069 0.60 21.41 55  A 1 
ATOM 437  N N   . PHE A 1 58  ? 30.860 -0.311  65.357 1.00 16.27 56  A 1 
ATOM 438  C CA  . PHE A 1 58  ? 31.597 -1.571  65.409 1.00 15.51 56  A 1 
ATOM 439  C C   . PHE A 1 58  ? 32.861 -1.463  66.255 1.00 16.13 56  A 1 
ATOM 440  O O   . PHE A 1 58  ? 33.617 -0.483  66.163 1.00 17.22 56  A 1 
ATOM 441  C CB  . PHE A 1 58  ? 32.063 -1.951  64.002 1.00 16.93 56  A 1 
ATOM 442  C CG  . PHE A 1 58  ? 30.949 -2.202  63.009 1.00 15.84 56  A 1 
ATOM 443  C CD1 . PHE A 1 58  ? 30.430 -1.157  62.229 1.00 18.26 56  A 1 
ATOM 444  C CD2 . PHE A 1 58  ? 30.386 -3.470  62.879 1.00 15.43 56  A 1 
ATOM 445  C CE1 . PHE A 1 58  ? 29.476 -1.405  61.238 1.00 18.27 56  A 1 
ATOM 446  C CE2 . PHE A 1 58  ? 29.405 -3.727  61.925 1.00 15.71 56  A 1 
ATOM 447  C CZ  . PHE A 1 58  ? 28.903 -2.697  61.144 1.00 18.24 56  A 1 
ATOM 448  N N   . PRO A 1 59  ? 33.103 -2.461  67.087 1.00 16.31 57  A 1 
ATOM 449  C CA  . PRO A 1 59  ? 34.366 -2.452  67.833 1.00 15.63 57  A 1 
ATOM 450  C C   . PRO A 1 59  ? 35.511 -2.829  66.945 1.00 15.69 57  A 1 
ATOM 451  O O   . PRO A 1 59  ? 35.326 -3.445  65.857 1.00 16.45 57  A 1 
ATOM 452  C CB  . PRO A 1 59  ? 34.143 -3.505  68.915 1.00 16.57 57  A 1 
ATOM 453  C CG  . PRO A 1 59  ? 33.195 -4.472  68.280 1.00 16.38 57  A 1 
ATOM 454  C CD  . PRO A 1 59  ? 32.246 -3.619  67.424 1.00 17.22 57  A 1 
ATOM 455  N N   . THR A 1 60  ? 36.720 -2.546  67.442 1.00 15.96 58  A 1 
ATOM 456  C CA  . THR A 1 60  ? 37.863 -2.854  66.594 1.00 15.90 58  A 1 
ATOM 457  C C   . THR A 1 60  ? 38.250 -4.320  66.500 1.00 17.20 58  A 1 
ATOM 458  O O   . THR A 1 60  ? 39.098 -4.694  65.651 1.00 16.77 58  A 1 
ATOM 459  C CB  . THR A 1 60  ? 39.104 -2.015  66.939 1.00 16.04 58  A 1 
ATOM 460  O OG1 . THR A 1 60  ? 39.389 -2.198  68.324 1.00 20.56 58  A 1 
ATOM 461  C CG2 . THR A 1 60  ? 38.846 -0.538  66.614 1.00 20.05 58  A 1 
ATOM 462  N N   . ASP A 1 61  ? 37.601 -5.165  67.305 1.00 15.68 59  A 1 
ATOM 463  C CA  . ASP A 1 61  ? 37.720 -6.599  67.133 1.00 15.46 59  A 1 
ATOM 464  C C   . ASP A 1 61  ? 36.443 -7.269  66.612 1.00 15.53 59  A 1 
ATOM 465  O O   . ASP A 1 61  ? 36.281 -8.490  66.749 1.00 16.22 59  A 1 
ATOM 466  C CB  . ASP A 1 61  ? 38.178 -7.262  68.418 1.00 16.84 59  A 1 
ATOM 467  C CG  . ASP A 1 61  ? 37.439 -6.779  69.668 1.00 19.17 59  A 1 
ATOM 468  O OD1 . ASP A 1 61  ? 36.512 -5.964  69.595 1.00 19.64 59  A 1 
ATOM 469  O OD2 . ASP A 1 61  ? 37.832 -7.252  70.775 1.00 21.99 59  A 1 
ATOM 470  N N   . TYR A 1 62  ? 35.561 -6.493  65.987 1.00 14.97 60  A 1 
ATOM 471  C CA  . TYR A 1 62  ? 34.487 -7.096  65.231 1.00 13.79 60  A 1 
ATOM 472  C C   . TYR A 1 62  ? 35.135 -8.080  64.204 1.00 14.76 60  A 1 
ATOM 473  O O   . TYR A 1 62  ? 36.196 -7.766  63.623 1.00 13.84 60  A 1 
ATOM 474  C CB  . TYR A 1 62  ? 33.794 -5.972  64.450 1.00 14.38 60  A 1 
ATOM 475  C CG  . TYR A 1 62  ? 32.481 -6.416  63.832 1.00 14.16 60  A 1 
ATOM 476  C CD1 . TYR A 1 62  ? 31.364 -6.638  64.613 1.00 14.23 60  A 1 
ATOM 477  C CD2 . TYR A 1 62  ? 32.377 -6.623  62.463 1.00 12.30 60  A 1 
ATOM 478  C CE1 . TYR A 1 62  ? 30.184 -7.048  64.040 1.00 14.40 60  A 1 
ATOM 479  C CE2 . TYR A 1 62  ? 31.176 -7.052  61.845 1.00 12.75 60  A 1 
ATOM 480  C CZ  . TYR A 1 62  ? 30.070 -7.220  62.663 1.00 14.02 60  A 1 
ATOM 481  O OH  . TYR A 1 62  ? 28.866 -7.614  62.172 1.00 14.35 60  A 1 
ATOM 482  N N   . PRO A 1 63  ? 34.477 -9.217  63.909 1.00 14.11 61  A 1 
ATOM 483  C CA  . PRO A 1 63  ? 33.148 -9.699  64.310 1.00 14.37 61  A 1 
ATOM 484  C C   . PRO A 1 63  ? 33.154 -10.530 65.611 1.00 13.83 61  A 1 
ATOM 485  O O   . PRO A 1 63  ? 32.194 -11.228 65.855 1.00 15.58 61  A 1 
ATOM 486  C CB  . PRO A 1 63  ? 32.733 -10.594 63.142 1.00 14.59 61  A 1 
ATOM 487  C CG  . PRO A 1 63  ? 34.061 -11.248 62.724 1.00 12.91 61  A 1 
ATOM 488  C CD  . PRO A 1 63  ? 35.090 -10.147 62.903 1.00 15.04 61  A 1 
ATOM 489  N N   . PHE A 1 64  ? 34.193 -10.446 66.437 1.00 13.64 62  A 1 
ATOM 490  C CA  . PHE A 1 64  ? 34.236 -11.325 67.611 1.00 13.89 62  A 1 
ATOM 491  C C   . PHE A 1 64  ? 33.829 -10.630 68.870 1.00 15.84 62  A 1 
ATOM 492  O O   . PHE A 1 64  ? 33.698 -11.324 69.912 1.00 17.37 62  A 1 
ATOM 493  C CB  . PHE A 1 64  ? 35.722 -11.775 67.796 1.00 14.29 62  A 1 
ATOM 494  C CG  . PHE A 1 64  ? 36.212 -12.469 66.577 1.00 13.77 62  A 1 
ATOM 495  C CD1 . PHE A 1 64  ? 36.956 -11.779 65.629 1.00 16.09 62  A 1 
ATOM 496  C CD2 . PHE A 1 64  ? 35.788 -13.782 66.285 1.00 17.64 62  A 1 
ATOM 497  C CE1 . PHE A 1 64  ? 37.316 -12.376 64.436 1.00 17.52 62  A 1 
ATOM 498  C CE2 . PHE A 1 64  ? 36.185 -14.410 65.082 1.00 17.58 62  A 1 
ATOM 499  C CZ  . PHE A 1 64  ? 36.905 -13.668 64.140 1.00 15.56 62  A 1 
ATOM 500  N N   . LYS A 1 65  ? 33.441 -9.356  68.802 1.00 15.98 63  A 1 
ATOM 501  C CA  . LYS A 1 65  ? 32.468 -8.779  69.757 1.00 16.31 63  A 1 
ATOM 502  C C   . LYS A 1 65  ? 31.387 -8.044  69.046 1.00 16.16 63  A 1 
ATOM 503  O O   . LYS A 1 65  ? 31.578 -7.701  67.869 1.00 15.75 63  A 1 
ATOM 504  C CB  . LYS A 1 65  ? 33.256 -7.743  70.584 1.00 16.35 63  A 1 
ATOM 505  C CG  . LYS A 1 65  ? 34.380 -8.362  71.489 1.00 15.80 63  A 1 
ATOM 506  C CD  . LYS A 1 65  ? 34.885 -7.278  72.478 1.00 21.18 63  A 1 
ATOM 507  C CE  . LYS A 1 65  ? 35.996 -7.751  73.434 1.00 25.60 63  A 1 
ATOM 508  N NZ  . LYS A 1 65  ? 36.098 -9.240  73.579 1.00 29.48 63  A 1 
ATOM 509  N N   . PRO A 1 66  ? 30.271 -7.817  69.740 1.00 16.92 64  A 1 
ATOM 510  C CA  . PRO A 1 66  ? 29.107 -7.315  69.036 1.00 15.76 64  A 1 
ATOM 511  C C   . PRO A 1 66  ? 29.223 -5.822  68.717 1.00 15.91 64  A 1 
ATOM 512  O O   . PRO A 1 66  ? 29.951 -5.065  69.404 1.00 17.76 64  A 1 
ATOM 513  C CB  . PRO A 1 66  ? 27.942 -7.560  70.048 1.00 15.61 64  A 1 
ATOM 514  C CG  . PRO A 1 66  ? 28.634 -7.510  71.411 1.00 15.50 64  A 1 
ATOM 515  C CD  . PRO A 1 66  ? 29.977 -8.151  71.152 1.00 15.49 64  A 1 
ATOM 516  N N   . PRO A 1 67  ? 28.479 -5.351  67.733 1.00 16.74 65  A 1 
ATOM 517  C CA  . PRO A 1 67  ? 28.398 -3.914  67.479 1.00 16.03 65  A 1 
ATOM 518  C C   . PRO A 1 67  ? 27.473 -3.321  68.540 1.00 17.08 65  A 1 
ATOM 519  O O   . PRO A 1 67  ? 26.640 -4.026  69.127 1.00 17.69 65  A 1 
ATOM 520  C CB  . PRO A 1 67  ? 27.672 -3.831  66.126 1.00 16.28 65  A 1 
ATOM 521  C CG  . PRO A 1 67  ? 26.720 -5.050  66.178 1.00 17.84 65  A 1 
ATOM 522  C CD  . PRO A 1 67  ? 27.626 -6.133  66.840 1.00 15.55 65  A 1 
ATOM 523  N N   . LYS A 1 68  ? 27.604 -2.010  68.778 1.00 14.99 66  A 1 
ATOM 524  C CA  . LYS A 1 68  ? 26.657 -1.312  69.647 1.00 14.61 66  A 1 
ATOM 525  C C   . LYS A 1 68  ? 25.600 -0.727  68.743 1.00 16.28 66  A 1 
ATOM 526  O O   . LYS A 1 68  ? 25.921 -0.014  67.787 1.00 17.58 66  A 1 
ATOM 527  C CB  . LYS A 1 68  ? 27.399 -0.242  70.445 1.00 15.26 66  A 1 
ATOM 528  C CG  . LYS A 1 68  ? 28.330 -0.862  71.452 1.00 20.05 66  A 1 
ATOM 529  C CD  . LYS A 1 68  ? 29.039 0.247   72.248 1.00 28.52 66  A 1 
ATOM 530  C CE  . LYS A 1 68  ? 29.689 -0.286  73.526 1.00 30.04 66  A 1 
ATOM 531  N NZ  . LYS A 1 68  ? 30.103 0.863   74.432 1.00 32.71 66  A 1 
ATOM 532  N N   . VAL A 1 69  ? 24.348 -1.026  69.041 1.00 16.05 67  A 1 
ATOM 533  C CA  . VAL A 1 69  ? 23.262 -0.587  68.184 1.00 16.28 67  A 1 
ATOM 534  C C   . VAL A 1 69  ? 22.198 0.092   69.028 1.00 16.63 67  A 1 
ATOM 535  O O   . VAL A 1 69  ? 21.744 -0.448  70.067 1.00 17.51 67  A 1 
ATOM 536  C CB  . VAL A 1 69  ? 22.609 -1.801  67.499 1.00 16.92 67  A 1 
ATOM 537  C CG1 . VAL A 1 69  ? 21.377 -1.387  66.651 1.00 16.34 67  A 1 
ATOM 538  C CG2 . VAL A 1 69  ? 23.657 -2.542  66.699 1.00 16.06 67  A 1 
ATOM 539  N N   . ALA A 1 70  ? 21.760 1.269   68.585 1.00 15.29 68  A 1 
ATOM 540  C CA  . ALA A 1 70  ? 20.702 1.957   69.344 1.00 15.10 68  A 1 
ATOM 541  C C   . ALA A 1 70  ? 19.731 2.615   68.412 1.00 13.25 68  A 1 
ATOM 542  O O   . ALA A 1 70  ? 20.125 3.024   67.318 1.00 11.93 68  A 1 
ATOM 543  C CB  . ALA A 1 70  ? 21.338 3.022   70.207 1.00 15.88 68  A 1 
ATOM 544  N N   . PHE A 1 71  ? 18.454 2.741   68.787 1.00 9.61  69  A 1 
ATOM 545  C CA  . PHE A 1 71  ? 17.517 3.563   67.976 1.00 10.91 69  A 1 
ATOM 546  C C   . PHE A 1 71  ? 17.798 5.004   68.181 1.00 11.26 69  A 1 
ATOM 547  O O   . PHE A 1 71  ? 18.241 5.399   69.273 1.00 12.75 69  A 1 
ATOM 548  C CB  . PHE A 1 71  ? 16.050 3.413   68.371 1.00 12.19 69  A 1 
ATOM 549  C CG  . PHE A 1 71  ? 15.410 2.237   67.742 1.00 11.39 69  A 1 
ATOM 550  C CD1 . PHE A 1 71  ? 14.445 2.378   66.743 1.00 16.58 69  A 1 
ATOM 551  C CD2 . PHE A 1 71  ? 15.812 0.978   68.113 1.00 12.30 69  A 1 
ATOM 552  C CE1 . PHE A 1 71  ? 13.878 1.219   66.121 1.00 17.15 69  A 1 
ATOM 553  C CE2 . PHE A 1 71  ? 15.280 -0.164  67.491 1.00 11.60 69  A 1 
ATOM 554  C CZ  . PHE A 1 71  ? 14.308 -0.024  66.482 1.00 12.89 69  A 1 
ATOM 555  N N   . THR A 1 72  ? 17.547 5.812   67.169 1.00 12.02 70  A 1 
ATOM 556  C CA  . THR A 1 72  ? 17.614 7.247   67.382 1.00 13.31 70  A 1 
ATOM 557  C C   . THR A 1 72  ? 16.188 7.822   67.265 1.00 14.95 70  A 1 
ATOM 558  O O   . THR A 1 72  ? 15.926 8.894   67.758 1.00 17.82 70  A 1 
ATOM 559  C CB  . THR A 1 72  ? 18.604 7.948   66.451 1.00 14.74 70  A 1 
ATOM 560  O OG1 . THR A 1 72  ? 18.288 7.663   65.099 1.00 17.32 70  A 1 
ATOM 561  C CG2 . THR A 1 72  ? 20.081 7.511   66.743 1.00 15.78 70  A 1 
ATOM 562  N N   . THR A 1 73  ? 15.274 7.064   66.711 1.00 14.09 71  A 1 
ATOM 563  C CA  . THR A 1 73  ? 13.844 7.458   66.627 1.00 13.22 71  A 1 
ATOM 564  C C   . THR A 1 73  ? 13.072 6.939   67.848 1.00 14.09 71  A 1 
ATOM 565  O O   . THR A 1 73  ? 13.220 5.772   68.232 1.00 15.50 71  A 1 
ATOM 566  C CB  . THR A 1 73  ? 13.247 6.840   65.355 1.00 12.37 71  A 1 
ATOM 567  O OG1 . THR A 1 73  ? 14.023 7.284   64.234 1.00 11.31 71  A 1 
ATOM 568  C CG2 . THR A 1 73  ? 11.778 7.308   65.151 1.00 10.67 71  A 1 
ATOM 569  N N   . ARG A 1 74  ? 12.259 7.786   68.476 1.00 12.07 72  A 1 
ATOM 570  C CA  . ARG A 1 74  ? 11.444 7.323   69.600 1.00 12.99 72  A 1 
ATOM 571  C C   . ARG A 1 74  ? 10.431 6.280   69.190 1.00 12.83 72  A 1 
ATOM 572  O O   . ARG A 1 74  ? 9.870  6.361   68.068 1.00 13.04 72  A 1 
ATOM 573  C CB  . ARG A 1 74  ? 10.734 8.483   70.261 1.00 11.53 72  A 1 
ATOM 574  C CG  . ARG A 1 74  ? 11.716 9.390   70.974 1.00 14.99 72  A 1 
ATOM 575  C CD  . ARG A 1 74  ? 10.997 10.521  71.672 1.00 22.75 72  A 1 
ATOM 576  N NE  . ARG A 1 74  ? 10.062 10.035  72.696 1.00 26.46 72  A 1 
ATOM 577  C CZ  . ARG A 1 74  ? 9.294  10.834  73.434 1.00 29.01 72  A 1 
ATOM 578  N NH1 . ARG A 1 74  ? 9.341  12.152  73.254 1.00 28.72 72  A 1 
ATOM 579  N NH2 . ARG A 1 74  ? 8.463  10.325  74.336 1.00 31.79 72  A 1 
ATOM 580  N N   . ILE A 1 75  ? 10.224 5.283   70.071 1.00 12.65 73  A 1 
ATOM 581  C CA  . ILE A 1 75  ? 9.307  4.213   69.690 1.00 13.15 73  A 1 
ATOM 582  C C   . ILE A 1 75  ? 8.621  3.669   70.946 1.00 14.92 73  A 1 
ATOM 583  O O   . ILE A 1 75  ? 9.245  3.600   71.976 1.00 16.32 73  A 1 
ATOM 584  C CB  . ILE A 1 75  ? 10.044 3.085   68.903 1.00 13.23 73  A 1 
ATOM 585  C CG1 . ILE A 1 75  ? 9.055  2.029   68.389 1.00 13.53 73  A 1 
ATOM 586  C CG2 . ILE A 1 75  ? 11.204 2.461   69.780 1.00 12.78 73  A 1 
ATOM 587  C CD1 . ILE A 1 75  ? 9.731  1.048   67.394 1.00 11.44 73  A 1 
ATOM 588  N N   . TYR A 1 76  ? 7.363  3.248   70.837 1.00 17.29 74  A 1 
ATOM 589  C CA  . TYR A 1 76  ? 6.659  2.733   71.989 1.00 17.33 74  A 1 
ATOM 590  C C   . TYR A 1 76  ? 6.806  1.204   71.900 1.00 16.69 74  A 1 
ATOM 591  O O   . TYR A 1 76  ? 6.152  0.595   71.078 1.00 19.11 74  A 1 
ATOM 592  C CB  . TYR A 1 76  ? 5.186  3.142   71.913 1.00 16.88 74  A 1 
ATOM 593  C CG  . TYR A 1 76  ? 4.337  2.887   73.148 1.00 16.99 74  A 1 
ATOM 594  C CD1 . TYR A 1 76  ? 3.533  1.752   73.223 1.00 17.15 74  A 1 
ATOM 595  C CD2 . TYR A 1 76  ? 4.303  3.803   74.210 1.00 17.31 74  A 1 
ATOM 596  C CE1 . TYR A 1 76  ? 2.694  1.520   74.325 1.00 17.43 74  A 1 
ATOM 597  C CE2 . TYR A 1 76  ? 3.490  3.551   75.350 1.00 17.21 74  A 1 
ATOM 598  C CZ  . TYR A 1 76  ? 2.694  2.409   75.396 1.00 18.76 74  A 1 
ATOM 599  O OH  . TYR A 1 76  ? 1.869  2.214   76.519 1.00 19.24 74  A 1 
ATOM 600  N N   . HIS A 1 77  ? 7.675  0.634   72.729 1.00 16.17 75  A 1 
ATOM 601  C CA  . HIS A 1 77  ? 7.995  -0.775  72.667 1.00 15.09 75  A 1 
ATOM 602  C C   . HIS A 1 77  ? 8.532  -1.248  74.010 1.00 15.47 75  A 1 
ATOM 603  O O   . HIS A 1 77  ? 9.295  -0.517  74.601 1.00 16.70 75  A 1 
ATOM 604  C CB  . HIS A 1 77  ? 9.044  -0.970  71.545 1.00 15.37 75  A 1 
ATOM 605  C CG  . HIS A 1 77  ? 9.256  -2.410  71.168 1.00 16.32 75  A 1 
ATOM 606  N ND1 . HIS A 1 77  ? 10.006 -3.281  71.944 1.00 15.77 75  A 1 
ATOM 607  C CD2 . HIS A 1 77  ? 8.790  -3.146  70.132 1.00 17.04 75  A 1 
ATOM 608  C CE1 . HIS A 1 77  ? 10.020 -4.477  71.378 1.00 16.78 75  A 1 
ATOM 609  N NE2 . HIS A 1 77  ? 9.279  -4.433  70.277 1.00 16.50 75  A 1 
ATOM 610  N N   . PRO A 1 78  ? 8.189  -2.471  74.455 1.00 15.64 76  A 1 
ATOM 611  C CA  . PRO A 1 78  ? 8.714  -2.892  75.773 1.00 15.01 76  A 1 
ATOM 612  C C   . PRO A 1 78  ? 10.204 -3.049  75.845 1.00 15.14 76  A 1 
ATOM 613  O O   . PRO A 1 78  ? 10.722 -3.017  76.953 1.00 15.33 76  A 1 
ATOM 614  C CB  . PRO A 1 78  ? 8.098  -4.289  76.008 1.00 16.06 76  A 1 
ATOM 615  C CG  . PRO A 1 78  ? 6.915  -4.355  75.045 1.00 17.43 76  A 1 
ATOM 616  C CD  . PRO A 1 78  ? 7.239  -3.470  73.881 1.00 15.29 76  A 1 
ATOM 617  N N   . ASN A 1 79  ? 10.881 -3.318  74.740 1.00 15.23 77  A 1 
ATOM 618  C CA  . ASN A 1 79  ? 12.314 -3.708  74.831 1.00 15.20 77  A 1 
ATOM 619  C C   . ASN A 1 79  ? 13.233 -2.619  74.307 1.00 16.83 77  A 1 
ATOM 620  O O   . ASN A 1 79  ? 14.426 -2.851  74.115 1.00 16.30 77  A 1 
ATOM 621  C CB  . ASN A 1 79  ? 12.569 -4.962  73.992 1.00 15.73 77  A 1 
ATOM 622  C CG  . ASN A 1 79  ? 11.626 -6.109  74.331 1.00 16.44 77  A 1 
ATOM 623  O OD1 . ASN A 1 79  ? 10.928 -6.613  73.457 1.00 19.73 77  A 1 
ATOM 624  N ND2 . ASN A 1 79  ? 11.658 -6.562  75.576 1.00 18.69 77  A 1 
ATOM 625  N N   . ILE A 1 80  ? 12.704 -1.417  74.119 1.00 15.81 78  A 1 
ATOM 626  C CA  . ILE A 1 80  ? 13.514 -0.298  73.610 1.00 16.02 78  A 1 
ATOM 627  C C   . ILE A 1 80  ? 13.146 0.899   74.449 1.00 16.86 78  A 1 
ATOM 628  O O   . ILE A 1 80  ? 11.936 1.210   74.574 1.00 18.00 78  A 1 
ATOM 629  C CB  . ILE A 1 80  ? 13.162 0.006   72.122 1.00 16.50 78  A 1 
ATOM 630  C CG1 . ILE A 1 80  ? 13.439 -1.210  71.272 1.00 14.14 78  A 1 
ATOM 631  C CG2 . ILE A 1 80  ? 13.980 1.197   71.636 1.00 15.76 78  A 1 
ATOM 632  C CD1 . ILE A 1 80  ? 12.876 -1.026  69.818 1.00 14.27 78  A 1 
ATOM 633  N N   . ASN A 1 81  ? 14.150 1.558   75.073 1.00 14.63 79  A 1 
ATOM 634  C CA  . ASN A 1 81  ? 13.858 2.620   76.016 1.00 15.28 79  A 1 
ATOM 635  C C   . ASN A 1 81  ? 14.062 3.996   75.412 1.00 16.07 79  A 1 
ATOM 636  O O   . ASN A 1 81  ? 14.387 4.159   74.208 1.00 16.52 79  A 1 
ATOM 637  C CB  . ASN A 1 81  ? 14.635 2.403   77.347 1.00 15.21 79  A 1 
ATOM 638  C CG  . ASN A 1 81  ? 16.108 2.652   77.220 1.00 15.84 79  A 1 
ATOM 639  O OD1 . ASN A 1 81  ? 16.554 3.261   76.270 1.00 14.58 79  A 1 
ATOM 640  N ND2 . ASN A 1 81  ? 16.884 2.197   78.217 1.00 17.14 79  A 1 
ATOM 641  N N   . SER A 1 82  ? 13.867 5.014   76.245 1.00 16.00 80  A 1 
ATOM 642  C CA  . SER A 1 82  ? 13.880 6.369   75.743 1.00 15.25 80  A 1 
ATOM 643  C C   . SER A 1 82  ? 15.282 6.834   75.302 1.00 15.97 80  A 1 
ATOM 644  O O   . SER A 1 82  ? 15.418 7.859   74.614 1.00 17.05 80  A 1 
ATOM 645  C CB  . SER A 1 82  ? 13.280 7.327   76.788 1.00 14.58 80  A 1 
ATOM 646  O OG  . SER A 1 82  ? 14.065 7.340   77.959 1.00 15.17 80  A 1 
ATOM 647  N N   . ASN A 1 83  ? 16.318 6.100   75.701 1.00 15.72 81  A 1 
ATOM 648  C CA  . ASN A 1 83  ? 17.708 6.364   75.229 1.00 16.62 81  A 1 
ATOM 649  C C   . ASN A 1 83  ? 17.944 5.642   73.923 1.00 16.80 81  A 1 
ATOM 650  O O   . ASN A 1 83  ? 19.050 5.718   73.358 1.00 16.70 81  A 1 
ATOM 651  C CB  . ASN A 1 83  ? 18.732 5.816   76.210 1.00 17.10 81  A 1 
ATOM 652  C CG  . ASN A 1 83  ? 18.769 6.593   77.482 1.00 20.27 81  A 1 
ATOM 653  O OD1 . ASN A 1 83  ? 18.487 7.796   77.482 1.00 22.81 81  A 1 
ATOM 654  N ND2 . ASN A 1 83  ? 19.142 5.930   78.587 1.00 24.13 81  A 1 
ATOM 655  N N   . GLY A 1 84  ? 16.943 4.900   73.454 1.00 16.07 82  A 1 
ATOM 656  C CA  . GLY A 1 84  ? 17.088 4.117   72.219 1.00 16.63 82  A 1 
ATOM 657  C C   . GLY A 1 84  ? 17.851 2.812   72.421 1.00 16.71 82  A 1 
ATOM 658  O O   . GLY A 1 84  ? 18.141 2.100   71.432 1.00 16.60 82  A 1 
ATOM 659  N N   . SER A 1 85  ? 18.165 2.484   73.685 1.00 15.93 83  A 1 
ATOM 660  C CA  . SER A 1 85  ? 18.815 1.197   74.003 1.00 15.78 83  A 1 
ATOM 661  C C   . SER A 1 85  ? 17.893 0.042   73.661 1.00 16.51 83  A 1 
ATOM 662  O O   . SER A 1 85  ? 16.662 0.151   73.825 1.00 16.59 83  A 1 
ATOM 663  C CB  . SER A 1 85  ? 19.239 1.161   75.479 1.00 16.69 83  A 1 
ATOM 664  O OG  . SER A 1 85  ? 20.172 2.205   75.719 1.00 19.30 83  A 1 
ATOM 665  N N   . ILE A 1 86  ? 18.476 -1.064  73.211 1.00 15.82 84  A 1 
ATOM 666  C CA  . ILE A 1 86  ? 17.671 -2.183  72.721 1.00 16.06 84  A 1 
ATOM 667  C C   . ILE A 1 86  ? 18.022 -3.433  73.504 1.00 18.42 84  A 1 
ATOM 668  O O   . ILE A 1 86  ? 19.185 -3.834  73.548 1.00 19.33 84  A 1 
ATOM 669  C CB  . ILE A 1 86  ? 17.966 -2.564  71.188 1.00 16.44 84  A 1 
ATOM 670  C CG1 . ILE A 1 86  ? 17.785 -1.378  70.245 1.00 15.52 84  A 1 
ATOM 671  C CG2 . ILE A 1 86  ? 17.062 -3.762  70.760 1.00 18.03 84  A 1 
ATOM 672  C CD1 . ILE A 1 86  ? 18.329 -1.551  68.834 1.00 16.64 84  A 1 
ATOM 673  N N   . CYS A 1 87  ? 17.044 -4.083  74.076 1.00 17.15 85  A 1 
ATOM 674  C CA  . CYS A 1 87  ? 17.292 -5.296  74.824 1.00 16.95 85  A 1 
ATOM 675  C C   . CYS A 1 87  ? 17.102 -6.424  73.812 1.00 16.33 85  A 1 
ATOM 676  O O   . CYS A 1 87  ? 15.968 -6.769  73.455 1.00 15.69 85  A 1 
ATOM 677  C CB  . CYS A 1 87  ? 16.289 -5.380  75.978 1.00 18.47 85  A 1 
ATOM 678  S SG  . CYS A 1 87  ? 16.521 -6.880  76.958 1.00 22.84 85  A 1 
ATOM 679  N N   . LEU A 1 88  ? 18.209 -7.005  73.371 1.00 16.26 86  A 1 
ATOM 680  C CA  . LEU A 1 88  ? 18.227 -8.081  72.339 1.00 15.74 86  A 1 
ATOM 681  C C   . LEU A 1 88  ? 19.430 -8.920  72.678 1.00 16.02 86  A 1 
ATOM 682  O O   . LEU A 1 88  ? 20.574 -8.419  72.672 1.00 13.86 86  A 1 
ATOM 683  C CB  . LEU A 1 88  ? 18.389 -7.494  70.929 1.00 15.89 86  A 1 
ATOM 684  C CG  . LEU A 1 88  ? 18.296 -8.513  69.813 1.00 17.27 86  A 1 
ATOM 685  C CD1 . LEU A 1 88  ? 16.878 -9.183  69.720 1.00 18.43 86  A 1 
ATOM 686  C CD2 . LEU A 1 88  ? 18.734 -7.882  68.475 1.00 16.53 86  A 1 
ATOM 687  N N   . ASP A 1 89  ? 19.179 -10.189 73.003 1.00 15.99 87  A 1 
ATOM 688  C CA  . ASP A 1 89  ? 20.291 -11.009 73.476 1.00 15.58 87  A 1 
ATOM 689  C C   . ASP A 1 89  ? 21.427 -11.144 72.480 1.00 14.55 87  A 1 
ATOM 690  O O   . ASP A 1 89  ? 22.560 -11.206 72.882 1.00 14.43 87  A 1 
ATOM 691  C CB  . ASP A 1 89  ? 19.816 -12.371 73.954 1.00 16.77 87  A 1 
ATOM 692  C CG  . ASP A 1 89  ? 18.997 -12.278 75.230 1.00 20.95 87  A 1 
ATOM 693  O OD1 . ASP A 1 89  ? 19.257 -11.363 76.067 1.00 25.55 87  A 1 
ATOM 694  O OD2 . ASP A 1 89  ? 18.078 -13.112 75.402 1.00 26.61 87  A 1 
ATOM 695  N N   . ALA A 1 90  ? 21.137 -11.050 71.198 1.00 13.68 88  A 1 
ATOM 696  C CA  . ALA A 1 90  ? 22.205 -11.152 70.189 1.00 15.47 88  A 1 
ATOM 697  C C   . ALA A 1 90  ? 23.295 -10.063 70.361 1.00 14.74 88  A 1 
ATOM 698  O O   . ALA A 1 90  ? 24.459 -10.276 70.010 1.00 14.59 88  A 1 
ATOM 699  C CB  . ALA A 1 90  ? 21.585 -11.051 68.831 1.00 16.52 88  A 1 
ATOM 700  N N   . LEU A 1 91  ? 22.923 -8.910  70.913 1.00 14.21 89  A 1 
ATOM 701  C CA  . LEU A 1 91  ? 23.832 -7.770  71.042 1.00 14.99 89  A 1 
ATOM 702  C C   . LEU A 1 91  ? 24.616 -7.842  72.339 1.00 16.86 89  A 1 
ATOM 703  O O   . LEU A 1 91  ? 25.468 -6.965  72.619 1.00 16.71 89  A 1 
ATOM 704  C CB  . LEU A 1 91  ? 23.022 -6.481  71.002 1.00 15.12 89  A 1 
ATOM 705  C CG  . LEU A 1 91  ? 22.376 -6.112  69.665 1.00 16.43 89  A 1 
ATOM 706  C CD1 . LEU A 1 91  ? 21.540 -4.832  69.830 1.00 19.11 89  A 1 
ATOM 707  C CD2 . LEU A 1 91  ? 23.455 -5.985  68.646 1.00 17.18 89  A 1 
ATOM 708  N N   . ARG A 1 92  ? 24.384 -8.901  73.112 1.00 16.35 90  A 1 
ATOM 709  C CA  . ARG A 1 92  ? 25.042 -9.027  74.426 1.00 17.76 90  A 1 
ATOM 710  C C   . ARG A 1 92  ? 25.535 -10.466 74.532 1.00 17.82 90  A 1 
ATOM 711  O O   . ARG A 1 92  ? 26.386 -10.917 73.701 1.00 17.86 90  A 1 
ATOM 712  C CB  . ARG A 1 92  ? 24.068 -8.756  75.570 1.00 18.36 90  A 1 
ATOM 713  C CG  . ARG A 1 92  ? 22.962 -7.724  75.413 1.00 20.61 90  A 1 
ATOM 714  C CD  . ARG A 1 92  ? 21.778 -8.181  76.327 1.00 20.78 90  A 1 
ATOM 715  N NE  . ARG A 1 92  ? 20.844 -7.092  76.664 1.00 23.71 90  A 1 
ATOM 716  C CZ  . ARG A 1 92  ? 20.804 -6.476  77.859 1.00 26.88 90  A 1 
ATOM 717  N NH1 . ARG A 1 92  ? 21.643 -6.846  78.834 1.00 27.09 90  A 1 
ATOM 718  N NH2 . ARG A 1 92  ? 19.926 -5.490  78.094 1.00 27.57 90  A 1 
ATOM 719  N N   . SER A 1 93  ? 24.958 -11.182 75.527 1.00 17.86 91  A 1 
ATOM 720  C CA  . SER A 1 93  ? 25.390 -12.523 75.908 1.00 16.96 91  A 1 
ATOM 721  C C   . SER A 1 93  ? 25.388 -13.504 74.727 1.00 18.59 91  A 1 
ATOM 722  O O   . SER A 1 93  ? 26.171 -14.453 74.710 1.00 19.50 91  A 1 
ATOM 723  C CB  . SER A 1 93  ? 24.581 -13.071 77.159 1.00 17.83 91  A 1 
ATOM 724  O OG  . SER A 1 93  ? 23.166 -12.870 77.014 1.00 17.53 91  A 1 
ATOM 725  N N   . GLN A 1 94  ? 24.582 -13.231 73.686 1.00 16.68 92  A 1 
ATOM 726  C CA  . GLN A 1 94  ? 24.359 -14.218 72.626 1.00 17.62 92  A 1 
ATOM 727  C C   . GLN A 1 94  ? 25.043 -13.873 71.256 1.00 16.41 92  A 1 
ATOM 728  O O   . GLN A 1 94  ? 24.707 -14.453 70.195 1.00 17.36 92  A 1 
ATOM 729  C CB  . GLN A 1 94  ? 22.868 -14.527 72.468 1.00 17.57 92  A 1 
ATOM 730  C CG  . GLN A 1 94  ? 22.178 -14.956 73.772 1.00 21.14 92  A 1 
ATOM 731  C CD  . GLN A 1 94  ? 22.430 -16.405 74.174 1.00 26.33 92  A 1 
ATOM 732  O OE1 . GLN A 1 94  ? 22.859 -17.238 73.363 1.00 28.59 92  A 1 
ATOM 733  N NE2 . GLN A 1 94  ? 22.162 -16.706 75.435 1.00 28.05 92  A 1 
ATOM 734  N N   . TRP A 1 95  ? 25.997 -12.935 71.276 1.00 15.56 93  A 1 
ATOM 735  C CA  . TRP A 1 95  ? 26.725 -12.595 70.063 1.00 15.61 93  A 1 
ATOM 736  C C   . TRP A 1 95  ? 27.582 -13.782 69.553 1.00 15.14 93  A 1 
ATOM 737  O O   . TRP A 1 95  ? 28.101 -14.569 70.359 1.00 15.73 93  A 1 
ATOM 738  C CB  . TRP A 1 95  ? 27.596 -11.343 70.290 1.00 14.60 93  A 1 
ATOM 739  C CG  . TRP A 1 95  ? 28.313 -11.012 69.009 1.00 14.74 93  A 1 
ATOM 740  C CD1 . TRP A 1 95  ? 29.635 -11.297 68.702 1.00 15.95 93  A 1 
ATOM 741  C CD2 . TRP A 1 95  ? 27.749 -10.420 67.828 1.00 14.05 93  A 1 
ATOM 742  N NE1 . TRP A 1 95  ? 29.927 -10.875 67.424 1.00 17.02 93  A 1 
ATOM 743  C CE2 . TRP A 1 95  ? 28.804 -10.354 66.846 1.00 16.99 93  A 1 
ATOM 744  C CE3 . TRP A 1 95  ? 26.480 -9.941  67.493 1.00 13.88 93  A 1 
ATOM 745  C CZ2 . TRP A 1 95  ? 28.616 -9.843  65.554 1.00 18.01 93  A 1 
ATOM 746  C CZ3 . TRP A 1 95  ? 26.292 -9.382  66.162 1.00 16.08 93  A 1 
ATOM 747  C CH2 . TRP A 1 95  ? 27.372 -9.353  65.223 1.00 16.80 93  A 1 
ATOM 748  N N   . SER A 1 96  ? 27.687 -13.920 68.228 1.00 15.07 94  A 1 
ATOM 749  C CA  . SER A 1 96  ? 28.563 -14.918 67.589 1.00 15.10 94  A 1 
ATOM 750  C C   . SER A 1 96  ? 29.126 -14.188 66.356 1.00 15.04 94  A 1 
ATOM 751  O O   . SER A 1 96  ? 28.388 -13.420 65.743 1.00 14.60 94  A 1 
ATOM 752  C CB  . SER A 1 96  ? 27.733 -16.101 67.080 1.00 14.88 94  A 1 
ATOM 753  O OG  . SER A 1 96  ? 28.491 -16.842 66.135 1.00 17.32 94  A 1 
ATOM 754  N N   . PRO A 1 97  ? 30.341 -14.502 65.915 1.00 14.71 95  A 1 
ATOM 755  C CA  . PRO A 1 97  ? 30.873 -13.929 64.650 1.00 15.24 95  A 1 
ATOM 756  C C   . PRO A 1 97  ? 30.060 -14.360 63.427 1.00 15.92 95  A 1 
ATOM 757  O O   . PRO A 1 97  ? 30.243 -13.800 62.375 1.00 16.15 95  A 1 
ATOM 758  C CB  . PRO A 1 97  ? 32.328 -14.446 64.602 1.00 15.01 95  A 1 
ATOM 759  C CG  . PRO A 1 97  ? 32.304 -15.763 65.321 1.00 15.17 95  A 1 
ATOM 760  C CD  . PRO A 1 97  ? 31.317 -15.431 66.497 1.00 14.92 95  A 1 
ATOM 761  N N   . ALA A 1 98  ? 29.172 -15.349 63.571 1.00 15.41 96  A 1 
ATOM 762  C CA  . ALA A 1 98  ? 28.300 -15.676 62.455 1.00 15.47 96  A 1 
ATOM 763  C C   . ALA A 1 98  ? 27.125 -14.698 62.315 1.00 16.30 96  A 1 
ATOM 764  O O   . ALA A 1 98  ? 26.416 -14.754 61.298 1.00 15.70 96  A 1 
ATOM 765  C CB  . ALA A 1 98  ? 27.775 -17.147 62.544 1.00 16.49 96  A 1 
ATOM 766  N N   . LEU A 1 99  ? 26.927 -13.827 63.309 1.00 15.29 97  A 1 
ATOM 767  C CA  . LEU A 1 99  ? 25.920 -12.775 63.182 1.00 14.57 97  A 1 
ATOM 768  C C   . LEU A 1 99  ? 26.494 -11.639 62.351 1.00 15.72 97  A 1 
ATOM 769  O O   . LEU A 1 99  ? 27.714 -11.429 62.279 1.00 17.45 97  A 1 
ATOM 770  C CB  . LEU A 1 99  ? 25.454 -12.316 64.577 1.00 15.44 97  A 1 
ATOM 771  C CG  . LEU A 1 99  ? 24.861 -13.476 65.395 1.00 15.63 97  A 1 
ATOM 772  C CD1 . LEU A 1 99  ? 24.212 -12.930 66.692 1.00 17.40 97  A 1 
ATOM 773  C CD2 . LEU A 1 99  ? 23.770 -14.166 64.589 1.00 15.36 97  A 1 
ATOM 774  N N   . THR A 1 100 ? 25.578 -10.893 61.738 1.00 14.35 98  A 1 
ATOM 775  C CA  . THR A 1 100 ? 25.994 -9.828  60.812 1.00 15.75 98  A 1 
ATOM 776  C C   . THR A 1 100 ? 24.979 -8.694  61.041 1.00 16.31 98  A 1 
ATOM 777  O O   . THR A 1 100 ? 23.918 -8.896  61.704 1.00 16.78 98  A 1 
ATOM 778  C CB  . THR A 1 100 ? 25.819 -10.256 59.375 1.00 15.19 98  A 1 
ATOM 779  O OG1 . THR A 1 100 ? 24.410 -10.580 59.121 1.00 15.95 98  A 1 
ATOM 780  C CG2 . THR A 1 100 ? 26.649 -11.491 59.014 1.00 16.20 98  A 1 
ATOM 781  N N   . ILE A 1 101 ? 25.327 -7.498  60.544 1.00 15.20 99  A 1 
ATOM 782  C CA  . ILE A 1 101 ? 24.372 -6.381  60.649 1.00 16.51 99  A 1 
ATOM 783  C C   . ILE A 1 101 ? 23.048 -6.753  59.984 1.00 16.76 99  A 1 
ATOM 784  O O   . ILE A 1 101 ? 21.974 -6.426  60.519 1.00 16.52 99  A 1 
ATOM 785  C CB  . ILE A 1 101 ? 24.936 -5.108  60.027 1.00 15.76 99  A 1 
ATOM 786  C CG1 . ILE A 1 101 ? 26.140 -4.674  60.833 1.00 16.74 99  A 1 
ATOM 787  C CG2 . ILE A 1 101 ? 23.848 -3.989  60.087 1.00 17.98 99  A 1 
ATOM 788  C CD1 . ILE A 1 101 ? 25.873 -4.568  62.336 1.00 19.27 99  A 1 
ATOM 789  N N   . SER A 1 102 ? 23.094 -7.449  58.834 1.00 15.12 100 A 1 
ATOM 790  C CA  . SER A 1 102 ? 21.844 -7.849  58.177 0.59 16.00 100 A 1 
ATOM 791  C C   . SER A 1 102 ? 21.001 -8.697  59.144 1.00 16.03 100 A 1 
ATOM 792  O O   . SER A 1 102 ? 19.803 -8.484  59.309 1.00 17.20 100 A 1 
ATOM 793  C CB  . SER A 1 102 ? 22.187 -8.605  56.900 0.59 15.58 100 A 1 
ATOM 794  O OG  . SER A 1 102 ? 21.029 -9.088  56.286 0.59 15.05 100 A 1 
ATOM 795  N N   . LYS A 1 103 ? 21.625 -9.703  59.760 1.00 15.67 101 A 1 
ATOM 796  C CA  . LYS A 1 103 ? 20.851 -10.548 60.699 1.00 16.05 101 A 1 
ATOM 797  C C   . LYS A 1 103 ? 20.339 -9.749  61.877 1.00 16.55 101 A 1 
ATOM 798  O O   . LYS A 1 103 ? 19.273 -10.010 62.378 1.00 17.26 101 A 1 
ATOM 799  C CB  . LYS A 1 103 ? 21.689 -11.719 61.193 1.00 15.98 101 A 1 
ATOM 800  C CG  . LYS A 1 103 ? 21.921 -12.842 60.171 1.00 16.88 101 A 1 
ATOM 801  C CD  . LYS A 1 103 ? 22.722 -13.970 60.818 1.00 16.74 101 A 1 
ATOM 802  C CE  . LYS A 1 103 ? 22.981 -15.127 59.854 1.00 15.97 101 A 1 
ATOM 803  N NZ  . LYS A 1 103 ? 23.753 -16.217 60.592 1.00 17.38 101 A 1 
ATOM 804  N N   . VAL A 1 104 ? 21.160 -8.819  62.385 1.00 16.01 102 A 1 
ATOM 805  C CA  . VAL A 1 104 ? 20.754 -8.036  63.546 1.00 16.97 102 A 1 
ATOM 806  C C   . VAL A 1 104 ? 19.544 -7.220  63.161 1.00 17.29 102 A 1 
ATOM 807  O O   . VAL A 1 104 ? 18.583 -7.111  63.942 1.00 16.93 102 A 1 
ATOM 808  C CB  . VAL A 1 104 ? 21.907 -7.195  64.037 1.00 17.14 102 A 1 
ATOM 809  C CG1 . VAL A 1 104 ? 21.425 -6.157  65.068 1.00 16.95 102 A 1 
ATOM 810  C CG2 . VAL A 1 104 ? 22.948 -8.162  64.714 1.00 17.93 102 A 1 
ATOM 811  N N   . LEU A 1 105 ? 19.571 -6.590  61.995 1.00 16.03 103 A 1 
ATOM 812  C CA  . LEU A 1 105 ? 18.439 -5.758  61.557 1.00 15.55 103 A 1 
ATOM 813  C C   . LEU A 1 105 ? 17.198 -6.631  61.406 1.00 16.69 103 A 1 
ATOM 814  O O   . LEU A 1 105 ? 16.092 -6.222  61.838 1.00 17.04 103 A 1 
ATOM 815  C CB  . LEU A 1 105 ? 18.736 -5.021  60.265 1.00 16.86 103 A 1 
ATOM 816  C CG  . LEU A 1 105 ? 19.800 -3.955  60.441 1.00 18.53 103 A 1 
ATOM 817  C CD1 . LEU A 1 105 ? 20.053 -3.392  59.037 1.00 19.57 103 A 1 
ATOM 818  C CD2 . LEU A 1 105 ? 19.378 -2.857  61.460 1.00 16.86 103 A 1 
ATOM 819  N N   . LEU A 1 106 ? 17.339 -7.824  60.825 1.00 15.88 104 A 1 
ATOM 820  C CA  . LEU A 1 106 ? 16.172 -8.734  60.719 1.00 16.72 104 A 1 
ATOM 821  C C   . LEU A 1 106 ? 15.662 -9.082  62.130 1.00 16.17 104 A 1 
ATOM 822  O O   . LEU A 1 106 ? 14.428 -9.109  62.376 1.00 16.92 104 A 1 
ATOM 823  C CB  . LEU A 1 106 ? 16.550 -10.025 59.964 1.00 17.68 104 A 1 
ATOM 824  C CG  . LEU A 1 106 ? 16.821 -9.815  58.481 1.00 17.10 104 A 1 
ATOM 825  C CD1 . LEU A 1 106 ? 17.352 -11.122 57.911 1.00 17.27 104 A 1 
ATOM 826  C CD2 . LEU A 1 106 ? 15.516 -9.435  57.794 1.00 20.90 104 A 1 
ATOM 827  N N   . SER A 1 107 ? 16.585 -9.349  63.057 1.00 16.12 105 A 1 
ATOM 828  C CA  . SER A 1 107 ? 16.148 -9.714  64.420 1.00 14.99 105 A 1 
ATOM 829  C C   . SER A 1 107 ? 15.418 -8.543  65.093 1.00 16.29 105 A 1 
ATOM 830  O O   . SER A 1 107 ? 14.425 -8.762  65.826 1.00 17.11 105 A 1 
ATOM 831  C CB  . SER A 1 107 ? 17.352 -10.072 65.249 1.00 18.62 105 A 1 
ATOM 832  O OG  . SER A 1 107 ? 16.954 -10.646 66.509 1.00 19.79 105 A 1 
ATOM 833  N N   . ILE A 1 108 ? 15.915 -7.316  64.902 1.00 15.77 106 A 1 
ATOM 834  C CA  . ILE A 1 108 ? 15.235 -6.151  65.501 1.00 15.05 106 A 1 
ATOM 835  C C   . ILE A 1 108 ? 13.887 -5.963  64.851 1.00 16.17 106 A 1 
ATOM 836  O O   . ILE A 1 108 ? 12.907 -5.719  65.531 1.00 16.55 106 A 1 
ATOM 837  C CB  . ILE A 1 108 ? 16.053 -4.911  65.312 1.00 15.99 106 A 1 
ATOM 838  C CG1 . ILE A 1 108 ? 17.350 -5.021  66.140 1.00 16.47 106 A 1 
ATOM 839  C CG2 . ILE A 1 108 ? 15.246 -3.634  65.714 1.00 15.31 106 A 1 
ATOM 840  C CD1 . ILE A 1 108 ? 18.375 -3.880  65.816 1.00 17.15 106 A 1 
ATOM 841  N N   . CYS A 1 109 ? 13.788 -6.129  63.532 1.00 16.98 107 A 1 
ATOM 842  C CA  . CYS A 1 109 ? 12.481 -6.093  62.852 0.50 16.64 107 A 1 
ATOM 843  C C   . CYS A 1 109 ? 11.496 -7.112  63.462 1.00 17.48 107 A 1 
ATOM 844  O O   . CYS A 1 109 ? 10.315 -6.772  63.802 1.00 17.04 107 A 1 
ATOM 845  C CB  . CYS A 1 109 ? 12.692 -6.422  61.367 0.50 16.41 107 A 1 
ATOM 846  S SG  . CYS A 1 109 ? 11.147 -6.581  60.513 0.50 16.34 107 A 1 
ATOM 847  N N   . SER A 1 110 ? 11.963 -8.354  63.629 1.00 16.48 108 A 1 
ATOM 848  C CA  . SER A 1 110 ? 11.078 -9.346  64.269 1.00 15.79 108 A 1 
ATOM 849  C C   . SER A 1 110 ? 10.701 -8.919  65.713 1.00 15.22 108 A 1 
ATOM 850  O O   . SER A 1 110 ? 9.571  -9.157  66.162 1.00 15.74 108 A 1 
ATOM 851  C CB  . SER A 1 110 ? 11.745 -10.713 64.278 1.00 15.39 108 A 1 
ATOM 852  O OG  . SER A 1 110 ? 10.856 -11.731 64.753 1.00 15.96 108 A 1 
ATOM 853  N N   . LEU A 1 111 ? 11.652 -8.326  66.433 1.00 15.07 109 A 1 
ATOM 854  C CA  . LEU A 1 111 ? 11.405 -7.874  67.821 1.00 15.14 109 A 1 
ATOM 855  C C   . LEU A 1 111 ? 10.312 -6.817  67.859 1.00 14.61 109 A 1 
ATOM 856  O O   . LEU A 1 111 ? 9.475  -6.801  68.765 1.00 15.27 109 A 1 
ATOM 857  C CB  . LEU A 1 111 ? 12.715 -7.324  68.416 1.00 15.48 109 A 1 
ATOM 858  C CG  . LEU A 1 111 ? 12.607 -6.967  69.874 1.00 15.70 109 A 1 
ATOM 859  C CD1 . LEU A 1 111 ? 12.389 -8.253  70.767 1.00 19.31 109 A 1 
ATOM 860  C CD2 . LEU A 1 111 ? 13.937 -6.260  70.274 1.00 16.93 109 A 1 
ATOM 861  N N   . LEU A 1 112 ? 10.353 -5.917  66.866 1.00 15.41 110 A 1 
ATOM 862  C CA  . LEU A 1 112 ? 9.270  -4.929  66.758 1.00 15.89 110 A 1 
ATOM 863  C C   . LEU A 1 112 ? 7.959  -5.645  66.581 1.00 15.72 110 A 1 
ATOM 864  O O   . LEU A 1 112 ? 6.938  -5.218  67.125 1.00 17.13 110 A 1 
ATOM 865  C CB  . LEU A 1 112 ? 9.510  -4.014  65.575 1.00 15.36 110 A 1 
ATOM 866  C CG  . LEU A 1 112 ? 10.766 -3.109  65.603 1.00 18.05 110 A 1 
ATOM 867  C CD1 . LEU A 1 112 ? 10.695 -2.076  64.430 1.00 18.65 110 A 1 
ATOM 868  C CD2 . LEU A 1 112 ? 11.000 -2.441  66.937 1.00 20.93 110 A 1 
ATOM 869  N N   . CYS A 1 113 ? 7.981  -6.731  65.807 1.00 14.72 111 A 1 
ATOM 870  C CA  . CYS A 1 113 ? 6.738  -7.464  65.493 1.00 14.74 111 A 1 
ATOM 871  C C   . CYS A 1 113 ? 6.205  -8.280  66.683 1.00 16.41 111 A 1 
ATOM 872  O O   . CYS A 1 113 ? 4.999  -8.599  66.772 1.00 18.11 111 A 1 
ATOM 873  C CB  . CYS A 1 113 ? 7.042  -8.476  64.413 1.00 15.17 111 A 1 
ATOM 874  S SG  . CYS A 1 113 ? 7.364  -7.688  62.777 1.00 14.82 111 A 1 
ATOM 875  N N   . ASP A 1 114 ? 7.122  -8.687  67.573 1.00 15.11 112 A 1 
ATOM 876  C CA  . ASP A 1 114 ? 6.756  -9.578  68.642 1.00 15.89 112 A 1 
ATOM 877  C C   . ASP A 1 114 ? 7.755  -9.392  69.771 1.00 15.94 112 A 1 
ATOM 878  O O   . ASP A 1 114 ? 8.840  -9.987  69.819 1.00 16.32 112 A 1 
ATOM 879  C CB  . ASP A 1 114 ? 6.744  -11.055 68.127 1.00 15.67 112 A 1 
ATOM 880  C CG  . ASP A 1 114 ? 5.956  -11.998 69.036 1.00 16.83 112 A 1 
ATOM 881  O OD1 . ASP A 1 114 ? 5.320  -11.526 70.009 1.00 18.27 112 A 1 
ATOM 882  O OD2 . ASP A 1 114 ? 5.932  -13.235 68.785 1.00 16.89 112 A 1 
ATOM 883  N N   . PRO A 1 115 ? 7.435  -8.478  70.683 1.00 17.06 113 A 1 
ATOM 884  C CA  . PRO A 1 115 ? 8.279  -8.235  71.868 1.00 17.47 113 A 1 
ATOM 885  C C   . PRO A 1 115 ? 8.719  -9.425  72.712 1.00 18.28 113 A 1 
ATOM 886  O O   . PRO A 1 115 ? 8.126  -10.511 72.666 1.00 19.58 113 A 1 
ATOM 887  C CB  . PRO A 1 115 ? 7.389  -7.330  72.733 1.00 18.13 113 A 1 
ATOM 888  C CG  . PRO A 1 115 ? 6.660  -6.509  71.758 1.00 17.97 113 A 1 
ATOM 889  C CD  . PRO A 1 115 ? 6.280  -7.552  70.660 1.00 17.28 113 A 1 
ATOM 890  N N   . ASN A 1 116 ? 9.778  -9.211  73.510 1.00 19.37 114 A 1 
ATOM 891  C CA  . ASN A 1 116 ? 10.288 -10.277 74.365 1.00 18.97 114 A 1 
ATOM 892  C C   . ASN A 1 116 ? 9.708  -10.044 75.747 1.00 19.80 114 A 1 
ATOM 893  O O   . ASN A 1 116 ? 9.829  -8.909  76.313 1.00 16.74 114 A 1 
ATOM 894  C CB  . ASN A 1 116 ? 11.822 -10.281 74.372 1.00 19.58 114 A 1 
ATOM 895  C CG  . ASN A 1 116 ? 12.451 -11.383 75.264 1.00 22.99 114 A 1 
ATOM 896  O OD1 . ASN A 1 116 ? 11.797 -12.106 76.025 1.00 20.22 114 A 1 
ATOM 897  N ND2 . ASN A 1 116 ? 13.769 -11.494 75.156 1.00 24.96 114 A 1 
ATOM 898  N N   . PRO A 1 117 ? 9.053  -11.106 76.302 1.00 19.89 115 A 1 
ATOM 899  C CA  . PRO A 1 117 ? 8.372  -10.968 77.591 1.00 20.80 115 A 1 
ATOM 900  C C   . PRO A 1 117 ? 9.351  -10.816 78.729 1.00 21.29 115 A 1 
ATOM 901  O O   . PRO A 1 117 ? 9.039  -10.160 79.710 1.00 20.49 115 A 1 
ATOM 902  C CB  . PRO A 1 117 ? 7.590  -12.296 77.738 1.00 21.29 115 A 1 
ATOM 903  C CG  . PRO A 1 117 ? 8.358  -13.258 76.917 1.00 21.20 115 A 1 
ATOM 904  C CD  . PRO A 1 117 ? 8.858  -12.461 75.741 1.00 20.31 115 A 1 
ATOM 905  N N   . ASP A 1 118 ? 10.532 -11.426 78.622 1.00 22.04 116 A 1 
ATOM 906  C CA  . ASP A 1 118 ? 11.359 -11.535 79.845 1.00 23.52 116 A 1 
ATOM 907  C C   . ASP A 1 118 ? 12.105 -10.255 80.117 1.00 22.75 116 A 1 
ATOM 908  O O   . ASP A 1 118 ? 12.602 -10.016 81.231 1.00 24.26 116 A 1 
ATOM 909  C CB  . ASP A 1 118 ? 12.309 -12.732 79.749 1.00 24.49 116 A 1 
ATOM 910  C CG  . ASP A 1 118 ? 11.567 -14.018 79.451 1.00 26.80 116 A 1 
ATOM 911  O OD1 . ASP A 1 118 ? 10.803 -14.449 80.338 1.00 30.83 116 A 1 
ATOM 912  O OD2 . ASP A 1 118 ? 11.711 -14.563 78.329 1.00 31.26 116 A 1 
ATOM 913  N N   . ASP A 1 119 ? 12.128 -9.406  79.105 1.00 22.09 117 A 1 
ATOM 914  C CA  . ASP A 1 119 ? 13.040 -8.299  79.054 1.00 21.37 117 A 1 
ATOM 915  C C   . ASP A 1 119 ? 12.328 -6.952  79.052 1.00 19.96 117 A 1 
ATOM 916  O O   . ASP A 1 119 ? 12.358 -6.231  78.060 1.00 19.44 117 A 1 
ATOM 917  C CB  . ASP A 1 119 ? 13.856 -8.430  77.766 1.00 22.61 117 A 1 
ATOM 918  C CG  . ASP A 1 119 ? 14.816 -9.628  77.796 1.00 25.06 117 A 1 
ATOM 919  O OD1 . ASP A 1 119 ? 15.281 -10.001 78.897 1.00 25.86 117 A 1 
ATOM 920  O OD2 . ASP A 1 119 ? 15.112 -10.171 76.698 1.00 27.20 117 A 1 
ATOM 921  N N   . PRO A 1 120 ? 11.659 -6.598  80.143 1.00 17.35 118 A 1 
ATOM 922  C CA  . PRO A 1 120 ? 11.004 -5.329  79.960 1.00 17.19 118 A 1 
ATOM 923  C C   . PRO A 1 120 ? 11.971 -4.157  80.212 1.00 16.49 118 A 1 
ATOM 924  O O   . PRO A 1 120 ? 12.148 -3.807  81.393 1.00 16.09 118 A 1 
ATOM 925  C CB  . PRO A 1 120 ? 9.915  -5.367  81.033 1.00 18.24 118 A 1 
ATOM 926  C CG  . PRO A 1 120 ? 10.461 -6.244  82.131 1.00 18.48 118 A 1 
ATOM 927  C CD  . PRO A 1 120 ? 11.375 -7.233  81.441 1.00 17.60 118 A 1 
ATOM 928  N N   . LEU A 1 121 ? 12.588 -3.512  79.190 1.00 15.46 119 A 1 
ATOM 929  C CA  . LEU A 1 121 ? 13.340 -2.280  79.510 1.00 16.07 119 A 1 
ATOM 930  C C   . LEU A 1 121 ? 12.407 -1.150  79.906 1.00 16.25 119 A 1 
ATOM 931  O O   . LEU A 1 121 ? 12.814 -0.270  80.698 1.00 16.68 119 A 1 
ATOM 932  C CB  . LEU A 1 121 ? 14.201 -1.702  78.364 1.00 16.95 119 A 1 
ATOM 933  C CG  . LEU A 1 121 ? 15.486 -2.260  77.871 1.00 20.68 119 A 1 
ATOM 934  C CD1 . LEU A 1 121 ? 16.022 -1.283  76.837 1.00 20.04 119 A 1 
ATOM 935  C CD2 . LEU A 1 121 ? 16.442 -2.434  79.062 1.00 19.57 119 A 1 
ATOM 936  N N   . VAL A 1 122 ? 11.186 -1.151  79.385 1.00 14.23 120 A 1 
ATOM 937  C CA  . VAL A 1 122 ? 10.232 -0.121  79.817 1.00 15.44 120 A 1 
ATOM 938  C C   . VAL A 1 122 ? 9.065  -0.906  80.456 1.00 14.62 120 A 1 
ATOM 939  O O   . VAL A 1 122 ? 8.173  -1.380  79.741 1.00 14.57 120 A 1 
ATOM 940  C CB  . VAL A 1 122 ? 9.727  0.736   78.653 1.00 14.55 120 A 1 
ATOM 941  C CG1 . VAL A 1 122 ? 8.960  1.913   79.239 1.00 16.09 120 A 1 
ATOM 942  C CG2 . VAL A 1 122 ? 10.940 1.297   77.770 1.00 14.71 120 A 1 
ATOM 943  N N   . PRO A 1 123 ? 9.092  -1.051  81.802 1.00 14.76 121 A 1 
ATOM 944  C CA  . PRO A 1 123 ? 8.139  -1.973  82.488 1.00 13.75 121 A 1 
ATOM 945  C C   . PRO A 1 123 ? 6.696  -1.597  82.186 1.00 14.64 121 A 1 
ATOM 946  O O   . PRO A 1 123 ? 5.826  -2.473  82.071 1.00 15.82 121 A 1 
ATOM 947  C CB  . PRO A 1 123 ? 8.464  -1.831  84.009 1.00 15.83 121 A 1 
ATOM 948  C CG  . PRO A 1 123 ? 9.472  -0.718  84.059 1.00 17.81 121 A 1 
ATOM 949  C CD  . PRO A 1 123 ? 10.099 -0.480  82.718 1.00 17.47 121 A 1 
ATOM 950  N N   . GLU A 1 124 ? 6.365  -0.310  82.115 1.00 13.43 122 A 1 
ATOM 951  C CA  . GLU A 1 124 ? 4.919  -0.006  81.894 1.00 13.48 122 A 1 
ATOM 952  C C   . GLU A 1 124 ? 4.438  -0.416  80.496 1.00 15.25 122 A 1 
ATOM 953  O O   . GLU A 1 124 ? 3.300  -0.880  80.328 1.00 15.10 122 A 1 
ATOM 954  C CB  . GLU A 1 124 ? 4.631  1.481   82.146 1.00 13.98 122 A 1 
ATOM 955  C CG  . GLU A 1 124 ? 3.228  1.909   81.803 1.00 14.54 122 A 1 
ATOM 956  C CD  . GLU A 1 124 ? 2.148  1.299   82.673 1.00 18.51 122 A 1 
ATOM 957  O OE1 . GLU A 1 124 ? 2.421  0.915   83.829 1.00 15.83 122 A 1 
ATOM 958  O OE2 . GLU A 1 124 ? 0.948  1.300   82.218 1.00 16.14 122 A 1 
ATOM 959  N N   . ILE A 1 125 ? 5.274  -0.195  79.487 1.00 13.39 123 A 1 
ATOM 960  C CA  . ILE A 1 125 ? 4.912  -0.616  78.155 1.00 14.61 123 A 1 
ATOM 961  C C   . ILE A 1 125 ? 4.803  -2.125  78.106 1.00 15.30 123 A 1 
ATOM 962  O O   . ILE A 1 125 ? 3.866  -2.660  77.518 1.00 15.84 123 A 1 
ATOM 963  C CB  . ILE A 1 125 ? 5.957  -0.103  77.132 1.00 13.90 123 A 1 
ATOM 964  C CG1 . ILE A 1 125 ? 6.025  1.427   77.183 1.00 17.20 123 A 1 
ATOM 965  C CG2 . ILE A 1 125 ? 5.522  -0.562  75.732 1.00 15.48 123 A 1 
ATOM 966  C CD1 . ILE A 1 125 ? 6.988  2.033   76.150 1.00 16.91 123 A 1 
ATOM 967  N N   . ALA A 1 126 ? 5.752  -2.842  78.725 1.00 16.13 124 A 1 
ATOM 968  C CA  . ALA A 1 126 ? 5.632  -4.302  78.808 1.00 16.93 124 A 1 
ATOM 969  C C   . ALA A 1 126 ? 4.308  -4.710  79.488 1.00 17.22 124 A 1 
ATOM 970  O O   . ALA A 1 126 ? 3.581  -5.614  79.017 1.00 16.60 124 A 1 
ATOM 971  C CB  . ALA A 1 126 ? 6.793  -4.855  79.564 1.00 16.83 124 A 1 
ATOM 972  N N   . ARG A 1 127 ? 3.912  -4.013  80.530 1.00 16.45 125 A 1 
ATOM 973  C CA  . ARG A 1 127 ? 2.646  -4.338  81.174 1.00 17.17 125 A 1 
ATOM 974  C C   . ARG A 1 127 ? 1.412  -4.134  80.264 1.00 16.48 125 A 1 
ATOM 975  O O   . ARG A 1 127 ? 0.466  -4.996  80.189 1.00 18.46 125 A 1 
ATOM 976  C CB  . ARG A 1 127 ? 2.503  -3.468  82.420 1.00 17.69 125 A 1 
ATOM 977  C CG  . ARG A 1 127 ? 1.453  -3.887  83.288 1.00 20.33 125 A 1 
ATOM 978  C CD  . ARG A 1 127 ? 1.105  -2.806  84.363 1.00 19.98 125 A 1 
ATOM 979  N NE  . ARG A 1 127 ? -0.256 -3.220  84.634 1.00 17.98 125 A 1 
ATOM 980  C CZ  . ARG A 1 127 ? -0.584 -4.272  85.376 1.00 19.12 125 A 1 
ATOM 981  N NH1 . ARG A 1 127 ? 0.319  -4.867  86.199 1.00 20.48 125 A 1 
ATOM 982  N NH2 . ARG A 1 127 ? -1.857 -4.637  85.412 1.00 19.37 125 A 1 
ATOM 983  N N   . ILE A 1 128 ? 1.391  -3.029  79.520 1.00 16.68 126 A 1 
ATOM 984  C CA  . ILE A 1 128 ? 0.230  -2.742  78.622 1.00 16.92 126 A 1 
ATOM 985  C C   . ILE A 1 128 ? 0.239  -3.757  77.453 1.00 17.14 126 A 1 
ATOM 986  O O   . ILE A 1 128 ? -0.801 -4.321  77.069 1.00 16.60 126 A 1 
ATOM 987  C CB  . ILE A 1 128 ? 0.279  -1.254  78.097 1.00 17.15 126 A 1 
ATOM 988  C CG1 . ILE A 1 128 ? 0.135  -0.261  79.261 1.00 17.80 126 A 1 
ATOM 989  C CG2 . ILE A 1 128 ? -0.788 -1.004  76.991 1.00 19.12 126 A 1 
ATOM 990  C CD1 . ILE A 1 128 ? -1.189 -0.372  80.014 1.00 18.90 126 A 1 
ATOM 991  N N   . TYR A 1 129 ? 1.433  -4.072  76.965 1.00 15.60 127 A 1 
ATOM 992  C CA  . TYR A 1 129 ? 1.530  -5.147  75.940 1.00 15.59 127 A 1 
ATOM 993  C C   . TYR A 1 129 ? 0.929  -6.473  76.411 1.00 15.45 127 A 1 
ATOM 994  O O   . TYR A 1 129 ? 0.254  -7.165  75.615 1.00 16.43 127 A 1 
ATOM 995  C CB  . TYR A 1 129 ? 2.983  -5.355  75.550 1.00 15.06 127 A 1 
ATOM 996  C CG  . TYR A 1 129 ? 3.133  -6.394  74.491 1.00 14.59 127 A 1 
ATOM 997  C CD1 . TYR A 1 129 ? 2.942  -6.072  73.145 1.00 15.23 127 A 1 
ATOM 998  C CD2 . TYR A 1 129 ? 3.437  -7.693  74.819 1.00 13.13 127 A 1 
ATOM 999  C CE1 . TYR A 1 129 ? 3.059  -7.040  72.132 1.00 15.09 127 A 1 
ATOM 1000 C CE2 . TYR A 1 129 ? 3.571  -8.654  73.839 1.00 15.52 127 A 1 
ATOM 1001 C CZ  . TYR A 1 129 ? 3.361  -8.327  72.495 1.00 16.11 127 A 1 
ATOM 1002 O OH  . TYR A 1 129 ? 3.472  -9.304  71.523 1.00 16.61 127 A 1 
ATOM 1003 N N   . LYS A 1 130 ? 1.195  -6.857  77.669 1.00 15.23 128 A 1 
ATOM 1004 C CA  . LYS A 1 130 ? 0.675  -8.121  78.181 1.00 15.66 128 A 1 
ATOM 1005 C C   . LYS A 1 130 ? -0.808 -8.081  78.520 1.00 16.55 128 A 1 
ATOM 1006 O O   . LYS A 1 130 ? -1.494 -9.097  78.410 1.00 16.76 128 A 1 
ATOM 1007 C CB  . LYS A 1 130 ? 1.437  -8.485  79.439 1.00 17.93 128 A 1 
ATOM 1008 C CG  . LYS A 1 130 ? 2.756  -9.184  79.099 1.00 21.15 128 A 1 
ATOM 1009 C CD  . LYS A 1 130 ? 3.675  -9.323  80.347 1.00 29.64 128 A 1 
ATOM 1010 C CE  . LYS A 1 130 ? 3.816  -10.787 80.822 1.00 35.43 128 A 1 
ATOM 1011 N NZ  . LYS A 1 130 ? 5.161  -11.049 81.513 1.00 37.25 128 A 1 
ATOM 1012 N N   . THR A 1 131 ? -1.274 -6.933  79.036 1.00 15.96 129 A 1 
ATOM 1013 C CA  . THR A 1 131 ? -2.626 -6.896  79.611 1.00 16.77 129 A 1 
ATOM 1014 C C   . THR A 1 131 ? -3.688 -6.311  78.710 1.00 18.16 129 A 1 
ATOM 1015 O O   . THR A 1 131 ? -4.877 -6.540  78.945 1.00 20.00 129 A 1 
ATOM 1016 C CB  . THR A 1 131 ? -2.673 -6.098  80.925 1.00 16.55 129 A 1 
ATOM 1017 O OG1 . THR A 1 131 ? -2.235 -4.746  80.689 1.00 17.78 129 A 1 
ATOM 1018 C CG2 . THR A 1 131 ? -1.795 -6.748  81.979 1.00 13.48 129 A 1 
ATOM 1019 N N   . ASP A 1 132 ? -3.290 -5.459  77.762 1.00 17.46 130 A 1 
ATOM 1020 C CA  . ASP A 1 132 ? -4.299 -4.778  76.918 1.00 17.04 130 A 1 
ATOM 1021 C C   . ASP A 1 132 ? -3.688 -4.497  75.558 1.00 16.32 130 A 1 
ATOM 1022 O O   . ASP A 1 132 ? -3.287 -3.379  75.234 1.00 18.11 130 A 1 
ATOM 1023 C CB  . ASP A 1 132 ? -4.752 -3.472  77.597 1.00 17.16 130 A 1 
ATOM 1024 C CG  . ASP A 1 132 ? -5.965 -2.861  76.927 1.00 17.44 130 A 1 
ATOM 1025 O OD1 . ASP A 1 132 ? -6.637 -2.040  77.638 1.00 21.63 130 A 1 
ATOM 1026 O OD2 . ASP A 1 132 ? -6.303 -3.189  75.750 1.00 24.68 130 A 1 
ATOM 1027 N N   . ARG A 1 133 ? -3.701 -5.511  74.722 1.00 16.86 131 A 1 
ATOM 1028 C CA  . ARG A 1 133 ? -2.997 -5.403  73.439 1.00 15.87 131 A 1 
ATOM 1029 C C   . ARG A 1 133 ? -3.601 -4.336  72.527 1.00 17.81 131 A 1 
ATOM 1030 O O   . ARG A 1 133 ? -2.886 -3.678  71.753 1.00 17.48 131 A 1 
ATOM 1031 C CB  . ARG A 1 133 ? -3.012 -6.767  72.724 1.00 15.44 131 A 1 
ATOM 1032 C CG  . ARG A 1 133 ? -2.133 -6.807  71.477 1.00 15.55 131 A 1 
ATOM 1033 C CD  . ARG A 1 133 ? -0.643 -6.640  71.791 1.00 17.25 131 A 1 
ATOM 1034 N NE  . ARG A 1 133 ? -0.223 -7.580  72.824 1.00 18.82 131 A 1 
ATOM 1035 C CZ  . ARG A 1 133 ? 0.062  -8.860  72.592 1.00 18.91 131 A 1 
ATOM 1036 N NH2 . ARG A 1 133 ? 0.437  -9.640  73.591 1.00 21.14 131 A 1 
ATOM 1037 N NH1 . ARG A 1 133 ? 0.055  -9.336  71.335 1.00 17.77 131 A 1 
ATOM 1038 N N   . GLU A 1 134 ? -4.909 -4.175  72.566 1.00 15.07 132 A 1 
ATOM 1039 C CA  . GLU A 1 134 ? -5.501 -3.170  71.695 1.00 16.21 132 A 1 
ATOM 1040 C C   . GLU A 1 134 ? -5.072 -1.755  72.115 1.00 16.29 132 A 1 
ATOM 1041 O O   . GLU A 1 134 ? -4.851 -0.864  71.271 1.00 15.53 132 A 1 
ATOM 1042 C CB  . GLU A 1 134 ? -7.024 -3.339  71.564 1.00 16.90 132 A 1 
ATOM 1043 C CG  . GLU A 1 134 ? -7.466 -4.709  70.877 1.00 16.00 132 A 1 
ATOM 1044 C CD  . GLU A 1 134 ? -6.785 -4.994  69.507 1.00 17.16 132 A 1 
ATOM 1045 O OE1 . GLU A 1 134 ? -6.634 -4.097  68.639 1.00 19.22 132 A 1 
ATOM 1046 O OE2 . GLU A 1 134 ? -6.347 -6.163  69.295 1.00 22.08 132 A 1 
ATOM 1047 N N   . LYS A 1 135 ? -4.920 -1.557  73.423 1.00 16.79 133 A 1 
ATOM 1048 C CA  . LYS A 1 135 ? -4.423 -0.275  73.922 1.00 15.98 133 A 1 
ATOM 1049 C C   . LYS A 1 135 ? -2.970 -0.079  73.538 1.00 16.52 133 A 1 
ATOM 1050 O O   . LYS A 1 135 ? -2.583 1.004   73.072 1.00 16.43 133 A 1 
ATOM 1051 C CB  . LYS A 1 135 ? -4.600 -0.153  75.440 1.00 17.95 133 A 1 
ATOM 1052 C CG  . LYS A 1 135 ? -4.223 1.232   75.939 1.00 17.04 133 A 1 
ATOM 1053 C CD  . LYS A 1 135 ? -4.147 1.321   77.449 1.00 18.73 133 A 1 
ATOM 1054 C CE  . LYS A 1 135 ? -5.453 1.064   78.224 1.00 24.19 133 A 1 
ATOM 1055 N NZ  . LYS A 1 135 ? -6.555 1.961   77.839 1.00 24.58 133 A 1 
ATOM 1056 N N   . TYR A 1 136 ? -2.177 -1.146  73.662 1.00 17.38 134 A 1 
ATOM 1057 C CA  . TYR A 1 136 ? -0.768 -1.081  73.252 1.00 16.66 134 A 1 
ATOM 1058 C C   . TYR A 1 136 ? -0.670 -0.699  71.797 1.00 16.21 134 A 1 
ATOM 1059 O O   . TYR A 1 136 ? 0.125  0.201   71.421 1.00 16.47 134 A 1 
ATOM 1060 C CB  . TYR A 1 136 ? -0.181 -2.466  73.412 1.00 17.41 134 A 1 
ATOM 1061 C CG  . TYR A 1 136 ? 1.207  -2.547  72.834 1.00 16.97 134 A 1 
ATOM 1062 C CD1 . TYR A 1 136 ? 1.398  -3.029  71.541 1.00 14.08 134 A 1 
ATOM 1063 C CD2 . TYR A 1 136 ? 2.310  -2.148  73.597 1.00 19.53 134 A 1 
ATOM 1064 C CE1 . TYR A 1 136 ? 2.698  -3.113  70.990 1.00 13.54 134 A 1 
ATOM 1065 C CE2 . TYR A 1 136 ? 3.572  -2.215  73.115 1.00 18.11 134 A 1 
ATOM 1066 C CZ  . TYR A 1 136 ? 3.796  -2.673  71.823 1.00 15.12 134 A 1 
ATOM 1067 O OH  . TYR A 1 136 ? 5.116  -2.766  71.441 1.00 14.91 134 A 1 
ATOM 1068 N N   . ASN A 1 137 ? -1.425 -1.373  70.946 1.00 16.72 135 A 1 
ATOM 1069 C CA  . ASN A 1 137 ? -1.387 -1.020  69.560 1.00 16.24 135 A 1 
ATOM 1070 C C   . ASN A 1 137 ? -1.776 0.429   69.267 1.00 16.60 135 A 1 
ATOM 1071 O O   . ASN A 1 137 ? -1.178 1.097   68.387 1.00 15.22 135 A 1 
ATOM 1072 C CB  . ASN A 1 137 ? -2.329 -1.938  68.788 1.00 17.18 135 A 1 
ATOM 1073 C CG  . ASN A 1 137 ? -1.859 -3.345  68.726 1.00 16.66 135 A 1 
ATOM 1074 O OD1 . ASN A 1 137 ? -0.666 -3.640  68.861 1.00 17.88 135 A 1 
ATOM 1075 N ND2 . ASN A 1 137 ? -2.815 -4.270  68.385 1.00 19.10 135 A 1 
ATOM 1076 N N   . ARG A 1 138 ? -2.840 0.898   69.920 1.00 14.54 136 A 1 
ATOM 1077 C CA  . ARG A 1 138 ? -3.310 2.254   69.659 1.00 13.30 136 A 1 
ATOM 1078 C C   . ARG A 1 138 ? -2.200 3.270   70.005 1.00 14.03 136 A 1 
ATOM 1079 O O   . ARG A 1 138 ? -1.848 4.146   69.207 1.00 14.07 136 A 1 
ATOM 1080 C CB  . ARG A 1 138 ? -4.555 2.525   70.519 1.00 15.61 136 A 1 
ATOM 1081 C CG  . ARG A 1 138 ? -5.007 3.942   70.324 1.00 17.30 136 A 1 
ATOM 1082 C CD  . ARG A 1 138 ? -6.244 4.262   71.159 1.00 19.40 136 A 1 
ATOM 1083 N NE  . ARG A 1 138 ? -5.984 4.266   72.592 1.00 26.32 136 A 1 
ATOM 1084 C CZ  . ARG A 1 138 ? -5.380 5.263   73.262 1.00 29.13 136 A 1 
ATOM 1085 N NH1 . ARG A 1 138 ? -4.914 6.339   72.632 1.00 28.29 136 A 1 
ATOM 1086 N NH2 . ARG A 1 138 ? -5.232 5.183   74.580 1.00 29.46 136 A 1 
ATOM 1087 N N   . ILE A 1 139 ? -1.584 3.108   71.168 1.00 13.87 137 A 1 
ATOM 1088 C CA  . ILE A 1 139 ? -0.534 4.038   71.576 1.00 13.73 137 A 1 
ATOM 1089 C C   . ILE A 1 139 ? 0.711  3.885   70.710 1.00 14.52 137 A 1 
ATOM 1090 O O   . ILE A 1 139 ? 1.313  4.919   70.306 1.00 15.57 137 A 1 
ATOM 1091 C CB  . ILE A 1 139 ? -0.223 3.911   73.056 1.00 13.47 137 A 1 
ATOM 1092 C CG1 . ILE A 1 139 ? -1.509 4.119   73.889 1.00 10.97 137 A 1 
ATOM 1093 C CG2 . ILE A 1 139 ? 0.903  4.926   73.456 1.00 16.47 137 A 1 
ATOM 1094 C CD1 . ILE A 1 139 ? -1.305 3.824   75.331 1.00 14.00 137 A 1 
ATOM 1095 N N   . ALA A 1 140 ? 1.056  2.637   70.328 1.00 14.16 138 A 1 
ATOM 1096 C CA  . ALA A 1 140 ? 2.231  2.484   69.458 1.00 15.17 138 A 1 
ATOM 1097 C C   . ALA A 1 140 ? 1.995  3.123   68.068 1.00 16.74 138 A 1 
ATOM 1098 O O   . ALA A 1 140 ? 2.926  3.728   67.445 1.00 17.50 138 A 1 
ATOM 1099 C CB  . ALA A 1 140 ? 2.618  1.036   69.346 1.00 14.79 138 A 1 
ATOM 1100 N N   . ARG A 1 141 ? 0.754  3.057   67.602 1.00 15.69 139 A 1 
ATOM 1101 C CA  . ARG A 1 141 ? 0.390  3.744   66.331 1.00 16.39 139 A 1 
ATOM 1102 C C   . ARG A 1 141 ? 0.516  5.267   66.502 1.00 17.29 139 A 1 
ATOM 1103 O O   . ARG A 1 141 ? 1.071  5.985   65.611 1.00 16.86 139 A 1 
ATOM 1104 C CB  . ARG A 1 141 ? -1.049 3.411   65.912 1.00 15.82 139 A 1 
ATOM 1105 C CG  . ARG A 1 141 ? -1.185 2.008   65.301 1.00 17.33 139 A 1 
ATOM 1106 C CD  . ARG A 1 141 ? -2.594 1.713   64.831 1.00 19.21 139 A 1 
ATOM 1107 N NE  . ARG A 1 141 ? -3.701 2.353   65.596 1.00 24.88 139 A 1 
ATOM 1108 C CZ  . ARG A 1 141 ? -4.627 1.724   66.340 1.00 27.77 139 A 1 
ATOM 1109 N NH2 . ARG A 1 141 ? -5.576 2.459   66.921 1.00 22.61 139 A 1 
ATOM 1110 N NH1 . ARG A 1 141 ? -4.646 0.383   66.496 1.00 26.57 139 A 1 
ATOM 1111 N N   . GLU A 1 142 ? 0.044  5.765   67.639 1.00 16.87 140 A 1 
ATOM 1112 C CA  . GLU A 1 142 ? 0.059  7.222   67.871 1.00 16.37 140 A 1 
ATOM 1113 C C   . GLU A 1 142 ? 1.536  7.682   67.927 1.00 16.98 140 A 1 
ATOM 1114 O O   . GLU A 1 142 ? 1.873  8.741   67.342 1.00 17.11 140 A 1 
ATOM 1115 C CB  . GLU A 1 142 ? -0.645 7.559   69.159 1.00 17.01 140 A 1 
ATOM 1116 C CG  . GLU A 1 142 ? -2.147 7.235   69.066 1.00 20.67 140 A 1 
ATOM 1117 C CD  . GLU A 1 142 ? -2.883 7.544   70.330 1.00 24.19 140 A 1 
ATOM 1118 O OE1 . GLU A 1 142 ? -4.147 7.457   70.344 1.00 25.51 140 A 1 
ATOM 1119 O OE2 . GLU A 1 142 ? -2.187 7.933   71.296 1.00 27.85 140 A 1 
ATOM 1120 N N   . TRP A 1 143 ? 2.391  6.899   68.597 1.00 16.21 141 A 1 
ATOM 1121 C CA  . TRP A 1 143 ? 3.799  7.335   68.646 1.00 15.23 141 A 1 
ATOM 1122 C C   . TRP A 1 143 ? 4.499  7.223   67.275 1.00 15.09 141 A 1 
ATOM 1123 O O   . TRP A 1 143 ? 5.428  7.961   66.971 1.00 13.08 141 A 1 
ATOM 1124 C CB  . TRP A 1 143 ? 4.572  6.523   69.737 1.00 16.44 141 A 1 
ATOM 1125 C CG  . TRP A 1 143 ? 4.258  6.935   71.132 1.00 16.79 141 A 1 
ATOM 1126 C CD1 . TRP A 1 143 ? 3.057  7.401   71.617 1.00 18.13 141 A 1 
ATOM 1127 C CD2 . TRP A 1 143 ? 5.147  6.895   72.231 1.00 16.21 141 A 1 
ATOM 1128 N NE1 . TRP A 1 143 ? 3.169  7.658   72.972 1.00 17.15 141 A 1 
ATOM 1129 C CE2 . TRP A 1 143 ? 4.441  7.357   73.381 1.00 15.42 141 A 1 
ATOM 1130 C CE3 . TRP A 1 143 ? 6.493  6.548   72.369 1.00 15.80 141 A 1 
ATOM 1131 C CZ2 . TRP A 1 143 ? 5.033  7.413   74.641 1.00 18.71 141 A 1 
ATOM 1132 C CZ3 . TRP A 1 143 ? 7.077  6.598   73.631 1.00 18.04 141 A 1 
ATOM 1133 C CH2 . TRP A 1 143 ? 6.354  7.055   74.732 1.00 17.40 141 A 1 
ATOM 1134 N N   . THR A 1 144 ? 4.088  6.251   66.464 1.00 14.89 142 A 1 
ATOM 1135 C CA  . THR A 1 144 ? 4.595  6.165   65.103 1.00 14.91 142 A 1 
ATOM 1136 C C   . THR A 1 144 ? 4.224  7.433   64.364 1.00 15.85 142 A 1 
ATOM 1137 O O   . THR A 1 144 ? 5.081  8.023   63.699 1.00 16.15 142 A 1 
ATOM 1138 C CB  . THR A 1 144 ? 4.059  4.924   64.394 1.00 14.63 142 A 1 
ATOM 1139 O OG1 . THR A 1 144 ? 4.474  3.761   65.137 1.00 13.83 142 A 1 
ATOM 1140 C CG2 . THR A 1 144 ? 4.553  4.854   62.927 1.00 16.39 142 A 1 
ATOM 1141 N N   . GLN A 1 145 ? 2.970  7.865   64.468 1.00 14.94 143 A 1 
ATOM 1142 C CA  . GLN A 1 145 ? 2.580  9.146   63.850 1.00 16.22 143 A 1 
ATOM 1143 C C   . GLN A 1 145 ? 3.379  10.341  64.351 1.00 16.52 143 A 1 
ATOM 1144 O O   . GLN A 1 145 ? 3.789  11.239  63.556 1.00 16.78 143 A 1 
ATOM 1145 C CB  . GLN A 1 145 ? 1.100  9.463   64.044 1.00 16.00 143 A 1 
ATOM 1146 C CG  . GLN A 1 145 ? 0.226  8.522   63.341 1.00 21.39 143 A 1 
ATOM 1147 C CD  . GLN A 1 145 ? 0.290  8.635   61.810 1.00 30.78 143 A 1 
ATOM 1148 O OE1 . GLN A 1 145 ? 0.424  7.617   61.138 1.00 36.13 143 A 1 
ATOM 1149 N NE2 . GLN A 1 145 ? 0.195  9.850   61.264 1.00 30.55 143 A 1 
ATOM 1150 N N   . LYS A 1 146 ? 3.621  10.368  65.655 1.00 14.94 144 A 1 
ATOM 1151 C CA  . LYS A 1 146 ? 4.236  11.566  66.238 1.00 17.62 144 A 1 
ATOM 1152 C C   . LYS A 1 146 ? 5.723  11.656  65.969 1.00 17.48 144 A 1 
ATOM 1153 O O   . LYS A 1 146 ? 6.266  12.752  65.888 1.00 17.64 144 A 1 
ATOM 1154 C CB  . LYS A 1 146 ? 4.029  11.579  67.749 1.00 18.46 144 A 1 
ATOM 1155 C CG  . LYS A 1 146 ? 2.616  11.904  68.141 1.00 23.89 144 A 1 
ATOM 1156 C CD  . LYS A 1 146 ? 2.551  12.138  69.646 1.00 29.46 144 A 1 
ATOM 1157 C CE  . LYS A 1 146 ? 2.400  10.825  70.407 1.00 29.83 144 A 1 
ATOM 1158 N NZ  . LYS A 1 146 ? 1.959  11.026  71.834 1.00 32.71 144 A 1 
ATOM 1159 N N   . TYR A 1 147 ? 6.403  10.507  65.916 1.00 17.52 145 A 1 
ATOM 1160 C CA  . TYR A 1 147 ? 7.868  10.515  65.882 1.00 17.29 145 A 1 
ATOM 1161 C C   . TYR A 1 147 ? 8.524  9.922   64.650 1.00 18.60 145 A 1 
ATOM 1162 O O   . TYR A 1 147 ? 9.699  10.229  64.383 1.00 19.40 145 A 1 
ATOM 1163 C CB  . TYR A 1 147 ? 8.436  9.804   67.138 1.00 17.99 145 A 1 
ATOM 1164 C CG  . TYR A 1 147 ? 7.968  10.380  68.431 1.00 18.50 145 A 1 
ATOM 1165 C CD1 . TYR A 1 147 ? 8.285  11.693  68.791 1.00 19.37 145 A 1 
ATOM 1166 C CD2 . TYR A 1 147 ? 7.215  9.597   69.311 1.00 18.78 145 A 1 
ATOM 1167 C CE1 . TYR A 1 147 ? 7.833  12.214  69.974 1.00 20.87 145 A 1 
ATOM 1168 C CE2 . TYR A 1 147 ? 6.796  10.112  70.493 1.00 21.73 145 A 1 
ATOM 1169 C CZ  . TYR A 1 147 ? 7.082  11.422  70.814 1.00 22.90 145 A 1 
ATOM 1170 O OH  . TYR A 1 147 ? 6.615  11.912  72.017 1.00 25.65 145 A 1 
ATOM 1171 N N   . ALA A 1 148 ? 7.804  9.056   63.916 1.00 16.56 146 A 1 
ATOM 1172 C CA  . ALA A 1 148 ? 8.454  8.242   62.918 1.00 17.53 146 A 1 
ATOM 1173 C C   . ALA A 1 148 ? 7.963  8.544   61.491 1.00 18.39 146 A 1 
ATOM 1174 O O   . ALA A 1 148 ? 8.244  7.799   60.546 1.00 16.84 146 A 1 
ATOM 1175 C CB  . ALA A 1 148 ? 8.263  6.735   63.313 1.00 16.47 146 A 1 
ATOM 1176 N N   . MET A 1 149 ? 7.214  9.658   61.309 1.00 19.98 147 A 1 
ATOM 1177 C CA  . MET A 1 149 ? 6.688  9.945   59.984 1.00 22.57 147 A 1 
ATOM 1178 C C   . MET A 1 149 ? 7.314  11.165  59.390 1.00 25.09 147 A 1 
ATOM 1179 O O   . MET A 1 149 ? 6.855  11.522  58.294 1.00 26.50 147 A 1 
ATOM 1180 C CB  . MET A 1 149 ? 5.203  10.198  60.013 1.00 23.85 147 A 1 
ATOM 1181 C CG  . MET A 1 149 ? 4.485  9.359   60.843 1.00 25.39 147 A 1 
ATOM 1182 S SD  . MET A 1 149 ? 4.439  7.825   59.928 1.00 31.66 147 A 1 
ATOM 1183 C CE  . MET A 1 149 ? 2.725  7.662   60.116 1.00 21.05 147 A 1 
ATOM 1184 O OXT . MET A 1 149 ? 8.214  11.811  59.958 1.00 26.07 147 A 1 
#
