# Supplementary material for: Photocross-linking activity-based probes to capture the dynamics of ubiquitin RING E3 ligase interactions
Source: Biochem J. 2026 Jun 3;483(7):1115–30. doi: 10.1042/BCJ20260213 (PMC13234630; doi:10.1042/BCJ20260213)
Supplement: Supplementary Data File S2 [file BCJ-2026-0213_supp2.zip › 03_Chandler_Supplementary datafile2/RNF2_BMI1/Alphafold/templates/fold_2026_01_22_10_06_ubch5ac85k_ubd32c_bmi1_rnf2_template_hits_chains_d_query_to_hit.json]

[{
 "name": "fold_2026_01_22_10_06_ubch5ac85k_ubd32c_bmi1_rnf2_template_hit_0_chains_d.cif",
 "queryIndices": [
  82,
  78,
  85,
  73,
  99,
  100,
  20,
  19,
  15,
  57,
  37,
  62,
  34,
  72,
  84,
  79,
  83,
  101,
  98,
  14,
  18,
  21,
  35,
  63,
  36,
  56,
  102,
  97,
  75,
  87,
  76,
  80,
  32,
  60,
  39,
  59,
  13,
  17,
  22,
  96,
  103,
  81,
  77,
  86,
  74,
  58,
  38,
  61,
  33,
  23,
  11,
  16,
  12,
  25,
  30,
  52,
  40,
  51,
  47,
  95,
  67,
  88,
  68,
  114,
  110,
  105,
  31,
  24,
  46,
  50,
  41,
  53,
  69,
  89,
  66,
  94,
  104,
  111,
  115,
  45,
  49,
  42,
  54,
  28,
  27,
  107,
  108,
  112,
  70,
  90,
  65,
  93,
  55,
  43,
  48,
  44,
  26,
  29,
  113,
  109,
  106,
  92,
  64,
  91,
  71
 ],
 "templateIndices": [
  71,
  67,
  74,
  62,
  88,
  89,
  9,
  8,
  4,
  46,
  26,
  51,
  23,
  61,
  73,
  68,
  72,
  90,
  87,
  3,
  7,
  10,
  24,
  52,
  25,
  45,
  91,
  86,
  64,
  76,
  65,
  69,
  21,
  49,
  28,
  48,
  2,
  6,
  11,
  85,
  92,
  70,
  66,
  75,
  63,
  47,
  27,
  50,
  22,
  12,
  0,
  5,
  1,
  14,
  19,
  41,
  29,
  40,
  36,
  84,
  56,
  77,
  57,
  103,
  99,
  94,
  20,
  13,
  35,
  39,
  30,
  42,
  58,
  78,
  55,
  83,
  93,
  100,
  104,
  34,
  38,
  31,
  43,
  17,
  16,
  96,
  97,
  101,
  59,
  79,
  54,
  82,
  44,
  32,
  37,
  33,
  15,
  18,
  102,
  98,
  95,
  81,
  53,
  80,
  60
 ]
}
,{
 "name": "fold_2026_01_22_10_06_ubch5ac85k_ubd32c_bmi1_rnf2_template_hit_1_chains_d.cif",
 "queryIndices": [
  104,
  63,
  111,
  56,
  69,
  89,
  66,
  94,
  46,
  101,
  50,
  41,
  98,
  53,
  72,
  79,
  83,
  57,
  114,
  110,
  62,
  105,
  95,
  67,
  88,
  68,
  52,
  99,
  40,
  51,
  100,
  47,
  82,
  78,
  85,
  73,
  92,
  64,
  91,
  71,
  113,
  58,
  109,
  61,
  106,
  81,
  77,
  86,
  74,
  55,
  43,
  96,
  48,
  44,
  103,
  70,
  90,
  65,
  93,
  107,
  60,
  108,
  39,
  59,
  112,
  75,
  87,
  76,
  80,
  102,
  45,
  49,
  97,
  42,
  54
 ],
 "templateIndices": [
  178,
  135,
  185,
  128,
  141,
  160,
  138,
  165,
  118,
  175,
  122,
  113,
  169,
  125,
  144,
  151,
  155,
  129,
  188,
  184,
  134,
  179,
  166,
  139,
  159,
  140,
  124,
  170,
  112,
  123,
  174,
  119,
  154,
  150,
  156,
  145,
  163,
  136,
  162,
  143,
  187,
  130,
  183,
  133,
  180,
  153,
  149,
  157,
  146,
  127,
  115,
  167,
  120,
  116,
  177,
  142,
  161,
  137,
  164,
  181,
  132,
  182,
  111,
  131,
  186,
  147,
  158,
  148,
  152,
  176,
  117,
  121,
  168,
  114,
  126
 ]
}
,{
 "name": "fold_2026_01_22_10_06_ubch5ac85k_ubd32c_bmi1_rnf2_template_hit_2_chains_d.cif",
 "queryIndices": [
  82,
  78,
  85,
  73,
  99,
  100,
  20,
  8,
  19,
  15,
  57,
  37,
  62,
  34,
  72,
  84,
  79,
  83,
  101,
  98,
  14,
  18,
  9,
  21,
  35,
  63,
  36,
  56,
  102,
  97,
  75,
  87,
  76,
  80,
  32,
  60,
  39,
  59,
  13,
  17,
  10,
  22,
  96,
  103,
  81,
  77,
  86,
  74,
  58,
  38,
  61,
  33,
  23,
  11,
  16,
  12,
  25,
  5,
  30,
  2,
  52,
  40,
  51,
  47,
  95,
  67,
  88,
  68,
  114,
  110,
  105,
  3,
  31,
  4,
  24,
  46,
  50,
  41,
  53,
  69,
  89,
  66,
  94,
  104,
  111,
  115,
  45,
  49,
  42,
  54,
  28,
  7,
  27,
  107,
  108,
  112,
  70,
  90,
  65,
  93,
  55,
  43,
  48,
  44,
  26,
  6,
  29,
  1,
  113,
  109,
  106,
  92,
  64,
  91,
  71
 ],
 "templateIndices": [
  86,
  82,
  89,
  77,
  103,
  104,
  24,
  12,
  23,
  19,
  61,
  41,
  66,
  38,
  76,
  88,
  83,
  87,
  105,
  102,
  18,
  22,
  13,
  25,
  39,
  67,
  40,
  60,
  106,
  101,
  79,
  91,
  80,
  84,
  36,
  64,
  43,
  63,
  17,
  21,
  14,
  26,
  100,
  107,
  85,
  81,
  90,
  78,
  62,
  42,
  65,
  37,
  27,
  15,
  20,
  16,
  29,
  9,
  34,
  6,
  56,
  44,
  55,
  51,
  99,
  71,
  92,
  72,
  118,
  114,
  109,
  7,
  35,
  8,
  28,
  50,
  54,
  45,
  57,
  73,
  93,
  70,
  98,
  108,
  115,
  119,
  49,
  53,
  46,
  58,
  32,
  11,
  31,
  111,
  112,
  116,
  74,
  94,
  69,
  97,
  59,
  47,
  52,
  48,
  30,
  10,
  33,
  5,
  117,
  113,
  110,
  96,
  68,
  95,
  75
 ]
}
,{
 "name": "fold_2026_01_22_10_06_ubch5ac85k_ubd32c_bmi1_rnf2_template_hit_3_chains_d.cif",
 "queryIndices": [
  82,
  78,
  85,
  73,
  99,
  100,
  20,
  19,
  57,
  37,
  62,
  34,
  72,
  84,
  79,
  83,
  101,
  98,
  18,
  21,
  35,
  63,
  36,
  56,
  102,
  97,
  75,
  87,
  76,
  80,
  32,
  60,
  39,
  59,
  17,
  22,
  96,
  103,
  81,
  77,
  86,
  74,
  58,
  38,
  61,
  33,
  23,
  16,
  25,
  30,
  52,
  40,
  51,
  47,
  95,
  67,
  88,
  68,
  114,
  110,
  105,
  31,
  24,
  46,
  50,
  41,
  53,
  69,
  89,
  66,
  94,
  104,
  111,
  115,
  45,
  49,
  42,
  54,
  28,
  27,
  107,
  108,
  112,
  70,
  90,
  65,
  93,
  55,
  43,
  48,
  44,
  26,
  29,
  113,
  109,
  106,
  92,
  64,
  91,
  71
 ],
 "templateIndices": [
  66,
  62,
  69,
  57,
  83,
  84,
  4,
  3,
  41,
  21,
  46,
  18,
  56,
  68,
  63,
  67,
  85,
  82,
  2,
  5,
  19,
  47,
  20,
  40,
  86,
  81,
  59,
  71,
  60,
  64,
  16,
  44,
  23,
  43,
  1,
  6,
  80,
  87,
  65,
  61,
  70,
  58,
  42,
  22,
  45,
  17,
  7,
  0,
  9,
  14,
  36,
  24,
  35,
  31,
  79,
  51,
  72,
  52,
  98,
  94,
  89,
  15,
  8,
  30,
  34,
  25,
  37,
  53,
  73,
  50,
  78,
  88,
  95,
  99,
  29,
  33,
  26,
  38,
  12,
  11,
  91,
  92,
  96,
  54,
  74,
  49,
  77,
  39,
  27,
  32,
  28,
  10,
  13,
  97,
  93,
  90,
  76,
  48,
  75,
  55
 ]
}
]
