# Supplementary material for: Photocross-linking activity-based probes to capture the dynamics of ubiquitin RING E3 ligase interactions
Source: Biochem J. 2026 Jun 3;483(7):1115–30. doi: 10.1042/BCJ20260213 (PMC13234630; doi:10.1042/BCJ20260213)
Supplement: Supplementary Data File S2 [file BCJ-2026-0213_supp2.zip › 03_Chandler_Supplementary datafile2/RNF2_BMI1/Alphafold/templates/fold_2026_01_22_10_06_ubch5ac85k_ubd32c_bmi1_rnf2_template_hit_0_chains_a.cif]

data_1ur6
#
_entry.id 1ur6
#
loop_
_chem_comp.formula
_chem_comp.formula_weight
_chem_comp.id
_chem_comp.mon_nstd_flag
_chem_comp.name
_chem_comp.pdbx_synonyms
_chem_comp.type
"C3 H7 N O2"     89.093  ALA y ALANINE         ? "L-peptide linking" 
"C6 H15 N4 O2 1" 175.209 ARG y ARGININE        ? "L-peptide linking" 
"C4 H8 N2 O3"    132.118 ASN y ASPARAGINE      ? "L-peptide linking" 
"C4 H7 N O4"     133.103 ASP y "ASPARTIC ACID" ? "L-peptide linking" 
"C3 H7 N O2 S"   121.158 CYS y CYSTEINE        ? "L-peptide linking" 
"C5 H10 N2 O3"   146.144 GLN y GLUTAMINE       ? "L-peptide linking" 
"C5 H9 N O4"     147.129 GLU y "GLUTAMIC ACID" ? "L-peptide linking" 
"C2 H5 N O2"     75.067  GLY y GLYCINE         ? "peptide linking"   
"C6 H10 N3 O2 1" 156.162 HIS y HISTIDINE       ? "L-peptide linking" 
"C6 H13 N O2"    131.173 ILE y ISOLEUCINE      ? "L-peptide linking" 
"C6 H13 N O2"    131.173 LEU y LEUCINE         ? "L-peptide linking" 
"C6 H15 N2 O2 1" 147.195 LYS y LYSINE          ? "L-peptide linking" 
"C5 H11 N O2 S"  149.211 MET y METHIONINE      ? "L-peptide linking" 
"C9 H11 N O2"    165.189 PHE y PHENYLALANINE   ? "L-peptide linking" 
"C5 H9 N O2"     115.130 PRO y PROLINE         ? "L-peptide linking" 
"C3 H7 N O3"     105.093 SER y SERINE          ? "L-peptide linking" 
"C4 H9 N O3"     119.119 THR y THREONINE       ? "L-peptide linking" 
"C11 H12 N2 O2"  204.225 TRP y TRYPTOPHAN      ? "L-peptide linking" 
"C9 H11 N O3"    181.189 TYR y TYROSINE        ? "L-peptide linking" 
"C5 H11 N O2"    117.146 VAL y VALINE          ? "L-peptide linking" 
"Zn 2"           65.409  ZN  . "ZINC ION"      ? non-polymer         
#
loop_
_chem_comp_atom.atom_id
_chem_comp_atom.charge
_chem_comp_atom.comp_id
_chem_comp_atom.pdbx_leaving_atom_flag
_chem_comp_atom.pdbx_model_Cartn_x_ideal
_chem_comp_atom.pdbx_model_Cartn_y_ideal
_chem_comp_atom.pdbx_model_Cartn_z_ideal
_chem_comp_atom.pdbx_ordinal
_chem_comp_atom.type_symbol
N    ? ALA ? ? ? ? 1   N  
CA   ? ALA ? ? ? ? 2   C  
C    ? ALA ? ? ? ? 3   C  
O    ? ALA ? ? ? ? 4   O  
CB   ? ALA ? ? ? ? 5   C  
OXT  ? ALA ? ? ? ? 6   O  
H    ? ALA ? ? ? ? 7   H  
H2   ? ALA ? ? ? ? 8   H  
HA   ? ALA ? ? ? ? 9   H  
HB1  ? ALA ? ? ? ? 10  H  
HB2  ? ALA ? ? ? ? 11  H  
HB3  ? ALA ? ? ? ? 12  H  
HXT  ? ALA ? ? ? ? 13  H  
N    ? ARG ? ? ? ? 14  N  
CA   ? ARG ? ? ? ? 15  C  
C    ? ARG ? ? ? ? 16  C  
O    ? ARG ? ? ? ? 17  O  
CB   ? ARG ? ? ? ? 18  C  
CG   ? ARG ? ? ? ? 19  C  
CD   ? ARG ? ? ? ? 20  C  
NE   ? ARG ? ? ? ? 21  N  
CZ   ? ARG ? ? ? ? 22  C  
NH1  ? ARG ? ? ? ? 23  N  
NH2  ? ARG ? ? ? ? 24  N  
OXT  ? ARG ? ? ? ? 25  O  
H    ? ARG ? ? ? ? 26  H  
H2   ? ARG ? ? ? ? 27  H  
HA   ? ARG ? ? ? ? 28  H  
HB2  ? ARG ? ? ? ? 29  H  
HB3  ? ARG ? ? ? ? 30  H  
HG2  ? ARG ? ? ? ? 31  H  
HG3  ? ARG ? ? ? ? 32  H  
HD2  ? ARG ? ? ? ? 33  H  
HD3  ? ARG ? ? ? ? 34  H  
HE   ? ARG ? ? ? ? 35  H  
HH11 ? ARG ? ? ? ? 36  H  
HH12 ? ARG ? ? ? ? 37  H  
HH21 ? ARG ? ? ? ? 38  H  
HH22 ? ARG ? ? ? ? 39  H  
HXT  ? ARG ? ? ? ? 40  H  
N    ? ASN ? ? ? ? 41  N  
CA   ? ASN ? ? ? ? 42  C  
C    ? ASN ? ? ? ? 43  C  
O    ? ASN ? ? ? ? 44  O  
CB   ? ASN ? ? ? ? 45  C  
CG   ? ASN ? ? ? ? 46  C  
OD1  ? ASN ? ? ? ? 47  O  
ND2  ? ASN ? ? ? ? 48  N  
OXT  ? ASN ? ? ? ? 49  O  
H    ? ASN ? ? ? ? 50  H  
H2   ? ASN ? ? ? ? 51  H  
HA   ? ASN ? ? ? ? 52  H  
HB2  ? ASN ? ? ? ? 53  H  
HB3  ? ASN ? ? ? ? 54  H  
HD21 ? ASN ? ? ? ? 55  H  
HD22 ? ASN ? ? ? ? 56  H  
HXT  ? ASN ? ? ? ? 57  H  
N    ? ASP ? ? ? ? 58  N  
CA   ? ASP ? ? ? ? 59  C  
C    ? ASP ? ? ? ? 60  C  
O    ? ASP ? ? ? ? 61  O  
CB   ? ASP ? ? ? ? 62  C  
CG   ? ASP ? ? ? ? 63  C  
OD1  ? ASP ? ? ? ? 64  O  
OD2  ? ASP ? ? ? ? 65  O  
OXT  ? ASP ? ? ? ? 66  O  
H    ? ASP ? ? ? ? 67  H  
H2   ? ASP ? ? ? ? 68  H  
HA   ? ASP ? ? ? ? 69  H  
HB2  ? ASP ? ? ? ? 70  H  
HB3  ? ASP ? ? ? ? 71  H  
HD2  ? ASP ? ? ? ? 72  H  
HXT  ? ASP ? ? ? ? 73  H  
N    ? CYS ? ? ? ? 74  N  
CA   ? CYS ? ? ? ? 75  C  
C    ? CYS ? ? ? ? 76  C  
O    ? CYS ? ? ? ? 77  O  
CB   ? CYS ? ? ? ? 78  C  
SG   ? CYS ? ? ? ? 79  S  
OXT  ? CYS ? ? ? ? 80  O  
H    ? CYS ? ? ? ? 81  H  
H2   ? CYS ? ? ? ? 82  H  
HA   ? CYS ? ? ? ? 83  H  
HB2  ? CYS ? ? ? ? 84  H  
HB3  ? CYS ? ? ? ? 85  H  
HG   ? CYS ? ? ? ? 86  H  
HXT  ? CYS ? ? ? ? 87  H  
N    ? GLN ? ? ? ? 88  N  
CA   ? GLN ? ? ? ? 89  C  
C    ? GLN ? ? ? ? 90  C  
O    ? GLN ? ? ? ? 91  O  
CB   ? GLN ? ? ? ? 92  C  
CG   ? GLN ? ? ? ? 93  C  
CD   ? GLN ? ? ? ? 94  C  
OE1  ? GLN ? ? ? ? 95  O  
NE2  ? GLN ? ? ? ? 96  N  
OXT  ? GLN ? ? ? ? 97  O  
H    ? GLN ? ? ? ? 98  H  
H2   ? GLN ? ? ? ? 99  H  
HA   ? GLN ? ? ? ? 100 H  
HB2  ? GLN ? ? ? ? 101 H  
HB3  ? GLN ? ? ? ? 102 H  
HG2  ? GLN ? ? ? ? 103 H  
HG3  ? GLN ? ? ? ? 104 H  
HE21 ? GLN ? ? ? ? 105 H  
HE22 ? GLN ? ? ? ? 106 H  
HXT  ? GLN ? ? ? ? 107 H  
N    ? GLU ? ? ? ? 108 N  
CA   ? GLU ? ? ? ? 109 C  
C    ? GLU ? ? ? ? 110 C  
O    ? GLU ? ? ? ? 111 O  
CB   ? GLU ? ? ? ? 112 C  
CG   ? GLU ? ? ? ? 113 C  
CD   ? GLU ? ? ? ? 114 C  
OE1  ? GLU ? ? ? ? 115 O  
OE2  ? GLU ? ? ? ? 116 O  
OXT  ? GLU ? ? ? ? 117 O  
H    ? GLU ? ? ? ? 118 H  
H2   ? GLU ? ? ? ? 119 H  
HA   ? GLU ? ? ? ? 120 H  
HB2  ? GLU ? ? ? ? 121 H  
HB3  ? GLU ? ? ? ? 122 H  
HG2  ? GLU ? ? ? ? 123 H  
HG3  ? GLU ? ? ? ? 124 H  
HE2  ? GLU ? ? ? ? 125 H  
HXT  ? GLU ? ? ? ? 126 H  
N    ? GLY ? ? ? ? 127 N  
CA   ? GLY ? ? ? ? 128 C  
C    ? GLY ? ? ? ? 129 C  
O    ? GLY ? ? ? ? 130 O  
OXT  ? GLY ? ? ? ? 131 O  
H    ? GLY ? ? ? ? 132 H  
H2   ? GLY ? ? ? ? 133 H  
HA2  ? GLY ? ? ? ? 134 H  
HA3  ? GLY ? ? ? ? 135 H  
HXT  ? GLY ? ? ? ? 136 H  
N    ? HIS ? ? ? ? 137 N  
CA   ? HIS ? ? ? ? 138 C  
C    ? HIS ? ? ? ? 139 C  
O    ? HIS ? ? ? ? 140 O  
CB   ? HIS ? ? ? ? 141 C  
CG   ? HIS ? ? ? ? 142 C  
ND1  ? HIS ? ? ? ? 143 N  
CD2  ? HIS ? ? ? ? 144 C  
CE1  ? HIS ? ? ? ? 145 C  
NE2  ? HIS ? ? ? ? 146 N  
OXT  ? HIS ? ? ? ? 147 O  
H    ? HIS ? ? ? ? 148 H  
H2   ? HIS ? ? ? ? 149 H  
HA   ? HIS ? ? ? ? 150 H  
HB2  ? HIS ? ? ? ? 151 H  
HB3  ? HIS ? ? ? ? 152 H  
HD1  ? HIS ? ? ? ? 153 H  
HD2  ? HIS ? ? ? ? 154 H  
HE1  ? HIS ? ? ? ? 155 H  
HE2  ? HIS ? ? ? ? 156 H  
HXT  ? HIS ? ? ? ? 157 H  
N    ? ILE ? ? ? ? 158 N  
CA   ? ILE ? ? ? ? 159 C  
C    ? ILE ? ? ? ? 160 C  
O    ? ILE ? ? ? ? 161 O  
CB   ? ILE ? ? ? ? 162 C  
CG1  ? ILE ? ? ? ? 163 C  
CG2  ? ILE ? ? ? ? 164 C  
CD1  ? ILE ? ? ? ? 165 C  
OXT  ? ILE ? ? ? ? 166 O  
H    ? ILE ? ? ? ? 167 H  
H2   ? ILE ? ? ? ? 168 H  
HA   ? ILE ? ? ? ? 169 H  
HB   ? ILE ? ? ? ? 170 H  
HG12 ? ILE ? ? ? ? 171 H  
HG13 ? ILE ? ? ? ? 172 H  
HG21 ? ILE ? ? ? ? 173 H  
HG22 ? ILE ? ? ? ? 174 H  
HG23 ? ILE ? ? ? ? 175 H  
HD11 ? ILE ? ? ? ? 176 H  
HD12 ? ILE ? ? ? ? 177 H  
HD13 ? ILE ? ? ? ? 178 H  
HXT  ? ILE ? ? ? ? 179 H  
N    ? LEU ? ? ? ? 180 N  
CA   ? LEU ? ? ? ? 181 C  
C    ? LEU ? ? ? ? 182 C  
O    ? LEU ? ? ? ? 183 O  
CB   ? LEU ? ? ? ? 184 C  
CG   ? LEU ? ? ? ? 185 C  
CD1  ? LEU ? ? ? ? 186 C  
CD2  ? LEU ? ? ? ? 187 C  
OXT  ? LEU ? ? ? ? 188 O  
H    ? LEU ? ? ? ? 189 H  
H2   ? LEU ? ? ? ? 190 H  
HA   ? LEU ? ? ? ? 191 H  
HB2  ? LEU ? ? ? ? 192 H  
HB3  ? LEU ? ? ? ? 193 H  
HG   ? LEU ? ? ? ? 194 H  
HD11 ? LEU ? ? ? ? 195 H  
HD12 ? LEU ? ? ? ? 196 H  
HD13 ? LEU ? ? ? ? 197 H  
HD21 ? LEU ? ? ? ? 198 H  
HD22 ? LEU ? ? ? ? 199 H  
HD23 ? LEU ? ? ? ? 200 H  
HXT  ? LEU ? ? ? ? 201 H  
N    ? LYS ? ? ? ? 202 N  
CA   ? LYS ? ? ? ? 203 C  
C    ? LYS ? ? ? ? 204 C  
O    ? LYS ? ? ? ? 205 O  
CB   ? LYS ? ? ? ? 206 C  
CG   ? LYS ? ? ? ? 207 C  
CD   ? LYS ? ? ? ? 208 C  
CE   ? LYS ? ? ? ? 209 C  
NZ   ? LYS ? ? ? ? 210 N  
OXT  ? LYS ? ? ? ? 211 O  
H    ? LYS ? ? ? ? 212 H  
H2   ? LYS ? ? ? ? 213 H  
HA   ? LYS ? ? ? ? 214 H  
HB2  ? LYS ? ? ? ? 215 H  
HB3  ? LYS ? ? ? ? 216 H  
HG2  ? LYS ? ? ? ? 217 H  
HG3  ? LYS ? ? ? ? 218 H  
HD2  ? LYS ? ? ? ? 219 H  
HD3  ? LYS ? ? ? ? 220 H  
HE2  ? LYS ? ? ? ? 221 H  
HE3  ? LYS ? ? ? ? 222 H  
HZ1  ? LYS ? ? ? ? 223 H  
HZ2  ? LYS ? ? ? ? 224 H  
HZ3  ? LYS ? ? ? ? 225 H  
HXT  ? LYS ? ? ? ? 226 H  
N    ? MET ? ? ? ? 227 N  
CA   ? MET ? ? ? ? 228 C  
C    ? MET ? ? ? ? 229 C  
O    ? MET ? ? ? ? 230 O  
CB   ? MET ? ? ? ? 231 C  
CG   ? MET ? ? ? ? 232 C  
SD   ? MET ? ? ? ? 233 S  
CE   ? MET ? ? ? ? 234 C  
OXT  ? MET ? ? ? ? 235 O  
H    ? MET ? ? ? ? 236 H  
H2   ? MET ? ? ? ? 237 H  
HA   ? MET ? ? ? ? 238 H  
HB2  ? MET ? ? ? ? 239 H  
HB3  ? MET ? ? ? ? 240 H  
HG2  ? MET ? ? ? ? 241 H  
HG3  ? MET ? ? ? ? 242 H  
HE1  ? MET ? ? ? ? 243 H  
HE2  ? MET ? ? ? ? 244 H  
HE3  ? MET ? ? ? ? 245 H  
HXT  ? MET ? ? ? ? 246 H  
N    ? PHE ? ? ? ? 247 N  
CA   ? PHE ? ? ? ? 248 C  
C    ? PHE ? ? ? ? 249 C  
O    ? PHE ? ? ? ? 250 O  
CB   ? PHE ? ? ? ? 251 C  
CG   ? PHE ? ? ? ? 252 C  
CD1  ? PHE ? ? ? ? 253 C  
CD2  ? PHE ? ? ? ? 254 C  
CE1  ? PHE ? ? ? ? 255 C  
CE2  ? PHE ? ? ? ? 256 C  
CZ   ? PHE ? ? ? ? 257 C  
OXT  ? PHE ? ? ? ? 258 O  
H    ? PHE ? ? ? ? 259 H  
H2   ? PHE ? ? ? ? 260 H  
HA   ? PHE ? ? ? ? 261 H  
HB2  ? PHE ? ? ? ? 262 H  
HB3  ? PHE ? ? ? ? 263 H  
HD1  ? PHE ? ? ? ? 264 H  
HD2  ? PHE ? ? ? ? 265 H  
HE1  ? PHE ? ? ? ? 266 H  
HE2  ? PHE ? ? ? ? 267 H  
HZ   ? PHE ? ? ? ? 268 H  
HXT  ? PHE ? ? ? ? 269 H  
N    ? PRO ? ? ? ? 270 N  
CA   ? PRO ? ? ? ? 271 C  
C    ? PRO ? ? ? ? 272 C  
O    ? PRO ? ? ? ? 273 O  
CB   ? PRO ? ? ? ? 274 C  
CG   ? PRO ? ? ? ? 275 C  
CD   ? PRO ? ? ? ? 276 C  
OXT  ? PRO ? ? ? ? 277 O  
H    ? PRO ? ? ? ? 278 H  
HA   ? PRO ? ? ? ? 279 H  
HB2  ? PRO ? ? ? ? 280 H  
HB3  ? PRO ? ? ? ? 281 H  
HG2  ? PRO ? ? ? ? 282 H  
HG3  ? PRO ? ? ? ? 283 H  
HD2  ? PRO ? ? ? ? 284 H  
HD3  ? PRO ? ? ? ? 285 H  
HXT  ? PRO ? ? ? ? 286 H  
N    ? SER ? ? ? ? 287 N  
CA   ? SER ? ? ? ? 288 C  
C    ? SER ? ? ? ? 289 C  
O    ? SER ? ? ? ? 290 O  
CB   ? SER ? ? ? ? 291 C  
OG   ? SER ? ? ? ? 292 O  
OXT  ? SER ? ? ? ? 293 O  
H    ? SER ? ? ? ? 294 H  
H2   ? SER ? ? ? ? 295 H  
HA   ? SER ? ? ? ? 296 H  
HB2  ? SER ? ? ? ? 297 H  
HB3  ? SER ? ? ? ? 298 H  
HG   ? SER ? ? ? ? 299 H  
HXT  ? SER ? ? ? ? 300 H  
N    ? THR ? ? ? ? 301 N  
CA   ? THR ? ? ? ? 302 C  
C    ? THR ? ? ? ? 303 C  
O    ? THR ? ? ? ? 304 O  
CB   ? THR ? ? ? ? 305 C  
OG1  ? THR ? ? ? ? 306 O  
CG2  ? THR ? ? ? ? 307 C  
OXT  ? THR ? ? ? ? 308 O  
H    ? THR ? ? ? ? 309 H  
H2   ? THR ? ? ? ? 310 H  
HA   ? THR ? ? ? ? 311 H  
HB   ? THR ? ? ? ? 312 H  
HG1  ? THR ? ? ? ? 313 H  
HG21 ? THR ? ? ? ? 314 H  
HG22 ? THR ? ? ? ? 315 H  
HG23 ? THR ? ? ? ? 316 H  
HXT  ? THR ? ? ? ? 317 H  
N    ? TRP ? ? ? ? 318 N  
CA   ? TRP ? ? ? ? 319 C  
C    ? TRP ? ? ? ? 320 C  
O    ? TRP ? ? ? ? 321 O  
CB   ? TRP ? ? ? ? 322 C  
CG   ? TRP ? ? ? ? 323 C  
CD1  ? TRP ? ? ? ? 324 C  
CD2  ? TRP ? ? ? ? 325 C  
NE1  ? TRP ? ? ? ? 326 N  
CE2  ? TRP ? ? ? ? 327 C  
CE3  ? TRP ? ? ? ? 328 C  
CZ2  ? TRP ? ? ? ? 329 C  
CZ3  ? TRP ? ? ? ? 330 C  
CH2  ? TRP ? ? ? ? 331 C  
OXT  ? TRP ? ? ? ? 332 O  
H    ? TRP ? ? ? ? 333 H  
H2   ? TRP ? ? ? ? 334 H  
HA   ? TRP ? ? ? ? 335 H  
HB2  ? TRP ? ? ? ? 336 H  
HB3  ? TRP ? ? ? ? 337 H  
HD1  ? TRP ? ? ? ? 338 H  
HE1  ? TRP ? ? ? ? 339 H  
HE3  ? TRP ? ? ? ? 340 H  
HZ2  ? TRP ? ? ? ? 341 H  
HZ3  ? TRP ? ? ? ? 342 H  
HH2  ? TRP ? ? ? ? 343 H  
HXT  ? TRP ? ? ? ? 344 H  
N    ? TYR ? ? ? ? 345 N  
CA   ? TYR ? ? ? ? 346 C  
C    ? TYR ? ? ? ? 347 C  
O    ? TYR ? ? ? ? 348 O  
CB   ? TYR ? ? ? ? 349 C  
CG   ? TYR ? ? ? ? 350 C  
CD1  ? TYR ? ? ? ? 351 C  
CD2  ? TYR ? ? ? ? 352 C  
CE1  ? TYR ? ? ? ? 353 C  
CE2  ? TYR ? ? ? ? 354 C  
CZ   ? TYR ? ? ? ? 355 C  
OH   ? TYR ? ? ? ? 356 O  
OXT  ? TYR ? ? ? ? 357 O  
H    ? TYR ? ? ? ? 358 H  
H2   ? TYR ? ? ? ? 359 H  
HA   ? TYR ? ? ? ? 360 H  
HB2  ? TYR ? ? ? ? 361 H  
HB3  ? TYR ? ? ? ? 362 H  
HD1  ? TYR ? ? ? ? 363 H  
HD2  ? TYR ? ? ? ? 364 H  
HE1  ? TYR ? ? ? ? 365 H  
HE2  ? TYR ? ? ? ? 366 H  
HH   ? TYR ? ? ? ? 367 H  
HXT  ? TYR ? ? ? ? 368 H  
N    ? VAL ? ? ? ? 369 N  
CA   ? VAL ? ? ? ? 370 C  
C    ? VAL ? ? ? ? 371 C  
O    ? VAL ? ? ? ? 372 O  
CB   ? VAL ? ? ? ? 373 C  
CG1  ? VAL ? ? ? ? 374 C  
CG2  ? VAL ? ? ? ? 375 C  
OXT  ? VAL ? ? ? ? 376 O  
H    ? VAL ? ? ? ? 377 H  
H2   ? VAL ? ? ? ? 378 H  
HA   ? VAL ? ? ? ? 379 H  
HB   ? VAL ? ? ? ? 380 H  
HG11 ? VAL ? ? ? ? 381 H  
HG12 ? VAL ? ? ? ? 382 H  
HG13 ? VAL ? ? ? ? 383 H  
HG21 ? VAL ? ? ? ? 384 H  
HG22 ? VAL ? ? ? ? 385 H  
HG23 ? VAL ? ? ? ? 386 H  
HXT  ? VAL ? ? ? ? 387 H  
ZN   ? ZN  ? ? ? ? 388 ZN 
#
loop_
_chem_comp_bond.atom_id_1
_chem_comp_bond.atom_id_2
_chem_comp_bond.comp_id
_chem_comp_bond.pdbx_aromatic_flag
_chem_comp_bond.pdbx_stereo_config
_chem_comp_bond.value_order
N   CA   ALA N N sing 
N   H    ALA N N sing 
N   H2   ALA N N sing 
CA  C    ALA N N sing 
CA  CB   ALA N N sing 
CA  HA   ALA N N sing 
C   O    ALA N N doub 
C   OXT  ALA N N sing 
CB  HB1  ALA N N sing 
CB  HB2  ALA N N sing 
CB  HB3  ALA N N sing 
OXT HXT  ALA N N sing 
N   CA   ARG N N sing 
N   H    ARG N N sing 
N   H2   ARG N N sing 
CA  C    ARG N N sing 
CA  CB   ARG N N sing 
CA  HA   ARG N N sing 
C   O    ARG N N doub 
C   OXT  ARG N N sing 
CB  CG   ARG N N sing 
CB  HB2  ARG N N sing 
CB  HB3  ARG N N sing 
CG  CD   ARG N N sing 
CG  HG2  ARG N N sing 
CG  HG3  ARG N N sing 
CD  NE   ARG N N sing 
CD  HD2  ARG N N sing 
CD  HD3  ARG N N sing 
NE  CZ   ARG N N sing 
NE  HE   ARG N N sing 
CZ  NH1  ARG N N sing 
CZ  NH2  ARG N N doub 
NH1 HH11 ARG N N sing 
NH1 HH12 ARG N N sing 
NH2 HH21 ARG N N sing 
NH2 HH22 ARG N N sing 
OXT HXT  ARG N N sing 
N   CA   ASN N N sing 
N   H    ASN N N sing 
N   H2   ASN N N sing 
CA  C    ASN N N sing 
CA  CB   ASN N N sing 
CA  HA   ASN N N sing 
C   O    ASN N N doub 
C   OXT  ASN N N sing 
CB  CG   ASN N N sing 
CB  HB2  ASN N N sing 
CB  HB3  ASN N N sing 
CG  OD1  ASN N N doub 
CG  ND2  ASN N N sing 
ND2 HD21 ASN N N sing 
ND2 HD22 ASN N N sing 
OXT HXT  ASN N N sing 
N   CA   ASP N N sing 
N   H    ASP N N sing 
N   H2   ASP N N sing 
CA  C    ASP N N sing 
CA  CB   ASP N N sing 
CA  HA   ASP N N sing 
C   O    ASP N N doub 
C   OXT  ASP N N sing 
CB  CG   ASP N N sing 
CB  HB2  ASP N N sing 
CB  HB3  ASP N N sing 
CG  OD1  ASP N N doub 
CG  OD2  ASP N N sing 
OD2 HD2  ASP N N sing 
OXT HXT  ASP N N sing 
N   CA   CYS N N sing 
N   H    CYS N N sing 
N   H2   CYS N N sing 
CA  C    CYS N N sing 
CA  CB   CYS N N sing 
CA  HA   CYS N N sing 
C   O    CYS N N doub 
C   OXT  CYS N N sing 
CB  SG   CYS N N sing 
CB  HB2  CYS N N sing 
CB  HB3  CYS N N sing 
SG  HG   CYS N N sing 
OXT HXT  CYS N N sing 
N   CA   GLN N N sing 
N   H    GLN N N sing 
N   H2   GLN N N sing 
CA  C    GLN N N sing 
CA  CB   GLN N N sing 
CA  HA   GLN N N sing 
C   O    GLN N N doub 
C   OXT  GLN N N sing 
CB  CG   GLN N N sing 
CB  HB2  GLN N N sing 
CB  HB3  GLN N N sing 
CG  CD   GLN N N sing 
CG  HG2  GLN N N sing 
CG  HG3  GLN N N sing 
CD  OE1  GLN N N doub 
CD  NE2  GLN N N sing 
NE2 HE21 GLN N N sing 
NE2 HE22 GLN N N sing 
OXT HXT  GLN N N sing 
N   CA   GLU N N sing 
N   H    GLU N N sing 
N   H2   GLU N N sing 
CA  C    GLU N N sing 
CA  CB   GLU N N sing 
CA  HA   GLU N N sing 
C   O    GLU N N doub 
C   OXT  GLU N N sing 
CB  CG   GLU N N sing 
CB  HB2  GLU N N sing 
CB  HB3  GLU N N sing 
CG  CD   GLU N N sing 
CG  HG2  GLU N N sing 
CG  HG3  GLU N N sing 
CD  OE1  GLU N N doub 
CD  OE2  GLU N N sing 
OE2 HE2  GLU N N sing 
OXT HXT  GLU N N sing 
N   CA   GLY N N sing 
N   H    GLY N N sing 
N   H2   GLY N N sing 
CA  C    GLY N N sing 
CA  HA2  GLY N N sing 
CA  HA3  GLY N N sing 
C   O    GLY N N doub 
C   OXT  GLY N N sing 
OXT HXT  GLY N N sing 
N   CA   HIS N N sing 
N   H    HIS N N sing 
N   H2   HIS N N sing 
CA  C    HIS N N sing 
CA  CB   HIS N N sing 
CA  HA   HIS N N sing 
C   O    HIS N N doub 
C   OXT  HIS N N sing 
CB  CG   HIS N N sing 
CB  HB2  HIS N N sing 
CB  HB3  HIS N N sing 
CG  ND1  HIS Y N sing 
CG  CD2  HIS Y N doub 
ND1 CE1  HIS Y N doub 
ND1 HD1  HIS N N sing 
CD2 NE2  HIS Y N sing 
CD2 HD2  HIS N N sing 
CE1 NE2  HIS Y N sing 
CE1 HE1  HIS N N sing 
NE2 HE2  HIS N N sing 
OXT HXT  HIS N N sing 
N   CA   ILE N N sing 
N   H    ILE N N sing 
N   H2   ILE N N sing 
CA  C    ILE N N sing 
CA  CB   ILE N N sing 
CA  HA   ILE N N sing 
C   O    ILE N N doub 
C   OXT  ILE N N sing 
CB  CG1  ILE N N sing 
CB  CG2  ILE N N sing 
CB  HB   ILE N N sing 
CG1 CD1  ILE N N sing 
CG1 HG12 ILE N N sing 
CG1 HG13 ILE N N sing 
CG2 HG21 ILE N N sing 
CG2 HG22 ILE N N sing 
CG2 HG23 ILE N N sing 
CD1 HD11 ILE N N sing 
CD1 HD12 ILE N N sing 
CD1 HD13 ILE N N sing 
OXT HXT  ILE N N sing 
N   CA   LEU N N sing 
N   H    LEU N N sing 
N   H2   LEU N N sing 
CA  C    LEU N N sing 
CA  CB   LEU N N sing 
CA  HA   LEU N N sing 
C   O    LEU N N doub 
C   OXT  LEU N N sing 
CB  CG   LEU N N sing 
CB  HB2  LEU N N sing 
CB  HB3  LEU N N sing 
CG  CD1  LEU N N sing 
CG  CD2  LEU N N sing 
CG  HG   LEU N N sing 
CD1 HD11 LEU N N sing 
CD1 HD12 LEU N N sing 
CD1 HD13 LEU N N sing 
CD2 HD21 LEU N N sing 
CD2 HD22 LEU N N sing 
CD2 HD23 LEU N N sing 
OXT HXT  LEU N N sing 
N   CA   LYS N N sing 
N   H    LYS N N sing 
N   H2   LYS N N sing 
CA  C    LYS N N sing 
CA  CB   LYS N N sing 
CA  HA   LYS N N sing 
C   O    LYS N N doub 
C   OXT  LYS N N sing 
CB  CG   LYS N N sing 
CB  HB2  LYS N N sing 
CB  HB3  LYS N N sing 
CG  CD   LYS N N sing 
CG  HG2  LYS N N sing 
CG  HG3  LYS N N sing 
CD  CE   LYS N N sing 
CD  HD2  LYS N N sing 
CD  HD3  LYS N N sing 
CE  NZ   LYS N N sing 
CE  HE2  LYS N N sing 
CE  HE3  LYS N N sing 
NZ  HZ1  LYS N N sing 
NZ  HZ2  LYS N N sing 
NZ  HZ3  LYS N N sing 
OXT HXT  LYS N N sing 
N   CA   MET N N sing 
N   H    MET N N sing 
N   H2   MET N N sing 
CA  C    MET N N sing 
CA  CB   MET N N sing 
CA  HA   MET N N sing 
C   O    MET N N doub 
C   OXT  MET N N sing 
CB  CG   MET N N sing 
CB  HB2  MET N N sing 
CB  HB3  MET N N sing 
CG  SD   MET N N sing 
CG  HG2  MET N N sing 
CG  HG3  MET N N sing 
SD  CE   MET N N sing 
CE  HE1  MET N N sing 
CE  HE2  MET N N sing 
CE  HE3  MET N N sing 
OXT HXT  MET N N sing 
N   CA   PHE N N sing 
N   H    PHE N N sing 
N   H2   PHE N N sing 
CA  C    PHE N N sing 
CA  CB   PHE N N sing 
CA  HA   PHE N N sing 
C   O    PHE N N doub 
C   OXT  PHE N N sing 
CB  CG   PHE N N sing 
CB  HB2  PHE N N sing 
CB  HB3  PHE N N sing 
CG  CD1  PHE Y N doub 
CG  CD2  PHE Y N sing 
CD1 CE1  PHE Y N sing 
CD1 HD1  PHE N N sing 
CD2 CE2  PHE Y N doub 
CD2 HD2  PHE N N sing 
CE1 CZ   PHE Y N doub 
CE1 HE1  PHE N N sing 
CE2 CZ   PHE Y N sing 
CE2 HE2  PHE N N sing 
CZ  HZ   PHE N N sing 
OXT HXT  PHE N N sing 
N   CA   PRO N N sing 
N   CD   PRO N N sing 
N   H    PRO N N sing 
CA  C    PRO N N sing 
CA  CB   PRO N N sing 
CA  HA   PRO N N sing 
C   O    PRO N N doub 
C   OXT  PRO N N sing 
CB  CG   PRO N N sing 
CB  HB2  PRO N N sing 
CB  HB3  PRO N N sing 
CG  CD   PRO N N sing 
CG  HG2  PRO N N sing 
CG  HG3  PRO N N sing 
CD  HD2  PRO N N sing 
CD  HD3  PRO N N sing 
OXT HXT  PRO N N sing 
N   CA   SER N N sing 
N   H    SER N N sing 
N   H2   SER N N sing 
CA  C    SER N N sing 
CA  CB   SER N N sing 
CA  HA   SER N N sing 
C   O    SER N N doub 
C   OXT  SER N N sing 
CB  OG   SER N N sing 
CB  HB2  SER N N sing 
CB  HB3  SER N N sing 
OG  HG   SER N N sing 
OXT HXT  SER N N sing 
N   CA   THR N N sing 
N   H    THR N N sing 
N   H2   THR N N sing 
CA  C    THR N N sing 
CA  CB   THR N N sing 
CA  HA   THR N N sing 
C   O    THR N N doub 
C   OXT  THR N N sing 
CB  OG1  THR N N sing 
CB  CG2  THR N N sing 
CB  HB   THR N N sing 
OG1 HG1  THR N N sing 
CG2 HG21 THR N N sing 
CG2 HG22 THR N N sing 
CG2 HG23 THR N N sing 
OXT HXT  THR N N sing 
N   CA   TRP N N sing 
N   H    TRP N N sing 
N   H2   TRP N N sing 
CA  C    TRP N N sing 
CA  CB   TRP N N sing 
CA  HA   TRP N N sing 
C   O    TRP N N doub 
C   OXT  TRP N N sing 
CB  CG   TRP N N sing 
CB  HB2  TRP N N sing 
CB  HB3  TRP N N sing 
CG  CD1  TRP Y N doub 
CG  CD2  TRP Y N sing 
CD1 NE1  TRP Y N sing 
CD1 HD1  TRP N N sing 
CD2 CE2  TRP Y N doub 
CD2 CE3  TRP Y N sing 
NE1 CE2  TRP Y N sing 
NE1 HE1  TRP N N sing 
CE2 CZ2  TRP Y N sing 
CE3 CZ3  TRP Y N doub 
CE3 HE3  TRP N N sing 
CZ2 CH2  TRP Y N doub 
CZ2 HZ2  TRP N N sing 
CZ3 CH2  TRP Y N sing 
CZ3 HZ3  TRP N N sing 
CH2 HH2  TRP N N sing 
OXT HXT  TRP N N sing 
N   CA   TYR N N sing 
N   H    TYR N N sing 
N   H2   TYR N N sing 
CA  C    TYR N N sing 
CA  CB   TYR N N sing 
CA  HA   TYR N N sing 
C   O    TYR N N doub 
C   OXT  TYR N N sing 
CB  CG   TYR N N sing 
CB  HB2  TYR N N sing 
CB  HB3  TYR N N sing 
CG  CD1  TYR Y N doub 
CG  CD2  TYR Y N sing 
CD1 CE1  TYR Y N sing 
CD1 HD1  TYR N N sing 
CD2 CE2  TYR Y N doub 
CD2 HD2  TYR N N sing 
CE1 CZ   TYR Y N doub 
CE1 HE1  TYR N N sing 
CE2 CZ   TYR Y N sing 
CE2 HE2  TYR N N sing 
CZ  OH   TYR N N sing 
OH  HH   TYR N N sing 
OXT HXT  TYR N N sing 
N   CA   VAL N N sing 
N   H    VAL N N sing 
N   H2   VAL N N sing 
CA  C    VAL N N sing 
CA  CB   VAL N N sing 
CA  HA   VAL N N sing 
C   O    VAL N N doub 
C   OXT  VAL N N sing 
CB  CG1  VAL N N sing 
CB  CG2  VAL N N sing 
CB  HB   VAL N N sing 
CG1 HG11 VAL N N sing 
CG1 HG12 VAL N N sing 
CG1 HG13 VAL N N sing 
CG2 HG21 VAL N N sing 
CG2 HG22 VAL N N sing 
CG2 HG23 VAL N N sing 
OXT HXT  VAL N N sing 
#
_entity.id               1
_entity.pdbx_description "UBIQUITIN-CONJUGATING ENZYME E2-17 KDA 2"
_entity.type             polymer
#
_entity_poly.entity_id      1
_entity_poly.pdbx_strand_id A
_entity_poly.type           polypeptide(L)
#
loop_
_entity_poly_seq.entity_id
_entity_poly_seq.hetero
_entity_poly_seq.mon_id
_entity_poly_seq.num
1 n MET 1   
1 n ALA 2   
1 n LEU 3   
1 n LYS 4   
1 n ARG 5   
1 n ILE 6   
1 n HIS 7   
1 n LYS 8   
1 n GLU 9   
1 n LEU 10  
1 n ASN 11  
1 n ASP 12  
1 n LEU 13  
1 n ALA 14  
1 n ARG 15  
1 n ASP 16  
1 n PRO 17  
1 n PRO 18  
1 n ALA 19  
1 n GLN 20  
1 n CYS 21  
1 n SER 22  
1 n ALA 23  
1 n GLY 24  
1 n PRO 25  
1 n VAL 26  
1 n GLY 27  
1 n ASP 28  
1 n ASP 29  
1 n MET 30  
1 n PHE 31  
1 n HIS 32  
1 n TRP 33  
1 n GLN 34  
1 n ALA 35  
1 n THR 36  
1 n ILE 37  
1 n MET 38  
1 n GLY 39  
1 n PRO 40  
1 n ASN 41  
1 n ASP 42  
1 n SER 43  
1 n PRO 44  
1 n TYR 45  
1 n GLN 46  
1 n GLY 47  
1 n GLY 48  
1 n VAL 49  
1 n PHE 50  
1 n PHE 51  
1 n LEU 52  
1 n THR 53  
1 n ILE 54  
1 n HIS 55  
1 n PHE 56  
1 n PRO 57  
1 n THR 58  
1 n ASP 59  
1 n TYR 60  
1 n PRO 61  
1 n PHE 62  
1 n LYS 63  
1 n PRO 64  
1 n PRO 65  
1 n LYS 66  
1 n VAL 67  
1 n ALA 68  
1 n PHE 69  
1 n THR 70  
1 n THR 71  
1 n ARG 72  
1 n ILE 73  
1 n TYR 74  
1 n HIS 75  
1 n PRO 76  
1 n ASN 77  
1 n ILE 78  
1 n ASN 79  
1 n SER 80  
1 n ASN 81  
1 n GLY 82  
1 n SER 83  
1 n ILE 84  
1 n CYS 85  
1 n LEU 86  
1 n ASP 87  
1 n ILE 88  
1 n LEU 89  
1 n ARG 90  
1 n SER 91  
1 n GLN 92  
1 n TRP 93  
1 n SER 94  
1 n PRO 95  
1 n ALA 96  
1 n LEU 97  
1 n THR 98  
1 n ILE 99  
1 n SER 100 
1 n LYS 101 
1 n VAL 102 
1 n LEU 103 
1 n LEU 104 
1 n SER 105 
1 n ILE 106 
1 n CYS 107 
1 n SER 108 
1 n LEU 109 
1 n LEU 110 
1 n CYS 111 
1 n ASP 112 
1 n PRO 113 
1 n ASN 114 
1 n PRO 115 
1 n ASP 116 
1 n ASP 117 
1 n PRO 118 
1 n LEU 119 
1 n VAL 120 
1 n PRO 121 
1 n GLU 122 
1 n ILE 123 
1 n ALA 124 
1 n ARG 125 
1 n ILE 126 
1 n TYR 127 
1 n LYS 128 
1 n THR 129 
1 n ASP 130 
1 n ARG 131 
1 n GLU 132 
1 n LYS 133 
1 n TYR 134 
1 n ASN 135 
1 n ARG 136 
1 n ILE 137 
1 n ALA 138 
1 n ARG 139 
1 n GLU 140 
1 n TRP 141 
1 n THR 142 
1 n GLN 143 
1 n LYS 144 
1 n TYR 145 
1 n ALA 146 
1 n MET 147 
#
loop_
_exptl.method
"SOLUTION NMR"      
"THEORETICAL MODEL" 
#
_pdbx_audit_revision_history.revision_date 2004-05-07
#
_pdbx_database_status.recvd_initial_deposition_date 2004-05-07
#
loop_
_pdbx_poly_seq_scheme.asym_id
_pdbx_poly_seq_scheme.auth_seq_num
_pdbx_poly_seq_scheme.entity_id
_pdbx_poly_seq_scheme.hetero
_pdbx_poly_seq_scheme.mon_id
_pdbx_poly_seq_scheme.pdb_ins_code
_pdbx_poly_seq_scheme.pdb_seq_num
_pdbx_poly_seq_scheme.pdb_strand_id
_pdbx_poly_seq_scheme.seq_id
A 1   1 n MET . 1   A 1   
A 2   1 n ALA . 2   A 2   
A 3   1 n LEU . 3   A 3   
A 4   1 n LYS . 4   A 4   
A 5   1 n ARG . 5   A 5   
A 6   1 n ILE . 6   A 6   
A 7   1 n HIS . 7   A 7   
A 8   1 n LYS . 8   A 8   
A 9   1 n GLU . 9   A 9   
A 10  1 n LEU . 10  A 10  
A 11  1 n ASN . 11  A 11  
A 12  1 n ASP . 12  A 12  
A 13  1 n LEU . 13  A 13  
A 14  1 n ALA . 14  A 14  
A 15  1 n ARG . 15  A 15  
A 16  1 n ASP . 16  A 16  
A 17  1 n PRO . 17  A 17  
A 18  1 n PRO . 18  A 18  
A 19  1 n ALA . 19  A 19  
A 20  1 n GLN . 20  A 20  
A 21  1 n CYS . 21  A 21  
A 22  1 n SER . 22  A 22  
A 23  1 n ALA . 23  A 23  
A 24  1 n GLY . 24  A 24  
A 25  1 n PRO . 25  A 25  
A 26  1 n VAL . 26  A 26  
A 27  1 n GLY . 27  A 27  
A 28  1 n ASP . 28  A 28  
A 29  1 n ASP . 29  A 29  
A 30  1 n MET . 30  A 30  
A 31  1 n PHE . 31  A 31  
A 32  1 n HIS . 32  A 32  
A 33  1 n TRP . 33  A 33  
A 34  1 n GLN . 34  A 34  
A 35  1 n ALA . 35  A 35  
A 36  1 n THR . 36  A 36  
A 37  1 n ILE . 37  A 37  
A 38  1 n MET . 38  A 38  
A 39  1 n GLY . 39  A 39  
A 40  1 n PRO . 40  A 40  
A 41  1 n ASN . 41  A 41  
A 42  1 n ASP . 42  A 42  
A 43  1 n SER . 43  A 43  
A 44  1 n PRO . 44  A 44  
A 45  1 n TYR . 45  A 45  
A 46  1 n GLN . 46  A 46  
A 47  1 n GLY . 47  A 47  
A 48  1 n GLY . 48  A 48  
A 49  1 n VAL . 49  A 49  
A 50  1 n PHE . 50  A 50  
A 51  1 n PHE . 51  A 51  
A 52  1 n LEU . 52  A 52  
A 53  1 n THR . 53  A 53  
A 54  1 n ILE . 54  A 54  
A 55  1 n HIS . 55  A 55  
A 56  1 n PHE . 56  A 56  
A 57  1 n PRO . 57  A 57  
A 58  1 n THR . 58  A 58  
A 59  1 n ASP . 59  A 59  
A 60  1 n TYR . 60  A 60  
A 61  1 n PRO . 61  A 61  
A 62  1 n PHE . 62  A 62  
A 63  1 n LYS . 63  A 63  
A 64  1 n PRO . 64  A 64  
A 65  1 n PRO . 65  A 65  
A 66  1 n LYS . 66  A 66  
A 67  1 n VAL . 67  A 67  
A 68  1 n ALA . 68  A 68  
A 69  1 n PHE . 69  A 69  
A 70  1 n THR . 70  A 70  
A 71  1 n THR . 71  A 71  
A 72  1 n ARG . 72  A 72  
A 73  1 n ILE . 73  A 73  
A 74  1 n TYR . 74  A 74  
A 75  1 n HIS . 75  A 75  
A 76  1 n PRO . 76  A 76  
A 77  1 n ASN . 77  A 77  
A 78  1 n ILE . 78  A 78  
A 79  1 n ASN . 79  A 79  
A 80  1 n SER . 80  A 80  
A 81  1 n ASN . 81  A 81  
A 82  1 n GLY . 82  A 82  
A 83  1 n SER . 83  A 83  
A 84  1 n ILE . 84  A 84  
A 85  1 n CYS . 85  A 85  
A 86  1 n LEU . 86  A 86  
A 87  1 n ASP . 87  A 87  
A 88  1 n ILE . 88  A 88  
A 89  1 n LEU . 89  A 89  
A 90  1 n ARG . 90  A 90  
A 91  1 n SER . 91  A 91  
A 92  1 n GLN . 92  A 92  
A 93  1 n TRP . 93  A 93  
A 94  1 n SER . 94  A 94  
A 95  1 n PRO . 95  A 95  
A 96  1 n ALA . 96  A 96  
A 97  1 n LEU . 97  A 97  
A 98  1 n THR . 98  A 98  
A 99  1 n ILE . 99  A 99  
A 100 1 n SER . 100 A 100 
A 101 1 n LYS . 101 A 101 
A 102 1 n VAL . 102 A 102 
A 103 1 n LEU . 103 A 103 
A 104 1 n LEU . 104 A 104 
A 105 1 n SER . 105 A 105 
A 106 1 n ILE . 106 A 106 
A 107 1 n CYS . 107 A 107 
A 108 1 n SER . 108 A 108 
A 109 1 n LEU . 109 A 109 
A 110 1 n LEU . 110 A 110 
A 111 1 n CYS . 111 A 111 
A 112 1 n ASP . 112 A 112 
A 113 1 n PRO . 113 A 113 
A 114 1 n ASN . 114 A 114 
A 115 1 n PRO . 115 A 115 
A 116 1 n ASP . 116 A 116 
A 117 1 n ASP . 117 A 117 
A 118 1 n PRO . 118 A 118 
A 119 1 n LEU . 119 A 119 
A 120 1 n VAL . 120 A 120 
A 121 1 n PRO . 121 A 121 
A 122 1 n GLU . 122 A 122 
A 123 1 n ILE . 123 A 123 
A 124 1 n ALA . 124 A 124 
A 125 1 n ARG . 125 A 125 
A 126 1 n ILE . 126 A 126 
A 127 1 n TYR . 127 A 127 
A 128 1 n LYS . 128 A 128 
A 129 1 n THR . 129 A 129 
A 130 1 n ASP . 130 A 130 
A 131 1 n ARG . 131 A 131 
A 132 1 n GLU . 132 A 132 
A 133 1 n LYS . 133 A 133 
A 134 1 n TYR . 134 A 134 
A 135 1 n ASN . 135 A 135 
A 136 1 n ARG . 136 A 136 
A 137 1 n ILE . 137 A 137 
A 138 1 n ALA . 138 A 138 
A 139 1 n ARG . 139 A 139 
A 140 1 n GLU . 140 A 140 
A 141 1 n TRP . 141 A 141 
A 142 1 n THR . 142 A 142 
A 143 1 n GLN . 143 A 143 
A 144 1 n LYS . 144 A 144 
A 145 1 n TYR . 145 A 145 
A 146 1 n ALA . 146 A 146 
A 147 1 n MET . 147 A 147 
#
_pdbx_struct_assembly.details            author_defined_assembly
_pdbx_struct_assembly.id                 1
_pdbx_struct_assembly.method_details     ?
_pdbx_struct_assembly.oligomeric_count   2
_pdbx_struct_assembly.oligomeric_details dimeric
#
_pdbx_struct_assembly_gen.assembly_id     1
_pdbx_struct_assembly_gen.asym_id_list    A,B,C,D
_pdbx_struct_assembly_gen.oper_expression 1
#
_pdbx_struct_oper_list.id                 1
_pdbx_struct_oper_list.matrix[1][1]       1.0000000000
_pdbx_struct_oper_list.matrix[1][2]       0.0000000000
_pdbx_struct_oper_list.matrix[1][3]       0.0000000000
_pdbx_struct_oper_list.matrix[2][1]       0.0000000000
_pdbx_struct_oper_list.matrix[2][2]       1.0000000000
_pdbx_struct_oper_list.matrix[2][3]       0.0000000000
_pdbx_struct_oper_list.matrix[3][1]       0.0000000000
_pdbx_struct_oper_list.matrix[3][2]       0.0000000000
_pdbx_struct_oper_list.matrix[3][3]       1.0000000000
_pdbx_struct_oper_list.name               1_555
_pdbx_struct_oper_list.symmetry_operation x,y,z
_pdbx_struct_oper_list.type               "identity operation"
_pdbx_struct_oper_list.vector[1]          0.0000000000
_pdbx_struct_oper_list.vector[2]          0.0000000000
_pdbx_struct_oper_list.vector[3]          0.0000000000
#
_software.classification other
_software.name           "DeepMind Structure Class"
_software.pdbx_ordinal   1
_software.version        2.0.0
#
_struct_asym.entity_id 1
_struct_asym.id        A
#
loop_
_atom_site.group_PDB
_atom_site.id
_atom_site.type_symbol
_atom_site.label_atom_id
_atom_site.label_alt_id
_atom_site.label_comp_id
_atom_site.label_asym_id
_atom_site.label_entity_id
_atom_site.label_seq_id
_atom_site.pdbx_PDB_ins_code
_atom_site.Cartn_x
_atom_site.Cartn_y
_atom_site.Cartn_z
_atom_site.occupancy
_atom_site.B_iso_or_equiv
_atom_site.auth_seq_id
_atom_site.auth_asym_id
_atom_site.pdbx_PDB_model_num
ATOM 1    N N    . MET A 1 1   ? -17.870 9.355   -5.406  1.00 3.42 1   A 1 
ATOM 2    C CA   . MET A 1 1   ? -18.352 7.957   -5.389  1.00 2.74 1   A 1 
ATOM 3    C C    . MET A 1 1   ? -17.328 7.054   -4.714  1.00 2.30 1   A 1 
ATOM 4    O O    . MET A 1 1   ? -17.507 6.655   -3.563  1.00 2.55 1   A 1 
ATOM 5    C CB   . MET A 1 1   ? -18.625 7.468   -6.815  1.00 2.54 1   A 1 
ATOM 6    C CG   . MET A 1 1   ? -19.605 6.305   -6.899  1.00 2.98 1   A 1 
ATOM 7    S SD   . MET A 1 1   ? -18.945 4.767   -6.222  1.00 3.70 1   A 1 
ATOM 8    C CE   . MET A 1 1   ? -20.319 3.654   -6.506  1.00 4.82 1   A 1 
ATOM 9    H H1   . MET A 1 1   ? -16.874 9.391   -5.713  1.00 3.61 1   A 1 
ATOM 10   H H2   . MET A 1 1   ? -18.443 9.928   -6.061  1.00 3.62 1   A 1 
ATOM 11   H H3   . MET A 1 1   ? -17.938 9.770   -4.448  1.00 4.01 1   A 1 
ATOM 12   H HA   . MET A 1 1   ? -19.272 7.924   -4.821  1.00 3.26 1   A 1 
ATOM 13   H HB2  . MET A 1 1   ? -19.025 8.288   -7.392  1.00 2.79 1   A 1 
ATOM 14   H HB3  . MET A 1 1   ? -17.690 7.154   -7.257  1.00 2.59 1   A 1 
ATOM 15   H HG2  . MET A 1 1   ? -20.496 6.568   -6.349  1.00 3.33 1   A 1 
ATOM 16   H HG3  . MET A 1 1   ? -19.860 6.145   -7.937  1.00 3.16 1   A 1 
ATOM 17   H HE1  . MET A 1 1   ? -20.540 3.616   -7.562  1.00 4.87 1   A 1 
ATOM 18   H HE2  . MET A 1 1   ? -20.060 2.664   -6.155  1.00 5.31 1   A 1 
ATOM 19   H HE3  . MET A 1 1   ? -21.186 4.010   -5.969  1.00 5.30 1   A 1 
ATOM 20   N N    . ALA A 1 2   ? -16.253 6.733   -5.430  1.00 1.99 2   A 1 
ATOM 21   C CA   . ALA A 1 2   ? -15.205 5.871   -4.894  1.00 1.92 2   A 1 
ATOM 22   C C    . ALA A 1 2   ? -13.826 6.494   -5.072  1.00 1.47 2   A 1 
ATOM 23   O O    . ALA A 1 2   ? -12.875 6.127   -4.380  1.00 1.29 2   A 1 
ATOM 24   C CB   . ALA A 1 2   ? -15.254 4.505   -5.565  1.00 2.58 2   A 1 
ATOM 25   H H    . ALA A 1 2   ? -16.169 7.072   -6.353  1.00 2.09 2   A 1 
ATOM 26   H HA   . ALA A 1 2   ? -15.391 5.734   -3.840  1.00 2.09 2   A 1 
ATOM 27   H HB1  . ALA A 1 2   ? -15.012 4.610   -6.613  1.00 2.64 2   A 1 
ATOM 28   H HB2  . ALA A 1 2   ? -16.245 4.090   -5.465  1.00 3.24 2   A 1 
ATOM 29   H HB3  . ALA A 1 2   ? -14.538 3.847   -5.095  1.00 2.83 2   A 1 
ATOM 30   N N    . LEU A 1 3   ? -13.730 7.443   -5.994  1.00 1.38 3   A 1 
ATOM 31   C CA   . LEU A 1 3   ? -12.467 8.116   -6.282  1.00 1.12 3   A 1 
ATOM 32   C C    . LEU A 1 3   ? -12.008 8.974   -5.105  1.00 0.98 3   A 1 
ATOM 33   O O    . LEU A 1 3   ? -10.809 9.167   -4.902  1.00 1.03 3   A 1 
ATOM 34   C CB   . LEU A 1 3   ? -12.605 8.983   -7.539  1.00 1.17 3   A 1 
ATOM 35   C CG   . LEU A 1 3   ? -11.387 9.848   -7.881  1.00 1.16 3   A 1 
ATOM 36   C CD1  . LEU A 1 3   ? -10.196 8.980   -8.251  1.00 1.42 3   A 1 
ATOM 37   C CD2  . LEU A 1 3   ? -11.719 10.806  -9.012  1.00 1.26 3   A 1 
ATOM 38   H H    . LEU A 1 3   ? -14.530 7.695   -6.504  1.00 1.59 3   A 1 
ATOM 39   H HA   . LEU A 1 3   ? -11.723 7.355   -6.465  1.00 1.25 3   A 1 
ATOM 40   H HB2  . LEU A 1 3   ? -12.802 8.332   -8.378  1.00 1.37 3   A 1 
ATOM 41   H HB3  . LEU A 1 3   ? -13.455 9.636   -7.406  1.00 1.18 3   A 1 
ATOM 42   H HG   . LEU A 1 3   ? -11.116 10.435  -7.013  1.00 1.08 3   A 1 
ATOM 43   H HD11 . LEU A 1 3   ? -9.951  8.332   -7.422  1.00 2.03 3   A 1 
ATOM 44   H HD12 . LEU A 1 3   ? -10.443 8.381   -9.116  1.00 1.70 3   A 1 
ATOM 45   H HD13 . LEU A 1 3   ? -9.348  9.609   -8.480  1.00 1.58 3   A 1 
ATOM 46   H HD21 . LEU A 1 3   ? -12.012 10.242  -9.885  1.00 1.67 3   A 1 
ATOM 47   H HD22 . LEU A 1 3   ? -12.530 11.451  -8.711  1.00 1.29 3   A 1 
ATOM 48   H HD23 . LEU A 1 3   ? -10.850 11.405  -9.245  1.00 1.41 3   A 1 
ATOM 49   N N    . LYS A 1 4   ? -12.968 9.476   -4.332  1.00 1.15 4   A 1 
ATOM 50   C CA   . LYS A 1 4   ? -12.687 10.323  -3.168  1.00 1.36 4   A 1 
ATOM 51   C C    . LYS A 1 4   ? -11.639 9.692   -2.254  1.00 1.22 4   A 1 
ATOM 52   O O    . LYS A 1 4   ? -10.854 10.399  -1.626  1.00 1.38 4   A 1 
ATOM 53   C CB   . LYS A 1 4   ? -13.978 10.581  -2.383  1.00 1.78 4   A 1 
ATOM 54   C CG   . LYS A 1 4   ? -13.763 11.213  -1.015  1.00 2.44 4   A 1 
ATOM 55   C CD   . LYS A 1 4   ? -14.479 12.547  -0.893  1.00 2.68 4   A 1 
ATOM 56   C CE   . LYS A 1 4   ? -14.865 12.844  0.549   1.00 3.07 4   A 1 
ATOM 57   N NZ   . LYS A 1 4   ? -15.836 11.848  1.073   1.00 3.31 4   A 1 
ATOM 58   H H    . LYS A 1 4   ? -13.902 9.280   -4.559  1.00 1.31 4   A 1 
ATOM 59   H HA   . LYS A 1 4   ? -12.306 11.265  -3.531  1.00 1.48 4   A 1 
ATOM 60   H HB2  . LYS A 1 4   ? -14.611 11.238  -2.960  1.00 1.94 4   A 1 
ATOM 61   H HB3  . LYS A 1 4   ? -14.490 9.640   -2.241  1.00 2.10 4   A 1 
ATOM 62   H HG2  . LYS A 1 4   ? -14.141 10.542  -0.258  1.00 2.89 4   A 1 
ATOM 63   H HG3  . LYS A 1 4   ? -12.703 11.367  -0.864  1.00 2.91 4   A 1 
ATOM 64   H HD2  . LYS A 1 4   ? -13.826 13.329  -1.250  1.00 3.22 4   A 1 
ATOM 65   H HD3  . LYS A 1 4   ? -15.374 12.520  -1.497  1.00 2.53 4   A 1 
ATOM 66   H HE2  . LYS A 1 4   ? -13.974 12.825  1.161   1.00 3.27 4   A 1 
ATOM 67   H HE3  . LYS A 1 4   ? -15.311 13.828  0.596   1.00 3.37 4   A 1 
ATOM 68   H HZ1  . LYS A 1 4   ? -16.672 11.804  0.449   1.00 3.61 4   A 1 
ATOM 69   H HZ2  . LYS A 1 4   ? -15.398 10.903  1.110   1.00 3.72 4   A 1 
ATOM 70   H HZ3  . LYS A 1 4   ? -16.145 12.109  2.036   1.00 3.23 4   A 1 
ATOM 71   N N    . ARG A 1 5   ? -11.617 8.365   -2.208  1.00 1.06 5   A 1 
ATOM 72   C CA   . ARG A 1 5   ? -10.673 7.632   -1.371  1.00 0.96 5   A 1 
ATOM 73   C C    . ARG A 1 5   ? -9.233  8.062   -1.642  1.00 0.82 5   A 1 
ATOM 74   O O    . ARG A 1 5   ? -8.463  8.293   -0.714  1.00 0.84 5   A 1 
ATOM 75   C CB   . ARG A 1 5   ? -10.815 6.130   -1.612  1.00 1.03 5   A 1 
ATOM 76   C CG   . ARG A 1 5   ? -10.244 5.283   -0.491  1.00 1.41 5   A 1 
ATOM 77   C CD   . ARG A 1 5   ? -10.233 3.812   -0.859  1.00 2.03 5   A 1 
ATOM 78   N NE   . ARG A 1 5   ? -10.403 2.951   0.310   1.00 2.10 5   A 1 
ATOM 79   C CZ   . ARG A 1 5   ? -9.503  2.063   0.722   1.00 2.10 5   A 1 
ATOM 80   N NH1  . ARG A 1 5   ? -8.329  1.963   0.107   1.00 2.31 5   A 1 
ATOM 81   N NH2  . ARG A 1 5   ? -9.774  1.293   1.769   1.00 2.40 5   A 1 
ATOM 82   H H    . ARG A 1 5   ? -12.254 7.861   -2.755  1.00 1.13 5   A 1 
ATOM 83   H HA   . ARG A 1 5   ? -10.911 7.845   -0.339  1.00 1.07 5   A 1 
ATOM 84   H HB2  . ARG A 1 5   ? -11.864 5.891   -1.714  1.00 0.97 5   A 1 
ATOM 85   H HB3  . ARG A 1 5   ? -10.304 5.870   -2.528  1.00 1.35 5   A 1 
ATOM 86   H HG2  . ARG A 1 5   ? -9.233  5.602   -0.293  1.00 2.12 5   A 1 
ATOM 87   H HG3  . ARG A 1 5   ? -10.848 5.420   0.394   1.00 1.21 5   A 1 
ATOM 88   H HD2  . ARG A 1 5   ? -11.039 3.622   -1.553  1.00 2.23 5   A 1 
ATOM 89   H HD3  . ARG A 1 5   ? -9.291  3.581   -1.331  1.00 2.87 5   A 1 
ATOM 90   H HE   . ARG A 1 5   ? -11.248 3.033   0.810   1.00 2.45 5   A 1 
ATOM 91   H HH11 . ARG A 1 5   ? -8.115  2.563   -0.665  1.00 2.58 5   A 1 
ATOM 92   H HH12 . ARG A 1 5   ? -7.649  1.286   0.413   1.00 2.50 5   A 1 
ATOM 93   H HH21 . ARG A 1 5   ? -10.657 1.385   2.246   1.00 2.86 5   A 1 
ATOM 94   H HH22 . ARG A 1 5   ? -9.107  0.624   2.093   1.00 2.42 5   A 1 
ATOM 95   N N    . ILE A 1 6   ? -8.894  8.207   -2.919  1.00 0.76 6   A 1 
ATOM 96   C CA   . ILE A 1 6   ? -7.545  8.594   -3.327  1.00 0.75 6   A 1 
ATOM 97   C C    . ILE A 1 6   ? -7.133  9.933   -2.712  1.00 0.87 6   A 1 
ATOM 98   O O    . ILE A 1 6   ? -6.062  10.046  -2.112  1.00 1.23 6   A 1 
ATOM 99   C CB   . ILE A 1 6   ? -7.419  8.670   -4.870  1.00 0.80 6   A 1 
ATOM 100  C CG1  . ILE A 1 6   ? -7.439  7.267   -5.483  1.00 0.96 6   A 1 
ATOM 101  C CG2  . ILE A 1 6   ? -6.146  9.398   -5.280  1.00 1.02 6   A 1 
ATOM 102  C CD1  . ILE A 1 6   ? -8.829  6.730   -5.745  1.00 1.70 6   A 1 
ATOM 103  H H    . ILE A 1 6   ? -9.576  8.064   -3.609  1.00 0.80 6   A 1 
ATOM 104  H HA   . ILE A 1 6   ? -6.864  7.831   -2.975  1.00 0.76 6   A 1 
ATOM 105  H HB   . ILE A 1 6   ? -8.260  9.230   -5.249  1.00 0.80 6   A 1 
ATOM 106  H HD11 . ILE A 1 6   ? -9.346  7.388   -6.427  1.00 2.25 6   A 1 
ATOM 107  H HD12 . ILE A 1 6   ? -8.760  5.743   -6.177  1.00 2.08 6   A 1 
ATOM 108  H HD13 . ILE A 1 6   ? -9.374  6.679   -4.813  1.00 2.20 6   A 1 
ATOM 109  N N    . HIS A 1 7   ? -7.993  10.937  -2.843  1.00 0.83 7   A 1 
ATOM 110  C CA   . HIS A 1 7   ? -7.698  12.263  -2.310  1.00 1.05 7   A 1 
ATOM 111  C C    . HIS A 1 7   ? -7.849  12.295  -0.793  1.00 1.05 7   A 1 
ATOM 112  O O    . HIS A 1 7   ? -7.053  12.931  -0.099  1.00 1.38 7   A 1 
ATOM 113  C CB   . HIS A 1 7   ? -8.607  13.315  -2.948  1.00 1.24 7   A 1 
ATOM 114  C CG   . HIS A 1 7   ? -7.862  14.474  -3.540  1.00 1.54 7   A 1 
ATOM 115  N ND1  . HIS A 1 7   ? -8.346  15.764  -3.527  1.00 1.98 7   A 1 
ATOM 116  C CD2  . HIS A 1 7   ? -6.660  14.535  -4.160  1.00 1.97 7   A 1 
ATOM 117  C CE1  . HIS A 1 7   ? -7.478  16.565  -4.112  1.00 2.32 7   A 1 
ATOM 118  N NE2  . HIS A 1 7   ? -6.445  15.847  -4.504  1.00 2.35 7   A 1 
ATOM 119  H H    . HIS A 1 7   ? -8.845  10.782  -3.306  1.00 0.85 7   A 1 
ATOM 120  H HA   . HIS A 1 7   ? -6.673  12.494  -2.557  1.00 1.18 7   A 1 
ATOM 121  H HB2  . HIS A 1 7   ? -9.185  12.855  -3.733  1.00 1.42 7   A 1 
ATOM 122  H HB3  . HIS A 1 7   ? -9.278  13.703  -2.194  1.00 1.36 7   A 1 
ATOM 123  H HD1  . HIS A 1 7   ? -9.216  16.050  -3.153  1.00 2.29 7   A 1 
ATOM 124  H HD2  . HIS A 1 7   ? -5.992  13.706  -4.346  1.00 2.30 7   A 1 
ATOM 125  H HE1  . HIS A 1 7   ? -7.592  17.632  -4.242  1.00 2.78 7   A 1 
ATOM 126  H HE2  . HIS A 1 7   ? -5.592  16.220  -4.838  1.00 2.79 7   A 1 
ATOM 127  N N    . LYS A 1 8   ? -8.855  11.595  -0.281  1.00 0.79 8   A 1 
ATOM 128  C CA   . LYS A 1 8   ? -9.106  11.554  1.155   1.00 0.79 8   A 1 
ATOM 129  C C    . LYS A 1 8   ? -7.906  10.979  1.897   1.00 0.74 8   A 1 
ATOM 130  O O    . LYS A 1 8   ? -7.433  11.566  2.871   1.00 0.80 8   A 1 
ATOM 131  C CB   . LYS A 1 8   ? -10.358 10.727  1.464   1.00 0.83 8   A 1 
ATOM 132  C CG   . LYS A 1 8   ? -10.889 10.929  2.878   1.00 1.23 8   A 1 
ATOM 133  C CD   . LYS A 1 8   ? -12.025 11.941  2.909   1.00 1.49 8   A 1 
ATOM 134  C CE   . LYS A 1 8   ? -12.135 12.631  4.263   1.00 2.43 8   A 1 
ATOM 135  N NZ   . LYS A 1 8   ? -12.634 11.719  5.328   1.00 3.06 8   A 1 
ATOM 136  H H    . LYS A 1 8   ? -9.447  11.089  -0.886  1.00 0.75 8   A 1 
ATOM 137  H HA   . LYS A 1 8   ? -9.266  12.570  1.486   1.00 0.85 8   A 1 
ATOM 138  H HB2  . LYS A 1 8   ? -11.136 11.002  0.768   1.00 1.05 8   A 1 
ATOM 139  H HB3  . LYS A 1 8   ? -10.125 9.680   1.336   1.00 1.17 8   A 1 
ATOM 140  H HG2  . LYS A 1 8   ? -11.253 9.985   3.254   1.00 1.78 8   A 1 
ATOM 141  H HG3  . LYS A 1 8   ? -10.085 11.283  3.507   1.00 1.57 8   A 1 
ATOM 142  H HD2  . LYS A 1 8   ? -11.847 12.688  2.150   1.00 1.69 8   A 1 
ATOM 143  H HD3  . LYS A 1 8   ? -12.954 11.430  2.700   1.00 1.61 8   A 1 
ATOM 144  H HE2  . LYS A 1 8   ? -11.160 12.997  4.547   1.00 2.64 8   A 1 
ATOM 145  H HE3  . LYS A 1 8   ? -12.816 13.466  4.171   1.00 2.90 8   A 1 
ATOM 146  H HZ1  . LYS A 1 8   ? -12.062 10.847  5.360   1.00 3.25 8   A 1 
ATOM 147  H HZ2  . LYS A 1 8   ? -12.579 12.190  6.258   1.00 3.68 8   A 1 
ATOM 148  H HZ3  . LYS A 1 8   ? -13.631 11.461  5.148   1.00 3.19 8   A 1 
ATOM 149  N N    . GLU A 1 9   ? -7.407  9.838   1.427   1.00 0.67 9   A 1 
ATOM 150  C CA   . GLU A 1 9   ? -6.256  9.196   2.050   1.00 0.65 9   A 1 
ATOM 151  C C    . GLU A 1 9   ? -5.000  10.029  1.820   1.00 0.67 9   A 1 
ATOM 152  O O    . GLU A 1 9   ? -4.106  10.065  2.664   1.00 0.76 9   A 1 
ATOM 153  C CB   . GLU A 1 9   ? -6.060  7.773   1.509   1.00 0.65 9   A 1 
ATOM 154  C CG   . GLU A 1 9   ? -7.263  6.866   1.736   1.00 0.86 9   A 1 
ATOM 155  C CD   . GLU A 1 9   ? -6.921  5.390   1.647   1.00 0.98 9   A 1 
ATOM 156  O OE1  . GLU A 1 9   ? -6.491  4.814   2.672   1.00 1.51 9   A 1 
ATOM 157  O OE2  . GLU A 1 9   ? -7.099  4.793   0.565   1.00 1.18 9   A 1 
ATOM 158  H H    . GLU A 1 9   ? -7.825  9.414   0.642   1.00 0.65 9   A 1 
ATOM 159  H HA   . GLU A 1 9   ? -6.444  9.144   3.113   1.00 0.70 9   A 1 
ATOM 160  H HB2  . GLU A 1 9   ? -5.870  7.827   0.447   1.00 0.71 9   A 1 
ATOM 161  H HB3  . GLU A 1 9   ? -5.205  7.330   1.997   1.00 1.04 9   A 1 
ATOM 162  H HG2  . GLU A 1 9   ? -7.667  7.066   2.716   1.00 1.29 9   A 1 
ATOM 163  H HG3  . GLU A 1 9   ? -8.009  7.092   0.989   1.00 1.58 9   A 1 
ATOM 164  N N    . LEU A 1 10  ? -4.953  10.712  0.678   1.00 0.65 10  A 1 
ATOM 165  C CA   . LEU A 1 10  ? -3.816  11.560  0.334   1.00 0.73 10  A 1 
ATOM 166  C C    . LEU A 1 10  ? -3.643  12.663  1.365   1.00 0.91 10  A 1 
ATOM 167  O O    . LEU A 1 10  ? -2.550  12.878  1.879   1.00 1.10 10  A 1 
ATOM 168  C CB   . LEU A 1 10  ? -3.998  12.176  -1.054  1.00 0.70 10  A 1 
ATOM 169  C CG   . LEU A 1 10  ? -2.873  13.109  -1.502  1.00 0.77 10  A 1 
ATOM 170  C CD1  . LEU A 1 10  ? -1.733  12.315  -2.121  1.00 0.89 10  A 1 
ATOM 171  C CD2  . LEU A 1 10  ? -3.402  14.145  -2.480  1.00 0.95 10  A 1 
ATOM 172  H H    . LEU A 1 10  ? -5.698  10.633  0.045   1.00 0.62 10  A 1 
ATOM 173  H HA   . LEU A 1 10  ? -2.930  10.943  0.333   1.00 0.76 10  A 1 
ATOM 174  H HB2  . LEU A 1 10  ? -4.078  11.372  -1.772  1.00 0.68 10  A 1 
ATOM 175  H HB3  . LEU A 1 10  ? -4.923  12.734  -1.061  1.00 0.72 10  A 1 
ATOM 176  H HG   . LEU A 1 10  ? -2.484  13.632  -0.638  1.00 0.80 10  A 1 
ATOM 177  H HD11 . LEU A 1 10  ? -1.341  11.619  -1.394  1.00 1.00 10  A 1 
ATOM 178  H HD12 . LEU A 1 10  ? -2.096  11.771  -2.979  1.00 1.18 10  A 1 
ATOM 179  H HD13 . LEU A 1 10  ? -0.950  12.992  -2.430  1.00 1.36 10  A 1 
ATOM 180  H HD21 . LEU A 1 10  ? -3.822  13.647  -3.339  1.00 1.01 10  A 1 
ATOM 181  H HD22 . LEU A 1 10  ? -4.165  14.737  -1.998  1.00 1.42 10  A 1 
ATOM 182  H HD23 . LEU A 1 10  ? -2.594  14.788  -2.796  1.00 1.46 10  A 1 
ATOM 183  N N    . ASN A 1 11  ? -4.731  13.358  1.663   1.00 0.94 11  A 1 
ATOM 184  C CA   . ASN A 1 11  ? -4.695  14.439  2.639   1.00 1.16 11  A 1 
ATOM 185  C C    . ASN A 1 11  ? -4.594  13.881  4.053   1.00 1.10 11  A 1 
ATOM 186  O O    . ASN A 1 11  ? -3.954  14.473  4.922   1.00 1.26 11  A 1 
ATOM 187  C CB   . ASN A 1 11  ? -5.935  15.325  2.505   1.00 1.33 11  A 1 
ATOM 188  C CG   . ASN A 1 11  ? -5.949  16.459  3.515   1.00 1.61 11  A 1 
ATOM 189  O OD1  . ASN A 1 11  ? -6.618  16.382  4.547   1.00 1.54 11  A 1 
ATOM 190  N ND2  . ASN A 1 11  ? -5.201  17.513  3.228   1.00 2.47 11  A 1 
ATOM 191  H H    . ASN A 1 11  ? -5.579  13.141  1.213   1.00 0.87 11  A 1 
ATOM 192  H HA   . ASN A 1 11  ? -3.816  15.034  2.438   1.00 1.33 11  A 1 
ATOM 193  H HB2  . ASN A 1 11  ? -5.958  15.753  1.514   1.00 1.38 11  A 1 
ATOM 194  H HB3  . ASN A 1 11  ? -6.820  14.722  2.653   1.00 1.30 11  A 1 
ATOM 195  H HD21 . ASN A 1 11  ? -4.688  17.505  2.391   1.00 2.98 11  A 1 
ATOM 196  H HD22 . ASN A 1 11  ? -5.185  18.258  3.866   1.00 2.71 11  A 1 
ATOM 197  N N    . ASP A 1 12  ? -5.201  12.721  4.262   1.00 0.94 12  A 1 
ATOM 198  C CA   . ASP A 1 12  ? -5.196  12.070  5.567   1.00 0.97 12  A 1 
ATOM 199  C C    . ASP A 1 12  ? -3.778  11.756  6.012   1.00 1.00 12  A 1 
ATOM 200  O O    . ASP A 1 12  ? -3.362  12.118  7.112   1.00 1.14 12  A 1 
ATOM 201  C CB   . ASP A 1 12  ? -6.010  10.779  5.525   1.00 0.96 12  A 1 
ATOM 202  C CG   . ASP A 1 12  ? -6.464  10.342  6.899   1.00 1.23 12  A 1 
ATOM 203  O OD1  . ASP A 1 12  ? -5.693  9.657   7.600   1.00 1.61 12  A 1 
ATOM 204  O OD2  . ASP A 1 12  ? -7.604  10.682  7.286   1.00 1.82 12  A 1 
ATOM 205  H H    . ASP A 1 12  ? -5.667  12.286  3.514   1.00 0.86 12  A 1 
ATOM 206  H HA   . ASP A 1 12  ? -5.646  12.747  6.276   1.00 1.06 12  A 1 
ATOM 207  H HB2  . ASP A 1 12  ? -6.882  10.929  4.908   1.00 0.93 12  A 1 
ATOM 208  H HB3  . ASP A 1 12  ? -5.403  9.993   5.100   1.00 1.22 12  A 1 
ATOM 209  N N    . LEU A 1 13  ? -3.031  11.105  5.134   1.00 0.92 13  A 1 
ATOM 210  C CA   . LEU A 1 13  ? -1.658  10.730  5.429   1.00 1.00 13  A 1 
ATOM 211  C C    . LEU A 1 13  ? -0.703  11.889  5.148   1.00 1.09 13  A 1 
ATOM 212  O O    . LEU A 1 13  ? 0.516   11.715  5.138   1.00 1.16 13  A 1 
ATOM 213  C CB   . LEU A 1 13  ? -1.250  9.492   4.621   1.00 1.03 13  A 1 
ATOM 214  C CG   . LEU A 1 13  ? -1.711  8.147   5.201   1.00 1.11 13  A 1 
ATOM 215  C CD1  . LEU A 1 13  ? -3.200  7.931   4.973   1.00 1.40 13  A 1 
ATOM 216  C CD2  . LEU A 1 13  ? -0.911  7.002   4.598   1.00 1.35 13  A 1 
ATOM 217  H H    . LEU A 1 13  ? -3.415  10.865  4.261   1.00 0.84 13  A 1 
ATOM 218  H HA   . LEU A 1 13  ? -1.606  10.492  6.482   1.00 1.02 13  A 1 
ATOM 219  H HB2  . LEU A 1 13  ? -1.656  9.590   3.624   1.00 1.04 13  A 1 
ATOM 220  H HB3  . LEU A 1 13  ? -0.172  9.477   4.551   1.00 1.01 13  A 1 
ATOM 221  H HG   . LEU A 1 13  ? -1.538  8.148   6.266   1.00 1.78 13  A 1 
ATOM 222  H HD11 . LEU A 1 13  ? -3.754  8.739   5.429   1.00 1.87 13  A 1 
ATOM 223  H HD12 . LEU A 1 13  ? -3.401  7.909   3.912   1.00 1.75 13  A 1 
ATOM 224  H HD13 . LEU A 1 13  ? -3.500  6.992   5.417   1.00 2.01 13  A 1 
ATOM 225  H HD21 . LEU A 1 13  ? -1.040  6.998   3.526   1.00 1.75 13  A 1 
ATOM 226  H HD22 . LEU A 1 13  ? 0.135   7.130   4.833   1.00 1.66 13  A 1 
ATOM 227  H HD23 . LEU A 1 13  ? -1.259  6.064   5.006   1.00 1.78 13  A 1 
ATOM 228  N N    . ALA A 1 14  ? -1.263  13.066  4.904   1.00 1.13 14  A 1 
ATOM 229  C CA   . ALA A 1 14  ? -0.463  14.254  4.645   1.00 1.24 14  A 1 
ATOM 230  C C    . ALA A 1 14  ? -0.345  15.085  5.912   1.00 1.21 14  A 1 
ATOM 231  O O    . ALA A 1 14  ? 0.754   15.480  6.306   1.00 1.39 14  A 1 
ATOM 232  C CB   . ALA A 1 14  ? -1.068  15.080  3.524   1.00 1.30 14  A 1 
ATOM 233  H H    . ALA A 1 14  ? -2.240  13.135  4.896   1.00 1.11 14  A 1 
ATOM 234  H HA   . ALA A 1 14  ? 0.523   13.935  4.340   1.00 1.34 14  A 1 
ATOM 235  H HB1  . ALA A 1 14  ? -2.081  15.351  3.782   1.00 1.23 14  A 1 
ATOM 236  H HB2  . ALA A 1 14  ? -1.069  14.501  2.613   1.00 1.37 14  A 1 
ATOM 237  H HB3  . ALA A 1 14  ? -0.483  15.976  3.382   1.00 1.56 14  A 1 
ATOM 238  N N    . ARG A 1 15  ? -1.486  15.351  6.544   1.00 1.04 15  A 1 
ATOM 239  C CA   . ARG A 1 15  ? -1.508  16.122  7.780   1.00 1.05 15  A 1 
ATOM 240  C C    . ARG A 1 15  ? -0.934  15.281  8.903   1.00 1.12 15  A 1 
ATOM 241  O O    . ARG A 1 15  ? 0.058   15.647  9.531   1.00 1.29 15  A 1 
ATOM 242  C CB   . ARG A 1 15  ? -2.929  16.539  8.159   1.00 1.01 15  A 1 
ATOM 243  C CG   . ARG A 1 15  ? -3.850  16.797  6.982   1.00 1.06 15  A 1 
ATOM 244  C CD   . ARG A 1 15  ? -5.302  16.579  7.372   1.00 1.18 15  A 1 
ATOM 245  N NE   . ARG A 1 15  ? -5.491  15.301  8.060   1.00 1.15 15  A 1 
ATOM 246  C CZ   . ARG A 1 15  ? -6.412  14.402  7.729   1.00 1.22 15  A 1 
ATOM 247  N NH1  . ARG A 1 15  ? -7.230  14.621  6.703   1.00 1.39 15  A 1 
ATOM 248  N NH2  . ARG A 1 15  ? -6.493  13.268  8.412   1.00 1.25 15  A 1 
ATOM 249  H H    . ARG A 1 15  ? -2.330  15.020  6.167   1.00 0.97 15  A 1 
ATOM 250  H HA   . ARG A 1 15  ? -0.897  17.003  7.645   1.00 1.12 15  A 1 
ATOM 251  H HB2  . ARG A 1 15  ? -3.369  15.760  8.764   1.00 1.18 15  A 1 
ATOM 252  H HB3  . ARG A 1 15  ? -2.874  17.444  8.746   1.00 1.11 15  A 1 
ATOM 253  H HG2  . ARG A 1 15  ? -3.724  17.817  6.652   1.00 1.17 15  A 1 
ATOM 254  H HG3  . ARG A 1 15  ? -3.596  16.119  6.179   1.00 1.12 15  A 1 
ATOM 255  H HD2  . ARG A 1 15  ? -5.612  17.382  8.025   1.00 1.33 15  A 1 
ATOM 256  H HD3  . ARG A 1 15  ? -5.906  16.588  6.477   1.00 1.23 15  A 1 
ATOM 257  H HE   . ARG A 1 15  ? -4.889  15.101  8.816   1.00 1.17 15  A 1 
ATOM 258  H HH11 . ARG A 1 15  ? -7.156  15.472  6.170   1.00 1.44 15  A 1 
ATOM 259  H HH12 . ARG A 1 15  ? -7.930  13.942  6.456   1.00 1.53 15  A 1 
ATOM 260  H HH21 . ARG A 1 15  ? -5.858  13.098  9.179   1.00 1.24 15  A 1 
ATOM 261  H HH22 . ARG A 1 15  ? -7.178  12.575  8.171   1.00 1.35 15  A 1 
ATOM 262  N N    . ASP A 1 16  ? -1.568  14.146  9.144   1.00 1.09 16  A 1 
ATOM 263  C CA   . ASP A 1 16  ? -1.134  13.234  10.185  1.00 1.21 16  A 1 
ATOM 264  C C    . ASP A 1 16  ? -0.747  11.890  9.577   1.00 1.16 16  A 1 
ATOM 265  O O    . ASP A 1 16  ? -1.550  10.961  9.523   1.00 1.21 16  A 1 
ATOM 266  C CB   . ASP A 1 16  ? -2.222  13.061  11.259  1.00 1.35 16  A 1 
ATOM 267  C CG   . ASP A 1 16  ? -3.592  12.713  10.693  1.00 1.59 16  A 1 
ATOM 268  O OD1  . ASP A 1 16  ? -4.213  13.579  10.036  1.00 2.24 16  A 1 
ATOM 269  O OD2  . ASP A 1 16  ? -4.070  11.583  10.934  1.00 1.98 16  A 1 
ATOM 270  H H    . ASP A 1 16  ? -2.353  13.909  8.603   1.00 1.05 16  A 1 
ATOM 271  H HA   . ASP A 1 16  ? -0.257  13.663  10.646  1.00 1.37 16  A 1 
ATOM 272  H HB2  . ASP A 1 16  ? -1.926  12.272  11.932  1.00 1.68 16  A 1 
ATOM 273  H HB3  . ASP A 1 16  ? -2.310  13.983  11.817  1.00 1.86 16  A 1 
ATOM 274  N N    . PRO A 1 17  ? 0.494   11.783  9.085   1.00 1.14 17  A 1 
ATOM 275  C CA   . PRO A 1 17  ? 1.002   10.558  8.479   1.00 1.17 17  A 1 
ATOM 276  C C    . PRO A 1 17  ? 1.343   9.515   9.534   1.00 1.20 17  A 1 
ATOM 277  O O    . PRO A 1 17  ? 1.707   9.863   10.659  1.00 1.31 17  A 1 
ATOM 278  C CB   . PRO A 1 17  ? 2.279   11.005  7.747   1.00 1.25 17  A 1 
ATOM 279  C CG   . PRO A 1 17  ? 2.335   12.493  7.881   1.00 1.27 17  A 1 
ATOM 280  C CD   . PRO A 1 17  ? 1.509   12.840  9.083   1.00 1.19 17  A 1 
ATOM 281  H HA   . PRO A 1 17  ? 0.300   10.142  7.773   1.00 1.16 17  A 1 
ATOM 282  H HB2  . PRO A 1 17  ? 3.138   10.540  8.207   1.00 1.38 17  A 1 
ATOM 283  H HB3  . PRO A 1 17  ? 2.220   10.708  6.709   1.00 1.33 17  A 1 
ATOM 284  H HG2  . PRO A 1 17  ? 3.357   12.811  8.024   1.00 1.44 17  A 1 
ATOM 285  H HG3  . PRO A 1 17  ? 1.920   12.954  6.999   1.00 1.46 17  A 1 
ATOM 286  H HD2  . PRO A 1 17  ? 2.110   12.805  9.980   1.00 1.25 17  A 1 
ATOM 287  H HD3  . PRO A 1 17  ? 1.054   13.812  8.965   1.00 1.23 17  A 1 
ATOM 288  N N    . PRO A 1 18  ? 1.208   8.225   9.195   1.00 1.17 18  A 1 
ATOM 289  C CA   . PRO A 1 18  ? 1.523   7.131   10.115  1.00 1.21 18  A 1 
ATOM 290  C C    . PRO A 1 18  ? 3.027   7.007   10.372  1.00 1.15 18  A 1 
ATOM 291  O O    . PRO A 1 18  ? 3.784   7.966   10.201  1.00 1.56 18  A 1 
ATOM 292  C CB   . PRO A 1 18  ? 0.986   5.890   9.393   1.00 1.26 18  A 1 
ATOM 293  C CG   . PRO A 1 18  ? 0.978   6.257   7.950   1.00 1.22 18  A 1 
ATOM 294  C CD   . PRO A 1 18  ? 0.711   7.734   7.898   1.00 1.18 18  A 1 
ATOM 295  H HA   . PRO A 1 18  ? 1.011   7.250   11.057  1.00 1.33 18  A 1 
ATOM 296  H HB2  . PRO A 1 18  ? 1.637   5.048   9.583   1.00 1.23 18  A 1 
ATOM 297  H HB3  . PRO A 1 18  ? -0.009  5.670   9.747   1.00 1.40 18  A 1 
ATOM 298  H HG2  . PRO A 1 18  ? 1.938   6.033   7.509   1.00 1.16 18  A 1 
ATOM 299  H HG3  . PRO A 1 18  ? 0.194   5.717   7.439   1.00 1.35 18  A 1 
ATOM 300  H HD2  . PRO A 1 18  ? 1.254   8.186   7.080   1.00 1.11 18  A 1 
ATOM 301  H HD3  . PRO A 1 18  ? -0.348  7.920   7.797   1.00 1.28 18  A 1 
ATOM 302  N N    . ALA A 1 19  ? 3.458   5.827   10.783  1.00 0.96 19  A 1 
ATOM 303  C CA   . ALA A 1 19  ? 4.862   5.595   11.073  1.00 0.95 19  A 1 
ATOM 304  C C    . ALA A 1 19  ? 5.685   5.440   9.797   1.00 0.90 19  A 1 
ATOM 305  O O    . ALA A 1 19  ? 5.458   4.516   9.013   1.00 0.83 19  A 1 
ATOM 306  C CB   . ALA A 1 19  ? 5.019   4.366   11.952  1.00 1.00 19  A 1 
ATOM 307  H H    . ALA A 1 19  ? 2.818   5.095   10.893  1.00 1.11 19  A 1 
ATOM 308  H HA   . ALA A 1 19  ? 5.232   6.448   11.622  1.00 1.06 19  A 1 
ATOM 309  H HB1  . ALA A 1 19  ? 4.423   4.484   12.844  1.00 1.07 19  A 1 
ATOM 310  H HB2  . ALA A 1 19  ? 4.687   3.492   11.413  1.00 1.34 19  A 1 
ATOM 311  H HB3  . ALA A 1 19  ? 6.058   4.248   12.224  1.00 1.46 19  A 1 
ATOM 312  N N    . GLN A 1 20  ? 6.617   6.372   9.594   1.00 1.00 20  A 1 
ATOM 313  C CA   . GLN A 1 20  ? 7.535   6.368   8.446   1.00 1.10 20  A 1 
ATOM 314  C C    . GLN A 1 20  ? 6.873   6.794   7.130   1.00 1.13 20  A 1 
ATOM 315  O O    . GLN A 1 20  ? 7.413   7.636   6.413   1.00 1.64 20  A 1 
ATOM 316  C CB   . GLN A 1 20  ? 8.197   4.994   8.277   1.00 1.14 20  A 1 
ATOM 317  C CG   . GLN A 1 20  ? 9.185   4.652   9.381   1.00 1.20 20  A 1 
ATOM 318  C CD   . GLN A 1 20  ? 9.575   3.186   9.382   1.00 1.18 20  A 1 
ATOM 319  O OE1  . GLN A 1 20  ? 8.979   2.372   10.087  1.00 1.17 20  A 1 
ATOM 320  N NE2  . GLN A 1 20  ? 10.567  2.839   8.582   1.00 1.22 20  A 1 
ATOM 321  H H    . GLN A 1 20  ? 6.689   7.108   10.245  1.00 1.07 20  A 1 
ATOM 322  H HA   . GLN A 1 20  ? 8.311   7.084   8.668   1.00 1.21 20  A 1 
ATOM 323  H HB2  . GLN A 1 20  ? 7.428   4.236   8.266   1.00 1.30 20  A 1 
ATOM 324  H HB3  . GLN A 1 20  ? 8.724   4.976   7.334   1.00 1.41 20  A 1 
ATOM 325  H HG2  . GLN A 1 20  ? 10.077  5.246   9.243   1.00 1.42 20  A 1 
ATOM 326  H HG3  . GLN A 1 20  ? 8.736   4.891   10.335  1.00 1.40 20  A 1 
ATOM 327  N N    . CYS A 1 21  ? 5.721   6.224   6.807   1.00 0.90 21  A 1 
ATOM 328  C CA   . CYS A 1 21  ? 5.039   6.554   5.560   1.00 0.96 21  A 1 
ATOM 329  C C    . CYS A 1 21  ? 4.326   7.901   5.642   1.00 1.05 21  A 1 
ATOM 330  O O    . CYS A 1 21  ? 3.536   8.145   6.548   1.00 1.19 21  A 1 
ATOM 331  C CB   . CYS A 1 21  ? 4.047   5.451   5.190   1.00 0.96 21  A 1 
ATOM 332  S SG   . CYS A 1 21  ? 3.546   4.405   6.578   1.00 1.94 21  A 1 
ATOM 333  H H    . CYS A 1 21  ? 5.313   5.574   7.421   1.00 1.03 21  A 1 
ATOM 334  H HA   . CYS A 1 21  ? 5.789   6.615   4.786   1.00 1.07 21  A 1 
ATOM 335  H HB2  . CYS A 1 21  ? 3.156   5.903   4.782   1.00 1.48 21  A 1 
ATOM 336  H HB3  . CYS A 1 21  ? 4.495   4.813   4.442   1.00 1.27 21  A 1 
ATOM 337  H HG   . CYS A 1 21  ? 4.265   3.290   6.530   1.00 2.33 21  A 1 
ATOM 338  N N    . SER A 1 22  ? 4.631   8.780   4.697   1.00 1.08 22  A 1 
ATOM 339  C CA   . SER A 1 22  ? 4.018   10.097  4.645   1.00 1.23 22  A 1 
ATOM 340  C C    . SER A 1 22  ? 3.504   10.387  3.238   1.00 1.06 22  A 1 
ATOM 341  O O    . SER A 1 22  ? 4.111   9.971   2.252   1.00 1.10 22  A 1 
ATOM 342  C CB   . SER A 1 22  ? 5.035   11.161  5.055   1.00 1.47 22  A 1 
ATOM 343  O OG   . SER A 1 22  ? 5.999   10.624  5.948   1.00 1.89 22  A 1 
ATOM 344  H H    . SER A 1 22  ? 5.298   8.539   4.012   1.00 1.06 22  A 1 
ATOM 345  H HA   . SER A 1 22  ? 3.189   10.111  5.335   1.00 1.36 22  A 1 
ATOM 346  H HB2  . SER A 1 22  ? 5.541   11.530  4.176   1.00 1.59 22  A 1 
ATOM 347  H HB3  . SER A 1 22  ? 4.522   11.976  5.544   1.00 1.67 22  A 1 
ATOM 348  H HG   . SER A 1 22  ? 5.875   9.668   6.012   1.00 2.23 22  A 1 
ATOM 349  N N    . ALA A 1 23  ? 2.384   11.086  3.147   1.00 1.01 23  A 1 
ATOM 350  C CA   . ALA A 1 23  ? 1.806   11.431  1.859   1.00 0.92 23  A 1 
ATOM 351  C C    . ALA A 1 23  ? 1.732   12.943  1.707   1.00 0.90 23  A 1 
ATOM 352  O O    . ALA A 1 23  ? 2.231   13.682  2.557   1.00 0.89 23  A 1 
ATOM 353  C CB   . ALA A 1 23  ? 0.429   10.811  1.704   1.00 1.04 23  A 1 
ATOM 354  H H    . ALA A 1 23  ? 1.934   11.388  3.970   1.00 1.13 23  A 1 
ATOM 355  H HA   . ALA A 1 23  ? 2.448   11.031  1.087   1.00 0.86 23  A 1 
ATOM 356  H HB1  . ALA A 1 23  ? -0.003  11.124  0.765   1.00 1.75 23  A 1 
ATOM 357  H HB2  . ALA A 1 23  ? -0.205  11.132  2.517   1.00 1.15 23  A 1 
ATOM 358  H HB3  . ALA A 1 23  ? 0.515   9.735   1.718   1.00 1.12 23  A 1 
ATOM 359  N N    . GLY A 1 24  ? 1.111   13.401  0.630   1.00 0.99 24  A 1 
ATOM 360  C CA   . GLY A 1 24  ? 0.990   14.825  0.401   1.00 1.02 24  A 1 
ATOM 361  C C    . GLY A 1 24  ? 0.786   15.156  -1.061  1.00 1.06 24  A 1 
ATOM 362  O O    . GLY A 1 24  ? -0.349  15.296  -1.509  1.00 1.10 24  A 1 
ATOM 363  H H    . GLY A 1 24  ? 0.730   12.770  -0.014  1.00 1.07 24  A 1 
ATOM 364  H HA2  . GLY A 1 24  ? 0.149   15.200  0.965   1.00 1.09 24  A 1 
ATOM 365  H HA3  . GLY A 1 24  ? 1.890   15.311  0.747   1.00 1.00 24  A 1 
ATOM 366  N N    . PRO A 1 25  ? 1.874   15.280  -1.833  1.00 1.09 25  A 1 
ATOM 367  C CA   . PRO A 1 25  ? 1.801   15.604  -3.258  1.00 1.17 25  A 1 
ATOM 368  C C    . PRO A 1 25  ? 1.419   14.403  -4.124  1.00 1.07 25  A 1 
ATOM 369  O O    . PRO A 1 25  ? 1.565   13.248  -3.714  1.00 1.02 25  A 1 
ATOM 370  C CB   . PRO A 1 25  ? 3.225   16.060  -3.578  1.00 1.32 25  A 1 
ATOM 371  C CG   . PRO A 1 25  ? 4.084   15.300  -2.628  1.00 1.15 25  A 1 
ATOM 372  C CD   . PRO A 1 25  ? 3.268   15.116  -1.376  1.00 1.11 25  A 1 
ATOM 373  H HA   . PRO A 1 25  ? 1.111   16.414  -3.445  1.00 1.25 25  A 1 
ATOM 374  H HB2  . PRO A 1 25  ? 3.461   15.822  -4.605  1.00 1.57 25  A 1 
ATOM 375  H HB3  . PRO A 1 25  ? 3.311   17.124  -3.419  1.00 1.45 25  A 1 
ATOM 376  H HG2  . PRO A 1 25  ? 4.337   14.340  -3.053  1.00 1.43 25  A 1 
ATOM 377  H HG3  . PRO A 1 25  ? 4.980   15.863  -2.412  1.00 1.07 25  A 1 
ATOM 378  H HD2  . PRO A 1 25  ? 3.424   14.129  -0.967  1.00 1.10 25  A 1 
ATOM 379  H HD3  . PRO A 1 25  ? 3.523   15.870  -0.647  1.00 1.20 25  A 1 
ATOM 380  N N    . VAL A 1 26  ? 0.929   14.685  -5.322  1.00 1.09 26  A 1 
ATOM 381  C CA   . VAL A 1 26  ? 0.538   13.639  -6.256  1.00 1.05 26  A 1 
ATOM 382  C C    . VAL A 1 26  ? 1.539   13.560  -7.398  1.00 1.15 26  A 1 
ATOM 383  O O    . VAL A 1 26  ? 2.380   14.448  -7.554  1.00 1.30 26  A 1 
ATOM 384  C CB   . VAL A 1 26  ? -0.875  13.872  -6.838  1.00 1.11 26  A 1 
ATOM 385  C CG1  . VAL A 1 26  ? -1.941  13.559  -5.801  1.00 1.10 26  A 1 
ATOM 386  C CG2  . VAL A 1 26  ? -1.027  15.298  -7.350  1.00 1.41 26  A 1 
ATOM 387  H H    . VAL A 1 26  ? 0.837   15.626  -5.593  1.00 1.18 26  A 1 
ATOM 388  H HA   . VAL A 1 26  ? 0.537   12.698  -5.723  1.00 1.00 26  A 1 
ATOM 389  H HB   . VAL A 1 26  ? -1.011  13.199  -7.671  1.00 1.11 26  A 1 
ATOM 390  N N    . GLY A 1 27  ? 1.459   12.500  -8.187  1.00 1.16 27  A 1 
ATOM 391  C CA   . GLY A 1 27  ? 2.369   12.340  -9.301  1.00 1.34 27  A 1 
ATOM 392  C C    . GLY A 1 27  ? 1.834   12.961  -10.575 1.00 1.48 27  A 1 
ATOM 393  O O    . GLY A 1 27  ? 1.198   14.015  -10.539 1.00 1.98 27  A 1 
ATOM 394  H H    . GLY A 1 27  ? 0.776   11.814  -8.011  1.00 1.12 27  A 1 
ATOM 395  H HA2  . GLY A 1 27  ? 3.310   12.807  -9.053  1.00 1.42 27  A 1 
ATOM 396  H HA3  . GLY A 1 27  ? 2.534   11.286  -9.468  1.00 1.36 27  A 1 
ATOM 397  N N    . ASP A 1 28  ? 2.086   12.308  -11.702 1.00 1.30 28  A 1 
ATOM 398  C CA   . ASP A 1 28  ? 1.624   12.798  -13.000 1.00 1.45 28  A 1 
ATOM 399  C C    . ASP A 1 28  ? 0.145   12.496  -13.202 1.00 1.49 28  A 1 
ATOM 400  O O    . ASP A 1 28  ? -0.485  13.006  -14.128 1.00 1.79 28  A 1 
ATOM 401  C CB   . ASP A 1 28  ? 2.440   12.174  -14.137 1.00 1.60 28  A 1 
ATOM 402  C CG   . ASP A 1 28  ? 2.050   10.737  -14.432 1.00 1.53 28  A 1 
ATOM 403  O OD1  . ASP A 1 28  ? 2.448   9.838   -13.660 1.00 2.11 28  A 1 
ATOM 404  O OD2  . ASP A 1 28  ? 1.364   10.496  -15.448 1.00 1.57 28  A 1 
ATOM 405  H H    . ASP A 1 28  ? 2.614   11.475  -11.664 1.00 1.33 28  A 1 
ATOM 406  H HA   . ASP A 1 28  ? 1.763   13.867  -13.016 1.00 1.51 28  A 1 
ATOM 407  H HB2  . ASP A 1 28  ? 2.293   12.756  -15.034 1.00 1.78 28  A 1 
ATOM 408  H HB3  . ASP A 1 28  ? 3.487   12.195  -13.870 1.00 1.78 28  A 1 
ATOM 409  N N    . ASP A 1 29  ? -0.401  11.675  -12.324 1.00 1.37 29  A 1 
ATOM 410  C CA   . ASP A 1 29  ? -1.803  11.286  -12.393 1.00 1.50 29  A 1 
ATOM 411  C C    . ASP A 1 29  ? -2.370  11.176  -10.984 1.00 1.34 29  A 1 
ATOM 412  O O    . ASP A 1 29  ? -1.619  10.942  -10.036 1.00 1.16 29  A 1 
ATOM 413  C CB   . ASP A 1 29  ? -1.934  9.948   -13.133 1.00 1.61 29  A 1 
ATOM 414  C CG   . ASP A 1 29  ? -3.369  9.494   -13.298 1.00 1.88 29  A 1 
ATOM 415  O OD1  . ASP A 1 29  ? -4.092  10.081  -14.126 1.00 2.34 29  A 1 
ATOM 416  O OD2  . ASP A 1 29  ? -3.778  8.548   -12.600 1.00 2.13 29  A 1 
ATOM 417  H H    . ASP A 1 29  ? 0.151   11.325  -11.595 1.00 1.36 29  A 1 
ATOM 418  H HA   . ASP A 1 29  ? -2.339  12.052  -12.935 1.00 1.77 29  A 1 
ATOM 419  H HB2  . ASP A 1 29  ? -1.497  10.045  -14.114 1.00 1.78 29  A 1 
ATOM 420  H HB3  . ASP A 1 29  ? -1.398  9.190   -12.580 1.00 1.48 29  A 1 
ATOM 421  N N    . MET A 1 30  ? -3.680  11.353  -10.838 1.00 1.53 30  A 1 
ATOM 422  C CA   . MET A 1 30  ? -4.319  11.270  -9.526  1.00 1.52 30  A 1 
ATOM 423  C C    . MET A 1 30  ? -4.199  9.865   -8.952  1.00 1.23 30  A 1 
ATOM 424  O O    . MET A 1 30  ? -4.123  9.682   -7.741  1.00 1.19 30  A 1 
ATOM 425  C CB   . MET A 1 30  ? -5.787  11.686  -9.607  1.00 1.84 30  A 1 
ATOM 426  C CG   . MET A 1 30  ? -5.990  13.188  -9.522  1.00 2.00 30  A 1 
ATOM 427  S SD   . MET A 1 30  ? -5.417  13.882  -7.959  1.00 2.03 30  A 1 
ATOM 428  C CE   . MET A 1 30  ? -5.530  15.633  -8.315  1.00 3.26 30  A 1 
ATOM 429  H H    . MET A 1 30  ? -4.234  11.544  -11.631 1.00 1.75 30  A 1 
ATOM 430  H HA   . MET A 1 30  ? -3.801  11.954  -8.867  1.00 1.60 30  A 1 
ATOM 431  H HB2  . MET A 1 30  ? -6.196  11.340  -10.545 1.00 2.27 30  A 1 
ATOM 432  H HB3  . MET A 1 30  ? -6.327  11.224  -8.794  1.00 1.84 30  A 1 
ATOM 433  H HG2  . MET A 1 30  ? -5.444  13.657  -10.328 1.00 2.22 30  A 1 
ATOM 434  H HG3  . MET A 1 30  ? -7.044  13.402  -9.631  1.00 2.55 30  A 1 
ATOM 435  H HE1  . MET A 1 30  ? -4.896  15.871  -9.156  1.00 3.58 30  A 1 
ATOM 436  H HE2  . MET A 1 30  ? -6.552  15.887  -8.551  1.00 3.69 30  A 1 
ATOM 437  H HE3  . MET A 1 30  ? -5.209  16.197  -7.451  1.00 3.71 30  A 1 
ATOM 438  N N    . PHE A 1 31  ? -4.158  8.872   -9.831  1.00 1.18 31  A 1 
ATOM 439  C CA   . PHE A 1 31  ? -4.026  7.488   -9.407  1.00 1.07 31  A 1 
ATOM 440  C C    . PHE A 1 31  ? -2.554  7.144   -9.224  1.00 0.97 31  A 1 
ATOM 441  O O    . PHE A 1 31  ? -2.193  5.989   -9.010  1.00 1.00 31  A 1 
ATOM 442  C CB   . PHE A 1 31  ? -4.658  6.542   -10.429 1.00 1.32 31  A 1 
ATOM 443  C CG   . PHE A 1 31  ? -6.155  6.642   -10.523 1.00 0.89 31  A 1 
ATOM 444  C CD1  . PHE A 1 31  ? -6.963  5.980   -9.615  1.00 1.42 31  A 1 
ATOM 445  C CD2  . PHE A 1 31  ? -6.751  7.392   -11.524 1.00 1.22 31  A 1 
ATOM 446  C CE1  . PHE A 1 31  ? -8.339  6.062   -9.702  1.00 1.62 31  A 1 
ATOM 447  C CE2  . PHE A 1 31  ? -8.128  7.477   -11.616 1.00 1.70 31  A 1 
ATOM 448  C CZ   . PHE A 1 31  ? -8.922  6.813   -10.703 1.00 1.68 31  A 1 
ATOM 449  H H    . PHE A 1 31  ? -4.209  9.074   -10.794 1.00 1.33 31  A 1 
ATOM 450  H HA   . PHE A 1 31  ? -4.533  7.378   -8.459  1.00 1.03 31  A 1 
ATOM 451  H HB2  . PHE A 1 31  ? -4.253  6.761   -11.405 1.00 1.77 31  A 1 
ATOM 452  H HB3  . PHE A 1 31  ? -4.409  5.523   -10.165 1.00 1.89 31  A 1 
ATOM 453  H HD1  . PHE A 1 31  ? -6.509  5.391   -8.832  1.00 2.10 31  A 1 
ATOM 454  H HD2  . PHE A 1 31  ? -6.129  7.914   -12.238 1.00 1.70 31  A 1 
ATOM 455  H HE1  . PHE A 1 31  ? -8.957  5.542   -8.986  1.00 2.21 31  A 1 
ATOM 456  H HE2  . PHE A 1 31  ? -8.582  8.064   -12.401 1.00 2.45 31  A 1 
ATOM 457  H HZ   . PHE A 1 31  ? -9.997  6.879   -10.772 1.00 2.21 31  A 1 
ATOM 458  N N    . HIS A 1 32  ? -1.705  8.155   -9.325  1.00 0.93 32  A 1 
ATOM 459  C CA   . HIS A 1 32  ? -0.276  7.971   -9.164  1.00 0.89 32  A 1 
ATOM 460  C C    . HIS A 1 32  ? 0.186   8.672   -7.897  1.00 0.84 32  A 1 
ATOM 461  O O    . HIS A 1 32  ? 0.624   9.821   -7.928  1.00 0.92 32  A 1 
ATOM 462  C CB   . HIS A 1 32  ? 0.486   8.500   -10.382 1.00 0.93 32  A 1 
ATOM 463  C CG   . HIS A 1 32  ? 1.610   7.608   -10.811 1.00 0.96 32  A 1 
ATOM 464  N ND1  . HIS A 1 32  ? 2.473   7.919   -11.839 1.00 1.02 32  A 1 
ATOM 465  C CD2  . HIS A 1 32  ? 2.004   6.398   -10.349 1.00 1.22 32  A 1 
ATOM 466  C CE1  . HIS A 1 32  ? 3.344   6.939   -11.991 1.00 1.16 32  A 1 
ATOM 467  N NE2  . HIS A 1 32  ? 3.081   6.005   -11.098 1.00 1.32 32  A 1 
ATOM 468  H H    . HIS A 1 32  ? -2.055  9.057   -9.497  1.00 0.97 32  A 1 
ATOM 469  H HA   . HIS A 1 32  ? -0.090  6.911   -9.063  1.00 0.93 32  A 1 
ATOM 470  H HB2  . HIS A 1 32  ? -0.198  8.594   -11.212 1.00 1.07 32  A 1 
ATOM 471  H HB3  . HIS A 1 32  ? 0.899   9.471   -10.148 1.00 0.97 32  A 1 
ATOM 472  H HD1  . HIS A 1 32  ? 2.442   8.739   -12.397 1.00 1.13 32  A 1 
ATOM 473  H HD2  . HIS A 1 32  ? 1.550   5.842   -9.541  1.00 1.45 32  A 1 
ATOM 474  H HE1  . HIS A 1 32  ? 4.138   6.908   -12.723 1.00 1.28 32  A 1 
ATOM 475  H HE2  . HIS A 1 32  ? 3.449   5.086   -11.122 1.00 1.63 32  A 1 
ATOM 476  N N    . TRP A 1 33  ? 0.065   7.969   -6.786  1.00 0.84 33  A 1 
ATOM 477  C CA   . TRP A 1 33  ? 0.448   8.494   -5.485  1.00 0.91 33  A 1 
ATOM 478  C C    . TRP A 1 33  ? 1.953   8.690   -5.392  1.00 0.92 33  A 1 
ATOM 479  O O    . TRP A 1 33  ? 2.718   7.772   -5.671  1.00 0.95 33  A 1 
ATOM 480  C CB   . TRP A 1 33  ? 0.010   7.520   -4.395  1.00 1.00 33  A 1 
ATOM 481  C CG   . TRP A 1 33  ? -1.046  8.050   -3.480  1.00 0.84 33  A 1 
ATOM 482  C CD1  . TRP A 1 33  ? -2.199  8.695   -3.831  1.00 1.06 33  A 1 
ATOM 483  C CD2  . TRP A 1 33  ? -1.052  7.961   -2.054  1.00 0.77 33  A 1 
ATOM 484  N NE1  . TRP A 1 33  ? -2.922  9.008   -2.705  1.00 1.15 33  A 1 
ATOM 485  C CE2  . TRP A 1 33  ? -2.235  8.569   -1.601  1.00 1.04 33  A 1 
ATOM 486  C CE3  . TRP A 1 33  ? -0.168  7.423   -1.113  1.00 0.80 33  A 1 
ATOM 487  C CZ2  . TRP A 1 33  ? -2.557  8.652   -0.250  1.00 1.33 33  A 1 
ATOM 488  C CZ3  . TRP A 1 33  ? -0.490  7.509   0.227   1.00 1.13 33  A 1 
ATOM 489  C CH2  . TRP A 1 33  ? -1.675  8.120   0.646   1.00 1.38 33  A 1 
ATOM 490  H H    . TRP A 1 33  ? -0.290  7.053   -6.843  1.00 0.89 33  A 1 
ATOM 491  H HA   . TRP A 1 33  ? -0.047  9.440   -5.339  1.00 1.02 33  A 1 
ATOM 492  H HB2  . TRP A 1 33  ? -0.378  6.625   -4.858  1.00 1.20 33  A 1 
ATOM 493  H HB3  . TRP A 1 33  ? 0.870   7.260   -3.794  1.00 1.26 33  A 1 
ATOM 494  H HD1  . TRP A 1 33  ? -2.487  8.919   -4.848  1.00 1.29 33  A 1 
ATOM 495  H HE1  . TRP A 1 33  ? -3.789  9.471   -2.694  1.00 1.37 33  A 1 
ATOM 496  H HE3  . TRP A 1 33  ? 0.752   6.947   -1.418  1.00 0.78 33  A 1 
ATOM 497  H HZ2  . TRP A 1 33  ? -3.467  9.119   0.091   1.00 1.61 33  A 1 
ATOM 498  H HZ3  . TRP A 1 33  ? 0.181   7.099   0.968   1.00 1.31 33  A 1 
ATOM 499  H HH2  . TRP A 1 33  ? -1.886  8.164   1.704   1.00 1.71 33  A 1 
ATOM 500  N N    . GLN A 1 34  ? 2.374   9.883   -5.005  1.00 0.99 34  A 1 
ATOM 501  C CA   . GLN A 1 34  ? 3.790   10.173  -4.853  1.00 1.07 34  A 1 
ATOM 502  C C    . GLN A 1 34  ? 4.116   10.309  -3.370  1.00 1.06 34  A 1 
ATOM 503  O O    . GLN A 1 34  ? 4.474   11.385  -2.888  1.00 1.15 34  A 1 
ATOM 504  C CB   . GLN A 1 34  ? 4.176   11.446  -5.611  1.00 1.31 34  A 1 
ATOM 505  C CG   . GLN A 1 34  ? 5.673   11.567  -5.859  1.00 1.40 34  A 1 
ATOM 506  C CD   . GLN A 1 34  ? 6.078   12.939  -6.358  1.00 1.59 34  A 1 
ATOM 507  O OE1  . GLN A 1 34  ? 6.113   13.192  -7.563  1.00 1.33 34  A 1 
ATOM 508  N NE2  . GLN A 1 34  ? 6.391   13.833  -5.435  1.00 2.35 34  A 1 
ATOM 509  H H    . GLN A 1 34  ? 1.719   10.585  -4.813  1.00 1.05 34  A 1 
ATOM 510  H HA   . GLN A 1 34  ? 4.344   9.339   -5.257  1.00 1.02 34  A 1 
ATOM 511  H HB2  . GLN A 1 34  ? 3.672   11.449  -6.567  1.00 1.62 34  A 1 
ATOM 512  H HB3  . GLN A 1 34  ? 3.855   12.304  -5.040  1.00 1.60 34  A 1 
ATOM 513  H HG2  . GLN A 1 34  ? 6.194   11.373  -4.934  1.00 1.60 34  A 1 
ATOM 514  H HG3  . GLN A 1 34  ? 5.963   10.833  -6.596  1.00 1.75 34  A 1 
ATOM 515  N N    . ALA A 1 35  ? 3.977   9.205   -2.651  1.00 1.02 35  A 1 
ATOM 516  C CA   . ALA A 1 35  ? 4.229   9.186   -1.220  1.00 1.05 35  A 1 
ATOM 517  C C    . ALA A 1 35  ? 5.720   9.155   -0.920  1.00 1.10 35  A 1 
ATOM 518  O O    . ALA A 1 35  ? 6.540   8.875   -1.796  1.00 1.14 35  A 1 
ATOM 519  C CB   . ALA A 1 35  ? 3.537   7.992   -0.582  1.00 0.97 35  A 1 
ATOM 520  H H    . ALA A 1 35  ? 3.714   8.374   -3.100  1.00 1.04 35  A 1 
ATOM 521  H HA   . ALA A 1 35  ? 3.806   10.084  -0.796  1.00 1.16 35  A 1 
ATOM 522  H HB1  . ALA A 1 35  ? 3.947   7.079   -0.988  1.00 1.22 35  A 1 
ATOM 523  H HB2  . ALA A 1 35  ? 2.479   8.035   -0.791  1.00 1.46 35  A 1 
ATOM 524  H HB3  . ALA A 1 35  ? 3.695   8.013   0.487   1.00 1.15 35  A 1 
ATOM 525  N N    . THR A 1 36  ? 6.059   9.456   0.322   1.00 1.16 36  A 1 
ATOM 526  C CA   . THR A 1 36  ? 7.440   9.465   0.770   1.00 1.23 36  A 1 
ATOM 527  C C    . THR A 1 36  ? 7.588   8.595   2.016   1.00 1.22 36  A 1 
ATOM 528  O O    . THR A 1 36  ? 6.741   8.630   2.909   1.00 1.21 36  A 1 
ATOM 529  C CB   . THR A 1 36  ? 7.900   10.902  1.079   1.00 1.32 36  A 1 
ATOM 530  O OG1  . THR A 1 36  ? 7.397   11.789  0.072   1.00 1.32 36  A 1 
ATOM 531  C CG2  . THR A 1 36  ? 9.418   10.994  1.128   1.00 1.42 36  A 1 
ATOM 532  H H    . THR A 1 36  ? 5.351   9.677   0.970   1.00 1.17 36  A 1 
ATOM 533  H HA   . THR A 1 36  ? 8.059   9.064   -0.021  1.00 1.24 36  A 1 
ATOM 534  H HB   . THR A 1 36  ? 7.503   11.195  2.041   1.00 1.35 36  A 1 
ATOM 535  H HG1  . THR A 1 36  ? 6.997   11.268  -0.635  1.00 1.26 36  A 1 
ATOM 536  N N    . ILE A 1 37  ? 8.644   7.800   2.069   1.00 1.28 37  A 1 
ATOM 537  C CA   . ILE A 1 37  ? 8.869   6.927   3.209   1.00 1.29 37  A 1 
ATOM 538  C C    . ILE A 1 37  ? 10.184  7.266   3.909   1.00 1.30 37  A 1 
ATOM 539  O O    . ILE A 1 37  ? 11.097  7.825   3.299   1.00 1.33 37  A 1 
ATOM 540  C CB   . ILE A 1 37  ? 8.854   5.438   2.787   1.00 1.37 37  A 1 
ATOM 541  C CG1  . ILE A 1 37  ? 8.672   4.535   4.010   1.00 1.39 37  A 1 
ATOM 542  C CG2  . ILE A 1 37  ? 10.128  5.071   2.034   1.00 1.41 37  A 1 
ATOM 543  C CD1  . ILE A 1 37  ? 8.283   3.117   3.662   1.00 1.37 37  A 1 
ATOM 544  H H    . ILE A 1 37  ? 9.292   7.806   1.328   1.00 1.35 37  A 1 
ATOM 545  H HA   . ILE A 1 37  ? 8.059   7.086   3.907   1.00 1.30 37  A 1 
ATOM 546  H HB   . ILE A 1 37  ? 8.020   5.290   2.116   1.00 1.44 37  A 1 
ATOM 547  H HD11 . ILE A 1 37  ? 7.352   3.124   3.114   1.00 1.79 37  A 1 
ATOM 548  H HD12 . ILE A 1 37  ? 9.056   2.672   3.052   1.00 1.61 37  A 1 
ATOM 549  H HD13 . ILE A 1 37  ? 8.164   2.543   4.568   1.00 1.83 37  A 1 
ATOM 550  N N    . MET A 1 38  ? 10.256  6.949   5.195   1.00 1.34 38  A 1 
ATOM 551  C CA   . MET A 1 38  ? 11.446  7.206   5.990   1.00 1.41 38  A 1 
ATOM 552  C C    . MET A 1 38  ? 12.008  5.896   6.524   1.00 1.39 38  A 1 
ATOM 553  O O    . MET A 1 38  ? 11.253  4.987   6.868   1.00 1.38 38  A 1 
ATOM 554  C CB   . MET A 1 38  ? 11.116  8.139   7.158   1.00 1.51 38  A 1 
ATOM 555  C CG   . MET A 1 38  ? 10.620  9.511   6.728   1.00 1.64 38  A 1 
ATOM 556  S SD   . MET A 1 38  ? 9.831   10.420  8.073   1.00 1.73 38  A 1 
ATOM 557  C CE   . MET A 1 38  ? 11.208  10.615  9.202   1.00 2.23 38  A 1 
ATOM 558  H H    . MET A 1 38  ? 9.484   6.524   5.622   1.00 1.37 38  A 1 
ATOM 559  H HA   . MET A 1 38  ? 12.182  7.676   5.355   1.00 1.47 38  A 1 
ATOM 560  H HB2  . MET A 1 38  ? 10.349  7.679   7.766   1.00 1.44 38  A 1 
ATOM 561  H HB3  . MET A 1 38  ? 12.005  8.273   7.757   1.00 1.68 38  A 1 
ATOM 562  H HG2  . MET A 1 38  ? 11.462  10.085  6.371   1.00 2.06 38  A 1 
ATOM 563  H HG3  . MET A 1 38  ? 9.906   9.386   5.927   1.00 1.70 38  A 1 
ATOM 564  H HE1  . MET A 1 38  ? 11.578  9.643   9.489   1.00 2.45 38  A 1 
ATOM 565  H HE2  . MET A 1 38  ? 11.994  11.172  8.718   1.00 2.85 38  A 1 
ATOM 566  H HE3  . MET A 1 38  ? 10.879  11.148  10.082  1.00 2.40 38  A 1 
ATOM 567  N N    . GLY A 1 39  ? 13.325  5.794   6.581   1.00 1.52 39  A 1 
ATOM 568  C CA   . GLY A 1 39  ? 13.955  4.590   7.082   1.00 1.55 39  A 1 
ATOM 569  C C    . GLY A 1 39  ? 13.907  4.497   8.597   1.00 1.53 39  A 1 
ATOM 570  O O    . GLY A 1 39  ? 13.776  5.517   9.277   1.00 1.60 39  A 1 
ATOM 571  H H    . GLY A 1 39  ? 13.882  6.543   6.273   1.00 1.68 39  A 1 
ATOM 572  H HA2  . GLY A 1 39  ? 13.452  3.731   6.660   1.00 1.51 39  A 1 
ATOM 573  H HA3  . GLY A 1 39  ? 14.987  4.581   6.765   1.00 1.70 39  A 1 
ATOM 574  N N    . PRO A 1 40  ? 14.010  3.280   9.156   1.00 1.50 40  A 1 
ATOM 575  C CA   . PRO A 1 40  ? 13.975  3.065   10.606  1.00 1.53 40  A 1 
ATOM 576  C C    . PRO A 1 40  ? 15.301  3.404   11.288  1.00 1.66 40  A 1 
ATOM 577  O O    . PRO A 1 40  ? 16.246  3.857   10.645  1.00 1.74 40  A 1 
ATOM 578  C CB   . PRO A 1 40  ? 13.682  1.571   10.717  1.00 1.49 40  A 1 
ATOM 579  C CG   . PRO A 1 40  ? 14.305  0.980   9.501   1.00 1.50 40  A 1 
ATOM 580  C CD   . PRO A 1 40  ? 14.162  2.013   8.416   1.00 1.49 40  A 1 
ATOM 581  H HA   . PRO A 1 40  ? 13.178  3.626   11.070  1.00 1.53 40  A 1 
ATOM 582  H HB2  . PRO A 1 40  ? 14.124  1.180   11.623  1.00 1.63 40  A 1 
ATOM 583  H HB3  . PRO A 1 40  ? 12.615  1.410   10.731  1.00 1.46 40  A 1 
ATOM 584  H HG2  . PRO A 1 40  ? 15.349  0.776   9.687   1.00 1.70 40  A 1 
ATOM 585  H HG3  . PRO A 1 40  ? 13.787  0.072   9.226   1.00 1.52 40  A 1 
ATOM 586  H HD2  . PRO A 1 40  ? 15.046  2.034   7.797   1.00 1.60 40  A 1 
ATOM 587  H HD3  . PRO A 1 40  ? 13.287  1.811   7.817   1.00 1.49 40  A 1 
ATOM 588  N N    . ASN A 1 41  ? 15.371  3.176   12.593  1.00 1.75 41  A 1 
ATOM 589  C CA   . ASN A 1 41  ? 16.586  3.467   13.349  1.00 1.88 41  A 1 
ATOM 590  C C    . ASN A 1 41  ? 17.411  2.202   13.580  1.00 1.91 41  A 1 
ATOM 591  O O    . ASN A 1 41  ? 18.597  2.277   13.892  1.00 2.03 41  A 1 
ATOM 592  C CB   . ASN A 1 41  ? 16.242  4.119   14.697  1.00 1.95 41  A 1 
ATOM 593  C CG   . ASN A 1 41  ? 15.862  3.106   15.762  1.00 1.90 41  A 1 
ATOM 594  O OD1  . ASN A 1 41  ? 14.744  2.598   15.777  1.00 1.89 41  A 1 
ATOM 595  N ND2  . ASN A 1 41  ? 16.785  2.813   16.666  1.00 1.98 41  A 1 
ATOM 596  H H    . ASN A 1 41  ? 14.584  2.814   13.062  1.00 1.78 41  A 1 
ATOM 597  H HA   . ASN A 1 41  ? 17.175  4.159   12.768  1.00 1.91 41  A 1 
ATOM 598  H HB2  . ASN A 1 41  ? 17.099  4.673   15.047  1.00 2.07 41  A 1 
ATOM 599  H HB3  . ASN A 1 41  ? 15.412  4.797   14.559  1.00 1.99 41  A 1 
ATOM 600  H HD21 . ASN A 1 41  ? 17.661  3.262   16.605  1.00 2.08 41  A 1 
ATOM 601  H HD22 . ASN A 1 41  ? 16.560  2.154   17.361  1.00 1.98 41  A 1 
ATOM 602  N N    . ASP A 1 42  ? 16.782  1.047   13.422  1.00 1.83 42  A 1 
ATOM 603  C CA   . ASP A 1 42  ? 17.461  -0.230  13.628  1.00 1.86 42  A 1 
ATOM 604  C C    . ASP A 1 42  ? 18.212  -0.667  12.373  1.00 1.88 42  A 1 
ATOM 605  O O    . ASP A 1 42  ? 19.319  -1.205  12.451  1.00 2.01 42  A 1 
ATOM 606  C CB   . ASP A 1 42  ? 16.450  -1.308  14.031  1.00 1.83 42  A 1 
ATOM 607  C CG   . ASP A 1 42  ? 15.394  -1.530  12.970  1.00 1.80 42  A 1 
ATOM 608  O OD1  . ASP A 1 42  ? 14.460  -0.708  12.879  1.00 1.70 42  A 1 
ATOM 609  O OD2  . ASP A 1 42  ? 15.504  -2.520  12.214  1.00 1.99 42  A 1 
ATOM 610  H H    . ASP A 1 42  ? 15.835  1.048   13.166  1.00 1.75 42  A 1 
ATOM 611  H HA   . ASP A 1 42  ? 18.172  -0.100  14.430  1.00 1.93 42  A 1 
ATOM 612  H HB2  . ASP A 1 42  ? 16.972  -2.239  14.193  1.00 1.90 42  A 1 
ATOM 613  H HB3  . ASP A 1 42  ? 15.959  -1.011  14.947  1.00 1.80 42  A 1 
ATOM 614  N N    . SER A 1 43  ? 17.610  -0.429  11.218  1.00 1.79 43  A 1 
ATOM 615  C CA   . SER A 1 43  ? 18.213  -0.800  9.950   1.00 1.81 43  A 1 
ATOM 616  C C    . SER A 1 43  ? 18.956  0.395   9.348   1.00 1.87 43  A 1 
ATOM 617  O O    . SER A 1 43  ? 18.691  1.540   9.720   1.00 1.86 43  A 1 
ATOM 618  C CB   . SER A 1 43  ? 17.128  -1.313  9.001   1.00 1.67 43  A 1 
ATOM 619  O OG   . SER A 1 43  ? 16.443  -2.420  9.570   1.00 1.60 43  A 1 
ATOM 620  H H    . SER A 1 43  ? 16.737  0.011   11.219  1.00 1.74 43  A 1 
ATOM 621  H HA   . SER A 1 43  ? 18.923  -1.593  10.139  1.00 1.89 43  A 1 
ATOM 622  H HB2  . SER A 1 43  ? 16.416  -0.523  8.810   1.00 1.59 43  A 1 
ATOM 623  H HB3  . SER A 1 43  ? 17.581  -1.623  8.071   1.00 1.80 43  A 1 
ATOM 624  H HG   . SER A 1 43  ? 16.193  -2.215  10.484  1.00 1.86 43  A 1 
ATOM 625  N N    . PRO A 1 44  ? 19.898  0.147   8.419   1.00 1.95 44  A 1 
ATOM 626  C CA   . PRO A 1 44  ? 20.693  1.207   7.779   1.00 2.02 44  A 1 
ATOM 627  C C    . PRO A 1 44  ? 19.901  2.024   6.756   1.00 1.97 44  A 1 
ATOM 628  O O    . PRO A 1 44  ? 20.339  2.217   5.620   1.00 2.05 44  A 1 
ATOM 629  C CB   . PRO A 1 44  ? 21.816  0.430   7.090   1.00 2.12 44  A 1 
ATOM 630  C CG   . PRO A 1 44  ? 21.222  -0.900  6.792   1.00 2.08 44  A 1 
ATOM 631  C CD   . PRO A 1 44  ? 20.273  -1.193  7.921   1.00 1.98 44  A 1 
ATOM 632  H HA   . PRO A 1 44  ? 21.117  1.875   8.514   1.00 2.06 44  A 1 
ATOM 633  H HB2  . PRO A 1 44  ? 22.111  0.943   6.186   1.00 2.16 44  A 1 
ATOM 634  H HB3  . PRO A 1 44  ? 22.661  0.345   7.756   1.00 2.19 44  A 1 
ATOM 635  H HG2  . PRO A 1 44  ? 20.688  -0.863  5.854   1.00 2.05 44  A 1 
ATOM 636  H HG3  . PRO A 1 44  ? 21.998  -1.650  6.754   1.00 2.16 44  A 1 
ATOM 637  H HD2  . PRO A 1 44  ? 19.405  -1.724  7.557   1.00 1.91 44  A 1 
ATOM 638  H HD3  . PRO A 1 44  ? 20.768  -1.764  8.691   1.00 2.03 44  A 1 
ATOM 639  N N    . TYR A 1 45  ? 18.745  2.515   7.169   1.00 1.88 45  A 1 
ATOM 640  C CA   . TYR A 1 45  ? 17.900  3.314   6.300   1.00 1.85 45  A 1 
ATOM 641  C C    . TYR A 1 45  ? 17.564  4.631   6.976   1.00 1.87 45  A 1 
ATOM 642  O O    . TYR A 1 45  ? 17.085  4.650   8.107   1.00 1.93 45  A 1 
ATOM 643  C CB   . TYR A 1 45  ? 16.619  2.559   5.949   1.00 1.77 45  A 1 
ATOM 644  C CG   . TYR A 1 45  ? 16.849  1.370   5.049   1.00 1.75 45  A 1 
ATOM 645  C CD1  . TYR A 1 45  ? 17.089  1.544   3.695   1.00 1.84 45  A 1 
ATOM 646  C CD2  . TYR A 1 45  ? 16.830  0.077   5.554   1.00 1.72 45  A 1 
ATOM 647  C CE1  . TYR A 1 45  ? 17.305  0.463   2.866   1.00 1.88 45  A 1 
ATOM 648  C CE2  . TYR A 1 45  ? 17.046  -1.010  4.732   1.00 1.75 45  A 1 
ATOM 649  C CZ   . TYR A 1 45  ? 17.281  -0.811  3.389   1.00 1.82 45  A 1 
ATOM 650  O OH   . TYR A 1 45  ? 17.496  -1.887  2.562   1.00 1.91 45  A 1 
ATOM 651  H H    . TYR A 1 45  ? 18.456  2.346   8.094   1.00 1.84 45  A 1 
ATOM 652  H HA   . TYR A 1 45  ? 18.452  3.517   5.395   1.00 1.89 45  A 1 
ATOM 653  H HB2  . TYR A 1 45  ? 16.157  2.202   6.858   1.00 1.74 45  A 1 
ATOM 654  H HB3  . TYR A 1 45  ? 15.940  3.231   5.447   1.00 1.81 45  A 1 
ATOM 655  H HD1  . TYR A 1 45  ? 17.109  2.546   3.289   1.00 1.94 45  A 1 
ATOM 656  H HD2  . TYR A 1 45  ? 16.645  -0.073  6.608   1.00 1.75 45  A 1 
ATOM 657  H HE1  . TYR A 1 45  ? 17.491  0.619   1.814   1.00 2.02 45  A 1 
ATOM 658  H HE2  . TYR A 1 45  ? 17.027  -2.009  5.141   1.00 1.79 45  A 1 
ATOM 659  H HH   . TYR A 1 45  ? 18.206  -1.671  1.940   1.00 2.17 45  A 1 
ATOM 660  N N    . GLN A 1 46  ? 17.829  5.726   6.290   1.00 1.86 46  A 1 
ATOM 661  C CA   . GLN A 1 46  ? 17.558  7.045   6.835   1.00 1.90 46  A 1 
ATOM 662  C C    . GLN A 1 46  ? 16.246  7.587   6.286   1.00 1.96 46  A 1 
ATOM 663  O O    . GLN A 1 46  ? 15.632  6.974   5.411   1.00 1.99 46  A 1 
ATOM 664  C CB   . GLN A 1 46  ? 18.699  8.005   6.495   1.00 1.91 46  A 1 
ATOM 665  C CG   . GLN A 1 46  ? 18.796  8.337   5.015   1.00 2.01 46  A 1 
ATOM 666  C CD   . GLN A 1 46  ? 19.593  9.597   4.758   1.00 2.30 46  A 1 
ATOM 667  O OE1  . GLN A 1 46  ? 19.046  10.699  4.729   1.00 3.15 46  A 1 
ATOM 668  N NE2  . GLN A 1 46  ? 20.893  9.450   4.583   1.00 1.95 46  A 1 
ATOM 669  H H    . GLN A 1 46  ? 18.211  5.649   5.393   1.00 1.88 46  A 1 
ATOM 670  H HA   . GLN A 1 46  ? 17.481  6.953   7.909   1.00 1.93 46  A 1 
ATOM 671  H HB2  . GLN A 1 46  ? 18.551  8.927   7.038   1.00 1.96 46  A 1 
ATOM 672  H HB3  . GLN A 1 46  ? 19.634  7.560   6.804   1.00 1.85 46  A 1 
ATOM 673  H HG2  . GLN A 1 46  ? 19.274  7.515   4.504   1.00 2.02 46  A 1 
ATOM 674  H HG3  . GLN A 1 46  ? 17.798  8.472   4.623   1.00 2.03 46  A 1 
ATOM 675  N N    . GLY A 1 47  ? 15.818  8.728   6.806   1.00 2.03 47  A 1 
ATOM 676  C CA   . GLY A 1 47  ? 14.592  9.337   6.341   1.00 2.14 47  A 1 
ATOM 677  C C    . GLY A 1 47  ? 14.775  9.963   4.976   1.00 1.79 47  A 1 
ATOM 678  O O    . GLY A 1 47  ? 14.334  9.411   3.969   1.00 1.81 47  A 1 
ATOM 679  H H    . GLY A 1 47  ? 16.344  9.162   7.514   1.00 2.05 47  A 1 
ATOM 680  H HA2  . GLY A 1 47  ? 13.820  8.582   6.283   1.00 2.39 47  A 1 
ATOM 681  H HA3  . GLY A 1 47  ? 14.287  10.100  7.040   1.00 2.42 47  A 1 
ATOM 682  N N    . GLY A 1 48  ? 15.448  11.108  4.949   1.00 2.05 48  A 1 
ATOM 683  C CA   . GLY A 1 48  ? 15.701  11.804  3.704   1.00 1.93 48  A 1 
ATOM 684  C C    . GLY A 1 48  ? 14.431  12.112  2.945   1.00 1.80 48  A 1 
ATOM 685  O O    . GLY A 1 48  ? 13.547  12.808  3.448   1.00 2.06 48  A 1 
ATOM 686  H H    . GLY A 1 48  ? 15.770  11.493  5.794   1.00 2.60 48  A 1 
ATOM 687  H HA2  . GLY A 1 48  ? 16.210  12.731  3.921   1.00 2.36 48  A 1 
ATOM 688  H HA3  . GLY A 1 48  ? 16.339  11.191  3.085   1.00 1.88 48  A 1 
ATOM 689  N N    . VAL A 1 49  ? 14.334  11.576  1.739   1.00 1.72 49  A 1 
ATOM 690  C CA   . VAL A 1 49  ? 13.172  11.791  0.901   1.00 2.00 49  A 1 
ATOM 691  C C    . VAL A 1 49  ? 13.114  10.745  -0.219  1.00 1.79 49  A 1 
ATOM 692  O O    . VAL A 1 49  ? 13.666  10.926  -1.307  1.00 1.69 49  A 1 
ATOM 693  C CB   . VAL A 1 49  ? 13.153  13.232  0.325   1.00 2.62 49  A 1 
ATOM 694  C CG1  . VAL A 1 49  ? 14.472  13.577  -0.352  1.00 2.83 49  A 1 
ATOM 695  C CG2  . VAL A 1 49  ? 11.984  13.428  -0.629  1.00 3.04 49  A 1 
ATOM 696  H H    . VAL A 1 49  ? 15.064  11.014  1.407   1.00 1.69 49  A 1 
ATOM 697  H HA   . VAL A 1 49  ? 12.296  11.670  1.525   1.00 2.21 49  A 1 
ATOM 698  H HB   . VAL A 1 49  ? 13.021  13.916  1.152   1.00 2.84 49  A 1 
ATOM 699  N N    . PHE A 1 50  ? 12.471  9.625   0.078   1.00 1.78 50  A 1 
ATOM 700  C CA   . PHE A 1 50  ? 12.324  8.545   -0.888  1.00 1.64 50  A 1 
ATOM 701  C C    . PHE A 1 50  ? 10.885  8.487   -1.382  1.00 1.51 50  A 1 
ATOM 702  O O    . PHE A 1 50  ? 9.967   8.190   -0.615  1.00 1.48 50  A 1 
ATOM 703  C CB   . PHE A 1 50  ? 12.735  7.207   -0.267  1.00 1.62 50  A 1 
ATOM 704  C CG   . PHE A 1 50  ? 14.164  7.181   0.202   1.00 1.76 50  A 1 
ATOM 705  C CD1  . PHE A 1 50  ? 15.208  7.288   -0.705  1.00 1.95 50  A 1 
ATOM 706  C CD2  . PHE A 1 50  ? 14.463  7.055   1.549   1.00 1.91 50  A 1 
ATOM 707  C CE1  . PHE A 1 50  ? 16.521  7.273   -0.277  1.00 2.15 50  A 1 
ATOM 708  C CE2  . PHE A 1 50  ? 15.776  7.037   1.982   1.00 2.08 50  A 1 
ATOM 709  C CZ   . PHE A 1 50  ? 16.806  7.146   1.069   1.00 2.14 50  A 1 
ATOM 710  H H    . PHE A 1 50  ? 12.088  9.518   0.974   1.00 1.91 50  A 1 
ATOM 711  H HA   . PHE A 1 50  ? 12.971  8.759   -1.726  1.00 1.69 50  A 1 
ATOM 712  H HB2  . PHE A 1 50  ? 12.102  7.002   0.583   1.00 1.64 50  A 1 
ATOM 713  H HB3  . PHE A 1 50  ? 12.611  6.423   -0.999  1.00 1.54 50  A 1 
ATOM 714  H HD1  . PHE A 1 50  ? 14.988  7.387   -1.758  1.00 2.08 50  A 1 
ATOM 715  H HD2  . PHE A 1 50  ? 13.659  6.968   2.265   1.00 2.02 50  A 1 
ATOM 716  H HE1  . PHE A 1 50  ? 17.325  7.356   -0.994  1.00 2.41 50  A 1 
ATOM 717  H HE2  . PHE A 1 50  ? 15.996  6.938   3.034   1.00 2.27 50  A 1 
ATOM 718  H HZ   . PHE A 1 50  ? 17.833  7.133   1.407   1.00 2.31 50  A 1 
ATOM 719  N N    . PHE A 1 51  ? 10.699  8.785   -2.659  1.00 1.49 51  A 1 
ATOM 720  C CA   . PHE A 1 51  ? 9.378   8.791   -3.265  1.00 1.39 51  A 1 
ATOM 721  C C    . PHE A 1 51  ? 9.004   7.419   -3.808  1.00 1.30 51  A 1 
ATOM 722  O O    . PHE A 1 51  ? 9.838   6.708   -4.382  1.00 1.34 51  A 1 
ATOM 723  C CB   . PHE A 1 51  ? 9.316   9.810   -4.406  1.00 1.36 51  A 1 
ATOM 724  C CG   . PHE A 1 51  ? 9.401   11.243  -3.963  1.00 1.46 51  A 1 
ATOM 725  C CD1  . PHE A 1 51  ? 8.422   11.790  -3.149  1.00 1.54 51  A 1 
ATOM 726  C CD2  . PHE A 1 51  ? 10.452  12.047  -4.374  1.00 1.66 51  A 1 
ATOM 727  C CE1  . PHE A 1 51  ? 8.489   13.112  -2.755  1.00 1.69 51  A 1 
ATOM 728  C CE2  . PHE A 1 51  ? 10.525  13.370  -3.979  1.00 1.83 51  A 1 
ATOM 729  C CZ   . PHE A 1 51  ? 9.542   13.903  -3.169  1.00 1.79 51  A 1 
ATOM 730  H H    . PHE A 1 51  ? 11.481  8.993   -3.220  1.00 1.57 51  A 1 
ATOM 731  H HA   . PHE A 1 51  ? 8.664   9.073   -2.506  1.00 1.41 51  A 1 
ATOM 732  H HB2  . PHE A 1 51  ? 10.136  9.627   -5.083  1.00 1.35 51  A 1 
ATOM 733  H HB3  . PHE A 1 51  ? 8.385   9.682   -4.939  1.00 1.35 51  A 1 
ATOM 734  H HD1  . PHE A 1 51  ? 7.599   11.172  -2.822  1.00 1.60 51  A 1 
ATOM 735  H HD2  . PHE A 1 51  ? 11.223  11.632  -5.007  1.00 1.79 51  A 1 
ATOM 736  H HE1  . PHE A 1 51  ? 7.718   13.527  -2.122  1.00 1.83 51  A 1 
ATOM 737  H HE2  . PHE A 1 51  ? 11.350  13.986  -4.304  1.00 2.09 51  A 1 
ATOM 738  H HZ   . PHE A 1 51  ? 9.594   14.937  -2.862  1.00 1.96 51  A 1 
ATOM 739  N N    . LEU A 1 52  ? 7.748   7.058   -3.617  1.00 1.20 52  A 1 
ATOM 740  C CA   . LEU A 1 52  ? 7.221   5.796   -4.103  1.00 1.12 52  A 1 
ATOM 741  C C    . LEU A 1 52  ? 5.920   6.047   -4.857  1.00 1.09 52  A 1 
ATOM 742  O O    . LEU A 1 52  ? 4.881   6.319   -4.255  1.00 1.11 52  A 1 
ATOM 743  C CB   . LEU A 1 52  ? 7.000   4.809   -2.950  1.00 1.08 52  A 1 
ATOM 744  C CG   . LEU A 1 52  ? 6.288   5.375   -1.719  1.00 1.04 52  A 1 
ATOM 745  C CD1  . LEU A 1 52  ? 5.211   4.414   -1.244  1.00 1.01 52  A 1 
ATOM 746  C CD2  . LEU A 1 52  ? 7.285   5.652   -0.602  1.00 1.15 52  A 1 
ATOM 747  H H    . LEU A 1 52  ? 7.150   7.664   -3.122  1.00 1.19 52  A 1 
ATOM 748  H HA   . LEU A 1 52  ? 7.943   5.380   -4.791  1.00 1.15 52  A 1 
ATOM 749  H HB2  . LEU A 1 52  ? 6.417   3.979   -3.323  1.00 1.04 52  A 1 
ATOM 750  H HB3  . LEU A 1 52  ? 7.964   4.436   -2.639  1.00 1.15 52  A 1 
ATOM 751  H HG   . LEU A 1 52  ? 5.812   6.308   -1.984  1.00 1.08 52  A 1 
ATOM 752  H HD11 . LEU A 1 52  ? 5.646   3.441   -1.070  1.00 1.33 52  A 1 
ATOM 753  H HD12 . LEU A 1 52  ? 4.776   4.784   -0.327  1.00 1.41 52  A 1 
ATOM 754  H HD13 . LEU A 1 52  ? 4.443   4.335   -2.000  1.00 1.20 52  A 1 
ATOM 755  H HD21 . LEU A 1 52  ? 7.825   4.747   -0.368  1.00 1.20 52  A 1 
ATOM 756  H HD22 . LEU A 1 52  ? 7.979   6.414   -0.921  1.00 1.31 52  A 1 
ATOM 757  H HD23 . LEU A 1 52  ? 6.756   5.992   0.277   1.00 1.13 52  A 1 
ATOM 758  N N    . THR A 1 53  ? 5.992   5.985   -6.177  1.00 1.12 53  A 1 
ATOM 759  C CA   . THR A 1 53  ? 4.833   6.222   -7.017  1.00 1.10 53  A 1 
ATOM 760  C C    . THR A 1 53  ? 3.927   4.994   -7.091  1.00 0.95 53  A 1 
ATOM 761  O O    . THR A 1 53  ? 4.217   4.027   -7.795  1.00 1.02 53  A 1 
ATOM 762  C CB   . THR A 1 53  ? 5.265   6.637   -8.434  1.00 1.23 53  A 1 
ATOM 763  O OG1  . THR A 1 53  ? 6.640   6.287   -8.638  1.00 1.14 53  A 1 
ATOM 764  C CG2  . THR A 1 53  ? 5.081   8.133   -8.640  1.00 1.52 53  A 1 
ATOM 765  H H    . THR A 1 53  ? 6.851   5.775   -6.602  1.00 1.22 53  A 1 
ATOM 766  H HA   . THR A 1 53  ? 4.275   7.040   -6.585  1.00 1.13 53  A 1 
ATOM 767  H HB   . THR A 1 53  ? 4.655   6.109   -9.154  1.00 1.37 53  A 1 
ATOM 768  H HG1  . THR A 1 53  ? 6.723   5.321   -8.648  1.00 1.23 53  A 1 
ATOM 769  N N    . ILE A 1 54  ? 2.835   5.035   -6.348  1.00 0.85 54  A 1 
ATOM 770  C CA   . ILE A 1 54  ? 1.878   3.941   -6.334  1.00 0.75 54  A 1 
ATOM 771  C C    . ILE A 1 54  ? 0.801   4.187   -7.380  1.00 0.78 54  A 1 
ATOM 772  O O    . ILE A 1 54  ? 0.118   5.210   -7.343  1.00 0.89 54  A 1 
ATOM 773  C CB   . ILE A 1 54  ? 1.207   3.785   -4.952  1.00 0.72 54  A 1 
ATOM 774  C CG1  . ILE A 1 54  ? 2.193   4.121   -3.830  1.00 0.73 54  A 1 
ATOM 775  C CG2  . ILE A 1 54  ? 0.674   2.369   -4.782  1.00 0.75 54  A 1 
ATOM 776  C CD1  . ILE A 1 54  ? 1.536   4.310   -2.480  1.00 0.79 54  A 1 
ATOM 777  H H    . ILE A 1 54  ? 2.663   5.831   -5.794  1.00 0.92 54  A 1 
ATOM 778  H HA   . ILE A 1 54  ? 2.402   3.025   -6.571  1.00 0.73 54  A 1 
ATOM 779  H HB   . ILE A 1 54  ? 0.371   4.467   -4.904  1.00 0.82 54  A 1 
ATOM 780  H HD11 . ILE A 1 54  ? 0.775   5.073   -2.554  1.00 1.48 54  A 1 
ATOM 781  H HD12 . ILE A 1 54  ? 1.086   3.381   -2.167  1.00 1.34 54  A 1 
ATOM 782  H HD13 . ILE A 1 54  ? 2.279   4.613   -1.757  1.00 0.89 54  A 1 
ATOM 783  N N    . HIS A 1 55  ? 0.660   3.266   -8.320  1.00 0.75 55  A 1 
ATOM 784  C CA   . HIS A 1 55  ? -0.335  3.411   -9.368  1.00 0.80 55  A 1 
ATOM 785  C C    . HIS A 1 55  ? -1.601  2.634   -9.034  1.00 0.79 55  A 1 
ATOM 786  O O    . HIS A 1 55  ? -1.581  1.407   -8.904  1.00 0.80 55  A 1 
ATOM 787  C CB   . HIS A 1 55  ? 0.216   2.949   -10.720 1.00 0.85 55  A 1 
ATOM 788  C CG   . HIS A 1 55  ? -0.695  3.267   -11.869 1.00 0.95 55  A 1 
ATOM 789  N ND1  . HIS A 1 55  ? -0.944  2.393   -12.906 1.00 1.19 55  A 1 
ATOM 790  C CD2  . HIS A 1 55  ? -1.425  4.377   -12.132 1.00 1.08 55  A 1 
ATOM 791  C CE1  . HIS A 1 55  ? -1.788  2.953   -13.756 1.00 1.25 55  A 1 
ATOM 792  N NE2  . HIS A 1 55  ? -2.095  4.156   -13.308 1.00 1.16 55  A 1 
ATOM 793  H H    . HIS A 1 55  ? 1.237   2.464   -8.308  1.00 0.73 55  A 1 
ATOM 794  H HA   . HIS A 1 55  ? -0.585  4.461   -9.438  1.00 0.84 55  A 1 
ATOM 795  H HB2  . HIS A 1 55  ? 1.161   3.436   -10.900 1.00 0.87 55  A 1 
ATOM 796  H HB3  . HIS A 1 55  ? 0.364   1.879   -10.696 1.00 0.84 55  A 1 
ATOM 797  H HD1  . HIS A 1 55  ? -0.552  1.488   -13.009 1.00 1.42 55  A 1 
ATOM 798  H HD2  . HIS A 1 55  ? -1.476  5.269   -11.522 1.00 1.28 55  A 1 
ATOM 799  H HE1  . HIS A 1 55  ? -2.168  2.501   -14.660 1.00 1.49 55  A 1 
ATOM 800  H HE2  . HIS A 1 55  ? -2.803  4.737   -13.679 1.00 1.28 55  A 1 
ATOM 801  N N    . PHE A 1 56  ? -2.691  3.362   -8.886  1.00 0.81 56  A 1 
ATOM 802  C CA   . PHE A 1 56  ? -3.980  2.767   -8.596  1.00 0.83 56  A 1 
ATOM 803  C C    . PHE A 1 56  ? -4.761  2.605   -9.889  1.00 0.94 56  A 1 
ATOM 804  O O    . PHE A 1 56  ? -4.697  3.468   -10.764 1.00 1.06 56  A 1 
ATOM 805  C CB   . PHE A 1 56  ? -4.793  3.647   -7.643  1.00 0.91 56  A 1 
ATOM 806  C CG   . PHE A 1 56  ? -4.054  4.120   -6.425  1.00 0.85 56  A 1 
ATOM 807  C CD1  . PHE A 1 56  ? -3.125  3.313   -5.793  1.00 1.28 56  A 1 
ATOM 808  C CD2  . PHE A 1 56  ? -4.309  5.377   -5.905  1.00 1.18 56  A 1 
ATOM 809  C CE1  . PHE A 1 56  ? -2.461  3.752   -4.666  1.00 1.30 56  A 1 
ATOM 810  C CE2  . PHE A 1 56  ? -3.648  5.821   -4.779  1.00 1.24 56  A 1 
ATOM 811  C CZ   . PHE A 1 56  ? -2.723  5.008   -4.158  1.00 0.95 56  A 1 
ATOM 812  H H    . PHE A 1 56  ? -2.626  4.342   -8.969  1.00 0.85 56  A 1 
ATOM 813  H HA   . PHE A 1 56  ? -3.819  1.799   -8.146  1.00 0.74 56  A 1 
ATOM 814  H HB2  . PHE A 1 56  ? -5.128  4.522   -8.178  1.00 1.06 56  A 1 
ATOM 815  H HB3  . PHE A 1 56  ? -5.656  3.090   -7.309  1.00 0.95 56  A 1 
ATOM 816  H HD1  . PHE A 1 56  ? -2.918  2.331   -6.192  1.00 1.86 56  A 1 
ATOM 817  H HD2  . PHE A 1 56  ? -5.034  6.015   -6.389  1.00 1.73 56  A 1 
ATOM 818  H HE1  . PHE A 1 56  ? -1.739  3.112   -4.181  1.00 1.87 56  A 1 
ATOM 819  H HE2  . PHE A 1 56  ? -3.856  6.804   -4.384  1.00 1.82 56  A 1 
ATOM 820  H HZ   . PHE A 1 56  ? -2.203  5.356   -3.277  1.00 1.06 56  A 1 
ATOM 821  N N    . PRO A 1 57  ? -5.483  1.494   -10.045 1.00 0.96 57  A 1 
ATOM 822  C CA   . PRO A 1 57  ? -6.296  1.250   -11.222 1.00 1.11 57  A 1 
ATOM 823  C C    . PRO A 1 57  ? -7.682  1.868   -11.059 1.00 1.23 57  A 1 
ATOM 824  O O    . PRO A 1 57  ? -7.932  2.607   -10.104 1.00 1.38 57  A 1 
ATOM 825  C CB   . PRO A 1 57  ? -6.388  -0.283  -11.285 1.00 1.09 57  A 1 
ATOM 826  C CG   . PRO A 1 57  ? -5.748  -0.801  -10.026 1.00 1.18 57  A 1 
ATOM 827  C CD   . PRO A 1 57  ? -5.563  0.375   -9.109  1.00 0.91 57  A 1 
ATOM 828  H HA   . PRO A 1 57  ? -5.828  1.631   -12.119 1.00 1.23 57  A 1 
ATOM 829  H HB2  . PRO A 1 57  ? -7.426  -0.575  -11.342 1.00 1.17 57  A 1 
ATOM 830  H HB3  . PRO A 1 57  ? -5.865  -0.637  -12.160 1.00 1.13 57  A 1 
ATOM 831  H HG2  . PRO A 1 57  ? -6.394  -1.532  -9.564  1.00 1.49 57  A 1 
ATOM 832  H HG3  . PRO A 1 57  ? -4.792  -1.245  -10.262 1.00 1.33 57  A 1 
ATOM 833  H HD2  . PRO A 1 57  ? -6.412  0.480   -8.449  1.00 0.95 57  A 1 
ATOM 834  H HD3  . PRO A 1 57  ? -4.649  0.275   -8.543  1.00 0.82 57  A 1 
ATOM 835  N N    . THR A 1 58  ? -8.587  1.562   -11.978 1.00 1.33 58  A 1 
ATOM 836  C CA   . THR A 1 58  ? -9.948  2.080   -11.906 1.00 1.47 58  A 1 
ATOM 837  C C    . THR A 1 58  ? -10.706 1.415   -10.754 1.00 1.33 58  A 1 
ATOM 838  O O    . THR A 1 58  ? -11.830 1.789   -10.413 1.00 1.59 58  A 1 
ATOM 839  C CB   . THR A 1 58  ? -10.693 1.842   -13.233 1.00 1.67 58  A 1 
ATOM 840  O OG1  . THR A 1 58  ? -9.792  2.052   -14.332 1.00 2.19 58  A 1 
ATOM 841  C CG2  . THR A 1 58  ? -11.884 2.780   -13.372 1.00 1.88 58  A 1 
ATOM 842  H H    . THR A 1 58  ? -8.333  0.982   -12.730 1.00 1.40 58  A 1 
ATOM 843  H HA   . THR A 1 58  ? -9.895  3.145   -11.727 1.00 1.75 58  A 1 
ATOM 844  H HB   . THR A 1 58  ? -11.048 0.821   -13.255 1.00 1.93 58  A 1 
ATOM 845  H HG1  . THR A 1 58  ? -10.303 2.127   -15.154 1.00 2.76 58  A 1 
ATOM 846  N N    . ASP A 1 59  ? -10.064 0.423   -10.157 1.00 1.21 59  A 1 
ATOM 847  C CA   . ASP A 1 59  ? -10.630 -0.311  -9.041  1.00 1.44 59  A 1 
ATOM 848  C C    . ASP A 1 59  ? -9.654  -0.276  -7.875  1.00 1.27 59  A 1 
ATOM 849  O O    . ASP A 1 59  ? -9.334  -1.306  -7.300  1.00 1.39 59  A 1 
ATOM 850  C CB   . ASP A 1 59  ? -10.914 -1.767  -9.438  1.00 1.81 59  A 1 
ATOM 851  C CG   . ASP A 1 59  ? -11.298 -1.918  -10.896 1.00 2.37 59  A 1 
ATOM 852  O OD1  . ASP A 1 59  ? -12.489 -1.735  -11.227 1.00 2.62 59  A 1 
ATOM 853  O OD2  . ASP A 1 59  ? -10.407 -2.211  -11.724 1.00 3.08 59  A 1 
ATOM 854  H H    . ASP A 1 59  ? -9.174  0.174   -10.483 1.00 1.20 59  A 1 
ATOM 855  H HA   . ASP A 1 59  ? -11.551 0.170   -8.750  1.00 1.73 59  A 1 
ATOM 856  H HB2  . ASP A 1 59  ? -10.031 -2.360  -9.257  1.00 1.88 59  A 1 
ATOM 857  H HB3  . ASP A 1 59  ? -11.725 -2.144  -8.831  1.00 1.99 59  A 1 
ATOM 858  N N    . TYR A 1 60  ? -9.173  0.922   -7.546  1.00 1.21 60  A 1 
ATOM 859  C CA   . TYR A 1 60  ? -8.211  1.108   -6.452  1.00 1.08 60  A 1 
ATOM 860  C C    . TYR A 1 60  ? -8.620  0.366   -5.167  1.00 1.00 60  A 1 
ATOM 861  O O    . TYR A 1 60  ? -7.852  -0.449  -4.666  1.00 0.93 60  A 1 
ATOM 862  C CB   . TYR A 1 60  ? -7.999  2.607   -6.169  1.00 1.17 60  A 1 
ATOM 863  C CG   . TYR A 1 60  ? -7.324  2.910   -4.842  1.00 1.12 60  A 1 
ATOM 864  C CD1  . TYR A 1 60  ? -6.168  2.245   -4.451  1.00 1.16 60  A 1 
ATOM 865  C CD2  . TYR A 1 60  ? -7.849  3.868   -3.983  1.00 1.09 60  A 1 
ATOM 866  C CE1  . TYR A 1 60  ? -5.557  2.525   -3.244  1.00 1.17 60  A 1 
ATOM 867  C CE2  . TYR A 1 60  ? -7.242  4.154   -2.775  1.00 1.11 60  A 1 
ATOM 868  C CZ   . TYR A 1 60  ? -6.099  3.478   -2.410  1.00 1.14 60  A 1 
ATOM 869  O OH   . TYR A 1 60  ? -5.491  3.758   -1.211  1.00 1.21 60  A 1 
ATOM 870  H H    . TYR A 1 60  ? -9.466  1.704   -8.058  1.00 1.41 60  A 1 
ATOM 871  H HA   . TYR A 1 60  ? -7.272  0.695   -6.787  1.00 1.05 60  A 1 
ATOM 872  H HB2  . TYR A 1 60  ? -7.384  3.026   -6.950  1.00 1.29 60  A 1 
ATOM 873  H HB3  . TYR A 1 60  ? -8.959  3.102   -6.173  1.00 1.24 60  A 1 
ATOM 874  H HD1  . TYR A 1 60  ? -5.746  1.498   -5.105  1.00 1.24 60  A 1 
ATOM 875  H HD2  . TYR A 1 60  ? -8.747  4.397   -4.272  1.00 1.09 60  A 1 
ATOM 876  H HE1  . TYR A 1 60  ? -4.658  1.997   -2.959  1.00 1.23 60  A 1 
ATOM 877  H HE2  . TYR A 1 60  ? -7.668  4.900   -2.121  1.00 1.15 60  A 1 
ATOM 878  H HH   . TYR A 1 60  ? -6.124  4.196   -0.613  1.00 1.16 60  A 1 
ATOM 879  N N    . PRO A 1 61  ? -9.822  0.615   -4.611  1.00 1.08 61  A 1 
ATOM 880  C CA   . PRO A 1 61  ? -10.251 -0.052  -3.383  1.00 1.10 61  A 1 
ATOM 881  C C    . PRO A 1 61  ? -10.849 -1.436  -3.629  1.00 1.05 61  A 1 
ATOM 882  O O    . PRO A 1 61  ? -11.742 -1.867  -2.903  1.00 1.05 61  A 1 
ATOM 883  C CB   . PRO A 1 61  ? -11.311 0.903   -2.840  1.00 1.30 61  A 1 
ATOM 884  C CG   . PRO A 1 61  ? -11.923 1.523   -4.050  1.00 1.54 61  A 1 
ATOM 885  C CD   . PRO A 1 61  ? -10.851 1.551   -5.111  1.00 1.23 61  A 1 
ATOM 886  H HA   . PRO A 1 61  ? -9.441  -0.132  -2.674  1.00 1.09 61  A 1 
ATOM 887  H HB2  . PRO A 1 61  ? -12.040 0.348   -2.268  1.00 1.37 61  A 1 
ATOM 888  H HB3  . PRO A 1 61  ? -10.843 1.646   -2.211  1.00 1.38 61  A 1 
ATOM 889  H HG2  . PRO A 1 61  ? -12.759 0.927   -4.382  1.00 1.91 61  A 1 
ATOM 890  H HG3  . PRO A 1 61  ? -12.248 2.529   -3.821  1.00 1.77 61  A 1 
ATOM 891  H HD2  . PRO A 1 61  ? -11.250 1.213   -6.056  1.00 1.29 61  A 1 
ATOM 892  H HD3  . PRO A 1 61  ? -10.446 2.548   -5.210  1.00 1.17 61  A 1 
ATOM 893  N N    . PHE A 1 62  ? -10.351 -2.129  -4.649  1.00 1.07 62  A 1 
ATOM 894  C CA   . PHE A 1 62  ? -10.847 -3.462  -4.989  1.00 1.09 62  A 1 
ATOM 895  C C    . PHE A 1 62  ? -9.739  -4.323  -5.589  1.00 1.04 62  A 1 
ATOM 896  O O    . PHE A 1 62  ? -9.712  -5.540  -5.403  1.00 1.15 62  A 1 
ATOM 897  C CB   . PHE A 1 62  ? -12.016 -3.365  -5.976  1.00 1.24 62  A 1 
ATOM 898  C CG   . PHE A 1 62  ? -13.232 -2.694  -5.404  1.00 1.25 62  A 1 
ATOM 899  C CD1  . PHE A 1 62  ? -14.056 -3.365  -4.517  1.00 1.49 62  A 1 
ATOM 900  C CD2  . PHE A 1 62  ? -13.537 -1.384  -5.739  1.00 1.69 62  A 1 
ATOM 901  C CE1  . PHE A 1 62  ? -15.164 -2.744  -3.975  1.00 1.54 62  A 1 
ATOM 902  C CE2  . PHE A 1 62  ? -14.645 -0.760  -5.201  1.00 1.76 62  A 1 
ATOM 903  C CZ   . PHE A 1 62  ? -15.459 -1.440  -4.316  1.00 1.41 62  A 1 
ATOM 904  H H    . PHE A 1 62  ? -9.623  -1.740  -5.179  1.00 1.13 62  A 1 
ATOM 905  H HA   . PHE A 1 62  ? -11.193 -3.927  -4.080  1.00 1.07 62  A 1 
ATOM 906  H HB2  . PHE A 1 62  ? -11.702 -2.799  -6.841  1.00 1.33 62  A 1 
ATOM 907  H HB3  . PHE A 1 62  ? -12.299 -4.359  -6.287  1.00 1.31 62  A 1 
ATOM 908  H HD1  . PHE A 1 62  ? -13.828 -4.387  -4.249  1.00 2.01 62  A 1 
ATOM 909  H HD2  . PHE A 1 62  ? -12.901 -0.850  -6.429  1.00 2.26 62  A 1 
ATOM 910  H HE1  . PHE A 1 62  ? -15.801 -3.278  -3.285  1.00 2.06 62  A 1 
ATOM 911  H HE2  . PHE A 1 62  ? -14.873 0.259   -5.471  1.00 2.37 62  A 1 
ATOM 912  H HZ   . PHE A 1 62  ? -16.325 -0.952  -3.893  1.00 1.50 62  A 1 
ATOM 913  N N    . LYS A 1 63  ? -8.841  -3.692  -6.326  1.00 0.99 63  A 1 
ATOM 914  C CA   . LYS A 1 63  ? -7.730  -4.389  -6.957  1.00 0.98 63  A 1 
ATOM 915  C C    . LYS A 1 63  ? -6.414  -3.940  -6.344  1.00 0.87 63  A 1 
ATOM 916  O O    . LYS A 1 63  ? -6.271  -2.779  -5.965  1.00 0.85 63  A 1 
ATOM 917  C CB   . LYS A 1 63  ? -7.723  -4.123  -8.466  1.00 1.13 63  A 1 
ATOM 918  C CG   . LYS A 1 63  ? -8.903  -4.737  -9.198  1.00 1.38 63  A 1 
ATOM 919  C CD   . LYS A 1 63  ? -8.872  -6.253  -9.135  1.00 1.56 63  A 1 
ATOM 920  C CE   . LYS A 1 63  ? -10.275 -6.833  -9.123  1.00 1.53 63  A 1 
ATOM 921  N NZ   . LYS A 1 63  ? -11.023 -6.451  -7.896  1.00 1.37 63  A 1 
ATOM 922  H H    . LYS A 1 63  ? -8.925  -2.719  -6.453  1.00 1.03 63  A 1 
ATOM 923  H HA   . LYS A 1 63  ? -7.856  -5.447  -6.782  1.00 0.98 63  A 1 
ATOM 924  H HB2  . LYS A 1 63  ? -7.742  -3.056  -8.631  1.00 1.28 63  A 1 
ATOM 925  H HB3  . LYS A 1 63  ? -6.814  -4.528  -8.888  1.00 1.30 63  A 1 
ATOM 926  H HG2  . LYS A 1 63  ? -9.818  -4.388  -8.741  1.00 1.64 63  A 1 
ATOM 927  H HG3  . LYS A 1 63  ? -8.874  -4.427  -10.233 1.00 2.11 63  A 1 
ATOM 928  H HD2  . LYS A 1 63  ? -8.345  -6.629  -10.000 1.00 2.22 63  A 1 
ATOM 929  H HD3  . LYS A 1 63  ? -8.357  -6.557  -8.235  1.00 1.99 63  A 1 
ATOM 930  H HE2  . LYS A 1 63  ? -10.809 -6.466  -9.986  1.00 1.83 63  A 1 
ATOM 931  H HE3  . LYS A 1 63  ? -10.206 -7.910  -9.172  1.00 2.01 63  A 1 
ATOM 932  H HZ1  . LYS A 1 63  ? -10.393 -5.973  -7.222  1.00 1.64 63  A 1 
ATOM 933  H HZ2  . LYS A 1 63  ? -11.812 -5.804  -8.140  1.00 1.67 63  A 1 
ATOM 934  H HZ3  . LYS A 1 63  ? -11.417 -7.303  -7.435  1.00 1.75 63  A 1 
ATOM 935  N N    . PRO A 1 64  ? -5.437  -4.856  -6.239  1.00 0.86 64  A 1 
ATOM 936  C CA   . PRO A 1 64  ? -4.128  -4.547  -5.659  1.00 0.80 64  A 1 
ATOM 937  C C    . PRO A 1 64  ? -3.412  -3.422  -6.405  1.00 0.73 64  A 1 
ATOM 938  O O    . PRO A 1 64  ? -3.179  -3.513  -7.614  1.00 0.74 64  A 1 
ATOM 939  C CB   . PRO A 1 64  ? -3.348  -5.860  -5.793  1.00 0.85 64  A 1 
ATOM 940  C CG   . PRO A 1 64  ? -4.386  -6.914  -5.949  1.00 0.94 64  A 1 
ATOM 941  C CD   . PRO A 1 64  ? -5.526  -6.261  -6.676  1.00 0.95 64  A 1 
ATOM 942  H HA   . PRO A 1 64  ? -4.216  -4.283  -4.616  1.00 0.80 64  A 1 
ATOM 943  H HB2  . PRO A 1 64  ? -2.703  -5.810  -6.659  1.00 0.95 64  A 1 
ATOM 944  H HB3  . PRO A 1 64  ? -2.755  -6.020  -4.906  1.00 0.97 64  A 1 
ATOM 945  H HG2  . PRO A 1 64  ? -3.991  -7.736  -6.529  1.00 1.27 64  A 1 
ATOM 946  H HG3  . PRO A 1 64  ? -4.709  -7.259  -4.978  1.00 0.97 64  A 1 
ATOM 947  H HD2  . PRO A 1 64  ? -5.390  -6.345  -7.744  1.00 1.07 64  A 1 
ATOM 948  H HD3  . PRO A 1 64  ? -6.468  -6.700  -6.378  1.00 1.00 64  A 1 
ATOM 949  N N    . PRO A 1 65  ? -3.082  -2.335  -5.693  1.00 0.69 65  A 1 
ATOM 950  C CA   . PRO A 1 65  ? -2.381  -1.189  -6.272  1.00 0.66 65  A 1 
ATOM 951  C C    . PRO A 1 65  ? -0.976  -1.568  -6.724  1.00 0.67 65  A 1 
ATOM 952  O O    . PRO A 1 65  ? -0.288  -2.342  -6.058  1.00 0.76 65  A 1 
ATOM 953  C CB   . PRO A 1 65  ? -2.316  -0.172  -5.125  1.00 0.68 65  A 1 
ATOM 954  C CG   . PRO A 1 65  ? -3.313  -0.641  -4.121  1.00 0.79 65  A 1 
ATOM 955  C CD   . PRO A 1 65  ? -3.376  -2.133  -4.268  1.00 0.70 65  A 1 
ATOM 956  H HA   . PRO A 1 65  ? -2.927  -0.770  -7.104  1.00 0.66 65  A 1 
ATOM 957  H HB2  . PRO A 1 65  ? -1.319  -0.161  -4.711  1.00 0.72 65  A 1 
ATOM 958  H HB3  . PRO A 1 65  ? -2.567  0.810   -5.496  1.00 0.79 65  A 1 
ATOM 959  H HG2  . PRO A 1 65  ? -2.985  -0.375  -3.126  1.00 1.10 65  A 1 
ATOM 960  H HG3  . PRO A 1 65  ? -4.277  -0.203  -4.328  1.00 1.11 65  A 1 
ATOM 961  H HD2  . PRO A 1 65  ? -2.630  -2.608  -3.647  1.00 0.87 65  A 1 
ATOM 962  H HD3  . PRO A 1 65  ? -4.363  -2.497  -4.022  1.00 0.79 65  A 1 
ATOM 963  N N    . LYS A 1 66  ? -0.553  -1.030  -7.854  1.00 0.71 66  A 1 
ATOM 964  C CA   . LYS A 1 66  ? 0.766   -1.323  -8.386  1.00 0.75 66  A 1 
ATOM 965  C C    . LYS A 1 66  ? 1.773   -0.302  -7.873  1.00 0.74 66  A 1 
ATOM 966  O O    . LYS A 1 66  ? 1.831   0.827   -8.355  1.00 0.80 66  A 1 
ATOM 967  C CB   . LYS A 1 66  ? 0.736   -1.335  -9.917  1.00 0.85 66  A 1 
ATOM 968  C CG   . LYS A 1 66  ? -0.062  -2.492  -10.503 1.00 1.10 66  A 1 
ATOM 969  C CD   . LYS A 1 66  ? -1.538  -2.144  -10.663 1.00 1.37 66  A 1 
ATOM 970  C CE   . LYS A 1 66  ? -2.341  -3.327  -11.182 1.00 1.15 66  A 1 
ATOM 971  N NZ   . LYS A 1 66  ? -2.590  -4.348  -10.128 1.00 0.97 66  A 1 
ATOM 972  H H    . LYS A 1 66  ? -1.137  -0.403  -8.337  1.00 0.78 66  A 1 
ATOM 973  H HA   . LYS A 1 66  ? 1.056   -2.302  -8.032  1.00 0.75 66  A 1 
ATOM 974  H HB2  . LYS A 1 66  ? 0.296   -0.411  -10.262 1.00 1.05 66  A 1 
ATOM 975  H HB3  . LYS A 1 66  ? 1.749   -1.401  -10.285 1.00 0.83 66  A 1 
ATOM 976  H HG2  . LYS A 1 66  ? 0.343   -2.739  -11.473 1.00 1.35 66  A 1 
ATOM 977  H HG3  . LYS A 1 66  ? 0.028   -3.345  -9.847  1.00 1.54 66  A 1 
ATOM 978  H HD2  . LYS A 1 66  ? -1.934  -1.848  -9.703  1.00 1.95 66  A 1 
ATOM 979  H HD3  . LYS A 1 66  ? -1.631  -1.325  -11.361 1.00 1.93 66  A 1 
ATOM 980  H HE2  . LYS A 1 66  ? -3.292  -2.967  -11.549 1.00 1.48 66  A 1 
ATOM 981  H HE3  . LYS A 1 66  ? -1.796  -3.785  -11.993 1.00 1.52 66  A 1 
ATOM 982  H HZ1  . LYS A 1 66  ? -3.099  -3.921  -9.326  1.00 1.40 66  A 1 
ATOM 983  H HZ2  . LYS A 1 66  ? -3.165  -5.131  -10.513 1.00 1.28 66  A 1 
ATOM 984  H HZ3  . LYS A 1 66  ? -1.688  -4.738  -9.777  1.00 1.32 66  A 1 
ATOM 985  N N    . VAL A 1 67  ? 2.550   -0.698  -6.879  1.00 0.74 67  A 1 
ATOM 986  C CA   . VAL A 1 67  ? 3.535   0.188   -6.282  1.00 0.76 67  A 1 
ATOM 987  C C    . VAL A 1 67  ? 4.836   0.185   -7.079  1.00 0.86 67  A 1 
ATOM 988  O O    . VAL A 1 67  ? 5.415   -0.870  -7.345  1.00 0.88 67  A 1 
ATOM 989  C CB   . VAL A 1 67  ? 3.838   -0.207  -4.820  1.00 0.72 67  A 1 
ATOM 990  C CG1  . VAL A 1 67  ? 4.504   0.944   -4.080  1.00 0.79 67  A 1 
ATOM 991  C CG2  . VAL A 1 67  ? 2.570   -0.646  -4.098  1.00 0.69 67  A 1 
ATOM 992  H H    . VAL A 1 67  ? 2.465   -1.618  -6.540  1.00 0.78 67  A 1 
ATOM 993  H HA   . VAL A 1 67  ? 3.127   1.189   -6.284  1.00 0.79 67  A 1 
ATOM 994  H HB   . VAL A 1 67  ? 4.524   -1.040  -4.832  1.00 0.75 67  A 1 
ATOM 995  N N    . ALA A 1 68  ? 5.278   1.368   -7.474  1.00 0.97 68  A 1 
ATOM 996  C CA   . ALA A 1 68  ? 6.516   1.518   -8.217  1.00 1.09 68  A 1 
ATOM 997  C C    . ALA A 1 68  ? 7.347   2.637   -7.606  1.00 1.16 68  A 1 
ATOM 998  O O    . ALA A 1 68  ? 7.030   3.813   -7.770  1.00 1.20 68  A 1 
ATOM 999  C CB   . ALA A 1 68  ? 6.234   1.800   -9.686  1.00 1.15 68  A 1 
ATOM 1000 H H    . ALA A 1 68  ? 4.750   2.172   -7.268  1.00 0.99 68  A 1 
ATOM 1001 H HA   . ALA A 1 68  ? 7.065   0.591   -8.147  1.00 1.12 68  A 1 
ATOM 1002 H HB1  . ALA A 1 68  ? 7.163   1.806   -10.236 1.00 1.29 68  A 1 
ATOM 1003 H HB2  . ALA A 1 68  ? 5.753   2.762   -9.782  1.00 1.63 68  A 1 
ATOM 1004 H HB3  . ALA A 1 68  ? 5.586   1.032   -10.082 1.00 1.34 68  A 1 
ATOM 1005 N N    . PHE A 1 69  ? 8.398   2.268   -6.888  1.00 1.19 69  A 1 
ATOM 1006 C CA   . PHE A 1 69  ? 9.265   3.245   -6.241  1.00 1.26 69  A 1 
ATOM 1007 C C    . PHE A 1 69  ? 9.891   4.179   -7.270  1.00 1.34 69  A 1 
ATOM 1008 O O    . PHE A 1 69  ? 10.354  3.739   -8.323  1.00 1.40 69  A 1 
ATOM 1009 C CB   . PHE A 1 69  ? 10.361  2.535   -5.441  1.00 1.31 69  A 1 
ATOM 1010 C CG   . PHE A 1 69  ? 10.223  2.703   -3.955  1.00 1.28 69  A 1 
ATOM 1011 C CD1  . PHE A 1 69  ? 9.376   1.883   -3.227  1.00 1.27 69  A 1 
ATOM 1012 C CD2  . PHE A 1 69  ? 10.936  3.686   -3.289  1.00 1.34 69  A 1 
ATOM 1013 C CE1  . PHE A 1 69  ? 9.243   2.039   -1.861  1.00 1.29 69  A 1 
ATOM 1014 C CE2  . PHE A 1 69  ? 10.809  3.847   -1.922  1.00 1.36 69  A 1 
ATOM 1015 C CZ   . PHE A 1 69  ? 9.959   3.022   -1.208  1.00 1.33 69  A 1 
ATOM 1016 H H    . PHE A 1 69  ? 8.611   1.312   -6.808  1.00 1.17 69  A 1 
ATOM 1017 H HA   . PHE A 1 69  ? 8.659   3.829   -5.563  1.00 1.23 69  A 1 
ATOM 1018 H HB2  . PHE A 1 69  ? 10.330  1.478   -5.659  1.00 1.36 69  A 1 
ATOM 1019 H HB3  . PHE A 1 69  ? 11.322  2.930   -5.734  1.00 1.38 69  A 1 
ATOM 1020 H HD1  . PHE A 1 69  ? 8.817   1.112   -3.737  1.00 1.28 69  A 1 
ATOM 1021 H HD2  . PHE A 1 69  ? 11.599  4.330   -3.847  1.00 1.40 69  A 1 
ATOM 1022 H HE1  . PHE A 1 69  ? 8.579   1.392   -1.304  1.00 1.32 69  A 1 
ATOM 1023 H HE2  . PHE A 1 69  ? 11.370  4.617   -1.414  1.00 1.44 69  A 1 
ATOM 1024 H HZ   . PHE A 1 69  ? 9.855   3.146   -0.141  1.00 1.38 69  A 1 
ATOM 1025 N N    . THR A 1 70  ? 9.878   5.470   -6.973  1.00 1.36 70  A 1 
ATOM 1026 C CA   . THR A 1 70  ? 10.450  6.462   -7.863  1.00 1.43 70  A 1 
ATOM 1027 C C    . THR A 1 70  ? 11.924  6.660   -7.540  1.00 1.53 70  A 1 
ATOM 1028 O O    . THR A 1 70  ? 12.776  6.673   -8.429  1.00 1.57 70  A 1 
ATOM 1029 C CB   . THR A 1 70  ? 9.709   7.805   -7.738  1.00 1.42 70  A 1 
ATOM 1030 O OG1  . THR A 1 70  ? 8.425   7.594   -7.132  1.00 1.31 70  A 1 
ATOM 1031 C CG2  . THR A 1 70  ? 9.529   8.449   -9.103  1.00 1.47 70  A 1 
ATOM 1032 H H    . THR A 1 70  ? 9.473   5.768   -6.128  1.00 1.32 70  A 1 
ATOM 1033 H HA   . THR A 1 70  ? 10.353  6.106   -8.879  1.00 1.41 70  A 1 
ATOM 1034 H HB   . THR A 1 70  ? 10.293  8.466   -7.115  1.00 1.49 70  A 1 
ATOM 1035 H HG1  . THR A 1 70  ? 7.808   7.256   -7.799  1.00 1.28 70  A 1 
ATOM 1036 N N    . THR A 1 71  ? 12.216  6.792   -6.256  1.00 1.59 71  A 1 
ATOM 1037 C CA   . THR A 1 71  ? 13.579  6.978   -5.801  1.00 1.71 71  A 1 
ATOM 1038 C C    . THR A 1 71  ? 14.263  5.625   -5.621  1.00 1.70 71  A 1 
ATOM 1039 O O    . THR A 1 71  ? 13.806  4.783   -4.846  1.00 1.63 71  A 1 
ATOM 1040 C CB   . THR A 1 71  ? 13.613  7.767   -4.480  1.00 1.76 71  A 1 
ATOM 1041 O OG1  . THR A 1 71  ? 12.695  8.868   -4.550  1.00 1.76 71  A 1 
ATOM 1042 C CG2  . THR A 1 71  ? 15.012  8.289   -4.188  1.00 1.89 71  A 1 
ATOM 1043 H H    . THR A 1 71  ? 11.492  6.766   -5.595  1.00 1.57 71  A 1 
ATOM 1044 H HA   . THR A 1 71  ? 14.107  7.544   -6.554  1.00 1.78 71  A 1 
ATOM 1045 H HB   . THR A 1 71  ? 13.314  7.111   -3.676  1.00 1.74 71  A 1 
ATOM 1046 H HG1  . THR A 1 71  ? 12.633  9.179   -5.471  1.00 1.80 71  A 1 
ATOM 1047 N N    . ARG A 1 72  ? 15.346  5.420   -6.361  1.00 1.81 72  A 1 
ATOM 1048 C CA   . ARG A 1 72  ? 16.099  4.171   -6.310  1.00 1.83 72  A 1 
ATOM 1049 C C    . ARG A 1 72  ? 16.790  3.997   -4.960  1.00 1.87 72  A 1 
ATOM 1050 O O    . ARG A 1 72  ? 17.830  4.600   -4.698  1.00 1.87 72  A 1 
ATOM 1051 C CB   . ARG A 1 72  ? 17.127  4.138   -7.445  1.00 1.93 72  A 1 
ATOM 1052 C CG   . ARG A 1 72  ? 17.975  2.877   -7.484  1.00 1.82 72  A 1 
ATOM 1053 C CD   . ARG A 1 72  ? 18.890  2.865   -8.699  1.00 1.86 72  A 1 
ATOM 1054 N NE   . ARG A 1 72  ? 18.133  2.816   -9.950  1.00 1.96 72  A 1 
ATOM 1055 C CZ   . ARG A 1 72  ? 18.595  2.305   -11.091 1.00 2.40 72  A 1 
ATOM 1056 N NH1  . ARG A 1 72  ? 19.821  1.794   -11.155 1.00 2.35 72  A 1 
ATOM 1057 N NH2  . ARG A 1 72  ? 17.822  2.307   -12.170 1.00 3.15 72  A 1 
ATOM 1058 H H    . ARG A 1 72  ? 15.650  6.136   -6.963  1.00 1.88 72  A 1 
ATOM 1059 H HA   . ARG A 1 72  ? 15.400  3.359   -6.447  1.00 1.75 72  A 1 
ATOM 1060 H HB2  . ARG A 1 72  ? 16.605  4.221   -8.386  1.00 2.10 72  A 1 
ATOM 1061 H HB3  . ARG A 1 72  ? 17.790  4.985   -7.337  1.00 2.47 72  A 1 
ATOM 1062 H HG2  . ARG A 1 72  ? 18.578  2.833   -6.589  1.00 2.27 72  A 1 
ATOM 1063 H HG3  . ARG A 1 72  ? 17.324  2.016   -7.525  1.00 1.86 72  A 1 
ATOM 1064 H HD2  . ARG A 1 72  ? 19.492  3.762   -8.689  1.00 2.13 72  A 1 
ATOM 1065 H HD3  . ARG A 1 72  ? 19.535  2.000   -8.643  1.00 2.13 72  A 1 
ATOM 1066 H HE   . ARG A 1 72  ? 17.222  3.187   -9.936  1.00 2.05 72  A 1 
ATOM 1067 H HH11 . ARG A 1 72  ? 20.411  1.788   -10.339 1.00 2.02 72  A 1 
ATOM 1068 H HH12 . ARG A 1 72  ? 20.173  1.424   -12.024 1.00 2.82 72  A 1 
ATOM 1069 H HH21 . ARG A 1 72  ? 16.894  2.698   -12.127 1.00 3.27 72  A 1 
ATOM 1070 H HH22 . ARG A 1 72  ? 18.155  1.912   -13.036 1.00 3.70 72  A 1 
ATOM 1071 N N    . ILE A 1 73  ? 16.199  3.176   -4.107  1.00 1.92 73  A 1 
ATOM 1072 C CA   . ILE A 1 73  ? 16.751  2.913   -2.788  1.00 1.97 73  A 1 
ATOM 1073 C C    . ILE A 1 73  ? 17.303  1.490   -2.723  1.00 1.99 73  A 1 
ATOM 1074 O O    . ILE A 1 73  ? 16.728  0.565   -3.296  1.00 1.94 73  A 1 
ATOM 1075 C CB   . ILE A 1 73  ? 15.687  3.131   -1.682  1.00 1.88 73  A 1 
ATOM 1076 C CG1  . ILE A 1 73  ? 16.274  2.864   -0.290  1.00 1.87 73  A 1 
ATOM 1077 C CG2  . ILE A 1 73  ? 14.467  2.255   -1.927  1.00 1.82 73  A 1 
ATOM 1078 C CD1  . ILE A 1 73  ? 15.330  3.206   0.846   1.00 1.79 73  A 1 
ATOM 1079 H H    . ILE A 1 73  ? 15.366  2.731   -4.373  1.00 1.94 73  A 1 
ATOM 1080 H HA   . ILE A 1 73  ? 17.561  3.610   -2.624  1.00 2.06 73  A 1 
ATOM 1081 H HB   . ILE A 1 73  ? 15.367  4.161   -1.733  1.00 1.90 73  A 1 
ATOM 1082 H HD11 . ILE A 1 73  ? 15.066  4.252   0.792   1.00 1.79 73  A 1 
ATOM 1083 H HD12 . ILE A 1 73  ? 14.436  2.606   0.764   1.00 1.95 73  A 1 
ATOM 1084 H HD13 . ILE A 1 73  ? 15.813  3.005   1.790   1.00 1.89 73  A 1 
ATOM 1085 N N    . TYR A 1 74  ? 18.426  1.320   -2.037  1.00 2.07 74  A 1 
ATOM 1086 C CA   . TYR A 1 74  ? 19.051  0.011   -1.915  1.00 2.12 74  A 1 
ATOM 1087 C C    . TYR A 1 74  ? 18.352  -0.847  -0.864  1.00 2.05 74  A 1 
ATOM 1088 O O    . TYR A 1 74  ? 18.765  -0.897  0.295   1.00 2.09 74  A 1 
ATOM 1089 C CB   . TYR A 1 74  ? 20.533  0.156   -1.570  1.00 2.25 74  A 1 
ATOM 1090 C CG   . TYR A 1 74  ? 21.422  -0.804  -2.324  1.00 2.40 74  A 1 
ATOM 1091 C CD1  . TYR A 1 74  ? 21.558  -2.124  -1.916  1.00 2.38 74  A 1 
ATOM 1092 C CD2  . TYR A 1 74  ? 22.120  -0.390  -3.450  1.00 2.65 74  A 1 
ATOM 1093 C CE1  . TYR A 1 74  ? 22.366  -3.005  -2.610  1.00 2.57 74  A 1 
ATOM 1094 C CE2  . TYR A 1 74  ? 22.930  -1.264  -4.148  1.00 2.83 74  A 1 
ATOM 1095 C CZ   . TYR A 1 74  ? 23.049  -2.569  -3.725  1.00 2.78 74  A 1 
ATOM 1096 O OH   . TYR A 1 74  ? 23.856  -3.443  -4.420  1.00 3.00 74  A 1 
ATOM 1097 H H    . TYR A 1 74  ? 18.845  2.092   -1.605  1.00 2.11 74  A 1 
ATOM 1098 H HA   . TYR A 1 74  ? 18.965  -0.481  -2.873  1.00 2.12 74  A 1 
ATOM 1099 H HB2  . TYR A 1 74  ? 20.856  1.160   -1.805  1.00 2.35 74  A 1 
ATOM 1100 H HB3  . TYR A 1 74  ? 20.669  -0.023  -0.513  1.00 2.16 74  A 1 
ATOM 1101 H HD1  . TYR A 1 74  ? 21.021  -2.461  -1.043  1.00 2.26 74  A 1 
ATOM 1102 H HD2  . TYR A 1 74  ? 22.027  0.635   -3.779  1.00 2.75 74  A 1 
ATOM 1103 H HE1  . TYR A 1 74  ? 22.458  -4.028  -2.278  1.00 2.61 74  A 1 
ATOM 1104 H HE2  . TYR A 1 74  ? 23.464  -0.922  -5.021  1.00 3.06 74  A 1 
ATOM 1105 H HH   . TYR A 1 74  ? 23.309  -3.945  -5.048  1.00 3.36 74  A 1 
ATOM 1106 N N    . HIS A 1 75  ? 17.284  -1.509  -1.274  1.00 1.96 75  A 1 
ATOM 1107 C CA   . HIS A 1 75  ? 16.531  -2.377  -0.384  1.00 1.88 75  A 1 
ATOM 1108 C C    . HIS A 1 75  ? 16.349  -3.737  -1.045  1.00 1.89 75  A 1 
ATOM 1109 O O    . HIS A 1 75  ? 15.867  -3.813  -2.165  1.00 1.84 75  A 1 
ATOM 1110 C CB   . HIS A 1 75  ? 15.169  -1.751  -0.050  1.00 1.73 75  A 1 
ATOM 1111 C CG   . HIS A 1 75  ? 14.369  -2.522  0.958   1.00 1.62 75  A 1 
ATOM 1112 N ND1  . HIS A 1 75  ? 13.169  -3.131  0.657   1.00 1.58 75  A 1 
ATOM 1113 C CD2  . HIS A 1 75  ? 14.590  -2.765  2.271   1.00 1.59 75  A 1 
ATOM 1114 C CE1  . HIS A 1 75  ? 12.691  -3.715  1.740   1.00 1.54 75  A 1 
ATOM 1115 N NE2  . HIS A 1 75  ? 13.534  -3.509  2.731   1.00 1.54 75  A 1 
ATOM 1116 H H    . HIS A 1 75  ? 16.991  -1.413  -2.209  1.00 1.96 75  A 1 
ATOM 1117 H HA   . HIS A 1 75  ? 17.099  -2.500  0.525   1.00 1.96 75  A 1 
ATOM 1118 H HB2  . HIS A 1 75  ? 15.327  -0.760  0.344   1.00 1.73 75  A 1 
ATOM 1119 H HB3  . HIS A 1 75  ? 14.583  -1.682  -0.955  1.00 1.71 75  A 1 
ATOM 1120 H HD1  . HIS A 1 75  ? 12.726  -3.124  -0.220  1.00 1.61 75  A 1 
ATOM 1121 H HD2  . HIS A 1 75  ? 15.444  -2.437  2.847   1.00 1.63 75  A 1 
ATOM 1122 H HE1  . HIS A 1 75  ? 11.768  -4.271  1.800   1.00 1.53 75  A 1 
ATOM 1123 H HE2  . HIS A 1 75  ? 13.337  -3.692  3.683   1.00 1.55 75  A 1 
ATOM 1124 N N    . PRO A 1 76  ? 16.742  -4.823  -0.357  1.00 1.97 76  A 1 
ATOM 1125 C CA   . PRO A 1 76  ? 16.639  -6.202  -0.877  1.00 2.01 76  A 1 
ATOM 1126 C C    . PRO A 1 76  ? 15.276  -6.558  -1.484  1.00 1.88 76  A 1 
ATOM 1127 O O    . PRO A 1 76  ? 15.184  -7.457  -2.317  1.00 1.90 76  A 1 
ATOM 1128 C CB   . PRO A 1 76  ? 16.906  -7.053  0.363   1.00 2.08 76  A 1 
ATOM 1129 C CG   . PRO A 1 76  ? 17.813  -6.216  1.192   1.00 2.14 76  A 1 
ATOM 1130 C CD   . PRO A 1 76  ? 17.362  -4.796  0.983   1.00 2.04 76  A 1 
ATOM 1131 H HA   . PRO A 1 76  ? 17.409  -6.398  -1.610  1.00 2.11 76  A 1 
ATOM 1132 H HB2  . PRO A 1 76  ? 15.976  -7.254  0.873   1.00 1.98 76  A 1 
ATOM 1133 H HB3  . PRO A 1 76  ? 17.377  -7.982  0.075   1.00 2.18 76  A 1 
ATOM 1134 H HG2  . PRO A 1 76  ? 17.720  -6.493  2.231   1.00 2.14 76  A 1 
ATOM 1135 H HG3  . PRO A 1 76  ? 18.833  -6.339  0.859   1.00 2.28 76  A 1 
ATOM 1136 H HD2  . PRO A 1 76  ? 16.639  -4.516  1.737   1.00 1.94 76  A 1 
ATOM 1137 H HD3  . PRO A 1 76  ? 18.208  -4.125  1.003   1.00 2.14 76  A 1 
ATOM 1138 N N    . ASN A 1 77  ? 14.220  -5.862  -1.076  1.00 1.78 77  A 1 
ATOM 1139 C CA   . ASN A 1 77  ? 12.886  -6.146  -1.606  1.00 1.66 77  A 1 
ATOM 1140 C C    . ASN A 1 77  ? 12.365  -4.987  -2.446  1.00 1.57 77  A 1 
ATOM 1141 O O    . ASN A 1 77  ? 11.176  -4.900  -2.736  1.00 1.51 77  A 1 
ATOM 1142 C CB   . ASN A 1 77  ? 11.912  -6.468  -0.473  1.00 1.59 77  A 1 
ATOM 1143 C CG   . ASN A 1 77  ? 12.474  -7.502  0.482   1.00 1.68 77  A 1 
ATOM 1144 O OD1  . ASN A 1 77  ? 12.891  -7.169  1.594   1.00 1.68 77  A 1 
ATOM 1145 N ND2  . ASN A 1 77  ? 12.507  -8.755  0.054   1.00 1.81 77  A 1 
ATOM 1146 H H    . ASN A 1 77  ? 14.338  -5.154  -0.415  1.00 1.80 77  A 1 
ATOM 1147 H HA   . ASN A 1 77  ? 12.972  -7.015  -2.243  1.00 1.69 77  A 1 
ATOM 1148 H HB2  . ASN A 1 77  ? 11.705  -5.567  0.084   1.00 1.55 77  A 1 
ATOM 1149 H HB3  . ASN A 1 77  ? 10.992  -6.849  -0.890  1.00 1.53 77  A 1 
ATOM 1150 H HD21 . ASN A 1 77  ? 12.167  -8.951  -0.845  1.00 1.88 77  A 1 
ATOM 1151 H HD22 . ASN A 1 77  ? 12.890  -9.440  0.649   1.00 1.88 77  A 1 
ATOM 1152 N N    . ILE A 1 78  ? 13.266  -4.093  -2.820  1.00 1.59 78  A 1 
ATOM 1153 C CA   . ILE A 1 78  ? 12.929  -2.950  -3.657  1.00 1.53 78  A 1 
ATOM 1154 C C    . ILE A 1 78  ? 13.961  -2.866  -4.768  1.00 1.60 78  A 1 
ATOM 1155 O O    . ILE A 1 78  ? 15.084  -2.413  -4.552  1.00 1.73 78  A 1 
ATOM 1156 C CB   . ILE A 1 78  ? 12.893  -1.613  -2.875  1.00 1.52 78  A 1 
ATOM 1157 C CG1  . ILE A 1 78  ? 11.770  -1.627  -1.837  1.00 1.44 78  A 1 
ATOM 1158 C CG2  . ILE A 1 78  ? 12.712  -0.440  -3.833  1.00 1.50 78  A 1 
ATOM 1159 C CD1  . ILE A 1 78  ? 11.745  -0.403  -0.944  1.00 1.42 78  A 1 
ATOM 1160 H H    . ILE A 1 78  ? 14.205  -4.219  -2.551  1.00 1.66 78  A 1 
ATOM 1161 H HA   . ILE A 1 78  ? 11.954  -3.129  -4.093  1.00 1.45 78  A 1 
ATOM 1162 H HB   . ILE A 1 78  ? 13.840  -1.490  -2.370  1.00 1.61 78  A 1 
ATOM 1163 H HD11 . ILE A 1 78  ? 11.623  0.484   -1.549  1.00 1.57 78  A 1 
ATOM 1164 H HD12 . ILE A 1 78  ? 10.922  -0.481  -0.249  1.00 1.96 78  A 1 
ATOM 1165 H HD13 . ILE A 1 78  ? 12.674  -0.339  -0.397  1.00 1.69 78  A 1 
ATOM 1166 N N    . ASN A 1 79  ? 13.580  -3.330  -5.943  1.00 1.54 79  A 1 
ATOM 1167 C CA   . ASN A 1 79  ? 14.481  -3.349  -7.083  1.00 1.61 79  A 1 
ATOM 1168 C C    . ASN A 1 79  ? 14.830  -1.941  -7.539  1.00 1.60 79  A 1 
ATOM 1169 O O    . ASN A 1 79  ? 14.034  -1.013  -7.393  1.00 1.51 79  A 1 
ATOM 1170 C CB   . ASN A 1 79  ? 13.872  -4.166  -8.220  1.00 1.60 79  A 1 
ATOM 1171 C CG   . ASN A 1 79  ? 13.877  -5.651  -7.907  1.00 1.65 79  A 1 
ATOM 1172 O OD1  . ASN A 1 79  ? 12.847  -6.320  -7.968  1.00 1.70 79  A 1 
ATOM 1173 N ND2  . ASN A 1 79  ? 15.044  -6.176  -7.568  1.00 1.77 79  A 1 
ATOM 1174 H H    . ASN A 1 79  ? 12.658  -3.652  -6.052  1.00 1.47 79  A 1 
ATOM 1175 H HA   . ASN A 1 79  ? 15.390  -3.834  -6.763  1.00 1.68 79  A 1 
ATOM 1176 H HB2  . ASN A 1 79  ? 12.851  -3.851  -8.380  1.00 1.54 79  A 1 
ATOM 1177 H HB3  . ASN A 1 79  ? 14.443  -4.005  -9.123  1.00 1.66 79  A 1 
ATOM 1178 H HD21 . ASN A 1 79  ? 15.833  -5.578  -7.546  1.00 1.88 79  A 1 
ATOM 1179 H HD22 . ASN A 1 79  ? 15.082  -7.126  -7.342  1.00 1.81 79  A 1 
ATOM 1180 N N    . SER A 1 80  ? 16.029  -1.804  -8.097  1.00 1.71 80  A 1 
ATOM 1181 C CA   . SER A 1 80  ? 16.553  -0.524  -8.565  1.00 1.74 80  A 1 
ATOM 1182 C C    . SER A 1 80  ? 15.620  0.169   -9.559  1.00 1.64 80  A 1 
ATOM 1183 O O    . SER A 1 80  ? 15.620  1.395   -9.666  1.00 1.62 80  A 1 
ATOM 1184 C CB   . SER A 1 80  ? 17.922  -0.752  -9.202  1.00 1.88 80  A 1 
ATOM 1185 O OG   . SER A 1 80  ? 18.543  -1.905  -8.648  1.00 2.08 80  A 1 
ATOM 1186 H H    . SER A 1 80  ? 16.597  -2.602  -8.195  1.00 1.79 80  A 1 
ATOM 1187 H HA   . SER A 1 80  ? 16.676  0.116   -7.705  1.00 1.75 80  A 1 
ATOM 1188 H HB2  . SER A 1 80  ? 17.802  -0.893  -10.268 1.00 1.93 80  A 1 
ATOM 1189 H HB3  . SER A 1 80  ? 18.552  0.106   -9.019  1.00 1.90 80  A 1 
ATOM 1190 H HG   . SER A 1 80  ? 19.464  -1.952  -8.948  1.00 1.83 80  A 1 
ATOM 1191 N N    . ASN A 1 81  ? 14.826  -0.610  -10.279 1.00 1.60 81  A 1 
ATOM 1192 C CA   . ASN A 1 81  ? 13.903  -0.051  -11.261 1.00 1.54 81  A 1 
ATOM 1193 C C    . ASN A 1 81  ? 12.620  0.454   -10.596 1.00 1.40 81  A 1 
ATOM 1194 O O    . ASN A 1 81  ? 11.790  1.091   -11.243 1.00 1.33 81  A 1 
ATOM 1195 C CB   . ASN A 1 81  ? 13.563  -1.093  -12.326 1.00 1.56 81  A 1 
ATOM 1196 C CG   . ASN A 1 81  ? 12.783  -2.260  -11.758 1.00 1.50 81  A 1 
ATOM 1197 O OD1  . ASN A 1 81  ? 13.349  -3.143  -11.117 1.00 1.50 81  A 1 
ATOM 1198 N ND2  . ASN A 1 81  ? 11.480  -2.271  -11.985 1.00 1.54 81  A 1 
ATOM 1199 H H    . ASN A 1 81  ? 14.862  -1.583  -10.151 1.00 1.64 81  A 1 
ATOM 1200 H HA   . ASN A 1 81  ? 14.399  0.783   -11.737 1.00 1.57 81  A 1 
ATOM 1201 H HB2  . ASN A 1 81  ? 12.968  -0.627  -13.098 1.00 1.55 81  A 1 
ATOM 1202 H HB3  . ASN A 1 81  ? 14.478  -1.467  -12.759 1.00 1.68 81  A 1 
ATOM 1203 H HD21 . ASN A 1 81  ? 11.086  -1.530  -12.505 1.00 1.63 81  A 1 
ATOM 1204 H HD22 . ASN A 1 81  ? 10.956  -3.020  -11.621 1.00 1.51 81  A 1 
ATOM 1205 N N    . GLY A 1 82  ? 12.459  0.168   -9.308  1.00 1.39 82  A 1 
ATOM 1206 C CA   . GLY A 1 82  ? 11.277  0.612   -8.592  1.00 1.27 82  A 1 
ATOM 1207 C C    . GLY A 1 82  ? 10.323  -0.522  -8.263  1.00 1.25 82  A 1 
ATOM 1208 O O    . GLY A 1 82  ? 9.247   -0.289  -7.712  1.00 1.13 82  A 1 
ATOM 1209 H H    . GLY A 1 82  ? 13.154  -0.341  -8.835  1.00 1.47 82  A 1 
ATOM 1210 H HA2  . GLY A 1 82  ? 11.585  1.084   -7.672  1.00 1.24 82  A 1 
ATOM 1211 H HA3  . GLY A 1 82  ? 10.757  1.338   -9.198  1.00 1.25 82  A 1 
ATOM 1212 N N    . SER A 1 83  ? 10.709  -1.747  -8.596  1.00 1.40 83  A 1 
ATOM 1213 C CA   . SER A 1 83  ? 9.867   -2.909  -8.332  1.00 1.42 83  A 1 
ATOM 1214 C C    . SER A 1 83  ? 9.778   -3.218  -6.839  1.00 1.36 83  A 1 
ATOM 1215 O O    . SER A 1 83  ? 10.751  -3.653  -6.220  1.00 1.45 83  A 1 
ATOM 1216 C CB   . SER A 1 83  ? 10.390  -4.134  -9.085  1.00 1.64 83  A 1 
ATOM 1217 O OG   . SER A 1 83  ? 10.090  -4.053  -10.469 1.00 1.69 83  A 1 
ATOM 1218 H H    . SER A 1 83  ? 11.575  -1.873  -9.034  1.00 1.51 83  A 1 
ATOM 1219 H HA   . SER A 1 83  ? 8.876   -2.679  -8.694  1.00 1.37 83  A 1 
ATOM 1220 H HB2  . SER A 1 83  ? 11.461  -4.198  -8.966  1.00 1.75 83  A 1 
ATOM 1221 H HB3  . SER A 1 83  ? 9.929   -5.023  -8.683  1.00 1.69 83  A 1 
ATOM 1222 H HG   . SER A 1 83  ? 9.702   -4.896  -10.761 1.00 1.82 83  A 1 
ATOM 1223 N N    . ILE A 1 84  ? 8.605   -2.975  -6.273  1.00 1.25 84  A 1 
ATOM 1224 C CA   . ILE A 1 84  ? 8.349   -3.245  -4.866  1.00 1.20 84  A 1 
ATOM 1225 C C    . ILE A 1 84  ? 7.026   -3.992  -4.733  1.00 1.20 84  A 1 
ATOM 1226 O O    . ILE A 1 84  ? 5.962   -3.460  -5.057  1.00 1.17 84  A 1 
ATOM 1227 C CB   . ILE A 1 84  ? 8.324   -1.944  -4.017  1.00 1.11 84  A 1 
ATOM 1228 C CG1  . ILE A 1 84  ? 7.647   -2.178  -2.659  1.00 1.07 84  A 1 
ATOM 1229 C CG2  . ILE A 1 84  ? 7.629   -0.816  -4.766  1.00 1.06 84  A 1 
ATOM 1230 C CD1  . ILE A 1 84  ? 8.449   -3.045  -1.712  1.00 1.18 84  A 1 
ATOM 1231 H H    . ILE A 1 84  ? 7.884   -2.599  -6.820  1.00 1.22 84  A 1 
ATOM 1232 H HA   . ILE A 1 84  ? 9.145   -3.879  -4.500  1.00 1.28 84  A 1 
ATOM 1233 H HB   . ILE A 1 84  ? 9.348   -1.642  -3.845  1.00 1.16 84  A 1 
ATOM 1234 H HD11 . ILE A 1 84  ? 9.419   -2.598  -1.550  1.00 1.80 84  A 1 
ATOM 1235 H HD12 . ILE A 1 84  ? 7.928   -3.125  -0.769  1.00 1.54 84  A 1 
ATOM 1236 H HD13 . ILE A 1 84  ? 8.571   -4.028  -2.140  1.00 1.36 84  A 1 
ATOM 1237 N N    . CYS A 1 85  ? 7.099   -5.234  -4.288  1.00 1.30 85  A 1 
ATOM 1238 C CA   . CYS A 1 85  ? 5.911   -6.052  -4.131  1.00 1.34 85  A 1 
ATOM 1239 C C    . CYS A 1 85  ? 5.632   -6.326  -2.660  1.00 1.20 85  A 1 
ATOM 1240 O O    . CYS A 1 85  ? 6.521   -6.739  -1.913  1.00 1.34 85  A 1 
ATOM 1241 C CB   . CYS A 1 85  ? 6.076   -7.366  -4.894  1.00 1.62 85  A 1 
ATOM 1242 S SG   . CYS A 1 85  ? 7.594   -7.464  -5.876  1.00 1.55 85  A 1 
ATOM 1243 H H    . CYS A 1 85  ? 7.971   -5.610  -4.054  1.00 1.39 85  A 1 
ATOM 1244 H HA   . CYS A 1 85  ? 5.078   -5.508  -4.549  1.00 1.39 85  A 1 
ATOM 1245 H HB2  . CYS A 1 85  ? 6.088   -8.184  -4.190  1.00 1.81 85  A 1 
ATOM 1246 H HB3  . CYS A 1 85  ? 5.240   -7.491  -5.567  1.00 1.93 85  A 1 
ATOM 1247 H HG   . CYS A 1 85  ? 8.378   -8.380  -5.312  1.00 2.14 85  A 1 
ATOM 1248 N N    . LEU A 1 86  ? 4.398   -6.085  -2.249  1.00 1.07 86  A 1 
ATOM 1249 C CA   . LEU A 1 86  ? 3.997   -6.310  -0.870  1.00 1.01 86  A 1 
ATOM 1250 C C    . LEU A 1 86  ? 3.483   -7.732  -0.700  1.00 1.05 86  A 1 
ATOM 1251 O O    . LEU A 1 86  ? 2.746   -8.240  -1.547  1.00 1.05 86  A 1 
ATOM 1252 C CB   . LEU A 1 86  ? 2.923   -5.302  -0.442  1.00 0.92 86  A 1 
ATOM 1253 C CG   . LEU A 1 86  ? 3.438   -3.915  -0.038  1.00 0.94 86  A 1 
ATOM 1254 C CD1  . LEU A 1 86  ? 4.617   -4.035  0.914   1.00 1.00 86  A 1 
ATOM 1255 C CD2  . LEU A 1 86  ? 3.823   -3.102  -1.265  1.00 1.00 86  A 1 
ATOM 1256 H H    . LEU A 1 86  ? 3.736   -5.747  -2.893  1.00 1.12 86  A 1 
ATOM 1257 H HA   . LEU A 1 86  ? 4.869   -6.179  -0.249  1.00 1.09 86  A 1 
ATOM 1258 H HB2  . LEU A 1 86  ? 2.233   -5.179  -1.262  1.00 0.93 86  A 1 
ATOM 1259 H HB3  . LEU A 1 86  ? 2.385   -5.718  0.398   1.00 0.94 86  A 1 
ATOM 1260 H HG   . LEU A 1 86  ? 2.649   -3.387  0.478   1.00 0.95 86  A 1 
ATOM 1261 H HD11 . LEU A 1 86  ? 5.389   -4.635  0.456   1.00 1.29 86  A 1 
ATOM 1262 H HD12 . LEU A 1 86  ? 5.007   -3.051  1.131   1.00 1.26 86  A 1 
ATOM 1263 H HD13 . LEU A 1 86  ? 4.292   -4.504  1.831   1.00 1.34 86  A 1 
ATOM 1264 H HD21 . LEU A 1 86  ? 2.968   -3.007  -1.917  1.00 1.35 86  A 1 
ATOM 1265 H HD22 . LEU A 1 86  ? 4.152   -2.120  -0.958  1.00 1.53 86  A 1 
ATOM 1266 H HD23 . LEU A 1 86  ? 4.623   -3.601  -1.791  1.00 1.06 86  A 1 
ATOM 1267 N N    . ASP A 1 87  ? 3.875   -8.364  0.396   1.00 1.15 87  A 1 
ATOM 1268 C CA   . ASP A 1 87  ? 3.475   -9.737  0.693   1.00 1.26 87  A 1 
ATOM 1269 C C    . ASP A 1 87  ? 1.958   -9.879  0.763   1.00 1.15 87  A 1 
ATOM 1270 O O    . ASP A 1 87  ? 1.385   -10.788 0.166   1.00 1.19 87  A 1 
ATOM 1271 C CB   . ASP A 1 87  ? 4.099   -10.187 2.014   1.00 1.40 87  A 1 
ATOM 1272 C CG   . ASP A 1 87  ? 3.937   -11.672 2.267   1.00 1.61 87  A 1 
ATOM 1273 O OD1  . ASP A 1 87  ? 4.712   -12.467 1.689   1.00 1.76 87  A 1 
ATOM 1274 O OD2  . ASP A 1 87  ? 3.047   -12.052 3.053   1.00 1.70 87  A 1 
ATOM 1275 H H    . ASP A 1 87  ? 4.461   -7.891  1.033   1.00 1.18 87  A 1 
ATOM 1276 H HA   . ASP A 1 87  ? 3.847   -10.368 -0.101  1.00 1.35 87  A 1 
ATOM 1277 H HB2  . ASP A 1 87  ? 5.154   -9.959  2.001   1.00 1.48 87  A 1 
ATOM 1278 H HB3  . ASP A 1 87  ? 3.628   -9.650  2.825   1.00 1.33 87  A 1 
ATOM 1279 N N    . ILE A 1 88  ? 1.310   -8.963  1.473   1.00 1.05 88  A 1 
ATOM 1280 C CA   . ILE A 1 88  ? -0.144  -9.002  1.624   1.00 1.00 88  A 1 
ATOM 1281 C C    . ILE A 1 88  ? -0.867  -8.586  0.343   1.00 0.91 88  A 1 
ATOM 1282 O O    . ILE A 1 88  ? -2.082  -8.746  0.231   1.00 0.93 88  A 1 
ATOM 1283 C CB   . ILE A 1 88  ? -0.625  -8.105  2.785   1.00 1.00 88  A 1 
ATOM 1284 C CG1  . ILE A 1 88  ? -0.187  -6.652  2.563   1.00 1.04 88  A 1 
ATOM 1285 C CG2  . ILE A 1 88  ? -0.098  -8.633  4.115   1.00 1.15 88  A 1 
ATOM 1286 C CD1  . ILE A 1 88  ? -0.991  -5.650  3.361   1.00 1.19 88  A 1 
ATOM 1287 H H    . ILE A 1 88  ? 1.824   -8.247  1.918   1.00 1.05 88  A 1 
ATOM 1288 H HA   . ILE A 1 88  ? -0.419  -10.021 1.856   1.00 1.08 88  A 1 
ATOM 1289 H HB   . ILE A 1 88  ? -1.702  -8.147  2.814   1.00 0.94 88  A 1 
ATOM 1290 H HD11 . ILE A 1 88  ? -0.890  -5.866  4.413   1.00 1.41 88  A 1 
ATOM 1291 H HD12 . ILE A 1 88  ? -0.625  -4.653  3.162   1.00 1.63 88  A 1 
ATOM 1292 H HD13 . ILE A 1 88  ? -2.031  -5.717  3.078   1.00 1.69 88  A 1 
ATOM 1293 N N    . LEU A 1 89  ? -0.119  -8.050  -0.617  1.00 0.88 89  A 1 
ATOM 1294 C CA   . LEU A 1 89  ? -0.693  -7.622  -1.888  1.00 0.85 89  A 1 
ATOM 1295 C C    . LEU A 1 89  ? -0.419  -8.655  -2.975  1.00 0.92 89  A 1 
ATOM 1296 O O    . LEU A 1 89  ? -0.768  -8.456  -4.141  1.00 0.95 89  A 1 
ATOM 1297 C CB   . LEU A 1 89  ? -0.119  -6.266  -2.311  1.00 0.83 89  A 1 
ATOM 1298 C CG   . LEU A 1 89  ? -0.983  -5.051  -1.967  1.00 0.71 89  A 1 
ATOM 1299 C CD1  . LEU A 1 89  ? -0.979  -4.788  -0.471  1.00 1.39 89  A 1 
ATOM 1300 C CD2  . LEU A 1 89  ? -0.505  -3.824  -2.729  1.00 1.37 89  A 1 
ATOM 1301 H H    . LEU A 1 89  ? 0.845   -7.947  -0.468  1.00 0.92 89  A 1 
ATOM 1302 H HA   . LEU A 1 89  ? -1.761  -7.528  -1.757  1.00 0.83 89  A 1 
ATOM 1303 H HB2  . LEU A 1 89  ? 0.843   -6.144  -1.835  1.00 0.98 89  A 1 
ATOM 1304 H HB3  . LEU A 1 89  ? 0.028   -6.281  -3.380  1.00 0.99 89  A 1 
ATOM 1305 H HG   . LEU A 1 89  ? -2.001  -5.249  -2.263  1.00 1.29 89  A 1 
ATOM 1306 H HD11 . LEU A 1 89  ? 0.038   -4.664  -0.130  1.00 1.69 89  A 1 
ATOM 1307 H HD12 . LEU A 1 89  ? -1.542  -3.891  -0.261  1.00 1.89 89  A 1 
ATOM 1308 H HD13 . LEU A 1 89  ? -1.431  -5.625  0.040   1.00 2.05 89  A 1 
ATOM 1309 H HD21 . LEU A 1 89  ? 0.531   -3.631  -2.488  1.00 2.05 89  A 1 
ATOM 1310 H HD22 . LEU A 1 89  ? -0.600  -4.002  -3.790  1.00 1.76 89  A 1 
ATOM 1311 H HD23 . LEU A 1 89  ? -1.105  -2.970  -2.450  1.00 1.76 89  A 1 
ATOM 1312 N N    . ARG A 1 90  ? 0.224   -9.748  -2.589  1.00 1.04 90  A 1 
ATOM 1313 C CA   . ARG A 1 90  ? 0.548   -10.816 -3.520  1.00 1.16 90  A 1 
ATOM 1314 C C    . ARG A 1 90  ? -0.592  -11.820 -3.564  1.00 1.23 90  A 1 
ATOM 1315 O O    . ARG A 1 90  ? -1.134  -12.190 -2.519  1.00 1.32 90  A 1 
ATOM 1316 C CB   . ARG A 1 90  ? 1.843   -11.508 -3.098  1.00 1.48 90  A 1 
ATOM 1317 C CG   . ARG A 1 90  ? 2.445   -12.398 -4.173  1.00 1.82 90  A 1 
ATOM 1318 C CD   . ARG A 1 90  ? 3.573   -13.252 -3.618  1.00 2.23 90  A 1 
ATOM 1319 N NE   . ARG A 1 90  ? 4.583   -12.450 -2.927  1.00 1.92 90  A 1 
ATOM 1320 C CZ   . ARG A 1 90  ? 4.748   -12.435 -1.604  1.00 1.78 90  A 1 
ATOM 1321 N NH1  . ARG A 1 90  ? 3.971   -13.176 -0.824  1.00 1.95 90  A 1 
ATOM 1322 N NH2  . ARG A 1 90  ? 5.693   -11.681 -1.057  1.00 2.03 90  A 1 
ATOM 1323 H H    . ARG A 1 90  ? 0.480   -9.843  -1.648  1.00 1.07 90  A 1 
ATOM 1324 H HA   . ARG A 1 90  ? 0.677   -10.384 -4.501  1.00 1.12 90  A 1 
ATOM 1325 H HB2  . ARG A 1 90  ? 2.570   -10.754 -2.838  1.00 1.63 90  A 1 
ATOM 1326 H HB3  . ARG A 1 90  ? 1.644   -12.118 -2.230  1.00 1.79 90  A 1 
ATOM 1327 H HG2  . ARG A 1 90  ? 1.674   -13.045 -4.564  1.00 2.03 90  A 1 
ATOM 1328 H HG3  . ARG A 1 90  ? 2.833   -11.776 -4.965  1.00 1.97 90  A 1 
ATOM 1329 H HD2  . ARG A 1 90  ? 3.156   -13.966 -2.923  1.00 2.55 90  A 1 
ATOM 1330 H HD3  . ARG A 1 90  ? 4.042   -13.780 -4.435  1.00 2.95 90  A 1 
ATOM 1331 H HE   . ARG A 1 90  ? 5.173   -11.890 -3.487  1.00 2.16 90  A 1 
ATOM 1332 H HH11 . ARG A 1 90  ? 3.256   -13.762 -1.225  1.00 2.35 90  A 1 
ATOM 1333 H HH12 . ARG A 1 90  ? 4.088   -13.150 0.178   1.00 1.99 90  A 1 
ATOM 1334 H HH21 . ARG A 1 90  ? 6.285   -11.119 -1.637  1.00 2.49 90  A 1 
ATOM 1335 H HH22 . ARG A 1 90  ? 5.819   -11.677 -0.060  1.00 2.05 90  A 1 
ATOM 1336 N N    . SER A 1 91  ? -0.947  -12.250 -4.775  1.00 1.32 91  A 1 
ATOM 1337 C CA   . SER A 1 91  ? -2.030  -13.204 -4.974  1.00 1.56 91  A 1 
ATOM 1338 C C    . SER A 1 91  ? -3.344  -12.586 -4.508  1.00 1.59 91  A 1 
ATOM 1339 O O    . SER A 1 91  ? -4.052  -13.143 -3.663  1.00 1.84 91  A 1 
ATOM 1340 C CB   . SER A 1 91  ? -1.736  -14.516 -4.236  1.00 1.80 91  A 1 
ATOM 1341 O OG   . SER A 1 91  ? -0.447  -15.004 -4.579  1.00 1.81 91  A 1 
ATOM 1342 H H    . SER A 1 91  ? -0.471  -11.907 -5.556  1.00 1.28 91  A 1 
ATOM 1343 H HA   . SER A 1 91  ? -2.100  -13.403 -6.034  1.00 1.65 91  A 1 
ATOM 1344 H HB2  . SER A 1 91  ? -1.771  -14.345 -3.170  1.00 1.86 91  A 1 
ATOM 1345 H HB3  . SER A 1 91  ? -2.473  -15.256 -4.509  1.00 2.01 91  A 1 
ATOM 1346 H HG   . SER A 1 91  ? -0.369  -15.927 -4.302  1.00 1.85 91  A 1 
ATOM 1347 N N    . GLN A 1 92  ? -3.641  -11.413 -5.071  1.00 1.45 92  A 1 
ATOM 1348 C CA   . GLN A 1 92  ? -4.843  -10.657 -4.742  1.00 1.55 92  A 1 
ATOM 1349 C C    . GLN A 1 92  ? -4.783  -10.164 -3.302  1.00 1.30 92  A 1 
ATOM 1350 O O    . GLN A 1 92  ? -3.719  -10.159 -2.681  1.00 1.62 92  A 1 
ATOM 1351 C CB   . GLN A 1 92  ? -6.113  -11.487 -4.968  1.00 2.00 92  A 1 
ATOM 1352 C CG   . GLN A 1 92  ? -6.862  -11.123 -6.238  1.00 2.42 92  A 1 
ATOM 1353 C CD   . GLN A 1 92  ? -8.190  -11.844 -6.361  1.00 2.02 92  A 1 
ATOM 1354 O OE1  . GLN A 1 92  ? -8.258  -12.959 -6.881  1.00 1.82 92  A 1 
ATOM 1355 N NE2  . GLN A 1 92  ? -9.256  -11.210 -5.896  1.00 2.31 92  A 1 
ATOM 1356 H H    . GLN A 1 92  ? -3.013  -11.037 -5.730  1.00 1.38 92  A 1 
ATOM 1357 H HA   . GLN A 1 92  ? -4.871  -9.797  -5.395  1.00 1.59 92  A 1 
ATOM 1358 H HB2  . GLN A 1 92  ? -5.843  -12.532 -5.022  1.00 2.14 92  A 1 
ATOM 1359 H HB3  . GLN A 1 92  ? -6.777  -11.340 -4.129  1.00 2.05 92  A 1 
ATOM 1360 H HG2  . GLN A 1 92  ? -7.048  -10.059 -6.238  1.00 3.03 92  A 1 
ATOM 1361 H HG3  . GLN A 1 92  ? -6.248  -11.380 -7.088  1.00 2.84 92  A 1 
ATOM 1362 N N    . TRP A 1 93  ? -5.927  -9.756  -2.783  1.00 1.21 93  A 1 
ATOM 1363 C CA   . TRP A 1 93  ? -6.025  -9.251  -1.425  1.00 1.02 93  A 1 
ATOM 1364 C C    . TRP A 1 93  ? -7.490  -9.065  -1.072  1.00 1.00 93  A 1 
ATOM 1365 O O    . TRP A 1 93  ? -8.366  -9.419  -1.863  1.00 1.15 93  A 1 
ATOM 1366 C CB   . TRP A 1 93  ? -5.266  -7.914  -1.289  1.00 1.06 93  A 1 
ATOM 1367 C CG   . TRP A 1 93  ? -5.910  -6.744  -1.996  1.00 1.12 93  A 1 
ATOM 1368 C CD1  . TRP A 1 93  ? -6.802  -6.784  -3.034  1.00 1.22 93  A 1 
ATOM 1369 C CD2  . TRP A 1 93  ? -5.698  -5.353  -1.713  1.00 1.15 93  A 1 
ATOM 1370 N NE1  . TRP A 1 93  ? -7.165  -5.513  -3.397  1.00 1.33 93  A 1 
ATOM 1371 C CE2  . TRP A 1 93  ? -6.500  -4.616  -2.607  1.00 1.29 93  A 1 
ATOM 1372 C CE3  . TRP A 1 93  ? -4.910  -4.659  -0.791  1.00 1.13 93  A 1 
ATOM 1373 C CZ2  . TRP A 1 93  ? -6.541  -3.223  -2.599  1.00 1.41 93  A 1 
ATOM 1374 C CZ3  . TRP A 1 93  ? -4.949  -3.276  -0.788  1.00 1.25 93  A 1 
ATOM 1375 C CH2  . TRP A 1 93  ? -5.758  -2.572  -1.687  1.00 1.39 93  A 1 
ATOM 1376 H H    . TRP A 1 93  ? -6.741  -9.795  -3.329  1.00 1.56 93  A 1 
ATOM 1377 H HA   . TRP A 1 93  ? -5.587  -9.981  -0.760  1.00 1.01 93  A 1 
ATOM 1378 H HB2  . TRP A 1 93  ? -5.192  -7.662  -0.243  1.00 1.07 93  A 1 
ATOM 1379 H HB3  . TRP A 1 93  ? -4.271  -8.038  -1.692  1.00 1.19 93  A 1 
ATOM 1380 H HD1  . TRP A 1 93  ? -7.166  -7.695  -3.487  1.00 1.26 93  A 1 
ATOM 1381 H HE1  . TRP A 1 93  ? -7.801  -5.283  -4.109  1.00 1.45 93  A 1 
ATOM 1382 H HE3  . TRP A 1 93  ? -4.281  -5.183  -0.089  1.00 1.07 93  A 1 
ATOM 1383 H HZ2  . TRP A 1 93  ? -7.161  -2.664  -3.287  1.00 1.56 93  A 1 
ATOM 1384 H HZ3  . TRP A 1 93  ? -4.345  -2.724  -0.082  1.00 1.27 93  A 1 
ATOM 1385 H HH2  . TRP A 1 93  ? -5.754  -1.493  -1.649  1.00 1.51 93  A 1 
ATOM 1386 N N    . SER A 1 94  ? -7.761  -8.537  0.107   1.00 0.90 94  A 1 
ATOM 1387 C CA   . SER A 1 94  ? -9.124  -8.272  0.501   1.00 0.92 94  A 1 
ATOM 1388 C C    . SER A 1 94  ? -9.535  -6.941  -0.122  1.00 1.03 94  A 1 
ATOM 1389 O O    . SER A 1 94  ? -8.886  -5.924  0.119   1.00 1.05 94  A 1 
ATOM 1390 C CB   . SER A 1 94  ? -9.254  -8.258  2.022   1.00 0.92 94  A 1 
ATOM 1391 O OG   . SER A 1 94  ? -8.883  -9.513  2.572   1.00 1.26 94  A 1 
ATOM 1392 H H    . SER A 1 94  ? -7.028  -8.307  0.718   1.00 0.88 94  A 1 
ATOM 1393 H HA   . SER A 1 94  ? -9.747  -9.056  0.094   1.00 1.02 94  A 1 
ATOM 1394 H HB2  . SER A 1 94  ? -8.610  -7.493  2.432   1.00 0.89 94  A 1 
ATOM 1395 H HB3  . SER A 1 94  ? -10.279 -8.050  2.295   1.00 0.94 94  A 1 
ATOM 1396 H HG   . SER A 1 94  ? -8.639  -9.394  3.504   1.00 1.71 94  A 1 
ATOM 1397 N N    . PRO A 1 95  ? -10.620 -6.963  -0.925  1.00 1.22 95  A 1 
ATOM 1398 C CA   . PRO A 1 95  ? -11.165 -5.837  -1.683  1.00 1.47 95  A 1 
ATOM 1399 C C    . PRO A 1 95  ? -10.673 -4.439  -1.296  1.00 1.54 95  A 1 
ATOM 1400 O O    . PRO A 1 95  ? -9.734  -3.919  -1.901  1.00 1.92 95  A 1 
ATOM 1401 C CB   . PRO A 1 95  ? -12.655 -6.012  -1.418  1.00 1.47 95  A 1 
ATOM 1402 C CG   . PRO A 1 95  ? -12.850 -7.500  -1.363  1.00 1.43 95  A 1 
ATOM 1403 C CD   . PRO A 1 95  ? -11.486 -8.126  -1.134  1.00 1.29 95  A 1 
ATOM 1404 H HA   . PRO A 1 95  ? -10.990 -5.975  -2.739  1.00 1.77 95  A 1 
ATOM 1405 H HB2  . PRO A 1 95  ? -12.915 -5.543  -0.480  1.00 1.41 95  A 1 
ATOM 1406 H HB3  . PRO A 1 95  ? -13.225 -5.569  -2.222  1.00 1.69 95  A 1 
ATOM 1407 H HG2  . PRO A 1 95  ? -13.512 -7.750  -0.547  1.00 1.52 95  A 1 
ATOM 1408 H HG3  . PRO A 1 95  ? -13.265 -7.846  -2.298  1.00 1.59 95  A 1 
ATOM 1409 H HD2  . PRO A 1 95  ? -11.503 -8.759  -0.261  1.00 1.34 95  A 1 
ATOM 1410 H HD3  . PRO A 1 95  ? -11.176 -8.687  -2.004  1.00 1.33 95  A 1 
ATOM 1411 N N    . ALA A 1 96  ? -11.293 -3.834  -0.297  1.00 1.39 96  A 1 
ATOM 1412 C CA   . ALA A 1 96  ? -10.924 -2.484  0.097   1.00 1.69 96  A 1 
ATOM 1413 C C    . ALA A 1 96  ? -10.038 -2.444  1.332   1.00 1.42 96  A 1 
ATOM 1414 O O    . ALA A 1 96  ? -10.481 -2.729  2.445   1.00 1.64 96  A 1 
ATOM 1415 C CB   . ALA A 1 96  ? -12.169 -1.644  0.323   1.00 2.12 96  A 1 
ATOM 1416 H H    . ALA A 1 96  ? -12.002 -4.300  0.183   1.00 1.25 96  A 1 
ATOM 1417 H HA   . ALA A 1 96  ? -10.379 -2.044  -0.724  1.00 2.04 96  A 1 
ATOM 1418 H HB1  . ALA A 1 96  ? -12.764 -2.084  1.110   1.00 2.24 96  A 1 
ATOM 1419 H HB2  . ALA A 1 96  ? -11.881 -0.642  0.609   1.00 2.27 96  A 1 
ATOM 1420 H HB3  . ALA A 1 96  ? -12.748 -1.604  -0.588  1.00 2.67 96  A 1 
ATOM 1421 N N    . LEU A 1 97  ? -8.786  -2.076  1.122   1.00 1.19 97  A 1 
ATOM 1422 C CA   . LEU A 1 97  ? -7.829  -1.945  2.203   1.00 0.93 97  A 1 
ATOM 1423 C C    . LEU A 1 97  ? -7.199  -0.559  2.133   1.00 0.79 97  A 1 
ATOM 1424 O O    . LEU A 1 97  ? -6.750  -0.133  1.070   1.00 1.14 97  A 1 
ATOM 1425 C CB   . LEU A 1 97  ? -6.752  -3.027  2.117   1.00 0.78 97  A 1 
ATOM 1426 C CG   . LEU A 1 97  ? -5.675  -2.953  3.202   1.00 0.86 97  A 1 
ATOM 1427 C CD1  . LEU A 1 97  ? -6.258  -3.284  4.566   1.00 1.13 97  A 1 
ATOM 1428 C CD2  . LEU A 1 97  ? -4.523  -3.887  2.873   1.00 1.19 97  A 1 
ATOM 1429 H H    . LEU A 1 97  ? -8.492  -1.893  0.204   1.00 1.37 97  A 1 
ATOM 1430 H HA   . LEU A 1 97  ? -8.364  -2.043  3.137   1.00 1.06 97  A 1 
ATOM 1431 H HB2  . LEU A 1 97  ? -7.233  -3.993  2.178   1.00 0.87 97  A 1 
ATOM 1432 H HB3  . LEU A 1 97  ? -6.267  -2.946  1.155   1.00 1.00 97  A 1 
ATOM 1433 H HG   . LEU A 1 97  ? -5.287  -1.946  3.244   1.00 1.43 97  A 1 
ATOM 1434 H HD11 . LEU A 1 97  ? -7.155  -2.705  4.724   1.00 1.78 97  A 1 
ATOM 1435 H HD12 . LEU A 1 97  ? -6.494  -4.337  4.612   1.00 1.42 97  A 1 
ATOM 1436 H HD13 . LEU A 1 97  ? -5.535  -3.044  5.332   1.00 1.65 97  A 1 
ATOM 1437 H HD21 . LEU A 1 97  ? -4.150  -3.664  1.884   1.00 1.77 97  A 1 
ATOM 1438 H HD22 . LEU A 1 97  ? -3.732  -3.751  3.596   1.00 1.63 97  A 1 
ATOM 1439 H HD23 . LEU A 1 97  ? -4.868  -4.910  2.906   1.00 1.24 97  A 1 
ATOM 1440 N N    . THR A 1 98  ? -7.224  0.164   3.245   1.00 0.71 98  A 1 
ATOM 1441 C CA   . THR A 1 98  ? -6.656  1.507   3.304   1.00 0.64 98  A 1 
ATOM 1442 C C    . THR A 1 98  ? -5.184  1.495   2.894   1.00 0.56 98  A 1 
ATOM 1443 O O    . THR A 1 98  ? -4.455  0.538   3.184   1.00 0.55 98  A 1 
ATOM 1444 C CB   . THR A 1 98  ? -6.807  2.118   4.718   1.00 0.78 98  A 1 
ATOM 1445 O OG1  . THR A 1 98  ? -6.145  3.390   4.794   1.00 0.82 98  A 1 
ATOM 1446 C CG2  . THR A 1 98  ? -6.241  1.188   5.783   1.00 0.92 98  A 1 
ATOM 1447 H H    . THR A 1 98  ? -7.643  -0.212  4.050   1.00 1.02 98  A 1 
ATOM 1448 H HA   . THR A 1 98  ? -7.203  2.127   2.609   1.00 0.62 98  A 1 
ATOM 1449 H HB   . THR A 1 98  ? -7.860  2.261   4.916   1.00 0.83 98  A 1 
ATOM 1450 H HG1  . THR A 1 98  ? -6.316  3.894   3.974   1.00 0.71 98  A 1 
ATOM 1451 N N    . ILE A 1 99  ? -4.755  2.557   2.219   1.00 0.54 99  A 1 
ATOM 1452 C CA   . ILE A 1 99  ? -3.376  2.670   1.760   1.00 0.52 99  A 1 
ATOM 1453 C C    . ILE A 1 99  ? -2.409  2.674   2.946   1.00 0.58 99  A 1 
ATOM 1454 O O    . ILE A 1 99  ? -1.238  2.319   2.807   1.00 0.59 99  A 1 
ATOM 1455 C CB   . ILE A 1 99  ? -3.171  3.942   0.901   1.00 0.56 99  A 1 
ATOM 1456 C CG1  . ILE A 1 99  ? -1.868  3.852   0.102   1.00 0.58 99  A 1 
ATOM 1457 C CG2  . ILE A 1 99  ? -3.180  5.192   1.770   1.00 0.58 99  A 1 
ATOM 1458 C CD1  . ILE A 1 99  ? -1.887  2.782   -0.969  1.00 0.67 99  A 1 
ATOM 1459 H H    . ILE A 1 99  ? -5.385  3.293   2.028   1.00 0.56 99  A 1 
ATOM 1460 H HA   . ILE A 1 99  ? -3.164  1.808   1.142   1.00 0.50 99  A 1 
ATOM 1461 H HB   . ILE A 1 99  ? -3.999  4.015   0.211   1.00 0.60 99  A 1 
ATOM 1462 H HD11 . ILE A 1 99  ? -2.713  2.961   -1.642  1.00 1.03 99  A 1 
ATOM 1463 H HD12 . ILE A 1 99  ? -0.960  2.809   -1.523  1.00 1.00 99  A 1 
ATOM 1464 H HD13 . ILE A 1 99  ? -2.003  1.812   -0.508  1.00 1.24 99  A 1 
ATOM 1465 N N    . SER A 1 100 ? -2.918  3.062   4.111   1.00 0.66 100 A 1 
ATOM 1466 C CA   . SER A 1 100 ? -2.121  3.104   5.328   1.00 0.76 100 A 1 
ATOM 1467 C C    . SER A 1 100 ? -1.518  1.733   5.627   1.00 0.67 100 A 1 
ATOM 1468 O O    . SER A 1 100 ? -0.332  1.623   5.931   1.00 0.71 100 A 1 
ATOM 1469 C CB   . SER A 1 100 ? -2.988  3.566   6.499   1.00 0.93 100 A 1 
ATOM 1470 O OG   . SER A 1 100 ? -3.909  4.562   6.082   1.00 0.96 100 A 1 
ATOM 1471 H H    . SER A 1 100 ? -3.857  3.345   4.149   1.00 0.70 100 A 1 
ATOM 1472 H HA   . SER A 1 100 ? -1.322  3.814   5.181   1.00 0.83 100 A 1 
ATOM 1473 H HB2  . SER A 1 100 ? -3.539  2.725   6.892   1.00 0.94 100 A 1 
ATOM 1474 H HB3  . SER A 1 100 ? -2.357  3.978   7.273   1.00 1.04 100 A 1 
ATOM 1475 H HG   . SER A 1 100 ? -4.756  4.147   5.874   1.00 1.20 100 A 1 
ATOM 1476 N N    . LYS A 1 101 ? -2.334  0.689   5.502   1.00 0.61 101 A 1 
ATOM 1477 C CA   . LYS A 1 101 ? -1.880  -0.671  5.762   1.00 0.56 101 A 1 
ATOM 1478 C C    . LYS A 1 101 ? -0.842  -1.091  4.727   1.00 0.51 101 A 1 
ATOM 1479 O O    . LYS A 1 101 ? 0.138   -1.763  5.051   1.00 0.55 101 A 1 
ATOM 1480 C CB   . LYS A 1 101 ? -3.061  -1.648  5.744   1.00 0.57 101 A 1 
ATOM 1481 C CG   . LYS A 1 101 ? -2.753  -2.999  6.376   1.00 0.70 101 A 1 
ATOM 1482 C CD   . LYS A 1 101 ? -2.709  -2.906  7.893   1.00 0.93 101 A 1 
ATOM 1483 C CE   . LYS A 1 101 ? -2.535  -4.273  8.537   1.00 1.19 101 A 1 
ATOM 1484 N NZ   . LYS A 1 101 ? -1.120  -4.730  8.497   1.00 1.13 101 A 1 
ATOM 1485 H H    . LYS A 1 101 ? -3.261  0.839   5.218   1.00 0.64 101 A 1 
ATOM 1486 H HA   . LYS A 1 101 ? -1.424  -0.688  6.741   1.00 0.63 101 A 1 
ATOM 1487 H HB2  . LYS A 1 101 ? -3.888  -1.205  6.279   1.00 0.65 101 A 1 
ATOM 1488 H HB3  . LYS A 1 101 ? -3.355  -1.815  4.719   1.00 0.56 101 A 1 
ATOM 1489 H HG2  . LYS A 1 101 ? -3.520  -3.704  6.090   1.00 0.74 101 A 1 
ATOM 1490 H HG3  . LYS A 1 101 ? -1.794  -3.342  6.018   1.00 0.74 101 A 1 
ATOM 1491 H HD2  . LYS A 1 101 ? -1.880  -2.278  8.179   1.00 0.93 101 A 1 
ATOM 1492 H HD3  . LYS A 1 101 ? -3.633  -2.469  8.241   1.00 1.15 101 A 1 
ATOM 1493 H HE2  . LYS A 1 101 ? -2.855  -4.214  9.568   1.00 1.64 101 A 1 
ATOM 1494 H HE3  . LYS A 1 101 ? -3.150  -4.986  8.011   1.00 1.66 101 A 1 
ATOM 1495 H HZ1  . LYS A 1 101 ? -0.507  -4.047  8.988   1.00 1.28 101 A 1 
ATOM 1496 H HZ2  . LYS A 1 101 ? -1.027  -5.660  8.963   1.00 1.70 101 A 1 
ATOM 1497 H HZ3  . LYS A 1 101 ? -0.796  -4.817  7.511   1.00 1.55 101 A 1 
ATOM 1498 N N    . VAL A 1 102 ? -1.065  -0.684  3.483   1.00 0.50 102 A 1 
ATOM 1499 C CA   . VAL A 1 102 ? -0.149  -1.008  2.396   1.00 0.53 102 A 1 
ATOM 1500 C C    . VAL A 1 102 ? 1.205   -0.348  2.632   1.00 0.60 102 A 1 
ATOM 1501 O O    . VAL A 1 102 ? 2.253   -0.984  2.512   1.00 0.66 102 A 1 
ATOM 1502 C CB   . VAL A 1 102 ? -0.711  -0.551  1.031   1.00 0.57 102 A 1 
ATOM 1503 C CG1  . VAL A 1 102 ? 0.222   -0.949  -0.103  1.00 0.67 102 A 1 
ATOM 1504 C CG2  . VAL A 1 102 ? -2.105  -1.124  0.808   1.00 0.54 102 A 1 
ATOM 1505 H H    . VAL A 1 102 ? -1.865  -0.149  3.290   1.00 0.51 102 A 1 
ATOM 1506 H HA   . VAL A 1 102 ? -0.019  -2.081  2.372   1.00 0.54 102 A 1 
ATOM 1507 H HB   . VAL A 1 102 ? -0.787  0.527   1.040   1.00 0.61 102 A 1 
ATOM 1508 N N    . LEU A 1 103 ? 1.171   0.926   2.992   1.00 0.63 103 A 1 
ATOM 1509 C CA   . LEU A 1 103 ? 2.386   1.681   3.250   1.00 0.73 103 A 1 
ATOM 1510 C C    . LEU A 1 103 ? 3.101   1.160   4.492   1.00 0.76 103 A 1 
ATOM 1511 O O    . LEU A 1 103 ? 4.326   1.045   4.504   1.00 0.84 103 A 1 
ATOM 1512 C CB   . LEU A 1 103 ? 2.062   3.166   3.409   1.00 0.78 103 A 1 
ATOM 1513 C CG   . LEU A 1 103 ? 1.559   3.856   2.140   1.00 0.71 103 A 1 
ATOM 1514 C CD1  . LEU A 1 103 ? 1.407   5.350   2.370   1.00 0.78 103 A 1 
ATOM 1515 C CD2  . LEU A 1 103 ? 2.499   3.585   0.975   1.00 0.90 103 A 1 
ATOM 1516 H H    . LEU A 1 103 ? 0.299   1.374   3.080   1.00 0.61 103 A 1 
ATOM 1517 H HA   . LEU A 1 103 ? 3.037   1.557   2.397   1.00 0.77 103 A 1 
ATOM 1518 H HB2  . LEU A 1 103 ? 1.306   3.266   4.174   1.00 0.80 103 A 1 
ATOM 1519 H HB3  . LEU A 1 103 ? 2.956   3.673   3.739   1.00 0.94 103 A 1 
ATOM 1520 H HG   . LEU A 1 103 ? 0.587   3.459   1.884   1.00 0.65 103 A 1 
ATOM 1521 H HD11 . LEU A 1 103 ? 2.342   5.757   2.728   1.00 1.00 103 A 1 
ATOM 1522 H HD12 . LEU A 1 103 ? 1.139   5.832   1.441   1.00 0.73 103 A 1 
ATOM 1523 H HD13 . LEU A 1 103 ? 0.633   5.525   3.103   1.00 0.83 103 A 1 
ATOM 1524 H HD21 . LEU A 1 103 ? 3.486   3.953   1.216   1.00 1.10 103 A 1 
ATOM 1525 H HD22 . LEU A 1 103 ? 2.547   2.522   0.791   1.00 1.16 103 A 1 
ATOM 1526 H HD23 . LEU A 1 103 ? 2.133   4.088   0.092   1.00 1.13 103 A 1 
ATOM 1527 N N    . LEU A 1 104 ? 2.333   0.836   5.530   1.00 0.72 104 A 1 
ATOM 1528 C CA   . LEU A 1 104 ? 2.901   0.319   6.773   1.00 0.76 104 A 1 
ATOM 1529 C C    . LEU A 1 104 ? 3.622   -1.001  6.530   1.00 0.78 104 A 1 
ATOM 1530 O O    . LEU A 1 104 ? 4.578   -1.335  7.230   1.00 0.85 104 A 1 
ATOM 1531 C CB   . LEU A 1 104 ? 1.812   0.129   7.831   1.00 0.73 104 A 1 
ATOM 1532 C CG   . LEU A 1 104 ? 1.328   1.415   8.507   1.00 0.76 104 A 1 
ATOM 1533 C CD1  . LEU A 1 104 ? 0.092   1.140   9.352   1.00 0.75 104 A 1 
ATOM 1534 C CD2  . LEU A 1 104 ? 2.435   2.021   9.360   1.00 0.85 104 A 1 
ATOM 1535 H H    . LEU A 1 104 ? 1.358   0.960   5.464   1.00 0.68 104 A 1 
ATOM 1536 H HA   . LEU A 1 104 ? 3.617   1.043   7.133   1.00 0.82 104 A 1 
ATOM 1537 H HB2  . LEU A 1 104 ? 0.965   -0.348  7.361   1.00 0.70 104 A 1 
ATOM 1538 H HB3  . LEU A 1 104 ? 2.196   -0.529  8.596   1.00 0.75 104 A 1 
ATOM 1539 H HG   . LEU A 1 104 ? 1.058   2.133   7.746   1.00 0.79 104 A 1 
ATOM 1540 H HD11 . LEU A 1 104 ? 0.297   0.335   10.042  1.00 0.95 104 A 1 
ATOM 1541 H HD12 . LEU A 1 104 ? -0.170  2.030   9.904   1.00 1.06 104 A 1 
ATOM 1542 H HD13 . LEU A 1 104 ? -0.730  0.863   8.707   1.00 0.89 104 A 1 
ATOM 1543 H HD21 . LEU A 1 104 ? 3.307   2.194   8.747   1.00 0.87 104 A 1 
ATOM 1544 H HD22 . LEU A 1 104 ? 2.095   2.958   9.776   1.00 0.90 104 A 1 
ATOM 1545 H HD23 . LEU A 1 104 ? 2.688   1.341   10.161  1.00 0.89 104 A 1 
ATOM 1546 N N    . SER A 1 105 ? 3.160   -1.746  5.532   1.00 0.72 105 A 1 
ATOM 1547 C CA   . SER A 1 105 ? 3.772   -3.019  5.185   1.00 0.76 105 A 1 
ATOM 1548 C C    . SER A 1 105 ? 5.196   -2.791  4.684   1.00 0.87 105 A 1 
ATOM 1549 O O    . SER A 1 105 ? 6.092   -3.601  4.933   1.00 0.97 105 A 1 
ATOM 1550 C CB   . SER A 1 105 ? 2.939   -3.743  4.125   1.00 0.69 105 A 1 
ATOM 1551 O OG   . SER A 1 105 ? 1.617   -3.972  4.586   1.00 0.61 105 A 1 
ATOM 1552 H H    . SER A 1 105 ? 2.387   -1.429  5.018   1.00 0.66 105 A 1 
ATOM 1553 H HA   . SER A 1 105 ? 3.809   -3.623  6.079   1.00 0.78 105 A 1 
ATOM 1554 H HB2  . SER A 1 105 ? 2.897   -3.141  3.230   1.00 0.69 105 A 1 
ATOM 1555 H HB3  . SER A 1 105 ? 3.399   -4.695  3.897   1.00 0.75 105 A 1 
ATOM 1556 H HG   . SER A 1 105 ? 1.173   -3.123  4.731   1.00 1.03 105 A 1 
ATOM 1557 N N    . ILE A 1 106 ? 5.403   -1.670  4.001   1.00 0.87 106 A 1 
ATOM 1558 C CA   . ILE A 1 106 ? 6.719   -1.323  3.489   1.00 0.98 106 A 1 
ATOM 1559 C C    . ILE A 1 106 ? 7.623   -0.928  4.653   1.00 1.05 106 A 1 
ATOM 1560 O O    . ILE A 1 106 ? 8.819   -1.216  4.652   1.00 1.14 106 A 1 
ATOM 1561 C CB   . ILE A 1 106 ? 6.659   -0.168  2.465   1.00 0.98 106 A 1 
ATOM 1562 C CG1  . ILE A 1 106 ? 5.548   -0.416  1.440   1.00 0.92 106 A 1 
ATOM 1563 C CG2  . ILE A 1 106 ? 8.003   -0.010  1.765   1.00 1.08 106 A 1 
ATOM 1564 C CD1  . ILE A 1 106 ? 5.326   0.743   0.491   1.00 0.89 106 A 1 
ATOM 1565 H H    . ILE A 1 106 ? 4.651   -1.057  3.845   1.00 0.81 106 A 1 
ATOM 1566 H HA   . ILE A 1 106 ? 7.132   -2.196  3.001   1.00 1.02 106 A 1 
ATOM 1567 H HB   . ILE A 1 106 ? 6.448   0.745   2.999   1.00 0.97 106 A 1 
ATOM 1568 H HD11 . ILE A 1 106 ? 6.247   0.964   -0.027  1.00 1.19 106 A 1 
ATOM 1569 H HD12 . ILE A 1 106 ? 4.562   0.481   -0.226  1.00 1.37 106 A 1 
ATOM 1570 H HD13 . ILE A 1 106 ? 5.012   1.612   1.050   1.00 1.37 106 A 1 
ATOM 1571 N N    . CYS A 1 107 ? 7.027   -0.282  5.654   1.00 1.02 107 A 1 
ATOM 1572 C CA   . CYS A 1 107 ? 7.755   0.132   6.845   1.00 1.10 107 A 1 
ATOM 1573 C C    . CYS A 1 107 ? 8.256   -1.096  7.598   1.00 1.11 107 A 1 
ATOM 1574 O O    . CYS A 1 107 ? 9.407   -1.146  8.032   1.00 1.19 107 A 1 
ATOM 1575 C CB   . CYS A 1 107 ? 6.856   0.971   7.755   1.00 1.08 107 A 1 
ATOM 1576 S SG   . CYS A 1 107 ? 6.083   2.381   6.933   1.00 1.06 107 A 1 
ATOM 1577 H H    . CYS A 1 107 ? 6.072   -0.070  5.583   1.00 0.97 107 A 1 
ATOM 1578 H HA   . CYS A 1 107 ? 8.601   0.727   6.535   1.00 1.18 107 A 1 
ATOM 1579 H HB2  . CYS A 1 107 ? 6.066   0.345   8.143   1.00 1.01 107 A 1 
ATOM 1580 H HB3  . CYS A 1 107 ? 7.444   1.350   8.577   1.00 1.17 107 A 1 
ATOM 1581 H HG   . CYS A 1 107 ? 5.889   3.326   7.850   1.00 1.81 107 A 1 
ATOM 1582 N N    . SER A 1 108 ? 7.390   -2.099  7.723   1.00 1.03 108 A 1 
ATOM 1583 C CA   . SER A 1 108 ? 7.745   -3.337  8.405   1.00 1.05 108 A 1 
ATOM 1584 C C    . SER A 1 108 ? 8.821   -4.087  7.621   1.00 1.13 108 A 1 
ATOM 1585 O O    . SER A 1 108 ? 9.608   -4.848  8.183   1.00 1.19 108 A 1 
ATOM 1586 C CB   . SER A 1 108 ? 6.508   -4.224  8.567   1.00 0.98 108 A 1 
ATOM 1587 O OG   . SER A 1 108 ? 5.392   -3.476  9.025   1.00 1.27 108 A 1 
ATOM 1588 H H    . SER A 1 108 ? 6.483   -1.998  7.355   1.00 0.97 108 A 1 
ATOM 1589 H HA   . SER A 1 108 ? 8.131   -3.083  9.381   1.00 1.08 108 A 1 
ATOM 1590 H HB2  . SER A 1 108 ? 6.259   -4.665  7.613   1.00 1.14 108 A 1 
ATOM 1591 H HB3  . SER A 1 108 ? 6.720   -5.005  9.281   1.00 1.21 108 A 1 
ATOM 1592 H HG   . SER A 1 108 ? 5.703   -2.640  9.419   1.00 1.98 108 A 1 
ATOM 1593 N N    . LEU A 1 109 ? 8.853   -3.848  6.315   1.00 1.14 109 A 1 
ATOM 1594 C CA   . LEU A 1 109 ? 9.821   -4.484  5.438   1.00 1.24 109 A 1 
ATOM 1595 C C    . LEU A 1 109 ? 11.139  -3.713  5.457   1.00 1.34 109 A 1 
ATOM 1596 O O    . LEU A 1 109 ? 12.155  -4.181  4.944   1.00 1.43 109 A 1 
ATOM 1597 C CB   . LEU A 1 109 ? 9.261   -4.563  4.013   1.00 1.21 109 A 1 
ATOM 1598 C CG   . LEU A 1 109 ? 9.991   -5.519  3.066   1.00 1.33 109 A 1 
ATOM 1599 C CD1  . LEU A 1 109 ? 10.135  -6.896  3.693   1.00 1.39 109 A 1 
ATOM 1600 C CD2  . LEU A 1 109 ? 9.249   -5.613  1.744   1.00 1.30 109 A 1 
ATOM 1601 H H    . LEU A 1 109 ? 8.205   -3.222  5.930   1.00 1.10 109 A 1 
ATOM 1602 H HA   . LEU A 1 109 ? 9.997   -5.485  5.804   1.00 1.28 109 A 1 
ATOM 1603 H HB2  . LEU A 1 109 ? 8.228   -4.873  4.074   1.00 1.13 109 A 1 
ATOM 1604 H HB3  . LEU A 1 109 ? 9.295   -3.572  3.582   1.00 1.22 109 A 1 
ATOM 1605 H HG   . LEU A 1 109 ? 10.982  -5.136  2.867   1.00 1.42 109 A 1 
ATOM 1606 H HD11 . LEU A 1 109 ? 10.665  -6.812  4.629   1.00 1.89 109 A 1 
ATOM 1607 H HD12 . LEU A 1 109 ? 9.155   -7.316  3.872   1.00 1.31 109 A 1 
ATOM 1608 H HD13 . LEU A 1 109 ? 10.685  -7.541  3.025   1.00 1.78 109 A 1 
ATOM 1609 H HD21 . LEU A 1 109 ? 8.243   -5.963  1.921   1.00 1.83 109 A 1 
ATOM 1610 H HD22 . LEU A 1 109 ? 9.216   -4.639  1.282   1.00 1.46 109 A 1 
ATOM 1611 H HD23 . LEU A 1 109 ? 9.762   -6.304  1.092   1.00 1.53 109 A 1 
ATOM 1612 N N    . LEU A 1 110 ? 11.112  -2.520  6.039   1.00 1.35 110 A 1 
ATOM 1613 C CA   . LEU A 1 110 ? 12.305  -1.693  6.138   1.00 1.45 110 A 1 
ATOM 1614 C C    . LEU A 1 110 ? 13.161  -2.174  7.301   1.00 1.50 110 A 1 
ATOM 1615 O O    . LEU A 1 110 ? 14.388  -2.147  7.233   1.00 1.63 110 A 1 
ATOM 1616 C CB   . LEU A 1 110 ? 11.922  -0.221  6.310   1.00 1.46 110 A 1 
ATOM 1617 C CG   . LEU A 1 110 ? 12.455  0.724   5.226   1.00 1.67 110 A 1 
ATOM 1618 C CD1  . LEU A 1 110 ? 12.305  0.106   3.842   1.00 1.61 110 A 1 
ATOM 1619 C CD2  . LEU A 1 110 ? 11.731  2.059   5.291   1.00 2.20 110 A 1 
ATOM 1620 H H    . LEU A 1 110 ? 10.266  -2.186  6.413   1.00 1.30 110 A 1 
ATOM 1621 H HA   . LEU A 1 110 ? 12.866  -1.809  5.221   1.00 1.51 110 A 1 
ATOM 1622 H HB2  . LEU A 1 110 ? 10.843  -0.153  6.318   1.00 1.39 110 A 1 
ATOM 1623 H HB3  . LEU A 1 110 ? 12.294  0.118   7.266   1.00 1.62 110 A 1 
ATOM 1624 H HG   . LEU A 1 110 ? 13.505  0.904   5.400   1.00 2.37 110 A 1 
ATOM 1625 H HD11 . LEU A 1 110 ? 11.263  -0.103  3.650   1.00 1.69 110 A 1 
ATOM 1626 H HD12 . LEU A 1 110 ? 12.676  0.796   3.099   1.00 1.95 110 A 1 
ATOM 1627 H HD13 . LEU A 1 110 ? 12.871  -0.813  3.793   1.00 2.06 110 A 1 
ATOM 1628 H HD21 . LEU A 1 110 ? 10.673  1.903   5.142   1.00 2.71 110 A 1 
ATOM 1629 H HD22 . LEU A 1 110 ? 11.895  2.510   6.259   1.00 2.75 110 A 1 
ATOM 1630 H HD23 . LEU A 1 110 ? 12.111  2.715   4.521   1.00 2.18 110 A 1 
ATOM 1631 N N    . CYS A 1 111 ? 12.496  -2.617  8.363   1.00 1.42 111 A 1 
ATOM 1632 C CA   . CYS A 1 111 ? 13.179  -3.150  9.533   1.00 1.46 111 A 1 
ATOM 1633 C C    . CYS A 1 111 ? 13.542  -4.604  9.270   1.00 1.47 111 A 1 
ATOM 1634 O O    . CYS A 1 111 ? 12.709  -5.496  9.446   1.00 1.40 111 A 1 
ATOM 1635 C CB   . CYS A 1 111 ? 12.287  -3.047  10.772  1.00 1.40 111 A 1 
ATOM 1636 S SG   . CYS A 1 111 ? 11.998  -1.356  11.337  1.00 1.46 111 A 1 
ATOM 1637 H H    . CYS A 1 111 ? 11.519  -2.587  8.358   1.00 1.34 111 A 1 
ATOM 1638 H HA   . CYS A 1 111 ? 14.083  -2.578  9.690   1.00 1.54 111 A 1 
ATOM 1639 H HB2  . CYS A 1 111 ? 11.327  -3.488  10.552  1.00 1.38 111 A 1 
ATOM 1640 H HB3  . CYS A 1 111 ? 12.748  -3.587  11.585  1.00 1.42 111 A 1 
ATOM 1641 H HG   . CYS A 1 111 ? 13.110  -0.942  11.947  1.00 2.19 111 A 1 
ATOM 1642 N N    . ASP A 1 112 ? 14.782  -4.825  8.840   1.00 1.59 112 A 1 
ATOM 1643 C CA   . ASP A 1 112 ? 15.275  -6.161  8.499   1.00 1.63 112 A 1 
ATOM 1644 C C    . ASP A 1 112 ? 14.455  -6.733  7.342   1.00 1.62 112 A 1 
ATOM 1645 O O    . ASP A 1 112 ? 13.395  -7.335  7.544   1.00 1.57 112 A 1 
ATOM 1646 C CB   . ASP A 1 112 ? 15.246  -7.111  9.703   1.00 1.60 112 A 1 
ATOM 1647 C CG   . ASP A 1 112 ? 15.989  -8.407  9.428   1.00 1.66 112 A 1 
ATOM 1648 O OD1  . ASP A 1 112 ? 17.064  -8.358  8.789   1.00 1.86 112 A 1 
ATOM 1649 O OD2  . ASP A 1 112 ? 15.510  -9.481  9.859   1.00 1.66 112 A 1 
ATOM 1650 H H    . ASP A 1 112 ? 15.391  -4.059  8.750   1.00 1.66 112 A 1 
ATOM 1651 H HA   . ASP A 1 112 ? 16.300  -6.050  8.167   1.00 1.72 112 A 1 
ATOM 1652 H HB2  . ASP A 1 112 ? 15.709  -6.626  10.550  1.00 1.63 112 A 1 
ATOM 1653 H HB3  . ASP A 1 112 ? 14.219  -7.349  9.944   1.00 1.60 112 A 1 
ATOM 1654 N N    . PRO A 1 113 ? 14.944  -6.535  6.111   1.00 1.67 113 A 1 
ATOM 1655 C CA   . PRO A 1 113 ? 14.270  -6.983  4.885   1.00 1.67 113 A 1 
ATOM 1656 C C    . PRO A 1 113 ? 14.031  -8.490  4.824   1.00 1.71 113 A 1 
ATOM 1657 O O    . PRO A 1 113 ? 14.411  -9.239  5.723   1.00 1.77 113 A 1 
ATOM 1658 C CB   . PRO A 1 113 ? 15.231  -6.559  3.770   1.00 1.74 113 A 1 
ATOM 1659 C CG   . PRO A 1 113 ? 16.071  -5.491  4.375   1.00 1.78 113 A 1 
ATOM 1660 C CD   . PRO A 1 113 ? 16.215  -5.860  5.819   1.00 1.76 113 A 1 
ATOM 1661 H HA   . PRO A 1 113 ? 13.327  -6.474  4.752   1.00 1.62 113 A 1 
ATOM 1662 H HB2  . PRO A 1 113 ? 15.828  -7.406  3.464   1.00 1.82 113 A 1 
ATOM 1663 H HB3  . PRO A 1 113 ? 14.666  -6.186  2.929   1.00 1.72 113 A 1 
ATOM 1664 H HG2  . PRO A 1 113 ? 17.038  -5.469  3.895   1.00 2.00 113 A 1 
ATOM 1665 H HG3  . PRO A 1 113 ? 15.578  -4.536  4.277   1.00 1.74 113 A 1 
ATOM 1666 H HD2  . PRO A 1 113 ? 17.050  -6.532  5.959   1.00 1.92 113 A 1 
ATOM 1667 H HD3  . PRO A 1 113 ? 16.330  -4.977  6.429   1.00 1.74 113 A 1 
ATOM 1668 N N    . ASN A 1 114 ? 13.401  -8.919  3.740   1.00 1.68 114 A 1 
ATOM 1669 C CA   . ASN A 1 114 ? 13.088  -10.323 3.531   1.00 1.72 114 A 1 
ATOM 1670 C C    . ASN A 1 114 ? 14.061  -10.929 2.526   1.00 1.82 114 A 1 
ATOM 1671 O O    . ASN A 1 114 ? 14.348  -10.318 1.497   1.00 1.83 114 A 1 
ATOM 1672 C CB   . ASN A 1 114 ? 11.652  -10.462 3.017   1.00 1.64 114 A 1 
ATOM 1673 C CG   . ASN A 1 114 ? 11.037  -11.805 3.351   1.00 1.73 114 A 1 
ATOM 1674 O OD1  . ASN A 1 114 ? 11.299  -12.806 2.683   1.00 1.82 114 A 1 
ATOM 1675 N ND2  . ASN A 1 114 ? 10.205  -11.833 4.381   1.00 1.79 114 A 1 
ATOM 1676 H H    . ASN A 1 114 ? 13.151  -8.269  3.047   1.00 1.65 114 A 1 
ATOM 1677 H HA   . ASN A 1 114 ? 13.183  -10.838 4.475   1.00 1.73 114 A 1 
ATOM 1678 H HB2  . ASN A 1 114 ? 11.041  -9.690  3.464   1.00 1.55 114 A 1 
ATOM 1679 H HB3  . ASN A 1 114 ? 11.648  -10.340 1.943   1.00 1.63 114 A 1 
ATOM 1680 H HD21 . ASN A 1 114 ? 10.034  -10.991 4.866   1.00 1.81 114 A 1 
ATOM 1681 H HD22 . ASN A 1 114 ? 9.785   -12.688 4.617   1.00 1.87 114 A 1 
ATOM 1682 N N    . PRO A 1 115 ? 14.588  -12.131 2.815   1.00 1.92 115 A 1 
ATOM 1683 C CA   . PRO A 1 115 ? 15.538  -12.823 1.933   1.00 2.04 115 A 1 
ATOM 1684 C C    . PRO A 1 115 ? 14.903  -13.285 0.622   1.00 2.01 115 A 1 
ATOM 1685 O O    . PRO A 1 115 ? 15.605  -13.662 -0.320  1.00 2.07 115 A 1 
ATOM 1686 C CB   . PRO A 1 115 ? 15.987  -14.039 2.759   1.00 2.14 115 A 1 
ATOM 1687 C CG   . PRO A 1 115 ? 15.546  -13.759 4.156   1.00 2.03 115 A 1 
ATOM 1688 C CD   . PRO A 1 115 ? 14.321  -12.905 4.035   1.00 1.93 115 A 1 
ATOM 1689 H HA   . PRO A 1 115 ? 16.394  -12.201 1.713   1.00 2.08 115 A 1 
ATOM 1690 H HB2  . PRO A 1 115 ? 15.515  -14.930 2.371   1.00 2.23 115 A 1 
ATOM 1691 H HB3  . PRO A 1 115 ? 17.061  -14.140 2.698   1.00 2.26 115 A 1 
ATOM 1692 H HG2  . PRO A 1 115 ? 15.308  -14.685 4.659   1.00 2.14 115 A 1 
ATOM 1693 H HG3  . PRO A 1 115 ? 16.321  -13.230 4.690   1.00 2.01 115 A 1 
ATOM 1694 H HD2  . PRO A 1 115 ? 13.440  -13.519 3.921   1.00 1.92 115 A 1 
ATOM 1695 H HD3  . PRO A 1 115 ? 14.225  -12.255 4.892   1.00 1.93 115 A 1 
ATOM 1696 N N    . ASP A 1 116 ? 13.576  -13.264 0.566   1.00 1.94 116 A 1 
ATOM 1697 C CA   . ASP A 1 116 ? 12.860  -13.682 -0.633  1.00 1.92 116 A 1 
ATOM 1698 C C    . ASP A 1 116 ? 13.015  -12.641 -1.739  1.00 1.90 116 A 1 
ATOM 1699 O O    . ASP A 1 116 ? 12.470  -11.536 -1.655  1.00 1.81 116 A 1 
ATOM 1700 C CB   . ASP A 1 116 ? 11.383  -13.914 -0.326  1.00 1.79 116 A 1 
ATOM 1701 C CG   . ASP A 1 116 ? 10.681  -14.664 -1.436  1.00 1.77 116 A 1 
ATOM 1702 O OD1  . ASP A 1 116 ? 11.237  -15.676 -1.921  1.00 1.98 116 A 1 
ATOM 1703 O OD2  . ASP A 1 116 ? 9.570   -14.252 -1.825  1.00 1.62 116 A 1 
ATOM 1704 H H    . ASP A 1 116 ? 13.069  -12.953 1.347   1.00 1.90 116 A 1 
ATOM 1705 H HA   . ASP A 1 116 ? 13.298  -14.610 -0.969  1.00 2.02 116 A 1 
ATOM 1706 H HB2  . ASP A 1 116 ? 11.297  -14.489 0.584   1.00 1.88 116 A 1 
ATOM 1707 H HB3  . ASP A 1 116 ? 10.893  -12.959 -0.192  1.00 1.67 116 A 1 
ATOM 1708 N N    . ASP A 1 117 ? 13.754  -13.016 -2.774  1.00 2.01 117 A 1 
ATOM 1709 C CA   . ASP A 1 117 ? 14.035  -12.132 -3.904  1.00 2.02 117 A 1 
ATOM 1710 C C    . ASP A 1 117 ? 12.824  -11.928 -4.807  1.00 1.98 117 A 1 
ATOM 1711 O O    . ASP A 1 117 ? 12.021  -12.840 -5.014  1.00 2.02 117 A 1 
ATOM 1712 C CB   . ASP A 1 117 ? 15.200  -12.683 -4.735  1.00 2.12 117 A 1 
ATOM 1713 C CG   . ASP A 1 117 ? 14.973  -14.107 -5.204  1.00 2.22 117 A 1 
ATOM 1714 O OD1  . ASP A 1 117 ? 15.328  -15.040 -4.456  1.00 2.29 117 A 1 
ATOM 1715 O OD2  . ASP A 1 117 ? 14.452  -14.305 -6.319  1.00 2.30 117 A 1 
ATOM 1716 H H    . ASP A 1 117 ? 14.120  -13.925 -2.783  1.00 2.10 117 A 1 
ATOM 1717 H HA   . ASP A 1 117 ? 14.325  -11.174 -3.502  1.00 2.00 117 A 1 
ATOM 1718 H HB2  . ASP A 1 117 ? 15.339  -12.057 -5.604  1.00 2.12 117 A 1 
ATOM 1719 H HB3  . ASP A 1 117 ? 16.099  -12.660 -4.136  1.00 2.14 117 A 1 
ATOM 1720 N N    . PRO A 1 118 ? 12.680  -10.704 -5.337  1.00 1.91 118 A 1 
ATOM 1721 C CA   . PRO A 1 118 ? 11.604  -10.335 -6.241  1.00 1.87 118 A 1 
ATOM 1722 C C    . PRO A 1 118 ? 12.028  -10.444 -7.716  1.00 1.88 118 A 1 
ATOM 1723 O O    . PRO A 1 118 ? 12.337  -11.535 -8.202  1.00 1.94 118 A 1 
ATOM 1724 C CB   . PRO A 1 118 ? 11.338  -8.879  -5.847  1.00 1.82 118 A 1 
ATOM 1725 C CG   . PRO A 1 118 ? 12.631  -8.365  -5.275  1.00 1.74 118 A 1 
ATOM 1726 C CD   . PRO A 1 118 ? 13.543  -9.551  -5.060  1.00 1.87 118 A 1 
ATOM 1727 H HA   . PRO A 1 118 ? 10.718  -10.929 -6.071  1.00 1.89 118 A 1 
ATOM 1728 H HB2  . PRO A 1 118 ? 11.046  -8.319  -6.721  1.00 1.83 118 A 1 
ATOM 1729 H HB3  . PRO A 1 118 ? 10.546  -8.844  -5.113  1.00 1.88 118 A 1 
ATOM 1730 H HG2  . PRO A 1 118 ? 13.085  -7.675  -5.970  1.00 1.77 118 A 1 
ATOM 1731 H HG3  . PRO A 1 118 ? 12.439  -7.871  -4.334  1.00 1.63 118 A 1 
ATOM 1732 H HD2  . PRO A 1 118 ? 14.374  -9.518  -5.748  1.00 1.95 118 A 1 
ATOM 1733 H HD3  . PRO A 1 118 ? 13.897  -9.573  -4.040  1.00 1.91 118 A 1 
ATOM 1734 N N    . LEU A 1 119 ? 12.056  -9.311  -8.419  1.00 1.86 119 A 1 
ATOM 1735 C CA   . LEU A 1 119 ? 12.439  -9.286  -9.827  1.00 1.87 119 A 1 
ATOM 1736 C C    . LEU A 1 119 ? 13.920  -9.614  -9.984  1.00 1.89 119 A 1 
ATOM 1737 O O    . LEU A 1 119 ? 14.291  -10.553 -10.685 1.00 1.89 119 A 1 
ATOM 1738 C CB   . LEU A 1 119 ? 12.135  -7.914  -10.433 1.00 1.86 119 A 1 
ATOM 1739 C CG   . LEU A 1 119 ? 12.612  -7.711  -11.871 1.00 2.42 119 A 1 
ATOM 1740 C CD1  . LEU A 1 119 ? 11.794  -8.556  -12.829 1.00 2.25 119 A 1 
ATOM 1741 C CD2  . LEU A 1 119 ? 12.533  -6.242  -12.253 1.00 3.13 119 A 1 
ATOM 1742 H H    . LEU A 1 119 ? 11.818  -8.468  -7.976  1.00 1.84 119 A 1 
ATOM 1743 H HA   . LEU A 1 119 ? 11.858  -10.036 -10.342 1.00 1.88 119 A 1 
ATOM 1744 H HB2  . LEU A 1 119 ? 11.067  -7.760  -10.405 1.00 1.73 119 A 1 
ATOM 1745 H HB3  . LEU A 1 119 ? 12.605  -7.162  -9.815  1.00 2.16 119 A 1 
ATOM 1746 H HG   . LEU A 1 119 ? 13.643  -8.022  -11.950 1.00 3.05 119 A 1 
ATOM 1747 H HD11 . LEU A 1 119 ? 10.749  -8.308  -12.725 1.00 2.41 119 A 1 
ATOM 1748 H HD12 . LEU A 1 119 ? 12.112  -8.360  -13.841 1.00 2.41 119 A 1 
ATOM 1749 H HD13 . LEU A 1 119 ? 11.941  -9.601  -12.601 1.00 2.55 119 A 1 
ATOM 1750 H HD21 . LEU A 1 119 ? 13.123  -5.659  -11.561 1.00 3.73 119 A 1 
ATOM 1751 H HD22 . LEU A 1 119 ? 12.916  -6.109  -13.254 1.00 3.46 119 A 1 
ATOM 1752 H HD23 . LEU A 1 119 ? 11.504  -5.915  -12.214 1.00 3.10 119 A 1 
ATOM 1753 N N    . VAL A 1 120 ? 14.764  -8.821  -9.343  1.00 1.94 120 A 1 
ATOM 1754 C CA   . VAL A 1 120 ? 16.201  -9.046  -9.389  1.00 1.97 120 A 1 
ATOM 1755 C C    . VAL A 1 120 ? 16.668  -9.555  -8.031  1.00 2.06 120 A 1 
ATOM 1756 O O    . VAL A 1 120 ? 16.577  -8.848  -7.027  1.00 2.08 120 A 1 
ATOM 1757 C CB   . VAL A 1 120 ? 16.989  -7.777  -9.778  1.00 1.96 120 A 1 
ATOM 1758 C CG1  . VAL A 1 120 ? 18.309  -8.158  -10.429 1.00 1.95 120 A 1 
ATOM 1759 C CG2  . VAL A 1 120 ? 16.174  -6.893  -10.711 1.00 1.91 120 A 1 
ATOM 1760 H H    . VAL A 1 120 ? 14.413  -8.065  -8.828  1.00 1.98 120 A 1 
ATOM 1761 H HA   . VAL A 1 120 ? 16.390  -9.809  -10.132 1.00 1.96 120 A 1 
ATOM 1762 H HB   . VAL A 1 120 ? 17.203  -7.218  -8.878  1.00 2.03 120 A 1 
ATOM 1763 N N    . PRO A 1 121 ? 17.152  -10.800 -7.984  1.00 2.14 121 A 1 
ATOM 1764 C CA   . PRO A 1 121 ? 17.598  -11.444 -6.740  1.00 2.25 121 A 1 
ATOM 1765 C C    . PRO A 1 121 ? 18.859  -10.849 -6.110  1.00 2.31 121 A 1 
ATOM 1766 O O    . PRO A 1 121 ? 19.053  -10.993 -4.911  1.00 2.32 121 A 1 
ATOM 1767 C CB   . PRO A 1 121 ? 17.858  -12.893 -7.162  1.00 2.32 121 A 1 
ATOM 1768 C CG   . PRO A 1 121 ? 18.127  -12.827 -8.622  1.00 2.29 121 A 1 
ATOM 1769 C CD   . PRO A 1 121 ? 17.288  -11.696 -9.148  1.00 2.16 121 A 1 
ATOM 1770 H HA   . PRO A 1 121 ? 16.809  -11.434 -6.003  1.00 2.26 121 A 1 
ATOM 1771 H HB2  . PRO A 1 121 ? 18.709  -13.279 -6.621  1.00 2.47 121 A 1 
ATOM 1772 H HB3  . PRO A 1 121 ? 16.986  -13.494 -6.948  1.00 2.31 121 A 1 
ATOM 1773 H HG2  . PRO A 1 121 ? 19.174  -12.627 -8.792  1.00 2.44 121 A 1 
ATOM 1774 H HG3  . PRO A 1 121 ? 17.839  -13.756 -9.091  1.00 2.33 121 A 1 
ATOM 1775 H HD2  . PRO A 1 121 ? 17.795  -11.197 -9.960  1.00 2.09 121 A 1 
ATOM 1776 H HD3  . PRO A 1 121 ? 16.322  -12.058 -9.470  1.00 2.21 121 A 1 
ATOM 1777 N N    . GLU A 1 122 ? 19.696  -10.187 -6.906  1.00 2.35 122 A 1 
ATOM 1778 C CA   . GLU A 1 122 ? 20.963  -9.604  -6.424  1.00 2.43 122 A 1 
ATOM 1779 C C    . GLU A 1 122 ? 20.876  -8.965  -5.030  1.00 2.37 122 A 1 
ATOM 1780 O O    . GLU A 1 122 ? 21.621  -9.344  -4.126  1.00 2.42 122 A 1 
ATOM 1781 C CB   . GLU A 1 122 ? 21.490  -8.569  -7.420  1.00 2.49 122 A 1 
ATOM 1782 C CG   . GLU A 1 122 ? 20.475  -7.509  -7.820  1.00 2.42 122 A 1 
ATOM 1783 C CD   . GLU A 1 122 ? 21.106  -6.375  -8.598  1.00 2.40 122 A 1 
ATOM 1784 O OE1  . GLU A 1 122 ? 21.966  -6.650  -9.458  1.00 2.39 122 A 1 
ATOM 1785 O OE2  . GLU A 1 122 ? 20.755  -5.202  -8.345  1.00 2.54 122 A 1 
ATOM 1786 H H    . GLU A 1 122 ? 19.470  -10.099 -7.859  1.00 2.34 122 A 1 
ATOM 1787 H HA   . GLU A 1 122 ? 21.679  -10.410 -6.374  1.00 2.51 122 A 1 
ATOM 1788 H HB2  . GLU A 1 122 ? 22.340  -8.069  -6.979  1.00 2.54 122 A 1 
ATOM 1789 H HB3  . GLU A 1 122 ? 21.813  -9.081  -8.313  1.00 2.57 122 A 1 
ATOM 1790 H HG2  . GLU A 1 122 ? 19.716  -7.969  -8.436  1.00 2.41 122 A 1 
ATOM 1791 H HG3  . GLU A 1 122 ? 20.018  -7.107  -6.926  1.00 2.44 122 A 1 
ATOM 1792 N N    . ILE A 1 123 ? 19.961  -8.017  -4.856  1.00 2.26 123 A 1 
ATOM 1793 C CA   . ILE A 1 123 ? 19.812  -7.308  -3.584  1.00 2.20 123 A 1 
ATOM 1794 C C    . ILE A 1 123 ? 19.368  -8.222  -2.442  1.00 2.16 123 A 1 
ATOM 1795 O O    . ILE A 1 123 ? 19.700  -7.979  -1.283  1.00 2.18 123 A 1 
ATOM 1796 C CB   . ILE A 1 123 ? 18.825  -6.133  -3.716  1.00 2.13 123 A 1 
ATOM 1797 C CG1  . ILE A 1 123 ? 17.607  -6.548  -4.547  1.00 2.06 123 A 1 
ATOM 1798 C CG2  . ILE A 1 123 ? 19.522  -4.932  -4.340  1.00 2.21 123 A 1 
ATOM 1799 C CD1  . ILE A 1 123 ? 16.613  -5.433  -4.773  1.00 1.99 123 A 1 
ATOM 1800 H H    . ILE A 1 123 ? 19.371  -7.784  -5.603  1.00 2.22 123 A 1 
ATOM 1801 H HA   . ILE A 1 123 ? 20.778  -6.897  -3.331  1.00 2.24 123 A 1 
ATOM 1802 H HB   . ILE A 1 123 ? 18.497  -5.853  -2.726  1.00 2.10 123 A 1 
ATOM 1803 H HD11 . ILE A 1 123 ? 16.305  -5.026  -3.821  1.00 2.32 123 A 1 
ATOM 1804 H HD12 . ILE A 1 123 ? 17.073  -4.655  -5.366  1.00 2.56 123 A 1 
ATOM 1805 H HD13 . ILE A 1 123 ? 15.750  -5.820  -5.295  1.00 1.70 123 A 1 
ATOM 1806 N N    . ALA A 1 124 ? 18.629  -9.271  -2.761  1.00 2.14 124 A 1 
ATOM 1807 C CA   . ALA A 1 124 ? 18.164  -10.196 -1.738  1.00 2.12 124 A 1 
ATOM 1808 C C    . ALA A 1 124 ? 19.221  -11.253 -1.455  1.00 2.22 124 A 1 
ATOM 1809 O O    . ALA A 1 124 ? 19.360  -11.721 -0.326  1.00 2.22 124 A 1 
ATOM 1810 C CB   . ALA A 1 124 ? 16.858  -10.844 -2.160  1.00 2.07 124 A 1 
ATOM 1811 H H    . ALA A 1 124 ? 18.399  -9.433  -3.700  1.00 2.14 124 A 1 
ATOM 1812 H HA   . ALA A 1 124 ? 17.983  -9.631  -0.835  1.00 2.09 124 A 1 
ATOM 1813 H HB1  . ALA A 1 124 ? 17.017  -11.426 -3.056  1.00 2.04 124 A 1 
ATOM 1814 H HB2  . ALA A 1 124 ? 16.124  -10.077 -2.354  1.00 2.47 124 A 1 
ATOM 1815 H HB3  . ALA A 1 124 ? 16.506  -11.488 -1.368  1.00 2.17 124 A 1 
ATOM 1816 N N    . ARG A 1 125 ? 19.975  -11.611 -2.488  1.00 2.32 125 A 1 
ATOM 1817 C CA   . ARG A 1 125 ? 21.026  -12.610 -2.364  1.00 2.44 125 A 1 
ATOM 1818 C C    . ARG A 1 125 ? 22.149  -12.106 -1.472  1.00 2.51 125 A 1 
ATOM 1819 O O    . ARG A 1 125 ? 22.649  -12.846 -0.626  1.00 2.58 125 A 1 
ATOM 1820 C CB   . ARG A 1 125 ? 21.582  -12.986 -3.738  1.00 2.58 125 A 1 
ATOM 1821 C CG   . ARG A 1 125 ? 20.564  -13.657 -4.642  1.00 2.62 125 A 1 
ATOM 1822 C CD   . ARG A 1 125 ? 20.148  -15.014 -4.104  1.00 2.55 125 A 1 
ATOM 1823 N NE   . ARG A 1 125 ? 18.786  -15.371 -4.501  1.00 2.61 125 A 1 
ATOM 1824 C CZ   . ARG A 1 125 ? 18.489  -16.222 -5.485  1.00 2.57 125 A 1 
ATOM 1825 N NH1  . ARG A 1 125 ? 19.460  -16.797 -6.184  1.00 2.51 125 A 1 
ATOM 1826 N NH2  . ARG A 1 125 ? 17.221  -16.491 -5.772  1.00 2.67 125 A 1 
ATOM 1827 H H    . ARG A 1 125 ? 19.814  -11.193 -3.363  1.00 2.32 125 A 1 
ATOM 1828 H HA   . ARG A 1 125 ? 20.592  -13.489 -1.910  1.00 2.40 125 A 1 
ATOM 1829 H HB2  . ARG A 1 125 ? 21.934  -12.091 -4.229  1.00 2.63 125 A 1 
ATOM 1830 H HB3  . ARG A 1 125 ? 22.414  -13.663 -3.602  1.00 2.62 125 A 1 
ATOM 1831 H HG2  . ARG A 1 125 ? 19.688  -13.027 -4.714  1.00 2.99 125 A 1 
ATOM 1832 H HG3  . ARG A 1 125 ? 20.998  -13.786 -5.623  1.00 2.70 125 A 1 
ATOM 1833 H HD2  . ARG A 1 125 ? 20.828  -15.761 -4.483  1.00 2.46 125 A 1 
ATOM 1834 H HD3  . ARG A 1 125 ? 20.204  -14.991 -3.025  1.00 2.89 125 A 1 
ATOM 1835 H HE   . ARG A 1 125 ? 18.048  -14.955 -3.993  1.00 2.76 125 A 1 
ATOM 1836 H HH11 . ARG A 1 125 ? 20.420  -16.590 -5.978  1.00 2.44 125 A 1 
ATOM 1837 H HH12 . ARG A 1 125 ? 19.239  -17.450 -6.918  1.00 2.59 125 A 1 
ATOM 1838 H HH21 . ARG A 1 125 ? 16.476  -16.053 -5.247  1.00 2.77 125 A 1 
ATOM 1839 H HH22 . ARG A 1 125 ? 16.993  -17.132 -6.519  1.00 2.71 125 A 1 
ATOM 1840 N N    . ILE A 1 126 ? 22.542  -10.848 -1.655  1.00 2.52 126 A 1 
ATOM 1841 C CA   . ILE A 1 126 ? 23.610  -10.271 -0.847  1.00 2.59 126 A 1 
ATOM 1842 C C    . ILE A 1 126 ? 23.196  -10.198 0.620   1.00 2.53 126 A 1 
ATOM 1843 O O    . ILE A 1 126 ? 24.007  -10.439 1.509   1.00 2.60 126 A 1 
ATOM 1844 C CB   . ILE A 1 126 ? 24.043  -8.870  -1.340  1.00 2.62 126 A 1 
ATOM 1845 C CG1  . ILE A 1 126 ? 22.852  -7.912  -1.396  1.00 2.95 126 A 1 
ATOM 1846 C CG2  . ILE A 1 126 ? 24.707  -8.974  -2.704  1.00 2.83 126 A 1 
ATOM 1847 C CD1  . ILE A 1 126 ? 23.229  -6.485  -1.733  1.00 3.84 126 A 1 
ATOM 1848 H H    . ILE A 1 126 ? 22.112  -10.302 -2.352  1.00 2.47 126 A 1 
ATOM 1849 H HA   . ILE A 1 126 ? 24.464  -10.930 -0.926  1.00 2.69 126 A 1 
ATOM 1850 H HB   . ILE A 1 126 ? 24.774  -8.483  -0.645  1.00 2.79 126 A 1 
ATOM 1851 H HD11 . ILE A 1 126 ? 23.722  -6.460  -2.695  1.00 4.28 126 A 1 
ATOM 1852 H HD12 . ILE A 1 126 ? 22.337  -5.878  -1.770  1.00 4.32 126 A 1 
ATOM 1853 H HD13 . ILE A 1 126 ? 23.897  -6.099  -0.976  1.00 3.87 126 A 1 
ATOM 1854 N N    . TYR A 1 127 ? 21.922  -9.900  0.858   1.00 2.39 127 A 1 
ATOM 1855 C CA   . TYR A 1 127 ? 21.391  -9.808  2.213   1.00 2.32 127 A 1 
ATOM 1856 C C    . TYR A 1 127 ? 21.324  -11.196 2.847   1.00 2.33 127 A 1 
ATOM 1857 O O    . TYR A 1 127 ? 21.666  -11.379 4.018   1.00 2.33 127 A 1 
ATOM 1858 C CB   . TYR A 1 127 ? 19.998  -9.160  2.184   1.00 2.21 127 A 1 
ATOM 1859 C CG   . TYR A 1 127 ? 19.154  -9.438  3.410   1.00 2.07 127 A 1 
ATOM 1860 C CD1  . TYR A 1 127 ? 19.360  -8.742  4.594   1.00 1.98 127 A 1 
ATOM 1861 C CD2  . TYR A 1 127 ? 18.154  -10.402 3.382   1.00 2.04 127 A 1 
ATOM 1862 C CE1  . TYR A 1 127 ? 18.593  -8.999  5.714   1.00 1.86 127 A 1 
ATOM 1863 C CE2  . TYR A 1 127 ? 17.387  -10.666 4.499   1.00 1.94 127 A 1 
ATOM 1864 C CZ   . TYR A 1 127 ? 17.608  -9.962  5.662   1.00 1.84 127 A 1 
ATOM 1865 O OH   . TYR A 1 127 ? 16.850  -10.229 6.780   1.00 1.76 127 A 1 
ATOM 1866 H H    . TYR A 1 127 ? 21.322  -9.737  0.100   1.00 2.34 127 A 1 
ATOM 1867 H HA   . TYR A 1 127 ? 22.058  -9.188  2.794   1.00 2.35 127 A 1 
ATOM 1868 H HB2  . TYR A 1 127 ? 20.111  -8.090  2.100   1.00 2.19 127 A 1 
ATOM 1869 H HB3  . TYR A 1 127 ? 19.460  -9.525  1.321   1.00 2.27 127 A 1 
ATOM 1870 H HD1  . TYR A 1 127 ? 20.133  -7.989  4.634   1.00 2.02 127 A 1 
ATOM 1871 H HD2  . TYR A 1 127 ? 17.982  -10.952 2.468   1.00 2.13 127 A 1 
ATOM 1872 H HE1  . TYR A 1 127 ? 18.769  -8.447  6.626   1.00 1.81 127 A 1 
ATOM 1873 H HE2  . TYR A 1 127 ? 16.615  -11.420 4.456   1.00 1.95 127 A 1 
ATOM 1874 H HH   . TYR A 1 127 ? 16.873  -9.463  7.380   1.00 1.89 127 A 1 
ATOM 1875 N N    . LYS A 1 128 ? 20.887  -12.168 2.053   1.00 2.34 128 A 1 
ATOM 1876 C CA   . LYS A 1 128 ? 20.763  -13.547 2.506   1.00 2.36 128 A 1 
ATOM 1877 C C    . LYS A 1 128 ? 22.129  -14.150 2.825   1.00 2.52 128 A 1 
ATOM 1878 O O    . LYS A 1 128 ? 22.259  -14.958 3.744   1.00 2.67 128 A 1 
ATOM 1879 C CB   . LYS A 1 128 ? 20.051  -14.382 1.434   1.00 2.40 128 A 1 
ATOM 1880 C CG   . LYS A 1 128 ? 20.039  -15.877 1.712   1.00 2.17 128 A 1 
ATOM 1881 C CD   . LYS A 1 128 ? 18.681  -16.350 2.197   1.00 2.33 128 A 1 
ATOM 1882 C CE   . LYS A 1 128 ? 18.614  -17.867 2.244   1.00 2.57 128 A 1 
ATOM 1883 N NZ   . LYS A 1 128 ? 17.299  -18.362 2.733   1.00 2.82 128 A 1 
ATOM 1884 H H    . LYS A 1 128 ? 20.624  -11.947 1.133   1.00 2.36 128 A 1 
ATOM 1885 H HA   . LYS A 1 128 ? 20.165  -13.549 3.404   1.00 2.28 128 A 1 
ATOM 1886 H HB2  . LYS A 1 128 ? 19.026  -14.049 1.360   1.00 2.77 128 A 1 
ATOM 1887 H HB3  . LYS A 1 128 ? 20.540  -14.219 0.485   1.00 2.76 128 A 1 
ATOM 1888 H HG2  . LYS A 1 128 ? 20.287  -16.404 0.803   1.00 2.20 128 A 1 
ATOM 1889 H HG3  . LYS A 1 128 ? 20.778  -16.098 2.469   1.00 2.50 128 A 1 
ATOM 1890 H HD2  . LYS A 1 128 ? 18.508  -15.960 3.188   1.00 2.70 128 A 1 
ATOM 1891 H HD3  . LYS A 1 128 ? 17.920  -15.984 1.524   1.00 2.51 128 A 1 
ATOM 1892 H HE2  . LYS A 1 128 ? 18.782  -18.251 1.250   1.00 2.69 128 A 1 
ATOM 1893 H HE3  . LYS A 1 128 ? 19.390  -18.227 2.902   1.00 2.86 128 A 1 
ATOM 1894 H HZ1  . LYS A 1 128 ? 17.057  -17.904 3.640   1.00 3.07 128 A 1 
ATOM 1895 H HZ2  . LYS A 1 128 ? 16.551  -18.148 2.041   1.00 3.12 128 A 1 
ATOM 1896 H HZ3  . LYS A 1 128 ? 17.337  -19.393 2.879   1.00 2.80 128 A 1 
ATOM 1897 N N    . THR A 1 129 ? 23.146  -13.749 2.075   1.00 2.52 129 A 1 
ATOM 1898 C CA   . THR A 1 129 ? 24.486  -14.270 2.290   1.00 2.66 129 A 1 
ATOM 1899 C C    . THR A 1 129 ? 25.182  -13.579 3.461   1.00 2.67 129 A 1 
ATOM 1900 O O    . THR A 1 129 ? 25.668  -14.247 4.375   1.00 2.72 129 A 1 
ATOM 1901 C CB   . THR A 1 129 ? 25.356  -14.154 1.022   1.00 2.78 129 A 1 
ATOM 1902 O OG1  . THR A 1 129 ? 25.089  -12.922 0.338   1.00 2.72 129 A 1 
ATOM 1903 C CG2  . THR A 1 129 ? 25.091  -15.320 0.084   1.00 2.84 129 A 1 
ATOM 1904 H H    . THR A 1 129 ? 22.993  -13.091 1.363   1.00 2.44 129 A 1 
ATOM 1905 H HA   . THR A 1 129 ? 24.389  -15.320 2.527   1.00 2.69 129 A 1 
ATOM 1906 H HB   . THR A 1 129 ? 26.396  -14.177 1.315   1.00 2.90 129 A 1 
ATOM 1907 H HG1  . THR A 1 129 ? 24.252  -13.002 -0.147  1.00 2.66 129 A 1 
ATOM 1908 N N    . ASP A 1 130 ? 25.210  -12.251 3.456   1.00 2.62 130 A 1 
ATOM 1909 C CA   . ASP A 1 130 ? 25.868  -11.510 4.529   1.00 2.63 130 A 1 
ATOM 1910 C C    . ASP A 1 130 ? 25.183  -10.170 4.782   1.00 2.57 130 A 1 
ATOM 1911 O O    . ASP A 1 130 ? 24.934  -9.404  3.855   1.00 2.50 130 A 1 
ATOM 1912 C CB   . ASP A 1 130 ? 27.343  -11.291 4.195   1.00 2.71 130 A 1 
ATOM 1913 C CG   . ASP A 1 130 ? 28.076  -10.565 5.300   1.00 2.81 130 A 1 
ATOM 1914 O OD1  . ASP A 1 130 ? 28.457  -11.213 6.297   1.00 2.96 130 A 1 
ATOM 1915 O OD2  . ASP A 1 130 ? 28.277  -9.344  5.177   1.00 2.85 130 A 1 
ATOM 1916 H H    . ASP A 1 130 ? 24.774  -11.756 2.725   1.00 2.59 130 A 1 
ATOM 1917 H HA   . ASP A 1 130 ? 25.801  -12.108 5.427   1.00 2.63 130 A 1 
ATOM 1918 H HB2  . ASP A 1 130 ? 27.818  -12.249 4.041   1.00 2.80 130 A 1 
ATOM 1919 H HB3  . ASP A 1 130 ? 27.419  -10.706 3.289   1.00 2.63 130 A 1 
ATOM 1920 N N    . ARG A 1 131 ? 24.899  -9.888  6.048   1.00 2.62 131 A 1 
ATOM 1921 C CA   . ARG A 1 131 ? 24.224  -8.650  6.430   1.00 2.58 131 A 1 
ATOM 1922 C C    . ARG A 1 131 ? 25.113  -7.430  6.213   1.00 2.64 131 A 1 
ATOM 1923 O O    . ARG A 1 131 ? 24.691  -6.454  5.596   1.00 2.62 131 A 1 
ATOM 1924 C CB   . ARG A 1 131 ? 23.788  -8.704  7.899   1.00 2.65 131 A 1 
ATOM 1925 C CG   . ARG A 1 131 ? 22.971  -9.935  8.251   1.00 2.14 131 A 1 
ATOM 1926 C CD   . ARG A 1 131 ? 21.745  -10.067 7.366   1.00 2.13 131 A 1 
ATOM 1927 N NE   . ARG A 1 131 ? 20.507  -9.869  8.112   1.00 2.08 131 A 1 
ATOM 1928 C CZ   . ARG A 1 131 ? 19.714  -10.860 8.512   1.00 2.17 131 A 1 
ATOM 1929 N NH1  . ARG A 1 131 ? 20.028  -12.122 8.246   1.00 2.31 131 A 1 
ATOM 1930 N NH2  . ARG A 1 131 ? 18.593  -10.588 9.163   1.00 2.34 131 A 1 
ATOM 1931 H H    . ARG A 1 131 ? 25.157  -10.530 6.749   1.00 2.71 131 A 1 
ATOM 1932 H HA   . ARG A 1 131 ? 23.345  -8.551  5.811   1.00 2.47 131 A 1 
ATOM 1933 H HB2  . ARG A 1 131 ? 24.668  -8.694  8.525   1.00 3.09 131 A 1 
ATOM 1934 H HB3  . ARG A 1 131 ? 23.192  -7.830  8.119   1.00 2.92 131 A 1 
ATOM 1935 H HG2  . ARG A 1 131 ? 23.588  -10.811 8.123   1.00 2.25 131 A 1 
ATOM 1936 H HG3  . ARG A 1 131 ? 22.654  -9.862  9.281   1.00 2.09 131 A 1 
ATOM 1937 H HD2  . ARG A 1 131 ? 21.803  -9.329  6.580   1.00 2.20 131 A 1 
ATOM 1938 H HD3  . ARG A 1 131 ? 21.737  -11.055 6.930   1.00 2.31 131 A 1 
ATOM 1939 H HE   . ARG A 1 131 ? 20.245  -8.936  8.317   1.00 2.16 131 A 1 
ATOM 1940 H HH11 . ARG A 1 131 ? 20.869  -12.340 7.738   1.00 2.35 131 A 1 
ATOM 1941 H HH12 . ARG A 1 131 ? 19.421  -12.865 8.544   1.00 2.49 131 A 1 
ATOM 1942 H HH21 . ARG A 1 131 ? 18.334  -9.632  9.351   1.00 2.42 131 A 1 
ATOM 1943 H HH22 . ARG A 1 131 ? 17.987  -11.331 9.466   1.00 2.50 131 A 1 
ATOM 1944 N N    . GLU A 1 132 ? 26.345  -7.497  6.707   1.00 2.75 132 A 1 
ATOM 1945 C CA   . GLU A 1 132 ? 27.287  -6.384  6.594   1.00 2.83 132 A 1 
ATOM 1946 C C    . GLU A 1 132 ? 27.520  -5.974  5.145   1.00 2.77 132 A 1 
ATOM 1947 O O    . GLU A 1 132 ? 27.658  -4.786  4.844   1.00 2.80 132 A 1 
ATOM 1948 C CB   . GLU A 1 132 ? 28.614  -6.745  7.259   1.00 2.96 132 A 1 
ATOM 1949 C CG   . GLU A 1 132 ? 28.614  -6.485  8.753   1.00 2.82 132 A 1 
ATOM 1950 C CD   . GLU A 1 132 ? 28.240  -5.055  9.077   1.00 2.92 132 A 1 
ATOM 1951 O OE1  . GLU A 1 132 ? 29.113  -4.168  8.956   1.00 3.29 132 A 1 
ATOM 1952 O OE2  . GLU A 1 132 ? 27.068  -4.806  9.434   1.00 2.72 132 A 1 
ATOM 1953 H H    . GLU A 1 132 ? 26.635  -8.321  7.156   1.00 2.79 132 A 1 
ATOM 1954 H HA   . GLU A 1 132 ? 26.859  -5.544  7.118   1.00 2.86 132 A 1 
ATOM 1955 H HB2  . GLU A 1 132 ? 28.817  -7.792  7.093   1.00 2.98 132 A 1 
ATOM 1956 H HB3  . GLU A 1 132 ? 29.401  -6.156  6.812   1.00 3.17 132 A 1 
ATOM 1957 H HG2  . GLU A 1 132 ? 27.899  -7.145  9.221   1.00 2.55 132 A 1 
ATOM 1958 H HG3  . GLU A 1 132 ? 29.602  -6.685  9.143   1.00 3.00 132 A 1 
ATOM 1959 N N    . LYS A 1 133 ? 27.560  -6.959  4.258   1.00 2.72 133 A 1 
ATOM 1960 C CA   . LYS A 1 133 ? 27.766  -6.717  2.835   1.00 2.68 133 A 1 
ATOM 1961 C C    . LYS A 1 133 ? 26.716  -5.756  2.281   1.00 2.66 133 A 1 
ATOM 1962 O O    . LYS A 1 133 ? 27.023  -4.892  1.459   1.00 2.67 133 A 1 
ATOM 1963 C CB   . LYS A 1 133 ? 27.731  -8.042  2.071   1.00 2.63 133 A 1 
ATOM 1964 C CG   . LYS A 1 133 ? 27.916  -7.896  0.569   1.00 2.60 133 A 1 
ATOM 1965 C CD   . LYS A 1 133 ? 28.192  -9.236  -0.093  1.00 2.59 133 A 1 
ATOM 1966 C CE   . LYS A 1 133 ? 27.137  -10.267 0.269   1.00 2.65 133 A 1 
ATOM 1967 N NZ   . LYS A 1 133 ? 27.401  -11.580 -0.369  1.00 2.98 133 A 1 
ATOM 1968 H H    . LYS A 1 133 ? 27.471  -7.891  4.578   1.00 2.72 133 A 1 
ATOM 1969 H HA   . LYS A 1 133 ? 28.742  -6.271  2.715   1.00 2.69 133 A 1 
ATOM 1970 H HB2  . LYS A 1 133 ? 28.515  -8.680  2.445   1.00 2.66 133 A 1 
ATOM 1971 H HB3  . LYS A 1 133 ? 26.777  -8.517  2.248   1.00 2.62 133 A 1 
ATOM 1972 H HG2  . LYS A 1 133 ? 27.018  -7.476  0.145   1.00 2.51 133 A 1 
ATOM 1973 H HG3  . LYS A 1 133 ? 28.749  -7.233  0.381   1.00 2.72 133 A 1 
ATOM 1974 H HD2  . LYS A 1 133 ? 28.196  -9.102  -1.165  1.00 2.88 133 A 1 
ATOM 1975 H HD3  . LYS A 1 133 ? 29.158  -9.595  0.229   1.00 2.78 133 A 1 
ATOM 1976 H HE2  . LYS A 1 133 ? 27.128  -10.394 1.341   1.00 3.02 133 A 1 
ATOM 1977 H HE3  . LYS A 1 133 ? 26.172  -9.905  -0.057  1.00 2.60 133 A 1 
ATOM 1978 H HZ1  . LYS A 1 133 ? 27.667  -11.446 -1.370  1.00 2.99 133 A 1 
ATOM 1979 H HZ2  . LYS A 1 133 ? 28.177  -12.073 0.124   1.00 3.18 133 A 1 
ATOM 1980 H HZ3  . LYS A 1 133 ? 26.547  -12.175 -0.323  1.00 3.40 133 A 1 
ATOM 1981 N N    . TYR A 1 134 ? 25.484  -5.894  2.745   1.00 2.67 134 A 1 
ATOM 1982 C CA   . TYR A 1 134 ? 24.409  -5.033  2.286   1.00 2.67 134 A 1 
ATOM 1983 C C    . TYR A 1 134 ? 24.267  -3.815  3.202   1.00 2.61 134 A 1 
ATOM 1984 O O    . TYR A 1 134 ? 23.869  -2.743  2.757   1.00 2.59 134 A 1 
ATOM 1985 C CB   . TYR A 1 134 ? 23.096  -5.833  2.183   1.00 2.66 134 A 1 
ATOM 1986 C CG   . TYR A 1 134 ? 21.968  -5.342  3.065   1.00 2.47 134 A 1 
ATOM 1987 C CD1  . TYR A 1 134 ? 21.110  -4.336  2.638   1.00 2.53 134 A 1 
ATOM 1988 C CD2  . TYR A 1 134 ? 21.759  -5.892  4.321   1.00 2.31 134 A 1 
ATOM 1989 C CE1  . TYR A 1 134 ? 20.078  -3.892  3.443   1.00 2.42 134 A 1 
ATOM 1990 C CE2  . TYR A 1 134 ? 20.731  -5.455  5.129   1.00 2.20 134 A 1 
ATOM 1991 C CZ   . TYR A 1 134 ? 19.894  -4.455  4.687   1.00 2.25 134 A 1 
ATOM 1992 O OH   . TYR A 1 134 ? 18.868  -4.019  5.493   1.00 2.22 134 A 1 
ATOM 1993 H H    . TYR A 1 134 ? 25.295  -6.587  3.416   1.00 2.70 134 A 1 
ATOM 1994 H HA   . TYR A 1 134 ? 24.676  -4.684  1.299   1.00 2.72 134 A 1 
ATOM 1995 H HB2  . TYR A 1 134 ? 22.748  -5.798  1.164   1.00 2.87 134 A 1 
ATOM 1996 H HB3  . TYR A 1 134 ? 23.297  -6.862  2.448   1.00 2.63 134 A 1 
ATOM 1997 H HD1  . TYR A 1 134 ? 21.259  -3.898  1.664   1.00 2.70 134 A 1 
ATOM 1998 H HD2  . TYR A 1 134 ? 22.418  -6.675  4.667   1.00 2.32 134 A 1 
ATOM 1999 H HE1  . TYR A 1 134 ? 19.421  -3.110  3.094   1.00 2.52 134 A 1 
ATOM 2000 H HE2  . TYR A 1 134 ? 20.586  -5.896  6.104   1.00 2.12 134 A 1 
ATOM 2001 H HH   . TYR A 1 134 ? 19.145  -4.073  6.419   1.00 2.28 134 A 1 
ATOM 2002 N N    . ASN A 1 135 ? 24.622  -3.982  4.473   1.00 2.60 135 A 1 
ATOM 2003 C CA   . ASN A 1 135 ? 24.528  -2.897  5.452   1.00 2.55 135 A 1 
ATOM 2004 C C    . ASN A 1 135 ? 25.384  -1.700  5.051   1.00 2.62 135 A 1 
ATOM 2005 O O    . ASN A 1 135 ? 24.928  -0.557  5.097   1.00 2.59 135 A 1 
ATOM 2006 C CB   . ASN A 1 135 ? 24.962  -3.371  6.845   1.00 2.56 135 A 1 
ATOM 2007 C CG   . ASN A 1 135 ? 23.849  -4.048  7.621   1.00 2.26 135 A 1 
ATOM 2008 O OD1  . ASN A 1 135 ? 22.665  -3.828  7.363   1.00 2.29 135 A 1 
ATOM 2009 N ND2  . ASN A 1 135 ? 24.224  -4.868  8.591   1.00 2.25 135 A 1 
ATOM 2010 H H    . ASN A 1 135 ? 24.938  -4.866  4.766   1.00 2.62 135 A 1 
ATOM 2011 H HA   . ASN A 1 135 ? 23.497  -2.583  5.497   1.00 2.48 135 A 1 
ATOM 2012 H HB2  . ASN A 1 135 ? 25.777  -4.073  6.741   1.00 2.73 135 A 1 
ATOM 2013 H HB3  . ASN A 1 135 ? 25.302  -2.518  7.415   1.00 2.66 135 A 1 
ATOM 2014 H HD21 . ASN A 1 135 ? 25.190  -4.990  8.751   1.00 2.56 135 A 1 
ATOM 2015 H HD22 . ASN A 1 135 ? 23.524  -5.317  9.119   1.00 2.07 135 A 1 
ATOM 2016 N N    . ARG A 1 136 ? 26.619  -1.971  4.645   1.00 2.71 136 A 1 
ATOM 2017 C CA   . ARG A 1 136 ? 27.553  -0.917  4.259   1.00 2.79 136 A 1 
ATOM 2018 C C    . ARG A 1 136 ? 27.064  -0.121  3.047   1.00 2.81 136 A 1 
ATOM 2019 O O    . ARG A 1 136 ? 27.170  1.106   3.025   1.00 2.86 136 A 1 
ATOM 2020 C CB   . ARG A 1 136 ? 28.941  -1.508  3.985   1.00 2.90 136 A 1 
ATOM 2021 C CG   . ARG A 1 136 ? 28.984  -2.495  2.829   1.00 2.91 136 A 1 
ATOM 2022 C CD   . ARG A 1 136 ? 30.353  -3.139  2.689   1.00 3.01 136 A 1 
ATOM 2023 N NE   . ARG A 1 136 ? 30.574  -4.194  3.678   1.00 2.99 136 A 1 
ATOM 2024 C CZ   . ARG A 1 136 ? 30.842  -5.463  3.370   1.00 2.99 136 A 1 
ATOM 2025 N NH1  . ARG A 1 136 ? 30.941  -5.842  2.100   1.00 3.00 136 A 1 
ATOM 2026 N NH2  . ARG A 1 136 ? 31.021  -6.351  4.337   1.00 2.98 136 A 1 
ATOM 2027 H H    . ARG A 1 136 ? 26.915  -2.909  4.612   1.00 2.74 136 A 1 
ATOM 2028 H HA   . ARG A 1 136 ? 27.632  -0.239  5.095   1.00 2.75 136 A 1 
ATOM 2029 H HB2  . ARG A 1 136 ? 29.623  -0.701  3.764   1.00 2.97 136 A 1 
ATOM 2030 H HB3  . ARG A 1 136 ? 29.282  -2.018  4.874   1.00 2.92 136 A 1 
ATOM 2031 H HG2  . ARG A 1 136 ? 28.251  -3.268  3.002   1.00 2.86 136 A 1 
ATOM 2032 H HG3  . ARG A 1 136 ? 28.747  -1.971  1.914   1.00 2.91 136 A 1 
ATOM 2033 H HD2  . ARG A 1 136 ? 30.435  -3.566  1.701   1.00 3.02 136 A 1 
ATOM 2034 H HD3  . ARG A 1 136 ? 31.107  -2.376  2.815   1.00 3.09 136 A 1 
ATOM 2035 H HE   . ARG A 1 136 ? 30.515  -3.940  4.632   1.00 2.98 136 A 1 
ATOM 2036 H HH11 . ARG A 1 136 ? 30.815  -5.171  1.357   1.00 3.02 136 A 1 
ATOM 2037 H HH12 . ARG A 1 136 ? 31.147  -6.802  1.871   1.00 3.01 136 A 1 
ATOM 2038 H HH21 . ARG A 1 136 ? 30.965  -6.069  5.300   1.00 2.98 136 A 1 
ATOM 2039 H HH22 . ARG A 1 136 ? 31.199  -7.320  4.114   1.00 2.98 136 A 1 
ATOM 2040 N N    . ILE A 1 137 ? 26.507  -0.806  2.054   1.00 2.80 137 A 1 
ATOM 2041 C CA   . ILE A 1 137 ? 26.034  -0.135  0.851   1.00 2.83 137 A 1 
ATOM 2042 C C    . ILE A 1 137 ? 24.663  0.509   1.068   1.00 2.68 137 A 1 
ATOM 2043 O O    . ILE A 1 137 ? 24.373  1.561   0.504   1.00 2.68 137 A 1 
ATOM 2044 C CB   . ILE A 1 137 ? 25.997  -1.100  -0.364  1.00 2.92 137 A 1 
ATOM 2045 C CG1  . ILE A 1 137 ? 25.523  -0.374  -1.626  1.00 3.64 137 A 1 
ATOM 2046 C CG2  . ILE A 1 137 ? 25.112  -2.303  -0.083  1.00 2.49 137 A 1 
ATOM 2047 C CD1  . ILE A 1 137 ? 26.488  0.679   -2.125  1.00 4.44 137 A 1 
ATOM 2048 H H    . ILE A 1 137 ? 26.410  -1.779  2.133   1.00 2.78 137 A 1 
ATOM 2049 H HA   . ILE A 1 137 ? 26.743  0.649   0.624   1.00 2.92 137 A 1 
ATOM 2050 H HB   . ILE A 1 137 ? 27.001  -1.462  -0.528  1.00 3.16 137 A 1 
ATOM 2051 H HD11 . ILE A 1 137 ? 26.651  1.413   -1.350  1.00 4.60 137 A 1 
ATOM 2052 H HD12 . ILE A 1 137 ? 27.427  0.212   -2.383  1.00 4.61 137 A 1 
ATOM 2053 H HD13 . ILE A 1 137 ? 26.074  1.162   -2.998  1.00 4.99 137 A 1 
ATOM 2054 N N    . ALA A 1 138 ? 23.838  -0.101  1.914   1.00 2.57 138 A 1 
ATOM 2055 C CA   . ALA A 1 138 ? 22.500  0.418   2.194   1.00 2.44 138 A 1 
ATOM 2056 C C    . ALA A 1 138 ? 22.556  1.828   2.771   1.00 2.45 138 A 1 
ATOM 2057 O O    . ALA A 1 138 ? 21.906  2.741   2.258   1.00 2.38 138 A 1 
ATOM 2058 C CB   . ALA A 1 138 ? 21.752  -0.507  3.142   1.00 2.37 138 A 1 
ATOM 2059 H H    . ALA A 1 138 ? 24.131  -0.930  2.357   1.00 2.59 138 A 1 
ATOM 2060 H HA   . ALA A 1 138 ? 21.956  0.448   1.261   1.00 2.40 138 A 1 
ATOM 2061 H HB1  . ALA A 1 138 ? 20.754  -0.126  3.302   1.00 2.28 138 A 1 
ATOM 2062 H HB2  . ALA A 1 138 ? 21.695  -1.496  2.710   1.00 2.37 138 A 1 
ATOM 2063 H HB3  . ALA A 1 138 ? 22.275  -0.555  4.085   1.00 2.40 138 A 1 
ATOM 2064 N N    . ARG A 1 139 ? 23.349  2.009   3.824   1.00 2.53 139 A 1 
ATOM 2065 C CA   . ARG A 1 139 ? 23.472  3.317   4.470   1.00 2.56 139 A 1 
ATOM 2066 C C    . ARG A 1 139 ? 24.184  4.325   3.569   1.00 2.60 139 A 1 
ATOM 2067 O O    . ARG A 1 139 ? 23.954  5.528   3.673   1.00 2.58 139 A 1 
ATOM 2068 C CB   . ARG A 1 139 ? 24.193  3.200   5.817   1.00 2.65 139 A 1 
ATOM 2069 C CG   . ARG A 1 139 ? 25.521  2.463   5.751   1.00 2.67 139 A 1 
ATOM 2070 C CD   . ARG A 1 139 ? 26.164  2.346   7.125   1.00 2.73 139 A 1 
ATOM 2071 N NE   . ARG A 1 139 ? 25.289  1.686   8.094   1.00 2.82 139 A 1 
ATOM 2072 C CZ   . ARG A 1 139 ? 25.531  0.483   8.617   1.00 2.89 139 A 1 
ATOM 2073 N NH1  . ARG A 1 139 ? 26.620  -0.190  8.273   1.00 2.87 139 A 1 
ATOM 2074 N NH2  . ARG A 1 139 ? 24.694  -0.045  9.497   1.00 3.00 139 A 1 
ATOM 2075 H H    . ARG A 1 139 ? 23.859  1.247   4.177   1.00 2.59 139 A 1 
ATOM 2076 H HA   . ARG A 1 139 ? 22.470  3.678   4.650   1.00 2.49 139 A 1 
ATOM 2077 H HB2  . ARG A 1 139 ? 24.378  4.194   6.197   1.00 2.66 139 A 1 
ATOM 2078 H HB3  . ARG A 1 139 ? 23.550  2.676   6.509   1.00 2.70 139 A 1 
ATOM 2079 H HG2  . ARG A 1 139 ? 25.351  1.471   5.361   1.00 2.69 139 A 1 
ATOM 2080 H HG3  . ARG A 1 139 ? 26.189  3.002   5.095   1.00 2.62 139 A 1 
ATOM 2081 H HD2  . ARG A 1 139 ? 27.074  1.773   7.032   1.00 2.75 139 A 1 
ATOM 2082 H HD3  . ARG A 1 139 ? 26.401  3.338   7.483   1.00 2.72 139 A 1 
ATOM 2083 H HE   . ARG A 1 139 ? 24.473  2.175   8.374   1.00 2.86 139 A 1 
ATOM 2084 H HH11 . ARG A 1 139 ? 27.269  0.198   7.614   1.00 2.80 139 A 1 
ATOM 2085 H HH12 . ARG A 1 139 ? 26.801  -1.093  8.678   1.00 2.94 139 A 1 
ATOM 2086 H HH21 . ARG A 1 139 ? 23.863  0.457   9.776   1.00 3.04 139 A 1 
ATOM 2087 H HH22 . ARG A 1 139 ? 24.884  -0.949  9.891   1.00 3.07 139 A 1 
ATOM 2088 N N    . GLU A 1 140 ? 25.036  3.834   2.681   1.00 2.68 140 A 1 
ATOM 2089 C CA   . GLU A 1 140 ? 25.760  4.703   1.765   1.00 2.73 140 A 1 
ATOM 2090 C C    . GLU A 1 140 ? 24.833  5.179   0.650   1.00 2.66 140 A 1 
ATOM 2091 O O    . GLU A 1 140 ? 24.779  6.368   0.327   1.00 2.69 140 A 1 
ATOM 2092 C CB   . GLU A 1 140 ? 26.966  3.958   1.180   1.00 2.81 140 A 1 
ATOM 2093 C CG   . GLU A 1 140 ? 27.783  4.769   0.186   1.00 3.30 140 A 1 
ATOM 2094 C CD   . GLU A 1 140 ? 28.234  6.105   0.742   1.00 3.89 140 A 1 
ATOM 2095 O OE1  . GLU A 1 140 ? 28.580  6.177   1.940   1.00 4.44 140 A 1 
ATOM 2096 O OE2  . GLU A 1 140 ? 28.249  7.090   -0.021  1.00 3.99 140 A 1 
ATOM 2097 H H    . GLU A 1 140 ? 25.184  2.866   2.642   1.00 2.73 140 A 1 
ATOM 2098 H HA   . GLU A 1 140 ? 26.109  5.560   2.321   1.00 2.78 140 A 1 
ATOM 2099 H HB2  . GLU A 1 140 ? 27.618  3.666   1.990   1.00 3.09 140 A 1 
ATOM 2100 H HB3  . GLU A 1 140 ? 26.612  3.070   0.680   1.00 2.51 140 A 1 
ATOM 2101 H HG2  . GLU A 1 140 ? 28.657  4.199   -0.089  1.00 3.02 140 A 1 
ATOM 2102 H HG3  . GLU A 1 140 ? 27.180  4.946   -0.695  1.00 3.89 140 A 1 
ATOM 2103 N N    . TRP A 1 141 ? 24.087  4.239   0.088   1.00 2.56 141 A 1 
ATOM 2104 C CA   . TRP A 1 141 ? 23.157  4.522   -0.994  1.00 2.48 141 A 1 
ATOM 2105 C C    . TRP A 1 141 ? 22.048  5.469   -0.541  1.00 2.39 141 A 1 
ATOM 2106 O O    . TRP A 1 141 ? 21.714  6.425   -1.240  1.00 2.40 141 A 1 
ATOM 2107 C CB   . TRP A 1 141 ? 22.553  3.215   -1.504  1.00 2.37 141 A 1 
ATOM 2108 C CG   . TRP A 1 141 ? 21.937  3.332   -2.862  1.00 2.28 141 A 1 
ATOM 2109 C CD1  . TRP A 1 141 ? 20.652  3.683   -3.151  1.00 2.13 141 A 1 
ATOM 2110 C CD2  . TRP A 1 141 ? 22.584  3.096   -4.117  1.00 2.37 141 A 1 
ATOM 2111 N NE1  . TRP A 1 141 ? 20.456  3.674   -4.509  1.00 2.10 141 A 1 
ATOM 2112 C CE2  . TRP A 1 141 ? 21.629  3.318   -5.126  1.00 2.25 141 A 1 
ATOM 2113 C CE3  . TRP A 1 141 ? 23.879  2.714   -4.484  1.00 2.56 141 A 1 
ATOM 2114 C CZ2  . TRP A 1 141 ? 21.932  3.176   -6.479  1.00 2.31 141 A 1 
ATOM 2115 C CZ3  . TRP A 1 141 ? 24.177  2.575   -5.826  1.00 2.64 141 A 1 
ATOM 2116 C CH2  . TRP A 1 141 ? 23.208  2.804   -6.807  1.00 2.51 141 A 1 
ATOM 2117 H H    . TRP A 1 141 ? 24.170  3.314   0.410   1.00 2.56 141 A 1 
ATOM 2118 H HA   . TRP A 1 141 ? 23.708  4.988   -1.797  1.00 2.56 141 A 1 
ATOM 2119 H HB2  . TRP A 1 141 ? 23.329  2.465   -1.552  1.00 2.45 141 A 1 
ATOM 2120 H HB3  . TRP A 1 141 ? 21.787  2.888   -0.816  1.00 2.30 141 A 1 
ATOM 2121 H HD1  . TRP A 1 141 ? 19.905  3.925   -2.407  1.00 2.07 141 A 1 
ATOM 2122 H HE1  . TRP A 1 141 ? 19.610  3.893   -4.962  1.00 2.01 141 A 1 
ATOM 2123 H HE3  . TRP A 1 141 ? 24.641  2.532   -3.739  1.00 2.67 141 A 1 
ATOM 2124 H HZ2  . TRP A 1 141 ? 21.197  3.349   -7.253  1.00 2.23 141 A 1 
ATOM 2125 H HZ3  . TRP A 1 141 ? 25.174  2.283   -6.130  1.00 2.81 141 A 1 
ATOM 2126 H HH2  . TRP A 1 141 ? 23.487  2.683   -7.844  1.00 2.59 141 A 1 
ATOM 2127 N N    . THR A 1 142 ? 21.491  5.212   0.639   1.00 2.32 142 A 1 
ATOM 2128 C CA   . THR A 1 142 ? 20.416  6.044   1.173   1.00 2.25 142 A 1 
ATOM 2129 C C    . THR A 1 142 ? 20.885  7.476   1.404   1.00 2.40 142 A 1 
ATOM 2130 O O    . THR A 1 142 ? 20.096  8.414   1.331   1.00 2.43 142 A 1 
ATOM 2131 C CB   . THR A 1 142 ? 19.857  5.472   2.491   1.00 2.17 142 A 1 
ATOM 2132 O OG1  . THR A 1 142 ? 20.921  4.947   3.293   1.00 2.32 142 A 1 
ATOM 2133 C CG2  . THR A 1 142 ? 18.845  4.373   2.216   1.00 1.92 142 A 1 
ATOM 2134 H H    . THR A 1 142 ? 21.813  4.448   1.164   1.00 2.33 142 A 1 
ATOM 2135 H HA   . THR A 1 142 ? 19.617  6.056   0.447   1.00 2.16 142 A 1 
ATOM 2136 H HB   . THR A 1 142 ? 19.365  6.268   3.034   1.00 2.33 142 A 1 
ATOM 2137 H HG1  . THR A 1 142 ? 21.118  4.043   3.010   1.00 2.26 142 A 1 
ATOM 2138 N N    . GLN A 1 143 ? 22.174  7.638   1.666   1.00 2.52 143 A 1 
ATOM 2139 C CA   . GLN A 1 143 ? 22.748  8.953   1.902   1.00 2.68 143 A 1 
ATOM 2140 C C    . GLN A 1 143 ? 22.990  9.682   0.583   1.00 2.75 143 A 1 
ATOM 2141 O O    . GLN A 1 143 ? 22.680  10.866  0.446   1.00 2.84 143 A 1 
ATOM 2142 C CB   . GLN A 1 143 ? 24.055  8.818   2.679   1.00 2.82 143 A 1 
ATOM 2143 C CG   . GLN A 1 143 ? 24.726  10.142  2.994   1.00 3.45 143 A 1 
ATOM 2144 C CD   . GLN A 1 143 ? 25.953  9.968   3.864   1.00 3.66 143 A 1 
ATOM 2145 O OE1  . GLN A 1 143 ? 27.058  9.760   3.362   1.00 4.01 143 A 1 
ATOM 2146 N NE2  . GLN A 1 143 ? 25.772  10.051  5.171   1.00 3.56 143 A 1 
ATOM 2147 H H    . GLN A 1 143 ? 22.756  6.849   1.703   1.00 2.52 143 A 1 
ATOM 2148 H HA   . GLN A 1 143 ? 22.044  9.522   2.490   1.00 2.67 143 A 1 
ATOM 2149 H HB2  . GLN A 1 143 ? 23.853  8.312   3.611   1.00 2.98 143 A 1 
ATOM 2150 H HB3  . GLN A 1 143 ? 24.744  8.221   2.098   1.00 2.59 143 A 1 
ATOM 2151 H HG2  . GLN A 1 143 ? 25.020  10.612  2.067   1.00 3.63 143 A 1 
ATOM 2152 H HG3  . GLN A 1 143 ? 24.020  10.776  3.512   1.00 3.83 143 A 1 
ATOM 2153 N N    . LYS A 1 144 ? 23.531  8.961   -0.390  1.00 2.71 144 A 1 
ATOM 2154 C CA   . LYS A 1 144 ? 23.819  9.535   -1.699  1.00 2.77 144 A 1 
ATOM 2155 C C    . LYS A 1 144 ? 22.534  9.884   -2.445  1.00 2.71 144 A 1 
ATOM 2156 O O    . LYS A 1 144 ? 22.521  10.780  -3.290  1.00 2.79 144 A 1 
ATOM 2157 C CB   . LYS A 1 144 ? 24.661  8.570   -2.533  1.00 2.82 144 A 1 
ATOM 2158 C CG   . LYS A 1 144 ? 26.134  8.561   -2.156  1.00 2.98 144 A 1 
ATOM 2159 C CD   . LYS A 1 144 ? 26.760  9.938   -2.332  1.00 3.80 144 A 1 
ATOM 2160 C CE   . LYS A 1 144 ? 28.275  9.898   -2.196  1.00 4.02 144 A 1 
ATOM 2161 N NZ   . LYS A 1 144 ? 28.702  9.550   -0.816  1.00 4.35 144 A 1 
ATOM 2162 H H    . LYS A 1 144 ? 23.749  8.016   -0.223  1.00 2.66 144 A 1 
ATOM 2163 H HA   . LYS A 1 144 ? 24.383  10.442  -1.541  1.00 2.85 144 A 1 
ATOM 2164 H HB2  . LYS A 1 144 ? 24.271  7.571   -2.406  1.00 2.71 144 A 1 
ATOM 2165 H HB3  . LYS A 1 144 ? 24.580  8.849   -3.573  1.00 2.86 144 A 1 
ATOM 2166 H HG2  . LYS A 1 144 ? 26.229  8.262   -1.122  1.00 2.78 144 A 1 
ATOM 2167 H HG3  . LYS A 1 144 ? 26.653  7.853   -2.787  1.00 3.07 144 A 1 
ATOM 2168 H HD2  . LYS A 1 144 ? 26.508  10.315  -3.311  1.00 4.23 144 A 1 
ATOM 2169 H HD3  . LYS A 1 144 ? 26.360  10.600  -1.577  1.00 4.05 144 A 1 
ATOM 2170 H HE2  . LYS A 1 144 ? 28.668  9.163   -2.881  1.00 3.66 144 A 1 
ATOM 2171 H HE3  . LYS A 1 144 ? 28.669  10.871  -2.449  1.00 4.59 144 A 1 
ATOM 2172 H HZ1  . LYS A 1 144 ? 28.263  10.198  -0.127  1.00 4.91 144 A 1 
ATOM 2173 H HZ2  . LYS A 1 144 ? 28.417  8.571   -0.585  1.00 4.29 144 A 1 
ATOM 2174 H HZ3  . LYS A 1 144 ? 29.737  9.625   -0.730  1.00 4.42 144 A 1 
ATOM 2175 N N    . TYR A 1 145 ? 21.460  9.177   -2.129  1.00 2.58 145 A 1 
ATOM 2176 C CA   . TYR A 1 145 ? 20.174  9.415   -2.769  1.00 2.52 145 A 1 
ATOM 2177 C C    . TYR A 1 145 ? 19.287  10.315  -1.917  1.00 2.50 145 A 1 
ATOM 2178 O O    . TYR A 1 145 ? 18.108  10.507  -2.221  1.00 2.50 145 A 1 
ATOM 2179 C CB   . TYR A 1 145 ? 19.461  8.092   -3.046  1.00 2.39 145 A 1 
ATOM 2180 C CG   . TYR A 1 145 ? 19.641  7.602   -4.462  1.00 2.51 145 A 1 
ATOM 2181 C CD1  . TYR A 1 145 ? 20.866  7.120   -4.903  1.00 2.56 145 A 1 
ATOM 2182 C CD2  . TYR A 1 145 ? 18.583  7.624   -5.358  1.00 2.59 145 A 1 
ATOM 2183 C CE1  . TYR A 1 145 ? 21.029  6.673   -6.198  1.00 2.67 145 A 1 
ATOM 2184 C CE2  . TYR A 1 145 ? 18.738  7.178   -6.654  1.00 2.71 145 A 1 
ATOM 2185 C CZ   . TYR A 1 145 ? 19.962  6.703   -7.070  1.00 2.74 145 A 1 
ATOM 2186 O OH   . TYR A 1 145 ? 20.119  6.254   -8.361  1.00 2.86 145 A 1 
ATOM 2187 H H    . TYR A 1 145 ? 21.534  8.464   -1.457  1.00 2.54 145 A 1 
ATOM 2188 H HA   . TYR A 1 145 ? 20.363  9.910   -3.710  1.00 2.60 145 A 1 
ATOM 2189 H HB2  . TYR A 1 145 ? 19.848  7.334   -2.381  1.00 2.31 145 A 1 
ATOM 2190 H HB3  . TYR A 1 145 ? 18.403  8.216   -2.868  1.00 2.31 145 A 1 
ATOM 2191 H HD1  . TYR A 1 145 ? 21.698  7.096   -4.216  1.00 2.55 145 A 1 
ATOM 2192 H HD2  . TYR A 1 145 ? 17.624  7.997   -5.028  1.00 2.60 145 A 1 
ATOM 2193 H HE1  . TYR A 1 145 ? 21.989  6.300   -6.523  1.00 2.73 145 A 1 
ATOM 2194 H HE2  . TYR A 1 145 ? 17.902  7.201   -7.336  1.00 2.81 145 A 1 
ATOM 2195 H HH   . TYR A 1 145 ? 19.599  6.816   -8.961  1.00 3.52 145 A 1 
ATOM 2196 N N    . ALA A 1 146 ? 19.854  10.873  -0.858  1.00 2.52 146 A 1 
ATOM 2197 C CA   . ALA A 1 146 ? 19.108  11.758  0.020   1.00 2.51 146 A 1 
ATOM 2198 C C    . ALA A 1 146 ? 19.283  13.206  -0.416  1.00 2.55 146 A 1 
ATOM 2199 O O    . ALA A 1 146 ? 20.234  13.877  -0.012  1.00 2.68 146 A 1 
ATOM 2200 C CB   . ALA A 1 146 ? 19.549  11.580  1.464   1.00 2.51 146 A 1 
ATOM 2201 H H    . ALA A 1 146 ? 20.797  10.685  -0.661  1.00 2.56 146 A 1 
ATOM 2202 H HA   . ALA A 1 146 ? 18.063  11.492  -0.051  1.00 2.50 146 A 1 
ATOM 2203 H HB1  . ALA A 1 146 ? 20.598  11.821  1.550   1.00 2.65 146 A 1 
ATOM 2204 H HB2  . ALA A 1 146 ? 18.975  12.238  2.099   1.00 2.74 146 A 1 
ATOM 2205 H HB3  . ALA A 1 146 ? 19.390  10.556  1.768   1.00 2.37 146 A 1 
ATOM 2206 N N    . MET A 1 147 ? 18.391  13.668  -1.276  1.00 2.50 147 A 1 
ATOM 2207 C CA   . MET A 1 147 ? 18.437  15.036  -1.765  1.00 2.55 147 A 1 
ATOM 2208 C C    . MET A 1 147 ? 17.360  15.863  -1.079  1.00 2.65 147 A 1 
ATOM 2209 O O    . MET A 1 147 ? 16.267  16.019  -1.664  1.00 3.03 147 A 1 
ATOM 2210 C CB   . MET A 1 147 ? 18.241  15.085  -3.284  1.00 2.55 147 A 1 
ATOM 2211 C CG   . MET A 1 147 ? 19.442  14.612  -4.086  1.00 2.54 147 A 1 
ATOM 2212 S SD   . MET A 1 147 ? 19.507  12.818  -4.254  1.00 3.05 147 A 1 
ATOM 2213 C CE   . MET A 1 147 ? 20.777  12.643  -5.503  1.00 2.97 147 A 1 
ATOM 2214 O OXT  . MET A 1 147 ? 17.601  16.334  0.051   1.00 2.69 147 A 1 
ATOM 2215 H H    . MET A 1 147 ? 17.676  13.075  -1.588  1.00 2.47 147 A 1 
ATOM 2216 H HA   . MET A 1 147 ? 19.407  15.448  -1.521  1.00 2.56 147 A 1 
ATOM 2217 H HB2  . MET A 1 147 ? 17.400  14.462  -3.543  1.00 2.58 147 A 1 
ATOM 2218 H HB3  . MET A 1 147 ? 18.023  16.104  -3.573  1.00 2.64 147 A 1 
ATOM 2219 H HG2  . MET A 1 147 ? 19.395  15.050  -5.072  1.00 2.93 147 A 1 
ATOM 2220 H HG3  . MET A 1 147 ? 20.342  14.945  -3.590  1.00 2.50 147 A 1 
ATOM 2221 H HE1  . MET A 1 147 ? 21.698  13.079  -5.143  1.00 3.35 147 A 1 
ATOM 2222 H HE2  . MET A 1 147 ? 20.934  11.596  -5.716  1.00 3.01 147 A 1 
ATOM 2223 H HE3  . MET A 1 147 ? 20.467  13.151  -6.404  1.00 3.14 147 A 1 
#
