# Supplementary material for: Photocross-linking activity-based probes to capture the dynamics of ubiquitin RING E3 ligase interactions
Source: Biochem J. 2026 Jun 3;483(7):1115–30. doi: 10.1042/BCJ20260213 (PMC13234630; doi:10.1042/BCJ20260213)
Supplement: Supplementary Data File S2 [file BCJ-2026-0213_supp2.zip › 03_Chandler_Supplementary datafile2/RNF2_BMI1/Alphafold/templates/fold_2026_01_22_10_06_ubch5ac85k_ubd32c_bmi1_rnf2_template_hits_chains_c_query_to_hit.json]

[{
 "name": "fold_2026_01_22_10_06_ubch5ac85k_ubd32c_bmi1_rnf2_template_hit_0_chains_c.cif",
 "queryIndices": [
  35,
  63,
  36,
  56,
  69,
  14,
  18,
  21,
  46,
  50,
  41,
  53,
  72,
  31,
  84,
  79,
  24,
  83,
  57,
  37,
  62,
  34,
  20,
  88,
  19,
  15,
  52,
  40,
  51,
  47,
  82,
  25,
  78,
  85,
  30,
  73,
  23,
  64,
  11,
  16,
  71,
  12,
  58,
  38,
  61,
  33,
  26,
  81,
  77,
  29,
  86,
  74,
  55,
  43,
  48,
  44,
  13,
  70,
  17,
  10,
  65,
  22,
  32,
  60,
  39,
  59,
  75,
  87,
  28,
  76,
  80,
  27,
  45,
  49,
  42,
  54
 ],
 "templateIndices": [
  57,
  86,
  58,
  79,
  89,
  36,
  40,
  43,
  68,
  72,
  63,
  76,
  92,
  53,
  104,
  99,
  46,
  103,
  80,
  59,
  85,
  56,
  42,
  108,
  41,
  37,
  75,
  62,
  74,
  69,
  102,
  47,
  98,
  105,
  52,
  93,
  45,
  87,
  33,
  38,
  91,
  34,
  81,
  60,
  84,
  55,
  48,
  101,
  97,
  51,
  106,
  94,
  78,
  65,
  70,
  66,
  35,
  90,
  39,
  32,
  88,
  44,
  54,
  83,
  61,
  82,
  95,
  107,
  50,
  96,
  100,
  49,
  67,
  71,
  64,
  77
 ]
}
,{
 "name": "fold_2026_01_22_10_06_ubch5ac85k_ubd32c_bmi1_rnf2_template_hit_1_chains_c.cif",
 "queryIndices": [
  82,
  78,
  85,
  73,
  99,
  100,
  20,
  8,
  19,
  15,
  57,
  37,
  62,
  34,
  72,
  84,
  79,
  83,
  101,
  98,
  14,
  18,
  9,
  21,
  35,
  63,
  36,
  56,
  102,
  97,
  75,
  87,
  76,
  80,
  32,
  60,
  39,
  59,
  13,
  17,
  10,
  22,
  96,
  103,
  81,
  77,
  86,
  74,
  58,
  38,
  61,
  33,
  23,
  11,
  16,
  12,
  25,
  5,
  30,
  2,
  52,
  40,
  51,
  47,
  95,
  67,
  88,
  68,
  3,
  31,
  4,
  24,
  46,
  50,
  41,
  53,
  69,
  89,
  66,
  94,
  104,
  45,
  49,
  42,
  54,
  28,
  7,
  27,
  70,
  90,
  65,
  93,
  55,
  43,
  48,
  44,
  26,
  6,
  29,
  1,
  92,
  64,
  91,
  71
 ],
 "templateIndices": [
  187,
  183,
  190,
  178,
  204,
  205,
  125,
  113,
  124,
  120,
  162,
  142,
  167,
  139,
  177,
  189,
  184,
  188,
  206,
  203,
  119,
  123,
  114,
  126,
  140,
  168,
  141,
  161,
  207,
  202,
  180,
  192,
  181,
  185,
  137,
  165,
  144,
  164,
  118,
  122,
  115,
  127,
  201,
  208,
  186,
  182,
  191,
  179,
  163,
  143,
  166,
  138,
  128,
  116,
  121,
  117,
  130,
  110,
  135,
  107,
  157,
  145,
  156,
  152,
  200,
  172,
  193,
  173,
  108,
  136,
  109,
  129,
  151,
  155,
  146,
  158,
  174,
  194,
  171,
  199,
  209,
  150,
  154,
  147,
  159,
  133,
  112,
  132,
  175,
  195,
  170,
  198,
  160,
  148,
  153,
  149,
  131,
  111,
  134,
  106,
  197,
  169,
  196,
  176
 ]
}
,{
 "name": "fold_2026_01_22_10_06_ubch5ac85k_ubd32c_bmi1_rnf2_template_hit_2_chains_c.cif",
 "queryIndices": [
  82,
  78,
  85,
  73,
  99,
  100,
  20,
  8,
  19,
  15,
  57,
  37,
  62,
  34,
  72,
  84,
  79,
  83,
  101,
  98,
  14,
  18,
  9,
  21,
  35,
  63,
  36,
  56,
  102,
  97,
  75,
  87,
  76,
  80,
  32,
  60,
  39,
  59,
  13,
  17,
  10,
  22,
  96,
  103,
  81,
  77,
  86,
  74,
  58,
  38,
  61,
  33,
  23,
  11,
  16,
  12,
  25,
  5,
  30,
  52,
  40,
  51,
  47,
  95,
  67,
  88,
  68,
  31,
  24,
  46,
  50,
  41,
  53,
  69,
  89,
  66,
  94,
  104,
  45,
  49,
  42,
  54,
  28,
  7,
  27,
  70,
  90,
  65,
  93,
  55,
  43,
  48,
  44,
  26,
  6,
  29,
  92,
  64,
  91,
  71
 ],
 "templateIndices": [
  77,
  73,
  80,
  68,
  94,
  95,
  15,
  3,
  14,
  10,
  52,
  32,
  57,
  29,
  67,
  79,
  74,
  78,
  96,
  93,
  9,
  13,
  4,
  16,
  30,
  58,
  31,
  51,
  97,
  92,
  70,
  82,
  71,
  75,
  27,
  55,
  34,
  54,
  8,
  12,
  5,
  17,
  91,
  98,
  76,
  72,
  81,
  69,
  53,
  33,
  56,
  28,
  18,
  6,
  11,
  7,
  20,
  0,
  25,
  47,
  35,
  46,
  42,
  90,
  62,
  83,
  63,
  26,
  19,
  41,
  45,
  36,
  48,
  64,
  84,
  61,
  89,
  99,
  40,
  44,
  37,
  49,
  23,
  2,
  22,
  65,
  85,
  60,
  88,
  50,
  38,
  43,
  39,
  21,
  1,
  24,
  87,
  59,
  86,
  66
 ]
}
,{
 "name": "fold_2026_01_22_10_06_ubch5ac85k_ubd32c_bmi1_rnf2_template_hit_3_chains_c.cif",
 "queryIndices": [
  82,
  78,
  85,
  73,
  99,
  100,
  20,
  8,
  19,
  15,
  57,
  37,
  62,
  34,
  72,
  84,
  79,
  83,
  101,
  98,
  14,
  18,
  9,
  21,
  35,
  63,
  36,
  56,
  102,
  97,
  75,
  87,
  76,
  80,
  32,
  60,
  39,
  59,
  13,
  17,
  10,
  22,
  96,
  81,
  77,
  86,
  74,
  58,
  38,
  61,
  33,
  23,
  11,
  16,
  12,
  25,
  30,
  52,
  40,
  51,
  47,
  95,
  67,
  88,
  68,
  31,
  24,
  46,
  50,
  41,
  53,
  69,
  89,
  66,
  94,
  45,
  49,
  42,
  54,
  28,
  7,
  27,
  70,
  90,
  65,
  93,
  55,
  43,
  48,
  44,
  26,
  6,
  29,
  92,
  64,
  91,
  71
 ],
 "templateIndices": [
  76,
  72,
  79,
  67,
  93,
  94,
  14,
  2,
  13,
  9,
  51,
  31,
  56,
  28,
  66,
  78,
  73,
  77,
  95,
  92,
  8,
  12,
  3,
  15,
  29,
  57,
  30,
  50,
  96,
  91,
  69,
  81,
  70,
  74,
  26,
  54,
  33,
  53,
  7,
  11,
  4,
  16,
  90,
  75,
  71,
  80,
  68,
  52,
  32,
  55,
  27,
  17,
  5,
  10,
  6,
  19,
  24,
  46,
  34,
  45,
  41,
  89,
  61,
  82,
  62,
  25,
  18,
  40,
  44,
  35,
  47,
  63,
  83,
  60,
  88,
  39,
  43,
  36,
  48,
  22,
  1,
  21,
  64,
  84,
  59,
  87,
  49,
  37,
  42,
  38,
  20,
  0,
  23,
  86,
  58,
  85,
  65
 ]
}
]
