# Supplementary material for: Photocross-linking activity-based probes to capture the dynamics of ubiquitin RING E3 ligase interactions
Source: Biochem J. 2026 Jun 3;483(7):1115–30. doi: 10.1042/BCJ20260213 (PMC13234630; doi:10.1042/BCJ20260213)
Supplement: Supplementary Data File S2 [file BCJ-2026-0213_supp2.zip › 03_Chandler_Supplementary datafile2/RNF2_BMI1/Alphafold/templates/fold_2026_01_22_10_06_ubch5ac85k_ubd32c_bmi1_rnf2_template_hit_2_chains_d.cif]

data_2ckl
#
_entry.id 2ckl
#
loop_
_chem_comp.formula
_chem_comp.formula_weight
_chem_comp.id
_chem_comp.mon_nstd_flag
_chem_comp.name
_chem_comp.pdbx_synonyms
_chem_comp.type
"C3 H7 N O2"     89.093  ALA y ALANINE         ? "L-peptide linking" 
"C6 H15 N4 O2 1" 175.209 ARG y ARGININE        ? "L-peptide linking" 
"C4 H8 N2 O3"    132.118 ASN y ASPARAGINE      ? "L-peptide linking" 
"C4 H7 N O4"     133.103 ASP y "ASPARTIC ACID" ? "L-peptide linking" 
"C3 H7 N O2 S"   121.158 CYS y CYSTEINE        ? "L-peptide linking" 
"C5 H10 N2 O3"   146.144 GLN y GLUTAMINE       ? "L-peptide linking" 
"C5 H9 N O4"     147.129 GLU y "GLUTAMIC ACID" ? "L-peptide linking" 
"C2 H5 N O2"     75.067  GLY y GLYCINE         ? "peptide linking"   
"C6 H10 N3 O2 1" 156.162 HIS y HISTIDINE       ? "L-peptide linking" 
"H2 O"           18.015  HOH . WATER           ? non-polymer         
"C6 H13 N O2"    131.173 ILE y ISOLEUCINE      ? "L-peptide linking" 
"I -1"           126.904 IOD . "IODIDE ION"    ? non-polymer         
"C6 H13 N O2"    131.173 LEU y LEUCINE         ? "L-peptide linking" 
"C6 H15 N2 O2 1" 147.195 LYS y LYSINE          ? "L-peptide linking" 
"C5 H11 N O2 S"  149.211 MET y METHIONINE      ? "L-peptide linking" 
"C9 H11 N O2"    165.189 PHE y PHENYLALANINE   ? "L-peptide linking" 
"C5 H9 N O2"     115.130 PRO y PROLINE         ? "L-peptide linking" 
"C3 H7 N O3"     105.093 SER y SERINE          ? "L-peptide linking" 
"C4 H9 N O3"     119.119 THR y THREONINE       ? "L-peptide linking" 
"C11 H12 N2 O2"  204.225 TRP y TRYPTOPHAN      ? "L-peptide linking" 
"C9 H11 N O3"    181.189 TYR y TYROSINE        ? "L-peptide linking" 
"C5 H11 N O2"    117.146 VAL y VALINE          ? "L-peptide linking" 
"Zn 2"           65.409  ZN  . "ZINC ION"      ? non-polymer         
#
loop_
_chem_comp_atom.atom_id
_chem_comp_atom.charge
_chem_comp_atom.comp_id
_chem_comp_atom.pdbx_leaving_atom_flag
_chem_comp_atom.pdbx_model_Cartn_x_ideal
_chem_comp_atom.pdbx_model_Cartn_y_ideal
_chem_comp_atom.pdbx_model_Cartn_z_ideal
_chem_comp_atom.pdbx_ordinal
_chem_comp_atom.type_symbol
N    ? ALA ? ? ? ? 1   N  
CA   ? ALA ? ? ? ? 2   C  
C    ? ALA ? ? ? ? 3   C  
O    ? ALA ? ? ? ? 4   O  
CB   ? ALA ? ? ? ? 5   C  
OXT  ? ALA ? ? ? ? 6   O  
H    ? ALA ? ? ? ? 7   H  
H2   ? ALA ? ? ? ? 8   H  
HA   ? ALA ? ? ? ? 9   H  
HB1  ? ALA ? ? ? ? 10  H  
HB2  ? ALA ? ? ? ? 11  H  
HB3  ? ALA ? ? ? ? 12  H  
HXT  ? ALA ? ? ? ? 13  H  
N    ? ARG ? ? ? ? 14  N  
CA   ? ARG ? ? ? ? 15  C  
C    ? ARG ? ? ? ? 16  C  
O    ? ARG ? ? ? ? 17  O  
CB   ? ARG ? ? ? ? 18  C  
CG   ? ARG ? ? ? ? 19  C  
CD   ? ARG ? ? ? ? 20  C  
NE   ? ARG ? ? ? ? 21  N  
CZ   ? ARG ? ? ? ? 22  C  
NH1  ? ARG ? ? ? ? 23  N  
NH2  ? ARG ? ? ? ? 24  N  
OXT  ? ARG ? ? ? ? 25  O  
H    ? ARG ? ? ? ? 26  H  
H2   ? ARG ? ? ? ? 27  H  
HA   ? ARG ? ? ? ? 28  H  
HB2  ? ARG ? ? ? ? 29  H  
HB3  ? ARG ? ? ? ? 30  H  
HG2  ? ARG ? ? ? ? 31  H  
HG3  ? ARG ? ? ? ? 32  H  
HD2  ? ARG ? ? ? ? 33  H  
HD3  ? ARG ? ? ? ? 34  H  
HE   ? ARG ? ? ? ? 35  H  
HH11 ? ARG ? ? ? ? 36  H  
HH12 ? ARG ? ? ? ? 37  H  
HH21 ? ARG ? ? ? ? 38  H  
HH22 ? ARG ? ? ? ? 39  H  
HXT  ? ARG ? ? ? ? 40  H  
N    ? ASN ? ? ? ? 41  N  
CA   ? ASN ? ? ? ? 42  C  
C    ? ASN ? ? ? ? 43  C  
O    ? ASN ? ? ? ? 44  O  
CB   ? ASN ? ? ? ? 45  C  
CG   ? ASN ? ? ? ? 46  C  
OD1  ? ASN ? ? ? ? 47  O  
ND2  ? ASN ? ? ? ? 48  N  
OXT  ? ASN ? ? ? ? 49  O  
H    ? ASN ? ? ? ? 50  H  
H2   ? ASN ? ? ? ? 51  H  
HA   ? ASN ? ? ? ? 52  H  
HB2  ? ASN ? ? ? ? 53  H  
HB3  ? ASN ? ? ? ? 54  H  
HD21 ? ASN ? ? ? ? 55  H  
HD22 ? ASN ? ? ? ? 56  H  
HXT  ? ASN ? ? ? ? 57  H  
N    ? ASP ? ? ? ? 58  N  
CA   ? ASP ? ? ? ? 59  C  
C    ? ASP ? ? ? ? 60  C  
O    ? ASP ? ? ? ? 61  O  
CB   ? ASP ? ? ? ? 62  C  
CG   ? ASP ? ? ? ? 63  C  
OD1  ? ASP ? ? ? ? 64  O  
OD2  ? ASP ? ? ? ? 65  O  
OXT  ? ASP ? ? ? ? 66  O  
H    ? ASP ? ? ? ? 67  H  
H2   ? ASP ? ? ? ? 68  H  
HA   ? ASP ? ? ? ? 69  H  
HB2  ? ASP ? ? ? ? 70  H  
HB3  ? ASP ? ? ? ? 71  H  
HD2  ? ASP ? ? ? ? 72  H  
HXT  ? ASP ? ? ? ? 73  H  
N    ? CYS ? ? ? ? 74  N  
CA   ? CYS ? ? ? ? 75  C  
C    ? CYS ? ? ? ? 76  C  
O    ? CYS ? ? ? ? 77  O  
CB   ? CYS ? ? ? ? 78  C  
SG   ? CYS ? ? ? ? 79  S  
OXT  ? CYS ? ? ? ? 80  O  
H    ? CYS ? ? ? ? 81  H  
H2   ? CYS ? ? ? ? 82  H  
HA   ? CYS ? ? ? ? 83  H  
HB2  ? CYS ? ? ? ? 84  H  
HB3  ? CYS ? ? ? ? 85  H  
HG   ? CYS ? ? ? ? 86  H  
HXT  ? CYS ? ? ? ? 87  H  
N    ? GLN ? ? ? ? 88  N  
CA   ? GLN ? ? ? ? 89  C  
C    ? GLN ? ? ? ? 90  C  
O    ? GLN ? ? ? ? 91  O  
CB   ? GLN ? ? ? ? 92  C  
CG   ? GLN ? ? ? ? 93  C  
CD   ? GLN ? ? ? ? 94  C  
OE1  ? GLN ? ? ? ? 95  O  
NE2  ? GLN ? ? ? ? 96  N  
OXT  ? GLN ? ? ? ? 97  O  
H    ? GLN ? ? ? ? 98  H  
H2   ? GLN ? ? ? ? 99  H  
HA   ? GLN ? ? ? ? 100 H  
HB2  ? GLN ? ? ? ? 101 H  
HB3  ? GLN ? ? ? ? 102 H  
HG2  ? GLN ? ? ? ? 103 H  
HG3  ? GLN ? ? ? ? 104 H  
HE21 ? GLN ? ? ? ? 105 H  
HE22 ? GLN ? ? ? ? 106 H  
HXT  ? GLN ? ? ? ? 107 H  
N    ? GLU ? ? ? ? 108 N  
CA   ? GLU ? ? ? ? 109 C  
C    ? GLU ? ? ? ? 110 C  
O    ? GLU ? ? ? ? 111 O  
CB   ? GLU ? ? ? ? 112 C  
CG   ? GLU ? ? ? ? 113 C  
CD   ? GLU ? ? ? ? 114 C  
OE1  ? GLU ? ? ? ? 115 O  
OE2  ? GLU ? ? ? ? 116 O  
OXT  ? GLU ? ? ? ? 117 O  
H    ? GLU ? ? ? ? 118 H  
H2   ? GLU ? ? ? ? 119 H  
HA   ? GLU ? ? ? ? 120 H  
HB2  ? GLU ? ? ? ? 121 H  
HB3  ? GLU ? ? ? ? 122 H  
HG2  ? GLU ? ? ? ? 123 H  
HG3  ? GLU ? ? ? ? 124 H  
HE2  ? GLU ? ? ? ? 125 H  
HXT  ? GLU ? ? ? ? 126 H  
N    ? GLY ? ? ? ? 127 N  
CA   ? GLY ? ? ? ? 128 C  
C    ? GLY ? ? ? ? 129 C  
O    ? GLY ? ? ? ? 130 O  
OXT  ? GLY ? ? ? ? 131 O  
H    ? GLY ? ? ? ? 132 H  
H2   ? GLY ? ? ? ? 133 H  
HA2  ? GLY ? ? ? ? 134 H  
HA3  ? GLY ? ? ? ? 135 H  
HXT  ? GLY ? ? ? ? 136 H  
N    ? HIS ? ? ? ? 137 N  
CA   ? HIS ? ? ? ? 138 C  
C    ? HIS ? ? ? ? 139 C  
O    ? HIS ? ? ? ? 140 O  
CB   ? HIS ? ? ? ? 141 C  
CG   ? HIS ? ? ? ? 142 C  
ND1  ? HIS ? ? ? ? 143 N  
CD2  ? HIS ? ? ? ? 144 C  
CE1  ? HIS ? ? ? ? 145 C  
NE2  ? HIS ? ? ? ? 146 N  
OXT  ? HIS ? ? ? ? 147 O  
H    ? HIS ? ? ? ? 148 H  
H2   ? HIS ? ? ? ? 149 H  
HA   ? HIS ? ? ? ? 150 H  
HB2  ? HIS ? ? ? ? 151 H  
HB3  ? HIS ? ? ? ? 152 H  
HD1  ? HIS ? ? ? ? 153 H  
HD2  ? HIS ? ? ? ? 154 H  
HE1  ? HIS ? ? ? ? 155 H  
HE2  ? HIS ? ? ? ? 156 H  
HXT  ? HIS ? ? ? ? 157 H  
O    ? HOH ? ? ? ? 158 O  
H1   ? HOH ? ? ? ? 159 H  
H2   ? HOH ? ? ? ? 160 H  
N    ? ILE ? ? ? ? 161 N  
CA   ? ILE ? ? ? ? 162 C  
C    ? ILE ? ? ? ? 163 C  
O    ? ILE ? ? ? ? 164 O  
CB   ? ILE ? ? ? ? 165 C  
CG1  ? ILE ? ? ? ? 166 C  
CG2  ? ILE ? ? ? ? 167 C  
CD1  ? ILE ? ? ? ? 168 C  
OXT  ? ILE ? ? ? ? 169 O  
H    ? ILE ? ? ? ? 170 H  
H2   ? ILE ? ? ? ? 171 H  
HA   ? ILE ? ? ? ? 172 H  
HB   ? ILE ? ? ? ? 173 H  
HG12 ? ILE ? ? ? ? 174 H  
HG13 ? ILE ? ? ? ? 175 H  
HG21 ? ILE ? ? ? ? 176 H  
HG22 ? ILE ? ? ? ? 177 H  
HG23 ? ILE ? ? ? ? 178 H  
HD11 ? ILE ? ? ? ? 179 H  
HD12 ? ILE ? ? ? ? 180 H  
HD13 ? ILE ? ? ? ? 181 H  
HXT  ? ILE ? ? ? ? 182 H  
I    ? IOD ? ? ? ? 183 I  
N    ? LEU ? ? ? ? 184 N  
CA   ? LEU ? ? ? ? 185 C  
C    ? LEU ? ? ? ? 186 C  
O    ? LEU ? ? ? ? 187 O  
CB   ? LEU ? ? ? ? 188 C  
CG   ? LEU ? ? ? ? 189 C  
CD1  ? LEU ? ? ? ? 190 C  
CD2  ? LEU ? ? ? ? 191 C  
OXT  ? LEU ? ? ? ? 192 O  
H    ? LEU ? ? ? ? 193 H  
H2   ? LEU ? ? ? ? 194 H  
HA   ? LEU ? ? ? ? 195 H  
HB2  ? LEU ? ? ? ? 196 H  
HB3  ? LEU ? ? ? ? 197 H  
HG   ? LEU ? ? ? ? 198 H  
HD11 ? LEU ? ? ? ? 199 H  
HD12 ? LEU ? ? ? ? 200 H  
HD13 ? LEU ? ? ? ? 201 H  
HD21 ? LEU ? ? ? ? 202 H  
HD22 ? LEU ? ? ? ? 203 H  
HD23 ? LEU ? ? ? ? 204 H  
HXT  ? LEU ? ? ? ? 205 H  
N    ? LYS ? ? ? ? 206 N  
CA   ? LYS ? ? ? ? 207 C  
C    ? LYS ? ? ? ? 208 C  
O    ? LYS ? ? ? ? 209 O  
CB   ? LYS ? ? ? ? 210 C  
CG   ? LYS ? ? ? ? 211 C  
CD   ? LYS ? ? ? ? 212 C  
CE   ? LYS ? ? ? ? 213 C  
NZ   ? LYS ? ? ? ? 214 N  
OXT  ? LYS ? ? ? ? 215 O  
H    ? LYS ? ? ? ? 216 H  
H2   ? LYS ? ? ? ? 217 H  
HA   ? LYS ? ? ? ? 218 H  
HB2  ? LYS ? ? ? ? 219 H  
HB3  ? LYS ? ? ? ? 220 H  
HG2  ? LYS ? ? ? ? 221 H  
HG3  ? LYS ? ? ? ? 222 H  
HD2  ? LYS ? ? ? ? 223 H  
HD3  ? LYS ? ? ? ? 224 H  
HE2  ? LYS ? ? ? ? 225 H  
HE3  ? LYS ? ? ? ? 226 H  
HZ1  ? LYS ? ? ? ? 227 H  
HZ2  ? LYS ? ? ? ? 228 H  
HZ3  ? LYS ? ? ? ? 229 H  
HXT  ? LYS ? ? ? ? 230 H  
N    ? MET ? ? ? ? 231 N  
CA   ? MET ? ? ? ? 232 C  
C    ? MET ? ? ? ? 233 C  
O    ? MET ? ? ? ? 234 O  
CB   ? MET ? ? ? ? 235 C  
CG   ? MET ? ? ? ? 236 C  
SD   ? MET ? ? ? ? 237 S  
CE   ? MET ? ? ? ? 238 C  
OXT  ? MET ? ? ? ? 239 O  
H    ? MET ? ? ? ? 240 H  
H2   ? MET ? ? ? ? 241 H  
HA   ? MET ? ? ? ? 242 H  
HB2  ? MET ? ? ? ? 243 H  
HB3  ? MET ? ? ? ? 244 H  
HG2  ? MET ? ? ? ? 245 H  
HG3  ? MET ? ? ? ? 246 H  
HE1  ? MET ? ? ? ? 247 H  
HE2  ? MET ? ? ? ? 248 H  
HE3  ? MET ? ? ? ? 249 H  
HXT  ? MET ? ? ? ? 250 H  
N    ? PHE ? ? ? ? 251 N  
CA   ? PHE ? ? ? ? 252 C  
C    ? PHE ? ? ? ? 253 C  
O    ? PHE ? ? ? ? 254 O  
CB   ? PHE ? ? ? ? 255 C  
CG   ? PHE ? ? ? ? 256 C  
CD1  ? PHE ? ? ? ? 257 C  
CD2  ? PHE ? ? ? ? 258 C  
CE1  ? PHE ? ? ? ? 259 C  
CE2  ? PHE ? ? ? ? 260 C  
CZ   ? PHE ? ? ? ? 261 C  
OXT  ? PHE ? ? ? ? 262 O  
H    ? PHE ? ? ? ? 263 H  
H2   ? PHE ? ? ? ? 264 H  
HA   ? PHE ? ? ? ? 265 H  
HB2  ? PHE ? ? ? ? 266 H  
HB3  ? PHE ? ? ? ? 267 H  
HD1  ? PHE ? ? ? ? 268 H  
HD2  ? PHE ? ? ? ? 269 H  
HE1  ? PHE ? ? ? ? 270 H  
HE2  ? PHE ? ? ? ? 271 H  
HZ   ? PHE ? ? ? ? 272 H  
HXT  ? PHE ? ? ? ? 273 H  
N    ? PRO ? ? ? ? 274 N  
CA   ? PRO ? ? ? ? 275 C  
C    ? PRO ? ? ? ? 276 C  
O    ? PRO ? ? ? ? 277 O  
CB   ? PRO ? ? ? ? 278 C  
CG   ? PRO ? ? ? ? 279 C  
CD   ? PRO ? ? ? ? 280 C  
OXT  ? PRO ? ? ? ? 281 O  
H    ? PRO ? ? ? ? 282 H  
HA   ? PRO ? ? ? ? 283 H  
HB2  ? PRO ? ? ? ? 284 H  
HB3  ? PRO ? ? ? ? 285 H  
HG2  ? PRO ? ? ? ? 286 H  
HG3  ? PRO ? ? ? ? 287 H  
HD2  ? PRO ? ? ? ? 288 H  
HD3  ? PRO ? ? ? ? 289 H  
HXT  ? PRO ? ? ? ? 290 H  
N    ? SER ? ? ? ? 291 N  
CA   ? SER ? ? ? ? 292 C  
C    ? SER ? ? ? ? 293 C  
O    ? SER ? ? ? ? 294 O  
CB   ? SER ? ? ? ? 295 C  
OG   ? SER ? ? ? ? 296 O  
OXT  ? SER ? ? ? ? 297 O  
H    ? SER ? ? ? ? 298 H  
H2   ? SER ? ? ? ? 299 H  
HA   ? SER ? ? ? ? 300 H  
HB2  ? SER ? ? ? ? 301 H  
HB3  ? SER ? ? ? ? 302 H  
HG   ? SER ? ? ? ? 303 H  
HXT  ? SER ? ? ? ? 304 H  
N    ? THR ? ? ? ? 305 N  
CA   ? THR ? ? ? ? 306 C  
C    ? THR ? ? ? ? 307 C  
O    ? THR ? ? ? ? 308 O  
CB   ? THR ? ? ? ? 309 C  
OG1  ? THR ? ? ? ? 310 O  
CG2  ? THR ? ? ? ? 311 C  
OXT  ? THR ? ? ? ? 312 O  
H    ? THR ? ? ? ? 313 H  
H2   ? THR ? ? ? ? 314 H  
HA   ? THR ? ? ? ? 315 H  
HB   ? THR ? ? ? ? 316 H  
HG1  ? THR ? ? ? ? 317 H  
HG21 ? THR ? ? ? ? 318 H  
HG22 ? THR ? ? ? ? 319 H  
HG23 ? THR ? ? ? ? 320 H  
HXT  ? THR ? ? ? ? 321 H  
N    ? TRP ? ? ? ? 322 N  
CA   ? TRP ? ? ? ? 323 C  
C    ? TRP ? ? ? ? 324 C  
O    ? TRP ? ? ? ? 325 O  
CB   ? TRP ? ? ? ? 326 C  
CG   ? TRP ? ? ? ? 327 C  
CD1  ? TRP ? ? ? ? 328 C  
CD2  ? TRP ? ? ? ? 329 C  
NE1  ? TRP ? ? ? ? 330 N  
CE2  ? TRP ? ? ? ? 331 C  
CE3  ? TRP ? ? ? ? 332 C  
CZ2  ? TRP ? ? ? ? 333 C  
CZ3  ? TRP ? ? ? ? 334 C  
CH2  ? TRP ? ? ? ? 335 C  
OXT  ? TRP ? ? ? ? 336 O  
H    ? TRP ? ? ? ? 337 H  
H2   ? TRP ? ? ? ? 338 H  
HA   ? TRP ? ? ? ? 339 H  
HB2  ? TRP ? ? ? ? 340 H  
HB3  ? TRP ? ? ? ? 341 H  
HD1  ? TRP ? ? ? ? 342 H  
HE1  ? TRP ? ? ? ? 343 H  
HE3  ? TRP ? ? ? ? 344 H  
HZ2  ? TRP ? ? ? ? 345 H  
HZ3  ? TRP ? ? ? ? 346 H  
HH2  ? TRP ? ? ? ? 347 H  
HXT  ? TRP ? ? ? ? 348 H  
N    ? TYR ? ? ? ? 349 N  
CA   ? TYR ? ? ? ? 350 C  
C    ? TYR ? ? ? ? 351 C  
O    ? TYR ? ? ? ? 352 O  
CB   ? TYR ? ? ? ? 353 C  
CG   ? TYR ? ? ? ? 354 C  
CD1  ? TYR ? ? ? ? 355 C  
CD2  ? TYR ? ? ? ? 356 C  
CE1  ? TYR ? ? ? ? 357 C  
CE2  ? TYR ? ? ? ? 358 C  
CZ   ? TYR ? ? ? ? 359 C  
OH   ? TYR ? ? ? ? 360 O  
OXT  ? TYR ? ? ? ? 361 O  
H    ? TYR ? ? ? ? 362 H  
H2   ? TYR ? ? ? ? 363 H  
HA   ? TYR ? ? ? ? 364 H  
HB2  ? TYR ? ? ? ? 365 H  
HB3  ? TYR ? ? ? ? 366 H  
HD1  ? TYR ? ? ? ? 367 H  
HD2  ? TYR ? ? ? ? 368 H  
HE1  ? TYR ? ? ? ? 369 H  
HE2  ? TYR ? ? ? ? 370 H  
HH   ? TYR ? ? ? ? 371 H  
HXT  ? TYR ? ? ? ? 372 H  
N    ? VAL ? ? ? ? 373 N  
CA   ? VAL ? ? ? ? 374 C  
C    ? VAL ? ? ? ? 375 C  
O    ? VAL ? ? ? ? 376 O  
CB   ? VAL ? ? ? ? 377 C  
CG1  ? VAL ? ? ? ? 378 C  
CG2  ? VAL ? ? ? ? 379 C  
OXT  ? VAL ? ? ? ? 380 O  
H    ? VAL ? ? ? ? 381 H  
H2   ? VAL ? ? ? ? 382 H  
HA   ? VAL ? ? ? ? 383 H  
HB   ? VAL ? ? ? ? 384 H  
HG11 ? VAL ? ? ? ? 385 H  
HG12 ? VAL ? ? ? ? 386 H  
HG13 ? VAL ? ? ? ? 387 H  
HG21 ? VAL ? ? ? ? 388 H  
HG22 ? VAL ? ? ? ? 389 H  
HG23 ? VAL ? ? ? ? 390 H  
HXT  ? VAL ? ? ? ? 391 H  
ZN   ? ZN  ? ? ? ? 392 ZN 
#
loop_
_chem_comp_bond.atom_id_1
_chem_comp_bond.atom_id_2
_chem_comp_bond.comp_id
_chem_comp_bond.pdbx_aromatic_flag
_chem_comp_bond.pdbx_stereo_config
_chem_comp_bond.value_order
N   CA   ALA N N sing 
N   H    ALA N N sing 
N   H2   ALA N N sing 
CA  C    ALA N N sing 
CA  CB   ALA N N sing 
CA  HA   ALA N N sing 
C   O    ALA N N doub 
C   OXT  ALA N N sing 
CB  HB1  ALA N N sing 
CB  HB2  ALA N N sing 
CB  HB3  ALA N N sing 
OXT HXT  ALA N N sing 
N   CA   ARG N N sing 
N   H    ARG N N sing 
N   H2   ARG N N sing 
CA  C    ARG N N sing 
CA  CB   ARG N N sing 
CA  HA   ARG N N sing 
C   O    ARG N N doub 
C   OXT  ARG N N sing 
CB  CG   ARG N N sing 
CB  HB2  ARG N N sing 
CB  HB3  ARG N N sing 
CG  CD   ARG N N sing 
CG  HG2  ARG N N sing 
CG  HG3  ARG N N sing 
CD  NE   ARG N N sing 
CD  HD2  ARG N N sing 
CD  HD3  ARG N N sing 
NE  CZ   ARG N N sing 
NE  HE   ARG N N sing 
CZ  NH1  ARG N N sing 
CZ  NH2  ARG N N doub 
NH1 HH11 ARG N N sing 
NH1 HH12 ARG N N sing 
NH2 HH21 ARG N N sing 
NH2 HH22 ARG N N sing 
OXT HXT  ARG N N sing 
N   CA   ASN N N sing 
N   H    ASN N N sing 
N   H2   ASN N N sing 
CA  C    ASN N N sing 
CA  CB   ASN N N sing 
CA  HA   ASN N N sing 
C   O    ASN N N doub 
C   OXT  ASN N N sing 
CB  CG   ASN N N sing 
CB  HB2  ASN N N sing 
CB  HB3  ASN N N sing 
CG  OD1  ASN N N doub 
CG  ND2  ASN N N sing 
ND2 HD21 ASN N N sing 
ND2 HD22 ASN N N sing 
OXT HXT  ASN N N sing 
N   CA   ASP N N sing 
N   H    ASP N N sing 
N   H2   ASP N N sing 
CA  C    ASP N N sing 
CA  CB   ASP N N sing 
CA  HA   ASP N N sing 
C   O    ASP N N doub 
C   OXT  ASP N N sing 
CB  CG   ASP N N sing 
CB  HB2  ASP N N sing 
CB  HB3  ASP N N sing 
CG  OD1  ASP N N doub 
CG  OD2  ASP N N sing 
OD2 HD2  ASP N N sing 
OXT HXT  ASP N N sing 
N   CA   CYS N N sing 
N   H    CYS N N sing 
N   H2   CYS N N sing 
CA  C    CYS N N sing 
CA  CB   CYS N N sing 
CA  HA   CYS N N sing 
C   O    CYS N N doub 
C   OXT  CYS N N sing 
CB  SG   CYS N N sing 
CB  HB2  CYS N N sing 
CB  HB3  CYS N N sing 
SG  HG   CYS N N sing 
OXT HXT  CYS N N sing 
N   CA   GLN N N sing 
N   H    GLN N N sing 
N   H2   GLN N N sing 
CA  C    GLN N N sing 
CA  CB   GLN N N sing 
CA  HA   GLN N N sing 
C   O    GLN N N doub 
C   OXT  GLN N N sing 
CB  CG   GLN N N sing 
CB  HB2  GLN N N sing 
CB  HB3  GLN N N sing 
CG  CD   GLN N N sing 
CG  HG2  GLN N N sing 
CG  HG3  GLN N N sing 
CD  OE1  GLN N N doub 
CD  NE2  GLN N N sing 
NE2 HE21 GLN N N sing 
NE2 HE22 GLN N N sing 
OXT HXT  GLN N N sing 
N   CA   GLU N N sing 
N   H    GLU N N sing 
N   H2   GLU N N sing 
CA  C    GLU N N sing 
CA  CB   GLU N N sing 
CA  HA   GLU N N sing 
C   O    GLU N N doub 
C   OXT  GLU N N sing 
CB  CG   GLU N N sing 
CB  HB2  GLU N N sing 
CB  HB3  GLU N N sing 
CG  CD   GLU N N sing 
CG  HG2  GLU N N sing 
CG  HG3  GLU N N sing 
CD  OE1  GLU N N doub 
CD  OE2  GLU N N sing 
OE2 HE2  GLU N N sing 
OXT HXT  GLU N N sing 
N   CA   GLY N N sing 
N   H    GLY N N sing 
N   H2   GLY N N sing 
CA  C    GLY N N sing 
CA  HA2  GLY N N sing 
CA  HA3  GLY N N sing 
C   O    GLY N N doub 
C   OXT  GLY N N sing 
OXT HXT  GLY N N sing 
N   CA   HIS N N sing 
N   H    HIS N N sing 
N   H2   HIS N N sing 
CA  C    HIS N N sing 
CA  CB   HIS N N sing 
CA  HA   HIS N N sing 
C   O    HIS N N doub 
C   OXT  HIS N N sing 
CB  CG   HIS N N sing 
CB  HB2  HIS N N sing 
CB  HB3  HIS N N sing 
CG  ND1  HIS Y N sing 
CG  CD2  HIS Y N doub 
ND1 CE1  HIS Y N doub 
ND1 HD1  HIS N N sing 
CD2 NE2  HIS Y N sing 
CD2 HD2  HIS N N sing 
CE1 NE2  HIS Y N sing 
CE1 HE1  HIS N N sing 
NE2 HE2  HIS N N sing 
OXT HXT  HIS N N sing 
O   H1   HOH N N sing 
O   H2   HOH N N sing 
N   CA   ILE N N sing 
N   H    ILE N N sing 
N   H2   ILE N N sing 
CA  C    ILE N N sing 
CA  CB   ILE N N sing 
CA  HA   ILE N N sing 
C   O    ILE N N doub 
C   OXT  ILE N N sing 
CB  CG1  ILE N N sing 
CB  CG2  ILE N N sing 
CB  HB   ILE N N sing 
CG1 CD1  ILE N N sing 
CG1 HG12 ILE N N sing 
CG1 HG13 ILE N N sing 
CG2 HG21 ILE N N sing 
CG2 HG22 ILE N N sing 
CG2 HG23 ILE N N sing 
CD1 HD11 ILE N N sing 
CD1 HD12 ILE N N sing 
CD1 HD13 ILE N N sing 
OXT HXT  ILE N N sing 
N   CA   LEU N N sing 
N   H    LEU N N sing 
N   H2   LEU N N sing 
CA  C    LEU N N sing 
CA  CB   LEU N N sing 
CA  HA   LEU N N sing 
C   O    LEU N N doub 
C   OXT  LEU N N sing 
CB  CG   LEU N N sing 
CB  HB2  LEU N N sing 
CB  HB3  LEU N N sing 
CG  CD1  LEU N N sing 
CG  CD2  LEU N N sing 
CG  HG   LEU N N sing 
CD1 HD11 LEU N N sing 
CD1 HD12 LEU N N sing 
CD1 HD13 LEU N N sing 
CD2 HD21 LEU N N sing 
CD2 HD22 LEU N N sing 
CD2 HD23 LEU N N sing 
OXT HXT  LEU N N sing 
N   CA   LYS N N sing 
N   H    LYS N N sing 
N   H2   LYS N N sing 
CA  C    LYS N N sing 
CA  CB   LYS N N sing 
CA  HA   LYS N N sing 
C   O    LYS N N doub 
C   OXT  LYS N N sing 
CB  CG   LYS N N sing 
CB  HB2  LYS N N sing 
CB  HB3  LYS N N sing 
CG  CD   LYS N N sing 
CG  HG2  LYS N N sing 
CG  HG3  LYS N N sing 
CD  CE   LYS N N sing 
CD  HD2  LYS N N sing 
CD  HD3  LYS N N sing 
CE  NZ   LYS N N sing 
CE  HE2  LYS N N sing 
CE  HE3  LYS N N sing 
NZ  HZ1  LYS N N sing 
NZ  HZ2  LYS N N sing 
NZ  HZ3  LYS N N sing 
OXT HXT  LYS N N sing 
N   CA   MET N N sing 
N   H    MET N N sing 
N   H2   MET N N sing 
CA  C    MET N N sing 
CA  CB   MET N N sing 
CA  HA   MET N N sing 
C   O    MET N N doub 
C   OXT  MET N N sing 
CB  CG   MET N N sing 
CB  HB2  MET N N sing 
CB  HB3  MET N N sing 
CG  SD   MET N N sing 
CG  HG2  MET N N sing 
CG  HG3  MET N N sing 
SD  CE   MET N N sing 
CE  HE1  MET N N sing 
CE  HE2  MET N N sing 
CE  HE3  MET N N sing 
OXT HXT  MET N N sing 
N   CA   PHE N N sing 
N   H    PHE N N sing 
N   H2   PHE N N sing 
CA  C    PHE N N sing 
CA  CB   PHE N N sing 
CA  HA   PHE N N sing 
C   O    PHE N N doub 
C   OXT  PHE N N sing 
CB  CG   PHE N N sing 
CB  HB2  PHE N N sing 
CB  HB3  PHE N N sing 
CG  CD1  PHE Y N doub 
CG  CD2  PHE Y N sing 
CD1 CE1  PHE Y N sing 
CD1 HD1  PHE N N sing 
CD2 CE2  PHE Y N doub 
CD2 HD2  PHE N N sing 
CE1 CZ   PHE Y N doub 
CE1 HE1  PHE N N sing 
CE2 CZ   PHE Y N sing 
CE2 HE2  PHE N N sing 
CZ  HZ   PHE N N sing 
OXT HXT  PHE N N sing 
N   CA   PRO N N sing 
N   CD   PRO N N sing 
N   H    PRO N N sing 
CA  C    PRO N N sing 
CA  CB   PRO N N sing 
CA  HA   PRO N N sing 
C   O    PRO N N doub 
C   OXT  PRO N N sing 
CB  CG   PRO N N sing 
CB  HB2  PRO N N sing 
CB  HB3  PRO N N sing 
CG  CD   PRO N N sing 
CG  HG2  PRO N N sing 
CG  HG3  PRO N N sing 
CD  HD2  PRO N N sing 
CD  HD3  PRO N N sing 
OXT HXT  PRO N N sing 
N   CA   SER N N sing 
N   H    SER N N sing 
N   H2   SER N N sing 
CA  C    SER N N sing 
CA  CB   SER N N sing 
CA  HA   SER N N sing 
C   O    SER N N doub 
C   OXT  SER N N sing 
CB  OG   SER N N sing 
CB  HB2  SER N N sing 
CB  HB3  SER N N sing 
OG  HG   SER N N sing 
OXT HXT  SER N N sing 
N   CA   THR N N sing 
N   H    THR N N sing 
N   H2   THR N N sing 
CA  C    THR N N sing 
CA  CB   THR N N sing 
CA  HA   THR N N sing 
C   O    THR N N doub 
C   OXT  THR N N sing 
CB  OG1  THR N N sing 
CB  CG2  THR N N sing 
CB  HB   THR N N sing 
OG1 HG1  THR N N sing 
CG2 HG21 THR N N sing 
CG2 HG22 THR N N sing 
CG2 HG23 THR N N sing 
OXT HXT  THR N N sing 
N   CA   TRP N N sing 
N   H    TRP N N sing 
N   H2   TRP N N sing 
CA  C    TRP N N sing 
CA  CB   TRP N N sing 
CA  HA   TRP N N sing 
C   O    TRP N N doub 
C   OXT  TRP N N sing 
CB  CG   TRP N N sing 
CB  HB2  TRP N N sing 
CB  HB3  TRP N N sing 
CG  CD1  TRP Y N doub 
CG  CD2  TRP Y N sing 
CD1 NE1  TRP Y N sing 
CD1 HD1  TRP N N sing 
CD2 CE2  TRP Y N doub 
CD2 CE3  TRP Y N sing 
NE1 CE2  TRP Y N sing 
NE1 HE1  TRP N N sing 
CE2 CZ2  TRP Y N sing 
CE3 CZ3  TRP Y N doub 
CE3 HE3  TRP N N sing 
CZ2 CH2  TRP Y N doub 
CZ2 HZ2  TRP N N sing 
CZ3 CH2  TRP Y N sing 
CZ3 HZ3  TRP N N sing 
CH2 HH2  TRP N N sing 
OXT HXT  TRP N N sing 
N   CA   TYR N N sing 
N   H    TYR N N sing 
N   H2   TYR N N sing 
CA  C    TYR N N sing 
CA  CB   TYR N N sing 
CA  HA   TYR N N sing 
C   O    TYR N N doub 
C   OXT  TYR N N sing 
CB  CG   TYR N N sing 
CB  HB2  TYR N N sing 
CB  HB3  TYR N N sing 
CG  CD1  TYR Y N doub 
CG  CD2  TYR Y N sing 
CD1 CE1  TYR Y N sing 
CD1 HD1  TYR N N sing 
CD2 CE2  TYR Y N doub 
CD2 HD2  TYR N N sing 
CE1 CZ   TYR Y N doub 
CE1 HE1  TYR N N sing 
CE2 CZ   TYR Y N sing 
CE2 HE2  TYR N N sing 
CZ  OH   TYR N N sing 
OH  HH   TYR N N sing 
OXT HXT  TYR N N sing 
N   CA   VAL N N sing 
N   H    VAL N N sing 
N   H2   VAL N N sing 
CA  C    VAL N N sing 
CA  CB   VAL N N sing 
CA  HA   VAL N N sing 
C   O    VAL N N doub 
C   OXT  VAL N N sing 
CB  CG1  VAL N N sing 
CB  CG2  VAL N N sing 
CB  HB   VAL N N sing 
CG1 HG11 VAL N N sing 
CG1 HG12 VAL N N sing 
CG1 HG13 VAL N N sing 
CG2 HG21 VAL N N sing 
CG2 HG22 VAL N N sing 
CG2 HG23 VAL N N sing 
OXT HXT  VAL N N sing 
#
_entity.id               2
_entity.pdbx_description "UBIQUITIN LIGASE PROTEIN RING2"
_entity.type             polymer
#
_entity_poly.entity_id      2
_entity_poly.pdbx_strand_id B
_entity_poly.type           polypeptide(L)
#
loop_
_entity_poly_seq.entity_id
_entity_poly_seq.hetero
_entity_poly_seq.mon_id
_entity_poly_seq.num
2 n GLY 1   
2 n PRO 2   
2 n LEU 3   
2 n GLY 4   
2 n SER 5   
2 n HIS 6   
2 n MET 7   
2 n SER 8   
2 n GLN 9   
2 n ALA 10  
2 n VAL 11  
2 n GLN 12  
2 n THR 13  
2 n ASN 14  
2 n GLY 15  
2 n THR 16  
2 n GLN 17  
2 n PRO 18  
2 n LEU 19  
2 n SER 20  
2 n LYS 21  
2 n THR 22  
2 n TRP 23  
2 n GLU 24  
2 n LEU 25  
2 n SER 26  
2 n LEU 27  
2 n TYR 28  
2 n GLU 29  
2 n LEU 30  
2 n GLN 31  
2 n ARG 32  
2 n THR 33  
2 n PRO 34  
2 n GLN 35  
2 n GLU 36  
2 n ALA 37  
2 n ILE 38  
2 n THR 39  
2 n ASP 40  
2 n GLY 41  
2 n LEU 42  
2 n GLU 43  
2 n ILE 44  
2 n VAL 45  
2 n VAL 46  
2 n SER 47  
2 n PRO 48  
2 n ARG 49  
2 n SER 50  
2 n LEU 51  
2 n HIS 52  
2 n SER 53  
2 n GLU 54  
2 n LEU 55  
2 n MET 56  
2 n CYS 57  
2 n PRO 58  
2 n ILE 59  
2 n CYS 60  
2 n LEU 61  
2 n ASP 62  
2 n MET 63  
2 n LEU 64  
2 n LYS 65  
2 n ASN 66  
2 n THR 67  
2 n MET 68  
2 n THR 69  
2 n THR 70  
2 n LYS 71  
2 n GLU 72  
2 n CYS 73  
2 n LEU 74  
2 n HIS 75  
2 n ARG 76  
2 n PHE 77  
2 n CYS 78  
2 n ALA 79  
2 n ASP 80  
2 n CYS 81  
2 n ILE 82  
2 n ILE 83  
2 n THR 84  
2 n ALA 85  
2 n LEU 86  
2 n ARG 87  
2 n SER 88  
2 n GLY 89  
2 n ASN 90  
2 n LYS 91  
2 n GLU 92  
2 n CYS 93  
2 n PRO 94  
2 n THR 95  
2 n CYS 96  
2 n ARG 97  
2 n LYS 98  
2 n LYS 99  
2 n LEU 100 
2 n VAL 101 
2 n SER 102 
2 n LYS 103 
2 n ARG 104 
2 n SER 105 
2 n LEU 106 
2 n ARG 107 
2 n PRO 108 
2 n ASP 109 
2 n PRO 110 
2 n ASN 111 
2 n PHE 112 
2 n ASP 113 
2 n ALA 114 
2 n LEU 115 
2 n ILE 116 
2 n SER 117 
2 n LYS 118 
2 n ILE 119 
2 n TYR 120 
2 n PRO 121 
2 n SER 122 
2 n ARG 123 
2 n ASP 124 
2 n GLU 125 
2 n TYR 126 
2 n GLU 127 
2 n ALA 128 
2 n HIS 129 
2 n GLN 130 
2 n GLU 131 
2 n ARG 132 
2 n VAL 133 
2 n LEU 134 
2 n ALA 135 
2 n ARG 136 
2 n ILE 137 
2 n ASN 138 
2 n LYS 139 
2 n HIS 140 
2 n ASN 141 
2 n ASN 142 
2 n GLN 143 
2 n GLN 144 
2 n ALA 145 
2 n LEU 146 
2 n SER 147 
2 n HIS 148 
2 n SER 149 
2 n ILE 150 
2 n GLU 151 
2 n GLU 152 
2 n GLY 153 
2 n LEU 154 
2 n LYS 155 
2 n ILE 156 
2 n GLN 157 
2 n ALA 158 
2 n MET 159 
2 n ASN 160 
2 n ARG 161 
2 n LEU 162 
2 n GLN 163 
2 n ARG 164 
2 n GLY 165 
#
_exptl.method "X-RAY DIFFRACTION"
#
_pdbx_audit_revision_history.revision_date 2006-05-11
#
_pdbx_database_status.recvd_initial_deposition_date 2006-05-11
#
loop_
_pdbx_poly_seq_scheme.asym_id
_pdbx_poly_seq_scheme.auth_seq_num
_pdbx_poly_seq_scheme.entity_id
_pdbx_poly_seq_scheme.hetero
_pdbx_poly_seq_scheme.mon_id
_pdbx_poly_seq_scheme.pdb_ins_code
_pdbx_poly_seq_scheme.pdb_seq_num
_pdbx_poly_seq_scheme.pdb_strand_id
_pdbx_poly_seq_scheme.seq_id
B ?   2 n GLY . -5  B 1   
B ?   2 n PRO . -4  B 2   
B ?   2 n LEU . -3  B 3   
B ?   2 n GLY . -2  B 4   
B ?   2 n SER . -1  B 5   
B ?   2 n HIS . 0   B 6   
B ?   2 n MET . 1   B 7   
B ?   2 n SER . 2   B 8   
B ?   2 n GLN . 3   B 9   
B ?   2 n ALA . 4   B 10  
B ?   2 n VAL . 5   B 11  
B ?   2 n GLN . 6   B 12  
B ?   2 n THR . 7   B 13  
B ?   2 n ASN . 8   B 14  
B ?   2 n GLY . 9   B 15  
B ?   2 n THR . 10  B 16  
B ?   2 n GLN . 11  B 17  
B ?   2 n PRO . 12  B 18  
B ?   2 n LEU . 13  B 19  
B ?   2 n SER . 14  B 20  
B 15  2 n LYS . 15  B 21  
B 16  2 n THR . 16  B 22  
B 17  2 n TRP . 17  B 23  
B 18  2 n GLU . 18  B 24  
B 19  2 n LEU . 19  B 25  
B 20  2 n SER . 20  B 26  
B 21  2 n LEU . 21  B 27  
B 22  2 n TYR . 22  B 28  
B 23  2 n GLU . 23  B 29  
B 24  2 n LEU . 24  B 30  
B 25  2 n GLN . 25  B 31  
B 26  2 n ARG . 26  B 32  
B 27  2 n THR . 27  B 33  
B 28  2 n PRO . 28  B 34  
B 29  2 n GLN . 29  B 35  
B 30  2 n GLU . 30  B 36  
B 31  2 n ALA . 31  B 37  
B 32  2 n ILE . 32  B 38  
B 33  2 n THR . 33  B 39  
B 34  2 n ASP . 34  B 40  
B 35  2 n GLY . 35  B 41  
B 36  2 n LEU . 36  B 42  
B 37  2 n GLU . 37  B 43  
B 38  2 n ILE . 38  B 44  
B 39  2 n VAL . 39  B 45  
B ?   2 n VAL . 40  B 46  
B ?   2 n SER . 41  B 47  
B ?   2 n PRO . 42  B 48  
B ?   2 n ARG . 43  B 49  
B 44  2 n SER . 44  B 50  
B 45  2 n LEU . 45  B 51  
B 46  2 n HIS . 46  B 52  
B 47  2 n SER . 47  B 53  
B 48  2 n GLU . 48  B 54  
B 49  2 n LEU . 49  B 55  
B 50  2 n MET . 50  B 56  
B 51  2 n CYS . 51  B 57  
B 52  2 n PRO . 52  B 58  
B 53  2 n ILE . 53  B 59  
B 54  2 n CYS . 54  B 60  
B 55  2 n LEU . 55  B 61  
B 56  2 n ASP . 56  B 62  
B 57  2 n MET . 57  B 63  
B 58  2 n LEU . 58  B 64  
B 59  2 n LYS . 59  B 65  
B 60  2 n ASN . 60  B 66  
B 61  2 n THR . 61  B 67  
B 62  2 n MET . 62  B 68  
B 63  2 n THR . 63  B 69  
B 64  2 n THR . 64  B 70  
B 65  2 n LYS . 65  B 71  
B 66  2 n GLU . 66  B 72  
B 67  2 n CYS . 67  B 73  
B 68  2 n LEU . 68  B 74  
B 69  2 n HIS . 69  B 75  
B 70  2 n ARG . 70  B 76  
B 71  2 n PHE . 71  B 77  
B 72  2 n CYS . 72  B 78  
B 73  2 n ALA . 73  B 79  
B 74  2 n ASP . 74  B 80  
B 75  2 n CYS . 75  B 81  
B 76  2 n ILE . 76  B 82  
B 77  2 n ILE . 77  B 83  
B 78  2 n THR . 78  B 84  
B 79  2 n ALA . 79  B 85  
B 80  2 n LEU . 80  B 86  
B 81  2 n ARG . 81  B 87  
B 82  2 n SER . 82  B 88  
B 83  2 n GLY . 83  B 89  
B 84  2 n ASN . 84  B 90  
B 85  2 n LYS . 85  B 91  
B 86  2 n GLU . 86  B 92  
B 87  2 n CYS . 87  B 93  
B 88  2 n PRO . 88  B 94  
B 89  2 n THR . 89  B 95  
B 90  2 n CYS . 90  B 96  
B 91  2 n ARG . 91  B 97  
B 92  2 n LYS . 92  B 98  
B 93  2 n LYS . 93  B 99  
B 94  2 n LEU . 94  B 100 
B 95  2 n VAL . 95  B 101 
B 96  2 n SER . 96  B 102 
B 97  2 n LYS . 97  B 103 
B 98  2 n ARG . 98  B 104 
B 99  2 n SER . 99  B 105 
B 100 2 n LEU . 100 B 106 
B 101 2 n ARG . 101 B 107 
B 102 2 n PRO . 102 B 108 
B 103 2 n ASP . 103 B 109 
B 104 2 n PRO . 104 B 110 
B 105 2 n ASN . 105 B 111 
B 106 2 n PHE . 106 B 112 
B 107 2 n ASP . 107 B 113 
B 108 2 n ALA . 108 B 114 
B 109 2 n LEU . 109 B 115 
B 110 2 n ILE . 110 B 116 
B 111 2 n SER . 111 B 117 
B 112 2 n LYS . 112 B 118 
B 113 2 n ILE . 113 B 119 
B 114 2 n TYR . 114 B 120 
B ?   2 n PRO . 115 B 121 
B ?   2 n SER . 116 B 122 
B ?   2 n ARG . 117 B 123 
B ?   2 n ASP . 118 B 124 
B ?   2 n GLU . 119 B 125 
B ?   2 n TYR . 120 B 126 
B ?   2 n GLU . 121 B 127 
B ?   2 n ALA . 122 B 128 
B ?   2 n HIS . 123 B 129 
B ?   2 n GLN . 124 B 130 
B ?   2 n GLU . 125 B 131 
B ?   2 n ARG . 126 B 132 
B ?   2 n VAL . 127 B 133 
B ?   2 n LEU . 128 B 134 
B ?   2 n ALA . 129 B 135 
B ?   2 n ARG . 130 B 136 
B ?   2 n ILE . 131 B 137 
B ?   2 n ASN . 132 B 138 
B ?   2 n LYS . 133 B 139 
B ?   2 n HIS . 134 B 140 
B ?   2 n ASN . 135 B 141 
B ?   2 n ASN . 136 B 142 
B ?   2 n GLN . 137 B 143 
B ?   2 n GLN . 138 B 144 
B ?   2 n ALA . 139 B 145 
B ?   2 n LEU . 140 B 146 
B ?   2 n SER . 141 B 147 
B ?   2 n HIS . 142 B 148 
B ?   2 n SER . 143 B 149 
B ?   2 n ILE . 144 B 150 
B ?   2 n GLU . 145 B 151 
B ?   2 n GLU . 146 B 152 
B ?   2 n GLY . 147 B 153 
B ?   2 n LEU . 148 B 154 
B ?   2 n LYS . 149 B 155 
B ?   2 n ILE . 150 B 156 
B ?   2 n GLN . 151 B 157 
B ?   2 n ALA . 152 B 158 
B ?   2 n MET . 153 B 159 
B ?   2 n ASN . 154 B 160 
B ?   2 n ARG . 155 B 161 
B ?   2 n LEU . 156 B 162 
B ?   2 n GLN . 157 B 163 
B ?   2 n ARG . 158 B 164 
B ?   2 n GLY . 159 B 165 
#
_pdbx_struct_assembly.details            author_and_software_defined_assembly
_pdbx_struct_assembly.id                 1
_pdbx_struct_assembly.method_details     PQS
_pdbx_struct_assembly.oligomeric_count   2
_pdbx_struct_assembly.oligomeric_details dimeric
#
_pdbx_struct_assembly_gen.assembly_id     1
_pdbx_struct_assembly_gen.asym_id_list    A,B,C,D,E,F,G,H,I,J
_pdbx_struct_assembly_gen.oper_expression 1
#
_pdbx_struct_oper_list.id                 1
_pdbx_struct_oper_list.matrix[1][1]       1.0000000000
_pdbx_struct_oper_list.matrix[1][2]       0.0000000000
_pdbx_struct_oper_list.matrix[1][3]       0.0000000000
_pdbx_struct_oper_list.matrix[2][1]       0.0000000000
_pdbx_struct_oper_list.matrix[2][2]       1.0000000000
_pdbx_struct_oper_list.matrix[2][3]       0.0000000000
_pdbx_struct_oper_list.matrix[3][1]       0.0000000000
_pdbx_struct_oper_list.matrix[3][2]       0.0000000000
_pdbx_struct_oper_list.matrix[3][3]       1.0000000000
_pdbx_struct_oper_list.name               1_555
_pdbx_struct_oper_list.symmetry_operation x,y,z
_pdbx_struct_oper_list.type               "identity operation"
_pdbx_struct_oper_list.vector[1]          0.0000000000
_pdbx_struct_oper_list.vector[2]          0.0000000000
_pdbx_struct_oper_list.vector[3]          0.0000000000
#
_refine.ls_d_res_high 2.00
#
_software.classification other
_software.name           "DeepMind Structure Class"
_software.pdbx_ordinal   1
_software.version        2.0.0
#
_struct_asym.entity_id 2
_struct_asym.id        B
#
loop_
_atom_site.group_PDB
_atom_site.id
_atom_site.type_symbol
_atom_site.label_atom_id
_atom_site.label_alt_id
_atom_site.label_comp_id
_atom_site.label_asym_id
_atom_site.label_entity_id
_atom_site.label_seq_id
_atom_site.pdbx_PDB_ins_code
_atom_site.Cartn_x
_atom_site.Cartn_y
_atom_site.Cartn_z
_atom_site.occupancy
_atom_site.B_iso_or_equiv
_atom_site.auth_seq_id
_atom_site.auth_asym_id
_atom_site.pdbx_PDB_model_num
ATOM 1   N N   . LYS B 2 21  ? -2.516  59.530 5.726   1.00 45.40 15  B 1 
ATOM 2   C CA  . LYS B 2 21  ? -1.300  60.180 6.323   1.00 44.87 15  B 1 
ATOM 3   C C   . LYS B 2 21  ? -0.839  61.438 5.557   1.00 44.26 15  B 1 
ATOM 4   O O   . LYS B 2 21  ? -1.386  61.792 4.508   1.00 44.84 15  B 1 
ATOM 5   C CB  . LYS B 2 21  ? -0.130  59.193 6.418   1.00 45.73 15  B 1 
ATOM 6   C CG  . LYS B 2 21  ? -0.494  57.712 6.389   1.00 46.86 15  B 1 
ATOM 7   C CD  . LYS B 2 21  ? 0.749   56.862 6.671   1.00 49.55 15  B 1 
ATOM 8   C CE  . LYS B 2 21  ? 0.375   55.399 6.714   1.00 50.27 15  B 1 
ATOM 9   N NZ  . LYS B 2 21  ? 0.920   54.694 7.928   1.00 56.25 15  B 1 
ATOM 10  N N   . THR B 2 22  ? 0.158   62.116 6.106   1.00 43.05 16  B 1 
ATOM 11  C CA  . THR B 2 22  ? 0.893   63.143 5.379   1.00 42.00 16  B 1 
ATOM 12  C C   . THR B 2 22  ? 2.094   62.555 4.591   1.00 40.41 16  B 1 
ATOM 13  O O   . THR B 2 22  ? 2.683   63.238 3.743   1.00 40.47 16  B 1 
ATOM 14  C CB  . THR B 2 22  ? 1.423   64.205 6.346   1.00 42.49 16  B 1 
ATOM 15  O OG1 . THR B 2 22  ? 2.061   65.246 5.600   1.00 45.06 16  B 1 
ATOM 16  C CG2 . THR B 2 22  ? 2.449   63.600 7.299   1.00 42.49 16  B 1 
ATOM 17  N N   . TRP B 2 23  ? 2.455   61.310 4.915   1.00 37.58 17  B 1 
ATOM 18  C CA  . TRP B 2 23  ? 3.641   60.611 4.390   1.00 35.46 17  B 1 
ATOM 19  C C   . TRP B 2 23  ? 5.002   61.303 4.630   1.00 36.19 17  B 1 
ATOM 20  O O   . TRP B 2 23  ? 5.968   61.117 3.884   1.00 35.64 17  B 1 
ATOM 21  C CB  . TRP B 2 23  ? 3.431   60.182 2.926   1.00 33.74 17  B 1 
ATOM 22  C CG  . TRP B 2 23  ? 2.304   59.210 2.766   1.00 30.81 17  B 1 
ATOM 23  C CD1 . TRP B 2 23  ? 1.020   59.490 2.412   1.00 27.80 17  B 1 
ATOM 24  C CD2 . TRP B 2 23  ? 2.360   57.809 2.995   1.00 28.53 17  B 1 
ATOM 25  N NE1 . TRP B 2 23  ? 0.267   58.344 2.392   1.00 29.14 17  B 1 
ATOM 26  C CE2 . TRP B 2 23  ? 1.071   57.289 2.738   1.00 29.62 17  B 1 
ATOM 27  C CE3 . TRP B 2 23  ? 3.377   56.932 3.388   1.00 26.83 17  B 1 
ATOM 28  C CZ2 . TRP B 2 23  ? 0.777   55.939 2.850   1.00 29.94 17  B 1 
ATOM 29  C CZ3 . TRP B 2 23  ? 3.100   55.604 3.500   1.00 28.17 17  B 1 
ATOM 30  C CH2 . TRP B 2 23  ? 1.798   55.098 3.244   1.00 33.02 17  B 1 
ATOM 31  N N   . GLU B 2 24  ? 5.080   62.038 5.727   1.00 35.78 18  B 1 
ATOM 32  C CA  . GLU B 2 24  ? 6.287   62.688 6.141   1.00 36.37 18  B 1 
ATOM 33  C C   . GLU B 2 24  ? 7.326   61.655 6.612   1.00 36.01 18  B 1 
ATOM 34  O O   . GLU B 2 24  ? 7.004   60.642 7.247   1.00 37.30 18  B 1 
ATOM 35  C CB  . GLU B 2 24  ? 5.949   63.736 7.213   1.00 37.16 18  B 1 
ATOM 36  C CG  . GLU B 2 24  ? 7.115   64.568 7.673   1.00 39.19 18  B 1 
ATOM 37  C CD  . GLU B 2 24  ? 6.684   65.780 8.503   1.00 44.04 18  B 1 
ATOM 38  O OE1 . GLU B 2 24  ? 5.453   65.994 8.711   1.00 43.72 18  B 1 
ATOM 39  O OE2 . GLU B 2 24  ? 7.607   66.519 8.934   1.00 46.22 18  B 1 
ATOM 40  N N   . LEU B 2 25  ? 8.561   61.865 6.199   1.00 33.99 19  B 1 
ATOM 41  C CA  . LEU B 2 25  ? 9.638   60.967 6.557   1.00 33.57 19  B 1 
ATOM 42  C C   . LEU B 2 25  ? 10.346  61.500 7.805   1.00 33.20 19  B 1 
ATOM 43  O O   . LEU B 2 25  ? 10.580  62.701 7.925   1.00 30.66 19  B 1 
ATOM 44  C CB  . LEU B 2 25  ? 10.603  60.822 5.377   1.00 33.91 19  B 1 
ATOM 45  C CG  . LEU B 2 25  ? 9.904   60.238 4.105   1.00 35.07 19  B 1 
ATOM 46  C CD1 . LEU B 2 25  ? 10.893  60.023 2.920   1.00 36.41 19  B 1 
ATOM 47  C CD2 . LEU B 2 25  ? 9.215   58.971 4.447   1.00 32.34 19  B 1 
ATOM 48  N N   . SER B 2 26  ? 10.659  60.587 8.715   1.00 32.19 20  B 1 
ATOM 49  C CA  . SER B 2 26  ? 11.407  60.888 9.939   1.00 32.78 20  B 1 
ATOM 50  C C   . SER B 2 26  ? 12.870  61.124 9.601   1.00 32.56 20  B 1 
ATOM 51  O O   . SER B 2 26  ? 13.343  60.769 8.511   1.00 32.21 20  B 1 
ATOM 52  C CB  . SER B 2 26  ? 11.312  59.696 10.915  1.00 31.52 20  B 1 
ATOM 53  O OG  . SER B 2 26  ? 12.121  58.646 10.397  1.00 32.39 20  B 1 
ATOM 54  N N   . LEU B 2 27  ? 13.607  61.726 10.537  1.00 33.19 21  B 1 
ATOM 55  C CA  . LEU B 2 27  ? 15.051  61.889 10.376  1.00 33.68 21  B 1 
ATOM 56  C C   . LEU B 2 27  ? 15.739  60.563 10.046  1.00 33.75 21  B 1 
ATOM 57  O O   . LEU B 2 27  ? 16.615  60.495 9.196   1.00 34.41 21  B 1 
ATOM 58  C CB  . LEU B 2 27  ? 15.640  62.551 11.632  1.00 34.08 21  B 1 
ATOM 59  C CG  . LEU B 2 27  ? 15.252  64.025 11.774  1.00 36.84 21  B 1 
ATOM 60  C CD1 . LEU B 2 27  ? 15.663  64.682 13.126  1.00 37.66 21  B 1 
ATOM 61  C CD2 . LEU B 2 27  ? 15.892  64.837 10.621  1.00 38.78 21  B 1 
ATOM 62  N N   . TYR B 2 28  ? 15.351  59.488 10.713  1.00 33.56 22  B 1 
ATOM 63  C CA  . TYR B 2 28  ? 15.965  58.200 10.413  1.00 34.51 22  B 1 
ATOM 64  C C   . TYR B 2 28  ? 15.636  57.809 8.965   1.00 33.81 22  B 1 
ATOM 65  O O   . TYR B 2 28  ? 16.517  57.377 8.192   1.00 35.21 22  B 1 
ATOM 66  C CB  . TYR B 2 28  ? 15.458  57.092 11.364  1.00 34.07 22  B 1 
ATOM 67  C CG  . TYR B 2 28  ? 15.835  55.737 10.800  1.00 37.50 22  B 1 
ATOM 68  C CD1 . TYR B 2 28  ? 17.144  55.253 10.898  1.00 38.26 22  B 1 
ATOM 69  C CD2 . TYR B 2 28  ? 14.892  54.954 10.095  1.00 39.44 22  B 1 
ATOM 70  C CE1 . TYR B 2 28  ? 17.526  53.989 10.324  1.00 37.59 22  B 1 
ATOM 71  C CE2 . TYR B 2 28  ? 15.260  53.707 9.508   1.00 34.33 22  B 1 
ATOM 72  C CZ  . TYR B 2 28  ? 16.562  53.232 9.628   1.00 37.35 22  B 1 
ATOM 73  O OH  . TYR B 2 28  ? 16.920  52.019 9.041   1.00 34.65 22  B 1 
ATOM 74  N N   . GLU B 2 29  ? 14.352  57.940 8.610   1.00 34.35 23  B 1 
ATOM 75  C CA  . GLU B 2 29  ? 13.856  57.564 7.266   1.00 33.90 23  B 1 
ATOM 76  C C   . GLU B 2 29  ? 14.516  58.331 6.163   1.00 34.79 23  B 1 
ATOM 77  O O   . GLU B 2 29  ? 14.882  57.758 5.143   1.00 34.74 23  B 1 
ATOM 78  C CB  . GLU B 2 29  ? 12.337  57.678 7.198   1.00 33.56 23  B 1 
ATOM 79  C CG  . GLU B 2 29  ? 11.622  56.503 7.939   1.00 32.49 23  B 1 
ATOM 80  C CD  . GLU B 2 29  ? 10.130  56.767 8.133   1.00 37.51 23  B 1 
ATOM 81  O OE1 . GLU B 2 29  ? 9.712   57.939 8.276   1.00 40.08 23  B 1 
ATOM 82  O OE2 . GLU B 2 29  ? 9.349   55.806 8.137   1.00 40.77 23  B 1 
ATOM 83  N N   . LEU B 2 30  ? 14.736  59.631 6.374   1.00 35.26 24  B 1 
ATOM 84  C CA  . LEU B 2 30  ? 15.392  60.436 5.363   1.00 35.70 24  B 1 
ATOM 85  C C   . LEU B 2 30  ? 16.808  59.973 4.993   1.00 36.66 24  B 1 
ATOM 86  O O   . LEU B 2 30  ? 17.296  60.349 3.955   1.00 36.16 24  B 1 
ATOM 87  C CB  . LEU B 2 30  ? 15.394  61.950 5.710   1.00 35.40 24  B 1 
ATOM 88  C CG  . LEU B 2 30  ? 14.029  62.624 5.750   1.00 34.15 24  B 1 
ATOM 89  C CD1 . LEU B 2 30  ? 14.177  63.997 6.442   1.00 34.56 24  B 1 
ATOM 90  C CD2 . LEU B 2 30  ? 13.429  62.755 4.337   1.00 35.66 24  B 1 
ATOM 91  N N   . GLN B 2 31  ? 17.462  59.175 5.831   1.00 37.52 25  B 1 
ATOM 92  C CA  . GLN B 2 31  ? 18.819  58.756 5.510   1.00 38.80 25  B 1 
ATOM 93  C C   . GLN B 2 31  ? 18.975  57.243 5.475   1.00 39.69 25  B 1 
ATOM 94  O O   . GLN B 2 31  ? 20.102  56.765 5.368   1.00 39.98 25  B 1 
ATOM 95  C CB  . GLN B 2 31  ? 19.862  59.331 6.512   1.00 39.15 25  B 1 
ATOM 96  C CG  . GLN B 2 31  ? 19.621  58.987 7.992   1.00 40.67 25  B 1 
ATOM 97  C CD  . GLN B 2 31  ? 20.212  57.645 8.460   1.00 46.71 25  B 1 
ATOM 98  O OE1 . GLN B 2 31  ? 21.434  57.449 8.450   1.00 47.46 25  B 1 
ATOM 99  N NE2 . GLN B 2 31  ? 19.334  56.713 8.875   1.00 37.43 25  B 1 
ATOM 100 N N   . ARG B 2 32  ? 17.884  56.484 5.605   1.00 38.26 26  B 1 
ATOM 101 C CA  . ARG B 2 32  ? 18.029  55.019 5.706   1.00 38.67 26  B 1 
ATOM 102 C C   . ARG B 2 32  ? 18.647  54.452 4.457   1.00 37.71 26  B 1 
ATOM 103 O O   . ARG B 2 32  ? 18.571  55.049 3.387   1.00 37.60 26  B 1 
ATOM 104 C CB  . ARG B 2 32  ? 16.685  54.321 5.995   1.00 39.00 26  B 1 
ATOM 105 C CG  . ARG B 2 32  ? 15.698  54.332 4.807   1.00 39.64 26  B 1 
ATOM 106 C CD  . ARG B 2 32  ? 14.464  53.354 5.160   1.00 38.50 26  B 1 
ATOM 107 N NE  . ARG B 2 32  ? 14.872  51.999 4.880   1.00 38.46 26  B 1 
ATOM 108 C CZ  . ARG B 2 32  ? 14.695  51.323 3.738   1.00 37.95 26  B 1 
ATOM 109 N NH1 . ARG B 2 32  ? 13.977  51.788 2.704   1.00 33.30 26  B 1 
ATOM 110 N NH2 . ARG B 2 32  ? 15.213  50.094 3.662   1.00 37.67 26  B 1 
ATOM 111 N N   . THR B 2 33  ? 19.293  53.298 4.582   1.00 37.26 27  B 1 
ATOM 112 C CA  . THR B 2 33  ? 19.916  52.689 3.421   1.00 37.44 27  B 1 
ATOM 113 C C   . THR B 2 33  ? 19.338  51.268 3.243   1.00 35.33 27  B 1 
ATOM 114 O O   . THR B 2 33  ? 18.671  50.766 4.134   1.00 35.11 27  B 1 
ATOM 115 C CB  . THR B 2 33  ? 21.471  52.604 3.634   1.00 38.41 27  B 1 
ATOM 116 O OG1 . THR B 2 33  ? 21.685  51.987 4.882   1.00 39.77 27  B 1 
ATOM 117 C CG2 . THR B 2 33  ? 22.108  53.981 3.664   1.00 40.94 27  B 1 
ATOM 118 N N   . PRO B 2 34  ? 19.565  50.634 2.088   1.00 34.78 28  B 1 
ATOM 119 C CA  . PRO B 2 34  ? 18.889  49.364 1.882   1.00 34.24 28  B 1 
ATOM 120 C C   . PRO B 2 34  ? 19.235  48.248 2.869   1.00 34.58 28  B 1 
ATOM 121 O O   . PRO B 2 34  ? 20.355  48.211 3.446   1.00 34.16 28  B 1 
ATOM 122 C CB  . PRO B 2 34  ? 19.345  48.934 0.499   1.00 33.49 28  B 1 
ATOM 123 C CG  . PRO B 2 34  ? 19.826  50.186 -0.165  1.00 36.41 28  B 1 
ATOM 124 C CD  . PRO B 2 34  ? 20.352  51.051 0.917   1.00 35.31 28  B 1 
ATOM 125 N N   . GLN B 2 35  ? 18.271  47.349 3.046   1.00 33.66 29  B 1 
ATOM 126 C CA  . GLN B 2 35  ? 18.488  46.052 3.684   1.00 32.56 29  B 1 
ATOM 127 C C   . GLN B 2 35  ? 18.833  45.036 2.621   1.00 32.12 29  B 1 
ATOM 128 O O   . GLN B 2 35  ? 17.945  44.510 1.915   1.00 30.50 29  B 1 
ATOM 129 C CB  . GLN B 2 35  ? 17.234  45.622 4.490   1.00 32.90 29  B 1 
ATOM 130 C CG  . GLN B 2 35  ? 17.047  46.432 5.799   1.00 29.09 29  B 1 
ATOM 131 C CD  . GLN B 2 35  ? 17.954  45.957 6.924   1.00 33.31 29  B 1 
ATOM 132 O OE1 . GLN B 2 35  ? 18.708  45.008 6.746   1.00 28.65 29  B 1 
ATOM 133 N NE2 . GLN B 2 35  ? 17.876  46.604 8.090   1.00 30.93 29  B 1 
ATOM 134 N N   . GLU B 2 36  ? 20.129  44.727 2.489   1.00 31.36 30  B 1 
ATOM 135 C CA  . GLU B 2 36  ? 20.553  43.925 1.337   1.00 33.08 30  B 1 
ATOM 136 C C   . GLU B 2 36  ? 20.036  42.472 1.420   1.00 31.70 30  B 1 
ATOM 137 O O   . GLU B 2 36  ? 19.826  41.934 2.538   1.00 30.08 30  B 1 
ATOM 138 C CB  . GLU B 2 36  ? 22.094  43.929 1.187   1.00 34.60 30  B 1 
ATOM 139 C CG  . GLU B 2 36  ? 22.743  45.326 1.242   1.00 40.52 30  B 1 
ATOM 140 C CD  . GLU B 2 36  ? 22.466  46.279 0.042   1.00 49.65 30  B 1 
ATOM 141 O OE1 . GLU B 2 36  ? 21.998  45.847 -1.062  1.00 50.86 30  B 1 
ATOM 142 O OE2 . GLU B 2 36  ? 22.758  47.497 0.224   1.00 53.77 30  B 1 
ATOM 143 N N   . ALA B 2 37  ? 19.869  41.848 0.252   1.00 30.53 31  B 1 
ATOM 144 C CA  . ALA B 2 37  ? 19.355  40.477 0.132   1.00 31.32 31  B 1 
ATOM 145 C C   . ALA B 2 37  ? 20.317  39.458 0.736   1.00 31.98 31  B 1 
ATOM 146 O O   . ALA B 2 37  ? 21.504  39.709 0.805   1.00 32.74 31  B 1 
ATOM 147 C CB  . ALA B 2 37  ? 19.070  40.112 -1.347  1.00 30.94 31  B 1 
ATOM 148 N N   . ILE B 2 38  ? 19.763  38.350 1.215   1.00 32.25 32  B 1 
ATOM 149 C CA  . ILE B 2 38  ? 20.518  37.203 1.642   1.00 33.83 32  B 1 
ATOM 150 C C   . ILE B 2 38  ? 20.584  36.349 0.368   1.00 34.77 32  B 1 
ATOM 151 O O   . ILE B 2 38  ? 19.552  35.985 -0.197  1.00 33.91 32  B 1 
ATOM 152 C CB  . ILE B 2 38  ? 19.812  36.425 2.797   1.00 33.67 32  B 1 
ATOM 153 C CG1 . ILE B 2 38  ? 19.591  37.316 4.034   1.00 33.63 32  B 1 
ATOM 154 C CG2 . ILE B 2 38  ? 20.637  35.161 3.191   1.00 32.45 32  B 1 
ATOM 155 C CD1 . ILE B 2 38  ? 18.732  36.625 5.121   1.00 36.56 32  B 1 
ATOM 156 N N   . THR B 2 39  ? 21.794  36.094 -0.107  1.00 36.38 33  B 1 
ATOM 157 C CA  . THR B 2 39  ? 21.973  35.405 -1.391  1.00 39.13 33  B 1 
ATOM 158 C C   . THR B 2 39  ? 22.653  34.033 -1.249  1.00 40.80 33  B 1 
ATOM 159 O O   . THR B 2 39  ? 22.874  33.334 -2.237  1.00 41.29 33  B 1 
ATOM 160 C CB  . THR B 2 39  ? 22.653  36.331 -2.459  1.00 39.47 33  B 1 
ATOM 161 O OG1 . THR B 2 39  ? 23.909  36.836 -1.973  1.00 37.48 33  B 1 
ATOM 162 C CG2 . THR B 2 39  ? 21.731  37.531 -2.792  1.00 39.21 33  B 1 
ATOM 163 N N   . ASP B 2 40  ? 22.943  33.637 -0.012  1.00 42.96 34  B 1 
ATOM 164 C CA  . ASP B 2 40  ? 23.376  32.271 0.281   1.00 45.08 34  B 1 
ATOM 165 C C   . ASP B 2 40  ? 22.193  31.298 0.226   1.00 46.02 34  B 1 
ATOM 166 O O   . ASP B 2 40  ? 21.037  31.718 0.160   1.00 46.06 34  B 1 
ATOM 167 C CB  . ASP B 2 40  ? 24.055  32.222 1.652   1.00 45.82 34  B 1 
ATOM 168 C CG  . ASP B 2 40  ? 25.505  32.694 1.608   1.00 47.56 34  B 1 
ATOM 169 O OD1 . ASP B 2 40  ? 26.379  31.913 1.150   1.00 50.64 34  B 1 
ATOM 170 O OD2 . ASP B 2 40  ? 25.786  33.832 2.059   1.00 51.28 34  B 1 
ATOM 171 N N   . GLY B 2 41  ? 22.467  29.990 0.248   1.00 47.16 35  B 1 
ATOM 172 C CA  . GLY B 2 41  ? 21.393  28.996 0.167   1.00 48.15 35  B 1 
ATOM 173 C C   . GLY B 2 41  ? 20.540  28.766 1.422   1.00 49.12 35  B 1 
ATOM 174 O O   . GLY B 2 41  ? 19.990  27.742 1.506   1.00 49.95 35  B 1 
ATOM 175 N N   . LEU B 2 42  ? 20.710  29.787 2.403   1.00 50.55 36  B 1 
ATOM 176 C CA  . LEU B 2 42  ? 19.935  29.695 3.640   1.00 51.52 36  B 1 
ATOM 177 C C   . LEU B 2 42  ? 18.476  29.333 3.384   1.00 52.36 36  B 1 
ATOM 178 O O   . LEU B 2 42  ? 17.685  29.856 2.591   1.00 52.50 36  B 1 
ATOM 179 C CB  . LEU B 2 42  ? 20.040  31.013 4.420   1.00 51.63 36  B 1 
ATOM 180 C CG  . LEU B 2 42  ? 19.288  31.233 5.742   1.00 51.44 36  B 1 
ATOM 181 C CD1 . LEU B 2 42  ? 19.690  32.568 6.323   1.00 50.45 36  B 1 
ATOM 182 C CD2 . LEU B 2 42  ? 17.786  31.223 5.543   1.00 51.71 36  B 1 
ATOM 183 N N   . GLU B 2 43  ? 18.124  28.061 4.008   1.00 53.38 37  B 1 
ATOM 184 C CA  . GLU B 2 43  ? 16.723  27.632 3.920   1.00 54.36 37  B 1 
ATOM 185 C C   . GLU B 2 43  ? 15.833  28.129 5.089   1.00 55.17 37  B 1 
ATOM 186 O O   . GLU B 2 43  ? 16.332  28.527 6.148   1.00 55.21 37  B 1 
ATOM 187 C CB  . GLU B 2 43  ? 16.632  26.118 3.692   1.00 54.47 37  B 1 
ATOM 188 C CG  . GLU B 2 43  ? 17.386  25.701 2.350   1.00 55.00 37  B 1 
ATOM 189 C CD  . GLU B 2 43  ? 17.170  24.157 2.097   1.00 55.90 37  B 1 
ATOM 190 O OE1 . GLU B 2 43  ? 17.900  23.301 2.734   1.00 55.96 37  B 1 
ATOM 191 O OE2 . GLU B 2 43  ? 16.275  23.793 1.238   1.00 54.83 37  B 1 
ATOM 192 N N   . ILE B 2 44  ? 14.516  28.128 4.871   1.00 56.11 38  B 1 
ATOM 193 C CA  . ILE B 2 44  ? 13.559  28.660 5.846   1.00 56.83 38  B 1 
ATOM 194 C C   . ILE B 2 44  ? 12.542  27.609 6.307   1.00 57.80 38  B 1 
ATOM 195 O O   . ILE B 2 44  ? 11.990  26.870 5.500   1.00 57.38 38  B 1 
ATOM 196 C CB  . ILE B 2 44  ? 12.849  29.945 5.308   1.00 56.34 38  B 1 
ATOM 197 C CG1 . ILE B 2 44  ? 13.514  31.201 5.882   1.00 56.16 38  B 1 
ATOM 198 C CG2 . ILE B 2 44  ? 11.372  29.971 5.656   1.00 56.05 38  B 1 
ATOM 199 C CD1 . ILE B 2 44  ? 14.639  31.724 5.063   1.00 53.73 38  B 1 
ATOM 200 N N   . VAL B 2 45  ? 12.291  27.587 7.614   1.00 59.37 39  B 1 
ATOM 201 C CA  . VAL B 2 45  ? 11.444  26.582 8.252   1.00 60.53 39  B 1 
ATOM 202 C C   . VAL B 2 45  ? 10.131  27.209 8.705   1.00 60.60 39  B 1 
ATOM 203 O O   . VAL B 2 45  ? 9.247   27.472 7.887   1.00 61.48 39  B 1 
ATOM 204 C CB  . VAL B 2 45  ? 12.185  25.915 9.456   1.00 60.69 39  B 1 
ATOM 205 C CG1 . VAL B 2 45  ? 13.514  25.304 8.994   1.00 60.74 39  B 1 
ATOM 206 C CG2 . VAL B 2 45  ? 12.449  26.951 10.584  1.00 62.08 39  B 1 
ATOM 207 N N   . SER B 2 50  ? 2.459   29.920 11.866  1.00 51.74 44  B 1 
ATOM 208 C CA  . SER B 2 50  ? 3.432   31.006 11.962  1.00 52.21 44  B 1 
ATOM 209 C C   . SER B 2 50  ? 3.217   32.075 10.883  1.00 51.94 44  B 1 
ATOM 210 O O   . SER B 2 50  ? 3.402   33.268 11.136  1.00 51.74 44  B 1 
ATOM 211 C CB  . SER B 2 50  ? 4.876   30.466 11.946  1.00 52.44 44  B 1 
ATOM 212 O OG  . SER B 2 50  ? 4.973   29.228 11.250  1.00 53.49 44  B 1 
ATOM 213 N N   . LEU B 2 51  ? 2.818   31.632 9.692   1.00 51.82 45  B 1 
ATOM 214 C CA  . LEU B 2 51  ? 2.412   32.518 8.608   1.00 51.75 45  B 1 
ATOM 215 C C   . LEU B 2 51  ? 0.901   32.425 8.415   1.00 51.89 45  B 1 
ATOM 216 O O   . LEU B 2 51  ? 0.364   32.784 7.364   1.00 51.16 45  B 1 
ATOM 217 C CB  . LEU B 2 51  ? 3.128   32.139 7.305   1.00 51.85 45  B 1 
ATOM 218 C CG  . LEU B 2 51  ? 4.590   32.498 7.008   1.00 51.82 45  B 1 
ATOM 219 C CD1 . LEU B 2 51  ? 4.920   33.979 7.324   1.00 51.46 45  B 1 
ATOM 220 C CD2 . LEU B 2 51  ? 5.540   31.540 7.723   1.00 53.08 45  B 1 
ATOM 221 N N   . HIS B 2 52  ? 0.221   31.912 9.436   1.00 52.75 46  B 1 
ATOM 222 C CA  . HIS B 2 52  ? -1.220  31.697 9.353   1.00 52.96 46  B 1 
ATOM 223 C C   . HIS B 2 52  ? -1.964  33.019 9.317   1.00 52.57 46  B 1 
ATOM 224 O O   . HIS B 2 52  ? -2.737  33.265 8.407   1.00 53.19 46  B 1 
ATOM 225 C CB  . HIS B 2 52  ? -1.755  30.739 10.442  1.00 53.52 46  B 1 
ATOM 226 C CG  . HIS B 2 52  ? -1.214  30.974 11.823  1.00 55.27 46  B 1 
ATOM 227 N ND1 . HIS B 2 52  ? -1.764  30.371 12.938  1.00 56.70 46  B 1 
ATOM 228 C CD2 . HIS B 2 52  ? -0.171  31.718 12.273  1.00 57.01 46  B 1 
ATOM 229 C CE1 . HIS B 2 52  ? -1.084  30.734 14.013  1.00 58.39 46  B 1 
ATOM 230 N NE2 . HIS B 2 52  ? -0.112  31.550 13.638  1.00 57.32 46  B 1 
ATOM 231 N N   . SER B 2 53  ? -1.683  33.891 10.270  1.00 52.09 47  B 1 
ATOM 232 C CA  . SER B 2 53  ? -2.317  35.197 10.311  1.00 52.02 47  B 1 
ATOM 233 C C   . SER B 2 53  ? -1.891  36.152 9.162   1.00 51.36 47  B 1 
ATOM 234 O O   . SER B 2 53  ? -2.117  37.369 9.263   1.00 52.20 47  B 1 
ATOM 235 C CB  . SER B 2 53  ? -2.030  35.845 11.669  1.00 52.31 47  B 1 
ATOM 236 O OG  . SER B 2 53  ? -0.633  36.035 11.846  1.00 54.31 47  B 1 
ATOM 237 N N   . GLU B 2 54  ? -1.262  35.623 8.098   1.00 49.34 48  B 1 
ATOM 238 C CA  . GLU B 2 54  ? -0.879  36.442 6.926   1.00 46.63 48  B 1 
ATOM 239 C C   . GLU B 2 54  ? -1.261  35.850 5.581   1.00 45.18 48  B 1 
ATOM 240 O O   . GLU B 2 54  ? -1.611  36.583 4.669   1.00 44.69 48  B 1 
ATOM 241 C CB  . GLU B 2 54  ? 0.614   36.726 6.879   1.00 46.17 48  B 1 
ATOM 242 C CG  . GLU B 2 54  ? 1.097   37.756 7.859   1.00 45.62 48  B 1 
ATOM 243 C CD  . GLU B 2 54  ? 1.527   37.124 9.149   1.00 44.63 48  B 1 
ATOM 244 O OE1 . GLU B 2 54  ? 1.759   35.899 9.140   1.00 45.26 48  B 1 
ATOM 245 O OE2 . GLU B 2 54  ? 1.622   37.832 10.171  1.00 44.55 48  B 1 
ATOM 246 N N   . LEU B 2 55  ? -1.137  34.539 5.431   1.00 43.67 49  B 1 
ATOM 247 C CA  . LEU B 2 55  ? -1.456  33.904 4.148   1.00 43.25 49  B 1 
ATOM 248 C C   . LEU B 2 55  ? -2.849  33.230 4.157   1.00 42.98 49  B 1 
ATOM 249 O O   . LEU B 2 55  ? -3.241  32.564 3.190   1.00 42.29 49  B 1 
ATOM 250 C CB  . LEU B 2 55  ? -0.365  32.906 3.740   1.00 42.74 49  B 1 
ATOM 251 C CG  . LEU B 2 55  ? 1.057   33.445 3.552   1.00 42.16 49  B 1 
ATOM 252 C CD1 . LEU B 2 55  ? 1.993   32.310 3.182   1.00 41.10 49  B 1 
ATOM 253 C CD2 . LEU B 2 55  ? 1.130   34.576 2.519   1.00 40.38 49  B 1 
ATOM 254 N N   . MET B 2 56  ? -3.584  33.429 5.247   1.00 42.76 50  B 1 
ATOM 255 C CA  . MET B 2 56  ? -4.892  32.801 5.428   1.00 43.78 50  B 1 
ATOM 256 C C   . MET B 2 56  ? -6.022  33.752 5.070   1.00 42.44 50  B 1 
ATOM 257 O O   . MET B 2 56  ? -6.059  34.885 5.542   1.00 42.50 50  B 1 
ATOM 258 C CB  . MET B 2 56  ? -5.045  32.312 6.884   1.00 43.81 50  B 1 
ATOM 259 C CG  . MET B 2 56  ? -6.499  32.078 7.377   1.00 45.39 50  B 1 
ATOM 260 S SD  . MET B 2 56  ? -6.631  31.678 9.153   1.00 47.13 50  B 1 
ATOM 261 C CE  . MET B 2 56  ? -6.130  29.948 9.177   1.00 48.04 50  B 1 
ATOM 262 N N   . CYS B 2 57  ? -6.957  33.279 4.251   1.00 41.77 51  B 1 
ATOM 263 C CA  . CYS B 2 57  ? -8.210  33.997 4.046   1.00 41.10 51  B 1 
ATOM 264 C C   . CYS B 2 57  ? -9.051  33.991 5.323   1.00 41.07 51  B 1 
ATOM 265 O O   . CYS B 2 57  ? -9.329  32.917 5.863   1.00 41.63 51  B 1 
ATOM 266 C CB  . CYS B 2 57  ? -9.025  33.379 2.907   1.00 41.02 51  B 1 
ATOM 267 S SG  . CYS B 2 57  ? -10.581 34.274 2.665   1.00 39.21 51  B 1 
ATOM 268 N N   . PRO B 2 58  ? -9.463  35.185 5.798   1.00 41.06 52  B 1 
ATOM 269 C CA  . PRO B 2 58  ? -10.299 35.368 6.992   1.00 40.86 52  B 1 
ATOM 270 C C   . PRO B 2 58  ? -11.759 34.952 6.820   1.00 41.03 52  B 1 
ATOM 271 O O   . PRO B 2 58  ? -12.480 34.811 7.804   1.00 41.48 52  B 1 
ATOM 272 C CB  . PRO B 2 58  ? -10.216 36.869 7.256   1.00 40.92 52  B 1 
ATOM 273 C CG  . PRO B 2 58  ? -9.911  37.473 5.937   1.00 41.77 52  B 1 
ATOM 274 C CD  . PRO B 2 58  ? -9.076  36.476 5.193   1.00 41.36 52  B 1 
ATOM 275 N N   . ILE B 2 59  ? -12.192 34.754 5.582   1.00 40.38 53  B 1 
ATOM 276 C CA  . ILE B 2 59  ? -13.542 34.315 5.342   1.00 40.11 53  B 1 
ATOM 277 C C   . ILE B 2 59  ? -13.600 32.793 5.555   1.00 40.21 53  B 1 
ATOM 278 O O   . ILE B 2 59  ? -14.252 32.316 6.498   1.00 40.68 53  B 1 
ATOM 279 C CB  . ILE B 2 59  ? -14.047 34.791 3.948   1.00 39.90 53  B 1 
ATOM 280 C CG1 . ILE B 2 59  ? -14.076 36.333 3.898   1.00 38.69 53  B 1 
ATOM 281 C CG2 . ILE B 2 59  ? -15.420 34.170 3.597   1.00 40.38 53  B 1 
ATOM 282 C CD1 . ILE B 2 59  ? -14.453 36.937 2.525   1.00 37.51 53  B 1 
ATOM 283 N N   . CYS B 2 60  ? -12.896 32.037 4.715   1.00 40.01 54  B 1 
ATOM 284 C CA  . CYS B 2 60  ? -12.948 30.570 4.772   1.00 39.49 54  B 1 
ATOM 285 C C   . CYS B 2 60  ? -11.922 30.045 5.778   1.00 40.54 54  B 1 
ATOM 286 O O   . CYS B 2 60  ? -11.837 28.833 6.025   1.00 40.99 54  B 1 
ATOM 287 C CB  . CYS B 2 60  ? -12.682 29.974 3.386   1.00 38.86 54  B 1 
ATOM 288 S SG  . CYS B 2 60  ? -11.050 30.458 2.721   1.00 36.12 54  B 1 
ATOM 289 N N   . LEU B 2 61  ? -11.135 30.955 6.351   1.00 41.28 55  B 1 
ATOM 290 C CA  . LEU B 2 61  ? -10.081 30.593 7.312   1.00 42.04 55  B 1 
ATOM 291 C C   . LEU B 2 61  ? -9.139  29.528 6.736   1.00 41.98 55  B 1 
ATOM 292 O O   . LEU B 2 61  ? -8.422  28.849 7.462   1.00 42.63 55  B 1 
ATOM 293 C CB  . LEU B 2 61  ? -10.673 30.181 8.674   1.00 42.06 55  B 1 
ATOM 294 C CG  . LEU B 2 61  ? -11.294 31.295 9.540   1.00 43.16 55  B 1 
ATOM 295 C CD1 . LEU B 2 61  ? -11.724 30.755 10.911  1.00 44.71 55  B 1 
ATOM 296 C CD2 . LEU B 2 61  ? -10.378 32.525 9.706   1.00 42.50 55  B 1 
ATOM 297 N N   . ASP B 2 62  ? -9.167  29.403 5.414   1.00 41.85 56  B 1 
ATOM 298 C CA  . ASP B 2 62  ? -8.223  28.602 4.661   1.00 41.85 56  B 1 
ATOM 299 C C   . ASP B 2 62  ? -7.145  29.489 4.041   1.00 41.51 56  B 1 
ATOM 300 O O   . ASP B 2 62  ? -7.208  30.737 4.106   1.00 41.13 56  B 1 
ATOM 301 C CB  . ASP B 2 62  ? -8.951  27.840 3.551   1.00 42.25 56  B 1 
ATOM 302 C CG  . ASP B 2 62  ? -8.280  26.537 3.220   1.00 44.49 56  B 1 
ATOM 303 O OD1 . ASP B 2 62  ? -7.045  26.450 3.453   1.00 46.65 56  B 1 
ATOM 304 O OD2 . ASP B 2 62  ? -8.986  25.597 2.762   1.00 46.17 56  B 1 
ATOM 305 N N   . MET B 2 63  ? -6.162  28.853 3.415   1.00 41.20 57  B 1 
ATOM 306 C CA  . MET B 2 63  ? -5.079  29.611 2.785   1.00 41.29 57  B 1 
ATOM 307 C C   . MET B 2 63  ? -5.574  30.272 1.508   1.00 39.66 57  B 1 
ATOM 308 O O   . MET B 2 63  ? -6.287  29.647 0.731   1.00 39.25 57  B 1 
ATOM 309 C CB  . MET B 2 63  ? -3.882  28.718 2.474   1.00 41.51 57  B 1 
ATOM 310 C CG  . MET B 2 63  ? -2.717  29.511 1.931   1.00 45.45 57  B 1 
ATOM 311 S SD  . MET B 2 63  ? -1.178  29.048 2.722   1.00 52.21 57  B 1 
ATOM 312 C CE  . MET B 2 63  ? -1.675  28.795 4.442   1.00 52.82 57  B 1 
ATOM 313 N N   . LEU B 2 64  ? -5.153  31.513 1.290   1.00 38.71 58  B 1 
ATOM 314 C CA  . LEU B 2 64  ? -5.641  32.334 0.186   1.00 37.67 58  B 1 
ATOM 315 C C   . LEU B 2 64  ? -5.444  31.663 -1.160  1.00 37.24 58  B 1 
ATOM 316 O O   . LEU B 2 64  ? -4.369  31.148 -1.435  1.00 36.97 58  B 1 
ATOM 317 C CB  . LEU B 2 64  ? -4.922  33.696 0.196   1.00 37.61 58  B 1 
ATOM 318 C CG  . LEU B 2 64  ? -5.231  34.662 1.338   1.00 36.47 58  B 1 
ATOM 319 C CD1 . LEU B 2 64  ? -4.074  35.583 1.540   1.00 35.53 58  B 1 
ATOM 320 C CD2 . LEU B 2 64  ? -6.499  35.433 1.040   1.00 36.37 58  B 1 
ATOM 321 N N   . LYS B 2 65  ? -6.491  31.646 -1.984  1.00 37.61 59  B 1 
ATOM 322 C CA  . LYS B 2 65  ? -6.387  31.180 -3.374  1.00 37.96 59  B 1 
ATOM 323 C C   . LYS B 2 65  ? -6.918  32.285 -4.286  1.00 37.77 59  B 1 
ATOM 324 O O   . LYS B 2 65  ? -7.948  32.873 -3.980  1.00 37.80 59  B 1 
ATOM 325 C CB  . LYS B 2 65  ? -7.185  29.891 -3.580  1.00 38.53 59  B 1 
ATOM 326 C CG  . LYS B 2 65  ? -7.072  29.288 -4.988  1.00 40.73 59  B 1 
ATOM 327 C CD  . LYS B 2 65  ? -8.061  28.129 -5.208  1.00 45.00 59  B 1 
ATOM 328 C CE  . LYS B 2 65  ? -8.563  28.046 -6.663  1.00 45.73 59  B 1 
ATOM 329 N NZ  . LYS B 2 65  ? -7.481  27.649 -7.610  1.00 46.83 59  B 1 
ATOM 330 N N   . ASN B 2 66  ? -6.232  32.546 -5.403  1.00 37.48 60  B 1 
ATOM 331 C CA  . ASN B 2 66  ? -6.552  33.674 -6.296  1.00 36.86 60  B 1 
ATOM 332 C C   . ASN B 2 66  ? -6.859  34.897 -5.453  1.00 36.27 60  B 1 
ATOM 333 O O   . ASN B 2 66  ? -7.991  35.358 -5.401  1.00 35.57 60  B 1 
ATOM 334 C CB  . ASN B 2 66  ? -7.727  33.378 -7.231  1.00 37.57 60  B 1 
ATOM 335 C CG  . ASN B 2 66  ? -7.479  32.185 -8.142  1.00 39.53 60  B 1 
ATOM 336 O OD1 . ASN B 2 66  ? -8.012  31.102 -7.910  1.00 41.24 60  B 1 
ATOM 337 N ND2 . ASN B 2 66  ? -6.666  32.380 -9.186  1.00 42.10 60  B 1 
ATOM 338 N N   . THR B 2 67  ? -5.830  35.400 -4.774  1.00 35.79 61  B 1 
ATOM 339 C CA  . THR B 2 67  ? -5.969  36.464 -3.823  1.00 34.80 61  B 1 
ATOM 340 C C   . THR B 2 67  ? -6.574  37.696 -4.508  1.00 35.44 61  B 1 
ATOM 341 O O   . THR B 2 67  ? -6.142  38.113 -5.594  1.00 34.09 61  B 1 
ATOM 342 C CB  . THR B 2 67  ? -4.594  36.799 -3.219  1.00 35.62 61  B 1 
ATOM 343 O OG1 . THR B 2 67  ? -4.052  35.622 -2.605  1.00 35.25 61  B 1 
ATOM 344 C CG2 . THR B 2 67  ? -4.696  37.916 -2.219  1.00 34.51 61  B 1 
ATOM 345 N N   . MET B 2 68  ? -7.598  38.248 -3.873  1.00 36.18 62  B 1 
ATOM 346 C CA  . MET B 2 68  ? -8.120  39.547 -4.245  1.00 36.85 62  B 1 
ATOM 347 C C   . MET B 2 68  ? -7.892  40.462 -3.072  1.00 36.25 62  B 1 
ATOM 348 O O   . MET B 2 68  ? -8.029  40.043 -1.918  1.00 36.29 62  B 1 
ATOM 349 C CB  . MET B 2 68  ? -9.601  39.450 -4.528  1.00 37.56 62  B 1 
ATOM 350 C CG  . MET B 2 68  ? -9.925  38.542 -5.675  1.00 43.21 62  B 1 
ATOM 351 S SD  . MET B 2 68  ? -9.431  39.227 -7.260  1.00 53.94 62  B 1 
ATOM 352 C CE  . MET B 2 68  ? -10.702 40.479 -7.420  1.00 51.06 62  B 1 
ATOM 353 N N   . THR B 2 69  ? -7.594  41.717 -3.364  1.00 35.48 63  B 1 
ATOM 354 C CA  . THR B 2 69  ? -7.180  42.679 -2.350  1.00 35.79 63  B 1 
ATOM 355 C C   . THR B 2 69  ? -8.029  43.934 -2.477  1.00 36.16 63  B 1 
ATOM 356 O O   . THR B 2 69  ? -8.158  44.489 -3.570  1.00 36.06 63  B 1 
ATOM 357 C CB  . THR B 2 69  ? -5.692  43.060 -2.519  1.00 36.04 63  B 1 
ATOM 358 O OG1 . THR B 2 69  ? -4.875  41.891 -2.391  1.00 36.62 63  B 1 
ATOM 359 C CG2 . THR B 2 69  ? -5.246  44.130 -1.450  1.00 35.79 63  B 1 
ATOM 360 N N   . THR B 2 70  ? -8.622  44.369 -1.368  1.00 36.17 64  B 1 
ATOM 361 C CA  . THR B 2 70  ? -9.381  45.621 -1.366  1.00 36.18 64  B 1 
ATOM 362 C C   . THR B 2 70  ? -8.439  46.787 -1.636  1.00 36.96 64  B 1 
ATOM 363 O O   . THR B 2 70  ? -7.339  46.851 -1.062  1.00 36.04 64  B 1 
ATOM 364 C CB  . THR B 2 70  ? -10.104 45.845 -0.036  1.00 35.50 64  B 1 
ATOM 365 O OG1 . THR B 2 70  ? -9.187  45.713 1.057   1.00 37.32 64  B 1 
ATOM 366 C CG2 . THR B 2 70  ? -11.260 44.851 0.138   1.00 35.58 64  B 1 
ATOM 367 N N   . LYS B 2 71  ? -8.844  47.704 -2.506  1.00 37.88 65  B 1 
ATOM 368 C CA  . LYS B 2 71  ? -7.975  48.843 -2.804  1.00 39.58 65  B 1 
ATOM 369 C C   . LYS B 2 71  ? -7.808  49.788 -1.606  1.00 40.28 65  B 1 
ATOM 370 O O   . LYS B 2 71  ? -6.689  50.190 -1.283  1.00 40.89 65  B 1 
ATOM 371 C CB  . LYS B 2 71  ? -8.481  49.621 -4.018  1.00 40.04 65  B 1 
ATOM 372 C CG  . LYS B 2 71  ? -8.389  48.900 -5.352  1.00 41.45 65  B 1 
ATOM 373 C CD  . LYS B 2 71  ? -9.081  49.734 -6.452  1.00 43.62 65  B 1 
ATOM 374 C CE  . LYS B 2 71  ? -8.096  50.688 -7.097  1.00 45.32 65  B 1 
ATOM 375 N NZ  . LYS B 2 71  ? -8.743  51.743 -7.942  1.00 46.76 65  B 1 
ATOM 376 N N   . GLU B 2 72  ? -8.916  50.111 -0.931  1.00 41.28 66  B 1 
ATOM 377 C CA  . GLU B 2 72  ? -8.908  51.113 0.151   1.00 42.57 66  B 1 
ATOM 378 C C   . GLU B 2 72  ? -8.130  50.667 1.367   1.00 41.70 66  B 1 
ATOM 379 O O   . GLU B 2 72  ? -7.458  51.482 1.996   1.00 41.03 66  B 1 
ATOM 380 C CB  . GLU B 2 72  ? -10.333 51.455 0.615   1.00 43.58 66  B 1 
ATOM 381 C CG  . GLU B 2 72  ? -11.023 52.582 -0.152  1.00 48.39 66  B 1 
ATOM 382 C CD  . GLU B 2 72  ? -10.229 53.882 -0.148  1.00 55.48 66  B 1 
ATOM 383 O OE1 . GLU B 2 72  ? -9.725  54.292 0.946   1.00 55.32 66  B 1 
ATOM 384 O OE2 . GLU B 2 72  ? -10.132 54.492 -1.252  1.00 57.97 66  B 1 
ATOM 385 N N   . CYS B 2 73  ? -8.236  49.378 1.697   1.00 40.88 67  B 1 
ATOM 386 C CA  . CYS B 2 73  ? -7.776  48.895 3.000   1.00 40.36 67  B 1 
ATOM 387 C C   . CYS B 2 73  ? -6.732  47.784 2.957   1.00 40.19 67  B 1 
ATOM 388 O O   . CYS B 2 73  ? -6.248  47.351 3.997   1.00 40.63 67  B 1 
ATOM 389 C CB  . CYS B 2 73  ? -8.973  48.499 3.879   1.00 40.33 67  B 1 
ATOM 390 S SG  . CYS B 2 73  ? -10.365 47.686 3.040   1.00 39.95 67  B 1 
ATOM 391 N N   . LEU B 2 74  ? -6.396  47.331 1.756   1.00 39.61 68  B 1 
ATOM 392 C CA  . LEU B 2 74  ? -5.425  46.265 1.527   1.00 39.30 68  B 1 
ATOM 393 C C   . LEU B 2 74  ? -5.697  45.013 2.324   1.00 39.30 68  B 1 
ATOM 394 O O   . LEU B 2 74  ? -4.769  44.438 2.937   1.00 40.14 68  B 1 
ATOM 395 C CB  . LEU B 2 74  ? -3.979  46.735 1.796   1.00 39.53 68  B 1 
ATOM 396 C CG  . LEU B 2 74  ? -3.399  47.780 0.876   1.00 39.94 68  B 1 
ATOM 397 C CD1 . LEU B 2 74  ? -1.930  48.007 1.271   1.00 39.47 68  B 1 
ATOM 398 C CD2 . LEU B 2 74  ? -3.550  47.399 -0.632  1.00 40.91 68  B 1 
ATOM 399 N N   . HIS B 2 75  ? -6.950  44.565 2.305   1.00 37.82 69  B 1 
ATOM 400 C CA  . HIS B 2 75  ? -7.296  43.327 2.973   1.00 36.79 69  B 1 
ATOM 401 C C   . HIS B 2 75  ? -7.510  42.286 1.923   1.00 36.33 69  B 1 
ATOM 402 O O   . HIS B 2 75  ? -8.134  42.556 0.889   1.00 36.37 69  B 1 
ATOM 403 C CB  . HIS B 2 75  ? -8.511  43.524 3.882   1.00 36.18 69  B 1 
ATOM 404 C CG  . HIS B 2 75  ? -8.211  44.409 5.059   1.00 36.72 69  B 1 
ATOM 405 N ND1 . HIS B 2 75  ? -9.135  45.280 5.610   1.00 35.30 69  B 1 
ATOM 406 C CD2 . HIS B 2 75  ? -7.068  44.568 5.771   1.00 35.20 69  B 1 
ATOM 407 C CE1 . HIS B 2 75  ? -8.566  45.928 6.613   1.00 35.56 69  B 1 
ATOM 408 N NE2 . HIS B 2 75  ? -7.313  45.525 6.721   1.00 34.88 69  B 1 
ATOM 409 N N   . ARG B 2 76  ? -6.926  41.116 2.171   1.00 35.03 70  B 1 
ATOM 410 C CA  . ARG B 2 76  ? -6.834  40.046 1.190   1.00 34.42 70  B 1 
ATOM 411 C C   . ARG B 2 76  ? -7.783  38.910 1.521   1.00 33.82 70  B 1 
ATOM 412 O O   . ARG B 2 76  ? -7.998  38.583 2.704   1.00 32.22 70  B 1 
ATOM 413 C CB  . ARG B 2 76  ? -5.393  39.531 1.114   1.00 34.95 70  B 1 
ATOM 414 C CG  . ARG B 2 76  ? -4.523  40.422 0.275   1.00 37.19 70  B 1 
ATOM 415 C CD  . ARG B 2 76  ? -3.224  40.678 0.887   1.00 35.75 70  B 1 
ATOM 416 N NE  . ARG B 2 76  ? -2.314  41.379 -0.013  1.00 34.62 70  B 1 
ATOM 417 C CZ  . ARG B 2 76  ? -1.548  42.405 0.368   1.00 31.49 70  B 1 
ATOM 418 N NH1 . ARG B 2 76  ? -1.621  42.857 1.607   1.00 31.98 70  B 1 
ATOM 419 N NH2 . ARG B 2 76  ? -0.718  42.983 -0.492  1.00 33.87 70  B 1 
ATOM 420 N N   . PHE B 2 77  ? -8.335  38.332 0.445   1.00 32.52 71  B 1 
ATOM 421 C CA  . PHE B 2 77  ? -9.393  37.343 0.480   1.00 31.69 71  B 1 
ATOM 422 C C   . PHE B 2 77  ? -9.240  36.514 -0.769  1.00 31.71 71  B 1 
ATOM 423 O O   . PHE B 2 77  ? -8.685  37.001 -1.761  1.00 31.33 71  B 1 
ATOM 424 C CB  . PHE B 2 77  ? -10.741 38.041 0.411   1.00 31.17 71  B 1 
ATOM 425 C CG  . PHE B 2 77  ? -10.941 39.078 1.476   1.00 30.83 71  B 1 
ATOM 426 C CD1 . PHE B 2 77  ? -11.288 38.706 2.770   1.00 31.94 71  B 1 
ATOM 427 C CD2 . PHE B 2 77  ? -10.799 40.427 1.180   1.00 29.74 71  B 1 
ATOM 428 C CE1 . PHE B 2 77  ? -11.476 39.673 3.754   1.00 32.71 71  B 1 
ATOM 429 C CE2 . PHE B 2 77  ? -10.990 41.379 2.149   1.00 31.29 71  B 1 
ATOM 430 C CZ  . PHE B 2 77  ? -11.324 41.010 3.430   1.00 30.56 71  B 1 
ATOM 431 N N   . CYS B 2 78  ? -9.696  35.264 -0.730  1.00 32.33 72  B 1 
ATOM 432 C CA  . CYS B 2 78  ? -9.814  34.461 -1.949  1.00 33.11 72  B 1 
ATOM 433 C C   . CYS B 2 78  ? -10.794 35.148 -2.894  1.00 32.90 72  B 1 
ATOM 434 O O   . CYS B 2 78  ? -11.805 35.708 -2.447  1.00 31.78 72  B 1 
ATOM 435 C CB  . CYS B 2 78  ? -10.406 33.067 -1.685  1.00 33.42 72  B 1 
ATOM 436 S SG  . CYS B 2 78  ? -9.783  32.028 -0.340  1.00 35.96 72  B 1 
ATOM 437 N N   . ALA B 2 79  ? -10.530 35.062 -4.197  1.00 33.47 73  B 1 
ATOM 438 C CA  . ALA B 2 79  ? -11.434 35.653 -5.184  1.00 33.43 73  B 1 
ATOM 439 C C   . ALA B 2 79  ? -12.867 35.171 -4.936  1.00 33.48 73  B 1 
ATOM 440 O O   . ALA B 2 79  ? -13.785 35.984 -4.726  1.00 33.57 73  B 1 
ATOM 441 C CB  . ALA B 2 79  ? -10.991 35.334 -6.604  1.00 33.15 73  B 1 
ATOM 442 N N   . ASP B 2 80  ? -13.043 33.849 -4.931  1.00 33.42 74  B 1 
ATOM 443 C CA  . ASP B 2 80  ? -14.353 33.231 -4.736  1.00 32.96 74  B 1 
ATOM 444 C C   . ASP B 2 80  ? -15.036 33.654 -3.416  1.00 32.33 74  B 1 
ATOM 445 O O   . ASP B 2 80  ? -16.237 33.880 -3.392  1.00 31.15 74  B 1 
ATOM 446 C CB  . ASP B 2 80  ? -14.261 31.692 -4.898  1.00 33.72 74  B 1 
ATOM 447 C CG  . ASP B 2 80  ? -13.824 31.256 -6.331  1.00 36.29 74  B 1 
ATOM 448 O OD1 . ASP B 2 80  ? -13.303 32.098 -7.112  1.00 41.25 74  B 1 
ATOM 449 O OD2 . ASP B 2 80  ? -13.994 30.066 -6.686  1.00 39.78 74  B 1 
ATOM 450 N N   . CYS B 2 81  ? -14.267 33.816 -2.339  1.00 31.71 75  B 1 
ATOM 451 C CA  . CYS B 2 81  ? -14.824 34.227 -1.033  1.00 30.99 75  B 1 
ATOM 452 C C   . CYS B 2 81  ? -15.345 35.653 -0.981  1.00 30.73 75  B 1 
ATOM 453 O O   . CYS B 2 81  ? -16.432 35.893 -0.475  1.00 31.14 75  B 1 
ATOM 454 C CB  . CYS B 2 81  ? -13.788 34.097 0.080   1.00 30.24 75  B 1 
ATOM 455 S SG  . CYS B 2 81  ? -13.564 32.448 0.524   1.00 29.00 75  B 1 
ATOM 456 N N   . ILE B 2 82  ? -14.540 36.598 -1.443  1.00 30.18 76  B 1 
ATOM 457 C CA  . ILE B 2 82  ? -14.937 38.000 -1.397  1.00 29.77 76  B 1 
ATOM 458 C C   . ILE B 2 82  ? -16.074 38.281 -2.418  1.00 30.04 76  B 1 
ATOM 459 O O   . ILE B 2 82  ? -16.998 39.033 -2.117  1.00 30.69 76  B 1 
ATOM 460 C CB  . ILE B 2 82  ? -13.708 38.985 -1.507  1.00 28.99 76  B 1 
ATOM 461 C CG1 . ILE B 2 82  ? -14.129 40.432 -1.243  1.00 27.89 76  B 1 
ATOM 462 C CG2 . ILE B 2 82  ? -13.020 38.892 -2.860  1.00 29.62 76  B 1 
ATOM 463 C CD1 . ILE B 2 82  ? -14.669 40.647 0.160   1.00 23.06 76  B 1 
ATOM 464 N N   . ILE B 2 83  ? -15.995 37.680 -3.607  1.00 29.55 77  B 1 
ATOM 465 C CA  . ILE B 2 83  ? -17.042 37.831 -4.617  1.00 29.76 77  B 1 
ATOM 466 C C   . ILE B 2 83  ? -18.360 37.309 -4.028  1.00 28.99 77  B 1 
ATOM 467 O O   . ILE B 2 83  ? -19.393 37.956 -4.144  1.00 29.35 77  B 1 
ATOM 468 C CB  . ILE B 2 83  ? -16.676 37.099 -5.928  1.00 30.02 77  B 1 
ATOM 469 C CG1 . ILE B 2 83  ? -15.576 37.864 -6.681  1.00 32.21 77  B 1 
ATOM 470 C CG2 . ILE B 2 83  ? -17.901 36.886 -6.822  1.00 29.86 77  B 1 
ATOM 471 C CD1 . ILE B 2 83  ? -15.172 37.175 -8.014  1.00 35.86 77  B 1 
ATOM 472 N N   . THR B 2 84  ? -18.299 36.164 -3.358  1.00 28.09 78  B 1 
ATOM 473 C CA  . THR B 2 84  ? -19.464 35.605 -2.670  1.00 27.34 78  B 1 
ATOM 474 C C   . THR B 2 84  ? -20.070 36.546 -1.599  1.00 27.22 78  B 1 
ATOM 475 O O   . THR B 2 84  ? -21.304 36.708 -1.538  1.00 26.38 78  B 1 
ATOM 476 C CB  . THR B 2 84  ? -19.158 34.192 -2.116  1.00 27.70 78  B 1 
ATOM 477 O OG1 . THR B 2 84  ? -18.823 33.329 -3.212  1.00 26.38 78  B 1 
ATOM 478 C CG2 . THR B 2 84  ? -20.366 33.593 -1.369  1.00 27.60 78  B 1 
ATOM 479 N N   . ALA B 2 85  ? -19.211 37.154 -0.769  1.00 26.83 79  B 1 
ATOM 480 C CA  . ALA B 2 85  ? -19.652 38.072 0.296   1.00 26.23 79  B 1 
ATOM 481 C C   . ALA B 2 85  ? -20.378 39.271 -0.318  1.00 25.52 79  B 1 
ATOM 482 O O   . ALA B 2 85  ? -21.488 39.607 0.083   1.00 24.86 79  B 1 
ATOM 483 C CB  . ALA B 2 85  ? -18.427 38.554 1.162   1.00 26.19 79  B 1 
ATOM 484 N N   . LEU B 2 86  ? -19.731 39.901 -1.293  1.00 25.28 80  B 1 
ATOM 485 C CA  . LEU B 2 86  ? -20.312 41.023 -2.025  1.00 24.91 80  B 1 
ATOM 486 C C   . LEU B 2 86  ? -21.627 40.659 -2.736  1.00 23.99 80  B 1 
ATOM 487 O O   . LEU B 2 86  ? -22.613 41.409 -2.630  1.00 23.25 80  B 1 
ATOM 488 C CB  . LEU B 2 86  ? -19.287 41.617 -3.012  1.00 25.46 80  B 1 
ATOM 489 C CG  . LEU B 2 86  ? -18.075 42.283 -2.302  1.00 28.60 80  B 1 
ATOM 490 C CD1 . LEU B 2 86  ? -16.973 42.753 -3.272  1.00 28.34 80  B 1 
ATOM 491 C CD2 . LEU B 2 86  ? -18.481 43.427 -1.356  1.00 31.29 80  B 1 
ATOM 492 N N   . ARG B 2 87  ? -21.647 39.506 -3.427  1.00 22.98 81  B 1 
ATOM 493 C CA  . ARG B 2 87  ? -22.860 39.016 -4.118  1.00 22.55 81  B 1 
ATOM 494 C C   . ARG B 2 87  ? -24.036 38.785 -3.146  1.00 22.35 81  B 1 
ATOM 495 O O   . ARG B 2 87  ? -25.224 38.813 -3.563  1.00 21.49 81  B 1 
ATOM 496 C CB  . ARG B 2 87  ? -22.571 37.735 -4.933  1.00 21.90 81  B 1 
ATOM 497 C CG  . ARG B 2 87  ? -23.737 37.283 -5.896  1.00 22.73 81  B 1 
ATOM 498 C CD  . ARG B 2 87  ? -23.962 38.375 -6.946  1.00 21.75 81  B 1 
ATOM 499 N NE  . ARG B 2 87  ? -25.060 38.161 -7.864  1.00 18.51 81  B 1 
ATOM 500 C CZ  . ARG B 2 87  ? -26.349 38.168 -7.510  1.00 17.11 81  B 1 
ATOM 501 N NH1 . ARG B 2 87  ? -26.744 38.326 -6.231  1.00 14.17 81  B 1 
ATOM 502 N NH2 . ARG B 2 87  ? -27.232 38.010 -8.433  1.00 13.72 81  B 1 
ATOM 503 N N   . SER B 2 88  ? -23.729 38.548 -1.863  1.00 22.90 82  B 1 
ATOM 504 C CA  . SER B 2 88  ? -24.796 38.321 -0.874  1.00 23.98 82  B 1 
ATOM 505 C C   . SER B 2 88  ? -25.517 39.632 -0.545  1.00 25.20 82  B 1 
ATOM 506 O O   . SER B 2 88  ? -26.561 39.653 0.146   1.00 24.13 82  B 1 
ATOM 507 C CB  . SER B 2 88  ? -24.243 37.691 0.391   1.00 23.56 82  B 1 
ATOM 508 O OG  . SER B 2 88  ? -23.380 38.620 1.037   1.00 28.93 82  B 1 
ATOM 509 N N   . GLY B 2 89  ? -24.954 40.729 -1.046  1.00 27.26 83  B 1 
ATOM 510 C CA  . GLY B 2 89  ? -25.486 42.053 -0.780  1.00 30.80 83  B 1 
ATOM 511 C C   . GLY B 2 89  ? -24.827 42.765 0.391   1.00 33.33 83  B 1 
ATOM 512 O O   . GLY B 2 89  ? -25.154 43.913 0.657   1.00 34.18 83  B 1 
ATOM 513 N N   . ASN B 2 90  ? -23.927 42.100 1.110   1.00 35.50 84  B 1 
ATOM 514 C CA  . ASN B 2 90  ? -23.131 42.793 2.130   1.00 38.41 84  B 1 
ATOM 515 C C   . ASN B 2 90  ? -21.948 43.528 1.489   1.00 39.89 84  B 1 
ATOM 516 O O   . ASN B 2 90  ? -20.964 42.904 1.077   1.00 40.49 84  B 1 
ATOM 517 C CB  . ASN B 2 90  ? -22.635 41.824 3.219   1.00 38.67 84  B 1 
ATOM 518 C CG  . ASN B 2 90  ? -21.851 42.542 4.358   1.00 40.90 84  B 1 
ATOM 519 O OD1 . ASN B 2 90  ? -21.226 43.594 4.146   1.00 43.70 84  B 1 
ATOM 520 N ND2 . ASN B 2 90  ? -21.869 41.952 5.557   1.00 41.11 84  B 1 
ATOM 521 N N   . LYS B 2 91  ? -22.036 44.853 1.422   1.00 41.71 85  B 1 
ATOM 522 C CA  . LYS B 2 91  ? -21.005 45.660 0.761   1.00 43.19 85  B 1 
ATOM 523 C C   . LYS B 2 91  ? -19.970 46.219 1.726   1.00 43.75 85  B 1 
ATOM 524 O O   . LYS B 2 91  ? -19.508 47.342 1.565   1.00 44.94 85  B 1 
ATOM 525 C CB  . LYS B 2 91  ? -21.640 46.803 -0.044  1.00 43.57 85  B 1 
ATOM 526 C CG  . LYS B 2 91  ? -22.589 46.362 -1.139  1.00 45.47 85  B 1 
ATOM 527 C CD  . LYS B 2 91  ? -21.984 45.264 -2.009  1.00 48.27 85  B 1 
ATOM 528 C CE  . LYS B 2 91  ? -22.750 45.134 -3.320  1.00 50.43 85  B 1 
ATOM 529 N NZ  . LYS B 2 91  ? -22.220 46.145 -4.296  1.00 51.16 85  B 1 
ATOM 530 N N   . GLU B 2 92  ? -19.612 45.437 2.731   1.00 44.16 86  B 1 
ATOM 531 C CA  . GLU B 2 92  ? -18.574 45.816 3.667   1.00 44.29 86  B 1 
ATOM 532 C C   . GLU B 2 92  ? -17.379 44.909 3.508   1.00 43.88 86  B 1 
ATOM 533 O O   . GLU B 2 92  ? -17.521 43.730 3.180   1.00 43.71 86  B 1 
ATOM 534 C CB  . GLU B 2 92  ? -19.083 45.723 5.102   1.00 45.19 86  B 1 
ATOM 535 C CG  . GLU B 2 92  ? -19.626 47.023 5.649   1.00 47.44 86  B 1 
ATOM 536 C CD  . GLU B 2 92  ? -20.768 46.817 6.621   1.00 50.49 86  B 1 
ATOM 537 O OE1 . GLU B 2 92  ? -21.886 46.512 6.150   1.00 51.51 86  B 1 
ATOM 538 O OE2 . GLU B 2 92  ? -20.558 46.984 7.850   1.00 51.10 86  B 1 
ATOM 539 N N   . CYS B 2 93  ? -16.193 45.463 3.725   1.00 42.48 87  B 1 
ATOM 540 C CA  . CYS B 2 93  ? -15.011 44.639 3.819   1.00 42.35 87  B 1 
ATOM 541 C C   . CYS B 2 93  ? -15.118 43.717 5.038   1.00 42.65 87  B 1 
ATOM 542 O O   . CYS B 2 93  ? -15.314 44.203 6.161   1.00 41.91 87  B 1 
ATOM 543 C CB  . CYS B 2 93  ? -13.760 45.491 3.929   1.00 42.02 87  B 1 
ATOM 544 S SG  . CYS B 2 93  ? -12.327 44.503 4.281   1.00 40.49 87  B 1 
ATOM 545 N N   . PRO B 2 94  ? -14.983 42.389 4.822   1.00 43.13 88  B 1 
ATOM 546 C CA  . PRO B 2 94  ? -15.140 41.436 5.934   1.00 43.82 88  B 1 
ATOM 547 C C   . PRO B 2 94  ? -14.149 41.688 7.062   1.00 44.55 88  B 1 
ATOM 548 O O   . PRO B 2 94  ? -14.461 41.410 8.215   1.00 45.05 88  B 1 
ATOM 549 C CB  . PRO B 2 94  ? -14.883 40.071 5.284   1.00 43.36 88  B 1 
ATOM 550 C CG  . PRO B 2 94  ? -15.146 40.296 3.819   1.00 43.85 88  B 1 
ATOM 551 C CD  . PRO B 2 94  ? -14.700 41.701 3.547   1.00 42.92 88  B 1 
ATOM 552 N N   . THR B 2 95  ? -12.976 42.231 6.739   1.00 45.16 89  B 1 
ATOM 553 C CA  . THR B 2 95  ? -11.950 42.479 7.743   1.00 45.50 89  B 1 
ATOM 554 C C   . THR B 2 95  ? -12.152 43.780 8.510   1.00 46.10 89  B 1 
ATOM 555 O O   . THR B 2 95  ? -11.906 43.826 9.724   1.00 46.29 89  B 1 
ATOM 556 C CB  . THR B 2 95  ? -10.517 42.441 7.136   1.00 45.67 89  B 1 
ATOM 557 O OG1 . THR B 2 95  ? -10.291 41.163 6.534   1.00 46.42 89  B 1 
ATOM 558 C CG2 . THR B 2 95  ? -9.458  42.639 8.201   1.00 45.70 89  B 1 
ATOM 559 N N   . CYS B 2 96  ? -12.572 44.850 7.838   1.00 46.27 90  B 1 
ATOM 560 C CA  . CYS B 2 96  ? -12.520 46.153 8.522   1.00 46.39 90  B 1 
ATOM 561 C C   . CYS B 2 96  ? -13.795 46.955 8.419   1.00 46.28 90  B 1 
ATOM 562 O O   . CYS B 2 96  ? -13.886 48.049 8.971   1.00 46.46 90  B 1 
ATOM 563 C CB  . CYS B 2 96  ? -11.305 46.983 8.042   1.00 46.45 90  B 1 
ATOM 564 S SG  . CYS B 2 96  ? -11.578 47.826 6.460   1.00 44.77 90  B 1 
ATOM 565 N N   . ARG B 2 97  ? -14.768 46.387 7.710   1.00 46.47 91  B 1 
ATOM 566 C CA  . ARG B 2 97  ? -16.102 46.958 7.506   1.00 46.70 91  B 1 
ATOM 567 C C   . ARG B 2 97  ? -16.181 48.266 6.724   1.00 46.47 91  B 1 
ATOM 568 O O   . ARG B 2 97  ? -17.208 48.950 6.745   1.00 45.88 91  B 1 
ATOM 569 C CB  . ARG B 2 97  ? -16.923 47.003 8.804   1.00 47.04 91  B 1 
ATOM 570 C CG  . ARG B 2 97  ? -17.205 45.610 9.370   1.00 48.87 91  B 1 
ATOM 571 C CD  . ARG B 2 97  ? -18.588 45.513 9.973   1.00 52.01 91  B 1 
ATOM 572 N NE  . ARG B 2 97  ? -18.767 46.435 11.093  1.00 53.45 91  B 1 
ATOM 573 C CZ  . ARG B 2 97  ? -19.939 46.931 11.486  1.00 54.45 91  B 1 
ATOM 574 N NH1 . ARG B 2 97  ? -21.062 46.607 10.844  1.00 53.52 91  B 1 
ATOM 575 N NH2 . ARG B 2 97  ? -19.981 47.762 12.525  1.00 54.13 91  B 1 
ATOM 576 N N   . LYS B 2 98  ? -15.113 48.582 5.994   1.00 46.50 92  B 1 
ATOM 577 C CA  . LYS B 2 98  ? -15.126 49.731 5.103   1.00 46.86 92  B 1 
ATOM 578 C C   . LYS B 2 98  ? -16.035 49.478 3.906   1.00 46.86 92  B 1 
ATOM 579 O O   . LYS B 2 98  ? -16.165 48.346 3.453   1.00 46.73 92  B 1 
ATOM 580 C CB  . LYS B 2 98  ? -13.707 50.097 4.671   1.00 46.77 92  B 1 
ATOM 581 C CG  . LYS B 2 98  ? -12.917 50.833 5.777   1.00 49.44 92  B 1 
ATOM 582 C CD  . LYS B 2 98  ? -13.854 51.585 6.758   1.00 52.56 92  B 1 
ATOM 583 C CE  . LYS B 2 98  ? -13.085 52.269 7.884   1.00 54.21 92  B 1 
ATOM 584 N NZ  . LYS B 2 98  ? -13.990 53.011 8.813   1.00 55.02 92  B 1 
ATOM 585 N N   . LYS B 2 99  ? -16.676 50.530 3.411   1.00 47.33 93  B 1 
ATOM 586 C CA  . LYS B 2 99  ? -17.581 50.406 2.284   1.00 47.66 93  B 1 
ATOM 587 C C   . LYS B 2 99  ? -16.862 49.860 1.057   1.00 47.73 93  B 1 
ATOM 588 O O   . LYS B 2 99  ? -15.776 50.324 0.717   1.00 47.37 93  B 1 
ATOM 589 C CB  . LYS B 2 99  ? -18.225 51.750 1.966   1.00 48.12 93  B 1 
ATOM 590 C CG  . LYS B 2 99  ? -19.277 51.710 0.843   1.00 49.65 93  B 1 
ATOM 591 C CD  . LYS B 2 99  ? -19.821 53.109 0.472   1.00 52.43 93  B 1 
ATOM 592 C CE  . LYS B 2 99  ? -18.733 54.206 0.401   1.00 52.91 93  B 1 
ATOM 593 N NZ  . LYS B 2 99  ? -17.600 53.908 -0.533  1.00 54.60 93  B 1 
ATOM 594 N N   . LEU B 2 100 ? -17.458 48.843 0.435   1.00 47.47 94  B 1 
ATOM 595 C CA  . LEU B 2 100 ? -17.032 48.365 -0.875  1.00 47.96 94  B 1 
ATOM 596 C C   . LEU B 2 100 ? -18.199 48.527 -1.826  1.00 48.43 94  B 1 
ATOM 597 O O   . LEU B 2 100 ? -19.267 48.007 -1.576  1.00 49.46 94  B 1 
ATOM 598 C CB  . LEU B 2 100 ? -16.615 46.895 -0.825  1.00 47.51 94  B 1 
ATOM 599 C CG  . LEU B 2 100 ? -15.465 46.503 0.105   1.00 47.70 94  B 1 
ATOM 600 C CD1 . LEU B 2 100 ? -15.190 45.025 0.027   1.00 46.69 94  B 1 
ATOM 601 C CD2 . LEU B 2 100 ? -14.179 47.294 -0.259  1.00 48.84 94  B 1 
ATOM 602 N N   . VAL B 2 101 ? -18.008 49.262 -2.911  1.00 48.99 95  B 1 
ATOM 603 C CA  . VAL B 2 101 ? -19.105 49.517 -3.839  1.00 49.54 95  B 1 
ATOM 604 C C   . VAL B 2 101 ? -19.376 48.282 -4.704  1.00 50.07 95  B 1 
ATOM 605 O O   . VAL B 2 101 ? -20.530 47.933 -4.946  1.00 49.81 95  B 1 
ATOM 606 C CB  . VAL B 2 101 ? -18.841 50.756 -4.747  1.00 49.64 95  B 1 
ATOM 607 C CG1 . VAL B 2 101 ? -20.135 51.246 -5.354  1.00 49.29 95  B 1 
ATOM 608 C CG2 . VAL B 2 101 ? -18.177 51.889 -3.963  1.00 49.82 95  B 1 
ATOM 609 N N   . SER B 2 102 ? -18.299 47.636 -5.157  1.00 50.56 96  B 1 
ATOM 610 C CA  . SER B 2 102 ? -18.362 46.511 -6.099  1.00 51.18 96  B 1 
ATOM 611 C C   . SER B 2 102 ? -16.999 45.809 -6.158  1.00 51.38 96  B 1 
ATOM 612 O O   . SER B 2 102 ? -16.110 46.113 -5.367  1.00 51.05 96  B 1 
ATOM 613 C CB  . SER B 2 102 ? -18.758 47.008 -7.500  1.00 51.43 96  B 1 
ATOM 614 O OG  . SER B 2 102 ? -17.654 47.654 -8.135  1.00 51.28 96  B 1 
ATOM 615 N N   . LYS B 2 103 ? -16.850 44.867 -7.092  1.00 51.96 97  B 1 
ATOM 616 C CA  . LYS B 2 103 ? -15.590 44.151 -7.332  1.00 52.45 97  B 1 
ATOM 617 C C   . LYS B 2 103 ? -14.536 45.056 -7.999  1.00 52.36 97  B 1 
ATOM 618 O O   . LYS B 2 103 ? -13.369 44.681 -8.140  1.00 52.67 97  B 1 
ATOM 619 C CB  . LYS B 2 103 ? -15.855 42.912 -8.195  1.00 53.32 97  B 1 
ATOM 620 C CG  . LYS B 2 103 ? -14.638 42.020 -8.389  1.00 55.63 97  B 1 
ATOM 621 C CD  . LYS B 2 103 ? -14.362 41.716 -9.865  1.00 59.09 97  B 1 
ATOM 622 C CE  . LYS B 2 103 ? -12.853 41.592 -10.101 1.00 59.27 97  B 1 
ATOM 623 N NZ  . LYS B 2 103 ? -12.505 41.093 -11.460 1.00 60.86 97  B 1 
ATOM 624 N N   . ARG B 2 104 ? -14.944 46.251 -8.415  1.00 51.61 98  B 1 
ATOM 625 C CA  . ARG B 2 104 ? -13.988 47.196 -8.955  1.00 51.10 98  B 1 
ATOM 626 C C   . ARG B 2 104 ? -13.275 47.919 -7.797  1.00 49.90 98  B 1 
ATOM 627 O O   . ARG B 2 104 ? -12.346 48.719 -8.006  1.00 49.81 98  B 1 
ATOM 628 C CB  . ARG B 2 104 ? -14.678 48.146 -9.948  1.00 51.70 98  B 1 
ATOM 629 C CG  . ARG B 2 104 ? -14.944 49.554 -9.438  1.00 53.61 98  B 1 
ATOM 630 C CD  . ARG B 2 104 ? -16.279 50.151 -9.907  1.00 57.45 98  B 1 
ATOM 631 N NE  . ARG B 2 104 ? -16.829 49.621 -11.163 1.00 60.63 98  B 1 
ATOM 632 C CZ  . ARG B 2 104 ? -16.405 49.938 -12.390 1.00 62.15 98  B 1 
ATOM 633 N NH1 . ARG B 2 104 ? -15.375 50.772 -12.553 1.00 62.00 98  B 1 
ATOM 634 N NH2 . ARG B 2 104 ? -17.007 49.404 -13.460 1.00 60.73 98  B 1 
ATOM 635 N N   . SER B 2 105 ? -13.727 47.627 -6.577  1.00 48.49 99  B 1 
ATOM 636 C CA  . SER B 2 105 ? -13.060 48.058 -5.341  1.00 47.25 99  B 1 
ATOM 637 C C   . SER B 2 105 ? -11.931 47.083 -4.979  1.00 46.23 99  B 1 
ATOM 638 O O   . SER B 2 105 ? -11.272 47.225 -3.955  1.00 45.94 99  B 1 
ATOM 639 C CB  . SER B 2 105 ? -14.065 48.122 -4.187  1.00 47.16 99  B 1 
ATOM 640 O OG  . SER B 2 105 ? -15.117 49.038 -4.448  1.00 47.68 99  B 1 
ATOM 641 N N   . LEU B 2 106 ? -11.722 46.097 -5.840  1.00 45.28 100 B 1 
ATOM 642 C CA  . LEU B 2 106 ? -10.811 44.994 -5.571  1.00 45.23 100 B 1 
ATOM 643 C C   . LEU B 2 106 ? -9.832  44.860 -6.722  1.00 44.89 100 B 1 
ATOM 644 O O   . LEU B 2 106 ? -10.190 45.096 -7.873  1.00 44.92 100 B 1 
ATOM 645 C CB  . LEU B 2 106 ? -11.584 43.679 -5.447  1.00 44.82 100 B 1 
ATOM 646 C CG  . LEU B 2 106 ? -12.778 43.499 -4.506  1.00 44.70 100 B 1 
ATOM 647 C CD1 . LEU B 2 106 ? -13.454 42.177 -4.857  1.00 46.29 100 B 1 
ATOM 648 C CD2 . LEU B 2 106 ? -12.366 43.512 -3.053  1.00 44.05 100 B 1 
ATOM 649 N N   . ARG B 2 107 ? -8.599  44.499 -6.398  1.00 44.51 101 B 1 
ATOM 650 C CA  . ARG B 2 107 ? -7.597  44.131 -7.404  1.00 44.24 101 B 1 
ATOM 651 C C   . ARG B 2 107 ? -7.072  42.700 -7.192  1.00 44.16 101 B 1 
ATOM 652 O O   . ARG B 2 107 ? -6.940  42.243 -6.057  1.00 42.35 101 B 1 
ATOM 653 C CB  . ARG B 2 107 ? -6.434  45.112 -7.377  1.00 43.98 101 B 1 
ATOM 654 C CG  . ARG B 2 107 ? -6.788  46.529 -7.791  1.00 44.75 101 B 1 
ATOM 655 C CD  . ARG B 2 107 ? -6.764  46.673 -9.283  1.00 46.42 101 B 1 
ATOM 656 N NE  . ARG B 2 107 ? -7.135  48.020 -9.722  1.00 48.35 101 B 1 
ATOM 657 C CZ  . ARG B 2 107 ? -8.384  48.430 -9.955  1.00 49.45 101 B 1 
ATOM 658 N NH1 . ARG B 2 107 ? -9.420  47.599 -9.792  1.00 46.81 101 B 1 
ATOM 659 N NH2 . ARG B 2 107 ? -8.595  49.682 -10.348 1.00 48.77 101 B 1 
ATOM 660 N N   . PRO B 2 108 ? -6.784  41.980 -8.296  1.00 45.06 102 B 1 
ATOM 661 C CA  . PRO B 2 108 ? -6.110  40.687 -8.162  1.00 45.15 102 B 1 
ATOM 662 C C   . PRO B 2 108 ? -4.716  40.892 -7.643  1.00 45.09 102 B 1 
ATOM 663 O O   . PRO B 2 108 ? -4.086  41.893 -7.938  1.00 45.34 102 B 1 
ATOM 664 C CB  . PRO B 2 108 ? -6.080  40.147 -9.590  1.00 45.56 102 B 1 
ATOM 665 C CG  . PRO B 2 108 ? -6.201  41.373 -10.464 1.00 46.21 102 B 1 
ATOM 666 C CD  . PRO B 2 108 ? -7.088  42.307 -9.698  1.00 45.01 102 B 1 
ATOM 667 N N   . ASP B 2 109 ? -4.237  39.951 -6.853  1.00 45.22 103 B 1 
ATOM 668 C CA  . ASP B 2 109 ? -2.940  40.083 -6.248  1.00 45.30 103 B 1 
ATOM 669 C C   . ASP B 2 109 ? -2.049  38.905 -6.669  1.00 45.81 103 B 1 
ATOM 670 O O   . ASP B 2 109 ? -1.785  38.021 -5.858  1.00 45.13 103 B 1 
ATOM 671 C CB  . ASP B 2 109 ? -3.112  40.125 -4.738  1.00 44.82 103 B 1 
ATOM 672 C CG  . ASP B 2 109 ? -2.009  40.873 -4.043  1.00 45.54 103 B 1 
ATOM 673 O OD1 . ASP B 2 109 ? -0.873  40.972 -4.580  1.00 46.19 103 B 1 
ATOM 674 O OD2 . ASP B 2 109 ? -2.278  41.347 -2.923  1.00 45.11 103 B 1 
ATOM 675 N N   . PRO B 2 110 ? -1.571  38.898 -7.941  1.00 46.60 104 B 1 
ATOM 676 C CA  . PRO B 2 110 ? -0.876  37.714 -8.461  1.00 46.41 104 B 1 
ATOM 677 C C   . PRO B 2 110 ? 0.450   37.558 -7.756  1.00 46.00 104 B 1 
ATOM 678 O O   . PRO B 2 110 ? 1.018   36.478 -7.665  1.00 45.90 104 B 1 
ATOM 679 C CB  . PRO B 2 110 ? -0.631  38.061 -9.946  1.00 46.94 104 B 1 
ATOM 680 C CG  . PRO B 2 110 ? -1.497  39.250 -10.247 1.00 47.14 104 B 1 
ATOM 681 C CD  . PRO B 2 110 ? -1.599  39.983 -8.945  1.00 46.96 104 B 1 
ATOM 682 N N   . ASN B 2 111 ? 0.929   38.654 -7.213  1.00 45.74 105 B 1 
ATOM 683 C CA  . ASN B 2 111 ? 2.203   38.618 -6.601  1.00 45.37 105 B 1 
ATOM 684 C C   . ASN B 2 111 ? 2.101   37.968 -5.217  1.00 44.44 105 B 1 
ATOM 685 O O   . ASN B 2 111 ? 3.036   37.287 -4.782  1.00 44.51 105 B 1 
ATOM 686 C CB  . ASN B 2 111 ? 2.818   40.018 -6.661  1.00 46.45 105 B 1 
ATOM 687 C CG  . ASN B 2 111 ? 3.041   40.509 -8.139  1.00 48.64 105 B 1 
ATOM 688 O OD1 . ASN B 2 111 ? 3.213   39.706 -9.090  1.00 50.30 105 B 1 
ATOM 689 N ND2 . ASN B 2 111 ? 3.058   41.822 -8.313  1.00 50.72 105 B 1 
ATOM 690 N N   . PHE B 2 112 ? 0.934   38.090 -4.570  1.00 42.75 106 B 1 
ATOM 691 C CA  . PHE B 2 112 ? 0.661   37.359 -3.317  1.00 40.96 106 B 1 
ATOM 692 C C   . PHE B 2 112 ? 0.461   35.863 -3.568  1.00 40.46 106 B 1 
ATOM 693 O O   . PHE B 2 112 ? 0.962   35.014 -2.826  1.00 39.88 106 B 1 
ATOM 694 C CB  . PHE B 2 112 ? -0.573  37.927 -2.620  1.00 41.03 106 B 1 
ATOM 695 C CG  . PHE B 2 112 ? -0.405  38.084 -1.147  1.00 40.02 106 B 1 
ATOM 696 C CD1 . PHE B 2 112 ? 0.395   39.108 -0.633  1.00 39.94 106 B 1 
ATOM 697 C CD2 . PHE B 2 112 ? -1.029  37.205 -0.271  1.00 39.95 106 B 1 
ATOM 698 C CE1 . PHE B 2 112 ? 0.551   39.258 0.739   1.00 40.42 106 B 1 
ATOM 699 C CE2 . PHE B 2 112 ? -0.869  37.341 1.110   1.00 38.10 106 B 1 
ATOM 700 C CZ  . PHE B 2 112 ? -0.097  38.340 1.611   1.00 38.03 106 B 1 
ATOM 701 N N   . ASP B 2 113 ? -0.269  35.543 -4.623  1.00 38.99 107 B 1 
ATOM 702 C CA  . ASP B 2 113 ? -0.445  34.161 -4.990  1.00 39.24 107 B 1 
ATOM 703 C C   . ASP B 2 113 ? 0.911   33.512 -5.253  1.00 39.36 107 B 1 
ATOM 704 O O   . ASP B 2 113 ? 1.133   32.376 -4.834  1.00 38.89 107 B 1 
ATOM 705 C CB  . ASP B 2 113 ? -1.354  34.016 -6.219  1.00 39.08 107 B 1 
ATOM 706 C CG  . ASP B 2 113 ? -2.834  34.305 -5.911  1.00 38.77 107 B 1 
ATOM 707 O OD1 . ASP B 2 113 ? -3.265  34.270 -4.725  1.00 34.67 107 B 1 
ATOM 708 O OD2 . ASP B 2 113 ? -3.564  34.568 -6.888  1.00 38.06 107 B 1 
ATOM 709 N N   . ALA B 2 114 ? 1.812   34.245 -5.917  1.00 39.65 108 B 1 
ATOM 710 C CA  . ALA B 2 114 ? 3.114   33.697 -6.332  1.00 40.24 108 B 1 
ATOM 711 C C   . ALA B 2 114 ? 3.974   33.347 -5.120  1.00 40.48 108 B 1 
ATOM 712 O O   . ALA B 2 114 ? 4.599   32.277 -5.075  1.00 40.14 108 B 1 
ATOM 713 C CB  . ALA B 2 114 ? 3.843   34.664 -7.272  1.00 40.08 108 B 1 
ATOM 714 N N   . LEU B 2 115 ? 3.973   34.247 -4.139  1.00 40.81 109 B 1 
ATOM 715 C CA  . LEU B 2 115 ? 4.615   34.011 -2.859  1.00 41.88 109 B 1 
ATOM 716 C C   . LEU B 2 115 ? 4.068   32.750 -2.180  1.00 42.68 109 B 1 
ATOM 717 O O   . LEU B 2 115 ? 4.830   31.905 -1.701  1.00 42.58 109 B 1 
ATOM 718 C CB  . LEU B 2 115 ? 4.455   35.244 -1.966  1.00 41.56 109 B 1 
ATOM 719 C CG  . LEU B 2 115 ? 5.217   35.408 -0.639  1.00 42.16 109 B 1 
ATOM 720 C CD1 . LEU B 2 115 ? 6.726   35.047 -0.720  1.00 41.45 109 B 1 
ATOM 721 C CD2 . LEU B 2 115 ? 5.012   36.815 -0.120  1.00 41.70 109 B 1 
ATOM 722 N N   . ILE B 2 116 ? 2.745   32.621 -2.171  1.00 43.75 110 B 1 
ATOM 723 C CA  . ILE B 2 116 ? 2.063   31.463 -1.600  1.00 44.47 110 B 1 
ATOM 724 C C   . ILE B 2 116 ? 2.374   30.175 -2.355  1.00 45.08 110 B 1 
ATOM 725 O O   . ILE B 2 116 ? 2.373   29.097 -1.766  1.00 45.82 110 B 1 
ATOM 726 C CB  . ILE B 2 116 ? 0.519   31.691 -1.525  1.00 44.31 110 B 1 
ATOM 727 C CG1 . ILE B 2 116 ? 0.203   32.858 -0.585  1.00 44.18 110 B 1 
ATOM 728 C CG2 . ILE B 2 116 ? -0.175  30.453 -1.034  1.00 44.09 110 B 1 
ATOM 729 C CD1 . ILE B 2 116 ? -1.272  33.230 -0.513  1.00 45.55 110 B 1 
ATOM 730 N N   . SER B 2 117 ? 2.621   30.278 -3.657  1.00 45.99 111 B 1 
ATOM 731 C CA  . SER B 2 117 ? 2.944   29.105 -4.465  1.00 47.07 111 B 1 
ATOM 732 C C   . SER B 2 117 ? 4.290   28.498 -4.073  1.00 48.10 111 B 1 
ATOM 733 O O   . SER B 2 117 ? 4.430   27.280 -3.961  1.00 48.13 111 B 1 
ATOM 734 C CB  . SER B 2 117 ? 2.925   29.452 -5.954  1.00 47.00 111 B 1 
ATOM 735 O OG  . SER B 2 117 ? 1.601   29.452 -6.446  1.00 46.50 111 B 1 
ATOM 736 N N   . LYS B 2 118 ? 5.270   29.366 -3.854  1.00 49.46 112 B 1 
ATOM 737 C CA  . LYS B 2 118 ? 6.607   28.941 -3.483  1.00 50.74 112 B 1 
ATOM 738 C C   . LYS B 2 118 ? 6.703   28.432 -2.039  1.00 51.89 112 B 1 
ATOM 739 O O   . LYS B 2 118 ? 7.371   27.429 -1.787  1.00 52.41 112 B 1 
ATOM 740 C CB  . LYS B 2 118 ? 7.600   30.070 -3.746  1.00 50.43 112 B 1 
ATOM 741 C CG  . LYS B 2 118 ? 7.942   30.218 -5.218  1.00 50.30 112 B 1 
ATOM 742 C CD  . LYS B 2 118 ? 8.638   31.535 -5.493  1.00 49.36 112 B 1 
ATOM 743 C CE  . LYS B 2 118 ? 9.091   31.629 -6.945  1.00 49.13 112 B 1 
ATOM 744 N NZ  . LYS B 2 118 ? 10.048  32.755 -7.152  1.00 47.18 112 B 1 
ATOM 745 N N   . ILE B 2 119 ? 6.032   29.105 -1.104  1.00 53.07 113 B 1 
ATOM 746 C CA  . ILE B 2 119 ? 6.061   28.721 0.311   1.00 54.30 113 B 1 
ATOM 747 C C   . ILE B 2 119 ? 5.299   27.427 0.582   1.00 55.50 113 B 1 
ATOM 748 O O   . ILE B 2 119 ? 5.684   26.651 1.465   1.00 55.65 113 B 1 
ATOM 749 C CB  . ILE B 2 119 ? 5.515   29.841 1.238   1.00 54.26 113 B 1 
ATOM 750 C CG1 . ILE B 2 119 ? 6.313   31.134 1.061   1.00 53.98 113 B 1 
ATOM 751 C CG2 . ILE B 2 119 ? 5.569   29.409 2.706   1.00 54.26 113 B 1 
ATOM 752 C CD1 . ILE B 2 119 ? 5.660   32.373 1.683   1.00 52.81 113 B 1 
ATOM 753 N N   . TYR B 2 120 ? 4.238   27.191 -0.193  1.00 57.05 114 B 1 
ATOM 754 C CA  . TYR B 2 120 ? 3.320   26.059 0.033   1.00 58.27 114 B 1 
ATOM 755 C C   . TYR B 2 120 ? 2.903   25.358 -1.271  1.00 58.71 114 B 1 
ATOM 756 O O   . TYR B 2 120 ? 3.732   25.099 -2.155  1.00 59.31 114 B 1 
ATOM 757 C CB  . TYR B 2 120 ? 2.066   26.531 0.773   1.00 58.68 114 B 1 
ATOM 758 C CG  . TYR B 2 120 ? 2.274   27.030 2.198   1.00 59.73 114 B 1 
ATOM 759 C CD1 . TYR B 2 120 ? 2.632   26.146 3.217   1.00 60.58 114 B 1 
ATOM 760 C CD2 . TYR B 2 120 ? 2.063   28.374 2.538   1.00 58.85 114 B 1 
ATOM 761 C CE1 . TYR B 2 120 ? 2.804   26.580 4.538   1.00 61.46 114 B 1 
ATOM 762 C CE2 . TYR B 2 120 ? 2.227   28.822 3.860   1.00 60.03 114 B 1 
ATOM 763 C CZ  . TYR B 2 120 ? 2.602   27.913 4.858   1.00 61.20 114 B 1 
ATOM 764 O OH  . TYR B 2 120 ? 2.769   28.303 6.179   1.00 61.38 114 B 1 
#
