# Supplementary material for: Photocross-linking activity-based probes to capture the dynamics of ubiquitin RING E3 ligase interactions
Source: Biochem J. 2026 Jun 3;483(7):1115–30. doi: 10.1042/BCJ20260213 (PMC13234630; doi:10.1042/BCJ20260213)
Supplement: Supplementary Data File S2 [file BCJ-2026-0213_supp2.zip › 03_Chandler_Supplementary datafile2/RNF2_BMI1/Alphafold/templates/fold_2026_01_22_10_06_ubch5ac85k_ubd32c_bmi1_rnf2_template_hits_chains_b_query_to_hit.json]

[{
 "name": "fold_2026_01_22_10_06_ubch5ac85k_ubd32c_bmi1_rnf2_template_hit_0_chains_b.cif",
 "queryIndices": [
  35,
  63,
  36,
  56,
  69,
  14,
  18,
  66,
  9,
  21,
  46,
  50,
  41,
  53,
  72,
  3,
  31,
  4,
  24,
  57,
  37,
  62,
  34,
  20,
  8,
  67,
  19,
  15,
  68,
  52,
  40,
  51,
  47,
  25,
  5,
  30,
  2,
  73,
  23,
  64,
  11,
  16,
  71,
  12,
  58,
  38,
  61,
  33,
  26,
  6,
  29,
  74,
  1,
  55,
  43,
  48,
  44,
  13,
  70,
  17,
  10,
  65,
  22,
  32,
  60,
  39,
  59,
  0,
  75,
  28,
  7,
  27,
  45,
  49,
  42,
  54
 ],
 "templateIndices": [
  35,
  63,
  36,
  56,
  69,
  14,
  18,
  66,
  9,
  21,
  46,
  50,
  41,
  53,
  72,
  3,
  31,
  4,
  24,
  57,
  37,
  62,
  34,
  20,
  8,
  67,
  19,
  15,
  68,
  52,
  40,
  51,
  47,
  25,
  5,
  30,
  2,
  73,
  23,
  64,
  11,
  16,
  71,
  12,
  58,
  38,
  61,
  33,
  26,
  6,
  29,
  74,
  1,
  55,
  43,
  48,
  44,
  13,
  70,
  17,
  10,
  65,
  22,
  32,
  60,
  39,
  59,
  0,
  75,
  28,
  7,
  27,
  45,
  49,
  42,
  54
 ]
}
,{
 "name": "fold_2026_01_22_10_06_ubch5ac85k_ubd32c_bmi1_rnf2_template_hit_1_chains_b.cif",
 "queryIndices": [
  35,
  63,
  36,
  56,
  69,
  14,
  18,
  66,
  9,
  21,
  46,
  50,
  41,
  53,
  72,
  3,
  31,
  4,
  24,
  57,
  37,
  62,
  34,
  20,
  8,
  67,
  19,
  15,
  68,
  52,
  40,
  51,
  47,
  25,
  5,
  30,
  2,
  73,
  23,
  64,
  11,
  16,
  71,
  12,
  58,
  38,
  61,
  33,
  26,
  6,
  29,
  74,
  1,
  55,
  43,
  48,
  44,
  13,
  70,
  17,
  10,
  65,
  22,
  32,
  60,
  39,
  59,
  0,
  28,
  7,
  27,
  45,
  49,
  42,
  54
 ],
 "templateIndices": [
  35,
  63,
  36,
  56,
  69,
  14,
  18,
  66,
  9,
  21,
  46,
  50,
  41,
  53,
  72,
  3,
  31,
  4,
  24,
  57,
  37,
  62,
  34,
  20,
  8,
  67,
  19,
  15,
  68,
  52,
  40,
  51,
  47,
  25,
  5,
  30,
  2,
  73,
  23,
  64,
  11,
  16,
  71,
  12,
  58,
  38,
  61,
  33,
  26,
  6,
  29,
  74,
  1,
  55,
  43,
  48,
  44,
  13,
  70,
  17,
  10,
  65,
  22,
  32,
  60,
  39,
  59,
  0,
  28,
  7,
  27,
  45,
  49,
  42,
  54
 ]
}
,{
 "name": "fold_2026_01_22_10_06_ubch5ac85k_ubd32c_bmi1_rnf2_template_hit_2_chains_b.cif",
 "queryIndices": [
  35,
  63,
  36,
  56,
  69,
  14,
  18,
  66,
  9,
  21,
  46,
  50,
  41,
  53,
  72,
  3,
  31,
  4,
  24,
  57,
  37,
  62,
  34,
  20,
  8,
  67,
  19,
  15,
  68,
  52,
  40,
  51,
  47,
  25,
  5,
  30,
  2,
  73,
  23,
  64,
  11,
  16,
  71,
  12,
  58,
  38,
  61,
  33,
  26,
  6,
  29,
  1,
  55,
  43,
  48,
  44,
  13,
  70,
  17,
  10,
  65,
  22,
  32,
  60,
  39,
  59,
  0,
  28,
  7,
  27,
  45,
  49,
  42,
  54
 ],
 "templateIndices": [
  40,
  68,
  41,
  61,
  74,
  19,
  23,
  71,
  14,
  26,
  51,
  55,
  46,
  58,
  77,
  8,
  36,
  9,
  29,
  62,
  42,
  67,
  39,
  25,
  13,
  72,
  24,
  20,
  73,
  57,
  45,
  56,
  52,
  30,
  10,
  35,
  7,
  78,
  28,
  69,
  16,
  21,
  76,
  17,
  63,
  43,
  66,
  38,
  31,
  11,
  34,
  6,
  60,
  48,
  53,
  49,
  18,
  75,
  22,
  15,
  70,
  27,
  37,
  65,
  44,
  64,
  5,
  33,
  12,
  32,
  50,
  54,
  47,
  59
 ]
}
,{
 "name": "fold_2026_01_22_10_06_ubch5ac85k_ubd32c_bmi1_rnf2_template_hit_3_chains_b.cif",
 "queryIndices": [
  35,
  63,
  36,
  56,
  69,
  14,
  18,
  66,
  9,
  21,
  46,
  50,
  41,
  53,
  72,
  3,
  31,
  4,
  24,
  57,
  37,
  62,
  34,
  20,
  8,
  67,
  19,
  15,
  68,
  52,
  40,
  51,
  47,
  25,
  5,
  30,
  2,
  73,
  23,
  64,
  11,
  16,
  71,
  12,
  58,
  38,
  61,
  33,
  26,
  6,
  29,
  74,
  1,
  55,
  43,
  48,
  44,
  13,
  70,
  17,
  10,
  65,
  22,
  32,
  60,
  39,
  59,
  0,
  75,
  28,
  7,
  27,
  45,
  49,
  42,
  54
 ],
 "templateIndices": [
  43,
  71,
  44,
  64,
  77,
  22,
  26,
  74,
  17,
  29,
  54,
  58,
  49,
  61,
  80,
  11,
  39,
  12,
  32,
  65,
  45,
  70,
  42,
  28,
  16,
  75,
  27,
  23,
  76,
  60,
  48,
  59,
  55,
  33,
  13,
  38,
  10,
  81,
  31,
  72,
  19,
  24,
  79,
  20,
  66,
  46,
  69,
  41,
  34,
  14,
  37,
  82,
  9,
  63,
  51,
  56,
  52,
  21,
  78,
  25,
  18,
  73,
  30,
  40,
  68,
  47,
  67,
  8,
  83,
  36,
  15,
  35,
  53,
  57,
  50,
  62
 ]
}
]
