# Supplementary material for: Photocross-linking activity-based probes to capture the dynamics of ubiquitin RING E3 ligase interactions
Source: Biochem J. 2026 Jun 3;483(7):1115–30. doi: 10.1042/BCJ20260213 (PMC13234630; doi:10.1042/BCJ20260213)
Supplement: Supplementary Data File S2 [file BCJ-2026-0213_supp2.zip › 03_Chandler_Supplementary datafile2/RNF2_BMI1/Alphafold/templates/fold_2026_01_22_10_06_ubch5ac85k_ubd32c_bmi1_rnf2_template_hit_0_chains_b.cif]

data_5b83
#
_entry.id 5b83
#
loop_
_chem_comp.formula
_chem_comp.formula_weight
_chem_comp.id
_chem_comp.mon_nstd_flag
_chem_comp.name
_chem_comp.pdbx_synonyms
_chem_comp.type
"C3 H7 N O2"     89.093  ALA y ALANINE         ? "L-peptide linking" 
"C6 H15 N4 O2 1" 175.209 ARG y ARGININE        ? "L-peptide linking" 
"C4 H8 N2 O3"    132.118 ASN y ASPARAGINE      ? "L-peptide linking" 
"C4 H7 N O4"     133.103 ASP y "ASPARTIC ACID" ? "L-peptide linking" 
"C3 H7 N O2 S"   121.158 CYS y CYSTEINE        ? "L-peptide linking" 
"C5 H10 N2 O3"   146.144 GLN y GLUTAMINE       ? "L-peptide linking" 
"C5 H9 N O4"     147.129 GLU y "GLUTAMIC ACID" ? "L-peptide linking" 
"C2 H5 N O2"     75.067  GLY y GLYCINE         ? "peptide linking"   
"C6 H10 N3 O2 1" 156.162 HIS y HISTIDINE       ? "L-peptide linking" 
"H2 O"           18.015  HOH . WATER           ? non-polymer         
"C6 H13 N O2"    131.173 ILE y ISOLEUCINE      ? "L-peptide linking" 
"C6 H13 N O2"    131.173 LEU y LEUCINE         ? "L-peptide linking" 
"C6 H15 N2 O2 1" 147.195 LYS y LYSINE          ? "L-peptide linking" 
"C5 H11 N O2 S"  149.211 MET y METHIONINE      ? "L-peptide linking" 
"C9 H11 N O2"    165.189 PHE y PHENYLALANINE   ? "L-peptide linking" 
"C5 H9 N O2"     115.130 PRO y PROLINE         ? "L-peptide linking" 
"C3 H7 N O3"     105.093 SER y SERINE          ? "L-peptide linking" 
"C4 H9 N O3"     119.119 THR y THREONINE       ? "L-peptide linking" 
"C9 H11 N O3"    181.189 TYR y TYROSINE        ? "L-peptide linking" 
"C5 H11 N O2"    117.146 VAL y VALINE          ? "L-peptide linking" 
#
loop_
_chem_comp_atom.atom_id
_chem_comp_atom.charge
_chem_comp_atom.comp_id
_chem_comp_atom.pdbx_leaving_atom_flag
_chem_comp_atom.pdbx_model_Cartn_x_ideal
_chem_comp_atom.pdbx_model_Cartn_y_ideal
_chem_comp_atom.pdbx_model_Cartn_z_ideal
_chem_comp_atom.pdbx_ordinal
_chem_comp_atom.type_symbol
N    ? ALA ? ? ? ? 1   N 
CA   ? ALA ? ? ? ? 2   C 
C    ? ALA ? ? ? ? 3   C 
O    ? ALA ? ? ? ? 4   O 
CB   ? ALA ? ? ? ? 5   C 
OXT  ? ALA ? ? ? ? 6   O 
H    ? ALA ? ? ? ? 7   H 
H2   ? ALA ? ? ? ? 8   H 
HA   ? ALA ? ? ? ? 9   H 
HB1  ? ALA ? ? ? ? 10  H 
HB2  ? ALA ? ? ? ? 11  H 
HB3  ? ALA ? ? ? ? 12  H 
HXT  ? ALA ? ? ? ? 13  H 
N    ? ARG ? ? ? ? 14  N 
CA   ? ARG ? ? ? ? 15  C 
C    ? ARG ? ? ? ? 16  C 
O    ? ARG ? ? ? ? 17  O 
CB   ? ARG ? ? ? ? 18  C 
CG   ? ARG ? ? ? ? 19  C 
CD   ? ARG ? ? ? ? 20  C 
NE   ? ARG ? ? ? ? 21  N 
CZ   ? ARG ? ? ? ? 22  C 
NH1  ? ARG ? ? ? ? 23  N 
NH2  ? ARG ? ? ? ? 24  N 
OXT  ? ARG ? ? ? ? 25  O 
H    ? ARG ? ? ? ? 26  H 
H2   ? ARG ? ? ? ? 27  H 
HA   ? ARG ? ? ? ? 28  H 
HB2  ? ARG ? ? ? ? 29  H 
HB3  ? ARG ? ? ? ? 30  H 
HG2  ? ARG ? ? ? ? 31  H 
HG3  ? ARG ? ? ? ? 32  H 
HD2  ? ARG ? ? ? ? 33  H 
HD3  ? ARG ? ? ? ? 34  H 
HE   ? ARG ? ? ? ? 35  H 
HH11 ? ARG ? ? ? ? 36  H 
HH12 ? ARG ? ? ? ? 37  H 
HH21 ? ARG ? ? ? ? 38  H 
HH22 ? ARG ? ? ? ? 39  H 
HXT  ? ARG ? ? ? ? 40  H 
N    ? ASN ? ? ? ? 41  N 
CA   ? ASN ? ? ? ? 42  C 
C    ? ASN ? ? ? ? 43  C 
O    ? ASN ? ? ? ? 44  O 
CB   ? ASN ? ? ? ? 45  C 
CG   ? ASN ? ? ? ? 46  C 
OD1  ? ASN ? ? ? ? 47  O 
ND2  ? ASN ? ? ? ? 48  N 
OXT  ? ASN ? ? ? ? 49  O 
H    ? ASN ? ? ? ? 50  H 
H2   ? ASN ? ? ? ? 51  H 
HA   ? ASN ? ? ? ? 52  H 
HB2  ? ASN ? ? ? ? 53  H 
HB3  ? ASN ? ? ? ? 54  H 
HD21 ? ASN ? ? ? ? 55  H 
HD22 ? ASN ? ? ? ? 56  H 
HXT  ? ASN ? ? ? ? 57  H 
N    ? ASP ? ? ? ? 58  N 
CA   ? ASP ? ? ? ? 59  C 
C    ? ASP ? ? ? ? 60  C 
O    ? ASP ? ? ? ? 61  O 
CB   ? ASP ? ? ? ? 62  C 
CG   ? ASP ? ? ? ? 63  C 
OD1  ? ASP ? ? ? ? 64  O 
OD2  ? ASP ? ? ? ? 65  O 
OXT  ? ASP ? ? ? ? 66  O 
H    ? ASP ? ? ? ? 67  H 
H2   ? ASP ? ? ? ? 68  H 
HA   ? ASP ? ? ? ? 69  H 
HB2  ? ASP ? ? ? ? 70  H 
HB3  ? ASP ? ? ? ? 71  H 
HD2  ? ASP ? ? ? ? 72  H 
HXT  ? ASP ? ? ? ? 73  H 
N    ? CYS ? ? ? ? 74  N 
CA   ? CYS ? ? ? ? 75  C 
C    ? CYS ? ? ? ? 76  C 
O    ? CYS ? ? ? ? 77  O 
CB   ? CYS ? ? ? ? 78  C 
SG   ? CYS ? ? ? ? 79  S 
OXT  ? CYS ? ? ? ? 80  O 
H    ? CYS ? ? ? ? 81  H 
H2   ? CYS ? ? ? ? 82  H 
HA   ? CYS ? ? ? ? 83  H 
HB2  ? CYS ? ? ? ? 84  H 
HB3  ? CYS ? ? ? ? 85  H 
HG   ? CYS ? ? ? ? 86  H 
HXT  ? CYS ? ? ? ? 87  H 
N    ? GLN ? ? ? ? 88  N 
CA   ? GLN ? ? ? ? 89  C 
C    ? GLN ? ? ? ? 90  C 
O    ? GLN ? ? ? ? 91  O 
CB   ? GLN ? ? ? ? 92  C 
CG   ? GLN ? ? ? ? 93  C 
CD   ? GLN ? ? ? ? 94  C 
OE1  ? GLN ? ? ? ? 95  O 
NE2  ? GLN ? ? ? ? 96  N 
OXT  ? GLN ? ? ? ? 97  O 
H    ? GLN ? ? ? ? 98  H 
H2   ? GLN ? ? ? ? 99  H 
HA   ? GLN ? ? ? ? 100 H 
HB2  ? GLN ? ? ? ? 101 H 
HB3  ? GLN ? ? ? ? 102 H 
HG2  ? GLN ? ? ? ? 103 H 
HG3  ? GLN ? ? ? ? 104 H 
HE21 ? GLN ? ? ? ? 105 H 
HE22 ? GLN ? ? ? ? 106 H 
HXT  ? GLN ? ? ? ? 107 H 
N    ? GLU ? ? ? ? 108 N 
CA   ? GLU ? ? ? ? 109 C 
C    ? GLU ? ? ? ? 110 C 
O    ? GLU ? ? ? ? 111 O 
CB   ? GLU ? ? ? ? 112 C 
CG   ? GLU ? ? ? ? 113 C 
CD   ? GLU ? ? ? ? 114 C 
OE1  ? GLU ? ? ? ? 115 O 
OE2  ? GLU ? ? ? ? 116 O 
OXT  ? GLU ? ? ? ? 117 O 
H    ? GLU ? ? ? ? 118 H 
H2   ? GLU ? ? ? ? 119 H 
HA   ? GLU ? ? ? ? 120 H 
HB2  ? GLU ? ? ? ? 121 H 
HB3  ? GLU ? ? ? ? 122 H 
HG2  ? GLU ? ? ? ? 123 H 
HG3  ? GLU ? ? ? ? 124 H 
HE2  ? GLU ? ? ? ? 125 H 
HXT  ? GLU ? ? ? ? 126 H 
N    ? GLY ? ? ? ? 127 N 
CA   ? GLY ? ? ? ? 128 C 
C    ? GLY ? ? ? ? 129 C 
O    ? GLY ? ? ? ? 130 O 
OXT  ? GLY ? ? ? ? 131 O 
H    ? GLY ? ? ? ? 132 H 
H2   ? GLY ? ? ? ? 133 H 
HA2  ? GLY ? ? ? ? 134 H 
HA3  ? GLY ? ? ? ? 135 H 
HXT  ? GLY ? ? ? ? 136 H 
N    ? HIS ? ? ? ? 137 N 
CA   ? HIS ? ? ? ? 138 C 
C    ? HIS ? ? ? ? 139 C 
O    ? HIS ? ? ? ? 140 O 
CB   ? HIS ? ? ? ? 141 C 
CG   ? HIS ? ? ? ? 142 C 
ND1  ? HIS ? ? ? ? 143 N 
CD2  ? HIS ? ? ? ? 144 C 
CE1  ? HIS ? ? ? ? 145 C 
NE2  ? HIS ? ? ? ? 146 N 
OXT  ? HIS ? ? ? ? 147 O 
H    ? HIS ? ? ? ? 148 H 
H2   ? HIS ? ? ? ? 149 H 
HA   ? HIS ? ? ? ? 150 H 
HB2  ? HIS ? ? ? ? 151 H 
HB3  ? HIS ? ? ? ? 152 H 
HD1  ? HIS ? ? ? ? 153 H 
HD2  ? HIS ? ? ? ? 154 H 
HE1  ? HIS ? ? ? ? 155 H 
HE2  ? HIS ? ? ? ? 156 H 
HXT  ? HIS ? ? ? ? 157 H 
O    ? HOH ? ? ? ? 158 O 
H1   ? HOH ? ? ? ? 159 H 
H2   ? HOH ? ? ? ? 160 H 
N    ? ILE ? ? ? ? 161 N 
CA   ? ILE ? ? ? ? 162 C 
C    ? ILE ? ? ? ? 163 C 
O    ? ILE ? ? ? ? 164 O 
CB   ? ILE ? ? ? ? 165 C 
CG1  ? ILE ? ? ? ? 166 C 
CG2  ? ILE ? ? ? ? 167 C 
CD1  ? ILE ? ? ? ? 168 C 
OXT  ? ILE ? ? ? ? 169 O 
H    ? ILE ? ? ? ? 170 H 
H2   ? ILE ? ? ? ? 171 H 
HA   ? ILE ? ? ? ? 172 H 
HB   ? ILE ? ? ? ? 173 H 
HG12 ? ILE ? ? ? ? 174 H 
HG13 ? ILE ? ? ? ? 175 H 
HG21 ? ILE ? ? ? ? 176 H 
HG22 ? ILE ? ? ? ? 177 H 
HG23 ? ILE ? ? ? ? 178 H 
HD11 ? ILE ? ? ? ? 179 H 
HD12 ? ILE ? ? ? ? 180 H 
HD13 ? ILE ? ? ? ? 181 H 
HXT  ? ILE ? ? ? ? 182 H 
N    ? LEU ? ? ? ? 183 N 
CA   ? LEU ? ? ? ? 184 C 
C    ? LEU ? ? ? ? 185 C 
O    ? LEU ? ? ? ? 186 O 
CB   ? LEU ? ? ? ? 187 C 
CG   ? LEU ? ? ? ? 188 C 
CD1  ? LEU ? ? ? ? 189 C 
CD2  ? LEU ? ? ? ? 190 C 
OXT  ? LEU ? ? ? ? 191 O 
H    ? LEU ? ? ? ? 192 H 
H2   ? LEU ? ? ? ? 193 H 
HA   ? LEU ? ? ? ? 194 H 
HB2  ? LEU ? ? ? ? 195 H 
HB3  ? LEU ? ? ? ? 196 H 
HG   ? LEU ? ? ? ? 197 H 
HD11 ? LEU ? ? ? ? 198 H 
HD12 ? LEU ? ? ? ? 199 H 
HD13 ? LEU ? ? ? ? 200 H 
HD21 ? LEU ? ? ? ? 201 H 
HD22 ? LEU ? ? ? ? 202 H 
HD23 ? LEU ? ? ? ? 203 H 
HXT  ? LEU ? ? ? ? 204 H 
N    ? LYS ? ? ? ? 205 N 
CA   ? LYS ? ? ? ? 206 C 
C    ? LYS ? ? ? ? 207 C 
O    ? LYS ? ? ? ? 208 O 
CB   ? LYS ? ? ? ? 209 C 
CG   ? LYS ? ? ? ? 210 C 
CD   ? LYS ? ? ? ? 211 C 
CE   ? LYS ? ? ? ? 212 C 
NZ   ? LYS ? ? ? ? 213 N 
OXT  ? LYS ? ? ? ? 214 O 
H    ? LYS ? ? ? ? 215 H 
H2   ? LYS ? ? ? ? 216 H 
HA   ? LYS ? ? ? ? 217 H 
HB2  ? LYS ? ? ? ? 218 H 
HB3  ? LYS ? ? ? ? 219 H 
HG2  ? LYS ? ? ? ? 220 H 
HG3  ? LYS ? ? ? ? 221 H 
HD2  ? LYS ? ? ? ? 222 H 
HD3  ? LYS ? ? ? ? 223 H 
HE2  ? LYS ? ? ? ? 224 H 
HE3  ? LYS ? ? ? ? 225 H 
HZ1  ? LYS ? ? ? ? 226 H 
HZ2  ? LYS ? ? ? ? 227 H 
HZ3  ? LYS ? ? ? ? 228 H 
HXT  ? LYS ? ? ? ? 229 H 
N    ? MET ? ? ? ? 230 N 
CA   ? MET ? ? ? ? 231 C 
C    ? MET ? ? ? ? 232 C 
O    ? MET ? ? ? ? 233 O 
CB   ? MET ? ? ? ? 234 C 
CG   ? MET ? ? ? ? 235 C 
SD   ? MET ? ? ? ? 236 S 
CE   ? MET ? ? ? ? 237 C 
OXT  ? MET ? ? ? ? 238 O 
H    ? MET ? ? ? ? 239 H 
H2   ? MET ? ? ? ? 240 H 
HA   ? MET ? ? ? ? 241 H 
HB2  ? MET ? ? ? ? 242 H 
HB3  ? MET ? ? ? ? 243 H 
HG2  ? MET ? ? ? ? 244 H 
HG3  ? MET ? ? ? ? 245 H 
HE1  ? MET ? ? ? ? 246 H 
HE2  ? MET ? ? ? ? 247 H 
HE3  ? MET ? ? ? ? 248 H 
HXT  ? MET ? ? ? ? 249 H 
N    ? PHE ? ? ? ? 250 N 
CA   ? PHE ? ? ? ? 251 C 
C    ? PHE ? ? ? ? 252 C 
O    ? PHE ? ? ? ? 253 O 
CB   ? PHE ? ? ? ? 254 C 
CG   ? PHE ? ? ? ? 255 C 
CD1  ? PHE ? ? ? ? 256 C 
CD2  ? PHE ? ? ? ? 257 C 
CE1  ? PHE ? ? ? ? 258 C 
CE2  ? PHE ? ? ? ? 259 C 
CZ   ? PHE ? ? ? ? 260 C 
OXT  ? PHE ? ? ? ? 261 O 
H    ? PHE ? ? ? ? 262 H 
H2   ? PHE ? ? ? ? 263 H 
HA   ? PHE ? ? ? ? 264 H 
HB2  ? PHE ? ? ? ? 265 H 
HB3  ? PHE ? ? ? ? 266 H 
HD1  ? PHE ? ? ? ? 267 H 
HD2  ? PHE ? ? ? ? 268 H 
HE1  ? PHE ? ? ? ? 269 H 
HE2  ? PHE ? ? ? ? 270 H 
HZ   ? PHE ? ? ? ? 271 H 
HXT  ? PHE ? ? ? ? 272 H 
N    ? PRO ? ? ? ? 273 N 
CA   ? PRO ? ? ? ? 274 C 
C    ? PRO ? ? ? ? 275 C 
O    ? PRO ? ? ? ? 276 O 
CB   ? PRO ? ? ? ? 277 C 
CG   ? PRO ? ? ? ? 278 C 
CD   ? PRO ? ? ? ? 279 C 
OXT  ? PRO ? ? ? ? 280 O 
H    ? PRO ? ? ? ? 281 H 
HA   ? PRO ? ? ? ? 282 H 
HB2  ? PRO ? ? ? ? 283 H 
HB3  ? PRO ? ? ? ? 284 H 
HG2  ? PRO ? ? ? ? 285 H 
HG3  ? PRO ? ? ? ? 286 H 
HD2  ? PRO ? ? ? ? 287 H 
HD3  ? PRO ? ? ? ? 288 H 
HXT  ? PRO ? ? ? ? 289 H 
N    ? SER ? ? ? ? 290 N 
CA   ? SER ? ? ? ? 291 C 
C    ? SER ? ? ? ? 292 C 
O    ? SER ? ? ? ? 293 O 
CB   ? SER ? ? ? ? 294 C 
OG   ? SER ? ? ? ? 295 O 
OXT  ? SER ? ? ? ? 296 O 
H    ? SER ? ? ? ? 297 H 
H2   ? SER ? ? ? ? 298 H 
HA   ? SER ? ? ? ? 299 H 
HB2  ? SER ? ? ? ? 300 H 
HB3  ? SER ? ? ? ? 301 H 
HG   ? SER ? ? ? ? 302 H 
HXT  ? SER ? ? ? ? 303 H 
N    ? THR ? ? ? ? 304 N 
CA   ? THR ? ? ? ? 305 C 
C    ? THR ? ? ? ? 306 C 
O    ? THR ? ? ? ? 307 O 
CB   ? THR ? ? ? ? 308 C 
OG1  ? THR ? ? ? ? 309 O 
CG2  ? THR ? ? ? ? 310 C 
OXT  ? THR ? ? ? ? 311 O 
H    ? THR ? ? ? ? 312 H 
H2   ? THR ? ? ? ? 313 H 
HA   ? THR ? ? ? ? 314 H 
HB   ? THR ? ? ? ? 315 H 
HG1  ? THR ? ? ? ? 316 H 
HG21 ? THR ? ? ? ? 317 H 
HG22 ? THR ? ? ? ? 318 H 
HG23 ? THR ? ? ? ? 319 H 
HXT  ? THR ? ? ? ? 320 H 
N    ? TYR ? ? ? ? 321 N 
CA   ? TYR ? ? ? ? 322 C 
C    ? TYR ? ? ? ? 323 C 
O    ? TYR ? ? ? ? 324 O 
CB   ? TYR ? ? ? ? 325 C 
CG   ? TYR ? ? ? ? 326 C 
CD1  ? TYR ? ? ? ? 327 C 
CD2  ? TYR ? ? ? ? 328 C 
CE1  ? TYR ? ? ? ? 329 C 
CE2  ? TYR ? ? ? ? 330 C 
CZ   ? TYR ? ? ? ? 331 C 
OH   ? TYR ? ? ? ? 332 O 
OXT  ? TYR ? ? ? ? 333 O 
H    ? TYR ? ? ? ? 334 H 
H2   ? TYR ? ? ? ? 335 H 
HA   ? TYR ? ? ? ? 336 H 
HB2  ? TYR ? ? ? ? 337 H 
HB3  ? TYR ? ? ? ? 338 H 
HD1  ? TYR ? ? ? ? 339 H 
HD2  ? TYR ? ? ? ? 340 H 
HE1  ? TYR ? ? ? ? 341 H 
HE2  ? TYR ? ? ? ? 342 H 
HH   ? TYR ? ? ? ? 343 H 
HXT  ? TYR ? ? ? ? 344 H 
N    ? VAL ? ? ? ? 345 N 
CA   ? VAL ? ? ? ? 346 C 
C    ? VAL ? ? ? ? 347 C 
O    ? VAL ? ? ? ? 348 O 
CB   ? VAL ? ? ? ? 349 C 
CG1  ? VAL ? ? ? ? 350 C 
CG2  ? VAL ? ? ? ? 351 C 
OXT  ? VAL ? ? ? ? 352 O 
H    ? VAL ? ? ? ? 353 H 
H2   ? VAL ? ? ? ? 354 H 
HA   ? VAL ? ? ? ? 355 H 
HB   ? VAL ? ? ? ? 356 H 
HG11 ? VAL ? ? ? ? 357 H 
HG12 ? VAL ? ? ? ? 358 H 
HG13 ? VAL ? ? ? ? 359 H 
HG21 ? VAL ? ? ? ? 360 H 
HG22 ? VAL ? ? ? ? 361 H 
HG23 ? VAL ? ? ? ? 362 H 
HXT  ? VAL ? ? ? ? 363 H 
#
loop_
_chem_comp_bond.atom_id_1
_chem_comp_bond.atom_id_2
_chem_comp_bond.comp_id
_chem_comp_bond.pdbx_aromatic_flag
_chem_comp_bond.pdbx_stereo_config
_chem_comp_bond.value_order
N   CA   ALA N N sing 
N   H    ALA N N sing 
N   H2   ALA N N sing 
CA  C    ALA N N sing 
CA  CB   ALA N N sing 
CA  HA   ALA N N sing 
C   O    ALA N N doub 
C   OXT  ALA N N sing 
CB  HB1  ALA N N sing 
CB  HB2  ALA N N sing 
CB  HB3  ALA N N sing 
OXT HXT  ALA N N sing 
N   CA   ARG N N sing 
N   H    ARG N N sing 
N   H2   ARG N N sing 
CA  C    ARG N N sing 
CA  CB   ARG N N sing 
CA  HA   ARG N N sing 
C   O    ARG N N doub 
C   OXT  ARG N N sing 
CB  CG   ARG N N sing 
CB  HB2  ARG N N sing 
CB  HB3  ARG N N sing 
CG  CD   ARG N N sing 
CG  HG2  ARG N N sing 
CG  HG3  ARG N N sing 
CD  NE   ARG N N sing 
CD  HD2  ARG N N sing 
CD  HD3  ARG N N sing 
NE  CZ   ARG N N sing 
NE  HE   ARG N N sing 
CZ  NH1  ARG N N sing 
CZ  NH2  ARG N N doub 
NH1 HH11 ARG N N sing 
NH1 HH12 ARG N N sing 
NH2 HH21 ARG N N sing 
NH2 HH22 ARG N N sing 
OXT HXT  ARG N N sing 
N   CA   ASN N N sing 
N   H    ASN N N sing 
N   H2   ASN N N sing 
CA  C    ASN N N sing 
CA  CB   ASN N N sing 
CA  HA   ASN N N sing 
C   O    ASN N N doub 
C   OXT  ASN N N sing 
CB  CG   ASN N N sing 
CB  HB2  ASN N N sing 
CB  HB3  ASN N N sing 
CG  OD1  ASN N N doub 
CG  ND2  ASN N N sing 
ND2 HD21 ASN N N sing 
ND2 HD22 ASN N N sing 
OXT HXT  ASN N N sing 
N   CA   ASP N N sing 
N   H    ASP N N sing 
N   H2   ASP N N sing 
CA  C    ASP N N sing 
CA  CB   ASP N N sing 
CA  HA   ASP N N sing 
C   O    ASP N N doub 
C   OXT  ASP N N sing 
CB  CG   ASP N N sing 
CB  HB2  ASP N N sing 
CB  HB3  ASP N N sing 
CG  OD1  ASP N N doub 
CG  OD2  ASP N N sing 
OD2 HD2  ASP N N sing 
OXT HXT  ASP N N sing 
N   CA   CYS N N sing 
N   H    CYS N N sing 
N   H2   CYS N N sing 
CA  C    CYS N N sing 
CA  CB   CYS N N sing 
CA  HA   CYS N N sing 
C   O    CYS N N doub 
C   OXT  CYS N N sing 
CB  SG   CYS N N sing 
CB  HB2  CYS N N sing 
CB  HB3  CYS N N sing 
SG  HG   CYS N N sing 
OXT HXT  CYS N N sing 
N   CA   GLN N N sing 
N   H    GLN N N sing 
N   H2   GLN N N sing 
CA  C    GLN N N sing 
CA  CB   GLN N N sing 
CA  HA   GLN N N sing 
C   O    GLN N N doub 
C   OXT  GLN N N sing 
CB  CG   GLN N N sing 
CB  HB2  GLN N N sing 
CB  HB3  GLN N N sing 
CG  CD   GLN N N sing 
CG  HG2  GLN N N sing 
CG  HG3  GLN N N sing 
CD  OE1  GLN N N doub 
CD  NE2  GLN N N sing 
NE2 HE21 GLN N N sing 
NE2 HE22 GLN N N sing 
OXT HXT  GLN N N sing 
N   CA   GLU N N sing 
N   H    GLU N N sing 
N   H2   GLU N N sing 
CA  C    GLU N N sing 
CA  CB   GLU N N sing 
CA  HA   GLU N N sing 
C   O    GLU N N doub 
C   OXT  GLU N N sing 
CB  CG   GLU N N sing 
CB  HB2  GLU N N sing 
CB  HB3  GLU N N sing 
CG  CD   GLU N N sing 
CG  HG2  GLU N N sing 
CG  HG3  GLU N N sing 
CD  OE1  GLU N N doub 
CD  OE2  GLU N N sing 
OE2 HE2  GLU N N sing 
OXT HXT  GLU N N sing 
N   CA   GLY N N sing 
N   H    GLY N N sing 
N   H2   GLY N N sing 
CA  C    GLY N N sing 
CA  HA2  GLY N N sing 
CA  HA3  GLY N N sing 
C   O    GLY N N doub 
C   OXT  GLY N N sing 
OXT HXT  GLY N N sing 
N   CA   HIS N N sing 
N   H    HIS N N sing 
N   H2   HIS N N sing 
CA  C    HIS N N sing 
CA  CB   HIS N N sing 
CA  HA   HIS N N sing 
C   O    HIS N N doub 
C   OXT  HIS N N sing 
CB  CG   HIS N N sing 
CB  HB2  HIS N N sing 
CB  HB3  HIS N N sing 
CG  ND1  HIS Y N sing 
CG  CD2  HIS Y N doub 
ND1 CE1  HIS Y N doub 
ND1 HD1  HIS N N sing 
CD2 NE2  HIS Y N sing 
CD2 HD2  HIS N N sing 
CE1 NE2  HIS Y N sing 
CE1 HE1  HIS N N sing 
NE2 HE2  HIS N N sing 
OXT HXT  HIS N N sing 
O   H1   HOH N N sing 
O   H2   HOH N N sing 
N   CA   ILE N N sing 
N   H    ILE N N sing 
N   H2   ILE N N sing 
CA  C    ILE N N sing 
CA  CB   ILE N N sing 
CA  HA   ILE N N sing 
C   O    ILE N N doub 
C   OXT  ILE N N sing 
CB  CG1  ILE N N sing 
CB  CG2  ILE N N sing 
CB  HB   ILE N N sing 
CG1 CD1  ILE N N sing 
CG1 HG12 ILE N N sing 
CG1 HG13 ILE N N sing 
CG2 HG21 ILE N N sing 
CG2 HG22 ILE N N sing 
CG2 HG23 ILE N N sing 
CD1 HD11 ILE N N sing 
CD1 HD12 ILE N N sing 
CD1 HD13 ILE N N sing 
OXT HXT  ILE N N sing 
N   CA   LEU N N sing 
N   H    LEU N N sing 
N   H2   LEU N N sing 
CA  C    LEU N N sing 
CA  CB   LEU N N sing 
CA  HA   LEU N N sing 
C   O    LEU N N doub 
C   OXT  LEU N N sing 
CB  CG   LEU N N sing 
CB  HB2  LEU N N sing 
CB  HB3  LEU N N sing 
CG  CD1  LEU N N sing 
CG  CD2  LEU N N sing 
CG  HG   LEU N N sing 
CD1 HD11 LEU N N sing 
CD1 HD12 LEU N N sing 
CD1 HD13 LEU N N sing 
CD2 HD21 LEU N N sing 
CD2 HD22 LEU N N sing 
CD2 HD23 LEU N N sing 
OXT HXT  LEU N N sing 
N   CA   LYS N N sing 
N   H    LYS N N sing 
N   H2   LYS N N sing 
CA  C    LYS N N sing 
CA  CB   LYS N N sing 
CA  HA   LYS N N sing 
C   O    LYS N N doub 
C   OXT  LYS N N sing 
CB  CG   LYS N N sing 
CB  HB2  LYS N N sing 
CB  HB3  LYS N N sing 
CG  CD   LYS N N sing 
CG  HG2  LYS N N sing 
CG  HG3  LYS N N sing 
CD  CE   LYS N N sing 
CD  HD2  LYS N N sing 
CD  HD3  LYS N N sing 
CE  NZ   LYS N N sing 
CE  HE2  LYS N N sing 
CE  HE3  LYS N N sing 
NZ  HZ1  LYS N N sing 
NZ  HZ2  LYS N N sing 
NZ  HZ3  LYS N N sing 
OXT HXT  LYS N N sing 
N   CA   MET N N sing 
N   H    MET N N sing 
N   H2   MET N N sing 
CA  C    MET N N sing 
CA  CB   MET N N sing 
CA  HA   MET N N sing 
C   O    MET N N doub 
C   OXT  MET N N sing 
CB  CG   MET N N sing 
CB  HB2  MET N N sing 
CB  HB3  MET N N sing 
CG  SD   MET N N sing 
CG  HG2  MET N N sing 
CG  HG3  MET N N sing 
SD  CE   MET N N sing 
CE  HE1  MET N N sing 
CE  HE2  MET N N sing 
CE  HE3  MET N N sing 
OXT HXT  MET N N sing 
N   CA   PHE N N sing 
N   H    PHE N N sing 
N   H2   PHE N N sing 
CA  C    PHE N N sing 
CA  CB   PHE N N sing 
CA  HA   PHE N N sing 
C   O    PHE N N doub 
C   OXT  PHE N N sing 
CB  CG   PHE N N sing 
CB  HB2  PHE N N sing 
CB  HB3  PHE N N sing 
CG  CD1  PHE Y N doub 
CG  CD2  PHE Y N sing 
CD1 CE1  PHE Y N sing 
CD1 HD1  PHE N N sing 
CD2 CE2  PHE Y N doub 
CD2 HD2  PHE N N sing 
CE1 CZ   PHE Y N doub 
CE1 HE1  PHE N N sing 
CE2 CZ   PHE Y N sing 
CE2 HE2  PHE N N sing 
CZ  HZ   PHE N N sing 
OXT HXT  PHE N N sing 
N   CA   PRO N N sing 
N   CD   PRO N N sing 
N   H    PRO N N sing 
CA  C    PRO N N sing 
CA  CB   PRO N N sing 
CA  HA   PRO N N sing 
C   O    PRO N N doub 
C   OXT  PRO N N sing 
CB  CG   PRO N N sing 
CB  HB2  PRO N N sing 
CB  HB3  PRO N N sing 
CG  CD   PRO N N sing 
CG  HG2  PRO N N sing 
CG  HG3  PRO N N sing 
CD  HD2  PRO N N sing 
CD  HD3  PRO N N sing 
OXT HXT  PRO N N sing 
N   CA   SER N N sing 
N   H    SER N N sing 
N   H2   SER N N sing 
CA  C    SER N N sing 
CA  CB   SER N N sing 
CA  HA   SER N N sing 
C   O    SER N N doub 
C   OXT  SER N N sing 
CB  OG   SER N N sing 
CB  HB2  SER N N sing 
CB  HB3  SER N N sing 
OG  HG   SER N N sing 
OXT HXT  SER N N sing 
N   CA   THR N N sing 
N   H    THR N N sing 
N   H2   THR N N sing 
CA  C    THR N N sing 
CA  CB   THR N N sing 
CA  HA   THR N N sing 
C   O    THR N N doub 
C   OXT  THR N N sing 
CB  OG1  THR N N sing 
CB  CG2  THR N N sing 
CB  HB   THR N N sing 
OG1 HG1  THR N N sing 
CG2 HG21 THR N N sing 
CG2 HG22 THR N N sing 
CG2 HG23 THR N N sing 
OXT HXT  THR N N sing 
N   CA   TYR N N sing 
N   H    TYR N N sing 
N   H2   TYR N N sing 
CA  C    TYR N N sing 
CA  CB   TYR N N sing 
CA  HA   TYR N N sing 
C   O    TYR N N doub 
C   OXT  TYR N N sing 
CB  CG   TYR N N sing 
CB  HB2  TYR N N sing 
CB  HB3  TYR N N sing 
CG  CD1  TYR Y N doub 
CG  CD2  TYR Y N sing 
CD1 CE1  TYR Y N sing 
CD1 HD1  TYR N N sing 
CD2 CE2  TYR Y N doub 
CD2 HD2  TYR N N sing 
CE1 CZ   TYR Y N doub 
CE1 HE1  TYR N N sing 
CE2 CZ   TYR Y N sing 
CE2 HE2  TYR N N sing 
CZ  OH   TYR N N sing 
OH  HH   TYR N N sing 
OXT HXT  TYR N N sing 
N   CA   VAL N N sing 
N   H    VAL N N sing 
N   H2   VAL N N sing 
CA  C    VAL N N sing 
CA  CB   VAL N N sing 
CA  HA   VAL N N sing 
C   O    VAL N N doub 
C   OXT  VAL N N sing 
CB  CG1  VAL N N sing 
CB  CG2  VAL N N sing 
CB  HB   VAL N N sing 
CG1 HG11 VAL N N sing 
CG1 HG12 VAL N N sing 
CG1 HG13 VAL N N sing 
CG2 HG21 VAL N N sing 
CG2 HG22 VAL N N sing 
CG2 HG23 VAL N N sing 
OXT HXT  VAL N N sing 
#
_entity.id               1
_entity.pdbx_description "tetra ubiquitin"
_entity.type             polymer
#
_entity_poly.entity_id      1
_entity_poly.pdbx_strand_id A
_entity_poly.type           polypeptide(L)
#
loop_
_entity_poly_seq.entity_id
_entity_poly_seq.hetero
_entity_poly_seq.mon_id
_entity_poly_seq.num
1 n MET 1   
1 n GLN 2   
1 n ILE 3   
1 n PHE 4   
1 n VAL 5   
1 n LYS 6   
1 n THR 7   
1 n LEU 8   
1 n THR 9   
1 n GLY 10  
1 n LYS 11  
1 n THR 12  
1 n ILE 13  
1 n THR 14  
1 n LEU 15  
1 n GLU 16  
1 n VAL 17  
1 n GLU 18  
1 n PRO 19  
1 n SER 20  
1 n ASP 21  
1 n THR 22  
1 n ILE 23  
1 n GLU 24  
1 n ASN 25  
1 n VAL 26  
1 n LYS 27  
1 n ALA 28  
1 n LYS 29  
1 n ILE 30  
1 n GLN 31  
1 n ASP 32  
1 n LYS 33  
1 n GLU 34  
1 n GLY 35  
1 n ILE 36  
1 n PRO 37  
1 n PRO 38  
1 n ASP 39  
1 n GLN 40  
1 n GLN 41  
1 n ARG 42  
1 n LEU 43  
1 n ILE 44  
1 n PHE 45  
1 n ALA 46  
1 n GLY 47  
1 n LYS 48  
1 n GLN 49  
1 n LEU 50  
1 n GLU 51  
1 n ASP 52  
1 n GLY 53  
1 n ARG 54  
1 n THR 55  
1 n LEU 56  
1 n SER 57  
1 n ASP 58  
1 n TYR 59  
1 n ASN 60  
1 n ILE 61  
1 n GLN 62  
1 n LYS 63  
1 n GLU 64  
1 n SER 65  
1 n THR 66  
1 n LEU 67  
1 n HIS 68  
1 n LEU 69  
1 n VAL 70  
1 n LEU 71  
1 n ARG 72  
1 n LEU 73  
1 n ARG 74  
1 n GLY 75  
1 n GLY 76  
1 n MET 77  
1 n GLN 78  
1 n ILE 79  
1 n PHE 80  
1 n VAL 81  
1 n LYS 82  
1 n THR 83  
1 n LEU 84  
1 n THR 85  
1 n GLY 86  
1 n LYS 87  
1 n THR 88  
1 n ILE 89  
1 n THR 90  
1 n LEU 91  
1 n GLU 92  
1 n VAL 93  
1 n GLU 94  
1 n PRO 95  
1 n SER 96  
1 n ASP 97  
1 n THR 98  
1 n ILE 99  
1 n GLU 100 
1 n ASN 101 
1 n VAL 102 
1 n LYS 103 
1 n ALA 104 
1 n LYS 105 
1 n ILE 106 
1 n GLN 107 
1 n ASP 108 
1 n LYS 109 
1 n GLU 110 
1 n GLY 111 
1 n ILE 112 
1 n PRO 113 
1 n PRO 114 
1 n ASP 115 
1 n GLN 116 
1 n GLN 117 
1 n ARG 118 
1 n LEU 119 
1 n ILE 120 
1 n PHE 121 
1 n ALA 122 
1 n GLY 123 
1 n LYS 124 
1 n GLN 125 
1 n LEU 126 
1 n GLU 127 
1 n ASP 128 
1 n GLY 129 
1 n ARG 130 
1 n THR 131 
1 n LEU 132 
1 n SER 133 
1 n ASP 134 
1 n TYR 135 
1 n ASN 136 
1 n ILE 137 
1 n GLN 138 
1 n LYS 139 
1 n GLU 140 
1 n SER 141 
1 n THR 142 
1 n LEU 143 
1 n HIS 144 
1 n LEU 145 
1 n VAL 146 
1 n LEU 147 
1 n ARG 148 
1 n LEU 149 
1 n ARG 150 
1 n GLY 151 
1 n GLY 152 
1 n MET 153 
1 n GLN 154 
1 n ILE 155 
1 n PHE 156 
1 n VAL 157 
1 n LYS 158 
1 n THR 159 
1 n LEU 160 
1 n THR 161 
1 n GLY 162 
1 n LYS 163 
1 n THR 164 
1 n ILE 165 
1 n THR 166 
1 n LEU 167 
1 n GLU 168 
1 n VAL 169 
1 n GLU 170 
1 n PRO 171 
1 n SER 172 
1 n ASP 173 
1 n THR 174 
1 n ILE 175 
1 n GLU 176 
1 n ASN 177 
1 n VAL 178 
1 n LYS 179 
1 n ALA 180 
1 n LYS 181 
1 n ILE 182 
1 n GLN 183 
1 n ASP 184 
1 n LYS 185 
1 n GLU 186 
1 n GLY 187 
1 n ILE 188 
1 n PRO 189 
1 n PRO 190 
1 n ASP 191 
1 n GLN 192 
1 n GLN 193 
1 n ARG 194 
1 n LEU 195 
1 n ILE 196 
1 n PHE 197 
1 n ALA 198 
1 n GLY 199 
1 n LYS 200 
1 n GLN 201 
1 n LEU 202 
1 n GLU 203 
1 n ASP 204 
1 n GLY 205 
1 n ARG 206 
1 n THR 207 
1 n LEU 208 
1 n SER 209 
1 n ASP 210 
1 n TYR 211 
1 n ASN 212 
1 n ILE 213 
1 n GLN 214 
1 n LYS 215 
1 n GLU 216 
1 n SER 217 
1 n THR 218 
1 n LEU 219 
1 n HIS 220 
1 n LEU 221 
1 n VAL 222 
1 n LEU 223 
1 n ARG 224 
1 n LEU 225 
1 n ARG 226 
1 n GLY 227 
1 n GLY 228 
1 n MET 229 
1 n GLN 230 
1 n ILE 231 
1 n PHE 232 
1 n VAL 233 
1 n LYS 234 
1 n THR 235 
1 n LEU 236 
1 n THR 237 
1 n GLY 238 
1 n LYS 239 
1 n THR 240 
1 n ILE 241 
1 n THR 242 
1 n LEU 243 
1 n GLU 244 
1 n VAL 245 
1 n GLU 246 
1 n PRO 247 
1 n SER 248 
1 n ASP 249 
1 n THR 250 
1 n ILE 251 
1 n GLU 252 
1 n ASN 253 
1 n VAL 254 
1 n LYS 255 
1 n ALA 256 
1 n LYS 257 
1 n ILE 258 
1 n GLN 259 
1 n ASP 260 
1 n LYS 261 
1 n GLU 262 
1 n GLY 263 
1 n ILE 264 
1 n PRO 265 
1 n PRO 266 
1 n ASP 267 
1 n GLN 268 
1 n GLN 269 
1 n ARG 270 
1 n LEU 271 
1 n ILE 272 
1 n PHE 273 
1 n ALA 274 
1 n GLY 275 
1 n LYS 276 
1 n GLN 277 
1 n LEU 278 
1 n GLU 279 
1 n ASP 280 
1 n GLY 281 
1 n ARG 282 
1 n THR 283 
1 n LEU 284 
1 n SER 285 
1 n ASP 286 
1 n TYR 287 
1 n ASN 288 
1 n ILE 289 
1 n GLN 290 
1 n LYS 291 
1 n GLU 292 
1 n SER 293 
1 n THR 294 
1 n LEU 295 
1 n HIS 296 
1 n LEU 297 
1 n VAL 298 
1 n LEU 299 
1 n ARG 300 
1 n LEU 301 
1 n ARG 302 
1 n GLY 303 
1 n GLY 304 
#
_exptl.method "X-RAY DIFFRACTION"
#
_pdbx_audit_revision_history.revision_date 2016-09-07
#
_pdbx_database_status.recvd_initial_deposition_date 2016-09-07
#
loop_
_pdbx_poly_seq_scheme.asym_id
_pdbx_poly_seq_scheme.auth_seq_num
_pdbx_poly_seq_scheme.entity_id
_pdbx_poly_seq_scheme.hetero
_pdbx_poly_seq_scheme.mon_id
_pdbx_poly_seq_scheme.pdb_ins_code
_pdbx_poly_seq_scheme.pdb_seq_num
_pdbx_poly_seq_scheme.pdb_strand_id
_pdbx_poly_seq_scheme.seq_id
A 1   1 n MET . 1   A 1   
A 2   1 n GLN . 2   A 2   
A 3   1 n ILE . 3   A 3   
A 4   1 n PHE . 4   A 4   
A 5   1 n VAL . 5   A 5   
A 6   1 n LYS . 6   A 6   
A 7   1 n THR . 7   A 7   
A 8   1 n LEU . 8   A 8   
A 9   1 n THR . 9   A 9   
A 10  1 n GLY . 10  A 10  
A 11  1 n LYS . 11  A 11  
A 12  1 n THR . 12  A 12  
A 13  1 n ILE . 13  A 13  
A 14  1 n THR . 14  A 14  
A 15  1 n LEU . 15  A 15  
A 16  1 n GLU . 16  A 16  
A 17  1 n VAL . 17  A 17  
A 18  1 n GLU . 18  A 18  
A 19  1 n PRO . 19  A 19  
A 20  1 n SER . 20  A 20  
A 21  1 n ASP . 21  A 21  
A 22  1 n THR . 22  A 22  
A 23  1 n ILE . 23  A 23  
A 24  1 n GLU . 24  A 24  
A 25  1 n ASN . 25  A 25  
A 26  1 n VAL . 26  A 26  
A 27  1 n LYS . 27  A 27  
A 28  1 n ALA . 28  A 28  
A 29  1 n LYS . 29  A 29  
A 30  1 n ILE . 30  A 30  
A 31  1 n GLN . 31  A 31  
A 32  1 n ASP . 32  A 32  
A 33  1 n LYS . 33  A 33  
A 34  1 n GLU . 34  A 34  
A 35  1 n GLY . 35  A 35  
A 36  1 n ILE . 36  A 36  
A 37  1 n PRO . 37  A 37  
A 38  1 n PRO . 38  A 38  
A 39  1 n ASP . 39  A 39  
A 40  1 n GLN . 40  A 40  
A 41  1 n GLN . 41  A 41  
A 42  1 n ARG . 42  A 42  
A 43  1 n LEU . 43  A 43  
A 44  1 n ILE . 44  A 44  
A 45  1 n PHE . 45  A 45  
A 46  1 n ALA . 46  A 46  
A 47  1 n GLY . 47  A 47  
A 48  1 n LYS . 48  A 48  
A 49  1 n GLN . 49  A 49  
A 50  1 n LEU . 50  A 50  
A 51  1 n GLU . 51  A 51  
A 52  1 n ASP . 52  A 52  
A 53  1 n GLY . 53  A 53  
A 54  1 n ARG . 54  A 54  
A 55  1 n THR . 55  A 55  
A 56  1 n LEU . 56  A 56  
A 57  1 n SER . 57  A 57  
A 58  1 n ASP . 58  A 58  
A 59  1 n TYR . 59  A 59  
A 60  1 n ASN . 60  A 60  
A 61  1 n ILE . 61  A 61  
A 62  1 n GLN . 62  A 62  
A 63  1 n LYS . 63  A 63  
A 64  1 n GLU . 64  A 64  
A 65  1 n SER . 65  A 65  
A 66  1 n THR . 66  A 66  
A 67  1 n LEU . 67  A 67  
A 68  1 n HIS . 68  A 68  
A 69  1 n LEU . 69  A 69  
A 70  1 n VAL . 70  A 70  
A 71  1 n LEU . 71  A 71  
A 72  1 n ARG . 72  A 72  
A 73  1 n LEU . 73  A 73  
A 74  1 n ARG . 74  A 74  
A 75  1 n GLY . 75  A 75  
A 76  1 n GLY . 76  A 76  
A 77  1 n MET . 77  A 77  
A 78  1 n GLN . 78  A 78  
A 79  1 n ILE . 79  A 79  
A 80  1 n PHE . 80  A 80  
A 81  1 n VAL . 81  A 81  
A 82  1 n LYS . 82  A 82  
A 83  1 n THR . 83  A 83  
A 84  1 n LEU . 84  A 84  
A 85  1 n THR . 85  A 85  
A 86  1 n GLY . 86  A 86  
A 87  1 n LYS . 87  A 87  
A 88  1 n THR . 88  A 88  
A 89  1 n ILE . 89  A 89  
A 90  1 n THR . 90  A 90  
A 91  1 n LEU . 91  A 91  
A 92  1 n GLU . 92  A 92  
A 93  1 n VAL . 93  A 93  
A 94  1 n GLU . 94  A 94  
A 95  1 n PRO . 95  A 95  
A 96  1 n SER . 96  A 96  
A 97  1 n ASP . 97  A 97  
A 98  1 n THR . 98  A 98  
A 99  1 n ILE . 99  A 99  
A 100 1 n GLU . 100 A 100 
A 101 1 n ASN . 101 A 101 
A 102 1 n VAL . 102 A 102 
A 103 1 n LYS . 103 A 103 
A 104 1 n ALA . 104 A 104 
A 105 1 n LYS . 105 A 105 
A 106 1 n ILE . 106 A 106 
A 107 1 n GLN . 107 A 107 
A 108 1 n ASP . 108 A 108 
A 109 1 n LYS . 109 A 109 
A 110 1 n GLU . 110 A 110 
A 111 1 n GLY . 111 A 111 
A 112 1 n ILE . 112 A 112 
A 113 1 n PRO . 113 A 113 
A 114 1 n PRO . 114 A 114 
A 115 1 n ASP . 115 A 115 
A 116 1 n GLN . 116 A 116 
A 117 1 n GLN . 117 A 117 
A 118 1 n ARG . 118 A 118 
A 119 1 n LEU . 119 A 119 
A 120 1 n ILE . 120 A 120 
A 121 1 n PHE . 121 A 121 
A 122 1 n ALA . 122 A 122 
A 123 1 n GLY . 123 A 123 
A 124 1 n LYS . 124 A 124 
A 125 1 n GLN . 125 A 125 
A 126 1 n LEU . 126 A 126 
A 127 1 n GLU . 127 A 127 
A 128 1 n ASP . 128 A 128 
A 129 1 n GLY . 129 A 129 
A 130 1 n ARG . 130 A 130 
A 131 1 n THR . 131 A 131 
A 132 1 n LEU . 132 A 132 
A 133 1 n SER . 133 A 133 
A 134 1 n ASP . 134 A 134 
A 135 1 n TYR . 135 A 135 
A 136 1 n ASN . 136 A 136 
A 137 1 n ILE . 137 A 137 
A 138 1 n GLN . 138 A 138 
A 139 1 n LYS . 139 A 139 
A 140 1 n GLU . 140 A 140 
A 141 1 n SER . 141 A 141 
A 142 1 n THR . 142 A 142 
A 143 1 n LEU . 143 A 143 
A 144 1 n HIS . 144 A 144 
A 145 1 n LEU . 145 A 145 
A 146 1 n VAL . 146 A 146 
A 147 1 n LEU . 147 A 147 
A 148 1 n ARG . 148 A 148 
A 149 1 n LEU . 149 A 149 
A 150 1 n ARG . 150 A 150 
A 151 1 n GLY . 151 A 151 
A 152 1 n GLY . 152 A 152 
A 153 1 n MET . 153 A 153 
A 154 1 n GLN . 154 A 154 
A 155 1 n ILE . 155 A 155 
A 156 1 n PHE . 156 A 156 
A 157 1 n VAL . 157 A 157 
A 158 1 n LYS . 158 A 158 
A 159 1 n THR . 159 A 159 
A 160 1 n LEU . 160 A 160 
A 161 1 n THR . 161 A 161 
A 162 1 n GLY . 162 A 162 
A 163 1 n LYS . 163 A 163 
A 164 1 n THR . 164 A 164 
A 165 1 n ILE . 165 A 165 
A 166 1 n THR . 166 A 166 
A 167 1 n LEU . 167 A 167 
A 168 1 n GLU . 168 A 168 
A 169 1 n VAL . 169 A 169 
A 170 1 n GLU . 170 A 170 
A 171 1 n PRO . 171 A 171 
A 172 1 n SER . 172 A 172 
A 173 1 n ASP . 173 A 173 
A 174 1 n THR . 174 A 174 
A 175 1 n ILE . 175 A 175 
A 176 1 n GLU . 176 A 176 
A 177 1 n ASN . 177 A 177 
A 178 1 n VAL . 178 A 178 
A 179 1 n LYS . 179 A 179 
A 180 1 n ALA . 180 A 180 
A 181 1 n LYS . 181 A 181 
A 182 1 n ILE . 182 A 182 
A 183 1 n GLN . 183 A 183 
A 184 1 n ASP . 184 A 184 
A 185 1 n LYS . 185 A 185 
A 186 1 n GLU . 186 A 186 
A 187 1 n GLY . 187 A 187 
A 188 1 n ILE . 188 A 188 
A 189 1 n PRO . 189 A 189 
A 190 1 n PRO . 190 A 190 
A 191 1 n ASP . 191 A 191 
A 192 1 n GLN . 192 A 192 
A 193 1 n GLN . 193 A 193 
A 194 1 n ARG . 194 A 194 
A 195 1 n LEU . 195 A 195 
A 196 1 n ILE . 196 A 196 
A 197 1 n PHE . 197 A 197 
A 198 1 n ALA . 198 A 198 
A 199 1 n GLY . 199 A 199 
A 200 1 n LYS . 200 A 200 
A 201 1 n GLN . 201 A 201 
A 202 1 n LEU . 202 A 202 
A 203 1 n GLU . 203 A 203 
A 204 1 n ASP . 204 A 204 
A 205 1 n GLY . 205 A 205 
A 206 1 n ARG . 206 A 206 
A 207 1 n THR . 207 A 207 
A 208 1 n LEU . 208 A 208 
A 209 1 n SER . 209 A 209 
A 210 1 n ASP . 210 A 210 
A 211 1 n TYR . 211 A 211 
A 212 1 n ASN . 212 A 212 
A 213 1 n ILE . 213 A 213 
A 214 1 n GLN . 214 A 214 
A 215 1 n LYS . 215 A 215 
A 216 1 n GLU . 216 A 216 
A 217 1 n SER . 217 A 217 
A 218 1 n THR . 218 A 218 
A 219 1 n LEU . 219 A 219 
A 220 1 n HIS . 220 A 220 
A 221 1 n LEU . 221 A 221 
A 222 1 n VAL . 222 A 222 
A 223 1 n LEU . 223 A 223 
A 224 1 n ARG . 224 A 224 
A 225 1 n LEU . 225 A 225 
A 226 1 n ARG . 226 A 226 
A 227 1 n GLY . 227 A 227 
A 228 1 n GLY . 228 A 228 
A 229 1 n MET . 229 A 229 
A 230 1 n GLN . 230 A 230 
A 231 1 n ILE . 231 A 231 
A 232 1 n PHE . 232 A 232 
A 233 1 n VAL . 233 A 233 
A 234 1 n LYS . 234 A 234 
A 235 1 n THR . 235 A 235 
A 236 1 n LEU . 236 A 236 
A 237 1 n THR . 237 A 237 
A 238 1 n GLY . 238 A 238 
A 239 1 n LYS . 239 A 239 
A 240 1 n THR . 240 A 240 
A 241 1 n ILE . 241 A 241 
A 242 1 n THR . 242 A 242 
A 243 1 n LEU . 243 A 243 
A 244 1 n GLU . 244 A 244 
A 245 1 n VAL . 245 A 245 
A 246 1 n GLU . 246 A 246 
A 247 1 n PRO . 247 A 247 
A 248 1 n SER . 248 A 248 
A 249 1 n ASP . 249 A 249 
A 250 1 n THR . 250 A 250 
A 251 1 n ILE . 251 A 251 
A 252 1 n GLU . 252 A 252 
A 253 1 n ASN . 253 A 253 
A 254 1 n VAL . 254 A 254 
A 255 1 n LYS . 255 A 255 
A 256 1 n ALA . 256 A 256 
A 257 1 n LYS . 257 A 257 
A 258 1 n ILE . 258 A 258 
A 259 1 n GLN . 259 A 259 
A 260 1 n ASP . 260 A 260 
A 261 1 n LYS . 261 A 261 
A 262 1 n GLU . 262 A 262 
A 263 1 n GLY . 263 A 263 
A 264 1 n ILE . 264 A 264 
A 265 1 n PRO . 265 A 265 
A 266 1 n PRO . 266 A 266 
A 267 1 n ASP . 267 A 267 
A 268 1 n GLN . 268 A 268 
A 269 1 n GLN . 269 A 269 
A 270 1 n ARG . 270 A 270 
A 271 1 n LEU . 271 A 271 
A 272 1 n ILE . 272 A 272 
A 273 1 n PHE . 273 A 273 
A 274 1 n ALA . 274 A 274 
A 275 1 n GLY . 275 A 275 
A 276 1 n LYS . 276 A 276 
A 277 1 n GLN . 277 A 277 
A 278 1 n LEU . 278 A 278 
A 279 1 n GLU . 279 A 279 
A 280 1 n ASP . 280 A 280 
A 281 1 n GLY . 281 A 281 
A 282 1 n ARG . 282 A 282 
A 283 1 n THR . 283 A 283 
A 284 1 n LEU . 284 A 284 
A 285 1 n SER . 285 A 285 
A 286 1 n ASP . 286 A 286 
A 287 1 n TYR . 287 A 287 
A 288 1 n ASN . 288 A 288 
A 289 1 n ILE . 289 A 289 
A 290 1 n GLN . 290 A 290 
A 291 1 n LYS . 291 A 291 
A 292 1 n GLU . 292 A 292 
A 293 1 n SER . 293 A 293 
A 294 1 n THR . 294 A 294 
A 295 1 n LEU . 295 A 295 
A 296 1 n HIS . 296 A 296 
A 297 1 n LEU . 297 A 297 
A 298 1 n VAL . 298 A 298 
A 299 1 n LEU . 299 A 299 
A 300 1 n ARG . 300 A 300 
A 301 1 n LEU . 301 A 301 
A 302 1 n ARG . 302 A 302 
A ?   1 n GLY . 303 A 303 
A ?   1 n GLY . 304 A 304 
#
loop_
_pdbx_struct_assembly.details
_pdbx_struct_assembly.id
_pdbx_struct_assembly.method_details
_pdbx_struct_assembly.oligomeric_count
_pdbx_struct_assembly.oligomeric_details
author_defined_assembly 1 ? 3 trimeric 
author_defined_assembly 2 ? 3 trimeric 
#
loop_
_pdbx_struct_assembly_gen.assembly_id
_pdbx_struct_assembly_gen.asym_id_list
_pdbx_struct_assembly_gen.oper_expression
1 A,B,C,G,H,I 1 
2 D,E,F,J,K   1 
#
_pdbx_struct_oper_list.id                 1
_pdbx_struct_oper_list.matrix[1][1]       1.0000000000
_pdbx_struct_oper_list.matrix[1][2]       0.0000000000
_pdbx_struct_oper_list.matrix[1][3]       0.0000000000
_pdbx_struct_oper_list.matrix[2][1]       0.0000000000
_pdbx_struct_oper_list.matrix[2][2]       1.0000000000
_pdbx_struct_oper_list.matrix[2][3]       0.0000000000
_pdbx_struct_oper_list.matrix[3][1]       0.0000000000
_pdbx_struct_oper_list.matrix[3][2]       0.0000000000
_pdbx_struct_oper_list.matrix[3][3]       1.0000000000
_pdbx_struct_oper_list.name               1_555
_pdbx_struct_oper_list.symmetry_operation x,y,z
_pdbx_struct_oper_list.type               "identity operation"
_pdbx_struct_oper_list.vector[1]          0.0000000000
_pdbx_struct_oper_list.vector[2]          0.0000000000
_pdbx_struct_oper_list.vector[3]          0.0000000000
#
_refine.ls_d_res_high 2.69
#
_software.classification other
_software.name           "DeepMind Structure Class"
_software.pdbx_ordinal   1
_software.version        2.0.0
#
_struct_asym.entity_id 1
_struct_asym.id        A
#
loop_
_atom_site.group_PDB
_atom_site.id
_atom_site.type_symbol
_atom_site.label_atom_id
_atom_site.label_alt_id
_atom_site.label_comp_id
_atom_site.label_asym_id
_atom_site.label_entity_id
_atom_site.label_seq_id
_atom_site.pdbx_PDB_ins_code
_atom_site.Cartn_x
_atom_site.Cartn_y
_atom_site.Cartn_z
_atom_site.occupancy
_atom_site.B_iso_or_equiv
_atom_site.auth_seq_id
_atom_site.auth_asym_id
_atom_site.pdbx_PDB_model_num
ATOM 1    N N   . MET A 1 1   ? 8.706  37.337 3.999  1.00 149.22 1   A 1 
ATOM 2    C CA  . MET A 1 1   ? 7.692  38.211 3.431  1.00 150.95 1   A 1 
ATOM 3    C C   . MET A 1 1   ? 7.463  39.409 4.339  1.00 144.59 1   A 1 
ATOM 4    O O   . MET A 1 1   ? 8.402  40.129 4.660  1.00 143.58 1   A 1 
ATOM 5    C CB  . MET A 1 1   ? 6.393  37.442 3.195  1.00 154.49 1   A 1 
ATOM 6    C CG  . MET A 1 1   ? 6.581  36.233 2.289  1.00 169.66 1   A 1 
ATOM 7    S SD  . MET A 1 1   ? 7.855  36.457 1.001  1.00 187.22 1   A 1 
ATOM 8    C CE  . MET A 1 1   ? 7.035  37.528 -0.183 1.00 188.46 1   A 1 
ATOM 9    N N   . GLN A 1 2   ? 6.220  39.625 4.760  1.00 141.53 2   A 1 
ATOM 10   C CA  . GLN A 1 2   ? 5.918  40.802 5.565  1.00 139.08 2   A 1 
ATOM 11   C C   . GLN A 1 2   ? 4.521  40.717 6.162  1.00 128.39 2   A 1 
ATOM 12   O O   . GLN A 1 2   ? 3.523  40.824 5.443  1.00 130.76 2   A 1 
ATOM 13   C CB  . GLN A 1 2   ? 6.048  42.069 4.718  1.00 148.15 2   A 1 
ATOM 14   C CG  . GLN A 1 2   ? 6.044  43.352 5.517  1.00 149.34 2   A 1 
ATOM 15   C CD  . GLN A 1 2   ? 7.376  44.064 5.458  1.00 153.52 2   A 1 
ATOM 16   O OE1 . GLN A 1 2   ? 8.408  43.448 5.189  1.00 153.21 2   A 1 
ATOM 17   N NE2 . GLN A 1 2   ? 7.360  45.371 5.696  1.00 156.69 2   A 1 
ATOM 18   N N   . ILE A 1 3   ? 4.433  40.533 7.471  1.00 118.57 3   A 1 
ATOM 19   C CA  . ILE A 1 3   ? 3.142  40.398 8.124  1.00 114.22 3   A 1 
ATOM 20   C C   . ILE A 1 3   ? 3.071  41.371 9.284  1.00 120.95 3   A 1 
ATOM 21   O O   . ILE A 1 3   ? 4.091  41.758 9.865  1.00 117.62 3   A 1 
ATOM 22   C CB  . ILE A 1 3   ? 2.886  38.960 8.608  1.00 105.34 3   A 1 
ATOM 23   C CG1 . ILE A 1 3   ? 4.062  38.471 9.450  1.00 102.12 3   A 1 
ATOM 24   C CG2 . ILE A 1 3   ? 2.648  38.037 7.424  1.00 106.81 3   A 1 
ATOM 25   C CD1 . ILE A 1 3   ? 3.996  37.000 9.777  1.00 97.93  3   A 1 
ATOM 26   N N   . PHE A 1 4   ? 1.850  41.764 9.617  1.00 130.24 4   A 1 
ATOM 27   C CA  . PHE A 1 4   ? 1.598  42.791 10.612 1.00 134.76 4   A 1 
ATOM 28   C C   . PHE A 1 4   ? 1.068  42.154 11.889 1.00 124.66 4   A 1 
ATOM 29   O O   . PHE A 1 4   ? 0.456  41.081 11.863 1.00 121.78 4   A 1 
ATOM 30   C CB  . PHE A 1 4   ? 0.608  43.840 10.082 1.00 143.00 4   A 1 
ATOM 31   C CG  . PHE A 1 4   ? 1.021  44.460 8.768  1.00 146.69 4   A 1 
ATOM 32   C CD1 . PHE A 1 4   ? 2.352  44.479 8.379  1.00 145.80 4   A 1 
ATOM 33   C CD2 . PHE A 1 4   ? 0.076  45.020 7.922  1.00 147.42 4   A 1 
ATOM 34   C CE1 . PHE A 1 4   ? 2.731  45.038 7.185  1.00 148.53 4   A 1 
ATOM 35   C CE2 . PHE A 1 4   ? 0.452  45.583 6.724  1.00 149.06 4   A 1 
ATOM 36   C CZ  . PHE A 1 4   ? 1.782  45.591 6.356  1.00 151.08 4   A 1 
ATOM 37   N N   . VAL A 1 5   ? 1.334  42.824 13.012 1.00 120.50 5   A 1 
ATOM 38   C CA  . VAL A 1 5   ? 0.983  42.341 14.343 1.00 101.46 5   A 1 
ATOM 39   C C   . VAL A 1 5   ? 0.360  43.506 15.100 1.00 105.03 5   A 1 
ATOM 40   O O   . VAL A 1 5   ? 1.055  44.474 15.429 1.00 101.49 5   A 1 
ATOM 41   C CB  . VAL A 1 5   ? 2.195  41.797 15.107 1.00 88.80  5   A 1 
ATOM 42   C CG1 . VAL A 1 5   ? 1.745  40.752 16.090 1.00 82.48  5   A 1 
ATOM 43   C CG2 . VAL A 1 5   ? 3.221  41.225 14.153 1.00 88.53  5   A 1 
ATOM 44   N N   . LYS A 1 6   ? -0.942 43.415 15.382 1.00 108.46 6   A 1 
ATOM 45   C CA  . LYS A 1 6   ? -1.701 44.488 16.019 1.00 119.39 6   A 1 
ATOM 46   C C   . LYS A 1 6   ? -2.148 44.010 17.399 1.00 118.02 6   A 1 
ATOM 47   O O   . LYS A 1 6   ? -2.959 43.083 17.513 1.00 117.81 6   A 1 
ATOM 48   C CB  . LYS A 1 6   ? -2.899 44.904 15.152 1.00 125.29 6   A 1 
ATOM 49   C CG  . LYS A 1 6   ? -3.432 46.335 15.399 1.00 127.27 6   A 1 
ATOM 50   C CD  . LYS A 1 6   ? -4.572 46.740 14.439 1.00 122.72 6   A 1 
ATOM 51   C CE  . LYS A 1 6   ? -5.953 46.313 14.955 1.00 112.77 6   A 1 
ATOM 52   N NZ  . LYS A 1 6   ? -7.083 46.917 14.188 1.00 106.88 6   A 1 
ATOM 53   N N   . THR A 1 7   ? -1.596 44.625 18.444 1.00 115.23 7   A 1 
ATOM 54   C CA  . THR A 1 7   ? -2.153 44.471 19.778 1.00 105.80 7   A 1 
ATOM 55   C C   . THR A 1 7   ? -3.472 45.237 19.875 1.00 108.89 7   A 1 
ATOM 56   O O   . THR A 1 7   ? -3.851 45.996 18.977 1.00 112.18 7   A 1 
ATOM 57   C CB  . THR A 1 7   ? -1.160 44.957 20.839 1.00 95.12  7   A 1 
ATOM 58   O OG1 . THR A 1 7   ? -0.535 46.169 20.403 1.00 93.72  7   A 1 
ATOM 59   C CG2 . THR A 1 7   ? -0.088 43.925 21.066 1.00 90.71  7   A 1 
ATOM 60   N N   . LEU A 1 8   ? -4.188 45.030 20.982 1.00 107.93 8   A 1 
ATOM 61   C CA  . LEU A 1 8   ? -5.465 45.718 21.155 1.00 111.26 8   A 1 
ATOM 62   C C   . LEU A 1 8   ? -5.296 47.218 21.373 1.00 115.99 8   A 1 
ATOM 63   O O   . LEU A 1 8   ? -6.247 47.978 21.153 1.00 114.80 8   A 1 
ATOM 64   C CB  . LEU A 1 8   ? -6.244 45.092 22.313 1.00 105.25 8   A 1 
ATOM 65   C CG  . LEU A 1 8   ? -6.728 43.677 21.997 1.00 99.46  8   A 1 
ATOM 66   C CD1 . LEU A 1 8   ? -7.245 42.975 23.243 1.00 92.95  8   A 1 
ATOM 67   C CD2 . LEU A 1 8   ? -7.789 43.722 20.902 1.00 100.60 8   A 1 
ATOM 68   N N   . THR A 1 9   ? -4.107 47.663 21.784 1.00 117.67 9   A 1 
ATOM 69   C CA  . THR A 1 9   ? -3.827 49.091 21.851 1.00 118.33 9   A 1 
ATOM 70   C C   . THR A 1 9   ? -3.666 49.716 20.468 1.00 127.91 9   A 1 
ATOM 71   O O   . THR A 1 9   ? -3.366 50.913 20.381 1.00 132.73 9   A 1 
ATOM 72   C CB  . THR A 1 9   ? -2.575 49.346 22.701 1.00 109.16 9   A 1 
ATOM 73   O OG1 . THR A 1 9   ? -1.391 49.049 21.944 1.00 103.67 9   A 1 
ATOM 74   C CG2 . THR A 1 9   ? -2.604 48.485 23.973 1.00 99.55  9   A 1 
ATOM 75   N N   . GLY A 1 10  ? -3.862 48.940 19.397 1.00 130.59 10  A 1 
ATOM 76   C CA  . GLY A 1 10  ? -3.794 49.434 18.037 1.00 139.82 10  A 1 
ATOM 77   C C   . GLY A 1 10  ? -2.410 49.476 17.429 1.00 145.67 10  A 1 
ATOM 78   O O   . GLY A 1 10  ? -2.289 49.753 16.226 1.00 147.79 10  A 1 
ATOM 79   N N   . LYS A 1 11  ? -1.366 49.207 18.212 1.00 147.25 11  A 1 
ATOM 80   C CA  . LYS A 1 11  ? 0.004  49.315 17.726 1.00 151.45 11  A 1 
ATOM 81   C C   . LYS A 1 11  ? 0.310  48.199 16.731 1.00 151.10 11  A 1 
ATOM 82   O O   . LYS A 1 11  ? 0.019  47.027 16.990 1.00 148.74 11  A 1 
ATOM 83   C CB  . LYS A 1 11  ? 0.978  49.259 18.903 1.00 147.27 11  A 1 
ATOM 84   C CG  . LYS A 1 11  ? 2.449  49.307 18.520 1.00 145.51 11  A 1 
ATOM 85   C CD  . LYS A 1 11  ? 2.881  50.705 18.135 1.00 146.65 11  A 1 
ATOM 86   C CE  . LYS A 1 11  ? 4.394  50.806 18.080 1.00 148.08 11  A 1 
ATOM 87   N NZ  . LYS A 1 11  ? 4.975  49.965 17.001 1.00 147.23 11  A 1 
ATOM 88   N N   . THR A 1 12  ? 0.903  48.567 15.592 1.00 150.88 12  A 1 
ATOM 89   C CA  . THR A 1 12  ? 1.247  47.623 14.529 1.00 143.83 12  A 1 
ATOM 90   C C   . THR A 1 12  ? 2.757  47.669 14.298 1.00 146.34 12  A 1 
ATOM 91   O O   . THR A 1 12  ? 3.290  48.682 13.830 1.00 146.35 12  A 1 
ATOM 92   C CB  . THR A 1 12  ? 0.477  47.939 13.239 1.00 137.81 12  A 1 
ATOM 93   O OG1 . THR A 1 12  ? -0.922 48.088 13.522 1.00 132.82 12  A 1 
ATOM 94   C CG2 . THR A 1 12  ? 0.652  46.820 12.222 1.00 132.43 12  A 1 
ATOM 95   N N   . ILE A 1 13  ? 3.446  46.580 14.642 1.00 146.97 13  A 1 
ATOM 96   C CA  . ILE A 1 13  ? 4.866  46.405 14.349 1.00 152.42 13  A 1 
ATOM 97   C C   . ILE A 1 13  ? 4.989  45.384 13.227 1.00 152.15 13  A 1 
ATOM 98   O O   . ILE A 1 13  ? 4.124  44.517 13.059 1.00 156.62 13  A 1 
ATOM 99   C CB  . ILE A 1 13  ? 5.663  45.970 15.598 1.00 150.10 13  A 1 
ATOM 100  C CG1 . ILE A 1 13  ? 5.546  47.028 16.695 1.00 152.81 13  A 1 
ATOM 101  C CG2 . ILE A 1 13  ? 7.124  45.737 15.262 1.00 152.66 13  A 1 
ATOM 102  C CD1 . ILE A 1 13  ? 6.771  47.138 17.570 1.00 156.13 13  A 1 
ATOM 103  N N   . THR A 1 14  ? 6.065  45.487 12.447 1.00 147.17 14  A 1 
ATOM 104  C CA  . THR A 1 14  ? 6.178  44.721 11.215 1.00 139.29 14  A 1 
ATOM 105  C C   . THR A 1 14  ? 7.609  44.276 10.979 1.00 145.15 14  A 1 
ATOM 106  O O   . THR A 1 14  ? 8.522  45.105 10.981 1.00 148.68 14  A 1 
ATOM 107  C CB  . THR A 1 14  ? 5.705  45.561 10.029 1.00 135.21 14  A 1 
ATOM 108  O OG1 . THR A 1 14  ? 4.305  45.829 10.168 1.00 130.79 14  A 1 
ATOM 109  C CG2 . THR A 1 14  ? 5.966  44.837 8.721  1.00 134.86 14  A 1 
ATOM 110  N N   . LEU A 1 15  ? 7.797  42.976 10.748 1.00 149.62 15  A 1 
ATOM 111  C CA  . LEU A 1 15  ? 9.081  42.452 10.305 1.00 158.40 15  A 1 
ATOM 112  C C   . LEU A 1 15  ? 8.868  41.385 9.241  1.00 149.18 15  A 1 
ATOM 113  O O   . LEU A 1 15  ? 7.747  40.940 8.976  1.00 144.83 15  A 1 
ATOM 114  C CB  . LEU A 1 15  ? 9.909  41.875 11.459 1.00 168.61 15  A 1 
ATOM 115  C CG  . LEU A 1 15  ? 11.104 42.744 11.864 1.00 178.24 15  A 1 
ATOM 116  C CD1 . LEU A 1 15  ? 10.634 43.824 12.793 1.00 180.01 15  A 1 
ATOM 117  C CD2 . LEU A 1 15  ? 12.212 41.936 12.511 1.00 179.50 15  A 1 
ATOM 118  N N   . GLU A 1 16  ? 9.981  40.968 8.650  1.00 146.68 16  A 1 
ATOM 119  C CA  . GLU A 1 16  ? 10.004 40.069 7.508  1.00 145.04 16  A 1 
ATOM 120  C C   . GLU A 1 16  ? 10.274 38.644 7.968  1.00 138.44 16  A 1 
ATOM 121  O O   . GLU A 1 16  ? 11.019 38.422 8.926  1.00 134.92 16  A 1 
ATOM 122  C CB  . GLU A 1 16  ? 11.078 40.516 6.509  1.00 151.05 16  A 1 
ATOM 123  C CG  . GLU A 1 16  ? 11.354 39.549 5.374  1.00 155.62 16  A 1 
ATOM 124  C CD  . GLU A 1 16  ? 11.371 40.241 4.028  1.00 165.76 16  A 1 
ATOM 125  O OE1 . GLU A 1 16  ? 11.594 41.471 3.999  1.00 168.80 16  A 1 
ATOM 126  O OE2 . GLU A 1 16  ? 11.150 39.560 3.003  1.00 171.42 16  A 1 
ATOM 127  N N   . VAL A 1 17  ? 9.661  37.681 7.279  1.00 138.11 17  A 1 
ATOM 128  C CA  . VAL A 1 17  ? 9.925  36.269 7.528  1.00 136.23 17  A 1 
ATOM 129  C C   . VAL A 1 17  ? 9.322  35.428 6.409  1.00 143.17 17  A 1 
ATOM 130  O O   . VAL A 1 17  ? 8.541  35.926 5.590  1.00 143.02 17  A 1 
ATOM 131  C CB  . VAL A 1 17  ? 9.380  35.840 8.901  1.00 126.14 17  A 1 
ATOM 132  C CG1 . VAL A 1 17  ? 7.902  35.459 8.803  1.00 119.95 17  A 1 
ATOM 133  C CG2 . VAL A 1 17  ? 10.231 34.719 9.478  1.00 125.68 17  A 1 
ATOM 134  N N   . GLU A 1 18  ? 9.674  34.146 6.366  1.00 148.53 18  A 1 
ATOM 135  C CA  . GLU A 1 18  ? 9.209  33.276 5.301  1.00 156.78 18  A 1 
ATOM 136  C C   . GLU A 1 18  ? 8.161  32.289 5.816  1.00 154.50 18  A 1 
ATOM 137  O O   . GLU A 1 18  ? 8.175  31.923 6.996  1.00 154.74 18  A 1 
ATOM 138  C CB  . GLU A 1 18  ? 10.389 32.511 4.690  1.00 165.96 18  A 1 
ATOM 139  C CG  . GLU A 1 18  ? 11.442 33.419 4.059  1.00 173.69 18  A 1 
ATOM 140  C CD  . GLU A 1 18  ? 10.969 34.062 2.764  1.00 179.66 18  A 1 
ATOM 141  O OE1 . GLU A 1 18  ? 10.039 33.519 2.131  1.00 182.62 18  A 1 
ATOM 142  O OE2 . GLU A 1 18  ? 11.528 35.110 2.376  1.00 181.71 18  A 1 
ATOM 143  N N   . PRO A 1 19  ? 7.232  31.853 4.956  1.00 148.78 19  A 1 
ATOM 144  C CA  . PRO A 1 19  ? 6.160  30.942 5.413  1.00 144.86 19  A 1 
ATOM 145  C C   . PRO A 1 19  ? 6.646  29.629 6.027  1.00 149.25 19  A 1 
ATOM 146  O O   . PRO A 1 19  ? 5.886  28.994 6.775  1.00 139.69 19  A 1 
ATOM 147  C CB  . PRO A 1 19  ? 5.350  30.692 4.132  1.00 142.63 19  A 1 
ATOM 148  C CG  . PRO A 1 19  ? 5.571  31.922 3.308  1.00 140.16 19  A 1 
ATOM 149  C CD  . PRO A 1 19  ? 6.984  32.361 3.593  1.00 144.19 19  A 1 
ATOM 150  N N   . SER A 1 20  ? 7.879  29.198 5.741  1.00 161.14 20  A 1 
ATOM 151  C CA  . SER A 1 20  ? 8.373  27.945 6.307  1.00 167.63 20  A 1 
ATOM 152  C C   . SER A 1 20  ? 8.454  28.003 7.830  1.00 166.19 20  A 1 
ATOM 153  O O   . SER A 1 20  ? 8.285  26.976 8.499  1.00 168.40 20  A 1 
ATOM 154  C CB  . SER A 1 20  ? 9.740  27.601 5.709  1.00 168.37 20  A 1 
ATOM 155  O OG  . SER A 1 20  ? 10.643 28.687 5.825  1.00 163.98 20  A 1 
ATOM 156  N N   . ASP A 1 21  ? 8.692  29.188 8.391  1.00 161.94 21  A 1 
ATOM 157  C CA  . ASP A 1 21  ? 8.837  29.337 9.831  1.00 152.17 21  A 1 
ATOM 158  C C   . ASP A 1 21  ? 7.563  28.893 10.546 1.00 147.96 21  A 1 
ATOM 159  O O   . ASP A 1 21  ? 6.494  28.762 9.946  1.00 143.66 21  A 1 
ATOM 160  C CB  . ASP A 1 21  ? 9.171  30.789 10.188 1.00 144.37 21  A 1 
ATOM 161  C CG  . ASP A 1 21  ? 10.427 31.299 9.482  1.00 146.00 21  A 1 
ATOM 162  O OD1 . ASP A 1 21  ? 10.691 30.885 8.331  1.00 150.38 21  A 1 
ATOM 163  O OD2 . ASP A 1 21  ? 11.154 32.120 10.079 1.00 141.74 21  A 1 
ATOM 164  N N   . THR A 1 22  ? 7.694  28.645 11.844 1.00 151.32 22  A 1 
ATOM 165  C CA  . THR A 1 22  ? 6.591  28.223 12.696 1.00 151.87 22  A 1 
ATOM 166  C C   . THR A 1 22  ? 6.232  29.341 13.674 1.00 150.21 22  A 1 
ATOM 167  O O   . THR A 1 22  ? 6.884  30.387 13.725 1.00 151.27 22  A 1 
ATOM 168  C CB  . THR A 1 22  ? 6.949  26.935 13.443 1.00 153.45 22  A 1 
ATOM 169  O OG1 . THR A 1 22  ? 8.084  27.167 14.288 1.00 153.26 22  A 1 
ATOM 170  C CG2 . THR A 1 22  ? 7.272  25.822 12.459 1.00 160.12 22  A 1 
ATOM 171  N N   . ILE A 1 23  ? 5.177  29.107 14.462 1.00 145.49 23  A 1 
ATOM 172  C CA  . ILE A 1 23  ? 4.735  30.096 15.444 1.00 136.67 23  A 1 
ATOM 173  C C   . ILE A 1 23  ? 5.833  30.389 16.458 1.00 136.95 23  A 1 
ATOM 174  O O   . ILE A 1 23  ? 5.988  31.532 16.908 1.00 133.53 23  A 1 
ATOM 175  C CB  . ILE A 1 23  ? 3.449  29.608 16.143 1.00 131.82 23  A 1 
ATOM 176  C CG1 . ILE A 1 23  ? 2.438  29.094 15.119 1.00 133.68 23  A 1 
ATOM 177  C CG2 . ILE A 1 23  ? 2.832  30.726 16.961 1.00 125.28 23  A 1 
ATOM 178  C CD1 . ILE A 1 23  ? 1.946  30.159 14.166 1.00 132.85 23  A 1 
ATOM 179  N N   . GLU A 1 24  ? 6.633  29.378 16.803 1.00 142.40 24  A 1 
ATOM 180  C CA  . GLU A 1 24  ? 7.532  29.475 17.949 1.00 144.07 24  A 1 
ATOM 181  C C   . GLU A 1 24  ? 8.655  30.481 17.710 1.00 141.62 24  A 1 
ATOM 182  O O   . GLU A 1 24  ? 8.932  31.327 18.568 1.00 141.67 24  A 1 
ATOM 183  C CB  . GLU A 1 24  ? 8.099  28.092 18.276 1.00 150.19 24  A 1 
ATOM 184  C CG  . GLU A 1 24  ? 8.826  28.003 19.610 1.00 152.08 24  A 1 
ATOM 185  C CD  . GLU A 1 24  ? 10.267 27.555 19.456 1.00 155.04 24  A 1 
ATOM 186  O OE1 . GLU A 1 24  ? 10.769 27.548 18.311 1.00 156.53 24  A 1 
ATOM 187  O OE2 . GLU A 1 24  ? 10.894 27.209 20.481 1.00 155.12 24  A 1 
ATOM 188  N N   . ASN A 1 25  ? 9.323  30.407 16.558 1.00 139.44 25  A 1 
ATOM 189  C CA  . ASN A 1 25  ? 10.462 31.290 16.321 1.00 134.77 25  A 1 
ATOM 190  C C   . ASN A 1 25  ? 10.057 32.679 15.828 1.00 127.17 25  A 1 
ATOM 191  O O   . ASN A 1 25  ? 10.924 33.545 15.666 1.00 115.83 25  A 1 
ATOM 192  C CB  . ASN A 1 25  ? 11.459 30.636 15.345 1.00 133.78 25  A 1 
ATOM 193  C CG  . ASN A 1 25  ? 10.839 30.272 14.011 1.00 124.65 25  A 1 
ATOM 194  O OD1 . ASN A 1 25  ? 9.628  30.086 13.900 1.00 121.25 25  A 1 
ATOM 195  N ND2 . ASN A 1 25  ? 11.676 30.156 12.988 1.00 122.87 25  A 1 
ATOM 196  N N   . VAL A 1 26  ? 8.769  32.934 15.615 1.00 131.90 26  A 1 
ATOM 197  C CA  . VAL A 1 26  ? 8.364  34.302 15.317 1.00 138.20 26  A 1 
ATOM 198  C C   . VAL A 1 26  ? 8.384  35.151 16.580 1.00 138.43 26  A 1 
ATOM 199  O O   . VAL A 1 26  ? 8.833  36.304 16.557 1.00 141.70 26  A 1 
ATOM 200  C CB  . VAL A 1 26  ? 6.983  34.324 14.644 1.00 135.14 26  A 1 
ATOM 201  C CG1 . VAL A 1 26  ? 6.605  35.755 14.288 1.00 130.65 26  A 1 
ATOM 202  C CG2 . VAL A 1 26  ? 6.996  33.456 13.407 1.00 139.93 26  A 1 
ATOM 203  N N   . LYS A 1 27  ? 7.895  34.595 17.695 1.00 132.88 27  A 1 
ATOM 204  C CA  . LYS A 1 27  ? 7.949  35.298 18.974 1.00 129.42 27  A 1 
ATOM 205  C C   . LYS A 1 27  ? 9.356  35.798 19.263 1.00 125.90 27  A 1 
ATOM 206  O O   . LYS A 1 27  ? 9.542  36.917 19.753 1.00 124.66 27  A 1 
ATOM 207  C CB  . LYS A 1 27  ? 7.481  34.380 20.107 1.00 131.13 27  A 1 
ATOM 208  C CG  . LYS A 1 27  ? 6.074  33.818 19.964 1.00 129.78 27  A 1 
ATOM 209  C CD  . LYS A 1 27  ? 5.771  32.868 21.121 1.00 135.22 27  A 1 
ATOM 210  C CE  . LYS A 1 27  ? 4.322  32.409 21.122 1.00 135.04 27  A 1 
ATOM 211  N NZ  . LYS A 1 27  ? 3.990  31.644 19.891 1.00 137.39 27  A 1 
ATOM 212  N N   . ALA A 1 28  ? 10.364 34.980 18.954 1.00 123.37 28  A 1 
ATOM 213  C CA  . ALA A 1 28  ? 11.744 35.401 19.131 1.00 117.49 28  A 1 
ATOM 214  C C   . ALA A 1 28  ? 12.114 36.559 18.215 1.00 112.89 28  A 1 
ATOM 215  O O   . ALA A 1 28  ? 13.039 37.309 18.538 1.00 111.31 28  A 1 
ATOM 216  C CB  . ALA A 1 28  ? 12.686 34.219 18.905 1.00 117.59 28  A 1 
ATOM 217  N N   . LYS A 1 29  ? 11.419 36.726 17.084 1.00 105.61 29  A 1 
ATOM 218  C CA  . LYS A 1 29  ? 11.627 37.918 16.269 1.00 109.69 29  A 1 
ATOM 219  C C   . LYS A 1 29  ? 10.874 39.121 16.819 1.00 108.77 29  A 1 
ATOM 220  O O   . LYS A 1 29  ? 11.233 40.264 16.509 1.00 110.21 29  A 1 
ATOM 221  C CB  . LYS A 1 29  ? 11.210 37.660 14.816 1.00 109.81 29  A 1 
ATOM 222  C CG  . LYS A 1 29  ? 11.968 38.505 13.790 1.00 111.43 29  A 1 
ATOM 223  C CD  . LYS A 1 29  ? 13.402 38.020 13.625 1.00 117.08 29  A 1 
ATOM 224  C CE  . LYS A 1 29  ? 14.305 39.093 13.021 1.00 124.38 29  A 1 
ATOM 225  N NZ  . LYS A 1 29  ? 13.858 39.572 11.676 1.00 122.48 29  A 1 
ATOM 226  N N   . ILE A 1 30  ? 9.850  38.880 17.637 1.00 104.88 30  A 1 
ATOM 227  C CA  . ILE A 1 30  ? 9.128  39.955 18.303 1.00 105.93 30  A 1 
ATOM 228  C C   . ILE A 1 30  ? 9.915  40.503 19.495 1.00 113.56 30  A 1 
ATOM 229  O O   . ILE A 1 30  ? 9.820  41.698 19.813 1.00 113.49 30  A 1 
ATOM 230  C CB  . ILE A 1 30  ? 7.743  39.436 18.730 1.00 100.00 30  A 1 
ATOM 231  C CG1 . ILE A 1 30  ? 6.972  38.918 17.513 1.00 93.45  30  A 1 
ATOM 232  C CG2 . ILE A 1 30  ? 6.947  40.505 19.486 1.00 95.88  30  A 1 
ATOM 233  C CD1 . ILE A 1 30  ? 5.608  38.359 17.865 1.00 88.00  30  A 1 
ATOM 234  N N   . GLN A 1 31  ? 10.709 39.660 20.163 1.00 119.17 31  A 1 
ATOM 235  C CA  . GLN A 1 31  ? 11.299 40.076 21.431 1.00 128.54 31  A 1 
ATOM 236  C C   . GLN A 1 31  ? 12.382 41.133 21.247 1.00 134.73 31  A 1 
ATOM 237  O O   . GLN A 1 31  ? 12.584 41.953 22.149 1.00 138.44 31  A 1 
ATOM 238  C CB  . GLN A 1 31  ? 11.844 38.865 22.200 1.00 136.52 31  A 1 
ATOM 239  C CG  . GLN A 1 31  ? 12.937 38.059 21.512 1.00 143.19 31  A 1 
ATOM 240  C CD  . GLN A 1 31  ? 13.421 36.877 22.354 1.00 144.62 31  A 1 
ATOM 241  O OE1 . GLN A 1 31  ? 12.963 36.669 23.478 1.00 138.02 31  A 1 
ATOM 242  N NE2 . GLN A 1 31  ? 14.357 36.105 21.809 1.00 151.41 31  A 1 
ATOM 243  N N   . ASP A 1 32  ? 13.075 41.152 20.102 1.00 136.42 32  A 1 
ATOM 244  C CA  . ASP A 1 32  ? 14.153 42.112 19.870 1.00 139.80 32  A 1 
ATOM 245  C C   . ASP A 1 32  ? 13.783 43.196 18.860 1.00 140.57 32  A 1 
ATOM 246  O O   . ASP A 1 32  ? 14.675 43.870 18.327 1.00 147.52 32  A 1 
ATOM 247  C CB  . ASP A 1 32  ? 15.435 41.400 19.429 1.00 138.79 32  A 1 
ATOM 248  C CG  . ASP A 1 32  ? 15.184 40.358 18.370 1.00 130.89 32  A 1 
ATOM 249  O OD1 . ASP A 1 32  ? 14.132 39.696 18.452 1.00 127.90 32  A 1 
ATOM 250  O OD2 . ASP A 1 32  ? 16.029 40.200 17.465 1.00 126.87 32  A 1 
ATOM 251  N N   . LYS A 1 33  ? 12.490 43.386 18.588 1.00 132.64 33  A 1 
ATOM 252  C CA  . LYS A 1 33  ? 12.035 44.530 17.806 1.00 132.39 33  A 1 
ATOM 253  C C   . LYS A 1 33  ? 11.366 45.606 18.649 1.00 135.56 33  A 1 
ATOM 254  O O   . LYS A 1 33  ? 11.492 46.792 18.332 1.00 139.20 33  A 1 
ATOM 255  C CB  . LYS A 1 33  ? 11.074 44.084 16.698 1.00 122.77 33  A 1 
ATOM 256  C CG  . LYS A 1 33  ? 10.482 45.243 15.901 1.00 120.92 33  A 1 
ATOM 257  C CD  . LYS A 1 33  ? 11.548 46.130 15.247 1.00 127.27 33  A 1 
ATOM 258  C CE  . LYS A 1 33  ? 10.902 47.234 14.402 1.00 127.06 33  A 1 
ATOM 259  N NZ  . LYS A 1 33  ? 11.890 48.101 13.693 1.00 125.90 33  A 1 
ATOM 260  N N   . GLU A 1 34  ? 10.667 45.232 19.717 1.00 135.28 34  A 1 
ATOM 261  C CA  . GLU A 1 34  ? 10.281 46.227 20.710 1.00 144.09 34  A 1 
ATOM 262  C C   . GLU A 1 34  ? 10.400 45.751 22.150 1.00 149.26 34  A 1 
ATOM 263  O O   . GLU A 1 34  ? 10.389 46.597 23.053 1.00 156.02 34  A 1 
ATOM 264  C CB  . GLU A 1 34  ? 8.859  46.726 20.455 1.00 141.45 34  A 1 
ATOM 265  C CG  . GLU A 1 34  ? 7.771  45.753 20.810 1.00 139.09 34  A 1 
ATOM 266  C CD  . GLU A 1 34  ? 6.431  46.446 20.916 1.00 140.15 34  A 1 
ATOM 267  O OE1 . GLU A 1 34  ? 6.366  47.649 20.592 1.00 146.29 34  A 1 
ATOM 268  O OE2 . GLU A 1 34  ? 5.447  45.801 21.328 1.00 135.17 34  A 1 
ATOM 269  N N   . GLY A 1 35  ? 10.522 44.451 22.417 1.00 140.97 35  A 1 
ATOM 270  C CA  . GLY A 1 35  ? 10.999 44.010 23.714 1.00 137.15 35  A 1 
ATOM 271  C C   . GLY A 1 35  ? 10.009 43.286 24.599 1.00 127.90 35  A 1 
ATOM 272  O O   . GLY A 1 35  ? 9.711  43.750 25.705 1.00 129.86 35  A 1 
ATOM 273  N N   . ILE A 1 36  ? 9.495  42.142 24.142 1.00 119.02 36  A 1 
ATOM 274  C CA  . ILE A 1 36  ? 8.596  41.316 24.933 1.00 107.93 36  A 1 
ATOM 275  C C   . ILE A 1 36  ? 9.038  39.860 24.848 1.00 106.52 36  A 1 
ATOM 276  O O   . ILE A 1 36  ? 9.069  39.290 23.754 1.00 97.99  36  A 1 
ATOM 277  C CB  . ILE A 1 36  ? 7.130  41.451 24.488 1.00 99.86  36  A 1 
ATOM 278  C CG1 . ILE A 1 36  ? 6.768  42.920 24.296 1.00 98.98  36  A 1 
ATOM 279  C CG2 . ILE A 1 36  ? 6.211  40.842 25.540 1.00 94.83  36  A 1 
ATOM 280  C CD1 . ILE A 1 36  ? 6.280  43.236 22.921 1.00 93.67  36  A 1 
ATOM 281  N N   . PRO A 1 37  ? 9.372  39.214 25.967 1.00 113.58 37  A 1 
ATOM 282  C CA  . PRO A 1 37  ? 9.832  37.809 25.937 1.00 115.55 37  A 1 
ATOM 283  C C   . PRO A 1 37  ? 8.816  36.894 25.273 1.00 110.77 37  A 1 
ATOM 284  O O   . PRO A 1 37  ? 7.647  37.268 25.107 1.00 101.40 37  A 1 
ATOM 285  C CB  . PRO A 1 37  ? 9.998  37.468 27.428 1.00 113.62 37  A 1 
ATOM 286  C CG  . PRO A 1 37  ? 10.298 38.788 28.081 1.00 113.61 37  A 1 
ATOM 287  C CD  . PRO A 1 37  ? 9.480  39.804 27.317 1.00 112.69 37  A 1 
ATOM 288  N N   . PRO A 1 38  ? 9.225  35.682 24.872 1.00 116.60 38  A 1 
ATOM 289  C CA  . PRO A 1 38  ? 8.276  34.764 24.216 1.00 114.06 38  A 1 
ATOM 290  C C   . PRO A 1 38  ? 7.356  34.014 25.170 1.00 112.07 38  A 1 
ATOM 291  O O   . PRO A 1 38  ? 6.346  33.459 24.711 1.00 106.01 38  A 1 
ATOM 292  C CB  . PRO A 1 38  ? 9.194  33.782 23.460 1.00 116.63 38  A 1 
ATOM 293  C CG  . PRO A 1 38  ? 10.578 34.396 23.513 1.00 122.63 38  A 1 
ATOM 294  C CD  . PRO A 1 38  ? 10.609 35.195 24.774 1.00 124.77 38  A 1 
ATOM 295  N N   . ASP A 1 39  ? 7.662  33.960 26.470 1.00 116.73 39  A 1 
ATOM 296  C CA  . ASP A 1 39  ? 6.733  33.353 27.422 1.00 109.53 39  A 1 
ATOM 297  C C   . ASP A 1 39  ? 5.640  34.326 27.880 1.00 100.51 39  A 1 
ATOM 298  O O   . ASP A 1 39  ? 4.854  33.987 28.767 1.00 97.26  39  A 1 
ATOM 299  C CB  . ASP A 1 39  ? 7.493  32.750 28.626 1.00 105.70 39  A 1 
ATOM 300  C CG  . ASP A 1 39  ? 8.003  33.793 29.629 1.00 103.95 39  A 1 
ATOM 301  O OD1 . ASP A 1 39  ? 8.088  34.997 29.306 1.00 104.31 39  A 1 
ATOM 302  O OD2 . ASP A 1 39  ? 8.349  33.387 30.761 1.00 104.52 39  A 1 
ATOM 303  N N   . GLN A 1 40  ? 5.575  35.520 27.289 1.00 96.14  40  A 1 
ATOM 304  C CA  . GLN A 1 40  ? 4.475  36.451 27.498 1.00 93.11  40  A 1 
ATOM 305  C C   . GLN A 1 40  ? 3.688  36.687 26.219 1.00 90.93  40  A 1 
ATOM 306  O O   . GLN A 1 40  ? 2.822  37.567 26.197 1.00 92.63  40  A 1 
ATOM 307  C CB  . GLN A 1 40  ? 4.973  37.804 28.023 1.00 100.37 40  A 1 
ATOM 308  C CG  . GLN A 1 40  ? 5.844  37.765 29.270 1.00 109.89 40  A 1 
ATOM 309  C CD  . GLN A 1 40  ? 6.439  39.127 29.590 1.00 110.28 40  A 1 
ATOM 310  O OE1 . GLN A 1 40  ? 6.102  40.124 28.952 1.00 110.53 40  A 1 
ATOM 311  N NE2 . GLN A 1 40  ? 7.330  39.172 30.571 1.00 111.32 40  A 1 
ATOM 312  N N   . GLN A 1 41  ? 3.980  35.955 25.147 1.00 89.44  41  A 1 
ATOM 313  C CA  . GLN A 1 41  ? 3.360  36.199 23.854 1.00 84.32  41  A 1 
ATOM 314  C C   . GLN A 1 41  ? 2.420  35.062 23.474 1.00 84.47  41  A 1 
ATOM 315  O O   . GLN A 1 41  ? 2.740  33.882 23.660 1.00 85.14  41  A 1 
ATOM 316  C CB  . GLN A 1 41  ? 4.418  36.383 22.772 1.00 81.74  41  A 1 
ATOM 317  C CG  . GLN A 1 41  ? 5.313  37.579 23.013 1.00 91.67  41  A 1 
ATOM 318  C CD  . GLN A 1 41  ? 6.480  37.676 22.028 1.00 93.26  41  A 1 
ATOM 319  O OE1 . GLN A 1 41  ? 6.358  37.319 20.851 1.00 87.16  41  A 1 
ATOM 320  N NE2 . GLN A 1 41  ? 7.616  38.170 22.514 1.00 91.56  41  A 1 
ATOM 321  N N   . ARG A 1 42  ? 1.256  35.438 22.944 1.00 74.57  42  A 1 
ATOM 322  C CA  . ARG A 1 42  ? 0.269  34.501 22.422 1.00 73.00  42  A 1 
ATOM 323  C C   . ARG A 1 42  ? -0.323 35.118 21.165 1.00 76.70  42  A 1 
ATOM 324  O O   . ARG A 1 42  ? -0.900 36.205 21.229 1.00 78.33  42  A 1 
ATOM 325  C CB  . ARG A 1 42  ? -0.821 34.208 23.456 1.00 78.08  42  A 1 
ATOM 326  C CG  . ARG A 1 42  ? -1.572 32.910 23.204 1.00 89.89  42  A 1 
ATOM 327  C CD  . ARG A 1 42  ? -2.196 32.348 24.484 1.00 97.50  42  A 1 
ATOM 328  N NE  . ARG A 1 42  ? -1.199 32.103 25.527 1.00 105.84 42  A 1 
ATOM 329  C CZ  . ARG A 1 42  ? -0.330 31.093 25.510 1.00 112.22 42  A 1 
ATOM 330  N NH1 . ARG A 1 42  ? -0.326 30.237 24.491 1.00 116.90 42  A 1 
ATOM 331  N NH2 . ARG A 1 42  ? 0.541  30.942 26.506 1.00 107.94 42  A 1 
ATOM 332  N N   . LEU A 1 43  ? -0.175 34.439 20.028 1.00 79.79  43  A 1 
ATOM 333  C CA  . LEU A 1 43  ? -0.498 35.005 18.726 1.00 73.89  43  A 1 
ATOM 334  C C   . LEU A 1 43  ? -1.799 34.438 18.184 1.00 73.17  43  A 1 
ATOM 335  O O   . LEU A 1 43  ? -2.039 33.230 18.245 1.00 76.03  43  A 1 
ATOM 336  C CB  . LEU A 1 43  ? 0.623  34.739 17.729 1.00 76.75  43  A 1 
ATOM 337  C CG  . LEU A 1 43  ? 1.896  35.540 17.978 1.00 78.35  43  A 1 
ATOM 338  C CD1 . LEU A 1 43  ? 3.063  34.918 17.219 1.00 82.04  43  A 1 
ATOM 339  C CD2 . LEU A 1 43  ? 1.701  36.993 17.571 1.00 78.35  43  A 1 
ATOM 340  N N   . ILE A 1 44  ? -2.621 35.322 17.641 1.00 72.78  44  A 1 
ATOM 341  C CA  . ILE A 1 44  ? -3.913 34.975 17.076 1.00 83.52  44  A 1 
ATOM 342  C C   . ILE A 1 44  ? -3.996 35.617 15.712 1.00 98.10  44  A 1 
ATOM 343  O O   . ILE A 1 44  ? -3.598 36.774 15.535 1.00 99.52  44  A 1 
ATOM 344  C CB  . ILE A 1 44  ? -5.090 35.474 17.942 1.00 84.18  44  A 1 
ATOM 345  C CG1 . ILE A 1 44  ? -5.083 34.817 19.324 1.00 85.05  44  A 1 
ATOM 346  C CG2 . ILE A 1 44  ? -6.428 35.254 17.219 1.00 77.46  44  A 1 
ATOM 347  C CD1 . ILE A 1 44  ? -5.473 33.360 19.311 1.00 90.56  44  A 1 
ATOM 348  N N   . PHE A 1 45  ? -4.517 34.876 14.752 1.00 114.85 45  A 1 
ATOM 349  C CA  . PHE A 1 45  ? -5.025 35.487 13.541 1.00 130.26 45  A 1 
ATOM 350  C C   . PHE A 1 45  ? -6.244 34.688 13.114 1.00 133.97 45  A 1 
ATOM 351  O O   . PHE A 1 45  ? -6.255 33.456 13.225 1.00 131.58 45  A 1 
ATOM 352  C CB  . PHE A 1 45  ? -3.970 35.519 12.433 1.00 136.24 45  A 1 
ATOM 353  C CG  . PHE A 1 45  ? -4.102 34.399 11.473 1.00 138.20 45  A 1 
ATOM 354  C CD1 . PHE A 1 45  ? -3.744 33.118 11.844 1.00 140.54 45  A 1 
ATOM 355  C CD2 . PHE A 1 45  ? -4.612 34.614 10.208 1.00 138.74 45  A 1 
ATOM 356  C CE1 . PHE A 1 45  ? -3.894 32.074 10.972 1.00 146.67 45  A 1 
ATOM 357  C CE2 . PHE A 1 45  ? -4.755 33.575 9.326  1.00 143.23 45  A 1 
ATOM 358  C CZ  . PHE A 1 45  ? -4.397 32.302 9.705  1.00 147.59 45  A 1 
ATOM 359  N N   . ALA A 1 46  ? -7.278 35.397 12.659 1.00 133.14 46  A 1 
ATOM 360  C CA  . ALA A 1 46  ? -8.499 34.765 12.165 1.00 132.05 46  A 1 
ATOM 361  C C   . ALA A 1 46  ? -9.017 33.718 13.146 1.00 127.27 46  A 1 
ATOM 362  O O   . ALA A 1 46  ? -9.371 32.601 12.761 1.00 131.29 46  A 1 
ATOM 363  C CB  . ALA A 1 46  ? -8.273 34.145 10.786 1.00 134.92 46  A 1 
ATOM 364  N N   . GLY A 1 47  ? -9.016 34.067 14.432 1.00 118.80 47  A 1 
ATOM 365  C CA  . GLY A 1 47  ? -9.546 33.205 15.471 1.00 115.49 47  A 1 
ATOM 366  C C   . GLY A 1 47  ? -8.924 31.826 15.565 1.00 119.44 47  A 1 
ATOM 367  O O   . GLY A 1 47  ? -9.457 30.946 16.248 1.00 115.15 47  A 1 
ATOM 368  N N   . LYS A 1 48  ? -7.807 31.611 14.880 1.00 132.55 48  A 1 
ATOM 369  C CA  . LYS A 1 48  ? -7.081 30.348 14.957 1.00 140.00 48  A 1 
ATOM 370  C C   . LYS A 1 48  ? -5.930 30.551 15.933 1.00 136.85 48  A 1 
ATOM 371  O O   . LYS A 1 48  ? -4.941 31.218 15.619 1.00 140.76 48  A 1 
ATOM 372  C CB  . LYS A 1 48  ? -6.606 29.892 13.580 1.00 146.53 48  A 1 
ATOM 373  C CG  . LYS A 1 48  ? -7.677 29.127 12.802 1.00 152.55 48  A 1 
ATOM 374  C CD  . LYS A 1 48  ? -7.157 28.546 11.490 1.00 157.71 48  A 1 
ATOM 375  C CE  . LYS A 1 48  ? -7.083 29.598 10.392 1.00 156.91 48  A 1 
ATOM 376  N NZ  . LYS A 1 48  ? -6.678 29.007 9.083  1.00 159.20 48  A 1 
ATOM 377  N N   . GLN A 1 49  ? -6.091 30.003 17.138 1.00 128.52 49  A 1 
ATOM 378  C CA  . GLN A 1 49  ? -5.061 30.022 18.167 1.00 120.75 49  A 1 
ATOM 379  C C   . GLN A 1 49  ? -3.743 29.515 17.606 1.00 116.97 49  A 1 
ATOM 380  O O   . GLN A 1 49  ? -3.608 28.323 17.312 1.00 123.07 49  A 1 
ATOM 381  C CB  . GLN A 1 49  ? -5.496 29.169 19.363 1.00 122.99 49  A 1 
ATOM 382  C CG  . GLN A 1 49  ? -4.442 28.995 20.448 1.00 124.10 49  A 1 
ATOM 383  C CD  . GLN A 1 49  ? -4.384 30.170 21.410 1.00 120.11 49  A 1 
ATOM 384  O OE1 . GLN A 1 49  ? -3.323 30.489 21.952 1.00 121.37 49  A 1 
ATOM 385  N NE2 . GLN A 1 49  ? -5.530 30.813 21.636 1.00 112.38 49  A 1 
ATOM 386  N N   . LEU A 1 50  ? -2.773 30.406 17.430 1.00 112.75 50  A 1 
ATOM 387  C CA  . LEU A 1 50  ? -1.481 30.006 16.885 1.00 117.77 50  A 1 
ATOM 388  C C   . LEU A 1 50  ? -0.685 29.346 18.002 1.00 121.02 50  A 1 
ATOM 389  O O   . LEU A 1 50  ? -0.313 30.004 18.979 1.00 116.85 50  A 1 
ATOM 390  C CB  . LEU A 1 50  ? -0.747 31.207 16.292 1.00 116.75 50  A 1 
ATOM 391  C CG  . LEU A 1 50  ? -1.523 32.002 15.232 1.00 112.46 50  A 1 
ATOM 392  C CD1 . LEU A 1 50  ? -0.625 32.979 14.510 1.00 109.57 50  A 1 
ATOM 393  C CD2 . LEU A 1 50  ? -2.194 31.086 14.238 1.00 113.20 50  A 1 
ATOM 394  N N   . GLU A 1 51  ? -0.441 28.043 17.870 1.00 131.18 51  A 1 
ATOM 395  C CA  . GLU A 1 51  ? 0.130  27.235 18.944 1.00 140.02 51  A 1 
ATOM 396  C C   . GLU A 1 51  ? 1.567  26.855 18.582 1.00 144.37 51  A 1 
ATOM 397  O O   . GLU A 1 51  ? 1.804  25.948 17.779 1.00 146.74 51  A 1 
ATOM 398  C CB  . GLU A 1 51  ? -0.749 26.013 19.231 1.00 146.93 51  A 1 
ATOM 399  C CG  . GLU A 1 51  ? -1.811 26.274 20.326 1.00 145.14 51  A 1 
ATOM 400  C CD  . GLU A 1 51  ? -2.927 25.230 20.390 1.00 144.40 51  A 1 
ATOM 401  O OE1 . GLU A 1 51  ? -2.850 24.201 19.684 1.00 148.62 51  A 1 
ATOM 402  O OE2 . GLU A 1 51  ? -3.892 25.449 21.154 1.00 138.69 51  A 1 
ATOM 403  N N   . ASP A 1 52  ? 2.507  27.614 19.151 1.00 143.74 52  A 1 
ATOM 404  C CA  . ASP A 1 52  ? 3.940  27.352 19.302 1.00 145.47 52  A 1 
ATOM 405  C C   . ASP A 1 52  ? 4.626  26.349 18.376 1.00 142.72 52  A 1 
ATOM 406  O O   . ASP A 1 52  ? 5.565  25.673 18.814 1.00 143.12 52  A 1 
ATOM 407  C CB  . ASP A 1 52  ? 4.219  26.889 20.737 1.00 147.55 52  A 1 
ATOM 408  C CG  . ASP A 1 52  ? 4.033  27.989 21.756 1.00 145.79 52  A 1 
ATOM 409  O OD1 . ASP A 1 52  ? 4.269  29.170 21.424 1.00 145.26 52  A 1 
ATOM 410  O OD2 . ASP A 1 52  ? 3.651  27.668 22.899 1.00 146.51 52  A 1 
ATOM 411  N N   . GLY A 1 53  ? 4.228  26.241 17.113 1.00 137.71 53  A 1 
ATOM 412  C CA  . GLY A 1 53  ? 5.122  25.512 16.233 1.00 136.81 53  A 1 
ATOM 413  C C   . GLY A 1 53  ? 4.592  24.548 15.192 1.00 138.85 53  A 1 
ATOM 414  O O   . GLY A 1 53  ? 5.347  23.691 14.727 1.00 138.80 53  A 1 
ATOM 415  N N   . ARG A 1 54  ? 3.328  24.648 14.803 1.00 143.24 54  A 1 
ATOM 416  C CA  . ARG A 1 54  ? 2.912  24.034 13.553 1.00 155.88 54  A 1 
ATOM 417  C C   . ARG A 1 54  ? 3.105  25.072 12.462 1.00 156.03 54  A 1 
ATOM 418  O O   . ARG A 1 54  ? 2.807  26.254 12.664 1.00 152.26 54  A 1 
ATOM 419  C CB  . ARG A 1 54  ? 1.468  23.537 13.605 1.00 161.36 54  A 1 
ATOM 420  C CG  . ARG A 1 54  ? 0.425  24.593 13.859 1.00 162.53 54  A 1 
ATOM 421  C CD  . ARG A 1 54  ? -0.824 23.955 14.430 1.00 167.57 54  A 1 
ATOM 422  N NE  . ARG A 1 54  ? -0.735 23.813 15.881 1.00 169.34 54  A 1 
ATOM 423  C CZ  . ARG A 1 54  ? -0.369 22.697 16.501 1.00 174.20 54  A 1 
ATOM 424  N NH1 . ARG A 1 54  ? -0.064 21.615 15.795 1.00 178.40 54  A 1 
ATOM 425  N NH2 . ARG A 1 54  ? -0.314 22.660 17.825 1.00 173.65 54  A 1 
ATOM 426  N N   . THR A 1 55  ? 3.640  24.628 11.322 1.00 158.74 55  A 1 
ATOM 427  C CA  . THR A 1 55  ? 4.220  25.539 10.340 1.00 155.66 55  A 1 
ATOM 428  C C   . THR A 1 55  ? 3.272  26.688 10.016 1.00 153.72 55  A 1 
ATOM 429  O O   . THR A 1 55  ? 2.047  26.541 10.040 1.00 152.39 55  A 1 
ATOM 430  C CB  . THR A 1 55  ? 4.589  24.781 9.063  1.00 154.76 55  A 1 
ATOM 431  O OG1 . THR A 1 55  ? 3.576  23.813 8.770  1.00 151.82 55  A 1 
ATOM 432  C CG2 . THR A 1 55  ? 5.925  24.073 9.232  1.00 158.79 55  A 1 
ATOM 433  N N   . LEU A 1 56  ? 3.860  27.856 9.750  1.00 128.33 56  A 1 
ATOM 434  C CA  . LEU A 1 56  ? 3.067  29.037 9.425  1.00 122.65 56  A 1 
ATOM 435  C C   . LEU A 1 56  ? 2.116  28.747 8.270  1.00 122.23 56  A 1 
ATOM 436  O O   . LEU A 1 56  ? 0.901  28.953 8.377  1.00 114.37 56  A 1 
ATOM 437  C CB  . LEU A 1 56  ? 4.007  30.196 9.092  1.00 119.71 56  A 1 
ATOM 438  C CG  . LEU A 1 56  ? 3.461  31.606 8.913  1.00 118.96 56  A 1 
ATOM 439  C CD1 . LEU A 1 56  ? 4.485  32.621 9.414  1.00 114.66 56  A 1 
ATOM 440  C CD2 . LEU A 1 56  ? 3.152  31.841 7.451  1.00 123.52 56  A 1 
ATOM 441  N N   . SER A 1 57  ? 2.653  28.229 7.163  1.00 131.89 57  A 1 
ATOM 442  C CA  . SER A 1 57  ? 1.914  27.805 5.974  1.00 140.08 57  A 1 
ATOM 443  C C   . SER A 1 57  ? 0.988  26.607 6.238  1.00 155.21 57  A 1 
ATOM 444  O O   . SER A 1 57  ? 0.333  26.134 5.295  1.00 156.12 57  A 1 
ATOM 445  C CB  . SER A 1 57  ? 2.907  27.477 4.863  1.00 138.04 57  A 1 
ATOM 446  O OG  . SER A 1 57  ? 4.171  27.127 5.406  1.00 133.76 57  A 1 
ATOM 447  N N   . ASP A 1 58  ? 0.934  26.098 7.474  1.00 171.29 58  A 1 
ATOM 448  C CA  . ASP A 1 58  ? -0.050 25.094 7.866  1.00 183.86 58  A 1 
ATOM 449  C C   . ASP A 1 58  ? -1.359 25.733 8.302  1.00 179.81 58  A 1 
ATOM 450  O O   . ASP A 1 58  ? -2.427 25.138 8.116  1.00 184.75 58  A 1 
ATOM 451  C CB  . ASP A 1 58  ? 0.511  24.222 8.996  1.00 188.97 58  A 1 
ATOM 452  C CG  . ASP A 1 58  ? -0.341 23.013 9.288  1.00 194.12 58  A 1 
ATOM 453  O OD1 . ASP A 1 58  ? -1.172 22.643 8.427  1.00 197.49 58  A 1 
ATOM 454  O OD2 . ASP A 1 58  ? -0.164 22.431 10.381 1.00 193.24 58  A 1 
ATOM 455  N N   . TYR A 1 59  ? -1.287 26.939 8.859  1.00 170.76 59  A 1 
ATOM 456  C CA  . TYR A 1 59  ? -2.445 27.727 9.251  1.00 160.18 59  A 1 
ATOM 457  C C   . TYR A 1 59  ? -3.017 28.561 8.107  1.00 158.21 59  A 1 
ATOM 458  O O   . TYR A 1 59  ? -4.051 29.212 8.298  1.00 157.58 59  A 1 
ATOM 459  C CB  . TYR A 1 59  ? -2.062 28.649 10.413 1.00 149.01 59  A 1 
ATOM 460  C CG  . TYR A 1 59  ? -2.115 28.022 11.790 1.00 142.58 59  A 1 
ATOM 461  C CD1 . TYR A 1 59  ? -3.217 27.271 12.199 1.00 143.55 59  A 1 
ATOM 462  C CD2 . TYR A 1 59  ? -1.070 28.197 12.689 1.00 136.77 59  A 1 
ATOM 463  C CE1 . TYR A 1 59  ? -3.272 26.711 13.463 1.00 140.51 59  A 1 
ATOM 464  C CE2 . TYR A 1 59  ? -1.115 27.645 13.953 1.00 135.62 59  A 1 
ATOM 465  C CZ  . TYR A 1 59  ? -2.220 26.903 14.334 1.00 138.80 59  A 1 
ATOM 466  O OH  . TYR A 1 59  ? -2.274 26.346 15.592 1.00 138.24 59  A 1 
ATOM 467  N N   . ASN A 1 60  ? -2.374 28.543 6.932  1.00 152.82 60  A 1 
ATOM 468  C CA  . ASN A 1 60  ? -2.690 29.412 5.798  1.00 145.54 60  A 1 
ATOM 469  C C   . ASN A 1 60  ? -2.503 30.878 6.168  1.00 141.86 60  A 1 
ATOM 470  O O   . ASN A 1 60  ? -3.478 31.605 6.376  1.00 142.89 60  A 1 
ATOM 471  C CB  . ASN A 1 60  ? -4.113 29.165 5.282  1.00 139.75 60  A 1 
ATOM 472  C CG  . ASN A 1 60  ? -4.460 30.038 4.085  1.00 133.05 60  A 1 
ATOM 473  O OD1 . ASN A 1 60  ? -3.792 29.990 3.046  1.00 132.86 60  A 1 
ATOM 474  N ND2 . ASN A 1 60  ? -5.513 30.835 4.225  1.00 125.99 60  A 1 
ATOM 475  N N   . ILE A 1 61  ? -1.251 31.316 6.254  1.00 136.99 61  A 1 
ATOM 476  C CA  . ILE A 1 61  ? -0.913 32.698 6.573  1.00 134.82 61  A 1 
ATOM 477  C C   . ILE A 1 61  ? -0.039 33.226 5.447  1.00 137.29 61  A 1 
ATOM 478  O O   . ILE A 1 61  ? 1.069  32.724 5.229  1.00 136.81 61  A 1 
ATOM 479  C CB  . ILE A 1 61  ? -0.195 32.816 7.928  1.00 131.95 61  A 1 
ATOM 480  C CG1 . ILE A 1 61  ? -1.085 32.299 9.062  1.00 125.66 61  A 1 
ATOM 481  C CG2 . ILE A 1 61  ? 0.242  34.256 8.186  1.00 128.78 61  A 1 
ATOM 482  C CD1 . ILE A 1 61  ? -0.460 32.405 10.446 1.00 117.06 61  A 1 
ATOM 483  N N   . GLN A 1 62  ? -0.534 34.233 4.735  1.00 141.10 62  A 1 
ATOM 484  C CA  . GLN A 1 62  ? 0.163  34.805 3.592  1.00 145.74 62  A 1 
ATOM 485  C C   . GLN A 1 62  ? 0.693  36.191 3.942  1.00 144.50 62  A 1 
ATOM 486  O O   . GLN A 1 62  ? 0.418  36.739 5.014  1.00 146.60 62  A 1 
ATOM 487  C CB  . GLN A 1 62  ? -0.767 34.865 2.372  1.00 150.22 62  A 1 
ATOM 488  C CG  . GLN A 1 62  ? -0.092 34.568 1.034  1.00 154.76 62  A 1 
ATOM 489  C CD  . GLN A 1 62  ? 0.215  35.824 0.237  1.00 154.89 62  A 1 
ATOM 490  O OE1 . GLN A 1 62  ? 0.058  36.941 0.732  1.00 155.54 62  A 1 
ATOM 491  N NE2 . GLN A 1 62  ? 0.652  35.646 -1.004 1.00 153.30 62  A 1 
ATOM 492  N N   . LYS A 1 63  ? 1.476  36.753 3.022  1.00 140.70 63  A 1 
ATOM 493  C CA  . LYS A 1 63  ? 2.053  38.074 3.230  1.00 134.50 63  A 1 
ATOM 494  C C   . LYS A 1 63  ? 0.956  39.132 3.311  1.00 133.93 63  A 1 
ATOM 495  O O   . LYS A 1 63  ? -0.117 38.992 2.712  1.00 128.89 63  A 1 
ATOM 496  C CB  . LYS A 1 63  ? 3.028  38.406 2.101  1.00 134.93 63  A 1 
ATOM 497  C CG  . LYS A 1 63  ? 3.751  39.744 2.237  1.00 133.94 63  A 1 
ATOM 498  C CD  . LYS A 1 63  ? 4.554  40.042 0.974  1.00 139.98 63  A 1 
ATOM 499  C CE  . LYS A 1 63  ? 5.194  41.424 0.985  1.00 137.59 63  A 1 
ATOM 500  N NZ  . LYS A 1 63  ? 5.763  41.755 -0.357 1.00 140.40 63  A 1 
ATOM 501  N N   . GLU A 1 64  ? 1.237  40.184 4.093  1.00 134.67 64  A 1 
ATOM 502  C CA  . GLU A 1 64  ? 0.389  41.362 4.290  1.00 135.91 64  A 1 
ATOM 503  C C   . GLU A 1 64  ? -0.769 41.099 5.246  1.00 130.38 64  A 1 
ATOM 504  O O   . GLU A 1 64  ? -1.379 42.044 5.759  1.00 129.75 64  A 1 
ATOM 505  C CB  . GLU A 1 64  ? -0.150 41.892 2.956  1.00 141.45 64  A 1 
ATOM 506  C CG  . GLU A 1 64  ? 0.933  42.282 1.968  1.00 143.29 64  A 1 
ATOM 507  C CD  . GLU A 1 64  ? 1.902  43.290 2.545  1.00 135.77 64  A 1 
ATOM 508  O OE1 . GLU A 1 64  ? 1.448  44.241 3.216  1.00 130.80 64  A 1 
ATOM 509  O OE2 . GLU A 1 64  ? 3.120  43.122 2.335  1.00 134.39 64  A 1 
ATOM 510  N N   . SER A 1 65  ? -1.093 39.830 5.484  1.00 126.24 65  A 1 
ATOM 511  C CA  . SER A 1 65  ? -2.099 39.509 6.484  1.00 118.64 65  A 1 
ATOM 512  C C   . SER A 1 65  ? -1.633 40.005 7.847  1.00 122.62 65  A 1 
ATOM 513  O O   . SER A 1 65  ? -0.441 39.951 8.171  1.00 116.57 65  A 1 
ATOM 514  C CB  . SER A 1 65  ? -2.358 38.000 6.513  1.00 107.60 65  A 1 
ATOM 515  O OG  . SER A 1 65  ? -2.869 37.539 5.269  1.00 100.59 65  A 1 
ATOM 516  N N   . THR A 1 66  ? -2.570 40.530 8.635  1.00 128.54 66  A 1 
ATOM 517  C CA  . THR A 1 66  ? -2.258 41.077 9.952  1.00 125.51 66  A 1 
ATOM 518  C C   . THR A 1 66  ? -2.597 40.050 11.028 1.00 117.21 66  A 1 
ATOM 519  O O   . THR A 1 66  ? -3.664 39.420 10.986 1.00 111.84 66  A 1 
ATOM 520  C CB  . THR A 1 66  ? -3.002 42.395 10.207 1.00 126.87 66  A 1 
ATOM 521  O OG1 . THR A 1 66  ? -2.548 43.396 9.286  1.00 126.49 66  A 1 
ATOM 522  C CG2 . THR A 1 66  ? -2.739 42.901 11.618 1.00 124.82 66  A 1 
ATOM 523  N N   . LEU A 1 67  ? -1.668 39.871 11.965 1.00 115.23 67  A 1 
ATOM 524  C CA  . LEU A 1 67  ? -1.819 39.025 13.141 1.00 108.69 67  A 1 
ATOM 525  C C   . LEU A 1 67  ? -2.208 39.854 14.356 1.00 107.20 67  A 1 
ATOM 526  O O   . LEU A 1 67  ? -1.975 41.063 14.419 1.00 107.01 67  A 1 
ATOM 527  C CB  . LEU A 1 67  ? -0.522 38.276 13.445 1.00 95.96  67  A 1 
ATOM 528  C CG  . LEU A 1 67  ? -0.338 36.891 12.840 1.00 91.55  67  A 1 
ATOM 529  C CD1 . LEU A 1 67  ? -0.580 36.915 11.341 1.00 94.55  67  A 1 
ATOM 530  C CD2 . LEU A 1 67  ? 1.057  36.413 13.153 1.00 80.12  67  A 1 
ATOM 531  N N   . HIS A 1 68  ? -2.780 39.181 15.343 1.00 103.92 68  A 1 
ATOM 532  C CA  . HIS A 1 68  ? -3.186 39.828 16.580 1.00 100.26 68  A 1 
ATOM 533  C C   . HIS A 1 68  ? -2.321 39.301 17.719 1.00 89.37  68  A 1 
ATOM 534  O O   . HIS A 1 68  ? -2.224 38.084 17.917 1.00 89.72  68  A 1 
ATOM 535  C CB  . HIS A 1 68  ? -4.671 39.593 16.831 1.00 102.08 68  A 1 
ATOM 536  C CG  . HIS A 1 68  ? -5.546 40.085 15.718 1.00 109.11 68  A 1 
ATOM 537  N ND1 . HIS A 1 68  ? -5.429 41.353 15.187 1.00 109.06 68  A 1 
ATOM 538  C CD2 . HIS A 1 68  ? -6.548 39.480 15.032 1.00 111.79 68  A 1 
ATOM 539  C CE1 . HIS A 1 68  ? -6.325 41.510 14.229 1.00 112.21 68  A 1 
ATOM 540  N NE2 . HIS A 1 68  ? -7.018 40.389 14.116 1.00 113.50 68  A 1 
ATOM 541  N N   . LEU A 1 69  ? -1.669 40.215 18.437 1.00 75.94  69  A 1 
ATOM 542  C CA  . LEU A 1 69  ? -0.809 39.856 19.554 1.00 68.04  69  A 1 
ATOM 543  C C   . LEU A 1 69  ? -1.511 40.138 20.876 1.00 66.57  69  A 1 
ATOM 544  O O   . LEU A 1 69  ? -1.981 41.254 21.113 1.00 79.32  69  A 1 
ATOM 545  C CB  . LEU A 1 69  ? 0.519  40.609 19.513 1.00 59.57  69  A 1 
ATOM 546  C CG  . LEU A 1 69  ? 1.432  40.144 20.661 1.00 66.33  69  A 1 
ATOM 547  C CD1 . LEU A 1 69  ? 1.558  38.617 20.691 1.00 62.70  69  A 1 
ATOM 548  C CD2 . LEU A 1 69  ? 2.836  40.795 20.665 1.00 66.44  69  A 1 
ATOM 549  N N   . VAL A 1 70  ? -1.567 39.125 21.726 1.00 62.77  70  A 1 
ATOM 550  C CA  . VAL A 1 70  ? -2.025 39.242 23.103 1.00 60.69  70  A 1 
ATOM 551  C C   . VAL A 1 70  ? -0.812 39.110 24.015 1.00 61.83  70  A 1 
ATOM 552  O O   . VAL A 1 70  ? 0.142  38.390 23.706 1.00 68.54  70  A 1 
ATOM 553  C CB  . VAL A 1 70  ? -3.097 38.169 23.400 1.00 60.19  70  A 1 
ATOM 554  C CG1 . VAL A 1 70  ? -3.521 38.208 24.844 1.00 64.70  70  A 1 
ATOM 555  C CG2 . VAL A 1 70  ? -4.302 38.389 22.505 1.00 60.83  70  A 1 
ATOM 556  N N   . LEU A 1 71  ? -0.836 39.817 25.140 1.00 60.95  71  A 1 
ATOM 557  C CA  . LEU A 1 71  ? 0.302  39.854 26.052 1.00 58.34  71  A 1 
ATOM 558  C C   . LEU A 1 71  ? -0.113 39.443 27.453 1.00 53.95  71  A 1 
ATOM 559  O O   . LEU A 1 71  ? -1.068 39.994 28.004 1.00 52.03  71  A 1 
ATOM 560  C CB  . LEU A 1 71  ? 0.907  41.245 26.086 1.00 59.07  71  A 1 
ATOM 561  C CG  . LEU A 1 71  ? 1.355  41.626 24.688 1.00 66.84  71  A 1 
ATOM 562  C CD1 . LEU A 1 71  ? 0.958  43.059 24.395 1.00 70.47  71  A 1 
ATOM 563  C CD2 . LEU A 1 71  ? 2.860  41.394 24.544 1.00 63.07  71  A 1 
ATOM 564  N N   . ARG A 1 72  ? 0.607  38.483 28.029 1.00 56.58  72  A 1 
ATOM 565  C CA  . ARG A 1 72  ? 0.433  38.211 29.445 1.00 47.99  72  A 1 
ATOM 566  C C   . ARG A 1 72  ? 0.886  39.423 30.251 1.00 51.49  72  A 1 
ATOM 567  O O   . ARG A 1 72  ? 1.728  40.215 29.816 1.00 58.84  72  A 1 
ATOM 568  C CB  . ARG A 1 72  ? 1.220  36.966 29.874 1.00 47.75  72  A 1 
ATOM 569  C CG  . ARG A 1 72  ? 0.942  35.684 29.076 1.00 49.46  72  A 1 
ATOM 570  C CD  . ARG A 1 72  ? 0.498  34.454 29.930 1.00 63.03  72  A 1 
ATOM 571  N NE  . ARG A 1 72  ? 1.060  34.422 31.285 1.00 74.72  72  A 1 
ATOM 572  C CZ  . ARG A 1 72  ? 2.150  33.741 31.651 1.00 80.03  72  A 1 
ATOM 573  N NH1 . ARG A 1 72  ? 2.814  33.014 30.758 1.00 89.78  72  A 1 
ATOM 574  N NH2 . ARG A 1 72  ? 2.586  33.787 32.912 1.00 67.07  72  A 1 
ATOM 575  N N   . LEU A 1 73  ? 0.279  39.589 31.420 1.00 48.05  73  A 1 
ATOM 576  C CA  . LEU A 1 73  ? 0.778  40.506 32.436 1.00 44.48  73  A 1 
ATOM 577  C C   . LEU A 1 73  ? 1.989  39.962 33.170 1.00 43.33  73  A 1 
ATOM 578  O O   . LEU A 1 73  ? 2.633  40.689 33.929 1.00 42.17  73  A 1 
ATOM 579  C CB  . LEU A 1 73  ? -0.337 40.783 33.434 1.00 48.64  73  A 1 
ATOM 580  C CG  . LEU A 1 73  ? -1.578 41.244 32.676 1.00 56.40  73  A 1 
ATOM 581  C CD1 . LEU A 1 73  ? -2.859 40.983 33.460 1.00 57.10  73  A 1 
ATOM 582  C CD2 . LEU A 1 73  ? -1.433 42.731 32.304 1.00 56.22  73  A 1 
ATOM 583  N N   . ARG A 1 74  ? 2.311  38.700 32.953 1.00 54.18  74  A 1 
ATOM 584  C CA  . ARG A 1 74  ? 3.174  37.947 33.835 1.00 50.98  74  A 1 
ATOM 585  C C   . ARG A 1 74  ? 3.931  36.965 32.968 1.00 51.71  74  A 1 
ATOM 586  O O   . ARG A 1 74  ? 3.359  36.398 32.035 1.00 45.04  74  A 1 
ATOM 587  C CB  . ARG A 1 74  ? 2.325  37.217 34.884 1.00 47.96  74  A 1 
ATOM 588  C CG  . ARG A 1 74  ? 3.086  36.468 35.926 1.00 42.95  74  A 1 
ATOM 589  C CD  . ARG A 1 74  ? 2.123  35.641 36.675 1.00 43.86  74  A 1 
ATOM 590  N NE  . ARG A 1 74  ? 2.690  35.070 37.885 1.00 43.52  74  A 1 
ATOM 591  C CZ  . ARG A 1 74  ? 3.412  33.972 37.865 1.00 48.93  74  A 1 
ATOM 592  N NH1 . ARG A 1 74  ? 3.640  33.401 36.687 1.00 47.39  74  A 1 
ATOM 593  N NH2 . ARG A 1 74  ? 3.901  33.464 38.995 1.00 53.94  74  A 1 
ATOM 594  N N   . GLY A 1 75  ? 5.211  36.792 33.247 1.00 42.88  75  A 1 
ATOM 595  C CA  . GLY A 1 75  ? 5.965  35.711 32.681 1.00 43.60  75  A 1 
ATOM 596  C C   . GLY A 1 75  ? 6.020  34.547 33.639 1.00 47.71  75  A 1 
ATOM 597  O O   . GLY A 1 75  ? 5.275  34.478 34.622 1.00 55.59  75  A 1 
ATOM 598  N N   . GLY A 1 76  ? 6.942  33.631 33.373 1.00 45.83  76  A 1 
ATOM 599  C CA  . GLY A 1 76  ? 7.049  32.459 34.213 1.00 44.94  76  A 1 
ATOM 600  C C   . GLY A 1 76  ? 7.880  32.644 35.461 1.00 50.96  76  A 1 
ATOM 601  O O   . GLY A 1 76  ? 7.809  31.794 36.351 1.00 57.45  76  A 1 
ATOM 602  N N   . MET A 1 77  ? 8.669  33.721 35.559 1.00 47.55  77  A 1 
ATOM 603  C CA  . MET A 1 77  ? 9.611  33.841 36.672 1.00 43.14  77  A 1 
ATOM 604  C C   . MET A 1 77  ? 9.697  35.275 37.175 1.00 39.82  77  A 1 
ATOM 605  O O   . MET A 1 77  ? 9.922  36.205 36.396 1.00 39.31  77  A 1 
ATOM 606  C CB  . MET A 1 77  ? 10.995 33.344 36.253 1.00 41.44  77  A 1 
ATOM 607  C CG  . MET A 1 77  ? 12.026 33.322 37.353 1.00 47.18  77  A 1 
ATOM 608  S SD  . MET A 1 77  ? 13.694 32.960 36.694 1.00 51.64  77  A 1 
ATOM 609  C CE  . MET A 1 77  ? 14.734 33.093 38.159 1.00 39.86  77  A 1 
ATOM 610  N N   . GLN A 1 78  ? 9.511  35.450 38.478 1.00 39.34  78  A 1 
ATOM 611  C CA  . GLN A 1 78  ? 9.691  36.738 39.131 1.00 38.12  78  A 1 
ATOM 612  C C   . GLN A 1 78  ? 10.794 36.652 40.181 1.00 37.98  78  A 1 
ATOM 613  O O   . GLN A 1 78  ? 10.978 35.619 40.845 1.00 38.14  78  A 1 
ATOM 614  C CB  . GLN A 1 78  ? 8.418  37.224 39.802 1.00 38.26  78  A 1 
ATOM 615  C CG  . GLN A 1 78  ? 7.270  37.446 38.861 1.00 42.42  78  A 1 
ATOM 616  C CD  . GLN A 1 78  ? 6.583  36.157 38.440 1.00 48.47  78  A 1 
ATOM 617  O OE1 . GLN A 1 78  ? 6.318  35.261 39.262 1.00 40.88  78  A 1 
ATOM 618  N NE2 . GLN A 1 78  ? 6.305  36.050 37.143 1.00 40.87  78  A 1 
ATOM 619  N N   . ILE A 1 79  ? 11.541 37.746 40.318 1.00 36.42  79  A 1 
ATOM 620  C CA  . ILE A 1 79  ? 12.506 37.904 41.396 1.00 35.81  79  A 1 
ATOM 621  C C   . ILE A 1 79  ? 12.226 39.243 42.048 1.00 35.08  79  A 1 
ATOM 622  O O   . ILE A 1 79  ? 11.494 40.080 41.508 1.00 43.37  79  A 1 
ATOM 623  C CB  . ILE A 1 79  ? 13.971 37.824 40.918 1.00 35.38  79  A 1 
ATOM 624  C CG1 . ILE A 1 79  ? 14.229 38.921 39.878 1.00 34.77  79  A 1 
ATOM 625  C CG2 . ILE A 1 79  ? 14.316 36.401 40.396 1.00 36.39  79  A 1 
ATOM 626  C CD1 . ILE A 1 79  ? 15.658 39.150 39.548 1.00 34.27  79  A 1 
ATOM 627  N N   . PHE A 1 80  ? 12.784 39.429 43.235 1.00 34.77  80  A 1 
ATOM 628  C CA  . PHE A 1 80  ? 12.551 40.648 43.989 1.00 34.32  80  A 1 
ATOM 629  C C   . PHE A 1 80  ? 13.866 41.374 44.210 1.00 33.49  80  A 1 
ATOM 630  O O   . PHE A 1 80  ? 14.878 40.751 44.549 1.00 37.48  80  A 1 
ATOM 631  C CB  . PHE A 1 80  ? 11.883 40.352 45.333 1.00 41.40  80  A 1 
ATOM 632  C CG  . PHE A 1 80  ? 10.611 39.594 45.210 1.00 47.95  80  A 1 
ATOM 633  C CD1 . PHE A 1 80  ? 9.424  40.260 44.956 1.00 36.18  80  A 1 
ATOM 634  C CD2 . PHE A 1 80  ? 10.599 38.207 45.312 1.00 52.54  80  A 1 
ATOM 635  C CE1 . PHE A 1 80  ? 8.249  39.573 44.830 1.00 37.13  80  A 1 
ATOM 636  C CE2 . PHE A 1 80  ? 9.422  37.509 45.173 1.00 48.16  80  A 1 
ATOM 637  C CZ  . PHE A 1 80  ? 8.242  38.200 44.934 1.00 43.19  80  A 1 
ATOM 638  N N   . VAL A 1 81  ? 13.859 42.689 44.021 1.00 33.00  81  A 1 
ATOM 639  C CA  . VAL A 1 81  ? 15.029 43.499 44.319 1.00 33.07  81  A 1 
ATOM 640  C C   . VAL A 1 81  ? 14.720 44.400 45.498 1.00 35.36  81  A 1 
ATOM 641  O O   . VAL A 1 81  ? 13.833 45.259 45.422 1.00 44.42  81  A 1 
ATOM 642  C CB  . VAL A 1 81  ? 15.489 44.327 43.120 1.00 33.07  81  A 1 
ATOM 643  C CG1 . VAL A 1 81  ? 16.780 44.994 43.484 1.00 36.44  81  A 1 
ATOM 644  C CG2 . VAL A 1 81  ? 15.681 43.452 41.916 1.00 32.04  81  A 1 
ATOM 645  N N   . LYS A 1 82  ? 15.493 44.238 46.563 1.00 32.43  82  A 1 
ATOM 646  C CA  . LYS A 1 82  ? 15.412 45.084 47.743 1.00 37.21  82  A 1 
ATOM 647  C C   . LYS A 1 82  ? 16.370 46.272 47.586 1.00 35.95  82  A 1 
ATOM 648  O O   . LYS A 1 82  ? 17.572 46.081 47.365 1.00 34.88  82  A 1 
ATOM 649  C CB  . LYS A 1 82  ? 15.738 44.236 48.977 1.00 33.25  82  A 1 
ATOM 650  C CG  . LYS A 1 82  ? 15.907 44.983 50.284 1.00 38.00  82  A 1 
ATOM 651  C CD  . LYS A 1 82  ? 14.571 45.385 50.847 1.00 43.33  82  A 1 
ATOM 652  C CE  . LYS A 1 82  ? 14.654 45.669 52.340 1.00 61.00  82  A 1 
ATOM 653  N NZ  . LYS A 1 82  ? 13.274 45.858 52.916 1.00 73.17  82  A 1 
ATOM 654  N N   . THR A 1 83  ? 15.827 47.488 47.694 1.00 37.29  83  A 1 
ATOM 655  C CA  . THR A 1 83  ? 16.514 48.780 47.672 1.00 43.23  83  A 1 
ATOM 656  C C   . THR A 1 83  ? 17.027 49.146 49.068 1.00 44.39  83  A 1 
ATOM 657  O O   . THR A 1 83  ? 16.512 48.676 50.086 1.00 49.02  83  A 1 
ATOM 658  C CB  . THR A 1 83  ? 15.545 49.860 47.173 1.00 55.66  83  A 1 
ATOM 659  O OG1 . THR A 1 83  ? 14.995 49.439 45.926 1.00 66.25  83  A 1 
ATOM 660  C CG2 . THR A 1 83  ? 16.206 51.199 46.971 1.00 57.93  83  A 1 
ATOM 661  N N   . LEU A 1 84  ? 18.048 50.007 49.115 1.00 36.39  84  A 1 
ATOM 662  C CA  . LEU A 1 84  ? 18.488 50.514 50.414 1.00 45.51  84  A 1 
ATOM 663  C C   . LEU A 1 84  ? 17.441 51.399 51.133 1.00 58.39  84  A 1 
ATOM 664  O O   . LEU A 1 84  ? 17.621 51.699 52.320 1.00 58.55  84  A 1 
ATOM 665  C CB  . LEU A 1 84  ? 19.804 51.276 50.241 1.00 46.96  84  A 1 
ATOM 666  C CG  . LEU A 1 84  ? 21.128 50.535 49.984 1.00 50.55  84  A 1 
ATOM 667  C CD1 . LEU A 1 84  ? 22.263 51.493 49.559 1.00 31.45  84  A 1 
ATOM 668  C CD2 . LEU A 1 84  ? 21.545 49.740 51.222 1.00 45.35  84  A 1 
ATOM 669  N N   . THR A 1 85  ? 16.356 51.832 50.480 1.00 60.42  85  A 1 
ATOM 670  C CA  . THR A 1 85  ? 15.326 52.549 51.239 1.00 60.17  85  A 1 
ATOM 671  C C   . THR A 1 85  ? 14.393 51.617 52.004 1.00 59.75  85  A 1 
ATOM 672  O O   . THR A 1 85  ? 13.627 52.104 52.851 1.00 67.06  85  A 1 
ATOM 673  C CB  . THR A 1 85  ? 14.445 53.449 50.347 1.00 51.60  85  A 1 
ATOM 674  O OG1 . THR A 1 85  ? 13.525 52.641 49.597 1.00 52.12  85  A 1 
ATOM 675  C CG2 . THR A 1 85  ? 15.273 54.316 49.403 1.00 42.56  85  A 1 
ATOM 676  N N   . GLY A 1 86  ? 14.448 50.303 51.742 1.00 41.43  86  A 1 
ATOM 677  C CA  . GLY A 1 86  ? 13.442 49.362 52.199 1.00 37.21  86  A 1 
ATOM 678  C C   . GLY A 1 86  ? 12.313 49.142 51.217 1.00 41.54  86  A 1 
ATOM 679  O O   . GLY A 1 86  ? 11.357 48.422 51.531 1.00 46.33  86  A 1 
ATOM 680  N N   . LYS A 1 87  ? 12.383 49.763 50.047 1.00 44.72  87  A 1 
ATOM 681  C CA  . LYS A 1 87  ? 11.452 49.476 48.968 1.00 47.43  87  A 1 
ATOM 682  C C   . LYS A 1 87  ? 11.900 48.220 48.236 1.00 48.27  87  A 1 
ATOM 683  O O   . LYS A 1 87  ? 13.093 48.051 47.939 1.00 37.02  87  A 1 
ATOM 684  C CB  . LYS A 1 87  ? 11.389 50.657 48.005 1.00 48.81  87  A 1 
ATOM 685  C CG  . LYS A 1 87  ? 10.423 50.500 46.865 1.00 45.82  87  A 1 
ATOM 686  C CD  . LYS A 1 87  ? 10.642 51.598 45.812 1.00 45.13  87  A 1 
ATOM 687  C CE  . LYS A 1 87  ? 9.416  51.680 44.910 1.00 56.92  87  A 1 
ATOM 688  N NZ  . LYS A 1 87  ? 8.414  50.588 45.239 1.00 60.30  87  A 1 
ATOM 689  N N   . THR A 1 88  ? 10.939 47.337 47.961 1.00 56.71  88  A 1 
ATOM 690  C CA  . THR A 1 88  ? 11.175 46.091 47.242 1.00 52.40  88  A 1 
ATOM 691  C C   . THR A 1 88  ? 10.373 46.125 45.952 1.00 54.04  88  A 1 
ATOM 692  O O   . THR A 1 88  ? 9.167  46.401 45.972 1.00 61.58  88  A 1 
ATOM 693  C CB  . THR A 1 88  ? 10.785 44.875 48.081 1.00 45.76  88  A 1 
ATOM 694  O OG1 . THR A 1 88  ? 11.387 44.982 49.375 1.00 54.21  88  A 1 
ATOM 695  C CG2 . THR A 1 88  ? 11.272 43.603 47.424 1.00 34.82  88  A 1 
ATOM 696  N N   . ILE A 1 89  ? 11.046 45.865 44.835 1.00 41.71  89  A 1 
ATOM 697  C CA  . ILE A 1 89  ? 10.413 45.898 43.527 1.00 45.37  89  A 1 
ATOM 698  C C   . ILE A 1 89  ? 10.505 44.513 42.913 1.00 36.89  89  A 1 
ATOM 699  O O   . ILE A 1 89  ? 11.335 43.689 43.280 1.00 40.61  89  A 1 
ATOM 700  C CB  . ILE A 1 89  ? 11.030 46.944 42.578 1.00 42.92  89  A 1 
ATOM 701  C CG1 . ILE A 1 89  ? 12.265 46.389 41.905 1.00 40.20  89  A 1 
ATOM 702  C CG2 . ILE A 1 89  ? 11.432 48.162 43.331 1.00 49.33  89  A 1 
ATOM 703  C CD1 . ILE A 1 89  ? 13.170 47.470 41.415 1.00 45.51  89  A 1 
ATOM 704  N N   . THR A 1 90  ? 9.623  44.273 41.960 1.00 36.40  90  A 1 
ATOM 705  C CA  . THR A 1 90  ? 9.379  42.952 41.420 1.00 39.28  90  A 1 
ATOM 706  C C   . THR A 1 90  ? 9.710  42.980 39.934 1.00 35.00  90  A 1 
ATOM 707  O O   . THR A 1 90  ? 9.202  43.836 39.207 1.00 43.56  90  A 1 
ATOM 708  C CB  . THR A 1 90  ? 7.920  42.556 41.697 1.00 35.95  90  A 1 
ATOM 709  O OG1 . THR A 1 90  ? 7.631  42.822 43.077 1.00 36.08  90  A 1 
ATOM 710  C CG2 . THR A 1 90  ? 7.684  41.060 41.421 1.00 40.21  90  A 1 
ATOM 711  N N   . LEU A 1 91  ? 10.576 42.064 39.494 1.00 34.90  91  A 1 
ATOM 712  C CA  . LEU A 1 91  ? 11.044 41.999 38.111 1.00 35.78  91  A 1 
ATOM 713  C C   . LEU A 1 91  ? 10.572 40.730 37.414 1.00 36.52  91  A 1 
ATOM 714  O O   . LEU A 1 91  ? 10.495 39.656 38.018 1.00 42.42  91  A 1 
ATOM 715  C CB  . LEU A 1 91  ? 12.574 42.033 38.017 1.00 38.49  91  A 1 
ATOM 716  C CG  . LEU A 1 91  ? 13.349 43.241 38.564 1.00 43.22  91  A 1 
ATOM 717  C CD1 . LEU A 1 91  ? 14.849 43.022 38.366 1.00 37.52  91  A 1 
ATOM 718  C CD2 . LEU A 1 91  ? 12.898 44.573 37.931 1.00 39.06  91  A 1 
ATOM 719  N N   . GLU A 1 92  ? 10.297 40.873 36.120 1.00 36.59  92  A 1 
ATOM 720  C CA  . GLU A 1 92  ? 9.963  39.776 35.236 1.00 37.66  92  A 1 
ATOM 721  C C   . GLU A 1 92  ? 11.220 39.302 34.529 1.00 43.08  92  A 1 
ATOM 722  O O   . GLU A 1 92  ? 11.797 40.037 33.719 1.00 37.67  92  A 1 
ATOM 723  C CB  . GLU A 1 92  ? 8.927  40.222 34.214 1.00 38.50  92  A 1 
ATOM 724  C CG  . GLU A 1 92  ? 7.516  40.331 34.775 1.00 49.27  92  A 1 
ATOM 725  C CD  . GLU A 1 92  ? 6.996  39.008 35.291 1.00 60.82  92  A 1 
ATOM 726  O OE1 . GLU A 1 92  ? 7.521  37.938 34.868 1.00 77.00  92  A 1 
ATOM 727  O OE2 . GLU A 1 92  ? 6.069  39.045 36.121 1.00 51.52  92  A 1 
ATOM 728  N N   . VAL A 1 93  ? 11.637 38.070 34.810 1.00 44.20  93  A 1 
ATOM 729  C CA  . VAL A 1 93  ? 12.897 37.569 34.294 1.00 41.70  93  A 1 
ATOM 730  C C   . VAL A 1 93  ? 12.710 36.172 33.729 1.00 50.27  93  A 1 
ATOM 731  O O   . VAL A 1 93  ? 11.705 35.498 33.959 1.00 60.51  93  A 1 
ATOM 732  C CB  . VAL A 1 93  ? 14.005 37.549 35.367 1.00 37.41  93  A 1 
ATOM 733  C CG1 . VAL A 1 93  ? 14.255 38.931 35.886 1.00 36.17  93  A 1 
ATOM 734  C CG2 . VAL A 1 93  ? 13.644 36.611 36.508 1.00 37.63  93  A 1 
ATOM 735  N N   . GLU A 1 94  ? 13.718 35.757 32.979 1.00 51.05  94  A 1 
ATOM 736  C CA  . GLU A 1 94  ? 14.011 34.430 32.499 1.00 45.45  94  A 1 
ATOM 737  C C   . GLU A 1 94  ? 15.380 34.052 33.008 1.00 45.06  94  A 1 
ATOM 738  O O   . GLU A 1 94  ? 16.222 34.930 33.190 1.00 51.15  94  A 1 
ATOM 739  C CB  . GLU A 1 94  ? 14.008 34.379 30.974 1.00 54.49  94  A 1 
ATOM 740  C CG  . GLU A 1 94  ? 12.632 34.455 30.379 1.00 70.86  94  A 1 
ATOM 741  C CD  . GLU A 1 94  ? 12.679 34.936 28.958 1.00 87.92  94  A 1 
ATOM 742  O OE1 . GLU A 1 94  ? 13.294 36.004 28.731 1.00 89.58  94  A 1 
ATOM 743  O OE2 . GLU A 1 94  ? 12.127 34.241 28.072 1.00 98.14  94  A 1 
ATOM 744  N N   . PRO A 1 95  ? 15.648 32.767 33.237 1.00 47.68  95  A 1 
ATOM 745  C CA  . PRO A 1 95  ? 16.991 32.379 33.706 1.00 48.25  95  A 1 
ATOM 746  C C   . PRO A 1 95  ? 18.099 32.743 32.731 1.00 57.15  95  A 1 
ATOM 747  O O   . PRO A 1 95  ? 19.257 32.879 33.150 1.00 65.39  95  A 1 
ATOM 748  C CB  . PRO A 1 95  ? 16.877 30.863 33.893 1.00 48.62  95  A 1 
ATOM 749  C CG  . PRO A 1 95  ? 15.402 30.600 34.004 1.00 47.13  95  A 1 
ATOM 750  C CD  . PRO A 1 95  ? 14.733 31.624 33.147 1.00 44.08  95  A 1 
ATOM 751  N N   . SER A 1 96  ? 17.783 32.923 31.448 1.00 58.39  96  A 1 
ATOM 752  C CA  . SER A 1 96  ? 18.789 33.305 30.464 1.00 56.57  96  A 1 
ATOM 753  C C   . SER A 1 96  ? 19.199 34.769 30.582 1.00 51.11  96  A 1 
ATOM 754  O O   . SER A 1 96  ? 20.152 35.191 29.925 1.00 66.14  96  A 1 
ATOM 755  C CB  . SER A 1 96  ? 18.271 33.021 29.045 1.00 57.14  96  A 1 
ATOM 756  O OG  . SER A 1 96  ? 17.060 32.270 29.073 1.00 61.73  96  A 1 
ATOM 757  N N   . ASP A 1 97  ? 18.524 35.548 31.409 1.00 44.12  97  A 1 
ATOM 758  C CA  . ASP A 1 97  ? 18.785 36.981 31.443 1.00 49.31  97  A 1 
ATOM 759  C C   . ASP A 1 97  ? 20.163 37.290 32.032 1.00 50.97  97  A 1 
ATOM 760  O O   . ASP A 1 97  ? 20.625 36.650 32.987 1.00 44.34  97  A 1 
ATOM 761  C CB  . ASP A 1 97  ? 17.679 37.703 32.228 1.00 41.90  97  A 1 
ATOM 762  C CG  . ASP A 1 97  ? 16.431 38.013 31.353 1.00 57.09  97  A 1 
ATOM 763  O OD1 . ASP A 1 97  ? 16.529 37.918 30.103 1.00 70.94  97  A 1 
ATOM 764  O OD2 . ASP A 1 97  ? 15.351 38.362 31.897 1.00 53.81  97  A 1 
ATOM 765  N N   . THR A 1 98  ? 20.828 38.272 31.442 1.00 44.42  98  A 1 
ATOM 766  C CA  . THR A 1 98  ? 22.101 38.723 31.971 1.00 42.08  98  A 1 
ATOM 767  C C   . THR A 1 98  ? 21.879 39.783 33.036 1.00 43.49  98  A 1 
ATOM 768  O O   . THR A 1 98  ? 20.872 40.495 33.047 1.00 45.79  98  A 1 
ATOM 769  C CB  . THR A 1 98  ? 22.970 39.310 30.870 1.00 46.99  98  A 1 
ATOM 770  O OG1 . THR A 1 98  ? 22.343 40.511 30.385 1.00 49.92  98  A 1 
ATOM 771  C CG2 . THR A 1 98  ? 23.159 38.298 29.730 1.00 40.22  98  A 1 
ATOM 772  N N   . ILE A 1 99  ? 22.867 39.910 33.917 1.00 38.84  99  A 1 
ATOM 773  C CA  . ILE A 1 99  ? 22.798 40.923 34.959 1.00 34.17  99  A 1 
ATOM 774  C C   . ILE A 1 99  ? 22.638 42.314 34.363 1.00 37.82  99  A 1 
ATOM 775  O O   . ILE A 1 99  ? 22.036 43.195 34.989 1.00 44.22  99  A 1 
ATOM 776  C CB  . ILE A 1 99  ? 24.040 40.790 35.841 1.00 36.17  99  A 1 
ATOM 777  C CG1 . ILE A 1 99  ? 24.080 39.356 36.358 1.00 40.87  99  A 1 
ATOM 778  C CG2 . ILE A 1 99  ? 24.030 41.802 36.990 1.00 33.92  99  A 1 
ATOM 779  C CD1 . ILE A 1 99  ? 22.971 39.043 37.317 1.00 41.83  99  A 1 
ATOM 780  N N   . GLU A 1 100 ? 23.125 42.527 33.134 1.00 35.92  100 A 1 
ATOM 781  C CA  . GLU A 1 100 ? 22.858 43.787 32.451 1.00 36.31  100 A 1 
ATOM 782  C C   . GLU A 1 100 ? 21.400 43.879 32.015 1.00 43.28  100 A 1 
ATOM 783  O O   . GLU A 1 100 ? 20.805 44.965 32.068 1.00 41.18  100 A 1 
ATOM 784  C CB  . GLU A 1 100 ? 23.791 43.963 31.250 1.00 40.09  100 A 1 
ATOM 785  C CG  . GLU A 1 100 ? 24.711 42.787 31.011 1.00 60.18  100 A 1 
ATOM 786  C CD  . GLU A 1 100 ? 25.178 42.667 29.561 1.00 76.98  100 A 1 
ATOM 787  O OE1 . GLU A 1 100 ? 24.327 42.387 28.669 1.00 73.50  100 A 1 
ATOM 788  O OE2 . GLU A 1 100 ? 26.402 42.855 29.323 1.00 83.81  100 A 1 
ATOM 789  N N   . ASN A 1 101 ? 20.809 42.760 31.563 1.00 46.34  101 A 1 
ATOM 790  C CA  . ASN A 1 101 ? 19.368 42.745 31.294 1.00 47.50  101 A 1 
ATOM 791  C C   . ASN A 1 101 ? 18.585 43.106 32.552 1.00 47.20  101 A 1 
ATOM 792  O O   . ASN A 1 101 ? 17.692 43.964 32.533 1.00 44.12  101 A 1 
ATOM 793  C CB  . ASN A 1 101 ? 18.917 41.376 30.784 1.00 46.48  101 A 1 
ATOM 794  C CG  . ASN A 1 101 ? 19.182 41.178 29.314 1.00 56.73  101 A 1 
ATOM 795  O OD1 . ASN A 1 101 ? 19.681 40.124 28.891 1.00 53.34  101 A 1 
ATOM 796  N ND2 . ASN A 1 101 ? 18.834 42.180 28.514 1.00 65.56  101 A 1 
ATOM 797  N N   . VAL A 1 102 ? 18.904 42.442 33.658 1.00 42.55  102 A 1 
ATOM 798  C CA  . VAL A 1 102 ? 18.256 42.748 34.923 1.00 37.06  102 A 1 
ATOM 799  C C   . VAL A 1 102 ? 18.439 44.219 35.268 1.00 40.67  102 A 1 
ATOM 800  O O   . VAL A 1 102 ? 17.496 44.888 35.722 1.00 40.57  102 A 1 
ATOM 801  C CB  . VAL A 1 102 ? 18.810 41.807 36.006 1.00 33.55  102 A 1 
ATOM 802  C CG1 . VAL A 1 102 ? 18.215 42.091 37.360 1.00 32.91  102 A 1 
ATOM 803  C CG2 . VAL A 1 102 ? 18.559 40.379 35.585 1.00 34.51  102 A 1 
ATOM 804  N N   . LYS A 1 103 ? 19.640 44.761 35.014 1.00 37.22  103 A 1 
ATOM 805  C CA  . LYS A 1 103 ? 19.884 46.178 35.300 1.00 43.67  103 A 1 
ATOM 806  C C   . LYS A 1 103 ? 19.001 47.093 34.440 1.00 38.51  103 A 1 
ATOM 807  O O   . LYS A 1 103 ? 18.479 48.103 34.922 1.00 37.39  103 A 1 
ATOM 808  C CB  . LYS A 1 103 ? 21.370 46.513 35.112 1.00 45.87  103 A 1 
ATOM 809  C CG  . LYS A 1 103 ? 22.280 46.069 36.260 1.00 36.64  103 A 1 
ATOM 810  C CD  . LYS A 1 103 ? 23.776 46.137 35.869 1.00 33.68  103 A 1 
ATOM 811  C CE  . LYS A 1 103 ? 24.726 45.614 36.979 1.00 38.82  103 A 1 
ATOM 812  N NZ  . LYS A 1 103 ? 26.158 46.109 36.837 1.00 47.93  103 A 1 
ATOM 813  N N   . ALA A 1 104 ? 18.814 46.754 33.167 1.00 40.78  104 A 1 
ATOM 814  C CA  . ALA A 1 104 ? 17.930 47.541 32.313 1.00 36.99  104 A 1 
ATOM 815  C C   . ALA A 1 104 ? 16.496 47.564 32.850 1.00 40.48  104 A 1 
ATOM 816  O O   . ALA A 1 104 ? 15.846 48.615 32.844 1.00 39.10  104 A 1 
ATOM 817  C CB  . ALA A 1 104 ? 17.963 46.989 30.888 1.00 36.29  104 A 1 
ATOM 818  N N   . LYS A 1 105 ? 15.979 46.416 33.309 1.00 35.80  105 A 1 
ATOM 819  C CA  . LYS A 1 105 ? 14.631 46.402 33.867 1.00 34.92  105 A 1 
ATOM 820  C C   . LYS A 1 105 ? 14.553 47.235 35.150 1.00 35.77  105 A 1 
ATOM 821  O O   . LYS A 1 105 ? 13.545 47.909 35.404 1.00 34.46  105 A 1 
ATOM 822  C CB  . LYS A 1 105 ? 14.172 44.962 34.101 1.00 35.04  105 A 1 
ATOM 823  C CG  . LYS A 1 105 ? 14.388 44.067 32.892 1.00 35.95  105 A 1 
ATOM 824  C CD  . LYS A 1 105 ? 13.855 42.659 33.078 1.00 36.35  105 A 1 
ATOM 825  C CE  . LYS A 1 105 ? 14.272 41.745 31.928 1.00 42.00  105 A 1 
ATOM 826  N NZ  . LYS A 1 105 ? 13.137 41.076 31.218 1.00 48.92  105 A 1 
ATOM 827  N N   . ILE A 1 106 ? 15.609 47.231 35.960 1.00 33.33  106 A 1 
ATOM 828  C CA  . ILE A 1 106 ? 15.618 48.121 37.118 1.00 32.83  106 A 1 
ATOM 829  C C   . ILE A 1 106 ? 15.599 49.584 36.677 1.00 37.12  106 A 1 
ATOM 830  O O   . ILE A 1 106 ? 14.908 50.419 37.276 1.00 41.01  106 A 1 
ATOM 831  C CB  . ILE A 1 106 ? 16.819 47.811 38.023 1.00 34.05  106 A 1 
ATOM 832  C CG1 . ILE A 1 106 ? 16.647 46.439 38.670 1.00 32.66  106 A 1 
ATOM 833  C CG2 . ILE A 1 106 ? 16.960 48.860 39.092 1.00 31.72  106 A 1 
ATOM 834  C CD1 . ILE A 1 106 ? 17.810 46.047 39.602 1.00 31.81  106 A 1 
ATOM 835  N N   . GLN A 1 107 ? 16.328 49.924 35.610 1.00 33.59  107 A 1 
ATOM 836  C CA  . GLN A 1 107 ? 16.219 51.290 35.111 1.00 43.39  107 A 1 
ATOM 837  C C   . GLN A 1 107 ? 14.798 51.595 34.658 1.00 50.31  107 A 1 
ATOM 838  O O   . GLN A 1 107 ? 14.278 52.683 34.934 1.00 35.82  107 A 1 
ATOM 839  C CB  . GLN A 1 107 ? 17.204 51.558 33.970 1.00 45.53  107 A 1 
ATOM 840  C CG  . GLN A 1 107 ? 17.221 53.058 33.592 1.00 35.60  107 A 1 
ATOM 841  C CD  . GLN A 1 107 ? 18.184 53.416 32.479 1.00 41.82  107 A 1 
ATOM 842  O OE1 . GLN A 1 107 ? 18.452 52.618 31.575 1.00 38.57  107 A 1 
ATOM 843  N NE2 . GLN A 1 107 ? 18.722 54.629 32.546 1.00 51.87  107 A 1 
ATOM 844  N N   . ASP A 1 108 ? 14.149 50.632 33.980 1.00 55.37  108 A 1 
ATOM 845  C CA  . ASP A 1 108 ? 12.802 50.847 33.453 1.00 55.97  108 A 1 
ATOM 846  C C   . ASP A 1 108 ? 11.808 51.140 34.570 1.00 48.95  108 A 1 
ATOM 847  O O   . ASP A 1 108 ? 10.939 52.016 34.429 1.00 40.69  108 A 1 
ATOM 848  C CB  . ASP A 1 108 ? 12.345 49.635 32.638 1.00 67.46  108 A 1 
ATOM 849  C CG  . ASP A 1 108 ? 12.946 49.596 31.238 1.00 90.85  108 A 1 
ATOM 850  O OD1 . ASP A 1 108 ? 13.259 50.677 30.680 1.00 100.37 108 A 1 
ATOM 851  O OD2 . ASP A 1 108 ? 13.097 48.476 30.690 1.00 97.80  108 A 1 
ATOM 852  N N   . LYS A 1 109 ? 11.928 50.431 35.696 1.00 41.25  109 A 1 
ATOM 853  C CA  . LYS A 1 109 ? 10.966 50.633 36.767 1.00 38.39  109 A 1 
ATOM 854  C C   . LYS A 1 109 ? 11.272 51.884 37.564 1.00 46.38  109 A 1 
ATOM 855  O O   . LYS A 1 109 ? 10.345 52.576 38.002 1.00 50.70  109 A 1 
ATOM 856  C CB  . LYS A 1 109 ? 10.919 49.418 37.696 1.00 37.70  109 A 1 
ATOM 857  C CG  . LYS A 1 109 ? 10.276 48.185 37.078 1.00 35.28  109 A 1 
ATOM 858  C CD  . LYS A 1 109 ? 9.272  47.589 38.053 1.00 49.83  109 A 1 
ATOM 859  C CE  . LYS A 1 109 ? 8.299  46.626 37.379 1.00 61.95  109 A 1 
ATOM 860  N NZ  . LYS A 1 109 ? 7.054  46.494 38.212 1.00 72.36  109 A 1 
ATOM 861  N N   . GLU A 1 110 ? 12.556 52.214 37.742 1.00 44.94  110 A 1 
ATOM 862  C CA  . GLU A 1 110 ? 12.930 53.148 38.791 1.00 43.03  110 A 1 
ATOM 863  C C   . GLU A 1 110 ? 13.850 54.264 38.351 1.00 43.87  110 A 1 
ATOM 864  O O   . GLU A 1 110 ? 14.165 55.133 39.170 1.00 47.99  110 A 1 
ATOM 865  C CB  . GLU A 1 110 ? 13.575 52.387 39.954 1.00 52.48  110 A 1 
ATOM 866  C CG  . GLU A 1 110 ? 12.558 51.620 40.786 1.00 58.56  110 A 1 
ATOM 867  C CD  . GLU A 1 110 ? 12.032 52.458 41.935 1.00 76.30  110 A 1 
ATOM 868  O OE1 . GLU A 1 110 ? 12.458 53.630 42.067 1.00 88.51  110 A 1 
ATOM 869  O OE2 . GLU A 1 110 ? 11.205 51.950 42.716 1.00 79.16  110 A 1 
ATOM 870  N N   . GLY A 1 111 ? 14.290 54.271 37.094 1.00 47.88  111 A 1 
ATOM 871  C CA  . GLY A 1 111 ? 15.053 55.378 36.560 1.00 53.20  111 A 1 
ATOM 872  C C   . GLY A 1 111 ? 16.531 55.348 36.866 1.00 56.06  111 A 1 
ATOM 873  O O   . GLY A 1 111 ? 17.285 56.133 36.271 1.00 58.35  111 A 1 
ATOM 874  N N   . ILE A 1 112 ? 16.970 54.470 37.761 1.00 52.52  112 A 1 
ATOM 875  C CA  . ILE A 1 112 ? 18.375 54.333 38.132 1.00 46.43  112 A 1 
ATOM 876  C C   . ILE A 1 112 ? 19.191 53.868 36.932 1.00 42.65  112 A 1 
ATOM 877  O O   . ILE A 1 112 ? 18.917 52.792 36.385 1.00 36.27  112 A 1 
ATOM 878  C CB  . ILE A 1 112 ? 18.524 53.338 39.282 1.00 43.34  112 A 1 
ATOM 879  C CG1 . ILE A 1 112 ? 17.742 53.828 40.493 1.00 40.59  112 A 1 
ATOM 880  C CG2 . ILE A 1 112 ? 19.979 53.114 39.586 1.00 38.07  112 A 1 
ATOM 881  C CD1 . ILE A 1 112 ? 17.566 52.755 41.545 1.00 37.67  112 A 1 
ATOM 882  N N   . PRO A 1 113 ? 20.206 54.602 36.499 1.00 40.71  113 A 1 
ATOM 883  C CA  . PRO A 1 113 ? 20.964 54.178 35.326 1.00 41.35  113 A 1 
ATOM 884  C C   . PRO A 1 113 ? 21.787 52.932 35.631 1.00 45.80  113 A 1 
ATOM 885  O O   . PRO A 1 113 ? 22.274 52.742 36.755 1.00 32.52  113 A 1 
ATOM 886  C CB  . PRO A 1 113 ? 21.850 55.390 35.028 1.00 34.50  113 A 1 
ATOM 887  C CG  . PRO A 1 113 ? 21.320 56.494 35.889 1.00 36.70  113 A 1 
ATOM 888  C CD  . PRO A 1 113 ? 20.777 55.815 37.086 1.00 39.62  113 A 1 
ATOM 889  N N   . PRO A 1 114 ? 21.917 52.025 34.663 1.00 45.51  114 A 1 
ATOM 890  C CA  . PRO A 1 114 ? 22.623 50.761 34.935 1.00 42.47  114 A 1 
ATOM 891  C C   . PRO A 1 114 ? 24.050 50.934 35.416 1.00 41.14  114 A 1 
ATOM 892  O O   . PRO A 1 114 ? 24.452 50.230 36.351 1.00 43.98  114 A 1 
ATOM 893  C CB  . PRO A 1 114 ? 22.557 50.038 33.588 1.00 33.51  114 A 1 
ATOM 894  C CG  . PRO A 1 114 ? 21.297 50.573 32.958 1.00 34.20  114 A 1 
ATOM 895  C CD  . PRO A 1 114 ? 21.148 51.983 33.409 1.00 40.63  114 A 1 
ATOM 896  N N   . ASP A 1 115 ? 24.829 51.860 34.840 1.00 41.61  115 A 1 
ATOM 897  C CA  . ASP A 1 115 ? 26.212 51.974 35.299 1.00 32.65  115 A 1 
ATOM 898  C C   . ASP A 1 115 ? 26.301 52.472 36.733 1.00 33.10  115 A 1 
ATOM 899  O O   . ASP A 1 115 ? 27.388 52.448 37.323 1.00 40.36  115 A 1 
ATOM 900  C CB  . ASP A 1 115 ? 27.039 52.866 34.361 1.00 33.19  115 A 1 
ATOM 901  C CG  . ASP A 1 115 ? 26.593 54.332 34.364 1.00 63.93  115 A 1 
ATOM 902  O OD1 . ASP A 1 115 ? 25.927 54.781 35.326 1.00 68.15  115 A 1 
ATOM 903  O OD2 . ASP A 1 115 ? 26.932 55.051 33.393 1.00 60.30  115 A 1 
ATOM 904  N N   . GLN A 1 116 ? 25.200 52.927 37.306 1.00 36.21  116 A 1 
ATOM 905  C CA  . GLN A 1 116 ? 25.176 53.299 38.706 1.00 43.18  116 A 1 
ATOM 906  C C   . GLN A 1 116 ? 24.675 52.173 39.596 1.00 37.17  116 A 1 
ATOM 907  O O   . GLN A 1 116 ? 24.633 52.345 40.820 1.00 34.63  116 A 1 
ATOM 908  C CB  . GLN A 1 116 ? 24.329 54.556 38.900 1.00 53.04  116 A 1 
ATOM 909  C CG  . GLN A 1 116 ? 24.761 55.350 40.115 1.00 70.15  116 A 1 
ATOM 910  C CD  . GLN A 1 116 ? 23.956 56.607 40.326 1.00 72.39  116 A 1 
ATOM 911  O OE1 . GLN A 1 116 ? 23.603 57.294 39.369 1.00 82.42  116 A 1 
ATOM 912  N NE2 . GLN A 1 116 ? 23.668 56.921 41.589 1.00 62.38  116 A 1 
ATOM 913  N N   . GLN A 1 117 ? 24.361 51.007 39.019 1.00 33.85  117 A 1 
ATOM 914  C CA  . GLN A 1 117 ? 23.720 49.903 39.739 1.00 35.61  117 A 1 
ATOM 915  C C   . GLN A 1 117 ? 24.722 48.839 40.146 1.00 29.72  117 A 1 
ATOM 916  O O   . GLN A 1 117 ? 25.529 48.405 39.318 1.00 30.89  117 A 1 
ATOM 917  C CB  . GLN A 1 117 ? 22.630 49.234 38.897 1.00 32.75  117 A 1 
ATOM 918  C CG  . GLN A 1 117 ? 21.378 50.053 38.698 1.00 30.80  117 A 1 
ATOM 919  C CD  . GLN A 1 117 ? 20.346 49.290 37.931 1.00 31.21  117 A 1 
ATOM 920  O OE1 . GLN A 1 117 ? 20.312 48.073 38.002 1.00 31.09  117 A 1 
ATOM 921  N NE2 . GLN A 1 117 ? 19.505 49.994 37.176 1.00 31.85  117 A 1 
ATOM 922  N N   . ARG A 1 118 ? 24.636 48.398 41.409 1.00 29.44  118 A 1 
ATOM 923  C CA  . ARG A 1 118 ? 25.359 47.232 41.914 1.00 40.09  118 A 1 
ATOM 924  C C   . ARG A 1 118 ? 24.377 46.252 42.516 1.00 29.49  118 A 1 
ATOM 925  O O   . ARG A 1 118 ? 23.575 46.627 43.372 1.00 41.64  118 A 1 
ATOM 926  C CB  . ARG A 1 118 ? 26.386 47.611 42.975 1.00 39.08  118 A 1 
ATOM 927  C CG  . ARG A 1 118 ? 27.613 48.234 42.418 1.00 40.27  118 A 1 
ATOM 928  C CD  . ARG A 1 118 ? 28.497 48.713 43.540 1.00 43.30  118 A 1 
ATOM 929  N NE  . ARG A 1 118 ? 28.582 47.709 44.582 1.00 45.36  118 A 1 
ATOM 930  C CZ  . ARG A 1 118 ? 29.306 47.841 45.682 1.00 37.52  118 A 1 
ATOM 931  N NH1 . ARG A 1 118 ? 30.022 48.931 45.855 1.00 31.44  118 A 1 
ATOM 932  N NH2 . ARG A 1 118 ? 29.308 46.883 46.597 1.00 32.82  118 A 1 
ATOM 933  N N   . LEU A 1 119 ? 24.460 45.004 42.094 1.00 29.78  119 A 1 
ATOM 934  C CA  . LEU A 1 119 ? 23.534 43.965 42.521 1.00 30.11  119 A 1 
ATOM 935  C C   . LEU A 1 119 ? 24.245 42.866 43.292 1.00 43.42  119 A 1 
ATOM 936  O O   . LEU A 1 119 ? 25.283 42.346 42.862 1.00 48.59  119 A 1 
ATOM 937  C CB  . LEU A 1 119 ? 22.817 43.339 41.339 1.00 30.74  119 A 1 
ATOM 938  C CG  . LEU A 1 119 ? 21.772 44.234 40.720 1.00 30.49  119 A 1 
ATOM 939  C CD1 . LEU A 1 119 ? 21.304 43.630 39.426 1.00 31.06  119 A 1 
ATOM 940  C CD2 . LEU A 1 119 ? 20.677 44.272 41.732 1.00 33.02  119 A 1 
ATOM 941  N N   . ILE A 1 120 ? 23.647 42.482 44.408 1.00 35.20  120 A 1 
ATOM 942  C CA  . ILE A 1 120 ? 24.241 41.527 45.321 1.00 34.43  120 A 1 
ATOM 943  C C   . ILE A 1 120 ? 23.276 40.381 45.554 1.00 31.89  120 A 1 
ATOM 944  O O   . ILE A 1 120 ? 22.100 40.603 45.846 1.00 38.06  120 A 1 
ATOM 945  C CB  . ILE A 1 120 ? 24.598 42.207 46.647 1.00 40.09  120 A 1 
ATOM 946  C CG1 . ILE A 1 120 ? 25.397 43.472 46.335 1.00 35.80  120 A 1 
ATOM 947  C CG2 . ILE A 1 120 ? 25.323 41.224 47.557 1.00 31.72  120 A 1 
ATOM 948  C CD1 . ILE A 1 120 ? 26.272 43.927 47.463 1.00 41.59  120 A 1 
ATOM 949  N N   . PHE A 1 121 ? 23.771 39.160 45.439 1.00 32.62  121 A 1 
ATOM 950  C CA  . PHE A 1 121 ? 22.987 37.971 45.750 1.00 33.58  121 A 1 
ATOM 951  C C   . PHE A 1 121 ? 23.790 37.074 46.673 1.00 40.67  121 A 1 
ATOM 952  O O   . PHE A 1 121 ? 24.847 36.574 46.284 1.00 44.74  121 A 1 
ATOM 953  C CB  . PHE A 1 121 ? 22.598 37.195 44.495 1.00 34.06  121 A 1 
ATOM 954  C CG  . PHE A 1 121 ? 21.767 35.987 44.787 1.00 46.41  121 A 1 
ATOM 955  C CD1 . PHE A 1 121 ? 20.631 36.102 45.581 1.00 50.49  121 A 1 
ATOM 956  C CD2 . PHE A 1 121 ? 22.109 34.741 44.276 1.00 42.60  121 A 1 
ATOM 957  C CE1 . PHE A 1 121 ? 19.843 35.012 45.857 1.00 36.50  121 A 1 
ATOM 958  C CE2 . PHE A 1 121 ? 21.336 33.647 44.545 1.00 41.66  121 A 1 
ATOM 959  C CZ  . PHE A 1 121 ? 20.191 33.784 45.349 1.00 49.80  121 A 1 
ATOM 960  N N   . ALA A 1 122 ? 23.282 36.849 47.878 1.00 47.95  122 A 1 
ATOM 961  C CA  . ALA A 1 122 ? 23.927 35.933 48.797 1.00 48.59  122 A 1 
ATOM 962  C C   . ALA A 1 122 ? 25.359 36.394 49.075 1.00 55.21  122 A 1 
ATOM 963  O O   . ALA A 1 122 ? 26.333 35.658 48.870 1.00 52.44  122 A 1 
ATOM 964  C CB  . ALA A 1 122 ? 23.885 34.515 48.237 1.00 37.34  122 A 1 
ATOM 965  N N   . GLY A 1 123 ? 25.482 37.658 49.496 1.00 50.72  123 A 1 
ATOM 966  C CA  . GLY A 1 123 ? 26.762 38.261 49.825 1.00 52.43  123 A 1 
ATOM 967  C C   . GLY A 1 123 ? 27.744 38.417 48.681 1.00 56.05  123 A 1 
ATOM 968  O O   . GLY A 1 123 ? 28.849 38.931 48.900 1.00 53.11  123 A 1 
ATOM 969  N N   . LYS A 1 124 ? 27.374 38.017 47.470 1.00 54.61  124 A 1 
ATOM 970  C CA  . LYS A 1 124 ? 28.262 37.995 46.318 1.00 49.38  124 A 1 
ATOM 971  C C   . LYS A 1 124 ? 27.745 38.972 45.272 1.00 45.10  124 A 1 
ATOM 972  O O   . LYS A 1 124 ? 26.574 38.911 44.890 1.00 45.72  124 A 1 
ATOM 973  C CB  . LYS A 1 124 ? 28.338 36.574 45.761 1.00 49.60  124 A 1 
ATOM 974  C CG  . LYS A 1 124 ? 29.068 36.409 44.476 1.00 55.65  124 A 1 
ATOM 975  C CD  . LYS A 1 124 ? 29.041 34.948 44.101 1.00 68.91  124 A 1 
ATOM 976  C CE  . LYS A 1 124 ? 29.352 34.079 45.323 1.00 81.49  124 A 1 
ATOM 977  N NZ  . LYS A 1 124 ? 29.222 32.612 45.061 1.00 85.82  124 A 1 
ATOM 978  N N   . GLN A 1 125 ? 28.605 39.881 44.828 1.00 36.46  125 A 1 
ATOM 979  C CA  . GLN A 1 125 ? 28.248 40.796 43.757 1.00 35.79  125 A 1 
ATOM 980  C C   . GLN A 1 125 ? 28.314 40.099 42.400 1.00 44.26  125 A 1 
ATOM 981  O O   . GLN A 1 125 ? 29.200 39.282 42.133 1.00 52.70  125 A 1 
ATOM 982  C CB  . GLN A 1 125 ? 29.159 42.021 43.761 1.00 45.89  125 A 1 
ATOM 983  C CG  . GLN A 1 125 ? 28.858 43.026 42.650 1.00 46.27  125 A 1 
ATOM 984  C CD  . GLN A 1 125 ? 29.389 44.383 42.995 1.00 54.90  125 A 1 
ATOM 985  O OE1 . GLN A 1 125 ? 29.564 44.699 44.177 1.00 58.56  125 A 1 
ATOM 986  N NE2 . GLN A 1 125 ? 29.666 45.200 41.979 1.00 57.53  125 A 1 
ATOM 987  N N   . LEU A 1 126 ? 27.357 40.424 41.546 1.00 40.68  126 A 1 
ATOM 988  C CA  . LEU A 1 126 ? 27.129 39.687 40.324 1.00 37.05  126 A 1 
ATOM 989  C C   . LEU A 1 126 ? 27.623 40.538 39.179 1.00 45.19  126 A 1 
ATOM 990  O O   . LEU A 1 126 ? 27.486 41.766 39.199 1.00 46.56  126 A 1 
ATOM 991  C CB  . LEU A 1 126 ? 25.655 39.364 40.132 1.00 32.79  126 A 1 
ATOM 992  C CG  . LEU A 1 126 ? 24.828 39.346 41.404 1.00 32.51  126 A 1 
ATOM 993  C CD1 . LEU A 1 126 ? 23.369 39.284 41.080 1.00 36.01  126 A 1 
ATOM 994  C CD2 . LEU A 1 126 ? 25.180 38.168 42.183 1.00 33.46  126 A 1 
ATOM 995  N N   . GLU A 1 127 ? 28.189 39.867 38.187 1.00 42.62  127 A 1 
ATOM 996  C CA  . GLU A 1 127 ? 28.958 40.531 37.157 1.00 49.56  127 A 1 
ATOM 997  C C   . GLU A 1 127 ? 28.151 40.635 35.872 1.00 49.35  127 A 1 
ATOM 998  O O   . GLU A 1 127 ? 27.280 39.813 35.599 1.00 51.59  127 A 1 
ATOM 999  C CB  . GLU A 1 127 ? 30.279 39.806 36.949 1.00 58.04  127 A 1 
ATOM 1000 C CG  . GLU A 1 127 ? 31.280 40.154 38.045 1.00 67.22  127 A 1 
ATOM 1001 C CD  . GLU A 1 127 ? 32.354 39.104 38.238 1.00 82.45  127 A 1 
ATOM 1002 O OE1 . GLU A 1 127 ? 32.393 38.111 37.468 1.00 90.42  127 A 1 
ATOM 1003 O OE2 . GLU A 1 127 ? 33.160 39.271 39.176 1.00 83.10  127 A 1 
ATOM 1004 N N   . ASP A 1 128 ? 28.439 41.678 35.097 1.00 48.73  128 A 1 
ATOM 1005 C CA  . ASP A 1 128 ? 27.516 42.094 34.050 1.00 53.21  128 A 1 
ATOM 1006 C C   . ASP A 1 128 ? 27.241 40.972 33.051 1.00 58.02  128 A 1 
ATOM 1007 O O   . ASP A 1 128 ? 26.093 40.769 32.631 1.00 66.21  128 A 1 
ATOM 1008 C CB  . ASP A 1 128 ? 28.061 43.337 33.347 1.00 53.42  128 A 1 
ATOM 1009 C CG  . ASP A 1 128 ? 27.779 44.618 34.120 1.00 61.86  128 A 1 
ATOM 1010 O OD1 . ASP A 1 128 ? 26.991 44.589 35.090 1.00 59.78  128 A 1 
ATOM 1011 O OD2 . ASP A 1 128 ? 28.332 45.670 33.746 1.00 70.32  128 A 1 
ATOM 1012 N N   . GLY A 1 129 ? 28.263 40.214 32.681 1.00 43.75  129 A 1 
ATOM 1013 C CA  . GLY A 1 129 ? 28.046 39.317 31.565 1.00 39.68  129 A 1 
ATOM 1014 C C   . GLY A 1 129 ? 27.441 37.954 31.868 1.00 42.24  129 A 1 
ATOM 1015 O O   . GLY A 1 129 ? 27.106 37.251 30.915 1.00 51.68  129 A 1 
ATOM 1016 N N   . ARG A 1 130 ? 27.304 37.552 33.133 1.00 43.13  130 A 1 
ATOM 1017 C CA  . ARG A 1 130 ? 26.739 36.253 33.481 1.00 54.74  130 A 1 
ATOM 1018 C C   . ARG A 1 130 ? 25.199 36.285 33.622 1.00 52.45  130 A 1 
ATOM 1019 O O   . ARG A 1 130 ? 24.574 37.345 33.739 1.00 58.63  130 A 1 
ATOM 1020 C CB  . ARG A 1 130 ? 27.385 35.739 34.762 1.00 62.70  130 A 1 
ATOM 1021 C CG  . ARG A 1 130 ? 28.596 34.865 34.501 1.00 72.25  130 A 1 
ATOM 1022 C CD  . ARG A 1 130 ? 29.877 35.592 34.788 1.00 79.27  130 A 1 
ATOM 1023 N NE  . ARG A 1 130 ? 30.857 34.699 35.401 1.00 86.75  130 A 1 
ATOM 1024 C CZ  . ARG A 1 130 ? 32.090 35.060 35.755 1.00 89.91  130 A 1 
ATOM 1025 N NH1 . ARG A 1 130 ? 32.517 36.306 35.550 1.00 84.10  130 A 1 
ATOM 1026 N NH2 . ARG A 1 130 ? 32.901 34.166 36.313 1.00 90.59  130 A 1 
ATOM 1027 N N   . THR A 1 131 ? 24.589 35.098 33.595 1.00 42.72  131 A 1 
ATOM 1028 C CA  . THR A 1 131 ? 23.136 34.982 33.625 1.00 44.46  131 A 1 
ATOM 1029 C C   . THR A 1 131 ? 22.618 34.717 35.033 1.00 49.54  131 A 1 
ATOM 1030 O O   . THR A 1 131 ? 23.373 34.422 35.960 1.00 61.24  131 A 1 
ATOM 1031 C CB  . THR A 1 131 ? 22.645 33.868 32.713 1.00 41.44  131 A 1 
ATOM 1032 O OG1 . THR A 1 131 ? 23.141 32.611 33.191 1.00 42.51  131 A 1 
ATOM 1033 C CG2 . THR A 1 131 ? 23.056 34.122 31.277 1.00 42.43  131 A 1 
ATOM 1034 N N   . LEU A 1 132 ? 21.295 34.832 35.183 1.00 43.65  132 A 1 
ATOM 1035 C CA  . LEU A 1 132 ? 20.661 34.432 36.437 1.00 39.45  132 A 1 
ATOM 1036 C C   . LEU A 1 132 ? 20.834 32.945 36.706 1.00 39.84  132 A 1 
ATOM 1037 O O   . LEU A 1 132 ? 20.920 32.536 37.867 1.00 39.79  132 A 1 
ATOM 1038 C CB  . LEU A 1 132 ? 19.168 34.773 36.432 1.00 39.00  132 A 1 
ATOM 1039 C CG  . LEU A 1 132 ? 18.791 36.257 36.381 1.00 42.03  132 A 1 
ATOM 1040 C CD1 . LEU A 1 132 ? 17.317 36.432 36.514 1.00 36.90  132 A 1 
ATOM 1041 C CD2 . LEU A 1 132 ? 19.528 37.027 37.474 1.00 35.67  132 A 1 
ATOM 1042 N N   . SER A 1 133 ? 20.852 32.111 35.667 1.00 41.35  133 A 1 
ATOM 1043 C CA  . SER A 1 133 ? 21.022 30.691 35.939 1.00 50.78  133 A 1 
ATOM 1044 C C   . SER A 1 133 ? 22.438 30.394 36.416 1.00 57.95  133 A 1 
ATOM 1045 O O   . SER A 1 133 ? 22.642 29.441 37.173 1.00 59.90  133 A 1 
ATOM 1046 C CB  . SER A 1 133 ? 20.664 29.853 34.709 1.00 51.11  133 A 1 
ATOM 1047 O OG  . SER A 1 133 ? 21.461 30.209 33.597 1.00 59.24  133 A 1 
ATOM 1048 N N   . ASP A 1 134 ? 23.419 31.218 36.023 1.00 57.01  134 A 1 
ATOM 1049 C CA  . ASP A 1 134 ? 24.800 31.002 36.461 1.00 54.95  134 A 1 
ATOM 1050 C C   . ASP A 1 134 ? 24.957 31.172 37.968 1.00 52.10  134 A 1 
ATOM 1051 O O   . ASP A 1 134 ? 25.807 30.518 38.584 1.00 50.54  134 A 1 
ATOM 1052 C CB  . ASP A 1 134 ? 25.759 31.965 35.755 1.00 49.67  134 A 1 
ATOM 1053 C CG  . ASP A 1 134 ? 25.988 31.634 34.291 1.00 54.85  134 A 1 
ATOM 1054 O OD1 . ASP A 1 134 ? 25.674 30.509 33.844 1.00 59.41  134 A 1 
ATOM 1055 O OD2 . ASP A 1 134 ? 26.513 32.522 33.584 1.00 63.76  134 A 1 
ATOM 1056 N N   . TYR A 1 135 ? 24.176 32.045 38.579 1.00 52.50  135 A 1 
ATOM 1057 C CA  . TYR A 1 135 ? 24.299 32.275 40.012 1.00 53.73  135 A 1 
ATOM 1058 C C   . TYR A 1 135 ? 23.302 31.464 40.846 1.00 54.60  135 A 1 
ATOM 1059 O O   . TYR A 1 135 ? 23.248 31.656 42.067 1.00 49.14  135 A 1 
ATOM 1060 C CB  . TYR A 1 135 ? 24.139 33.761 40.314 1.00 39.22  135 A 1 
ATOM 1061 C CG  . TYR A 1 135 ? 25.301 34.638 39.897 1.00 40.33  135 A 1 
ATOM 1062 C CD1 . TYR A 1 135 ? 26.432 34.772 40.711 1.00 36.70  135 A 1 
ATOM 1063 C CD2 . TYR A 1 135 ? 25.253 35.372 38.713 1.00 45.43  135 A 1 
ATOM 1064 C CE1 . TYR A 1 135 ? 27.492 35.601 40.345 1.00 45.04  135 A 1 
ATOM 1065 C CE2 . TYR A 1 135 ? 26.304 36.209 38.345 1.00 52.90  135 A 1 
ATOM 1066 C CZ  . TYR A 1 135 ? 27.423 36.317 39.160 1.00 51.34  135 A 1 
ATOM 1067 O OH  . TYR A 1 135 ? 28.462 37.132 38.779 1.00 56.68  135 A 1 
ATOM 1068 N N   . ASN A 1 136 ? 22.526 30.569 40.213 1.00 51.44  136 A 1 
ATOM 1069 C CA  . ASN A 1 136 ? 21.489 29.774 40.878 1.00 55.03  136 A 1 
ATOM 1070 C C   . ASN A 1 136 ? 20.371 30.663 41.427 1.00 51.65  136 A 1 
ATOM 1071 O O   . ASN A 1 136 ? 19.806 30.407 42.496 1.00 48.44  136 A 1 
ATOM 1072 C CB  . ASN A 1 136 ? 22.075 28.887 41.982 1.00 66.16  136 A 1 
ATOM 1073 C CG  . ASN A 1 136 ? 21.164 27.707 42.339 1.00 76.02  136 A 1 
ATOM 1074 O OD1 . ASN A 1 136 ? 20.381 27.220 41.509 1.00 71.91  136 A 1 
ATOM 1075 N ND2 . ASN A 1 136 ? 21.267 27.247 43.583 1.00 78.16  136 A 1 
ATOM 1076 N N   . ILE A 1 137 ? 20.048 31.716 40.688 1.00 46.53  137 A 1 
ATOM 1077 C CA  . ILE A 1 137 ? 18.965 32.617 41.058 1.00 45.39  137 A 1 
ATOM 1078 C C   . ILE A 1 137 ? 17.677 32.059 40.469 1.00 48.78  137 A 1 
ATOM 1079 O O   . ILE A 1 137 ? 17.508 31.981 39.249 1.00 55.60  137 A 1 
ATOM 1080 C CB  . ILE A 1 137 ? 19.246 34.044 40.586 1.00 47.23  137 A 1 
ATOM 1081 C CG1 . ILE A 1 137 ? 20.511 34.552 41.283 1.00 38.80  137 A 1 
ATOM 1082 C CG2 . ILE A 1 137 ? 18.087 34.949 40.892 1.00 36.69  137 A 1 
ATOM 1083 C CD1 . ILE A 1 137 ? 21.051 35.837 40.707 1.00 36.07  137 A 1 
ATOM 1084 N N   . GLN A 1 138 ? 16.787 31.644 41.350 1.00 40.35  138 A 1 
ATOM 1085 C CA  . GLN A 1 138 ? 15.614 30.863 41.033 1.00 41.69  138 A 1 
ATOM 1086 C C   . GLN A 1 138 ? 14.385 31.729 41.237 1.00 40.77  138 A 1 
ATOM 1087 O O   . GLN A 1 138 ? 14.491 32.858 41.693 1.00 42.60  138 A 1 
ATOM 1088 C CB  . GLN A 1 138 ? 15.570 29.605 41.914 1.00 55.40  138 A 1 
ATOM 1089 C CG  . GLN A 1 138 ? 16.693 28.621 41.626 1.00 67.97  138 A 1 
ATOM 1090 C CD  . GLN A 1 138 ? 16.179 27.217 41.351 1.00 94.73  138 A 1 
ATOM 1091 O OE1 . GLN A 1 138 ? 15.168 26.792 41.921 1.00 105.84 138 A 1 
ATOM 1092 N NE2 . GLN A 1 138 ? 16.871 26.485 40.471 1.00 101.50 138 A 1 
ATOM 1093 N N   . LYS A 1 139 ? 13.219 31.195 40.884 1.00 41.74  139 A 1 
ATOM 1094 C CA  . LYS A 1 139 ? 11.967 31.885 41.131 1.00 41.32  139 A 1 
ATOM 1095 C C   . LYS A 1 139 ? 11.941 32.449 42.541 1.00 47.54  139 A 1 
ATOM 1096 O O   . LYS A 1 139 ? 12.302 31.763 43.502 1.00 41.34  139 A 1 
ATOM 1097 C CB  . LYS A 1 139 ? 10.784 30.933 40.933 1.00 42.83  139 A 1 
ATOM 1098 C CG  . LYS A 1 139 ? 10.652 30.465 39.503 1.00 50.41  139 A 1 
ATOM 1099 C CD  . LYS A 1 139 ? 9.515  29.496 39.298 1.00 47.19  139 A 1 
ATOM 1100 C CE  . LYS A 1 139 ? 9.622  28.822 37.925 1.00 47.32  139 A 1 
ATOM 1101 N NZ  . LYS A 1 139 ? 8.370  28.118 37.527 1.00 56.40  139 A 1 
ATOM 1102 N N   . GLU A 1 140 ? 11.569 33.728 42.646 1.00 43.22  140 A 1 
ATOM 1103 C CA  . GLU A 1 140 ? 11.223 34.365 43.909 1.00 41.32  140 A 1 
ATOM 1104 C C   . GLU A 1 140 ? 12.430 34.633 44.801 1.00 40.78  140 A 1 
ATOM 1105 O O   . GLU A 1 140 ? 12.279 34.809 46.013 1.00 50.81  140 A 1 
ATOM 1106 C CB  . GLU A 1 140 ? 10.177 33.530 44.666 1.00 46.48  140 A 1 
ATOM 1107 C CG  . GLU A 1 140 ? 8.777  33.617 44.106 1.00 54.80  140 A 1 
ATOM 1108 C CD  . GLU A 1 140 ? 7.801  33.994 45.195 1.00 73.78  140 A 1 
ATOM 1109 O OE1 . GLU A 1 140 ? 8.226  33.935 46.377 1.00 90.21  140 A 1 
ATOM 1110 O OE2 . GLU A 1 140 ? 6.639  34.355 44.889 1.00 66.69  140 A 1 
ATOM 1111 N N   . SER A 1 141 ? 13.632 34.676 44.237 1.00 49.05  141 A 1 
ATOM 1112 C CA  . SER A 1 141 ? 14.817 35.064 44.992 1.00 37.40  141 A 1 
ATOM 1113 C C   . SER A 1 141 ? 14.860 36.580 45.186 1.00 45.82  141 A 1 
ATOM 1114 O O   . SER A 1 141 ? 14.238 37.356 44.450 1.00 39.93  141 A 1 
ATOM 1115 C CB  . SER A 1 141 ? 16.080 34.569 44.287 1.00 37.40  141 A 1 
ATOM 1116 O OG  . SER A 1 141 ? 16.159 33.150 44.350 1.00 52.51  141 A 1 
ATOM 1117 N N   . THR A 1 142 ? 15.602 37.011 46.197 1.00 48.07  142 A 1 
ATOM 1118 C CA  . THR A 1 142 ? 15.750 38.434 46.475 1.00 41.02  142 A 1 
ATOM 1119 C C   . THR A 1 142 ? 17.193 38.825 46.209 1.00 34.08  142 A 1 
ATOM 1120 O O   . THR A 1 142 ? 18.100 38.295 46.836 1.00 38.02  142 A 1 
ATOM 1121 C CB  . THR A 1 142 ? 15.347 38.785 47.913 1.00 47.88  142 A 1 
ATOM 1122 O OG1 . THR A 1 142 ? 14.195 38.008 48.318 1.00 54.71  142 A 1 
ATOM 1123 C CG2 . THR A 1 142 ? 15.025 40.283 48.025 1.00 45.10  142 A 1 
ATOM 1124 N N   . LEU A 1 143 ? 17.397 39.733 45.272 1.00 44.15  143 A 1 
ATOM 1125 C CA  . LEU A 1 143 ? 18.660 40.442 45.103 1.00 42.54  143 A 1 
ATOM 1126 C C   . LEU A 1 143 ? 18.646 41.719 45.935 1.00 38.95  143 A 1 
ATOM 1127 O O   . LEU A 1 143 ? 17.585 42.258 46.256 1.00 35.52  143 A 1 
ATOM 1128 C CB  . LEU A 1 143 ? 18.895 40.811 43.636 1.00 32.14  143 A 1 
ATOM 1129 C CG  . LEU A 1 143 ? 19.409 39.773 42.659 1.00 32.60  143 A 1 
ATOM 1130 C CD1 . LEU A 1 143 ? 18.813 38.388 42.910 1.00 36.35  143 A 1 
ATOM 1131 C CD2 . LEU A 1 143 ? 19.145 40.244 41.258 1.00 32.50  143 A 1 
ATOM 1132 N N   . HIS A 1 144 ? 19.838 42.220 46.265 1.00 31.64  144 A 1 
ATOM 1133 C CA  . HIS A 1 144 ? 19.955 43.520 46.918 1.00 31.30  144 A 1 
ATOM 1134 C C   . HIS A 1 144 ? 20.622 44.514 45.987 1.00 30.64  144 A 1 
ATOM 1135 O O   . HIS A 1 144 ? 21.563 44.168 45.268 1.00 30.42  144 A 1 
ATOM 1136 C CB  . HIS A 1 144 ? 20.723 43.428 48.228 1.00 31.58  144 A 1 
ATOM 1137 C CG  . HIS A 1 144 ? 19.957 42.737 49.309 1.00 35.06  144 A 1 
ATOM 1138 N ND1 . HIS A 1 144 ? 19.619 43.354 50.496 1.00 44.31  144 A 1 
ATOM 1139 C CD2 . HIS A 1 144 ? 19.427 41.492 49.368 1.00 36.73  144 A 1 
ATOM 1140 C CE1 . HIS A 1 144 ? 18.934 42.510 51.249 1.00 46.58  144 A 1 
ATOM 1141 N NE2 . HIS A 1 144 ? 18.796 41.376 50.585 1.00 39.79  144 A 1 
ATOM 1142 N N   . LEU A 1 145 ? 20.114 45.746 45.984 1.00 31.23  145 A 1 
ATOM 1143 C CA  . LEU A 1 145 ? 20.621 46.795 45.104 1.00 35.83  145 A 1 
ATOM 1144 C C   . LEU A 1 145 ? 21.389 47.847 45.897 1.00 35.82  145 A 1 
ATOM 1145 O O   . LEU A 1 145 ? 20.895 48.389 46.893 1.00 42.24  145 A 1 
ATOM 1146 C CB  . LEU A 1 145 ? 19.487 47.453 44.320 1.00 30.30  145 A 1 
ATOM 1147 C CG  . LEU A 1 145 ? 19.800 48.746 43.551 1.00 32.65  145 A 1 
ATOM 1148 C CD1 . LEU A 1 145 ? 20.871 48.494 42.495 1.00 29.95  145 A 1 
ATOM 1149 C CD2 . LEU A 1 145 ? 18.537 49.382 42.918 1.00 30.67  145 A 1 
ATOM 1150 N N   . VAL A 1 146 ? 22.602 48.134 45.452 1.00 31.49  146 A 1 
ATOM 1151 C CA  . VAL A 1 146 ? 23.418 49.175 46.056 1.00 39.45  146 A 1 
ATOM 1152 C C   . VAL A 1 146 ? 23.848 50.124 44.953 1.00 35.82  146 A 1 
ATOM 1153 O O   . VAL A 1 146 ? 24.293 49.676 43.893 1.00 43.16  146 A 1 
ATOM 1154 C CB  . VAL A 1 146 ? 24.640 48.588 46.781 1.00 36.89  146 A 1 
ATOM 1155 C CG1 . VAL A 1 146 ? 25.419 49.691 47.400 1.00 29.71  146 A 1 
ATOM 1156 C CG2 . VAL A 1 146 ? 24.189 47.603 47.858 1.00 29.99  146 A 1 
ATOM 1157 N N   . LEU A 1 147 ? 23.691 51.424 45.181 1.00 31.18  147 A 1 
ATOM 1158 C CA  . LEU A 1 147 ? 24.143 52.403 44.195 1.00 38.94  147 A 1 
ATOM 1159 C C   . LEU A 1 147 ? 25.623 52.712 44.354 1.00 37.29  147 A 1 
ATOM 1160 O O   . LEU A 1 147 ? 26.121 52.859 45.472 1.00 33.27  147 A 1 
ATOM 1161 C CB  . LEU A 1 147 ? 23.388 53.712 44.331 1.00 36.27  147 A 1 
ATOM 1162 C CG  . LEU A 1 147 ? 21.897 53.631 44.335 1.00 37.47  147 A 1 
ATOM 1163 C CD1 . LEU A 1 147 ? 21.405 54.996 44.777 1.00 34.06  147 A 1 
ATOM 1164 C CD2 . LEU A 1 147 ? 21.424 53.244 42.936 1.00 37.79  147 A 1 
ATOM 1165 N N   . ARG A 1 148 ? 26.310 52.859 43.227 1.00 37.34  148 A 1 
ATOM 1166 C CA  . ARG A 1 148 ? 27.661 53.405 43.249 1.00 43.83  148 A 1 
ATOM 1167 C C   . ARG A 1 148 ? 27.617 54.879 43.651 1.00 39.60  148 A 1 
ATOM 1168 O O   . ARG A 1 148 ? 26.686 55.615 43.313 1.00 46.59  148 A 1 
ATOM 1169 C CB  . ARG A 1 148 ? 28.347 53.210 41.883 1.00 40.44  148 A 1 
ATOM 1170 C CG  . ARG A 1 148 ? 28.643 51.723 41.581 1.00 34.53  148 A 1 
ATOM 1171 C CD  . ARG A 1 148 ? 29.171 51.441 40.162 1.00 32.99  148 A 1 
ATOM 1172 N NE  . ARG A 1 148 ? 29.441 50.018 39.981 1.00 29.74  148 A 1 
ATOM 1173 C CZ  . ARG A 1 148 ? 29.000 49.262 38.974 1.00 40.53  148 A 1 
ATOM 1174 N NH1 . ARG A 1 148 ? 28.258 49.780 38.010 1.00 30.43  148 A 1 
ATOM 1175 N NH2 . ARG A 1 148 ? 29.320 47.973 38.921 1.00 44.53  148 A 1 
ATOM 1176 N N   . LEU A 1 149 ? 28.602 55.292 44.425 1.00 44.44  149 A 1 
ATOM 1177 C CA  . LEU A 1 149 ? 28.677 56.642 44.948 1.00 31.28  149 A 1 
ATOM 1178 C C   . LEU A 1 149 ? 29.979 57.273 44.475 1.00 43.80  149 A 1 
ATOM 1179 O O   . LEU A 1 149 ? 30.874 56.587 43.966 1.00 38.78  149 A 1 
ATOM 1180 C CB  . LEU A 1 149 ? 28.596 56.643 46.478 1.00 31.46  149 A 1 
ATOM 1181 C CG  . LEU A 1 149 ? 27.303 56.063 47.115 1.00 31.42  149 A 1 
ATOM 1182 C CD1 . LEU A 1 149 ? 27.406 55.966 48.615 1.00 31.78  149 A 1 
ATOM 1183 C CD2 . LEU A 1 149 ? 26.052 56.856 46.764 1.00 32.01  149 A 1 
ATOM 1184 N N   . ARG A 1 150 ? 30.045 58.596 44.583 1.00 46.34  150 A 1 
ATOM 1185 C CA  . ARG A 1 150 ? 31.300 59.322 44.433 1.00 32.91  150 A 1 
ATOM 1186 C C   . ARG A 1 150 ? 32.024 58.940 43.140 1.00 32.70  150 A 1 
ATOM 1187 O O   . ARG A 1 150 ? 33.204 58.576 43.148 1.00 42.26  150 A 1 
ATOM 1188 C CB  . ARG A 1 150 ? 32.191 59.075 45.658 1.00 38.54  150 A 1 
ATOM 1189 C CG  . ARG A 1 150 ? 31.750 59.810 46.918 1.00 38.18  150 A 1 
ATOM 1190 C CD  . ARG A 1 150 ? 32.496 59.367 48.156 1.00 34.68  150 A 1 
ATOM 1191 N NE  . ARG A 1 150 ? 32.454 57.917 48.365 1.00 44.05  150 A 1 
ATOM 1192 C CZ  . ARG A 1 150 ? 31.539 57.285 49.105 1.00 54.16  150 A 1 
ATOM 1193 N NH1 . ARG A 1 150 ? 30.568 57.970 49.710 1.00 63.42  150 A 1 
ATOM 1194 N NH2 . ARG A 1 150 ? 31.581 55.962 49.236 1.00 40.99  150 A 1 
ATOM 1195 N N   . GLY A 1 151 ? 31.315 59.021 42.016 1.00 32.91  151 A 1 
ATOM 1196 C CA  . GLY A 1 151 ? 31.899 58.665 40.741 1.00 32.96  151 A 1 
ATOM 1197 C C   . GLY A 1 151 ? 32.164 57.185 40.536 1.00 38.70  151 A 1 
ATOM 1198 O O   . GLY A 1 151 ? 32.716 56.819 39.491 1.00 44.23  151 A 1 
ATOM 1199 N N   . GLY A 1 152 ? 31.790 56.328 41.491 1.00 31.34  152 A 1 
ATOM 1200 C CA  . GLY A 1 152 ? 32.043 54.905 41.446 1.00 30.69  152 A 1 
ATOM 1201 C C   . GLY A 1 152 ? 31.791 54.224 40.111 1.00 38.28  152 A 1 
ATOM 1202 O O   . GLY A 1 152 ? 30.849 54.543 39.376 1.00 46.57  152 A 1 
ATOM 1203 N N   . MET A 1 153 ? 32.638 53.243 39.819 1.00 34.05  153 A 1 
ATOM 1204 C CA  . MET A 1 153 ? 32.704 52.573 38.535 1.00 31.00  153 A 1 
ATOM 1205 C C   . MET A 1 153 ? 33.183 51.145 38.733 1.00 31.64  153 A 1 
ATOM 1206 O O   . MET A 1 153 ? 33.703 50.782 39.792 1.00 33.50  153 A 1 
ATOM 1207 C CB  . MET A 1 153 ? 33.665 53.307 37.608 1.00 31.79  153 A 1 
ATOM 1208 C CG  . MET A 1 153 ? 34.836 53.815 38.360 1.00 35.81  153 A 1 
ATOM 1209 S SD  . MET A 1 153 ? 35.825 54.870 37.327 1.00 55.92  153 A 1 
ATOM 1210 C CE  . MET A 1 153 ? 37.154 55.290 38.440 1.00 48.73  153 A 1 
ATOM 1211 N N   . GLN A 1 154 ? 33.008 50.335 37.692 1.00 38.07  154 A 1 
ATOM 1212 C CA  . GLN A 1 154 ? 33.736 49.080 37.568 1.00 37.08  154 A 1 
ATOM 1213 C C   . GLN A 1 154 ? 34.845 49.281 36.558 1.00 32.17  154 A 1 
ATOM 1214 O O   . GLN A 1 154 ? 34.678 50.031 35.594 1.00 38.52  154 A 1 
ATOM 1215 C CB  . GLN A 1 154 ? 32.835 47.905 37.152 1.00 41.05  154 A 1 
ATOM 1216 C CG  . GLN A 1 154 ? 32.104 48.035 35.828 1.00 57.99  154 A 1 
ATOM 1217 C CD  . GLN A 1 154 ? 30.826 47.189 35.769 1.00 70.79  154 A 1 
ATOM 1218 O OE1 . GLN A 1 154 ? 30.732 46.126 36.393 1.00 76.61  154 A 1 
ATOM 1219 N NE2 . GLN A 1 154 ? 29.834 47.670 35.019 1.00 72.03  154 A 1 
ATOM 1220 N N   . ILE A 1 155 ? 35.987 48.635 36.804 1.00 37.80  155 A 1 
ATOM 1221 C CA  . ILE A 1 155 ? 37.107 48.590 35.865 1.00 37.55  155 A 1 
ATOM 1222 C C   . ILE A 1 155 ? 37.566 47.143 35.744 1.00 33.87  155 A 1 
ATOM 1223 O O   . ILE A 1 155 ? 37.209 46.293 36.560 1.00 48.57  155 A 1 
ATOM 1224 C CB  . ILE A 1 155 ? 38.288 49.470 36.310 1.00 41.64  155 A 1 
ATOM 1225 C CG1 . ILE A 1 155 ? 38.785 48.987 37.679 1.00 42.04  155 A 1 
ATOM 1226 C CG2 . ILE A 1 155 ? 37.905 50.942 36.334 1.00 33.26  155 A 1 
ATOM 1227 C CD1 . ILE A 1 155 ? 40.270 49.216 37.904 1.00 33.28  155 A 1 
ATOM 1228 N N   . PHE A 1 156 ? 38.413 46.876 34.743 1.00 37.32  156 A 1 
ATOM 1229 C CA  . PHE A 1 156 ? 38.895 45.522 34.452 1.00 38.67  156 A 1 
ATOM 1230 C C   . PHE A 1 156 ? 40.412 45.437 34.540 1.00 39.58  156 A 1 
ATOM 1231 O O   . PHE A 1 156 ? 41.127 46.355 34.118 1.00 40.00  156 A 1 
ATOM 1232 C CB  . PHE A 1 156 ? 38.456 45.051 33.057 1.00 40.12  156 A 1 
ATOM 1233 C CG  . PHE A 1 156 ? 36.988 45.173 32.829 1.00 48.87  156 A 1 
ATOM 1234 C CD1 . PHE A 1 156 ? 36.101 44.433 33.589 1.00 48.10  156 A 1 
ATOM 1235 C CD2 . PHE A 1 156 ? 36.490 46.050 31.881 1.00 55.61  156 A 1 
ATOM 1236 C CE1 . PHE A 1 156 ? 34.761 44.561 33.410 1.00 51.11  156 A 1 
ATOM 1237 C CE2 . PHE A 1 156 ? 35.135 46.182 31.691 1.00 51.77  156 A 1 
ATOM 1238 C CZ  . PHE A 1 156 ? 34.271 45.437 32.456 1.00 53.67  156 A 1 
ATOM 1239 N N   . VAL A 1 157 ? 40.899 44.322 35.069 1.00 39.82  157 A 1 
ATOM 1240 C CA  . VAL A 1 157 ? 42.326 44.041 35.114 1.00 40.68  157 A 1 
ATOM 1241 C C   . VAL A 1 157 ? 42.598 42.761 34.342 1.00 40.70  157 A 1 
ATOM 1242 O O   . VAL A 1 157 ? 41.927 41.747 34.560 1.00 46.57  157 A 1 
ATOM 1243 C CB  . VAL A 1 157 ? 42.826 43.929 36.558 1.00 41.69  157 A 1 
ATOM 1244 C CG1 . VAL A 1 157 ? 44.311 43.712 36.545 1.00 43.10  157 A 1 
ATOM 1245 C CG2 . VAL A 1 157 ? 42.468 45.210 37.302 1.00 39.68  157 A 1 
ATOM 1246 N N   . LYS A 1 158 ? 43.595 42.811 33.458 1.00 48.49  158 A 1 
ATOM 1247 C CA  . LYS A 1 158 ? 43.954 41.740 32.533 1.00 43.60  158 A 1 
ATOM 1248 C C   . LYS A 1 158 ? 45.422 41.396 32.722 1.00 47.45  158 A 1 
ATOM 1249 O O   . LYS A 1 158 ? 46.270 42.289 32.712 1.00 43.58  158 A 1 
ATOM 1250 C CB  . LYS A 1 158 ? 43.706 42.188 31.090 1.00 50.36  158 A 1 
ATOM 1251 C CG  . LYS A 1 158 ? 43.853 41.142 29.999 1.00 70.35  158 A 1 
ATOM 1252 C CD  . LYS A 1 158 ? 43.723 41.851 28.641 1.00 78.17  158 A 1 
ATOM 1253 C CE  . LYS A 1 158 ? 43.910 40.938 27.430 1.00 82.05  158 A 1 
ATOM 1254 N NZ  . LYS A 1 158 ? 43.766 41.737 26.166 1.00 79.92  158 A 1 
ATOM 1255 N N   . THR A 1 159 ? 45.716 40.114 32.911 1.00 60.96  159 A 1 
ATOM 1256 C CA  . THR A 1 159 ? 47.079 39.597 32.943 1.00 58.49  159 A 1 
ATOM 1257 C C   . THR A 1 159 ? 47.478 39.094 31.557 1.00 57.84  159 A 1 
ATOM 1258 O O   . THR A 1 159 ? 46.671 39.050 30.629 1.00 59.44  159 A 1 
ATOM 1259 C CB  . THR A 1 159 ? 47.197 38.459 33.957 1.00 56.39  159 A 1 
ATOM 1260 O OG1 . THR A 1 159 ? 46.467 37.338 33.463 1.00 62.44  159 A 1 
ATOM 1261 C CG2 . THR A 1 159 ? 46.581 38.853 35.290 1.00 45.99  159 A 1 
ATOM 1262 N N   . LEU A 1 160 ? 48.743 38.699 31.417 1.00 58.13  160 A 1 
ATOM 1263 C CA  . LEU A 1 160 ? 49.117 37.998 30.193 1.00 61.24  160 A 1 
ATOM 1264 C C   . LEU A 1 160 ? 48.596 36.567 30.185 1.00 76.01  160 A 1 
ATOM 1265 O O   . LEU A 1 160 ? 48.443 35.975 29.110 1.00 76.95  160 A 1 
ATOM 1266 C CB  . LEU A 1 160 ? 50.630 38.006 30.024 1.00 61.79  160 A 1 
ATOM 1267 C CG  . LEU A 1 160 ? 51.250 39.362 29.698 1.00 62.30  160 A 1 
ATOM 1268 C CD1 . LEU A 1 160 ? 52.789 39.289 29.758 1.00 61.42  160 A 1 
ATOM 1269 C CD2 . LEU A 1 160 ? 50.778 39.825 28.336 1.00 60.09  160 A 1 
ATOM 1270 N N   . THR A 1 161 ? 48.318 35.992 31.359 1.00 83.34  161 A 1 
ATOM 1271 C CA  . THR A 1 161 ? 47.765 34.647 31.415 1.00 88.21  161 A 1 
ATOM 1272 C C   . THR A 1 161 ? 46.287 34.613 31.031 1.00 83.36  161 A 1 
ATOM 1273 O O   . THR A 1 161 ? 45.602 33.628 31.330 1.00 82.43  161 A 1 
ATOM 1274 C CB  . THR A 1 161 ? 47.985 34.022 32.803 1.00 93.85  161 A 1 
ATOM 1275 O OG1 . THR A 1 161 ? 47.827 32.602 32.715 1.00 105.68 161 A 1 
ATOM 1276 C CG2 . THR A 1 161 ? 47.023 34.542 33.856 1.00 86.35  161 A 1 
ATOM 1277 N N   . GLY A 1 162 ? 45.783 35.655 30.364 1.00 80.59  162 A 1 
ATOM 1278 C CA  . GLY A 1 162 ? 44.423 35.675 29.853 1.00 80.66  162 A 1 
ATOM 1279 C C   . GLY A 1 162 ? 43.355 36.159 30.820 1.00 82.05  162 A 1 
ATOM 1280 O O   . GLY A 1 162 ? 42.323 36.697 30.399 1.00 75.80  162 A 1 
ATOM 1281 N N   . LYS A 1 163 ? 43.594 35.978 32.117 1.00 80.20  163 A 1 
ATOM 1282 C CA  . LYS A 1 163 ? 42.577 36.255 33.127 1.00 77.73  163 A 1 
ATOM 1283 C C   . LYS A 1 163 ? 42.135 37.717 33.083 1.00 67.70  163 A 1 
ATOM 1284 O O   . LYS A 1 163 ? 42.961 38.638 33.049 1.00 64.16  163 A 1 
ATOM 1285 C CB  . LYS A 1 163 ? 43.126 35.907 34.511 1.00 84.84  163 A 1 
ATOM 1286 C CG  . LYS A 1 163 ? 42.298 34.925 35.324 1.00 89.97  163 A 1 
ATOM 1287 C CD  . LYS A 1 163 ? 43.131 34.396 36.513 1.00 93.18  163 A 1 
ATOM 1288 C CE  . LYS A 1 163 ? 42.296 33.524 37.467 1.00 88.78  163 A 1 
ATOM 1289 N NZ  . LYS A 1 163 ? 41.025 34.192 37.908 1.00 77.09  163 A 1 
ATOM 1290 N N   . THR A 1 164 ? 40.822 37.926 33.062 1.00 61.62  164 A 1 
ATOM 1291 C CA  . THR A 1 164 ? 40.225 39.259 33.095 1.00 55.94  164 A 1 
ATOM 1292 C C   . THR A 1 164 ? 39.328 39.357 34.317 1.00 53.21  164 A 1 
ATOM 1293 O O   . THR A 1 164 ? 38.306 38.666 34.385 1.00 54.50  164 A 1 
ATOM 1294 C CB  . THR A 1 164 ? 39.400 39.553 31.849 1.00 50.75  164 A 1 
ATOM 1295 O OG1 . THR A 1 164 ? 40.252 39.709 30.713 1.00 55.48  164 A 1 
ATOM 1296 C CG2 . THR A 1 164 ? 38.675 40.844 32.065 1.00 46.34  164 A 1 
ATOM 1297 N N   . ILE A 1 165 ? 39.682 40.226 35.266 1.00 38.67  165 A 1 
ATOM 1298 C CA  . ILE A 1 165 ? 38.906 40.332 36.493 1.00 46.13  165 A 1 
ATOM 1299 C C   . ILE A 1 165 ? 38.278 41.716 36.578 1.00 43.98  165 A 1 
ATOM 1300 O O   . ILE A 1 165 ? 38.746 42.691 35.975 1.00 41.85  165 A 1 
ATOM 1301 C CB  . ILE A 1 165 ? 39.732 40.035 37.762 1.00 56.09  165 A 1 
ATOM 1302 C CG1 . ILE A 1 165 ? 40.683 41.183 38.077 1.00 51.86  165 A 1 
ATOM 1303 C CG2 . ILE A 1 165 ? 40.515 38.744 37.597 1.00 71.10  165 A 1 
ATOM 1304 C CD1 . ILE A 1 165 ? 41.029 41.241 39.528 1.00 50.57  165 A 1 
ATOM 1305 N N   . THR A 1 166 ? 37.182 41.783 37.319 1.00 40.89  166 A 1 
ATOM 1306 C CA  . THR A 1 166 ? 36.401 42.996 37.453 1.00 43.96  166 A 1 
ATOM 1307 C C   . THR A 1 166 ? 36.517 43.489 38.882 1.00 41.67  166 A 1 
ATOM 1308 O O   . THR A 1 166 ? 36.513 42.685 39.832 1.00 33.05  166 A 1 
ATOM 1309 C CB  . THR A 1 166 ? 34.931 42.764 37.084 1.00 54.58  166 A 1 
ATOM 1310 O OG1 . THR A 1 166 ? 34.223 42.275 38.226 1.00 64.36  166 A 1 
ATOM 1311 C CG2 . THR A 1 166 ? 34.812 41.752 35.943 1.00 57.80  166 A 1 
ATOM 1312 N N   . LEU A 1 167 ? 36.611 44.813 39.015 1.00 32.40  167 A 1 
ATOM 1313 C CA  . LEU A 1 167 ? 36.871 45.465 40.284 1.00 31.75  167 A 1 
ATOM 1314 C C   . LEU A 1 167 ? 35.835 46.555 40.517 1.00 33.54  167 A 1 
ATOM 1315 O O   . LEU A 1 167 ? 35.447 47.255 39.578 1.00 34.41  167 A 1 
ATOM 1316 C CB  . LEU A 1 167 ? 38.298 46.053 40.287 1.00 32.07  167 A 1 
ATOM 1317 C CG  . LEU A 1 167 ? 39.405 45.047 40.578 1.00 32.80  167 A 1 
ATOM 1318 C CD1 . LEU A 1 167 ? 40.760 45.718 40.477 1.00 33.18  167 A 1 
ATOM 1319 C CD2 . LEU A 1 167 ? 39.222 44.512 41.965 1.00 32.55  167 A 1 
ATOM 1320 N N   . GLU A 1 168 ? 35.413 46.726 41.768 1.00 36.41  168 A 1 
ATOM 1321 C CA  . GLU A 1 168 ? 34.480 47.789 42.157 1.00 29.98  168 A 1 
ATOM 1322 C C   . GLU A 1 168 ? 35.286 48.942 42.763 1.00 29.93  168 A 1 
ATOM 1323 O O   . GLU A 1 168 ? 35.852 48.799 43.855 1.00 29.96  168 A 1 
ATOM 1324 C CB  . GLU A 1 168 ? 33.446 47.224 43.140 1.00 29.71  168 A 1 
ATOM 1325 C CG  . GLU A 1 168 ? 32.181 48.047 43.398 1.00 47.09  168 A 1 
ATOM 1326 C CD  . GLU A 1 168 ? 31.550 48.645 42.132 1.00 51.52  168 A 1 
ATOM 1327 O OE1 . GLU A 1 168 ? 31.098 47.875 41.241 1.00 46.67  168 A 1 
ATOM 1328 O OE2 . GLU A 1 168 ? 31.514 49.903 42.047 1.00 46.16  168 A 1 
ATOM 1329 N N   . VAL A 1 169 ? 35.360 50.089 42.070 1.00 30.03  169 A 1 
ATOM 1330 C CA  . VAL A 1 169 ? 36.273 51.157 42.493 1.00 30.22  169 A 1 
ATOM 1331 C C   . VAL A 1 169 ? 35.583 52.517 42.450 1.00 35.37  169 A 1 
ATOM 1332 O O   . VAL A 1 169 ? 34.462 52.661 41.968 1.00 53.64  169 A 1 
ATOM 1333 C CB  . VAL A 1 169 ? 37.579 51.197 41.652 1.00 30.76  169 A 1 
ATOM 1334 C CG1 . VAL A 1 169 ? 38.314 49.846 41.675 1.00 30.97  169 A 1 
ATOM 1335 C CG2 . VAL A 1 169 ? 37.278 51.591 40.238 1.00 31.14  169 A 1 
ATOM 1336 N N   . GLU A 1 170 ? 36.273 53.516 42.999 1.00 30.55  170 A 1 
ATOM 1337 C CA  . GLU A 1 170 ? 35.943 54.934 43.027 1.00 30.92  170 A 1 
ATOM 1338 C C   . GLU A 1 170 ? 37.131 55.753 42.548 1.00 31.57  170 A 1 
ATOM 1339 O O   . GLU A 1 170 ? 38.277 55.353 42.743 1.00 35.10  170 A 1 
ATOM 1340 C CB  . GLU A 1 170 ? 35.574 55.395 44.436 1.00 35.38  170 A 1 
ATOM 1341 C CG  . GLU A 1 170 ? 34.214 54.948 44.893 1.00 30.55  170 A 1 
ATOM 1342 C CD  . GLU A 1 170 ? 33.938 55.242 46.347 1.00 43.13  170 A 1 
ATOM 1343 O OE1 . GLU A 1 170 ? 34.773 55.867 47.049 1.00 57.01  170 A 1 
ATOM 1344 O OE2 . GLU A 1 170 ? 32.868 54.813 46.799 1.00 51.80  170 A 1 
ATOM 1345 N N   . PRO A 1 171 ? 36.890 56.909 41.928 1.00 37.46  171 A 1 
ATOM 1346 C CA  . PRO A 1 171 ? 38.021 57.715 41.433 1.00 36.32  171 A 1 
ATOM 1347 C C   . PRO A 1 171 ? 39.015 58.143 42.512 1.00 39.92  171 A 1 
ATOM 1348 O O   . PRO A 1 171 ? 40.212 58.238 42.219 1.00 42.79  171 A 1 
ATOM 1349 C CB  . PRO A 1 171 ? 37.318 58.911 40.785 1.00 33.76  171 A 1 
ATOM 1350 C CG  . PRO A 1 171 ? 35.983 58.372 40.380 1.00 33.29  171 A 1 
ATOM 1351 C CD  . PRO A 1 171 ? 35.599 57.396 41.418 1.00 32.33  171 A 1 
ATOM 1352 N N   . SER A 1 172 ? 38.571 58.375 43.753 1.00 33.07  172 A 1 
ATOM 1353 C CA  . SER A 1 172 ? 39.487 58.676 44.853 1.00 33.40  172 A 1 
ATOM 1354 C C   . SER A 1 172 ? 40.423 57.517 45.209 1.00 34.09  172 A 1 
ATOM 1355 O O   . SER A 1 172 ? 41.358 57.709 46.002 1.00 33.39  172 A 1 
ATOM 1356 C CB  . SER A 1 172 ? 38.692 59.066 46.104 1.00 33.49  172 A 1 
ATOM 1357 O OG  . SER A 1 172 ? 38.006 57.939 46.638 1.00 46.83  172 A 1 
ATOM 1358 N N   . ASP A 1 173 ? 40.190 56.320 44.681 1.00 32.37  173 A 1 
ATOM 1359 C CA  . ASP A 1 173 ? 40.990 55.186 45.100 1.00 34.94  173 A 1 
ATOM 1360 C C   . ASP A 1 173 ? 42.415 55.300 44.570 1.00 38.35  173 A 1 
ATOM 1361 O O   . ASP A 1 173 ? 42.649 55.747 43.445 1.00 37.19  173 A 1 
ATOM 1362 C CB  . ASP A 1 173 ? 40.329 53.892 44.661 1.00 31.61  173 A 1 
ATOM 1363 C CG  . ASP A 1 173 ? 39.208 53.482 45.609 1.00 49.55  173 A 1 
ATOM 1364 O OD1 . ASP A 1 173 ? 39.203 53.978 46.771 1.00 49.56  173 A 1 
ATOM 1365 O OD2 . ASP A 1 173 ? 38.340 52.668 45.207 1.00 45.75  173 A 1 
ATOM 1366 N N   . THR A 1 174 ? 43.373 54.931 45.406 1.00 40.46  174 A 1 
ATOM 1367 C CA  . THR A 1 174 ? 44.760 54.948 44.983 1.00 42.77  174 A 1 
ATOM 1368 C C   . THR A 1 174 ? 45.139 53.634 44.307 1.00 44.38  174 A 1 
ATOM 1369 O O   . THR A 1 174 ? 44.477 52.606 44.472 1.00 51.98  174 A 1 
ATOM 1370 C CB  . THR A 1 174 ? 45.681 55.182 46.168 1.00 34.13  174 A 1 
ATOM 1371 O OG1 . THR A 1 174 ? 45.515 54.102 47.103 1.00 41.65  174 A 1 
ATOM 1372 C CG2 . THR A 1 174 ? 45.360 56.475 46.810 1.00 34.44  174 A 1 
ATOM 1373 N N   . ILE A 1 175 ? 46.240 53.685 43.552 1.00 34.28  175 A 1 
ATOM 1374 C CA  . ILE A 1 175 ? 46.831 52.489 42.965 1.00 34.59  175 A 1 
ATOM 1375 C C   . ILE A 1 175 ? 47.064 51.416 44.023 1.00 39.05  175 A 1 
ATOM 1376 O O   . ILE A 1 175 ? 46.883 50.218 43.764 1.00 43.81  175 A 1 
ATOM 1377 C CB  . ILE A 1 175 ? 48.131 52.874 42.239 1.00 35.58  175 A 1 
ATOM 1378 C CG1 . ILE A 1 175 ? 47.854 54.040 41.297 1.00 35.86  175 A 1 
ATOM 1379 C CG2 . ILE A 1 175 ? 48.731 51.703 41.479 1.00 36.17  175 A 1 
ATOM 1380 C CD1 . ILE A 1 175 ? 46.739 53.833 40.311 1.00 35.54  175 A 1 
ATOM 1381 N N   . GLU A 1 176 ? 47.467 51.820 45.234 1.00 41.15  176 A 1 
ATOM 1382 C CA  . GLU A 1 176 ? 47.639 50.833 46.297 1.00 41.18  176 A 1 
ATOM 1383 C C   . GLU A 1 176 ? 46.323 50.188 46.661 1.00 34.06  176 A 1 
ATOM 1384 O O   . GLU A 1 176 ? 46.292 49.002 46.979 1.00 34.25  176 A 1 
ATOM 1385 C CB  . GLU A 1 176 ? 48.232 51.439 47.565 1.00 41.51  176 A 1 
ATOM 1386 C CG  . GLU A 1 176 ? 49.638 51.862 47.481 1.00 53.96  176 A 1 
ATOM 1387 C CD  . GLU A 1 176 ? 49.731 53.362 47.368 1.00 68.43  176 A 1 
ATOM 1388 O OE1 . GLU A 1 176 ? 50.363 53.986 48.266 1.00 68.29  176 A 1 
ATOM 1389 O OE2 . GLU A 1 176 ? 49.153 53.895 46.378 1.00 65.51  176 A 1 
ATOM 1390 N N   . ASN A 1 177 ? 45.244 50.975 46.703 1.00 33.43  177 A 1 
ATOM 1391 C CA  . ASN A 1 177 ? 43.937 50.407 47.008 1.00 32.83  177 A 1 
ATOM 1392 C C   . ASN A 1 177 ? 43.519 49.420 45.935 1.00 32.66  177 A 1 
ATOM 1393 O O   . ASN A 1 177 ? 43.018 48.338 46.231 1.00 32.61  177 A 1 
ATOM 1394 C CB  . ASN A 1 177 ? 42.899 51.512 47.127 1.00 42.40  177 A 1 
ATOM 1395 C CG  . ASN A 1 177 ? 43.233 52.513 48.198 1.00 47.39  177 A 1 
ATOM 1396 O OD1 . ASN A 1 177 ? 42.911 53.707 48.077 1.00 32.76  177 A 1 
ATOM 1397 N ND2 . ASN A 1 177 ? 43.875 52.038 49.271 1.00 40.93  177 A 1 
ATOM 1398 N N   . VAL A 1 178 ? 43.719 49.783 44.682 1.00 32.73  178 A 1 
ATOM 1399 C CA  . VAL A 1 178 ? 43.392 48.898 43.584 1.00 32.81  178 A 1 
ATOM 1400 C C   . VAL A 1 178 ? 44.130 47.578 43.724 1.00 39.55  178 A 1 
ATOM 1401 O O   . VAL A 1 178 ? 43.541 46.503 43.559 1.00 42.08  178 A 1 
ATOM 1402 C CB  . VAL A 1 178 ? 43.710 49.592 42.251 1.00 33.13  178 A 1 
ATOM 1403 C CG1 . VAL A 1 178 ? 43.488 48.640 41.087 1.00 33.50  178 A 1 
ATOM 1404 C CG2 . VAL A 1 178 ? 42.861 50.839 42.119 1.00 32.66  178 A 1 
ATOM 1405 N N   . LYS A 1 179 ? 45.438 47.637 44.012 1.00 44.97  179 A 1 
ATOM 1406 C CA  . LYS A 1 179 ? 46.214 46.414 44.195 1.00 35.00  179 A 1 
ATOM 1407 C C   . LYS A 1 179 ? 45.680 45.581 45.360 1.00 34.94  179 A 1 
ATOM 1408 O O   . LYS A 1 179 ? 45.628 44.350 45.278 1.00 39.08  179 A 1 
ATOM 1409 C CB  . LYS A 1 179 ? 47.671 46.769 44.423 1.00 35.77  179 A 1 
ATOM 1410 C CG  . LYS A 1 179 ? 48.306 47.493 43.288 1.00 37.47  179 A 1 
ATOM 1411 C CD  . LYS A 1 179 ? 49.789 47.583 43.481 1.00 37.09  179 A 1 
ATOM 1412 C CE  . LYS A 1 179 ? 50.438 48.249 42.292 1.00 42.39  179 A 1 
ATOM 1413 N NZ  . LYS A 1 179 ? 51.914 48.539 42.442 1.00 49.92  179 A 1 
ATOM 1414 N N   . ALA A 1 180 ? 45.271 46.241 46.450 1.00 34.44  180 A 1 
ATOM 1415 C CA  . ALA A 1 180 ? 44.710 45.548 47.600 1.00 34.53  180 A 1 
ATOM 1416 C C   . ALA A 1 180 ? 43.425 44.825 47.232 1.00 34.13  180 A 1 
ATOM 1417 O O   . ALA A 1 180 ? 43.211 43.676 47.637 1.00 43.61  180 A 1 
ATOM 1418 C CB  . ALA A 1 180 ? 44.460 46.534 48.734 1.00 34.22  180 A 1 
ATOM 1419 N N   . LYS A 1 181 ? 42.570 45.479 46.449 1.00 33.31  181 A 1 
ATOM 1420 C CA  . LYS A 1 181 ? 41.391 44.823 45.915 1.00 33.01  181 A 1 
ATOM 1421 C C   . LYS A 1 181 ? 41.771 43.680 44.983 1.00 45.28  181 A 1 
ATOM 1422 O O   . LYS A 1 181 ? 41.068 42.662 44.909 1.00 47.40  181 A 1 
ATOM 1423 C CB  . LYS A 1 181 ? 40.525 45.839 45.182 1.00 32.18  181 A 1 
ATOM 1424 C CG  . LYS A 1 181 ? 39.950 46.979 46.018 1.00 31.60  181 A 1 
ATOM 1425 C CD  . LYS A 1 181 ? 39.233 47.952 45.067 1.00 31.07  181 A 1 
ATOM 1426 C CE  . LYS A 1 181 ? 38.940 49.292 45.698 1.00 37.77  181 A 1 
ATOM 1427 N NZ  . LYS A 1 181 ? 37.895 49.228 46.737 1.00 33.10  181 A 1 
ATOM 1428 N N   . ILE A 1 182 ? 42.879 43.820 44.255 1.00 48.58  182 A 1 
ATOM 1429 C CA  . ILE A 1 182 ? 43.348 42.696 43.456 1.00 44.75  182 A 1 
ATOM 1430 C C   . ILE A 1 182 ? 43.850 41.586 44.363 1.00 44.51  182 A 1 
ATOM 1431 O O   . ILE A 1 182 ? 43.641 40.398 44.088 1.00 41.15  182 A 1 
ATOM 1432 C CB  . ILE A 1 182 ? 44.417 43.145 42.450 1.00 35.85  182 A 1 
ATOM 1433 C CG1 . ILE A 1 182 ? 43.786 44.101 41.431 1.00 35.20  182 A 1 
ATOM 1434 C CG2 . ILE A 1 182 ? 45.015 41.915 41.760 1.00 37.22  182 A 1 
ATOM 1435 C CD1 . ILE A 1 182 ? 44.735 44.652 40.402 1.00 35.84  182 A 1 
ATOM 1436 N N   . GLN A 1 183 ? 44.494 41.947 45.471 1.00 41.21  183 A 1 
ATOM 1437 C CA  . GLN A 1 183 ? 44.882 40.915 46.420 1.00 51.07  183 A 1 
ATOM 1438 C C   . GLN A 1 183 ? 43.651 40.222 46.973 1.00 51.35  183 A 1 
ATOM 1439 O O   . GLN A 1 183 ? 43.582 38.984 47.000 1.00 46.08  183 A 1 
ATOM 1440 C CB  . GLN A 1 183 ? 45.715 41.503 47.552 1.00 56.06  183 A 1 
ATOM 1441 C CG  . GLN A 1 183 ? 46.246 40.447 48.528 1.00 57.19  183 A 1 
ATOM 1442 C CD  . GLN A 1 183 ? 46.807 41.076 49.793 1.00 70.35  183 A 1 
ATOM 1443 O OE1 . GLN A 1 183 ? 48.026 41.170 49.986 1.00 56.84  183 A 1 
ATOM 1444 N NE2 . GLN A 1 183 ? 45.906 41.528 50.665 1.00 90.05  183 A 1 
ATOM 1445 N N   . ASP A 1 184 ? 42.651 41.011 47.393 1.00 48.26  184 A 1 
ATOM 1446 C CA  . ASP A 1 184 ? 41.455 40.428 48.000 1.00 49.66  184 A 1 
ATOM 1447 C C   . ASP A 1 184 ? 40.777 39.458 47.053 1.00 48.60  184 A 1 
ATOM 1448 O O   . ASP A 1 184 ? 40.239 38.440 47.488 1.00 57.85  184 A 1 
ATOM 1449 C CB  . ASP A 1 184 ? 40.480 41.517 48.444 1.00 48.21  184 A 1 
ATOM 1450 C CG  . ASP A 1 184 ? 40.807 42.066 49.839 1.00 73.03  184 A 1 
ATOM 1451 O OD1 . ASP A 1 184 ? 41.293 41.286 50.690 1.00 84.86  184 A 1 
ATOM 1452 O OD2 . ASP A 1 184 ? 40.584 43.280 50.086 1.00 76.13  184 A 1 
ATOM 1453 N N   . LYS A 1 185 ? 40.844 39.718 45.758 1.00 47.38  185 A 1 
ATOM 1454 C CA  . LYS A 1 185 ? 40.218 38.802 44.815 1.00 42.00  185 A 1 
ATOM 1455 C C   . LYS A 1 185 ? 41.122 37.629 44.449 1.00 52.82  185 A 1 
ATOM 1456 O O   . LYS A 1 185 ? 40.628 36.510 44.307 1.00 55.77  185 A 1 
ATOM 1457 C CB  . LYS A 1 185 ? 39.802 39.546 43.553 1.00 39.59  185 A 1 
ATOM 1458 C CG  . LYS A 1 185 ? 38.356 39.900 43.503 1.00 42.90  185 A 1 
ATOM 1459 C CD  . LYS A 1 185 ? 37.929 40.026 42.063 1.00 55.41  185 A 1 
ATOM 1460 C CE  . LYS A 1 185 ? 36.431 40.183 41.952 1.00 66.35  185 A 1 
ATOM 1461 N NZ  . LYS A 1 185 ? 36.008 39.774 40.589 1.00 72.71  185 A 1 
ATOM 1462 N N   . GLU A 1 186 ? 42.442 37.851 44.282 1.00 57.30  186 A 1 
ATOM 1463 C CA  . GLU A 1 186 ? 43.309 36.882 43.597 1.00 52.28  186 A 1 
ATOM 1464 C C   . GLU A 1 186 ? 44.458 36.294 44.411 1.00 49.12  186 A 1 
ATOM 1465 O O   . GLU A 1 186 ? 45.164 35.419 43.892 1.00 43.14  186 A 1 
ATOM 1466 C CB  . GLU A 1 186 ? 43.908 37.506 42.325 1.00 53.65  186 A 1 
ATOM 1467 C CG  . GLU A 1 186 ? 42.869 37.946 41.306 1.00 62.65  186 A 1 
ATOM 1468 C CD  . GLU A 1 186 ? 42.142 36.777 40.658 1.00 76.03  186 A 1 
ATOM 1469 O OE1 . GLU A 1 186 ? 42.812 35.779 40.296 1.00 85.21  186 A 1 
ATOM 1470 O OE2 . GLU A 1 186 ? 40.901 36.855 40.517 1.00 78.41  186 A 1 
ATOM 1471 N N   . GLY A 1 187 ? 44.686 36.744 45.645 1.00 45.52  187 A 1 
ATOM 1472 C CA  . GLY A 1 187 ? 45.757 36.222 46.467 1.00 41.42  187 A 1 
ATOM 1473 C C   . GLY A 1 187 ? 47.116 36.846 46.234 1.00 45.31  187 A 1 
ATOM 1474 O O   . GLY A 1 187 ? 47.994 36.756 47.121 1.00 39.24  187 A 1 
ATOM 1475 N N   . ILE A 1 188 ? 47.304 37.505 45.092 1.00 45.64  188 A 1 
ATOM 1476 C CA  . ILE A 1 188 ? 48.554 38.153 44.691 1.00 43.33  188 A 1 
ATOM 1477 C C   . ILE A 1 188 ? 48.900 39.330 45.599 1.00 32.31  188 A 1 
ATOM 1478 O O   . ILE A 1 188 ? 48.144 40.299 45.643 1.00 34.83  188 A 1 
ATOM 1479 C CB  . ILE A 1 188 ? 48.445 38.632 43.239 1.00 42.79  188 A 1 
ATOM 1480 C CG1 . ILE A 1 188 ? 47.770 37.564 42.385 1.00 37.71  188 A 1 
ATOM 1481 C CG2 . ILE A 1 188 ? 49.819 38.992 42.676 1.00 36.44  188 A 1 
ATOM 1482 C CD1 . ILE A 1 188 ? 47.640 37.957 40.933 1.00 34.68  188 A 1 
ATOM 1483 N N   . PRO A 1 189 ? 50.026 39.323 46.304 1.00 44.55  189 A 1 
ATOM 1484 C CA  . PRO A 1 189 ? 50.352 40.450 47.187 1.00 46.24  189 A 1 
ATOM 1485 C C   . PRO A 1 189 ? 50.669 41.692 46.374 1.00 39.05  189 A 1 
ATOM 1486 O O   . PRO A 1 189 ? 51.267 41.591 45.293 1.00 41.75  189 A 1 
ATOM 1487 C CB  . PRO A 1 189 ? 51.595 39.956 47.956 1.00 27.23  189 A 1 
ATOM 1488 C CG  . PRO A 1 189 ? 51.683 38.509 47.671 1.00 27.22  189 A 1 
ATOM 1489 C CD  . PRO A 1 189 ? 51.101 38.319 46.319 1.00 35.27  189 A 1 
ATOM 1490 N N   . PRO A 1 190 ? 50.296 42.877 46.866 1.00 33.38  190 A 1 
ATOM 1491 C CA  . PRO A 1 190 ? 50.525 44.106 46.083 1.00 28.54  190 A 1 
ATOM 1492 C C   . PRO A 1 190 ? 51.987 44.387 45.744 1.00 30.23  190 A 1 
ATOM 1493 O O   . PRO A 1 190 ? 52.255 44.968 44.677 1.00 28.22  190 A 1 
ATOM 1494 C CB  . PRO A 1 190 ? 49.940 45.207 46.986 1.00 37.01  190 A 1 
ATOM 1495 C CG  . PRO A 1 190 ? 48.996 44.509 47.917 1.00 31.28  190 A 1 
ATOM 1496 C CD  . PRO A 1 190 ? 49.597 43.149 48.137 1.00 36.27  190 A 1 
ATOM 1497 N N   . ASP A 1 191 ? 52.957 44.009 46.602 1.00 29.98  191 A 1 
ATOM 1498 C CA  . ASP A 1 191 ? 54.332 44.322 46.181 1.00 27.48  191 A 1 
ATOM 1499 C C   . ASP A 1 191 ? 54.798 43.469 45.006 1.00 27.44  191 A 1 
ATOM 1500 O O   . ASP A 1 191 ? 55.877 43.728 44.457 1.00 27.90  191 A 1 
ATOM 1501 C CB  . ASP A 1 191 ? 55.342 44.266 47.347 1.00 27.44  191 A 1 
ATOM 1502 C CG  . ASP A 1 191 ? 55.496 42.893 48.008 1.00 43.50  191 A 1 
ATOM 1503 O OD1 . ASP A 1 191 ? 54.776 41.903 47.733 1.00 46.91  191 A 1 
ATOM 1504 O OD2 . ASP A 1 191 ? 56.382 42.825 48.877 1.00 52.91  191 A 1 
ATOM 1505 N N   . GLN A 1 192 ? 53.979 42.528 44.551 1.00 27.37  192 A 1 
ATOM 1506 C CA  . GLN A 1 192 ? 54.274 41.767 43.356 1.00 27.87  192 A 1 
ATOM 1507 C C   . GLN A 1 192 ? 53.484 42.241 42.148 1.00 32.55  192 A 1 
ATOM 1508 O O   . GLN A 1 192 ? 53.659 41.679 41.058 1.00 39.99  192 A 1 
ATOM 1509 C CB  . GLN A 1 192 ? 54.012 40.285 43.600 1.00 29.75  192 A 1 
ATOM 1510 C CG  . GLN A 1 192 ? 54.859 39.717 44.708 1.00 35.43  192 A 1 
ATOM 1511 C CD  . GLN A 1 192 ? 54.829 38.205 44.731 1.00 40.97  192 A 1 
ATOM 1512 O OE1 . GLN A 1 192 ? 54.699 37.557 43.694 1.00 49.58  192 A 1 
ATOM 1513 N NE2 . GLN A 1 192 ? 54.949 37.636 45.915 1.00 27.20  192 A 1 
ATOM 1514 N N   . GLN A 1 193 ? 52.632 43.257 42.307 1.00 28.78  193 A 1 
ATOM 1515 C CA  . GLN A 1 193 ? 51.838 43.791 41.205 1.00 29.68  193 A 1 
ATOM 1516 C C   . GLN A 1 193 ? 52.441 45.082 40.674 1.00 38.30  193 A 1 
ATOM 1517 O O   . GLN A 1 193 ? 52.886 45.934 41.452 1.00 44.55  193 A 1 
ATOM 1518 C CB  . GLN A 1 193 ? 50.394 44.078 41.633 1.00 31.60  193 A 1 
ATOM 1519 C CG  . GLN A 1 193 ? 49.603 42.895 42.163 1.00 30.12  193 A 1 
ATOM 1520 C CD  . GLN A 1 193 ? 48.258 43.314 42.747 1.00 34.44  193 A 1 
ATOM 1521 O OE1 . GLN A 1 193 ? 47.585 44.211 42.227 1.00 44.93  193 A 1 
ATOM 1522 N NE2 . GLN A 1 193 ? 47.867 42.673 43.829 1.00 30.87  193 A 1 
ATOM 1523 N N   . ARG A 1 194 ? 52.443 45.218 39.342 1.00 31.09  194 A 1 
ATOM 1524 C CA  . ARG A 1 194 ? 52.555 46.498 38.654 1.00 41.28  194 A 1 
ATOM 1525 C C   . ARG A 1 194 ? 51.384 46.636 37.687 1.00 39.99  194 A 1 
ATOM 1526 O O   . ARG A 1 194 ? 50.968 45.658 37.067 1.00 40.36  194 A 1 
ATOM 1527 C CB  . ARG A 1 194 ? 53.880 46.643 37.893 1.00 48.21  194 A 1 
ATOM 1528 C CG  . ARG A 1 194 ? 55.125 46.405 38.761 1.00 75.93  194 A 1 
ATOM 1529 C CD  . ARG A 1 194 ? 55.301 47.421 39.902 1.00 89.40  194 A 1 
ATOM 1530 N NE  . ARG A 1 194 ? 55.668 48.746 39.404 1.00 99.31  194 A 1 
ATOM 1531 C CZ  . ARG A 1 194 ? 55.716 49.841 40.156 1.00 98.86  194 A 1 
ATOM 1532 N NH1 . ARG A 1 194 ? 55.413 49.772 41.449 1.00 93.20  194 A 1 
ATOM 1533 N NH2 . ARG A 1 194 ? 56.059 51.004 39.610 1.00 100.89 194 A 1 
ATOM 1534 N N   . LEU A 1 195 ? 50.872 47.855 37.542 1.00 32.98  195 A 1 
ATOM 1535 C CA  . LEU A 1 195 ? 49.693 48.144 36.745 1.00 33.92  195 A 1 
ATOM 1536 C C   . LEU A 1 195 ? 50.033 49.094 35.608 1.00 35.05  195 A 1 
ATOM 1537 O O   . LEU A 1 195 ? 50.760 50.074 35.814 1.00 41.55  195 A 1 
ATOM 1538 C CB  . LEU A 1 195 ? 48.614 48.755 37.629 1.00 33.52  195 A 1 
ATOM 1539 C CG  . LEU A 1 195 ? 47.942 47.673 38.447 1.00 33.19  195 A 1 
ATOM 1540 C CD1 . LEU A 1 195 ? 47.198 48.184 39.679 1.00 32.94  195 A 1 
ATOM 1541 C CD2 . LEU A 1 195 ? 47.010 46.943 37.504 1.00 34.55  195 A 1 
ATOM 1542 N N   . ILE A 1 196 ? 49.495 48.820 34.417 1.00 36.45  196 A 1 
ATOM 1543 C CA  . ILE A 1 196 ? 49.702 49.671 33.248 1.00 37.87  196 A 1 
ATOM 1544 C C   . ILE A 1 196 ? 48.351 50.096 32.670 1.00 42.60  196 A 1 
ATOM 1545 O O   . ILE A 1 196 ? 47.435 49.279 32.520 1.00 45.29  196 A 1 
ATOM 1546 C CB  . ILE A 1 196 ? 50.576 48.981 32.181 1.00 41.47  196 A 1 
ATOM 1547 C CG1 . ILE A 1 196 ? 52.040 48.942 32.630 1.00 39.07  196 A 1 
ATOM 1548 C CG2 . ILE A 1 196 ? 50.497 49.705 30.840 1.00 41.47  196 A 1 
ATOM 1549 C CD1 . ILE A 1 196 ? 52.436 47.667 33.325 1.00 41.79  196 A 1 
ATOM 1550 N N   . PHE A 1 197 ? 48.231 51.380 32.369 1.00 39.73  197 A 1 
ATOM 1551 C CA  . PHE A 1 197 ? 47.097 51.927 31.652 1.00 47.22  197 A 1 
ATOM 1552 C C   . PHE A 1 197 ? 47.643 52.845 30.581 1.00 48.91  197 A 1 
ATOM 1553 O O   . PHE A 1 197 ? 48.657 53.518 30.802 1.00 41.29  197 A 1 
ATOM 1554 C CB  . PHE A 1 197 ? 46.159 52.705 32.564 1.00 40.49  197 A 1 
ATOM 1555 C CG  . PHE A 1 197 ? 44.948 53.210 31.872 1.00 40.83  197 A 1 
ATOM 1556 C CD1 . PHE A 1 197 ? 44.058 52.318 31.293 1.00 48.71  197 A 1 
ATOM 1557 C CD2 . PHE A 1 197 ? 44.680 54.580 31.798 1.00 52.17  197 A 1 
ATOM 1558 C CE1 . PHE A 1 197 ? 42.914 52.780 30.639 1.00 45.96  197 A 1 
ATOM 1559 C CE2 . PHE A 1 197 ? 43.538 55.049 31.153 1.00 42.47  197 A 1 
ATOM 1560 C CZ  . PHE A 1 197 ? 42.659 54.144 30.572 1.00 43.81  197 A 1 
ATOM 1561 N N   . ALA A 1 198 ? 46.942 52.897 29.441 1.00 47.05  198 A 1 
ATOM 1562 C CA  . ALA A 1 198 ? 47.544 53.428 28.228 1.00 50.31  198 A 1 
ATOM 1563 C C   . ALA A 1 198 ? 48.908 52.770 28.096 1.00 57.24  198 A 1 
ATOM 1564 O O   . ALA A 1 198 ? 49.014 51.542 27.931 1.00 58.77  198 A 1 
ATOM 1565 C CB  . ALA A 1 198 ? 47.677 54.949 28.275 1.00 45.08  198 A 1 
ATOM 1566 N N   . GLY A 1 199 ? 49.960 53.570 28.237 1.00 53.93  199 A 1 
ATOM 1567 C CA  . GLY A 1 199 ? 51.267 52.967 28.414 1.00 60.13  199 A 1 
ATOM 1568 C C   . GLY A 1 199 ? 52.069 53.568 29.550 1.00 60.79  199 A 1 
ATOM 1569 O O   . GLY A 1 199 ? 53.294 53.682 29.456 1.00 67.79  199 A 1 
ATOM 1570 N N   . LYS A 1 200 ? 51.395 53.997 30.609 1.00 55.04  200 A 1 
ATOM 1571 C CA  . LYS A 1 200 ? 52.051 54.528 31.791 1.00 49.87  200 A 1 
ATOM 1572 C C   . LYS A 1 200 ? 52.131 53.434 32.850 1.00 48.44  200 A 1 
ATOM 1573 O O   . LYS A 1 200 ? 51.190 52.653 33.033 1.00 48.36  200 A 1 
ATOM 1574 C CB  . LYS A 1 200 ? 51.297 55.746 32.344 1.00 55.78  200 A 1 
ATOM 1575 C CG  . LYS A 1 200 ? 51.937 57.121 32.048 1.00 66.70  200 A 1 
ATOM 1576 C CD  . LYS A 1 200 ? 51.232 58.293 32.782 1.00 68.03  200 A 1 
ATOM 1577 C CE  . LYS A 1 200 ? 50.480 59.225 31.804 1.00 77.74  200 A 1 
ATOM 1578 N NZ  . LYS A 1 200 ? 49.861 60.463 32.427 1.00 81.35  200 A 1 
ATOM 1579 N N   . GLN A 1 201 ? 53.268 53.357 33.527 1.00 47.11  201 A 1 
ATOM 1580 C CA  . GLN A 1 201 ? 53.317 52.602 34.764 1.00 49.68  201 A 1 
ATOM 1581 C C   . GLN A 1 201 ? 52.574 53.399 35.826 1.00 50.26  201 A 1 
ATOM 1582 O O   . GLN A 1 201 ? 52.757 54.617 35.944 1.00 60.63  201 A 1 
ATOM 1583 C CB  . GLN A 1 201 ? 54.765 52.346 35.166 1.00 61.38  201 A 1 
ATOM 1584 C CG  . GLN A 1 201 ? 54.972 51.183 36.105 1.00 75.09  201 A 1 
ATOM 1585 C CD  . GLN A 1 201 ? 56.409 50.663 36.084 1.00 85.03  201 A 1 
ATOM 1586 O OE1 . GLN A 1 201 ? 56.734 49.676 36.760 1.00 86.21  201 A 1 
ATOM 1587 N NE2 . GLN A 1 201 ? 57.274 51.318 35.296 1.00 85.05  201 A 1 
ATOM 1588 N N   . LEU A 1 202 ? 51.680 52.744 36.550 1.00 42.58  202 A 1 
ATOM 1589 C CA  . LEU A 1 202 ? 50.857 53.434 37.535 1.00 40.22  202 A 1 
ATOM 1590 C C   . LEU A 1 202 ? 51.597 53.485 38.872 1.00 46.13  202 A 1 
ATOM 1591 O O   . LEU A 1 202 ? 51.953 52.442 39.438 1.00 38.39  202 A 1 
ATOM 1592 C CB  . LEU A 1 202 ? 49.502 52.744 37.677 1.00 39.07  202 A 1 
ATOM 1593 C CG  . LEU A 1 202 ? 48.683 52.677 36.391 1.00 35.24  202 A 1 
ATOM 1594 C CD1 . LEU A 1 202 ? 47.266 52.224 36.699 1.00 35.29  202 A 1 
ATOM 1595 C CD2 . LEU A 1 202 ? 48.679 54.012 35.700 1.00 36.25  202 A 1 
ATOM 1596 N N   . GLU A 1 203 ? 51.835 54.701 39.366 1.00 49.48  203 A 1 
ATOM 1597 C CA  . GLU A 1 203 ? 52.608 54.907 40.588 1.00 47.95  203 A 1 
ATOM 1598 C C   . GLU A 1 203 ? 51.709 54.754 41.814 1.00 40.75  203 A 1 
ATOM 1599 O O   . GLU A 1 203 ? 50.645 55.376 41.883 1.00 46.01  203 A 1 
ATOM 1600 C CB  . GLU A 1 203 ? 53.245 56.306 40.590 1.00 60.30  203 A 1 
ATOM 1601 C CG  . GLU A 1 203 ? 54.121 56.664 39.394 1.00 77.58  203 A 1 
ATOM 1602 C CD  . GLU A 1 203 ? 55.529 56.081 39.494 1.00 93.42  203 A 1 
ATOM 1603 O OE1 . GLU A 1 203 ? 55.659 54.829 39.527 1.00 95.08  203 A 1 
ATOM 1604 O OE2 . GLU A 1 203 ? 56.502 56.878 39.551 1.00 96.92  203 A 1 
ATOM 1605 N N   . ASP A 1 204 ? 52.139 53.941 42.785 1.00 38.84  204 A 1 
ATOM 1606 C CA  . ASP A 1 204 ? 51.528 53.983 44.111 1.00 42.82  204 A 1 
ATOM 1607 C C   . ASP A 1 204 ? 51.486 55.426 44.582 1.00 57.48  204 A 1 
ATOM 1608 O O   . ASP A 1 204 ? 52.424 56.196 44.348 1.00 67.32  204 A 1 
ATOM 1609 C CB  . ASP A 1 204 ? 52.316 53.156 45.140 1.00 44.65  204 A 1 
ATOM 1610 C CG  . ASP A 1 204 ? 52.256 51.632 44.896 1.00 53.98  204 A 1 
ATOM 1611 O OD1 . ASP A 1 204 ? 51.696 51.179 43.872 1.00 50.24  204 A 1 
ATOM 1612 O OD2 . ASP A 1 204 ? 52.812 50.878 45.735 1.00 58.81  204 A 1 
ATOM 1613 N N   . GLY A 1 205 ? 50.392 55.797 45.241 1.00 53.10  205 A 1 
ATOM 1614 C CA  . GLY A 1 205 ? 50.208 57.131 45.745 1.00 38.38  205 A 1 
ATOM 1615 C C   . GLY A 1 205 ? 49.313 57.991 44.883 1.00 38.98  205 A 1 
ATOM 1616 O O   . GLY A 1 205 ? 48.588 58.832 45.409 1.00 48.25  205 A 1 
ATOM 1617 N N   . ARG A 1 206 ? 49.337 57.790 43.576 1.00 38.04  206 A 1 
ATOM 1618 C CA  . ARG A 1 206 ? 48.397 58.474 42.707 1.00 43.02  206 A 1 
ATOM 1619 C C   . ARG A 1 206 ? 47.039 57.754 42.713 1.00 39.99  206 A 1 
ATOM 1620 O O   . ARG A 1 206 ? 46.905 56.616 43.172 1.00 39.14  206 A 1 
ATOM 1621 C CB  . ARG A 1 206 ? 48.988 58.589 41.299 1.00 43.05  206 A 1 
ATOM 1622 C CG  . ARG A 1 206 ? 50.379 59.212 41.313 1.00 47.88  206 A 1 
ATOM 1623 C CD  . ARG A 1 206 ? 50.719 59.963 40.029 1.00 74.99  206 A 1 
ATOM 1624 N NE  . ARG A 1 206 ? 51.851 60.884 40.210 1.00 95.84  206 A 1 
ATOM 1625 C CZ  . ARG A 1 206 ? 51.741 62.212 40.229 1.00 100.52 206 A 1 
ATOM 1626 N NH1 . ARG A 1 206 ? 50.543 62.779 40.064 1.00 93.46  206 A 1 
ATOM 1627 N NH2 . ARG A 1 206 ? 52.826 62.970 40.407 1.00 103.30 206 A 1 
ATOM 1628 N N   . THR A 1 207 ? 46.013 58.448 42.249 1.00 39.12  207 A 1 
ATOM 1629 C CA  . THR A 1 207 ? 44.670 57.900 42.274 1.00 39.43  207 A 1 
ATOM 1630 C C   . THR A 1 207 ? 44.200 57.608 40.856 1.00 39.04  207 A 1 
ATOM 1631 O O   . THR A 1 207 ? 44.842 57.973 39.874 1.00 52.88  207 A 1 
ATOM 1632 C CB  . THR A 1 207 ? 43.692 58.855 42.969 1.00 41.46  207 A 1 
ATOM 1633 O OG1 . THR A 1 207 ? 43.400 59.963 42.103 1.00 44.46  207 A 1 
ATOM 1634 C CG2 . THR A 1 207 ? 44.246 59.335 44.283 1.00 42.42  207 A 1 
ATOM 1635 N N   . LEU A 1 208 ? 43.043 56.956 40.755 1.00 42.13  208 A 1 
ATOM 1636 C CA  . LEU A 1 208 ? 42.495 56.658 39.437 1.00 44.36  208 A 1 
ATOM 1637 C C   . LEU A 1 208 ? 42.192 57.928 38.663 1.00 40.64  208 A 1 
ATOM 1638 O O   . LEU A 1 208 ? 42.437 57.993 37.455 1.00 40.47  208 A 1 
ATOM 1639 C CB  . LEU A 1 208 ? 41.256 55.781 39.573 1.00 40.65  208 A 1 
ATOM 1640 C CG  . LEU A 1 208 ? 41.678 54.435 40.194 1.00 47.61  208 A 1 
ATOM 1641 C CD1 . LEU A 1 208 ? 40.498 53.461 40.290 1.00 41.70  208 A 1 
ATOM 1642 C CD2 . LEU A 1 208 ? 42.872 53.793 39.448 1.00 38.01  208 A 1 
ATOM 1643 N N   . SER A 1 209 ? 41.675 58.956 39.347 1.00 44.06  209 A 1 
ATOM 1644 C CA  . SER A 1 209 ? 41.457 60.252 38.712 1.00 42.95  209 A 1 
ATOM 1645 C C   . SER A 1 209 ? 42.749 60.783 38.120 1.00 42.15  209 A 1 
ATOM 1646 O O   . SER A 1 209 ? 42.780 61.246 36.978 1.00 42.42  209 A 1 
ATOM 1647 C CB  . SER A 1 209 ? 40.907 61.269 39.715 1.00 44.66  209 A 1 
ATOM 1648 O OG  . SER A 1 209 ? 39.833 60.750 40.466 1.00 53.37  209 A 1 
ATOM 1649 N N   . ASP A 1 210 ? 43.832 60.737 38.901 1.00 41.50  210 A 1 
ATOM 1650 C CA  . ASP A 1 210 ? 45.105 61.253 38.415 1.00 41.29  210 A 1 
ATOM 1651 C C   . ASP A 1 210 ? 45.447 60.678 37.043 1.00 40.62  210 A 1 
ATOM 1652 O O   . ASP A 1 210 ? 45.764 61.416 36.103 1.00 46.35  210 A 1 
ATOM 1653 C CB  . ASP A 1 210 ? 46.194 60.961 39.440 1.00 40.80  210 A 1 
ATOM 1654 C CG  . ASP A 1 210 ? 46.133 61.897 40.639 1.00 52.04  210 A 1 
ATOM 1655 O OD1 . ASP A 1 210 ? 45.753 63.100 40.458 1.00 47.18  210 A 1 
ATOM 1656 O OD2 . ASP A 1 210 ? 46.478 61.420 41.754 1.00 42.06  210 A 1 
ATOM 1657 N N   . TYR A 1 211 ? 45.327 59.382 36.885 1.00 43.26  211 A 1 
ATOM 1658 C CA  . TYR A 1 211 ? 45.559 58.797 35.581 1.00 42.92  211 A 1 
ATOM 1659 C C   . TYR A 1 211 ? 44.361 58.924 34.642 1.00 45.55  211 A 1 
ATOM 1660 O O   . TYR A 1 211 ? 44.401 58.360 33.544 1.00 52.11  211 A 1 
ATOM 1661 C CB  . TYR A 1 211 ? 45.979 57.335 35.754 1.00 38.39  211 A 1 
ATOM 1662 C CG  . TYR A 1 211 ? 47.361 57.217 36.351 1.00 41.34  211 A 1 
ATOM 1663 C CD1 . TYR A 1 211 ? 48.493 57.519 35.591 1.00 40.31  211 A 1 
ATOM 1664 C CD2 . TYR A 1 211 ? 47.547 56.832 37.670 1.00 37.90  211 A 1 
ATOM 1665 C CE1 . TYR A 1 211 ? 49.751 57.439 36.122 1.00 39.81  211 A 1 
ATOM 1666 C CE2 . TYR A 1 211 ? 48.828 56.730 38.204 1.00 45.04  211 A 1 
ATOM 1667 C CZ  . TYR A 1 211 ? 49.921 57.043 37.425 1.00 41.07  211 A 1 
ATOM 1668 O OH  . TYR A 1 211 ? 51.191 56.952 37.930 1.00 43.73  211 A 1 
ATOM 1669 N N   . ASN A 1 212 ? 43.309 59.648 35.028 1.00 43.30  212 A 1 
ATOM 1670 C CA  . ASN A 1 212 ? 42.153 59.869 34.154 1.00 50.90  212 A 1 
ATOM 1671 C C   . ASN A 1 212 ? 41.503 58.541 33.732 1.00 50.61  212 A 1 
ATOM 1672 O O   . ASN A 1 212 ? 41.237 58.284 32.555 1.00 51.21  212 A 1 
ATOM 1673 C CB  . ASN A 1 212 ? 42.563 60.715 32.944 1.00 63.46  212 A 1 
ATOM 1674 C CG  . ASN A 1 212 ? 41.383 61.145 32.092 1.00 74.38  212 A 1 
ATOM 1675 O OD1 . ASN A 1 212 ? 40.234 61.137 32.540 1.00 70.78  212 A 1 
ATOM 1676 N ND2 . ASN A 1 212 ? 41.665 61.513 30.846 1.00 80.57  212 A 1 
ATOM 1677 N N   . ILE A 1 213 ? 41.222 57.694 34.716 1.00 47.22  213 A 1 
ATOM 1678 C CA  . ILE A 1 213 ? 40.744 56.338 34.471 1.00 46.38  213 A 1 
ATOM 1679 C C   . ILE A 1 213 ? 39.238 56.333 34.680 1.00 44.24  213 A 1 
ATOM 1680 O O   . ILE A 1 213 ? 38.763 56.459 35.814 1.00 44.54  213 A 1 
ATOM 1681 C CB  . ILE A 1 213 ? 41.458 55.323 35.378 1.00 41.05  213 A 1 
ATOM 1682 C CG1 . ILE A 1 213 ? 42.904 55.170 34.938 1.00 39.83  213 A 1 
ATOM 1683 C CG2 . ILE A 1 213 ? 40.811 53.971 35.304 1.00 41.70  213 A 1 
ATOM 1684 C CD1 . ILE A 1 213 ? 43.726 54.243 35.852 1.00 38.43  213 A 1 
ATOM 1685 N N   . GLN A 1 214 ? 38.482 56.168 33.592 1.00 45.81  214 A 1 
ATOM 1686 C CA  . GLN A 1 214 ? 37.028 56.315 33.619 1.00 60.84  214 A 1 
ATOM 1687 C C   . GLN A 1 214 ? 36.333 54.945 33.630 1.00 59.47  214 A 1 
ATOM 1688 O O   . GLN A 1 214 ? 36.972 53.899 33.793 1.00 51.96  214 A 1 
ATOM 1689 C CB  . GLN A 1 214 ? 36.544 57.185 32.442 1.00 66.70  214 A 1 
ATOM 1690 C CG  . GLN A 1 214 ? 37.157 58.593 32.355 1.00 80.14  214 A 1 
ATOM 1691 C CD  . GLN A 1 214 ? 36.995 59.430 33.632 1.00 96.02  214 A 1 
ATOM 1692 O OE1 . GLN A 1 214 ? 35.905 59.505 34.207 1.00 106.70 214 A 1 
ATOM 1693 N NE2 . GLN A 1 214 ? 38.085 60.072 34.072 1.00 93.11  214 A 1 
ATOM 1694 N N   . LYS A 1 215 ? 35.004 54.944 33.459 1.00 64.73  215 A 1 
ATOM 1695 C CA  . LYS A 1 215 ? 34.228 53.718 33.633 1.00 60.64  215 A 1 
ATOM 1696 C C   . LYS A 1 215 ? 34.647 52.646 32.627 1.00 57.42  215 A 1 
ATOM 1697 O O   . LYS A 1 215 ? 34.998 52.941 31.485 1.00 63.18  215 A 1 
ATOM 1698 C CB  . LYS A 1 215 ? 32.728 54.008 33.497 1.00 63.14  215 A 1 
ATOM 1699 C CG  . LYS A 1 215 ? 32.176 55.122 34.404 1.00 73.66  215 A 1 
ATOM 1700 C CD  . LYS A 1 215 ? 30.638 54.982 34.625 1.00 75.25  215 A 1 
ATOM 1701 C CE  . LYS A 1 215 ? 29.991 56.247 35.228 1.00 70.39  215 A 1 
ATOM 1702 N NZ  . LYS A 1 215 ? 29.192 57.019 34.211 1.00 65.36  215 A 1 
ATOM 1703 N N   . GLU A 1 216 ? 34.606 51.391 33.059 1.00 54.62  216 A 1 
ATOM 1704 C CA  . GLU A 1 216 ? 34.878 50.222 32.221 1.00 59.17  216 A 1 
ATOM 1705 C C   . GLU A 1 216 ? 36.259 50.286 31.552 1.00 58.99  216 A 1 
ATOM 1706 O O   . GLU A 1 216 ? 36.527 49.561 30.588 1.00 54.27  216 A 1 
ATOM 1707 C CB  . GLU A 1 216 ? 33.766 50.011 31.177 1.00 59.18  216 A 1 
ATOM 1708 C CG  . GLU A 1 216 ? 32.365 50.521 31.595 1.00 71.78  216 A 1 
ATOM 1709 C CD  . GLU A 1 216 ? 31.355 49.427 31.987 1.00 85.29  216 A 1 
ATOM 1710 O OE1 . GLU A 1 216 ? 31.430 48.295 31.456 1.00 82.09  216 A 1 
ATOM 1711 O OE2 . GLU A 1 216 ? 30.459 49.716 32.822 1.00 93.48  216 A 1 
ATOM 1712 N N   . SER A 1 217 ? 37.160 51.109 32.080 1.00 50.44  217 A 1 
ATOM 1713 C CA  . SER A 1 217 ? 38.538 51.139 31.617 1.00 48.53  217 A 1 
ATOM 1714 C C   . SER A 1 217 ? 39.229 49.800 31.867 1.00 47.88  217 A 1 
ATOM 1715 O O   . SER A 1 217 ? 38.832 49.014 32.728 1.00 48.50  217 A 1 
ATOM 1716 C CB  . SER A 1 217 ? 39.304 52.257 32.326 1.00 47.92  217 A 1 
ATOM 1717 O OG  . SER A 1 217 ? 39.249 53.496 31.631 1.00 46.55  217 A 1 
ATOM 1718 N N   . THR A 1 218 ? 40.287 49.536 31.103 1.00 47.39  218 A 1 
ATOM 1719 C CA  . THR A 1 218 ? 41.042 48.297 31.267 1.00 54.66  218 A 1 
ATOM 1720 C C   . THR A 1 218 ? 42.481 48.610 31.650 1.00 56.27  218 A 1 
ATOM 1721 O O   . THR A 1 218 ? 43.195 49.318 30.924 1.00 56.14  218 A 1 
ATOM 1722 C CB  . THR A 1 218 ? 41.010 47.428 30.010 1.00 55.18  218 A 1 
ATOM 1723 O OG1 . THR A 1 218 ? 39.676 46.966 29.784 1.00 64.50  218 A 1 
ATOM 1724 C CG2 . THR A 1 218 ? 41.912 46.216 30.182 1.00 48.90  218 A 1 
ATOM 1725 N N   . LEU A 1 219 ? 42.886 48.092 32.795 1.00 42.78  219 A 1 
ATOM 1726 C CA  . LEU A 1 219 ? 44.264 48.119 33.235 1.00 45.64  219 A 1 
ATOM 1727 C C   . LEU A 1 219 ? 44.889 46.768 32.935 1.00 48.21  219 A 1 
ATOM 1728 O O   . LEU A 1 219 ? 44.205 45.742 32.902 1.00 52.26  219 A 1 
ATOM 1729 C CB  . LEU A 1 219 ? 44.358 48.406 34.734 1.00 38.97  219 A 1 
ATOM 1730 C CG  . LEU A 1 219 ? 43.489 49.532 35.283 1.00 43.62  219 A 1 
ATOM 1731 C CD1 . LEU A 1 219 ? 43.771 49.732 36.753 1.00 37.59  219 A 1 
ATOM 1732 C CD2 . LEU A 1 219 ? 43.724 50.821 34.512 1.00 55.36  219 A 1 
ATOM 1733 N N   . HIS A 1 220 ? 46.197 46.773 32.730 1.00 43.40  220 A 1 
ATOM 1734 C CA  . HIS A 1 220 ? 46.944 45.542 32.536 1.00 40.93  220 A 1 
ATOM 1735 C C   . HIS A 1 220 ? 47.808 45.259 33.746 1.00 38.78  220 A 1 
ATOM 1736 O O   . HIS A 1 220 ? 48.398 46.173 34.328 1.00 37.35  220 A 1 
ATOM 1737 C CB  . HIS A 1 220 ? 47.796 45.617 31.281 1.00 42.47  220 A 1 
ATOM 1738 C CG  . HIS A 1 220 ? 46.981 45.794 30.052 1.00 45.48  220 A 1 
ATOM 1739 N ND1 . HIS A 1 220 ? 46.518 44.729 29.316 1.00 47.99  220 A 1 
ATOM 1740 C CD2 . HIS A 1 220 ? 46.477 46.908 29.476 1.00 46.51  220 A 1 
ATOM 1741 C CE1 . HIS A 1 220 ? 45.797 45.182 28.308 1.00 53.83  220 A 1 
ATOM 1742 N NE2 . HIS A 1 220 ? 45.762 46.501 28.379 1.00 56.60  220 A 1 
ATOM 1743 N N   . LEU A 1 221 ? 47.859 43.988 34.120 1.00 38.84  221 A 1 
ATOM 1744 C CA  . LEU A 1 221 ? 48.589 43.537 35.290 1.00 37.02  221 A 1 
ATOM 1745 C C   . LEU A 1 221 ? 49.780 42.699 34.857 1.00 48.18  221 A 1 
ATOM 1746 O O   . LEU A 1 221 ? 49.676 41.841 33.970 1.00 49.49  221 A 1 
ATOM 1747 C CB  . LEU A 1 221 ? 47.694 42.729 36.223 1.00 36.80  221 A 1 
ATOM 1748 C CG  . LEU A 1 221 ? 48.389 42.357 37.516 1.00 34.96  221 A 1 
ATOM 1749 C CD1 . LEU A 1 221 ? 48.800 43.623 38.218 1.00 33.47  221 A 1 
ATOM 1750 C CD2 . LEU A 1 221 ? 47.517 41.495 38.415 1.00 35.12  221 A 1 
ATOM 1751 N N   . VAL A 1 222 ? 50.910 42.982 35.483 1.00 48.56  222 A 1 
ATOM 1752 C CA  . VAL A 1 222 ? 52.173 42.322 35.226 1.00 36.58  222 A 1 
ATOM 1753 C C   . VAL A 1 222 ? 52.676 41.892 36.586 1.00 35.33  222 A 1 
ATOM 1754 O O   . VAL A 1 222 ? 52.503 42.622 37.565 1.00 40.64  222 A 1 
ATOM 1755 C CB  . VAL A 1 222 ? 53.147 43.282 34.510 1.00 41.41  222 A 1 
ATOM 1756 C CG1 . VAL A 1 222 ? 54.564 42.999 34.910 1.00 56.86  222 A 1 
ATOM 1757 C CG2 . VAL A 1 222 ? 52.989 43.190 33.002 1.00 39.97  222 A 1 
ATOM 1758 N N   . LEU A 1 223 ? 53.225 40.686 36.679 1.00 38.25  223 A 1 
ATOM 1759 C CA  . LEU A 1 223 ? 53.569 40.125 37.980 1.00 33.42  223 A 1 
ATOM 1760 C C   . LEU A 1 223 ? 55.079 40.086 38.145 1.00 33.31  223 A 1 
ATOM 1761 O O   . LEU A 1 223 ? 55.803 39.785 37.193 1.00 34.99  223 A 1 
ATOM 1762 C CB  . LEU A 1 223 ? 52.983 38.731 38.137 1.00 33.90  223 A 1 
ATOM 1763 C CG  . LEU A 1 223 ? 51.475 38.614 38.003 1.00 39.05  223 A 1 
ATOM 1764 C CD1 . LEU A 1 223 ? 51.066 37.173 38.040 1.00 43.30  223 A 1 
ATOM 1765 C CD2 . LEU A 1 223 ? 50.818 39.353 39.148 1.00 33.07  223 A 1 
ATOM 1766 N N   . ARG A 1 224 ? 55.546 40.388 39.350 1.00 31.76  224 A 1 
ATOM 1767 C CA  . ARG A 1 224 ? 56.978 40.425 39.640 1.00 42.85  224 A 1 
ATOM 1768 C C   . ARG A 1 224 ? 57.490 39.048 40.032 1.00 39.27  224 A 1 
ATOM 1769 O O   . ARG A 1 224 ? 56.752 38.215 40.568 1.00 47.14  224 A 1 
ATOM 1770 C CB  . ARG A 1 224 ? 57.305 41.413 40.771 1.00 42.81  224 A 1 
ATOM 1771 C CG  . ARG A 1 224 ? 57.097 42.870 40.435 1.00 31.05  224 A 1 
ATOM 1772 C CD  . ARG A 1 224 ? 57.622 43.757 41.549 1.00 51.50  224 A 1 
ATOM 1773 N NE  . ARG A 1 224 ? 58.975 44.217 41.249 1.00 62.10  224 A 1 
ATOM 1774 C CZ  . ARG A 1 224 ? 59.263 45.368 40.646 1.00 76.51  224 A 1 
ATOM 1775 N NH1 . ARG A 1 224 ? 58.283 46.203 40.302 1.00 79.89  224 A 1 
ATOM 1776 N NH2 . ARG A 1 224 ? 60.533 45.694 40.400 1.00 80.38  224 A 1 
ATOM 1777 N N   . LEU A 1 225 ? 58.778 38.822 39.782 1.00 40.71  225 A 1 
ATOM 1778 C CA  . LEU A 1 225 ? 59.368 37.564 40.219 1.00 33.08  225 A 1 
ATOM 1779 C C   . LEU A 1 225 ? 59.609 37.532 41.714 1.00 34.73  225 A 1 
ATOM 1780 O O   . LEU A 1 225 ? 59.888 36.459 42.253 1.00 39.14  225 A 1 
ATOM 1781 C CB  . LEU A 1 225 ? 60.673 37.293 39.483 1.00 35.01  225 A 1 
ATOM 1782 C CG  . LEU A 1 225 ? 60.463 37.071 37.987 1.00 46.11  225 A 1 
ATOM 1783 C CD1 . LEU A 1 225 ? 61.786 37.048 37.199 1.00 48.71  225 A 1 
ATOM 1784 C CD2 . LEU A 1 225 ? 59.669 35.797 37.734 1.00 45.39  225 A 1 
ATOM 1785 N N   . ARG A 1 226 ? 59.481 38.666 42.396 1.00 34.83  226 A 1 
ATOM 1786 C CA  . ARG A 1 226 ? 59.788 38.745 43.814 1.00 32.12  226 A 1 
ATOM 1787 C C   . ARG A 1 226 ? 59.087 39.968 44.358 1.00 28.27  226 A 1 
ATOM 1788 O O   . ARG A 1 226 ? 58.987 40.975 43.657 1.00 36.89  226 A 1 
ATOM 1789 C CB  . ARG A 1 226 ? 61.303 38.867 44.071 1.00 29.90  226 A 1 
ATOM 1790 C CG  . ARG A 1 226 ? 61.946 39.972 43.247 1.00 31.54  226 A 1 
ATOM 1791 C CD  . ARG A 1 226 ? 63.301 40.391 43.760 1.00 38.40  226 A 1 
ATOM 1792 N NE  . ARG A 1 226 ? 63.214 41.101 45.030 1.00 39.76  226 A 1 
ATOM 1793 C CZ  . ARG A 1 226 ? 64.193 41.139 45.926 1.00 45.07  226 A 1 
ATOM 1794 N NH1 . ARG A 1 226 ? 65.332 40.501 45.697 1.00 53.01  226 A 1 
ATOM 1795 N NH2 . ARG A 1 226 ? 64.022 41.787 47.064 1.00 39.29  226 A 1 
ATOM 1796 N N   . GLY A 1 227 ? 58.629 39.884 45.600 1.00 27.20  227 A 1 
ATOM 1797 C CA  . GLY A 1 227 ? 58.214 41.057 46.340 1.00 36.84  227 A 1 
ATOM 1798 C C   . GLY A 1 227 ? 59.365 41.767 47.035 1.00 40.57  227 A 1 
ATOM 1799 O O   . GLY A 1 227 ? 60.525 41.698 46.619 1.00 55.30  227 A 1 
ATOM 1800 N N   . GLY A 1 228 ? 59.026 42.456 48.123 1.00 27.59  228 A 1 
ATOM 1801 C CA  . GLY A 1 228 ? 59.998 43.162 48.929 1.00 28.61  228 A 1 
ATOM 1802 C C   . GLY A 1 228 ? 60.637 42.418 50.103 1.00 43.73  228 A 1 
ATOM 1803 O O   . GLY A 1 228 ? 61.746 42.756 50.540 1.00 44.81  228 A 1 
ATOM 1804 N N   . MET A 1 229 ? 59.953 41.410 50.629 1.00 30.41  229 A 1 
ATOM 1805 C CA  . MET A 1 229 ? 60.420 40.653 51.778 1.00 27.32  229 A 1 
ATOM 1806 C C   . MET A 1 229 ? 60.568 39.181 51.413 1.00 39.27  229 A 1 
ATOM 1807 O O   . MET A 1 229 ? 59.593 38.533 51.013 1.00 55.30  229 A 1 
ATOM 1808 C CB  . MET A 1 229 ? 59.444 40.814 52.938 1.00 27.30  229 A 1 
ATOM 1809 C CG  . MET A 1 229 ? 59.912 40.219 54.245 1.00 48.08  229 A 1 
ATOM 1810 S SD  . MET A 1 229 ? 58.647 40.413 55.523 1.00 43.98  229 A 1 
ATOM 1811 C CE  . MET A 1 229 ? 59.268 39.376 56.879 1.00 33.56  229 A 1 
ATOM 1812 N N   . GLN A 1 230 ? 61.777 38.652 51.565 1.00 30.19  230 A 1 
ATOM 1813 C CA  . GLN A 1 230 ? 62.003 37.217 51.526 1.00 26.23  230 A 1 
ATOM 1814 C C   . GLN A 1 230 ? 62.503 36.764 52.883 1.00 26.32  230 A 1 
ATOM 1815 O O   . GLN A 1 230 ? 63.155 37.521 53.593 1.00 36.82  230 A 1 
ATOM 1816 C CB  . GLN A 1 230 ? 63.015 36.829 50.462 1.00 26.98  230 A 1 
ATOM 1817 C CG  . GLN A 1 230 ? 62.633 37.264 49.072 1.00 33.21  230 A 1 
ATOM 1818 C CD  . GLN A 1 230 ? 63.048 38.684 48.808 1.00 36.19  230 A 1 
ATOM 1819 O OE1 . GLN A 1 230 ? 64.170 39.072 49.126 1.00 48.28  230 A 1 
ATOM 1820 N NE2 . GLN A 1 230 ? 62.150 39.475 48.246 1.00 28.19  230 A 1 
ATOM 1821 N N   . ILE A 1 231 ? 62.156 35.537 53.257 1.00 25.52  231 A 1 
ATOM 1822 C CA  . ILE A 1 231 ? 62.779 34.849 54.381 1.00 28.70  231 A 1 
ATOM 1823 C C   . ILE A 1 231 ? 63.381 33.588 53.826 1.00 27.92  231 A 1 
ATOM 1824 O O   . ILE A 1 231 ? 63.008 33.130 52.739 1.00 27.65  231 A 1 
ATOM 1825 C CB  . ILE A 1 231 ? 61.830 34.509 55.556 1.00 25.30  231 A 1 
ATOM 1826 C CG1 . ILE A 1 231 ? 60.653 33.651 55.089 1.00 24.52  231 A 1 
ATOM 1827 C CG2 . ILE A 1 231 ? 61.401 35.803 56.284 1.00 26.11  231 A 1 
ATOM 1828 C CD1 . ILE A 1 231 ? 59.552 33.481 56.114 1.00 24.70  231 A 1 
ATOM 1829 N N   . PHE A 1 232 ? 64.352 33.061 54.572 1.00 25.90  232 A 1 
ATOM 1830 C CA  . PHE A 1 232 ? 65.001 31.797 54.272 1.00 25.94  232 A 1 
ATOM 1831 C C   . PHE A 1 232 ? 64.453 30.715 55.186 1.00 30.77  232 A 1 
ATOM 1832 O O   . PHE A 1 232 ? 64.244 30.941 56.382 1.00 33.49  232 A 1 
ATOM 1833 C CB  . PHE A 1 232 ? 66.512 31.900 54.460 1.00 32.26  232 A 1 
ATOM 1834 C CG  . PHE A 1 232 ? 67.155 32.915 53.588 1.00 35.92  232 A 1 
ATOM 1835 C CD1 . PHE A 1 232 ? 67.163 32.752 52.212 1.00 34.76  232 A 1 
ATOM 1836 C CD2 . PHE A 1 232 ? 67.750 34.032 54.134 1.00 29.85  232 A 1 
ATOM 1837 C CE1 . PHE A 1 232 ? 67.753 33.691 51.398 1.00 35.71  232 A 1 
ATOM 1838 C CE2 . PHE A 1 232 ? 68.337 34.968 53.331 1.00 31.38  232 A 1 
ATOM 1839 C CZ  . PHE A 1 232 ? 68.342 34.796 51.958 1.00 31.65  232 A 1 
ATOM 1840 N N   . VAL A 1 233 ? 64.239 29.535 54.625 1.00 31.10  233 A 1 
ATOM 1841 C CA  . VAL A 1 233 ? 63.891 28.344 55.394 1.00 32.73  233 A 1 
ATOM 1842 C C   . VAL A 1 233 ? 64.980 27.285 55.206 1.00 31.09  233 A 1 
ATOM 1843 O O   . VAL A 1 233 ? 65.542 27.136 54.114 1.00 38.80  233 A 1 
ATOM 1844 C CB  . VAL A 1 233 ? 62.507 27.816 54.955 1.00 28.48  233 A 1 
ATOM 1845 C CG1 . VAL A 1 233 ? 62.133 26.523 55.689 1.00 24.17  233 A 1 
ATOM 1846 C CG2 . VAL A 1 233 ? 61.475 28.894 55.189 1.00 32.86  233 A 1 
ATOM 1847 N N   . LYS A 1 234 ? 65.264 26.533 56.258 1.00 30.55  234 A 1 
ATOM 1848 C CA  . LYS A 1 234 ? 66.130 25.356 56.155 1.00 31.35  234 A 1 
ATOM 1849 C C   . LYS A 1 234 ? 65.279 24.099 56.047 1.00 25.28  234 A 1 
ATOM 1850 O O   . LYS A 1 234 ? 64.484 23.812 56.947 1.00 30.55  234 A 1 
ATOM 1851 C CB  . LYS A 1 234 ? 67.081 25.250 57.347 1.00 25.88  234 A 1 
ATOM 1852 C CG  . LYS A 1 234 ? 68.111 26.365 57.385 1.00 26.82  234 A 1 
ATOM 1853 C CD  . LYS A 1 234 ? 69.003 26.326 56.156 1.00 43.67  234 A 1 
ATOM 1854 C CE  . LYS A 1 234 ? 69.922 25.096 56.155 1.00 55.88  234 A 1 
ATOM 1855 N NZ  . LYS A 1 234 ? 70.934 25.160 55.050 1.00 55.75  234 A 1 
ATOM 1856 N N   . THR A 1 235 ? 65.490 23.364 54.950 1.00 26.01  235 A 1 
ATOM 1857 C CA  . THR A 1 235 ? 64.892 22.097 54.512 1.00 26.52  235 A 1 
ATOM 1858 C C   . THR A 1 235 ? 65.236 20.927 55.456 1.00 26.64  235 A 1 
ATOM 1859 O O   . THR A 1 235 ? 66.092 21.017 56.332 1.00 34.21  235 A 1 
ATOM 1860 C CB  . THR A 1 235 ? 65.389 21.800 53.082 1.00 36.30  235 A 1 
ATOM 1861 O OG1 . THR A 1 235 ? 65.056 22.898 52.231 1.00 41.85  235 A 1 
ATOM 1862 C CG2 . THR A 1 235 ? 64.792 20.537 52.455 1.00 55.20  235 A 1 
ATOM 1863 N N   . LEU A 1 236 ? 64.531 19.809 55.269 1.00 45.01  236 A 1 
ATOM 1864 C CA  . LEU A 1 236 ? 64.842 18.583 56.007 1.00 39.68  236 A 1 
ATOM 1865 C C   . LEU A 1 236 ? 66.238 18.066 55.665 1.00 34.57  236 A 1 
ATOM 1866 O O   . LEU A 1 236 ? 67.021 17.699 56.551 1.00 28.37  236 A 1 
ATOM 1867 C CB  . LEU A 1 236 ? 63.760 17.541 55.718 1.00 33.58  236 A 1 
ATOM 1868 C CG  . LEU A 1 236 ? 62.385 18.104 56.130 1.00 28.15  236 A 1 
ATOM 1869 C CD1 . LEU A 1 236 ? 61.280 17.086 55.943 1.00 29.60  236 A 1 
ATOM 1870 C CD2 . LEU A 1 236 ? 62.410 18.567 57.567 1.00 27.18  236 A 1 
ATOM 1871 N N   . THR A 1 237 ? 66.557 18.029 54.374 1.00 29.65  237 A 1 
ATOM 1872 C CA  . THR A 1 237 ? 67.923 17.851 53.913 1.00 30.89  237 A 1 
ATOM 1873 C C   . THR A 1 237 ? 68.899 18.792 54.611 1.00 61.18  237 A 1 
ATOM 1874 O O   . THR A 1 237 ? 69.911 18.363 55.175 1.00 77.54  237 A 1 
ATOM 1875 C CB  . THR A 1 237 ? 67.963 18.118 52.431 1.00 36.47  237 A 1 
ATOM 1876 O OG1 . THR A 1 237 ? 67.192 17.113 51.770 1.00 47.08  237 A 1 
ATOM 1877 C CG2 . THR A 1 237 ? 69.431 18.157 51.954 1.00 41.80  237 A 1 
ATOM 1878 N N   . GLY A 1 238 ? 68.627 20.094 54.543 1.00 56.50  238 A 1 
ATOM 1879 C CA  . GLY A 1 238 ? 69.520 21.086 55.093 1.00 39.70  238 A 1 
ATOM 1880 C C   . GLY A 1 238 ? 69.923 22.102 54.045 1.00 46.17  238 A 1 
ATOM 1881 O O   . GLY A 1 238 ? 70.972 22.742 54.170 1.00 61.25  238 A 1 
ATOM 1882 N N   . LYS A 1 239 ? 69.116 22.244 52.995 1.00 34.00  239 A 1 
ATOM 1883 C CA  . LYS A 1 239 ? 69.332 23.282 52.002 1.00 32.46  239 A 1 
ATOM 1884 C C   . LYS A 1 239 ? 68.569 24.533 52.392 1.00 38.06  239 A 1 
ATOM 1885 O O   . LYS A 1 239 ? 67.562 24.476 53.100 1.00 33.65  239 A 1 
ATOM 1886 C CB  . LYS A 1 239 ? 68.882 22.837 50.615 1.00 32.46  239 A 1 
ATOM 1887 C CG  . LYS A 1 239 ? 69.413 21.476 50.243 1.00 62.12  239 A 1 
ATOM 1888 C CD  . LYS A 1 239 ? 70.944 21.404 50.231 1.00 69.56  239 A 1 
ATOM 1889 C CE  . LYS A 1 239 ? 71.355 20.329 49.268 1.00 67.32  239 A 1 
ATOM 1890 N NZ  . LYS A 1 239 ? 70.243 19.329 49.224 1.00 67.63  239 A 1 
ATOM 1891 N N   . THR A 1 240 ? 69.078 25.672 51.946 1.00 37.95  240 A 1 
ATOM 1892 C CA  . THR A 1 240 ? 68.332 26.907 52.049 1.00 39.03  240 A 1 
ATOM 1893 C C   . THR A 1 240 ? 67.369 27.024 50.873 1.00 39.04  240 A 1 
ATOM 1894 O O   . THR A 1 240 ? 67.738 26.753 49.720 1.00 34.01  240 A 1 
ATOM 1895 C CB  . THR A 1 240 ? 69.291 28.092 52.084 1.00 44.53  240 A 1 
ATOM 1896 O OG1 . THR A 1 240 ? 70.052 28.026 53.293 1.00 45.64  240 A 1 
ATOM 1897 C CG2 . THR A 1 240 ? 68.532 29.430 51.999 1.00 33.34  240 A 1 
ATOM 1898 N N   . ILE A 1 241 ? 66.121 27.386 51.176 1.00 27.89  241 A 1 
ATOM 1899 C CA  . ILE A 1 241 ? 65.174 27.815 50.161 1.00 27.88  241 A 1 
ATOM 1900 C C   . ILE A 1 241 ? 64.687 29.208 50.549 1.00 28.55  241 A 1 
ATOM 1901 O O   . ILE A 1 241 ? 64.790 29.622 51.708 1.00 29.00  241 A 1 
ATOM 1902 C CB  . ILE A 1 241 ? 64.001 26.829 50.005 1.00 27.54  241 A 1 
ATOM 1903 C CG1 . ILE A 1 241 ? 63.189 26.799 51.292 1.00 32.02  241 A 1 
ATOM 1904 C CG2 . ILE A 1 241 ? 64.515 25.461 49.663 1.00 28.72  241 A 1 
ATOM 1905 C CD1 . ILE A 1 241 ? 61.943 26.027 51.172 1.00 30.18  241 A 1 
ATOM 1906 N N   . THR A 1 242 ? 64.155 29.938 49.567 1.00 27.25  242 A 1 
ATOM 1907 C CA  . THR A 1 242 ? 63.699 31.306 49.779 1.00 31.62  242 A 1 
ATOM 1908 C C   . THR A 1 242 ? 62.199 31.408 49.585 1.00 34.45  242 A 1 
ATOM 1909 O O   . THR A 1 242 ? 61.654 30.830 48.639 1.00 35.55  242 A 1 
ATOM 1910 C CB  . THR A 1 242 ? 64.371 32.269 48.820 1.00 27.90  242 A 1 
ATOM 1911 O OG1 . THR A 1 242 ? 65.755 31.998 48.838 1.00 29.23  242 A 1 
ATOM 1912 C CG2 . THR A 1 242 ? 64.183 33.656 49.291 1.00 29.61  242 A 1 
ATOM 1913 N N   . LEU A 1 243 ? 61.545 32.194 50.440 1.00 31.33  243 A 1 
ATOM 1914 C CA  . LEU A 1 243 ? 60.096 32.370 50.391 1.00 28.04  243 A 1 
ATOM 1915 C C   . LEU A 1 243 ? 59.748 33.834 50.207 1.00 38.31  243 A 1 
ATOM 1916 O O   . LEU A 1 243 ? 60.258 34.691 50.935 1.00 34.16  243 A 1 
ATOM 1917 C CB  . LEU A 1 243 ? 59.414 31.871 51.660 1.00 27.01  243 A 1 
ATOM 1918 C CG  . LEU A 1 243 ? 59.384 30.381 51.997 1.00 24.30  243 A 1 
ATOM 1919 C CD1 . LEU A 1 243 ? 58.383 30.125 53.109 1.00 24.27  243 A 1 
ATOM 1920 C CD2 . LEU A 1 243 ? 59.061 29.546 50.799 1.00 25.00  243 A 1 
ATOM 1921 N N   . GLU A 1 244 ? 58.867 34.109 49.247 1.00 40.86  244 A 1 
ATOM 1922 C CA  . GLU A 1 244 ? 58.225 35.411 49.155 1.00 24.86  244 A 1 
ATOM 1923 C C   . GLU A 1 244 ? 57.131 35.504 50.210 1.00 24.61  244 A 1 
ATOM 1924 O O   . GLU A 1 244 ? 56.169 34.738 50.194 1.00 24.81  244 A 1 
ATOM 1925 C CB  . GLU A 1 244 ? 57.654 35.635 47.768 1.00 25.40  244 A 1 
ATOM 1926 C CG  . GLU A 1 244 ? 58.648 35.534 46.674 1.00 29.12  244 A 1 
ATOM 1927 C CD  . GLU A 1 244 ? 59.772 36.585 46.738 1.00 40.74  244 A 1 
ATOM 1928 O OE1 . GLU A 1 244 ? 59.662 37.623 47.443 1.00 36.29  244 A 1 
ATOM 1929 O OE2 . GLU A 1 244 ? 60.776 36.363 46.033 1.00 46.98  244 A 1 
ATOM 1930 N N   . VAL A 1 245 ? 57.271 36.437 51.139 1.00 26.32  245 A 1 
ATOM 1931 C CA  . VAL A 1 245 ? 56.350 36.541 52.255 1.00 27.64  245 A 1 
ATOM 1932 C C   . VAL A 1 245 ? 56.073 38.011 52.515 1.00 25.41  245 A 1 
ATOM 1933 O O   . VAL A 1 245 ? 56.756 38.892 51.999 1.00 29.97  245 A 1 
ATOM 1934 C CB  . VAL A 1 245 ? 56.890 35.862 53.531 1.00 28.47  245 A 1 
ATOM 1935 C CG1 . VAL A 1 245 ? 57.119 34.418 53.264 1.00 28.73  245 A 1 
ATOM 1936 C CG2 . VAL A 1 245 ? 58.177 36.548 54.006 1.00 30.11  245 A 1 
ATOM 1937 N N   . GLU A 1 246 ? 55.040 38.259 53.308 1.00 26.11  246 A 1 
ATOM 1938 C CA  . GLU A 1 246 ? 54.702 39.564 53.852 1.00 35.94  246 A 1 
ATOM 1939 C C   . GLU A 1 246 ? 54.578 39.413 55.352 1.00 42.07  246 A 1 
ATOM 1940 O O   . GLU A 1 246 ? 54.328 38.314 55.860 1.00 36.41  246 A 1 
ATOM 1941 C CB  . GLU A 1 246 ? 53.379 40.135 53.316 1.00 27.66  246 A 1 
ATOM 1942 C CG  . GLU A 1 246 ? 53.344 40.457 51.862 1.00 34.71  246 A 1 
ATOM 1943 C CD  . GLU A 1 246 ? 51.968 40.922 51.445 1.00 49.89  246 A 1 
ATOM 1944 O OE1 . GLU A 1 246 ? 51.036 40.081 51.428 1.00 46.15  246 A 1 
ATOM 1945 O OE2 . GLU A 1 246 ? 51.816 42.141 51.168 1.00 62.31  246 A 1 
ATOM 1946 N N   . PRO A 1 247 ? 54.732 40.505 56.091 1.00 38.04  247 A 1 
ATOM 1947 C CA  . PRO A 1 247 ? 54.628 40.412 57.557 1.00 34.28  247 A 1 
ATOM 1948 C C   . PRO A 1 247 ? 53.258 39.982 58.046 1.00 35.29  247 A 1 
ATOM 1949 O O   . PRO A 1 247 ? 53.160 39.436 59.153 1.00 38.13  247 A 1 
ATOM 1950 C CB  . PRO A 1 247 ? 54.974 41.826 58.025 1.00 34.41  247 A 1 
ATOM 1951 C CG  . PRO A 1 247 ? 55.831 42.382 56.935 1.00 40.57  247 A 1 
ATOM 1952 C CD  . PRO A 1 247 ? 55.379 41.747 55.637 1.00 29.52  247 A 1 
ATOM 1953 N N   . SER A 1 248 ? 52.202 40.211 57.266 1.00 37.73  248 A 1 
ATOM 1954 C CA  . SER A 1 248 ? 50.852 39.775 57.624 1.00 40.90  248 A 1 
ATOM 1955 C C   . SER A 1 248 ? 50.554 38.339 57.195 1.00 45.38  248 A 1 
ATOM 1956 O O   . SER A 1 248 ? 49.438 37.860 57.426 1.00 46.15  248 A 1 
ATOM 1957 C CB  . SER A 1 248 ? 49.813 40.690 56.992 1.00 36.62  248 A 1 
ATOM 1958 O OG  . SER A 1 248 ? 49.744 40.461 55.582 1.00 38.97  248 A 1 
ATOM 1959 N N   . ASP A 1 249 ? 51.491 37.677 56.520 1.00 39.87  249 A 1 
ATOM 1960 C CA  . ASP A 1 249 ? 51.353 36.262 56.253 1.00 30.31  249 A 1 
ATOM 1961 C C   . ASP A 1 249 ? 51.165 35.523 57.561 1.00 39.65  249 A 1 
ATOM 1962 O O   . ASP A 1 249 ? 51.861 35.791 58.546 1.00 37.92  249 A 1 
ATOM 1963 C CB  . ASP A 1 249 ? 52.593 35.735 55.553 1.00 32.53  249 A 1 
ATOM 1964 C CG  . ASP A 1 249 ? 52.677 36.140 54.092 1.00 43.46  249 A 1 
ATOM 1965 O OD1 . ASP A 1 249 ? 51.978 37.074 53.671 1.00 54.69  249 A 1 
ATOM 1966 O OD2 . ASP A 1 249 ? 53.460 35.504 53.350 1.00 47.43  249 A 1 
ATOM 1967 N N   . THR A 1 250 ? 50.216 34.593 57.575 1.00 41.50  250 A 1 
ATOM 1968 C CA  . THR A 1 250 ? 50.056 33.731 58.730 1.00 34.09  250 A 1 
ATOM 1969 C C   . THR A 1 250 ? 50.990 32.534 58.637 1.00 41.17  250 A 1 
ATOM 1970 O O   . THR A 1 250 ? 51.597 32.253 57.598 1.00 38.99  250 A 1 
ATOM 1971 C CB  . THR A 1 250 ? 48.625 33.244 58.844 1.00 45.53  250 A 1 
ATOM 1972 O OG1 . THR A 1 250 ? 48.314 32.418 57.714 1.00 44.45  250 A 1 
ATOM 1973 C CG2 . THR A 1 250 ? 47.681 34.433 58.926 1.00 40.42  250 A 1 
ATOM 1974 N N   . ILE A 1 251 ? 51.084 31.798 59.742 1.00 49.43  251 A 1 
ATOM 1975 C CA  . ILE A 1 251 ? 51.972 30.642 59.740 1.00 50.46  251 A 1 
ATOM 1976 C C   . ILE A 1 251 ? 51.406 29.519 58.866 1.00 45.68  251 A 1 
ATOM 1977 O O   . ILE A 1 251 ? 52.165 28.794 58.225 1.00 32.22  251 A 1 
ATOM 1978 C CB  . ILE A 1 251 ? 52.258 30.197 61.186 1.00 46.70  251 A 1 
ATOM 1979 C CG1 . ILE A 1 251 ? 52.938 31.344 61.928 1.00 43.18  251 A 1 
ATOM 1980 C CG2 . ILE A 1 251 ? 53.174 28.990 61.220 1.00 36.63  251 A 1 
ATOM 1981 C CD1 . ILE A 1 251 ? 54.019 31.961 61.134 1.00 31.23  251 A 1 
ATOM 1982 N N   . GLU A 1 252 ? 50.082 29.373 58.782 1.00 51.15  252 A 1 
ATOM 1983 C CA  . GLU A 1 252 ? 49.543 28.455 57.780 1.00 45.28  252 A 1 
ATOM 1984 C C   . GLU A 1 252 ? 49.881 28.939 56.379 1.00 35.29  252 A 1 
ATOM 1985 O O   . GLU A 1 252 ? 50.209 28.140 55.499 1.00 37.75  252 A 1 
ATOM 1986 C CB  . GLU A 1 252 ? 48.025 28.294 57.935 1.00 44.78  252 A 1 
ATOM 1987 C CG  . GLU A 1 252 ? 47.587 28.017 59.350 1.00 53.29  252 A 1 
ATOM 1988 C CD  . GLU A 1 252 ? 46.251 28.657 59.662 1.00 76.83  252 A 1 
ATOM 1989 O OE1 . GLU A 1 252 ? 45.753 29.424 58.806 1.00 83.27  252 A 1 
ATOM 1990 O OE2 . GLU A 1 252 ? 45.698 28.397 60.761 1.00 87.41  252 A 1 
ATOM 1991 N N   . ASN A 1 253 ? 49.805 30.247 56.152 1.00 33.05  253 A 1 
ATOM 1992 C CA  . ASN A 1 253 ? 50.250 30.798 54.879 1.00 49.50  253 A 1 
ATOM 1993 C C   . ASN A 1 253 ? 51.696 30.392 54.582 1.00 39.98  253 A 1 
ATOM 1994 O O   . ASN A 1 253 ? 52.020 29.999 53.458 1.00 33.50  253 A 1 
ATOM 1995 C CB  . ASN A 1 253 ? 50.089 32.324 54.898 1.00 65.32  253 A 1 
ATOM 1996 C CG  . ASN A 1 253 ? 50.106 32.955 53.500 1.00 77.25  253 A 1 
ATOM 1997 O OD1 . ASN A 1 253 ? 50.198 32.268 52.466 1.00 73.72  253 A 1 
ATOM 1998 N ND2 . ASN A 1 253 ? 49.998 34.284 53.471 1.00 80.85  253 A 1 
ATOM 1999 N N   . VAL A 1 254 ? 52.573 30.442 55.583 1.00 41.30  254 A 1 
ATOM 2000 C CA  . VAL A 1 254 ? 53.970 30.132 55.307 1.00 33.97  254 A 1 
ATOM 2001 C C   . VAL A 1 254 ? 54.142 28.646 55.042 1.00 37.30  254 A 1 
ATOM 2002 O O   . VAL A 1 254 ? 54.900 28.244 54.148 1.00 44.14  254 A 1 
ATOM 2003 C CB  . VAL A 1 254 ? 54.894 30.620 56.440 1.00 31.47  254 A 1 
ATOM 2004 C CG1 . VAL A 1 254 ? 56.266 30.041 56.233 1.00 25.58  254 A 1 
ATOM 2005 C CG2 . VAL A 1 254 ? 54.991 32.183 56.476 1.00 26.53  254 A 1 
ATOM 2006 N N   . LYS A 1 255 ? 53.429 27.805 55.790 1.00 37.04  255 A 1 
ATOM 2007 C CA  . LYS A 1 255 ? 53.542 26.358 55.597 1.00 39.07  255 A 1 
ATOM 2008 C C   . LYS A 1 255 ? 53.094 25.936 54.192 1.00 39.24  255 A 1 
ATOM 2009 O O   . LYS A 1 255 ? 53.711 25.061 53.570 1.00 45.59  255 A 1 
ATOM 2010 C CB  . LYS A 1 255 ? 52.741 25.626 56.687 1.00 36.59  255 A 1 
ATOM 2011 C CG  . LYS A 1 255 ? 53.401 25.684 58.092 1.00 35.32  255 A 1 
ATOM 2012 C CD  . LYS A 1 255 ? 52.563 25.006 59.177 1.00 41.91  255 A 1 
ATOM 2013 C CE  . LYS A 1 255 ? 53.273 24.976 60.548 1.00 46.87  255 A 1 
ATOM 2014 N NZ  . LYS A 1 255 ? 52.442 24.316 61.633 1.00 49.92  255 A 1 
ATOM 2015 N N   . ALA A 1 256 ? 52.042 26.561 53.664 1.00 37.13  256 A 1 
ATOM 2016 C CA  . ALA A 1 256 ? 51.599 26.249 52.310 1.00 38.01  256 A 1 
ATOM 2017 C C   . ALA A 1 256 ? 52.688 26.548 51.286 1.00 39.83  256 A 1 
ATOM 2018 O O   . ALA A 1 256 ? 52.916 25.765 50.358 1.00 45.55  256 A 1 
ATOM 2019 C CB  . ALA A 1 256 ? 50.341 27.035 51.982 1.00 42.70  256 A 1 
ATOM 2020 N N   . LYS A 1 257 ? 53.353 27.693 51.425 1.00 35.53  257 A 1 
ATOM 2021 C CA  . LYS A 1 257 ? 54.432 28.043 50.504 1.00 36.87  257 A 1 
ATOM 2022 C C   . LYS A 1 257 ? 55.592 27.058 50.593 1.00 39.38  257 A 1 
ATOM 2023 O O   . LYS A 1 257 ? 56.260 26.779 49.594 1.00 44.02  257 A 1 
ATOM 2024 C CB  . LYS A 1 257 ? 54.902 29.466 50.783 1.00 26.80  257 A 1 
ATOM 2025 C CG  . LYS A 1 257 ? 53.890 30.502 50.414 1.00 27.19  257 A 1 
ATOM 2026 C CD  . LYS A 1 257 ? 54.374 31.833 50.760 1.00 26.17  257 A 1 
ATOM 2027 C CE  . LYS A 1 257 ? 53.288 32.883 50.585 1.00 29.00  257 A 1 
ATOM 2028 N NZ  . LYS A 1 257 ? 53.720 34.200 51.162 1.00 27.67  257 A 1 
ATOM 2029 N N   . ILE A 1 258 ? 55.829 26.508 51.773 1.00 38.81  258 A 1 
ATOM 2030 C CA  . ILE A 1 258 ? 56.774 25.412 51.893 1.00 29.01  258 A 1 
ATOM 2031 C C   . ILE A 1 258 ? 56.253 24.157 51.192 1.00 35.71  258 A 1 
ATOM 2032 O O   . ILE A 1 258 ? 57.027 23.420 50.575 1.00 36.63  258 A 1 
ATOM 2033 C CB  . ILE A 1 258 ? 57.073 25.164 53.380 1.00 27.39  258 A 1 
ATOM 2034 C CG1 . ILE A 1 258 ? 57.929 26.289 53.933 1.00 25.54  258 A 1 
ATOM 2035 C CG2 . ILE A 1 258 ? 57.680 23.809 53.582 1.00 29.97  258 A 1 
ATOM 2036 C CD1 . ILE A 1 258 ? 58.105 26.239 55.388 1.00 25.27  258 A 1 
ATOM 2037 N N   . GLN A 1 259 ? 54.946 23.877 51.266 1.00 30.60  259 A 1 
ATOM 2038 C CA  . GLN A 1 259 ? 54.485 22.672 50.579 1.00 34.85  259 A 1 
ATOM 2039 C C   . GLN A 1 259 ? 54.718 22.780 49.075 1.00 37.75  259 A 1 
ATOM 2040 O O   . GLN A 1 259 ? 54.978 21.772 48.409 1.00 47.44  259 A 1 
ATOM 2041 C CB  . GLN A 1 259 ? 53.009 22.397 50.885 1.00 41.95  259 A 1 
ATOM 2042 C CG  . GLN A 1 259 ? 52.479 21.037 50.363 1.00 41.48  259 A 1 
ATOM 2043 C CD  . GLN A 1 259 ? 50.980 20.816 50.641 1.00 51.39  259 A 1 
ATOM 2044 O OE1 . GLN A 1 259 ? 50.577 19.748 51.095 1.00 63.22  259 A 1 
ATOM 2045 N NE2 . GLN A 1 259 ? 50.160 21.826 50.367 1.00 51.78  259 A 1 
ATOM 2046 N N   . ASP A 1 260 ? 54.625 23.991 48.531 1.00 32.85  260 A 1 
ATOM 2047 C CA  . ASP A 1 260 ? 54.791 24.216 47.103 1.00 36.69  260 A 1 
ATOM 2048 C C   . ASP A 1 260 ? 56.197 23.883 46.639 1.00 36.06  260 A 1 
ATOM 2049 O O   . ASP A 1 260 ? 56.411 23.612 45.454 1.00 38.96  260 A 1 
ATOM 2050 C CB  . ASP A 1 260 ? 54.458 25.681 46.772 1.00 42.88  260 A 1 
ATOM 2051 C CG  . ASP A 1 260 ? 52.954 25.932 46.639 1.00 60.64  260 A 1 
ATOM 2052 O OD1 . ASP A 1 260 ? 52.230 25.043 46.109 1.00 72.16  260 A 1 
ATOM 2053 O OD2 . ASP A 1 260 ? 52.503 27.021 47.070 1.00 55.94  260 A 1 
ATOM 2054 N N   . LYS A 1 261 ? 57.150 23.899 47.555 1.00 32.07  261 A 1 
ATOM 2055 C CA  . LYS A 1 261 ? 58.558 23.812 47.242 1.00 36.49  261 A 1 
ATOM 2056 C C   . LYS A 1 261 ? 59.171 22.502 47.709 1.00 32.49  261 A 1 
ATOM 2057 O O   . LYS A 1 261 ? 59.906 21.848 46.971 1.00 34.00  261 A 1 
ATOM 2058 C CB  . LYS A 1 261 ? 59.275 25.012 47.881 1.00 35.26  261 A 1 
ATOM 2059 C CG  . LYS A 1 261 ? 59.152 26.257 47.057 1.00 44.93  261 A 1 
ATOM 2060 C CD  . LYS A 1 261 ? 60.162 27.331 47.474 1.00 42.85  261 A 1 
ATOM 2061 C CE  . LYS A 1 261 ? 60.367 28.351 46.367 1.00 29.20  261 A 1 
ATOM 2062 N NZ  . LYS A 1 261 ? 59.072 28.873 45.840 1.00 38.66  261 A 1 
ATOM 2063 N N   . GLU A 1 262 ? 58.883 22.106 48.935 1.00 34.25  262 A 1 
ATOM 2064 C CA  . GLU A 1 262 ? 59.383 20.876 49.526 1.00 32.00  262 A 1 
ATOM 2065 C C   . GLU A 1 262 ? 58.340 19.762 49.566 1.00 33.77  262 A 1 
ATOM 2066 O O   . GLU A 1 262 ? 58.679 18.636 49.931 1.00 40.07  262 A 1 
ATOM 2067 C CB  . GLU A 1 262 ? 59.907 21.177 50.942 1.00 30.04  262 A 1 
ATOM 2068 C CG  . GLU A 1 262 ? 61.126 22.123 50.959 1.00 30.26  262 A 1 
ATOM 2069 C CD  . GLU A 1 262 ? 62.273 21.645 50.053 1.00 41.40  262 A 1 
ATOM 2070 O OE1 . GLU A 1 262 ? 62.638 22.375 49.104 1.00 41.32  262 A 1 
ATOM 2071 O OE2 . GLU A 1 262 ? 62.801 20.525 50.279 1.00 55.06  262 A 1 
ATOM 2072 N N   . GLY A 1 263 ? 57.089 20.054 49.205 1.00 37.96  263 A 1 
ATOM 2073 C CA  . GLY A 1 263 ? 56.021 19.068 49.155 1.00 38.93  263 A 1 
ATOM 2074 C C   . GLY A 1 263 ? 55.702 18.368 50.457 1.00 40.09  263 A 1 
ATOM 2075 O O   . GLY A 1 263 ? 55.226 17.221 50.438 1.00 39.16  263 A 1 
ATOM 2076 N N   . ILE A 1 264 ? 55.953 19.020 51.583 1.00 34.72  264 A 1 
ATOM 2077 C CA  . ILE A 1 264 ? 55.685 18.464 52.906 1.00 43.67  264 A 1 
ATOM 2078 C C   . ILE A 1 264 ? 54.336 18.988 53.378 1.00 35.48  264 A 1 
ATOM 2079 O O   . ILE A 1 264 ? 54.149 20.210 53.419 1.00 34.24  264 A 1 
ATOM 2080 C CB  . ILE A 1 264 ? 56.768 18.861 53.902 1.00 43.13  264 A 1 
ATOM 2081 C CG1 . ILE A 1 264 ? 58.156 18.579 53.325 1.00 41.38  264 A 1 
ATOM 2082 C CG2 . ILE A 1 264 ? 56.536 18.167 55.224 1.00 46.99  264 A 1 
ATOM 2083 C CD1 . ILE A 1 264 ? 59.222 19.226 54.154 1.00 39.45  264 A 1 
ATOM 2084 N N   . PRO A 1 265 ? 53.401 18.127 53.767 1.00 41.11  265 A 1 
ATOM 2085 C CA  . PRO A 1 265 ? 52.054 18.597 54.147 1.00 39.21  265 A 1 
ATOM 2086 C C   . PRO A 1 265 ? 52.111 19.535 55.340 1.00 37.54  265 A 1 
ATOM 2087 O O   . PRO A 1 265 ? 52.877 19.324 56.291 1.00 44.41  265 A 1 
ATOM 2088 C CB  . PRO A 1 265 ? 51.316 17.292 54.492 1.00 42.28  265 A 1 
ATOM 2089 C CG  . PRO A 1 265 ? 52.009 16.270 53.734 1.00 42.89  265 A 1 
ATOM 2090 C CD  . PRO A 1 265 ? 53.457 16.657 53.719 1.00 39.78  265 A 1 
ATOM 2091 N N   . PRO A 1 266 ? 51.321 20.597 55.322 1.00 37.70  266 A 1 
ATOM 2092 C CA  . PRO A 1 266 ? 51.348 21.557 56.453 1.00 39.69  266 A 1 
ATOM 2093 C C   . PRO A 1 266 ? 51.047 20.945 57.828 1.00 44.51  266 A 1 
ATOM 2094 O O   . PRO A 1 266 ? 51.706 21.292 58.824 1.00 36.64  266 A 1 
ATOM 2095 C CB  . PRO A 1 266 ? 50.293 22.590 56.042 1.00 40.01  266 A 1 
ATOM 2096 C CG  . PRO A 1 266 ? 50.220 22.477 54.538 1.00 41.72  266 A 1 
ATOM 2097 C CD  . PRO A 1 266 ? 50.485 21.037 54.200 1.00 38.94  266 A 1 
ATOM 2098 N N   . ASP A 1 267 ? 50.080 20.030 57.924 1.00 41.02  267 A 1 
ATOM 2099 C CA  . ASP A 1 267 ? 49.864 19.372 59.206 1.00 50.77  267 A 1 
ATOM 2100 C C   . ASP A 1 267 ? 51.065 18.528 59.649 1.00 55.72  267 A 1 
ATOM 2101 O O   . ASP A 1 267 ? 50.990 17.903 60.712 1.00 64.44  267 A 1 
ATOM 2102 C CB  . ASP A 1 267 ? 48.586 18.511 59.162 1.00 62.96  267 A 1 
ATOM 2103 C CG  . ASP A 1 267 ? 48.737 17.260 58.296 1.00 79.59  267 A 1 
ATOM 2104 O OD1 . ASP A 1 267 ? 49.441 17.306 57.272 1.00 82.41  267 A 1 
ATOM 2105 O OD2 . ASP A 1 267 ? 48.154 16.211 58.645 1.00 93.57  267 A 1 
ATOM 2106 N N   . GLN A 1 268 ? 52.163 18.488 58.883 1.00 54.64  268 A 1 
ATOM 2107 C CA  . GLN A 1 268 ? 53.350 17.741 59.277 1.00 37.28  268 A 1 
ATOM 2108 C C   . GLN A 1 268 ? 54.540 18.623 59.555 1.00 34.43  268 A 1 
ATOM 2109 O O   . GLN A 1 268 ? 55.568 18.108 59.998 1.00 33.99  268 A 1 
ATOM 2110 C CB  . GLN A 1 268 ? 53.752 16.706 58.204 1.00 37.71  268 A 1 
ATOM 2111 C CG  . GLN A 1 268 ? 52.782 15.527 58.031 1.00 41.02  268 A 1 
ATOM 2112 C CD  . GLN A 1 268 ? 52.711 14.639 59.257 1.00 42.30  268 A 1 
ATOM 2113 O OE1 . GLN A 1 268 ? 53.510 14.767 60.195 1.00 40.61  268 A 1 
ATOM 2114 N NE2 . GLN A 1 268 ? 51.743 13.730 59.261 1.00 45.65  268 A 1 
ATOM 2115 N N   . GLN A 1 269 ? 54.409 19.932 59.356 1.00 34.26  269 A 1 
ATOM 2116 C CA  . GLN A 1 269 ? 55.523 20.872 59.453 1.00 36.46  269 A 1 
ATOM 2117 C C   . GLN A 1 269 ? 55.617 21.480 60.841 1.00 31.10  269 A 1 
ATOM 2118 O O   . GLN A 1 269 ? 54.613 21.830 61.444 1.00 32.62  269 A 1 
ATOM 2119 C CB  . GLN A 1 269 ? 55.348 21.990 58.438 1.00 30.31  269 A 1 
ATOM 2120 C CG  . GLN A 1 269 ? 55.370 21.508 57.028 1.00 42.14  269 A 1 
ATOM 2121 C CD  . GLN A 1 269 ? 55.227 22.648 56.029 1.00 43.48  269 A 1 
ATOM 2122 O OE1 . GLN A 1 269 ? 55.542 23.795 56.341 1.00 33.17  269 A 1 
ATOM 2123 N NE2 . GLN A 1 269 ? 54.735 22.335 54.823 1.00 43.90  269 A 1 
ATOM 2124 N N   . ARG A 1 270 ? 56.827 21.626 61.346 1.00 29.77  270 A 1 
ATOM 2125 C CA  . ARG A 1 270 ? 57.006 22.391 62.568 1.00 29.96  270 A 1 
ATOM 2126 C C   . ARG A 1 270 ? 58.105 23.406 62.282 1.00 37.62  270 A 1 
ATOM 2127 O O   . ARG A 1 270 ? 59.184 23.039 61.802 1.00 33.49  270 A 1 
ATOM 2128 C CB  . ARG A 1 270 ? 57.336 21.477 63.757 1.00 30.79  270 A 1 
ATOM 2129 C CG  . ARG A 1 270 ? 57.610 22.165 65.110 1.00 31.47  270 A 1 
ATOM 2130 C CD  . ARG A 1 270 ? 58.016 21.110 66.183 1.00 32.33  270 A 1 
ATOM 2131 N NE  . ARG A 1 270 ? 56.845 20.649 66.923 1.00 38.24  270 A 1 
ATOM 2132 C CZ  . ARG A 1 270 ? 56.290 19.451 66.787 1.00 41.02  270 A 1 
ATOM 2133 N NH1 . ARG A 1 270 ? 56.806 18.564 65.958 1.00 38.54  270 A 1 
ATOM 2134 N NH2 . ARG A 1 270 ? 55.215 19.139 67.479 1.00 46.16  270 A 1 
ATOM 2135 N N   . LEU A 1 271 ? 57.800 24.679 62.520 1.00 28.53  271 A 1 
ATOM 2136 C CA  . LEU A 1 271 ? 58.672 25.791 62.179 1.00 39.76  271 A 1 
ATOM 2137 C C   . LEU A 1 271 ? 59.229 26.424 63.449 1.00 49.17  271 A 1 
ATOM 2138 O O   . LEU A 1 271 ? 58.462 26.868 64.321 1.00 51.92  271 A 1 
ATOM 2139 C CB  . LEU A 1 271 ? 57.919 26.834 61.351 1.00 42.23  271 A 1 
ATOM 2140 C CG  . LEU A 1 271 ? 57.210 26.320 60.089 1.00 47.04  271 A 1 
ATOM 2141 C CD1 . LEU A 1 271 ? 56.900 27.456 59.129 1.00 31.79  271 A 1 
ATOM 2142 C CD2 . LEU A 1 271 ? 57.995 25.209 59.369 1.00 50.42  271 A 1 
ATOM 2143 N N   . ILE A 1 272 ? 60.562 26.498 63.530 1.00 38.81  272 A 1 
ATOM 2144 C CA  . ILE A 1 272 ? 61.267 27.100 64.654 1.00 37.80  272 A 1 
ATOM 2145 C C   . ILE A 1 272 ? 61.958 28.381 64.194 1.00 34.59  272 A 1 
ATOM 2146 O O   . ILE A 1 272 ? 62.545 28.448 63.108 1.00 27.28  272 A 1 
ATOM 2147 C CB  . ILE A 1 272 ? 62.262 26.104 65.284 1.00 39.91  272 A 1 
ATOM 2148 C CG1 . ILE A 1 272 ? 61.490 25.017 66.023 1.00 41.27  272 A 1 
ATOM 2149 C CG2 . ILE A 1 272 ? 63.222 26.784 66.247 1.00 48.86  272 A 1 
ATOM 2150 C CD1 . ILE A 1 272 ? 61.534 23.670 65.352 1.00 30.89  272 A 1 
ATOM 2151 N N   . PHE A 1 273 ? 61.866 29.408 65.022 1.00 35.93  273 A 1 
ATOM 2152 C CA  . PHE A 1 273 ? 62.553 30.667 64.781 1.00 37.09  273 A 1 
ATOM 2153 C C   . PHE A 1 273 ? 63.226 31.084 66.072 1.00 45.61  273 A 1 
ATOM 2154 O O   . PHE A 1 273 ? 62.543 31.462 67.031 1.00 34.02  273 A 1 
ATOM 2155 C CB  . PHE A 1 273 ? 61.606 31.755 64.312 1.00 30.47  273 A 1 
ATOM 2156 C CG  . PHE A 1 273 ? 62.282 33.034 64.117 1.00 41.63  273 A 1 
ATOM 2157 C CD1 . PHE A 1 273 ? 63.427 33.094 63.330 1.00 45.08  273 A 1 
ATOM 2158 C CD2 . PHE A 1 273 ? 61.828 34.183 64.755 1.00 46.04  273 A 1 
ATOM 2159 C CE1 . PHE A 1 273 ? 64.105 34.299 63.163 1.00 49.42  273 A 1 
ATOM 2160 C CE2 . PHE A 1 273 ? 62.492 35.398 64.598 1.00 44.70  273 A 1 
ATOM 2161 C CZ  . PHE A 1 273 ? 63.638 35.458 63.802 1.00 45.14  273 A 1 
ATOM 2162 N N   . ALA A 1 274 ? 64.556 31.000 66.090 1.00 47.50  274 A 1 
ATOM 2163 C CA  . ALA A 1 274 ? 65.369 31.323 67.263 1.00 34.73  274 A 1 
ATOM 2164 C C   . ALA A 1 274 ? 64.833 30.665 68.529 1.00 42.10  274 A 1 
ATOM 2165 O O   . ALA A 1 274 ? 64.548 31.343 69.521 1.00 38.83  274 A 1 
ATOM 2166 C CB  . ALA A 1 274 ? 65.454 32.824 67.459 1.00 36.66  274 A 1 
ATOM 2167 N N   . GLY A 1 275 ? 64.670 29.336 68.481 1.00 39.18  275 A 1 
ATOM 2168 C CA  . GLY A 1 275 ? 64.223 28.568 69.622 1.00 49.34  275 A 1 
ATOM 2169 C C   . GLY A 1 275 ? 62.722 28.339 69.728 1.00 59.68  275 A 1 
ATOM 2170 O O   . GLY A 1 275 ? 62.300 27.281 70.216 1.00 62.68  275 A 1 
ATOM 2171 N N   . LYS A 1 276 ? 61.907 29.294 69.285 1.00 51.04  276 A 1 
ATOM 2172 C CA  . LYS A 1 276 ? 60.469 29.278 69.515 1.00 55.03  276 A 1 
ATOM 2173 C C   . LYS A 1 276 ? 59.724 28.550 68.396 1.00 56.13  276 A 1 
ATOM 2174 O O   . LYS A 1 276 ? 60.138 28.570 67.231 1.00 63.10  276 A 1 
ATOM 2175 C CB  . LYS A 1 276 ? 59.962 30.714 69.626 1.00 64.30  276 A 1 
ATOM 2176 C CG  . LYS A 1 276 ? 58.571 30.856 70.156 1.00 71.43  276 A 1 
ATOM 2177 C CD  . LYS A 1 276 ? 58.361 32.258 70.667 1.00 74.18  276 A 1 
ATOM 2178 C CE  . LYS A 1 276 ? 57.239 32.290 71.681 1.00 77.59  276 A 1 
ATOM 2179 N NZ  . LYS A 1 276 ? 57.496 31.329 72.785 1.00 80.62  276 A 1 
ATOM 2180 N N   . GLN A 1 277 ? 58.602 27.921 68.748 1.00 42.03  277 A 1 
ATOM 2181 C CA  . GLN A 1 277 ? 57.774 27.249 67.749 1.00 36.72  277 A 1 
ATOM 2182 C C   . GLN A 1 277 ? 56.721 28.198 67.200 1.00 38.19  277 A 1 
ATOM 2183 O O   . GLN A 1 277 ? 55.986 28.830 67.968 1.00 43.31  277 A 1 
ATOM 2184 C CB  . GLN A 1 277 ? 57.081 26.025 68.330 1.00 42.53  277 A 1 
ATOM 2185 C CG  . GLN A 1 277 ? 56.056 25.413 67.381 1.00 55.37  277 A 1 
ATOM 2186 C CD  . GLN A 1 277 ? 55.520 24.078 67.873 1.00 68.10  277 A 1 
ATOM 2187 O OE1 . GLN A 1 277 ? 56.266 23.098 67.977 1.00 80.64  277 A 1 
ATOM 2188 N NE2 . GLN A 1 277 ? 54.222 24.031 68.181 1.00 61.08  277 A 1 
ATOM 2189 N N   . LEU A 1 278 ? 56.628 28.272 65.876 1.00 33.75  278 A 1 
ATOM 2190 C CA  . LEU A 1 278 ? 55.640 29.129 65.229 1.00 33.99  278 A 1 
ATOM 2191 C C   . LEU A 1 278 ? 54.241 28.497 65.244 1.00 37.87  278 A 1 
ATOM 2192 O O   . LEU A 1 278 ? 54.034 27.424 64.674 1.00 44.42  278 A 1 
ATOM 2193 C CB  . LEU A 1 278 ? 56.098 29.421 63.810 1.00 40.93  278 A 1 
ATOM 2194 C CG  . LEU A 1 278 ? 57.427 30.200 63.742 1.00 46.47  278 A 1 
ATOM 2195 C CD1 . LEU A 1 278 ? 57.701 30.625 62.321 1.00 49.67  278 A 1 
ATOM 2196 C CD2 . LEU A 1 278 ? 57.453 31.417 64.643 1.00 32.36  278 A 1 
ATOM 2197 N N   . GLU A 1 279 ? 53.274 29.175 65.871 1.00 38.77  279 A 1 
ATOM 2198 C CA  . GLU A 1 279 ? 51.910 28.665 66.006 1.00 43.11  279 A 1 
ATOM 2199 C C   . GLU A 1 279 ? 51.030 29.079 64.832 1.00 47.28  279 A 1 
ATOM 2200 O O   . GLU A 1 279 ? 51.211 30.139 64.236 1.00 54.29  279 A 1 
ATOM 2201 C CB  . GLU A 1 279 ? 51.262 29.147 67.308 1.00 43.90  279 A 1 
ATOM 2202 C CG  . GLU A 1 279 ? 52.027 28.811 68.558 1.00 60.86  279 A 1 
ATOM 2203 C CD  . GLU A 1 279 ? 52.119 27.311 68.825 1.00 70.70  279 A 1 
ATOM 2204 O OE1 . GLU A 1 279 ? 51.374 26.516 68.189 1.00 61.92  279 A 1 
ATOM 2205 O OE2 . GLU A 1 279 ? 52.938 26.940 69.699 1.00 81.87  279 A 1 
ATOM 2206 N N   . ASP A 1 280 ? 50.030 28.247 64.543 1.00 55.64  280 A 1 
ATOM 2207 C CA  . ASP A 1 280 ? 49.337 28.340 63.261 1.00 63.47  280 A 1 
ATOM 2208 C C   . ASP A 1 280 ? 48.569 29.651 63.125 1.00 68.17  280 A 1 
ATOM 2209 O O   . ASP A 1 280 ? 48.650 30.326 62.089 1.00 78.79  280 A 1 
ATOM 2210 C CB  . ASP A 1 280 ? 48.417 27.129 63.070 1.00 68.81  280 A 1 
ATOM 2211 C CG  . ASP A 1 280 ? 49.103 25.989 62.318 1.00 66.61  280 A 1 
ATOM 2212 O OD1 . ASP A 1 280 ? 50.018 26.274 61.528 1.00 60.99  280 A 1 
ATOM 2213 O OD2 . ASP A 1 280 ? 48.741 24.812 62.499 1.00 73.64  280 A 1 
ATOM 2214 N N   . GLY A 1 281 ? 47.835 30.045 64.158 1.00 62.55  281 A 1 
ATOM 2215 C CA  . GLY A 1 281 ? 47.005 31.228 64.016 1.00 63.75  281 A 1 
ATOM 2216 C C   . GLY A 1 281 ? 47.724 32.558 63.870 1.00 56.25  281 A 1 
ATOM 2217 O O   . GLY A 1 281 ? 47.081 33.605 63.775 1.00 46.70  281 A 1 
ATOM 2218 N N   . ARG A 1 282 ? 49.050 32.528 63.816 1.00 58.95  282 A 1 
ATOM 2219 C CA  . ARG A 1 282 ? 49.897 33.690 64.034 1.00 53.04  282 A 1 
ATOM 2220 C C   . ARG A 1 282 ? 50.502 34.201 62.734 1.00 51.74  282 A 1 
ATOM 2221 O O   . ARG A 1 282 ? 50.575 33.489 61.737 1.00 59.91  282 A 1 
ATOM 2222 C CB  . ARG A 1 282 ? 51.008 33.333 65.016 1.00 53.06  282 A 1 
ATOM 2223 C CG  . ARG A 1 282 ? 50.634 33.587 66.412 1.00 62.36  282 A 1 
ATOM 2224 C CD  . ARG A 1 282 ? 50.299 35.067 66.521 1.00 73.03  282 A 1 
ATOM 2225 N NE  . ARG A 1 282 ? 49.555 35.360 67.740 1.00 81.86  282 A 1 
ATOM 2226 C CZ  . ARG A 1 282 ? 48.228 35.400 67.823 1.00 83.20  282 A 1 
ATOM 2227 N NH1 . ARG A 1 282 ? 47.467 35.184 66.751 1.00 69.06  282 A 1 
ATOM 2228 N NH2 . ARG A 1 282 ? 47.667 35.666 68.990 1.00 92.09  282 A 1 
ATOM 2229 N N   . THR A 1 283 ? 50.971 35.438 62.759 1.00 51.90  283 A 1 
ATOM 2230 C CA  . THR A 1 283 ? 51.625 36.025 61.597 1.00 50.47  283 A 1 
ATOM 2231 C C   . THR A 1 283 ? 53.137 36.082 61.775 1.00 50.16  283 A 1 
ATOM 2232 O O   . THR A 1 283 ? 53.672 35.950 62.883 1.00 52.85  283 A 1 
ATOM 2233 C CB  . THR A 1 283 ? 51.111 37.438 61.332 1.00 53.14  283 A 1 
ATOM 2234 O OG1 . THR A 1 283 ? 51.424 38.270 62.458 1.00 62.54  283 A 1 
ATOM 2235 C CG2 . THR A 1 283 ? 49.623 37.436 61.069 1.00 47.16  283 A 1 
ATOM 2236 N N   . LEU A 1 284 ? 53.826 36.303 60.646 1.00 50.81  284 A 1 
ATOM 2237 C CA  . LEU A 1 284 ? 55.251 36.618 60.689 1.00 38.46  284 A 1 
ATOM 2238 C C   . LEU A 1 284 ? 55.501 37.795 61.597 1.00 37.81  284 A 1 
ATOM 2239 O O   . LEU A 1 284 ? 56.364 37.741 62.472 1.00 47.36  284 A 1 
ATOM 2240 C CB  . LEU A 1 284 ? 55.786 36.906 59.292 1.00 29.70  284 A 1 
ATOM 2241 C CG  . LEU A 1 284 ? 55.912 35.619 58.473 1.00 28.14  284 A 1 
ATOM 2242 C CD1 . LEU A 1 284 ? 56.749 35.833 57.241 1.00 26.81  284 A 1 
ATOM 2243 C CD2 . LEU A 1 284 ? 56.509 34.528 59.323 1.00 37.91  284 A 1 
ATOM 2244 N N   . SER A 1 285 ? 54.717 38.859 61.429 1.00 54.61  285 A 1 
ATOM 2245 C CA  . SER A 1 285 ? 54.951 40.083 62.189 1.00 59.11  285 A 1 
ATOM 2246 C C   . SER A 1 285 ? 54.882 39.835 63.690 1.00 61.15  285 A 1 
ATOM 2247 O O   . SER A 1 285 ? 55.736 40.322 64.438 1.00 66.72  285 A 1 
ATOM 2248 C CB  . SER A 1 285 ? 53.948 41.149 61.778 1.00 58.62  285 A 1 
ATOM 2249 O OG  . SER A 1 285 ? 54.213 42.332 62.501 1.00 68.49  285 A 1 
ATOM 2250 N N   . ASP A 1 286 ? 53.889 39.058 64.148 1.00 57.75  286 A 1 
ATOM 2251 C CA  . ASP A 1 286 ? 53.731 38.831 65.584 1.00 57.14  286 A 1 
ATOM 2252 C C   . ASP A 1 286 ? 54.973 38.216 66.209 1.00 51.69  286 A 1 
ATOM 2253 O O   . ASP A 1 286 ? 55.129 38.289 67.431 1.00 56.72  286 A 1 
ATOM 2254 C CB  . ASP A 1 286 ? 52.537 37.908 65.899 1.00 65.58  286 A 1 
ATOM 2255 C CG  . ASP A 1 286 ? 51.181 38.481 65.468 1.00 73.76  286 A 1 
ATOM 2256 O OD1 . ASP A 1 286 ? 51.035 39.717 65.320 1.00 81.50  286 A 1 
ATOM 2257 O OD2 . ASP A 1 286 ? 50.243 37.668 65.288 1.00 70.00  286 A 1 
ATOM 2258 N N   . TYR A 1 287 ? 55.849 37.598 65.419 1.00 40.56  287 A 1 
ATOM 2259 C CA  . TYR A 1 287 ? 57.009 36.920 65.984 1.00 51.84  287 A 1 
ATOM 2260 C C   . TYR A 1 287 ? 58.289 37.735 65.910 1.00 61.42  287 A 1 
ATOM 2261 O O   . TYR A 1 287 ? 59.336 37.232 66.345 1.00 65.53  287 A 1 
ATOM 2262 C CB  . TYR A 1 287 ? 57.246 35.571 65.300 1.00 46.35  287 A 1 
ATOM 2263 C CG  . TYR A 1 287 ? 56.373 34.485 65.854 1.00 55.14  287 A 1 
ATOM 2264 C CD1 . TYR A 1 287 ? 56.712 33.822 67.025 1.00 63.22  287 A 1 
ATOM 2265 C CD2 . TYR A 1 287 ? 55.199 34.135 65.219 1.00 59.07  287 A 1 
ATOM 2266 C CE1 . TYR A 1 287 ? 55.907 32.820 67.541 1.00 69.82  287 A 1 
ATOM 2267 C CE2 . TYR A 1 287 ? 54.389 33.141 65.722 1.00 67.23  287 A 1 
ATOM 2268 C CZ  . TYR A 1 287 ? 54.736 32.485 66.880 1.00 71.62  287 A 1 
ATOM 2269 O OH  . TYR A 1 287 ? 53.897 31.501 67.367 1.00 70.65  287 A 1 
ATOM 2270 N N   . ASN A 1 288 ? 58.230 38.968 65.389 1.00 55.46  288 A 1 
ATOM 2271 C CA  . ASN A 1 288 ? 59.419 39.784 65.110 1.00 67.56  288 A 1 
ATOM 2272 C C   . ASN A 1 288 ? 60.328 39.086 64.093 1.00 58.04  288 A 1 
ATOM 2273 O O   . ASN A 1 288 ? 61.496 38.759 64.360 1.00 45.54  288 A 1 
ATOM 2274 C CB  . ASN A 1 288 ? 60.199 40.134 66.392 1.00 79.06  288 A 1 
ATOM 2275 C CG  . ASN A 1 288 ? 61.066 41.405 66.234 1.00 86.76  288 A 1 
ATOM 2276 O OD1 . ASN A 1 288 ? 60.718 42.315 65.471 1.00 89.32  288 A 1 
ATOM 2277 N ND2 . ASN A 1 288 ? 62.188 41.466 66.961 1.00 84.01  288 A 1 
ATOM 2278 N N   . ILE A 1 289 ? 59.774 38.863 62.909 1.00 47.43  289 A 1 
ATOM 2279 C CA  . ILE A 1 289 ? 60.479 38.143 61.861 1.00 45.76  289 A 1 
ATOM 2280 C C   . ILE A 1 289 ? 60.739 39.113 60.721 1.00 47.53  289 A 1 
ATOM 2281 O O   . ILE A 1 289 ? 59.800 39.705 60.164 1.00 42.02  289 A 1 
ATOM 2282 C CB  . ILE A 1 289 ? 59.710 36.898 61.405 1.00 38.48  289 A 1 
ATOM 2283 C CG1 . ILE A 1 289 ? 59.876 35.795 62.460 1.00 34.39  289 A 1 
ATOM 2284 C CG2 . ILE A 1 289 ? 60.240 36.413 60.079 1.00 37.43  289 A 1 
ATOM 2285 C CD1 . ILE A 1 289 ? 59.348 34.402 62.033 1.00 29.85  289 A 1 
ATOM 2286 N N   . GLN A 1 290 ? 62.022 39.301 60.406 1.00 44.61  290 A 1 
ATOM 2287 C CA  . GLN A 1 290 ? 62.459 40.344 59.489 1.00 55.19  290 A 1 
ATOM 2288 C C   . GLN A 1 290 ? 62.738 39.756 58.113 1.00 45.87  290 A 1 
ATOM 2289 O O   . GLN A 1 290 ? 62.734 38.538 57.916 1.00 43.81  290 A 1 
ATOM 2290 C CB  . GLN A 1 290 ? 63.716 41.046 60.029 1.00 64.72  290 A 1 
ATOM 2291 C CG  . GLN A 1 290 ? 63.593 41.615 61.437 1.00 72.28  290 A 1 
ATOM 2292 C CD  . GLN A 1 290 ? 62.509 42.660 61.536 1.00 75.34  290 A 1 
ATOM 2293 O OE1 . GLN A 1 290 ? 62.222 43.350 60.563 1.00 81.02  290 A 1 
ATOM 2294 N NE2 . GLN A 1 290 ? 61.885 42.769 62.705 1.00 69.75  290 A 1 
ATOM 2295 N N   . LYS A 1 291 ? 62.979 40.644 57.148 1.00 38.51  291 A 1 
ATOM 2296 C CA  . LYS A 1 291 ? 63.589 40.219 55.901 1.00 30.85  291 A 1 
ATOM 2297 C C   . LYS A 1 291 ? 64.830 39.396 56.210 1.00 38.96  291 A 1 
ATOM 2298 O O   . LYS A 1 291 ? 65.575 39.682 57.159 1.00 42.48  291 A 1 
ATOM 2299 C CB  . LYS A 1 291 ? 63.975 41.424 55.044 1.00 42.50  291 A 1 
ATOM 2300 C CG  . LYS A 1 291 ? 62.870 42.444 54.752 1.00 51.71  291 A 1 
ATOM 2301 C CD  . LYS A 1 291 ? 63.462 43.720 54.116 1.00 49.13  291 A 1 
ATOM 2302 C CE  . LYS A 1 291 ? 62.413 44.627 53.427 1.00 56.22  291 A 1 
ATOM 2303 N NZ  . LYS A 1 291 ? 63.022 45.594 52.418 1.00 59.51  291 A 1 
ATOM 2304 N N   . GLU A 1 292 ? 65.036 38.355 55.411 1.00 41.25  292 A 1 
ATOM 2305 C CA  . GLU A 1 292 ? 66.223 37.517 55.470 1.00 43.34  292 A 1 
ATOM 2306 C C   . GLU A 1 292 ? 66.371 36.808 56.812 1.00 39.75  292 A 1 
ATOM 2307 O O   . GLU A 1 292 ? 67.431 36.279 57.115 1.00 44.83  292 A 1 
ATOM 2308 C CB  . GLU A 1 292 ? 67.492 38.323 55.118 1.00 33.07  292 A 1 
ATOM 2309 C CG  . GLU A 1 292 ? 67.581 38.774 53.646 1.00 33.39  292 A 1 
ATOM 2310 C CD  . GLU A 1 292 ? 69.013 38.812 53.138 1.00 84.95  292 A 1 
ATOM 2311 O OE1 . GLU A 1 292 ? 69.948 38.824 53.977 1.00 89.53  292 A 1 
ATOM 2312 O OE2 . GLU A 1 292 ? 69.208 38.814 51.897 1.00 96.60  292 A 1 
ATOM 2313 N N   . SER A 1 293 ? 65.313 36.731 57.612 1.00 33.94  293 A 1 
ATOM 2314 C CA  . SER A 1 293 ? 65.338 35.851 58.777 1.00 34.37  293 A 1 
ATOM 2315 C C   . SER A 1 293 ? 65.324 34.383 58.346 1.00 31.42  293 A 1 
ATOM 2316 O O   . SER A 1 293 ? 64.796 34.026 57.292 1.00 42.67  293 A 1 
ATOM 2317 C CB  . SER A 1 293 ? 64.148 36.147 59.701 1.00 38.43  293 A 1 
ATOM 2318 O OG  . SER A 1 293 ? 64.140 37.493 60.190 1.00 43.65  293 A 1 
ATOM 2319 N N   . THR A 1 294 ? 65.892 33.522 59.182 1.00 34.10  294 A 1 
ATOM 2320 C CA  . THR A 1 294 ? 66.016 32.094 58.895 1.00 32.12  294 A 1 
ATOM 2321 C C   . THR A 1 294 ? 65.102 31.299 59.814 1.00 30.04  294 A 1 
ATOM 2322 O O   . THR A 1 294 ? 65.125 31.483 61.033 1.00 40.18  294 A 1 
ATOM 2323 C CB  . THR A 1 294 ? 67.473 31.618 59.065 1.00 28.69  294 A 1 
ATOM 2324 O OG1 . THR A 1 294 ? 68.339 32.466 58.308 1.00 29.96  294 A 1 
ATOM 2325 C CG2 . THR A 1 294 ? 67.644 30.195 58.558 1.00 27.84  294 A 1 
ATOM 2326 N N   . LEU A 1 295 ? 64.324 30.399 59.235 1.00 33.79  295 A 1 
ATOM 2327 C CA  . LEU A 1 295 ? 63.477 29.495 59.998 1.00 25.56  295 A 1 
ATOM 2328 C C   . LEU A 1 295 ? 63.979 28.086 59.787 1.00 36.50  295 A 1 
ATOM 2329 O O   . LEU A 1 295 ? 64.564 27.775 58.749 1.00 37.54  295 A 1 
ATOM 2330 C CB  . LEU A 1 295 ? 62.003 29.543 59.556 1.00 30.23  295 A 1 
ATOM 2331 C CG  . LEU A 1 295 ? 61.232 30.840 59.288 1.00 30.09  295 A 1 
ATOM 2332 C CD1 . LEU A 1 295 ? 59.734 30.572 59.213 1.00 25.41  295 A 1 
ATOM 2333 C CD2 . LEU A 1 295 ? 61.559 31.903 60.304 1.00 26.50  295 A 1 
ATOM 2334 N N   . HIS A 1 296 ? 63.668 27.218 60.744 1.00 37.00  296 A 1 
ATOM 2335 C CA  . HIS A 1 296 ? 64.011 25.802 60.669 1.00 33.68  296 A 1 
ATOM 2336 C C   . HIS A 1 296 ? 62.757 24.931 60.595 1.00 29.08  296 A 1 
ATOM 2337 O O   . HIS A 1 296 ? 61.763 25.176 61.282 1.00 36.06  296 A 1 
ATOM 2338 C CB  . HIS A 1 296 ? 64.880 25.388 61.857 1.00 26.61  296 A 1 
ATOM 2339 C CG  . HIS A 1 296 ? 66.210 26.061 61.883 1.00 31.84  296 A 1 
ATOM 2340 N ND1 . HIS A 1 296 ? 67.398 25.364 61.894 1.00 35.81  296 A 1 
ATOM 2341 C CD2 . HIS A 1 296 ? 66.543 27.371 61.874 1.00 41.50  296 A 1 
ATOM 2342 C CE1 . HIS A 1 296 ? 68.404 26.216 61.909 1.00 36.89  296 A 1 
ATOM 2343 N NE2 . HIS A 1 296 ? 67.914 27.440 61.897 1.00 40.73  296 A 1 
ATOM 2344 N N   . LEU A 1 297 ? 62.819 23.926 59.741 1.00 24.74  297 A 1 
ATOM 2345 C CA  . LEU A 1 297 ? 61.710 23.024 59.456 1.00 32.15  297 A 1 
ATOM 2346 C C   . LEU A 1 297 ? 62.004 21.630 59.993 1.00 30.90  297 A 1 
ATOM 2347 O O   . LEU A 1 297 ? 63.075 21.073 59.735 1.00 35.15  297 A 1 
ATOM 2348 C CB  . LEU A 1 297 ? 61.478 22.958 57.954 1.00 30.14  297 A 1 
ATOM 2349 C CG  . LEU A 1 297 ? 60.663 21.810 57.407 1.00 32.09  297 A 1 
ATOM 2350 C CD1 . LEU A 1 297 ? 59.241 21.949 57.860 1.00 41.91  297 A 1 
ATOM 2351 C CD2 . LEU A 1 297 ? 60.744 21.829 55.877 1.00 26.15  297 A 1 
ATOM 2352 N N   . VAL A 1 298 ? 61.059 21.080 60.743 1.00 32.47  298 A 1 
ATOM 2353 C CA  . VAL A 1 298 ? 61.189 19.781 61.406 1.00 35.29  298 A 1 
ATOM 2354 C C   . VAL A 1 298 ? 59.846 19.065 61.286 1.00 38.96  298 A 1 
ATOM 2355 O O   . VAL A 1 298 ? 58.781 19.698 61.242 1.00 38.54  298 A 1 
ATOM 2356 C CB  . VAL A 1 298 ? 61.603 19.944 62.898 1.00 35.30  298 A 1 
ATOM 2357 C CG1 . VAL A 1 298 ? 61.417 18.656 63.717 1.00 28.13  298 A 1 
ATOM 2358 C CG2 . VAL A 1 298 ? 63.016 20.458 63.009 1.00 26.42  298 A 1 
ATOM 2359 N N   . LEU A 1 299 ? 59.893 17.742 61.229 1.00 35.15  299 A 1 
ATOM 2360 C CA  . LEU A 1 299 ? 58.653 17.010 61.057 1.00 32.62  299 A 1 
ATOM 2361 C C   . LEU A 1 299 ? 57.950 16.740 62.392 1.00 38.50  299 A 1 
ATOM 2362 O O   . LEU A 1 299 ? 58.559 16.695 63.461 1.00 31.76  299 A 1 
ATOM 2363 C CB  . LEU A 1 299 ? 58.927 15.706 60.324 1.00 31.48  299 A 1 
ATOM 2364 C CG  . LEU A 1 299 ? 59.322 15.942 58.876 1.00 31.01  299 A 1 
ATOM 2365 C CD1 . LEU A 1 299 ? 59.337 14.652 58.124 1.00 32.58  299 A 1 
ATOM 2366 C CD2 . LEU A 1 299 ? 58.335 16.889 58.244 1.00 48.03  299 A 1 
ATOM 2367 N N   . ARG A 1 300 ? 56.639 16.538 62.306 1.00 52.22  300 A 1 
ATOM 2368 C CA  . ARG A 1 300 ? 55.814 16.253 63.471 1.00 52.55  300 A 1 
ATOM 2369 C C   . ARG A 1 300 ? 55.494 14.771 63.680 1.00 52.92  300 A 1 
ATOM 2370 O O   . ARG A 1 300 ? 55.043 14.410 64.770 1.00 62.29  300 A 1 
ATOM 2371 C CB  . ARG A 1 300 ? 54.517 17.051 63.375 1.00 48.02  300 A 1 
ATOM 2372 C CG  . ARG A 1 300 ? 54.755 18.521 63.156 1.00 45.00  300 A 1 
ATOM 2373 C CD  . ARG A 1 300 ? 53.461 19.265 63.231 1.00 37.41  300 A 1 
ATOM 2374 N NE  . ARG A 1 300 ? 52.812 18.932 64.476 1.00 61.20  300 A 1 
ATOM 2375 C CZ  . ARG A 1 300 ? 51.578 19.291 64.801 1.00 71.47  300 A 1 
ATOM 2376 N NH1 . ARG A 1 300 ? 50.841 20.010 63.956 1.00 61.67  300 A 1 
ATOM 2377 N NH2 . ARG A 1 300 ? 51.092 18.933 65.980 1.00 79.06  300 A 1 
ATOM 2378 N N   . LEU A 1 301 ? 55.709 13.909 62.685 1.00 62.23  301 A 1 
ATOM 2379 C CA  . LEU A 1 301 ? 55.588 12.445 62.848 1.00 71.52  301 A 1 
ATOM 2380 C C   . LEU A 1 301 ? 54.176 12.016 63.273 1.00 79.61  301 A 1 
ATOM 2381 O O   . LEU A 1 301 ? 53.992 11.188 64.172 1.00 81.84  301 A 1 
ATOM 2382 C CB  . LEU A 1 301 ? 56.632 11.912 63.833 1.00 61.48  301 A 1 
ATOM 2383 C CG  . LEU A 1 301 ? 57.983 12.631 63.848 1.00 65.40  301 A 1 
ATOM 2384 C CD1 . LEU A 1 301 ? 58.707 12.375 65.173 1.00 70.82  301 A 1 
ATOM 2385 C CD2 . LEU A 1 301 ? 58.841 12.241 62.641 1.00 56.93  301 A 1 
ATOM 2386 N N   . ARG A 1 302 ? 53.173 12.553 62.585 1.00 79.10  302 A 1 
ATOM 2387 C CA  . ARG A 1 302 ? 51.781 12.272 62.907 1.00 75.12  302 A 1 
ATOM 2388 C C   . ARG A 1 302 ? 51.205 11.123 62.079 1.00 74.15  302 A 1 
ATOM 2389 O O   . ARG A 1 302 ? 50.399 10.325 62.576 1.00 71.28  302 A 1 
ATOM 2390 C CB  . ARG A 1 302 ? 50.941 13.524 62.695 1.00 75.16  302 A 1 
ATOM 2391 C CG  . ARG A 1 302 ? 51.295 14.719 63.579 1.00 71.46  302 A 1 
ATOM 2392 C CD  . ARG A 1 302 ? 50.269 15.855 63.397 1.00 74.54  302 A 1 
ATOM 2393 N NE  . ARG A 1 302 ? 48.892 15.398 63.599 1.00 85.01  302 A 1 
ATOM 2394 C CZ  . ARG A 1 302 ? 48.077 14.973 62.629 1.00 91.60  302 A 1 
ATOM 2395 N NH1 . ARG A 1 302 ? 48.496 14.948 61.367 1.00 89.29  302 A 1 
ATOM 2396 N NH2 . ARG A 1 302 ? 46.842 14.556 62.920 1.00 93.46  302 A 1 
#
