# Supplementary material for: Photocross-linking activity-based probes to capture the dynamics of ubiquitin RING E3 ligase interactions
Source: Biochem J. 2026 Jun 3;483(7):1115–30. doi: 10.1042/BCJ20260213 (PMC13234630; doi:10.1042/BCJ20260213)
Supplement: Supplementary Data File S2 [file BCJ-2026-0213_supp2.zip › 03_Chandler_Supplementary datafile2/RNF2_BMI1/Alphafold/templates/fold_2026_01_22_10_06_ubch5ac85k_ubd32c_bmi1_rnf2_template_hit_2_chains_c.cif]

data_7nd1
#
_entry.id 7nd1
#
loop_
_chem_comp.formula
_chem_comp.formula_weight
_chem_comp.id
_chem_comp.mon_nstd_flag
_chem_comp.name
_chem_comp.pdbx_synonyms
_chem_comp.type
"C3 H7 N O2"       89.093  ALA y ALANINE                                                                           ? "L-peptide linking" 
"C6 H15 N4 O2 1"   175.209 ARG y ARGININE                                                                          ? "L-peptide linking" 
"C4 H8 N2 O3"      132.118 ASN y ASPARAGINE                                                                        ? "L-peptide linking" 
"C4 H7 N O4"       133.103 ASP y "ASPARTIC ACID"                                                                   ? "L-peptide linking" 
"C3 H7 N O2 S"     121.158 CYS y CYSTEINE                                                                          ? "L-peptide linking" 
"C5 H10 N2 O3"     146.144 GLN y GLUTAMINE                                                                         ? "L-peptide linking" 
"C5 H9 N O4"       147.129 GLU y "GLUTAMIC ACID"                                                                   ? "L-peptide linking" 
"C2 H5 N O2"       75.067  GLY y GLYCINE                                                                           ? "peptide linking"   
"C6 H10 N3 O2 1"   156.162 HIS y HISTIDINE                                                                         ? "L-peptide linking" 
"C6 H13 N O2"      131.173 ILE y ISOLEUCINE                                                                        ? "L-peptide linking" 
"C6 H13 N O2"      131.173 LEU y LEUCINE                                                                           ? "L-peptide linking" 
"C6 H15 N2 O2 1"   147.195 LYS y LYSINE                                                                            ? "L-peptide linking" 
"C5 H11 N O2 S"    149.211 MET y METHIONINE                                                                        ? "L-peptide linking" 
"C9 H11 N O2"      165.189 PHE y PHENYLALANINE                                                                     ? "L-peptide linking" 
"C5 H9 N O2"       115.130 PRO y PROLINE                                                                           ? "L-peptide linking" 
"C3 H7 N O3"       105.093 SER y SERINE                                                                            ? "L-peptide linking" 
"C4 H9 N O3"       119.119 THR y THREONINE                                                                         ? "L-peptide linking" 
"C11 H12 N2 O2"    204.225 TRP y TRYPTOPHAN                                                                        ? "L-peptide linking" 
"C9 H11 N O3"      181.189 TYR y TYROSINE                                                                          ? "L-peptide linking" 
"C21 H17 Cl N2 O2" 364.825 U9E . "3-(2-chlorophenyl)-4-ethyl-5-(1~{H}-indol-4-yl)-1~{H}-pyrrole-2-carboxylic acid" ? non-polymer         
"C5 H11 N O2"      117.146 VAL y VALINE                                                                            ? "L-peptide linking" 
"Zn 2"             65.409  ZN  . "ZINC ION"                                                                        ? non-polymer         
#
loop_
_chem_comp_atom.atom_id
_chem_comp_atom.charge
_chem_comp_atom.comp_id
_chem_comp_atom.pdbx_leaving_atom_flag
_chem_comp_atom.pdbx_model_Cartn_x_ideal
_chem_comp_atom.pdbx_model_Cartn_y_ideal
_chem_comp_atom.pdbx_model_Cartn_z_ideal
_chem_comp_atom.pdbx_ordinal
_chem_comp_atom.type_symbol
N    ? ALA ? ? ? ? 1   N  
CA   ? ALA ? ? ? ? 2   C  
C    ? ALA ? ? ? ? 3   C  
O    ? ALA ? ? ? ? 4   O  
CB   ? ALA ? ? ? ? 5   C  
OXT  ? ALA ? ? ? ? 6   O  
H    ? ALA ? ? ? ? 7   H  
H2   ? ALA ? ? ? ? 8   H  
HA   ? ALA ? ? ? ? 9   H  
HB1  ? ALA ? ? ? ? 10  H  
HB2  ? ALA ? ? ? ? 11  H  
HB3  ? ALA ? ? ? ? 12  H  
HXT  ? ALA ? ? ? ? 13  H  
N    ? ARG ? ? ? ? 14  N  
CA   ? ARG ? ? ? ? 15  C  
C    ? ARG ? ? ? ? 16  C  
O    ? ARG ? ? ? ? 17  O  
CB   ? ARG ? ? ? ? 18  C  
CG   ? ARG ? ? ? ? 19  C  
CD   ? ARG ? ? ? ? 20  C  
NE   ? ARG ? ? ? ? 21  N  
CZ   ? ARG ? ? ? ? 22  C  
NH1  ? ARG ? ? ? ? 23  N  
NH2  ? ARG ? ? ? ? 24  N  
OXT  ? ARG ? ? ? ? 25  O  
H    ? ARG ? ? ? ? 26  H  
H2   ? ARG ? ? ? ? 27  H  
HA   ? ARG ? ? ? ? 28  H  
HB2  ? ARG ? ? ? ? 29  H  
HB3  ? ARG ? ? ? ? 30  H  
HG2  ? ARG ? ? ? ? 31  H  
HG3  ? ARG ? ? ? ? 32  H  
HD2  ? ARG ? ? ? ? 33  H  
HD3  ? ARG ? ? ? ? 34  H  
HE   ? ARG ? ? ? ? 35  H  
HH11 ? ARG ? ? ? ? 36  H  
HH12 ? ARG ? ? ? ? 37  H  
HH21 ? ARG ? ? ? ? 38  H  
HH22 ? ARG ? ? ? ? 39  H  
HXT  ? ARG ? ? ? ? 40  H  
N    ? ASN ? ? ? ? 41  N  
CA   ? ASN ? ? ? ? 42  C  
C    ? ASN ? ? ? ? 43  C  
O    ? ASN ? ? ? ? 44  O  
CB   ? ASN ? ? ? ? 45  C  
CG   ? ASN ? ? ? ? 46  C  
OD1  ? ASN ? ? ? ? 47  O  
ND2  ? ASN ? ? ? ? 48  N  
OXT  ? ASN ? ? ? ? 49  O  
H    ? ASN ? ? ? ? 50  H  
H2   ? ASN ? ? ? ? 51  H  
HA   ? ASN ? ? ? ? 52  H  
HB2  ? ASN ? ? ? ? 53  H  
HB3  ? ASN ? ? ? ? 54  H  
HD21 ? ASN ? ? ? ? 55  H  
HD22 ? ASN ? ? ? ? 56  H  
HXT  ? ASN ? ? ? ? 57  H  
N    ? ASP ? ? ? ? 58  N  
CA   ? ASP ? ? ? ? 59  C  
C    ? ASP ? ? ? ? 60  C  
O    ? ASP ? ? ? ? 61  O  
CB   ? ASP ? ? ? ? 62  C  
CG   ? ASP ? ? ? ? 63  C  
OD1  ? ASP ? ? ? ? 64  O  
OD2  ? ASP ? ? ? ? 65  O  
OXT  ? ASP ? ? ? ? 66  O  
H    ? ASP ? ? ? ? 67  H  
H2   ? ASP ? ? ? ? 68  H  
HA   ? ASP ? ? ? ? 69  H  
HB2  ? ASP ? ? ? ? 70  H  
HB3  ? ASP ? ? ? ? 71  H  
HD2  ? ASP ? ? ? ? 72  H  
HXT  ? ASP ? ? ? ? 73  H  
N    ? CYS ? ? ? ? 74  N  
CA   ? CYS ? ? ? ? 75  C  
C    ? CYS ? ? ? ? 76  C  
O    ? CYS ? ? ? ? 77  O  
CB   ? CYS ? ? ? ? 78  C  
SG   ? CYS ? ? ? ? 79  S  
OXT  ? CYS ? ? ? ? 80  O  
H    ? CYS ? ? ? ? 81  H  
H2   ? CYS ? ? ? ? 82  H  
HA   ? CYS ? ? ? ? 83  H  
HB2  ? CYS ? ? ? ? 84  H  
HB3  ? CYS ? ? ? ? 85  H  
HG   ? CYS ? ? ? ? 86  H  
HXT  ? CYS ? ? ? ? 87  H  
N    ? GLN ? ? ? ? 88  N  
CA   ? GLN ? ? ? ? 89  C  
C    ? GLN ? ? ? ? 90  C  
O    ? GLN ? ? ? ? 91  O  
CB   ? GLN ? ? ? ? 92  C  
CG   ? GLN ? ? ? ? 93  C  
CD   ? GLN ? ? ? ? 94  C  
OE1  ? GLN ? ? ? ? 95  O  
NE2  ? GLN ? ? ? ? 96  N  
OXT  ? GLN ? ? ? ? 97  O  
H    ? GLN ? ? ? ? 98  H  
H2   ? GLN ? ? ? ? 99  H  
HA   ? GLN ? ? ? ? 100 H  
HB2  ? GLN ? ? ? ? 101 H  
HB3  ? GLN ? ? ? ? 102 H  
HG2  ? GLN ? ? ? ? 103 H  
HG3  ? GLN ? ? ? ? 104 H  
HE21 ? GLN ? ? ? ? 105 H  
HE22 ? GLN ? ? ? ? 106 H  
HXT  ? GLN ? ? ? ? 107 H  
N    ? GLU ? ? ? ? 108 N  
CA   ? GLU ? ? ? ? 109 C  
C    ? GLU ? ? ? ? 110 C  
O    ? GLU ? ? ? ? 111 O  
CB   ? GLU ? ? ? ? 112 C  
CG   ? GLU ? ? ? ? 113 C  
CD   ? GLU ? ? ? ? 114 C  
OE1  ? GLU ? ? ? ? 115 O  
OE2  ? GLU ? ? ? ? 116 O  
OXT  ? GLU ? ? ? ? 117 O  
H    ? GLU ? ? ? ? 118 H  
H2   ? GLU ? ? ? ? 119 H  
HA   ? GLU ? ? ? ? 120 H  
HB2  ? GLU ? ? ? ? 121 H  
HB3  ? GLU ? ? ? ? 122 H  
HG2  ? GLU ? ? ? ? 123 H  
HG3  ? GLU ? ? ? ? 124 H  
HE2  ? GLU ? ? ? ? 125 H  
HXT  ? GLU ? ? ? ? 126 H  
N    ? GLY ? ? ? ? 127 N  
CA   ? GLY ? ? ? ? 128 C  
C    ? GLY ? ? ? ? 129 C  
O    ? GLY ? ? ? ? 130 O  
OXT  ? GLY ? ? ? ? 131 O  
H    ? GLY ? ? ? ? 132 H  
H2   ? GLY ? ? ? ? 133 H  
HA2  ? GLY ? ? ? ? 134 H  
HA3  ? GLY ? ? ? ? 135 H  
HXT  ? GLY ? ? ? ? 136 H  
N    ? HIS ? ? ? ? 137 N  
CA   ? HIS ? ? ? ? 138 C  
C    ? HIS ? ? ? ? 139 C  
O    ? HIS ? ? ? ? 140 O  
CB   ? HIS ? ? ? ? 141 C  
CG   ? HIS ? ? ? ? 142 C  
ND1  ? HIS ? ? ? ? 143 N  
CD2  ? HIS ? ? ? ? 144 C  
CE1  ? HIS ? ? ? ? 145 C  
NE2  ? HIS ? ? ? ? 146 N  
OXT  ? HIS ? ? ? ? 147 O  
H    ? HIS ? ? ? ? 148 H  
H2   ? HIS ? ? ? ? 149 H  
HA   ? HIS ? ? ? ? 150 H  
HB2  ? HIS ? ? ? ? 151 H  
HB3  ? HIS ? ? ? ? 152 H  
HD1  ? HIS ? ? ? ? 153 H  
HD2  ? HIS ? ? ? ? 154 H  
HE1  ? HIS ? ? ? ? 155 H  
HE2  ? HIS ? ? ? ? 156 H  
HXT  ? HIS ? ? ? ? 157 H  
N    ? ILE ? ? ? ? 158 N  
CA   ? ILE ? ? ? ? 159 C  
C    ? ILE ? ? ? ? 160 C  
O    ? ILE ? ? ? ? 161 O  
CB   ? ILE ? ? ? ? 162 C  
CG1  ? ILE ? ? ? ? 163 C  
CG2  ? ILE ? ? ? ? 164 C  
CD1  ? ILE ? ? ? ? 165 C  
OXT  ? ILE ? ? ? ? 166 O  
H    ? ILE ? ? ? ? 167 H  
H2   ? ILE ? ? ? ? 168 H  
HA   ? ILE ? ? ? ? 169 H  
HB   ? ILE ? ? ? ? 170 H  
HG12 ? ILE ? ? ? ? 171 H  
HG13 ? ILE ? ? ? ? 172 H  
HG21 ? ILE ? ? ? ? 173 H  
HG22 ? ILE ? ? ? ? 174 H  
HG23 ? ILE ? ? ? ? 175 H  
HD11 ? ILE ? ? ? ? 176 H  
HD12 ? ILE ? ? ? ? 177 H  
HD13 ? ILE ? ? ? ? 178 H  
HXT  ? ILE ? ? ? ? 179 H  
N    ? LEU ? ? ? ? 180 N  
CA   ? LEU ? ? ? ? 181 C  
C    ? LEU ? ? ? ? 182 C  
O    ? LEU ? ? ? ? 183 O  
CB   ? LEU ? ? ? ? 184 C  
CG   ? LEU ? ? ? ? 185 C  
CD1  ? LEU ? ? ? ? 186 C  
CD2  ? LEU ? ? ? ? 187 C  
OXT  ? LEU ? ? ? ? 188 O  
H    ? LEU ? ? ? ? 189 H  
H2   ? LEU ? ? ? ? 190 H  
HA   ? LEU ? ? ? ? 191 H  
HB2  ? LEU ? ? ? ? 192 H  
HB3  ? LEU ? ? ? ? 193 H  
HG   ? LEU ? ? ? ? 194 H  
HD11 ? LEU ? ? ? ? 195 H  
HD12 ? LEU ? ? ? ? 196 H  
HD13 ? LEU ? ? ? ? 197 H  
HD21 ? LEU ? ? ? ? 198 H  
HD22 ? LEU ? ? ? ? 199 H  
HD23 ? LEU ? ? ? ? 200 H  
HXT  ? LEU ? ? ? ? 201 H  
N    ? LYS ? ? ? ? 202 N  
CA   ? LYS ? ? ? ? 203 C  
C    ? LYS ? ? ? ? 204 C  
O    ? LYS ? ? ? ? 205 O  
CB   ? LYS ? ? ? ? 206 C  
CG   ? LYS ? ? ? ? 207 C  
CD   ? LYS ? ? ? ? 208 C  
CE   ? LYS ? ? ? ? 209 C  
NZ   ? LYS ? ? ? ? 210 N  
OXT  ? LYS ? ? ? ? 211 O  
H    ? LYS ? ? ? ? 212 H  
H2   ? LYS ? ? ? ? 213 H  
HA   ? LYS ? ? ? ? 214 H  
HB2  ? LYS ? ? ? ? 215 H  
HB3  ? LYS ? ? ? ? 216 H  
HG2  ? LYS ? ? ? ? 217 H  
HG3  ? LYS ? ? ? ? 218 H  
HD2  ? LYS ? ? ? ? 219 H  
HD3  ? LYS ? ? ? ? 220 H  
HE2  ? LYS ? ? ? ? 221 H  
HE3  ? LYS ? ? ? ? 222 H  
HZ1  ? LYS ? ? ? ? 223 H  
HZ2  ? LYS ? ? ? ? 224 H  
HZ3  ? LYS ? ? ? ? 225 H  
HXT  ? LYS ? ? ? ? 226 H  
N    ? MET ? ? ? ? 227 N  
CA   ? MET ? ? ? ? 228 C  
C    ? MET ? ? ? ? 229 C  
O    ? MET ? ? ? ? 230 O  
CB   ? MET ? ? ? ? 231 C  
CG   ? MET ? ? ? ? 232 C  
SD   ? MET ? ? ? ? 233 S  
CE   ? MET ? ? ? ? 234 C  
OXT  ? MET ? ? ? ? 235 O  
H    ? MET ? ? ? ? 236 H  
H2   ? MET ? ? ? ? 237 H  
HA   ? MET ? ? ? ? 238 H  
HB2  ? MET ? ? ? ? 239 H  
HB3  ? MET ? ? ? ? 240 H  
HG2  ? MET ? ? ? ? 241 H  
HG3  ? MET ? ? ? ? 242 H  
HE1  ? MET ? ? ? ? 243 H  
HE2  ? MET ? ? ? ? 244 H  
HE3  ? MET ? ? ? ? 245 H  
HXT  ? MET ? ? ? ? 246 H  
N    ? PHE ? ? ? ? 247 N  
CA   ? PHE ? ? ? ? 248 C  
C    ? PHE ? ? ? ? 249 C  
O    ? PHE ? ? ? ? 250 O  
CB   ? PHE ? ? ? ? 251 C  
CG   ? PHE ? ? ? ? 252 C  
CD1  ? PHE ? ? ? ? 253 C  
CD2  ? PHE ? ? ? ? 254 C  
CE1  ? PHE ? ? ? ? 255 C  
CE2  ? PHE ? ? ? ? 256 C  
CZ   ? PHE ? ? ? ? 257 C  
OXT  ? PHE ? ? ? ? 258 O  
H    ? PHE ? ? ? ? 259 H  
H2   ? PHE ? ? ? ? 260 H  
HA   ? PHE ? ? ? ? 261 H  
HB2  ? PHE ? ? ? ? 262 H  
HB3  ? PHE ? ? ? ? 263 H  
HD1  ? PHE ? ? ? ? 264 H  
HD2  ? PHE ? ? ? ? 265 H  
HE1  ? PHE ? ? ? ? 266 H  
HE2  ? PHE ? ? ? ? 267 H  
HZ   ? PHE ? ? ? ? 268 H  
HXT  ? PHE ? ? ? ? 269 H  
N    ? PRO ? ? ? ? 270 N  
CA   ? PRO ? ? ? ? 271 C  
C    ? PRO ? ? ? ? 272 C  
O    ? PRO ? ? ? ? 273 O  
CB   ? PRO ? ? ? ? 274 C  
CG   ? PRO ? ? ? ? 275 C  
CD   ? PRO ? ? ? ? 276 C  
OXT  ? PRO ? ? ? ? 277 O  
H    ? PRO ? ? ? ? 278 H  
HA   ? PRO ? ? ? ? 279 H  
HB2  ? PRO ? ? ? ? 280 H  
HB3  ? PRO ? ? ? ? 281 H  
HG2  ? PRO ? ? ? ? 282 H  
HG3  ? PRO ? ? ? ? 283 H  
HD2  ? PRO ? ? ? ? 284 H  
HD3  ? PRO ? ? ? ? 285 H  
HXT  ? PRO ? ? ? ? 286 H  
N    ? SER ? ? ? ? 287 N  
CA   ? SER ? ? ? ? 288 C  
C    ? SER ? ? ? ? 289 C  
O    ? SER ? ? ? ? 290 O  
CB   ? SER ? ? ? ? 291 C  
OG   ? SER ? ? ? ? 292 O  
OXT  ? SER ? ? ? ? 293 O  
H    ? SER ? ? ? ? 294 H  
H2   ? SER ? ? ? ? 295 H  
HA   ? SER ? ? ? ? 296 H  
HB2  ? SER ? ? ? ? 297 H  
HB3  ? SER ? ? ? ? 298 H  
HG   ? SER ? ? ? ? 299 H  
HXT  ? SER ? ? ? ? 300 H  
N    ? THR ? ? ? ? 301 N  
CA   ? THR ? ? ? ? 302 C  
C    ? THR ? ? ? ? 303 C  
O    ? THR ? ? ? ? 304 O  
CB   ? THR ? ? ? ? 305 C  
OG1  ? THR ? ? ? ? 306 O  
CG2  ? THR ? ? ? ? 307 C  
OXT  ? THR ? ? ? ? 308 O  
H    ? THR ? ? ? ? 309 H  
H2   ? THR ? ? ? ? 310 H  
HA   ? THR ? ? ? ? 311 H  
HB   ? THR ? ? ? ? 312 H  
HG1  ? THR ? ? ? ? 313 H  
HG21 ? THR ? ? ? ? 314 H  
HG22 ? THR ? ? ? ? 315 H  
HG23 ? THR ? ? ? ? 316 H  
HXT  ? THR ? ? ? ? 317 H  
N    ? TRP ? ? ? ? 318 N  
CA   ? TRP ? ? ? ? 319 C  
C    ? TRP ? ? ? ? 320 C  
O    ? TRP ? ? ? ? 321 O  
CB   ? TRP ? ? ? ? 322 C  
CG   ? TRP ? ? ? ? 323 C  
CD1  ? TRP ? ? ? ? 324 C  
CD2  ? TRP ? ? ? ? 325 C  
NE1  ? TRP ? ? ? ? 326 N  
CE2  ? TRP ? ? ? ? 327 C  
CE3  ? TRP ? ? ? ? 328 C  
CZ2  ? TRP ? ? ? ? 329 C  
CZ3  ? TRP ? ? ? ? 330 C  
CH2  ? TRP ? ? ? ? 331 C  
OXT  ? TRP ? ? ? ? 332 O  
H    ? TRP ? ? ? ? 333 H  
H2   ? TRP ? ? ? ? 334 H  
HA   ? TRP ? ? ? ? 335 H  
HB2  ? TRP ? ? ? ? 336 H  
HB3  ? TRP ? ? ? ? 337 H  
HD1  ? TRP ? ? ? ? 338 H  
HE1  ? TRP ? ? ? ? 339 H  
HE3  ? TRP ? ? ? ? 340 H  
HZ2  ? TRP ? ? ? ? 341 H  
HZ3  ? TRP ? ? ? ? 342 H  
HH2  ? TRP ? ? ? ? 343 H  
HXT  ? TRP ? ? ? ? 344 H  
N    ? TYR ? ? ? ? 345 N  
CA   ? TYR ? ? ? ? 346 C  
C    ? TYR ? ? ? ? 347 C  
O    ? TYR ? ? ? ? 348 O  
CB   ? TYR ? ? ? ? 349 C  
CG   ? TYR ? ? ? ? 350 C  
CD1  ? TYR ? ? ? ? 351 C  
CD2  ? TYR ? ? ? ? 352 C  
CE1  ? TYR ? ? ? ? 353 C  
CE2  ? TYR ? ? ? ? 354 C  
CZ   ? TYR ? ? ? ? 355 C  
OH   ? TYR ? ? ? ? 356 O  
OXT  ? TYR ? ? ? ? 357 O  
H    ? TYR ? ? ? ? 358 H  
H2   ? TYR ? ? ? ? 359 H  
HA   ? TYR ? ? ? ? 360 H  
HB2  ? TYR ? ? ? ? 361 H  
HB3  ? TYR ? ? ? ? 362 H  
HD1  ? TYR ? ? ? ? 363 H  
HD2  ? TYR ? ? ? ? 364 H  
HE1  ? TYR ? ? ? ? 365 H  
HE2  ? TYR ? ? ? ? 366 H  
HH   ? TYR ? ? ? ? 367 H  
HXT  ? TYR ? ? ? ? 368 H  
C13  ? U9E ? ? ? ? 369 C  
C18  ? U9E ? ? ? ? 370 C  
C17  ? U9E ? ? ? ? 371 C  
C16  ? U9E ? ? ? ? 372 C  
C15  ? U9E ? ? ? ? 373 C  
C19  ? U9E ? ? ? ? 374 C  
C20  ? U9E ? ? ? ? 375 C  
C21  ? U9E ? ? ? ? 376 C  
C11  ? U9E ? ? ? ? 377 C  
C12  ? U9E ? ? ? ? 378 C  
CL1  ? U9E ? ? ? ? 379 CL 
C4   ? U9E ? ? ? ? 380 C  
C5   ? U9E ? ? ? ? 381 C  
C6   ? U9E ? ? ? ? 382 C  
C7   ? U9E ? ? ? ? 383 C  
C8   ? U9E ? ? ? ? 384 C  
C3   ? U9E ? ? ? ? 385 C  
C2   ? U9E ? ? ? ? 386 C  
C1   ? U9E ? ? ? ? 387 C  
C9   ? U9E ? ? ? ? 388 C  
C10  ? U9E ? ? ? ? 389 C  
O2   ? U9E ? ? ? ? 390 O  
O1   ? U9E ? ? ? ? 391 O  
N1   ? U9E ? ? ? ? 392 N  
C14  ? U9E ? ? ? ? 393 C  
N2   ? U9E ? ? ? ? 394 N  
H1   ? U9E ? ? ? ? 395 H  
H2   ? U9E ? ? ? ? 396 H  
H3   ? U9E ? ? ? ? 397 H  
H4   ? U9E ? ? ? ? 398 H  
H5   ? U9E ? ? ? ? 399 H  
H6   ? U9E ? ? ? ? 400 H  
H7   ? U9E ? ? ? ? 401 H  
H8   ? U9E ? ? ? ? 402 H  
H9   ? U9E ? ? ? ? 403 H  
H10  ? U9E ? ? ? ? 404 H  
H11  ? U9E ? ? ? ? 405 H  
H12  ? U9E ? ? ? ? 406 H  
H13  ? U9E ? ? ? ? 407 H  
H14  ? U9E ? ? ? ? 408 H  
H15  ? U9E ? ? ? ? 409 H  
H16  ? U9E ? ? ? ? 410 H  
H17  ? U9E ? ? ? ? 411 H  
N    ? VAL ? ? ? ? 412 N  
CA   ? VAL ? ? ? ? 413 C  
C    ? VAL ? ? ? ? 414 C  
O    ? VAL ? ? ? ? 415 O  
CB   ? VAL ? ? ? ? 416 C  
CG1  ? VAL ? ? ? ? 417 C  
CG2  ? VAL ? ? ? ? 418 C  
OXT  ? VAL ? ? ? ? 419 O  
H    ? VAL ? ? ? ? 420 H  
H2   ? VAL ? ? ? ? 421 H  
HA   ? VAL ? ? ? ? 422 H  
HB   ? VAL ? ? ? ? 423 H  
HG11 ? VAL ? ? ? ? 424 H  
HG12 ? VAL ? ? ? ? 425 H  
HG13 ? VAL ? ? ? ? 426 H  
HG21 ? VAL ? ? ? ? 427 H  
HG22 ? VAL ? ? ? ? 428 H  
HG23 ? VAL ? ? ? ? 429 H  
HXT  ? VAL ? ? ? ? 430 H  
ZN   ? ZN  ? ? ? ? 431 ZN 
#
loop_
_chem_comp_bond.atom_id_1
_chem_comp_bond.atom_id_2
_chem_comp_bond.comp_id
_chem_comp_bond.pdbx_aromatic_flag
_chem_comp_bond.pdbx_stereo_config
_chem_comp_bond.value_order
N   CA   ALA N N sing 
N   H    ALA N N sing 
N   H2   ALA N N sing 
CA  C    ALA N N sing 
CA  CB   ALA N N sing 
CA  HA   ALA N N sing 
C   O    ALA N N doub 
C   OXT  ALA N N sing 
CB  HB1  ALA N N sing 
CB  HB2  ALA N N sing 
CB  HB3  ALA N N sing 
OXT HXT  ALA N N sing 
N   CA   ARG N N sing 
N   H    ARG N N sing 
N   H2   ARG N N sing 
CA  C    ARG N N sing 
CA  CB   ARG N N sing 
CA  HA   ARG N N sing 
C   O    ARG N N doub 
C   OXT  ARG N N sing 
CB  CG   ARG N N sing 
CB  HB2  ARG N N sing 
CB  HB3  ARG N N sing 
CG  CD   ARG N N sing 
CG  HG2  ARG N N sing 
CG  HG3  ARG N N sing 
CD  NE   ARG N N sing 
CD  HD2  ARG N N sing 
CD  HD3  ARG N N sing 
NE  CZ   ARG N N sing 
NE  HE   ARG N N sing 
CZ  NH1  ARG N N sing 
CZ  NH2  ARG N N doub 
NH1 HH11 ARG N N sing 
NH1 HH12 ARG N N sing 
NH2 HH21 ARG N N sing 
NH2 HH22 ARG N N sing 
OXT HXT  ARG N N sing 
N   CA   ASN N N sing 
N   H    ASN N N sing 
N   H2   ASN N N sing 
CA  C    ASN N N sing 
CA  CB   ASN N N sing 
CA  HA   ASN N N sing 
C   O    ASN N N doub 
C   OXT  ASN N N sing 
CB  CG   ASN N N sing 
CB  HB2  ASN N N sing 
CB  HB3  ASN N N sing 
CG  OD1  ASN N N doub 
CG  ND2  ASN N N sing 
ND2 HD21 ASN N N sing 
ND2 HD22 ASN N N sing 
OXT HXT  ASN N N sing 
N   CA   ASP N N sing 
N   H    ASP N N sing 
N   H2   ASP N N sing 
CA  C    ASP N N sing 
CA  CB   ASP N N sing 
CA  HA   ASP N N sing 
C   O    ASP N N doub 
C   OXT  ASP N N sing 
CB  CG   ASP N N sing 
CB  HB2  ASP N N sing 
CB  HB3  ASP N N sing 
CG  OD1  ASP N N doub 
CG  OD2  ASP N N sing 
OD2 HD2  ASP N N sing 
OXT HXT  ASP N N sing 
N   CA   CYS N N sing 
N   H    CYS N N sing 
N   H2   CYS N N sing 
CA  C    CYS N N sing 
CA  CB   CYS N N sing 
CA  HA   CYS N N sing 
C   O    CYS N N doub 
C   OXT  CYS N N sing 
CB  SG   CYS N N sing 
CB  HB2  CYS N N sing 
CB  HB3  CYS N N sing 
SG  HG   CYS N N sing 
OXT HXT  CYS N N sing 
N   CA   GLN N N sing 
N   H    GLN N N sing 
N   H2   GLN N N sing 
CA  C    GLN N N sing 
CA  CB   GLN N N sing 
CA  HA   GLN N N sing 
C   O    GLN N N doub 
C   OXT  GLN N N sing 
CB  CG   GLN N N sing 
CB  HB2  GLN N N sing 
CB  HB3  GLN N N sing 
CG  CD   GLN N N sing 
CG  HG2  GLN N N sing 
CG  HG3  GLN N N sing 
CD  OE1  GLN N N doub 
CD  NE2  GLN N N sing 
NE2 HE21 GLN N N sing 
NE2 HE22 GLN N N sing 
OXT HXT  GLN N N sing 
N   CA   GLU N N sing 
N   H    GLU N N sing 
N   H2   GLU N N sing 
CA  C    GLU N N sing 
CA  CB   GLU N N sing 
CA  HA   GLU N N sing 
C   O    GLU N N doub 
C   OXT  GLU N N sing 
CB  CG   GLU N N sing 
CB  HB2  GLU N N sing 
CB  HB3  GLU N N sing 
CG  CD   GLU N N sing 
CG  HG2  GLU N N sing 
CG  HG3  GLU N N sing 
CD  OE1  GLU N N doub 
CD  OE2  GLU N N sing 
OE2 HE2  GLU N N sing 
OXT HXT  GLU N N sing 
N   CA   GLY N N sing 
N   H    GLY N N sing 
N   H2   GLY N N sing 
CA  C    GLY N N sing 
CA  HA2  GLY N N sing 
CA  HA3  GLY N N sing 
C   O    GLY N N doub 
C   OXT  GLY N N sing 
OXT HXT  GLY N N sing 
N   CA   HIS N N sing 
N   H    HIS N N sing 
N   H2   HIS N N sing 
CA  C    HIS N N sing 
CA  CB   HIS N N sing 
CA  HA   HIS N N sing 
C   O    HIS N N doub 
C   OXT  HIS N N sing 
CB  CG   HIS N N sing 
CB  HB2  HIS N N sing 
CB  HB3  HIS N N sing 
CG  ND1  HIS Y N sing 
CG  CD2  HIS Y N doub 
ND1 CE1  HIS Y N doub 
ND1 HD1  HIS N N sing 
CD2 NE2  HIS Y N sing 
CD2 HD2  HIS N N sing 
CE1 NE2  HIS Y N sing 
CE1 HE1  HIS N N sing 
NE2 HE2  HIS N N sing 
OXT HXT  HIS N N sing 
N   CA   ILE N N sing 
N   H    ILE N N sing 
N   H2   ILE N N sing 
CA  C    ILE N N sing 
CA  CB   ILE N N sing 
CA  HA   ILE N N sing 
C   O    ILE N N doub 
C   OXT  ILE N N sing 
CB  CG1  ILE N N sing 
CB  CG2  ILE N N sing 
CB  HB   ILE N N sing 
CG1 CD1  ILE N N sing 
CG1 HG12 ILE N N sing 
CG1 HG13 ILE N N sing 
CG2 HG21 ILE N N sing 
CG2 HG22 ILE N N sing 
CG2 HG23 ILE N N sing 
CD1 HD11 ILE N N sing 
CD1 HD12 ILE N N sing 
CD1 HD13 ILE N N sing 
OXT HXT  ILE N N sing 
N   CA   LEU N N sing 
N   H    LEU N N sing 
N   H2   LEU N N sing 
CA  C    LEU N N sing 
CA  CB   LEU N N sing 
CA  HA   LEU N N sing 
C   O    LEU N N doub 
C   OXT  LEU N N sing 
CB  CG   LEU N N sing 
CB  HB2  LEU N N sing 
CB  HB3  LEU N N sing 
CG  CD1  LEU N N sing 
CG  CD2  LEU N N sing 
CG  HG   LEU N N sing 
CD1 HD11 LEU N N sing 
CD1 HD12 LEU N N sing 
CD1 HD13 LEU N N sing 
CD2 HD21 LEU N N sing 
CD2 HD22 LEU N N sing 
CD2 HD23 LEU N N sing 
OXT HXT  LEU N N sing 
N   CA   LYS N N sing 
N   H    LYS N N sing 
N   H2   LYS N N sing 
CA  C    LYS N N sing 
CA  CB   LYS N N sing 
CA  HA   LYS N N sing 
C   O    LYS N N doub 
C   OXT  LYS N N sing 
CB  CG   LYS N N sing 
CB  HB2  LYS N N sing 
CB  HB3  LYS N N sing 
CG  CD   LYS N N sing 
CG  HG2  LYS N N sing 
CG  HG3  LYS N N sing 
CD  CE   LYS N N sing 
CD  HD2  LYS N N sing 
CD  HD3  LYS N N sing 
CE  NZ   LYS N N sing 
CE  HE2  LYS N N sing 
CE  HE3  LYS N N sing 
NZ  HZ1  LYS N N sing 
NZ  HZ2  LYS N N sing 
NZ  HZ3  LYS N N sing 
OXT HXT  LYS N N sing 
N   CA   MET N N sing 
N   H    MET N N sing 
N   H2   MET N N sing 
CA  C    MET N N sing 
CA  CB   MET N N sing 
CA  HA   MET N N sing 
C   O    MET N N doub 
C   OXT  MET N N sing 
CB  CG   MET N N sing 
CB  HB2  MET N N sing 
CB  HB3  MET N N sing 
CG  SD   MET N N sing 
CG  HG2  MET N N sing 
CG  HG3  MET N N sing 
SD  CE   MET N N sing 
CE  HE1  MET N N sing 
CE  HE2  MET N N sing 
CE  HE3  MET N N sing 
OXT HXT  MET N N sing 
N   CA   PHE N N sing 
N   H    PHE N N sing 
N   H2   PHE N N sing 
CA  C    PHE N N sing 
CA  CB   PHE N N sing 
CA  HA   PHE N N sing 
C   O    PHE N N doub 
C   OXT  PHE N N sing 
CB  CG   PHE N N sing 
CB  HB2  PHE N N sing 
CB  HB3  PHE N N sing 
CG  CD1  PHE Y N doub 
CG  CD2  PHE Y N sing 
CD1 CE1  PHE Y N sing 
CD1 HD1  PHE N N sing 
CD2 CE2  PHE Y N doub 
CD2 HD2  PHE N N sing 
CE1 CZ   PHE Y N doub 
CE1 HE1  PHE N N sing 
CE2 CZ   PHE Y N sing 
CE2 HE2  PHE N N sing 
CZ  HZ   PHE N N sing 
OXT HXT  PHE N N sing 
N   CA   PRO N N sing 
N   CD   PRO N N sing 
N   H    PRO N N sing 
CA  C    PRO N N sing 
CA  CB   PRO N N sing 
CA  HA   PRO N N sing 
C   O    PRO N N doub 
C   OXT  PRO N N sing 
CB  CG   PRO N N sing 
CB  HB2  PRO N N sing 
CB  HB3  PRO N N sing 
CG  CD   PRO N N sing 
CG  HG2  PRO N N sing 
CG  HG3  PRO N N sing 
CD  HD2  PRO N N sing 
CD  HD3  PRO N N sing 
OXT HXT  PRO N N sing 
N   CA   SER N N sing 
N   H    SER N N sing 
N   H2   SER N N sing 
CA  C    SER N N sing 
CA  CB   SER N N sing 
CA  HA   SER N N sing 
C   O    SER N N doub 
C   OXT  SER N N sing 
CB  OG   SER N N sing 
CB  HB2  SER N N sing 
CB  HB3  SER N N sing 
OG  HG   SER N N sing 
OXT HXT  SER N N sing 
N   CA   THR N N sing 
N   H    THR N N sing 
N   H2   THR N N sing 
CA  C    THR N N sing 
CA  CB   THR N N sing 
CA  HA   THR N N sing 
C   O    THR N N doub 
C   OXT  THR N N sing 
CB  OG1  THR N N sing 
CB  CG2  THR N N sing 
CB  HB   THR N N sing 
OG1 HG1  THR N N sing 
CG2 HG21 THR N N sing 
CG2 HG22 THR N N sing 
CG2 HG23 THR N N sing 
OXT HXT  THR N N sing 
N   CA   TRP N N sing 
N   H    TRP N N sing 
N   H2   TRP N N sing 
CA  C    TRP N N sing 
CA  CB   TRP N N sing 
CA  HA   TRP N N sing 
C   O    TRP N N doub 
C   OXT  TRP N N sing 
CB  CG   TRP N N sing 
CB  HB2  TRP N N sing 
CB  HB3  TRP N N sing 
CG  CD1  TRP Y N doub 
CG  CD2  TRP Y N sing 
CD1 NE1  TRP Y N sing 
CD1 HD1  TRP N N sing 
CD2 CE2  TRP Y N doub 
CD2 CE3  TRP Y N sing 
NE1 CE2  TRP Y N sing 
NE1 HE1  TRP N N sing 
CE2 CZ2  TRP Y N sing 
CE3 CZ3  TRP Y N doub 
CE3 HE3  TRP N N sing 
CZ2 CH2  TRP Y N doub 
CZ2 HZ2  TRP N N sing 
CZ3 CH2  TRP Y N sing 
CZ3 HZ3  TRP N N sing 
CH2 HH2  TRP N N sing 
OXT HXT  TRP N N sing 
N   CA   TYR N N sing 
N   H    TYR N N sing 
N   H2   TYR N N sing 
CA  C    TYR N N sing 
CA  CB   TYR N N sing 
CA  HA   TYR N N sing 
C   O    TYR N N doub 
C   OXT  TYR N N sing 
CB  CG   TYR N N sing 
CB  HB2  TYR N N sing 
CB  HB3  TYR N N sing 
CG  CD1  TYR Y N doub 
CG  CD2  TYR Y N sing 
CD1 CE1  TYR Y N sing 
CD1 HD1  TYR N N sing 
CD2 CE2  TYR Y N doub 
CD2 HD2  TYR N N sing 
CE1 CZ   TYR Y N doub 
CE1 HE1  TYR N N sing 
CE2 CZ   TYR Y N sing 
CE2 HE2  TYR N N sing 
CZ  OH   TYR N N sing 
OH  HH   TYR N N sing 
OXT HXT  TYR N N sing 
C17 C18  U9E Y N doub 
C17 C16  U9E Y N sing 
C18 C19  U9E Y N sing 
C21 C20  U9E N N sing 
C16 N2   U9E Y N sing 
C16 C13  U9E Y N doub 
N2  C15  U9E Y N sing 
C19 C12  U9E Y N doub 
C20 C1   U9E N N sing 
C15 C14  U9E Y N doub 
C13 C12  U9E Y N sing 
C13 C14  U9E Y N sing 
C12 C11  U9E N N sing 
C1  C11  U9E Y N doub 
C1  C2   U9E Y N sing 
C11 N1   U9E Y N sing 
C8  C7   U9E Y N doub 
C8  C3   U9E Y N sing 
C2  C3   U9E N N sing 
C2  C9   U9E Y N doub 
C7  C6   U9E Y N sing 
C3  C4   U9E Y N doub 
N1  C9   U9E Y N sing 
C6  C5   U9E Y N doub 
C9  C10  U9E N N sing 
C4  C5   U9E Y N sing 
C4  CL1  U9E N N sing 
O2  C10  U9E N N doub 
C10 O1   U9E N N sing 
C18 H1   U9E N N sing 
C17 H2   U9E N N sing 
C15 H3   U9E N N sing 
C19 H4   U9E N N sing 
C20 H5   U9E N N sing 
C20 H6   U9E N N sing 
C21 H7   U9E N N sing 
C21 H8   U9E N N sing 
C21 H9   U9E N N sing 
C5  H10  U9E N N sing 
C6  H11  U9E N N sing 
C7  H12  U9E N N sing 
C8  H13  U9E N N sing 
O1  H14  U9E N N sing 
N1  H15  U9E N N sing 
C14 H16  U9E N N sing 
N2  H17  U9E N N sing 
N   CA   VAL N N sing 
N   H    VAL N N sing 
N   H2   VAL N N sing 
CA  C    VAL N N sing 
CA  CB   VAL N N sing 
CA  HA   VAL N N sing 
C   O    VAL N N doub 
C   OXT  VAL N N sing 
CB  CG1  VAL N N sing 
CB  CG2  VAL N N sing 
CB  HB   VAL N N sing 
CG1 HG11 VAL N N sing 
CG1 HG12 VAL N N sing 
CG1 HG13 VAL N N sing 
CG2 HG21 VAL N N sing 
CG2 HG22 VAL N N sing 
CG2 HG23 VAL N N sing 
OXT HXT  VAL N N sing 
#
_entity.id               2
_entity.pdbx_description "Polycomb complex protein BMI-1"
_entity.type             polymer
#
_entity_poly.entity_id      2
_entity_poly.pdbx_strand_id H
_entity_poly.type           polypeptide(L)
#
loop_
_entity_poly_seq.entity_id
_entity_poly_seq.hetero
_entity_poly_seq.mon_id
_entity_poly_seq.num
2 n THR 1   
2 n THR 2   
2 n ARG 3   
2 n ILE 4   
2 n LYS 5   
2 n ILE 6   
2 n THR 7   
2 n GLU 8   
2 n LEU 9   
2 n ASN 10  
2 n PRO 11  
2 n HIS 12  
2 n LEU 13  
2 n MET 14  
2 n CYS 15  
2 n VAL 16  
2 n LEU 17  
2 n CYS 18  
2 n GLY 19  
2 n GLY 20  
2 n TYR 21  
2 n PHE 22  
2 n ILE 23  
2 n ASP 24  
2 n ALA 25  
2 n THR 26  
2 n THR 27  
2 n ILE 28  
2 n ILE 29  
2 n GLU 30  
2 n CYS 31  
2 n LEU 32  
2 n HIS 33  
2 n SER 34  
2 n PHE 35  
2 n CYS 36  
2 n LYS 37  
2 n THR 38  
2 n CYS 39  
2 n ILE 40  
2 n VAL 41  
2 n ARG 42  
2 n TYR 43  
2 n LEU 44  
2 n GLU 45  
2 n THR 46  
2 n SER 47  
2 n LYS 48  
2 n TYR 49  
2 n CYS 50  
2 n PRO 51  
2 n ILE 52  
2 n CYS 53  
2 n ASP 54  
2 n VAL 55  
2 n GLN 56  
2 n VAL 57  
2 n HIS 58  
2 n LYS 59  
2 n THR 60  
2 n ARG 61  
2 n PRO 62  
2 n LEU 63  
2 n LEU 64  
2 n ASN 65  
2 n ILE 66  
2 n ARG 67  
2 n SER 68  
2 n ASP 69  
2 n LYS 70  
2 n THR 71  
2 n LEU 72  
2 n GLN 73  
2 n ASP 74  
2 n ILE 75  
2 n VAL 76  
2 n TYR 77  
2 n LYS 78  
2 n LEU 79  
2 n VAL 80  
2 n PRO 81  
2 n GLY 82  
2 n LEU 83  
2 n PHE 84  
2 n LYS 85  
2 n ASN 86  
2 n GLU 87  
2 n MET 88  
2 n LYS 89  
2 n ARG 90  
2 n ARG 91  
2 n ARG 92  
2 n ASP 93  
2 n PHE 94  
2 n TYR 95  
2 n ALA 96  
2 n ALA 97  
2 n HIS 98  
2 n PRO 99  
2 n SER 100 
2 n ALA 101 
#
_exptl.method "SOLUTION NMR"
#
_pdbx_audit_revision_history.revision_date 2021-06-16
#
_pdbx_database_status.recvd_initial_deposition_date 2021-06-16
#
loop_
_pdbx_poly_seq_scheme.asym_id
_pdbx_poly_seq_scheme.auth_seq_num
_pdbx_poly_seq_scheme.entity_id
_pdbx_poly_seq_scheme.hetero
_pdbx_poly_seq_scheme.mon_id
_pdbx_poly_seq_scheme.pdb_ins_code
_pdbx_poly_seq_scheme.pdb_seq_num
_pdbx_poly_seq_scheme.pdb_strand_id
_pdbx_poly_seq_scheme.seq_id
B 1004 2 n THR . 1004 H 1   
B 1005 2 n THR . 1005 H 2   
B 1006 2 n ARG . 1006 H 3   
B 1007 2 n ILE . 1007 H 4   
B 1008 2 n LYS . 1008 H 5   
B 1009 2 n ILE . 1009 H 6   
B 1010 2 n THR . 1010 H 7   
B 1011 2 n GLU . 1011 H 8   
B 1012 2 n LEU . 1012 H 9   
B 1013 2 n ASN . 1013 H 10  
B 1014 2 n PRO . 1014 H 11  
B 1015 2 n HIS . 1015 H 12  
B 1016 2 n LEU . 1016 H 13  
B 1017 2 n MET . 1017 H 14  
B 1018 2 n CYS . 1018 H 15  
B 1019 2 n VAL . 1019 H 16  
B 1020 2 n LEU . 1020 H 17  
B 1021 2 n CYS . 1021 H 18  
B 1022 2 n GLY . 1022 H 19  
B 1023 2 n GLY . 1023 H 20  
B 1024 2 n TYR . 1024 H 21  
B 1025 2 n PHE . 1025 H 22  
B 1026 2 n ILE . 1026 H 23  
B 1027 2 n ASP . 1027 H 24  
B 1028 2 n ALA . 1028 H 25  
B 1029 2 n THR . 1029 H 26  
B 1030 2 n THR . 1030 H 27  
B 1031 2 n ILE . 1031 H 28  
B 1032 2 n ILE . 1032 H 29  
B 1033 2 n GLU . 1033 H 30  
B 1034 2 n CYS . 1034 H 31  
B 1035 2 n LEU . 1035 H 32  
B 1036 2 n HIS . 1036 H 33  
B 1037 2 n SER . 1037 H 34  
B 1038 2 n PHE . 1038 H 35  
B 1039 2 n CYS . 1039 H 36  
B 1040 2 n LYS . 1040 H 37  
B 1041 2 n THR . 1041 H 38  
B 1042 2 n CYS . 1042 H 39  
B 1043 2 n ILE . 1043 H 40  
B 1044 2 n VAL . 1044 H 41  
B 1045 2 n ARG . 1045 H 42  
B 1046 2 n TYR . 1046 H 43  
B 1047 2 n LEU . 1047 H 44  
B 1048 2 n GLU . 1048 H 45  
B 1049 2 n THR . 1049 H 46  
B 1050 2 n SER . 1050 H 47  
B 1051 2 n LYS . 1051 H 48  
B 1052 2 n TYR . 1052 H 49  
B 1053 2 n CYS . 1053 H 50  
B 1054 2 n PRO . 1054 H 51  
B 1055 2 n ILE . 1055 H 52  
B 1056 2 n CYS . 1056 H 53  
B 1057 2 n ASP . 1057 H 54  
B 1058 2 n VAL . 1058 H 55  
B 1059 2 n GLN . 1059 H 56  
B 1060 2 n VAL . 1060 H 57  
B 1061 2 n HIS . 1061 H 58  
B 1062 2 n LYS . 1062 H 59  
B 1063 2 n THR . 1063 H 60  
B 1064 2 n ARG . 1064 H 61  
B 1065 2 n PRO . 1065 H 62  
B 1066 2 n LEU . 1066 H 63  
B 1067 2 n LEU . 1067 H 64  
B 1068 2 n ASN . 1068 H 65  
B 1069 2 n ILE . 1069 H 66  
B 1070 2 n ARG . 1070 H 67  
B 1071 2 n SER . 1071 H 68  
B 1072 2 n ASP . 1072 H 69  
B 1073 2 n LYS . 1073 H 70  
B 1074 2 n THR . 1074 H 71  
B 1075 2 n LEU . 1075 H 72  
B 1076 2 n GLN . 1076 H 73  
B 1077 2 n ASP . 1077 H 74  
B 1078 2 n ILE . 1078 H 75  
B 1079 2 n VAL . 1079 H 76  
B 1080 2 n TYR . 1080 H 77  
B 1081 2 n LYS . 1081 H 78  
B 1082 2 n LEU . 1082 H 79  
B 1083 2 n VAL . 1083 H 80  
B 1084 2 n PRO . 1084 H 81  
B 1085 2 n GLY . 1085 H 82  
B 1086 2 n LEU . 1086 H 83  
B 1087 2 n PHE . 1087 H 84  
B 1088 2 n LYS . 1088 H 85  
B 1089 2 n ASN . 1089 H 86  
B 1090 2 n GLU . 1090 H 87  
B 1091 2 n MET . 1091 H 88  
B 1092 2 n LYS . 1092 H 89  
B 1093 2 n ARG . 1093 H 90  
B 1094 2 n ARG . 1094 H 91  
B 1095 2 n ARG . 1095 H 92  
B 1096 2 n ASP . 1096 H 93  
B 1097 2 n PHE . 1097 H 94  
B 1098 2 n TYR . 1098 H 95  
B 1099 2 n ALA . 1099 H 96  
B 1100 2 n ALA . 1100 H 97  
B 1101 2 n HIS . 1101 H 98  
B 1102 2 n PRO . 1102 H 99  
B ?    2 n SER . 1103 H 100 
B ?    2 n ALA . 1104 H 101 
#
_pdbx_struct_assembly.details            author_defined_assembly
_pdbx_struct_assembly.id                 1
_pdbx_struct_assembly.method_details     ?
_pdbx_struct_assembly.oligomeric_count   2
_pdbx_struct_assembly.oligomeric_details dimeric
#
_pdbx_struct_assembly_gen.assembly_id     1
_pdbx_struct_assembly_gen.asym_id_list    A,B,C,D,E,F,G
_pdbx_struct_assembly_gen.oper_expression 1
#
_pdbx_struct_oper_list.id                 1
_pdbx_struct_oper_list.matrix[1][1]       1.0000000000
_pdbx_struct_oper_list.matrix[1][2]       0.0000000000
_pdbx_struct_oper_list.matrix[1][3]       0.0000000000
_pdbx_struct_oper_list.matrix[2][1]       0.0000000000
_pdbx_struct_oper_list.matrix[2][2]       1.0000000000
_pdbx_struct_oper_list.matrix[2][3]       0.0000000000
_pdbx_struct_oper_list.matrix[3][1]       0.0000000000
_pdbx_struct_oper_list.matrix[3][2]       0.0000000000
_pdbx_struct_oper_list.matrix[3][3]       1.0000000000
_pdbx_struct_oper_list.name               1_555
_pdbx_struct_oper_list.symmetry_operation ?
_pdbx_struct_oper_list.type               "identity operation"
_pdbx_struct_oper_list.vector[1]          0.0000000000
_pdbx_struct_oper_list.vector[2]          0.0000000000
_pdbx_struct_oper_list.vector[3]          0.0000000000
#
_software.classification other
_software.name           "DeepMind Structure Class"
_software.pdbx_ordinal   1
_software.version        2.0.0
#
_struct_asym.entity_id 2
_struct_asym.id        B
#
loop_
_atom_site.group_PDB
_atom_site.id
_atom_site.type_symbol
_atom_site.label_atom_id
_atom_site.label_alt_id
_atom_site.label_comp_id
_atom_site.label_asym_id
_atom_site.label_entity_id
_atom_site.label_seq_id
_atom_site.pdbx_PDB_ins_code
_atom_site.Cartn_x
_atom_site.Cartn_y
_atom_site.Cartn_z
_atom_site.occupancy
_atom_site.B_iso_or_equiv
_atom_site.auth_seq_id
_atom_site.auth_asym_id
_atom_site.pdbx_PDB_model_num
ATOM 1    N N    . THR B 2 1  ? -0.182  -22.299 -6.203  1.00 1.03 1004 H 1 
ATOM 2    C CA   . THR B 2 1  ? -1.512  -21.967 -6.710  1.00 1.03 1004 H 1 
ATOM 3    C C    . THR B 2 1  ? -2.613  -22.810 -6.067  1.00 1.06 1004 H 1 
ATOM 4    O O    . THR B 2 1  ? -2.440  -24.017 -5.839  1.00 1.09 1004 H 1 
ATOM 5    C CB   . THR B 2 1  ? -1.618  -22.119 -8.254  1.00 1.06 1004 H 1 
ATOM 6    O OG1  . THR B 2 1  ? -2.879  -21.600 -8.710  1.00 1.07 1004 H 1 
ATOM 7    C CG2  . THR B 2 1  ? -1.545  -23.560 -8.649  1.00 1.11 1004 H 1 
ATOM 8    H HA   . THR B 2 1  ? -1.641  -21.036 -6.471  1.00 1.03 1004 H 1 
ATOM 9    H HB   . THR B 2 1  ? -0.881  -21.630 -8.653  1.00 1.06 1004 H 1 
ATOM 10   H HG1  . THR B 2 1  ? -2.931  -21.683 -9.544  1.00 1.07 1004 H 1 
ATOM 11   H HG21 . THR B 2 1  ? -1.613  -23.635 -9.614  1.00 1.11 1004 H 1 
ATOM 12   H HG22 . THR B 2 1  ? -0.700  -23.934 -8.354  1.00 1.11 1004 H 1 
ATOM 13   H HG23 . THR B 2 1  ? -2.275  -24.047 -8.235  1.00 1.11 1004 H 1 
ATOM 14   N N    . THR B 2 2  ? -3.692  -22.146 -5.653  1.00 1.05 1005 H 1 
ATOM 15   C CA   . THR B 2 2  ? -4.823  -22.822 -5.039  1.00 1.07 1005 H 1 
ATOM 16   C C    . THR B 2 2  ? -6.114  -22.324 -5.662  1.00 1.08 1005 H 1 
ATOM 17   O O    . THR B 2 2  ? -6.155  -21.283 -6.319  1.00 1.06 1005 H 1 
ATOM 18   C CB   . THR B 2 2  ? -4.914  -22.591 -3.523  1.00 1.05 1005 H 1 
ATOM 19   O OG1  . THR B 2 2  ? -4.922  -21.175 -3.250  1.00 1.01 1005 H 1 
ATOM 20   C CG2  . THR B 2 2  ? -3.781  -23.328 -2.772  1.00 1.05 1005 H 1 
ATOM 21   H H    . THR B 2 2  ? -3.785  -21.294 -5.722  1.00 1.05 1005 H 1 
ATOM 22   H HA   . THR B 2 2  ? -4.690  -23.770 -5.194  1.00 1.07 1005 H 1 
ATOM 23   H HB   . THR B 2 2  ? -5.745  -22.966 -3.193  1.00 1.05 1005 H 1 
ATOM 24   H HG1  . THR B 2 2  ? -4.973  -21.050 -2.421  1.00 1.01 1005 H 1 
ATOM 25   H HG21 . THR B 2 2  ? -3.864  -23.164 -1.820  1.00 1.05 1005 H 1 
ATOM 26   H HG22 . THR B 2 2  ? -3.846  -24.281 -2.943  1.00 1.05 1005 H 1 
ATOM 27   H HG23 . THR B 2 2  ? -2.922  -23.002 -3.082  1.00 1.05 1005 H 1 
ATOM 28   N N    . ARG B 2 3  ? -7.170  -23.101 -5.432  1.00 1.12 1006 H 1 
ATOM 29   C CA   . ARG B 2 3  ? -8.533  -22.750 -5.798  1.00 1.13 1006 H 1 
ATOM 30   C C    . ARG B 2 3  ? -9.273  -22.469 -4.506  1.00 1.12 1006 H 1 
ATOM 31   O O    . ARG B 2 3  ? -9.145  -23.240 -3.549  1.00 1.13 1006 H 1 
ATOM 32   C CB   . ARG B 2 3  ? -9.237  -23.886 -6.539  1.00 1.18 1006 H 1 
ATOM 33   C CG   . ARG B 2 3  ? -8.785  -24.171 -7.960  1.00 1.20 1006 H 1 
ATOM 34   C CD   . ARG B 2 3  ? -9.612  -25.339 -8.481  1.00 1.25 1006 H 1 
ATOM 35   N NE   . ARG B 2 3  ? -9.467  -25.579 -9.915  1.00 1.28 1006 H 1 
ATOM 36   C CZ   . ARG B 2 3  ? -8.646  -26.480 -10.448 1.00 1.30 1006 H 1 
ATOM 37   N NH2  . ARG B 2 3  ? -8.578  -26.611 -11.766 1.00 1.32 1006 H 1 
ATOM 38   N NH1  . ARG B 2 3  ? -7.916  -27.274 -9.672  1.00 1.30 1006 H 1 
ATOM 39   H H    . ARG B 2 3  ? -7.108  -23.868 -5.048  1.00 1.12 1006 H 1 
ATOM 40   H HA   . ARG B 2 3  ? -8.522  -21.983 -6.392  1.00 1.13 1006 H 1 
ATOM 41   H HB2  . ARG B 2 3  ? -9.127  -24.698 -6.020  1.00 1.18 1006 H 1 
ATOM 42   H HB3  . ARG B 2 3  ? -10.187 -23.689 -6.559  1.00 1.18 1006 H 1 
ATOM 43   H HG2  . ARG B 2 3  ? -8.909  -23.389 -8.520  1.00 1.20 1006 H 1 
ATOM 44   H HG3  . ARG B 2 3  ? -7.840  -24.387 -7.980  1.00 1.20 1006 H 1 
ATOM 45   H HD2  . ARG B 2 3  ? -9.358  -26.143 -8.001  1.00 1.25 1006 H 1 
ATOM 46   H HD3  . ARG B 2 3  ? -10.547 -25.174 -8.283  1.00 1.25 1006 H 1 
ATOM 47   H HE   . ARG B 2 3  ? -9.945  -25.106 -10.451 1.00 1.28 1006 H 1 
ATOM 48   H HH21 . ARG B 2 3  ? -9.064  -26.114 -12.273 1.00 1.32 1006 H 1 
ATOM 49   H HH22 . ARG B 2 3  ? -8.048  -27.193 -12.114 1.00 1.32 1006 H 1 
ATOM 50   H HH11 . ARG B 2 3  ? -7.972  -27.208 -8.816  1.00 1.30 1006 H 1 
ATOM 51   H HH12 . ARG B 2 3  ? -7.388  -27.854 -10.025 1.00 1.30 1006 H 1 
ATOM 52   N N    . ILE B 2 4  ? -10.025 -21.378 -4.451  1.00 1.10 1007 H 1 
ATOM 53   C CA   . ILE B 2 4  ? -10.686 -20.997 -3.206  1.00 1.08 1007 H 1 
ATOM 54   C C    . ILE B 2 4  ? -12.176 -20.810 -3.478  1.00 1.10 1007 H 1 
ATOM 55   O O    . ILE B 2 4  ? -12.549 -20.184 -4.475  1.00 1.10 1007 H 1 
ATOM 56   C CB   . ILE B 2 4  ? -10.061 -19.721 -2.601  1.00 1.03 1007 H 1 
ATOM 57   C CG1  . ILE B 2 4  ? -8.552  -19.916 -2.382  1.00 1.01 1007 H 1 
ATOM 58   C CG2  . ILE B 2 4  ? -10.712 -19.403 -1.264  1.00 1.02 1007 H 1 
ATOM 59   C CD1  . ILE B 2 4  ? -7.671  -19.390 -3.523  1.00 0.99 1007 H 1 
ATOM 60   H H    . ILE B 2 4  ? -10.166 -20.848 -5.114  1.00 1.10 1007 H 1 
ATOM 61   H HA   . ILE B 2 4  ? -10.564 -21.702 -2.551  1.00 1.08 1007 H 1 
ATOM 62   H HB   . ILE B 2 4  ? -10.207 -18.989 -3.221  1.00 1.03 1007 H 1 
ATOM 63   H HG12 . ILE B 2 4  ? -8.296  -19.471 -1.559  1.00 1.01 1007 H 1 
ATOM 64   H HG13 . ILE B 2 4  ? -8.374  -20.862 -2.260  1.00 1.01 1007 H 1 
ATOM 65   H HG21 . ILE B 2 4  ? -10.313 -18.601 -0.892  1.00 1.02 1007 H 1 
ATOM 66   H HG22 . ILE B 2 4  ? -11.663 -19.261 -1.392  1.00 1.02 1007 H 1 
ATOM 67   H HG23 . ILE B 2 4  ? -10.576 -20.144 -0.653  1.00 1.02 1007 H 1 
ATOM 68   H HD11 . ILE B 2 4  ? -6.738  -19.549 -3.311  1.00 0.99 1007 H 1 
ATOM 69   H HD12 . ILE B 2 4  ? -7.898  -19.850 -4.346  1.00 0.99 1007 H 1 
ATOM 70   H HD13 . ILE B 2 4  ? -7.819  -18.438 -3.634  1.00 0.99 1007 H 1 
ATOM 71   N N    . LYS B 2 5  ? -13.031 -21.360 -2.601  1.00 1.12 1008 H 1 
ATOM 72   C CA   . LYS B 2 5  ? -14.452 -21.031 -2.679  1.00 1.14 1008 H 1 
ATOM 73   C C    . LYS B 2 5  ? -14.621 -19.559 -2.315  1.00 1.10 1008 H 1 
ATOM 74   O O    . LYS B 2 5  ? -14.123 -19.110 -1.280  1.00 1.07 1008 H 1 
ATOM 75   C CB   . LYS B 2 5  ? -15.300 -21.921 -1.747  1.00 1.17 1008 H 1 
ATOM 76   C CG   . LYS B 2 5  ? -15.486 -23.421 -2.164  1.00 1.22 1008 H 1 
ATOM 77   C CD   . LYS B 2 5  ? -16.895 -23.797 -2.742  1.00 1.26 1008 H 1 
ATOM 78   C CE   . LYS B 2 5  ? -16.932 -25.292 -3.214  1.00 1.31 1008 H 1 
ATOM 79   N NZ   . LYS B 2 5  ? -18.216 -25.844 -3.806  1.00 1.35 1008 H 1 
ATOM 80   H H    . LYS B 2 5  ? -12.812 -21.908 -1.975  1.00 1.12 1008 H 1 
ATOM 81   H HA   . LYS B 2 5  ? -14.767 -21.195 -3.582  1.00 1.14 1008 H 1 
ATOM 82   H HB2  . LYS B 2 5  ? -14.898 -21.902 -0.865  1.00 1.17 1008 H 1 
ATOM 83   H HB3  . LYS B 2 5  ? -16.180 -21.520 -1.666  1.00 1.17 1008 H 1 
ATOM 84   H HG2  . LYS B 2 5  ? -14.813 -23.641 -2.827  1.00 1.22 1008 H 1 
ATOM 85   H HG3  . LYS B 2 5  ? -15.313 -23.979 -1.389  1.00 1.22 1008 H 1 
ATOM 86   H HD2  . LYS B 2 5  ? -17.575 -23.652 -2.065  1.00 1.26 1008 H 1 
ATOM 87   H HD3  . LYS B 2 5  ? -17.108 -23.214 -3.488  1.00 1.26 1008 H 1 
ATOM 88   H HE2  . LYS B 2 5  ? -16.231 -25.408 -3.874  1.00 1.31 1008 H 1 
ATOM 89   H HE3  . LYS B 2 5  ? -16.699 -25.846 -2.452  1.00 1.31 1008 H 1 
ATOM 90   H HZ1  . LYS B 2 5  ? -18.097 -26.697 -4.029  1.00 1.35 1008 H 1 
ATOM 91   H HZ2  . LYS B 2 5  ? -18.870 -25.783 -3.206  1.00 1.35 1008 H 1 
ATOM 92   H HZ3  . LYS B 2 5  ? -18.434 -25.376 -4.531  1.00 1.35 1008 H 1 
ATOM 93   N N    . ILE B 2 6  ? -15.335 -18.814 -3.169  1.00 1.10 1009 H 1 
ATOM 94   C CA   . ILE B 2 6  ? -15.527 -17.368 -3.010  1.00 1.07 1009 H 1 
ATOM 95   C C    . ILE B 2 6  ? -16.388 -17.025 -1.813  1.00 1.06 1009 H 1 
ATOM 96   O O    . ILE B 2 6  ? -16.352 -15.894 -1.317  1.00 1.03 1009 H 1 
ATOM 97   C CB   . ILE B 2 6  ? -16.150 -16.780 -4.279  1.00 1.08 1009 H 1 
ATOM 98   C CG1  . ILE B 2 6  ? -17.354 -17.637 -4.672  1.00 1.13 1009 H 1 
ATOM 99   C CG2  . ILE B 2 6  ? -15.114 -16.671 -5.390  1.00 1.07 1009 H 1 
ATOM 100  C CD1  . ILE B 2 6  ? -18.154 -17.077 -5.803  1.00 1.15 1009 H 1 
ATOM 101  H H    . ILE B 2 6  ? -15.725 -19.139 -3.863  1.00 1.10 1009 H 1 
ATOM 102  H HA   . ILE B 2 6  ? -14.651 -16.979 -2.858  1.00 1.07 1009 H 1 
ATOM 103  H HB   . ILE B 2 6  ? -16.461 -15.876 -4.116  1.00 1.08 1009 H 1 
ATOM 104  H HG12 . ILE B 2 6  ? -17.043 -18.523 -4.915  1.00 1.13 1009 H 1 
ATOM 105  H HG13 . ILE B 2 6  ? -17.931 -17.741 -3.900  1.00 1.13 1009 H 1 
ATOM 106  H HG21 . ILE B 2 6  ? -15.528 -16.297 -6.183  1.00 1.07 1009 H 1 
ATOM 107  H HG22 . ILE B 2 6  ? -14.389 -16.094 -5.102  1.00 1.07 1009 H 1 
ATOM 108  H HG23 . ILE B 2 6  ? -14.764 -17.552 -5.594  1.00 1.07 1009 H 1 
ATOM 109  H HD11 . ILE B 2 6  ? -18.898 -17.669 -5.998  1.00 1.15 1009 H 1 
ATOM 110  H HD12 . ILE B 2 6  ? -18.493 -16.202 -5.558  1.00 1.15 1009 H 1 
ATOM 111  H HD13 . ILE B 2 6  ? -17.591 -16.996 -6.589  1.00 1.15 1009 H 1 
ATOM 112  N N    . THR B 2 7  ? -17.208 -17.963 -1.373  1.00 1.10 1010 H 1 
ATOM 113  C CA   . THR B 2 7  ? -17.954 -17.790 -0.145  1.00 1.10 1010 H 1 
ATOM 114  C C    . THR B 2 7  ? -17.025 -17.576 1.049   1.00 1.07 1010 H 1 
ATOM 115  O O    . THR B 2 7  ? -17.453 -17.012 2.060   1.00 1.06 1010 H 1 
ATOM 116  C CB   . THR B 2 7  ? -18.821 -19.030 0.028   1.00 1.15 1010 H 1 
ATOM 117  O OG1  . THR B 2 7  ? -17.967 -20.180 0.090   1.00 1.16 1010 H 1 
ATOM 118  C CG2  . THR B 2 7  ? -19.725 -19.207 -1.199  1.00 1.18 1010 H 1 
ATOM 119  H H    . THR B 2 7  ? -17.346 -18.711 -1.774  1.00 1.10 1010 H 1 
ATOM 120  H HA   . THR B 2 7  ? -18.509 -16.996 -0.192  1.00 1.10 1010 H 1 
ATOM 121  H HB   . THR B 2 7  ? -19.354 -18.935 0.833   1.00 1.15 1010 H 1 
ATOM 122  H HG1  . THR B 2 7  ? -18.434 -20.871 0.187   1.00 1.16 1010 H 1 
ATOM 123  H HG21 . THR B 2 7  ? -20.275 -19.998 -1.084  1.00 1.18 1010 H 1 
ATOM 124  H HG22 . THR B 2 7  ? -20.295 -18.428 -1.296  1.00 1.18 1010 H 1 
ATOM 125  H HG23 . THR B 2 7  ? -19.177 -19.307 -1.993  1.00 1.18 1010 H 1 
ATOM 126  N N    . GLU B 2 8  ? -15.761 -18.028 0.943   1.00 1.06 1011 H 1 
ATOM 127  C CA   . GLU B 2 8  ? -14.704 -17.810 1.933   1.00 1.03 1011 H 1 
ATOM 128  C C    . GLU B 2 8  ? -14.125 -16.401 1.911   1.00 0.98 1011 H 1 
ATOM 129  O O    . GLU B 2 8  ? -13.590 -15.947 2.924   1.00 0.95 1011 H 1 
ATOM 130  C CB   . GLU B 2 8  ? -13.565 -18.806 1.699   1.00 1.03 1011 H 1 
ATOM 131  C CG   . GLU B 2 8  ? -13.686 -20.149 2.405   1.00 1.07 1011 H 1 
ATOM 132  C CD   . GLU B 2 8  ? -13.131 -20.112 3.820   1.00 1.06 1011 H 1 
ATOM 133  O OE1  . GLU B 2 8  ? -12.125 -19.387 4.041   1.00 1.02 1011 H 1 
ATOM 134  O OE2  . GLU B 2 8  ? -13.698 -20.794 4.704   1.00 1.08 1011 H 1 
ATOM 135  H H    . GLU B 2 8  ? -15.494 -18.485 0.266   1.00 1.06 1011 H 1 
ATOM 136  H HA   . GLU B 2 8  ? -15.118 -17.939 2.801   1.00 1.03 1011 H 1 
ATOM 137  H HB2  . GLU B 2 8  ? -13.494 -18.969 0.745   1.00 1.03 1011 H 1 
ATOM 138  H HB3  . GLU B 2 8  ? -12.735 -18.389 1.978   1.00 1.03 1011 H 1 
ATOM 139  H HG2  . GLU B 2 8  ? -14.619 -20.414 2.433   1.00 1.07 1011 H 1 
ATOM 140  H HG3  . GLU B 2 8  ? -13.214 -20.824 1.893   1.00 1.07 1011 H 1 
ATOM 141  N N    . LEU B 2 9  ? -14.167 -15.721 0.764   1.00 0.97 1012 H 1 
ATOM 142  C CA   . LEU B 2 9  ? -13.602 -14.382 0.621   1.00 0.92 1012 H 1 
ATOM 143  C C    . LEU B 2 9  ? -14.619 -13.269 0.771   1.00 0.91 1012 H 1 
ATOM 144  O O    . LEU B 2 9  ? -14.246 -12.171 1.190   1.00 0.87 1012 H 1 
ATOM 145  C CB   . LEU B 2 9  ? -12.912 -14.238 -0.735  1.00 0.91 1012 H 1 
ATOM 146  C CG   . LEU B 2 9  ? -11.835 -15.291 -0.986  1.00 0.92 1012 H 1 
ATOM 147  C CD1  . LEU B 2 9  ? -11.490 -15.358 -2.462  1.00 0.93 1012 H 1 
ATOM 148  C CD2  . LEU B 2 9  ? -10.589 -15.019 -0.139  1.00 0.89 1012 H 1 
ATOM 149  H H    . LEU B 2 9  ? -14.526 -16.027 0.045   1.00 0.97 1012 H 1 
ATOM 150  H HA   . LEU B 2 9  ? -12.965 -14.289 1.346   1.00 0.92 1012 H 1 
ATOM 151  H HB2  . LEU B 2 9  ? -13.579 -14.295 -1.437  1.00 0.91 1012 H 1 
ATOM 152  H HB3  . LEU B 2 9  ? -12.512 -13.356 -0.794  1.00 0.91 1012 H 1 
ATOM 153  H HG   . LEU B 2 9  ? -12.187 -16.154 -0.718  1.00 0.92 1012 H 1 
ATOM 154  H HD11 . LEU B 2 9  ? -10.806 -16.030 -2.604  1.00 0.93 1012 H 1 
ATOM 155  H HD12 . LEU B 2 9  ? -12.283 -15.592 -2.970  1.00 0.93 1012 H 1 
ATOM 156  H HD13 . LEU B 2 9  ? -11.161 -14.495 -2.757  1.00 0.93 1012 H 1 
ATOM 157  H HD21 . LEU B 2 9  ? -9.922  -15.700 -0.317  1.00 0.89 1012 H 1 
ATOM 158  H HD22 . LEU B 2 9  ? -10.228 -14.147 -0.364  1.00 0.89 1012 H 1 
ATOM 159  H HD23 . LEU B 2 9  ? -10.826 -15.037 0.801   1.00 0.89 1012 H 1 
ATOM 160  N N    . ASN B 2 10 ? -15.881 -13.518 0.429   1.00 0.95 1013 H 1 
ATOM 161  C CA   . ASN B 2 10 ? -16.950 -12.525 0.483   1.00 0.95 1013 H 1 
ATOM 162  C C    . ASN B 2 10 ? -16.938 -11.665 1.748   1.00 0.92 1013 H 1 
ATOM 163  O O    . ASN B 2 10 ? -17.190 -10.462 1.648   1.00 0.90 1013 H 1 
ATOM 164  C CB   . ASN B 2 10 ? -18.300 -13.206 0.306   1.00 0.99 1013 H 1 
ATOM 165  C CG   . ASN B 2 10 ? -18.466 -13.706 -1.083  1.00 1.02 1013 H 1 
ATOM 166  O OD1  . ASN B 2 10 ? -17.577 -13.506 -1.910  1.00 1.00 1013 H 1 
ATOM 167  N ND2  . ASN B 2 10 ? -19.590 -14.354 -1.371  1.00 1.06 1013 H 1 
ATOM 168  H H    . ASN B 2 10 ? -16.145 -14.288 0.152   1.00 0.95 1013 H 1 
ATOM 169  H HA   . ASN B 2 10 ? -16.790 -11.910 -0.250  1.00 0.95 1013 H 1 
ATOM 170  H HB2  . ASN B 2 10 ? -18.378 -13.944 0.931   1.00 0.99 1013 H 1 
ATOM 171  H HB3  . ASN B 2 10 ? -19.011 -12.581 0.515   1.00 0.99 1013 H 1 
ATOM 172  H HD21 . ASN B 2 10 ? -19.721 -14.655 -2.166  1.00 1.06 1013 H 1 
ATOM 173  H HD22 . ASN B 2 10 ? -20.186 -14.472 -0.763  1.00 1.06 1013 H 1 
ATOM 174  N N    . PRO B 2 11 ? -16.663 -12.196 2.943   1.00 0.92 1014 H 1 
ATOM 175  C CA   . PRO B 2 11 ? -16.447 -11.273 4.068   1.00 0.89 1014 H 1 
ATOM 176  C C    . PRO B 2 11 ? -15.382 -10.211 3.788   1.00 0.84 1014 H 1 
ATOM 177  O O    . PRO B 2 11 ? -15.644 -9.017  3.981   1.00 0.82 1014 H 1 
ATOM 178  C CB   . PRO B 2 11 ? -16.070 -12.224 5.217   1.00 0.90 1014 H 1 
ATOM 179  C CG   . PRO B 2 11 ? -15.732 -13.526 4.566   1.00 0.93 1014 H 1 
ATOM 180  C CD   . PRO B 2 11 ? -16.651 -13.590 3.401   1.00 0.95 1014 H 1 
ATOM 181  H HA   . PRO B 2 11 ? -17.227 -10.731 4.265   1.00 0.89 1014 H 1 
ATOM 182  H HB2  . PRO B 2 11 ? -15.316 -11.880 5.721   1.00 0.90 1014 H 1 
ATOM 183  H HB3  . PRO B 2 11 ? -16.806 -12.326 5.841   1.00 0.90 1014 H 1 
ATOM 184  H HG2  . PRO B 2 11 ? -14.803 -13.554 4.288   1.00 0.93 1014 H 1 
ATOM 185  H HG3  . PRO B 2 11 ? -15.871 -14.272 5.170   1.00 0.93 1014 H 1 
ATOM 186  H HD2  . PRO B 2 11 ? -16.326 -14.194 2.715   1.00 0.95 1014 H 1 
ATOM 187  H HD3  . PRO B 2 11 ? -17.536 -13.897 3.653   1.00 0.95 1014 H 1 
ATOM 188  N N    . HIS B 2 12 ? -14.234 -10.584 3.238   1.00 0.83 1015 H 1 
ATOM 189  C CA   . HIS B 2 12 ? -13.170 -9.606  3.056   1.00 0.78 1015 H 1 
ATOM 190  C C    . HIS B 2 12 ? -13.391 -8.668  1.889   1.00 0.77 1015 H 1 
ATOM 191  O O    . HIS B 2 12 ? -12.561 -7.769  1.694   1.00 0.73 1015 H 1 
ATOM 192  C CB   . HIS B 2 12 ? -11.835 -10.304 2.840   1.00 0.77 1015 H 1 
ATOM 193  C CG   . HIS B 2 12 ? -11.491 -11.273 3.911   1.00 0.78 1015 H 1 
ATOM 194  N ND1  . HIS B 2 12 ? -10.794 -10.905 5.042   1.00 0.76 1015 H 1 
ATOM 195  C CD2  . HIS B 2 12 ? -11.752 -12.594 4.036   1.00 0.82 1015 H 1 
ATOM 196  C CE1  . HIS B 2 12 ? -10.624 -11.965 5.809   1.00 0.78 1015 H 1 
ATOM 197  N NE2  . HIS B 2 12 ? -11.198 -13.002 5.223   1.00 0.82 1015 H 1 
ATOM 198  H H    . HIS B 2 12 ? -14.052 -11.380 2.968   1.00 0.83 1015 H 1 
ATOM 199  H HA   . HIS B 2 12 ? -13.171 -9.079  3.870   1.00 0.78 1015 H 1 
ATOM 200  H HB2  . HIS B 2 12 ? -11.855 -10.768 1.989   1.00 0.77 1015 H 1 
ATOM 201  H HB3  . HIS B 2 12 ? -11.135 -9.635  2.782   1.00 0.77 1015 H 1 
ATOM 202  H HD2  . HIS B 2 12 ? -12.219 -13.125 3.432   1.00 0.82 1015 H 1 
ATOM 203  H HE1  . HIS B 2 12 ? -10.176 -11.980 6.624   1.00 0.78 1015 H 1 
ATOM 204  N N    . LEU B 2 13 ? -14.453 -8.887  1.092   1.00 0.80 1016 H 1 
ATOM 205  C CA   . LEU B 2 13 ? -14.680 -8.179  -0.162  1.00 0.80 1016 H 1 
ATOM 206  C C    . LEU B 2 13 ? -16.045 -7.502  -0.221  1.00 0.82 1016 H 1 
ATOM 207  O O    . LEU B 2 13 ? -16.514 -7.174  -1.313  1.00 0.84 1016 H 1 
ATOM 208  C CB   . LEU B 2 13 ? -14.539 -9.129  -1.353  1.00 0.83 1016 H 1 
ATOM 209  C CG   . LEU B 2 13 ? -13.259 -9.931  -1.535  1.00 0.83 1016 H 1 
ATOM 210  C CD1  . LEU B 2 13 ? -13.441 -10.874 -2.699  1.00 0.86 1016 H 1 
ATOM 211  C CD2  . LEU B 2 13 ? -12.048 -9.036  -1.747  1.00 0.78 1016 H 1 
ATOM 212  H H    . LEU B 2 13 ? -15.065 -9.462  1.277   1.00 0.80 1016 H 1 
ATOM 213  H HA   . LEU B 2 13 ? -14.003 -7.486  -0.207  1.00 0.80 1016 H 1 
ATOM 214  H HB2  . LEU B 2 13 ? -15.273 -9.762  -1.306  1.00 0.83 1016 H 1 
ATOM 215  H HB3  . LEU B 2 13 ? -14.668 -8.604  -2.158  1.00 0.83 1016 H 1 
ATOM 216  H HG   . LEU B 2 13 ? -13.089 -10.434 -0.723  1.00 0.83 1016 H 1 
ATOM 217  H HD11 . LEU B 2 13 ? -12.631 -11.392 -2.826  1.00 0.86 1016 H 1 
ATOM 218  H HD12 . LEU B 2 13 ? -14.182 -11.473 -2.518  1.00 0.86 1016 H 1 
ATOM 219  H HD13 . LEU B 2 13 ? -13.627 -10.364 -3.503  1.00 0.86 1016 H 1 
ATOM 220  H HD21 . LEU B 2 13 ? -11.256 -9.584  -1.858  1.00 0.78 1016 H 1 
ATOM 221  H HD22 . LEU B 2 13 ? -12.180 -8.495  -2.541  1.00 0.78 1016 H 1 
ATOM 222  H HD23 . LEU B 2 13 ? -11.934 -8.457  -0.977  1.00 0.78 1016 H 1 
ATOM 223  N N    . MET B 2 14 ? -16.713 -7.289  0.912   1.00 0.82 1017 H 1 
ATOM 224  C CA   . MET B 2 14 ? -18.091 -6.822  0.894   1.00 0.85 1017 H 1 
ATOM 225  C C    . MET B 2 14 ? -18.280 -5.654  1.853   1.00 0.83 1017 H 1 
ATOM 226  O O    . MET B 2 14 ? -17.654 -5.587  2.916   1.00 0.80 1017 H 1 
ATOM 227  C CB   . MET B 2 14 ? -19.091 -7.955  1.218   1.00 0.89 1017 H 1 
ATOM 228  C CG   . MET B 2 14 ? -19.260 -8.979  0.065   1.00 0.93 1017 H 1 
ATOM 229  S SD   . MET B 2 14 ? -20.668 -10.125 0.216   1.00 0.98 1017 H 1 
ATOM 230  C CE   . MET B 2 14 ? -20.407 -10.733 1.880   1.00 0.98 1017 H 1 
ATOM 231  H H    . MET B 2 14 ? -16.385 -7.409  1.698   1.00 0.82 1017 H 1 
ATOM 232  H HA   . MET B 2 14 ? -18.277 -6.518  -0.008  1.00 0.85 1017 H 1 
ATOM 233  H HB2  . MET B 2 14 ? -18.793 -8.422  2.014   1.00 0.89 1017 H 1 
ATOM 234  H HB3  . MET B 2 14 ? -19.955 -7.565  1.424   1.00 0.89 1017 H 1 
ATOM 235  H HG2  . MET B 2 14 ? -19.352 -8.490  -0.768  1.00 0.93 1017 H 1 
ATOM 236  H HG3  . MET B 2 14 ? -18.446 -9.502  -0.001  1.00 0.93 1017 H 1 
ATOM 237  H HE1  . MET B 2 14 ? -21.102 -11.371 2.104   1.00 0.98 1017 H 1 
ATOM 238  H HE2  . MET B 2 14 ? -19.541 -11.166 1.934   1.00 0.98 1017 H 1 
ATOM 239  H HE3  . MET B 2 14 ? -20.436 -9.991  2.504   1.00 0.98 1017 H 1 
ATOM 240  N N    . CYS B 2 15 ? -19.128 -4.724  1.423   1.00 0.84 1018 H 1 
ATOM 241  C CA   . CYS B 2 15 ? -19.543 -3.534  2.151   1.00 0.82 1018 H 1 
ATOM 242  C C    . CYS B 2 15 ? -20.693 -3.869  3.095   1.00 0.85 1018 H 1 
ATOM 243  O O    . CYS B 2 15 ? -21.729 -4.385  2.665   1.00 0.89 1018 H 1 
ATOM 244  C CB   . CYS B 2 15 ? -19.975 -2.495  1.127   1.00 0.83 1018 H 1 
ATOM 245  S SG   . CYS B 2 15 ? -20.594 -0.973  1.731   1.00 0.82 1018 H 1 
ATOM 246  H H    . CYS B 2 15 ? -19.499 -4.777  0.649   1.00 0.84 1018 H 1 
ATOM 247  H HA   . CYS B 2 15 ? -18.813 -3.190  2.689   1.00 0.82 1018 H 1 
ATOM 248  H HB2  . CYS B 2 15 ? -19.215 -2.303  0.556   1.00 0.83 1018 H 1 
ATOM 249  H HB3  . CYS B 2 15 ? -20.658 -2.894  0.565   1.00 0.83 1018 H 1 
ATOM 250  N N    . VAL B 2 16 ? -20.528 -3.555  4.375   1.00 0.84 1019 H 1 
ATOM 251  C CA   . VAL B 2 16 ? -21.549 -3.907  5.346   1.00 0.87 1019 H 1 
ATOM 252  C C    . VAL B 2 16 ? -22.824 -3.077  5.215   1.00 0.89 1019 H 1 
ATOM 253  O O    . VAL B 2 16 ? -23.862 -3.425  5.791   1.00 0.92 1019 H 1 
ATOM 254  C CB   . VAL B 2 16 ? -20.925 -3.765  6.724   1.00 0.85 1019 H 1 
ATOM 255  C CG1  . VAL B 2 16 ? -19.737 -4.693  6.811   1.00 0.83 1019 H 1 
ATOM 256  C CG2  . VAL B 2 16 ? -20.498 -2.323  6.891   1.00 0.82 1019 H 1 
ATOM 257  H H    . VAL B 2 16 ? -19.843 -3.145  4.696   1.00 0.84 1019 H 1 
ATOM 258  H HA   . VAL B 2 16 ? -21.838 -4.819  5.188   1.00 0.87 1019 H 1 
ATOM 259  H HB   . VAL B 2 16 ? -21.551 -3.998  7.427   1.00 0.85 1019 H 1 
ATOM 260  H HG11 . VAL B 2 16 ? -19.327 -4.613  7.687   1.00 0.83 1019 H 1 
ATOM 261  H HG12 . VAL B 2 16 ? -20.030 -5.607  6.673   1.00 0.83 1019 H 1 
ATOM 262  H HG13 . VAL B 2 16 ? -19.090 -4.455  6.129   1.00 0.83 1019 H 1 
ATOM 263  H HG21 . VAL B 2 16 ? -20.095 -2.204  7.765   1.00 0.82 1019 H 1 
ATOM 264  H HG22 . VAL B 2 16 ? -19.852 -2.095  6.204   1.00 0.82 1019 H 1 
ATOM 265  H HG23 . VAL B 2 16 ? -21.273 -1.745  6.811   1.00 0.82 1019 H 1 
ATOM 266  N N    . LEU B 2 17 ? -22.777 -1.961  4.514   1.00 0.88 1020 H 1 
ATOM 267  C CA   . LEU B 2 17 ? -23.996 -1.210  4.264   1.00 0.90 1020 H 1 
ATOM 268  C C    . LEU B 2 17 ? -24.722 -1.734  3.032   1.00 0.93 1020 H 1 
ATOM 269  O O    . LEU B 2 17 ? -25.938 -1.935  3.048   1.00 0.97 1020 H 1 
ATOM 270  C CB   . LEU B 2 17 ? -23.652 0.261   4.091   1.00 0.88 1020 H 1 
ATOM 271  C CG   . LEU B 2 17 ? -22.734 0.778   5.187   1.00 0.84 1020 H 1 
ATOM 272  C CD1  . LEU B 2 17 ? -21.965 1.961   4.724   1.00 0.81 1020 H 1 
ATOM 273  C CD2  . LEU B 2 17 ? -23.518 1.146   6.387   1.00 0.86 1020 H 1 
ATOM 274  H H    . LEU B 2 17 ? -22.062 -1.622  4.177   1.00 0.88 1020 H 1 
ATOM 275  H HA   . LEU B 2 17 ? -24.591 -1.318  5.023   1.00 0.90 1020 H 1 
ATOM 276  H HB2  . LEU B 2 17 ? -23.227 0.391   3.229   1.00 0.88 1020 H 1 
ATOM 277  H HB3  . LEU B 2 17 ? -24.470 0.783   4.086   1.00 0.88 1020 H 1 
ATOM 278  H HG   . LEU B 2 17 ? -22.113 0.067   5.411   1.00 0.84 1020 H 1 
ATOM 279  H HD11 . LEU B 2 17 ? -21.388 2.272   5.439   1.00 0.81 1020 H 1 
ATOM 280  H HD12 . LEU B 2 17 ? -21.425 1.716   3.956   1.00 0.81 1020 H 1 
ATOM 281  H HD13 . LEU B 2 17 ? -22.579 2.669   4.474   1.00 0.81 1020 H 1 
ATOM 282  H HD21 . LEU B 2 17 ? -22.920 1.474   7.077   1.00 0.86 1020 H 1 
ATOM 283  H HD22 . LEU B 2 17 ? -24.156 1.839   6.157   1.00 0.86 1020 H 1 
ATOM 284  H HD23 . LEU B 2 17 ? -23.993 0.366   6.715   1.00 0.86 1020 H 1 
ATOM 285  N N    . CYS B 2 18 ? -23.980 -2.006  1.966   1.00 0.92 1021 H 1 
ATOM 286  C CA   . CYS B 2 18 ? -24.521 -2.386  0.668   1.00 0.95 1021 H 1 
ATOM 287  C C    . CYS B 2 18 ? -24.887 -3.863  0.554   1.00 0.98 1021 H 1 
ATOM 288  O O    . CYS B 2 18 ? -25.650 -4.202  -0.372  1.00 1.01 1021 H 1 
ATOM 289  C CB   . CYS B 2 18 ? -23.452 -2.004  -0.348  1.00 0.93 1021 H 1 
ATOM 290  S SG   . CYS B 2 18 ? -23.692 -2.700  -2.004  1.00 0.95 1021 H 1 
ATOM 291  H H    . CYS B 2 18 ? -23.069 -1.974  1.968   1.00 0.92 1021 H 1 
ATOM 292  H HA   . CYS B 2 18 ? -25.361 -1.926  0.517   1.00 0.95 1021 H 1 
ATOM 293  H HB2  . CYS B 2 18 ? -23.431 -1.035  -0.397  1.00 0.93 1021 H 1 
ATOM 294  H HB3  . CYS B 2 18 ? -22.596 -2.289  0.009   1.00 0.93 1021 H 1 
ATOM 295  N N    . GLY B 2 19 ? -24.372 -4.710  1.446   1.00 0.97 1022 H 1 
ATOM 296  C CA   . GLY B 2 19 ? -24.574 -6.141  1.408   1.00 1.00 1022 H 1 
ATOM 297  C C    . GLY B 2 19 ? -23.962 -6.798  0.189   1.00 1.00 1022 H 1 
ATOM 298  O O    . GLY B 2 19 ? -24.146 -7.997  -0.052  1.00 1.03 1022 H 1 
ATOM 299  H H    . GLY B 2 19 ? -23.883 -4.452  2.105   1.00 0.97 1022 H 1 
ATOM 300  H HA2  . GLY B 2 19 ? -24.193 -6.537  2.207   1.00 1.00 1022 H 1 
ATOM 301  H HA3  . GLY B 2 19 ? -25.526 -6.328  1.425   1.00 1.00 1022 H 1 
ATOM 302  N N    . GLY B 2 20 ? -23.166 -6.039  -0.555  1.00 0.98 1023 H 1 
ATOM 303  C CA   . GLY B 2 20 ? -22.588 -6.529  -1.783  1.00 0.98 1023 H 1 
ATOM 304  C C    . GLY B 2 20 ? -21.144 -6.092  -1.840  1.00 0.94 1023 H 1 
ATOM 305  O O    . GLY B 2 20 ? -20.641 -5.459  -0.912  1.00 0.91 1023 H 1 
ATOM 306  H H    . GLY B 2 20 ? -22.951 -5.230  -0.358  1.00 0.98 1023 H 1 
ATOM 307  H HA2  . GLY B 2 20 ? -22.649 -7.496  -1.822  1.00 0.98 1023 H 1 
ATOM 308  H HA3  . GLY B 2 20 ? -23.075 -6.183  -2.547  1.00 0.98 1023 H 1 
ATOM 309  N N    . TYR B 2 21 ? -20.500 -6.414  -2.957  1.00 0.94 1024 H 1 
ATOM 310  C CA   . TYR B 2 21 ? -19.084 -6.125  -3.145  1.00 0.91 1024 H 1 
ATOM 311  C C    . TYR B 2 21 ? -18.776 -4.622  -3.131  1.00 0.87 1024 H 1 
ATOM 312  O O    . TYR B 2 21 ? -19.621 -3.756  -3.403  1.00 0.89 1024 H 1 
ATOM 313  C CB   . TYR B 2 21 ? -18.609 -6.741  -4.460  1.00 0.92 1024 H 1 
ATOM 314  C CG   . TYR B 2 21 ? -18.664 -8.257  -4.456  1.00 0.95 1024 H 1 
ATOM 315  C CD1  . TYR B 2 21 ? -18.168 -8.984  -3.376  1.00 0.94 1024 H 1 
ATOM 316  C CD2  . TYR B 2 21 ? -19.244 -8.963  -5.509  1.00 0.99 1024 H 1 
ATOM 317  C CE1  . TYR B 2 21 ? -18.218 -10.366 -3.371  1.00 0.97 1024 H 1 
ATOM 318  C CE2  . TYR B 2 21 ? -19.307 -10.338 -5.492  1.00 1.02 1024 H 1 
ATOM 319  C CZ   . TYR B 2 21 ? -18.793 -11.026 -4.426  1.00 1.01 1024 H 1 
ATOM 320  O OH   . TYR B 2 21 ? -18.857 -12.384 -4.407  1.00 1.04 1024 H 1 
ATOM 321  H H    . TYR B 2 21 ? -20.872 -6.806  -3.626  1.00 0.94 1024 H 1 
ATOM 322  H HA   . TYR B 2 21 ? -18.607 -6.517  -2.396  1.00 0.91 1024 H 1 
ATOM 323  H HB2  . TYR B 2 21 ? -19.157 -6.404  -5.186  1.00 0.92 1024 H 1 
ATOM 324  H HB3  . TYR B 2 21 ? -17.699 -6.455  -4.635  1.00 0.92 1024 H 1 
ATOM 325  H HD1  . TYR B 2 21 ? -17.799 -8.535  -2.650  1.00 0.94 1024 H 1 
ATOM 326  H HD2  . TYR B 2 21 ? -19.594 -8.498  -6.234  1.00 0.99 1024 H 1 
ATOM 327  H HE1  . TYR B 2 21 ? -17.864 -10.845 -2.657  1.00 0.97 1024 H 1 
ATOM 328  H HE2  . TYR B 2 21 ? -19.697 -10.797 -6.201  1.00 1.02 1024 H 1 
ATOM 329  H HH   . TYR B 2 21 ? -18.509 -12.671 -3.699  1.00 1.04 1024 H 1 
ATOM 330  N N    . PHE B 2 22 ? -17.527 -4.323  -2.818  1.00 0.83 1025 H 1 
ATOM 331  C CA   . PHE B 2 22 ? -17.073 -2.949  -2.809  1.00 0.80 1025 H 1 
ATOM 332  C C    . PHE B 2 22 ? -17.067 -2.394  -4.224  1.00 0.82 1025 H 1 
ATOM 333  O O    . PHE B 2 22 ? -16.472 -2.981  -5.127  1.00 0.83 1025 H 1 
ATOM 334  C CB   . PHE B 2 22 ? -15.666 -2.861  -2.224  1.00 0.76 1025 H 1 
ATOM 335  C CG   . PHE B 2 22 ? -15.580 -3.192  -0.763  1.00 0.74 1025 H 1 
ATOM 336  C CD1  . PHE B 2 22 ? -16.310 -2.475  0.175   1.00 0.74 1025 H 1 
ATOM 337  C CD2  . PHE B 2 22 ? -14.725 -4.176  -0.314  1.00 0.73 1025 H 1 
ATOM 338  C CE1  . PHE B 2 22 ? -16.211 -2.765  1.527   1.00 0.73 1025 H 1 
ATOM 339  C CE2  . PHE B 2 22 ? -14.619 -4.448  1.032   1.00 0.72 1025 H 1 
ATOM 340  C CZ   . PHE B 2 22 ? -15.365 -3.746  1.944   1.00 0.72 1025 H 1 
ATOM 341  H H    . PHE B 2 22 ? -16.927 -4.902  -2.608  1.00 0.83 1025 H 1 
ATOM 342  H HA   . PHE B 2 22 ? -17.679 -2.427  -2.260  1.00 0.80 1025 H 1 
ATOM 343  H HB2  . PHE B 2 22 ? -15.085 -3.463  -2.715  1.00 0.76 1025 H 1 
ATOM 344  H HB3  . PHE B 2 22 ? -15.326 -1.963  -2.362  1.00 0.76 1025 H 1 
ATOM 345  H HD1  . PHE B 2 22 ? -16.873 -1.791  -0.107  1.00 0.74 1025 H 1 
ATOM 346  H HD2  . PHE B 2 22 ? -14.216 -4.659  -0.924  1.00 0.73 1025 H 1 
ATOM 347  H HE1  . PHE B 2 22 ? -16.720 -2.292  2.145   1.00 0.73 1025 H 1 
ATOM 348  H HE2  . PHE B 2 22 ? -14.038 -5.112  1.324   1.00 0.72 1025 H 1 
ATOM 349  H HZ   . PHE B 2 22 ? -15.292 -3.941  2.850   1.00 0.72 1025 H 1 
ATOM 350  N N    . ILE B 2 23 ? -17.682 -1.238  -4.415  1.00 0.82 1026 H 1 
ATOM 351  C CA   . ILE B 2 23 ? -17.529 -0.497  -5.648  1.00 0.83 1026 H 1 
ATOM 352  C C    . ILE B 2 23 ? -17.034 0.887   -5.271  1.00 0.80 1026 H 1 
ATOM 353  O O    . ILE B 2 23 ? -17.633 1.548   -4.420  1.00 0.80 1026 H 1 
ATOM 354  C CB   . ILE B 2 23 ? -18.841 -0.454  -6.442  1.00 0.88 1026 H 1 
ATOM 355  C CG1  . ILE B 2 23 ? -19.181 -1.864  -6.912  1.00 0.91 1026 H 1 
ATOM 356  C CG2  . ILE B 2 23 ? -18.745 0.501   -7.621  1.00 0.89 1026 H 1 
ATOM 357  C CD1  . ILE B 2 23 ? -18.088 -2.507  -7.703  1.00 0.91 1026 H 1 
ATOM 358  H H    . ILE B 2 23 ? -18.196 -0.865  -3.836  1.00 0.82 1026 H 1 
ATOM 359  H HA   . ILE B 2 23 ? -16.889 -0.928  -6.236  1.00 0.83 1026 H 1 
ATOM 360  H HB   . ILE B 2 23 ? -19.548 -0.124  -5.866  1.00 0.88 1026 H 1 
ATOM 361  H HG12 . ILE B 2 23 ? -19.379 -2.416  -6.139  1.00 0.91 1026 H 1 
ATOM 362  H HG13 . ILE B 2 23 ? -19.986 -1.832  -7.452  1.00 0.91 1026 H 1 
ATOM 363  H HG21 . ILE B 2 23 ? -19.587 0.507   -8.102  1.00 0.89 1026 H 1 
ATOM 364  H HG22 . ILE B 2 23 ? -18.551 1.395   -7.299  1.00 0.89 1026 H 1 
ATOM 365  H HG23 . ILE B 2 23 ? -18.035 0.211   -8.215  1.00 0.89 1026 H 1 
ATOM 366  H HD11 . ILE B 2 23 ? -18.364 -3.397  -7.972  1.00 0.91 1026 H 1 
ATOM 367  H HD12 . ILE B 2 23 ? -17.903 -1.974  -8.492  1.00 0.91 1026 H 1 
ATOM 368  H HD13 . ILE B 2 23 ? -17.287 -2.567  -7.159  1.00 0.91 1026 H 1 
ATOM 369  N N    . ASP B 2 24 ? -15.942 1.319   -5.906  1.00 0.79 1027 H 1 
ATOM 370  C CA   . ASP B 2 24 ? -15.213 2.516   -5.509  1.00 0.76 1027 H 1 
ATOM 371  C C    . ASP B 2 24 ? -14.862 2.462   -4.016  1.00 0.72 1027 H 1 
ATOM 372  O O    . ASP B 2 24 ? -15.267 3.308   -3.220  1.00 0.71 1027 H 1 
ATOM 373  C CB   . ASP B 2 24 ? -16.019 3.763   -5.867  1.00 0.78 1027 H 1 
ATOM 374  C CG   . ASP B 2 24 ? -15.801 4.192   -7.294  1.00 0.80 1027 H 1 
ATOM 375  O OD1  . ASP B 2 24 ? -14.639 4.171   -7.735  1.00 0.78 1027 H 1 
ATOM 376  O OD2  . ASP B 2 24 ? -16.779 4.536   -7.985  1.00 0.84 1027 H 1 
ATOM 377  H H    . ASP B 2 24 ? -15.603 0.917   -6.587  1.00 0.79 1027 H 1 
ATOM 378  H HA   . ASP B 2 24 ? -14.376 2.558   -5.997  1.00 0.76 1027 H 1 
ATOM 379  H HB2  . ASP B 2 24 ? -16.962 3.588   -5.724  1.00 0.78 1027 H 1 
ATOM 380  H HB3  . ASP B 2 24 ? -15.772 4.488   -5.272  1.00 0.78 1027 H 1 
ATOM 381  N N    . ALA B 2 25 ? -14.072 1.452   -3.651  1.00 0.70 1028 H 1 
ATOM 382  C CA   . ALA B 2 25 ? -13.766 1.181   -2.247  1.00 0.67 1028 H 1 
ATOM 383  C C    . ALA B 2 25 ? -13.118 2.372   -1.544  1.00 0.64 1028 H 1 
ATOM 384  O O    . ALA B 2 25 ? -12.214 3.018   -2.084  1.00 0.62 1028 H 1 
ATOM 385  C CB   . ALA B 2 25 ? -12.844 -0.027  -2.135  1.00 0.66 1028 H 1 
ATOM 386  H H    . ALA B 2 25 ? -13.701 0.909   -4.206  1.00 0.70 1028 H 1 
ATOM 387  H HA   . ALA B 2 25 ? -14.612 1.003   -1.807  1.00 0.67 1028 H 1 
ATOM 388  H HB1  . ALA B 2 25 ? -12.647 -0.198  -1.201  1.00 0.66 1028 H 1 
ATOM 389  H HB2  . ALA B 2 25 ? -13.279 -0.803  -2.521  1.00 0.66 1028 H 1 
ATOM 390  H HB3  . ALA B 2 25 ? -12.018 0.151   -2.612  1.00 0.66 1028 H 1 
ATOM 391  N N    . THR B 2 26 ? -13.600 2.661   -0.330  1.00 0.63 1029 H 1 
ATOM 392  C CA   . THR B 2 26 ? -13.174 3.805   0.477   1.00 0.60 1029 H 1 
ATOM 393  C C    . THR B 2 26 ? -12.916 3.357   1.910   1.00 0.58 1029 H 1 
ATOM 394  O O    . THR B 2 26 ? -13.612 2.484   2.432   1.00 0.60 1029 H 1 
ATOM 395  C CB   . THR B 2 26 ? -14.224 4.947   0.440   1.00 0.62 1029 H 1 
ATOM 396  O OG1  . THR B 2 26 ? -14.567 5.214   -0.925  1.00 0.65 1029 H 1 
ATOM 397  C CG2  . THR B 2 26 ? -13.686 6.229   1.059   1.00 0.60 1029 H 1 
ATOM 398  H H    . THR B 2 26 ? -14.201 2.181   0.055   1.00 0.63 1029 H 1 
ATOM 399  H HA   . THR B 2 26 ? -12.351 4.155   0.101   1.00 0.60 1029 H 1 
ATOM 400  H HB   . THR B 2 26 ? -14.997 4.661   0.951   1.00 0.62 1029 H 1 
ATOM 401  H HG1  . THR B 2 26 ? -14.712 6.036   -1.022  1.00 0.65 1029 H 1 
ATOM 402  H HG21 . THR B 2 26 ? -14.367 6.919   1.019   1.00 0.60 1029 H 1 
ATOM 403  H HG22 . THR B 2 26 ? -13.446 6.066   1.985   1.00 0.60 1029 H 1 
ATOM 404  H HG23 . THR B 2 26 ? -12.901 6.521   0.569   1.00 0.60 1029 H 1 
ATOM 405  N N    . THR B 2 27 ? -11.931 4.000   2.551   1.00 0.55 1030 H 1 
ATOM 406  C CA   . THR B 2 27 ? -11.350 3.548   3.809   1.00 0.53 1030 H 1 
ATOM 407  C C    . THR B 2 27 ? -11.278 4.692   4.813   1.00 0.52 1030 H 1 
ATOM 408  O O    . THR B 2 27 ? -10.860 5.796   4.469   1.00 0.51 1030 H 1 
ATOM 409  C CB   . THR B 2 27 ? -9.939  2.977   3.556   1.00 0.50 1030 H 1 
ATOM 410  O OG1  . THR B 2 27 ? -10.011 1.688   2.911   1.00 0.51 1030 H 1 
ATOM 411  C CG2  . THR B 2 27 ? -9.138  2.878   4.841   1.00 0.48 1030 H 1 
ATOM 412  H H    . THR B 2 27 ? -11.579 4.726   2.255   1.00 0.55 1030 H 1 
ATOM 413  H HA   . THR B 2 27 ? -11.916 2.853   4.179   1.00 0.53 1030 H 1 
ATOM 414  H HB   . THR B 2 27 ? -9.481  3.594   2.964   1.00 0.50 1030 H 1 
ATOM 415  H HG1  . THR B 2 27 ? -9.250  1.474   2.626   1.00 0.51 1030 H 1 
ATOM 416  H HG21 . THR B 2 27 ? -8.259  2.517   4.648   1.00 0.48 1030 H 1 
ATOM 417  H HG22 . THR B 2 27 ? -9.045  3.760   5.234   1.00 0.48 1030 H 1 
ATOM 418  H HG23 . THR B 2 27 ? -9.597  2.294   5.465   1.00 0.48 1030 H 1 
ATOM 419  N N    . ILE B 2 28 ? -11.707 4.431   6.044   1.00 0.53 1031 H 1 
ATOM 420  C CA   . ILE B 2 28 ? -11.467 5.344   7.165   1.00 0.52 1031 H 1 
ATOM 421  C C    . ILE B 2 28 ? -10.017 5.181   7.616   1.00 0.49 1031 H 1 
ATOM 422  O O    . ILE B 2 28 ? -9.611  4.091   8.028   1.00 0.49 1031 H 1 
ATOM 423  C CB   . ILE B 2 28 ? -12.440 5.076   8.327   1.00 0.55 1031 H 1 
ATOM 424  C CG1  . ILE B 2 28 ? -13.871 5.421   7.937   1.00 0.58 1031 H 1 
ATOM 425  C CG2  . ILE B 2 28 ? -12.042 5.892   9.535   1.00 0.55 1031 H 1 
ATOM 426  C CD1  . ILE B 2 28 ? -14.899 5.071   8.973   1.00 0.61 1031 H 1 
ATOM 427  H H    . ILE B 2 28 ? -12.145 3.722   6.256   1.00 0.53 1031 H 1 
ATOM 428  H HA   . ILE B 2 28 ? -11.622 6.257   6.877   1.00 0.52 1031 H 1 
ATOM 429  H HB   . ILE B 2 28 ? -12.396 4.131   8.540   1.00 0.55 1031 H 1 
ATOM 430  H HG12 . ILE B 2 28 ? -13.924 6.372   7.753   1.00 0.58 1031 H 1 
ATOM 431  H HG13 . ILE B 2 28 ? -14.090 4.960   7.112   1.00 0.58 1031 H 1 
ATOM 432  H HG21 . ILE B 2 28 ? -12.660 5.717   10.262  1.00 0.55 1031 H 1 
ATOM 433  H HG22 . ILE B 2 28 ? -11.144 5.648   9.809   1.00 0.55 1031 H 1 
ATOM 434  H HG23 . ILE B 2 28 ? -12.066 6.835   9.311   1.00 0.55 1031 H 1 
ATOM 435  H HD11 . ILE B 2 28 ? -15.780 5.320   8.652   1.00 0.61 1031 H 1 
ATOM 436  H HD12 . ILE B 2 28 ? -14.875 4.116   9.143   1.00 0.61 1031 H 1 
ATOM 437  H HD13 . ILE B 2 28 ? -14.707 5.550   9.794   1.00 0.61 1031 H 1 
ATOM 438  N N    . ILE B 2 29 ? -9.235  6.258   7.552   1.00 0.48 1032 H 1 
ATOM 439  C CA   . ILE B 2 29 ? -7.806  6.147   7.822   1.00 0.45 1032 H 1 
ATOM 440  C C    . ILE B 2 29 ? -7.463  6.078   9.306   1.00 0.45 1032 H 1 
ATOM 441  O O    . ILE B 2 29 ? -6.293  6.205   9.684   1.00 0.44 1032 H 1 
ATOM 442  C CB   . ILE B 2 29 ? -7.025  7.288   7.160   1.00 0.43 1032 H 1 
ATOM 443  C CG1  . ILE B 2 29 ? -7.635  8.624   7.578   1.00 0.46 1032 H 1 
ATOM 444  C CG2  . ILE B 2 29 ? -6.937  7.068   5.659   1.00 0.43 1032 H 1 
ATOM 445  C CD1  . ILE B 2 29 ? -6.985  9.796   6.937   1.00 0.46 1032 H 1 
ATOM 446  H H    . ILE B 2 29 ? -9.508  7.050   7.357   1.00 0.48 1032 H 1 
ATOM 447  H HA   . ILE B 2 29 ? -7.538  5.300   7.433   1.00 0.45 1032 H 1 
ATOM 448  H HB   . ILE B 2 29 ? -6.104  7.303   7.465   1.00 0.43 1032 H 1 
ATOM 449  H HG12 . ILE B 2 29 ? -8.579  8.625   7.356   1.00 0.46 1032 H 1 
ATOM 450  H HG13 . ILE B 2 29 ? -7.571  8.714   8.542   1.00 0.46 1032 H 1 
ATOM 451  H HG21 . ILE B 2 29 ? -6.441  7.796   5.254   1.00 0.43 1032 H 1 
ATOM 452  H HG22 . ILE B 2 29 ? -6.483  6.230   5.481   1.00 0.43 1032 H 1 
ATOM 453  H HG23 . ILE B 2 29 ? -7.831  7.038   5.283   1.00 0.43 1032 H 1 
ATOM 454  H HD11 . ILE B 2 29 ? -7.415  10.611  7.241   1.00 0.46 1032 H 1 
ATOM 455  H HD12 . ILE B 2 29 ? -6.046  9.817   7.178   1.00 0.46 1032 H 1 
ATOM 456  H HD13 . ILE B 2 29 ? -7.070  9.726   5.973   1.00 0.46 1032 H 1 
ATOM 457  N N    . GLU B 2 30 ? -8.466  5.923   10.168  1.00 0.48 1033 H 1 
ATOM 458  C CA   . GLU B 2 30 ? -8.210  5.695   11.589  1.00 0.50 1033 H 1 
ATOM 459  C C    . GLU B 2 30 ? -8.220  4.224   11.984  1.00 0.51 1033 H 1 
ATOM 460  O O    . GLU B 2 30 ? -7.258  3.729   12.578  1.00 0.50 1033 H 1 
ATOM 461  C CB   . GLU B 2 30 ? -9.262  6.407   12.440  1.00 0.53 1033 H 1 
ATOM 462  C CG   . GLU B 2 30 ? -9.256  7.916   12.416  1.00 0.53 1033 H 1 
ATOM 463  C CD   . GLU B 2 30 ? -10.432 8.459   13.218  1.00 0.57 1033 H 1 
ATOM 464  O OE1  . GLU B 2 30 ? -11.323 7.635   13.541  1.00 0.59 1033 H 1 
ATOM 465  O OE2  . GLU B 2 30 ? -10.471 9.673   13.541  1.00 0.59 1033 H 1 
ATOM 466  H H    . GLU B 2 30 ? -9.298  5.946   9.952   1.00 0.48 1033 H 1 
ATOM 467  H HA   . GLU B 2 30 ? -7.320  6.047   11.749  1.00 0.50 1033 H 1 
ATOM 468  H HB2  . GLU B 2 30 ? -10.138 6.104   12.152  1.00 0.53 1033 H 1 
ATOM 469  H HB3  . GLU B 2 30 ? -9.151  6.120   13.360  1.00 0.53 1033 H 1 
ATOM 470  H HG2  . GLU B 2 30 ? -8.423  8.249   12.785  1.00 0.53 1033 H 1 
ATOM 471  H HG3  . GLU B 2 30 ? -9.307  8.232   11.500  1.00 0.53 1033 H 1 
ATOM 472  N N    . CYS B 2 31 ? -9.301  3.517   11.648  1.00 0.52 1034 H 1 
ATOM 473  C CA   . CYS B 2 31 ? -9.521  2.122   12.002  1.00 0.54 1034 H 1 
ATOM 474  C C    . CYS B 2 31 ? -9.287  1.168   10.846  1.00 0.53 1034 H 1 
ATOM 475  O O    . CYS B 2 31 ? -9.314  -0.051  11.052  1.00 0.55 1034 H 1 
ATOM 476  C CB   . CYS B 2 31 ? -10.958 1.954   12.510  1.00 0.58 1034 H 1 
ATOM 477  S SG   . CYS B 2 31 ? -12.196 2.651   11.372  1.00 0.58 1034 H 1 
ATOM 478  H H    . CYS B 2 31 ? -9.947  3.853   11.191  1.00 0.52 1034 H 1 
ATOM 479  H HA   . CYS B 2 31 ? -8.876  1.898   12.690  1.00 0.54 1034 H 1 
ATOM 480  H HB2  . CYS B 2 31 ? -11.141 1.011   12.642  1.00 0.58 1034 H 1 
ATOM 481  H HB3  . CYS B 2 31 ? -11.043 2.383   13.376  1.00 0.58 1034 H 1 
ATOM 482  N N    . LEU B 2 32 ? -9.037  1.687   9.650   1.00 0.50 1035 H 1 
ATOM 483  C CA   . LEU B 2 32 ? -8.845  0.865   8.461   1.00 0.50 1035 H 1 
ATOM 484  C C    . LEU B 2 32 ? -10.058 -0.026  8.210   1.00 0.53 1035 H 1 
ATOM 485  O O    . LEU B 2 32 ? -9.947  -1.223  7.945   1.00 0.54 1035 H 1 
ATOM 486  C CB   . LEU B 2 32 ? -7.564  0.041   8.573   1.00 0.48 1035 H 1 
ATOM 487  C CG   . LEU B 2 32 ? -6.335  0.906   8.757   1.00 0.45 1035 H 1 
ATOM 488  C CD1  . LEU B 2 32 ? -5.147  0.043   8.610   1.00 0.44 1035 H 1 
ATOM 489  C CD2  . LEU B 2 32 ? -6.300  2.013   7.735   1.00 0.43 1035 H 1 
ATOM 490  H H    . LEU B 2 32 ? -8.973  2.532   9.504   1.00 0.50 1035 H 1 
ATOM 491  H HA   . LEU B 2 32 ? -8.752  1.455   7.697   1.00 0.50 1035 H 1 
ATOM 492  H HB2  . LEU B 2 32 ? -7.641  -0.571  9.322   1.00 0.48 1035 H 1 
ATOM 493  H HB3  . LEU B 2 32 ? -7.459  -0.499  7.774   1.00 0.48 1035 H 1 
ATOM 494  H HG   . LEU B 2 32 ? -6.351  1.318   9.635   1.00 0.45 1035 H 1 
ATOM 495  H HD11 . LEU B 2 32 ? -4.344  0.575   8.724   1.00 0.44 1035 H 1 
ATOM 496  H HD12 . LEU B 2 32 ? -5.169  -0.656  9.282   1.00 0.44 1035 H 1 
ATOM 497  H HD13 . LEU B 2 32 ? -5.146  -0.358  7.727   1.00 0.44 1035 H 1 
ATOM 498  H HD21 . LEU B 2 32 ? -5.506  2.554   7.871   1.00 0.43 1035 H 1 
ATOM 499  H HD22 . LEU B 2 32 ? -6.282  1.630   6.844   1.00 0.43 1035 H 1 
ATOM 500  H HD23 . LEU B 2 32 ? -7.090  2.568   7.832   1.00 0.43 1035 H 1 
ATOM 501  N N    . HIS B 2 33 ? -11.228 0.566   8.317   1.00 0.55 1036 H 1 
ATOM 502  C CA   . HIS B 2 33 ? -12.440 -0.093  7.873   1.00 0.59 1036 H 1 
ATOM 503  C C    . HIS B 2 33 ? -12.834 0.491   6.530   1.00 0.58 1036 H 1 
ATOM 504  O O    . HIS B 2 33 ? -12.455 1.617   6.189   1.00 0.56 1036 H 1 
ATOM 505  C CB   . HIS B 2 33 ? -13.579 0.057   8.879   1.00 0.62 1036 H 1 
ATOM 506  C CG   . HIS B 2 33 ? -13.511 -0.920  10.014  1.00 0.64 1036 H 1 
ATOM 507  N ND1  . HIS B 2 33 ? -12.983 -0.596  11.247  1.00 0.63 1036 H 1 
ATOM 508  C CD2  . HIS B 2 33 ? -13.900 -2.216  10.099  1.00 0.66 1036 H 1 
ATOM 509  C CE1  . HIS B 2 33 ? -13.047 -1.654  12.037  1.00 0.66 1036 H 1 
ATOM 510  N NE2  . HIS B 2 33 ? -13.603 -2.647  11.367  1.00 0.68 1036 H 1 
ATOM 511  H H    . HIS B 2 33 ? -11.345 1.352   8.645   1.00 0.55 1036 H 1 
ATOM 512  H HA   . HIS B 2 33 ? -12.268 -1.044  7.792   1.00 0.59 1036 H 1 
ATOM 513  H HB2  . HIS B 2 33 ? -13.567 0.958   9.237   1.00 0.62 1036 H 1 
ATOM 514  H HB3  . HIS B 2 33 ? -14.425 -0.054  8.417   1.00 0.62 1036 H 1 
ATOM 515  H HD2  . HIS B 2 33 ? -14.295 -2.719  9.424   1.00 0.66 1036 H 1 
ATOM 516  H HE1  . HIS B 2 33 ? -12.750 -1.693  12.917  1.00 0.66 1036 H 1 
ATOM 517  N N    . SER B 2 34 ? -13.532 -0.309  5.731   1.00 0.61 1037 H 1 
ATOM 518  C CA   . SER B 2 34 ? -13.741 0.043   4.347   1.00 0.61 1037 H 1 
ATOM 519  C C    . SER B 2 34 ? -15.161 -0.263  3.893   1.00 0.66 1037 H 1 
ATOM 520  O O    . SER B 2 34 ? -15.820 -1.180  4.391   1.00 0.68 1037 H 1 
ATOM 521  C CB   . SER B 2 34 ? -12.718 -0.654  3.481   1.00 0.60 1037 H 1 
ATOM 522  O OG   . SER B 2 34 ? -11.406 -0.299  3.895   1.00 0.56 1037 H 1 
ATOM 523  H H    . SER B 2 34 ? -13.888 -1.053  5.975   1.00 0.61 1037 H 1 
ATOM 524  H HA   . SER B 2 34 ? -13.624 1.001   4.255   1.00 0.61 1037 H 1 
ATOM 525  H HB2  . SER B 2 34 ? -12.835 -1.615  3.540   1.00 0.60 1037 H 1 
ATOM 526  H HB3  . SER B 2 34 ? -12.849 -0.409  2.552   1.00 0.60 1037 H 1 
ATOM 527  H HG   . SER B 2 34 ? -11.169 0.405   3.502   1.00 0.56 1037 H 1 
ATOM 528  N N    . PHE B 2 35 ? -15.648 0.593   3.001   1.00 0.66 1038 H 1 
ATOM 529  C CA   . PHE B 2 35 ? -17.020 0.592   2.519   1.00 0.70 1038 H 1 
ATOM 530  C C    . PHE B 2 35 ? -16.972 1.146   1.105   1.00 0.71 1038 H 1 
ATOM 531  O O    . PHE B 2 35 ? -15.993 1.774   0.706   1.00 0.68 1038 H 1 
ATOM 532  C CB   . PHE B 2 35 ? -17.939 1.433   3.416   1.00 0.71 1038 H 1 
ATOM 533  C CG   . PHE B 2 35 ? -17.669 1.263   4.882   1.00 0.70 1038 H 1 
ATOM 534  C CD1  . PHE B 2 35 ? -16.633 1.971   5.497   1.00 0.67 1038 H 1 
ATOM 535  C CD2  . PHE B 2 35 ? -18.449 0.410   5.648   1.00 0.73 1038 H 1 
ATOM 536  C CE1  . PHE B 2 35 ? -16.360 1.818   6.820   1.00 0.66 1038 H 1 
ATOM 537  C CE2  . PHE B 2 35 ? -18.201 0.268   6.989   1.00 0.72 1038 H 1 
ATOM 538  C CZ   . PHE B 2 35 ? -17.143 0.967   7.577   1.00 0.69 1038 H 1 
ATOM 539  H H    . PHE B 2 35 ? -15.168 1.213   2.648   1.00 0.66 1038 H 1 
ATOM 540  H HA   . PHE B 2 35 ? -17.390 -0.305  2.534   1.00 0.70 1038 H 1 
ATOM 541  H HB2  . PHE B 2 35 ? -17.837 2.369   3.183   1.00 0.71 1038 H 1 
ATOM 542  H HB3  . PHE B 2 35 ? -18.862 1.194   3.235   1.00 0.71 1038 H 1 
ATOM 543  H HD1  . PHE B 2 35 ? -16.120 2.559   4.991   1.00 0.67 1038 H 1 
ATOM 544  H HD2  . PHE B 2 35 ? -19.142 -0.067  5.251   1.00 0.73 1038 H 1 
ATOM 545  H HE1  . PHE B 2 35 ? -15.654 2.281   7.211   1.00 0.66 1038 H 1 
ATOM 546  H HE2  . PHE B 2 35 ? -18.735 -0.291  7.506   1.00 0.72 1038 H 1 
ATOM 547  H HZ   . PHE B 2 35 ? -16.965 0.859   8.483   1.00 0.69 1038 H 1 
ATOM 548  N N    . CYS B 2 36 ? -18.050 0.944   0.359   1.00 0.75 1039 H 1 
ATOM 549  C CA   . CYS B 2 36 ? -18.191 1.578   -0.937  1.00 0.76 1039 H 1 
ATOM 550  C C    . CYS B 2 36 ? -18.121 3.083   -0.775  1.00 0.75 1039 H 1 
ATOM 551  O O    . CYS B 2 36 ? -18.533 3.629   0.249   1.00 0.74 1039 H 1 
ATOM 552  C CB   . CYS B 2 36 ? -19.524 1.223   -1.544  1.00 0.80 1039 H 1 
ATOM 553  S SG   . CYS B 2 36 ? -19.752 -0.489  -1.719  1.00 0.83 1039 H 1 
ATOM 554  H H    . CYS B 2 36 ? -18.710 0.443   0.588   1.00 0.75 1039 H 1 
ATOM 555  H HA   . CYS B 2 36 ? -17.476 1.269   -1.514  1.00 0.76 1039 H 1 
ATOM 556  H HB2  . CYS B 2 36 ? -20.233 1.584   -0.989  1.00 0.80 1039 H 1 
ATOM 557  H HB3  . CYS B 2 36 ? -19.601 1.646   -2.414  1.00 0.80 1039 H 1 
ATOM 558  N N    . LYS B 2 37 ? -17.598 3.761   -1.799  1.00 0.74 1040 H 1 
ATOM 559  C CA   . LYS B 2 37 ? -17.485 5.219   -1.736  1.00 0.73 1040 H 1 
ATOM 560  C C    . LYS B 2 37 ? -18.819 5.857   -1.398  1.00 0.76 1040 H 1 
ATOM 561  O O    . LYS B 2 37 ? -18.896 6.681   -0.484  1.00 0.75 1040 H 1 
ATOM 562  C CB   . LYS B 2 37 ? -16.954 5.765   -3.064  1.00 0.74 1040 H 1 
ATOM 563  C CG   . LYS B 2 37 ? -16.942 7.269   -3.214  1.00 0.74 1040 H 1 
ATOM 564  C CD   . LYS B 2 37 ? -16.644 7.591   -4.679  1.00 0.76 1040 H 1 
ATOM 565  C CE   . LYS B 2 37 ? -16.705 9.087   -4.939  1.00 0.78 1040 H 1 
ATOM 566  N NZ   . LYS B 2 37 ? -16.369 9.453   -6.351  1.00 0.80 1040 H 1 
ATOM 567  H H    . LYS B 2 37 ? -17.308 3.404   -2.526  1.00 0.74 1040 H 1 
ATOM 568  H HA   . LYS B 2 37 ? -16.859 5.444   -1.030  1.00 0.73 1040 H 1 
ATOM 569  H HB2  . LYS B 2 37 ? -16.048 5.440   -3.186  1.00 0.74 1040 H 1 
ATOM 570  H HB3  . LYS B 2 37 ? -17.489 5.392   -3.782  1.00 0.74 1040 H 1 
ATOM 571  H HG2  . LYS B 2 37 ? -17.797 7.644   -2.951  1.00 0.74 1040 H 1 
ATOM 572  H HG3  . LYS B 2 37 ? -16.270 7.663   -2.636  1.00 0.74 1040 H 1 
ATOM 573  H HD2  . LYS B 2 37 ? -15.765 7.255   -4.914  1.00 0.76 1040 H 1 
ATOM 574  H HD3  . LYS B 2 37 ? -17.283 7.135   -5.249  1.00 0.76 1040 H 1 
ATOM 575  H HE2  . LYS B 2 37 ? -17.596 9.410   -4.730  1.00 0.78 1040 H 1 
ATOM 576  H HE3  . LYS B 2 37 ? -16.092 9.539   -4.339  1.00 0.78 1040 H 1 
ATOM 577  H HZ1  . LYS B 2 37 ? -16.391 10.338  -6.442  1.00 0.80 1040 H 1 
ATOM 578  H HZ2  . LYS B 2 37 ? -15.554 9.155   -6.549  1.00 0.80 1040 H 1 
ATOM 579  H HZ3  . LYS B 2 37 ? -16.962 9.084   -6.903  1.00 0.80 1040 H 1 
ATOM 580  N N    . THR B 2 38 ? -19.901 5.426   -2.076  1.00 0.80 1041 H 1 
ATOM 581  C CA   . THR B 2 38 ? -21.207 6.052   -1.871  1.00 0.83 1041 H 1 
ATOM 582  C C    . THR B 2 38 ? -21.810 5.658   -0.540  1.00 0.83 1041 H 1 
ATOM 583  O O    . THR B 2 38 ? -22.518 6.459   0.075   1.00 0.84 1041 H 1 
ATOM 584  C CB   . THR B 2 38 ? -22.193 5.677   -2.967  1.00 0.87 1041 H 1 
ATOM 585  O OG1  . THR B 2 38 ? -22.664 4.359   -2.719  1.00 0.88 1041 H 1 
ATOM 586  C CG2  . THR B 2 38 ? -21.532 5.711   -4.321  1.00 0.88 1041 H 1 
ATOM 587  H H    . THR B 2 38 ? -19.893 4.783   -2.648  1.00 0.80 1041 H 1 
ATOM 588  H HA   . THR B 2 38 ? -21.050 7.009   -1.890  1.00 0.83 1041 H 1 
ATOM 589  H HB   . THR B 2 38 ? -22.924 6.314   -2.964  1.00 0.87 1041 H 1 
ATOM 590  H HG1  . THR B 2 38 ? -23.211 4.140   -3.317  1.00 0.88 1041 H 1 
ATOM 591  H HG21 . THR B 2 38 ? -22.178 5.469   -5.003  1.00 0.88 1041 H 1 
ATOM 592  H HG22 . THR B 2 38 ? -21.197 6.605   -4.496  1.00 0.88 1041 H 1 
ATOM 593  H HG23 . THR B 2 38 ? -20.794 5.081   -4.337  1.00 0.88 1041 H 1 
ATOM 594  N N    . CYS B 2 39 ? -21.533 4.442   -0.077  1.00 0.82 1042 H 1 
ATOM 595  C CA   . CYS B 2 39 ? -22.157 3.949   1.142   1.00 0.83 1042 H 1 
ATOM 596  C C    . CYS B 2 39 ? -21.724 4.782   2.331   1.00 0.80 1042 H 1 
ATOM 597  O O    . CYS B 2 39 ? -22.553 5.208   3.143   1.00 0.82 1042 H 1 
ATOM 598  C CB   . CYS B 2 39 ? -21.780 2.487   1.367   1.00 0.82 1042 H 1 
ATOM 599  S SG   . CYS B 2 39 ? -22.333 1.315   0.132   1.00 0.86 1042 H 1 
ATOM 600  H H    . CYS B 2 39 ? -20.990 3.891   -0.453  1.00 0.82 1042 H 1 
ATOM 601  H HA   . CYS B 2 39 ? -23.120 4.018   1.047   1.00 0.83 1042 H 1 
ATOM 602  H HB2  . CYS B 2 39 ? -20.814 2.429   1.428   1.00 0.82 1042 H 1 
ATOM 603  H HB3  . CYS B 2 39 ? -22.135 2.211   2.227   1.00 0.82 1042 H 1 
ATOM 604  N N    . ILE B 2 40 ? -20.419 5.009   2.452   1.00 0.77 1043 H 1 
ATOM 605  C CA   . ILE B 2 40 ? -19.876 5.693   3.613   1.00 0.74 1043 H 1 
ATOM 606  C C    . ILE B 2 40 ? -20.119 7.203   3.527   1.00 0.75 1043 H 1 
ATOM 607  O O    . ILE B 2 40 ? -20.250 7.880   4.553   1.00 0.75 1043 H 1 
ATOM 608  C CB   . ILE B 2 40 ? -18.391 5.351   3.766   1.00 0.70 1043 H 1 
ATOM 609  C CG1  . ILE B 2 40 ? -17.873 5.907   5.073   1.00 0.68 1043 H 1 
ATOM 610  C CG2  . ILE B 2 40 ? -17.624 5.949   2.644   1.00 0.69 1043 H 1 
ATOM 611  C CD1  . ILE B 2 40 ? -18.755 5.475   6.242   1.00 0.71 1043 H 1 
ATOM 612  H H    . ILE B 2 40 ? -19.832 4.773   1.869   1.00 0.77 1043 H 1 
ATOM 613  H HA   . ILE B 2 40 ? -20.337 5.386   4.409   1.00 0.74 1043 H 1 
ATOM 614  H HB   . ILE B 2 40 ? -18.284 4.387   3.757   1.00 0.70 1043 H 1 
ATOM 615  H HG12 . ILE B 2 40 ? -16.964 5.602   5.220   1.00 0.68 1043 H 1 
ATOM 616  H HG13 . ILE B 2 40 ? -17.843 6.875   5.027   1.00 0.68 1043 H 1 
ATOM 617  H HG21 . ILE B 2 40 ? -16.684 5.732   2.742   1.00 0.69 1043 H 1 
ATOM 618  H HG22 . ILE B 2 40 ? -17.951 5.594   1.803   1.00 0.69 1043 H 1 
ATOM 619  H HG23 . ILE B 2 40 ? -17.735 6.913   2.653   1.00 0.69 1043 H 1 
ATOM 620  H HD11 . ILE B 2 40 ? -18.402 5.844   7.067   1.00 0.71 1043 H 1 
ATOM 621  H HD12 . ILE B 2 40 ? -19.658 5.800   6.103   1.00 0.71 1043 H 1 
ATOM 622  H HD13 . ILE B 2 40 ? -18.765 4.507   6.299   1.00 0.71 1043 H 1 
ATOM 623  N N    . VAL B 2 41 ? -20.151 7.772   2.323   1.00 0.76 1044 H 1 
ATOM 624  C CA   . VAL B 2 41 ? -20.430 9.194   2.229   1.00 0.77 1044 H 1 
ATOM 625  C C    . VAL B 2 41 ? -21.829 9.468   2.729   1.00 0.80 1044 H 1 
ATOM 626  O O    . VAL B 2 41 ? -22.038 10.378  3.530   1.00 0.81 1044 H 1 
ATOM 627  C CB   . VAL B 2 41 ? -20.226 9.696   0.793   1.00 0.78 1044 H 1 
ATOM 628  C CG1  . VAL B 2 41 ? -20.799 11.089  0.620   1.00 0.80 1044 H 1 
ATOM 629  C CG2  . VAL B 2 41 ? -18.776 9.684   0.477   1.00 0.75 1044 H 1 
ATOM 630  H H    . VAL B 2 41 ? -20.019 7.367   1.576   1.00 0.76 1044 H 1 
ATOM 631  H HA   . VAL B 2 41 ? -19.807 9.682   2.789   1.00 0.77 1044 H 1 
ATOM 632  H HB   . VAL B 2 41 ? -20.695 9.108   0.180   1.00 0.78 1044 H 1 
ATOM 633  H HG11 . VAL B 2 41 ? -20.659 11.386  -0.293  1.00 0.80 1044 H 1 
ATOM 634  H HG12 . VAL B 2 41 ? -21.750 11.074  0.813   1.00 0.80 1044 H 1 
ATOM 635  H HG13 . VAL B 2 41 ? -20.355 11.700  1.229   1.00 0.80 1044 H 1 
ATOM 636  H HG21 . VAL B 2 41 ? -18.640 10.000  -0.430  1.00 0.75 1044 H 1 
ATOM 637  H HG22 . VAL B 2 41 ? -18.305 10.264  1.096   1.00 0.75 1044 H 1 
ATOM 638  H HG23 . VAL B 2 41 ? -18.434 8.780   0.558   1.00 0.75 1044 H 1 
ATOM 639  N N    . ARG B 2 42 ? -22.804 8.662   2.313   1.00 0.83 1045 H 1 
ATOM 640  C CA   . ARG B 2 42 ? -24.147 8.845   2.848   1.00 0.86 1045 H 1 
ATOM 641  C C    . ARG B 2 42 ? -24.176 8.565   4.342   1.00 0.86 1045 H 1 
ATOM 642  O O    . ARG B 2 42 ? -24.820 9.297   5.104   1.00 0.87 1045 H 1 
ATOM 643  C CB   . ARG B 2 42 ? -25.140 7.940   2.134   1.00 0.89 1045 H 1 
ATOM 644  C CG   . ARG B 2 42 ? -25.410 8.338   0.709   1.00 0.91 1045 H 1 
ATOM 645  C CD   . ARG B 2 42 ? -26.365 7.379   0.032   1.00 0.95 1045 H 1 
ATOM 646  N NE   . ARG B 2 42 ? -26.723 7.872   -1.288  1.00 0.97 1045 H 1 
ATOM 647  C CZ   . ARG B 2 42 ? -27.785 8.624   -1.530  1.00 1.00 1045 H 1 
ATOM 648  N NH2  . ARG B 2 42 ? -28.032 9.028   -2.762  1.00 1.02 1045 H 1 
ATOM 649  N NH1  . ARG B 2 42 ? -28.610 8.959   -0.546  1.00 1.01 1045 H 1 
ATOM 650  H H    . ARG B 2 42 ? -22.714 8.025   1.742   1.00 0.83 1045 H 1 
ATOM 651  H HA   . ARG B 2 42 ? -24.402 9.769   2.699   1.00 0.86 1045 H 1 
ATOM 652  H HB2  . ARG B 2 42 ? -24.804 7.030   2.148   1.00 0.89 1045 H 1 
ATOM 653  H HB3  . ARG B 2 42 ? -25.976 7.941   2.625   1.00 0.89 1045 H 1 
ATOM 654  H HG2  . ARG B 2 42 ? -25.781 9.234   0.688   1.00 0.91 1045 H 1 
ATOM 655  H HG3  . ARG B 2 42 ? -24.575 8.365   0.216   1.00 0.91 1045 H 1 
ATOM 656  H HD2  . ARG B 2 42 ? -25.955 6.503   -0.043  1.00 0.95 1045 H 1 
ATOM 657  H HD3  . ARG B 2 42 ? -27.164 7.273   0.572   1.00 0.95 1045 H 1 
ATOM 658  H HE   . ARG B 2 42 ? -26.215 7.663   -1.950  1.00 0.97 1045 H 1 
ATOM 659  H HH21 . ARG B 2 42 ? -27.504 8.802   -3.402  1.00 1.02 1045 H 1 
ATOM 660  H HH22 . ARG B 2 42 ? -28.721 9.517   -2.924  1.00 1.02 1045 H 1 
ATOM 661  H HH11 . ARG B 2 42 ? -28.456 8.687   0.255   1.00 1.01 1045 H 1 
ATOM 662  H HH12 . ARG B 2 42 ? -29.298 9.448   -0.710  1.00 1.01 1045 H 1 
ATOM 663  N N    . TYR B 2 43 ? -23.447 7.546   4.795   1.00 0.83 1046 H 1 
ATOM 664  C CA   . TYR B 2 43 ? -23.418 7.281   6.229   1.00 0.83 1046 H 1 
ATOM 665  C C    . TYR B 2 43 ? -22.874 8.484   6.979   1.00 0.81 1046 H 1 
ATOM 666  O O    . TYR B 2 43 ? -23.499 8.964   7.930   1.00 0.83 1046 H 1 
ATOM 667  C CB   . TYR B 2 43 ? -22.584 6.031   6.539   1.00 0.81 1046 H 1 
ATOM 668  C CG   . TYR B 2 43 ? -22.482 5.721   8.033   1.00 0.81 1046 H 1 
ATOM 669  C CD1  . TYR B 2 43 ? -21.598 6.422   8.841   1.00 0.78 1046 H 1 
ATOM 670  C CD2  . TYR B 2 43 ? -23.239 4.719   8.623   1.00 0.83 1046 H 1 
ATOM 671  C CE1  . TYR B 2 43 ? -21.484 6.163   10.188  1.00 0.79 1046 H 1 
ATOM 672  C CE2  . TYR B 2 43 ? -23.126 4.437   9.984   1.00 0.84 1046 H 1 
ATOM 673  C CZ   . TYR B 2 43 ? -22.243 5.171   10.775  1.00 0.81 1046 H 1 
ATOM 674  O OH   . TYR B 2 43 ? -22.097 4.932   12.147  1.00 0.82 1046 H 1 
ATOM 675  H H    . TYR B 2 43 ? -22.978 7.014   4.308   1.00 0.83 1046 H 1 
ATOM 676  H HA   . TYR B 2 43 ? -24.327 7.117   6.525   1.00 0.83 1046 H 1 
ATOM 677  H HB2  . TYR B 2 43 ? -22.975 5.269   6.084   1.00 0.81 1046 H 1 
ATOM 678  H HB3  . TYR B 2 43 ? -21.691 6.149   6.179   1.00 0.81 1046 H 1 
ATOM 679  H HD1  . TYR B 2 43 ? -21.068 7.085   8.462   1.00 0.78 1046 H 1 
ATOM 680  H HD2  . TYR B 2 43 ? -23.832 4.227   8.102   1.00 0.83 1046 H 1 
ATOM 681  H HE1  . TYR B 2 43 ? -20.892 6.659   10.706  1.00 0.79 1046 H 1 
ATOM 682  H HE2  . TYR B 2 43 ? -23.639 3.760   10.364  1.00 0.84 1046 H 1 
ATOM 683  H HH   . TYR B 2 43 ? -21.349 5.215   12.403  1.00 0.82 1046 H 1 
ATOM 684  N N    . LEU B 2 44 ? -21.711 8.984   6.572   1.00 0.78 1047 H 1 
ATOM 685  C CA   . LEU B 2 44 ? -21.092 10.068  7.317   1.00 0.77 1047 H 1 
ATOM 686  C C    . LEU B 2 44 ? -21.880 11.359  7.240   1.00 0.80 1047 H 1 
ATOM 687  O O    . LEU B 2 44 ? -21.517 12.322  7.921   1.00 0.80 1047 H 1 
ATOM 688  C CB   . LEU B 2 44 ? -19.675 10.300  6.801   1.00 0.74 1047 H 1 
ATOM 689  C CG   . LEU B 2 44 ? -18.789 9.072   6.971   1.00 0.71 1047 H 1 
ATOM 690  C CD1  . LEU B 2 44 ? -17.358 9.400   6.633   1.00 0.67 1047 H 1 
ATOM 691  C CD2  . LEU B 2 44 ? -18.918 8.533   8.384   1.00 0.71 1047 H 1 
ATOM 692  H H    . LEU B 2 44 ? -21.274 8.715   5.882   1.00 0.78 1047 H 1 
ATOM 693  H HA   . LEU B 2 44 ? -21.074 9.800   8.249   1.00 0.77 1047 H 1 
ATOM 694  H HB2  . LEU B 2 44 ? -19.711 10.543  5.863   1.00 0.74 1047 H 1 
ATOM 695  H HB3  . LEU B 2 44 ? -19.280 11.049  7.273   1.00 0.74 1047 H 1 
ATOM 696  H HG   . LEU B 2 44 ? -19.082 8.381   6.356   1.00 0.71 1047 H 1 
ATOM 697  H HD11 . LEU B 2 44 ? -16.809 8.608   6.746   1.00 0.67 1047 H 1 
ATOM 698  H HD12 . LEU B 2 44 ? -17.304 9.702   5.713   1.00 0.67 1047 H 1 
ATOM 699  H HD13 . LEU B 2 44 ? -17.039 10.102  7.222   1.00 0.67 1047 H 1 
ATOM 700  H HD21 . LEU B 2 44 ? -18.352 7.752   8.486   1.00 0.71 1047 H 1 
ATOM 701  H HD22 . LEU B 2 44 ? -18.644 9.215   9.017   1.00 0.71 1047 H 1 
ATOM 702  H HD23 . LEU B 2 44 ? -19.841 8.287   8.554   1.00 0.71 1047 H 1 
ATOM 703  N N    . GLU B 2 45 ? -22.961 11.394  6.461   1.00 0.83 1048 H 1 
ATOM 704  C CA   . GLU B 2 45 ? -23.844 12.547  6.480   1.00 0.86 1048 H 1 
ATOM 705  C C    . GLU B 2 45 ? -24.646 12.641  7.767   1.00 0.88 1048 H 1 
ATOM 706  O O    . GLU B 2 45 ? -25.309 13.661  7.990   1.00 0.90 1048 H 1 
ATOM 707  C CB   . GLU B 2 45 ? -24.783 12.488  5.281   1.00 0.88 1048 H 1 
ATOM 708  C CG   . GLU B 2 45 ? -24.040 12.432  3.989   1.00 0.87 1048 H 1 
ATOM 709  C CD   . GLU B 2 45 ? -24.922 12.646  2.788   1.00 0.90 1048 H 1 
ATOM 710  O OE1  . GLU B 2 45 ? -26.160 12.541  2.916   1.00 0.93 1048 H 1 
ATOM 711  O OE2  . GLU B 2 45 ? -24.376 12.946  1.707   1.00 0.90 1048 H 1 
ATOM 712  H H    . GLU B 2 45 ? -23.195 10.766  5.922   1.00 0.83 1048 H 1 
ATOM 713  H HA   . GLU B 2 45 ? -23.291 13.342  6.431   1.00 0.86 1048 H 1 
ATOM 714  H HB2  . GLU B 2 45 ? -25.355 11.708  5.358   1.00 0.88 1048 H 1 
ATOM 715  H HB3  . GLU B 2 45 ? -25.362 13.266  5.286   1.00 0.88 1048 H 1 
ATOM 716  H HG2  . GLU B 2 45 ? -23.342 13.106  3.995   1.00 0.87 1048 H 1 
ATOM 717  H HG3  . GLU B 2 45 ? -23.602 11.570  3.912   1.00 0.87 1048 H 1 
ATOM 718  N N    . THR B 2 46 ? -24.610 11.592  8.602   1.00 0.87 1049 H 1 
ATOM 719  C CA   . THR B 2 46 ? -25.419 11.496  9.810   1.00 0.90 1049 H 1 
ATOM 720  C C    . THR B 2 46 ? -24.644 10.940  11.005  1.00 0.88 1049 H 1 
ATOM 721  O O    . THR B 2 46 ? -25.217 10.834  12.094  1.00 0.90 1049 H 1 
ATOM 722  C CB   . THR B 2 46 ? -26.688 10.642  9.562   1.00 0.93 1049 H 1 
ATOM 723  O OG1  . THR B 2 46 ? -26.334 9.259   9.483   1.00 0.91 1049 H 1 
ATOM 724  C CG2  . THR B 2 46 ? -27.393 11.059  8.256   1.00 0.94 1049 H 1 
ATOM 725  H H    . THR B 2 46 ? -24.104 10.909  8.473   1.00 0.87 1049 H 1 
ATOM 726  H HA   . THR B 2 46 ? -25.679 12.404  10.032  1.00 0.90 1049 H 1 
ATOM 727  H HB   . THR B 2 46 ? -27.296 10.787  10.303  1.00 0.93 1049 H 1 
ATOM 728  H HG1  . THR B 2 46 ? -25.601 9.180   9.080   1.00 0.91 1049 H 1 
ATOM 729  H HG21 . THR B 2 46 ? -28.182 10.510  8.125   1.00 0.94 1049 H 1 
ATOM 730  H HG22 . THR B 2 46 ? -27.654 11.992  8.312   1.00 0.94 1049 H 1 
ATOM 731  H HG23 . THR B 2 46 ? -26.787 10.938  7.508   1.00 0.94 1049 H 1 
ATOM 732  N N    . SER B 2 47 ? -23.396 10.517  10.830  1.00 0.85 1050 H 1 
ATOM 733  C CA   . SER B 2 47 ? -22.598 10.071  11.961  1.00 0.83 1050 H 1 
ATOM 734  C C    . SER B 2 47 ? -21.151 10.474  11.748  1.00 0.80 1050 H 1 
ATOM 735  O O    . SER B 2 47 ? -20.663 10.507  10.616  1.00 0.78 1050 H 1 
ATOM 736  C CB   . SER B 2 47 ? -22.706 8.555   12.156  1.00 0.83 1050 H 1 
ATOM 737  O OG   . SER B 2 47 ? -21.950 8.099   13.276  1.00 0.82 1050 H 1 
ATOM 738  H H    . SER B 2 47 ? -22.997 10.481  10.069  1.00 0.85 1050 H 1 
ATOM 739  H HA   . SER B 2 47 ? -22.938 10.495  12.765  1.00 0.83 1050 H 1 
ATOM 740  H HB2  . SER B 2 47 ? -23.637 8.312   12.276  1.00 0.83 1050 H 1 
ATOM 741  H HB3  . SER B 2 47 ? -22.397 8.105   11.354  1.00 0.83 1050 H 1 
ATOM 742  H HG   . SER B 2 47 ? -22.034 7.267   13.351  1.00 0.82 1050 H 1 
ATOM 743  N N    . LYS B 2 48 ? -20.473 10.813  12.844  1.00 0.79 1051 H 1 
ATOM 744  C CA   . LYS B 2 48 ? -19.033 11.049  12.807  1.00 0.76 1051 H 1 
ATOM 745  C C    . LYS B 2 48 ? -18.238 9.867   13.351  1.00 0.74 1051 H 1 
ATOM 746  O O    . LYS B 2 48 ? -17.051 10.016  13.665  1.00 0.72 1051 H 1 
ATOM 747  C CB   . LYS B 2 48 ? -18.668 12.355  13.531  1.00 0.77 1051 H 1 
ATOM 748  C CG   . LYS B 2 48 ? -19.144 12.540  14.966  1.00 0.80 1051 H 1 
ATOM 749  C CD   . LYS B 2 48 ? -18.859 13.989  15.329  1.00 0.81 1051 H 1 
ATOM 750  C CE   . LYS B 2 48 ? -19.657 14.900  14.374  1.00 0.82 1051 H 1 
ATOM 751  N NZ   . LYS B 2 48 ? -19.414 16.352  14.555  1.00 0.84 1051 H 1 
ATOM 752  H H    . LYS B 2 48 ? -20.831 10.911  13.620  1.00 0.79 1051 H 1 
ATOM 753  H HA   . LYS B 2 48 ? -18.784 11.144  11.874  1.00 0.76 1051 H 1 
ATOM 754  H HB2  . LYS B 2 48 ? -17.701 12.436  13.527  1.00 0.77 1051 H 1 
ATOM 755  H HB3  . LYS B 2 48 ? -19.017 13.092  13.006  1.00 0.77 1051 H 1 
ATOM 756  H HG2  . LYS B 2 48 ? -20.091 12.344  15.044  1.00 0.80 1051 H 1 
ATOM 757  H HG3  . LYS B 2 48 ? -18.679 11.936  15.565  1.00 0.80 1051 H 1 
ATOM 758  H HD2  . LYS B 2 48 ? -19.112 14.162  16.249  1.00 0.81 1051 H 1 
ATOM 759  H HD3  . LYS B 2 48 ? -17.910 14.174  15.256  1.00 0.81 1051 H 1 
ATOM 760  H HE2  . LYS B 2 48 ? -19.439 14.660  13.460  1.00 0.82 1051 H 1 
ATOM 761  H HE3  . LYS B 2 48 ? -20.603 14.725  14.495  1.00 0.82 1051 H 1 
ATOM 762  H HZ1  . LYS B 2 48 ? -19.377 16.749  13.759  1.00 0.84 1051 H 1 
ATOM 763  H HZ2  . LYS B 2 48 ? -20.076 16.707  15.032  1.00 0.84 1051 H 1 
ATOM 764  H HZ3  . LYS B 2 48 ? -18.643 16.473  14.982  1.00 0.84 1051 H 1 
ATOM 765  N N    . TYR B 2 49 ? -18.868 8.684   13.407  1.00 0.75 1052 H 1 
ATOM 766  C CA   . TYR B 2 49 ? -18.318 7.469   13.993  1.00 0.74 1052 H 1 
ATOM 767  C C    . TYR B 2 49 ? -18.450 6.279   13.023  1.00 0.73 1052 H 1 
ATOM 768  O O    . TYR B 2 49 ? -19.452 6.158   12.308  1.00 0.75 1052 H 1 
ATOM 769  C CB   . TYR B 2 49 ? -19.037 7.165   15.333  1.00 0.78 1052 H 1 
ATOM 770  C CG   . TYR B 2 49 ? -19.115 8.337   16.304  1.00 0.80 1052 H 1 
ATOM 771  C CD1  . TYR B 2 49 ? -18.055 8.637   17.150  1.00 0.79 1052 H 1 
ATOM 772  C CD2  . TYR B 2 49 ? -20.267 9.114   16.405  1.00 0.82 1052 H 1 
ATOM 773  C CE1  . TYR B 2 49 ? -18.108 9.702   18.045  1.00 0.81 1052 H 1 
ATOM 774  C CE2  . TYR B 2 49 ? -20.334 10.181  17.308  1.00 0.84 1052 H 1 
ATOM 775  C CZ   . TYR B 2 49 ? -19.246 10.463  18.121  1.00 0.84 1052 H 1 
ATOM 776  O OH   . TYR B 2 49 ? -19.296 11.506  19.013  1.00 0.86 1052 H 1 
ATOM 777  H H    . TYR B 2 49 ? -19.659 8.571   13.089  1.00 0.75 1052 H 1 
ATOM 778  H HA   . TYR B 2 49 ? -17.373 7.606   14.164  1.00 0.74 1052 H 1 
ATOM 779  H HB2  . TYR B 2 49 ? -19.938 6.863   15.139  1.00 0.78 1052 H 1 
ATOM 780  H HB3  . TYR B 2 49 ? -18.579 6.430   15.770  1.00 0.78 1052 H 1 
ATOM 781  H HD1  . TYR B 2 49 ? -17.288 8.112   17.118  1.00 0.79 1052 H 1 
ATOM 782  H HD2  . TYR B 2 49 ? -21.000 8.921   15.866  1.00 0.82 1052 H 1 
ATOM 783  H HE1  . TYR B 2 49 ? -17.377 9.896   18.587  1.00 0.81 1052 H 1 
ATOM 784  H HE2  . TYR B 2 49 ? -21.105 10.699  17.363  1.00 0.84 1052 H 1 
ATOM 785  H HH   . TYR B 2 49 ? -20.043 11.887  18.957  1.00 0.86 1052 H 1 
ATOM 786  N N    . CYS B 2 50 ? -17.469 5.353   13.064  1.00 0.71 1053 H 1 
ATOM 787  C CA   . CYS B 2 50 ? -17.441 4.196   12.158  1.00 0.71 1053 H 1 
ATOM 788  C C    . CYS B 2 50 ? -18.681 3.319   12.314  1.00 0.74 1053 H 1 
ATOM 789  O O    . CYS B 2 50 ? -19.113 3.026   13.431  1.00 0.77 1053 H 1 
ATOM 790  C CB   . CYS B 2 50 ? -16.197 3.336   12.390  1.00 0.68 1053 H 1 
ATOM 791  S SG   . CYS B 2 50 ? -16.156 1.698   11.527  1.00 0.68 1053 H 1 
ATOM 792  H H    . CYS B 2 50 ? -16.809 5.383   13.615  1.00 0.71 1053 H 1 
ATOM 793  H HA   . CYS B 2 50 ? -17.422 4.557   11.258  1.00 0.71 1053 H 1 
ATOM 794  H HB2  . CYS B 2 50 ? -15.419 3.845   12.113  1.00 0.68 1053 H 1 
ATOM 795  H HB3  . CYS B 2 50 ? -16.109 3.180   13.343  1.00 0.68 1053 H 1 
ATOM 796  N N    . PRO B 2 51 ? -19.247 2.848   11.218  1.00 0.75 1054 H 1 
ATOM 797  C CA   . PRO B 2 51 ? -20.423 1.972   11.322  1.00 0.79 1054 H 1 
ATOM 798  C C    . PRO B 2 51 ? -20.142 0.651   12.023  1.00 0.80 1054 H 1 
ATOM 799  O O    . PRO B 2 51 ? -21.076 -0.003  12.502  1.00 0.83 1054 H 1 
ATOM 800  C CB   . PRO B 2 51 ? -20.816 1.738   9.851   1.00 0.79 1054 H 1 
ATOM 801  C CG   . PRO B 2 51 ? -20.057 2.761   9.062   1.00 0.76 1054 H 1 
ATOM 802  C CD   . PRO B 2 51 ? -18.835 3.097   9.832   1.00 0.73 1054 H 1 
ATOM 803  H HA   . PRO B 2 51 ? -21.120 2.377   11.862  1.00 0.79 1054 H 1 
ATOM 804  H HB2  . PRO B 2 51 ? -20.587 0.839   9.568   1.00 0.79 1054 H 1 
ATOM 805  H HB3  . PRO B 2 51 ? -21.772 1.840   9.725   1.00 0.79 1054 H 1 
ATOM 806  H HG2  . PRO B 2 51 ? -19.825 2.414   8.187   1.00 0.76 1054 H 1 
ATOM 807  H HG3  . PRO B 2 51 ? -20.599 3.553   8.918   1.00 0.76 1054 H 1 
ATOM 808  H HD2  . PRO B 2 51 ? -18.083 2.541   9.574   1.00 0.73 1054 H 1 
ATOM 809  H HD3  . PRO B 2 51 ? -18.566 4.019   9.696   1.00 0.73 1054 H 1 
ATOM 810  N N    . ILE B 2 52 ? -18.893 0.208   12.052  1.00 0.77 1055 H 1 
ATOM 811  C CA   . ILE B 2 52 ? -18.595 -1.116  12.577  1.00 0.78 1055 H 1 
ATOM 812  C C    . ILE B 2 52 ? -17.851 -0.995  13.897  1.00 0.78 1055 H 1 
ATOM 813  O O    . ILE B 2 52 ? -18.401 -1.326  14.953  1.00 0.81 1055 H 1 
ATOM 814  C CB   . ILE B 2 52 ? -17.811 -1.968  11.562  1.00 0.77 1055 H 1 
ATOM 815  C CG1  . ILE B 2 52 ? -18.667 -2.213  10.308  1.00 0.78 1055 H 1 
ATOM 816  C CG2  . ILE B 2 52 ? -17.415 -3.295  12.196  1.00 0.78 1055 H 1 
ATOM 817  C CD1  . ILE B 2 52 ? -17.912 -2.914  9.221   1.00 0.77 1055 H 1 
ATOM 818  H H    . ILE B 2 52 ? -18.210 0.652   11.776  1.00 0.77 1055 H 1 
ATOM 819  H HA   . ILE B 2 52 ? -19.433 -1.577  12.737  1.00 0.78 1055 H 1 
ATOM 820  H HB   . ILE B 2 52 ? -17.007 -1.492  11.302  1.00 0.77 1055 H 1 
ATOM 821  H HG12 . ILE B 2 52 ? -19.444 -2.741  10.549  1.00 0.78 1055 H 1 
ATOM 822  H HG13 . ILE B 2 52 ? -18.994 -1.363  9.973   1.00 0.78 1055 H 1 
ATOM 823  H HG21 . ILE B 2 52 ? -16.922 -3.827  11.552  1.00 0.78 1055 H 1 
ATOM 824  H HG22 . ILE B 2 52 ? -16.858 -3.129  12.973  1.00 0.78 1055 H 1 
ATOM 825  H HG23 . ILE B 2 52 ? -18.213 -3.775  12.468  1.00 0.78 1055 H 1 
ATOM 826  H HD11 . ILE B 2 52 ? -18.493 -3.045  8.455   1.00 0.77 1055 H 1 
ATOM 827  H HD12 . ILE B 2 52 ? -17.148 -2.377  8.959   1.00 0.77 1055 H 1 
ATOM 828  H HD13 . ILE B 2 52 ? -17.605 -3.776  9.544   1.00 0.77 1055 H 1 
ATOM 829  N N    . CYS B 2 53 ? -16.604 -0.512  13.866  1.00 0.75 1056 H 1 
ATOM 830  C CA   . CYS B 2 53 ? -15.894 -0.489  15.132  1.00 0.75 1056 H 1 
ATOM 831  C C    . CYS B 2 53 ? -16.467 0.552   16.069  1.00 0.77 1056 H 1 
ATOM 832  O O    . CYS B 2 53 ? -16.405 0.356   17.282  1.00 0.79 1056 H 1 
ATOM 833  C CB   . CYS B 2 53 ? -14.393 -0.269  14.953  1.00 0.71 1056 H 1 
ATOM 834  S SG   . CYS B 2 53 ? -13.802 1.296   14.347  1.00 0.67 1056 H 1 
ATOM 835  H H    . CYS B 2 53 ? -16.183 -0.216  13.177  1.00 0.75 1056 H 1 
ATOM 836  H HA   . CYS B 2 53 ? -16.017 -1.365  15.529  1.00 0.75 1056 H 1 
ATOM 837  H HB2  . CYS B 2 53 ? -13.972 -0.425  15.813  1.00 0.71 1056 H 1 
ATOM 838  H HB3  . CYS B 2 53 ? -14.069 -0.956  14.349  1.00 0.71 1056 H 1 
ATOM 839  N N    . ASP B 2 54 ? -17.062 1.629   15.534  1.00 0.76 1057 H 1 
ATOM 840  C CA   . ASP B 2 54 ? -17.727 2.709   16.285  1.00 0.78 1057 H 1 
ATOM 841  C C    . ASP B 2 54 ? -16.750 3.762   16.840  1.00 0.76 1057 H 1 
ATOM 842  O O    . ASP B 2 54 ? -17.102 4.473   17.782  1.00 0.78 1057 H 1 
ATOM 843  C CB   . ASP B 2 54 ? -18.606 2.085   17.397  1.00 0.82 1057 H 1 
ATOM 844  C CG   . ASP B 2 54 ? -19.752 2.984   17.887  1.00 0.85 1057 H 1 
ATOM 845  O OD1  . ASP B 2 54 ? -19.866 4.134   17.436  1.00 0.84 1057 H 1 
ATOM 846  O OD2  . ASP B 2 54 ? -20.561 2.507   18.736  1.00 0.89 1057 H 1 
ATOM 847  H H    . ASP B 2 54 ? -17.090 1.755   14.684  1.00 0.76 1057 H 1 
ATOM 848  H HA   . ASP B 2 54 ? -18.290 3.200   15.667  1.00 0.78 1057 H 1 
ATOM 849  H HB2  . ASP B 2 54 ? -18.981 1.253   17.068  1.00 0.82 1057 H 1 
ATOM 850  H HB3  . ASP B 2 54 ? -18.040 1.861   18.153  1.00 0.82 1057 H 1 
ATOM 851  N N    . VAL B 2 55 ? -15.549 3.931   16.244  1.00 0.72 1058 H 1 
ATOM 852  C CA   . VAL B 2 55 ? -14.656 5.056   16.578  1.00 0.71 1058 H 1 
ATOM 853  C C    . VAL B 2 55 ? -15.176 6.370   15.995  1.00 0.71 1058 H 1 
ATOM 854  O O    . VAL B 2 55 ? -15.866 6.400   14.970  1.00 0.70 1058 H 1 
ATOM 855  C CB   . VAL B 2 55 ? -13.225 4.825   16.072  1.00 0.67 1058 H 1 
ATOM 856  C CG1  . VAL B 2 55 ? -12.574 3.698   16.746  1.00 0.68 1058 H 1 
ATOM 857  C CG2  . VAL B 2 55 ? -13.214 4.640   14.567  1.00 0.64 1058 H 1 
ATOM 858  H H    . VAL B 2 55 ? -15.237 3.401   15.643  1.00 0.72 1058 H 1 
ATOM 859  H HA   . VAL B 2 55 ? -14.642 5.112   17.546  1.00 0.71 1058 H 1 
ATOM 860  H HB   . VAL B 2 55 ? -12.710 5.618   16.289  1.00 0.67 1058 H 1 
ATOM 861  H HG11 . VAL B 2 55 ? -11.675 3.588   16.398  1.00 0.68 1058 H 1 
ATOM 862  H HG12 . VAL B 2 55 ? -12.532 3.872   17.699  1.00 0.68 1058 H 1 
ATOM 863  H HG13 . VAL B 2 55 ? -13.083 2.888   16.588  1.00 0.68 1058 H 1 
ATOM 864  H HG21 . VAL B 2 55 ? -12.304 4.496   14.265  1.00 0.64 1058 H 1 
ATOM 865  H HG22 . VAL B 2 55 ? -13.758 3.872   14.331  1.00 0.64 1058 H 1 
ATOM 866  H HG23 . VAL B 2 55 ? -13.573 5.434   14.141  1.00 0.64 1058 H 1 
ATOM 867  N N    . GLN B 2 56 ? -14.706 7.485   16.585  1.00 0.71 1059 H 1 
ATOM 868  C CA   . GLN B 2 56 ? -14.998 8.829   16.091  1.00 0.71 1059 H 1 
ATOM 869  C C    . GLN B 2 56 ? -14.061 9.160   14.937  1.00 0.67 1059 H 1 
ATOM 870  O O    . GLN B 2 56 ? -12.849 9.253   15.148  1.00 0.65 1059 H 1 
ATOM 871  C CB   . GLN B 2 56 ? -14.835 9.863   17.207  1.00 0.73 1059 H 1 
ATOM 872  C CG   . GLN B 2 56 ? -15.246 11.292  16.816  1.00 0.74 1059 H 1 
ATOM 873  C CD   . GLN B 2 56 ? -14.903 12.354  17.868  1.00 0.76 1059 H 1 
ATOM 874  O OE1  . GLN B 2 56 ? -13.773 12.440  18.358  1.00 0.75 1059 H 1 
ATOM 875  N NE2  . GLN B 2 56 ? -15.884 13.176  18.202  1.00 0.79 1059 H 1 
ATOM 876  H H    . GLN B 2 56 ? -14.207 7.474   17.286  1.00 0.71 1059 H 1 
ATOM 877  H HA   . GLN B 2 56 ? -15.917 8.855   15.782  1.00 0.71 1059 H 1 
ATOM 878  H HB2  . GLN B 2 56 ? -15.364 9.584   17.971  1.00 0.73 1059 H 1 
ATOM 879  H HB3  . GLN B 2 56 ? -13.908 9.872   17.492  1.00 0.73 1059 H 1 
ATOM 880  H HG2  . GLN B 2 56 ? -14.811 11.526  15.981  1.00 0.74 1059 H 1 
ATOM 881  H HG3  . GLN B 2 56 ? -16.202 11.310  16.653  1.00 0.74 1059 H 1 
ATOM 882  H HE21 . GLN B 2 56 ? -16.660 13.089  17.841  1.00 0.79 1059 H 1 
ATOM 883  H HE22 . GLN B 2 56 ? -15.746 13.798  18.780  1.00 0.79 1059 H 1 
ATOM 884  N N    . VAL B 2 57 ? -14.631 9.399   13.745  1.00 0.66 1060 H 1 
ATOM 885  C CA   . VAL B 2 57 ? -13.863 9.679   12.523  1.00 0.63 1060 H 1 
ATOM 886  C C    . VAL B 2 57 ? -13.237 11.058  12.593  1.00 0.63 1060 H 1 
ATOM 887  O O    . VAL B 2 57 ? -12.177 11.308  12.006  1.00 0.61 1060 H 1 
ATOM 888  C CB   . VAL B 2 57 ? -14.757 9.562   11.271  1.00 0.64 1060 H 1 
ATOM 889  C CG1  . VAL B 2 57 ? -13.961 9.854   10.017  1.00 0.61 1060 H 1 
ATOM 890  C CG2  . VAL B 2 57 ? -15.408 8.190   11.192  1.00 0.65 1060 H 1 
ATOM 891  H H    . VAL B 2 57 ? -15.483 9.403   13.625  1.00 0.66 1060 H 1 
ATOM 892  H HA   . VAL B 2 57 ? -13.156 9.019   12.455  1.00 0.63 1060 H 1 
ATOM 893  H HB   . VAL B 2 57 ? -15.463 10.223  11.343  1.00 0.64 1060 H 1 
ATOM 894  H HG11 . VAL B 2 57 ? -14.538 9.776   9.241   1.00 0.61 1060 H 1 
ATOM 895  H HG12 . VAL B 2 57 ? -13.603 10.754  10.063  1.00 0.61 1060 H 1 
ATOM 896  H HG13 . VAL B 2 57 ? -13.231 9.219   9.942   1.00 0.61 1060 H 1 
ATOM 897  H HG21 . VAL B 2 57 ? -15.964 8.141   10.399  1.00 0.65 1060 H 1 
ATOM 898  H HG22 . VAL B 2 57 ? -14.720 7.507   11.148  1.00 0.65 1060 H 1 
ATOM 899  H HG23 . VAL B 2 57 ? -15.956 8.046   11.979  1.00 0.65 1060 H 1 
ATOM 900  N N    . HIS B 2 58 ? -13.915 11.981  13.258  1.00 0.66 1061 H 1 
ATOM 901  C CA   . HIS B 2 58 ? -13.499 13.364  13.406  1.00 0.67 1061 H 1 
ATOM 902  C C    . HIS B 2 58 ? -14.480 13.998  14.388  1.00 0.71 1061 H 1 
ATOM 903  O O    . HIS B 2 58 ? -15.598 13.495  14.560  1.00 0.73 1061 H 1 
ATOM 904  C CB   . HIS B 2 58 ? -13.531 14.060  12.046  1.00 0.67 1061 H 1 
ATOM 905  C CG   . HIS B 2 58 ? -12.639 15.246  11.940  1.00 0.67 1061 H 1 
ATOM 906  N ND1  . HIS B 2 58 ? -13.079 16.536  12.158  1.00 0.70 1061 H 1 
ATOM 907  C CD2  . HIS B 2 58 ? -11.338 15.344  11.578  1.00 0.64 1061 H 1 
ATOM 908  C CE1  . HIS B 2 58 ? -12.076 17.373  11.953  1.00 0.70 1061 H 1 
ATOM 909  N NE2  . HIS B 2 58 ? -11.012 16.677  11.599  1.00 0.66 1061 H 1 
ATOM 910  H H    . HIS B 2 58 ? -14.661 11.811  13.651  1.00 0.66 1061 H 1 
ATOM 911  H HA   . HIS B 2 58 ? -12.591 13.442  13.739  1.00 0.67 1061 H 1 
ATOM 912  H HB2  . HIS B 2 58 ? -13.282 13.420  11.361  1.00 0.67 1061 H 1 
ATOM 913  H HB3  . HIS B 2 58 ? -14.442 14.336  11.858  1.00 0.67 1061 H 1 
ATOM 914  H HD2  . HIS B 2 58 ? -10.772 14.640  11.357  1.00 0.64 1061 H 1 
ATOM 915  H HE1  . HIS B 2 58 ? -12.114 18.298  12.043  1.00 0.70 1061 H 1 
ATOM 916  H HE2  . HIS B 2 58 ? -10.240 17.006  11.412  1.00 0.66 1061 H 1 
ATOM 917  N N    . LYS B 2 59 ? -14.053 15.067  15.076  1.00 0.73 1062 H 1 
ATOM 918  C CA   . LYS B 2 59 ? -15.035 15.776  15.900  1.00 0.77 1062 H 1 
ATOM 919  C C    . LYS B 2 59 ? -16.043 16.514  15.022  1.00 0.78 1062 H 1 
ATOM 920  O O    . LYS B 2 59 ? -17.219 16.630  15.396  1.00 0.81 1062 H 1 
ATOM 921  C CB   . LYS B 2 59 ? -14.384 16.762  16.876  1.00 0.79 1062 H 1 
ATOM 922  C CG   . LYS B 2 59 ? -13.591 16.170  18.021  1.00 0.79 1062 H 1 
ATOM 923  C CD   . LYS B 2 59 ? -12.869 17.298  18.787  1.00 0.81 1062 H 1 
ATOM 924  C CE   . LYS B 2 59 ? -11.999 16.776  19.931  1.00 0.82 1062 H 1 
ATOM 925  N NZ   . LYS B 2 59 ? -11.270 17.873  20.616  1.00 0.84 1062 H 1 
ATOM 926  H H    . LYS B 2 59 ? -13.252 15.380  15.081  1.00 0.73 1062 H 1 
ATOM 927  H HA   . LYS B 2 59 ? -15.492 15.101  16.426  1.00 0.77 1062 H 1 
ATOM 928  H HB2  . LYS B 2 59 ? -13.795 17.343  16.370  1.00 0.79 1062 H 1 
ATOM 929  H HB3  . LYS B 2 59 ? -15.082 17.322  17.250  1.00 0.79 1062 H 1 
ATOM 930  H HG2  . LYS B 2 59 ? -14.181 15.686  18.620  1.00 0.79 1062 H 1 
ATOM 931  H HG3  . LYS B 2 59 ? -12.945 15.531  17.683  1.00 0.79 1062 H 1 
ATOM 932  H HD2  . LYS B 2 59 ? -12.315 17.800  18.169  1.00 0.81 1062 H 1 
ATOM 933  H HD3  . LYS B 2 59 ? -13.528 17.915  19.143  1.00 0.81 1062 H 1 
ATOM 934  H HE2  . LYS B 2 59 ? -12.556 16.308  20.573  1.00 0.82 1062 H 1 
ATOM 935  H HE3  . LYS B 2 59 ? -11.362 16.132  19.585  1.00 0.82 1062 H 1 
ATOM 936  H HZ1  . LYS B 2 59 ? -10.775 17.535  21.274  1.00 0.84 1062 H 1 
ATOM 937  H HZ2  . LYS B 2 59 ? -10.743 18.289  20.032  1.00 0.84 1062 H 1 
ATOM 938  H HZ3  . LYS B 2 59 ? -11.855 18.453  20.953  1.00 0.84 1062 H 1 
ATOM 939  N N    . THR B 2 60 ? -15.601 16.995  13.844  1.00 0.77 1063 H 1 
ATOM 940  C CA   . THR B 2 60 ? -16.358 17.968  13.058  1.00 0.79 1063 H 1 
ATOM 941  C C    . THR B 2 60 ? -16.595 17.584  11.591  1.00 0.77 1063 H 1 
ATOM 942  O O    . THR B 2 60 ? -17.752 17.516  11.148  1.00 0.79 1063 H 1 
ATOM 943  C CB   . THR B 2 60 ? -15.622 19.311  13.110  1.00 0.80 1063 H 1 
ATOM 944  O OG1  . THR B 2 60 ? -14.324 19.165  12.512  1.00 0.77 1063 H 1 
ATOM 945  C CG2  . THR B 2 60 ? -15.461 19.799  14.573  1.00 0.82 1063 H 1 
ATOM 946  H H    . THR B 2 60 ? -14.855 16.762  13.486  1.00 0.77 1063 H 1 
ATOM 947  H HA   . THR B 2 60 ? -17.240 18.009  13.460  1.00 0.79 1063 H 1 
ATOM 948  H HB   . THR B 2 60 ? -16.143 19.967  12.622  1.00 0.80 1063 H 1 
ATOM 949  H HG1  . THR B 2 60 ? -13.919 19.900  12.538  1.00 0.77 1063 H 1 
ATOM 950  H HG21 . THR B 2 60 ? -14.993 20.649  14.581  1.00 0.82 1063 H 1 
ATOM 951  H HG22 . THR B 2 60 ? -16.336 19.908  14.976  1.00 0.82 1063 H 1 
ATOM 952  H HG23 . THR B 2 60 ? -14.952 19.146  15.078  1.00 0.82 1063 H 1 
ATOM 953  N N    . ARG B 2 61 ? -15.527 17.332  10.823  1.00 0.74 1064 H 1 
ATOM 954  C CA   . ARG B 2 61 ? -15.644 17.030  9.397   1.00 0.73 1064 H 1 
ATOM 955  C C    . ARG B 2 61 ? -15.232 15.594  9.140   1.00 0.70 1064 H 1 
ATOM 956  O O    . ARG B 2 61 ? -14.057 15.332  8.870   1.00 0.67 1064 H 1 
ATOM 957  C CB   . ARG B 2 61 ? -14.781 17.974  8.552   1.00 0.73 1064 H 1 
ATOM 958  C CG   . ARG B 2 61 ? -15.130 19.466  8.648   1.00 0.76 1064 H 1 
ATOM 959  C CD   . ARG B 2 61 ? -13.904 20.294  8.311   1.00 0.76 1064 H 1 
ATOM 960  N NE   . ARG B 2 61 ? -13.567 20.205  6.888   1.00 0.75 1064 H 1 
ATOM 961  C CZ   . ARG B 2 61 ? -12.404 20.611  6.369   1.00 0.74 1064 H 1 
ATOM 962  N NH1  . ARG B 2 61 ? -11.441 21.080  7.165   1.00 0.74 1064 H 1 
ATOM 963  N NH2  . ARG B 2 61 ? -12.179 20.513  5.060   1.00 0.74 1064 H 1 
ATOM 964  H H    . ARG B 2 61 ? -14.719 17.332  11.117  1.00 0.74 1064 H 1 
ATOM 965  H HA   . ARG B 2 61 ? -16.571 17.157  9.139   1.00 0.73 1064 H 1 
ATOM 966  H HB2  . ARG B 2 61 ? -13.854 17.859  8.814   1.00 0.73 1064 H 1 
ATOM 967  H HB3  . ARG B 2 61 ? -14.849 17.703  7.623   1.00 0.73 1064 H 1 
ATOM 968  H HG2  . ARG B 2 61 ? -15.854 19.679  8.038   1.00 0.76 1064 H 1 
ATOM 969  H HG3  . ARG B 2 61 ? -15.440 19.679  9.542   1.00 0.76 1064 H 1 
ATOM 970  H HD2  . ARG B 2 61 ? -14.063 21.221  8.549   1.00 0.76 1064 H 1 
ATOM 971  H HD3  . ARG B 2 61 ? -13.151 19.990  8.842   1.00 0.76 1064 H 1 
ATOM 972  H HE   . ARG B 2 61 ? -14.153 19.871  6.354   1.00 0.75 1064 H 1 
ATOM 973  H HH11 . ARG B 2 61 ? -11.568 21.122  8.015   1.00 0.74 1064 H 1 
ATOM 974  H HH12 . ARG B 2 61 ? -10.694 21.341  6.828   1.00 0.74 1064 H 1 
ATOM 975  H HH21 . ARG B 2 61 ? -12.784 20.187  4.543   1.00 0.74 1064 H 1 
ATOM 976  H HH22 . ARG B 2 61 ? -11.429 20.776  4.732   1.00 0.74 1064 H 1 
ATOM 977  N N    . PRO B 2 62 ? -16.157 14.630  9.196   1.00 0.70 1065 H 1 
ATOM 978  C CA   . PRO B 2 62 ? -15.740 13.228  9.047   1.00 0.67 1065 H 1 
ATOM 979  C C    . PRO B 2 62 ? -15.062 12.934  7.719   1.00 0.65 1065 H 1 
ATOM 980  O O    . PRO B 2 62 ? -14.037 12.233  7.709   1.00 0.62 1065 H 1 
ATOM 981  C CB   . PRO B 2 62 ? -17.058 12.459  9.189   1.00 0.70 1065 H 1 
ATOM 982  C CG   . PRO B 2 62 ? -18.010 13.411  9.829   1.00 0.73 1065 H 1 
ATOM 983  C CD   . PRO B 2 62 ? -17.612 14.761  9.341   1.00 0.74 1065 H 1 
ATOM 984  H HA   . PRO B 2 62 ? -15.069 12.979  9.701   1.00 0.67 1065 H 1 
ATOM 985  H HB2  . PRO B 2 62 ? -17.386 12.166  8.324   1.00 0.70 1065 H 1 
ATOM 986  H HB3  . PRO B 2 62 ? -16.941 11.664  9.732   1.00 0.70 1065 H 1 
ATOM 987  H HG2  . PRO B 2 62 ? -18.926 13.207  9.583   1.00 0.73 1065 H 1 
ATOM 988  H HG3  . PRO B 2 62 ? -17.958 13.360  10.796  1.00 0.73 1065 H 1 
ATOM 989  H HD2  . PRO B 2 62 ? -18.040 14.981  8.499   1.00 0.74 1065 H 1 
ATOM 990  H HD3  . PRO B 2 62 ? -17.851 15.458  9.972   1.00 0.74 1065 H 1 
ATOM 991  N N    . LEU B 2 63 ? -15.532 13.525  6.611   1.00 0.67 1066 H 1 
ATOM 992  C CA   . LEU B 2 63 ? -14.952 13.247  5.290   1.00 0.65 1066 H 1 
ATOM 993  C C    . LEU B 2 63 ? -13.467 13.575  5.240   1.00 0.63 1066 H 1 
ATOM 994  O O    . LEU B 2 63 ? -12.778 13.175  4.289   1.00 0.61 1066 H 1 
ATOM 995  C CB   . LEU B 2 63 ? -15.684 14.037  4.204   1.00 0.68 1066 H 1 
ATOM 996  C CG   . LEU B 2 63 ? -17.216 13.947  4.216   1.00 0.72 1066 H 1 
ATOM 997  C CD1  . LEU B 2 63 ? -17.882 14.881  3.186   1.00 0.75 1066 H 1 
ATOM 998  C CD2  . LEU B 2 63 ? -17.675 12.505  4.011   1.00 0.71 1066 H 1 
ATOM 999  H H    . LEU B 2 63 ? -16.183 14.087  6.604   1.00 0.67 1066 H 1 
ATOM 1000 H HA   . LEU B 2 63 ? -15.058 12.296  5.129   1.00 0.65 1066 H 1 
ATOM 1001 H HB2  . LEU B 2 63 ? -15.433 14.970  4.285   1.00 0.68 1066 H 1 
ATOM 1002 H HB3  . LEU B 2 63 ? -15.368 13.732  3.339   1.00 0.68 1066 H 1 
ATOM 1003 H HG   . LEU B 2 63 ? -17.503 14.249  5.092   1.00 0.72 1066 H 1 
ATOM 1004 H HD11 . LEU B 2 63 ? -18.846 14.784  3.237   1.00 0.75 1066 H 1 
ATOM 1005 H HD12 . LEU B 2 63 ? -17.640 15.800  3.378   1.00 0.75 1066 H 1 
ATOM 1006 H HD13 . LEU B 2 63 ? -17.580 14.647  2.294   1.00 0.75 1066 H 1 
ATOM 1007 H HD21 . LEU B 2 63 ? -18.644 12.469  4.022   1.00 0.71 1066 H 1 
ATOM 1008 H HD22 . LEU B 2 63 ? -17.349 12.180  3.157   1.00 0.71 1066 H 1 
ATOM 1009 H HD23 . LEU B 2 63 ? -17.323 11.949  4.724   1.00 0.71 1066 H 1 
ATOM 1010 N N    . LEU B 2 64 ? -12.956 14.259  6.261   1.00 0.63 1067 H 1 
ATOM 1011 C CA   . LEU B 2 64 ? -11.551 14.631  6.291   1.00 0.61 1067 H 1 
ATOM 1012 C C    . LEU B 2 64 ? -10.662 13.417  6.450   1.00 0.57 1067 H 1 
ATOM 1013 O O    . LEU B 2 64 ? -9.507  13.434  6.009   1.00 0.55 1067 H 1 
ATOM 1014 C CB   . LEU B 2 64 ? -11.325 15.626  7.420   1.00 0.62 1067 H 1 
ATOM 1015 C CG   . LEU B 2 64 ? -10.178 16.583  7.224   1.00 0.62 1067 H 1 
ATOM 1016 C CD1  . LEU B 2 64 ? -10.353 17.254  5.874   1.00 0.64 1067 H 1 
ATOM 1017 C CD2  . LEU B 2 64 ? -10.295 17.605  8.319   1.00 0.65 1067 H 1 
ATOM 1018 H H    . LEU B 2 64 ? -13.409 14.516  6.945   1.00 0.63 1067 H 1 
ATOM 1019 H HA   . LEU B 2 64 ? -11.315 15.045  5.446   1.00 0.61 1067 H 1 
ATOM 1020 H HB2  . LEU B 2 64 ? -12.138 16.141  7.543   1.00 0.62 1067 H 1 
ATOM 1021 H HB3  . LEU B 2 64 ? -11.176 15.131  8.241   1.00 0.62 1067 H 1 
ATOM 1022 H HG   . LEU B 2 64 ? -9.314  16.142  7.252   1.00 0.62 1067 H 1 
ATOM 1023 H HD11 . LEU B 2 64 ? -9.624  17.877  5.725   1.00 0.64 1067 H 1 
ATOM 1024 H HD12 . LEU B 2 64 ? -10.351 16.581  5.175   1.00 0.64 1067 H 1 
ATOM 1025 H HD13 . LEU B 2 64 ? -11.196 17.734  5.858   1.00 0.64 1067 H 1 
ATOM 1026 H HD21 . LEU B 2 64 ? -9.575  18.250  8.238   1.00 0.65 1067 H 1 
ATOM 1027 H HD22 . LEU B 2 64 ? -11.147 18.062  8.246   1.00 0.65 1067 H 1 
ATOM 1028 H HD23 . LEU B 2 64 ? -10.238 17.164  9.181   1.00 0.65 1067 H 1 
ATOM 1029 N N    . ASN B 2 65 ? -11.187 12.346  7.038   1.00 0.56 1068 H 1 
ATOM 1030 C CA   . ASN B 2 65 ? -10.349 11.227  7.439   1.00 0.53 1068 H 1 
ATOM 1031 C C    . ASN B 2 65 ? -10.777 9.916   6.790   1.00 0.53 1068 H 1 
ATOM 1032 O O    . ASN B 2 65 ? -10.757 8.852   7.410   1.00 0.52 1068 H 1 
ATOM 1033 C CB   . ASN B 2 65 ? -10.295 11.134  8.959   1.00 0.54 1068 H 1 
ATOM 1034 C CG   . ASN B 2 65 ? -9.293  12.106  9.532   1.00 0.54 1068 H 1 
ATOM 1035 O OD1  . ASN B 2 65 ? -8.437  12.617  8.798   1.00 0.53 1068 H 1 
ATOM 1036 N ND2  . ASN B 2 65 ? -9.373  12.362  10.832  1.00 0.56 1068 H 1 
ATOM 1037 H H    . ASN B 2 65 ? -12.024 12.250  7.212   1.00 0.56 1068 H 1 
ATOM 1038 H HA   . ASN B 2 65 ? -9.450  11.393  7.115   1.00 0.53 1068 H 1 
ATOM 1039 H HB2  . ASN B 2 65 ? -11.173 11.317  9.328   1.00 0.54 1068 H 1 
ATOM 1040 H HB3  . ASN B 2 65 ? -10.059 10.231  9.222   1.00 0.54 1068 H 1 
ATOM 1041 H HD21 . ASN B 2 65 ? -8.815  12.904  11.199  1.00 0.56 1068 H 1 
ATOM 1042 H HD22 . ASN B 2 65 ? -9.983  11.986  11.308  1.00 0.56 1068 H 1 
ATOM 1043 N N    . ILE B 2 66 ? -11.118 9.982   5.509   1.00 0.53 1069 H 1 
ATOM 1044 C CA   . ILE B 2 66 ? -11.406 8.813   4.692   1.00 0.53 1069 H 1 
ATOM 1045 C C    . ILE B 2 66 ? -10.702 8.999   3.352   1.00 0.53 1069 H 1 
ATOM 1046 O O    . ILE B 2 66 ? -10.642 10.115  2.827   1.00 0.54 1069 H 1 
ATOM 1047 C CB   . ILE B 2 66 ? -12.926 8.626   4.503   1.00 0.57 1069 H 1 
ATOM 1048 C CG1  . ILE B 2 66 ? -13.522 9.713   3.614   1.00 0.59 1069 H 1 
ATOM 1049 C CG2  . ILE B 2 66 ? -13.633 8.778   5.820   1.00 0.58 1069 H 1 
ATOM 1050 C CD1  . ILE B 2 66 ? -14.980 9.491   3.281   1.00 0.63 1069 H 1 
ATOM 1051 H H    . ILE B 2 66 ? -11.190 10.725  5.082   1.00 0.53 1069 H 1 
ATOM 1052 H HA   . ILE B 2 66 ? -11.081 8.011   5.130   1.00 0.53 1069 H 1 
ATOM 1053 H HB   . ILE B 2 66 ? -13.042 7.746   4.111   1.00 0.57 1069 H 1 
ATOM 1054 H HG12 . ILE B 2 66 ? -13.426 10.571  4.057   1.00 0.59 1069 H 1 
ATOM 1055 H HG13 . ILE B 2 66 ? -13.013 9.761   2.789   1.00 0.59 1069 H 1 
ATOM 1056 H HG21 . ILE B 2 66 ? -14.587 8.659   5.691   1.00 0.58 1069 H 1 
ATOM 1057 H HG22 . ILE B 2 66 ? -13.305 8.110   6.442   1.00 0.58 1069 H 1 
ATOM 1058 H HG23 . ILE B 2 66 ? -13.464 9.663   6.178   1.00 0.58 1069 H 1 
ATOM 1059 H HD11 . ILE B 2 66 ? -15.297 10.213  2.716   1.00 0.63 1069 H 1 
ATOM 1060 H HD12 . ILE B 2 66 ? -15.080 8.647   2.813   1.00 0.63 1069 H 1 
ATOM 1061 H HD13 . ILE B 2 66 ? -15.500 9.470   4.100   1.00 0.63 1069 H 1 
ATOM 1062 N N    . ARG B 2 67 ? -10.169 7.914   2.800   1.00 0.51 1070 H 1 
ATOM 1063 C CA   . ARG B 2 67 ? -9.477  7.953   1.516   1.00 0.51 1070 H 1 
ATOM 1064 C C    . ARG B 2 67 ? -9.973  6.835   0.606   1.00 0.52 1070 H 1 
ATOM 1065 O O    . ARG B 2 67 ? -10.383 5.772   1.081   1.00 0.53 1070 H 1 
ATOM 1066 C CB   . ARG B 2 67 ? -7.956  7.813   1.706   1.00 0.47 1070 H 1 
ATOM 1067 C CG   . ARG B 2 67 ? -7.409  8.728   2.739   1.00 0.46 1070 H 1 
ATOM 1068 C CD   . ARG B 2 67 ? -7.375  10.136  2.230   1.00 0.48 1070 H 1 
ATOM 1069 N NE   . ARG B 2 67 ? -7.615  11.094  3.307   1.00 0.49 1070 H 1 
ATOM 1070 C CZ   . ARG B 2 67 ? -6.713  11.515  4.184   1.00 0.48 1070 H 1 
ATOM 1071 N NH2  . ARG B 2 67 ? -7.071  12.394  5.109   1.00 0.49 1070 H 1 
ATOM 1072 N NH1  . ARG B 2 67 ? -5.470  11.050  4.151   1.00 0.45 1070 H 1 
ATOM 1073 H H    . ARG B 2 67 ? -10.198 7.133   3.160   1.00 0.51 1070 H 1 
ATOM 1074 H HA   . ARG B 2 67 ? -9.667  8.811   1.106   1.00 0.51 1070 H 1 
ATOM 1075 H HB2  . ARG B 2 67 ? -7.750  6.898   1.951   1.00 0.47 1070 H 1 
ATOM 1076 H HB3  . ARG B 2 67 ? -7.513  7.987   0.861   1.00 0.47 1070 H 1 
ATOM 1077 H HG2  . ARG B 2 67 ? -7.953  8.681   3.541   1.00 0.46 1070 H 1 
ATOM 1078 H HG3  . ARG B 2 67 ? -6.514  8.447   2.987   1.00 0.46 1070 H 1 
ATOM 1079 H HD2  . ARG B 2 67 ? -6.513  10.314  1.822   1.00 0.48 1070 H 1 
ATOM 1080 H HD3  . ARG B 2 67 ? -8.046  10.249  1.538   1.00 0.48 1070 H 1 
ATOM 1081 H HE   . ARG B 2 67 ? -8.411  11.413  3.379   1.00 0.49 1070 H 1 
ATOM 1082 H HH21 . ARG B 2 67 ? -7.880  12.685  5.136   1.00 0.49 1070 H 1 
ATOM 1083 H HH22 . ARG B 2 67 ? -6.494  12.674  5.682   1.00 0.49 1070 H 1 
ATOM 1084 H HH11 . ARG B 2 67 ? -5.243  10.471  3.557   1.00 0.45 1070 H 1 
ATOM 1085 H HH12 . ARG B 2 67 ? -4.891  11.328  4.723   1.00 0.45 1070 H 1 
ATOM 1086 N N    . SER B 2 68 ? -9.906  7.063   -0.710  1.00 0.54 1071 H 1 
ATOM 1087 C CA   . SER B 2 68 ? -10.055 5.951   -1.645  1.00 0.56 1071 H 1 
ATOM 1088 C C    . SER B 2 68 ? -9.038  4.862   -1.332  1.00 0.53 1071 H 1 
ATOM 1089 O O    . SER B 2 68 ? -7.900  5.141   -0.947  1.00 0.50 1071 H 1 
ATOM 1090 C CB   . SER B 2 68 ? -9.864  6.392   -3.102  1.00 0.58 1071 H 1 
ATOM 1091 O OG   . SER B 2 68 ? -10.838 7.314   -3.548  1.00 0.61 1071 H 1 
ATOM 1092 H H    . SER B 2 68 ? -9.778  7.833   -1.071  1.00 0.54 1071 H 1 
ATOM 1093 H HA   . SER B 2 68 ? -10.959 5.614   -1.540  1.00 0.56 1071 H 1 
ATOM 1094 H HB2  . SER B 2 68 ? -8.985  6.790   -3.199  1.00 0.58 1071 H 1 
ATOM 1095 H HB3  . SER B 2 68 ? -9.885  5.609   -3.674  1.00 0.58 1071 H 1 
ATOM 1096 H HG   . SER B 2 68 ? -10.684 7.520   -4.348  1.00 0.61 1071 H 1 
ATOM 1097 N N    . ASP B 2 69 ? -9.464  3.609   -1.476  1.00 0.55 1072 H 1 
ATOM 1098 C CA   . ASP B 2 69 ? -8.593  2.446   -1.348  1.00 0.53 1072 H 1 
ATOM 1099 C C    . ASP B 2 69 ? -8.571  1.773   -2.711  1.00 0.56 1072 H 1 
ATOM 1100 O O    . ASP B 2 69 ? -9.327  0.843   -2.982  1.00 0.59 1072 H 1 
ATOM 1101 C CB   . ASP B 2 69 ? -9.063  1.492   -0.254  1.00 0.53 1072 H 1 
ATOM 1102 C CG   . ASP B 2 69 ? -7.915  0.722   0.381   1.00 0.50 1072 H 1 
ATOM 1103 O OD1  . ASP B 2 69 ? -6.816  0.705   -0.242  1.00 0.49 1072 H 1 
ATOM 1104 O OD2  . ASP B 2 69 ? -8.135  0.108   1.466   1.00 0.50 1072 H 1 
ATOM 1105 H H    . ASP B 2 69 ? -10.281 3.409   -1.654  1.00 0.55 1072 H 1 
ATOM 1106 H HA   . ASP B 2 69 ? -7.701  2.717   -1.080  1.00 0.53 1072 H 1 
ATOM 1107 H HB2  . ASP B 2 69 ? -9.529  1.996   0.432   1.00 0.53 1072 H 1 
ATOM 1108 H HB3  . ASP B 2 69 ? -9.701  0.865   -0.628  1.00 0.53 1072 H 1 
ATOM 1109 N N    . LYS B 2 70 ? -7.722  2.270   -3.595  1.00 0.56 1073 H 1 
ATOM 1110 C CA   . LYS B 2 70 ? -7.622  1.628   -4.890  1.00 0.59 1073 H 1 
ATOM 1111 C C    . LYS B 2 70 ? -6.922  0.294   -4.754  1.00 0.58 1073 H 1 
ATOM 1112 O O    . LYS B 2 70 ? -7.227  -0.633  -5.505  1.00 0.61 1073 H 1 
ATOM 1113 C CB   . LYS B 2 70 ? -6.876  2.525   -5.858  1.00 0.59 1073 H 1 
ATOM 1114 C CG   . LYS B 2 70 ? -7.417  3.907   -5.836  1.00 0.60 1073 H 1 
ATOM 1115 C CD   . LYS B 2 70 ? -6.537  4.769   -6.650  1.00 0.60 1073 H 1 
ATOM 1116 C CE   . LYS B 2 70 ? -6.831  6.212   -6.381  1.00 0.60 1073 H 1 
ATOM 1117 N NZ   . LYS B 2 70 ? -6.037  6.964   -7.327  1.00 0.62 1073 H 1 
ATOM 1118 H H    . LYS B 2 70 ? -7.213  2.952   -3.472  1.00 0.56 1073 H 1 
ATOM 1119 H HA   . LYS B 2 70 ? -8.514  1.474   -5.238  1.00 0.59 1073 H 1 
ATOM 1120 H HB2  . LYS B 2 70 ? -5.934  2.540   -5.628  1.00 0.59 1073 H 1 
ATOM 1121 H HB3  . LYS B 2 70 ? -6.943  2.163   -6.755  1.00 0.59 1073 H 1 
ATOM 1122 H HG2  . LYS B 2 70 ? -8.321  3.921   -6.188  1.00 0.60 1073 H 1 
ATOM 1123 H HG3  . LYS B 2 70 ? -7.462  4.237   -4.925  1.00 0.60 1073 H 1 
ATOM 1124 H HD2  . LYS B 2 70 ? -5.608  4.578   -6.446  1.00 0.60 1073 H 1 
ATOM 1125 H HD3  . LYS B 2 70 ? -6.666  4.576   -7.592  1.00 0.60 1073 H 1 
ATOM 1126 H HE2  . LYS B 2 70 ? -7.776  6.401   -6.493  1.00 0.60 1073 H 1 
ATOM 1127 H HE3  . LYS B 2 70 ? -6.601  6.449   -5.469  1.00 0.60 1073 H 1 
ATOM 1128 H HZ1  . LYS B 2 70 ? -6.178  7.835   -7.207  1.00 0.62 1073 H 1 
ATOM 1129 H HZ2  . LYS B 2 70 ? -5.175  6.783   -7.201  1.00 0.62 1073 H 1 
ATOM 1130 H HZ3  . LYS B 2 70 ? -6.269  6.738   -8.156  1.00 0.62 1073 H 1 
ATOM 1131 N N    . THR B 2 71 ? -5.964  0.186   -3.819  1.00 0.55 1074 H 1 
ATOM 1132 C CA   . THR B 2 71 ? -5.311  -1.098  -3.578  1.00 0.54 1074 H 1 
ATOM 1133 C C    . THR B 2 71 ? -6.339  -2.155  -3.227  1.00 0.57 1074 H 1 
ATOM 1134 O O    . THR B 2 71 ? -6.296  -3.273  -3.745  1.00 0.59 1074 H 1 
ATOM 1135 C CB   . THR B 2 71 ? -4.282  -0.979  -2.449  1.00 0.50 1074 H 1 
ATOM 1136 O OG1  . THR B 2 71 ? -3.235  -0.065  -2.823  1.00 0.48 1074 H 1 
ATOM 1137 C CG2  . THR B 2 71 ? -3.701  -2.370  -2.078  1.00 0.51 1074 H 1 
ATOM 1138 H H    . THR B 2 71 ? -5.687  0.834   -3.326  1.00 0.55 1074 H 1 
ATOM 1139 H HA   . THR B 2 71 ? -4.852  -1.361  -4.391  1.00 0.54 1074 H 1 
ATOM 1140 H HB   . THR B 2 71 ? -4.728  -0.628  -1.663  1.00 0.50 1074 H 1 
ATOM 1141 H HG1  . THR B 2 71 ? -2.678  -0.006  -2.197  1.00 0.48 1074 H 1 
ATOM 1142 H HG21 . THR B 2 71 ? -3.053  -2.270  -1.363  1.00 0.51 1074 H 1 
ATOM 1143 H HG22 . THR B 2 71 ? -4.419  -2.953  -1.785  1.00 0.51 1074 H 1 
ATOM 1144 H HG23 . THR B 2 71 ? -3.267  -2.757  -2.854  1.00 0.51 1074 H 1 
ATOM 1145 N N    . LEU B 2 72 ? -7.291  -1.806  -2.374  1.00 0.56 1075 H 1 
ATOM 1146 C CA   . LEU B 2 72 ? -8.316  -2.763  -2.006  1.00 0.59 1075 H 1 
ATOM 1147 C C    . LEU B 2 72 ? -9.308  -2.996  -3.142  1.00 0.63 1075 H 1 
ATOM 1148 O O    . LEU B 2 72 ? -9.685  -4.142  -3.406  1.00 0.66 1075 H 1 
ATOM 1149 C CB   . LEU B 2 72 ? -9.005  -2.300  -0.737  1.00 0.58 1075 H 1 
ATOM 1150 C CG   . LEU B 2 72 ? -10.033 -3.266  -0.173  1.00 0.61 1075 H 1 
ATOM 1151 C CD1  . LEU B 2 72 ? -9.445  -4.633  -0.009  1.00 0.62 1075 H 1 
ATOM 1152 C CD2  . LEU B 2 72 ? -10.493 -2.749  1.158   1.00 0.60 1075 H 1 
ATOM 1153 H H    . LEU B 2 72 ? -7.360  -1.033  -2.003  1.00 0.56 1075 H 1 
ATOM 1154 H HA   . LEU B 2 72 ? -7.897  -3.621  -1.836  1.00 0.59 1075 H 1 
ATOM 1155 H HB2  . LEU B 2 72 ? -8.330  -2.136  -0.060  1.00 0.58 1075 H 1 
ATOM 1156 H HB3  . LEU B 2 72 ? -9.441  -1.452  -0.913  1.00 0.58 1075 H 1 
ATOM 1157 H HG   . LEU B 2 72 ? -10.781 -3.332  -0.787  1.00 0.61 1075 H 1 
ATOM 1158 H HD11 . LEU B 2 72 ? -10.116 -5.233  0.352   1.00 0.62 1075 H 1 
ATOM 1159 H HD12 . LEU B 2 72 ? -9.147  -4.963  -0.871  1.00 0.62 1075 H 1 
ATOM 1160 H HD13 . LEU B 2 72 ? -8.690  -4.590  0.599   1.00 0.62 1075 H 1 
ATOM 1161 H HD21 . LEU B 2 72 ? -11.151 -3.356  1.531   1.00 0.60 1075 H 1 
ATOM 1162 H HD22 . LEU B 2 72 ? -9.735  -2.684  1.760   1.00 0.60 1075 H 1 
ATOM 1163 H HD23 . LEU B 2 72 ? -10.891 -1.872  1.045   1.00 0.60 1075 H 1 
ATOM 1164 N N    . GLN B 2 73 ? -9.744  -1.934  -3.827  1.00 0.64 1076 H 1 
ATOM 1165 C CA   . GLN B 2 73 ? -10.706 -2.104  -4.919  1.00 0.68 1076 H 1 
ATOM 1166 C C    . GLN B 2 73 ? -10.154 -2.942  -6.057  1.00 0.71 1076 H 1 
ATOM 1167 O O    . GLN B 2 73 ? -10.918 -3.595  -6.774  1.00 0.75 1076 H 1 
ATOM 1168 C CB   . GLN B 2 73 ? -11.135 -0.753  -5.476  1.00 0.69 1076 H 1 
ATOM 1169 C CG   . GLN B 2 73 ? -12.280 -0.879  -6.443  1.00 0.74 1076 H 1 
ATOM 1170 C CD   . GLN B 2 73 ? -13.526 -1.377  -5.760  1.00 0.75 1076 H 1 
ATOM 1171 O OE1  . GLN B 2 73 ? -13.960 -0.813  -4.778  1.00 0.74 1076 H 1 
ATOM 1172 N NE2  . GLN B 2 73 ? -14.095 -2.447  -6.262  1.00 0.79 1076 H 1 
ATOM 1173 H H    . GLN B 2 73 ? -9.500  -1.123  -3.679  1.00 0.64 1076 H 1 
ATOM 1174 H HA   . GLN B 2 73 ? -11.467 -2.568  -4.537  1.00 0.68 1076 H 1 
ATOM 1175 H HB2  . GLN B 2 73 ? -11.393 -0.170  -4.745  1.00 0.69 1076 H 1 
ATOM 1176 H HB3  . GLN B 2 73 ? -10.382 -0.334  -5.921  1.00 0.69 1076 H 1 
ATOM 1177 H HG2  . GLN B 2 73 ? -12.456 -0.017  -6.852  1.00 0.74 1076 H 1 
ATOM 1178 H HG3  . GLN B 2 73 ? -12.036 -1.488  -7.158  1.00 0.74 1076 H 1 
ATOM 1179 H HE21 . GLN B 2 73 ? -13.762 -2.824  -6.960  1.00 0.79 1076 H 1 
ATOM 1180 H HE22 . GLN B 2 73 ? -14.801 -2.772  -5.893  1.00 0.79 1076 H 1 
ATOM 1181 N N    . ASP B 2 74 ? -8.846  -2.908  -6.272  1.00 0.69 1077 H 1 
ATOM 1182 C CA   . ASP B 2 74 ? -8.266  -3.683  -7.358  1.00 0.71 1077 H 1 
ATOM 1183 C C    . ASP B 2 74 ? -8.285  -5.160  -7.030  1.00 0.73 1077 H 1 
ATOM 1184 O O    . ASP B 2 74 ? -8.545  -5.992  -7.907  1.00 0.76 1077 H 1 
ATOM 1185 C CB   . ASP B 2 74 ? -6.847  -3.189  -7.618  1.00 0.69 1077 H 1 
ATOM 1186 C CG   . ASP B 2 74 ? -6.821  -1.728  -8.036  1.00 0.68 1077 H 1 
ATOM 1187 O OD1  . ASP B 2 74 ? -7.930  -1.143  -8.139  1.00 0.70 1077 H 1 
ATOM 1188 O OD2  . ASP B 2 74 ? -5.715  -1.146  -8.194  1.00 0.66 1077 H 1 
ATOM 1189 H H    . ASP B 2 74 ? -8.284  -2.450  -5.809  1.00 0.69 1077 H 1 
ATOM 1190 H HA   . ASP B 2 74 ? -8.793  -3.562  -8.163  1.00 0.71 1077 H 1 
ATOM 1191 H HB2  . ASP B 2 74 ? -6.313  -3.305  -6.817  1.00 0.69 1077 H 1 
ATOM 1192 H HB3  . ASP B 2 74 ? -6.439  -3.730  -8.312  1.00 0.69 1077 H 1 
ATOM 1193 N N    . ILE B 2 75 ? -8.054  -5.497  -5.759  1.00 0.70 1078 H 1 
ATOM 1194 C CA   . ILE B 2 75 ? -8.123  -6.883  -5.307  1.00 0.72 1078 H 1 
ATOM 1195 C C    . ILE B 2 75 ? -9.520  -7.449  -5.532  1.00 0.76 1078 H 1 
ATOM 1196 O O    . ILE B 2 75 ? -9.693  -8.629  -5.857  1.00 0.79 1078 H 1 
ATOM 1197 C CB   . ILE B 2 75 ? -7.691  -6.970  -3.829  1.00 0.69 1078 H 1 
ATOM 1198 C CG1  . ILE B 2 75 ? -6.229  -6.620  -3.681  1.00 0.65 1078 H 1 
ATOM 1199 C CG2  . ILE B 2 75 ? -7.895  -8.328  -3.280  1.00 0.71 1078 H 1 
ATOM 1200 C CD1  . ILE B 2 75 ? -5.779  -6.748  -2.284  1.00 0.62 1078 H 1 
ATOM 1201 H H    . ILE B 2 75 ? -7.855  -4.932  -5.142  1.00 0.70 1078 H 1 
ATOM 1202 H HA   . ILE B 2 75 ? -7.510  -7.426  -5.828  1.00 0.72 1078 H 1 
ATOM 1203 H HB   . ILE B 2 75 ? -8.241  -6.339  -3.339  1.00 0.69 1078 H 1 
ATOM 1204 H HG12 . ILE B 2 75 ? -5.698  -7.201  -4.247  1.00 0.65 1078 H 1 
ATOM 1205 H HG13 . ILE B 2 75 ? -6.080  -5.712  -3.988  1.00 0.65 1078 H 1 
ATOM 1206 H HG21 . ILE B 2 75 ? -7.614  -8.348  -2.352  1.00 0.71 1078 H 1 
ATOM 1207 H HG22 . ILE B 2 75 ? -8.834  -8.563  -3.338  1.00 0.71 1078 H 1 
ATOM 1208 H HG23 . ILE B 2 75 ? -7.371  -8.965  -3.790  1.00 0.71 1078 H 1 
ATOM 1209 H HD11 . ILE B 2 75 ? -4.839  -6.517  -2.224  1.00 0.62 1078 H 1 
ATOM 1210 H HD12 . ILE B 2 75 ? -6.295  -6.150  -1.721  1.00 0.62 1078 H 1 
ATOM 1211 H HD13 . ILE B 2 75 ? -5.906  -7.662  -1.985  1.00 0.62 1078 H 1 
ATOM 1212 N N    . VAL B 2 76 ? -10.538 -6.622  -5.350  1.00 0.76 1079 H 1 
ATOM 1213 C CA   . VAL B 2 76 ? -11.907 -7.073  -5.568  1.00 0.80 1079 H 1 
ATOM 1214 C C    . VAL B 2 76 ? -12.157 -7.332  -7.045  1.00 0.84 1079 H 1 
ATOM 1215 O O    . VAL B 2 76 ? -12.661 -8.392  -7.426  1.00 0.87 1079 H 1 
ATOM 1216 C CB   . VAL B 2 76 ? -12.886 -6.038  -4.990  1.00 0.79 1079 H 1 
ATOM 1217 C CG1  . VAL B 2 76 ? -14.290 -6.441  -5.239  1.00 0.83 1079 H 1 
ATOM 1218 C CG2  . VAL B 2 76 ? -12.644 -5.915  -3.508  1.00 0.76 1079 H 1 
ATOM 1219 H H    . VAL B 2 76 ? -10.461 -5.802  -5.103  1.00 0.76 1079 H 1 
ATOM 1220 H HA   . VAL B 2 76 ? -12.050 -7.914  -5.106  1.00 0.80 1079 H 1 
ATOM 1221 H HB   . VAL B 2 76 ? -12.737 -5.184  -5.425  1.00 0.79 1079 H 1 
ATOM 1222 H HG11 . VAL B 2 76 ? -14.889 -5.775  -4.867  1.00 0.83 1079 H 1 
ATOM 1223 H HG12 . VAL B 2 76 ? -14.441 -6.513  -6.194  1.00 0.83 1079 H 1 
ATOM 1224 H HG13 . VAL B 2 76 ? -14.460 -7.299  -4.819  1.00 0.83 1079 H 1 
ATOM 1225 H HG21 . VAL B 2 76 ? -13.257 -5.264  -3.133  1.00 0.76 1079 H 1 
ATOM 1226 H HG22 . VAL B 2 76 ? -12.788 -6.775  -3.084  1.00 0.76 1079 H 1 
ATOM 1227 H HG23 . VAL B 2 76 ? -11.731 -5.626  -3.352  1.00 0.76 1079 H 1 
ATOM 1228 N N    . TYR B 2 77 ? -11.798 -6.371  -7.900  1.00 0.83 1080 H 1 
ATOM 1229 C CA   . TYR B 2 77 ? -12.065 -6.492  -9.330  1.00 0.87 1080 H 1 
ATOM 1230 C C    . TYR B 2 77 ? -11.355 -7.700  -9.928  1.00 0.89 1080 H 1 
ATOM 1231 O O    . TYR B 2 77 ? -11.839 -8.286  -10.911 1.00 0.93 1080 H 1 
ATOM 1232 C CB   . TYR B 2 77 ? -11.617 -5.211  -10.042 1.00 0.86 1080 H 1 
ATOM 1233 C CG   . TYR B 2 77 ? -12.604 -4.069  -9.971  1.00 0.86 1080 H 1 
ATOM 1234 C CD1  . TYR B 2 77 ? -13.969 -4.307  -9.853  1.00 0.89 1080 H 1 
ATOM 1235 C CD2  . TYR B 2 77 ? -12.163 -2.758  -9.948  1.00 0.83 1080 H 1 
ATOM 1236 C CE1  . TYR B 2 77 ? -14.870 -3.267  -9.764  1.00 0.89 1080 H 1 
ATOM 1237 C CE2  . TYR B 2 77 ? -13.049 -1.714  -9.864  1.00 0.84 1080 H 1 
ATOM 1238 C CZ   . TYR B 2 77 ? -14.405 -1.971  -9.774  1.00 0.87 1080 H 1 
ATOM 1239 O OH   . TYR B 2 77 ? -15.292 -0.919  -9.682  1.00 0.87 1080 H 1 
ATOM 1240 H H    . TYR B 2 77 ? -11.400 -5.644  -7.670  1.00 0.83 1080 H 1 
ATOM 1241 H HA   . TYR B 2 77 ? -13.019 -6.619  -9.454  1.00 0.87 1080 H 1 
ATOM 1242 H HB2  . TYR B 2 77 ? -10.776 -4.919  -9.657  1.00 0.86 1080 H 1 
ATOM 1243 H HB3  . TYR B 2 77 ? -11.446 -5.417  -10.974 1.00 0.86 1080 H 1 
ATOM 1244 H HD1  . TYR B 2 77 ? -14.280 -5.183  -9.834  1.00 0.89 1080 H 1 
ATOM 1245 H HD2  . TYR B 2 77 ? -11.251 -2.581  -9.990  1.00 0.83 1080 H 1 
ATOM 1246 H HE1  . TYR B 2 77 ? -15.782 -3.439  -9.698  1.00 0.89 1080 H 1 
ATOM 1247 H HE2  . TYR B 2 77 ? -12.739 -0.837  -9.868  1.00 0.84 1080 H 1 
ATOM 1248 H HH   . TYR B 2 77 ? -14.869 -0.193  -9.699  1.00 0.87 1080 H 1 
ATOM 1249 N N    . LYS B 2 78 ? -10.206 -8.077  -9.346  1.00 0.86 1081 H 1 
ATOM 1250 C CA   . LYS B 2 78 ? -9.420  -9.215  -9.815  1.00 0.88 1081 H 1 
ATOM 1251 C C    . LYS B 2 78 ? -9.955  -10.555 -9.318  1.00 0.90 1081 H 1 
ATOM 1252 O O    . LYS B 2 78 ? -9.944  -11.537 -10.059 1.00 0.94 1081 H 1 
ATOM 1253 C CB   . LYS B 2 78 ? -7.956  -9.031  -9.425  1.00 0.84 1081 H 1 
ATOM 1254 C CG   . LYS B 2 78 ? -7.347  -7.817  -10.102 1.00 0.83 1081 H 1 
ATOM 1255 C CD   . LYS B 2 78 ? -5.848  -7.648  -9.860  1.00 0.80 1081 H 1 
ATOM 1256 C CE   . LYS B 2 78 ? -5.318  -6.438  -10.614 1.00 0.79 1081 H 1 
ATOM 1257 N NZ   . LYS B 2 78 ? -3.845  -6.340  -10.528 1.00 0.77 1081 H 1 
ATOM 1258 H H    . LYS B 2 78 ? -9.865  -7.675  -8.667  1.00 0.86 1081 H 1 
ATOM 1259 H HA   . LYS B 2 78 ? -9.496  -9.238  -10.782 1.00 0.88 1081 H 1 
ATOM 1260 H HB2  . LYS B 2 78 ? -7.886  -8.935  -8.462  1.00 0.84 1081 H 1 
ATOM 1261 H HB3  . LYS B 2 78 ? -7.453  -9.824  -9.668  1.00 0.84 1081 H 1 
ATOM 1262 H HG2  . LYS B 2 78 ? -7.505  -7.879  -11.057 1.00 0.83 1081 H 1 
ATOM 1263 H HG3  . LYS B 2 78 ? -7.806  -7.021  -9.790  1.00 0.83 1081 H 1 
ATOM 1264 H HD2  . LYS B 2 78 ? -5.678  -7.544  -8.911  1.00 0.80 1081 H 1 
ATOM 1265 H HD3  . LYS B 2 78 ? -5.377  -8.446  -10.147 1.00 0.80 1081 H 1 
ATOM 1266 H HE2  . LYS B 2 78 ? -5.585  -6.495  -11.545 1.00 0.79 1081 H 1 
ATOM 1267 H HE3  . LYS B 2 78 ? -5.718  -5.631  -10.253 1.00 0.79 1081 H 1 
ATOM 1268 H HZ1  . LYS B 2 78 ? -3.521  -6.044  -11.302 1.00 0.77 1081 H 1 
ATOM 1269 H HZ2  . LYS B 2 78 ? -3.622  -5.775  -9.878  1.00 0.77 1081 H 1 
ATOM 1270 H HZ3  . LYS B 2 78 ? -3.504  -7.143  -10.352 1.00 0.77 1081 H 1 
ATOM 1271 N N    . LEU B 2 79 ? -10.385 -10.637 -8.064  1.00 0.89 1082 H 1 
ATOM 1272 C CA   . LEU B 2 79 ? -10.880 -11.901 -7.529  1.00 0.91 1082 H 1 
ATOM 1273 C C    . LEU B 2 79 ? -12.278 -12.223 -8.024  1.00 0.95 1082 H 1 
ATOM 1274 O O    . LEU B 2 79 ? -12.624 -13.395 -8.169  1.00 0.99 1082 H 1 
ATOM 1275 C CB   . LEU B 2 79 ? -10.880 -11.853 -6.013  1.00 0.89 1082 H 1 
ATOM 1276 C CG   . LEU B 2 79 ? -9.474  -11.826 -5.420  1.00 0.85 1082 H 1 
ATOM 1277 C CD1  . LEU B 2 79 ? -9.529  -11.320 -3.989  1.00 0.82 1082 H 1 
ATOM 1278 C CD2  . LEU B 2 79 ? -8.857  -13.209 -5.481  1.00 0.87 1082 H 1 
ATOM 1279 H H    . LEU B 2 79 ? -10.399 -9.979  -7.510  1.00 0.89 1082 H 1 
ATOM 1280 H HA   . LEU B 2 79 ? -10.286 -12.601 -7.842  1.00 0.91 1082 H 1 
ATOM 1281 H HB2  . LEU B 2 79 ? -11.365 -11.066 -5.719  1.00 0.89 1082 H 1 
ATOM 1282 H HB3  . LEU B 2 79 ? -11.356 -12.625 -5.669  1.00 0.89 1082 H 1 
ATOM 1283 H HG   . LEU B 2 79 ? -8.918  -11.223 -5.938  1.00 0.85 1082 H 1 
ATOM 1284 H HD11 . LEU B 2 79 ? -8.634  -11.305 -3.616  1.00 0.82 1082 H 1 
ATOM 1285 H HD12 . LEU B 2 79 ? -9.899  -10.424 -3.977  1.00 0.82 1082 H 1 
ATOM 1286 H HD13 . LEU B 2 79 ? -10.089 -11.908 -3.459  1.00 0.82 1082 H 1 
ATOM 1287 H HD21 . LEU B 2 79 ? -7.964  -13.182 -5.102  1.00 0.87 1082 H 1 
ATOM 1288 H HD22 . LEU B 2 79 ? -9.404  -13.830 -4.975  1.00 0.87 1082 H 1 
ATOM 1289 H HD23 . LEU B 2 79 ? -8.807  -13.501 -6.405  1.00 0.87 1082 H 1 
ATOM 1290 N N    . VAL B 2 80 ? -13.101 -11.198 -8.220  1.00 0.95 1083 H 1 
ATOM 1291 C CA   . VAL B 2 80 ? -14.527 -11.371 -8.504  1.00 0.99 1083 H 1 
ATOM 1292 C C    . VAL B 2 80 ? -14.715 -11.317 -10.023 1.00 1.02 1083 H 1 
ATOM 1293 O O    . VAL B 2 80 ? -14.545 -10.238 -10.624 1.00 1.01 1083 H 1 
ATOM 1294 C CB   . VAL B 2 80 ? -15.365 -10.299 -7.797  1.00 0.97 1083 H 1 
ATOM 1295 C CG1  . VAL B 2 80 ? -16.837 -10.542 -8.052  1.00 1.01 1083 H 1 
ATOM 1296 C CG2  . VAL B 2 80 ? -15.028 -10.248 -6.289  1.00 0.94 1083 H 1 
ATOM 1297 H H    . VAL B 2 80 ? -12.849 -10.376 -8.192  1.00 0.95 1083 H 1 
ATOM 1298 H HA   . VAL B 2 80 ? -14.833 -12.227 -8.166  1.00 0.99 1083 H 1 
ATOM 1299 H HB   . VAL B 2 80 ? -15.146 -9.427  -8.162  1.00 0.97 1083 H 1 
ATOM 1300 H HG11 . VAL B 2 80 ? -17.360 -9.860  -7.602  1.00 1.01 1083 H 1 
ATOM 1301 H HG12 . VAL B 2 80 ? -17.011 -10.505 -9.006  1.00 1.01 1083 H 1 
ATOM 1302 H HG13 . VAL B 2 80 ? -17.085 -11.416 -7.712  1.00 1.01 1083 H 1 
ATOM 1303 H HG21 . VAL B 2 80 ? -15.567 -9.565  -5.860  1.00 0.94 1083 H 1 
ATOM 1304 H HG22 . VAL B 2 80 ? -15.217 -11.110 -5.886  1.00 0.94 1083 H 1 
ATOM 1305 H HG23 . VAL B 2 80 ? -14.088 -10.037 -6.174  1.00 0.94 1083 H 1 
ATOM 1306 N N    . PRO B 2 81 ? -15.062 -12.429 -10.665 1.00 1.06 1084 H 1 
ATOM 1307 C CA   . PRO B 2 81 ? -15.036 -12.474 -12.131 1.00 1.09 1084 H 1 
ATOM 1308 C C    . PRO B 2 81 ? -16.095 -11.581 -12.751 1.00 1.11 1084 H 1 
ATOM 1309 O O    . PRO B 2 81 ? -17.280 -11.693 -12.438 1.00 1.13 1084 H 1 
ATOM 1310 C CB   . PRO B 2 81 ? -15.315 -13.949 -12.438 1.00 1.13 1084 H 1 
ATOM 1311 C CG   . PRO B 2 81 ? -15.113 -14.681 -11.118 1.00 1.12 1084 H 1 
ATOM 1312 C CD   . PRO B 2 81 ? -15.505 -13.698 -10.080 1.00 1.09 1084 H 1 
ATOM 1313 H HA   . PRO B 2 81 ? -14.197 -12.153 -12.496 1.00 1.09 1084 H 1 
ATOM 1314 H HB2  . PRO B 2 81 ? -16.217 -14.072 -12.772 1.00 1.13 1084 H 1 
ATOM 1315 H HB3  . PRO B 2 81 ? -14.712 -14.284 -13.120 1.00 1.13 1084 H 1 
ATOM 1316 H HG2  . PRO B 2 81 ? -15.660 -15.481 -11.071 1.00 1.12 1084 H 1 
ATOM 1317 H HG3  . PRO B 2 81 ? -14.191 -14.961 -11.008 1.00 1.12 1084 H 1 
ATOM 1318 H HD2  . PRO B 2 81 ? -16.461 -13.707 -9.917  1.00 1.09 1084 H 1 
ATOM 1319 H HD3  . PRO B 2 81 ? -15.071 -13.876 -9.231  1.00 1.09 1084 H 1 
ATOM 1320 N N    . GLY B 2 82 ? -15.658 -10.710 -13.654 1.00 1.11 1085 H 1 
ATOM 1321 C CA   . GLY B 2 82 ? -16.585 -9.878  -14.390 1.00 1.13 1085 H 1 
ATOM 1322 C C    . GLY B 2 82 ? -17.304 -8.845  -13.565 1.00 1.11 1085 H 1 
ATOM 1323 O O    . GLY B 2 82 ? -18.271 -8.245  -14.048 1.00 1.13 1085 H 1 
ATOM 1324 H H    . GLY B 2 82 ? -14.830 -10.589 -13.851 1.00 1.11 1085 H 1 
ATOM 1325 H HA2  . GLY B 2 82 ? -16.101 -9.427  -15.099 1.00 1.13 1085 H 1 
ATOM 1326 H HA3  . GLY B 2 82 ? -17.244 -10.449 -14.815 1.00 1.13 1085 H 1 
ATOM 1327 N N    . LEU B 2 83 ? -16.850 -8.607  -12.340 1.00 1.06 1086 H 1 
ATOM 1328 C CA   . LEU B 2 83 ? -17.433 -7.548  -11.535 1.00 1.04 1086 H 1 
ATOM 1329 C C    . LEU B 2 83 ? -17.155 -6.200  -12.174 1.00 1.03 1086 H 1 
ATOM 1330 O O    . LEU B 2 83 ? -18.041 -5.351  -12.275 1.00 1.04 1086 H 1 
ATOM 1331 C CB   . LEU B 2 83 ? -16.851 -7.611  -10.131 1.00 1.00 1086 H 1 
ATOM 1332 C CG   . LEU B 2 83 ? -17.377 -6.625  -9.101  1.00 0.98 1086 H 1 
ATOM 1333 C CD1  . LEU B 2 83 ? -18.787 -6.979  -8.689  1.00 1.00 1086 H 1 
ATOM 1334 C CD2  . LEU B 2 83 ? -16.435 -6.586  -7.920  1.00 0.93 1086 H 1 
ATOM 1335 H H    . LEU B 2 83 ? -16.212 -9.043  -11.962 1.00 1.06 1086 H 1 
ATOM 1336 H HA   . LEU B 2 83 ? -18.395 -7.665  -11.483 1.00 1.04 1086 H 1 
ATOM 1337 H HB2  . LEU B 2 83 ? -16.997 -8.507  -9.788  1.00 1.00 1086 H 1 
ATOM 1338 H HB3  . LEU B 2 83 ? -15.892 -7.486  -10.200 1.00 1.00 1086 H 1 
ATOM 1339 H HG   . LEU B 2 83 ? -17.415 -5.738  -9.491  1.00 0.98 1086 H 1 
ATOM 1340 H HD11 . LEU B 2 83 ? -19.103 -6.339  -8.033  1.00 1.00 1086 H 1 
ATOM 1341 H HD12 . LEU B 2 83 ? -19.367 -6.957  -9.466  1.00 1.00 1086 H 1 
ATOM 1342 H HD13 . LEU B 2 83 ? -18.798 -7.869  -8.303  1.00 1.00 1086 H 1 
ATOM 1343 H HD21 . LEU B 2 83 ? -16.768 -5.957  -7.261  1.00 0.93 1086 H 1 
ATOM 1344 H HD22 . LEU B 2 83 ? -16.376 -7.469  -7.523  1.00 0.93 1086 H 1 
ATOM 1345 H HD23 . LEU B 2 83 ? -15.555 -6.306  -8.217  1.00 0.93 1086 H 1 
ATOM 1346 N N    . PHE B 2 84 ? -15.915 -5.995  -12.606 1.00 1.01 1087 H 1 
ATOM 1347 C CA   . PHE B 2 84 ? -15.541 -4.771  -13.302 1.00 1.01 1087 H 1 
ATOM 1348 C C    . PHE B 2 84 ? -16.301 -4.605  -14.624 1.00 1.05 1087 H 1 
ATOM 1349 O O    . PHE B 2 84 ? -16.773 -3.509  -14.934 1.00 1.06 1087 H 1 
ATOM 1350 C CB   . PHE B 2 84 ? -14.036 -4.793  -13.523 1.00 0.98 1087 H 1 
ATOM 1351 C CG   . PHE B 2 84 ? -13.490 -3.556  -14.147 1.00 0.98 1087 H 1 
ATOM 1352 C CD1  . PHE B 2 84 ? -12.970 -2.541  -13.360 1.00 0.94 1087 H 1 
ATOM 1353 C CD2  . PHE B 2 84 ? -13.478 -3.408  -15.520 1.00 1.01 1087 H 1 
ATOM 1354 C CE1  . PHE B 2 84 ? -12.436 -1.399  -13.945 1.00 0.93 1087 H 1 
ATOM 1355 C CE2  . PHE B 2 84 ? -12.961 -2.276  -16.097 1.00 1.01 1087 H 1 
ATOM 1356 C CZ   . PHE B 2 84 ? -12.439 -1.268  -15.316 1.00 0.97 1087 H 1 
ATOM 1357 H H    . PHE B 2 84 ? -15.272 -6.557  -12.505 1.00 1.01 1087 H 1 
ATOM 1358 H HA   . PHE B 2 84 ? -15.784 -4.005  -12.759 1.00 1.01 1087 H 1 
ATOM 1359 H HB2  . PHE B 2 84 ? -13.596 -4.933  -12.670 1.00 0.98 1087 H 1 
ATOM 1360 H HB3  . PHE B 2 84 ? -13.813 -5.552  -14.085 1.00 0.98 1087 H 1 
ATOM 1361 H HD1  . PHE B 2 84 ? -12.978 -2.625  -12.434 1.00 0.94 1087 H 1 
ATOM 1362 H HD2  . PHE B 2 84 ? -13.824 -4.083  -16.059 1.00 1.01 1087 H 1 
ATOM 1363 H HE1  . PHE B 2 84 ? -12.078 -0.726  -13.413 1.00 0.93 1087 H 1 
ATOM 1364 H HE2  . PHE B 2 84 ? -12.963 -2.188  -17.023 1.00 1.01 1087 H 1 
ATOM 1365 H HZ   . PHE B 2 84 ? -12.090 -0.503  -15.713 1.00 0.97 1087 H 1 
ATOM 1366 N N    . LYS B 2 85 ? -16.436 -5.669  -15.427 1.00 1.09 1088 H 1 
ATOM 1367 C CA   . LYS B 2 85 ? -17.314 -5.557  -16.590 1.00 1.14 1088 H 1 
ATOM 1368 C C    . LYS B 2 85 ? -18.692 -5.094  -16.168 1.00 1.15 1088 H 1 
ATOM 1369 O O    . LYS B 2 85 ? -19.269 -4.181  -16.768 1.00 1.16 1088 H 1 
ATOM 1370 C CB   . LYS B 2 85 ? -17.480 -6.883  -17.338 1.00 1.17 1088 H 1 
ATOM 1371 C CG   . LYS B 2 85 ? -16.262 -7.533  -17.924 1.00 1.18 1088 H 1 
ATOM 1372 C CD   . LYS B 2 85 ? -16.712 -8.475  -19.062 1.00 1.23 1088 H 1 
ATOM 1373 C CE   . LYS B 2 85 ? -17.927 -9.347  -18.693 1.00 1.25 1088 H 1 
ATOM 1374 N NZ   . LYS B 2 85 ? -18.273 -10.337 -19.780 1.00 1.30 1088 H 1 
ATOM 1375 H H    . LYS B 2 85 ? -16.047 -6.429  -15.321 1.00 1.09 1088 H 1 
ATOM 1376 H HA   . LYS B 2 85 ? -16.892 -4.914  -17.182 1.00 1.14 1088 H 1 
ATOM 1377 H HB2  . LYS B 2 85 ? -17.887 -7.517  -16.727 1.00 1.17 1088 H 1 
ATOM 1378 H HB3  . LYS B 2 85 ? -18.112 -6.737  -18.059 1.00 1.17 1088 H 1 
ATOM 1379 H HG2  . LYS B 2 85 ? -15.651 -6.861  -18.264 1.00 1.18 1088 H 1 
ATOM 1380 H HG3  . LYS B 2 85 ? -15.784 -8.031  -17.242 1.00 1.18 1088 H 1 
ATOM 1381 H HD2  . LYS B 2 85 ? -16.929 -7.945  -19.844 1.00 1.23 1088 H 1 
ATOM 1382 H HD3  . LYS B 2 85 ? -15.971 -9.052  -19.307 1.00 1.23 1088 H 1 
ATOM 1383 H HE2  . LYS B 2 85 ? -17.741 -9.825  -17.870 1.00 1.25 1088 H 1 
ATOM 1384 H HE3  . LYS B 2 85 ? -18.692 -8.776  -18.523 1.00 1.25 1088 H 1 
ATOM 1385 H HZ1  . LYS B 2 85 ? -18.977 -10.820 -19.529 1.00 1.30 1088 H 1 
ATOM 1386 H HZ2  . LYS B 2 85 ? -18.466 -9.899  -20.530 1.00 1.30 1088 H 1 
ATOM 1387 H HZ3  . LYS B 2 85 ? -17.580 -10.877 -19.922 1.00 1.30 1088 H 1 
ATOM 1388 N N    . ASN B 2 86 ? -19.252 -5.763  -15.162 1.00 1.14 1089 H 1 
ATOM 1389 C CA   . ASN B 2 86 ? -20.627 -5.505  -14.773 1.00 1.16 1089 H 1 
ATOM 1390 C C    . ASN B 2 86 ? -20.788 -4.077  -14.288 1.00 1.13 1089 H 1 
ATOM 1391 O O    . ASN B 2 86 ? -21.707 -3.364  -14.698 1.00 1.15 1089 H 1 
ATOM 1392 C CB   . ASN B 2 86 ? -21.034 -6.511  -13.698 1.00 1.15 1089 H 1 
ATOM 1393 C CG   . ASN B 2 86 ? -22.523 -6.585  -13.498 1.00 1.18 1089 H 1 
ATOM 1394 O OD1  . ASN B 2 86 ? -23.267 -5.623  -13.735 1.00 1.19 1089 H 1 
ATOM 1395 N ND2  . ASN B 2 86 ? -22.981 -7.755  -13.095 1.00 1.20 1089 H 1 
ATOM 1396 H H    . ASN B 2 86 ? -18.852 -6.366  -14.697 1.00 1.14 1089 H 1 
ATOM 1397 H HA   . ASN B 2 86 ? -21.210 -5.612  -15.541 1.00 1.16 1089 H 1 
ATOM 1398 H HB2  . ASN B 2 86 ? -20.701 -7.389  -13.941 1.00 1.15 1089 H 1 
ATOM 1399 H HB3  . ASN B 2 86 ? -20.611 -6.269  -12.859 1.00 1.15 1089 H 1 
ATOM 1400 H HD21 . ASN B 2 86 ? -23.826 -7.872  -12.987 1.00 1.20 1089 H 1 
ATOM 1401 H HD22 . ASN B 2 86 ? -22.434 -8.401  -12.940 1.00 1.20 1089 H 1 
ATOM 1402 N N    . GLU B 2 87 ? -19.864 -3.625  -13.454 1.00 1.09 1090 H 1 
ATOM 1403 C CA   . GLU B 2 87 ? -19.994 -2.301  -12.880 1.00 1.06 1090 H 1 
ATOM 1404 C C    . GLU B 2 87 ? -19.775 -1.230  -13.936 1.00 1.07 1090 H 1 
ATOM 1405 O O    . GLU B 2 87 ? -20.523 -0.248  -13.991 1.00 1.08 1090 H 1 
ATOM 1406 C CB   . GLU B 2 87 ? -19.019 -2.150  -11.721 1.00 1.01 1090 H 1 
ATOM 1407 C CG   . GLU B 2 87 ? -18.951 -0.760  -11.151 1.00 0.99 1090 H 1 
ATOM 1408 C CD   . GLU B 2 87 ? -20.294 -0.279  -10.589 1.00 1.00 1090 H 1 
ATOM 1409 O OE1  . GLU B 2 87 ? -21.118 -1.145  -10.208 1.00 1.02 1090 H 1 
ATOM 1410 O OE2  . GLU B 2 87 ? -20.497 0.969   -10.490 1.00 0.99 1090 H 1 
ATOM 1411 H H    . GLU B 2 87 ? -19.165 -4.063  -13.211 1.00 1.09 1090 H 1 
ATOM 1412 H HA   . GLU B 2 87 ? -20.895 -2.188  -12.540 1.00 1.06 1090 H 1 
ATOM 1413 H HB2  . GLU B 2 87 ? -19.272 -2.766  -11.016 1.00 1.01 1090 H 1 
ATOM 1414 H HB3  . GLU B 2 87 ? -18.134 -2.410  -12.020 1.00 1.01 1090 H 1 
ATOM 1415 H HG2  . GLU B 2 87 ? -18.284 -0.736  -10.447 1.00 0.99 1090 H 1 
ATOM 1416 H HG3  . GLU B 2 87 ? -18.656 -0.146  -11.842 1.00 0.99 1090 H 1 
ATOM 1417 N N    . MET B 2 88 ? -18.792 -1.418  -14.816 1.00 1.08 1091 H 1 
ATOM 1418 C CA   . MET B 2 88 ? -18.580 -0.436  -15.876 1.00 1.09 1091 H 1 
ATOM 1419 C C    . MET B 2 88 ? -19.756 -0.412  -16.825 1.00 1.14 1091 H 1 
ATOM 1420 O O    . MET B 2 88 ? -20.196 0.660   -17.240 1.00 1.16 1091 H 1 
ATOM 1421 C CB   . MET B 2 88 ? -17.297 -0.724  -16.641 1.00 1.09 1091 H 1 
ATOM 1422 C CG   . MET B 2 88 ? -16.086 -0.599  -15.785 1.00 1.04 1091 H 1 
ATOM 1423 S SD   . MET B 2 88 ? -16.274 0.904   -14.833 1.00 1.01 1091 H 1 
ATOM 1424 C CE   . MET B 2 88 ? -14.902 0.753   -13.703 1.00 0.96 1091 H 1 
ATOM 1425 H H    . MET B 2 88 ? -18.252 -2.087  -14.818 1.00 1.08 1091 H 1 
ATOM 1426 H HA   . MET B 2 88 ? -18.498 0.436   -15.459 1.00 1.09 1091 H 1 
ATOM 1427 H HB2  . MET B 2 88 ? -17.338 -1.620  -17.010 1.00 1.09 1091 H 1 
ATOM 1428 H HB3  . MET B 2 88 ? -17.225 -0.112  -17.390 1.00 1.09 1091 H 1 
ATOM 1429 H HG2  . MET B 2 88 ? -15.998 -1.368  -15.200 1.00 1.04 1091 H 1 
ATOM 1430 H HG3  . MET B 2 88 ? -15.283 -0.563  -16.329 1.00 1.04 1091 H 1 
ATOM 1431 H HE1  . MET B 2 88 ? -14.883 1.522   -13.112 1.00 0.96 1091 H 1 
ATOM 1432 H HE2  . MET B 2 88 ? -15.003 -0.056  -13.177 1.00 0.96 1091 H 1 
ATOM 1433 H HE3  . MET B 2 88 ? -14.073 0.711   -14.204 1.00 0.96 1091 H 1 
ATOM 1434 N N    . LYS B 2 89 ? -20.295 -1.580  -17.179 1.00 1.17 1092 H 1 
ATOM 1435 C CA   . LYS B 2 89 ? -21.426 -1.579  -18.081 1.00 1.22 1092 H 1 
ATOM 1436 C C    . LYS B 2 89 ? -22.601 -0.846  -17.458 1.00 1.22 1092 H 1 
ATOM 1437 O O    . LYS B 2 89 ? -23.291 -0.094  -18.147 1.00 1.25 1092 H 1 
ATOM 1438 C CB   . LYS B 2 89 ? -21.828 -2.997  -18.464 1.00 1.25 1092 H 1 
ATOM 1439 C CG   . LYS B 2 89 ? -22.960 -2.928  -19.495 1.00 1.30 1092 H 1 
ATOM 1440 C CD   . LYS B 2 89 ? -23.624 -4.231  -19.865 1.00 1.33 1092 H 1 
ATOM 1441 C CE   . LYS B 2 89 ? -24.751 -3.925  -20.835 1.00 1.38 1092 H 1 
ATOM 1442 N NZ   . LYS B 2 89 ? -25.524 -5.135  -21.224 1.00 1.42 1092 H 1 
ATOM 1443 H H    . LYS B 2 89 ? -20.027 -2.353  -16.915 1.00 1.17 1092 H 1 
ATOM 1444 H HA   . LYS B 2 89 ? -21.161 -1.114  -18.890 1.00 1.22 1092 H 1 
ATOM 1445 H HB2  . LYS B 2 89 ? -21.068 -3.474  -18.832 1.00 1.25 1092 H 1 
ATOM 1446 H HB3  . LYS B 2 89 ? -22.118 -3.487  -17.679 1.00 1.25 1092 H 1 
ATOM 1447 H HG2  . LYS B 2 89 ? -23.642 -2.327  -19.156 1.00 1.30 1092 H 1 
ATOM 1448 H HG3  . LYS B 2 89 ? -22.607 -2.528  -20.305 1.00 1.30 1092 H 1 
ATOM 1449 H HD2  . LYS B 2 89 ? -22.983 -4.835  -20.270 1.00 1.33 1092 H 1 
ATOM 1450 H HD3  . LYS B 2 89 ? -23.969 -4.673  -19.073 1.00 1.33 1092 H 1 
ATOM 1451 H HE2  . LYS B 2 89 ? -25.352 -3.279  -20.432 1.00 1.38 1092 H 1 
ATOM 1452 H HE3  . LYS B 2 89 ? -24.383 -3.512  -21.632 1.00 1.38 1092 H 1 
ATOM 1453 H HZ1  . LYS B 2 89 ? -26.170 -4.905  -21.791 1.00 1.42 1092 H 1 
ATOM 1454 H HZ2  . LYS B 2 89 ? -24.981 -5.721  -21.616 1.00 1.42 1092 H 1 
ATOM 1455 H HZ3  . LYS B 2 89 ? -25.884 -5.504  -20.498 1.00 1.42 1092 H 1 
ATOM 1456 N N    . ARG B 2 90 ? -22.827 -1.024  -16.150 1.00 1.19 1093 H 1 
ATOM 1457 C CA   . ARG B 2 90 ? -23.898 -0.301  -15.449 1.00 1.20 1093 H 1 
ATOM 1458 C C    . ARG B 2 90 ? -23.790 1.213   -15.615 1.00 1.19 1093 H 1 
ATOM 1459 O O    . ARG B 2 90 ? -24.805 1.903   -15.772 1.00 1.21 1093 H 1 
ATOM 1460 C CB   . ARG B 2 90 ? -23.908 -0.634  -13.945 1.00 1.16 1093 H 1 
ATOM 1461 C CG   . ARG B 2 90 ? -24.268 -2.065  -13.591 1.00 1.17 1093 H 1 
ATOM 1462 C CD   . ARG B 2 90 ? -24.615 -2.180  -12.141 1.00 1.15 1093 H 1 
ATOM 1463 N NE   . ARG B 2 90 ? -24.652 -3.568  -11.707 1.00 1.16 1093 H 1 
ATOM 1464 C CZ   . ARG B 2 90 ? -25.112 -3.975  -10.525 1.00 1.15 1093 H 1 
ATOM 1465 N NH1  . ARG B 2 90 ? -25.586 -3.109  -9.644  1.00 1.13 1093 H 1 
ATOM 1466 N NH2  . ARG B 2 90 ? -25.088 -5.261  -10.216 1.00 1.16 1093 H 1 
ATOM 1467 H H    . ARG B 2 90 ? -22.372 -1.558  -15.652 1.00 1.19 1093 H 1 
ATOM 1468 H HA   . ARG B 2 90 ? -24.726 -0.597  -15.857 1.00 1.20 1093 H 1 
ATOM 1469 H HB2  . ARG B 2 90 ? -23.030 -0.439  -13.581 1.00 1.16 1093 H 1 
ATOM 1470 H HB3  . ARG B 2 90 ? -24.536 -0.041  -13.503 1.00 1.16 1093 H 1 
ATOM 1471 H HG2  . ARG B 2 90 ? -25.018 -2.358  -14.132 1.00 1.17 1093 H 1 
ATOM 1472 H HG3  . ARG B 2 90 ? -23.523 -2.651  -13.798 1.00 1.17 1093 H 1 
ATOM 1473 H HD2  . ARG B 2 90 ? -23.964 -1.692  -11.612 1.00 1.15 1093 H 1 
ATOM 1474 H HD3  . ARG B 2 90 ? -25.478 -1.767  -11.980 1.00 1.15 1093 H 1 
ATOM 1475 H HE   . ARG B 2 90 ? -24.357 -4.166  -12.250 1.00 1.16 1093 H 1 
ATOM 1476 H HH11 . ARG B 2 90 ? -25.600 -2.270  -9.831  1.00 1.13 1093 H 1 
ATOM 1477 H HH12 . ARG B 2 90 ? -25.880 -3.385  -8.885  1.00 1.13 1093 H 1 
ATOM 1478 H HH21 . ARG B 2 90 ? -24.776 -5.832  -10.778 1.00 1.16 1093 H 1 
ATOM 1479 H HH22 . ARG B 2 90 ? -25.385 -5.526  -9.453  1.00 1.16 1093 H 1 
ATOM 1480 N N    . ARG B 2 91 ? -22.568 1.748   -15.569 1.00 1.16 1094 H 1 
ATOM 1481 C CA   . ARG B 2 91 ? -22.379 3.190   -15.648 1.00 1.15 1094 H 1 
ATOM 1482 C C    . ARG B 2 91 ? -22.619 3.720   -17.062 1.00 1.19 1094 H 1 
ATOM 1483 O O    . ARG B 2 91 ? -23.258 4.769   -17.236 1.00 1.20 1094 H 1 
ATOM 1484 C CB   . ARG B 2 91 ? -20.975 3.540   -15.188 1.00 1.11 1094 H 1 
ATOM 1485 C CG   . ARG B 2 91 ? -20.667 3.202   -13.755 1.00 1.06 1094 H 1 
ATOM 1486 C CD   . ARG B 2 91 ? -19.280 3.736   -13.467 1.00 1.03 1094 H 1 
ATOM 1487 N NE   . ARG B 2 91 ? -18.892 3.815   -12.062 1.00 0.98 1094 H 1 
ATOM 1488 C CZ   . ARG B 2 91 ? -18.009 3.013   -11.483 1.00 0.95 1094 H 1 
ATOM 1489 N NH1  . ARG B 2 91 ? -17.423 2.073   -12.203 1.00 0.96 1094 H 1 
ATOM 1490 N NH2  . ARG B 2 91 ? -17.690 3.168   -10.199 1.00 0.91 1094 H 1 
ATOM 1491 H H    . ARG B 2 91 ? -21.842 1.293   -15.493 1.00 1.16 1094 H 1 
ATOM 1492 H HA   . ARG B 2 91 ? -23.031 3.612   -15.068 1.00 1.15 1094 H 1 
ATOM 1493 H HB2  . ARG B 2 91 ? -20.339 3.079   -15.758 1.00 1.11 1094 H 1 
ATOM 1494 H HB3  . ARG B 2 91 ? -20.835 4.491   -15.318 1.00 1.11 1094 H 1 
ATOM 1495 H HG2  . ARG B 2 91 ? -21.320 3.602   -13.159 1.00 1.06 1094 H 1 
ATOM 1496 H HG3  . ARG B 2 91 ? -20.703 2.243   -13.613 1.00 1.06 1094 H 1 
ATOM 1497 H HD2  . ARG B 2 91 ? -18.637 3.176   -13.929 1.00 1.03 1094 H 1 
ATOM 1498 H HD3  . ARG B 2 91 ? -19.210 4.624   -13.852 1.00 1.03 1094 H 1 
ATOM 1499 H HE   . ARG B 2 91 ? -19.261 4.422   -11.577 1.00 0.98 1094 H 1 
ATOM 1500 H HH11 . ARG B 2 91 ? -17.616 1.987   -13.037 1.00 0.96 1094 H 1 
ATOM 1501 H HH12 . ARG B 2 91 ? -16.849 1.547   -11.838 1.00 0.96 1094 H 1 
ATOM 1502 H HH21 . ARG B 2 91 ? -18.058 3.793   -9.737  1.00 0.91 1094 H 1 
ATOM 1503 H HH22 . ARG B 2 91 ? -17.116 2.643   -9.832  1.00 0.91 1094 H 1 
ATOM 1504 N N    . ARG B 2 92 ? -22.115 3.020   -18.088 1.00 1.21 1095 H 1 
ATOM 1505 C CA   . ARG B 2 92 ? -22.431 3.413   -19.459 1.00 1.25 1095 H 1 
ATOM 1506 C C    . ARG B 2 92 ? -23.933 3.435   -19.675 1.00 1.29 1095 H 1 
ATOM 1507 O O    . ARG B 2 92 ? -24.481 4.414   -20.200 1.00 1.31 1095 H 1 
ATOM 1508 C CB   . ARG B 2 92 ? -21.823 2.466   -20.483 1.00 1.27 1095 H 1 
ATOM 1509 C CG   . ARG B 2 92 ? -20.372 2.259   -20.465 1.00 1.24 1095 H 1 
ATOM 1510 C CD   . ARG B 2 92 ? -20.044 1.098   -21.419 1.00 1.27 1095 H 1 
ATOM 1511 N NE   . ARG B 2 92 ? -18.919 0.318   -20.917 1.00 1.24 1095 H 1 
ATOM 1512 C CZ   . ARG B 2 92 ? -18.744 -0.971  -21.154 1.00 1.25 1095 H 1 
ATOM 1513 N NH2  . ARG B 2 92 ? -17.688 -1.605  -20.633 1.00 1.22 1095 H 1 
ATOM 1514 N NH1  . ARG B 2 92 ? -19.628 -1.614  -21.919 1.00 1.29 1095 H 1 
ATOM 1515 H H    . ARG B 2 92 ? -21.602 2.334   -18.011 1.00 1.21 1095 H 1 
ATOM 1516 H HA   . ARG B 2 92 ? -22.054 4.298   -19.583 1.00 1.25 1095 H 1 
ATOM 1517 H HB2  . ARG B 2 92 ? -22.246 1.600   -20.373 1.00 1.27 1095 H 1 
ATOM 1518 H HB3  . ARG B 2 92 ? -22.064 2.790   -21.365 1.00 1.27 1095 H 1 
ATOM 1519 H HG2  . ARG B 2 92 ? -19.911 3.066   -20.743 1.00 1.24 1095 H 1 
ATOM 1520 H HG3  . ARG B 2 92 ? -20.070 2.055   -19.566 1.00 1.24 1095 H 1 
ATOM 1521 H HD2  . ARG B 2 92 ? -20.821 0.526   -21.518 1.00 1.27 1095 H 1 
ATOM 1522 H HD3  . ARG B 2 92 ? -19.834 1.447   -22.299 1.00 1.27 1095 H 1 
ATOM 1523 H HE   . ARG B 2 92 ? -18.332 0.722   -20.436 1.00 1.24 1095 H 1 
ATOM 1524 H HH21 . ARG B 2 92 ? -17.125 -1.174  -20.146 1.00 1.22 1095 H 1 
ATOM 1525 H HH22 . ARG B 2 92 ? -17.572 -2.443  -20.785 1.00 1.22 1095 H 1 
ATOM 1526 H HH11 . ARG B 2 92 ? -20.299 -1.190  -22.250 1.00 1.29 1095 H 1 
ATOM 1527 H HH12 . ARG B 2 92 ? -19.527 -2.452  -22.081 1.00 1.29 1095 H 1 
ATOM 1528 N N    . ASP B 2 93 ? -24.612 2.339   -19.303 1.00 1.29 1096 H 1 
ATOM 1529 C CA   . ASP B 2 93 ? -26.053 2.253   -19.499 1.00 1.33 1096 H 1 
ATOM 1530 C C    . ASP B 2 93 ? -26.717 3.475   -18.916 1.00 1.33 1096 H 1 
ATOM 1531 O O    . ASP B 2 93 ? -27.564 4.099   -19.562 1.00 1.36 1096 H 1 
ATOM 1532 C CB   . ASP B 2 93 ? -26.619 0.987   -18.846 1.00 1.33 1096 H 1 
ATOM 1533 C CG   . ASP B 2 93 ? -26.129 -0.307  -19.505 1.00 1.35 1096 H 1 
ATOM 1534 O OD1  . ASP B 2 93 ? -25.502 -0.243  -20.592 1.00 1.36 1096 H 1 
ATOM 1535 O OD2  . ASP B 2 93 ? -26.346 -1.395  -18.908 1.00 1.34 1096 H 1 
ATOM 1536 H H    . ASP B 2 93 ? -24.255 1.646   -18.940 1.00 1.29 1096 H 1 
ATOM 1537 H HA   . ASP B 2 93 ? -26.234 2.209   -20.451 1.00 1.33 1096 H 1 
ATOM 1538 H HB2  . ASP B 2 93 ? -26.374 0.977   -17.908 1.00 1.33 1096 H 1 
ATOM 1539 H HB3  . ASP B 2 93 ? -27.588 1.016   -18.886 1.00 1.33 1096 H 1 
ATOM 1540 N N    . PHE B 2 94 ? -26.249 3.906   -17.746 1.00 1.28 1097 H 1 
ATOM 1541 C CA   . PHE B 2 94 ? -26.877 5.042   -17.092 1.00 1.28 1097 H 1 
ATOM 1542 C C    . PHE B 2 94 ? -26.722 6.286   -17.949 1.00 1.30 1097 H 1 
ATOM 1543 O O    . PHE B 2 94 ? -27.718 6.897   -18.362 1.00 1.33 1097 H 1 
ATOM 1544 C CB   . PHE B 2 94 ? -26.248 5.259   -15.715 1.00 1.23 1097 H 1 
ATOM 1545 C CG   . PHE B 2 94 ? -26.830 6.414   -14.958 1.00 1.22 1097 H 1 
ATOM 1546 C CD1  . PHE B 2 94 ? -28.098 6.329   -14.411 1.00 1.24 1097 H 1 
ATOM 1547 C CD2  . PHE B 2 94 ? -26.137 7.603   -14.847 1.00 1.21 1097 H 1 
ATOM 1548 C CE1  . PHE B 2 94 ? -28.635 7.377   -13.733 1.00 1.24 1097 H 1 
ATOM 1549 C CE2  . PHE B 2 94 ? -26.670 8.660   -14.173 1.00 1.20 1097 H 1 
ATOM 1550 C CZ   . PHE B 2 94 ? -27.922 8.547   -13.615 1.00 1.22 1097 H 1 
ATOM 1551 H H    . PHE B 2 94 ? -25.583 3.561   -17.325 1.00 1.28 1097 H 1 
ATOM 1552 H HA   . PHE B 2 94 ? -27.823 4.862   -16.978 1.00 1.28 1097 H 1 
ATOM 1553 H HB2  . PHE B 2 94 ? -26.356 4.451   -15.189 1.00 1.23 1097 H 1 
ATOM 1554 H HB3  . PHE B 2 94 ? -25.295 5.402   -15.823 1.00 1.23 1097 H 1 
ATOM 1555 H HD1  . PHE B 2 94 ? -28.589 5.545   -14.509 1.00 1.24 1097 H 1 
ATOM 1556 H HD2  . PHE B 2 94 ? -25.297 7.683   -15.237 1.00 1.21 1097 H 1 
ATOM 1557 H HE1  . PHE B 2 94 ? -29.480 7.303   -13.351 1.00 1.24 1097 H 1 
ATOM 1558 H HE2  . PHE B 2 94 ? -26.191 9.453   -14.091 1.00 1.20 1097 H 1 
ATOM 1559 H HZ   . PHE B 2 94 ? -28.289 9.267   -13.155 1.00 1.22 1097 H 1 
ATOM 1560 N N    . TYR B 2 95 ? -25.484 6.613   -18.320 1.00 1.28 1098 H 1 
ATOM 1561 C CA   . TYR B 2 95 ? -25.236 7.830   -19.076 1.00 1.29 1098 H 1 
ATOM 1562 C C    . TYR B 2 95 ? -25.721 7.738   -20.514 1.00 1.34 1098 H 1 
ATOM 1563 O O    . TYR B 2 95 ? -25.821 8.773   -21.188 1.00 1.36 1098 H 1 
ATOM 1564 C CB   . TYR B 2 95 ? -23.758 8.199   -18.954 1.00 1.26 1098 H 1 
ATOM 1565 C CG   . TYR B 2 95 ? -23.480 8.626   -17.529 1.00 1.22 1098 H 1 
ATOM 1566 C CD1  . TYR B 2 95 ? -24.159 9.720   -16.989 1.00 1.22 1098 H 1 
ATOM 1567 C CD2  . TYR B 2 95 ? -22.597 7.924   -16.712 1.00 1.18 1098 H 1 
ATOM 1568 C CE1  . TYR B 2 95 ? -23.963 10.124  -15.680 1.00 1.18 1098 H 1 
ATOM 1569 C CE2  . TYR B 2 95 ? -22.377 8.324   -15.388 1.00 1.14 1098 H 1 
ATOM 1570 C CZ   . TYR B 2 95 ? -23.064 9.439   -14.877 1.00 1.14 1098 H 1 
ATOM 1571 O OH   . TYR B 2 95 ? -22.879 9.879   -13.568 1.00 1.11 1098 H 1 
ATOM 1572 H H    . TYR B 2 95 ? -24.783 6.146   -18.144 1.00 1.28 1098 H 1 
ATOM 1573 H HA   . TYR B 2 95 ? -25.761 8.551   -18.695 1.00 1.29 1098 H 1 
ATOM 1574 H HB2  . TYR B 2 95 ? -23.202 7.441   -19.192 1.00 1.26 1098 H 1 
ATOM 1575 H HB3  . TYR B 2 95 ? -23.539 8.917   -19.569 1.00 1.26 1098 H 1 
ATOM 1576 H HD1  . TYR B 2 95 ? -24.759 10.189  -17.523 1.00 1.22 1098 H 1 
ATOM 1577 H HD2  . TYR B 2 95 ? -22.149 7.182   -17.049 1.00 1.18 1098 H 1 
ATOM 1578 H HE1  . TYR B 2 95 ? -24.432 10.852  -15.340 1.00 1.18 1098 H 1 
ATOM 1579 H HE2  . TYR B 2 95 ? -21.780 7.855   -14.850 1.00 1.14 1098 H 1 
ATOM 1580 H HH   . TYR B 2 95 ? -22.316 9.388   -13.184 1.00 1.11 1098 H 1 
ATOM 1581 N N    . ALA B 2 96 ? -26.094 6.540   -20.973 1.00 1.36 1099 H 1 
ATOM 1582 C CA   . ALA B 2 96 ? -26.808 6.424   -22.230 1.00 1.41 1099 H 1 
ATOM 1583 C C    . ALA B 2 96 ? -28.260 6.831   -22.083 1.00 1.44 1099 H 1 
ATOM 1584 O O    . ALA B 2 96 ? -28.900 7.156   -23.085 1.00 1.48 1099 H 1 
ATOM 1585 C CB   . ALA B 2 96 ? -26.725 5.006   -22.757 1.00 1.42 1099 H 1 
ATOM 1586 H H    . ALA B 2 96 ? -25.942 5.795   -20.572 1.00 1.36 1099 H 1 
ATOM 1587 H HA   . ALA B 2 96 ? -26.386 7.027   -22.862 1.00 1.41 1099 H 1 
ATOM 1588 H HB1  . ALA B 2 96 ? -27.206 4.944   -23.597 1.00 1.42 1099 H 1 
ATOM 1589 H HB2  . ALA B 2 96 ? -25.796 4.767   -22.899 1.00 1.42 1099 H 1 
ATOM 1590 H HB3  . ALA B 2 96 ? -27.120 4.398   -22.113 1.00 1.42 1099 H 1 
ATOM 1591 N N    . ALA B 2 97 ? -28.783 6.824   -20.860 1.00 1.41 1100 H 1 
ATOM 1592 C CA   . ALA B 2 97 ? -30.142 7.248   -20.581 1.00 1.44 1100 H 1 
ATOM 1593 C C    . ALA B 2 97 ? -30.225 8.637   -19.986 1.00 1.42 1100 H 1 
ATOM 1594 O O    . ALA B 2 97 ? -31.336 9.144   -19.814 1.00 1.44 1100 H 1 
ATOM 1595 C CB   . ALA B 2 97 ? -30.823 6.277   -19.618 1.00 1.43 1100 H 1 
ATOM 1596 H H    . ALA B 2 97 ? -28.349 6.569   -20.163 1.00 1.41 1100 H 1 
ATOM 1597 H HA   . ALA B 2 97 ? -30.593 7.258   -21.440 1.00 1.44 1100 H 1 
ATOM 1598 H HB1  . ALA B 2 97 ? -31.729 6.576   -19.443 1.00 1.43 1100 H 1 
ATOM 1599 H HB2  . ALA B 2 97 ? -30.846 5.392   -20.013 1.00 1.43 1100 H 1 
ATOM 1600 H HB3  . ALA B 2 97 ? -30.327 6.246   -18.785 1.00 1.43 1100 H 1 
ATOM 1601 N N    . HIS B 2 98 ? -29.104 9.237   -19.602 1.00 1.39 1101 H 1 
ATOM 1602 C CA   . HIS B 2 98 ? -29.108 10.544  -18.945 1.00 1.38 1101 H 1 
ATOM 1603 C C    . HIS B 2 98 ? -27.950 11.400  -19.451 1.00 1.37 1101 H 1 
ATOM 1604 O O    . HIS B 2 98 ? -26.949 11.595  -18.752 1.00 1.33 1101 H 1 
ATOM 1605 C CB   . HIS B 2 98 ? -29.044 10.391  -17.420 1.00 1.34 1101 H 1 
ATOM 1606 C CG   . HIS B 2 98 ? -30.181 9.607   -16.838 1.00 1.35 1101 H 1 
ATOM 1607 N ND1  . HIS B 2 98 ? -30.319 8.246   -17.013 1.00 1.35 1101 H 1 
ATOM 1608 C CD2  . HIS B 2 98 ? -31.247 9.995   -16.098 1.00 1.35 1101 H 1 
ATOM 1609 C CE1  . HIS B 2 98 ? -31.410 7.827   -16.398 1.00 1.36 1101 H 1 
ATOM 1610 N NE2  . HIS B 2 98 ? -31.994 8.869   -15.835 1.00 1.36 1101 H 1 
ATOM 1611 H H    . HIS B 2 98 ? -28.320 8.901   -19.714 1.00 1.39 1101 H 1 
ATOM 1612 H HA   . HIS B 2 98 ? -29.940 10.992  -19.166 1.00 1.38 1101 H 1 
ATOM 1613 H HB2  . HIS B 2 98 ? -28.209 9.958   -17.182 1.00 1.34 1101 H 1 
ATOM 1614 H HB3  . HIS B 2 98 ? -29.031 11.273  -17.016 1.00 1.34 1101 H 1 
ATOM 1615 H HD2  . HIS B 2 98 ? -31.439 10.861  -15.819 1.00 1.35 1101 H 1 
ATOM 1616 H HE1  . HIS B 2 98 ? -31.715 6.949   -16.367 1.00 1.36 1101 H 1 
ATOM 1617 H HE2  . HIS B 2 98 ? -32.722 8.848   -15.378 1.00 1.36 1101 H 1 
ATOM 1618 N N    . PRO B 2 99 ? -28.041 11.909  -20.693 1.00 1.40 1102 H 1 
ATOM 1619 C CA   . PRO B 2 99 ? -27.045 12.877  -21.200 1.00 1.40 1102 H 1 
ATOM 1620 C C    . PRO B 2 99 ? -27.463 14.348  -21.100 1.00 1.42 1102 H 1 
ATOM 1621 O O    . PRO B 2 99 ? -27.737 14.820  -20.003 1.00 1.40 1102 H 1 
ATOM 1622 C CB   . PRO B 2 99 ? -26.878 12.471  -22.665 1.00 1.44 1102 H 1 
ATOM 1623 C CG   . PRO B 2 99 ? -28.135 11.656  -23.000 1.00 1.47 1102 H 1 
ATOM 1624 C CD   . PRO B 2 99 ? -28.939 11.428  -21.757 1.00 1.45 1102 H 1 
ATOM 1625 H HA   . PRO B 2 99 ? -26.235 12.839  -20.668 1.00 1.40 1102 H 1 
ATOM 1626 H HB2  . PRO B 2 99 ? -26.802 13.250  -23.238 1.00 1.44 1102 H 1 
ATOM 1627 H HB3  . PRO B 2 99 ? -26.074 11.944  -22.794 1.00 1.44 1102 H 1 
ATOM 1628 H HG2  . PRO B 2 99 ? -28.669 12.126  -23.659 1.00 1.47 1102 H 1 
ATOM 1629 H HG3  . PRO B 2 99 ? -27.884 10.806  -23.393 1.00 1.47 1102 H 1 
ATOM 1630 H HD2  . PRO B 2 99 ? -29.774 11.921  -21.773 1.00 1.45 1102 H 1 
ATOM 1631 H HD3  . PRO B 2 99 ? -29.165 10.492  -21.641 1.00 1.45 1102 H 1 
#
