# Supplementary material for: Photocross-linking activity-based probes to capture the dynamics of ubiquitin RING E3 ligase interactions
Source: Biochem J. 2026 Jun 3;483(7):1115–30. doi: 10.1042/BCJ20260213 (PMC13234630; doi:10.1042/BCJ20260213)
Supplement: Supplementary Data File S2 [file BCJ-2026-0213_supp2.zip › 03_Chandler_Supplementary datafile2/RNF2_BMI1/Alphafold/templates/fold_2026_01_22_10_06_ubch5ac85k_ubd32c_bmi1_rnf2_template_hit_3_chains_c.cif]

data_2h0d
#
_entry.id 2h0d
#
loop_
_chem_comp.formula
_chem_comp.formula_weight
_chem_comp.id
_chem_comp.mon_nstd_flag
_chem_comp.name
_chem_comp.pdbx_synonyms
_chem_comp.type
"C3 H7 N O2"     89.093  ALA y ALANINE         ? "L-peptide linking" 
"C6 H15 N4 O2 1" 175.209 ARG y ARGININE        ? "L-peptide linking" 
"C4 H8 N2 O3"    132.118 ASN y ASPARAGINE      ? "L-peptide linking" 
"C4 H7 N O4"     133.103 ASP y "ASPARTIC ACID" ? "L-peptide linking" 
"C3 H7 N O2 S"   121.158 CYS y CYSTEINE        ? "L-peptide linking" 
"C5 H10 N2 O3"   146.144 GLN y GLUTAMINE       ? "L-peptide linking" 
"C5 H9 N O4"     147.129 GLU y "GLUTAMIC ACID" ? "L-peptide linking" 
"C2 H5 N O2"     75.067  GLY y GLYCINE         ? "peptide linking"   
"C6 H10 N3 O2 1" 156.162 HIS y HISTIDINE       ? "L-peptide linking" 
"H2 O"           18.015  HOH . WATER           ? non-polymer         
"C6 H13 N O2"    131.173 ILE y ISOLEUCINE      ? "L-peptide linking" 
"C6 H13 N O2"    131.173 LEU y LEUCINE         ? "L-peptide linking" 
"C6 H15 N2 O2 1" 147.195 LYS y LYSINE          ? "L-peptide linking" 
"C5 H11 N O2 S"  149.211 MET y METHIONINE      ? "L-peptide linking" 
"C9 H11 N O2"    165.189 PHE y PHENYLALANINE   ? "L-peptide linking" 
"C5 H9 N O2"     115.130 PRO y PROLINE         ? "L-peptide linking" 
"C3 H7 N O3"     105.093 SER y SERINE          ? "L-peptide linking" 
"C4 H9 N O3"     119.119 THR y THREONINE       ? "L-peptide linking" 
"C11 H12 N2 O2"  204.225 TRP y TRYPTOPHAN      ? "L-peptide linking" 
"C9 H11 N O3"    181.189 TYR y TYROSINE        ? "L-peptide linking" 
"C5 H11 N O2"    117.146 VAL y VALINE          ? "L-peptide linking" 
"Zn 2"           65.409  ZN  . "ZINC ION"      ? non-polymer         
#
loop_
_chem_comp_atom.atom_id
_chem_comp_atom.charge
_chem_comp_atom.comp_id
_chem_comp_atom.pdbx_leaving_atom_flag
_chem_comp_atom.pdbx_model_Cartn_x_ideal
_chem_comp_atom.pdbx_model_Cartn_y_ideal
_chem_comp_atom.pdbx_model_Cartn_z_ideal
_chem_comp_atom.pdbx_ordinal
_chem_comp_atom.type_symbol
N    ? ALA ? ? ? ? 1   N  
CA   ? ALA ? ? ? ? 2   C  
C    ? ALA ? ? ? ? 3   C  
O    ? ALA ? ? ? ? 4   O  
CB   ? ALA ? ? ? ? 5   C  
OXT  ? ALA ? ? ? ? 6   O  
H    ? ALA ? ? ? ? 7   H  
H2   ? ALA ? ? ? ? 8   H  
HA   ? ALA ? ? ? ? 9   H  
HB1  ? ALA ? ? ? ? 10  H  
HB2  ? ALA ? ? ? ? 11  H  
HB3  ? ALA ? ? ? ? 12  H  
HXT  ? ALA ? ? ? ? 13  H  
N    ? ARG ? ? ? ? 14  N  
CA   ? ARG ? ? ? ? 15  C  
C    ? ARG ? ? ? ? 16  C  
O    ? ARG ? ? ? ? 17  O  
CB   ? ARG ? ? ? ? 18  C  
CG   ? ARG ? ? ? ? 19  C  
CD   ? ARG ? ? ? ? 20  C  
NE   ? ARG ? ? ? ? 21  N  
CZ   ? ARG ? ? ? ? 22  C  
NH1  ? ARG ? ? ? ? 23  N  
NH2  ? ARG ? ? ? ? 24  N  
OXT  ? ARG ? ? ? ? 25  O  
H    ? ARG ? ? ? ? 26  H  
H2   ? ARG ? ? ? ? 27  H  
HA   ? ARG ? ? ? ? 28  H  
HB2  ? ARG ? ? ? ? 29  H  
HB3  ? ARG ? ? ? ? 30  H  
HG2  ? ARG ? ? ? ? 31  H  
HG3  ? ARG ? ? ? ? 32  H  
HD2  ? ARG ? ? ? ? 33  H  
HD3  ? ARG ? ? ? ? 34  H  
HE   ? ARG ? ? ? ? 35  H  
HH11 ? ARG ? ? ? ? 36  H  
HH12 ? ARG ? ? ? ? 37  H  
HH21 ? ARG ? ? ? ? 38  H  
HH22 ? ARG ? ? ? ? 39  H  
HXT  ? ARG ? ? ? ? 40  H  
N    ? ASN ? ? ? ? 41  N  
CA   ? ASN ? ? ? ? 42  C  
C    ? ASN ? ? ? ? 43  C  
O    ? ASN ? ? ? ? 44  O  
CB   ? ASN ? ? ? ? 45  C  
CG   ? ASN ? ? ? ? 46  C  
OD1  ? ASN ? ? ? ? 47  O  
ND2  ? ASN ? ? ? ? 48  N  
OXT  ? ASN ? ? ? ? 49  O  
H    ? ASN ? ? ? ? 50  H  
H2   ? ASN ? ? ? ? 51  H  
HA   ? ASN ? ? ? ? 52  H  
HB2  ? ASN ? ? ? ? 53  H  
HB3  ? ASN ? ? ? ? 54  H  
HD21 ? ASN ? ? ? ? 55  H  
HD22 ? ASN ? ? ? ? 56  H  
HXT  ? ASN ? ? ? ? 57  H  
N    ? ASP ? ? ? ? 58  N  
CA   ? ASP ? ? ? ? 59  C  
C    ? ASP ? ? ? ? 60  C  
O    ? ASP ? ? ? ? 61  O  
CB   ? ASP ? ? ? ? 62  C  
CG   ? ASP ? ? ? ? 63  C  
OD1  ? ASP ? ? ? ? 64  O  
OD2  ? ASP ? ? ? ? 65  O  
OXT  ? ASP ? ? ? ? 66  O  
H    ? ASP ? ? ? ? 67  H  
H2   ? ASP ? ? ? ? 68  H  
HA   ? ASP ? ? ? ? 69  H  
HB2  ? ASP ? ? ? ? 70  H  
HB3  ? ASP ? ? ? ? 71  H  
HD2  ? ASP ? ? ? ? 72  H  
HXT  ? ASP ? ? ? ? 73  H  
N    ? CYS ? ? ? ? 74  N  
CA   ? CYS ? ? ? ? 75  C  
C    ? CYS ? ? ? ? 76  C  
O    ? CYS ? ? ? ? 77  O  
CB   ? CYS ? ? ? ? 78  C  
SG   ? CYS ? ? ? ? 79  S  
OXT  ? CYS ? ? ? ? 80  O  
H    ? CYS ? ? ? ? 81  H  
H2   ? CYS ? ? ? ? 82  H  
HA   ? CYS ? ? ? ? 83  H  
HB2  ? CYS ? ? ? ? 84  H  
HB3  ? CYS ? ? ? ? 85  H  
HG   ? CYS ? ? ? ? 86  H  
HXT  ? CYS ? ? ? ? 87  H  
N    ? GLN ? ? ? ? 88  N  
CA   ? GLN ? ? ? ? 89  C  
C    ? GLN ? ? ? ? 90  C  
O    ? GLN ? ? ? ? 91  O  
CB   ? GLN ? ? ? ? 92  C  
CG   ? GLN ? ? ? ? 93  C  
CD   ? GLN ? ? ? ? 94  C  
OE1  ? GLN ? ? ? ? 95  O  
NE2  ? GLN ? ? ? ? 96  N  
OXT  ? GLN ? ? ? ? 97  O  
H    ? GLN ? ? ? ? 98  H  
H2   ? GLN ? ? ? ? 99  H  
HA   ? GLN ? ? ? ? 100 H  
HB2  ? GLN ? ? ? ? 101 H  
HB3  ? GLN ? ? ? ? 102 H  
HG2  ? GLN ? ? ? ? 103 H  
HG3  ? GLN ? ? ? ? 104 H  
HE21 ? GLN ? ? ? ? 105 H  
HE22 ? GLN ? ? ? ? 106 H  
HXT  ? GLN ? ? ? ? 107 H  
N    ? GLU ? ? ? ? 108 N  
CA   ? GLU ? ? ? ? 109 C  
C    ? GLU ? ? ? ? 110 C  
O    ? GLU ? ? ? ? 111 O  
CB   ? GLU ? ? ? ? 112 C  
CG   ? GLU ? ? ? ? 113 C  
CD   ? GLU ? ? ? ? 114 C  
OE1  ? GLU ? ? ? ? 115 O  
OE2  ? GLU ? ? ? ? 116 O  
OXT  ? GLU ? ? ? ? 117 O  
H    ? GLU ? ? ? ? 118 H  
H2   ? GLU ? ? ? ? 119 H  
HA   ? GLU ? ? ? ? 120 H  
HB2  ? GLU ? ? ? ? 121 H  
HB3  ? GLU ? ? ? ? 122 H  
HG2  ? GLU ? ? ? ? 123 H  
HG3  ? GLU ? ? ? ? 124 H  
HE2  ? GLU ? ? ? ? 125 H  
HXT  ? GLU ? ? ? ? 126 H  
N    ? GLY ? ? ? ? 127 N  
CA   ? GLY ? ? ? ? 128 C  
C    ? GLY ? ? ? ? 129 C  
O    ? GLY ? ? ? ? 130 O  
OXT  ? GLY ? ? ? ? 131 O  
H    ? GLY ? ? ? ? 132 H  
H2   ? GLY ? ? ? ? 133 H  
HA2  ? GLY ? ? ? ? 134 H  
HA3  ? GLY ? ? ? ? 135 H  
HXT  ? GLY ? ? ? ? 136 H  
N    ? HIS ? ? ? ? 137 N  
CA   ? HIS ? ? ? ? 138 C  
C    ? HIS ? ? ? ? 139 C  
O    ? HIS ? ? ? ? 140 O  
CB   ? HIS ? ? ? ? 141 C  
CG   ? HIS ? ? ? ? 142 C  
ND1  ? HIS ? ? ? ? 143 N  
CD2  ? HIS ? ? ? ? 144 C  
CE1  ? HIS ? ? ? ? 145 C  
NE2  ? HIS ? ? ? ? 146 N  
OXT  ? HIS ? ? ? ? 147 O  
H    ? HIS ? ? ? ? 148 H  
H2   ? HIS ? ? ? ? 149 H  
HA   ? HIS ? ? ? ? 150 H  
HB2  ? HIS ? ? ? ? 151 H  
HB3  ? HIS ? ? ? ? 152 H  
HD1  ? HIS ? ? ? ? 153 H  
HD2  ? HIS ? ? ? ? 154 H  
HE1  ? HIS ? ? ? ? 155 H  
HE2  ? HIS ? ? ? ? 156 H  
HXT  ? HIS ? ? ? ? 157 H  
O    ? HOH ? ? ? ? 158 O  
H1   ? HOH ? ? ? ? 159 H  
H2   ? HOH ? ? ? ? 160 H  
N    ? ILE ? ? ? ? 161 N  
CA   ? ILE ? ? ? ? 162 C  
C    ? ILE ? ? ? ? 163 C  
O    ? ILE ? ? ? ? 164 O  
CB   ? ILE ? ? ? ? 165 C  
CG1  ? ILE ? ? ? ? 166 C  
CG2  ? ILE ? ? ? ? 167 C  
CD1  ? ILE ? ? ? ? 168 C  
OXT  ? ILE ? ? ? ? 169 O  
H    ? ILE ? ? ? ? 170 H  
H2   ? ILE ? ? ? ? 171 H  
HA   ? ILE ? ? ? ? 172 H  
HB   ? ILE ? ? ? ? 173 H  
HG12 ? ILE ? ? ? ? 174 H  
HG13 ? ILE ? ? ? ? 175 H  
HG21 ? ILE ? ? ? ? 176 H  
HG22 ? ILE ? ? ? ? 177 H  
HG23 ? ILE ? ? ? ? 178 H  
HD11 ? ILE ? ? ? ? 179 H  
HD12 ? ILE ? ? ? ? 180 H  
HD13 ? ILE ? ? ? ? 181 H  
HXT  ? ILE ? ? ? ? 182 H  
N    ? LEU ? ? ? ? 183 N  
CA   ? LEU ? ? ? ? 184 C  
C    ? LEU ? ? ? ? 185 C  
O    ? LEU ? ? ? ? 186 O  
CB   ? LEU ? ? ? ? 187 C  
CG   ? LEU ? ? ? ? 188 C  
CD1  ? LEU ? ? ? ? 189 C  
CD2  ? LEU ? ? ? ? 190 C  
OXT  ? LEU ? ? ? ? 191 O  
H    ? LEU ? ? ? ? 192 H  
H2   ? LEU ? ? ? ? 193 H  
HA   ? LEU ? ? ? ? 194 H  
HB2  ? LEU ? ? ? ? 195 H  
HB3  ? LEU ? ? ? ? 196 H  
HG   ? LEU ? ? ? ? 197 H  
HD11 ? LEU ? ? ? ? 198 H  
HD12 ? LEU ? ? ? ? 199 H  
HD13 ? LEU ? ? ? ? 200 H  
HD21 ? LEU ? ? ? ? 201 H  
HD22 ? LEU ? ? ? ? 202 H  
HD23 ? LEU ? ? ? ? 203 H  
HXT  ? LEU ? ? ? ? 204 H  
N    ? LYS ? ? ? ? 205 N  
CA   ? LYS ? ? ? ? 206 C  
C    ? LYS ? ? ? ? 207 C  
O    ? LYS ? ? ? ? 208 O  
CB   ? LYS ? ? ? ? 209 C  
CG   ? LYS ? ? ? ? 210 C  
CD   ? LYS ? ? ? ? 211 C  
CE   ? LYS ? ? ? ? 212 C  
NZ   ? LYS ? ? ? ? 213 N  
OXT  ? LYS ? ? ? ? 214 O  
H    ? LYS ? ? ? ? 215 H  
H2   ? LYS ? ? ? ? 216 H  
HA   ? LYS ? ? ? ? 217 H  
HB2  ? LYS ? ? ? ? 218 H  
HB3  ? LYS ? ? ? ? 219 H  
HG2  ? LYS ? ? ? ? 220 H  
HG3  ? LYS ? ? ? ? 221 H  
HD2  ? LYS ? ? ? ? 222 H  
HD3  ? LYS ? ? ? ? 223 H  
HE2  ? LYS ? ? ? ? 224 H  
HE3  ? LYS ? ? ? ? 225 H  
HZ1  ? LYS ? ? ? ? 226 H  
HZ2  ? LYS ? ? ? ? 227 H  
HZ3  ? LYS ? ? ? ? 228 H  
HXT  ? LYS ? ? ? ? 229 H  
N    ? MET ? ? ? ? 230 N  
CA   ? MET ? ? ? ? 231 C  
C    ? MET ? ? ? ? 232 C  
O    ? MET ? ? ? ? 233 O  
CB   ? MET ? ? ? ? 234 C  
CG   ? MET ? ? ? ? 235 C  
SD   ? MET ? ? ? ? 236 S  
CE   ? MET ? ? ? ? 237 C  
OXT  ? MET ? ? ? ? 238 O  
H    ? MET ? ? ? ? 239 H  
H2   ? MET ? ? ? ? 240 H  
HA   ? MET ? ? ? ? 241 H  
HB2  ? MET ? ? ? ? 242 H  
HB3  ? MET ? ? ? ? 243 H  
HG2  ? MET ? ? ? ? 244 H  
HG3  ? MET ? ? ? ? 245 H  
HE1  ? MET ? ? ? ? 246 H  
HE2  ? MET ? ? ? ? 247 H  
HE3  ? MET ? ? ? ? 248 H  
HXT  ? MET ? ? ? ? 249 H  
N    ? PHE ? ? ? ? 250 N  
CA   ? PHE ? ? ? ? 251 C  
C    ? PHE ? ? ? ? 252 C  
O    ? PHE ? ? ? ? 253 O  
CB   ? PHE ? ? ? ? 254 C  
CG   ? PHE ? ? ? ? 255 C  
CD1  ? PHE ? ? ? ? 256 C  
CD2  ? PHE ? ? ? ? 257 C  
CE1  ? PHE ? ? ? ? 258 C  
CE2  ? PHE ? ? ? ? 259 C  
CZ   ? PHE ? ? ? ? 260 C  
OXT  ? PHE ? ? ? ? 261 O  
H    ? PHE ? ? ? ? 262 H  
H2   ? PHE ? ? ? ? 263 H  
HA   ? PHE ? ? ? ? 264 H  
HB2  ? PHE ? ? ? ? 265 H  
HB3  ? PHE ? ? ? ? 266 H  
HD1  ? PHE ? ? ? ? 267 H  
HD2  ? PHE ? ? ? ? 268 H  
HE1  ? PHE ? ? ? ? 269 H  
HE2  ? PHE ? ? ? ? 270 H  
HZ   ? PHE ? ? ? ? 271 H  
HXT  ? PHE ? ? ? ? 272 H  
N    ? PRO ? ? ? ? 273 N  
CA   ? PRO ? ? ? ? 274 C  
C    ? PRO ? ? ? ? 275 C  
O    ? PRO ? ? ? ? 276 O  
CB   ? PRO ? ? ? ? 277 C  
CG   ? PRO ? ? ? ? 278 C  
CD   ? PRO ? ? ? ? 279 C  
OXT  ? PRO ? ? ? ? 280 O  
H    ? PRO ? ? ? ? 281 H  
HA   ? PRO ? ? ? ? 282 H  
HB2  ? PRO ? ? ? ? 283 H  
HB3  ? PRO ? ? ? ? 284 H  
HG2  ? PRO ? ? ? ? 285 H  
HG3  ? PRO ? ? ? ? 286 H  
HD2  ? PRO ? ? ? ? 287 H  
HD3  ? PRO ? ? ? ? 288 H  
HXT  ? PRO ? ? ? ? 289 H  
N    ? SER ? ? ? ? 290 N  
CA   ? SER ? ? ? ? 291 C  
C    ? SER ? ? ? ? 292 C  
O    ? SER ? ? ? ? 293 O  
CB   ? SER ? ? ? ? 294 C  
OG   ? SER ? ? ? ? 295 O  
OXT  ? SER ? ? ? ? 296 O  
H    ? SER ? ? ? ? 297 H  
H2   ? SER ? ? ? ? 298 H  
HA   ? SER ? ? ? ? 299 H  
HB2  ? SER ? ? ? ? 300 H  
HB3  ? SER ? ? ? ? 301 H  
HG   ? SER ? ? ? ? 302 H  
HXT  ? SER ? ? ? ? 303 H  
N    ? THR ? ? ? ? 304 N  
CA   ? THR ? ? ? ? 305 C  
C    ? THR ? ? ? ? 306 C  
O    ? THR ? ? ? ? 307 O  
CB   ? THR ? ? ? ? 308 C  
OG1  ? THR ? ? ? ? 309 O  
CG2  ? THR ? ? ? ? 310 C  
OXT  ? THR ? ? ? ? 311 O  
H    ? THR ? ? ? ? 312 H  
H2   ? THR ? ? ? ? 313 H  
HA   ? THR ? ? ? ? 314 H  
HB   ? THR ? ? ? ? 315 H  
HG1  ? THR ? ? ? ? 316 H  
HG21 ? THR ? ? ? ? 317 H  
HG22 ? THR ? ? ? ? 318 H  
HG23 ? THR ? ? ? ? 319 H  
HXT  ? THR ? ? ? ? 320 H  
N    ? TRP ? ? ? ? 321 N  
CA   ? TRP ? ? ? ? 322 C  
C    ? TRP ? ? ? ? 323 C  
O    ? TRP ? ? ? ? 324 O  
CB   ? TRP ? ? ? ? 325 C  
CG   ? TRP ? ? ? ? 326 C  
CD1  ? TRP ? ? ? ? 327 C  
CD2  ? TRP ? ? ? ? 328 C  
NE1  ? TRP ? ? ? ? 329 N  
CE2  ? TRP ? ? ? ? 330 C  
CE3  ? TRP ? ? ? ? 331 C  
CZ2  ? TRP ? ? ? ? 332 C  
CZ3  ? TRP ? ? ? ? 333 C  
CH2  ? TRP ? ? ? ? 334 C  
OXT  ? TRP ? ? ? ? 335 O  
H    ? TRP ? ? ? ? 336 H  
H2   ? TRP ? ? ? ? 337 H  
HA   ? TRP ? ? ? ? 338 H  
HB2  ? TRP ? ? ? ? 339 H  
HB3  ? TRP ? ? ? ? 340 H  
HD1  ? TRP ? ? ? ? 341 H  
HE1  ? TRP ? ? ? ? 342 H  
HE3  ? TRP ? ? ? ? 343 H  
HZ2  ? TRP ? ? ? ? 344 H  
HZ3  ? TRP ? ? ? ? 345 H  
HH2  ? TRP ? ? ? ? 346 H  
HXT  ? TRP ? ? ? ? 347 H  
N    ? TYR ? ? ? ? 348 N  
CA   ? TYR ? ? ? ? 349 C  
C    ? TYR ? ? ? ? 350 C  
O    ? TYR ? ? ? ? 351 O  
CB   ? TYR ? ? ? ? 352 C  
CG   ? TYR ? ? ? ? 353 C  
CD1  ? TYR ? ? ? ? 354 C  
CD2  ? TYR ? ? ? ? 355 C  
CE1  ? TYR ? ? ? ? 356 C  
CE2  ? TYR ? ? ? ? 357 C  
CZ   ? TYR ? ? ? ? 358 C  
OH   ? TYR ? ? ? ? 359 O  
OXT  ? TYR ? ? ? ? 360 O  
H    ? TYR ? ? ? ? 361 H  
H2   ? TYR ? ? ? ? 362 H  
HA   ? TYR ? ? ? ? 363 H  
HB2  ? TYR ? ? ? ? 364 H  
HB3  ? TYR ? ? ? ? 365 H  
HD1  ? TYR ? ? ? ? 366 H  
HD2  ? TYR ? ? ? ? 367 H  
HE1  ? TYR ? ? ? ? 368 H  
HE2  ? TYR ? ? ? ? 369 H  
HH   ? TYR ? ? ? ? 370 H  
HXT  ? TYR ? ? ? ? 371 H  
N    ? VAL ? ? ? ? 372 N  
CA   ? VAL ? ? ? ? 373 C  
C    ? VAL ? ? ? ? 374 C  
O    ? VAL ? ? ? ? 375 O  
CB   ? VAL ? ? ? ? 376 C  
CG1  ? VAL ? ? ? ? 377 C  
CG2  ? VAL ? ? ? ? 378 C  
OXT  ? VAL ? ? ? ? 379 O  
H    ? VAL ? ? ? ? 380 H  
H2   ? VAL ? ? ? ? 381 H  
HA   ? VAL ? ? ? ? 382 H  
HB   ? VAL ? ? ? ? 383 H  
HG11 ? VAL ? ? ? ? 384 H  
HG12 ? VAL ? ? ? ? 385 H  
HG13 ? VAL ? ? ? ? 386 H  
HG21 ? VAL ? ? ? ? 387 H  
HG22 ? VAL ? ? ? ? 388 H  
HG23 ? VAL ? ? ? ? 389 H  
HXT  ? VAL ? ? ? ? 390 H  
ZN   ? ZN  ? ? ? ? 391 ZN 
#
loop_
_chem_comp_bond.atom_id_1
_chem_comp_bond.atom_id_2
_chem_comp_bond.comp_id
_chem_comp_bond.pdbx_aromatic_flag
_chem_comp_bond.pdbx_stereo_config
_chem_comp_bond.value_order
N   CA   ALA N N sing 
N   H    ALA N N sing 
N   H2   ALA N N sing 
CA  C    ALA N N sing 
CA  CB   ALA N N sing 
CA  HA   ALA N N sing 
C   O    ALA N N doub 
C   OXT  ALA N N sing 
CB  HB1  ALA N N sing 
CB  HB2  ALA N N sing 
CB  HB3  ALA N N sing 
OXT HXT  ALA N N sing 
N   CA   ARG N N sing 
N   H    ARG N N sing 
N   H2   ARG N N sing 
CA  C    ARG N N sing 
CA  CB   ARG N N sing 
CA  HA   ARG N N sing 
C   O    ARG N N doub 
C   OXT  ARG N N sing 
CB  CG   ARG N N sing 
CB  HB2  ARG N N sing 
CB  HB3  ARG N N sing 
CG  CD   ARG N N sing 
CG  HG2  ARG N N sing 
CG  HG3  ARG N N sing 
CD  NE   ARG N N sing 
CD  HD2  ARG N N sing 
CD  HD3  ARG N N sing 
NE  CZ   ARG N N sing 
NE  HE   ARG N N sing 
CZ  NH1  ARG N N sing 
CZ  NH2  ARG N N doub 
NH1 HH11 ARG N N sing 
NH1 HH12 ARG N N sing 
NH2 HH21 ARG N N sing 
NH2 HH22 ARG N N sing 
OXT HXT  ARG N N sing 
N   CA   ASN N N sing 
N   H    ASN N N sing 
N   H2   ASN N N sing 
CA  C    ASN N N sing 
CA  CB   ASN N N sing 
CA  HA   ASN N N sing 
C   O    ASN N N doub 
C   OXT  ASN N N sing 
CB  CG   ASN N N sing 
CB  HB2  ASN N N sing 
CB  HB3  ASN N N sing 
CG  OD1  ASN N N doub 
CG  ND2  ASN N N sing 
ND2 HD21 ASN N N sing 
ND2 HD22 ASN N N sing 
OXT HXT  ASN N N sing 
N   CA   ASP N N sing 
N   H    ASP N N sing 
N   H2   ASP N N sing 
CA  C    ASP N N sing 
CA  CB   ASP N N sing 
CA  HA   ASP N N sing 
C   O    ASP N N doub 
C   OXT  ASP N N sing 
CB  CG   ASP N N sing 
CB  HB2  ASP N N sing 
CB  HB3  ASP N N sing 
CG  OD1  ASP N N doub 
CG  OD2  ASP N N sing 
OD2 HD2  ASP N N sing 
OXT HXT  ASP N N sing 
N   CA   CYS N N sing 
N   H    CYS N N sing 
N   H2   CYS N N sing 
CA  C    CYS N N sing 
CA  CB   CYS N N sing 
CA  HA   CYS N N sing 
C   O    CYS N N doub 
C   OXT  CYS N N sing 
CB  SG   CYS N N sing 
CB  HB2  CYS N N sing 
CB  HB3  CYS N N sing 
SG  HG   CYS N N sing 
OXT HXT  CYS N N sing 
N   CA   GLN N N sing 
N   H    GLN N N sing 
N   H2   GLN N N sing 
CA  C    GLN N N sing 
CA  CB   GLN N N sing 
CA  HA   GLN N N sing 
C   O    GLN N N doub 
C   OXT  GLN N N sing 
CB  CG   GLN N N sing 
CB  HB2  GLN N N sing 
CB  HB3  GLN N N sing 
CG  CD   GLN N N sing 
CG  HG2  GLN N N sing 
CG  HG3  GLN N N sing 
CD  OE1  GLN N N doub 
CD  NE2  GLN N N sing 
NE2 HE21 GLN N N sing 
NE2 HE22 GLN N N sing 
OXT HXT  GLN N N sing 
N   CA   GLU N N sing 
N   H    GLU N N sing 
N   H2   GLU N N sing 
CA  C    GLU N N sing 
CA  CB   GLU N N sing 
CA  HA   GLU N N sing 
C   O    GLU N N doub 
C   OXT  GLU N N sing 
CB  CG   GLU N N sing 
CB  HB2  GLU N N sing 
CB  HB3  GLU N N sing 
CG  CD   GLU N N sing 
CG  HG2  GLU N N sing 
CG  HG3  GLU N N sing 
CD  OE1  GLU N N doub 
CD  OE2  GLU N N sing 
OE2 HE2  GLU N N sing 
OXT HXT  GLU N N sing 
N   CA   GLY N N sing 
N   H    GLY N N sing 
N   H2   GLY N N sing 
CA  C    GLY N N sing 
CA  HA2  GLY N N sing 
CA  HA3  GLY N N sing 
C   O    GLY N N doub 
C   OXT  GLY N N sing 
OXT HXT  GLY N N sing 
N   CA   HIS N N sing 
N   H    HIS N N sing 
N   H2   HIS N N sing 
CA  C    HIS N N sing 
CA  CB   HIS N N sing 
CA  HA   HIS N N sing 
C   O    HIS N N doub 
C   OXT  HIS N N sing 
CB  CG   HIS N N sing 
CB  HB2  HIS N N sing 
CB  HB3  HIS N N sing 
CG  ND1  HIS Y N sing 
CG  CD2  HIS Y N doub 
ND1 CE1  HIS Y N doub 
ND1 HD1  HIS N N sing 
CD2 NE2  HIS Y N sing 
CD2 HD2  HIS N N sing 
CE1 NE2  HIS Y N sing 
CE1 HE1  HIS N N sing 
NE2 HE2  HIS N N sing 
OXT HXT  HIS N N sing 
O   H1   HOH N N sing 
O   H2   HOH N N sing 
N   CA   ILE N N sing 
N   H    ILE N N sing 
N   H2   ILE N N sing 
CA  C    ILE N N sing 
CA  CB   ILE N N sing 
CA  HA   ILE N N sing 
C   O    ILE N N doub 
C   OXT  ILE N N sing 
CB  CG1  ILE N N sing 
CB  CG2  ILE N N sing 
CB  HB   ILE N N sing 
CG1 CD1  ILE N N sing 
CG1 HG12 ILE N N sing 
CG1 HG13 ILE N N sing 
CG2 HG21 ILE N N sing 
CG2 HG22 ILE N N sing 
CG2 HG23 ILE N N sing 
CD1 HD11 ILE N N sing 
CD1 HD12 ILE N N sing 
CD1 HD13 ILE N N sing 
OXT HXT  ILE N N sing 
N   CA   LEU N N sing 
N   H    LEU N N sing 
N   H2   LEU N N sing 
CA  C    LEU N N sing 
CA  CB   LEU N N sing 
CA  HA   LEU N N sing 
C   O    LEU N N doub 
C   OXT  LEU N N sing 
CB  CG   LEU N N sing 
CB  HB2  LEU N N sing 
CB  HB3  LEU N N sing 
CG  CD1  LEU N N sing 
CG  CD2  LEU N N sing 
CG  HG   LEU N N sing 
CD1 HD11 LEU N N sing 
CD1 HD12 LEU N N sing 
CD1 HD13 LEU N N sing 
CD2 HD21 LEU N N sing 
CD2 HD22 LEU N N sing 
CD2 HD23 LEU N N sing 
OXT HXT  LEU N N sing 
N   CA   LYS N N sing 
N   H    LYS N N sing 
N   H2   LYS N N sing 
CA  C    LYS N N sing 
CA  CB   LYS N N sing 
CA  HA   LYS N N sing 
C   O    LYS N N doub 
C   OXT  LYS N N sing 
CB  CG   LYS N N sing 
CB  HB2  LYS N N sing 
CB  HB3  LYS N N sing 
CG  CD   LYS N N sing 
CG  HG2  LYS N N sing 
CG  HG3  LYS N N sing 
CD  CE   LYS N N sing 
CD  HD2  LYS N N sing 
CD  HD3  LYS N N sing 
CE  NZ   LYS N N sing 
CE  HE2  LYS N N sing 
CE  HE3  LYS N N sing 
NZ  HZ1  LYS N N sing 
NZ  HZ2  LYS N N sing 
NZ  HZ3  LYS N N sing 
OXT HXT  LYS N N sing 
N   CA   MET N N sing 
N   H    MET N N sing 
N   H2   MET N N sing 
CA  C    MET N N sing 
CA  CB   MET N N sing 
CA  HA   MET N N sing 
C   O    MET N N doub 
C   OXT  MET N N sing 
CB  CG   MET N N sing 
CB  HB2  MET N N sing 
CB  HB3  MET N N sing 
CG  SD   MET N N sing 
CG  HG2  MET N N sing 
CG  HG3  MET N N sing 
SD  CE   MET N N sing 
CE  HE1  MET N N sing 
CE  HE2  MET N N sing 
CE  HE3  MET N N sing 
OXT HXT  MET N N sing 
N   CA   PHE N N sing 
N   H    PHE N N sing 
N   H2   PHE N N sing 
CA  C    PHE N N sing 
CA  CB   PHE N N sing 
CA  HA   PHE N N sing 
C   O    PHE N N doub 
C   OXT  PHE N N sing 
CB  CG   PHE N N sing 
CB  HB2  PHE N N sing 
CB  HB3  PHE N N sing 
CG  CD1  PHE Y N doub 
CG  CD2  PHE Y N sing 
CD1 CE1  PHE Y N sing 
CD1 HD1  PHE N N sing 
CD2 CE2  PHE Y N doub 
CD2 HD2  PHE N N sing 
CE1 CZ   PHE Y N doub 
CE1 HE1  PHE N N sing 
CE2 CZ   PHE Y N sing 
CE2 HE2  PHE N N sing 
CZ  HZ   PHE N N sing 
OXT HXT  PHE N N sing 
N   CA   PRO N N sing 
N   CD   PRO N N sing 
N   H    PRO N N sing 
CA  C    PRO N N sing 
CA  CB   PRO N N sing 
CA  HA   PRO N N sing 
C   O    PRO N N doub 
C   OXT  PRO N N sing 
CB  CG   PRO N N sing 
CB  HB2  PRO N N sing 
CB  HB3  PRO N N sing 
CG  CD   PRO N N sing 
CG  HG2  PRO N N sing 
CG  HG3  PRO N N sing 
CD  HD2  PRO N N sing 
CD  HD3  PRO N N sing 
OXT HXT  PRO N N sing 
N   CA   SER N N sing 
N   H    SER N N sing 
N   H2   SER N N sing 
CA  C    SER N N sing 
CA  CB   SER N N sing 
CA  HA   SER N N sing 
C   O    SER N N doub 
C   OXT  SER N N sing 
CB  OG   SER N N sing 
CB  HB2  SER N N sing 
CB  HB3  SER N N sing 
OG  HG   SER N N sing 
OXT HXT  SER N N sing 
N   CA   THR N N sing 
N   H    THR N N sing 
N   H2   THR N N sing 
CA  C    THR N N sing 
CA  CB   THR N N sing 
CA  HA   THR N N sing 
C   O    THR N N doub 
C   OXT  THR N N sing 
CB  OG1  THR N N sing 
CB  CG2  THR N N sing 
CB  HB   THR N N sing 
OG1 HG1  THR N N sing 
CG2 HG21 THR N N sing 
CG2 HG22 THR N N sing 
CG2 HG23 THR N N sing 
OXT HXT  THR N N sing 
N   CA   TRP N N sing 
N   H    TRP N N sing 
N   H2   TRP N N sing 
CA  C    TRP N N sing 
CA  CB   TRP N N sing 
CA  HA   TRP N N sing 
C   O    TRP N N doub 
C   OXT  TRP N N sing 
CB  CG   TRP N N sing 
CB  HB2  TRP N N sing 
CB  HB3  TRP N N sing 
CG  CD1  TRP Y N doub 
CG  CD2  TRP Y N sing 
CD1 NE1  TRP Y N sing 
CD1 HD1  TRP N N sing 
CD2 CE2  TRP Y N doub 
CD2 CE3  TRP Y N sing 
NE1 CE2  TRP Y N sing 
NE1 HE1  TRP N N sing 
CE2 CZ2  TRP Y N sing 
CE3 CZ3  TRP Y N doub 
CE3 HE3  TRP N N sing 
CZ2 CH2  TRP Y N doub 
CZ2 HZ2  TRP N N sing 
CZ3 CH2  TRP Y N sing 
CZ3 HZ3  TRP N N sing 
CH2 HH2  TRP N N sing 
OXT HXT  TRP N N sing 
N   CA   TYR N N sing 
N   H    TYR N N sing 
N   H2   TYR N N sing 
CA  C    TYR N N sing 
CA  CB   TYR N N sing 
CA  HA   TYR N N sing 
C   O    TYR N N doub 
C   OXT  TYR N N sing 
CB  CG   TYR N N sing 
CB  HB2  TYR N N sing 
CB  HB3  TYR N N sing 
CG  CD1  TYR Y N doub 
CG  CD2  TYR Y N sing 
CD1 CE1  TYR Y N sing 
CD1 HD1  TYR N N sing 
CD2 CE2  TYR Y N doub 
CD2 HD2  TYR N N sing 
CE1 CZ   TYR Y N doub 
CE1 HE1  TYR N N sing 
CE2 CZ   TYR Y N sing 
CE2 HE2  TYR N N sing 
CZ  OH   TYR N N sing 
OH  HH   TYR N N sing 
OXT HXT  TYR N N sing 
N   CA   VAL N N sing 
N   H    VAL N N sing 
N   H2   VAL N N sing 
CA  C    VAL N N sing 
CA  CB   VAL N N sing 
CA  HA   VAL N N sing 
C   O    VAL N N doub 
C   OXT  VAL N N sing 
CB  CG1  VAL N N sing 
CB  CG2  VAL N N sing 
CB  HB   VAL N N sing 
CG1 HG11 VAL N N sing 
CG1 HG12 VAL N N sing 
CG1 HG13 VAL N N sing 
CG2 HG21 VAL N N sing 
CG2 HG22 VAL N N sing 
CG2 HG23 VAL N N sing 
OXT HXT  VAL N N sing 
#
_entity.id               1
_entity.pdbx_description "B lymphoma Mo-MLV insertion region"
_entity.type             polymer
#
_entity_poly.entity_id      1
_entity_poly.pdbx_strand_id A
_entity_poly.type           polypeptide(L)
#
loop_
_entity_poly_seq.entity_id
_entity_poly_seq.hetero
_entity_poly_seq.mon_id
_entity_poly_seq.num
1 n THR 1  
1 n ARG 2  
1 n ILE 3  
1 n LYS 4  
1 n ILE 5  
1 n THR 6  
1 n GLU 7  
1 n LEU 8  
1 n ASN 9  
1 n PRO 10 
1 n HIS 11 
1 n LEU 12 
1 n MET 13 
1 n CYS 14 
1 n VAL 15 
1 n LEU 16 
1 n CYS 17 
1 n GLY 18 
1 n GLY 19 
1 n TYR 20 
1 n PHE 21 
1 n ILE 22 
1 n ASP 23 
1 n ALA 24 
1 n THR 25 
1 n THR 26 
1 n ILE 27 
1 n ILE 28 
1 n GLU 29 
1 n CYS 30 
1 n LEU 31 
1 n HIS 32 
1 n SER 33 
1 n PHE 34 
1 n CYS 35 
1 n LYS 36 
1 n THR 37 
1 n CYS 38 
1 n ILE 39 
1 n VAL 40 
1 n ARG 41 
1 n TYR 42 
1 n LEU 43 
1 n GLU 44 
1 n THR 45 
1 n SER 46 
1 n LYS 47 
1 n TYR 48 
1 n CYS 49 
1 n PRO 50 
1 n ILE 51 
1 n CYS 52 
1 n ASP 53 
1 n VAL 54 
1 n GLN 55 
1 n VAL 56 
1 n HIS 57 
1 n LYS 58 
1 n THR 59 
1 n ARG 60 
1 n PRO 61 
1 n LEU 62 
1 n LEU 63 
1 n ASN 64 
1 n ILE 65 
1 n ARG 66 
1 n SER 67 
1 n ASP 68 
1 n LYS 69 
1 n THR 70 
1 n LEU 71 
1 n GLN 72 
1 n ASP 73 
1 n ILE 74 
1 n VAL 75 
1 n TYR 76 
1 n LYS 77 
1 n LEU 78 
1 n VAL 79 
1 n PRO 80 
1 n GLY 81 
1 n LEU 82 
1 n PHE 83 
1 n LYS 84 
1 n ASN 85 
1 n GLU 86 
1 n MET 87 
1 n LYS 88 
1 n ARG 89 
1 n ARG 90 
1 n ARG 91 
1 n ASP 92 
1 n PHE 93 
1 n TYR 94 
1 n ALA 95 
1 n ALA 96 
1 n HIS 97 
#
_exptl.method "X-RAY DIFFRACTION"
#
_pdbx_audit_revision_history.revision_date 2006-05-23
#
_pdbx_database_status.recvd_initial_deposition_date 2006-05-23
#
loop_
_pdbx_poly_seq_scheme.asym_id
_pdbx_poly_seq_scheme.auth_seq_num
_pdbx_poly_seq_scheme.entity_id
_pdbx_poly_seq_scheme.hetero
_pdbx_poly_seq_scheme.mon_id
_pdbx_poly_seq_scheme.pdb_ins_code
_pdbx_poly_seq_scheme.pdb_seq_num
_pdbx_poly_seq_scheme.pdb_strand_id
_pdbx_poly_seq_scheme.seq_id
A 5   1 n THR . 5   A 1  
A 6   1 n ARG . 6   A 2  
A 7   1 n ILE . 7   A 3  
A 8   1 n LYS . 8   A 4  
A 9   1 n ILE . 9   A 5  
A 10  1 n THR . 10  A 6  
A 11  1 n GLU . 11  A 7  
A 12  1 n LEU . 12  A 8  
A 13  1 n ASN . 13  A 9  
A 14  1 n PRO . 14  A 10 
A 15  1 n HIS . 15  A 11 
A 16  1 n LEU . 16  A 12 
A 17  1 n MET . 17  A 13 
A 18  1 n CYS . 18  A 14 
A 19  1 n VAL . 19  A 15 
A 20  1 n LEU . 20  A 16 
A 21  1 n CYS . 21  A 17 
A 22  1 n GLY . 22  A 18 
A 23  1 n GLY . 23  A 19 
A 24  1 n TYR . 24  A 20 
A 25  1 n PHE . 25  A 21 
A 26  1 n ILE . 26  A 22 
A 27  1 n ASP . 27  A 23 
A 28  1 n ALA . 28  A 24 
A 29  1 n THR . 29  A 25 
A 30  1 n THR . 30  A 26 
A 31  1 n ILE . 31  A 27 
A 32  1 n ILE . 32  A 28 
A 33  1 n GLU . 33  A 29 
A 34  1 n CYS . 34  A 30 
A 35  1 n LEU . 35  A 31 
A 36  1 n HIS . 36  A 32 
A 37  1 n SER . 37  A 33 
A 38  1 n PHE . 38  A 34 
A 39  1 n CYS . 39  A 35 
A 40  1 n LYS . 40  A 36 
A 41  1 n THR . 41  A 37 
A 42  1 n CYS . 42  A 38 
A 43  1 n ILE . 43  A 39 
A 44  1 n VAL . 44  A 40 
A 45  1 n ARG . 45  A 41 
A 46  1 n TYR . 46  A 42 
A 47  1 n LEU . 47  A 43 
A 48  1 n GLU . 48  A 44 
A 49  1 n THR . 49  A 45 
A 50  1 n SER . 50  A 46 
A 51  1 n LYS . 51  A 47 
A 52  1 n TYR . 52  A 48 
A 53  1 n CYS . 53  A 49 
A 54  1 n PRO . 54  A 50 
A 55  1 n ILE . 55  A 51 
A 56  1 n CYS . 56  A 52 
A 57  1 n ASP . 57  A 53 
A 58  1 n VAL . 58  A 54 
A 59  1 n GLN . 59  A 55 
A 60  1 n VAL . 60  A 56 
A 61  1 n HIS . 61  A 57 
A 62  1 n LYS . 62  A 58 
A 63  1 n THR . 63  A 59 
A 64  1 n ARG . 64  A 60 
A 65  1 n PRO . 65  A 61 
A 66  1 n LEU . 66  A 62 
A 67  1 n LEU . 67  A 63 
A 68  1 n ASN . 68  A 64 
A 69  1 n ILE . 69  A 65 
A 70  1 n ARG . 70  A 66 
A 71  1 n SER . 71  A 67 
A 72  1 n ASP . 72  A 68 
A 73  1 n LYS . 73  A 69 
A 74  1 n THR . 74  A 70 
A 75  1 n LEU . 75  A 71 
A 76  1 n GLN . 76  A 72 
A 77  1 n ASP . 77  A 73 
A 78  1 n ILE . 78  A 74 
A 79  1 n VAL . 79  A 75 
A 80  1 n TYR . 80  A 76 
A 81  1 n LYS . 81  A 77 
A 82  1 n LEU . 82  A 78 
A 83  1 n VAL . 83  A 79 
A 84  1 n PRO . 84  A 80 
A 85  1 n GLY . 85  A 81 
A 86  1 n LEU . 86  A 82 
A 87  1 n PHE . 87  A 83 
A 88  1 n LYS . 88  A 84 
A 89  1 n ASN . 89  A 85 
A 90  1 n GLU . 90  A 86 
A 91  1 n MET . 91  A 87 
A 92  1 n LYS . 92  A 88 
A 93  1 n ARG . 93  A 89 
A 94  1 n ARG . 94  A 90 
A 95  1 n ARG . 95  A 91 
A 96  1 n ASP . 96  A 92 
A 97  1 n PHE . 97  A 93 
A 98  1 n TYR . 98  A 94 
A 99  1 n ALA . 99  A 95 
A 100 1 n ALA . 100 A 96 
A 101 1 n HIS . 101 A 97 
#
_pdbx_struct_assembly.details            author_and_software_defined_assembly
_pdbx_struct_assembly.id                 1
_pdbx_struct_assembly.method_details     PISA
_pdbx_struct_assembly.oligomeric_count   2
_pdbx_struct_assembly.oligomeric_details dimeric
#
_pdbx_struct_assembly_gen.assembly_id     1
_pdbx_struct_assembly_gen.asym_id_list    A,B,C,D,E,F,G,H
_pdbx_struct_assembly_gen.oper_expression 1
#
_pdbx_struct_oper_list.id                 1
_pdbx_struct_oper_list.matrix[1][1]       1.0000000000
_pdbx_struct_oper_list.matrix[1][2]       0.0000000000
_pdbx_struct_oper_list.matrix[1][3]       0.0000000000
_pdbx_struct_oper_list.matrix[2][1]       0.0000000000
_pdbx_struct_oper_list.matrix[2][2]       1.0000000000
_pdbx_struct_oper_list.matrix[2][3]       0.0000000000
_pdbx_struct_oper_list.matrix[3][1]       0.0000000000
_pdbx_struct_oper_list.matrix[3][2]       0.0000000000
_pdbx_struct_oper_list.matrix[3][3]       1.0000000000
_pdbx_struct_oper_list.name               1_555
_pdbx_struct_oper_list.symmetry_operation x,y,z
_pdbx_struct_oper_list.type               "identity operation"
_pdbx_struct_oper_list.vector[1]          0.0000000000
_pdbx_struct_oper_list.vector[2]          0.0000000000
_pdbx_struct_oper_list.vector[3]          0.0000000000
#
_refine.ls_d_res_high 2.50
#
_software.classification other
_software.name           "DeepMind Structure Class"
_software.pdbx_ordinal   1
_software.version        2.0.0
#
_struct_asym.entity_id 1
_struct_asym.id        A
#
loop_
_atom_site.group_PDB
_atom_site.id
_atom_site.type_symbol
_atom_site.label_atom_id
_atom_site.label_alt_id
_atom_site.label_comp_id
_atom_site.label_asym_id
_atom_site.label_entity_id
_atom_site.label_seq_id
_atom_site.pdbx_PDB_ins_code
_atom_site.Cartn_x
_atom_site.Cartn_y
_atom_site.Cartn_z
_atom_site.occupancy
_atom_site.B_iso_or_equiv
_atom_site.auth_seq_id
_atom_site.auth_asym_id
_atom_site.pdbx_PDB_model_num
ATOM 1   N N   . THR A 1 1  ? 8.574  21.587 17.840 1.00 57.01 5   A 1 
ATOM 2   C CA  . THR A 1 1  ? 8.861  22.094 19.221 1.00 56.89 5   A 1 
ATOM 3   C C   . THR A 1 1  ? 9.906  23.217 19.206 1.00 56.48 5   A 1 
ATOM 4   O O   . THR A 1 1  ? 9.637  24.323 19.679 1.00 56.54 5   A 1 
ATOM 5   C CB  . THR A 1 1  ? 9.310  20.951 20.185 1.00 57.06 5   A 1 
ATOM 6   O OG1 . THR A 1 1  ? 10.451 20.267 19.639 1.00 57.39 5   A 1 
ATOM 7   C CG2 . THR A 1 1  ? 8.174  19.943 20.418 1.00 57.24 5   A 1 
ATOM 8   N N   . ARG A 1 2  ? 11.087 22.921 18.660 1.00 55.94 6   A 1 
ATOM 9   C CA  . ARG A 1 2  ? 12.183 23.883 18.549 1.00 55.46 6   A 1 
ATOM 10  C C   . ARG A 1 2  ? 12.214 24.515 17.162 1.00 54.49 6   A 1 
ATOM 11  O O   . ARG A 1 2  ? 12.230 23.810 16.151 1.00 54.67 6   A 1 
ATOM 12  C CB  . ARG A 1 2  ? 13.532 23.212 18.844 1.00 55.54 6   A 1 
ATOM 13  C CG  . ARG A 1 2  ? 13.869 23.040 20.331 1.00 56.31 6   A 1 
ATOM 14  C CD  . ARG A 1 2  ? 15.228 22.349 20.521 1.00 56.57 6   A 1 
ATOM 15  N NE  . ARG A 1 2  ? 15.583 22.185 21.936 1.00 59.42 6   A 1 
ATOM 16  C CZ  . ARG A 1 2  ? 16.592 21.435 22.390 1.00 60.71 6   A 1 
ATOM 17  N NH1 . ARG A 1 2  ? 17.369 20.756 21.548 1.00 60.91 6   A 1 
ATOM 18  N NH2 . ARG A 1 2  ? 16.826 21.355 23.700 1.00 61.00 6   A 1 
ATOM 19  N N   . ILE A 1 3  ? 12.216 25.846 17.125 1.00 53.26 7   A 1 
ATOM 20  C CA  . ILE A 1 3  ? 12.307 26.600 15.874 1.00 51.97 7   A 1 
ATOM 21  C C   . ILE A 1 3  ? 13.527 27.524 15.914 1.00 50.76 7   A 1 
ATOM 22  O O   . ILE A 1 3  ? 13.791 28.165 16.930 1.00 50.74 7   A 1 
ATOM 23  C CB  . ILE A 1 3  ? 11.011 27.410 15.591 1.00 52.18 7   A 1 
ATOM 24  C CG1 . ILE A 1 3  ? 9.820  26.473 15.362 1.00 52.83 7   A 1 
ATOM 25  C CG2 . ILE A 1 3  ? 11.165 28.290 14.360 1.00 52.31 7   A 1 
ATOM 26  C CD1 . ILE A 1 3  ? 9.015  26.149 16.618 1.00 54.02 7   A 1 
ATOM 27  N N   . LYS A 1 4  ? 14.272 27.562 14.810 1.00 49.34 8   A 1 
ATOM 28  C CA  . LYS A 1 4  ? 15.442 28.424 14.657 1.00 47.99 8   A 1 
ATOM 29  C C   . LYS A 1 4  ? 14.977 29.867 14.597 1.00 46.81 8   A 1 
ATOM 30  O O   . LYS A 1 4  ? 14.144 30.205 13.760 1.00 46.74 8   A 1 
ATOM 31  C CB  . LYS A 1 4  ? 16.183 28.089 13.356 1.00 48.36 8   A 1 
ATOM 32  C CG  . LYS A 1 4  ? 16.822 26.702 13.304 1.00 49.04 8   A 1 
ATOM 33  C CD  . LYS A 1 4  ? 16.754 26.112 11.891 1.00 50.29 8   A 1 
ATOM 34  C CE  . LYS A 1 4  ? 17.150 24.638 11.895 1.00 51.28 8   A 1 
ATOM 35  N NZ  . LYS A 1 4  ? 16.661 23.919 10.687 1.00 51.77 8   A 1 
ATOM 36  N N   . ILE A 1 5  ? 15.507 30.717 15.475 1.00 45.20 9   A 1 
ATOM 37  C CA  . ILE A 1 5  ? 15.109 32.121 15.508 1.00 43.71 9   A 1 
ATOM 38  C C   . ILE A 1 5  ? 15.389 32.847 14.187 1.00 43.10 9   A 1 
ATOM 39  O O   . ILE A 1 5  ? 14.673 33.785 13.832 1.00 42.58 9   A 1 
ATOM 40  C CB  . ILE A 1 5  ? 15.705 32.895 16.721 1.00 43.78 9   A 1 
ATOM 41  C CG1 . ILE A 1 5  ? 14.973 34.236 16.899 1.00 42.58 9   A 1 
ATOM 42  C CG2 . ILE A 1 5  ? 17.229 33.049 16.589 1.00 43.02 9   A 1 
ATOM 43  C CD1 . ILE A 1 5  ? 14.985 34.771 18.287 1.00 42.74 9   A 1 
ATOM 44  N N   . THR A 1 6  ? 16.406 32.387 13.457 1.00 42.50 10  A 1 
ATOM 45  C CA  . THR A 1 6  ? 16.742 32.937 12.136 1.00 41.76 10  A 1 
ATOM 46  C C   . THR A 1 6  ? 15.586 32.762 11.141 1.00 41.10 10  A 1 
ATOM 47  O O   . THR A 1 6  ? 15.485 33.500 10.163 1.00 41.11 10  A 1 
ATOM 48  C CB  . THR A 1 6  ? 18.010 32.284 11.551 1.00 41.88 10  A 1 
ATOM 49  O OG1 . THR A 1 6  ? 17.740 30.908 11.261 1.00 42.45 10  A 1 
ATOM 50  C CG2 . THR A 1 6  ? 19.178 32.376 12.527 1.00 41.50 10  A 1 
ATOM 51  N N   . GLU A 1 7  ? 14.721 31.786 11.402 1.00 40.20 11  A 1 
ATOM 52  C CA  . GLU A 1 7  ? 13.505 31.589 10.618 1.00 39.74 11  A 1 
ATOM 53  C C   . GLU A 1 7  ? 12.383 32.581 10.984 1.00 38.50 11  A 1 
ATOM 54  O O   . GLU A 1 7  ? 11.554 32.926 10.144 1.00 38.54 11  A 1 
ATOM 55  C CB  . GLU A 1 7  ? 13.013 30.150 10.777 1.00 40.16 11  A 1 
ATOM 56  C CG  . GLU A 1 7  ? 12.545 29.505 9.470  1.00 43.11 11  A 1 
ATOM 57  C CD  . GLU A 1 7  ? 12.500 27.981 9.540  1.00 46.92 11  A 1 
ATOM 58  O OE1 . GLU A 1 7  ? 12.626 27.418 10.659 1.00 47.86 11  A 1 
ATOM 59  O OE2 . GLU A 1 7  ? 12.334 27.344 8.469  1.00 48.90 11  A 1 
ATOM 60  N N   . LEU A 1 8  ? 12.366 33.034 12.233 1.00 37.07 12  A 1 
ATOM 61  C CA  . LEU A 1 8  ? 11.344 33.967 12.717 1.00 35.80 12  A 1 
ATOM 62  C C   . LEU A 1 8  ? 11.774 35.428 12.584 1.00 34.53 12  A 1 
ATOM 63  O O   . LEU A 1 8  ? 10.936 36.310 12.476 1.00 34.53 12  A 1 
ATOM 64  C CB  . LEU A 1 8  ? 10.969 33.655 14.176 1.00 35.84 12  A 1 
ATOM 65  C CG  . LEU A 1 8  ? 10.484 32.240 14.543 1.00 36.31 12  A 1 
ATOM 66  C CD1 . LEU A 1 8  ? 10.148 32.132 16.027 1.00 36.60 12  A 1 
ATOM 67  C CD2 . LEU A 1 8  ? 9.294  31.793 13.700 1.00 35.63 12  A 1 
ATOM 68  N N   . ASN A 1 9  ? 13.080 35.669 12.585 1.00 33.36 13  A 1 
ATOM 69  C CA  . ASN A 1 9  ? 13.643 37.017 12.430 1.00 32.70 13  A 1 
ATOM 70  C C   . ASN A 1 9  ? 12.891 37.946 11.462 1.00 32.41 13  A 1 
ATOM 71  O O   . ASN A 1 9  ? 12.468 39.031 11.874 1.00 32.28 13  A 1 
ATOM 72  C CB  . ASN A 1 9  ? 15.159 36.972 12.122 1.00 32.15 13  A 1 
ATOM 73  C CG  . ASN A 1 9  ? 15.999 36.824 13.381 1.00 31.46 13  A 1 
ATOM 74  O OD1 . ASN A 1 9  ? 15.510 37.053 14.484 1.00 31.34 13  A 1 
ATOM 75  N ND2 . ASN A 1 9  ? 17.255 36.440 13.228 1.00 31.55 13  A 1 
ATOM 76  N N   . PRO A 1 10 ? 12.670 37.507 10.204 1.00 32.11 14  A 1 
ATOM 77  C CA  . PRO A 1 10 ? 12.031 38.390 9.211  1.00 31.98 14  A 1 
ATOM 78  C C   . PRO A 1 10 ? 10.640 38.911 9.603  1.00 31.65 14  A 1 
ATOM 79  O O   . PRO A 1 10 ? 10.162 39.885 9.013  1.00 32.07 14  A 1 
ATOM 80  C CB  . PRO A 1 10 ? 11.886 37.494 7.972  1.00 32.29 14  A 1 
ATOM 81  C CG  . PRO A 1 10 ? 12.805 36.333 8.183  1.00 32.40 14  A 1 
ATOM 82  C CD  . PRO A 1 10 ? 12.966 36.167 9.653  1.00 32.20 14  A 1 
ATOM 83  N N   . HIS A 1 11 ? 9.982  38.261 10.557 1.00 30.63 15  A 1 
ATOM 84  C CA  . HIS A 1 11 ? 8.651  38.693 10.980 1.00 30.09 15  A 1 
ATOM 85  C C   . HIS A 1 11 ? 8.707  39.550 12.242 1.00 29.69 15  A 1 
ATOM 86  O O   . HIS A 1 11 ? 7.689  40.041 12.714 1.00 29.07 15  A 1 
ATOM 87  C CB  . HIS A 1 11 ? 7.759  37.469 11.209 1.00 30.26 15  A 1 
ATOM 88  C CG  . HIS A 1 11 ? 7.690  36.564 10.022 1.00 30.24 15  A 1 
ATOM 89  N ND1 . HIS A 1 11 ? 8.511  35.467 9.878  1.00 29.79 15  A 1 
ATOM 90  C CD2 . HIS A 1 11 ? 6.954  36.637 8.889  1.00 30.14 15  A 1 
ATOM 91  C CE1 . HIS A 1 11 ? 8.265  34.888 8.717  1.00 30.18 15  A 1 
ATOM 92  N NE2 . HIS A 1 11 ? 7.321  35.576 8.101  1.00 30.47 15  A 1 
ATOM 93  N N   . LEU A 1 12 ? 9.910  39.715 12.788 1.00 29.39 16  A 1 
ATOM 94  C CA  . LEU A 1 12 ? 10.080 40.334 14.096 1.00 28.68 16  A 1 
ATOM 95  C C   . LEU A 1 12 ? 10.956 41.568 14.009 1.00 28.03 16  A 1 
ATOM 96  O O   . LEU A 1 12 ? 11.326 42.160 15.031 1.00 27.64 16  A 1 
ATOM 97  C CB  . LEU A 1 12 ? 10.692 39.323 15.078 1.00 28.70 16  A 1 
ATOM 98  C CG  . LEU A 1 12 ? 9.954  38.015 15.360 1.00 28.53 16  A 1 
ATOM 99  C CD1 . LEU A 1 12 ? 10.831 37.143 16.239 1.00 28.89 16  A 1 
ATOM 100 C CD2 . LEU A 1 12 ? 8.616  38.268 16.021 1.00 26.76 16  A 1 
ATOM 101 N N   . MET A 1 13 ? 11.272 41.956 12.781 1.00 27.53 17  A 1 
ATOM 102 C CA  . MET A 1 13 ? 12.246 42.994 12.550 1.00 28.13 17  A 1 
ATOM 103 C C   . MET A 1 13 ? 11.705 44.187 11.788 1.00 26.70 17  A 1 
ATOM 104 O O   . MET A 1 13 ? 10.911 44.046 10.865 1.00 26.42 17  A 1 
ATOM 105 C CB  . MET A 1 13 ? 13.479 42.413 11.877 1.00 27.85 17  A 1 
ATOM 106 C CG  . MET A 1 13 ? 14.135 41.366 12.740 1.00 29.67 17  A 1 
ATOM 107 S SD  . MET A 1 13 ? 15.883 41.225 12.474 1.00 32.69 17  A 1 
ATOM 108 C CE  . MET A 1 13 ? 15.940 40.692 10.761 1.00 34.29 17  A 1 
ATOM 109 N N   . CYS A 1 14 ? 12.143 45.364 12.223 1.00 25.81 18  A 1 
ATOM 110 C CA  . CYS A 1 14 ? 11.773 46.633 11.632 1.00 25.35 18  A 1 
ATOM 111 C C   . CYS A 1 14 ? 12.681 46.908 10.454 1.00 25.52 18  A 1 
ATOM 112 O O   . CYS A 1 14 ? 13.917 46.794 10.529 1.00 26.04 18  A 1 
ATOM 113 C CB  . CYS A 1 14 ? 11.895 47.741 12.672 1.00 25.56 18  A 1 
ATOM 114 S SG  . CYS A 1 14 ? 11.787 49.445 12.110 1.00 24.52 18  A 1 
ATOM 115 N N   . VAL A 1 15 ? 12.043 47.289 9.367  1.00 25.05 19  A 1 
ATOM 116 C CA  . VAL A 1 15 ? 12.686 47.520 8.098  1.00 24.84 19  A 1 
ATOM 117 C C   . VAL A 1 15 ? 13.435 48.874 8.097  1.00 24.68 19  A 1 
ATOM 118 O O   . VAL A 1 15 ? 14.324 49.089 7.275  1.00 24.51 19  A 1 
ATOM 119 C CB  . VAL A 1 15 ? 11.588 47.419 7.010  1.00 24.83 19  A 1 
ATOM 120 C CG1 . VAL A 1 15 ? 11.742 48.440 5.934  1.00 26.48 19  A 1 
ATOM 121 C CG2 . VAL A 1 15 ? 11.468 45.973 6.479  1.00 24.29 19  A 1 
ATOM 122 N N   . LEU A 1 16 ? 13.097 49.766 9.030  1.00 24.02 20  A 1 
ATOM 123 C CA  . LEU A 1 16 ? 13.712 51.102 9.070  1.00 24.05 20  A 1 
ATOM 124 C C   . LEU A 1 16 ? 14.995 51.196 9.890  1.00 23.89 20  A 1 
ATOM 125 O O   . LEU A 1 16 ? 15.819 52.071 9.637  1.00 24.12 20  A 1 
ATOM 126 C CB  . LEU A 1 16 ? 12.717 52.170 9.539  1.00 24.00 20  A 1 
ATOM 127 C CG  . LEU A 1 16 ? 11.552 52.468 8.592  1.00 24.77 20  A 1 
ATOM 128 C CD1 . LEU A 1 16 ? 10.487 53.316 9.291  1.00 24.59 20  A 1 
ATOM 129 C CD2 . LEU A 1 16 ? 12.074 53.150 7.304  1.00 24.10 20  A 1 
ATOM 130 N N   . CYS A 1 17 ? 15.167 50.318 10.872 1.00 23.83 21  A 1 
ATOM 131 C CA  . CYS A 1 17 ? 16.436 50.262 11.599 1.00 23.56 21  A 1 
ATOM 132 C C   . CYS A 1 17 ? 17.166 48.950 11.364 1.00 23.06 21  A 1 
ATOM 133 O O   . CYS A 1 17 ? 18.332 48.830 11.717 1.00 23.26 21  A 1 
ATOM 134 C CB  . CYS A 1 17 ? 16.227 50.474 13.098 1.00 24.30 21  A 1 
ATOM 135 S SG  . CYS A 1 17 ? 15.177 49.209 13.856 1.00 23.83 21  A 1 
ATOM 136 N N   . GLY A 1 18 ? 16.481 47.967 10.786 1.00 22.90 22  A 1 
ATOM 137 C CA  . GLY A 1 18 ? 17.067 46.636 10.567 1.00 22.42 22  A 1 
ATOM 138 C C   . GLY A 1 18 ? 17.277 45.828 11.841 1.00 22.71 22  A 1 
ATOM 139 O O   . GLY A 1 18 ? 17.981 44.814 11.826 1.00 22.93 22  A 1 
ATOM 140 N N   . GLY A 1 19 ? 16.672 46.268 12.950 1.00 22.79 23  A 1 
ATOM 141 C CA  . GLY A 1 19 ? 16.699 45.523 14.226 1.00 22.32 23  A 1 
ATOM 142 C C   . GLY A 1 19 ? 15.307 45.069 14.653 1.00 22.54 23  A 1 
ATOM 143 O O   . GLY A 1 19 ? 14.325 45.250 13.906 1.00 22.20 23  A 1 
ATOM 144 N N   . TYR A 1 20 ? 15.212 44.467 15.843 1.00 22.21 24  A 1 
ATOM 145 C CA  . TYR A 1 20 ? 13.927 43.964 16.333 1.00 22.37 24  A 1 
ATOM 146 C C   . TYR A 1 20 ? 12.991 45.113 16.664 1.00 22.75 24  A 1 
ATOM 147 O O   . TYR A 1 20 ? 13.448 46.218 16.976 1.00 23.30 24  A 1 
ATOM 148 C CB  . TYR A 1 20 ? 14.108 43.082 17.573 1.00 22.07 24  A 1 
ATOM 149 C CG  . TYR A 1 20 ? 14.790 41.773 17.291 1.00 21.92 24  A 1 
ATOM 150 C CD1 . TYR A 1 20 ? 14.136 40.765 16.582 1.00 21.23 24  A 1 
ATOM 151 C CD2 . TYR A 1 20 ? 16.094 41.539 17.723 1.00 22.69 24  A 1 
ATOM 152 C CE1 . TYR A 1 20 ? 14.755 39.566 16.306 1.00 20.47 24  A 1 
ATOM 153 C CE2 . TYR A 1 20 ? 16.719 40.328 17.468 1.00 22.23 24  A 1 
ATOM 154 C CZ  . TYR A 1 20 ? 16.041 39.356 16.744 1.00 22.10 24  A 1 
ATOM 155 O OH  . TYR A 1 20 ? 16.656 38.159 16.465 1.00 24.01 24  A 1 
ATOM 156 N N   . PHE A 1 21 ? 11.689 44.850 16.624 1.00 22.98 25  A 1 
ATOM 157 C CA  . PHE A 1 21 ? 10.686 45.839 17.026 1.00 22.80 25  A 1 
ATOM 158 C C   . PHE A 1 21 ? 10.878 46.254 18.474 1.00 23.01 25  A 1 
ATOM 159 O O   . PHE A 1 21 ? 10.977 45.413 19.355 1.00 23.26 25  A 1 
ATOM 160 C CB  . PHE A 1 21 ? 9.261  45.288 16.851 1.00 22.78 25  A 1 
ATOM 161 C CG  . PHE A 1 21 ? 8.876  44.983 15.417 1.00 21.76 25  A 1 
ATOM 162 C CD1 . PHE A 1 21 ? 8.945  45.960 14.434 1.00 22.80 25  A 1 
ATOM 163 C CD2 . PHE A 1 21 ? 8.416  43.725 15.070 1.00 21.15 25  A 1 
ATOM 164 C CE1 . PHE A 1 21 ? 8.572  45.672 13.096 1.00 24.73 25  A 1 
ATOM 165 C CE2 . PHE A 1 21 ? 8.036  43.416 13.751 1.00 22.31 25  A 1 
ATOM 166 C CZ  . PHE A 1 21 ? 8.110  44.387 12.761 1.00 22.87 25  A 1 
ATOM 167 N N   . ILE A 1 22 ? 10.944 47.558 18.707 1.00 23.48 26  A 1 
ATOM 168 C CA  . ILE A 1 22 ? 10.856 48.134 20.048 1.00 23.99 26  A 1 
ATOM 169 C C   . ILE A 1 22 ? 9.717  49.187 20.031 1.00 25.33 26  A 1 
ATOM 170 O O   . ILE A 1 22 ? 9.725  50.110 19.198 1.00 25.39 26  A 1 
ATOM 171 C CB  . ILE A 1 22 ? 12.197 48.762 20.472 1.00 23.60 26  A 1 
ATOM 172 C CG1 . ILE A 1 22 ? 13.303 47.686 20.564 1.00 22.43 26  A 1 
ATOM 173 C CG2 . ILE A 1 22 ? 12.046 49.589 21.758 1.00 23.38 26  A 1 
ATOM 174 C CD1 . ILE A 1 22 ? 13.054 46.550 21.564 1.00 19.40 26  A 1 
ATOM 175 N N   . ASP A 1 23 ? 8.732  49.024 20.919 1.00 26.02 27  A 1 
ATOM 176 C CA  . ASP A 1 23 ? 7.457  49.770 20.831 1.00 27.24 27  A 1 
ATOM 177 C C   . ASP A 1 23 ? 6.830  49.698 19.421 1.00 26.41 27  A 1 
ATOM 178 O O   . ASP A 1 23 ? 6.632  50.715 18.764 1.00 26.12 27  A 1 
ATOM 179 C CB  . ASP A 1 23 ? 7.619  51.227 21.307 1.00 27.75 27  A 1 
ATOM 180 C CG  . ASP A 1 23 ? 7.874  51.327 22.809 1.00 32.25 27  A 1 
ATOM 181 O OD1 . ASP A 1 23 ? 6.909  51.161 23.601 1.00 39.03 27  A 1 
ATOM 182 O OD2 . ASP A 1 23 ? 9.037  51.563 23.217 1.00 35.55 27  A 1 
ATOM 183 N N   . ALA A 1 24 ? 6.510  48.483 18.985 1.00 26.23 28  A 1 
ATOM 184 C CA  . ALA A 1 24 ? 5.950  48.231 17.652 1.00 25.85 28  A 1 
ATOM 185 C C   . ALA A 1 24 ? 4.684  49.032 17.381 1.00 25.82 28  A 1 
ATOM 186 O O   . ALA A 1 24 ? 3.777  49.119 18.203 1.00 25.25 28  A 1 
ATOM 187 C CB  . ALA A 1 24 ? 5.695  46.760 17.447 1.00 25.25 28  A 1 
ATOM 188 N N   . THR A 1 25 ? 4.640  49.602 16.191 1.00 26.24 29  A 1 
ATOM 189 C CA  . THR A 1 25 ? 3.604  50.530 15.813 1.00 26.39 29  A 1 
ATOM 190 C C   . THR A 1 25 ? 3.196  50.128 14.416 1.00 26.59 29  A 1 
ATOM 191 O O   . THR A 1 25 ? 4.037  49.898 13.560 1.00 26.87 29  A 1 
ATOM 192 C CB  . THR A 1 25 ? 4.123  51.990 15.872 1.00 26.08 29  A 1 
ATOM 193 O OG1 . THR A 1 25 ? 4.578  52.266 17.202 1.00 26.46 29  A 1 
ATOM 194 C CG2 . THR A 1 25 ? 3.026  52.997 15.517 1.00 25.94 29  A 1 
ATOM 195 N N   . THR A 1 26 ? 1.896  50.027 14.203 1.00 27.03 30  A 1 
ATOM 196 C CA  . THR A 1 26 ? 1.370  49.465 12.980 1.00 27.83 30  A 1 
ATOM 197 C C   . THR A 1 26 ? 0.601  50.538 12.209 1.00 27.94 30  A 1 
ATOM 198 O O   . THR A 1 26 ? -0.053 51.399 12.814 1.00 27.56 30  A 1 
ATOM 199 C CB  . THR A 1 26 ? 0.530  48.211 13.314 1.00 27.94 30  A 1 
ATOM 200 O OG1 . THR A 1 26 ? 1.411  47.186 13.795 1.00 28.59 30  A 1 
ATOM 201 C CG2 . THR A 1 26 ? -0.184 47.671 12.110 1.00 28.88 30  A 1 
ATOM 202 N N   . ILE A 1 27 ? 0.737  50.517 10.883 1.00 28.36 31  A 1 
ATOM 203 C CA  . ILE A 1 27 ? -0.043 51.402 10.015 1.00 29.37 31  A 1 
ATOM 204 C C   . ILE A 1 27 ? -1.376 50.748 9.749  1.00 30.16 31  A 1 
ATOM 205 O O   . ILE A 1 27 ? -1.433 49.592 9.340  1.00 30.19 31  A 1 
ATOM 206 C CB  . ILE A 1 27 ? 0.637  51.724 8.665  1.00 29.08 31  A 1 
ATOM 207 C CG1 . ILE A 1 27 ? 2.007  52.374 8.895  1.00 29.55 31  A 1 
ATOM 208 C CG2 . ILE A 1 27 ? -0.246 52.656 7.842  1.00 27.83 31  A 1 
ATOM 209 C CD1 . ILE A 1 27 ? 2.783  52.658 7.597  1.00 29.37 31  A 1 
ATOM 210 N N   . ILE A 1 28 ? -2.440 51.504 9.994  1.00 31.42 32  A 1 
ATOM 211 C CA  . ILE A 1 28 ? -3.807 51.003 9.926  1.00 32.80 32  A 1 
ATOM 212 C C   . ILE A 1 28 ? -4.238 50.619 8.519  1.00 33.37 32  A 1 
ATOM 213 O O   . ILE A 1 28 ? -5.042 49.704 8.354  1.00 34.05 32  A 1 
ATOM 214 C CB  . ILE A 1 28 ? -4.780 52.049 10.483 1.00 32.96 32  A 1 
ATOM 215 C CG1 . ILE A 1 28 ? -4.871 51.935 11.987 1.00 32.66 32  A 1 
ATOM 216 C CG2 . ILE A 1 28 ? -6.171 51.921 9.863  1.00 34.02 32  A 1 
ATOM 217 C CD1 . ILE A 1 28 ? -5.937 52.868 12.535 1.00 36.53 32  A 1 
ATOM 218 N N   . GLU A 1 29 ? -3.718 51.316 7.511  1.00 34.16 33  A 1 
ATOM 219 C CA  . GLU A 1 29 ? -4.176 51.106 6.129  1.00 34.59 33  A 1 
ATOM 220 C C   . GLU A 1 29 ? -3.724 49.760 5.574  1.00 33.86 33  A 1 
ATOM 221 O O   . GLU A 1 29 ? -4.514 48.995 5.041  1.00 34.12 33  A 1 
ATOM 222 C CB  . GLU A 1 29 ? -3.731 52.260 5.212  1.00 34.96 33  A 1 
ATOM 223 C CG  . GLU A 1 29 ? -4.323 53.629 5.584  1.00 37.90 33  A 1 
ATOM 224 C CD  . GLU A 1 29 ? -5.868 53.672 5.525  1.00 42.56 33  A 1 
ATOM 225 O OE1 . GLU A 1 29 ? -6.453 53.273 4.484  1.00 43.05 33  A 1 
ATOM 226 O OE2 . GLU A 1 29 ? -6.497 54.108 6.525  1.00 43.85 33  A 1 
ATOM 227 N N   . CYS A 1 30 ? -2.444 49.466 5.733  1.00 33.42 34  A 1 
ATOM 228 C CA  . CYS A 1 30 ? -1.842 48.293 5.112  1.00 32.60 34  A 1 
ATOM 229 C C   . CYS A 1 30 ? -1.398 47.271 6.150  1.00 31.76 34  A 1 
ATOM 230 O O   . CYS A 1 30 ? -1.133 46.113 5.825  1.00 31.75 34  A 1 
ATOM 231 C CB  . CYS A 1 30 ? -0.641 48.747 4.309  1.00 33.38 34  A 1 
ATOM 232 S SG  . CYS A 1 30 ? 0.528  49.789 5.248  1.00 32.75 34  A 1 
ATOM 233 N N   . LEU A 1 31 ? -1.299 47.727 7.396  1.00 30.70 35  A 1 
ATOM 234 C CA  . LEU A 1 31 ? -0.946 46.883 8.541  1.00 29.88 35  A 1 
ATOM 235 C C   . LEU A 1 31 ? 0.538  46.470 8.583  1.00 28.81 35  A 1 
ATOM 236 O O   . LEU A 1 31 ? 0.870  45.449 9.169  1.00 29.57 35  A 1 
ATOM 237 C CB  . LEU A 1 31 ? -1.874 45.661 8.595  1.00 29.73 35  A 1 
ATOM 238 C CG  . LEU A 1 31 ? -2.708 45.356 9.845  1.00 30.62 35  A 1 
ATOM 239 C CD1 . LEU A 1 31 ? -3.409 46.578 10.473 1.00 29.21 35  A 1 
ATOM 240 C CD2 . LEU A 1 31 ? -3.735 44.311 9.467  1.00 30.63 35  A 1 
ATOM 241 N N   . HIS A 1 32 ? 1.434  47.246 7.969  1.00 27.09 36  A 1 
ATOM 242 C CA  . HIS A 1 32 ? 2.869  47.025 8.177  1.00 25.52 36  A 1 
ATOM 243 C C   . HIS A 1 32 ? 3.319  47.682 9.484  1.00 23.87 36  A 1 
ATOM 244 O O   . HIS A 1 32 ? 2.732  48.673 9.907  1.00 23.09 36  A 1 
ATOM 245 C CB  . HIS A 1 32 ? 3.694  47.495 6.969  1.00 25.72 36  A 1 
ATOM 246 C CG  . HIS A 1 32 ? 3.473  46.665 5.743  1.00 27.80 36  A 1 
ATOM 247 N ND1 . HIS A 1 32 ? 3.187  47.211 4.511  1.00 31.99 36  A 1 
ATOM 248 C CD2 . HIS A 1 32 ? 3.459  45.323 5.568  1.00 28.10 36  A 1 
ATOM 249 C CE1 . HIS A 1 32 ? 3.009  46.247 3.628  1.00 29.35 36  A 1 
ATOM 250 N NE2 . HIS A 1 32 ? 3.168  45.090 4.245  1.00 30.59 36  A 1 
ATOM 251 N N   . SER A 1 33 ? 4.344  47.118 10.119 1.00 22.42 37  A 1 
ATOM 252 C CA  . SER A 1 33 ? 4.753  47.535 11.465 1.00 21.69 37  A 1 
ATOM 253 C C   . SER A 1 33 ? 6.194  47.956 11.539 1.00 21.33 37  A 1 
ATOM 254 O O   . SER A 1 33 ? 7.020  47.521 10.735 1.00 20.94 37  A 1 
ATOM 255 C CB  . SER A 1 33 ? 4.556  46.410 12.461 1.00 21.53 37  A 1 
ATOM 256 O OG  . SER A 1 33 ? 3.190  46.132 12.630 1.00 23.65 37  A 1 
ATOM 257 N N   . PHE A 1 34 ? 6.489  48.790 12.534 1.00 20.87 38  A 1 
ATOM 258 C CA  . PHE A 1 34 ? 7.793  49.422 12.680 1.00 21.09 38  A 1 
ATOM 259 C C   . PHE A 1 34 ? 8.003  49.753 14.149 1.00 21.59 38  A 1 
ATOM 260 O O   . PHE A 1 34 ? 7.051  49.683 14.940 1.00 21.57 38  A 1 
ATOM 261 C CB  . PHE A 1 34 ? 7.872  50.702 11.833 1.00 20.45 38  A 1 
ATOM 262 C CG  . PHE A 1 34 ? 7.379  50.539 10.391 1.00 20.28 38  A 1 
ATOM 263 C CD1 . PHE A 1 34 ? 6.041  50.755 10.061 1.00 17.49 38  A 1 
ATOM 264 C CD2 . PHE A 1 34 ? 8.271  50.198 9.354  1.00 19.09 38  A 1 
ATOM 265 C CE1 . PHE A 1 34 ? 5.593  50.608 8.722  1.00 17.54 38  A 1 
ATOM 266 C CE2 . PHE A 1 34 ? 7.826  50.053 8.025  1.00 15.61 38  A 1 
ATOM 267 C CZ  . PHE A 1 34 ? 6.489  50.254 7.718  1.00 17.48 38  A 1 
ATOM 268 N N   . CYS A 1 35 ? 9.240  50.079 14.531 1.00 22.09 39  A 1 
ATOM 269 C CA  . CYS A 1 35 ? 9.488  50.636 15.856 1.00 22.97 39  A 1 
ATOM 270 C C   . CYS A 1 35 ? 8.781  51.981 15.951 1.00 22.81 39  A 1 
ATOM 271 O O   . CYS A 1 35 ? 8.588  52.656 14.929 1.00 22.17 39  A 1 
ATOM 272 C CB  . CYS A 1 35 ? 10.970 50.872 16.100 1.00 24.12 39  A 1 
ATOM 273 S SG  . CYS A 1 35 ? 12.035 49.501 15.755 1.00 25.92 39  A 1 
ATOM 274 N N   . LYS A 1 36 ? 8.415  52.379 17.169 1.00 22.84 40  A 1 
ATOM 275 C CA  . LYS A 1 36 ? 7.771  53.666 17.368 1.00 23.61 40  A 1 
ATOM 276 C C   . LYS A 1 36 ? 8.657  54.796 16.839 1.00 23.63 40  A 1 
ATOM 277 O O   . LYS A 1 36 ? 8.228  55.583 15.992 1.00 24.10 40  A 1 
ATOM 278 C CB  . LYS A 1 36 ? 7.438  53.909 18.833 1.00 24.01 40  A 1 
ATOM 279 C CG  . LYS A 1 36 ? 6.477  55.075 19.001 1.00 26.10 40  A 1 
ATOM 280 C CD  . LYS A 1 36 ? 6.898  56.006 20.112 1.00 29.31 40  A 1 
ATOM 281 C CE  . LYS A 1 36 ? 6.379  55.534 21.452 1.00 31.04 40  A 1 
ATOM 282 N NZ  . LYS A 1 36 ? 6.830  56.424 22.558 1.00 31.00 40  A 1 
ATOM 283 N N   . THR A 1 37 ? 9.902  54.844 17.302 1.00 23.08 41  A 1 
ATOM 284 C CA  . THR A 1 37 ? 10.811 55.923 16.936 1.00 22.87 41  A 1 
ATOM 285 C C   . THR A 1 37 ? 11.126 55.978 15.435 1.00 23.01 41  A 1 
ATOM 286 O O   . THR A 1 37 ? 11.253 57.050 14.865 1.00 23.47 41  A 1 
ATOM 287 C CB  . THR A 1 37 ? 12.129 55.832 17.720 1.00 22.76 41  A 1 
ATOM 288 O OG1 . THR A 1 37 ? 12.791 54.611 17.382 1.00 22.29 41  A 1 
ATOM 289 C CG2 . THR A 1 37 ? 11.868 55.875 19.214 1.00 22.11 41  A 1 
ATOM 290 N N   . CYS A 1 38 ? 11.263 54.827 14.801 1.00 22.80 42  A 1 
ATOM 291 C CA  . CYS A 1 38 ? 11.554 54.787 13.381 1.00 23.01 42  A 1 
ATOM 292 C C   . CYS A 1 38 ? 10.391 55.320 12.545 1.00 22.38 42  A 1 
ATOM 293 O O   . CYS A 1 38 ? 10.602 56.139 11.658 1.00 21.94 42  A 1 
ATOM 294 C CB  . CYS A 1 38 ? 11.908 53.362 12.949 1.00 23.68 42  A 1 
ATOM 295 S SG  . CYS A 1 38 ? 13.305 52.652 13.869 1.00 27.69 42  A 1 
ATOM 296 N N   . ILE A 1 39 ? 9.169  54.871 12.821 1.00 21.79 43  A 1 
ATOM 297 C CA  . ILE A 1 39 ? 8.034  55.279 11.975 1.00 21.88 43  A 1 
ATOM 298 C C   . ILE A 1 39 ? 7.599  56.724 12.214 1.00 22.31 43  A 1 
ATOM 299 O O   . ILE A 1 39 ? 7.149  57.399 11.294 1.00 22.56 43  A 1 
ATOM 300 C CB  . ILE A 1 39 ? 6.819  54.297 12.039 1.00 21.07 43  A 1 
ATOM 301 C CG1 . ILE A 1 39 ? 5.836  54.562 10.879 1.00 21.14 43  A 1 
ATOM 302 C CG2 . ILE A 1 39 ? 6.125  54.387 13.385 1.00 20.62 43  A 1 
ATOM 303 C CD1 . ILE A 1 39 ? 6.468  54.541 9.446  1.00 18.50 43  A 1 
ATOM 304 N N   . VAL A 1 40 ? 7.765  57.199 13.437 1.00 23.20 44  A 1 
ATOM 305 C CA  . VAL A 1 40 ? 7.427  58.569 13.772 1.00 24.69 44  A 1 
ATOM 306 C C   . VAL A 1 40 ? 8.343  59.567 13.058 1.00 25.72 44  A 1 
ATOM 307 O O   . VAL A 1 40 ? 7.857  60.571 12.509 1.00 26.14 44  A 1 
ATOM 308 C CB  . VAL A 1 40 ? 7.451  58.807 15.305 1.00 24.73 44  A 1 
ATOM 309 C CG1 . VAL A 1 40 ? 7.353  60.287 15.615 1.00 24.14 44  A 1 
ATOM 310 C CG2 . VAL A 1 40 ? 6.308  58.045 15.957 1.00 24.46 44  A 1 
ATOM 311 N N   . ARG A 1 41 ? 9.654  59.304 13.067 1.00 26.36 45  A 1 
ATOM 312 C CA  . ARG A 1 41 ? 10.595 60.211 12.405 1.00 27.19 45  A 1 
ATOM 313 C C   . ARG A 1 41 ? 10.433 60.130 10.895 1.00 27.00 45  A 1 
ATOM 314 O O   . ARG A 1 41 ? 10.508 61.143 10.214 1.00 27.26 45  A 1 
ATOM 315 C CB  . ARG A 1 41 ? 12.047 59.940 12.808 1.00 27.23 45  A 1 
ATOM 316 C CG  . ARG A 1 41 ? 12.264 59.812 14.302 1.00 29.68 45  A 1 
ATOM 317 C CD  . ARG A 1 41 ? 13.744 60.007 14.691 1.00 34.27 45  A 1 
ATOM 318 N NE  . ARG A 1 41 ? 14.061 61.440 14.740 1.00 36.60 45  A 1 
ATOM 319 C CZ  . ARG A 1 41 ? 15.052 61.986 15.436 1.00 36.57 45  A 1 
ATOM 320 N NH1 . ARG A 1 41 ? 15.862 61.237 16.181 1.00 34.65 45  A 1 
ATOM 321 N NH2 . ARG A 1 41 ? 15.215 63.303 15.390 1.00 37.78 45  A 1 
ATOM 322 N N   . TYR A 1 42 ? 10.200 58.923 10.384 1.00 27.04 46  A 1 
ATOM 323 C CA  . TYR A 1 42 ? 9.939  58.717 8.961  1.00 27.23 46  A 1 
ATOM 324 C C   . TYR A 1 42 ? 8.714  59.503 8.478  1.00 27.67 46  A 1 
ATOM 325 O O   . TYR A 1 42 ? 8.784  60.217 7.485  1.00 27.16 46  A 1 
ATOM 326 C CB  . TYR A 1 42 ? 9.760  57.237 8.649  1.00 27.05 46  A 1 
ATOM 327 C CG  . TYR A 1 42 ? 9.419  56.978 7.202  1.00 27.30 46  A 1 
ATOM 328 C CD1 . TYR A 1 42 ? 10.423 56.830 6.239  1.00 27.17 46  A 1 
ATOM 329 C CD2 . TYR A 1 42 ? 8.093  56.892 6.790  1.00 26.13 46  A 1 
ATOM 330 C CE1 . TYR A 1 42 ? 10.110 56.600 4.900  1.00 27.37 46  A 1 
ATOM 331 C CE2 . TYR A 1 42 ? 7.773  56.673 5.466  1.00 27.55 46  A 1 
ATOM 332 C CZ  . TYR A 1 42 ? 8.780  56.520 4.527  1.00 27.92 46  A 1 
ATOM 333 O OH  . TYR A 1 42 ? 8.437  56.302 3.212  1.00 28.82 46  A 1 
ATOM 334 N N   . LEU A 1 43 ? 7.596  59.352 9.187  1.00 28.71 47  A 1 
ATOM 335 C CA  . LEU A 1 43 ? 6.348  60.040 8.847  1.00 29.43 47  A 1 
ATOM 336 C C   . LEU A 1 43 ? 6.409  61.557 9.011  1.00 29.94 47  A 1 
ATOM 337 O O   . LEU A 1 43 ? 5.459  62.237 8.681  1.00 29.96 47  A 1 
ATOM 338 C CB  . LEU A 1 43 ? 5.158  59.453 9.621  1.00 29.30 47  A 1 
ATOM 339 C CG  . LEU A 1 43 ? 4.744  58.026 9.228  1.00 29.17 47  A 1 
ATOM 340 C CD1 . LEU A 1 43 ? 3.591  57.529 10.090 1.00 28.41 47  A 1 
ATOM 341 C CD2 . LEU A 1 43 ? 4.384  57.930 7.735  1.00 29.21 47  A 1 
ATOM 342 N N   . GLU A 1 44 ? 7.527  62.083 9.502  1.00 31.03 48  A 1 
ATOM 343 C CA  . GLU A 1 44 ? 7.742  63.532 9.507  1.00 32.51 48  A 1 
ATOM 344 C C   . GLU A 1 44 ? 7.988  64.069 8.090  1.00 32.69 48  A 1 
ATOM 345 O O   . GLU A 1 44 ? 7.521  65.164 7.759  1.00 33.02 48  A 1 
ATOM 346 C CB  . GLU A 1 44 ? 8.855  63.949 10.488 1.00 32.12 48  A 1 
ATOM 347 C CG  . GLU A 1 44 ? 8.400  63.917 11.971 1.00 33.54 48  A 1 
ATOM 348 C CD  . GLU A 1 44 ? 9.515  64.182 12.999 1.00 34.23 48  A 1 
ATOM 349 O OE1 . GLU A 1 44 ? 10.643 64.579 12.607 1.00 35.91 48  A 1 
ATOM 350 O OE2 . GLU A 1 44 ? 9.257  63.993 14.218 1.00 36.42 48  A 1 
ATOM 351 N N   . THR A 1 45 ? 8.686  63.301 7.253  1.00 32.71 49  A 1 
ATOM 352 C CA  . THR A 1 45 ? 8.956  63.746 5.883  1.00 33.29 49  A 1 
ATOM 353 C C   . THR A 1 45 ? 8.235  62.958 4.794  1.00 33.46 49  A 1 
ATOM 354 O O   . THR A 1 45 ? 8.555  63.104 3.612  1.00 33.88 49  A 1 
ATOM 355 C CB  . THR A 1 45 ? 10.471 63.744 5.536  1.00 33.35 49  A 1 
ATOM 356 O OG1 . THR A 1 45 ? 11.018 62.445 5.787  1.00 33.29 49  A 1 
ATOM 357 C CG2 . THR A 1 45 ? 11.231 64.809 6.334  1.00 33.33 49  A 1 
ATOM 358 N N   . SER A 1 46 ? 7.270  62.127 5.165  1.00 33.38 50  A 1 
ATOM 359 C CA  . SER A 1 46 ? 6.551  61.341 4.167  1.00 33.35 50  A 1 
ATOM 360 C C   . SER A 1 46 ? 5.199  60.934 4.697  1.00 33.46 50  A 1 
ATOM 361 O O   . SER A 1 46 ? 5.039  60.742 5.893  1.00 33.88 50  A 1 
ATOM 362 C CB  . SER A 1 46 ? 7.352  60.096 3.778  1.00 33.27 50  A 1 
ATOM 363 O OG  . SER A 1 46 ? 6.612  59.265 2.899  1.00 33.59 50  A 1 
ATOM 364 N N   . LYS A 1 47 ? 4.225  60.804 3.807  1.00 33.50 51  A 1 
ATOM 365 C CA  . LYS A 1 47 ? 2.901  60.330 4.195  1.00 33.87 51  A 1 
ATOM 366 C C   . LYS A 1 47 ? 2.592  58.960 3.576  1.00 33.26 51  A 1 
ATOM 367 O O   . LYS A 1 47 ? 1.437  58.552 3.519  1.00 33.46 51  A 1 
ATOM 368 C CB  . LYS A 1 47 ? 1.822  61.371 3.854  1.00 33.70 51  A 1 
ATOM 369 C CG  . LYS A 1 47 ? 1.904  61.908 2.429  1.00 35.17 51  A 1 
ATOM 370 C CD  . LYS A 1 47 ? 0.997  63.124 2.189  1.00 35.58 51  A 1 
ATOM 371 C CE  . LYS A 1 47 ? -0.274 62.756 1.412  1.00 37.72 51  A 1 
ATOM 372 N NZ  . LYS A 1 47 ? 0.027  61.986 0.162  1.00 37.73 51  A 1 
ATOM 373 N N   . TYR A 1 48 ? 3.635  58.251 3.139  1.00 32.99 52  A 1 
ATOM 374 C CA  . TYR A 1 48 ? 3.496  56.945 2.478  1.00 32.69 52  A 1 
ATOM 375 C C   . TYR A 1 48 ? 4.253  55.851 3.209  1.00 32.12 52  A 1 
ATOM 376 O O   . TYR A 1 48 ? 5.391  56.058 3.636  1.00 32.37 52  A 1 
ATOM 377 C CB  . TYR A 1 48 ? 3.990  57.021 1.028  1.00 33.26 52  A 1 
ATOM 378 C CG  . TYR A 1 48 ? 3.156  57.925 0.161  1.00 33.99 52  A 1 
ATOM 379 C CD1 . TYR A 1 48 ? 3.531  59.252 -0.065 1.00 34.42 52  A 1 
ATOM 380 C CD2 . TYR A 1 48 ? 1.975  57.463 -0.423 1.00 34.28 52  A 1 
ATOM 381 C CE1 . TYR A 1 48 ? 2.752  60.095 -0.862 1.00 34.97 52  A 1 
ATOM 382 C CE2 . TYR A 1 48 ? 1.190  58.291 -1.220 1.00 34.86 52  A 1 
ATOM 383 C CZ  . TYR A 1 48 ? 1.582  59.606 -1.437 1.00 35.19 52  A 1 
ATOM 384 O OH  . TYR A 1 48 ? 0.797  60.432 -2.223 1.00 35.83 52  A 1 
ATOM 385 N N   . CYS A 1 49 ? 3.622  54.688 3.340  1.00 31.39 53  A 1 
ATOM 386 C CA  . CYS A 1 49 ? 4.244  53.531 3.968  1.00 30.48 53  A 1 
ATOM 387 C C   . CYS A 1 49 ? 5.599  53.197 3.345  1.00 29.76 53  A 1 
ATOM 388 O O   . CYS A 1 49 ? 5.699  53.093 2.135  1.00 29.11 53  A 1 
ATOM 389 C CB  . CYS A 1 49 ? 3.333  52.313 3.864  1.00 31.05 53  A 1 
ATOM 390 S SG  . CYS A 1 49 ? 4.096  50.767 4.473  1.00 31.56 53  A 1 
ATOM 391 N N   . PRO A 1 50 ? 6.640  53.036 4.186  1.00 29.57 54  A 1 
ATOM 392 C CA  . PRO A 1 50 ? 8.008  52.629 3.826  1.00 29.38 54  A 1 
ATOM 393 C C   . PRO A 1 50 ? 8.099  51.332 3.026  1.00 29.70 54  A 1 
ATOM 394 O O   . PRO A 1 50 ? 9.000  51.188 2.216  1.00 29.89 54  A 1 
ATOM 395 C CB  . PRO A 1 50 ? 8.660  52.394 5.184  1.00 29.05 54  A 1 
ATOM 396 C CG  . PRO A 1 50 ? 7.929  53.274 6.103  1.00 28.97 54  A 1 
ATOM 397 C CD  . PRO A 1 50 ? 6.520  53.290 5.636  1.00 29.11 54  A 1 
ATOM 398 N N   . ILE A 1 51 ? 7.188  50.392 3.261  1.00 30.30 55  A 1 
ATOM 399 C CA  . ILE A 1 51 ? 7.277  49.067 2.654  1.00 30.75 55  A 1 
ATOM 400 C C   . ILE A 1 51 ? 6.465  48.977 1.372  1.00 31.49 55  A 1 
ATOM 401 O O   . ILE A 1 51 ? 7.002  48.587 0.338  1.00 31.83 55  A 1 
ATOM 402 C CB  . ILE A 1 51 ? 6.856  47.922 3.628  1.00 30.66 55  A 1 
ATOM 403 C CG1 . ILE A 1 51 ? 7.736  47.914 4.880  1.00 30.01 55  A 1 
ATOM 404 C CG2 . ILE A 1 51 ? 6.915  46.563 2.914  1.00 31.08 55  A 1 
ATOM 405 C CD1 . ILE A 1 51 ? 7.325  46.892 5.940  1.00 30.69 55  A 1 
ATOM 406 N N   . CYS A 1 52 ? 5.182  49.332 1.437  1.00 32.16 56  A 1 
ATOM 407 C CA  . CYS A 1 52 ? 4.278  49.137 0.295  1.00 32.75 56  A 1 
ATOM 408 C C   . CYS A 1 52 ? 3.895  50.424 -0.438 1.00 33.30 56  A 1 
ATOM 409 O O   . CYS A 1 52 ? 3.201  50.370 -1.445 1.00 33.32 56  A 1 
ATOM 410 C CB  . CYS A 1 52 ? 3.015  48.360 0.717  1.00 33.42 56  A 1 
ATOM 411 S SG  . CYS A 1 52 ? 1.848  49.263 1.791  1.00 31.54 56  A 1 
ATOM 412 N N   . ASP A 1 53 ? 4.328  51.576 0.071  1.00 34.04 57  A 1 
ATOM 413 C CA  . ASP A 1 53 ? 4.146  52.861 -0.630 1.00 35.02 57  A 1 
ATOM 414 C C   . ASP A 1 53 ? 2.723  53.444 -0.586 1.00 34.79 57  A 1 
ATOM 415 O O   . ASP A 1 53 ? 2.490  54.539 -1.099 1.00 35.17 57  A 1 
ATOM 416 C CB  . ASP A 1 53 ? 4.650  52.760 -2.078 1.00 35.67 57  A 1 
ATOM 417 C CG  . ASP A 1 53 ? 4.688  54.105 -2.786 1.00 38.69 57  A 1 
ATOM 418 O OD1 . ASP A 1 53 ? 5.160  55.085 -2.160 1.00 41.06 57  A 1 
ATOM 419 O OD2 . ASP A 1 53 ? 4.242  54.183 -3.967 1.00 42.29 57  A 1 
ATOM 420 N N   . VAL A 1 54 ? 1.791  52.725 0.040  1.00 34.16 58  A 1 
ATOM 421 C CA  . VAL A 1 54 ? 0.401  53.159 0.197  1.00 33.72 58  A 1 
ATOM 422 C C   . VAL A 1 54 ? 0.279  54.417 1.099  1.00 33.62 58  A 1 
ATOM 423 O O   . VAL A 1 54 ? 1.025  54.569 2.071  1.00 33.37 58  A 1 
ATOM 424 C CB  . VAL A 1 54 ? -0.454 51.982 0.744  1.00 33.83 58  A 1 
ATOM 425 C CG1 . VAL A 1 54 ? -1.847 52.434 1.184  1.00 34.20 58  A 1 
ATOM 426 C CG2 . VAL A 1 54 ? -0.558 50.867 -0.297 1.00 33.76 58  A 1 
ATOM 427 N N   . GLN A 1 55 ? -0.653 55.312 0.764  1.00 33.27 59  A 1 
ATOM 428 C CA  . GLN A 1 55 ? -0.869 56.553 1.527  1.00 33.62 59  A 1 
ATOM 429 C C   . GLN A 1 55 ? -1.406 56.247 2.913  1.00 33.16 59  A 1 
ATOM 430 O O   . GLN A 1 55 ? -2.420 55.574 3.051  1.00 33.58 59  A 1 
ATOM 431 C CB  . GLN A 1 55 ? -1.837 57.490 0.788  1.00 33.53 59  A 1 
ATOM 432 C CG  . GLN A 1 55 ? -1.852 58.943 1.290  1.00 34.09 59  A 1 
ATOM 433 C CD  . GLN A 1 55 ? -2.964 59.789 0.639  1.00 34.36 59  A 1 
ATOM 434 O OE1 . GLN A 1 55 ? -4.149 59.704 1.008  1.00 35.51 59  A 1 
ATOM 435 N NE2 . GLN A 1 55 ? -2.579 60.612 -0.322 1.00 34.26 59  A 1 
ATOM 436 N N   . VAL A 1 56 ? -0.726 56.744 3.935  1.00 32.80 60  A 1 
ATOM 437 C CA  . VAL A 1 56 ? -1.105 56.465 5.316  1.00 32.78 60  A 1 
ATOM 438 C C   . VAL A 1 56 ? -2.317 57.302 5.721  1.00 33.39 60  A 1 
ATOM 439 O O   . VAL A 1 56 ? -3.315 56.773 6.204  1.00 33.36 60  A 1 
ATOM 440 C CB  . VAL A 1 56 ? 0.079  56.704 6.273  1.00 32.59 60  A 1 
ATOM 441 C CG1 . VAL A 1 56 ? -0.346 56.549 7.719  1.00 31.34 60  A 1 
ATOM 442 C CG2 . VAL A 1 56 ? 1.221  55.753 5.929  1.00 31.56 60  A 1 
ATOM 443 N N   . HIS A 1 57 ? -2.226 58.608 5.513  1.00 34.06 61  A 1 
ATOM 444 C CA  . HIS A 1 57 ? -3.358 59.496 5.730  1.00 34.96 61  A 1 
ATOM 445 C C   . HIS A 1 57 ? -3.287 60.623 4.729  1.00 35.64 61  A 1 
ATOM 446 O O   . HIS A 1 57 ? -2.193 61.053 4.354  1.00 36.04 61  A 1 
ATOM 447 C CB  . HIS A 1 57 ? -3.347 60.064 7.152  1.00 34.71 61  A 1 
ATOM 448 C CG  . HIS A 1 57 ? -4.614 60.766 7.532  1.00 34.51 61  A 1 
ATOM 449 N ND1 . HIS A 1 57 ? -4.834 62.101 7.273  1.00 33.59 61  A 1 
ATOM 450 C CD2 . HIS A 1 57 ? -5.731 60.316 8.153  1.00 34.28 61  A 1 
ATOM 451 C CE1 . HIS A 1 57 ? -6.027 62.444 7.723  1.00 33.14 61  A 1 
ATOM 452 N NE2 . HIS A 1 57 ? -6.594 61.379 8.258  1.00 32.11 61  A 1 
ATOM 453 N N   . LYS A 1 58 ? -4.450 61.101 4.298  1.00 36.46 62  A 1 
ATOM 454 C CA  . LYS A 1 58 ? -4.517 62.253 3.402  1.00 37.36 62  A 1 
ATOM 455 C C   . LYS A 1 58 ? -3.569 63.393 3.813  1.00 37.30 62  A 1 
ATOM 456 O O   . LYS A 1 58 ? -2.798 63.885 2.988  1.00 37.43 62  A 1 
ATOM 457 C CB  . LYS A 1 58 ? -5.962 62.763 3.260  1.00 37.59 62  A 1 
ATOM 458 C CG  . LYS A 1 58 ? -6.572 62.467 1.891  1.00 38.98 62  A 1 
ATOM 459 C CD  . LYS A 1 58 ? -7.737 63.397 1.568  1.00 40.13 62  A 1 
ATOM 460 C CE  . LYS A 1 58 ? -8.026 63.407 0.072  1.00 41.57 62  A 1 
ATOM 461 N NZ  . LYS A 1 58 ? -8.488 62.075 -0.440 1.00 42.33 62  A 1 
ATOM 462 N N   . THR A 1 59 ? -3.616 63.792 5.084  1.00 37.17 63  A 1 
ATOM 463 C CA  . THR A 1 59 ? -2.864 64.961 5.534  1.00 37.05 63  A 1 
ATOM 464 C C   . THR A 1 59 ? -2.026 64.742 6.794  1.00 36.65 63  A 1 
ATOM 465 O O   . THR A 1 59 ? -0.917 65.274 6.900  1.00 37.20 63  A 1 
ATOM 466 C CB  . THR A 1 59 ? -3.794 66.178 5.769  1.00 37.45 63  A 1 
ATOM 467 O OG1 . THR A 1 59 ? -4.934 65.775 6.548  1.00 37.55 63  A 1 
ATOM 468 C CG2 . THR A 1 59 ? -4.247 66.791 4.432  1.00 37.79 63  A 1 
ATOM 469 N N   . ARG A 1 60 ? -2.552 63.979 7.748  1.00 35.79 64  A 1 
ATOM 470 C CA  . ARG A 1 60 ? -1.887 63.802 9.037  1.00 35.09 64  A 1 
ATOM 471 C C   . ARG A 1 60 ? -1.606 62.324 9.344  1.00 34.59 64  A 1 
ATOM 472 O O   . ARG A 1 60 ? -2.407 61.660 10.010 1.00 34.67 64  A 1 
ATOM 473 C CB  . ARG A 1 60 ? -2.712 64.450 10.157 1.00 35.11 64  A 1 
ATOM 474 C CG  . ARG A 1 60 ? -2.909 65.963 9.998  1.00 35.81 64  A 1 
ATOM 475 C CD  . ARG A 1 60 ? -3.949 66.527 10.980 1.00 35.05 64  A 1 
ATOM 476 N NE  . ARG A 1 60 ? -3.688 66.056 12.343 1.00 34.99 64  A 1 
ATOM 477 C CZ  . ARG A 1 60 ? -4.487 66.239 13.392 1.00 33.92 64  A 1 
ATOM 478 N NH1 . ARG A 1 60 ? -5.633 66.911 13.279 1.00 33.31 64  A 1 
ATOM 479 N NH2 . ARG A 1 60 ? -4.128 65.740 14.563 1.00 32.54 64  A 1 
ATOM 480 N N   . PRO A 1 61 ? -0.456 61.804 8.867  1.00 33.97 65  A 1 
ATOM 481 C CA  . PRO A 1 61 ? -0.089 60.381 8.987  1.00 33.34 65  A 1 
ATOM 482 C C   . PRO A 1 61 ? -0.258 59.775 10.390 1.00 32.61 65  A 1 
ATOM 483 O O   . PRO A 1 61 ? -0.734 58.654 10.517 1.00 32.26 65  A 1 
ATOM 484 C CB  . PRO A 1 61 ? 1.388  60.374 8.597  1.00 33.23 65  A 1 
ATOM 485 C CG  . PRO A 1 61 ? 1.531  61.507 7.679  1.00 33.79 65  A 1 
ATOM 486 C CD  . PRO A 1 61 ? 0.590  62.575 8.172  1.00 33.87 65  A 1 
ATOM 487 N N   . LEU A 1 62 ? 0.119  60.512 11.427 1.00 32.23 66  A 1 
ATOM 488 C CA  . LEU A 1 62 ? 0.022  60.013 12.812 1.00 32.05 66  A 1 
ATOM 489 C C   . LEU A 1 62 ? -1.388 59.592 13.239 1.00 31.84 66  A 1 
ATOM 490 O O   . LEU A 1 62 ? -1.554 58.844 14.205 1.00 32.02 66  A 1 
ATOM 491 C CB  . LEU A 1 62 ? 0.606  61.025 13.814 1.00 31.80 66  A 1 
ATOM 492 C CG  . LEU A 1 62 ? 2.071  61.414 13.598 1.00 31.00 66  A 1 
ATOM 493 C CD1 . LEU A 1 62 ? 2.510  62.366 14.682 1.00 31.80 66  A 1 
ATOM 494 C CD2 . LEU A 1 62 ? 2.946  60.202 13.586 1.00 29.74 66  A 1 
ATOM 495 N N   . LEU A 1 63 ? -2.395 60.062 12.512 1.00 31.60 67  A 1 
ATOM 496 C CA  . LEU A 1 63 ? -3.775 59.667 12.778 1.00 31.31 67  A 1 
ATOM 497 C C   . LEU A 1 63 ? -4.025 58.190 12.465 1.00 30.92 67  A 1 
ATOM 498 O O   . LEU A 1 63 ? -4.844 57.545 13.127 1.00 31.34 67  A 1 
ATOM 499 C CB  . LEU A 1 63 ? -4.753 60.567 12.002 1.00 31.39 67  A 1 
ATOM 500 C CG  . LEU A 1 63 ? -5.568 61.689 12.678 1.00 30.98 67  A 1 
ATOM 501 C CD1 . LEU A 1 63 ? -5.014 62.190 14.022 1.00 31.24 67  A 1 
ATOM 502 C CD2 . LEU A 1 63 ? -5.754 62.839 11.713 1.00 29.54 67  A 1 
ATOM 503 N N   . ASN A 1 64 ? -3.313 57.657 11.472 1.00 30.01 68  A 1 
ATOM 504 C CA  . ASN A 1 64 ? -3.500 56.267 11.059 1.00 29.20 68  A 1 
ATOM 505 C C   . ASN A 1 64 ? -2.394 55.269 11.467 1.00 28.69 68  A 1 
ATOM 506 O O   . ASN A 1 64 ? -2.136 54.282 10.766 1.00 28.61 68  A 1 
ATOM 507 C CB  . ASN A 1 64 ? -3.773 56.207 9.563  1.00 28.98 68  A 1 
ATOM 508 C CG  . ASN A 1 64 ? -5.196 56.578 9.229  1.00 29.27 68  A 1 
ATOM 509 O OD1 . ASN A 1 64 ? -6.051 56.652 10.115 1.00 28.97 68  A 1 
ATOM 510 N ND2 . ASN A 1 64 ? -5.464 56.820 7.949  1.00 28.58 68  A 1 
ATOM 511 N N   . ILE A 1 65 ? -1.749 55.533 12.594 1.00 27.76 69  A 1 
ATOM 512 C CA  . ILE A 1 65 ? -0.864 54.553 13.195 1.00 27.64 69  A 1 
ATOM 513 C C   . ILE A 1 65 ? -1.359 54.185 14.589 1.00 27.74 69  A 1 
ATOM 514 O O   . ILE A 1 65 ? -2.006 54.982 15.263 1.00 26.98 69  A 1 
ATOM 515 C CB  . ILE A 1 65 ? 0.637  55.002 13.218 1.00 27.76 69  A 1 
ATOM 516 C CG1 . ILE A 1 65 ? 0.872  56.166 14.185 1.00 26.92 69  A 1 
ATOM 517 C CG2 . ILE A 1 65 ? 1.124  55.345 11.815 1.00 27.45 69  A 1 
ATOM 518 C CD1 . ILE A 1 65 ? 2.337  56.543 14.329 1.00 27.92 69  A 1 
ATOM 519 N N   . ARG A 1 66 ? -1.066 52.959 15.003 1.00 28.67 70  A 1 
ATOM 520 C CA  . ARG A 1 66 ? -1.436 52.486 16.329 1.00 29.73 70  A 1 
ATOM 521 C C   . ARG A 1 66 ? -0.299 51.721 16.989 1.00 29.51 70  A 1 
ATOM 522 O O   . ARG A 1 66 ? 0.428  51.021 16.308 1.00 28.53 70  A 1 
ATOM 523 C CB  . ARG A 1 66 ? -2.653 51.555 16.224 1.00 30.24 70  A 1 
ATOM 524 C CG  . ARG A 1 66 ? -3.928 52.193 15.688 1.00 32.44 70  A 1 
ATOM 525 C CD  . ARG A 1 66 ? -4.607 53.109 16.718 1.00 35.98 70  A 1 
ATOM 526 N NE  . ARG A 1 66 ? -5.828 53.708 16.164 1.00 38.33 70  A 1 
ATOM 527 C CZ  . ARG A 1 66 ? -5.857 54.737 15.317 1.00 38.50 70  A 1 
ATOM 528 N NH1 . ARG A 1 66 ? -4.732 55.318 14.909 1.00 38.23 70  A 1 
ATOM 529 N NH2 . ARG A 1 66 ? -7.020 55.186 14.872 1.00 38.41 70  A 1 
ATOM 530 N N   . SER A 1 67 ? -0.173 51.841 18.314 1.00 30.50 71  A 1 
ATOM 531 C CA  . SER A 1 67 ? 0.688  50.944 19.101 1.00 31.71 71  A 1 
ATOM 532 C C   . SER A 1 67 ? 0.206  49.504 18.941 1.00 32.05 71  A 1 
ATOM 533 O O   . SER A 1 67 ? -0.988 49.226 19.124 1.00 32.73 71  A 1 
ATOM 534 C CB  . SER A 1 67 ? 0.637  51.293 20.586 1.00 31.51 71  A 1 
ATOM 535 O OG  . SER A 1 67 ? 1.400  52.445 20.879 1.00 33.85 71  A 1 
ATOM 536 N N   . ASP A 1 68 ? 1.112  48.593 18.597 1.00 32.30 72  A 1 
ATOM 537 C CA  . ASP A 1 68 ? 0.748  47.181 18.466 1.00 32.70 72  A 1 
ATOM 538 C C   . ASP A 1 68 ? 1.218  46.375 19.688 1.00 32.88 72  A 1 
ATOM 539 O O   . ASP A 1 68 ? 2.204  45.641 19.618 1.00 32.86 72  A 1 
ATOM 540 C CB  . ASP A 1 68 ? 1.278  46.589 17.149 1.00 32.62 72  A 1 
ATOM 541 C CG  . ASP A 1 68 ? 0.415  45.408 16.621 1.00 34.04 72  A 1 
ATOM 542 O OD1 . ASP A 1 68 ? 0.000  44.517 17.414 1.00 33.25 72  A 1 
ATOM 543 O OD2 . ASP A 1 68 ? 0.165  45.367 15.388 1.00 34.56 72  A 1 
ATOM 544 N N   . LYS A 1 69 ? 0.500  46.541 20.803 1.00 33.28 73  A 1 
ATOM 545 C CA  . LYS A 1 69 ? 0.710  45.783 22.048 1.00 33.62 73  A 1 
ATOM 546 C C   . LYS A 1 69 ? 0.973  44.279 21.807 1.00 33.45 73  A 1 
ATOM 547 O O   . LYS A 1 69 ? 1.967  43.727 22.298 1.00 33.64 73  A 1 
ATOM 548 C CB  . LYS A 1 69 ? -0.490 45.989 22.980 1.00 33.87 73  A 1 
ATOM 549 C CG  . LYS A 1 69 ? -0.580 45.054 24.184 1.00 35.98 73  A 1 
ATOM 550 C CD  . LYS A 1 69 ? 0.145  45.638 25.391 1.00 39.44 73  A 1 
ATOM 551 C CE  . LYS A 1 69 ? 0.249  44.629 26.529 1.00 41.18 73  A 1 
ATOM 552 N NZ  . LYS A 1 69 ? 1.375  44.998 27.432 1.00 41.63 73  A 1 
ATOM 553 N N   . THR A 1 70 ? 0.091  43.637 21.043 1.00 32.97 74  A 1 
ATOM 554 C CA  . THR A 1 70 ? 0.189  42.203 20.743 1.00 32.64 74  A 1 
ATOM 555 C C   . THR A 1 70 ? 1.503  41.833 20.036 1.00 32.52 74  A 1 
ATOM 556 O O   . THR A 1 70 ? 2.211  40.919 20.473 1.00 32.75 74  A 1 
ATOM 557 C CB  . THR A 1 70 ? -1.015 41.729 19.907 1.00 32.28 74  A 1 
ATOM 558 O OG1 . THR A 1 70 ? -2.209 41.889 20.676 1.00 32.79 74  A 1 
ATOM 559 C CG2 . THR A 1 70 ? -0.878 40.273 19.537 1.00 32.19 74  A 1 
ATOM 560 N N   . LEU A 1 71 ? 1.821  42.543 18.956 1.00 31.78 75  A 1 
ATOM 561 C CA  . LEU A 1 71 ? 3.049  42.283 18.216 1.00 31.31 75  A 1 
ATOM 562 C C   . LEU A 1 71 ? 4.275  42.457 19.103 1.00 30.92 75  A 1 
ATOM 563 O O   . LEU A 1 71 ? 5.152  41.602 19.098 1.00 30.94 75  A 1 
ATOM 564 C CB  . LEU A 1 71 ? 3.152  43.153 16.953 1.00 31.16 75  A 1 
ATOM 565 C CG  . LEU A 1 71 ? 4.475  43.065 16.177 1.00 31.23 75  A 1 
ATOM 566 C CD1 . LEU A 1 71 ? 4.775  41.632 15.756 1.00 31.12 75  A 1 
ATOM 567 C CD2 . LEU A 1 71 ? 4.458  43.965 14.967 1.00 31.21 75  A 1 
ATOM 568 N N   . GLN A 1 72 ? 4.332  43.546 19.869 1.00 30.93 76  A 1 
ATOM 569 C CA  . GLN A 1 72 ? 5.455  43.764 20.785 1.00 30.73 76  A 1 
ATOM 570 C C   . GLN A 1 72 ? 5.547  42.682 21.857 1.00 31.38 76  A 1 
ATOM 571 O O   . GLN A 1 72 ? 6.653  42.312 22.239 1.00 31.53 76  A 1 
ATOM 572 C CB  . GLN A 1 72 ? 5.424  45.151 21.426 1.00 30.25 76  A 1 
ATOM 573 C CG  . GLN A 1 72 ? 6.739  45.535 22.112 1.00 29.22 76  A 1 
ATOM 574 C CD  . GLN A 1 72 ? 7.951  45.470 21.164 1.00 30.18 76  A 1 
ATOM 575 O OE1 . GLN A 1 72 ? 8.910  44.734 21.405 1.00 30.11 76  A 1 
ATOM 576 N NE2 . GLN A 1 72 ? 7.898  46.237 20.081 1.00 28.49 76  A 1 
ATOM 577 N N   . ASP A 1 73 ? 4.402  42.179 22.325 1.00 32.04 77  A 1 
ATOM 578 C CA  . ASP A 1 73 ? 4.354  41.065 23.281 1.00 33.11 77  A 1 
ATOM 579 C C   . ASP A 1 73 ? 5.029  39.804 22.753 1.00 32.87 77  A 1 
ATOM 580 O O   . ASP A 1 73 ? 5.843  39.197 23.446 1.00 33.19 77  A 1 
ATOM 581 C CB  . ASP A 1 73 ? 2.910  40.738 23.669 1.00 33.90 77  A 1 
ATOM 582 C CG  . ASP A 1 73 ? 2.378  41.643 24.769 1.00 36.88 77  A 1 
ATOM 583 O OD1 . ASP A 1 73 ? 3.176  42.480 25.265 1.00 39.60 77  A 1 
ATOM 584 O OD2 . ASP A 1 73 ? 1.171  41.516 25.134 1.00 39.25 77  A 1 
ATOM 585 N N   . ILE A 1 74 ? 4.678  39.424 21.526 1.00 32.38 78  A 1 
ATOM 586 C CA  . ILE A 1 74 ? 5.276  38.288 20.829 1.00 31.83 78  A 1 
ATOM 587 C C   . ILE A 1 74 ? 6.807  38.409 20.705 1.00 31.17 78  A 1 
ATOM 588 O O   . ILE A 1 74 ? 7.545  37.486 21.078 1.00 30.51 78  A 1 
ATOM 589 C CB  . ILE A 1 74 ? 4.660  38.161 19.429 1.00 31.86 78  A 1 
ATOM 590 C CG1 . ILE A 1 74 ? 3.205  37.741 19.531 1.00 33.04 78  A 1 
ATOM 591 C CG2 . ILE A 1 74 ? 5.417  37.169 18.576 1.00 32.84 78  A 1 
ATOM 592 C CD1 . ILE A 1 74 ? 2.512  37.699 18.184 1.00 34.23 78  A 1 
ATOM 593 N N   . VAL A 1 75 ? 7.260  39.539 20.159 1.00 30.58 79  A 1 
ATOM 594 C CA  . VAL A 1 75 ? 8.685  39.848 19.988 1.00 29.78 79  A 1 
ATOM 595 C C   . VAL A 1 75 ? 9.465  39.695 21.300 1.00 30.16 79  A 1 
ATOM 596 O O   . VAL A 1 75 ? 10.457 38.969 21.358 1.00 30.17 79  A 1 
ATOM 597 C CB  . VAL A 1 75 ? 8.863  41.257 19.428 1.00 29.56 79  A 1 
ATOM 598 C CG1 . VAL A 1 75 ? 10.327 41.588 19.261 1.00 28.57 79  A 1 
ATOM 599 C CG2 . VAL A 1 75 ? 8.128  41.384 18.103 1.00 28.11 79  A 1 
ATOM 600 N N   . TYR A 1 76 ? 8.996  40.346 22.358 1.00 30.49 80  A 1 
ATOM 601 C CA  . TYR A 1 76 ? 9.605  40.194 23.672 1.00 31.05 80  A 1 
ATOM 602 C C   . TYR A 1 76 ? 9.590  38.763 24.185 1.00 31.76 80  A 1 
ATOM 603 O O   . TYR A 1 76 ? 10.526 38.345 24.871 1.00 32.28 80  A 1 
ATOM 604 C CB  . TYR A 1 76 ? 8.940  41.108 24.694 1.00 30.95 80  A 1 
ATOM 605 C CG  . TYR A 1 76 ? 9.395  42.541 24.619 1.00 30.91 80  A 1 
ATOM 606 C CD1 . TYR A 1 76 ? 10.676 42.861 24.173 1.00 30.73 80  A 1 
ATOM 607 C CD2 . TYR A 1 76 ? 8.562  43.580 25.025 1.00 30.79 80  A 1 
ATOM 608 C CE1 . TYR A 1 76 ? 11.112 44.170 24.109 1.00 30.38 80  A 1 
ATOM 609 C CE2 . TYR A 1 76 ? 8.996  44.909 24.971 1.00 31.77 80  A 1 
ATOM 610 C CZ  . TYR A 1 76 ? 10.275 45.187 24.502 1.00 31.71 80  A 1 
ATOM 611 O OH  . TYR A 1 76 ? 10.728 46.489 24.438 1.00 33.47 80  A 1 
ATOM 612 N N   . LYS A 1 77 ? 8.532  38.019 23.868 1.00 32.24 81  A 1 
ATOM 613 C CA  . LYS A 1 77 ? 8.386  36.639 24.348 1.00 32.86 81  A 1 
ATOM 614 C C   . LYS A 1 77 ? 9.246  35.675 23.555 1.00 32.51 81  A 1 
ATOM 615 O O   . LYS A 1 77 ? 9.728  34.693 24.104 1.00 32.66 81  A 1 
ATOM 616 C CB  . LYS A 1 77 ? 6.924  36.172 24.318 1.00 32.70 81  A 1 
ATOM 617 C CG  . LYS A 1 77 ? 6.182  36.355 25.641 1.00 34.00 81  A 1 
ATOM 618 C CD  . LYS A 1 77 ? 4.658  36.299 25.449 1.00 34.00 81  A 1 
ATOM 619 C CE  . LYS A 1 77 ? 3.935  36.270 26.793 1.00 36.23 81  A 1 
ATOM 620 N NZ  . LYS A 1 77 ? 2.532  35.753 26.686 1.00 36.77 81  A 1 
ATOM 621 N N   . LEU A 1 78 ? 9.432  35.955 22.267 1.00 32.28 82  A 1 
ATOM 622 C CA  . LEU A 1 78 ? 10.157 35.039 21.392 1.00 31.83 82  A 1 
ATOM 623 C C   . LEU A 1 78 ? 11.640 35.301 21.371 1.00 31.85 82  A 1 
ATOM 624 O O   . LEU A 1 78 ? 12.419 34.356 21.320 1.00 32.61 82  A 1 
ATOM 625 C CB  . LEU A 1 78 ? 9.622  35.072 19.958 1.00 31.67 82  A 1 
ATOM 626 C CG  . LEU A 1 78 ? 8.256  34.451 19.696 1.00 31.07 82  A 1 
ATOM 627 C CD1 . LEU A 1 78 ? 7.882  34.669 18.250 1.00 31.87 82  A 1 
ATOM 628 C CD2 . LEU A 1 78 ? 8.260  32.984 20.021 1.00 31.42 82  A 1 
ATOM 629 N N   . VAL A 1 79 ? 12.033 36.572 21.381 1.00 31.49 83  A 1 
ATOM 630 C CA  . VAL A 1 79 ? 13.450 36.919 21.290 1.00 30.91 83  A 1 
ATOM 631 C C   . VAL A 1 79 ? 14.087 36.939 22.679 1.00 30.93 83  A 1 
ATOM 632 O O   . VAL A 1 79 ? 13.923 37.909 23.432 1.00 31.38 83  A 1 
ATOM 633 C CB  . VAL A 1 79 ? 13.690 38.262 20.564 1.00 30.52 83  A 1 
ATOM 634 C CG1 . VAL A 1 79 ? 15.177 38.472 20.331 1.00 30.49 83  A 1 
ATOM 635 C CG2 . VAL A 1 79 ? 12.951 38.300 19.243 1.00 29.90 83  A 1 
ATOM 636 N N   . PRO A 1 80 ? 14.831 35.875 23.022 1.00 30.56 84  A 1 
ATOM 637 C CA  . PRO A 1 80 ? 15.433 35.816 24.355 1.00 30.48 84  A 1 
ATOM 638 C C   . PRO A 1 80 ? 16.458 36.942 24.579 1.00 29.95 84  A 1 
ATOM 639 O O   . PRO A 1 80 ? 17.165 37.328 23.647 1.00 30.21 84  A 1 
ATOM 640 C CB  . PRO A 1 80 ? 16.121 34.445 24.369 1.00 30.41 84  A 1 
ATOM 641 C CG  . PRO A 1 80 ? 16.345 34.117 22.940 1.00 30.34 84  A 1 
ATOM 642 C CD  . PRO A 1 80 ? 15.182 34.698 22.208 1.00 30.72 84  A 1 
ATOM 643 N N   . GLY A 1 81 ? 16.507 37.463 25.807 1.00 29.16 85  A 1 
ATOM 644 C CA  . GLY A 1 81 ? 17.383 38.575 26.169 1.00 27.80 85  A 1 
ATOM 645 C C   . GLY A 1 81 ? 16.992 39.953 25.650 1.00 26.97 85  A 1 
ATOM 646 O O   . GLY A 1 81 ? 17.575 40.953 26.070 1.00 26.96 85  A 1 
ATOM 647 N N   . LEU A 1 82 ? 16.017 40.022 24.747 1.00 26.09 86  A 1 
ATOM 648 C CA  . LEU A 1 82 ? 15.665 41.296 24.118 1.00 25.46 86  A 1 
ATOM 649 C C   . LEU A 1 82 ? 15.087 42.306 25.117 1.00 25.14 86  A 1 
ATOM 650 O O   . LEU A 1 82 ? 15.545 43.443 25.196 1.00 24.55 86  A 1 
ATOM 651 C CB  . LEU A 1 82 ? 14.692 41.090 22.953 1.00 25.39 86  A 1 
ATOM 652 C CG  . LEU A 1 82 ? 14.219 42.384 22.272 1.00 25.98 86  A 1 
ATOM 653 C CD1 . LEU A 1 82 ? 15.397 43.223 21.727 1.00 25.49 86  A 1 
ATOM 654 C CD2 . LEU A 1 82 ? 13.176 42.130 21.189 1.00 24.94 86  A 1 
ATOM 655 N N   . PHE A 1 83 ? 14.072 41.880 25.864 1.00 24.99 87  A 1 
ATOM 656 C CA  . PHE A 1 83 ? 13.447 42.724 26.867 1.00 24.53 87  A 1 
ATOM 657 C C   . PHE A 1 83 ? 14.443 43.187 27.933 1.00 24.51 87  A 1 
ATOM 658 O O   . PHE A 1 83 ? 14.518 44.373 28.256 1.00 24.84 87  A 1 
ATOM 659 C CB  . PHE A 1 83 ? 12.257 41.997 27.509 1.00 24.17 87  A 1 
ATOM 660 C CG  . PHE A 1 83 ? 11.546 42.812 28.566 1.00 23.93 87  A 1 
ATOM 661 C CD1 . PHE A 1 83 ? 10.768 43.903 28.216 1.00 23.46 87  A 1 
ATOM 662 C CD2 . PHE A 1 83 ? 11.665 42.484 29.911 1.00 23.57 87  A 1 
ATOM 663 C CE1 . PHE A 1 83 ? 10.115 44.648 29.191 1.00 24.49 87  A 1 
ATOM 664 C CE2 . PHE A 1 83 ? 11.007 43.216 30.891 1.00 22.87 87  A 1 
ATOM 665 C CZ  . PHE A 1 83 ? 10.234 44.298 30.534 1.00 23.44 87  A 1 
ATOM 666 N N   . LYS A 1 84 ? 15.201 42.261 28.498 1.00 24.38 88  A 1 
ATOM 667 C CA  . LYS A 1 84 ? 16.170 42.651 29.519 1.00 24.79 88  A 1 
ATOM 668 C C   . LYS A 1 84 ? 17.143 43.686 28.951 1.00 24.15 88  A 1 
ATOM 669 O O   . LYS A 1 84 ? 17.535 44.632 29.636 1.00 24.20 88  A 1 
ATOM 670 C CB  . LYS A 1 84 ? 16.934 41.430 30.062 1.00 24.73 88  A 1 
ATOM 671 C CG  . LYS A 1 84 ? 16.077 40.443 30.805 1.00 26.16 88  A 1 
ATOM 672 C CD  . LYS A 1 84 ? 16.916 39.270 31.306 1.00 29.87 88  A 1 
ATOM 673 C CE  . LYS A 1 84 ? 16.114 38.360 32.226 1.00 30.33 88  A 1 
ATOM 674 N NZ  . LYS A 1 84 ? 14.931 37.767 31.520 1.00 32.54 88  A 1 
ATOM 675 N N   . ASN A 1 85 ? 17.517 43.499 27.692 1.00 23.72 89  A 1 
ATOM 676 C CA  . ASN A 1 85 ? 18.449 44.386 27.034 1.00 23.66 89  A 1 
ATOM 677 C C   . ASN A 1 85 ? 17.927 45.808 26.851 1.00 23.91 89  A 1 
ATOM 678 O O   . ASN A 1 85 ? 18.650 46.756 27.169 1.00 23.80 89  A 1 
ATOM 679 C CB  . ASN A 1 85 ? 18.903 43.803 25.699 1.00 23.36 89  A 1 
ATOM 680 C CG  . ASN A 1 85 ? 20.047 44.589 25.087 1.00 23.32 89  A 1 
ATOM 681 O OD1 . ASN A 1 85 ? 19.902 45.765 24.745 1.00 23.25 89  A 1 
ATOM 682 N ND2 . ASN A 1 85 ? 21.183 43.943 24.935 1.00 20.68 89  A 1 
ATOM 683 N N   . GLU A 1 86 ? 16.700 45.964 26.348 1.00 24.23 90  A 1 
ATOM 684 C CA  . GLU A 1 86 ? 16.111 47.301 26.165 1.00 25.52 90  A 1 
ATOM 685 C C   . GLU A 1 86 ? 15.959 48.065 27.470 1.00 25.48 90  A 1 
ATOM 686 O O   . GLU A 1 86 ? 16.238 49.268 27.525 1.00 24.60 90  A 1 
ATOM 687 C CB  . GLU A 1 86 ? 14.739 47.249 25.482 1.00 25.74 90  A 1 
ATOM 688 C CG  . GLU A 1 86 ? 14.709 47.830 24.081 1.00 29.94 90  A 1 
ATOM 689 C CD  . GLU A 1 86 ? 15.420 49.196 23.911 1.00 33.32 90  A 1 
ATOM 690 O OE1 . GLU A 1 86 ? 14.913 50.244 24.387 1.00 31.89 90  A 1 
ATOM 691 O OE2 . GLU A 1 86 ? 16.487 49.214 23.254 1.00 35.88 90  A 1 
ATOM 692 N N   . MET A 1 87 ? 15.492 47.364 28.506 1.00 25.90 91  A 1 
ATOM 693 C CA  . MET A 1 87 ? 15.304 47.978 29.815 1.00 26.93 91  A 1 
ATOM 694 C C   . MET A 1 87 ? 16.638 48.483 30.355 1.00 27.06 91  A 1 
ATOM 695 O O   . MET A 1 87 ? 16.705 49.562 30.950 1.00 27.09 91  A 1 
ATOM 696 C CB  . MET A 1 87 ? 14.642 46.993 30.798 1.00 27.17 91  A 1 
ATOM 697 C CG  . MET A 1 87 ? 13.199 46.613 30.448 1.00 28.14 91  A 1 
ATOM 698 S SD  . MET A 1 87 ? 12.117 48.044 30.073 1.00 33.44 91  A 1 
ATOM 699 C CE  . MET A 1 87 ? 12.058 48.054 28.282 1.00 32.03 91  A 1 
ATOM 700 N N   . LYS A 1 88 ? 17.694 47.703 30.119 1.00 27.16 92  A 1 
ATOM 701 C CA  . LYS A 1 88 ? 19.027 48.047 30.571 1.00 27.70 92  A 1 
ATOM 702 C C   . LYS A 1 88 ? 19.557 49.273 29.848 1.00 27.70 92  A 1 
ATOM 703 O O   . LYS A 1 88 ? 20.156 50.156 30.481 1.00 27.97 92  A 1 
ATOM 704 C CB  . LYS A 1 88 ? 19.986 46.882 30.353 1.00 28.22 92  A 1 
ATOM 705 C CG  . LYS A 1 88 ? 21.360 47.101 30.970 1.00 30.26 92  A 1 
ATOM 706 C CD  . LYS A 1 88 ? 22.336 45.990 30.576 1.00 34.00 92  A 1 
ATOM 707 C CE  . LYS A 1 88 ? 23.568 45.954 31.500 1.00 34.85 92  A 1 
ATOM 708 N NZ  . LYS A 1 88 ? 24.449 47.131 31.294 1.00 35.82 92  A 1 
ATOM 709 N N   . ARG A 1 89 ? 19.346 49.329 28.532 1.00 27.00 93  A 1 
ATOM 710 C CA  . ARG A 1 89 ? 19.815 50.458 27.723 1.00 26.52 93  A 1 
ATOM 711 C C   . ARG A 1 89 ? 19.202 51.751 28.222 1.00 26.99 93  A 1 
ATOM 712 O O   . ARG A 1 89 ? 19.885 52.767 28.296 1.00 26.80 93  A 1 
ATOM 713 C CB  . ARG A 1 89 ? 19.469 50.276 26.246 1.00 26.07 93  A 1 
ATOM 714 C CG  . ARG A 1 89 ? 20.239 49.200 25.527 1.00 23.86 93  A 1 
ATOM 715 C CD  . ARG A 1 89 ? 19.993 49.344 24.049 1.00 23.44 93  A 1 
ATOM 716 N NE  . ARG A 1 89 ? 20.569 48.250 23.281 1.00 23.25 93  A 1 
ATOM 717 C CZ  . ARG A 1 89 ? 20.557 48.195 21.954 1.00 23.43 93  A 1 
ATOM 718 N NH1 . ARG A 1 89 ? 20.003 49.185 21.246 1.00 22.48 93  A 1 
ATOM 719 N NH2 . ARG A 1 89 ? 21.097 47.154 21.332 1.00 22.83 93  A 1 
ATOM 720 N N   . ARG A 1 90 ? 17.914 51.695 28.561 1.00 27.20 94  A 1 
ATOM 721 C CA  . ARG A 1 90 ? 17.195 52.840 29.100 1.00 28.03 94  A 1 
ATOM 722 C C   . ARG A 1 90 ? 17.698 53.231 30.482 1.00 28.57 94  A 1 
ATOM 723 O O   . ARG A 1 90 ? 17.792 54.410 30.804 1.00 28.97 94  A 1 
ATOM 724 C CB  . ARG A 1 90 ? 15.696 52.540 29.162 1.00 27.85 94  A 1 
ATOM 725 C CG  . ARG A 1 90 ? 15.071 52.416 27.797 1.00 28.34 94  A 1 
ATOM 726 C CD  . ARG A 1 90 ? 13.652 51.922 27.882 1.00 28.83 94  A 1 
ATOM 727 N NE  . ARG A 1 90 ? 13.211 51.505 26.562 1.00 30.42 94  A 1 
ATOM 728 C CZ  . ARG A 1 90 ? 11.944 51.387 26.185 1.00 31.79 94  A 1 
ATOM 729 N NH1 . ARG A 1 90 ? 10.962 51.661 27.044 1.00 32.07 94  A 1 
ATOM 730 N NH2 . ARG A 1 90 ? 11.662 51.002 24.939 1.00 30.54 94  A 1 
ATOM 731 N N   . ARG A 1 91 ? 17.999 52.231 31.299 1.00 29.23 95  A 1 
ATOM 732 C CA  . ARG A 1 91 ? 18.533 52.437 32.631 1.00 30.27 95  A 1 
ATOM 733 C C   . ARG A 1 91 ? 19.892 53.146 32.485 1.00 31.54 95  A 1 
ATOM 734 O O   . ARG A 1 91 ? 20.154 54.146 33.140 1.00 32.16 95  A 1 
ATOM 735 C CB  . ARG A 1 91 ? 18.694 51.070 33.290 1.00 29.90 95  A 1 
ATOM 736 C CG  . ARG A 1 91 ? 18.344 50.946 34.736 1.00 28.56 95  A 1 
ATOM 737 C CD  . ARG A 1 91 ? 18.516 49.477 35.138 1.00 26.37 95  A 1 
ATOM 738 N NE  . ARG A 1 91 ? 17.438 48.689 34.563 1.00 26.17 95  A 1 
ATOM 739 C CZ  . ARG A 1 91 ? 17.494 47.404 34.228 1.00 24.08 95  A 1 
ATOM 740 N NH1 . ARG A 1 91 ? 18.601 46.699 34.377 1.00 21.36 95  A 1 
ATOM 741 N NH2 . ARG A 1 91 ? 16.416 46.832 33.710 1.00 23.77 95  A 1 
ATOM 742 N N   . ASP A 1 92 ? 20.741 52.633 31.599 1.00 32.75 96  A 1 
ATOM 743 C CA  . ASP A 1 92 ? 22.053 53.219 31.340 1.00 34.32 96  A 1 
ATOM 744 C C   . ASP A 1 92 ? 21.987 54.659 30.806 1.00 35.00 96  A 1 
ATOM 745 O O   . ASP A 1 92 ? 22.852 55.479 31.137 1.00 35.44 96  A 1 
ATOM 746 C CB  . ASP A 1 92 ? 22.861 52.328 30.387 1.00 34.41 96  A 1 
ATOM 747 C CG  . ASP A 1 92 ? 23.175 50.948 30.985 1.00 36.16 96  A 1 
ATOM 748 O OD1 . ASP A 1 92 ? 22.860 50.689 32.178 1.00 36.29 96  A 1 
ATOM 749 O OD2 . ASP A 1 92 ? 23.742 50.110 30.246 1.00 37.98 96  A 1 
ATOM 750 N N   . PHE A 1 93 ? 20.964 54.964 30.003 1.00 35.19 97  A 1 
ATOM 751 C CA  . PHE A 1 93 ? 20.768 56.319 29.482 1.00 35.63 97  A 1 
ATOM 752 C C   . PHE A 1 93 ? 20.393 57.359 30.549 1.00 36.73 97  A 1 
ATOM 753 O O   . PHE A 1 93 ? 20.995 58.437 30.599 1.00 36.71 97  A 1 
ATOM 754 C CB  . PHE A 1 93 ? 19.735 56.335 28.351 1.00 34.78 97  A 1 
ATOM 755 C CG  . PHE A 1 93 ? 19.442 57.715 27.822 1.00 33.70 97  A 1 
ATOM 756 C CD1 . PHE A 1 93 ? 20.260 58.294 26.863 1.00 32.76 97  A 1 
ATOM 757 C CD2 . PHE A 1 93 ? 18.350 58.441 28.294 1.00 32.36 97  A 1 
ATOM 758 C CE1 . PHE A 1 93 ? 19.994 59.579 26.391 1.00 32.98 97  A 1 
ATOM 759 C CE2 . PHE A 1 93 ? 18.084 59.723 27.837 1.00 31.47 97  A 1 
ATOM 760 C CZ  . PHE A 1 93 ? 18.902 60.292 26.882 1.00 32.44 97  A 1 
ATOM 761 N N   . TYR A 1 94 ? 19.390 57.051 31.373 1.00 38.06 98  A 1 
ATOM 762 C CA  . TYR A 1 94 ? 18.907 58.005 32.377 1.00 39.60 98  A 1 
ATOM 763 C C   . TYR A 1 94 ? 19.931 58.251 33.485 1.00 39.81 98  A 1 
ATOM 764 O O   . TYR A 1 94 ? 19.956 59.327 34.078 1.00 39.53 98  A 1 
ATOM 765 C CB  . TYR A 1 94 ? 17.581 57.560 33.018 1.00 40.37 98  A 1 
ATOM 766 C CG  . TYR A 1 94 ? 16.449 57.215 32.074 1.00 41.48 98  A 1 
ATOM 767 C CD1 . TYR A 1 94 ? 16.116 58.039 30.988 1.00 42.39 98  A 1 
ATOM 768 C CD2 . TYR A 1 94 ? 15.677 56.070 32.297 1.00 42.41 98  A 1 
ATOM 769 C CE1 . TYR A 1 94 ? 15.055 57.704 30.124 1.00 42.47 98  A 1 
ATOM 770 C CE2 . TYR A 1 94 ? 14.626 55.727 31.455 1.00 43.09 98  A 1 
ATOM 771 C CZ  . TYR A 1 94 ? 14.313 56.543 30.369 1.00 43.23 98  A 1 
ATOM 772 O OH  . TYR A 1 94 ? 13.246 56.172 29.551 1.00 43.45 98  A 1 
ATOM 773 N N   . ALA A 1 95 ? 20.752 57.246 33.773 1.00 40.62 99  A 1 
ATOM 774 C CA  . ALA A 1 95 ? 21.821 57.379 34.766 1.00 41.95 99  A 1 
ATOM 775 C C   . ALA A 1 95 ? 22.910 58.328 34.258 1.00 42.68 99  A 1 
ATOM 776 O O   . ALA A 1 95 ? 23.521 59.069 35.031 1.00 43.01 99  A 1 
ATOM 777 C CB  . ALA A 1 95 ? 22.411 56.016 35.106 1.00 41.72 99  A 1 
ATOM 778 N N   . ALA A 1 96 ? 23.134 58.289 32.948 1.00 43.67 100 A 1 
ATOM 779 C CA  . ALA A 1 96 ? 24.075 59.171 32.274 1.00 44.51 100 A 1 
ATOM 780 C C   . ALA A 1 96 ? 23.532 60.599 32.157 1.00 44.89 100 A 1 
ATOM 781 O O   . ALA A 1 96 ? 24.306 61.555 32.195 1.00 44.95 100 A 1 
ATOM 782 C CB  . ALA A 1 96 ? 24.419 58.610 30.889 1.00 44.49 100 A 1 
ATOM 783 N N   . HIS A 1 97 ? 22.209 60.731 32.022 1.00 45.22 101 A 1 
ATOM 784 C CA  . HIS A 1 97 ? 21.562 62.034 31.822 1.00 45.59 101 A 1 
ATOM 785 C C   . HIS A 1 97 ? 20.671 62.476 32.997 1.00 45.67 101 A 1 
ATOM 786 O O   . HIS A 1 97 ? 19.460 62.689 32.864 1.00 45.44 101 A 1 
ATOM 787 C CB  . HIS A 1 97 ? 20.788 62.045 30.501 1.00 45.74 101 A 1 
ATOM 788 C CG  . HIS A 1 97 ? 21.665 61.930 29.291 1.00 46.64 101 A 1 
ATOM 789 N ND1 . HIS A 1 97 ? 22.305 60.759 28.940 1.00 47.36 101 A 1 
ATOM 790 C CD2 . HIS A 1 97 ? 22.008 62.841 28.347 1.00 47.50 101 A 1 
ATOM 791 C CE1 . HIS A 1 97 ? 23.005 60.953 27.835 1.00 47.49 101 A 1 
ATOM 792 N NE2 . HIS A 1 97 ? 22.841 62.208 27.454 1.00 47.40 101 A 1 
ATOM 793 O OXT . HIS A 1 97 ? 21.166 62.648 34.122 1.00 45.65 101 A 1 
#
