# Supplementary material for: Photocross-linking activity-based probes to capture the dynamics of ubiquitin RING E3 ligase interactions
Source: Biochem J. 2026 Jun 3;483(7):1115–30. doi: 10.1042/BCJ20260213 (PMC13234630; doi:10.1042/BCJ20260213)
Supplement: Supplementary Data File S2 [file BCJ-2026-0213_supp2.zip › 03_Chandler_Supplementary datafile2/RNF2_BMI1/Alphafold/templates/fold_2026_01_22_10_06_ubch5ac85k_ubd32c_bmi1_rnf2_template_hit_3_chains_b.cif]

data_5vix
#
_entry.id 5vix
#
loop_
_chem_comp.formula
_chem_comp.formula_weight
_chem_comp.id
_chem_comp.mon_nstd_flag
_chem_comp.name
_chem_comp.pdbx_synonyms
_chem_comp.type
"C3 H7 N O2"     89.093  ALA y ALANINE         ? "L-peptide linking" 
"C6 H15 N4 O2 1" 175.209 ARG y ARGININE        ? "L-peptide linking" 
"C4 H8 N2 O3"    132.118 ASN y ASPARAGINE      ? "L-peptide linking" 
"C4 H7 N O4"     133.103 ASP y "ASPARTIC ACID" ? "L-peptide linking" 
"C5 H10 N2 O3"   146.144 GLN y GLUTAMINE       ? "L-peptide linking" 
"C5 H9 N O4"     147.129 GLU y "GLUTAMIC ACID" ? "L-peptide linking" 
"C2 H5 N O2"     75.067  GLY y GLYCINE         ? "peptide linking"   
"C6 H10 N3 O2 1" 156.162 HIS y HISTIDINE       ? "L-peptide linking" 
"H2 O"           18.015  HOH . WATER           ? non-polymer         
"C6 H13 N O2"    131.173 ILE y ISOLEUCINE      ? "L-peptide linking" 
"C6 H13 N O2"    131.173 LEU y LEUCINE         ? "L-peptide linking" 
"C6 H15 N2 O2 1" 147.195 LYS y LYSINE          ? "L-peptide linking" 
"C5 H11 N O2 S"  149.211 MET y METHIONINE      ? "L-peptide linking" 
"N O3 -1"        62.005  NO3 . "NITRATE ION"   ? non-polymer         
"C9 H11 N O2"    165.189 PHE y PHENYLALANINE   ? "L-peptide linking" 
"C5 H9 N O2"     115.130 PRO y PROLINE         ? "L-peptide linking" 
"C3 H7 N O3"     105.093 SER y SERINE          ? "L-peptide linking" 
"C4 H9 N O3"     119.119 THR y THREONINE       ? "L-peptide linking" 
"C9 H11 N O3"    181.189 TYR y TYROSINE        ? "L-peptide linking" 
"C5 H11 N O2"    117.146 VAL y VALINE          ? "L-peptide linking" 
#
loop_
_chem_comp_atom.atom_id
_chem_comp_atom.charge
_chem_comp_atom.comp_id
_chem_comp_atom.pdbx_leaving_atom_flag
_chem_comp_atom.pdbx_model_Cartn_x_ideal
_chem_comp_atom.pdbx_model_Cartn_y_ideal
_chem_comp_atom.pdbx_model_Cartn_z_ideal
_chem_comp_atom.pdbx_ordinal
_chem_comp_atom.type_symbol
N    ? ALA ? ? ? ? 1   N 
CA   ? ALA ? ? ? ? 2   C 
C    ? ALA ? ? ? ? 3   C 
O    ? ALA ? ? ? ? 4   O 
CB   ? ALA ? ? ? ? 5   C 
OXT  ? ALA ? ? ? ? 6   O 
H    ? ALA ? ? ? ? 7   H 
H2   ? ALA ? ? ? ? 8   H 
HA   ? ALA ? ? ? ? 9   H 
HB1  ? ALA ? ? ? ? 10  H 
HB2  ? ALA ? ? ? ? 11  H 
HB3  ? ALA ? ? ? ? 12  H 
HXT  ? ALA ? ? ? ? 13  H 
N    ? ARG ? ? ? ? 14  N 
CA   ? ARG ? ? ? ? 15  C 
C    ? ARG ? ? ? ? 16  C 
O    ? ARG ? ? ? ? 17  O 
CB   ? ARG ? ? ? ? 18  C 
CG   ? ARG ? ? ? ? 19  C 
CD   ? ARG ? ? ? ? 20  C 
NE   ? ARG ? ? ? ? 21  N 
CZ   ? ARG ? ? ? ? 22  C 
NH1  ? ARG ? ? ? ? 23  N 
NH2  ? ARG ? ? ? ? 24  N 
OXT  ? ARG ? ? ? ? 25  O 
H    ? ARG ? ? ? ? 26  H 
H2   ? ARG ? ? ? ? 27  H 
HA   ? ARG ? ? ? ? 28  H 
HB2  ? ARG ? ? ? ? 29  H 
HB3  ? ARG ? ? ? ? 30  H 
HG2  ? ARG ? ? ? ? 31  H 
HG3  ? ARG ? ? ? ? 32  H 
HD2  ? ARG ? ? ? ? 33  H 
HD3  ? ARG ? ? ? ? 34  H 
HE   ? ARG ? ? ? ? 35  H 
HH11 ? ARG ? ? ? ? 36  H 
HH12 ? ARG ? ? ? ? 37  H 
HH21 ? ARG ? ? ? ? 38  H 
HH22 ? ARG ? ? ? ? 39  H 
HXT  ? ARG ? ? ? ? 40  H 
N    ? ASN ? ? ? ? 41  N 
CA   ? ASN ? ? ? ? 42  C 
C    ? ASN ? ? ? ? 43  C 
O    ? ASN ? ? ? ? 44  O 
CB   ? ASN ? ? ? ? 45  C 
CG   ? ASN ? ? ? ? 46  C 
OD1  ? ASN ? ? ? ? 47  O 
ND2  ? ASN ? ? ? ? 48  N 
OXT  ? ASN ? ? ? ? 49  O 
H    ? ASN ? ? ? ? 50  H 
H2   ? ASN ? ? ? ? 51  H 
HA   ? ASN ? ? ? ? 52  H 
HB2  ? ASN ? ? ? ? 53  H 
HB3  ? ASN ? ? ? ? 54  H 
HD21 ? ASN ? ? ? ? 55  H 
HD22 ? ASN ? ? ? ? 56  H 
HXT  ? ASN ? ? ? ? 57  H 
N    ? ASP ? ? ? ? 58  N 
CA   ? ASP ? ? ? ? 59  C 
C    ? ASP ? ? ? ? 60  C 
O    ? ASP ? ? ? ? 61  O 
CB   ? ASP ? ? ? ? 62  C 
CG   ? ASP ? ? ? ? 63  C 
OD1  ? ASP ? ? ? ? 64  O 
OD2  ? ASP ? ? ? ? 65  O 
OXT  ? ASP ? ? ? ? 66  O 
H    ? ASP ? ? ? ? 67  H 
H2   ? ASP ? ? ? ? 68  H 
HA   ? ASP ? ? ? ? 69  H 
HB2  ? ASP ? ? ? ? 70  H 
HB3  ? ASP ? ? ? ? 71  H 
HD2  ? ASP ? ? ? ? 72  H 
HXT  ? ASP ? ? ? ? 73  H 
N    ? GLN ? ? ? ? 74  N 
CA   ? GLN ? ? ? ? 75  C 
C    ? GLN ? ? ? ? 76  C 
O    ? GLN ? ? ? ? 77  O 
CB   ? GLN ? ? ? ? 78  C 
CG   ? GLN ? ? ? ? 79  C 
CD   ? GLN ? ? ? ? 80  C 
OE1  ? GLN ? ? ? ? 81  O 
NE2  ? GLN ? ? ? ? 82  N 
OXT  ? GLN ? ? ? ? 83  O 
H    ? GLN ? ? ? ? 84  H 
H2   ? GLN ? ? ? ? 85  H 
HA   ? GLN ? ? ? ? 86  H 
HB2  ? GLN ? ? ? ? 87  H 
HB3  ? GLN ? ? ? ? 88  H 
HG2  ? GLN ? ? ? ? 89  H 
HG3  ? GLN ? ? ? ? 90  H 
HE21 ? GLN ? ? ? ? 91  H 
HE22 ? GLN ? ? ? ? 92  H 
HXT  ? GLN ? ? ? ? 93  H 
N    ? GLU ? ? ? ? 94  N 
CA   ? GLU ? ? ? ? 95  C 
C    ? GLU ? ? ? ? 96  C 
O    ? GLU ? ? ? ? 97  O 
CB   ? GLU ? ? ? ? 98  C 
CG   ? GLU ? ? ? ? 99  C 
CD   ? GLU ? ? ? ? 100 C 
OE1  ? GLU ? ? ? ? 101 O 
OE2  ? GLU ? ? ? ? 102 O 
OXT  ? GLU ? ? ? ? 103 O 
H    ? GLU ? ? ? ? 104 H 
H2   ? GLU ? ? ? ? 105 H 
HA   ? GLU ? ? ? ? 106 H 
HB2  ? GLU ? ? ? ? 107 H 
HB3  ? GLU ? ? ? ? 108 H 
HG2  ? GLU ? ? ? ? 109 H 
HG3  ? GLU ? ? ? ? 110 H 
HE2  ? GLU ? ? ? ? 111 H 
HXT  ? GLU ? ? ? ? 112 H 
N    ? GLY ? ? ? ? 113 N 
CA   ? GLY ? ? ? ? 114 C 
C    ? GLY ? ? ? ? 115 C 
O    ? GLY ? ? ? ? 116 O 
OXT  ? GLY ? ? ? ? 117 O 
H    ? GLY ? ? ? ? 118 H 
H2   ? GLY ? ? ? ? 119 H 
HA2  ? GLY ? ? ? ? 120 H 
HA3  ? GLY ? ? ? ? 121 H 
HXT  ? GLY ? ? ? ? 122 H 
N    ? HIS ? ? ? ? 123 N 
CA   ? HIS ? ? ? ? 124 C 
C    ? HIS ? ? ? ? 125 C 
O    ? HIS ? ? ? ? 126 O 
CB   ? HIS ? ? ? ? 127 C 
CG   ? HIS ? ? ? ? 128 C 
ND1  ? HIS ? ? ? ? 129 N 
CD2  ? HIS ? ? ? ? 130 C 
CE1  ? HIS ? ? ? ? 131 C 
NE2  ? HIS ? ? ? ? 132 N 
OXT  ? HIS ? ? ? ? 133 O 
H    ? HIS ? ? ? ? 134 H 
H2   ? HIS ? ? ? ? 135 H 
HA   ? HIS ? ? ? ? 136 H 
HB2  ? HIS ? ? ? ? 137 H 
HB3  ? HIS ? ? ? ? 138 H 
HD1  ? HIS ? ? ? ? 139 H 
HD2  ? HIS ? ? ? ? 140 H 
HE1  ? HIS ? ? ? ? 141 H 
HE2  ? HIS ? ? ? ? 142 H 
HXT  ? HIS ? ? ? ? 143 H 
O    ? HOH ? ? ? ? 144 O 
H1   ? HOH ? ? ? ? 145 H 
H2   ? HOH ? ? ? ? 146 H 
N    ? ILE ? ? ? ? 147 N 
CA   ? ILE ? ? ? ? 148 C 
C    ? ILE ? ? ? ? 149 C 
O    ? ILE ? ? ? ? 150 O 
CB   ? ILE ? ? ? ? 151 C 
CG1  ? ILE ? ? ? ? 152 C 
CG2  ? ILE ? ? ? ? 153 C 
CD1  ? ILE ? ? ? ? 154 C 
OXT  ? ILE ? ? ? ? 155 O 
H    ? ILE ? ? ? ? 156 H 
H2   ? ILE ? ? ? ? 157 H 
HA   ? ILE ? ? ? ? 158 H 
HB   ? ILE ? ? ? ? 159 H 
HG12 ? ILE ? ? ? ? 160 H 
HG13 ? ILE ? ? ? ? 161 H 
HG21 ? ILE ? ? ? ? 162 H 
HG22 ? ILE ? ? ? ? 163 H 
HG23 ? ILE ? ? ? ? 164 H 
HD11 ? ILE ? ? ? ? 165 H 
HD12 ? ILE ? ? ? ? 166 H 
HD13 ? ILE ? ? ? ? 167 H 
HXT  ? ILE ? ? ? ? 168 H 
N    ? LEU ? ? ? ? 169 N 
CA   ? LEU ? ? ? ? 170 C 
C    ? LEU ? ? ? ? 171 C 
O    ? LEU ? ? ? ? 172 O 
CB   ? LEU ? ? ? ? 173 C 
CG   ? LEU ? ? ? ? 174 C 
CD1  ? LEU ? ? ? ? 175 C 
CD2  ? LEU ? ? ? ? 176 C 
OXT  ? LEU ? ? ? ? 177 O 
H    ? LEU ? ? ? ? 178 H 
H2   ? LEU ? ? ? ? 179 H 
HA   ? LEU ? ? ? ? 180 H 
HB2  ? LEU ? ? ? ? 181 H 
HB3  ? LEU ? ? ? ? 182 H 
HG   ? LEU ? ? ? ? 183 H 
HD11 ? LEU ? ? ? ? 184 H 
HD12 ? LEU ? ? ? ? 185 H 
HD13 ? LEU ? ? ? ? 186 H 
HD21 ? LEU ? ? ? ? 187 H 
HD22 ? LEU ? ? ? ? 188 H 
HD23 ? LEU ? ? ? ? 189 H 
HXT  ? LEU ? ? ? ? 190 H 
N    ? LYS ? ? ? ? 191 N 
CA   ? LYS ? ? ? ? 192 C 
C    ? LYS ? ? ? ? 193 C 
O    ? LYS ? ? ? ? 194 O 
CB   ? LYS ? ? ? ? 195 C 
CG   ? LYS ? ? ? ? 196 C 
CD   ? LYS ? ? ? ? 197 C 
CE   ? LYS ? ? ? ? 198 C 
NZ   ? LYS ? ? ? ? 199 N 
OXT  ? LYS ? ? ? ? 200 O 
H    ? LYS ? ? ? ? 201 H 
H2   ? LYS ? ? ? ? 202 H 
HA   ? LYS ? ? ? ? 203 H 
HB2  ? LYS ? ? ? ? 204 H 
HB3  ? LYS ? ? ? ? 205 H 
HG2  ? LYS ? ? ? ? 206 H 
HG3  ? LYS ? ? ? ? 207 H 
HD2  ? LYS ? ? ? ? 208 H 
HD3  ? LYS ? ? ? ? 209 H 
HE2  ? LYS ? ? ? ? 210 H 
HE3  ? LYS ? ? ? ? 211 H 
HZ1  ? LYS ? ? ? ? 212 H 
HZ2  ? LYS ? ? ? ? 213 H 
HZ3  ? LYS ? ? ? ? 214 H 
HXT  ? LYS ? ? ? ? 215 H 
N    ? MET ? ? ? ? 216 N 
CA   ? MET ? ? ? ? 217 C 
C    ? MET ? ? ? ? 218 C 
O    ? MET ? ? ? ? 219 O 
CB   ? MET ? ? ? ? 220 C 
CG   ? MET ? ? ? ? 221 C 
SD   ? MET ? ? ? ? 222 S 
CE   ? MET ? ? ? ? 223 C 
OXT  ? MET ? ? ? ? 224 O 
H    ? MET ? ? ? ? 225 H 
H2   ? MET ? ? ? ? 226 H 
HA   ? MET ? ? ? ? 227 H 
HB2  ? MET ? ? ? ? 228 H 
HB3  ? MET ? ? ? ? 229 H 
HG2  ? MET ? ? ? ? 230 H 
HG3  ? MET ? ? ? ? 231 H 
HE1  ? MET ? ? ? ? 232 H 
HE2  ? MET ? ? ? ? 233 H 
HE3  ? MET ? ? ? ? 234 H 
HXT  ? MET ? ? ? ? 235 H 
N    ? NO3 ? ? ? ? 236 N 
O1   ? NO3 ? ? ? ? 237 O 
O2   ? NO3 ? ? ? ? 238 O 
O3   ? NO3 ? ? ? ? 239 O 
N    ? PHE ? ? ? ? 240 N 
CA   ? PHE ? ? ? ? 241 C 
C    ? PHE ? ? ? ? 242 C 
O    ? PHE ? ? ? ? 243 O 
CB   ? PHE ? ? ? ? 244 C 
CG   ? PHE ? ? ? ? 245 C 
CD1  ? PHE ? ? ? ? 246 C 
CD2  ? PHE ? ? ? ? 247 C 
CE1  ? PHE ? ? ? ? 248 C 
CE2  ? PHE ? ? ? ? 249 C 
CZ   ? PHE ? ? ? ? 250 C 
OXT  ? PHE ? ? ? ? 251 O 
H    ? PHE ? ? ? ? 252 H 
H2   ? PHE ? ? ? ? 253 H 
HA   ? PHE ? ? ? ? 254 H 
HB2  ? PHE ? ? ? ? 255 H 
HB3  ? PHE ? ? ? ? 256 H 
HD1  ? PHE ? ? ? ? 257 H 
HD2  ? PHE ? ? ? ? 258 H 
HE1  ? PHE ? ? ? ? 259 H 
HE2  ? PHE ? ? ? ? 260 H 
HZ   ? PHE ? ? ? ? 261 H 
HXT  ? PHE ? ? ? ? 262 H 
N    ? PRO ? ? ? ? 263 N 
CA   ? PRO ? ? ? ? 264 C 
C    ? PRO ? ? ? ? 265 C 
O    ? PRO ? ? ? ? 266 O 
CB   ? PRO ? ? ? ? 267 C 
CG   ? PRO ? ? ? ? 268 C 
CD   ? PRO ? ? ? ? 269 C 
OXT  ? PRO ? ? ? ? 270 O 
H    ? PRO ? ? ? ? 271 H 
HA   ? PRO ? ? ? ? 272 H 
HB2  ? PRO ? ? ? ? 273 H 
HB3  ? PRO ? ? ? ? 274 H 
HG2  ? PRO ? ? ? ? 275 H 
HG3  ? PRO ? ? ? ? 276 H 
HD2  ? PRO ? ? ? ? 277 H 
HD3  ? PRO ? ? ? ? 278 H 
HXT  ? PRO ? ? ? ? 279 H 
N    ? SER ? ? ? ? 280 N 
CA   ? SER ? ? ? ? 281 C 
C    ? SER ? ? ? ? 282 C 
O    ? SER ? ? ? ? 283 O 
CB   ? SER ? ? ? ? 284 C 
OG   ? SER ? ? ? ? 285 O 
OXT  ? SER ? ? ? ? 286 O 
H    ? SER ? ? ? ? 287 H 
H2   ? SER ? ? ? ? 288 H 
HA   ? SER ? ? ? ? 289 H 
HB2  ? SER ? ? ? ? 290 H 
HB3  ? SER ? ? ? ? 291 H 
HG   ? SER ? ? ? ? 292 H 
HXT  ? SER ? ? ? ? 293 H 
N    ? THR ? ? ? ? 294 N 
CA   ? THR ? ? ? ? 295 C 
C    ? THR ? ? ? ? 296 C 
O    ? THR ? ? ? ? 297 O 
CB   ? THR ? ? ? ? 298 C 
OG1  ? THR ? ? ? ? 299 O 
CG2  ? THR ? ? ? ? 300 C 
OXT  ? THR ? ? ? ? 301 O 
H    ? THR ? ? ? ? 302 H 
H2   ? THR ? ? ? ? 303 H 
HA   ? THR ? ? ? ? 304 H 
HB   ? THR ? ? ? ? 305 H 
HG1  ? THR ? ? ? ? 306 H 
HG21 ? THR ? ? ? ? 307 H 
HG22 ? THR ? ? ? ? 308 H 
HG23 ? THR ? ? ? ? 309 H 
HXT  ? THR ? ? ? ? 310 H 
N    ? TYR ? ? ? ? 311 N 
CA   ? TYR ? ? ? ? 312 C 
C    ? TYR ? ? ? ? 313 C 
O    ? TYR ? ? ? ? 314 O 
CB   ? TYR ? ? ? ? 315 C 
CG   ? TYR ? ? ? ? 316 C 
CD1  ? TYR ? ? ? ? 317 C 
CD2  ? TYR ? ? ? ? 318 C 
CE1  ? TYR ? ? ? ? 319 C 
CE2  ? TYR ? ? ? ? 320 C 
CZ   ? TYR ? ? ? ? 321 C 
OH   ? TYR ? ? ? ? 322 O 
OXT  ? TYR ? ? ? ? 323 O 
H    ? TYR ? ? ? ? 324 H 
H2   ? TYR ? ? ? ? 325 H 
HA   ? TYR ? ? ? ? 326 H 
HB2  ? TYR ? ? ? ? 327 H 
HB3  ? TYR ? ? ? ? 328 H 
HD1  ? TYR ? ? ? ? 329 H 
HD2  ? TYR ? ? ? ? 330 H 
HE1  ? TYR ? ? ? ? 331 H 
HE2  ? TYR ? ? ? ? 332 H 
HH   ? TYR ? ? ? ? 333 H 
HXT  ? TYR ? ? ? ? 334 H 
N    ? VAL ? ? ? ? 335 N 
CA   ? VAL ? ? ? ? 336 C 
C    ? VAL ? ? ? ? 337 C 
O    ? VAL ? ? ? ? 338 O 
CB   ? VAL ? ? ? ? 339 C 
CG1  ? VAL ? ? ? ? 340 C 
CG2  ? VAL ? ? ? ? 341 C 
OXT  ? VAL ? ? ? ? 342 O 
H    ? VAL ? ? ? ? 343 H 
H2   ? VAL ? ? ? ? 344 H 
HA   ? VAL ? ? ? ? 345 H 
HB   ? VAL ? ? ? ? 346 H 
HG11 ? VAL ? ? ? ? 347 H 
HG12 ? VAL ? ? ? ? 348 H 
HG13 ? VAL ? ? ? ? 349 H 
HG21 ? VAL ? ? ? ? 350 H 
HG22 ? VAL ? ? ? ? 351 H 
HG23 ? VAL ? ? ? ? 352 H 
HXT  ? VAL ? ? ? ? 353 H 
#
loop_
_chem_comp_bond.atom_id_1
_chem_comp_bond.atom_id_2
_chem_comp_bond.comp_id
_chem_comp_bond.pdbx_aromatic_flag
_chem_comp_bond.pdbx_stereo_config
_chem_comp_bond.value_order
N   CA   ALA N N sing 
N   H    ALA N N sing 
N   H2   ALA N N sing 
CA  C    ALA N N sing 
CA  CB   ALA N N sing 
CA  HA   ALA N N sing 
C   O    ALA N N doub 
C   OXT  ALA N N sing 
CB  HB1  ALA N N sing 
CB  HB2  ALA N N sing 
CB  HB3  ALA N N sing 
OXT HXT  ALA N N sing 
N   CA   ARG N N sing 
N   H    ARG N N sing 
N   H2   ARG N N sing 
CA  C    ARG N N sing 
CA  CB   ARG N N sing 
CA  HA   ARG N N sing 
C   O    ARG N N doub 
C   OXT  ARG N N sing 
CB  CG   ARG N N sing 
CB  HB2  ARG N N sing 
CB  HB3  ARG N N sing 
CG  CD   ARG N N sing 
CG  HG2  ARG N N sing 
CG  HG3  ARG N N sing 
CD  NE   ARG N N sing 
CD  HD2  ARG N N sing 
CD  HD3  ARG N N sing 
NE  CZ   ARG N N sing 
NE  HE   ARG N N sing 
CZ  NH1  ARG N N sing 
CZ  NH2  ARG N N doub 
NH1 HH11 ARG N N sing 
NH1 HH12 ARG N N sing 
NH2 HH21 ARG N N sing 
NH2 HH22 ARG N N sing 
OXT HXT  ARG N N sing 
N   CA   ASN N N sing 
N   H    ASN N N sing 
N   H2   ASN N N sing 
CA  C    ASN N N sing 
CA  CB   ASN N N sing 
CA  HA   ASN N N sing 
C   O    ASN N N doub 
C   OXT  ASN N N sing 
CB  CG   ASN N N sing 
CB  HB2  ASN N N sing 
CB  HB3  ASN N N sing 
CG  OD1  ASN N N doub 
CG  ND2  ASN N N sing 
ND2 HD21 ASN N N sing 
ND2 HD22 ASN N N sing 
OXT HXT  ASN N N sing 
N   CA   ASP N N sing 
N   H    ASP N N sing 
N   H2   ASP N N sing 
CA  C    ASP N N sing 
CA  CB   ASP N N sing 
CA  HA   ASP N N sing 
C   O    ASP N N doub 
C   OXT  ASP N N sing 
CB  CG   ASP N N sing 
CB  HB2  ASP N N sing 
CB  HB3  ASP N N sing 
CG  OD1  ASP N N doub 
CG  OD2  ASP N N sing 
OD2 HD2  ASP N N sing 
OXT HXT  ASP N N sing 
N   CA   GLN N N sing 
N   H    GLN N N sing 
N   H2   GLN N N sing 
CA  C    GLN N N sing 
CA  CB   GLN N N sing 
CA  HA   GLN N N sing 
C   O    GLN N N doub 
C   OXT  GLN N N sing 
CB  CG   GLN N N sing 
CB  HB2  GLN N N sing 
CB  HB3  GLN N N sing 
CG  CD   GLN N N sing 
CG  HG2  GLN N N sing 
CG  HG3  GLN N N sing 
CD  OE1  GLN N N doub 
CD  NE2  GLN N N sing 
NE2 HE21 GLN N N sing 
NE2 HE22 GLN N N sing 
OXT HXT  GLN N N sing 
N   CA   GLU N N sing 
N   H    GLU N N sing 
N   H2   GLU N N sing 
CA  C    GLU N N sing 
CA  CB   GLU N N sing 
CA  HA   GLU N N sing 
C   O    GLU N N doub 
C   OXT  GLU N N sing 
CB  CG   GLU N N sing 
CB  HB2  GLU N N sing 
CB  HB3  GLU N N sing 
CG  CD   GLU N N sing 
CG  HG2  GLU N N sing 
CG  HG3  GLU N N sing 
CD  OE1  GLU N N doub 
CD  OE2  GLU N N sing 
OE2 HE2  GLU N N sing 
OXT HXT  GLU N N sing 
N   CA   GLY N N sing 
N   H    GLY N N sing 
N   H2   GLY N N sing 
CA  C    GLY N N sing 
CA  HA2  GLY N N sing 
CA  HA3  GLY N N sing 
C   O    GLY N N doub 
C   OXT  GLY N N sing 
OXT HXT  GLY N N sing 
N   CA   HIS N N sing 
N   H    HIS N N sing 
N   H2   HIS N N sing 
CA  C    HIS N N sing 
CA  CB   HIS N N sing 
CA  HA   HIS N N sing 
C   O    HIS N N doub 
C   OXT  HIS N N sing 
CB  CG   HIS N N sing 
CB  HB2  HIS N N sing 
CB  HB3  HIS N N sing 
CG  ND1  HIS Y N sing 
CG  CD2  HIS Y N doub 
ND1 CE1  HIS Y N doub 
ND1 HD1  HIS N N sing 
CD2 NE2  HIS Y N sing 
CD2 HD2  HIS N N sing 
CE1 NE2  HIS Y N sing 
CE1 HE1  HIS N N sing 
NE2 HE2  HIS N N sing 
OXT HXT  HIS N N sing 
O   H1   HOH N N sing 
O   H2   HOH N N sing 
N   CA   ILE N N sing 
N   H    ILE N N sing 
N   H2   ILE N N sing 
CA  C    ILE N N sing 
CA  CB   ILE N N sing 
CA  HA   ILE N N sing 
C   O    ILE N N doub 
C   OXT  ILE N N sing 
CB  CG1  ILE N N sing 
CB  CG2  ILE N N sing 
CB  HB   ILE N N sing 
CG1 CD1  ILE N N sing 
CG1 HG12 ILE N N sing 
CG1 HG13 ILE N N sing 
CG2 HG21 ILE N N sing 
CG2 HG22 ILE N N sing 
CG2 HG23 ILE N N sing 
CD1 HD11 ILE N N sing 
CD1 HD12 ILE N N sing 
CD1 HD13 ILE N N sing 
OXT HXT  ILE N N sing 
N   CA   LEU N N sing 
N   H    LEU N N sing 
N   H2   LEU N N sing 
CA  C    LEU N N sing 
CA  CB   LEU N N sing 
CA  HA   LEU N N sing 
C   O    LEU N N doub 
C   OXT  LEU N N sing 
CB  CG   LEU N N sing 
CB  HB2  LEU N N sing 
CB  HB3  LEU N N sing 
CG  CD1  LEU N N sing 
CG  CD2  LEU N N sing 
CG  HG   LEU N N sing 
CD1 HD11 LEU N N sing 
CD1 HD12 LEU N N sing 
CD1 HD13 LEU N N sing 
CD2 HD21 LEU N N sing 
CD2 HD22 LEU N N sing 
CD2 HD23 LEU N N sing 
OXT HXT  LEU N N sing 
N   CA   LYS N N sing 
N   H    LYS N N sing 
N   H2   LYS N N sing 
CA  C    LYS N N sing 
CA  CB   LYS N N sing 
CA  HA   LYS N N sing 
C   O    LYS N N doub 
C   OXT  LYS N N sing 
CB  CG   LYS N N sing 
CB  HB2  LYS N N sing 
CB  HB3  LYS N N sing 
CG  CD   LYS N N sing 
CG  HG2  LYS N N sing 
CG  HG3  LYS N N sing 
CD  CE   LYS N N sing 
CD  HD2  LYS N N sing 
CD  HD3  LYS N N sing 
CE  NZ   LYS N N sing 
CE  HE2  LYS N N sing 
CE  HE3  LYS N N sing 
NZ  HZ1  LYS N N sing 
NZ  HZ2  LYS N N sing 
NZ  HZ3  LYS N N sing 
OXT HXT  LYS N N sing 
N   CA   MET N N sing 
N   H    MET N N sing 
N   H2   MET N N sing 
CA  C    MET N N sing 
CA  CB   MET N N sing 
CA  HA   MET N N sing 
C   O    MET N N doub 
C   OXT  MET N N sing 
CB  CG   MET N N sing 
CB  HB2  MET N N sing 
CB  HB3  MET N N sing 
CG  SD   MET N N sing 
CG  HG2  MET N N sing 
CG  HG3  MET N N sing 
SD  CE   MET N N sing 
CE  HE1  MET N N sing 
CE  HE2  MET N N sing 
CE  HE3  MET N N sing 
OXT HXT  MET N N sing 
N   O1   NO3 N N doub 
N   O2   NO3 N N sing 
N   O3   NO3 N N sing 
N   CA   PHE N N sing 
N   H    PHE N N sing 
N   H2   PHE N N sing 
CA  C    PHE N N sing 
CA  CB   PHE N N sing 
CA  HA   PHE N N sing 
C   O    PHE N N doub 
C   OXT  PHE N N sing 
CB  CG   PHE N N sing 
CB  HB2  PHE N N sing 
CB  HB3  PHE N N sing 
CG  CD1  PHE Y N doub 
CG  CD2  PHE Y N sing 
CD1 CE1  PHE Y N sing 
CD1 HD1  PHE N N sing 
CD2 CE2  PHE Y N doub 
CD2 HD2  PHE N N sing 
CE1 CZ   PHE Y N doub 
CE1 HE1  PHE N N sing 
CE2 CZ   PHE Y N sing 
CE2 HE2  PHE N N sing 
CZ  HZ   PHE N N sing 
OXT HXT  PHE N N sing 
N   CA   PRO N N sing 
N   CD   PRO N N sing 
N   H    PRO N N sing 
CA  C    PRO N N sing 
CA  CB   PRO N N sing 
CA  HA   PRO N N sing 
C   O    PRO N N doub 
C   OXT  PRO N N sing 
CB  CG   PRO N N sing 
CB  HB2  PRO N N sing 
CB  HB3  PRO N N sing 
CG  CD   PRO N N sing 
CG  HG2  PRO N N sing 
CG  HG3  PRO N N sing 
CD  HD2  PRO N N sing 
CD  HD3  PRO N N sing 
OXT HXT  PRO N N sing 
N   CA   SER N N sing 
N   H    SER N N sing 
N   H2   SER N N sing 
CA  C    SER N N sing 
CA  CB   SER N N sing 
CA  HA   SER N N sing 
C   O    SER N N doub 
C   OXT  SER N N sing 
CB  OG   SER N N sing 
CB  HB2  SER N N sing 
CB  HB3  SER N N sing 
OG  HG   SER N N sing 
OXT HXT  SER N N sing 
N   CA   THR N N sing 
N   H    THR N N sing 
N   H2   THR N N sing 
CA  C    THR N N sing 
CA  CB   THR N N sing 
CA  HA   THR N N sing 
C   O    THR N N doub 
C   OXT  THR N N sing 
CB  OG1  THR N N sing 
CB  CG2  THR N N sing 
CB  HB   THR N N sing 
OG1 HG1  THR N N sing 
CG2 HG21 THR N N sing 
CG2 HG22 THR N N sing 
CG2 HG23 THR N N sing 
OXT HXT  THR N N sing 
N   CA   TYR N N sing 
N   H    TYR N N sing 
N   H2   TYR N N sing 
CA  C    TYR N N sing 
CA  CB   TYR N N sing 
CA  HA   TYR N N sing 
C   O    TYR N N doub 
C   OXT  TYR N N sing 
CB  CG   TYR N N sing 
CB  HB2  TYR N N sing 
CB  HB3  TYR N N sing 
CG  CD1  TYR Y N doub 
CG  CD2  TYR Y N sing 
CD1 CE1  TYR Y N sing 
CD1 HD1  TYR N N sing 
CD2 CE2  TYR Y N doub 
CD2 HD2  TYR N N sing 
CE1 CZ   TYR Y N doub 
CE1 HE1  TYR N N sing 
CE2 CZ   TYR Y N sing 
CE2 HE2  TYR N N sing 
CZ  OH   TYR N N sing 
OH  HH   TYR N N sing 
OXT HXT  TYR N N sing 
N   CA   VAL N N sing 
N   H    VAL N N sing 
N   H2   VAL N N sing 
CA  C    VAL N N sing 
CA  CB   VAL N N sing 
CA  HA   VAL N N sing 
C   O    VAL N N doub 
C   OXT  VAL N N sing 
CB  CG1  VAL N N sing 
CB  CG2  VAL N N sing 
CB  HB   VAL N N sing 
CG1 HG11 VAL N N sing 
CG1 HG12 VAL N N sing 
CG1 HG13 VAL N N sing 
CG2 HG21 VAL N N sing 
CG2 HG22 VAL N N sing 
CG2 HG23 VAL N N sing 
OXT HXT  VAL N N sing 
#
_entity.id               1
_entity.pdbx_description Polyubiquitin
_entity.type             polymer
#
_entity_poly.entity_id      1
_entity_poly.pdbx_strand_id A
_entity_poly.type           polypeptide(L)
#
loop_
_entity_poly_seq.entity_id
_entity_poly_seq.hetero
_entity_poly_seq.mon_id
_entity_poly_seq.num
1 n MET 1   
1 n ALA 2   
1 n HIS 3   
1 n HIS 4   
1 n HIS 5   
1 n HIS 6   
1 n HIS 7   
1 n HIS 8   
1 n MET 9   
1 n GLN 10  
1 n ILE 11  
1 n PHE 12  
1 n VAL 13  
1 n LYS 14  
1 n THR 15  
1 n LEU 16  
1 n THR 17  
1 n GLY 18  
1 n LYS 19  
1 n THR 20  
1 n ILE 21  
1 n THR 22  
1 n LEU 23  
1 n GLU 24  
1 n VAL 25  
1 n GLU 26  
1 n SER 27  
1 n ASN 28  
1 n ASP 29  
1 n THR 30  
1 n ILE 31  
1 n GLU 32  
1 n ASN 33  
1 n VAL 34  
1 n LYS 35  
1 n SER 36  
1 n LYS 37  
1 n ILE 38  
1 n GLN 39  
1 n ASP 40  
1 n LYS 41  
1 n GLU 42  
1 n GLY 43  
1 n ILE 44  
1 n PRO 45  
1 n PRO 46  
1 n ASP 47  
1 n GLN 48  
1 n GLN 49  
1 n ARG 50  
1 n LEU 51  
1 n ILE 52  
1 n PHE 53  
1 n ALA 54  
1 n GLY 55  
1 n LYS 56  
1 n GLN 57  
1 n LEU 58  
1 n GLU 59  
1 n ASP 60  
1 n GLY 61  
1 n ARG 62  
1 n THR 63  
1 n LEU 64  
1 n SER 65  
1 n ASP 66  
1 n TYR 67  
1 n ASN 68  
1 n ILE 69  
1 n GLN 70  
1 n LYS 71  
1 n GLU 72  
1 n SER 73  
1 n THR 74  
1 n LEU 75  
1 n HIS 76  
1 n LEU 77  
1 n VAL 78  
1 n LEU 79  
1 n ARG 80  
1 n LEU 81  
1 n ARG 82  
1 n GLY 83  
1 n GLY 84  
1 n MET 85  
1 n GLN 86  
1 n ILE 87  
1 n PHE 88  
1 n VAL 89  
1 n LYS 90  
1 n THR 91  
1 n LEU 92  
1 n THR 93  
1 n GLY 94  
1 n LYS 95  
1 n THR 96  
1 n ILE 97  
1 n THR 98  
1 n LEU 99  
1 n GLU 100 
1 n VAL 101 
1 n GLU 102 
1 n SER 103 
1 n ASN 104 
1 n ASP 105 
1 n THR 106 
1 n ILE 107 
1 n GLU 108 
1 n ASN 109 
1 n VAL 110 
1 n LYS 111 
1 n SER 112 
1 n LYS 113 
1 n ILE 114 
1 n GLN 115 
1 n ASP 116 
1 n LYS 117 
1 n GLU 118 
1 n GLY 119 
1 n ILE 120 
1 n PRO 121 
1 n PRO 122 
1 n ASP 123 
1 n GLN 124 
1 n GLN 125 
1 n ARG 126 
1 n LEU 127 
1 n ILE 128 
1 n PHE 129 
1 n ALA 130 
1 n GLY 131 
1 n LYS 132 
1 n GLN 133 
1 n LEU 134 
1 n GLU 135 
1 n ASP 136 
1 n GLY 137 
1 n ARG 138 
1 n THR 139 
1 n LEU 140 
1 n SER 141 
1 n ASP 142 
1 n TYR 143 
1 n ASN 144 
1 n ILE 145 
1 n GLN 146 
1 n LYS 147 
1 n GLU 148 
1 n SER 149 
1 n THR 150 
1 n LEU 151 
1 n HIS 152 
1 n LEU 153 
1 n VAL 154 
1 n LEU 155 
1 n ARG 156 
1 n LEU 157 
1 n ARG 158 
1 n GLY 159 
1 n GLY 160 
#
_exptl.method "X-RAY DIFFRACTION"
#
_pdbx_audit_revision_history.revision_date 2017-05-24
#
_pdbx_database_status.recvd_initial_deposition_date 2017-05-24
#
loop_
_pdbx_poly_seq_scheme.asym_id
_pdbx_poly_seq_scheme.auth_seq_num
_pdbx_poly_seq_scheme.entity_id
_pdbx_poly_seq_scheme.hetero
_pdbx_poly_seq_scheme.mon_id
_pdbx_poly_seq_scheme.pdb_ins_code
_pdbx_poly_seq_scheme.pdb_seq_num
_pdbx_poly_seq_scheme.pdb_strand_id
_pdbx_poly_seq_scheme.seq_id
A ?   1 n MET . -7  A 1   
A ?   1 n ALA . -6  A 2   
A ?   1 n HIS . -5  A 3   
A ?   1 n HIS . -4  A 4   
A -3  1 n HIS . -3  A 5   
A -2  1 n HIS . -2  A 6   
A -1  1 n HIS . -1  A 7   
A 0   1 n HIS . 0   A 8   
A 1   1 n MET . 1   A 9   
A 2   1 n GLN . 2   A 10  
A 3   1 n ILE . 3   A 11  
A 4   1 n PHE . 4   A 12  
A 5   1 n VAL . 5   A 13  
A 6   1 n LYS . 6   A 14  
A 7   1 n THR . 7   A 15  
A 8   1 n LEU . 8   A 16  
A 9   1 n THR . 9   A 17  
A 10  1 n GLY . 10  A 18  
A 11  1 n LYS . 11  A 19  
A 12  1 n THR . 12  A 20  
A 13  1 n ILE . 13  A 21  
A 14  1 n THR . 14  A 22  
A 15  1 n LEU . 15  A 23  
A 16  1 n GLU . 16  A 24  
A 17  1 n VAL . 17  A 25  
A 18  1 n GLU . 18  A 26  
A 19  1 n SER . 19  A 27  
A 20  1 n ASN . 20  A 28  
A 21  1 n ASP . 21  A 29  
A 22  1 n THR . 22  A 30  
A 23  1 n ILE . 23  A 31  
A 24  1 n GLU . 24  A 32  
A 25  1 n ASN . 25  A 33  
A 26  1 n VAL . 26  A 34  
A 27  1 n LYS . 27  A 35  
A 28  1 n SER . 28  A 36  
A 29  1 n LYS . 29  A 37  
A 30  1 n ILE . 30  A 38  
A 31  1 n GLN . 31  A 39  
A 32  1 n ASP . 32  A 40  
A 33  1 n LYS . 33  A 41  
A 34  1 n GLU . 34  A 42  
A 35  1 n GLY . 35  A 43  
A 36  1 n ILE . 36  A 44  
A 37  1 n PRO . 37  A 45  
A 38  1 n PRO . 38  A 46  
A 39  1 n ASP . 39  A 47  
A 40  1 n GLN . 40  A 48  
A 41  1 n GLN . 41  A 49  
A 42  1 n ARG . 42  A 50  
A 43  1 n LEU . 43  A 51  
A 44  1 n ILE . 44  A 52  
A 45  1 n PHE . 45  A 53  
A 46  1 n ALA . 46  A 54  
A 47  1 n GLY . 47  A 55  
A 48  1 n LYS . 48  A 56  
A 49  1 n GLN . 49  A 57  
A 50  1 n LEU . 50  A 58  
A 51  1 n GLU . 51  A 59  
A 52  1 n ASP . 52  A 60  
A 53  1 n GLY . 53  A 61  
A 54  1 n ARG . 54  A 62  
A 55  1 n THR . 55  A 63  
A 56  1 n LEU . 56  A 64  
A 57  1 n SER . 57  A 65  
A 58  1 n ASP . 58  A 66  
A 59  1 n TYR . 59  A 67  
A 60  1 n ASN . 60  A 68  
A 61  1 n ILE . 61  A 69  
A 62  1 n GLN . 62  A 70  
A 63  1 n LYS . 63  A 71  
A 64  1 n GLU . 64  A 72  
A 65  1 n SER . 65  A 73  
A 66  1 n THR . 66  A 74  
A 67  1 n LEU . 67  A 75  
A 68  1 n HIS . 68  A 76  
A 69  1 n LEU . 69  A 77  
A 70  1 n VAL . 70  A 78  
A 71  1 n LEU . 71  A 79  
A 72  1 n ARG . 72  A 80  
A 73  1 n LEU . 73  A 81  
A 74  1 n ARG . 74  A 82  
A 75  1 n GLY . 75  A 83  
A 76  1 n GLY . 76  A 84  
A 77  1 n MET . 77  A 85  
A 78  1 n GLN . 78  A 86  
A 79  1 n ILE . 79  A 87  
A 80  1 n PHE . 80  A 88  
A 81  1 n VAL . 81  A 89  
A 82  1 n LYS . 82  A 90  
A 83  1 n THR . 83  A 91  
A 84  1 n LEU . 84  A 92  
A 85  1 n THR . 85  A 93  
A 86  1 n GLY . 86  A 94  
A 87  1 n LYS . 87  A 95  
A 88  1 n THR . 88  A 96  
A 89  1 n ILE . 89  A 97  
A 90  1 n THR . 90  A 98  
A 91  1 n LEU . 91  A 99  
A 92  1 n GLU . 92  A 100 
A 93  1 n VAL . 93  A 101 
A 94  1 n GLU . 94  A 102 
A 95  1 n SER . 95  A 103 
A 96  1 n ASN . 96  A 104 
A 97  1 n ASP . 97  A 105 
A 98  1 n THR . 98  A 106 
A 99  1 n ILE . 99  A 107 
A 100 1 n GLU . 100 A 108 
A 101 1 n ASN . 101 A 109 
A 102 1 n VAL . 102 A 110 
A 103 1 n LYS . 103 A 111 
A 104 1 n SER . 104 A 112 
A 105 1 n LYS . 105 A 113 
A 106 1 n ILE . 106 A 114 
A 107 1 n GLN . 107 A 115 
A 108 1 n ASP . 108 A 116 
A 109 1 n LYS . 109 A 117 
A 110 1 n GLU . 110 A 118 
A 111 1 n GLY . 111 A 119 
A 112 1 n ILE . 112 A 120 
A 113 1 n PRO . 113 A 121 
A 114 1 n PRO . 114 A 122 
A 115 1 n ASP . 115 A 123 
A 116 1 n GLN . 116 A 124 
A 117 1 n GLN . 117 A 125 
A 118 1 n ARG . 118 A 126 
A 119 1 n LEU . 119 A 127 
A 120 1 n ILE . 120 A 128 
A 121 1 n PHE . 121 A 129 
A 122 1 n ALA . 122 A 130 
A 123 1 n GLY . 123 A 131 
A 124 1 n LYS . 124 A 132 
A 125 1 n GLN . 125 A 133 
A 126 1 n LEU . 126 A 134 
A 127 1 n GLU . 127 A 135 
A 128 1 n ASP . 128 A 136 
A 129 1 n GLY . 129 A 137 
A 130 1 n ARG . 130 A 138 
A 131 1 n THR . 131 A 139 
A 132 1 n LEU . 132 A 140 
A 133 1 n SER . 133 A 141 
A 134 1 n ASP . 134 A 142 
A 135 1 n TYR . 135 A 143 
A 136 1 n ASN . 136 A 144 
A 137 1 n ILE . 137 A 145 
A 138 1 n GLN . 138 A 146 
A 139 1 n LYS . 139 A 147 
A 140 1 n GLU . 140 A 148 
A 141 1 n SER . 141 A 149 
A 142 1 n THR . 142 A 150 
A 143 1 n LEU . 143 A 151 
A 144 1 n HIS . 144 A 152 
A 145 1 n LEU . 145 A 153 
A 146 1 n VAL . 146 A 154 
A 147 1 n LEU . 147 A 155 
A 148 1 n ARG . 148 A 156 
A 149 1 n LEU . 149 A 157 
A 150 1 n ARG . 150 A 158 
A ?   1 n GLY . 151 A 159 
A ?   1 n GLY . 152 A 160 
#
_pdbx_struct_assembly.details            author_and_software_defined_assembly
_pdbx_struct_assembly.id                 1
_pdbx_struct_assembly.method_details     PISA
_pdbx_struct_assembly.oligomeric_count   1
_pdbx_struct_assembly.oligomeric_details monomeric
#
_pdbx_struct_assembly_gen.assembly_id     1
_pdbx_struct_assembly_gen.asym_id_list    A,B,C,D,E
_pdbx_struct_assembly_gen.oper_expression 1
#
_pdbx_struct_oper_list.id                 1
_pdbx_struct_oper_list.matrix[1][1]       1.0000000000
_pdbx_struct_oper_list.matrix[1][2]       0.0000000000
_pdbx_struct_oper_list.matrix[1][3]       0.0000000000
_pdbx_struct_oper_list.matrix[2][1]       0.0000000000
_pdbx_struct_oper_list.matrix[2][2]       1.0000000000
_pdbx_struct_oper_list.matrix[2][3]       0.0000000000
_pdbx_struct_oper_list.matrix[3][1]       0.0000000000
_pdbx_struct_oper_list.matrix[3][2]       0.0000000000
_pdbx_struct_oper_list.matrix[3][3]       1.0000000000
_pdbx_struct_oper_list.name               1_555
_pdbx_struct_oper_list.symmetry_operation x,y,z
_pdbx_struct_oper_list.type               "identity operation"
_pdbx_struct_oper_list.vector[1]          0.0000000000
_pdbx_struct_oper_list.vector[2]          0.0000000000
_pdbx_struct_oper_list.vector[3]          0.0000000000
#
_refine.ls_d_res_high 1.55
#
_software.classification other
_software.name           "DeepMind Structure Class"
_software.pdbx_ordinal   1
_software.version        2.0.0
#
_struct_asym.entity_id 1
_struct_asym.id        A
#
loop_
_atom_site.group_PDB
_atom_site.id
_atom_site.type_symbol
_atom_site.label_atom_id
_atom_site.label_alt_id
_atom_site.label_comp_id
_atom_site.label_asym_id
_atom_site.label_entity_id
_atom_site.label_seq_id
_atom_site.pdbx_PDB_ins_code
_atom_site.Cartn_x
_atom_site.Cartn_y
_atom_site.Cartn_z
_atom_site.occupancy
_atom_site.B_iso_or_equiv
_atom_site.auth_seq_id
_atom_site.auth_asym_id
_atom_site.pdbx_PDB_model_num
ATOM 1    N N   . HIS A 1 5   ? 17.307  -7.072  -4.321  1.00 71.29 -3  A 1 
ATOM 2    C CA  . HIS A 1 5   ? 16.612  -8.310  -3.985  1.00 67.54 -3  A 1 
ATOM 3    C C   . HIS A 1 5   ? 15.486  -8.062  -2.983  1.00 61.19 -3  A 1 
ATOM 4    O O   . HIS A 1 5   ? 15.589  -7.189  -2.113  1.00 59.43 -3  A 1 
ATOM 5    C CB  . HIS A 1 5   ? 17.591  -9.348  -3.423  1.00 69.08 -3  A 1 
ATOM 6    C CG  . HIS A 1 5   ? 18.121  -10.306 -4.449  1.00 73.36 -3  A 1 
ATOM 7    N ND1 . HIS A 1 5   ? 17.460  -11.465 -4.797  1.00 72.08 -3  A 1 
ATOM 8    C CD2 . HIS A 1 5   ? 19.254  -10.284 -5.191  1.00 76.07 -3  A 1 
ATOM 9    C CE1 . HIS A 1 5   ? 18.160  -12.113 -5.711  1.00 73.49 -3  A 1 
ATOM 10   N NE2 . HIS A 1 5   ? 19.253  -11.418 -5.968  1.00 75.75 -3  A 1 
ATOM 11   N N   . HIS A 1 6   ? 14.413  -8.838  -3.116  1.00 51.80 -2  A 1 
ATOM 12   C CA  . HIS A 1 6   ? 13.290  -8.731  -2.199  1.00 48.71 -2  A 1 
ATOM 13   C C   . HIS A 1 6   ? 13.690  -9.218  -0.816  1.00 41.49 -2  A 1 
ATOM 14   O O   . HIS A 1 6   ? 14.475  -10.157 -0.664  1.00 43.96 -2  A 1 
ATOM 15   C CB  . HIS A 1 6   ? 12.102  -9.549  -2.698  1.00 57.41 -2  A 1 
ATOM 16   C CG  . HIS A 1 6   ? 11.863  -9.430  -4.169  1.00 66.62 -2  A 1 
ATOM 17   N ND1 . HIS A 1 6   ? 11.594  -10.520 -4.967  1.00 70.35 -2  A 1 
ATOM 18   C CD2 . HIS A 1 6   ? 11.852  -8.351  -4.987  1.00 70.38 -2  A 1 
ATOM 19   C CE1 . HIS A 1 6   ? 11.428  -10.118 -6.215  1.00 73.94 -2  A 1 
ATOM 20   N NE2 . HIS A 1 6   ? 11.578  -8.806  -6.254  1.00 70.24 -2  A 1 
ATOM 21   N N   . HIS A 1 7   ? 13.124  -8.585  0.205   1.00 34.86 -1  A 1 
ATOM 22   C CA  . HIS A 1 7   ? 13.447  -8.972  1.567   1.00 37.48 -1  A 1 
ATOM 23   C C   . HIS A 1 7   ? 12.234  -8.767  2.455   1.00 33.38 -1  A 1 
ATOM 24   O O   . HIS A 1 7   ? 11.327  -7.993  2.139   1.00 33.27 -1  A 1 
ATOM 25   C CB  . HIS A 1 7   ? 14.633  -8.174  2.106   1.00 40.69 -1  A 1 
ATOM 26   C CG  . HIS A 1 7   ? 14.390  -6.700  2.151   1.00 40.07 -1  A 1 
ATOM 27   N ND1 . HIS A 1 7   ? 14.535  -5.888  1.047   1.00 46.73 -1  A 1 
ATOM 28   C CD2 . HIS A 1 7   ? 14.010  -5.890  3.168   1.00 45.98 -1  A 1 
ATOM 29   C CE1 . HIS A 1 7   ? 14.256  -4.641  1.381   1.00 48.95 -1  A 1 
ATOM 30   N NE2 . HIS A 1 7   ? 13.935  -4.614  2.662   1.00 46.97 -1  A 1 
ATOM 31   N N   . HIS A 1 8   ? 12.232  -9.471  3.581   1.00 30.79 0   A 1 
ATOM 32   C CA  . HIS A 1 8   ? 11.164  -9.305  4.549   1.00 28.13 0   A 1 
ATOM 33   C C   . HIS A 1 8   ? 11.391  -8.050  5.381   1.00 33.20 0   A 1 
ATOM 34   O O   . HIS A 1 8   ? 12.532  -7.653  5.646   1.00 38.07 0   A 1 
ATOM 35   C CB  . HIS A 1 8   ? 11.073  -10.524 5.464   1.00 34.84 0   A 1 
ATOM 36   C CG  . HIS A 1 8   ? 9.889   -10.493 6.371   1.00 35.82 0   A 1 
ATOM 37   N ND1 . HIS A 1 8   ? 8.648   -10.960 5.990   1.00 33.07 0   A 1 
ATOM 38   C CD2 . HIS A 1 8   ? 9.742   -10.011 7.627   1.00 33.74 0   A 1 
ATOM 39   C CE1 . HIS A 1 8   ? 7.792   -10.783 6.982   1.00 36.12 0   A 1 
ATOM 40   N NE2 . HIS A 1 8   ? 8.430   -10.210 7.988   1.00 37.25 0   A 1 
ATOM 41   N N   . MET A 1 9   ? 10.295  -7.425  5.806   1.00 29.01 1   A 1 
ATOM 42   C CA  . MET A 1 9   ? 10.434  -6.321  6.747   1.00 28.75 1   A 1 
ATOM 43   C C   . MET A 1 9   ? 9.135   -6.116  7.512   1.00 24.11 1   A 1 
ATOM 44   O O   . MET A 1 9   ? 8.076   -6.635  7.153   1.00 29.88 1   A 1 
ATOM 45   C CB  . MET A 1 9   ? 10.870  -5.029  6.038   1.00 38.94 1   A 1 
ATOM 46   C CG  . MET A 1 9   ? 9.901   -4.509  5.019   1.00 28.92 1   A 1 
ATOM 47   S SD  . MET A 1 9   ? 10.568  -3.260  3.881   1.00 30.93 1   A 1 
ATOM 48   C CE  . MET A 1 9   ? 9.037   -2.840  3.064   1.00 25.87 1   A 1 
ATOM 49   N N   . GLN A 1 10  ? 9.250   -5.368  8.600   1.00 26.08 2   A 1 
ATOM 50   C CA  . GLN A 1 10  ? 8.089   -4.926  9.351   0.62 23.97 2   A 1 
ATOM 51   C C   . GLN A 1 10  ? 7.800   -3.470  9.027   1.00 24.98 2   A 1 
ATOM 52   O O   . GLN A 1 10  ? 8.709   -2.643  8.953   1.00 25.80 2   A 1 
ATOM 53   C CB  . GLN A 1 10  ? 8.313   -5.085  10.850  0.62 27.94 2   A 1 
ATOM 54   C CG  . GLN A 1 10  ? 8.543   -6.505  11.265  0.62 30.96 2   A 1 
ATOM 55   C CD  . GLN A 1 10  ? 8.927   -6.606  12.721  0.62 36.72 2   A 1 
ATOM 56   O OE1 . GLN A 1 10  ? 9.631   -5.743  13.249  0.62 43.31 2   A 1 
ATOM 57   N NE2 . GLN A 1 10  ? 8.461   -7.654  13.384  0.62 47.30 2   A 1 
ATOM 58   N N   . ILE A 1 11  ? 6.517   -3.161  8.827   1.00 22.00 3   A 1 
ATOM 59   C CA  . ILE A 1 11  ? 6.112   -1.770  8.663   1.00 18.37 3   A 1 
ATOM 60   C C   . ILE A 1 11  ? 5.005   -1.464  9.650   1.00 18.28 3   A 1 
ATOM 61   O O   . ILE A 1 11  ? 4.374   -2.362  10.211  1.00 21.98 3   A 1 
ATOM 62   C CB  . ILE A 1 11  ? 5.654   -1.415  7.239   1.00 17.43 3   A 1 
ATOM 63   C CG1 . ILE A 1 11  ? 4.451   -2.260  6.836   1.00 20.51 3   A 1 
ATOM 64   C CG2 . ILE A 1 11  ? 6.814   -1.605  6.285   1.00 18.24 3   A 1 
ATOM 65   C CD1 . ILE A 1 11  ? 3.803   -1.789  5.536   1.00 20.36 3   A 1 
ATOM 66   N N   . PHE A 1 12  ? 4.778   -0.172  9.860   1.00 17.41 4   A 1 
ATOM 67   C CA  . PHE A 1 12  ? 3.718   0.297   10.741  1.00 18.16 4   A 1 
ATOM 68   C C   . PHE A 1 12  ? 2.614   0.947   9.927   1.00 20.24 4   A 1 
ATOM 69   O O   . PHE A 1 12  ? 2.870   1.609   8.919   1.00 16.89 4   A 1 
ATOM 70   C CB  . PHE A 1 12  ? 4.231   1.319   11.749  1.00 18.18 4   A 1 
ATOM 71   C CG  . PHE A 1 12  ? 5.336   0.812   12.630  1.00 19.13 4   A 1 
ATOM 72   C CD1 . PHE A 1 12  ? 6.603   1.373   12.575  1.00 19.97 4   A 1 
ATOM 73   C CD2 . PHE A 1 12  ? 5.101   -0.230  13.521  1.00 20.71 4   A 1 
ATOM 74   C CE1 . PHE A 1 12  ? 7.605   0.908   13.399  1.00 23.81 4   A 1 
ATOM 75   C CE2 . PHE A 1 12  ? 6.102   -0.690  14.354  1.00 23.94 4   A 1 
ATOM 76   C CZ  . PHE A 1 12  ? 7.355   -0.134  14.290  1.00 24.48 4   A 1 
ATOM 77   N N   . VAL A 1 13  ? 1.380   0.766   10.380  1.00 19.00 5   A 1 
ATOM 78   C CA  . VAL A 1 13  ? 0.229   1.425   9.777   1.00 18.46 5   A 1 
ATOM 79   C C   . VAL A 1 13  ? -0.507  2.128   10.895  1.00 22.34 5   A 1 
ATOM 80   O O   . VAL A 1 13  ? -0.835  1.499   11.909  1.00 26.56 5   A 1 
ATOM 81   C CB  . VAL A 1 13  ? -0.698  0.433   9.057   1.00 24.26 5   A 1 
ATOM 82   C CG1 . VAL A 1 13  ? -1.944  1.152   8.469   1.00 25.16 5   A 1 
ATOM 83   C CG2 . VAL A 1 13  ? 0.097   -0.307  7.979   1.00 21.48 5   A 1 
ATOM 84   N N   . LYS A 1 14  ? -0.725  3.432   10.742  1.00 19.60 6   A 1 
ATOM 85   C CA  . LYS A 1 14  ? -1.342  4.225   11.805  1.00 23.95 6   A 1 
ATOM 86   C C   . LYS A 1 14  ? -2.625  4.870   11.306  1.00 20.90 6   A 1 
ATOM 87   O O   . LYS A 1 14  ? -2.617  5.580   10.293  1.00 22.70 6   A 1 
ATOM 88   C CB  . LYS A 1 14  ? -0.422  5.329   12.316  1.00 22.31 6   A 1 
ATOM 89   C CG  . LYS A 1 14  ? -1.032  6.021   13.545  1.00 32.25 6   A 1 
ATOM 90   C CD  . LYS A 1 14  ? -0.174  7.128   14.132  1.00 35.47 6   A 1 
ATOM 91   C CE  . LYS A 1 14  ? -0.811  7.688   15.411  1.00 26.12 6   A 1 
ATOM 92   N NZ  . LYS A 1 14  ? -2.156  8.351   15.206  1.00 35.68 6   A 1 
ATOM 93   N N   . THR A 1 15  ? -3.718  4.649   12.031  1.00 26.33 7   A 1 
ATOM 94   C CA  . THR A 1 15  ? -4.950  5.379   11.764  1.00 24.50 7   A 1 
ATOM 95   C C   . THR A 1 15  ? -4.978  6.665   12.587  1.00 23.10 7   A 1 
ATOM 96   O O   . THR A 1 15  ? -4.175  6.866   13.508  1.00 24.32 7   A 1 
ATOM 97   C CB  . THR A 1 15  ? -6.176  4.527   12.078  1.00 36.13 7   A 1 
ATOM 98   O OG1 . THR A 1 15  ? -6.049  4.005   13.400  1.00 32.94 7   A 1 
ATOM 99   C CG2 . THR A 1 15  ? -6.310  3.383   11.081  1.00 38.22 7   A 1 
ATOM 100  N N   . LEU A 1 16  ? -5.914  7.554   12.245  1.00 25.02 8   A 1 
ATOM 101  C CA  . LEU A 1 16  ? -5.969  8.833   12.943  1.00 29.68 8   A 1 
ATOM 102  C C   . LEU A 1 16  ? -6.443  8.683   14.382  1.00 34.74 8   A 1 
ATOM 103  O O   . LEU A 1 16  ? -6.092  9.516   15.225  1.00 55.16 8   A 1 
ATOM 104  C CB  . LEU A 1 16  ? -6.850  9.824   12.184  1.00 28.56 8   A 1 
ATOM 105  C CG  . LEU A 1 16  ? -6.167  10.353  10.923  1.00 30.88 8   A 1 
ATOM 106  C CD1 . LEU A 1 16  ? -7.151  10.908  9.910   1.00 29.65 8   A 1 
ATOM 107  C CD2 . LEU A 1 16  ? -5.154  11.423  11.313  1.00 42.95 8   A 1 
ATOM 108  N N   . THR A 1 17  ? -7.230  7.648   14.687  0.55 30.03 9   A 1 
ATOM 109  C CA  . THR A 1 17  ? -7.772  7.509   16.035  0.55 33.61 9   A 1 
ATOM 110  C C   . THR A 1 17  ? -6.772  6.948   17.046  0.55 38.69 9   A 1 
ATOM 111  O O   . THR A 1 17  ? -7.172  6.678   18.184  0.55 43.38 9   A 1 
ATOM 112  C CB  . THR A 1 17  ? -9.039  6.644   16.037  0.55 36.31 9   A 1 
ATOM 113  O OG1 . THR A 1 17  ? -8.860  5.497   15.197  0.55 39.06 9   A 1 
ATOM 114  C CG2 . THR A 1 17  ? -10.229 7.458   15.567  0.55 38.91 9   A 1 
ATOM 115  N N   . GLY A 1 18  ? -5.505  6.760   16.680  0.55 36.23 10  A 1 
ATOM 116  C CA  . GLY A 1 18  ? -4.432  6.587   17.646  0.55 40.51 10  A 1 
ATOM 117  C C   . GLY A 1 18  ? -3.681  5.271   17.587  0.55 35.60 10  A 1 
ATOM 118  O O   . GLY A 1 18  ? -2.615  5.160   18.211  0.55 41.69 10  A 1 
ATOM 119  N N   . LYS A 1 19  ? -4.182  4.267   16.872  0.55 33.01 11  A 1 
ATOM 120  C CA  . LYS A 1 19  ? -3.610  2.926   16.919  0.55 36.01 11  A 1 
ATOM 121  C C   . LYS A 1 19  ? -2.490  2.776   15.895  0.55 32.03 11  A 1 
ATOM 122  O O   . LYS A 1 19  ? -2.669  3.130   14.724  0.55 33.91 11  A 1 
ATOM 123  C CB  . LYS A 1 19  ? -4.692  1.874   16.664  0.55 37.08 11  A 1 
ATOM 124  N N   . THR A 1 20  ? -1.335  2.253   16.335  1.00 35.71 12  A 1 
ATOM 125  C CA  . THR A 1 20  ? -0.284  1.820   15.415  1.00 29.49 12  A 1 
ATOM 126  C C   . THR A 1 20  ? -0.275  0.299   15.350  1.00 24.77 12  A 1 
ATOM 127  O O   . THR A 1 20  ? -0.171  -0.367  16.380  1.00 32.93 12  A 1 
ATOM 128  C CB  . THR A 1 20  ? 1.096   2.322   15.875  1.00 26.88 12  A 1 
ATOM 129  O OG1 . THR A 1 20  ? 1.106   3.755   15.935  1.00 29.91 12  A 1 
ATOM 130  C CG2 . THR A 1 20  ? 2.178   1.856   14.888  1.00 29.09 12  A 1 
ATOM 131  N N   . ILE A 1 21  ? -0.425  -0.273  14.149  1.00 24.94 13  A 1 
ATOM 132  C CA  . ILE A 1 21  ? -0.279  -1.718  14.039  1.00 30.73 13  A 1 
ATOM 133  C C   . ILE A 1 21  ? 0.963   -2.040  13.226  1.00 27.35 13  A 1 
ATOM 134  O O   . ILE A 1 21  ? 1.438   -1.237  12.416  1.00 27.47 13  A 1 
ATOM 135  C CB  . ILE A 1 21  ? -1.515  -2.418  13.444  1.00 36.96 13  A 1 
ATOM 136  C CG1 . ILE A 1 21  ? -1.721  -1.995  11.998  1.00 34.04 13  A 1 
ATOM 137  C CG2 . ILE A 1 21  ? -2.740  -2.127  14.289  1.00 42.31 13  A 1 
ATOM 138  C CD1 . ILE A 1 21  ? -2.435  -3.026  11.187  1.00 40.46 13  A 1 
ATOM 139  N N   . THR A 1 22  ? 1.505   -3.216  13.484  1.00 25.35 14  A 1 
ATOM 140  C CA  . THR A 1 22  ? 2.685   -3.729  12.808  1.00 25.83 14  A 1 
ATOM 141  C C   . THR A 1 22  ? 2.230   -4.781  11.810  1.00 28.88 14  A 1 
ATOM 142  O O   . THR A 1 22  ? 1.405   -5.638  12.144  1.00 32.39 14  A 1 
ATOM 143  C CB  . THR A 1 22  ? 3.662   -4.348  13.816  1.00 31.84 14  A 1 
ATOM 144  O OG1 . THR A 1 22  ? 4.207   -3.331  14.666  1.00 33.27 14  A 1 
ATOM 145  C CG2 . THR A 1 22  ? 4.794   -5.067  13.109  1.00 27.46 14  A 1 
ATOM 146  N N   . LEU A 1 23  ? 2.757   -4.709  10.592  1.00 22.01 15  A 1 
ATOM 147  C CA  . LEU A 1 23  ? 2.511   -5.707  9.566   1.00 25.44 15  A 1 
ATOM 148  C C   . LEU A 1 23  ? 3.820   -6.371  9.170   1.00 23.71 15  A 1 
ATOM 149  O O   . LEU A 1 23  ? 4.848   -5.699  9.028   1.00 25.96 15  A 1 
ATOM 150  C CB  . LEU A 1 23  ? 1.876   -5.083  8.318   1.00 23.50 15  A 1 
ATOM 151  C CG  . LEU A 1 23  ? 0.504   -4.418  8.467   1.00 24.69 15  A 1 
ATOM 152  C CD1 . LEU A 1 23  ? 0.055   -3.798  7.131   1.00 24.12 15  A 1 
ATOM 153  C CD2 . LEU A 1 23  ? -0.530  -5.405  8.971   1.00 31.12 15  A 1 
ATOM 154  N N   . GLU A 1 24  ? 3.769   -7.687  8.974   1.00 23.79 16  A 1 
ATOM 155  C CA  . GLU A 1 24  ? 4.874   -8.429  8.381   1.00 27.15 16  A 1 
ATOM 156  C C   . GLU A 1 24  ? 4.669   -8.464  6.872   1.00 28.46 16  A 1 
ATOM 157  O O   . GLU A 1 24  ? 3.651   -8.976  6.405   1.00 26.93 16  A 1 
ATOM 158  C CB  . GLU A 1 24  ? 4.932   -9.841  8.953   1.00 28.22 16  A 1 
ATOM 159  C CG  . GLU A 1 24  ? 4.976   -9.862  10.460  1.00 28.60 16  A 1 
ATOM 160  C CD  . GLU A 1 24  ? 6.280   -9.295  10.997  1.00 35.57 16  A 1 
ATOM 161  O OE1 . GLU A 1 24  ? 7.322   -9.458  10.309  1.00 29.32 16  A 1 
ATOM 162  O OE2 . GLU A 1 24  ? 6.250   -8.669  12.086  1.00 32.10 16  A 1 
ATOM 163  N N   . VAL A 1 25  ? 5.623   -7.922  6.109   1.00 21.87 17  A 1 
ATOM 164  C CA  . VAL A 1 25  ? 5.463   -7.762  4.664   1.00 22.29 17  A 1 
ATOM 165  C C   . VAL A 1 25  ? 6.768   -8.151  3.975   1.00 25.66 17  A 1 
ATOM 166  O O   . VAL A 1 25  ? 7.814   -8.322  4.614   1.00 24.63 17  A 1 
ATOM 167  C CB  . VAL A 1 25  ? 5.069   -6.320  4.294   1.00 20.87 17  A 1 
ATOM 168  C CG1 . VAL A 1 25  ? 3.783   -5.907  5.009   1.00 19.79 17  A 1 
ATOM 169  C CG2 . VAL A 1 25  ? 6.194   -5.364  4.664   1.00 20.21 17  A 1 
ATOM 170  N N   . GLU A 1 26  ? 6.685   -8.326  2.664   1.00 26.93 18  A 1 
ATOM 171  C CA  . GLU A 1 26  ? 7.851   -8.433  1.801   1.00 27.57 18  A 1 
ATOM 172  C C   . GLU A 1 26  ? 8.017   -7.118  1.048   1.00 27.52 18  A 1 
ATOM 173  O O   . GLU A 1 26  ? 7.035   -6.426  0.753   1.00 24.72 18  A 1 
ATOM 174  C CB  . GLU A 1 26  ? 7.691   -9.595  0.812   1.00 28.48 18  A 1 
ATOM 175  C CG  . GLU A 1 26  ? 7.361   -10.912 1.492   1.00 32.55 18  A 1 
ATOM 176  C CD  . GLU A 1 26  ? 8.394   -11.313 2.528   1.00 41.92 18  A 1 
ATOM 177  O OE1 . GLU A 1 26  ? 9.601   -11.192 2.224   1.00 40.04 18  A 1 
ATOM 178  O OE2 . GLU A 1 26  ? 8.003   -11.745 3.639   1.00 40.50 18  A 1 
ATOM 179  N N   . SER A 1 27  ? 9.266   -6.770  0.735   1.00 27.43 19  A 1 
ATOM 180  C CA  . SER A 1 27  ? 9.511   -5.479  0.093   1.00 30.27 19  A 1 
ATOM 181  C C   . SER A 1 27  ? 8.813   -5.355  -1.257  1.00 31.42 19  A 1 
ATOM 182  O O   . SER A 1 27  ? 8.582   -4.233  -1.719  1.00 35.73 19  A 1 
ATOM 183  C CB  . SER A 1 27  ? 11.011  -5.235  -0.080  1.00 31.58 19  A 1 
ATOM 184  O OG  . SER A 1 27  ? 11.615  -6.249  -0.870  1.00 33.00 19  A 1 
ATOM 185  N N   . ASN A 1 28  ? 8.460   -6.468  -1.898  1.00 31.75 20  A 1 
ATOM 186  C CA  . ASN A 1 28  ? 7.789   -6.418  -3.187  1.00 30.02 20  A 1 
ATOM 187  C C   . ASN A 1 28  ? 6.293   -6.697  -3.083  1.00 32.00 20  A 1 
ATOM 188  O O   . ASN A 1 28  ? 5.636   -6.883  -4.114  1.00 33.88 20  A 1 
ATOM 189  C CB  . ASN A 1 28  ? 8.449   -7.389  -4.168  1.00 31.48 20  A 1 
ATOM 190  C CG  . ASN A 1 28  ? 8.267   -8.836  -3.774  1.00 35.15 20  A 1 
ATOM 191  O OD1 . ASN A 1 28  ? 8.278   -9.180  -2.597  1.00 35.20 20  A 1 
ATOM 192  N ND2 . ASN A 1 28  ? 8.096   -9.695  -4.769  1.00 41.03 20  A 1 
ATOM 193  N N   . ASP A 1 29  ? 5.736   -6.717  -1.872  1.00 28.24 21  A 1 
ATOM 194  C CA  . ASP A 1 29  ? 4.285   -6.796  -1.739  1.00 27.87 21  A 1 
ATOM 195  C C   . ASP A 1 29  ? 3.616   -5.581  -2.368  1.00 23.60 21  A 1 
ATOM 196  O O   . ASP A 1 29  ? 4.092   -4.452  -2.248  1.00 20.22 21  A 1 
ATOM 197  C CB  . ASP A 1 29  ? 3.861   -6.872  -0.273  1.00 23.54 21  A 1 
ATOM 198  C CG  . ASP A 1 29  ? 3.972   -8.279  0.314   1.00 29.15 21  A 1 
ATOM 199  O OD1 . ASP A 1 29  ? 3.987   -9.258  -0.452  1.00 36.52 21  A 1 
ATOM 200  O OD2 . ASP A 1 29  ? 4.012   -8.402  1.556   1.00 26.77 21  A 1 
ATOM 201  N N   . THR A 1 30  ? 2.475   -5.807  -3.002  1.00 24.79 22  A 1 
ATOM 202  C CA  . THR A 1 30  ? 1.733   -4.678  -3.531  1.00 22.11 22  A 1 
ATOM 203  C C   . THR A 1 30  ? 0.948   -3.956  -2.438  1.00 17.12 22  A 1 
ATOM 204  O O   . THR A 1 30  ? 0.626   -4.520  -1.392  1.00 21.02 22  A 1 
ATOM 205  C CB  . THR A 1 30  ? 0.756   -5.142  -4.593  1.00 20.81 22  A 1 
ATOM 206  O OG1 . THR A 1 30  ? -0.189  -6.028  -3.987  1.00 27.48 22  A 1 
ATOM 207  C CG2 . THR A 1 30  ? 1.499   -5.871  -5.719  1.00 24.61 22  A 1 
ATOM 208  N N   . ILE A 1 31  ? 0.597   -2.700  -2.724  1.00 17.02 23  A 1 
ATOM 209  C CA  . ILE A 1 31  ? -0.274  -1.933  -1.829  1.00 15.08 23  A 1 
ATOM 210  C C   . ILE A 1 31  ? -1.617  -2.648  -1.652  1.00 20.25 23  A 1 
ATOM 211  O O   . ILE A 1 31  ? -2.195  -2.676  -0.556  1.00 18.73 23  A 1 
ATOM 212  C CB  . ILE A 1 31  ? -0.439  -0.498  -2.371  1.00 16.89 23  A 1 
ATOM 213  C CG1 . ILE A 1 31  ? 0.902   0.231   -2.432  1.00 21.38 23  A 1 
ATOM 214  C CG2 . ILE A 1 31  ? -1.447  0.314   -1.593  1.00 19.16 23  A 1 
ATOM 215  C CD1 . ILE A 1 31  ? 1.714   0.104   -1.157  1.00 18.62 23  A 1 
ATOM 216  N N   . GLU A 1 32  ? -2.148  -3.215  -2.738  1.00 20.91 24  A 1 
ATOM 217  C CA  . GLU A 1 32  ? -3.354  -4.031  -2.635  0.54 24.65 24  A 1 
ATOM 218  C C   . GLU A 1 32  ? -3.192  -5.132  -1.594  1.00 27.06 24  A 1 
ATOM 219  O O   . GLU A 1 32  ? -4.092  -5.361  -0.774  1.00 23.85 24  A 1 
ATOM 220  C CB  . GLU A 1 32  ? -3.694  -4.622  -4.007  0.54 28.61 24  A 1 
ATOM 221  C CG  . GLU A 1 32  ? -4.980  -5.421  -4.061  0.54 35.30 24  A 1 
ATOM 222  C CD  . GLU A 1 32  ? -5.373  -5.787  -5.488  0.54 46.51 24  A 1 
ATOM 223  O OE1 . GLU A 1 32  ? -6.021  -6.837  -5.676  0.54 48.45 24  A 1 
ATOM 224  O OE2 . GLU A 1 32  ? -5.030  -5.024  -6.419  0.54 49.85 24  A 1 
ATOM 225  N N   . ASN A 1 33  ? -2.041  -5.820  -1.590  1.00 21.56 25  A 1 
ATOM 226  C CA  . ASN A 1 33  ? -1.860  -6.881  -0.606  0.58 25.10 25  A 1 
ATOM 227  C C   . ASN A 1 33  ? -1.775  -6.309  0.807   1.00 20.45 25  A 1 
ATOM 228  O O   . ASN A 1 33  ? -2.305  -6.912  1.746   1.00 25.01 25  A 1 
ATOM 229  C CB  . ASN A 1 33  ? -0.624  -7.715  -0.939  0.58 27.41 25  A 1 
ATOM 230  C CG  . ASN A 1 33  ? -0.581  -9.033  -0.175  0.58 34.00 25  A 1 
ATOM 231  O OD1 . ASN A 1 33  ? -1.616  -9.562  0.250   0.58 37.27 25  A 1 
ATOM 232  N ND2 . ASN A 1 33  ? 0.620   -9.576  -0.005  0.58 37.24 25  A 1 
ATOM 233  N N   . VAL A 1 34  ? -1.136  -5.151  0.976   1.00 21.34 26  A 1 
ATOM 234  C CA  . VAL A 1 34  ? -1.086  -4.528  2.296   1.00 23.42 26  A 1 
ATOM 235  C C   . VAL A 1 34  ? -2.493  -4.211  2.782   1.00 23.84 26  A 1 
ATOM 236  O O   . VAL A 1 34  ? -2.831  -4.454  3.947   1.00 21.33 26  A 1 
ATOM 237  C CB  . VAL A 1 34  ? -0.205  -3.265  2.263   1.00 22.24 26  A 1 
ATOM 238  C CG1 . VAL A 1 34  ? -0.378  -2.451  3.560   1.00 22.92 26  A 1 
ATOM 239  C CG2 . VAL A 1 34  ? 1.250   -3.655  2.037   1.00 24.35 26  A 1 
ATOM 240  N N   . LYS A 1 35  ? -3.343  -3.680  1.897   1.00 24.35 27  A 1 
ATOM 241  C CA  . LYS A 1 35  ? -4.728  -3.423  2.288   1.00 23.27 27  A 1 
ATOM 242  C C   . LYS A 1 35  ? -5.448  -4.712  2.684   1.00 22.54 27  A 1 
ATOM 243  O O   . LYS A 1 35  ? -6.289  -4.710  3.591   1.00 24.70 27  A 1 
ATOM 244  C CB  . LYS A 1 35  ? -5.467  -2.702  1.161   1.00 20.77 27  A 1 
ATOM 245  C CG  . LYS A 1 35  ? -4.987  -1.260  0.984   1.00 17.58 27  A 1 
ATOM 246  C CD  . LYS A 1 35  ? -5.820  -0.514  -0.082  1.00 19.91 27  A 1 
ATOM 247  C CE  . LYS A 1 35  ? -5.255  0.918   -0.264  1.00 19.16 27  A 1 
ATOM 248  N NZ  . LYS A 1 35  ? -5.857  1.605   -1.458  1.00 19.13 27  A 1 
ATOM 249  N N   . SER A 1 36  ? -5.155  -5.823  2.006   1.00 22.67 28  A 1 
ATOM 250  C CA  . SER A 1 36  ? -5.750  -7.093  2.398   0.53 26.42 28  A 1 
ATOM 251  C C   . SER A 1 36  ? -5.280  -7.515  3.782   1.00 23.83 28  A 1 
ATOM 252  O O   . SER A 1 36  ? -6.060  -8.073  4.566   1.00 30.23 28  A 1 
ATOM 253  C CB  . SER A 1 36  ? -5.420  -8.172  1.369   0.53 29.90 28  A 1 
ATOM 254  O OG  . SER A 1 36  ? -5.906  -9.429  1.796   0.53 29.92 28  A 1 
ATOM 255  N N   . LYS A 1 37  ? -4.008  -7.259  4.104   1.00 24.10 29  A 1 
ATOM 256  C CA  . LYS A 1 37  ? -3.520  -7.601  5.436   1.00 23.60 29  A 1 
ATOM 257  C C   . LYS A 1 37  ? -4.207  -6.755  6.501   1.00 24.93 29  A 1 
ATOM 258  O O   . LYS A 1 37  ? -4.571  -7.265  7.572   1.00 29.92 29  A 1 
ATOM 259  C CB  . LYS A 1 37  ? -1.996  -7.426  5.515   1.00 23.95 29  A 1 
ATOM 260  C CG  . LYS A 1 37  ? -1.190  -8.385  4.632   1.00 28.10 29  A 1 
ATOM 261  C CD  . LYS A 1 37  ? 0.300   -8.038  4.696   1.00 34.02 29  A 1 
ATOM 262  C CE  . LYS A 1 37  ? 1.122   -8.793  3.654   1.00 36.74 29  A 1 
ATOM 263  N NZ  . LYS A 1 37  ? 1.142   -10.260 3.878   1.00 37.52 29  A 1 
ATOM 264  N N   . ILE A 1 38  ? -4.405  -5.470  6.210   1.00 27.16 30  A 1 
ATOM 265  C CA  . ILE A 1 38  ? -5.121  -4.583  7.121   1.00 24.96 30  A 1 
ATOM 266  C C   . ILE A 1 38  ? -6.558  -5.058  7.303   1.00 31.15 30  A 1 
ATOM 267  O O   . ILE A 1 38  ? -7.098  -5.038  8.415   1.00 28.49 30  A 1 
ATOM 268  C CB  . ILE A 1 38  ? -5.058  -3.134  6.601   1.00 23.57 30  A 1 
ATOM 269  C CG1 . ILE A 1 38  ? -3.619  -2.607  6.667   1.00 20.33 30  A 1 
ATOM 270  C CG2 . ILE A 1 38  ? -5.990  -2.242  7.400   1.00 19.64 30  A 1 
ATOM 271  C CD1 . ILE A 1 38  ? -3.399  -1.341  5.876   1.00 21.27 30  A 1 
ATOM 272  N N   . GLN A 1 39  ? -7.206  -5.496  6.219   1.00 29.16 31  A 1 
ATOM 273  C CA  . GLN A 1 39  ? -8.547  -6.047  6.377   1.00 32.69 31  A 1 
ATOM 274  C C   . GLN A 1 39  ? -8.538  -7.281  7.268   1.00 33.96 31  A 1 
ATOM 275  O O   . GLN A 1 39  ? -9.415  -7.444  8.124   1.00 35.52 31  A 1 
ATOM 276  C CB  . GLN A 1 39  ? -9.153  -6.392  5.021   1.00 28.07 31  A 1 
ATOM 277  C CG  . GLN A 1 39  ? -10.554 -6.963  5.138   1.00 37.45 31  A 1 
ATOM 278  C CD  . GLN A 1 39  ? -11.133 -7.322  3.796   1.00 40.60 31  A 1 
ATOM 279  O OE1 . GLN A 1 39  ? -10.438 -7.864  2.936   1.00 42.58 31  A 1 
ATOM 280  N NE2 . GLN A 1 39  ? -12.406 -7.006  3.597   1.00 40.60 31  A 1 
ATOM 281  N N   . ASP A 1 40  ? -7.565  -8.173  7.071   1.00 32.81 32  A 1 
ATOM 282  C CA  . ASP A 1 40  ? -7.514  -9.388  7.878   1.00 37.94 32  A 1 
ATOM 283  C C   . ASP A 1 40  ? -7.340  -9.079  9.360   1.00 40.93 32  A 1 
ATOM 284  O O   . ASP A 1 40  ? -7.865  -9.805  10.210  1.00 42.50 32  A 1 
ATOM 285  C CB  . ASP A 1 40  ? -6.383  -10.294 7.393   1.00 43.09 32  A 1 
ATOM 286  C CG  . ASP A 1 40  ? -6.646  -10.869 6.021   1.00 48.63 32  A 1 
ATOM 287  O OD1 . ASP A 1 40  ? -7.807  -10.802 5.563   1.00 50.98 32  A 1 
ATOM 288  O OD2 . ASP A 1 40  ? -5.692  -11.387 5.401   1.00 49.34 32  A 1 
ATOM 289  N N   . LYS A 1 41  ? -6.624  -8.007  9.688   1.00 39.42 33  A 1 
ATOM 290  C CA  . LYS A 1 41  ? -6.277  -7.703  11.072  1.00 39.26 33  A 1 
ATOM 291  C C   . LYS A 1 41  ? -7.321  -6.816  11.742  1.00 33.70 33  A 1 
ATOM 292  O O   . LYS A 1 41  ? -7.733  -7.080  12.877  1.00 37.14 33  A 1 
ATOM 293  C CB  . LYS A 1 41  ? -4.899  -7.031  11.117  1.00 37.69 33  A 1 
ATOM 294  C CG  . LYS A 1 41  ? -4.277  -6.930  12.498  1.00 51.94 33  A 1 
ATOM 295  C CD  . LYS A 1 41  ? -2.774  -6.680  12.391  1.00 52.33 33  A 1 
ATOM 296  C CE  . LYS A 1 41  ? -2.075  -6.908  13.721  1.00 60.80 33  A 1 
ATOM 297  N NZ  . LYS A 1 41  ? -0.603  -7.065  13.549  1.00 63.02 33  A 1 
ATOM 298  N N   . GLU A 1 42  ? -7.773  -5.778  11.039  1.00 31.76 34  A 1 
ATOM 299  C CA  . GLU A 1 42  ? -8.655  -4.774  11.610  1.00 38.80 34  A 1 
ATOM 300  C C   . GLU A 1 42  ? -10.085 -4.876  11.110  1.00 40.01 34  A 1 
ATOM 301  O O   . GLU A 1 42  ? -10.977 -4.279  11.724  1.00 43.75 34  A 1 
ATOM 302  C CB  . GLU A 1 42  ? -8.123  -3.363  11.312  1.00 38.64 34  A 1 
ATOM 303  C CG  . GLU A 1 42  ? -6.680  -3.142  11.753  1.00 46.76 34  A 1 
ATOM 304  C CD  . GLU A 1 42  ? -6.470  -3.428  13.230  1.00 63.60 34  A 1 
ATOM 305  O OE1 . GLU A 1 42  ? -7.323  -3.016  14.051  1.00 65.16 34  A 1 
ATOM 306  O OE2 . GLU A 1 42  ? -5.455  -4.075  13.569  1.00 66.46 34  A 1 
ATOM 307  N N   . GLY A 1 43  ? -10.328 -5.608  10.025  1.00 35.66 35  A 1 
ATOM 308  C CA  . GLY A 1 43  ? -11.679 -5.783  9.518   1.00 36.64 35  A 1 
ATOM 309  C C   . GLY A 1 43  ? -12.151 -4.688  8.595   1.00 36.38 35  A 1 
ATOM 310  O O   . GLY A 1 43  ? -13.347 -4.633  8.282   1.00 41.46 35  A 1 
ATOM 311  N N   . ILE A 1 44  ? -11.250 -3.828  8.134   1.00 31.09 36  A 1 
ATOM 312  C CA  . ILE A 1 44  ? -11.603 -2.664  7.333   1.00 30.84 36  A 1 
ATOM 313  C C   . ILE A 1 44  ? -11.581 -3.040  5.858   1.00 29.38 36  A 1 
ATOM 314  O O   . ILE A 1 44  ? -10.566 -3.545  5.360   1.00 31.71 36  A 1 
ATOM 315  C CB  . ILE A 1 44  ? -10.645 -1.499  7.611   1.00 36.23 36  A 1 
ATOM 316  C CG1 . ILE A 1 44  ? -10.581 -1.223  9.114   1.00 29.00 36  A 1 
ATOM 317  C CG2 . ILE A 1 44  ? -11.062 -0.260  6.824   1.00 32.27 36  A 1 
ATOM 318  C CD1 . ILE A 1 44  ? -9.401  -0.341  9.488   1.00 34.66 36  A 1 
ATOM 319  N N   . PRO A 1 45  ? -12.666 -2.799  5.130   1.00 32.02 37  A 1 
ATOM 320  C CA  . PRO A 1 45  ? -12.709 -3.142  3.712   1.00 34.47 37  A 1 
ATOM 321  C C   . PRO A 1 45  ? -11.678 -2.360  2.920   1.00 29.09 37  A 1 
ATOM 322  O O   . PRO A 1 45  ? -11.529 -1.138  3.091   1.00 28.02 37  A 1 
ATOM 323  C CB  . PRO A 1 45  ? -14.138 -2.754  3.301   1.00 39.06 37  A 1 
ATOM 324  C CG  . PRO A 1 45  ? -14.921 -2.753  4.591   1.00 44.75 37  A 1 
ATOM 325  C CD  . PRO A 1 45  ? -13.938 -2.240  5.607   1.00 36.97 37  A 1 
ATOM 326  N N   . PRO A 1 46  ? -10.920 -3.037  2.056   1.00 28.50 38  A 1 
ATOM 327  C CA  . PRO A 1 46  ? -9.912  -2.321  1.267   1.00 26.14 38  A 1 
ATOM 328  C C   . PRO A 1 46  ? -10.465 -1.159  0.462   1.00 25.01 38  A 1 
ATOM 329  O O   . PRO A 1 46  ? -9.759  -0.148  0.332   1.00 26.78 38  A 1 
ATOM 330  C CB  . PRO A 1 46  ? -9.340  -3.420  0.366   1.00 32.48 38  A 1 
ATOM 331  C CG  . PRO A 1 46  ? -9.454  -4.642  1.203   1.00 33.00 38  A 1 
ATOM 332  C CD  . PRO A 1 46  ? -10.772 -4.498  1.935   1.00 31.22 38  A 1 
ATOM 333  N N   . ASP A 1 47  ? -11.690 -1.254  -0.085  1.00 29.41 39  A 1 
ATOM 334  C CA  . ASP A 1 47  ? -12.142 -0.127  -0.893  1.00 28.85 39  A 1 
ATOM 335  C C   . ASP A 1 47  ? -12.347 1.135   -0.058  1.00 32.17 39  A 1 
ATOM 336  O O   . ASP A 1 47  ? -12.356 2.237   -0.620  1.00 32.03 39  A 1 
ATOM 337  C CB  . ASP A 1 47  ? -13.406 -0.485  -1.696  1.00 34.82 39  A 1 
ATOM 338  C CG  . ASP A 1 47  ? -14.585 -0.853  -0.831  1.00 50.45 39  A 1 
ATOM 339  O OD1 . ASP A 1 47  ? -14.473 -0.815  0.410   1.00 57.13 39  A 1 
ATOM 340  O OD2 . ASP A 1 47  ? -15.646 -1.186  -1.413  1.00 62.18 39  A 1 
ATOM 341  N N   . GLN A 1 48  ? -12.436 1.011   1.271   1.00 32.05 40  A 1 
ATOM 342  C CA  . GLN A 1 48  ? -12.491 2.179   2.137   1.00 29.95 40  A 1 
ATOM 343  C C   . GLN A 1 48  ? -11.124 2.695   2.571   1.00 27.56 40  A 1 
ATOM 344  O O   . GLN A 1 48  ? -11.062 3.775   3.160   1.00 24.31 40  A 1 
ATOM 345  C CB  . GLN A 1 48  ? -13.314 1.878   3.387   1.00 33.64 40  A 1 
ATOM 346  C CG  . GLN A 1 48  ? -14.792 1.800   3.109   1.00 39.68 40  A 1 
ATOM 347  C CD  . GLN A 1 48  ? -15.575 1.259   4.286   1.00 54.92 40  A 1 
ATOM 348  O OE1 . GLN A 1 48  ? -15.253 1.530   5.444   1.00 61.20 40  A 1 
ATOM 349  N NE2 . GLN A 1 48  ? -16.599 0.474   3.995   1.00 57.47 40  A 1 
ATOM 350  N N   . GLN A 1 49  ? -10.041 1.984   2.280   1.00 19.44 41  A 1 
ATOM 351  C CA  . GLN A 1 49  ? -8.723  2.343   2.786   1.00 18.50 41  A 1 
ATOM 352  C C   . GLN A 1 49  ? -7.974  3.228   1.798   1.00 20.34 41  A 1 
ATOM 353  O O   . GLN A 1 49  ? -7.957  2.953   0.597   1.00 22.29 41  A 1 
ATOM 354  C CB  . GLN A 1 49  ? -7.881  1.095   3.029   1.00 22.05 41  A 1 
ATOM 355  C CG  . GLN A 1 49  ? -8.424  0.099   4.027   1.00 21.42 41  A 1 
ATOM 356  C CD  . GLN A 1 49  ? -7.517  -1.094  4.124   1.00 21.58 41  A 1 
ATOM 357  O OE1 . GLN A 1 49  ? -6.280  -0.962  4.034   1.00 22.18 41  A 1 
ATOM 358  N NE2 . GLN A 1 49  ? -8.102  -2.266  4.320   1.00 22.23 41  A 1 
ATOM 359  N N   . ARG A 1 50  ? -7.322  4.262   2.314   1.00 17.91 42  A 1 
ATOM 360  C CA  . ARG A 1 50  ? -6.350  5.040   1.554   1.00 19.76 42  A 1 
ATOM 361  C C   . ARG A 1 50  ? -5.072  5.014   2.360   1.00 20.02 42  A 1 
ATOM 362  O O   . ARG A 1 50  ? -5.079  5.403   3.527   1.00 17.59 42  A 1 
ATOM 363  C CB  . ARG A 1 50  ? -6.804  6.485   1.330   1.00 17.63 42  A 1 
ATOM 364  C CG  . ARG A 1 50  ? -8.219  6.640   0.749   1.00 18.99 42  A 1 
ATOM 365  C CD  . ARG A 1 50  ? -8.326  6.196   -0.710  1.00 23.96 42  A 1 
ATOM 366  N NE  . ARG A 1 50  ? -9.685  6.434   -1.177  1.00 25.22 42  A 1 
ATOM 367  C CZ  . ARG A 1 50  ? -10.651 5.524   -1.113  1.00 25.74 42  A 1 
ATOM 368  N NH1 . ARG A 1 50  ? -10.373 4.319   -0.625  1.00 25.62 42  A 1 
ATOM 369  N NH2 . ARG A 1 50  ? -11.875 5.814   -1.540  1.00 27.48 42  A 1 
ATOM 370  N N   . LEU A 1 51  ? -3.993  4.550   1.751   1.00 14.81 43  A 1 
ATOM 371  C CA  . LEU A 1 51  ? -2.690  4.537   2.398   1.00 13.44 43  A 1 
ATOM 372  C C   . LEU A 1 51  ? -1.865  5.697   1.868   1.00 15.55 43  A 1 
ATOM 373  O O   . LEU A 1 51  ? -1.840  5.941   0.659   1.00 17.02 43  A 1 
ATOM 374  C CB  . LEU A 1 51  ? -1.988  3.203   2.155   1.00 16.61 43  A 1 
ATOM 375  C CG  . LEU A 1 51  ? -2.565  2.008   2.924   1.00 16.08 43  A 1 
ATOM 376  C CD1 . LEU A 1 51  ? -1.969  0.706   2.414   1.00 21.86 43  A 1 
ATOM 377  C CD2 . LEU A 1 51  ? -2.353  2.141   4.427   1.00 17.63 43  A 1 
ATOM 378  N N   . ILE A 1 52  ? -1.201  6.419   2.777   1.00 15.38 44  A 1 
ATOM 379  C CA  . ILE A 1 52  ? -0.501  7.655   2.449   1.00 13.09 44  A 1 
ATOM 380  C C   . ILE A 1 52  ? 0.935   7.547   2.958   1.00 14.11 44  A 1 
ATOM 381  O O   . ILE A 1 52  ? 1.177   7.111   4.094   1.00 19.01 44  A 1 
ATOM 382  C CB  . ILE A 1 52  ? -1.212  8.886   3.037   1.00 14.77 44  A 1 
ATOM 383  C CG1 . ILE A 1 52  ? -2.574  9.088   2.336   1.00 17.39 44  A 1 
ATOM 384  C CG2 . ILE A 1 52  ? -0.370  10.141  2.841   1.00 18.94 44  A 1 
ATOM 385  C CD1 . ILE A 1 52  ? -3.346  10.226  2.922   1.00 26.21 44  A 1 
ATOM 386  N N   . PHE A 1 53  ? 1.889   7.910   2.101   1.00 14.22 45  A 1 
ATOM 387  C CA  . PHE A 1 53  ? 3.307   7.888   2.422   1.00 16.74 45  A 1 
ATOM 388  C C   . PHE A 1 53  ? 3.962   8.962   1.579   1.00 18.05 45  A 1 
ATOM 389  O O   . PHE A 1 53  ? 3.612   9.125   0.404   1.00 17.25 45  A 1 
ATOM 390  C CB  . PHE A 1 53  ? 3.933   6.513   2.120   1.00 15.80 45  A 1 
ATOM 391  C CG  . PHE A 1 53  ? 5.388   6.369   2.576   1.00 13.87 45  A 1 
ATOM 392  C CD1 . PHE A 1 53  ? 5.686   6.137   3.905   1.00 15.76 45  A 1 
ATOM 393  C CD2 . PHE A 1 53  ? 6.440   6.444   1.657   1.00 13.12 45  A 1 
ATOM 394  C CE1 . PHE A 1 53  ? 7.025   5.978   4.311   1.00 15.79 45  A 1 
ATOM 395  C CE2 . PHE A 1 53  ? 7.765   6.302   2.055   1.00 20.62 45  A 1 
ATOM 396  C CZ  . PHE A 1 53  ? 8.052   6.055   3.380   1.00 19.35 45  A 1 
ATOM 397  N N   . ALA A 1 54  ? 4.916   9.682   2.170   1.00 15.11 46  A 1 
ATOM 398  C CA  . ALA A 1 54  ? 5.533   10.833  1.521   1.00 18.36 46  A 1 
ATOM 399  C C   . ALA A 1 54  ? 4.480   11.798  0.991   1.00 19.64 46  A 1 
ATOM 400  O O   . ALA A 1 54  ? 4.663   12.449  -0.037  1.00 21.72 46  A 1 
ATOM 401  C CB  . ALA A 1 54  ? 6.486   10.393  0.410   1.00 23.33 46  A 1 
ATOM 402  N N   . GLY A 1 55  ? 3.363   11.908  1.705   1.00 17.87 47  A 1 
ATOM 403  C CA  . GLY A 1 55  ? 2.305   12.831  1.351   1.00 18.64 47  A 1 
ATOM 404  C C   . GLY A 1 55  ? 1.452   12.434  0.179   1.00 19.06 47  A 1 
ATOM 405  O O   . GLY A 1 55  ? 0.610   13.238  -0.217  1.00 21.91 47  A 1 
ATOM 406  N N   . LYS A 1 56  ? 1.638   11.235  -0.367  1.00 18.30 48  A 1 
ATOM 407  C CA  . LYS A 1 56  ? 0.924   10.790  -1.565  1.00 19.37 48  A 1 
ATOM 408  C C   . LYS A 1 56  ? 0.068   9.571   -1.261  1.00 17.63 48  A 1 
ATOM 409  O O   . LYS A 1 56  ? 0.461   8.696   -0.501  1.00 18.37 48  A 1 
ATOM 410  C CB  . LYS A 1 56  ? 1.899   10.401  -2.697  1.00 23.11 48  A 1 
ATOM 411  C CG  . LYS A 1 56  ? 2.956   11.431  -3.067  1.00 26.35 48  A 1 
ATOM 412  C CD  . LYS A 1 56  ? 2.400   12.798  -3.275  1.00 35.86 48  A 1 
ATOM 413  C CE  . LYS A 1 56  ? 3.533   13.804  -3.437  1.00 42.81 48  A 1 
ATOM 414  N NZ  . LYS A 1 56  ? 3.013   15.195  -3.595  1.00 41.59 48  A 1 
ATOM 415  N N   . GLN A 1 57  ? -1.073  9.453   -1.948  1.00 16.87 49  A 1 
ATOM 416  C CA  . GLN A 1 57  ? -1.841  8.216   -1.837  1.00 17.70 49  A 1 
ATOM 417  C C   . GLN A 1 57  ? -1.162  7.136   -2.657  1.00 20.68 49  A 1 
ATOM 418  O O   . GLN A 1 57  ? -0.684  7.395   -3.773  1.00 24.85 49  A 1 
ATOM 419  C CB  . GLN A 1 57  ? -3.284  8.400   -2.296  1.00 21.71 49  A 1 
ATOM 420  C CG  . GLN A 1 57  ? -4.077  9.249   -1.335  1.00 21.24 49  A 1 
ATOM 421  C CD  . GLN A 1 57  ? -5.512  9.367   -1.746  1.00 23.72 49  A 1 
ATOM 422  O OE1 . GLN A 1 57  ? -6.116  8.403   -2.225  1.00 28.76 49  A 1 
ATOM 423  N NE2 . GLN A 1 57  ? -6.073  10.548  -1.561  1.00 29.30 49  A 1 
ATOM 424  N N   . LEU A 1 58  ? -1.115  5.929   -2.103  1.00 16.00 50  A 1 
ATOM 425  C CA  . LEU A 1 58  ? -0.352  4.831   -2.693  1.00 16.34 50  A 1 
ATOM 426  C C   . LEU A 1 58  ? -1.248  3.998   -3.604  1.00 17.50 50  A 1 
ATOM 427  O O   . LEU A 1 58  ? -2.387  3.688   -3.254  1.00 17.57 50  A 1 
ATOM 428  C CB  . LEU A 1 58  ? 0.257   3.957   -1.602  1.00 16.46 50  A 1 
ATOM 429  C CG  . LEU A 1 58  ? 1.109   4.728   -0.589  1.00 14.45 50  A 1 
ATOM 430  C CD1 . LEU A 1 58  ? 1.698   3.739   0.397   1.00 17.74 50  A 1 
ATOM 431  C CD2 . LEU A 1 58  ? 2.219   5.496   -1.333  1.00 18.66 50  A 1 
ATOM 432  N N   . GLU A 1 59  ? -0.702  3.626   -4.775  1.00 17.10 51  A 1 
ATOM 433  C CA  . GLU A 1 59  ? -1.474  2.937   -5.798  0.57 16.43 51  A 1 
ATOM 434  C C   . GLU A 1 59  ? -1.514  1.430   -5.549  1.00 17.36 51  A 1 
ATOM 435  O O   . GLU A 1 59  ? -0.480  0.781   -5.379  1.00 20.41 51  A 1 
ATOM 436  C CB  . GLU A 1 59  ? -0.875  3.228   -7.171  0.57 19.67 51  A 1 
ATOM 437  C CG  . GLU A 1 59  ? -0.899  4.690   -7.583  0.57 17.09 51  A 1 
ATOM 438  C CD  . GLU A 1 59  ? -2.258  5.133   -8.087  0.57 17.70 51  A 1 
ATOM 439  O OE1 . GLU A 1 59  ? -3.048  4.262   -8.467  0.57 22.19 51  A 1 
ATOM 440  O OE2 . GLU A 1 59  ? -2.524  6.344   -8.068  0.57 20.80 51  A 1 
ATOM 441  N N   . ASP A 1 60  ? -2.730  0.870   -5.594  1.00 17.00 52  A 1 
ATOM 442  C CA  . ASP A 1 60  ? -2.954  -0.540  -5.272  1.00 17.81 52  A 1 
ATOM 443  C C   . ASP A 1 60  ? -2.010  -1.490  -5.997  1.00 21.38 52  A 1 
ATOM 444  O O   . ASP A 1 60  ? -1.553  -2.480  -5.418  1.00 23.24 52  A 1 
ATOM 445  C CB  . ASP A 1 60  ? -4.389  -0.927  -5.641  1.00 19.81 52  A 1 
ATOM 446  C CG  . ASP A 1 60  ? -5.411  -0.415  -4.658  1.00 27.76 52  A 1 
ATOM 447  O OD1 . ASP A 1 60  ? -5.011  0.022   -3.571  1.00 27.13 52  A 1 
ATOM 448  O OD2 . ASP A 1 60  ? -6.624  -0.470  -4.970  1.00 28.21 52  A 1 
ATOM 449  N N   . GLY A 1 61  ? -1.785  -1.271  -7.286  1.00 22.03 53  A 1 
ATOM 450  C CA  . GLY A 1 61  ? -1.015  -2.237  -8.037  1.00 21.16 53  A 1 
ATOM 451  C C   . GLY A 1 61  ? 0.488   -2.066  -7.999  1.00 20.88 53  A 1 
ATOM 452  O O   . GLY A 1 61  ? 1.193   -2.850  -8.640  1.00 26.55 53  A 1 
ATOM 453  N N   . ARG A 1 62  ? 1.002   -1.080  -7.262  1.00 20.60 54  A 1 
ATOM 454  C CA  . ARG A 1 62  ? 2.441   -0.894  -7.113  1.00 18.64 54  A 1 
ATOM 455  C C   . ARG A 1 62  ? 2.909   -1.542  -5.817  1.00 21.08 54  A 1 
ATOM 456  O O   . ARG A 1 62  ? 2.106   -1.946  -4.983  1.00 20.52 54  A 1 
ATOM 457  C CB  . ARG A 1 62  ? 2.787   0.592   -7.139  1.00 17.06 54  A 1 
ATOM 458  C CG  . ARG A 1 62  ? 2.275   1.241   -8.435  1.00 18.44 54  A 1 
ATOM 459  C CD  . ARG A 1 62  ? 2.686   2.711   -8.506  1.00 19.61 54  A 1 
ATOM 460  N NE  . ARG A 1 62  ? 1.924   3.455   -9.509  1.00 23.81 54  A 1 
ATOM 461  C CZ  . ARG A 1 62  ? 2.046   4.764   -9.709  1.00 20.42 54  A 1 
ATOM 462  N NH1 . ARG A 1 62  ? 2.898   5.484   -8.970  1.00 25.95 54  A 1 
ATOM 463  N NH2 . ARG A 1 62  ? 1.263   5.361   -10.605 1.00 22.10 54  A 1 
ATOM 464  N N   . THR A 1 63  ? 4.224   -1.674  -5.676  1.00 23.15 55  A 1 
ATOM 465  C CA  . THR A 1 63  ? 4.796   -2.361  -4.523  1.00 20.11 55  A 1 
ATOM 466  C C   . THR A 1 63  ? 5.325   -1.374  -3.493  1.00 19.78 55  A 1 
ATOM 467  O O   . THR A 1 63  ? 5.528   -0.187  -3.760  1.00 19.60 55  A 1 
ATOM 468  C CB  . THR A 1 63  ? 5.952   -3.277  -4.940  1.00 27.24 55  A 1 
ATOM 469  O OG1 . THR A 1 63  ? 7.036   -2.463  -5.412  1.00 24.22 55  A 1 
ATOM 470  C CG2 . THR A 1 63  ? 5.515   -4.255  -6.032  1.00 24.81 55  A 1 
ATOM 471  N N   . LEU A 1 64  ? 5.569   -1.905  -2.290  1.00 19.57 56  A 1 
ATOM 472  C CA  . LEU A 1 64  ? 6.210   -1.101  -1.258  1.00 16.67 56  A 1 
ATOM 473  C C   . LEU A 1 64  ? 7.565   -0.582  -1.728  1.00 19.40 56  A 1 
ATOM 474  O O   . LEU A 1 64  ? 7.913   0.585   -1.497  1.00 19.70 56  A 1 
ATOM 475  C CB  . LEU A 1 64  ? 6.367   -1.933  0.023   1.00 17.83 56  A 1 
ATOM 476  C CG  . LEU A 1 64  ? 5.076   -2.341  0.739   1.00 19.55 56  A 1 
ATOM 477  C CD1 . LEU A 1 64  ? 5.430   -3.313  1.869   1.00 20.36 56  A 1 
ATOM 478  C CD2 . LEU A 1 64  ? 4.329   -1.114  1.319   1.00 18.36 56  A 1 
ATOM 479  N N   . SER A 1 65  ? 8.353   -1.435  -2.384  1.00 22.32 57  A 1 
ATOM 480  C CA  . SER A 1 65  ? 9.654   -0.996  -2.876  0.54 24.07 57  A 1 
ATOM 481  C C   . SER A 1 65  ? 9.521   0.098   -3.927  1.00 25.28 57  A 1 
ATOM 482  O O   . SER A 1 65  ? 10.405  0.955   -4.043  1.00 24.00 57  A 1 
ATOM 483  C CB  . SER A 1 65  ? 10.436  -2.183  -3.444  0.54 28.17 57  A 1 
ATOM 484  O OG  . SER A 1 65  ? 9.748   -2.771  -4.534  0.54 28.84 57  A 1 
ATOM 485  N N   . ASP A 1 66  ? 8.434   0.081   -4.712  1.00 20.92 58  A 1 
ATOM 486  C CA  . ASP A 1 66  ? 8.241   1.152   -5.685  1.00 23.46 58  A 1 
ATOM 487  C C   . ASP A 1 66  ? 8.209   2.520   -5.018  1.00 23.25 58  A 1 
ATOM 488  O O   . ASP A 1 66  ? 8.587   3.524   -5.642  1.00 24.44 58  A 1 
ATOM 489  C CB  . ASP A 1 66  ? 6.929   0.967   -6.438  1.00 25.22 58  A 1 
ATOM 490  C CG  . ASP A 1 66  ? 6.993   -0.116  -7.504  1.00 26.53 58  A 1 
ATOM 491  O OD1 . ASP A 1 66  ? 8.095   -0.439  -8.006  1.00 30.23 58  A 1 
ATOM 492  O OD2 . ASP A 1 66  ? 5.913   -0.649  -7.837  1.00 27.47 58  A 1 
ATOM 493  N N   . TYR A 1 67  ? 7.740   2.578   -3.773  1.00 19.92 59  A 1 
ATOM 494  C CA  . TYR A 1 67  ? 7.632   3.811   -3.002  1.00 16.87 59  A 1 
ATOM 495  C C   . TYR A 1 67  ? 8.782   4.014   -2.014  1.00 20.18 59  A 1 
ATOM 496  O O   . TYR A 1 67  ? 8.726   4.957   -1.215  1.00 22.38 59  A 1 
ATOM 497  C CB  . TYR A 1 67  ? 6.317   3.829   -2.240  1.00 15.56 59  A 1 
ATOM 498  C CG  . TYR A 1 67  ? 5.121   4.027   -3.146  1.00 14.90 59  A 1 
ATOM 499  C CD1 . TYR A 1 67  ? 4.235   2.984   -3.397  1.00 15.93 59  A 1 
ATOM 500  C CD2 . TYR A 1 67  ? 4.894   5.260   -3.727  1.00 16.13 59  A 1 
ATOM 501  C CE1 . TYR A 1 67  ? 3.128   3.178   -4.235  1.00 16.26 59  A 1 
ATOM 502  C CE2 . TYR A 1 67  ? 3.791   5.455   -4.575  1.00 19.33 59  A 1 
ATOM 503  C CZ  . TYR A 1 67  ? 2.925   4.410   -4.781  1.00 18.33 59  A 1 
ATOM 504  O OH  . TYR A 1 67  ? 1.844   4.605   -5.603  1.00 19.24 59  A 1 
ATOM 505  N N   . ASN A 1 68  ? 9.817   3.180   -2.073  1.00 19.03 60  A 1 
ATOM 506  C CA  . ASN A 1 68  ? 10.988  3.327   -1.204  1.00 22.68 60  A 1 
ATOM 507  C C   . ASN A 1 68  ? 10.615  3.184   0.266   1.00 23.83 60  A 1 
ATOM 508  O O   . ASN A 1 68  ? 11.228  3.814   1.139   1.00 24.60 60  A 1 
ATOM 509  C CB  . ASN A 1 68  ? 11.678  4.663   -1.451  1.00 25.21 60  A 1 
ATOM 510  C CG  . ASN A 1 68  ? 12.045  4.849   -2.898  1.00 40.76 60  A 1 
ATOM 511  O OD1 . ASN A 1 68  ? 12.551  3.926   -3.539  1.00 48.71 60  A 1 
ATOM 512  N ND2 . ASN A 1 68  ? 11.770  6.031   -3.433  1.00 49.28 60  A 1 
ATOM 513  N N   . ILE A 1 69  ? 9.604   2.364   0.539   1.00 17.85 61  A 1 
ATOM 514  C CA  . ILE A 1 69  ? 9.142   2.118   1.903   1.00 18.47 61  A 1 
ATOM 515  C C   . ILE A 1 69  ? 10.042  1.049   2.523   1.00 22.67 61  A 1 
ATOM 516  O O   . ILE A 1 69  ? 10.196  -0.047  1.978   1.00 23.99 61  A 1 
ATOM 517  C CB  . ILE A 1 69  ? 7.664   1.693   1.908   1.00 15.74 61  A 1 
ATOM 518  C CG1 . ILE A 1 69  ? 6.780   2.888   1.595   1.00 16.07 61  A 1 
ATOM 519  C CG2 . ILE A 1 69  ? 7.271   1.109   3.269   1.00 23.79 61  A 1 
ATOM 520  C CD1 . ILE A 1 69  ? 5.374   2.519   1.095   1.00 17.99 61  A 1 
ATOM 521  N N   . GLN A 1 70  ? 10.686  1.373   3.642   1.00 19.98 62  A 1 
ATOM 522  C CA  . GLN A 1 70  ? 11.671  0.465   4.213   1.00 20.67 62  A 1 
ATOM 523  C C   . GLN A 1 70  ? 11.250  0.024   5.618   1.00 19.04 62  A 1 
ATOM 524  O O   . GLN A 1 70  ? 10.190  0.383   6.132   1.00 18.57 62  A 1 
ATOM 525  C CB  . GLN A 1 70  ? 13.068  1.103   4.236   1.00 22.23 62  A 1 
ATOM 526  C CG  . GLN A 1 70  ? 13.200  2.322   5.123   1.00 36.32 62  A 1 
ATOM 527  C CD  . GLN A 1 70  ? 14.496  3.074   4.872   1.00 60.94 62  A 1 
ATOM 528  O OE1 . GLN A 1 70  ? 14.756  3.532   3.756   1.00 65.37 62  A 1 
ATOM 529  N NE2 . GLN A 1 70  ? 15.320  3.198   5.909   1.00 58.60 62  A 1 
ATOM 530  N N   . LYS A 1 71  ? 12.110  -0.773  6.241   1.00 19.67 63  A 1 
ATOM 531  C CA  . LYS A 1 71  ? 11.758  -1.348  7.529   1.00 19.31 63  A 1 
ATOM 532  C C   . LYS A 1 71  ? 11.459  -0.255  8.556   1.00 21.13 63  A 1 
ATOM 533  O O   . LYS A 1 71  ? 12.131  0.779   8.630   1.00 21.69 63  A 1 
ATOM 534  C CB  . LYS A 1 71  ? 12.880  -2.301  7.990   1.00 27.04 63  A 1 
ATOM 535  C CG  . LYS A 1 71  ? 13.569  -2.015  9.303   1.00 33.17 63  A 1 
ATOM 536  C CD  . LYS A 1 71  ? 14.766  -2.971  9.464   1.00 29.71 63  A 1 
ATOM 537  C CE  . LYS A 1 71  ? 15.409  -2.839  10.817  1.00 46.13 63  A 1 
ATOM 538  N NZ  . LYS A 1 71  ? 16.465  -3.873  10.986  1.00 46.22 63  A 1 
ATOM 539  N N   . GLU A 1 72  ? 10.380  -0.471  9.306   1.00 19.06 64  A 1 
ATOM 540  C CA  . GLU A 1 72  ? 9.939   0.391   10.405  1.00 19.69 64  A 1 
ATOM 541  C C   . GLU A 1 72  ? 9.526   1.787   9.943   1.00 19.24 64  A 1 
ATOM 542  O O   . GLU A 1 72  ? 9.445   2.718   10.765  1.00 20.71 64  A 1 
ATOM 543  C CB  . GLU A 1 72  ? 10.993  0.427   11.523  1.00 23.86 64  A 1 
ATOM 544  C CG  . GLU A 1 72  ? 11.121  -0.939  12.192  1.00 27.49 64  A 1 
ATOM 545  C CD  . GLU A 1 72  ? 12.144  -0.975  13.294  1.00 37.70 64  A 1 
ATOM 546  O OE1 . GLU A 1 72  ? 11.956  -1.776  14.231  1.00 44.21 64  A 1 
ATOM 547  O OE2 . GLU A 1 72  ? 13.125  -0.204  13.214  1.00 38.05 64  A 1 
ATOM 548  N N   . SER A 1 73  ? 9.250   1.940   8.638   1.00 20.13 65  A 1 
ATOM 549  C CA  . SER A 1 73  ? 8.471   3.054   8.106   1.00 17.23 65  A 1 
ATOM 550  C C   . SER A 1 73  ? 7.003   2.922   8.520   1.00 14.84 65  A 1 
ATOM 551  O O   . SER A 1 73  ? 6.528   1.838   8.840   1.00 18.54 65  A 1 
ATOM 552  C CB  . SER A 1 73  ? 8.555   3.088   6.569   1.00 22.27 65  A 1 
ATOM 553  O OG  . SER A 1 73  ? 9.885   3.408   6.175   1.00 28.44 65  A 1 
ATOM 554  N N   . THR A 1 74  ? 6.310   4.050   8.548   1.00 12.62 66  A 1 
ATOM 555  C CA  . THR A 1 74  ? 4.910   4.101   8.920   1.00 12.66 66  A 1 
ATOM 556  C C   . THR A 1 74  ? 4.124   4.620   7.725   1.00 13.57 66  A 1 
ATOM 557  O O   . THR A 1 74  ? 4.550   5.586   7.082   1.00 14.99 66  A 1 
ATOM 558  C CB  . THR A 1 74  ? 4.706   5.018   10.112  1.00 16.22 66  A 1 
ATOM 559  O OG1 . THR A 1 74  ? 5.508   4.523   11.194  1.00 15.36 66  A 1 
ATOM 560  C CG2 . THR A 1 74  ? 3.274   4.980   10.558  1.00 16.58 66  A 1 
ATOM 561  N N   . LEU A 1 75  ? 2.967   4.003   7.468   1.00 13.86 67  A 1 
ATOM 562  C CA  . LEU A 1 75  ? 1.989   4.483   6.493   1.00 13.94 67  A 1 
ATOM 563  C C   . LEU A 1 75  ? 0.809   5.066   7.252   1.00 16.90 67  A 1 
ATOM 564  O O   . LEU A 1 75  ? 0.354   4.471   8.239   1.00 17.39 67  A 1 
ATOM 565  C CB  . LEU A 1 75  ? 1.508   3.340   5.598   1.00 15.24 67  A 1 
ATOM 566  C CG  . LEU A 1 75  ? 2.563   2.444   4.952   1.00 19.34 67  A 1 
ATOM 567  C CD1 . LEU A 1 75  ? 1.884   1.380   4.042   1.00 15.96 67  A 1 
ATOM 568  C CD2 . LEU A 1 75  ? 3.541   3.286   4.225   1.00 23.28 67  A 1 
ATOM 569  N N   . HIS A 1 76  ? 0.317   6.239   6.818   1.00 15.80 68  A 1 
ATOM 570  C CA  . HIS A 1 76  ? -0.959  6.721   7.348   1.00 15.07 68  A 1 
ATOM 571  C C   . HIS A 1 76  ? -2.092  5.951   6.683   1.00 17.10 68  A 1 
ATOM 572  O O   . HIS A 1 76  ? -2.101  5.742   5.471   1.00 18.88 68  A 1 
ATOM 573  C CB  . HIS A 1 76  ? -1.177  8.213   7.076   1.00 16.64 68  A 1 
ATOM 574  C CG  . HIS A 1 76  ? -0.147  9.116   7.673   1.00 15.78 68  A 1 
ATOM 575  N ND1 . HIS A 1 76  ? -0.176  9.501   8.999   1.00 21.24 68  A 1 
ATOM 576  C CD2 . HIS A 1 76  ? 0.899   9.763   7.111   1.00 17.50 68  A 1 
ATOM 577  C CE1 . HIS A 1 76  ? 0.837   10.319  9.232   1.00 24.61 68  A 1 
ATOM 578  N NE2 . HIS A 1 76  ? 1.504   10.500  8.105   1.00 22.80 68  A 1 
ATOM 579  N N   . LEU A 1 77  ? -3.057  5.537   7.477   1.00 17.46 69  A 1 
ATOM 580  C CA  . LEU A 1 77  ? -4.256  4.933   6.925   1.00 18.61 69  A 1 
ATOM 581  C C   . LEU A 1 77  ? -5.396  5.898   7.171   1.00 22.16 69  A 1 
ATOM 582  O O   . LEU A 1 77  ? -5.743  6.179   8.322   1.00 23.65 69  A 1 
ATOM 583  C CB  . LEU A 1 77  ? -4.526  3.573   7.557   1.00 21.63 69  A 1 
ATOM 584  C CG  . LEU A 1 77  ? -5.829  2.884   7.139   1.00 21.61 69  A 1 
ATOM 585  C CD1 . LEU A 1 77  ? -5.850  2.619   5.626   1.00 23.70 69  A 1 
ATOM 586  C CD2 . LEU A 1 77  ? -6.003  1.606   7.939   1.00 25.56 69  A 1 
ATOM 587  N N   . VAL A 1 78  ? -6.003  6.389   6.092   1.00 20.08 70  A 1 
ATOM 588  C CA  . VAL A 1 78  ? -7.165  7.256   6.196   0.66 22.50 70  A 1 
ATOM 589  C C   . VAL A 1 78  ? -8.331  6.530   5.547   1.00 22.26 70  A 1 
ATOM 590  O O   . VAL A 1 78  ? -8.159  5.813   4.561   1.00 21.68 70  A 1 
ATOM 591  C CB  . VAL A 1 78  ? -6.942  8.644   5.553   0.66 22.54 70  A 1 
ATOM 592  C CG1 . VAL A 1 78  ? -5.995  9.473   6.408   0.66 22.99 70  A 1 
ATOM 593  C CG2 . VAL A 1 78  ? -6.411  8.518   4.142   0.66 20.99 70  A 1 
ATOM 594  N N   . LEU A 1 79  ? -9.503  6.663   6.141   1.00 24.10 71  A 1 
ATOM 595  C CA  . LEU A 1 79  ? -10.654 5.902   5.675   1.00 25.59 71  A 1 
ATOM 596  C C   . LEU A 1 79  ? -11.711 6.814   5.067   1.00 26.92 71  A 1 
ATOM 597  O O   . LEU A 1 79  ? -11.989 7.897   5.589   1.00 30.77 71  A 1 
ATOM 598  C CB  . LEU A 1 79  ? -11.254 5.092   6.831   1.00 27.49 71  A 1 
ATOM 599  C CG  . LEU A 1 79  ? -10.164 4.290   7.573   1.00 30.20 71  A 1 
ATOM 600  C CD1 . LEU A 1 79  ? -10.785 3.524   8.732   1.00 40.69 71  A 1 
ATOM 601  C CD2 . LEU A 1 79  ? -9.435  3.331   6.644   1.00 31.91 71  A 1 
ATOM 602  N N   . ARG A 1 80  ? -12.291 6.364   3.957   1.00 26.63 72  A 1 
ATOM 603  C CA  . ARG A 1 80  ? -13.321 7.105   3.259   1.00 30.55 72  A 1 
ATOM 604  C C   . ARG A 1 80  ? -14.630 6.343   3.320   1.00 29.61 72  A 1 
ATOM 605  O O   . ARG A 1 80  ? -14.653 5.113   3.316   1.00 30.23 72  A 1 
ATOM 606  C CB  . ARG A 1 80  ? -12.997 7.309   1.769   1.00 29.39 72  A 1 
ATOM 607  C CG  . ARG A 1 80  ? -11.637 7.852   1.469   1.00 29.39 72  A 1 
ATOM 608  C CD  . ARG A 1 80  ? -11.494 9.319   1.842   1.00 38.40 72  A 1 
ATOM 609  N NE  . ARG A 1 80  ? -10.337 9.895   1.163   1.00 31.89 72  A 1 
ATOM 610  C CZ  . ARG A 1 80  ? -9.316  10.479  1.772   1.00 32.29 72  A 1 
ATOM 611  N NH1 . ARG A 1 80  ? -9.305  10.589  3.096   1.00 38.96 72  A 1 
ATOM 612  N NH2 . ARG A 1 80  ? -8.308  10.959  1.057   1.00 32.03 72  A 1 
ATOM 613  N N   . LEU A 1 81  ? -15.723 7.089   3.383   1.00 30.90 73  A 1 
ATOM 614  C CA  . LEU A 1 81  ? -17.012 6.474   3.125   0.55 41.07 73  A 1 
ATOM 615  C C   . LEU A 1 81  ? -17.036 5.890   1.716   1.00 43.06 73  A 1 
ATOM 616  O O   . LEU A 1 81  ? -16.295 6.312   0.819   1.00 38.62 73  A 1 
ATOM 617  C CB  . LEU A 1 81  ? -18.130 7.492   3.315   0.55 42.55 73  A 1 
ATOM 618  C CG  . LEU A 1 81  ? -18.447 7.640   4.807   0.55 43.98 73  A 1 
ATOM 619  C CD1 . LEU A 1 81  ? -19.407 8.784   5.051   0.55 47.33 73  A 1 
ATOM 620  C CD2 . LEU A 1 81  ? -19.023 6.350   5.339   0.55 41.71 73  A 1 
ATOM 621  N N   . ARG A 1 82  ? -17.867 4.870   1.537   1.00 44.86 74  A 1 
ATOM 622  C CA  . ARG A 1 82  ? -17.981 4.257   0.222   1.00 54.21 74  A 1 
ATOM 623  C C   . ARG A 1 82  ? -18.639 5.243   -0.736  1.00 50.44 74  A 1 
ATOM 624  O O   . ARG A 1 82  ? -19.618 5.906   -0.381  1.00 53.07 74  A 1 
ATOM 625  C CB  . ARG A 1 82  ? -18.785 2.961   0.301   1.00 51.68 74  A 1 
ATOM 626  N N   . GLY A 1 83  ? -18.075 5.372   -1.936  1.00 65.43 75  A 1 
ATOM 627  C CA  . GLY A 1 83  ? -18.704 6.129   -3.000  1.00 70.56 75  A 1 
ATOM 628  C C   . GLY A 1 83  ? -18.063 7.449   -3.381  1.00 65.41 75  A 1 
ATOM 629  O O   . GLY A 1 83  ? -18.668 8.202   -4.155  1.00 62.41 75  A 1 
ATOM 630  N N   . GLY A 1 84  ? -16.878 7.766   -2.867  1.00 65.14 76  A 1 
ATOM 631  C CA  . GLY A 1 84  ? -16.182 8.956   -3.325  1.00 66.13 76  A 1 
ATOM 632  C C   . GLY A 1 84  ? -15.784 8.818   -4.785  1.00 58.00 76  A 1 
ATOM 633  O O   . GLY A 1 84  ? -15.336 7.759   -5.231  1.00 54.07 76  A 1 
ATOM 634  N N   . MET A 1 85  ? -15.966 9.900   -5.543  1.00 48.64 77  A 1 
ATOM 635  C CA  . MET A 1 85  ? -15.674 9.859   -6.972  1.00 42.24 77  A 1 
ATOM 636  C C   . MET A 1 85  ? -14.174 9.722   -7.201  1.00 36.02 77  A 1 
ATOM 637  O O   . MET A 1 85  ? -13.394 10.624  -6.872  1.00 38.39 77  A 1 
ATOM 638  C CB  . MET A 1 85  ? -16.219 11.096  -7.682  1.00 51.39 77  A 1 
ATOM 639  C CG  . MET A 1 85  ? -15.841 11.120  -9.156  1.00 46.37 77  A 1 
ATOM 640  S SD  . MET A 1 85  ? -16.601 12.405  -10.158 1.00 52.00 77  A 1 
ATOM 641  C CE  . MET A 1 85  ? -15.906 12.067  -11.771 1.00 44.74 77  A 1 
ATOM 642  N N   . GLN A 1 86  ? -13.763 8.575   -7.733  1.00 30.93 78  A 1 
ATOM 643  C CA  . GLN A 1 86  ? -12.409 8.369   -8.219  1.00 26.29 78  A 1 
ATOM 644  C C   . GLN A 1 86  ? -12.454 8.175   -9.722  1.00 24.55 78  A 1 
ATOM 645  O O   . GLN A 1 86  ? -13.436 7.661   -10.264 1.00 27.91 78  A 1 
ATOM 646  C CB  . GLN A 1 86  ? -11.751 7.135   -7.599  1.00 35.40 78  A 1 
ATOM 647  C CG  . GLN A 1 86  ? -11.519 7.188   -6.091  1.00 40.33 78  A 1 
ATOM 648  C CD  . GLN A 1 86  ? -10.768 5.958   -5.595  1.00 42.85 78  A 1 
ATOM 649  O OE1 . GLN A 1 86  ? -9.889  6.049   -4.730  1.00 37.19 78  A 1 
ATOM 650  N NE2 . GLN A 1 86  ? -11.084 4.805   -6.175  1.00 48.28 78  A 1 
ATOM 651  N N   . ILE A 1 87  ? -11.381 8.586   -10.377 1.00 21.82 79  A 1 
ATOM 652  C CA  . ILE A 1 87  ? -11.148 8.202   -11.764 1.00 19.95 79  A 1 
ATOM 653  C C   . ILE A 1 87  ? -9.774  7.557   -11.868 1.00 21.25 79  A 1 
ATOM 654  O O   . ILE A 1 87  ? -8.910  7.723   -10.997 1.00 21.18 79  A 1 
ATOM 655  C CB  . ILE A 1 87  ? -11.293 9.393   -12.734 1.00 21.27 79  A 1 
ATOM 656  C CG1 . ILE A 1 87  ? -10.301 10.506  -12.429 1.00 24.55 79  A 1 
ATOM 657  C CG2 . ILE A 1 87  ? -12.722 9.933   -12.701 1.00 24.24 79  A 1 
ATOM 658  C CD1 . ILE A 1 87  ? -10.290 11.620  -13.504 1.00 25.12 79  A 1 
ATOM 659  N N   . PHE A 1 88  ? -9.589  6.774   -12.928 1.00 19.78 80  A 1 
ATOM 660  C CA  . PHE A 1 88  ? -8.346  6.053   -13.171 1.00 18.49 80  A 1 
ATOM 661  C C   . PHE A 1 88  ? -7.688  6.614   -14.410 1.00 19.69 80  A 1 
ATOM 662  O O   . PHE A 1 88  ? -8.272  6.586   -15.489 1.00 21.60 80  A 1 
ATOM 663  C CB  . PHE A 1 88  ? -8.594  4.552   -13.319 1.00 19.43 80  A 1 
ATOM 664  C CG  . PHE A 1 88  ? -9.497  4.004   -12.264 1.00 22.26 80  A 1 
ATOM 665  C CD1 . PHE A 1 88  ? -10.740 3.488   -12.582 1.00 26.73 80  A 1 
ATOM 666  C CD2 . PHE A 1 88  ? -9.109  4.028   -10.928 1.00 27.88 80  A 1 
ATOM 667  C CE1 . PHE A 1 88  ? -11.572 2.990   -11.605 1.00 37.41 80  A 1 
ATOM 668  C CE2 . PHE A 1 88  ? -9.949  3.543   -9.938  1.00 34.16 80  A 1 
ATOM 669  C CZ  . PHE A 1 88  ? -11.180 3.019   -10.278 1.00 37.70 80  A 1 
ATOM 670  N N   . VAL A 1 89  ? -6.491  7.135   -14.262 1.00 17.36 81  A 1 
ATOM 671  C CA  . VAL A 1 89  ? -5.741  7.658   -15.394 1.00 17.59 81  A 1 
ATOM 672  C C   . VAL A 1 89  ? -4.655  6.643   -15.703 1.00 20.60 81  A 1 
ATOM 673  O O   . VAL A 1 89  ? -3.813  6.352   -14.846 1.00 20.19 81  A 1 
ATOM 674  C CB  . VAL A 1 89  ? -5.156  9.047   -15.083 1.00 20.00 81  A 1 
ATOM 675  C CG1 . VAL A 1 89  ? -4.292  9.549   -16.235 1.00 24.27 81  A 1 
ATOM 676  C CG2 . VAL A 1 89  ? -6.293  10.048  -14.757 1.00 20.46 81  A 1 
ATOM 677  N N   . LYS A 1 90  ? -4.633  6.122   -16.926 1.00 20.21 82  A 1 
ATOM 678  C CA  . LYS A 1 90  ? -3.677  5.087   -17.281 1.00 24.38 82  A 1 
ATOM 679  C C   . LYS A 1 90  ? -2.750  5.567   -18.386 1.00 25.24 82  A 1 
ATOM 680  O O   . LYS A 1 90  ? -3.209  6.069   -19.409 1.00 21.17 82  A 1 
ATOM 681  C CB  . LYS A 1 90  ? -4.399  3.814   -17.684 1.00 24.49 82  A 1 
ATOM 682  C CG  . LYS A 1 90  ? -5.233  3.288   -16.497 1.00 26.74 82  A 1 
ATOM 683  C CD  . LYS A 1 90  ? -5.644  1.847   -16.684 1.00 34.70 82  A 1 
ATOM 684  C CE  . LYS A 1 90  ? -4.435  0.942   -16.646 1.00 32.05 82  A 1 
ATOM 685  N NZ  . LYS A 1 90  ? -4.799  -0.499  -16.638 1.00 38.45 82  A 1 
ATOM 686  N N   . THR A 1 91  ? -1.452  5.437   -18.165 1.00 22.46 83  A 1 
ATOM 687  C CA  . THR A 1 91  ? -0.519  5.706   -19.234 1.00 24.08 83  A 1 
ATOM 688  C C   . THR A 1 91  ? -0.510  4.534   -20.198 1.00 31.05 83  A 1 
ATOM 689  O O   . THR A 1 91  ? -0.970  3.433   -19.884 1.00 30.57 83  A 1 
ATOM 690  C CB  . THR A 1 91  ? 0.892   5.909   -18.685 1.00 33.64 83  A 1 
ATOM 691  O OG1 . THR A 1 91  ? 1.440   4.635   -18.330 1.00 35.64 83  A 1 
ATOM 692  C CG2 . THR A 1 91  ? 0.867   6.809   -17.469 1.00 34.87 83  A 1 
ATOM 693  N N   . LEU A 1 92  ? 0.031   4.776   -21.388 1.00 27.36 84  A 1 
ATOM 694  C CA  . LEU A 1 92  ? 0.171   3.698   -22.356 0.60 29.11 84  A 1 
ATOM 695  C C   . LEU A 1 92  ? 1.223   2.675   -21.946 1.00 37.54 84  A 1 
ATOM 696  O O   . LEU A 1 92  ? 1.284   1.599   -22.552 1.00 42.71 84  A 1 
ATOM 697  C CB  . LEU A 1 92  ? 0.493   4.281   -23.726 0.60 34.69 84  A 1 
ATOM 698  C CG  . LEU A 1 92  ? -0.574  5.251   -24.238 0.60 27.87 84  A 1 
ATOM 699  C CD1 . LEU A 1 92  ? -0.194  5.777   -25.615 0.60 31.42 84  A 1 
ATOM 700  C CD2 . LEU A 1 92  ? -1.935  4.575   -24.282 0.60 31.29 84  A 1 
ATOM 701  N N   . THR A 1 93  ? 2.051   2.978   -20.936 1.00 33.11 85  A 1 
ATOM 702  C CA  . THR A 1 93  ? 2.958   1.987   -20.375 1.00 46.10 85  A 1 
ATOM 703  C C   . THR A 1 93  ? 2.246   1.021   -19.437 1.00 52.43 85  A 1 
ATOM 704  O O   . THR A 1 93  ? 2.850   0.026   -19.022 1.00 68.57 85  A 1 
ATOM 705  C CB  . THR A 1 93  ? 4.111   2.663   -19.616 1.00 47.52 85  A 1 
ATOM 706  O OG1 . THR A 1 93  ? 3.589   3.499   -18.573 1.00 41.82 85  A 1 
ATOM 707  C CG2 . THR A 1 93  ? 4.940   3.516   -20.540 1.00 44.99 85  A 1 
ATOM 708  N N   . GLY A 1 94  ? 0.986   1.289   -19.097 1.00 42.16 86  A 1 
ATOM 709  C CA  . GLY A 1 94  ? 0.243   0.491   -18.145 1.00 45.66 86  A 1 
ATOM 710  C C   . GLY A 1 94  ? 0.189   1.054   -16.743 1.00 40.98 86  A 1 
ATOM 711  O O   . GLY A 1 94  ? -0.500  0.482   -15.886 1.00 47.49 86  A 1 
ATOM 712  N N   . LYS A 1 95  ? 0.896   2.147   -16.479 1.00 32.35 87  A 1 
ATOM 713  C CA  . LYS A 1 95  ? 0.861   2.770   -15.161 1.00 29.20 87  A 1 
ATOM 714  C C   . LYS A 1 95  ? -0.539  3.300   -14.843 1.00 33.66 87  A 1 
ATOM 715  O O   . LYS A 1 95  ? -1.212  3.874   -15.697 1.00 29.17 87  A 1 
ATOM 716  C CB  . LYS A 1 95  ? 1.881   3.903   -15.119 1.00 31.58 87  A 1 
ATOM 717  C CG  . LYS A 1 95  ? 2.417   4.168   -13.758 1.00 33.08 87  A 1 
ATOM 718  C CD  . LYS A 1 95  ? 3.635   5.053   -13.811 1.00 41.58 87  A 1 
ATOM 719  C CE  . LYS A 1 95  ? 4.400   4.926   -12.518 1.00 43.67 87  A 1 
ATOM 720  N NZ  . LYS A 1 95  ? 5.614   5.770   -12.513 1.00 48.33 87  A 1 
ATOM 721  N N   . THR A 1 96  ? -0.987  3.116   -13.605 1.00 30.78 88  A 1 
ATOM 722  C CA  . THR A 1 96  ? -2.305  3.585   -13.191 1.00 29.12 88  A 1 
ATOM 723  C C   . THR A 1 96  ? -2.161  4.704   -12.168 1.00 23.83 88  A 1 
ATOM 724  O O   . THR A 1 96  ? -1.353  4.602   -11.236 1.00 25.62 88  A 1 
ATOM 725  C CB  . THR A 1 96  ? -3.152  2.452   -12.596 1.00 31.58 88  A 1 
ATOM 726  O OG1 . THR A 1 96  ? -3.289  1.388   -13.547 1.00 28.89 88  A 1 
ATOM 727  C CG2 . THR A 1 96  ? -4.528  2.956   -12.208 1.00 26.01 88  A 1 
ATOM 728  N N   . ILE A 1 97  ? -2.956  5.761   -12.335 1.00 22.23 89  A 1 
ATOM 729  C CA  . ILE A 1 97  ? -2.939  6.926   -11.448 1.00 23.91 89  A 1 
ATOM 730  C C   . ILE A 1 97  ? -4.377  7.132   -11.005 1.00 26.90 89  A 1 
ATOM 731  O O   . ILE A 1 97  ? -5.214  7.592   -11.794 1.00 21.62 89  A 1 
ATOM 732  C CB  . ILE A 1 97  ? -2.398  8.185   -12.141 1.00 25.37 89  A 1 
ATOM 733  C CG1 . ILE A 1 97  ? -0.999  7.959   -12.720 1.00 24.38 89  A 1 
ATOM 734  C CG2 . ILE A 1 97  ? -2.389  9.380   -11.196 1.00 25.10 89  A 1 
ATOM 735  C CD1 . ILE A 1 97  ? -0.675  8.981   -13.820 1.00 30.52 89  A 1 
ATOM 736  N N   . THR A 1 98  ? -4.679  6.765   -9.766  1.00 26.27 90  A 1 
ATOM 737  C CA  . THR A 1 98  ? -6.027  6.890   -9.239  1.00 22.52 90  A 1 
ATOM 738  C C   . THR A 1 98  ? -6.173  8.252   -8.593  1.00 23.26 90  A 1 
ATOM 739  O O   . THR A 1 98  ? -5.422  8.587   -7.668  1.00 29.12 90  A 1 
ATOM 740  C CB  . THR A 1 98  ? -6.316  5.768   -8.240  1.00 24.60 90  A 1 
ATOM 741  O OG1 . THR A 1 98  ? -6.120  4.495   -8.868  1.00 26.72 90  A 1 
ATOM 742  C CG2 . THR A 1 98  ? -7.729  5.869   -7.686  1.00 30.70 90  A 1 
ATOM 743  N N   . LEU A 1 99  ? -7.166  9.012   -9.028  1.00 24.79 91  A 1 
ATOM 744  C CA  . LEU A 1 99  ? -7.375  10.365  -8.533  1.00 26.78 91  A 1 
ATOM 745  C C   . LEU A 1 99  ? -8.724  10.447  -7.847  1.00 24.67 91  A 1 
ATOM 746  O O   . LEU A 1 99  ? -9.721  9.950   -8.374  1.00 23.39 91  A 1 
ATOM 747  C CB  . LEU A 1 99  ? -7.316  11.395  -9.664  1.00 22.85 91  A 1 
ATOM 748  C CG  . LEU A 1 99  ? -6.050  11.458  -10.500 1.00 22.20 91  A 1 
ATOM 749  C CD1 . LEU A 1 99  ? -6.281  12.424  -11.638 1.00 25.66 91  A 1 
ATOM 750  C CD2 . LEU A 1 99  ? -4.868  11.884  -9.605  1.00 26.30 91  A 1 
ATOM 751  N N   . GLU A 1 100 ? -8.736  11.008  -6.638  1.00 25.68 92  A 1 
ATOM 752  C CA  . GLU A 1 100 ? -9.976  11.470  -6.024  1.00 27.64 92  A 1 
ATOM 753  C C   . GLU A 1 100 ? -10.343 12.799  -6.682  1.00 30.73 92  A 1 
ATOM 754  O O   . GLU A 1 100 ? -9.543  13.738  -6.679  1.00 26.45 92  A 1 
ATOM 755  C CB  . GLU A 1 100 ? -9.790  11.600  -4.506  1.00 30.59 92  A 1 
ATOM 756  C CG  . GLU A 1 100 ? -9.797  10.235  -3.798  1.00 32.22 92  A 1 
ATOM 757  C CD  . GLU A 1 100 ? -9.420  10.306  -2.324  1.00 39.16 92  A 1 
ATOM 758  O OE1 . GLU A 1 100 ? -8.880  11.347  -1.906  1.00 37.72 92  A 1 
ATOM 759  O OE2 . GLU A 1 100 ? -9.683  9.327   -1.590  1.00 44.56 92  A 1 
ATOM 760  N N   . VAL A 1 101 ? -11.507 12.860  -7.337  1.00 26.29 93  A 1 
ATOM 761  C CA  . VAL A 1 101 ? -11.931 14.070  -8.020  1.00 23.68 93  A 1 
ATOM 762  C C   . VAL A 1 101 ? -13.363 14.403  -7.630  1.00 25.86 93  A 1 
ATOM 763  O O   . VAL A 1 101 ? -14.034 13.662  -6.907  1.00 31.94 93  A 1 
ATOM 764  C CB  . VAL A 1 101 ? -11.806 13.950  -9.555  1.00 23.15 93  A 1 
ATOM 765  C CG1 . VAL A 1 101 ? -10.360 13.701  -9.933  1.00 22.61 93  A 1 
ATOM 766  C CG2 . VAL A 1 101 ? -12.692 12.821  -10.071 1.00 22.77 93  A 1 
ATOM 767  N N   . GLU A 1 102 ? -13.797 15.580  -8.069  1.00 27.66 94  A 1 
ATOM 768  C CA  . GLU A 1 102 ? -15.188 15.995  -8.019  1.00 34.14 94  A 1 
ATOM 769  C C   . GLU A 1 102 ? -15.714 16.058  -9.445  1.00 26.54 94  A 1 
ATOM 770  O O   . GLU A 1 102 ? -14.954 16.152  -10.408 1.00 26.77 94  A 1 
ATOM 771  C CB  . GLU A 1 102 ? -15.354 17.353  -7.321  1.00 39.60 94  A 1 
ATOM 772  N N   . SER A 1 103 ? -17.035 15.984  -9.585  1.00 35.28 95  A 1 
ATOM 773  C CA  . SER A 1 103 ? -17.571 15.821  -10.930 1.00 34.44 95  A 1 
ATOM 774  C C   . SER A 1 103 ? -17.387 17.062  -11.798 1.00 33.14 95  A 1 
ATOM 775  O O   . SER A 1 103 ? -17.353 16.939  -13.028 1.00 31.96 95  A 1 
ATOM 776  C CB  . SER A 1 103 ? -19.046 15.429  -10.863 1.00 34.90 95  A 1 
ATOM 777  O OG  . SER A 1 103 ? -19.746 16.292  -10.004 1.00 39.29 95  A 1 
ATOM 778  N N   . ASN A 1 104 ? -17.238 18.245  -11.203 1.00 31.84 96  A 1 
ATOM 779  C CA  . ASN A 1 104 ? -17.037 19.464  -11.972 1.00 32.31 96  A 1 
ATOM 780  C C   . ASN A 1 104 ? -15.586 19.953  -11.937 1.00 26.34 96  A 1 
ATOM 781  O O   . ASN A 1 104 ? -15.323 21.115  -12.258 1.00 36.29 96  A 1 
ATOM 782  C CB  . ASN A 1 104 ? -17.989 20.555  -11.483 1.00 44.17 96  A 1 
ATOM 783  C CG  . ASN A 1 104 ? -19.456 20.173  -11.655 1.00 60.18 96  A 1 
ATOM 784  O OD1 . ASN A 1 104 ? -19.813 19.394  -12.542 1.00 55.07 96  A 1 
ATOM 785  N ND2 . ASN A 1 104 ? -20.313 20.725  -10.803 1.00 68.21 96  A 1 
ATOM 786  N N   . ASP A 1 105 ? -14.641 19.084  -11.583 1.00 28.34 97  A 1 
ATOM 787  C CA  . ASP A 1 105 ? -13.234 19.465  -11.605 1.00 29.71 97  A 1 
ATOM 788  C C   . ASP A 1 105 ? -12.799 19.828  -13.017 1.00 26.44 97  A 1 
ATOM 789  O O   . ASP A 1 105 ? -13.158 19.149  -13.987 1.00 26.04 97  A 1 
ATOM 790  C CB  . ASP A 1 105 ? -12.367 18.323  -11.082 1.00 25.31 97  A 1 
ATOM 791  C CG  . ASP A 1 105 ? -12.270 18.304  -9.579  1.00 33.33 97  A 1 
ATOM 792  O OD1 . ASP A 1 105 ? -12.803 19.237  -8.939  1.00 42.45 97  A 1 
ATOM 793  O OD2 . ASP A 1 105 ? -11.661 17.360  -9.040  1.00 34.13 97  A 1 
ATOM 794  N N   . THR A 1 106 ? -12.011 20.894  -13.129 1.00 26.39 98  A 1 
ATOM 795  C CA  . THR A 1 106 ? -11.493 21.304  -14.425 1.00 24.17 98  A 1 
ATOM 796  C C   . THR A 1 106 ? -10.382 20.363  -14.887 1.00 24.72 98  A 1 
ATOM 797  O O   . THR A 1 106 ? -9.715  19.695  -14.097 1.00 23.08 98  A 1 
ATOM 798  C CB  . THR A 1 106 ? -10.952 22.734  -14.383 1.00 23.83 98  A 1 
ATOM 799  O OG1 . THR A 1 106 ? -9.871  22.821  -13.428 1.00 29.10 98  A 1 
ATOM 800  C CG2 . THR A 1 106 ? -12.046 23.747  -14.023 1.00 28.91 98  A 1 
ATOM 801  N N   . ILE A 1 107 ? -10.185 20.313  -16.202 1.00 20.08 99  A 1 
ATOM 802  C CA  . ILE A 1 107 ? -9.113  19.479  -16.730 1.00 19.95 99  A 1 
ATOM 803  C C   . ILE A 1 107 ? -7.760  19.927  -16.178 1.00 22.14 99  A 1 
ATOM 804  O O   . ILE A 1 107 ? -6.907  19.098  -15.838 1.00 22.71 99  A 1 
ATOM 805  C CB  . ILE A 1 107 ? -9.150  19.500  -18.268 1.00 22.23 99  A 1 
ATOM 806  C CG1 . ILE A 1 107 ? -10.491 18.943  -18.737 1.00 20.60 99  A 1 
ATOM 807  C CG2 . ILE A 1 107 ? -7.964  18.744  -18.858 1.00 22.64 99  A 1 
ATOM 808  C CD1 . ILE A 1 107 ? -10.827 17.582  -18.192 1.00 22.26 99  A 1 
ATOM 809  N N   . GLU A 1 108 ? -7.535  21.239  -16.085 1.00 21.82 100 A 1 
ATOM 810  C CA  . GLU A 1 108 ? -6.239  21.700  -15.610 1.00 25.05 100 A 1 
ATOM 811  C C   . GLU A 1 108 ? -6.048  21.380  -14.131 1.00 27.23 100 A 1 
ATOM 812  O O   . GLU A 1 108 ? -4.910  21.195  -13.690 1.00 25.75 100 A 1 
ATOM 813  C CB  . GLU A 1 108 ? -6.057  23.191  -15.895 1.00 27.62 100 A 1 
ATOM 814  C CG  . GLU A 1 108 ? -7.045  24.103  -15.217 1.00 33.01 100 A 1 
ATOM 815  C CD  . GLU A 1 108 ? -8.215  24.472  -16.122 1.00 30.00 100 A 1 
ATOM 816  O OE1 . GLU A 1 108 ? -8.664  23.590  -16.893 1.00 30.33 100 A 1 
ATOM 817  O OE2 . GLU A 1 108 ? -8.677  25.638  -16.056 1.00 37.53 100 A 1 
ATOM 818  N N   . ASN A 1 109 ? -7.132  21.260  -13.357 1.00 25.16 101 A 1 
ATOM 819  C CA  . ASN A 1 109 ? -6.965  20.782  -11.986 1.00 27.38 101 A 1 
ATOM 820  C C   . ASN A 1 109 ? -6.623  19.298  -11.973 1.00 24.23 101 A 1 
ATOM 821  O O   . ASN A 1 109 ? -5.830  18.839  -11.138 1.00 25.66 101 A 1 
ATOM 822  C CB  . ASN A 1 109 ? -8.218  21.042  -11.157 1.00 27.98 101 A 1 
ATOM 823  C CG  . ASN A 1 109 ? -7.984  20.830  -9.668  1.00 26.32 101 A 1 
ATOM 824  O OD1 . ASN A 1 109 ? -6.858  20.984  -9.159  1.00 31.54 101 A 1 
ATOM 825  N ND2 . ASN A 1 109 ? -9.049  20.508  -8.954  1.00 30.16 101 A 1 
ATOM 826  N N   . VAL A 1 110 ? -7.197  18.532  -12.899 1.00 21.25 102 A 1 
ATOM 827  C CA  . VAL A 1 110 ? -6.845  17.118  -12.982 1.00 20.39 102 A 1 
ATOM 828  C C   . VAL A 1 110 ? -5.361  16.971  -13.312 1.00 22.82 102 A 1 
ATOM 829  O O   . VAL A 1 110 ? -4.645  16.156  -12.705 1.00 21.43 102 A 1 
ATOM 830  C CB  . VAL A 1 110 ? -7.747  16.400  -14.004 1.00 19.11 102 A 1 
ATOM 831  C CG1 . VAL A 1 110 ? -7.281  14.986  -14.201 1.00 20.36 102 A 1 
ATOM 832  C CG2 . VAL A 1 110 ? -9.187  16.380  -13.483 1.00 18.76 102 A 1 
ATOM 833  N N   . LYS A 1 111 ? -4.863  17.777  -14.257 1.00 20.80 103 A 1 
ATOM 834  C CA  . LYS A 1 111 ? -3.439  17.719  -14.567 1.00 18.88 103 A 1 
ATOM 835  C C   . LYS A 1 111 ? -2.605  18.139  -13.371 1.00 21.30 103 A 1 
ATOM 836  O O   . LYS A 1 111 ? -1.504  17.617  -13.168 1.00 25.42 103 A 1 
ATOM 837  C CB  . LYS A 1 111 ? -3.097  18.600  -15.766 1.00 21.40 103 A 1 
ATOM 838  C CG  . LYS A 1 111 ? -3.782  18.156  -17.067 1.00 18.00 103 A 1 
ATOM 839  C CD  . LYS A 1 111 ? -3.341  19.037  -18.229 1.00 21.50 103 A 1 
ATOM 840  C CE  . LYS A 1 111 ? -3.936  18.492  -19.534 1.00 23.95 103 A 1 
ATOM 841  N NZ  . LYS A 1 111 ? -3.772  19.446  -20.654 1.00 34.18 103 A 1 
ATOM 842  N N   . SER A 1 112 ? -3.092  19.112  -12.593 1.00 22.16 104 A 1 
ATOM 843  C CA  . SER A 1 112 ? -2.353  19.536  -11.411 0.75 22.00 104 A 1 
ATOM 844  C C   . SER A 1 112 ? -2.312  18.425  -10.368 1.00 20.71 104 A 1 
ATOM 845  O O   . SER A 1 112 ? -1.302  18.263  -9.660  1.00 25.44 104 A 1 
ATOM 846  C CB  . SER A 1 112 ? -2.969  20.814  -10.835 0.75 26.08 104 A 1 
ATOM 847  O OG  . SER A 1 112 ? -2.149  21.382  -9.835  0.75 28.60 104 A 1 
ATOM 848  N N   . LYS A 1 113 ? -3.394  17.655  -10.252 1.00 24.85 105 A 1 
ATOM 849  C CA  . LYS A 1 113 ? -3.395  16.515  -9.333  1.00 24.84 105 A 1 
ATOM 850  C C   . LYS A 1 113 ? -2.424  15.443  -9.800  1.00 21.16 105 A 1 
ATOM 851  O O   . LYS A 1 113 ? -1.750  14.799  -8.986  1.00 23.41 105 A 1 
ATOM 852  C CB  . LYS A 1 113 ? -4.808  15.929  -9.232  1.00 23.75 105 A 1 
ATOM 853  C CG  . LYS A 1 113 ? -5.824  16.848  -8.576  1.00 23.32 105 A 1 
ATOM 854  C CD  . LYS A 1 113 ? -7.206  16.210  -8.663  1.00 25.58 105 A 1 
ATOM 855  C CE  . LYS A 1 113 ? -8.277  17.028  -7.981  1.00 31.96 105 A 1 
ATOM 856  N NZ  . LYS A 1 113 ? -8.140  16.885  -6.519  1.00 36.48 105 A 1 
ATOM 857  N N   . ILE A 1 114 ? -2.340  15.231  -11.116 1.00 19.06 106 A 1 
ATOM 858  C CA  . ILE A 1 114 ? -1.379  14.268  -11.640 1.00 20.87 106 A 1 
ATOM 859  C C   . ILE A 1 114 ? 0.047   14.716  -11.336 1.00 23.14 106 A 1 
ATOM 860  O O   . ILE A 1 114 ? 0.912   13.901  -10.986 1.00 25.68 106 A 1 
ATOM 861  C CB  . ILE A 1 114 ? -1.616  14.064  -13.141 1.00 20.71 106 A 1 
ATOM 862  C CG1 . ILE A 1 114 ? -2.913  13.292  -13.333 1.00 17.78 106 A 1 
ATOM 863  C CG2 . ILE A 1 114 ? -0.426  13.348  -13.781 1.00 20.47 106 A 1 
ATOM 864  C CD1 . ILE A 1 114 ? -3.342  13.275  -14.797 1.00 16.96 106 A 1 
ATOM 865  N N   . GLN A 1 115 ? 0.321   16.015  -11.470 1.00 20.61 107 A 1 
ATOM 866  C CA  . GLN A 1 115 ? 1.647   16.516  -11.131 1.00 25.84 107 A 1 
ATOM 867  C C   . GLN A 1 115 ? 1.954   16.299  -9.657  1.00 29.83 107 A 1 
ATOM 868  O O   . GLN A 1 115 ? 3.077   15.920  -9.300  1.00 32.21 107 A 1 
ATOM 869  C CB  . GLN A 1 115 ? 1.765   17.995  -11.468 1.00 26.14 107 A 1 
ATOM 870  C CG  . GLN A 1 115 ? 3.170   18.511  -11.237 1.00 27.07 107 A 1 
ATOM 871  C CD  . GLN A 1 115 ? 3.315   19.956  -11.618 1.00 38.06 107 A 1 
ATOM 872  O OE1 . GLN A 1 115 ? 2.378   20.738  -11.478 1.00 45.85 107 A 1 
ATOM 873  N NE2 . GLN A 1 115 ? 4.481   20.321  -12.134 1.00 42.76 107 A 1 
ATOM 874  N N   . ASP A 1 116 ? 0.979   16.567  -8.782  1.00 29.66 108 A 1 
ATOM 875  C CA  . ASP A 1 116 ? 1.208   16.377  -7.350  1.00 26.52 108 A 1 
ATOM 876  C C   . ASP A 1 116 ? 1.535   14.926  -7.047  1.00 25.27 108 A 1 
ATOM 877  O O   . ASP A 1 116 ? 2.380   14.633  -6.192  1.00 28.02 108 A 1 
ATOM 878  C CB  . ASP A 1 116 ? -0.027  16.784  -6.543  1.00 30.01 108 A 1 
ATOM 879  C CG  . ASP A 1 116 ? -0.342  18.262  -6.623  1.00 34.89 108 A 1 
ATOM 880  O OD1 . ASP A 1 116 ? 0.552   19.075  -6.953  1.00 35.96 108 A 1 
ATOM 881  O OD2 . ASP A 1 116 ? -1.505  18.612  -6.324  1.00 40.20 108 A 1 
ATOM 882  N N   . LYS A 1 117 ? 0.863   14.002  -7.726  1.00 27.09 109 A 1 
ATOM 883  C CA  . LYS A 1 117 ? 1.013   12.593  -7.396  1.00 27.09 109 A 1 
ATOM 884  C C   . LYS A 1 117 ? 2.229   11.982  -8.080  1.00 28.87 109 A 1 
ATOM 885  O O   . LYS A 1 117 ? 2.949   11.185  -7.473  1.00 34.63 109 A 1 
ATOM 886  C CB  . LYS A 1 117 ? -0.269  11.845  -7.771  1.00 27.12 109 A 1 
ATOM 887  C CG  . LYS A 1 117 ? -0.435  10.545  -7.031  1.00 26.55 109 A 1 
ATOM 888  C CD  . LYS A 1 117 ? -1.847  9.984   -7.191  1.00 32.20 109 A 1 
ATOM 889  C CE  . LYS A 1 117 ? -2.204  9.129   -5.982  1.00 37.77 109 A 1 
ATOM 890  N NZ  . LYS A 1 117 ? -3.029  7.930   -6.312  1.00 42.32 109 A 1 
ATOM 891  N N   . GLU A 1 118 ? 2.501   12.371  -9.328  1.00 26.48 110 A 1 
ATOM 892  C CA  . GLU A 1 118 ? 3.496   11.683  -10.135 1.00 24.86 110 A 1 
ATOM 893  C C   . GLU A 1 118 ? 4.670   12.542  -10.575 1.00 34.19 110 A 1 
ATOM 894  O O   . GLU A 1 118 ? 5.614   11.999  -11.158 1.00 37.20 110 A 1 
ATOM 895  C CB  . GLU A 1 118 ? 2.835   11.083  -11.388 1.00 22.43 110 A 1 
ATOM 896  C CG  . GLU A 1 118 ? 1.721   10.110  -11.088 1.00 23.81 110 A 1 
ATOM 897  C CD  . GLU A 1 118 ? 2.198   8.798   -10.476 1.00 26.37 110 A 1 
ATOM 898  O OE1 . GLU A 1 118 ? 3.397   8.466   -10.603 1.00 37.66 110 A 1 
ATOM 899  O OE2 . GLU A 1 118 ? 1.354   8.102   -9.881  1.00 36.17 110 A 1 
ATOM 900  N N   . GLY A 1 119 ? 4.645   13.851  -10.332 1.00 30.48 111 A 1 
ATOM 901  C CA  . GLY A 1 119 ? 5.738   14.717  -10.726 1.00 36.24 111 A 1 
ATOM 902  C C   . GLY A 1 119 ? 5.772   15.088  -12.188 1.00 34.50 111 A 1 
ATOM 903  O O   . GLY A 1 119 ? 6.767   15.663  -12.636 1.00 38.61 111 A 1 
ATOM 904  N N   . ILE A 1 120 ? 4.716   14.799  -12.938 1.00 30.03 112 A 1 
ATOM 905  C CA  . ILE A 1 120 ? 4.686   15.058  -14.378 1.00 36.63 112 A 1 
ATOM 906  C C   . ILE A 1 120 ? 4.155   16.474  -14.586 1.00 30.00 112 A 1 
ATOM 907  O O   . ILE A 1 120 ? 2.991   16.739  -14.244 1.00 30.96 112 A 1 
ATOM 908  C CB  . ILE A 1 120 ? 3.812   14.039  -15.114 1.00 36.09 112 A 1 
ATOM 909  C CG1 . ILE A 1 120 ? 4.262   12.608  -14.803 1.00 34.79 112 A 1 
ATOM 910  C CG2 . ILE A 1 120 ? 3.852   14.312  -16.611 1.00 33.20 112 A 1 
ATOM 911  C CD1 . ILE A 1 120 ? 3.266   11.555  -15.297 1.00 32.92 112 A 1 
ATOM 912  N N   . PRO A 1 121 ? 4.945   17.381  -15.159 1.00 34.95 113 A 1 
ATOM 913  C CA  . PRO A 1 121 ? 4.465   18.747  -15.409 1.00 34.19 113 A 1 
ATOM 914  C C   . PRO A 1 121 ? 3.201   18.737  -16.248 1.00 35.07 113 A 1 
ATOM 915  O O   . PRO A 1 121 ? 3.103   17.976  -17.221 1.00 36.48 113 A 1 
ATOM 916  C CB  . PRO A 1 121 ? 5.630   19.393  -16.177 1.00 37.85 113 A 1 
ATOM 917  C CG  . PRO A 1 121 ? 6.836   18.612  -15.773 1.00 40.83 113 A 1 
ATOM 918  C CD  . PRO A 1 121 ? 6.351   17.200  -15.564 1.00 43.83 113 A 1 
ATOM 919  N N   . PRO A 1 122 ? 2.213   19.564  -15.893 1.00 33.64 114 A 1 
ATOM 920  C CA  . PRO A 1 122 ? 0.974   19.638  -16.680 1.00 32.29 114 A 1 
ATOM 921  C C   . PRO A 1 122 ? 1.178   19.912  -18.156 1.00 34.18 114 A 1 
ATOM 922  O O   . PRO A 1 122 ? 0.380   19.436  -18.970 1.00 33.69 114 A 1 
ATOM 923  C CB  . PRO A 1 122 ? 0.217   20.785  -15.998 1.00 34.59 114 A 1 
ATOM 924  C CG  . PRO A 1 122 ? 0.682   20.741  -14.601 1.00 40.91 114 A 1 
ATOM 925  C CD  . PRO A 1 122 ? 2.146   20.426  -14.702 1.00 40.10 114 A 1 
ATOM 926  N N   . ASP A 1 123 ? 2.212   20.669  -18.536 1.00 40.65 115 A 1 
ATOM 927  C CA  . ASP A 1 123 ? 2.406   20.965  -19.953 1.00 39.88 115 A 1 
ATOM 928  C C   . ASP A 1 123 ? 2.900   19.760  -20.743 1.00 43.93 115 A 1 
ATOM 929  O O   . ASP A 1 123 ? 2.851   19.788  -21.980 1.00 47.12 115 A 1 
ATOM 930  C CB  . ASP A 1 123 ? 3.378   22.142  -20.126 1.00 48.37 115 A 1 
ATOM 931  C CG  . ASP A 1 123 ? 4.821   21.759  -19.867 1.00 60.77 115 A 1 
ATOM 932  O OD1 . ASP A 1 123 ? 5.070   20.842  -19.057 1.00 64.00 115 A 1 
ATOM 933  O OD2 . ASP A 1 123 ? 5.716   22.386  -20.471 1.00 71.81 115 A 1 
ATOM 934  N N   . GLN A 1 124 ? 3.365   18.712  -20.068 1.00 43.49 116 A 1 
ATOM 935  C CA  . GLN A 1 124 ? 3.756   17.468  -20.715 1.00 43.12 116 A 1 
ATOM 936  C C   . GLN A 1 124 ? 2.617   16.458  -20.804 1.00 39.58 116 A 1 
ATOM 937  O O   . GLN A 1 124 ? 2.803   15.386  -21.393 1.00 32.85 116 A 1 
ATOM 938  C CB  . GLN A 1 124 ? 4.933   16.835  -19.968 1.00 51.12 116 A 1 
ATOM 939  C CG  . GLN A 1 124 ? 6.278   17.004  -20.652 1.00 58.53 116 A 1 
ATOM 940  C CD  . GLN A 1 124 ? 7.412   16.441  -19.828 1.00 62.23 116 A 1 
ATOM 941  O OE1 . GLN A 1 124 ? 7.660   16.892  -18.712 1.00 59.96 116 A 1 
ATOM 942  N NE2 . GLN A 1 124 ? 8.106   15.444  -20.369 1.00 64.23 116 A 1 
ATOM 943  N N   . GLN A 1 125 ? 1.453   16.762  -20.236 1.00 32.26 117 A 1 
ATOM 944  C CA  . GLN A 1 125 ? 0.352   15.811  -20.163 1.00 27.18 117 A 1 
ATOM 945  C C   . GLN A 1 125 ? -0.641  16.028  -21.294 1.00 27.31 117 A 1 
ATOM 946  O O   . GLN A 1 125 ? -1.039  17.160  -21.566 1.00 32.10 117 A 1 
ATOM 947  C CB  . GLN A 1 125 ? -0.397  15.933  -18.850 1.00 23.38 117 A 1 
ATOM 948  C CG  . GLN A 1 125 ? 0.456   15.634  -17.634 1.00 23.75 117 A 1 
ATOM 949  C CD  . GLN A 1 125 ? -0.318  15.896  -16.374 1.00 22.11 117 A 1 
ATOM 950  O OE1 . GLN A 1 125 ? -1.544  15.717  -16.339 1.00 22.36 117 A 1 
ATOM 951  N NE2 . GLN A 1 125 ? 0.389   16.371  -15.327 1.00 28.49 117 A 1 
ATOM 952  N N   . ARG A 1 126 ? -1.066  14.934  -21.917 1.00 24.71 118 A 1 
ATOM 953  C CA  . ARG A 1 126 ? -2.212  14.942  -22.828 1.00 23.96 118 A 1 
ATOM 954  C C   . ARG A 1 126 ? -3.194  13.901  -22.325 1.00 21.54 118 A 1 
ATOM 955  O O   . ARG A 1 126 ? -2.862  12.714  -22.262 1.00 25.90 118 A 1 
ATOM 956  C CB  . ARG A 1 126 ? -1.796  14.651  -24.269 1.00 28.04 118 A 1 
ATOM 957  C CG  . ARG A 1 126 ? -2.952  14.762  -25.230 1.00 33.52 118 A 1 
ATOM 958  C CD  . ARG A 1 126 ? -2.456  15.142  -26.619 1.00 39.24 118 A 1 
ATOM 959  N NE  . ARG A 1 126 ? -3.465  14.861  -27.627 1.00 44.57 118 A 1 
ATOM 960  C CZ  . ARG A 1 126 ? -3.451  13.780  -28.398 1.00 60.74 118 A 1 
ATOM 961  N NH1 . ARG A 1 126 ? -2.470  12.892  -28.277 1.00 67.14 118 A 1 
ATOM 962  N NH2 . ARG A 1 126 ? -4.408  13.594  -29.293 1.00 60.28 118 A 1 
ATOM 963  N N   . LEU A 1 127 ? -4.393  14.348  -21.932 1.00 19.25 119 A 1 
ATOM 964  C CA  . LEU A 1 127 ? -5.443  13.475  -21.421 1.00 17.14 119 A 1 
ATOM 965  C C   . LEU A 1 127 ? -6.462  13.203  -22.511 1.00 16.07 119 A 1 
ATOM 966  O O   . LEU A 1 127 ? -6.869  14.115  -23.239 1.00 20.05 119 A 1 
ATOM 967  C CB  . LEU A 1 127 ? -6.145  14.095  -20.220 1.00 16.29 119 A 1 
ATOM 968  C CG  . LEU A 1 127 ? -5.268  14.113  -18.965 1.00 17.14 119 A 1 
ATOM 969  C CD1 . LEU A 1 127 ? -5.956  14.997  -17.928 1.00 20.39 119 A 1 
ATOM 970  C CD2 . LEU A 1 127 ? -5.052  12.683  -18.423 1.00 18.35 119 A 1 
ATOM 971  N N   . ILE A 1 128 ? -6.874  11.944  -22.605 1.00 15.22 120 A 1 
ATOM 972  C CA  . ILE A 1 128 ? -7.768  11.487  -23.662 1.00 16.46 120 A 1 
ATOM 973  C C   . ILE A 1 128 ? -8.912  10.717  -23.017 1.00 17.12 120 A 1 
ATOM 974  O O   . ILE A 1 128 ? -8.679  9.835   -22.189 1.00 18.04 120 A 1 
ATOM 975  C CB  . ILE A 1 128 ? -7.037  10.587  -24.680 1.00 18.38 120 A 1 
ATOM 976  C CG1 . ILE A 1 128 ? -5.802  11.272  -25.282 1.00 23.61 120 A 1 
ATOM 977  C CG2 . ILE A 1 128 ? -8.015  10.166  -25.765 1.00 20.83 120 A 1 
ATOM 978  C CD1 . ILE A 1 128 ? -6.067  12.541  -26.000 1.00 35.25 120 A 1 
ATOM 979  N N   . PHE A 1 129 ? -10.147 10.984  -23.446 1.00 15.16 121 A 1 
ATOM 980  C CA  . PHE A 1 129 ? -11.270 10.175  -23.003 1.00 15.34 121 A 1 
ATOM 981  C C   . PHE A 1 129 ? -12.189 10.003  -24.198 1.00 15.81 121 A 1 
ATOM 982  O O   . PHE A 1 129 ? -12.567 11.002  -24.820 1.00 19.40 121 A 1 
ATOM 983  C CB  . PHE A 1 129 ? -12.041 10.819  -21.839 1.00 17.37 121 A 1 
ATOM 984  C CG  . PHE A 1 129 ? -13.180 9.970   -21.311 1.00 15.51 121 A 1 
ATOM 985  C CD1 . PHE A 1 129 ? -12.922 8.774   -20.644 1.00 14.19 121 A 1 
ATOM 986  C CD2 . PHE A 1 129 ? -14.512 10.354  -21.488 1.00 15.93 121 A 1 
ATOM 987  C CE1 . PHE A 1 129 ? -13.965 7.992   -20.170 1.00 15.46 121 A 1 
ATOM 988  C CE2 . PHE A 1 129 ? -15.557 9.585   -20.989 1.00 18.29 121 A 1 
ATOM 989  C CZ  . PHE A 1 129 ? -15.270 8.395   -20.323 1.00 19.10 121 A 1 
ATOM 990  N N   . ALA A 1 130 ? -12.561 8.758   -24.503 1.00 14.85 122 A 1 
ATOM 991  C CA  . ALA A 1 130 ? -13.479 8.476   -25.617 1.00 14.73 122 A 1 
ATOM 992  C C   . ALA A 1 130 ? -12.975 9.112   -26.900 1.00 19.40 122 A 1 
ATOM 993  O O   . ALA A 1 130 ? -13.755 9.637   -27.698 1.00 18.13 122 A 1 
ATOM 994  C CB  . ALA A 1 130 ? -14.908 8.931   -25.291 1.00 18.84 122 A 1 
ATOM 995  N N   . GLY A 1 131 ? -11.653 9.071   -27.087 1.00 18.18 123 A 1 
ATOM 996  C CA  . GLY A 1 131 ? -11.053 9.499   -28.340 1.00 20.50 123 A 1 
ATOM 997  C C   . GLY A 1 131 ? -10.901 10.996  -28.507 1.00 17.95 123 A 1 
ATOM 998  O O   . GLY A 1 131 ? -10.488 11.431  -29.601 1.00 21.67 123 A 1 
ATOM 999  N N   . LYS A 1 132 ? -11.225 11.787  -27.481 1.00 17.88 124 A 1 
ATOM 1000 C CA  . LYS A 1 132 ? -11.104 13.241  -27.500 1.00 21.17 124 A 1 
ATOM 1001 C C   . LYS A 1 132 ? -10.033 13.693  -26.522 1.00 19.80 124 A 1 
ATOM 1002 O O   . LYS A 1 132 ? -10.024 13.261  -25.367 1.00 17.48 124 A 1 
ATOM 1003 C CB  . LYS A 1 132 ? -12.408 13.926  -27.098 1.00 24.37 124 A 1 
ATOM 1004 C CG  . LYS A 1 132 ? -13.533 13.652  -28.052 1.00 33.81 124 A 1 
ATOM 1005 C CD  . LYS A 1 132 ? -14.495 14.829  -28.079 1.00 52.57 124 A 1 
ATOM 1006 C CE  . LYS A 1 132 ? -13.812 16.100  -28.587 1.00 60.44 124 A 1 
ATOM 1007 N NZ  . LYS A 1 132 ? -13.176 15.934  -29.931 1.00 61.01 124 A 1 
ATOM 1008 N N   . GLN A 1 133 ? -9.189  14.615  -26.960 1.00 20.32 125 A 1 
ATOM 1009 C CA  . GLN A 1 133 ? -8.264  15.259  -26.030 1.00 18.34 125 A 1 
ATOM 1010 C C   . GLN A 1 133 ? -9.022  16.207  -25.115 1.00 24.61 125 A 1 
ATOM 1011 O O   . GLN A 1 133 ? -9.862  16.992  -25.569 1.00 24.43 125 A 1 
ATOM 1012 C CB  . GLN A 1 133 ? -7.185  16.003  -26.824 1.00 26.58 125 A 1 
ATOM 1013 C CG  . GLN A 1 133 ? -6.534  17.176  -26.119 1.00 32.32 125 A 1 
ATOM 1014 C CD  . GLN A 1 133 ? -5.358  17.718  -26.906 1.00 44.15 125 A 1 
ATOM 1015 O OE1 . GLN A 1 133 ? -4.859  17.065  -27.825 1.00 42.01 125 A 1 
ATOM 1016 N NE2 . GLN A 1 133 ? -4.910  18.916  -26.555 1.00 53.93 125 A 1 
ATOM 1017 N N   . LEU A 1 134 ? -8.731  16.140  -23.816 1.00 19.08 126 A 1 
ATOM 1018 C CA  . LEU A 1 134 ? -9.438  16.950  -22.843 1.00 19.37 126 A 1 
ATOM 1019 C C   . LEU A 1 134 ? -8.757  18.311  -22.745 1.00 23.69 126 A 1 
ATOM 1020 O O   . LEU A 1 134 ? -7.527  18.396  -22.620 1.00 25.99 126 A 1 
ATOM 1021 C CB  . LEU A 1 134 ? -9.459  16.253  -21.490 1.00 18.19 126 A 1 
ATOM 1022 C CG  . LEU A 1 134 ? -9.906  14.799  -21.499 1.00 17.84 126 A 1 
ATOM 1023 C CD1 . LEU A 1 134 ? -9.944  14.213  -20.092 1.00 19.34 126 A 1 
ATOM 1024 C CD2 . LEU A 1 134 ? -11.270 14.693  -22.203 1.00 21.51 126 A 1 
ATOM 1025 N N   . GLU A 1 135 ? -9.556  19.374  -22.799 1.00 25.08 127 A 1 
ATOM 1026 C CA  . GLU A 1 135 ? -9.039  20.724  -22.963 1.00 24.10 127 A 1 
ATOM 1027 C C   . GLU A 1 135 ? -9.102  21.516  -21.660 1.00 24.70 127 A 1 
ATOM 1028 O O   . GLU A 1 135 ? -10.075 21.424  -20.906 1.00 25.50 127 A 1 
ATOM 1029 C CB  . GLU A 1 135 ? -9.821  21.476  -24.040 1.00 28.45 127 A 1 
ATOM 1030 C CG  . GLU A 1 135 ? -9.781  20.819  -25.423 1.00 31.28 127 A 1 
ATOM 1031 C CD  . GLU A 1 135 ? -8.404  20.833  -26.047 1.00 45.26 127 A 1 
ATOM 1032 O OE1 . GLU A 1 135 ? -8.121  19.946  -26.881 1.00 52.97 127 A 1 
ATOM 1033 O OE2 . GLU A 1 135 ? -7.601  21.728  -25.708 1.00 54.44 127 A 1 
ATOM 1034 N N   . ASP A 1 136 ? -8.065  22.311  -21.414 1.00 26.90 128 A 1 
ATOM 1035 C CA  . ASP A 1 136 ? -8.092  23.214  -20.273 1.00 28.46 128 A 1 
ATOM 1036 C C   . ASP A 1 136 ? -9.272  24.172  -20.394 1.00 30.92 128 A 1 
ATOM 1037 O O   . ASP A 1 136 ? -9.619  24.621  -21.490 1.00 36.91 128 A 1 
ATOM 1038 C CB  . ASP A 1 136 ? -6.782  23.997  -20.191 1.00 33.03 128 A 1 
ATOM 1039 C CG  . ASP A 1 136 ? -5.594  23.124  -19.818 1.00 29.72 128 A 1 
ATOM 1040 O OD1 . ASP A 1 136 ? -5.758  21.912  -19.601 1.00 33.34 128 A 1 
ATOM 1041 O OD2 . ASP A 1 136 ? -4.475  23.672  -19.724 1.00 38.90 128 A 1 
ATOM 1042 N N   . GLY A 1 137 ? -9.897  24.485  -19.258 1.00 32.84 129 A 1 
ATOM 1043 C CA  . GLY A 1 137 ? -11.081 25.317  -19.231 1.00 36.08 129 A 1 
ATOM 1044 C C   . GLY A 1 137 ? -12.391 24.555  -19.275 1.00 33.74 129 A 1 
ATOM 1045 O O   . GLY A 1 137 ? -13.448 25.155  -19.031 1.00 43.19 129 A 1 
ATOM 1046 N N   . ARG A 1 138 ? -12.360 23.266  -19.589 1.00 29.29 130 A 1 
ATOM 1047 C CA  . ARG A 1 138 ? -13.518 22.391  -19.497 1.00 27.33 130 A 1 
ATOM 1048 C C   . ARG A 1 138 ? -13.440 21.550  -18.226 1.00 30.42 130 A 1 
ATOM 1049 O O   . ARG A 1 138 ? -12.421 21.522  -17.532 1.00 30.81 130 A 1 
ATOM 1050 C CB  . ARG A 1 138 ? -13.615 21.493  -20.737 1.00 26.85 130 A 1 
ATOM 1051 C CG  . ARG A 1 138 ? -13.565 22.275  -22.046 1.00 31.05 130 A 1 
ATOM 1052 C CD  . ARG A 1 138 ? -14.943 22.687  -22.535 1.00 50.98 130 A 1 
ATOM 1053 N NE  . ARG A 1 138 ? -14.832 23.577  -23.687 1.00 61.06 130 A 1 
ATOM 1054 C CZ  . ARG A 1 138 ? -15.105 24.878  -23.654 1.00 71.27 130 A 1 
ATOM 1055 N NH1 . ARG A 1 138 ? -15.529 25.440  -22.531 1.00 75.01 130 A 1 
ATOM 1056 N NH2 . ARG A 1 138 ? -14.965 25.615  -24.748 1.00 76.03 130 A 1 
ATOM 1057 N N   . THR A 1 139 ? -14.551 20.887  -17.906 1.00 28.05 131 A 1 
ATOM 1058 C CA  . THR A 1 139 ? -14.678 20.094  -16.692 1.00 25.52 131 A 1 
ATOM 1059 C C   . THR A 1 139 ? -14.850 18.621  -17.035 1.00 22.58 131 A 1 
ATOM 1060 O O   . THR A 1 139 ? -15.193 18.254  -18.165 1.00 24.11 131 A 1 
ATOM 1061 C CB  . THR A 1 139 ? -15.878 20.548  -15.846 1.00 28.33 131 A 1 
ATOM 1062 O OG1 . THR A 1 139 ? -17.089 20.264  -16.562 1.00 32.28 131 A 1 
ATOM 1063 C CG2 . THR A 1 139 ? -15.819 22.054  -15.550 1.00 30.46 131 A 1 
ATOM 1064 N N   . LEU A 1 140 ? -14.642 17.767  -16.032 1.00 27.05 132 A 1 
ATOM 1065 C CA  . LEU A 1 140 ? -14.921 16.345  -16.217 1.00 22.72 132 A 1 
ATOM 1066 C C   . LEU A 1 140 ? -16.350 16.108  -16.713 1.00 21.94 132 A 1 
ATOM 1067 O O   . LEU A 1 140 ? -16.567 15.294  -17.615 1.00 22.79 132 A 1 
ATOM 1068 C CB  . LEU A 1 140 ? -14.674 15.579  -14.916 1.00 28.70 132 A 1 
ATOM 1069 C CG  . LEU A 1 140 ? -13.227 15.579  -14.414 1.00 21.00 132 A 1 
ATOM 1070 C CD1 . LEU A 1 140 ? -13.148 14.842  -13.085 1.00 22.92 132 A 1 
ATOM 1071 C CD2 . LEU A 1 140 ? -12.302 14.918  -15.448 1.00 24.12 132 A 1 
ATOM 1072 N N   . SER A 1 141 ? -17.331 16.819  -16.147 1.00 25.15 133 A 1 
ATOM 1073 C CA  . SER A 1 141 ? -18.720 16.613  -16.548 1.00 28.76 133 A 1 
ATOM 1074 C C   . SER A 1 141 ? -18.961 17.044  -17.989 1.00 30.11 133 A 1 
ATOM 1075 O O   . SER A 1 141 ? -19.879 16.523  -18.644 1.00 31.21 133 A 1 
ATOM 1076 C CB  . SER A 1 141 ? -19.652 17.356  -15.590 1.00 34.81 133 A 1 
ATOM 1077 O OG  . SER A 1 141 ? -19.337 18.731  -15.544 1.00 37.65 133 A 1 
ATOM 1078 N N   . ASP A 1 142 ? -18.156 17.975  -18.511 1.00 32.29 134 A 1 
ATOM 1079 C CA  . ASP A 1 142 ? -18.284 18.354  -19.919 1.00 29.99 134 A 1 
ATOM 1080 C C   . ASP A 1 142 ? -18.030 17.178  -20.856 1.00 32.18 134 A 1 
ATOM 1081 O O   . ASP A 1 142 ? -18.489 17.206  -22.006 1.00 31.91 134 A 1 
ATOM 1082 C CB  . ASP A 1 142 ? -17.317 19.491  -20.261 1.00 32.69 134 A 1 
ATOM 1083 C CG  . ASP A 1 142 ? -17.732 20.816  -19.666 1.00 34.06 134 A 1 
ATOM 1084 O OD1 . ASP A 1 142 ? -18.950 21.040  -19.471 1.00 39.85 134 A 1 
ATOM 1085 O OD2 . ASP A 1 142 ? -16.840 21.656  -19.415 1.00 37.87 134 A 1 
ATOM 1086 N N   . TYR A 1 143 ? -17.327 16.147  -20.384 1.00 23.90 135 A 1 
ATOM 1087 C CA  . TYR A 1 143 ? -16.981 14.966  -21.164 1.00 22.19 135 A 1 
ATOM 1088 C C   . TYR A 1 143 ? -17.722 13.714  -20.692 1.00 23.43 135 A 1 
ATOM 1089 O O   . TYR A 1 143 ? -17.399 12.606  -21.135 1.00 26.05 135 A 1 
ATOM 1090 C CB  . TYR A 1 143 ? -15.464 14.742  -21.105 1.00 23.53 135 A 1 
ATOM 1091 C CG  . TYR A 1 143 ? -14.649 15.878  -21.691 1.00 23.87 135 A 1 
ATOM 1092 C CD1 . TYR A 1 143 ? -14.480 15.996  -23.068 1.00 24.85 135 A 1 
ATOM 1093 C CD2 . TYR A 1 143 ? -14.024 16.821  -20.866 1.00 21.73 135 A 1 
ATOM 1094 C CE1 . TYR A 1 143 ? -13.739 17.027  -23.615 1.00 25.40 135 A 1 
ATOM 1095 C CE2 . TYR A 1 143 ? -13.278 17.871  -21.406 1.00 21.44 135 A 1 
ATOM 1096 C CZ  . TYR A 1 143 ? -13.136 17.958  -22.780 1.00 26.00 135 A 1 
ATOM 1097 O OH  . TYR A 1 143 ? -12.402 18.970  -23.342 1.00 30.28 135 A 1 
ATOM 1098 N N   . ASN A 1 144 ? -18.700 13.864  -19.794 1.00 24.15 136 A 1 
ATOM 1099 C CA  . ASN A 1 144 ? -19.415 12.745  -19.160 1.00 26.20 136 A 1 
ATOM 1100 C C   . ASN A 1 144 ? -18.450 11.757  -18.516 1.00 28.53 136 A 1 
ATOM 1101 O O   . ASN A 1 144 ? -18.705 10.550  -18.440 1.00 30.79 136 A 1 
ATOM 1102 C CB  . ASN A 1 144 ? -20.367 12.029  -20.132 1.00 30.05 136 A 1 
ATOM 1103 C CG  . ASN A 1 144 ? -21.378 11.130  -19.409 1.00 42.36 136 A 1 
ATOM 1104 O OD1 . ASN A 1 144 ? -21.472 9.927   -19.685 1.00 39.65 136 A 1 
ATOM 1105 N ND2 . ASN A 1 144 ? -22.129 11.711  -18.464 1.00 44.96 136 A 1 
ATOM 1106 N N   . ILE A 1 145 ? -17.335 12.272  -18.010 1.00 20.36 137 A 1 
ATOM 1107 C CA  . ILE A 1 145 ? -16.463 11.479  -17.157 1.00 22.08 137 A 1 
ATOM 1108 C C   . ILE A 1 145 ? -17.089 11.413  -15.772 1.00 29.93 137 A 1 
ATOM 1109 O O   . ILE A 1 145 ? -17.314 12.447  -15.133 1.00 32.45 137 A 1 
ATOM 1110 C CB  . ILE A 1 145 ? -15.056 12.078  -17.108 1.00 19.96 137 A 1 
ATOM 1111 C CG1 . ILE A 1 145 ? -14.444 12.014  -18.525 1.00 18.71 137 A 1 
ATOM 1112 C CG2 . ILE A 1 145 ? -14.201 11.386  -16.028 1.00 20.79 137 A 1 
ATOM 1113 C CD1 . ILE A 1 145 ? -13.219 12.918  -18.710 1.00 23.04 137 A 1 
ATOM 1114 N N   . GLN A 1 146 ? -17.365 10.198  -15.302 1.00 25.59 138 A 1 
ATOM 1115 C CA  . GLN A 1 146 ? -18.002 10.028  -14.004 1.00 24.07 138 A 1 
ATOM 1116 C C   . GLN A 1 146 ? -17.221 9.036   -13.150 1.00 28.09 138 A 1 
ATOM 1117 O O   . GLN A 1 146 ? -16.076 8.693   -13.472 1.00 26.21 138 A 1 
ATOM 1118 C CB  . GLN A 1 146 ? -19.449 9.595   -14.185 1.00 28.29 138 A 1 
ATOM 1119 C CG  . GLN A 1 146 ? -20.282 10.666  -14.865 1.00 38.06 138 A 1 
ATOM 1120 C CD  . GLN A 1 146 ? -21.752 10.357  -14.861 1.00 40.03 138 A 1 
ATOM 1121 O OE1 . GLN A 1 146 ? -22.178 9.313   -15.346 1.00 43.41 138 A 1 
ATOM 1122 N NE2 . GLN A 1 146 ? -22.545 11.271  -14.311 1.00 44.05 138 A 1 
ATOM 1123 N N   . LYS A 1 147 ? -17.814 8.600   -12.047 1.00 30.33 139 A 1 
ATOM 1124 C CA  . LYS A 1 147 ? -17.142 7.686   -11.136 1.00 28.36 139 A 1 
ATOM 1125 C C   . LYS A 1 147 ? -16.645 6.439   -11.863 1.00 33.88 139 A 1 
ATOM 1126 O O   . LYS A 1 147 ? -17.386 5.798   -12.619 1.00 29.26 139 A 1 
ATOM 1127 C CB  . LYS A 1 147 ? -18.091 7.303   -9.988  1.00 33.72 139 A 1 
ATOM 1128 N N   . GLU A 1 148 ? -15.373 6.115   -11.620 1.00 27.68 140 A 1 
ATOM 1129 C CA  . GLU A 1 148 ? -14.661 4.952   -12.136 1.00 26.69 140 A 1 
ATOM 1130 C C   . GLU A 1 148 ? -14.427 5.023   -13.641 1.00 23.16 140 A 1 
ATOM 1131 O O   . GLU A 1 148 ? -14.077 4.012   -14.256 1.00 25.42 140 A 1 
ATOM 1132 C CB  . GLU A 1 148 ? -15.366 3.646   -11.765 1.00 30.70 140 A 1 
ATOM 1133 C CG  . GLU A 1 148 ? -15.595 3.500   -10.256 1.00 50.59 140 A 1 
ATOM 1134 C CD  . GLU A 1 148 ? -14.902 2.286   -9.666  1.00 64.99 140 A 1 
ATOM 1135 O OE1 . GLU A 1 148 ? -14.725 1.284   -10.391 1.00 66.73 140 A 1 
ATOM 1136 O OE2 . GLU A 1 148 ? -14.534 2.332   -8.472  1.00 74.80 140 A 1 
ATOM 1137 N N   . SER A 1 149 ? -14.567 6.198   -14.251 1.00 20.88 141 A 1 
ATOM 1138 C CA  . SER A 1 149 ? -14.140 6.358   -15.639 1.00 18.42 141 A 1 
ATOM 1139 C C   . SER A 1 149 ? -12.624 6.199   -15.739 1.00 17.97 141 A 1 
ATOM 1140 O O   . SER A 1 149 ? -11.884 6.506   -14.798 1.00 18.10 141 A 1 
ATOM 1141 C CB  . SER A 1 149 ? -14.563 7.723   -16.194 1.00 17.62 141 A 1 
ATOM 1142 O OG  . SER A 1 149 ? -15.969 7.742   -16.450 1.00 21.46 141 A 1 
ATOM 1143 N N   . THR A 1 150 ? -12.159 5.680   -16.874 1.00 17.08 142 A 1 
ATOM 1144 C CA  . THR A 1 150 ? -10.737 5.498   -17.147 1.00 16.29 142 A 1 
ATOM 1145 C C   . THR A 1 150 ? -10.352 6.454   -18.265 1.00 17.03 142 A 1 
ATOM 1146 O O   . THR A 1 150 ? -11.004 6.480   -19.316 1.00 18.08 142 A 1 
ATOM 1147 C CB  . THR A 1 150 ? -10.403 4.063   -17.570 1.00 17.41 142 A 1 
ATOM 1148 O OG1 . THR A 1 150 ? -10.814 3.174   -16.511 1.00 20.80 142 A 1 
ATOM 1149 C CG2 . THR A 1 150 ? -8.897  3.894   -17.918 1.00 20.10 142 A 1 
ATOM 1150 N N   . LEU A 1 151 ? -9.322  7.249   -18.022 1.00 16.44 143 A 1 
ATOM 1151 C CA  . LEU A 1 151 ? -8.742  8.181   -18.973 1.00 16.56 143 A 1 
ATOM 1152 C C   . LEU A 1 151 ? -7.393  7.658   -19.432 1.00 19.84 143 A 1 
ATOM 1153 O O   . LEU A 1 151 ? -6.708  6.945   -18.706 1.00 17.28 143 A 1 
ATOM 1154 C CB  . LEU A 1 151 ? -8.542  9.564   -18.339 1.00 18.16 143 A 1 
ATOM 1155 C CG  . LEU A 1 151 ? -9.733  10.523  -18.172 1.00 26.94 143 A 1 
ATOM 1156 C CD1 . LEU A 1 151 ? -10.928 9.883   -17.481 1.00 27.92 143 A 1 
ATOM 1157 C CD2 . LEU A 1 151 ? -9.264  11.748  -17.395 1.00 23.30 143 A 1 
ATOM 1158 N N   . HIS A 1 152 ? -6.982  8.031   -20.637 1.00 16.93 144 A 1 
ATOM 1159 C CA  . HIS A 1 152 ? -5.603  7.782   -21.036 1.00 17.83 144 A 1 
ATOM 1160 C C   . HIS A 1 152 ? -4.728  9.021   -20.906 1.00 17.10 144 A 1 
ATOM 1161 O O   . HIS A 1 152 ? -5.159  10.145  -21.181 1.00 17.67 144 A 1 
ATOM 1162 C CB  . HIS A 1 152 ? -5.585  7.253   -22.463 1.00 20.92 144 A 1 
ATOM 1163 C CG  . HIS A 1 152 ? -5.844  5.786   -22.538 1.00 26.74 144 A 1 
ATOM 1164 N ND1 . HIS A 1 152 ? -6.734  5.223   -23.422 1.00 30.39 144 A 1 
ATOM 1165 C CD2 . HIS A 1 152 ? -5.318  4.759   -21.824 1.00 31.70 144 A 1 
ATOM 1166 C CE1 . HIS A 1 152 ? -6.749  3.913   -23.254 1.00 33.96 144 A 1 
ATOM 1167 N NE2 . HIS A 1 152 ? -5.899  3.605   -22.289 1.00 29.57 144 A 1 
ATOM 1168 N N   . LEU A 1 153 ? -3.483  8.809   -20.461 1.00 17.61 145 A 1 
ATOM 1169 C CA  . LEU A 1 153 ? -2.503  9.877   -20.371 1.00 17.68 145 A 1 
ATOM 1170 C C   . LEU A 1 153 ? -1.369  9.571   -21.339 1.00 22.18 145 A 1 
ATOM 1171 O O   . LEU A 1 153 ? -0.752  8.499   -21.253 1.00 22.92 145 A 1 
ATOM 1172 C CB  . LEU A 1 153 ? -1.973  10.015  -18.940 1.00 17.87 145 A 1 
ATOM 1173 C CG  . LEU A 1 153 ? -0.787  10.953  -18.728 1.00 21.42 145 A 1 
ATOM 1174 C CD1 . LEU A 1 153 ? -1.132  12.383  -18.998 1.00 21.82 145 A 1 
ATOM 1175 C CD2 . LEU A 1 153 ? -0.255  10.818  -17.314 1.00 21.57 145 A 1 
ATOM 1176 N N   . VAL A 1 154 ? -1.113  10.503  -22.255 1.00 22.03 146 A 1 
ATOM 1177 C CA  . VAL A 1 154 ? -0.090  10.368  -23.287 1.00 21.76 146 A 1 
ATOM 1178 C C   . VAL A 1 154 ? 0.978   11.415  -23.013 1.00 26.14 146 A 1 
ATOM 1179 O O   . VAL A 1 154 ? 0.665   12.564  -22.677 1.00 26.70 146 A 1 
ATOM 1180 C CB  . VAL A 1 154 ? -0.706  10.539  -24.694 1.00 26.66 146 A 1 
ATOM 1181 C CG1 . VAL A 1 154 ? 0.364   10.436  -25.795 1.00 32.08 146 A 1 
ATOM 1182 C CG2 . VAL A 1 154 ? -1.827  9.529   -24.923 1.00 25.42 146 A 1 
ATOM 1183 N N   . LEU A 1 155 ? 2.245   11.027  -23.170 1.00 26.82 147 A 1 
ATOM 1184 C CA  . LEU A 1 155 ? 3.359   11.894  -22.821 1.00 28.49 147 A 1 
ATOM 1185 C C   . LEU A 1 155 ? 4.350   11.954  -23.974 1.00 25.19 147 A 1 
ATOM 1186 O O   . LEU A 1 155 ? 4.565   10.963  -24.677 1.00 32.37 147 A 1 
ATOM 1187 C CB  . LEU A 1 155 ? 4.070   11.397  -21.558 1.00 28.98 147 A 1 
ATOM 1188 C CG  . LEU A 1 155 ? 3.149   11.292  -20.346 1.00 38.31 147 A 1 
ATOM 1189 C CD1 . LEU A 1 155 ? 3.834   10.536  -19.260 1.00 34.87 147 A 1 
ATOM 1190 C CD2 . LEU A 1 155 ? 2.751   12.682  -19.853 1.00 34.50 147 A 1 
ATOM 1191 N N   . ARG A 1 156 ? 4.969   13.119  -24.148 1.00 28.25 148 A 1 
ATOM 1192 C CA  . ARG A 1 156 ? 6.024   13.299  -25.136 1.00 29.91 148 A 1 
ATOM 1193 C C   . ARG A 1 156 ? 7.304   13.709  -24.419 1.00 30.90 148 A 1 
ATOM 1194 O O   . ARG A 1 156 ? 7.270   14.122  -23.258 1.00 34.66 148 A 1 
ATOM 1195 C CB  . ARG A 1 156 ? 5.647   14.349  -26.192 1.00 41.56 148 A 1 
ATOM 1196 C CG  . ARG A 1 156 ? 4.457   13.953  -27.059 1.00 47.26 148 A 1 
ATOM 1197 C CD  . ARG A 1 156 ? 4.129   15.024  -28.096 1.00 55.10 148 A 1 
ATOM 1198 N NE  . ARG A 1 156 ? 5.120   15.086  -29.170 1.00 59.20 148 A 1 
ATOM 1199 C CZ  . ARG A 1 156 ? 5.009   14.433  -30.323 1.00 56.60 148 A 1 
ATOM 1200 N NH1 . ARG A 1 156 ? 3.949   13.667  -30.551 1.00 52.72 148 A 1 
ATOM 1201 N NH2 . ARG A 1 156 ? 5.957   14.544  -31.245 1.00 58.94 148 A 1 
ATOM 1202 N N   . LEU A 1 157 ? 8.429   13.560  -25.118 1.00 31.92 149 A 1 
ATOM 1203 C CA  . LEU A 1 157 ? 9.716   13.972  -24.566 1.00 36.26 149 A 1 
ATOM 1204 C C   . LEU A 1 157 ? 9.735   15.477  -24.320 1.00 51.79 149 A 1 
ATOM 1205 O O   . LEU A 1 157 ? 9.206   16.260  -25.115 1.00 56.28 149 A 1 
ATOM 1206 C CB  . LEU A 1 157 ? 10.854  13.583  -25.511 1.00 42.38 149 A 1 
ATOM 1207 C CG  . LEU A 1 157 ? 11.273  12.117  -25.622 1.00 45.06 149 A 1 
ATOM 1208 C CD1 . LEU A 1 157 ? 12.441  11.972  -26.585 1.00 45.53 149 A 1 
ATOM 1209 C CD2 . LEU A 1 157 ? 11.642  11.550  -24.266 1.00 50.80 149 A 1 
ATOM 1210 N N   . ARG A 1 158 ? 10.347  15.881  -23.209 1.00 56.64 150 A 1 
ATOM 1211 C CA  . ARG A 1 158 ? 10.479  17.298  -22.879 1.00 71.65 150 A 1 
ATOM 1212 C C   . ARG A 1 158 ? 11.414  18.000  -23.860 1.00 82.54 150 A 1 
ATOM 1213 O O   . ARG A 1 158 ? 10.965  18.653  -24.804 1.00 86.72 150 A 1 
ATOM 1214 C CB  . ARG A 1 158 ? 10.992  17.476  -21.445 1.00 71.38 150 A 1 
#
