# Supplementary material for: Photocross-linking activity-based probes to capture the dynamics of ubiquitin RING E3 ligase interactions
Source: Biochem J. 2026 Jun 3;483(7):1115–30. doi: 10.1042/BCJ20260213 (PMC13234630; doi:10.1042/BCJ20260213)
Supplement: Supplementary Data File S2 [file BCJ-2026-0213_supp2.zip › 03_Chandler_Supplementary datafile2/CHIP/Alphafold/fold_2026_01_22_10_06_chipx2_ubch5ax2_ubiquitinx2/fold_2026_01_22_10_06_chipx2_ubch5ax2_ubiquitinx2_summary_confidences_4.json]

{
 "chain_iptm": [
  0.74,
  0.74,
  0.7,
  0.7,
  0.71,
  0.7
 ],
 "chain_pair_iptm": [
  [
   0.58,
   0.58,
   0.79,
   0.75,
   0.8,
   0.79
  ],
  [
   0.58,
   0.57,
   0.75,
   0.78,
   0.79,
   0.79
  ],
  [
   0.79,
   0.75,
   0.86,
   0.56,
   0.84,
   0.57
  ],
  [
   0.75,
   0.78,
   0.56,
   0.86,
   0.57,
   0.83
  ],
  [
   0.8,
   0.79,
   0.84,
   0.57,
   0.79,
   0.53
  ],
  [
   0.79,
   0.79,
   0.57,
   0.83,
   0.53,
   0.79
  ]
 ],
 "chain_pair_pae_min": [
  [
   0.76,
   1.21,
   2.3,
   3.19,
   2.45,
   2.6
  ],
  [
   1.21,
   0.76,
   3.21,
   2.39,
   2.55,
   2.54
  ],
  [
   2.17,
   3.19,
   0.76,
   5.13,
   1.86,
   4.57
  ],
  [
   3.26,
   2.27,
   5.18,
   0.76,
   4.71,
   2.03
  ],
  [
   2.44,
   2.34,
   1.95,
   5.02,
   0.76,
   4.76
  ],
  [
   2.39,
   2.47,
   5.04,
   2.03,
   4.78,
   0.76
  ]
 ],
 "chain_ptm": [
  0.58,
  0.57,
  0.86,
  0.86,
  0.79,
  0.79
 ],
 "fraction_disordered": 0.05,
 "has_clash": 0.0,
 "iptm": 0.75,
 "num_recycles": 10.0,
 "ptm": 0.72,
 "ranking_score": 0.76
}
