# Supplementary material for: Photocross-linking activity-based probes to capture the dynamics of ubiquitin RING E3 ligase interactions
Source: Biochem J. 2026 Jun 3;483(7):1115–30. doi: 10.1042/BCJ20260213 (PMC13234630; doi:10.1042/BCJ20260213)
Supplement: Supplementary Data File S2 [file BCJ-2026-0213_supp2.zip › 03_Chandler_Supplementary datafile2/CHIP/Alphafold/fold_2026_01_22_10_06_chipx2_ubch5ax2_ubiquitinx2/fold_2026_01_22_10_06_chipx2_ubch5ax2_ubiquitinx2_summary_confidences_2.json]

{
 "chain_iptm": [
  0.74,
  0.74,
  0.7,
  0.7,
  0.71,
  0.71
 ],
 "chain_pair_iptm": [
  [
   0.58,
   0.59,
   0.79,
   0.75,
   0.8,
   0.79
  ],
  [
   0.59,
   0.58,
   0.75,
   0.79,
   0.8,
   0.79
  ],
  [
   0.79,
   0.75,
   0.86,
   0.56,
   0.84,
   0.57
  ],
  [
   0.75,
   0.79,
   0.56,
   0.86,
   0.58,
   0.83
  ],
  [
   0.8,
   0.8,
   0.84,
   0.58,
   0.79,
   0.53
  ],
  [
   0.79,
   0.79,
   0.57,
   0.83,
   0.53,
   0.79
  ]
 ],
 "chain_pair_pae_min": [
  [
   0.76,
   1.21,
   2.3,
   3.19,
   2.4,
   2.58
  ],
  [
   1.2,
   0.76,
   3.12,
   2.37,
   2.51,
   2.48
  ],
  [
   2.18,
   3.17,
   0.76,
   5.12,
   1.83,
   4.69
  ],
  [
   3.22,
   2.29,
   5.17,
   0.76,
   4.71,
   2.01
  ],
  [
   2.37,
   2.27,
   1.95,
   4.99,
   0.76,
   4.72
  ],
  [
   2.36,
   2.43,
   5.05,
   2.0,
   4.67,
   0.76
  ]
 ],
 "chain_ptm": [
  0.58,
  0.58,
  0.86,
  0.86,
  0.79,
  0.79
 ],
 "fraction_disordered": 0.05,
 "has_clash": 0.0,
 "iptm": 0.75,
 "num_recycles": 10.0,
 "ptm": 0.72,
 "ranking_score": 0.77
}
