# Supplementary material for: Photocross-linking activity-based probes to capture the dynamics of ubiquitin RING E3 ligase interactions
Source: Biochem J. 2026 Jun 3;483(7):1115–30. doi: 10.1042/BCJ20260213 (PMC13234630; doi:10.1042/BCJ20260213)
Supplement: Supplementary Data File S2 [file BCJ-2026-0213_supp2.zip › 03_Chandler_Supplementary datafile2/CHIP/Alphafold/fold_2026_01_22_10_06_chipx2_ubch5ax2_ubiquitinx2/fold_2026_01_22_10_06_chipx2_ubch5ax2_ubiquitinx2_model_4.cif]

# By using this file you agree to the legally binding terms of use found at alphafoldserver.com/output-terms
data_7f4703b25f6567fb
#
_entry.id 7f4703b25f6567fb
#
loop_
_atom_type.symbol
C 
N 
O 
S 
#
loop_
_audit_author.name
_audit_author.pdbx_ordinal
"Google DeepMind" 1 
"Isomorphic Labs" 2 
#
_audit_conform.dict_location https://raw.githubusercontent.com/ihmwg/ModelCIF/master/dist/mmcif_ma.dic
_audit_conform.dict_name     mmcif_ma.dic
_audit_conform.dict_version  1.4.5
#
loop_
_chem_comp.formula
_chem_comp.formula_weight
_chem_comp.id
_chem_comp.mon_nstd_flag
_chem_comp.name
_chem_comp.pdbx_smiles
_chem_comp.pdbx_synonyms
_chem_comp.type
"C3 H7 N O2"    89.093  ALA y ALANINE         C[C@H](N)C(O)=O                  ? "L-PEPTIDE LINKING" 
"C6 H15 N4 O2"  175.209 ARG y ARGININE        N[C@@H](CCCNC(N)=[NH2+])C(O)=O   ? "L-PEPTIDE LINKING" 
"C4 H8 N2 O3"   132.118 ASN y ASPARAGINE      N[C@@H](CC(N)=O)C(O)=O           ? "L-PEPTIDE LINKING" 
"C4 H7 N O4"    133.103 ASP y "ASPARTIC ACID" N[C@@H](CC(O)=O)C(O)=O           ? "L-PEPTIDE LINKING" 
"C3 H7 N O2 S"  121.158 CYS y CYSTEINE        N[C@@H](CS)C(O)=O                ? "L-PEPTIDE LINKING" 
"C5 H10 N2 O3"  146.144 GLN y GLUTAMINE       N[C@@H](CCC(N)=O)C(O)=O          ? "L-PEPTIDE LINKING" 
"C5 H9 N O4"    147.129 GLU y "GLUTAMIC ACID" N[C@@H](CCC(O)=O)C(O)=O          ? "L-PEPTIDE LINKING" 
"C2 H5 N O2"    75.067  GLY y GLYCINE         NCC(O)=O                         ? "PEPTIDE LINKING"   
"C6 H10 N3 O2"  156.162 HIS y HISTIDINE       N[C@@H](Cc1c[nH]c[nH+]1)C(O)=O   ? "L-PEPTIDE LINKING" 
"C6 H13 N O2"   131.173 ILE y ISOLEUCINE      CC[C@H](C)[C@H](N)C(O)=O         ? "L-PEPTIDE LINKING" 
"C6 H13 N O2"   131.173 LEU y LEUCINE         CC(C)C[C@H](N)C(O)=O             ? "L-PEPTIDE LINKING" 
"C6 H15 N2 O2"  147.195 LYS y LYSINE          N[C@@H](CCCC[NH3+])C(O)=O        ? "L-PEPTIDE LINKING" 
"C5 H11 N O2 S" 149.211 MET y METHIONINE      CSCC[C@H](N)C(O)=O               ? "L-PEPTIDE LINKING" 
"C9 H11 N O2"   165.189 PHE y PHENYLALANINE   N[C@@H](Cc1ccccc1)C(O)=O         ? "L-PEPTIDE LINKING" 
"C5 H9 N O2"    115.130 PRO y PROLINE         OC(=O)[C@@H]1CCCN1               ? "L-PEPTIDE LINKING" 
"C3 H7 N O3"    105.093 SER y SERINE          N[C@@H](CO)C(O)=O                ? "L-PEPTIDE LINKING" 
"C4 H9 N O3"    119.119 THR y THREONINE       C[C@@H](O)[C@H](N)C(O)=O         ? "L-PEPTIDE LINKING" 
"C11 H12 N2 O2" 204.225 TRP y TRYPTOPHAN      N[C@@H](Cc1c[nH]c2ccccc12)C(O)=O ? "L-PEPTIDE LINKING" 
"C9 H11 N O3"   181.189 TYR y TYROSINE        N[C@@H](Cc1ccc(O)cc1)C(O)=O      ? "L-PEPTIDE LINKING" 
"C5 H11 N O2"   117.146 VAL y VALINE          CC(C)[C@H](N)C(O)=O              ? "L-PEPTIDE LINKING" 
#
_citation.book_publisher          ?
_citation.country                 UK
_citation.id                      primary
_citation.journal_full            Nature
_citation.journal_id_ASTM         NATUAS
_citation.journal_id_CSD          0006
_citation.journal_id_ISSN         0028-0836
_citation.journal_volume          630
_citation.page_first              493
_citation.page_last               500
_citation.pdbx_database_id_DOI    10.1038/s41586-024-07487-w
_citation.pdbx_database_id_PubMed 38718835
_citation.title                   "Accurate structure prediction of biomolecular interactions with AlphaFold 3"
_citation.year                    2024
#
loop_
_citation_author.citation_id
_citation_author.name
_citation_author.ordinal
primary "Google DeepMind" 1 
primary "Isomorphic Labs" 2 
#
loop_
_entity.id
_entity.pdbx_description
_entity.type
1 . polymer 
2 . polymer 
3 . polymer 
4 . polymer 
5 . polymer 
6 . polymer 
#
loop_
_entity_poly.entity_id
_entity_poly.pdbx_strand_id
_entity_poly.type
1 A polypeptide(L) 
2 B polypeptide(L) 
3 C polypeptide(L) 
4 D polypeptide(L) 
5 E polypeptide(L) 
6 F polypeptide(L) 
#
loop_
_entity_poly_seq.entity_id
_entity_poly_seq.hetero
_entity_poly_seq.mon_id
_entity_poly_seq.num
1 n MET 1   
1 n LYS 2   
1 n GLY 3   
1 n LYS 4   
1 n GLU 5   
1 n GLU 6   
1 n LYS 7   
1 n GLU 8   
1 n GLY 9   
1 n GLY 10  
1 n ALA 11  
1 n ARG 12  
1 n LEU 13  
1 n GLY 14  
1 n ALA 15  
1 n GLY 16  
1 n GLY 17  
1 n GLY 18  
1 n SER 19  
1 n PRO 20  
1 n GLU 21  
1 n LYS 22  
1 n SER 23  
1 n PRO 24  
1 n SER 25  
1 n ALA 26  
1 n GLN 27  
1 n GLU 28  
1 n LEU 29  
1 n LYS 30  
1 n GLU 31  
1 n GLN 32  
1 n GLY 33  
1 n ASN 34  
1 n ARG 35  
1 n LEU 36  
1 n PHE 37  
1 n VAL 38  
1 n GLY 39  
1 n ARG 40  
1 n LYS 41  
1 n TYR 42  
1 n PRO 43  
1 n GLU 44  
1 n ALA 45  
1 n ALA 46  
1 n ALA 47  
1 n CYS 48  
1 n TYR 49  
1 n GLY 50  
1 n ARG 51  
1 n ALA 52  
1 n ILE 53  
1 n THR 54  
1 n ARG 55  
1 n ASN 56  
1 n PRO 57  
1 n LEU 58  
1 n VAL 59  
1 n ALA 60  
1 n VAL 61  
1 n TYR 62  
1 n TYR 63  
1 n THR 64  
1 n ASN 65  
1 n ARG 66  
1 n ALA 67  
1 n LEU 68  
1 n CYS 69  
1 n TYR 70  
1 n LEU 71  
1 n LYS 72  
1 n MET 73  
1 n GLN 74  
1 n GLN 75  
1 n HIS 76  
1 n GLU 77  
1 n GLN 78  
1 n ALA 79  
1 n LEU 80  
1 n ALA 81  
1 n ASP 82  
1 n CYS 83  
1 n ARG 84  
1 n ARG 85  
1 n ALA 86  
1 n LEU 87  
1 n GLU 88  
1 n LEU 89  
1 n ASP 90  
1 n GLY 91  
1 n GLN 92  
1 n SER 93  
1 n VAL 94  
1 n LYS 95  
1 n ALA 96  
1 n HIS 97  
1 n PHE 98  
1 n PHE 99  
1 n LEU 100 
1 n GLY 101 
1 n GLN 102 
1 n CYS 103 
1 n GLN 104 
1 n LEU 105 
1 n GLU 106 
1 n MET 107 
1 n GLU 108 
1 n SER 109 
1 n TYR 110 
1 n ASP 111 
1 n GLU 112 
1 n ALA 113 
1 n ILE 114 
1 n ALA 115 
1 n ASN 116 
1 n LEU 117 
1 n GLN 118 
1 n ARG 119 
1 n ALA 120 
1 n TYR 121 
1 n SER 122 
1 n LEU 123 
1 n ALA 124 
1 n LYS 125 
1 n GLU 126 
1 n GLN 127 
1 n ARG 128 
1 n LEU 129 
1 n ASN 130 
1 n PHE 131 
1 n GLY 132 
1 n ASP 133 
1 n ASP 134 
1 n ILE 135 
1 n PRO 136 
1 n SER 137 
1 n ALA 138 
1 n LEU 139 
1 n ARG 140 
1 n ILE 141 
1 n ALA 142 
1 n LYS 143 
1 n LYS 144 
1 n LYS 145 
1 n ARG 146 
1 n TRP 147 
1 n ASN 148 
1 n SER 149 
1 n ILE 150 
1 n GLU 151 
1 n GLU 152 
1 n ARG 153 
1 n ARG 154 
1 n ILE 155 
1 n HIS 156 
1 n GLN 157 
1 n GLU 158 
1 n SER 159 
1 n GLU 160 
1 n LEU 161 
1 n HIS 162 
1 n SER 163 
1 n TYR 164 
1 n LEU 165 
1 n SER 166 
1 n ARG 167 
1 n LEU 168 
1 n ILE 169 
1 n ALA 170 
1 n ALA 171 
1 n GLU 172 
1 n ARG 173 
1 n GLU 174 
1 n ARG 175 
1 n GLU 176 
1 n LEU 177 
1 n GLU 178 
1 n GLU 179 
1 n CYS 180 
1 n GLN 181 
1 n ARG 182 
1 n ASN 183 
1 n HIS 184 
1 n GLU 185 
1 n GLY 186 
1 n ASP 187 
1 n GLU 188 
1 n ASP 189 
1 n ASP 190 
1 n SER 191 
1 n HIS 192 
1 n VAL 193 
1 n ARG 194 
1 n ALA 195 
1 n GLN 196 
1 n GLN 197 
1 n ALA 198 
1 n CYS 199 
1 n ILE 200 
1 n GLU 201 
1 n ALA 202 
1 n LYS 203 
1 n HIS 204 
1 n ASP 205 
1 n LYS 206 
1 n TYR 207 
1 n MET 208 
1 n ALA 209 
1 n ASP 210 
1 n MET 211 
1 n ASP 212 
1 n GLU 213 
1 n LEU 214 
1 n PHE 215 
1 n SER 216 
1 n GLN 217 
1 n VAL 218 
1 n ASP 219 
1 n GLU 220 
1 n LYS 221 
1 n ARG 222 
1 n LYS 223 
1 n LYS 224 
1 n ARG 225 
1 n ASP 226 
1 n ILE 227 
1 n PRO 228 
1 n ASP 229 
1 n TYR 230 
1 n LEU 231 
1 n CYS 232 
1 n GLY 233 
1 n LYS 234 
1 n ILE 235 
1 n SER 236 
1 n PHE 237 
1 n GLU 238 
1 n LEU 239 
1 n MET 240 
1 n ARG 241 
1 n GLU 242 
1 n PRO 243 
1 n CYS 244 
1 n ILE 245 
1 n THR 246 
1 n PRO 247 
1 n SER 248 
1 n GLY 249 
1 n ILE 250 
1 n THR 251 
1 n TYR 252 
1 n ASP 253 
1 n ARG 254 
1 n LYS 255 
1 n ASP 256 
1 n ILE 257 
1 n GLU 258 
1 n GLU 259 
1 n HIS 260 
1 n LEU 261 
1 n GLN 262 
1 n ARG 263 
1 n VAL 264 
1 n GLY 265 
1 n HIS 266 
1 n PHE 267 
1 n ASP 268 
1 n PRO 269 
1 n VAL 270 
1 n THR 271 
1 n ARG 272 
1 n SER 273 
1 n PRO 274 
1 n LEU 275 
1 n THR 276 
1 n GLN 277 
1 n GLU 278 
1 n GLN 279 
1 n LEU 280 
1 n ILE 281 
1 n PRO 282 
1 n ASN 283 
1 n LEU 284 
1 n ALA 285 
1 n MET 286 
1 n LYS 287 
1 n GLU 288 
1 n VAL 289 
1 n ILE 290 
1 n ASP 291 
1 n ALA 292 
1 n PHE 293 
1 n ILE 294 
1 n SER 295 
1 n GLU 296 
1 n ASN 297 
1 n GLY 298 
1 n TRP 299 
1 n VAL 300 
1 n GLU 301 
1 n ASP 302 
1 n TYR 303 
2 n MET 1   
2 n LYS 2   
2 n GLY 3   
2 n LYS 4   
2 n GLU 5   
2 n GLU 6   
2 n LYS 7   
2 n GLU 8   
2 n GLY 9   
2 n GLY 10  
2 n ALA 11  
2 n ARG 12  
2 n LEU 13  
2 n GLY 14  
2 n ALA 15  
2 n GLY 16  
2 n GLY 17  
2 n GLY 18  
2 n SER 19  
2 n PRO 20  
2 n GLU 21  
2 n LYS 22  
2 n SER 23  
2 n PRO 24  
2 n SER 25  
2 n ALA 26  
2 n GLN 27  
2 n GLU 28  
2 n LEU 29  
2 n LYS 30  
2 n GLU 31  
2 n GLN 32  
2 n GLY 33  
2 n ASN 34  
2 n ARG 35  
2 n LEU 36  
2 n PHE 37  
2 n VAL 38  
2 n GLY 39  
2 n ARG 40  
2 n LYS 41  
2 n TYR 42  
2 n PRO 43  
2 n GLU 44  
2 n ALA 45  
2 n ALA 46  
2 n ALA 47  
2 n CYS 48  
2 n TYR 49  
2 n GLY 50  
2 n ARG 51  
2 n ALA 52  
2 n ILE 53  
2 n THR 54  
2 n ARG 55  
2 n ASN 56  
2 n PRO 57  
2 n LEU 58  
2 n VAL 59  
2 n ALA 60  
2 n VAL 61  
2 n TYR 62  
2 n TYR 63  
2 n THR 64  
2 n ASN 65  
2 n ARG 66  
2 n ALA 67  
2 n LEU 68  
2 n CYS 69  
2 n TYR 70  
2 n LEU 71  
2 n LYS 72  
2 n MET 73  
2 n GLN 74  
2 n GLN 75  
2 n HIS 76  
2 n GLU 77  
2 n GLN 78  
2 n ALA 79  
2 n LEU 80  
2 n ALA 81  
2 n ASP 82  
2 n CYS 83  
2 n ARG 84  
2 n ARG 85  
2 n ALA 86  
2 n LEU 87  
2 n GLU 88  
2 n LEU 89  
2 n ASP 90  
2 n GLY 91  
2 n GLN 92  
2 n SER 93  
2 n VAL 94  
2 n LYS 95  
2 n ALA 96  
2 n HIS 97  
2 n PHE 98  
2 n PHE 99  
2 n LEU 100 
2 n GLY 101 
2 n GLN 102 
2 n CYS 103 
2 n GLN 104 
2 n LEU 105 
2 n GLU 106 
2 n MET 107 
2 n GLU 108 
2 n SER 109 
2 n TYR 110 
2 n ASP 111 
2 n GLU 112 
2 n ALA 113 
2 n ILE 114 
2 n ALA 115 
2 n ASN 116 
2 n LEU 117 
2 n GLN 118 
2 n ARG 119 
2 n ALA 120 
2 n TYR 121 
2 n SER 122 
2 n LEU 123 
2 n ALA 124 
2 n LYS 125 
2 n GLU 126 
2 n GLN 127 
2 n ARG 128 
2 n LEU 129 
2 n ASN 130 
2 n PHE 131 
2 n GLY 132 
2 n ASP 133 
2 n ASP 134 
2 n ILE 135 
2 n PRO 136 
2 n SER 137 
2 n ALA 138 
2 n LEU 139 
2 n ARG 140 
2 n ILE 141 
2 n ALA 142 
2 n LYS 143 
2 n LYS 144 
2 n LYS 145 
2 n ARG 146 
2 n TRP 147 
2 n ASN 148 
2 n SER 149 
2 n ILE 150 
2 n GLU 151 
2 n GLU 152 
2 n ARG 153 
2 n ARG 154 
2 n ILE 155 
2 n HIS 156 
2 n GLN 157 
2 n GLU 158 
2 n SER 159 
2 n GLU 160 
2 n LEU 161 
2 n HIS 162 
2 n SER 163 
2 n TYR 164 
2 n LEU 165 
2 n SER 166 
2 n ARG 167 
2 n LEU 168 
2 n ILE 169 
2 n ALA 170 
2 n ALA 171 
2 n GLU 172 
2 n ARG 173 
2 n GLU 174 
2 n ARG 175 
2 n GLU 176 
2 n LEU 177 
2 n GLU 178 
2 n GLU 179 
2 n CYS 180 
2 n GLN 181 
2 n ARG 182 
2 n ASN 183 
2 n HIS 184 
2 n GLU 185 
2 n GLY 186 
2 n ASP 187 
2 n GLU 188 
2 n ASP 189 
2 n ASP 190 
2 n SER 191 
2 n HIS 192 
2 n VAL 193 
2 n ARG 194 
2 n ALA 195 
2 n GLN 196 
2 n GLN 197 
2 n ALA 198 
2 n CYS 199 
2 n ILE 200 
2 n GLU 201 
2 n ALA 202 
2 n LYS 203 
2 n HIS 204 
2 n ASP 205 
2 n LYS 206 
2 n TYR 207 
2 n MET 208 
2 n ALA 209 
2 n ASP 210 
2 n MET 211 
2 n ASP 212 
2 n GLU 213 
2 n LEU 214 
2 n PHE 215 
2 n SER 216 
2 n GLN 217 
2 n VAL 218 
2 n ASP 219 
2 n GLU 220 
2 n LYS 221 
2 n ARG 222 
2 n LYS 223 
2 n LYS 224 
2 n ARG 225 
2 n ASP 226 
2 n ILE 227 
2 n PRO 228 
2 n ASP 229 
2 n TYR 230 
2 n LEU 231 
2 n CYS 232 
2 n GLY 233 
2 n LYS 234 
2 n ILE 235 
2 n SER 236 
2 n PHE 237 
2 n GLU 238 
2 n LEU 239 
2 n MET 240 
2 n ARG 241 
2 n GLU 242 
2 n PRO 243 
2 n CYS 244 
2 n ILE 245 
2 n THR 246 
2 n PRO 247 
2 n SER 248 
2 n GLY 249 
2 n ILE 250 
2 n THR 251 
2 n TYR 252 
2 n ASP 253 
2 n ARG 254 
2 n LYS 255 
2 n ASP 256 
2 n ILE 257 
2 n GLU 258 
2 n GLU 259 
2 n HIS 260 
2 n LEU 261 
2 n GLN 262 
2 n ARG 263 
2 n VAL 264 
2 n GLY 265 
2 n HIS 266 
2 n PHE 267 
2 n ASP 268 
2 n PRO 269 
2 n VAL 270 
2 n THR 271 
2 n ARG 272 
2 n SER 273 
2 n PRO 274 
2 n LEU 275 
2 n THR 276 
2 n GLN 277 
2 n GLU 278 
2 n GLN 279 
2 n LEU 280 
2 n ILE 281 
2 n PRO 282 
2 n ASN 283 
2 n LEU 284 
2 n ALA 285 
2 n MET 286 
2 n LYS 287 
2 n GLU 288 
2 n VAL 289 
2 n ILE 290 
2 n ASP 291 
2 n ALA 292 
2 n PHE 293 
2 n ILE 294 
2 n SER 295 
2 n GLU 296 
2 n ASN 297 
2 n GLY 298 
2 n TRP 299 
2 n VAL 300 
2 n GLU 301 
2 n ASP 302 
2 n TYR 303 
3 n MET 1   
3 n ALA 2   
3 n LEU 3   
3 n LYS 4   
3 n ARG 5   
3 n ILE 6   
3 n GLN 7   
3 n LYS 8   
3 n GLU 9   
3 n LEU 10  
3 n SER 11  
3 n ASP 12  
3 n LEU 13  
3 n GLN 14  
3 n ARG 15  
3 n ASP 16  
3 n PRO 17  
3 n PRO 18  
3 n ALA 19  
3 n HIS 20  
3 n CYS 21  
3 n SER 22  
3 n ALA 23  
3 n GLY 24  
3 n PRO 25  
3 n VAL 26  
3 n GLY 27  
3 n ASP 28  
3 n ASP 29  
3 n LEU 30  
3 n PHE 31  
3 n HIS 32  
3 n TRP 33  
3 n GLN 34  
3 n ALA 35  
3 n THR 36  
3 n ILE 37  
3 n MET 38  
3 n GLY 39  
3 n PRO 40  
3 n PRO 41  
3 n ASP 42  
3 n SER 43  
3 n ALA 44  
3 n TYR 45  
3 n GLN 46  
3 n GLY 47  
3 n GLY 48  
3 n VAL 49  
3 n PHE 50  
3 n PHE 51  
3 n LEU 52  
3 n THR 53  
3 n VAL 54  
3 n HIS 55  
3 n PHE 56  
3 n PRO 57  
3 n THR 58  
3 n ASP 59  
3 n TYR 60  
3 n PRO 61  
3 n PHE 62  
3 n LYS 63  
3 n PRO 64  
3 n PRO 65  
3 n LYS 66  
3 n ILE 67  
3 n ALA 68  
3 n PHE 69  
3 n THR 70  
3 n THR 71  
3 n LYS 72  
3 n ILE 73  
3 n TYR 74  
3 n HIS 75  
3 n PRO 76  
3 n ASN 77  
3 n ILE 78  
3 n ASN 79  
3 n SER 80  
3 n ASN 81  
3 n GLY 82  
3 n SER 83  
3 n ILE 84  
3 n CYS 85  
3 n LEU 86  
3 n ASP 87  
3 n ILE 88  
3 n LEU 89  
3 n ARG 90  
3 n SER 91  
3 n GLN 92  
3 n TRP 93  
3 n SER 94  
3 n PRO 95  
3 n ALA 96  
3 n LEU 97  
3 n THR 98  
3 n VAL 99  
3 n SER 100 
3 n LYS 101 
3 n VAL 102 
3 n LEU 103 
3 n LEU 104 
3 n SER 105 
3 n ILE 106 
3 n CYS 107 
3 n SER 108 
3 n LEU 109 
3 n LEU 110 
3 n CYS 111 
3 n ASP 112 
3 n PRO 113 
3 n ASN 114 
3 n PRO 115 
3 n ASP 116 
3 n ASP 117 
3 n PRO 118 
3 n LEU 119 
3 n VAL 120 
3 n PRO 121 
3 n ASP 122 
3 n ILE 123 
3 n ALA 124 
3 n GLN 125 
3 n ILE 126 
3 n TYR 127 
3 n LYS 128 
3 n SER 129 
3 n ASP 130 
3 n LYS 131 
3 n GLU 132 
3 n LYS 133 
3 n TYR 134 
3 n ASN 135 
3 n ARG 136 
3 n HIS 137 
3 n ALA 138 
3 n ARG 139 
3 n GLU 140 
3 n TRP 141 
3 n THR 142 
3 n GLN 143 
3 n LYS 144 
3 n TYR 145 
3 n ALA 146 
3 n MET 147 
4 n MET 1   
4 n ALA 2   
4 n LEU 3   
4 n LYS 4   
4 n ARG 5   
4 n ILE 6   
4 n GLN 7   
4 n LYS 8   
4 n GLU 9   
4 n LEU 10  
4 n SER 11  
4 n ASP 12  
4 n LEU 13  
4 n GLN 14  
4 n ARG 15  
4 n ASP 16  
4 n PRO 17  
4 n PRO 18  
4 n ALA 19  
4 n HIS 20  
4 n CYS 21  
4 n SER 22  
4 n ALA 23  
4 n GLY 24  
4 n PRO 25  
4 n VAL 26  
4 n GLY 27  
4 n ASP 28  
4 n ASP 29  
4 n LEU 30  
4 n PHE 31  
4 n HIS 32  
4 n TRP 33  
4 n GLN 34  
4 n ALA 35  
4 n THR 36  
4 n ILE 37  
4 n MET 38  
4 n GLY 39  
4 n PRO 40  
4 n PRO 41  
4 n ASP 42  
4 n SER 43  
4 n ALA 44  
4 n TYR 45  
4 n GLN 46  
4 n GLY 47  
4 n GLY 48  
4 n VAL 49  
4 n PHE 50  
4 n PHE 51  
4 n LEU 52  
4 n THR 53  
4 n VAL 54  
4 n HIS 55  
4 n PHE 56  
4 n PRO 57  
4 n THR 58  
4 n ASP 59  
4 n TYR 60  
4 n PRO 61  
4 n PHE 62  
4 n LYS 63  
4 n PRO 64  
4 n PRO 65  
4 n LYS 66  
4 n ILE 67  
4 n ALA 68  
4 n PHE 69  
4 n THR 70  
4 n THR 71  
4 n LYS 72  
4 n ILE 73  
4 n TYR 74  
4 n HIS 75  
4 n PRO 76  
4 n ASN 77  
4 n ILE 78  
4 n ASN 79  
4 n SER 80  
4 n ASN 81  
4 n GLY 82  
4 n SER 83  
4 n ILE 84  
4 n CYS 85  
4 n LEU 86  
4 n ASP 87  
4 n ILE 88  
4 n LEU 89  
4 n ARG 90  
4 n SER 91  
4 n GLN 92  
4 n TRP 93  
4 n SER 94  
4 n PRO 95  
4 n ALA 96  
4 n LEU 97  
4 n THR 98  
4 n VAL 99  
4 n SER 100 
4 n LYS 101 
4 n VAL 102 
4 n LEU 103 
4 n LEU 104 
4 n SER 105 
4 n ILE 106 
4 n CYS 107 
4 n SER 108 
4 n LEU 109 
4 n LEU 110 
4 n CYS 111 
4 n ASP 112 
4 n PRO 113 
4 n ASN 114 
4 n PRO 115 
4 n ASP 116 
4 n ASP 117 
4 n PRO 118 
4 n LEU 119 
4 n VAL 120 
4 n PRO 121 
4 n ASP 122 
4 n ILE 123 
4 n ALA 124 
4 n GLN 125 
4 n ILE 126 
4 n TYR 127 
4 n LYS 128 
4 n SER 129 
4 n ASP 130 
4 n LYS 131 
4 n GLU 132 
4 n LYS 133 
4 n TYR 134 
4 n ASN 135 
4 n ARG 136 
4 n HIS 137 
4 n ALA 138 
4 n ARG 139 
4 n GLU 140 
4 n TRP 141 
4 n THR 142 
4 n GLN 143 
4 n LYS 144 
4 n TYR 145 
4 n ALA 146 
4 n MET 147 
5 n MET 1   
5 n GLN 2   
5 n ILE 3   
5 n PHE 4   
5 n VAL 5   
5 n LYS 6   
5 n THR 7   
5 n LEU 8   
5 n THR 9   
5 n GLY 10  
5 n LYS 11  
5 n THR 12  
5 n ILE 13  
5 n THR 14  
5 n LEU 15  
5 n GLU 16  
5 n VAL 17  
5 n GLU 18  
5 n PRO 19  
5 n SER 20  
5 n ASP 21  
5 n THR 22  
5 n ILE 23  
5 n GLU 24  
5 n ASN 25  
5 n VAL 26  
5 n LYS 27  
5 n ALA 28  
5 n LYS 29  
5 n ILE 30  
5 n GLN 31  
5 n ASP 32  
5 n LYS 33  
5 n GLU 34  
5 n GLY 35  
5 n ILE 36  
5 n PRO 37  
5 n PRO 38  
5 n ASP 39  
5 n GLN 40  
5 n GLN 41  
5 n ARG 42  
5 n LEU 43  
5 n ILE 44  
5 n PHE 45  
5 n ALA 46  
5 n GLY 47  
5 n LYS 48  
5 n GLN 49  
5 n LEU 50  
5 n GLU 51  
5 n ASP 52  
5 n GLY 53  
5 n ARG 54  
5 n THR 55  
5 n LEU 56  
5 n SER 57  
5 n ASP 58  
5 n TYR 59  
5 n ASN 60  
5 n ILE 61  
5 n GLN 62  
5 n LYS 63  
5 n GLU 64  
5 n SER 65  
5 n THR 66  
5 n LEU 67  
5 n HIS 68  
5 n LEU 69  
5 n VAL 70  
5 n LEU 71  
5 n ARG 72  
5 n LEU 73  
5 n ARG 74  
5 n GLY 75  
5 n GLY 76  
6 n MET 1   
6 n GLN 2   
6 n ILE 3   
6 n PHE 4   
6 n VAL 5   
6 n LYS 6   
6 n THR 7   
6 n LEU 8   
6 n THR 9   
6 n GLY 10  
6 n LYS 11  
6 n THR 12  
6 n ILE 13  
6 n THR 14  
6 n LEU 15  
6 n GLU 16  
6 n VAL 17  
6 n GLU 18  
6 n PRO 19  
6 n SER 20  
6 n ASP 21  
6 n THR 22  
6 n ILE 23  
6 n GLU 24  
6 n ASN 25  
6 n VAL 26  
6 n LYS 27  
6 n ALA 28  
6 n LYS 29  
6 n ILE 30  
6 n GLN 31  
6 n ASP 32  
6 n LYS 33  
6 n GLU 34  
6 n GLY 35  
6 n ILE 36  
6 n PRO 37  
6 n PRO 38  
6 n ASP 39  
6 n GLN 40  
6 n GLN 41  
6 n ARG 42  
6 n LEU 43  
6 n ILE 44  
6 n PHE 45  
6 n ALA 46  
6 n GLY 47  
6 n LYS 48  
6 n GLN 49  
6 n LEU 50  
6 n GLU 51  
6 n ASP 52  
6 n GLY 53  
6 n ARG 54  
6 n THR 55  
6 n LEU 56  
6 n SER 57  
6 n ASP 58  
6 n TYR 59  
6 n ASN 60  
6 n ILE 61  
6 n GLN 62  
6 n LYS 63  
6 n GLU 64  
6 n SER 65  
6 n THR 66  
6 n LEU 67  
6 n HIS 68  
6 n LEU 69  
6 n VAL 70  
6 n LEU 71  
6 n ARG 72  
6 n LEU 73  
6 n ARG 74  
6 n GLY 75  
6 n GLY 76  
#
_ma_data.content_type "model coordinates"
_ma_data.id           1
_ma_data.name         Model
#
_ma_model_list.data_id          1
_ma_model_list.model_group_id   1
_ma_model_list.model_group_name "AlphaFold-beta-20231127 (52ceabbc-a146-4d20-8f14-848cbf63912f @ 2026-01-22 02:13:10)"
_ma_model_list.model_id         1
_ma_model_list.model_name       "Top ranked model"
_ma_model_list.model_type       "Ab initio model"
_ma_model_list.ordinal_id       1
#
loop_
_ma_protocol_step.method_type
_ma_protocol_step.ordinal_id
_ma_protocol_step.protocol_id
_ma_protocol_step.step_id
"coevolution MSA" 1 1 1 
"template search" 2 1 2 
modeling          3 1 3 
#
loop_
_ma_qa_metric.id
_ma_qa_metric.mode
_ma_qa_metric.name
_ma_qa_metric.software_group_id
_ma_qa_metric.type
1 global pLDDT 1 pLDDT 
2 local  pLDDT 1 pLDDT 
#
_ma_qa_metric_global.metric_id    1
_ma_qa_metric_global.metric_value 83.60
_ma_qa_metric_global.model_id     1
_ma_qa_metric_global.ordinal_id   1
#
_ma_software_group.group_id    1
_ma_software_group.ordinal_id  1
_ma_software_group.software_id 1
#
loop_
_ma_target_entity.data_id
_ma_target_entity.entity_id
_ma_target_entity.origin
1 1 . 
1 2 . 
1 3 . 
1 4 . 
1 5 . 
1 6 . 
#
loop_
_ma_target_entity_instance.asym_id
_ma_target_entity_instance.details
_ma_target_entity_instance.entity_id
A . 1 
B . 2 
C . 3 
D . 4 
E . 5 
F . 6 
#
loop_
_pdbx_data_usage.details
_pdbx_data_usage.id
_pdbx_data_usage.type
_pdbx_data_usage.url
;NON-COMMERCIAL USE ONLY, BY USING THIS FILE YOU AGREE TO THE TERMS OF USE FOUND
AT alphafoldserver.com/output-terms.
;
1 license    ? 
;THE INFORMATION IS NOT INTENDED FOR, HAS NOT BEEN VALIDATED FOR, AND IS NOT
APPROVED FOR CLINICAL USE. IT SHOULD NOT BE USED FOR CLINICAL PURPOSE OR RELIED
ON FOR MEDICAL OR OTHER PROFESSIONAL ADVICE. IT IS THEORETICAL MODELLING ONLY
AND CAUTION SHOULD BE EXERCISED IN ITS USE. IT IS PROVIDED "AS-IS" WITHOUT ANY
WARRANTY OF ANY KIND, WHETHER EXPRESSED OR IMPLIED. NO WARRANTY IS GIVEN THAT
USE OF THE INFORMATION SHALL NOT INFRINGE THE RIGHTS OF ANY THIRD PARTY.
;
2 disclaimer ? 
#
loop_
_pdbx_poly_seq_scheme.asym_id
_pdbx_poly_seq_scheme.auth_seq_num
_pdbx_poly_seq_scheme.entity_id
_pdbx_poly_seq_scheme.hetero
_pdbx_poly_seq_scheme.mon_id
_pdbx_poly_seq_scheme.pdb_ins_code
_pdbx_poly_seq_scheme.pdb_seq_num
_pdbx_poly_seq_scheme.pdb_strand_id
_pdbx_poly_seq_scheme.seq_id
A 1   1 n MET . 1   A 1   
A 2   1 n LYS . 2   A 2   
A 3   1 n GLY . 3   A 3   
A 4   1 n LYS . 4   A 4   
A 5   1 n GLU . 5   A 5   
A 6   1 n GLU . 6   A 6   
A 7   1 n LYS . 7   A 7   
A 8   1 n GLU . 8   A 8   
A 9   1 n GLY . 9   A 9   
A 10  1 n GLY . 10  A 10  
A 11  1 n ALA . 11  A 11  
A 12  1 n ARG . 12  A 12  
A 13  1 n LEU . 13  A 13  
A 14  1 n GLY . 14  A 14  
A 15  1 n ALA . 15  A 15  
A 16  1 n GLY . 16  A 16  
A 17  1 n GLY . 17  A 17  
A 18  1 n GLY . 18  A 18  
A 19  1 n SER . 19  A 19  
A 20  1 n PRO . 20  A 20  
A 21  1 n GLU . 21  A 21  
A 22  1 n LYS . 22  A 22  
A 23  1 n SER . 23  A 23  
A 24  1 n PRO . 24  A 24  
A 25  1 n SER . 25  A 25  
A 26  1 n ALA . 26  A 26  
A 27  1 n GLN . 27  A 27  
A 28  1 n GLU . 28  A 28  
A 29  1 n LEU . 29  A 29  
A 30  1 n LYS . 30  A 30  
A 31  1 n GLU . 31  A 31  
A 32  1 n GLN . 32  A 32  
A 33  1 n GLY . 33  A 33  
A 34  1 n ASN . 34  A 34  
A 35  1 n ARG . 35  A 35  
A 36  1 n LEU . 36  A 36  
A 37  1 n PHE . 37  A 37  
A 38  1 n VAL . 38  A 38  
A 39  1 n GLY . 39  A 39  
A 40  1 n ARG . 40  A 40  
A 41  1 n LYS . 41  A 41  
A 42  1 n TYR . 42  A 42  
A 43  1 n PRO . 43  A 43  
A 44  1 n GLU . 44  A 44  
A 45  1 n ALA . 45  A 45  
A 46  1 n ALA . 46  A 46  
A 47  1 n ALA . 47  A 47  
A 48  1 n CYS . 48  A 48  
A 49  1 n TYR . 49  A 49  
A 50  1 n GLY . 50  A 50  
A 51  1 n ARG . 51  A 51  
A 52  1 n ALA . 52  A 52  
A 53  1 n ILE . 53  A 53  
A 54  1 n THR . 54  A 54  
A 55  1 n ARG . 55  A 55  
A 56  1 n ASN . 56  A 56  
A 57  1 n PRO . 57  A 57  
A 58  1 n LEU . 58  A 58  
A 59  1 n VAL . 59  A 59  
A 60  1 n ALA . 60  A 60  
A 61  1 n VAL . 61  A 61  
A 62  1 n TYR . 62  A 62  
A 63  1 n TYR . 63  A 63  
A 64  1 n THR . 64  A 64  
A 65  1 n ASN . 65  A 65  
A 66  1 n ARG . 66  A 66  
A 67  1 n ALA . 67  A 67  
A 68  1 n LEU . 68  A 68  
A 69  1 n CYS . 69  A 69  
A 70  1 n TYR . 70  A 70  
A 71  1 n LEU . 71  A 71  
A 72  1 n LYS . 72  A 72  
A 73  1 n MET . 73  A 73  
A 74  1 n GLN . 74  A 74  
A 75  1 n GLN . 75  A 75  
A 76  1 n HIS . 76  A 76  
A 77  1 n GLU . 77  A 77  
A 78  1 n GLN . 78  A 78  
A 79  1 n ALA . 79  A 79  
A 80  1 n LEU . 80  A 80  
A 81  1 n ALA . 81  A 81  
A 82  1 n ASP . 82  A 82  
A 83  1 n CYS . 83  A 83  
A 84  1 n ARG . 84  A 84  
A 85  1 n ARG . 85  A 85  
A 86  1 n ALA . 86  A 86  
A 87  1 n LEU . 87  A 87  
A 88  1 n GLU . 88  A 88  
A 89  1 n LEU . 89  A 89  
A 90  1 n ASP . 90  A 90  
A 91  1 n GLY . 91  A 91  
A 92  1 n GLN . 92  A 92  
A 93  1 n SER . 93  A 93  
A 94  1 n VAL . 94  A 94  
A 95  1 n LYS . 95  A 95  
A 96  1 n ALA . 96  A 96  
A 97  1 n HIS . 97  A 97  
A 98  1 n PHE . 98  A 98  
A 99  1 n PHE . 99  A 99  
A 100 1 n LEU . 100 A 100 
A 101 1 n GLY . 101 A 101 
A 102 1 n GLN . 102 A 102 
A 103 1 n CYS . 103 A 103 
A 104 1 n GLN . 104 A 104 
A 105 1 n LEU . 105 A 105 
A 106 1 n GLU . 106 A 106 
A 107 1 n MET . 107 A 107 
A 108 1 n GLU . 108 A 108 
A 109 1 n SER . 109 A 109 
A 110 1 n TYR . 110 A 110 
A 111 1 n ASP . 111 A 111 
A 112 1 n GLU . 112 A 112 
A 113 1 n ALA . 113 A 113 
A 114 1 n ILE . 114 A 114 
A 115 1 n ALA . 115 A 115 
A 116 1 n ASN . 116 A 116 
A 117 1 n LEU . 117 A 117 
A 118 1 n GLN . 118 A 118 
A 119 1 n ARG . 119 A 119 
A 120 1 n ALA . 120 A 120 
A 121 1 n TYR . 121 A 121 
A 122 1 n SER . 122 A 122 
A 123 1 n LEU . 123 A 123 
A 124 1 n ALA . 124 A 124 
A 125 1 n LYS . 125 A 125 
A 126 1 n GLU . 126 A 126 
A 127 1 n GLN . 127 A 127 
A 128 1 n ARG . 128 A 128 
A 129 1 n LEU . 129 A 129 
A 130 1 n ASN . 130 A 130 
A 131 1 n PHE . 131 A 131 
A 132 1 n GLY . 132 A 132 
A 133 1 n ASP . 133 A 133 
A 134 1 n ASP . 134 A 134 
A 135 1 n ILE . 135 A 135 
A 136 1 n PRO . 136 A 136 
A 137 1 n SER . 137 A 137 
A 138 1 n ALA . 138 A 138 
A 139 1 n LEU . 139 A 139 
A 140 1 n ARG . 140 A 140 
A 141 1 n ILE . 141 A 141 
A 142 1 n ALA . 142 A 142 
A 143 1 n LYS . 143 A 143 
A 144 1 n LYS . 144 A 144 
A 145 1 n LYS . 145 A 145 
A 146 1 n ARG . 146 A 146 
A 147 1 n TRP . 147 A 147 
A 148 1 n ASN . 148 A 148 
A 149 1 n SER . 149 A 149 
A 150 1 n ILE . 150 A 150 
A 151 1 n GLU . 151 A 151 
A 152 1 n GLU . 152 A 152 
A 153 1 n ARG . 153 A 153 
A 154 1 n ARG . 154 A 154 
A 155 1 n ILE . 155 A 155 
A 156 1 n HIS . 156 A 156 
A 157 1 n GLN . 157 A 157 
A 158 1 n GLU . 158 A 158 
A 159 1 n SER . 159 A 159 
A 160 1 n GLU . 160 A 160 
A 161 1 n LEU . 161 A 161 
A 162 1 n HIS . 162 A 162 
A 163 1 n SER . 163 A 163 
A 164 1 n TYR . 164 A 164 
A 165 1 n LEU . 165 A 165 
A 166 1 n SER . 166 A 166 
A 167 1 n ARG . 167 A 167 
A 168 1 n LEU . 168 A 168 
A 169 1 n ILE . 169 A 169 
A 170 1 n ALA . 170 A 170 
A 171 1 n ALA . 171 A 171 
A 172 1 n GLU . 172 A 172 
A 173 1 n ARG . 173 A 173 
A 174 1 n GLU . 174 A 174 
A 175 1 n ARG . 175 A 175 
A 176 1 n GLU . 176 A 176 
A 177 1 n LEU . 177 A 177 
A 178 1 n GLU . 178 A 178 
A 179 1 n GLU . 179 A 179 
A 180 1 n CYS . 180 A 180 
A 181 1 n GLN . 181 A 181 
A 182 1 n ARG . 182 A 182 
A 183 1 n ASN . 183 A 183 
A 184 1 n HIS . 184 A 184 
A 185 1 n GLU . 185 A 185 
A 186 1 n GLY . 186 A 186 
A 187 1 n ASP . 187 A 187 
A 188 1 n GLU . 188 A 188 
A 189 1 n ASP . 189 A 189 
A 190 1 n ASP . 190 A 190 
A 191 1 n SER . 191 A 191 
A 192 1 n HIS . 192 A 192 
A 193 1 n VAL . 193 A 193 
A 194 1 n ARG . 194 A 194 
A 195 1 n ALA . 195 A 195 
A 196 1 n GLN . 196 A 196 
A 197 1 n GLN . 197 A 197 
A 198 1 n ALA . 198 A 198 
A 199 1 n CYS . 199 A 199 
A 200 1 n ILE . 200 A 200 
A 201 1 n GLU . 201 A 201 
A 202 1 n ALA . 202 A 202 
A 203 1 n LYS . 203 A 203 
A 204 1 n HIS . 204 A 204 
A 205 1 n ASP . 205 A 205 
A 206 1 n LYS . 206 A 206 
A 207 1 n TYR . 207 A 207 
A 208 1 n MET . 208 A 208 
A 209 1 n ALA . 209 A 209 
A 210 1 n ASP . 210 A 210 
A 211 1 n MET . 211 A 211 
A 212 1 n ASP . 212 A 212 
A 213 1 n GLU . 213 A 213 
A 214 1 n LEU . 214 A 214 
A 215 1 n PHE . 215 A 215 
A 216 1 n SER . 216 A 216 
A 217 1 n GLN . 217 A 217 
A 218 1 n VAL . 218 A 218 
A 219 1 n ASP . 219 A 219 
A 220 1 n GLU . 220 A 220 
A 221 1 n LYS . 221 A 221 
A 222 1 n ARG . 222 A 222 
A 223 1 n LYS . 223 A 223 
A 224 1 n LYS . 224 A 224 
A 225 1 n ARG . 225 A 225 
A 226 1 n ASP . 226 A 226 
A 227 1 n ILE . 227 A 227 
A 228 1 n PRO . 228 A 228 
A 229 1 n ASP . 229 A 229 
A 230 1 n TYR . 230 A 230 
A 231 1 n LEU . 231 A 231 
A 232 1 n CYS . 232 A 232 
A 233 1 n GLY . 233 A 233 
A 234 1 n LYS . 234 A 234 
A 235 1 n ILE . 235 A 235 
A 236 1 n SER . 236 A 236 
A 237 1 n PHE . 237 A 237 
A 238 1 n GLU . 238 A 238 
A 239 1 n LEU . 239 A 239 
A 240 1 n MET . 240 A 240 
A 241 1 n ARG . 241 A 241 
A 242 1 n GLU . 242 A 242 
A 243 1 n PRO . 243 A 243 
A 244 1 n CYS . 244 A 244 
A 245 1 n ILE . 245 A 245 
A 246 1 n THR . 246 A 246 
A 247 1 n PRO . 247 A 247 
A 248 1 n SER . 248 A 248 
A 249 1 n GLY . 249 A 249 
A 250 1 n ILE . 250 A 250 
A 251 1 n THR . 251 A 251 
A 252 1 n TYR . 252 A 252 
A 253 1 n ASP . 253 A 253 
A 254 1 n ARG . 254 A 254 
A 255 1 n LYS . 255 A 255 
A 256 1 n ASP . 256 A 256 
A 257 1 n ILE . 257 A 257 
A 258 1 n GLU . 258 A 258 
A 259 1 n GLU . 259 A 259 
A 260 1 n HIS . 260 A 260 
A 261 1 n LEU . 261 A 261 
A 262 1 n GLN . 262 A 262 
A 263 1 n ARG . 263 A 263 
A 264 1 n VAL . 264 A 264 
A 265 1 n GLY . 265 A 265 
A 266 1 n HIS . 266 A 266 
A 267 1 n PHE . 267 A 267 
A 268 1 n ASP . 268 A 268 
A 269 1 n PRO . 269 A 269 
A 270 1 n VAL . 270 A 270 
A 271 1 n THR . 271 A 271 
A 272 1 n ARG . 272 A 272 
A 273 1 n SER . 273 A 273 
A 274 1 n PRO . 274 A 274 
A 275 1 n LEU . 275 A 275 
A 276 1 n THR . 276 A 276 
A 277 1 n GLN . 277 A 277 
A 278 1 n GLU . 278 A 278 
A 279 1 n GLN . 279 A 279 
A 280 1 n LEU . 280 A 280 
A 281 1 n ILE . 281 A 281 
A 282 1 n PRO . 282 A 282 
A 283 1 n ASN . 283 A 283 
A 284 1 n LEU . 284 A 284 
A 285 1 n ALA . 285 A 285 
A 286 1 n MET . 286 A 286 
A 287 1 n LYS . 287 A 287 
A 288 1 n GLU . 288 A 288 
A 289 1 n VAL . 289 A 289 
A 290 1 n ILE . 290 A 290 
A 291 1 n ASP . 291 A 291 
A 292 1 n ALA . 292 A 292 
A 293 1 n PHE . 293 A 293 
A 294 1 n ILE . 294 A 294 
A 295 1 n SER . 295 A 295 
A 296 1 n GLU . 296 A 296 
A 297 1 n ASN . 297 A 297 
A 298 1 n GLY . 298 A 298 
A 299 1 n TRP . 299 A 299 
A 300 1 n VAL . 300 A 300 
A 301 1 n GLU . 301 A 301 
A 302 1 n ASP . 302 A 302 
A 303 1 n TYR . 303 A 303 
B 1   2 n MET . 1   B 1   
B 2   2 n LYS . 2   B 2   
B 3   2 n GLY . 3   B 3   
B 4   2 n LYS . 4   B 4   
B 5   2 n GLU . 5   B 5   
B 6   2 n GLU . 6   B 6   
B 7   2 n LYS . 7   B 7   
B 8   2 n GLU . 8   B 8   
B 9   2 n GLY . 9   B 9   
B 10  2 n GLY . 10  B 10  
B 11  2 n ALA . 11  B 11  
B 12  2 n ARG . 12  B 12  
B 13  2 n LEU . 13  B 13  
B 14  2 n GLY . 14  B 14  
B 15  2 n ALA . 15  B 15  
B 16  2 n GLY . 16  B 16  
B 17  2 n GLY . 17  B 17  
B 18  2 n GLY . 18  B 18  
B 19  2 n SER . 19  B 19  
B 20  2 n PRO . 20  B 20  
B 21  2 n GLU . 21  B 21  
B 22  2 n LYS . 22  B 22  
B 23  2 n SER . 23  B 23  
B 24  2 n PRO . 24  B 24  
B 25  2 n SER . 25  B 25  
B 26  2 n ALA . 26  B 26  
B 27  2 n GLN . 27  B 27  
B 28  2 n GLU . 28  B 28  
B 29  2 n LEU . 29  B 29  
B 30  2 n LYS . 30  B 30  
B 31  2 n GLU . 31  B 31  
B 32  2 n GLN . 32  B 32  
B 33  2 n GLY . 33  B 33  
B 34  2 n ASN . 34  B 34  
B 35  2 n ARG . 35  B 35  
B 36  2 n LEU . 36  B 36  
B 37  2 n PHE . 37  B 37  
B 38  2 n VAL . 38  B 38  
B 39  2 n GLY . 39  B 39  
B 40  2 n ARG . 40  B 40  
B 41  2 n LYS . 41  B 41  
B 42  2 n TYR . 42  B 42  
B 43  2 n PRO . 43  B 43  
B 44  2 n GLU . 44  B 44  
B 45  2 n ALA . 45  B 45  
B 46  2 n ALA . 46  B 46  
B 47  2 n ALA . 47  B 47  
B 48  2 n CYS . 48  B 48  
B 49  2 n TYR . 49  B 49  
B 50  2 n GLY . 50  B 50  
B 51  2 n ARG . 51  B 51  
B 52  2 n ALA . 52  B 52  
B 53  2 n ILE . 53  B 53  
B 54  2 n THR . 54  B 54  
B 55  2 n ARG . 55  B 55  
B 56  2 n ASN . 56  B 56  
B 57  2 n PRO . 57  B 57  
B 58  2 n LEU . 58  B 58  
B 59  2 n VAL . 59  B 59  
B 60  2 n ALA . 60  B 60  
B 61  2 n VAL . 61  B 61  
B 62  2 n TYR . 62  B 62  
B 63  2 n TYR . 63  B 63  
B 64  2 n THR . 64  B 64  
B 65  2 n ASN . 65  B 65  
B 66  2 n ARG . 66  B 66  
B 67  2 n ALA . 67  B 67  
B 68  2 n LEU . 68  B 68  
B 69  2 n CYS . 69  B 69  
B 70  2 n TYR . 70  B 70  
B 71  2 n LEU . 71  B 71  
B 72  2 n LYS . 72  B 72  
B 73  2 n MET . 73  B 73  
B 74  2 n GLN . 74  B 74  
B 75  2 n GLN . 75  B 75  
B 76  2 n HIS . 76  B 76  
B 77  2 n GLU . 77  B 77  
B 78  2 n GLN . 78  B 78  
B 79  2 n ALA . 79  B 79  
B 80  2 n LEU . 80  B 80  
B 81  2 n ALA . 81  B 81  
B 82  2 n ASP . 82  B 82  
B 83  2 n CYS . 83  B 83  
B 84  2 n ARG . 84  B 84  
B 85  2 n ARG . 85  B 85  
B 86  2 n ALA . 86  B 86  
B 87  2 n LEU . 87  B 87  
B 88  2 n GLU . 88  B 88  
B 89  2 n LEU . 89  B 89  
B 90  2 n ASP . 90  B 90  
B 91  2 n GLY . 91  B 91  
B 92  2 n GLN . 92  B 92  
B 93  2 n SER . 93  B 93  
B 94  2 n VAL . 94  B 94  
B 95  2 n LYS . 95  B 95  
B 96  2 n ALA . 96  B 96  
B 97  2 n HIS . 97  B 97  
B 98  2 n PHE . 98  B 98  
B 99  2 n PHE . 99  B 99  
B 100 2 n LEU . 100 B 100 
B 101 2 n GLY . 101 B 101 
B 102 2 n GLN . 102 B 102 
B 103 2 n CYS . 103 B 103 
B 104 2 n GLN . 104 B 104 
B 105 2 n LEU . 105 B 105 
B 106 2 n GLU . 106 B 106 
B 107 2 n MET . 107 B 107 
B 108 2 n GLU . 108 B 108 
B 109 2 n SER . 109 B 109 
B 110 2 n TYR . 110 B 110 
B 111 2 n ASP . 111 B 111 
B 112 2 n GLU . 112 B 112 
B 113 2 n ALA . 113 B 113 
B 114 2 n ILE . 114 B 114 
B 115 2 n ALA . 115 B 115 
B 116 2 n ASN . 116 B 116 
B 117 2 n LEU . 117 B 117 
B 118 2 n GLN . 118 B 118 
B 119 2 n ARG . 119 B 119 
B 120 2 n ALA . 120 B 120 
B 121 2 n TYR . 121 B 121 
B 122 2 n SER . 122 B 122 
B 123 2 n LEU . 123 B 123 
B 124 2 n ALA . 124 B 124 
B 125 2 n LYS . 125 B 125 
B 126 2 n GLU . 126 B 126 
B 127 2 n GLN . 127 B 127 
B 128 2 n ARG . 128 B 128 
B 129 2 n LEU . 129 B 129 
B 130 2 n ASN . 130 B 130 
B 131 2 n PHE . 131 B 131 
B 132 2 n GLY . 132 B 132 
B 133 2 n ASP . 133 B 133 
B 134 2 n ASP . 134 B 134 
B 135 2 n ILE . 135 B 135 
B 136 2 n PRO . 136 B 136 
B 137 2 n SER . 137 B 137 
B 138 2 n ALA . 138 B 138 
B 139 2 n LEU . 139 B 139 
B 140 2 n ARG . 140 B 140 
B 141 2 n ILE . 141 B 141 
B 142 2 n ALA . 142 B 142 
B 143 2 n LYS . 143 B 143 
B 144 2 n LYS . 144 B 144 
B 145 2 n LYS . 145 B 145 
B 146 2 n ARG . 146 B 146 
B 147 2 n TRP . 147 B 147 
B 148 2 n ASN . 148 B 148 
B 149 2 n SER . 149 B 149 
B 150 2 n ILE . 150 B 150 
B 151 2 n GLU . 151 B 151 
B 152 2 n GLU . 152 B 152 
B 153 2 n ARG . 153 B 153 
B 154 2 n ARG . 154 B 154 
B 155 2 n ILE . 155 B 155 
B 156 2 n HIS . 156 B 156 
B 157 2 n GLN . 157 B 157 
B 158 2 n GLU . 158 B 158 
B 159 2 n SER . 159 B 159 
B 160 2 n GLU . 160 B 160 
B 161 2 n LEU . 161 B 161 
B 162 2 n HIS . 162 B 162 
B 163 2 n SER . 163 B 163 
B 164 2 n TYR . 164 B 164 
B 165 2 n LEU . 165 B 165 
B 166 2 n SER . 166 B 166 
B 167 2 n ARG . 167 B 167 
B 168 2 n LEU . 168 B 168 
B 169 2 n ILE . 169 B 169 
B 170 2 n ALA . 170 B 170 
B 171 2 n ALA . 171 B 171 
B 172 2 n GLU . 172 B 172 
B 173 2 n ARG . 173 B 173 
B 174 2 n GLU . 174 B 174 
B 175 2 n ARG . 175 B 175 
B 176 2 n GLU . 176 B 176 
B 177 2 n LEU . 177 B 177 
B 178 2 n GLU . 178 B 178 
B 179 2 n GLU . 179 B 179 
B 180 2 n CYS . 180 B 180 
B 181 2 n GLN . 181 B 181 
B 182 2 n ARG . 182 B 182 
B 183 2 n ASN . 183 B 183 
B 184 2 n HIS . 184 B 184 
B 185 2 n GLU . 185 B 185 
B 186 2 n GLY . 186 B 186 
B 187 2 n ASP . 187 B 187 
B 188 2 n GLU . 188 B 188 
B 189 2 n ASP . 189 B 189 
B 190 2 n ASP . 190 B 190 
B 191 2 n SER . 191 B 191 
B 192 2 n HIS . 192 B 192 
B 193 2 n VAL . 193 B 193 
B 194 2 n ARG . 194 B 194 
B 195 2 n ALA . 195 B 195 
B 196 2 n GLN . 196 B 196 
B 197 2 n GLN . 197 B 197 
B 198 2 n ALA . 198 B 198 
B 199 2 n CYS . 199 B 199 
B 200 2 n ILE . 200 B 200 
B 201 2 n GLU . 201 B 201 
B 202 2 n ALA . 202 B 202 
B 203 2 n LYS . 203 B 203 
B 204 2 n HIS . 204 B 204 
B 205 2 n ASP . 205 B 205 
B 206 2 n LYS . 206 B 206 
B 207 2 n TYR . 207 B 207 
B 208 2 n MET . 208 B 208 
B 209 2 n ALA . 209 B 209 
B 210 2 n ASP . 210 B 210 
B 211 2 n MET . 211 B 211 
B 212 2 n ASP . 212 B 212 
B 213 2 n GLU . 213 B 213 
B 214 2 n LEU . 214 B 214 
B 215 2 n PHE . 215 B 215 
B 216 2 n SER . 216 B 216 
B 217 2 n GLN . 217 B 217 
B 218 2 n VAL . 218 B 218 
B 219 2 n ASP . 219 B 219 
B 220 2 n GLU . 220 B 220 
B 221 2 n LYS . 221 B 221 
B 222 2 n ARG . 222 B 222 
B 223 2 n LYS . 223 B 223 
B 224 2 n LYS . 224 B 224 
B 225 2 n ARG . 225 B 225 
B 226 2 n ASP . 226 B 226 
B 227 2 n ILE . 227 B 227 
B 228 2 n PRO . 228 B 228 
B 229 2 n ASP . 229 B 229 
B 230 2 n TYR . 230 B 230 
B 231 2 n LEU . 231 B 231 
B 232 2 n CYS . 232 B 232 
B 233 2 n GLY . 233 B 233 
B 234 2 n LYS . 234 B 234 
B 235 2 n ILE . 235 B 235 
B 236 2 n SER . 236 B 236 
B 237 2 n PHE . 237 B 237 
B 238 2 n GLU . 238 B 238 
B 239 2 n LEU . 239 B 239 
B 240 2 n MET . 240 B 240 
B 241 2 n ARG . 241 B 241 
B 242 2 n GLU . 242 B 242 
B 243 2 n PRO . 243 B 243 
B 244 2 n CYS . 244 B 244 
B 245 2 n ILE . 245 B 245 
B 246 2 n THR . 246 B 246 
B 247 2 n PRO . 247 B 247 
B 248 2 n SER . 248 B 248 
B 249 2 n GLY . 249 B 249 
B 250 2 n ILE . 250 B 250 
B 251 2 n THR . 251 B 251 
B 252 2 n TYR . 252 B 252 
B 253 2 n ASP . 253 B 253 
B 254 2 n ARG . 254 B 254 
B 255 2 n LYS . 255 B 255 
B 256 2 n ASP . 256 B 256 
B 257 2 n ILE . 257 B 257 
B 258 2 n GLU . 258 B 258 
B 259 2 n GLU . 259 B 259 
B 260 2 n HIS . 260 B 260 
B 261 2 n LEU . 261 B 261 
B 262 2 n GLN . 262 B 262 
B 263 2 n ARG . 263 B 263 
B 264 2 n VAL . 264 B 264 
B 265 2 n GLY . 265 B 265 
B 266 2 n HIS . 266 B 266 
B 267 2 n PHE . 267 B 267 
B 268 2 n ASP . 268 B 268 
B 269 2 n PRO . 269 B 269 
B 270 2 n VAL . 270 B 270 
B 271 2 n THR . 271 B 271 
B 272 2 n ARG . 272 B 272 
B 273 2 n SER . 273 B 273 
B 274 2 n PRO . 274 B 274 
B 275 2 n LEU . 275 B 275 
B 276 2 n THR . 276 B 276 
B 277 2 n GLN . 277 B 277 
B 278 2 n GLU . 278 B 278 
B 279 2 n GLN . 279 B 279 
B 280 2 n LEU . 280 B 280 
B 281 2 n ILE . 281 B 281 
B 282 2 n PRO . 282 B 282 
B 283 2 n ASN . 283 B 283 
B 284 2 n LEU . 284 B 284 
B 285 2 n ALA . 285 B 285 
B 286 2 n MET . 286 B 286 
B 287 2 n LYS . 287 B 287 
B 288 2 n GLU . 288 B 288 
B 289 2 n VAL . 289 B 289 
B 290 2 n ILE . 290 B 290 
B 291 2 n ASP . 291 B 291 
B 292 2 n ALA . 292 B 292 
B 293 2 n PHE . 293 B 293 
B 294 2 n ILE . 294 B 294 
B 295 2 n SER . 295 B 295 
B 296 2 n GLU . 296 B 296 
B 297 2 n ASN . 297 B 297 
B 298 2 n GLY . 298 B 298 
B 299 2 n TRP . 299 B 299 
B 300 2 n VAL . 300 B 300 
B 301 2 n GLU . 301 B 301 
B 302 2 n ASP . 302 B 302 
B 303 2 n TYR . 303 B 303 
C 1   3 n MET . 1   C 1   
C 2   3 n ALA . 2   C 2   
C 3   3 n LEU . 3   C 3   
C 4   3 n LYS . 4   C 4   
C 5   3 n ARG . 5   C 5   
C 6   3 n ILE . 6   C 6   
C 7   3 n GLN . 7   C 7   
C 8   3 n LYS . 8   C 8   
C 9   3 n GLU . 9   C 9   
C 10  3 n LEU . 10  C 10  
C 11  3 n SER . 11  C 11  
C 12  3 n ASP . 12  C 12  
C 13  3 n LEU . 13  C 13  
C 14  3 n GLN . 14  C 14  
C 15  3 n ARG . 15  C 15  
C 16  3 n ASP . 16  C 16  
C 17  3 n PRO . 17  C 17  
C 18  3 n PRO . 18  C 18  
C 19  3 n ALA . 19  C 19  
C 20  3 n HIS . 20  C 20  
C 21  3 n CYS . 21  C 21  
C 22  3 n SER . 22  C 22  
C 23  3 n ALA . 23  C 23  
C 24  3 n GLY . 24  C 24  
C 25  3 n PRO . 25  C 25  
C 26  3 n VAL . 26  C 26  
C 27  3 n GLY . 27  C 27  
C 28  3 n ASP . 28  C 28  
C 29  3 n ASP . 29  C 29  
C 30  3 n LEU . 30  C 30  
C 31  3 n PHE . 31  C 31  
C 32  3 n HIS . 32  C 32  
C 33  3 n TRP . 33  C 33  
C 34  3 n GLN . 34  C 34  
C 35  3 n ALA . 35  C 35  
C 36  3 n THR . 36  C 36  
C 37  3 n ILE . 37  C 37  
C 38  3 n MET . 38  C 38  
C 39  3 n GLY . 39  C 39  
C 40  3 n PRO . 40  C 40  
C 41  3 n PRO . 41  C 41  
C 42  3 n ASP . 42  C 42  
C 43  3 n SER . 43  C 43  
C 44  3 n ALA . 44  C 44  
C 45  3 n TYR . 45  C 45  
C 46  3 n GLN . 46  C 46  
C 47  3 n GLY . 47  C 47  
C 48  3 n GLY . 48  C 48  
C 49  3 n VAL . 49  C 49  
C 50  3 n PHE . 50  C 50  
C 51  3 n PHE . 51  C 51  
C 52  3 n LEU . 52  C 52  
C 53  3 n THR . 53  C 53  
C 54  3 n VAL . 54  C 54  
C 55  3 n HIS . 55  C 55  
C 56  3 n PHE . 56  C 56  
C 57  3 n PRO . 57  C 57  
C 58  3 n THR . 58  C 58  
C 59  3 n ASP . 59  C 59  
C 60  3 n TYR . 60  C 60  
C 61  3 n PRO . 61  C 61  
C 62  3 n PHE . 62  C 62  
C 63  3 n LYS . 63  C 63  
C 64  3 n PRO . 64  C 64  
C 65  3 n PRO . 65  C 65  
C 66  3 n LYS . 66  C 66  
C 67  3 n ILE . 67  C 67  
C 68  3 n ALA . 68  C 68  
C 69  3 n PHE . 69  C 69  
C 70  3 n THR . 70  C 70  
C 71  3 n THR . 71  C 71  
C 72  3 n LYS . 72  C 72  
C 73  3 n ILE . 73  C 73  
C 74  3 n TYR . 74  C 74  
C 75  3 n HIS . 75  C 75  
C 76  3 n PRO . 76  C 76  
C 77  3 n ASN . 77  C 77  
C 78  3 n ILE . 78  C 78  
C 79  3 n ASN . 79  C 79  
C 80  3 n SER . 80  C 80  
C 81  3 n ASN . 81  C 81  
C 82  3 n GLY . 82  C 82  
C 83  3 n SER . 83  C 83  
C 84  3 n ILE . 84  C 84  
C 85  3 n CYS . 85  C 85  
C 86  3 n LEU . 86  C 86  
C 87  3 n ASP . 87  C 87  
C 88  3 n ILE . 88  C 88  
C 89  3 n LEU . 89  C 89  
C 90  3 n ARG . 90  C 90  
C 91  3 n SER . 91  C 91  
C 92  3 n GLN . 92  C 92  
C 93  3 n TRP . 93  C 93  
C 94  3 n SER . 94  C 94  
C 95  3 n PRO . 95  C 95  
C 96  3 n ALA . 96  C 96  
C 97  3 n LEU . 97  C 97  
C 98  3 n THR . 98  C 98  
C 99  3 n VAL . 99  C 99  
C 100 3 n SER . 100 C 100 
C 101 3 n LYS . 101 C 101 
C 102 3 n VAL . 102 C 102 
C 103 3 n LEU . 103 C 103 
C 104 3 n LEU . 104 C 104 
C 105 3 n SER . 105 C 105 
C 106 3 n ILE . 106 C 106 
C 107 3 n CYS . 107 C 107 
C 108 3 n SER . 108 C 108 
C 109 3 n LEU . 109 C 109 
C 110 3 n LEU . 110 C 110 
C 111 3 n CYS . 111 C 111 
C 112 3 n ASP . 112 C 112 
C 113 3 n PRO . 113 C 113 
C 114 3 n ASN . 114 C 114 
C 115 3 n PRO . 115 C 115 
C 116 3 n ASP . 116 C 116 
C 117 3 n ASP . 117 C 117 
C 118 3 n PRO . 118 C 118 
C 119 3 n LEU . 119 C 119 
C 120 3 n VAL . 120 C 120 
C 121 3 n PRO . 121 C 121 
C 122 3 n ASP . 122 C 122 
C 123 3 n ILE . 123 C 123 
C 124 3 n ALA . 124 C 124 
C 125 3 n GLN . 125 C 125 
C 126 3 n ILE . 126 C 126 
C 127 3 n TYR . 127 C 127 
C 128 3 n LYS . 128 C 128 
C 129 3 n SER . 129 C 129 
C 130 3 n ASP . 130 C 130 
C 131 3 n LYS . 131 C 131 
C 132 3 n GLU . 132 C 132 
C 133 3 n LYS . 133 C 133 
C 134 3 n TYR . 134 C 134 
C 135 3 n ASN . 135 C 135 
C 136 3 n ARG . 136 C 136 
C 137 3 n HIS . 137 C 137 
C 138 3 n ALA . 138 C 138 
C 139 3 n ARG . 139 C 139 
C 140 3 n GLU . 140 C 140 
C 141 3 n TRP . 141 C 141 
C 142 3 n THR . 142 C 142 
C 143 3 n GLN . 143 C 143 
C 144 3 n LYS . 144 C 144 
C 145 3 n TYR . 145 C 145 
C 146 3 n ALA . 146 C 146 
C 147 3 n MET . 147 C 147 
D 1   4 n MET . 1   D 1   
D 2   4 n ALA . 2   D 2   
D 3   4 n LEU . 3   D 3   
D 4   4 n LYS . 4   D 4   
D 5   4 n ARG . 5   D 5   
D 6   4 n ILE . 6   D 6   
D 7   4 n GLN . 7   D 7   
D 8   4 n LYS . 8   D 8   
D 9   4 n GLU . 9   D 9   
D 10  4 n LEU . 10  D 10  
D 11  4 n SER . 11  D 11  
D 12  4 n ASP . 12  D 12  
D 13  4 n LEU . 13  D 13  
D 14  4 n GLN . 14  D 14  
D 15  4 n ARG . 15  D 15  
D 16  4 n ASP . 16  D 16  
D 17  4 n PRO . 17  D 17  
D 18  4 n PRO . 18  D 18  
D 19  4 n ALA . 19  D 19  
D 20  4 n HIS . 20  D 20  
D 21  4 n CYS . 21  D 21  
D 22  4 n SER . 22  D 22  
D 23  4 n ALA . 23  D 23  
D 24  4 n GLY . 24  D 24  
D 25  4 n PRO . 25  D 25  
D 26  4 n VAL . 26  D 26  
D 27  4 n GLY . 27  D 27  
D 28  4 n ASP . 28  D 28  
D 29  4 n ASP . 29  D 29  
D 30  4 n LEU . 30  D 30  
D 31  4 n PHE . 31  D 31  
D 32  4 n HIS . 32  D 32  
D 33  4 n TRP . 33  D 33  
D 34  4 n GLN . 34  D 34  
D 35  4 n ALA . 35  D 35  
D 36  4 n THR . 36  D 36  
D 37  4 n ILE . 37  D 37  
D 38  4 n MET . 38  D 38  
D 39  4 n GLY . 39  D 39  
D 40  4 n PRO . 40  D 40  
D 41  4 n PRO . 41  D 41  
D 42  4 n ASP . 42  D 42  
D 43  4 n SER . 43  D 43  
D 44  4 n ALA . 44  D 44  
D 45  4 n TYR . 45  D 45  
D 46  4 n GLN . 46  D 46  
D 47  4 n GLY . 47  D 47  
D 48  4 n GLY . 48  D 48  
D 49  4 n VAL . 49  D 49  
D 50  4 n PHE . 50  D 50  
D 51  4 n PHE . 51  D 51  
D 52  4 n LEU . 52  D 52  
D 53  4 n THR . 53  D 53  
D 54  4 n VAL . 54  D 54  
D 55  4 n HIS . 55  D 55  
D 56  4 n PHE . 56  D 56  
D 57  4 n PRO . 57  D 57  
D 58  4 n THR . 58  D 58  
D 59  4 n ASP . 59  D 59  
D 60  4 n TYR . 60  D 60  
D 61  4 n PRO . 61  D 61  
D 62  4 n PHE . 62  D 62  
D 63  4 n LYS . 63  D 63  
D 64  4 n PRO . 64  D 64  
D 65  4 n PRO . 65  D 65  
D 66  4 n LYS . 66  D 66  
D 67  4 n ILE . 67  D 67  
D 68  4 n ALA . 68  D 68  
D 69  4 n PHE . 69  D 69  
D 70  4 n THR . 70  D 70  
D 71  4 n THR . 71  D 71  
D 72  4 n LYS . 72  D 72  
D 73  4 n ILE . 73  D 73  
D 74  4 n TYR . 74  D 74  
D 75  4 n HIS . 75  D 75  
D 76  4 n PRO . 76  D 76  
D 77  4 n ASN . 77  D 77  
D 78  4 n ILE . 78  D 78  
D 79  4 n ASN . 79  D 79  
D 80  4 n SER . 80  D 80  
D 81  4 n ASN . 81  D 81  
D 82  4 n GLY . 82  D 82  
D 83  4 n SER . 83  D 83  
D 84  4 n ILE . 84  D 84  
D 85  4 n CYS . 85  D 85  
D 86  4 n LEU . 86  D 86  
D 87  4 n ASP . 87  D 87  
D 88  4 n ILE . 88  D 88  
D 89  4 n LEU . 89  D 89  
D 90  4 n ARG . 90  D 90  
D 91  4 n SER . 91  D 91  
D 92  4 n GLN . 92  D 92  
D 93  4 n TRP . 93  D 93  
D 94  4 n SER . 94  D 94  
D 95  4 n PRO . 95  D 95  
D 96  4 n ALA . 96  D 96  
D 97  4 n LEU . 97  D 97  
D 98  4 n THR . 98  D 98  
D 99  4 n VAL . 99  D 99  
D 100 4 n SER . 100 D 100 
D 101 4 n LYS . 101 D 101 
D 102 4 n VAL . 102 D 102 
D 103 4 n LEU . 103 D 103 
D 104 4 n LEU . 104 D 104 
D 105 4 n SER . 105 D 105 
D 106 4 n ILE . 106 D 106 
D 107 4 n CYS . 107 D 107 
D 108 4 n SER . 108 D 108 
D 109 4 n LEU . 109 D 109 
D 110 4 n LEU . 110 D 110 
D 111 4 n CYS . 111 D 111 
D 112 4 n ASP . 112 D 112 
D 113 4 n PRO . 113 D 113 
D 114 4 n ASN . 114 D 114 
D 115 4 n PRO . 115 D 115 
D 116 4 n ASP . 116 D 116 
D 117 4 n ASP . 117 D 117 
D 118 4 n PRO . 118 D 118 
D 119 4 n LEU . 119 D 119 
D 120 4 n VAL . 120 D 120 
D 121 4 n PRO . 121 D 121 
D 122 4 n ASP . 122 D 122 
D 123 4 n ILE . 123 D 123 
D 124 4 n ALA . 124 D 124 
D 125 4 n GLN . 125 D 125 
D 126 4 n ILE . 126 D 126 
D 127 4 n TYR . 127 D 127 
D 128 4 n LYS . 128 D 128 
D 129 4 n SER . 129 D 129 
D 130 4 n ASP . 130 D 130 
D 131 4 n LYS . 131 D 131 
D 132 4 n GLU . 132 D 132 
D 133 4 n LYS . 133 D 133 
D 134 4 n TYR . 134 D 134 
D 135 4 n ASN . 135 D 135 
D 136 4 n ARG . 136 D 136 
D 137 4 n HIS . 137 D 137 
D 138 4 n ALA . 138 D 138 
D 139 4 n ARG . 139 D 139 
D 140 4 n GLU . 140 D 140 
D 141 4 n TRP . 141 D 141 
D 142 4 n THR . 142 D 142 
D 143 4 n GLN . 143 D 143 
D 144 4 n LYS . 144 D 144 
D 145 4 n TYR . 145 D 145 
D 146 4 n ALA . 146 D 146 
D 147 4 n MET . 147 D 147 
E 1   5 n MET . 1   E 1   
E 2   5 n GLN . 2   E 2   
E 3   5 n ILE . 3   E 3   
E 4   5 n PHE . 4   E 4   
E 5   5 n VAL . 5   E 5   
E 6   5 n LYS . 6   E 6   
E 7   5 n THR . 7   E 7   
E 8   5 n LEU . 8   E 8   
E 9   5 n THR . 9   E 9   
E 10  5 n GLY . 10  E 10  
E 11  5 n LYS . 11  E 11  
E 12  5 n THR . 12  E 12  
E 13  5 n ILE . 13  E 13  
E 14  5 n THR . 14  E 14  
E 15  5 n LEU . 15  E 15  
E 16  5 n GLU . 16  E 16  
E 17  5 n VAL . 17  E 17  
E 18  5 n GLU . 18  E 18  
E 19  5 n PRO . 19  E 19  
E 20  5 n SER . 20  E 20  
E 21  5 n ASP . 21  E 21  
E 22  5 n THR . 22  E 22  
E 23  5 n ILE . 23  E 23  
E 24  5 n GLU . 24  E 24  
E 25  5 n ASN . 25  E 25  
E 26  5 n VAL . 26  E 26  
E 27  5 n LYS . 27  E 27  
E 28  5 n ALA . 28  E 28  
E 29  5 n LYS . 29  E 29  
E 30  5 n ILE . 30  E 30  
E 31  5 n GLN . 31  E 31  
E 32  5 n ASP . 32  E 32  
E 33  5 n LYS . 33  E 33  
E 34  5 n GLU . 34  E 34  
E 35  5 n GLY . 35  E 35  
E 36  5 n ILE . 36  E 36  
E 37  5 n PRO . 37  E 37  
E 38  5 n PRO . 38  E 38  
E 39  5 n ASP . 39  E 39  
E 40  5 n GLN . 40  E 40  
E 41  5 n GLN . 41  E 41  
E 42  5 n ARG . 42  E 42  
E 43  5 n LEU . 43  E 43  
E 44  5 n ILE . 44  E 44  
E 45  5 n PHE . 45  E 45  
E 46  5 n ALA . 46  E 46  
E 47  5 n GLY . 47  E 47  
E 48  5 n LYS . 48  E 48  
E 49  5 n GLN . 49  E 49  
E 50  5 n LEU . 50  E 50  
E 51  5 n GLU . 51  E 51  
E 52  5 n ASP . 52  E 52  
E 53  5 n GLY . 53  E 53  
E 54  5 n ARG . 54  E 54  
E 55  5 n THR . 55  E 55  
E 56  5 n LEU . 56  E 56  
E 57  5 n SER . 57  E 57  
E 58  5 n ASP . 58  E 58  
E 59  5 n TYR . 59  E 59  
E 60  5 n ASN . 60  E 60  
E 61  5 n ILE . 61  E 61  
E 62  5 n GLN . 62  E 62  
E 63  5 n LYS . 63  E 63  
E 64  5 n GLU . 64  E 64  
E 65  5 n SER . 65  E 65  
E 66  5 n THR . 66  E 66  
E 67  5 n LEU . 67  E 67  
E 68  5 n HIS . 68  E 68  
E 69  5 n LEU . 69  E 69  
E 70  5 n VAL . 70  E 70  
E 71  5 n LEU . 71  E 71  
E 72  5 n ARG . 72  E 72  
E 73  5 n LEU . 73  E 73  
E 74  5 n ARG . 74  E 74  
E 75  5 n GLY . 75  E 75  
E 76  5 n GLY . 76  E 76  
F 1   6 n MET . 1   F 1   
F 2   6 n GLN . 2   F 2   
F 3   6 n ILE . 3   F 3   
F 4   6 n PHE . 4   F 4   
F 5   6 n VAL . 5   F 5   
F 6   6 n LYS . 6   F 6   
F 7   6 n THR . 7   F 7   
F 8   6 n LEU . 8   F 8   
F 9   6 n THR . 9   F 9   
F 10  6 n GLY . 10  F 10  
F 11  6 n LYS . 11  F 11  
F 12  6 n THR . 12  F 12  
F 13  6 n ILE . 13  F 13  
F 14  6 n THR . 14  F 14  
F 15  6 n LEU . 15  F 15  
F 16  6 n GLU . 16  F 16  
F 17  6 n VAL . 17  F 17  
F 18  6 n GLU . 18  F 18  
F 19  6 n PRO . 19  F 19  
F 20  6 n SER . 20  F 20  
F 21  6 n ASP . 21  F 21  
F 22  6 n THR . 22  F 22  
F 23  6 n ILE . 23  F 23  
F 24  6 n GLU . 24  F 24  
F 25  6 n ASN . 25  F 25  
F 26  6 n VAL . 26  F 26  
F 27  6 n LYS . 27  F 27  
F 28  6 n ALA . 28  F 28  
F 29  6 n LYS . 29  F 29  
F 30  6 n ILE . 30  F 30  
F 31  6 n GLN . 31  F 31  
F 32  6 n ASP . 32  F 32  
F 33  6 n LYS . 33  F 33  
F 34  6 n GLU . 34  F 34  
F 35  6 n GLY . 35  F 35  
F 36  6 n ILE . 36  F 36  
F 37  6 n PRO . 37  F 37  
F 38  6 n PRO . 38  F 38  
F 39  6 n ASP . 39  F 39  
F 40  6 n GLN . 40  F 40  
F 41  6 n GLN . 41  F 41  
F 42  6 n ARG . 42  F 42  
F 43  6 n LEU . 43  F 43  
F 44  6 n ILE . 44  F 44  
F 45  6 n PHE . 45  F 45  
F 46  6 n ALA . 46  F 46  
F 47  6 n GLY . 47  F 47  
F 48  6 n LYS . 48  F 48  
F 49  6 n GLN . 49  F 49  
F 50  6 n LEU . 50  F 50  
F 51  6 n GLU . 51  F 51  
F 52  6 n ASP . 52  F 52  
F 53  6 n GLY . 53  F 53  
F 54  6 n ARG . 54  F 54  
F 55  6 n THR . 55  F 55  
F 56  6 n LEU . 56  F 56  
F 57  6 n SER . 57  F 57  
F 58  6 n ASP . 58  F 58  
F 59  6 n TYR . 59  F 59  
F 60  6 n ASN . 60  F 60  
F 61  6 n ILE . 61  F 61  
F 62  6 n GLN . 62  F 62  
F 63  6 n LYS . 63  F 63  
F 64  6 n GLU . 64  F 64  
F 65  6 n SER . 65  F 65  
F 66  6 n THR . 66  F 66  
F 67  6 n LEU . 67  F 67  
F 68  6 n HIS . 68  F 68  
F 69  6 n LEU . 69  F 69  
F 70  6 n VAL . 70  F 70  
F 71  6 n LEU . 71  F 71  
F 72  6 n ARG . 72  F 72  
F 73  6 n LEU . 73  F 73  
F 74  6 n ARG . 74  F 74  
F 75  6 n GLY . 75  F 75  
F 76  6 n GLY . 76  F 76  
#
_software.classification other
_software.date           ?
_software.description    "Structure prediction"
_software.name           AlphaFold
_software.pdbx_ordinal   1
_software.type           package
_software.version        "AlphaFold-beta-20231127 (52ceabbc-a146-4d20-8f14-848cbf63912f @ 2026-01-22 02:13:10)"
#
loop_
_struct_asym.entity_id
_struct_asym.id
1 A 
2 B 
3 C 
4 D 
5 E 
6 F 
#
loop_
_atom_site.group_PDB
_atom_site.id
_atom_site.type_symbol
_atom_site.label_atom_id
_atom_site.label_alt_id
_atom_site.label_comp_id
_atom_site.label_asym_id
_atom_site.label_entity_id
_atom_site.label_seq_id
_atom_site.pdbx_PDB_ins_code
_atom_site.Cartn_x
_atom_site.Cartn_y
_atom_site.Cartn_z
_atom_site.occupancy
_atom_site.B_iso_or_equiv
_atom_site.auth_seq_id
_atom_site.auth_asym_id
_atom_site.pdbx_PDB_model_num
ATOM 1    N N   . MET A 1 1   ? -94.520  6.202   -68.576 1.00 20.73 1   A 1 
ATOM 2    C CA  . MET A 1 1   ? -94.288  4.860   -68.019 1.00 28.35 1   A 1 
ATOM 3    C C   . MET A 1 1   ? -93.892  5.015   -66.554 1.00 29.98 1   A 1 
ATOM 4    O O   . MET A 1 1   ? -93.023  5.819   -66.254 1.00 28.44 1   A 1 
ATOM 5    C CB  . MET A 1 1   ? -93.199  4.126   -68.797 1.00 27.83 1   A 1 
ATOM 6    C CG  . MET A 1 1   ? -93.742  3.557   -70.126 1.00 26.44 1   A 1 
ATOM 7    S SD  . MET A 1 1   ? -92.440  2.876   -71.173 1.00 25.09 1   A 1 
ATOM 8    C CE  . MET A 1 1   ? -93.425  1.923   -72.377 1.00 24.57 1   A 1 
ATOM 9    N N   . LYS A 1 2   ? -94.607  4.330   -65.637 1.00 27.67 2   A 1 
ATOM 10   C CA  . LYS A 1 2   ? -94.426  4.481   -64.178 1.00 34.28 2   A 1 
ATOM 11   C C   . LYS A 1 2   ? -93.110  3.802   -63.770 1.00 32.42 2   A 1 
ATOM 12   O O   . LYS A 1 2   ? -93.044  2.579   -63.769 1.00 31.34 2   A 1 
ATOM 13   C CB  . LYS A 1 2   ? -95.614  3.847   -63.439 1.00 34.43 2   A 1 
ATOM 14   C CG  . LYS A 1 2   ? -96.915  4.666   -63.541 1.00 32.00 2   A 1 
ATOM 15   C CD  . LYS A 1 2   ? -98.072  3.971   -62.800 1.00 31.31 2   A 1 
ATOM 16   C CE  . LYS A 1 2   ? -99.337  4.852   -62.777 1.00 28.64 2   A 1 
ATOM 17   N NZ  . LYS A 1 2   ? -100.489 4.203   -62.086 1.00 27.66 2   A 1 
ATOM 18   N N   . GLY A 1 3   ? -92.094  4.599   -63.520 1.00 27.71 3   A 1 
ATOM 19   C CA  . GLY A 1 3   ? -90.821  4.087   -63.009 1.00 32.86 3   A 1 
ATOM 20   C C   . GLY A 1 3   ? -91.072  3.335   -61.707 1.00 33.12 3   A 1 
ATOM 21   O O   . GLY A 1 3   ? -91.578  3.913   -60.752 1.00 31.40 3   A 1 
ATOM 22   N N   . LYS A 1 4   ? -90.784  2.002   -61.722 1.00 30.29 4   A 1 
ATOM 23   C CA  . LYS A 1 4   ? -90.858  1.207   -60.491 1.00 35.80 4   A 1 
ATOM 24   C C   . LYS A 1 4   ? -89.755  1.707   -59.560 1.00 34.15 4   A 1 
ATOM 25   O O   . LYS A 1 4   ? -88.578  1.466   -59.812 1.00 33.55 4   A 1 
ATOM 26   C CB  . LYS A 1 4   ? -90.668  -0.291  -60.796 1.00 36.10 4   A 1 
ATOM 27   C CG  . LYS A 1 4   ? -91.933  -0.995  -61.338 1.00 34.58 4   A 1 
ATOM 28   C CD  . LYS A 1 4   ? -91.616  -2.489  -61.571 1.00 34.48 4   A 1 
ATOM 29   C CE  . LYS A 1 4   ? -92.857  -3.322  -61.934 1.00 31.43 4   A 1 
ATOM 30   N NZ  . LYS A 1 4   ? -92.509  -4.739  -62.156 1.00 30.73 4   A 1 
ATOM 31   N N   . GLU A 1 5   ? -90.170  2.417   -58.516 1.00 29.11 5   A 1 
ATOM 32   C CA  . GLU A 1 5   ? -89.316  2.646   -57.352 1.00 35.36 5   A 1 
ATOM 33   C C   . GLU A 1 5   ? -89.068  1.288   -56.683 1.00 33.51 5   A 1 
ATOM 34   O O   . GLU A 1 5   ? -89.791  0.881   -55.766 1.00 33.98 5   A 1 
ATOM 35   C CB  . GLU A 1 5   ? -89.978  3.625   -56.378 1.00 37.03 5   A 1 
ATOM 36   C CG  . GLU A 1 5   ? -89.998  5.082   -56.874 1.00 33.93 5   A 1 
ATOM 37   C CD  . GLU A 1 5   ? -90.686  6.029   -55.866 1.00 31.51 5   A 1 
ATOM 38   O OE1 . GLU A 1 5   ? -90.337  7.236   -55.874 1.00 28.49 5   A 1 
ATOM 39   O OE2 . GLU A 1 5   ? -91.580  5.553   -55.120 1.00 33.89 5   A 1 
ATOM 40   N N   . GLU A 1 6   ? -88.137  0.508   -57.243 1.00 32.44 6   A 1 
ATOM 41   C CA  . GLU A 1 6   ? -87.651  -0.652  -56.513 1.00 36.57 6   A 1 
ATOM 42   C C   . GLU A 1 6   ? -87.012  -0.132  -55.221 1.00 33.70 6   A 1 
ATOM 43   O O   . GLU A 1 6   ? -85.968  0.517   -55.217 1.00 33.56 6   A 1 
ATOM 44   C CB  . GLU A 1 6   ? -86.712  -1.535  -57.348 1.00 37.40 6   A 1 
ATOM 45   C CG  . GLU A 1 6   ? -87.532  -2.463  -58.265 1.00 35.39 6   A 1 
ATOM 46   C CD  . GLU A 1 6   ? -86.713  -3.451  -59.087 1.00 33.85 6   A 1 
ATOM 47   O OE1 . GLU A 1 6   ? -87.337  -4.441  -59.555 1.00 31.65 6   A 1 
ATOM 48   O OE2 . GLU A 1 6   ? -85.502  -3.197  -59.293 1.00 35.71 6   A 1 
ATOM 49   N N   . LYS A 1 7   ? -87.739  -0.383  -54.148 1.00 33.57 7   A 1 
ATOM 50   C CA  . LYS A 1 7   ? -87.225  -0.177  -52.798 1.00 39.93 7   A 1 
ATOM 51   C C   . LYS A 1 7   ? -86.099  -1.180  -52.590 1.00 38.47 7   A 1 
ATOM 52   O O   . LYS A 1 7   ? -86.325  -2.246  -52.021 1.00 37.49 7   A 1 
ATOM 53   C CB  . LYS A 1 7   ? -88.338  -0.370  -51.755 1.00 39.23 7   A 1 
ATOM 54   C CG  . LYS A 1 7   ? -89.360  0.776   -51.716 1.00 36.27 7   A 1 
ATOM 55   C CD  . LYS A 1 7   ? -90.393  0.498   -50.605 1.00 34.33 7   A 1 
ATOM 56   C CE  . LYS A 1 7   ? -91.365  1.677   -50.459 1.00 30.88 7   A 1 
ATOM 57   N NZ  . LYS A 1 7   ? -92.338  1.460   -49.374 1.00 29.86 7   A 1 
ATOM 58   N N   . GLU A 1 8   ? -84.910  -0.870  -53.118 1.00 36.56 8   A 1 
ATOM 59   C CA  . GLU A 1 8   ? -83.711  -1.554  -52.657 1.00 40.40 8   A 1 
ATOM 60   C C   . GLU A 1 8   ? -83.630  -1.326  -51.154 1.00 38.27 8   A 1 
ATOM 61   O O   . GLU A 1 8   ? -83.193  -0.280  -50.660 1.00 37.34 8   A 1 
ATOM 62   C CB  . GLU A 1 8   ? -82.451  -1.093  -53.398 1.00 40.51 8   A 1 
ATOM 63   C CG  . GLU A 1 8   ? -82.362  -1.712  -54.804 1.00 37.73 8   A 1 
ATOM 64   C CD  . GLU A 1 8   ? -81.009  -1.430  -55.489 1.00 35.53 8   A 1 
ATOM 65   O OE1 . GLU A 1 8   ? -80.615  -2.251  -56.354 1.00 33.29 8   A 1 
ATOM 66   O OE2 . GLU A 1 8   ? -80.385  -0.400  -55.138 1.00 37.63 8   A 1 
ATOM 67   N N   . GLY A 1 9   ? -84.157  -2.292  -50.418 1.00 40.43 9   A 1 
ATOM 68   C CA  . GLY A 1 9   ? -84.008  -2.374  -48.980 1.00 43.27 9   A 1 
ATOM 69   C C   . GLY A 1 9   ? -82.534  -2.620  -48.709 1.00 42.62 9   A 1 
ATOM 70   O O   . GLY A 1 9   ? -82.134  -3.762  -48.509 1.00 40.32 9   A 1 
ATOM 71   N N   . GLY A 1 10  ? -81.784  -1.553  -48.795 1.00 42.15 10  A 1 
ATOM 72   C CA  . GLY A 1 10  ? -80.387  -1.585  -48.405 1.00 44.47 10  A 1 
ATOM 73   C C   . GLY A 1 10  ? -80.342  -2.105  -46.976 1.00 43.84 10  A 1 
ATOM 74   O O   . GLY A 1 10  ? -80.607  -1.354  -46.039 1.00 42.13 10  A 1 
ATOM 75   N N   . ALA A 1 11  ? -80.098  -3.429  -46.870 1.00 40.33 11  A 1 
ATOM 76   C CA  . ALA A 1 11  ? -79.859  -4.032  -45.576 1.00 43.81 11  A 1 
ATOM 77   C C   . ALA A 1 11  ? -78.672  -3.272  -44.991 1.00 43.48 11  A 1 
ATOM 78   O O   . ALA A 1 11  ? -77.536  -3.475  -45.414 1.00 41.98 11  A 1 
ATOM 79   C CB  . ALA A 1 11  ? -79.587  -5.537  -45.752 1.00 42.06 11  A 1 
ATOM 80   N N   . ARG A 1 12  ? -78.968  -2.355  -44.070 1.00 40.26 12  A 1 
ATOM 81   C CA  . ARG A 1 12  ? -77.929  -1.806  -43.217 1.00 44.48 12  A 1 
ATOM 82   C C   . ARG A 1 12  ? -77.327  -3.010  -42.518 1.00 42.76 12  A 1 
ATOM 83   O O   . ARG A 1 12  ? -77.903  -3.512  -41.559 1.00 41.58 12  A 1 
ATOM 84   C CB  . ARG A 1 12  ? -78.478  -0.793  -42.197 1.00 42.94 12  A 1 
ATOM 85   C CG  . ARG A 1 12  ? -78.737  0.594   -42.807 1.00 39.76 12  A 1 
ATOM 86   C CD  . ARG A 1 12  ? -79.182  1.572   -41.712 1.00 38.70 12  A 1 
ATOM 87   N NE  . ARG A 1 12  ? -79.340  2.942   -42.225 1.00 36.18 12  A 1 
ATOM 88   C CZ  . ARG A 1 12  ? -79.648  4.022   -41.512 1.00 33.30 12  A 1 
ATOM 89   N NH1 . ARG A 1 12  ? -79.891  3.940   -40.227 1.00 32.58 12  A 1 
ATOM 90   N NH2 . ARG A 1 12  ? -79.735  5.195   -42.077 1.00 33.64 12  A 1 
ATOM 91   N N   . LEU A 1 13  ? -76.220  -3.529  -43.092 1.00 40.61 13  A 1 
ATOM 92   C CA  . LEU A 1 13  ? -75.330  -4.401  -42.355 1.00 43.78 13  A 1 
ATOM 93   C C   . LEU A 1 13  ? -75.087  -3.668  -41.043 1.00 42.33 13  A 1 
ATOM 94   O O   . LEU A 1 13  ? -74.496  -2.582  -41.033 1.00 39.89 13  A 1 
ATOM 95   C CB  . LEU A 1 13  ? -74.031  -4.622  -43.143 1.00 40.47 13  A 1 
ATOM 96   C CG  . LEU A 1 13  ? -74.159  -5.704  -44.243 1.00 37.56 13  A 1 
ATOM 97   C CD1 . LEU A 1 13  ? -73.011  -5.592  -45.240 1.00 36.76 13  A 1 
ATOM 98   C CD2 . LEU A 1 13  ? -74.137  -7.113  -43.626 1.00 39.19 13  A 1 
ATOM 99   N N   . GLY A 1 14  ? -75.711  -4.187  -40.006 1.00 38.99 14  A 1 
ATOM 100  C CA  . GLY A 1 14  ? -75.505  -3.646  -38.680 1.00 42.82 14  A 1 
ATOM 101  C C   . GLY A 1 14  ? -74.002  -3.662  -38.496 1.00 42.18 14  A 1 
ATOM 102  O O   . GLY A 1 14  ? -73.400  -4.726  -38.577 1.00 40.30 14  A 1 
ATOM 103  N N   . ALA A 1 15  ? -73.433  -2.480  -38.370 1.00 42.73 15  A 1 
ATOM 104  C CA  . ALA A 1 15  ? -72.035  -2.384  -38.015 1.00 47.57 15  A 1 
ATOM 105  C C   . ALA A 1 15  ? -71.903  -3.238  -36.765 1.00 48.13 15  A 1 
ATOM 106  O O   . ALA A 1 15  ? -72.448  -2.879  -35.721 1.00 45.17 15  A 1 
ATOM 107  C CB  . ALA A 1 15  ? -71.655  -0.917  -37.785 1.00 44.53 15  A 1 
ATOM 108  N N   . GLY A 1 16  ? -71.331  -4.424  -36.923 1.00 40.78 16  A 1 
ATOM 109  C CA  . GLY A 1 16  ? -71.076  -5.298  -35.799 1.00 44.48 16  A 1 
ATOM 110  C C   . GLY A 1 16  ? -70.318  -4.429  -34.825 1.00 44.22 16  A 1 
ATOM 111  O O   . GLY A 1 16  ? -69.232  -3.957  -35.162 1.00 42.16 16  A 1 
ATOM 112  N N   . GLY A 1 17  ? -70.970  -4.126  -33.725 1.00 38.56 17  A 1 
ATOM 113  C CA  . GLY A 1 17  ? -70.323  -3.370  -32.666 1.00 43.29 17  A 1 
ATOM 114  C C   . GLY A 1 17  ? -69.147  -4.231  -32.242 1.00 44.26 17  A 1 
ATOM 115  O O   . GLY A 1 17  ? -69.327  -5.102  -31.403 1.00 42.10 17  A 1 
ATOM 116  N N   . GLY A 1 18  ? -68.013  -4.053  -32.919 1.00 40.73 18  A 1 
ATOM 117  C CA  . GLY A 1 18  ? -66.763  -4.646  -32.495 1.00 46.33 18  A 1 
ATOM 118  C C   . GLY A 1 18  ? -66.664  -4.285  -31.024 1.00 47.23 18  A 1 
ATOM 119  O O   . GLY A 1 18  ? -66.685  -3.101  -30.694 1.00 44.74 18  A 1 
ATOM 120  N N   . SER A 1 19  ? -66.741  -5.301  -30.180 1.00 43.62 19  A 1 
ATOM 121  C CA  . SER A 1 19  ? -66.599  -5.081  -28.747 1.00 48.96 19  A 1 
ATOM 122  C C   . SER A 1 19  ? -65.399  -4.161  -28.588 1.00 48.65 19  A 1 
ATOM 123  O O   . SER A 1 19  ? -64.342  -4.522  -29.113 1.00 46.27 19  A 1 
ATOM 124  C CB  . SER A 1 19  ? -66.354  -6.412  -28.017 1.00 46.97 19  A 1 
ATOM 125  O OG  . SER A 1 19  ? -65.399  -7.183  -28.696 1.00 42.59 19  A 1 
ATOM 126  N N   . PRO A 1 20  ? -65.559  -2.963  -27.992 1.00 47.67 20  A 1 
ATOM 127  C CA  . PRO A 1 20  ? -64.516  -1.946  -27.995 1.00 51.72 20  A 1 
ATOM 128  C C   . PRO A 1 20  ? -63.247  -2.646  -27.514 1.00 53.65 20  A 1 
ATOM 129  O O   . PRO A 1 20  ? -63.287  -3.259  -26.442 1.00 52.16 20  A 1 
ATOM 130  C CB  . PRO A 1 20  ? -64.996  -0.845  -27.040 1.00 48.91 20  A 1 
ATOM 131  C CG  . PRO A 1 20  ? -66.046  -1.547  -26.184 1.00 49.55 20  A 1 
ATOM 132  C CD  . PRO A 1 20  ? -66.640  -2.593  -27.133 1.00 54.23 20  A 1 
ATOM 133  N N   . GLU A 1 21  ? -62.222  -2.682  -28.374 1.00 58.70 21  A 1 
ATOM 134  C CA  . GLU A 1 21  ? -60.999  -3.417  -28.073 1.00 60.28 21  A 1 
ATOM 135  C C   . GLU A 1 21  ? -60.579  -3.025  -26.664 1.00 59.88 21  A 1 
ATOM 136  O O   . GLU A 1 21  ? -60.349  -1.840  -26.398 1.00 55.60 21  A 1 
ATOM 137  C CB  . GLU A 1 21  ? -59.871  -3.088  -29.061 1.00 56.09 21  A 1 
ATOM 138  C CG  . GLU A 1 21  ? -59.959  -3.863  -30.379 1.00 51.20 21  A 1 
ATOM 139  C CD  . GLU A 1 21  ? -58.741  -3.603  -31.287 1.00 46.72 21  A 1 
ATOM 140  O OE1 . GLU A 1 21  ? -58.417  -4.507  -32.097 1.00 42.89 21  A 1 
ATOM 141  O OE2 . GLU A 1 21  ? -58.155  -2.516  -31.164 1.00 44.12 21  A 1 
ATOM 142  N N   . LYS A 1 22  ? -60.607  -3.988  -25.736 1.00 65.90 22  A 1 
ATOM 143  C CA  . LYS A 1 22  ? -60.383  -3.706  -24.320 1.00 69.52 22  A 1 
ATOM 144  C C   . LYS A 1 22  ? -59.038  -3.027  -24.236 1.00 72.96 22  A 1 
ATOM 145  O O   . LYS A 1 22  ? -58.019  -3.665  -24.511 1.00 66.87 22  A 1 
ATOM 146  C CB  . LYS A 1 22  ? -60.389  -4.981  -23.467 1.00 62.78 22  A 1 
ATOM 147  C CG  . LYS A 1 22  ? -61.787  -5.404  -23.013 1.00 55.39 22  A 1 
ATOM 148  C CD  . LYS A 1 22  ? -61.670  -6.632  -22.099 1.00 50.59 22  A 1 
ATOM 149  C CE  . LYS A 1 22  ? -63.034  -7.032  -21.535 1.00 44.74 22  A 1 
ATOM 150  N NZ  . LYS A 1 22  ? -62.921  -8.237  -20.670 1.00 38.57 22  A 1 
ATOM 151  N N   . SER A 1 23  ? -59.036  -1.751  -23.943 1.00 72.58 23  A 1 
ATOM 152  C CA  . SER A 1 23  ? -57.801  -0.981  -23.892 1.00 76.84 23  A 1 
ATOM 153  C C   . SER A 1 23  ? -56.846  -1.720  -22.947 1.00 79.83 23  A 1 
ATOM 154  O O   . SER A 1 23  ? -57.273  -2.100  -21.847 1.00 74.02 23  A 1 
ATOM 155  C CB  . SER A 1 23  ? -58.077  0.467   -23.477 1.00 69.37 23  A 1 
ATOM 156  O OG  . SER A 1 23  ? -58.976  0.536   -22.387 1.00 61.55 23  A 1 
ATOM 157  N N   . PRO A 1 24  ? -55.619  -2.033  -23.373 1.00 78.42 24  A 1 
ATOM 158  C CA  . PRO A 1 24  ? -54.757  -2.963  -22.659 1.00 82.30 24  A 1 
ATOM 159  C C   . PRO A 1 24  ? -54.500  -2.447  -21.241 1.00 84.95 24  A 1 
ATOM 160  O O   . PRO A 1 24  ? -54.422  -1.236  -21.027 1.00 81.15 24  A 1 
ATOM 161  C CB  . PRO A 1 24  ? -53.493  -3.107  -23.512 1.00 77.28 24  A 1 
ATOM 162  C CG  . PRO A 1 24  ? -53.509  -1.861  -24.397 1.00 72.73 24  A 1 
ATOM 163  C CD  . PRO A 1 24  ? -54.993  -1.578  -24.588 1.00 75.11 24  A 1 
ATOM 164  N N   . SER A 1 25  ? -54.428  -3.339  -20.266 1.00 82.58 25  A 1 
ATOM 165  C CA  . SER A 1 25  ? -54.165  -2.952  -18.884 1.00 85.49 25  A 1 
ATOM 166  C C   . SER A 1 25  ? -52.786  -2.294  -18.748 1.00 87.13 25  A 1 
ATOM 167  O O   . SER A 1 25  ? -51.913  -2.454  -19.602 1.00 84.07 25  A 1 
ATOM 168  C CB  . SER A 1 25  ? -54.313  -4.167  -17.962 1.00 81.05 25  A 1 
ATOM 169  O OG  . SER A 1 25  ? -53.295  -5.101  -18.236 1.00 74.67 25  A 1 
ATOM 170  N N   . ALA A 1 26  ? -52.547  -1.556  -17.670 1.00 86.15 26  A 1 
ATOM 171  C CA  . ALA A 1 26  ? -51.219  -0.987  -17.402 1.00 87.45 26  A 1 
ATOM 172  C C   . ALA A 1 26  ? -50.137  -2.075  -17.369 1.00 88.71 26  A 1 
ATOM 173  O O   . ALA A 1 26  ? -49.038  -1.876  -17.878 1.00 86.62 26  A 1 
ATOM 174  C CB  . ALA A 1 26  ? -51.275  -0.212  -16.084 1.00 84.98 26  A 1 
ATOM 175  N N   . GLN A 1 27  ? -50.474  -3.269  -16.844 1.00 88.47 27  A 1 
ATOM 176  C CA  . GLN A 1 27  ? -49.565  -4.410  -16.785 1.00 87.81 27  A 1 
ATOM 177  C C   . GLN A 1 27  ? -49.277  -5.002  -18.173 1.00 88.93 27  A 1 
ATOM 178  O O   . GLN A 1 27  ? -48.115  -5.273  -18.480 1.00 86.87 27  A 1 
ATOM 179  C CB  . GLN A 1 27  ? -50.137  -5.449  -15.810 1.00 85.16 27  A 1 
ATOM 180  C CG  . GLN A 1 27  ? -49.159  -6.591  -15.510 1.00 77.86 27  A 1 
ATOM 181  C CD  . GLN A 1 27  ? -47.901  -6.164  -14.752 1.00 72.39 27  A 1 
ATOM 182  O OE1 . GLN A 1 27  ? -47.717  -5.042  -14.309 1.00 67.03 27  A 1 
ATOM 183  N NE2 . GLN A 1 27  ? -46.963  -7.072  -14.585 1.00 63.41 27  A 1 
ATOM 184  N N   . GLU A 1 28  ? -50.288  -5.125  -19.047 1.00 88.07 28  A 1 
ATOM 185  C CA  . GLU A 1 28  ? -50.086  -5.560  -20.439 1.00 87.84 28  A 1 
ATOM 186  C C   . GLU A 1 28  ? -49.236  -4.560  -21.225 1.00 88.64 28  A 1 
ATOM 187  O O   . GLU A 1 28  ? -48.337  -4.958  -21.968 1.00 86.60 28  A 1 
ATOM 188  C CB  . GLU A 1 28  ? -51.445  -5.729  -21.131 1.00 86.29 28  A 1 
ATOM 189  C CG  . GLU A 1 28  ? -52.213  -6.980  -20.671 1.00 78.24 28  A 1 
ATOM 190  C CD  . GLU A 1 28  ? -53.704  -6.928  -21.041 1.00 72.02 28  A 1 
ATOM 191  O OE1 . GLU A 1 28  ? -54.289  -7.995  -21.304 1.00 63.88 28  A 1 
ATOM 192  O OE2 . GLU A 1 28  ? -54.272  -5.815  -20.985 1.00 66.49 28  A 1 
ATOM 193  N N   . LEU A 1 29  ? -49.456  -3.261  -21.044 1.00 88.92 29  A 1 
ATOM 194  C CA  . LEU A 1 29  ? -48.637  -2.221  -21.662 1.00 88.66 29  A 1 
ATOM 195  C C   . LEU A 1 29  ? -47.179  -2.279  -21.192 1.00 89.81 29  A 1 
ATOM 196  O O   . LEU A 1 29  ? -46.270  -2.112  -22.004 1.00 88.53 29  A 1 
ATOM 197  C CB  . LEU A 1 29  ? -49.239  -0.834  -21.356 1.00 88.24 29  A 1 
ATOM 198  C CG  . LEU A 1 29  ? -50.539  -0.536  -22.128 1.00 86.32 29  A 1 
ATOM 199  C CD1 . LEU A 1 29  ? -51.224  0.687   -21.518 1.00 78.06 29  A 1 
ATOM 200  C CD2 . LEU A 1 29  ? -50.262  -0.240  -23.597 1.00 79.38 29  A 1 
ATOM 201  N N   . LYS A 1 30  ? -46.918  -2.563  -19.893 1.00 88.51 30  A 1 
ATOM 202  C CA  . LYS A 1 30  ? -45.572  -2.800  -19.371 1.00 88.35 30  A 1 
ATOM 203  C C   . LYS A 1 30  ? -44.928  -4.019  -20.035 1.00 88.88 30  A 1 
ATOM 204  O O   . LYS A 1 30  ? -43.777  -3.941  -20.463 1.00 88.40 30  A 1 
ATOM 205  C CB  . LYS A 1 30  ? -45.641  -2.969  -17.845 1.00 86.86 30  A 1 
ATOM 206  C CG  . LYS A 1 30  ? -44.296  -3.379  -17.207 1.00 84.10 30  A 1 
ATOM 207  C CD  . LYS A 1 30  ? -44.538  -3.925  -15.796 1.00 81.33 30  A 1 
ATOM 208  C CE  . LYS A 1 30  ? -43.289  -4.628  -15.253 1.00 74.73 30  A 1 
ATOM 209  N NZ  . LYS A 1 30  ? -43.606  -5.362  -14.008 1.00 69.22 30  A 1 
ATOM 210  N N   . GLU A 1 31  ? -45.645  -5.141  -20.153 1.00 89.22 31  A 1 
ATOM 211  C CA  . GLU A 1 31  ? -45.115  -6.346  -20.796 1.00 88.59 31  A 1 
ATOM 212  C C   . GLU A 1 31  ? -44.818  -6.123  -22.279 1.00 89.09 31  A 1 
ATOM 213  O O   . GLU A 1 31  ? -43.801  -6.588  -22.788 1.00 87.27 31  A 1 
ATOM 214  C CB  . GLU A 1 31  ? -46.094  -7.508  -20.644 1.00 87.61 31  A 1 
ATOM 215  C CG  . GLU A 1 31  ? -46.100  -8.071  -19.219 1.00 80.25 31  A 1 
ATOM 216  C CD  . GLU A 1 31  ? -46.990  -9.318  -19.077 1.00 72.66 31  A 1 
ATOM 217  O OE1 . GLU A 1 31  ? -47.167  -9.746  -17.906 1.00 64.21 31  A 1 
ATOM 218  O OE2 . GLU A 1 31  ? -47.447  -9.842  -20.120 1.00 64.98 31  A 1 
ATOM 219  N N   . GLN A 1 32  ? -45.671  -5.367  -22.979 1.00 90.65 32  A 1 
ATOM 220  C CA  . GLN A 1 32  ? -45.428  -4.966  -24.359 1.00 90.47 32  A 1 
ATOM 221  C C   . GLN A 1 32  ? -44.181  -4.080  -24.464 1.00 91.16 32  A 1 
ATOM 222  O O   . GLN A 1 32  ? -43.317  -4.331  -25.303 1.00 88.99 32  A 1 
ATOM 223  C CB  . GLN A 1 32  ? -46.701  -4.294  -24.905 1.00 89.32 32  A 1 
ATOM 224  C CG  . GLN A 1 32  ? -46.679  -4.194  -26.436 1.00 79.11 32  A 1 
ATOM 225  C CD  . GLN A 1 32  ? -47.992  -3.644  -27.008 1.00 74.25 32  A 1 
ATOM 226  O OE1 . GLN A 1 32  ? -48.861  -3.152  -26.320 1.00 66.62 32  A 1 
ATOM 227  N NE2 . GLN A 1 32  ? -48.176  -3.700  -28.309 1.00 64.03 32  A 1 
ATOM 228  N N   . GLY A 1 33  ? -44.028  -3.118  -23.568 1.00 89.78 33  A 1 
ATOM 229  C CA  . GLY A 1 33  ? -42.823  -2.303  -23.432 1.00 88.89 33  A 1 
ATOM 230  C C   . GLY A 1 33  ? -41.571  -3.137  -23.180 1.00 89.96 33  A 1 
ATOM 231  O O   . GLY A 1 33  ? -40.554  -2.940  -23.844 1.00 88.50 33  A 1 
ATOM 232  N N   . ASN A 1 34  ? -41.652  -4.148  -22.305 1.00 90.30 34  A 1 
ATOM 233  C CA  . ASN A 1 34  ? -40.540  -5.060  -22.031 1.00 89.24 34  A 1 
ATOM 234  C C   . ASN A 1 34  ? -40.101  -5.833  -23.288 1.00 89.35 34  A 1 
ATOM 235  O O   . ASN A 1 34  ? -38.906  -5.939  -23.558 1.00 87.75 34  A 1 
ATOM 236  C CB  . ASN A 1 34  ? -40.923  -6.048  -20.917 1.00 88.08 34  A 1 
ATOM 237  C CG  . ASN A 1 34  ? -41.077  -5.432  -19.532 1.00 86.92 34  A 1 
ATOM 238  O OD1 . ASN A 1 34  ? -40.723  -4.321  -19.230 1.00 78.97 34  A 1 
ATOM 239  N ND2 . ASN A 1 34  ? -41.603  -6.214  -18.604 1.00 78.55 34  A 1 
ATOM 240  N N   . ARG A 1 35  ? -41.045  -6.339  -24.091 1.00 89.63 35  A 1 
ATOM 241  C CA  . ARG A 1 35  ? -40.722  -7.021  -25.361 1.00 88.91 35  A 1 
ATOM 242  C C   . ARG A 1 35  ? -40.050  -6.084  -26.359 1.00 89.75 35  A 1 
ATOM 243  O O   . ARG A 1 35  ? -39.078  -6.472  -26.995 1.00 86.84 35  A 1 
ATOM 244  C CB  . ARG A 1 35  ? -41.988  -7.621  -25.993 1.00 88.34 35  A 1 
ATOM 245  C CG  . ARG A 1 35  ? -42.579  -8.787  -25.177 1.00 80.43 35  A 1 
ATOM 246  C CD  . ARG A 1 35  ? -43.856  -9.299  -25.852 1.00 78.04 35  A 1 
ATOM 247  N NE  . ARG A 1 35  ? -44.757  -9.931  -24.885 1.00 69.17 35  A 1 
ATOM 248  C CZ  . ARG A 1 35  ? -45.943  -10.470 -25.150 1.00 61.17 35  A 1 
ATOM 249  N NH1 . ARG A 1 35  ? -46.396  -10.589 -26.371 1.00 54.62 35  A 1 
ATOM 250  N NH2 . ARG A 1 35  ? -46.696  -10.888 -24.175 1.00 55.07 35  A 1 
ATOM 251  N N   . LEU A 1 36  ? -40.546  -4.851  -26.481 1.00 90.23 36  A 1 
ATOM 252  C CA  . LEU A 1 36  ? -39.944  -3.834  -27.341 1.00 89.17 36  A 1 
ATOM 253  C C   . LEU A 1 36  ? -38.527  -3.456  -26.863 1.00 90.07 36  A 1 
ATOM 254  O O   . LEU A 1 36  ? -37.617  -3.343  -27.684 1.00 87.96 36  A 1 
ATOM 255  C CB  . LEU A 1 36  ? -40.856  -2.591  -27.382 1.00 88.85 36  A 1 
ATOM 256  C CG  . LEU A 1 36  ? -42.180  -2.813  -28.152 1.00 87.78 36  A 1 
ATOM 257  C CD1 . LEU A 1 36  ? -43.130  -1.655  -27.867 1.00 79.97 36  A 1 
ATOM 258  C CD2 . LEU A 1 36  ? -41.951  -2.866  -29.672 1.00 80.48 36  A 1 
ATOM 259  N N   . PHE A 1 37  ? -38.310  -3.344  -25.549 1.00 90.35 37  A 1 
ATOM 260  C CA  . PHE A 1 37  ? -37.003  -3.067  -24.954 1.00 89.14 37  A 1 
ATOM 261  C C   . PHE A 1 37  ? -35.991  -4.177  -25.266 1.00 89.21 37  A 1 
ATOM 262  O O   . PHE A 1 37  ? -34.887  -3.882  -25.731 1.00 87.82 37  A 1 
ATOM 263  C CB  . PHE A 1 37  ? -37.161  -2.874  -23.443 1.00 88.50 37  A 1 
ATOM 264  C CG  . PHE A 1 37  ? -35.863  -2.494  -22.764 1.00 88.70 37  A 1 
ATOM 265  C CD1 . PHE A 1 37  ? -34.983  -3.483  -22.282 1.00 80.90 37  A 1 
ATOM 266  C CD2 . PHE A 1 37  ? -35.490  -1.134  -22.668 1.00 81.43 37  A 1 
ATOM 267  C CE1 . PHE A 1 37  ? -33.741  -3.136  -21.717 1.00 80.48 37  A 1 
ATOM 268  C CE2 . PHE A 1 37  ? -34.257  -0.780  -22.101 1.00 79.31 37  A 1 
ATOM 269  C CZ  . PHE A 1 37  ? -33.381  -1.778  -21.633 1.00 84.20 37  A 1 
ATOM 270  N N   . VAL A 1 38  ? -36.371  -5.458  -25.093 1.00 89.17 38  A 1 
ATOM 271  C CA  . VAL A 1 38  ? -35.532  -6.608  -25.461 1.00 87.44 38  A 1 
ATOM 272  C C   . VAL A 1 38  ? -35.196  -6.590  -26.957 1.00 87.92 38  A 1 
ATOM 273  O O   . VAL A 1 38  ? -34.061  -6.875  -27.342 1.00 85.87 38  A 1 
ATOM 274  C CB  . VAL A 1 38  ? -36.206  -7.935  -25.050 1.00 85.90 38  A 1 
ATOM 275  C CG1 . VAL A 1 38  ? -35.449  -9.168  -25.560 1.00 78.16 38  A 1 
ATOM 276  C CG2 . VAL A 1 38  ? -36.277  -8.055  -23.521 1.00 77.16 38  A 1 
ATOM 277  N N   . GLY A 1 39  ? -36.138  -6.181  -27.797 1.00 88.33 39  A 1 
ATOM 278  C CA  . GLY A 1 39  ? -35.937  -5.955  -29.232 1.00 86.87 39  A 1 
ATOM 279  C C   . GLY A 1 39  ? -35.125  -4.701  -29.589 1.00 88.06 39  A 1 
ATOM 280  O O   . GLY A 1 39  ? -35.032  -4.367  -30.766 1.00 83.65 39  A 1 
ATOM 281  N N   . ARG A 1 40  ? -34.576  -4.000  -28.610 1.00 86.28 40  A 1 
ATOM 282  C CA  . ARG A 1 40  ? -33.829  -2.727  -28.745 1.00 86.80 40  A 1 
ATOM 283  C C   . ARG A 1 40  ? -34.633  -1.576  -29.372 1.00 88.89 40  A 1 
ATOM 284  O O   . ARG A 1 40  ? -34.053  -0.586  -29.804 1.00 84.82 40  A 1 
ATOM 285  C CB  . ARG A 1 40  ? -32.482  -2.941  -29.465 1.00 84.26 40  A 1 
ATOM 286  C CG  . ARG A 1 40  ? -31.575  -3.987  -28.798 1.00 80.27 40  A 1 
ATOM 287  C CD  . ARG A 1 40  ? -30.235  -4.035  -29.534 1.00 73.49 40  A 1 
ATOM 288  N NE  . ARG A 1 40  ? -29.307  -4.999  -28.915 1.00 66.31 40  A 1 
ATOM 289  C CZ  . ARG A 1 40  ? -28.024  -5.177  -29.243 1.00 57.22 40  A 1 
ATOM 290  N NH1 . ARG A 1 40  ? -27.466  -4.488  -30.204 1.00 53.18 40  A 1 
ATOM 291  N NH2 . ARG A 1 40  ? -27.303  -6.051  -28.610 1.00 52.90 40  A 1 
ATOM 292  N N   . LYS A 1 41  ? -35.964  -1.672  -29.379 1.00 88.85 41  A 1 
ATOM 293  C CA  . LYS A 1 41  ? -36.870  -0.620  -29.836 1.00 88.75 41  A 1 
ATOM 294  C C   . LYS A 1 41  ? -37.176  0.344   -28.684 1.00 90.39 41  A 1 
ATOM 295  O O   . LYS A 1 41  ? -38.290  0.388   -28.163 1.00 87.12 41  A 1 
ATOM 296  C CB  . LYS A 1 41  ? -38.126  -1.242  -30.449 1.00 87.05 41  A 1 
ATOM 297  C CG  . LYS A 1 41  ? -37.816  -2.038  -31.720 1.00 82.95 41  A 1 
ATOM 298  C CD  . LYS A 1 41  ? -39.133  -2.420  -32.411 1.00 74.98 41  A 1 
ATOM 299  C CE  . LYS A 1 41  ? -38.857  -3.084  -33.760 1.00 68.00 41  A 1 
ATOM 300  N NZ  . LYS A 1 41  ? -40.106  -3.226  -34.526 1.00 58.60 41  A 1 
ATOM 301  N N   . TYR A 1 42  ? -36.163  1.089   -28.263 1.00 91.43 42  A 1 
ATOM 302  C CA  . TYR A 1 42  ? -36.253  1.937   -27.075 1.00 91.65 42  A 1 
ATOM 303  C C   . TYR A 1 42  ? -37.310  3.047   -27.167 1.00 92.52 42  A 1 
ATOM 304  O O   . TYR A 1 42  ? -38.047  3.214   -26.192 1.00 90.54 42  A 1 
ATOM 305  C CB  . TYR A 1 42  ? -34.868  2.511   -26.732 1.00 90.18 42  A 1 
ATOM 306  C CG  . TYR A 1 42  ? -33.772  1.485   -26.610 1.00 89.39 42  A 1 
ATOM 307  C CD1 . TYR A 1 42  ? -33.868  0.425   -25.682 1.00 79.32 42  A 1 
ATOM 308  C CD2 . TYR A 1 42  ? -32.632  1.562   -27.433 1.00 79.38 42  A 1 
ATOM 309  C CE1 . TYR A 1 42  ? -32.853  -0.537  -25.579 1.00 78.48 42  A 1 
ATOM 310  C CE2 . TYR A 1 42  ? -31.605  0.608   -27.342 1.00 77.37 42  A 1 
ATOM 311  C CZ  . TYR A 1 42  ? -31.713  -0.445  -26.411 1.00 84.81 42  A 1 
ATOM 312  O OH  . TYR A 1 42  ? -30.714  -1.382  -26.317 1.00 83.14 42  A 1 
ATOM 313  N N   . PRO A 1 43  ? -37.478  3.764   -28.288 1.00 91.67 43  A 1 
ATOM 314  C CA  . PRO A 1 43  ? -38.519  4.783   -28.407 1.00 90.99 43  A 1 
ATOM 315  C C   . PRO A 1 43  ? -39.929  4.204   -28.260 1.00 91.41 43  A 1 
ATOM 316  O O   . PRO A 1 43  ? -40.767  4.746   -27.535 1.00 89.81 43  A 1 
ATOM 317  C CB  . PRO A 1 43  ? -38.318  5.429   -29.778 1.00 89.81 43  A 1 
ATOM 318  C CG  . PRO A 1 43  ? -36.864  5.109   -30.132 1.00 87.56 43  A 1 
ATOM 319  C CD  . PRO A 1 43  ? -36.642  3.752   -29.485 1.00 90.36 43  A 1 
ATOM 320  N N   . GLU A 1 44  ? -40.194  3.064   -28.905 1.00 90.81 44  A 1 
ATOM 321  C CA  . GLU A 1 44  ? -41.494  2.407   -28.834 1.00 90.57 44  A 1 
ATOM 322  C C   . GLU A 1 44  ? -41.746  1.794   -27.447 1.00 91.08 44  A 1 
ATOM 323  O O   . GLU A 1 44  ? -42.864  1.863   -26.933 1.00 88.47 44  A 1 
ATOM 324  C CB  . GLU A 1 44  ? -41.629  1.328   -29.925 1.00 89.79 44  A 1 
ATOM 325  C CG  . GLU A 1 44  ? -41.452  1.859   -31.368 1.00 84.66 44  A 1 
ATOM 326  C CD  . GLU A 1 44  ? -40.045  1.646   -31.918 1.00 79.13 44  A 1 
ATOM 327  O OE1 . GLU A 1 44  ? -39.939  1.179   -33.082 1.00 68.89 44  A 1 
ATOM 328  O OE2 . GLU A 1 44  ? -39.057  1.877   -31.184 1.00 70.26 44  A 1 
ATOM 329  N N   . ALA A 1 45  ? -40.720  1.257   -26.815 1.00 91.38 45  A 1 
ATOM 330  C CA  . ALA A 1 45  ? -40.789  0.775   -25.446 1.00 91.10 45  A 1 
ATOM 331  C C   . ALA A 1 45  ? -41.122  1.912   -24.467 1.00 91.73 45  A 1 
ATOM 332  O O   . ALA A 1 45  ? -42.042  1.773   -23.657 1.00 90.64 45  A 1 
ATOM 333  C CB  . ALA A 1 45  ? -39.480  0.072   -25.078 1.00 90.58 45  A 1 
ATOM 334  N N   . ALA A 1 46  ? -40.452  3.063   -24.587 1.00 91.50 46  A 1 
ATOM 335  C CA  . ALA A 1 46  ? -40.728  4.242   -23.773 1.00 91.50 46  A 1 
ATOM 336  C C   . ALA A 1 46  ? -42.173  4.728   -23.947 1.00 91.93 46  A 1 
ATOM 337  O O   . ALA A 1 46  ? -42.858  5.012   -22.965 1.00 90.40 46  A 1 
ATOM 338  C CB  . ALA A 1 46  ? -39.720  5.346   -24.138 1.00 90.76 46  A 1 
ATOM 339  N N   . ALA A 1 47  ? -42.689  4.739   -25.182 1.00 92.34 47  A 1 
ATOM 340  C CA  . ALA A 1 47  ? -44.081  5.086   -25.461 1.00 91.91 47  A 1 
ATOM 341  C C   . ALA A 1 47  ? -45.069  4.098   -24.816 1.00 92.10 47  A 1 
ATOM 342  O O   . ALA A 1 47  ? -46.086  4.521   -24.263 1.00 90.51 47  A 1 
ATOM 343  C CB  . ALA A 1 47  ? -44.271  5.172   -26.979 1.00 91.16 47  A 1 
ATOM 344  N N   . CYS A 1 48  ? -44.782  2.783   -24.829 1.00 91.97 48  A 1 
ATOM 345  C CA  . CYS A 1 48  ? -45.589  1.789   -24.126 1.00 91.88 48  A 1 
ATOM 346  C C   . CYS A 1 48  ? -45.588  2.002   -22.608 1.00 92.55 48  A 1 
ATOM 347  O O   . CYS A 1 48  ? -46.656  1.986   -21.993 1.00 90.83 48  A 1 
ATOM 348  C CB  . CYS A 1 48  ? -45.102  0.378   -24.479 1.00 90.20 48  A 1 
ATOM 349  S SG  . CYS A 1 48  ? -45.896  -0.191  -26.017 1.00 83.16 48  A 1 
ATOM 350  N N   . TYR A 1 49  ? -44.423  2.249   -22.003 1.00 92.47 49  A 1 
ATOM 351  C CA  . TYR A 1 49  ? -44.344  2.572   -20.579 1.00 92.66 49  A 1 
ATOM 352  C C   . TYR A 1 49  ? -45.067  3.882   -20.251 1.00 92.80 49  A 1 
ATOM 353  O O   . TYR A 1 49  ? -45.759  3.955   -19.238 1.00 91.47 49  A 1 
ATOM 354  C CB  . TYR A 1 49  ? -42.890  2.618   -20.113 1.00 92.25 49  A 1 
ATOM 355  C CG  . TYR A 1 49  ? -42.128  1.314   -20.219 1.00 92.15 49  A 1 
ATOM 356  C CD1 . TYR A 1 49  ? -42.642  0.122   -19.688 1.00 83.78 49  A 1 
ATOM 357  C CD2 . TYR A 1 49  ? -40.866  1.285   -20.867 1.00 83.68 49  A 1 
ATOM 358  C CE1 . TYR A 1 49  ? -41.931  -1.091  -19.806 1.00 82.25 49  A 1 
ATOM 359  C CE2 . TYR A 1 49  ? -40.151  0.090   -20.987 1.00 81.49 49  A 1 
ATOM 360  C CZ  . TYR A 1 49  ? -40.687  -1.092  -20.461 1.00 89.72 49  A 1 
ATOM 361  O OH  . TYR A 1 49  ? -39.987  -2.270  -20.594 1.00 88.33 49  A 1 
ATOM 362  N N   . GLY A 1 50  ? -45.023  4.882   -21.133 1.00 92.43 50  A 1 
ATOM 363  C CA  . GLY A 1 50  ? -45.792  6.115   -21.003 1.00 92.01 50  A 1 
ATOM 364  C C   . GLY A 1 50  ? -47.304  5.869   -20.936 1.00 92.44 50  A 1 
ATOM 365  O O   . GLY A 1 50  ? -47.982  6.401   -20.054 1.00 91.09 50  A 1 
ATOM 366  N N   . ARG A 1 51  ? -47.825  4.975   -21.795 1.00 91.54 51  A 1 
ATOM 367  C CA  . ARG A 1 51  ? -49.245  4.578   -21.730 1.00 91.18 51  A 1 
ATOM 368  C C   . ARG A 1 51  ? -49.572  3.810   -20.443 1.00 91.32 51  A 1 
ATOM 369  O O   . ARG A 1 51  ? -50.644  4.021   -19.883 1.00 88.68 51  A 1 
ATOM 370  C CB  . ARG A 1 51  ? -49.620  3.736   -22.955 1.00 90.45 51  A 1 
ATOM 371  C CG  . ARG A 1 51  ? -49.558  4.511   -24.279 1.00 84.86 51  A 1 
ATOM 372  C CD  . ARG A 1 51  ? -49.935  3.581   -25.427 1.00 81.21 51  A 1 
ATOM 373  N NE  . ARG A 1 51  ? -49.325  3.993   -26.703 1.00 71.94 51  A 1 
ATOM 374  C CZ  . ARG A 1 51  ? -49.400  3.336   -27.857 1.00 64.39 51  A 1 
ATOM 375  N NH1 . ARG A 1 51  ? -50.140  2.270   -27.993 1.00 58.13 51  A 1 
ATOM 376  N NH2 . ARG A 1 51  ? -48.705  3.749   -28.881 1.00 56.80 51  A 1 
ATOM 377  N N   . ALA A 1 52  ? -48.665  2.962   -19.962 1.00 91.27 52  A 1 
ATOM 378  C CA  . ALA A 1 52  ? -48.837  2.269   -18.688 1.00 90.59 52  A 1 
ATOM 379  C C   . ALA A 1 52  ? -48.903  3.256   -17.505 1.00 91.13 52  A 1 
ATOM 380  O O   . ALA A 1 52  ? -49.802  3.151   -16.672 1.00 89.56 52  A 1 
ATOM 381  C CB  . ALA A 1 52  ? -47.711  1.240   -18.507 1.00 90.01 52  A 1 
ATOM 382  N N   . ILE A 1 53  ? -48.010  4.256   -17.488 1.00 91.24 53  A 1 
ATOM 383  C CA  . ILE A 1 53  ? -47.990  5.344   -16.497 1.00 91.17 53  A 1 
ATOM 384  C C   . ILE A 1 53  ? -49.291  6.141   -16.536 1.00 90.80 53  A 1 
ATOM 385  O O   . ILE A 1 53  ? -49.887  6.385   -15.496 1.00 89.22 53  A 1 
ATOM 386  C CB  . ILE A 1 53  ? -46.764  6.262   -16.735 1.00 90.80 53  A 1 
ATOM 387  C CG1 . ILE A 1 53  ? -45.466  5.520   -16.345 1.00 86.65 53  A 1 
ATOM 388  C CG2 . ILE A 1 53  ? -46.878  7.575   -15.944 1.00 86.44 53  A 1 
ATOM 389  C CD1 . ILE A 1 53  ? -44.183  6.166   -16.903 1.00 83.79 53  A 1 
ATOM 390  N N   . THR A 1 54  ? -49.791  6.487   -17.734 1.00 92.04 54  A 1 
ATOM 391  C CA  . THR A 1 54  ? -51.060  7.207   -17.873 1.00 91.17 54  A 1 
ATOM 392  C C   . THR A 1 54  ? -52.235  6.421   -17.284 1.00 90.80 54  A 1 
ATOM 393  O O   . THR A 1 54  ? -53.162  7.013   -16.741 1.00 88.53 54  A 1 
ATOM 394  C CB  . THR A 1 54  ? -51.349  7.527   -19.350 1.00 89.98 54  A 1 
ATOM 395  O OG1 . THR A 1 54  ? -50.247  8.158   -19.963 1.00 81.99 54  A 1 
ATOM 396  C CG2 . THR A 1 54  ? -52.527  8.485   -19.531 1.00 78.70 54  A 1 
ATOM 397  N N   . ARG A 1 55  ? -52.208  5.077   -17.360 1.00 91.11 55  A 1 
ATOM 398  C CA  . ARG A 1 55  ? -53.233  4.206   -16.762 1.00 90.25 55  A 1 
ATOM 399  C C   . ARG A 1 55  ? -53.066  3.991   -15.267 1.00 90.70 55  A 1 
ATOM 400  O O   . ARG A 1 55  ? -54.068  3.902   -14.565 1.00 87.02 55  A 1 
ATOM 401  C CB  . ARG A 1 55  ? -53.249  2.860   -17.473 1.00 88.70 55  A 1 
ATOM 402  C CG  . ARG A 1 55  ? -54.259  2.901   -18.618 1.00 81.98 55  A 1 
ATOM 403  C CD  . ARG A 1 55  ? -54.415  1.515   -19.226 1.00 77.62 55  A 1 
ATOM 404  N NE  . ARG A 1 55  ? -55.681  1.436   -19.952 1.00 70.29 55  A 1 
ATOM 405  C CZ  . ARG A 1 55  ? -56.311  0.330   -20.269 1.00 63.63 55  A 1 
ATOM 406  N NH1 . ARG A 1 55  ? -55.777  -0.841  -20.103 1.00 56.69 55  A 1 
ATOM 407  N NH2 . ARG A 1 55  ? -57.512  0.386   -20.732 1.00 56.47 55  A 1 
ATOM 408  N N   . ASN A 1 56  ? -51.842  3.893   -14.790 1.00 89.46 56  A 1 
ATOM 409  C CA  . ASN A 1 56  ? -51.543  3.772   -13.367 1.00 89.77 56  A 1 
ATOM 410  C C   . ASN A 1 56  ? -50.240  4.518   -13.029 1.00 90.68 56  A 1 
ATOM 411  O O   . ASN A 1 56  ? -49.157  3.931   -13.102 1.00 88.40 56  A 1 
ATOM 412  C CB  . ASN A 1 56  ? -51.499  2.291   -12.969 1.00 87.95 56  A 1 
ATOM 413  C CG  . ASN A 1 56  ? -51.375  2.129   -11.464 1.00 86.82 56  A 1 
ATOM 414  O OD1 . ASN A 1 56  ? -51.241  3.077   -10.710 1.00 79.49 56  A 1 
ATOM 415  N ND2 . ASN A 1 56  ? -51.445  0.912   -10.982 1.00 78.99 56  A 1 
ATOM 416  N N   . PRO A 1 57  ? -50.333  5.802   -12.646 1.00 90.63 57  A 1 
ATOM 417  C CA  . PRO A 1 57  ? -49.157  6.635   -12.385 1.00 89.94 57  A 1 
ATOM 418  C C   . PRO A 1 57  ? -48.474  6.355   -11.043 1.00 90.31 57  A 1 
ATOM 419  O O   . PRO A 1 57  ? -47.476  7.003   -10.732 1.00 87.25 57  A 1 
ATOM 420  C CB  . PRO A 1 57  ? -49.686  8.074   -12.467 1.00 88.69 57  A 1 
ATOM 421  C CG  . PRO A 1 57  ? -51.128  7.947   -11.982 1.00 86.56 57  A 1 
ATOM 422  C CD  . PRO A 1 57  ? -51.551  6.582   -12.541 1.00 89.75 57  A 1 
ATOM 423  N N   . LEU A 1 58  ? -48.978  5.416   -10.238 1.00 90.17 58  A 1 
ATOM 424  C CA  . LEU A 1 58  ? -48.482  5.128   -8.884  1.00 90.19 58  A 1 
ATOM 425  C C   . LEU A 1 58  ? -47.530  3.919   -8.816  1.00 90.56 58  A 1 
ATOM 426  O O   . LEU A 1 58  ? -47.228  3.437   -7.729  1.00 86.85 58  A 1 
ATOM 427  C CB  . LEU A 1 58  ? -49.673  4.973   -7.928  1.00 88.25 58  A 1 
ATOM 428  C CG  . LEU A 1 58  ? -50.569  6.225   -7.783  1.00 85.43 58  A 1 
ATOM 429  C CD1 . LEU A 1 58  ? -51.745  5.895   -6.866  1.00 77.76 58  A 1 
ATOM 430  C CD2 . LEU A 1 58  ? -49.811  7.412   -7.192  1.00 78.19 58  A 1 
ATOM 431  N N   . VAL A 1 59  ? -47.066  3.413   -9.972  1.00 90.51 59  A 1 
ATOM 432  C CA  . VAL A 1 59  ? -46.187  2.243   -10.026 1.00 90.59 59  A 1 
ATOM 433  C C   . VAL A 1 59  ? -44.769  2.666   -10.416 1.00 91.53 59  A 1 
ATOM 434  O O   . VAL A 1 59  ? -44.485  2.898   -11.596 1.00 89.74 59  A 1 
ATOM 435  C CB  . VAL A 1 59  ? -46.745  1.165   -10.968 1.00 88.59 59  A 1 
ATOM 436  C CG1 . VAL A 1 59  ? -45.866  -0.095  -10.961 1.00 81.32 59  A 1 
ATOM 437  C CG2 . VAL A 1 59  ? -48.155  0.729   -10.554 1.00 80.26 59  A 1 
ATOM 438  N N   . ALA A 1 60  ? -43.853  2.695   -9.442  1.00 91.06 60  A 1 
ATOM 439  C CA  . ALA A 1 60  ? -42.457  3.114   -9.635  1.00 91.01 60  A 1 
ATOM 440  C C   . ALA A 1 60  ? -41.737  2.380   -10.780 1.00 91.66 60  A 1 
ATOM 441  O O   . ALA A 1 60  ? -41.018  2.984   -11.569 1.00 89.82 60  A 1 
ATOM 442  C CB  . ALA A 1 60  ? -41.712  2.898   -8.308  1.00 89.48 60  A 1 
ATOM 443  N N   . VAL A 1 61  ? -42.005  1.073   -10.947 1.00 91.44 61  A 1 
ATOM 444  C CA  . VAL A 1 61  ? -41.387  0.232   -11.994 1.00 91.15 61  A 1 
ATOM 445  C C   . VAL A 1 61  ? -41.666  0.738   -13.416 1.00 91.94 61  A 1 
ATOM 446  O O   . VAL A 1 61  ? -40.850  0.515   -14.307 1.00 90.75 61  A 1 
ATOM 447  C CB  . VAL A 1 61  ? -41.849  -1.231  -11.846 1.00 89.16 61  A 1 
ATOM 448  C CG1 . VAL A 1 61  ? -41.248  -2.153  -12.922 1.00 77.86 61  A 1 
ATOM 449  C CG2 . VAL A 1 61  ? -41.439  -1.806  -10.489 1.00 76.86 61  A 1 
ATOM 450  N N   . TYR A 1 62  ? -42.800  1.410   -13.664 1.00 91.47 62  A 1 
ATOM 451  C CA  . TYR A 1 62  ? -43.078  1.966   -14.994 1.00 91.61 62  A 1 
ATOM 452  C C   . TYR A 1 62  ? -42.154  3.139   -15.303 1.00 92.19 62  A 1 
ATOM 453  O O   . TYR A 1 62  ? -41.638  3.228   -16.420 1.00 90.27 62  A 1 
ATOM 454  C CB  . TYR A 1 62  ? -44.552  2.367   -15.123 1.00 91.04 62  A 1 
ATOM 455  C CG  . TYR A 1 62  ? -45.576  1.266   -14.913 1.00 90.27 62  A 1 
ATOM 456  C CD1 . TYR A 1 62  ? -45.241  -0.103  -15.015 1.00 81.36 62  A 1 
ATOM 457  C CD2 . TYR A 1 62  ? -46.911  1.616   -14.609 1.00 81.40 62  A 1 
ATOM 458  C CE1 . TYR A 1 62  ? -46.204  -1.097  -14.788 1.00 80.61 62  A 1 
ATOM 459  C CE2 . TYR A 1 62  ? -47.882  0.635   -14.388 1.00 79.80 62  A 1 
ATOM 460  C CZ  . TYR A 1 62  ? -47.521  -0.728  -14.465 1.00 86.30 62  A 1 
ATOM 461  O OH  . TYR A 1 62  ? -48.459  -1.693  -14.218 1.00 85.04 62  A 1 
ATOM 462  N N   . TYR A 1 63  ? -41.890  3.968   -14.313 1.00 92.69 63  A 1 
ATOM 463  C CA  . TYR A 1 63  ? -40.965  5.095   -14.439 1.00 92.90 63  A 1 
ATOM 464  C C   . TYR A 1 63  ? -39.524  4.614   -14.589 1.00 93.46 63  A 1 
ATOM 465  O O   . TYR A 1 63  ? -38.856  5.038   -15.528 1.00 91.98 63  A 1 
ATOM 466  C CB  . TYR A 1 63  ? -41.109  6.038   -13.244 1.00 92.26 63  A 1 
ATOM 467  C CG  . TYR A 1 63  ? -42.468  6.699   -13.146 1.00 92.34 63  A 1 
ATOM 468  C CD1 . TYR A 1 63  ? -42.726  7.888   -13.863 1.00 83.42 63  A 1 
ATOM 469  C CD2 . TYR A 1 63  ? -43.472  6.139   -12.350 1.00 83.65 63  A 1 
ATOM 470  C CE1 . TYR A 1 63  ? -43.974  8.515   -13.768 1.00 82.99 63  A 1 
ATOM 471  C CE2 . TYR A 1 63  ? -44.738  6.762   -12.251 1.00 81.96 63  A 1 
ATOM 472  C CZ  . TYR A 1 63  ? -44.977  7.947   -12.958 1.00 89.27 63  A 1 
ATOM 473  O OH  . TYR A 1 63  ? -46.205  8.557   -12.856 1.00 88.11 63  A 1 
ATOM 474  N N   . THR A 1 64  ? -39.046  3.670   -13.774 1.00 92.88 64  A 1 
ATOM 475  C CA  . THR A 1 64  ? -37.675  3.148   -13.902 1.00 92.44 64  A 1 
ATOM 476  C C   . THR A 1 64  ? -37.442  2.430   -15.236 1.00 92.51 64  A 1 
ATOM 477  O O   . THR A 1 64  ? -36.390  2.598   -15.845 1.00 91.26 64  A 1 
ATOM 478  C CB  . THR A 1 64  ? -37.295  2.191   -12.759 1.00 91.67 64  A 1 
ATOM 479  O OG1 . THR A 1 64  ? -38.201  1.115   -12.650 1.00 82.14 64  A 1 
ATOM 480  C CG2 . THR A 1 64  ? -37.277  2.900   -11.407 1.00 81.58 64  A 1 
ATOM 481  N N   . ASN A 1 65  ? -38.424  1.699   -15.732 1.00 92.52 65  A 1 
ATOM 482  C CA  . ASN A 1 65  ? -38.318  1.069   -17.050 1.00 91.90 65  A 1 
ATOM 483  C C   . ASN A 1 65  ? -38.260  2.113   -18.178 1.00 92.04 65  A 1 
ATOM 484  O O   . ASN A 1 65  ? -37.484  1.956   -19.113 1.00 90.72 65  A 1 
ATOM 485  C CB  . ASN A 1 65  ? -39.486  0.105   -17.259 1.00 91.36 65  A 1 
ATOM 486  C CG  . ASN A 1 65  ? -39.387  -1.199  -16.472 1.00 89.80 65  A 1 
ATOM 487  O OD1 . ASN A 1 65  ? -38.435  -1.526  -15.801 1.00 80.94 65  A 1 
ATOM 488  N ND2 . ASN A 1 65  ? -40.397  -2.027  -16.580 1.00 80.01 65  A 1 
ATOM 489  N N   . ARG A 1 66  ? -39.063  3.184   -18.093 1.00 91.61 66  A 1 
ATOM 490  C CA  . ARG A 1 66  ? -39.038  4.271   -19.076 1.00 91.88 66  A 1 
ATOM 491  C C   . ARG A 1 66  ? -37.740  5.076   -18.986 1.00 91.92 66  A 1 
ATOM 492  O O   . ARG A 1 66  ? -37.155  5.375   -20.025 1.00 91.16 66  A 1 
ATOM 493  C CB  . ARG A 1 66  ? -40.284  5.147   -18.913 1.00 90.74 66  A 1 
ATOM 494  C CG  . ARG A 1 66  ? -40.455  6.087   -20.123 1.00 88.29 66  A 1 
ATOM 495  C CD  . ARG A 1 66  ? -41.787  6.842   -20.089 1.00 88.97 66  A 1 
ATOM 496  N NE  . ARG A 1 66  ? -41.817  7.823   -19.007 1.00 86.30 66  A 1 
ATOM 497  C CZ  . ARG A 1 66  ? -42.784  8.706   -18.758 1.00 88.02 66  A 1 
ATOM 498  N NH1 . ARG A 1 66  ? -43.858  8.763   -19.488 1.00 78.66 66  A 1 
ATOM 499  N NH2 . ARG A 1 66  ? -42.666  9.526   -17.762 1.00 79.47 66  A 1 
ATOM 500  N N   . ALA A 1 67  ? -37.235  5.329   -17.780 1.00 92.72 67  A 1 
ATOM 501  C CA  . ALA A 1 67  ? -35.940  5.960   -17.550 1.00 92.45 67  A 1 
ATOM 502  C C   . ALA A 1 67  ? -34.801  5.181   -18.216 1.00 92.62 67  A 1 
ATOM 503  O O   . ALA A 1 67  ? -33.969  5.765   -18.904 1.00 91.46 67  A 1 
ATOM 504  C CB  . ALA A 1 67  ? -35.712  6.079   -16.041 1.00 92.25 67  A 1 
ATOM 505  N N   . LEU A 1 68  ? -34.808  3.842   -18.111 1.00 92.62 68  A 1 
ATOM 506  C CA  . LEU A 1 68  ? -33.816  3.004   -18.784 1.00 91.46 68  A 1 
ATOM 507  C C   . LEU A 1 68  ? -33.906  3.111   -20.313 1.00 92.09 68  A 1 
ATOM 508  O O   . LEU A 1 68  ? -32.876  3.097   -20.991 1.00 91.01 68  A 1 
ATOM 509  C CB  . LEU A 1 68  ? -33.971  1.558   -18.300 1.00 90.37 68  A 1 
ATOM 510  C CG  . LEU A 1 68  ? -32.897  0.597   -18.861 1.00 85.59 68  A 1 
ATOM 511  C CD1 . LEU A 1 68  ? -31.483  0.988   -18.447 1.00 76.34 68  A 1 
ATOM 512  C CD2 . LEU A 1 68  ? -33.163  -0.816  -18.353 1.00 76.26 68  A 1 
ATOM 513  N N   . CYS A 1 69  ? -35.124  3.239   -20.900 1.00 92.18 69  A 1 
ATOM 514  C CA  . CYS A 1 69  ? -35.280  3.518   -22.326 1.00 91.97 69  A 1 
ATOM 515  C C   . CYS A 1 69  ? -34.648  4.866   -22.695 1.00 92.20 69  A 1 
ATOM 516  O O   . CYS A 1 69  ? -33.860  4.922   -23.636 1.00 90.97 69  A 1 
ATOM 517  C CB  . CYS A 1 69  ? -36.760  3.486   -22.731 1.00 91.57 69  A 1 
ATOM 518  S SG  . CYS A 1 69  ? -37.458  1.829   -22.544 1.00 87.91 69  A 1 
ATOM 519  N N   . TYR A 1 70  ? -34.937  5.918   -21.924 1.00 93.27 70  A 1 
ATOM 520  C CA  . TYR A 1 70  ? -34.371  7.247   -22.156 1.00 92.96 70  A 1 
ATOM 521  C C   . TYR A 1 70  ? -32.847  7.271   -22.009 1.00 92.75 70  A 1 
ATOM 522  O O   . TYR A 1 70  ? -32.177  7.862   -22.851 1.00 91.22 70  A 1 
ATOM 523  C CB  . TYR A 1 70  ? -35.031  8.265   -21.232 1.00 92.87 70  A 1 
ATOM 524  C CG  . TYR A 1 70  ? -36.477  8.597   -21.536 1.00 92.29 70  A 1 
ATOM 525  C CD1 . TYR A 1 70  ? -36.917  8.805   -22.869 1.00 83.88 70  A 1 
ATOM 526  C CD2 . TYR A 1 70  ? -37.400  8.765   -20.484 1.00 84.08 70  A 1 
ATOM 527  C CE1 . TYR A 1 70  ? -38.246  9.160   -23.142 1.00 83.28 70  A 1 
ATOM 528  C CE2 . TYR A 1 70  ? -38.734  9.120   -20.743 1.00 82.56 70  A 1 
ATOM 529  C CZ  . TYR A 1 70  ? -39.149  9.316   -22.074 1.00 89.35 70  A 1 
ATOM 530  O OH  . TYR A 1 70  ? -40.447  9.661   -22.337 1.00 87.86 70  A 1 
ATOM 531  N N   . LEU A 1 71  ? -32.271  6.541   -21.034 1.00 92.35 71  A 1 
ATOM 532  C CA  . LEU A 1 71  ? -30.827  6.340   -20.919 1.00 91.08 71  A 1 
ATOM 533  C C   . LEU A 1 71  ? -30.228  5.723   -22.182 1.00 90.97 71  A 1 
ATOM 534  O O   . LEU A 1 71  ? -29.238  6.224   -22.710 1.00 89.50 71  A 1 
ATOM 535  C CB  . LEU A 1 71  ? -30.526  5.443   -19.703 1.00 90.57 71  A 1 
ATOM 536  C CG  . LEU A 1 71  ? -30.279  6.234   -18.410 1.00 85.92 71  A 1 
ATOM 537  C CD1 . LEU A 1 71  ? -30.379  5.296   -17.203 1.00 77.42 71  A 1 
ATOM 538  C CD2 . LEU A 1 71  ? -28.886  6.856   -18.431 1.00 78.08 71  A 1 
ATOM 539  N N   . LYS A 1 72  ? -30.860  4.671   -22.726 1.00 91.69 72  A 1 
ATOM 540  C CA  . LYS A 1 72  ? -30.414  4.032   -23.976 1.00 89.88 72  A 1 
ATOM 541  C C   . LYS A 1 72  ? -30.571  4.931   -25.201 1.00 90.47 72  A 1 
ATOM 542  O O   . LYS A 1 72  ? -29.846  4.751   -26.176 1.00 88.23 72  A 1 
ATOM 543  C CB  . LYS A 1 72  ? -31.154  2.707   -24.183 1.00 88.82 72  A 1 
ATOM 544  C CG  . LYS A 1 72  ? -30.811  1.618   -23.150 1.00 85.08 72  A 1 
ATOM 545  C CD  . LYS A 1 72  ? -29.341  1.187   -23.217 1.00 80.44 72  A 1 
ATOM 546  C CE  . LYS A 1 72  ? -29.069  0.076   -22.189 1.00 75.64 72  A 1 
ATOM 547  N NZ  . LYS A 1 72  ? -27.628  -0.237  -22.098 1.00 68.17 72  A 1 
ATOM 548  N N   . MET A 1 73  ? -31.487  5.881   -25.159 1.00 90.61 73  A 1 
ATOM 549  C CA  . MET A 1 73  ? -31.716  6.900   -26.187 1.00 89.75 73  A 1 
ATOM 550  C C   . MET A 1 73  ? -30.861  8.163   -25.983 1.00 89.89 73  A 1 
ATOM 551  O O   . MET A 1 73  ? -31.022  9.113   -26.747 1.00 86.93 73  A 1 
ATOM 552  C CB  . MET A 1 73  ? -33.209  7.263   -26.212 1.00 89.00 73  A 1 
ATOM 553  C CG  . MET A 1 73  ? -34.115  6.109   -26.667 1.00 85.86 73  A 1 
ATOM 554  S SD  . MET A 1 73  ? -35.885  6.359   -26.316 1.00 84.59 73  A 1 
ATOM 555  C CE  . MET A 1 73  ? -36.208  7.856   -27.280 1.00 72.64 73  A 1 
ATOM 556  N N   . GLN A 1 74  ? -29.989  8.203   -24.958 1.00 90.64 74  A 1 
ATOM 557  C CA  . GLN A 1 74  ? -29.202  9.378   -24.553 1.00 90.13 74  A 1 
ATOM 558  C C   . GLN A 1 74  ? -30.065  10.614  -24.219 1.00 91.07 74  A 1 
ATOM 559  O O   . GLN A 1 74  ? -29.644  11.757  -24.389 1.00 87.65 74  A 1 
ATOM 560  C CB  . GLN A 1 74  ? -28.090  9.674   -25.570 1.00 88.12 74  A 1 
ATOM 561  C CG  . GLN A 1 74  ? -27.114  8.500   -25.750 1.00 83.44 74  A 1 
ATOM 562  C CD  . GLN A 1 74  ? -25.983  8.813   -26.733 1.00 75.91 74  A 1 
ATOM 563  O OE1 . GLN A 1 74  ? -26.102  9.639   -27.614 1.00 66.73 74  A 1 
ATOM 564  N NE2 . GLN A 1 74  ? -24.861  8.135   -26.629 1.00 64.71 74  A 1 
ATOM 565  N N   . GLN A 1 75  ? -31.284  10.393  -23.729 1.00 90.63 75  A 1 
ATOM 566  C CA  . GLN A 1 75  ? -32.197  11.448  -23.281 1.00 90.84 75  A 1 
ATOM 567  C C   . GLN A 1 75  ? -32.119  11.575  -21.754 1.00 91.48 75  A 1 
ATOM 568  O O   . GLN A 1 75  ? -33.032  11.159  -21.027 1.00 88.80 75  A 1 
ATOM 569  C CB  . GLN A 1 75  ? -33.612  11.192  -23.803 1.00 89.43 75  A 1 
ATOM 570  C CG  . GLN A 1 75  ? -33.695  11.331  -25.335 1.00 85.91 75  A 1 
ATOM 571  C CD  . GLN A 1 75  ? -35.122  11.236  -25.872 1.00 81.42 75  A 1 
ATOM 572  O OE1 . GLN A 1 75  ? -36.061  10.823  -25.215 1.00 72.37 75  A 1 
ATOM 573  N NE2 . GLN A 1 75  ? -35.329  11.614  -27.111 1.00 69.62 75  A 1 
ATOM 574  N N   . HIS A 1 76  ? -31.023  12.132  -21.274 1.00 92.24 76  A 1 
ATOM 575  C CA  . HIS A 1 76  ? -30.683  12.133  -19.856 1.00 91.53 76  A 1 
ATOM 576  C C   . HIS A 1 76  ? -31.658  12.937  -18.993 1.00 92.32 76  A 1 
ATOM 577  O O   . HIS A 1 76  ? -32.027  12.477  -17.917 1.00 90.14 76  A 1 
ATOM 578  C CB  . HIS A 1 76  ? -29.240  12.620  -19.678 1.00 89.14 76  A 1 
ATOM 579  C CG  . HIS A 1 76  ? -28.252  11.792  -20.450 1.00 87.34 76  A 1 
ATOM 580  N ND1 . HIS A 1 76  ? -28.060  10.427  -20.323 1.00 73.60 76  A 1 
ATOM 581  C CD2 . HIS A 1 76  ? -27.445  12.215  -21.472 1.00 73.67 76  A 1 
ATOM 582  C CE1 . HIS A 1 76  ? -27.158  10.049  -21.246 1.00 74.63 76  A 1 
ATOM 583  N NE2 . HIS A 1 76  ? -26.761  11.106  -21.964 1.00 75.68 76  A 1 
ATOM 584  N N   . GLU A 1 77  ? -32.171  14.075  -19.477 1.00 91.51 77  A 1 
ATOM 585  C CA  . GLU A 1 77  ? -33.142  14.882  -18.729 1.00 91.14 77  A 1 
ATOM 586  C C   . GLU A 1 77  ? -34.457  14.136  -18.478 1.00 91.80 77  A 1 
ATOM 587  O O   . GLU A 1 77  ? -34.980  14.134  -17.363 1.00 89.57 77  A 1 
ATOM 588  C CB  . GLU A 1 77  ? -33.453  16.183  -19.466 1.00 89.50 77  A 1 
ATOM 589  C CG  . GLU A 1 77  ? -32.287  17.178  -19.476 1.00 81.28 77  A 1 
ATOM 590  C CD  . GLU A 1 77  ? -32.702  18.554  -20.013 1.00 73.44 77  A 1 
ATOM 591  O OE1 . GLU A 1 77  ? -31.970  19.529  -19.729 1.00 63.85 77  A 1 
ATOM 592  O OE2 . GLU A 1 77  ? -33.763  18.633  -20.675 1.00 64.02 77  A 1 
ATOM 593  N N   . GLN A 1 78  ? -34.981  13.445  -19.494 1.00 91.85 78  A 1 
ATOM 594  C CA  . GLN A 1 78  ? -36.211  12.672  -19.367 1.00 91.90 78  A 1 
ATOM 595  C C   . GLN A 1 78  ? -35.996  11.459  -18.451 1.00 92.78 78  A 1 
ATOM 596  O O   . GLN A 1 78  ? -36.863  11.150  -17.626 1.00 90.84 78  A 1 
ATOM 597  C CB  . GLN A 1 78  ? -36.725  12.207  -20.743 1.00 91.16 78  A 1 
ATOM 598  C CG  . GLN A 1 78  ? -37.128  13.350  -21.700 1.00 87.58 78  A 1 
ATOM 599  C CD  . GLN A 1 78  ? -35.971  13.972  -22.478 1.00 82.06 78  A 1 
ATOM 600  O OE1 . GLN A 1 78  ? -34.793  13.703  -22.268 1.00 71.21 78  A 1 
ATOM 601  N NE2 . GLN A 1 78  ? -36.255  14.841  -23.432 1.00 67.90 78  A 1 
ATOM 602  N N   . ALA A 1 79  ? -34.832  10.806  -18.553 1.00 92.38 79  A 1 
ATOM 603  C CA  . ALA A 1 79  ? -34.472  9.708   -17.667 1.00 92.44 79  A 1 
ATOM 604  C C   . ALA A 1 79  ? -34.380  10.177  -16.207 1.00 92.93 79  A 1 
ATOM 605  O O   . ALA A 1 79  ? -34.925  9.527   -15.312 1.00 91.66 79  A 1 
ATOM 606  C CB  . ALA A 1 79  ? -33.153  9.095   -18.155 1.00 91.94 79  A 1 
ATOM 607  N N   . LEU A 1 80  ? -33.763  11.332  -15.968 1.00 92.92 80  A 1 
ATOM 608  C CA  . LEU A 1 80  ? -33.592  11.926  -14.648 1.00 92.62 80  A 1 
ATOM 609  C C   . LEU A 1 80  ? -34.937  12.314  -14.013 1.00 93.01 80  A 1 
ATOM 610  O O   . LEU A 1 80  ? -35.181  12.020  -12.844 1.00 91.71 80  A 1 
ATOM 611  C CB  . LEU A 1 80  ? -32.607  13.100  -14.797 1.00 90.88 80  A 1 
ATOM 612  C CG  . LEU A 1 80  ? -32.066  13.639  -13.457 1.00 85.75 80  A 1 
ATOM 613  C CD1 . LEU A 1 80  ? -30.565  13.898  -13.560 1.00 76.11 80  A 1 
ATOM 614  C CD2 . LEU A 1 80  ? -32.740  14.953  -13.077 1.00 75.71 80  A 1 
ATOM 615  N N   . ALA A 1 81  ? -35.846  12.877  -14.801 1.00 92.87 81  A 1 
ATOM 616  C CA  . ALA A 1 81  ? -37.205  13.179  -14.352 1.00 93.05 81  A 1 
ATOM 617  C C   . ALA A 1 81  ? -37.979  11.907  -13.955 1.00 93.48 81  A 1 
ATOM 618  O O   . ALA A 1 81  ? -38.605  11.865  -12.894 1.00 91.87 81  A 1 
ATOM 619  C CB  . ALA A 1 81  ? -37.913  13.959  -15.464 1.00 92.34 81  A 1 
ATOM 620  N N   . ASP A 1 82  ? -37.892  10.847  -14.761 1.00 92.58 82  A 1 
ATOM 621  C CA  . ASP A 1 82  ? -38.544  9.576   -14.459 1.00 92.80 82  A 1 
ATOM 622  C C   . ASP A 1 82  ? -37.944  8.880   -13.230 1.00 93.24 82  A 1 
ATOM 623  O O   . ASP A 1 82  ? -38.684  8.336   -12.410 1.00 91.60 82  A 1 
ATOM 624  C CB  . ASP A 1 82  ? -38.490  8.653   -15.686 1.00 92.15 82  A 1 
ATOM 625  C CG  . ASP A 1 82  ? -39.605  8.894   -16.707 1.00 91.16 82  A 1 
ATOM 626  O OD1 . ASP A 1 82  ? -40.522  9.706   -16.478 1.00 83.68 82  A 1 
ATOM 627  O OD2 . ASP A 1 82  ? -39.656  8.150   -17.710 1.00 84.11 82  A 1 
ATOM 628  N N   . CYS A 1 83  ? -36.620  8.938   -13.047 1.00 93.01 83  A 1 
ATOM 629  C CA  . CYS A 1 83  ? -35.966  8.411   -11.855 1.00 93.26 83  A 1 
ATOM 630  C C   . CYS A 1 83  ? -36.413  9.152   -10.585 1.00 93.57 83  A 1 
ATOM 631  O O   . CYS A 1 83  ? -36.745  8.504   -9.595  1.00 92.48 83  A 1 
ATOM 632  C CB  . CYS A 1 83  ? -34.445  8.501   -12.010 1.00 92.99 83  A 1 
ATOM 633  S SG  . CYS A 1 83  ? -33.864  7.282   -13.229 1.00 90.13 83  A 1 
ATOM 634  N N   . ARG A 1 84  ? -36.489  10.484  -10.627 1.00 93.39 84  A 1 
ATOM 635  C CA  . ARG A 1 84  ? -36.989  11.278  -9.497  1.00 92.36 84  A 1 
ATOM 636  C C   . ARG A 1 84  ? -38.430  10.904  -9.155  1.00 92.50 84  A 1 
ATOM 637  O O   . ARG A 1 84  ? -38.732  10.664  -7.982  1.00 91.26 84  A 1 
ATOM 638  C CB  . ARG A 1 84  ? -36.887  12.785  -9.795  1.00 91.66 84  A 1 
ATOM 639  C CG  . ARG A 1 84  ? -35.442  13.289  -9.654  1.00 85.35 84  A 1 
ATOM 640  C CD  . ARG A 1 84  ? -35.384  14.801  -9.927  1.00 81.11 84  A 1 
ATOM 641  N NE  . ARG A 1 84  ? -34.020  15.326  -9.751  1.00 74.32 84  A 1 
ATOM 642  C CZ  . ARG A 1 84  ? -33.611  16.557  -10.024 1.00 66.80 84  A 1 
ATOM 643  N NH1 . ARG A 1 84  ? -34.424  17.482  -10.476 1.00 60.36 84  A 1 
ATOM 644  N NH2 . ARG A 1 84  ? -32.364  16.885  -9.837  1.00 61.52 84  A 1 
ATOM 645  N N   . ARG A 1 85  ? -39.297  10.755  -10.153 1.00 91.87 85  A 1 
ATOM 646  C CA  . ARG A 1 85  ? -40.681  10.353  -9.925  1.00 91.99 85  A 1 
ATOM 647  C C   . ARG A 1 85  ? -40.789  8.931   -9.360  1.00 92.41 85  A 1 
ATOM 648  O O   . ARG A 1 85  ? -41.641  8.683   -8.512  1.00 90.79 85  A 1 
ATOM 649  C CB  . ARG A 1 85  ? -41.475  10.532  -11.218 1.00 91.35 85  A 1 
ATOM 650  C CG  . ARG A 1 85  ? -42.996  10.420  -11.007 1.00 80.46 85  A 1 
ATOM 651  C CD  . ARG A 1 85  ? -43.505  11.524  -10.065 1.00 79.12 85  A 1 
ATOM 652  N NE  . ARG A 1 85  ? -44.955  11.461  -9.873  1.00 71.35 85  A 1 
ATOM 653  C CZ  . ARG A 1 85  ? -45.624  12.164  -8.971  1.00 63.71 85  A 1 
ATOM 654  N NH1 . ARG A 1 85  ? -45.025  13.030  -8.191  1.00 56.92 85  A 1 
ATOM 655  N NH2 . ARG A 1 85  ? -46.901  12.004  -8.825  1.00 55.72 85  A 1 
ATOM 656  N N   . ALA A 1 86  ? -39.943  8.016   -9.810  1.00 92.73 86  A 1 
ATOM 657  C CA  . ALA A 1 86  ? -39.876  6.672   -9.237  1.00 92.56 86  A 1 
ATOM 658  C C   . ALA A 1 86  ? -39.455  6.694   -7.761  1.00 92.72 86  A 1 
ATOM 659  O O   . ALA A 1 86  ? -40.057  5.989   -6.955  1.00 91.19 86  A 1 
ATOM 660  C CB  . ALA A 1 86  ? -38.925  5.810   -10.079 1.00 92.15 86  A 1 
ATOM 661  N N   . LEU A 1 87  ? -38.483  7.529   -7.391  1.00 92.55 87  A 1 
ATOM 662  C CA  . LEU A 1 87  ? -38.016  7.682   -6.006  1.00 92.07 87  A 1 
ATOM 663  C C   . LEU A 1 87  ? -39.058  8.343   -5.097  1.00 92.02 87  A 1 
ATOM 664  O O   . LEU A 1 87  ? -39.150  7.985   -3.926  1.00 89.96 87  A 1 
ATOM 665  C CB  . LEU A 1 87  ? -36.714  8.499   -5.986  1.00 91.44 87  A 1 
ATOM 666  C CG  . LEU A 1 87  ? -35.499  7.738   -6.536  1.00 89.14 87  A 1 
ATOM 667  C CD1 . LEU A 1 87  ? -34.303  8.694   -6.660  1.00 81.02 87  A 1 
ATOM 668  C CD2 . LEU A 1 87  ? -35.095  6.584   -5.623  1.00 82.19 87  A 1 
ATOM 669  N N   . GLU A 1 88  ? -39.888  9.249   -5.610  1.00 93.12 88  A 1 
ATOM 670  C CA  . GLU A 1 88  ? -41.029  9.786   -4.861  1.00 92.24 88  A 1 
ATOM 671  C C   . GLU A 1 88  ? -42.070  8.706   -4.517  1.00 91.80 88  A 1 
ATOM 672  O O   . GLU A 1 88  ? -42.786  8.835   -3.528  1.00 88.74 88  A 1 
ATOM 673  C CB  . GLU A 1 88  ? -41.727  10.883  -5.676  1.00 91.44 88  A 1 
ATOM 674  C CG  . GLU A 1 88  ? -40.947  12.207  -5.770  1.00 85.31 88  A 1 
ATOM 675  C CD  . GLU A 1 88  ? -41.626  13.221  -6.720  1.00 81.70 88  A 1 
ATOM 676  O OE1 . GLU A 1 88  ? -41.068  14.317  -6.921  1.00 73.12 88  A 1 
ATOM 677  O OE2 . GLU A 1 88  ? -42.721  12.916  -7.265  1.00 75.12 88  A 1 
ATOM 678  N N   . LEU A 1 89  ? -42.192  7.666   -5.353  1.00 92.00 89  A 1 
ATOM 679  C CA  . LEU A 1 89  ? -43.113  6.547   -5.136  1.00 90.84 89  A 1 
ATOM 680  C C   . LEU A 1 89  ? -42.480  5.419   -4.307  1.00 90.82 89  A 1 
ATOM 681  O O   . LEU A 1 89  ? -43.174  4.766   -3.533  1.00 87.00 89  A 1 
ATOM 682  C CB  . LEU A 1 89  ? -43.569  6.012   -6.504  1.00 90.04 89  A 1 
ATOM 683  C CG  . LEU A 1 89  ? -44.432  6.994   -7.330  1.00 88.31 89  A 1 
ATOM 684  C CD1 . LEU A 1 89  ? -44.619  6.430   -8.731  1.00 80.45 89  A 1 
ATOM 685  C CD2 . LEU A 1 89  ? -45.809  7.207   -6.706  1.00 80.56 89  A 1 
ATOM 686  N N   . ASP A 1 90  ? -41.188  5.184   -4.493  1.00 90.43 90  A 1 
ATOM 687  C CA  . ASP A 1 90  ? -40.409  4.160   -3.807  1.00 90.57 90  A 1 
ATOM 688  C C   . ASP A 1 90  ? -38.957  4.643   -3.601  1.00 90.94 90  A 1 
ATOM 689  O O   . ASP A 1 90  ? -38.068  4.411   -4.423  1.00 87.94 90  A 1 
ATOM 690  C CB  . ASP A 1 90  ? -40.470  2.841   -4.590  1.00 88.82 90  A 1 
ATOM 691  C CG  . ASP A 1 90  ? -39.659  1.711   -3.945  1.00 86.84 90  A 1 
ATOM 692  O OD1 . ASP A 1 90  ? -39.218  1.880   -2.790  1.00 78.72 90  A 1 
ATOM 693  O OD2 . ASP A 1 90  ? -39.457  0.693   -4.641  1.00 78.58 90  A 1 
ATOM 694  N N   . GLY A 1 91  ? -38.718  5.315   -2.472  1.00 90.45 91  A 1 
ATOM 695  C CA  . GLY A 1 91  ? -37.397  5.827   -2.092  1.00 89.52 91  A 1 
ATOM 696  C C   . GLY A 1 91  ? -36.336  4.752   -1.849  1.00 90.30 91  A 1 
ATOM 697  O O   . GLY A 1 91  ? -35.149  5.055   -1.823  1.00 87.50 91  A 1 
ATOM 698  N N   . GLN A 1 92  ? -36.752  3.483   -1.718  1.00 89.29 92  A 1 
ATOM 699  C CA  . GLN A 1 92  ? -35.875  2.320   -1.534  1.00 88.62 92  A 1 
ATOM 700  C C   . GLN A 1 92  ? -35.574  1.587   -2.858  1.00 89.91 92  A 1 
ATOM 701  O O   . GLN A 1 92  ? -34.944  0.533   -2.869  1.00 86.75 92  A 1 
ATOM 702  C CB  . GLN A 1 92  ? -36.518  1.379   -0.495  1.00 86.29 92  A 1 
ATOM 703  C CG  . GLN A 1 92  ? -36.656  2.007   0.911   1.00 81.87 92  A 1 
ATOM 704  C CD  . GLN A 1 92  ? -35.313  2.116   1.660   1.00 74.66 92  A 1 
ATOM 705  O OE1 . GLN A 1 92  ? -34.432  1.293   1.518   1.00 64.34 92  A 1 
ATOM 706  N NE2 . GLN A 1 92  ? -35.136  3.128   2.482   1.00 63.08 92  A 1 
ATOM 707  N N   . SER A 1 93  ? -36.017  2.121   -4.003  1.00 90.41 93  A 1 
ATOM 708  C CA  . SER A 1 93  ? -35.817  1.495   -5.306  1.00 91.48 93  A 1 
ATOM 709  C C   . SER A 1 93  ? -34.342  1.514   -5.719  1.00 92.05 93  A 1 
ATOM 710  O O   . SER A 1 93  ? -33.810  2.528   -6.189  1.00 90.85 93  A 1 
ATOM 711  C CB  . SER A 1 93  ? -36.690  2.166   -6.366  1.00 90.92 93  A 1 
ATOM 712  O OG  . SER A 1 93  ? -36.559  1.497   -7.608  1.00 87.07 93  A 1 
ATOM 713  N N   . VAL A 1 94  ? -33.696  0.349   -5.647  1.00 91.60 94  A 1 
ATOM 714  C CA  . VAL A 1 94  ? -32.312  0.160   -6.116  1.00 91.30 94  A 1 
ATOM 715  C C   . VAL A 1 94  ? -32.147  0.612   -7.568  1.00 91.97 94  A 1 
ATOM 716  O O   . VAL A 1 94  ? -31.212  1.321   -7.898  1.00 91.35 94  A 1 
ATOM 717  C CB  . VAL A 1 94  ? -31.890  -1.316  -5.994  1.00 90.34 94  A 1 
ATOM 718  C CG1 . VAL A 1 94  ? -30.471  -1.549  -6.518  1.00 83.20 94  A 1 
ATOM 719  C CG2 . VAL A 1 94  ? -31.953  -1.799  -4.547  1.00 82.15 94  A 1 
ATOM 720  N N   . LYS A 1 95  ? -33.097  0.235   -8.443  1.00 91.38 95  A 1 
ATOM 721  C CA  . LYS A 1 95  ? -33.051  0.599   -9.863  1.00 91.07 95  A 1 
ATOM 722  C C   . LYS A 1 95  ? -33.188  2.100   -10.078 1.00 91.59 95  A 1 
ATOM 723  O O   . LYS A 1 95  ? -32.503  2.637   -10.935 1.00 90.77 95  A 1 
ATOM 724  C CB  . LYS A 1 95  ? -34.128  -0.142  -10.658 1.00 89.73 95  A 1 
ATOM 725  C CG  . LYS A 1 95  ? -33.828  -1.644  -10.760 1.00 85.67 95  A 1 
ATOM 726  C CD  . LYS A 1 95  ? -34.866  -2.320  -11.660 1.00 81.36 95  A 1 
ATOM 727  C CE  . LYS A 1 95  ? -34.534  -3.803  -11.791 1.00 73.63 95  A 1 
ATOM 728  N NZ  . LYS A 1 95  ? -35.494  -4.501  -12.685 1.00 65.63 95  A 1 
ATOM 729  N N   . ALA A 1 96  ? -34.036  2.775   -9.315  1.00 92.55 96  A 1 
ATOM 730  C CA  . ALA A 1 96  ? -34.210  4.214   -9.431  1.00 92.99 96  A 1 
ATOM 731  C C   . ALA A 1 96  ? -32.923  4.962   -9.055  1.00 93.45 96  A 1 
ATOM 732  O O   . ALA A 1 96  ? -32.466  5.799   -9.830  1.00 92.38 96  A 1 
ATOM 733  C CB  . ALA A 1 96  ? -35.410  4.654   -8.589  1.00 92.82 96  A 1 
ATOM 734  N N   . HIS A 1 97  ? -32.300  4.591   -7.937  1.00 93.68 97  A 1 
ATOM 735  C CA  . HIS A 1 97  ? -31.001  5.155   -7.550  1.00 93.21 97  A 1 
ATOM 736  C C   . HIS A 1 97  ? -29.893  4.814   -8.552  1.00 93.34 97  A 1 
ATOM 737  O O   . HIS A 1 97  ? -29.103  5.680   -8.911  1.00 92.36 97  A 1 
ATOM 738  C CB  . HIS A 1 97  ? -30.616  4.670   -6.152  1.00 92.87 97  A 1 
ATOM 739  C CG  . HIS A 1 97  ? -31.333  5.398   -5.055  1.00 92.02 97  A 1 
ATOM 740  N ND1 . HIS A 1 97  ? -31.135  6.727   -4.713  1.00 79.55 97  A 1 
ATOM 741  C CD2 . HIS A 1 97  ? -32.268  4.901   -4.187  1.00 79.65 97  A 1 
ATOM 742  C CE1 . HIS A 1 97  ? -31.939  7.010   -3.673  1.00 82.39 97  A 1 
ATOM 743  N NE2 . HIS A 1 97  ? -32.632  5.932   -3.319  1.00 84.10 97  A 1 
ATOM 744  N N   . PHE A 1 98  ? -29.851  3.574   -9.049  1.00 93.59 98  A 1 
ATOM 745  C CA  . PHE A 1 98  ? -28.849  3.149   -10.026 1.00 93.00 98  A 1 
ATOM 746  C C   . PHE A 1 98  ? -28.960  3.920   -11.348 1.00 93.41 98  A 1 
ATOM 747  O O   . PHE A 1 98  ? -27.975  4.473   -11.823 1.00 92.78 98  A 1 
ATOM 748  C CB  . PHE A 1 98  ? -28.966  1.632   -10.244 1.00 91.94 98  A 1 
ATOM 749  C CG  . PHE A 1 98  ? -27.962  1.056   -11.226 1.00 90.77 98  A 1 
ATOM 750  C CD1 . PHE A 1 98  ? -28.376  0.136   -12.202 1.00 82.16 98  A 1 
ATOM 751  C CD2 . PHE A 1 98  ? -26.609  1.428   -11.168 1.00 81.52 98  A 1 
ATOM 752  C CE1 . PHE A 1 98  ? -27.456  -0.419  -13.100 1.00 81.40 98  A 1 
ATOM 753  C CE2 . PHE A 1 98  ? -25.679  0.886   -12.082 1.00 79.99 98  A 1 
ATOM 754  C CZ  . PHE A 1 98  ? -26.101  -0.036  -13.045 1.00 84.64 98  A 1 
ATOM 755  N N   . PHE A 1 99  ? -30.162  4.014   -11.909 1.00 93.17 99  A 1 
ATOM 756  C CA  . PHE A 1 99  ? -30.378  4.740   -13.164 1.00 93.05 99  A 1 
ATOM 757  C C   . PHE A 1 99  ? -30.228  6.251   -12.992 1.00 93.55 99  A 1 
ATOM 758  O O   . PHE A 1 99  ? -29.703  6.904   -13.891 1.00 92.43 99  A 1 
ATOM 759  C CB  . PHE A 1 99  ? -31.748  4.382   -13.750 1.00 92.44 99  A 1 
ATOM 760  C CG  . PHE A 1 99  ? -31.980  2.917   -14.081 1.00 92.03 99  A 1 
ATOM 761  C CD1 . PHE A 1 99  ? -30.918  2.045   -14.388 1.00 83.21 99  A 1 
ATOM 762  C CD2 . PHE A 1 99  ? -33.297  2.418   -14.093 1.00 82.61 99  A 1 
ATOM 763  C CE1 . PHE A 1 99  ? -31.168  0.692   -14.680 1.00 82.08 99  A 1 
ATOM 764  C CE2 . PHE A 1 99  ? -33.549  1.080   -14.388 1.00 81.29 99  A 1 
ATOM 765  C CZ  . PHE A 1 99  ? -32.486  0.206   -14.679 1.00 86.99 99  A 1 
ATOM 766  N N   . LEU A 1 100 ? -30.598  6.805   -11.840 1.00 93.27 100 A 1 
ATOM 767  C CA  . LEU A 1 100 ? -30.350  8.207   -11.522 1.00 93.27 100 A 1 
ATOM 768  C C   . LEU A 1 100 ? -28.847  8.505   -11.506 1.00 93.62 100 A 1 
ATOM 769  O O   . LEU A 1 100 ? -28.412  9.429   -12.189 1.00 92.83 100 A 1 
ATOM 770  C CB  . LEU A 1 100 ? -31.027  8.549   -10.189 1.00 92.69 100 A 1 
ATOM 771  C CG  . LEU A 1 100 ? -30.854  10.017  -9.742  1.00 90.12 100 A 1 
ATOM 772  C CD1 . LEU A 1 100 ? -31.429  11.004  -10.759 1.00 81.64 100 A 1 
ATOM 773  C CD2 . LEU A 1 100 ? -31.588  10.237  -8.416  1.00 81.45 100 A 1 
ATOM 774  N N   . GLY A 1 101 ? -28.061  7.684   -10.819 1.00 93.52 101 A 1 
ATOM 775  C CA  . GLY A 1 101 ? -26.603  7.809   -10.807 1.00 93.00 101 A 1 
ATOM 776  C C   . GLY A 1 101 ? -25.984  7.666   -12.197 1.00 93.26 101 A 1 
ATOM 777  O O   . GLY A 1 101 ? -25.086  8.421   -12.546 1.00 92.13 101 A 1 
ATOM 778  N N   . GLN A 1 102 ? -26.508  6.769   -13.038 1.00 93.14 102 A 1 
ATOM 779  C CA  . GLN A 1 102 ? -26.068  6.658   -14.436 1.00 92.03 102 A 1 
ATOM 780  C C   . GLN A 1 102 ? -26.401  7.918   -15.262 1.00 91.91 102 A 1 
ATOM 781  O O   . GLN A 1 102 ? -25.556  8.363   -16.031 1.00 90.61 102 A 1 
ATOM 782  C CB  . GLN A 1 102 ? -26.673  5.423   -15.108 1.00 91.31 102 A 1 
ATOM 783  C CG  . GLN A 1 102 ? -26.041  4.106   -14.607 1.00 85.80 102 A 1 
ATOM 784  C CD  . GLN A 1 102 ? -26.533  2.906   -15.416 1.00 81.74 102 A 1 
ATOM 785  O OE1 . GLN A 1 102 ? -27.691  2.763   -15.768 1.00 71.45 102 A 1 
ATOM 786  N NE2 . GLN A 1 102 ? -25.660  1.979   -15.747 1.00 68.87 102 A 1 
ATOM 787  N N   . CYS A 1 103 ? -27.582  8.514   -15.089 1.00 92.62 103 A 1 
ATOM 788  C CA  . CYS A 1 103 ? -27.926  9.785   -15.739 1.00 92.33 103 A 1 
ATOM 789  C C   . CYS A 1 103 ? -26.958  10.894  -15.319 1.00 92.78 103 A 1 
ATOM 790  O O   . CYS A 1 103 ? -26.400  11.576  -16.170 1.00 90.85 103 A 1 
ATOM 791  C CB  . CYS A 1 103 ? -29.353  10.221  -15.388 1.00 91.09 103 A 1 
ATOM 792  S SG  . CYS A 1 103 ? -30.587  9.100   -16.074 1.00 83.50 103 A 1 
ATOM 793  N N   . GLN A 1 104 ? -26.738  11.037  -14.012 1.00 93.22 104 A 1 
ATOM 794  C CA  . GLN A 1 104 ? -25.860  12.062  -13.453 1.00 92.83 104 A 1 
ATOM 795  C C   . GLN A 1 104 ? -24.404  11.875  -13.881 1.00 92.27 104 A 1 
ATOM 796  O O   . GLN A 1 104 ? -23.700  12.853  -14.091 1.00 90.31 104 A 1 
ATOM 797  C CB  . GLN A 1 104 ? -25.984  12.037  -11.926 1.00 92.81 104 A 1 
ATOM 798  C CG  . GLN A 1 104 ? -27.340  12.559  -11.444 1.00 91.92 104 A 1 
ATOM 799  C CD  . GLN A 1 104 ? -27.552  12.353  -9.950  1.00 91.97 104 A 1 
ATOM 800  O OE1 . GLN A 1 104 ? -27.195  11.331  -9.377  1.00 84.11 104 A 1 
ATOM 801  N NE2 . GLN A 1 104 ? -28.161  13.294  -9.279  1.00 82.10 104 A 1 
ATOM 802  N N   . LEU A 1 105 ? -23.956  10.624  -14.067 1.00 93.05 105 A 1 
ATOM 803  C CA  . LEU A 1 105 ? -22.630  10.317  -14.600 1.00 91.78 105 A 1 
ATOM 804  C C   . LEU A 1 105 ? -22.462  10.827  -16.036 1.00 91.45 105 A 1 
ATOM 805  O O   . LEU A 1 105 ? -21.459  11.460  -16.341 1.00 89.56 105 A 1 
ATOM 806  C CB  . LEU A 1 105 ? -22.390  8.802   -14.512 1.00 90.21 105 A 1 
ATOM 807  C CG  . LEU A 1 105 ? -21.029  8.349   -15.060 1.00 84.33 105 A 1 
ATOM 808  C CD1 . LEU A 1 105 ? -19.873  9.004   -14.297 1.00 76.76 105 A 1 
ATOM 809  C CD2 . LEU A 1 105 ? -20.896  6.837   -14.924 1.00 76.90 105 A 1 
ATOM 810  N N   . GLU A 1 106 ? -23.434  10.565  -16.905 1.00 91.33 106 A 1 
ATOM 811  C CA  . GLU A 1 106 ? -23.417  11.026  -18.292 1.00 89.83 106 A 1 
ATOM 812  C C   . GLU A 1 106 ? -23.591  12.549  -18.410 1.00 89.99 106 A 1 
ATOM 813  O O   . GLU A 1 106 ? -23.103  13.152  -19.351 1.00 87.12 106 A 1 
ATOM 814  C CB  . GLU A 1 106 ? -24.493  10.282  -19.092 1.00 88.54 106 A 1 
ATOM 815  C CG  . GLU A 1 106 ? -24.223  8.768   -19.248 1.00 82.89 106 A 1 
ATOM 816  C CD  . GLU A 1 106 ? -22.939  8.453   -20.042 1.00 77.74 106 A 1 
ATOM 817  O OE1 . GLU A 1 106 ? -22.066  7.721   -19.514 1.00 68.32 106 A 1 
ATOM 818  O OE2 . GLU A 1 106 ? -22.817  8.952   -21.178 1.00 68.50 106 A 1 
ATOM 819  N N   . MET A 1 107 ? -24.228  13.181  -17.419 1.00 90.08 107 A 1 
ATOM 820  C CA  . MET A 1 107 ? -24.348  14.644  -17.278 1.00 89.39 107 A 1 
ATOM 821  C C   . MET A 1 107 ? -23.148  15.282  -16.554 1.00 89.34 107 A 1 
ATOM 822  O O   . MET A 1 107 ? -23.224  16.449  -16.163 1.00 86.07 107 A 1 
ATOM 823  C CB  . MET A 1 107 ? -25.660  14.988  -16.561 1.00 88.73 107 A 1 
ATOM 824  C CG  . MET A 1 107 ? -26.907  14.612  -17.368 1.00 85.65 107 A 1 
ATOM 825  S SD  . MET A 1 107 ? -28.475  14.910  -16.495 1.00 82.26 107 A 1 
ATOM 826  C CE  . MET A 1 107 ? -28.517  16.718  -16.546 1.00 70.14 107 A 1 
ATOM 827  N N   . GLU A 1 108 ? -22.071  14.533  -16.315 1.00 89.86 108 A 1 
ATOM 828  C CA  . GLU A 1 108 ? -20.841  14.974  -15.636 1.00 89.53 108 A 1 
ATOM 829  C C   . GLU A 1 108 ? -21.035  15.474  -14.184 1.00 90.11 108 A 1 
ATOM 830  O O   . GLU A 1 108 ? -20.127  16.048  -13.588 1.00 86.71 108 A 1 
ATOM 831  C CB  . GLU A 1 108 ? -20.048  15.953  -16.513 1.00 87.56 108 A 1 
ATOM 832  C CG  . GLU A 1 108 ? -19.777  15.401  -17.926 1.00 85.24 108 A 1 
ATOM 833  C CD  . GLU A 1 108 ? -18.856  16.307  -18.766 1.00 81.47 108 A 1 
ATOM 834  O OE1 . GLU A 1 108 ? -18.395  15.802  -19.819 1.00 73.58 108 A 1 
ATOM 835  O OE2 . GLU A 1 108 ? -18.607  17.454  -18.360 1.00 75.39 108 A 1 
ATOM 836  N N   . SER A 1 109 ? -22.203  15.201  -13.582 1.00 90.82 109 A 1 
ATOM 837  C CA  . SER A 1 109 ? -22.494  15.500  -12.178 1.00 90.91 109 A 1 
ATOM 838  C C   . SER A 1 109 ? -21.910  14.405  -11.274 1.00 91.63 109 A 1 
ATOM 839  O O   . SER A 1 109 ? -22.632  13.624  -10.643 1.00 89.76 109 A 1 
ATOM 840  C CB  . SER A 1 109 ? -24.001  15.681  -11.964 1.00 89.95 109 A 1 
ATOM 841  O OG  . SER A 1 109 ? -24.479  16.764  -12.726 1.00 79.95 109 A 1 
ATOM 842  N N   . TYR A 1 110 ? -20.580  14.313  -11.243 1.00 91.46 110 A 1 
ATOM 843  C CA  . TYR A 1 110 ? -19.868  13.167  -10.673 1.00 91.72 110 A 1 
ATOM 844  C C   . TYR A 1 110 ? -20.144  12.912  -9.191  1.00 92.14 110 A 1 
ATOM 845  O O   . TYR A 1 110 ? -20.329  11.762  -8.799  1.00 90.82 110 A 1 
ATOM 846  C CB  . TYR A 1 110 ? -18.358  13.330  -10.907 1.00 90.60 110 A 1 
ATOM 847  C CG  . TYR A 1 110 ? -17.961  13.444  -12.359 1.00 90.36 110 A 1 
ATOM 848  C CD1 . TYR A 1 110 ? -18.274  12.411  -13.267 1.00 84.62 110 A 1 
ATOM 849  C CD2 . TYR A 1 110 ? -17.288  14.590  -12.826 1.00 84.24 110 A 1 
ATOM 850  C CE1 . TYR A 1 110 ? -17.936  12.521  -14.620 1.00 82.91 110 A 1 
ATOM 851  C CE2 . TYR A 1 110 ? -16.946  14.715  -14.184 1.00 82.25 110 A 1 
ATOM 852  C CZ  . TYR A 1 110 ? -17.281  13.682  -15.084 1.00 86.10 110 A 1 
ATOM 853  O OH  . TYR A 1 110 ? -16.969  13.812  -16.421 1.00 83.85 110 A 1 
ATOM 854  N N   . ASP A 1 111 ? -20.195  13.956  -8.362  1.00 90.80 111 A 1 
ATOM 855  C CA  . ASP A 1 111 ? -20.434  13.797  -6.924  1.00 89.76 111 A 1 
ATOM 856  C C   . ASP A 1 111 ? -21.829  13.228  -6.648  1.00 90.31 111 A 1 
ATOM 857  O O   . ASP A 1 111 ? -21.990  12.275  -5.882  1.00 89.02 111 A 1 
ATOM 858  C CB  . ASP A 1 111 ? -20.225  15.141  -6.203  1.00 88.06 111 A 1 
ATOM 859  C CG  . ASP A 1 111 ? -18.748  15.554  -6.154  1.00 84.28 111 A 1 
ATOM 860  O OD1 . ASP A 1 111 ? -17.915  14.713  -5.735  1.00 78.04 111 A 1 
ATOM 861  O OD2 . ASP A 1 111 ? -18.420  16.696  -6.533  1.00 76.58 111 A 1 
ATOM 862  N N   . GLU A 1 112 ? -22.854  13.756  -7.339  1.00 91.32 112 A 1 
ATOM 863  C CA  . GLU A 1 112 ? -24.228  13.266  -7.229  1.00 91.57 112 A 1 
ATOM 864  C C   . GLU A 1 112 ? -24.383  11.856  -7.807  1.00 92.23 112 A 1 
ATOM 865  O O   . GLU A 1 112 ? -25.093  11.021  -7.242  1.00 90.67 112 A 1 
ATOM 866  C CB  . GLU A 1 112 ? -25.181  14.219  -7.964  1.00 90.83 112 A 1 
ATOM 867  C CG  . GLU A 1 112 ? -25.184  15.662  -7.421  1.00 85.06 112 A 1 
ATOM 868  C CD  . GLU A 1 112 ? -26.191  16.563  -8.158  1.00 79.31 112 A 1 
ATOM 869  O OE1 . GLU A 1 112 ? -26.540  17.624  -7.591  1.00 68.54 112 A 1 
ATOM 870  O OE2 . GLU A 1 112 ? -26.648  16.185  -9.260  1.00 69.00 112 A 1 
ATOM 871  N N   . ALA A 1 113 ? -23.690  11.561  -8.906  1.00 92.23 113 A 1 
ATOM 872  C CA  . ALA A 1 113 ? -23.676  10.235  -9.507  1.00 92.32 113 A 1 
ATOM 873  C C   . ALA A 1 113 ? -23.100  9.198   -8.534  1.00 92.69 113 A 1 
ATOM 874  O O   . ALA A 1 113 ? -23.725  8.169   -8.291  1.00 91.73 113 A 1 
ATOM 875  C CB  . ALA A 1 113 ? -22.879  10.273  -10.819 1.00 91.97 113 A 1 
ATOM 876  N N   . ILE A 1 114 ? -21.950  9.497   -7.934  1.00 91.95 114 A 1 
ATOM 877  C CA  . ILE A 1 114 ? -21.300  8.619   -6.956  1.00 90.64 114 A 1 
ATOM 878  C C   . ILE A 1 114 ? -22.221  8.391   -5.755  1.00 90.46 114 A 1 
ATOM 879  O O   . ILE A 1 114 ? -22.432  7.244   -5.378  1.00 89.71 114 A 1 
ATOM 880  C CB  . ILE A 1 114 ? -19.917  9.169   -6.548  1.00 89.36 114 A 1 
ATOM 881  C CG1 . ILE A 1 114 ? -18.933  9.049   -7.737  1.00 86.50 114 A 1 
ATOM 882  C CG2 . ILE A 1 114 ? -19.345  8.415   -5.327  1.00 85.61 114 A 1 
ATOM 883  C CD1 . ILE A 1 114 ? -17.677  9.912   -7.585  1.00 79.65 114 A 1 
ATOM 884  N N   . ALA A 1 115 ? -22.818  9.445   -5.201  1.00 91.69 115 A 1 
ATOM 885  C CA  . ALA A 1 115 ? -23.726  9.329   -4.063  1.00 90.40 115 A 1 
ATOM 886  C C   . ALA A 1 115 ? -24.927  8.408   -4.358  1.00 90.89 115 A 1 
ATOM 887  O O   . ALA A 1 115 ? -25.243  7.517   -3.567  1.00 89.98 115 A 1 
ATOM 888  C CB  . ALA A 1 115 ? -24.181  10.741  -3.666  1.00 89.36 115 A 1 
ATOM 889  N N   . ASN A 1 116 ? -25.558  8.562   -5.529  1.00 91.59 116 A 1 
ATOM 890  C CA  . ASN A 1 116 ? -26.687  7.724   -5.920  1.00 92.15 116 A 1 
ATOM 891  C C   . ASN A 1 116 ? -26.289  6.271   -6.226  1.00 92.25 116 A 1 
ATOM 892  O O   . ASN A 1 116 ? -27.000  5.347   -5.834  1.00 91.10 116 A 1 
ATOM 893  C CB  . ASN A 1 116 ? -27.411  8.358   -7.115  1.00 92.28 116 A 1 
ATOM 894  C CG  . ASN A 1 116 ? -28.363  9.448   -6.663  1.00 91.23 116 A 1 
ATOM 895  O OD1 . ASN A 1 116 ? -29.330  9.199   -5.953  1.00 81.97 116 A 1 
ATOM 896  N ND2 . ASN A 1 116 ? -28.129  10.676  -7.061  1.00 80.05 116 A 1 
ATOM 897  N N   . LEU A 1 117 ? -25.139  6.053   -6.882  1.00 91.73 117 A 1 
ATOM 898  C CA  . LEU A 1 117 ? -24.630  4.707   -7.150  1.00 91.05 117 A 1 
ATOM 899  C C   . LEU A 1 117 ? -24.228  3.986   -5.853  1.00 90.37 117 A 1 
ATOM 900  O O   . LEU A 1 117 ? -24.513  2.801   -5.700  1.00 89.05 117 A 1 
ATOM 901  C CB  . LEU A 1 117 ? -23.444  4.794   -8.121  1.00 91.35 117 A 1 
ATOM 902  C CG  . LEU A 1 117 ? -23.810  5.232   -9.550  1.00 90.60 117 A 1 
ATOM 903  C CD1 . LEU A 1 117 ? -22.532  5.478   -10.350 1.00 83.35 117 A 1 
ATOM 904  C CD2 . LEU A 1 117 ? -24.635  4.177   -10.283 1.00 82.81 117 A 1 
ATOM 905  N N   . GLN A 1 118 ? -23.625  4.706   -4.904  1.00 90.00 118 A 1 
ATOM 906  C CA  . GLN A 1 118 ? -23.298  4.186   -3.577  1.00 87.32 118 A 1 
ATOM 907  C C   . GLN A 1 118 ? -24.566  3.790   -2.827  1.00 86.65 118 A 1 
ATOM 908  O O   . GLN A 1 118 ? -24.668  2.686   -2.298  1.00 85.20 118 A 1 
ATOM 909  C CB  . GLN A 1 118 ? -22.498  5.247   -2.806  1.00 85.70 118 A 1 
ATOM 910  C CG  . GLN A 1 118 ? -21.641  4.659   -1.675  1.00 77.16 118 A 1 
ATOM 911  C CD  . GLN A 1 118 ? -20.132  4.643   -1.980  1.00 71.81 118 A 1 
ATOM 912  O OE1 . GLN A 1 118 ? -19.623  5.291   -2.883  1.00 64.73 118 A 1 
ATOM 913  N NE2 . GLN A 1 118 ? -19.366  3.893   -1.226  1.00 61.02 118 A 1 
ATOM 914  N N   . ARG A 1 119 ? -25.609  4.650   -2.864  1.00 88.42 119 A 1 
ATOM 915  C CA  . ARG A 1 119 ? -26.914  4.361   -2.271  1.00 88.48 119 A 1 
ATOM 916  C C   . ARG A 1 119 ? -27.568  3.139   -2.912  1.00 88.99 119 A 1 
ATOM 917  O O   . ARG A 1 119 ? -28.076  2.279   -2.197  1.00 87.63 119 A 1 
ATOM 918  C CB  . ARG A 1 119 ? -27.803  5.613   -2.371  1.00 87.84 119 A 1 
ATOM 919  C CG  . ARG A 1 119 ? -29.110  5.507   -1.575  1.00 79.19 119 A 1 
ATOM 920  C CD  . ARG A 1 119 ? -28.863  5.507   -0.071  1.00 75.80 119 A 1 
ATOM 921  N NE  . ARG A 1 119 ? -30.114  5.420   0.700   1.00 67.92 119 A 1 
ATOM 922  C CZ  . ARG A 1 119 ? -30.210  5.093   1.987   1.00 61.03 119 A 1 
ATOM 923  N NH1 . ARG A 1 119 ? -29.154  4.911   2.734   1.00 54.70 119 A 1 
ATOM 924  N NH2 . ARG A 1 119 ? -31.370  4.906   2.542   1.00 53.28 119 A 1 
ATOM 925  N N   . ALA A 1 120 ? -27.508  3.017   -4.234  1.00 89.95 120 A 1 
ATOM 926  C CA  . ALA A 1 120 ? -28.005  1.851   -4.954  1.00 90.11 120 A 1 
ATOM 927  C C   . ALA A 1 120 ? -27.281  0.569   -4.526  1.00 89.64 120 A 1 
ATOM 928  O O   . ALA A 1 120 ? -27.919  -0.465  -4.340  1.00 88.20 120 A 1 
ATOM 929  C CB  . ALA A 1 120 ? -27.859  2.083   -6.469  1.00 90.86 120 A 1 
ATOM 930  N N   . TYR A 1 121 ? -25.962  0.637   -4.341  1.00 88.55 121 A 1 
ATOM 931  C CA  . TYR A 1 121 ? -25.166  -0.504  -3.886  1.00 85.61 121 A 1 
ATOM 932  C C   . TYR A 1 121 ? -25.531  -0.926  -2.462  1.00 84.61 121 A 1 
ATOM 933  O O   . TYR A 1 121 ? -25.786  -2.109  -2.228  1.00 82.95 121 A 1 
ATOM 934  C CB  . TYR A 1 121 ? -23.679  -0.155  -4.002  1.00 84.02 121 A 1 
ATOM 935  C CG  . TYR A 1 121 ? -22.777  -1.316  -3.627  1.00 81.79 121 A 1 
ATOM 936  C CD1 . TYR A 1 121 ? -22.108  -1.328  -2.385  1.00 73.86 121 A 1 
ATOM 937  C CD2 . TYR A 1 121 ? -22.622  -2.396  -4.509  1.00 72.71 121 A 1 
ATOM 938  C CE1 . TYR A 1 121 ? -21.281  -2.409  -2.037  1.00 70.33 121 A 1 
ATOM 939  C CE2 . TYR A 1 121 ? -21.802  -3.490  -4.164  1.00 69.10 121 A 1 
ATOM 940  C CZ  . TYR A 1 121 ? -21.133  -3.494  -2.930  1.00 72.06 121 A 1 
ATOM 941  O OH  . TYR A 1 121 ? -20.323  -4.555  -2.598  1.00 71.47 121 A 1 
ATOM 942  N N   . SER A 1 122 ? -25.632  0.024   -1.530  1.00 85.84 122 A 1 
ATOM 943  C CA  . SER A 1 122 ? -26.042  -0.248  -0.150  1.00 83.31 122 A 1 
ATOM 944  C C   . SER A 1 122 ? -27.449  -0.861  -0.088  1.00 83.64 122 A 1 
ATOM 945  O O   . SER A 1 122 ? -27.632  -1.920  0.506   1.00 81.90 122 A 1 
ATOM 946  C CB  . SER A 1 122 ? -25.985  1.032   0.694   1.00 80.76 122 A 1 
ATOM 947  O OG  . SER A 1 122 ? -24.665  1.545   0.725   1.00 71.59 122 A 1 
ATOM 948  N N   . LEU A 1 123 ? -28.410  -0.283  -0.805  1.00 84.77 123 A 1 
ATOM 949  C CA  . LEU A 1 123 ? -29.784  -0.797  -0.879  1.00 85.11 123 A 1 
ATOM 950  C C   . LEU A 1 123 ? -29.847  -2.196  -1.504  1.00 85.45 123 A 1 
ATOM 951  O O   . LEU A 1 123 ? -30.583  -3.048  -1.025  1.00 84.46 123 A 1 
ATOM 952  C CB  . LEU A 1 123 ? -30.654  0.175   -1.691  1.00 85.79 123 A 1 
ATOM 953  C CG  . LEU A 1 123 ? -30.991  1.491   -0.972  1.00 83.56 123 A 1 
ATOM 954  C CD1 . LEU A 1 123 ? -31.643  2.445   -1.972  1.00 76.01 123 A 1 
ATOM 955  C CD2 . LEU A 1 123 ? -31.967  1.275   0.182   1.00 76.14 123 A 1 
ATOM 956  N N   . ALA A 1 124 ? -29.060  -2.471  -2.556  1.00 85.71 124 A 1 
ATOM 957  C CA  . ALA A 1 124 ? -29.007  -3.795  -3.169  1.00 84.42 124 A 1 
ATOM 958  C C   . ALA A 1 124 ? -28.484  -4.853  -2.189  1.00 83.16 124 A 1 
ATOM 959  O O   . ALA A 1 124 ? -29.014  -5.964  -2.139  1.00 81.25 124 A 1 
ATOM 960  C CB  . ALA A 1 124 ? -28.143  -3.739  -4.433  1.00 84.55 124 A 1 
ATOM 961  N N   . LYS A 1 125 ? -27.473  -4.498  -1.385  1.00 81.46 125 A 1 
ATOM 962  C CA  . LYS A 1 125 ? -26.895  -5.380  -0.366  1.00 77.84 125 A 1 
ATOM 963  C C   . LYS A 1 125 ? -27.885  -5.643  0.770   1.00 77.27 125 A 1 
ATOM 964  O O   . LYS A 1 125 ? -28.098  -6.801  1.134   1.00 74.41 125 A 1 
ATOM 965  C CB  . LYS A 1 125 ? -25.561  -4.776  0.114   1.00 74.62 125 A 1 
ATOM 966  C CG  . LYS A 1 125 ? -24.619  -5.834  0.711   1.00 66.61 125 A 1 
ATOM 967  C CD  . LYS A 1 125 ? -23.282  -5.225  1.159   1.00 61.93 125 A 1 
ATOM 968  C CE  . LYS A 1 125 ? -22.326  -6.319  1.679   1.00 54.93 125 A 1 
ATOM 969  N NZ  . LYS A 1 125 ? -21.060  -5.778  2.243   1.00 50.01 125 A 1 
ATOM 970  N N   . GLU A 1 126 ? -28.565  -4.614  1.271   1.00 80.51 126 A 1 
ATOM 971  C CA  . GLU A 1 126 ? -29.617  -4.729  2.293   1.00 78.48 126 A 1 
ATOM 972  C C   . GLU A 1 126 ? -30.799  -5.581  1.835   1.00 78.28 126 A 1 
ATOM 973  O O   . GLU A 1 126 ? -31.241  -6.487  2.540   1.00 74.93 126 A 1 
ATOM 974  C CB  . GLU A 1 126 ? -30.151  -3.342  2.670   1.00 76.00 126 A 1 
ATOM 975  C CG  . GLU A 1 126 ? -29.414  -2.740  3.856   1.00 68.68 126 A 1 
ATOM 976  C CD  . GLU A 1 126 ? -29.921  -1.340  4.227   1.00 64.68 126 A 1 
ATOM 977  O OE1 . GLU A 1 126 ? -29.469  -0.863  5.287   1.00 58.06 126 A 1 
ATOM 978  O OE2 . GLU A 1 126 ? -30.695  -0.740  3.445   1.00 58.74 126 A 1 
ATOM 979  N N   . GLN A 1 127 ? -31.278  -5.336  0.620   1.00 81.01 127 A 1 
ATOM 980  C CA  . GLN A 1 127 ? -32.393  -6.071  0.033   1.00 81.05 127 A 1 
ATOM 981  C C   . GLN A 1 127 ? -31.984  -7.463  -0.487  1.00 79.71 127 A 1 
ATOM 982  O O   . GLN A 1 127 ? -32.827  -8.191  -1.013  1.00 75.05 127 A 1 
ATOM 983  C CB  . GLN A 1 127 ? -33.043  -5.227  -1.077  1.00 81.71 127 A 1 
ATOM 984  C CG  . GLN A 1 127 ? -33.666  -3.923  -0.547  1.00 81.44 127 A 1 
ATOM 985  C CD  . GLN A 1 127 ? -34.216  -3.026  -1.667  1.00 80.77 127 A 1 
ATOM 986  O OE1 . GLN A 1 127 ? -34.507  -3.460  -2.778  1.00 75.18 127 A 1 
ATOM 987  N NE2 . GLN A 1 127 ? -34.385  -1.752  -1.409  1.00 74.81 127 A 1 
ATOM 988  N N   . ARG A 1 128 ? -30.700  -7.836  -0.352  1.00 78.50 128 A 1 
ATOM 989  C CA  . ARG A 1 128 ? -30.114  -9.080  -0.869  1.00 77.93 128 A 1 
ATOM 990  C C   . ARG A 1 128 ? -30.362  -9.278  -2.372  1.00 79.18 128 A 1 
ATOM 991  O O   . ARG A 1 128 ? -30.530  -10.410 -2.846  1.00 74.13 128 A 1 
ATOM 992  C CB  . ARG A 1 128 ? -30.552  -10.294 -0.031  1.00 75.10 128 A 1 
ATOM 993  C CG  . ARG A 1 128 ? -30.215  -10.150 1.459   1.00 67.82 128 A 1 
ATOM 994  C CD  . ARG A 1 128 ? -30.609  -11.434 2.192   1.00 61.44 128 A 1 
ATOM 995  N NE  . ARG A 1 128 ? -30.304  -11.357 3.622   1.00 54.84 128 A 1 
ATOM 996  C CZ  . ARG A 1 128 ? -30.372  -12.346 4.505   1.00 46.26 128 A 1 
ATOM 997  N NH1 . ARG A 1 128 ? -30.764  -13.533 4.141   1.00 43.03 128 A 1 
ATOM 998  N NH2 . ARG A 1 128 ? -30.052  -12.138 5.743   1.00 42.70 128 A 1 
ATOM 999  N N   . LEU A 1 129 ? -30.410  -8.192  -3.136  1.00 79.33 129 A 1 
ATOM 1000 C CA  . LEU A 1 129 ? -30.566  -8.222  -4.585  1.00 78.28 129 A 1 
ATOM 1001 C C   . LEU A 1 129 ? -29.208  -8.433  -5.243  1.00 77.04 129 A 1 
ATOM 1002 O O   . LEU A 1 129 ? -28.234  -7.739  -4.954  1.00 72.13 129 A 1 
ATOM 1003 C CB  . LEU A 1 129 ? -31.251  -6.939  -5.070  1.00 77.77 129 A 1 
ATOM 1004 C CG  . LEU A 1 129 ? -32.699  -6.772  -4.590  1.00 74.68 129 A 1 
ATOM 1005 C CD1 . LEU A 1 129 ? -33.231  -5.408  -5.029  1.00 68.60 129 A 1 
ATOM 1006 C CD2 . LEU A 1 129 ? -33.630  -7.841  -5.173  1.00 69.01 129 A 1 
ATOM 1007 N N   . ASN A 1 130 ? -29.146  -9.382  -6.177  1.00 76.27 130 A 1 
ATOM 1008 C CA  . ASN A 1 130 ? -27.942  -9.651  -6.948  1.00 75.32 130 A 1 
ATOM 1009 C C   . ASN A 1 130 ? -28.019  -8.948  -8.317  1.00 76.56 130 A 1 
ATOM 1010 O O   . ASN A 1 130 ? -28.739  -9.390  -9.206  1.00 71.94 130 A 1 
ATOM 1011 C CB  . ASN A 1 130 ? -27.736  -11.168 -7.056  1.00 69.57 130 A 1 
ATOM 1012 C CG  . ASN A 1 130 ? -26.390  -11.517 -7.684  1.00 62.91 130 A 1 
ATOM 1013 O OD1 . ASN A 1 130 ? -25.599  -10.659 -8.021  1.00 55.01 130 A 1 
ATOM 1014 N ND2 . ASN A 1 130 ? -26.106  -12.789 -7.843  1.00 54.00 130 A 1 
ATOM 1015 N N   . PHE A 1 131 ? -27.239  -7.872  -8.470  1.00 75.72 131 A 1 
ATOM 1016 C CA  . PHE A 1 131 ? -27.034  -7.170  -9.739  1.00 74.49 131 A 1 
ATOM 1017 C C   . PHE A 1 131 ? -25.692  -7.541  -10.404 1.00 73.01 131 A 1 
ATOM 1018 O O   . PHE A 1 131 ? -25.270  -6.882  -11.351 1.00 67.84 131 A 1 
ATOM 1019 C CB  . PHE A 1 131 ? -27.166  -5.662  -9.516  1.00 73.73 131 A 1 
ATOM 1020 C CG  . PHE A 1 131 ? -28.590  -5.211  -9.265  1.00 74.58 131 A 1 
ATOM 1021 C CD1 . PHE A 1 131 ? -29.387  -4.773  -10.344 1.00 68.68 131 A 1 
ATOM 1022 C CD2 . PHE A 1 131 ? -29.136  -5.234  -7.972  1.00 68.96 131 A 1 
ATOM 1023 C CE1 . PHE A 1 131 ? -30.711  -4.365  -10.131 1.00 66.54 131 A 1 
ATOM 1024 C CE2 . PHE A 1 131 ? -30.465  -4.831  -7.757  1.00 67.33 131 A 1 
ATOM 1025 C CZ  . PHE A 1 131 ? -31.247  -4.395  -8.838  1.00 71.30 131 A 1 
ATOM 1026 N N   . GLY A 1 132 ? -25.017  -8.587  -9.912  1.00 73.05 132 A 1 
ATOM 1027 C CA  . GLY A 1 132 ? -23.672  -8.924  -10.356 1.00 70.18 132 A 1 
ATOM 1028 C C   . GLY A 1 132 ? -22.691  -7.776  -10.088 1.00 72.34 132 A 1 
ATOM 1029 O O   . GLY A 1 132 ? -22.716  -7.165  -9.020  1.00 67.69 132 A 1 
ATOM 1030 N N   . ASP A 1 133 ? -21.836  -7.476  -11.073 1.00 73.28 133 A 1 
ATOM 1031 C CA  . ASP A 1 133 ? -20.851  -6.400  -10.975 1.00 73.87 133 A 1 
ATOM 1032 C C   . ASP A 1 133 ? -21.358  -5.058  -11.560 1.00 77.27 133 A 1 
ATOM 1033 O O   . ASP A 1 133 ? -20.598  -4.104  -11.655 1.00 73.63 133 A 1 
ATOM 1034 C CB  . ASP A 1 133 ? -19.522  -6.865  -11.608 1.00 68.86 133 A 1 
ATOM 1035 C CG  . ASP A 1 133 ? -18.327  -5.983  -11.226 1.00 62.96 133 A 1 
ATOM 1036 O OD1 . ASP A 1 133 ? -18.145  -5.660  -10.035 1.00 56.71 133 A 1 
ATOM 1037 O OD2 . ASP A 1 133 ? -17.538  -5.612  -12.123 1.00 55.85 133 A 1 
ATOM 1038 N N   . ASP A 1 134 ? -22.638  -4.944  -11.938 1.00 80.07 134 A 1 
ATOM 1039 C CA  . ASP A 1 134 ? -23.146  -3.771  -12.653 1.00 81.59 134 A 1 
ATOM 1040 C C   . ASP A 1 134 ? -23.022  -2.477  -11.822 1.00 83.41 134 A 1 
ATOM 1041 O O   . ASP A 1 134 ? -22.500  -1.470  -12.309 1.00 81.76 134 A 1 
ATOM 1042 C CB  . ASP A 1 134 ? -24.616  -3.980  -13.057 1.00 79.73 134 A 1 
ATOM 1043 C CG  . ASP A 1 134 ? -24.836  -5.037  -14.139 1.00 76.58 134 A 1 
ATOM 1044 O OD1 . ASP A 1 134 ? -23.876  -5.377  -14.856 1.00 70.40 134 A 1 
ATOM 1045 O OD2 . ASP A 1 134 ? -26.004  -5.484  -14.267 1.00 69.38 134 A 1 
ATOM 1046 N N   . ILE A 1 135 ? -23.478  -2.503  -10.567 1.00 83.52 135 A 1 
ATOM 1047 C CA  . ILE A 1 135 ? -23.432  -1.329  -9.683  1.00 84.66 135 A 1 
ATOM 1048 C C   . ILE A 1 135 ? -21.989  -1.024  -9.239  1.00 84.60 135 A 1 
ATOM 1049 O O   . ILE A 1 135 ? -21.564  0.122   -9.387  1.00 83.26 135 A 1 
ATOM 1050 C CB  . ILE A 1 135 ? -24.410  -1.442  -8.495  1.00 85.13 135 A 1 
ATOM 1051 C CG1 . ILE A 1 135 ? -25.854  -1.712  -8.975  1.00 83.14 135 A 1 
ATOM 1052 C CG2 . ILE A 1 135 ? -24.356  -0.155  -7.650  1.00 81.51 135 A 1 
ATOM 1053 C CD1 . ILE A 1 135 ? -26.867  -1.958  -7.838  1.00 78.78 135 A 1 
ATOM 1054 N N   . PRO A 1 136 ? -21.179  -2.006  -8.766  1.00 82.94 136 A 1 
ATOM 1055 C CA  . PRO A 1 136 ? -19.770  -1.774  -8.459  1.00 80.75 136 A 1 
ATOM 1056 C C   . PRO A 1 136 ? -18.969  -1.253  -9.653  1.00 81.52 136 A 1 
ATOM 1057 O O   . PRO A 1 136 ? -18.164  -0.341  -9.497  1.00 80.56 136 A 1 
ATOM 1058 C CB  . PRO A 1 136 ? -19.217  -3.128  -7.986  1.00 78.64 136 A 1 
ATOM 1059 C CG  . PRO A 1 136 ? -20.433  -3.853  -7.453  1.00 75.89 136 A 1 
ATOM 1060 C CD  . PRO A 1 136 ? -21.551  -3.361  -8.364  1.00 77.54 136 A 1 
ATOM 1061 N N   . SER A 1 137 ? -19.216  -1.779  -10.857 1.00 82.78 137 A 1 
ATOM 1062 C CA  . SER A 1 137 ? -18.559  -1.321  -12.077 1.00 82.35 137 A 1 
ATOM 1063 C C   . SER A 1 137 ? -18.924  0.129   -12.401 1.00 83.91 137 A 1 
ATOM 1064 O O   . SER A 1 137 ? -18.032  0.954   -12.615 1.00 83.43 137 A 1 
ATOM 1065 C CB  . SER A 1 137 ? -18.920  -2.242  -13.249 1.00 79.62 137 A 1 
ATOM 1066 O OG  . SER A 1 137 ? -18.192  -1.878  -14.402 1.00 71.21 137 A 1 
ATOM 1067 N N   . ALA A 1 138 ? -20.219  0.481   -12.358 1.00 84.88 138 A 1 
ATOM 1068 C CA  . ALA A 1 138 ? -20.666  1.850   -12.557 1.00 85.92 138 A 1 
ATOM 1069 C C   . ALA A 1 138 ? -20.071  2.811   -11.516 1.00 86.85 138 A 1 
ATOM 1070 O O   . ALA A 1 138 ? -19.653  3.916   -11.869 1.00 86.07 138 A 1 
ATOM 1071 C CB  . ALA A 1 138 ? -22.200  1.872   -12.535 1.00 85.84 138 A 1 
ATOM 1072 N N   . LEU A 1 139 ? -19.955  2.384   -10.261 1.00 85.84 139 A 1 
ATOM 1073 C CA  . LEU A 1 139 ? -19.344  3.168   -9.189  1.00 85.57 139 A 1 
ATOM 1074 C C   . LEU A 1 139 ? -17.853  3.421   -9.451  1.00 85.65 139 A 1 
ATOM 1075 O O   . LEU A 1 139 ? -17.402  4.555   -9.318  1.00 85.15 139 A 1 
ATOM 1076 C CB  . LEU A 1 139 ? -19.561  2.441   -7.850  1.00 85.18 139 A 1 
ATOM 1077 C CG  . LEU A 1 139 ? -19.354  3.380   -6.641  1.00 80.16 139 A 1 
ATOM 1078 C CD1 . LEU A 1 139 ? -20.633  4.116   -6.306  1.00 72.77 139 A 1 
ATOM 1079 C CD2 . LEU A 1 139 ? -18.931  2.582   -5.408  1.00 73.31 139 A 1 
ATOM 1080 N N   . ARG A 1 140 ? -17.100  2.391   -9.869  1.00 84.91 140 A 1 
ATOM 1081 C CA  . ARG A 1 140 ? -15.686  2.519   -10.252 1.00 82.47 140 A 1 
ATOM 1082 C C   . ARG A 1 140 ? -15.508  3.493   -11.413 1.00 83.39 140 A 1 
ATOM 1083 O O   . ARG A 1 140 ? -14.711  4.426   -11.322 1.00 82.88 140 A 1 
ATOM 1084 C CB  . ARG A 1 140 ? -15.088  1.140   -10.592 1.00 80.72 140 A 1 
ATOM 1085 C CG  . ARG A 1 140 ? -14.923  0.227   -9.357  1.00 75.62 140 A 1 
ATOM 1086 C CD  . ARG A 1 140 ? -14.178  -1.072  -9.656  1.00 72.49 140 A 1 
ATOM 1087 N NE  . ARG A 1 140 ? -14.818  -1.898  -10.676 1.00 66.15 140 A 1 
ATOM 1088 C CZ  . ARG A 1 140 ? -15.551  -3.004  -10.520 1.00 60.22 140 A 1 
ATOM 1089 N NH1 . ARG A 1 140 ? -15.856  -3.507  -9.360  1.00 55.77 140 A 1 
ATOM 1090 N NH2 . ARG A 1 140 ? -15.981  -3.656  -11.553 1.00 56.29 140 A 1 
ATOM 1091 N N   . ILE A 1 141 ? -16.316  3.347   -12.468 1.00 85.40 141 A 1 
ATOM 1092 C CA  . ILE A 1 141 ? -16.292  4.247   -13.630 1.00 84.78 141 A 1 
ATOM 1093 C C   . ILE A 1 141 ? -16.597  5.696   -13.208 1.00 85.89 141 A 1 
ATOM 1094 O O   . ILE A 1 141 ? -15.914  6.616   -13.657 1.00 85.62 141 A 1 
ATOM 1095 C CB  . ILE A 1 141 ? -17.269  3.746   -14.716 1.00 83.61 141 A 1 
ATOM 1096 C CG1 . ILE A 1 141 ? -16.771  2.413   -15.322 1.00 79.48 141 A 1 
ATOM 1097 C CG2 . ILE A 1 141 ? -17.441  4.789   -15.841 1.00 78.08 141 A 1 
ATOM 1098 C CD1 . ILE A 1 141 ? -17.838  1.665   -16.130 1.00 71.78 141 A 1 
ATOM 1099 N N   . ALA A 1 142 ? -17.577  5.911   -12.335 1.00 86.84 142 A 1 
ATOM 1100 C CA  . ALA A 1 142 ? -17.930  7.247   -11.859 1.00 87.58 142 A 1 
ATOM 1101 C C   . ALA A 1 142 ? -16.793  7.900   -11.057 1.00 87.83 142 A 1 
ATOM 1102 O O   . ALA A 1 142 ? -16.439  9.052   -11.312 1.00 87.26 142 A 1 
ATOM 1103 C CB  . ALA A 1 142 ? -19.225  7.154   -11.043 1.00 88.07 142 A 1 
ATOM 1104 N N   . LYS A 1 143 ? -16.185  7.155   -10.137 1.00 86.71 143 A 1 
ATOM 1105 C CA  . LYS A 1 143 ? -15.040  7.634   -9.352  1.00 84.97 143 A 1 
ATOM 1106 C C   . LYS A 1 143 ? -13.847  7.974   -10.244 1.00 84.72 143 A 1 
ATOM 1107 O O   . LYS A 1 143 ? -13.250  9.035   -10.082 1.00 84.38 143 A 1 
ATOM 1108 C CB  . LYS A 1 143 ? -14.634  6.580   -8.316  1.00 84.11 143 A 1 
ATOM 1109 C CG  . LYS A 1 143 ? -15.629  6.482   -7.152  1.00 81.96 143 A 1 
ATOM 1110 C CD  . LYS A 1 143 ? -15.148  5.394   -6.195  1.00 78.59 143 A 1 
ATOM 1111 C CE  . LYS A 1 143 ? -16.036  5.279   -4.954  1.00 73.52 143 A 1 
ATOM 1112 N NZ  . LYS A 1 143 ? -15.473  4.276   -4.028  1.00 67.37 143 A 1 
ATOM 1113 N N   . LYS A 1 144 ? -13.560  7.124   -11.232 1.00 86.22 144 A 1 
ATOM 1114 C CA  . LYS A 1 144 ? -12.518  7.370   -12.228 1.00 84.45 144 A 1 
ATOM 1115 C C   . LYS A 1 144 ? -12.780  8.641   -13.033 1.00 84.99 144 A 1 
ATOM 1116 O O   . LYS A 1 144 ? -11.900  9.495   -13.117 1.00 84.37 144 A 1 
ATOM 1117 C CB  . LYS A 1 144 ? -12.414  6.150   -13.149 1.00 82.17 144 A 1 
ATOM 1118 C CG  . LYS A 1 144 ? -11.451  6.396   -14.312 1.00 74.61 144 A 1 
ATOM 1119 C CD  . LYS A 1 144 ? -11.897  5.630   -15.549 1.00 70.51 144 A 1 
ATOM 1120 C CE  . LYS A 1 144 ? -11.076  6.119   -16.748 1.00 62.46 144 A 1 
ATOM 1121 N NZ  . LYS A 1 144 ? -11.296  5.292   -17.949 1.00 56.16 144 A 1 
ATOM 1122 N N   . LYS A 1 145 ? -13.979  8.798   -13.612 1.00 86.44 145 A 1 
ATOM 1123 C CA  . LYS A 1 145 ? -14.328  9.992   -14.403 1.00 86.08 145 A 1 
ATOM 1124 C C   . LYS A 1 145 ? -14.222  11.267  -13.561 1.00 86.28 145 A 1 
ATOM 1125 O O   . LYS A 1 145 ? -13.677  12.261  -14.029 1.00 85.62 145 A 1 
ATOM 1126 C CB  . LYS A 1 145 ? -15.742  9.864   -15.004 1.00 86.28 145 A 1 
ATOM 1127 C CG  . LYS A 1 145 ? -15.838  8.974   -16.258 1.00 84.23 145 A 1 
ATOM 1128 C CD  . LYS A 1 145 ? -17.254  9.095   -16.861 1.00 79.62 145 A 1 
ATOM 1129 C CE  . LYS A 1 145 ? -17.452  8.363   -18.192 1.00 73.95 145 A 1 
ATOM 1130 N NZ  . LYS A 1 145 ? -18.781  8.676   -18.812 1.00 66.00 145 A 1 
ATOM 1131 N N   . ARG A 1 146 ? -14.665  11.222  -12.299 1.00 87.18 146 A 1 
ATOM 1132 C CA  . ARG A 1 146 ? -14.504  12.319  -11.341 1.00 87.13 146 A 1 
ATOM 1133 C C   . ARG A 1 146 ? -13.041  12.673  -11.126 1.00 86.83 146 A 1 
ATOM 1134 O O   . ARG A 1 146 ? -12.674  13.834  -11.214 1.00 85.92 146 A 1 
ATOM 1135 C CB  . ARG A 1 146 ? -15.168  11.935  -10.014 1.00 86.81 146 A 1 
ATOM 1136 C CG  . ARG A 1 146 ? -15.097  13.070  -8.981  1.00 83.63 146 A 1 
ATOM 1137 C CD  . ARG A 1 146 ? -15.558  12.548  -7.621  1.00 80.61 146 A 1 
ATOM 1138 N NE  . ARG A 1 146 ? -15.629  13.620  -6.640  1.00 74.55 146 A 1 
ATOM 1139 C CZ  . ARG A 1 146 ? -14.766  13.939  -5.680  1.00 70.10 146 A 1 
ATOM 1140 N NH1 . ARG A 1 146 ? -13.643  13.294  -5.499  1.00 63.36 146 A 1 
ATOM 1141 N NH2 . ARG A 1 146 ? -15.056  14.925  -4.903  1.00 63.18 146 A 1 
ATOM 1142 N N   . TRP A 1 147 ? -12.211  11.657  -10.869 1.00 86.88 147 A 1 
ATOM 1143 C CA  . TRP A 1 147 ? -10.774  11.861  -10.629 1.00 84.98 147 A 1 
ATOM 1144 C C   . TRP A 1 147 ? -10.087  12.449  -11.864 1.00 85.05 147 A 1 
ATOM 1145 O O   . TRP A 1 147 ? -9.398   13.458  -11.733 1.00 84.08 147 A 1 
ATOM 1146 C CB  . TRP A 1 147 ? -10.134  10.551  -10.179 1.00 83.24 147 A 1 
ATOM 1147 C CG  . TRP A 1 147 ? -8.692   10.708  -9.795  1.00 79.03 147 A 1 
ATOM 1148 C CD1 . TRP A 1 147 ? -8.230   10.975  -8.554  1.00 70.24 147 A 1 
ATOM 1149 C CD2 . TRP A 1 147 ? -7.526   10.658  -10.664 1.00 73.60 147 A 1 
ATOM 1150 N NE1 . TRP A 1 147 ? -6.845   11.084  -8.588  1.00 67.14 147 A 1 
ATOM 1151 C CE2 . TRP A 1 147 ? -6.377   10.905  -9.867  1.00 69.55 147 A 1 
ATOM 1152 C CE3 . TRP A 1 147 ? -7.335   10.424  -12.042 1.00 67.08 147 A 1 
ATOM 1153 C CZ2 . TRP A 1 147 ? -5.073   10.934  -10.419 1.00 67.46 147 A 1 
ATOM 1154 C CZ3 . TRP A 1 147 ? -6.032   10.454  -12.599 1.00 61.80 147 A 1 
ATOM 1155 C CH2 . TRP A 1 147 ? -4.922   10.708  -11.794 1.00 62.79 147 A 1 
ATOM 1156 N N   . ASN A 1 148 ? -10.352  11.928  -13.059 1.00 85.01 148 A 1 
ATOM 1157 C CA  . ASN A 1 148 ? -9.810   12.460  -14.305 1.00 83.82 148 A 1 
ATOM 1158 C C   . ASN A 1 148 ? -10.196  13.930  -14.515 1.00 84.26 148 A 1 
ATOM 1159 O O   . ASN A 1 148 ? -9.332   14.744  -14.834 1.00 83.54 148 A 1 
ATOM 1160 C CB  . ASN A 1 148 ? -10.280  11.603  -15.492 1.00 82.44 148 A 1 
ATOM 1161 C CG  . ASN A 1 148 ? -9.600   10.239  -15.599 1.00 77.97 148 A 1 
ATOM 1162 O OD1 . ASN A 1 148 ? -8.637   9.897   -14.945 1.00 72.37 148 A 1 
ATOM 1163 N ND2 . ASN A 1 148 ? -10.087  9.398   -16.498 1.00 71.00 148 A 1 
ATOM 1164 N N   . SER A 1 149 ? -11.446  14.311  -14.267 1.00 85.40 149 A 1 
ATOM 1165 C CA  . SER A 1 149 ? -11.904  15.703  -14.404 1.00 85.59 149 A 1 
ATOM 1166 C C   . SER A 1 149 ? -11.231  16.658  -13.409 1.00 85.98 149 A 1 
ATOM 1167 O O   . SER A 1 149 ? -10.975  17.821  -13.734 1.00 84.96 149 A 1 
ATOM 1168 C CB  . SER A 1 149 ? -13.424  15.745  -14.221 1.00 85.08 149 A 1 
ATOM 1169 O OG  . SER A 1 149 ? -13.908  17.080  -14.295 1.00 75.40 149 A 1 
ATOM 1170 N N   . ILE A 1 150 ? -10.958  16.199  -12.190 1.00 84.96 150 A 1 
ATOM 1171 C CA  . ILE A 1 150 ? -10.211  16.980  -11.197 1.00 83.70 150 A 1 
ATOM 1172 C C   . ILE A 1 150 ? -8.746   17.097  -11.624 1.00 83.98 150 A 1 
ATOM 1173 O O   . ILE A 1 150 ? -8.182   18.184  -11.591 1.00 83.12 150 A 1 
ATOM 1174 C CB  . ILE A 1 150 ? -10.358  16.369  -9.790  1.00 83.15 150 A 1 
ATOM 1175 C CG1 . ILE A 1 150 ? -11.816  16.529  -9.291  1.00 78.43 150 A 1 
ATOM 1176 C CG2 . ILE A 1 150 ? -9.391   17.014  -8.783  1.00 77.06 150 A 1 
ATOM 1177 C CD1 . ILE A 1 150 ? -12.154  15.683  -8.066  1.00 71.00 150 A 1 
ATOM 1178 N N   . GLU A 1 151 ? -8.163   15.988  -12.072 1.00 84.01 151 A 1 
ATOM 1179 C CA  . GLU A 1 151 ? -6.749   15.910  -12.413 1.00 82.38 151 A 1 
ATOM 1180 C C   . GLU A 1 151 ? -6.417   16.669  -13.703 1.00 82.41 151 A 1 
ATOM 1181 O O   . GLU A 1 151 ? -5.417   17.377  -13.731 1.00 81.67 151 A 1 
ATOM 1182 C CB  . GLU A 1 151 ? -6.334   14.432  -12.486 1.00 80.21 151 A 1 
ATOM 1183 C CG  . GLU A 1 151 ? -4.824   14.214  -12.343 1.00 72.81 151 A 1 
ATOM 1184 C CD  . GLU A 1 151 ? -4.256   14.598  -10.954 1.00 69.16 151 A 1 
ATOM 1185 O OE1 . GLU A 1 151 ? -3.044   14.370  -10.743 1.00 62.11 151 A 1 
ATOM 1186 O OE2 . GLU A 1 151 ? -4.985   15.147  -10.099 1.00 61.99 151 A 1 
ATOM 1187 N N   . GLU A 1 152 ? -7.270   16.639  -14.713 1.00 84.74 152 A 1 
ATOM 1188 C CA  . GLU A 1 152 ? -7.116   17.474  -15.916 1.00 84.36 152 A 1 
ATOM 1189 C C   . GLU A 1 152 ? -7.106   18.967  -15.576 1.00 84.80 152 A 1 
ATOM 1190 O O   . GLU A 1 152 ? -6.248   19.696  -16.057 1.00 84.00 152 A 1 
ATOM 1191 C CB  . GLU A 1 152 ? -8.253   17.207  -16.917 1.00 83.30 152 A 1 
ATOM 1192 C CG  . GLU A 1 152 ? -7.963   16.007  -17.824 1.00 74.82 152 A 1 
ATOM 1193 C CD  . GLU A 1 152 ? -9.056   15.774  -18.872 1.00 68.47 152 A 1 
ATOM 1194 O OE1 . GLU A 1 152 ? -8.779   15.010  -19.826 1.00 62.24 152 A 1 
ATOM 1195 O OE2 . GLU A 1 152 ? -10.170  16.324  -18.724 1.00 62.34 152 A 1 
ATOM 1196 N N   . ARG A 1 153 ? -8.020   19.413  -14.703 1.00 85.72 153 A 1 
ATOM 1197 C CA  . ARG A 1 153 ? -8.019   20.808  -14.238 1.00 85.50 153 A 1 
ATOM 1198 C C   . ARG A 1 153 ? -6.741   21.157  -13.495 1.00 86.76 153 A 1 
ATOM 1199 O O   . ARG A 1 153 ? -6.193   22.238  -13.711 1.00 85.44 153 A 1 
ATOM 1200 C CB  . ARG A 1 153 ? -9.248   21.072  -13.354 1.00 84.52 153 A 1 
ATOM 1201 C CG  . ARG A 1 153 ? -10.463  21.411  -14.217 1.00 74.25 153 A 1 
ATOM 1202 C CD  . ARG A 1 153 ? -11.680  21.744  -13.350 1.00 71.45 153 A 1 
ATOM 1203 N NE  . ARG A 1 153 ? -12.386  20.526  -12.937 1.00 62.97 153 A 1 
ATOM 1204 C CZ  . ARG A 1 153 ? -13.438  20.470  -12.132 1.00 54.73 153 A 1 
ATOM 1205 N NH1 . ARG A 1 153 ? -13.897  21.540  -11.523 1.00 50.65 153 A 1 
ATOM 1206 N NH2 . ARG A 1 153 ? -14.055  19.337  -11.932 1.00 47.72 153 A 1 
ATOM 1207 N N   . ARG A 1 154 ? -6.241   20.245  -12.670 1.00 84.58 154 A 1 
ATOM 1208 C CA  . ARG A 1 154 ? -5.022   20.454  -11.892 1.00 83.06 154 A 1 
ATOM 1209 C C   . ARG A 1 154 ? -3.775   20.497  -12.780 1.00 84.59 154 A 1 
ATOM 1210 O O   . ARG A 1 154 ? -2.967   21.399  -12.638 1.00 84.42 154 A 1 
ATOM 1211 C CB  . ARG A 1 154 ? -4.942   19.361  -10.819 1.00 80.88 154 A 1 
ATOM 1212 C CG  . ARG A 1 154 ? -4.299   19.874  -9.531  1.00 72.61 154 A 1 
ATOM 1213 C CD  . ARG A 1 154 ? -4.270   18.745  -8.504  1.00 69.13 154 A 1 
ATOM 1214 N NE  . ARG A 1 154 ? -3.817   19.218  -7.188  1.00 62.62 154 A 1 
ATOM 1215 C CZ  . ARG A 1 154 ? -3.629   18.483  -6.111  1.00 57.06 154 A 1 
ATOM 1216 N NH1 . ARG A 1 154 ? -3.800   17.184  -6.119  1.00 53.23 154 A 1 
ATOM 1217 N NH2 . ARG A 1 154 ? -3.275   19.040  -5.002  1.00 51.32 154 A 1 
ATOM 1218 N N   . ILE A 1 155 ? -3.668   19.586  -13.740 1.00 83.80 155 A 1 
ATOM 1219 C CA  . ILE A 1 155 ? -2.599   19.572  -14.750 1.00 83.41 155 A 1 
ATOM 1220 C C   . ILE A 1 155 ? -2.636   20.858  -15.582 1.00 85.08 155 A 1 
ATOM 1221 O O   . ILE A 1 155 ? -1.600   21.446  -15.848 1.00 85.06 155 A 1 
ATOM 1222 C CB  . ILE A 1 155 ? -2.712   18.326  -15.656 1.00 81.45 155 A 1 
ATOM 1223 C CG1 . ILE A 1 155 ? -2.370   17.048  -14.851 1.00 76.26 155 A 1 
ATOM 1224 C CG2 . ILE A 1 155 ? -1.786   18.424  -16.880 1.00 74.73 155 A 1 
ATOM 1225 C CD1 . ILE A 1 155 ? -2.780   15.745  -15.555 1.00 69.74 155 A 1 
ATOM 1226 N N   . HIS A 1 156 ? -3.836   21.323  -15.959 1.00 86.31 156 A 1 
ATOM 1227 C CA  . HIS A 1 156 ? -3.956   22.571  -16.712 1.00 86.81 156 A 1 
ATOM 1228 C C   . HIS A 1 156 ? -3.501   23.780  -15.891 1.00 87.93 156 A 1 
ATOM 1229 O O   . HIS A 1 156 ? -2.725   24.585  -16.394 1.00 87.51 156 A 1 
ATOM 1230 C CB  . HIS A 1 156 ? -5.394   22.725  -17.231 1.00 86.27 156 A 1 
ATOM 1231 C CG  . HIS A 1 156 ? -5.540   23.821  -18.262 1.00 79.39 156 A 1 
ATOM 1232 N ND1 . HIS A 1 156 ? -4.615   24.779  -18.622 1.00 68.00 156 A 1 
ATOM 1233 C CD2 . HIS A 1 156 ? -6.629   24.033  -19.072 1.00 66.98 156 A 1 
ATOM 1234 C CE1 . HIS A 1 156 ? -5.124   25.540  -19.593 1.00 62.96 156 A 1 
ATOM 1235 N NE2 . HIS A 1 156 ? -6.354   25.111  -19.902 1.00 63.72 156 A 1 
ATOM 1236 N N   . GLN A 1 157 ? -3.906   23.881  -14.627 1.00 85.86 157 A 1 
ATOM 1237 C CA  . GLN A 1 157 ? -3.451   24.942  -13.720 1.00 85.74 157 A 1 
ATOM 1238 C C   . GLN A 1 157 ? -1.933   24.915  -13.527 1.00 87.33 157 A 1 
ATOM 1239 O O   . GLN A 1 157 ? -1.283   25.959  -13.619 1.00 86.53 157 A 1 
ATOM 1240 C CB  . GLN A 1 157 ? -4.143   24.819  -12.361 1.00 84.79 157 A 1 
ATOM 1241 C CG  . GLN A 1 157 ? -5.574   25.353  -12.394 1.00 76.63 157 A 1 
ATOM 1242 C CD  . GLN A 1 157 ? -6.282   25.201  -11.039 1.00 72.22 157 A 1 
ATOM 1243 O OE1 . GLN A 1 157 ? -6.213   24.183  -10.386 1.00 66.26 157 A 1 
ATOM 1244 N NE2 . GLN A 1 157 ? -6.977   26.205  -10.586 1.00 62.45 157 A 1 
ATOM 1245 N N   . GLU A 1 158 ? -1.342   23.733  -13.317 1.00 85.89 158 A 1 
ATOM 1246 C CA  . GLU A 1 158 ? 0.111    23.604  -13.186 1.00 85.35 158 A 1 
ATOM 1247 C C   . GLU A 1 158 ? 0.842    23.935  -14.482 1.00 86.95 158 A 1 
ATOM 1248 O O   . GLU A 1 158 ? 1.878    24.588  -14.441 1.00 86.97 158 A 1 
ATOM 1249 C CB  . GLU A 1 158 ? 0.481    22.193  -12.748 1.00 83.31 158 A 1 
ATOM 1250 C CG  . GLU A 1 158 ? 0.256    22.031  -11.246 1.00 75.22 158 A 1 
ATOM 1251 C CD  . GLU A 1 158 ? 0.469    20.601  -10.780 1.00 70.56 158 A 1 
ATOM 1252 O OE1 . GLU A 1 158 ? 0.171    20.329  -9.587  1.00 63.79 158 A 1 
ATOM 1253 O OE2 . GLU A 1 158 ? 0.794    19.700  -11.581 1.00 64.57 158 A 1 
ATOM 1254 N N   . SER A 1 159 ? 0.303    23.563  -15.637 1.00 86.86 159 A 1 
ATOM 1255 C CA  . SER A 1 159 ? 0.882    23.917  -16.931 1.00 87.04 159 A 1 
ATOM 1256 C C   . SER A 1 159 ? 0.836    25.434  -17.180 1.00 89.15 159 A 1 
ATOM 1257 O O   . SER A 1 159 ? 1.807    25.997  -17.680 1.00 87.86 159 A 1 
ATOM 1258 C CB  . SER A 1 159 ? 0.157    23.171  -18.047 1.00 83.75 159 A 1 
ATOM 1259 O OG  . SER A 1 159 ? 0.791    23.414  -19.291 1.00 72.97 159 A 1 
ATOM 1260 N N   . GLU A 1 160 ? -0.261   26.096  -16.805 1.00 88.91 160 A 1 
ATOM 1261 C CA  . GLU A 1 160 ? -0.344   27.560  -16.875 1.00 89.26 160 A 1 
ATOM 1262 C C   . GLU A 1 160 ? 0.643    28.222  -15.911 1.00 90.58 160 A 1 
ATOM 1263 O O   . GLU A 1 160 ? 1.363    29.140  -16.320 1.00 89.21 160 A 1 
ATOM 1264 C CB  . GLU A 1 160 ? -1.763   28.055  -16.561 1.00 87.53 160 A 1 
ATOM 1265 C CG  . GLU A 1 160 ? -2.728   27.898  -17.741 1.00 75.70 160 A 1 
ATOM 1266 C CD  . GLU A 1 160 ? -4.050   28.659  -17.515 1.00 69.98 160 A 1 
ATOM 1267 O OE1 . GLU A 1 160 ? -4.637   29.097  -18.528 1.00 60.89 160 A 1 
ATOM 1268 O OE2 . GLU A 1 160 ? -4.458   28.839  -16.348 1.00 63.16 160 A 1 
ATOM 1269 N N   . LEU A 1 161 ? 0.734    27.740  -14.675 1.00 89.47 161 A 1 
ATOM 1270 C CA  . LEU A 1 161 ? 1.669    28.238  -13.671 1.00 89.80 161 A 1 
ATOM 1271 C C   . LEU A 1 161 ? 3.117    28.039  -14.131 1.00 91.21 161 A 1 
ATOM 1272 O O   . LEU A 1 161 ? 3.899    28.986  -14.106 1.00 91.20 161 A 1 
ATOM 1273 C CB  . LEU A 1 161 ? 1.394    27.540  -12.333 1.00 89.69 161 A 1 
ATOM 1274 C CG  . LEU A 1 161 ? 2.312    28.013  -11.182 1.00 88.92 161 A 1 
ATOM 1275 C CD1 . LEU A 1 161 ? 2.089    29.482  -10.833 1.00 83.82 161 A 1 
ATOM 1276 C CD2 . LEU A 1 161 ? 2.041    27.173  -9.931  1.00 83.75 161 A 1 
ATOM 1277 N N   . HIS A 1 162 ? 3.458    26.861  -14.640 1.00 91.26 162 A 1 
ATOM 1278 C CA  . HIS A 1 162 ? 4.788    26.553  -15.164 1.00 91.41 162 A 1 
ATOM 1279 C C   . HIS A 1 162 ? 5.160    27.480  -16.330 1.00 91.89 162 A 1 
ATOM 1280 O O   . HIS A 1 162 ? 6.234    28.082  -16.326 1.00 91.76 162 A 1 
ATOM 1281 C CB  . HIS A 1 162 ? 4.836    25.076  -15.584 1.00 90.35 162 A 1 
ATOM 1282 C CG  . HIS A 1 162 ? 6.195    24.574  -15.988 1.00 89.76 162 A 1 
ATOM 1283 N ND1 . HIS A 1 162 ? 6.430    23.454  -16.785 1.00 78.47 162 A 1 
ATOM 1284 C CD2 . HIS A 1 162 ? 7.410    25.091  -15.634 1.00 79.22 162 A 1 
ATOM 1285 C CE1 . HIS A 1 162 ? 7.756    23.322  -16.898 1.00 80.74 162 A 1 
ATOM 1286 N NE2 . HIS A 1 162 ? 8.372    24.294  -16.218 1.00 81.56 162 A 1 
ATOM 1287 N N   . SER A 1 163 ? 4.249    27.692  -17.272 1.00 91.31 163 A 1 
ATOM 1288 C CA  . SER A 1 163 ? 4.463    28.618  -18.391 1.00 90.84 163 A 1 
ATOM 1289 C C   . SER A 1 163 ? 4.592    30.078  -17.946 1.00 91.61 163 A 1 
ATOM 1290 O O   . SER A 1 163 ? 5.344    30.841  -18.553 1.00 90.53 163 A 1 
ATOM 1291 C CB  . SER A 1 163 ? 3.303    28.483  -19.377 1.00 89.80 163 A 1 
ATOM 1292 O OG  . SER A 1 163 ? 3.550    29.297  -20.524 1.00 77.26 163 A 1 
ATOM 1293 N N   . TYR A 1 164 ? 3.857    30.478  -16.910 1.00 90.93 164 A 1 
ATOM 1294 C CA  . TYR A 1 164 ? 3.952    31.808  -16.318 1.00 91.00 164 A 1 
ATOM 1295 C C   . TYR A 1 164 ? 5.297    32.016  -15.615 1.00 92.33 164 A 1 
ATOM 1296 O O   . TYR A 1 164 ? 6.021    32.946  -15.963 1.00 91.64 164 A 1 
ATOM 1297 C CB  . TYR A 1 164 ? 2.761    32.016  -15.382 1.00 90.46 164 A 1 
ATOM 1298 C CG  . TYR A 1 164 ? 2.837    33.265  -14.543 1.00 90.66 164 A 1 
ATOM 1299 C CD1 . TYR A 1 164 ? 3.224    33.191  -13.183 1.00 85.00 164 A 1 
ATOM 1300 C CD2 . TYR A 1 164 ? 2.526    34.523  -15.098 1.00 85.99 164 A 1 
ATOM 1301 C CE1 . TYR A 1 164 ? 3.274    34.341  -12.396 1.00 84.86 164 A 1 
ATOM 1302 C CE2 . TYR A 1 164 ? 2.570    35.685  -14.311 1.00 84.15 164 A 1 
ATOM 1303 C CZ  . TYR A 1 164 ? 2.943    35.594  -12.953 1.00 88.26 164 A 1 
ATOM 1304 O OH  . TYR A 1 164 ? 2.970    36.718  -12.173 1.00 86.69 164 A 1 
ATOM 1305 N N   . LEU A 1 165 ? 5.676    31.107  -14.719 1.00 91.64 165 A 1 
ATOM 1306 C CA  . LEU A 1 165 ? 6.944    31.173  -13.986 1.00 91.58 165 A 1 
ATOM 1307 C C   . LEU A 1 165 ? 8.152    31.106  -14.927 1.00 92.15 165 A 1 
ATOM 1308 O O   . LEU A 1 165 ? 9.084    31.892  -14.771 1.00 91.90 165 A 1 
ATOM 1309 C CB  . LEU A 1 165 ? 6.988    30.048  -12.944 1.00 91.63 165 A 1 
ATOM 1310 C CG  . LEU A 1 165 ? 5.958    30.164  -11.803 1.00 90.66 165 A 1 
ATOM 1311 C CD1 . LEU A 1 165 ? 6.074    28.940  -10.898 1.00 86.22 165 A 1 
ATOM 1312 C CD2 . LEU A 1 165 ? 6.155    31.422  -10.954 1.00 85.92 165 A 1 
ATOM 1313 N N   . SER A 1 166 ? 8.119    30.268  -15.960 1.00 92.09 166 A 1 
ATOM 1314 C CA  . SER A 1 166 ? 9.180    30.184  -16.970 1.00 90.93 166 A 1 
ATOM 1315 C C   . SER A 1 166 ? 9.378    31.512  -17.709 1.00 91.14 166 A 1 
ATOM 1316 O O   . SER A 1 166 ? 10.503   31.932  -17.944 1.00 90.38 166 A 1 
ATOM 1317 C CB  . SER A 1 166 ? 8.874    29.102  -18.007 1.00 89.77 166 A 1 
ATOM 1318 O OG  . SER A 1 166 ? 8.765    27.833  -17.421 1.00 80.16 166 A 1 
ATOM 1319 N N   . ARG A 1 167 ? 8.270    32.198  -18.036 1.00 92.32 167 A 1 
ATOM 1320 C CA  . ARG A 1 167 ? 8.338    33.534  -18.646 1.00 92.05 167 A 1 
ATOM 1321 C C   . ARG A 1 167 ? 8.922    34.572  -17.691 1.00 92.81 167 A 1 
ATOM 1322 O O   . ARG A 1 167 ? 9.715    35.390  -18.143 1.00 91.17 167 A 1 
ATOM 1323 C CB  . ARG A 1 167 ? 6.961    33.972  -19.150 1.00 90.95 167 A 1 
ATOM 1324 C CG  . ARG A 1 167 ? 6.689    33.411  -20.547 1.00 79.63 167 A 1 
ATOM 1325 C CD  . ARG A 1 167 ? 5.320    33.865  -21.064 1.00 77.10 167 A 1 
ATOM 1326 N NE  . ARG A 1 167 ? 4.236    33.065  -20.480 1.00 66.04 167 A 1 
ATOM 1327 C CZ  . ARG A 1 167 ? 2.935    33.287  -20.607 1.00 57.95 167 A 1 
ATOM 1328 N NH1 . ARG A 1 167 ? 2.476    34.334  -21.249 1.00 52.07 167 A 1 
ATOM 1329 N NH2 . ARG A 1 167 ? 2.073    32.456  -20.102 1.00 49.90 167 A 1 
ATOM 1330 N N   . LEU A 1 168 ? 8.572    34.530  -16.410 1.00 91.10 168 A 1 
ATOM 1331 C CA  . LEU A 1 168 ? 9.136    35.441  -15.409 1.00 90.73 168 A 1 
ATOM 1332 C C   . LEU A 1 168 ? 10.645   35.237  -15.240 1.00 91.72 168 A 1 
ATOM 1333 O O   . LEU A 1 168 ? 11.389   36.219  -15.258 1.00 90.78 168 A 1 
ATOM 1334 C CB  . LEU A 1 168 ? 8.427    35.275  -14.061 1.00 90.44 168 A 1 
ATOM 1335 C CG  . LEU A 1 168 ? 6.967    35.759  -14.003 1.00 87.43 168 A 1 
ATOM 1336 C CD1 . LEU A 1 168 ? 6.506    35.691  -12.544 1.00 80.98 168 A 1 
ATOM 1337 C CD2 . LEU A 1 168 ? 6.796    37.194  -14.487 1.00 81.05 168 A 1 
ATOM 1338 N N   . ILE A 1 169 ? 11.107   33.994  -15.145 1.00 92.39 169 A 1 
ATOM 1339 C CA  . ILE A 1 169 ? 12.540   33.678  -15.023 1.00 91.62 169 A 1 
ATOM 1340 C C   . ILE A 1 169 ? 13.291   34.143  -16.274 1.00 91.70 169 A 1 
ATOM 1341 O O   . ILE A 1 169 ? 14.312   34.814  -16.154 1.00 91.09 169 A 1 
ATOM 1342 C CB  . ILE A 1 169 ? 12.769   32.176  -14.748 1.00 91.67 169 A 1 
ATOM 1343 C CG1 . ILE A 1 169 ? 12.181   31.765  -13.382 1.00 89.15 169 A 1 
ATOM 1344 C CG2 . ILE A 1 169 ? 14.284   31.859  -14.765 1.00 88.57 169 A 1 
ATOM 1345 C CD1 . ILE A 1 169 ? 12.125   30.247  -13.162 1.00 86.61 169 A 1 
ATOM 1346 N N   . ALA A 1 170 ? 12.774   33.853  -17.468 1.00 92.06 170 A 1 
ATOM 1347 C CA  . ALA A 1 170 ? 13.391   34.286  -18.716 1.00 91.04 170 A 1 
ATOM 1348 C C   . ALA A 1 170 ? 13.455   35.827  -18.823 1.00 91.39 170 A 1 
ATOM 1349 O O   . ALA A 1 170 ? 14.485   36.372  -19.202 1.00 90.31 170 A 1 
ATOM 1350 C CB  . ALA A 1 170 ? 12.618   33.667  -19.884 1.00 89.77 170 A 1 
ATOM 1351 N N   . ALA A 1 171 ? 12.385   36.538  -18.458 1.00 91.50 171 A 1 
ATOM 1352 C CA  . ALA A 1 171 ? 12.337   37.992  -18.479 1.00 91.18 171 A 1 
ATOM 1353 C C   . ALA A 1 171 ? 13.263   38.638  -17.440 1.00 91.42 171 A 1 
ATOM 1354 O O   . ALA A 1 171 ? 13.843   39.699  -17.705 1.00 89.83 171 A 1 
ATOM 1355 C CB  . ALA A 1 171 ? 10.882   38.435  -18.264 1.00 90.47 171 A 1 
ATOM 1356 N N   . GLU A 1 172 ? 13.432   38.009  -16.267 1.00 91.26 172 A 1 
ATOM 1357 C CA  . GLU A 1 172 ? 14.368   38.490  -15.247 1.00 90.73 172 A 1 
ATOM 1358 C C   . GLU A 1 172 ? 15.819   38.236  -15.653 1.00 91.10 172 A 1 
ATOM 1359 O O   . GLU A 1 172 ? 16.664   39.113  -15.470 1.00 89.96 172 A 1 
ATOM 1360 C CB  . GLU A 1 172 ? 14.048   37.851  -13.892 1.00 89.88 172 A 1 
ATOM 1361 C CG  . GLU A 1 172 ? 14.736   38.562  -12.714 1.00 83.72 172 A 1 
ATOM 1362 C CD  . GLU A 1 172 ? 14.226   39.996  -12.446 1.00 81.18 172 A 1 
ATOM 1363 O OE1 . GLU A 1 172 ? 14.791   40.644  -11.552 1.00 72.59 172 A 1 
ATOM 1364 O OE2 . GLU A 1 172 ? 13.268   40.448  -13.112 1.00 73.30 172 A 1 
ATOM 1365 N N   . ARG A 1 173 ? 16.105   37.104  -16.277 1.00 90.93 173 A 1 
ATOM 1366 C CA  . ARG A 1 173 ? 17.422   36.802  -16.851 1.00 90.66 173 A 1 
ATOM 1367 C C   . ARG A 1 173 ? 17.826   37.851  -17.877 1.00 90.62 173 A 1 
ATOM 1368 O O   . ARG A 1 173 ? 18.913   38.402  -17.764 1.00 89.76 173 A 1 
ATOM 1369 C CB  . ARG A 1 173 ? 17.381   35.390  -17.462 1.00 89.82 173 A 1 
ATOM 1370 C CG  . ARG A 1 173 ? 18.728   34.926  -18.041 1.00 86.33 173 A 1 
ATOM 1371 C CD  . ARG A 1 173 ? 18.560   33.523  -18.610 1.00 84.93 173 A 1 
ATOM 1372 N NE  . ARG A 1 173 ? 19.796   32.947  -19.159 1.00 79.07 173 A 1 
ATOM 1373 C CZ  . ARG A 1 173 ? 20.133   32.795  -20.427 1.00 75.08 173 A 1 
ATOM 1374 N NH1 . ARG A 1 173 ? 19.440   33.282  -21.409 1.00 67.36 173 A 1 
ATOM 1375 N NH2 . ARG A 1 173 ? 21.190   32.118  -20.733 1.00 66.76 173 A 1 
ATOM 1376 N N   . GLU A 1 174 ? 16.947   38.183  -18.823 1.00 91.42 174 A 1 
ATOM 1377 C CA  . GLU A 1 174 ? 17.198   39.236  -19.810 1.00 90.76 174 A 1 
ATOM 1378 C C   . GLU A 1 174 ? 17.400   40.610  -19.152 1.00 90.78 174 A 1 
ATOM 1379 O O   . GLU A 1 174 ? 18.340   41.318  -19.498 1.00 88.98 174 A 1 
ATOM 1380 C CB  . GLU A 1 174 ? 16.041   39.298  -20.826 1.00 89.62 174 A 1 
ATOM 1381 C CG  . GLU A 1 174 ? 16.092   38.176  -21.875 1.00 79.44 174 A 1 
ATOM 1382 C CD  . GLU A 1 174 ? 17.239   38.324  -22.897 1.00 70.62 174 A 1 
ATOM 1383 O OE1 . GLU A 1 174 ? 17.619   37.290  -23.494 1.00 62.06 174 A 1 
ATOM 1384 O OE2 . GLU A 1 174 ? 17.714   39.457  -23.090 1.00 62.24 174 A 1 
ATOM 1385 N N   . ARG A 1 175 ? 16.583   40.961  -18.142 1.00 90.84 175 A 1 
ATOM 1386 C CA  . ARG A 1 175 ? 16.748   42.233  -17.415 1.00 89.86 175 A 1 
ATOM 1387 C C   . ARG A 1 175 ? 18.085   42.334  -16.690 1.00 90.14 175 A 1 
ATOM 1388 O O   . ARG A 1 175 ? 18.760   43.340  -16.854 1.00 88.50 175 A 1 
ATOM 1389 C CB  . ARG A 1 175 ? 15.606   42.445  -16.419 1.00 88.98 175 A 1 
ATOM 1390 C CG  . ARG A 1 175 ? 14.373   43.071  -17.089 1.00 81.53 175 A 1 
ATOM 1391 C CD  . ARG A 1 175 ? 13.309   43.415  -16.045 1.00 81.18 175 A 1 
ATOM 1392 N NE  . ARG A 1 175 ? 12.709   42.195  -15.483 1.00 75.05 175 A 1 
ATOM 1393 C CZ  . ARG A 1 175 ? 11.443   41.811  -15.564 1.00 70.34 175 A 1 
ATOM 1394 N NH1 . ARG A 1 175 ? 10.522   42.552  -16.133 1.00 62.31 175 A 1 
ATOM 1395 N NH2 . ARG A 1 175 ? 11.075   40.665  -15.071 1.00 63.25 175 A 1 
ATOM 1396 N N   . GLU A 1 176 ? 18.477   41.315  -15.925 1.00 89.86 176 A 1 
ATOM 1397 C CA  . GLU A 1 176 ? 19.764   41.335  -15.230 1.00 88.81 176 A 1 
ATOM 1398 C C   . GLU A 1 176 ? 20.942   41.376  -16.222 1.00 88.64 176 A 1 
ATOM 1399 O O   . GLU A 1 176 ? 21.944   42.044  -15.957 1.00 86.48 176 A 1 
ATOM 1400 C CB  . GLU A 1 176 ? 19.919   40.139  -14.268 1.00 86.89 176 A 1 
ATOM 1401 C CG  . GLU A 1 176 ? 19.194   40.279  -12.909 1.00 78.71 176 A 1 
ATOM 1402 C CD  . GLU A 1 176 ? 19.628   39.219  -11.853 1.00 78.14 176 A 1 
ATOM 1403 O OE1 . GLU A 1 176 ? 18.980   39.070  -10.788 1.00 71.40 176 A 1 
ATOM 1404 O OE2 . GLU A 1 176 ? 20.635   38.509  -12.043 1.00 74.47 176 A 1 
ATOM 1405 N N   . LEU A 1 177 ? 20.831   40.722  -17.380 1.00 88.89 177 A 1 
ATOM 1406 C CA  . LEU A 1 177 ? 21.849   40.773  -18.433 1.00 87.69 177 A 1 
ATOM 1407 C C   . LEU A 1 177 ? 21.950   42.168  -19.065 1.00 87.60 177 A 1 
ATOM 1408 O O   . LEU A 1 177 ? 23.053   42.693  -19.192 1.00 85.93 177 A 1 
ATOM 1409 C CB  . LEU A 1 177 ? 21.562   39.710  -19.503 1.00 86.96 177 A 1 
ATOM 1410 C CG  . LEU A 1 177 ? 21.871   38.267  -19.059 1.00 83.80 177 A 1 
ATOM 1411 C CD1 . LEU A 1 177 ? 21.362   37.294  -20.129 1.00 77.88 177 A 1 
ATOM 1412 C CD2 . LEU A 1 177 ? 23.373   38.026  -18.889 1.00 78.06 177 A 1 
ATOM 1413 N N   . GLU A 1 178 ? 20.824   42.810  -19.405 1.00 88.97 178 A 1 
ATOM 1414 C CA  . GLU A 1 178 ? 20.801   44.180  -19.928 1.00 87.80 178 A 1 
ATOM 1415 C C   . GLU A 1 178 ? 21.328   45.193  -18.909 1.00 87.10 178 A 1 
ATOM 1416 O O   . GLU A 1 178 ? 22.073   46.110  -19.268 1.00 84.43 178 A 1 
ATOM 1417 C CB  . GLU A 1 178 ? 19.379   44.599  -20.311 1.00 86.73 178 A 1 
ATOM 1418 C CG  . GLU A 1 178 ? 18.889   44.056  -21.665 1.00 77.32 178 A 1 
ATOM 1419 C CD  . GLU A 1 178 ? 17.588   44.735  -22.128 1.00 70.01 178 A 1 
ATOM 1420 O OE1 . GLU A 1 178 ? 17.177   44.463  -23.280 1.00 62.32 178 A 1 
ATOM 1421 O OE2 . GLU A 1 178 ? 17.039   45.580  -21.389 1.00 63.62 178 A 1 
ATOM 1422 N N   . GLU A 1 179 ? 20.970   45.038  -17.637 1.00 88.12 179 A 1 
ATOM 1423 C CA  . GLU A 1 179 ? 21.401   45.937  -16.569 1.00 87.00 179 A 1 
ATOM 1424 C C   . GLU A 1 179 ? 22.907   45.791  -16.302 1.00 86.70 179 A 1 
ATOM 1425 O O   . GLU A 1 179 ? 23.617   46.791  -16.192 1.00 84.00 179 A 1 
ATOM 1426 C CB  . GLU A 1 179 ? 20.545   45.676  -15.328 1.00 85.41 179 A 1 
ATOM 1427 C CG  . GLU A 1 179 ? 20.609   46.832  -14.319 1.00 74.64 179 A 1 
ATOM 1428 C CD  . GLU A 1 179 ? 19.641   46.650  -13.144 1.00 69.05 179 A 1 
ATOM 1429 O OE1 . GLU A 1 179 ? 19.207   47.692  -12.586 1.00 61.99 179 A 1 
ATOM 1430 O OE2 . GLU A 1 179 ? 19.332   45.485  -12.799 1.00 63.71 179 A 1 
ATOM 1431 N N   . CYS A 1 180 ? 23.428   44.582  -16.310 1.00 85.98 180 A 1 
ATOM 1432 C CA  . CYS A 1 180 ? 24.865   44.312  -16.256 1.00 84.96 180 A 1 
ATOM 1433 C C   . CYS A 1 180 ? 25.592   44.957  -17.436 1.00 84.92 180 A 1 
ATOM 1434 O O   . CYS A 1 180 ? 26.635   45.599  -17.254 1.00 83.31 180 A 1 
ATOM 1435 C CB  . CYS A 1 180 ? 25.076   42.792  -16.228 1.00 82.81 180 A 1 
ATOM 1436 S SG  . CYS A 1 180 ? 26.839   42.390  -16.112 1.00 76.19 180 A 1 
ATOM 1437 N N   . GLN A 1 181 ? 25.028   44.851  -18.631 1.00 84.38 181 A 1 
ATOM 1438 C CA  . GLN A 1 181 ? 25.621   45.419  -19.840 1.00 82.20 181 A 1 
ATOM 1439 C C   . GLN A 1 181 ? 25.632   46.953  -19.785 1.00 82.14 181 A 1 
ATOM 1440 O O   . GLN A 1 181 ? 26.669   47.555  -20.073 1.00 78.63 181 A 1 
ATOM 1441 C CB  . GLN A 1 181 ? 24.875   44.857  -21.057 1.00 79.50 181 A 1 
ATOM 1442 C CG  . GLN A 1 181 ? 25.701   44.973  -22.342 1.00 71.26 181 A 1 
ATOM 1443 C CD  . GLN A 1 181 ? 25.090   44.193  -23.510 1.00 66.06 181 A 1 
ATOM 1444 O OE1 . GLN A 1 181 ? 24.021   43.622  -23.454 1.00 61.19 181 A 1 
ATOM 1445 N NE2 . GLN A 1 181 ? 25.774   44.130  -24.629 1.00 57.69 181 A 1 
ATOM 1446 N N   . ARG A 1 182 ? 24.556   47.617  -19.332 1.00 84.25 182 A 1 
ATOM 1447 C CA  . ARG A 1 182 ? 24.493   49.077  -19.148 1.00 83.29 182 A 1 
ATOM 1448 C C   . ARG A 1 182 ? 25.420   49.583  -18.049 1.00 83.15 182 A 1 
ATOM 1449 O O   . ARG A 1 182 ? 26.064   50.610  -18.228 1.00 79.04 182 A 1 
ATOM 1450 C CB  . ARG A 1 182 ? 23.064   49.518  -18.832 1.00 80.99 182 A 1 
ATOM 1451 C CG  . ARG A 1 182 ? 22.160   49.463  -20.066 1.00 72.15 182 A 1 
ATOM 1452 C CD  . ARG A 1 182 ? 20.767   49.960  -19.676 1.00 69.40 182 A 1 
ATOM 1453 N NE  . ARG A 1 182 ? 19.807   49.664  -20.736 1.00 62.44 182 A 1 
ATOM 1454 C CZ  . ARG A 1 182 ? 18.508   49.905  -20.696 1.00 56.24 182 A 1 
ATOM 1455 N NH1 . ARG A 1 182 ? 17.970   50.606  -19.738 1.00 52.70 182 A 1 
ATOM 1456 N NH2 . ARG A 1 182 ? 17.732   49.420  -21.625 1.00 50.31 182 A 1 
ATOM 1457 N N   . ASN A 1 183 ? 25.496   48.881  -16.926 1.00 82.39 183 A 1 
ATOM 1458 C CA  . ASN A 1 183 ? 26.343   49.295  -15.806 1.00 80.43 183 A 1 
ATOM 1459 C C   . ASN A 1 183 ? 27.843   49.220  -16.131 1.00 79.22 183 A 1 
ATOM 1460 O O   . ASN A 1 183 ? 28.637   49.915  -15.498 1.00 72.74 183 A 1 
ATOM 1461 C CB  . ASN A 1 183 ? 25.986   48.447  -14.573 1.00 77.08 183 A 1 
ATOM 1462 C CG  . ASN A 1 183 ? 24.661   48.852  -13.950 1.00 72.72 183 A 1 
ATOM 1463 O OD1 . ASN A 1 183 ? 24.168   49.960  -14.103 1.00 65.04 183 A 1 
ATOM 1464 N ND2 . ASN A 1 183 ? 24.060   47.964  -13.184 1.00 64.56 183 A 1 
ATOM 1465 N N   . HIS A 1 184 ? 28.222   48.415  -17.122 1.00 77.79 184 A 1 
ATOM 1466 C CA  . HIS A 1 184 ? 29.602   48.256  -17.586 1.00 75.14 184 A 1 
ATOM 1467 C C   . HIS A 1 184 ? 29.876   48.889  -18.964 1.00 75.39 184 A 1 
ATOM 1468 O O   . HIS A 1 184 ? 30.958   48.695  -19.512 1.00 69.75 184 A 1 
ATOM 1469 C CB  . HIS A 1 184 ? 29.984   46.778  -17.500 1.00 70.07 184 A 1 
ATOM 1470 C CG  . HIS A 1 184 ? 30.080   46.299  -16.079 1.00 66.50 184 A 1 
ATOM 1471 N ND1 . HIS A 1 184 ? 30.957   46.770  -15.134 1.00 58.33 184 A 1 
ATOM 1472 C CD2 . HIS A 1 184 ? 29.312   45.349  -15.466 1.00 57.91 184 A 1 
ATOM 1473 C CE1 . HIS A 1 184 ? 30.725   46.112  -13.982 1.00 56.74 184 A 1 
ATOM 1474 N NE2 . HIS A 1 184 ? 29.733   45.240  -14.148 1.00 56.90 184 A 1 
ATOM 1475 N N   . GLU A 1 185 ? 28.971   49.709  -19.509 1.00 77.32 185 A 1 
ATOM 1476 C CA  . GLU A 1 185 ? 29.123   50.500  -20.748 1.00 76.00 185 A 1 
ATOM 1477 C C   . GLU A 1 185 ? 30.201   51.616  -20.629 1.00 74.76 185 A 1 
ATOM 1478 O O   . GLU A 1 185 ? 30.030   52.730  -21.120 1.00 66.52 185 A 1 
ATOM 1479 C CB  . GLU A 1 185 ? 27.755   51.079  -21.183 1.00 71.15 185 A 1 
ATOM 1480 C CG  . GLU A 1 185 ? 27.051   50.301  -22.305 1.00 63.98 185 A 1 
ATOM 1481 C CD  . GLU A 1 185 ? 25.733   50.958  -22.752 1.00 58.78 185 A 1 
ATOM 1482 O OE1 . GLU A 1 185 ? 25.052   50.358  -23.601 1.00 54.20 185 A 1 
ATOM 1483 O OE2 . GLU A 1 185 ? 25.402   52.076  -22.280 1.00 54.97 185 A 1 
ATOM 1484 N N   . GLY A 1 186 ? 31.296   51.377  -19.977 1.00 73.68 186 A 1 
ATOM 1485 C CA  . GLY A 1 186 ? 32.426   52.303  -19.847 1.00 72.14 186 A 1 
ATOM 1486 C C   . GLY A 1 186 ? 33.700   51.648  -19.343 1.00 72.70 186 A 1 
ATOM 1487 O O   . GLY A 1 186 ? 34.779   52.226  -19.485 1.00 65.96 186 A 1 
ATOM 1488 N N   . ASP A 1 187 ? 33.592   50.475  -18.781 1.00 71.52 187 A 1 
ATOM 1489 C CA  . ASP A 1 187 ? 34.758   49.728  -18.318 1.00 69.40 187 A 1 
ATOM 1490 C C   . ASP A 1 187 ? 35.362   48.907  -19.467 1.00 69.76 187 A 1 
ATOM 1491 O O   . ASP A 1 187 ? 34.683   48.137  -20.139 1.00 62.88 187 A 1 
ATOM 1492 C CB  . ASP A 1 187 ? 34.425   48.878  -17.080 1.00 62.63 187 A 1 
ATOM 1493 C CG  . ASP A 1 187 ? 34.596   49.622  -15.745 1.00 56.94 187 A 1 
ATOM 1494 O OD1 . ASP A 1 187 ? 35.384   50.595  -15.709 1.00 51.83 187 A 1 
ATOM 1495 O OD2 . ASP A 1 187 ? 33.985   49.182  -14.752 1.00 51.28 187 A 1 
ATOM 1496 N N   . GLU A 1 188 ? 36.673   49.082  -19.681 1.00 65.65 188 A 1 
ATOM 1497 C CA  . GLU A 1 188 ? 37.421   48.434  -20.773 1.00 64.83 188 A 1 
ATOM 1498 C C   . GLU A 1 188 ? 37.463   46.902  -20.672 1.00 66.86 188 A 1 
ATOM 1499 O O   . GLU A 1 188 ? 37.778   46.228  -21.658 1.00 60.52 188 A 1 
ATOM 1500 C CB  . GLU A 1 188 ? 38.871   48.950  -20.799 1.00 58.32 188 A 1 
ATOM 1501 C CG  . GLU A 1 188 ? 39.035   50.413  -21.265 1.00 52.50 188 A 1 
ATOM 1502 C CD  . GLU A 1 188 ? 40.517   50.825  -21.407 1.00 47.31 188 A 1 
ATOM 1503 O OE1 . GLU A 1 188 ? 40.780   51.787  -22.171 1.00 43.23 188 A 1 
ATOM 1504 O OE2 . GLU A 1 188 ? 41.387   50.210  -20.761 1.00 43.24 188 A 1 
ATOM 1505 N N   . ASP A 1 189 ? 37.252   46.351  -19.485 1.00 73.07 189 A 1 
ATOM 1506 C CA  . ASP A 1 189 ? 37.539   44.937  -19.243 1.00 73.13 189 A 1 
ATOM 1507 C C   . ASP A 1 189 ? 36.345   44.028  -19.597 1.00 75.26 189 A 1 
ATOM 1508 O O   . ASP A 1 189 ? 35.648   43.463  -18.761 1.00 69.34 189 A 1 
ATOM 1509 C CB  . ASP A 1 189 ? 38.138   44.717  -17.854 1.00 66.30 189 A 1 
ATOM 1510 C CG  . ASP A 1 189 ? 38.960   43.424  -17.785 1.00 59.16 189 A 1 
ATOM 1511 O OD1 . ASP A 1 189 ? 38.922   42.617  -18.757 1.00 53.83 189 A 1 
ATOM 1512 O OD2 . ASP A 1 189 ? 39.647   43.211  -16.768 1.00 53.13 189 A 1 
ATOM 1513 N N   . ASP A 1 190 ? 36.178   43.857  -20.884 1.00 76.77 190 A 1 
ATOM 1514 C CA  . ASP A 1 190 ? 35.172   43.019  -21.548 1.00 77.87 190 A 1 
ATOM 1515 C C   . ASP A 1 190 ? 35.152   41.566  -21.012 1.00 79.50 190 A 1 
ATOM 1516 O O   . ASP A 1 190 ? 34.150   40.858  -21.078 1.00 75.42 190 A 1 
ATOM 1517 C CB  . ASP A 1 190 ? 35.510   43.057  -23.057 1.00 72.19 190 A 1 
ATOM 1518 C CG  . ASP A 1 190 ? 34.337   42.755  -24.005 1.00 64.47 190 A 1 
ATOM 1519 O OD1 . ASP A 1 190 ? 33.210   43.206  -23.708 1.00 58.08 190 A 1 
ATOM 1520 O OD2 . ASP A 1 190 ? 34.567   42.057  -25.029 1.00 57.38 190 A 1 
ATOM 1521 N N   . SER A 1 191 ? 36.261   41.114  -20.411 1.00 79.77 191 A 1 
ATOM 1522 C CA  . SER A 1 191 ? 36.358   39.795  -19.772 1.00 80.57 191 A 1 
ATOM 1523 C C   . SER A 1 191 ? 35.601   39.724  -18.445 1.00 81.81 191 A 1 
ATOM 1524 O O   . SER A 1 191 ? 34.994   38.693  -18.135 1.00 77.82 191 A 1 
ATOM 1525 C CB  . SER A 1 191 ? 37.823   39.408  -19.577 1.00 76.74 191 A 1 
ATOM 1526 O OG  . SER A 1 191 ? 38.434   40.064  -18.487 1.00 67.19 191 A 1 
ATOM 1527 N N   . HIS A 1 192 ? 35.587   40.833  -17.673 1.00 82.09 192 A 1 
ATOM 1528 C CA  . HIS A 1 192 ? 34.894   40.909  -16.401 1.00 82.14 192 A 1 
ATOM 1529 C C   . HIS A 1 192 ? 33.378   40.987  -16.596 1.00 83.69 192 A 1 
ATOM 1530 O O   . HIS A 1 192 ? 32.626   40.284  -15.914 1.00 81.11 192 A 1 
ATOM 1531 C CB  . HIS A 1 192 ? 35.423   42.091  -15.584 1.00 78.36 192 A 1 
ATOM 1532 C CG  . HIS A 1 192 ? 35.255   41.879  -14.113 1.00 70.12 192 A 1 
ATOM 1533 N ND1 . HIS A 1 192 ? 35.926   40.943  -13.355 1.00 61.34 192 A 1 
ATOM 1534 C CD2 . HIS A 1 192 ? 34.410   42.543  -13.251 1.00 60.24 192 A 1 
ATOM 1535 C CE1 . HIS A 1 192 ? 35.508   41.038  -12.083 1.00 56.93 192 A 1 
ATOM 1536 N NE2 . HIS A 1 192 ? 34.584   42.003  -11.980 1.00 56.83 192 A 1 
ATOM 1537 N N   . VAL A 1 193 ? 32.942   41.738  -17.611 1.00 82.07 193 A 1 
ATOM 1538 C CA  . VAL A 1 193 ? 31.529   41.810  -18.022 1.00 82.61 193 A 1 
ATOM 1539 C C   . VAL A 1 193 ? 31.023   40.435  -18.447 1.00 84.60 193 A 1 
ATOM 1540 O O   . VAL A 1 193 ? 30.001   39.971  -17.936 1.00 83.29 193 A 1 
ATOM 1541 C CB  . VAL A 1 193 ? 31.324   42.834  -19.159 1.00 79.15 193 A 1 
ATOM 1542 C CG1 . VAL A 1 193 ? 29.839   42.983  -19.496 1.00 70.57 193 A 1 
ATOM 1543 C CG2 . VAL A 1 193 ? 31.866   44.212  -18.774 1.00 70.59 193 A 1 
ATOM 1544 N N   . ARG A 1 194 ? 31.757   39.724  -19.295 1.00 84.33 194 A 1 
ATOM 1545 C CA  . ARG A 1 194 ? 31.372   38.358  -19.711 1.00 83.99 194 A 1 
ATOM 1546 C C   . ARG A 1 194 ? 31.332   37.380  -18.545 1.00 85.52 194 A 1 
ATOM 1547 O O   . ARG A 1 194 ? 30.459   36.517  -18.519 1.00 84.19 194 A 1 
ATOM 1548 C CB  . ARG A 1 194 ? 32.336   37.823  -20.777 1.00 81.86 194 A 1 
ATOM 1549 C CG  . ARG A 1 194 ? 32.117   38.500  -22.131 1.00 72.42 194 A 1 
ATOM 1550 C CD  . ARG A 1 194 ? 33.089   37.904  -23.136 1.00 66.46 194 A 1 
ATOM 1551 N NE  . ARG A 1 194 ? 33.312   38.822  -24.252 1.00 59.85 194 A 1 
ATOM 1552 C CZ  . ARG A 1 194 ? 33.949   38.561  -25.368 1.00 52.70 194 A 1 
ATOM 1553 N NH1 . ARG A 1 194 ? 34.379   37.356  -25.665 1.00 48.50 194 A 1 
ATOM 1554 N NH2 . ARG A 1 194 ? 34.185   39.539  -26.199 1.00 47.40 194 A 1 
ATOM 1555 N N   . ALA A 1 195 ? 32.246   37.511  -17.592 1.00 85.46 195 A 1 
ATOM 1556 C CA  . ALA A 1 195 ? 32.237   36.665  -16.400 1.00 85.58 195 A 1 
ATOM 1557 C C   . ALA A 1 195 ? 30.999   36.932  -15.521 1.00 86.30 195 A 1 
ATOM 1558 O O   . ALA A 1 195 ? 30.399   35.981  -15.028 1.00 84.85 195 A 1 
ATOM 1559 C CB  . ALA A 1 195 ? 33.547   36.867  -15.632 1.00 84.00 195 A 1 
ATOM 1560 N N   . GLN A 1 196 ? 30.600   38.217  -15.361 1.00 85.99 196 A 1 
ATOM 1561 C CA  . GLN A 1 196 ? 29.371   38.562  -14.650 1.00 85.36 196 A 1 
ATOM 1562 C C   . GLN A 1 196 ? 28.124   38.083  -15.394 1.00 86.62 196 A 1 
ATOM 1563 O O   . GLN A 1 196 ? 27.253   37.473  -14.774 1.00 85.50 196 A 1 
ATOM 1564 C CB  . GLN A 1 196 ? 29.284   40.069  -14.399 1.00 82.93 196 A 1 
ATOM 1565 C CG  . GLN A 1 196 ? 30.091   40.485  -13.162 1.00 74.43 196 A 1 
ATOM 1566 C CD  . GLN A 1 196 ? 29.792   41.923  -12.744 1.00 69.01 196 A 1 
ATOM 1567 O OE1 . GLN A 1 196 ? 29.142   42.682  -13.437 1.00 62.46 196 A 1 
ATOM 1568 N NE2 . GLN A 1 196 ? 30.241   42.361  -11.588 1.00 59.63 196 A 1 
ATOM 1569 N N   . GLN A 1 197 ? 28.051   38.277  -16.713 1.00 85.89 197 A 1 
ATOM 1570 C CA  . GLN A 1 197 ? 26.958   37.784  -17.544 1.00 85.90 197 A 1 
ATOM 1571 C C   . GLN A 1 197 ? 26.832   36.255  -17.430 1.00 87.32 197 A 1 
ATOM 1572 O O   . GLN A 1 197 ? 25.747   35.756  -17.150 1.00 86.30 197 A 1 
ATOM 1573 C CB  . GLN A 1 197 ? 27.171   38.192  -19.004 1.00 84.37 197 A 1 
ATOM 1574 C CG  . GLN A 1 197 ? 26.865   39.679  -19.242 1.00 80.42 197 A 1 
ATOM 1575 C CD  . GLN A 1 197 ? 27.122   40.111  -20.690 1.00 76.96 197 A 1 
ATOM 1576 O OE1 . GLN A 1 197 ? 27.871   39.491  -21.442 1.00 71.62 197 A 1 
ATOM 1577 N NE2 . GLN A 1 197 ? 26.522   41.186  -21.119 1.00 68.57 197 A 1 
ATOM 1578 N N   . ALA A 1 198 ? 27.940   35.522  -17.526 1.00 88.36 198 A 1 
ATOM 1579 C CA  . ALA A 1 198 ? 27.929   34.075  -17.360 1.00 88.15 198 A 1 
ATOM 1580 C C   . ALA A 1 198 ? 27.461   33.638  -15.957 1.00 88.99 198 A 1 
ATOM 1581 O O   . ALA A 1 198 ? 26.804   32.611  -15.814 1.00 87.49 198 A 1 
ATOM 1582 C CB  . ALA A 1 198 ? 29.336   33.541  -17.659 1.00 86.85 198 A 1 
ATOM 1583 N N   . CYS A 1 199 ? 27.759   34.438  -14.913 1.00 88.93 199 A 1 
ATOM 1584 C CA  . CYS A 1 199 ? 27.303   34.174  -13.554 1.00 89.17 199 A 1 
ATOM 1585 C C   . CYS A 1 199 ? 25.784   34.412  -13.398 1.00 89.70 199 A 1 
ATOM 1586 O O   . CYS A 1 199 ? 25.102   33.626  -12.744 1.00 89.00 199 A 1 
ATOM 1587 C CB  . CYS A 1 199 ? 28.127   35.027  -12.582 1.00 87.02 199 A 1 
ATOM 1588 S SG  . CYS A 1 199 ? 28.186   34.240  -10.947 1.00 73.97 199 A 1 
ATOM 1589 N N   . ILE A 1 200 ? 25.271   35.480  -14.023 1.00 88.39 200 A 1 
ATOM 1590 C CA  . ILE A 1 200 ? 23.840   35.794  -14.083 1.00 87.99 200 A 1 
ATOM 1591 C C   . ILE A 1 200 ? 23.092   34.692  -14.837 1.00 89.08 200 A 1 
ATOM 1592 O O   . ILE A 1 200 ? 22.113   34.154  -14.322 1.00 88.44 200 A 1 
ATOM 1593 C CB  . ILE A 1 200 ? 23.624   37.181  -14.728 1.00 87.16 200 A 1 
ATOM 1594 C CG1 . ILE A 1 200 ? 24.132   38.300  -13.786 1.00 83.37 200 A 1 
ATOM 1595 C CG2 . ILE A 1 200 ? 22.142   37.429  -15.073 1.00 82.29 200 A 1 
ATOM 1596 C CD1 . ILE A 1 200 ? 24.326   39.647  -14.486 1.00 76.74 200 A 1 
ATOM 1597 N N   . GLU A 1 201 ? 23.582   34.309  -16.013 1.00 89.27 201 A 1 
ATOM 1598 C CA  . GLU A 1 201 ? 23.008   33.214  -16.794 1.00 88.84 201 A 1 
ATOM 1599 C C   . GLU A 1 201 ? 22.967   31.916  -15.981 1.00 89.50 201 A 1 
ATOM 1600 O O   . GLU A 1 201 ? 21.904   31.322  -15.842 1.00 88.35 201 A 1 
ATOM 1601 C CB  . GLU A 1 201 ? 23.798   32.990  -18.091 1.00 87.40 201 A 1 
ATOM 1602 C CG  . GLU A 1 201 ? 23.564   34.098  -19.114 1.00 81.56 201 A 1 
ATOM 1603 C CD  . GLU A 1 201 ? 24.179   33.782  -20.489 1.00 78.13 201 A 1 
ATOM 1604 O OE1 . GLU A 1 201 ? 23.580   34.228  -21.485 1.00 70.33 201 A 1 
ATOM 1605 O OE2 . GLU A 1 201 ? 25.194   33.055  -20.544 1.00 71.67 201 A 1 
ATOM 1606 N N   . ALA A 1 202 ? 24.092   31.532  -15.370 1.00 89.70 202 A 1 
ATOM 1607 C CA  . ALA A 1 202 ? 24.159   30.318  -14.570 1.00 89.38 202 A 1 
ATOM 1608 C C   . ALA A 1 202 ? 23.202   30.332  -13.367 1.00 90.09 202 A 1 
ATOM 1609 O O   . ALA A 1 202 ? 22.642   29.292  -13.016 1.00 88.94 202 A 1 
ATOM 1610 C CB  . ALA A 1 202 ? 25.611   30.117  -14.112 1.00 88.16 202 A 1 
ATOM 1611 N N   . LYS A 1 203 ? 22.986   31.495  -12.743 1.00 89.66 203 A 1 
ATOM 1612 C CA  . LYS A 1 203 ? 22.037   31.674  -11.639 1.00 89.12 203 A 1 
ATOM 1613 C C   . LYS A 1 203 ? 20.598   31.424  -12.103 1.00 90.40 203 A 1 
ATOM 1614 O O   . LYS A 1 203 ? 19.898   30.621  -11.479 1.00 89.77 203 A 1 
ATOM 1615 C CB  . LYS A 1 203 ? 22.215   33.085  -11.053 1.00 86.93 203 A 1 
ATOM 1616 C CG  . LYS A 1 203 ? 21.166   33.498  -9.999  1.00 79.73 203 A 1 
ATOM 1617 C CD  . LYS A 1 203 ? 21.280   35.001  -9.726  1.00 77.70 203 A 1 
ATOM 1618 C CE  . LYS A 1 203 ? 20.034   35.565  -9.037  1.00 68.74 203 A 1 
ATOM 1619 N NZ  . LYS A 1 203 ? 19.894   37.017  -9.290  1.00 63.69 203 A 1 
ATOM 1620 N N   . HIS A 1 204 ? 20.172   32.091  -13.179 1.00 91.27 204 A 1 
ATOM 1621 C CA  . HIS A 1 204 ? 18.800   31.954  -13.674 1.00 91.04 204 A 1 
ATOM 1622 C C   . HIS A 1 204 ? 18.549   30.599  -14.335 1.00 91.66 204 A 1 
ATOM 1623 O O   . HIS A 1 204 ? 17.489   30.014  -14.119 1.00 90.76 204 A 1 
ATOM 1624 C CB  . HIS A 1 204 ? 18.465   33.110  -14.622 1.00 90.58 204 A 1 
ATOM 1625 C CG  . HIS A 1 204 ? 18.346   34.428  -13.913 1.00 90.97 204 A 1 
ATOM 1626 N ND1 . HIS A 1 204 ? 17.356   34.765  -13.001 1.00 80.50 204 A 1 
ATOM 1627 C CD2 . HIS A 1 204 ? 19.199   35.487  -14.030 1.00 80.91 204 A 1 
ATOM 1628 C CE1 . HIS A 1 204 ? 17.626   36.010  -12.586 1.00 83.17 204 A 1 
ATOM 1629 N NE2 . HIS A 1 204 ? 18.728   36.477  -13.181 1.00 83.97 204 A 1 
ATOM 1630 N N   . ASP A 1 205 ? 19.526   30.067  -15.055 1.00 91.82 205 A 1 
ATOM 1631 C CA  . ASP A 1 205 ? 19.447   28.732  -15.650 1.00 90.92 205 A 1 
ATOM 1632 C C   . ASP A 1 205 ? 19.324   27.656  -14.570 1.00 91.08 205 A 1 
ATOM 1633 O O   . ASP A 1 205 ? 18.560   26.693  -14.735 1.00 89.78 205 A 1 
ATOM 1634 C CB  . ASP A 1 205 ? 20.676   28.468  -16.533 1.00 89.53 205 A 1 
ATOM 1635 C CG  . ASP A 1 205 ? 20.765   29.331  -17.815 1.00 85.46 205 A 1 
ATOM 1636 O OD1 . ASP A 1 205 ? 19.805   30.044  -18.160 1.00 78.67 205 A 1 
ATOM 1637 O OD2 . ASP A 1 205 ? 21.821   29.267  -18.483 1.00 78.64 205 A 1 
ATOM 1638 N N   . LYS A 1 206 ? 19.999   27.831  -13.419 1.00 91.80 206 A 1 
ATOM 1639 C CA  . LYS A 1 206 ? 19.837   26.936  -12.271 1.00 91.06 206 A 1 
ATOM 1640 C C   . LYS A 1 206 ? 18.430   27.018  -11.680 1.00 91.76 206 A 1 
ATOM 1641 O O   . LYS A 1 206 ? 17.827   25.976  -11.445 1.00 91.00 206 A 1 
ATOM 1642 C CB  . LYS A 1 206 ? 20.909   27.238  -11.216 1.00 89.68 206 A 1 
ATOM 1643 C CG  . LYS A 1 206 ? 20.833   26.207  -10.086 1.00 82.63 206 A 1 
ATOM 1644 C CD  . LYS A 1 206 ? 21.743   26.561  -8.905  1.00 75.72 206 A 1 
ATOM 1645 C CE  . LYS A 1 206 ? 21.382   25.583  -7.792  1.00 68.13 206 A 1 
ATOM 1646 N NZ  . LYS A 1 206 ? 21.847   26.034  -6.460  1.00 60.14 206 A 1 
ATOM 1647 N N   . TYR A 1 207 ? 17.887   28.226  -11.462 1.00 91.41 207 A 1 
ATOM 1648 C CA  . TYR A 1 207 ? 16.514   28.359  -10.964 1.00 91.25 207 A 1 
ATOM 1649 C C   . TYR A 1 207 ? 15.486   27.796  -11.945 1.00 91.64 207 A 1 
ATOM 1650 O O   . TYR A 1 207 ? 14.520   27.174  -11.505 1.00 91.27 207 A 1 
ATOM 1651 C CB  . TYR A 1 207 ? 16.193   29.831  -10.659 1.00 91.25 207 A 1 
ATOM 1652 C CG  . TYR A 1 207 ? 16.786   30.356  -9.373  1.00 90.30 207 A 1 
ATOM 1653 C CD1 . TYR A 1 207 ? 16.470   29.753  -8.141  1.00 84.46 207 A 1 
ATOM 1654 C CD2 . TYR A 1 207 ? 17.626   31.492  -9.391  1.00 84.74 207 A 1 
ATOM 1655 C CE1 . TYR A 1 207 ? 16.992   30.265  -6.939  1.00 83.02 207 A 1 
ATOM 1656 C CE2 . TYR A 1 207 ? 18.153   32.012  -8.192  1.00 82.04 207 A 1 
ATOM 1657 C CZ  . TYR A 1 207 ? 17.837   31.393  -6.973  1.00 85.68 207 A 1 
ATOM 1658 O OH  . TYR A 1 207 ? 18.358   31.896  -5.794  1.00 82.92 207 A 1 
ATOM 1659 N N   . MET A 1 208 ? 15.703   27.956  -13.256 1.00 91.62 208 A 1 
ATOM 1660 C CA  . MET A 1 208 ? 14.860   27.343  -14.274 1.00 91.43 208 A 1 
ATOM 1661 C C   . MET A 1 208 ? 14.917   25.817  -14.184 1.00 91.31 208 A 1 
ATOM 1662 O O   . MET A 1 208 ? 13.870   25.180  -14.138 1.00 90.73 208 A 1 
ATOM 1663 C CB  . MET A 1 208 ? 15.300   27.828  -15.671 1.00 90.76 208 A 1 
ATOM 1664 C CG  . MET A 1 208 ? 14.291   27.444  -16.769 1.00 85.75 208 A 1 
ATOM 1665 S SD  . MET A 1 208 ? 12.761   28.424  -16.783 1.00 83.21 208 A 1 
ATOM 1666 C CE  . MET A 1 208 ? 13.361   29.914  -17.608 1.00 73.45 208 A 1 
ATOM 1667 N N   . ALA A 1 209 ? 16.106   25.239  -14.080 1.00 92.09 209 A 1 
ATOM 1668 C CA  . ALA A 1 209 ? 16.290   23.802  -13.956 1.00 90.92 209 A 1 
ATOM 1669 C C   . ALA A 1 209 ? 15.665   23.240  -12.662 1.00 91.00 209 A 1 
ATOM 1670 O O   . ALA A 1 209 ? 14.977   22.216  -12.713 1.00 89.87 209 A 1 
ATOM 1671 C CB  . ALA A 1 209 ? 17.786   23.487  -14.041 1.00 90.18 209 A 1 
ATOM 1672 N N   . ASP A 1 210 ? 15.866   23.921  -11.525 1.00 90.86 210 A 1 
ATOM 1673 C CA  . ASP A 1 210 ? 15.287   23.510  -10.246 1.00 89.60 210 A 1 
ATOM 1674 C C   . ASP A 1 210 ? 13.746   23.589  -10.278 1.00 89.67 210 A 1 
ATOM 1675 O O   . ASP A 1 210 ? 13.062   22.728  -9.724  1.00 88.69 210 A 1 
ATOM 1676 C CB  . ASP A 1 210 ? 15.849   24.386  -9.101  1.00 89.14 210 A 1 
ATOM 1677 C CG  . ASP A 1 210 ? 17.333   24.160  -8.713  1.00 86.31 210 A 1 
ATOM 1678 O OD1 . ASP A 1 210 ? 17.934   23.127  -9.086  1.00 80.26 210 A 1 
ATOM 1679 O OD2 . ASP A 1 210 ? 17.884   25.006  -7.959  1.00 80.53 210 A 1 
ATOM 1680 N N   . MET A 1 211 ? 13.176   24.584  -10.965 1.00 89.96 211 A 1 
ATOM 1681 C CA  . MET A 1 211 ? 11.732   24.714  -11.184 1.00 89.57 211 A 1 
ATOM 1682 C C   . MET A 1 211 ? 11.197   23.620  -12.115 1.00 89.84 211 A 1 
ATOM 1683 O O   . MET A 1 211 ? 10.203   22.970  -11.788 1.00 89.42 211 A 1 
ATOM 1684 C CB  . MET A 1 211 ? 11.427   26.112  -11.726 1.00 89.11 211 A 1 
ATOM 1685 C CG  . MET A 1 211 ? 9.930    26.360  -11.896 1.00 86.06 211 A 1 
ATOM 1686 S SD  . MET A 1 211 ? 9.497    27.761  -12.955 1.00 83.33 211 A 1 
ATOM 1687 C CE  . MET A 1 211 ? 10.099   27.122  -14.528 1.00 72.92 211 A 1 
ATOM 1688 N N   . ASP A 1 212 ? 11.874   23.383  -13.242 1.00 91.02 212 A 1 
ATOM 1689 C CA  . ASP A 1 212 ? 11.497   22.324  -14.181 1.00 89.34 212 A 1 
ATOM 1690 C C   . ASP A 1 212 ? 11.541   20.948  -13.513 1.00 88.97 212 A 1 
ATOM 1691 O O   . ASP A 1 212 ? 10.642   20.123  -13.708 1.00 87.93 212 A 1 
ATOM 1692 C CB  . ASP A 1 212 ? 12.429   22.348  -15.409 1.00 88.53 212 A 1 
ATOM 1693 C CG  . ASP A 1 212 ? 12.201   23.519  -16.375 1.00 86.13 212 A 1 
ATOM 1694 O OD1 . ASP A 1 212 ? 11.162   24.198  -16.274 1.00 80.86 212 A 1 
ATOM 1695 O OD2 . ASP A 1 212 ? 13.044   23.683  -17.290 1.00 80.80 212 A 1 
ATOM 1696 N N   . GLU A 1 213 ? 12.536   20.689  -12.661 1.00 89.67 213 A 1 
ATOM 1697 C CA  . GLU A 1 213 ? 12.652   19.469  -11.857 1.00 87.71 213 A 1 
ATOM 1698 C C   . GLU A 1 213 ? 11.477   19.333  -10.870 1.00 87.40 213 A 1 
ATOM 1699 O O   . GLU A 1 213 ? 10.911   18.243  -10.730 1.00 85.92 213 A 1 
ATOM 1700 C CB  . GLU A 1 213 ? 13.997   19.508  -11.114 1.00 86.40 213 A 1 
ATOM 1701 C CG  . GLU A 1 213 ? 14.325   18.237  -10.290 1.00 77.30 213 A 1 
ATOM 1702 C CD  . GLU A 1 213 ? 14.991   17.077  -11.060 1.00 69.99 213 A 1 
ATOM 1703 O OE1 . GLU A 1 213 ? 14.861   15.929  -10.562 1.00 61.37 213 A 1 
ATOM 1704 O OE2 . GLU A 1 213 ? 15.660   17.321  -12.084 1.00 61.43 213 A 1 
ATOM 1705 N N   . LEU A 1 214 ? 11.060   20.432  -10.221 1.00 88.17 214 A 1 
ATOM 1706 C CA  . LEU A 1 214 ? 9.918    20.442  -9.309  1.00 87.51 214 A 1 
ATOM 1707 C C   . LEU A 1 214 ? 8.623    20.061  -10.031 1.00 87.75 214 A 1 
ATOM 1708 O O   . LEU A 1 214 ? 7.927    19.144  -9.596  1.00 86.79 214 A 1 
ATOM 1709 C CB  . LEU A 1 214 ? 9.815    21.831  -8.646  1.00 86.86 214 A 1 
ATOM 1710 C CG  . LEU A 1 214 ? 8.663    21.963  -7.631  1.00 83.69 214 A 1 
ATOM 1711 C CD1 . LEU A 1 214 ? 8.955    21.176  -6.351  1.00 77.28 214 A 1 
ATOM 1712 C CD2 . LEU A 1 214 ? 8.462    23.424  -7.257  1.00 76.83 214 A 1 
ATOM 1713 N N   . PHE A 1 215 ? 8.323    20.719  -11.156 1.00 87.92 215 A 1 
ATOM 1714 C CA  . PHE A 1 215 ? 7.142    20.393  -11.956 1.00 87.32 215 A 1 
ATOM 1715 C C   . PHE A 1 215 ? 7.225    18.979  -12.545 1.00 86.20 215 A 1 
ATOM 1716 O O   . PHE A 1 215 ? 6.233    18.247  -12.507 1.00 84.01 215 A 1 
ATOM 1717 C CB  . PHE A 1 215 ? 6.951    21.437  -13.063 1.00 87.61 215 A 1 
ATOM 1718 C CG  . PHE A 1 215 ? 6.295    22.715  -12.591 1.00 89.03 215 A 1 
ATOM 1719 C CD1 . PHE A 1 215 ? 4.896    22.767  -12.409 1.00 84.80 215 A 1 
ATOM 1720 C CD2 . PHE A 1 215 ? 7.058    23.864  -12.322 1.00 84.41 215 A 1 
ATOM 1721 C CE1 . PHE A 1 215 ? 4.281    23.939  -11.966 1.00 84.14 215 A 1 
ATOM 1722 C CE2 . PHE A 1 215 ? 6.446    25.046  -11.874 1.00 83.66 215 A 1 
ATOM 1723 C CZ  . PHE A 1 215 ? 5.057    25.084  -11.694 1.00 87.19 215 A 1 
ATOM 1724 N N   . SER A 1 216 ? 8.395    18.555  -13.010 1.00 86.70 216 A 1 
ATOM 1725 C CA  . SER A 1 216 ? 8.616    17.203  -13.527 1.00 83.90 216 A 1 
ATOM 1726 C C   . SER A 1 216 ? 8.362    16.143  -12.457 1.00 82.57 216 A 1 
ATOM 1727 O O   . SER A 1 216 ? 7.685    15.158  -12.737 1.00 79.81 216 A 1 
ATOM 1728 C CB  . SER A 1 216 ? 10.036   17.070  -14.077 1.00 82.58 216 A 1 
ATOM 1729 O OG  . SER A 1 216 ? 10.212   15.794  -14.663 1.00 71.78 216 A 1 
ATOM 1730 N N   . GLN A 1 217 ? 8.813    16.343  -11.218 1.00 83.06 217 A 1 
ATOM 1731 C CA  . GLN A 1 217 ? 8.552    15.402  -10.121 1.00 79.69 217 A 1 
ATOM 1732 C C   . GLN A 1 217 ? 7.064    15.278  -9.801  1.00 79.20 217 A 1 
ATOM 1733 O O   . GLN A 1 217 ? 6.584    14.177  -9.523  1.00 77.02 217 A 1 
ATOM 1734 C CB  . GLN A 1 217 ? 9.296    15.835  -8.852  1.00 77.58 217 A 1 
ATOM 1735 C CG  . GLN A 1 217 ? 10.770   15.453  -8.902  1.00 70.43 217 A 1 
ATOM 1736 C CD  . GLN A 1 217 ? 11.527   15.875  -7.648  1.00 66.33 217 A 1 
ATOM 1737 O OE1 . GLN A 1 217 ? 11.000   16.054  -6.559  1.00 60.00 217 A 1 
ATOM 1738 N NE2 . GLN A 1 217 ? 12.833   16.000  -7.759  1.00 57.07 217 A 1 
ATOM 1739 N N   . VAL A 1 218 ? 6.336    16.397  -9.814  1.00 81.35 218 A 1 
ATOM 1740 C CA  . VAL A 1 218 ? 4.895    16.390  -9.576  1.00 79.82 218 A 1 
ATOM 1741 C C   . VAL A 1 218 ? 4.179    15.667  -10.717 1.00 79.02 218 A 1 
ATOM 1742 O O   . VAL A 1 218 ? 3.367    14.773  -10.470 1.00 76.21 218 A 1 
ATOM 1743 C CB  . VAL A 1 218 ? 4.361    17.822  -9.376  1.00 79.42 218 A 1 
ATOM 1744 C CG1 . VAL A 1 218 ? 2.837    17.828  -9.209  1.00 73.72 218 A 1 
ATOM 1745 C CG2 . VAL A 1 218 ? 4.947    18.448  -8.102  1.00 73.41 218 A 1 
ATOM 1746 N N   . ASP A 1 219 ? 4.543    15.971  -11.954 1.00 78.41 219 A 1 
ATOM 1747 C CA  . ASP A 1 219 ? 3.958    15.373  -13.153 1.00 76.52 219 A 1 
ATOM 1748 C C   . ASP A 1 219 ? 4.331    13.887  -13.288 1.00 76.05 219 A 1 
ATOM 1749 O O   . ASP A 1 219 ? 3.480    13.044  -13.588 1.00 72.63 219 A 1 
ATOM 1750 C CB  . ASP A 1 219 ? 4.407    16.200  -14.361 1.00 73.69 219 A 1 
ATOM 1751 C CG  . ASP A 1 219 ? 3.600    15.936  -15.625 1.00 68.44 219 A 1 
ATOM 1752 O OD1 . ASP A 1 219 ? 2.411    15.555  -15.538 1.00 62.38 219 A 1 
ATOM 1753 O OD2 . ASP A 1 219 ? 4.162    16.067  -16.735 1.00 60.89 219 A 1 
ATOM 1754 N N   . GLU A 1 220 ? 5.567    13.513  -12.957 1.00 74.35 220 A 1 
ATOM 1755 C CA  . GLU A 1 220 ? 6.014    12.126  -12.988 1.00 72.28 220 A 1 
ATOM 1756 C C   . GLU A 1 220 ? 5.280    11.267  -11.948 1.00 72.87 220 A 1 
ATOM 1757 O O   . GLU A 1 220 ? 4.853    10.160  -12.270 1.00 69.55 220 A 1 
ATOM 1758 C CB  . GLU A 1 220 ? 7.537    12.052  -12.782 1.00 68.32 220 A 1 
ATOM 1759 C CG  . GLU A 1 220 ? 8.121    10.756  -13.324 1.00 60.70 220 A 1 
ATOM 1760 C CD  . GLU A 1 220 ? 9.553    10.448  -12.896 1.00 53.32 220 A 1 
ATOM 1761 O OE1 . GLU A 1 220 ? 10.062   9.405   -13.364 1.00 47.80 220 A 1 
ATOM 1762 O OE2 . GLU A 1 220 ? 10.086   11.110  -11.999 1.00 48.01 220 A 1 
ATOM 1763 N N   . LYS A 1 221 ? 5.060    11.799  -10.741 1.00 72.46 221 A 1 
ATOM 1764 C CA  . LYS A 1 221 ? 4.245    11.113  -9.722  1.00 70.58 221 A 1 
ATOM 1765 C C   . LYS A 1 221 ? 2.799    10.926  -10.169 1.00 71.70 221 A 1 
ATOM 1766 O O   . LYS A 1 221 ? 2.198    9.913   -9.848  1.00 69.38 221 A 1 
ATOM 1767 C CB  . LYS A 1 221 ? 4.293    11.874  -8.388  1.00 67.25 221 A 1 
ATOM 1768 C CG  . LYS A 1 221 ? 5.585    11.579  -7.622  1.00 61.46 221 A 1 
ATOM 1769 C CD  . LYS A 1 221 ? 5.633    12.360  -6.301  1.00 56.53 221 A 1 
ATOM 1770 C CE  . LYS A 1 221 ? 6.939    12.016  -5.575  1.00 50.24 221 A 1 
ATOM 1771 N NZ  . LYS A 1 221 ? 7.114    12.793  -4.333  1.00 45.42 221 A 1 
ATOM 1772 N N   . ARG A 1 222 ? 2.245    11.875  -10.928 1.00 72.13 222 A 1 
ATOM 1773 C CA  . ARG A 1 222 ? 0.878    11.790  -11.455 1.00 70.83 222 A 1 
ATOM 1774 C C   . ARG A 1 222 ? 0.765    10.884  -12.680 1.00 71.64 222 A 1 
ATOM 1775 O O   . ARG A 1 222 ? -0.228   10.168  -12.826 1.00 69.62 222 A 1 
ATOM 1776 C CB  . ARG A 1 222 ? 0.392    13.185  -11.808 1.00 67.87 222 A 1 
ATOM 1777 C CG  . ARG A 1 222 ? 0.131    13.999  -10.542 1.00 63.46 222 A 1 
ATOM 1778 C CD  . ARG A 1 222 ? -0.211   15.421  -10.953 1.00 60.75 222 A 1 
ATOM 1779 N NE  . ARG A 1 222 ? -0.495   16.247  -9.786  1.00 55.69 222 A 1 
ATOM 1780 C CZ  . ARG A 1 222 ? -0.935   17.473  -9.847  1.00 50.53 222 A 1 
ATOM 1781 N NH1 . ARG A 1 222 ? -1.267   18.013  -10.984 1.00 47.66 222 A 1 
ATOM 1782 N NH2 . ARG A 1 222 ? -1.041   18.199  -8.778  1.00 45.95 222 A 1 
ATOM 1783 N N   . LYS A 1 223 ? 1.777    10.901  -13.549 1.00 71.19 223 A 1 
ATOM 1784 C CA  . LYS A 1 223 ? 1.837    10.051  -14.742 1.00 70.07 223 A 1 
ATOM 1785 C C   . LYS A 1 223 ? 2.171    8.603   -14.425 1.00 71.51 223 A 1 
ATOM 1786 O O   . LYS A 1 223 ? 1.735    7.726   -15.165 1.00 67.51 223 A 1 
ATOM 1787 C CB  . LYS A 1 223 ? 2.839    10.627  -15.740 1.00 64.88 223 A 1 
ATOM 1788 C CG  . LYS A 1 223 ? 2.250    11.815  -16.505 1.00 58.52 223 A 1 
ATOM 1789 C CD  . LYS A 1 223 ? 3.302    12.433  -17.417 1.00 53.00 223 A 1 
ATOM 1790 C CE  . LYS A 1 223 ? 2.683    13.594  -18.198 1.00 46.35 223 A 1 
ATOM 1791 N NZ  . LYS A 1 223 ? 3.712    14.500  -18.734 1.00 40.00 223 A 1 
ATOM 1792 N N   . LYS A 1 224 ? 2.916    8.340   -13.352 1.00 71.34 224 A 1 
ATOM 1793 C CA  . LYS A 1 224 ? 3.196    6.987   -12.865 1.00 70.65 224 A 1 
ATOM 1794 C C   . LYS A 1 224 ? 1.910    6.355   -12.332 1.00 73.47 224 A 1 
ATOM 1795 O O   . LYS A 1 224 ? 1.667    6.282   -11.129 1.00 68.88 224 A 1 
ATOM 1796 C CB  . LYS A 1 224 ? 4.345    6.977   -11.836 1.00 64.24 224 A 1 
ATOM 1797 C CG  . LYS A 1 224 ? 5.709    6.920   -12.530 1.00 57.01 224 A 1 
ATOM 1798 C CD  . LYS A 1 224 ? 6.861    7.059   -11.524 1.00 51.11 224 A 1 
ATOM 1799 C CE  . LYS A 1 224 ? 8.191    6.956   -12.270 1.00 43.80 224 A 1 
ATOM 1800 N NZ  . LYS A 1 224 ? 9.338    7.480   -11.485 1.00 37.83 224 A 1 
ATOM 1801 N N   . ARG A 1 225 ? 1.097    5.870   -13.249 1.00 74.35 225 A 1 
ATOM 1802 C CA  . ARG A 1 225 ? -0.070   5.016   -13.012 1.00 75.09 225 A 1 
ATOM 1803 C C   . ARG A 1 225 ? 0.363    3.563   -12.788 1.00 77.58 225 A 1 
ATOM 1804 O O   . ARG A 1 225 ? -0.266   2.642   -13.294 1.00 73.75 225 A 1 
ATOM 1805 C CB  . ARG A 1 225 ? -1.079   5.163   -14.161 1.00 70.44 225 A 1 
ATOM 1806 C CG  . ARG A 1 225 ? -1.648   6.583   -14.274 1.00 65.66 225 A 1 
ATOM 1807 C CD  . ARG A 1 225 ? -2.747   6.605   -15.333 1.00 61.09 225 A 1 
ATOM 1808 N NE  . ARG A 1 225 ? -3.311   7.949   -15.521 1.00 56.15 225 A 1 
ATOM 1809 C CZ  . ARG A 1 225 ? -4.400   8.250   -16.210 1.00 50.55 225 A 1 
ATOM 1810 N NH1 . ARG A 1 225 ? -5.095   7.340   -16.844 1.00 48.08 225 A 1 
ATOM 1811 N NH2 . ARG A 1 225 ? -4.818   9.479   -16.284 1.00 46.24 225 A 1 
ATOM 1812 N N   . ASP A 1 226 ? 1.450    3.373   -12.068 1.00 80.33 226 A 1 
ATOM 1813 C CA  . ASP A 1 226 ? 1.973    2.053   -11.772 1.00 81.69 226 A 1 
ATOM 1814 C C   . ASP A 1 226 ? 1.328    1.533   -10.487 1.00 84.92 226 A 1 
ATOM 1815 O O   . ASP A 1 226 ? 1.453    2.128   -9.416  1.00 83.13 226 A 1 
ATOM 1816 C CB  . ASP A 1 226 ? 3.512    2.073   -11.699 1.00 76.14 226 A 1 
ATOM 1817 C CG  . ASP A 1 226 ? 4.193    2.224   -13.064 1.00 67.71 226 A 1 
ATOM 1818 O OD1 . ASP A 1 226 ? 3.550    1.947   -14.097 1.00 59.95 226 A 1 
ATOM 1819 O OD2 . ASP A 1 226 ? 5.394    2.565   -13.068 1.00 60.11 226 A 1 
ATOM 1820 N N   . ILE A 1 227 ? 0.618    0.417   -10.600 1.00 84.33 227 A 1 
ATOM 1821 C CA  . ILE A 1 227 ? 0.160    -0.343  -9.445  1.00 86.39 227 A 1 
ATOM 1822 C C   . ILE A 1 227 ? 1.345    -1.182  -8.971  1.00 87.61 227 A 1 
ATOM 1823 O O   . ILE A 1 227 ? 1.844    -2.001  -9.748  1.00 86.14 227 A 1 
ATOM 1824 C CB  . ILE A 1 227 ? -1.068   -1.212  -9.784  1.00 85.02 227 A 1 
ATOM 1825 C CG1 . ILE A 1 227 ? -2.240   -0.346  -10.291 1.00 81.69 227 A 1 
ATOM 1826 C CG2 . ILE A 1 227 ? -1.492   -2.000  -8.531  1.00 80.44 227 A 1 
ATOM 1827 C CD1 . ILE A 1 227 ? -3.446   -1.153  -10.792 1.00 75.34 227 A 1 
ATOM 1828 N N   . PRO A 1 228 ? 1.791    -1.026  -7.717  1.00 88.61 228 A 1 
ATOM 1829 C CA  . PRO A 1 228 ? 2.866    -1.842  -7.174  1.00 89.11 228 A 1 
ATOM 1830 C C   . PRO A 1 228 ? 2.547    -3.342  -7.250  1.00 90.00 228 A 1 
ATOM 1831 O O   . PRO A 1 228 ? 1.453    -3.766  -6.876  1.00 88.69 228 A 1 
ATOM 1832 C CB  . PRO A 1 228 ? 3.041    -1.377  -5.725  1.00 87.77 228 A 1 
ATOM 1833 C CG  . PRO A 1 228 ? 2.517    0.049   -5.737  1.00 86.12 228 A 1 
ATOM 1834 C CD  . PRO A 1 228 ? 1.384    -0.017  -6.752  1.00 88.07 228 A 1 
ATOM 1835 N N   . ASP A 1 229 ? 3.517    -4.146  -7.683  1.00 88.70 229 A 1 
ATOM 1836 C CA  . ASP A 1 229 ? 3.322    -5.592  -7.857  1.00 87.44 229 A 1 
ATOM 1837 C C   . ASP A 1 229 ? 2.909    -6.299  -6.552  1.00 88.56 229 A 1 
ATOM 1838 O O   . ASP A 1 229 ? 2.160    -7.277  -6.581  1.00 86.97 229 A 1 
ATOM 1839 C CB  . ASP A 1 229 ? 4.614    -6.224  -8.414  1.00 84.74 229 A 1 
ATOM 1840 C CG  . ASP A 1 229 ? 4.940    -5.880  -9.877  1.00 78.02 229 A 1 
ATOM 1841 O OD1 . ASP A 1 229 ? 4.008    -5.601  -10.659 1.00 71.74 229 A 1 
ATOM 1842 O OD2 . ASP A 1 229 ? 6.135    -5.956  -10.233 1.00 71.51 229 A 1 
ATOM 1843 N N   . TYR A 1 230 ? 3.344    -5.791  -5.395  1.00 90.84 230 A 1 
ATOM 1844 C CA  . TYR A 1 230 ? 2.985    -6.334  -4.084  1.00 91.83 230 A 1 
ATOM 1845 C C   . TYR A 1 230 ? 1.512    -6.109  -3.689  1.00 93.15 230 A 1 
ATOM 1846 O O   . TYR A 1 230 ? 1.043    -6.727  -2.733  1.00 92.14 230 A 1 
ATOM 1847 C CB  . TYR A 1 230 ? 3.943    -5.785  -3.017  1.00 91.26 230 A 1 
ATOM 1848 C CG  . TYR A 1 230 ? 3.995    -4.269  -2.893  1.00 91.27 230 A 1 
ATOM 1849 C CD1 . TYR A 1 230 ? 5.122    -3.558  -3.331  1.00 88.46 230 A 1 
ATOM 1850 C CD2 . TYR A 1 230 ? 2.927    -3.561  -2.302  1.00 88.31 230 A 1 
ATOM 1851 C CE1 . TYR A 1 230 ? 5.183    -2.164  -3.197  1.00 86.60 230 A 1 
ATOM 1852 C CE2 . TYR A 1 230 ? 2.978    -2.170  -2.175  1.00 85.96 230 A 1 
ATOM 1853 C CZ  . TYR A 1 230 ? 4.107    -1.463  -2.621  1.00 87.19 230 A 1 
ATOM 1854 O OH  . TYR A 1 230 ? 4.158    -0.097  -2.494  1.00 84.76 230 A 1 
ATOM 1855 N N   . LEU A 1 231 ? 0.778    -5.273  -4.420  1.00 92.90 231 A 1 
ATOM 1856 C CA  . LEU A 1 231 ? -0.668   -5.089  -4.267  1.00 93.93 231 A 1 
ATOM 1857 C C   . LEU A 1 231 ? -1.481   -5.934  -5.257  1.00 94.49 231 A 1 
ATOM 1858 O O   . LEU A 1 231 ? -2.716   -5.952  -5.197  1.00 92.99 231 A 1 
ATOM 1859 C CB  . LEU A 1 231 ? -1.032   -3.597  -4.396  1.00 93.97 231 A 1 
ATOM 1860 C CG  . LEU A 1 231 ? -0.321   -2.644  -3.421  1.00 93.72 231 A 1 
ATOM 1861 C CD1 . LEU A 1 231 ? -0.871   -1.227  -3.600  1.00 91.51 231 A 1 
ATOM 1862 C CD2 . LEU A 1 231 ? -0.524   -3.046  -1.954  1.00 91.08 231 A 1 
ATOM 1863 N N   . CYS A 1 232 ? -0.809   -6.630  -6.169  1.00 93.14 232 A 1 
ATOM 1864 C CA  . CYS A 1 232 ? -1.439   -7.458  -7.187  1.00 92.18 232 A 1 
ATOM 1865 C C   . CYS A 1 232 ? -1.499   -8.933  -6.779  1.00 91.83 232 A 1 
ATOM 1866 O O   . CYS A 1 232 ? -0.571   -9.480  -6.176  1.00 89.98 232 A 1 
ATOM 1867 C CB  . CYS A 1 232 ? -0.709   -7.268  -8.521  1.00 90.53 232 A 1 
ATOM 1868 S SG  . CYS A 1 232 ? -0.889   -5.545  -9.101  1.00 88.44 232 A 1 
ATOM 1869 N N   . GLY A 1 233 ? -2.589   -9.612  -7.147  1.00 91.38 233 A 1 
ATOM 1870 C CA  . GLY A 1 233 ? -2.755   -11.044 -6.941  1.00 90.91 233 A 1 
ATOM 1871 C C   . GLY A 1 233 ? -1.794   -11.868 -7.802  1.00 91.23 233 A 1 
ATOM 1872 O O   . GLY A 1 233 ? -1.509   -11.522 -8.950  1.00 89.03 233 A 1 
ATOM 1873 N N   . LYS A 1 234 ? -1.324   -13.018 -7.281  1.00 91.99 234 A 1 
ATOM 1874 C CA  . LYS A 1 234 ? -0.381   -13.903 -7.982  1.00 91.05 234 A 1 
ATOM 1875 C C   . LYS A 1 234 ? -1.018   -14.678 -9.148  1.00 91.19 234 A 1 
ATOM 1876 O O   . LYS A 1 234 ? -0.299   -15.320 -9.923  1.00 87.09 234 A 1 
ATOM 1877 C CB  . LYS A 1 234 ? 0.268    -14.878 -6.984  1.00 89.66 234 A 1 
ATOM 1878 C CG  . LYS A 1 234 ? 0.976    -14.227 -5.773  1.00 88.27 234 A 1 
ATOM 1879 C CD  . LYS A 1 234 ? 2.224    -13.396 -6.110  1.00 82.57 234 A 1 
ATOM 1880 C CE  . LYS A 1 234 ? 2.860    -12.894 -4.808  1.00 78.86 234 A 1 
ATOM 1881 N NZ  . LYS A 1 234 ? 4.096    -12.096 -5.001  1.00 69.85 234 A 1 
ATOM 1882 N N   . ILE A 1 235 ? -2.351   -14.654 -9.283  1.00 91.76 235 A 1 
ATOM 1883 C CA  . ILE A 1 235 ? -3.104   -15.310 -10.360 1.00 91.18 235 A 1 
ATOM 1884 C C   . ILE A 1 235 ? -3.573   -14.279 -11.391 1.00 90.74 235 A 1 
ATOM 1885 O O   . ILE A 1 235 ? -3.278   -14.431 -12.580 1.00 87.79 235 A 1 
ATOM 1886 C CB  . ILE A 1 235 ? -4.285   -16.131 -9.784  1.00 90.83 235 A 1 
ATOM 1887 C CG1 . ILE A 1 235 ? -3.773   -17.275 -8.878  1.00 89.26 235 A 1 
ATOM 1888 C CG2 . ILE A 1 235 ? -5.159   -16.702 -10.926 1.00 88.45 235 A 1 
ATOM 1889 C CD1 . ILE A 1 235 ? -4.882   -17.967 -8.081  1.00 86.41 235 A 1 
ATOM 1890 N N   . SER A 1 236 ? -4.282   -13.225 -10.966 1.00 89.71 236 A 1 
ATOM 1891 C CA  . SER A 1 236 ? -4.823   -12.208 -11.882 1.00 87.74 236 A 1 
ATOM 1892 C C   . SER A 1 236 ? -3.772   -11.230 -12.400 1.00 87.82 236 A 1 
ATOM 1893 O O   . SER A 1 236 ? -3.898   -10.739 -13.518 1.00 84.85 236 A 1 
ATOM 1894 C CB  . SER A 1 236 ? -5.937   -11.409 -11.201 1.00 86.02 236 A 1 
ATOM 1895 O OG  . SER A 1 236 ? -5.525   -10.922 -9.946  1.00 81.77 236 A 1 
ATOM 1896 N N   . PHE A 1 237 ? -2.720   -10.971 -11.620 1.00 87.01 237 A 1 
ATOM 1897 C CA  . PHE A 1 237 ? -1.786   -9.852  -11.822 1.00 86.33 237 A 1 
ATOM 1898 C C   . PHE A 1 237 ? -2.469   -8.477  -11.872 1.00 86.23 237 A 1 
ATOM 1899 O O   . PHE A 1 237 ? -1.941   -7.521  -12.437 1.00 82.80 237 A 1 
ATOM 1900 C CB  . PHE A 1 237 ? -0.857   -10.105 -13.013 1.00 84.87 237 A 1 
ATOM 1901 C CG  . PHE A 1 237 ? -0.082   -11.397 -13.019 1.00 84.89 237 A 1 
ATOM 1902 C CD1 . PHE A 1 237 ? 0.380    -11.998 -11.833 1.00 79.97 237 A 1 
ATOM 1903 C CD2 . PHE A 1 237 ? 0.251    -11.994 -14.249 1.00 79.57 237 A 1 
ATOM 1904 C CE1 . PHE A 1 237 ? 1.157    -13.160 -11.867 1.00 77.25 237 A 1 
ATOM 1905 C CE2 . PHE A 1 237 ? 1.029    -13.158 -14.293 1.00 77.06 237 A 1 
ATOM 1906 C CZ  . PHE A 1 237 ? 1.488    -13.744 -13.105 1.00 79.33 237 A 1 
ATOM 1907 N N   . GLU A 1 238 ? -3.659   -8.387  -11.278 1.00 88.55 238 A 1 
ATOM 1908 C CA  . GLU A 1 238 ? -4.413   -7.155  -11.077 1.00 88.74 238 A 1 
ATOM 1909 C C   . GLU A 1 238 ? -4.458   -6.810  -9.589  1.00 90.67 238 A 1 
ATOM 1910 O O   . GLU A 1 238 ? -4.210   -7.655  -8.727  1.00 89.46 238 A 1 
ATOM 1911 C CB  . GLU A 1 238 ? -5.837   -7.295  -11.659 1.00 85.89 238 A 1 
ATOM 1912 C CG  . GLU A 1 238 ? -5.869   -7.506  -13.183 1.00 79.11 238 A 1 
ATOM 1913 C CD  . GLU A 1 238 ? -7.298   -7.476  -13.777 1.00 74.46 238 A 1 
ATOM 1914 O OE1 . GLU A 1 238 ? -7.447   -7.256  -14.999 1.00 66.44 238 A 1 
ATOM 1915 O OE2 . GLU A 1 238 ? -8.296   -7.649  -13.042 1.00 66.82 238 A 1 
ATOM 1916 N N   . LEU A 1 239 ? -4.808   -5.558  -9.282  1.00 91.07 239 A 1 
ATOM 1917 C CA  . LEU A 1 239 ? -4.993   -5.087  -7.918  1.00 91.93 239 A 1 
ATOM 1918 C C   . LEU A 1 239 ? -6.038   -5.945  -7.198  1.00 92.46 239 A 1 
ATOM 1919 O O   . LEU A 1 239 ? -7.182   -6.052  -7.642  1.00 91.20 239 A 1 
ATOM 1920 C CB  . LEU A 1 239 ? -5.405   -3.610  -7.957  1.00 91.32 239 A 1 
ATOM 1921 C CG  . LEU A 1 239 ? -5.545   -2.966  -6.564  1.00 90.62 239 A 1 
ATOM 1922 C CD1 . LEU A 1 239 ? -4.198   -2.817  -5.871  1.00 87.04 239 A 1 
ATOM 1923 C CD2 . LEU A 1 239 ? -6.148   -1.576  -6.709  1.00 86.63 239 A 1 
ATOM 1924 N N   . MET A 1 240 ? -5.650   -6.527  -6.063  1.00 93.41 240 A 1 
ATOM 1925 C CA  . MET A 1 240 ? -6.538   -7.348  -5.247  1.00 94.08 240 A 1 
ATOM 1926 C C   . MET A 1 240 ? -7.674   -6.501  -4.649  1.00 93.79 240 A 1 
ATOM 1927 O O   . MET A 1 240 ? -7.444   -5.428  -4.100  1.00 92.53 240 A 1 
ATOM 1928 C CB  . MET A 1 240 ? -5.744   -8.040  -4.137  1.00 94.14 240 A 1 
ATOM 1929 C CG  . MET A 1 240 ? -4.775   -9.091  -4.666  1.00 93.09 240 A 1 
ATOM 1930 S SD  . MET A 1 240 ? -3.798   -9.912  -3.370  1.00 92.87 240 A 1 
ATOM 1931 C CE  . MET A 1 240 ? -2.579   -8.618  -3.032  1.00 84.47 240 A 1 
ATOM 1932 N N   . ARG A 1 241 ? -8.905   -7.021  -4.707  1.00 93.78 241 A 1 
ATOM 1933 C CA  . ARG A 1 241 ? -10.078  -6.388  -4.079  1.00 92.74 241 A 1 
ATOM 1934 C C   . ARG A 1 241 ? -10.419  -7.015  -2.725  1.00 93.46 241 A 1 
ATOM 1935 O O   . ARG A 1 241 ? -10.823  -6.313  -1.805  1.00 91.22 241 A 1 
ATOM 1936 C CB  . ARG A 1 241 ? -11.269  -6.439  -5.045  1.00 90.52 241 A 1 
ATOM 1937 C CG  . ARG A 1 241 ? -11.035  -5.664  -6.365  1.00 85.72 241 A 1 
ATOM 1938 C CD  . ARG A 1 241 ? -10.849  -4.154  -6.139  1.00 77.53 241 A 1 
ATOM 1939 N NE  . ARG A 1 241 ? -10.717  -3.421  -7.416  1.00 71.39 241 A 1 
ATOM 1940 C CZ  . ARG A 1 241 ? -10.819  -2.100  -7.575  1.00 63.70 241 A 1 
ATOM 1941 N NH1 . ARG A 1 241 ? -11.054  -1.288  -6.588  1.00 57.45 241 A 1 
ATOM 1942 N NH2 . ARG A 1 241 ? -10.683  -1.564  -8.746  1.00 58.22 241 A 1 
ATOM 1943 N N   . GLU A 1 242 ? -10.210  -8.316  -2.607  1.00 93.98 242 A 1 
ATOM 1944 C CA  . GLU A 1 242 ? -10.416  -9.090  -1.376  1.00 94.79 242 A 1 
ATOM 1945 C C   . GLU A 1 242 ? -9.187   -9.963  -1.087  1.00 96.09 242 A 1 
ATOM 1946 O O   . GLU A 1 242 ? -9.211   -11.177 -1.314  1.00 95.25 242 A 1 
ATOM 1947 C CB  . GLU A 1 242 ? -11.698  -9.936  -1.472  1.00 93.45 242 A 1 
ATOM 1948 C CG  . GLU A 1 242 ? -12.974  -9.090  -1.508  1.00 85.50 242 A 1 
ATOM 1949 C CD  . GLU A 1 242 ? -14.249  -9.933  -1.373  1.00 80.24 242 A 1 
ATOM 1950 O OE1 . GLU A 1 242 ? -15.343  -9.345  -1.530  1.00 71.95 242 A 1 
ATOM 1951 O OE2 . GLU A 1 242 ? -14.156  -11.153 -1.087  1.00 72.61 242 A 1 
ATOM 1952 N N   . PRO A 1 243 ? -8.084   -9.383  -0.600  1.00 96.36 243 A 1 
ATOM 1953 C CA  . PRO A 1 243 ? -6.861   -10.135 -0.349  1.00 96.75 243 A 1 
ATOM 1954 C C   . PRO A 1 243 ? -7.068   -11.207 0.718   1.00 96.90 243 A 1 
ATOM 1955 O O   . PRO A 1 243 ? -7.498   -10.927 1.842   1.00 95.84 243 A 1 
ATOM 1956 C CB  . PRO A 1 243 ? -5.820   -9.085  0.061   1.00 96.12 243 A 1 
ATOM 1957 C CG  . PRO A 1 243 ? -6.667   -7.955  0.649   1.00 94.34 243 A 1 
ATOM 1958 C CD  . PRO A 1 243 ? -7.918   -7.990  -0.221  1.00 95.87 243 A 1 
ATOM 1959 N N   . CYS A 1 244 ? -6.728   -12.433 0.366   1.00 96.53 244 A 1 
ATOM 1960 C CA  . CYS A 1 244 ? -6.733   -13.589 1.245   1.00 96.45 244 A 1 
ATOM 1961 C C   . CYS A 1 244 ? -5.347   -14.229 1.277   1.00 96.80 244 A 1 
ATOM 1962 O O   . CYS A 1 244 ? -4.690   -14.332 0.247   1.00 95.10 244 A 1 
ATOM 1963 C CB  . CYS A 1 244 ? -7.782   -14.599 0.773   1.00 94.23 244 A 1 
ATOM 1964 S SG  . CYS A 1 244 ? -9.441   -13.903 0.977   1.00 86.18 244 A 1 
ATOM 1965 N N   . ILE A 1 245 ? -4.923   -14.703 2.444   1.00 96.60 245 A 1 
ATOM 1966 C CA  . ILE A 1 245 ? -3.636   -15.363 2.636   1.00 96.98 245 A 1 
ATOM 1967 C C   . ILE A 1 245 ? -3.830   -16.857 2.890   1.00 96.89 245 A 1 
ATOM 1968 O O   . ILE A 1 245 ? -4.786   -17.278 3.551   1.00 95.73 245 A 1 
ATOM 1969 C CB  . ILE A 1 245 ? -2.808   -14.617 3.705   1.00 96.44 245 A 1 
ATOM 1970 C CG1 . ILE A 1 245 ? -1.337   -15.065 3.691   1.00 93.16 245 A 1 
ATOM 1971 C CG2 . ILE A 1 245 ? -3.420   -14.780 5.107   1.00 93.15 245 A 1 
ATOM 1972 C CD1 . ILE A 1 245 ? -0.436   -14.169 4.549   1.00 91.24 245 A 1 
ATOM 1973 N N   . THR A 1 246 ? -2.913   -17.660 2.356   1.00 96.72 246 A 1 
ATOM 1974 C CA  . THR A 1 246 ? -2.849   -19.104 2.577   1.00 96.42 246 A 1 
ATOM 1975 C C   . THR A 1 246 ? -1.934   -19.430 3.773   1.00 96.31 246 A 1 
ATOM 1976 O O   . THR A 1 246 ? -1.121   -18.591 4.160   1.00 95.20 246 A 1 
ATOM 1977 C CB  . THR A 1 246 ? -2.360   -19.839 1.323   1.00 95.62 246 A 1 
ATOM 1978 O OG1 . THR A 1 246 ? -1.003   -19.550 1.074   1.00 89.48 246 A 1 
ATOM 1979 C CG2 . THR A 1 246 ? -3.173   -19.480 0.082   1.00 89.11 246 A 1 
ATOM 1980 N N   . PRO A 1 247 ? -1.985   -20.664 4.327   1.00 95.99 247 A 1 
ATOM 1981 C CA  . PRO A 1 247 ? -1.061   -21.094 5.377   1.00 95.31 247 A 1 
ATOM 1982 C C   . PRO A 1 247 ? 0.425    -21.000 5.002   1.00 95.16 247 A 1 
ATOM 1983 O O   . PRO A 1 247 ? 1.279    -20.914 5.884   1.00 92.96 247 A 1 
ATOM 1984 C CB  . PRO A 1 247 ? -1.453   -22.540 5.685   1.00 94.36 247 A 1 
ATOM 1985 C CG  . PRO A 1 247 ? -2.931   -22.588 5.329   1.00 93.26 247 A 1 
ATOM 1986 C CD  . PRO A 1 247 ? -3.012   -21.672 4.106   1.00 95.49 247 A 1 
ATOM 1987 N N   . SER A 1 248 ? 0.746    -20.966 3.709   1.00 94.92 248 A 1 
ATOM 1988 C CA  . SER A 1 248 ? 2.111    -20.748 3.203   1.00 94.06 248 A 1 
ATOM 1989 C C   . SER A 1 248 ? 2.564    -19.283 3.228   1.00 94.28 248 A 1 
ATOM 1990 O O   . SER A 1 248 ? 3.713    -18.993 2.897   1.00 91.50 248 A 1 
ATOM 1991 C CB  . SER A 1 248 ? 2.233    -21.294 1.785   1.00 92.79 248 A 1 
ATOM 1992 O OG  . SER A 1 248 ? 1.882    -22.668 1.731   1.00 86.66 248 A 1 
ATOM 1993 N N   . GLY A 1 249 ? 1.678    -18.348 3.589   1.00 94.92 249 A 1 
ATOM 1994 C CA  . GLY A 1 249 ? 1.975    -16.912 3.645   1.00 95.07 249 A 1 
ATOM 1995 C C   . GLY A 1 249 ? 1.789    -16.156 2.325   1.00 95.73 249 A 1 
ATOM 1996 O O   . GLY A 1 249 ? 2.132    -14.971 2.254   1.00 93.84 249 A 1 
ATOM 1997 N N   . ILE A 1 250 ? 1.253    -16.807 1.289   1.00 95.48 250 A 1 
ATOM 1998 C CA  . ILE A 1 250 ? 1.017    -16.189 -0.017  1.00 95.19 250 A 1 
ATOM 1999 C C   . ILE A 1 250 ? -0.365   -15.527 -0.032  1.00 95.63 250 A 1 
ATOM 2000 O O   . ILE A 1 250 ? -1.359   -16.142 0.352   1.00 94.53 250 A 1 
ATOM 2001 C CB  . ILE A 1 250 ? 1.183    -17.202 -1.163  1.00 94.37 250 A 1 
ATOM 2002 C CG1 . ILE A 1 250 ? 2.480    -18.050 -1.072  1.00 91.88 250 A 1 
ATOM 2003 C CG2 . ILE A 1 250 ? 1.136    -16.474 -2.518  1.00 91.99 250 A 1 
ATOM 2004 C CD1 . ILE A 1 250 ? 3.776    -17.247 -1.033  1.00 84.18 250 A 1 
ATOM 2005 N N   . THR A 1 251 ? -0.430   -14.300 -0.530  1.00 95.93 251 A 1 
ATOM 2006 C CA  . THR A 1 251 ? -1.686   -13.551 -0.657  1.00 96.08 251 A 1 
ATOM 2007 C C   . THR A 1 251 ? -2.185   -13.559 -2.098  1.00 95.61 251 A 1 
ATOM 2008 O O   . THR A 1 251 ? -1.449   -13.233 -3.026  1.00 94.16 251 A 1 
ATOM 2009 C CB  . THR A 1 251 ? -1.537   -12.124 -0.117  1.00 95.72 251 A 1 
ATOM 2010 O OG1 . THR A 1 251 ? -1.160   -12.167 1.248   1.00 90.18 251 A 1 
ATOM 2011 C CG2 . THR A 1 251 ? -2.840   -11.334 -0.153  1.00 90.24 251 A 1 
ATOM 2012 N N   . TYR A 1 252 ? -3.460   -13.901 -2.258  1.00 96.31 252 A 1 
ATOM 2013 C CA  . TYR A 1 252 ? -4.192   -13.919 -3.522  1.00 96.22 252 A 1 
ATOM 2014 C C   . TYR A 1 252 ? -5.464   -13.071 -3.410  1.00 96.22 252 A 1 
ATOM 2015 O O   . TYR A 1 252 ? -5.938   -12.814 -2.306  1.00 95.04 252 A 1 
ATOM 2016 C CB  . TYR A 1 252 ? -4.578   -15.363 -3.872  1.00 95.88 252 A 1 
ATOM 2017 C CG  . TYR A 1 252 ? -3.407   -16.321 -3.975  1.00 96.18 252 A 1 
ATOM 2018 C CD1 . TYR A 1 252 ? -2.666   -16.398 -5.161  1.00 93.13 252 A 1 
ATOM 2019 C CD2 . TYR A 1 252 ? -3.062   -17.136 -2.878  1.00 93.18 252 A 1 
ATOM 2020 C CE1 . TYR A 1 252 ? -1.583   -17.295 -5.259  1.00 92.56 252 A 1 
ATOM 2021 C CE2 . TYR A 1 252 ? -1.984   -18.024 -2.968  1.00 92.65 252 A 1 
ATOM 2022 C CZ  . TYR A 1 252 ? -1.244   -18.106 -4.163  1.00 94.75 252 A 1 
ATOM 2023 O OH  . TYR A 1 252 ? -0.193   -18.978 -4.257  1.00 93.61 252 A 1 
ATOM 2024 N N   . ASP A 1 253 ? -6.058   -12.691 -4.545  1.00 95.71 253 A 1 
ATOM 2025 C CA  . ASP A 1 253 ? -7.432   -12.200 -4.541  1.00 95.30 253 A 1 
ATOM 2026 C C   . ASP A 1 253 ? -8.392   -13.379 -4.312  1.00 95.38 253 A 1 
ATOM 2027 O O   . ASP A 1 253 ? -8.238   -14.442 -4.920  1.00 93.67 253 A 1 
ATOM 2028 C CB  . ASP A 1 253 ? -7.748   -11.433 -5.837  1.00 94.02 253 A 1 
ATOM 2029 C CG  . ASP A 1 253 ? -8.983   -10.524 -5.720  1.00 92.05 253 A 1 
ATOM 2030 O OD1 . ASP A 1 253 ? -9.624   -10.514 -4.642  1.00 86.15 253 A 1 
ATOM 2031 O OD2 . ASP A 1 253 ? -9.275   -9.800  -6.695  1.00 85.70 253 A 1 
ATOM 2032 N N   . ARG A 1 254 ? -9.362   -13.207 -3.416  1.00 95.53 254 A 1 
ATOM 2033 C CA  . ARG A 1 254 ? -10.295  -14.272 -3.005  1.00 95.48 254 A 1 
ATOM 2034 C C   . ARG A 1 254 ? -10.957  -14.953 -4.200  1.00 95.08 254 A 1 
ATOM 2035 O O   . ARG A 1 254 ? -10.964  -16.173 -4.286  1.00 93.92 254 A 1 
ATOM 2036 C CB  . ARG A 1 254 ? -11.347  -13.696 -2.047  1.00 95.19 254 A 1 
ATOM 2037 C CG  . ARG A 1 254 ? -12.364  -14.766 -1.601  1.00 92.72 254 A 1 
ATOM 2038 C CD  . ARG A 1 254 ? -13.442  -14.183 -0.679  1.00 89.87 254 A 1 
ATOM 2039 N NE  . ARG A 1 254 ? -12.909  -13.771 0.628   1.00 84.78 254 A 1 
ATOM 2040 C CZ  . ARG A 1 254 ? -12.700  -14.548 1.684   1.00 81.07 254 A 1 
ATOM 2041 N NH1 . ARG A 1 254 ? -12.996  -15.820 1.671   1.00 72.23 254 A 1 
ATOM 2042 N NH2 . ARG A 1 254 ? -12.198  -14.048 2.770   1.00 75.22 254 A 1 
ATOM 2043 N N   . LYS A 1 255 ? -11.468  -14.164 -5.129  1.00 94.56 255 A 1 
ATOM 2044 C CA  . LYS A 1 255 ? -12.151  -14.680 -6.321  1.00 93.29 255 A 1 
ATOM 2045 C C   . LYS A 1 255 ? -11.258  -15.618 -7.135  1.00 93.74 255 A 1 
ATOM 2046 O O   . LYS A 1 255 ? -11.717  -16.664 -7.595  1.00 91.46 255 A 1 
ATOM 2047 C CB  . LYS A 1 255 ? -12.607  -13.479 -7.159  1.00 90.88 255 A 1 
ATOM 2048 C CG  . LYS A 1 255 ? -13.404  -13.922 -8.391  1.00 79.37 255 A 1 
ATOM 2049 C CD  . LYS A 1 255 ? -13.776  -12.699 -9.228  1.00 75.17 255 A 1 
ATOM 2050 C CE  . LYS A 1 255 ? -14.469  -13.164 -10.500 1.00 62.37 255 A 1 
ATOM 2051 N NZ  . LYS A 1 255 ? -14.721  -12.017 -11.407 1.00 56.03 255 A 1 
ATOM 2052 N N   . ASP A 1 256 ? -9.992   -15.258 -7.309  1.00 94.17 256 A 1 
ATOM 2053 C CA  . ASP A 1 256 ? -9.056   -16.002 -8.147  1.00 93.84 256 A 1 
ATOM 2054 C C   . ASP A 1 256 ? -8.607   -17.304 -7.471  1.00 94.35 256 A 1 
ATOM 2055 O O   . ASP A 1 256 ? -8.543   -18.347 -8.118  1.00 93.05 256 A 1 
ATOM 2056 C CB  . ASP A 1 256 ? -7.826   -15.137 -8.443  1.00 92.93 256 A 1 
ATOM 2057 C CG  . ASP A 1 256 ? -8.121   -13.861 -9.241  1.00 91.13 256 A 1 
ATOM 2058 O OD1 . ASP A 1 256 ? -9.150   -13.798 -9.957  1.00 86.84 256 A 1 
ATOM 2059 O OD2 . ASP A 1 256 ? -7.267   -12.945 -9.181  1.00 86.27 256 A 1 
ATOM 2060 N N   . ILE A 1 257 ? -8.333   -17.272 -6.160  1.00 94.97 257 A 1 
ATOM 2061 C CA  . ILE A 1 257 ? -7.918   -18.462 -5.419  1.00 95.42 257 A 1 
ATOM 2062 C C   . ILE A 1 257 ? -9.075   -19.456 -5.252  1.00 95.50 257 A 1 
ATOM 2063 O O   . ILE A 1 257 ? -8.868   -20.652 -5.415  1.00 94.88 257 A 1 
ATOM 2064 C CB  . ILE A 1 257 ? -7.234   -18.082 -4.084  1.00 95.35 257 A 1 
ATOM 2065 C CG1 . ILE A 1 257 ? -6.552   -19.287 -3.392  1.00 92.60 257 A 1 
ATOM 2066 C CG2 . ILE A 1 257 ? -8.191   -17.410 -3.093  1.00 93.07 257 A 1 
ATOM 2067 C CD1 . ILE A 1 257 ? -5.437   -19.927 -4.222  1.00 90.51 257 A 1 
ATOM 2068 N N   . GLU A 1 258 ? -10.307  -18.978 -5.034  1.00 94.94 258 A 1 
ATOM 2069 C CA  . GLU A 1 258 ? -11.485  -19.837 -4.986  1.00 94.67 258 A 1 
ATOM 2070 C C   . GLU A 1 258 ? -11.749  -20.514 -6.338  1.00 94.21 258 A 1 
ATOM 2071 O O   . GLU A 1 258 ? -12.006  -21.713 -6.392  1.00 92.71 258 A 1 
ATOM 2072 C CB  . GLU A 1 258 ? -12.719  -19.032 -4.544  1.00 94.22 258 A 1 
ATOM 2073 C CG  . GLU A 1 258 ? -12.679  -18.687 -3.048  1.00 90.99 258 A 1 
ATOM 2074 C CD  . GLU A 1 258 ? -13.912  -17.912 -2.553  1.00 89.95 258 A 1 
ATOM 2075 O OE1 . GLU A 1 258 ? -13.994  -17.697 -1.316  1.00 84.00 258 A 1 
ATOM 2076 O OE2 . GLU A 1 258 ? -14.785  -17.549 -3.368  1.00 85.45 258 A 1 
ATOM 2077 N N   . GLU A 1 259 ? -11.606  -19.776 -7.443  1.00 94.01 259 A 1 
ATOM 2078 C CA  . GLU A 1 259 ? -11.749  -20.347 -8.780  1.00 92.92 259 A 1 
ATOM 2079 C C   . GLU A 1 259 ? -10.655  -21.389 -9.070  1.00 93.08 259 A 1 
ATOM 2080 O O   . GLU A 1 259 ? -10.943  -22.446 -9.642  1.00 91.38 259 A 1 
ATOM 2081 C CB  . GLU A 1 259 ? -11.800  -19.229 -9.838  1.00 92.01 259 A 1 
ATOM 2082 C CG  . GLU A 1 259 ? -12.186  -19.785 -11.220 1.00 85.23 259 A 1 
ATOM 2083 C CD  . GLU A 1 259 ? -12.522  -18.736 -12.295 1.00 80.99 259 A 1 
ATOM 2084 O OE1 . GLU A 1 259 ? -12.799  -19.175 -13.442 1.00 73.29 259 A 1 
ATOM 2085 O OE2 . GLU A 1 259 ? -12.556  -17.521 -12.018 1.00 73.91 259 A 1 
ATOM 2086 N N   . HIS A 1 260 ? -9.414   -21.152 -8.622  1.00 93.98 260 A 1 
ATOM 2087 C CA  . HIS A 1 260 ? -8.335   -22.138 -8.699  1.00 94.17 260 A 1 
ATOM 2088 C C   . HIS A 1 260 ? -8.679   -23.415 -7.925  1.00 94.35 260 A 1 
ATOM 2089 O O   . HIS A 1 260 ? -8.619   -24.511 -8.491  1.00 93.61 260 A 1 
ATOM 2090 C CB  . HIS A 1 260 ? -7.021   -21.521 -8.204  1.00 93.89 260 A 1 
ATOM 2091 C CG  . HIS A 1 260 ? -5.966   -22.552 -7.919  1.00 94.37 260 A 1 
ATOM 2092 N ND1 . HIS A 1 260 ? -5.304   -23.327 -8.844  1.00 87.44 260 A 1 
ATOM 2093 C CD2 . HIS A 1 260 ? -5.555   -22.971 -6.680  1.00 87.71 260 A 1 
ATOM 2094 C CE1 . HIS A 1 260 ? -4.510   -24.185 -8.175  1.00 89.77 260 A 1 
ATOM 2095 N NE2 . HIS A 1 260 ? -4.641   -23.997 -6.861  1.00 90.35 260 A 1 
ATOM 2096 N N   . LEU A 1 261 ? -9.087   -23.301 -6.665  1.00 95.57 261 A 1 
ATOM 2097 C CA  . LEU A 1 261 ? -9.417   -24.451 -5.807  1.00 95.11 261 A 1 
ATOM 2098 C C   . LEU A 1 261 ? -10.592  -25.261 -6.363  1.00 94.51 261 A 1 
ATOM 2099 O O   . LEU A 1 261 ? -10.609  -26.492 -6.229  1.00 92.70 261 A 1 
ATOM 2100 C CB  . LEU A 1 261 ? -9.721   -23.948 -4.382  1.00 95.43 261 A 1 
ATOM 2101 C CG  . LEU A 1 261 ? -8.501   -23.375 -3.635  1.00 95.02 261 A 1 
ATOM 2102 C CD1 . LEU A 1 261 ? -8.961   -22.746 -2.324  1.00 91.93 261 A 1 
ATOM 2103 C CD2 . LEU A 1 261 ? -7.457   -24.447 -3.318  1.00 91.62 261 A 1 
ATOM 2104 N N   . GLN A 1 262 ? -11.548  -24.627 -7.040  1.00 94.52 262 A 1 
ATOM 2105 C CA  . GLN A 1 262 ? -12.700  -25.290 -7.647  1.00 93.31 262 A 1 
ATOM 2106 C C   . GLN A 1 262 ? -12.393  -25.942 -9.000  1.00 92.96 262 A 1 
ATOM 2107 O O   . GLN A 1 262 ? -12.995  -26.959 -9.345  1.00 89.52 262 A 1 
ATOM 2108 C CB  . GLN A 1 262 ? -13.835  -24.273 -7.811  1.00 92.21 262 A 1 
ATOM 2109 C CG  . GLN A 1 262 ? -14.451  -23.871 -6.458  1.00 84.42 262 A 1 
ATOM 2110 C CD  . GLN A 1 262 ? -15.496  -22.759 -6.593  1.00 78.06 262 A 1 
ATOM 2111 O OE1 . GLN A 1 262 ? -15.935  -22.395 -7.679  1.00 69.82 262 A 1 
ATOM 2112 N NE2 . GLN A 1 262 ? -15.935  -22.192 -5.492  1.00 67.33 262 A 1 
ATOM 2113 N N   . ARG A 1 263 ? -11.476  -25.354 -9.799  1.00 92.19 263 A 1 
ATOM 2114 C CA  . ARG A 1 263 ? -11.290  -25.738 -11.208 1.00 90.65 263 A 1 
ATOM 2115 C C   . ARG A 1 263 ? -9.965   -26.437 -11.506 1.00 90.80 263 A 1 
ATOM 2116 O O   . ARG A 1 263 ? -9.903   -27.186 -12.481 1.00 87.27 263 A 1 
ATOM 2117 C CB  . ARG A 1 263 ? -11.425  -24.506 -12.105 1.00 89.28 263 A 1 
ATOM 2118 C CG  . ARG A 1 263 ? -12.837  -23.890 -12.036 1.00 84.80 263 A 1 
ATOM 2119 C CD  . ARG A 1 263 ? -12.941  -22.664 -12.937 1.00 81.51 263 A 1 
ATOM 2120 N NE  . ARG A 1 263 ? -12.827  -23.033 -14.365 1.00 75.06 263 A 1 
ATOM 2121 C CZ  . ARG A 1 263 ? -12.818  -22.176 -15.383 1.00 69.90 263 A 1 
ATOM 2122 N NH1 . ARG A 1 263 ? -12.929  -20.897 -15.194 1.00 63.69 263 A 1 
ATOM 2123 N NH2 . ARG A 1 263 ? -12.697  -22.612 -16.596 1.00 62.61 263 A 1 
ATOM 2124 N N   . VAL A 1 264 ? -8.925   -26.163 -10.738 1.00 92.13 264 A 1 
ATOM 2125 C CA  . VAL A 1 264 ? -7.569   -26.677 -10.978 1.00 91.14 264 A 1 
ATOM 2126 C C   . VAL A 1 264 ? -7.217   -27.756 -9.968  1.00 91.64 264 A 1 
ATOM 2127 O O   . VAL A 1 264 ? -6.872   -28.866 -10.363 1.00 88.57 264 A 1 
ATOM 2128 C CB  . VAL A 1 264 ? -6.514   -25.553 -11.001 1.00 90.12 264 A 1 
ATOM 2129 C CG1 . VAL A 1 264 ? -5.176   -26.078 -11.508 1.00 84.75 264 A 1 
ATOM 2130 C CG2 . VAL A 1 264 ? -6.939   -24.384 -11.903 1.00 85.41 264 A 1 
ATOM 2131 N N   . GLY A 1 265 ? -7.322   -27.475 -8.674  1.00 91.93 265 A 1 
ATOM 2132 C CA  . GLY A 1 265 ? -7.056   -28.459 -7.630  1.00 91.99 265 A 1 
ATOM 2133 C C   . GLY A 1 265 ? -6.838   -27.845 -6.251  1.00 93.67 265 A 1 
ATOM 2134 O O   . GLY A 1 265 ? -6.646   -26.640 -6.111  1.00 91.59 265 A 1 
ATOM 2135 N N   . HIS A 1 266 ? -6.828   -28.698 -5.227  1.00 94.83 266 A 1 
ATOM 2136 C CA  . HIS A 1 266 ? -6.676   -28.295 -3.832  1.00 95.16 266 A 1 
ATOM 2137 C C   . HIS A 1 266 ? -5.201   -28.149 -3.424  1.00 95.17 266 A 1 
ATOM 2138 O O   . HIS A 1 266 ? -4.672   -28.942 -2.639  1.00 92.05 266 A 1 
ATOM 2139 C CB  . HIS A 1 266 ? -7.440   -29.272 -2.926  1.00 93.94 266 A 1 
ATOM 2140 C CG  . HIS A 1 266 ? -8.916   -29.303 -3.197  1.00 91.93 266 A 1 
ATOM 2141 N ND1 . HIS A 1 266 ? -9.591   -30.295 -3.877  1.00 78.24 266 A 1 
ATOM 2142 C CD2 . HIS A 1 266 ? -9.839   -28.360 -2.839  1.00 77.79 266 A 1 
ATOM 2143 C CE1 . HIS A 1 266 ? -10.880  -29.964 -3.925  1.00 79.80 266 A 1 
ATOM 2144 N NE2 . HIS A 1 266 ? -11.082  -28.789 -3.303  1.00 80.97 266 A 1 
ATOM 2145 N N   . PHE A 1 267 ? -4.519   -27.158 -3.968  1.00 94.97 267 A 1 
ATOM 2146 C CA  . PHE A 1 267 ? -3.136   -26.830 -3.644  1.00 94.82 267 A 1 
ATOM 2147 C C   . PHE A 1 267 ? -2.863   -25.332 -3.812  1.00 95.17 267 A 1 
ATOM 2148 O O   . PHE A 1 267 ? -3.507   -24.661 -4.618  1.00 93.83 267 A 1 
ATOM 2149 C CB  . PHE A 1 267 ? -2.179   -27.675 -4.499  1.00 93.83 267 A 1 
ATOM 2150 C CG  . PHE A 1 267 ? -2.252   -27.410 -5.993  1.00 94.08 267 A 1 
ATOM 2151 C CD1 . PHE A 1 267 ? -3.174   -28.102 -6.797  1.00 91.79 267 A 1 
ATOM 2152 C CD2 . PHE A 1 267 ? -1.395   -26.466 -6.593  1.00 91.50 267 A 1 
ATOM 2153 C CE1 . PHE A 1 267 ? -3.250   -27.856 -8.176  1.00 90.23 267 A 1 
ATOM 2154 C CE2 . PHE A 1 267 ? -1.466   -26.212 -7.973  1.00 90.52 267 A 1 
ATOM 2155 C CZ  . PHE A 1 267 ? -2.391   -26.901 -8.770  1.00 91.03 267 A 1 
ATOM 2156 N N   . ASP A 1 268 ? -1.889   -24.838 -3.067  1.00 94.88 268 A 1 
ATOM 2157 C CA  . ASP A 1 268 ? -1.413   -23.464 -3.204  1.00 95.28 268 A 1 
ATOM 2158 C C   . ASP A 1 268 ? -0.729   -23.276 -4.580  1.00 94.95 268 A 1 
ATOM 2159 O O   . ASP A 1 268 ? 0.230    -23.997 -4.882  1.00 92.72 268 A 1 
ATOM 2160 C CB  . ASP A 1 268 ? -0.467   -23.145 -2.037  1.00 94.94 268 A 1 
ATOM 2161 C CG  . ASP A 1 268 ? -0.016   -21.686 -2.013  1.00 95.38 268 A 1 
ATOM 2162 O OD1 . ASP A 1 268 ? 0.518    -21.201 -3.036  1.00 90.21 268 A 1 
ATOM 2163 O OD2 . ASP A 1 268 ? -0.187   -21.040 -0.958  1.00 89.72 268 A 1 
ATOM 2164 N N   . PRO A 1 269 ? -1.168   -22.332 -5.416  1.00 94.97 269 A 1 
ATOM 2165 C CA  . PRO A 1 269 ? -0.614   -22.142 -6.755  1.00 94.01 269 A 1 
ATOM 2166 C C   . PRO A 1 269 ? 0.892    -21.872 -6.805  1.00 93.78 269 A 1 
ATOM 2167 O O   . PRO A 1 269 ? 1.540    -22.179 -7.804  1.00 91.87 269 A 1 
ATOM 2168 C CB  . PRO A 1 269 ? -1.378   -20.952 -7.338  1.00 93.13 269 A 1 
ATOM 2169 C CG  . PRO A 1 269 ? -2.709   -20.979 -6.608  1.00 92.44 269 A 1 
ATOM 2170 C CD  . PRO A 1 269 ? -2.335   -21.483 -5.218  1.00 94.35 269 A 1 
ATOM 2171 N N   . VAL A 1 270 ? 1.456    -21.281 -5.747  1.00 93.71 270 A 1 
ATOM 2172 C CA  . VAL A 1 270 ? 2.871    -20.889 -5.698  1.00 92.87 270 A 1 
ATOM 2173 C C   . VAL A 1 270 ? 3.717    -21.940 -4.977  1.00 92.83 270 A 1 
ATOM 2174 O O   . VAL A 1 270 ? 4.757    -22.348 -5.488  1.00 90.82 270 A 1 
ATOM 2175 C CB  . VAL A 1 270 ? 3.023    -19.493 -5.062  1.00 91.86 270 A 1 
ATOM 2176 C CG1 . VAL A 1 270 ? 4.484    -19.109 -4.820  1.00 87.69 270 A 1 
ATOM 2177 C CG2 . VAL A 1 270 ? 2.423    -18.417 -5.985  1.00 88.32 270 A 1 
ATOM 2178 N N   . THR A 1 271 ? 3.275    -22.415 -3.810  1.00 93.92 271 A 1 
ATOM 2179 C CA  . THR A 1 271 ? 4.065    -23.339 -2.975  1.00 93.06 271 A 1 
ATOM 2180 C C   . THR A 1 271 ? 3.733    -24.810 -3.219  1.00 93.15 271 A 1 
ATOM 2181 O O   . THR A 1 271 ? 4.477    -25.681 -2.777  1.00 90.97 271 A 1 
ATOM 2182 C CB  . THR A 1 271 ? 3.883    -23.040 -1.489  1.00 92.30 271 A 1 
ATOM 2183 O OG1 . THR A 1 271 ? 2.569    -23.345 -1.089  1.00 87.38 271 A 1 
ATOM 2184 C CG2 . THR A 1 271 ? 4.165    -21.572 -1.150  1.00 86.75 271 A 1 
ATOM 2185 N N   . ARG A 1 272 ? 2.631    -25.095 -3.916  1.00 92.28 272 A 1 
ATOM 2186 C CA  . ARG A 1 272 ? 2.046    -26.429 -4.143  1.00 92.06 272 A 1 
ATOM 2187 C C   . ARG A 1 272 ? 1.668    -27.181 -2.863  1.00 92.75 272 A 1 
ATOM 2188 O O   . ARG A 1 272 ? 1.348    -28.370 -2.935  1.00 89.80 272 A 1 
ATOM 2189 C CB  . ARG A 1 272 ? 2.936    -27.270 -5.063  1.00 90.17 272 A 1 
ATOM 2190 C CG  . ARG A 1 272 ? 3.088    -26.674 -6.468  1.00 87.55 272 A 1 
ATOM 2191 C CD  . ARG A 1 272 ? 4.041    -27.575 -7.242  1.00 82.81 272 A 1 
ATOM 2192 N NE  . ARG A 1 272 ? 4.069    -27.277 -8.678  1.00 78.30 272 A 1 
ATOM 2193 C CZ  . ARG A 1 272 ? 4.992    -27.700 -9.525  1.00 72.78 272 A 1 
ATOM 2194 N NH1 . ARG A 1 272 ? 6.032    -28.372 -9.114  1.00 65.95 272 A 1 
ATOM 2195 N NH2 . ARG A 1 272 ? 4.884    -27.465 -10.789 1.00 66.95 272 A 1 
ATOM 2196 N N   . SER A 1 273 ? 1.668    -26.540 -1.724  1.00 93.67 273 A 1 
ATOM 2197 C CA  . SER A 1 273 ? 1.193    -27.126 -0.475  1.00 93.22 273 A 1 
ATOM 2198 C C   . SER A 1 273 ? -0.297   -27.450 -0.579  1.00 93.85 273 A 1 
ATOM 2199 O O   . SER A 1 273 ? -1.031   -26.692 -1.221  1.00 92.61 273 A 1 
ATOM 2200 C CB  . SER A 1 273 ? 1.448    -26.194 0.703   1.00 91.95 273 A 1 
ATOM 2201 O OG  . SER A 1 273 ? 2.834    -25.942 0.818   1.00 80.14 273 A 1 
ATOM 2202 N N   . PRO A 1 274 ? -0.782   -28.544 0.041   1.00 94.85 274 A 1 
ATOM 2203 C CA  . PRO A 1 274 ? -2.212   -28.837 0.098   1.00 94.86 274 A 1 
ATOM 2204 C C   . PRO A 1 274 ? -2.992   -27.653 0.667   1.00 95.05 274 A 1 
ATOM 2205 O O   . PRO A 1 274 ? -2.593   -27.080 1.679   1.00 93.64 274 A 1 
ATOM 2206 C CB  . PRO A 1 274 ? -2.341   -30.077 0.983   1.00 93.99 274 A 1 
ATOM 2207 C CG  . PRO A 1 274 ? -0.979   -30.752 0.859   1.00 92.20 274 A 1 
ATOM 2208 C CD  . PRO A 1 274 ? -0.021   -29.570 0.720   1.00 94.55 274 A 1 
ATOM 2209 N N   . LEU A 1 275 ? -4.109   -27.300 0.021   1.00 95.21 275 A 1 
ATOM 2210 C CA  . LEU A 1 275 ? -4.904   -26.136 0.382   1.00 95.66 275 A 1 
ATOM 2211 C C   . LEU A 1 275 ? -6.382   -26.408 0.102   1.00 95.84 275 A 1 
ATOM 2212 O O   . LEU A 1 275 ? -6.741   -26.875 -0.976  1.00 94.27 275 A 1 
ATOM 2213 C CB  . LEU A 1 275 ? -4.387   -24.929 -0.432  1.00 95.33 275 A 1 
ATOM 2214 C CG  . LEU A 1 275 ? -5.117   -23.604 -0.151  1.00 95.27 275 A 1 
ATOM 2215 C CD1 . LEU A 1 275 ? -4.868   -23.110 1.273   1.00 91.22 275 A 1 
ATOM 2216 C CD2 . LEU A 1 275 ? -4.641   -22.537 -1.127  1.00 91.09 275 A 1 
ATOM 2217 N N   . THR A 1 276 ? -7.246   -26.070 1.059   1.00 95.95 276 A 1 
ATOM 2218 C CA  . THR A 1 276 ? -8.697   -26.050 0.871   1.00 95.43 276 A 1 
ATOM 2219 C C   . THR A 1 276 ? -9.243   -24.640 1.107   1.00 95.68 276 A 1 
ATOM 2220 O O   . THR A 1 276 ? -8.571   -23.784 1.678   1.00 93.99 276 A 1 
ATOM 2221 C CB  . THR A 1 276 ? -9.430   -27.075 1.755   1.00 93.91 276 A 1 
ATOM 2222 O OG1 . THR A 1 276 ? -9.415   -26.701 3.107   1.00 85.20 276 A 1 
ATOM 2223 C CG2 . THR A 1 276 ? -8.828   -28.477 1.641   1.00 82.93 276 A 1 
ATOM 2224 N N   . GLN A 1 277 ? -10.478  -24.386 0.649   1.00 95.35 277 A 1 
ATOM 2225 C CA  . GLN A 1 277 ? -11.091  -23.062 0.738   1.00 94.99 277 A 1 
ATOM 2226 C C   . GLN A 1 277 ? -11.258  -22.593 2.202   1.00 94.99 277 A 1 
ATOM 2227 O O   . GLN A 1 277 ? -11.114  -21.409 2.482   1.00 93.11 277 A 1 
ATOM 2228 C CB  . GLN A 1 277 ? -12.417  -23.089 -0.027  1.00 92.99 277 A 1 
ATOM 2229 C CG  . GLN A 1 277 ? -13.054  -21.701 -0.143  1.00 84.81 277 A 1 
ATOM 2230 C CD  . GLN A 1 277 ? -14.291  -21.681 -1.048  1.00 81.81 277 A 1 
ATOM 2231 O OE1 . GLN A 1 277 ? -14.657  -22.646 -1.706  1.00 74.21 277 A 1 
ATOM 2232 N NE2 . GLN A 1 277 ? -14.974  -20.566 -1.131  1.00 71.40 277 A 1 
ATOM 2233 N N   . GLU A 1 278 ? -11.488  -23.532 3.135   1.00 95.65 278 A 1 
ATOM 2234 C CA  . GLU A 1 278 ? -11.656  -23.255 4.562   1.00 95.23 278 A 1 
ATOM 2235 C C   . GLU A 1 278 ? -10.366  -22.767 5.237   1.00 95.60 278 A 1 
ATOM 2236 O O   . GLU A 1 278 ? -10.417  -22.160 6.308   1.00 93.46 278 A 1 
ATOM 2237 C CB  . GLU A 1 278 ? -12.159  -24.513 5.300   1.00 93.84 278 A 1 
ATOM 2238 C CG  . GLU A 1 278 ? -13.420  -25.168 4.703   1.00 83.63 278 A 1 
ATOM 2239 C CD  . GLU A 1 278 ? -13.163  -26.036 3.459   1.00 72.59 278 A 1 
ATOM 2240 O OE1 . GLU A 1 278 ? -14.151  -26.437 2.802   1.00 63.84 278 A 1 
ATOM 2241 O OE2 . GLU A 1 278 ? -11.972  -26.295 3.129   1.00 64.80 278 A 1 
ATOM 2242 N N   . GLN A 1 279 ? -9.208   -23.010 4.620   1.00 95.68 279 A 1 
ATOM 2243 C CA  . GLN A 1 279 ? -7.914   -22.558 5.130   1.00 95.23 279 A 1 
ATOM 2244 C C   . GLN A 1 279 ? -7.569   -21.118 4.714   1.00 95.76 279 A 1 
ATOM 2245 O O   . GLN A 1 279 ? -6.571   -20.580 5.176   1.00 94.35 279 A 1 
ATOM 2246 C CB  . GLN A 1 279 ? -6.808   -23.512 4.664   1.00 94.45 279 A 1 
ATOM 2247 C CG  . GLN A 1 279 ? -6.970   -24.940 5.205   1.00 92.25 279 A 1 
ATOM 2248 C CD  . GLN A 1 279 ? -5.831   -25.827 4.697   1.00 92.24 279 A 1 
ATOM 2249 O OE1 . GLN A 1 279 ? -5.762   -26.194 3.538   1.00 83.83 279 A 1 
ATOM 2250 N NE2 . GLN A 1 279 ? -4.882   -26.167 5.538   1.00 82.34 279 A 1 
ATOM 2251 N N   . LEU A 1 280 ? -8.365   -20.496 3.834   1.00 96.13 280 A 1 
ATOM 2252 C CA  . LEU A 1 280 ? -8.138   -19.124 3.396   1.00 96.22 280 A 1 
ATOM 2253 C C   . LEU A 1 280 ? -8.445   -18.147 4.529   1.00 96.20 280 A 1 
ATOM 2254 O O   . LEU A 1 280 ? -9.542   -18.109 5.074   1.00 95.10 280 A 1 
ATOM 2255 C CB  . LEU A 1 280 ? -8.985   -18.792 2.158   1.00 96.02 280 A 1 
ATOM 2256 C CG  . LEU A 1 280 ? -8.661   -19.635 0.908   1.00 95.11 280 A 1 
ATOM 2257 C CD1 . LEU A 1 280 ? -9.623   -19.246 -0.219  1.00 92.21 280 A 1 
ATOM 2258 C CD2 . LEU A 1 280 ? -7.233   -19.405 0.411   1.00 91.64 280 A 1 
ATOM 2259 N N   . ILE A 1 281 ? -7.469   -17.303 4.840   1.00 96.63 281 A 1 
ATOM 2260 C CA  . ILE A 1 281 ? -7.563   -16.290 5.894   1.00 96.53 281 A 1 
ATOM 2261 C C   . ILE A 1 281 ? -7.687   -14.912 5.236   1.00 96.66 281 A 1 
ATOM 2262 O O   . ILE A 1 281 ? -6.870   -14.577 4.378   1.00 95.36 281 A 1 
ATOM 2263 C CB  . ILE A 1 281 ? -6.341   -16.403 6.831   1.00 96.07 281 A 1 
ATOM 2264 C CG1 . ILE A 1 281 ? -6.312   -17.789 7.523   1.00 94.14 281 A 1 
ATOM 2265 C CG2 . ILE A 1 281 ? -6.354   -15.279 7.878   1.00 94.09 281 A 1 
ATOM 2266 C CD1 . ILE A 1 281 ? -4.985   -18.097 8.206   1.00 88.37 281 A 1 
ATOM 2267 N N   . PRO A 1 282 ? -8.671   -14.081 5.622   1.00 96.26 282 A 1 
ATOM 2268 C CA  . PRO A 1 282 ? -8.763   -12.723 5.110   1.00 95.70 282 A 1 
ATOM 2269 C C   . PRO A 1 282 ? -7.555   -11.899 5.572   1.00 96.09 282 A 1 
ATOM 2270 O O   . PRO A 1 282 ? -7.315   -11.747 6.770   1.00 94.96 282 A 1 
ATOM 2271 C CB  . PRO A 1 282 ? -10.093  -12.178 5.650   1.00 94.20 282 A 1 
ATOM 2272 C CG  . PRO A 1 282 ? -10.315  -12.980 6.932   1.00 90.69 282 A 1 
ATOM 2273 C CD  . PRO A 1 282 ? -9.707   -14.345 6.606   1.00 94.23 282 A 1 
ATOM 2274 N N   . ASN A 1 283 ? -6.794   -11.342 4.630   1.00 96.27 283 A 1 
ATOM 2275 C CA  . ASN A 1 283 ? -5.648   -10.497 4.941   1.00 96.68 283 A 1 
ATOM 2276 C C   . ASN A 1 283 ? -6.112   -9.052  5.196   1.00 96.30 283 A 1 
ATOM 2277 O O   . ASN A 1 283 ? -5.998   -8.181  4.329   1.00 94.68 283 A 1 
ATOM 2278 C CB  . ASN A 1 283 ? -4.581   -10.650 3.838   1.00 96.54 283 A 1 
ATOM 2279 C CG  . ASN A 1 283 ? -3.241   -10.074 4.256   1.00 97.05 283 A 1 
ATOM 2280 O OD1 . ASN A 1 283 ? -3.098   -9.282  5.185   1.00 93.99 283 A 1 
ATOM 2281 N ND2 . ASN A 1 283 ? -2.188   -10.483 3.584   1.00 93.59 283 A 1 
ATOM 2282 N N   . LEU A 1 284 ? -6.641   -8.811  6.386   1.00 95.95 284 A 1 
ATOM 2283 C CA  . LEU A 1 284 ? -7.244   -7.531  6.754   1.00 95.10 284 A 1 
ATOM 2284 C C   . LEU A 1 284 ? -6.260   -6.356  6.664   1.00 95.00 284 A 1 
ATOM 2285 O O   . LEU A 1 284 ? -6.634   -5.280  6.201   1.00 93.92 284 A 1 
ATOM 2286 C CB  . LEU A 1 284 ? -7.837   -7.630  8.171   1.00 94.59 284 A 1 
ATOM 2287 C CG  . LEU A 1 284 ? -8.970   -8.666  8.330   1.00 93.14 284 A 1 
ATOM 2288 C CD1 . LEU A 1 284 ? -9.401   -8.722  9.789   1.00 89.27 284 A 1 
ATOM 2289 C CD2 . LEU A 1 284 ? -10.188  -8.336  7.479   1.00 88.59 284 A 1 
ATOM 2290 N N   . ALA A 1 285 ? -5.001   -6.561  7.041   1.00 95.47 285 A 1 
ATOM 2291 C CA  . ALA A 1 285 ? -3.969   -5.528  6.926   1.00 95.26 285 A 1 
ATOM 2292 C C   . ALA A 1 285 ? -3.720   -5.150  5.458   1.00 95.59 285 A 1 
ATOM 2293 O O   . ALA A 1 285 ? -3.711   -3.967  5.120   1.00 94.64 285 A 1 
ATOM 2294 C CB  . ALA A 1 285 ? -2.695   -6.026  7.618   1.00 94.43 285 A 1 
ATOM 2295 N N   . MET A 1 286 ? -3.608   -6.133  4.557   1.00 96.44 286 A 1 
ATOM 2296 C CA  . MET A 1 286 ? -3.481   -5.865  3.126   1.00 96.56 286 A 1 
ATOM 2297 C C   . MET A 1 286 ? -4.718   -5.187  2.549   1.00 96.35 286 A 1 
ATOM 2298 O O   . MET A 1 286 ? -4.588   -4.320  1.694   1.00 95.52 286 A 1 
ATOM 2299 C CB  . MET A 1 286 ? -3.208   -7.162  2.343   1.00 96.19 286 A 1 
ATOM 2300 C CG  . MET A 1 286 ? -1.745   -7.563  2.379   1.00 89.66 286 A 1 
ATOM 2301 S SD  . MET A 1 286 ? -0.560   -6.348  1.711   1.00 90.21 286 A 1 
ATOM 2302 C CE  . MET A 1 286 ? -1.167   -6.140  0.029   1.00 80.87 286 A 1 
ATOM 2303 N N   . LYS A 1 287 ? -5.914   -5.528  3.036   1.00 96.00 287 A 1 
ATOM 2304 C CA  . LYS A 1 287 ? -7.142   -4.847  2.632   1.00 95.11 287 A 1 
ATOM 2305 C C   . LYS A 1 287 ? -7.085   -3.356  2.967   1.00 94.75 287 A 1 
ATOM 2306 O O   . LYS A 1 287 ? -7.421   -2.541  2.112   1.00 93.83 287 A 1 
ATOM 2307 C CB  . LYS A 1 287 ? -8.347   -5.561  3.265   1.00 94.35 287 A 1 
ATOM 2308 C CG  . LYS A 1 287 ? -9.711   -4.977  2.861   1.00 91.32 287 A 1 
ATOM 2309 C CD  . LYS A 1 287 ? -9.963   -5.016  1.361   1.00 85.65 287 A 1 
ATOM 2310 C CE  . LYS A 1 287 ? -11.366  -4.518  1.053   1.00 81.29 287 A 1 
ATOM 2311 N NZ  . LYS A 1 287 ? -11.357  -3.561  -0.077  1.00 72.98 287 A 1 
ATOM 2312 N N   . GLU A 1 288 ? -6.600   -2.992  4.152   1.00 95.12 288 A 1 
ATOM 2313 C CA  . GLU A 1 288 ? -6.413   -1.592  4.545   1.00 94.05 288 A 1 
ATOM 2314 C C   . GLU A 1 288 ? -5.381   -0.870  3.670   1.00 94.14 288 A 1 
ATOM 2315 O O   . GLU A 1 288 ? -5.624   0.259   3.249   1.00 93.11 288 A 1 
ATOM 2316 C CB  . GLU A 1 288 ? -6.003   -1.499  6.022   1.00 93.14 288 A 1 
ATOM 2317 C CG  . GLU A 1 288 ? -7.132   -1.904  6.965   1.00 87.70 288 A 1 
ATOM 2318 C CD  . GLU A 1 288 ? -6.800   -1.699  8.448   1.00 83.80 288 A 1 
ATOM 2319 O OE1 . GLU A 1 288 ? -7.383   -2.412  9.288   1.00 76.45 288 A 1 
ATOM 2320 O OE2 . GLU A 1 288 ? -6.121   -0.718  8.799   1.00 77.16 288 A 1 
ATOM 2321 N N   . VAL A 1 289 ? -4.260   -1.522  3.359   1.00 95.64 289 A 1 
ATOM 2322 C CA  . VAL A 1 289 ? -3.236   -0.966  2.449   1.00 95.63 289 A 1 
ATOM 2323 C C   . VAL A 1 289 ? -3.824   -0.688  1.065   1.00 95.38 289 A 1 
ATOM 2324 O O   . VAL A 1 289 ? -3.626   0.387   0.518   1.00 94.57 289 A 1 
ATOM 2325 C CB  . VAL A 1 289 ? -2.037   -1.920  2.316   1.00 95.66 289 A 1 
ATOM 2326 C CG1 . VAL A 1 289 ? -1.026   -1.443  1.269   1.00 93.18 289 A 1 
ATOM 2327 C CG2 . VAL A 1 289 ? -1.277   -2.061  3.634   1.00 93.36 289 A 1 
ATOM 2328 N N   . ILE A 1 290 ? -4.565   -1.644  0.511   1.00 96.05 290 A 1 
ATOM 2329 C CA  . ILE A 1 290 ? -5.177   -1.526  -0.811  1.00 95.55 290 A 1 
ATOM 2330 C C   . ILE A 1 290 ? -6.255   -0.436  -0.817  1.00 94.60 290 A 1 
ATOM 2331 O O   . ILE A 1 290 ? -6.310   0.357   -1.749  1.00 93.61 290 A 1 
ATOM 2332 C CB  . ILE A 1 290 ? -5.718   -2.897  -1.269  1.00 95.62 290 A 1 
ATOM 2333 C CG1 . ILE A 1 290 ? -4.528   -3.847  -1.570  1.00 94.23 290 A 1 
ATOM 2334 C CG2 . ILE A 1 290 ? -6.609   -2.774  -2.514  1.00 94.12 290 A 1 
ATOM 2335 C CD1 . ILE A 1 290 ? -4.938   -5.320  -1.686  1.00 89.82 290 A 1 
ATOM 2336 N N   . ASP A 1 291 ? -7.093   -0.373  0.223   1.00 94.13 291 A 1 
ATOM 2337 C CA  . ASP A 1 291 ? -8.134   0.652   0.326   1.00 92.49 291 A 1 
ATOM 2338 C C   . ASP A 1 291 ? -7.532   2.063   0.441   1.00 91.87 291 A 1 
ATOM 2339 O O   . ASP A 1 291 ? -8.011   2.985   -0.217  1.00 90.26 291 A 1 
ATOM 2340 C CB  . ASP A 1 291 ? -9.075   0.333   1.505   1.00 91.27 291 A 1 
ATOM 2341 C CG  . ASP A 1 291 ? -10.004  -0.851  1.250   1.00 88.83 291 A 1 
ATOM 2342 O OD1 . ASP A 1 291 ? -10.216  -1.257  0.079   1.00 85.11 291 A 1 
ATOM 2343 O OD2 . ASP A 1 291 ? -10.606  -1.395  2.206   1.00 84.62 291 A 1 
ATOM 2344 N N   . ALA A 1 292 ? -6.442   2.226   1.210   1.00 92.92 292 A 1 
ATOM 2345 C CA  . ALA A 1 292 ? -5.700   3.481   1.278   1.00 92.18 292 A 1 
ATOM 2346 C C   . ALA A 1 292 ? -5.094   3.851   -0.082  1.00 91.89 292 A 1 
ATOM 2347 O O   . ALA A 1 292 ? -5.287   4.967   -0.561  1.00 90.49 292 A 1 
ATOM 2348 C CB  . ALA A 1 292 ? -4.627   3.369   2.365   1.00 91.57 292 A 1 
ATOM 2349 N N   . PHE A 1 293 ? -4.457   2.892   -0.765  1.00 93.55 293 A 1 
ATOM 2350 C CA  . PHE A 1 293 ? -3.893   3.099   -2.096  1.00 92.78 293 A 1 
ATOM 2351 C C   . PHE A 1 293 ? -4.953   3.531   -3.123  1.00 91.83 293 A 1 
ATOM 2352 O O   . PHE A 1 293 ? -4.726   4.475   -3.872  1.00 90.86 293 A 1 
ATOM 2353 C CB  . PHE A 1 293 ? -3.181   1.819   -2.554  1.00 92.91 293 A 1 
ATOM 2354 C CG  . PHE A 1 293 ? -2.547   1.946   -3.918  1.00 93.07 293 A 1 
ATOM 2355 C CD1 . PHE A 1 293 ? -3.221   1.504   -5.073  1.00 90.86 293 A 1 
ATOM 2356 C CD2 . PHE A 1 293 ? -1.281   2.553   -4.049  1.00 91.19 293 A 1 
ATOM 2357 C CE1 . PHE A 1 293 ? -2.648   1.669   -6.339  1.00 90.46 293 A 1 
ATOM 2358 C CE2 . PHE A 1 293 ? -0.702   2.720   -5.319  1.00 90.29 293 A 1 
ATOM 2359 C CZ  . PHE A 1 293 ? -1.385   2.283   -6.461  1.00 90.90 293 A 1 
ATOM 2360 N N   . ILE A 1 294 ? -6.118   2.890   -3.131  1.00 91.60 294 A 1 
ATOM 2361 C CA  . ILE A 1 294 ? -7.227   3.254   -4.011  1.00 90.13 294 A 1 
ATOM 2362 C C   . ILE A 1 294 ? -7.746   4.665   -3.693  1.00 88.61 294 A 1 
ATOM 2363 O O   . ILE A 1 294 ? -8.060   5.425   -4.599  1.00 86.44 294 A 1 
ATOM 2364 C CB  . ILE A 1 294 ? -8.362   2.203   -3.918  1.00 89.75 294 A 1 
ATOM 2365 C CG1 . ILE A 1 294 ? -7.910   0.860   -4.542  1.00 88.15 294 A 1 
ATOM 2366 C CG2 . ILE A 1 294 ? -9.641   2.684   -4.616  1.00 87.78 294 A 1 
ATOM 2367 C CD1 . ILE A 1 294 ? -8.845   -0.315  -4.222  1.00 84.25 294 A 1 
ATOM 2368 N N   . SER A 1 295 ? -7.828   5.023   -2.405  1.00 88.44 295 A 1 
ATOM 2369 C CA  . SER A 1 295 ? -8.280   6.348   -1.979  1.00 85.75 295 A 1 
ATOM 2370 C C   . SER A 1 295 ? -7.328   7.462   -2.414  1.00 84.15 295 A 1 
ATOM 2371 O O   . SER A 1 295 ? -7.778   8.528   -2.812  1.00 81.51 295 A 1 
ATOM 2372 C CB  . SER A 1 295 ? -8.457   6.367   -0.456  1.00 84.50 295 A 1 
ATOM 2373 O OG  . SER A 1 295 ? -9.080   7.574   -0.064  1.00 74.00 295 A 1 
ATOM 2374 N N   . GLU A 1 296 ? -6.021   7.208   -2.371  1.00 85.52 296 A 1 
ATOM 2375 C CA  . GLU A 1 296 ? -4.986   8.170   -2.767  1.00 84.16 296 A 1 
ATOM 2376 C C   . GLU A 1 296 ? -4.789   8.238   -4.285  1.00 83.88 296 A 1 
ATOM 2377 O O   . GLU A 1 296 ? -4.394   9.276   -4.817  1.00 81.38 296 A 1 
ATOM 2378 C CB  . GLU A 1 296 ? -3.669   7.805   -2.073  1.00 82.76 296 A 1 
ATOM 2379 C CG  . GLU A 1 296 ? -3.717   8.072   -0.558  1.00 77.07 296 A 1 
ATOM 2380 C CD  . GLU A 1 296 ? -2.442   7.619   0.180   1.00 71.64 296 A 1 
ATOM 2381 O OE1 . GLU A 1 296 ? -2.470   7.652   1.440   1.00 65.37 296 A 1 
ATOM 2382 O OE2 . GLU A 1 296 ? -1.453   7.250   -0.484  1.00 65.26 296 A 1 
ATOM 2383 N N   . ASN A 1 297 ? -5.105   7.143   -5.008  1.00 84.74 297 A 1 
ATOM 2384 C CA  . ASN A 1 297 ? -4.874   7.004   -6.435  1.00 84.23 297 A 1 
ATOM 2385 C C   . ASN A 1 297 ? -6.187   6.768   -7.191  1.00 83.45 297 A 1 
ATOM 2386 O O   . ASN A 1 297 ? -6.461   5.662   -7.664  1.00 79.94 297 A 1 
ATOM 2387 C CB  . ASN A 1 297 ? -3.840   5.898   -6.676  1.00 83.97 297 A 1 
ATOM 2388 C CG  . ASN A 1 297 ? -2.484   6.209   -6.079  1.00 83.84 297 A 1 
ATOM 2389 O OD1 . ASN A 1 297 ? -1.664   6.867   -6.684  1.00 77.42 297 A 1 
ATOM 2390 N ND2 . ASN A 1 297 ? -2.209   5.722   -4.892  1.00 77.76 297 A 1 
ATOM 2391 N N   . GLY A 1 298 ? -7.004   7.801   -7.338  1.00 81.33 298 A 1 
ATOM 2392 C CA  . GLY A 1 298 ? -8.323   7.679   -7.968  1.00 78.90 298 A 1 
ATOM 2393 C C   . GLY A 1 298 ? -8.322   7.176   -9.416  1.00 79.40 298 A 1 
ATOM 2394 O O   . GLY A 1 298 ? -9.336   6.665   -9.884  1.00 75.55 298 A 1 
ATOM 2395 N N   . TRP A 1 299 ? -7.191   7.268   -10.119 1.00 82.55 299 A 1 
ATOM 2396 C CA  . TRP A 1 299 ? -7.002   6.696   -11.462 1.00 81.58 299 A 1 
ATOM 2397 C C   . TRP A 1 299 ? -7.038   5.160   -11.486 1.00 80.52 299 A 1 
ATOM 2398 O O   . TRP A 1 299 ? -7.271   4.584   -12.538 1.00 77.91 299 A 1 
ATOM 2399 C CB  . TRP A 1 299 ? -5.672   7.201   -12.021 1.00 81.43 299 A 1 
ATOM 2400 C CG  . TRP A 1 299 ? -4.449   6.803   -11.239 1.00 82.69 299 A 1 
ATOM 2401 C CD1 . TRP A 1 299 ? -3.824   7.557   -10.312 1.00 79.60 299 A 1 
ATOM 2402 C CD2 . TRP A 1 299 ? -3.707   5.542   -11.301 1.00 82.37 299 A 1 
ATOM 2403 N NE1 . TRP A 1 299 ? -2.743   6.856   -9.779  1.00 79.39 299 A 1 
ATOM 2404 C CE2 . TRP A 1 299 ? -2.645   5.609   -10.361 1.00 80.71 299 A 1 
ATOM 2405 C CE3 . TRP A 1 299 ? -3.834   4.363   -12.054 1.00 79.82 299 A 1 
ATOM 2406 C CZ2 . TRP A 1 299 ? -1.744   4.531   -10.157 1.00 79.43 299 A 1 
ATOM 2407 C CZ3 . TRP A 1 299 ? -2.949   3.296   -11.856 1.00 77.35 299 A 1 
ATOM 2408 C CH2 . TRP A 1 299 ? -1.920   3.370   -10.917 1.00 77.24 299 A 1 
ATOM 2409 N N   . VAL A 1 300 ? -6.821   4.493   -10.341 1.00 82.19 300 A 1 
ATOM 2410 C CA  . VAL A 1 300 ? -6.833   3.026   -10.231 1.00 81.60 300 A 1 
ATOM 2411 C C   . VAL A 1 300 ? -8.216   2.445   -10.500 1.00 79.96 300 A 1 
ATOM 2412 O O   . VAL A 1 300 ? -8.318   1.307   -10.962 1.00 74.44 300 A 1 
ATOM 2413 C CB  . VAL A 1 300 ? -6.339   2.588   -8.840  1.00 80.46 300 A 1 
ATOM 2414 C CG1 . VAL A 1 300 ? -6.458   1.074   -8.617  1.00 73.94 300 A 1 
ATOM 2415 C CG2 . VAL A 1 300 ? -4.864   2.947   -8.661  1.00 75.14 300 A 1 
ATOM 2416 N N   . GLU A 1 301 ? -9.283   3.209   -10.280 1.00 77.24 301 A 1 
ATOM 2417 C CA  . GLU A 1 301 ? -10.656  2.781   -10.590 1.00 72.96 301 A 1 
ATOM 2418 C C   . GLU A 1 301 ? -10.881  2.532   -12.086 1.00 69.56 301 A 1 
ATOM 2419 O O   . GLU A 1 301 ? -11.923  2.008   -12.494 1.00 61.17 301 A 1 
ATOM 2420 C CB  . GLU A 1 301 ? -11.665  3.804   -10.035 1.00 68.31 301 A 1 
ATOM 2421 C CG  . GLU A 1 301 ? -11.633  3.971   -8.503  1.00 63.26 301 A 1 
ATOM 2422 C CD  . GLU A 1 301 ? -12.185  2.768   -7.703  1.00 58.02 301 A 1 
ATOM 2423 O OE1 . GLU A 1 301 ? -12.159  2.816   -6.449  1.00 51.68 301 A 1 
ATOM 2424 O OE2 . GLU A 1 301 ? -12.642  1.750   -8.294  1.00 54.23 301 A 1 
ATOM 2425 N N   . ASP A 1 302 ? -9.888   2.870   -12.922 1.00 64.57 302 A 1 
ATOM 2426 C CA  . ASP A 1 302 ? -9.829   2.559   -14.350 1.00 59.52 302 A 1 
ATOM 2427 C C   . ASP A 1 302 ? -9.610   1.074   -14.658 1.00 57.98 302 A 1 
ATOM 2428 O O   . ASP A 1 302 ? -9.935   0.628   -15.762 1.00 51.99 302 A 1 
ATOM 2429 C CB  . ASP A 1 302 ? -8.678   3.367   -14.977 1.00 53.39 302 A 1 
ATOM 2430 C CG  . ASP A 1 302 ? -9.122   4.184   -16.158 1.00 49.02 302 A 1 
ATOM 2431 O OD1 . ASP A 1 302 ? -10.052  3.760   -16.868 1.00 45.26 302 A 1 
ATOM 2432 O OD2 . ASP A 1 302 ? -8.593   5.300   -16.380 1.00 44.37 302 A 1 
ATOM 2433 N N   . TYR A 1 303 ? -9.014   0.329   -13.703 1.00 55.73 303 A 1 
ATOM 2434 C CA  . TYR A 1 303 ? -8.592   -1.055  -13.883 1.00 51.71 303 A 1 
ATOM 2435 C C   . TYR A 1 303 ? -9.609   -2.071  -13.351 1.00 47.85 303 A 1 
ATOM 2436 O O   . TYR A 1 303 ? -10.286  -1.798  -12.338 1.00 42.91 303 A 1 
ATOM 2437 C CB  . TYR A 1 303 ? -7.202   -1.258  -13.284 1.00 46.60 303 A 1 
ATOM 2438 C CG  . TYR A 1 303 ? -6.093   -0.546  -14.054 1.00 44.82 303 A 1 
ATOM 2439 C CD1 . TYR A 1 303 ? -5.446   -1.194  -15.127 1.00 41.85 303 A 1 
ATOM 2440 C CD2 . TYR A 1 303 ? -5.706   0.760   -13.705 1.00 39.90 303 A 1 
ATOM 2441 C CE1 . TYR A 1 303 ? -4.426   -0.546  -15.842 1.00 36.97 303 A 1 
ATOM 2442 C CE2 . TYR A 1 303 ? -4.690   1.411   -14.417 1.00 38.62 303 A 1 
ATOM 2443 C CZ  . TYR A 1 303 ? -4.042   0.761   -15.487 1.00 36.20 303 A 1 
ATOM 2444 O OH  . TYR A 1 303 ? -3.044   1.386   -16.180 1.00 37.07 303 A 1 
ATOM 2445 O OXT . TYR A 1 303 ? -9.727   -3.158  -13.989 1.00 40.22 303 A 1 
ATOM 2446 N N   . MET B 2 1   ? 102.396  9.865   61.966  1.00 19.85 1   B 1 
ATOM 2447 C CA  . MET B 2 1   ? 102.984  9.156   60.820  1.00 27.11 1   B 1 
ATOM 2448 C C   . MET B 2 1   ? 102.137  7.956   60.378  1.00 28.15 1   B 1 
ATOM 2449 O O   . MET B 2 1   ? 101.340  8.134   59.502  1.00 26.86 1   B 1 
ATOM 2450 C CB  . MET B 2 1   ? 104.437  8.719   61.062  1.00 26.83 1   B 1 
ATOM 2451 C CG  . MET B 2 1   ? 105.467  9.784   60.685  1.00 25.63 1   B 1 
ATOM 2452 S SD  . MET B 2 1   ? 107.139  9.147   60.857  1.00 24.41 1   B 1 
ATOM 2453 C CE  . MET B 2 1   ? 108.094  10.426  60.001  1.00 23.79 1   B 1 
ATOM 2454 N N   . LYS B 2 2   ? 102.390  6.780   61.011  1.00 27.07 2   B 1 
ATOM 2455 C CA  . LYS B 2 2   ? 101.871  5.525   60.437  1.00 33.58 2   B 1 
ATOM 2456 C C   . LYS B 2 2   ? 100.341  5.537   60.389  1.00 31.41 2   B 1 
ATOM 2457 O O   . LYS B 2 2   ? 99.696   5.228   61.381  1.00 30.34 2   B 1 
ATOM 2458 C CB  . LYS B 2 2   ? 102.399  4.319   61.235  1.00 33.55 2   B 1 
ATOM 2459 C CG  . LYS B 2 2   ? 103.884  4.051   60.978  1.00 31.41 2   B 1 
ATOM 2460 C CD  . LYS B 2 2   ? 104.368  2.828   61.786  1.00 30.89 2   B 1 
ATOM 2461 C CE  . LYS B 2 2   ? 105.834  2.495   61.436  1.00 28.38 2   B 1 
ATOM 2462 N NZ  . LYS B 2 2   ? 106.341  1.331   62.192  1.00 27.44 2   B 1 
ATOM 2463 N N   . GLY B 2 3   ? 99.808   5.942   59.257  1.00 27.02 3   B 1 
ATOM 2464 C CA  . GLY B 2 3   ? 98.382   5.926   58.984  1.00 32.58 3   B 1 
ATOM 2465 C C   . GLY B 2 3   ? 97.872   4.493   59.010  1.00 32.41 3   B 1 
ATOM 2466 O O   . GLY B 2 3   ? 98.392   3.637   58.297  1.00 30.72 3   B 1 
ATOM 2467 N N   . LYS B 2 4   ? 96.916   4.250   59.947  1.00 30.95 4   B 1 
ATOM 2468 C CA  . LYS B 2 4   ? 96.216   2.966   59.963  1.00 36.40 4   B 1 
ATOM 2469 C C   . LYS B 2 4   ? 95.434   2.860   58.658  1.00 34.49 4   B 1 
ATOM 2470 O O   . LYS B 2 4   ? 94.419   3.527   58.484  1.00 33.93 4   B 1 
ATOM 2471 C CB  . LYS B 2 4   ? 95.261   2.877   61.170  1.00 36.61 4   B 1 
ATOM 2472 C CG  . LYS B 2 4   ? 95.965   2.550   62.496  1.00 35.18 4   B 1 
ATOM 2473 C CD  . LYS B 2 4   ? 94.908   2.470   63.604  1.00 35.25 4   B 1 
ATOM 2474 C CE  . LYS B 2 4   ? 95.473   1.979   64.940  1.00 32.05 4   B 1 
ATOM 2475 N NZ  . LYS B 2 4   ? 94.417   1.898   65.980  1.00 31.52 4   B 1 
ATOM 2476 N N   . GLU B 2 5   ? 95.971   2.047   57.751  1.00 29.64 5   B 1 
ATOM 2477 C CA  . GLU B 2 5   ? 95.199   1.573   56.604  1.00 35.75 5   B 1 
ATOM 2478 C C   . GLU B 2 5   ? 94.100   0.642   57.130  1.00 33.31 5   B 1 
ATOM 2479 O O   . GLU B 2 5   ? 94.226   -0.579  57.099  1.00 33.61 5   B 1 
ATOM 2480 C CB  . GLU B 2 5   ? 96.103   0.843   55.601  1.00 37.02 5   B 1 
ATOM 2481 C CG  . GLU B 2 5   ? 97.061   1.761   54.821  1.00 34.17 5   B 1 
ATOM 2482 C CD  . GLU B 2 5   ? 97.938   0.986   53.822  1.00 31.82 5   B 1 
ATOM 2483 O OE1 . GLU B 2 5   ? 98.358   1.596   52.813  1.00 29.19 5   B 1 
ATOM 2484 O OE2 . GLU B 2 5   ? 98.208   -0.214  54.084  1.00 34.68 5   B 1 
ATOM 2485 N N   . GLU B 2 6   ? 93.042   1.243   57.729  1.00 33.42 6   B 1 
ATOM 2486 C CA  . GLU B 2 6   ? 91.827   0.475   57.963  1.00 37.98 6   B 1 
ATOM 2487 C C   . GLU B 2 6   ? 91.293   0.068   56.592  1.00 35.01 6   B 1 
ATOM 2488 O O   . GLU B 2 6   ? 90.832   0.882   55.794  1.00 35.04 6   B 1 
ATOM 2489 C CB  . GLU B 2 6   ? 90.810   1.231   58.827  1.00 38.62 6   B 1 
ATOM 2490 C CG  . GLU B 2 6   ? 91.169   1.094   60.313  1.00 36.44 6   B 1 
ATOM 2491 C CD  . GLU B 2 6   ? 90.173   1.732   61.284  1.00 34.71 6   B 1 
ATOM 2492 O OE1 . GLU B 2 6   ? 90.259   1.372   62.489  1.00 32.47 6   B 1 
ATOM 2493 O OE2 . GLU B 2 6   ? 89.387   2.594   60.851  1.00 36.75 6   B 1 
ATOM 2494 N N   . LYS B 2 7   ? 91.455   -1.224  56.351  1.00 32.77 7   B 1 
ATOM 2495 C CA  . LYS B 2 7   ? 90.842   -1.863  55.192  1.00 38.63 7   B 1 
ATOM 2496 C C   . LYS B 2 7   ? 89.323   -1.818  55.399  1.00 36.56 7   B 1 
ATOM 2497 O O   . LYS B 2 7   ? 88.743   -2.783  55.890  1.00 35.63 7   B 1 
ATOM 2498 C CB  . LYS B 2 7   ? 91.329   -3.311  55.041  1.00 38.01 7   B 1 
ATOM 2499 C CG  . LYS B 2 7   ? 92.763   -3.422  54.507  1.00 35.41 7   B 1 
ATOM 2500 C CD  . LYS B 2 7   ? 93.141   -4.906  54.335  1.00 33.86 7   B 1 
ATOM 2501 C CE  . LYS B 2 7   ? 94.533   -5.041  53.698  1.00 30.70 7   B 1 
ATOM 2502 N NZ  . LYS B 2 7   ? 94.908   -6.443  53.472  1.00 29.94 7   B 1 
ATOM 2503 N N   . GLU B 2 8   ? 88.738   -0.681  55.070  1.00 37.99 8   B 1 
ATOM 2504 C CA  . GLU B 2 8   ? 87.293   -0.644  54.861  1.00 41.80 8   B 1 
ATOM 2505 C C   . GLU B 2 8   ? 86.976   -1.653  53.760  1.00 39.67 8   B 1 
ATOM 2506 O O   . GLU B 2 8   ? 87.119   -1.402  52.561  1.00 38.61 8   B 1 
ATOM 2507 C CB  . GLU B 2 8   ? 86.788   0.763   54.527  1.00 41.75 8   B 1 
ATOM 2508 C CG  . GLU B 2 8   ? 86.711   1.657   55.776  1.00 38.69 8   B 1 
ATOM 2509 C CD  . GLU B 2 8   ? 86.026   3.006   55.499  1.00 36.23 8   B 1 
ATOM 2510 O OE1 . GLU B 2 8   ? 85.474   3.577   56.462  1.00 33.71 8   B 1 
ATOM 2511 O OE2 . GLU B 2 8   ? 86.062   3.439   54.328  1.00 38.44 8   B 1 
ATOM 2512 N N   . GLY B 2 9   ? 86.625   -2.862  54.221  1.00 40.72 9   B 1 
ATOM 2513 C CA  . GLY B 2 9   ? 86.063   -3.885  53.353  1.00 43.49 9   B 1 
ATOM 2514 C C   . GLY B 2 9   ? 84.714   -3.381  52.887  1.00 42.61 9   B 1 
ATOM 2515 O O   . GLY B 2 9   ? 83.698   -3.751  53.452  1.00 40.31 9   B 1 
ATOM 2516 N N   . GLY B 2 10  ? 84.778   -2.465  51.931  1.00 42.67 10  B 1 
ATOM 2517 C CA  . GLY B 2 10  ? 83.574   -2.009  51.262  1.00 44.67 10  B 1 
ATOM 2518 C C   . GLY B 2 10  ? 82.884   -3.224  50.678  1.00 43.73 10  B 1 
ATOM 2519 O O   . GLY B 2 10  ? 83.254   -3.694  49.604  1.00 42.03 10  B 1 
ATOM 2520 N N   . ALA B 2 11  ? 81.949   -3.757  51.468  1.00 41.52 11  B 1 
ATOM 2521 C CA  . ALA B 2 11  ? 81.057   -4.774  50.958  1.00 45.42 11  B 1 
ATOM 2522 C C   . ALA B 2 11  ? 80.375   -4.133  49.755  1.00 45.06 11  B 1 
ATOM 2523 O O   . ALA B 2 11  ? 79.472   -3.311  49.903  1.00 43.26 11  B 1 
ATOM 2524 C CB  . ALA B 2 11  ? 80.068   -5.195  52.062  1.00 43.27 11  B 1 
ATOM 2525 N N   . ARG B 2 12  ? 80.886   -4.459  48.576  1.00 41.75 12  B 1 
ATOM 2526 C CA  . ARG B 2 12  ? 80.145   -4.182  47.355  1.00 45.68 12  B 1 
ATOM 2527 C C   . ARG B 2 12  ? 78.814   -4.881  47.556  1.00 43.57 12  B 1 
ATOM 2528 O O   . ARG B 2 12  ? 78.741   -6.097  47.421  1.00 42.22 12  B 1 
ATOM 2529 C CB  . ARG B 2 12  ? 80.860   -4.690  46.106  1.00 43.86 12  B 1 
ATOM 2530 C CG  . ARG B 2 12  ? 81.988   -3.753  45.635  1.00 40.70 12  B 1 
ATOM 2531 C CD  . ARG B 2 12  ? 82.579   -4.273  44.313  1.00 39.76 12  B 1 
ATOM 2532 N NE  . ARG B 2 12  ? 83.585   -3.348  43.773  1.00 37.24 12  B 1 
ATOM 2533 C CZ  . ARG B 2 12  ? 84.240   -3.473  42.617  1.00 34.36 12  B 1 
ATOM 2534 N NH1 . ARG B 2 12  ? 84.055   -4.502  41.844  1.00 33.40 12  B 1 
ATOM 2535 N NH2 . ARG B 2 12  ? 85.098   -2.565  42.225  1.00 34.33 12  B 1 
ATOM 2536 N N   . LEU B 2 13  ? 77.810   -4.111  47.969  1.00 40.61 13  B 1 
ATOM 2537 C CA  . LEU B 2 13  ? 76.431   -4.513  47.810  1.00 44.09 13  B 1 
ATOM 2538 C C   . LEU B 2 13  ? 76.330   -4.937  46.349  1.00 42.33 13  B 1 
ATOM 2539 O O   . LEU B 2 13  ? 76.449   -4.106  45.446  1.00 39.80 13  B 1 
ATOM 2540 C CB  . LEU B 2 13  ? 75.492   -3.337  48.127  1.00 40.62 13  B 1 
ATOM 2541 C CG  . LEU B 2 13  ? 75.245   -3.145  49.644  1.00 37.61 13  B 1 
ATOM 2542 C CD1 . LEU B 2 13  ? 74.679   -1.757  49.923  1.00 36.81 13  B 1 
ATOM 2543 C CD2 . LEU B 2 13  ? 74.253   -4.193  50.174  1.00 39.36 13  B 1 
ATOM 2544 N N   . GLY B 2 14  ? 76.286   -6.246  46.172  1.00 40.48 14  B 1 
ATOM 2545 C CA  . GLY B 2 14  ? 76.079   -6.794  44.847  1.00 44.42 14  B 1 
ATOM 2546 C C   . GLY B 2 14  ? 74.813   -6.117  44.365  1.00 43.45 14  B 1 
ATOM 2547 O O   . GLY B 2 14  ? 73.775   -6.276  45.009  1.00 41.33 14  B 1 
ATOM 2548 N N   . ALA B 2 15  ? 74.965   -5.288  43.353  1.00 44.42 15  B 1 
ATOM 2549 C CA  . ALA B 2 15  ? 73.795   -4.753  42.682  1.00 49.35 15  B 1 
ATOM 2550 C C   . ALA B 2 15  ? 72.973   -5.989  42.338  1.00 49.62 15  B 1 
ATOM 2551 O O   . ALA B 2 15  ? 73.385   -6.780  41.492  1.00 46.41 15  B 1 
ATOM 2552 C CB  . ALA B 2 15  ? 74.226   -3.959  41.447  1.00 45.91 15  B 1 
ATOM 2553 N N   . GLY B 2 16  ? 71.924   -6.209  43.132  1.00 42.98 16  B 1 
ATOM 2554 C CA  . GLY B 2 16  ? 70.999   -7.288  42.847  1.00 46.79 16  B 1 
ATOM 2555 C C   . GLY B 2 16  ? 70.586   -7.028  41.424  1.00 46.43 16  B 1 
ATOM 2556 O O   . GLY B 2 16  ? 69.953   -6.010  41.152  1.00 43.97 16  B 1 
ATOM 2557 N N   . GLY B 2 17  ? 71.096   -7.867  40.539  1.00 39.19 17  B 1 
ATOM 2558 C CA  . GLY B 2 17  ? 70.708   -7.790  39.148  1.00 43.67 17  B 1 
ATOM 2559 C C   . GLY B 2 17  ? 69.207   -8.031  39.160  1.00 44.26 17  B 1 
ATOM 2560 O O   . GLY B 2 17  ? 68.791   -9.186  39.165  1.00 42.06 17  B 1 
ATOM 2561 N N   . GLY B 2 18  ? 68.462   -6.944  39.308  1.00 42.74 18  B 1 
ATOM 2562 C CA  . GLY B 2 18  ? 67.022   -6.991  39.150  1.00 48.44 18  B 1 
ATOM 2563 C C   . GLY B 2 18  ? 66.822   -7.689  37.822  1.00 49.22 18  B 1 
ATOM 2564 O O   . GLY B 2 18  ? 67.285   -7.187  36.802  1.00 46.55 18  B 1 
ATOM 2565 N N   . SER B 2 19  ? 66.295   -8.905  37.894  1.00 45.50 19  B 1 
ATOM 2566 C CA  . SER B 2 19  ? 65.993   -9.650  36.683  1.00 50.66 19  B 1 
ATOM 2567 C C   . SER B 2 19  ? 65.301   -8.656  35.765  1.00 50.35 19  B 1 
ATOM 2568 O O   . SER B 2 19  ? 64.307   -8.075  36.213  1.00 47.65 19  B 1 
ATOM 2569 C CB  . SER B 2 19  ? 65.074   -10.835 36.996  1.00 48.10 19  B 1 
ATOM 2570 O OG  . SER B 2 19  ? 64.023   -10.437 37.839  1.00 43.76 19  B 1 
ATOM 2571 N N   . PRO B 2 20  ? 65.857   -8.367  34.578  1.00 49.27 20  B 1 
ATOM 2572 C CA  . PRO B 2 20  ? 65.356   -7.296  33.731  1.00 53.12 20  B 1 
ATOM 2573 C C   . PRO B 2 20  ? 63.855   -7.518  33.622  1.00 54.49 20  B 1 
ATOM 2574 O O   . PRO B 2 20  ? 63.456   -8.625  33.243  1.00 52.61 20  B 1 
ATOM 2575 C CB  . PRO B 2 20  ? 66.091   -7.429  32.395  1.00 50.07 20  B 1 
ATOM 2576 C CG  . PRO B 2 20  ? 66.593   -8.874  32.400  1.00 50.45 20  B 1 
ATOM 2577 C CD  . PRO B 2 20  ? 66.834   -9.165  33.881  1.00 54.96 20  B 1 
ATOM 2578 N N   . GLU B 2 21  ? 63.046   -6.555  34.110  1.00 61.10 21  B 1 
ATOM 2579 C CA  . GLU B 2 21  ? 61.594   -6.705  34.165  1.00 62.46 21  B 1 
ATOM 2580 C C   . GLU B 2 21  ? 61.152   -7.189  32.803  1.00 61.97 21  B 1 
ATOM 2581 O O   . GLU B 2 21  ? 61.356   -6.499  31.795  1.00 57.62 21  B 1 
ATOM 2582 C CB  . GLU B 2 21  ? 60.879   -5.383  34.499  1.00 57.92 21  B 1 
ATOM 2583 C CG  . GLU B 2 21  ? 60.843   -5.066  35.995  1.00 52.60 21  B 1 
ATOM 2584 C CD  . GLU B 2 21  ? 60.005   -3.807  36.302  1.00 48.09 21  B 1 
ATOM 2585 O OE1 . GLU B 2 21  ? 59.466   -3.741  37.422  1.00 43.94 21  B 1 
ATOM 2586 O OE2 . GLU B 2 21  ? 59.911   -2.937  35.407  1.00 45.50 21  B 1 
ATOM 2587 N N   . LYS B 2 22  ? 60.647   -8.434  32.739  1.00 67.60 22  B 1 
ATOM 2588 C CA  . LYS B 2 22  ? 60.335   -9.071  31.468  1.00 70.80 22  B 1 
ATOM 2589 C C   . LYS B 2 22  ? 59.350   -8.155  30.773  1.00 74.19 22  B 1 
ATOM 2590 O O   . LYS B 2 22  ? 58.229   -7.990  31.261  1.00 68.14 22  B 1 
ATOM 2591 C CB  . LYS B 2 22  ? 59.719   -10.464 31.654  1.00 63.89 22  B 1 
ATOM 2592 C CG  . LYS B 2 22  ? 60.765   -11.579 31.768  1.00 56.32 22  B 1 
ATOM 2593 C CD  . LYS B 2 22  ? 60.044   -12.933 31.865  1.00 51.66 22  B 1 
ATOM 2594 C CE  . LYS B 2 22  ? 61.038   -14.093 31.875  1.00 45.66 22  B 1 
ATOM 2595 N NZ  . LYS B 2 22  ? 60.337   -15.394 31.999  1.00 39.43 22  B 1 
ATOM 2596 N N   . SER B 2 23  ? 59.777   -7.510  29.718  1.00 73.78 23  B 1 
ATOM 2597 C CA  . SER B 2 23  ? 58.936   -6.570  29.003  1.00 77.40 23  B 1 
ATOM 2598 C C   . SER B 2 23  ? 57.635   -7.289  28.648  1.00 80.32 23  B 1 
ATOM 2599 O O   . SER B 2 23  ? 57.700   -8.407  28.130  1.00 74.85 23  B 1 
ATOM 2600 C CB  . SER B 2 23  ? 59.673   -5.991  27.792  1.00 70.19 23  B 1 
ATOM 2601 O OG  . SER B 2 23  ? 60.411   -6.992  27.112  1.00 62.03 23  B 1 
ATOM 2602 N N   . PRO B 2 24  ? 56.467   -6.732  29.022  1.00 80.12 24  B 1 
ATOM 2603 C CA  . PRO B 2 24  ? 55.214   -7.482  28.983  1.00 83.34 24  B 1 
ATOM 2604 C C   . PRO B 2 24  ? 54.946   -7.968  27.555  1.00 85.87 24  B 1 
ATOM 2605 O O   . PRO B 2 24  ? 55.276   -7.276  26.591  1.00 82.23 24  B 1 
ATOM 2606 C CB  . PRO B 2 24  ? 54.143   -6.536  29.529  1.00 78.43 24  B 1 
ATOM 2607 C CG  . PRO B 2 24  ? 54.761   -5.142  29.374  1.00 73.66 24  B 1 
ATOM 2608 C CD  . PRO B 2 24  ? 56.254   -5.401  29.536  1.00 76.39 24  B 1 
ATOM 2609 N N   . SER B 2 25  ? 54.397   -9.165  27.415  1.00 83.68 25  B 1 
ATOM 2610 C CA  . SER B 2 25  ? 54.079   -9.718  26.105  1.00 85.85 25  B 1 
ATOM 2611 C C   . SER B 2 25  ? 53.036   -8.854  25.382  1.00 87.74 25  B 1 
ATOM 2612 O O   . SER B 2 25  ? 52.311   -8.075  26.007  1.00 84.69 25  B 1 
ATOM 2613 C CB  . SER B 2 25  ? 53.614   -11.174 26.242  1.00 81.81 25  B 1 
ATOM 2614 O OG  . SER B 2 25  ? 52.393   -11.226 26.947  1.00 75.12 25  B 1 
ATOM 2615 N N   . ALA B 2 26  ? 52.910   -8.972  24.074  1.00 86.78 26  B 1 
ATOM 2616 C CA  . ALA B 2 26  ? 51.857   -8.280  23.325  1.00 87.87 26  B 1 
ATOM 2617 C C   . ALA B 2 26  ? 50.465   -8.614  23.870  1.00 89.04 26  B 1 
ATOM 2618 O O   . ALA B 2 26  ? 49.603   -7.743  23.977  1.00 87.22 26  B 1 
ATOM 2619 C CB  . ALA B 2 26  ? 51.983   -8.657  21.847  1.00 85.78 26  B 1 
ATOM 2620 N N   . GLN B 2 27  ? 50.269   -9.873  24.310  1.00 88.85 27  B 1 
ATOM 2621 C CA  . GLN B 2 27  ? 49.011   -10.325 24.891  1.00 88.20 27  B 1 
ATOM 2622 C C   . GLN B 2 27  ? 48.746   -9.710  26.273  1.00 89.30 27  B 1 
ATOM 2623 O O   . GLN B 2 27  ? 47.628   -9.257  26.527  1.00 87.36 27  B 1 
ATOM 2624 C CB  . GLN B 2 27  ? 49.012   -11.863 24.923  1.00 85.91 27  B 1 
ATOM 2625 C CG  . GLN B 2 27  ? 47.657   -12.459 25.322  1.00 78.49 27  B 1 
ATOM 2626 C CD  . GLN B 2 27  ? 46.527   -12.195 24.313  1.00 73.23 27  B 1 
ATOM 2627 O OE1 . GLN B 2 27  ? 46.698   -11.678 23.219  1.00 67.82 27  B 1 
ATOM 2628 N NE2 . GLN B 2 27  ? 45.313   -12.548 24.662  1.00 64.12 27  B 1 
ATOM 2629 N N   . GLU B 2 28  ? 49.757   -9.595  27.140  1.00 88.69 28  B 1 
ATOM 2630 C CA  . GLU B 2 28  ? 49.634   -8.903  28.433  1.00 88.50 28  B 1 
ATOM 2631 C C   . GLU B 2 28  ? 49.332   -7.410  28.252  1.00 89.33 28  B 1 
ATOM 2632 O O   . GLU B 2 28  ? 48.476   -6.859  28.949  1.00 87.42 28  B 1 
ATOM 2633 C CB  . GLU B 2 28  ? 50.926   -9.068  29.240  1.00 87.09 28  B 1 
ATOM 2634 C CG  . GLU B 2 28  ? 51.096   -10.481 29.828  1.00 78.62 28  B 1 
ATOM 2635 C CD  . GLU B 2 28  ? 52.545   -10.768 30.270  1.00 72.50 28  B 1 
ATOM 2636 O OE1 . GLU B 2 28  ? 52.734   -11.499 31.256  1.00 64.57 28  B 1 
ATOM 2637 O OE2 . GLU B 2 28  ? 53.458   -10.299 29.552  1.00 67.12 28  B 1 
ATOM 2638 N N   . LEU B 2 29  ? 49.977   -6.756  27.289  1.00 89.73 29  B 1 
ATOM 2639 C CA  . LEU B 2 29  ? 49.692   -5.357  26.951  1.00 89.28 29  B 1 
ATOM 2640 C C   . LEU B 2 29  ? 48.259   -5.162  26.448  1.00 90.40 29  B 1 
ATOM 2641 O O   . LEU B 2 29  ? 47.607   -4.184  26.818  1.00 89.31 29  B 1 
ATOM 2642 C CB  . LEU B 2 29  ? 50.694   -4.870  25.897  1.00 88.98 29  B 1 
ATOM 2643 C CG  . LEU B 2 29  ? 52.114   -4.647  26.446  1.00 86.61 29  B 1 
ATOM 2644 C CD1 . LEU B 2 29  ? 53.097   -4.476  25.283  1.00 78.61 29  B 1 
ATOM 2645 C CD2 . LEU B 2 29  ? 52.196   -3.392  27.320  1.00 79.94 29  B 1 
ATOM 2646 N N   . LYS B 2 30  ? 47.725   -6.107  25.650  1.00 89.13 30  B 1 
ATOM 2647 C CA  . LYS B 2 30  ? 46.319   -6.111  25.234  1.00 88.96 30  B 1 
ATOM 2648 C C   . LYS B 2 30  ? 45.390   -6.249  26.446  1.00 89.28 30  B 1 
ATOM 2649 O O   . LYS B 2 30  ? 44.427   -5.497  26.555  1.00 88.65 30  B 1 
ATOM 2650 C CB  . LYS B 2 30  ? 46.086   -7.243  24.226  1.00 87.57 30  B 1 
ATOM 2651 C CG  . LYS B 2 30  ? 44.607   -7.434  23.834  1.00 84.74 30  B 1 
ATOM 2652 C CD  . LYS B 2 30  ? 44.411   -8.797  23.185  1.00 82.05 30  B 1 
ATOM 2653 C CE  . LYS B 2 30  ? 42.923   -9.152  23.072  1.00 75.19 30  B 1 
ATOM 2654 N NZ  . LYS B 2 30  ? 42.748   -10.567 22.664  1.00 69.57 30  B 1 
ATOM 2655 N N   . GLU B 2 31  ? 45.649   -7.178  27.357  1.00 89.82 31  B 1 
ATOM 2656 C CA  . GLU B 2 31  ? 44.828   -7.358  28.561  1.00 89.17 31  B 1 
ATOM 2657 C C   . GLU B 2 31  ? 44.862   -6.131  29.469  1.00 89.66 31  B 1 
ATOM 2658 O O   . GLU B 2 31  ? 43.834   -5.735  30.020  1.00 87.91 31  B 1 
ATOM 2659 C CB  . GLU B 2 31  ? 45.295   -8.587  29.345  1.00 88.32 31  B 1 
ATOM 2660 C CG  . GLU B 2 31  ? 44.876   -9.895  28.654  1.00 80.57 31  B 1 
ATOM 2661 C CD  . GLU B 2 31  ? 45.231   -11.131 29.479  1.00 72.81 31  B 1 
ATOM 2662 O OE1 . GLU B 2 31  ? 45.062   -12.237 28.919  1.00 64.48 31  B 1 
ATOM 2663 O OE2 . GLU B 2 31  ? 45.630   -10.963 30.655  1.00 65.22 31  B 1 
ATOM 2664 N N   . GLN B 2 32  ? 46.029   -5.487  29.606  1.00 91.17 32  B 1 
ATOM 2665 C CA  . GLN B 2 32  ? 46.162   -4.233  30.333  1.00 90.95 32  B 1 
ATOM 2666 C C   . GLN B 2 32  ? 45.339   -3.120  29.656  1.00 91.65 32  B 1 
ATOM 2667 O O   . GLN B 2 32  ? 44.589   -2.417  30.336  1.00 89.68 32  B 1 
ATOM 2668 C CB  . GLN B 2 32  ? 47.651   -3.899  30.461  1.00 89.88 32  B 1 
ATOM 2669 C CG  . GLN B 2 32  ? 47.897   -2.819  31.528  1.00 79.44 32  B 1 
ATOM 2670 C CD  . GLN B 2 32  ? 49.391   -2.562  31.771  1.00 74.28 32  B 1 
ATOM 2671 O OE1 . GLN B 2 32  ? 50.260   -3.019  31.052  1.00 67.05 32  B 1 
ATOM 2672 N NE2 . GLN B 2 32  ? 49.732   -1.806  32.787  1.00 64.24 32  B 1 
ATOM 2673 N N   . GLY B 2 33  ? 45.417   -3.017  28.347  1.00 90.18 33  B 1 
ATOM 2674 C CA  . GLY B 2 33  ? 44.582   -2.119  27.551  1.00 89.17 33  B 1 
ATOM 2675 C C   . GLY B 2 33  ? 43.086   -2.380  27.745  1.00 90.15 33  B 1 
ATOM 2676 O O   . GLY B 2 33  ? 42.331   -1.437  27.973  1.00 88.92 33  B 1 
ATOM 2677 N N   . ASN B 2 34  ? 42.660   -3.641  27.773  1.00 90.64 34  B 1 
ATOM 2678 C CA  . ASN B 2 34  ? 41.266   -4.018  28.019  1.00 89.63 34  B 1 
ATOM 2679 C C   . ASN B 2 34  ? 40.787   -3.542  29.400  1.00 89.76 34  B 1 
ATOM 2680 O O   . ASN B 2 34  ? 39.688   -2.998  29.517  1.00 88.31 34  B 1 
ATOM 2681 C CB  . ASN B 2 34  ? 41.096   -5.536  27.894  1.00 88.63 34  B 1 
ATOM 2682 C CG  . ASN B 2 34  ? 41.248   -6.096  26.486  1.00 87.20 34  B 1 
ATOM 2683 O OD1 . ASN B 2 34  ? 41.289   -5.427  25.481  1.00 79.49 34  B 1 
ATOM 2684 N ND2 . ASN B 2 34  ? 41.303   -7.413  26.380  1.00 79.00 34  B 1 
ATOM 2685 N N   . ARG B 2 35  ? 41.595   -3.707  30.463  1.00 90.04 35  B 1 
ATOM 2686 C CA  . ARG B 2 35  ? 41.246   -3.211  31.809  1.00 89.32 35  B 1 
ATOM 2687 C C   . ARG B 2 35  ? 41.121   -1.692  31.839  1.00 90.18 35  B 1 
ATOM 2688 O O   . ARG B 2 35  ? 40.186   -1.172  32.441  1.00 87.37 35  B 1 
ATOM 2689 C CB  . ARG B 2 35  ? 42.293   -3.664  32.842  1.00 88.88 35  B 1 
ATOM 2690 C CG  . ARG B 2 35  ? 42.288   -5.185  33.083  1.00 81.00 35  B 1 
ATOM 2691 C CD  . ARG B 2 35  ? 43.368   -5.557  34.095  1.00 78.54 35  B 1 
ATOM 2692 N NE  . ARG B 2 35  ? 43.835   -6.939  33.906  1.00 69.98 35  B 1 
ATOM 2693 C CZ  . ARG B 2 35  ? 44.741   -7.570  34.640  1.00 62.26 35  B 1 
ATOM 2694 N NH1 . ARG B 2 35  ? 45.262   -7.038  35.713  1.00 55.35 35  B 1 
ATOM 2695 N NH2 . ARG B 2 35  ? 45.161   -8.754  34.277  1.00 55.94 35  B 1 
ATOM 2696 N N   . LEU B 2 36  ? 42.034   -0.974  31.185  1.00 90.73 36  B 1 
ATOM 2697 C CA  . LEU B 2 36  ? 41.979   0.485   31.072  1.00 89.57 36  B 1 
ATOM 2698 C C   . LEU B 2 36  ? 40.744   0.941   30.285  1.00 90.45 36  B 1 
ATOM 2699 O O   . LEU B 2 36  ? 40.078   1.897   30.697  1.00 88.68 36  B 1 
ATOM 2700 C CB  . LEU B 2 36  ? 43.271   0.987   30.403  1.00 89.49 36  B 1 
ATOM 2701 C CG  . LEU B 2 36  ? 44.524   0.864   31.294  1.00 88.22 36  B 1 
ATOM 2702 C CD1 . LEU B 2 36  ? 45.773   1.086   30.448  1.00 80.24 36  B 1 
ATOM 2703 C CD2 . LEU B 2 36  ? 44.525   1.901   32.420  1.00 80.96 36  B 1 
ATOM 2704 N N   . PHE B 2 37  ? 40.383   0.239   29.216  1.00 90.38 37  B 1 
ATOM 2705 C CA  . PHE B 2 37  ? 39.188   0.510   28.421  1.00 89.23 37  B 1 
ATOM 2706 C C   . PHE B 2 37  ? 37.902   0.357   29.243  1.00 89.30 37  B 1 
ATOM 2707 O O   . PHE B 2 37  ? 37.065   1.265   29.251  1.00 88.16 37  B 1 
ATOM 2708 C CB  . PHE B 2 37  ? 39.166   -0.404  27.189  1.00 88.76 37  B 1 
ATOM 2709 C CG  . PHE B 2 37  ? 38.000   -0.113  26.269  1.00 88.67 37  B 1 
ATOM 2710 C CD1 . PHE B 2 37  ? 36.762   -0.762  26.450  1.00 80.20 37  B 1 
ATOM 2711 C CD2 . PHE B 2 37  ? 38.131   0.856   25.261  1.00 80.79 37  B 1 
ATOM 2712 C CE1 . PHE B 2 37  ? 35.664   -0.440  25.630  1.00 79.73 37  B 1 
ATOM 2713 C CE2 . PHE B 2 37  ? 37.036   1.177   24.434  1.00 78.80 37  B 1 
ATOM 2714 C CZ  . PHE B 2 37  ? 35.804   0.532   24.635  1.00 84.20 37  B 1 
ATOM 2715 N N   . VAL B 2 38  ? 37.760   -0.745  30.000  1.00 89.75 38  B 1 
ATOM 2716 C CA  . VAL B 2 38  ? 36.629   -0.955  30.920  1.00 87.93 38  B 1 
ATOM 2717 C C   . VAL B 2 38  ? 36.564   0.154   31.970  1.00 88.44 38  B 1 
ATOM 2718 O O   . VAL B 2 38  ? 35.476   0.641   32.293  1.00 86.41 38  B 1 
ATOM 2719 C CB  . VAL B 2 38  ? 36.709   -2.347  31.574  1.00 86.53 38  B 1 
ATOM 2720 C CG1 . VAL B 2 38  ? 35.649   -2.552  32.665  1.00 78.72 38  B 1 
ATOM 2721 C CG2 . VAL B 2 38  ? 36.491   -3.452  30.532  1.00 77.48 38  B 1 
ATOM 2722 N N   . GLY B 2 39  ? 37.717   0.627   32.459  1.00 88.84 39  B 1 
ATOM 2723 C CA  . GLY B 2 39  ? 37.841   1.785   33.346  1.00 87.37 39  B 1 
ATOM 2724 C C   . GLY B 2 39  ? 37.599   3.147   32.683  1.00 88.38 39  B 1 
ATOM 2725 O O   . GLY B 2 39  ? 37.817   4.178   33.329  1.00 84.19 39  B 1 
ATOM 2726 N N   . ARG B 2 40  ? 37.177   3.175   31.408  1.00 86.57 40  B 1 
ATOM 2727 C CA  . ARG B 2 40  ? 36.975   4.382   30.580  1.00 87.11 40  B 1 
ATOM 2728 C C   . ARG B 2 40  ? 38.230   5.257   30.399  1.00 89.05 40  B 1 
ATOM 2729 O O   . ARG B 2 40  ? 38.122   6.410   29.993  1.00 85.24 40  B 1 
ATOM 2730 C CB  . ARG B 2 40  ? 35.771   5.208   31.071  1.00 84.78 40  B 1 
ATOM 2731 C CG  . ARG B 2 40  ? 34.459   4.407   31.138  1.00 80.82 40  B 1 
ATOM 2732 C CD  . ARG B 2 40  ? 33.317   5.357   31.532  1.00 73.55 40  B 1 
ATOM 2733 N NE  . ARG B 2 40  ? 32.023   4.664   31.569  1.00 66.48 40  B 1 
ATOM 2734 C CZ  . ARG B 2 40  ? 30.829   5.234   31.717  1.00 57.41 40  B 1 
ATOM 2735 N NH1 . ARG B 2 40  ? 30.706   6.529   31.866  1.00 53.05 40  B 1 
ATOM 2736 N NH2 . ARG B 2 40  ? 29.750   4.515   31.713  1.00 52.95 40  B 1 
ATOM 2737 N N   . LYS B 2 41  ? 39.424   4.707   30.643  1.00 89.28 41  B 1 
ATOM 2738 C CA  . LYS B 2 41  ? 40.706   5.370   30.409  1.00 88.98 41  B 1 
ATOM 2739 C C   . LYS B 2 41  ? 41.160   5.142   28.962  1.00 90.57 41  B 1 
ATOM 2740 O O   . LYS B 2 41  ? 42.124   4.424   28.694  1.00 87.56 41  B 1 
ATOM 2741 C CB  . LYS B 2 41  ? 41.739   4.898   31.439  1.00 87.46 41  B 1 
ATOM 2742 C CG  . LYS B 2 41  ? 41.364   5.314   32.867  1.00 83.53 41  B 1 
ATOM 2743 C CD  . LYS B 2 41  ? 42.539   5.035   33.797  1.00 75.45 41  B 1 
ATOM 2744 C CE  . LYS B 2 41  ? 42.247   5.577   35.206  1.00 68.55 41  B 1 
ATOM 2745 N NZ  . LYS B 2 41  ? 43.457   5.521   36.045  1.00 59.32 41  B 1 
ATOM 2746 N N   . TYR B 2 42  ? 40.430   5.731   28.033  1.00 91.70 42  B 1 
ATOM 2747 C CA  . TYR B 2 42  ? 40.628   5.483   26.601  1.00 91.97 42  B 1 
ATOM 2748 C C   . TYR B 2 42  ? 42.018   5.891   26.081  1.00 92.84 42  B 1 
ATOM 2749 O O   . TYR B 2 42  ? 42.602   5.090   25.347  1.00 91.09 42  B 1 
ATOM 2750 C CB  . TYR B 2 42  ? 39.505   6.144   25.789  1.00 90.67 42  B 1 
ATOM 2751 C CG  . TYR B 2 42  ? 38.100   5.789   26.231  1.00 89.73 42  B 1 
ATOM 2752 C CD1 . TYR B 2 42  ? 37.674   4.445   26.251  1.00 79.67 42  B 1 
ATOM 2753 C CD2 . TYR B 2 42  ? 37.208   6.800   26.643  1.00 79.78 42  B 1 
ATOM 2754 C CE1 . TYR B 2 42  ? 36.374   4.115   26.673  1.00 79.06 42  B 1 
ATOM 2755 C CE2 . TYR B 2 42  ? 35.911   6.480   27.063  1.00 78.06 42  B 1 
ATOM 2756 C CZ  . TYR B 2 42  ? 35.494   5.139   27.079  1.00 85.60 42  B 1 
ATOM 2757 O OH  . TYR B 2 42  ? 34.217   4.818   27.486  1.00 83.82 42  B 1 
ATOM 2758 N N   . PRO B 2 43  ? 42.597   7.034   26.469  1.00 91.78 43  B 1 
ATOM 2759 C CA  . PRO B 2 43  ? 43.946   7.402   26.019  1.00 90.97 43  B 1 
ATOM 2760 C C   . PRO B 2 43  ? 45.009   6.406   26.479  1.00 91.54 43  B 1 
ATOM 2761 O O   . PRO B 2 43  ? 45.860   5.985   25.693  1.00 90.04 43  B 1 
ATOM 2762 C CB  . PRO B 2 43  ? 44.205   8.802   26.588  1.00 89.90 43  B 1 
ATOM 2763 C CG  . PRO B 2 43  ? 42.809   9.364   26.870  1.00 87.44 43  B 1 
ATOM 2764 C CD  . PRO B 2 43  ? 42.024   8.117   27.255  1.00 90.29 43  B 1 
ATOM 2765 N N   . GLU B 2 44  ? 44.950   5.966   27.739  1.00 90.91 44  B 1 
ATOM 2766 C CA  . GLU B 2 44  ? 45.900   5.005   28.288  1.00 90.65 44  B 1 
ATOM 2767 C C   . GLU B 2 44  ? 45.693   3.606   27.693  1.00 91.28 44  B 1 
ATOM 2768 O O   . GLU B 2 44  ? 46.669   2.904   27.414  1.00 88.94 44  B 1 
ATOM 2769 C CB  . GLU B 2 44  ? 45.807   4.960   29.823  1.00 90.08 44  B 1 
ATOM 2770 C CG  . GLU B 2 44  ? 46.066   6.320   30.524  1.00 85.05 44  B 1 
ATOM 2771 C CD  . GLU B 2 44  ? 44.783   7.063   30.891  1.00 79.84 44  B 1 
ATOM 2772 O OE1 . GLU B 2 44  ? 44.700   7.546   32.043  1.00 69.35 44  B 1 
ATOM 2773 O OE2 . GLU B 2 44  ? 43.843   7.098   30.062  1.00 70.73 44  B 1 
ATOM 2774 N N   . ALA B 2 45  ? 44.453   3.223   27.452  1.00 91.77 45  B 1 
ATOM 2775 C CA  . ALA B 2 45  ? 44.132   1.982   26.759  1.00 91.41 45  B 1 
ATOM 2776 C C   . ALA B 2 45  ? 44.690   1.976   25.327  1.00 92.04 45  B 1 
ATOM 2777 O O   . ALA B 2 45  ? 45.359   1.015   24.940  1.00 91.14 45  B 1 
ATOM 2778 C CB  . ALA B 2 45  ? 42.612   1.763   26.780  1.00 91.02 45  B 1 
ATOM 2779 N N   . ALA B 2 46  ? 44.508   3.062   24.584  1.00 91.63 46  B 1 
ATOM 2780 C CA  . ALA B 2 46  ? 45.058   3.211   23.238  1.00 91.63 46  B 1 
ATOM 2781 C C   . ALA B 2 46  ? 46.589   3.116   23.239  1.00 92.12 46  B 1 
ATOM 2782 O O   . ALA B 2 46  ? 47.173   2.401   22.418  1.00 90.75 46  B 1 
ATOM 2783 C CB  . ALA B 2 46  ? 44.578   4.545   22.645  1.00 91.00 46  B 1 
ATOM 2784 N N   . ALA B 2 47  ? 47.260   3.740   24.212  1.00 92.42 47  B 1 
ATOM 2785 C CA  . ALA B 2 47  ? 48.704   3.636   24.371  1.00 92.03 47  B 1 
ATOM 2786 C C   . ALA B 2 47  ? 49.163   2.196   24.673  1.00 92.32 47  B 1 
ATOM 2787 O O   . ALA B 2 47  ? 50.167   1.744   24.124  1.00 90.86 47  B 1 
ATOM 2788 C CB  . ALA B 2 47  ? 49.146   4.615   25.465  1.00 91.34 47  B 1 
ATOM 2789 N N   . CYS B 2 48  ? 48.422   1.449   25.501  1.00 92.37 48  B 1 
ATOM 2790 C CA  . CYS B 2 48  ? 48.699   0.029   25.749  1.00 92.28 48  B 1 
ATOM 2791 C C   . CYS B 2 48  ? 48.544   -0.816  24.472  1.00 92.85 48  B 1 
ATOM 2792 O O   . CYS B 2 48  ? 49.426   -1.620  24.174  1.00 91.40 48  B 1 
ATOM 2793 C CB  . CYS B 2 48  ? 47.796   -0.499  26.865  1.00 90.72 48  B 1 
ATOM 2794 S SG  . CYS B 2 48  ? 48.553   -0.160  28.484  1.00 83.09 48  B 1 
ATOM 2795 N N   . TYR B 2 49  ? 47.473   -0.614  23.713  1.00 92.77 49  B 1 
ATOM 2796 C CA  . TYR B 2 49  ? 47.295   -1.304  22.438  1.00 92.85 49  B 1 
ATOM 2797 C C   . TYR B 2 49  ? 48.389   -0.917  21.429  1.00 93.10 49  B 1 
ATOM 2798 O O   . TYR B 2 49  ? 48.889   -1.785  20.727  1.00 92.04 49  B 1 
ATOM 2799 C CB  . TYR B 2 49  ? 45.900   -1.043  21.866  1.00 92.54 49  B 1 
ATOM 2800 C CG  . TYR B 2 49  ? 44.750   -1.554  22.706  1.00 92.34 49  B 1 
ATOM 2801 C CD1 . TYR B 2 49  ? 44.711   -2.885  23.164  1.00 83.81 49  B 1 
ATOM 2802 C CD2 . TYR B 2 49  ? 43.685   -0.694  23.028  1.00 83.77 49  B 1 
ATOM 2803 C CE1 . TYR B 2 49  ? 43.641   -3.343  23.947  1.00 82.54 49  B 1 
ATOM 2804 C CE2 . TYR B 2 49  ? 42.600   -1.139  23.807  1.00 81.95 49  B 1 
ATOM 2805 C CZ  . TYR B 2 49  ? 42.587   -2.465  24.269  1.00 90.06 49  B 1 
ATOM 2806 O OH  . TYR B 2 49  ? 41.542   -2.902  25.038  1.00 88.54 49  B 1 
ATOM 2807 N N   . GLY B 2 50  ? 48.827   0.333   21.428  1.00 92.60 50  B 1 
ATOM 2808 C CA  . GLY B 2 50  ? 49.963   0.783   20.620  1.00 92.13 50  B 1 
ATOM 2809 C C   . GLY B 2 50  ? 51.249   0.018   20.931  1.00 92.61 50  B 1 
ATOM 2810 O O   . GLY B 2 50  ? 51.922   -0.460  20.023  1.00 91.32 50  B 1 
ATOM 2811 N N   . ARG B 2 51  ? 51.556   -0.203  22.230  1.00 91.91 51  B 1 
ATOM 2812 C CA  . ARG B 2 51  ? 52.704   -1.037  22.632  1.00 91.47 51  B 1 
ATOM 2813 C C   . ARG B 2 51  ? 52.529   -2.501  22.226  1.00 91.64 51  B 1 
ATOM 2814 O O   . ARG B 2 51  ? 53.506   -3.135  21.819  1.00 89.18 51  B 1 
ATOM 2815 C CB  . ARG B 2 51  ? 52.933   -0.937  24.145  1.00 90.78 51  B 1 
ATOM 2816 C CG  . ARG B 2 51  ? 53.369   0.465   24.614  1.00 85.20 51  B 1 
ATOM 2817 C CD  . ARG B 2 51  ? 53.530   0.465   26.128  1.00 81.33 51  B 1 
ATOM 2818 N NE  . ARG B 2 51  ? 53.431   1.818   26.694  1.00 72.34 51  B 1 
ATOM 2819 C CZ  . ARG B 2 51  ? 53.466   2.134   27.985  1.00 64.89 51  B 1 
ATOM 2820 N NH1 . ARG B 2 51  ? 53.709   1.233   28.902  1.00 58.48 51  B 1 
ATOM 2821 N NH2 . ARG B 2 51  ? 53.251   3.363   28.363  1.00 57.13 51  B 1 
ATOM 2822 N N   . ALA B 2 52  ? 51.318   -3.042  22.302  1.00 91.65 52  B 1 
ATOM 2823 C CA  . ALA B 2 52  ? 51.025   -4.397  21.836  1.00 90.98 52  B 1 
ATOM 2824 C C   . ALA B 2 52  ? 51.252   -4.534  20.322  1.00 91.43 52  B 1 
ATOM 2825 O O   . ALA B 2 52  ? 51.905   -5.483  19.889  1.00 90.11 52  B 1 
ATOM 2826 C CB  . ALA B 2 52  ? 49.593   -4.774  22.230  1.00 90.59 52  B 1 
ATOM 2827 N N   . ILE B 2 53  ? 50.797   -3.548  19.535  1.00 91.81 53  B 1 
ATOM 2828 C CA  . ILE B 2 53  ? 51.017   -3.472  18.082  1.00 91.75 53  B 1 
ATOM 2829 C C   . ILE B 2 53  ? 52.505   -3.398  17.755  1.00 91.40 53  B 1 
ATOM 2830 O O   . ILE B 2 53  ? 52.979   -4.140  16.907  1.00 90.01 53  B 1 
ATOM 2831 C CB  . ILE B 2 53  ? 50.253   -2.263  17.492  1.00 91.44 53  B 1 
ATOM 2832 C CG1 . ILE B 2 53  ? 48.736   -2.532  17.510  1.00 87.45 53  B 1 
ATOM 2833 C CG2 . ILE B 2 53  ? 50.707   -1.950  16.050  1.00 87.36 53  B 1 
ATOM 2834 C CD1 . ILE B 2 53  ? 47.872   -1.274  17.330  1.00 84.54 53  B 1 
ATOM 2835 N N   . THR B 2 54  ? 53.275   -2.573  18.478  1.00 92.43 54  B 1 
ATOM 2836 C CA  . THR B 2 54  ? 54.725   -2.482  18.284  1.00 91.47 54  B 1 
ATOM 2837 C C   . THR B 2 54  ? 55.422   -3.822  18.521  1.00 91.24 54  B 1 
ATOM 2838 O O   . THR B 2 54  ? 56.408   -4.127  17.859  1.00 89.01 54  B 1 
ATOM 2839 C CB  . THR B 2 54  ? 55.335   -1.414  19.204  1.00 90.37 54  B 1 
ATOM 2840 O OG1 . THR B 2 54  ? 54.642   -0.194  19.101  1.00 82.02 54  B 1 
ATOM 2841 C CG2 . THR B 2 54  ? 56.790   -1.098  18.865  1.00 78.32 54  B 1 
ATOM 2842 N N   . ARG B 2 55  ? 54.925   -4.645  19.453  1.00 91.43 55  B 1 
ATOM 2843 C CA  . ARG B 2 55  ? 55.456   -5.990  19.720  1.00 90.69 55  B 1 
ATOM 2844 C C   . ARG B 2 55  ? 54.996   -7.042  18.726  1.00 91.03 55  B 1 
ATOM 2845 O O   . ARG B 2 55  ? 55.762   -7.939  18.407  1.00 87.34 55  B 1 
ATOM 2846 C CB  . ARG B 2 55  ? 55.086   -6.421  21.139  1.00 89.09 55  B 1 
ATOM 2847 C CG  . ARG B 2 55  ? 56.185   -5.981  22.109  1.00 82.03 55  B 1 
ATOM 2848 C CD  . ARG B 2 55  ? 55.915   -6.584  23.481  1.00 77.54 55  B 1 
ATOM 2849 N NE  . ARG B 2 55  ? 57.171   -6.652  24.252  1.00 70.47 55  B 1 
ATOM 2850 C CZ  . ARG B 2 55  ? 57.404   -7.463  25.252  1.00 63.70 55  B 1 
ATOM 2851 N NH1 . ARG B 2 55  ? 56.476   -8.161  25.812  1.00 56.63 55  B 1 
ATOM 2852 N NH2 . ARG B 2 55  ? 58.600   -7.604  25.691  1.00 56.75 55  B 1 
ATOM 2853 N N   . ASN B 2 56  ? 53.766   -6.962  18.279  1.00 89.59 56  B 1 
ATOM 2854 C CA  . ASN B 2 56  ? 53.233   -7.857  17.262  1.00 89.89 56  B 1 
ATOM 2855 C C   . ASN B 2 56  ? 52.252   -7.107  16.346  1.00 90.76 56  B 1 
ATOM 2856 O O   . ASN B 2 56  ? 51.052   -7.052  16.635  1.00 88.48 56  B 1 
ATOM 2857 C CB  . ASN B 2 56  ? 52.597   -9.084  17.926  1.00 88.03 56  B 1 
ATOM 2858 C CG  . ASN B 2 56  ? 52.203   -10.133 16.892  1.00 86.55 56  B 1 
ATOM 2859 O OD1 . ASN B 2 56  ? 52.308   -9.942  15.696  1.00 79.17 56  B 1 
ATOM 2860 N ND2 . ASN B 2 56  ? 51.756   -11.291 17.339  1.00 78.68 56  B 1 
ATOM 2861 N N   . PRO B 2 57  ? 52.736   -6.551  15.225  1.00 90.53 57  B 1 
ATOM 2862 C CA  . PRO B 2 57  ? 51.919   -5.737  14.327  1.00 89.71 57  B 1 
ATOM 2863 C C   . PRO B 2 57  ? 50.973   -6.542  13.426  1.00 90.21 57  B 1 
ATOM 2864 O O   . PRO B 2 57  ? 50.247   -5.950  12.639  1.00 87.45 57  B 1 
ATOM 2865 C CB  . PRO B 2 57  ? 52.933   -4.926  13.513  1.00 88.59 57  B 1 
ATOM 2866 C CG  . PRO B 2 57  ? 54.146   -5.859  13.427  1.00 86.44 57  B 1 
ATOM 2867 C CD  . PRO B 2 57  ? 54.128   -6.549  14.797  1.00 89.78 57  B 1 
ATOM 2868 N N   . LEU B 2 58  ? 50.980   -7.880  13.530  1.00 90.16 58  B 1 
ATOM 2869 C CA  . LEU B 2 58  ? 50.210   -8.768  12.646  1.00 90.16 58  B 1 
ATOM 2870 C C   . LEU B 2 58  ? 48.893   -9.264  13.266  1.00 90.67 58  B 1 
ATOM 2871 O O   . LEU B 2 58  ? 48.274   -10.196 12.744  1.00 87.01 58  B 1 
ATOM 2872 C CB  . LEU B 2 58  ? 51.097   -9.937  12.185  1.00 88.34 58  B 1 
ATOM 2873 C CG  . LEU B 2 58  ? 52.353   -9.534  11.384  1.00 85.37 58  B 1 
ATOM 2874 C CD1 . LEU B 2 58  ? 53.172   -10.772 11.076  1.00 77.73 58  B 1 
ATOM 2875 C CD2 . LEU B 2 58  ? 51.988   -8.847  10.068  1.00 78.04 58  B 1 
ATOM 2876 N N   . VAL B 2 59  ? 48.457   -8.673  14.386  1.00 90.64 59  B 1 
ATOM 2877 C CA  . VAL B 2 59  ? 47.236   -9.091  15.084  1.00 90.77 59  B 1 
ATOM 2878 C C   . VAL B 2 59  ? 46.142   -8.033  14.904  1.00 91.62 59  B 1 
ATOM 2879 O O   . VAL B 2 59  ? 46.151   -7.011  15.589  1.00 89.86 59  B 1 
ATOM 2880 C CB  . VAL B 2 59  ? 47.511   -9.400  16.566  1.00 88.83 59  B 1 
ATOM 2881 C CG1 . VAL B 2 59  ? 46.251   -9.910  17.262  1.00 81.20 59  B 1 
ATOM 2882 C CG2 . VAL B 2 59  ? 48.591   -10.475 16.725  1.00 80.32 59  B 1 
ATOM 2883 N N   . ALA B 2 60  ? 45.161   -8.309  14.051  1.00 90.98 60  B 1 
ATOM 2884 C CA  . ALA B 2 60  ? 44.057   -7.394  13.733  1.00 90.83 60  B 1 
ATOM 2885 C C   . ALA B 2 60  ? 43.312   -6.866  14.972  1.00 91.48 60  B 1 
ATOM 2886 O O   . ALA B 2 60  ? 42.989   -5.683  15.063  1.00 89.77 60  B 1 
ATOM 2887 C CB  . ALA B 2 60  ? 43.087   -8.127  12.798  1.00 89.42 60  B 1 
ATOM 2888 N N   . VAL B 2 61  ? 43.110   -7.723  15.989  1.00 91.60 61  B 1 
ATOM 2889 C CA  . VAL B 2 61  ? 42.403   -7.371  17.235  1.00 91.35 61  B 1 
ATOM 2890 C C   . VAL B 2 61  ? 43.061   -6.207  17.989  1.00 92.11 61  B 1 
ATOM 2891 O O   . VAL B 2 61  ? 42.367   -5.467  18.686  1.00 90.96 61  B 1 
ATOM 2892 C CB  . VAL B 2 61  ? 42.279   -8.601  18.151  1.00 89.41 61  B 1 
ATOM 2893 C CG1 . VAL B 2 61  ? 41.567   -8.290  19.486  1.00 77.73 61  B 1 
ATOM 2894 C CG2 . VAL B 2 61  ? 41.479   -9.722  17.481  1.00 76.61 61  B 1 
ATOM 2895 N N   . TYR B 2 62  ? 44.386   -6.016  17.883  1.00 91.95 62  B 1 
ATOM 2896 C CA  . TYR B 2 62  ? 45.044   -4.884  18.538  1.00 92.10 62  B 1 
ATOM 2897 C C   . TYR B 2 62  ? 44.662   -3.565  17.873  1.00 92.67 62  B 1 
ATOM 2898 O O   . TYR B 2 62  ? 44.400   -2.590  18.571  1.00 90.95 62  B 1 
ATOM 2899 C CB  . TYR B 2 62  ? 46.569   -5.075  18.561  1.00 91.59 62  B 1 
ATOM 2900 C CG  . TYR B 2 62  ? 47.083   -6.317  19.264  1.00 90.79 62  B 1 
ATOM 2901 C CD1 . TYR B 2 62  ? 46.307   -7.027  20.205  1.00 82.05 62  B 1 
ATOM 2902 C CD2 . TYR B 2 62  ? 48.389   -6.781  18.979  1.00 82.12 62  B 1 
ATOM 2903 C CE1 . TYR B 2 62  ? 46.795   -8.190  20.818  1.00 81.50 62  B 1 
ATOM 2904 C CE2 . TYR B 2 62  ? 48.890   -7.939  19.590  1.00 80.71 62  B 1 
ATOM 2905 C CZ  . TYR B 2 62  ? 48.084   -8.647  20.502  1.00 87.18 62  B 1 
ATOM 2906 O OH  . TYR B 2 62  ? 48.556   -9.802  21.076  1.00 85.74 62  B 1 
ATOM 2907 N N   . TYR B 2 63  ? 44.563   -3.563  16.556  1.00 92.89 63  B 1 
ATOM 2908 C CA  . TYR B 2 63  ? 44.141   -2.399  15.785  1.00 93.14 63  B 1 
ATOM 2909 C C   . TYR B 2 63  ? 42.660   -2.088  16.021  1.00 93.65 63  B 1 
ATOM 2910 O O   . TYR B 2 63  ? 42.345   -0.949  16.352  1.00 92.29 63  B 1 
ATOM 2911 C CB  . TYR B 2 63  ? 44.419   -2.617  14.297  1.00 92.55 63  B 1 
ATOM 2912 C CG  . TYR B 2 63  ? 45.888   -2.736  13.971  1.00 92.56 63  B 1 
ATOM 2913 C CD1 . TYR B 2 63  ? 46.671   -1.587  13.749  1.00 83.31 63  B 1 
ATOM 2914 C CD2 . TYR B 2 63  ? 46.496   -4.005  13.879  1.00 83.49 63  B 1 
ATOM 2915 C CE1 . TYR B 2 63  ? 48.019   -1.694  13.439  1.00 83.08 63  B 1 
ATOM 2916 C CE2 . TYR B 2 63  ? 47.864   -4.121  13.562  1.00 82.32 63  B 1 
ATOM 2917 C CZ  . TYR B 2 63  ? 48.619   -2.960  13.339  1.00 89.58 63  B 1 
ATOM 2918 O OH  . TYR B 2 63  ? 49.948   -3.079  13.022  1.00 88.30 63  B 1 
ATOM 2919 N N   . THR B 2 64  ? 41.757   -3.075  15.981  1.00 93.08 64  B 1 
ATOM 2920 C CA  . THR B 2 64  ? 40.322   -2.844  16.241  1.00 92.61 64  B 1 
ATOM 2921 C C   . THR B 2 64  ? 40.066   -2.349  17.668  1.00 92.72 64  B 1 
ATOM 2922 O O   . THR B 2 64  ? 39.248   -1.457  17.874  1.00 91.52 64  B 1 
ATOM 2923 C CB  . THR B 2 64  ? 39.457   -4.076  15.977  1.00 91.93 64  B 1 
ATOM 2924 O OG1 . THR B 2 64  ? 39.890   -5.190  16.721  1.00 82.19 64  B 1 
ATOM 2925 C CG2 . THR B 2 64  ? 39.491   -4.489  14.504  1.00 81.62 64  B 1 
ATOM 2926 N N   . ASN B 2 65  ? 40.781   -2.875  18.649  1.00 92.62 65  B 1 
ATOM 2927 C CA  . ASN B 2 65  ? 40.659   -2.394  20.021  1.00 92.10 65  B 1 
ATOM 2928 C C   . ASN B 2 65  ? 41.163   -0.949  20.170  1.00 92.34 65  B 1 
ATOM 2929 O O   . ASN B 2 65  ? 40.531   -0.153  20.868  1.00 91.04 65  B 1 
ATOM 2930 C CB  . ASN B 2 65  ? 41.420   -3.328  20.969  1.00 91.66 65  B 1 
ATOM 2931 C CG  . ASN B 2 65  ? 40.738   -4.665  21.226  1.00 90.13 65  B 1 
ATOM 2932 O OD1 . ASN B 2 65  ? 39.649   -4.982  20.799  1.00 81.21 65  B 1 
ATOM 2933 N ND2 . ASN B 2 65  ? 41.388   -5.504  22.006  1.00 80.27 65  B 1 
ATOM 2934 N N   . ARG B 2 66  ? 42.262   -0.590  19.510  1.00 91.83 66  B 1 
ATOM 2935 C CA  . ARG B 2 66  ? 42.778   0.782   19.516  1.00 92.05 66  B 1 
ATOM 2936 C C   . ARG B 2 66  ? 41.858   1.732   18.750  1.00 92.12 66  B 1 
ATOM 2937 O O   . ARG B 2 66  ? 41.588   2.822   19.248  1.00 91.55 66  B 1 
ATOM 2938 C CB  . ARG B 2 66  ? 44.219   0.792   18.988  1.00 91.05 66  B 1 
ATOM 2939 C CG  . ARG B 2 66  ? 44.899   2.139   19.283  1.00 89.09 66  B 1 
ATOM 2940 C CD  . ARG B 2 66  ? 46.393   2.134   18.941  1.00 89.44 66  B 1 
ATOM 2941 N NE  . ARG B 2 66  ? 46.611   2.070   17.493  1.00 86.77 66  B 1 
ATOM 2942 C CZ  . ARG B 2 66  ? 47.771   2.132   16.869  1.00 88.43 66  B 1 
ATOM 2943 N NH1 . ARG B 2 66  ? 48.900   2.256   17.515  1.00 79.41 66  B 1 
ATOM 2944 N NH2 . ARG B 2 66  ? 47.810   2.076   15.569  1.00 80.87 66  B 1 
ATOM 2945 N N   . ALA B 2 67  ? 41.307   1.301   17.626  1.00 92.81 67  B 1 
ATOM 2946 C CA  . ALA B 2 67  ? 40.304   2.047   16.873  1.00 92.46 67  B 1 
ATOM 2947 C C   . ALA B 2 67  ? 39.077   2.381   17.730  1.00 92.64 67  B 1 
ATOM 2948 O O   . ALA B 2 67  ? 38.625   3.523   17.745  1.00 91.61 67  B 1 
ATOM 2949 C CB  . ALA B 2 67  ? 39.896   1.222   15.646  1.00 92.30 67  B 1 
ATOM 2950 N N   . LEU B 2 68  ? 38.595   1.433   18.538  1.00 92.61 68  B 1 
ATOM 2951 C CA  . LEU B 2 68  ? 37.487   1.679   19.459  1.00 91.59 68  B 1 
ATOM 2952 C C   . LEU B 2 68  ? 37.850   2.716   20.540  1.00 92.28 68  B 1 
ATOM 2953 O O   . LEU B 2 68  ? 37.000   3.521   20.911  1.00 91.34 68  B 1 
ATOM 2954 C CB  . LEU B 2 68  ? 37.028   0.345   20.067  1.00 90.62 68  B 1 
ATOM 2955 C CG  . LEU B 2 68  ? 35.782   0.469   20.966  1.00 85.82 68  B 1 
ATOM 2956 C CD1 . LEU B 2 68  ? 34.554   0.981   20.213  1.00 75.88 68  B 1 
ATOM 2957 C CD2 . LEU B 2 68  ? 35.430   -0.902  21.549  1.00 76.05 68  B 1 
ATOM 2958 N N   . CYS B 2 69  ? 39.085   2.723   21.033  1.00 92.37 69  B 1 
ATOM 2959 C CA  . CYS B 2 69  ? 39.553   3.782   21.929  1.00 92.18 69  B 1 
ATOM 2960 C C   . CYS B 2 69  ? 39.513   5.147   21.231  1.00 92.50 69  B 1 
ATOM 2961 O O   . CYS B 2 69  ? 38.957   6.089   21.790  1.00 91.36 69  B 1 
ATOM 2962 C CB  . CYS B 2 69  ? 40.969   3.488   22.439  1.00 91.92 69  B 1 
ATOM 2963 S SG  . CYS B 2 69  ? 40.996   2.003   23.480  1.00 87.94 69  B 1 
ATOM 2964 N N   . TYR B 2 70  ? 40.047   5.233   20.012  1.00 93.27 70  B 1 
ATOM 2965 C CA  . TYR B 2 70  ? 40.038   6.473   19.236  1.00 93.06 70  B 1 
ATOM 2966 C C   . TYR B 2 70  ? 38.618   6.951   18.912  1.00 92.95 70  B 1 
ATOM 2967 O O   . TYR B 2 70  ? 38.345   8.139   19.062  1.00 91.42 70  B 1 
ATOM 2968 C CB  . TYR B 2 70  ? 40.865   6.295   17.965  1.00 92.98 70  B 1 
ATOM 2969 C CG  . TYR B 2 70  ? 42.359   6.180   18.159  1.00 92.31 70  B 1 
ATOM 2970 C CD1 . TYR B 2 70  ? 43.038   7.016   19.069  1.00 83.43 70  B 1 
ATOM 2971 C CD2 . TYR B 2 70  ? 43.097   5.269   17.388  1.00 83.64 70  B 1 
ATOM 2972 C CE1 . TYR B 2 70  ? 44.433   6.935   19.218  1.00 83.08 70  B 1 
ATOM 2973 C CE2 . TYR B 2 70  ? 44.496   5.182   17.519  1.00 82.50 70  B 1 
ATOM 2974 C CZ  . TYR B 2 70  ? 45.163   6.017   18.440  1.00 89.43 70  B 1 
ATOM 2975 O OH  . TYR B 2 70  ? 46.520   5.926   18.580  1.00 87.82 70  B 1 
ATOM 2976 N N   . LEU B 2 71  ? 37.685   6.038   18.596  1.00 92.28 71  B 1 
ATOM 2977 C CA  . LEU B 2 71  ? 36.261   6.369   18.446  1.00 91.09 71  B 1 
ATOM 2978 C C   . LEU B 2 71  ? 35.685   7.005   19.715  1.00 91.07 71  B 1 
ATOM 2979 O O   . LEU B 2 71  ? 35.028   8.035   19.643  1.00 89.68 71  B 1 
ATOM 2980 C CB  . LEU B 2 71  ? 35.479   5.085   18.100  1.00 90.59 71  B 1 
ATOM 2981 C CG  . LEU B 2 71  ? 35.319   4.864   16.590  1.00 85.87 71  B 1 
ATOM 2982 C CD1 . LEU B 2 71  ? 34.881   3.424   16.320  1.00 77.14 71  B 1 
ATOM 2983 C CD2 . LEU B 2 71  ? 34.255   5.812   16.019  1.00 77.90 71  B 1 
ATOM 2984 N N   . LYS B 2 72  ? 35.975   6.428   20.891  1.00 91.67 72  B 1 
ATOM 2985 C CA  . LYS B 2 72  ? 35.523   6.984   22.175  1.00 89.99 72  B 1 
ATOM 2986 C C   . LYS B 2 72  ? 36.181   8.322   22.519  1.00 90.68 72  B 1 
ATOM 2987 O O   . LYS B 2 72  ? 35.601   9.107   23.267  1.00 88.43 72  B 1 
ATOM 2988 C CB  . LYS B 2 72  ? 35.761   5.970   23.307  1.00 89.01 72  B 1 
ATOM 2989 C CG  . LYS B 2 72  ? 34.891   4.710   23.210  1.00 85.30 72  B 1 
ATOM 2990 C CD  . LYS B 2 72  ? 33.393   5.004   23.347  1.00 80.32 72  B 1 
ATOM 2991 C CE  . LYS B 2 72  ? 32.590   3.709   23.274  1.00 75.55 72  B 1 
ATOM 2992 N NZ  . LYS B 2 72  ? 31.138   3.968   23.216  1.00 67.96 72  B 1 
ATOM 2993 N N   . MET B 2 73  ? 37.359   8.584   21.976  1.00 90.70 73  B 1 
ATOM 2994 C CA  . MET B 2 73  ? 38.098   9.845   22.098  1.00 89.97 73  B 1 
ATOM 2995 C C   . MET B 2 73  ? 37.732   10.861  21.004  1.00 90.06 73  B 1 
ATOM 2996 O O   . MET B 2 73  ? 38.338   11.927  20.966  1.00 87.15 73  B 1 
ATOM 2997 C CB  . MET B 2 73  ? 39.607   9.549   22.070  1.00 89.24 73  B 1 
ATOM 2998 C CG  . MET B 2 73  ? 40.100   8.746   23.282  1.00 86.20 73  B 1 
ATOM 2999 S SD  . MET B 2 73  ? 41.763   8.022   23.085  1.00 84.51 73  B 1 
ATOM 3000 C CE  . MET B 2 73  ? 42.743   9.525   22.864  1.00 72.76 73  B 1 
ATOM 3001 N N   . GLN B 2 74  ? 36.789   10.549  20.113  1.00 90.63 74  B 1 
ATOM 3002 C CA  . GLN B 2 74  ? 36.424   11.356  18.939  1.00 90.02 74  B 1 
ATOM 3003 C C   . GLN B 2 74  ? 37.612   11.638  17.991  1.00 91.07 74  B 1 
ATOM 3004 O O   . GLN B 2 74  ? 37.658   12.660  17.312  1.00 87.77 74  B 1 
ATOM 3005 C CB  . GLN B 2 74  ? 35.663   12.625  19.352  1.00 88.29 74  B 1 
ATOM 3006 C CG  . GLN B 2 74  ? 34.368   12.322  20.128  1.00 83.77 74  B 1 
ATOM 3007 C CD  . GLN B 2 74  ? 33.600   13.589  20.504  1.00 75.98 74  B 1 
ATOM 3008 O OE1 . GLN B 2 74  ? 34.135   14.676  20.616  1.00 66.76 74  B 1 
ATOM 3009 N NE2 . GLN B 2 74  ? 32.311   13.484  20.736  1.00 64.80 74  B 1 
ATOM 3010 N N   . GLN B 2 75  ? 38.572   10.718  17.931  1.00 90.64 75  B 1 
ATOM 3011 C CA  . GLN B 2 75  ? 39.715   10.790  17.022  1.00 90.83 75  B 1 
ATOM 3012 C C   . GLN B 2 75  ? 39.462   9.904   15.799  1.00 91.65 75  B 1 
ATOM 3013 O O   . GLN B 2 75  ? 40.028   8.821   15.650  1.00 89.27 75  B 1 
ATOM 3014 C CB  . GLN B 2 75  ? 41.017   10.445  17.761  1.00 89.54 75  B 1 
ATOM 3015 C CG  . GLN B 2 75  ? 41.377   11.501  18.810  1.00 85.79 75  B 1 
ATOM 3016 C CD  . GLN B 2 75  ? 42.748   11.266  19.459  1.00 81.12 75  B 1 
ATOM 3017 O OE1 . GLN B 2 75  ? 43.365   10.226  19.338  1.00 71.94 75  B 1 
ATOM 3018 N NE2 . GLN B 2 75  ? 43.258   12.246  20.166  1.00 69.11 75  B 1 
ATOM 3019 N N   . HIS B 2 76  ? 38.563   10.371  14.933  1.00 92.14 76  B 1 
ATOM 3020 C CA  . HIS B 2 76  ? 38.026   9.568   13.835  1.00 91.54 76  B 1 
ATOM 3021 C C   . HIS B 2 76  ? 39.080   9.179   12.798  1.00 92.40 76  B 1 
ATOM 3022 O O   . HIS B 2 76  ? 39.089   8.038   12.347  1.00 90.38 76  B 1 
ATOM 3023 C CB  . HIS B 2 76  ? 36.843   10.307  13.197  1.00 89.10 76  B 1 
ATOM 3024 C CG  . HIS B 2 76  ? 35.759   10.628  14.185  1.00 86.94 76  B 1 
ATOM 3025 N ND1 . HIS B 2 76  ? 35.076   9.717   14.971  1.00 72.63 76  B 1 
ATOM 3026 C CD2 . HIS B 2 76  ? 35.321   11.878  14.555  1.00 72.85 76  B 1 
ATOM 3027 C CE1 . HIS B 2 76  ? 34.251   10.407  15.788  1.00 73.78 76  B 1 
ATOM 3028 N NE2 . HIS B 2 76  ? 34.374   11.720  15.563  1.00 74.84 76  B 1 
ATOM 3029 N N   . GLU B 2 77  ? 40.037   10.066  12.480  1.00 91.30 77  B 1 
ATOM 3030 C CA  . GLU B 2 77  ? 41.103   9.751   11.520  1.00 90.80 77  B 1 
ATOM 3031 C C   . GLU B 2 77  ? 42.007   8.609   11.998  1.00 91.63 77  B 1 
ATOM 3032 O O   . GLU B 2 77  ? 42.305   7.691   11.237  1.00 89.55 77  B 1 
ATOM 3033 C CB  . GLU B 2 77  ? 41.975   10.979  11.254  1.00 89.41 77  B 1 
ATOM 3034 C CG  . GLU B 2 77  ? 41.255   12.069  10.451  1.00 81.21 77  B 1 
ATOM 3035 C CD  . GLU B 2 77  ? 42.215   13.170  9.990   1.00 72.88 77  B 1 
ATOM 3036 O OE1 . GLU B 2 77  ? 41.847   13.912  9.052   1.00 63.35 77  B 1 
ATOM 3037 O OE2 . GLU B 2 77  ? 43.342   13.260  10.551  1.00 63.58 77  B 1 
ATOM 3038 N N   . GLN B 2 78  ? 42.404   8.628   13.271  1.00 91.86 78  B 1 
ATOM 3039 C CA  . GLN B 2 78  ? 43.233   7.569   13.851  1.00 91.92 78  B 1 
ATOM 3040 C C   . GLN B 2 78  ? 42.461   6.251   13.932  1.00 92.79 78  B 1 
ATOM 3041 O O   . GLN B 2 78  ? 43.014   5.188   13.637  1.00 91.06 78  B 1 
ATOM 3042 C CB  . GLN B 2 78  ? 43.751   7.972   15.238  1.00 91.23 78  B 1 
ATOM 3043 C CG  . GLN B 2 78  ? 44.696   9.197   15.253  1.00 87.60 78  B 1 
ATOM 3044 C CD  . GLN B 2 78  ? 43.977   10.546  15.273  1.00 81.56 78  B 1 
ATOM 3045 O OE1 . GLN B 2 78  ? 42.776   10.661  15.140  1.00 70.60 78  B 1 
ATOM 3046 N NE2 . GLN B 2 78  ? 44.702   11.630  15.434  1.00 67.55 78  B 1 
ATOM 3047 N N   . ALA B 2 79  ? 41.178   6.307   14.295  1.00 92.38 79  B 1 
ATOM 3048 C CA  . ALA B 2 79  ? 40.313   5.133   14.312  1.00 92.33 79  B 1 
ATOM 3049 C C   . ALA B 2 79  ? 40.171   4.530   12.909  1.00 92.92 79  B 1 
ATOM 3050 O O   . ALA B 2 79  ? 40.299   3.314   12.737  1.00 91.80 79  B 1 
ATOM 3051 C CB  . ALA B 2 79  ? 38.954   5.532   14.896  1.00 91.93 79  B 1 
ATOM 3052 N N   . LEU B 2 80  ? 39.982   5.370   11.886  1.00 92.80 80  B 1 
ATOM 3053 C CA  . LEU B 2 80  ? 39.832   4.966   10.497  1.00 92.51 80  B 1 
ATOM 3054 C C   . LEU B 2 80  ? 41.109   4.316   9.950   1.00 93.04 80  B 1 
ATOM 3055 O O   . LEU B 2 80  ? 41.043   3.266   9.303   1.00 91.84 80  B 1 
ATOM 3056 C CB  . LEU B 2 80  ? 39.368   6.203   9.710   1.00 90.97 80  B 1 
ATOM 3057 C CG  . LEU B 2 80  ? 38.851   5.883   8.287   1.00 85.83 80  B 1 
ATOM 3058 C CD1 . LEU B 2 80  ? 37.566   6.657   8.015   1.00 75.84 80  B 1 
ATOM 3059 C CD2 . LEU B 2 80  ? 39.869   6.275   7.228   1.00 75.31 80  B 1 
ATOM 3060 N N   . ALA B 2 81  ? 42.268   4.863   10.278  1.00 92.87 81  B 1 
ATOM 3061 C CA  . ALA B 2 81  ? 43.557   4.273   9.924   1.00 92.99 81  B 1 
ATOM 3062 C C   . ALA B 2 81  ? 43.754   2.885   10.570  1.00 93.37 81  B 1 
ATOM 3063 O O   . ALA B 2 81  ? 44.149   1.932   9.893   1.00 92.02 81  B 1 
ATOM 3064 C CB  . ALA B 2 81  ? 44.664   5.244   10.329  1.00 92.27 81  B 1 
ATOM 3065 N N   . ASP B 2 82  ? 43.422   2.744   11.854  1.00 92.48 82  B 1 
ATOM 3066 C CA  . ASP B 2 82  ? 43.521   1.464   12.557  1.00 92.82 82  B 1 
ATOM 3067 C C   . ASP B 2 82  ? 42.524   0.423   12.021  1.00 93.34 82  B 1 
ATOM 3068 O O   . ASP B 2 82  ? 42.884   -0.747  11.869  1.00 91.86 82  B 1 
ATOM 3069 C CB  . ASP B 2 82  ? 43.332   1.670   14.062  1.00 92.20 82  B 1 
ATOM 3070 C CG  . ASP B 2 82  ? 44.606   2.081   14.812  1.00 90.96 82  B 1 
ATOM 3071 O OD1 . ASP B 2 82  ? 45.704   2.141   14.230  1.00 83.20 82  B 1 
ATOM 3072 O OD2 . ASP B 2 82  ? 44.538   2.217   16.054  1.00 83.50 82  B 1 
ATOM 3073 N N   . CYS B 2 83  ? 41.304   0.829   11.674  1.00 92.80 83  B 1 
ATOM 3074 C CA  . CYS B 2 83  ? 40.325   -0.059  11.050  1.00 93.15 83  B 1 
ATOM 3075 C C   . CYS B 2 83  ? 40.805   -0.558  9.676   1.00 93.56 83  B 1 
ATOM 3076 O O   . CYS B 2 83  ? 40.724   -1.760  9.414   1.00 92.68 83  B 1 
ATOM 3077 C CB  . CYS B 2 83  ? 38.975   0.658   10.910  1.00 92.92 83  B 1 
ATOM 3078 S SG  . CYS B 2 83  ? 38.190   0.852   12.540  1.00 89.77 83  B 1 
ATOM 3079 N N   . ARG B 2 84  ? 41.347   0.328   8.837   1.00 93.06 84  B 1 
ATOM 3080 C CA  . ARG B 2 84  ? 41.918   -0.072  7.538   1.00 92.26 84  B 1 
ATOM 3081 C C   . ARG B 2 84  ? 43.050   -1.080  7.722   1.00 92.41 84  B 1 
ATOM 3082 O O   . ARG B 2 84  ? 43.059   -2.106  7.052   1.00 91.29 84  B 1 
ATOM 3083 C CB  . ARG B 2 84  ? 42.409   1.162   6.760   1.00 91.61 84  B 1 
ATOM 3084 C CG  . ARG B 2 84  ? 41.238   1.930   6.135   1.00 85.37 84  B 1 
ATOM 3085 C CD  . ARG B 2 84  ? 41.771   3.140   5.340   1.00 81.01 84  B 1 
ATOM 3086 N NE  . ARG B 2 84  ? 40.673   3.877   4.687   1.00 73.98 84  B 1 
ATOM 3087 C CZ  . ARG B 2 84  ? 40.782   5.015   4.023   1.00 66.64 84  B 1 
ATOM 3088 N NH1 . ARG B 2 84  ? 41.936   5.616   3.855   1.00 59.81 84  B 1 
ATOM 3089 N NH2 . ARG B 2 84  ? 39.731   5.581   3.509   1.00 61.23 84  B 1 
ATOM 3090 N N   . ARG B 2 85  ? 43.954   -0.833  8.674   1.00 91.87 85  B 1 
ATOM 3091 C CA  . ARG B 2 85  ? 45.050   -1.761  8.952   1.00 91.97 85  B 1 
ATOM 3092 C C   . ARG B 2 85  ? 44.558   -3.108  9.482   1.00 92.52 85  B 1 
ATOM 3093 O O   . ARG B 2 85  ? 45.111   -4.144  9.132   1.00 91.02 85  B 1 
ATOM 3094 C CB  . ARG B 2 85  ? 46.054   -1.094  9.900   1.00 91.39 85  B 1 
ATOM 3095 C CG  . ARG B 2 85  ? 47.378   -1.861  10.000  1.00 80.38 85  B 1 
ATOM 3096 C CD  . ARG B 2 85  ? 48.094   -1.911  8.647   1.00 78.76 85  B 1 
ATOM 3097 N NE  . ARG B 2 85  ? 49.376   -2.607  8.721   1.00 71.10 85  B 1 
ATOM 3098 C CZ  . ARG B 2 85  ? 50.105   -2.980  7.656   1.00 63.59 85  B 1 
ATOM 3099 N NH1 . ARG B 2 85  ? 49.719   -2.701  6.444   1.00 56.48 85  B 1 
ATOM 3100 N NH2 . ARG B 2 85  ? 51.196   -3.652  7.805   1.00 55.81 85  B 1 
ATOM 3101 N N   . ALA B 2 86  ? 43.512   -3.118  10.308  1.00 92.74 86  B 1 
ATOM 3102 C CA  . ALA B 2 86  ? 42.882   -4.355  10.766  1.00 92.59 86  B 1 
ATOM 3103 C C   . ALA B 2 86  ? 42.276   -5.152  9.601   1.00 92.81 86  B 1 
ATOM 3104 O O   . ALA B 2 86  ? 42.447   -6.364  9.546   1.00 91.52 86  B 1 
ATOM 3105 C CB  . ALA B 2 86  ? 41.831   -4.027  11.828  1.00 92.30 86  B 1 
ATOM 3106 N N   . LEU B 2 87  ? 41.624   -4.478  8.649   1.00 92.59 87  B 1 
ATOM 3107 C CA  . LEU B 2 87  ? 41.035   -5.109  7.467   1.00 92.16 87  B 1 
ATOM 3108 C C   . LEU B 2 87  ? 42.091   -5.652  6.492   1.00 92.14 87  B 1 
ATOM 3109 O O   . LEU B 2 87  ? 41.861   -6.691  5.875   1.00 90.35 87  B 1 
ATOM 3110 C CB  . LEU B 2 87  ? 40.118   -4.105  6.743   1.00 91.56 87  B 1 
ATOM 3111 C CG  . LEU B 2 87  ? 38.810   -3.802  7.494   1.00 89.12 87  B 1 
ATOM 3112 C CD1 . LEU B 2 87  ? 38.078   -2.650  6.805   1.00 81.22 87  B 1 
ATOM 3113 C CD2 . LEU B 2 87  ? 37.888   -5.016  7.517   1.00 82.05 87  B 1 
ATOM 3114 N N   . GLU B 2 88  ? 43.251   -5.020  6.388   1.00 92.83 88  B 1 
ATOM 3115 C CA  . GLU B 2 88  ? 44.380   -5.570  5.623   1.00 92.20 88  B 1 
ATOM 3116 C C   . GLU B 2 88  ? 44.902   -6.891  6.222   1.00 92.14 88  B 1 
ATOM 3117 O O   . GLU B 2 88  ? 45.445   -7.721  5.493   1.00 89.25 88  B 1 
ATOM 3118 C CB  . GLU B 2 88  ? 45.538   -4.574  5.600   1.00 91.56 88  B 1 
ATOM 3119 C CG  . GLU B 2 88  ? 45.308   -3.351  4.693   1.00 85.48 88  B 1 
ATOM 3120 C CD  . GLU B 2 88  ? 46.441   -2.306  4.816   1.00 81.82 88  B 1 
ATOM 3121 O OE1 . GLU B 2 88  ? 46.349   -1.250  4.163   1.00 72.97 88  B 1 
ATOM 3122 O OE2 . GLU B 2 88  ? 47.418   -2.553  5.574   1.00 75.30 88  B 1 
ATOM 3123 N N   . LEU B 2 89  ? 44.766   -7.083  7.537   1.00 92.01 89  B 1 
ATOM 3124 C CA  . LEU B 2 89  ? 45.177   -8.298  8.236   1.00 91.12 89  B 1 
ATOM 3125 C C   . LEU B 2 89  ? 44.062   -9.355  8.277   1.00 91.14 89  B 1 
ATOM 3126 O O   . LEU B 2 89  ? 44.350   -10.551 8.227   1.00 87.23 89  B 1 
ATOM 3127 C CB  . LEU B 2 89  ? 45.621   -7.928  9.662   1.00 90.33 89  B 1 
ATOM 3128 C CG  . LEU B 2 89  ? 46.887   -7.061  9.738   1.00 88.48 89  B 1 
ATOM 3129 C CD1 . LEU B 2 89  ? 47.082   -6.582  11.182  1.00 81.17 89  B 1 
ATOM 3130 C CD2 . LEU B 2 89  ? 48.140   -7.828  9.327   1.00 80.82 89  B 1 
ATOM 3131 N N   . ASP B 2 90  ? 42.818   -8.917  8.402   1.00 90.42 90  B 1 
ATOM 3132 C CA  . ASP B 2 90  ? 41.621   -9.757  8.455   1.00 90.38 90  B 1 
ATOM 3133 C C   . ASP B 2 90  ? 40.437   -9.040  7.793   1.00 90.72 90  B 1 
ATOM 3134 O O   . ASP B 2 90  ? 39.656   -8.330  8.436   1.00 87.72 90  B 1 
ATOM 3135 C CB  . ASP B 2 90  ? 41.324   -10.141 9.911   1.00 88.75 90  B 1 
ATOM 3136 C CG  . ASP B 2 90  ? 40.071   -11.018 10.061  1.00 86.58 90  B 1 
ATOM 3137 O OD1 . ASP B 2 90  ? 39.548   -11.499 9.029   1.00 78.41 90  B 1 
ATOM 3138 O OD2 . ASP B 2 90  ? 39.623   -11.169 11.219  1.00 78.30 90  B 1 
ATOM 3139 N N   . GLY B 2 91  ? 40.281   -9.250  6.487   1.00 90.55 91  B 1 
ATOM 3140 C CA  . GLY B 2 91  ? 39.195   -8.674  5.697   1.00 89.53 91  B 1 
ATOM 3141 C C   . GLY B 2 91  ? 37.789   -9.162  6.079   1.00 90.33 91  B 1 
ATOM 3142 O O   . GLY B 2 91  ? 36.799   -8.535  5.694   1.00 87.48 91  B 1 
ATOM 3143 N N   . GLN B 2 92  ? 37.684   -10.227 6.863   1.00 89.06 92  B 1 
ATOM 3144 C CA  . GLN B 2 92  ? 36.432   -10.800 7.376   1.00 88.53 92  B 1 
ATOM 3145 C C   . GLN B 2 92  ? 36.101   -10.307 8.801   1.00 89.83 92  B 1 
ATOM 3146 O O   . GLN B 2 92  ? 35.134   -10.763 9.414   1.00 86.62 92  B 1 
ATOM 3147 C CB  . GLN B 2 92  ? 36.518   -12.336 7.312   1.00 86.19 92  B 1 
ATOM 3148 C CG  . GLN B 2 92  ? 36.661   -12.885 5.872   1.00 81.68 92  B 1 
ATOM 3149 C CD  . GLN B 2 92  ? 35.368   -12.755 5.050   1.00 74.40 92  B 1 
ATOM 3150 O OE1 . GLN B 2 92  ? 34.266   -12.847 5.562   1.00 64.12 92  B 1 
ATOM 3151 N NE2 . GLN B 2 92  ? 35.461   -12.556 3.759   1.00 63.01 92  B 1 
ATOM 3152 N N   . SER B 2 93  ? 36.878   -9.375  9.361   1.00 90.44 93  B 1 
ATOM 3153 C CA  . SER B 2 93  ? 36.668   -8.866  10.708  1.00 91.36 93  B 1 
ATOM 3154 C C   . SER B 2 93  ? 35.387   -8.036  10.802  1.00 92.09 93  B 1 
ATOM 3155 O O   . SER B 2 93  ? 35.341   -6.864  10.417  1.00 90.90 93  B 1 
ATOM 3156 C CB  . SER B 2 93  ? 37.878   -8.054  11.171  1.00 90.91 93  B 1 
ATOM 3157 O OG  . SER B 2 93  ? 37.706   -7.634  12.518  1.00 86.55 93  B 1 
ATOM 3158 N N   . VAL B 2 94  ? 34.360   -8.613  11.436  1.00 91.60 94  B 1 
ATOM 3159 C CA  . VAL B 2 94  ? 33.091   -7.921  11.720  1.00 91.32 94  B 1 
ATOM 3160 C C   . VAL B 2 94  ? 33.331   -6.620  12.478  1.00 91.89 94  B 1 
ATOM 3161 O O   . VAL B 2 94  ? 32.764   -5.582  12.131  1.00 91.41 94  B 1 
ATOM 3162 C CB  . VAL B 2 94  ? 32.152   -8.824  12.545  1.00 90.37 94  B 1 
ATOM 3163 C CG1 . VAL B 2 94  ? 30.838   -8.115  12.887  1.00 82.88 94  B 1 
ATOM 3164 C CG2 . VAL B 2 94  ? 31.804   -10.110 11.797  1.00 81.70 94  B 1 
ATOM 3165 N N   . LYS B 2 95  ? 34.209   -6.660  13.509  1.00 91.55 95  B 1 
ATOM 3166 C CA  . LYS B 2 95  ? 34.515   -5.475  14.321  1.00 91.16 95  B 1 
ATOM 3167 C C   . LYS B 2 95  ? 35.213   -4.387  13.514  1.00 91.66 95  B 1 
ATOM 3168 O O   . LYS B 2 95  ? 34.913   -3.214  13.714  1.00 90.81 95  B 1 
ATOM 3169 C CB  . LYS B 2 95  ? 35.361   -5.847  15.542  1.00 89.87 95  B 1 
ATOM 3170 C CG  . LYS B 2 95  ? 34.559   -6.660  16.562  1.00 85.61 95  B 1 
ATOM 3171 C CD  . LYS B 2 95  ? 35.402   -6.901  17.814  1.00 81.03 95  B 1 
ATOM 3172 C CE  . LYS B 2 95  ? 34.577   -7.676  18.844  1.00 73.09 95  B 1 
ATOM 3173 N NZ  . LYS B 2 95  ? 35.345   -7.908  20.077  1.00 64.87 95  B 1 
ATOM 3174 N N   . ALA B 2 96  ? 36.120   -4.750  12.616  1.00 92.35 96  B 1 
ATOM 3175 C CA  . ALA B 2 96  ? 36.814   -3.783  11.777  1.00 92.88 96  B 1 
ATOM 3176 C C   . ALA B 2 96  ? 35.838   -3.060  10.835  1.00 93.35 96  B 1 
ATOM 3177 O O   . ALA B 2 96  ? 35.833   -1.837  10.807  1.00 92.35 96  B 1 
ATOM 3178 C CB  . ALA B 2 96  ? 37.941   -4.484  11.018  1.00 92.78 96  B 1 
ATOM 3179 N N   . HIS B 2 97  ? 34.949   -3.803  10.166  1.00 93.79 97  B 1 
ATOM 3180 C CA  . HIS B 2 97  ? 33.904   -3.203  9.337   1.00 93.22 97  B 1 
ATOM 3181 C C   . HIS B 2 97  ? 32.917   -2.367  10.162  1.00 93.33 97  B 1 
ATOM 3182 O O   . HIS B 2 97  ? 32.556   -1.269  9.752   1.00 92.42 97  B 1 
ATOM 3183 C CB  . HIS B 2 97  ? 33.164   -4.294  8.561   1.00 92.88 97  B 1 
ATOM 3184 C CG  . HIS B 2 97  ? 33.913   -4.783  7.363   1.00 91.82 97  B 1 
ATOM 3185 N ND1 . HIS B 2 97  ? 34.168   -4.046  6.218   1.00 79.42 97  B 1 
ATOM 3186 C CD2 . HIS B 2 97  ? 34.462   -6.023  7.158   1.00 79.51 97  B 1 
ATOM 3187 C CE1 . HIS B 2 97  ? 34.841   -4.831  5.360   1.00 82.15 97  B 1 
ATOM 3188 N NE2 . HIS B 2 97  ? 35.037   -6.035  5.896   1.00 83.82 97  B 1 
ATOM 3189 N N   . PHE B 2 98  ? 32.510   -2.845  11.336  1.00 93.45 98  B 1 
ATOM 3190 C CA  . PHE B 2 98  ? 31.585   -2.122  12.209  1.00 93.04 98  B 1 
ATOM 3191 C C   . PHE B 2 98  ? 32.171   -0.794  12.698  1.00 93.41 98  B 1 
ATOM 3192 O O   . PHE B 2 98  ? 31.537   0.249   12.557  1.00 92.86 98  B 1 
ATOM 3193 C CB  . PHE B 2 98  ? 31.178   -3.028  13.378  1.00 91.95 98  B 1 
ATOM 3194 C CG  . PHE B 2 98  ? 30.187   -2.396  14.349  1.00 90.74 98  B 1 
ATOM 3195 C CD1 . PHE B 2 98  ? 30.383   -2.523  15.735  1.00 81.18 98  B 1 
ATOM 3196 C CD2 . PHE B 2 98  ? 29.066   -1.694  13.877  1.00 80.61 98  B 1 
ATOM 3197 C CE1 . PHE B 2 98  ? 29.473   -1.951  16.641  1.00 80.43 98  B 1 
ATOM 3198 C CE2 . PHE B 2 98  ? 28.151   -1.110  14.777  1.00 78.88 98  B 1 
ATOM 3199 C CZ  . PHE B 2 98  ? 28.357   -1.245  16.154  1.00 84.14 98  B 1 
ATOM 3200 N N   . PHE B 2 99  ? 33.393   -0.805  13.216  1.00 93.15 99  B 1 
ATOM 3201 C CA  . PHE B 2 99  ? 34.045   0.409   13.700  1.00 93.09 99  B 1 
ATOM 3202 C C   . PHE B 2 99  ? 34.426   1.359   12.558  1.00 93.58 99  B 1 
ATOM 3203 O O   . PHE B 2 99  ? 34.320   2.572   12.733  1.00 92.56 99  B 1 
ATOM 3204 C CB  . PHE B 2 99  ? 35.269   0.053   14.552  1.00 92.44 99  B 1 
ATOM 3205 C CG  . PHE B 2 99  ? 35.007   -0.796  15.786  1.00 91.84 99  B 1 
ATOM 3206 C CD1 . PHE B 2 99  ? 33.763   -0.793  16.448  1.00 82.77 99  B 1 
ATOM 3207 C CD2 . PHE B 2 99  ? 36.049   -1.599  16.299  1.00 82.30 99  B 1 
ATOM 3208 C CE1 . PHE B 2 99  ? 33.550   -1.589  17.589  1.00 81.78 99  B 1 
ATOM 3209 C CE2 . PHE B 2 99  ? 35.842   -2.392  17.440  1.00 81.01 99  B 1 
ATOM 3210 C CZ  . PHE B 2 99  ? 34.598   -2.389  18.077  1.00 86.75 99  B 1 
ATOM 3211 N N   . LEU B 2 100 ? 34.796   0.833   11.391  1.00 93.19 100 B 1 
ATOM 3212 C CA  . LEU B 2 100 ? 35.029   1.647   10.204  1.00 93.29 100 B 1 
ATOM 3213 C C   . LEU B 2 100 ? 33.755   2.388   9.793   1.00 93.63 100 B 1 
ATOM 3214 O O   . LEU B 2 100 ? 33.788   3.607   9.636   1.00 92.92 100 B 1 
ATOM 3215 C CB  . LEU B 2 100 ? 35.568   0.755   9.078   1.00 92.79 100 B 1 
ATOM 3216 C CG  . LEU B 2 100 ? 35.876   1.500   7.763   1.00 90.26 100 B 1 
ATOM 3217 C CD1 . LEU B 2 100 ? 36.911   2.603   7.952   1.00 81.70 100 B 1 
ATOM 3218 C CD2 . LEU B 2 100 ? 36.430   0.508   6.740   1.00 81.52 100 B 1 
ATOM 3219 N N   . GLY B 2 101 ? 32.635   1.685   9.729   1.00 93.63 101 B 1 
ATOM 3220 C CA  . GLY B 2 101 ? 31.339   2.304   9.446   1.00 92.94 101 B 1 
ATOM 3221 C C   . GLY B 2 101 ? 30.933   3.344   10.489  1.00 93.19 101 B 1 
ATOM 3222 O O   . GLY B 2 101 ? 30.425   4.399   10.134  1.00 92.24 101 B 1 
ATOM 3223 N N   . GLN B 2 102 ? 31.214   3.107   11.777  1.00 93.01 102 B 1 
ATOM 3224 C CA  . GLN B 2 102 ? 30.985   4.109   12.830  1.00 92.01 102 B 1 
ATOM 3225 C C   . GLN B 2 102 ? 31.869   5.352   12.658  1.00 92.03 102 B 1 
ATOM 3226 O O   . GLN B 2 102 ? 31.374   6.459   12.824  1.00 90.80 102 B 1 
ATOM 3227 C CB  . GLN B 2 102 ? 31.204   3.499   14.217  1.00 91.27 102 B 1 
ATOM 3228 C CG  . GLN B 2 102 ? 30.071   2.540   14.628  1.00 85.80 102 B 1 
ATOM 3229 C CD  . GLN B 2 102 ? 30.215   2.074   16.080  1.00 81.70 102 B 1 
ATOM 3230 O OE1 . GLN B 2 102 ? 31.282   1.781   16.578  1.00 71.54 102 B 1 
ATOM 3231 N NE2 . GLN B 2 102 ? 29.135   2.011   16.814  1.00 68.99 102 B 1 
ATOM 3232 N N   . CYS B 2 103 ? 33.156   5.194   12.298  1.00 92.72 103 B 1 
ATOM 3233 C CA  . CYS B 2 103 ? 34.022   6.339   11.994  1.00 92.42 103 B 1 
ATOM 3234 C C   . CYS B 2 103 ? 33.468   7.154   10.821  1.00 92.78 103 B 1 
ATOM 3235 O O   . CYS B 2 103 ? 33.332   8.370   10.928  1.00 91.09 103 B 1 
ATOM 3236 C CB  . CYS B 2 103 ? 35.441   5.874   11.637  1.00 91.22 103 B 1 
ATOM 3237 S SG  . CYS B 2 103 ? 36.284   5.114   13.032  1.00 82.89 103 B 1 
ATOM 3238 N N   . GLN B 2 104 ? 33.109   6.478   9.736   1.00 93.12 104 B 1 
ATOM 3239 C CA  . GLN B 2 104 ? 32.582   7.119   8.530   1.00 92.72 104 B 1 
ATOM 3240 C C   . GLN B 2 104 ? 31.240   7.806   8.779   1.00 92.28 104 B 1 
ATOM 3241 O O   . GLN B 2 104 ? 30.977   8.852   8.194   1.00 90.51 104 B 1 
ATOM 3242 C CB  . GLN B 2 104 ? 32.455   6.061   7.427   1.00 92.80 104 B 1 
ATOM 3243 C CG  . GLN B 2 104 ? 33.818   5.595   6.908   1.00 92.00 104 B 1 
ATOM 3244 C CD  . GLN B 2 104 ? 33.707   4.399   5.961   1.00 91.84 104 B 1 
ATOM 3245 O OE1 . GLN B 2 104 ? 32.915   3.486   6.153   1.00 84.26 104 B 1 
ATOM 3246 N NE2 . GLN B 2 104 ? 34.524   4.350   4.930   1.00 82.32 104 B 1 
ATOM 3247 N N   . LEU B 2 105 ? 30.419   7.267   9.679   1.00 92.75 105 B 1 
ATOM 3248 C CA  . LEU B 2 105 ? 29.175   7.901   10.096  1.00 91.59 105 B 1 
ATOM 3249 C C   . LEU B 2 105 ? 29.421   9.236   10.811  1.00 91.36 105 B 1 
ATOM 3250 O O   . LEU B 2 105 ? 28.773   10.223  10.482  1.00 89.64 105 B 1 
ATOM 3251 C CB  . LEU B 2 105 ? 28.389   6.926   10.991  1.00 90.00 105 B 1 
ATOM 3252 C CG  . LEU B 2 105 ? 27.053   7.495   11.513  1.00 84.00 105 B 1 
ATOM 3253 C CD1 . LEU B 2 105 ? 26.109   7.849   10.371  1.00 76.01 105 B 1 
ATOM 3254 C CD2 . LEU B 2 105 ? 26.360   6.450   12.396  1.00 76.27 105 B 1 
ATOM 3255 N N   . GLU B 2 106 ? 30.352   9.266   11.760  1.00 91.24 106 B 1 
ATOM 3256 C CA  . GLU B 2 106 ? 30.713   10.484  12.485  1.00 89.83 106 B 1 
ATOM 3257 C C   . GLU B 2 106 ? 31.447   11.504  11.594  1.00 90.09 106 B 1 
ATOM 3258 O O   . GLU B 2 106 ? 31.357   12.699  11.836  1.00 87.33 106 B 1 
ATOM 3259 C CB  . GLU B 2 106 ? 31.558   10.119  13.715  1.00 88.61 106 B 1 
ATOM 3260 C CG  . GLU B 2 106 ? 30.789   9.317   14.782  1.00 82.87 106 B 1 
ATOM 3261 C CD  . GLU B 2 106 ? 29.616   10.099  15.404  1.00 77.23 106 B 1 
ATOM 3262 O OE1 . GLU B 2 106 ? 28.471   9.583   15.390  1.00 67.61 106 B 1 
ATOM 3263 O OE2 . GLU B 2 106 ? 29.855   11.223  15.877  1.00 67.93 106 B 1 
ATOM 3264 N N   . MET B 2 107 ? 32.109   11.048  10.532  1.00 90.09 107 B 1 
ATOM 3265 C CA  . MET B 2 107 ? 32.725   11.879  9.487   1.00 89.56 107 B 1 
ATOM 3266 C C   . MET B 2 107 ? 31.745   12.278  8.369   1.00 89.51 107 B 1 
ATOM 3267 O O   . MET B 2 107 ? 32.179   12.766  7.328   1.00 86.41 107 B 1 
ATOM 3268 C CB  . MET B 2 107 ? 33.938   11.152  8.896   1.00 88.89 107 B 1 
ATOM 3269 C CG  . MET B 2 107 ? 35.074   10.950  9.910   1.00 85.57 107 B 1 
ATOM 3270 S SD  . MET B 2 107 ? 36.477   9.991   9.267   1.00 82.02 107 B 1 
ATOM 3271 C CE  . MET B 2 107 ? 37.176   11.211  8.111   1.00 69.92 107 B 1 
ATOM 3272 N N   . GLU B 2 108 ? 30.440   12.021  8.543   1.00 89.58 108 B 1 
ATOM 3273 C CA  . GLU B 2 108 ? 29.366   12.329  7.586   1.00 89.31 108 B 1 
ATOM 3274 C C   . GLU B 2 108 ? 29.502   11.648  6.204   1.00 90.02 108 B 1 
ATOM 3275 O O   . GLU B 2 108 ? 28.786   11.983  5.255   1.00 86.65 108 B 1 
ATOM 3276 C CB  . GLU B 2 108 ? 29.129   13.843  7.498   1.00 87.33 108 B 1 
ATOM 3277 C CG  . GLU B 2 108 ? 28.892   14.495  8.876   1.00 85.09 108 B 1 
ATOM 3278 C CD  . GLU B 2 108 ? 28.519   15.979  8.791   1.00 81.25 108 B 1 
ATOM 3279 O OE1 . GLU B 2 108 ? 28.073   16.506  9.842   1.00 73.33 108 B 1 
ATOM 3280 O OE2 . GLU B 2 108 ? 28.647   16.583  7.702   1.00 75.01 108 B 1 
ATOM 3281 N N   . SER B 2 109 ? 30.381   10.646  6.087   1.00 90.63 109 B 1 
ATOM 3282 C CA  . SER B 2 109 ? 30.537   9.828   4.880   1.00 90.70 109 B 1 
ATOM 3283 C C   . SER B 2 109 ? 29.468   8.727   4.848   1.00 91.51 109 B 1 
ATOM 3284 O O   . SER B 2 109 ? 29.754   7.533   4.981   1.00 89.84 109 B 1 
ATOM 3285 C CB  . SER B 2 109 ? 31.955   9.255   4.796   1.00 89.82 109 B 1 
ATOM 3286 O OG  . SER B 2 109 ? 32.908   10.297  4.735   1.00 79.43 109 B 1 
ATOM 3287 N N   . TYR B 2 110 ? 28.211   9.136   4.710   1.00 91.19 110 B 1 
ATOM 3288 C CA  . TYR B 2 110 ? 27.055   8.267   4.947   1.00 91.53 110 B 1 
ATOM 3289 C C   . TYR B 2 110 ? 26.985   7.036   4.042   1.00 91.94 110 B 1 
ATOM 3290 O O   . TYR B 2 110 ? 26.687   5.953   4.521   1.00 90.80 110 B 1 
ATOM 3291 C CB  . TYR B 2 110 ? 25.762   9.088   4.818   1.00 90.43 110 B 1 
ATOM 3292 C CG  . TYR B 2 110 ? 25.657   10.246  5.780   1.00 90.04 110 B 1 
ATOM 3293 C CD1 . TYR B 2 110 ? 25.713   10.022  7.172   1.00 84.08 110 B 1 
ATOM 3294 C CD2 . TYR B 2 110 ? 25.534   11.567  5.300   1.00 83.73 110 B 1 
ATOM 3295 C CE1 . TYR B 2 110 ? 25.653   11.099  8.070   1.00 82.36 110 B 1 
ATOM 3296 C CE2 . TYR B 2 110 ? 25.477   12.649  6.190   1.00 81.70 110 B 1 
ATOM 3297 C CZ  . TYR B 2 110 ? 25.543   12.413  7.579   1.00 85.66 110 B 1 
ATOM 3298 O OH  . TYR B 2 110 ? 25.501   13.464  8.461   1.00 83.33 110 B 1 
ATOM 3299 N N   . ASP B 2 111 ? 27.286   7.181   2.751   1.00 90.54 111 B 1 
ATOM 3300 C CA  . ASP B 2 111 ? 27.232   6.055   1.810   1.00 89.45 111 B 1 
ATOM 3301 C C   . ASP B 2 111 ? 28.263   4.977   2.163   1.00 90.02 111 B 1 
ATOM 3302 O O   . ASP B 2 111 ? 27.939   3.791   2.233   1.00 88.97 111 B 1 
ATOM 3303 C CB  . ASP B 2 111 ? 27.427   6.561   0.367   1.00 87.77 111 B 1 
ATOM 3304 C CG  . ASP B 2 111 ? 26.216   7.357   -0.139  1.00 83.89 111 B 1 
ATOM 3305 O OD1 . ASP B 2 111 ? 25.082   6.847   -0.018  1.00 77.44 111 B 1 
ATOM 3306 O OD2 . ASP B 2 111 ? 26.388   8.481   -0.653  1.00 76.03 111 B 1 
ATOM 3307 N N   . GLU B 2 112 ? 29.499   5.390   2.473   1.00 90.93 112 B 1 
ATOM 3308 C CA  . GLU B 2 112 ? 30.575   4.487   2.888   1.00 91.29 112 B 1 
ATOM 3309 C C   . GLU B 2 112 ? 30.287   3.862   4.263   1.00 92.01 112 B 1 
ATOM 3310 O O   . GLU B 2 112 ? 30.550   2.679   4.482   1.00 90.73 112 B 1 
ATOM 3311 C CB  . GLU B 2 112 ? 31.906   5.240   2.941   1.00 90.69 112 B 1 
ATOM 3312 C CG  . GLU B 2 112 ? 32.343   5.839   1.591   1.00 85.10 112 B 1 
ATOM 3313 C CD  . GLU B 2 112 ? 33.711   6.543   1.682   1.00 78.94 112 B 1 
ATOM 3314 O OE1 . GLU B 2 112 ? 34.325   6.746   0.610   1.00 67.98 112 B 1 
ATOM 3315 O OE2 . GLU B 2 112 ? 34.165   6.843   2.806   1.00 68.55 112 B 1 
ATOM 3316 N N   . ALA B 2 113 ? 29.716   4.645   5.188   1.00 92.14 113 B 1 
ATOM 3317 C CA  . ALA B 2 113 ? 29.311   4.153   6.499   1.00 92.11 113 B 1 
ATOM 3318 C C   . ALA B 2 113 ? 28.263   3.049   6.376   1.00 92.59 113 B 1 
ATOM 3319 O O   . ALA B 2 113 ? 28.425   1.973   6.950   1.00 91.72 113 B 1 
ATOM 3320 C CB  . ALA B 2 113 ? 28.792   5.330   7.343   1.00 91.81 113 B 1 
ATOM 3321 N N   . ILE B 2 114 ? 27.218   3.284   5.581   1.00 91.65 114 B 1 
ATOM 3322 C CA  . ILE B 2 114 ? 26.149   2.308   5.344   1.00 90.33 114 B 1 
ATOM 3323 C C   . ILE B 2 114 ? 26.724   1.034   4.714   1.00 90.05 114 B 1 
ATOM 3324 O O   . ILE B 2 114 ? 26.438   -0.046  5.210   1.00 89.54 114 B 1 
ATOM 3325 C CB  . ILE B 2 114 ? 25.011   2.923   4.498   1.00 89.05 114 B 1 
ATOM 3326 C CG1 . ILE B 2 114 ? 24.255   3.979   5.331   1.00 86.27 114 B 1 
ATOM 3327 C CG2 . ILE B 2 114 ? 24.023   1.842   4.017   1.00 85.25 114 B 1 
ATOM 3328 C CD1 . ILE B 2 114 ? 23.385   4.927   4.483   1.00 79.19 114 B 1 
ATOM 3329 N N   . ALA B 2 115 ? 27.573   1.157   3.694   1.00 91.17 115 B 1 
ATOM 3330 C CA  . ALA B 2 115 ? 28.189   0.007   3.042   1.00 90.01 115 B 1 
ATOM 3331 C C   . ALA B 2 115 ? 28.999   -0.862  4.027   1.00 90.55 115 B 1 
ATOM 3332 O O   . ALA B 2 115 ? 28.848   -2.084  4.058   1.00 89.83 115 B 1 
ATOM 3333 C CB  . ALA B 2 115 ? 29.054   0.510   1.886   1.00 89.07 115 B 1 
ATOM 3334 N N   . ASN B 2 116 ? 29.819   -0.236  4.889   1.00 91.18 116 B 1 
ATOM 3335 C CA  . ASN B 2 116 ? 30.619   -0.963  5.877   1.00 91.78 116 B 1 
ATOM 3336 C C   . ASN B 2 116 ? 29.768   -1.579  6.996   1.00 91.96 116 B 1 
ATOM 3337 O O   . ASN B 2 116 ? 30.023   -2.710  7.404   1.00 90.84 116 B 1 
ATOM 3338 C CB  . ASN B 2 116 ? 31.700   -0.034  6.442   1.00 91.95 116 B 1 
ATOM 3339 C CG  . ASN B 2 116 ? 32.895   0.039   5.514   1.00 90.83 116 B 1 
ATOM 3340 O OD1 . ASN B 2 116 ? 33.580   -0.948  5.279   1.00 81.46 116 B 1 
ATOM 3341 N ND2 . ASN B 2 116 ? 33.187   1.201   4.974   1.00 79.63 116 B 1 
ATOM 3342 N N   . LEU B 2 117 ? 28.740   -0.873  7.472   1.00 91.54 117 B 1 
ATOM 3343 C CA  . LEU B 2 117 ? 27.811   -1.401  8.481   1.00 90.79 117 B 1 
ATOM 3344 C C   . LEU B 2 117 ? 26.983   -2.568  7.931   1.00 90.07 117 B 1 
ATOM 3345 O O   . LEU B 2 117 ? 26.795   -3.559  8.630   1.00 88.88 117 B 1 
ATOM 3346 C CB  . LEU B 2 117 ? 26.902   -0.269  8.983   1.00 91.11 117 B 1 
ATOM 3347 C CG  . LEU B 2 117 ? 27.608   0.815   9.823   1.00 90.31 117 B 1 
ATOM 3348 C CD1 . LEU B 2 117 ? 26.645   1.976   10.075  1.00 82.89 117 B 1 
ATOM 3349 C CD2 . LEU B 2 117 ? 28.084   0.288   11.173  1.00 82.63 117 B 1 
ATOM 3350 N N   . GLN B 2 118 ? 26.553   -2.480  6.675   1.00 89.63 118 B 1 
ATOM 3351 C CA  . GLN B 2 118 ? 25.862   -3.566  5.979   1.00 86.82 118 B 1 
ATOM 3352 C C   . GLN B 2 118 ? 26.780   -4.789  5.859   1.00 86.16 118 B 1 
ATOM 3353 O O   . GLN B 2 118 ? 26.382   -5.900  6.198   1.00 84.85 118 B 1 
ATOM 3354 C CB  . GLN B 2 118 ? 25.412   -3.069  4.593   1.00 85.35 118 B 1 
ATOM 3355 C CG  . GLN B 2 118 ? 24.227   -3.872  4.014   1.00 76.79 118 B 1 
ATOM 3356 C CD  . GLN B 2 118 ? 22.857   -3.196  4.213   1.00 71.14 118 B 1 
ATOM 3357 O OE1 . GLN B 2 118 ? 22.730   -2.000  4.436   1.00 64.12 118 B 1 
ATOM 3358 N NE2 . GLN B 2 118 ? 21.784   -3.940  4.115   1.00 60.37 118 B 1 
ATOM 3359 N N   . ARG B 2 119 ? 28.052   -4.580  5.466   1.00 88.22 119 B 1 
ATOM 3360 C CA  . ARG B 2 119 ? 29.049   -5.652  5.380   1.00 88.27 119 B 1 
ATOM 3361 C C   . ARG B 2 119 ? 29.309   -6.280  6.749   1.00 88.77 119 B 1 
ATOM 3362 O O   . ARG B 2 119 ? 29.358   -7.502  6.843   1.00 87.55 119 B 1 
ATOM 3363 C CB  . ARG B 2 119 ? 30.332   -5.107  4.736   1.00 87.73 119 B 1 
ATOM 3364 C CG  . ARG B 2 119 ? 31.352   -6.200  4.375   1.00 79.22 119 B 1 
ATOM 3365 C CD  . ARG B 2 119 ? 30.858   -7.111  3.245   1.00 75.71 119 B 1 
ATOM 3366 N NE  . ARG B 2 119 ? 31.837   -8.156  2.894   1.00 67.76 119 B 1 
ATOM 3367 C CZ  . ARG B 2 119 ? 31.576   -9.249  2.173   1.00 61.05 119 B 1 
ATOM 3368 N NH1 . ARG B 2 119 ? 30.410   -9.461  1.623   1.00 54.49 119 B 1 
ATOM 3369 N NH2 . ARG B 2 119 ? 32.471   -10.167 2.014   1.00 53.47 119 B 1 
ATOM 3370 N N   . ALA B 2 120 ? 29.407   -5.478  7.802   1.00 89.79 120 B 1 
ATOM 3371 C CA  . ALA B 2 120 ? 29.553   -5.973  9.173   1.00 89.80 120 B 1 
ATOM 3372 C C   . ALA B 2 120 ? 28.348   -6.825  9.597   1.00 89.32 120 B 1 
ATOM 3373 O O   . ALA B 2 120 ? 28.531   -7.872  10.219  1.00 88.07 120 B 1 
ATOM 3374 C CB  . ALA B 2 120 ? 29.741   -4.781  10.126  1.00 90.68 120 B 1 
ATOM 3375 N N   . TYR B 2 121 ? 27.137   -6.410  9.233   1.00 88.25 121 B 1 
ATOM 3376 C CA  . TYR B 2 121 ? 25.922   -7.163  9.524   1.00 85.31 121 B 1 
ATOM 3377 C C   . TYR B 2 121 ? 25.882   -8.505  8.791   1.00 84.44 121 B 1 
ATOM 3378 O O   . TYR B 2 121 ? 25.647   -9.540  9.422   1.00 82.94 121 B 1 
ATOM 3379 C CB  . TYR B 2 121 ? 24.693   -6.312  9.189   1.00 83.73 121 B 1 
ATOM 3380 C CG  . TYR B 2 121 ? 23.380   -6.991  9.534   1.00 81.28 121 B 1 
ATOM 3381 C CD1 . TYR B 2 121 ? 22.583   -7.564  8.526   1.00 73.01 121 B 1 
ATOM 3382 C CD2 . TYR B 2 121 ? 22.975   -7.082  10.880  1.00 72.03 121 B 1 
ATOM 3383 C CE1 . TYR B 2 121 ? 21.373   -8.210  8.855   1.00 69.37 121 B 1 
ATOM 3384 C CE2 . TYR B 2 121 ? 21.771   -7.729  11.217  1.00 68.07 121 B 1 
ATOM 3385 C CZ  . TYR B 2 121 ? 20.978   -8.288  10.200  1.00 71.07 121 B 1 
ATOM 3386 O OH  . TYR B 2 121 ? 19.796   -8.919  10.531  1.00 70.64 121 B 1 
ATOM 3387 N N   . SER B 2 122 ? 26.176   -8.521  7.492   1.00 85.34 122 B 1 
ATOM 3388 C CA  . SER B 2 122 ? 26.247   -9.749  6.694   1.00 82.92 122 B 1 
ATOM 3389 C C   . SER B 2 122 ? 27.302   -10.713 7.244   1.00 83.30 122 B 1 
ATOM 3390 O O   . SER B 2 122 ? 26.990   -11.871 7.517   1.00 81.90 122 B 1 
ATOM 3391 C CB  . SER B 2 122 ? 26.530   -9.428  5.220   1.00 80.45 122 B 1 
ATOM 3392 O OG  . SER B 2 122 ? 25.496   -8.615  4.685   1.00 71.20 122 B 1 
ATOM 3393 N N   . LEU B 2 123 ? 28.510   -10.223 7.532   1.00 84.45 123 B 1 
ATOM 3394 C CA  . LEU B 2 123 ? 29.586   -11.028 8.111   1.00 84.72 123 B 1 
ATOM 3395 C C   . LEU B 2 123 ? 29.237   -11.571 9.495   1.00 85.29 123 B 1 
ATOM 3396 O O   . LEU B 2 123 ? 29.536   -12.724 9.797   1.00 84.30 123 B 1 
ATOM 3397 C CB  . LEU B 2 123 ? 30.868   -10.186 8.197   1.00 85.53 123 B 1 
ATOM 3398 C CG  . LEU B 2 123 ? 31.560   -9.907  6.847   1.00 83.26 123 B 1 
ATOM 3399 C CD1 . LEU B 2 123 ? 32.661   -8.872  7.055   1.00 75.74 123 B 1 
ATOM 3400 C CD2 . LEU B 2 123 ? 32.194   -11.164 6.262   1.00 75.90 123 B 1 
ATOM 3401 N N   . ALA B 2 124 ? 28.579   -10.778 10.354  1.00 85.33 124 B 1 
ATOM 3402 C CA  . ALA B 2 124 ? 28.146   -11.238 11.670  1.00 84.02 124 B 1 
ATOM 3403 C C   . ALA B 2 124 ? 27.128   -12.378 11.565  1.00 82.89 124 B 1 
ATOM 3404 O O   . ALA B 2 124 ? 27.202   -13.347 12.330  1.00 81.04 124 B 1 
ATOM 3405 C CB  . ALA B 2 124 ? 27.566   -10.057 12.454  1.00 84.23 124 B 1 
ATOM 3406 N N   . LYS B 2 125 ? 26.209   -12.288 10.598  1.00 80.99 125 B 1 
ATOM 3407 C CA  . LYS B 2 125 ? 25.201   -13.317 10.339  1.00 77.30 125 B 1 
ATOM 3408 C C   . LYS B 2 125 ? 25.840   -14.598 9.799   1.00 76.79 125 B 1 
ATOM 3409 O O   . LYS B 2 125 ? 25.548   -15.676 10.313  1.00 73.90 125 B 1 
ATOM 3410 C CB  . LYS B 2 125 ? 24.126   -12.736 9.399   1.00 74.07 125 B 1 
ATOM 3411 C CG  . LYS B 2 125 ? 22.795   -13.498 9.492   1.00 65.90 125 B 1 
ATOM 3412 C CD  . LYS B 2 125 ? 21.728   -12.875 8.575   1.00 61.13 125 B 1 
ATOM 3413 C CE  . LYS B 2 125 ? 20.382   -13.592 8.742   1.00 54.18 125 B 1 
ATOM 3414 N NZ  . LYS B 2 125 ? 19.339   -13.081 7.810   1.00 49.31 125 B 1 
ATOM 3415 N N   . GLU B 2 126 ? 26.760   -14.482 8.850   1.00 80.62 126 B 1 
ATOM 3416 C CA  . GLU B 2 126 ? 27.523   -15.617 8.297   1.00 78.49 126 B 1 
ATOM 3417 C C   . GLU B 2 126 ? 28.371   -16.328 9.359   1.00 78.39 126 B 1 
ATOM 3418 O O   . GLU B 2 126 ? 28.333   -17.551 9.486   1.00 74.98 126 B 1 
ATOM 3419 C CB  . GLU B 2 126 ? 28.458   -15.109 7.190   1.00 76.13 126 B 1 
ATOM 3420 C CG  . GLU B 2 126 ? 27.966   -15.470 5.801   1.00 68.52 126 B 1 
ATOM 3421 C CD  . GLU B 2 126 ? 28.854   -14.913 4.693   1.00 64.28 126 B 1 
ATOM 3422 O OE1 . GLU B 2 126 ? 28.578   -15.279 3.529   1.00 57.51 126 B 1 
ATOM 3423 O OE2 . GLU B 2 126 ? 29.777   -14.123 4.981   1.00 58.26 126 B 1 
ATOM 3424 N N   . GLN B 2 127 ? 29.088   -15.566 10.170  1.00 80.74 127 B 1 
ATOM 3425 C CA  . GLN B 2 127 ? 29.934   -16.088 11.243  1.00 80.35 127 B 1 
ATOM 3426 C C   . GLN B 2 127 ? 29.131   -16.511 12.480  1.00 78.82 127 B 1 
ATOM 3427 O O   . GLN B 2 127 ? 29.714   -16.969 13.467  1.00 73.97 127 B 1 
ATOM 3428 C CB  . GLN B 2 127 ? 31.002   -15.049 11.608  1.00 81.28 127 B 1 
ATOM 3429 C CG  . GLN B 2 127 ? 31.983   -14.756 10.450  1.00 80.91 127 B 1 
ATOM 3430 C CD  . GLN B 2 127 ? 32.978   -13.641 10.772  1.00 80.58 127 B 1 
ATOM 3431 O OE1 . GLN B 2 127 ? 33.250   -13.316 11.920  1.00 75.06 127 B 1 
ATOM 3432 N NE2 . GLN B 2 127 ? 33.553   -13.018 9.770   1.00 74.50 127 B 1 
ATOM 3433 N N   . ARG B 2 128 ? 27.803   -16.380 12.454  1.00 78.53 128 B 1 
ATOM 3434 C CA  . ARG B 2 128 ? 26.879   -16.642 13.574  1.00 77.80 128 B 1 
ATOM 3435 C C   . ARG B 2 128 ? 27.269   -15.888 14.854  1.00 78.86 128 B 1 
ATOM 3436 O O   . ARG B 2 128 ? 27.078   -16.386 15.966  1.00 73.92 128 B 1 
ATOM 3437 C CB  . ARG B 2 128 ? 26.706   -18.152 13.803  1.00 74.90 128 B 1 
ATOM 3438 C CG  . ARG B 2 128 ? 26.223   -18.901 12.549  1.00 67.44 128 B 1 
ATOM 3439 C CD  . ARG B 2 128 ? 26.005   -20.375 12.892  1.00 61.24 128 B 1 
ATOM 3440 N NE  . ARG B 2 128 ? 25.532   -21.137 11.734  1.00 54.59 128 B 1 
ATOM 3441 C CZ  . ARG B 2 128 ? 25.108   -22.404 11.731  1.00 46.11 128 B 1 
ATOM 3442 N NH1 . ARG B 2 128 ? 25.090   -23.105 12.824  1.00 42.60 128 B 1 
ATOM 3443 N NH2 . ARG B 2 128 ? 24.702   -22.956 10.631  1.00 42.31 128 B 1 
ATOM 3444 N N   . LEU B 2 129 ? 27.827   -14.695 14.711  1.00 79.22 129 B 1 
ATOM 3445 C CA  . LEU B 2 129 ? 28.181   -13.831 15.832  1.00 77.89 129 B 1 
ATOM 3446 C C   . LEU B 2 129 ? 26.953   -13.034 16.276  1.00 76.70 129 B 1 
ATOM 3447 O O   . LEU B 2 129 ? 26.269   -12.410 15.467  1.00 71.49 129 B 1 
ATOM 3448 C CB  . LEU B 2 129 ? 29.350   -12.913 15.452  1.00 77.31 129 B 1 
ATOM 3449 C CG  . LEU B 2 129 ? 30.676   -13.656 15.186  1.00 74.09 129 B 1 
ATOM 3450 C CD1 . LEU B 2 129 ? 31.725   -12.665 14.695  1.00 67.93 129 B 1 
ATOM 3451 C CD2 . LEU B 2 129 ? 31.228   -14.334 16.437  1.00 68.55 129 B 1 
ATOM 3452 N N   . ASN B 2 130 ? 26.701   -13.031 17.583  1.00 75.66 130 B 1 
ATOM 3453 C CA  . ASN B 2 130 ? 25.614   -12.261 18.169  1.00 74.90 130 B 1 
ATOM 3454 C C   . ASN B 2 130 ? 26.144   -10.936 18.736  1.00 76.18 130 B 1 
ATOM 3455 O O   . ASN B 2 130 ? 26.780   -10.916 19.786  1.00 71.56 130 B 1 
ATOM 3456 C CB  . ASN B 2 130 ? 24.882   -13.126 19.211  1.00 69.24 130 B 1 
ATOM 3457 C CG  . ASN B 2 130 ? 23.614   -12.450 19.719  1.00 62.20 130 B 1 
ATOM 3458 O OD1 . ASN B 2 130 ? 23.246   -11.365 19.298  1.00 54.47 130 B 1 
ATOM 3459 N ND2 . ASN B 2 130 ? 22.907   -13.076 20.629  1.00 53.52 130 B 1 
ATOM 3460 N N   . PHE B 2 131 ? 25.841   -9.833  18.049  1.00 75.23 131 B 1 
ATOM 3461 C CA  . PHE B 2 131 ? 26.105   -8.463  18.508  1.00 74.19 131 B 1 
ATOM 3462 C C   . PHE B 2 131 ? 24.833   -7.785  19.063  1.00 72.72 131 B 1 
ATOM 3463 O O   . PHE B 2 131 ? 24.833   -6.569  19.286  1.00 67.58 131 B 1 
ATOM 3464 C CB  . PHE B 2 131 ? 26.747   -7.658  17.373  1.00 73.62 131 B 1 
ATOM 3465 C CG  . PHE B 2 131 ? 28.172   -8.053  17.081  1.00 74.39 131 B 1 
ATOM 3466 C CD1 . PHE B 2 131 ? 29.234   -7.365  17.707  1.00 68.10 131 B 1 
ATOM 3467 C CD2 . PHE B 2 131 ? 28.459   -9.116  16.216  1.00 68.64 131 B 1 
ATOM 3468 C CE1 . PHE B 2 131 ? 30.566   -7.727  17.459  1.00 66.28 131 B 1 
ATOM 3469 C CE2 . PHE B 2 131 ? 29.792   -9.492  15.969  1.00 66.95 131 B 1 
ATOM 3470 C CZ  . PHE B 2 131 ? 30.839   -8.795  16.588  1.00 71.17 131 B 1 
ATOM 3471 N N   . GLY B 2 132 ? 23.758   -8.543  19.282  1.00 72.49 132 B 1 
ATOM 3472 C CA  . GLY B 2 132 ? 22.464   -7.980  19.646  1.00 69.89 132 B 1 
ATOM 3473 C C   . GLY B 2 132 ? 21.943   -7.025  18.566  1.00 71.80 132 B 1 
ATOM 3474 O O   . GLY B 2 132 ? 22.028   -7.317  17.376  1.00 67.17 132 B 1 
ATOM 3475 N N   . ASP B 2 133 ? 21.407   -5.879  18.990  1.00 72.85 133 B 1 
ATOM 3476 C CA  . ASP B 2 133 ? 20.877   -4.862  18.077  1.00 73.48 133 B 1 
ATOM 3477 C C   . ASP B 2 133 ? 21.921   -3.778  17.706  1.00 76.87 133 B 1 
ATOM 3478 O O   . ASP B 2 133 ? 21.588   -2.799  17.054  1.00 73.23 133 B 1 
ATOM 3479 C CB  . ASP B 2 133 ? 19.587   -4.266  18.667  1.00 68.46 133 B 1 
ATOM 3480 C CG  . ASP B 2 133 ? 18.743   -3.489  17.639  1.00 61.87 133 B 1 
ATOM 3481 O OD1 . ASP B 2 133 ? 18.519   -3.988  16.510  1.00 55.42 133 B 1 
ATOM 3482 O OD2 . ASP B 2 133 ? 18.274   -2.369  17.946  1.00 54.80 133 B 1 
ATOM 3483 N N   . ASP B 2 134 ? 23.194   -3.936  18.085  1.00 79.18 134 B 1 
ATOM 3484 C CA  . ASP B 2 134 ? 24.196   -2.877  17.916  1.00 80.96 134 B 1 
ATOM 3485 C C   . ASP B 2 134 ? 24.426   -2.517  16.440  1.00 82.94 134 B 1 
ATOM 3486 O O   . ASP B 2 134 ? 24.392   -1.344  16.065  1.00 81.44 134 B 1 
ATOM 3487 C CB  . ASP B 2 134 ? 25.534   -3.296  18.559  1.00 79.28 134 B 1 
ATOM 3488 C CG  . ASP B 2 134 ? 25.518   -3.382  20.084  1.00 76.06 134 B 1 
ATOM 3489 O OD1 . ASP B 2 134 ? 24.621   -2.786  20.711  1.00 69.48 134 B 1 
ATOM 3490 O OD2 . ASP B 2 134 ? 26.446   -4.021  20.622  1.00 68.67 134 B 1 
ATOM 3491 N N   . ILE B 2 135 ? 24.648   -3.520  15.580  1.00 82.82 135 B 1 
ATOM 3492 C CA  . ILE B 2 135 ? 24.898   -3.306  14.152  1.00 84.07 135 B 1 
ATOM 3493 C C   . ILE B 2 135 ? 23.614   -2.858  13.424  1.00 84.03 135 B 1 
ATOM 3494 O O   . ILE B 2 135 ? 23.667   -1.847  12.721  1.00 82.82 135 B 1 
ATOM 3495 C CB  . ILE B 2 135 ? 25.577   -4.516  13.472  1.00 84.65 135 B 1 
ATOM 3496 C CG1 . ILE B 2 135 ? 26.883   -4.921  14.203  1.00 82.87 135 B 1 
ATOM 3497 C CG2 . ILE B 2 135 ? 25.878   -4.192  12.002  1.00 81.30 135 B 1 
ATOM 3498 C CD1 . ILE B 2 135 ? 27.545   -6.195  13.650  1.00 78.60 135 B 1 
ATOM 3499 N N   . PRO B 2 136 ? 22.446   -3.515  13.612  1.00 82.21 136 B 1 
ATOM 3500 C CA  . PRO B 2 136 ? 21.187   -3.043  13.036  1.00 80.17 136 B 1 
ATOM 3501 C C   . PRO B 2 136 ? 20.827   -1.623  13.479  1.00 81.20 136 B 1 
ATOM 3502 O O   . PRO B 2 136 ? 20.386   -0.821  12.654  1.00 80.40 136 B 1 
ATOM 3503 C CB  . PRO B 2 136 ? 20.118   -4.040  13.486  1.00 78.17 136 B 1 
ATOM 3504 C CG  . PRO B 2 136 ? 20.891   -5.319  13.730  1.00 75.35 136 B 1 
ATOM 3505 C CD  . PRO B 2 136 ? 22.237   -4.814  14.246  1.00 76.89 136 B 1 
ATOM 3506 N N   . SER B 2 137 ? 21.050   -1.275  14.748  1.00 82.17 137 B 1 
ATOM 3507 C CA  . SER B 2 137 ? 20.796   0.066   15.268  1.00 81.97 137 B 1 
ATOM 3508 C C   . SER B 2 137 ? 21.711   1.103   14.613  1.00 83.82 137 B 1 
ATOM 3509 O O   . SER B 2 137 ? 21.222   2.117   14.115  1.00 83.40 137 B 1 
ATOM 3510 C CB  . SER B 2 137 ? 20.966   0.080   16.791  1.00 79.35 137 B 1 
ATOM 3511 O OG  . SER B 2 137 ? 20.594   1.342   17.309  1.00 70.49 137 B 1 
ATOM 3512 N N   . ALA B 2 138 ? 23.025   0.829   14.531  1.00 84.05 138 B 1 
ATOM 3513 C CA  . ALA B 2 138 ? 23.967   1.705   13.852  1.00 85.33 138 B 1 
ATOM 3514 C C   . ALA B 2 138 ? 23.602   1.889   12.363  1.00 86.56 138 B 1 
ATOM 3515 O O   . ALA B 2 138 ? 23.688   3.002   11.849  1.00 85.96 138 B 1 
ATOM 3516 C CB  . ALA B 2 138 ? 25.373   1.134   14.022  1.00 85.35 138 B 1 
ATOM 3517 N N   . LEU B 2 139 ? 23.142   0.823   11.695  1.00 85.00 139 B 1 
ATOM 3518 C CA  . LEU B 2 139 ? 22.705   0.875   10.302  1.00 84.68 139 B 1 
ATOM 3519 C C   . LEU B 2 139 ? 21.465   1.759   10.127  1.00 84.99 139 B 1 
ATOM 3520 O O   . LEU B 2 139 ? 21.442   2.594   9.222   1.00 84.63 139 B 1 
ATOM 3521 C CB  . LEU B 2 139 ? 22.447   -0.563  9.810   1.00 84.43 139 B 1 
ATOM 3522 C CG  . LEU B 2 139 ? 22.349   -0.655  8.274   1.00 79.48 139 B 1 
ATOM 3523 C CD1 . LEU B 2 139 ? 23.729   -0.687  7.642   1.00 72.03 139 B 1 
ATOM 3524 C CD2 . LEU B 2 139 ? 21.616   -1.931  7.862   1.00 72.75 139 B 1 
ATOM 3525 N N   . ARG B 2 140 ? 20.456   1.637   11.012  1.00 84.60 140 B 1 
ATOM 3526 C CA  . ARG B 2 140 ? 19.261   2.492   11.018  1.00 82.28 140 B 1 
ATOM 3527 C C   . ARG B 2 140 ? 19.631   3.961   11.230  1.00 83.39 140 B 1 
ATOM 3528 O O   . ARG B 2 140 ? 19.225   4.813   10.441  1.00 82.84 140 B 1 
ATOM 3529 C CB  . ARG B 2 140 ? 18.260   2.021   12.087  1.00 80.45 140 B 1 
ATOM 3530 C CG  . ARG B 2 140 ? 17.591   0.672   11.737  1.00 74.96 140 B 1 
ATOM 3531 C CD  . ARG B 2 140 ? 16.472   0.275   12.699  1.00 71.48 140 B 1 
ATOM 3532 N NE  . ARG B 2 140 ? 16.913   0.134   14.085  1.00 65.19 140 B 1 
ATOM 3533 C CZ  . ARG B 2 140 ? 17.154   -0.982  14.767  1.00 58.88 140 B 1 
ATOM 3534 N NH1 . ARG B 2 140 ? 17.054   -2.175  14.256  1.00 54.66 140 B 1 
ATOM 3535 N NH2 . ARG B 2 140 ? 17.488   -0.924  16.022  1.00 55.03 140 B 1 
ATOM 3536 N N   . ILE B 2 141 ? 20.483   4.249   12.210  1.00 84.91 141 B 1 
ATOM 3537 C CA  . ILE B 2 141 ? 20.960   5.606   12.487  1.00 84.39 141 B 1 
ATOM 3538 C C   . ILE B 2 141 ? 21.712   6.190   11.273  1.00 85.77 141 B 1 
ATOM 3539 O O   . ILE B 2 141 ? 21.487   7.343   10.916  1.00 85.62 141 B 1 
ATOM 3540 C CB  . ILE B 2 141 ? 21.843   5.621   13.759  1.00 83.42 141 B 1 
ATOM 3541 C CG1 . ILE B 2 141 ? 20.989   5.306   15.006  1.00 79.15 141 B 1 
ATOM 3542 C CG2 . ILE B 2 141 ? 22.550   6.975   13.944  1.00 77.40 141 B 1 
ATOM 3543 C CD1 . ILE B 2 141 ? 21.815   4.940   16.246  1.00 71.05 141 B 1 
ATOM 3544 N N   . ALA B 2 142 ? 22.561   5.400   10.616  1.00 86.43 142 B 1 
ATOM 3545 C CA  . ALA B 2 142 ? 23.301   5.848   9.445   1.00 87.18 142 B 1 
ATOM 3546 C C   . ALA B 2 142 ? 22.376   6.181   8.263   1.00 87.52 142 B 1 
ATOM 3547 O O   . ALA B 2 142 ? 22.515   7.245   7.659   1.00 87.15 142 B 1 
ATOM 3548 C CB  . ALA B 2 142 ? 24.328   4.779   9.069   1.00 87.78 142 B 1 
ATOM 3549 N N   . LYS B 2 143 ? 21.411   5.321   7.973   1.00 86.33 143 B 1 
ATOM 3550 C CA  . LYS B 2 143 ? 20.414   5.561   6.921   1.00 84.55 143 B 1 
ATOM 3551 C C   . LYS B 2 143 ? 19.582   6.810   7.201   1.00 84.24 143 B 1 
ATOM 3552 O O   . LYS B 2 143 ? 19.403   7.630   6.311   1.00 83.95 143 B 1 
ATOM 3553 C CB  . LYS B 2 143 ? 19.495   4.345   6.780   1.00 83.75 143 B 1 
ATOM 3554 C CG  . LYS B 2 143 ? 20.186   3.151   6.114   1.00 81.54 143 B 1 
ATOM 3555 C CD  . LYS B 2 143 ? 19.181   1.991   6.054   1.00 77.91 143 B 1 
ATOM 3556 C CE  . LYS B 2 143 ? 19.732   0.773   5.352   1.00 72.78 143 B 1 
ATOM 3557 N NZ  . LYS B 2 143 ? 18.680   -0.274  5.277   1.00 66.33 143 B 1 
ATOM 3558 N N   . LYS B 2 144 ? 19.149   6.992   8.446   1.00 86.03 144 B 1 
ATOM 3559 C CA  . LYS B 2 144 ? 18.429   8.186   8.889   1.00 84.37 144 B 1 
ATOM 3560 C C   . LYS B 2 144 ? 19.260   9.457   8.710   1.00 84.98 144 B 1 
ATOM 3561 O O   . LYS B 2 144 ? 18.784   10.412  8.111   1.00 84.38 144 B 1 
ATOM 3562 C CB  . LYS B 2 144 ? 18.007   7.995   10.346  1.00 82.05 144 B 1 
ATOM 3563 C CG  . LYS B 2 144 ? 17.358   9.253   10.921  1.00 74.31 144 B 1 
ATOM 3564 C CD  . LYS B 2 144 ? 17.648   9.370   12.407  1.00 70.01 144 B 1 
ATOM 3565 C CE  . LYS B 2 144 ? 17.210   10.748  12.897  1.00 61.85 144 B 1 
ATOM 3566 N NZ  . LYS B 2 144 ? 17.275   10.844  14.374  1.00 55.53 144 B 1 
ATOM 3567 N N   . LYS B 2 145 ? 20.506   9.487   9.201   1.00 86.22 145 B 1 
ATOM 3568 C CA  . LYS B 2 145 ? 21.389   10.656  9.068   1.00 85.96 145 B 1 
ATOM 3569 C C   . LYS B 2 145 ? 21.630   10.999  7.598   1.00 86.28 145 B 1 
ATOM 3570 O O   . LYS B 2 145 ? 21.577   12.169  7.234   1.00 85.71 145 B 1 
ATOM 3571 C CB  . LYS B 2 145 ? 22.728   10.429  9.802   1.00 86.30 145 B 1 
ATOM 3572 C CG  . LYS B 2 145 ? 22.670   10.607  11.328  1.00 84.25 145 B 1 
ATOM 3573 C CD  . LYS B 2 145 ? 24.102   10.543  11.906  1.00 79.65 145 B 1 
ATOM 3574 C CE  . LYS B 2 145 ? 24.215   10.839  13.404  1.00 73.86 145 B 1 
ATOM 3575 N NZ  . LYS B 2 145 ? 25.631   10.928  13.853  1.00 66.05 145 B 1 
ATOM 3576 N N   . ARG B 2 146 ? 21.838   9.998   6.750   1.00 87.18 146 B 1 
ATOM 3577 C CA  . ARG B 2 146 ? 21.955   10.175  5.298   1.00 87.02 146 B 1 
ATOM 3578 C C   . ARG B 2 146 ? 20.708   10.821  4.711   1.00 86.60 146 B 1 
ATOM 3579 O O   . ARG B 2 146 ? 20.823   11.790  3.971   1.00 85.85 146 B 1 
ATOM 3580 C CB  . ARG B 2 146 ? 22.212   8.807   4.644   1.00 86.78 146 B 1 
ATOM 3581 C CG  . ARG B 2 146 ? 22.409   8.925   3.122   1.00 83.69 146 B 1 
ATOM 3582 C CD  . ARG B 2 146 ? 22.444   7.523   2.507   1.00 80.46 146 B 1 
ATOM 3583 N NE  . ARG B 2 146 ? 22.735   7.561   1.077   1.00 74.22 146 B 1 
ATOM 3584 C CZ  . ARG B 2 146 ? 21.906   7.460   0.050   1.00 69.66 146 B 1 
ATOM 3585 N NH1 . ARG B 2 146 ? 20.617   7.321   0.206   1.00 62.76 146 B 1 
ATOM 3586 N NH2 . ARG B 2 146 ? 22.395   7.496   -1.138  1.00 62.75 146 B 1 
ATOM 3587 N N   . TRP B 2 147 ? 19.529   10.298  5.056   1.00 86.65 147 B 1 
ATOM 3588 C CA  . TRP B 2 147 ? 18.260   10.819  4.549   1.00 84.75 147 B 1 
ATOM 3589 C C   . TRP B 2 147 ? 18.035   12.269  4.995   1.00 84.95 147 B 1 
ATOM 3590 O O   . TRP B 2 147 ? 17.764   13.116  4.150   1.00 84.09 147 B 1 
ATOM 3591 C CB  . TRP B 2 147 ? 17.113   9.906   4.975   1.00 83.06 147 B 1 
ATOM 3592 C CG  . TRP B 2 147 ? 15.799   10.297  4.389   1.00 78.76 147 B 1 
ATOM 3593 C CD1 . TRP B 2 147 ? 15.281   9.851   3.220   1.00 69.51 147 B 1 
ATOM 3594 C CD2 . TRP B 2 147 ? 14.829   11.266  4.904   1.00 73.24 147 B 1 
ATOM 3595 N NE1 . TRP B 2 147 ? 14.057   10.462  2.968   1.00 66.33 147 B 1 
ATOM 3596 C CE2 . TRP B 2 147 ? 13.750   11.345  3.983   1.00 68.84 147 B 1 
ATOM 3597 C CE3 . TRP B 2 147 ? 14.771   12.075  6.061   1.00 66.35 147 B 1 
ATOM 3598 C CZ2 . TRP B 2 147 ? 12.659   12.208  4.189   1.00 66.74 147 B 1 
ATOM 3599 C CZ3 . TRP B 2 147 ? 13.683   12.937  6.266   1.00 61.05 147 B 1 
ATOM 3600 C CH2 . TRP B 2 147 ? 12.633   13.003  5.332   1.00 61.97 147 B 1 
ATOM 3601 N N   . ASN B 2 148 ? 18.266   12.582  6.268   1.00 84.90 148 B 1 
ATOM 3602 C CA  . ASN B 2 148 ? 18.154   13.949  6.789   1.00 83.80 148 B 1 
ATOM 3603 C C   . ASN B 2 148 ? 19.089   14.914  6.046   1.00 84.37 148 B 1 
ATOM 3604 O O   . ASN B 2 148 ? 18.649   15.979  5.640   1.00 83.71 148 B 1 
ATOM 3605 C CB  . ASN B 2 148 ? 18.445   13.958  8.296   1.00 82.49 148 B 1 
ATOM 3606 C CG  . ASN B 2 148 ? 17.337   13.368  9.161   1.00 78.04 148 B 1 
ATOM 3607 O OD1 . ASN B 2 148 ? 16.228   13.086  8.754   1.00 72.23 148 B 1 
ATOM 3608 N ND2 . ASN B 2 148 ? 17.609   13.192  10.443  1.00 70.92 148 B 1 
ATOM 3609 N N   . SER B 2 149 ? 20.340   14.534  5.788   1.00 85.23 149 B 1 
ATOM 3610 C CA  . SER B 2 149 ? 21.297   15.382  5.060   1.00 85.36 149 B 1 
ATOM 3611 C C   . SER B 2 149 ? 20.892   15.638  3.604   1.00 85.78 149 B 1 
ATOM 3612 O O   . SER B 2 149 ? 21.139   16.718  3.068   1.00 84.89 149 B 1 
ATOM 3613 C CB  . SER B 2 149 ? 22.681   14.723  5.106   1.00 84.85 149 B 1 
ATOM 3614 O OG  . SER B 2 149 ? 23.625   15.469  4.370   1.00 74.91 149 B 1 
ATOM 3615 N N   . ILE B 2 150 ? 20.286   14.652  2.948   1.00 84.75 150 B 1 
ATOM 3616 C CA  . ILE B 2 150 ? 19.747   14.826  1.591   1.00 83.44 150 B 1 
ATOM 3617 C C   . ILE B 2 150 ? 18.524   15.740  1.639   1.00 83.68 150 B 1 
ATOM 3618 O O   . ILE B 2 150 ? 18.410   16.655  0.828   1.00 82.87 150 B 1 
ATOM 3619 C CB  . ILE B 2 150 ? 19.434   13.460  0.947   1.00 82.84 150 B 1 
ATOM 3620 C CG1 . ILE B 2 150 ? 20.754   12.694  0.671   1.00 77.95 150 B 1 
ATOM 3621 C CG2 . ILE B 2 150 ? 18.646   13.622  -0.364  1.00 76.65 150 B 1 
ATOM 3622 C CD1 . ILE B 2 150 ? 20.551   11.220  0.339   1.00 70.69 150 B 1 
ATOM 3623 N N   . GLU B 2 151 ? 17.634   15.518  2.602   1.00 83.73 151 B 1 
ATOM 3624 C CA  . GLU B 2 151 ? 16.364   16.221  2.706   1.00 82.19 151 B 1 
ATOM 3625 C C   . GLU B 2 151 ? 16.537   17.681  3.143   1.00 82.31 151 B 1 
ATOM 3626 O O   . GLU B 2 151 ? 15.897   18.548  2.571   1.00 81.62 151 B 1 
ATOM 3627 C CB  . GLU B 2 151 ? 15.440   15.439  3.658   1.00 79.97 151 B 1 
ATOM 3628 C CG  . GLU B 2 151 ? 13.960   15.758  3.468   1.00 72.55 151 B 1 
ATOM 3629 C CD  . GLU B 2 151 ? 13.375   15.335  2.090   1.00 68.61 151 B 1 
ATOM 3630 O OE1 . GLU B 2 151 ? 12.157   15.512  1.908   1.00 61.67 151 B 1 
ATOM 3631 O OE2 . GLU B 2 151 ? 14.133   14.875  1.206   1.00 61.45 151 B 1 
ATOM 3632 N N   . GLU B 2 152 ? 17.458   17.981  4.051   1.00 84.33 152 B 1 
ATOM 3633 C CA  . GLU B 2 152 ? 17.810   19.363  4.411   1.00 83.99 152 B 1 
ATOM 3634 C C   . GLU B 2 152 ? 18.306   20.161  3.202   1.00 84.51 152 B 1 
ATOM 3635 O O   . GLU B 2 152 ? 17.859   21.279  2.984   1.00 83.76 152 B 1 
ATOM 3636 C CB  . GLU B 2 152 ? 18.896   19.391  5.497   1.00 83.04 152 B 1 
ATOM 3637 C CG  . GLU B 2 152 ? 18.317   19.233  6.910   1.00 74.58 152 B 1 
ATOM 3638 C CD  . GLU B 2 152 ? 19.391   19.298  8.008   1.00 68.27 152 B 1 
ATOM 3639 O OE1 . GLU B 2 152 ? 18.985   19.427  9.191   1.00 62.06 152 B 1 
ATOM 3640 O OE2 . GLU B 2 152 ? 20.592   19.194  7.684   1.00 62.26 152 B 1 
ATOM 3641 N N   . ARG B 2 153 ? 19.175   19.567  2.378   1.00 85.42 153 B 1 
ATOM 3642 C CA  . ARG B 2 153 ? 19.631   20.211  1.137   1.00 85.13 153 B 1 
ATOM 3643 C C   . ARG B 2 153 ? 18.482   20.475  0.174   1.00 86.29 153 B 1 
ATOM 3644 O O   . ARG B 2 153 ? 18.424   21.544  -0.422  1.00 85.03 153 B 1 
ATOM 3645 C CB  . ARG B 2 153 ? 20.719   19.363  0.467   1.00 84.25 153 B 1 
ATOM 3646 C CG  . ARG B 2 153 ? 22.088   19.664  1.077   1.00 74.00 153 B 1 
ATOM 3647 C CD  . ARG B 2 153 ? 23.196   18.875  0.380   1.00 71.07 153 B 1 
ATOM 3648 N NE  . ARG B 2 153 ? 23.303   17.515  0.934   1.00 62.72 153 B 1 
ATOM 3649 C CZ  . ARG B 2 153 ? 24.135   16.569  0.518   1.00 54.64 153 B 1 
ATOM 3650 N NH1 . ARG B 2 153 ? 24.897   16.734  -0.532  1.00 50.49 153 B 1 
ATOM 3651 N NH2 . ARG B 2 153 ? 24.226   15.444  1.157   1.00 47.64 153 B 1 
ATOM 3652 N N   . ARG B 2 154 ? 17.559   19.531  0.061   1.00 84.25 154 B 1 
ATOM 3653 C CA  . ARG B 2 154 ? 16.401   19.642  -0.826  1.00 82.79 154 B 1 
ATOM 3654 C C   . ARG B 2 154 ? 15.417   20.712  -0.352  1.00 84.18 154 B 1 
ATOM 3655 O O   . ARG B 2 154 ? 15.000   21.545  -1.140  1.00 84.20 154 B 1 
ATOM 3656 C CB  . ARG B 2 154 ? 15.752   18.263  -0.952  1.00 80.51 154 B 1 
ATOM 3657 C CG  . ARG B 2 154 ? 15.281   17.983  -2.380  1.00 72.30 154 B 1 
ATOM 3658 C CD  . ARG B 2 154 ? 14.687   16.570  -2.442  1.00 68.73 154 B 1 
ATOM 3659 N NE  . ARG B 2 154 ? 14.331   16.188  -3.809  1.00 62.33 154 B 1 
ATOM 3660 C CZ  . ARG B 2 154 ? 13.745   15.061  -4.172  1.00 56.65 154 B 1 
ATOM 3661 N NH1 . ARG B 2 154 ? 13.395   14.149  -3.300  1.00 52.77 154 B 1 
ATOM 3662 N NH2 . ARG B 2 154 ? 13.489   14.830  -5.423  1.00 50.97 154 B 1 
ATOM 3663 N N   . ILE B 2 155 ? 15.128   20.743  0.953   1.00 83.33 155 B 1 
ATOM 3664 C CA  . ILE B 2 155 ? 14.295   21.776  1.581   1.00 83.13 155 B 1 
ATOM 3665 C C   . ILE B 2 155 ? 14.931   23.157  1.409   1.00 84.99 155 B 1 
ATOM 3666 O O   . ILE B 2 155 ? 14.230   24.121  1.110   1.00 85.01 155 B 1 
ATOM 3667 C CB  . ILE B 2 155 ? 14.062   21.450  3.077   1.00 81.25 155 B 1 
ATOM 3668 C CG1 . ILE B 2 155 ? 13.157   20.204  3.223   1.00 76.00 155 B 1 
ATOM 3669 C CG2 . ILE B 2 155 ? 13.427   22.639  3.829   1.00 74.10 155 B 1 
ATOM 3670 C CD1 . ILE B 2 155 ? 13.147   19.611  4.636   1.00 69.06 155 B 1 
ATOM 3671 N N   . HIS B 2 156 ? 16.250   23.263  1.559   1.00 85.73 156 B 1 
ATOM 3672 C CA  . HIS B 2 156 ? 16.945   24.532  1.374   1.00 86.44 156 B 1 
ATOM 3673 C C   . HIS B 2 156 ? 16.855   25.033  -0.070  1.00 87.63 156 B 1 
ATOM 3674 O O   . HIS B 2 156 ? 16.503   26.193  -0.287  1.00 87.45 156 B 1 
ATOM 3675 C CB  . HIS B 2 156 ? 18.394   24.405  1.852   1.00 85.85 156 B 1 
ATOM 3676 C CG  . HIS B 2 156 ? 19.081   25.739  1.965   1.00 78.68 156 B 1 
ATOM 3677 N ND1 . HIS B 2 156 ? 18.545   26.906  2.455   1.00 67.42 156 B 1 
ATOM 3678 C CD2 . HIS B 2 156 ? 20.364   26.036  1.585   1.00 66.37 156 B 1 
ATOM 3679 C CE1 . HIS B 2 156 ? 19.475   27.869  2.385   1.00 61.96 156 B 1 
ATOM 3680 N NE2 . HIS B 2 156 ? 20.606   27.368  1.872   1.00 62.72 156 B 1 
ATOM 3681 N N   . GLN B 2 157 ? 17.083   24.160  -1.053  1.00 85.26 157 B 1 
ATOM 3682 C CA  . GLN B 2 157 ? 16.922   24.497  -2.477  1.00 85.30 157 B 1 
ATOM 3683 C C   . GLN B 2 157 ? 15.486   24.927  -2.806  1.00 86.91 157 B 1 
ATOM 3684 O O   . GLN B 2 157 ? 15.296   25.934  -3.480  1.00 86.32 157 B 1 
ATOM 3685 C CB  . GLN B 2 157 ? 17.305   23.299  -3.354  1.00 84.38 157 B 1 
ATOM 3686 C CG  . GLN B 2 157 ? 18.826   23.150  -3.476  1.00 76.02 157 B 1 
ATOM 3687 C CD  . GLN B 2 157 ? 19.204   21.953  -4.351  1.00 71.37 157 B 1 
ATOM 3688 O OE1 . GLN B 2 157 ? 18.690   20.857  -4.219  1.00 65.49 157 B 1 
ATOM 3689 N NE2 . GLN B 2 157 ? 20.133   22.116  -5.264  1.00 61.62 157 B 1 
ATOM 3690 N N   . GLU B 2 158 ? 14.480   24.214  -2.299  1.00 85.46 158 B 1 
ATOM 3691 C CA  . GLU B 2 158 ? 13.082   24.585  -2.518  1.00 84.99 158 B 1 
ATOM 3692 C C   . GLU B 2 158 ? 12.718   25.903  -1.831  1.00 86.66 158 B 1 
ATOM 3693 O O   . GLU B 2 158 ? 12.005   26.708  -2.411  1.00 86.91 158 B 1 
ATOM 3694 C CB  . GLU B 2 158 ? 12.152   23.479  -2.024  1.00 82.95 158 B 1 
ATOM 3695 C CG  . GLU B 2 158 ? 12.087   22.340  -3.045  1.00 75.12 158 B 1 
ATOM 3696 C CD  . GLU B 2 158 ? 11.318   21.136  -2.530  1.00 70.83 158 B 1 
ATOM 3697 O OE1 . GLU B 2 158 ? 11.350   20.087  -3.224  1.00 63.95 158 B 1 
ATOM 3698 O OE2 . GLU B 2 158 ? 10.794   21.146  -1.397  1.00 64.82 158 B 1 
ATOM 3699 N N   . SER B 2 159 ? 13.236   26.162  -0.639  1.00 86.46 159 B 1 
ATOM 3700 C CA  . SER B 2 159 ? 13.026   27.434  0.055   1.00 86.84 159 B 1 
ATOM 3701 C C   . SER B 2 159 ? 13.664   28.612  -0.690  1.00 89.06 159 B 1 
ATOM 3702 O O   . SER B 2 159 ? 13.058   29.676  -0.785  1.00 87.74 159 B 1 
ATOM 3703 C CB  . SER B 2 159 ? 13.570   27.338  1.482   1.00 83.38 159 B 1 
ATOM 3704 O OG  . SER B 2 159 ? 13.264   28.514  2.204   1.00 72.50 159 B 1 
ATOM 3705 N N   . GLU B 2 160 ? 14.859   28.421  -1.246  1.00 88.44 160 B 1 
ATOM 3706 C CA  . GLU B 2 160 ? 15.492   29.437  -2.097  1.00 88.85 160 B 1 
ATOM 3707 C C   . GLU B 2 160 ? 14.692   29.674  -3.382  1.00 90.26 160 B 1 
ATOM 3708 O O   . GLU B 2 160 ? 14.432   30.826  -3.729  1.00 89.00 160 B 1 
ATOM 3709 C CB  . GLU B 2 160 ? 16.933   29.051  -2.457  1.00 87.10 160 B 1 
ATOM 3710 C CG  . GLU B 2 160 ? 17.930   29.298  -1.320  1.00 75.25 160 B 1 
ATOM 3711 C CD  . GLU B 2 160 ? 19.386   29.193  -1.803  1.00 69.79 160 B 1 
ATOM 3712 O OE1 . GLU B 2 160 ? 20.242   29.872  -1.201  1.00 60.67 160 B 1 
ATOM 3713 O OE2 . GLU B 2 160 ? 19.653   28.465  -2.789  1.00 62.98 160 B 1 
ATOM 3714 N N   . LEU B 2 161 ? 14.256   28.613  -4.048  1.00 89.35 161 B 1 
ATOM 3715 C CA  . LEU B 2 161 ? 13.442   28.690  -5.255  1.00 89.74 161 B 1 
ATOM 3716 C C   . LEU B 2 161 ? 12.109   29.380  -4.973  1.00 91.11 161 B 1 
ATOM 3717 O O   . LEU B 2 161 ? 11.735   30.310  -5.685  1.00 91.20 161 B 1 
ATOM 3718 C CB  . LEU B 2 161 ? 13.247   27.276  -5.814  1.00 89.63 161 B 1 
ATOM 3719 C CG  . LEU B 2 161 ? 12.425   27.232  -7.123  1.00 88.94 161 B 1 
ATOM 3720 C CD1 . LEU B 2 161 ? 13.130   27.949  -8.272  1.00 84.01 161 B 1 
ATOM 3721 C CD2 . LEU B 2 161 ? 12.184   25.786  -7.529  1.00 83.95 161 B 1 
ATOM 3722 N N   . HIS B 2 162 ? 11.423   29.012  -3.889  1.00 91.06 162 B 1 
ATOM 3723 C CA  . HIS B 2 162 ? 10.161   29.621  -3.476  1.00 91.30 162 B 1 
ATOM 3724 C C   . HIS B 2 162 ? 10.322   31.122  -3.208  1.00 91.86 162 B 1 
ATOM 3725 O O   . HIS B 2 162 ? 9.556    31.934  -3.729  1.00 91.73 162 B 1 
ATOM 3726 C CB  . HIS B 2 162 ? 9.629    28.883  -2.238  1.00 90.29 162 B 1 
ATOM 3727 C CG  . HIS B 2 162 ? 8.248    29.307  -1.800  1.00 89.58 162 B 1 
ATOM 3728 N ND1 . HIS B 2 162 ? 7.758    29.222  -0.498  1.00 78.24 162 B 1 
ATOM 3729 C CD2 . HIS B 2 162 ? 7.256    29.821  -2.578  1.00 79.03 162 B 1 
ATOM 3730 C CE1 . HIS B 2 162 ? 6.502    29.669  -0.522  1.00 80.38 162 B 1 
ATOM 3731 N NE2 . HIS B 2 162 ? 6.163    30.047  -1.758  1.00 81.24 162 B 1 
ATOM 3732 N N   . SER B 2 163 ? 11.365   31.513  -2.482  1.00 91.31 163 B 1 
ATOM 3733 C CA  . SER B 2 163 ? 11.663   32.925  -2.221  1.00 90.83 163 B 1 
ATOM 3734 C C   . SER B 2 163 ? 12.015   33.704  -3.488  1.00 91.71 163 B 1 
ATOM 3735 O O   . SER B 2 163 ? 11.689   34.890  -3.599  1.00 90.63 163 B 1 
ATOM 3736 C CB  . SER B 2 163 ? 12.818   33.018  -1.220  1.00 89.87 163 B 1 
ATOM 3737 O OG  . SER B 2 163 ? 13.053   34.375  -0.863  1.00 77.00 163 B 1 
ATOM 3738 N N   . TYR B 2 164 ? 12.700   33.073  -4.442  1.00 90.93 164 B 1 
ATOM 3739 C CA  . TYR B 2 164 ? 13.022   33.665  -5.735  1.00 91.04 164 B 1 
ATOM 3740 C C   . TYR B 2 164 ? 11.764   33.869  -6.589  1.00 92.33 164 B 1 
ATOM 3741 O O   . TYR B 2 164 ? 11.489   34.996  -6.993  1.00 91.66 164 B 1 
ATOM 3742 C CB  . TYR B 2 164 ? 14.068   32.790  -6.437  1.00 90.38 164 B 1 
ATOM 3743 C CG  . TYR B 2 164 ? 14.337   33.174  -7.860  1.00 90.57 164 B 1 
ATOM 3744 C CD1 . TYR B 2 164 ? 13.777   32.417  -8.910  1.00 84.92 164 B 1 
ATOM 3745 C CD2 . TYR B 2 164 ? 15.154   34.276  -8.167  1.00 85.80 164 B 1 
ATOM 3746 C CE1 . TYR B 2 164 ? 14.046   32.756  -10.252 1.00 84.60 164 B 1 
ATOM 3747 C CE2 . TYR B 2 164 ? 15.428   34.618  -9.500  1.00 83.84 164 B 1 
ATOM 3748 C CZ  . TYR B 2 164 ? 14.871   33.847  -10.537 1.00 88.00 164 B 1 
ATOM 3749 O OH  . TYR B 2 164 ? 15.146   34.166  -11.849 1.00 86.46 164 B 1 
ATOM 3750 N N   . LEU B 2 165 ? 10.963   32.835  -6.767  1.00 91.22 165 B 1 
ATOM 3751 C CA  . LEU B 2 165 ? 9.730    32.892  -7.547  1.00 91.36 165 B 1 
ATOM 3752 C C   . LEU B 2 165 ? 8.710    33.875  -6.940  1.00 92.08 165 B 1 
ATOM 3753 O O   . LEU B 2 165 ? 8.125    34.662  -7.673  1.00 91.82 165 B 1 
ATOM 3754 C CB  . LEU B 2 165 ? 9.131    31.484  -7.665  1.00 91.41 165 B 1 
ATOM 3755 C CG  . LEU B 2 165 ? 9.971    30.480  -8.478  1.00 90.49 165 B 1 
ATOM 3756 C CD1 . LEU B 2 165 ? 9.285    29.114  -8.439  1.00 86.03 165 B 1 
ATOM 3757 C CD2 . LEU B 2 165 ? 10.142   30.896  -9.934  1.00 85.73 165 B 1 
ATOM 3758 N N   . SER B 2 166 ? 8.569    33.908  -5.611  1.00 92.15 166 B 1 
ATOM 3759 C CA  . SER B 2 166 ? 7.697    34.868  -4.918  1.00 91.12 166 B 1 
ATOM 3760 C C   . SER B 2 166 ? 8.108    36.315  -5.201  1.00 91.54 166 B 1 
ATOM 3761 O O   . SER B 2 166 ? 7.253    37.170  -5.428  1.00 90.63 166 B 1 
ATOM 3762 C CB  . SER B 2 166 ? 7.720    34.644  -3.403  1.00 90.00 166 B 1 
ATOM 3763 O OG  . SER B 2 166 ? 7.270    33.365  -3.059  1.00 80.34 166 B 1 
ATOM 3764 N N   . ARG B 2 167 ? 9.414    36.598  -5.226  1.00 92.30 167 B 1 
ATOM 3765 C CA  . ARG B 2 167 ? 9.920    37.930  -5.595  1.00 92.17 167 B 1 
ATOM 3766 C C   . ARG B 2 167 ? 9.632    38.271  -7.052  1.00 93.00 167 B 1 
ATOM 3767 O O   . ARG B 2 167 ? 9.263    39.411  -7.319  1.00 91.29 167 B 1 
ATOM 3768 C CB  . ARG B 2 167 ? 11.414   38.043  -5.293  1.00 91.01 167 B 1 
ATOM 3769 C CG  . ARG B 2 167 ? 11.653   38.380  -3.820  1.00 80.06 167 B 1 
ATOM 3770 C CD  . ARG B 2 167 ? 13.154   38.515  -3.525  1.00 77.54 167 B 1 
ATOM 3771 N NE  . ARG B 2 167 ? 13.807   37.202  -3.472  1.00 66.29 167 B 1 
ATOM 3772 C CZ  . ARG B 2 167 ? 15.110   36.971  -3.473  1.00 58.26 167 B 1 
ATOM 3773 N NH1 . ARG B 2 167 ? 15.984   37.944  -3.573  1.00 52.33 167 B 1 
ATOM 3774 N NH2 . ARG B 2 167 ? 15.560   35.751  -3.375  1.00 50.17 167 B 1 
ATOM 3775 N N   . LEU B 2 168 ? 9.772    37.316  -7.968  1.00 90.90 168 B 1 
ATOM 3776 C CA  . LEU B 2 168 ? 9.450    37.540  -9.380  1.00 90.64 168 B 1 
ATOM 3777 C C   . LEU B 2 168 ? 7.968    37.849  -9.584  1.00 91.61 168 B 1 
ATOM 3778 O O   . LEU B 2 168 ? 7.646    38.810  -10.275 1.00 90.69 168 B 1 
ATOM 3779 C CB  . LEU B 2 168 ? 9.855    36.327  -10.226 1.00 90.28 168 B 1 
ATOM 3780 C CG  . LEU B 2 168 ? 11.369   36.084  -10.375 1.00 87.26 168 B 1 
ATOM 3781 C CD1 . LEU B 2 168 ? 11.565   34.970  -11.403 1.00 80.73 168 B 1 
ATOM 3782 C CD2 . LEU B 2 168 ? 12.120   37.321  -10.868 1.00 80.87 168 B 1 
ATOM 3783 N N   . ILE B 2 169 ? 7.073    37.100  -8.949  1.00 92.26 169 B 1 
ATOM 3784 C CA  . ILE B 2 169 ? 5.626    37.339  -9.033  1.00 91.52 169 B 1 
ATOM 3785 C C   . ILE B 2 169 ? 5.278    38.713  -8.455  1.00 91.61 169 B 1 
ATOM 3786 O O   . ILE B 2 169 ? 4.557    39.477  -9.097  1.00 90.96 169 B 1 
ATOM 3787 C CB  . ILE B 2 169 ? 4.827    36.210  -8.347  1.00 91.58 169 B 1 
ATOM 3788 C CG1 . ILE B 2 169 ? 5.036    34.861  -9.075  1.00 89.09 169 B 1 
ATOM 3789 C CG2 . ILE B 2 169 ? 3.321    36.552  -8.330  1.00 88.48 169 B 1 
ATOM 3790 C CD1 . ILE B 2 169 ? 4.495    33.649  -8.300  1.00 86.70 169 B 1 
ATOM 3791 N N   . ALA B 2 170 ? 5.803    39.058  -7.280  1.00 92.38 170 B 1 
ATOM 3792 C CA  . ALA B 2 170 ? 5.564    40.363  -6.664  1.00 91.33 170 B 1 
ATOM 3793 C C   . ALA B 2 170 ? 6.085    41.520  -7.538  1.00 91.65 170 B 1 
ATOM 3794 O O   . ALA B 2 170 ? 5.381    42.512  -7.723  1.00 90.45 170 B 1 
ATOM 3795 C CB  . ALA B 2 170 ? 6.217    40.369  -5.276  1.00 90.09 170 B 1 
ATOM 3796 N N   . ALA B 2 171 ? 7.278    41.382  -8.126  1.00 91.60 171 B 1 
ATOM 3797 C CA  . ALA B 2 171 ? 7.853    42.393  -9.004  1.00 91.15 171 B 1 
ATOM 3798 C C   . ALA B 2 171 ? 7.088    42.537  -10.328 1.00 91.40 171 B 1 
ATOM 3799 O O   . ALA B 2 171 ? 6.978    43.644  -10.855 1.00 89.78 171 B 1 
ATOM 3800 C CB  . ALA B 2 171 ? 9.324    42.040  -9.250  1.00 90.37 171 B 1 
ATOM 3801 N N   . GLU B 2 172 ? 6.542    41.433  -10.861 1.00 91.19 172 B 1 
ATOM 3802 C CA  . GLU B 2 172 ? 5.721    41.486  -12.073 1.00 90.63 172 B 1 
ATOM 3803 C C   . GLU B 2 172 ? 4.343    42.095  -11.794 1.00 90.94 172 B 1 
ATOM 3804 O O   . GLU B 2 172 ? 3.860    42.894  -12.590 1.00 89.78 172 B 1 
ATOM 3805 C CB  . GLU B 2 172 ? 5.600    40.085  -12.684 1.00 89.83 172 B 1 
ATOM 3806 C CG  . GLU B 2 172 ? 5.062    40.103  -14.126 1.00 83.75 172 B 1 
ATOM 3807 C CD  . GLU B 2 172 ? 6.005    40.766  -15.149 1.00 81.42 172 B 1 
ATOM 3808 O OE1 . GLU B 2 172 ? 5.590    40.878  -16.323 1.00 72.80 172 B 1 
ATOM 3809 O OE2 . GLU B 2 172 ? 7.142    41.144  -14.795 1.00 73.42 172 B 1 
ATOM 3810 N N   . ARG B 2 173 ? 3.754    41.809  -10.651 1.00 90.81 173 B 1 
ATOM 3811 C CA  . ARG B 2 173 ? 2.511    42.432  -10.184 1.00 90.59 173 B 1 
ATOM 3812 C C   . ARG B 2 173 ? 2.663    43.950  -10.095 1.00 90.54 173 B 1 
ATOM 3813 O O   . ARG B 2 173 ? 1.847    44.659  -10.664 1.00 89.54 173 B 1 
ATOM 3814 C CB  . ARG B 2 173 ? 2.116    41.817  -8.837  1.00 89.66 173 B 1 
ATOM 3815 C CG  . ARG B 2 173 ? 0.782    42.339  -8.276  1.00 85.98 173 B 1 
ATOM 3816 C CD  . ARG B 2 173 ? 0.511    41.659  -6.934  1.00 84.72 173 B 1 
ATOM 3817 N NE  . ARG B 2 173 ? -0.751   42.053  -6.319  1.00 78.88 173 B 1 
ATOM 3818 C CZ  . ARG B 2 173 ? -0.941   42.819  -5.261  1.00 74.78 173 B 1 
ATOM 3819 N NH1 . ARG B 2 173 ? 0.020    43.489  -4.697  1.00 67.23 173 B 1 
ATOM 3820 N NH2 . ARG B 2 173 ? -2.122   42.923  -4.730  1.00 66.56 173 B 1 
ATOM 3821 N N   . GLU B 2 174 ? 3.722    44.446  -9.455  1.00 91.33 174 B 1 
ATOM 3822 C CA  . GLU B 2 174 ? 4.023    45.881  -9.386  1.00 90.45 174 B 1 
ATOM 3823 C C   . GLU B 2 174 ? 4.240    46.498  -10.776 1.00 90.58 174 B 1 
ATOM 3824 O O   . GLU B 2 174 ? 3.679    47.551  -11.066 1.00 88.68 174 B 1 
ATOM 3825 C CB  . GLU B 2 174 ? 5.247    46.119  -8.490  1.00 89.35 174 B 1 
ATOM 3826 C CG  . GLU B 2 174 ? 4.941    46.035  -6.991  1.00 79.41 174 B 1 
ATOM 3827 C CD  . GLU B 2 174 ? 4.090    47.208  -6.450  1.00 70.99 174 B 1 
ATOM 3828 O OE1 . GLU B 2 174 ? 3.456    47.027  -5.391  1.00 62.40 174 B 1 
ATOM 3829 O OE2 . GLU B 2 174 ? 4.096    48.279  -7.087  1.00 62.48 174 B 1 
ATOM 3830 N N   . ARG B 2 175 ? 4.977    45.811  -11.658 1.00 90.53 175 B 1 
ATOM 3831 C CA  . ARG B 2 175 ? 5.191    46.311  -13.034 1.00 89.58 175 B 1 
ATOM 3832 C C   . ARG B 2 175 ? 3.898    46.421  -13.826 1.00 89.83 175 B 1 
ATOM 3833 O O   . ARG B 2 175 ? 3.658    47.472  -14.417 1.00 88.19 175 B 1 
ATOM 3834 C CB  . ARG B 2 175 ? 6.180    45.420  -13.789 1.00 88.60 175 B 1 
ATOM 3835 C CG  . ARG B 2 175 ? 7.631    45.793  -13.480 1.00 81.29 175 B 1 
ATOM 3836 C CD  . ARG B 2 175 ? 8.596    44.978  -14.350 1.00 80.76 175 B 1 
ATOM 3837 N NE  . ARG B 2 175 ? 8.591    43.559  -13.960 1.00 74.61 175 B 1 
ATOM 3838 C CZ  . ARG B 2 175 ? 9.620    42.852  -13.501 1.00 69.93 175 B 1 
ATOM 3839 N NH1 . ARG B 2 175 ? 10.818   43.348  -13.406 1.00 62.08 175 B 1 
ATOM 3840 N NH2 . ARG B 2 175 ? 9.443    41.615  -13.138 1.00 62.91 175 B 1 
ATOM 3841 N N   . GLU B 2 176 ? 3.052    45.396  -13.831 1.00 89.45 176 B 1 
ATOM 3842 C CA  . GLU B 2 176 ? 1.772    45.450  -14.550 1.00 88.53 176 B 1 
ATOM 3843 C C   . GLU B 2 176 ? 0.842    46.523  -13.950 1.00 88.23 176 B 1 
ATOM 3844 O O   . GLU B 2 176 ? 0.130    47.190  -14.699 1.00 85.95 176 B 1 
ATOM 3845 C CB  . GLU B 2 176 ? 1.064    44.079  -14.564 1.00 86.52 176 B 1 
ATOM 3846 C CG  . GLU B 2 176 ? 1.596    43.084  -15.618 1.00 78.38 176 B 1 
ATOM 3847 C CD  . GLU B 2 176 ? 0.670    41.846  -15.836 1.00 77.51 176 B 1 
ATOM 3848 O OE1 . GLU B 2 176 ? 1.060    40.877  -16.526 1.00 70.82 176 B 1 
ATOM 3849 O OE2 . GLU B 2 176 ? -0.475   41.802  -15.334 1.00 73.96 176 B 1 
ATOM 3850 N N   . LEU B 2 177 ? 0.868    46.752  -12.636 1.00 88.55 177 B 1 
ATOM 3851 C CA  . LEU B 2 177 ? 0.102    47.811  -11.981 1.00 87.27 177 B 1 
ATOM 3852 C C   . LEU B 2 177 ? 0.604    49.206  -12.360 1.00 87.24 177 B 1 
ATOM 3853 O O   . LEU B 2 177 ? -0.207   50.056  -12.733 1.00 85.27 177 B 1 
ATOM 3854 C CB  . LEU B 2 177 ? 0.129    47.620  -10.452 1.00 86.61 177 B 1 
ATOM 3855 C CG  . LEU B 2 177 ? -0.740   46.453  -9.946  1.00 83.49 177 B 1 
ATOM 3856 C CD1 . LEU B 2 177 ? -0.471   46.244  -8.453  1.00 77.59 177 B 1 
ATOM 3857 C CD2 . LEU B 2 177 ? -2.226   46.737  -10.121 1.00 77.91 177 B 1 
ATOM 3858 N N   . GLU B 2 178 ? 1.912    49.433  -12.348 1.00 88.59 178 B 1 
ATOM 3859 C CA  . GLU B 2 178 ? 2.514    50.700  -12.785 1.00 87.32 178 B 1 
ATOM 3860 C C   . GLU B 2 178 ? 2.254    50.978  -14.276 1.00 86.74 178 B 1 
ATOM 3861 O O   . GLU B 2 178 ? 1.960    52.107  -14.656 1.00 83.92 178 B 1 
ATOM 3862 C CB  . GLU B 2 178 ? 4.028    50.697  -12.572 1.00 86.24 178 B 1 
ATOM 3863 C CG  . GLU B 2 178 ? 4.481    50.959  -11.129 1.00 77.10 178 B 1 
ATOM 3864 C CD  . GLU B 2 178 ? 5.995    51.219  -11.027 1.00 70.12 178 B 1 
ATOM 3865 O OE1 . GLU B 2 178 ? 6.464    51.481  -9.903  1.00 62.45 178 B 1 
ATOM 3866 O OE2 . GLU B 2 178 ? 6.684    51.246  -12.084 1.00 63.88 178 B 1 
ATOM 3867 N N   . GLU B 2 179 ? 2.348    49.946  -15.119 1.00 87.70 179 B 1 
ATOM 3868 C CA  . GLU B 2 179 ? 2.123    50.071  -16.559 1.00 86.63 179 B 1 
ATOM 3869 C C   . GLU B 2 179 ? 0.651    50.374  -16.866 1.00 86.32 179 B 1 
ATOM 3870 O O   . GLU B 2 179 ? 0.350    51.263  -17.663 1.00 83.36 179 B 1 
ATOM 3871 C CB  . GLU B 2 179 ? 2.635    48.805  -17.249 1.00 84.87 179 B 1 
ATOM 3872 C CG  . GLU B 2 179 ? 2.862    49.011  -18.760 1.00 74.20 179 B 1 
ATOM 3873 C CD  . GLU B 2 179 ? 3.506    47.791  -19.428 1.00 68.43 179 B 1 
ATOM 3874 O OE1 . GLU B 2 179 ? 4.226    48.007  -20.438 1.00 61.42 179 B 1 
ATOM 3875 O OE2 . GLU B 2 179 ? 3.280    46.664  -18.953 1.00 63.28 179 B 1 
ATOM 3876 N N   . CYS B 2 180 ? -0.268   49.730  -16.165 1.00 85.48 180 B 1 
ATOM 3877 C CA  . CYS B 2 180 ? -1.696   50.039  -16.229 1.00 84.47 180 B 1 
ATOM 3878 C C   . CYS B 2 180 ? -1.963   51.489  -15.808 1.00 84.43 180 B 1 
ATOM 3879 O O   . CYS B 2 180 ? -2.714   52.202  -16.471 1.00 82.50 180 B 1 
ATOM 3880 C CB  . CYS B 2 180 ? -2.446   49.045  -15.334 1.00 82.13 180 B 1 
ATOM 3881 S SG  . CYS B 2 180 ? -4.231   49.334  -15.406 1.00 75.82 180 B 1 
ATOM 3882 N N   . GLN B 2 181 ? -1.329   51.953  -14.739 1.00 84.05 181 B 1 
ATOM 3883 C CA  . GLN B 2 181 ? -1.491   53.303  -14.228 1.00 81.92 181 B 1 
ATOM 3884 C C   . GLN B 2 181 ? -0.962   54.344  -15.219 1.00 81.84 181 B 1 
ATOM 3885 O O   . GLN B 2 181 ? -1.649   55.328  -15.495 1.00 78.20 181 B 1 
ATOM 3886 C CB  . GLN B 2 181 ? -0.836   53.388  -12.847 1.00 79.33 181 B 1 
ATOM 3887 C CG  . GLN B 2 181 ? -1.352   54.575  -12.031 1.00 71.32 181 B 1 
ATOM 3888 C CD  . GLN B 2 181 ? -0.917   54.524  -10.564 1.00 66.29 181 B 1 
ATOM 3889 O OE1 . GLN B 2 181 ? -0.151   53.691  -10.116 1.00 61.34 181 B 1 
ATOM 3890 N NE2 . GLN B 2 181 ? -1.413   55.425  -9.747  1.00 57.78 181 B 1 
ATOM 3891 N N   . ARG B 2 182 ? 0.217    54.117  -15.845 1.00 83.76 182 B 1 
ATOM 3892 C CA  . ARG B 2 182 ? 0.774    55.000  -16.880 1.00 82.68 182 B 1 
ATOM 3893 C C   . ARG B 2 182 ? -0.059   55.020  -18.158 1.00 82.59 182 B 1 
ATOM 3894 O O   . ARG B 2 182 ? -0.258   56.085  -18.731 1.00 78.38 182 B 1 
ATOM 3895 C CB  . ARG B 2 182 ? 2.208    54.580  -17.227 1.00 80.33 182 B 1 
ATOM 3896 C CG  . ARG B 2 182 ? 3.191    54.944  -16.121 1.00 71.72 182 B 1 
ATOM 3897 C CD  . ARG B 2 182 ? 4.593    54.528  -16.559 1.00 68.87 182 B 1 
ATOM 3898 N NE  . ARG B 2 182 ? 5.510    54.561  -15.417 1.00 62.15 182 B 1 
ATOM 3899 C CZ  . ARG B 2 182 ? 6.787    54.199  -15.433 1.00 55.98 182 B 1 
ATOM 3900 N NH1 . ARG B 2 182 ? 7.404    53.937  -16.552 1.00 52.54 182 B 1 
ATOM 3901 N NH2 . ARG B 2 182 ? 7.438    54.088  -14.309 1.00 50.26 182 B 1 
ATOM 3902 N N   . ASN B 2 183 ? -0.543   53.871  -18.594 1.00 81.68 183 B 1 
ATOM 3903 C CA  . ASN B 2 183 ? -1.339   53.787  -19.819 1.00 79.61 183 B 1 
ATOM 3904 C C   . ASN B 2 183 ? -2.696   54.496  -19.701 1.00 78.32 183 B 1 
ATOM 3905 O O   . ASN B 2 183 ? -3.256   54.912  -20.716 1.00 71.63 183 B 1 
ATOM 3906 C CB  . ASN B 2 183 ? -1.506   52.308  -20.207 1.00 76.02 183 B 1 
ATOM 3907 C CG  . ASN B 2 183 ? -0.224   51.705  -20.782 1.00 72.01 183 B 1 
ATOM 3908 O OD1 . ASN B 2 183 ? 0.648    52.387  -21.289 1.00 64.42 183 B 1 
ATOM 3909 N ND2 . ASN B 2 183 ? -0.102   50.397  -20.757 1.00 64.04 183 B 1 
ATOM 3910 N N   . HIS B 2 184 ? -3.201   54.685  -18.488 1.00 76.65 184 B 1 
ATOM 3911 C CA  . HIS B 2 184 ? -4.475   55.343  -18.206 1.00 74.03 184 B 1 
ATOM 3912 C C   . HIS B 2 184 ? -4.331   56.717  -17.528 1.00 74.17 184 B 1 
ATOM 3913 O O   . HIS B 2 184 ? -5.344   57.293  -17.125 1.00 68.59 184 B 1 
ATOM 3914 C CB  . HIS B 2 184 ? -5.371   54.374  -17.434 1.00 69.06 184 B 1 
ATOM 3915 C CG  . HIS B 2 184 ? -5.841   53.213  -18.275 1.00 66.01 184 B 1 
ATOM 3916 N ND1 . HIS B 2 184 ? -6.651   53.307  -19.381 1.00 57.96 184 B 1 
ATOM 3917 C CD2 . HIS B 2 184 ? -5.536   51.894  -18.107 1.00 57.60 184 B 1 
ATOM 3918 C CE1 . HIS B 2 184 ? -6.831   52.065  -19.862 1.00 56.41 184 B 1 
ATOM 3919 N NE2 . HIS B 2 184 ? -6.176   51.179  -19.120 1.00 56.55 184 B 1 
ATOM 3920 N N   . GLU B 2 185 ? -3.126   57.298  -17.452 1.00 76.82 185 B 1 
ATOM 3921 C CA  . GLU B 2 185 ? -2.878   58.641  -16.884 1.00 75.54 185 B 1 
ATOM 3922 C C   . GLU B 2 185 ? -3.647   59.791  -17.582 1.00 74.08 185 B 1 
ATOM 3923 O O   . GLU B 2 185 ? -3.650   60.919  -17.085 1.00 65.59 185 B 1 
ATOM 3924 C CB  . GLU B 2 185 ? -1.365   58.955  -16.918 1.00 70.64 185 B 1 
ATOM 3925 C CG  . GLU B 2 185 ? -0.663   58.722  -15.573 1.00 63.67 185 B 1 
ATOM 3926 C CD  . GLU B 2 185 ? 0.850    59.043  -15.596 1.00 58.62 185 B 1 
ATOM 3927 O OE1 . GLU B 2 185 ? 1.504    58.821  -14.557 1.00 54.08 185 B 1 
ATOM 3928 O OE2 . GLU B 2 185 ? 1.359    59.531  -16.633 1.00 54.70 185 B 1 
ATOM 3929 N N   . GLY B 2 186 ? -4.313   59.555  -18.701 1.00 73.17 186 B 1 
ATOM 3930 C CA  . GLY B 2 186 ? -5.107   60.546  -19.427 1.00 71.53 186 B 1 
ATOM 3931 C C   . GLY B 2 186 ? -6.603   60.244  -19.525 1.00 71.94 186 B 1 
ATOM 3932 O O   . GLY B 2 186 ? -7.354   61.125  -19.956 1.00 65.09 186 B 1 
ATOM 3933 N N   . ASP B 2 187 ? -7.032   59.063  -19.159 1.00 70.71 187 B 1 
ATOM 3934 C CA  . ASP B 2 187 ? -8.446   58.702  -19.231 1.00 68.64 187 B 1 
ATOM 3935 C C   . ASP B 2 187 ? -9.169   59.068  -17.925 1.00 69.07 187 B 1 
ATOM 3936 O O   . ASP B 2 187 ? -8.755   58.694  -16.829 1.00 62.22 187 B 1 
ATOM 3937 C CB  . ASP B 2 187 ? -8.630   57.221  -19.609 1.00 61.65 187 B 1 
ATOM 3938 C CG  . ASP B 2 187 ? -8.747   56.971  -21.121 1.00 56.15 187 B 1 
ATOM 3939 O OD1 . ASP B 2 187 ? -9.137   57.910  -21.862 1.00 51.32 187 B 1 
ATOM 3940 O OD2 . ASP B 2 187 ? -8.499   55.824  -21.549 1.00 50.65 187 B 1 
ATOM 3941 N N   . GLU B 2 188 ? -10.268  59.799  -18.041 1.00 64.47 188 B 1 
ATOM 3942 C CA  . GLU B 2 188 ? -11.045  60.309  -16.894 1.00 63.72 188 B 1 
ATOM 3943 C C   . GLU B 2 188 ? -11.685  59.212  -16.032 1.00 65.87 188 B 1 
ATOM 3944 O O   . GLU B 2 188 ? -12.087  59.476  -14.895 1.00 59.43 188 B 1 
ATOM 3945 C CB  . GLU B 2 188 ? -12.163  61.243  -17.386 1.00 57.36 188 B 1 
ATOM 3946 C CG  . GLU B 2 188 ? -11.679  62.603  -17.942 1.00 51.84 188 B 1 
ATOM 3947 C CD  . GLU B 2 188 ? -12.852  63.552  -18.270 1.00 46.87 188 B 1 
ATOM 3948 O OE1 . GLU B 2 188 ? -12.606  64.783  -18.312 1.00 42.73 188 B 1 
ATOM 3949 O OE2 . GLU B 2 188 ? -13.983  63.076  -18.486 1.00 42.71 188 B 1 
ATOM 3950 N N   . ASP B 2 189 ? -11.861  58.024  -16.590 1.00 72.15 189 B 1 
ATOM 3951 C CA  . ASP B 2 189 ? -12.690  57.015  -15.929 1.00 72.41 189 B 1 
ATOM 3952 C C   . ASP B 2 189 ? -11.893  56.160  -14.937 1.00 74.76 189 B 1 
ATOM 3953 O O   . ASP B 2 189 ? -11.573  54.985  -15.135 1.00 68.53 189 B 1 
ATOM 3954 C CB  . ASP B 2 189 ? -13.527  56.224  -16.951 1.00 65.32 189 B 1 
ATOM 3955 C CG  . ASP B 2 189 ? -14.775  55.596  -16.312 1.00 58.31 189 B 1 
ATOM 3956 O OD1 . ASP B 2 189 ? -14.917  55.656  -15.062 1.00 53.34 189 B 1 
ATOM 3957 O OD2 . ASP B 2 189 ? -15.612  55.056  -17.059 1.00 52.09 189 B 1 
ATOM 3958 N N   . ASP B 2 190 ? -11.618  56.755  -13.799 1.00 76.16 190 B 1 
ATOM 3959 C CA  . ASP B 2 190 ? -10.918  56.205  -12.628 1.00 77.45 190 B 1 
ATOM 3960 C C   . ASP B 2 190 ? -11.511  54.855  -12.148 1.00 79.12 190 B 1 
ATOM 3961 O O   . ASP B 2 190 ? -10.841  54.033  -11.526 1.00 74.74 190 B 1 
ATOM 3962 C CB  . ASP B 2 190 ? -11.014  57.290  -11.527 1.00 71.68 190 B 1 
ATOM 3963 C CG  . ASP B 2 190 ? -9.928   57.236  -10.451 1.00 64.08 190 B 1 
ATOM 3964 O OD1 . ASP B 2 190 ? -8.771   56.938  -10.789 1.00 57.80 190 B 1 
ATOM 3965 O OD2 . ASP B 2 190 ? -10.265  57.488  -9.264  1.00 57.02 190 B 1 
ATOM 3966 N N   . SER B 2 191 ? -12.781  54.593  -12.477 1.00 78.95 191 B 1 
ATOM 3967 C CA  . SER B 2 191 ? -13.442  53.321  -12.178 1.00 80.08 191 B 1 
ATOM 3968 C C   . SER B 2 191 ? -12.953  52.165  -13.057 1.00 81.24 191 B 1 
ATOM 3969 O O   . SER B 2 191 ? -12.821  51.040  -12.587 1.00 77.01 191 B 1 
ATOM 3970 C CB  . SER B 2 191 ? -14.962  53.474  -12.276 1.00 76.05 191 B 1 
ATOM 3971 O OG  . SER B 2 191 ? -15.429  53.500  -13.608 1.00 66.89 191 B 1 
ATOM 3972 N N   . HIS B 2 192 ? -12.632  52.477  -14.338 1.00 81.29 192 B 1 
ATOM 3973 C CA  . HIS B 2 192 ? -12.139  51.484  -15.285 1.00 81.64 192 B 1 
ATOM 3974 C C   . HIS B 2 192 ? -10.687  51.097  -14.980 1.00 83.26 192 B 1 
ATOM 3975 O O   . HIS B 2 192 ? -10.356  49.908  -14.998 1.00 80.67 192 B 1 
ATOM 3976 C CB  . HIS B 2 192 ? -12.309  52.005  -16.715 1.00 77.72 192 B 1 
ATOM 3977 C CG  . HIS B 2 192 ? -12.432  50.890  -17.711 1.00 69.77 192 B 1 
ATOM 3978 N ND1 . HIS B 2 192 ? -13.485  50.006  -17.795 1.00 60.95 192 B 1 
ATOM 3979 C CD2 . HIS B 2 192 ? -11.550  50.534  -18.693 1.00 59.87 192 B 1 
ATOM 3980 C CE1 . HIS B 2 192 ? -13.244  49.152  -18.796 1.00 56.60 192 B 1 
ATOM 3981 N NE2 . HIS B 2 192 ? -12.076  49.431  -19.375 1.00 56.68 192 B 1 
ATOM 3982 N N   . VAL B 2 193 ? -9.875   52.081  -14.604 1.00 81.66 193 B 1 
ATOM 3983 C CA  . VAL B 2 193 ? -8.493   51.864  -14.147 1.00 82.33 193 B 1 
ATOM 3984 C C   . VAL B 2 193 ? -8.468   50.970  -12.905 1.00 84.32 193 B 1 
ATOM 3985 O O   . VAL B 2 193 ? -7.775   49.961  -12.890 1.00 82.75 193 B 1 
ATOM 3986 C CB  . VAL B 2 193 ? -7.769   53.190  -13.854 1.00 78.68 193 B 1 
ATOM 3987 C CG1 . VAL B 2 193 ? -6.302   52.954  -13.507 1.00 70.21 193 B 1 
ATOM 3988 C CG2 . VAL B 2 193 ? -7.823   54.139  -15.057 1.00 70.13 193 B 1 
ATOM 3989 N N   . ARG B 2 194 ? -9.287   51.256  -11.894 1.00 84.12 194 B 1 
ATOM 3990 C CA  . ARG B 2 194 ? -9.379   50.414  -10.682 1.00 83.86 194 B 1 
ATOM 3991 C C   . ARG B 2 194 ? -9.853   48.997  -10.988 1.00 85.61 194 B 1 
ATOM 3992 O O   . ARG B 2 194 ? -9.366   48.056  -10.366 1.00 84.26 194 B 1 
ATOM 3993 C CB  . ARG B 2 194 ? -10.307  51.048  -9.650  1.00 81.73 194 B 1 
ATOM 3994 C CG  . ARG B 2 194 ? -9.676   52.279  -8.998  1.00 72.43 194 B 1 
ATOM 3995 C CD  . ARG B 2 194 ? -10.651  52.832  -7.959  1.00 66.45 194 B 1 
ATOM 3996 N NE  . ARG B 2 194 ? -10.410  54.252  -7.736  1.00 59.90 194 B 1 
ATOM 3997 C CZ  . ARG B 2 194 ? -10.976  55.016  -6.822  1.00 52.77 194 B 1 
ATOM 3998 N NH1 . ARG B 2 194 ? -11.765  54.521  -5.900  1.00 48.59 194 B 1 
ATOM 3999 N NH2 . ARG B 2 194 ? -10.762  56.306  -6.852  1.00 47.42 194 B 1 
ATOM 4000 N N   . ALA B 2 195 ? -10.774  48.850  -11.927 1.00 85.18 195 B 1 
ATOM 4001 C CA  . ALA B 2 195 ? -11.240  47.527  -12.327 1.00 85.46 195 B 1 
ATOM 4002 C C   . ALA B 2 195 ? -10.128  46.713  -13.016 1.00 86.23 195 B 1 
ATOM 4003 O O   . ALA B 2 195 ? -9.987   45.520  -12.730 1.00 84.64 195 B 1 
ATOM 4004 C CB  . ALA B 2 195 ? -12.475  47.678  -13.218 1.00 83.68 195 B 1 
ATOM 4005 N N   . GLN B 2 196 ? -9.312   47.365  -13.885 1.00 85.48 196 B 1 
ATOM 4006 C CA  . GLN B 2 196 ? -8.151   46.715  -14.493 1.00 84.95 196 B 1 
ATOM 4007 C C   . GLN B 2 196 ? -7.077   46.378  -13.453 1.00 86.23 196 B 1 
ATOM 4008 O O   . GLN B 2 196 ? -6.590   45.255  -13.449 1.00 85.06 196 B 1 
ATOM 4009 C CB  . GLN B 2 196 ? -7.555   47.571  -15.611 1.00 82.41 196 B 1 
ATOM 4010 C CG  . GLN B 2 196 ? -8.328   47.396  -16.929 1.00 74.21 196 B 1 
ATOM 4011 C CD  . GLN B 2 196 ? -7.587   48.041  -18.108 1.00 68.73 196 B 1 
ATOM 4012 O OE1 . GLN B 2 196 ? -6.617   48.754  -17.955 1.00 62.15 196 B 1 
ATOM 4013 N NE2 . GLN B 2 196 ? -8.005   47.802  -19.330 1.00 59.33 196 B 1 
ATOM 4014 N N   . GLN B 2 197 ? -6.759   47.298  -12.548 1.00 85.66 197 B 1 
ATOM 4015 C CA  . GLN B 2 197 ? -5.819   47.062  -11.461 1.00 85.74 197 B 1 
ATOM 4016 C C   . GLN B 2 197 ? -6.270   45.885  -10.586 1.00 87.04 197 B 1 
ATOM 4017 O O   . GLN B 2 197 ? -5.493   44.966  -10.357 1.00 85.89 197 B 1 
ATOM 4018 C CB  . GLN B 2 197 ? -5.661   48.331  -10.606 1.00 84.21 197 B 1 
ATOM 4019 C CG  . GLN B 2 197 ? -4.808   49.400  -11.304 1.00 80.29 197 B 1 
ATOM 4020 C CD  . GLN B 2 197 ? -4.683   50.687  -10.484 1.00 76.78 197 B 1 
ATOM 4021 O OE1 . GLN B 2 197 ? -5.487   51.001  -9.620  1.00 71.59 197 B 1 
ATOM 4022 N NE2 . GLN B 2 197 ? -3.673   51.485  -10.741 1.00 68.53 197 B 1 
ATOM 4023 N N   . ALA B 2 198 ? -7.536   45.841  -10.200 1.00 88.47 198 B 1 
ATOM 4024 C CA  . ALA B 2 198 ? -8.079   44.722  -9.433  1.00 88.25 198 B 1 
ATOM 4025 C C   . ALA B 2 198 ? -8.001   43.389  -10.199 1.00 88.95 198 B 1 
ATOM 4026 O O   . ALA B 2 198 ? -7.799   42.338  -9.589  1.00 87.40 198 B 1 
ATOM 4027 C CB  . ALA B 2 198 ? -9.526   45.051  -9.050  1.00 86.86 198 B 1 
ATOM 4028 N N   . CYS B 2 199 ? -8.141   43.419  -11.531 1.00 88.62 199 B 1 
ATOM 4029 C CA  . CYS B 2 199 ? -8.005   42.227  -12.371 1.00 88.96 199 B 1 
ATOM 4030 C C   . CYS B 2 199 ? -6.548   41.741  -12.450 1.00 89.43 199 B 1 
ATOM 4031 O O   . CYS B 2 199 ? -6.299   40.533  -12.385 1.00 88.56 199 B 1 
ATOM 4032 C CB  . CYS B 2 199 ? -8.595   42.535  -13.755 1.00 86.64 199 B 1 
ATOM 4033 S SG  . CYS B 2 199 ? -9.180   41.007  -14.542 1.00 73.88 199 B 1 
ATOM 4034 N N   . ILE B 2 200 ? -5.588   42.678  -12.558 1.00 88.07 200 B 1 
ATOM 4035 C CA  . ILE B 2 200 ? -4.145   42.403  -12.525 1.00 87.56 200 B 1 
ATOM 4036 C C   . ILE B 2 200 ? -3.756   41.824  -11.163 1.00 88.77 200 B 1 
ATOM 4037 O O   . ILE B 2 200 ? -3.122   40.777  -11.100 1.00 88.01 200 B 1 
ATOM 4038 C CB  . ILE B 2 200 ? -3.355   43.689  -12.864 1.00 86.64 200 B 1 
ATOM 4039 C CG1 . ILE B 2 200 ? -3.547   44.071  -14.353 1.00 82.90 200 B 1 
ATOM 4040 C CG2 . ILE B 2 200 ? -1.854   43.531  -12.557 1.00 81.66 200 B 1 
ATOM 4041 C CD1 . ILE B 2 200 ? -3.143   45.507  -14.675 1.00 76.31 200 B 1 
ATOM 4042 N N   . GLU B 2 201 ? -4.187   42.466  -10.080 1.00 89.19 201 B 1 
ATOM 4043 C CA  . GLU B 2 201 ? -3.954   41.975  -8.721  1.00 88.74 201 B 1 
ATOM 4044 C C   . GLU B 2 201 ? -4.501   40.556  -8.544  1.00 89.51 201 B 1 
ATOM 4045 O O   . GLU B 2 201 ? -3.759   39.661  -8.144  1.00 88.30 201 B 1 
ATOM 4046 C CB  . GLU B 2 201 ? -4.585   42.908  -7.682  1.00 87.30 201 B 1 
ATOM 4047 C CG  . GLU B 2 201 ? -3.817   44.225  -7.557  1.00 81.46 201 B 1 
ATOM 4048 C CD  . GLU B 2 201 ? -4.302   45.091  -6.386  1.00 78.04 201 B 1 
ATOM 4049 O OE1 . GLU B 2 201 ? -3.449   45.839  -5.837  1.00 70.14 201 B 1 
ATOM 4050 O OE2 . GLU B 2 201 ? -5.485   44.990  -6.001  1.00 71.43 201 B 1 
ATOM 4051 N N   . ALA B 2 202 ? -5.755   40.326  -8.919  1.00 89.80 202 B 1 
ATOM 4052 C CA  . ALA B 2 202 ? -6.371   39.010  -8.800  1.00 89.58 202 B 1 
ATOM 4053 C C   . ALA B 2 202 ? -5.644   37.930  -9.616  1.00 90.26 202 B 1 
ATOM 4054 O O   . ALA B 2 202 ? -5.552   36.781  -9.176  1.00 88.95 202 B 1 
ATOM 4055 C CB  . ALA B 2 202 ? -7.841   39.123  -9.215  1.00 88.21 202 B 1 
ATOM 4056 N N   . LYS B 2 203 ? -5.114   38.285  -10.796 1.00 89.25 203 B 1 
ATOM 4057 C CA  . LYS B 2 203 ? -4.328   37.378  -11.638 1.00 88.82 203 B 1 
ATOM 4058 C C   . LYS B 2 203 ? -3.025   36.961  -10.945 1.00 90.13 203 B 1 
ATOM 4059 O O   . LYS B 2 203 ? -2.755   35.762  -10.841 1.00 89.50 203 B 1 
ATOM 4060 C CB  . LYS B 2 203 ? -4.062   38.068  -12.988 1.00 86.53 203 B 1 
ATOM 4061 C CG  . LYS B 2 203 ? -3.089   37.323  -13.925 1.00 79.51 203 B 1 
ATOM 4062 C CD  . LYS B 2 203 ? -2.692   38.242  -15.084 1.00 77.68 203 B 1 
ATOM 4063 C CE  . LYS B 2 203 ? -1.420   37.768  -15.791 1.00 69.01 203 B 1 
ATOM 4064 N NZ  . LYS B 2 203 ? -0.737   38.895  -16.477 1.00 63.90 203 B 1 
ATOM 4065 N N   . HIS B 2 204 ? -2.241   37.922  -10.463 1.00 91.05 204 B 1 
ATOM 4066 C CA  . HIS B 2 204 ? -0.957   37.635  -9.820  1.00 90.84 204 B 1 
ATOM 4067 C C   . HIS B 2 204 ? -1.129   37.003  -8.435  1.00 91.56 204 B 1 
ATOM 4068 O O   . HIS B 2 204 ? -0.400   36.074  -8.107  1.00 90.64 204 B 1 
ATOM 4069 C CB  . HIS B 2 204 ? -0.102   38.897  -9.759  1.00 90.34 204 B 1 
ATOM 4070 C CG  . HIS B 2 204 ? 0.393    39.327  -11.109 1.00 90.75 204 B 1 
ATOM 4071 N ND1 . HIS B 2 204 ? 1.305    38.636  -11.895 1.00 80.28 204 B 1 
ATOM 4072 C CD2 . HIS B 2 204 ? 0.021    40.448  -11.792 1.00 80.66 204 B 1 
ATOM 4073 C CE1 . HIS B 2 204 ? 1.467    39.342  -13.023 1.00 82.96 204 B 1 
ATOM 4074 N NE2 . HIS B 2 204 ? 0.706    40.439  -12.996 1.00 83.78 204 B 1 
ATOM 4075 N N   . ASP B 2 205 ? -2.122   37.436  -7.673  1.00 92.01 205 B 1 
ATOM 4076 C CA  . ASP B 2 205 ? -2.452   36.847  -6.375  1.00 91.11 205 B 1 
ATOM 4077 C C   . ASP B 2 205 ? -2.876   35.390  -6.527  1.00 91.37 205 B 1 
ATOM 4078 O O   . ASP B 2 205 ? -2.501   34.542  -5.709  1.00 89.99 205 B 1 
ATOM 4079 C CB  . ASP B 2 205 ? -3.557   37.666  -5.684  1.00 89.79 205 B 1 
ATOM 4080 C CG  . ASP B 2 205 ? -3.150   39.080  -5.244  1.00 85.95 205 B 1 
ATOM 4081 O OD1 . ASP B 2 205 ? -1.957   39.439  -5.289  1.00 79.26 205 B 1 
ATOM 4082 O OD2 . ASP B 2 205 ? -4.046   39.853  -4.824  1.00 79.44 205 B 1 
ATOM 4083 N N   . LYS B 2 206 ? -3.597   35.060  -7.609  1.00 91.93 206 B 1 
ATOM 4084 C CA  . LYS B 2 206 ? -3.933   33.673  -7.931  1.00 91.15 206 B 1 
ATOM 4085 C C   . LYS B 2 206 ? -2.692   32.846  -8.252  1.00 91.85 206 B 1 
ATOM 4086 O O   . LYS B 2 206 ? -2.543   31.753  -7.704  1.00 91.11 206 B 1 
ATOM 4087 C CB  . LYS B 2 206 ? -4.959   33.619  -9.067  1.00 89.71 206 B 1 
ATOM 4088 C CG  . LYS B 2 206 ? -5.416   32.174  -9.299  1.00 82.81 206 B 1 
ATOM 4089 C CD  . LYS B 2 206 ? -6.302   32.035  -10.535 1.00 75.81 206 B 1 
ATOM 4090 C CE  . LYS B 2 206 ? -6.487   30.531  -10.749 1.00 68.32 206 B 1 
ATOM 4091 N NZ  . LYS B 2 206 ? -6.969   30.206  -12.098 1.00 59.95 206 B 1 
ATOM 4092 N N   . TYR B 2 207 ? -1.778   33.336  -9.099  1.00 91.22 207 B 1 
ATOM 4093 C CA  . TYR B 2 207 ? -0.535   32.625  -9.395  1.00 91.06 207 B 1 
ATOM 4094 C C   . TYR B 2 207 ? 0.341    32.449  -8.150  1.00 91.32 207 B 1 
ATOM 4095 O O   . TYR B 2 207 ? 0.941    31.396  -7.978  1.00 91.05 207 B 1 
ATOM 4096 C CB  . TYR B 2 207 ? 0.253    33.340  -10.494 1.00 91.08 207 B 1 
ATOM 4097 C CG  . TYR B 2 207 ? -0.277   33.139  -11.906 1.00 90.16 207 B 1 
ATOM 4098 C CD1 . TYR B 2 207 ? -0.372   31.842  -12.445 1.00 84.27 207 B 1 
ATOM 4099 C CD2 . TYR B 2 207 ? -0.636   34.243  -12.685 1.00 84.66 207 B 1 
ATOM 4100 C CE1 . TYR B 2 207 ? -0.829   31.651  -13.763 1.00 82.93 207 B 1 
ATOM 4101 C CE2 . TYR B 2 207 ? -1.094   34.066  -14.006 1.00 82.08 207 B 1 
ATOM 4102 C CZ  . TYR B 2 207 ? -1.191   32.763  -14.543 1.00 85.74 207 B 1 
ATOM 4103 O OH  . TYR B 2 207 ? -1.646   32.588  -15.826 1.00 82.95 207 B 1 
ATOM 4104 N N   . MET B 2 208 ? 0.379    33.454  -7.262  1.00 91.32 208 B 1 
ATOM 4105 C CA  . MET B 2 208 ? 1.074    33.352  -5.981  1.00 91.12 208 B 1 
ATOM 4106 C C   . MET B 2 208 ? 0.451    32.251  -5.111  1.00 91.22 208 B 1 
ATOM 4107 O O   . MET B 2 208 ? 1.175    31.394  -4.613  1.00 90.61 208 B 1 
ATOM 4108 C CB  . MET B 2 208 ? 1.040    34.705  -5.262  1.00 90.63 208 B 1 
ATOM 4109 C CG  . MET B 2 208 ? 1.983    34.754  -4.050  1.00 85.67 208 B 1 
ATOM 4110 S SD  . MET B 2 208 ? 3.754    34.883  -4.447  1.00 83.20 208 B 1 
ATOM 4111 C CE  . MET B 2 208 ? 3.859    36.658  -4.827  1.00 73.38 208 B 1 
ATOM 4112 N N   . ALA B 2 209 ? -0.873   32.237  -4.992  1.00 92.26 209 B 1 
ATOM 4113 C CA  . ALA B 2 209 ? -1.577   31.227  -4.216  1.00 91.13 209 B 1 
ATOM 4114 C C   . ALA B 2 209 ? -1.390   29.804  -4.778  1.00 91.24 209 B 1 
ATOM 4115 O O   . ALA B 2 209 ? -1.110   28.882  -4.019  1.00 90.02 209 B 1 
ATOM 4116 C CB  . ALA B 2 209 ? -3.063   31.611  -4.150  1.00 90.32 209 B 1 
ATOM 4117 N N   . ASP B 2 210 ? -1.487   29.642  -6.107  1.00 90.76 210 B 1 
ATOM 4118 C CA  . ASP B 2 210 ? -1.289   28.344  -6.768  1.00 89.52 210 B 1 
ATOM 4119 C C   . ASP B 2 210 ? 0.165    27.852  -6.578  1.00 89.57 210 B 1 
ATOM 4120 O O   . ASP B 2 210 ? 0.403    26.661  -6.363  1.00 88.52 210 B 1 
ATOM 4121 C CB  . ASP B 2 210 ? -1.632   28.457  -8.268  1.00 89.12 210 B 1 
ATOM 4122 C CG  . ASP B 2 210 ? -3.134   28.638  -8.627  1.00 86.43 210 B 1 
ATOM 4123 O OD1 . ASP B 2 210 ? -4.020   28.404  -7.786  1.00 80.59 210 B 1 
ATOM 4124 O OD2 . ASP B 2 210 ? -3.422   28.958  -9.812  1.00 80.85 210 B 1 
ATOM 4125 N N   . MET B 2 211 ? 1.150    28.769  -6.608  1.00 89.86 211 B 1 
ATOM 4126 C CA  . MET B 2 211 ? 2.556    28.458  -6.332  1.00 89.48 211 B 1 
ATOM 4127 C C   . MET B 2 211 ? 2.777    28.085  -4.858  1.00 89.73 211 B 1 
ATOM 4128 O O   . MET B 2 211 ? 3.405    27.065  -4.576  1.00 89.42 211 B 1 
ATOM 4129 C CB  . MET B 2 211 ? 3.428    29.648  -6.741  1.00 89.09 211 B 1 
ATOM 4130 C CG  . MET B 2 211 ? 4.919    29.366  -6.567  1.00 86.20 211 B 1 
ATOM 4131 S SD  . MET B 2 211 ? 5.985    30.829  -6.569  1.00 83.34 211 B 1 
ATOM 4132 C CE  . MET B 2 211 ? 5.416    31.591  -5.032  1.00 72.99 211 B 1 
ATOM 4133 N N   . ASP B 2 212 ? 2.232    28.859  -3.930  1.00 90.82 212 B 1 
ATOM 4134 C CA  . ASP B 2 212 ? 2.331    28.583  -2.501  1.00 89.22 212 B 1 
ATOM 4135 C C   . ASP B 2 212 ? 1.693    27.232  -2.157  1.00 88.99 212 B 1 
ATOM 4136 O O   . ASP B 2 212 ? 2.237    26.463  -1.359  1.00 87.88 212 B 1 
ATOM 4137 C CB  . ASP B 2 212 ? 1.653    29.702  -1.689  1.00 88.57 212 B 1 
ATOM 4138 C CG  . ASP B 2 212 ? 2.432    31.027  -1.636  1.00 86.09 212 B 1 
ATOM 4139 O OD1 . ASP B 2 212 ? 3.620    31.045  -1.994  1.00 80.63 212 B 1 
ATOM 4140 O OD2 . ASP B 2 212 ? 1.843    32.018  -1.148  1.00 80.73 212 B 1 
ATOM 4141 N N   . GLU B 2 213 ? 0.575    26.900  -2.803  1.00 89.49 213 B 1 
ATOM 4142 C CA  . GLU B 2 213 ? -0.068   25.601  -2.638  1.00 87.53 213 B 1 
ATOM 4143 C C   . GLU B 2 213 ? 0.794    24.452  -3.180  1.00 87.20 213 B 1 
ATOM 4144 O O   . GLU B 2 213 ? 0.891    23.406  -2.535  1.00 85.75 213 B 1 
ATOM 4145 C CB  . GLU B 2 213 ? -1.475   25.623  -3.276  1.00 86.21 213 B 1 
ATOM 4146 C CG  . GLU B 2 213 ? -2.244   24.338  -2.910  1.00 76.95 213 B 1 
ATOM 4147 C CD  . GLU B 2 213 ? -3.739   24.336  -3.259  1.00 69.64 213 B 1 
ATOM 4148 O OE1 . GLU B 2 213 ? -4.357   23.272  -3.016  1.00 60.85 213 B 1 
ATOM 4149 O OE2 . GLU B 2 213 ? -4.274   25.359  -3.732  1.00 60.67 213 B 1 
ATOM 4150 N N   . LEU B 2 214 ? 1.474    24.651  -4.318  1.00 87.97 214 B 1 
ATOM 4151 C CA  . LEU B 2 214 ? 2.403    23.675  -4.879  1.00 87.20 214 B 1 
ATOM 4152 C C   . LEU B 2 214 ? 3.556    23.381  -3.909  1.00 87.46 214 B 1 
ATOM 4153 O O   . LEU B 2 214 ? 3.794    22.214  -3.570  1.00 86.58 214 B 1 
ATOM 4154 C CB  . LEU B 2 214 ? 2.912    24.186  -6.236  1.00 86.61 214 B 1 
ATOM 4155 C CG  . LEU B 2 214 ? 3.874    23.221  -6.962  1.00 83.64 214 B 1 
ATOM 4156 C CD1 . LEU B 2 214 ? 3.128    22.000  -7.488  1.00 77.32 214 B 1 
ATOM 4157 C CD2 . LEU B 2 214 ? 4.536    23.928  -8.133  1.00 76.89 214 B 1 
ATOM 4158 N N   . PHE B 2 215 ? 4.229    24.425  -3.414  1.00 87.70 215 B 1 
ATOM 4159 C CA  . PHE B 2 215 ? 5.307    24.265  -2.434  1.00 87.22 215 B 1 
ATOM 4160 C C   . PHE B 2 215 ? 4.798    23.679  -1.113  1.00 86.21 215 B 1 
ATOM 4161 O O   . PHE B 2 215 ? 5.434    22.789  -0.553  1.00 84.03 215 B 1 
ATOM 4162 C CB  . PHE B 2 215 ? 6.020    25.602  -2.209  1.00 87.53 215 B 1 
ATOM 4163 C CG  . PHE B 2 215 ? 7.030    25.943  -3.291  1.00 88.85 215 B 1 
ATOM 4164 C CD1 . PHE B 2 215 ? 8.302    25.347  -3.276  1.00 84.44 215 B 1 
ATOM 4165 C CD2 . PHE B 2 215 ? 6.712    26.848  -4.313  1.00 83.96 215 B 1 
ATOM 4166 C CE1 . PHE B 2 215 ? 9.247    25.654  -4.272  1.00 83.82 215 B 1 
ATOM 4167 C CE2 . PHE B 2 215 ? 7.644    27.158  -5.308  1.00 83.31 215 B 1 
ATOM 4168 C CZ  . PHE B 2 215 ? 8.913    26.561  -5.286  1.00 86.89 215 B 1 
ATOM 4169 N N   . SER B 2 216 ? 3.632    24.119  -0.647  1.00 86.54 216 B 1 
ATOM 4170 C CA  . SER B 2 216 ? 3.011    23.591  0.573   1.00 83.80 216 B 1 
ATOM 4171 C C   . SER B 2 216 ? 2.707    22.098  0.454   1.00 82.38 216 B 1 
ATOM 4172 O O   . SER B 2 216 ? 3.004    21.349  1.377   1.00 79.57 216 B 1 
ATOM 4173 C CB  . SER B 2 216 ? 1.738    24.366  0.903   1.00 82.47 216 B 1 
ATOM 4174 O OG  . SER B 2 216 ? 1.203    23.915  2.137   1.00 71.31 216 B 1 
ATOM 4175 N N   . GLN B 2 217 ? 2.193    21.628  -0.686  1.00 82.67 217 B 1 
ATOM 4176 C CA  . GLN B 2 217 ? 1.937    20.204  -0.899  1.00 79.26 217 B 1 
ATOM 4177 C C   . GLN B 2 217 ? 3.205    19.362  -0.862  1.00 79.02 217 B 1 
ATOM 4178 O O   . GLN B 2 217 ? 3.204    18.255  -0.309  1.00 76.80 217 B 1 
ATOM 4179 C CB  . GLN B 2 217 ? 1.241    19.976  -2.246  1.00 77.19 217 B 1 
ATOM 4180 C CG  . GLN B 2 217 ? -0.251   20.300  -2.180  1.00 70.14 217 B 1 
ATOM 4181 C CD  . GLN B 2 217 ? -0.953   20.099  -3.518  1.00 66.10 217 B 1 
ATOM 4182 O OE1 . GLN B 2 217 ? -0.544   19.348  -4.392  1.00 59.80 217 B 1 
ATOM 4183 N NE2 . GLN B 2 217 ? -2.078   20.748  -3.704  1.00 56.86 217 B 1 
ATOM 4184 N N   . VAL B 2 218 ? 4.294    19.861  -1.453  1.00 80.87 218 B 1 
ATOM 4185 C CA  . VAL B 2 218 ? 5.588    19.174  -1.432  1.00 79.32 218 B 1 
ATOM 4186 C C   . VAL B 2 218 ? 6.134    19.130  -0.003  1.00 78.62 218 B 1 
ATOM 4187 O O   . VAL B 2 218 ? 6.514    18.060  0.484   1.00 75.85 218 B 1 
ATOM 4188 C CB  . VAL B 2 218 ? 6.575    19.827  -2.413  1.00 78.90 218 B 1 
ATOM 4189 C CG1 . VAL B 2 218 ? 7.948    19.156  -2.345  1.00 73.28 218 B 1 
ATOM 4190 C CG2 . VAL B 2 218 ? 6.087    19.684  -3.859  1.00 72.78 218 B 1 
ATOM 4191 N N   . ASP B 2 219 ? 6.100    20.258  0.701   1.00 78.10 219 B 1 
ATOM 4192 C CA  . ASP B 2 219 ? 6.588    20.385  2.067   1.00 76.12 219 B 1 
ATOM 4193 C C   . ASP B 2 219 ? 5.722    19.605  3.067   1.00 75.58 219 B 1 
ATOM 4194 O O   . ASP B 2 219 ? 6.228    18.907  3.949   1.00 72.07 219 B 1 
ATOM 4195 C CB  . ASP B 2 219 ? 6.663    21.881  2.410   1.00 73.17 219 B 1 
ATOM 4196 C CG  . ASP B 2 219 ? 7.495    22.194  3.646   1.00 67.60 219 B 1 
ATOM 4197 O OD1 . ASP B 2 219 ? 8.424    21.430  3.984   1.00 61.57 219 B 1 
ATOM 4198 O OD2 . ASP B 2 219 ? 7.194    23.196  4.328   1.00 59.98 219 B 1 
ATOM 4199 N N   . GLU B 2 220 ? 4.394    19.609  2.891   1.00 73.98 220 B 1 
ATOM 4200 C CA  . GLU B 2 220 ? 3.474    18.862  3.745   1.00 71.99 220 B 1 
ATOM 4201 C C   . GLU B 2 220 ? 3.682    17.351  3.617   1.00 72.65 220 B 1 
ATOM 4202 O O   . GLU B 2 220 ? 3.703    16.650  4.623   1.00 69.26 220 B 1 
ATOM 4203 C CB  . GLU B 2 220 ? 2.023    19.255  3.420   1.00 67.97 220 B 1 
ATOM 4204 C CG  . GLU B 2 220 ? 1.083    18.951  4.578   1.00 60.42 220 B 1 
ATOM 4205 C CD  . GLU B 2 220 ? -0.406   19.043  4.251   1.00 53.08 220 B 1 
ATOM 4206 O OE1 . GLU B 2 220 ? -1.193   18.823  5.197   1.00 47.58 220 B 1 
ATOM 4207 O OE2 . GLU B 2 220 ? -0.776   19.164  3.075   1.00 47.67 220 B 1 
ATOM 4208 N N   . LYS B 2 221 ? 3.908    16.861  2.398   1.00 72.15 221 B 1 
ATOM 4209 C CA  . LYS B 2 221 ? 4.246    15.446  2.187   1.00 70.28 221 B 1 
ATOM 4210 C C   . LYS B 2 221 ? 5.569    15.062  2.851   1.00 71.40 221 B 1 
ATOM 4211 O O   . LYS B 2 221 ? 5.697    13.947  3.334   1.00 69.10 221 B 1 
ATOM 4212 C CB  . LYS B 2 221 ? 4.286    15.115  0.687   1.00 66.89 221 B 1 
ATOM 4213 C CG  . LYS B 2 221 ? 2.876    14.910  0.126   1.00 61.12 221 B 1 
ATOM 4214 C CD  . LYS B 2 221 ? 2.914    14.579  -1.374  1.00 56.34 221 B 1 
ATOM 4215 C CE  . LYS B 2 221 ? 1.483    14.357  -1.857  1.00 50.18 221 B 1 
ATOM 4216 N NZ  . LYS B 2 221 ? 1.406    14.082  -3.317  1.00 45.42 221 B 1 
ATOM 4217 N N   . ARG B 2 222 ? 6.535    15.979  2.888   1.00 71.44 222 B 1 
ATOM 4218 C CA  . ARG B 2 222 ? 7.838    15.738  3.524   1.00 70.34 222 B 1 
ATOM 4219 C C   . ARG B 2 222 ? 7.797    15.870  5.044   1.00 71.14 222 B 1 
ATOM 4220 O O   . ARG B 2 222 ? 8.468    15.119  5.742   1.00 69.06 222 B 1 
ATOM 4221 C CB  . ARG B 2 222 ? 8.861    16.721  2.949   1.00 67.27 222 B 1 
ATOM 4222 C CG  . ARG B 2 222 ? 9.190    16.355  1.501   1.00 62.88 222 B 1 
ATOM 4223 C CD  . ARG B 2 222 ? 10.079   17.454  0.946   1.00 60.24 222 B 1 
ATOM 4224 N NE  . ARG B 2 222 ? 10.466   17.161  -0.449  1.00 55.18 222 B 1 
ATOM 4225 C CZ  . ARG B 2 222 ? 11.338   17.865  -1.111  1.00 50.09 222 B 1 
ATOM 4226 N NH1 . ARG B 2 222 ? 11.992   18.826  -0.545  1.00 47.33 222 B 1 
ATOM 4227 N NH2 . ARG B 2 222 ? 11.561   17.621  -2.359  1.00 45.55 222 B 1 
ATOM 4228 N N   . LYS B 2 223 ? 7.010    16.820  5.554   1.00 70.46 223 B 1 
ATOM 4229 C CA  . LYS B 2 223 ? 6.829    17.039  6.999   1.00 69.55 223 B 1 
ATOM 4230 C C   . LYS B 2 223 ? 5.933    15.996  7.647   1.00 71.22 223 B 1 
ATOM 4231 O O   . LYS B 2 223 ? 6.129    15.709  8.828   1.00 67.08 223 B 1 
ATOM 4232 C CB  . LYS B 2 223 ? 6.280    18.443  7.248   1.00 64.31 223 B 1 
ATOM 4233 C CG  . LYS B 2 223 ? 7.381    19.503  7.133   1.00 58.18 223 B 1 
ATOM 4234 C CD  . LYS B 2 223 ? 6.790    20.899  7.288   1.00 52.73 223 B 1 
ATOM 4235 C CE  . LYS B 2 223 ? 7.911    21.941  7.197   1.00 45.91 223 B 1 
ATOM 4236 N NZ  . LYS B 2 223 ? 7.386    23.276  6.870   1.00 39.95 223 B 1 
ATOM 4237 N N   . LYS B 2 224 ? 4.984    15.421  6.916   1.00 71.02 224 B 1 
ATOM 4238 C CA  . LYS B 2 224 ? 4.145    14.317  7.391   1.00 70.29 224 B 1 
ATOM 4239 C C   . LYS B 2 224 ? 4.995    13.060  7.573   1.00 72.96 224 B 1 
ATOM 4240 O O   . LYS B 2 224 ? 5.010    12.159  6.747   1.00 68.32 224 B 1 
ATOM 4241 C CB  . LYS B 2 224 ? 2.931    14.096  6.473   1.00 63.62 224 B 1 
ATOM 4242 C CG  . LYS B 2 224 ? 1.776    15.035  6.851   1.00 56.51 224 B 1 
ATOM 4243 C CD  . LYS B 2 224 ? 0.614    14.928  5.856   1.00 50.81 224 B 1 
ATOM 4244 C CE  . LYS B 2 224 ? -0.516   15.853  6.300   1.00 43.36 224 B 1 
ATOM 4245 N NZ  . LYS B 2 224 ? -1.502   16.123  5.229   1.00 37.75 224 B 1 
ATOM 4246 N N   . ARG B 2 225 ? 5.689    13.001  8.697   1.00 74.06 225 B 1 
ATOM 4247 C CA  . ARG B 2 225 ? 6.383    11.826  9.227   1.00 74.98 225 B 1 
ATOM 4248 C C   . ARG B 2 225 ? 5.396    10.866  9.906   1.00 77.39 225 B 1 
ATOM 4249 O O   . ARG B 2 225 ? 5.696    10.303  10.954  1.00 73.68 225 B 1 
ATOM 4250 C CB  . ARG B 2 225 ? 7.524    12.261  10.158  1.00 70.31 225 B 1 
ATOM 4251 C CG  . ARG B 2 225 ? 8.618    13.061  9.437   1.00 65.67 225 B 1 
ATOM 4252 C CD  . ARG B 2 225 ? 9.765    13.336  10.403  1.00 61.15 225 B 1 
ATOM 4253 N NE  . ARG B 2 225 ? 10.834   14.129  9.775   1.00 56.21 225 B 1 
ATOM 4254 C CZ  . ARG B 2 225 ? 12.029   14.381  10.287  1.00 50.86 225 B 1 
ATOM 4255 N NH1 . ARG B 2 225 ? 12.373   13.949  11.469  1.00 48.47 225 B 1 
ATOM 4256 N NH2 . ARG B 2 225 ? 12.899   15.069  9.615   1.00 46.44 225 B 1 
ATOM 4257 N N   . ASP B 2 226 ? 4.212    10.729  9.347   1.00 79.71 226 B 1 
ATOM 4258 C CA  . ASP B 2 226 ? 3.188    9.863   9.886   1.00 81.15 226 B 1 
ATOM 4259 C C   . ASP B 2 226 ? 3.366    8.452   9.321   1.00 84.63 226 B 1 
ATOM 4260 O O   . ASP B 2 226 ? 3.326    8.237   8.106   1.00 82.93 226 B 1 
ATOM 4261 C CB  . ASP B 2 226 ? 1.785    10.439  9.615   1.00 75.74 226 B 1 
ATOM 4262 C CG  . ASP B 2 226 ? 1.439    11.662  10.479  1.00 67.27 226 B 1 
ATOM 4263 O OD1 . ASP B 2 226 ? 2.079    11.853  11.538  1.00 59.44 226 B 1 
ATOM 4264 O OD2 . ASP B 2 226 ? 0.490    12.378  10.099  1.00 59.51 226 B 1 
ATOM 4265 N N   . ILE B 2 227 ? 3.583    7.496   10.208  1.00 83.94 227 B 1 
ATOM 4266 C CA  . ILE B 2 227 ? 3.523    6.083   9.864   1.00 86.09 227 B 1 
ATOM 4267 C C   . ILE B 2 227 ? 2.040    5.693   9.837   1.00 87.40 227 B 1 
ATOM 4268 O O   . ILE B 2 227 ? 1.372    5.830   10.867  1.00 85.92 227 B 1 
ATOM 4269 C CB  . ILE B 2 227 ? 4.324    5.212   10.856  1.00 84.79 227 B 1 
ATOM 4270 C CG1 . ILE B 2 227 ? 5.807    5.644   10.900  1.00 81.42 227 B 1 
ATOM 4271 C CG2 . ILE B 2 227 ? 4.214    3.731   10.441  1.00 79.88 227 B 1 
ATOM 4272 C CD1 . ILE B 2 227 ? 6.631    4.932   11.972  1.00 74.98 227 B 1 
ATOM 4273 N N   . PRO B 2 228 ? 1.515    5.197   8.708   1.00 88.33 228 B 1 
ATOM 4274 C CA  . PRO B 2 228 ? 0.132    4.746   8.632   1.00 88.91 228 B 1 
ATOM 4275 C C   . PRO B 2 228 ? -0.173   3.668   9.677   1.00 89.71 228 B 1 
ATOM 4276 O O   . PRO B 2 228 ? 0.585    2.707   9.818   1.00 88.46 228 B 1 
ATOM 4277 C CB  . PRO B 2 228 ? -0.051   4.222   7.207   1.00 87.52 228 B 1 
ATOM 4278 C CG  . PRO B 2 228 ? 1.001    4.968   6.404   1.00 85.81 228 B 1 
ATOM 4279 C CD  . PRO B 2 228 ? 2.146    5.106   7.399   1.00 87.78 228 B 1 
ATOM 4280 N N   . ASP B 2 229 ? -1.300   3.787   10.364  1.00 88.54 229 B 1 
ATOM 4281 C CA  . ASP B 2 229 ? -1.690   2.855   11.427  1.00 87.34 229 B 1 
ATOM 4282 C C   . ASP B 2 229 ? -1.796   1.400   10.934  1.00 88.56 229 B 1 
ATOM 4283 O O   . ASP B 2 229 ? -1.513   0.462   11.685  1.00 86.93 229 B 1 
ATOM 4284 C CB  . ASP B 2 229 ? -3.022   3.301   12.051  1.00 84.61 229 B 1 
ATOM 4285 C CG  . ASP B 2 229 ? -2.962   4.581   12.906  1.00 77.93 229 B 1 
ATOM 4286 O OD1 . ASP B 2 229 ? -1.887   4.883   13.470  1.00 71.43 229 B 1 
ATOM 4287 O OD2 . ASP B 2 229 ? -4.009   5.238   13.037  1.00 71.32 229 B 1 
ATOM 4288 N N   . TYR B 2 230 ? -2.157   1.188   9.669   1.00 90.71 230 B 1 
ATOM 4289 C CA  . TYR B 2 230 ? -2.249   -0.141  9.054   1.00 91.73 230 B 1 
ATOM 4290 C C   . TYR B 2 230 ? -0.892   -0.834  8.838   1.00 93.09 230 B 1 
ATOM 4291 O O   . TYR B 2 230 ? -0.864   -2.030  8.558   1.00 92.06 230 B 1 
ATOM 4292 C CB  . TYR B 2 230 ? -3.057   -0.055  7.749   1.00 91.14 230 B 1 
ATOM 4293 C CG  . TYR B 2 230 ? -2.514   0.900   6.704   1.00 91.15 230 B 1 
ATOM 4294 C CD1 . TYR B 2 230 ? -3.181   2.111   6.423   1.00 88.32 230 B 1 
ATOM 4295 C CD2 . TYR B 2 230 ? -1.355   0.583   5.968   1.00 88.25 230 B 1 
ATOM 4296 C CE1 . TYR B 2 230 ? -2.697   2.984   5.445   1.00 86.42 230 B 1 
ATOM 4297 C CE2 . TYR B 2 230 ? -0.853   1.456   4.992   1.00 85.85 230 B 1 
ATOM 4298 C CZ  . TYR B 2 230 ? -1.531   2.658   4.731   1.00 87.15 230 B 1 
ATOM 4299 O OH  . TYR B 2 230 ? -1.045   3.514   3.764   1.00 84.65 230 B 1 
ATOM 4300 N N   . LEU B 2 231 ? 0.219    -0.113  8.985   1.00 92.71 231 B 1 
ATOM 4301 C CA  . LEU B 2 231 ? 1.571    -0.672  8.965   1.00 93.84 231 B 1 
ATOM 4302 C C   . LEU B 2 231 ? 2.119    -0.949  10.375  1.00 94.29 231 B 1 
ATOM 4303 O O   . LEU B 2 231 ? 3.210    -1.505  10.521  1.00 92.86 231 B 1 
ATOM 4304 C CB  . LEU B 2 231 ? 2.527    0.256   8.186   1.00 93.77 231 B 1 
ATOM 4305 C CG  . LEU B 2 231 ? 2.122    0.569   6.734   1.00 93.56 231 B 1 
ATOM 4306 C CD1 . LEU B 2 231 ? 3.224    1.399   6.073   1.00 91.41 231 B 1 
ATOM 4307 C CD2 . LEU B 2 231 ? 1.915    -0.691  5.901   1.00 90.99 231 B 1 
ATOM 4308 N N   . CYS B 2 232 ? 1.373    -0.561  11.407  1.00 93.00 232 B 1 
ATOM 4309 C CA  . CYS B 2 232 ? 1.753    -0.729  12.799  1.00 92.15 232 B 1 
ATOM 4310 C C   . CYS B 2 232 ? 1.143    -2.004  13.406  1.00 91.74 232 B 1 
ATOM 4311 O O   . CYS B 2 232 ? -0.008   -2.366  13.144  1.00 90.03 232 B 1 
ATOM 4312 C CB  . CYS B 2 232 ? 1.375    0.528   13.590  1.00 90.54 232 B 1 
ATOM 4313 S SG  . CYS B 2 232 ? 2.323    1.964   12.991  1.00 88.42 232 B 1 
ATOM 4314 N N   . GLY B 2 233 ? 1.909    -2.672  14.281  1.00 91.38 233 B 1 
ATOM 4315 C CA  . GLY B 2 233 ? 1.438    -3.823  15.045  1.00 90.94 233 B 1 
ATOM 4316 C C   . GLY B 2 233 ? 0.364    -3.440  16.066  1.00 91.21 233 B 1 
ATOM 4317 O O   . GLY B 2 233 ? 0.420    -2.378  16.685  1.00 89.13 233 B 1 
ATOM 4318 N N   . LYS B 2 234 ? -0.605   -4.335  16.308  1.00 91.96 234 B 1 
ATOM 4319 C CA  . LYS B 2 234 ? -1.713   -4.104  17.254  1.00 91.09 234 B 1 
ATOM 4320 C C   . LYS B 2 234 ? -1.275   -4.147  18.729  1.00 91.28 234 B 1 
ATOM 4321 O O   . LYS B 2 234 ? -2.065   -3.798  19.602  1.00 87.24 234 B 1 
ATOM 4322 C CB  . LYS B 2 234 ? -2.844   -5.112  17.000  1.00 89.68 234 B 1 
ATOM 4323 C CG  . LYS B 2 234 ? -3.406   -5.142  15.561  1.00 88.33 234 B 1 
ATOM 4324 C CD  . LYS B 2 234 ? -4.136   -3.865  15.115  1.00 82.63 234 B 1 
ATOM 4325 C CE  . LYS B 2 234 ? -4.716   -4.089  13.711  1.00 78.97 234 B 1 
ATOM 4326 N NZ  . LYS B 2 234 ? -5.456   -2.927  13.160  1.00 69.83 234 B 1 
ATOM 4327 N N   . ILE B 2 235 ? -0.046   -4.586  19.020  1.00 91.88 235 B 1 
ATOM 4328 C CA  . ILE B 2 235 ? 0.535    -4.660  20.370  1.00 91.28 235 B 1 
ATOM 4329 C C   . ILE B 2 235 ? 1.532    -3.520  20.592  1.00 90.84 235 B 1 
ATOM 4330 O O   . ILE B 2 235 ? 1.382    -2.756  21.549  1.00 87.99 235 B 1 
ATOM 4331 C CB  . ILE B 2 235 ? 1.178    -6.044  20.619  1.00 91.02 235 B 1 
ATOM 4332 C CG1 . ILE B 2 235 ? 0.112    -7.167  20.566  1.00 89.42 235 B 1 
ATOM 4333 C CG2 . ILE B 2 235 ? 1.910    -6.073  21.978  1.00 88.43 235 B 1 
ATOM 4334 C CD1 . ILE B 2 235 ? 0.705    -8.582  20.553  1.00 86.32 235 B 1 
ATOM 4335 N N   . SER B 2 236 ? 2.537    -3.368  19.718  1.00 89.51 236 B 1 
ATOM 4336 C CA  . SER B 2 236 ? 3.577    -2.339  19.868  1.00 87.53 236 B 1 
ATOM 4337 C C   . SER B 2 236 ? 3.105    -0.939  19.499  1.00 87.62 236 B 1 
ATOM 4338 O O   . SER B 2 236 ? 3.588    0.039   20.067  1.00 84.77 236 B 1 
ATOM 4339 C CB  . SER B 2 236 ? 4.798    -2.684  19.016  1.00 85.83 236 B 1 
ATOM 4340 O OG  . SER B 2 236 ? 4.430    -2.970  17.681  1.00 81.44 236 B 1 
ATOM 4341 N N   . PHE B 2 237 ? 2.143    -0.823  18.569  1.00 86.82 237 B 1 
ATOM 4342 C CA  . PHE B 2 237 ? 1.791    0.425   17.879  1.00 86.32 237 B 1 
ATOM 4343 C C   . PHE B 2 237 ? 2.973    1.090   17.165  1.00 86.10 237 B 1 
ATOM 4344 O O   . PHE B 2 237 ? 2.966    2.294   16.906  1.00 83.04 237 B 1 
ATOM 4345 C CB  . PHE B 2 237 ? 1.027    1.378   18.805  1.00 85.03 237 B 1 
ATOM 4346 C CG  . PHE B 2 237 ? -0.206   0.847   19.499  1.00 85.09 237 B 1 
ATOM 4347 C CD1 . PHE B 2 237 ? -0.997   -0.159  18.928  1.00 79.81 237 B 1 
ATOM 4348 C CD2 . PHE B 2 237 ? -0.594   1.426   20.719  1.00 79.34 237 B 1 
ATOM 4349 C CE1 . PHE B 2 237 ? -2.175   -0.589  19.569  1.00 76.97 237 B 1 
ATOM 4350 C CE2 . PHE B 2 237 ? -1.774   1.010   21.356  1.00 76.78 237 B 1 
ATOM 4351 C CZ  . PHE B 2 237 ? -2.567   0.001   20.782  1.00 79.08 237 B 1 
ATOM 4352 N N   . GLU B 2 238 ? 3.998    0.300   16.850  1.00 88.39 238 B 1 
ATOM 4353 C CA  . GLU B 2 238 ? 5.145    0.686   16.042  1.00 88.50 238 B 1 
ATOM 4354 C C   . GLU B 2 238 ? 5.098    -0.032  14.689  1.00 90.35 238 B 1 
ATOM 4355 O O   . GLU B 2 238 ? 4.401    -1.033  14.525  1.00 89.28 238 B 1 
ATOM 4356 C CB  . GLU B 2 238 ? 6.458    0.379   16.789  1.00 85.61 238 B 1 
ATOM 4357 C CG  . GLU B 2 238 ? 6.638    1.174   18.099  1.00 78.74 238 B 1 
ATOM 4358 C CD  . GLU B 2 238 ? 8.028    0.981   18.748  1.00 74.04 238 B 1 
ATOM 4359 O OE1 . GLU B 2 238 ? 8.427    1.823   19.577  1.00 66.05 238 B 1 
ATOM 4360 O OE2 . GLU B 2 238 ? 8.751    0.016   18.428  1.00 66.59 238 B 1 
ATOM 4361 N N   . LEU B 2 239 ? 5.875    0.470   13.728  1.00 90.95 239 B 1 
ATOM 4362 C CA  . LEU B 2 239 ? 6.025    -0.144  12.422  1.00 91.82 239 B 1 
ATOM 4363 C C   . LEU B 2 239 ? 6.514    -1.592  12.565  1.00 92.36 239 B 1 
ATOM 4364 O O   . LEU B 2 239 ? 7.573    -1.849  13.143  1.00 91.08 239 B 1 
ATOM 4365 C CB  . LEU B 2 239 ? 7.003    0.699   11.591  1.00 91.25 239 B 1 
ATOM 4366 C CG  . LEU B 2 239 ? 7.172    0.206   10.141  1.00 90.63 239 B 1 
ATOM 4367 C CD1 . LEU B 2 239 ? 5.912    0.426   9.316   1.00 86.98 239 B 1 
ATOM 4368 C CD2 . LEU B 2 239 ? 8.301    0.976   9.473   1.00 86.58 239 B 1 
ATOM 4369 N N   . MET B 2 240 ? 5.761    -2.532  11.997  1.00 93.40 240 B 1 
ATOM 4370 C CA  . MET B 2 240 ? 6.109    -3.947  12.018  1.00 94.07 240 B 1 
ATOM 4371 C C   . MET B 2 240 ? 7.380    -4.221  11.208  1.00 93.68 240 B 1 
ATOM 4372 O O   . MET B 2 240 ? 7.527    -3.754  10.083  1.00 92.62 240 B 1 
ATOM 4373 C CB  . MET B 2 240 ? 4.942    -4.785  11.482  1.00 94.15 240 B 1 
ATOM 4374 C CG  . MET B 2 240 ? 3.715    -4.758  12.394  1.00 93.06 240 B 1 
ATOM 4375 S SD  . MET B 2 240 ? 2.311    -5.726  11.762  1.00 92.70 240 B 1 
ATOM 4376 C CE  . MET B 2 240 ? 1.694    -4.586  10.502  1.00 84.38 240 B 1 
ATOM 4377 N N   . ARG B 2 241 ? 8.283    -5.027  11.769  1.00 93.67 241 B 1 
ATOM 4378 C CA  . ARG B 2 241 ? 9.507    -5.473  11.073  1.00 92.64 241 B 1 
ATOM 4379 C C   . ARG B 2 241 ? 9.353    -6.875  10.482  1.00 93.47 241 B 1 
ATOM 4380 O O   . ARG B 2 241 ? 9.863    -7.144  9.405   1.00 91.29 241 B 1 
ATOM 4381 C CB  . ARG B 2 241 ? 10.709   -5.380  12.022  1.00 90.43 241 B 1 
ATOM 4382 C CG  . ARG B 2 241 ? 11.011   -3.948  12.518  1.00 85.64 241 B 1 
ATOM 4383 C CD  . ARG B 2 241 ? 11.417   -3.000  11.377  1.00 77.38 241 B 1 
ATOM 4384 N NE  . ARG B 2 241 ? 11.775   -1.661  11.881  1.00 71.27 241 B 1 
ATOM 4385 C CZ  . ARG B 2 241 ? 12.414   -0.711  11.203  1.00 63.78 241 B 1 
ATOM 4386 N NH1 . ARG B 2 241 ? 12.804   -0.871  9.966   1.00 57.48 241 B 1 
ATOM 4387 N NH2 . ARG B 2 241 ? 12.674   0.446   11.748  1.00 58.14 241 B 1 
ATOM 4388 N N   . GLU B 2 242 ? 8.611    -7.735  11.167  1.00 93.86 242 B 1 
ATOM 4389 C CA  . GLU B 2 242 ? 8.297    -9.101  10.737  1.00 94.67 242 B 1 
ATOM 4390 C C   . GLU B 2 242 ? 6.789    -9.366  10.875  1.00 95.98 242 B 1 
ATOM 4391 O O   . GLU B 2 242 ? 6.353    -10.038 11.810  1.00 95.06 242 B 1 
ATOM 4392 C CB  . GLU B 2 242 ? 9.120    -10.123 11.535  1.00 93.36 242 B 1 
ATOM 4393 C CG  . GLU B 2 242 ? 10.619   -10.053 11.239  1.00 85.25 242 B 1 
ATOM 4394 C CD  . GLU B 2 242 ? 11.408   -11.220 11.862  1.00 80.14 242 B 1 
ATOM 4395 O OE1 . GLU B 2 242 ? 12.659   -11.139 11.836  1.00 72.22 242 B 1 
ATOM 4396 O OE2 . GLU B 2 242 ? 10.785   -12.197 12.341  1.00 72.88 242 B 1 
ATOM 4397 N N   . PRO B 2 243 ? 5.958    -8.838  9.969   1.00 96.35 243 B 1 
ATOM 4398 C CA  . PRO B 2 243 ? 4.516    -8.994  10.062  1.00 96.75 243 B 1 
ATOM 4399 C C   . PRO B 2 243 ? 4.104    -10.463 9.939   1.00 96.82 243 B 1 
ATOM 4400 O O   . PRO B 2 243 ? 4.433    -11.150 8.967   1.00 95.79 243 B 1 
ATOM 4401 C CB  . PRO B 2 243 ? 3.939    -8.136  8.940   1.00 96.08 243 B 1 
ATOM 4402 C CG  . PRO B 2 243 ? 5.073    -8.076  7.916   1.00 94.22 243 B 1 
ATOM 4403 C CD  . PRO B 2 243 ? 6.319    -8.070  8.791   1.00 95.83 243 B 1 
ATOM 4404 N N   . CYS B 2 244 ? 3.343    -10.927 10.929  1.00 96.42 244 B 1 
ATOM 4405 C CA  . CYS B 2 244 ? 2.747    -12.253 10.972  1.00 96.46 244 B 1 
ATOM 4406 C C   . CYS B 2 244 ? 1.237    -12.136 11.129  1.00 96.71 244 B 1 
ATOM 4407 O O   . CYS B 2 244 ? 0.756    -11.290 11.877  1.00 95.02 244 B 1 
ATOM 4408 C CB  . CYS B 2 244 ? 3.353    -13.059 12.125  1.00 94.16 244 B 1 
ATOM 4409 S SG  . CYS B 2 244 ? 5.104    -13.388 11.787  1.00 86.07 244 B 1 
ATOM 4410 N N   . ILE B 2 245 ? 0.485    -13.008 10.469  1.00 96.64 245 B 1 
ATOM 4411 C CA  . ILE B 2 245 ? -0.970   -13.044 10.532  1.00 96.85 245 B 1 
ATOM 4412 C C   . ILE B 2 245 ? -1.445   -14.278 11.302  1.00 96.77 245 B 1 
ATOM 4413 O O   . ILE B 2 245 ? -0.862   -15.353 11.215  1.00 95.65 245 B 1 
ATOM 4414 C CB  . ILE B 2 245 ? -1.568   -12.886 9.122   1.00 96.40 245 B 1 
ATOM 4415 C CG1 . ILE B 2 245 ? -3.075   -12.581 9.182   1.00 93.22 245 B 1 
ATOM 4416 C CG2 . ILE B 2 245 ? -1.296   -14.123 8.248   1.00 93.24 245 B 1 
ATOM 4417 C CD1 . ILE B 2 245 ? -3.657   -12.146 7.831   1.00 91.34 245 B 1 
ATOM 4418 N N   . THR B 2 246 ? -2.518   -14.103 12.071  1.00 96.84 246 B 1 
ATOM 4419 C CA  . THR B 2 246 ? -3.203   -15.176 12.796  1.00 96.51 246 B 1 
ATOM 4420 C C   . THR B 2 246 ? -4.334   -15.768 11.942  1.00 96.31 246 B 1 
ATOM 4421 O O   . THR B 2 246 ? -4.782   -15.120 10.995  1.00 95.30 246 B 1 
ATOM 4422 C CB  . THR B 2 246 ? -3.749   -14.675 14.137  1.00 95.65 246 B 1 
ATOM 4423 O OG1 . THR B 2 246 ? -4.819   -13.788 13.935  1.00 89.35 246 B 1 
ATOM 4424 C CG2 . THR B 2 246 ? -2.689   -13.986 14.987  1.00 88.95 246 B 1 
ATOM 4425 N N   . PRO B 2 247 ? -4.873   -16.958 12.296  1.00 95.86 247 B 1 
ATOM 4426 C CA  . PRO B 2 247 ? -6.041   -17.517 11.614  1.00 95.10 247 B 1 
ATOM 4427 C C   . PRO B 2 247 ? -7.284   -16.616 11.617  1.00 95.05 247 B 1 
ATOM 4428 O O   . PRO B 2 247 ? -8.154   -16.768 10.755  1.00 92.82 247 B 1 
ATOM 4429 C CB  . PRO B 2 247 ? -6.323   -18.845 12.336  1.00 94.22 247 B 1 
ATOM 4430 C CG  . PRO B 2 247 ? -4.953   -19.251 12.861  1.00 93.03 247 B 1 
ATOM 4431 C CD  . PRO B 2 247 ? -4.330   -17.915 13.243  1.00 95.41 247 B 1 
ATOM 4432 N N   . SER B 2 248 ? -7.364   -15.658 12.532  1.00 94.91 248 B 1 
ATOM 4433 C CA  . SER B 2 248 ? -8.431   -14.650 12.575  1.00 94.17 248 B 1 
ATOM 4434 C C   . SER B 2 248 ? -8.243   -13.499 11.569  1.00 94.38 248 B 1 
ATOM 4435 O O   . SER B 2 248 ? -9.109   -12.633 11.465  1.00 91.69 248 B 1 
ATOM 4436 C CB  . SER B 2 248 ? -8.549   -14.079 13.985  1.00 92.82 248 B 1 
ATOM 4437 O OG  . SER B 2 248 ? -8.793   -15.107 14.930  1.00 86.48 248 B 1 
ATOM 4438 N N   . GLY B 2 249 ? -7.119   -13.465 10.853  1.00 94.90 249 B 1 
ATOM 4439 C CA  . GLY B 2 249 ? -6.807   -12.424 9.868   1.00 95.07 249 B 1 
ATOM 4440 C C   . GLY B 2 249 ? -6.140   -11.171 10.434  1.00 95.70 249 B 1 
ATOM 4441 O O   . GLY B 2 249 ? -5.956   -10.201 9.696   1.00 93.89 249 B 1 
ATOM 4442 N N   . ILE B 2 250 ? -5.762   -11.171 11.716  1.00 95.35 250 B 1 
ATOM 4443 C CA  . ILE B 2 250 ? -5.103   -10.036 12.367  1.00 95.19 250 B 1 
ATOM 4444 C C   . ILE B 2 250 ? -3.584   -10.153 12.184  1.00 95.54 250 B 1 
ATOM 4445 O O   . ILE B 2 250 ? -3.001   -11.203 12.424  1.00 94.47 250 B 1 
ATOM 4446 C CB  . ILE B 2 250 ? -5.492   -9.924  13.848  1.00 94.26 250 B 1 
ATOM 4447 C CG1 . ILE B 2 250 ? -7.017   -10.019 14.101  1.00 91.71 250 B 1 
ATOM 4448 C CG2 . ILE B 2 250 ? -4.948   -8.612  14.440  1.00 91.70 250 B 1 
ATOM 4449 C CD1 . ILE B 2 250 ? -7.866   -8.979  13.372  1.00 83.83 250 B 1 
ATOM 4450 N N   . THR B 2 251 ? -2.947   -9.051  11.801  1.00 95.81 251 B 1 
ATOM 4451 C CA  . THR B 2 251 ? -1.498   -8.985  11.620  1.00 95.97 251 B 1 
ATOM 4452 C C   . THR B 2 251 ? -0.830   -8.294  12.807  1.00 95.62 251 B 1 
ATOM 4453 O O   . THR B 2 251 ? -1.218   -7.196  13.204  1.00 94.14 251 B 1 
ATOM 4454 C CB  . THR B 2 251 ? -1.125   -8.312  10.295  1.00 95.64 251 B 1 
ATOM 4455 O OG1 . THR B 2 251 ? -1.697   -9.038  9.225   1.00 89.83 251 B 1 
ATOM 4456 C CG2 . THR B 2 251 ? 0.375    -8.306  10.029  1.00 89.71 251 B 1 
ATOM 4457 N N   . TYR B 2 252 ? 0.205    -8.932  13.346  1.00 96.22 252 B 1 
ATOM 4458 C CA  . TYR B 2 252 ? 1.051    -8.458  14.438  1.00 96.10 252 B 1 
ATOM 4459 C C   . TYR B 2 252 ? 2.520    -8.478  14.020  1.00 96.13 252 B 1 
ATOM 4460 O O   . TYR B 2 252 ? 2.885    -9.192  13.087  1.00 95.05 252 B 1 
ATOM 4461 C CB  . TYR B 2 252 ? 0.853    -9.360  15.663  1.00 95.77 252 B 1 
ATOM 4462 C CG  . TYR B 2 252 ? -0.570   -9.455  16.157  1.00 96.01 252 B 1 
ATOM 4463 C CD1 . TYR B 2 252 ? -1.088   -8.464  17.009  1.00 92.62 252 B 1 
ATOM 4464 C CD2 . TYR B 2 252 ? -1.389   -10.538 15.769  1.00 92.80 252 B 1 
ATOM 4465 C CE1 . TYR B 2 252 ? -2.413   -8.549  17.477  1.00 92.24 252 B 1 
ATOM 4466 C CE2 . TYR B 2 252 ? -2.708   -10.629 16.230  1.00 92.28 252 B 1 
ATOM 4467 C CZ  . TYR B 2 252 ? -3.228   -9.638  17.092  1.00 94.56 252 B 1 
ATOM 4468 O OH  . TYR B 2 252 ? -4.508   -9.724  17.545  1.00 93.36 252 B 1 
ATOM 4469 N N   . ASP B 2 253 ? 3.382    -7.752  14.735  1.00 95.62 253 B 1 
ATOM 4470 C CA  . ASP B 2 253 ? 4.821    -7.987  14.638  1.00 95.12 253 B 1 
ATOM 4471 C C   . ASP B 2 253 ? 5.169    -9.306  15.342  1.00 95.25 253 B 1 
ATOM 4472 O O   . ASP B 2 253 ? 4.689    -9.577  16.448  1.00 93.56 253 B 1 
ATOM 4473 C CB  . ASP B 2 253 ? 5.609    -6.794  15.206  1.00 93.84 253 B 1 
ATOM 4474 C CG  . ASP B 2 253 ? 7.078    -6.766  14.752  1.00 91.70 253 B 1 
ATOM 4475 O OD1 . ASP B 2 253 ? 7.500    -7.686  14.012  1.00 85.28 253 B 1 
ATOM 4476 O OD2 . ASP B 2 253 ? 7.776    -5.784  15.085  1.00 84.98 253 B 1 
ATOM 4477 N N   . ARG B 2 254 ? 5.979    -10.146 14.695  1.00 95.41 254 B 1 
ATOM 4478 C CA  . ARG B 2 254 ? 6.320    -11.492 15.186  1.00 95.39 254 B 1 
ATOM 4479 C C   . ARG B 2 254 ? 6.817    -11.466 16.627  1.00 94.89 254 B 1 
ATOM 4480 O O   . ARG B 2 254 ? 6.340    -12.232 17.452  1.00 93.80 254 B 1 
ATOM 4481 C CB  . ARG B 2 254 ? 7.361    -12.132 14.255  1.00 95.12 254 B 1 
ATOM 4482 C CG  . ARG B 2 254 ? 7.776    -13.533 14.734  1.00 92.61 254 B 1 
ATOM 4483 C CD  . ARG B 2 254 ? 8.839    -14.165 13.824  1.00 89.68 254 B 1 
ATOM 4484 N NE  . ARG B 2 254 ? 8.307    -14.501 12.495  1.00 84.74 254 B 1 
ATOM 4485 C CZ  . ARG B 2 254 ? 7.652    -15.607 12.157  1.00 80.86 254 B 1 
ATOM 4486 N NH1 . ARG B 2 254 ? 7.420    -16.567 13.015  1.00 72.07 254 B 1 
ATOM 4487 N NH2 . ARG B 2 254 ? 7.214    -15.762 10.945  1.00 75.22 254 B 1 
ATOM 4488 N N   . LYS B 2 255 ? 7.743    -10.565 16.929  1.00 94.58 255 B 1 
ATOM 4489 C CA  . LYS B 2 255 ? 8.319    -10.441 18.266  1.00 93.29 255 B 1 
ATOM 4490 C C   . LYS B 2 255 ? 7.261    -10.193 19.337  1.00 93.70 255 B 1 
ATOM 4491 O O   . LYS B 2 255 ? 7.310    -10.792 20.409  1.00 91.54 255 B 1 
ATOM 4492 C CB  . LYS B 2 255 ? 9.346    -9.300  18.232  1.00 90.96 255 B 1 
ATOM 4493 C CG  . LYS B 2 255 ? 10.065   -9.138  19.570  1.00 79.73 255 B 1 
ATOM 4494 C CD  . LYS B 2 255 ? 11.019   -7.947  19.523  1.00 75.54 255 B 1 
ATOM 4495 C CE  . LYS B 2 255 ? 11.631   -7.736  20.900  1.00 62.77 255 B 1 
ATOM 4496 N NZ  . LYS B 2 255 ? 12.430   -6.511  20.918  1.00 56.46 255 B 1 
ATOM 4497 N N   . ASP B 2 256 ? 6.295    -9.326  19.052  1.00 94.09 256 B 1 
ATOM 4498 C CA  . ASP B 2 256 ? 5.270    -8.915  20.012  1.00 93.60 256 B 1 
ATOM 4499 C C   . ASP B 2 256 ? 4.238    -10.026 20.239  1.00 94.19 256 B 1 
ATOM 4500 O O   . ASP B 2 256 ? 3.853    -10.294 21.377  1.00 92.90 256 B 1 
ATOM 4501 C CB  . ASP B 2 256 ? 4.563    -7.657  19.509  1.00 92.67 256 B 1 
ATOM 4502 C CG  . ASP B 2 256 ? 5.462    -6.434  19.362  1.00 90.86 256 B 1 
ATOM 4503 O OD1 . ASP B 2 256 ? 6.516    -6.355  20.031  1.00 86.15 256 B 1 
ATOM 4504 O OD2 . ASP B 2 256 ? 5.066    -5.522  18.602  1.00 85.78 256 B 1 
ATOM 4505 N N   . ILE B 2 257 ? 3.802    -10.706 19.175  1.00 95.06 257 B 1 
ATOM 4506 C CA  . ILE B 2 257 ? 2.834    -11.795 19.287  1.00 95.40 257 B 1 
ATOM 4507 C C   . ILE B 2 257 ? 3.442    -13.032 19.950  1.00 95.44 257 B 1 
ATOM 4508 O O   . ILE B 2 257 ? 2.795    -13.645 20.791  1.00 94.82 257 B 1 
ATOM 4509 C CB  . ILE B 2 257 ? 2.168    -12.101 17.921  1.00 95.30 257 B 1 
ATOM 4510 C CG1 . ILE B 2 257 ? 0.960    -13.048 18.037  1.00 92.49 257 B 1 
ATOM 4511 C CG2 . ILE B 2 257 ? 3.157    -12.671 16.891  1.00 92.89 257 B 1 
ATOM 4512 C CD1 . ILE B 2 257 ? -0.184   -12.502 18.899  1.00 90.35 257 B 1 
ATOM 4513 N N   . GLU B 2 258 ? 4.710    -13.354 19.673  1.00 94.90 258 B 1 
ATOM 4514 C CA  . GLU B 2 258 ? 5.418    -14.439 20.357  1.00 94.55 258 B 1 
ATOM 4515 C C   . GLU B 2 258 ? 5.578    -14.145 21.850  1.00 94.21 258 B 1 
ATOM 4516 O O   . GLU B 2 258 ? 5.324    -15.019 22.680  1.00 92.69 258 B 1 
ATOM 4517 C CB  . GLU B 2 258 ? 6.789    -14.677 19.705  1.00 94.12 258 B 1 
ATOM 4518 C CG  . GLU B 2 258 ? 6.671    -15.364 18.338  1.00 90.80 258 B 1 
ATOM 4519 C CD  . GLU B 2 258 ? 8.023    -15.664 17.670  1.00 89.81 258 B 1 
ATOM 4520 O OE1 . GLU B 2 258 ? 8.003    -16.341 16.610  1.00 83.72 258 B 1 
ATOM 4521 O OE2 . GLU B 2 258 ? 9.079    -15.264 18.212  1.00 85.30 258 B 1 
ATOM 4522 N N   . GLU B 2 259 ? 5.914    -12.902 22.209  1.00 93.90 259 B 1 
ATOM 4523 C CA  . GLU B 2 259 ? 6.018    -12.513 23.613  1.00 92.84 259 B 1 
ATOM 4524 C C   . GLU B 2 259 ? 4.651    -12.573 24.315  1.00 92.95 259 B 1 
ATOM 4525 O O   . GLU B 2 259 ? 4.557    -13.039 25.458  1.00 91.49 259 B 1 
ATOM 4526 C CB  . GLU B 2 259 ? 6.676    -11.127 23.732  1.00 91.95 259 B 1 
ATOM 4527 C CG  . GLU B 2 259 ? 7.008    -10.793 25.197  1.00 85.42 259 B 1 
ATOM 4528 C CD  . GLU B 2 259 ? 7.910    -9.562  25.413  1.00 81.06 259 B 1 
ATOM 4529 O OE1 . GLU B 2 259 ? 8.165    -9.249  26.609  1.00 73.44 259 B 1 
ATOM 4530 O OE2 . GLU B 2 259 ? 8.389    -8.935  24.446  1.00 74.12 259 B 1 
ATOM 4531 N N   . HIS B 2 260 ? 3.561    -12.194 23.638  1.00 93.86 260 B 1 
ATOM 4532 C CA  . HIS B 2 260 ? 2.199    -12.365 24.146  1.00 94.06 260 B 1 
ATOM 4533 C C   . HIS B 2 260 ? 1.870    -13.836 24.404  1.00 94.39 260 B 1 
ATOM 4534 O O   . HIS B 2 260 ? 1.451    -14.180 25.513  1.00 93.66 260 B 1 
ATOM 4535 C CB  . HIS B 2 260 ? 1.194    -11.729 23.170  1.00 93.75 260 B 1 
ATOM 4536 C CG  . HIS B 2 260 ? -0.223   -12.159 23.442  1.00 94.14 260 B 1 
ATOM 4537 N ND1 . HIS B 2 260 ? -0.984   -11.820 24.541  1.00 86.52 260 B 1 
ATOM 4538 C CD2 . HIS B 2 260 ? -0.962   -13.038 22.699  1.00 87.11 260 B 1 
ATOM 4539 C CE1 . HIS B 2 260 ? -2.148   -12.478 24.452  1.00 89.24 260 B 1 
ATOM 4540 N NE2 . HIS B 2 260 ? -2.174   -13.227 23.351  1.00 89.95 260 B 1 
ATOM 4541 N N   . LEU B 2 261 ? 2.092    -14.714 23.432  1.00 95.58 261 B 1 
ATOM 4542 C CA  . LEU B 2 261 ? 1.793    -16.139 23.542  1.00 95.13 261 B 1 
ATOM 4543 C C   . LEU B 2 261 ? 2.602    -16.820 24.654  1.00 94.50 261 B 1 
ATOM 4544 O O   . LEU B 2 261 ? 2.095    -17.724 25.324  1.00 92.72 261 B 1 
ATOM 4545 C CB  . LEU B 2 261 ? 2.051    -16.825 22.188  1.00 95.39 261 B 1 
ATOM 4546 C CG  . LEU B 2 261 ? 1.071    -16.417 21.071  1.00 94.96 261 B 1 
ATOM 4547 C CD1 . LEU B 2 261 ? 1.543    -17.007 19.743  1.00 91.85 261 B 1 
ATOM 4548 C CD2 . LEU B 2 261 ? -0.352   -16.901 21.343  1.00 91.61 261 B 1 
ATOM 4549 N N   . GLN B 2 262 ? 3.825    -16.363 24.923  1.00 94.50 262 B 1 
ATOM 4550 C CA  . GLN B 2 262 ? 4.683    -16.893 25.983  1.00 93.30 262 B 1 
ATOM 4551 C C   . GLN B 2 262 ? 4.346    -16.350 27.376  1.00 92.87 262 B 1 
ATOM 4552 O O   . GLN B 2 262 ? 4.534    -17.055 28.366  1.00 89.23 262 B 1 
ATOM 4553 C CB  . GLN B 2 262 ? 6.144    -16.581 25.640  1.00 92.17 262 B 1 
ATOM 4554 C CG  . GLN B 2 262 ? 6.657    -17.406 24.454  1.00 84.71 262 B 1 
ATOM 4555 C CD  . GLN B 2 262 ? 8.070    -17.004 24.010  1.00 78.34 262 B 1 
ATOM 4556 O OE1 . GLN B 2 262 ? 8.775    -16.262 24.677  1.00 70.39 262 B 1
[truncated: 298,609 more chars]
