# Supplementary material for: Photocross-linking activity-based probes to capture the dynamics of ubiquitin RING E3 ligase interactions
Source: Biochem J. 2026 Jun 3;483(7):1115–30. doi: 10.1042/BCJ20260213 (PMC13234630; doi:10.1042/BCJ20260213)
Supplement: Supplementary Data File S2 [file BCJ-2026-0213_supp2.zip › 03_Chandler_Supplementary datafile2/CHIP/Alphafold/fold_2026_01_22_10_06_chipx2_ubch5ax2_ubiquitinx2/fold_2026_01_22_10_06_chipx2_ubch5ax2_ubiquitinx2_model_0.cif]

# By using this file you agree to the legally binding terms of use found at alphafoldserver.com/output-terms
data_7f4703b25f6567fb
#
_entry.id 7f4703b25f6567fb
#
loop_
_atom_type.symbol
C 
N 
O 
S 
#
loop_
_audit_author.name
_audit_author.pdbx_ordinal
"Google DeepMind" 1 
"Isomorphic Labs" 2 
#
_audit_conform.dict_location https://raw.githubusercontent.com/ihmwg/ModelCIF/master/dist/mmcif_ma.dic
_audit_conform.dict_name     mmcif_ma.dic
_audit_conform.dict_version  1.4.5
#
loop_
_chem_comp.formula
_chem_comp.formula_weight
_chem_comp.id
_chem_comp.mon_nstd_flag
_chem_comp.name
_chem_comp.pdbx_smiles
_chem_comp.pdbx_synonyms
_chem_comp.type
"C3 H7 N O2"    89.093  ALA y ALANINE         C[C@H](N)C(O)=O                  ? "L-PEPTIDE LINKING" 
"C6 H15 N4 O2"  175.209 ARG y ARGININE        N[C@@H](CCCNC(N)=[NH2+])C(O)=O   ? "L-PEPTIDE LINKING" 
"C4 H8 N2 O3"   132.118 ASN y ASPARAGINE      N[C@@H](CC(N)=O)C(O)=O           ? "L-PEPTIDE LINKING" 
"C4 H7 N O4"    133.103 ASP y "ASPARTIC ACID" N[C@@H](CC(O)=O)C(O)=O           ? "L-PEPTIDE LINKING" 
"C3 H7 N O2 S"  121.158 CYS y CYSTEINE        N[C@@H](CS)C(O)=O                ? "L-PEPTIDE LINKING" 
"C5 H10 N2 O3"  146.144 GLN y GLUTAMINE       N[C@@H](CCC(N)=O)C(O)=O          ? "L-PEPTIDE LINKING" 
"C5 H9 N O4"    147.129 GLU y "GLUTAMIC ACID" N[C@@H](CCC(O)=O)C(O)=O          ? "L-PEPTIDE LINKING" 
"C2 H5 N O2"    75.067  GLY y GLYCINE         NCC(O)=O                         ? "PEPTIDE LINKING"   
"C6 H10 N3 O2"  156.162 HIS y HISTIDINE       N[C@@H](Cc1c[nH]c[nH+]1)C(O)=O   ? "L-PEPTIDE LINKING" 
"C6 H13 N O2"   131.173 ILE y ISOLEUCINE      CC[C@H](C)[C@H](N)C(O)=O         ? "L-PEPTIDE LINKING" 
"C6 H13 N O2"   131.173 LEU y LEUCINE         CC(C)C[C@H](N)C(O)=O             ? "L-PEPTIDE LINKING" 
"C6 H15 N2 O2"  147.195 LYS y LYSINE          N[C@@H](CCCC[NH3+])C(O)=O        ? "L-PEPTIDE LINKING" 
"C5 H11 N O2 S" 149.211 MET y METHIONINE      CSCC[C@H](N)C(O)=O               ? "L-PEPTIDE LINKING" 
"C9 H11 N O2"   165.189 PHE y PHENYLALANINE   N[C@@H](Cc1ccccc1)C(O)=O         ? "L-PEPTIDE LINKING" 
"C5 H9 N O2"    115.130 PRO y PROLINE         OC(=O)[C@@H]1CCCN1               ? "L-PEPTIDE LINKING" 
"C3 H7 N O3"    105.093 SER y SERINE          N[C@@H](CO)C(O)=O                ? "L-PEPTIDE LINKING" 
"C4 H9 N O3"    119.119 THR y THREONINE       C[C@@H](O)[C@H](N)C(O)=O         ? "L-PEPTIDE LINKING" 
"C11 H12 N2 O2" 204.225 TRP y TRYPTOPHAN      N[C@@H](Cc1c[nH]c2ccccc12)C(O)=O ? "L-PEPTIDE LINKING" 
"C9 H11 N O3"   181.189 TYR y TYROSINE        N[C@@H](Cc1ccc(O)cc1)C(O)=O      ? "L-PEPTIDE LINKING" 
"C5 H11 N O2"   117.146 VAL y VALINE          CC(C)[C@H](N)C(O)=O              ? "L-PEPTIDE LINKING" 
#
_citation.book_publisher          ?
_citation.country                 UK
_citation.id                      primary
_citation.journal_full            Nature
_citation.journal_id_ASTM         NATUAS
_citation.journal_id_CSD          0006
_citation.journal_id_ISSN         0028-0836
_citation.journal_volume          630
_citation.page_first              493
_citation.page_last               500
_citation.pdbx_database_id_DOI    10.1038/s41586-024-07487-w
_citation.pdbx_database_id_PubMed 38718835
_citation.title                   "Accurate structure prediction of biomolecular interactions with AlphaFold 3"
_citation.year                    2024
#
loop_
_citation_author.citation_id
_citation_author.name
_citation_author.ordinal
primary "Google DeepMind" 1 
primary "Isomorphic Labs" 2 
#
loop_
_entity.id
_entity.pdbx_description
_entity.type
1 . polymer 
2 . polymer 
3 . polymer 
4 . polymer 
5 . polymer 
6 . polymer 
#
loop_
_entity_poly.entity_id
_entity_poly.pdbx_strand_id
_entity_poly.type
1 A polypeptide(L) 
2 B polypeptide(L) 
3 C polypeptide(L) 
4 D polypeptide(L) 
5 E polypeptide(L) 
6 F polypeptide(L) 
#
loop_
_entity_poly_seq.entity_id
_entity_poly_seq.hetero
_entity_poly_seq.mon_id
_entity_poly_seq.num
1 n MET 1   
1 n LYS 2   
1 n GLY 3   
1 n LYS 4   
1 n GLU 5   
1 n GLU 6   
1 n LYS 7   
1 n GLU 8   
1 n GLY 9   
1 n GLY 10  
1 n ALA 11  
1 n ARG 12  
1 n LEU 13  
1 n GLY 14  
1 n ALA 15  
1 n GLY 16  
1 n GLY 17  
1 n GLY 18  
1 n SER 19  
1 n PRO 20  
1 n GLU 21  
1 n LYS 22  
1 n SER 23  
1 n PRO 24  
1 n SER 25  
1 n ALA 26  
1 n GLN 27  
1 n GLU 28  
1 n LEU 29  
1 n LYS 30  
1 n GLU 31  
1 n GLN 32  
1 n GLY 33  
1 n ASN 34  
1 n ARG 35  
1 n LEU 36  
1 n PHE 37  
1 n VAL 38  
1 n GLY 39  
1 n ARG 40  
1 n LYS 41  
1 n TYR 42  
1 n PRO 43  
1 n GLU 44  
1 n ALA 45  
1 n ALA 46  
1 n ALA 47  
1 n CYS 48  
1 n TYR 49  
1 n GLY 50  
1 n ARG 51  
1 n ALA 52  
1 n ILE 53  
1 n THR 54  
1 n ARG 55  
1 n ASN 56  
1 n PRO 57  
1 n LEU 58  
1 n VAL 59  
1 n ALA 60  
1 n VAL 61  
1 n TYR 62  
1 n TYR 63  
1 n THR 64  
1 n ASN 65  
1 n ARG 66  
1 n ALA 67  
1 n LEU 68  
1 n CYS 69  
1 n TYR 70  
1 n LEU 71  
1 n LYS 72  
1 n MET 73  
1 n GLN 74  
1 n GLN 75  
1 n HIS 76  
1 n GLU 77  
1 n GLN 78  
1 n ALA 79  
1 n LEU 80  
1 n ALA 81  
1 n ASP 82  
1 n CYS 83  
1 n ARG 84  
1 n ARG 85  
1 n ALA 86  
1 n LEU 87  
1 n GLU 88  
1 n LEU 89  
1 n ASP 90  
1 n GLY 91  
1 n GLN 92  
1 n SER 93  
1 n VAL 94  
1 n LYS 95  
1 n ALA 96  
1 n HIS 97  
1 n PHE 98  
1 n PHE 99  
1 n LEU 100 
1 n GLY 101 
1 n GLN 102 
1 n CYS 103 
1 n GLN 104 
1 n LEU 105 
1 n GLU 106 
1 n MET 107 
1 n GLU 108 
1 n SER 109 
1 n TYR 110 
1 n ASP 111 
1 n GLU 112 
1 n ALA 113 
1 n ILE 114 
1 n ALA 115 
1 n ASN 116 
1 n LEU 117 
1 n GLN 118 
1 n ARG 119 
1 n ALA 120 
1 n TYR 121 
1 n SER 122 
1 n LEU 123 
1 n ALA 124 
1 n LYS 125 
1 n GLU 126 
1 n GLN 127 
1 n ARG 128 
1 n LEU 129 
1 n ASN 130 
1 n PHE 131 
1 n GLY 132 
1 n ASP 133 
1 n ASP 134 
1 n ILE 135 
1 n PRO 136 
1 n SER 137 
1 n ALA 138 
1 n LEU 139 
1 n ARG 140 
1 n ILE 141 
1 n ALA 142 
1 n LYS 143 
1 n LYS 144 
1 n LYS 145 
1 n ARG 146 
1 n TRP 147 
1 n ASN 148 
1 n SER 149 
1 n ILE 150 
1 n GLU 151 
1 n GLU 152 
1 n ARG 153 
1 n ARG 154 
1 n ILE 155 
1 n HIS 156 
1 n GLN 157 
1 n GLU 158 
1 n SER 159 
1 n GLU 160 
1 n LEU 161 
1 n HIS 162 
1 n SER 163 
1 n TYR 164 
1 n LEU 165 
1 n SER 166 
1 n ARG 167 
1 n LEU 168 
1 n ILE 169 
1 n ALA 170 
1 n ALA 171 
1 n GLU 172 
1 n ARG 173 
1 n GLU 174 
1 n ARG 175 
1 n GLU 176 
1 n LEU 177 
1 n GLU 178 
1 n GLU 179 
1 n CYS 180 
1 n GLN 181 
1 n ARG 182 
1 n ASN 183 
1 n HIS 184 
1 n GLU 185 
1 n GLY 186 
1 n ASP 187 
1 n GLU 188 
1 n ASP 189 
1 n ASP 190 
1 n SER 191 
1 n HIS 192 
1 n VAL 193 
1 n ARG 194 
1 n ALA 195 
1 n GLN 196 
1 n GLN 197 
1 n ALA 198 
1 n CYS 199 
1 n ILE 200 
1 n GLU 201 
1 n ALA 202 
1 n LYS 203 
1 n HIS 204 
1 n ASP 205 
1 n LYS 206 
1 n TYR 207 
1 n MET 208 
1 n ALA 209 
1 n ASP 210 
1 n MET 211 
1 n ASP 212 
1 n GLU 213 
1 n LEU 214 
1 n PHE 215 
1 n SER 216 
1 n GLN 217 
1 n VAL 218 
1 n ASP 219 
1 n GLU 220 
1 n LYS 221 
1 n ARG 222 
1 n LYS 223 
1 n LYS 224 
1 n ARG 225 
1 n ASP 226 
1 n ILE 227 
1 n PRO 228 
1 n ASP 229 
1 n TYR 230 
1 n LEU 231 
1 n CYS 232 
1 n GLY 233 
1 n LYS 234 
1 n ILE 235 
1 n SER 236 
1 n PHE 237 
1 n GLU 238 
1 n LEU 239 
1 n MET 240 
1 n ARG 241 
1 n GLU 242 
1 n PRO 243 
1 n CYS 244 
1 n ILE 245 
1 n THR 246 
1 n PRO 247 
1 n SER 248 
1 n GLY 249 
1 n ILE 250 
1 n THR 251 
1 n TYR 252 
1 n ASP 253 
1 n ARG 254 
1 n LYS 255 
1 n ASP 256 
1 n ILE 257 
1 n GLU 258 
1 n GLU 259 
1 n HIS 260 
1 n LEU 261 
1 n GLN 262 
1 n ARG 263 
1 n VAL 264 
1 n GLY 265 
1 n HIS 266 
1 n PHE 267 
1 n ASP 268 
1 n PRO 269 
1 n VAL 270 
1 n THR 271 
1 n ARG 272 
1 n SER 273 
1 n PRO 274 
1 n LEU 275 
1 n THR 276 
1 n GLN 277 
1 n GLU 278 
1 n GLN 279 
1 n LEU 280 
1 n ILE 281 
1 n PRO 282 
1 n ASN 283 
1 n LEU 284 
1 n ALA 285 
1 n MET 286 
1 n LYS 287 
1 n GLU 288 
1 n VAL 289 
1 n ILE 290 
1 n ASP 291 
1 n ALA 292 
1 n PHE 293 
1 n ILE 294 
1 n SER 295 
1 n GLU 296 
1 n ASN 297 
1 n GLY 298 
1 n TRP 299 
1 n VAL 300 
1 n GLU 301 
1 n ASP 302 
1 n TYR 303 
2 n MET 1   
2 n LYS 2   
2 n GLY 3   
2 n LYS 4   
2 n GLU 5   
2 n GLU 6   
2 n LYS 7   
2 n GLU 8   
2 n GLY 9   
2 n GLY 10  
2 n ALA 11  
2 n ARG 12  
2 n LEU 13  
2 n GLY 14  
2 n ALA 15  
2 n GLY 16  
2 n GLY 17  
2 n GLY 18  
2 n SER 19  
2 n PRO 20  
2 n GLU 21  
2 n LYS 22  
2 n SER 23  
2 n PRO 24  
2 n SER 25  
2 n ALA 26  
2 n GLN 27  
2 n GLU 28  
2 n LEU 29  
2 n LYS 30  
2 n GLU 31  
2 n GLN 32  
2 n GLY 33  
2 n ASN 34  
2 n ARG 35  
2 n LEU 36  
2 n PHE 37  
2 n VAL 38  
2 n GLY 39  
2 n ARG 40  
2 n LYS 41  
2 n TYR 42  
2 n PRO 43  
2 n GLU 44  
2 n ALA 45  
2 n ALA 46  
2 n ALA 47  
2 n CYS 48  
2 n TYR 49  
2 n GLY 50  
2 n ARG 51  
2 n ALA 52  
2 n ILE 53  
2 n THR 54  
2 n ARG 55  
2 n ASN 56  
2 n PRO 57  
2 n LEU 58  
2 n VAL 59  
2 n ALA 60  
2 n VAL 61  
2 n TYR 62  
2 n TYR 63  
2 n THR 64  
2 n ASN 65  
2 n ARG 66  
2 n ALA 67  
2 n LEU 68  
2 n CYS 69  
2 n TYR 70  
2 n LEU 71  
2 n LYS 72  
2 n MET 73  
2 n GLN 74  
2 n GLN 75  
2 n HIS 76  
2 n GLU 77  
2 n GLN 78  
2 n ALA 79  
2 n LEU 80  
2 n ALA 81  
2 n ASP 82  
2 n CYS 83  
2 n ARG 84  
2 n ARG 85  
2 n ALA 86  
2 n LEU 87  
2 n GLU 88  
2 n LEU 89  
2 n ASP 90  
2 n GLY 91  
2 n GLN 92  
2 n SER 93  
2 n VAL 94  
2 n LYS 95  
2 n ALA 96  
2 n HIS 97  
2 n PHE 98  
2 n PHE 99  
2 n LEU 100 
2 n GLY 101 
2 n GLN 102 
2 n CYS 103 
2 n GLN 104 
2 n LEU 105 
2 n GLU 106 
2 n MET 107 
2 n GLU 108 
2 n SER 109 
2 n TYR 110 
2 n ASP 111 
2 n GLU 112 
2 n ALA 113 
2 n ILE 114 
2 n ALA 115 
2 n ASN 116 
2 n LEU 117 
2 n GLN 118 
2 n ARG 119 
2 n ALA 120 
2 n TYR 121 
2 n SER 122 
2 n LEU 123 
2 n ALA 124 
2 n LYS 125 
2 n GLU 126 
2 n GLN 127 
2 n ARG 128 
2 n LEU 129 
2 n ASN 130 
2 n PHE 131 
2 n GLY 132 
2 n ASP 133 
2 n ASP 134 
2 n ILE 135 
2 n PRO 136 
2 n SER 137 
2 n ALA 138 
2 n LEU 139 
2 n ARG 140 
2 n ILE 141 
2 n ALA 142 
2 n LYS 143 
2 n LYS 144 
2 n LYS 145 
2 n ARG 146 
2 n TRP 147 
2 n ASN 148 
2 n SER 149 
2 n ILE 150 
2 n GLU 151 
2 n GLU 152 
2 n ARG 153 
2 n ARG 154 
2 n ILE 155 
2 n HIS 156 
2 n GLN 157 
2 n GLU 158 
2 n SER 159 
2 n GLU 160 
2 n LEU 161 
2 n HIS 162 
2 n SER 163 
2 n TYR 164 
2 n LEU 165 
2 n SER 166 
2 n ARG 167 
2 n LEU 168 
2 n ILE 169 
2 n ALA 170 
2 n ALA 171 
2 n GLU 172 
2 n ARG 173 
2 n GLU 174 
2 n ARG 175 
2 n GLU 176 
2 n LEU 177 
2 n GLU 178 
2 n GLU 179 
2 n CYS 180 
2 n GLN 181 
2 n ARG 182 
2 n ASN 183 
2 n HIS 184 
2 n GLU 185 
2 n GLY 186 
2 n ASP 187 
2 n GLU 188 
2 n ASP 189 
2 n ASP 190 
2 n SER 191 
2 n HIS 192 
2 n VAL 193 
2 n ARG 194 
2 n ALA 195 
2 n GLN 196 
2 n GLN 197 
2 n ALA 198 
2 n CYS 199 
2 n ILE 200 
2 n GLU 201 
2 n ALA 202 
2 n LYS 203 
2 n HIS 204 
2 n ASP 205 
2 n LYS 206 
2 n TYR 207 
2 n MET 208 
2 n ALA 209 
2 n ASP 210 
2 n MET 211 
2 n ASP 212 
2 n GLU 213 
2 n LEU 214 
2 n PHE 215 
2 n SER 216 
2 n GLN 217 
2 n VAL 218 
2 n ASP 219 
2 n GLU 220 
2 n LYS 221 
2 n ARG 222 
2 n LYS 223 
2 n LYS 224 
2 n ARG 225 
2 n ASP 226 
2 n ILE 227 
2 n PRO 228 
2 n ASP 229 
2 n TYR 230 
2 n LEU 231 
2 n CYS 232 
2 n GLY 233 
2 n LYS 234 
2 n ILE 235 
2 n SER 236 
2 n PHE 237 
2 n GLU 238 
2 n LEU 239 
2 n MET 240 
2 n ARG 241 
2 n GLU 242 
2 n PRO 243 
2 n CYS 244 
2 n ILE 245 
2 n THR 246 
2 n PRO 247 
2 n SER 248 
2 n GLY 249 
2 n ILE 250 
2 n THR 251 
2 n TYR 252 
2 n ASP 253 
2 n ARG 254 
2 n LYS 255 
2 n ASP 256 
2 n ILE 257 
2 n GLU 258 
2 n GLU 259 
2 n HIS 260 
2 n LEU 261 
2 n GLN 262 
2 n ARG 263 
2 n VAL 264 
2 n GLY 265 
2 n HIS 266 
2 n PHE 267 
2 n ASP 268 
2 n PRO 269 
2 n VAL 270 
2 n THR 271 
2 n ARG 272 
2 n SER 273 
2 n PRO 274 
2 n LEU 275 
2 n THR 276 
2 n GLN 277 
2 n GLU 278 
2 n GLN 279 
2 n LEU 280 
2 n ILE 281 
2 n PRO 282 
2 n ASN 283 
2 n LEU 284 
2 n ALA 285 
2 n MET 286 
2 n LYS 287 
2 n GLU 288 
2 n VAL 289 
2 n ILE 290 
2 n ASP 291 
2 n ALA 292 
2 n PHE 293 
2 n ILE 294 
2 n SER 295 
2 n GLU 296 
2 n ASN 297 
2 n GLY 298 
2 n TRP 299 
2 n VAL 300 
2 n GLU 301 
2 n ASP 302 
2 n TYR 303 
3 n MET 1   
3 n ALA 2   
3 n LEU 3   
3 n LYS 4   
3 n ARG 5   
3 n ILE 6   
3 n GLN 7   
3 n LYS 8   
3 n GLU 9   
3 n LEU 10  
3 n SER 11  
3 n ASP 12  
3 n LEU 13  
3 n GLN 14  
3 n ARG 15  
3 n ASP 16  
3 n PRO 17  
3 n PRO 18  
3 n ALA 19  
3 n HIS 20  
3 n CYS 21  
3 n SER 22  
3 n ALA 23  
3 n GLY 24  
3 n PRO 25  
3 n VAL 26  
3 n GLY 27  
3 n ASP 28  
3 n ASP 29  
3 n LEU 30  
3 n PHE 31  
3 n HIS 32  
3 n TRP 33  
3 n GLN 34  
3 n ALA 35  
3 n THR 36  
3 n ILE 37  
3 n MET 38  
3 n GLY 39  
3 n PRO 40  
3 n PRO 41  
3 n ASP 42  
3 n SER 43  
3 n ALA 44  
3 n TYR 45  
3 n GLN 46  
3 n GLY 47  
3 n GLY 48  
3 n VAL 49  
3 n PHE 50  
3 n PHE 51  
3 n LEU 52  
3 n THR 53  
3 n VAL 54  
3 n HIS 55  
3 n PHE 56  
3 n PRO 57  
3 n THR 58  
3 n ASP 59  
3 n TYR 60  
3 n PRO 61  
3 n PHE 62  
3 n LYS 63  
3 n PRO 64  
3 n PRO 65  
3 n LYS 66  
3 n ILE 67  
3 n ALA 68  
3 n PHE 69  
3 n THR 70  
3 n THR 71  
3 n LYS 72  
3 n ILE 73  
3 n TYR 74  
3 n HIS 75  
3 n PRO 76  
3 n ASN 77  
3 n ILE 78  
3 n ASN 79  
3 n SER 80  
3 n ASN 81  
3 n GLY 82  
3 n SER 83  
3 n ILE 84  
3 n CYS 85  
3 n LEU 86  
3 n ASP 87  
3 n ILE 88  
3 n LEU 89  
3 n ARG 90  
3 n SER 91  
3 n GLN 92  
3 n TRP 93  
3 n SER 94  
3 n PRO 95  
3 n ALA 96  
3 n LEU 97  
3 n THR 98  
3 n VAL 99  
3 n SER 100 
3 n LYS 101 
3 n VAL 102 
3 n LEU 103 
3 n LEU 104 
3 n SER 105 
3 n ILE 106 
3 n CYS 107 
3 n SER 108 
3 n LEU 109 
3 n LEU 110 
3 n CYS 111 
3 n ASP 112 
3 n PRO 113 
3 n ASN 114 
3 n PRO 115 
3 n ASP 116 
3 n ASP 117 
3 n PRO 118 
3 n LEU 119 
3 n VAL 120 
3 n PRO 121 
3 n ASP 122 
3 n ILE 123 
3 n ALA 124 
3 n GLN 125 
3 n ILE 126 
3 n TYR 127 
3 n LYS 128 
3 n SER 129 
3 n ASP 130 
3 n LYS 131 
3 n GLU 132 
3 n LYS 133 
3 n TYR 134 
3 n ASN 135 
3 n ARG 136 
3 n HIS 137 
3 n ALA 138 
3 n ARG 139 
3 n GLU 140 
3 n TRP 141 
3 n THR 142 
3 n GLN 143 
3 n LYS 144 
3 n TYR 145 
3 n ALA 146 
3 n MET 147 
4 n MET 1   
4 n ALA 2   
4 n LEU 3   
4 n LYS 4   
4 n ARG 5   
4 n ILE 6   
4 n GLN 7   
4 n LYS 8   
4 n GLU 9   
4 n LEU 10  
4 n SER 11  
4 n ASP 12  
4 n LEU 13  
4 n GLN 14  
4 n ARG 15  
4 n ASP 16  
4 n PRO 17  
4 n PRO 18  
4 n ALA 19  
4 n HIS 20  
4 n CYS 21  
4 n SER 22  
4 n ALA 23  
4 n GLY 24  
4 n PRO 25  
4 n VAL 26  
4 n GLY 27  
4 n ASP 28  
4 n ASP 29  
4 n LEU 30  
4 n PHE 31  
4 n HIS 32  
4 n TRP 33  
4 n GLN 34  
4 n ALA 35  
4 n THR 36  
4 n ILE 37  
4 n MET 38  
4 n GLY 39  
4 n PRO 40  
4 n PRO 41  
4 n ASP 42  
4 n SER 43  
4 n ALA 44  
4 n TYR 45  
4 n GLN 46  
4 n GLY 47  
4 n GLY 48  
4 n VAL 49  
4 n PHE 50  
4 n PHE 51  
4 n LEU 52  
4 n THR 53  
4 n VAL 54  
4 n HIS 55  
4 n PHE 56  
4 n PRO 57  
4 n THR 58  
4 n ASP 59  
4 n TYR 60  
4 n PRO 61  
4 n PHE 62  
4 n LYS 63  
4 n PRO 64  
4 n PRO 65  
4 n LYS 66  
4 n ILE 67  
4 n ALA 68  
4 n PHE 69  
4 n THR 70  
4 n THR 71  
4 n LYS 72  
4 n ILE 73  
4 n TYR 74  
4 n HIS 75  
4 n PRO 76  
4 n ASN 77  
4 n ILE 78  
4 n ASN 79  
4 n SER 80  
4 n ASN 81  
4 n GLY 82  
4 n SER 83  
4 n ILE 84  
4 n CYS 85  
4 n LEU 86  
4 n ASP 87  
4 n ILE 88  
4 n LEU 89  
4 n ARG 90  
4 n SER 91  
4 n GLN 92  
4 n TRP 93  
4 n SER 94  
4 n PRO 95  
4 n ALA 96  
4 n LEU 97  
4 n THR 98  
4 n VAL 99  
4 n SER 100 
4 n LYS 101 
4 n VAL 102 
4 n LEU 103 
4 n LEU 104 
4 n SER 105 
4 n ILE 106 
4 n CYS 107 
4 n SER 108 
4 n LEU 109 
4 n LEU 110 
4 n CYS 111 
4 n ASP 112 
4 n PRO 113 
4 n ASN 114 
4 n PRO 115 
4 n ASP 116 
4 n ASP 117 
4 n PRO 118 
4 n LEU 119 
4 n VAL 120 
4 n PRO 121 
4 n ASP 122 
4 n ILE 123 
4 n ALA 124 
4 n GLN 125 
4 n ILE 126 
4 n TYR 127 
4 n LYS 128 
4 n SER 129 
4 n ASP 130 
4 n LYS 131 
4 n GLU 132 
4 n LYS 133 
4 n TYR 134 
4 n ASN 135 
4 n ARG 136 
4 n HIS 137 
4 n ALA 138 
4 n ARG 139 
4 n GLU 140 
4 n TRP 141 
4 n THR 142 
4 n GLN 143 
4 n LYS 144 
4 n TYR 145 
4 n ALA 146 
4 n MET 147 
5 n MET 1   
5 n GLN 2   
5 n ILE 3   
5 n PHE 4   
5 n VAL 5   
5 n LYS 6   
5 n THR 7   
5 n LEU 8   
5 n THR 9   
5 n GLY 10  
5 n LYS 11  
5 n THR 12  
5 n ILE 13  
5 n THR 14  
5 n LEU 15  
5 n GLU 16  
5 n VAL 17  
5 n GLU 18  
5 n PRO 19  
5 n SER 20  
5 n ASP 21  
5 n THR 22  
5 n ILE 23  
5 n GLU 24  
5 n ASN 25  
5 n VAL 26  
5 n LYS 27  
5 n ALA 28  
5 n LYS 29  
5 n ILE 30  
5 n GLN 31  
5 n ASP 32  
5 n LYS 33  
5 n GLU 34  
5 n GLY 35  
5 n ILE 36  
5 n PRO 37  
5 n PRO 38  
5 n ASP 39  
5 n GLN 40  
5 n GLN 41  
5 n ARG 42  
5 n LEU 43  
5 n ILE 44  
5 n PHE 45  
5 n ALA 46  
5 n GLY 47  
5 n LYS 48  
5 n GLN 49  
5 n LEU 50  
5 n GLU 51  
5 n ASP 52  
5 n GLY 53  
5 n ARG 54  
5 n THR 55  
5 n LEU 56  
5 n SER 57  
5 n ASP 58  
5 n TYR 59  
5 n ASN 60  
5 n ILE 61  
5 n GLN 62  
5 n LYS 63  
5 n GLU 64  
5 n SER 65  
5 n THR 66  
5 n LEU 67  
5 n HIS 68  
5 n LEU 69  
5 n VAL 70  
5 n LEU 71  
5 n ARG 72  
5 n LEU 73  
5 n ARG 74  
5 n GLY 75  
5 n GLY 76  
6 n MET 1   
6 n GLN 2   
6 n ILE 3   
6 n PHE 4   
6 n VAL 5   
6 n LYS 6   
6 n THR 7   
6 n LEU 8   
6 n THR 9   
6 n GLY 10  
6 n LYS 11  
6 n THR 12  
6 n ILE 13  
6 n THR 14  
6 n LEU 15  
6 n GLU 16  
6 n VAL 17  
6 n GLU 18  
6 n PRO 19  
6 n SER 20  
6 n ASP 21  
6 n THR 22  
6 n ILE 23  
6 n GLU 24  
6 n ASN 25  
6 n VAL 26  
6 n LYS 27  
6 n ALA 28  
6 n LYS 29  
6 n ILE 30  
6 n GLN 31  
6 n ASP 32  
6 n LYS 33  
6 n GLU 34  
6 n GLY 35  
6 n ILE 36  
6 n PRO 37  
6 n PRO 38  
6 n ASP 39  
6 n GLN 40  
6 n GLN 41  
6 n ARG 42  
6 n LEU 43  
6 n ILE 44  
6 n PHE 45  
6 n ALA 46  
6 n GLY 47  
6 n LYS 48  
6 n GLN 49  
6 n LEU 50  
6 n GLU 51  
6 n ASP 52  
6 n GLY 53  
6 n ARG 54  
6 n THR 55  
6 n LEU 56  
6 n SER 57  
6 n ASP 58  
6 n TYR 59  
6 n ASN 60  
6 n ILE 61  
6 n GLN 62  
6 n LYS 63  
6 n GLU 64  
6 n SER 65  
6 n THR 66  
6 n LEU 67  
6 n HIS 68  
6 n LEU 69  
6 n VAL 70  
6 n LEU 71  
6 n ARG 72  
6 n LEU 73  
6 n ARG 74  
6 n GLY 75  
6 n GLY 76  
#
_ma_data.content_type "model coordinates"
_ma_data.id           1
_ma_data.name         Model
#
_ma_model_list.data_id          1
_ma_model_list.model_group_id   1
_ma_model_list.model_group_name "AlphaFold-beta-20231127 (52ceabbc-a146-4d20-8f14-848cbf63912f @ 2026-01-22 02:13:10)"
_ma_model_list.model_id         1
_ma_model_list.model_name       "Top ranked model"
_ma_model_list.model_type       "Ab initio model"
_ma_model_list.ordinal_id       1
#
loop_
_ma_protocol_step.method_type
_ma_protocol_step.ordinal_id
_ma_protocol_step.protocol_id
_ma_protocol_step.step_id
"coevolution MSA" 1 1 1 
"template search" 2 1 2 
modeling          3 1 3 
#
loop_
_ma_qa_metric.id
_ma_qa_metric.mode
_ma_qa_metric.name
_ma_qa_metric.software_group_id
_ma_qa_metric.type
1 global pLDDT 1 pLDDT 
2 local  pLDDT 1 pLDDT 
#
_ma_qa_metric_global.metric_id    1
_ma_qa_metric_global.metric_value 83.76
_ma_qa_metric_global.model_id     1
_ma_qa_metric_global.ordinal_id   1
#
_ma_software_group.group_id    1
_ma_software_group.ordinal_id  1
_ma_software_group.software_id 1
#
loop_
_ma_target_entity.data_id
_ma_target_entity.entity_id
_ma_target_entity.origin
1 1 . 
1 2 . 
1 3 . 
1 4 . 
1 5 . 
1 6 . 
#
loop_
_ma_target_entity_instance.asym_id
_ma_target_entity_instance.details
_ma_target_entity_instance.entity_id
A . 1 
B . 2 
C . 3 
D . 4 
E . 5 
F . 6 
#
loop_
_pdbx_data_usage.details
_pdbx_data_usage.id
_pdbx_data_usage.type
_pdbx_data_usage.url
;NON-COMMERCIAL USE ONLY, BY USING THIS FILE YOU AGREE TO THE TERMS OF USE FOUND
AT alphafoldserver.com/output-terms.
;
1 license    ? 
;THE INFORMATION IS NOT INTENDED FOR, HAS NOT BEEN VALIDATED FOR, AND IS NOT
APPROVED FOR CLINICAL USE. IT SHOULD NOT BE USED FOR CLINICAL PURPOSE OR RELIED
ON FOR MEDICAL OR OTHER PROFESSIONAL ADVICE. IT IS THEORETICAL MODELLING ONLY
AND CAUTION SHOULD BE EXERCISED IN ITS USE. IT IS PROVIDED "AS-IS" WITHOUT ANY
WARRANTY OF ANY KIND, WHETHER EXPRESSED OR IMPLIED. NO WARRANTY IS GIVEN THAT
USE OF THE INFORMATION SHALL NOT INFRINGE THE RIGHTS OF ANY THIRD PARTY.
;
2 disclaimer ? 
#
loop_
_pdbx_poly_seq_scheme.asym_id
_pdbx_poly_seq_scheme.auth_seq_num
_pdbx_poly_seq_scheme.entity_id
_pdbx_poly_seq_scheme.hetero
_pdbx_poly_seq_scheme.mon_id
_pdbx_poly_seq_scheme.pdb_ins_code
_pdbx_poly_seq_scheme.pdb_seq_num
_pdbx_poly_seq_scheme.pdb_strand_id
_pdbx_poly_seq_scheme.seq_id
A 1   1 n MET . 1   A 1   
A 2   1 n LYS . 2   A 2   
A 3   1 n GLY . 3   A 3   
A 4   1 n LYS . 4   A 4   
A 5   1 n GLU . 5   A 5   
A 6   1 n GLU . 6   A 6   
A 7   1 n LYS . 7   A 7   
A 8   1 n GLU . 8   A 8   
A 9   1 n GLY . 9   A 9   
A 10  1 n GLY . 10  A 10  
A 11  1 n ALA . 11  A 11  
A 12  1 n ARG . 12  A 12  
A 13  1 n LEU . 13  A 13  
A 14  1 n GLY . 14  A 14  
A 15  1 n ALA . 15  A 15  
A 16  1 n GLY . 16  A 16  
A 17  1 n GLY . 17  A 17  
A 18  1 n GLY . 18  A 18  
A 19  1 n SER . 19  A 19  
A 20  1 n PRO . 20  A 20  
A 21  1 n GLU . 21  A 21  
A 22  1 n LYS . 22  A 22  
A 23  1 n SER . 23  A 23  
A 24  1 n PRO . 24  A 24  
A 25  1 n SER . 25  A 25  
A 26  1 n ALA . 26  A 26  
A 27  1 n GLN . 27  A 27  
A 28  1 n GLU . 28  A 28  
A 29  1 n LEU . 29  A 29  
A 30  1 n LYS . 30  A 30  
A 31  1 n GLU . 31  A 31  
A 32  1 n GLN . 32  A 32  
A 33  1 n GLY . 33  A 33  
A 34  1 n ASN . 34  A 34  
A 35  1 n ARG . 35  A 35  
A 36  1 n LEU . 36  A 36  
A 37  1 n PHE . 37  A 37  
A 38  1 n VAL . 38  A 38  
A 39  1 n GLY . 39  A 39  
A 40  1 n ARG . 40  A 40  
A 41  1 n LYS . 41  A 41  
A 42  1 n TYR . 42  A 42  
A 43  1 n PRO . 43  A 43  
A 44  1 n GLU . 44  A 44  
A 45  1 n ALA . 45  A 45  
A 46  1 n ALA . 46  A 46  
A 47  1 n ALA . 47  A 47  
A 48  1 n CYS . 48  A 48  
A 49  1 n TYR . 49  A 49  
A 50  1 n GLY . 50  A 50  
A 51  1 n ARG . 51  A 51  
A 52  1 n ALA . 52  A 52  
A 53  1 n ILE . 53  A 53  
A 54  1 n THR . 54  A 54  
A 55  1 n ARG . 55  A 55  
A 56  1 n ASN . 56  A 56  
A 57  1 n PRO . 57  A 57  
A 58  1 n LEU . 58  A 58  
A 59  1 n VAL . 59  A 59  
A 60  1 n ALA . 60  A 60  
A 61  1 n VAL . 61  A 61  
A 62  1 n TYR . 62  A 62  
A 63  1 n TYR . 63  A 63  
A 64  1 n THR . 64  A 64  
A 65  1 n ASN . 65  A 65  
A 66  1 n ARG . 66  A 66  
A 67  1 n ALA . 67  A 67  
A 68  1 n LEU . 68  A 68  
A 69  1 n CYS . 69  A 69  
A 70  1 n TYR . 70  A 70  
A 71  1 n LEU . 71  A 71  
A 72  1 n LYS . 72  A 72  
A 73  1 n MET . 73  A 73  
A 74  1 n GLN . 74  A 74  
A 75  1 n GLN . 75  A 75  
A 76  1 n HIS . 76  A 76  
A 77  1 n GLU . 77  A 77  
A 78  1 n GLN . 78  A 78  
A 79  1 n ALA . 79  A 79  
A 80  1 n LEU . 80  A 80  
A 81  1 n ALA . 81  A 81  
A 82  1 n ASP . 82  A 82  
A 83  1 n CYS . 83  A 83  
A 84  1 n ARG . 84  A 84  
A 85  1 n ARG . 85  A 85  
A 86  1 n ALA . 86  A 86  
A 87  1 n LEU . 87  A 87  
A 88  1 n GLU . 88  A 88  
A 89  1 n LEU . 89  A 89  
A 90  1 n ASP . 90  A 90  
A 91  1 n GLY . 91  A 91  
A 92  1 n GLN . 92  A 92  
A 93  1 n SER . 93  A 93  
A 94  1 n VAL . 94  A 94  
A 95  1 n LYS . 95  A 95  
A 96  1 n ALA . 96  A 96  
A 97  1 n HIS . 97  A 97  
A 98  1 n PHE . 98  A 98  
A 99  1 n PHE . 99  A 99  
A 100 1 n LEU . 100 A 100 
A 101 1 n GLY . 101 A 101 
A 102 1 n GLN . 102 A 102 
A 103 1 n CYS . 103 A 103 
A 104 1 n GLN . 104 A 104 
A 105 1 n LEU . 105 A 105 
A 106 1 n GLU . 106 A 106 
A 107 1 n MET . 107 A 107 
A 108 1 n GLU . 108 A 108 
A 109 1 n SER . 109 A 109 
A 110 1 n TYR . 110 A 110 
A 111 1 n ASP . 111 A 111 
A 112 1 n GLU . 112 A 112 
A 113 1 n ALA . 113 A 113 
A 114 1 n ILE . 114 A 114 
A 115 1 n ALA . 115 A 115 
A 116 1 n ASN . 116 A 116 
A 117 1 n LEU . 117 A 117 
A 118 1 n GLN . 118 A 118 
A 119 1 n ARG . 119 A 119 
A 120 1 n ALA . 120 A 120 
A 121 1 n TYR . 121 A 121 
A 122 1 n SER . 122 A 122 
A 123 1 n LEU . 123 A 123 
A 124 1 n ALA . 124 A 124 
A 125 1 n LYS . 125 A 125 
A 126 1 n GLU . 126 A 126 
A 127 1 n GLN . 127 A 127 
A 128 1 n ARG . 128 A 128 
A 129 1 n LEU . 129 A 129 
A 130 1 n ASN . 130 A 130 
A 131 1 n PHE . 131 A 131 
A 132 1 n GLY . 132 A 132 
A 133 1 n ASP . 133 A 133 
A 134 1 n ASP . 134 A 134 
A 135 1 n ILE . 135 A 135 
A 136 1 n PRO . 136 A 136 
A 137 1 n SER . 137 A 137 
A 138 1 n ALA . 138 A 138 
A 139 1 n LEU . 139 A 139 
A 140 1 n ARG . 140 A 140 
A 141 1 n ILE . 141 A 141 
A 142 1 n ALA . 142 A 142 
A 143 1 n LYS . 143 A 143 
A 144 1 n LYS . 144 A 144 
A 145 1 n LYS . 145 A 145 
A 146 1 n ARG . 146 A 146 
A 147 1 n TRP . 147 A 147 
A 148 1 n ASN . 148 A 148 
A 149 1 n SER . 149 A 149 
A 150 1 n ILE . 150 A 150 
A 151 1 n GLU . 151 A 151 
A 152 1 n GLU . 152 A 152 
A 153 1 n ARG . 153 A 153 
A 154 1 n ARG . 154 A 154 
A 155 1 n ILE . 155 A 155 
A 156 1 n HIS . 156 A 156 
A 157 1 n GLN . 157 A 157 
A 158 1 n GLU . 158 A 158 
A 159 1 n SER . 159 A 159 
A 160 1 n GLU . 160 A 160 
A 161 1 n LEU . 161 A 161 
A 162 1 n HIS . 162 A 162 
A 163 1 n SER . 163 A 163 
A 164 1 n TYR . 164 A 164 
A 165 1 n LEU . 165 A 165 
A 166 1 n SER . 166 A 166 
A 167 1 n ARG . 167 A 167 
A 168 1 n LEU . 168 A 168 
A 169 1 n ILE . 169 A 169 
A 170 1 n ALA . 170 A 170 
A 171 1 n ALA . 171 A 171 
A 172 1 n GLU . 172 A 172 
A 173 1 n ARG . 173 A 173 
A 174 1 n GLU . 174 A 174 
A 175 1 n ARG . 175 A 175 
A 176 1 n GLU . 176 A 176 
A 177 1 n LEU . 177 A 177 
A 178 1 n GLU . 178 A 178 
A 179 1 n GLU . 179 A 179 
A 180 1 n CYS . 180 A 180 
A 181 1 n GLN . 181 A 181 
A 182 1 n ARG . 182 A 182 
A 183 1 n ASN . 183 A 183 
A 184 1 n HIS . 184 A 184 
A 185 1 n GLU . 185 A 185 
A 186 1 n GLY . 186 A 186 
A 187 1 n ASP . 187 A 187 
A 188 1 n GLU . 188 A 188 
A 189 1 n ASP . 189 A 189 
A 190 1 n ASP . 190 A 190 
A 191 1 n SER . 191 A 191 
A 192 1 n HIS . 192 A 192 
A 193 1 n VAL . 193 A 193 
A 194 1 n ARG . 194 A 194 
A 195 1 n ALA . 195 A 195 
A 196 1 n GLN . 196 A 196 
A 197 1 n GLN . 197 A 197 
A 198 1 n ALA . 198 A 198 
A 199 1 n CYS . 199 A 199 
A 200 1 n ILE . 200 A 200 
A 201 1 n GLU . 201 A 201 
A 202 1 n ALA . 202 A 202 
A 203 1 n LYS . 203 A 203 
A 204 1 n HIS . 204 A 204 
A 205 1 n ASP . 205 A 205 
A 206 1 n LYS . 206 A 206 
A 207 1 n TYR . 207 A 207 
A 208 1 n MET . 208 A 208 
A 209 1 n ALA . 209 A 209 
A 210 1 n ASP . 210 A 210 
A 211 1 n MET . 211 A 211 
A 212 1 n ASP . 212 A 212 
A 213 1 n GLU . 213 A 213 
A 214 1 n LEU . 214 A 214 
A 215 1 n PHE . 215 A 215 
A 216 1 n SER . 216 A 216 
A 217 1 n GLN . 217 A 217 
A 218 1 n VAL . 218 A 218 
A 219 1 n ASP . 219 A 219 
A 220 1 n GLU . 220 A 220 
A 221 1 n LYS . 221 A 221 
A 222 1 n ARG . 222 A 222 
A 223 1 n LYS . 223 A 223 
A 224 1 n LYS . 224 A 224 
A 225 1 n ARG . 225 A 225 
A 226 1 n ASP . 226 A 226 
A 227 1 n ILE . 227 A 227 
A 228 1 n PRO . 228 A 228 
A 229 1 n ASP . 229 A 229 
A 230 1 n TYR . 230 A 230 
A 231 1 n LEU . 231 A 231 
A 232 1 n CYS . 232 A 232 
A 233 1 n GLY . 233 A 233 
A 234 1 n LYS . 234 A 234 
A 235 1 n ILE . 235 A 235 
A 236 1 n SER . 236 A 236 
A 237 1 n PHE . 237 A 237 
A 238 1 n GLU . 238 A 238 
A 239 1 n LEU . 239 A 239 
A 240 1 n MET . 240 A 240 
A 241 1 n ARG . 241 A 241 
A 242 1 n GLU . 242 A 242 
A 243 1 n PRO . 243 A 243 
A 244 1 n CYS . 244 A 244 
A 245 1 n ILE . 245 A 245 
A 246 1 n THR . 246 A 246 
A 247 1 n PRO . 247 A 247 
A 248 1 n SER . 248 A 248 
A 249 1 n GLY . 249 A 249 
A 250 1 n ILE . 250 A 250 
A 251 1 n THR . 251 A 251 
A 252 1 n TYR . 252 A 252 
A 253 1 n ASP . 253 A 253 
A 254 1 n ARG . 254 A 254 
A 255 1 n LYS . 255 A 255 
A 256 1 n ASP . 256 A 256 
A 257 1 n ILE . 257 A 257 
A 258 1 n GLU . 258 A 258 
A 259 1 n GLU . 259 A 259 
A 260 1 n HIS . 260 A 260 
A 261 1 n LEU . 261 A 261 
A 262 1 n GLN . 262 A 262 
A 263 1 n ARG . 263 A 263 
A 264 1 n VAL . 264 A 264 
A 265 1 n GLY . 265 A 265 
A 266 1 n HIS . 266 A 266 
A 267 1 n PHE . 267 A 267 
A 268 1 n ASP . 268 A 268 
A 269 1 n PRO . 269 A 269 
A 270 1 n VAL . 270 A 270 
A 271 1 n THR . 271 A 271 
A 272 1 n ARG . 272 A 272 
A 273 1 n SER . 273 A 273 
A 274 1 n PRO . 274 A 274 
A 275 1 n LEU . 275 A 275 
A 276 1 n THR . 276 A 276 
A 277 1 n GLN . 277 A 277 
A 278 1 n GLU . 278 A 278 
A 279 1 n GLN . 279 A 279 
A 280 1 n LEU . 280 A 280 
A 281 1 n ILE . 281 A 281 
A 282 1 n PRO . 282 A 282 
A 283 1 n ASN . 283 A 283 
A 284 1 n LEU . 284 A 284 
A 285 1 n ALA . 285 A 285 
A 286 1 n MET . 286 A 286 
A 287 1 n LYS . 287 A 287 
A 288 1 n GLU . 288 A 288 
A 289 1 n VAL . 289 A 289 
A 290 1 n ILE . 290 A 290 
A 291 1 n ASP . 291 A 291 
A 292 1 n ALA . 292 A 292 
A 293 1 n PHE . 293 A 293 
A 294 1 n ILE . 294 A 294 
A 295 1 n SER . 295 A 295 
A 296 1 n GLU . 296 A 296 
A 297 1 n ASN . 297 A 297 
A 298 1 n GLY . 298 A 298 
A 299 1 n TRP . 299 A 299 
A 300 1 n VAL . 300 A 300 
A 301 1 n GLU . 301 A 301 
A 302 1 n ASP . 302 A 302 
A 303 1 n TYR . 303 A 303 
B 1   2 n MET . 1   B 1   
B 2   2 n LYS . 2   B 2   
B 3   2 n GLY . 3   B 3   
B 4   2 n LYS . 4   B 4   
B 5   2 n GLU . 5   B 5   
B 6   2 n GLU . 6   B 6   
B 7   2 n LYS . 7   B 7   
B 8   2 n GLU . 8   B 8   
B 9   2 n GLY . 9   B 9   
B 10  2 n GLY . 10  B 10  
B 11  2 n ALA . 11  B 11  
B 12  2 n ARG . 12  B 12  
B 13  2 n LEU . 13  B 13  
B 14  2 n GLY . 14  B 14  
B 15  2 n ALA . 15  B 15  
B 16  2 n GLY . 16  B 16  
B 17  2 n GLY . 17  B 17  
B 18  2 n GLY . 18  B 18  
B 19  2 n SER . 19  B 19  
B 20  2 n PRO . 20  B 20  
B 21  2 n GLU . 21  B 21  
B 22  2 n LYS . 22  B 22  
B 23  2 n SER . 23  B 23  
B 24  2 n PRO . 24  B 24  
B 25  2 n SER . 25  B 25  
B 26  2 n ALA . 26  B 26  
B 27  2 n GLN . 27  B 27  
B 28  2 n GLU . 28  B 28  
B 29  2 n LEU . 29  B 29  
B 30  2 n LYS . 30  B 30  
B 31  2 n GLU . 31  B 31  
B 32  2 n GLN . 32  B 32  
B 33  2 n GLY . 33  B 33  
B 34  2 n ASN . 34  B 34  
B 35  2 n ARG . 35  B 35  
B 36  2 n LEU . 36  B 36  
B 37  2 n PHE . 37  B 37  
B 38  2 n VAL . 38  B 38  
B 39  2 n GLY . 39  B 39  
B 40  2 n ARG . 40  B 40  
B 41  2 n LYS . 41  B 41  
B 42  2 n TYR . 42  B 42  
B 43  2 n PRO . 43  B 43  
B 44  2 n GLU . 44  B 44  
B 45  2 n ALA . 45  B 45  
B 46  2 n ALA . 46  B 46  
B 47  2 n ALA . 47  B 47  
B 48  2 n CYS . 48  B 48  
B 49  2 n TYR . 49  B 49  
B 50  2 n GLY . 50  B 50  
B 51  2 n ARG . 51  B 51  
B 52  2 n ALA . 52  B 52  
B 53  2 n ILE . 53  B 53  
B 54  2 n THR . 54  B 54  
B 55  2 n ARG . 55  B 55  
B 56  2 n ASN . 56  B 56  
B 57  2 n PRO . 57  B 57  
B 58  2 n LEU . 58  B 58  
B 59  2 n VAL . 59  B 59  
B 60  2 n ALA . 60  B 60  
B 61  2 n VAL . 61  B 61  
B 62  2 n TYR . 62  B 62  
B 63  2 n TYR . 63  B 63  
B 64  2 n THR . 64  B 64  
B 65  2 n ASN . 65  B 65  
B 66  2 n ARG . 66  B 66  
B 67  2 n ALA . 67  B 67  
B 68  2 n LEU . 68  B 68  
B 69  2 n CYS . 69  B 69  
B 70  2 n TYR . 70  B 70  
B 71  2 n LEU . 71  B 71  
B 72  2 n LYS . 72  B 72  
B 73  2 n MET . 73  B 73  
B 74  2 n GLN . 74  B 74  
B 75  2 n GLN . 75  B 75  
B 76  2 n HIS . 76  B 76  
B 77  2 n GLU . 77  B 77  
B 78  2 n GLN . 78  B 78  
B 79  2 n ALA . 79  B 79  
B 80  2 n LEU . 80  B 80  
B 81  2 n ALA . 81  B 81  
B 82  2 n ASP . 82  B 82  
B 83  2 n CYS . 83  B 83  
B 84  2 n ARG . 84  B 84  
B 85  2 n ARG . 85  B 85  
B 86  2 n ALA . 86  B 86  
B 87  2 n LEU . 87  B 87  
B 88  2 n GLU . 88  B 88  
B 89  2 n LEU . 89  B 89  
B 90  2 n ASP . 90  B 90  
B 91  2 n GLY . 91  B 91  
B 92  2 n GLN . 92  B 92  
B 93  2 n SER . 93  B 93  
B 94  2 n VAL . 94  B 94  
B 95  2 n LYS . 95  B 95  
B 96  2 n ALA . 96  B 96  
B 97  2 n HIS . 97  B 97  
B 98  2 n PHE . 98  B 98  
B 99  2 n PHE . 99  B 99  
B 100 2 n LEU . 100 B 100 
B 101 2 n GLY . 101 B 101 
B 102 2 n GLN . 102 B 102 
B 103 2 n CYS . 103 B 103 
B 104 2 n GLN . 104 B 104 
B 105 2 n LEU . 105 B 105 
B 106 2 n GLU . 106 B 106 
B 107 2 n MET . 107 B 107 
B 108 2 n GLU . 108 B 108 
B 109 2 n SER . 109 B 109 
B 110 2 n TYR . 110 B 110 
B 111 2 n ASP . 111 B 111 
B 112 2 n GLU . 112 B 112 
B 113 2 n ALA . 113 B 113 
B 114 2 n ILE . 114 B 114 
B 115 2 n ALA . 115 B 115 
B 116 2 n ASN . 116 B 116 
B 117 2 n LEU . 117 B 117 
B 118 2 n GLN . 118 B 118 
B 119 2 n ARG . 119 B 119 
B 120 2 n ALA . 120 B 120 
B 121 2 n TYR . 121 B 121 
B 122 2 n SER . 122 B 122 
B 123 2 n LEU . 123 B 123 
B 124 2 n ALA . 124 B 124 
B 125 2 n LYS . 125 B 125 
B 126 2 n GLU . 126 B 126 
B 127 2 n GLN . 127 B 127 
B 128 2 n ARG . 128 B 128 
B 129 2 n LEU . 129 B 129 
B 130 2 n ASN . 130 B 130 
B 131 2 n PHE . 131 B 131 
B 132 2 n GLY . 132 B 132 
B 133 2 n ASP . 133 B 133 
B 134 2 n ASP . 134 B 134 
B 135 2 n ILE . 135 B 135 
B 136 2 n PRO . 136 B 136 
B 137 2 n SER . 137 B 137 
B 138 2 n ALA . 138 B 138 
B 139 2 n LEU . 139 B 139 
B 140 2 n ARG . 140 B 140 
B 141 2 n ILE . 141 B 141 
B 142 2 n ALA . 142 B 142 
B 143 2 n LYS . 143 B 143 
B 144 2 n LYS . 144 B 144 
B 145 2 n LYS . 145 B 145 
B 146 2 n ARG . 146 B 146 
B 147 2 n TRP . 147 B 147 
B 148 2 n ASN . 148 B 148 
B 149 2 n SER . 149 B 149 
B 150 2 n ILE . 150 B 150 
B 151 2 n GLU . 151 B 151 
B 152 2 n GLU . 152 B 152 
B 153 2 n ARG . 153 B 153 
B 154 2 n ARG . 154 B 154 
B 155 2 n ILE . 155 B 155 
B 156 2 n HIS . 156 B 156 
B 157 2 n GLN . 157 B 157 
B 158 2 n GLU . 158 B 158 
B 159 2 n SER . 159 B 159 
B 160 2 n GLU . 160 B 160 
B 161 2 n LEU . 161 B 161 
B 162 2 n HIS . 162 B 162 
B 163 2 n SER . 163 B 163 
B 164 2 n TYR . 164 B 164 
B 165 2 n LEU . 165 B 165 
B 166 2 n SER . 166 B 166 
B 167 2 n ARG . 167 B 167 
B 168 2 n LEU . 168 B 168 
B 169 2 n ILE . 169 B 169 
B 170 2 n ALA . 170 B 170 
B 171 2 n ALA . 171 B 171 
B 172 2 n GLU . 172 B 172 
B 173 2 n ARG . 173 B 173 
B 174 2 n GLU . 174 B 174 
B 175 2 n ARG . 175 B 175 
B 176 2 n GLU . 176 B 176 
B 177 2 n LEU . 177 B 177 
B 178 2 n GLU . 178 B 178 
B 179 2 n GLU . 179 B 179 
B 180 2 n CYS . 180 B 180 
B 181 2 n GLN . 181 B 181 
B 182 2 n ARG . 182 B 182 
B 183 2 n ASN . 183 B 183 
B 184 2 n HIS . 184 B 184 
B 185 2 n GLU . 185 B 185 
B 186 2 n GLY . 186 B 186 
B 187 2 n ASP . 187 B 187 
B 188 2 n GLU . 188 B 188 
B 189 2 n ASP . 189 B 189 
B 190 2 n ASP . 190 B 190 
B 191 2 n SER . 191 B 191 
B 192 2 n HIS . 192 B 192 
B 193 2 n VAL . 193 B 193 
B 194 2 n ARG . 194 B 194 
B 195 2 n ALA . 195 B 195 
B 196 2 n GLN . 196 B 196 
B 197 2 n GLN . 197 B 197 
B 198 2 n ALA . 198 B 198 
B 199 2 n CYS . 199 B 199 
B 200 2 n ILE . 200 B 200 
B 201 2 n GLU . 201 B 201 
B 202 2 n ALA . 202 B 202 
B 203 2 n LYS . 203 B 203 
B 204 2 n HIS . 204 B 204 
B 205 2 n ASP . 205 B 205 
B 206 2 n LYS . 206 B 206 
B 207 2 n TYR . 207 B 207 
B 208 2 n MET . 208 B 208 
B 209 2 n ALA . 209 B 209 
B 210 2 n ASP . 210 B 210 
B 211 2 n MET . 211 B 211 
B 212 2 n ASP . 212 B 212 
B 213 2 n GLU . 213 B 213 
B 214 2 n LEU . 214 B 214 
B 215 2 n PHE . 215 B 215 
B 216 2 n SER . 216 B 216 
B 217 2 n GLN . 217 B 217 
B 218 2 n VAL . 218 B 218 
B 219 2 n ASP . 219 B 219 
B 220 2 n GLU . 220 B 220 
B 221 2 n LYS . 221 B 221 
B 222 2 n ARG . 222 B 222 
B 223 2 n LYS . 223 B 223 
B 224 2 n LYS . 224 B 224 
B 225 2 n ARG . 225 B 225 
B 226 2 n ASP . 226 B 226 
B 227 2 n ILE . 227 B 227 
B 228 2 n PRO . 228 B 228 
B 229 2 n ASP . 229 B 229 
B 230 2 n TYR . 230 B 230 
B 231 2 n LEU . 231 B 231 
B 232 2 n CYS . 232 B 232 
B 233 2 n GLY . 233 B 233 
B 234 2 n LYS . 234 B 234 
B 235 2 n ILE . 235 B 235 
B 236 2 n SER . 236 B 236 
B 237 2 n PHE . 237 B 237 
B 238 2 n GLU . 238 B 238 
B 239 2 n LEU . 239 B 239 
B 240 2 n MET . 240 B 240 
B 241 2 n ARG . 241 B 241 
B 242 2 n GLU . 242 B 242 
B 243 2 n PRO . 243 B 243 
B 244 2 n CYS . 244 B 244 
B 245 2 n ILE . 245 B 245 
B 246 2 n THR . 246 B 246 
B 247 2 n PRO . 247 B 247 
B 248 2 n SER . 248 B 248 
B 249 2 n GLY . 249 B 249 
B 250 2 n ILE . 250 B 250 
B 251 2 n THR . 251 B 251 
B 252 2 n TYR . 252 B 252 
B 253 2 n ASP . 253 B 253 
B 254 2 n ARG . 254 B 254 
B 255 2 n LYS . 255 B 255 
B 256 2 n ASP . 256 B 256 
B 257 2 n ILE . 257 B 257 
B 258 2 n GLU . 258 B 258 
B 259 2 n GLU . 259 B 259 
B 260 2 n HIS . 260 B 260 
B 261 2 n LEU . 261 B 261 
B 262 2 n GLN . 262 B 262 
B 263 2 n ARG . 263 B 263 
B 264 2 n VAL . 264 B 264 
B 265 2 n GLY . 265 B 265 
B 266 2 n HIS . 266 B 266 
B 267 2 n PHE . 267 B 267 
B 268 2 n ASP . 268 B 268 
B 269 2 n PRO . 269 B 269 
B 270 2 n VAL . 270 B 270 
B 271 2 n THR . 271 B 271 
B 272 2 n ARG . 272 B 272 
B 273 2 n SER . 273 B 273 
B 274 2 n PRO . 274 B 274 
B 275 2 n LEU . 275 B 275 
B 276 2 n THR . 276 B 276 
B 277 2 n GLN . 277 B 277 
B 278 2 n GLU . 278 B 278 
B 279 2 n GLN . 279 B 279 
B 280 2 n LEU . 280 B 280 
B 281 2 n ILE . 281 B 281 
B 282 2 n PRO . 282 B 282 
B 283 2 n ASN . 283 B 283 
B 284 2 n LEU . 284 B 284 
B 285 2 n ALA . 285 B 285 
B 286 2 n MET . 286 B 286 
B 287 2 n LYS . 287 B 287 
B 288 2 n GLU . 288 B 288 
B 289 2 n VAL . 289 B 289 
B 290 2 n ILE . 290 B 290 
B 291 2 n ASP . 291 B 291 
B 292 2 n ALA . 292 B 292 
B 293 2 n PHE . 293 B 293 
B 294 2 n ILE . 294 B 294 
B 295 2 n SER . 295 B 295 
B 296 2 n GLU . 296 B 296 
B 297 2 n ASN . 297 B 297 
B 298 2 n GLY . 298 B 298 
B 299 2 n TRP . 299 B 299 
B 300 2 n VAL . 300 B 300 
B 301 2 n GLU . 301 B 301 
B 302 2 n ASP . 302 B 302 
B 303 2 n TYR . 303 B 303 
C 1   3 n MET . 1   C 1   
C 2   3 n ALA . 2   C 2   
C 3   3 n LEU . 3   C 3   
C 4   3 n LYS . 4   C 4   
C 5   3 n ARG . 5   C 5   
C 6   3 n ILE . 6   C 6   
C 7   3 n GLN . 7   C 7   
C 8   3 n LYS . 8   C 8   
C 9   3 n GLU . 9   C 9   
C 10  3 n LEU . 10  C 10  
C 11  3 n SER . 11  C 11  
C 12  3 n ASP . 12  C 12  
C 13  3 n LEU . 13  C 13  
C 14  3 n GLN . 14  C 14  
C 15  3 n ARG . 15  C 15  
C 16  3 n ASP . 16  C 16  
C 17  3 n PRO . 17  C 17  
C 18  3 n PRO . 18  C 18  
C 19  3 n ALA . 19  C 19  
C 20  3 n HIS . 20  C 20  
C 21  3 n CYS . 21  C 21  
C 22  3 n SER . 22  C 22  
C 23  3 n ALA . 23  C 23  
C 24  3 n GLY . 24  C 24  
C 25  3 n PRO . 25  C 25  
C 26  3 n VAL . 26  C 26  
C 27  3 n GLY . 27  C 27  
C 28  3 n ASP . 28  C 28  
C 29  3 n ASP . 29  C 29  
C 30  3 n LEU . 30  C 30  
C 31  3 n PHE . 31  C 31  
C 32  3 n HIS . 32  C 32  
C 33  3 n TRP . 33  C 33  
C 34  3 n GLN . 34  C 34  
C 35  3 n ALA . 35  C 35  
C 36  3 n THR . 36  C 36  
C 37  3 n ILE . 37  C 37  
C 38  3 n MET . 38  C 38  
C 39  3 n GLY . 39  C 39  
C 40  3 n PRO . 40  C 40  
C 41  3 n PRO . 41  C 41  
C 42  3 n ASP . 42  C 42  
C 43  3 n SER . 43  C 43  
C 44  3 n ALA . 44  C 44  
C 45  3 n TYR . 45  C 45  
C 46  3 n GLN . 46  C 46  
C 47  3 n GLY . 47  C 47  
C 48  3 n GLY . 48  C 48  
C 49  3 n VAL . 49  C 49  
C 50  3 n PHE . 50  C 50  
C 51  3 n PHE . 51  C 51  
C 52  3 n LEU . 52  C 52  
C 53  3 n THR . 53  C 53  
C 54  3 n VAL . 54  C 54  
C 55  3 n HIS . 55  C 55  
C 56  3 n PHE . 56  C 56  
C 57  3 n PRO . 57  C 57  
C 58  3 n THR . 58  C 58  
C 59  3 n ASP . 59  C 59  
C 60  3 n TYR . 60  C 60  
C 61  3 n PRO . 61  C 61  
C 62  3 n PHE . 62  C 62  
C 63  3 n LYS . 63  C 63  
C 64  3 n PRO . 64  C 64  
C 65  3 n PRO . 65  C 65  
C 66  3 n LYS . 66  C 66  
C 67  3 n ILE . 67  C 67  
C 68  3 n ALA . 68  C 68  
C 69  3 n PHE . 69  C 69  
C 70  3 n THR . 70  C 70  
C 71  3 n THR . 71  C 71  
C 72  3 n LYS . 72  C 72  
C 73  3 n ILE . 73  C 73  
C 74  3 n TYR . 74  C 74  
C 75  3 n HIS . 75  C 75  
C 76  3 n PRO . 76  C 76  
C 77  3 n ASN . 77  C 77  
C 78  3 n ILE . 78  C 78  
C 79  3 n ASN . 79  C 79  
C 80  3 n SER . 80  C 80  
C 81  3 n ASN . 81  C 81  
C 82  3 n GLY . 82  C 82  
C 83  3 n SER . 83  C 83  
C 84  3 n ILE . 84  C 84  
C 85  3 n CYS . 85  C 85  
C 86  3 n LEU . 86  C 86  
C 87  3 n ASP . 87  C 87  
C 88  3 n ILE . 88  C 88  
C 89  3 n LEU . 89  C 89  
C 90  3 n ARG . 90  C 90  
C 91  3 n SER . 91  C 91  
C 92  3 n GLN . 92  C 92  
C 93  3 n TRP . 93  C 93  
C 94  3 n SER . 94  C 94  
C 95  3 n PRO . 95  C 95  
C 96  3 n ALA . 96  C 96  
C 97  3 n LEU . 97  C 97  
C 98  3 n THR . 98  C 98  
C 99  3 n VAL . 99  C 99  
C 100 3 n SER . 100 C 100 
C 101 3 n LYS . 101 C 101 
C 102 3 n VAL . 102 C 102 
C 103 3 n LEU . 103 C 103 
C 104 3 n LEU . 104 C 104 
C 105 3 n SER . 105 C 105 
C 106 3 n ILE . 106 C 106 
C 107 3 n CYS . 107 C 107 
C 108 3 n SER . 108 C 108 
C 109 3 n LEU . 109 C 109 
C 110 3 n LEU . 110 C 110 
C 111 3 n CYS . 111 C 111 
C 112 3 n ASP . 112 C 112 
C 113 3 n PRO . 113 C 113 
C 114 3 n ASN . 114 C 114 
C 115 3 n PRO . 115 C 115 
C 116 3 n ASP . 116 C 116 
C 117 3 n ASP . 117 C 117 
C 118 3 n PRO . 118 C 118 
C 119 3 n LEU . 119 C 119 
C 120 3 n VAL . 120 C 120 
C 121 3 n PRO . 121 C 121 
C 122 3 n ASP . 122 C 122 
C 123 3 n ILE . 123 C 123 
C 124 3 n ALA . 124 C 124 
C 125 3 n GLN . 125 C 125 
C 126 3 n ILE . 126 C 126 
C 127 3 n TYR . 127 C 127 
C 128 3 n LYS . 128 C 128 
C 129 3 n SER . 129 C 129 
C 130 3 n ASP . 130 C 130 
C 131 3 n LYS . 131 C 131 
C 132 3 n GLU . 132 C 132 
C 133 3 n LYS . 133 C 133 
C 134 3 n TYR . 134 C 134 
C 135 3 n ASN . 135 C 135 
C 136 3 n ARG . 136 C 136 
C 137 3 n HIS . 137 C 137 
C 138 3 n ALA . 138 C 138 
C 139 3 n ARG . 139 C 139 
C 140 3 n GLU . 140 C 140 
C 141 3 n TRP . 141 C 141 
C 142 3 n THR . 142 C 142 
C 143 3 n GLN . 143 C 143 
C 144 3 n LYS . 144 C 144 
C 145 3 n TYR . 145 C 145 
C 146 3 n ALA . 146 C 146 
C 147 3 n MET . 147 C 147 
D 1   4 n MET . 1   D 1   
D 2   4 n ALA . 2   D 2   
D 3   4 n LEU . 3   D 3   
D 4   4 n LYS . 4   D 4   
D 5   4 n ARG . 5   D 5   
D 6   4 n ILE . 6   D 6   
D 7   4 n GLN . 7   D 7   
D 8   4 n LYS . 8   D 8   
D 9   4 n GLU . 9   D 9   
D 10  4 n LEU . 10  D 10  
D 11  4 n SER . 11  D 11  
D 12  4 n ASP . 12  D 12  
D 13  4 n LEU . 13  D 13  
D 14  4 n GLN . 14  D 14  
D 15  4 n ARG . 15  D 15  
D 16  4 n ASP . 16  D 16  
D 17  4 n PRO . 17  D 17  
D 18  4 n PRO . 18  D 18  
D 19  4 n ALA . 19  D 19  
D 20  4 n HIS . 20  D 20  
D 21  4 n CYS . 21  D 21  
D 22  4 n SER . 22  D 22  
D 23  4 n ALA . 23  D 23  
D 24  4 n GLY . 24  D 24  
D 25  4 n PRO . 25  D 25  
D 26  4 n VAL . 26  D 26  
D 27  4 n GLY . 27  D 27  
D 28  4 n ASP . 28  D 28  
D 29  4 n ASP . 29  D 29  
D 30  4 n LEU . 30  D 30  
D 31  4 n PHE . 31  D 31  
D 32  4 n HIS . 32  D 32  
D 33  4 n TRP . 33  D 33  
D 34  4 n GLN . 34  D 34  
D 35  4 n ALA . 35  D 35  
D 36  4 n THR . 36  D 36  
D 37  4 n ILE . 37  D 37  
D 38  4 n MET . 38  D 38  
D 39  4 n GLY . 39  D 39  
D 40  4 n PRO . 40  D 40  
D 41  4 n PRO . 41  D 41  
D 42  4 n ASP . 42  D 42  
D 43  4 n SER . 43  D 43  
D 44  4 n ALA . 44  D 44  
D 45  4 n TYR . 45  D 45  
D 46  4 n GLN . 46  D 46  
D 47  4 n GLY . 47  D 47  
D 48  4 n GLY . 48  D 48  
D 49  4 n VAL . 49  D 49  
D 50  4 n PHE . 50  D 50  
D 51  4 n PHE . 51  D 51  
D 52  4 n LEU . 52  D 52  
D 53  4 n THR . 53  D 53  
D 54  4 n VAL . 54  D 54  
D 55  4 n HIS . 55  D 55  
D 56  4 n PHE . 56  D 56  
D 57  4 n PRO . 57  D 57  
D 58  4 n THR . 58  D 58  
D 59  4 n ASP . 59  D 59  
D 60  4 n TYR . 60  D 60  
D 61  4 n PRO . 61  D 61  
D 62  4 n PHE . 62  D 62  
D 63  4 n LYS . 63  D 63  
D 64  4 n PRO . 64  D 64  
D 65  4 n PRO . 65  D 65  
D 66  4 n LYS . 66  D 66  
D 67  4 n ILE . 67  D 67  
D 68  4 n ALA . 68  D 68  
D 69  4 n PHE . 69  D 69  
D 70  4 n THR . 70  D 70  
D 71  4 n THR . 71  D 71  
D 72  4 n LYS . 72  D 72  
D 73  4 n ILE . 73  D 73  
D 74  4 n TYR . 74  D 74  
D 75  4 n HIS . 75  D 75  
D 76  4 n PRO . 76  D 76  
D 77  4 n ASN . 77  D 77  
D 78  4 n ILE . 78  D 78  
D 79  4 n ASN . 79  D 79  
D 80  4 n SER . 80  D 80  
D 81  4 n ASN . 81  D 81  
D 82  4 n GLY . 82  D 82  
D 83  4 n SER . 83  D 83  
D 84  4 n ILE . 84  D 84  
D 85  4 n CYS . 85  D 85  
D 86  4 n LEU . 86  D 86  
D 87  4 n ASP . 87  D 87  
D 88  4 n ILE . 88  D 88  
D 89  4 n LEU . 89  D 89  
D 90  4 n ARG . 90  D 90  
D 91  4 n SER . 91  D 91  
D 92  4 n GLN . 92  D 92  
D 93  4 n TRP . 93  D 93  
D 94  4 n SER . 94  D 94  
D 95  4 n PRO . 95  D 95  
D 96  4 n ALA . 96  D 96  
D 97  4 n LEU . 97  D 97  
D 98  4 n THR . 98  D 98  
D 99  4 n VAL . 99  D 99  
D 100 4 n SER . 100 D 100 
D 101 4 n LYS . 101 D 101 
D 102 4 n VAL . 102 D 102 
D 103 4 n LEU . 103 D 103 
D 104 4 n LEU . 104 D 104 
D 105 4 n SER . 105 D 105 
D 106 4 n ILE . 106 D 106 
D 107 4 n CYS . 107 D 107 
D 108 4 n SER . 108 D 108 
D 109 4 n LEU . 109 D 109 
D 110 4 n LEU . 110 D 110 
D 111 4 n CYS . 111 D 111 
D 112 4 n ASP . 112 D 112 
D 113 4 n PRO . 113 D 113 
D 114 4 n ASN . 114 D 114 
D 115 4 n PRO . 115 D 115 
D 116 4 n ASP . 116 D 116 
D 117 4 n ASP . 117 D 117 
D 118 4 n PRO . 118 D 118 
D 119 4 n LEU . 119 D 119 
D 120 4 n VAL . 120 D 120 
D 121 4 n PRO . 121 D 121 
D 122 4 n ASP . 122 D 122 
D 123 4 n ILE . 123 D 123 
D 124 4 n ALA . 124 D 124 
D 125 4 n GLN . 125 D 125 
D 126 4 n ILE . 126 D 126 
D 127 4 n TYR . 127 D 127 
D 128 4 n LYS . 128 D 128 
D 129 4 n SER . 129 D 129 
D 130 4 n ASP . 130 D 130 
D 131 4 n LYS . 131 D 131 
D 132 4 n GLU . 132 D 132 
D 133 4 n LYS . 133 D 133 
D 134 4 n TYR . 134 D 134 
D 135 4 n ASN . 135 D 135 
D 136 4 n ARG . 136 D 136 
D 137 4 n HIS . 137 D 137 
D 138 4 n ALA . 138 D 138 
D 139 4 n ARG . 139 D 139 
D 140 4 n GLU . 140 D 140 
D 141 4 n TRP . 141 D 141 
D 142 4 n THR . 142 D 142 
D 143 4 n GLN . 143 D 143 
D 144 4 n LYS . 144 D 144 
D 145 4 n TYR . 145 D 145 
D 146 4 n ALA . 146 D 146 
D 147 4 n MET . 147 D 147 
E 1   5 n MET . 1   E 1   
E 2   5 n GLN . 2   E 2   
E 3   5 n ILE . 3   E 3   
E 4   5 n PHE . 4   E 4   
E 5   5 n VAL . 5   E 5   
E 6   5 n LYS . 6   E 6   
E 7   5 n THR . 7   E 7   
E 8   5 n LEU . 8   E 8   
E 9   5 n THR . 9   E 9   
E 10  5 n GLY . 10  E 10  
E 11  5 n LYS . 11  E 11  
E 12  5 n THR . 12  E 12  
E 13  5 n ILE . 13  E 13  
E 14  5 n THR . 14  E 14  
E 15  5 n LEU . 15  E 15  
E 16  5 n GLU . 16  E 16  
E 17  5 n VAL . 17  E 17  
E 18  5 n GLU . 18  E 18  
E 19  5 n PRO . 19  E 19  
E 20  5 n SER . 20  E 20  
E 21  5 n ASP . 21  E 21  
E 22  5 n THR . 22  E 22  
E 23  5 n ILE . 23  E 23  
E 24  5 n GLU . 24  E 24  
E 25  5 n ASN . 25  E 25  
E 26  5 n VAL . 26  E 26  
E 27  5 n LYS . 27  E 27  
E 28  5 n ALA . 28  E 28  
E 29  5 n LYS . 29  E 29  
E 30  5 n ILE . 30  E 30  
E 31  5 n GLN . 31  E 31  
E 32  5 n ASP . 32  E 32  
E 33  5 n LYS . 33  E 33  
E 34  5 n GLU . 34  E 34  
E 35  5 n GLY . 35  E 35  
E 36  5 n ILE . 36  E 36  
E 37  5 n PRO . 37  E 37  
E 38  5 n PRO . 38  E 38  
E 39  5 n ASP . 39  E 39  
E 40  5 n GLN . 40  E 40  
E 41  5 n GLN . 41  E 41  
E 42  5 n ARG . 42  E 42  
E 43  5 n LEU . 43  E 43  
E 44  5 n ILE . 44  E 44  
E 45  5 n PHE . 45  E 45  
E 46  5 n ALA . 46  E 46  
E 47  5 n GLY . 47  E 47  
E 48  5 n LYS . 48  E 48  
E 49  5 n GLN . 49  E 49  
E 50  5 n LEU . 50  E 50  
E 51  5 n GLU . 51  E 51  
E 52  5 n ASP . 52  E 52  
E 53  5 n GLY . 53  E 53  
E 54  5 n ARG . 54  E 54  
E 55  5 n THR . 55  E 55  
E 56  5 n LEU . 56  E 56  
E 57  5 n SER . 57  E 57  
E 58  5 n ASP . 58  E 58  
E 59  5 n TYR . 59  E 59  
E 60  5 n ASN . 60  E 60  
E 61  5 n ILE . 61  E 61  
E 62  5 n GLN . 62  E 62  
E 63  5 n LYS . 63  E 63  
E 64  5 n GLU . 64  E 64  
E 65  5 n SER . 65  E 65  
E 66  5 n THR . 66  E 66  
E 67  5 n LEU . 67  E 67  
E 68  5 n HIS . 68  E 68  
E 69  5 n LEU . 69  E 69  
E 70  5 n VAL . 70  E 70  
E 71  5 n LEU . 71  E 71  
E 72  5 n ARG . 72  E 72  
E 73  5 n LEU . 73  E 73  
E 74  5 n ARG . 74  E 74  
E 75  5 n GLY . 75  E 75  
E 76  5 n GLY . 76  E 76  
F 1   6 n MET . 1   F 1   
F 2   6 n GLN . 2   F 2   
F 3   6 n ILE . 3   F 3   
F 4   6 n PHE . 4   F 4   
F 5   6 n VAL . 5   F 5   
F 6   6 n LYS . 6   F 6   
F 7   6 n THR . 7   F 7   
F 8   6 n LEU . 8   F 8   
F 9   6 n THR . 9   F 9   
F 10  6 n GLY . 10  F 10  
F 11  6 n LYS . 11  F 11  
F 12  6 n THR . 12  F 12  
F 13  6 n ILE . 13  F 13  
F 14  6 n THR . 14  F 14  
F 15  6 n LEU . 15  F 15  
F 16  6 n GLU . 16  F 16  
F 17  6 n VAL . 17  F 17  
F 18  6 n GLU . 18  F 18  
F 19  6 n PRO . 19  F 19  
F 20  6 n SER . 20  F 20  
F 21  6 n ASP . 21  F 21  
F 22  6 n THR . 22  F 22  
F 23  6 n ILE . 23  F 23  
F 24  6 n GLU . 24  F 24  
F 25  6 n ASN . 25  F 25  
F 26  6 n VAL . 26  F 26  
F 27  6 n LYS . 27  F 27  
F 28  6 n ALA . 28  F 28  
F 29  6 n LYS . 29  F 29  
F 30  6 n ILE . 30  F 30  
F 31  6 n GLN . 31  F 31  
F 32  6 n ASP . 32  F 32  
F 33  6 n LYS . 33  F 33  
F 34  6 n GLU . 34  F 34  
F 35  6 n GLY . 35  F 35  
F 36  6 n ILE . 36  F 36  
F 37  6 n PRO . 37  F 37  
F 38  6 n PRO . 38  F 38  
F 39  6 n ASP . 39  F 39  
F 40  6 n GLN . 40  F 40  
F 41  6 n GLN . 41  F 41  
F 42  6 n ARG . 42  F 42  
F 43  6 n LEU . 43  F 43  
F 44  6 n ILE . 44  F 44  
F 45  6 n PHE . 45  F 45  
F 46  6 n ALA . 46  F 46  
F 47  6 n GLY . 47  F 47  
F 48  6 n LYS . 48  F 48  
F 49  6 n GLN . 49  F 49  
F 50  6 n LEU . 50  F 50  
F 51  6 n GLU . 51  F 51  
F 52  6 n ASP . 52  F 52  
F 53  6 n GLY . 53  F 53  
F 54  6 n ARG . 54  F 54  
F 55  6 n THR . 55  F 55  
F 56  6 n LEU . 56  F 56  
F 57  6 n SER . 57  F 57  
F 58  6 n ASP . 58  F 58  
F 59  6 n TYR . 59  F 59  
F 60  6 n ASN . 60  F 60  
F 61  6 n ILE . 61  F 61  
F 62  6 n GLN . 62  F 62  
F 63  6 n LYS . 63  F 63  
F 64  6 n GLU . 64  F 64  
F 65  6 n SER . 65  F 65  
F 66  6 n THR . 66  F 66  
F 67  6 n LEU . 67  F 67  
F 68  6 n HIS . 68  F 68  
F 69  6 n LEU . 69  F 69  
F 70  6 n VAL . 70  F 70  
F 71  6 n LEU . 71  F 71  
F 72  6 n ARG . 72  F 72  
F 73  6 n LEU . 73  F 73  
F 74  6 n ARG . 74  F 74  
F 75  6 n GLY . 75  F 75  
F 76  6 n GLY . 76  F 76  
#
_software.classification other
_software.date           ?
_software.description    "Structure prediction"
_software.name           AlphaFold
_software.pdbx_ordinal   1
_software.type           package
_software.version        "AlphaFold-beta-20231127 (52ceabbc-a146-4d20-8f14-848cbf63912f @ 2026-01-22 02:13:10)"
#
loop_
_struct_asym.entity_id
_struct_asym.id
1 A 
2 B 
3 C 
4 D 
5 E 
6 F 
#
loop_
_atom_site.group_PDB
_atom_site.id
_atom_site.type_symbol
_atom_site.label_atom_id
_atom_site.label_alt_id
_atom_site.label_comp_id
_atom_site.label_asym_id
_atom_site.label_entity_id
_atom_site.label_seq_id
_atom_site.pdbx_PDB_ins_code
_atom_site.Cartn_x
_atom_site.Cartn_y
_atom_site.Cartn_z
_atom_site.occupancy
_atom_site.B_iso_or_equiv
_atom_site.auth_seq_id
_atom_site.auth_asym_id
_atom_site.pdbx_PDB_model_num
ATOM 1    N N   . MET A 1 1   ? 78.326  46.435  75.309   1.00 21.12 1   A 1 
ATOM 2    C CA  . MET A 1 1   ? 77.112  45.725  75.741   1.00 28.96 1   A 1 
ATOM 3    C C   . MET A 1 1   ? 75.789  46.416  75.343   1.00 30.57 1   A 1 
ATOM 4    O O   . MET A 1 1   ? 74.739  45.973  75.804   1.00 29.07 1   A 1 
ATOM 5    C CB  . MET A 1 1   ? 77.142  45.507  77.255   1.00 28.44 1   A 1 
ATOM 6    C CG  . MET A 1 1   ? 78.057  44.334  77.671   1.00 27.11 1   A 1 
ATOM 7    S SD  . MET A 1 1   ? 78.158  44.174  79.471   1.00 25.76 1   A 1 
ATOM 8    C CE  . MET A 1 1   ? 78.869  42.513  79.625   1.00 25.18 1   A 1 
ATOM 9    N N   . LYS A 1 2   ? 75.791  47.525  74.572   1.00 27.89 2   A 1 
ATOM 10   C CA  . LYS A 1 2   ? 74.538  48.210  74.205   1.00 34.87 2   A 1 
ATOM 11   C C   . LYS A 1 2   ? 73.670  47.270  73.363   1.00 33.01 2   A 1 
ATOM 12   O O   . LYS A 1 2   ? 73.896  47.130  72.165   1.00 31.83 2   A 1 
ATOM 13   C CB  . LYS A 1 2   ? 74.828  49.533  73.473   1.00 34.88 2   A 1 
ATOM 14   C CG  . LYS A 1 2   ? 75.285  50.646  74.424   1.00 32.37 2   A 1 
ATOM 15   C CD  . LYS A 1 2   ? 75.485  51.978  73.673   1.00 31.66 2   A 1 
ATOM 16   C CE  . LYS A 1 2   ? 75.822  53.110  74.665   1.00 28.85 2   A 1 
ATOM 17   N NZ  . LYS A 1 2   ? 76.043  54.423  73.990   1.00 27.82 2   A 1 
ATOM 18   N N   . GLY A 1 3   ? 72.719  46.606  74.016   1.00 28.51 3   A 1 
ATOM 19   C CA  . GLY A 1 3   ? 71.747  45.727  73.380   1.00 33.99 3   A 1 
ATOM 20   C C   . GLY A 1 3   ? 70.870  46.557  72.448   1.00 34.22 3   A 1 
ATOM 21   O O   . GLY A 1 3   ? 70.049  47.342  72.904   1.00 32.46 3   A 1 
ATOM 22   N N   . LYS A 1 4   ? 71.106  46.408  71.123   1.00 30.37 4   A 1 
ATOM 23   C CA  . LYS A 1 4   ? 70.200  46.967  70.116   1.00 35.94 4   A 1 
ATOM 24   C C   . LYS A 1 4   ? 68.930  46.107  70.153   1.00 34.27 4   A 1 
ATOM 25   O O   . LYS A 1 4   ? 68.938  44.986  69.664   1.00 33.72 4   A 1 
ATOM 26   C CB  . LYS A 1 4   ? 70.837  46.948  68.718   1.00 36.18 4   A 1 
ATOM 27   C CG  . LYS A 1 4   ? 71.835  48.092  68.482   1.00 34.67 4   A 1 
ATOM 28   C CD  . LYS A 1 4   ? 72.348  48.014  67.037   1.00 34.53 4   A 1 
ATOM 29   C CE  . LYS A 1 4   ? 73.228  49.215  66.653   1.00 31.46 4   A 1 
ATOM 30   N NZ  . LYS A 1 4   ? 73.705  49.117  65.250   1.00 30.75 4   A 1 
ATOM 31   N N   . GLU A 1 5   ? 67.886  46.626  70.790   1.00 29.31 5   A 1 
ATOM 32   C CA  . GLU A 1 5   ? 66.558  46.024  70.696   1.00 35.85 5   A 1 
ATOM 33   C C   . GLU A 1 5   ? 66.090  46.129  69.242   1.00 33.91 5   A 1 
ATOM 34   O O   . GLU A 1 5   ? 65.665  47.196  68.776   1.00 34.46 5   A 1 
ATOM 35   C CB  . GLU A 1 5   ? 65.575  46.716  71.647   1.00 37.41 5   A 1 
ATOM 36   C CG  . GLU A 1 5   ? 65.807  46.350  73.130   1.00 34.30 5   A 1 
ATOM 37   C CD  . GLU A 1 5   ? 64.835  47.065  74.078   1.00 31.81 5   A 1 
ATOM 38   O OE1 . GLU A 1 5   ? 64.579  46.511  75.178   1.00 28.75 5   A 1 
ATOM 39   O OE2 . GLU A 1 5   ? 64.367  48.182  73.721   1.00 34.16 5   A 1 
ATOM 40   N N   . GLU A 1 6   ? 66.280  45.039  68.490   1.00 33.10 6   A 1 
ATOM 41   C CA  . GLU A 1 6   ? 65.695  44.905  67.160   1.00 37.46 6   A 1 
ATOM 42   C C   . GLU A 1 6   ? 64.174  44.863  67.323   1.00 34.54 6   A 1 
ATOM 43   O O   . GLU A 1 6   ? 63.588  43.857  67.735   1.00 34.43 6   A 1 
ATOM 44   C CB  . GLU A 1 6   ? 66.252  43.679  66.419   1.00 38.13 6   A 1 
ATOM 45   C CG  . GLU A 1 6   ? 67.679  43.945  65.885   1.00 36.11 6   A 1 
ATOM 46   C CD  . GLU A 1 6   ? 68.281  42.785  65.086   1.00 34.45 6   A 1 
ATOM 47   O OE1 . GLU A 1 6   ? 69.169  43.088  64.246   1.00 32.27 6   A 1 
ATOM 48   O OE2 . GLU A 1 6   ? 67.906  41.628  65.341   1.00 36.33 6   A 1 
ATOM 49   N N   . LYS A 1 7   ? 63.519  46.008  67.050   1.00 33.99 7   A 1 
ATOM 50   C CA  . LYS A 1 7   ? 62.059  46.068  66.992   1.00 40.54 7   A 1 
ATOM 51   C C   . LYS A 1 7   ? 61.609  45.235  65.797   1.00 39.15 7   A 1 
ATOM 52   O O   . LYS A 1 7   ? 61.653  45.708  64.662   1.00 38.14 7   A 1 
ATOM 53   C CB  . LYS A 1 7   ? 61.564  47.522  66.881   1.00 39.73 7   A 1 
ATOM 54   C CG  . LYS A 1 7   ? 61.609  48.260  68.223   1.00 36.75 7   A 1 
ATOM 55   C CD  . LYS A 1 7   ? 60.986  49.663  68.085   1.00 34.80 7   A 1 
ATOM 56   C CE  . LYS A 1 7   ? 60.907  50.338  69.455   1.00 31.27 7   A 1 
ATOM 57   N NZ  . LYS A 1 7   ? 60.262  51.664  69.396   1.00 30.20 7   A 1 
ATOM 58   N N   . GLU A 1 8   ? 61.186  43.990  66.065   1.00 37.17 8   A 1 
ATOM 59   C CA  . GLU A 1 8   ? 60.454  43.174  65.103   1.00 41.11 8   A 1 
ATOM 60   C C   . GLU A 1 8   ? 59.173  43.914  64.693   1.00 38.98 8   A 1 
ATOM 61   O O   . GLU A 1 8   ? 58.132  43.865  65.358   1.00 37.97 8   A 1 
ATOM 62   C CB  . GLU A 1 8   ? 60.140  41.779  65.668   1.00 41.09 8   A 1 
ATOM 63   C CG  . GLU A 1 8   ? 61.374  40.863  65.723   1.00 38.24 8   A 1 
ATOM 64   C CD  . GLU A 1 8   ? 61.015  39.433  66.169   1.00 35.89 8   A 1 
ATOM 65   O OE1 . GLU A 1 8   ? 61.716  38.493  65.728   1.00 33.60 8   A 1 
ATOM 66   O OE2 . GLU A 1 8   ? 60.039  39.296  66.949   1.00 38.07 8   A 1 
ATOM 67   N N   . GLY A 1 9   ? 59.266  44.668  63.579   1.00 40.20 9   A 1 
ATOM 68   C CA  . GLY A 1 9   ? 58.112  45.298  62.950   1.00 43.06 9   A 1 
ATOM 69   C C   . GLY A 1 9   ? 57.234  44.197  62.375   1.00 42.40 9   A 1 
ATOM 70   O O   . GLY A 1 9   ? 57.458  43.759  61.255   1.00 40.17 9   A 1 
ATOM 71   N N   . GLY A 1 10  ? 56.275  43.770  63.192   1.00 42.57 10  A 1 
ATOM 72   C CA  . GLY A 1 10  ? 55.287  42.806  62.740   1.00 44.87 10  A 1 
ATOM 73   C C   . GLY A 1 10  ? 54.516  43.385  61.552   1.00 44.22 10  A 1 
ATOM 74   O O   . GLY A 1 10  ? 53.548  44.121  61.737   1.00 42.54 10  A 1 
ATOM 75   N N   . ALA A 1 11  ? 54.964  43.051  60.337   1.00 40.80 11  A 1 
ATOM 76   C CA  . ALA A 1 11  ? 54.273  43.418  59.111   1.00 44.40 11  A 1 
ATOM 77   C C   . ALA A 1 11  ? 52.902  42.736  59.147   1.00 44.07 11  A 1 
ATOM 78   O O   . ALA A 1 11  ? 52.796  41.524  58.960   1.00 42.45 11  A 1 
ATOM 79   C CB  . ALA A 1 11  ? 55.123  42.996  57.903   1.00 42.55 11  A 1 
ATOM 80   N N   . ARG A 1 12  ? 51.861  43.515  59.429   1.00 40.45 12  A 1 
ATOM 81   C CA  . ARG A 1 12  ? 50.485  43.036  59.282   1.00 44.69 12  A 1 
ATOM 82   C C   . ARG A 1 12  ? 50.302  42.675  57.810   1.00 42.97 12  A 1 
ATOM 83   O O   . ARG A 1 12  ? 50.207  43.556  56.965   1.00 41.68 12  A 1 
ATOM 84   C CB  . ARG A 1 12  ? 49.461  44.094  59.720   1.00 43.05 12  A 1 
ATOM 85   C CG  . ARG A 1 12  ? 49.318  44.188  61.249   1.00 39.82 12  A 1 
ATOM 86   C CD  . ARG A 1 12  ? 48.195  45.178  61.612   1.00 38.58 12  A 1 
ATOM 87   N NE  . ARG A 1 12  ? 47.958  45.228  63.067   1.00 36.07 12  A 1 
ATOM 88   C CZ  . ARG A 1 12  ? 47.007  45.920  63.688   1.00 33.02 12  A 1 
ATOM 89   N NH1 . ARG A 1 12  ? 46.170  46.673  63.023   1.00 32.19 12  A 1 
ATOM 90   N NH2 . ARG A 1 12  ? 46.878  45.869  64.983   1.00 33.24 12  A 1 
ATOM 91   N N   . LEU A 1 13  ? 50.300  41.376  57.521   1.00 40.91 13  A 1 
ATOM 92   C CA  . LEU A 1 13  ? 49.844  40.852  56.242   1.00 44.08 13  A 1 
ATOM 93   C C   . LEU A 1 13  ? 48.438  41.403  56.010   1.00 42.61 13  A 1 
ATOM 94   O O   . LEU A 1 13  ? 47.487  41.016  56.690   1.00 40.07 13  A 1 
ATOM 95   C CB  . LEU A 1 13  ? 49.854  39.313  56.267   1.00 40.65 13  A 1 
ATOM 96   C CG  . LEU A 1 13  ? 51.250  38.699  56.007   1.00 37.66 13  A 1 
ATOM 97   C CD1 . LEU A 1 13  ? 51.296  37.248  56.487   1.00 36.74 13  A 1 
ATOM 98   C CD2 . LEU A 1 13  ? 51.587  38.727  54.515   1.00 39.42 13  A 1 
ATOM 99   N N   . GLY A 1 14  ? 48.357  42.379  55.123   1.00 39.27 14  A 1 
ATOM 100  C CA  . GLY A 1 14  ? 47.075  42.929  54.722   1.00 43.13 14  A 1 
ATOM 101  C C   . GLY A 1 14  ? 46.233  41.782  54.180   1.00 42.59 14  A 1 
ATOM 102  O O   . GLY A 1 14  ? 46.648  41.124  53.228   1.00 40.61 14  A 1 
ATOM 103  N N   . ALA A 1 15  ? 45.110  41.528  54.819   1.00 43.31 15  A 1 
ATOM 104  C CA  . ALA A 1 15  ? 44.143  40.586  54.297   1.00 48.07 15  A 1 
ATOM 105  C C   . ALA A 1 15  ? 43.755  41.077  52.899   1.00 48.62 15  A 1 
ATOM 106  O O   . ALA A 1 15  ? 43.060  42.087  52.763   1.00 45.57 15  A 1 
ATOM 107  C CB  . ALA A 1 15  ? 42.944  40.498  55.247   1.00 45.04 15  A 1 
ATOM 108  N N   . GLY A 1 16  ? 44.291  40.436  51.874   1.00 40.05 16  A 1 
ATOM 109  C CA  . GLY A 1 16  ? 43.920  40.710  50.496   1.00 43.66 16  A 1 
ATOM 110  C C   . GLY A 1 16  ? 42.409  40.530  50.414   1.00 43.41 16  A 1 
ATOM 111  O O   . GLY A 1 16  ? 41.920  39.423  50.599   1.00 41.45 16  A 1 
ATOM 112  N N   . GLY A 1 17  ? 41.703  41.630  50.234   1.00 37.15 17  A 1 
ATOM 113  C CA  . GLY A 1 17  ? 40.254  41.586  50.055   1.00 41.65 17  A 1 
ATOM 114  C C   . GLY A 1 17  ? 39.989  40.738  48.822   1.00 42.68 17  A 1 
ATOM 115  O O   . GLY A 1 17  ? 40.162  41.227  47.709   1.00 40.72 17  A 1 
ATOM 116  N N   . GLY A 1 18  ? 39.662  39.461  49.026   1.00 39.71 18  A 1 
ATOM 117  C CA  . GLY A 1 18  ? 39.265  38.565  47.951   1.00 45.34 18  A 1 
ATOM 118  C C   . GLY A 1 18  ? 38.140  39.270  47.200   1.00 46.12 18  A 1 
ATOM 119  O O   . GLY A 1 18  ? 37.105  39.565  47.792   1.00 43.83 18  A 1 
ATOM 120  N N   . SER A 1 19  ? 38.400  39.638  45.960   1.00 43.24 19  A 1 
ATOM 121  C CA  . SER A 1 19  ? 37.368  40.248  45.130   1.00 48.65 19  A 1 
ATOM 122  C C   . SER A 1 19  ? 36.133  39.364  45.233   1.00 48.39 19  A 1 
ATOM 123  O O   . SER A 1 19  ? 36.281  38.156  45.039   1.00 46.01 19  A 1 
ATOM 124  C CB  . SER A 1 19  ? 37.836  40.354  43.672   1.00 46.79 19  A 1 
ATOM 125  O OG  . SER A 1 19  ? 38.381  39.135  43.231   1.00 42.45 19  A 1 
ATOM 126  N N   . PRO A 1 20  ? 34.944  39.896  45.569   1.00 47.95 20  A 1 
ATOM 127  C CA  . PRO A 1 20  ? 33.758  39.094  45.824   1.00 52.12 20  A 1 
ATOM 128  C C   . PRO A 1 20  ? 33.561  38.189  44.608   1.00 54.17 20  A 1 
ATOM 129  O O   . PRO A 1 20  ? 33.509  38.704  43.486   1.00 52.62 20  A 1 
ATOM 130  C CB  . PRO A 1 20  ? 32.609  40.088  46.018   1.00 49.18 20  A 1 
ATOM 131  C CG  . PRO A 1 20  ? 33.116  41.359  45.344   1.00 50.04 20  A 1 
ATOM 132  C CD  . PRO A 1 20  ? 34.635  41.295  45.553   1.00 54.93 20  A 1 
ATOM 133  N N   . GLU A 1 21  ? 33.556  36.865  44.816   1.00 59.41 21  A 1 
ATOM 134  C CA  . GLU A 1 21  ? 33.431  35.899  43.733   1.00 60.98 21  A 1 
ATOM 135  C C   . GLU A 1 21  ? 32.221  36.295  42.902   1.00 60.58 21  A 1 
ATOM 136  O O   . GLU A 1 21  ? 31.084  36.279  43.384   1.00 56.25 21  A 1 
ATOM 137  C CB  . GLU A 1 21  ? 33.264  34.460  44.256   1.00 56.74 21  A 1 
ATOM 138  C CG  . GLU A 1 21  ? 34.582  33.805  44.681   1.00 51.73 21  A 1 
ATOM 139  C CD  . GLU A 1 21  ? 34.400  32.329  45.068   1.00 47.10 21  A 1 
ATOM 140  O OE1 . GLU A 1 21  ? 35.387  31.565  44.932   1.00 43.21 21  A 1 
ATOM 141  O OE2 . GLU A 1 21  ? 33.290  31.976  45.499   1.00 44.54 21  A 1 
ATOM 142  N N   . LYS A 1 22  ? 32.469  36.757  41.667   1.00 66.80 22  A 1 
ATOM 143  C CA  . LYS A 1 22  ? 31.414  37.290  40.813   1.00 70.53 22  A 1 
ATOM 144  C C   . LYS A 1 22  ? 30.403  36.181  40.637   1.00 73.96 22  A 1 
ATOM 145  O O   . LYS A 1 22  ? 30.741  35.134  40.096   1.00 67.81 22  A 1 
ATOM 146  C CB  . LYS A 1 22  ? 31.959  37.749  39.454   1.00 63.57 22  A 1 
ATOM 147  C CG  . LYS A 1 22  ? 32.562  39.157  39.489   1.00 55.98 22  A 1 
ATOM 148  C CD  . LYS A 1 22  ? 33.017  39.560  38.082   1.00 51.09 22  A 1 
ATOM 149  C CE  . LYS A 1 22  ? 33.541  40.997  38.072   1.00 45.15 22  A 1 
ATOM 150  N NZ  . LYS A 1 22  ? 34.037  41.386  36.723   1.00 38.90 22  A 1 
ATOM 151  N N   . SER A 1 23  ? 29.197  36.391  41.109   1.00 73.57 23  A 1 
ATOM 152  C CA  . SER A 1 23  ? 28.129  35.405  40.970   1.00 77.81 23  A 1 
ATOM 153  C C   . SER A 1 23  ? 28.055  34.987  39.504   1.00 80.71 23  A 1 
ATOM 154  O O   . SER A 1 23  ? 28.091  35.863  38.623   1.00 75.01 23  A 1 
ATOM 155  C CB  . SER A 1 23  ? 26.810  35.969  41.504   1.00 70.46 23  A 1 
ATOM 156  O OG  . SER A 1 23  ? 26.554  37.261  40.978   1.00 62.39 23  A 1 
ATOM 157  N N   . PRO A 1 24  ? 28.056  33.687  39.195   1.00 78.90 24  A 1 
ATOM 158  C CA  . PRO A 1 24  ? 28.272  33.205  37.839   1.00 82.84 24  A 1 
ATOM 159  C C   . PRO A 1 24  ? 27.188  33.749  36.903   1.00 85.46 24  A 1 
ATOM 160  O O   . PRO A 1 24  ? 26.032  33.892  37.313   1.00 81.65 24  A 1 
ATOM 161  C CB  . PRO A 1 24  ? 28.298  31.676  37.939   1.00 77.81 24  A 1 
ATOM 162  C CG  . PRO A 1 24  ? 27.603  31.380  39.264   1.00 73.33 24  A 1 
ATOM 163  C CD  . PRO A 1 24  ? 27.939  32.595  40.125   1.00 75.73 24  A 1 
ATOM 164  N N   . SER A 1 25  ? 27.541  34.091  35.669   1.00 82.99 25  A 1 
ATOM 165  C CA  . SER A 1 25  ? 26.589  34.621  34.696   1.00 85.65 25  A 1 
ATOM 166  C C   . SER A 1 25  ? 25.507  33.581  34.363   1.00 87.44 25  A 1 
ATOM 167  O O   . SER A 1 25  ? 25.675  32.386  34.596   1.00 84.34 25  A 1 
ATOM 168  C CB  . SER A 1 25  ? 27.326  35.093  33.441   1.00 81.39 25  A 1 
ATOM 169  O OG  . SER A 1 25  ? 27.903  33.994  32.777   1.00 74.99 25  A 1 
ATOM 170  N N   . ALA A 1 26  ? 24.381  34.010  33.783   1.00 86.56 26  A 1 
ATOM 171  C CA  . ALA A 1 26  ? 23.358  33.078  33.318   1.00 87.89 26  A 1 
ATOM 172  C C   . ALA A 1 26  ? 23.937  32.063  32.314   1.00 89.00 26  A 1 
ATOM 173  O O   . ALA A 1 26  ? 23.604  30.881  32.356   1.00 86.91 26  A 1 
ATOM 174  C CB  . ALA A 1 26  ? 22.206  33.878  32.698   1.00 85.44 26  A 1 
ATOM 175  N N   . GLN A 1 27  ? 24.876  32.505  31.470   1.00 88.86 27  A 1 
ATOM 176  C CA  . GLN A 1 27  ? 25.557  31.662  30.495   1.00 88.21 27  A 1 
ATOM 177  C C   . GLN A 1 27  ? 26.477  30.626  31.162   1.00 89.31 27  A 1 
ATOM 178  O O   . GLN A 1 27  ? 26.430  29.452  30.799   1.00 87.26 27  A 1 
ATOM 179  C CB  . GLN A 1 27  ? 26.327  32.569  29.519   1.00 85.60 27  A 1 
ATOM 180  C CG  . GLN A 1 27  ? 26.671  31.858  28.205   1.00 78.22 27  A 1 
ATOM 181  C CD  . GLN A 1 27  ? 25.471  31.669  27.264   1.00 72.78 27  A 1 
ATOM 182  O OE1 . GLN A 1 27  ? 24.331  31.973  27.569   1.00 67.28 27  A 1 
ATOM 183  N NE2 . GLN A 1 27  ? 25.699  31.147  26.080   1.00 63.63 27  A 1 
ATOM 184  N N   . GLU A 1 28  ? 27.252  31.025  32.188   1.00 88.55 28  A 1 
ATOM 185  C CA  . GLU A 1 28  ? 28.080  30.089  32.965   1.00 88.41 28  A 1 
ATOM 186  C C   . GLU A 1 28  ? 27.228  29.074  33.724   1.00 89.12 28  A 1 
ATOM 187  O O   . GLU A 1 28  ? 27.554  27.884  33.746   1.00 87.14 28  A 1 
ATOM 188  C CB  . GLU A 1 28  ? 28.942  30.866  33.967   1.00 86.93 28  A 1 
ATOM 189  C CG  . GLU A 1 28  ? 30.110  31.625  33.313   1.00 78.81 28  A 1 
ATOM 190  C CD  . GLU A 1 28  ? 30.714  32.693  34.237   1.00 72.69 28  A 1 
ATOM 191  O OE1 . GLU A 1 28  ? 31.923  32.970  34.110   1.00 64.41 28  A 1 
ATOM 192  O OE2 . GLU A 1 28  ? 29.932  33.283  35.016   1.00 66.97 28  A 1 
ATOM 193  N N   . LEU A 1 29  ? 26.102  29.504  34.304   1.00 89.30 29  A 1 
ATOM 194  C CA  . LEU A 1 29  ? 25.157  28.594  34.965   1.00 89.05 29  A 1 
ATOM 195  C C   . LEU A 1 29  ? 24.552  27.586  33.987   1.00 90.10 29  A 1 
ATOM 196  O O   . LEU A 1 29  ? 24.398  26.420  34.336   1.00 88.88 29  A 1 
ATOM 197  C CB  . LEU A 1 29  ? 24.043  29.416  35.645   1.00 88.72 29  A 1 
ATOM 198  C CG  . LEU A 1 29  ? 24.510  30.152  36.912   1.00 86.81 29  A 1 
ATOM 199  C CD1 . LEU A 1 29  ? 23.440  31.160  37.338   1.00 78.58 29  A 1 
ATOM 200  C CD2 . LEU A 1 29  ? 24.741  29.187  38.072   1.00 79.80 29  A 1 
ATOM 201  N N   . LYS A 1 30  ? 24.252  28.009  32.742   1.00 89.04 30  A 1 
ATOM 202  C CA  . LYS A 1 30  ? 23.820  27.100  31.676   1.00 88.85 30  A 1 
ATOM 203  C C   . LYS A 1 30  ? 24.919  26.085  31.338   1.00 89.36 30  A 1 
ATOM 204  O O   . LYS A 1 30  ? 24.632  24.895  31.258   1.00 88.75 30  A 1 
ATOM 205  C CB  . LYS A 1 30  ? 23.426  27.917  30.437   1.00 87.28 30  A 1 
ATOM 206  C CG  . LYS A 1 30  ? 23.044  27.040  29.226   1.00 84.47 30  A 1 
ATOM 207  C CD  . LYS A 1 30  ? 23.082  27.869  27.939   1.00 81.61 30  A 1 
ATOM 208  C CE  . LYS A 1 30  ? 22.928  26.970  26.709   1.00 75.01 30  A 1 
ATOM 209  N NZ  . LYS A 1 30  ? 23.161  27.733  25.463   1.00 69.53 30  A 1 
ATOM 210  N N   . GLU A 1 31  ? 26.165  26.506  31.166   1.00 89.61 31  A 1 
ATOM 211  C CA  . GLU A 1 31  ? 27.273  25.595  30.875   1.00 89.09 31  A 1 
ATOM 212  C C   . GLU A 1 31  ? 27.518  24.612  32.022   1.00 89.56 31  A 1 
ATOM 213  O O   . GLU A 1 31  ? 27.763  23.431  31.786   1.00 87.74 31  A 1 
ATOM 214  C CB  . GLU A 1 31  ? 28.560  26.369  30.606   1.00 88.11 31  A 1 
ATOM 215  C CG  . GLU A 1 31  ? 28.561  27.050  29.233   1.00 80.63 31  A 1 
ATOM 216  C CD  . GLU A 1 31  ? 29.937  27.621  28.869   1.00 73.07 31  A 1 
ATOM 217  O OE1 . GLU A 1 31  ? 30.041  28.136  27.724   1.00 64.52 31  A 1 
ATOM 218  O OE2 . GLU A 1 31  ? 30.870  27.502  29.690   1.00 65.22 31  A 1 
ATOM 219  N N   . GLN A 1 32  ? 27.408  25.078  33.263   1.00 90.98 32  A 1 
ATOM 220  C CA  . GLN A 1 32  ? 27.511  24.223  34.435   1.00 90.89 32  A 1 
ATOM 221  C C   . GLN A 1 32  ? 26.371  23.201  34.472   1.00 91.59 32  A 1 
ATOM 222  O O   . GLN A 1 32  ? 26.623  22.009  34.668   1.00 89.45 32  A 1 
ATOM 223  C CB  . GLN A 1 32  ? 27.563  25.119  35.682   1.00 89.75 32  A 1 
ATOM 224  C CG  . GLN A 1 32  ? 28.242  24.423  36.866   1.00 79.47 32  A 1 
ATOM 225  C CD  . GLN A 1 32  ? 28.445  25.360  38.069   1.00 74.63 32  A 1 
ATOM 226  O OE1 . GLN A 1 32  ? 27.807  26.384  38.211   1.00 66.98 32  A 1 
ATOM 227  N NE2 . GLN A 1 32  ? 29.335  25.035  38.975   1.00 64.32 32  A 1 
ATOM 228  N N   . GLY A 1 33  ? 25.153  23.631  34.184   1.00 90.07 33  A 1 
ATOM 229  C CA  . GLY A 1 33  ? 23.997  22.755  34.003   1.00 89.17 33  A 1 
ATOM 230  C C   . GLY A 1 33  ? 24.211  21.727  32.893   1.00 90.27 33  A 1 
ATOM 231  O O   . GLY A 1 33  ? 23.952  20.543  33.102   1.00 88.82 33  A 1 
ATOM 232  N N   . ASN A 1 34  ? 24.769  22.130  31.758   1.00 90.63 34  A 1 
ATOM 233  C CA  . ASN A 1 34  ? 25.078  21.218  30.654   1.00 89.63 34  A 1 
ATOM 234  C C   . ASN A 1 34  ? 26.089  20.133  31.071   1.00 89.75 34  A 1 
ATOM 235  O O   . ASN A 1 34  ? 25.888  18.962  30.755   1.00 88.20 34  A 1 
ATOM 236  C CB  . ASN A 1 34  ? 25.630  22.015  29.450   1.00 88.49 34  A 1 
ATOM 237  C CG  . ASN A 1 34  ? 24.609  22.894  28.744   1.00 87.27 34  A 1 
ATOM 238  O OD1 . ASN A 1 34  ? 23.418  22.862  28.937   1.00 79.37 34  A 1 
ATOM 239  N ND2 . ASN A 1 34  ? 25.086  23.708  27.829   1.00 78.88 34  A 1 
ATOM 240  N N   . ARG A 1 35  ? 27.158  20.489  31.816   1.00 90.10 35  A 1 
ATOM 241  C CA  . ARG A 1 35  ? 28.121  19.503  32.330   1.00 89.64 35  A 1 
ATOM 242  C C   . ARG A 1 35  ? 27.472  18.523  33.297   1.00 90.49 35  A 1 
ATOM 243  O O   . ARG A 1 35  ? 27.724  17.326  33.209   1.00 87.55 35  A 1 
ATOM 244  C CB  . ARG A 1 35  ? 29.301  20.206  33.018   1.00 88.98 35  A 1 
ATOM 245  C CG  . ARG A 1 35  ? 30.194  20.990  32.037   1.00 80.93 35  A 1 
ATOM 246  C CD  . ARG A 1 35  ? 31.321  21.680  32.803   1.00 78.55 35  A 1 
ATOM 247  N NE  . ARG A 1 35  ? 31.814  22.864  32.082   1.00 69.67 35  A 1 
ATOM 248  C CZ  . ARG A 1 35  ? 32.765  23.703  32.491   1.00 61.69 35  A 1 
ATOM 249  N NH1 . ARG A 1 35  ? 33.461  23.480  33.574   1.00 55.01 35  A 1 
ATOM 250  N NH2 . ARG A 1 35  ? 33.001  24.789  31.821   1.00 55.48 35  A 1 
ATOM 251  N N   . LEU A 1 36  ? 26.616  19.018  34.197   1.00 90.62 36  A 1 
ATOM 252  C CA  . LEU A 1 36  ? 25.861  18.168  35.125   1.00 89.59 36  A 1 
ATOM 253  C C   . LEU A 1 36  ? 24.891  17.243  34.382   1.00 90.49 36  A 1 
ATOM 254  O O   . LEU A 1 36  ? 24.799  16.068  34.718   1.00 88.50 36  A 1 
ATOM 255  C CB  . LEU A 1 36  ? 25.111  19.060  36.129   1.00 89.39 36  A 1 
ATOM 256  C CG  . LEU A 1 36  ? 26.031  19.762  37.151   1.00 88.25 36  A 1 
ATOM 257  C CD1 . LEU A 1 36  ? 25.243  20.843  37.875   1.00 80.54 36  A 1 
ATOM 258  C CD2 . LEU A 1 36  ? 26.566  18.783  38.204   1.00 80.94 36  A 1 
ATOM 259  N N   . PHE A 1 37  ? 24.220  17.739  33.331   1.00 90.66 37  A 1 
ATOM 260  C CA  . PHE A 1 37  ? 23.324  16.949  32.485   1.00 89.51 37  A 1 
ATOM 261  C C   . PHE A 1 37  ? 24.066  15.811  31.773   1.00 89.63 37  A 1 
ATOM 262  O O   . PHE A 1 37  ? 23.621  14.658  31.834   1.00 88.19 37  A 1 
ATOM 263  C CB  . PHE A 1 37  ? 22.629  17.870  31.474   1.00 88.86 37  A 1 
ATOM 264  C CG  . PHE A 1 37  ? 21.615  17.137  30.624   1.00 89.01 37  A 1 
ATOM 265  C CD1 . PHE A 1 37  ? 21.999  16.532  29.411   1.00 81.49 37  A 1 
ATOM 266  C CD2 . PHE A 1 37  ? 20.286  16.991  31.070   1.00 81.97 37  A 1 
ATOM 267  C CE1 . PHE A 1 37  ? 21.075  15.788  28.651   1.00 81.04 37  A 1 
ATOM 268  C CE2 . PHE A 1 37  ? 19.359  16.250  30.324   1.00 79.91 37  A 1 
ATOM 269  C CZ  . PHE A 1 37  ? 19.757  15.645  29.121   1.00 84.59 37  A 1 
ATOM 270  N N   . VAL A 1 38  ? 25.227  16.096  31.163   1.00 89.57 38  A 1 
ATOM 271  C CA  . VAL A 1 38  ? 26.085  15.068  30.549   1.00 88.01 38  A 1 
ATOM 272  C C   . VAL A 1 38  ? 26.534  14.031  31.584   1.00 88.54 38  A 1 
ATOM 273  O O   . VAL A 1 38  ? 26.547  12.832  31.293   1.00 86.55 38  A 1 
ATOM 274  C CB  . VAL A 1 38  ? 27.295  15.716  29.844   1.00 86.61 38  A 1 
ATOM 275  C CG1 . VAL A 1 38  ? 28.299  14.686  29.325   1.00 78.79 38  A 1 
ATOM 276  C CG2 . VAL A 1 38  ? 26.838  16.547  28.634   1.00 77.84 38  A 1 
ATOM 277  N N   . GLY A 1 39  ? 26.811  14.462  32.803   1.00 88.93 39  A 1 
ATOM 278  C CA  . GLY A 1 39  ? 27.090  13.588  33.950   1.00 87.57 39  A 1 
ATOM 279  C C   . GLY A 1 39  ? 25.866  12.842  34.517   1.00 88.59 39  A 1 
ATOM 280  O O   . GLY A 1 39  ? 25.992  12.197  35.551   1.00 84.39 39  A 1 
ATOM 281  N N   . ARG A 1 40  ? 24.709  12.937  33.869   1.00 86.76 40  A 1 
ATOM 282  C CA  . ARG A 1 40  ? 23.416  12.369  34.292   1.00 87.24 40  A 1 
ATOM 283  C C   . ARG A 1 40  ? 22.922  12.852  35.668   1.00 89.25 40  A 1 
ATOM 284  O O   . ARG A 1 40  ? 22.037  12.240  36.255   1.00 85.21 40  A 1 
ATOM 285  C CB  . ARG A 1 40  ? 23.421  10.833  34.198   1.00 84.76 40  A 1 
ATOM 286  C CG  . ARG A 1 40  ? 23.770  10.301  32.794   1.00 80.80 40  A 1 
ATOM 287  C CD  . ARG A 1 40  ? 23.642  8.775   32.789   1.00 74.00 40  A 1 
ATOM 288  N NE  . ARG A 1 40  ? 23.914  8.208   31.459   1.00 66.76 40  A 1 
ATOM 289  C CZ  . ARG A 1 40  ? 23.741  6.936   31.092   1.00 57.62 40  A 1 
ATOM 290  N NH1 . ARG A 1 40  ? 23.312  6.041   31.937   1.00 53.51 40  A 1 
ATOM 291  N NH2 . ARG A 1 40  ? 24.006  6.567   29.880   1.00 53.21 40  A 1 
ATOM 292  N N   . LYS A 1 41  ? 23.459  13.972  36.167   1.00 89.15 41  A 1 
ATOM 293  C CA  . LYS A 1 41  ? 23.025  14.620  37.410   1.00 89.08 41  A 1 
ATOM 294  C C   . LYS A 1 41  ? 21.860  15.566  37.121   1.00 90.55 41  A 1 
ATOM 295  O O   . LYS A 1 41  ? 21.995  16.786  37.176   1.00 87.39 41  A 1 
ATOM 296  C CB  . LYS A 1 41  ? 24.206  15.311  38.083   1.00 87.40 41  A 1 
ATOM 297  C CG  . LYS A 1 41  ? 25.270  14.313  38.547   1.00 83.35 41  A 1 
ATOM 298  C CD  . LYS A 1 41  ? 26.280  15.042  39.439   1.00 75.40 41  A 1 
ATOM 299  C CE  . LYS A 1 41  ? 27.266  14.052  40.059   1.00 68.35 41  A 1 
ATOM 300  N NZ  . LYS A 1 41  ? 28.029  14.700  41.141   1.00 58.92 41  A 1 
ATOM 301  N N   . TYR A 1 42  ? 20.708  14.991  36.760   1.00 91.61 42  A 1 
ATOM 302  C CA  . TYR A 1 42  ? 19.549  15.757  36.311   1.00 91.88 42  A 1 
ATOM 303  C C   . TYR A 1 42  ? 18.987  16.728  37.357   1.00 92.71 42  A 1 
ATOM 304  O O   . TYR A 1 42  ? 18.712  17.866  36.993   1.00 90.76 42  A 1 
ATOM 305  C CB  . TYR A 1 42  ? 18.459  14.803  35.786   1.00 90.47 42  A 1 
ATOM 306  C CG  . TYR A 1 42  ? 18.932  13.830  34.733   1.00 89.67 42  A 1 
ATOM 307  C CD1 . TYR A 1 42  ? 19.508  14.292  33.532   1.00 79.68 42  A 1 
ATOM 308  C CD2 . TYR A 1 42  ? 18.819  12.441  34.954   1.00 79.76 42  A 1 
ATOM 309  C CE1 . TYR A 1 42  ? 19.959  13.382  32.561   1.00 78.87 42  A 1 
ATOM 310  C CE2 . TYR A 1 42  ? 19.263  11.517  33.987   1.00 77.78 42  A 1 
ATOM 311  C CZ  . TYR A 1 42  ? 19.835  11.992  32.787   1.00 85.13 42  A 1 
ATOM 312  O OH  . TYR A 1 42  ? 20.273  11.100  31.839   1.00 83.49 42  A 1 
ATOM 313  N N   . PRO A 1 43  ? 18.883  16.369  38.655   1.00 91.97 43  A 1 
ATOM 314  C CA  . PRO A 1 43  ? 18.395  17.300  39.673   1.00 91.26 43  A 1 
ATOM 315  C C   . PRO A 1 43  ? 19.302  18.520  39.828   1.00 91.73 43  A 1 
ATOM 316  O O   . PRO A 1 43  ? 18.829  19.659  39.862   1.00 90.11 43  A 1 
ATOM 317  C CB  . PRO A 1 43  ? 18.308  16.489  40.969   1.00 90.14 43  A 1 
ATOM 318  C CG  . PRO A 1 43  ? 18.223  15.040  40.500   1.00 87.88 43  A 1 
ATOM 319  C CD  . PRO A 1 43  ? 19.068  15.046  39.233   1.00 90.68 43  A 1 
ATOM 320  N N   . GLU A 1 44  ? 20.613  18.311  39.866   1.00 91.03 44  A 1 
ATOM 321  C CA  . GLU A 1 44  ? 21.574  19.407  39.994   1.00 90.86 44  A 1 
ATOM 322  C C   . GLU A 1 44  ? 21.641  20.256  38.714   1.00 91.29 44  A 1 
ATOM 323  O O   . GLU A 1 44  ? 21.758  21.479  38.796   1.00 88.81 44  A 1 
ATOM 324  C CB  . GLU A 1 44  ? 22.969  18.878  40.362   1.00 90.09 44  A 1 
ATOM 325  C CG  . GLU A 1 44  ? 23.023  18.054  41.667   1.00 85.00 44  A 1 
ATOM 326  C CD  . GLU A 1 44  ? 23.083  16.551  41.406   1.00 79.64 44  A 1 
ATOM 327  O OE1 . GLU A 1 44  ? 23.965  15.888  42.008   1.00 69.36 44  A 1 
ATOM 328  O OE2 . GLU A 1 44  ? 22.302  16.046  40.562   1.00 70.60 44  A 1 
ATOM 329  N N   . ALA A 1 45  ? 21.520  19.627  37.557   1.00 91.65 45  A 1 
ATOM 330  C CA  . ALA A 1 45  ? 21.429  20.335  36.285   1.00 91.43 45  A 1 
ATOM 331  C C   . ALA A 1 45  ? 20.179  21.230  36.229   1.00 92.00 45  A 1 
ATOM 332  O O   . ALA A 1 45  ? 20.293  22.409  35.900   1.00 90.91 45  A 1 
ATOM 333  C CB  . ALA A 1 45  ? 21.459  19.320  35.141   1.00 90.93 45  A 1 
ATOM 334  N N   . ALA A 1 46  ? 19.021  20.711  36.634   1.00 91.83 46  A 1 
ATOM 335  C CA  . ALA A 1 46  ? 17.782  21.479  36.707   1.00 91.84 46  A 1 
ATOM 336  C C   . ALA A 1 46  ? 17.914  22.683  37.656   1.00 92.24 46  A 1 
ATOM 337  O O   . ALA A 1 46  ? 17.526  23.801  37.302   1.00 90.68 46  A 1 
ATOM 338  C CB  . ALA A 1 46  ? 16.641  20.549  37.133   1.00 91.11 46  A 1 
ATOM 339  N N   . ALA A 1 47  ? 18.548  22.499  38.813   1.00 92.62 47  A 1 
ATOM 340  C CA  . ALA A 1 47  ? 18.814  23.589  39.748   1.00 92.23 47  A 1 
ATOM 341  C C   . ALA A 1 47  ? 19.762  24.654  39.161   1.00 92.32 47  A 1 
ATOM 342  O O   . ALA A 1 47  ? 19.565  25.849  39.386   1.00 90.79 47  A 1 
ATOM 343  C CB  . ALA A 1 47  ? 19.371  22.984  41.036   1.00 91.44 47  A 1 
ATOM 344  N N   . CYS A 1 48  ? 20.772  24.259  38.379   1.00 92.17 48  A 1 
ATOM 345  C CA  . CYS A 1 48  ? 21.623  25.195  37.656   1.00 92.07 48  A 1 
ATOM 346  C C   . CYS A 1 48  ? 20.852  25.988  36.595   1.00 92.78 48  A 1 
ATOM 347  O O   . CYS A 1 48  ? 20.988  27.209  36.531   1.00 91.09 48  A 1 
ATOM 348  C CB  . CYS A 1 48  ? 22.810  24.454  37.028   1.00 90.46 48  A 1 
ATOM 349  S SG  . CYS A 1 48  ? 24.143  24.262  38.251   1.00 83.47 48  A 1 
ATOM 350  N N   . TYR A 1 49  ? 20.012  25.324  35.811   1.00 92.78 49  A 1 
ATOM 351  C CA  . TYR A 1 49  ? 19.155  26.012  34.842   1.00 92.97 49  A 1 
ATOM 352  C C   . TYR A 1 49  ? 18.135  26.927  35.524   1.00 93.14 49  A 1 
ATOM 353  O O   . TYR A 1 49  ? 17.918  28.035  35.058   1.00 91.81 49  A 1 
ATOM 354  C CB  . TYR A 1 49  ? 18.463  24.998  33.924   1.00 92.61 49  A 1 
ATOM 355  C CG  . TYR A 1 49  ? 19.382  24.172  33.058   1.00 92.50 49  A 1 
ATOM 356  C CD1 . TYR A 1 49  ? 20.367  24.775  32.258   1.00 84.31 49  A 1 
ATOM 357  C CD2 . TYR A 1 49  ? 19.256  22.763  33.037   1.00 84.18 49  A 1 
ATOM 358  C CE1 . TYR A 1 49  ? 21.226  23.998  31.457   1.00 82.82 49  A 1 
ATOM 359  C CE2 . TYR A 1 49  ? 20.099  21.977  32.242   1.00 82.09 49  A 1 
ATOM 360  C CZ  . TYR A 1 49  ? 21.084  22.599  31.458   1.00 90.08 49  A 1 
ATOM 361  O OH  . TYR A 1 49  ? 21.918  21.823  30.685   1.00 88.73 49  A 1 
ATOM 362  N N   . GLY A 1 50  ? 17.601  26.530  36.675   1.00 92.72 50  A 1 
ATOM 363  C CA  . GLY A 1 50  ? 16.737  27.371  37.492   1.00 92.20 50  A 1 
ATOM 364  C C   . GLY A 1 50  ? 17.417  28.671  37.914   1.00 92.74 50  A 1 
ATOM 365  O O   . GLY A 1 50  ? 16.864  29.757  37.732   1.00 91.32 50  A 1 
ATOM 366  N N   . ARG A 1 51  ? 18.678  28.598  38.375   1.00 91.81 51  A 1 
ATOM 367  C CA  . ARG A 1 51  ? 19.479  29.796  38.679   1.00 91.45 51  A 1 
ATOM 368  C C   . ARG A 1 51  ? 19.758  30.649  37.436   1.00 91.61 51  A 1 
ATOM 369  O O   . ARG A 1 51  ? 19.718  31.872  37.537   1.00 89.09 51  A 1 
ATOM 370  C CB  . ARG A 1 51  ? 20.783  29.394  39.377   1.00 90.83 51  A 1 
ATOM 371  C CG  . ARG A 1 51  ? 20.545  28.925  40.823   1.00 85.30 51  A 1 
ATOM 372  C CD  . ARG A 1 51  ? 21.866  28.689  41.563   1.00 81.57 51  A 1 
ATOM 373  N NE  . ARG A 1 51  ? 22.571  27.492  41.073   1.00 72.31 51  A 1 
ATOM 374  C CZ  . ARG A 1 51  ? 23.822  27.139  41.357   1.00 64.75 51  A 1 
ATOM 375  N NH1 . ARG A 1 51  ? 24.593  27.887  42.100   1.00 58.38 51  A 1 
ATOM 376  N NH2 . ARG A 1 51  ? 24.317  26.028  40.899   1.00 57.13 51  A 1 
ATOM 377  N N   . ALA A 1 52  ? 20.000  30.036  36.286   1.00 91.47 52  A 1 
ATOM 378  C CA  . ALA A 1 52  ? 20.165  30.761  35.031   1.00 90.88 52  A 1 
ATOM 379  C C   . ALA A 1 52  ? 18.881  31.510  34.627   1.00 91.33 52  A 1 
ATOM 380  O O   . ALA A 1 52  ? 18.956  32.686  34.271   1.00 89.77 52  A 1 
ATOM 381  C CB  . ALA A 1 52  ? 20.621  29.784  33.938   1.00 90.27 52  A 1 
ATOM 382  N N   . ILE A 1 53  ? 17.720  30.857  34.752   1.00 91.50 53  A 1 
ATOM 383  C CA  . ILE A 1 53  ? 16.398  31.453  34.502   1.00 91.37 53  A 1 
ATOM 384  C C   . ILE A 1 53  ? 16.144  32.626  35.437   1.00 91.10 53  A 1 
ATOM 385  O O   . ILE A 1 53  ? 15.767  33.692  34.976   1.00 89.50 53  A 1 
ATOM 386  C CB  . ILE A 1 53  ? 15.293  30.375  34.641   1.00 91.05 53  A 1 
ATOM 387  C CG1 . ILE A 1 53  ? 15.367  29.389  33.456   1.00 86.91 53  A 1 
ATOM 388  C CG2 . ILE A 1 53  ? 13.891  31.009  34.702   1.00 86.73 53  A 1 
ATOM 389  C CD1 . ILE A 1 53  ? 14.598  28.076  33.690   1.00 84.05 53  A 1 
ATOM 390  N N   . THR A 1 54  ? 16.418  32.473  36.734   1.00 92.20 54  A 1 
ATOM 391  C CA  . THR A 1 54  ? 16.256  33.568  37.704   1.00 91.45 54  A 1 
ATOM 392  C C   . THR A 1 54  ? 17.098  34.787  37.324   1.00 91.02 54  A 1 
ATOM 393  O O   . THR A 1 54  ? 16.709  35.921  37.581   1.00 88.82 54  A 1 
ATOM 394  C CB  . THR A 1 54  ? 16.650  33.115  39.116   1.00 90.20 54  A 1 
ATOM 395  O OG1 . THR A 1 54  ? 16.029  31.901  39.459   1.00 82.19 54  A 1 
ATOM 396  C CG2 . THR A 1 54  ? 16.241  34.113  40.199   1.00 78.94 54  A 1 
ATOM 397  N N   . ARG A 1 55  ? 18.247  34.558  36.679   1.00 91.33 55  A 1 
ATOM 398  C CA  . ARG A 1 55  ? 19.164  35.615  36.262   1.00 90.55 55  A 1 
ATOM 399  C C   . ARG A 1 55  ? 18.817  36.237  34.909   1.00 91.00 55  A 1 
ATOM 400  O O   . ARG A 1 55  ? 19.013  37.431  34.726   1.00 87.41 55  A 1 
ATOM 401  C CB  . ARG A 1 55  ? 20.573  35.041  36.274   1.00 89.00 55  A 1 
ATOM 402  C CG  . ARG A 1 55  ? 21.564  36.091  36.758   1.00 82.18 55  A 1 
ATOM 403  C CD  . ARG A 1 55  ? 22.908  35.417  37.004   1.00 77.85 55  A 1 
ATOM 404  N NE  . ARG A 1 55  ? 23.803  36.327  37.719   1.00 70.47 55  A 1 
ATOM 405  C CZ  . ARG A 1 55  ? 25.009  36.031  38.145   1.00 63.74 55  A 1 
ATOM 406  N NH1 . ARG A 1 55  ? 25.528  34.857  37.936   1.00 56.81 55  A 1 
ATOM 407  N NH2 . ARG A 1 55  ? 25.694  36.909  38.788   1.00 56.57 55  A 1 
ATOM 408  N N   . ASN A 1 56  ? 18.307  35.438  33.996   1.00 89.75 56  A 1 
ATOM 409  C CA  . ASN A 1 56  ? 17.770  35.902  32.722   1.00 90.06 56  A 1 
ATOM 410  C C   . ASN A 1 56  ? 16.558  35.039  32.297   1.00 90.89 56  A 1 
ATOM 411  O O   . ASN A 1 56  ? 16.728  34.023  31.626   1.00 88.65 56  A 1 
ATOM 412  C CB  . ASN A 1 56  ? 18.878  35.907  31.661   1.00 88.25 56  A 1 
ATOM 413  C CG  . ASN A 1 56  ? 18.407  36.555  30.375   1.00 87.11 56  A 1 
ATOM 414  O OD1 . ASN A 1 56  ? 17.265  36.945  30.208   1.00 79.81 56  A 1 
ATOM 415  N ND2 . ASN A 1 56  ? 19.291  36.709  29.416   1.00 79.28 56  A 1 
ATOM 416  N N   . PRO A 1 57  ? 15.333  35.460  32.669   1.00 91.01 57  A 1 
ATOM 417  C CA  . PRO A 1 57  ? 14.127  34.672  32.420   1.00 90.31 57  A 1 
ATOM 418  C C   . PRO A 1 57  ? 13.623  34.718  30.972   1.00 90.60 57  A 1 
ATOM 419  O O   . PRO A 1 57  ? 12.628  34.072  30.664   1.00 87.63 57  A 1 
ATOM 420  C CB  . PRO A 1 57  ? 13.090  35.230  33.401   1.00 89.06 57  A 1 
ATOM 421  C CG  . PRO A 1 57  ? 13.491  36.699  33.528   1.00 86.91 57  A 1 
ATOM 422  C CD  . PRO A 1 57  ? 15.026  36.639  33.458   1.00 90.04 57  A 1 
ATOM 423  N N   . LEU A 1 58  ? 14.280  35.464  30.079   1.00 90.47 58  A 1 
ATOM 424  C CA  . LEU A 1 58  ? 13.844  35.676  28.691   1.00 90.56 58  A 1 
ATOM 425  C C   . LEU A 1 58  ? 14.567  34.772  27.672   1.00 90.88 58  A 1 
ATOM 426  O O   . LEU A 1 58  ? 14.465  35.001  26.471   1.00 87.23 58  A 1 
ATOM 427  C CB  . LEU A 1 58  ? 13.980  37.166  28.334   1.00 88.68 58  A 1 
ATOM 428  C CG  . LEU A 1 58  ? 13.103  38.123  29.183   1.00 85.91 58  A 1 
ATOM 429  C CD1 . LEU A 1 58  ? 13.411  39.564  28.777   1.00 78.24 58  A 1 
ATOM 430  C CD2 . LEU A 1 58  ? 11.613  37.867  28.981   1.00 78.62 58  A 1 
ATOM 431  N N   . VAL A 1 59  ? 15.298  33.761  28.131   1.00 90.82 59  A 1 
ATOM 432  C CA  . VAL A 1 59  ? 16.054  32.861  27.251   1.00 90.88 59  A 1 
ATOM 433  C C   . VAL A 1 59  ? 15.368  31.494  27.196   1.00 91.81 59  A 1 
ATOM 434  O O   . VAL A 1 59  ? 15.520  30.679  28.100   1.00 90.05 59  A 1 
ATOM 435  C CB  . VAL A 1 59  ? 17.522  32.753  27.685   1.00 88.96 59  A 1 
ATOM 436  C CG1 . VAL A 1 59  ? 18.319  31.867  26.719   1.00 81.72 59  A 1 
ATOM 437  C CG2 . VAL A 1 59  ? 18.207  34.127  27.706   1.00 80.69 59  A 1 
ATOM 438  N N   . ALA A 1 60  ? 14.684  31.210  26.088   1.00 91.38 60  A 1 
ATOM 439  C CA  . ALA A 1 60  ? 13.942  29.966  25.870   1.00 91.43 60  A 1 
ATOM 440  C C   . ALA A 1 60  ? 14.775  28.693  26.123   1.00 91.98 60  A 1 
ATOM 441  O O   . ALA A 1 60  ? 14.315  27.739  26.748   1.00 90.12 60  A 1 
ATOM 442  C CB  . ALA A 1 60  ? 13.401  29.979  24.435   1.00 89.89 60  A 1 
ATOM 443  N N   . VAL A 1 61  ? 16.058  28.704  25.712   1.00 91.71 61  A 1 
ATOM 444  C CA  . VAL A 1 61  ? 16.979  27.562  25.872   1.00 91.55 61  A 1 
ATOM 445  C C   . VAL A 1 61  ? 17.165  27.135  27.330   1.00 92.21 61  A 1 
ATOM 446  O O   . VAL A 1 61  ? 17.425  25.961  27.589   1.00 91.02 61  A 1 
ATOM 447  C CB  . VAL A 1 61  ? 18.345  27.881  25.236   1.00 89.53 61  A 1 
ATOM 448  C CG1 . VAL A 1 61  ? 19.357  26.737  25.388   1.00 78.30 61  A 1 
ATOM 449  C CG2 . VAL A 1 61  ? 18.207  28.154  23.727   1.00 77.29 61  A 1 
ATOM 450  N N   . TYR A 1 62  ? 17.047  28.048  28.309   1.00 91.78 62  A 1 
ATOM 451  C CA  . TYR A 1 62  ? 17.155  27.670  29.716   1.00 91.94 62  A 1 
ATOM 452  C C   . TYR A 1 62  ? 15.948  26.846  30.158   1.00 92.48 62  A 1 
ATOM 453  O O   . TYR A 1 62  ? 16.119  25.847  30.865   1.00 90.57 62  A 1 
ATOM 454  C CB  . TYR A 1 62  ? 17.349  28.904  30.604   1.00 91.39 62  A 1 
ATOM 455  C CG  . TYR A 1 62  ? 18.569  29.755  30.316   1.00 90.65 62  A 1 
ATOM 456  C CD1 . TYR A 1 62  ? 19.701  29.243  29.641   1.00 81.86 62  A 1 
ATOM 457  C CD2 . TYR A 1 62  ? 18.590  31.105  30.747   1.00 81.91 62  A 1 
ATOM 458  C CE1 . TYR A 1 62  ? 20.807  30.058  29.367   1.00 81.17 62  A 1 
ATOM 459  C CE2 . TYR A 1 62  ? 19.685  31.925  30.479   1.00 80.36 62  A 1 
ATOM 460  C CZ  . TYR A 1 62  ? 20.794  31.407  29.780   1.00 86.74 62  A 1 
ATOM 461  O OH  . TYR A 1 62  ? 21.857  32.215  29.485   1.00 85.49 62  A 1 
ATOM 462  N N   . TYR A 1 63  ? 14.769  27.211  29.692   1.00 92.89 63  A 1 
ATOM 463  C CA  . TYR A 1 63  ? 13.537  26.472  29.967   1.00 93.03 63  A 1 
ATOM 464  C C   . TYR A 1 63  ? 13.540  25.114  29.278   1.00 93.58 63  A 1 
ATOM 465  O O   . TYR A 1 63  ? 13.303  24.113  29.942   1.00 92.14 63  A 1 
ATOM 466  C CB  . TYR A 1 63  ? 12.327  27.306  29.545   1.00 92.45 63  A 1 
ATOM 467  C CG  . TYR A 1 63  ? 12.143  28.579  30.345   1.00 92.53 63  A 1 
ATOM 468  C CD1 . TYR A 1 63  ? 11.451  28.555  31.569   1.00 83.76 63  A 1 
ATOM 469  C CD2 . TYR A 1 63  ? 12.665  29.789  29.871   1.00 84.00 63  A 1 
ATOM 470  C CE1 . TYR A 1 63  ? 11.265  29.729  32.307   1.00 83.33 63  A 1 
ATOM 471  C CE2 . TYR A 1 63  ? 12.490  30.982  30.607   1.00 82.34 63  A 1 
ATOM 472  C CZ  . TYR A 1 63  ? 11.786  30.949  31.822   1.00 89.50 63  A 1 
ATOM 473  O OH  . TYR A 1 63  ? 11.613  32.104  32.535   1.00 88.35 63  A 1 
ATOM 474  N N   . THR A 1 64  ? 13.904  25.026  27.998   1.00 93.17 64  A 1 
ATOM 475  C CA  . THR A 1 64  ? 13.964  23.728  27.295   1.00 92.72 64  A 1 
ATOM 476  C C   . THR A 1 64  ? 15.008  22.785  27.897   1.00 92.72 64  A 1 
ATOM 477  O O   . THR A 1 64  ? 14.751  21.592  28.032   1.00 91.52 64  A 1 
ATOM 478  C CB  . THR A 1 64  ? 14.251  23.880  25.793   1.00 91.92 64  A 1 
ATOM 479  O OG1 . THR A 1 64  ? 15.435  24.598  25.553   1.00 82.47 64  A 1 
ATOM 480  C CG2 . THR A 1 64  ? 13.126  24.616  25.073   1.00 81.91 64  A 1 
ATOM 481  N N   . ASN A 1 65  ? 16.154  23.297  28.312   1.00 92.73 65  A 1 
ATOM 482  C CA  . ASN A 1 65  ? 17.159  22.472  28.976   1.00 92.10 65  A 1 
ATOM 483  C C   . ASN A 1 65  ? 16.671  21.978  30.345   1.00 92.23 65  A 1 
ATOM 484  O O   . ASN A 1 65  ? 16.907  20.819  30.691   1.00 91.01 65  A 1 
ATOM 485  C CB  . ASN A 1 65  ? 18.462  23.269  29.121   1.00 91.64 65  A 1 
ATOM 486  C CG  . ASN A 1 65  ? 19.248  23.441  27.831   1.00 90.04 65  A 1 
ATOM 487  O OD1 . ASN A 1 65  ? 18.952  22.955  26.765   1.00 81.28 65  A 1 
ATOM 488  N ND2 . ASN A 1 65  ? 20.358  24.142  27.912   1.00 80.28 65  A 1 
ATOM 489  N N   . ARG A 1 66  ? 15.979  22.830  31.120   1.00 91.94 66  A 1 
ATOM 490  C CA  . ARG A 1 66  ? 15.406  22.431  32.403   1.00 92.29 66  A 1 
ATOM 491  C C   . ARG A 1 66  ? 14.245  21.450  32.227   1.00 92.21 66  A 1 
ATOM 492  O O   . ARG A 1 66  ? 14.191  20.463  32.950   1.00 91.47 66  A 1 
ATOM 493  C CB  . ARG A 1 66  ? 14.992  23.678  33.203   1.00 91.12 66  A 1 
ATOM 494  C CG  . ARG A 1 66  ? 14.697  23.311  34.667   1.00 88.76 66  A 1 
ATOM 495  C CD  . ARG A 1 66  ? 14.456  24.547  35.535   1.00 89.41 66  A 1 
ATOM 496  N NE  . ARG A 1 66  ? 13.199  25.206  35.198   1.00 86.75 66  A 1 
ATOM 497  C CZ  . ARG A 1 66  ? 12.655  26.245  35.824   1.00 88.46 66  A 1 
ATOM 498  N NH1 . ARG A 1 66  ? 13.241  26.814  36.840   1.00 79.17 66  A 1 
ATOM 499  N NH2 . ARG A 1 66  ? 11.517  26.721  35.428   1.00 79.99 66  A 1 
ATOM 500  N N   . ALA A 1 67  ? 13.412  21.659  31.205   1.00 93.02 67  A 1 
ATOM 501  C CA  . ALA A 1 67  ? 12.347  20.732  30.828   1.00 92.77 67  A 1 
ATOM 502  C C   . ALA A 1 67  ? 12.907  19.339  30.524   1.00 92.84 67  A 1 
ATOM 503  O O   . ALA A 1 67  ? 12.418  18.352  31.067   1.00 91.72 67  A 1 
ATOM 504  C CB  . ALA A 1 67  ? 11.605  21.300  29.618   1.00 92.53 67  A 1 
ATOM 505  N N   . LEU A 1 68  ? 14.009  19.247  29.777   1.00 92.80 68  A 1 
ATOM 506  C CA  . LEU A 1 68  ? 14.659  17.962  29.503   1.00 91.78 68  A 1 
ATOM 507  C C   . LEU A 1 68  ? 15.177  17.287  30.781   1.00 92.29 68  A 1 
ATOM 508  O O   . LEU A 1 68  ? 15.095  16.063  30.898   1.00 91.25 68  A 1 
ATOM 509  C CB  . LEU A 1 68  ? 15.782  18.177  28.477   1.00 90.64 68  A 1 
ATOM 510  C CG  . LEU A 1 68  ? 16.452  16.873  28.006   1.00 85.92 68  A 1 
ATOM 511  C CD1 . LEU A 1 68  ? 15.484  15.931  27.296   1.00 76.70 68  A 1 
ATOM 512  C CD2 . LEU A 1 68  ? 17.589  17.187  27.044   1.00 76.56 68  A 1 
ATOM 513  N N   . CYS A 1 69  ? 15.687  18.047  31.756   1.00 92.36 69  A 1 
ATOM 514  C CA  . CYS A 1 69  ? 16.052  17.500  33.060   1.00 92.29 69  A 1 
ATOM 515  C C   . CYS A 1 69  ? 14.821  16.930  33.782   1.00 92.41 69  A 1 
ATOM 516  O O   . CYS A 1 69  ? 14.866  15.786  34.226   1.00 91.21 69  A 1 
ATOM 517  C CB  . CYS A 1 69  ? 16.735  18.562  33.936   1.00 91.84 69  A 1 
ATOM 518  S SG  . CYS A 1 69  ? 18.311  19.091  33.213   1.00 88.18 69  A 1 
ATOM 519  N N   . TYR A 1 70  ? 13.730  17.695  33.838   1.00 93.47 70  A 1 
ATOM 520  C CA  . TYR A 1 70  ? 12.488  17.238  34.455   1.00 93.28 70  A 1 
ATOM 521  C C   . TYR A 1 70  ? 11.907  16.010  33.759   1.00 93.08 70  A 1 
ATOM 522  O O   . TYR A 1 70  ? 11.468  15.077  34.440   1.00 91.53 70  A 1 
ATOM 523  C CB  . TYR A 1 70  ? 11.471  18.380  34.481   1.00 93.16 70  A 1 
ATOM 524  C CG  . TYR A 1 70  ? 11.775  19.499  35.447   1.00 92.58 70  A 1 
ATOM 525  C CD1 . TYR A 1 70  ? 12.238  19.242  36.754   1.00 84.45 70  A 1 
ATOM 526  C CD2 . TYR A 1 70  ? 11.536  20.838  35.065   1.00 84.57 70  A 1 
ATOM 527  C CE1 . TYR A 1 70  ? 12.467  20.282  37.664   1.00 83.75 70  A 1 
ATOM 528  C CE2 . TYR A 1 70  ? 11.760  21.896  35.967   1.00 83.03 70  A 1 
ATOM 529  C CZ  . TYR A 1 70  ? 12.223  21.608  37.266   1.00 89.61 70  A 1 
ATOM 530  O OH  . TYR A 1 70  ? 12.438  22.630  38.149   1.00 88.19 70  A 1 
ATOM 531  N N   . LEU A 1 71  ? 11.990  15.938  32.437   1.00 92.55 71  A 1 
ATOM 532  C CA  . LEU A 1 71  ? 11.582  14.777  31.648   1.00 91.28 71  A 1 
ATOM 533  C C   . LEU A 1 71  ? 12.387  13.528  32.036   1.00 91.16 71  A 1 
ATOM 534  O O   . LEU A 1 71  ? 11.815  12.469  32.275   1.00 89.75 71  A 1 
ATOM 535  C CB  . LEU A 1 71  ? 11.745  15.139  30.164   1.00 90.83 71  A 1 
ATOM 536  C CG  . LEU A 1 71  ? 10.515  14.780  29.305   1.00 86.19 71  A 1 
ATOM 537  C CD1 . LEU A 1 71  ? 10.498  15.701  28.082   1.00 77.79 71  A 1 
ATOM 538  C CD2 . LEU A 1 71  ? 10.548  13.339  28.838   1.00 78.34 71  A 1 
ATOM 539  N N   . LYS A 1 72  ? 13.716  13.673  32.197   1.00 91.88 72  A 1 
ATOM 540  C CA  . LYS A 1 72  ? 14.576  12.580  32.674   1.00 90.06 72  A 1 
ATOM 541  C C   . LYS A 1 72  ? 14.329  12.200  34.134   1.00 90.67 72  A 1 
ATOM 542  O O   . LYS A 1 72  ? 14.597  11.059  34.508   1.00 88.49 72  A 1 
ATOM 543  C CB  . LYS A 1 72  ? 16.054  12.949  32.466   1.00 89.07 72  A 1 
ATOM 544  C CG  . LYS A 1 72  ? 16.484  13.032  30.993   1.00 85.33 72  A 1 
ATOM 545  C CD  . LYS A 1 72  ? 16.355  11.691  30.265   1.00 80.69 72  A 1 
ATOM 546  C CE  . LYS A 1 72  ? 16.821  11.824  28.809   1.00 75.95 72  A 1 
ATOM 547  N NZ  . LYS A 1 72  ? 16.495  10.615  28.019   1.00 68.47 72  A 1 
ATOM 548  N N   . MET A 1 73  ? 13.822  13.117  34.930   1.00 90.93 73  A 1 
ATOM 549  C CA  . MET A 1 73  ? 13.420  12.898  36.322   1.00 90.16 73  A 1 
ATOM 550  C C   . MET A 1 73  ? 11.966  12.404  36.460   1.00 90.28 73  A 1 
ATOM 551  O O   . MET A 1 73  ? 11.493  12.270  37.586   1.00 87.38 73  A 1 
ATOM 552  C CB  . MET A 1 73  ? 13.621  14.199  37.117   1.00 89.38 73  A 1 
ATOM 553  C CG  . MET A 1 73  ? 15.092  14.617  37.256   1.00 86.19 73  A 1 
ATOM 554  S SD  . MET A 1 73  ? 15.342  16.324  37.850   1.00 84.86 73  A 1 
ATOM 555  C CE  . MET A 1 73  ? 14.565  16.230  39.482   1.00 72.99 73  A 1 
ATOM 556  N N   . GLN A 1 74  ? 11.250  12.187  35.356   1.00 90.91 74  A 1 
ATOM 557  C CA  . GLN A 1 74  ? 9.818   11.853  35.309   1.00 90.31 74  A 1 
ATOM 558  C C   . GLN A 1 74  ? 8.917   12.897  36.003   1.00 91.26 74  A 1 
ATOM 559  O O   . GLN A 1 74  ? 7.839   12.573  36.500   1.00 87.93 74  A 1 
ATOM 560  C CB  . GLN A 1 74  ? 9.559   10.417  35.777   1.00 88.48 74  A 1 
ATOM 561  C CG  . GLN A 1 74  ? 10.305  9.372   34.927   1.00 83.82 74  A 1 
ATOM 562  C CD  . GLN A 1 74  ? 9.856   7.937   35.219   1.00 76.25 74  A 1 
ATOM 563  O OE1 . GLN A 1 74  ? 9.232   7.639   36.216   1.00 66.99 74  A 1 
ATOM 564  N NE2 . GLN A 1 74  ? 10.162  7.005   34.344   1.00 64.96 74  A 1 
ATOM 565  N N   . GLN A 1 75  ? 9.337   14.158  36.016   1.00 90.90 75  A 1 
ATOM 566  C CA  . GLN A 1 75  ? 8.546   15.274  36.540   1.00 91.11 75  A 1 
ATOM 567  C C   . GLN A 1 75  ? 7.822   15.982  35.392   1.00 91.77 75  A 1 
ATOM 568  O O   . GLN A 1 75  ? 8.126   17.122  35.038   1.00 89.17 75  A 1 
ATOM 569  C CB  . GLN A 1 75  ? 9.427   16.206  37.369   1.00 89.79 75  A 1 
ATOM 570  C CG  . GLN A 1 75  ? 9.919   15.523  38.658   1.00 86.25 75  A 1 
ATOM 571  C CD  . GLN A 1 75  ? 10.683  16.462  39.582   1.00 81.70 75  A 1 
ATOM 572  O OE1 . GLN A 1 75  ? 11.221  17.483  39.199   1.00 72.67 75  A 1 
ATOM 573  N NE2 . GLN A 1 75  ? 10.759  16.143  40.855   1.00 69.85 75  A 1 
ATOM 574  N N   . HIS A 1 76  ? 6.859   15.279  34.794   1.00 92.52 76  A 1 
ATOM 575  C CA  . HIS A 1 76  ? 6.216   15.679  33.549   1.00 91.93 76  A 1 
ATOM 576  C C   . HIS A 1 76  ? 5.473   17.018  33.633   1.00 92.62 76  A 1 
ATOM 577  O O   . HIS A 1 76  ? 5.610   17.836  32.733   1.00 90.50 76  A 1 
ATOM 578  C CB  . HIS A 1 76  ? 5.293   14.552  33.061   1.00 89.61 76  A 1 
ATOM 579  C CG  . HIS A 1 76  ? 6.012   13.238  32.925   1.00 87.81 76  A 1 
ATOM 580  N ND1 . HIS A 1 76  ? 7.143   13.003  32.169   1.00 73.97 76  A 1 
ATOM 581  C CD2 . HIS A 1 76  ? 5.732   12.078  33.603   1.00 74.04 76  A 1 
ATOM 582  C CE1 . HIS A 1 76  ? 7.524   11.734  32.386   1.00 75.09 76  A 1 
ATOM 583  N NE2 . HIS A 1 76  ? 6.696   11.138  33.252   1.00 76.18 76  A 1 
ATOM 584  N N   . GLU A 1 77  ? 4.786   17.312  34.736   1.00 91.93 77  A 1 
ATOM 585  C CA  . GLU A 1 77  ? 4.098   18.597  34.920   1.00 91.43 77  A 1 
ATOM 586  C C   . GLU A 1 77  ? 5.064   19.791  34.899   1.00 92.11 77  A 1 
ATOM 587  O O   . GLU A 1 77  ? 4.795   20.808  34.260   1.00 89.92 77  A 1 
ATOM 588  C CB  . GLU A 1 77  ? 3.337   18.623  36.244   1.00 89.89 77  A 1 
ATOM 589  C CG  . GLU A 1 77  ? 2.110   17.709  36.265   1.00 81.70 77  A 1 
ATOM 590  C CD  . GLU A 1 77  ? 1.241   17.940  37.511   1.00 74.02 77  A 1 
ATOM 591  O OE1 . GLU A 1 77  ? 0.046   17.579  37.452   1.00 64.39 77  A 1 
ATOM 592  O OE2 . GLU A 1 77  ? 1.768   18.498  38.496   1.00 64.55 77  A 1 
ATOM 593  N N   . GLN A 1 78  ? 6.208   19.655  35.558   1.00 92.18 78  A 1 
ATOM 594  C CA  . GLN A 1 78  ? 7.209   20.723  35.591   1.00 92.21 78  A 1 
ATOM 595  C C   . GLN A 1 78  ? 7.881   20.882  34.226   1.00 92.95 78  A 1 
ATOM 596  O O   . GLN A 1 78  ? 8.117   22.008  33.776   1.00 91.10 78  A 1 
ATOM 597  C CB  . GLN A 1 78  ? 8.254   20.439  36.677   1.00 91.51 78  A 1 
ATOM 598  C CG  . GLN A 1 78  ? 7.644   20.448  38.086   1.00 87.91 78  A 1 
ATOM 599  C CD  . GLN A 1 78  ? 8.683   20.284  39.192   1.00 82.36 78  A 1 
ATOM 600  O OE1 . GLN A 1 78  ? 9.882   20.264  38.983   1.00 71.46 78  A 1 
ATOM 601  N NE2 . GLN A 1 78  ? 8.259   20.160  40.435   1.00 68.13 78  A 1 
ATOM 602  N N   . ALA A 1 79  ? 8.144   19.770  33.537   1.00 92.66 79  A 1 
ATOM 603  C CA  . ALA A 1 79  ? 8.668   19.793  32.175   1.00 92.61 79  A 1 
ATOM 604  C C   . ALA A 1 79  ? 7.686   20.482  31.216   1.00 93.13 79  A 1 
ATOM 605  O O   . ALA A 1 79  ? 8.088   21.333  30.424   1.00 91.89 79  A 1 
ATOM 606  C CB  . ALA A 1 79  ? 8.965   18.349  31.741   1.00 92.18 79  A 1 
ATOM 607  N N   . LEU A 1 80  ? 6.395   20.174  31.333   1.00 93.10 80  A 1 
ATOM 608  C CA  . LEU A 1 80  ? 5.341   20.749  30.512   1.00 92.83 80  A 1 
ATOM 609  C C   . LEU A 1 80  ? 5.194   22.264  30.744   1.00 93.30 80  A 1 
ATOM 610  O O   . LEU A 1 80  ? 5.092   23.025  29.788   1.00 91.95 80  A 1 
ATOM 611  C CB  . LEU A 1 80  ? 4.054   19.947  30.791   1.00 91.18 80  A 1 
ATOM 612  C CG  . LEU A 1 80  ? 2.891   20.276  29.825   1.00 86.06 80  A 1 
ATOM 613  C CD1 . LEU A 1 80  ? 2.160   19.008  29.425   1.00 76.45 80  A 1 
ATOM 614  C CD2 . LEU A 1 80  ? 1.883   21.219  30.467   1.00 75.99 80  A 1 
ATOM 615  N N   . ALA A 1 81  ? 5.272   22.707  31.989   1.00 93.17 81  A 1 
ATOM 616  C CA  . ALA A 1 81  ? 5.267   24.133  32.321   1.00 93.28 81  A 1 
ATOM 617  C C   . ALA A 1 81  ? 6.472   24.875  31.715   1.00 93.67 81  A 1 
ATOM 618  O O   . ALA A 1 81  ? 6.310   25.941  31.111   1.00 92.08 81  A 1 
ATOM 619  C CB  . ALA A 1 81  ? 5.220   24.270  33.849   1.00 92.57 81  A 1 
ATOM 620  N N   . ASP A 1 82  ? 7.672   24.300  31.812   1.00 92.79 82  A 1 
ATOM 621  C CA  . ASP A 1 82  ? 8.875   24.884  31.219   1.00 93.11 82  A 1 
ATOM 622  C C   . ASP A 1 82  ? 8.826   24.905  29.688   1.00 93.42 82  A 1 
ATOM 623  O O   . ASP A 1 82  ? 9.233   25.895  29.072   1.00 91.86 82  A 1 
ATOM 624  C CB  . ASP A 1 82  ? 10.118  24.128  31.707   1.00 92.39 82  A 1 
ATOM 625  C CG  . ASP A 1 82  ? 10.669  24.604  33.051   1.00 91.40 82  A 1 
ATOM 626  O OD1 . ASP A 1 82  ? 10.195  25.604  33.628   1.00 83.99 82  A 1 
ATOM 627  O OD2 . ASP A 1 82  ? 11.699  24.051  33.498   1.00 84.38 82  A 1 
ATOM 628  N N   . CYS A 1 83  ? 8.284   23.855  29.048   1.00 93.23 83  A 1 
ATOM 629  C CA  . CYS A 1 83  ? 8.091   23.828  27.594   1.00 93.55 83  A 1 
ATOM 630  C C   . CYS A 1 83  ? 7.113   24.918  27.135   1.00 93.78 83  A 1 
ATOM 631  O O   . CYS A 1 83  ? 7.417   25.633  26.179   1.00 92.73 83  A 1 
ATOM 632  C CB  . CYS A 1 83  ? 7.594   22.451  27.162   1.00 93.25 83  A 1 
ATOM 633  S SG  . CYS A 1 83  ? 8.932   21.225  27.300   1.00 90.46 83  A 1 
ATOM 634  N N   . ARG A 1 84  ? 5.983   25.092  27.816   1.00 93.55 84  A 1 
ATOM 635  C CA  . ARG A 1 84  ? 5.028   26.167  27.513   1.00 92.59 84  A 1 
ATOM 636  C C   . ARG A 1 84  ? 5.685   27.536  27.633   1.00 92.72 84  A 1 
ATOM 637  O O   . ARG A 1 84  ? 5.555   28.356  26.725   1.00 91.49 84  A 1 
ATOM 638  C CB  . ARG A 1 84  ? 3.792   26.075  28.423   1.00 91.92 84  A 1 
ATOM 639  C CG  . ARG A 1 84  ? 2.837   24.958  27.972   1.00 85.64 84  A 1 
ATOM 640  C CD  . ARG A 1 84  ? 1.592   24.942  28.866   1.00 81.42 84  A 1 
ATOM 641  N NE  . ARG A 1 84  ? 0.627   23.927  28.417   1.00 74.66 84  A 1 
ATOM 642  C CZ  . ARG A 1 84  ? -0.495  23.580  29.033   1.00 67.15 84  A 1 
ATOM 643  N NH1 . ARG A 1 84  ? -0.882  24.149  30.148   1.00 60.59 84  A 1 
ATOM 644  N NH2 . ARG A 1 84  ? -1.253  22.646  28.535   1.00 61.91 84  A 1 
ATOM 645  N N   . ARG A 1 85  ? 6.457   27.762  28.698   1.00 92.19 85  A 1 
ATOM 646  C CA  . ARG A 1 85  ? 7.166   29.026  28.884   1.00 92.19 85  A 1 
ATOM 647  C C   . ARG A 1 85  ? 8.228   29.264  27.807   1.00 92.71 85  A 1 
ATOM 648  O O   . ARG A 1 85  ? 8.405   30.393  27.366   1.00 91.02 85  A 1 
ATOM 649  C CB  . ARG A 1 85  ? 7.760   29.064  30.296   1.00 91.59 85  A 1 
ATOM 650  C CG  . ARG A 1 85  ? 8.277   30.454  30.689   1.00 80.67 85  A 1 
ATOM 651  C CD  . ARG A 1 85  ? 7.144   31.485  30.694   1.00 79.31 85  A 1 
ATOM 652  N NE  . ARG A 1 85  ? 7.602   32.807  31.148   1.00 71.56 85  A 1 
ATOM 653  C CZ  . ARG A 1 85  ? 6.882   33.911  31.068   1.00 63.92 85  A 1 
ATOM 654  N NH1 . ARG A 1 85  ? 5.661   33.906  30.601   1.00 57.07 85  A 1 
ATOM 655  N NH2 . ARG A 1 85  ? 7.384   35.051  31.442   1.00 55.89 85  A 1 
ATOM 656  N N   . ALA A 1 86  ? 8.930   28.211  27.366   1.00 93.02 86  A 1 
ATOM 657  C CA  . ALA A 1 86  ? 9.870   28.308  26.258   1.00 92.89 86  A 1 
ATOM 658  C C   . ALA A 1 86  ? 9.168   28.685  24.941   1.00 92.93 86  A 1 
ATOM 659  O O   . ALA A 1 86  ? 9.684   29.536  24.212   1.00 91.46 86  A 1 
ATOM 660  C CB  . ALA A 1 86  ? 10.626  26.983  26.120   1.00 92.44 86  A 1 
ATOM 661  N N   . LEU A 1 87  ? 7.986   28.127  24.663   1.00 92.89 87  A 1 
ATOM 662  C CA  . LEU A 1 87  ? 7.195   28.437  23.467   1.00 92.45 87  A 1 
ATOM 663  C C   . LEU A 1 87  ? 6.612   29.850  23.488   1.00 92.30 87  A 1 
ATOM 664  O O   . LEU A 1 87  ? 6.528   30.481  22.438   1.00 90.36 87  A 1 
ATOM 665  C CB  . LEU A 1 87  ? 6.067   27.405  23.316   1.00 91.79 87  A 1 
ATOM 666  C CG  . LEU A 1 87  ? 6.555   26.010  22.889   1.00 89.47 87  A 1 
ATOM 667  C CD1 . LEU A 1 87  ? 5.400   25.006  22.966   1.00 81.54 87  A 1 
ATOM 668  C CD2 . LEU A 1 87  ? 7.090   26.023  21.455   1.00 82.61 87  A 1 
ATOM 669  N N   . GLU A 1 88  ? 6.276   30.395  24.651   1.00 93.33 88  A 1 
ATOM 670  C CA  . GLU A 1 88  ? 5.890   31.809  24.778   1.00 92.42 88  A 1 
ATOM 671  C C   . GLU A 1 88  ? 7.035   32.763  24.398   1.00 92.02 88  A 1 
ATOM 672  O O   . GLU A 1 88  ? 6.782   33.879  23.956   1.00 89.04 88  A 1 
ATOM 673  C CB  . GLU A 1 88  ? 5.475   32.114  26.224   1.00 91.71 88  A 1 
ATOM 674  C CG  . GLU A 1 88  ? 4.113   31.538  26.633   1.00 85.60 88  A 1 
ATOM 675  C CD  . GLU A 1 88  ? 3.811   31.757  28.134   1.00 81.92 88  A 1 
ATOM 676  O OE1 . GLU A 1 88  ? 2.759   31.275  28.609   1.00 73.39 88  A 1 
ATOM 677  O OE2 . GLU A 1 88  ? 4.623   32.401  28.842   1.00 75.34 88  A 1 
ATOM 678  N N   . LEU A 1 89  ? 8.283   32.349  24.601   1.00 92.21 89  A 1 
ATOM 679  C CA  . LEU A 1 89  ? 9.469   33.139  24.256   1.00 91.11 89  A 1 
ATOM 680  C C   . LEU A 1 89  ? 9.945   32.894  22.816   1.00 91.14 89  A 1 
ATOM 681  O O   . LEU A 1 89  ? 10.448  33.818  22.184   1.00 87.29 89  A 1 
ATOM 682  C CB  . LEU A 1 89  ? 10.594  32.790  25.255   1.00 90.35 89  A 1 
ATOM 683  C CG  . LEU A 1 89  ? 10.323  33.223  26.711   1.00 88.60 89  A 1 
ATOM 684  C CD1 . LEU A 1 89  ? 11.399  32.622  27.614   1.00 80.89 89  A 1 
ATOM 685  C CD2 . LEU A 1 89  ? 10.353  34.736  26.878   1.00 80.89 89  A 1 
ATOM 686  N N   . ASP A 1 90  ? 9.810   31.659  22.332   1.00 90.80 90  A 1 
ATOM 687  C CA  . ASP A 1 90  ? 10.199  31.230  20.993   1.00 90.95 90  A 1 
ATOM 688  C C   . ASP A 1 90  ? 9.240   30.134  20.483   1.00 91.20 90  A 1 
ATOM 689  O O   . ASP A 1 90  ? 9.478   28.935  20.652   1.00 88.34 90  A 1 
ATOM 690  C CB  . ASP A 1 90  ? 11.662  30.766  21.002   1.00 89.25 90  A 1 
ATOM 691  C CG  . ASP A 1 90  ? 12.155  30.282  19.636   1.00 87.37 90  A 1 
ATOM 692  O OD1 . ASP A 1 90  ? 11.452  30.502  18.630   1.00 79.43 90  A 1 
ATOM 693  O OD2 . ASP A 1 90  ? 13.239  29.653  19.613   1.00 79.18 90  A 1 
ATOM 694  N N   . GLY A 1 91  ? 8.168   30.560  19.828   1.00 90.67 91  A 1 
ATOM 695  C CA  . GLY A 1 91  ? 7.163   29.668  19.252   1.00 89.71 91  A 1 
ATOM 696  C C   . GLY A 1 91  ? 7.680   28.764  18.125   1.00 90.54 91  A 1 
ATOM 697  O O   . GLY A 1 91  ? 7.033   27.772  17.789   1.00 87.74 91  A 1 
ATOM 698  N N   . GLN A 1 92  ? 8.855   29.064  17.579   1.00 89.46 92  A 1 
ATOM 699  C CA  . GLN A 1 92  ? 9.523   28.285  16.525   1.00 88.84 92  A 1 
ATOM 700  C C   . GLN A 1 92  ? 10.565  27.295  17.082   1.00 90.12 92  A 1 
ATOM 701  O O   . GLN A 1 92  ? 11.280  26.636  16.324   1.00 87.08 92  A 1 
ATOM 702  C CB  . GLN A 1 92  ? 10.146  29.250  15.500   1.00 86.50 92  A 1 
ATOM 703  C CG  . GLN A 1 92  ? 9.101   30.132  14.777   1.00 82.05 92  A 1 
ATOM 704  C CD  . GLN A 1 92  ? 8.195   29.329  13.831   1.00 74.82 92  A 1 
ATOM 705  O OE1 . GLN A 1 92  ? 8.559   28.282  13.337   1.00 64.47 92  A 1 
ATOM 706  N NE2 . GLN A 1 92  ? 7.005   29.810  13.552   1.00 63.17 92  A 1 
ATOM 707  N N   . SER A 1 93  ? 10.688  27.169  18.403   1.00 90.63 93  A 1 
ATOM 708  C CA  . SER A 1 93  ? 11.662  26.289  19.034   1.00 91.65 93  A 1 
ATOM 709  C C   . SER A 1 93  ? 11.323  24.815  18.796   1.00 92.37 93  A 1 
ATOM 710  O O   . SER A 1 93  ? 10.449  24.237  19.449   1.00 91.10 93  A 1 
ATOM 711  C CB  . SER A 1 93  ? 11.766  26.595  20.527   1.00 91.21 93  A 1 
ATOM 712  O OG  . SER A 1 93  ? 12.750  25.776  21.134   1.00 87.36 93  A 1 
ATOM 713  N N   . VAL A 1 94  ? 12.105  24.162  17.926   1.00 91.94 94  A 1 
ATOM 714  C CA  . VAL A 1 94  ? 11.989  22.717  17.665   1.00 91.74 94  A 1 
ATOM 715  C C   . VAL A 1 94  ? 12.084  21.916  18.960   1.00 92.26 94  A 1 
ATOM 716  O O   . VAL A 1 94  ? 11.284  21.012  19.195   1.00 91.68 94  A 1 
ATOM 717  C CB  . VAL A 1 94  ? 13.097  22.246  16.702   1.00 90.64 94  A 1 
ATOM 718  C CG1 . VAL A 1 94  ? 13.024  20.737  16.448   1.00 83.59 94  A 1 
ATOM 719  C CG2 . VAL A 1 94  ? 13.014  22.956  15.356   1.00 82.52 94  A 1 
ATOM 720  N N   . LYS A 1 95  ? 13.048  22.268  19.836   1.00 91.79 95  A 1 
ATOM 721  C CA  . LYS A 1 95  ? 13.245  21.571  21.112   1.00 91.38 95  A 1 
ATOM 722  C C   . LYS A 1 95  ? 12.056  21.736  22.050   1.00 91.85 95  A 1 
ATOM 723  O O   . LYS A 1 95  ? 11.696  20.780  22.715   1.00 91.12 95  A 1 
ATOM 724  C CB  . LYS A 1 95  ? 14.521  22.039  21.802   1.00 90.13 95  A 1 
ATOM 725  C CG  . LYS A 1 95  ? 15.787  21.592  21.046   1.00 86.10 95  A 1 
ATOM 726  C CD  . LYS A 1 95  ? 17.029  21.984  21.845   1.00 81.75 95  A 1 
ATOM 727  C CE  . LYS A 1 95  ? 18.282  21.508  21.113   1.00 74.01 95  A 1 
ATOM 728  N NZ  . LYS A 1 95  ? 19.516  21.836  21.872   1.00 65.92 95  A 1 
ATOM 729  N N   . ALA A 1 96  ? 11.454  22.917  22.094   1.00 92.77 96  A 1 
ATOM 730  C CA  . ALA A 1 96  ? 10.300  23.164  22.942   1.00 93.28 96  A 1 
ATOM 731  C C   . ALA A 1 96  ? 9.096   22.320  22.504   1.00 93.77 96  A 1 
ATOM 732  O O   . ALA A 1 96  ? 8.516   21.622  23.335   1.00 92.64 96  A 1 
ATOM 733  C CB  . ALA A 1 96  ? 9.981   24.657  22.957   1.00 93.07 96  A 1 
ATOM 734  N N   . HIS A 1 97  ? 8.796   22.291  21.199   1.00 93.88 97  A 1 
ATOM 735  C CA  . HIS A 1 97  ? 7.748   21.414  20.661   1.00 93.43 97  A 1 
ATOM 736  C C   . HIS A 1 97  ? 8.070   19.932  20.856   1.00 93.53 97  A 1 
ATOM 737  O O   . HIS A 1 97  ? 7.198   19.163  21.250   1.00 92.60 97  A 1 
ATOM 738  C CB  . HIS A 1 97  ? 7.524   21.721  19.181   1.00 93.05 97  A 1 
ATOM 739  C CG  . HIS A 1 97  ? 6.742   22.974  18.948   1.00 92.17 97  A 1 
ATOM 740  N ND1 . HIS A 1 97  ? 5.398   23.154  19.231   1.00 79.74 97  A 1 
ATOM 741  C CD2 . HIS A 1 97  ? 7.193   24.149  18.399   1.00 79.90 97  A 1 
ATOM 742  C CE1 . HIS A 1 97  ? 5.061   24.402  18.862   1.00 82.53 97  A 1 
ATOM 743  N NE2 . HIS A 1 97  ? 6.117   25.033  18.354   1.00 84.28 97  A 1 
ATOM 744  N N   . PHE A 1 98  ? 9.323   19.529  20.640   1.00 93.89 98  A 1 
ATOM 745  C CA  . PHE A 1 98  ? 9.745   18.138  20.807   1.00 93.31 98  A 1 
ATOM 746  C C   . PHE A 1 98  ? 9.606   17.662  22.260   1.00 93.70 98  A 1 
ATOM 747  O O   . PHE A 1 98  ? 8.984   16.632  22.511   1.00 93.04 98  A 1 
ATOM 748  C CB  . PHE A 1 98  ? 11.177  17.971  20.297   1.00 92.32 98  A 1 
ATOM 749  C CG  . PHE A 1 98  ? 11.724  16.559  20.388   1.00 91.18 98  A 1 
ATOM 750  C CD1 . PHE A 1 98  ? 13.033  16.330  20.846   1.00 82.72 98  A 1 
ATOM 751  C CD2 . PHE A 1 98  ? 10.933  15.457  20.006   1.00 82.09 98  A 1 
ATOM 752  C CE1 . PHE A 1 98  ? 13.550  15.029  20.921   1.00 82.05 98  A 1 
ATOM 753  C CE2 . PHE A 1 98  ? 11.447  14.148  20.093   1.00 80.59 98  A 1 
ATOM 754  C CZ  . PHE A 1 98  ? 12.748  13.932  20.550   1.00 85.20 98  A 1 
ATOM 755  N N   . PHE A 1 99  ? 10.121  18.428  23.206   1.00 93.47 99  A 1 
ATOM 756  C CA  . PHE A 1 99  ? 10.030  18.072  24.618   1.00 93.35 99  A 1 
ATOM 757  C C   . PHE A 1 99  ? 8.612   18.197  25.159   1.00 93.75 99  A 1 
ATOM 758  O O   . PHE A 1 99  ? 8.213   17.374  25.981   1.00 92.69 99  A 1 
ATOM 759  C CB  . PHE A 1 99  ? 11.022  18.905  25.442   1.00 92.75 99  A 1 
ATOM 760  C CG  . PHE A 1 99  ? 12.485  18.770  25.070   1.00 92.35 99  A 1 
ATOM 761  C CD1 . PHE A 1 99  ? 13.001  17.608  24.469   1.00 83.64 99  A 1 
ATOM 762  C CD2 . PHE A 1 99  ? 13.369  19.842  25.353   1.00 83.06 99  A 1 
ATOM 763  C CE1 . PHE A 1 99  ? 14.368  17.520  24.130   1.00 82.61 99  A 1 
ATOM 764  C CE2 . PHE A 1 99  ? 14.719  19.754  25.023   1.00 81.85 99  A 1 
ATOM 765  C CZ  . PHE A 1 99  ? 15.224  18.598  24.406   1.00 87.50 99  A 1 
ATOM 766  N N   . LEU A 1 100 ? 7.820   19.151  24.671   1.00 93.58 100 A 1 
ATOM 767  C CA  . LEU A 1 100 ? 6.406   19.247  25.008   1.00 93.59 100 A 1 
ATOM 768  C C   . LEU A 1 100 ? 5.658   17.985  24.565   1.00 93.90 100 A 1 
ATOM 769  O O   . LEU A 1 100 ? 4.974   17.374  25.382   1.00 93.06 100 A 1 
ATOM 770  C CB  . LEU A 1 100 ? 5.818   20.520  24.386   1.00 93.02 100 A 1 
ATOM 771  C CG  . LEU A 1 100 ? 4.320   20.738  24.678   1.00 90.48 100 A 1 
ATOM 772  C CD1 . LEU A 1 100 ? 4.026   20.837  26.175   1.00 82.10 100 A 1 
ATOM 773  C CD2 . LEU A 1 100 ? 3.858   22.047  24.027   1.00 81.85 100 A 1 
ATOM 774  N N   . GLY A 1 101 ? 5.858   17.559  23.322   1.00 93.74 101 A 1 
ATOM 775  C CA  . GLY A 1 101 ? 5.277   16.314  22.821   1.00 93.21 101 A 1 
ATOM 776  C C   . GLY A 1 101 ? 5.722   15.085  23.614   1.00 93.49 101 A 1 
ATOM 777  O O   . GLY A 1 101 ? 4.910   14.224  23.913   1.00 92.32 101 A 1 
ATOM 778  N N   . GLN A 1 102 ? 6.989   15.025  24.026   1.00 93.42 102 A 1 
ATOM 779  C CA  . GLN A 1 102 ? 7.471   13.954  24.906   1.00 92.31 102 A 1 
ATOM 780  C C   . GLN A 1 102 ? 6.807   13.987  26.293   1.00 92.24 102 A 1 
ATOM 781  O O   . GLN A 1 102 ? 6.440   12.930  26.803   1.00 90.92 102 A 1 
ATOM 782  C CB  . GLN A 1 102 ? 8.993   14.002  25.053   1.00 91.61 102 A 1 
ATOM 783  C CG  . GLN A 1 102 ? 9.723   13.529  23.787   1.00 86.18 102 A 1 
ATOM 784  C CD  . GLN A 1 102 ? 11.231  13.394  24.013   1.00 82.02 102 A 1 
ATOM 785  O OE1 . GLN A 1 102 ? 11.869  14.133  24.741   1.00 71.72 102 A 1 
ATOM 786  N NE2 . GLN A 1 102 ? 11.861  12.421  23.397   1.00 69.11 102 A 1 
ATOM 787  N N   . CYS A 1 103 ? 6.616   15.168  26.889   1.00 92.91 103 A 1 
ATOM 788  C CA  . CYS A 1 103 ? 5.889   15.296  28.159   1.00 92.60 103 A 1 
ATOM 789  C C   . CYS A 1 103 ? 4.451   14.797  28.015   1.00 93.09 103 A 1 
ATOM 790  O O   . CYS A 1 103 ? 4.005   13.979  28.811   1.00 91.15 103 A 1 
ATOM 791  C CB  . CYS A 1 103 ? 5.874   16.752  28.644   1.00 91.38 103 A 1 
ATOM 792  S SG  . CYS A 1 103 ? 7.529   17.371  28.999   1.00 83.79 103 A 1 
ATOM 793  N N   . GLN A 1 104 ? 3.761   15.252  26.974   1.00 93.52 104 A 1 
ATOM 794  C CA  . GLN A 1 104 ? 2.376   14.876  26.707   1.00 93.10 104 A 1 
ATOM 795  C C   . GLN A 1 104 ? 2.229   13.377  26.410   1.00 92.58 104 A 1 
ATOM 796  O O   . GLN A 1 104 ? 1.240   12.775  26.796   1.00 90.74 104 A 1 
ATOM 797  C CB  . GLN A 1 104 ? 1.857   15.708  25.530   1.00 93.16 104 A 1 
ATOM 798  C CG  . GLN A 1 104 ? 1.658   17.176  25.913   1.00 92.25 104 A 1 
ATOM 799  C CD  . GLN A 1 104 ? 1.318   18.054  24.705   1.00 92.25 104 A 1 
ATOM 800  O OE1 . GLN A 1 104 ? 1.881   17.926  23.628   1.00 84.52 104 A 1 
ATOM 801  N NE2 . GLN A 1 104 ? 0.415   18.983  24.861   1.00 82.48 104 A 1 
ATOM 802  N N   . LEU A 1 105 ? 3.238   12.766  25.775   1.00 93.27 105 A 1 
ATOM 803  C CA  . LEU A 1 105 ? 3.276   11.322  25.549   1.00 92.09 105 A 1 
ATOM 804  C C   . LEU A 1 105 ? 3.331   10.545  26.865   1.00 91.88 105 A 1 
ATOM 805  O O   . LEU A 1 105 ? 2.576   9.590   27.037   1.00 89.95 105 A 1 
ATOM 806  C CB  . LEU A 1 105 ? 4.478   10.993  24.655   1.00 90.57 105 A 1 
ATOM 807  C CG  . LEU A 1 105 ? 4.621   9.496   24.341   1.00 84.78 105 A 1 
ATOM 808  C CD1 . LEU A 1 105 ? 3.403   8.963   23.583   1.00 77.21 105 A 1 
ATOM 809  C CD2 . LEU A 1 105 ? 5.861   9.266   23.473   1.00 77.33 105 A 1 
ATOM 810  N N   . GLU A 1 106 ? 4.197   10.952  27.787   1.00 91.60 106 A 1 
ATOM 811  C CA  . GLU A 1 106 ? 4.326   10.313  29.096   1.00 90.13 106 A 1 
ATOM 812  C C   . GLU A 1 106 ? 3.126   10.603  30.013   1.00 90.25 106 A 1 
ATOM 813  O O   . GLU A 1 106 ? 2.840   9.815   30.907   1.00 87.44 106 A 1 
ATOM 814  C CB  . GLU A 1 106 ? 5.646   10.743  29.745   1.00 88.85 106 A 1 
ATOM 815  C CG  . GLU A 1 106 ? 6.906   10.264  28.990   1.00 83.20 106 A 1 
ATOM 816  C CD  . GLU A 1 106 ? 7.028   8.733   28.897   1.00 78.05 106 A 1 
ATOM 817  O OE1 . GLU A 1 106 ? 7.207   8.206   27.773   1.00 68.57 106 A 1 
ATOM 818  O OE2 . GLU A 1 106 ? 6.922   8.069   29.945   1.00 68.76 106 A 1 
ATOM 819  N N   . MET A 1 107 ? 2.386   11.680  29.754   1.00 90.47 107 A 1 
ATOM 820  C CA  . MET A 1 107 ? 1.111   12.009  30.401   1.00 89.98 107 A 1 
ATOM 821  C C   . MET A 1 107 ? -0.111  11.388  29.698   1.00 89.84 107 A 1 
ATOM 822  O O   . MET A 1 107 ? -1.239  11.781  29.982   1.00 86.72 107 A 1 
ATOM 823  C CB  . MET A 1 107 ? 0.955   13.534  30.493   1.00 89.32 107 A 1 
ATOM 824  C CG  . MET A 1 107 ? 1.993   14.192  31.408   1.00 86.23 107 A 1 
ATOM 825  S SD  . MET A 1 107 ? 1.884   16.003  31.476   1.00 82.79 107 A 1 
ATOM 826  C CE  . MET A 1 107 ? 0.348   16.186  32.410   1.00 70.61 107 A 1 
ATOM 827  N N   . GLU A 1 108 ? 0.104   10.491  28.746   1.00 90.37 108 A 1 
ATOM 828  C CA  . GLU A 1 108 ? -0.930  9.797   27.967   1.00 90.00 108 A 1 
ATOM 829  C C   . GLU A 1 108 ? -1.853  10.712  27.134   1.00 90.54 108 A 1 
ATOM 830  O O   . GLU A 1 108 ? -2.869  10.282  26.600   1.00 87.13 108 A 1 
ATOM 831  C CB  . GLU A 1 108 ? -1.705  8.808   28.839   1.00 88.08 108 A 1 
ATOM 832  C CG  . GLU A 1 108 ? -0.787  7.831   29.597   1.00 85.77 108 A 1 
ATOM 833  C CD  . GLU A 1 108 ? -1.563  6.754   30.383   1.00 82.02 108 A 1 
ATOM 834  O OE1 . GLU A 1 108 ? -0.890  5.793   30.823   1.00 74.12 108 A 1 
ATOM 835  O OE2 . GLU A 1 108 ? -2.795  6.878   30.520   1.00 75.89 108 A 1 
ATOM 836  N N   . SER A 1 109 ? -1.465  11.990  26.948   1.00 91.14 109 A 1 
ATOM 837  C CA  . SER A 1 109 ? -2.161  12.945  26.084   1.00 91.22 109 A 1 
ATOM 838  C C   . SER A 1 109 ? -1.733  12.744  24.622   1.00 92.04 109 A 1 
ATOM 839  O O   . SER A 1 109 ? -1.078  13.597  24.013   1.00 90.11 109 A 1 
ATOM 840  C CB  . SER A 1 109 ? -1.926  14.381  26.561   1.00 90.29 109 A 1 
ATOM 841  O OG  . SER A 1 109 ? -2.431  14.559  27.866   1.00 80.25 109 A 1 
ATOM 842  N N   . TYR A 1 110 ? -2.066  11.583  24.066   1.00 91.85 110 A 1 
ATOM 843  C CA  . TYR A 1 110 ? -1.508  11.106  22.797   1.00 92.10 110 A 1 
ATOM 844  C C   . TYR A 1 110 ? -1.770  12.021  21.601   1.00 92.53 110 A 1 
ATOM 845  O O   . TYR A 1 110 ? -0.860  12.254  20.807   1.00 91.15 110 A 1 
ATOM 846  C CB  . TYR A 1 110 ? -2.022  9.692   22.502   1.00 91.09 110 A 1 
ATOM 847  C CG  . TYR A 1 110 ? -1.685  8.669   23.562   1.00 90.92 110 A 1 
ATOM 848  C CD1 . TYR A 1 110 ? -0.337  8.396   23.877   1.00 85.36 110 A 1 
ATOM 849  C CD2 . TYR A 1 110 ? -2.705  8.002   24.253   1.00 84.96 110 A 1 
ATOM 850  C CE1 . TYR A 1 110 ? -0.015  7.472   24.878   1.00 83.62 110 A 1 
ATOM 851  C CE2 . TYR A 1 110 ? -2.399  7.074   25.263   1.00 82.96 110 A 1 
ATOM 852  C CZ  . TYR A 1 110 ? -1.047  6.820   25.582   1.00 86.73 110 A 1 
ATOM 853  O OH  . TYR A 1 110 ? -0.737  5.927   26.582   1.00 84.53 110 A 1 
ATOM 854  N N   . ASP A 1 111 ? -2.984  12.565  21.466   1.00 91.01 111 A 1 
ATOM 855  C CA  . ASP A 1 111 ? -3.320  13.434  20.339   1.00 89.96 111 A 1 
ATOM 856  C C   . ASP A 1 111 ? -2.505  14.734  20.365   1.00 90.42 111 A 1 
ATOM 857  O O   . ASP A 1 111 ? -1.915  15.134  19.356   1.00 89.10 111 A 1 
ATOM 858  C CB  . ASP A 1 111 ? -4.833  13.721  20.328   1.00 88.23 111 A 1 
ATOM 859  C CG  . ASP A 1 111 ? -5.654  12.479  19.942   1.00 84.56 111 A 1 
ATOM 860  O OD1 . ASP A 1 111 ? -5.334  11.858  18.905   1.00 78.39 111 A 1 
ATOM 861  O OD2 . ASP A 1 111 ? -6.598  12.131  20.673   1.00 76.89 111 A 1 
ATOM 862  N N   . GLU A 1 112 ? -2.384  15.354  21.537   1.00 91.51 112 A 1 
ATOM 863  C CA  . GLU A 1 112 ? -1.574  16.559  21.726   1.00 91.76 112 A 1 
ATOM 864  C C   . GLU A 1 112 ? -0.077  16.271  21.565   1.00 92.33 112 A 1 
ATOM 865  O O   . GLU A 1 112 ? 0.653   17.074  20.986   1.00 90.85 112 A 1 
ATOM 866  C CB  . GLU A 1 112 ? -1.827  17.134  23.127   1.00 91.02 112 A 1 
ATOM 867  C CG  . GLU A 1 112 ? -3.286  17.542  23.393   1.00 85.31 112 A 1 
ATOM 868  C CD  . GLU A 1 112 ? -3.495  18.085  24.816   1.00 79.62 112 A 1 
ATOM 869  O OE1 . GLU A 1 112 ? -4.457  18.857  25.005   1.00 68.91 112 A 1 
ATOM 870  O OE2 . GLU A 1 112 ? -2.686  17.756  25.708   1.00 69.34 112 A 1 
ATOM 871  N N   . ALA A 1 113 ? 0.384   15.109  22.038   1.00 92.51 113 A 1 
ATOM 872  C CA  . ALA A 1 113 ? 1.766   14.675  21.862   1.00 92.64 113 A 1 
ATOM 873  C C   . ALA A 1 113 ? 2.117   14.521  20.378   1.00 92.99 113 A 1 
ATOM 874  O O   . ALA A 1 113 ? 3.119   15.075  19.924   1.00 92.01 113 A 1 
ATOM 875  C CB  . ALA A 1 113 ? 1.983   13.354  22.626   1.00 92.32 113 A 1 
ATOM 876  N N   . ILE A 1 114 ? 1.270   13.840  19.609   1.00 92.08 114 A 1 
ATOM 877  C CA  . ILE A 1 114 ? 1.461   13.643  18.172   1.00 90.73 114 A 1 
ATOM 878  C C   . ILE A 1 114 ? 1.486   14.984  17.438   1.00 90.46 114 A 1 
ATOM 879  O O   . ILE A 1 114 ? 2.384   15.206  16.635   1.00 89.72 114 A 1 
ATOM 880  C CB  . ILE A 1 114 ? 0.393   12.682  17.605   1.00 89.55 114 A 1 
ATOM 881  C CG1 . ILE A 1 114 ? 0.651   11.249  18.128   1.00 86.77 114 A 1 
ATOM 882  C CG2 . ILE A 1 114 ? 0.391   12.678  16.063   1.00 85.92 114 A 1 
ATOM 883  C CD1 . ILE A 1 114 ? -0.556  10.311  17.967   1.00 79.99 114 A 1 
ATOM 884  N N   . ALA A 1 115 ? 0.564   15.889  17.749   1.00 91.65 115 A 1 
ATOM 885  C CA  . ALA A 1 115 ? 0.516   17.216  17.137   1.00 90.31 115 A 1 
ATOM 886  C C   . ALA A 1 115 ? 1.813   18.018  17.381   1.00 90.85 115 A 1 
ATOM 887  O O   . ALA A 1 115 ? 2.408   18.547  16.446   1.00 89.93 115 A 1 
ATOM 888  C CB  . ALA A 1 115 ? -0.717  17.951  17.673   1.00 89.19 115 A 1 
ATOM 889  N N   . ASN A 1 116 ? 2.306   18.041  18.625   1.00 91.57 116 A 1 
ATOM 890  C CA  . ASN A 1 116 ? 3.543   18.737  18.952   1.00 92.25 116 A 1 
ATOM 891  C C   . ASN A 1 116 ? 4.788   18.082  18.337   1.00 92.45 116 A 1 
ATOM 892  O O   . ASN A 1 116 ? 5.689   18.789  17.871   1.00 91.35 116 A 1 
ATOM 893  C CB  . ASN A 1 116 ? 3.675   18.860  20.478   1.00 92.39 116 A 1 
ATOM 894  C CG  . ASN A 1 116 ? 2.869   20.026  21.009   1.00 91.36 116 A 1 
ATOM 895  O OD1 . ASN A 1 116 ? 3.121   21.179  20.687   1.00 82.22 116 A 1 
ATOM 896  N ND2 . ASN A 1 116 ? 1.883   19.768  21.837   1.00 80.32 116 A 1 
ATOM 897  N N   . LEU A 1 117 ? 4.849   16.755  18.292   1.00 91.70 117 A 1 
ATOM 898  C CA  . LEU A 1 117 ? 5.954   16.027  17.667   1.00 91.17 117 A 1 
ATOM 899  C C   . LEU A 1 117 ? 5.970   16.221  16.135   1.00 90.45 117 A 1 
ATOM 900  O O   . LEU A 1 117 ? 7.039   16.409  15.565   1.00 89.30 117 A 1 
ATOM 901  C CB  . LEU A 1 117 ? 5.876   14.548  18.035   1.00 91.58 117 A 1 
ATOM 902  C CG  . LEU A 1 117 ? 6.168   14.232  19.517   1.00 90.93 117 A 1 
ATOM 903  C CD1 . LEU A 1 117 ? 5.864   12.763  19.793   1.00 83.98 117 A 1 
ATOM 904  C CD2 . LEU A 1 117 ? 7.629   14.496  19.882   1.00 83.41 117 A 1 
ATOM 905  N N   . GLN A 1 118 ? 4.802   16.227  15.484   1.00 90.03 118 A 1 
ATOM 906  C CA  . GLN A 1 118 ? 4.684   16.583  14.069   1.00 87.32 118 A 1 
ATOM 907  C C   . GLN A 1 118 ? 5.147   18.012  13.818   1.00 86.77 118 A 1 
ATOM 908  O O   . GLN A 1 118 ? 5.942   18.246  12.902   1.00 85.38 118 A 1 
ATOM 909  C CB  . GLN A 1 118 ? 3.234   16.413  13.576   1.00 85.71 118 A 1 
ATOM 910  C CG  . GLN A 1 118 ? 2.977   14.992  13.091   1.00 77.28 118 A 1 
ATOM 911  C CD  . GLN A 1 118 ? 1.536   14.778  12.616   1.00 72.09 118 A 1 
ATOM 912  O OE1 . GLN A 1 118 ? 0.587   15.262  13.188   1.00 64.95 118 A 1 
ATOM 913  N NE2 . GLN A 1 118 ? 1.322   14.028  11.562   1.00 61.34 118 A 1 
ATOM 914  N N   . ARG A 1 119 ? 4.749   18.952  14.671   1.00 88.53 119 A 1 
ATOM 915  C CA  . ARG A 1 119 ? 5.176   20.338  14.576   1.00 88.46 119 A 1 
ATOM 916  C C   . ARG A 1 119 ? 6.684   20.468  14.739   1.00 88.98 119 A 1 
ATOM 917  O O   . ARG A 1 119 ? 7.322   21.164  13.950   1.00 87.74 119 A 1 
ATOM 918  C CB  . ARG A 1 119 ? 4.390   21.158  15.609   1.00 87.69 119 A 1 
ATOM 919  C CG  . ARG A 1 119 ? 4.658   22.660  15.501   1.00 79.20 119 A 1 
ATOM 920  C CD  . ARG A 1 119 ? 4.127   23.231  14.182   1.00 75.68 119 A 1 
ATOM 921  N NE  . ARG A 1 119 ? 4.573   24.610  14.022   1.00 67.88 119 A 1 
ATOM 922  C CZ  . ARG A 1 119 ? 4.979   25.186  12.911   1.00 61.11 119 A 1 
ATOM 923  N NH1 . ARG A 1 119 ? 4.792   24.654  11.734   1.00 54.83 119 A 1 
ATOM 924  N NH2 . ARG A 1 119 ? 5.624   26.297  12.978   1.00 53.33 119 A 1 
ATOM 925  N N   . ALA A 1 120 ? 7.278   19.763  15.704   1.00 89.98 120 A 1 
ATOM 926  C CA  . ALA A 1 120 ? 8.728   19.715  15.888   1.00 90.34 120 A 1 
ATOM 927  C C   . ALA A 1 120 ? 9.443   19.150  14.654   1.00 89.82 120 A 1 
ATOM 928  O O   . ALA A 1 120 ? 10.472  19.681  14.243   1.00 88.48 120 A 1 
ATOM 929  C CB  . ALA A 1 120 ? 9.044   18.878  17.135   1.00 91.08 120 A 1 
ATOM 930  N N   . TYR A 1 121 ? 8.891   18.106  14.040   1.00 88.86 121 A 1 
ATOM 931  C CA  . TYR A 1 121 ? 9.443   17.506  12.822   1.00 86.13 121 A 1 
ATOM 932  C C   . TYR A 1 121 ? 9.397   18.480  11.637   1.00 85.10 121 A 1 
ATOM 933  O O   . TYR A 1 121 ? 10.421  18.675  10.973   1.00 83.69 121 A 1 
ATOM 934  C CB  . TYR A 1 121 ? 8.698   16.212  12.506   1.00 84.64 121 A 1 
ATOM 935  C CG  . TYR A 1 121 ? 9.235   15.507  11.278   1.00 82.50 121 A 1 
ATOM 936  C CD1 . TYR A 1 121 ? 8.531   15.567  10.061   1.00 74.65 121 A 1 
ATOM 937  C CD2 . TYR A 1 121 ? 10.454  14.815  11.339   1.00 73.56 121 A 1 
ATOM 938  C CE1 . TYR A 1 121 ? 9.040   14.927  8.914    1.00 71.27 121 A 1 
ATOM 939  C CE2 . TYR A 1 121 ? 10.972  14.171  10.201   1.00 70.01 121 A 1 
ATOM 940  C CZ  . TYR A 1 121 ? 10.261  14.231  8.987    1.00 73.09 121 A 1 
ATOM 941  O OH  . TYR A 1 121 ? 10.769  13.603  7.873    1.00 72.42 121 A 1 
ATOM 942  N N   . SER A 1 122 ? 8.267   19.130  11.411   1.00 85.91 122 A 1 
ATOM 943  C CA  . SER A 1 122 ? 8.115   20.137  10.353   1.00 83.54 122 A 1 
ATOM 944  C C   . SER A 1 122 ? 9.077   21.309  10.551   1.00 83.64 122 A 1 
ATOM 945  O O   . SER A 1 122 ? 9.818   21.649  9.634    1.00 82.05 122 A 1 
ATOM 946  C CB  . SER A 1 122 ? 6.666   20.637  10.298   1.00 81.07 122 A 1 
ATOM 947  O OG  . SER A 1 122 ? 5.795   19.569  9.977    1.00 71.84 122 A 1 
ATOM 948  N N   . LEU A 1 123 ? 9.155   21.854  11.765   1.00 84.85 123 A 1 
ATOM 949  C CA  . LEU A 1 123 ? 10.085  22.939  12.109   1.00 85.10 123 A 1 
ATOM 950  C C   . LEU A 1 123 ? 11.546  22.526  11.924   1.00 85.57 123 A 1 
ATOM 951  O O   . LEU A 1 123 ? 12.338  23.304  11.397   1.00 84.66 123 A 1 
ATOM 952  C CB  . LEU A 1 123 ? 9.858   23.369  13.559   1.00 85.76 123 A 1 
ATOM 953  C CG  . LEU A 1 123 ? 8.601   24.220  13.788   1.00 83.51 123 A 1 
ATOM 954  C CD1 . LEU A 1 123 ? 8.355   24.359  15.290   1.00 76.21 123 A 1 
ATOM 955  C CD2 . LEU A 1 123 ? 8.768   25.613  13.195   1.00 76.22 123 A 1 
ATOM 956  N N   . ALA A 1 124 ? 11.924  21.299  12.316   1.00 86.13 124 A 1 
ATOM 957  C CA  . ALA A 1 124 ? 13.288  20.814  12.134   1.00 84.94 124 A 1 
ATOM 958  C C   . ALA A 1 124 ? 13.662  20.704  10.654   1.00 83.75 124 A 1 
ATOM 959  O O   . ALA A 1 124 ? 14.766  21.091  10.268   1.00 81.86 124 A 1 
ATOM 960  C CB  . ALA A 1 124 ? 13.432  19.456  12.845   1.00 85.09 124 A 1 
ATOM 961  N N   . LYS A 1 125 ? 12.736  20.227  9.823    1.00 82.17 125 A 1 
ATOM 962  C CA  . LYS A 1 125 ? 12.924  20.123  8.371    1.00 78.64 125 A 1 
ATOM 963  C C   . LYS A 1 125 ? 13.043  21.509  7.726    1.00 77.98 125 A 1 
ATOM 964  O O   . LYS A 1 125 ? 13.956  21.745  6.942    1.00 75.26 125 A 1 
ATOM 965  C CB  . LYS A 1 125 ? 11.777  19.282  7.769    1.00 75.65 125 A 1 
ATOM 966  C CG  . LYS A 1 125 ? 12.180  18.570  6.467    1.00 67.65 125 A 1 
ATOM 967  C CD  . LYS A 1 125 ? 11.009  17.813  5.813    1.00 63.05 125 A 1 
ATOM 968  C CE  . LYS A 1 125 ? 11.457  17.090  4.525    1.00 55.96 125 A 1 
ATOM 969  N NZ  . LYS A 1 125 ? 10.333  16.653  3.647    1.00 50.97 125 A 1 
ATOM 970  N N   . GLU A 1 126 ? 12.184  22.436  8.119    1.00 80.60 126 A 1 
ATOM 971  C CA  . GLU A 1 126 ? 12.160  23.812  7.617    1.00 78.58 126 A 1 
ATOM 972  C C   . GLU A 1 126 ? 13.419  24.605  8.011    1.00 78.49 126 A 1 
ATOM 973  O O   . GLU A 1 126 ? 14.049  25.250  7.173    1.00 75.33 126 A 1 
ATOM 974  C CB  . GLU A 1 126 ? 10.888  24.472  8.154    1.00 76.34 126 A 1 
ATOM 975  C CG  . GLU A 1 126 ? 10.626  25.859  7.543    1.00 69.17 126 A 1 
ATOM 976  C CD  . GLU A 1 126 ? 9.288   26.459  8.008    1.00 65.43 126 A 1 
ATOM 977  O OE1 . GLU A 1 126 ? 8.982   27.563  7.515    1.00 58.82 126 A 1 
ATOM 978  O OE2 . GLU A 1 126 ? 8.579   25.826  8.818    1.00 59.44 126 A 1 
ATOM 979  N N   . GLN A 1 127 ? 13.848  24.483  9.261    1.00 81.43 127 A 1 
ATOM 980  C CA  . GLN A 1 127 ? 15.072  25.102  9.778    1.00 81.56 127 A 1 
ATOM 981  C C   . GLN A 1 127 ? 16.346  24.344  9.362    1.00 80.32 127 A 1 
ATOM 982  O O   . GLN A 1 127 ? 17.453  24.748  9.747    1.00 75.72 127 A 1 
ATOM 983  C CB  . GLN A 1 127 ? 14.980  25.237  11.306   1.00 82.21 127 A 1 
ATOM 984  C CG  . GLN A 1 127 ? 13.848  26.161  11.774   1.00 81.91 127 A 1 
ATOM 985  C CD  . GLN A 1 127 ? 13.699  26.207  13.300   1.00 81.25 127 A 1 
ATOM 986  O OE1 . GLN A 1 127 ? 14.591  25.850  14.061   1.00 75.70 127 A 1 
ATOM 987  N NE2 . GLN A 1 127 ? 12.570  26.656  13.797   1.00 75.27 127 A 1 
ATOM 988  N N   . ARG A 1 128 ? 16.217  23.260  8.592    1.00 79.43 128 A 1 
ATOM 989  C CA  . ARG A 1 128 ? 17.316  22.373  8.172    1.00 78.92 128 A 1 
ATOM 990  C C   . ARG A 1 128 ? 18.150  21.841  9.348    1.00 79.96 128 A 1 
ATOM 991  O O   . ARG A 1 128 ? 19.363  21.639  9.226    1.00 75.02 128 A 1 
ATOM 992  C CB  . ARG A 1 128 ? 18.173  23.023  7.084    1.00 76.13 128 A 1 
ATOM 993  C CG  . ARG A 1 128 ? 17.365  23.470  5.847    1.00 68.87 128 A 1 
ATOM 994  C CD  . ARG A 1 128 ? 18.319  24.040  4.798    1.00 62.50 128 A 1 
ATOM 995  N NE  . ARG A 1 128 ? 17.592  24.469  3.599    1.00 55.79 128 A 1 
ATOM 996  C CZ  . ARG A 1 128 ? 18.123  24.886  2.451    1.00 47.09 128 A 1 
ATOM 997  N NH1 . ARG A 1 128 ? 19.416  24.958  2.309    1.00 43.74 128 A 1 
ATOM 998  N NH2 . ARG A 1 128 ? 17.358  25.230  1.463    1.00 43.39 128 A 1 
ATOM 999  N N   . LEU A 1 129 ? 17.521  21.626  10.492   1.00 80.13 129 A 1 
ATOM 1000 C CA  . LEU A 1 129 ? 18.155  21.061  11.676   1.00 79.18 129 A 1 
ATOM 1001 C C   . LEU A 1 129 ? 18.160  19.534  11.584   1.00 78.02 129 A 1 
ATOM 1002 O O   . LEU A 1 129 ? 17.127  18.900  11.355   1.00 73.14 129 A 1 
ATOM 1003 C CB  . LEU A 1 129 ? 17.450  21.552  12.943   1.00 78.79 129 A 1 
ATOM 1004 C CG  . LEU A 1 129 ? 17.601  23.060  13.201   1.00 75.79 129 A 1 
ATOM 1005 C CD1 . LEU A 1 129 ? 16.728  23.466  14.392   1.00 69.65 129 A 1 
ATOM 1006 C CD2 . LEU A 1 129 ? 19.046  23.448  13.536   1.00 69.95 129 A 1 
ATOM 1007 N N   . ASN A 1 130 ? 19.324  18.930  11.805   1.00 77.18 130 A 1 
ATOM 1008 C CA  . ASN A 1 130 ? 19.471  17.484  11.817   1.00 76.22 130 A 1 
ATOM 1009 C C   . ASN A 1 130 ? 19.409  16.955  13.257   1.00 77.39 130 A 1 
ATOM 1010 O O   . ASN A 1 130 ? 20.378  17.069  14.006   1.00 72.77 130 A 1 
ATOM 1011 C CB  . ASN A 1 130 ? 20.755  17.091  11.071   1.00 70.53 130 A 1 
ATOM 1012 C CG  . ASN A 1 130 ? 20.853  15.587  10.870   1.00 63.90 130 A 1 
ATOM 1013 O OD1 . ASN A 1 130 ? 19.999  14.822  11.277   1.00 55.90 130 A 1 
ATOM 1014 N ND2 . ASN A 1 130 ? 21.900  15.121  10.228   1.00 54.93 130 A 1 
ATOM 1015 N N   . PHE A 1 131 ? 18.277  16.343  13.619   1.00 76.52 131 A 1 
ATOM 1016 C CA  . PHE A 1 131 ? 18.090  15.624  14.878   1.00 75.39 131 A 1 
ATOM 1017 C C   . PHE A 1 131 ? 18.226  14.098  14.702   1.00 73.93 131 A 1 
ATOM 1018 O O   . PHE A 1 131 ? 17.876  13.339  15.607   1.00 68.65 131 A 1 
ATOM 1019 C CB  . PHE A 1 131 ? 16.743  16.016  15.498   1.00 74.66 131 A 1 
ATOM 1020 C CG  . PHE A 1 131 ? 16.725  17.423  16.058   1.00 75.53 131 A 1 
ATOM 1021 C CD1 . PHE A 1 131 ? 17.044  17.638  17.415   1.00 69.58 131 A 1 
ATOM 1022 C CD2 . PHE A 1 131 ? 16.408  18.516  15.245   1.00 69.80 131 A 1 
ATOM 1023 C CE1 . PHE A 1 131 ? 17.039  18.937  17.948   1.00 67.44 131 A 1 
ATOM 1024 C CE2 . PHE A 1 131 ? 16.414  19.817  15.767   1.00 68.19 131 A 1 
ATOM 1025 C CZ  . PHE A 1 131 ? 16.724  20.020  17.123   1.00 72.18 131 A 1 
ATOM 1026 N N   . GLY A 1 132 ? 18.723  13.645  13.543   1.00 74.17 132 A 1 
ATOM 1027 C CA  . GLY A 1 132 ? 18.747  12.221  13.214   1.00 71.27 132 A 1 
ATOM 1028 C C   . GLY A 1 132 ? 17.337  11.628  13.196   1.00 73.42 132 A 1 
ATOM 1029 O O   . GLY A 1 132 ? 16.406  12.228  12.662   1.00 68.73 132 A 1 
ATOM 1030 N N   . ASP A 1 133 ? 17.183  10.443  13.802   1.00 73.95 133 A 1 
ATOM 1031 C CA  . ASP A 1 133 ? 15.901  9.751   13.889   1.00 74.55 133 A 1 
ATOM 1032 C C   . ASP A 1 133 ? 15.123  10.069  15.183   1.00 77.86 133 A 1 
ATOM 1033 O O   . ASP A 1 133 ? 14.086  9.471   15.447   1.00 74.38 133 A 1 
ATOM 1034 C CB  . ASP A 1 133 ? 16.126  8.236   13.684   1.00 69.71 133 A 1 
ATOM 1035 C CG  . ASP A 1 133 ? 14.842  7.463   13.353   1.00 63.94 133 A 1 
ATOM 1036 O OD1 . ASP A 1 133 ? 14.046  7.929   12.512   1.00 57.58 133 A 1 
ATOM 1037 O OD2 . ASP A 1 133 ? 14.636  6.363   13.908   1.00 56.78 133 A 1 
ATOM 1038 N N   . ASP A 1 134 ? 15.587  11.020  16.017   1.00 80.77 134 A 1 
ATOM 1039 C CA  . ASP A 1 134 ? 15.003  11.250  17.337   1.00 82.39 134 A 1 
ATOM 1040 C C   . ASP A 1 134 ? 13.527  11.684  17.266   1.00 84.20 134 A 1 
ATOM 1041 O O   . ASP A 1 134 ? 12.674  11.111  17.941   1.00 82.62 134 A 1 
ATOM 1042 C CB  . ASP A 1 134 ? 15.811  12.311  18.111   1.00 80.55 134 A 1 
ATOM 1043 C CG  . ASP A 1 134 ? 17.216  11.859  18.532   1.00 77.44 134 A 1 
ATOM 1044 O OD1 . ASP A 1 134 ? 17.463  10.639  18.582   1.00 71.27 134 A 1 
ATOM 1045 O OD2 . ASP A 1 134 ? 18.029  12.760  18.844   1.00 70.27 134 A 1 
ATOM 1046 N N   . ILE A 1 135 ? 13.218  12.676  16.420   1.00 84.02 135 A 1 
ATOM 1047 C CA  . ILE A 1 135 ? 11.848  13.193  16.279   1.00 85.29 135 A 1 
ATOM 1048 C C   . ILE A 1 135 ? 10.955  12.188  15.536   1.00 85.23 135 A 1 
ATOM 1049 O O   . ILE A 1 135 ? 9.884   11.866  16.050   1.00 83.86 135 A 1 
ATOM 1050 C CB  . ILE A 1 135 ? 11.811  14.604  15.651   1.00 85.65 135 A 1 
ATOM 1051 C CG1 . ILE A 1 135 ? 12.689  15.595  16.439   1.00 83.64 135 A 1 
ATOM 1052 C CG2 . ILE A 1 135 ? 10.356  15.105  15.592   1.00 82.02 135 A 1 
ATOM 1053 C CD1 . ILE A 1 135 ? 12.786  16.996  15.814   1.00 79.27 135 A 1 
ATOM 1054 N N   . PRO A 1 136 ? 11.366  11.607  14.375   1.00 83.71 136 A 1 
ATOM 1055 C CA  . PRO A 1 136 ? 10.594  10.555  13.719   1.00 81.75 136 A 1 
ATOM 1056 C C   . PRO A 1 136 ? 10.353  9.337   14.614   1.00 82.54 136 A 1 
ATOM 1057 O O   . PRO A 1 136 ? 9.248   8.803   14.629   1.00 81.59 136 A 1 
ATOM 1058 C CB  . PRO A 1 136 ? 11.397  10.167  12.470   1.00 79.68 136 A 1 
ATOM 1059 C CG  . PRO A 1 136 ? 12.215  11.392  12.165   1.00 76.87 136 A 1 
ATOM 1060 C CD  . PRO A 1 136 ? 12.507  11.977  13.541   1.00 78.68 136 A 1 
ATOM 1061 N N   . SER A 1 137 ? 11.360  8.922   15.396   1.00 83.56 137 A 1 
ATOM 1062 C CA  . SER A 1 137 ? 11.226  7.811   16.340   1.00 83.17 137 A 1 
ATOM 1063 C C   . SER A 1 137 ? 10.215  8.137   17.439   1.00 84.70 137 A 1 
ATOM 1064 O O   . SER A 1 137 ? 9.303   7.343   17.684   1.00 84.25 137 A 1 
ATOM 1065 C CB  . SER A 1 137 ? 12.589  7.467   16.940   1.00 80.53 137 A 1 
ATOM 1066 O OG  . SER A 1 137 ? 12.489  6.325   17.763   1.00 72.04 137 A 1 
ATOM 1067 N N   . ALA A 1 138 ? 10.307  9.320   18.057   1.00 85.49 138 A 1 
ATOM 1068 C CA  . ALA A 1 138 ? 9.344   9.748   19.060   1.00 86.53 138 A 1 
ATOM 1069 C C   . ALA A 1 138 ? 7.917   9.833   18.492   1.00 87.47 138 A 1 
ATOM 1070 O O   . ALA A 1 138 ? 6.967   9.417   19.155   1.00 86.64 138 A 1 
ATOM 1071 C CB  . ALA A 1 138 ? 9.805   11.093  19.634   1.00 86.45 138 A 1 
ATOM 1072 N N   . LEU A 1 139 ? 7.769   10.307  17.253   1.00 86.42 139 A 1 
ATOM 1073 C CA  . LEU A 1 139 ? 6.481   10.378  16.569   1.00 86.09 139 A 1 
ATOM 1074 C C   . LEU A 1 139 ? 5.887   8.981   16.326   1.00 86.27 139 A 1 
ATOM 1075 O O   . LEU A 1 139 ? 4.706   8.769   16.586   1.00 85.67 139 A 1 
ATOM 1076 C CB  . LEU A 1 139 ? 6.659   11.131  15.242   1.00 85.69 139 A 1 
ATOM 1077 C CG  . LEU A 1 139 ? 5.311   11.650  14.694   1.00 80.57 139 A 1 
ATOM 1078 C CD1 . LEU A 1 139 ? 5.152   13.128  14.996   1.00 73.19 139 A 1 
ATOM 1079 C CD2 . LEU A 1 139 ? 5.221   11.464  13.178   1.00 73.74 139 A 1 
ATOM 1080 N N   . ARG A 1 140 ? 6.711   8.024   15.882   1.00 85.83 140 A 1 
ATOM 1081 C CA  . ARG A 1 140 ? 6.312   6.619   15.722   1.00 83.48 140 A 1 
ATOM 1082 C C   . ARG A 1 140 ? 5.864   6.011   17.049   1.00 84.39 140 A 1 
ATOM 1083 O O   . ARG A 1 140 ? 4.765   5.473   17.132   1.00 83.84 140 A 1 
ATOM 1084 C CB  . ARG A 1 140 ? 7.468   5.812   15.113   1.00 81.89 140 A 1 
ATOM 1085 C CG  . ARG A 1 140 ? 7.656   6.115   13.619   1.00 76.84 140 A 1 
ATOM 1086 C CD  . ARG A 1 140 ? 8.762   5.264   12.990   1.00 73.85 140 A 1 
ATOM 1087 N NE  . ARG A 1 140 ? 10.086  5.617   13.514   1.00 67.43 140 A 1 
ATOM 1088 C CZ  . ARG A 1 140 ? 11.255  5.207   13.049   1.00 61.52 140 A 1 
ATOM 1089 N NH1 . ARG A 1 140 ? 11.350  4.365   12.072   1.00 56.67 140 A 1 
ATOM 1090 N NH2 . ARG A 1 140 ? 12.366  5.635   13.554   1.00 57.36 140 A 1 
ATOM 1091 N N   . ILE A 1 141 ? 6.669   6.183   18.104   1.00 86.31 141 A 1 
ATOM 1092 C CA  . ILE A 1 141 ? 6.337   5.701   19.449   1.00 85.66 141 A 1 
ATOM 1093 C C   . ILE A 1 141 ? 5.024   6.314   19.947   1.00 86.69 141 A 1 
ATOM 1094 O O   . ILE A 1 141 ? 4.198   5.607   20.513   1.00 86.33 141 A 1 
ATOM 1095 C CB  . ILE A 1 141 ? 7.508   5.978   20.419   1.00 84.59 141 A 1 
ATOM 1096 C CG1 . ILE A 1 141 ? 8.738   5.109   20.044   1.00 80.62 141 A 1 
ATOM 1097 C CG2 . ILE A 1 141 ? 7.109   5.700   21.881   1.00 79.26 141 A 1 
ATOM 1098 C CD1 . ILE A 1 141 ? 10.041  5.571   20.709   1.00 72.82 141 A 1 
ATOM 1099 N N   . ALA A 1 142 ? 4.797   7.608   19.709   1.00 87.50 142 A 1 
ATOM 1100 C CA  . ALA A 1 142 ? 3.563   8.270   20.112   1.00 88.18 142 A 1 
ATOM 1101 C C   . ALA A 1 142 ? 2.332   7.725   19.375   1.00 88.34 142 A 1 
ATOM 1102 O O   . ALA A 1 142 ? 1.331   7.397   20.007   1.00 87.73 142 A 1 
ATOM 1103 C CB  . ALA A 1 142 ? 3.722   9.782   19.902   1.00 88.68 142 A 1 
ATOM 1104 N N   . LYS A 1 143 ? 2.427   7.548   18.055   1.00 86.82 143 A 1 
ATOM 1105 C CA  . LYS A 1 143 ? 1.361   6.951   17.245   1.00 85.07 143 A 1 
ATOM 1106 C C   . LYS A 1 143 ? 1.062   5.515   17.688   1.00 84.83 143 A 1 
ATOM 1107 O O   . LYS A 1 143 ? -0.099  5.160   17.853   1.00 84.39 143 A 1 
ATOM 1108 C CB  . LYS A 1 143 ? 1.731   6.988   15.756   1.00 84.13 143 A 1 
ATOM 1109 C CG  . LYS A 1 143 ? 1.637   8.399   15.168   1.00 81.96 143 A 1 
ATOM 1110 C CD  . LYS A 1 143 ? 1.985   8.371   13.677   1.00 78.59 143 A 1 
ATOM 1111 C CE  . LYS A 1 143 ? 1.820   9.753   13.048   1.00 73.51 143 A 1 
ATOM 1112 N NZ  . LYS A 1 143 ? 1.996   9.708   11.579   1.00 67.50 143 A 1 
ATOM 1113 N N   . LYS A 1 144 ? 2.105   4.731   17.944   1.00 86.61 144 A 1 
ATOM 1114 C CA  . LYS A 1 144 ? 1.994   3.377   18.479   1.00 85.05 144 A 1 
ATOM 1115 C C   . LYS A 1 144 ? 1.296   3.344   19.834   1.00 85.59 144 A 1 
ATOM 1116 O O   . LYS A 1 144 ? 0.317   2.619   19.992   1.00 84.97 144 A 1 
ATOM 1117 C CB  . LYS A 1 144 ? 3.407   2.778   18.563   1.00 82.98 144 A 1 
ATOM 1118 C CG  . LYS A 1 144 ? 3.451   1.478   19.372   1.00 75.75 144 A 1 
ATOM 1119 C CD  . LYS A 1 144 ? 4.904   1.093   19.655   1.00 71.73 144 A 1 
ATOM 1120 C CE  . LYS A 1 144 ? 4.924   -0.042  20.687   1.00 63.76 144 A 1 
ATOM 1121 N NZ  . LYS A 1 144 ? 6.141   -0.865  20.577   1.00 57.27 144 A 1 
ATOM 1122 N N   . LYS A 1 145 ? 1.755   4.140   20.808   1.00 87.11 145 A 1 
ATOM 1123 C CA  . LYS A 1 145 ? 1.142   4.193   22.144   1.00 86.88 145 A 1 
ATOM 1124 C C   . LYS A 1 145 ? -0.334  4.618   22.060   1.00 87.08 145 A 1 
ATOM 1125 O O   . LYS A 1 145 ? -1.170  4.028   22.735   1.00 86.32 145 A 1 
ATOM 1126 C CB  . LYS A 1 145 ? 1.916   5.128   23.085   1.00 87.08 145 A 1 
ATOM 1127 C CG  . LYS A 1 145 ? 3.215   4.540   23.670   1.00 84.89 145 A 1 
ATOM 1128 C CD  . LYS A 1 145 ? 3.774   5.502   24.747   1.00 80.29 145 A 1 
ATOM 1129 C CE  . LYS A 1 145 ? 5.008   4.995   25.500   1.00 74.72 145 A 1 
ATOM 1130 N NZ  . LYS A 1 145 ? 5.392   5.899   26.635   1.00 66.82 145 A 1 
ATOM 1131 N N   . ARG A 1 146 ? -0.658  5.596   21.205   1.00 87.79 146 A 1 
ATOM 1132 C CA  . ARG A 1 146 ? -2.043  6.006   20.937   1.00 87.70 146 A 1 
ATOM 1133 C C   . ARG A 1 146 ? -2.874  4.843   20.407   1.00 87.33 146 A 1 
ATOM 1134 O O   . ARG A 1 146 ? -3.954  4.589   20.917   1.00 86.40 146 A 1 
ATOM 1135 C CB  . ARG A 1 146 ? -2.040  7.168   19.939   1.00 87.37 146 A 1 
ATOM 1136 C CG  . ARG A 1 146 ? -3.458  7.700   19.653   1.00 84.23 146 A 1 
ATOM 1137 C CD  . ARG A 1 146 ? -3.407  8.662   18.466   1.00 81.15 146 A 1 
ATOM 1138 N NE  . ARG A 1 146 ? -4.699  9.291   18.226   1.00 75.21 146 A 1 
ATOM 1139 C CZ  . ARG A 1 146 ? -5.509  9.160   17.187   1.00 70.96 146 A 1 
ATOM 1140 N NH1 . ARG A 1 146 ? -5.271  8.341   16.192   1.00 64.14 146 A 1 
ATOM 1141 N NH2 . ARG A 1 146 ? -6.579  9.883   17.148   1.00 64.33 146 A 1 
ATOM 1142 N N   . TRP A 1 147 ? -2.358  4.145   19.391   1.00 87.08 147 A 1 
ATOM 1143 C CA  . TRP A 1 147 ? -3.063  3.008   18.786   1.00 85.29 147 A 1 
ATOM 1144 C C   . TRP A 1 147 ? -3.261  1.873   19.799   1.00 85.25 147 A 1 
ATOM 1145 O O   . TRP A 1 147 ? -4.383  1.399   19.934   1.00 84.36 147 A 1 
ATOM 1146 C CB  . TRP A 1 147 ? -2.307  2.545   17.546   1.00 83.58 147 A 1 
ATOM 1147 C CG  . TRP A 1 147 ? -3.011  1.452   16.800   1.00 79.41 147 A 1 
ATOM 1148 C CD1 . TRP A 1 147 ? -3.880  1.619   15.775   1.00 70.68 147 A 1 
ATOM 1149 C CD2 . TRP A 1 147 ? -2.943  0.014   17.041   1.00 74.09 147 A 1 
ATOM 1150 N NE1 . TRP A 1 147 ? -4.344  0.386   15.344   1.00 67.68 147 A 1 
ATOM 1151 C CE2 . TRP A 1 147 ? -3.798  -0.624  16.101   1.00 70.11 147 A 1 
ATOM 1152 C CE3 . TRP A 1 147 ? -2.237  -0.801  17.950   1.00 67.67 147 A 1 
ATOM 1153 C CZ2 . TRP A 1 147 ? -3.960  -2.037  16.068   1.00 68.08 147 A 1 
ATOM 1154 C CZ3 . TRP A 1 147 ? -2.395  -2.205  17.920   1.00 62.55 147 A 1 
ATOM 1155 C CH2 . TRP A 1 147 ? -3.248  -2.807  16.993   1.00 63.46 147 A 1 
ATOM 1156 N N   . ASN A 1 148 ? -2.237  1.527   20.576   1.00 85.32 148 A 1 
ATOM 1157 C CA  . ASN A 1 148 ? -2.337  0.522   21.627   1.00 84.23 148 A 1 
ATOM 1158 C C   . ASN A 1 148 ? -3.397  0.894   22.671   1.00 84.79 148 A 1 
ATOM 1159 O O   . ASN A 1 148 ? -4.221  0.055   23.008   1.00 84.03 148 A 1 
ATOM 1160 C CB  . ASN A 1 148 ? -0.961  0.303   22.288   1.00 83.06 148 A 1 
ATOM 1161 C CG  . ASN A 1 148 ? 0.030   -0.466  21.424   1.00 78.65 148 A 1 
ATOM 1162 O OD1 . ASN A 1 148 ? -0.251  -0.958  20.350   1.00 73.01 148 A 1 
ATOM 1163 N ND2 . ASN A 1 148 ? 1.257   -0.642  21.900   1.00 71.68 148 A 1 
ATOM 1164 N N   . SER A 1 149 ? -3.458  2.148   23.102   1.00 86.00 149 A 1 
ATOM 1165 C CA  . SER A 1 149 ? -4.480  2.610   24.057   1.00 86.27 149 A 1 
ATOM 1166 C C   . SER A 1 149 ? -5.901  2.511   23.490   1.00 86.45 149 A 1 
ATOM 1167 O O   . SER A 1 149 ? -6.831  2.159   24.213   1.00 85.50 149 A 1 
ATOM 1168 C CB  . SER A 1 149 ? -4.175  4.057   24.463   1.00 85.78 149 A 1 
ATOM 1169 O OG  . SER A 1 149 ? -5.153  4.556   25.357   1.00 76.09 149 A 1 
ATOM 1170 N N   . ILE A 1 150 ? -6.083  2.821   22.205   1.00 85.55 150 A 1 
ATOM 1171 C CA  . ILE A 1 150 ? -7.385  2.675   21.536   1.00 84.33 150 A 1 
ATOM 1172 C C   . ILE A 1 150 ? -7.749  1.193   21.394   1.00 84.58 150 A 1 
ATOM 1173 O O   . ILE A 1 150 ? -8.883  0.817   21.672   1.00 83.70 150 A 1 
ATOM 1174 C CB  . ILE A 1 150 ? -7.377  3.405   20.170   1.00 83.84 150 A 1 
ATOM 1175 C CG1 . ILE A 1 150 ? -7.287  4.937   20.381   1.00 79.20 150 A 1 
ATOM 1176 C CG2 . ILE A 1 150 ? -8.637  3.065   19.346   1.00 77.86 150 A 1 
ATOM 1177 C CD1 . ILE A 1 150 ? -6.955  5.715   19.108   1.00 71.71 150 A 1 
ATOM 1178 N N   . GLU A 1 151 ? -6.783  0.364   20.988   1.00 84.41 151 A 1 
ATOM 1179 C CA  . GLU A 1 151 ? -6.998  -1.072  20.795   1.00 82.68 151 A 1 
ATOM 1180 C C   . GLU A 1 151 ? -7.226  -1.821  22.103   1.00 82.80 151 A 1 
ATOM 1181 O O   . GLU A 1 151 ? -8.134  -2.635  22.160   1.00 82.00 151 A 1 
ATOM 1182 C CB  . GLU A 1 151 ? -5.832  -1.681  20.009   1.00 80.50 151 A 1 
ATOM 1183 C CG  . GLU A 1 151 ? -6.040  -1.582  18.485   1.00 73.06 151 A 1 
ATOM 1184 C CD  . GLU A 1 151 ? -7.301  -2.323  17.998   1.00 69.45 151 A 1 
ATOM 1185 O OE1 . GLU A 1 151 ? -7.862  -1.948  16.943   1.00 62.35 151 A 1 
ATOM 1186 O OE2 . GLU A 1 151 ? -7.756  -3.266  18.672   1.00 62.24 151 A 1 
ATOM 1187 N N   . GLU A 1 152 ? -6.513  -1.505  23.173   1.00 85.44 152 A 1 
ATOM 1188 C CA  . GLU A 1 152 ? -6.772  -2.075  24.492   1.00 85.09 152 A 1 
ATOM 1189 C C   . GLU A 1 152 ? -8.200  -1.803  24.956   1.00 85.43 152 A 1 
ATOM 1190 O O   . GLU A 1 152 ? -8.876  -2.707  25.433   1.00 84.65 152 A 1 
ATOM 1191 C CB  . GLU A 1 152 ? -5.785  -1.523  25.531   1.00 84.06 152 A 1 
ATOM 1192 C CG  . GLU A 1 152 ? -4.426  -2.241  25.484   1.00 75.52 152 A 1 
ATOM 1193 C CD  . GLU A 1 152 ? -3.418  -1.681  26.497   1.00 69.14 152 A 1 
ATOM 1194 O OE1 . GLU A 1 152 ? -2.315  -2.274  26.583   1.00 62.84 152 A 1 
ATOM 1195 O OE2 . GLU A 1 152 ? -3.719  -0.668  27.158   1.00 62.98 152 A 1 
ATOM 1196 N N   . ARG A 1 153 ? -8.698  -0.572  24.746   1.00 86.42 153 A 1 
ATOM 1197 C CA  . ARG A 1 153 ? -10.099 -0.243  25.062   1.00 86.14 153 A 1 
ATOM 1198 C C   . ARG A 1 153 ? -11.071 -1.040  24.207   1.00 87.36 153 A 1 
ATOM 1199 O O   . ARG A 1 153 ? -12.046 -1.560  24.748   1.00 85.97 153 A 1 
ATOM 1200 C CB  . ARG A 1 153 ? -10.362 1.255   24.892   1.00 85.12 153 A 1 
ATOM 1201 C CG  . ARG A 1 153 ? -9.657  2.090   25.962   1.00 74.80 153 A 1 
ATOM 1202 C CD  . ARG A 1 153 ? -9.932  3.573   25.697   1.00 72.00 153 A 1 
ATOM 1203 N NE  . ARG A 1 153 ? -8.993  4.428   26.417   1.00 63.55 153 A 1 
ATOM 1204 C CZ  . ARG A 1 153 ? -9.023  5.751   26.479   1.00 55.32 153 A 1 
ATOM 1205 N NH1 . ARG A 1 153 ? -10.001 6.440   25.945   1.00 51.14 153 A 1 
ATOM 1206 N NH2 . ARG A 1 153 ? -8.048  6.393   27.057   1.00 48.23 153 A 1 
ATOM 1207 N N   . ARG A 1 154 ? -10.806 -1.165  22.909   1.00 84.89 154 A 1 
ATOM 1208 C CA  . ARG A 1 154 ? -11.643 -1.963  22.003   1.00 83.39 154 A 1 
ATOM 1209 C C   . ARG A 1 154 ? -11.639 -3.441  22.369   1.00 84.79 154 A 1 
ATOM 1210 O O   . ARG A 1 154 ? -12.707 -4.029  22.485   1.00 84.68 154 A 1 
ATOM 1211 C CB  . ARG A 1 154 ? -11.198 -1.781  20.551   1.00 81.07 154 A 1 
ATOM 1212 C CG  . ARG A 1 154 ? -11.794 -0.522  19.916   1.00 72.79 154 A 1 
ATOM 1213 C CD  . ARG A 1 154 ? -11.365 -0.462  18.448   1.00 69.33 154 A 1 
ATOM 1214 N NE  . ARG A 1 154 ? -12.145 0.529   17.695   1.00 62.87 154 A 1 
ATOM 1215 C CZ  . ARG A 1 154 ? -12.012 0.811   16.415   1.00 57.33 154 A 1 
ATOM 1216 N NH1 . ARG A 1 154 ? -11.096 0.239   15.673   1.00 53.43 154 A 1 
ATOM 1217 N NH2 . ARG A 1 154 ? -12.808 1.666   15.847   1.00 51.61 154 A 1 
ATOM 1218 N N   . ILE A 1 155 ? -10.468 -4.027  22.607   1.00 84.22 155 A 1 
ATOM 1219 C CA  . ILE A 1 155 ? -10.325 -5.427  23.018   1.00 83.92 155 A 1 
ATOM 1220 C C   . ILE A 1 155 ? -11.055 -5.664  24.343   1.00 85.78 155 A 1 
ATOM 1221 O O   . ILE A 1 155 ? -11.731 -6.670  24.497   1.00 85.75 155 A 1 
ATOM 1222 C CB  . ILE A 1 155 ? -8.837  -5.820  23.120   1.00 81.98 155 A 1 
ATOM 1223 C CG1 . ILE A 1 155 ? -8.187  -5.853  21.713   1.00 76.74 155 A 1 
ATOM 1224 C CG2 . ILE A 1 155 ? -8.656  -7.191  23.798   1.00 75.26 155 A 1 
ATOM 1225 C CD1 . ILE A 1 155 ? -6.654  -5.880  21.744   1.00 70.22 155 A 1 
ATOM 1226 N N   . HIS A 1 156 ? -10.954 -4.718  25.269   1.00 86.80 156 A 1 
ATOM 1227 C CA  . HIS A 1 156 ? -11.650 -4.831  26.544   1.00 87.52 156 A 1 
ATOM 1228 C C   . HIS A 1 156 ? -13.171 -4.767  26.368   1.00 88.64 156 A 1 
ATOM 1229 O O   . HIS A 1 156 ? -13.877 -5.634  26.886   1.00 88.17 156 A 1 
ATOM 1230 C CB  . HIS A 1 156 ? -11.138 -3.767  27.516   1.00 86.99 156 A 1 
ATOM 1231 C CG  . HIS A 1 156 ? -11.548 -4.046  28.932   1.00 80.11 156 A 1 
ATOM 1232 N ND1 . HIS A 1 156 ? -11.264 -5.186  29.654   1.00 68.63 156 A 1 
ATOM 1233 C CD2 . HIS A 1 156 ? -12.271 -3.228  29.759   1.00 67.67 156 A 1 
ATOM 1234 C CE1 . HIS A 1 156 ? -11.799 -5.063  30.874   1.00 63.88 156 A 1 
ATOM 1235 N NE2 . HIS A 1 156 ? -12.414 -3.883  30.981   1.00 64.77 156 A 1 
ATOM 1236 N N   . GLN A 1 157 ? -13.675 -3.812  25.586   1.00 86.28 157 A 1 
ATOM 1237 C CA  . GLN A 1 157 ? -15.099 -3.715  25.247   1.00 86.13 157 A 1 
ATOM 1238 C C   . GLN A 1 157 ? -15.612 -4.976  24.549   1.00 87.60 157 A 1 
ATOM 1239 O O   . GLN A 1 157 ? -16.646 -5.518  24.927   1.00 86.79 157 A 1 
ATOM 1240 C CB  . GLN A 1 157 ? -15.365 -2.498  24.347   1.00 85.19 157 A 1 
ATOM 1241 C CG  . GLN A 1 157 ? -16.066 -1.365  25.088   1.00 77.02 157 A 1 
ATOM 1242 C CD  . GLN A 1 157 ? -16.316 -0.148  24.193   1.00 72.68 157 A 1 
ATOM 1243 O OE1 . GLN A 1 157 ? -15.443 0.303   23.482   1.00 66.68 157 A 1 
ATOM 1244 N NE2 . GLN A 1 157 ? -17.490 0.421   24.216   1.00 62.88 157 A 1 
ATOM 1245 N N   . GLU A 1 158 ? -14.869 -5.487  23.564   1.00 86.18 158 A 1 
ATOM 1246 C CA  . GLU A 1 158 ? -15.241 -6.710  22.856   1.00 85.79 158 A 1 
ATOM 1247 C C   . GLU A 1 158 ? -15.188 -7.933  23.765   1.00 87.36 158 A 1 
ATOM 1248 O O   . GLU A 1 158 ? -16.077 -8.778  23.702   1.00 87.35 158 A 1 
ATOM 1249 C CB  . GLU A 1 158 ? -14.332 -6.921  21.651   1.00 83.67 158 A 1 
ATOM 1250 C CG  . GLU A 1 158 ? -14.737 -5.996  20.497   1.00 75.47 158 A 1 
ATOM 1251 C CD  . GLU A 1 158 ? -13.726 -6.014  19.358   1.00 70.81 158 A 1 
ATOM 1252 O OE1 . GLU A 1 158 ? -13.794 -5.094  18.495   1.00 64.03 158 A 1 
ATOM 1253 O OE2 . GLU A 1 158 ? -12.785 -6.838  19.345   1.00 64.86 158 A 1 
ATOM 1254 N N   . SER A 1 159 ? -14.208 -8.024  24.657   1.00 87.49 159 A 1 
ATOM 1255 C CA  . SER A 1 159 ? -14.125 -9.110  25.629   1.00 87.62 159 A 1 
ATOM 1256 C C   . SER A 1 159 ? -15.286 -9.075  26.627   1.00 89.69 159 A 1 
ATOM 1257 O O   . SER A 1 159 ? -15.843 -10.132 26.957   1.00 88.33 159 A 1 
ATOM 1258 C CB  . SER A 1 159 ? -12.789 -9.056  26.362   1.00 84.39 159 A 1 
ATOM 1259 O OG  . SER A 1 159 ? -12.663 -10.146 27.250   1.00 73.38 159 A 1 
ATOM 1260 N N   . GLU A 1 160 ? -15.679 -7.891  27.088   1.00 89.22 160 A 1 
ATOM 1261 C CA  . GLU A 1 160 ? -16.866 -7.753  27.939   1.00 89.68 160 A 1 
ATOM 1262 C C   . GLU A 1 160 ? -18.141 -8.121  27.178   1.00 90.87 160 A 1 
ATOM 1263 O O   . GLU A 1 160 ? -18.951 -8.889  27.691   1.00 89.50 160 A 1 
ATOM 1264 C CB  . GLU A 1 160 ? -17.003 -6.324  28.486   1.00 87.99 160 A 1 
ATOM 1265 C CG  . GLU A 1 160 ? -16.084 -6.048  29.685   1.00 76.08 160 A 1 
ATOM 1266 C CD  . GLU A 1 160 ? -16.491 -4.772  30.453   1.00 70.39 160 A 1 
ATOM 1267 O OE1 . GLU A 1 160 ? -16.222 -4.726  31.678   1.00 61.28 160 A 1 
ATOM 1268 O OE2 . GLU A 1 160 ? -17.104 -3.862  29.851   1.00 63.59 160 A 1 
ATOM 1269 N N   . LEU A 1 161 ? -18.297 -7.632  25.951   1.00 89.69 161 A 1 
ATOM 1270 C CA  . LEU A 1 161 ? -19.438 -7.933  25.102   1.00 90.01 161 A 1 
ATOM 1271 C C   . LEU A 1 161 ? -19.513 -9.429  24.788   1.00 91.42 161 A 1 
ATOM 1272 O O   . LEU A 1 161 ? -20.560 -10.033 24.984   1.00 91.34 161 A 1 
ATOM 1273 C CB  . LEU A 1 161 ? -19.349 -7.086  23.827   1.00 89.86 161 A 1 
ATOM 1274 C CG  . LEU A 1 161 ? -20.536 -7.290  22.863   1.00 89.03 161 A 1 
ATOM 1275 C CD1 . LEU A 1 161 ? -21.854 -6.813  23.465   1.00 83.93 161 A 1 
ATOM 1276 C CD2 . LEU A 1 161 ? -20.287 -6.513  21.566   1.00 83.83 161 A 1 
ATOM 1277 N N   . HIS A 1 162 ? -18.400 -10.039 24.405   1.00 91.45 162 A 1 
ATOM 1278 C CA  . HIS A 1 162 ? -18.317 -11.474 24.138   1.00 91.51 162 A 1 
ATOM 1279 C C   . HIS A 1 162 ? -18.710 -12.295 25.368   1.00 91.95 162 A 1 
ATOM 1280 O O   . HIS A 1 162 ? -19.552 -13.189 25.279   1.00 91.93 162 A 1 
ATOM 1281 C CB  . HIS A 1 162 ? -16.893 -11.813 23.669   1.00 90.53 162 A 1 
ATOM 1282 C CG  . HIS A 1 162 ? -16.705 -13.217 23.173   1.00 89.96 162 A 1 
ATOM 1283 N ND1 . HIS A 1 162 ? -15.490 -13.898 23.114   1.00 78.68 162 A 1 
ATOM 1284 C CD2 . HIS A 1 162 ? -17.664 -14.046 22.653   1.00 79.45 162 A 1 
ATOM 1285 C CE1 . HIS A 1 162 ? -15.730 -15.100 22.577   1.00 80.98 162 A 1 
ATOM 1286 N NE2 . HIS A 1 162 ? -17.028 -15.215 22.291   1.00 81.81 162 A 1 
ATOM 1287 N N   . SER A 1 163 ? -18.201 -11.931 26.540   1.00 91.63 163 A 1 
ATOM 1288 C CA  . SER A 1 163 ? -18.543 -12.595 27.801   1.00 91.02 163 A 1 
ATOM 1289 C C   . SER A 1 163 ? -20.003 -12.403 28.213   1.00 91.82 163 A 1 
ATOM 1290 O O   . SER A 1 163 ? -20.578 -13.262 28.878   1.00 90.75 163 A 1 
ATOM 1291 C CB  . SER A 1 163 ? -17.660 -12.062 28.928   1.00 90.02 163 A 1 
ATOM 1292 O OG  . SER A 1 163 ? -16.296 -12.286 28.670   1.00 77.43 163 A 1 
ATOM 1293 N N   . TYR A 1 164 ? -20.585 -11.260 27.866   1.00 91.10 164 A 1 
ATOM 1294 C CA  . TYR A 1 164 ? -21.996 -10.970 28.099   1.00 91.30 164 A 1 
ATOM 1295 C C   . TYR A 1 164 ? -22.890 -11.787 27.163   1.00 92.54 164 A 1 
ATOM 1296 O O   . TYR A 1 164 ? -23.748 -12.527 27.639   1.00 91.86 164 A 1 
ATOM 1297 C CB  . TYR A 1 164 ? -22.218 -9.459  27.962   1.00 90.70 164 A 1 
ATOM 1298 C CG  . TYR A 1 164 ? -23.671 -9.044  27.952   1.00 90.92 164 A 1 
ATOM 1299 C CD1 . TYR A 1 164 ? -24.317 -8.757  26.729   1.00 85.25 164 A 1 
ATOM 1300 C CD2 . TYR A 1 164 ? -24.392 -8.925  29.155   1.00 86.26 164 A 1 
ATOM 1301 C CE1 . TYR A 1 164 ? -25.655 -8.349  26.712   1.00 85.14 164 A 1 
ATOM 1302 C CE2 . TYR A 1 164 ? -25.729 -8.514  29.148   1.00 84.42 164 A 1 
ATOM 1303 C CZ  . TYR A 1 164 ? -26.364 -8.223  27.921   1.00 88.52 164 A 1 
ATOM 1304 O OH  . TYR A 1 164 ? -27.669 -7.802  27.904   1.00 86.99 164 A 1 
ATOM 1305 N N   . LEU A 1 165 ? -22.634 -11.729 25.858   1.00 91.70 165 A 1 
ATOM 1306 C CA  . LEU A 1 165 ? -23.401 -12.461 24.849   1.00 91.77 165 A 1 
ATOM 1307 C C   . LEU A 1 165 ? -23.304 -13.975 25.049   1.00 92.35 165 A 1 
ATOM 1308 O O   . LEU A 1 165 ? -24.324 -14.655 24.992   1.00 92.05 165 A 1 
ATOM 1309 C CB  . LEU A 1 165 ? -22.922 -12.054 23.447   1.00 91.76 165 A 1 
ATOM 1310 C CG  . LEU A 1 165 ? -23.197 -10.590 23.062   1.00 90.78 165 A 1 
ATOM 1311 C CD1 . LEU A 1 165 ? -22.606 -10.320 21.684   1.00 86.39 165 A 1 
ATOM 1312 C CD2 . LEU A 1 165 ? -24.694 -10.256 23.025   1.00 86.09 165 A 1 
ATOM 1313 N N   . SER A 1 166 ? -22.129 -14.510 25.387   1.00 92.36 166 A 1 
ATOM 1314 C CA  . SER A 1 166 ? -21.954 -15.934 25.699   1.00 91.22 166 A 1 
ATOM 1315 C C   . SER A 1 166 ? -22.825 -16.378 26.882   1.00 91.51 166 A 1 
ATOM 1316 O O   . SER A 1 166 ? -23.420 -17.454 26.845   1.00 90.71 166 A 1 
ATOM 1317 C CB  . SER A 1 166 ? -20.495 -16.251 26.033   1.00 90.10 166 A 1 
ATOM 1318 O OG  . SER A 1 166 ? -19.634 -15.952 24.964   1.00 80.51 166 A 1 
ATOM 1319 N N   . ARG A 1 167 ? -22.930 -15.535 27.920   1.00 92.61 167 A 1 
ATOM 1320 C CA  . ARG A 1 167 ? -23.825 -15.809 29.059   1.00 92.35 167 A 1 
ATOM 1321 C C   . ARG A 1 167 ? -25.294 -15.777 28.651   1.00 93.13 167 A 1 
ATOM 1322 O O   . ARG A 1 167 ? -26.039 -16.639 29.109   1.00 91.40 167 A 1 
ATOM 1323 C CB  . ARG A 1 167 ? -23.563 -14.831 30.206   1.00 91.22 167 A 1 
ATOM 1324 C CG  . ARG A 1 167 ? -22.390 -15.295 31.068   1.00 79.92 167 A 1 
ATOM 1325 C CD  . ARG A 1 167 ? -22.139 -14.315 32.222   1.00 77.41 167 A 1 
ATOM 1326 N NE  . ARG A 1 167 ? -21.472 -13.092 31.754   1.00 66.32 167 A 1 
ATOM 1327 C CZ  . ARG A 1 167 ? -21.233 -11.998 32.456   1.00 58.24 167 A 1 
ATOM 1328 N NH1 . ARG A 1 167 ? -21.624 -11.888 33.701   1.00 52.29 167 A 1 
ATOM 1329 N NH2 . ARG A 1 167 ? -20.589 -11.000 31.934   1.00 50.14 167 A 1 
ATOM 1330 N N   . LEU A 1 168 ? -25.692 -14.832 27.797   1.00 91.33 168 A 1 
ATOM 1331 C CA  . LEU A 1 168 ? -27.070 -14.774 27.307   1.00 91.01 168 A 1 
ATOM 1332 C C   . LEU A 1 168 ? -27.445 -16.013 26.483   1.00 92.01 168 A 1 
ATOM 1333 O O   . LEU A 1 168 ? -28.503 -16.588 26.712   1.00 91.03 168 A 1 
ATOM 1334 C CB  . LEU A 1 168 ? -27.300 -13.501 26.474   1.00 90.72 168 A 1 
ATOM 1335 C CG  . LEU A 1 168 ? -27.278 -12.176 27.249   1.00 87.74 168 A 1 
ATOM 1336 C CD1 . LEU A 1 168 ? -27.752 -11.070 26.301   1.00 81.33 168 A 1 
ATOM 1337 C CD2 . LEU A 1 168 ? -28.196 -12.178 28.468   1.00 81.35 168 A 1 
ATOM 1338 N N   . ILE A 1 169 ? -26.562 -16.445 25.576   1.00 92.57 169 A 1 
ATOM 1339 C CA  . ILE A 1 169 ? -26.793 -17.647 24.760   1.00 91.82 169 A 1 
ATOM 1340 C C   . ILE A 1 169 ? -26.890 -18.883 25.658   1.00 91.94 169 A 1 
ATOM 1341 O O   . ILE A 1 169 ? -27.820 -19.676 25.506   1.00 91.30 169 A 1 
ATOM 1342 C CB  . ILE A 1 169 ? -25.704 -17.809 23.676   1.00 91.86 169 A 1 
ATOM 1343 C CG1 . ILE A 1 169 ? -25.761 -16.654 22.657   1.00 89.36 169 A 1 
ATOM 1344 C CG2 . ILE A 1 169 ? -25.885 -19.152 22.930   1.00 88.76 169 A 1 
ATOM 1345 C CD1 . ILE A 1 169 ? -24.553 -16.594 21.720   1.00 86.79 169 A 1 
ATOM 1346 N N   . ALA A 1 170 ? -25.973 -19.045 26.611   1.00 92.29 170 A 1 
ATOM 1347 C CA  . ALA A 1 170 ? -26.000 -20.167 27.542   1.00 91.31 170 A 1 
ATOM 1348 C C   . ALA A 1 170 ? -27.283 -20.183 28.392   1.00 91.59 170 A 1 
ATOM 1349 O O   . ALA A 1 170 ? -27.929 -21.221 28.516   1.00 90.54 170 A 1 
ATOM 1350 C CB  . ALA A 1 170 ? -24.741 -20.111 28.413   1.00 90.03 170 A 1 
ATOM 1351 N N   . ALA A 1 171 ? -27.703 -19.021 28.920   1.00 91.73 171 A 1 
ATOM 1352 C CA  . ALA A 1 171 ? -28.914 -18.905 29.719   1.00 91.28 171 A 1 
ATOM 1353 C C   . ALA A 1 171 ? -30.193 -19.144 28.901   1.00 91.51 171 A 1 
ATOM 1354 O O   . ALA A 1 171 ? -31.155 -19.723 29.412   1.00 89.95 171 A 1 
ATOM 1355 C CB  . ALA A 1 171 ? -28.927 -17.508 30.363   1.00 90.57 171 A 1 
ATOM 1356 N N   . GLU A 1 172 ? -30.213 -18.727 27.631   1.00 91.46 172 A 1 
ATOM 1357 C CA  . GLU A 1 172 ? -31.348 -18.996 26.748   1.00 90.93 172 A 1 
ATOM 1358 C C   . GLU A 1 172 ? -31.420 -20.469 26.352   1.00 91.33 172 A 1 
ATOM 1359 O O   . GLU A 1 172 ? -32.503 -21.051 26.344   1.00 90.21 172 A 1 
ATOM 1360 C CB  . GLU A 1 172 ? -31.279 -18.088 25.518   1.00 90.11 172 A 1 
ATOM 1361 C CG  . GLU A 1 172 ? -32.587 -18.069 24.710   1.00 83.97 172 A 1 
ATOM 1362 C CD  . GLU A 1 172 ? -33.791 -17.442 25.452   1.00 81.49 172 A 1 
ATOM 1363 O OE1 . GLU A 1 172 ? -34.895 -17.493 24.888   1.00 72.83 172 A 1 
ATOM 1364 O OE2 . GLU A 1 172 ? -33.615 -16.899 26.564   1.00 73.50 172 A 1 
ATOM 1365 N N   . ARG A 1 173 ? -30.278 -21.103 26.107   1.00 91.24 173 A 1 
ATOM 1366 C CA  . ARG A 1 173 ? -30.195 -22.545 25.875   1.00 91.06 173 A 1 
ATOM 1367 C C   . ARG A 1 173 ? -30.764 -23.324 27.050   1.00 91.00 173 A 1 
ATOM 1368 O O   . ARG A 1 173 ? -31.620 -24.183 26.837   1.00 90.14 173 A 1 
ATOM 1369 C CB  . ARG A 1 173 ? -28.736 -22.931 25.588   1.00 90.16 173 A 1 
ATOM 1370 C CG  . ARG A 1 173 ? -28.552 -24.421 25.269   1.00 86.64 173 A 1 
ATOM 1371 C CD  . ARG A 1 173 ? -27.069 -24.715 25.103   1.00 85.18 173 A 1 
ATOM 1372 N NE  . ARG A 1 173 ? -26.803 -26.130 24.781   1.00 79.31 173 A 1 
ATOM 1373 C CZ  . ARG A 1 173 ? -25.737 -26.833 25.122   1.00 75.33 173 A 1 
ATOM 1374 N NH1 . ARG A 1 173 ? -24.794 -26.360 25.869   1.00 67.53 173 A 1 
ATOM 1375 N NH2 . ARG A 1 173 ? -25.592 -28.041 24.701   1.00 67.00 173 A 1 
ATOM 1376 N N   . GLU A 1 174 ? -30.366 -23.004 28.283   1.00 91.73 174 A 1 
ATOM 1377 C CA  . GLU A 1 174 ? -30.927 -23.649 29.477   1.00 91.08 174 A 1 
ATOM 1378 C C   . GLU A 1 174 ? -32.433 -23.404 29.620   1.00 90.97 174 A 1 
ATOM 1379 O O   . GLU A 1 174 ? -33.171 -24.348 29.895   1.00 89.28 174 A 1 
ATOM 1380 C CB  . GLU A 1 174 ? -30.199 -23.200 30.752   1.00 89.94 174 A 1 
ATOM 1381 C CG  . GLU A 1 174 ? -28.855 -23.907 30.924   1.00 79.79 174 A 1 
ATOM 1382 C CD  . GLU A 1 174 ? -28.198 -23.662 32.300   1.00 70.97 174 A 1 
ATOM 1383 O OE1 . GLU A 1 174 ? -27.282 -24.448 32.641   1.00 62.35 174 A 1 
ATOM 1384 O OE2 . GLU A 1 174 ? -28.595 -22.700 32.991   1.00 62.47 174 A 1 
ATOM 1385 N N   . ARG A 1 175 ? -32.910 -22.184 29.359   1.00 91.01 175 A 1 
ATOM 1386 C CA  . ARG A 1 175 ? -34.344 -21.880 29.414   1.00 90.19 175 A 1 
ATOM 1387 C C   . ARG A 1 175 ? -35.155 -22.673 28.397   1.00 90.40 175 A 1 
ATOM 1388 O O   . ARG A 1 175 ? -36.136 -23.297 28.781   1.00 88.77 175 A 1 
ATOM 1389 C CB  . ARG A 1 175 ? -34.600 -20.383 29.221   1.00 89.18 175 A 1 
ATOM 1390 C CG  . ARG A 1 175 ? -34.477 -19.612 30.538   1.00 81.70 175 A 1 
ATOM 1391 C CD  . ARG A 1 175 ? -34.889 -18.157 30.348   1.00 81.27 175 A 1 
ATOM 1392 N NE  . ARG A 1 175 ? -33.902 -17.421 29.544   1.00 75.14 175 A 1 
ATOM 1393 C CZ  . ARG A 1 175 ? -33.121 -16.424 29.958   1.00 70.41 175 A 1 
ATOM 1394 N NH1 . ARG A 1 175 ? -33.211 -15.917 31.158   1.00 62.37 175 A 1 
ATOM 1395 N NH2 . ARG A 1 175 ? -32.238 -15.913 29.145   1.00 63.34 175 A 1 
ATOM 1396 N N   . GLU A 1 176 ? -34.749 -22.681 27.125   1.00 90.06 176 A 1 
ATOM 1397 C CA  . GLU A 1 176 ? -35.467 -23.450 26.100   1.00 89.14 176 A 1 
ATOM 1398 C C   . GLU A 1 176 ? -35.443 -24.958 26.407   1.00 88.93 176 A 1 
ATOM 1399 O O   . GLU A 1 176 ? -36.438 -25.648 26.172   1.00 86.84 176 A 1 
ATOM 1400 C CB  . GLU A 1 176 ? -34.914 -23.185 24.684   1.00 87.22 176 A 1 
ATOM 1401 C CG  . GLU A 1 176 ? -35.389 -21.870 24.018   1.00 79.01 176 A 1 
ATOM 1402 C CD  . GLU A 1 176 ? -35.093 -21.793 22.488   1.00 78.54 176 A 1 
ATOM 1403 O OE1 . GLU A 1 176 ? -35.311 -20.736 21.851   1.00 71.72 176 A 1 
ATOM 1404 O OE2 . GLU A 1 176 ? -34.650 -22.780 21.875   1.00 74.78 176 A 1 
ATOM 1405 N N   . LEU A 1 177 ? -34.349 -25.477 26.974   1.00 89.18 177 A 1 
ATOM 1406 C CA  . LEU A 1 177 ? -34.252 -26.878 27.386   1.00 88.16 177 A 1 
ATOM 1407 C C   . LEU A 1 177 ? -35.188 -27.196 28.559   1.00 88.03 177 A 1 
ATOM 1408 O O   . LEU A 1 177 ? -35.911 -28.182 28.498   1.00 86.36 177 A 1 
ATOM 1409 C CB  . LEU A 1 177 ? -32.796 -27.235 27.731   1.00 87.40 177 A 1 
ATOM 1410 C CG  . LEU A 1 177 ? -31.876 -27.378 26.507   1.00 84.27 177 A 1 
ATOM 1411 C CD1 . LEU A 1 177 ? -30.427 -27.529 26.984   1.00 78.35 177 A 1 
ATOM 1412 C CD2 . LEU A 1 177 ? -32.222 -28.603 25.667   1.00 78.48 177 A 1 
ATOM 1413 N N   . GLU A 1 178 ? -35.226 -26.356 29.595   1.00 89.25 178 A 1 
ATOM 1414 C CA  . GLU A 1 178 ? -36.155 -26.516 30.720   1.00 88.02 178 A 1 
ATOM 1415 C C   . GLU A 1 178 ? -37.614 -26.406 30.275   1.00 87.43 178 A 1 
ATOM 1416 O O   . GLU A 1 178 ? -38.463 -27.162 30.737   1.00 84.77 178 A 1 
ATOM 1417 C CB  . GLU A 1 178 ? -35.917 -25.453 31.798   1.00 87.05 178 A 1 
ATOM 1418 C CG  . GLU A 1 178 ? -34.769 -25.767 32.768   1.00 77.61 178 A 1 
ATOM 1419 C CD  . GLU A 1 178 ? -34.818 -24.889 34.032   1.00 70.33 178 A 1 
ATOM 1420 O OE1 . GLU A 1 178 ? -33.995 -25.132 34.939   1.00 62.59 178 A 1 
ATOM 1421 O OE2 . GLU A 1 178 ? -35.731 -24.036 34.155   1.00 63.88 178 A 1 
ATOM 1422 N N   . GLU A 1 179 ? -37.928 -25.466 29.393   1.00 88.44 179 A 1 
ATOM 1423 C CA  . GLU A 1 179 ? -39.286 -25.247 28.904   1.00 87.23 179 A 1 
ATOM 1424 C C   . GLU A 1 179 ? -39.757 -26.424 28.038   1.00 87.01 179 A 1 
ATOM 1425 O O   . GLU A 1 179 ? -40.868 -26.918 28.208   1.00 84.32 179 A 1 
ATOM 1426 C CB  . GLU A 1 179 ? -39.337 -23.899 28.175   1.00 85.63 179 A 1 
ATOM 1427 C CG  . GLU A 1 179 ? -40.766 -23.366 28.025   1.00 74.80 179 A 1 
ATOM 1428 C CD  . GLU A 1 179 ? -40.808 -21.954 27.421   1.00 69.23 179 A 1 
ATOM 1429 O OE1 . GLU A 1 179 ? -41.761 -21.210 27.759   1.00 62.13 179 A 1 
ATOM 1430 O OE2 . GLU A 1 179 ? -39.904 -21.622 26.628   1.00 63.78 179 A 1 
ATOM 1431 N N   . CYS A 1 180 ? -38.885 -26.944 27.184   1.00 86.29 180 A 1 
ATOM 1432 C CA  . CYS A 1 180 ? -39.130 -28.164 26.426   1.00 85.25 180 A 1 
ATOM 1433 C C   . CYS A 1 180 ? -39.378 -29.356 27.356   1.00 85.22 180 A 1 
ATOM 1434 O O   . CYS A 1 180 ? -40.318 -30.133 27.146   1.00 83.66 180 A 1 
ATOM 1435 C CB  . CYS A 1 180 ? -37.929 -28.413 25.501   1.00 83.12 180 A 1 
ATOM 1436 S SG  . CYS A 1 180 ? -38.190 -29.887 24.476   1.00 76.55 180 A 1 
ATOM 1437 N N   . GLN A 1 181 ? -38.585 -29.478 28.413   1.00 84.65 181 A 1 
ATOM 1438 C CA  . GLN A 1 181 ? -38.719 -30.563 29.381   1.00 82.50 181 A 1 
ATOM 1439 C C   . GLN A 1 181 ? -40.034 -30.457 30.166   1.00 82.54 181 A 1 
ATOM 1440 O O   . GLN A 1 181 ? -40.746 -31.456 30.281   1.00 79.04 181 A 1 
ATOM 1441 C CB  . GLN A 1 181 ? -37.476 -30.561 30.277   1.00 79.90 181 A 1 
ATOM 1442 C CG  . GLN A 1 181 ? -37.294 -31.908 30.998   1.00 71.61 181 A 1 
ATOM 1443 C CD  . GLN A 1 181 ? -35.936 -32.018 31.700   1.00 66.40 181 A 1 
ATOM 1444 O OE1 . GLN A 1 181 ? -35.119 -31.120 31.732   1.00 61.51 181 A 1 
ATOM 1445 N NE2 . GLN A 1 181 ? -35.649 -33.154 32.291   1.00 57.97 181 A 1 
ATOM 1446 N N   . ARG A 1 182 ? -40.435 -29.270 30.629   1.00 84.47 182 A 1 
ATOM 1447 C CA  . ARG A 1 182 ? -41.714 -29.045 31.323   1.00 83.57 182 A 1 
ATOM 1448 C C   . ARG A 1 182 ? -42.928 -29.281 30.423   1.00 83.47 182 A 1 
ATOM 1449 O O   . ARG A 1 182 ? -43.907 -29.871 30.871   1.00 79.31 182 A 1 
ATOM 1450 C CB  . ARG A 1 182 ? -41.777 -27.625 31.887   1.00 81.27 182 A 1 
ATOM 1451 C CG  . ARG A 1 182 ? -40.853 -27.436 33.093   1.00 72.44 182 A 1 
ATOM 1452 C CD  . ARG A 1 182 ? -40.985 -25.999 33.596   1.00 69.72 182 A 1 
ATOM 1453 N NE  . ARG A 1 182 ? -39.847 -25.628 34.439   1.00 62.75 182 A 1 
ATOM 1454 C CZ  . ARG A 1 182 ? -39.641 -24.449 35.000   1.00 56.56 182 A 1 
ATOM 1455 N NH1 . ARG A 1 182 ? -40.555 -23.529 35.002   1.00 52.96 182 A 1 
ATOM 1456 N NH2 . ARG A 1 182 ? -38.485 -24.186 35.551   1.00 50.59 182 A 1 
ATOM 1457 N N   . ASN A 1 183 ? -42.860 -28.828 29.173   1.00 82.68 183 A 1 
ATOM 1458 C CA  . ASN A 1 183 ? -43.970 -28.995 28.236   1.00 80.74 183 A 1 
ATOM 1459 C C   . ASN A 1 183 ? -44.226 -30.463 27.857   1.00 79.40 183 A 1 
ATOM 1460 O O   . ASN A 1 183 ? -45.338 -30.804 27.476   1.00 72.97 183 A 1 
ATOM 1461 C CB  . ASN A 1 183 ? -43.703 -28.125 26.998   1.00 77.35 183 A 1 
ATOM 1462 C CG  . ASN A 1 183 ? -43.940 -26.648 27.258   1.00 72.96 183 A 1 
ATOM 1463 O OD1 . ASN A 1 183 ? -44.660 -26.241 28.155   1.00 65.22 183 A 1 
ATOM 1464 N ND2 . ASN A 1 183 ? -43.362 -25.787 26.445   1.00 64.78 183 A 1 
ATOM 1465 N N   . HIS A 1 184 ? -43.223 -31.330 27.992   1.00 77.85 184 A 1 
ATOM 1466 C CA  . HIS A 1 184 ? -43.301 -32.746 27.651   1.00 75.31 184 A 1 
ATOM 1467 C C   . HIS A 1 184 ? -43.280 -33.696 28.865   1.00 75.57 184 A 1 
ATOM 1468 O O   . HIS A 1 184 ? -43.267 -34.909 28.664   1.00 69.88 184 A 1 
ATOM 1469 C CB  . HIS A 1 184 ? -42.216 -33.063 26.619   1.00 70.21 184 A 1 
ATOM 1470 C CG  . HIS A 1 184 ? -42.514 -32.486 25.266   1.00 66.54 184 A 1 
ATOM 1471 N ND1 . HIS A 1 184 ? -43.591 -32.811 24.476   1.00 58.32 184 A 1 
ATOM 1472 C CD2 . HIS A 1 184 ? -41.785 -31.546 24.583   1.00 57.92 184 A 1 
ATOM 1473 C CE1 . HIS A 1 184 ? -43.502 -32.090 23.338   1.00 56.69 184 A 1 
ATOM 1474 N NE2 . HIS A 1 184 ? -42.420 -31.317 23.367   1.00 56.84 184 A 1 
ATOM 1475 N N   . GLU A 1 185 ? -43.323 -33.184 30.103   1.00 77.71 185 A 1 
ATOM 1476 C CA  . GLU A 1 185 ? -43.349 -34.017 31.323   1.00 76.31 185 A 1 
ATOM 1477 C C   . GLU A 1 185 ? -44.513 -35.030 31.375   1.00 75.06 185 A 1 
ATOM 1478 O O   . GLU A 1 185 ? -44.464 -35.982 32.148   1.00 66.78 185 A 1 
ATOM 1479 C CB  . GLU A 1 185 ? -43.409 -33.125 32.575   1.00 71.47 185 A 1 
ATOM 1480 C CG  . GLU A 1 185 ? -42.038 -32.911 33.231   1.00 64.26 185 A 1 
ATOM 1481 C CD  . GLU A 1 185 ? -42.086 -32.067 34.516   1.00 59.07 185 A 1 
ATOM 1482 O OE1 . GLU A 1 185 ? -41.028 -31.950 35.168   1.00 54.46 185 A 1 
ATOM 1483 O OE2 . GLU A 1 185 ? -43.172 -31.539 34.874   1.00 55.18 185 A 1 
ATOM 1484 N N   . GLY A 1 186 ? -45.573 -34.846 30.600   1.00 73.97 186 A 1 
ATOM 1485 C CA  . GLY A 1 186 ? -46.718 -35.761 30.529   1.00 72.40 186 A 1 
ATOM 1486 C C   . GLY A 1 186 ? -46.710 -36.745 29.362   1.00 72.90 186 A 1 
ATOM 1487 O O   . GLY A 1 186 ? -47.536 -37.666 29.354   1.00 66.18 186 A 1 
ATOM 1488 N N   . ASP A 1 187 ? -45.860 -36.585 28.387   1.00 71.60 187 A 1 
ATOM 1489 C CA  . ASP A 1 187 ? -45.845 -37.434 27.191   1.00 69.63 187 A 1 
ATOM 1490 C C   . ASP A 1 187 ? -44.863 -38.603 27.352   1.00 69.95 187 A 1 
ATOM 1491 O O   . ASP A 1 187 ? -43.701 -38.429 27.716   1.00 63.04 187 A 1 
ATOM 1492 C CB  . ASP A 1 187 ? -45.583 -36.613 25.915   1.00 62.77 187 A 1 
ATOM 1493 C CG  . ASP A 1 187 ? -46.850 -36.117 25.197   1.00 57.07 187 A 1 
ATOM 1494 O OD1 . ASP A 1 187 ? -47.912 -36.753 25.360   1.00 51.93 187 A 1 
ATOM 1495 O OD2 . ASP A 1 187 ? -46.740 -35.130 24.440   1.00 51.39 187 A 1 
ATOM 1496 N N   . GLU A 1 188 ? -45.327 -39.817 27.046   1.00 65.06 188 A 1 
ATOM 1497 C CA  . GLU A 1 188 ? -44.553 -41.061 27.223   1.00 64.34 188 A 1 
ATOM 1498 C C   . GLU A 1 188 ? -43.316 -41.164 26.318   1.00 66.58 188 A 1 
ATOM 1499 O O   . GLU A 1 188 ? -42.418 -41.962 26.591   1.00 60.12 188 A 1 
ATOM 1500 C CB  . GLU A 1 188 ? -45.442 -42.289 26.947   1.00 57.78 188 A 1 
ATOM 1501 C CG  . GLU A 1 188 ? -46.516 -42.568 28.027   1.00 52.03 188 A 1 
ATOM 1502 C CD  . GLU A 1 188 ? -47.265 -43.896 27.785   1.00 46.77 188 A 1 
ATOM 1503 O OE1 . GLU A 1 188 ? -47.808 -44.443 28.773   1.00 42.66 188 A 1 
ATOM 1504 O OE2 . GLU A 1 188 ? -47.316 -44.361 26.633   1.00 42.98 188 A 1 
ATOM 1505 N N   . ASP A 1 189 ? -43.299 -40.434 25.200   1.00 73.36 189 A 1 
ATOM 1506 C CA  . ASP A 1 189 ? -42.290 -40.679 24.164   1.00 73.41 189 A 1 
ATOM 1507 C C   . ASP A 1 189 ? -41.007 -39.859 24.384   1.00 75.67 189 A 1 
ATOM 1508 O O   . ASP A 1 189 ? -40.666 -38.911 23.673   1.00 69.65 189 A 1 
ATOM 1509 C CB  . ASP A 1 189 ? -42.895 -40.587 22.755   1.00 66.64 189 A 1 
ATOM 1510 C CG  . ASP A 1 189 ? -42.086 -41.392 21.727   1.00 59.49 189 A 1 
ATOM 1511 O OD1 . ASP A 1 189 ? -40.958 -41.858 22.054   1.00 54.08 189 A 1 
ATOM 1512 O OD2 . ASP A 1 189 ? -42.585 -41.566 20.598   1.00 53.42 189 A 1 
ATOM 1513 N N   . ASP A 1 190 ? -40.260 -40.301 25.352   1.00 76.99 190 A 1 
ATOM 1514 C CA  . ASP A 1 190 ? -38.925 -39.838 25.765   1.00 77.95 190 A 1 
ATOM 1515 C C   . ASP A 1 190 ? -37.950 -39.609 24.587   1.00 79.71 190 A 1 
ATOM 1516 O O   . ASP A 1 190 ? -37.036 -38.791 24.641   1.00 75.60 190 A 1 
ATOM 1517 C CB  . ASP A 1 190 ? -38.342 -40.940 26.677   1.00 72.36 190 A 1 
ATOM 1518 C CG  . ASP A 1 190 ? -37.855 -40.477 28.061   1.00 64.62 190 A 1 
ATOM 1519 O OD1 . ASP A 1 190 ? -38.413 -39.507 28.602   1.00 58.16 190 A 1 
ATOM 1520 O OD2 . ASP A 1 190 ? -36.887 -41.118 28.554   1.00 57.49 190 A 1 
ATOM 1521 N N   . SER A 1 191 ? -38.144 -40.352 23.483   1.00 79.99 191 A 1 
ATOM 1522 C CA  . SER A 1 191 ? -37.301 -40.229 22.290   1.00 80.79 191 A 1 
ATOM 1523 C C   . SER A 1 191 ? -37.546 -38.931 21.526   1.00 82.02 191 A 1 
ATOM 1524 O O   . SER A 1 191 ? -36.603 -38.326 21.006   1.00 78.04 191 A 1 
ATOM 1525 C CB  . SER A 1 191 ? -37.511 -41.442 21.373   1.00 76.98 191 A 1 
ATOM 1526 O OG  . SER A 1 191 ? -38.735 -41.403 20.675   1.00 67.36 191 A 1 
ATOM 1527 N N   . HIS A 1 192 ? -38.807 -38.454 21.506   1.00 82.29 192 A 1 
ATOM 1528 C CA  . HIS A 1 192 ? -39.176 -37.226 20.827   1.00 82.32 192 A 1 
ATOM 1529 C C   . HIS A 1 192 ? -38.695 -35.994 21.603   1.00 83.87 192 A 1 
ATOM 1530 O O   . HIS A 1 192 ? -38.146 -35.068 21.002   1.00 81.30 192 A 1 
ATOM 1531 C CB  . HIS A 1 192 ? -40.689 -37.201 20.584   1.00 78.58 192 A 1 
ATOM 1532 C CG  . HIS A 1 192 ? -41.066 -36.291 19.456   1.00 70.28 192 A 1 
ATOM 1533 N ND1 . HIS A 1 192 ? -40.686 -36.449 18.139   1.00 61.46 192 A 1 
ATOM 1534 C CD2 . HIS A 1 192 ? -41.822 -35.138 19.504   1.00 60.38 192 A 1 
ATOM 1535 C CE1 . HIS A 1 192 ? -41.202 -35.435 17.420   1.00 57.03 192 A 1 
ATOM 1536 N NE2 . HIS A 1 192 ? -41.897 -34.623 18.218   1.00 56.97 192 A 1 
ATOM 1537 N N   . VAL A 1 193 ? -38.803 -36.035 22.930   1.00 82.27 193 A 1 
ATOM 1538 C CA  . VAL A 1 193 ? -38.273 -34.985 23.822   1.00 82.93 193 A 1 
ATOM 1539 C C   . VAL A 1 193 ? -36.761 -34.841 23.651   1.00 84.83 193 A 1 
ATOM 1540 O O   . VAL A 1 193 ? -36.275 -33.738 23.422   1.00 83.56 193 A 1 
ATOM 1541 C CB  . VAL A 1 193 ? -38.623 -35.269 25.294   1.00 79.46 193 A 1 
ATOM 1542 C CG1 . VAL A 1 193 ? -38.155 -34.125 26.199   1.00 70.83 193 A 1 
ATOM 1543 C CG2 . VAL A 1 193 ? -40.127 -35.449 25.488   1.00 70.90 193 A 1 
ATOM 1544 N N   . ARG A 1 194 ? -36.015 -35.946 23.661   1.00 84.62 194 A 1 
ATOM 1545 C CA  . ARG A 1 194 ? -34.554 -35.915 23.442   1.00 84.29 194 A 1 
ATOM 1546 C C   . ARG A 1 194 ? -34.179 -35.378 22.063   1.00 85.84 194 A 1 
ATOM 1547 O O   . ARG A 1 194 ? -33.190 -34.660 21.942   1.00 84.47 194 A 1 
ATOM 1548 C CB  . ARG A 1 194 ? -33.949 -37.307 23.628   1.00 82.18 194 A 1 
ATOM 1549 C CG  . ARG A 1 194 ? -33.945 -37.728 25.102   1.00 72.67 194 A 1 
ATOM 1550 C CD  . ARG A 1 194 ? -33.322 -39.112 25.212   1.00 66.72 194 A 1 
ATOM 1551 N NE  . ARG A 1 194 ? -33.784 -39.796 26.421   1.00 60.04 194 A 1 
ATOM 1552 C CZ  . ARG A 1 194 ? -33.348 -40.937 26.897   1.00 52.91 194 A 1 
ATOM 1553 N NH1 . ARG A 1 194 ? -32.321 -41.562 26.368   1.00 48.65 194 A 1 
ATOM 1554 N NH2 . ARG A 1 194 ? -33.975 -41.478 27.902   1.00 47.60 194 A 1 
ATOM 1555 N N   . ALA A 1 195 ? -34.969 -35.720 21.038   1.00 85.76 195 A 1 
ATOM 1556 C CA  . ALA A 1 195 ? -34.731 -35.201 19.693   1.00 85.89 195 A 1 
ATOM 1557 C C   . ALA A 1 195 ? -34.969 -33.682 19.622   1.00 86.60 195 A 1 
ATOM 1558 O O   . ALA A 1 195 ? -34.182 -32.975 18.991   1.00 85.17 195 A 1 
ATOM 1559 C CB  . ALA A 1 195 ? -35.605 -35.967 18.698   1.00 84.27 195 A 1 
ATOM 1560 N N   . GLN A 1 196 ? -36.016 -33.161 20.298   1.00 86.15 196 A 1 
ATOM 1561 C CA  . GLN A 1 196 ? -36.251 -31.722 20.395   1.00 85.67 196 A 1 
ATOM 1562 C C   . GLN A 1 196 ? -35.160 -31.014 21.201   1.00 86.90 196 A 1 
ATOM 1563 O O   . GLN A 1 196 ? -34.650 -30.002 20.734   1.00 85.80 196 A 1 
ATOM 1564 C CB  . GLN A 1 196 ? -37.628 -31.426 20.999   1.00 83.23 196 A 1 
ATOM 1565 C CG  . GLN A 1 196 ? -38.728 -31.439 19.928   1.00 74.69 196 A 1 
ATOM 1566 C CD  . GLN A 1 196 ? -40.068 -30.958 20.482   1.00 69.24 196 A 1 
ATOM 1567 O OE1 . GLN A 1 196 ? -40.294 -30.912 21.669   1.00 62.63 196 A 1 
ATOM 1568 N NE2 . GLN A 1 196 ? -41.003 -30.575 19.646   1.00 59.82 196 A 1 
ATOM 1569 N N   . GLN A 1 197 ? -34.760 -31.561 22.340   1.00 86.18 197 A 1 
ATOM 1570 C CA  . GLN A 1 197 ? -33.665 -31.022 23.147   1.00 86.32 197 A 1 
ATOM 1571 C C   . GLN A 1 197 ? -32.358 -30.959 22.337   1.00 87.64 197 A 1 
ATOM 1572 O O   . GLN A 1 197 ? -31.731 -29.914 22.285   1.00 86.69 197 A 1 
ATOM 1573 C CB  . GLN A 1 197 ? -33.476 -31.855 24.416   1.00 84.75 197 A 1 
ATOM 1574 C CG  . GLN A 1 197 ? -34.565 -31.563 25.460   1.00 80.81 197 A 1 
ATOM 1575 C CD  . GLN A 1 197 ? -34.392 -32.388 26.740   1.00 77.36 197 A 1 
ATOM 1576 O OE1 . GLN A 1 197 ? -33.744 -33.429 26.776   1.00 71.99 197 A 1 
ATOM 1577 N NE2 . GLN A 1 197 ? -34.974 -31.948 27.827   1.00 68.94 197 A 1 
ATOM 1578 N N   . ALA A 1 198 ? -32.016 -32.031 21.628   1.00 88.67 198 A 1 
ATOM 1579 C CA  . ALA A 1 198 ? -30.838 -32.041 20.771   1.00 88.55 198 A 1 
ATOM 1580 C C   . ALA A 1 198 ? -30.916 -30.993 19.643   1.00 89.36 198 A 1 
ATOM 1581 O O   . ALA A 1 198 ? -29.902 -30.417 19.259   1.00 87.90 198 A 1 
ATOM 1582 C CB  . ALA A 1 198 ? -30.669 -33.455 20.197   1.00 87.25 198 A 1 
ATOM 1583 N N   . CYS A 1 199 ? -32.124 -30.715 19.124   1.00 89.24 199 A 1 
ATOM 1584 C CA  . CYS A 1 199 ? -32.331 -29.678 18.111   1.00 89.45 199 A 1 
ATOM 1585 C C   . CYS A 1 199 ? -32.160 -28.264 18.692   1.00 90.10 199 A 1 
ATOM 1586 O O   . CYS A 1 199 ? -31.557 -27.405 18.048   1.00 89.37 199 A 1 
ATOM 1587 C CB  . CYS A 1 199 ? -33.711 -29.890 17.478   1.00 87.34 199 A 1 
ATOM 1588 S SG  . CYS A 1 199 ? -33.762 -29.122 15.833   1.00 74.14 199 A 1 
ATOM 1589 N N   . ILE A 1 200 ? -32.668 -28.039 19.915   1.00 88.79 200 A 1 
ATOM 1590 C CA  . ILE A 1 200 ? -32.494 -26.792 20.664   1.00 88.36 200 A 1 
ATOM 1591 C C   . ILE A 1 200 ? -31.014 -26.570 20.976   1.00 89.49 200 A 1 
ATOM 1592 O O   . ILE A 1 200 ? -30.480 -25.501 20.678   1.00 88.88 200 A 1 
ATOM 1593 C CB  . ILE A 1 200 ? -33.360 -26.814 21.946   1.00 87.58 200 A 1 
ATOM 1594 C CG1 . ILE A 1 200 ? -34.860 -26.742 21.582   1.00 83.82 200 A 1 
ATOM 1595 C CG2 . ILE A 1 200 ? -33.000 -25.659 22.899   1.00 82.75 200 A 1 
ATOM 1596 C CD1 . ILE A 1 200 ? -35.789 -27.145 22.736   1.00 77.14 200 A 1 
ATOM 1597 N N   . GLU A 1 201 ? -30.335 -27.583 21.493   1.00 89.69 201 A 1 
ATOM 1598 C CA  . GLU A 1 201 ? -28.895 -27.519 21.753   1.00 89.34 201 A 1 
ATOM 1599 C C   . GLU A 1 201 ? -28.109 -27.180 20.485   1.00 89.94 201 A 1 
ATOM 1600 O O   . GLU A 1 201 ? -27.342 -26.230 20.486   1.00 88.80 201 A 1 
ATOM 1601 C CB  . GLU A 1 201 ? -28.383 -28.841 22.346   1.00 87.88 201 A 1 
ATOM 1602 C CG  . GLU A 1 201 ? -28.822 -29.048 23.799   1.00 82.00 201 A 1 
ATOM 1603 C CD  . GLU A 1 201 ? -28.083 -30.216 24.472   1.00 78.59 201 A 1 
ATOM 1604 O OE1 . GLU A 1 201 ? -27.807 -30.087 25.683   1.00 70.70 201 A 1 
ATOM 1605 O OE2 . GLU A 1 201 ? -27.748 -31.194 23.774   1.00 72.03 201 A 1 
ATOM 1606 N N   . ALA A 1 202 ? -28.363 -27.899 19.389   1.00 90.11 202 A 1 
ATOM 1607 C CA  . ALA A 1 202 ? -27.677 -27.656 18.130   1.00 89.75 202 A 1 
ATOM 1608 C C   . ALA A 1 202 ? -27.916 -26.244 17.576   1.00 90.57 202 A 1 
ATOM 1609 O O   . ALA A 1 202 ? -27.008 -25.649 16.990   1.00 89.39 202 A 1 
ATOM 1610 C CB  . ALA A 1 202 ? -28.118 -28.720 17.122   1.00 88.65 202 A 1 
ATOM 1611 N N   . LYS A 1 203 ? -29.120 -25.691 17.766   1.00 90.09 203 A 1 
ATOM 1612 C CA  . LYS A 1 203 ? -29.460 -24.317 17.369   1.00 89.63 203 A 1 
ATOM 1613 C C   . LYS A 1 203 ? -28.633 -23.289 18.153   1.00 90.80 203 A 1 
ATOM 1614 O O   . LYS A 1 203 ? -28.010 -22.427 17.531   1.00 90.20 203 A 1 
ATOM 1615 C CB  . LYS A 1 203 ? -30.976 -24.111 17.566   1.00 87.37 203 A 1 
ATOM 1616 C CG  . LYS A 1 203 ? -31.468 -22.660 17.371   1.00 80.07 203 A 1 
ATOM 1617 C CD  . LYS A 1 203 ? -32.910 -22.546 17.886   1.00 78.06 203 A 1 
ATOM 1618 C CE  . LYS A 1 203 ? -33.325 -21.095 18.150   1.00 68.97 203 A 1 
ATOM 1619 N NZ  . LYS A 1 203 ? -34.384 -21.016 19.181   1.00 63.92 203 A 1 
ATOM 1620 N N   . HIS A 1 204 ? -28.614 -23.382 19.486   1.00 91.55 204 A 1 
ATOM 1621 C CA  . HIS A 1 204 ? -27.882 -22.439 20.323   1.00 91.44 204 A 1 
ATOM 1622 C C   . HIS A 1 204 ? -26.365 -22.610 20.223   1.00 92.09 204 A 1 
ATOM 1623 O O   . HIS A 1 204 ? -25.652 -21.619 20.160   1.00 91.11 204 A 1 
ATOM 1624 C CB  . HIS A 1 204 ? -28.363 -22.533 21.775   1.00 90.97 204 A 1 
ATOM 1625 C CG  . HIS A 1 204 ? -29.753 -21.993 21.962   1.00 91.37 204 A 1 
ATOM 1626 N ND1 . HIS A 1 204 ? -30.128 -20.666 21.797   1.00 80.92 204 A 1 
ATOM 1627 C CD2 . HIS A 1 204 ? -30.867 -22.712 22.299   1.00 81.29 204 A 1 
ATOM 1628 C CE1 . HIS A 1 204 ? -31.446 -20.605 22.030   1.00 83.59 204 A 1 
ATOM 1629 N NE2 . HIS A 1 204 ? -31.926 -21.814 22.336   1.00 84.44 204 A 1 
ATOM 1630 N N   . ASP A 1 205 ? -25.888 -23.851 20.115   1.00 92.12 205 A 1 
ATOM 1631 C CA  . ASP A 1 205 ? -24.469 -24.148 19.910   1.00 91.21 205 A 1 
ATOM 1632 C C   . ASP A 1 205 ? -23.975 -23.581 18.576   1.00 91.37 205 A 1 
ATOM 1633 O O   . ASP A 1 205 ? -22.859 -23.057 18.500   1.00 90.12 205 A 1 
ATOM 1634 C CB  . ASP A 1 205 ? -24.226 -25.664 19.970   1.00 89.97 205 A 1 
ATOM 1635 C CG  . ASP A 1 205 ? -24.419 -26.295 21.364   1.00 85.88 205 A 1 
ATOM 1636 O OD1 . ASP A 1 205 ? -24.551 -25.561 22.366   1.00 79.14 205 A 1 
ATOM 1637 O OD2 . ASP A 1 205 ? -24.420 -27.540 21.458   1.00 79.10 205 A 1 
ATOM 1638 N N   . LYS A 1 206 ? -24.814 -23.608 17.532   1.00 92.13 206 A 1 
ATOM 1639 C CA  . LYS A 1 206 ? -24.501 -22.967 16.256   1.00 91.26 206 A 1 
ATOM 1640 C C   . LYS A 1 206 ? -24.393 -21.450 16.392   1.00 91.95 206 A 1 
ATOM 1641 O O   . LYS A 1 206 ? -23.427 -20.881 15.909   1.00 91.20 206 A 1 
ATOM 1642 C CB  . LYS A 1 206 ? -25.527 -23.367 15.193   1.00 89.93 206 A 1 
ATOM 1643 C CG  . LYS A 1 206 ? -25.094 -22.838 13.824   1.00 82.88 206 A 1 
ATOM 1644 C CD  . LYS A 1 206 ? -26.183 -23.012 12.760   1.00 75.90 206 A 1 
ATOM 1645 C CE  . LYS A 1 206 ? -25.701 -22.244 11.530   1.00 68.29 206 A 1 
ATOM 1646 N NZ  . LYS A 1 206 ? -26.789 -21.921 10.580   1.00 60.30 206 A 1 
ATOM 1647 N N   . TYR A 1 207 ? -25.345 -20.788 17.064   1.00 91.63 207 A 1 
ATOM 1648 C CA  . TYR A 1 207 ? -25.263 -19.350 17.295   1.00 91.45 207 A 1 
ATOM 1649 C C   . TYR A 1 207 ? -24.045 -18.974 18.151   1.00 91.84 207 A 1 
ATOM 1650 O O   . TYR A 1 207 ? -23.414 -17.954 17.878   1.00 91.48 207 A 1 
ATOM 1651 C CB  . TYR A 1 207 ? -26.540 -18.827 17.951   1.00 91.49 207 A 1 
ATOM 1652 C CG  . TYR A 1 207 ? -27.725 -18.694 17.030   1.00 90.54 207 A 1 
ATOM 1653 C CD1 . TYR A 1 207 ? -27.654 -17.868 15.885   1.00 84.73 207 A 1 
ATOM 1654 C CD2 . TYR A 1 207 ? -28.938 -19.363 17.320   1.00 85.04 207 A 1 
ATOM 1655 C CE1 . TYR A 1 207 ? -28.775 -17.721 15.043   1.00 83.32 207 A 1 
ATOM 1656 C CE2 . TYR A 1 207 ? -30.052 -19.212 16.488   1.00 82.35 207 A 1 
ATOM 1657 C CZ  . TYR A 1 207 ? -29.968 -18.391 15.351   1.00 85.91 207 A 1 
ATOM 1658 O OH  . TYR A 1 207 ? -31.070 -18.248 14.524   1.00 83.16 207 A 1 
ATOM 1659 N N   . MET A 1 208 ? -23.684 -19.795 19.134   1.00 91.91 208 A 1 
ATOM 1660 C CA  . MET A 1 208 ? -22.473 -19.602 19.923   1.00 91.60 208 A 1 
ATOM 1661 C C   . MET A 1 208 ? -21.225 -19.701 19.034   1.00 91.64 208 A 1 
ATOM 1662 O O   . MET A 1 208 ? -20.373 -18.825 19.087   1.00 90.98 208 A 1 
ATOM 1663 C CB  . MET A 1 208 ? -22.421 -20.630 21.067   1.00 91.07 208 A 1 
ATOM 1664 C CG  . MET A 1 208 ? -21.383 -20.270 22.143   1.00 86.02 208 A 1 
ATOM 1665 S SD  . MET A 1 208 ? -22.073 -19.569 23.676   1.00 83.54 208 A 1 
ATOM 1666 C CE  . MET A 1 208 ? -22.822 -21.038 24.394   1.00 73.74 208 A 1 
ATOM 1667 N N   . ALA A 1 209 ? -21.151 -20.718 18.179   1.00 92.38 209 A 1 
ATOM 1668 C CA  . ALA A 1 209 ? -20.042 -20.899 17.251   1.00 91.10 209 A 1 
ATOM 1669 C C   . ALA A 1 209 ? -19.935 -19.754 16.231   1.00 91.24 209 A 1 
ATOM 1670 O O   . ALA A 1 209 ? -18.838 -19.234 16.015   1.00 90.11 209 A 1 
ATOM 1671 C CB  . ALA A 1 209 ? -20.195 -22.255 16.560   1.00 90.41 209 A 1 
ATOM 1672 N N   . ASP A 1 210 ? -21.062 -19.329 15.649   1.00 91.19 210 A 1 
ATOM 1673 C CA  . ASP A 1 210 ? -21.092 -18.209 14.701   1.00 90.04 210 A 1 
ATOM 1674 C C   . ASP A 1 210 ? -20.675 -16.889 15.387   1.00 89.98 210 A 1 
ATOM 1675 O O   . ASP A 1 210 ? -19.970 -16.075 14.798   1.00 89.02 210 A 1 
ATOM 1676 C CB  . ASP A 1 210 ? -22.501 -18.079 14.082   1.00 89.47 210 A 1 
ATOM 1677 C CG  . ASP A 1 210 ? -22.954 -19.185 13.092   1.00 86.64 210 A 1 
ATOM 1678 O OD1 . ASP A 1 210 ? -22.122 -19.971 12.588   1.00 80.68 210 A 1 
ATOM 1679 O OD2 . ASP A 1 210 ? -24.166 -19.221 12.757   1.00 80.93 210 A 1 
ATOM 1680 N N   . MET A 1 211 ? -21.053 -16.679 16.650   1.00 90.15 211 A 1 
ATOM 1681 C CA  . MET A 1 211 ? -20.630 -15.535 17.463   1.00 89.86 211 A 1 
ATOM 1682 C C   . MET A 1 211 ? -19.136 -15.602 17.794   1.00 90.14 211 A 1 
ATOM 1683 O O   . MET A 1 211 ? -18.423 -14.616 17.601   1.00 89.72 211 A 1 
ATOM 1684 C CB  . MET A 1 211 ? -21.478 -15.474 18.739   1.00 89.44 211 A 1 
ATOM 1685 C CG  . MET A 1 211 ? -21.134 -14.266 19.610   1.00 86.40 211 A 1 
ATOM 1686 S SD  . MET A 1 211 ? -21.688 -14.387 21.334   1.00 83.64 211 A 1 
ATOM 1687 C CE  . MET A 1 211 ? -20.639 -15.754 21.878   1.00 73.23 211 A 1 
ATOM 1688 N N   . ASP A 1 212 ? -18.653 -16.755 18.244   1.00 91.30 212 A 1 
ATOM 1689 C CA  . ASP A 1 212 ? -17.234 -16.954 18.532   1.00 89.74 212 A 1 
ATOM 1690 C C   . ASP A 1 212 ? -16.379 -16.738 17.286   1.00 89.36 212 A 1 
ATOM 1691 O O   . ASP A 1 212 ? -15.307 -16.128 17.352   1.00 88.32 212 A 1 
ATOM 1692 C CB  . ASP A 1 212 ? -16.997 -18.372 19.095   1.00 88.99 212 A 1 
ATOM 1693 C CG  . ASP A 1 212 ? -17.490 -18.597 20.524   1.00 86.56 212 A 1 
ATOM 1694 O OD1 . ASP A 1 212 ? -17.779 -17.615 21.237   1.00 81.25 212 A 1 
ATOM 1695 O OD2 . ASP A 1 212 ? -17.497 -19.778 20.954   1.00 81.22 212 A 1 
ATOM 1696 N N   . GLU A 1 213 ? -16.858 -17.171 16.113   1.00 89.99 213 A 1 
ATOM 1697 C CA  . GLU A 1 213 ? -16.192 -16.933 14.833   1.00 88.01 213 A 1 
ATOM 1698 C C   . GLU A 1 213 ? -16.160 -15.445 14.480   1.00 87.61 213 A 1 
ATOM 1699 O O   . GLU A 1 213 ? -15.121 -14.947 14.030   1.00 86.14 213 A 1 
ATOM 1700 C CB  . GLU A 1 213 ? -16.845 -17.772 13.720   1.00 86.75 213 A 1 
ATOM 1701 C CG  . GLU A 1 213 ? -16.001 -17.721 12.433   1.00 77.63 213 A 1 
ATOM 1702 C CD  . GLU A 1 213 ? -16.516 -18.583 11.265   1.00 70.30 213 A 1 
ATOM 1703 O OE1 . GLU A 1 213 ? -15.839 -18.550 10.208   1.00 61.68 213 A 1 
ATOM 1704 O OE2 . GLU A 1 213 ? -17.561 -19.253 11.397   1.00 61.76 213 A 1 
ATOM 1705 N N   . LEU A 1 214 ? -17.241 -14.698 14.737   1.00 88.49 214 A 1 
ATOM 1706 C CA  . LEU A 1 214 ? -17.297 -13.254 14.523   1.00 87.82 214 A 1 
ATOM 1707 C C   . LEU A 1 214 ? -16.240 -12.524 15.360   1.00 88.09 214 A 1 
ATOM 1708 O O   . LEU A 1 214 ? -15.437 -11.764 14.817   1.00 86.98 214 A 1 
ATOM 1709 C CB  . LEU A 1 214 ? -18.719 -12.754 14.824   1.00 87.20 214 A 1 
ATOM 1710 C CG  . LEU A 1 214 ? -18.907 -11.238 14.588   1.00 84.11 214 A 1 
ATOM 1711 C CD1 . LEU A 1 214 ? -18.952 -10.911 13.103   1.00 77.75 214 A 1 
ATOM 1712 C CD2 . LEU A 1 214 ? -20.218 -10.788 15.226   1.00 77.31 214 A 1 
ATOM 1713 N N   . PHE A 1 215 ? -16.206 -12.793 16.671   1.00 88.32 215 A 1 
ATOM 1714 C CA  . PHE A 1 215 ? -15.192 -12.204 17.553   1.00 87.70 215 A 1 
ATOM 1715 C C   . PHE A 1 215 ? -13.778 -12.661 17.181   1.00 86.70 215 A 1 
ATOM 1716 O O   . PHE A 1 215 ? -12.859 -11.849 17.147   1.00 84.47 215 A 1 
ATOM 1717 C CB  . PHE A 1 215 ? -15.508 -12.534 19.015   1.00 87.94 215 A 1 
ATOM 1718 C CG  . PHE A 1 215 ? -16.599 -11.675 19.607   1.00 89.29 215 A 1 
ATOM 1719 C CD1 . PHE A 1 215 ? -16.311 -10.353 20.028   1.00 85.04 215 A 1 
ATOM 1720 C CD2 . PHE A 1 215 ? -17.906 -12.164 19.744   1.00 84.64 215 A 1 
ATOM 1721 C CE1 . PHE A 1 215 ? -17.318 -9.555  20.574   1.00 84.36 215 A 1 
ATOM 1722 C CE2 . PHE A 1 215 ? -18.921 -11.361 20.289   1.00 83.88 215 A 1 
ATOM 1723 C CZ  . PHE A 1 215 ? -18.625 -10.053 20.703   1.00 87.36 215 A 1 
ATOM 1724 N N   . SER A 1 216 ? -13.603 -13.930 16.838   1.00 87.03 216 A 1 
ATOM 1725 C CA  . SER A 1 216 ? -12.321 -14.465 16.390   1.00 84.23 216 A 1 
ATOM 1726 C C   . SER A 1 216 ? -11.838 -13.784 15.113   1.00 82.88 216 A 1 
ATOM 1727 O O   . SER A 1 216 ? -10.661 -13.450 15.030   1.00 80.05 216 A 1 
ATOM 1728 C CB  . SER A 1 216 ? -12.404 -15.976 16.179   1.00 82.87 216 A 1 
ATOM 1729 O OG  . SER A 1 216 ? -11.123 -16.485 15.845   1.00 71.98 216 A 1 
ATOM 1730 N N   . GLN A 1 217 ? -12.706 -13.513 14.143   1.00 83.15 217 A 1 
ATOM 1731 C CA  . GLN A 1 217 ? -12.313 -12.804 12.917   1.00 79.76 217 A 1 
ATOM 1732 C C   . GLN A 1 217 ? -11.837 -11.380 13.204   1.00 79.42 217 A 1 
ATOM 1733 O O   . GLN A 1 217 ? -10.877 -10.923 12.589   1.00 77.18 217 A 1 
ATOM 1734 C CB  . GLN A 1 217 ? -13.484 -12.745 11.923   1.00 77.88 217 A 1 
ATOM 1735 C CG  . GLN A 1 217 ? -13.663 -14.049 11.155   1.00 70.82 217 A 1 
ATOM 1736 C CD  . GLN A 1 217 ? -14.779 -13.968 10.101   1.00 66.71 217 A 1 
ATOM 1737 O OE1 . GLN A 1 217 ? -15.205 -12.911 9.653    1.00 60.41 217 A 1 
ATOM 1738 N NE2 . GLN A 1 217 ? -15.259 -15.097 9.632    1.00 57.45 217 A 1 
ATOM 1739 N N   . VAL A 1 218 ? -12.498 -10.676 14.112   1.00 81.17 218 A 1 
ATOM 1740 C CA  . VAL A 1 218 ? -12.084 -9.329  14.518   1.00 79.53 218 A 1 
ATOM 1741 C C   . VAL A 1 218 ? -10.747 -9.400  15.252   1.00 78.74 218 A 1 
ATOM 1742 O O   . VAL A 1 218 ? -9.816  -8.657  14.919   1.00 75.95 218 A 1 
ATOM 1743 C CB  . VAL A 1 218 ? -13.170 -8.644  15.361   1.00 79.06 218 A 1 
ATOM 1744 C CG1 . VAL A 1 218 ? -12.723 -7.235  15.773   1.00 73.44 218 A 1 
ATOM 1745 C CG2 . VAL A 1 218 ? -14.474 -8.482  14.571   1.00 73.10 218 A 1 
ATOM 1746 N N   . ASP A 1 219 ? -10.596 -10.331 16.172   1.00 78.43 219 A 1 
ATOM 1747 C CA  . ASP A 1 219 ? -9.385  -10.529 16.960   1.00 76.73 219 A 1 
ATOM 1748 C C   . ASP A 1 219 ? -8.229  -11.068 16.102   1.00 76.49 219 A 1 
ATOM 1749 O O   . ASP A 1 219 ? -7.085  -10.622 16.232   1.00 73.08 219 A 1 
ATOM 1750 C CB  . ASP A 1 219 ? -9.728  -11.460 18.132   1.00 73.97 219 A 1 
ATOM 1751 C CG  . ASP A 1 219 ? -8.684  -11.461 19.249   1.00 68.77 219 A 1 
ATOM 1752 O OD1 . ASP A 1 219 ? -7.998  -10.437 19.453   1.00 62.69 219 A 1 
ATOM 1753 O OD2 . ASP A 1 219 ? -8.511  -12.524 19.897   1.00 61.20 219 A 1 
ATOM 1754 N N   . GLU A 1 220 ? -8.503  -11.954 15.154   1.00 74.55 220 A 1 
ATOM 1755 C CA  . GLU A 1 220 ? -7.487  -12.489 14.244   1.00 72.48 220 A 1 
ATOM 1756 C C   . GLU A 1 220 ? -6.948  -11.405 13.308   1.00 73.17 220 A 1 
ATOM 1757 O O   . GLU A 1 220 ? -5.741  -11.345 13.087   1.00 69.94 220 A 1 
ATOM 1758 C CB  . GLU A 1 220 ? -8.054  -13.678 13.449   1.00 68.68 220 A 1 
ATOM 1759 C CG  . GLU A 1 220 ? -6.976  -14.681 13.064   1.00 61.09 220 A 1 
ATOM 1760 C CD  . GLU A 1 220 ? -7.381  -15.697 11.999   1.00 53.62 220 A 1 
ATOM 1761 O OE1 . GLU A 1 220 ? -6.512  -16.541 11.678   1.00 48.11 220 A 1 
ATOM 1762 O OE2 . GLU A 1 220 ? -8.431  -15.551 11.372   1.00 48.37 220 A 1 
ATOM 1763 N N   . LYS A 1 221 ? -7.804  -10.505 12.820   1.00 72.78 221 A 1 
ATOM 1764 C CA  . LYS A 1 221 ? -7.360  -9.331  12.050   1.00 70.79 221 A 1 
ATOM 1765 C C   . LYS A 1 221 ? -6.478  -8.401  12.877   1.00 72.03 221 A 1 
ATOM 1766 O O   . LYS A 1 221 ? -5.575  -7.793  12.327   1.00 69.66 221 A 1 
ATOM 1767 C CB  . LYS A 1 221 ? -8.569  -8.564  11.489   1.00 67.56 221 A 1 
ATOM 1768 C CG  . LYS A 1 221 ? -9.118  -9.245  10.232   1.00 61.75 221 A 1 
ATOM 1769 C CD  . LYS A 1 221 ? -10.343 -8.506  9.683    1.00 56.87 221 A 1 
ATOM 1770 C CE  . LYS A 1 221 ? -10.821 -9.239  8.422    1.00 50.57 221 A 1 
ATOM 1771 N NZ  . LYS A 1 221 ? -12.061 -8.670  7.864    1.00 45.73 221 A 1 
ATOM 1772 N N   . ARG A 1 222 ? -6.713  -8.318  14.183   1.00 71.91 222 A 1 
ATOM 1773 C CA  . ARG A 1 222 ? -5.891  -7.521  15.098   1.00 70.72 222 A 1 
ATOM 1774 C C   . ARG A 1 222 ? -4.608  -8.233  15.529   1.00 71.63 222 A 1 
ATOM 1775 O O   . ARG A 1 222 ? -3.564  -7.598  15.671   1.00 69.75 222 A 1 
ATOM 1776 C CB  . ARG A 1 222 ? -6.713  -7.156  16.325   1.00 67.68 222 A 1 
ATOM 1777 C CG  . ARG A 1 222 ? -7.814  -6.149  15.966   1.00 63.31 222 A 1 
ATOM 1778 C CD  . ARG A 1 222 ? -8.680  -5.957  17.199   1.00 60.58 222 A 1 
ATOM 1779 N NE  . ARG A 1 222 ? -9.738  -4.984  16.965   1.00 55.56 222 A 1 
ATOM 1780 C CZ  . ARG A 1 222 ? -10.646 -4.668  17.852   1.00 50.36 222 A 1 
ATOM 1781 N NH1 . ARG A 1 222 ? -10.589 -5.143  19.063   1.00 47.51 222 A 1 
ATOM 1782 N NH2 . ARG A 1 222 ? -11.640 -3.889  17.559   1.00 45.84 222 A 1 
ATOM 1783 N N   . LYS A 1 223 ? -4.682  -9.550  15.745   1.00 71.66 223 A 1 
ATOM 1784 C CA  . LYS A 1 223 ? -3.540  -10.389 16.126   1.00 70.69 223 A 1 
ATOM 1785 C C   . LYS A 1 223 ? -2.584  -10.645 14.974   1.00 72.13 223 A 1 
ATOM 1786 O O   . LYS A 1 223 ? -1.385  -10.733 15.223   1.00 68.15 223 A 1 
ATOM 1787 C CB  . LYS A 1 223 ? -4.032  -11.732 16.683   1.00 65.79 223 A 1 
ATOM 1788 C CG  . LYS A 1 223 ? -4.448  -11.620 18.151   1.00 59.48 223 A 1 
ATOM 1789 C CD  . LYS A 1 223 ? -5.027  -12.946 18.625   1.00 53.92 223 A 1 
ATOM 1790 C CE  . LYS A 1 223 ? -5.360  -12.869 20.114   1.00 47.27 223 A 1 
ATOM 1791 N NZ  . LYS A 1 223 ? -6.351  -13.885 20.498   1.00 40.83 223 A 1 
ATOM 1792 N N   . LYS A 1 224 ? -3.086  -10.765 13.745   1.00 71.74 224 A 1 
ATOM 1793 C CA  . LYS A 1 224 ? -2.261  -10.871 12.546   1.00 71.06 224 A 1 
ATOM 1794 C C   . LYS A 1 224 ? -1.565  -9.531  12.293   1.00 73.78 224 A 1 
ATOM 1795 O O   . LYS A 1 224 ? -1.942  -8.749  11.430   1.00 69.14 224 A 1 
ATOM 1796 C CB  . LYS A 1 224 ? -3.069  -11.368 11.336   1.00 64.61 224 A 1 
ATOM 1797 C CG  . LYS A 1 224 ? -3.192  -12.892 11.339   1.00 57.40 224 A 1 
ATOM 1798 C CD  . LYS A 1 224 ? -4.091  -13.375 10.195   1.00 51.41 224 A 1 
ATOM 1799 C CE  . LYS A 1 224 ? -4.133  -14.902 10.186   1.00 43.98 224 A 1 
ATOM 1800 N NZ  . LYS A 1 224 ? -5.299  -15.424 9.436    1.00 37.91 224 A 1 
ATOM 1801 N N   . ARG A 1 225 ? -0.512  -9.307  13.058   1.00 74.79 225 A 1 
ATOM 1802 C CA  . ARG A 1 225 ? 0.486   -8.262  12.884   1.00 75.47 225 A 1 
ATOM 1803 C C   . ARG A 1 225 ? 1.430   -8.635  11.736   1.00 77.95 225 A 1 
ATOM 1804 O O   . ARG A 1 225 ? 2.642   -8.570  11.883   1.00 74.06 225 A 1 
ATOM 1805 C CB  . ARG A 1 225 ? 1.224   -8.026  14.213   1.00 70.73 225 A 1 
ATOM 1806 C CG  . ARG A 1 225 ? 0.319   -7.484  15.324   1.00 66.02 225 A 1 
ATOM 1807 C CD  . ARG A 1 225 ? 1.166   -7.195  16.561   1.00 61.35 225 A 1 
ATOM 1808 N NE  . ARG A 1 225 ? 0.365   -6.669  17.682   1.00 56.37 225 A 1 
ATOM 1809 C CZ  . ARG A 1 225 ? 0.843   -6.036  18.749   1.00 50.72 225 A 1 
ATOM 1810 N NH1 . ARG A 1 225 ? 2.125   -5.843  18.919   1.00 48.23 225 A 1 
ATOM 1811 N NH2 . ARG A 1 225 ? 0.041   -5.579  19.654   1.00 46.45 225 A 1 
ATOM 1812 N N   . ASP A 1 226 ? 0.872   -9.084  10.624   1.00 80.30 226 A 1 
ATOM 1813 C CA  . ASP A 1 226 ? 1.640   -9.429  9.446    1.00 81.69 226 A 1 
ATOM 1814 C C   . ASP A 1 226 ? 1.801   -8.185  8.576    1.00 85.03 226 A 1 
ATOM 1815 O O   . ASP A 1 226 ? 0.830   -7.601  8.100    1.00 83.19 226 A 1 
ATOM 1816 C CB  . ASP A 1 226 ? 0.993   -10.605 8.691    1.00 76.22 226 A 1 
ATOM 1817 C CG  . ASP A 1 226 ? 1.259   -11.980 9.322    1.00 67.84 226 A 1 
ATOM 1818 O OD1 . ASP A 1 226 ? 2.292   -12.134 10.009   1.00 60.01 226 A 1 
ATOM 1819 O OD2 . ASP A 1 226 ? 0.471   -12.899 9.048    1.00 60.21 226 A 1 
ATOM 1820 N N   . ILE A 1 227 ? 3.044   -7.773  8.382    1.00 84.40 227 A 1 
ATOM 1821 C CA  . ILE A 1 227 ? 3.393   -6.778  7.374    1.00 86.37 227 A 1 
ATOM 1822 C C   . ILE A 1 227 ? 3.462   -7.520  6.042    1.00 87.72 227 A 1 
ATOM 1823 O O   . ILE A 1 227 ? 4.289   -8.426  5.912    1.00 86.14 227 A 1 
ATOM 1824 C CB  . ILE A 1 227 ? 4.714   -6.055  7.704    1.00 85.16 227 A 1 
ATOM 1825 C CG1 . ILE A 1 227 ? 4.628   -5.340  9.072    1.00 81.85 227 A 1 
ATOM 1826 C CG2 . ILE A 1 227 ? 5.025   -5.038  6.595    1.00 80.61 227 A 1 
ATOM 1827 C CD1 . ILE A 1 227 ? 5.956   -4.735  9.549    1.00 75.52 227 A 1 
ATOM 1828 N N   . PRO A 1 228 ? 2.640   -7.152  5.051    1.00 88.54 228 A 1 
ATOM 1829 C CA  . PRO A 1 228 ? 2.705   -7.775  3.741    1.00 89.02 228 A 1 
ATOM 1830 C C   . PRO A 1 228 ? 4.098   -7.655  3.109    1.00 89.92 228 A 1 
ATOM 1831 O O   . PRO A 1 228 ? 4.676   -6.571  3.097    1.00 88.64 228 A 1 
ATOM 1832 C CB  . PRO A 1 228 ? 1.644   -7.062  2.899    1.00 87.69 228 A 1 
ATOM 1833 C CG  . PRO A 1 228 ? 0.655   -6.550  3.927    1.00 86.09 228 A 1 
ATOM 1834 C CD  . PRO A 1 228 ? 1.545   -6.212  5.114    1.00 88.02 228 A 1 
ATOM 1835 N N   . ASP A 1 229 ? 4.606   -8.745  2.545    1.00 88.84 229 A 1 
ATOM 1836 C CA  . ASP A 1 229 ? 5.948   -8.778  1.961    1.00 87.40 229 A 1 
ATOM 1837 C C   . ASP A 1 229 ? 6.131   -7.748  0.837    1.00 88.67 229 A 1 
ATOM 1838 O O   . ASP A 1 229 ? 7.224   -7.204  0.652    1.00 87.04 229 A 1 
ATOM 1839 C CB  . ASP A 1 229 ? 6.254   -10.193 1.431    1.00 84.82 229 A 1 
ATOM 1840 C CG  . ASP A 1 229 ? 6.454   -11.264 2.512    1.00 78.08 229 A 1 
ATOM 1841 O OD1 . ASP A 1 229 ? 6.913   -10.924 3.625    1.00 71.90 229 A 1 
ATOM 1842 O OD2 . ASP A 1 229 ? 6.189   -12.450 2.210    1.00 71.67 229 A 1 
ATOM 1843 N N   . TYR A 1 230 ? 5.068   -7.424  0.099    1.00 90.83 230 A 1 
ATOM 1844 C CA  . TYR A 1 230 ? 5.094   -6.420  -0.971   1.00 91.81 230 A 1 
ATOM 1845 C C   . TYR A 1 230 ? 5.271   -4.979  -0.472   1.00 93.17 230 A 1 
ATOM 1846 O O   . TYR A 1 230 ? 5.548   -4.090  -1.281   1.00 92.15 230 A 1 
ATOM 1847 C CB  . TYR A 1 230 ? 3.843   -6.566  -1.849   1.00 91.25 230 A 1 
ATOM 1848 C CG  . TYR A 1 230 ? 2.513   -6.420  -1.122   1.00 91.24 230 A 1 
ATOM 1849 C CD1 . TYR A 1 230 ? 1.697   -7.545  -0.905   1.00 88.46 230 A 1 
ATOM 1850 C CD2 . TYR A 1 230 ? 2.063   -5.156  -0.694   1.00 88.31 230 A 1 
ATOM 1851 C CE1 . TYR A 1 230 ? 0.461   -7.413  -0.259   1.00 86.59 230 A 1 
ATOM 1852 C CE2 . TYR A 1 230 ? 0.834   -5.024  -0.034   1.00 85.95 230 A 1 
ATOM 1853 C CZ  . TYR A 1 230 ? 0.030   -6.151  0.183    1.00 87.17 230 A 1 
ATOM 1854 O OH  . TYR A 1 230 ? -1.172  -6.020  0.835    1.00 84.77 230 A 1 
ATOM 1855 N N   . LEU A 1 231 ? 5.149   -4.730  0.829    1.00 92.92 231 A 1 
ATOM 1856 C CA  . LEU A 1 231 ? 5.450   -3.439  1.457    1.00 93.92 231 A 1 
ATOM 1857 C C   . LEU A 1 231 ? 6.863   -3.384  2.050    1.00 94.47 231 A 1 
ATOM 1858 O O   . LEU A 1 231 ? 7.303   -2.328  2.512    1.00 93.05 231 A 1 
ATOM 1859 C CB  . LEU A 1 231 ? 4.395   -3.123  2.537    1.00 93.97 231 A 1 
ATOM 1860 C CG  . LEU A 1 231 ? 2.932   -3.103  2.065    1.00 93.74 231 A 1 
ATOM 1861 C CD1 . LEU A 1 231 ? 2.028   -2.664  3.222    1.00 91.57 231 A 1 
ATOM 1862 C CD2 . LEU A 1 231 ? 2.702   -2.138  0.905    1.00 91.16 231 A 1 
ATOM 1863 N N   . CYS A 1 232 ? 7.579   -4.508  2.042    1.00 93.01 232 A 1 
ATOM 1864 C CA  . CYS A 1 232 ? 8.919   -4.621  2.592    1.00 92.15 232 A 1 
ATOM 1865 C C   . CYS A 1 232 ? 9.993   -4.425  1.518    1.00 91.80 232 A 1 
ATOM 1866 O O   . CYS A 1 232 ? 9.868   -4.876  0.377    1.00 90.14 232 A 1 
ATOM 1867 C CB  . CYS A 1 232 ? 9.064   -5.960  3.321    1.00 90.59 232 A 1 
ATOM 1868 S SG  . CYS A 1 232 ? 7.944   -6.022  4.751    1.00 88.52 232 A 1 
ATOM 1869 N N   . GLY A 1 233 ? 11.102  -3.773  1.898    1.00 91.57 233 A 1 
ATOM 1870 C CA  . GLY A 1 233 ? 12.266  -3.609  1.034    1.00 91.14 233 A 1 
ATOM 1871 C C   . GLY A 1 233 ? 12.990  -4.935  0.790    1.00 91.44 233 A 1 
ATOM 1872 O O   . GLY A 1 233 ? 13.148  -5.746  1.696    1.00 89.19 233 A 1 
ATOM 1873 N N   . LYS A 1 234 ? 13.497  -5.148  -0.435   1.00 91.96 234 A 1 
ATOM 1874 C CA  . LYS A 1 234 ? 14.187  -6.394  -0.807   1.00 91.16 234 A 1 
ATOM 1875 C C   . LYS A 1 234 ? 15.605  -6.520  -0.215   1.00 91.28 234 A 1 
ATOM 1876 O O   . LYS A 1 234 ? 16.237  -7.571  -0.370   1.00 87.31 234 A 1 
ATOM 1877 C CB  . LYS A 1 234 ? 14.207  -6.570  -2.334   1.00 89.73 234 A 1 
ATOM 1878 C CG  . LYS A 1 234 ? 12.790  -6.658  -2.920   1.00 88.27 234 A 1 
ATOM 1879 C CD  . LYS A 1 234 ? 12.761  -7.284  -4.315   1.00 82.53 234 A 1 
ATOM 1880 C CE  . LYS A 1 234 ? 11.312  -7.355  -4.815   1.00 78.74 234 A 1 
ATOM 1881 N NZ  . LYS A 1 234 ? 11.149  -8.214  -6.013   1.00 69.68 234 A 1 
ATOM 1882 N N   . ILE A 1 235 ? 16.104  -5.489  0.454    1.00 91.97 235 A 1 
ATOM 1883 C CA  . ILE A 1 235 ? 17.391  -5.492  1.164    1.00 91.37 235 A 1 
ATOM 1884 C C   . ILE A 1 235 ? 17.160  -5.595  2.674    1.00 91.03 235 A 1 
ATOM 1885 O O   . ILE A 1 235 ? 17.705  -6.506  3.309    1.00 88.18 235 A 1 
ATOM 1886 C CB  . ILE A 1 235 ? 18.244  -4.256  0.796    1.00 91.04 235 A 1 
ATOM 1887 C CG1 . ILE A 1 235 ? 18.603  -4.264  -0.713   1.00 89.49 235 A 1 
ATOM 1888 C CG2 . ILE A 1 235 ? 19.528  -4.210  1.652    1.00 88.72 235 A 1 
ATOM 1889 C CD1 . ILE A 1 235 ? 19.226  -2.958  -1.199   1.00 86.65 235 A 1 
ATOM 1890 N N   . SER A 1 236 ? 16.344  -4.705  3.249    1.00 89.91 236 A 1 
ATOM 1891 C CA  . SER A 1 236 ? 16.104  -4.684  4.696    1.00 87.93 236 A 1 
ATOM 1892 C C   . SER A 1 236 ? 15.172  -5.779  5.193    1.00 88.00 236 A 1 
ATOM 1893 O O   . SER A 1 236 ? 15.304  -6.218  6.333    1.00 85.07 236 A 1 
ATOM 1894 C CB  . SER A 1 236 ? 15.536  -3.331  5.130    1.00 86.21 236 A 1 
ATOM 1895 O OG  . SER A 1 236 ? 14.432  -2.956  4.340    1.00 82.03 236 A 1 
ATOM 1896 N N   . PHE A 1 237 ? 14.255  -6.261  4.348    1.00 87.42 237 A 1 
ATOM 1897 C CA  . PHE A 1 237 ? 13.119  -7.099  4.761    1.00 86.62 237 A 1 
ATOM 1898 C C   . PHE A 1 237 ? 12.236  -6.442  5.834    1.00 86.44 237 A 1 
ATOM 1899 O O   . PHE A 1 237 ? 11.559  -7.118  6.606    1.00 83.06 237 A 1 
ATOM 1900 C CB  . PHE A 1 237 ? 13.565  -8.517  5.131    1.00 85.33 237 A 1 
ATOM 1901 C CG  . PHE A 1 237 ? 14.155  -9.301  3.990    1.00 85.43 237 A 1 
ATOM 1902 C CD1 . PHE A 1 237 ? 13.349  -10.187 3.258    1.00 80.59 237 A 1 
ATOM 1903 C CD2 . PHE A 1 237 ? 15.501  -9.171  3.647    1.00 80.19 237 A 1 
ATOM 1904 C CE1 . PHE A 1 237 ? 13.875  -10.933 2.196    1.00 77.96 237 A 1 
ATOM 1905 C CE2 . PHE A 1 237 ? 16.038  -9.909  2.580    1.00 77.72 237 A 1 
ATOM 1906 C CZ  . PHE A 1 237 ? 15.227  -10.788 1.855    1.00 79.99 237 A 1 
ATOM 1907 N N   . GLU A 1 238 ? 12.260  -5.113  5.891    1.00 88.79 238 A 1 
ATOM 1908 C CA  . GLU A 1 238 ? 11.424  -4.291  6.758    1.00 88.94 238 A 1 
ATOM 1909 C C   . GLU A 1 238 ? 10.514  -3.404  5.914    1.00 90.76 238 A 1 
ATOM 1910 O O   . GLU A 1 238 ? 10.765  -3.171  4.738    1.00 89.58 238 A 1 
ATOM 1911 C CB  . GLU A 1 238 ? 12.297  -3.437  7.696    1.00 86.07 238 A 1 
ATOM 1912 C CG  . GLU A 1 238 ? 13.161  -4.256  8.668    1.00 79.32 238 A 1 
ATOM 1913 C CD  . GLU A 1 238 ? 13.852  -3.382  9.732    1.00 74.70 238 A 1 
ATOM 1914 O OE1 . GLU A 1 238 ? 14.022  -3.845  10.883   1.00 66.62 238 A 1 
ATOM 1915 O OE2 . GLU A 1 238 ? 14.222  -2.218  9.459    1.00 67.05 238 A 1 
ATOM 1916 N N   . LEU A 1 239 ? 9.471   -2.873  6.549    1.00 91.19 239 A 1 
ATOM 1917 C CA  . LEU A 1 239 ? 8.566   -1.918  5.932    1.00 92.02 239 A 1 
ATOM 1918 C C   . LEU A 1 239 ? 9.353   -0.713  5.400    1.00 92.55 239 A 1 
ATOM 1919 O O   . LEU A 1 239 ? 10.068  -0.043  6.151    1.00 91.24 239 A 1 
ATOM 1920 C CB  . LEU A 1 239 ? 7.512   -1.501  6.963    1.00 91.42 239 A 1 
ATOM 1921 C CG  . LEU A 1 239 ? 6.421   -0.576  6.388    1.00 90.74 239 A 1 
ATOM 1922 C CD1 . LEU A 1 239 ? 5.502   -1.314  5.425    1.00 87.13 239 A 1 
ATOM 1923 C CD2 . LEU A 1 239 ? 5.565   -0.041  7.530    1.00 86.70 239 A 1 
ATOM 1924 N N   . MET A 1 240 ? 9.190   -0.410  4.110    1.00 93.54 240 A 1 
ATOM 1925 C CA  . MET A 1 240 ? 9.847   0.709   3.462    1.00 94.08 240 A 1 
ATOM 1926 C C   . MET A 1 240 ? 9.330   2.048   4.008    1.00 93.76 240 A 1 
ATOM 1927 O O   . MET A 1 240 ? 8.128   2.244   4.171    1.00 92.58 240 A 1 
ATOM 1928 C CB  . MET A 1 240 ? 9.647   0.635   1.949    1.00 94.16 240 A 1 
ATOM 1929 C CG  . MET A 1 240 ? 10.399  -0.530  1.306    1.00 93.09 240 A 1 
ATOM 1930 S SD  . MET A 1 240 ? 10.175  -0.653  -0.492   1.00 92.90 240 A 1 
ATOM 1931 C CE  . MET A 1 240 ? 8.515   -1.370  -0.552   1.00 84.50 240 A 1 
ATOM 1932 N N   . ARG A 1 241 ? 10.243  2.988   4.244    1.00 93.69 241 A 1 
ATOM 1933 C CA  . ARG A 1 241 ? 9.921   4.368   4.658    1.00 92.52 241 A 1 
ATOM 1934 C C   . ARG A 1 241 ? 9.927   5.338   3.476    1.00 93.36 241 A 1 
ATOM 1935 O O   . ARG A 1 241 ? 9.067   6.207   3.377    1.00 90.99 241 A 1 
ATOM 1936 C CB  . ARG A 1 241 ? 10.906  4.824   5.739    1.00 90.32 241 A 1 
ATOM 1937 C CG  . ARG A 1 241 ? 10.823  4.010   7.048    1.00 85.42 241 A 1 
ATOM 1938 C CD  . ARG A 1 241 ? 9.589   4.380   7.873    1.00 77.07 241 A 1 
ATOM 1939 N NE  . ARG A 1 241 ? 9.534   3.571   9.099    1.00 70.84 241 A 1 
ATOM 1940 C CZ  . ARG A 1 241 ? 8.680   3.724   10.107   1.00 63.07 241 A 1 
ATOM 1941 N NH1 . ARG A 1 241 ? 7.804   4.697   10.160   1.00 56.93 241 A 1 
ATOM 1942 N NH2 . ARG A 1 241 ? 8.680   2.882   11.089   1.00 57.51 241 A 1 
ATOM 1943 N N   . GLU A 1 242 ? 10.889  5.165   2.586    1.00 93.78 242 A 1 
ATOM 1944 C CA  . GLU A 1 242 ? 11.023  5.943   1.362    1.00 94.57 242 A 1 
ATOM 1945 C C   . GLU A 1 242 ? 11.173  5.011   0.153    1.00 95.85 242 A 1 
ATOM 1946 O O   . GLU A 1 242 ? 12.279  4.827   -0.365   1.00 95.16 242 A 1 
ATOM 1947 C CB  . GLU A 1 242 ? 12.200  6.934   1.445    1.00 93.16 242 A 1 
ATOM 1948 C CG  . GLU A 1 242 ? 11.953  8.071   2.443    1.00 85.24 242 A 1 
ATOM 1949 C CD  . GLU A 1 242 ? 12.874  9.252   2.125    1.00 79.87 242 A 1 
ATOM 1950 O OE1 . GLU A 1 242 ? 12.327  10.350  1.898    1.00 71.61 242 A 1 
ATOM 1951 O OE2 . GLU A 1 242 ? 14.104  9.043   2.048    1.00 72.12 242 A 1 
ATOM 1952 N N   . PRO A 1 243 ? 10.082  4.396   -0.309   1.00 96.27 243 A 1 
ATOM 1953 C CA  . PRO A 1 243 ? 10.139  3.496   -1.452   1.00 96.78 243 A 1 
ATOM 1954 C C   . PRO A 1 243 ? 10.607  4.228   -2.701   1.00 96.94 243 A 1 
ATOM 1955 O O   . PRO A 1 243 ? 10.030  5.245   -3.116   1.00 95.87 243 A 1 
ATOM 1956 C CB  . PRO A 1 243 ? 8.724   2.929   -1.595   1.00 96.12 243 A 1 
ATOM 1957 C CG  . PRO A 1 243 ? 7.842   4.017   -0.974   1.00 94.36 243 A 1 
ATOM 1958 C CD  . PRO A 1 243 ? 8.712   4.547   0.152    1.00 95.89 243 A 1 
ATOM 1959 N N   . CYS A 1 244 ? 11.644  3.701   -3.322   1.00 96.52 244 A 1 
ATOM 1960 C CA  . CYS A 1 244 ? 12.123  4.153   -4.613   1.00 96.58 244 A 1 
ATOM 1961 C C   . CYS A 1 244 ? 12.277  2.969   -5.571   1.00 96.92 244 A 1 
ATOM 1962 O O   . CYS A 1 244 ? 12.564  1.849   -5.153   1.00 95.22 244 A 1 
ATOM 1963 C CB  . CYS A 1 244 ? 13.412  4.978   -4.447   1.00 94.35 244 A 1 
ATOM 1964 S SG  . CYS A 1 244 ? 14.760  3.979   -3.764   1.00 86.20 244 A 1 
ATOM 1965 N N   . ILE A 1 245 ? 12.069  3.221   -6.854   1.00 96.73 245 A 1 
ATOM 1966 C CA  . ILE A 1 245 ? 12.081  2.209   -7.896   1.00 96.96 245 A 1 
ATOM 1967 C C   . ILE A 1 245 ? 13.288  2.392   -8.812   1.00 96.87 245 A 1 
ATOM 1968 O O   . ILE A 1 245 ? 13.703  3.515   -9.113   1.00 95.80 245 A 1 
ATOM 1969 C CB  . ILE A 1 245 ? 10.715  2.176   -8.624   1.00 96.50 245 A 1 
ATOM 1970 C CG1 . ILE A 1 245 ? 10.571  0.926   -9.504   1.00 93.28 245 A 1 
ATOM 1971 C CG2 . ILE A 1 245 ? 10.486  3.458   -9.444   1.00 93.24 245 A 1 
ATOM 1972 C CD1 . ILE A 1 245 ? 9.137   0.724   -10.017  1.00 91.37 245 A 1 
ATOM 1973 N N   . THR A 1 246 ? 13.858  1.276   -9.257   1.00 96.83 246 A 1 
ATOM 1974 C CA  . THR A 1 246 ? 14.949  1.239   -10.229  1.00 96.51 246 A 1 
ATOM 1975 C C   . THR A 1 246 ? 14.393  1.147   -11.659  1.00 96.34 246 A 1 
ATOM 1976 O O   . THR A 1 246 ? 13.238  0.757   -11.841  1.00 95.25 246 A 1 
ATOM 1977 C CB  . THR A 1 246 ? 15.900  0.064   -9.955   1.00 95.69 246 A 1 
ATOM 1978 O OG1 . THR A 1 246 ? 15.276  -1.165  -10.226  1.00 89.59 246 A 1 
ATOM 1979 C CG2 . THR A 1 246 ? 16.403  0.048   -8.511   1.00 89.20 246 A 1 
ATOM 1980 N N   . PRO A 1 247 ? 15.203  1.421   -12.698  1.00 96.07 247 A 1 
ATOM 1981 C CA  . PRO A 1 247 ? 14.783  1.240   -14.092  1.00 95.43 247 A 1 
ATOM 1982 C C   . PRO A 1 247 ? 14.326  -0.182  -14.439  1.00 95.25 247 A 1 
ATOM 1983 O O   . PRO A 1 247 ? 13.578  -0.370  -15.395  1.00 93.03 247 A 1 
ATOM 1984 C CB  . PRO A 1 247 ? 15.999  1.642   -14.925  1.00 94.43 247 A 1 
ATOM 1985 C CG  . PRO A 1 247 ? 16.720  2.640   -14.039  1.00 93.29 247 A 1 
ATOM 1986 C CD  . PRO A 1 247 ? 16.503  2.068   -12.638  1.00 95.53 247 A 1 
ATOM 1987 N N   . SER A 1 248 ? 14.719  -1.185  -13.653  1.00 94.94 248 A 1 
ATOM 1988 C CA  . SER A 1 248 ? 14.260  -2.568  -13.794  1.00 94.07 248 A 1 
ATOM 1989 C C   . SER A 1 248 ? 12.862  -2.822  -13.205  1.00 94.37 248 A 1 
ATOM 1990 O O   . SER A 1 248 ? 12.344  -3.931  -13.326  1.00 91.54 248 A 1 
ATOM 1991 C CB  . SER A 1 248 ? 15.263  -3.521  -13.147  1.00 92.80 248 A 1 
ATOM 1992 O OG  . SER A 1 248 ? 16.552  -3.362  -13.708  1.00 86.65 248 A 1 
ATOM 1993 N N   . GLY A 1 249 ? 12.255  -1.828  -12.559  1.00 95.02 249 A 1 
ATOM 1994 C CA  . GLY A 1 249 ? 10.938  -1.944  -11.933  1.00 95.18 249 A 1 
ATOM 1995 C C   . GLY A 1 249 ? 10.931  -2.508  -10.512  1.00 95.80 249 A 1 
ATOM 1996 O O   . GLY A 1 249 ? 9.858   -2.769  -9.965   1.00 93.98 249 A 1 
ATOM 1997 N N   . ILE A 1 250 ? 12.105  -2.680  -9.901   1.00 95.47 250 A 1 
ATOM 1998 C CA  . ILE A 1 250 ? 12.235  -3.190  -8.537   1.00 95.26 250 A 1 
ATOM 1999 C C   . ILE A 1 250 ? 12.200  -2.022  -7.546   1.00 95.61 250 A 1 
ATOM 2000 O O   . ILE A 1 250 ? 12.912  -1.038  -7.716   1.00 94.60 250 A 1 
ATOM 2001 C CB  . ILE A 1 250 ? 13.508  -4.039  -8.373   1.00 94.40 250 A 1 
ATOM 2002 C CG1 . ILE A 1 250 ? 13.682  -5.128  -9.464   1.00 91.91 250 A 1 
ATOM 2003 C CG2 . ILE A 1 250 ? 13.537  -4.691  -6.980   1.00 92.02 250 A 1 
ATOM 2004 C CD1 . ILE A 1 250 ? 12.532  -6.134  -9.567   1.00 84.22 250 A 1 
ATOM 2005 N N   . THR A 1 251 ? 11.400  -2.158  -6.491   1.00 96.02 251 A 1 
ATOM 2006 C CA  . THR A 1 251 ? 11.284  -1.150  -5.434   1.00 96.16 251 A 1 
ATOM 2007 C C   . THR A 1 251 ? 12.086  -1.558  -4.200   1.00 95.73 251 A 1 
ATOM 2008 O O   . THR A 1 251 ? 11.966  -2.679  -3.713   1.00 94.25 251 A 1 
ATOM 2009 C CB  . THR A 1 251 ? 9.814   -0.874  -5.094   1.00 95.81 251 A 1 
ATOM 2010 O OG1 . THR A 1 251 ? 9.135   -0.430  -6.255   1.00 90.33 251 A 1 
ATOM 2011 C CG2 . THR A 1 251 ? 9.645   0.242   -4.068   1.00 90.38 251 A 1 
ATOM 2012 N N   . TYR A 1 252 ? 12.867  -0.621  -3.689   1.00 96.42 252 A 1 
ATOM 2013 C CA  . TYR A 1 252 ? 13.677  -0.734  -2.480   1.00 96.22 252 A 1 
ATOM 2014 C C   . TYR A 1 252 ? 13.390  0.440   -1.540   1.00 96.22 252 A 1 
ATOM 2015 O O   . TYR A 1 252 ? 12.871  1.464   -1.974   1.00 95.13 252 A 1 
ATOM 2016 C CB  . TYR A 1 252 ? 15.164  -0.739  -2.855   1.00 95.96 252 A 1 
ATOM 2017 C CG  . TYR A 1 252 ? 15.580  -1.844  -3.802   1.00 96.24 252 A 1 
ATOM 2018 C CD1 . TYR A 1 252 ? 15.848  -3.129  -3.311   1.00 93.24 252 A 1 
ATOM 2019 C CD2 . TYR A 1 252 ? 15.700  -1.593  -5.185   1.00 93.27 252 A 1 
ATOM 2020 C CE1 . TYR A 1 252 ? 16.243  -4.158  -4.179   1.00 92.69 252 A 1 
ATOM 2021 C CE2 . TYR A 1 252 ? 16.096  -2.611  -6.060   1.00 92.74 252 A 1 
ATOM 2022 C CZ  . TYR A 1 252 ? 16.371  -3.894  -5.557   1.00 94.83 252 A 1 
ATOM 2023 O OH  . TYR A 1 252 ? 16.773  -4.892  -6.402   1.00 93.70 252 A 1 
ATOM 2024 N N   . ASP A 1 253 ? 13.780  0.326   -0.271   1.00 95.80 253 A 1 
ATOM 2025 C CA  . ASP A 1 253 ? 13.892  1.504   0.590    1.00 95.34 253 A 1 
ATOM 2026 C C   . ASP A 1 253 ? 15.103  2.337   0.143    1.00 95.35 253 A 1 
ATOM 2027 O O   . ASP A 1 253 ? 16.187  1.795   -0.092   1.00 93.71 253 A 1 
ATOM 2028 C CB  . ASP A 1 253 ? 13.981  1.098   2.072    1.00 94.07 253 A 1 
ATOM 2029 C CG  . ASP A 1 253 ? 13.611  2.247   3.025    1.00 92.12 253 A 1 
ATOM 2030 O OD1 . ASP A 1 253 ? 13.923  3.417   2.708    1.00 86.27 253 A 1 
ATOM 2031 O OD2 . ASP A 1 253 ? 12.967  1.967   4.061    1.00 85.81 253 A 1 
ATOM 2032 N N   . ARG A 1 254 ? 14.909  3.644   0.008    1.00 95.64 254 A 1 
ATOM 2033 C CA  . ARG A 1 254 ? 15.951  4.571   -0.455   1.00 95.55 254 A 1 
ATOM 2034 C C   . ARG A 1 254 ? 17.243  4.429   0.342    1.00 95.07 254 A 1 
ATOM 2035 O O   . ARG A 1 254 ? 18.312  4.328   -0.249   1.00 93.98 254 A 1 
ATOM 2036 C CB  . ARG A 1 254 ? 15.423  6.007   -0.396   1.00 95.23 254 A 1 
ATOM 2037 C CG  . ARG A 1 254 ? 16.494  7.026   -0.833   1.00 92.72 254 A 1 
ATOM 2038 C CD  . ARG A 1 254 ? 15.938  8.453   -0.849   1.00 89.84 254 A 1 
ATOM 2039 N NE  . ARG A 1 254 ? 14.958  8.656   -1.927   1.00 84.73 254 A 1 
ATOM 2040 C CZ  . ARG A 1 254 ? 15.233  8.940   -3.200   1.00 81.01 254 A 1 
ATOM 2041 N NH1 . ARG A 1 254 ? 16.461  9.117   -3.613   1.00 72.16 254 A 1 
ATOM 2042 N NH2 . ARG A 1 254 ? 14.274  9.055   -4.067   1.00 75.10 254 A 1 
ATOM 2043 N N   . LYS A 1 255 ? 17.149  4.383   1.661    1.00 94.65 255 A 1 
ATOM 2044 C CA  . LYS A 1 255 ? 18.312  4.257   2.537    1.00 93.35 255 A 1 
ATOM 2045 C C   . LYS A 1 255 ? 19.136  3.008   2.224    1.00 93.74 255 A 1 
ATOM 2046 O O   . LYS A 1 255 ? 20.361  3.076   2.171    1.00 91.55 255 A 1 
ATOM 2047 C CB  . LYS A 1 255 ? 17.816  4.245   3.986    1.00 90.96 255 A 1 
ATOM 2048 C CG  . LYS A 1 255 ? 18.977  4.198   4.980    1.00 79.40 255 A 1 
ATOM 2049 C CD  . LYS A 1 255 ? 18.440  4.048   6.396    1.00 75.12 255 A 1 
ATOM 2050 C CE  . LYS A 1 255 ? 19.610  3.881   7.356    1.00 62.28 255 A 1 
ATOM 2051 N NZ  . LYS A 1 255 ? 19.129  3.520   8.709    1.00 55.94 255 A 1 
ATOM 2052 N N   . ASP A 1 256 ? 18.473  1.878   2.012    1.00 94.28 256 A 1 
ATOM 2053 C CA  . ASP A 1 256 ? 19.136  0.587   1.805    1.00 93.91 256 A 1 
ATOM 2054 C C   . ASP A 1 256 ? 19.773  0.510   0.418    1.00 94.46 256 A 1 
ATOM 2055 O O   . ASP A 1 256 ? 20.895  0.024   0.279    1.00 93.11 256 A 1 
ATOM 2056 C CB  . ASP A 1 256 ? 18.124  -0.548  1.968    1.00 93.04 256 A 1 
ATOM 2057 C CG  . ASP A 1 256 ? 17.495  -0.628  3.362    1.00 91.26 256 A 1 
ATOM 2058 O OD1 . ASP A 1 256 ? 18.169  -0.279  4.359    1.00 87.02 256 A 1 
ATOM 2059 O OD2 . ASP A 1 256 ? 16.341  -1.115  3.438    1.00 86.43 256 A 1 
ATOM 2060 N N   . ILE A 1 257 ? 19.096  1.008   -0.620   1.00 95.07 257 A 1 
ATOM 2061 C CA  . ILE A 1 257 ? 19.638  0.995   -1.980   1.00 95.50 257 A 1 
ATOM 2062 C C   . ILE A 1 257 ? 20.791  1.986   -2.139   1.00 95.51 257 A 1 
ATOM 2063 O O   . ILE A 1 257 ? 21.786  1.652   -2.769   1.00 94.98 257 A 1 
ATOM 2064 C CB  . ILE A 1 257 ? 18.522  1.182   -3.035   1.00 95.44 257 A 1 
ATOM 2065 C CG1 . ILE A 1 257 ? 19.002  0.880   -4.472   1.00 92.76 257 A 1 
ATOM 2066 C CG2 . ILE A 1 257 ? 17.896  2.580   -2.993   1.00 93.21 257 A 1 
ATOM 2067 C CD1 . ILE A 1 257 ? 19.439  -0.570  -4.683   1.00 90.70 257 A 1 
ATOM 2068 N N   . GLU A 1 258 ? 20.735  3.163   -1.503   1.00 95.04 258 A 1 
ATOM 2069 C CA  . GLU A 1 258 ? 21.843  4.116   -1.486   1.00 94.79 258 A 1 
ATOM 2070 C C   . GLU A 1 258 ? 23.066  3.535   -0.762   1.00 94.31 258 A 1 
ATOM 2071 O O   . GLU A 1 258 ? 24.189  3.648   -1.254   1.00 92.77 258 A 1 
ATOM 2072 C CB  . GLU A 1 258 ? 21.409  5.433   -0.826   1.00 94.30 258 A 1 
ATOM 2073 C CG  . GLU A 1 258 ? 20.486  6.257   -1.731   1.00 91.09 258 A 1 
ATOM 2074 C CD  . GLU A 1 258 ? 20.054  7.602   -1.134   1.00 90.02 258 A 1 
ATOM 2075 O OE1 . GLU A 1 258 ? 19.425  8.387   -1.888   1.00 84.08 258 A 1 
ATOM 2076 O OE2 . GLU A 1 258 ? 20.369  7.890   0.042    1.00 85.55 258 A 1 
ATOM 2077 N N   . GLU A 1 259 ? 22.857  2.846   0.357    1.00 94.14 259 A 1 
ATOM 2078 C CA  . GLU A 1 259 ? 23.938  2.176   1.079    1.00 93.14 259 A 1 
ATOM 2079 C C   . GLU A 1 259 ? 24.553  1.040   0.241    1.00 93.25 259 A 1 
ATOM 2080 O O   . GLU A 1 259 ? 25.774  0.883   0.215    1.00 91.62 259 A 1 
ATOM 2081 C CB  . GLU A 1 259 ? 23.434  1.710   2.449    1.00 92.23 259 A 1 
ATOM 2082 C CG  . GLU A 1 259 ? 24.583  1.217   3.340    1.00 85.49 259 A 1 
ATOM 2083 C CD  . GLU A 1 259 ? 24.219  1.021   4.828    1.00 81.31 259 A 1 
ATOM 2084 O OE1 . GLU A 1 259 ? 25.159  0.727   5.605    1.00 73.57 259 A 1 
ATOM 2085 O OE2 . GLU A 1 259 ? 23.062  1.205   5.239    1.00 74.22 259 A 1 
ATOM 2086 N N   . HIS A 1 260 ? 23.730  0.280   -0.498   1.00 94.08 260 A 1 
ATOM 2087 C CA  . HIS A 1 260 ? 24.203  -0.719  -1.456   1.00 94.39 260 A 1 
ATOM 2088 C C   . HIS A 1 260 ? 25.067  -0.090  -2.550   1.00 94.58 260 A 1 
ATOM 2089 O O   . HIS A 1 260 ? 26.199  -0.537  -2.769   1.00 93.78 260 A 1 
ATOM 2090 C CB  . HIS A 1 260 ? 23.013  -1.480  -2.052   1.00 94.02 260 A 1 
ATOM 2091 C CG  . HIS A 1 260 ? 23.382  -2.267  -3.283   1.00 94.45 260 A 1 
ATOM 2092 N ND1 . HIS A 1 260 ? 24.170  -3.395  -3.327   1.00 87.49 260 A 1 
ATOM 2093 C CD2 . HIS A 1 260 ? 23.087  -1.939  -4.577   1.00 87.75 260 A 1 
ATOM 2094 C CE1 . HIS A 1 260 ? 24.327  -3.740  -4.621   1.00 89.80 260 A 1 
ATOM 2095 N NE2 . HIS A 1 260 ? 23.689  -2.874  -5.404   1.00 90.38 260 A 1 
ATOM 2096 N N   . LEU A 1 261 ? 24.587  0.971   -3.203   1.00 95.67 261 A 1 
ATOM 2097 C CA  . LEU A 1 261 ? 25.313  1.647   -4.284   1.00 95.23 261 A 1 
ATOM 2098 C C   . LEU A 1 261 ? 26.642  2.244   -3.814   1.00 94.63 261 A 1 
ATOM 2099 O O   . LEU A 1 261 ? 27.615  2.240   -4.563   1.00 92.80 261 A 1 
ATOM 2100 C CB  . LEU A 1 261 ? 24.408  2.726   -4.903   1.00 95.52 261 A 1 
ATOM 2101 C CG  . LEU A 1 261 ? 23.192  2.183   -5.672   1.00 95.09 261 A 1 
ATOM 2102 C CD1 . LEU A 1 261 ? 22.284  3.339   -6.074   1.00 92.09 261 A 1 
ATOM 2103 C CD2 . LEU A 1 261 ? 23.595  1.425   -6.940   1.00 91.75 261 A 1 
ATOM 2104 N N   . GLN A 1 262 ? 26.729  2.696   -2.560   1.00 94.62 262 A 1 
ATOM 2105 C CA  . GLN A 1 262 ? 27.959  3.220   -1.972   1.00 93.51 262 A 1 
ATOM 2106 C C   . GLN A 1 262 ? 28.941  2.132   -1.520   1.00 93.15 262 A 1 
ATOM 2107 O O   . GLN A 1 262 ? 30.154  2.347   -1.581   1.00 89.79 262 A 1 
ATOM 2108 C CB  . GLN A 1 262 ? 27.623  4.123   -0.781   1.00 92.39 262 A 1 
ATOM 2109 C CG  . GLN A 1 262 ? 27.096  5.492   -1.217   1.00 84.62 262 A 1 
ATOM 2110 C CD  . GLN A 1 262 ? 26.853  6.434   -0.032   1.00 78.26 262 A 1 
ATOM 2111 O OE1 . GLN A 1 262 ? 26.980  6.085   1.133    1.00 69.95 262 A 1 
ATOM 2112 N NE2 . GLN A 1 262 ? 26.523  7.676   -0.296   1.00 67.44 262 A 1 
ATOM 2113 N N   . ARG A 1 263 ? 28.440  0.986   -1.017   1.00 92.36 263 A 1 
ATOM 2114 C CA  . ARG A 1 263 ? 29.277  -0.010  -0.331   1.00 90.95 263 A 1 
ATOM 2115 C C   . ARG A 1 263 ? 29.547  -1.275  -1.132   1.00 91.10 263 A 1 
ATOM 2116 O O   . ARG A 1 263 ? 30.593  -1.892  -0.930   1.00 87.49 263 A 1 
ATOM 2117 C CB  . ARG A 1 263 ? 28.641  -0.403  1.004    1.00 89.55 263 A 1 
ATOM 2118 C CG  . ARG A 1 263 ? 28.647  0.755   2.008    1.00 85.09 263 A 1 
ATOM 2119 C CD  . ARG A 1 263 ? 28.112  0.237   3.337    1.00 81.76 263 A 1 
ATOM 2120 N NE  . ARG A 1 263 ? 28.230  1.250   4.397    1.00 75.35 263 A 1 
ATOM 2121 C CZ  . ARG A 1 263 ? 28.038  1.036   5.684    1.00 70.25 263 A 1 
ATOM 2122 N NH1 . ARG A 1 263 ? 27.757  -0.144  6.156    1.00 63.99 263 A 1 
ATOM 2123 N NH2 . ARG A 1 263 ? 28.122  2.025   6.522    1.00 62.99 263 A 1 
ATOM 2124 N N   . VAL A 1 264 ? 28.623  -1.683  -1.973   1.00 92.23 264 A 1 
ATOM 2125 C CA  . VAL A 1 264 ? 28.677  -2.965  -2.683   1.00 91.21 264 A 1 
ATOM 2126 C C   . VAL A 1 264 ? 29.030  -2.753  -4.152   1.00 91.71 264 A 1 
ATOM 2127 O O   . VAL A 1 264 ? 30.005  -3.327  -4.632   1.00 88.70 264 A 1 
ATOM 2128 C CB  . VAL A 1 264 ? 27.382  -3.778  -2.530   1.00 90.28 264 A 1 
ATOM 2129 C CG1 . VAL A 1 264 ? 27.564  -5.203  -3.048   1.00 85.01 264 A 1 
ATOM 2130 C CG2 . VAL A 1 264 ? 26.929  -3.862  -1.066   1.00 85.67 264 A 1 
ATOM 2131 N N   . GLY A 1 265 ? 28.290  -1.922  -4.857   1.00 92.11 265 A 1 
ATOM 2132 C CA  . GLY A 1 265 ? 28.564  -1.614  -6.258   1.00 92.25 265 A 1 
ATOM 2133 C C   . GLY A 1 265 ? 27.382  -0.991  -6.990   1.00 93.87 265 A 1 
ATOM 2134 O O   . GLY A 1 265 ? 26.255  -1.005  -6.507   1.00 91.81 265 A 1 
ATOM 2135 N N   . HIS A 1 266 ? 27.641  -0.483  -8.187   1.00 94.91 266 A 1 
ATOM 2136 C CA  . HIS A 1 266 ? 26.655  0.205   -9.017   1.00 95.28 266 A 1 
ATOM 2137 C C   . HIS A 1 266 ? 25.841  -0.772  -9.873   1.00 95.35 266 A 1 
ATOM 2138 O O   . HIS A 1 266 ? 25.961  -0.802  -11.103  1.00 92.21 266 A 1 
ATOM 2139 C CB  . HIS A 1 266 ? 27.351  1.287   -9.848   1.00 94.08 266 A 1 
ATOM 2140 C CG  . HIS A 1 266 ? 27.977  2.363   -9.013   1.00 92.05 266 A 1 
ATOM 2141 N ND1 . HIS A 1 266 ? 29.278  2.376   -8.548   1.00 78.34 266 A 1 
ATOM 2142 C CD2 . HIS A 1 266 ? 27.379  3.501   -8.544   1.00 77.86 266 A 1 
ATOM 2143 C CE1 . HIS A 1 266 ? 29.456  3.477   -7.822   1.00 79.87 266 A 1 
ATOM 2144 N NE2 . HIS A 1 266 ? 28.318  4.200   -7.799   1.00 81.06 266 A 1 
ATOM 2145 N N   . PHE A 1 267 ? 25.022  -1.592  -9.238   1.00 95.07 267 A 1 
ATOM 2146 C CA  . PHE A 1 267 ? 24.123  -2.533  -9.897   1.00 94.94 267 A 1 
ATOM 2147 C C   . PHE A 1 267 ? 22.849  -2.752  -9.074   1.00 95.27 267 A 1 
ATOM 2148 O O   . PHE A 1 267 ? 22.860  -2.642  -7.845   1.00 93.93 267 A 1 
ATOM 2149 C CB  . PHE A 1 267 ? 24.850  -3.860  -10.176  1.00 93.94 267 A 1 
ATOM 2150 C CG  . PHE A 1 267 ? 25.280  -4.628  -8.939   1.00 94.20 267 A 1 
ATOM 2151 C CD1 . PHE A 1 267 ? 26.521  -4.365  -8.337   1.00 91.94 267 A 1 
ATOM 2152 C CD2 . PHE A 1 267 ? 24.441  -5.610  -8.379   1.00 91.64 267 A 1 
ATOM 2153 C CE1 . PHE A 1 267 ? 26.922  -5.070  -7.186   1.00 90.38 267 A 1 
ATOM 2154 C CE2 . PHE A 1 267 ? 24.833  -6.310  -7.232   1.00 90.65 267 A 1 
ATOM 2155 C CZ  . PHE A 1 267 ? 26.074  -6.045  -6.627   1.00 91.17 267 A 1 
ATOM 2156 N N   . ASP A 1 268 ? 21.768  -3.098  -9.758   1.00 94.97 268 A 1 
ATOM 2157 C CA  . ASP A 1 268 ? 20.514  -3.475  -9.111   1.00 95.45 268 A 1 
ATOM 2158 C C   . ASP A 1 268 ? 20.691  -4.805  -8.343   1.00 95.15 268 A 1 
ATOM 2159 O O   . ASP A 1 268 ? 21.080  -5.811  -8.950   1.00 92.86 268 A 1 
ATOM 2160 C CB  . ASP A 1 268 ? 19.418  -3.570  -10.186  1.00 95.05 268 A 1 
ATOM 2161 C CG  . ASP A 1 268 ? 18.028  -3.856  -9.605   1.00 95.45 268 A 1 
ATOM 2162 O OD1 . ASP A 1 268 ? 17.873  -4.838  -8.856   1.00 90.30 268 A 1 
ATOM 2163 O OD2 . ASP A 1 268 ? 17.099  -3.092  -9.942   1.00 89.78 268 A 1 
ATOM 2164 N N   . PRO A 1 269 ? 20.415  -4.854  -7.040   1.00 94.98 269 A 1 
ATOM 2165 C CA  . PRO A 1 269 ? 20.635  -6.052  -6.232   1.00 94.23 269 A 1 
ATOM 2166 C C   . PRO A 1 269 ? 19.901  -7.304  -6.719   1.00 93.85 269 A 1 
ATOM 2167 O O   . PRO A 1 269 ? 20.363  -8.419  -6.485   1.00 91.99 269 A 1 
ATOM 2168 C CB  . PRO A 1 269 ? 20.151  -5.680  -4.828   1.00 93.24 269 A 1 
ATOM 2169 C CG  . PRO A 1 269 ? 20.349  -4.172  -4.769   1.00 92.55 269 A 1 
ATOM 2170 C CD  . PRO A 1 269 ? 20.040  -3.726  -6.194   1.00 94.47 269 A 1 
ATOM 2171 N N   . VAL A 1 270 ? 18.749  -7.132  -7.374   1.00 93.93 270 A 1 
ATOM 2172 C CA  . VAL A 1 270 ? 17.907  -8.249  -7.820   1.00 93.09 270 A 1 
ATOM 2173 C C   . VAL A 1 270 ? 18.163  -8.596  -9.284   1.00 93.03 270 A 1 
ATOM 2174 O O   . VAL A 1 270 ? 18.366  -9.765  -9.608   1.00 90.94 270 A 1 
ATOM 2175 C CB  . VAL A 1 270 ? 16.415  -7.937  -7.554   1.00 92.00 270 A 1 
ATOM 2176 C CG1 . VAL A 1 270 ? 15.478  -8.977  -8.166   1.00 87.84 270 A 1 
ATOM 2177 C CG2 . VAL A 1 270 ? 16.143  -7.917  -6.042   1.00 88.46 270 A 1 
ATOM 2178 N N   . THR A 1 271 ? 18.186  -7.610  -10.167  1.00 94.03 271 A 1 
ATOM 2179 C CA  . THR A 1 271 ? 18.316  -7.838  -11.621  1.00 93.15 271 A 1 
ATOM 2180 C C   . THR A 1 271 ? 19.769  -7.818  -12.104  1.00 93.18 271 A 1 
ATOM 2181 O O   . THR A 1 271 ? 20.040  -8.252  -13.221  1.00 91.04 271 A 1 
ATOM 2182 C CB  . THR A 1 271 ? 17.513  -6.820  -12.427  1.00 92.39 271 A 1 
ATOM 2183 O OG1 . THR A 1 271 ? 18.083  -5.542  -12.290  1.00 87.48 271 A 1 
ATOM 2184 C CG2 . THR A 1 271 ? 16.049  -6.749  -11.984  1.00 86.82 271 A 1 
ATOM 2185 N N   . ARG A 1 272 ? 20.693  -7.335  -11.280  1.00 92.49 272 A 1 
ATOM 2186 C CA  . ARG A 1 272 ? 22.110  -7.089  -11.587  1.00 92.38 272 A 1 
ATOM 2187 C C   . ARG A 1 272 ? 22.345  -6.119  -12.753  1.00 92.98 272 A 1 
ATOM 2188 O O   . ARG A 1 272 ? 23.471  -6.002  -13.221  1.00 89.93 272 A 1 
ATOM 2189 C CB  . ARG A 1 272 ? 22.874  -8.405  -11.770  1.00 90.40 272 A 1 
ATOM 2190 C CG  . ARG A 1 272 ? 22.915  -9.259  -10.492  1.00 87.72 272 A 1 
ATOM 2191 C CD  . ARG A 1 272 ? 23.662  -10.543 -10.824  1.00 82.96 272 A 1 
ATOM 2192 N NE  . ARG A 1 272 ? 24.017  -11.315 -9.621   1.00 78.43 272 A 1 
ATOM 2193 C CZ  . ARG A 1 272 ? 24.486  -12.557 -9.629   1.00 72.92 272 A 1 
ATOM 2194 N NH1 . ARG A 1 272 ? 24.609  -13.230 -10.732  1.00 66.07 272 A 1 
ATOM 2195 N NH2 . ARG A 1 272 ? 24.865  -13.117 -8.530   1.00 67.13 272 A 1 
ATOM 2196 N N   . SER A 1 273 ? 21.333  -5.414  -13.198  1.00 93.79 273 A 1 
ATOM 2197 C CA  . SER A 1 273 ? 21.474  -4.371  -14.207  1.00 93.20 273 A 1 
ATOM 2198 C C   . SER A 1 273 ? 22.315  -3.215  -13.653  1.00 93.85 273 A 1 
ATOM 2199 O O   . SER A 1 273 ? 22.201  -2.914  -12.468  1.00 92.62 273 A 1 
ATOM 2200 C CB  . SER A 1 273 ? 20.111  -3.862  -14.662  1.00 91.96 273 A 1 
ATOM 2201 O OG  . SER A 1 273 ? 19.351  -4.934  -15.181  1.00 80.07 273 A 1 
ATOM 2202 N N   . PRO A 1 274 ? 23.146  -2.546  -14.473  1.00 94.97 274 A 1 
ATOM 2203 C CA  . PRO A 1 274 ? 23.865  -1.351  -14.051  1.00 94.86 274 A 1 
ATOM 2204 C C   . PRO A 1 274 ? 22.906  -0.305  -13.481  1.00 95.18 274 A 1 
ATOM 2205 O O   . PRO A 1 274 ? 21.862  -0.035  -14.082  1.00 93.70 274 A 1 
ATOM 2206 C CB  . PRO A 1 274 ? 24.582  -0.835  -15.297  1.00 94.01 274 A 1 
ATOM 2207 C CG  . PRO A 1 274 ? 24.717  -2.087  -16.173  1.00 92.21 274 A 1 
ATOM 2208 C CD  . PRO A 1 274 ? 23.449  -2.874  -15.848  1.00 94.54 274 A 1 
ATOM 2209 N N   . LEU A 1 275 ? 23.269  0.286   -12.343  1.00 95.24 275 A 1 
ATOM 2210 C CA  . LEU A 1 275 ? 22.421  1.226   -11.626  1.00 95.69 275 A 1 
ATOM 2211 C C   . LEU A 1 275 ? 23.279  2.298   -10.956  1.00 95.81 275 A 1 
ATOM 2212 O O   . LEU A 1 275 ? 24.263  1.986   -10.286  1.00 94.29 275 A 1 
ATOM 2213 C CB  . LEU A 1 275 ? 21.590  0.434   -10.595  1.00 95.36 275 A 1 
ATOM 2214 C CG  . LEU A 1 275 ? 20.634  1.299   -9.752   1.00 95.29 275 A 1 
ATOM 2215 C CD1 . LEU A 1 275 ? 19.520  1.903   -10.606  1.00 91.24 275 A 1 
ATOM 2216 C CD2 . LEU A 1 275 ? 20.001  0.445   -8.661   1.00 91.11 275 A 1 
ATOM 2217 N N   . THR A 1 276 ? 22.886  3.561   -11.102  1.00 95.97 276 A 1 
ATOM 2218 C CA  . THR A 1 276 ? 23.458  4.680   -10.357  1.00 95.44 276 A 1 
ATOM 2219 C C   . THR A 1 276 ? 22.391  5.357   -9.504   1.00 95.67 276 A 1 
ATOM 2220 O O   . THR A 1 276 ? 21.193  5.173   -9.713   1.00 94.03 276 A 1 
ATOM 2221 C CB  . THR A 1 276 ? 24.155  5.705   -11.268  1.00 93.91 276 A 1 
ATOM 2222 O OG1 . THR A 1 276 ? 23.232  6.446   -12.024  1.00 85.17 276 A 1 
ATOM 2223 C CG2 . THR A 1 276 ? 25.146  5.048   -12.234  1.00 82.87 276 A 1 
ATOM 2224 N N   . GLN A 1 277 ? 22.826  6.144   -8.507   1.00 95.36 277 A 1 
ATOM 2225 C CA  . GLN A 1 277 ? 21.908  6.785   -7.565   1.00 94.98 277 A 1 
ATOM 2226 C C   . GLN A 1 277 ? 20.960  7.781   -8.250   1.00 95.05 277 A 1 
ATOM 2227 O O   . GLN A 1 277 ? 19.810  7.910   -7.853   1.00 93.17 277 A 1 
ATOM 2228 C CB  . GLN A 1 277 ? 22.755  7.445   -6.465   1.00 93.01 277 A 1 
ATOM 2229 C CG  . GLN A 1 277 ? 21.901  7.966   -5.303   1.00 84.76 277 A 1 
ATOM 2230 C CD  . GLN A 1 277 ? 22.750  8.442   -4.119   1.00 81.77 277 A 1 
ATOM 2231 O OE1 . GLN A 1 277 ? 23.961  8.345   -4.082   1.00 74.20 277 A 1 
ATOM 2232 N NE2 . GLN A 1 277 ? 22.138  8.977   -3.086   1.00 71.39 277 A 1 
ATOM 2233 N N   . GLU A 1 278 ? 21.410  8.419   -9.341   1.00 95.68 278 A 1 
ATOM 2234 C CA  . GLU A 1 278 ? 20.630  9.376   -10.129  1.00 95.20 278 A 1 
ATOM 2235 C C   . GLU A 1 278 ? 19.470  8.716   -10.897  1.00 95.71 278 A 1 
ATOM 2236 O O   . GLU A 1 278 ? 18.525  9.392   -11.290  1.00 93.46 278 A 1 
ATOM 2237 C CB  . GLU A 1 278 ? 21.535  10.118  -11.125  1.00 93.88 278 A 1 
ATOM 2238 C CG  . GLU A 1 278 ? 22.771  10.804  -10.512  1.00 83.63 278 A 1 
ATOM 2239 C CD  . GLU A 1 278 ? 23.931  9.844   -10.197  1.00 72.56 278 A 1 
ATOM 2240 O OE1 . GLU A 1 278 ? 24.881  10.274  -9.503   1.00 63.76 278 A 1 
ATOM 2241 O OE2 . GLU A 1 278 ? 23.881  8.657   -10.633  1.00 64.75 278 A 1 
ATOM 2242 N N   . GLN A 1 279 ? 19.533  7.398   -11.101  1.00 95.77 279 A 1 
ATOM 2243 C CA  . GLN A 1 279 ? 18.475  6.638   -11.776  1.00 95.33 279 A 1 
ATOM 2244 C C   . GLN A 1 279 ? 17.341  6.214   -10.837  1.00 95.85 279 A 1 
ATOM 2245 O O   . GLN A 1 279 ? 16.335  5.686   -11.307  1.00 94.41 279 A 1 
ATOM 2246 C CB  . GLN A 1 279 ? 19.087  5.404   -12.455  1.00 94.52 279 A 1 
ATOM 2247 C CG  . GLN A 1 279 ? 20.077  5.749   -13.570  1.00 92.30 279 A 1 
ATOM 2248 C CD  . GLN A 1 279 ? 20.668  4.475   -14.176  1.00 92.25 279 A 1 
ATOM 2249 O OE1 . GLN A 1 279 ? 21.376  3.720   -13.538  1.00 83.76 279 A 1 
ATOM 2250 N NE2 . GLN A 1 279 ? 20.373  4.181   -15.419  1.00 82.23 279 A 1 
ATOM 2251 N N   . LEU A 1 280 ? 17.488  6.412   -9.522   1.00 96.10 280 A 1 
ATOM 2252 C CA  . LEU A 1 280 ? 16.457  6.068   -8.549   1.00 96.23 280 A 1 
ATOM 2253 C C   . LEU A 1 280 ? 15.276  7.029   -8.653   1.00 96.31 280 A 1 
ATOM 2254 O O   . LEU A 1 280 ? 15.416  8.241   -8.506   1.00 95.12 280 A 1 
ATOM 2255 C CB  . LEU A 1 280 ? 17.027  6.072   -7.121   1.00 96.05 280 A 1 
ATOM 2256 C CG  . LEU A 1 280 ? 18.152  5.044   -6.869   1.00 95.13 280 A 1 
ATOM 2257 C CD1 . LEU A 1 280 ? 18.662  5.213   -5.431   1.00 92.28 280 A 1 
ATOM 2258 C CD2 . LEU A 1 280 ? 17.674  3.607   -7.044   1.00 91.71 280 A 1 
ATOM 2259 N N   . ILE A 1 281 ? 14.095  6.475   -8.843   1.00 96.63 281 A 1 
ATOM 2260 C CA  . ILE A 1 281 ? 12.846  7.227   -8.971   1.00 96.51 281 A 1 
ATOM 2261 C C   . ILE A 1 281 ? 12.026  7.038   -7.691   1.00 96.67 281 A 1 
ATOM 2262 O O   . ILE A 1 281 ? 11.810  5.899   -7.276   1.00 95.39 281 A 1 
ATOM 2263 C CB  . ILE A 1 281 ? 12.091  6.777   -10.239  1.00 96.08 281 A 1 
ATOM 2264 C CG1 . ILE A 1 281 ? 12.935  7.068   -11.501  1.00 94.16 281 A 1 
ATOM 2265 C CG2 . ILE A 1 281 ? 10.728  7.474   -10.331  1.00 94.11 281 A 1 
ATOM 2266 C CD1 . ILE A 1 281 ? 12.402  6.392   -12.762  1.00 88.39 281 A 1 
ATOM 2267 N N   . PRO A 1 282 ? 11.526  8.110   -7.052   1.00 96.29 282 A 1 
ATOM 2268 C CA  . PRO A 1 282 ? 10.648  7.984   -5.898   1.00 95.62 282 A 1 
ATOM 2269 C C   . PRO A 1 282 ? 9.336   7.313   -6.307   1.00 96.07 282 A 1 
ATOM 2270 O O   . PRO A 1 282 ? 8.611   7.816   -7.164   1.00 94.91 282 A 1 
ATOM 2271 C CB  . PRO A 1 282 ? 10.451  9.411   -5.380   1.00 94.14 282 A 1 
ATOM 2272 C CG  . PRO A 1 282 ? 10.654  10.277  -6.622   1.00 90.60 282 A 1 
ATOM 2273 C CD  . PRO A 1 282 ? 11.708  9.509   -7.421   1.00 94.15 282 A 1 
ATOM 2274 N N   . ASN A 1 283 ? 8.998   6.189   -5.677   1.00 96.29 283 A 1 
ATOM 2275 C CA  . ASN A 1 283 ? 7.744   5.481   -5.933   1.00 96.69 283 A 1 
ATOM 2276 C C   . ASN A 1 283 ? 6.612   6.101   -5.103   1.00 96.24 283 A 1 
ATOM 2277 O O   . ASN A 1 283 ? 6.224   5.574   -4.063   1.00 94.67 283 A 1 
ATOM 2278 C CB  . ASN A 1 283 ? 7.958   3.976   -5.712   1.00 96.53 283 A 1 
ATOM 2279 C CG  . ASN A 1 283 ? 6.809   3.148   -6.267   1.00 97.05 283 A 1 
ATOM 2280 O OD1 . ASN A 1 283 ? 5.718   3.622   -6.572   1.00 94.05 283 A 1 
ATOM 2281 N ND2 . ASN A 1 283 ? 7.042   1.868   -6.456   1.00 93.63 283 A 1 
ATOM 2282 N N   . LEU A 1 284 ? 6.099   7.232   -5.562   1.00 95.89 284 A 1 
ATOM 2283 C CA  . LEU A 1 284 ? 5.101   8.019   -4.830   1.00 94.93 284 A 1 
ATOM 2284 C C   . LEU A 1 284 ? 3.816   7.235   -4.546   1.00 94.90 284 A 1 
ATOM 2285 O O   . LEU A 1 284 ? 3.292   7.309   -3.438   1.00 93.83 284 A 1 
ATOM 2286 C CB  . LEU A 1 284 ? 4.784   9.304   -5.618   1.00 94.41 284 A 1 
ATOM 2287 C CG  . LEU A 1 284 ? 5.968   10.275  -5.792   1.00 92.91 284 A 1 
ATOM 2288 C CD1 . LEU A 1 284 ? 5.530   11.451  -6.645   1.00 89.12 284 A 1 
ATOM 2289 C CD2 . LEU A 1 284 ? 6.478   10.814  -4.456   1.00 88.44 284 A 1 
ATOM 2290 N N   . ALA A 1 285 ? 3.340   6.455   -5.506   1.00 95.36 285 A 1 
ATOM 2291 C CA  . ALA A 1 285 ? 2.154   5.630   -5.319   1.00 95.29 285 A 1 
ATOM 2292 C C   . ALA A 1 285 ? 2.375   4.574   -4.226   1.00 95.55 285 A 1 
ATOM 2293 O O   . ALA A 1 285 ? 1.531   4.398   -3.351   1.00 94.65 285 A 1 
ATOM 2294 C CB  . ALA A 1 285 ? 1.789   5.006   -6.668   1.00 94.39 285 A 1 
ATOM 2295 N N   . MET A 1 286 ? 3.546   3.929   -4.212   1.00 96.42 286 A 1 
ATOM 2296 C CA  . MET A 1 286 ? 3.881   2.954   -3.177   1.00 96.59 286 A 1 
ATOM 2297 C C   . MET A 1 286 ? 4.025   3.606   -1.800   1.00 96.37 286 A 1 
ATOM 2298 O O   . MET A 1 286 ? 3.594   3.032   -0.806   1.00 95.52 286 A 1 
ATOM 2299 C CB  . MET A 1 286 ? 5.167   2.214   -3.575   1.00 96.20 286 A 1 
ATOM 2300 C CG  . MET A 1 286 ? 5.343   0.942   -2.768   1.00 89.58 286 A 1 
ATOM 2301 S SD  . MET A 1 286 ? 4.007   -0.231  -3.064   1.00 90.12 286 A 1 
ATOM 2302 C CE  . MET A 1 286 ? 4.627   -1.634  -2.128   1.00 80.84 286 A 1 
ATOM 2303 N N   . LYS A 1 287 ? 4.559   4.820   -1.740   1.00 95.94 287 A 1 
ATOM 2304 C CA  . LYS A 1 287 ? 4.611   5.603   -0.505   1.00 95.03 287 A 1 
ATOM 2305 C C   . LYS A 1 287 ? 3.214   5.870   0.048    1.00 94.65 287 A 1 
ATOM 2306 O O   . LYS A 1 287 ? 3.001   5.698   1.240    1.00 93.63 287 A 1 
ATOM 2307 C CB  . LYS A 1 287 ? 5.398   6.889   -0.753   1.00 94.17 287 A 1 
ATOM 2308 C CG  . LYS A 1 287 ? 5.625   7.656   0.556    1.00 91.19 287 A 1 
ATOM 2309 C CD  . LYS A 1 287 ? 6.525   8.868   0.322    1.00 85.43 287 A 1 
ATOM 2310 C CE  . LYS A 1 287 ? 6.746   9.596   1.644    1.00 81.01 287 A 1 
ATOM 2311 N NZ  . LYS A 1 287 ? 7.688   10.726  1.479    1.00 72.69 287 A 1 
ATOM 2312 N N   . GLU A 1 288 ? 2.252   6.215   -0.804   1.00 94.94 288 A 1 
ATOM 2313 C CA  . GLU A 1 288 ? 0.861   6.404   -0.386   1.00 93.95 288 A 1 
ATOM 2314 C C   . GLU A 1 288 ? 0.232   5.117   0.162    1.00 93.90 288 A 1 
ATOM 2315 O O   . GLU A 1 288 ? -0.462  5.166   1.172    1.00 92.96 288 A 1 
ATOM 2316 C CB  . GLU A 1 288 ? 0.012   6.933   -1.552   1.00 92.92 288 A 1 
ATOM 2317 C CG  . GLU A 1 288 ? 0.392   8.356   -1.946   1.00 87.46 288 A 1 
ATOM 2318 C CD  . GLU A 1 288 ? -0.543  8.980   -2.988   1.00 83.53 288 A 1 
ATOM 2319 O OE1 . GLU A 1 288 ? -0.220  10.082  -3.472   1.00 76.18 288 A 1 
ATOM 2320 O OE2 . GLU A 1 288 ? -1.674  8.499   -3.185   1.00 76.94 288 A 1 
ATOM 2321 N N   . VAL A 1 289 ? 0.512   3.977   -0.464   1.00 95.54 289 A 1 
ATOM 2322 C CA  . VAL A 1 289 ? 0.057   2.666   0.038    1.00 95.52 289 A 1 
ATOM 2323 C C   . VAL A 1 289 ? 0.635   2.381   1.426    1.00 95.29 289 A 1 
ATOM 2324 O O   . VAL A 1 289 ? -0.097  1.974   2.321    1.00 94.52 289 A 1 
ATOM 2325 C CB  . VAL A 1 289 ? 0.452   1.541   -0.932   1.00 95.65 289 A 1 
ATOM 2326 C CG1 . VAL A 1 289 ? 0.130   0.153   -0.372   1.00 93.25 289 A 1 
ATOM 2327 C CG2 . VAL A 1 289 ? -0.286  1.672   -2.263   1.00 93.40 289 A 1 
ATOM 2328 N N   . ILE A 1 290 ? 1.927   2.615   1.609    1.00 96.09 290 A 1 
ATOM 2329 C CA  . ILE A 1 290 ? 2.615   2.391   2.886    1.00 95.59 290 A 1 
ATOM 2330 C C   . ILE A 1 290 ? 2.093   3.357   3.959    1.00 94.61 290 A 1 
ATOM 2331 O O   . ILE A 1 290 ? 1.820   2.929   5.077    1.00 93.52 290 A 1 
ATOM 2332 C CB  . ILE A 1 290 ? 4.143   2.495   2.692    1.00 95.64 290 A 1 
ATOM 2333 C CG1 . ILE A 1 290 ? 4.638   1.287   1.858    1.00 94.29 290 A 1 
ATOM 2334 C CG2 . ILE A 1 290 ? 4.879   2.535   4.041    1.00 94.17 290 A 1 
ATOM 2335 C CD1 . ILE A 1 290 ? 6.060   1.457   1.324    1.00 89.92 290 A 1 
ATOM 2336 N N   . ASP A 1 291 ? 1.913   4.633   3.618    1.00 94.04 291 A 1 
ATOM 2337 C CA  . ASP A 1 291 ? 1.384   5.632   4.545    1.00 92.25 291 A 1 
ATOM 2338 C C   . ASP A 1 291 ? -0.051  5.287   4.980    1.00 91.57 291 A 1 
ATOM 2339 O O   . ASP A 1 291 ? -0.371  5.380   6.170    1.00 89.88 291 A 1 
ATOM 2340 C CB  . ASP A 1 291 ? 1.452   7.035   3.907    1.00 90.99 291 A 1 
ATOM 2341 C CG  . ASP A 1 291 ? 2.860   7.646   3.818    1.00 88.55 291 A 1 
ATOM 2342 O OD1 . ASP A 1 291 ? 3.785   7.196   4.537    1.00 84.83 291 A 1 
ATOM 2343 O OD2 . ASP A 1 291 ? 3.028   8.649   3.078    1.00 84.32 291 A 1 
ATOM 2344 N N   . ALA A 1 292 ? -0.899  4.813   4.057    1.00 92.81 292 A 1 
ATOM 2345 C CA  . ALA A 1 292 ? -2.235  4.326   4.372    1.00 91.96 292 A 1 
ATOM 2346 C C   . ALA A 1 292 ? -2.186  3.086   5.281    1.00 91.77 292 A 1 
ATOM 2347 O O   . ALA A 1 292 ? -2.845  3.060   6.317    1.00 90.30 292 A 1 
ATOM 2348 C CB  . ALA A 1 292 ? -2.990  4.038   3.067    1.00 91.39 292 A 1 
ATOM 2349 N N   . PHE A 1 293 ? -1.325  2.116   4.963    1.00 93.47 293 A 1 
ATOM 2350 C CA  . PHE A 1 293 ? -1.138  0.915   5.781    1.00 92.69 293 A 1 
ATOM 2351 C C   . PHE A 1 293 ? -0.686  1.251   7.208    1.00 91.71 293 A 1 
ATOM 2352 O O   . PHE A 1 293 ? -1.236  0.720   8.163    1.00 90.70 293 A 1 
ATOM 2353 C CB  . PHE A 1 293 ? -0.130  -0.013  5.092    1.00 92.89 293 A 1 
ATOM 2354 C CG  . PHE A 1 293 ? 0.120   -1.287  5.868    1.00 93.06 293 A 1 
ATOM 2355 C CD1 . PHE A 1 293 ? 1.215   -1.395  6.744    1.00 90.76 293 A 1 
ATOM 2356 C CD2 . PHE A 1 293 ? -0.775  -2.365  5.744    1.00 91.10 293 A 1 
ATOM 2357 C CE1 . PHE A 1 293 ? 1.412   -2.569  7.492    1.00 90.40 293 A 1 
ATOM 2358 C CE2 . PHE A 1 293 ? -0.580  -3.542  6.493    1.00 90.23 293 A 1 
ATOM 2359 C CZ  . PHE A 1 293 ? 0.511   -3.638  7.365    1.00 90.87 293 A 1 
ATOM 2360 N N   . ILE A 1 294 ? 0.272   2.165   7.366    1.00 91.44 294 A 1 
ATOM 2361 C CA  . ILE A 1 294 ? 0.736   2.619   8.678    1.00 89.81 294 A 1 
ATOM 2362 C C   . ILE A 1 294 ? -0.385  3.330   9.444    1.00 88.32 294 A 1 
ATOM 2363 O O   . ILE A 1 294 ? -0.514  3.157   10.651   1.00 86.15 294 A 1 
ATOM 2364 C CB  . ILE A 1 294 ? 1.976   3.531   8.532    1.00 89.41 294 A 1 
ATOM 2365 C CG1 . ILE A 1 294 ? 3.193   2.720   8.023    1.00 87.72 294 A 1 
ATOM 2366 C CG2 . ILE A 1 294 ? 2.344   4.209   9.864    1.00 87.34 294 A 1 
ATOM 2367 C CD1 . ILE A 1 294 ? 4.363   3.592   7.554    1.00 83.73 294 A 1 
ATOM 2368 N N   . SER A 1 295 ? -1.205  4.126   8.753    1.00 87.94 295 A 1 
ATOM 2369 C CA  . SER A 1 295 ? -2.331  4.827   9.379    1.00 85.15 295 A 1 
ATOM 2370 C C   . SER A 1 295 ? -3.397  3.871   9.899    1.00 83.48 295 A 1 
ATOM 2371 O O   . SER A 1 295 ? -3.958  4.110   10.966   1.00 80.92 295 A 1 
ATOM 2372 C CB  . SER A 1 295 ? -2.949  5.803   8.370    1.00 83.85 295 A 1 
ATOM 2373 O OG  . SER A 1 295 ? -3.917  6.603   9.024    1.00 73.70 295 A 1 
ATOM 2374 N N   . GLU A 1 296 ? -3.666  2.784   9.169    1.00 85.14 296 A 1 
ATOM 2375 C CA  . GLU A 1 296 ? -4.654  1.775   9.549    1.00 83.96 296 A 1 
ATOM 2376 C C   . GLU A 1 296 ? -4.116  0.775   10.575   1.00 83.79 296 A 1 
ATOM 2377 O O   . GLU A 1 296 ? -4.868  0.251   11.398   1.00 81.35 296 A 1 
ATOM 2378 C CB  . GLU A 1 296 ? -5.138  1.040   8.292    1.00 82.73 296 A 1 
ATOM 2379 C CG  . GLU A 1 296 ? -5.993  1.941   7.389    1.00 77.34 296 A 1 
ATOM 2380 C CD  . GLU A 1 296 ? -6.427  1.263   6.082    1.00 72.12 296 A 1 
ATOM 2381 O OE1 . GLU A 1 296 ? -7.072  1.968   5.257    1.00 66.08 296 A 1 
ATOM 2382 O OE2 . GLU A 1 296 ? -6.130  0.069   5.881    1.00 66.01 296 A 1 
ATOM 2383 N N   . ASN A 1 297 ? -2.790  0.531   10.575   1.00 84.54 297 A 1 
ATOM 2384 C CA  . ASN A 1 297 ? -2.126  -0.468  11.393   1.00 84.13 297 A 1 
ATOM 2385 C C   . ASN A 1 297 ? -1.107  0.173   12.338   1.00 83.38 297 A 1 
ATOM 2386 O O   . ASN A 1 297 ? 0.103   0.049   12.153   1.00 79.85 297 A 1 
ATOM 2387 C CB  . ASN A 1 297 ? -1.508  -1.538  10.486   1.00 83.98 297 A 1 
ATOM 2388 C CG  . ASN A 1 297 ? -2.535  -2.275  9.649    1.00 83.94 297 A 1 
ATOM 2389 O OD1 . ASN A 1 297 ? -3.143  -3.225  10.096   1.00 77.50 297 A 1 
ATOM 2390 N ND2 . ASN A 1 297 ? -2.740  -1.866  8.423    1.00 77.86 297 A 1 
ATOM 2391 N N   . GLY A 1 298 ? -1.581  0.840   13.381   1.00 81.10 298 A 1 
ATOM 2392 C CA  . GLY A 1 298 ? -0.703  1.539   14.325   1.00 78.71 298 A 1 
ATOM 2393 C C   . GLY A 1 298 ? 0.298   0.646   15.069   1.00 79.43 298 A 1 
ATOM 2394 O O   . GLY A 1 298 ? 1.317   1.138   15.546   1.00 75.65 298 A 1 
ATOM 2395 N N   . TRP A 1 299 ? 0.046   -0.657  15.129   1.00 82.56 299 A 1 
ATOM 2396 C CA  . TRP A 1 299 ? 0.966   -1.655  15.684   1.00 81.76 299 A 1 
ATOM 2397 C C   . TRP A 1 299 ? 2.269   -1.817  14.889   1.00 80.73 299 A 1 
ATOM 2398 O O   . TRP A 1 299 ? 3.232   -2.341  15.428   1.00 78.21 299 A 1 
ATOM 2399 C CB  . TRP A 1 299 ? 0.240   -2.998  15.767   1.00 81.67 299 A 1 
ATOM 2400 C CG  . TRP A 1 299 ? -0.227  -3.553  14.444   1.00 82.94 299 A 1 
ATOM 2401 C CD1 . TRP A 1 299 ? -1.477  -3.449  13.944   1.00 79.86 299 A 1 
ATOM 2402 C CD2 . TRP A 1 299 ? 0.546   -4.287  13.442   1.00 82.64 299 A 1 
ATOM 2403 N NE1 . TRP A 1 299 ? -1.538  -4.057  12.694   1.00 79.60 299 A 1 
ATOM 2404 C CE2 . TRP A 1 299 ? -0.310  -4.584  12.354   1.00 80.96 299 A 1 
ATOM 2405 C CE3 . TRP A 1 299 ? 1.879   -4.723  13.362   1.00 80.10 299 A 1 
ATOM 2406 C CZ2 . TRP A 1 299 ? 0.145   -5.266  11.197   1.00 79.80 299 A 1 
ATOM 2407 C CZ3 . TRP A 1 299 ? 2.333   -5.399  12.222   1.00 77.76 299 A 1 
ATOM 2408 C CH2 . TRP A 1 299 ? 1.484   -5.662  11.147   1.00 77.66 299 A 1 
ATOM 2409 N N   . VAL A 1 300 ? 2.316   -1.377  13.629   1.00 82.28 300 A 1 
ATOM 2410 C CA  . VAL A 1 300 ? 3.511   -1.467  12.780   1.00 81.80 300 A 1 
ATOM 2411 C C   . VAL A 1 300 ? 4.701   -0.755  13.407   1.00 80.29 300 A 1 
ATOM 2412 O O   . VAL A 1 300 ? 5.842   -1.176  13.224   1.00 74.81 300 A 1 
ATOM 2413 C CB  . VAL A 1 300 ? 3.223   -0.878  11.394   1.00 80.68 300 A 1 
ATOM 2414 C CG1 . VAL A 1 300 ? 4.474   -0.743  10.526   1.00 74.09 300 A 1 
ATOM 2415 C CG2 . VAL A 1 300 ? 2.252   -1.780  10.631   1.00 75.27 300 A 1 
ATOM 2416 N N   . GLU A 1 301 ? 4.464   0.294   14.182   1.00 78.22 301 A 1 
ATOM 2417 C CA  . GLU A 1 301 ? 5.523   1.038   14.858   1.00 74.17 301 A 1 
ATOM 2418 C C   . GLU A 1 301 ? 6.192   0.248   15.999   1.00 70.89 301 A 1 
ATOM 2419 O O   . GLU A 1 301 ? 7.201   0.705   16.550   1.00 62.18 301 A 1 
ATOM 2420 C CB  . GLU A 1 301 ? 4.983   2.399   15.325   1.00 69.68 301 A 1 
ATOM 2421 C CG  . GLU A 1 301 ? 4.413   3.283   14.189   1.00 64.61 301 A 1 
ATOM 2422 C CD  . GLU A 1 301 ? 5.474   3.777   13.168   1.00 59.50 301 A 1 
ATOM 2423 O OE1 . GLU A 1 301 ? 5.119   4.462   12.181   1.00 53.00 301 A 1 
ATOM 2424 O OE2 . GLU A 1 301 ? 6.692   3.496   13.306   1.00 55.45 301 A 1 
ATOM 2425 N N   . ASP A 1 302 ? 5.702   -0.963  16.333   1.00 65.67 302 A 1 
ATOM 2426 C CA  . ASP A 1 302 ? 6.370   -1.914  17.228   1.00 60.24 302 A 1 
ATOM 2427 C C   . ASP A 1 302 ? 7.560   -2.610  16.579   1.00 58.58 302 A 1 
ATOM 2428 O O   . ASP A 1 302 ? 8.426   -3.101  17.300   1.00 52.49 302 A 1 
ATOM 2429 C CB  . ASP A 1 302 ? 5.413   -3.025  17.713   1.00 53.76 302 A 1 
ATOM 2430 C CG  . ASP A 1 302 ? 4.431   -2.581  18.790   1.00 49.25 302 A 1 
ATOM 2431 O OD1 . ASP A 1 302 ? 4.048   -1.406  18.791   1.00 45.13 302 A 1 
ATOM 2432 O OD2 . ASP A 1 302 ? 4.102   -3.381  19.700   1.00 44.55 302 A 1 
ATOM 2433 N N   . TYR A 1 303 ? 7.571   -2.710  15.244   1.00 56.21 303 A 1 
ATOM 2434 C CA  . TYR A 1 303 ? 8.508   -3.528  14.488   1.00 52.10 303 A 1 
ATOM 2435 C C   . TYR A 1 303 ? 9.731   -2.749  13.990   1.00 47.69 303 A 1 
ATOM 2436 O O   . TYR A 1 303 ? 9.608   -1.556  13.644   1.00 42.82 303 A 1 
ATOM 2437 C CB  . TYR A 1 303 ? 7.769   -4.259  13.363   1.00 46.93 303 A 1 
ATOM 2438 C CG  . TYR A 1 303 ? 6.906   -5.407  13.856   1.00 45.39 303 A 1 
ATOM 2439 C CD1 . TYR A 1 303 ? 7.435   -6.716  13.929   1.00 42.50 303 A 1 
ATOM 2440 C CD2 . TYR A 1 303 ? 5.577   -5.183  14.258   1.00 40.54 303 A 1 
ATOM 2441 C CE1 . TYR A 1 303 ? 6.649   -7.770  14.400   1.00 37.58 303 A 1 
ATOM 2442 C CE2 . TYR A 1 303 ? 4.789   -6.239  14.728   1.00 39.52 303 A 1 
ATOM 2443 C CZ  . TYR A 1 303 ? 5.326   -7.539  14.796   1.00 36.86 303 A 1 
ATOM 2444 O OH  . TYR A 1 303 ? 4.563   -8.582  15.249   1.00 37.98 303 A 1 
ATOM 2445 O OXT . TYR A 1 303 ? 10.833  -3.373  13.966   1.00 40.97 303 A 1 
ATOM 2446 N N   . MET B 2 1   ? -51.278 -31.625 -102.525 1.00 20.26 1   B 1 
ATOM 2447 C CA  . MET B 2 1   ? -52.082 -32.046 -101.372 1.00 27.41 1   B 1 
ATOM 2448 C C   . MET B 2 1   ? -51.402 -33.097 -100.469 1.00 28.55 1   B 1 
ATOM 2449 O O   . MET B 2 1   ? -51.997 -33.480 -99.487  1.00 27.21 1   B 1 
ATOM 2450 C CB  . MET B 2 1   ? -53.452 -32.567 -101.828 1.00 27.15 1   B 1 
ATOM 2451 C CG  . MET B 2 1   ? -54.438 -31.433 -102.149 1.00 26.02 1   B 1 
ATOM 2452 S SD  . MET B 2 1   ? -56.020 -32.070 -102.741 1.00 24.84 1   B 1 
ATOM 2453 C CE  . MET B 2 1   ? -57.050 -30.590 -102.633 1.00 24.22 1   B 1 
ATOM 2454 N N   . LYS B 2 2   ? -50.212 -33.593 -100.839 1.00 27.48 2   B 1 
ATOM 2455 C CA  . LYS B 2 2   ? -49.557 -34.626 -100.010 1.00 33.97 2   B 1 
ATOM 2456 C C   . LYS B 2 2   ? -49.336 -34.065 -98.601  1.00 31.83 2   B 1 
ATOM 2457 O O   . LYS B 2 2   ? -48.430 -33.260 -98.407  1.00 30.70 2   B 1 
ATOM 2458 C CB  . LYS B 2 2   ? -48.243 -35.097 -100.652 1.00 33.95 2   B 1 
ATOM 2459 C CG  . LYS B 2 2   ? -48.483 -36.040 -101.832 1.00 31.82 2   B 1 
ATOM 2460 C CD  . LYS B 2 2   ? -47.159 -36.570 -102.417 1.00 31.32 2   B 1 
ATOM 2461 C CE  . LYS B 2 2   ? -47.420 -37.604 -103.527 1.00 28.75 2   B 1 
ATOM 2462 N NZ  . LYS B 2 2   ? -46.176 -38.142 -104.106 1.00 27.77 2   B 1 
ATOM 2463 N N   . GLY B 2 3   ? -50.230 -34.465 -97.692  1.00 27.31 3   B 1 
ATOM 2464 C CA  . GLY B 2 3   ? -50.151 -34.076 -96.293  1.00 33.07 3   B 1 
ATOM 2465 C C   . GLY B 2 3   ? -48.857 -34.607 -95.706  1.00 33.00 3   B 1 
ATOM 2466 O O   . GLY B 2 3   ? -48.707 -35.807 -95.517  1.00 31.22 3   B 1 
ATOM 2467 N N   . LYS B 2 4   ? -47.898 -33.689 -95.528  1.00 30.95 4   B 1 
ATOM 2468 C CA  . LYS B 2 4   ? -46.692 -34.006 -94.775  1.00 36.64 4   B 1 
ATOM 2469 C C   . LYS B 2 4   ? -47.136 -34.182 -93.323  1.00 34.67 4   B 1 
ATOM 2470 O O   . LYS B 2 4   ? -47.343 -33.191 -92.630  1.00 34.13 4   B 1 
ATOM 2471 C CB  . LYS B 2 4   ? -45.636 -32.904 -94.907  1.00 36.77 4   B 1 
ATOM 2472 C CG  . LYS B 2 4   ? -44.874 -32.945 -96.238  1.00 35.33 4   B 1 
ATOM 2473 C CD  . LYS B 2 4   ? -43.801 -31.843 -96.242  1.00 35.39 4   B 1 
ATOM 2474 C CE  . LYS B 2 4   ? -42.893 -31.915 -97.471  1.00 32.18 4   B 1 
ATOM 2475 N NZ  . LYS B 2 4   ? -41.853 -30.844 -97.442  1.00 31.57 4   B 1 
ATOM 2476 N N   . GLU B 2 5   ? -47.380 -35.450 -92.960  1.00 29.71 5   B 1 
ATOM 2477 C CA  . GLU B 2 5   ? -47.556 -35.771 -91.546  1.00 36.06 5   B 1 
ATOM 2478 C C   . GLU B 2 5   ? -46.269 -35.373 -90.819  1.00 33.63 5   B 1 
ATOM 2479 O O   . GLU B 2 5   ? -45.247 -36.058 -90.906  1.00 33.99 5   B 1 
ATOM 2480 C CB  . GLU B 2 5   ? -47.870 -37.259 -91.352  1.00 37.35 5   B 1 
ATOM 2481 C CG  . GLU B 2 5   ? -49.305 -37.628 -91.764  1.00 34.54 5   B 1 
ATOM 2482 C CD  . GLU B 2 5   ? -49.609 -39.128 -91.577  1.00 32.14 5   B 1 
ATOM 2483 O OE1 . GLU B 2 5   ? -50.804 -39.460 -91.405  1.00 29.43 5   B 1 
ATOM 2484 O OE2 . GLU B 2 5   ? -48.640 -39.932 -91.631  1.00 35.02 5   B 1 
ATOM 2485 N N   . GLU B 2 6   ? -46.326 -34.183 -90.199  1.00 34.12 6   B 1 
ATOM 2486 C CA  . GLU B 2 6   ? -45.286 -33.768 -89.266  1.00 38.56 6   B 1 
ATOM 2487 C C   . GLU B 2 6   ? -45.311 -34.748 -88.098  1.00 35.61 6   B 1 
ATOM 2488 O O   . GLU B 2 6   ? -46.155 -34.684 -87.212  1.00 35.63 6   B 1 
ATOM 2489 C CB  . GLU B 2 6   ? -45.464 -32.303 -88.826  1.00 39.21 6   B 1 
ATOM 2490 C CG  . GLU B 2 6   ? -45.038 -31.330 -89.933  1.00 37.04 6   B 1 
ATOM 2491 C CD  . GLU B 2 6   ? -45.132 -29.845 -89.555  1.00 35.19 6   B 1 
ATOM 2492 O OE1 . GLU B 2 6   ? -44.372 -29.057 -90.190  1.00 32.98 6   B 1 
ATOM 2493 O OE2 . GLU B 2 6   ? -45.959 -29.507 -88.694  1.00 37.29 6   B 1 
ATOM 2494 N N   . LYS B 2 7   ? -44.405 -35.721 -88.165  1.00 33.08 7   B 1 
ATOM 2495 C CA  . LYS B 2 7   ? -44.178 -36.611 -87.032  1.00 39.01 7   B 1 
ATOM 2496 C C   . LYS B 2 7   ? -43.674 -35.748 -85.880  1.00 37.07 7   B 1 
ATOM 2497 O O   . LYS B 2 7   ? -42.485 -35.422 -85.839  1.00 36.11 7   B 1 
ATOM 2498 C CB  . LYS B 2 7   ? -43.175 -37.725 -87.382  1.00 38.38 7   B 1 
ATOM 2499 C CG  . LYS B 2 7   ? -43.812 -38.829 -88.231  1.00 35.81 7   B 1 
ATOM 2500 C CD  . LYS B 2 7   ? -42.818 -39.986 -88.452  1.00 34.23 7   B 1 
ATOM 2501 C CE  . LYS B 2 7   ? -43.508 -41.142 -89.184  1.00 31.00 7   B 1 
ATOM 2502 N NZ  . LYS B 2 7   ? -42.618 -42.306 -89.357  1.00 30.18 7   B 1 
ATOM 2503 N N   . GLU B 2 8   ? -44.608 -35.391 -85.010  1.00 37.99 8   B 1 
ATOM 2504 C CA  . GLU B 2 8   ? -44.259 -34.875 -83.687  1.00 41.80 8   B 1 
ATOM 2505 C C   . GLU B 2 8   ? -43.406 -35.925 -82.982  1.00 39.69 8   B 1 
ATOM 2506 O O   . GLU B 2 8   ? -43.899 -36.854 -82.329  1.00 38.61 8   B 1 
ATOM 2507 C CB  . GLU B 2 8   ? -45.507 -34.514 -82.869  1.00 41.80 8   B 1 
ATOM 2508 C CG  . GLU B 2 8   ? -46.176 -33.216 -83.332  1.00 38.81 8   B 1 
ATOM 2509 C CD  . GLU B 2 8   ? -47.333 -32.791 -82.403  1.00 36.29 8   B 1 
ATOM 2510 O OE1 . GLU B 2 8   ? -47.563 -31.570 -82.280  1.00 33.73 8   B 1 
ATOM 2511 O OE2 . GLU B 2 8   ? -47.958 -33.701 -81.824  1.00 38.61 8   B 1 
ATOM 2512 N N   . GLY B 2 9   ? -42.098 -35.830 -83.205  1.00 40.72 9   B 1 
ATOM 2513 C CA  . GLY B 2 9   ? -41.129 -36.599 -82.448  1.00 43.59 9   B 1 
ATOM 2514 C C   . GLY B 2 9   ? -41.218 -36.122 -81.013  1.00 42.71 9   B 1 
ATOM 2515 O O   . GLY B 2 9   ? -40.558 -35.153 -80.657  1.00 40.39 9   B 1 
ATOM 2516 N N   . GLY B 2 10  ? -42.091 -36.796 -80.259  1.00 42.87 10  B 1 
ATOM 2517 C CA  . GLY B 2 10  ? -42.183 -36.558 -78.827  1.00 44.89 10  B 1 
ATOM 2518 C C   . GLY B 2 10  ? -40.820 -36.849 -78.211  1.00 43.81 10  B 1 
ATOM 2519 O O   . GLY B 2 10  ? -40.523 -37.989 -77.859  1.00 42.19 10  B 1 
ATOM 2520 N N   . ALA B 2 11  ? -40.015 -35.809 -78.171  1.00 41.94 11  B 1 
ATOM 2521 C CA  . ALA B 2 11  ? -38.745 -35.873 -77.472  1.00 45.70 11  B 1 
ATOM 2522 C C   . ALA B 2 11  ? -39.085 -36.204 -76.021  1.00 45.38 11  B 1 
ATOM 2523 O O   . ALA B 2 11  ? -39.560 -35.349 -75.274  1.00 43.53 11  B 1 
ATOM 2524 C CB  . ALA B 2 11  ? -38.003 -34.540 -77.640  1.00 43.56 11  B 1 
ATOM 2525 N N   . ARG B 2 12  ? -38.916 -37.474 -75.682  1.00 41.66 12  B 1 
ATOM 2526 C CA  . ARG B 2 12  ? -38.963 -37.856 -74.275  1.00 45.55 12  B 1 
ATOM 2527 C C   . ARG B 2 12  ? -37.913 -37.006 -73.580  1.00 43.48 12  B 1 
ATOM 2528 O O   . ARG B 2 12  ? -36.723 -37.260 -73.749  1.00 42.14 12  B 1 
ATOM 2529 C CB  . ARG B 2 12  ? -38.687 -39.355 -74.073  1.00 43.82 12  B 1 
ATOM 2530 C CG  . ARG B 2 12  ? -39.907 -40.236 -74.396  1.00 40.69 12  B 1 
ATOM 2531 C CD  . ARG B 2 12  ? -39.594 -41.708 -74.072  1.00 39.70 12  B 1 
ATOM 2532 N NE  . ARG B 2 12  ? -40.768 -42.572 -74.287  1.00 37.17 12  B 1 
ATOM 2533 C CZ  . ARG B 2 12  ? -40.852 -43.873 -74.015  1.00 34.24 12  B 1 
ATOM 2534 N NH1 . ARG B 2 12  ? -39.839 -44.537 -73.531  1.00 33.23 12  B 1 
ATOM 2535 N NH2 . ARG B 2 12  ? -41.964 -44.538 -74.223  1.00 34.19 12  B 1 
ATOM 2536 N N   . LEU B 2 13  ? -38.372 -35.985 -72.884  1.00 40.91 13  B 1 
ATOM 2537 C CA  . LEU B 2 13  ? -37.557 -35.295 -71.901  1.00 44.46 13  B 1 
ATOM 2538 C C   . LEU B 2 13  ? -37.024 -36.381 -70.974  1.00 42.61 13  B 1 
ATOM 2539 O O   . LEU B 2 13  ? -37.757 -36.935 -70.155  1.00 40.07 13  B 1 
ATOM 2540 C CB  . LEU B 2 13  ? -38.405 -34.260 -71.138  1.00 40.91 13  B 1 
ATOM 2541 C CG  . LEU B 2 13  ? -38.569 -32.915 -71.897  1.00 37.87 13  B 1 
ATOM 2542 C CD1 . LEU B 2 13  ? -39.745 -32.129 -71.330  1.00 37.01 13  B 1 
ATOM 2543 C CD2 . LEU B 2 13  ? -37.305 -32.060 -71.770  1.00 39.58 13  B 1 
ATOM 2544 N N   . GLY B 2 14  ? -35.786 -36.759 -71.235  1.00 40.19 14  B 1 
ATOM 2545 C CA  . GLY B 2 14  ? -35.107 -37.699 -70.357  1.00 44.04 14  B 1 
ATOM 2546 C C   . GLY B 2 14  ? -35.174 -37.081 -68.972  1.00 43.08 14  B 1 
ATOM 2547 O O   . GLY B 2 14  ? -34.716 -35.951 -68.791  1.00 40.96 14  B 1 
ATOM 2548 N N   . ALA B 2 15  ? -35.827 -37.784 -68.074  1.00 44.63 15  B 1 
ATOM 2549 C CA  . ALA B 2 15  ? -35.780 -37.398 -66.675  1.00 49.48 15  B 1 
ATOM 2550 C C   . ALA B 2 15  ? -34.300 -37.349 -66.316  1.00 49.82 15  B 1 
ATOM 2551 O O   . ALA B 2 15  ? -33.664 -38.393 -66.170  1.00 46.56 15  B 1 
ATOM 2552 C CB  . ALA B 2 15  ? -36.571 -38.416 -65.838  1.00 46.07 15  B 1 
ATOM 2553 N N   . GLY B 2 16  ? -33.759 -36.147 -66.326  1.00 42.67 16  B 1 
ATOM 2554 C CA  . GLY B 2 16  ? -32.400 -35.935 -65.871  1.00 46.37 16  B 1 
ATOM 2555 C C   . GLY B 2 16  ? -32.373 -36.504 -64.474  1.00 46.03 16  B 1 
ATOM 2556 O O   . GLY B 2 16  ? -33.028 -35.967 -63.590  1.00 43.61 16  B 1 
ATOM 2557 N N   . GLY B 2 17  ? -31.743 -37.657 -64.355  1.00 39.29 17  B 1 
ATOM 2558 C CA  . GLY B 2 17  ? -31.553 -38.255 -63.047  1.00 43.76 17  B 1 
ATOM 2559 C C   . GLY B 2 17  ? -30.814 -37.207 -62.231  1.00 44.25 17  B 1 
ATOM 2560 O O   . GLY B 2 17  ? -29.611 -37.059 -62.408  1.00 42.11 17  B 1 
ATOM 2561 N N   . GLY B 2 18  ? -31.559 -36.434 -61.474  1.00 42.30 18  B 1 
ATOM 2562 C CA  . GLY B 2 18  ? -30.981 -35.456 -60.571  1.00 48.00 18  B 1 
ATOM 2563 C C   . GLY B 2 18  ? -29.959 -36.229 -59.759  1.00 48.84 18  B 1 
ATOM 2564 O O   . GLY B 2 18  ? -30.325 -37.148 -59.036  1.00 46.15 18  B 1 
ATOM 2565 N N   . SER B 2 19  ? -28.693 -35.937 -60.005  1.00 45.33 19  B 1 
ATOM 2566 C CA  . SER B 2 19  ? -27.635 -36.571 -59.224  1.00 50.59 19  B 1 
ATOM 2567 C C   . SER B 2 19  ? -28.051 -36.441 -57.766  1.00 50.17 19  B 1 
ATOM 2568 O O   . SER B 2 19  ? -28.389 -35.319 -57.367  1.00 47.48 19  B 1 
ATOM 2569 C CB  . SER B 2 19  ? -26.295 -35.873 -59.466  1.00 47.97 19  B 1 
ATOM 2570 O OG  . SER B 2 19  ? -26.429 -34.480 -59.359  1.00 43.65 19  B 1 
ATOM 2571 N N   . PRO B 2 20  ? -28.134 -37.540 -57.009  1.00 49.28 20  B 1 
ATOM 2572 C CA  . PRO B 2 20  ? -28.667 -37.514 -55.659  1.00 53.02 20  B 1 
ATOM 2573 C C   . PRO B 2 20  ? -27.964 -36.372 -54.937  1.00 54.49 20  B 1 
ATOM 2574 O O   . PRO B 2 20  ? -26.728 -36.354 -54.934  1.00 52.55 20  B 1 
ATOM 2575 C CB  . PRO B 2 20  ? -28.361 -38.890 -55.056  1.00 49.96 20  B 1 
ATOM 2576 C CG  . PRO B 2 20  ? -27.217 -39.419 -55.918  1.00 50.35 20  B 1 
ATOM 2577 C CD  . PRO B 2 20  ? -27.499 -38.800 -57.293  1.00 55.00 20  B 1 
ATOM 2578 N N   . GLU B 2 21  ? -28.731 -35.380 -54.462  1.00 61.33 21  B 1 
ATOM 2579 C CA  . GLU B 2 21  ? -28.167 -34.189 -53.828  1.00 62.77 21  B 1 
ATOM 2580 C C   . GLU B 2 21  ? -27.153 -34.664 -52.803  1.00 62.47 21  B 1 
ATOM 2581 O O   . GLU B 2 21  ? -27.508 -35.317 -51.818  1.00 58.05 21  B 1 
ATOM 2582 C CB  . GLU B 2 21  ? -29.240 -33.335 -53.138  1.00 58.24 21  B 1 
ATOM 2583 C CG  . GLU B 2 21  ? -29.998 -32.409 -54.091  1.00 52.83 21  B 1 
ATOM 2584 C CD  . GLU B 2 21  ? -30.970 -31.473 -53.332  1.00 48.20 21  B 1 
ATOM 2585 O OE1 . GLU B 2 21  ? -31.242 -30.383 -53.867  1.00 44.06 21  B 1 
ATOM 2586 O OE2 . GLU B 2 21  ? -31.428 -31.867 -52.235  1.00 45.66 21  B 1 
ATOM 2587 N N   . LYS B 2 22  ? -25.867 -34.431 -53.104  1.00 67.70 22  B 1 
ATOM 2588 C CA  . LYS B 2 22  ? -24.792 -34.951 -52.279  1.00 70.80 22  B 1 
ATOM 2589 C C   . LYS B 2 22  ? -25.040 -34.409 -50.893  1.00 74.28 22  B 1 
ATOM 2590 O O   . LYS B 2 22  ? -24.993 -33.195 -50.698  1.00 68.37 22  B 1 
ATOM 2591 C CB  . LYS B 2 22  ? -23.412 -34.527 -52.792  1.00 64.00 22  B 1 
ATOM 2592 C CG  . LYS B 2 22  ? -22.871 -35.443 -53.895  1.00 56.48 22  B 1 
ATOM 2593 C CD  . LYS B 2 22  ? -21.460 -34.984 -54.302  1.00 51.83 22  B 1 
ATOM 2594 C CE  . LYS B 2 22  ? -20.859 -35.933 -55.341  1.00 45.89 22  B 1 
ATOM 2595 N NZ  . LYS B 2 22  ? -19.514 -35.474 -55.771  1.00 39.64 22  B 1 
ATOM 2596 N N   . SER B 2 23  ? -25.350 -35.283 -49.958  1.00 74.16 23  B 1 
ATOM 2597 C CA  . SER B 2 23  ? -25.610 -34.874 -48.589  1.00 77.94 23  B 1 
ATOM 2598 C C   . SER B 2 23  ? -24.445 -33.988 -48.138  1.00 80.83 23  B 1 
ATOM 2599 O O   . SER B 2 23  ? -23.292 -34.365 -48.367  1.00 75.39 23  B 1 
ATOM 2600 C CB  . SER B 2 23  ? -25.838 -36.098 -47.692  1.00 70.71 23  B 1 
ATOM 2601 O OG  . SER B 2 23  ? -24.832 -37.069 -47.892  1.00 62.40 23  B 1 
ATOM 2602 N N   . PRO B 2 24  ? -24.712 -32.796 -47.625  1.00 80.21 24  B 1 
ATOM 2603 C CA  . PRO B 2 24  ? -23.686 -31.774 -47.458  1.00 83.43 24  B 1 
ATOM 2604 C C   . PRO B 2 24  ? -22.558 -32.304 -46.570  1.00 85.95 24  B 1 
ATOM 2605 O O   . PRO B 2 24  ? -22.821 -33.054 -45.628  1.00 82.36 24  B 1 
ATOM 2606 C CB  . PRO B 2 24  ? -24.400 -30.541 -46.893  1.00 78.64 24  B 1 
ATOM 2607 C CG  . PRO B 2 24  ? -25.710 -31.098 -46.325  1.00 73.89 24  B 1 
ATOM 2608 C CD  . PRO B 2 24  ? -26.005 -32.293 -47.221  1.00 76.59 24  B 1 
ATOM 2609 N N   . SER B 2 25  ? -21.319 -31.955 -46.867  1.00 83.69 25  B 1 
ATOM 2610 C CA  . SER B 2 25  ? -20.177 -32.422 -46.086  1.00 85.86 25  B 1 
ATOM 2611 C C   . SER B 2 25  ? -20.247 -31.909 -44.645  1.00 87.64 25  B 1 
ATOM 2612 O O   . SER B 2 25  ? -20.955 -30.943 -44.345  1.00 84.75 25  B 1 
ATOM 2613 C CB  . SER B 2 25  ? -18.863 -32.008 -46.767  1.00 81.79 25  B 1 
ATOM 2614 O OG  . SER B 2 25  ? -18.729 -30.607 -46.736  1.00 75.14 25  B 1 
ATOM 2615 N N   . ALA B 2 26  ? -19.521 -32.523 -43.723  1.00 86.98 26  B 1 
ATOM 2616 C CA  . ALA B 2 26  ? -19.435 -32.021 -42.349  1.00 87.98 26  B 1 
ATOM 2617 C C   . ALA B 2 26  ? -18.954 -30.561 -42.317  1.00 89.13 26  B 1 
ATOM 2618 O O   . ALA B 2 26  ? -19.462 -29.754 -41.538  1.00 87.28 26  B 1 
ATOM 2619 C CB  . ALA B 2 26  ? -18.506 -32.936 -41.549  1.00 85.92 26  B 1 
ATOM 2620 N N   . GLN B 2 27  ? -18.039 -30.208 -43.236  1.00 89.16 27  B 1 
ATOM 2621 C CA  . GLN B 2 27  ? -17.517 -28.850 -43.361  1.00 88.54 27  B 1 
ATOM 2622 C C   . GLN B 2 27  ? -18.571 -27.864 -43.871  1.00 89.51 27  B 1 
ATOM 2623 O O   . GLN B 2 27  ? -18.716 -26.777 -43.311  1.00 87.58 27  B 1 
ATOM 2624 C CB  . GLN B 2 27  ? -16.273 -28.889 -44.264  1.00 86.15 27  B 1 
ATOM 2625 C CG  . GLN B 2 27  ? -15.389 -27.646 -44.114  1.00 78.70 27  B 1 
ATOM 2626 C CD  . GLN B 2 27  ? -14.602 -27.596 -42.791  1.00 73.44 27  B 1 
ATOM 2627 O OE1 . GLN B 2 27  ? -14.725 -28.427 -41.904  1.00 67.99 27  B 1 
ATOM 2628 N NE2 . GLN B 2 27  ? -13.758 -26.604 -42.623  1.00 64.26 27  B 1 
ATOM 2629 N N   . GLU B 2 28  ? -19.365 -28.234 -44.875  1.00 88.99 28  B 1 
ATOM 2630 C CA  . GLU B 2 28  ? -20.482 -27.412 -45.366  1.00 88.83 28  B 1 
ATOM 2631 C C   . GLU B 2 28  ? -21.562 -27.228 -44.295  1.00 89.63 28  B 1 
ATOM 2632 O O   . GLU B 2 28  ? -22.069 -26.120 -44.113  1.00 87.75 28  B 1 
ATOM 2633 C CB  . GLU B 2 28  ? -21.107 -28.065 -46.602  1.00 87.49 28  B 1 
ATOM 2634 C CG  . GLU B 2 28  ? -20.245 -27.923 -47.867  1.00 78.99 28  B 1 
ATOM 2635 C CD  . GLU B 2 28  ? -20.685 -28.886 -48.987  1.00 72.87 28  B 1 
ATOM 2636 O OE1 . GLU B 2 28  ? -20.524 -28.525 -50.170  1.00 64.92 28  B 1 
ATOM 2637 O OE2 . GLU B 2 28  ? -21.100 -30.012 -48.633  1.00 67.38 28  B 1 
ATOM 2638 N N   . LEU B 2 29  ? -21.884 -28.288 -43.538  1.00 89.80 29  B 1 
ATOM 2639 C CA  . LEU B 2 29  ? -22.817 -28.193 -42.423  1.00 89.49 29  B 1 
ATOM 2640 C C   . LEU B 2 29  ? -22.318 -27.255 -41.322  1.00 90.50 29  B 1 
ATOM 2641 O O   . LEU B 2 29  ? -23.109 -26.498 -40.767  1.00 89.42 29  B 1 
ATOM 2642 C CB  . LEU B 2 29  ? -23.069 -29.598 -41.843  1.00 89.16 29  B 1 
ATOM 2643 C CG  . LEU B 2 29  ? -23.947 -30.485 -42.738  1.00 86.87 29  B 1 
ATOM 2644 C CD1 . LEU B 2 29  ? -23.898 -31.937 -42.230  1.00 78.90 29  B 1 
ATOM 2645 C CD2 . LEU B 2 29  ? -25.411 -30.038 -42.726  1.00 80.19 29  B 1 
ATOM 2646 N N   . LYS B 2 30  ? -21.003 -27.244 -41.032  1.00 89.41 30  B 1 
ATOM 2647 C CA  . LYS B 2 30  ? -20.376 -26.284 -40.121  1.00 89.15 30  B 1 
ATOM 2648 C C   . LYS B 2 30  ? -20.513 -24.853 -40.644  1.00 89.49 30  B 1 
ATOM 2649 O O   . LYS B 2 30  ? -20.905 -23.969 -39.890  1.00 88.82 30  B 1 
ATOM 2650 C CB  . LYS B 2 30  ? -18.896 -26.654 -39.910  1.00 87.77 30  B 1 
ATOM 2651 C CG  . LYS B 2 30  ? -18.131 -25.647 -39.032  1.00 84.94 30  B 1 
ATOM 2652 C CD  . LYS B 2 30  ? -16.629 -25.816 -39.217  1.00 82.15 30  B 1 
ATOM 2653 C CE  . LYS B 2 30  ? -15.863 -24.677 -38.528  1.00 75.27 30  B 1 
ATOM 2654 N NZ  . LYS B 2 30  ? -14.417 -24.717 -38.873  1.00 69.64 30  B 1 
ATOM 2655 N N   . GLU B 2 31  ? -20.215 -24.605 -41.935  1.00 90.00 31  B 1 
ATOM 2656 C CA  . GLU B 2 31  ? -20.359 -23.272 -42.518  1.00 89.38 31  B 1 
ATOM 2657 C C   . GLU B 2 31  ? -21.810 -22.796 -42.504  1.00 89.85 31  B 1 
ATOM 2658 O O   . GLU B 2 31  ? -22.085 -21.633 -42.213  1.00 88.14 31  B 1 
ATOM 2659 C CB  . GLU B 2 31  ? -19.843 -23.241 -43.955  1.00 88.52 31  B 1 
ATOM 2660 C CG  . GLU B 2 31  ? -18.314 -23.272 -44.020  1.00 80.75 31  B 1 
ATOM 2661 C CD  . GLU B 2 31  ? -17.790 -22.961 -45.431  1.00 73.02 31  B 1 
ATOM 2662 O OE1 . GLU B 2 31  ? -16.551 -22.867 -45.556  1.00 64.65 31  B 1 
ATOM 2663 O OE2 . GLU B 2 31  ? -18.623 -22.772 -46.348  1.00 65.34 31  B 1 
ATOM 2664 N N   . GLN B 2 32  ? -22.760 -23.697 -42.784  1.00 91.37 32  B 1 
ATOM 2665 C CA  . GLN B 2 32  ? -24.183 -23.402 -42.702  1.00 91.19 32  B 1 
ATOM 2666 C C   . GLN B 2 32  ? -24.587 -23.060 -41.261  1.00 91.85 32  B 1 
ATOM 2667 O O   . GLN B 2 32  ? -25.259 -22.049 -41.041  1.00 89.89 32  B 1 
ATOM 2668 C CB  . GLN B 2 32  ? -24.957 -24.588 -43.299  1.00 90.09 32  B 1 
ATOM 2669 C CG  . GLN B 2 32  ? -26.340 -24.169 -43.803  1.00 79.59 32  B 1 
ATOM 2670 C CD  . GLN B 2 32  ? -27.064 -25.306 -44.544  1.00 74.43 32  B 1 
ATOM 2671 O OE1 . GLN B 2 32  ? -26.764 -26.477 -44.401  1.00 67.22 32  B 1 
ATOM 2672 N NE2 . GLN B 2 32  ? -28.046 -24.992 -45.364  1.00 64.34 32  B 1 
ATOM 2673 N N   . GLY B 2 33  ? -24.111 -23.824 -40.295  1.00 90.37 33  B 1 
ATOM 2674 C CA  . GLY B 2 33  ? -24.265 -23.532 -38.874  1.00 89.39 33  B 1 
ATOM 2675 C C   . GLY B 2 33  ? -23.677 -22.178 -38.481  1.00 90.38 33  B 1 
ATOM 2676 O O   . GLY B 2 33  ? -24.342 -21.398 -37.800  1.00 89.06 33  B 1 
ATOM 2677 N N   . ASN B 2 34  ? -22.496 -21.835 -38.981  1.00 90.80 34  B 1 
ATOM 2678 C CA  . ASN B 2 34  ? -21.863 -20.538 -38.730  1.00 89.81 34  B 1 
ATOM 2679 C C   . ASN B 2 34  ? -22.719 -19.370 -39.261  1.00 89.97 34  B 1 
ATOM 2680 O O   . ASN B 2 34  ? -22.898 -18.379 -38.562  1.00 88.56 34  B 1 
ATOM 2681 C CB  . ASN B 2 34  ? -20.466 -20.492 -39.364  1.00 88.86 34  B 1 
ATOM 2682 C CG  . ASN B 2 34  ? -19.423 -21.386 -38.700  1.00 87.43 34  B 1 
ATOM 2683 O OD1 . ASN B 2 34  ? -19.573 -21.941 -37.639  1.00 79.72 34  B 1 
ATOM 2684 N ND2 . ASN B 2 34  ? -18.272 -21.517 -39.340  1.00 79.22 34  B 1 
ATOM 2685 N N   . ARG B 2 35  ? -23.289 -19.491 -40.482  1.00 90.43 35  B 1 
ATOM 2686 C CA  . ARG B 2 35  ? -24.192 -18.458 -41.033  1.00 89.70 35  B 1 
ATOM 2687 C C   . ARG B 2 35  ? -25.456 -18.299 -40.189  1.00 90.59 35  B 1 
ATOM 2688 O O   . ARG B 2 35  ? -25.869 -17.178 -39.926  1.00 87.80 35  B 1 
ATOM 2689 C CB  . ARG B 2 35  ? -24.574 -18.791 -42.489  1.00 89.26 35  B 1 
ATOM 2690 C CG  . ARG B 2 35  ? -23.387 -18.664 -43.459  1.00 81.30 35  B 1 
ATOM 2691 C CD  . ARG B 2 35  ? -23.838 -19.046 -44.866  1.00 78.78 35  B 1 
ATOM 2692 N NE  . ARG B 2 35  ? -22.701 -19.445 -45.712  1.00 70.23 35  B 1 
ATOM 2693 C CZ  . ARG B 2 35  ? -22.754 -19.828 -46.980  1.00 62.51 35  B 1 
ATOM 2694 N NH1 . ARG B 2 35  ? -23.862 -19.784 -47.667  1.00 55.52 35  B 1 
ATOM 2695 N NH2 . ARG B 2 35  ? -21.682 -20.285 -47.571  1.00 56.15 35  B 1 
ATOM 2696 N N   . LEU B 2 36  ? -26.046 -19.411 -39.746  1.00 90.92 36  B 1 
ATOM 2697 C CA  . LEU B 2 36  ? -27.217 -19.393 -38.863  1.00 89.86 36  B 1 
ATOM 2698 C C   . LEU B 2 36  ? -26.882 -18.768 -37.505  1.00 90.67 36  B 1 
ATOM 2699 O O   . LEU B 2 36  ? -27.667 -17.964 -36.992  1.00 89.00 36  B 1 
ATOM 2700 C CB  . LEU B 2 36  ? -27.747 -20.826 -38.699  1.00 89.80 36  B 1 
ATOM 2701 C CG  . LEU B 2 36  ? -28.427 -21.396 -39.959  1.00 88.50 36  B 1 
ATOM 2702 C CD1 . LEU B 2 36  ? -28.623 -22.901 -39.799  1.00 80.65 36  B 1 
ATOM 2703 C CD2 . LEU B 2 36  ? -29.799 -20.763 -40.205  1.00 81.25 36  B 1 
ATOM 2704 N N   . PHE B 2 37  ? -25.704 -19.057 -36.945  1.00 90.65 37  B 1 
ATOM 2705 C CA  . PHE B 2 37  ? -25.221 -18.476 -35.689  1.00 89.42 37  B 1 
ATOM 2706 C C   . PHE B 2 37  ? -25.058 -16.959 -35.791  1.00 89.62 37  B 1 
ATOM 2707 O O   . PHE B 2 37  ? -25.571 -16.223 -34.939  1.00 88.47 37  B 1 
ATOM 2708 C CB  . PHE B 2 37  ? -23.909 -19.146 -35.279  1.00 89.04 37  B 1 
ATOM 2709 C CG  . PHE B 2 37  ? -23.401 -18.654 -33.937  1.00 88.89 37  B 1 
ATOM 2710 C CD1 . PHE B 2 37  ? -22.553 -17.530 -33.863  1.00 80.52 37  B 1 
ATOM 2711 C CD2 . PHE B 2 37  ? -23.821 -19.283 -32.756  1.00 81.10 37  B 1 
ATOM 2712 C CE1 . PHE B 2 37  ? -22.142 -17.034 -32.611  1.00 80.05 37  B 1 
ATOM 2713 C CE2 . PHE B 2 37  ? -23.410 -18.788 -31.500  1.00 79.11 37  B 1 
ATOM 2714 C CZ  . PHE B 2 37  ? -22.577 -17.666 -31.441  1.00 84.40 37  B 1 
ATOM 2715 N N   . VAL B 2 38  ? -24.428 -16.460 -36.870  1.00 90.07 38  B 1 
ATOM 2716 C CA  . VAL B 2 38  ? -24.306 -15.012 -37.129  1.00 88.32 38  B 1 
ATOM 2717 C C   . VAL B 2 38  ? -25.685 -14.367 -37.269  1.00 88.83 38  B 1 
ATOM 2718 O O   . VAL B 2 38  ? -25.908 -13.270 -36.751  1.00 86.89 38  B 1 
ATOM 2719 C CB  . VAL B 2 38  ? -23.438 -14.757 -38.379  1.00 87.03 38  B 1 
ATOM 2720 C CG1 . VAL B 2 38  ? -23.414 -13.275 -38.791  1.00 79.16 38  B 1 
ATOM 2721 C CG2 . VAL B 2 38  ? -21.980 -15.167 -38.122  1.00 77.94 38  B 1 
ATOM 2722 N N   . GLY B 2 39  ? -26.638 -15.067 -37.881  1.00 89.12 39  B 1 
ATOM 2723 C CA  . GLY B 2 39  ? -28.046 -14.666 -37.948  1.00 87.77 39  B 1 
ATOM 2724 C C   . GLY B 2 39  ? -28.825 -14.794 -36.627  1.00 88.65 39  B 1 
ATOM 2725 O O   . GLY B 2 39  ? -30.043 -14.606 -36.631  1.00 84.61 39  B 1 
ATOM 2726 N N   . ARG B 2 40  ? -28.160 -15.115 -35.519  1.00 86.87 40  B 1 
ATOM 2727 C CA  . ARG B 2 40  ? -28.740 -15.368 -34.183  1.00 87.44 40  B 1 
ATOM 2728 C C   . ARG B 2 40  ? -29.783 -16.499 -34.140  1.00 89.29 40  B 1 
ATOM 2729 O O   . ARG B 2 40  ? -30.550 -16.593 -33.184  1.00 85.55 40  B 1 
ATOM 2730 C CB  . ARG B 2 40  ? -29.276 -14.069 -33.552  1.00 85.15 40  B 1 
ATOM 2731 C CG  . ARG B 2 40  ? -28.217 -12.957 -33.432  1.00 81.24 40  B 1 
ATOM 2732 C CD  . ARG B 2 40  ? -28.827 -11.764 -32.690  1.00 74.06 40  B 1 
ATOM 2733 N NE  . ARG B 2 40  ? -27.849 -10.681 -32.509  1.00 66.91 40  B 1 
ATOM 2734 C CZ  . ARG B 2 40  ? -28.026 -9.578  -31.790  1.00 57.88 40  B 1 
ATOM 2735 N NH1 . ARG B 2 40  ? -29.152 -9.342  -31.167  1.00 53.44 40  B 1 
ATOM 2736 N NH2 . ARG B 2 40  ? -27.074 -8.702  -31.688  1.00 53.31 40  B 1 
ATOM 2737 N N   . LYS B 2 41  ? -29.793 -17.383 -35.147  1.00 89.49 41  B 1 
ATOM 2738 C CA  . LYS B 2 41  ? -30.652 -18.566 -35.196  1.00 89.17 41  B 1 
ATOM 2739 C C   . LYS B 2 41  ? -29.968 -19.736 -34.485  1.00 90.69 41  B 1 
ATOM 2740 O O   . LYS B 2 41  ? -29.532 -20.704 -35.104  1.00 87.75 41  B 1 
ATOM 2741 C CB  . LYS B 2 41  ? -31.022 -18.881 -36.643  1.00 87.68 41  B 1 
ATOM 2742 C CG  . LYS B 2 41  ? -31.882 -17.781 -37.272  1.00 83.75 41  B 1 
ATOM 2743 C CD  . LYS B 2 41  ? -32.432 -18.284 -38.603  1.00 75.69 41  B 1 
ATOM 2744 C CE  . LYS B 2 41  ? -33.436 -17.279 -39.185  1.00 68.74 41  B 1 
ATOM 2745 N NZ  . LYS B 2 41  ? -34.182 -17.890 -40.299  1.00 59.50 41  B 1 
ATOM 2746 N N   . TYR B 2 42  ? -29.845 -19.623 -33.168  1.00 91.91 42  B 1 
ATOM 2747 C CA  . TYR B 2 42  ? -29.083 -20.578 -32.363  1.00 92.17 42  B 1 
ATOM 2748 C C   . TYR B 2 42  ? -29.630 -22.014 -32.406  1.00 93.01 42  B 1 
ATOM 2749 O O   . TYR B 2 42  ? -28.821 -22.927 -32.560  1.00 91.26 42  B 1 
ATOM 2750 C CB  . TYR B 2 42  ? -28.946 -20.070 -30.921  1.00 90.89 42  B 1 
ATOM 2751 C CG  . TYR B 2 42  ? -28.401 -18.660 -30.791  1.00 89.93 42  B 1 
ATOM 2752 C CD1 . TYR B 2 42  ? -27.135 -18.338 -31.323  1.00 79.96 42  B 1 
ATOM 2753 C CD2 . TYR B 2 42  ? -29.158 -17.658 -30.166  1.00 80.07 42  B 1 
ATOM 2754 C CE1 . TYR B 2 42  ? -26.633 -17.031 -31.221  1.00 79.36 42  B 1 
ATOM 2755 C CE2 . TYR B 2 42  ? -28.666 -16.347 -30.056  1.00 78.37 42  B 1 
ATOM 2756 C CZ  . TYR B 2 42  ? -27.401 -16.034 -30.582  1.00 85.81 42  B 1 
ATOM 2757 O OH  . TYR B 2 42  ? -26.913 -14.754 -30.478  1.00 84.07 42  B 1 
ATOM 2758 N N   . PRO B 2 43  ? -30.946 -22.252 -32.358  1.00 91.85 43  B 1 
ATOM 2759 C CA  . PRO B 2 43  ? -31.477 -23.615 -32.454  1.00 91.16 43  B 1 
ATOM 2760 C C   . PRO B 2 43  ? -31.156 -24.282 -33.789  1.00 91.71 43  B 1 
ATOM 2761 O O   . PRO B 2 43  ? -30.715 -25.430 -33.828  1.00 90.28 43  B 1 
ATOM 2762 C CB  . PRO B 2 43  ? -32.995 -23.483 -32.243  1.00 90.14 43  B 1 
ATOM 2763 C CG  . PRO B 2 43  ? -33.157 -22.152 -31.508  1.00 87.71 43  B 1 
ATOM 2764 C CD  . PRO B 2 43  ? -32.027 -21.315 -32.082  1.00 90.55 43  B 1 
ATOM 2765 N N   . GLU B 2 44  ? -31.318 -23.565 -34.900  1.00 91.11 44  B 1 
ATOM 2766 C CA  . GLU B 2 44  ? -31.025 -24.101 -36.225  1.00 90.99 44  B 1 
ATOM 2767 C C   . GLU B 2 44  ? -29.516 -24.282 -36.435  1.00 91.48 44  B 1 
ATOM 2768 O O   . GLU B 2 44  ? -29.091 -25.264 -37.052  1.00 89.19 44  B 1 
ATOM 2769 C CB  . GLU B 2 44  ? -31.619 -23.206 -37.326  1.00 90.30 44  B 1 
ATOM 2770 C CG  . GLU B 2 44  ? -33.151 -22.998 -37.234  1.00 85.37 44  B 1 
ATOM 2771 C CD  . GLU B 2 44  ? -33.528 -21.641 -36.652  1.00 80.20 44  B 1 
ATOM 2772 O OE1 . GLU B 2 44  ? -34.357 -20.939 -37.284  1.00 69.68 44  B 1 
ATOM 2773 O OE2 . GLU B 2 44  ? -32.943 -21.250 -35.614  1.00 70.97 44  B 1 
ATOM 2774 N N   . ALA B 2 45  ? -28.711 -23.385 -35.899  1.00 91.99 45  B 1 
ATOM 2775 C CA  . ALA B 2 45  ? -27.269 -23.518 -35.914  1.00 91.72 45  B 1 
ATOM 2776 C C   . ALA B 2 45  ? -26.811 -24.768 -35.144  1.00 92.33 45  B 1 
ATOM 2777 O O   . ALA B 2 45  ? -26.038 -25.567 -35.678  1.00 91.34 45  B 1 
ATOM 2778 C CB  . ALA B 2 45  ? -26.629 -22.240 -35.356  1.00 91.29 45  B 1 
ATOM 2779 N N   . ALA B 2 46  ? -27.343 -24.989 -33.946  1.00 91.81 46  B 1 
ATOM 2780 C CA  . ALA B 2 46  ? -27.059 -26.179 -33.148  1.00 91.82 46  B 1 
ATOM 2781 C C   . ALA B 2 46  ? -27.443 -27.466 -33.898  1.00 92.30 46  B 1 
ATOM 2782 O O   . ALA B 2 46  ? -26.656 -28.412 -33.949  1.00 90.92 46  B 1 
ATOM 2783 C CB  . ALA B 2 46  ? -27.790 -26.066 -31.803  1.00 91.22 46  B 1 
ATOM 2784 N N   . ALA B 2 47  ? -28.601 -27.483 -34.563  1.00 92.60 47  B 1 
ATOM 2785 C CA  . ALA B 2 47  ? -29.025 -28.616 -35.376  1.00 92.24 47  B 1 
ATOM 2786 C C   . ALA B 2 47  ? -28.089 -28.864 -36.579  1.00 92.53 47  B 1 
ATOM 2787 O O   . ALA B 2 47  ? -27.804 -30.013 -36.918  1.00 91.07 47  B 1 
ATOM 2788 C CB  . ALA B 2 47  ? -30.472 -28.377 -35.829  1.00 91.59 47  B 1 
ATOM 2789 N N   . CYS B 2 48  ? -27.565 -27.809 -37.224  1.00 92.48 48  B 1 
ATOM 2790 C CA  . CYS B 2 48  ? -26.552 -27.942 -38.269  1.00 92.25 48  B 1 
ATOM 2791 C C   . CYS B 2 48  ? -25.235 -28.522 -37.733  1.00 92.97 48  B 1 
ATOM 2792 O O   . CYS B 2 48  ? -24.689 -29.436 -38.341  1.00 91.51 48  B 1 
ATOM 2793 C CB  . CYS B 2 48  ? -26.310 -26.587 -38.943  1.00 90.84 48  B 1 
ATOM 2794 S SG  . CYS B 2 48  ? -27.547 -26.332 -40.252  1.00 83.27 48  B 1 
ATOM 2795 N N   . TYR B 2 49  ? -24.759 -28.033 -36.589  1.00 92.99 49  B 1 
ATOM 2796 C CA  . TYR B 2 49  ? -23.574 -28.599 -35.953  1.00 93.16 49  B 1 
ATOM 2797 C C   . TYR B 2 49  ? -23.800 -30.043 -35.503  1.00 93.30 49  B 1 
ATOM 2798 O O   . TYR B 2 49  ? -22.921 -30.875 -35.684  1.00 92.25 49  B 1 
ATOM 2799 C CB  . TYR B 2 49  ? -23.122 -27.719 -34.779  1.00 92.77 49  B 1 
ATOM 2800 C CG  . TYR B 2 49  ? -22.700 -26.320 -35.146  1.00 92.58 49  B 1 
ATOM 2801 C CD1 . TYR B 2 49  ? -21.753 -26.082 -36.166  1.00 84.25 49  B 1 
ATOM 2802 C CD2 . TYR B 2 49  ? -23.240 -25.220 -34.457  1.00 84.14 49  B 1 
ATOM 2803 C CE1 . TYR B 2 49  ? -21.376 -24.776 -36.502  1.00 82.93 49  B 1 
ATOM 2804 C CE2 . TYR B 2 49  ? -22.866 -23.907 -34.780  1.00 82.36 49  B 1 
ATOM 2805 C CZ  . TYR B 2 49  ? -21.934 -23.678 -35.809  1.00 90.24 49  B 1 
ATOM 2806 O OH  . TYR B 2 49  ? -21.584 -22.409 -36.133  1.00 88.76 49  B 1 
ATOM 2807 N N   . GLY B 2 50  ? -24.991 -30.387 -35.025  1.00 92.72 50  B 1 
ATOM 2808 C CA  . GLY B 2 50  ? -25.368 -31.760 -34.709  1.00 92.22 50  B 1 
ATOM 2809 C C   . GLY B 2 50  ? -25.249 -32.693 -35.911  1.00 92.73 50  B 1 
ATOM 2810 O O   . GLY B 2 50  ? -24.628 -33.749 -35.823  1.00 91.45 50  B 1 
ATOM 2811 N N   . ARG B 2 51  ? -25.740 -32.269 -37.084  1.00 92.01 51  B 1 
ATOM 2812 C CA  . ARG B 2 51  ? -25.562 -33.027 -38.331  1.00 91.66 51  B 1 
ATOM 2813 C C   . ARG B 2 51  ? -24.095 -33.139 -38.750  1.00 91.81 51  B 1 
ATOM 2814 O O   . ARG B 2 51  ? -23.686 -34.197 -39.226  1.00 89.43 51  B 1 
ATOM 2815 C CB  . ARG B 2 51  ? -26.399 -32.409 -39.455  1.00 90.99 51  B 1 
ATOM 2816 C CG  . ARG B 2 51  ? -27.915 -32.658 -39.262  1.00 85.44 51  B 1 
ATOM 2817 C CD  . ARG B 2 51  ? -28.727 -32.180 -40.470  1.00 81.52 51  B 1 
ATOM 2818 N NE  . ARG B 2 51  ? -28.748 -30.715 -40.579  1.00 72.55 51  B 1 
ATOM 2819 C CZ  . ARG B 2 51  ? -29.155 -30.012 -41.639  1.00 65.10 51  B 1 
ATOM 2820 N NH1 . ARG B 2 51  ? -29.562 -30.598 -42.730  1.00 58.63 51  B 1 
ATOM 2821 N NH2 . ARG B 2 51  ? -29.160 -28.716 -41.603  1.00 57.34 51  B 1 
ATOM 2822 N N   . ALA B 2 52  ? -23.289 -32.087 -38.543  1.00 91.86 52  B 1 
ATOM 2823 C CA  . ALA B 2 52  ? -21.849 -32.133 -38.804  1.00 91.16 52  B 1 
ATOM 2824 C C   . ALA B 2 52  ? -21.142 -33.143 -37.890  1.00 91.60 52  B 1 
ATOM 2825 O O   . ALA B 2 52  ? -20.339 -33.940 -38.374  1.00 90.27 52  B 1 
ATOM 2826 C CB  . ALA B 2 52  ? -21.259 -30.721 -38.665  1.00 90.75 52  B 1 
ATOM 2827 N N   . ILE B 2 53  ? -21.486 -33.163 -36.597  1.00 92.00 53  B 1 
ATOM 2828 C CA  . ILE B 2 53  ? -20.976 -34.117 -35.608  1.00 91.87 53  B 1 
ATOM 2829 C C   . ILE B 2 53  ? -21.342 -35.547 -35.987  1.00 91.60 53  B 1 
ATOM 2830 O O   . ILE B 2 53  ? -20.482 -36.414 -36.012  1.00 90.19 53  B 1 
ATOM 2831 C CB  . ILE B 2 53  ? -21.500 -33.766 -34.194  1.00 91.58 53  B 1 
ATOM 2832 C CG1 . ILE B 2 53  ? -20.822 -32.477 -33.694  1.00 87.62 53  B 1 
ATOM 2833 C CG2 . ILE B 2 53  ? -21.255 -34.912 -33.194  1.00 87.52 53  B 1 
ATOM 2834 C CD1 . ILE B 2 53  ? -21.545 -31.817 -32.505  1.00 84.67 53  B 1 
ATOM 2835 N N   . THR B 2 54  ? -22.597 -35.793 -36.364  1.00 92.52 54  B 1 
ATOM 2836 C CA  . THR B 2 54  ? -23.030 -37.131 -36.807  1.00 91.66 54  B 1 
ATOM 2837 C C   . THR B 2 54  ? -22.215 -37.626 -38.001  1.00 91.42 54  B 1 
ATOM 2838 O O   . THR B 2 54  ? -21.983 -38.820 -38.146  1.00 89.22 54  B 1 
ATOM 2839 C CB  . THR B 2 54  ? -24.516 -37.127 -37.192  1.00 90.51 54  B 1 
ATOM 2840 O OG1 . THR B 2 54  ? -25.304 -36.509 -36.209  1.00 82.17 54  B 1 
ATOM 2841 C CG2 . THR B 2 54  ? -25.086 -38.538 -37.357  1.00 78.51 54  B 1 
ATOM 2842 N N   . ARG B 2 55  ? -21.755 -36.700 -38.848  1.00 91.54 55  B 1 
ATOM 2843 C CA  . ARG B 2 55  ? -20.977 -37.019 -40.042  1.00 90.76 55  B 1 
ATOM 2844 C C   . ARG B 2 55  ? -19.483 -37.165 -39.776  1.00 91.22 55  B 1 
ATOM 2845 O O   . ARG B 2 55  ? -18.835 -37.986 -40.414  1.00 87.56 55  B 1 
ATOM 2846 C CB  . ARG B 2 55  ? -21.267 -35.945 -41.080  1.00 89.24 55  B 1 
ATOM 2847 C CG  . ARG B 2 55  ? -21.326 -36.572 -42.463  1.00 82.20 55  B 1 
ATOM 2848 C CD  . ARG B 2 55  ? -21.830 -35.520 -43.439  1.00 77.70 55  B 1 
ATOM 2849 N NE  . ARG B 2 55  ? -22.157 -36.160 -44.726  1.00 70.65 55  B 1 
ATOM 2850 C CZ  . ARG B 2 55  ? -22.816 -35.601 -45.692  1.00 63.85 55  B 1 
ATOM 2851 N NH1 . ARG B 2 55  ? -23.196 -34.366 -45.640  1.00 56.77 55  B 1 
ATOM 2852 N NH2 . ARG B 2 55  ? -23.106 -36.295 -46.733  1.00 56.87 55  B 1 
ATOM 2853 N N   . ASN B 2 56  ? -18.943 -36.385 -38.867  1.00 89.77 56  B 1 
ATOM 2854 C CA  . ASN B 2 56  ? -17.576 -36.503 -38.386  1.00 90.06 56  B 1 
ATOM 2855 C C   . ASN B 2 56  ? -17.495 -36.161 -36.887  1.00 90.86 56  B 1 
ATOM 2856 O O   . ASN B 2 56  ? -17.297 -34.997 -36.532  1.00 88.69 56  B 1 
ATOM 2857 C CB  . ASN B 2 56  ? -16.649 -35.631 -39.243  1.00 88.28 56  B 1 
ATOM 2858 C CG  . ASN B 2 56  ? -15.185 -35.869 -38.887  1.00 86.78 56  B 1 
ATOM 2859 O OD1 . ASN B 2 56  ? -14.843 -36.616 -37.989  1.00 79.45 56  B 1 
ATOM 2860 N ND2 . ASN B 2 56  ? -14.274 -35.250 -39.610  1.00 78.91 56  B 1 
ATOM 2861 N N   . PRO B 2 57  ? -17.636 -37.165 -36.007  1.00 90.71 57  B 1 
ATOM 2862 C CA  . PRO B 2 57  ? -17.689 -36.936 -34.564  1.00 90.01 57  B 1 
ATOM 2863 C C   . PRO B 2 57  ? -16.332 -36.642 -33.909  1.00 90.40 57  B 1 
ATOM 2864 O O   . PRO B 2 57  ? -16.277 -36.430 -32.701  1.00 87.63 57  B 1 
ATOM 2865 C CB  . PRO B 2 57  ? -18.323 -38.207 -33.994  1.00 88.82 57  B 1 
ATOM 2866 C CG  . PRO B 2 57  ? -17.864 -39.303 -34.970  1.00 86.69 57  B 1 
ATOM 2867 C CD  . PRO B 2 57  ? -17.870 -38.567 -36.315  1.00 90.01 57  B 1 
ATOM 2868 N N   . LEU B 2 58  ? -15.240 -36.632 -34.678  1.00 90.46 58  B 1 
ATOM 2869 C CA  . LEU B 2 58  ? -13.870 -36.466 -34.168  1.00 90.55 58  B 1 
ATOM 2870 C C   . LEU B 2 58  ? -13.328 -35.038 -34.302  1.00 90.99 58  B 1 
ATOM 2871 O O   . LEU B 2 58  ? -12.132 -34.813 -34.142  1.00 87.36 58  B 1 
ATOM 2872 C CB  . LEU B 2 58  ? -12.945 -37.495 -34.833  1.00 88.70 58  B 1 
ATOM 2873 C CG  . LEU B 2 58  ? -13.301 -38.971 -34.563  1.00 85.76 58  B 1 
ATOM 2874 C CD1 . LEU B 2 58  ? -12.368 -39.865 -35.362  1.00 78.12 58  B 1 
ATOM 2875 C CD2 . LEU B 2 58  ? -13.176 -39.334 -33.083  1.00 78.34 58  B 1 
ATOM 2876 N N   . VAL B 2 59  ? -14.186 -34.054 -34.619  1.00 90.93 59  B 1 
ATOM 2877 C CA  . VAL B 2 59  ? -13.767 -32.667 -34.807  1.00 91.05 59  B 1 
ATOM 2878 C C   . VAL B 2 59  ? -14.239 -31.811 -33.629  1.00 91.91 59  B 1 
ATOM 2879 O O   . VAL B 2 59  ? -15.406 -31.422 -33.566  1.00 90.14 59  B 1 
ATOM 2880 C CB  . VAL B 2 59  ? -14.257 -32.110 -36.157  1.00 89.14 59  B 1 
ATOM 2881 C CG1 . VAL B 2 59  ? -13.758 -30.681 -36.376  1.00 81.55 59  B 1 
ATOM 2882 C CG2 . VAL B 2 59  ? -13.749 -32.953 -37.328  1.00 80.69 59  B 1 
ATOM 2883 N N   . ALA B 2 60  ? -13.324 -31.453 -32.736  1.00 91.29 60  B 1 
ATOM 2884 C CA  . ALA B 2 60  ? -13.608 -30.668 -31.533  1.00 91.12 60  B 1 
ATOM 2885 C C   . ALA B 2 60  ? -14.378 -29.363 -31.807  1.00 91.78 60  B 1 
ATOM 2886 O O   . ALA B 2 60  ? -15.322 -29.023 -31.093  1.00 89.99 60  B 1 
ATOM 2887 C CB  . ALA B 2 60  ? -12.271 -30.365 -30.841  1.00 89.75 60  B 1 
ATOM 2888 N N   . VAL B 2 61  ? -14.042 -28.670 -32.900  1.00 91.91 61  B 1 
ATOM 2889 C CA  . VAL B 2 61  ? -14.682 -27.402 -33.287  1.00 91.66 61  B 1 
ATOM 2890 C C   . VAL B 2 61  ? -16.196 -27.524 -33.494  1.00 92.32 61  B 1 
ATOM 2891 O O   . VAL B 2 61  ? -16.915 -26.541 -33.294  1.00 91.15 61  B 1 
ATOM 2892 C CB  . VAL B 2 61  ? -14.018 -26.828 -34.557  1.00 89.73 61  B 1 
ATOM 2893 C CG1 . VAL B 2 61  ? -14.655 -25.510 -35.027  1.00 78.12 61  B 1 
ATOM 2894 C CG2 . VAL B 2 61  ? -12.528 -26.539 -34.327  1.00 77.06 61  B 1 
ATOM 2895 N N   . TYR B 2 62  ? -16.712 -28.693 -33.907  1.00 92.19 62  B 1 
ATOM 2896 C CA  . TYR B 2 62  ? -18.154 -28.867 -34.058  1.00 92.33 62  B 1 
ATOM 2897 C C   . TYR B 2 62  ? -18.853 -28.882 -32.704  1.00 92.78 62  B 1 
ATOM 2898 O O   . TYR B 2 62  ? -19.904 -28.258 -32.558  1.00 91.14 62  B 1 
ATOM 2899 C CB  . TYR B 2 62  ? -18.475 -30.138 -34.862  1.00 91.80 62  B 1 
ATOM 2900 C CG  . TYR B 2 62  ? -17.904 -30.205 -36.268  1.00 91.00 62  B 1 
ATOM 2901 C CD1 . TYR B 2 62  ? -17.522 -29.050 -36.983  1.00 82.41 62  B 1 
ATOM 2902 C CD2 . TYR B 2 62  ? -17.753 -31.467 -36.892  1.00 82.47 62  B 1 
ATOM 2903 C CE1 . TYR B 2 62  ? -16.974 -29.141 -38.275  1.00 81.84 62  B 1 
ATOM 2904 C CE2 . TYR B 2 62  ? -17.214 -31.571 -38.178  1.00 81.06 62  B 1 
ATOM 2905 C CZ  . TYR B 2 62  ? -16.820 -30.406 -38.860  1.00 87.41 62  B 1 
ATOM 2906 O OH  . TYR B 2 62  ? -16.254 -30.502 -40.117  1.00 86.00 62  B 1 
ATOM 2907 N N   . TYR B 2 63  ? -18.238 -29.517 -31.722  1.00 92.95 63  B 1 
ATOM 2908 C CA  . TYR B 2 63  ? -18.749 -29.552 -30.358  1.00 93.24 63  B 1 
ATOM 2909 C C   . TYR B 2 63  ? -18.673 -28.176 -29.699  1.00 93.79 63  B 1 
ATOM 2910 O O   . TYR B 2 63  ? -19.685 -27.710 -29.187  1.00 92.35 63  B 1 
ATOM 2911 C CB  . TYR B 2 63  ? -17.989 -30.589 -29.528  1.00 92.63 63  B 1 
ATOM 2912 C CG  . TYR B 2 63  ? -18.191 -32.008 -29.999  1.00 92.62 63  B 1 
ATOM 2913 C CD1 . TYR B 2 63  ? -19.291 -32.763 -29.541  1.00 83.50 63  B 1 
ATOM 2914 C CD2 . TYR B 2 63  ? -17.284 -32.599 -30.899  1.00 83.63 63  B 1 
ATOM 2915 C CE1 . TYR B 2 63  ? -19.479 -34.073 -29.960  1.00 83.21 63  B 1 
ATOM 2916 C CE2 . TYR B 2 63  ? -17.468 -33.928 -31.332  1.00 82.47 63  B 1 
ATOM 2917 C CZ  . TYR B 2 63  ? -18.567 -34.662 -30.859  1.00 89.63 63  B 1 
ATOM 2918 O OH  . TYR B 2 63  ? -18.741 -35.951 -31.270  1.00 88.35 63  B 1 
ATOM 2919 N N   . THR B 2 64  ? -17.560 -27.451 -29.811  1.00 93.19 64  B 1 
ATOM 2920 C CA  . THR B 2 64  ? -17.441 -26.102 -29.234  1.00 92.73 64  B 1 
ATOM 2921 C C   . THR B 2 64  ? -18.408 -25.101 -29.881  1.00 92.81 64  B 1 
ATOM 2922 O O   . THR B 2 64  ? -19.004 -24.291 -29.183  1.00 91.65 64  B 1 
ATOM 2923 C CB  . THR B 2 64  ? -16.014 -25.532 -29.331  1.00 92.03 64  B 1 
ATOM 2924 O OG1 . THR B 2 64  ? -15.550 -25.524 -30.660  1.00 82.34 64  B 1 
ATOM 2925 C CG2 . THR B 2 64  ? -15.021 -26.355 -28.519  1.00 81.80 64  B 1 
ATOM 2926 N N   . ASN B 2 65  ? -18.612 -25.190 -31.191  1.00 92.81 65  B 1 
ATOM 2927 C CA  . ASN B 2 65  ? -19.583 -24.336 -31.858  1.00 92.33 65  B 1 
ATOM 2928 C C   . ASN B 2 65  ? -21.020 -24.655 -31.422  1.00 92.40 65  B 1 
ATOM 2929 O O   . ASN B 2 65  ? -21.818 -23.732 -31.221  1.00 91.21 65  B 1 
ATOM 2930 C CB  . ASN B 2 65  ? -19.437 -24.474 -33.376  1.00 91.85 65  B 1 
ATOM 2931 C CG  . ASN B 2 65  ? -18.214 -23.786 -33.961  1.00 90.29 65  B 1 
ATOM 2932 O OD1 . ASN B 2 65  ? -17.423 -23.120 -33.330  1.00 81.37 65  B 1 
ATOM 2933 N ND2 . ASN B 2 65  ? -18.048 -23.908 -35.262  1.00 80.42 65  B 1 
ATOM 2934 N N   . ARG B 2 66  ? -21.368 -25.943 -31.255  1.00 92.00 66  B 1 
ATOM 2935 C CA  . ARG B 2 66  ? -22.682 -26.345 -30.760  1.00 92.25 66  B 1 
ATOM 2936 C C   . ARG B 2 66  ? -22.872 -25.974 -29.290  1.00 92.44 66  B 1 
ATOM 2937 O O   . ARG B 2 66  ? -23.934 -25.461 -28.945  1.00 91.73 66  B 1 
ATOM 2938 C CB  . ARG B 2 66  ? -22.893 -27.843 -31.015  1.00 91.31 66  B 1 
ATOM 2939 C CG  . ARG B 2 66  ? -24.367 -28.228 -30.817  1.00 89.38 66  B 1 
ATOM 2940 C CD  . ARG B 2 66  ? -24.659 -29.671 -31.236  1.00 89.68 66  B 1 
ATOM 2941 N NE  . ARG B 2 66  ? -24.049 -30.638 -30.320  1.00 87.07 66  B 1 
ATOM 2942 C CZ  . ARG B 2 66  ? -24.177 -31.949 -30.357  1.00 88.72 66  B 1 
ATOM 2943 N NH1 . ARG B 2 66  ? -24.895 -32.552 -31.266  1.00 79.72 66  B 1 
ATOM 2944 N NH2 . ARG B 2 66  ? -23.578 -32.685 -29.468  1.00 81.23 66  B 1 
ATOM 2945 N N   . ALA B 2 67  ? -21.843 -26.130 -28.474  1.00 93.01 67  B 1 
ATOM 2946 C CA  . ALA B 2 67  ? -21.838 -25.682 -27.084  1.00 92.55 67  B 1 
ATOM 2947 C C   . ALA B 2 67  ? -22.143 -24.184 -26.977  1.00 92.70 67  B 1 
ATOM 2948 O O   . ALA B 2 67  ? -23.012 -23.790 -26.207  1.00 91.73 67  B 1 
ATOM 2949 C CB  . ALA B 2 67  ? -20.473 -26.003 -26.467  1.00 92.42 67  B 1 
ATOM 2950 N N   . LEU B 2 68  ? -21.530 -23.340 -27.822  1.00 92.83 68  B 1 
ATOM 2951 C CA  . LEU B 2 68  ? -21.819 -21.909 -27.839  1.00 91.75 68  B 1 
ATOM 2952 C C   . LEU B 2 68  ? -23.280 -21.612 -28.220  1.00 92.35 68  B 1 
ATOM 2953 O O   . LEU B 2 68  ? -23.873 -20.685 -27.670  1.00 91.52 68  B 1 
ATOM 2954 C CB  . LEU B 2 68  ? -20.831 -21.210 -28.787  1.00 90.78 68  B 1 
ATOM 2955 C CG  . LEU B 2 68  ? -20.952 -19.671 -28.783  1.00 85.97 68  B 1 
ATOM 2956 C CD1 . LEU B 2 68  ? -20.652 -19.058 -27.419  1.00 76.12 68  B 1 
ATOM 2957 C CD2 . LEU B 2 68  ? -19.969 -19.075 -29.794  1.00 76.25 68  B 1 
ATOM 2958 N N   . CYS B 2 69  ? -23.872 -22.385 -29.140  1.00 92.55 69  B 1 
ATOM 2959 C CA  . CYS B 2 69  ? -25.298 -22.278 -29.441  1.00 92.36 69  B 1 
ATOM 2960 C C   . CYS B 2 69  ? -26.147 -22.612 -28.207  1.00 92.62 69  B 1 
ATOM 2961 O O   . CYS B 2 69  ? -27.025 -21.831 -27.853  1.00 91.52 69  B 1 
ATOM 2962 C CB  . CYS B 2 69  ? -25.688 -23.180 -30.617  1.00 92.06 69  B 1 
ATOM 2963 S SG  . CYS B 2 69  ? -24.863 -22.655 -32.147  1.00 88.10 69  B 1 
ATOM 2964 N N   . TYR B 2 70  ? -25.864 -23.734 -27.549  1.00 93.38 70  B 1 
ATOM 2965 C CA  . TYR B 2 70  ? -26.571 -24.133 -26.332  1.00 93.26 70  B 1 
ATOM 2966 C C   . TYR B 2 70  ? -26.416 -23.113 -25.207  1.00 93.18 70  B 1 
ATOM 2967 O O   . TYR B 2 70  ? -27.394 -22.797 -24.536  1.00 91.67 70  B 1 
ATOM 2968 C CB  . TYR B 2 70  ? -26.092 -25.515 -25.884  1.00 93.18 70  B 1 
ATOM 2969 C CG  . TYR B 2 70  ? -26.531 -26.668 -26.756  1.00 92.53 70  B 1 
ATOM 2970 C CD1 . TYR B 2 70  ? -27.853 -26.745 -27.242  1.00 83.85 70  B 1 
ATOM 2971 C CD2 . TYR B 2 70  ? -25.630 -27.711 -27.040  1.00 84.06 70  B 1 
ATOM 2972 C CE1 . TYR B 2 70  ? -28.269 -27.841 -28.016  1.00 83.44 70  B 1 
ATOM 2973 C CE2 . TYR B 2 70  ? -26.038 -28.820 -27.809  1.00 82.87 70  B 1 
ATOM 2974 C CZ  . TYR B 2 70  ? -27.360 -28.878 -28.288  1.00 89.62 70  B 1 
ATOM 2975 O OH  . TYR B 2 70  ? -27.768 -29.957 -29.035  1.00 88.04 70  B 1 
ATOM 2976 N N   . LEU B 2 71  ? -25.226 -22.515 -25.054  1.00 92.49 71  B 1 
ATOM 2977 C CA  . LEU B 2 71  ? -24.963 -21.442 -24.094  1.00 91.19 71  B 1 
ATOM 2978 C C   . LEU B 2 71  ? -25.852 -20.218 -24.365  1.00 91.17 71  B 1 
ATOM 2979 O O   . LEU B 2 71  ? -26.476 -19.687 -23.456  1.00 89.83 71  B 1 
ATOM 2980 C CB  . LEU B 2 71  ? -23.461 -21.108 -24.168  1.00 90.72 71  B 1 
ATOM 2981 C CG  . LEU B 2 71  ? -22.782 -21.008 -22.789  1.00 86.04 71  B 1 
ATOM 2982 C CD1 . LEU B 2 71  ? -21.296 -21.336 -22.950  1.00 77.27 71  B 1 
ATOM 2983 C CD2 . LEU B 2 71  ? -22.916 -19.619 -22.179  1.00 78.00 71  B 1 
ATOM 2984 N N   . LYS B 2 72  ? -25.983 -19.823 -25.643  1.00 91.78 72  B 1 
ATOM 2985 C CA  . LYS B 2 72  ? -26.889 -18.737 -26.050  1.00 90.08 72  B 1 
ATOM 2986 C C   . LYS B 2 72  ? -28.369 -19.085 -25.883  1.00 90.76 72  B 1 
ATOM 2987 O O   . LYS B 2 72  ? -29.184 -18.180 -25.717  1.00 88.55 72  B 1 
ATOM 2988 C CB  . LYS B 2 72  ? -26.593 -18.323 -27.500  1.00 89.14 72  B 1 
ATOM 2989 C CG  . LYS B 2 72  ? -25.231 -17.650 -27.702  1.00 85.50 72  B 1 
ATOM 2990 C CD  . LYS B 2 72  ? -25.106 -16.323 -26.944  1.00 80.51 72  B 1 
ATOM 2991 C CE  . LYS B 2 72  ? -23.747 -15.681 -27.211  1.00 75.77 72  B 1 
ATOM 2992 N NZ  . LYS B 2 72  ? -23.508 -14.518 -26.328  1.00 68.16 72  B 1 
ATOM 2993 N N   . MET B 2 73  ? -28.710 -20.360 -25.923  1.00 91.01 73  B 1 
ATOM 2994 C CA  . MET B 2 73  ? -30.061 -20.883 -25.679  1.00 90.16 73  B 1 
ATOM 2995 C C   . MET B 2 73  ? -30.337 -21.166 -24.188  1.00 90.36 73  B 1 
ATOM 2996 O O   . MET B 2 73  ? -31.405 -21.681 -23.874  1.00 87.50 73  B 1 
ATOM 2997 C CB  . MET B 2 73  ? -30.262 -22.168 -26.500  1.00 89.55 73  B 1 
ATOM 2998 C CG  . MET B 2 73  ? -30.269 -21.925 -28.021  1.00 86.47 73  B 1 
ATOM 2999 S SD  . MET B 2 73  ? -30.118 -23.435 -29.027  1.00 84.75 73  B 1 
ATOM 3000 C CE  . MET B 2 73  ? -31.620 -24.312 -28.519  1.00 72.97 73  B 1 
ATOM 3001 N N   . GLN B 2 74  ? -29.395 -20.866 -23.293  1.00 90.61 74  B 1 
ATOM 3002 C CA  . GLN B 2 74  ? -29.442 -21.197 -21.859  1.00 90.11 74  B 1 
ATOM 3003 C C   . GLN B 2 74  ? -29.623 -22.708 -21.570  1.00 91.19 74  B 1 
ATOM 3004 O O   . GLN B 2 74  ? -30.178 -23.099 -20.547  1.00 87.92 74  B 1 
ATOM 3005 C CB  . GLN B 2 74  ? -30.438 -20.308 -21.108  1.00 88.48 74  B 1 
ATOM 3006 C CG  . GLN B 2 74  ? -30.103 -18.811 -21.232  1.00 84.03 74  B 1 
ATOM 3007 C CD  . GLN B 2 74  ? -30.894 -17.940 -20.251  1.00 76.23 74  B 1 
ATOM 3008 O OE1 . GLN B 2 74  ? -31.909 -18.324 -19.702  1.00 66.96 74  B 1 
ATOM 3009 N NE2 . GLN B 2 74  ? -30.447 -16.734 -20.001  1.00 64.96 74  B 1 
ATOM 3010 N N   . GLN B 2 75  ? -29.132 -23.563 -22.464  1.00 90.94 75  B 1 
ATOM 3011 C CA  . GLN B 2 75  ? -29.139 -25.016 -22.290  1.00 91.00 75  B 1 
ATOM 3012 C C   . GLN B 2 75  ? -27.780 -25.480 -21.749  1.00 91.87 75  B 1 
ATOM 3013 O O   . GLN B 2 75  ? -26.997 -26.141 -22.434  1.00 89.52 75  B 1 
ATOM 3014 C CB  . GLN B 2 75  ? -29.554 -25.714 -23.591  1.00 89.83 75  B 1 
ATOM 3015 C CG  . GLN B 2 75  ? -31.016 -25.424 -23.944  1.00 86.05 75  B 1 
ATOM 3016 C CD  . GLN B 2 75  ? -31.512 -26.220 -25.159  1.00 81.39 75  B 1 
ATOM 3017 O OE1 . GLN B 2 75  ? -30.762 -26.675 -25.998  1.00 72.17 75  B 1 
ATOM 3018 N NE2 . GLN B 2 75  ? -32.807 -26.396 -25.280  1.00 69.30 75  B 1 
ATOM 3019 N N   . HIS B 2 76  ? -27.491 -25.102 -20.508  1.00 92.30 76  B 1 
ATOM 3020 C CA  . HIS B 2 76  ? -26.166 -25.227 -19.907  1.00 91.70 76  B 1 
ATOM 3021 C C   . HIS B 2 76  ? -25.681 -26.678 -19.796  1.00 92.62 76  B 1 
ATOM 3022 O O   . HIS B 2 76  ? -24.529 -26.951 -20.119  1.00 90.61 76  B 1 
ATOM 3023 C CB  . HIS B 2 76  ? -26.149 -24.524 -18.539  1.00 89.43 76  B 1 
ATOM 3024 C CG  . HIS B 2 76  ? -26.586 -23.088 -18.632  1.00 87.34 76  B 1 
ATOM 3025 N ND1 . HIS B 2 76  ? -26.026 -22.119 -19.444  1.00 73.01 76  B 1 
ATOM 3026 C CD2 . HIS B 2 76  ? -27.665 -22.515 -18.008  1.00 73.20 76  B 1 
ATOM 3027 C CE1 . HIS B 2 76  ? -26.754 -20.991 -19.299  1.00 74.25 76  B 1 
ATOM 3028 N NE2 . HIS B 2 76  ? -27.760 -21.192 -18.444  1.00 75.34 76  B 1 
ATOM 3029 N N   . GLU B 2 77  ? -26.554 -27.628 -19.460  1.00 91.53 77  B 1 
ATOM 3030 C CA  . GLU B 2 77  ? -26.179 -29.050 -19.389  1.00 91.14 77  B 1 
ATOM 3031 C C   . GLU B 2 77  ? -25.704 -29.601 -20.741  1.00 91.84 77  B 1 
ATOM 3032 O O   . GLU B 2 77  ? -24.700 -30.306 -20.814  1.00 89.81 77  B 1 
ATOM 3033 C CB  . GLU B 2 77  ? -27.353 -29.902 -18.908  1.00 89.73 77  B 1 
ATOM 3034 C CG  . GLU B 2 77  ? -27.696 -29.684 -17.437  1.00 81.61 77  B 1 
ATOM 3035 C CD  . GLU B 2 77  ? -28.720 -30.714 -16.927  1.00 73.48 77  B 1 
ATOM 3036 O OE1 . GLU B 2 77  ? -28.794 -30.901 -15.698  1.00 63.88 77  B 1 
ATOM 3037 O OE2 . GLU B 2 77  ? -29.406 -31.335 -17.779  1.00 64.16 77  B 1 
ATOM 3038 N N   . GLN B 2 78  ? -26.392 -29.250 -21.816  1.00 92.09 78  B 1 
ATOM 3039 C CA  . GLN B 2 78  ? -26.021 -29.699 -23.157  1.00 92.12 78  B 1 
ATOM 3040 C C   . GLN B 2 78  ? -24.729 -29.019 -23.621  1.00 92.97 78  B 1 
ATOM 3041 O O   . GLN B 2 78  ? -23.869 -29.663 -24.227  1.00 91.19 78  B 1 
ATOM 3042 C CB  . GLN B 2 78  ? -27.160 -29.425 -24.144  1.00 91.49 78  B 1 
ATOM 3043 C CG  . GLN B 2 78  ? -28.429 -30.233 -23.813  1.00 87.88 78  B 1 
ATOM 3044 C CD  . GLN B 2 78  ? -29.525 -30.083 -24.870  1.00 81.80 78  B 1 
ATOM 3045 O OE1 . GLN B 2 78  ? -29.354 -29.512 -25.925  1.00 70.78 78  B 1 
ATOM 3046 N NE2 . GLN B 2 78  ? -30.698 -30.618 -24.619  1.00 67.74 78  B 1 
ATOM 3047 N N   . ALA B 2 79  ? -24.566 -27.742 -23.310  1.00 92.48 79  B 1 
ATOM 3048 C CA  . ALA B 2 79  ? -23.334 -27.019 -23.585  1.00 92.53 79  B 1 
ATOM 3049 C C   . ALA B 2 79  ? -22.140 -27.641 -22.838  1.00 93.00 79  B 1 
ATOM 3050 O O   . ALA B 2 79  ? -21.083 -27.862 -23.433  1.00 91.94 79  B 1 
ATOM 3051 C CB  . ALA B 2 79  ? -23.530 -25.542 -23.213  1.00 92.06 79  B 1 
ATOM 3052 N N   . LEU B 2 80  ? -22.331 -27.994 -21.565  1.00 92.93 80  B 1 
ATOM 3053 C CA  . LEU B 2 80  ? -21.314 -28.607 -20.722  1.00 92.63 80  B 1 
ATOM 3054 C C   . LEU B 2 80  ? -20.907 -29.995 -21.241  1.00 93.20 80  B 1 
ATOM 3055 O O   . LEU B 2 80  ? -19.713 -30.298 -21.319  1.00 91.98 80  B 1 
ATOM 3056 C CB  . LEU B 2 80  ? -21.850 -28.608 -19.276  1.00 91.15 80  B 1 
ATOM 3057 C CG  . LEU B 2 80  ? -20.788 -28.998 -18.220  1.00 86.00 80  B 1 
ATOM 3058 C CD1 . LEU B 2 80  ? -20.943 -28.131 -16.982  1.00 76.04 80  B 1 
ATOM 3059 C CD2 . LEU B 2 80  ? -20.941 -30.456 -17.794  1.00 75.55 80  B 1 
ATOM 3060 N N   . ALA B 2 81  ? -21.869 -30.806 -21.688  1.00 93.09 81  B 1 
ATOM 3061 C CA  . ALA B 2 81  ? -21.594 -32.097 -22.313  1.00 93.19 81  B 1 
ATOM 3062 C C   . ALA B 2 81  ? -20.782 -31.955 -23.612  1.00 93.58 81  B 1 
ATOM 3063 O O   . ALA B 2 81  ? -19.791 -32.660 -23.807  1.00 92.20 81  B 1 
ATOM 3064 C CB  . ALA B 2 81  ? -22.929 -32.810 -22.553  1.00 92.46 81  B 1 
ATOM 3065 N N   . ASP B 2 82  ? -21.134 -30.994 -24.463  1.00 92.58 82  B 1 
ATOM 3066 C CA  . ASP B 2 82  ? -20.401 -30.725 -25.701  1.00 93.02 82  B 1 
ATOM 3067 C C   . ASP B 2 82  ? -18.989 -30.184 -25.434  1.00 93.50 82  B 1 
ATOM 3068 O O   . ASP B 2 82  ? -18.039 -30.587 -26.116  1.00 92.05 82  B 1 
ATOM 3069 C CB  . ASP B 2 82  ? -21.187 -29.750 -26.589  1.00 92.36 82  B 1 
ATOM 3070 C CG  . ASP B 2 82  ? -22.240 -30.417 -27.480  1.00 91.13 82  B 1 
ATOM 3071 O OD1 . ASP B 2 82  ? -22.342 -31.657 -27.545  1.00 83.49 82  B 1 
ATOM 3072 O OD2 . ASP B 2 82  ? -22.908 -29.689 -28.251  1.00 83.71 82  B 1 
ATOM 3073 N N   . CYS B 2 83  ? -18.812 -29.330 -24.437  1.00 93.03 83  B 1 
ATOM 3074 C CA  . CYS B 2 83  ? -17.487 -28.836 -24.039  1.00 93.28 83  B 1 
ATOM 3075 C C   . CYS B 2 83  ? -16.593 -29.977 -23.529  1.00 93.66 83  B 1 
ATOM 3076 O O   . CYS B 2 83  ? -15.440 -30.066 -23.943  1.00 92.85 83  B 1 
ATOM 3077 C CB  . CYS B 2 83  ? -17.635 -27.755 -22.965  1.00 93.10 83  B 1 
ATOM 3078 S SG  . CYS B 2 83  ? -18.303 -26.227 -23.697  1.00 90.02 83  B 1 
ATOM 3079 N N   . ARG B 2 84  ? -17.115 -30.856 -22.679  1.00 93.26 84  B 1 
ATOM 3080 C CA  . ARG B 2 84  ? -16.369 -32.038 -22.208  1.00 92.47 84  B 1 
ATOM 3081 C C   . ARG B 2 84  ? -15.940 -32.918 -23.380  1.00 92.54 84  B 1 
ATOM 3082 O O   . ARG B 2 84  ? -14.777 -33.295 -23.458  1.00 91.48 84  B 1 
ATOM 3083 C CB  . ARG B 2 84  ? -17.200 -32.842 -21.200  1.00 91.80 84  B 1 
ATOM 3084 C CG  . ARG B 2 84  ? -17.204 -32.176 -19.817  1.00 85.63 84  B 1 
ATOM 3085 C CD  . ARG B 2 84  ? -17.986 -33.043 -18.814  1.00 81.28 84  B 1 
ATOM 3086 N NE  . ARG B 2 84  ? -17.955 -32.461 -17.462  1.00 74.27 84  B 1 
ATOM 3087 C CZ  . ARG B 2 84  ? -18.614 -32.901 -16.400  1.00 66.92 84  B 1 
ATOM 3088 N NH1 . ARG B 2 84  ? -19.378 -33.963 -16.445  1.00 60.04 84  B 1 
ATOM 3089 N NH2 . ARG B 2 84  ? -18.517 -32.275 -15.262  1.00 61.56 84  B 1 
ATOM 3090 N N   . ARG B 2 85  ? -16.848 -33.177 -24.326  1.00 91.98 85  B 1 
ATOM 3091 C CA  . ARG B 2 85  ? -16.519 -33.977 -25.506  1.00 92.15 85  B 1 
ATOM 3092 C C   . ARG B 2 85  ? -15.477 -33.293 -26.400  1.00 92.60 85  B 1 
ATOM 3093 O O   . ARG B 2 85  ? -14.619 -33.978 -26.955  1.00 91.16 85  B 1 
ATOM 3094 C CB  . ARG B 2 85  ? -17.814 -34.292 -26.269  1.00 91.53 85  B 1 
ATOM 3095 C CG  . ARG B 2 85  ? -17.616 -35.353 -27.363  1.00 80.54 85  B 1 
ATOM 3096 C CD  . ARG B 2 85  ? -17.151 -36.690 -26.769  1.00 78.91 85  B 1 
ATOM 3097 N NE  . ARG B 2 85  ? -17.023 -37.728 -27.787  1.00 71.23 85  B 1 
ATOM 3098 C CZ  . ARG B 2 85  ? -16.444 -38.919 -27.595  1.00 63.73 85  B 1 
ATOM 3099 N NH1 . ARG B 2 85  ? -15.967 -39.259 -26.422  1.00 56.56 85  B 1 
ATOM 3100 N NH2 . ARG B 2 85  ? -16.326 -39.761 -28.566  1.00 55.92 85  B 1 
ATOM 3101 N N   . ALA B 2 86  ? -15.524 -31.975 -26.535  1.00 92.91 86  B 1 
ATOM 3102 C CA  . ALA B 2 86  ? -14.503 -31.224 -27.259  1.00 92.77 86  B 1 
ATOM 3103 C C   . ALA B 2 86  ? -13.122 -31.341 -26.587  1.00 92.93 86  B 1 
ATOM 3104 O O   . ALA B 2 86  ? -12.135 -31.535 -27.281  1.00 91.69 86  B 1 
ATOM 3105 C CB  . ALA B 2 86  ? -14.940 -29.761 -27.384  1.00 92.48 86  B 1 
ATOM 3106 N N   . LEU B 2 87  ? -13.065 -31.279 -25.248  1.00 92.79 87  B 1 
ATOM 3107 C CA  . LEU B 2 87  ? -11.821 -31.414 -24.483  1.00 92.35 87  B 1 
ATOM 3108 C C   . LEU B 2 87  ? -11.238 -32.833 -24.533  1.00 92.30 87  B 1 
ATOM 3109 O O   . LEU B 2 87  ? -10.020 -32.987 -24.550  1.00 90.57 87  B 1 
ATOM 3110 C CB  . LEU B 2 87  ? -12.061 -30.999 -23.020  1.00 91.74 87  B 1 
ATOM 3111 C CG  . LEU B 2 87  ? -12.242 -29.482 -22.836  1.00 89.29 87  B 1 
ATOM 3112 C CD1 . LEU B 2 87  ? -12.684 -29.191 -21.402  1.00 81.48 87  B 1 
ATOM 3113 C CD2 . LEU B 2 87  ? -10.944 -28.724 -23.105  1.00 82.26 87  B 1 
ATOM 3114 N N   . GLU B 2 88  ? -12.071 -33.868 -24.618  1.00 93.01 88  B 1 
ATOM 3115 C CA  . GLU B 2 88  ? -11.602 -35.238 -24.863  1.00 92.34 88  B 1 
ATOM 3116 C C   . GLU B 2 88  ? -10.903 -35.381 -26.230  1.00 92.24 88  B 1 
ATOM 3117 O O   . GLU B 2 88  ? -10.035 -36.238 -26.390  1.00 89.45 88  B 1 
ATOM 3118 C CB  . GLU B 2 88  ? -12.775 -36.213 -24.830  1.00 91.74 88  B 1 
ATOM 3119 C CG  . GLU B 2 88  ? -13.339 -36.485 -23.420  1.00 85.69 88  B 1 
ATOM 3120 C CD  . GLU B 2 88  ? -14.615 -37.367 -23.457  1.00 81.99 88  B 1 
ATOM 3121 O OE1 . GLU B 2 88  ? -15.202 -37.599 -22.380  1.00 73.15 88  B 1 
ATOM 3122 O OE2 . GLU B 2 88  ? -15.019 -37.805 -24.560  1.00 75.42 88  B 1 
ATOM 3123 N N   . LEU B 2 89  ? -11.297 -34.572 -27.216  1.00 92.20 89  B 1 
ATOM 3124 C CA  . LEU B 2 89  ? -10.708 -34.575 -28.556  1.00 91.33 89  B 1 
ATOM 3125 C C   . LEU B 2 89  ? -9.507  -33.625 -28.668  1.00 91.30 89  B 1 
ATOM 3126 O O   . LEU B 2 89  ? -8.563  -33.917 -29.402  1.00 87.46 89  B 1 
ATOM 3127 C CB  . LEU B 2 89  ? -11.794 -34.186 -29.577  1.00 90.59 89  B 1 
ATOM 3128 C CG  . LEU B 2 89  ? -12.941 -35.205 -29.719  1.00 88.76 89  B 1 
ATOM 3129 C CD1 . LEU B 2 89  ? -14.050 -34.600 -30.584  1.00 81.54 89  B 1 
ATOM 3130 C CD2 . LEU B 2 89  ? -12.476 -36.500 -30.384  1.00 81.10 89  B 1 
ATOM 3131 N N   . ASP B 2 90  ? -9.554  -32.498 -27.985  1.00 90.74 90  B 1 
ATOM 3132 C CA  . ASP B 2 90  ? -8.514  -31.465 -27.960  1.00 90.67 90  B 1 
ATOM 3133 C C   . ASP B 2 90  ? -8.464  -30.792 -26.577  1.00 91.04 90  B 1 
ATOM 3134 O O   . ASP B 2 90  ? -9.122  -29.779 -26.324  1.00 88.07 90  B 1 
ATOM 3135 C CB  . ASP B 2 90  ? -8.769  -30.455 -29.090  1.00 89.04 90  B 1 
ATOM 3136 C CG  . ASP B 2 90  ? -7.733  -29.328 -29.132  1.00 86.92 90  B 1 
ATOM 3137 O OD1 . ASP B 2 90  ? -6.702  -29.422 -28.430  1.00 78.95 90  B 1 
ATOM 3138 O OD2 . ASP B 2 90  ? -8.006  -28.341 -29.857  1.00 78.67 90  B 1 
ATOM 3139 N N   . GLY B 2 91  ? -7.656  -31.354 -25.691  1.00 90.75 91  B 1 
ATOM 3140 C CA  . GLY B 2 91  ? -7.462  -30.840 -24.338  1.00 89.72 91  B 1 
ATOM 3141 C C   . GLY B 2 91  ? -6.817  -29.450 -24.266  1.00 90.53 91  B 1 
ATOM 3142 O O   . GLY B 2 91  ? -6.886  -28.793 -23.228  1.00 87.75 91  B 1 
ATOM 3143 N N   . GLN B 2 92  ? -6.228  -28.970 -25.370  1.00 89.28 92  B 1 
ATOM 3144 C CA  . GLN B 2 92  ? -5.606  -27.646 -25.497  1.00 88.60 92  B 1 
ATOM 3145 C C   . GLN B 2 92  ? -6.551  -26.599 -26.118  1.00 89.90 92  B 1 
ATOM 3146 O O   . GLN B 2 92  ? -6.160  -25.466 -26.380  1.00 86.90 92  B 1 
ATOM 3147 C CB  . GLN B 2 92  ? -4.294  -27.780 -26.297  1.00 86.40 92  B 1 
ATOM 3148 C CG  . GLN B 2 92  ? -3.245  -28.678 -25.611  1.00 81.84 92  B 1 
ATOM 3149 C CD  . GLN B 2 92  ? -2.668  -28.049 -24.333  1.00 74.52 92  B 1 
ATOM 3150 O OE1 . GLN B 2 92  ? -2.667  -26.846 -24.152  1.00 64.20 92  B 1 
ATOM 3151 N NE2 . GLN B 2 92  ? -2.151  -28.840 -23.422  1.00 63.08 92  B 1 
ATOM 3152 N N   . SER B 2 93  ? -7.816  -26.948 -26.372  1.00 90.53 93  B 1 
ATOM 3153 C CA  . SER B 2 93  ? -8.784  -26.052 -26.984  1.00 91.57 93  B 1 
ATOM 3154 C C   . SER B 2 93  ? -9.154  -24.902 -26.044  1.00 92.25 93  B 1 
ATOM 3155 O O   . SER B 2 93  ? -9.956  -25.052 -25.117  1.00 91.06 93  B 1 
ATOM 3156 C CB  . SER B 2 93  ? -10.027 -26.828 -27.417  1.00 91.09 93  B 1 
ATOM 3157 O OG  . SER B 2 93  ? -10.947 -25.967 -28.082  1.00 86.70 93  B 1 
ATOM 3158 N N   . VAL B 2 94  ? -8.650  -23.699 -26.351  1.00 91.81 94  B 1 
ATOM 3159 C CA  . VAL B 2 94  ? -8.995  -22.467 -25.626  1.00 91.50 94  B 1 
ATOM 3160 C C   . VAL B 2 94  ? -10.510 -22.266 -25.569  1.00 92.15 94  B 1 
ATOM 3161 O O   . VAL B 2 94  ? -11.066 -21.956 -24.515  1.00 91.65 94  B 1 
ATOM 3162 C CB  . VAL B 2 94  ? -8.346  -21.236 -26.284  1.00 90.59 94  B 1 
ATOM 3163 C CG1 . VAL B 2 94  ? -8.725  -19.936 -25.564  1.00 83.25 94  B 1 
ATOM 3164 C CG2 . VAL B 2 94  ? -6.824  -21.339 -26.296  1.00 82.02 94  B 1 
ATOM 3165 N N   . LYS B 2 95  ? -11.190 -22.472 -26.709  1.00 91.65 95  B 1 
ATOM 3166 C CA  . LYS B 2 95  ? -12.643 -22.297 -26.788  1.00 91.38 95  B 1 
ATOM 3167 C C   . LYS B 2 95  ? -13.394 -23.312 -25.929  1.00 91.85 95  B 1 
ATOM 3168 O O   . LYS B 2 95  ? -14.386 -22.943 -25.312  1.00 90.99 95  B 1 
ATOM 3169 C CB  . LYS B 2 95  ? -13.129 -22.383 -28.243  1.00 90.09 95  B 1 
ATOM 3170 C CG  . LYS B 2 95  ? -12.669 -21.192 -29.075  1.00 85.87 95  B 1 
ATOM 3171 C CD  . LYS B 2 95  ? -13.287 -21.268 -30.474  1.00 81.25 95  B 1 
ATOM 3172 C CE  . LYS B 2 95  ? -12.852 -20.051 -31.293  1.00 73.33 95  B 1 
ATOM 3173 N NZ  . LYS B 2 95  ? -13.448 -20.071 -32.640  1.00 65.06 95  B 1 
ATOM 3174 N N   . ALA B 2 96  ? -12.934 -24.553 -25.876  1.00 92.56 96  B 1 
ATOM 3175 C CA  . ALA B 2 96  ? -13.570 -25.579 -25.063  1.00 93.07 96  B 1 
ATOM 3176 C C   . ALA B 2 96  ? -13.469 -25.236 -23.573  1.00 93.55 96  B 1 
ATOM 3177 O O   . ALA B 2 96  ? -14.492 -25.235 -22.889  1.00 92.53 96  B 1 
ATOM 3178 C CB  . ALA B 2 96  ? -12.960 -26.942 -25.397  1.00 92.92 96  B 1 
ATOM 3179 N N   . HIS B 2 97  ? -12.285 -24.846 -23.093  1.00 93.96 97  B 1 
ATOM 3180 C CA  . HIS B 2 97  ? -12.110 -24.385 -21.715  1.00 93.42 97  B 1 
ATOM 3181 C C   . HIS B 2 97  ? -12.900 -23.103 -21.426  1.00 93.51 97  B 1 
ATOM 3182 O O   . HIS B 2 97  ? -13.537 -23.008 -20.383  1.00 92.63 97  B 1 
ATOM 3183 C CB  . HIS B 2 97  ? -10.622 -24.175 -21.420  1.00 93.04 97  B 1 
ATOM 3184 C CG  . HIS B 2 97  ? -9.875  -25.451 -21.194  1.00 91.96 97  B 1 
ATOM 3185 N ND1 . HIS B 2 97  ? -10.018 -26.292 -20.102  1.00 79.52 97  B 1 
ATOM 3186 C CD2 . HIS B 2 97  ? -8.912  -26.010 -21.995  1.00 79.70 97  B 1 
ATOM 3187 C CE1 . HIS B 2 97  ? -9.170  -27.319 -20.254  1.00 82.26 97  B 1 
ATOM 3188 N NE2 . HIS B 2 97  ? -8.483  -27.185 -21.388  1.00 83.97 97  B 1 
ATOM 3189 N N   . PHE B 2 98  ? -12.907 -22.148 -22.355  1.00 93.69 98  B 1 
ATOM 3190 C CA  . PHE B 2 98  ? -13.639 -20.895 -22.186  1.00 93.21 98  B 1 
ATOM 3191 C C   . PHE B 2 98  ? -15.156 -21.117 -22.078  1.00 93.64 98  B 1 
ATOM 3192 O O   . PHE B 2 98  ? -15.787 -20.638 -21.143  1.00 93.03 98  B 1 
ATOM 3193 C CB  . PHE B 2 98  ? -13.287 -19.941 -23.337  1.00 92.21 98  B 1 
ATOM 3194 C CG  . PHE B 2 98  ? -13.965 -18.582 -23.258  1.00 91.07 98  B 1 
ATOM 3195 C CD1 . PHE B 2 98  ? -14.528 -18.006 -24.413  1.00 81.73 98  B 1 
ATOM 3196 C CD2 . PHE B 2 98  ? -14.024 -17.871 -22.049  1.00 81.20 98  B 1 
ATOM 3197 C CE1 . PHE B 2 98  ? -15.146 -16.742 -24.359  1.00 81.04 98  B 1 
ATOM 3198 C CE2 . PHE B 2 98  ? -14.651 -16.618 -21.977  1.00 79.48 98  B 1 
ATOM 3199 C CZ  . PHE B 2 98  ? -15.208 -16.059 -23.130  1.00 84.62 98  B 1 
ATOM 3200 N N   . PHE B 2 99  ? -15.726 -21.875 -23.004  1.00 93.36 99  B 1 
ATOM 3201 C CA  . PHE B 2 99  ? -17.163 -22.157 -22.987  1.00 93.28 99  B 1 
ATOM 3202 C C   . PHE B 2 99  ? -17.560 -23.089 -21.836  1.00 93.76 99  B 1 
ATOM 3203 O O   . PHE B 2 99  ? -18.633 -22.905 -21.268  1.00 92.76 99  B 1 
ATOM 3204 C CB  . PHE B 2 99  ? -17.611 -22.725 -24.338  1.00 92.67 99  B 1 
ATOM 3205 C CG  . PHE B 2 99  ? -17.376 -21.835 -25.554  1.00 92.08 99  B 1 
ATOM 3206 C CD1 . PHE B 2 99  ? -17.324 -20.434 -25.450  1.00 83.17 99  B 1 
ATOM 3207 C CD2 . PHE B 2 99  ? -17.223 -22.435 -26.821  1.00 82.72 99  B 1 
ATOM 3208 C CE1 . PHE B 2 99  ? -17.103 -19.639 -26.588  1.00 82.20 99  B 1 
ATOM 3209 C CE2 . PHE B 2 99  ? -17.003 -21.644 -27.959  1.00 81.43 99  B 1 
ATOM 3210 C CZ  . PHE B 2 99  ? -16.941 -20.254 -27.839  1.00 87.08 99  B 1 
ATOM 3211 N N   . LEU B 2 100 ? -16.696 -24.024 -21.451  1.00 93.36 100 B 1 
ATOM 3212 C CA  . LEU B 2 100 ? -16.915 -24.846 -20.266  1.00 93.45 100 B 1 
ATOM 3213 C C   . LEU B 2 100 ? -16.999 -23.979 -19.010  1.00 93.81 100 B 1 
ATOM 3214 O O   . LEU B 2 100 ? -17.968 -24.088 -18.265  1.00 93.09 100 B 1 
ATOM 3215 C CB  . LEU B 2 100 ? -15.805 -25.904 -20.169  1.00 92.99 100 B 1 
ATOM 3216 C CG  . LEU B 2 100 ? -15.932 -26.851 -18.952  1.00 90.48 100 B 1 
ATOM 3217 C CD1 . LEU B 2 100 ? -17.248 -27.619 -18.954  1.00 81.98 100 B 1 
ATOM 3218 C CD2 . LEU B 2 100 ? -14.792 -27.870 -18.981  1.00 81.78 100 B 1 
ATOM 3219 N N   . GLY B 2 101 ? -16.040 -23.067 -18.831  1.00 93.72 101 B 1 
ATOM 3220 C CA  . GLY B 2 101 ? -16.064 -22.119 -17.722  1.00 93.10 101 B 1 
ATOM 3221 C C   . GLY B 2 101 ? -17.302 -21.218 -17.728  1.00 93.36 101 B 1 
ATOM 3222 O O   . GLY B 2 101 ? -17.896 -20.983 -16.688  1.00 92.41 101 B 1 
ATOM 3223 N N   . GLN B 2 102 ? -17.757 -20.769 -18.913  1.00 93.10 102 B 1 
ATOM 3224 C CA  . GLN B 2 102 ? -19.005 -20.016 -19.032  1.00 92.22 102 B 1 
ATOM 3225 C C   . GLN B 2 102 ? -20.235 -20.857 -18.655  1.00 92.20 102 B 1 
ATOM 3226 O O   . GLN B 2 102 ? -21.116 -20.351 -17.964  1.00 91.02 102 B 1 
ATOM 3227 C CB  . GLN B 2 102 ? -19.175 -19.447 -20.444  1.00 91.48 102 B 1 
ATOM 3228 C CG  . GLN B 2 102 ? -18.230 -18.269 -20.722  1.00 86.08 102 B 1 
ATOM 3229 C CD  . GLN B 2 102 ? -18.536 -17.592 -22.060  1.00 81.94 102 B 1 
ATOM 3230 O OE1 . GLN B 2 102 ? -18.917 -18.197 -23.042  1.00 71.79 102 B 1 
ATOM 3231 N NE2 . GLN B 2 102 ? -18.394 -16.292 -22.145  1.00 69.18 102 B 1 
ATOM 3232 N N   . CYS B 2 103 ? -20.300 -22.135 -19.062  1.00 92.80 103 B 1 
ATOM 3233 C CA  . CYS B 2 103 ? -21.383 -23.029 -18.647  1.00 92.54 103 B 1 
ATOM 3234 C C   . CYS B 2 103 ? -21.406 -23.203 -17.122  1.00 92.97 103 B 1 
ATOM 3235 O O   . CYS B 2 103 ? -22.445 -23.023 -16.498  1.00 91.29 103 B 1 
ATOM 3236 C CB  . CYS B 2 103 ? -21.239 -24.411 -19.302  1.00 91.40 103 B 1 
ATOM 3237 S SG  . CYS B 2 103 ? -21.354 -24.322 -21.097  1.00 83.04 103 B 1 
ATOM 3238 N N   . GLN B 2 104 ? -20.246 -23.481 -16.539  1.00 93.31 104 B 1 
ATOM 3239 C CA  . GLN B 2 104 ? -20.101 -23.681 -15.095  1.00 93.01 104 B 1 
ATOM 3240 C C   . GLN B 2 104 ? -20.427 -22.410 -14.304  1.00 92.46 104 B 1 
ATOM 3241 O O   . GLN B 2 104 ? -20.987 -22.499 -13.218  1.00 90.83 104 B 1 
ATOM 3242 C CB  . GLN B 2 104 ? -18.675 -24.150 -14.802  1.00 93.02 104 B 1 
ATOM 3243 C CG  . GLN B 2 104 ? -18.421 -25.580 -15.294  1.00 92.14 104 B 1 
ATOM 3244 C CD  . GLN B 2 104 ? -16.957 -25.988 -15.169  1.00 91.91 104 B 1 
ATOM 3245 O OE1 . GLN B 2 104 ? -16.045 -25.223 -15.452  1.00 84.40 104 B 1 
ATOM 3246 N NE2 . GLN B 2 104 ? -16.687 -27.212 -14.764  1.00 82.47 104 B 1 
ATOM 3247 N N   . LEU B 2 105 ? -20.130 -21.235 -14.862  1.00 92.97 105 B 1 
ATOM 3248 C CA  . LEU B 2 105 ? -20.502 -19.955 -14.270  1.00 91.89 105 B 1 
ATOM 3249 C C   . LEU B 2 105 ? -22.023 -19.784 -14.189  1.00 91.67 105 B 1 
ATOM 3250 O O   . LEU B 2 105 ? -22.538 -19.397 -13.149  1.00 89.96 105 B 1 
ATOM 3251 C CB  . LEU B 2 105 ? -19.854 -18.814 -15.080  1.00 90.29 105 B 1 
ATOM 3252 C CG  . LEU B 2 105 ? -20.173 -17.410 -14.536  1.00 84.39 105 B 1 
ATOM 3253 C CD1 . LEU B 2 105 ? -19.651 -17.232 -13.109  1.00 76.35 105 B 1 
ATOM 3254 C CD2 . LEU B 2 105 ? -19.512 -16.351 -15.420  1.00 76.60 105 B 1 
ATOM 3255 N N   . GLU B 2 106 ? -22.723 -20.086 -15.272  1.00 91.41 106 B 1 
ATOM 3256 C CA  . GLU B 2 106 ? -24.182 -19.995 -15.319  1.00 90.02 106 B 1 
ATOM 3257 C C   . GLU B 2 106 ? -24.872 -21.103 -14.489  1.00 90.26 106 B 1 
ATOM 3258 O O   . GLU B 2 106 ? -25.998 -20.919 -14.043  1.00 87.61 106 B 1 
ATOM 3259 C CB  . GLU B 2 106 ? -24.649 -20.018 -16.779  1.00 88.84 106 B 1 
ATOM 3260 C CG  . GLU B 2 106 ? -24.193 -18.798 -17.603  1.00 83.13 106 B 1 
ATOM 3261 C CD  . GLU B 2 106 ? -24.731 -17.455 -17.055  1.00 77.52 106 B 1 
ATOM 3262 O OE1 . GLU B 2 106 ? -23.919 -16.524 -16.824  1.00 67.86 106 B 1 
ATOM 3263 O OE2 . GLU B 2 106 ? -25.952 -17.352 -16.842  1.00 68.15 106 B 1 
ATOM 3264 N N   . MET B 2 107 ? -24.176 -22.211 -14.236  1.00 90.37 107 B 1 
ATOM 3265 C CA  . MET B 2 107 ? -24.597 -23.283 -13.324  1.00 89.89 107 B 1 
ATOM 3266 C C   . MET B 2 107 ? -24.158 -23.054 -11.867  1.00 89.83 107 B 1 
ATOM 3267 O O   . MET B 2 107 ? -24.220 -23.972 -11.058  1.00 86.84 107 B 1 
ATOM 3268 C CB  . MET B 2 107 ? -24.066 -24.630 -13.830  1.00 89.31 107 B 1 
ATOM 3269 C CG  . MET B 2 107 ? -24.673 -25.054 -15.173  1.00 86.02 107 B 1 
ATOM 3270 S SD  . MET B 2 107 ? -23.993 -26.602 -15.836  1.00 82.42 107 B 1 
ATOM 3271 C CE  . MET B 2 107 ? -24.732 -27.781 -14.662  1.00 70.27 107 B 1 
ATOM 3272 N N   . GLU B 2 108 ? -23.662 -21.866 -11.545  1.00 89.89 108 B 1 
ATOM 3273 C CA  . GLU B 2 108 ? -23.189 -21.462 -10.209  1.00 89.70 108 B 1 
ATOM 3274 C C   . GLU B 2 108 ? -22.025 -22.299 -9.640   1.00 90.30 108 B 1 
ATOM 3275 O O   . GLU B 2 108 ? -21.674 -22.191 -8.464   1.00 87.03 108 B 1 
ATOM 3276 C CB  . GLU B 2 108 ? -24.364 -21.319 -9.234   1.00 87.77 108 B 1 
ATOM 3277 C CG  . GLU B 2 108 ? -25.478 -20.397 -9.771   1.00 85.52 108 B 1 
ATOM 3278 C CD  . GLU B 2 108 ? -26.602 -20.150 -8.748   1.00 81.68 108 B 1 
ATOM 3279 O OE1 . GLU B 2 108 ? -27.406 -19.223 -9.017   1.00 73.71 108 B 1 
ATOM 3280 O OE2 . GLU B 2 108 ? -26.655 -20.857 -7.720   1.00 75.34 108 B 1 
ATOM 3281 N N   . SER B 2 109 ? -21.357 -23.092 -10.485  1.00 90.81 109 B 1 
ATOM 3282 C CA  . SER B 2 109 ? -20.157 -23.854 -10.125  1.00 90.94 109 B 1 
ATOM 3283 C C   . SER B 2 109 ? -18.913 -22.957 -10.211  1.00 91.73 109 B 1 
ATOM 3284 O O   . SER B 2 109 ? -18.037 -23.140 -11.062  1.00 90.09 109 B 1 
ATOM 3285 C CB  . SER B 2 109 ? -20.026 -25.104 -11.000  1.00 90.04 109 B 1 
ATOM 3286 O OG  . SER B 2 109 ? -21.142 -25.952 -10.824  1.00 79.63 109 B 1 
ATOM 3287 N N   . TYR B 2 110 ? -18.861 -21.953 -9.345   1.00 91.46 110 B 1 
ATOM 3288 C CA  . TYR B 2 110 ? -17.911 -20.839 -9.464   1.00 91.81 110 B 1 
ATOM 3289 C C   . TYR B 2 110 ? -16.438 -21.248 -9.427   1.00 92.23 110 B 1 
ATOM 3290 O O   . TYR B 2 110 ? -15.650 -20.743 -10.225  1.00 91.05 110 B 1 
ATOM 3291 C CB  . TYR B 2 110 ? -18.191 -19.797 -8.373   1.00 90.85 110 B 1 
ATOM 3292 C CG  . TYR B 2 110 ? -19.590 -19.217 -8.407   1.00 90.51 110 B 1 
ATOM 3293 C CD1 . TYR B 2 110 ? -20.040 -18.533 -9.552   1.00 84.66 110 B 1 
ATOM 3294 C CD2 . TYR B 2 110 ? -20.455 -19.373 -7.308   1.00 84.29 110 B 1 
ATOM 3295 C CE1 . TYR B 2 110 ? -21.348 -18.014 -9.606   1.00 82.90 110 B 1 
ATOM 3296 C CE2 . TYR B 2 110 ? -21.759 -18.861 -7.351   1.00 82.25 110 B 1 
ATOM 3297 C CZ  . TYR B 2 110 ? -22.209 -18.186 -8.504   1.00 86.17 110 B 1 
ATOM 3298 O OH  . TYR B 2 110 ? -23.492 -17.698 -8.558   1.00 83.93 110 B 1 
ATOM 3299 N N   . ASP B 2 111 ? -16.059 -22.173 -8.550   1.00 90.72 111 B 1 
ATOM 3300 C CA  . ASP B 2 111 ? -14.662 -22.607 -8.437   1.00 89.68 111 B 1 
ATOM 3301 C C   . ASP B 2 111 ? -14.188 -23.315 -9.712   1.00 90.13 111 B 1 
ATOM 3302 O O   . ASP B 2 111 ? -13.126 -23.005 -10.255  1.00 89.06 111 B 1 
ATOM 3303 C CB  . ASP B 2 111 ? -14.489 -23.507 -7.204   1.00 87.96 111 B 1 
ATOM 3304 C CG  . ASP B 2 111 ? -14.595 -22.717 -5.889   1.00 84.21 111 B 1 
ATOM 3305 O OD1 . ASP B 2 111 ? -13.906 -21.683 -5.769   1.00 77.82 111 B 1 
ATOM 3306 O OD2 . ASP B 2 111 ? -15.368 -23.119 -4.995   1.00 76.44 111 B 1 
ATOM 3307 N N   . GLU B 2 112 ? -15.018 -24.213 -10.262  1.00 91.14 112 B 1 
ATOM 3308 C CA  . GLU B 2 112 ? -14.744 -24.918 -11.511  1.00 91.45 112 B 1 
ATOM 3309 C C   . GLU B 2 112 ? -14.754 -23.957 -12.708  1.00 92.14 112 B 1 
ATOM 3310 O O   . GLU B 2 112 ? -13.924 -24.073 -13.615  1.00 90.83 112 B 1 
ATOM 3311 C CB  . GLU B 2 112 ? -15.775 -26.024 -11.736  1.00 90.84 112 B 1 
ATOM 3312 C CG  . GLU B 2 112 ? -15.794 -27.097 -10.625  1.00 85.28 112 B 1 
ATOM 3313 C CD  . GLU B 2 112 ? -16.840 -28.201 -10.906  1.00 79.13 112 B 1 
ATOM 3314 O OE1 . GLU B 2 112 ? -16.680 -29.299 -10.328  1.00 68.20 112 B 1 
ATOM 3315 O OE2 . GLU B 2 112 ? -17.765 -27.956 -11.708  1.00 68.75 112 B 1 
ATOM 3316 N N   . ALA B 2 113 ? -15.665 -22.987 -12.718  1.00 92.33 113 B 1 
ATOM 3317 C CA  . ALA B 2 113 ? -15.730 -21.963 -13.747  1.00 92.43 113 B 1 
ATOM 3318 C C   . ALA B 2 113 ? -14.447 -21.129 -13.782  1.00 92.75 113 B 1 
ATOM 3319 O O   . ALA B 2 113 ? -13.840 -20.964 -14.839  1.00 91.92 113 B 1 
ATOM 3320 C CB  . ALA B 2 113 ? -16.963 -21.074 -13.511  1.00 92.07 113 B 1 
ATOM 3321 N N   . ILE B 2 114 ? -13.986 -20.654 -12.623  1.00 91.95 114 B 1 
ATOM 3322 C CA  . ILE B 2 114 ? -12.763 -19.861 -12.502  1.00 90.50 114 B 1 
ATOM 3323 C C   . ILE B 2 114 ? -11.548 -20.668 -12.971  1.00 90.29 114 B 1 
ATOM 3324 O O   . ILE B 2 114 ? -10.757 -20.148 -13.750  1.00 89.70 114 B 1 
ATOM 3325 C CB  . ILE B 2 114 ? -12.596 -19.336 -11.058  1.00 89.34 114 B 1 
ATOM 3326 C CG1 . ILE B 2 114 ? -13.661 -18.256 -10.768  1.00 86.64 114 B 1 
ATOM 3327 C CG2 . ILE B 2 114 ? -11.188 -18.742 -10.832  1.00 85.67 114 B 1 
ATOM 3328 C CD1 . ILE B 2 114 ? -13.843 -17.957 -9.271   1.00 79.63 114 B 1 
ATOM 3329 N N   . ALA B 2 115 ? -11.434 -21.929 -12.557  1.00 91.27 115 B 1 
ATOM 3330 C CA  . ALA B 2 115 ? -10.339 -22.797 -12.973  1.00 90.01 115 B 1 
ATOM 3331 C C   . ALA B 2 115 ? -10.285 -22.976 -14.506  1.00 90.46 115 B 1 
ATOM 3332 O O   . ALA B 2 115 ? -9.234  -22.802 -15.122  1.00 89.77 115 B 1 
ATOM 3333 C CB  . ALA B 2 115 ? -10.482 -24.138 -12.251  1.00 89.01 115 B 1 
ATOM 3334 N N   . ASN B 2 116 ? -11.426 -23.244 -15.143  1.00 91.26 116 B 1 
ATOM 3335 C CA  . ASN B 2 116 ? -11.491 -23.400 -16.597  1.00 91.88 116 B 1 
ATOM 3336 C C   . ASN B 2 116 ? -11.239 -22.086 -17.350  1.00 92.09 116 B 1 
ATOM 3337 O O   . ASN B 2 116 ? -10.560 -22.090 -18.378  1.00 91.00 116 B 1 
ATOM 3338 C CB  . ASN B 2 116 ? -12.838 -24.007 -16.989  1.00 92.01 116 B 1 
ATOM 3339 C CG  . ASN B 2 116 ? -12.833 -25.513 -16.824  1.00 90.96 116 B 1 
ATOM 3340 O OD1 . ASN B 2 116 ? -12.088 -26.228 -17.482  1.00 81.69 116 B 1 
ATOM 3341 N ND2 . ASN B 2 116 ? -13.661 -26.043 -15.948  1.00 79.88 116 B 1 
ATOM 3342 N N   . LEU B 2 117 ? -11.728 -20.955 -16.843  1.00 91.53 117 B 1 
ATOM 3343 C CA  . LEU B 2 117 ? -11.486 -19.643 -17.445  1.00 90.97 117 B 1 
ATOM 3344 C C   . LEU B 2 117 ? -10.018 -19.213 -17.310  1.00 90.28 117 B 1 
ATOM 3345 O O   . LEU B 2 117 ? -9.459  -18.681 -18.261  1.00 89.15 117 B 1 
ATOM 3346 C CB  . LEU B 2 117 ? -12.431 -18.608 -16.819  1.00 91.33 117 B 1 
ATOM 3347 C CG  . LEU B 2 117 ? -13.918 -18.786 -17.175  1.00 90.61 117 B 1 
ATOM 3348 C CD1 . LEU B 2 117 ? -14.759 -17.830 -16.327  1.00 83.43 117 B 1 
ATOM 3349 C CD2 . LEU B 2 117 ? -14.205 -18.492 -18.645  1.00 83.17 117 B 1 
ATOM 3350 N N   . GLN B 2 118 ? -9.379  -19.490 -16.176  1.00 89.71 118 B 1 
ATOM 3351 C CA  . GLN B 2 118 ? -7.940  -19.297 -16.002  1.00 87.00 118 B 1 
ATOM 3352 C C   . GLN B 2 118 ? -7.148  -20.159 -16.979  1.00 86.39 118 B 1 
ATOM 3353 O O   . GLN B 2 118 ? -6.256  -19.654 -17.661  1.00 85.08 118 B 1 
ATOM 3354 C CB  . GLN B 2 118 ? -7.507  -19.602 -14.561  1.00 85.46 118 B 1 
ATOM 3355 C CG  . GLN B 2 118 ? -7.634  -18.369 -13.663  1.00 77.02 118 B 1 
ATOM 3356 C CD  . GLN B 2 118 ? -7.217  -18.643 -12.210  1.00 71.52 118 B 1 
ATOM 3357 O OE1 . GLN B 2 118 ? -7.511  -19.664 -11.636  1.00 64.43 118 B 1 
ATOM 3358 N NE2 . GLN B 2 118 ? -6.542  -17.719 -11.566  1.00 60.83 118 B 1 
ATOM 3359 N N   . ARG B 2 119 ? -7.520  -21.425 -17.123  1.00 88.32 119 B 1 
ATOM 3360 C CA  . ARG B 2 119 ? -6.886  -22.331 -18.072  1.00 88.35 119 B 1 
ATOM 3361 C C   . ARG B 2 119 ? -7.041  -21.835 -19.506  1.00 88.89 119 B 1 
ATOM 3362 O O   . ARG B 2 119 ? -6.061  -21.826 -20.253  1.00 87.74 119 B 1 
ATOM 3363 C CB  . ARG B 2 119 ? -7.464  -23.739 -17.855  1.00 87.74 119 B 1 
ATOM 3364 C CG  . ARG B 2 119 ? -6.776  -24.804 -18.715  1.00 79.37 119 B 1 
ATOM 3365 C CD  . ARG B 2 119 ? -5.299  -24.971 -18.348  1.00 75.61 119 B 1 
ATOM 3366 N NE  . ARG B 2 119 ? -4.669  -25.928 -19.263  1.00 67.68 119 B 1 
ATOM 3367 C CZ  . ARG B 2 119 ? -3.414  -25.917 -19.657  1.00 61.05 119 B 1 
ATOM 3368 N NH1 . ARG B 2 119 ? -2.526  -25.099 -19.177  1.00 54.58 119 B 1 
ATOM 3369 N NH2 . ARG B 2 119 ? -3.049  -26.734 -20.580  1.00 53.36 119 B 1 
ATOM 3370 N N   . ALA B 2 120 ? -8.232  -21.374 -19.888  1.00 89.75 120 B 1 
ATOM 3371 C CA  . ALA B 2 120 ? -8.471  -20.770 -21.200  1.00 89.90 120 B 1 
ATOM 3372 C C   . ALA B 2 120 ? -7.606  -19.523 -21.421  1.00 89.43 120 B 1 
ATOM 3373 O O   . ALA B 2 120 ? -7.049  -19.347 -22.506  1.00 88.21 120 B 1 
ATOM 3374 C CB  . ALA B 2 120 ? -9.966  -20.431 -21.328  1.00 90.83 120 B 1 
ATOM 3375 N N   . TYR B 2 121 ? -7.437  -18.675 -20.406  1.00 88.47 121 B 1 
ATOM 3376 C CA  . TYR B 2 121 ? -6.595  -17.489 -20.476  1.00 85.71 121 B 1 
ATOM 3377 C C   . TYR B 2 121 ? -5.119  -17.842 -20.660  1.00 84.83 121 B 1 
ATOM 3378 O O   . TYR B 2 121 ? -4.470  -17.299 -21.564  1.00 83.46 121 B 1 
ATOM 3379 C CB  . TYR B 2 121 ? -6.810  -16.629 -19.227  1.00 84.25 121 B 1 
ATOM 3380 C CG  . TYR B 2 121 ? -5.998  -15.352 -19.237  1.00 81.90 121 B 1 
ATOM 3381 C CD1 . TYR B 2 121 ? -4.848  -15.226 -18.441  1.00 73.78 121 B 1 
ATOM 3382 C CD2 . TYR B 2 121 ? -6.385  -14.292 -20.083  1.00 72.80 121 B 1 
ATOM 3383 C CE1 . TYR B 2 121 ? -4.090  -14.038 -18.468  1.00 70.24 121 B 1 
ATOM 3384 C CE2 . TYR B 2 121 ? -5.633  -13.102 -20.117  1.00 68.90 121 B 1 
ATOM 3385 C CZ  . TYR B 2 121 ? -4.495  -12.986 -19.306  1.00 72.04 121 B 1 
ATOM 3386 O OH  . TYR B 2 121 ? -3.761  -11.816 -19.334  1.00 71.50 121 B 1 
ATOM 3387 N N   . SER B 2 122 ? -4.600  -18.780 -19.882  1.00 85.30 122 B 1 
ATOM 3388 C CA  . SER B 2 122 ? -3.224  -19.260 -19.997  1.00 82.94 122 B 1 
ATOM 3389 C C   . SER B 2 122 ? -2.960  -19.879 -21.369  1.00 83.23 122 B 1 
ATOM 3390 O O   . SER B 2 122 ? -2.014  -19.478 -22.047  1.00 81.87 122 B 1 
ATOM 3391 C CB  . SER B 2 122 ? -2.912  -20.271 -18.887  1.00 80.65 122 B 1 
ATOM 3392 O OG  . SER B 2 122 ? -3.042  -19.640 -17.623  1.00 71.36 122 B 1 
ATOM 3393 N N   . LEU B 2 123 ? -3.844  -20.752 -21.848  1.00 84.36 123 B 1 
ATOM 3394 C CA  . LEU B 2 123 ? -3.746  -21.353 -23.179  1.00 84.74 123 B 1 
ATOM 3395 C C   . LEU B 2 123 ? -3.806  -20.315 -24.299  1.00 85.15 123 B 1 
ATOM 3396 O O   . LEU B 2 123 ? -3.046  -20.403 -25.255  1.00 84.32 123 B 1 
ATOM 3397 C CB  . LEU B 2 123 ? -4.881  -22.369 -23.369  1.00 85.41 123 B 1 
ATOM 3398 C CG  . LEU B 2 123 ? -4.691  -23.699 -22.617  1.00 83.14 123 B 1 
ATOM 3399 C CD1 . LEU B 2 123 ? -5.989  -24.500 -22.689  1.00 75.87 123 B 1 
ATOM 3400 C CD2 . LEU B 2 123 ? -3.573  -24.529 -23.234  1.00 75.92 123 B 1 
ATOM 3401 N N   . ALA B 2 124 ? -4.673  -19.309 -24.197  1.00 85.50 124 B 1 
ATOM 3402 C CA  . ALA B 2 124 ? -4.761  -18.243 -25.195  1.00 84.31 124 B 1 
ATOM 3403 C C   . ALA B 2 124 ? -3.468  -17.427 -25.270  1.00 83.18 124 B 1 
ATOM 3404 O O   . ALA B 2 124 ? -3.005  -17.104 -26.366  1.00 81.39 124 B 1 
ATOM 3405 C CB  . ALA B 2 124 ? -5.960  -17.350 -24.870  1.00 84.65 124 B 1 
ATOM 3406 N N   . LYS B 2 125 ? -2.857  -17.129 -24.117  1.00 81.25 125 B 1 
ATOM 3407 C CA  . LYS B 2 125 ? -1.586  -16.419 -24.030  1.00 77.60 125 B 1 
ATOM 3408 C C   . LYS B 2 125 ? -0.442  -17.244 -24.630  1.00 77.19 125 B 1 
ATOM 3409 O O   . LYS B 2 125 ? 0.326   -16.737 -25.440  1.00 74.36 125 B 1 
ATOM 3410 C CB  . LYS B 2 125 ? -1.305  -16.027 -22.563  1.00 74.65 125 B 1 
ATOM 3411 C CG  . LYS B 2 125 ? -0.824  -14.576 -22.413  1.00 66.56 125 B 1 
ATOM 3412 C CD  . LYS B 2 125 ? -0.431  -14.250 -20.968  1.00 61.86 125 B 1 
ATOM 3413 C CE  . LYS B 2 125 ? 0.060   -12.799 -20.848  1.00 54.89 125 B 1 
ATOM 3414 N NZ  . LYS B 2 125 ? 0.761   -12.521 -19.560  1.00 49.98 125 B 1 
ATOM 3415 N N   . GLU B 2 126 ? -0.387  -18.521 -24.283  1.00 80.31 126 B 1 
ATOM 3416 C CA  . GLU B 2 126 ? 0.633   -19.463 -24.757  1.00 78.16 126 B 1 
ATOM 3417 C C   . GLU B 2 126 ? 0.550   -19.703 -26.268  1.00 78.06 126 B 1 
ATOM 3418 O O   . GLU B 2 126 ? 1.554   -19.635 -26.983  1.00 74.90 126 B 1 
ATOM 3419 C CB  . GLU B 2 126 ? 0.465   -20.757 -23.964  1.00 75.97 126 B 1 
ATOM 3420 C CG  . GLU B 2 126 ? 1.586   -21.765 -24.200  1.00 68.55 126 B 1 
ATOM 3421 C CD  . GLU B 2 126 ? 1.448   -23.009 -23.311  1.00 64.53 126 B 1 
ATOM 3422 O OE1 . GLU B 2 126 ? 2.388   -23.829 -23.340  1.00 57.85 126 B 1 
ATOM 3423 O OE2 . GLU B 2 126 ? 0.424   -23.153 -22.609  1.00 58.48 126 B 1 
ATOM 3424 N N   . GLN B 2 127 ? -0.657  -19.898 -26.799  1.00 80.71 127 B 1 
ATOM 3425 C CA  . GLN B 2 127 ? -0.931  -20.061 -28.226  1.00 80.58 127 B 1 
ATOM 3426 C C   . GLN B 2 127 ? -0.906  -18.728 -28.996  1.00 79.12 127 B 1 
ATOM 3427 O O   . GLN B 2 127 ? -1.141  -18.718 -30.210  1.00 74.47 127 B 1 
ATOM 3428 C CB  . GLN B 2 127 ? -2.266  -20.791 -28.419  1.00 81.58 127 B 1 
ATOM 3429 C CG  . GLN B 2 127 ? -2.270  -22.228 -27.848  1.00 81.22 127 B 1 
ATOM 3430 C CD  . GLN B 2 127 ? -3.635  -22.913 -27.950  1.00 80.85 127 B 1 
ATOM 3431 O OE1 . GLN B 2 127 ? -4.511  -22.523 -28.714  1.00 75.47 127 B 1 
ATOM 3432 N NE2 . GLN B 2 127 ? -3.854  -23.956 -27.197  1.00 74.87 127 B 1 
ATOM 3433 N N   . ARG B 2 128 ? -0.638  -17.605 -28.321  1.00 78.90 128 B 1 
ATOM 3434 C CA  . ARG B 2 128 ? -0.656  -16.239 -28.878  1.00 78.24 128 B 1 
ATOM 3435 C C   . ARG B 2 128 ? -1.977  -15.898 -29.577  1.00 79.27 128 B 1 
ATOM 3436 O O   . ARG B 2 128 ? -1.997  -15.157 -30.568  1.00 74.35 128 B 1 
ATOM 3437 C CB  . ARG B 2 128 ? 0.573   -15.984 -29.763  1.00 75.35 128 B 1 
ATOM 3438 C CG  . ARG B 2 128 ? 1.904   -16.225 -29.037  1.00 67.90 128 B 1 
ATOM 3439 C CD  . ARG B 2 128 ? 3.062   -15.865 -29.968  1.00 61.70 128 B 1 
ATOM 3440 N NE  . ARG B 2 128 ? 4.356   -16.069 -29.315  1.00 55.06 128 B 1 
ATOM 3441 C CZ  . ARG B 2 128 ? 5.557   -15.730 -29.791  1.00 46.50 128 B 1 
ATOM 3442 N NH1 . ARG B 2 128 ? 5.673   -15.156 -30.952  1.00 42.96 128 B 1 
ATOM 3443 N NH2 . ARG B 2 128 ? 6.630   -15.970 -29.101  1.00 42.59 128 B 1 
ATOM 3444 N N   . LEU B 2 129 ? -3.083  -16.432 -29.095  1.00 79.60 129 B 1 
ATOM 3445 C CA  . LEU B 2 129 ? -4.419  -16.144 -29.599  1.00 78.46 129 B 1 
ATOM 3446 C C   . LEU B 2 129 ? -4.951  -14.864 -28.959  1.00 77.41 129 B 1 
ATOM 3447 O O   . LEU B 2 129 ? -4.954  -14.715 -27.743  1.00 72.23 129 B 1 
ATOM 3448 C CB  . LEU B 2 129 ? -5.349  -17.336 -29.350  1.00 78.05 129 B 1 
ATOM 3449 C CG  . LEU B 2 129 ? -4.976  -18.598 -30.143  1.00 75.00 129 B 1 
ATOM 3450 C CD1 . LEU B 2 129 ? -5.864  -19.765 -29.702  1.00 68.79 129 B 1 
ATOM 3451 C CD2 . LEU B 2 129 ? -5.172  -18.418 -31.646  1.00 69.35 129 B 1 
ATOM 3452 N N   . ASN B 2 130 ? -5.434  -13.944 -29.793  1.00 76.39 130 B 1 
ATOM 3453 C CA  . ASN B 2 130 ? -6.034  -12.709 -29.329  1.00 75.50 130 B 1 
ATOM 3454 C C   . ASN B 2 130 ? -7.566  -12.850 -29.264  1.00 76.75 130 B 1 
ATOM 3455 O O   . ASN B 2 130 ? -8.239  -12.790 -30.292  1.00 72.20 130 B 1 
ATOM 3456 C CB  . ASN B 2 130 ? -5.560  -11.542 -30.216  1.00 69.98 130 B 1 
ATOM 3457 C CG  . ASN B 2 130 ? -5.988  -10.196 -29.653  1.00 62.98 130 B 1 
ATOM 3458 O OD1 . ASN B 2 130 ? -6.633  -10.094 -28.625  1.00 55.22 130 B 1 
ATOM 3459 N ND2 . ASN B 2 130 ? -5.630  -9.116  -30.312  1.00 54.26 130 B 1 
ATOM 3460 N N   . PHE B 2 131 ? -8.099  -12.991 -28.056  1.00 75.84 131 B 1 
ATOM 3461 C CA  . PHE B 2 131 ? -9.537  -12.961 -27.772  1.00 74.77 131 B 1 
ATOM 3462 C C   . PHE B 2 131 ? -10.000 -11.585 -27.237  1.00 73.43 131 B 1 
ATOM 3463 O O   . PHE B 2 131 ? -11.125 -11.469 -26.744  1.00 68.26 131 B 1 
ATOM 3464 C CB  . PHE B 2 131 ? -9.895  -14.104 -26.817  1.00 74.39 131 B 1 
ATOM 3465 C CG  . PHE B 2 131 ? -9.836  -15.469 -27.463  1.00 75.14 131 B 1 
ATOM 3466 C CD1 . PHE B 2 131 ? -11.000 -16.027 -28.031  1.00 68.86 131 B 1 
ATOM 3467 C CD2 . PHE B 2 131 ? -8.629  -16.184 -27.523  1.00 69.35 131 B 1 
ATOM 3468 C CE1 . PHE B 2 131 ? -10.959 -17.281 -28.649  1.00 67.04 131 B 1 
ATOM 3469 C CE2 . PHE B 2 131 ? -8.584  -17.440 -28.149  1.00 67.68 131 B 1 
ATOM 3470 C CZ  . PHE B 2 131 ? -9.747  -17.988 -28.708  1.00 71.89 131 B 1 
ATOM 3471 N N   . GLY B 2 132 ? -9.145  -10.563 -27.319  1.00 73.25 132 B 1 
ATOM 3472 C CA  . GLY B 2 132 ? -9.413  -9.267  -26.709  1.00 70.68 132 B 1 
ATOM 3473 C C   . GLY B 2 132 ? -9.584  -9.391  -25.188  1.00 72.64 132 B 1 
ATOM 3474 O O   . GLY B 2 132 ? -8.818  -10.084 -24.527  1.00 67.97 132 B 1 
ATOM 3475 N N   . ASP B 2 133 ? -10.610 -8.719  -24.657  1.00 73.56 133 B 1 
ATOM 3476 C CA  . ASP B 2 133 ? -10.918 -8.754  -23.225  1.00 74.28 133 B 1 
ATOM 3477 C C   . ASP B 2 133 ? -11.952 -9.835  -22.853  1.00 77.69 133 B 1 
ATOM 3478 O O   . ASP B 2 133 ? -12.395 -9.902  -21.710  1.00 74.13 133 B 1 
ATOM 3479 C CB  . ASP B 2 133 ? -11.344 -7.345  -22.760  1.00 69.49 133 B 1 
ATOM 3480 C CG  . ASP B 2 133 ? -11.290 -7.155  -21.236  1.00 63.03 133 B 1 
ATOM 3481 O OD1 . ASP B 2 133 ? -10.293 -7.566  -20.591  1.00 56.55 133 B 1 
ATOM 3482 O OD2 . ASP B 2 133 ? -12.229 -6.570  -20.642  1.00 55.92 133 B 1 
ATOM 3483 N N   . ASP B 2 134 ? -12.345 -10.721 -23.787  1.00 79.88 134 B 1 
ATOM 3484 C CA  . ASP B 2 134 ? -13.447 -11.666 -23.549  1.00 81.75 134 B 1 
ATOM 3485 C C   . ASP B 2 134 ? -13.147 -12.636 -22.397  1.00 83.71 134 B 1 
ATOM 3486 O O   . ASP B 2 134 ? -13.965 -12.801 -21.487  1.00 82.30 134 B 1 
ATOM 3487 C CB  . ASP B 2 134 ? -13.752 -12.464 -24.827  1.00 80.05 134 B 1 
ATOM 3488 C CG  . ASP B 2 134 ? -14.369 -11.649 -25.962  1.00 76.81 134 B 1 
ATOM 3489 O OD1 . ASP B 2 134 ? -14.917 -10.564 -25.693  1.00 70.23 134 B 1 
ATOM 3490 O OD2 . ASP B 2 134 ? -14.319 -12.151 -27.107  1.00 69.46 134 B 1 
ATOM 3491 N N   . ILE B 2 135 ? -11.976 -13.271 -22.411  1.00 83.20 135 B 1 
ATOM 3492 C CA  . ILE B 2 135 ? -11.581 -14.235 -21.369  1.00 84.56 135 B 1 
ATOM 3493 C C   . ILE B 2 135 ? -11.274 -13.527 -20.040  1.00 84.71 135 B 1 
ATOM 3494 O O   . ILE B 2 135 ? -11.832 -13.934 -19.022  1.00 83.54 135 B 1 
ATOM 3495 C CB  . ILE B 2 135 ? -10.431 -15.161 -21.825  1.00 85.17 135 B 1 
ATOM 3496 C CG1 . ILE B 2 135 ? -10.783 -15.888 -23.147  1.00 83.29 135 B 1 
ATOM 3497 C CG2 . ILE B 2 135 ? -10.124 -16.189 -20.726  1.00 81.74 135 B 1 
ATOM 3498 C CD1 . ILE B 2 135 ? -9.642  -16.751 -23.715  1.00 79.00 135 B 1 
ATOM 3499 N N   . PRO B 2 136 ? -10.464 -12.438 -20.003  1.00 83.01 136 B 1 
ATOM 3500 C CA  . PRO B 2 136 ? -10.255 -11.668 -18.778  1.00 81.19 136 B 1 
ATOM 3501 C C   . PRO B 2 136 ? -11.561 -11.125 -18.189  1.00 82.21 136 B 1 
ATOM 3502 O O   . PRO B 2 136 ? -11.754 -11.192 -16.978  1.00 81.40 136 B 1 
ATOM 3503 C CB  . PRO B 2 136 ? -9.306  -10.528 -19.150  1.00 79.12 136 B 1 
ATOM 3504 C CG  . PRO B 2 136 ? -8.554  -11.058 -20.356  1.00 76.26 136 B 1 
ATOM 3505 C CD  . PRO B 2 136 ? -9.592  -11.928 -21.057  1.00 77.91 136 B 1 
ATOM 3506 N N   . SER B 2 137 ? -12.482 -10.639 -19.036  1.00 82.99 137 B 1 
ATOM 3507 C CA  . SER B 2 137 ? -13.785 -10.154 -18.591  1.00 82.85 137 B 1 
ATOM 3508 C C   . SER B 2 137 ? -14.626 -11.268 -17.974  1.00 84.73 137 B 1 
ATOM 3509 O O   . SER B 2 137 ? -15.133 -11.111 -16.866  1.00 84.28 137 B 1 
ATOM 3510 C CB  . SER B 2 137 ? -14.530 -9.501  -19.759  1.00 80.32 137 B 1 
ATOM 3511 O OG  . SER B 2 137 ? -15.728 -8.913  -19.304  1.00 71.43 137 B 1 
ATOM 3512 N N   . ALA B 2 138 ? -14.721 -12.430 -18.642  1.00 84.78 138 B 1 
ATOM 3513 C CA  . ALA B 2 138 ? -15.429 -13.584 -18.101  1.00 86.03 138 B 1 
ATOM 3514 C C   . ALA B 2 138 ? -14.817 -14.054 -16.770  1.00 87.16 138 B 1 
ATOM 3515 O O   . ALA B 2 138 ? -15.552 -14.385 -15.838  1.00 86.54 138 B 1 
ATOM 3516 C CB  . ALA B 2 138 ? -15.424 -14.688 -19.147  1.00 86.04 138 B 1 
ATOM 3517 N N   . LEU B 2 139 ? -13.492 -14.034 -16.647  1.00 85.70 139 B 1 
ATOM 3518 C CA  . LEU B 2 139 ? -12.792 -14.393 -15.420  1.00 85.36 139 B 1 
ATOM 3519 C C   . LEU B 2 139 ? -13.106 -13.428 -14.276  1.00 85.58 139 B 1 
ATOM 3520 O O   . LEU B 2 139 ? -13.380 -13.866 -13.165  1.00 85.19 139 B 1 
ATOM 3521 C CB  . LEU B 2 139 ? -11.278 -14.433 -15.700  1.00 84.99 139 B 1 
ATOM 3522 C CG  . LEU B 2 139 ? -10.517 -15.228 -14.621  1.00 79.95 139 B 1 
ATOM 3523 C CD1 . LEU B 2 139 ? -10.232 -16.636 -15.113  1.00 72.46 139 B 1 
ATOM 3524 C CD2 . LEU B 2 139 ? -9.183  -14.573 -14.275  1.00 73.14 139 B 1 
ATOM 3525 N N   . ARG B 2 140 ? -13.118 -12.120 -14.549  1.00 85.50 140 B 1 
ATOM 3526 C CA  . ARG B 2 140 ? -13.515 -11.083 -13.591  1.00 83.29 140 B 1 
ATOM 3527 C C   . ARG B 2 140 ? -14.959 -11.290 -13.129  1.00 84.25 140 B 1 
ATOM 3528 O O   . ARG B 2 140 ? -15.206 -11.372 -11.926  1.00 83.78 140 B 1 
ATOM 3529 C CB  . ARG B 2 140 ? -13.328 -9.692  -14.201  1.00 81.58 140 B 1 
ATOM 3530 C CG  . ARG B 2 140 ? -11.846 -9.288  -14.331  1.00 76.21 140 B 1 
ATOM 3531 C CD  . ARG B 2 140 ? -11.645 -7.858  -14.816  1.00 72.82 140 B 1 
ATOM 3532 N NE  . ARG B 2 140 ? -12.181 -7.640  -16.165  1.00 66.55 140 B 1 
ATOM 3533 C CZ  . ARG B 2 140 ? -11.599 -7.047  -17.194  1.00 60.31 140 B 1 
ATOM 3534 N NH1 . ARG B 2 140 ? -10.394 -6.577  -17.150  1.00 55.71 140 B 1 
ATOM 3535 N NH2 . ARG B 2 140 ? -12.221 -6.908  -18.318  1.00 56.29 140 B 1 
ATOM 3536 N N   . ILE B 2 141 ? -15.883 -11.478 -14.068  1.00 85.74 141 B 1 
ATOM 3537 C CA  . ILE B 2 141 ? -17.292 -11.734 -13.769  1.00 85.29 141 B 1 
ATOM 3538 C C   . ILE B 2 141 ? -17.460 -13.004 -12.913  1.00 86.47 141 B 1 
ATOM 3539 O O   . ILE B 2 141 ? -18.230 -12.997 -11.960  1.00 86.31 141 B 1 
ATOM 3540 C CB  . ILE B 2 141 ? -18.113 -11.811 -15.074  1.00 84.37 141 B 1 
ATOM 3541 C CG1 . ILE B 2 141 ? -18.163 -10.431 -15.766  1.00 80.22 141 B 1 
ATOM 3542 C CG2 . ILE B 2 141 ? -19.551 -12.309 -14.813  1.00 78.51 141 B 1 
ATOM 3543 C CD1 . ILE B 2 141 ? -18.634 -10.486 -17.224  1.00 72.04 141 B 1 
ATOM 3544 N N   . ALA B 2 142 ? -16.716 -14.065 -13.210  1.00 87.01 142 B 1 
ATOM 3545 C CA  . ALA B 2 142 ? -16.774 -15.307 -12.441  1.00 87.65 142 B 1 
ATOM 3546 C C   . ALA B 2 142 ? -16.273 -15.121 -11.001  1.00 88.03 142 B 1 
ATOM 3547 O O   . ALA B 2 142 ? -16.946 -15.538 -10.057  1.00 87.52 142 B 1 
ATOM 3548 C CB  . ALA B 2 142 ? -15.987 -16.385 -13.177  1.00 88.27 142 B 1 
ATOM 3549 N N   . LYS B 2 143 ? -15.141 -14.455 -10.829  1.00 86.61 143 B 1 
ATOM 3550 C CA  . LYS B 2 143 ? -14.601 -14.135 -9.500   1.00 84.86 143 B 1 
ATOM 3551 C C   . LYS B 2 143 ? -15.564 -13.271 -8.693   1.00 84.60 143 B 1 
ATOM 3552 O O   . LYS B 2 143 ? -15.808 -13.557 -7.523   1.00 84.26 143 B 1 
ATOM 3553 C CB  . LYS B 2 143 ? -13.244 -13.433 -9.628   1.00 83.99 143 B 1 
ATOM 3554 C CG  . LYS B 2 143 ? -12.130 -14.398 -10.051  1.00 81.75 143 B 1 
ATOM 3555 C CD  . LYS B 2 143 ? -10.792 -13.656 -10.140  1.00 78.06 143 B 1 
ATOM 3556 C CE  . LYS B 2 143 ? -9.662  -14.613 -10.487  1.00 72.95 143 B 1 
ATOM 3557 N NZ  . LYS B 2 143 ? -8.337  -13.940 -10.419  1.00 66.57 143 B 1 
ATOM 3558 N N   . LYS B 2 144 ? -16.160 -12.272 -9.336   1.00 86.41 144 B 1 
ATOM 3559 C CA  . LYS B 2 144 ? -17.175 -11.414 -8.732   1.00 84.86 144 B 1 
ATOM 3560 C C   . LYS B 2 144 ? -18.412 -12.201 -8.300   1.00 85.48 144 B 1 
ATOM 3561 O O   . LYS B 2 144 ? -18.823 -12.091 -7.149   1.00 84.97 144 B 1 
ATOM 3562 C CB  . LYS B 2 144 ? -17.529 -10.322 -9.747   1.00 82.85 144 B 1 
ATOM 3563 C CG  . LYS B 2 144 ? -18.734 -9.505  -9.305   1.00 75.49 144 B 1 
ATOM 3564 C CD  . LYS B 2 144 ? -19.191 -8.627  -10.460  1.00 71.24 144 B 1 
ATOM 3565 C CE  . LYS B 2 144 ? -20.590 -8.141  -10.140  1.00 63.19 144 B 1 
ATOM 3566 N NZ  . LYS B 2 144 ? -21.164 -7.412  -11.281  1.00 56.74 144 B 1 
ATOM 3567 N N   . LYS B 2 145 ? -19.002 -13.014 -9.182   1.00 86.93 145 B 1 
ATOM 3568 C CA  . LYS B 2 145 ? -20.180 -13.830 -8.851   1.00 86.65 145 B 1 
ATOM 3569 C C   . LYS B 2 145 ? -19.884 -14.794 -7.697   1.00 86.97 145 B 1 
ATOM 3570 O O   . LYS B 2 145 ? -20.701 -14.936 -6.797   1.00 86.37 145 B 1 
ATOM 3571 C CB  . LYS B 2 145 ? -20.693 -14.609 -10.077  1.00 86.99 145 B 1 
ATOM 3572 C CG  . LYS B 2 145 ? -21.512 -13.775 -11.082  1.00 84.80 145 B 1 
ATOM 3573 C CD  . LYS B 2 145 ? -22.124 -14.715 -12.141  1.00 80.21 145 B 1 
ATOM 3574 C CE  . LYS B 2 145 ? -23.065 -14.048 -13.150  1.00 74.48 145 B 1 
ATOM 3575 N NZ  . LYS B 2 145 ? -23.735 -15.044 -14.032  1.00 66.66 145 B 1 
ATOM 3576 N N   . ARG B 2 146 ? -18.699 -15.416 -7.689   1.00 87.66 146 B 1 
ATOM 3577 C CA  . ARG B 2 146 ? -18.239 -16.260 -6.579   1.00 87.52 146 B 1 
ATOM 3578 C C   . ARG B 2 146 ? -18.183 -15.481 -5.271   1.00 87.13 146 B 1 
ATOM 3579 O O   . ARG B 2 146 ? -18.709 -15.946 -4.267   1.00 86.30 146 B 1 
ATOM 3580 C CB  . ARG B 2 146 ? -16.859 -16.831 -6.919   1.00 87.30 146 B 1 
ATOM 3581 C CG  . ARG B 2 146 ? -16.336 -17.786 -5.826   1.00 84.24 146 B 1 
ATOM 3582 C CD  . ARG B 2 146 ? -14.866 -18.092 -6.089   1.00 80.90 146 B 1 
ATOM 3583 N NE  . ARG B 2 146 ? -14.340 -19.088 -5.149   1.00 74.75 146 B 1 
ATOM 3584 C CZ  . ARG B 2 146 ? -13.448 -18.945 -4.184   1.00 70.27 146 B 1 
ATOM 3585 N NH1 . ARG B 2 146 ? -12.902 -17.793 -3.901   1.00 63.33 146 B 1 
ATOM 3586 N NH2 . ARG B 2 146 ? -13.100 -19.983 -3.513   1.00 63.61 146 B 1 
ATOM 3587 N N   . TRP B 2 147 ? -17.558 -14.300 -5.297   1.00 86.99 147 B 1 
ATOM 3588 C CA  . TRP B 2 147 ? -17.436 -13.459 -4.104   1.00 85.18 147 B 1 
ATOM 3589 C C   . TRP B 2 147 ? -18.807 -13.018 -3.591   1.00 85.25 147 B 1 
ATOM 3590 O O   . TRP B 2 147 ? -19.082 -13.196 -2.411   1.00 84.42 147 B 1 
ATOM 3591 C CB  . TRP B 2 147 ? -16.524 -12.276 -4.409   1.00 83.39 147 B 1 
ATOM 3592 C CG  . TRP B 2 147 ? -16.242 -11.420 -3.219   1.00 79.06 147 B 1 
ATOM 3593 C CD1 . TRP B 2 147 ? -15.205 -11.560 -2.359   1.00 69.74 147 B 1 
ATOM 3594 C CD2 . TRP B 2 147 ? -17.037 -10.301 -2.704   1.00 73.55 147 B 1 
ATOM 3595 N NE1 . TRP B 2 147 ? -15.289 -10.602 -1.350   1.00 66.57 147 B 1 
ATOM 3596 C CE2 . TRP B 2 147 ? -16.405 -9.815  -1.529   1.00 69.16 147 B 1 
ATOM 3597 C CE3 . TRP B 2 147 ? -18.219 -9.664  -3.136   1.00 66.59 147 B 1 
ATOM 3598 C CZ2 . TRP B 2 147 ? -16.939 -8.736  -0.792   1.00 67.04 147 B 1 
ATOM 3599 C CZ3 . TRP B 2 147 ? -18.747 -8.589  -2.400   1.00 61.29 147 B 1 
ATOM 3600 C CH2 . TRP B 2 147 ? -18.118 -8.134  -1.237   1.00 62.23 147 B 1 
ATOM 3601 N N   . ASN B 2 148 ? -19.697 -12.566 -4.472   1.00 85.31 148 B 1 
ATOM 3602 C CA  . ASN B 2 148 ? -21.062 -12.192 -4.106   1.00 84.33 148 B 1 
ATOM 3603 C C   . ASN B 2 148 ? -21.811 -13.363 -3.455   1.00 84.89 148 B 1 
ATOM 3604 O O   . ASN B 2 148 ? -22.422 -13.172 -2.414   1.00 84.20 148 B 1 
ATOM 3605 C CB  . ASN B 2 148 ? -21.817 -11.669 -5.336   1.00 83.11 148 B 1 
ATOM 3606 C CG  . ASN B 2 148 ? -21.370 -10.284 -5.808   1.00 78.83 148 B 1 
ATOM 3607 O OD1 . ASN B 2 148 ? -20.581 -9.586  -5.211   1.00 73.02 148 B 1 
ATOM 3608 N ND2 . ASN B 2 148 ? -21.917 -9.821  -6.919   1.00 71.74 148 B 1 
ATOM 3609 N N   . SER B 2 149 ? -21.711 -14.573 -3.985   1.00 85.82 149 B 1 
ATOM 3610 C CA  . SER B 2 149 ? -22.353 -15.762 -3.410   1.00 85.87 149 B 1 
ATOM 3611 C C   . SER B 2 149 ? -21.823 -16.107 -2.015   1.00 86.28 149 B 1 
ATOM 3612 O O   . SER B 2 149 ? -22.591 -16.501 -1.138   1.00 85.39 149 B 1 
ATOM 3613 C CB  . SER B 2 149 ? -22.154 -16.955 -4.353   1.00 85.38 149 B 1 
ATOM 3614 O OG  . SER B 2 149 ? -22.702 -18.133 -3.804   1.00 75.36 149 B 1 
ATOM 3615 N N   . ILE B 2 150 ? -20.516 -15.967 -1.798   1.00 85.38 150 B 1 
ATOM 3616 C CA  . ILE B 2 150 ? -19.908 -16.183 -0.474   1.00 84.02 150 B 1 
ATOM 3617 C C   . ILE B 2 150 ? -20.373 -15.092 0.490    1.00 84.28 150 B 1 
ATOM 3618 O O   . ILE B 2 150 ? -20.706 -15.377 1.640    1.00 83.52 150 B 1 
ATOM 3619 C CB  . ILE B 2 150 ? -18.375 -16.244 -0.583   1.00 83.53 150 B 1 
ATOM 3620 C CG1 . ILE B 2 150 ? -17.950 -17.524 -1.343   1.00 78.68 150 B 1 
ATOM 3621 C CG2 . ILE B 2 150 ? -17.707 -16.222 0.806    1.00 77.40 150 B 1 
ATOM 3622 C CD1 . ILE B 2 150 ? -16.487 -17.534 -1.782   1.00 71.36 150 B 1 
ATOM 3623 N N   . GLU B 2 151 ? -20.417 -13.852 0.012    1.00 84.21 151 B 1 
ATOM 3624 C CA  . GLU B 2 151 ? -20.719 -12.700 0.844    1.00 82.59 151 B 1 
ATOM 3625 C C   . GLU B 2 151 ? -22.204 -12.622 1.193    1.00 82.72 151 B 1 
ATOM 3626 O O   . GLU B 2 151 ? -22.532 -12.341 2.339    1.00 82.03 151 B 1 
ATOM 3627 C CB  . GLU B 2 151 ? -20.169 -11.439 0.165    1.00 80.37 151 B 1 
ATOM 3628 C CG  . GLU B 2 151 ? -19.727 -10.373 1.171    1.00 72.87 151 B 1 
ATOM 3629 C CD  . GLU B 2 151 ? -18.536 -10.790 2.087    1.00 68.96 151 B 1 
ATOM 3630 O OE1 . GLU B 2 151 ? -17.977 -9.904  2.742    1.00 61.93 151 B 1 
ATOM 3631 O OE2 . GLU B 2 151 ? -18.213 -11.988 2.216    1.00 61.75 151 B 1 
ATOM 3632 N N   . GLU B 2 152 ? -23.094 -12.977 0.286    1.00 85.00 152 B 1 
ATOM 3633 C CA  . GLU B 2 152 ? -24.524 -13.122 0.579    1.00 84.67 152 B 1 
ATOM 3634 C C   . GLU B 2 152 ? -24.778 -14.142 1.698    1.00 85.20 152 B 1 
ATOM 3635 O O   . GLU B 2 152 ? -25.547 -13.861 2.615    1.00 84.46 152 B 1 
ATOM 3636 C CB  . GLU B 2 152 ? -25.298 -13.540 -0.676   1.00 83.84 152 B 1 
ATOM 3637 C CG  . GLU B 2 152 ? -25.603 -12.353 -1.595   1.00 75.32 152 B 1 
ATOM 3638 C CD  . GLU B 2 152 ? -26.331 -12.753 -2.891   1.00 68.92 152 B 1 
ATOM 3639 O OE1 . GLU B 2 152 ? -26.683 -11.824 -3.657   1.00 62.66 152 B 1 
ATOM 3640 O OE2 . GLU B 2 152 ? -26.527 -13.967 -3.127   1.00 62.94 152 B 1 
ATOM 3641 N N   . ARG B 2 153 ? -24.085 -15.281 1.670    1.00 86.01 153 B 1 
ATOM 3642 C CA  . ARG B 2 153 ? -24.197 -16.272 2.748    1.00 85.60 153 B 1 
ATOM 3643 C C   . ARG B 2 153 ? -23.701 -15.729 4.082    1.00 86.76 153 B 1 
ATOM 3644 O O   . ARG B 2 153 ? -24.362 -15.937 5.094    1.00 85.53 153 B 1 
ATOM 3645 C CB  . ARG B 2 153 ? -23.431 -17.554 2.396    1.00 84.73 153 B 1 
ATOM 3646 C CG  . ARG B 2 153 ? -24.092 -18.337 1.262    1.00 74.32 153 B 1 
ATOM 3647 C CD  . ARG B 2 153 ? -23.260 -19.572 0.956    1.00 71.40 153 B 1 
ATOM 3648 N NE  . ARG B 2 153 ? -23.598 -20.142 -0.346   1.00 63.02 153 B 1 
ATOM 3649 C CZ  . ARG B 2 153 ? -23.120 -21.265 -0.870   1.00 54.98 153 B 1 
ATOM 3650 N NH1 . ARG B 2 153 ? -22.326 -22.046 -0.197   1.00 50.77 153 B 1 
ATOM 3651 N NH2 . ARG B 2 153 ? -23.426 -21.594 -2.090   1.00 47.92 153 B 1 
ATOM 3652 N N   . ARG B 2 154 ? -22.573 -15.009 4.080    1.00 84.68 154 B 1 
ATOM 3653 C CA  . ARG B 2 154 ? -22.037 -14.379 5.290    1.00 82.98 154 B 1 
ATOM 3654 C C   . ARG B 2 154 ? -22.960 -13.303 5.836    1.00 84.37 154 B 1 
ATOM 3655 O O   . ARG B 2 154 ? -23.254 -13.320 7.024    1.00 84.40 154 B 1 
ATOM 3656 C CB  . ARG B 2 154 ? -20.651 -13.793 5.017    1.00 80.85 154 B 1 
ATOM 3657 C CG  . ARG B 2 154 ? -19.550 -14.850 5.126    1.00 72.64 154 B 1 
ATOM 3658 C CD  . ARG B 2 154 ? -18.194 -14.175 4.916    1.00 69.05 154 B 1 
ATOM 3659 N NE  . ARG B 2 154 ? -17.088 -15.046 5.309    1.00 62.64 154 B 1 
ATOM 3660 C CZ  . ARG B 2 154 ? -15.807 -14.723 5.255    1.00 56.99 154 B 1 
ATOM 3661 N NH1 . ARG B 2 154 ? -15.402 -13.573 4.774    1.00 53.02 154 B 1 
ATOM 3662 N NH2 . ARG B 2 154 ? -14.908 -15.549 5.705    1.00 51.32 154 B 1 
ATOM 3663 N N   . ILE B 2 155 ? -23.461 -12.418 4.982    1.00 83.73 155 B 1 
ATOM 3664 C CA  . ILE B 2 155 ? -24.403 -11.365 5.370    1.00 83.51 155 B 1 
ATOM 3665 C C   . ILE B 2 155 ? -25.673 -11.983 5.949    1.00 85.49 155 B 1 
ATOM 3666 O O   . ILE B 2 155 ? -26.200 -11.494 6.949    1.00 85.43 155 B 1 
ATOM 3667 C CB  . ILE B 2 155 ? -24.728 -10.449 4.169    1.00 81.59 155 B 1 
ATOM 3668 C CG1 . ILE B 2 155 ? -23.483 -9.608  3.786    1.00 76.27 155 B 1 
ATOM 3669 C CG2 . ILE B 2 155 ? -25.908 -9.506  4.468    1.00 74.42 155 B 1 
ATOM 3670 C CD1 . ILE B 2 155 ? -23.592 -8.947  2.405    1.00 69.38 155 B 1 
ATOM 3671 N N   . HIS B 2 156 ? -26.158 -13.077 5.358    1.00 86.44 156 B 1 
ATOM 3672 C CA  . HIS B 2 156 ? -27.338 -13.764 5.868    1.00 87.11 156 B 1 
ATOM 3673 C C   . HIS B 2 156 ? -27.086 -14.382 7.246    1.00 88.31 156 B 1 
ATOM 3674 O O   . HIS B 2 156 ? -27.883 -14.160 8.161    1.00 88.12 156 B 1 
ATOM 3675 C CB  . HIS B 2 156 ? -27.815 -14.796 4.847    1.00 86.63 156 B 1 
ATOM 3676 C CG  . HIS B 2 156 ? -29.208 -15.280 5.146    1.00 79.32 156 B 1 
ATOM 3677 N ND1 . HIS B 2 156 ? -30.332 -14.496 5.260    1.00 67.85 156 B 1 
ATOM 3678 C CD2 . HIS B 2 156 ? -29.606 -16.575 5.356    1.00 66.87 156 B 1 
ATOM 3679 C CE1 . HIS B 2 156 ? -31.379 -15.291 5.534    1.00 62.63 156 B 1 
ATOM 3680 N NE2 . HIS B 2 156 ? -30.977 -16.568 5.588    1.00 63.47 156 B 1 
ATOM 3681 N N   . GLN B 2 157 ? -25.961 -15.075 7.435    1.00 85.79 157 B 1 
ATOM 3682 C CA  . GLN B 2 157 ? -25.565 -15.624 8.742    1.00 85.73 157 B 1 
ATOM 3683 C C   . GLN B 2 157 ? -25.415 -14.525 9.804    1.00 87.23 157 B 1 
ATOM 3684 O O   . GLN B 2 157 ? -25.943 -14.661 10.900   1.00 86.68 157 B 1 
ATOM 3685 C CB  . GLN B 2 157 ? -24.241 -16.392 8.620    1.00 84.81 157 B 1 
ATOM 3686 C CG  . GLN B 2 157 ? -24.439 -17.902 8.704    1.00 76.45 157 B 1 
ATOM 3687 C CD  . GLN B 2 157 ? -23.128 -18.669 8.595    1.00 71.89 157 B 1 
ATOM 3688 O OE1 . GLN B 2 157 ? -22.309 -18.413 7.732    1.00 65.94 157 B 1 
ATOM 3689 N NE2 . GLN B 2 157 ? -22.889 -19.651 9.444    1.00 62.06 157 B 1 
ATOM 3690 N N   . GLU B 2 158 ? -24.748 -13.418 9.470    1.00 85.89 158 B 1 
ATOM 3691 C CA  . GLU B 2 158 ? -24.580 -12.299 10.386   1.00 85.45 158 B 1 
ATOM 3692 C C   . GLU B 2 158 ? -25.906 -11.610 10.700   1.00 87.16 158 B 1 
ATOM 3693 O O   . GLU B 2 158 ? -26.152 -11.259 11.846   1.00 87.26 158 B 1 
ATOM 3694 C CB  . GLU B 2 158 ? -23.597 -11.285 9.805    1.00 83.43 158 B 1 
ATOM 3695 C CG  . GLU B 2 158 ? -22.152 -11.772 9.956    1.00 75.44 158 B 1 
ATOM 3696 C CD  . GLU B 2 158 ? -21.160 -10.902 9.192    1.00 71.13 158 B 1 
ATOM 3697 O OE1 . GLU B 2 158 ? -20.006 -11.361 9.001    1.00 64.25 158 B 1 
ATOM 3698 O OE2 . GLU B 2 158 ? -21.533 -9.839  8.656    1.00 65.07 158 B 1 
ATOM 3699 N N   . SER B 2 159 ? -26.795 -11.464 9.723    1.00 86.97 159 B 1 
ATOM 3700 C CA  . SER B 2 159 ? -28.126 -10.897 9.945    1.00 87.22 159 B 1 
ATOM 3701 C C   . SER B 2 159 ? -28.988 -11.782 10.859   1.00 89.47 159 B 1 
ATOM 3702 O O   . SER B 2 159 ? -29.689 -11.262 11.722   1.00 88.12 159 B 1 
ATOM 3703 C CB  . SER B 2 159 ? -28.823 -10.675 8.601    1.00 83.90 159 B 1 
ATOM 3704 O OG  . SER B 2 159 ? -30.083 -10.061 8.793    1.00 72.84 159 B 1 
ATOM 3705 N N   . GLU B 2 160 ? -28.918 -13.102 10.690   1.00 88.73 160 B 1 
ATOM 3706 C CA  . GLU B 2 160 ? -29.594 -14.033 11.600   1.00 89.26 160 B 1 
ATOM 3707 C C   . GLU B 2 160 ? -29.007 -13.954 13.013   1.00 90.58 160 B 1 
ATOM 3708 O O   . GLU B 2 160 ? -29.763 -13.843 13.978   1.00 89.29 160 B 1 
ATOM 3709 C CB  . GLU B 2 160 ? -29.520 -15.484 11.093   1.00 87.47 160 B 1 
ATOM 3710 C CG  . GLU B 2 160 ? -30.530 -15.785 9.981    1.00 75.54 160 B 1 
ATOM 3711 C CD  . GLU B 2 160 ? -30.704 -17.293 9.751    1.00 70.01 160 B 1 
ATOM 3712 O OE1 . GLU B 2 160 ? -31.800 -17.684 9.288    1.00 60.92 160 B 1 
ATOM 3713 O OE2 . GLU B 2 160 ? -29.778 -18.075 10.072   1.00 63.21 160 B 1 
ATOM 3714 N N   . LEU B 2 161 ? -27.690 -13.951 13.138   1.00 89.55 161 B 1 
ATOM 3715 C CA  . LEU B 2 161 ? -26.996 -13.844 14.416   1.00 89.91 161 B 1 
ATOM 3716 C C   . LEU B 2 161 ? -27.312 -12.515 15.104   1.00 91.33 161 B 1 
ATOM 3717 O O   . LEU B 2 161 ? -27.699 -12.511 16.273   1.00 91.34 161 B 1 
ATOM 3718 C CB  . LEU B 2 161 ? -25.493 -14.024 14.181   1.00 89.78 161 B 1 
ATOM 3719 C CG  . LEU B 2 161 ? -24.647 -13.970 15.480   1.00 89.06 161 B 1 
ATOM 3720 C CD1 . LEU B 2 161 ? -24.979 -15.133 16.414   1.00 84.10 161 B 1 
ATOM 3721 C CD2 . LEU B 2 161 ? -23.173 -14.025 15.131   1.00 84.05 161 B 1 
ATOM 3722 N N   . HIS B 2 162 ? -27.241 -11.405 14.379   1.00 91.28 162 B 1 
ATOM 3723 C CA  . HIS B 2 162 ? -27.577 -10.079 14.893   1.00 91.53 162 B 1 
ATOM 3724 C C   . HIS B 2 162 ? -29.017 -10.023 15.405   1.00 91.96 162 B 1 
ATOM 3725 O O   . HIS B 2 162 ? -29.269 -9.590  16.527   1.00 91.89 162 B 1 
ATOM 3726 C CB  . HIS B 2 162 ? -27.331 -9.038  13.786   1.00 90.44 162 B 1 
ATOM 3727 C CG  . HIS B 2 162 ? -27.447 -7.599  14.221   1.00 89.72 162 B 1 
ATOM 3728 N ND1 . HIS B 2 162 ? -27.680 -6.524  13.373   1.00 78.39 162 B 1 
ATOM 3729 C CD2 . HIS B 2 162 ? -27.303 -7.104  15.488   1.00 79.19 162 B 1 
ATOM 3730 C CE1 . HIS B 2 162 ? -27.672 -5.415  14.123   1.00 80.53 162 B 1 
ATOM 3731 N NE2 . HIS B 2 162 ? -27.454 -5.728  15.405   1.00 81.37 162 B 1 
ATOM 3732 N N   . SER B 2 163 ? -29.960 -10.554 14.628   1.00 91.40 163 B 1 
ATOM 3733 C CA  . SER B 2 163 ? -31.372 -10.613 15.024   1.00 91.02 163 B 1 
ATOM 3734 C C   . SER B 2 163 ? -31.626 -11.524 16.230   1.00 91.93 163 B 1 
ATOM 3735 O O   . SER B 2 163 ? -32.564 -11.294 16.995   1.00 90.79 163 B 1 
ATOM 3736 C CB  . SER B 2 163 ? -32.222 -11.132 13.866   1.00 90.03 163 B 1 
ATOM 3737 O OG  . SER B 2 163 ? -32.121 -10.298 12.738   1.00 77.13 163 B 1 
ATOM 3738 N N   . TYR B 2 164 ? -30.836 -12.588 16.381   1.00 91.00 164 B 1 
ATOM 3739 C CA  . TYR B 2 164 ? -30.886 -13.487 17.527   1.00 91.20 164 B 1 
ATOM 3740 C C   . TYR B 2 164 ? -30.329 -12.812 18.784   1.00 92.50 164 B 1 
ATOM 3741 O O   . TYR B 2 164 ? -31.037 -12.717 19.783   1.00 91.84 164 B 1 
ATOM 3742 C CB  . TYR B 2 164 ? -30.142 -14.774 17.174   1.00 90.56 164 B 1 
ATOM 3743 C CG  . TYR B 2 164 ? -29.927 -15.705 18.338   1.00 90.74 164 B 1 
ATOM 3744 C CD1 . TYR B 2 164 ? -28.675 -15.748 18.982   1.00 85.12 164 B 1 
ATOM 3745 C CD2 . TYR B 2 164 ? -30.968 -16.540 18.792   1.00 85.98 164 B 1 
ATOM 3746 C CE1 . TYR B 2 164 ? -28.460 -16.629 20.061   1.00 84.81 164 B 1 
ATOM 3747 C CE2 . TYR B 2 164 ? -30.762 -17.422 19.859   1.00 84.00 164 B 1 
ATOM 3748 C CZ  . TYR B 2 164 ? -29.507 -17.467 20.486   1.00 88.11 164 B 1 
ATOM 3749 O OH  . TYR B 2 164 ? -29.290 -18.344 21.528   1.00 86.59 164 B 1 
ATOM 3750 N N   . LEU B 2 165 ? -29.124 -12.250 18.702   1.00 91.41 165 B 1 
ATOM 3751 C CA  . LEU B 2 165 ? -28.475 -11.574 19.825   1.00 91.55 165 B 1 
ATOM 3752 C C   . LEU B 2 165 ? -29.270 -10.341 20.293   1.00 92.29 165 B 1 
ATOM 3753 O O   . LEU B 2 165 ? -29.457 -10.170 21.497   1.00 92.00 165 B 1 
ATOM 3754 C CB  . LEU B 2 165 ? -27.048 -11.189 19.426   1.00 91.59 165 B 1 
ATOM 3755 C CG  . LEU B 2 165 ? -26.099 -12.375 19.171   1.00 90.61 165 B 1 
ATOM 3756 C CD1 . LEU B 2 165 ? -24.743 -11.848 18.710   1.00 86.21 165 B 1 
ATOM 3757 C CD2 . LEU B 2 165 ? -25.891 -13.241 20.407   1.00 85.93 165 B 1 
ATOM 3758 N N   . SER B 2 166 ? -29.826 -9.552  19.365   1.00 92.38 166 B 1 
ATOM 3759 C CA  . SER B 2 166 ? -30.688 -8.411  19.707   1.00 91.31 166 B 1 
ATOM 3760 C C   . SER B 2 166 ? -31.918 -8.838  20.512   1.00 91.73 166 B 1 
ATOM 3761 O O   . SER B 2 166 ? -32.298 -8.165  21.472   1.00 90.84 166 B 1 
ATOM 3762 C CB  . SER B 2 166 ? -31.167 -7.686  18.450   1.00 90.25 166 B 1 
ATOM 3763 O OG  . SER B 2 166 ? -30.095 -7.175  17.698   1.00 80.63 166 B 1 
ATOM 3764 N N   . ARG B 2 167 ? -32.535 -9.974  20.154   1.00 92.62 167 B 1 
ATOM 3765 C CA  . ARG B 2 167 ? -33.660 -10.530 20.923   1.00 92.49 167 B 1 
ATOM 3766 C C   . ARG B 2 167 ? -33.228 -10.996 22.309   1.00 93.23 167 B 1 
ATOM 3767 O O   . ARG B 2 167 ? -33.970 -10.752 23.261   1.00 91.51 167 B 1 
ATOM 3768 C CB  . ARG B 2 167 ? -34.330 -11.672 20.154   1.00 91.26 167 B 1 
ATOM 3769 C CG  . ARG B 2 167 ? -35.314 -11.134 19.113   1.00 80.31 167 B 1 
ATOM 3770 C CD  . ARG B 2 167 ? -35.990 -12.289 18.350   1.00 77.78 167 B 1 
ATOM 3771 N NE  . ARG B 2 167 ? -35.062 -12.903 17.395   1.00 66.56 167 B 1 
ATOM 3772 C CZ  . ARG B 2 167 ? -35.264 -14.041 16.732   1.00 58.53 167 B 1 
ATOM 3773 N NH1 . ARG B 2 167 ? -36.339 -14.761 16.910   1.00 52.55 167 B 1 
ATOM 3774 N NH2 . ARG B 2 167 ? -34.370 -14.460 15.875   1.00 50.42 167 B 1 
ATOM 3775 N N   . LEU B 2 168 ? -32.068 -11.623 22.435   1.00 91.13 168 B 1 
ATOM 3776 C CA  . LEU B 2 168 ? -31.549 -12.045 23.739   1.00 90.92 168 B 1 
ATOM 3777 C C   . LEU B 2 168 ? -31.285 -10.855 24.658   1.00 91.82 168 B 1 
ATOM 3778 O O   . LEU B 2 168 ? -31.697 -10.885 25.815   1.00 90.91 168 B 1 
ATOM 3779 C CB  . LEU B 2 168 ? -30.272 -12.875 23.575   1.00 90.56 168 B 1 
ATOM 3780 C CG  . LEU B 2 168 ? -30.445 -14.268 22.937   1.00 87.59 168 B 1 
ATOM 3781 C CD1 . LEU B 2 168 ? -29.119 -15.017 23.088   1.00 81.11 168 B 1 
ATOM 3782 C CD2 . LEU B 2 168 ? -31.537 -15.093 23.609   1.00 81.17 168 B 1 
ATOM 3783 N N   . ILE B 2 169 ? -30.656 -9.796  24.157   1.00 92.49 169 B 1 
ATOM 3784 C CA  . ILE B 2 169 ? -30.381 -8.581  24.934   1.00 91.74 169 B 1 
ATOM 3785 C C   . ILE B 2 169 ? -31.694 -7.919  25.372   1.00 91.83 169 B 1 
ATOM 3786 O O   . ILE B 2 169 ? -31.848 -7.584  26.545   1.00 91.16 169 B 1 
ATOM 3787 C CB  . ILE B 2 169 ? -29.486 -7.595  24.151   1.00 91.76 169 B 1 
ATOM 3788 C CG1 . ILE B 2 169 ? -28.096 -8.210  23.894   1.00 89.28 169 B 1 
ATOM 3789 C CG2 . ILE B 2 169 ? -29.328 -6.274  24.930   1.00 88.65 169 B 1 
ATOM 3790 C CD1 . ILE B 2 169 ? -27.244 -7.414  22.896   1.00 86.90 169 B 1 
ATOM 3791 N N   . ALA B 2 170 ? -32.660 -7.767  24.458   1.00 92.59 170 B 1 
ATOM 3792 C CA  . ALA B 2 170 ? -33.962 -7.191  24.782   1.00 91.60 170 B 1 
ATOM 3793 C C   . ALA B 2 170 ? -34.716 -8.017  25.845   1.00 91.85 170 B 1 
ATOM 3794 O O   . ALA B 2 170 ? -35.228 -7.454  26.809   1.00 90.67 170 B 1 
ATOM 3795 C CB  . ALA B 2 170 ? -34.767 -7.057  23.484   1.00 90.35 170 B 1 
ATOM 3796 N N   . ALA B 2 171 ? -34.727 -9.346  25.720   1.00 91.71 171 B 1 
ATOM 3797 C CA  . ALA B 2 171 ? -35.377 -10.235 26.671   1.00 91.26 171 B 1 
ATOM 3798 C C   . ALA B 2 171 ? -34.688 -10.240 28.047   1.00 91.50 171 B 1 
ATOM 3799 O O   . ALA B 2 171 ? -35.360 -10.330 29.072   1.00 89.89 171 B 1 
ATOM 3800 C CB  . ALA B 2 171 ? -35.415 -11.643 26.062   1.00 90.45 171 B 1 
ATOM 3801 N N   . GLU B 2 172 ? -33.354 -10.121 28.078   1.00 91.38 172 B 1 
ATOM 3802 C CA  . GLU B 2 172 ? -32.619 -10.026 29.342   1.00 90.82 172 B 1 
ATOM 3803 C C   . GLU B 2 172 ? -32.842 -8.674  30.028   1.00 91.14 172 B 1 
ATOM 3804 O O   . GLU B 2 172 ? -33.034 -8.624  31.236   1.00 90.04 172 B 1 
ATOM 3805 C CB  . GLU B 2 172 ? -31.133 -10.290 29.107   1.00 90.04 172 B 1 
ATOM 3806 C CG  . GLU B 2 172 ? -30.344 -10.524 30.409   1.00 83.95 172 B 1 
ATOM 3807 C CD  . GLU B 2 172 ? -30.751 -11.797 31.178   1.00 81.65 172 B 1 
ATOM 3808 O OE1 . GLU B 2 172 ? -30.235 -11.986 32.295   1.00 73.02 172 B 1 
ATOM 3809 O OE2 . GLU B 2 172 ? -31.559 -12.601 30.656   1.00 73.64 172 B 1 
ATOM 3810 N N   . ARG B 2 173 ? -32.896 -7.591  29.257   1.00 91.03 173 B 1 
ATOM 3811 C CA  . ARG B 2 173 ? -33.254 -6.263  29.763   1.00 90.85 173 B 1 
ATOM 3812 C C   . ARG B 2 173 ? -34.628 -6.282  30.427   1.00 90.84 173 B 1 
ATOM 3813 O O   . ARG B 2 173 ? -34.744 -5.821  31.556   1.00 89.84 173 B 1 
ATOM 3814 C CB  . ARG B 2 173 ? -33.186 -5.251  28.606   1.00 89.95 173 B 1 
ATOM 3815 C CG  . ARG B 2 173 ? -33.497 -3.806  29.023   1.00 86.29 173 B 1 
ATOM 3816 C CD  . ARG B 2 173 ? -33.372 -2.903  27.788   1.00 84.97 173 B 1 
ATOM 3817 N NE  . ARG B 2 173 ? -33.656 -1.497  28.069   1.00 79.14 173 B 1 
ATOM 3818 C CZ  . ARG B 2 173 ? -34.701 -0.783  27.685   1.00 75.08 173 B 1 
ATOM 3819 N NH1 . ARG B 2 173 ? -35.740 -1.320  27.126   1.00 67.47 173 B 1 
ATOM 3820 N NH2 . ARG B 2 173 ? -34.723 0.501   27.851   1.00 66.88 173 B 1 
ATOM 3821 N N   . GLU B 2 174 ? -35.648 -6.851  29.779   1.00 91.50 174 B 1 
ATOM 3822 C CA  . GLU B 2 174 ? -36.987 -6.984  30.372   1.00 90.77 174 B 1 
ATOM 3823 C C   . GLU B 2 174 ? -36.978 -7.845  31.633   1.00 90.89 174 B 1 
ATOM 3824 O O   . GLU B 2 174 ? -37.582 -7.453  32.633   1.00 89.02 174 B 1 
ATOM 3825 C CB  . GLU B 2 174 ? -37.997 -7.537  29.360   1.00 89.68 174 B 1 
ATOM 3826 C CG  . GLU B 2 174 ? -38.462 -6.469  28.370   1.00 79.75 174 B 1 
ATOM 3827 C CD  . GLU B 2 174 ? -39.658 -6.910  27.495   1.00 71.31 174 B 1 
ATOM 3828 O OE1 . GLU B 2 174 ? -40.287 -6.014  26.893   1.00 62.69 174 B 1 
ATOM 3829 O OE2 . GLU B 2 174 ? -39.930 -8.126  27.427   1.00 62.77 174 B 1 
ATOM 3830 N N   . ARG B 2 175 ? -36.241 -8.972  31.635   1.00 90.74 175 B 1 
ATOM 3831 C CA  . ARG B 2 175 ? -36.138 -9.826  32.827   1.00 89.79 175 B 1 
ATOM 3832 C C   . ARG B 2 175 ? -35.497 -9.111  34.010   1.00 90.03 175 B 1 
ATOM 3833 O O   . ARG B 2 175 ? -36.073 -9.131  35.092   1.00 88.39 175 B 1 
ATOM 3834 C CB  . ARG B 2 175 ? -35.360 -11.106 32.515   1.00 88.75 175 B 1 
ATOM 3835 C CG  . ARG B 2 175 ? -36.255 -12.171 31.869   1.00 81.41 175 B 1 
ATOM 3836 C CD  . ARG B 2 175 ? -35.490 -13.495 31.711   1.00 80.82 175 B 1 
ATOM 3837 N NE  . ARG B 2 175 ? -34.432 -13.374 30.686   1.00 74.70 175 B 1 
ATOM 3838 C CZ  . ARG B 2 175 ? -34.399 -13.958 29.489   1.00 70.02 175 B 1 
ATOM 3839 N NH1 . ARG B 2 175 ? -35.330 -14.786 29.094   1.00 62.12 175 B 1 
ATOM 3840 N NH2 . ARG B 2 175 ? -33.424 -13.715 28.672   1.00 62.97 175 B 1 
ATOM 3841 N N   . GLU B 2 176 ? -34.357 -8.454  33.821   1.00 89.76 176 B 1 
ATOM 3842 C CA  . GLU B 2 176 ? -33.697 -7.719  34.913   1.00 88.82 176 B 1 
ATOM 3843 C C   . GLU B 2 176 ? -34.576 -6.561  35.426   1.00 88.63 176 B 1 
ATOM 3844 O O   . GLU B 2 176 ? -34.604 -6.307  36.631   1.00 86.42 176 B 1 
ATOM 3845 C CB  . GLU B 2 176 ? -32.311 -7.190  34.496   1.00 86.93 176 B 1 
ATOM 3846 C CG  . GLU B 2 176 ? -31.171 -8.232  34.520   1.00 78.71 176 B 1 
ATOM 3847 C CD  . GLU B 2 176 ? -29.741 -7.612  34.430   1.00 77.87 176 B 1 
ATOM 3848 O OE1 . GLU B 2 176 ? -28.735 -8.346  34.277   1.00 71.19 176 B 1 
ATOM 3849 O OE2 . GLU B 2 176 ? -29.574 -6.378  34.529   1.00 74.31 176 B 1 
ATOM 3850 N N   . LEU B 2 177 ? -35.333 -5.888  34.550   1.00 88.87 177 B 1 
ATOM 3851 C CA  . LEU B 2 177 ? -36.266 -4.836  34.941   1.00 87.78 177 B 1 
ATOM 3852 C C   . LEU B 2 177 ? -37.446 -5.384  35.756   1.00 87.60 177 B 1 
ATOM 3853 O O   . LEU B 2 177 ? -37.761 -4.821  36.809   1.00 85.79 177 B 1 
ATOM 3854 C CB  . LEU B 2 177 ? -36.766 -4.084  33.699   1.00 87.06 177 B 1 
ATOM 3855 C CG  . LEU B 2 177 ? -35.725 -3.130  33.076   1.00 83.92 177 B 1 
ATOM 3856 C CD1 . LEU B 2 177 ? -36.262 -2.600  31.746   1.00 78.09 177 B 1 
ATOM 3857 C CD2 . LEU B 2 177 ? -35.434 -1.936  33.978   1.00 78.36 177 B 1 
ATOM 3858 N N   . GLU B 2 178 ? -38.051 -6.486  35.319   1.00 88.85 178 B 1 
ATOM 3859 C CA  . GLU B 2 178 ? -39.123 -7.143  36.074   1.00 87.73 178 B 1 
ATOM 3860 C C   . GLU B 2 178 ? -38.634 -7.667  37.427   1.00 87.00 178 B 1 
ATOM 3861 O O   . GLU B 2 178 ? -39.337 -7.536  38.428   1.00 84.36 178 B 1 
ATOM 3862 C CB  . GLU B 2 178 ? -39.704 -8.330  35.300   1.00 86.59 178 B 1 
ATOM 3863 C CG  . GLU B 2 178 ? -40.746 -7.959  34.234   1.00 77.42 178 B 1 
ATOM 3864 C CD  . GLU B 2 178 ? -41.562 -9.183  33.772   1.00 70.48 178 B 1 
ATOM 3865 O OE1 . GLU B 2 178 ? -42.504 -8.982  32.973   1.00 62.79 178 B 1 
ATOM 3866 O OE2 . GLU B 2 178 ? -41.329 -10.309 34.282   1.00 64.18 178 B 1 
ATOM 3867 N N   . GLU B 2 179 ? -37.448 -8.251  37.478   1.00 87.92 179 B 1 
ATOM 3868 C CA  . GLU B 2 179 ? -36.879 -8.804  38.705   1.00 86.94 179 B 1 
ATOM 3869 C C   . GLU B 2 179 ? -36.533 -7.688  39.705   1.00 86.51 179 B 1 
ATOM 3870 O O   . GLU B 2 179 ? -36.865 -7.794  40.887   1.00 83.73 179 B 1 
ATOM 3871 C CB  . GLU B 2 179 ? -35.673 -9.676  38.335   1.00 85.12 179 B 1 
ATOM 3872 C CG  . GLU B 2 179 ? -35.293 -10.659 39.456   1.00 74.41 179 B 1 
ATOM 3873 C CD  . GLU B 2 179 ? -34.189 -11.634 39.031   1.00 68.61 179 B 1 
ATOM 3874 O OE1 . GLU B 2 179 ? -34.187 -12.765 39.581   1.00 61.58 179 B 1 
ATOM 3875 O OE2 . GLU B 2 179 ? -33.358 -11.252 38.188   1.00 63.34 179 B 1 
ATOM 3876 N N   . CYS B 2 180 ? -35.981 -6.588  39.235   1.00 85.75 180 B 1 
ATOM 3877 C CA  . CYS B 2 180 ? -35.754 -5.387  40.032   1.00 84.86 180 B 1 
ATOM 3878 C C   . CYS B 2 180 ? -37.074 -4.835  40.584   1.00 84.90 180 B 1 
ATOM 3879 O O   . CYS B 2 180 ? -37.159 -4.488  41.764   1.00 83.10 180 B 1 
ATOM 3880 C CB  . CYS B 2 180 ? -35.035 -4.351  39.158   1.00 82.59 180 B 1 
ATOM 3881 S SG  . CYS B 2 180 ? -34.668 -2.849  40.100   1.00 76.25 180 B 1 
ATOM 3882 N N   . GLN B 2 181 ? -38.117 -4.790  39.765   1.00 84.57 181 B 1 
ATOM 3883 C CA  . GLN B 2 181 ? -39.428 -4.294  40.169   1.00 82.43 181 B 1 
ATOM 3884 C C   . GLN B 2 181 ? -40.072 -5.194  41.233   1.00 82.23 181 B 1 
ATOM 3885 O O   . GLN B 2 181 ? -40.554 -4.693  42.246   1.00 78.74 181 B 1 
ATOM 3886 C CB  . GLN B 2 181 ? -40.286 -4.121  38.911   1.00 79.89 181 B 1 
ATOM 3887 C CG  . GLN B 2 181 ? -41.481 -3.201  39.156   1.00 71.84 181 B 1 
ATOM 3888 C CD  . GLN B 2 181 ? -42.219 -2.823  37.871   1.00 66.80 181 B 1 
ATOM 3889 O OE1 . GLN B 2 181 ? -41.925 -3.247  36.768   1.00 61.76 181 B 1 
ATOM 3890 N NE2 . GLN B 2 181 ? -43.220 -1.975  37.964   1.00 58.17 181 B 1 
ATOM 3891 N N   . ARG B 2 182 ? -40.020 -6.530  41.066   1.00 84.06 182 B 1 
ATOM 3892 C CA  . ARG B 2 182 ? -40.540 -7.490  42.055   1.00 83.05 182 B 1 
ATOM 3893 C C   . ARG B 2 182 ? -39.769 -7.461  43.372   1.00 82.88 182 B 1 
ATOM 3894 O O   . ARG B 2 182 ? -40.388 -7.524  44.434   1.00 78.75 182 B 1 
ATOM 3895 C CB  . ARG B 2 182 ? -40.508 -8.913  41.483   1.00 80.68 182 B 1 
ATOM 3896 C CG  . ARG B 2 182 ? -41.571 -9.133  40.403   1.00 72.03 182 B 1 
ATOM 3897 C CD  . ARG B 2 182 ? -41.476 -10.573 39.899   1.00 69.18 182 B 1 
ATOM 3898 N NE  . ARG B 2 182 ? -42.131 -10.719 38.595   1.00 62.42 182 B 1 
ATOM 3899 C CZ  . ARG B 2 182 ? -42.212 -11.831 37.882   1.00 56.25 182 B 1 
ATOM 3900 N NH1 . ARG B 2 182 ? -41.846 -12.976 38.372   1.00 52.75 182 B 1 
ATOM 3901 N NH2 . ARG B 2 182 ? -42.640 -11.778 36.650   1.00 50.46 182 B 1 
ATOM 3902 N N   . ASN B 2 183 ? -38.456 -7.351  43.325   1.00 81.96 183 B 1 
ATOM 3903 C CA  . ASN B 2 183 ? -37.627 -7.327  44.530   1.00 80.02 183 B 1 
ATOM 3904 C C   . ASN B 2 183 ? -37.840 -6.071  45.383   1.00 78.73 183 B 1 
ATOM 3905 O O   . ASN B 2 183 ? -37.598 -6.109  46.589   1.00 71.94 183 B 1 
ATOM 3906 C CB  . ASN B 2 183 ? -36.153 -7.495  44.129   1.00 76.37 183 B 1 
ATOM 3907 C CG  . ASN B 2 183 ? -35.814 -8.926  43.732   1.00 72.33 183 B 1 
ATOM 3908 O OD1 . ASN B 2 183 ? -36.463 -9.884  44.109   1.00 64.67 183 B 1 
ATOM 3909 N ND2 . ASN B 2 183 ? -34.738 -9.120  42.989   1.00 64.32 183 B 1 
ATOM 3910 N N   . HIS B 2 184 ? -38.324 -4.978  44.777   1.00 77.15 184 B 1 
ATOM 3911 C CA  . HIS B 2 184 ? -38.540 -3.696  45.444   1.00 74.51 184 B 1 
ATOM 3912 C C   . HIS B 2 184 ? -40.022 -3.324  45.621   1.00 74.69 184 B 1 
ATOM 3913 O O   . HIS B 2 184 ? -40.301 -2.229  46.114   1.00 68.94 184 B 1 
ATOM 3914 C CB  . HIS B 2 184 ? -37.726 -2.620  44.729   1.00 69.54 184 B 1 
ATOM 3915 C CG  . HIS B 2 184 ? -36.243 -2.754  44.963   1.00 66.34 184 B 1 
ATOM 3916 N ND1 . HIS B 2 184 ? -35.614 -2.637  46.184   1.00 58.14 184 B 1 
ATOM 3917 C CD2 . HIS B 2 184 ? -35.275 -3.011  44.038   1.00 57.83 184 B 1 
ATOM 3918 C CE1 . HIS B 2 184 ? -34.297 -2.811  45.985   1.00 56.61 184 B 1 
ATOM 3919 N NE2 . HIS B 2 184 ? -34.047 -3.036  44.701   1.00 56.76 184 B 1 
ATOM 3920 N N   . GLU B 2 185 ? -40.974 -4.201  45.282   1.00 77.11 185 B 1 
ATOM 3921 C CA  . GLU B 2 185 ? -42.421 -3.938  45.458   1.00 75.72 185 B 1 
ATOM 3922 C C   . GLU B 2 185 ? -42.829 -3.584  46.906   1.00 74.28 185 B 1 
ATOM 3923 O O   . GLU B 2 185 ? -43.891 -2.988  47.114   1.00 65.88 185 B 1 
ATOM 3924 C CB  . GLU B 2 185 ? -43.243 -5.159  45.000   1.00 70.86 185 B 1 
ATOM 3925 C CG  . GLU B 2 185 ? -43.762 -5.033  43.562   1.00 63.80 185 B 1 
ATOM 3926 C CD  . GLU B 2 185 ? -44.645 -6.225  43.119   1.00 58.78 185 B 1 
ATOM 3927 O OE1 . GLU B 2 185 ? -45.223 -6.125  42.016   1.00 54.20 185 B 1 
ATOM 3928 O OE2 . GLU B 2 185 ? -44.760 -7.221  43.871   1.00 54.80 185 B 1 
ATOM 3929 N N   . GLY B 2 186 ? -42.028 -3.932  47.903   1.00 73.37 186 B 1 
ATOM 3930 C CA  . GLY B 2 186 ? -42.286 -3.619  49.308   1.00 71.70 186 B 1 
ATOM 3931 C C   . GLY B 2 186 ? -41.567 -2.387  49.861   1.00 72.14 186 B 1 
ATOM 3932 O O   . GLY B 2 186 ? -41.888 -1.963  50.974   1.00 65.24 186 B 1 
ATOM 3933 N N   . ASP B 2 187 ? -40.614 -1.833  49.157   1.00 70.70 187 B 1 
ATOM 3934 C CA  . ASP B 2 187 ? -39.828 -0.698  49.643   1.00 68.70 187 B 1 
ATOM 3935 C C   . ASP B 2 187 ? -40.448 0.636   49.201   1.00 69.16 187 B 1 
ATOM 3936 O O   . ASP B 2 187 ? -40.750 0.861   48.034   1.00 62.25 187 B 1 
ATOM 3937 C CB  . ASP B 2 187 ? -38.347 -0.822  49.241   1.00 61.69 187 B 1 
ATOM 3938 C CG  . ASP B 2 187 ? -37.461 -1.509  50.292   1.00 56.18 187 B 1 
ATOM 3939 O OD1 . ASP B 2 187 ? -37.824 -1.478  51.497   1.00 51.32 187 B 1 
ATOM 3940 O OD2 . ASP B 2 187 ? -36.392 -2.017  49.912   1.00 50.68 187 B 1 
ATOM 3941 N N   . GLU B 2 188 ? -40.613 1.557   50.153   1.00 64.57 188 B 1 
ATOM 3942 C CA  . GLU B 2 188 ? -41.272 2.857   49.935   1.00 63.92 188 B 1 
ATOM 3943 C C   . GLU B 2 188 ? -40.526 3.791   48.972   1.00 65.99 188 B 1 
ATOM 3944 O O   . GLU B 2 188 ? -41.121 4.738   48.440   1.00 59.53 188 B 1 
ATOM 3945 C CB  . GLU B 2 188 ? -41.448 3.599   51.272   1.00 57.46 188 B 1 
ATOM 3946 C CG  . GLU B 2 188 ? -42.494 2.990   52.224   1.00 51.89 188 B 1 
ATOM 3947 C CD  . GLU B 2 188 ? -42.736 3.863   53.477   1.00 46.88 188 B 1 
ATOM 3948 O OE1 . GLU B 2 188 ? -43.838 3.730   54.076   1.00 42.72 188 B 1 
ATOM 3949 O OE2 . GLU B 2 188 ? -41.854 4.656   53.849   1.00 42.73 188 B 1 
ATOM 3950 N N   . ASP B 2 189 ? -39.226 3.590   48.798   1.00 72.29 189 B 1 
ATOM 3951 C CA  . ASP B 2 189 ? -38.410 4.585   48.102   1.00 72.64 189 B 1 
ATOM 3952 C C   . ASP B 2 189 ? -38.360 4.357   46.578   1.00 74.98 189 B 1 
ATOM 3953 O O   . ASP B 2 189 ? -37.360 3.966   45.976   1.00 68.76 189 B 1 
ATOM 3954 C CB  . ASP B 2 189 ? -37.047 4.771   48.783   1.00 65.48 189 B 1 
ATOM 3955 C CG  . ASP B 2 189 ? -36.435 6.151   48.480   1.00 58.43 189 B 1 
ATOM 3956 O OD1 . ASP B 2 189 ? -36.959 6.880   47.603   1.00 53.42 189 B 1 
ATOM 3957 O OD2 . ASP B 2 189 ? -35.424 6.504   49.128   1.00 52.20 189 B 1 
ATOM 3958 N N   . ASP B 2 190 ? -39.456 4.699   45.951   1.00 76.35 190 B 1 
ATOM 3959 C CA  . ASP B 2 190 ? -39.715 4.719   44.497   1.00 77.56 190 B 1 
ATOM 3960 C C   . ASP B 2 190 ? -38.581 5.375   43.672   1.00 79.34 190 B 1 
ATOM 3961 O O   . ASP B 2 190 ? -38.352 5.052   42.504   1.00 74.92 190 B 1 
ATOM 3962 C CB  . ASP B 2 190 ? -41.012 5.539   44.305   1.00 71.83 190 B 1 
ATOM 3963 C CG  . ASP B 2 190 ? -42.104 4.862   43.472   1.00 64.26 190 B 1 
ATOM 3964 O OD1 . ASP B 2 190 ? -42.220 3.625   43.523   1.00 57.84 190 B 1 
ATOM 3965 O OD2 . ASP B 2 190 ? -42.813 5.623   42.750   1.00 57.12 190 B 1 
ATOM 3966 N N   . SER B 2 191 ? -37.848 6.320   44.276   1.00 79.29 191 B 1 
ATOM 3967 C CA  . SER B 2 191 ? -36.737 7.007   43.623   1.00 80.29 191 B 1 
ATOM 3968 C C   . SER B 2 191 ? -35.514 6.101   43.432   1.00 81.50 191 B 1 
ATOM 3969 O O   . SER B 2 191 ? -34.834 6.186   42.409   1.00 77.29 191 B 1 
ATOM 3970 C CB  . SER B 2 191 ? -36.365 8.274   44.392   1.00 76.31 191 B 1 
ATOM 3971 O OG  . SER B 2 191 ? -35.650 8.004   45.588   1.00 67.06 191 B 1 
ATOM 3972 N N   . HIS B 2 192 ? -35.261 5.196   44.401   1.00 81.49 192 B 1 
ATOM 3973 C CA  . HIS B 2 192 ? -34.147 4.259   44.349   1.00 81.80 192 B 1 
ATOM 3974 C C   . HIS B 2 192 ? -34.392 3.149   43.333   1.00 83.48 192 B 1 
ATOM 3975 O O   . HIS B 2 192 ? -33.499 2.820   42.548   1.00 80.85 192 B 1 
ATOM 3976 C CB  . HIS B 2 192 ? -33.864 3.713   45.749   1.00 77.92 192 B 1 
ATOM 3977 C CG  . HIS B 2 192 ? -32.457 3.215   45.887   1.00 69.91 192 B 1 
ATOM 3978 N ND1 . HIS B 2 192 ? -31.324 3.991   45.752   1.00 61.06 192 B 1 
ATOM 3979 C CD2 . HIS B 2 192 ? -32.029 1.945   46.150   1.00 59.98 192 B 1 
ATOM 3980 C CE1 . HIS B 2 192 ? -30.250 3.206   45.937   1.00 56.71 192 B 1 
ATOM 3981 N NE2 . HIS B 2 192 ? -30.628 1.952   46.183   1.00 56.82 192 B 1 
ATOM 3982 N N   . VAL B 2 193 ? -35.638 2.647   43.265   1.00 81.99 193 B 1 
ATOM 3983 C CA  . VAL B 2 193 ? -36.060 1.655   42.266   1.00 82.64 193 B 1 
ATOM 3984 C C   . VAL B 2 193 ? -35.906 2.215   40.852   1.00 84.61 193 B 1 
ATOM 3985 O O   . VAL B 2 193 ? -35.286 1.584   40.004   1.00 83.10 193 B 1 
ATOM 3986 C CB  . VAL B 2 193 ? -37.512 1.202   42.496   1.00 79.05 193 B 1 
ATOM 3987 C CG1 . VAL B 2 193 ? -37.913 0.098   41.515   1.00 70.50 193 B 1 
ATOM 3988 C CG2 . VAL B 2 193 ? -37.708 0.662   43.920   1.00 70.43 193 B 1 
ATOM 3989 N N   . ARG B 2 194 ? -36.370 3.435   40.588   1.00 84.52 194 B 1 
ATOM 3990 C CA  . ARG B 2 194 ? -36.203 4.083   39.273   1.00 84.29 194 B 1 
ATOM 3991 C C   . ARG B 2 194 ? -34.738 4.294   38.904   1.00 85.93 194 B 1 
ATOM 3992 O O   . ARG B 2 194 ? -34.387 4.136   37.745   1.00 84.57 194 B 1 
ATOM 3993 C CB  . ARG B 2 194 ? -36.942 5.418   39.235   1.00 82.09 194 B 1 
ATOM 3994 C CG  . ARG B 2 194 ? -38.465 5.233   39.206   1.00 72.71 194 B 1 
ATOM 3995 C CD  . ARG B 2 194 ? -39.133 6.605   39.145   1.00 66.68 194 B 1 
ATOM 3996 N NE  . ARG B 2 194 ? -40.485 6.541   39.683   1.00 60.10 194 B 1 
ATOM 3997 C CZ  . ARG B 2 194 ? -41.379 7.510   39.695   1.00 52.97 194 B 1 
ATOM 3998 N NH1 . ARG B 2 194 ? -41.167 8.646   39.089   1.00 48.76 194 B 1 
ATOM 3999 N NH2 . ARG B 2 194 ? -42.492 7.327   40.347   1.00 47.62 194 B 1 
ATOM 4000 N N   . ALA B 2 195 ? -33.902 4.638   39.894   1.00 85.57 195 B 1 
ATOM 4001 C CA  . ALA B 2 195 ? -32.476 4.797   39.645   1.00 85.85 195 B 1 
ATOM 4002 C C   . ALA B 2 195 ? -31.801 3.460   39.284   1.00 86.61 195 B 1 
ATOM 4003 O O   . ALA B 2 195 ? -30.968 3.421   38.377   1.00 85.05 195 B 1 
ATOM 4004 C CB  . ALA B 2 195 ? -31.828 5.453   40.872   1.00 84.02 195 B 1 
ATOM 4005 N N   . GLN B 2 196 ? -32.189 2.354   39.952   1.00 85.78 196 B 1 
ATOM 4006 C CA  . GLN B 2 196 ? -31.711 1.015   39.609   1.00 85.26 196 B 1 
ATOM 4007 C C   . GLN B 2 196 ? -32.203 0.569   38.225   1.00 86.52 196 B 1 
ATOM 4008 O O   . GLN B 2 196 ? -31.395 0.101   37.430   1.00 85.40 196 B 1 
ATOM 4009 C CB  . GLN B 2 196 ? -32.104 -0.008  40.671   1.00 82.72 196 B 1 
ATOM 4010 C CG  . GLN B 2 196 ? -31.089 -0.049  41.818   1.00 74.45 196 B 1 
ATOM 4011 C CD  . GLN B 2 196 ? -31.372 -1.186  42.803   1.00 68.96 196 B 1 
ATOM 4012 O OE1 . GLN B 2 196 ? -32.458 -1.722  42.865   1.00 62.35 196 B 1 
ATOM 4013 N NE2 . GLN B 2 196 ? -30.419 -1.588  43.609   1.00 59.52 196 B 1 
ATOM 4014 N N   . GLN B 2 197 ? -33.479 0.767   37.919   1.00 85.96 197 B 1 
ATOM 4015 C CA  . GLN B 2 197 ? -34.039 0.462   36.605   1.00 86.13 197 B 1 
ATOM 4016 C C   . GLN B 2 197 ? -33.322 1.236   35.504   1.00 87.41 197 B 1 
ATOM 4017 O O   . GLN B 2 197 ? -32.880 0.638   34.528   1.00 86.30 197 B 1 
ATOM 4018 C CB  . GLN B 2 197 ? -35.545 0.765   36.584   1.00 84.64 197 B 1 
ATOM 4019 C CG  . GLN B 2 197 ? -36.367 -0.304  37.331   1.00 80.72 197 B 1 
ATOM 4020 C CD  . GLN B 2 197 ? -37.872 -0.014  37.312   1.00 77.18 197 B 1 
ATOM 4021 O OE1 . GLN B 2 197 ? -38.327 1.101   37.113   1.00 71.97 197 B 1 
ATOM 4022 N NE2 . GLN B 2 197 ? -38.691 -1.021  37.523   1.00 68.89 197 B 1 
ATOM 4023 N N   . ALA B 2 198 ? -33.097 2.537   35.701   1.00 88.87 198 B 1 
ATOM 4024 C CA  . ALA B 2 198 ? -32.346 3.339   34.737   1.00 88.66 198 B 1 
ATOM 4025 C C   . ALA B 2 198 ? -30.901 2.848   34.558   1.00 89.36 198 B 1 
ATOM 4026 O O   . ALA B 2 198 ? -30.355 2.919   33.456   1.00 87.83 198 B 1 
ATOM 4027 C CB  . ALA B 2 198 ? -32.380 4.800   35.199   1.00 87.26 198 B 1 
ATOM 4028 N N   . CYS B 2 199 ? -30.274 2.321   35.622   1.00 89.02 199 B 1 
ATOM 4029 C CA  . CYS B 2 199 ? -28.931 1.750   35.547   1.00 89.26 199 B 1 
ATOM 4030 C C   . CYS B 2 199 ? -28.910 0.418   34.777   1.00 89.84 199 B 1 
ATOM 4031 O O   . CYS B 2 199 ? -27.999 0.186   33.973   1.00 88.96 199 B 1 
ATOM 4032 C CB  . CYS B 2 199 ? -28.379 1.603   36.977   1.00 87.01 199 B 1 
ATOM 4033 S SG  . CYS B 2 199 ? -26.571 1.541   36.948   1.00 74.15 199 B 1 
ATOM 4034 N N   . ILE B 2 200 ? -29.929 -0.434  34.979   1.00 88.46 200 B 1 
ATOM 4035 C CA  . ILE B 2 200 ? -30.131 -1.693  34.243   1.00 87.98 200 B 1 
ATOM 4036 C C   . ILE B 2 200 ? -30.373 -1.392  32.759   1.00 89.16 200 B 1 
ATOM 4037 O O   . ILE B 2 200 ? -29.699 -1.964  31.903   1.00 88.44 200 B 1 
ATOM 4038 C CB  . ILE B 2 200 ? -31.285 -2.498  34.875   1.00 87.05 200 B 1 
ATOM 4039 C CG1 . ILE B 2 200 ? -30.879 -3.026  36.269   1.00 83.30 200 B 1 
ATOM 4040 C CG2 . ILE B 2 200 ? -31.718 -3.670  33.974   1.00 82.08 200 B 1 
ATOM 4041 C CD1 . ILE B 2 200 ? -32.058 -3.497  37.121   1.00 76.67 200 B 1 
ATOM 4042 N N   . GLU B 2 201 ? -31.274 -0.461  32.457   1.00 89.59 201 B 1 
ATOM 4043 C CA  . GLU B 2 201 ? -31.527 -0.024  31.080   1.00 89.12 201 B 1 
ATOM 4044 C C   . GLU B 2 201 ? -30.254 0.477   30.405   1.00 89.90 201 B 1 
ATOM 4045 O O   . GLU B 2 201 ? -29.894 -0.009  29.335   1.00 88.76 201 B 1 
ATOM 4046 C CB  . GLU B 2 201 ? -32.603 1.067   31.040   1.00 87.77 201 B 1 
ATOM 4047 C CG  . GLU B 2 201 ? -34.002 0.522   31.333   1.00 81.93 201 B 1 
ATOM 4048 C CD  . GLU B 2 201 ? -35.104 1.550   31.046   1.00 78.50 201 B 1 
ATOM 4049 O OE1 . GLU B 2 201 ? -36.202 1.104   30.620   1.00 70.53 201 B 1 
ATOM 4050 O OE2 . GLU B 2 201 ? -34.860 2.766   31.184   1.00 71.80 201 B 1 
ATOM 4051 N N   . ALA B 2 202 ? -29.518 1.381   31.057   1.00 90.21 202 B 1 
ATOM 4052 C CA  . ALA B 2 202 ? -28.286 1.930   30.505   1.00 89.98 202 B 1 
ATOM 4053 C C   . ALA B 2 202 ? -27.216 0.854   30.260   1.00 90.76 202 B 1 
ATOM 4054 O O   . ALA B 2 202 ? -26.466 0.941   29.280   1.00 89.36 202 B 1 
ATOM 4055 C CB  . ALA B 2 202 ? -27.770 3.014   31.454   1.00 88.67 202 B 1 
ATOM 4056 N N   . LYS B 2 203 ? -27.139 -0.167  31.122   1.00 89.75 203 B 1 
ATOM 4057 C CA  . LYS B 2 203 ? -26.220 -1.301  30.958   1.00 89.21 203 B 1 
ATOM 4058 C C   . LYS B 2 203 ? -26.553 -2.117  29.707   1.00 90.54 203 B 1 
ATOM 4059 O O   . LYS B 2 203 ? -25.664 -2.354  28.892   1.00 89.91 203 B 1 
ATOM 4060 C CB  . LYS B 2 203 ? -26.276 -2.154  32.243   1.00 86.97 203 B 1 
ATOM 4061 C CG  . LYS B 2 203 ? -25.505 -3.487  32.171   1.00 79.88 203 B 1 
ATOM 4062 C CD  . LYS B 2 203 ? -25.894 -4.356  33.372   1.00 78.00 203 B 1 
ATOM 4063 C CE  . LYS B 2 203 ? -25.541 -5.830  33.162   1.00 69.24 203 B 1 
ATOM 4064 N NZ  . LYS B 2 203 ? -26.424 -6.713  33.978   1.00 64.11 203 B 1 
ATOM 4065 N N   . HIS B 2 204 ? -27.815 -2.523  29.554   1.00 91.38 204 B 1 
ATOM 4066 C CA  . HIS B 2 204 ? -28.230 -3.340  28.407   1.00 91.21 204 B 1 
ATOM 4067 C C   . HIS B 2 204 ? -28.254 -2.539  27.099   1.00 91.99 204 B 1 
ATOM 4068 O O   . HIS B 2 204 ? -27.822 -3.055  26.077   1.00 91.01 204 B 1 
ATOM 4069 C CB  . HIS B 2 204 ? -29.580 -3.995  28.688   1.00 90.78 204 B 1 
ATOM 4070 C CG  . HIS B 2 204 ? -29.493 -5.080  29.727   1.00 91.16 204 B 1 
ATOM 4071 N ND1 . HIS B 2 204 ? -28.803 -6.275  29.592   1.00 80.71 204 B 1 
ATOM 4072 C CD2 . HIS B 2 204 ? -30.050 -5.056  30.971   1.00 81.03 204 B 1 
ATOM 4073 C CE1 . HIS B 2 204 ? -28.960 -6.948  30.734   1.00 83.38 204 B 1 
ATOM 4074 N NE2 . HIS B 2 204 ? -29.707 -6.247  31.594   1.00 84.19 204 B 1 
ATOM 4075 N N   . ASP B 2 205 ? -28.668 -1.282  27.147   1.00 92.33 205 B 1 
ATOM 4076 C CA  . ASP B 2 205 ? -28.643 -0.386  25.995   1.00 91.50 205 B 1 
ATOM 4077 C C   . ASP B 2 205 ? -27.214 -0.159  25.498   1.00 91.65 205 B 1 
ATOM 4078 O O   . ASP B 2 205 ? -26.967 -0.124  24.297   1.00 90.28 205 B 1 
ATOM 4079 C CB  . ASP B 2 205 ? -29.306 0.957   26.345   1.00 90.18 205 B 1 
ATOM 4080 C CG  . ASP B 2 205 ? -30.825 0.884   26.585   1.00 86.39 205 B 1 
ATOM 4081 O OD1 . ASP B 2 205 ? -31.455 -0.158  26.332   1.00 79.75 205 B 1 
ATOM 4082 O OD2 . ASP B 2 205 ? -31.404 1.907   27.027   1.00 79.94 205 B 1 
ATOM 4083 N N   . LYS B 2 206 ? -26.242 -0.080  26.419   1.00 92.14 206 B 1 
ATOM 4084 C CA  . LYS B 2 206 ? -24.826 -0.001  26.059   1.00 91.36 206 B 1 
ATOM 4085 C C   . LYS B 2 206 ? -24.349 -1.276  25.365   1.00 92.09 206 B 1 
ATOM 4086 O O   . LYS B 2 206 ? -23.701 -1.179  24.325   1.00 91.35 206 B 1 
ATOM 4087 C CB  . LYS B 2 206 ? -23.981 0.322   27.293   1.00 90.03 206 B 1 
ATOM 4088 C CG  . LYS B 2 206 ? -22.516 0.559   26.887   1.00 83.14 206 B 1 
ATOM 4089 C CD  . LYS B 2 206 ? -21.592 0.697   28.093   1.00 76.11 206 B 1 
ATOM 4090 C CE  . LYS B 2 206 ? -20.172 0.707   27.534   1.00 68.64 206 B 1 
ATOM 4091 N NZ  . LYS B 2 206 ? -19.159 0.397   28.554   1.00 60.23 206 B 1 
ATOM 4092 N N   . TYR B 2 207 ? -24.677 -2.467  25.899   1.00 91.50 207 B 1 
ATOM 4093 C CA  . TYR B 2 207 ? -24.308 -3.721  25.235   1.00 91.39 207 B 1 
ATOM 4094 C C   . TYR B 2 207 ? -24.979 -3.873  23.867   1.00 91.62 207 B 1 
ATOM 4095 O O   . TYR B 2 207 ? -24.338 -4.364  22.936   1.00 91.33 207 B 1 
ATOM 4096 C CB  . TYR B 2 207 ? -24.667 -4.920  26.119   1.00 91.38 207 B 1 
ATOM 4097 C CG  . TYR B 2 207 ? -23.726 -5.164  27.282   1.00 90.44 207 B 1 
ATOM 4098 C CD1 . TYR B 2 207 ? -22.354 -5.393  27.053   1.00 84.63 207 B 1 
ATOM 4099 C CD2 . TYR B 2 207 ? -24.222 -5.195  28.592   1.00 84.99 207 B 1 
ATOM 4100 C CE1 . TYR B 2 207 ? -21.486 -5.652  28.129   1.00 83.26 207 B 1 
ATOM 4101 C CE2 . TYR B 2 207 ? -23.359 -5.454  29.676   1.00 82.37 207 B 1 
ATOM 4102 C CZ  . TYR B 2 207 ? -21.987 -5.680  29.442   1.00 85.95 207 B 1 
ATOM 4103 O OH  . TYR B 2 207 ? -21.152 -5.929  30.497   1.00 83.17 207 B 1 
ATOM 4104 N N   . MET B 2 208 ? -26.220 -3.403  23.715   1.00 91.72 208 B 1 
ATOM 4105 C CA  . MET B 2 208 ? -26.898 -3.374  22.419   1.00 91.53 208 B 1 
ATOM 4106 C C   . MET B 2 208 ? -26.163 -2.452  21.439   1.00 91.51 208 B 1 
ATOM 4107 O O   . MET B 2 208 ? -25.879 -2.862  20.322   1.00 90.92 208 B 1 
ATOM 4108 C CB  . MET B 2 208 ? -28.356 -2.922  22.607   1.00 91.03 208 B 1 
ATOM 4109 C CG  . MET B 2 208 ? -29.234 -3.205  21.377   1.00 86.03 208 B 1 
ATOM 4110 S SD  . MET B 2 208 ? -30.273 -4.691  21.491   1.00 83.58 208 B 1 
ATOM 4111 C CE  . MET B 2 208 ? -31.527 -4.115  22.670   1.00 73.79 208 B 1 
ATOM 4112 N N   . ALA B 2 209 ? -25.791 -1.252  21.876   1.00 92.55 209 B 1 
ATOM 4113 C CA  . ALA B 2 209 ? -25.045 -0.305  21.055   1.00 91.42 209 B 1 
ATOM 4114 C C   . ALA B 2 209 ? -23.659 -0.832  20.660   1.00 91.53 209 B 1 
ATOM 4115 O O   . ALA B 2 209 ? -23.290 -0.737  19.491   1.00 90.30 209 B 1 
ATOM 4116 C CB  . ALA B 2 209 ? -24.950 1.025   21.815   1.00 90.63 209 B 1 
ATOM 4117 N N   . ASP B 2 210 ? -22.924 -1.426  21.603   1.00 90.95 210 B 1 
ATOM 4118 C CA  . ASP B 2 210 ? -21.603 -2.010  21.331   1.00 89.83 210 B 1 
ATOM 4119 C C   . ASP B 2 210 ? -21.709 -3.198  20.352   1.00 89.85 210 B 1 
ATOM 4120 O O   . ASP B 2 210 ? -20.866 -3.369  19.474   1.00 88.85 210 B 1 
ATOM 4121 C CB  . ASP B 2 210 ? -20.942 -2.456  22.659   1.00 89.46 210 B 1 
ATOM 4122 C CG  . ASP B 2 210 ? -20.471 -1.336  23.631   1.00 86.80 210 B 1 
ATOM 4123 O OD1 . ASP B 2 210 ? -20.348 -0.157  23.242   1.00 81.01 210 B 1 
ATOM 4124 O OD2 . ASP B 2 210 ? -20.139 -1.669  24.795   1.00 81.26 210 B 1 
ATOM 4125 N N   . MET B 2 211 ? -22.772 -4.004  20.451   1.00 90.18 211 B 1 
ATOM 4126 C CA  . MET B 2 211 ? -23.061 -5.096  19.511   1.00 89.85 211 B 1 
ATOM 4127 C C   . MET B 2 211 ? -23.441 -4.565  18.130   1.00 90.04 211 B 1 
ATOM 4128 O O   . MET B 2 211 ? -22.892 -5.021  17.131   1.00 89.65 211 B 1 
ATOM 4129 C CB  . MET B 2 211 ? -24.178 -5.972  20.090   1.00 89.44 211 B 1 
ATOM 4130 C CG  . MET B 2 211 ? -24.508 -7.172  19.194   1.00 86.44 211 B 1 
ATOM 4131 S SD  . MET B 2 211 ? -26.114 -7.943  19.502   1.00 83.57 211 B 1 
ATOM 4132 C CE  . MET B 2 211 ? -27.187 -6.583  18.981   1.00 73.25 211 B 1 
ATOM 4133 N N   . ASP B 2 212 ? -24.327 -3.580  18.062   1.00 91.11 212 B 1 
ATOM 4134 C CA  . ASP B 2 212 ? -24.721 -2.953  16.807   1.00 89.61 212 B 1 
ATOM 4135 C C   . ASP B 2 212 ? -23.510 -2.309  16.112   1.00 89.25 212 B 1 
ATOM 4136 O O   . ASP B 2 212 ? -23.366 -2.411  14.893   1.00 88.16 212 B 1 
ATOM 4137 C CB  . ASP B 2 212 ? -25.810 -1.890  17.055   1.00 88.89 212 B 1 
ATOM 4138 C CG  . ASP B 2 212 ? -27.192 -2.450  17.392   1.00 86.37 212 B 1 
ATOM 4139 O OD1 . ASP B 2 212 ? -27.432 -3.655  17.202   1.00 80.92 212 B 1 
ATOM 4140 O OD2 . ASP B 2 212 ? -28.066 -1.630  17.775   1.00 81.04 212 B 1 
ATOM 4141 N N   . GLU B 2 213 ? -22.602 -1.697  16.872   1.00 89.85 213 B 1 
ATOM 4142 C CA  . GLU B 2 213 ? -21.360 -1.143  16.349   1.00 87.90 213 B 1 
ATOM 4143 C C   . GLU B 2 213 ? -20.435 -2.235  15.798   1.00 87.64 213 B 1 
ATOM 4144 O O   . GLU B 2 213 ? -19.854 -2.051  14.728   1.00 86.15 213 B 1 
ATOM 4145 C CB  . GLU B 2 213 ? -20.657 -0.289  17.425   1.00 86.64 213 B 1 
ATOM 4146 C CG  . GLU B 2 213 ? -19.493 0.509   16.802   1.00 77.51 213 B 1 
ATOM 4147 C CD  . GLU B 2 213 ? -18.751 1.445   17.766   1.00 70.20 213 B 1 
ATOM 4148 O OE1 . GLU B 2 213 ? -17.776 2.081   17.286   1.00 61.41 213 B 1 
ATOM 4149 O OE2 . GLU B 2 213 ? -19.118 1.548   18.953   1.00 61.28 213 B 1 
ATOM 4150 N N   . LEU B 2 214 ? -20.340 -3.393  16.470   1.00 88.17 214 B 1 
ATOM 4151 C CA  . LEU B 2 214 ? -19.560 -4.534  16.000   1.00 87.54 214 B 1 
ATOM 4152 C C   . LEU B 2 214 ? -20.067 -5.036  14.637   1.00 87.77 214 B 1 
ATOM 4153 O O   . LEU B 2 214 ? -19.287 -5.126  13.688   1.00 86.84 214 B 1 
ATOM 4154 C CB  . LEU B 2 214 ? -19.589 -5.643  17.064   1.00 87.03 214 B 1 
ATOM 4155 C CG  . LEU B 2 214 ? -18.758 -6.884  16.692   1.00 84.14 214 B 1 
ATOM 4156 C CD1 . LEU B 2 214 ? -17.267 -6.612  16.822   1.00 77.89 214 B 1 
ATOM 4157 C CD2 . LEU B 2 214 ? -19.120 -8.038  17.619   1.00 77.44 214 B 1 
ATOM 4158 N N   . PHE B 2 215 ? -21.369 -5.299  14.521   1.00 88.00 215 B 1 
ATOM 4159 C CA  . PHE B 2 215 ? -21.970 -5.715  13.255   1.00 87.40 215 B 1 
ATOM 4160 C C   . PHE B 2 215 ? -21.861 -4.620  12.189   1.00 86.44 215 B 1 
ATOM 4161 O O   . PHE B 2 215 ? -21.532 -4.909  11.040   1.00 84.22 215 B 1 
ATOM 4162 C CB  . PHE B 2 215 ? -23.429 -6.128  13.467   1.00 87.73 215 B 1 
ATOM 4163 C CG  . PHE B 2 215 ? -23.580 -7.517  14.049   1.00 89.00 215 B 1 
ATOM 4164 C CD1 . PHE B 2 215 ? -23.457 -8.644  13.217   1.00 84.61 215 B 1 
ATOM 4165 C CD2 . PHE B 2 215 ? -23.853 -7.696  15.414   1.00 84.16 215 B 1 
ATOM 4166 C CE1 . PHE B 2 215 ? -23.596 -9.939  13.754   1.00 84.01 215 B 1 
ATOM 4167 C CE2 . PHE B 2 215 ? -23.990 -8.984  15.951   1.00 83.49 215 B 1 
ATOM 4168 C CZ  . PHE B 2 215 ? -23.858 -10.103 15.117   1.00 87.02 215 B 1 
ATOM 4169 N N   . SER B 2 216 ? -22.068 -3.361  12.563   1.00 86.71 216 B 1 
ATOM 4170 C CA  . SER B 2 216 ? -21.916 -2.222  11.657   1.00 84.00 216 B 1 
ATOM 4171 C C   . SER B 2 216 ? -20.494 -2.104  11.127   1.00 82.65 216 B 1 
ATOM 4172 O O   . SER B 2 216 ? -20.324 -1.877  9.933    1.00 79.79 216 B 1 
ATOM 4173 C CB  . SER B 2 216 ? -22.332 -0.922  12.339   1.00 82.56 216 B 1 
ATOM 4174 O OG  . SER B 2 216 ? -22.287 0.147   11.407   1.00 71.34 216 B 1 
ATOM 4175 N N   . GLN B 2 217 ? -19.461 -2.319  11.949   1.00 82.77 217 B 1 
ATOM 4176 C CA  . GLN B 2 217 ? -18.069 -2.284  11.481   1.00 79.58 217 B 1 
ATOM 4177 C C   . GLN B 2 217 ? -17.779 -3.372  10.450   1.00 79.22 217 B 1 
ATOM 4178 O O   . GLN B 2 217 ? -17.070 -3.115  9.471    1.00 77.12 217 B 1 
ATOM 4179 C CB  . GLN B 2 217 ? -17.099 -2.440  12.658   1.00 77.60 217 B 1 
ATOM 4180 C CG  . GLN B 2 217 ? -16.908 -1.136  13.439   1.00 70.58 217 B 1 
ATOM 4181 C CD  . GLN B 2 217 ? -15.887 -1.266  14.569   1.00 66.58 217 B 1 
ATOM 4182 O OE1 . GLN B 2 217 ? -15.039 -2.148  14.603   1.00 60.25 217 B 1 
ATOM 4183 N NE2 . GLN B 2 217 ? -15.894 -0.347  15.501   1.00 57.30 217 B 1 
ATOM 4184 N N   . VAL B 2 218 ? -18.312 -4.580  10.657   1.00 80.56 218 B 1 
ATOM 4185 C CA  . VAL B 2 218 ? -18.153 -5.675  9.699    1.00 78.91 218 B 1 
ATOM 4186 C C   . VAL B 2 218 ? -18.906 -5.350  8.403    1.00 78.30 218 B 1 
ATOM 4187 O O   . VAL B 2 218 ? -18.347 -5.458  7.312    1.00 75.50 218 B 1 
ATOM 4188 C CB  . VAL B 2 218 ? -18.603 -7.016  10.296   1.00 78.57 218 B 1 
ATOM 4189 C CG1 . VAL B 2 218 ? -18.411 -8.153  9.291    1.00 73.06 218 B 1 
ATOM 4190 C CG2 . VAL B 2 218 ? -17.772 -7.378  11.536   1.00 72.58 218 B 1 
ATOM 4191 N N   . ASP B 2 219 ? -20.135 -4.872  8.519    1.00 78.02 219 B 1 
ATOM 4192 C CA  . ASP B 2 219 ? -20.990 -4.515  7.389    1.00 76.22 219 B 1 
ATOM 4193 C C   . ASP B 2 219 ? -20.480 -3.258  6.660    1.00 75.75 219 B 1 
ATOM 4194 O O   . ASP B 2 219 ? -20.483 -3.195  5.434    1.00 72.32 219 B 1 
ATOM 4195 C CB  . ASP B 2 219 ? -22.422 -4.352  7.913    1.00 73.26 219 B 1 
ATOM 4196 C CG  . ASP B 2 219 ? -23.486 -4.382  6.820    1.00 67.70 219 B 1 
ATOM 4197 O OD1 . ASP B 2 219 ? -23.276 -5.022  5.765    1.00 61.61 219 B 1 
ATOM 4198 O OD2 . ASP B 2 219 ? -24.523 -3.711  7.002    1.00 60.06 219 B 1 
ATOM 4199 N N   . GLU B 2 220 ? -19.958 -2.267  7.374    1.00 73.79 220 B 1 
ATOM 4200 C CA  . GLU B 2 220 ? -19.396 -1.052  6.791    1.00 71.88 220 B 1 
ATOM 4201 C C   . GLU B 2 220 ? -18.139 -1.350  5.978    1.00 72.56 220 B 1 
ATOM 4202 O O   . GLU B 2 220 ? -17.979 -0.813  4.890    1.00 69.21 220 B 1 
ATOM 4203 C CB  . GLU B 2 220 ? -19.103 -0.008  7.879    1.00 67.93 220 B 1 
ATOM 4204 C CG  . GLU B 2 220 ? -19.391 1.412   7.427    1.00 60.53 220 B 1 
ATOM 4205 C CD  . GLU B 2 220 ? -18.777 2.509   8.284    1.00 53.21 220 B 1 
ATOM 4206 O OE1 . GLU B 2 220 ? -19.038 3.686   7.944    1.00 47.76 220 B 1 
ATOM 4207 O OE2 . GLU B 2 220 ? -17.899 2.237   9.107    1.00 47.88 220 B 1 
ATOM 4208 N N   . LYS B 2 221 ? -17.292 -2.257  6.468    1.00 72.28 221 B 1 
ATOM 4209 C CA  . LYS B 2 221 ? -16.142 -2.737  5.690    1.00 70.29 221 B 1 
ATOM 4210 C C   . LYS B 2 221 ? -16.572 -3.445  4.410    1.00 71.43 221 B 1 
ATOM 4211 O O   . LYS B 2 221 ? -15.864 -3.361  3.410    1.00 69.14 221 B 1 
ATOM 4212 C CB  . LYS B 2 221 ? -15.249 -3.648  6.539    1.00 66.98 221 B 1 
ATOM 4213 C CG  . LYS B 2 221 ? -14.346 -2.834  7.472    1.00 61.23 221 B 1 
ATOM 4214 C CD  . LYS B 2 221 ? -13.454 -3.736  8.330    1.00 56.44 221 B 1 
ATOM 4215 C CE  . LYS B 2 221 ? -12.576 -2.852  9.205    1.00 50.30 221 B 1 
ATOM 4216 N NZ  . LYS B 2 221 ? -11.712 -3.626  10.133   1.00 45.54 221 B 1 
ATOM 4217 N N   . ARG B 2 222 ? -17.722 -4.113  4.415    1.00 71.23 222 B 1 
ATOM 4218 C CA  . ARG B 2 222 ? -18.283 -4.783  3.242    1.00 70.20 222 B 1 
ATOM 4219 C C   . ARG B 2 222 ? -19.048 -3.838  2.322    1.00 71.03 222 B 1 
ATOM 4220 O O   . ARG B 2 222 ? -18.977 -3.978  1.098    1.00 69.16 222 B 1 
ATOM 4221 C CB  . ARG B 2 222 ? -19.200 -5.918  3.695    1.00 67.19 222 B 1 
ATOM 4222 C CG  . ARG B 2 222 ? -18.394 -7.056  4.337    1.00 62.86 222 B 1 
ATOM 4223 C CD  . ARG B 2 222 ? -19.384 -8.061  4.895    1.00 60.24 222 B 1 
ATOM 4224 N NE  . ARG B 2 222 ? -18.693 -9.208  5.515    1.00 55.25 222 B 1 
ATOM 4225 C CZ  . ARG B 2 222 ? -19.314 -10.236 6.023    1.00 50.17 222 B 1 
ATOM 4226 N NH1 . ARG B 2 222 ? -20.603 -10.356 5.918    1.00 47.41 222 B 1 
ATOM 4227 N NH2 . ARG B 2 222 ? -18.663 -11.152 6.650    1.00 45.66 222 B 1 
ATOM 4228 N N   . LYS B 2 223 ? -19.773 -2.880  2.890    1.00 70.77 223 B 1 
ATOM 4229 C CA  . LYS B 2 223 ? -20.545 -1.874  2.152    1.00 69.98 223 B 1 
ATOM 4230 C C   . LYS B 2 223 ? -19.667 -0.801  1.534    1.00 71.42 223 B 1 
ATOM 4231 O O   . LYS B 2 223 ? -19.991 -0.325  0.444    1.00 67.40 223 B 1 
ATOM 4232 C CB  . LYS B 2 223 ? -21.581 -1.212  3.066    1.00 64.96 223 B 1 
ATOM 4233 C CG  . LYS B 2 223 ? -22.839 -2.070  3.224    1.00 58.91 223 B 1 
ATOM 4234 C CD  . LYS B 2 223 ? -23.787 -1.406  4.218    1.00 53.42 223 B 1 
ATOM 4235 C CE  . LYS B 2 223 ? -25.086 -2.210  4.297    1.00 46.61 223 B 1 
ATOM 4236 N NZ  . LYS B 2 223 ? -25.801 -1.954  5.558    1.00 40.52 223 B 1 
ATOM 4237 N N   . LYS B 2 224 ? -18.586 -0.407  2.195    1.00 71.20 224 B 1 
ATOM 4238 C CA  . LYS B 2 224 ? -17.588 0.514   1.644    1.00 70.46 224 B 1 
ATOM 4239 C C   . LYS B 2 224 ? -16.827 -0.195  0.526    1.00 73.19 224 B 1 
ATOM 4240 O O   . LYS B 2 224 ? -15.693 -0.625  0.674    1.00 68.41 224 B 1 
ATOM 4241 C CB  . LYS B 2 224 ? -16.671 1.082   2.735    1.00 63.65 224 B 1 
ATOM 4242 C CG  . LYS B 2 224 ? -17.331 2.259   3.467    1.00 56.45 224 B 1 
ATOM 4243 C CD  . LYS B 2 224 ? -16.466 2.739   4.638    1.00 50.50 224 B 1 
ATOM 4244 C CE  . LYS B 2 224 ? -17.119 3.950   5.298    1.00 42.98 224 B 1 
ATOM 4245 N NZ  . LYS B 2 224 ? -16.621 4.182   6.676    1.00 37.30 224 B 1 
ATOM 4246 N N   . ARG B 2 225 ? -17.481 -0.281  -0.612   1.00 74.28 225 B 1 
ATOM 4247 C CA  . ARG B 2 225 ? -16.921 -0.643  -1.906   1.00 75.09 225 B 1 
ATOM 4248 C C   . ARG B 2 225 ? -16.096 0.530   -2.459   1.00 77.48 225 B 1 
ATOM 4249 O O   . ARG B 2 225 ? -16.263 0.919   -3.609   1.00 73.70 225 B 1 
ATOM 4250 C CB  . ARG B 2 225 ? -18.041 -1.079  -2.862   1.00 70.45 225 B 1 
ATOM 4251 C CG  . ARG B 2 225 ? -18.774 -2.351  -2.412   1.00 65.86 225 B 1 
ATOM 4252 C CD  . ARG B 2 225 ? -19.788 -2.755  -3.482   1.00 61.33 225 B 1 
ATOM 4253 N NE  . ARG B 2 225 ? -20.533 -3.967  -3.122   1.00 56.38 225 B 1 
ATOM 4254 C CZ  . ARG B 2 225 ? -21.268 -4.703  -3.954   1.00 51.03 225 B 1 
ATOM 4255 N NH1 . ARG B 2 225 ? -21.418 -4.372  -5.211   1.00 48.61 225 B 1 
ATOM 4256 N NH2 . ARG B 2 225 ? -21.855 -5.779  -3.538   1.00 46.63 225 B 1 
ATOM 4257 N N   . ASP B 2 226 ? -15.270 1.120   -1.625   1.00 79.71 226 B 1 
ATOM 4258 C CA  . ASP B 2 226 ? -14.404 2.218   -2.010   1.00 81.18 226 B 1 
ATOM 4259 C C   . ASP B 2 226 ? -13.091 1.643   -2.526   1.00 84.60 226 B 1 
ATOM 4260 O O   . ASP B 2 226 ? -12.363 0.952   -1.810   1.00 82.96 226 B 1 
ATOM 4261 C CB  . ASP B 2 226 ? -14.210 3.202   -0.847   1.00 75.69 226 B 1 
ATOM 4262 C CG  . ASP B 2 226 ? -15.405 4.151   -0.627   1.00 67.21 226 B 1 
ATOM 4263 O OD1 . ASP B 2 226 ? -16.152 4.415   -1.596   1.00 59.41 226 B 1 
ATOM 4264 O OD2 . ASP B 2 226 ? -15.516 4.683   0.498    1.00 59.46 226 B 1 
ATOM 4265 N N   . ILE B 2 227 ? -12.791 1.923   -3.786   1.00 83.91 227 B 1 
ATOM 4266 C CA  . ILE B 2 227 ? -11.466 1.693   -4.340   1.00 85.99 227 B 1 
ATOM 4267 C C   . ILE B 2 227 ? -10.591 2.868   -3.885   1.00 87.33 227 B 1 
ATOM 4268 O O   . ILE B 2 227 ? -10.907 4.004   -4.232   1.00 85.79 227 B 1 
ATOM 4269 C CB  . ILE B 2 227 ? -11.494 1.562   -5.876   1.00 84.85 227 B 1 
ATOM 4270 C CG1 . ILE B 2 227 ? -12.406 0.390   -6.311   1.00 81.54 227 B 1 
ATOM 4271 C CG2 . ILE B 2 227 ? -10.064 1.346   -6.397   1.00 80.02 227 B 1 
ATOM 4272 C CD1 . ILE B 2 227 ? -12.617 0.284   -7.825   1.00 75.17 227 B 1 
ATOM 4273 N N   . PRO B 2 228 ? -9.511  2.617   -3.138   1.00 88.32 228 B 1 
ATOM 4274 C CA  . PRO B 2 228 ? -8.607  3.680   -2.724   1.00 88.93 228 B 1 
ATOM 4275 C C   . PRO B 2 228 ? -8.054  4.452   -3.916   1.00 89.74 228 B 1 
ATOM 4276 O O   . PRO B 2 228 ? -7.583  3.854   -4.885   1.00 88.44 228 B 1 
ATOM 4277 C CB  . PRO B 2 228 ? -7.502  2.989   -1.929   1.00 87.54 228 B 1 
ATOM 4278 C CG  . PRO B 2 228 ? -8.153  1.716   -1.420   1.00 85.85 228 B 1 
ATOM 4279 C CD  . PRO B 2 228 ? -9.104  1.352   -2.550   1.00 87.81 228 B 1 
ATOM 4280 N N   . ASP B 2 229 ? -8.050  5.780   -3.834   1.00 88.52 229 B 1 
ATOM 4281 C CA  . ASP B 2 229 ? -7.593  6.642   -4.929   1.00 87.30 229 B 1 
ATOM 4282 C C   . ASP B 2 229 ? -6.134  6.367   -5.330   1.00 88.55 229 B 1 
ATOM 4283 O O   . ASP B 2 229 ? -5.779  6.492   -6.506   1.00 87.02 229 B 1 
ATOM 4284 C CB  . ASP B 2 229 ? -7.755  8.121   -4.531   1.00 84.62 229 B 1 
ATOM 4285 C CG  . ASP B 2 229 ? -9.207  8.617   -4.449   1.00 77.90 229 B 1 
ATOM 4286 O OD1 . ASP B 2 229 ? -10.071 8.093   -5.186   1.00 71.44 229 B 1 
ATOM 4287 O OD2 . ASP B 2 229 ? -9.447  9.567   -3.674   1.00 71.32 229 B 1 
ATOM 4288 N N   . TYR B 2 230 ? -5.287  5.945   -4.391   1.00 90.61 230 B 1 
ATOM 4289 C CA  . TYR B 2 230 ? -3.886  5.598   -4.655   1.00 91.63 230 B 1 
ATOM 4290 C C   . TYR B 2 230 ? -3.697  4.320   -5.489   1.00 92.96 230 B 1 
ATOM 4291 O O   . TYR B 2 230 ? -2.596  4.062   -5.964   1.00 92.02 230 B 1 
ATOM 4292 C CB  . TYR B 2 230 ? -3.120  5.524   -3.321   1.00 91.11 230 B 1 
ATOM 4293 C CG  . TYR B 2 230 ? -3.647  4.522   -2.312   1.00 91.14 230 B 1 
ATOM 4294 C CD1 . TYR B 2 230 ? -4.314  4.958   -1.148   1.00 88.34 230 B 1 
ATOM 4295 C CD2 . TYR B 2 230 ? -3.459  3.135   -2.502   1.00 88.26 230 B 1 
ATOM 4296 C CE1 . TYR B 2 230 ? -4.784  4.039   -0.206   1.00 86.48 230 B 1 
ATOM 4297 C CE2 . TYR B 2 230 ? -3.937  2.206   -1.568   1.00 85.90 230 B 1 
ATOM 4298 C CZ  . TYR B 2 230 ? -4.601  2.665   -0.421   1.00 87.18 230 B 1 
ATOM 4299 O OH  . TYR B 2 230 ? -5.071  1.750   0.502    1.00 84.71 230 B 1 
ATOM 4300 N N   . LEU B 2 231 ? -4.754  3.533   -5.698   1.00 92.70 231 B 1 
ATOM 4301 C CA  . LEU B 2 231 ? -4.764  2.377   -6.598   1.00 93.82 231 B 1 
ATOM 4302 C C   . LEU B 2 231 ? -5.331  2.715   -7.981   1.00 94.36 231 B 1 
ATOM 4303 O O   . LEU B 2 231 ? -5.299  1.877   -8.882   1.00 92.92 231 B 1 
ATOM 4304 C CB  . LEU B 2 231 ? -5.546  1.212   -5.959   1.00 93.81 231 B 1 
ATOM 4305 C CG  . LEU B 2 231 ? -5.041  0.742   -4.581   1.00 93.58 231 B 1 
ATOM 4306 C CD1 . LEU B 2 231 ? -5.841  -0.488  -4.147   1.00 91.43 231 B 1 
ATOM 4307 C CD2 . LEU B 2 231 ? -3.566  0.368   -4.599   1.00 91.01 231 B 1 
ATOM 4308 N N   . CYS B 2 232 ? -5.847  3.928   -8.155   1.00 93.02 232 B 1 
ATOM 4309 C CA  . CYS B 2 232 ? -6.444  4.387   -9.396   1.00 92.15 232 B 1 
ATOM 4310 C C   . CYS B 2 232 ? -5.435  5.155   -10.267  1.00 91.70 232 B 1 
ATOM 4311 O O   . CYS B 2 232 ? -4.611  5.926   -9.778   1.00 90.02 232 B 1 
ATOM 4312 C CB  . CYS B 2 232 ? -7.692  5.215   -9.094   1.00 90.55 232 B 1 
ATOM 4313 S SG  . CYS B 2 232 ? -8.962  4.181   -8.288   1.00 88.45 232 B 1 
ATOM 4314 N N   . GLY B 2 233 ? -5.529  4.970   -11.587  1.00 91.38 233 B 1 
ATOM 4315 C CA  . GLY B 2 233 ? -4.733  5.714   -12.557  1.00 90.90 233 B 1 
ATOM 4316 C C   . GLY B 2 233 ? -5.131  7.186   -12.612  1.00 91.23 233 B 1 
ATOM 4317 O O   . GLY B 2 233 ? -6.310  7.531   -12.570  1.00 89.11 233 B 1 
ATOM 4318 N N   . LYS B 2 234 ? -4.151  8.090   -12.776  1.00 91.86 234 B 1 
ATOM 4319 C CA  . LYS B 2 234 ? -4.402  9.543   -12.823  1.00 91.06 234 B 1 
ATOM 4320 C C   . LYS B 2 234 ? -5.049  10.020  -14.129  1.00 91.36 234 B 1 
ATOM 4321 O O   . LYS B 2 234 ? -5.410  11.192  -14.234  1.00 87.32 234 B 1 
ATOM 4322 C CB  . LYS B 2 234 ? -3.109  10.319  -12.521  1.00 89.67 234 B 1 
ATOM 4323 C CG  . LYS B 2 234 ? -2.564  10.006  -11.114  1.00 88.27 234 B 1 
ATOM 4324 C CD  . LYS B 2 234 ? -1.602  11.080  -10.613  1.00 82.55 234 B 1 
ATOM 4325 C CE  . LYS B 2 234 ? -1.127  10.724  -9.198   1.00 78.81 234 B 1 
ATOM 4326 N NZ  . LYS B 2 234 ? -0.464  11.847  -8.492   1.00 69.63 234 B 1 
ATOM 4327 N N   . ILE B 2 235 ? -5.199  9.151   -15.127  1.00 91.89 235 B 1 
ATOM 4328 C CA  . ILE B 2 235 ? -5.889  9.423   -16.396  1.00 91.37 235 B 1 
ATOM 4329 C C   . ILE B 2 235 ? -7.277  8.776   -16.393  1.00 90.92 235 B 1 
ATOM 4330 O O   . ILE B 2 235 ? -8.267  9.479   -16.614  1.00 88.21 235 B 1 
ATOM 4331 C CB  . ILE B 2 235 ? -5.040  8.965   -17.604  1.00 91.07 235 B 1 
ATOM 4332 C CG1 . ILE B 2 235 ? -3.711  9.749   -17.675  1.00 89.50 235 B 1 
ATOM 4333 C CG2 . ILE B 2 235 ? -5.830  9.139   -18.917  1.00 88.58 235 B 1 
ATOM 4334 C CD1 . ILE B 2 235 ? -2.715  9.185   -18.689  1.00 86.44 235 B 1 
ATOM 4335 N N   . SER B 2 236 ? -7.369  7.468   -16.111  1.00 89.70 236 B 1 
ATOM 4336 C CA  . SER B 2 236 ? -8.646  6.746   -16.151  1.00 87.71 236 B 1 
ATOM 4337 C C   . SER B 2 236 ? -9.540  7.002   -14.937  1.00 87.82 236 B 1 
ATOM 4338 O O   . SER B 2 236 ? -10.762 6.938   -15.074  1.00 84.97 236 B 1 
ATOM 4339 C CB  . SER B 2 236 ? -8.413  5.241   -16.271  1.00 85.98 236 B 1 
ATOM 4340 O OG  . SER B 2 236 ? -7.482  4.774   -15.319  1.00 81.57 236 B 1 
ATOM 4341 N N   . PHE B 2 237 ? -8.964  7.325   -13.784  1.00 87.14 237 B 1 
ATOM 4342 C CA  . PHE B 2 237 ? -9.663  7.319   -12.489  1.00 86.63 237 B 1 
ATOM 4343 C C   . PHE B 2 237 ? -10.298 5.962   -12.145  1.00 86.43 237 B 1 
ATOM 4344 O O   . PHE B 2 237 ? -11.267 5.882   -11.382  1.00 83.31 237 B 1 
ATOM 4345 C CB  . PHE B 2 237 ? -10.638 8.492   -12.366  1.00 85.37 237 B 1 
ATOM 4346 C CG  . PHE B 2 237 ? -9.992  9.854   -12.375  1.00 85.45 237 B 1 
ATOM 4347 C CD1 . PHE B 2 237 ? -9.724  10.507  -11.164  1.00 80.27 237 B 1 
ATOM 4348 C CD2 . PHE B 2 237 ? -9.649  10.471  -13.582  1.00 79.82 237 B 1 
ATOM 4349 C CE1 . PHE B 2 237 ? -9.119  11.771  -11.155  1.00 77.49 237 B 1 
ATOM 4350 C CE2 . PHE B 2 237 ? -9.037  11.738  -13.575  1.00 77.27 237 B 1 
ATOM 4351 C CZ  . PHE B 2 237 ? -8.770  12.390  -12.366  1.00 79.54 237 B 1 
ATOM 4352 N N   . GLU B 2 238 ? -9.764  4.895   -12.726  1.00 88.46 238 B 1 
ATOM 4353 C CA  . GLU B 2 238 ? -10.144 3.513   -12.466  1.00 88.61 238 B 1 
ATOM 4354 C C   . GLU B 2 238 ? -8.959  2.754   -11.875  1.00 90.45 238 B 1 
ATOM 4355 O O   . GLU B 2 238 ? -7.809  3.165   -11.997  1.00 89.40 238 B 1 
ATOM 4356 C CB  . GLU B 2 238 ? -10.634 2.833   -13.754  1.00 85.81 238 B 1 
ATOM 4357 C CG  . GLU B 2 238 ? -11.902 3.469   -14.355  1.00 79.00 238 B 1 
ATOM 4358 C CD  . GLU B 2 238 ? -12.489 2.638   -15.512  1.00 74.28 238 B 1 
ATOM 4359 O OE1 . GLU B 2 238 ? -13.723 2.618   -15.662  1.00 66.23 238 B 1 
ATOM 4360 O OE2 . GLU B 2 238 ? -11.738 1.984   -16.266  1.00 66.85 238 B 1 
ATOM 4361 N N   . LEU B 2 239 ? -9.249  1.606   -11.256  1.00 90.99 239 B 1 
ATOM 4362 C CA  . LEU B 2 239 ? -8.232  0.702   -10.741  1.00 91.91 239 B 1 
ATOM 4363 C C   . LEU B 2 239 ? -7.253  0.314   -11.857  1.00 92.38 239 B 1 
ATOM 4364 O O   . LEU B 2 239 ? -7.656  -0.213  -12.898  1.00 91.09 239 B 1 
ATOM 4365 C CB  . LEU B 2 239 ? -8.927  -0.525  -10.143  1.00 91.31 239 B 1 
ATOM 4366 C CG  . LEU B 2 239 ? -7.961  -1.505  -9.446   1.00 90.72 239 B 1 
ATOM 4367 C CD1 . LEU B 2 239 ? -7.394  -0.924  -8.157   1.00 87.05 239 B 1 
ATOM 4368 C CD2 . LEU B 2 239 ? -8.711  -2.784  -9.091   1.00 86.66 239 B 1 
ATOM 4369 N N   . MET B 2 240 ? -5.965  0.534   -11.619  1.00 93.41 240 B 1 
ATOM 4370 C CA  . MET B 2 240 ? -4.910  0.200   -12.565  1.00 94.07 240 B 1 
ATOM 4371 C C   . MET B 2 240 ? -4.786  -1.314  -12.742  1.00 93.76 240 B 1 
ATOM 4372 O O   . MET B 2 240 ? -4.790  -2.077  -11.777  1.00 92.69 240 B 1 
ATOM 4373 C CB  . MET B 2 240 ? -3.579  0.802   -12.111  1.00 94.18 240 B 1 
ATOM 4374 C CG  . MET B 2 240 ? -3.556  2.329   -12.194  1.00 93.09 240 B 1 
ATOM 4375 S SD  . MET B 2 240 ? -1.984  3.078   -11.657  1.00 92.71 240 B 1 
ATOM 4376 C CE  . MET B 2 240 ? -2.166  2.925   -9.859   1.00 84.37 240 B 1 
ATOM 4377 N N   . ARG B 2 241 ? -4.616  -1.756  -13.992  1.00 93.57 241 B 1 
ATOM 4378 C CA  . ARG B 2 241 ? -4.364  -3.170  -14.337  1.00 92.53 241 B 1 
ATOM 4379 C C   . ARG B 2 241 ? -2.876  -3.451  -14.560  1.00 93.36 241 B 1 
ATOM 4380 O O   . ARG B 2 241 ? -2.367  -4.475  -14.133  1.00 91.14 241 B 1 
ATOM 4381 C CB  . ARG B 2 241 ? -5.164  -3.537  -15.593  1.00 90.29 241 B 1 
ATOM 4382 C CG  . ARG B 2 241 ? -6.693  -3.463  -15.400  1.00 85.44 241 B 1 
ATOM 4383 C CD  . ARG B 2 241 ? -7.240  -4.705  -14.681  1.00 77.05 241 B 1 
ATOM 4384 N NE  . ARG B 2 241 ? -8.690  -4.594  -14.490  1.00 70.88 241 B 1 
ATOM 4385 C CZ  . ARG B 2 241 ? -9.504  -5.555  -14.089  1.00 63.34 241 B 1 
ATOM 4386 N NH1 . ARG B 2 241 ? -9.107  -6.792  -13.935  1.00 57.12 241 B 1 
ATOM 4387 N NH2 . ARG B 2 241 ? -10.753 -5.296  -13.820  1.00 57.67 241 B 1 
ATOM 4388 N N   . GLU B 2 242 ? -2.197  -2.511  -15.196  1.00 93.65 242 B 1 
ATOM 4389 C CA  . GLU B 2 242 ? -0.756  -2.565  -15.446  1.00 94.47 242 B 1 
ATOM 4390 C C   . GLU B 2 242 ? -0.095  -1.256  -14.997  1.00 95.87 242 B 1 
ATOM 4391 O O   . GLU B 2 242 ? 0.245   -0.410  -15.825  1.00 94.98 242 B 1 
ATOM 4392 C CB  . GLU B 2 242 ? -0.454  -2.872  -16.925  1.00 93.12 242 B 1 
ATOM 4393 C CG  . GLU B 2 242 ? -0.856  -4.288  -17.334  1.00 85.10 242 B 1 
ATOM 4394 C CD  . GLU B 2 242 ? -0.119  -4.708  -18.614  1.00 79.85 242 B 1 
ATOM 4395 O OE1 . GLU B 2 242 ? 0.508   -5.792  -18.583  1.00 71.84 242 B 1 
ATOM 4396 O OE2 . GLU B 2 242 ? -0.123  -3.937  -19.598  1.00 72.41 242 B 1 
ATOM 4397 N N   . PRO B 2 243 ? 0.093   -1.057  -13.694  1.00 96.39 243 B 1 
ATOM 4398 C CA  . PRO B 2 243 ? 0.707   0.158   -13.191  1.00 96.75 243 B 1 
ATOM 4399 C C   . PRO B 2 243 ? 2.138   0.304   -13.703  1.00 96.82 243 B 1 
ATOM 4400 O O   . PRO B 2 243 ? 2.983   -0.584  -13.540  1.00 95.83 243 B 1 
ATOM 4401 C CB  . PRO B 2 243 ? 0.642   0.043   -11.663  1.00 96.07 243 B 1 
ATOM 4402 C CG  . PRO B 2 243 ? 0.607   -1.467  -11.420  1.00 94.21 243 B 1 
ATOM 4403 C CD  . PRO B 2 243 ? -0.197  -1.978  -12.605  1.00 95.82 243 B 1 
ATOM 4404 N N   . CYS B 2 244 ? 2.418   1.446   -14.312  1.00 96.41 244 B 1 
ATOM 4405 C CA  . CYS B 2 244 ? 3.759   1.829   -14.715  1.00 96.58 244 B 1 
ATOM 4406 C C   . CYS B 2 244 ? 4.083   3.231   -14.204  1.00 96.80 244 B 1 
ATOM 4407 O O   . CYS B 2 244 ? 3.200   4.080   -14.060  1.00 95.14 244 B 1 
ATOM 4408 C CB  . CYS B 2 244 ? 3.917   1.678   -16.231  1.00 94.30 244 B 1 
ATOM 4409 S SG  . CYS B 2 244 ? 2.813   2.794   -17.138  1.00 86.17 244 B 1 
ATOM 4410 N N   . ILE B 2 245 ? 5.351   3.474   -13.911  1.00 96.63 245 B 1 
ATOM 4411 C CA  . ILE B 2 245 ? 5.838   4.717   -13.331  1.00 96.99 245 B 1 
ATOM 4412 C C   . ILE B 2 245 ? 6.684   5.479   -14.337  1.00 96.88 245 B 1 
ATOM 4413 O O   . ILE B 2 245 ? 7.431   4.899   -15.130  1.00 95.71 245 B 1 
ATOM 4414 C CB  . ILE B 2 245 ? 6.530   4.432   -11.984  1.00 96.46 245 B 1 
ATOM 4415 C CG1 . ILE B 2 245 ? 6.764   5.724   -11.184  1.00 93.34 245 B 1 
ATOM 4416 C CG2 . ILE B 2 245 ? 7.852   3.660   -12.170  1.00 93.31 245 B 1 
ATOM 4417 C CD1 . ILE B 2 245 ? 7.205   5.464   -9.732   1.00 91.45 245 B 1 
ATOM 4418 N N   . THR B 2 246 ? 6.569   6.807   -14.311  1.00 96.82 246 B 1 
ATOM 4419 C CA  . THR B 2 246 ? 7.378   7.727   -15.110  1.00 96.52 246 B 1 
ATOM 4420 C C   . THR B 2 246 ? 8.640   8.142   -14.344  1.00 96.31 246 B 1 
ATOM 4421 O O   . THR B 2 246 ? 8.681   8.013   -13.117  1.00 95.34 246 B 1 
ATOM 4422 C CB  . THR B 2 246 ? 6.568   8.960   -15.527  1.00 95.69 246 B 1 
ATOM 4423 O OG1 . THR B 2 246 ? 6.302   9.785   -14.417  1.00 89.35 246 B 1 
ATOM 4424 C CG2 . THR B 2 246 ? 5.255   8.602   -16.204  1.00 88.94 246 B 1 
ATOM 4425 N N   . PRO B 2 247 ? 9.659   8.713   -15.010  1.00 95.98 247 B 1 
ATOM 4426 C CA  . PRO B 2 247 ? 10.834  9.255   -14.330  1.00 95.24 247 B 1 
ATOM 4427 C C   . PRO B 2 247 ? 10.535  10.330  -13.272  1.00 95.07 247 B 1 
ATOM 4428 O O   . PRO B 2 247 ? 11.340  10.544  -12.366  1.00 92.88 247 B 1 
ATOM 4429 C CB  . PRO B 2 247 ? 11.715  9.824   -15.449  1.00 94.28 247 B 1 
ATOM 4430 C CG  . PRO B 2 247 ? 11.333  8.977   -16.658  1.00 93.06 247 B 1 
ATOM 4431 C CD  . PRO B 2 247 ? 9.843   8.754   -16.448  1.00 95.43 247 B 1 
ATOM 4432 N N   . SER B 2 248 ? 9.371   10.968  -13.343  1.00 94.80 248 B 1 
ATOM 4433 C CA  . SER B 2 248 ? 8.902   11.930  -12.332  1.00 94.06 248 B 1 
ATOM 4434 C C   . SER B 2 248 ? 8.321   11.269  -11.072  1.00 94.36 248 B 1 
ATOM 4435 O O   . SER B 2 248 ? 7.960   11.966  -10.131  1.00 91.73 248 B 1 
ATOM 4436 C CB  . SER B 2 248 ? 7.855   12.859  -12.943  1.00 92.78 248 B 1 
ATOM 4437 O OG  . SER B 2 248 ? 8.384   13.543  -14.070  1.00 86.37 248 B 1 
ATOM 4438 N N   . GLY B 2 249 ? 8.209   9.941   -11.049  1.00 94.82 249 B 1 
ATOM 4439 C CA  . GLY B 2 249 ? 7.655   9.183   -9.924   1.00 94.97 249 B 1 
ATOM 4440 C C   . GLY B 2 249 ? 6.132   9.043   -9.921   1.00 95.72 249 B 1 
ATOM 4441 O O   . GLY B 2 249 ? 5.568   8.560   -8.939   1.00 93.95 249 B 1 
ATOM 4442 N N   . ILE B 2 250 ? 5.454   9.441   -11.003  1.00 95.37 250 B 1 
ATOM 4443 C CA  . ILE B 2 250 ? 4.003   9.338   -11.132  1.00 95.18 250 B 1 
ATOM 4444 C C   . ILE B 2 250 ? 3.635   7.984   -11.745  1.00 95.52 250 B 1 
ATOM 4445 O O   . ILE B 2 250 ? 4.193   7.585   -12.765  1.00 94.51 250 B 1 
ATOM 4446 C CB  . ILE B 2 250 ? 3.428   10.508  -11.947  1.00 94.27 250 B 1 
ATOM 4447 C CG1 . ILE B 2 250 ? 3.924   11.902  -11.479  1.00 91.72 250 B 1 
ATOM 4448 C CG2 . ILE B 2 250 ? 1.890   10.470  -11.929  1.00 91.69 250 B 1 
ATOM 4449 C CD1 . ILE B 2 250 ? 3.617   12.240  -10.019  1.00 83.80 250 B 1 
ATOM 4450 N N   . THR B 2 251 ? 2.668   7.303   -11.147  1.00 95.80 251 B 1 
ATOM 4451 C CA  . THR B 2 251 ? 2.174   6.011   -11.632  1.00 96.09 251 B 1 
ATOM 4452 C C   . THR B 2 251 ? 0.859   6.180   -12.385  1.00 95.60 251 B 1 
ATOM 4453 O O   . THR B 2 251 ? -0.076  6.809   -11.892  1.00 94.19 251 B 1 
ATOM 4454 C CB  . THR B 2 251 ? 2.051   4.994   -10.489  1.00 95.68 251 B 1 
ATOM 4455 O OG1 . THR B 2 251 ? 3.312   4.819   -9.876   1.00 89.93 251 B 1 
ATOM 4456 C CG2 . THR B 2 251 ? 1.634   3.610   -10.972  1.00 89.73 251 B 1 
ATOM 4457 N N   . TYR B 2 252 ? 0.787   5.570   -13.564  1.00 96.21 252 B 1 
ATOM 4458 C CA  . TYR B 2 252 ? -0.382  5.515   -14.437  1.00 96.11 252 B 1 
ATOM 4459 C C   . TYR B 2 252 ? -0.685  4.064   -14.818  1.00 96.20 252 B 1 
ATOM 4460 O O   . TYR B 2 252 ? 0.182   3.201   -14.708  1.00 95.10 252 B 1 
ATOM 4461 C CB  . TYR B 2 252 ? -0.114  6.336   -15.709  1.00 95.81 252 B 1 
ATOM 4462 C CG  . TYR B 2 252 ? 0.226   7.790   -15.465  1.00 96.04 252 B 1 
ATOM 4463 C CD1 . TYR B 2 252 ? -0.795  8.730   -15.254  1.00 92.68 252 B 1 
ATOM 4464 C CD2 . TYR B 2 252 ? 1.573   8.208   -15.460  1.00 92.87 252 B 1 
ATOM 4465 C CE1 . TYR B 2 252 ? -0.483  10.079  -15.039  1.00 92.32 252 B 1 
ATOM 4466 C CE2 . TYR B 2 252 ? 1.897   9.558   -15.248  1.00 92.36 252 B 1 
ATOM 4467 C CZ  . TYR B 2 252 ? 0.864   10.500  -15.042  1.00 94.59 252 B 1 
ATOM 4468 O OH  . TYR B 2 252 ? 1.172   11.814  -14.844  1.00 93.39 252 B 1 
ATOM 4469 N N   . ASP B 2 253 ? -1.893  3.801   -15.328  1.00 95.62 253 B 1 
ATOM 4470 C CA  . ASP B 2 253 ? -2.145  2.559   -16.052  1.00 95.21 253 B 1 
ATOM 4471 C C   . ASP B 2 253 ? -1.426  2.618   -17.407  1.00 95.27 253 B 1 
ATOM 4472 O O   . ASP B 2 253 ? -1.498  3.621   -18.118  1.00 93.57 253 B 1 
ATOM 4473 C CB  . ASP B 2 253 ? -3.656  2.305   -16.215  1.00 93.89 253 B 1 
ATOM 4474 C CG  . ASP B 2 253 ? -3.983  0.832   -16.510  1.00 91.77 253 B 1 
ATOM 4475 O OD1 . ASP B 2 253 ? -3.188  0.160   -17.205  1.00 85.38 253 B 1 
ATOM 4476 O OD2 . ASP B 2 253 ? -5.022  0.350   -15.998  1.00 85.09 253 B 1 
ATOM 4477 N N   . ARG B 2 254 ? -0.708  1.550   -17.759  1.00 95.44 254 B 1 
ATOM 4478 C CA  . ARG B 2 254 ? 0.075   1.465   -19.001  1.00 95.39 254 B 1 
ATOM 4479 C C   . ARG B 2 254 ? -0.756  1.817   -20.227  1.00 94.86 254 B 1 
ATOM 4480 O O   . ARG B 2 254 ? -0.318  2.619   -21.052  1.00 93.82 254 B 1 
ATOM 4481 C CB  . ARG B 2 254 ? 0.684   0.061   -19.128  1.00 95.12 254 B 1 
ATOM 4482 C CG  . ARG B 2 254 ? 1.473   -0.099  -20.441  1.00 92.59 254 B 1 
ATOM 4483 C CD  . ARG B 2 254 ? 2.158   -1.468  -20.530  1.00 89.61 254 B 1 
ATOM 4484 N NE  . ARG B 2 254 ? 3.266   -1.594  -19.565  1.00 84.66 254 B 1 
ATOM 4485 C CZ  . ARG B 2 254 ? 4.511   -1.172  -19.737  1.00 80.75 254 B 1 
ATOM 4486 N NH1 . ARG B 2 254 ? 4.904   -0.611  -20.851  1.00 71.94 254 B 1 
ATOM 4487 N NH2 . ARG B 2 254 ? 5.389   -1.309  -18.786  1.00 75.02 254 B 1 
ATOM 4488 N N   . LYS B 2 255 ? -1.951  1.266   -20.344  1.00 94.65 255 B 1 
ATOM 4489 C CA  . LYS B 2 255 ? -2.846  1.514   -21.476  1.00 93.37 255 B 1 
ATOM 4490 C C   . LYS B 2 255 ? -3.156  2.999   -21.647  1.00 93.83 255 B 1 
ATOM 4491 O O   . LYS B 2 255 ? -3.125  3.511   -22.762  1.00 91.63 255 B 1 
ATOM 4492 C CB  . LYS B 2 255 ? -4.125  0.701   -21.252  1.00 91.02 255 B 1 
ATOM 4493 C CG  . LYS B 2 255 ? -5.084  0.840   -22.436  1.00 79.72 255 B 1 
ATOM 4494 C CD  . LYS B 2 255 ? -6.403  0.129   -22.121  1.00 75.43 255 B 1 
ATOM 4495 C CE  . LYS B 2 255 ? -7.387  0.390   -23.251  1.00 62.62 255 B 1 
ATOM 4496 N NZ  . LYS B 2 255 ? -8.723  -0.091  -22.886  1.00 56.30 255 B 1 
ATOM 4497 N N   . ASP B 2 256 ? -3.437  3.694   -20.542  1.00 94.17 256 B 1 
ATOM 4498 C CA  . ASP B 2 256 ? -3.847  5.096   -20.571  1.00 93.74 256 B 1 
ATOM 4499 C C   . ASP B 2 256 ? -2.667  6.017   -20.885  1.00 94.27 256 B 1 
ATOM 4500 O O   . ASP B 2 256 ? -2.806  6.957   -21.672  1.00 92.95 256 B 1 
ATOM 4501 C CB  . ASP B 2 256 ? -4.456  5.483   -19.220  1.00 92.78 256 B 1 
ATOM 4502 C CG  . ASP B 2 256 ? -5.712  4.696   -18.853  1.00 90.98 256 B 1 
ATOM 4503 O OD1 . ASP B 2 256 ? -6.477  4.301   -19.761  1.00 86.31 256 B 1 
ATOM 4504 O OD2 . ASP B 2 256 ? -5.941  4.537   -17.637  1.00 85.92 256 B 1 
ATOM 4505 N N   . ILE B 2 257 ? -1.486  5.755   -20.316  1.00 95.06 257 B 1 
ATOM 4506 C CA  . ILE B 2 257 ? -0.299  6.567   -20.574  1.00 95.41 257 B 1 
ATOM 4507 C C   . ILE B 2 257 ? 0.238   6.359   -21.990  1.00 95.43 257 B 1 
ATOM 4508 O O   . ILE B 2 257 ? 0.615   7.322   -22.640  1.00 94.84 257 B 1 
ATOM 4509 C CB  . ILE B 2 257 ? 0.771   6.364   -19.480  1.00 95.30 257 B 1 
ATOM 4510 C CG1 . ILE B 2 257 ? 1.896   7.407   -19.542  1.00 92.48 257 B 1 
ATOM 4511 C CG2 . ILE B 2 257 ? 1.383   4.956   -19.507  1.00 92.86 257 B 1 
ATOM 4512 C CD1 . ILE B 2 257 ? 1.430   8.849   -19.304  1.00 90.31 257 B 1 
ATOM 4513 N N   . GLU B 2 258 ? 0.188   5.132   -22.518  1.00 94.91 258 B 1 
ATOM 4514 C CA  . GLU B 2 258 ? 0.554   4.857   -23.913  1.00 94.65 258 B 1 
ATOM 4515 C C   . GLU B 2 258 ? -0.395  5.564   -24.884  1.00 94.31 258 B 1 
ATOM 4516 O O   . GLU B 2 258 ? 0.051   6.170   -25.855  1.00 92.74 258 B 1 
ATOM 4517 C CB  . GLU B 2 258 ? 0.560   3.343   -24.174  1.00 94.17 258 B 1 
ATOM 4518 C CG  . GLU B 2 258 ? 1.778   2.655   -23.532  1.00 90.86 258 B 1 
ATOM 4519 C CD  . GLU B 2 258 ? 1.857   1.146   -23.799  1.00 89.86 258 B 1 
ATOM 4520 O OE1 . GLU B 2 258 ? 2.900   0.552   -23.420  1.00 83.79 258 B 1 
ATOM 4521 O OE2 . GLU B 2 258 ? 0.916   0.571   -24.393  1.00 85.37 258 B 1 
ATOM 4522 N N   . GLU B 2 259 ? -1.695  5.549   -24.592  1.00 94.02 259 B 1 
ATOM 4523 C CA  . GLU B 2 259 ? -2.679  6.263   -25.402  1.00 93.00 259 B 1 
ATOM 4524 C C   . GLU B 2 259 ? -2.466  7.782   -25.338  1.00 93.16 259 B 1 
ATOM 4525 O O   . GLU B 2 259 ? -2.560  8.467   -26.369  1.00 91.71 259 B 1 
ATOM 4526 C CB  . GLU B 2 259 ? -4.099  5.840   -24.983  1.00 92.16 259 B 1 
ATOM 4527 C CG  . GLU B 2 259 ? -5.162  6.369   -25.956  1.00 85.61 259 B 1 
ATOM 4528 C CD  . GLU B 2 259 ? -6.559  5.730   -25.800  1.00 81.33 259 B 1 
ATOM 4529 O OE1 . GLU B 2 259 ? -7.413  6.000   -26.690  1.00 73.73 259 B 1 
ATOM 4530 O OE2 . GLU B 2 259 ? -6.813  4.949   -24.866  1.00 74.40 259 B 1 
ATOM 4531 N N   . HIS B 2 260 ? -2.107  8.336   -24.177  1.00 94.07 260 B 1 
ATOM 4532 C CA  . HIS B 2 260 ? -1.707  9.736   -24.032  1.00 94.26 260 B 1 
ATOM 4533 C C   . HIS B 2 260 ? -0.484  10.072  -24.881  1.00 94.45 260 B 1 
ATOM 4534 O O   . HIS B 2 260 ? -0.535  11.016  -25.671  1.00 93.80 260 B 1 
ATOM 4535 C CB  . HIS B 2 260 ? -1.468  10.059  -22.549  1.00 93.90 260 B 1 
ATOM 4536 C CG  . HIS B 2 260 ? -0.735  11.353  -22.352  1.00 94.27 260 B 1 
ATOM 4537 N ND1 . HIS B 2 260 ? -1.225  12.618  -22.590  1.00 86.73 260 B 1 
ATOM 4538 C CD2 . HIS B 2 260 ? 0.582   11.498  -22.000  1.00 87.24 260 B 1 
ATOM 4539 C CE1 . HIS B 2 260 ? -0.231  13.490  -22.382  1.00 89.34 260 B 1 
ATOM 4540 N NE2 . HIS B 2 260 ? 0.884   12.851  -22.025  1.00 90.04 260 B 1 
ATOM 4541 N N   . LEU B 2 261 ? 0.589   9.286   -24.782  1.00 95.57 261 B 1 
ATOM 4542 C CA  . LEU B 2 261 ? 1.827   9.516   -25.528  1.00 95.14 261 B 1 
ATOM 4543 C C   . LEU B 2 261 ? 1.615   9.436   -27.043  1.00 94.53 261 B 1 
ATOM 4544 O O   . LEU B 2 261 ? 2.247   10.183  -27.793  1.00 92.72 261 B 1 
ATOM 4545 C CB  . LEU B 2 261 ? 2.897   8.514   -25.066  1.00 95.41 261 B 1 
ATOM 4546 C CG  . LEU B 2 261 ? 3.400   8.732   -23.625  1.00 94.96 261 B 1 
ATOM 4547 C CD1 . LEU B 2 261 ? 4.313   7.573   -23.227  1.00 91.91 261 B 1 
ATOM 4548 C CD2 . LEU B 2 261 ? 4.178   10.034  -23.467  1.00 91.63 261 B 1 
ATOM 4549 N N   . GLN B 2 262 ? 0.693   8.596   -27.518  1.00 94.63 262 B 1 
ATOM 4550 C CA  . GLN B 2 262 ? 0.354   8.480   -28.936  1.00 93.44 262 B 1 
ATOM 4551 C C   . GLN B 2 262 ? -0.572  9.592   -29.442  1.00 92.97 262 B 1 
ATOM 4552 O O   . GLN B 2 262 ? -0.482  9.982   -30.603  1.00 89.40 262 B 1 
ATOM 4553 C CB  . GLN B 2 262 ? -0.298  7.121   -29.207  1.00 92.27 262 B 1 
ATOM 4554 C CG  . GLN B 2 262 ? 0.728   5.981   -29.230  1.00 84.81 262 B 1 
ATOM 4555 C CD  . GLN B 2 262 ? 0.105   4.626   -29.599  1.00 78.42 262 B 1 
ATOM 4556 O OE1 . GLN B 2 262 ? -1.099  4.478   -29.759  1.00 70.44 262 B 1
[truncated: 298,609 more chars]
