# Supplementary material for: Photocross-linking activity-based probes to capture the dynamics of ubiquitin RING E3 ligase interactions
Source: Biochem J. 2026 Jun 3;483(7):1115–30. doi: 10.1042/BCJ20260213 (PMC13234630; doi:10.1042/BCJ20260213)
Supplement: Supplementary Data File S2 [file BCJ-2026-0213_supp2.zip › 03_Chandler_Supplementary datafile2/CHIP/Alphafold/fold_2026_01_22_10_06_chipx2_ubch5ax2_ubiquitinx2/fold_2026_01_22_10_06_chipx2_ubch5ax2_ubiquitinx2_model_1.cif]

# By using this file you agree to the legally binding terms of use found at alphafoldserver.com/output-terms
data_7f4703b25f6567fb
#
_entry.id 7f4703b25f6567fb
#
loop_
_atom_type.symbol
C 
N 
O 
S 
#
loop_
_audit_author.name
_audit_author.pdbx_ordinal
"Google DeepMind" 1 
"Isomorphic Labs" 2 
#
_audit_conform.dict_location https://raw.githubusercontent.com/ihmwg/ModelCIF/master/dist/mmcif_ma.dic
_audit_conform.dict_name     mmcif_ma.dic
_audit_conform.dict_version  1.4.5
#
loop_
_chem_comp.formula
_chem_comp.formula_weight
_chem_comp.id
_chem_comp.mon_nstd_flag
_chem_comp.name
_chem_comp.pdbx_smiles
_chem_comp.pdbx_synonyms
_chem_comp.type
"C3 H7 N O2"    89.093  ALA y ALANINE         C[C@H](N)C(O)=O                  ? "L-PEPTIDE LINKING" 
"C6 H15 N4 O2"  175.209 ARG y ARGININE        N[C@@H](CCCNC(N)=[NH2+])C(O)=O   ? "L-PEPTIDE LINKING" 
"C4 H8 N2 O3"   132.118 ASN y ASPARAGINE      N[C@@H](CC(N)=O)C(O)=O           ? "L-PEPTIDE LINKING" 
"C4 H7 N O4"    133.103 ASP y "ASPARTIC ACID" N[C@@H](CC(O)=O)C(O)=O           ? "L-PEPTIDE LINKING" 
"C3 H7 N O2 S"  121.158 CYS y CYSTEINE        N[C@@H](CS)C(O)=O                ? "L-PEPTIDE LINKING" 
"C5 H10 N2 O3"  146.144 GLN y GLUTAMINE       N[C@@H](CCC(N)=O)C(O)=O          ? "L-PEPTIDE LINKING" 
"C5 H9 N O4"    147.129 GLU y "GLUTAMIC ACID" N[C@@H](CCC(O)=O)C(O)=O          ? "L-PEPTIDE LINKING" 
"C2 H5 N O2"    75.067  GLY y GLYCINE         NCC(O)=O                         ? "PEPTIDE LINKING"   
"C6 H10 N3 O2"  156.162 HIS y HISTIDINE       N[C@@H](Cc1c[nH]c[nH+]1)C(O)=O   ? "L-PEPTIDE LINKING" 
"C6 H13 N O2"   131.173 ILE y ISOLEUCINE      CC[C@H](C)[C@H](N)C(O)=O         ? "L-PEPTIDE LINKING" 
"C6 H13 N O2"   131.173 LEU y LEUCINE         CC(C)C[C@H](N)C(O)=O             ? "L-PEPTIDE LINKING" 
"C6 H15 N2 O2"  147.195 LYS y LYSINE          N[C@@H](CCCC[NH3+])C(O)=O        ? "L-PEPTIDE LINKING" 
"C5 H11 N O2 S" 149.211 MET y METHIONINE      CSCC[C@H](N)C(O)=O               ? "L-PEPTIDE LINKING" 
"C9 H11 N O2"   165.189 PHE y PHENYLALANINE   N[C@@H](Cc1ccccc1)C(O)=O         ? "L-PEPTIDE LINKING" 
"C5 H9 N O2"    115.130 PRO y PROLINE         OC(=O)[C@@H]1CCCN1               ? "L-PEPTIDE LINKING" 
"C3 H7 N O3"    105.093 SER y SERINE          N[C@@H](CO)C(O)=O                ? "L-PEPTIDE LINKING" 
"C4 H9 N O3"    119.119 THR y THREONINE       C[C@@H](O)[C@H](N)C(O)=O         ? "L-PEPTIDE LINKING" 
"C11 H12 N2 O2" 204.225 TRP y TRYPTOPHAN      N[C@@H](Cc1c[nH]c2ccccc12)C(O)=O ? "L-PEPTIDE LINKING" 
"C9 H11 N O3"   181.189 TYR y TYROSINE        N[C@@H](Cc1ccc(O)cc1)C(O)=O      ? "L-PEPTIDE LINKING" 
"C5 H11 N O2"   117.146 VAL y VALINE          CC(C)[C@H](N)C(O)=O              ? "L-PEPTIDE LINKING" 
#
_citation.book_publisher          ?
_citation.country                 UK
_citation.id                      primary
_citation.journal_full            Nature
_citation.journal_id_ASTM         NATUAS
_citation.journal_id_CSD          0006
_citation.journal_id_ISSN         0028-0836
_citation.journal_volume          630
_citation.page_first              493
_citation.page_last               500
_citation.pdbx_database_id_DOI    10.1038/s41586-024-07487-w
_citation.pdbx_database_id_PubMed 38718835
_citation.title                   "Accurate structure prediction of biomolecular interactions with AlphaFold 3"
_citation.year                    2024
#
loop_
_citation_author.citation_id
_citation_author.name
_citation_author.ordinal
primary "Google DeepMind" 1 
primary "Isomorphic Labs" 2 
#
loop_
_entity.id
_entity.pdbx_description
_entity.type
1 . polymer 
2 . polymer 
3 . polymer 
4 . polymer 
5 . polymer 
6 . polymer 
#
loop_
_entity_poly.entity_id
_entity_poly.pdbx_strand_id
_entity_poly.type
1 A polypeptide(L) 
2 B polypeptide(L) 
3 C polypeptide(L) 
4 D polypeptide(L) 
5 E polypeptide(L) 
6 F polypeptide(L) 
#
loop_
_entity_poly_seq.entity_id
_entity_poly_seq.hetero
_entity_poly_seq.mon_id
_entity_poly_seq.num
1 n MET 1   
1 n LYS 2   
1 n GLY 3   
1 n LYS 4   
1 n GLU 5   
1 n GLU 6   
1 n LYS 7   
1 n GLU 8   
1 n GLY 9   
1 n GLY 10  
1 n ALA 11  
1 n ARG 12  
1 n LEU 13  
1 n GLY 14  
1 n ALA 15  
1 n GLY 16  
1 n GLY 17  
1 n GLY 18  
1 n SER 19  
1 n PRO 20  
1 n GLU 21  
1 n LYS 22  
1 n SER 23  
1 n PRO 24  
1 n SER 25  
1 n ALA 26  
1 n GLN 27  
1 n GLU 28  
1 n LEU 29  
1 n LYS 30  
1 n GLU 31  
1 n GLN 32  
1 n GLY 33  
1 n ASN 34  
1 n ARG 35  
1 n LEU 36  
1 n PHE 37  
1 n VAL 38  
1 n GLY 39  
1 n ARG 40  
1 n LYS 41  
1 n TYR 42  
1 n PRO 43  
1 n GLU 44  
1 n ALA 45  
1 n ALA 46  
1 n ALA 47  
1 n CYS 48  
1 n TYR 49  
1 n GLY 50  
1 n ARG 51  
1 n ALA 52  
1 n ILE 53  
1 n THR 54  
1 n ARG 55  
1 n ASN 56  
1 n PRO 57  
1 n LEU 58  
1 n VAL 59  
1 n ALA 60  
1 n VAL 61  
1 n TYR 62  
1 n TYR 63  
1 n THR 64  
1 n ASN 65  
1 n ARG 66  
1 n ALA 67  
1 n LEU 68  
1 n CYS 69  
1 n TYR 70  
1 n LEU 71  
1 n LYS 72  
1 n MET 73  
1 n GLN 74  
1 n GLN 75  
1 n HIS 76  
1 n GLU 77  
1 n GLN 78  
1 n ALA 79  
1 n LEU 80  
1 n ALA 81  
1 n ASP 82  
1 n CYS 83  
1 n ARG 84  
1 n ARG 85  
1 n ALA 86  
1 n LEU 87  
1 n GLU 88  
1 n LEU 89  
1 n ASP 90  
1 n GLY 91  
1 n GLN 92  
1 n SER 93  
1 n VAL 94  
1 n LYS 95  
1 n ALA 96  
1 n HIS 97  
1 n PHE 98  
1 n PHE 99  
1 n LEU 100 
1 n GLY 101 
1 n GLN 102 
1 n CYS 103 
1 n GLN 104 
1 n LEU 105 
1 n GLU 106 
1 n MET 107 
1 n GLU 108 
1 n SER 109 
1 n TYR 110 
1 n ASP 111 
1 n GLU 112 
1 n ALA 113 
1 n ILE 114 
1 n ALA 115 
1 n ASN 116 
1 n LEU 117 
1 n GLN 118 
1 n ARG 119 
1 n ALA 120 
1 n TYR 121 
1 n SER 122 
1 n LEU 123 
1 n ALA 124 
1 n LYS 125 
1 n GLU 126 
1 n GLN 127 
1 n ARG 128 
1 n LEU 129 
1 n ASN 130 
1 n PHE 131 
1 n GLY 132 
1 n ASP 133 
1 n ASP 134 
1 n ILE 135 
1 n PRO 136 
1 n SER 137 
1 n ALA 138 
1 n LEU 139 
1 n ARG 140 
1 n ILE 141 
1 n ALA 142 
1 n LYS 143 
1 n LYS 144 
1 n LYS 145 
1 n ARG 146 
1 n TRP 147 
1 n ASN 148 
1 n SER 149 
1 n ILE 150 
1 n GLU 151 
1 n GLU 152 
1 n ARG 153 
1 n ARG 154 
1 n ILE 155 
1 n HIS 156 
1 n GLN 157 
1 n GLU 158 
1 n SER 159 
1 n GLU 160 
1 n LEU 161 
1 n HIS 162 
1 n SER 163 
1 n TYR 164 
1 n LEU 165 
1 n SER 166 
1 n ARG 167 
1 n LEU 168 
1 n ILE 169 
1 n ALA 170 
1 n ALA 171 
1 n GLU 172 
1 n ARG 173 
1 n GLU 174 
1 n ARG 175 
1 n GLU 176 
1 n LEU 177 
1 n GLU 178 
1 n GLU 179 
1 n CYS 180 
1 n GLN 181 
1 n ARG 182 
1 n ASN 183 
1 n HIS 184 
1 n GLU 185 
1 n GLY 186 
1 n ASP 187 
1 n GLU 188 
1 n ASP 189 
1 n ASP 190 
1 n SER 191 
1 n HIS 192 
1 n VAL 193 
1 n ARG 194 
1 n ALA 195 
1 n GLN 196 
1 n GLN 197 
1 n ALA 198 
1 n CYS 199 
1 n ILE 200 
1 n GLU 201 
1 n ALA 202 
1 n LYS 203 
1 n HIS 204 
1 n ASP 205 
1 n LYS 206 
1 n TYR 207 
1 n MET 208 
1 n ALA 209 
1 n ASP 210 
1 n MET 211 
1 n ASP 212 
1 n GLU 213 
1 n LEU 214 
1 n PHE 215 
1 n SER 216 
1 n GLN 217 
1 n VAL 218 
1 n ASP 219 
1 n GLU 220 
1 n LYS 221 
1 n ARG 222 
1 n LYS 223 
1 n LYS 224 
1 n ARG 225 
1 n ASP 226 
1 n ILE 227 
1 n PRO 228 
1 n ASP 229 
1 n TYR 230 
1 n LEU 231 
1 n CYS 232 
1 n GLY 233 
1 n LYS 234 
1 n ILE 235 
1 n SER 236 
1 n PHE 237 
1 n GLU 238 
1 n LEU 239 
1 n MET 240 
1 n ARG 241 
1 n GLU 242 
1 n PRO 243 
1 n CYS 244 
1 n ILE 245 
1 n THR 246 
1 n PRO 247 
1 n SER 248 
1 n GLY 249 
1 n ILE 250 
1 n THR 251 
1 n TYR 252 
1 n ASP 253 
1 n ARG 254 
1 n LYS 255 
1 n ASP 256 
1 n ILE 257 
1 n GLU 258 
1 n GLU 259 
1 n HIS 260 
1 n LEU 261 
1 n GLN 262 
1 n ARG 263 
1 n VAL 264 
1 n GLY 265 
1 n HIS 266 
1 n PHE 267 
1 n ASP 268 
1 n PRO 269 
1 n VAL 270 
1 n THR 271 
1 n ARG 272 
1 n SER 273 
1 n PRO 274 
1 n LEU 275 
1 n THR 276 
1 n GLN 277 
1 n GLU 278 
1 n GLN 279 
1 n LEU 280 
1 n ILE 281 
1 n PRO 282 
1 n ASN 283 
1 n LEU 284 
1 n ALA 285 
1 n MET 286 
1 n LYS 287 
1 n GLU 288 
1 n VAL 289 
1 n ILE 290 
1 n ASP 291 
1 n ALA 292 
1 n PHE 293 
1 n ILE 294 
1 n SER 295 
1 n GLU 296 
1 n ASN 297 
1 n GLY 298 
1 n TRP 299 
1 n VAL 300 
1 n GLU 301 
1 n ASP 302 
1 n TYR 303 
2 n MET 1   
2 n LYS 2   
2 n GLY 3   
2 n LYS 4   
2 n GLU 5   
2 n GLU 6   
2 n LYS 7   
2 n GLU 8   
2 n GLY 9   
2 n GLY 10  
2 n ALA 11  
2 n ARG 12  
2 n LEU 13  
2 n GLY 14  
2 n ALA 15  
2 n GLY 16  
2 n GLY 17  
2 n GLY 18  
2 n SER 19  
2 n PRO 20  
2 n GLU 21  
2 n LYS 22  
2 n SER 23  
2 n PRO 24  
2 n SER 25  
2 n ALA 26  
2 n GLN 27  
2 n GLU 28  
2 n LEU 29  
2 n LYS 30  
2 n GLU 31  
2 n GLN 32  
2 n GLY 33  
2 n ASN 34  
2 n ARG 35  
2 n LEU 36  
2 n PHE 37  
2 n VAL 38  
2 n GLY 39  
2 n ARG 40  
2 n LYS 41  
2 n TYR 42  
2 n PRO 43  
2 n GLU 44  
2 n ALA 45  
2 n ALA 46  
2 n ALA 47  
2 n CYS 48  
2 n TYR 49  
2 n GLY 50  
2 n ARG 51  
2 n ALA 52  
2 n ILE 53  
2 n THR 54  
2 n ARG 55  
2 n ASN 56  
2 n PRO 57  
2 n LEU 58  
2 n VAL 59  
2 n ALA 60  
2 n VAL 61  
2 n TYR 62  
2 n TYR 63  
2 n THR 64  
2 n ASN 65  
2 n ARG 66  
2 n ALA 67  
2 n LEU 68  
2 n CYS 69  
2 n TYR 70  
2 n LEU 71  
2 n LYS 72  
2 n MET 73  
2 n GLN 74  
2 n GLN 75  
2 n HIS 76  
2 n GLU 77  
2 n GLN 78  
2 n ALA 79  
2 n LEU 80  
2 n ALA 81  
2 n ASP 82  
2 n CYS 83  
2 n ARG 84  
2 n ARG 85  
2 n ALA 86  
2 n LEU 87  
2 n GLU 88  
2 n LEU 89  
2 n ASP 90  
2 n GLY 91  
2 n GLN 92  
2 n SER 93  
2 n VAL 94  
2 n LYS 95  
2 n ALA 96  
2 n HIS 97  
2 n PHE 98  
2 n PHE 99  
2 n LEU 100 
2 n GLY 101 
2 n GLN 102 
2 n CYS 103 
2 n GLN 104 
2 n LEU 105 
2 n GLU 106 
2 n MET 107 
2 n GLU 108 
2 n SER 109 
2 n TYR 110 
2 n ASP 111 
2 n GLU 112 
2 n ALA 113 
2 n ILE 114 
2 n ALA 115 
2 n ASN 116 
2 n LEU 117 
2 n GLN 118 
2 n ARG 119 
2 n ALA 120 
2 n TYR 121 
2 n SER 122 
2 n LEU 123 
2 n ALA 124 
2 n LYS 125 
2 n GLU 126 
2 n GLN 127 
2 n ARG 128 
2 n LEU 129 
2 n ASN 130 
2 n PHE 131 
2 n GLY 132 
2 n ASP 133 
2 n ASP 134 
2 n ILE 135 
2 n PRO 136 
2 n SER 137 
2 n ALA 138 
2 n LEU 139 
2 n ARG 140 
2 n ILE 141 
2 n ALA 142 
2 n LYS 143 
2 n LYS 144 
2 n LYS 145 
2 n ARG 146 
2 n TRP 147 
2 n ASN 148 
2 n SER 149 
2 n ILE 150 
2 n GLU 151 
2 n GLU 152 
2 n ARG 153 
2 n ARG 154 
2 n ILE 155 
2 n HIS 156 
2 n GLN 157 
2 n GLU 158 
2 n SER 159 
2 n GLU 160 
2 n LEU 161 
2 n HIS 162 
2 n SER 163 
2 n TYR 164 
2 n LEU 165 
2 n SER 166 
2 n ARG 167 
2 n LEU 168 
2 n ILE 169 
2 n ALA 170 
2 n ALA 171 
2 n GLU 172 
2 n ARG 173 
2 n GLU 174 
2 n ARG 175 
2 n GLU 176 
2 n LEU 177 
2 n GLU 178 
2 n GLU 179 
2 n CYS 180 
2 n GLN 181 
2 n ARG 182 
2 n ASN 183 
2 n HIS 184 
2 n GLU 185 
2 n GLY 186 
2 n ASP 187 
2 n GLU 188 
2 n ASP 189 
2 n ASP 190 
2 n SER 191 
2 n HIS 192 
2 n VAL 193 
2 n ARG 194 
2 n ALA 195 
2 n GLN 196 
2 n GLN 197 
2 n ALA 198 
2 n CYS 199 
2 n ILE 200 
2 n GLU 201 
2 n ALA 202 
2 n LYS 203 
2 n HIS 204 
2 n ASP 205 
2 n LYS 206 
2 n TYR 207 
2 n MET 208 
2 n ALA 209 
2 n ASP 210 
2 n MET 211 
2 n ASP 212 
2 n GLU 213 
2 n LEU 214 
2 n PHE 215 
2 n SER 216 
2 n GLN 217 
2 n VAL 218 
2 n ASP 219 
2 n GLU 220 
2 n LYS 221 
2 n ARG 222 
2 n LYS 223 
2 n LYS 224 
2 n ARG 225 
2 n ASP 226 
2 n ILE 227 
2 n PRO 228 
2 n ASP 229 
2 n TYR 230 
2 n LEU 231 
2 n CYS 232 
2 n GLY 233 
2 n LYS 234 
2 n ILE 235 
2 n SER 236 
2 n PHE 237 
2 n GLU 238 
2 n LEU 239 
2 n MET 240 
2 n ARG 241 
2 n GLU 242 
2 n PRO 243 
2 n CYS 244 
2 n ILE 245 
2 n THR 246 
2 n PRO 247 
2 n SER 248 
2 n GLY 249 
2 n ILE 250 
2 n THR 251 
2 n TYR 252 
2 n ASP 253 
2 n ARG 254 
2 n LYS 255 
2 n ASP 256 
2 n ILE 257 
2 n GLU 258 
2 n GLU 259 
2 n HIS 260 
2 n LEU 261 
2 n GLN 262 
2 n ARG 263 
2 n VAL 264 
2 n GLY 265 
2 n HIS 266 
2 n PHE 267 
2 n ASP 268 
2 n PRO 269 
2 n VAL 270 
2 n THR 271 
2 n ARG 272 
2 n SER 273 
2 n PRO 274 
2 n LEU 275 
2 n THR 276 
2 n GLN 277 
2 n GLU 278 
2 n GLN 279 
2 n LEU 280 
2 n ILE 281 
2 n PRO 282 
2 n ASN 283 
2 n LEU 284 
2 n ALA 285 
2 n MET 286 
2 n LYS 287 
2 n GLU 288 
2 n VAL 289 
2 n ILE 290 
2 n ASP 291 
2 n ALA 292 
2 n PHE 293 
2 n ILE 294 
2 n SER 295 
2 n GLU 296 
2 n ASN 297 
2 n GLY 298 
2 n TRP 299 
2 n VAL 300 
2 n GLU 301 
2 n ASP 302 
2 n TYR 303 
3 n MET 1   
3 n ALA 2   
3 n LEU 3   
3 n LYS 4   
3 n ARG 5   
3 n ILE 6   
3 n GLN 7   
3 n LYS 8   
3 n GLU 9   
3 n LEU 10  
3 n SER 11  
3 n ASP 12  
3 n LEU 13  
3 n GLN 14  
3 n ARG 15  
3 n ASP 16  
3 n PRO 17  
3 n PRO 18  
3 n ALA 19  
3 n HIS 20  
3 n CYS 21  
3 n SER 22  
3 n ALA 23  
3 n GLY 24  
3 n PRO 25  
3 n VAL 26  
3 n GLY 27  
3 n ASP 28  
3 n ASP 29  
3 n LEU 30  
3 n PHE 31  
3 n HIS 32  
3 n TRP 33  
3 n GLN 34  
3 n ALA 35  
3 n THR 36  
3 n ILE 37  
3 n MET 38  
3 n GLY 39  
3 n PRO 40  
3 n PRO 41  
3 n ASP 42  
3 n SER 43  
3 n ALA 44  
3 n TYR 45  
3 n GLN 46  
3 n GLY 47  
3 n GLY 48  
3 n VAL 49  
3 n PHE 50  
3 n PHE 51  
3 n LEU 52  
3 n THR 53  
3 n VAL 54  
3 n HIS 55  
3 n PHE 56  
3 n PRO 57  
3 n THR 58  
3 n ASP 59  
3 n TYR 60  
3 n PRO 61  
3 n PHE 62  
3 n LYS 63  
3 n PRO 64  
3 n PRO 65  
3 n LYS 66  
3 n ILE 67  
3 n ALA 68  
3 n PHE 69  
3 n THR 70  
3 n THR 71  
3 n LYS 72  
3 n ILE 73  
3 n TYR 74  
3 n HIS 75  
3 n PRO 76  
3 n ASN 77  
3 n ILE 78  
3 n ASN 79  
3 n SER 80  
3 n ASN 81  
3 n GLY 82  
3 n SER 83  
3 n ILE 84  
3 n CYS 85  
3 n LEU 86  
3 n ASP 87  
3 n ILE 88  
3 n LEU 89  
3 n ARG 90  
3 n SER 91  
3 n GLN 92  
3 n TRP 93  
3 n SER 94  
3 n PRO 95  
3 n ALA 96  
3 n LEU 97  
3 n THR 98  
3 n VAL 99  
3 n SER 100 
3 n LYS 101 
3 n VAL 102 
3 n LEU 103 
3 n LEU 104 
3 n SER 105 
3 n ILE 106 
3 n CYS 107 
3 n SER 108 
3 n LEU 109 
3 n LEU 110 
3 n CYS 111 
3 n ASP 112 
3 n PRO 113 
3 n ASN 114 
3 n PRO 115 
3 n ASP 116 
3 n ASP 117 
3 n PRO 118 
3 n LEU 119 
3 n VAL 120 
3 n PRO 121 
3 n ASP 122 
3 n ILE 123 
3 n ALA 124 
3 n GLN 125 
3 n ILE 126 
3 n TYR 127 
3 n LYS 128 
3 n SER 129 
3 n ASP 130 
3 n LYS 131 
3 n GLU 132 
3 n LYS 133 
3 n TYR 134 
3 n ASN 135 
3 n ARG 136 
3 n HIS 137 
3 n ALA 138 
3 n ARG 139 
3 n GLU 140 
3 n TRP 141 
3 n THR 142 
3 n GLN 143 
3 n LYS 144 
3 n TYR 145 
3 n ALA 146 
3 n MET 147 
4 n MET 1   
4 n ALA 2   
4 n LEU 3   
4 n LYS 4   
4 n ARG 5   
4 n ILE 6   
4 n GLN 7   
4 n LYS 8   
4 n GLU 9   
4 n LEU 10  
4 n SER 11  
4 n ASP 12  
4 n LEU 13  
4 n GLN 14  
4 n ARG 15  
4 n ASP 16  
4 n PRO 17  
4 n PRO 18  
4 n ALA 19  
4 n HIS 20  
4 n CYS 21  
4 n SER 22  
4 n ALA 23  
4 n GLY 24  
4 n PRO 25  
4 n VAL 26  
4 n GLY 27  
4 n ASP 28  
4 n ASP 29  
4 n LEU 30  
4 n PHE 31  
4 n HIS 32  
4 n TRP 33  
4 n GLN 34  
4 n ALA 35  
4 n THR 36  
4 n ILE 37  
4 n MET 38  
4 n GLY 39  
4 n PRO 40  
4 n PRO 41  
4 n ASP 42  
4 n SER 43  
4 n ALA 44  
4 n TYR 45  
4 n GLN 46  
4 n GLY 47  
4 n GLY 48  
4 n VAL 49  
4 n PHE 50  
4 n PHE 51  
4 n LEU 52  
4 n THR 53  
4 n VAL 54  
4 n HIS 55  
4 n PHE 56  
4 n PRO 57  
4 n THR 58  
4 n ASP 59  
4 n TYR 60  
4 n PRO 61  
4 n PHE 62  
4 n LYS 63  
4 n PRO 64  
4 n PRO 65  
4 n LYS 66  
4 n ILE 67  
4 n ALA 68  
4 n PHE 69  
4 n THR 70  
4 n THR 71  
4 n LYS 72  
4 n ILE 73  
4 n TYR 74  
4 n HIS 75  
4 n PRO 76  
4 n ASN 77  
4 n ILE 78  
4 n ASN 79  
4 n SER 80  
4 n ASN 81  
4 n GLY 82  
4 n SER 83  
4 n ILE 84  
4 n CYS 85  
4 n LEU 86  
4 n ASP 87  
4 n ILE 88  
4 n LEU 89  
4 n ARG 90  
4 n SER 91  
4 n GLN 92  
4 n TRP 93  
4 n SER 94  
4 n PRO 95  
4 n ALA 96  
4 n LEU 97  
4 n THR 98  
4 n VAL 99  
4 n SER 100 
4 n LYS 101 
4 n VAL 102 
4 n LEU 103 
4 n LEU 104 
4 n SER 105 
4 n ILE 106 
4 n CYS 107 
4 n SER 108 
4 n LEU 109 
4 n LEU 110 
4 n CYS 111 
4 n ASP 112 
4 n PRO 113 
4 n ASN 114 
4 n PRO 115 
4 n ASP 116 
4 n ASP 117 
4 n PRO 118 
4 n LEU 119 
4 n VAL 120 
4 n PRO 121 
4 n ASP 122 
4 n ILE 123 
4 n ALA 124 
4 n GLN 125 
4 n ILE 126 
4 n TYR 127 
4 n LYS 128 
4 n SER 129 
4 n ASP 130 
4 n LYS 131 
4 n GLU 132 
4 n LYS 133 
4 n TYR 134 
4 n ASN 135 
4 n ARG 136 
4 n HIS 137 
4 n ALA 138 
4 n ARG 139 
4 n GLU 140 
4 n TRP 141 
4 n THR 142 
4 n GLN 143 
4 n LYS 144 
4 n TYR 145 
4 n ALA 146 
4 n MET 147 
5 n MET 1   
5 n GLN 2   
5 n ILE 3   
5 n PHE 4   
5 n VAL 5   
5 n LYS 6   
5 n THR 7   
5 n LEU 8   
5 n THR 9   
5 n GLY 10  
5 n LYS 11  
5 n THR 12  
5 n ILE 13  
5 n THR 14  
5 n LEU 15  
5 n GLU 16  
5 n VAL 17  
5 n GLU 18  
5 n PRO 19  
5 n SER 20  
5 n ASP 21  
5 n THR 22  
5 n ILE 23  
5 n GLU 24  
5 n ASN 25  
5 n VAL 26  
5 n LYS 27  
5 n ALA 28  
5 n LYS 29  
5 n ILE 30  
5 n GLN 31  
5 n ASP 32  
5 n LYS 33  
5 n GLU 34  
5 n GLY 35  
5 n ILE 36  
5 n PRO 37  
5 n PRO 38  
5 n ASP 39  
5 n GLN 40  
5 n GLN 41  
5 n ARG 42  
5 n LEU 43  
5 n ILE 44  
5 n PHE 45  
5 n ALA 46  
5 n GLY 47  
5 n LYS 48  
5 n GLN 49  
5 n LEU 50  
5 n GLU 51  
5 n ASP 52  
5 n GLY 53  
5 n ARG 54  
5 n THR 55  
5 n LEU 56  
5 n SER 57  
5 n ASP 58  
5 n TYR 59  
5 n ASN 60  
5 n ILE 61  
5 n GLN 62  
5 n LYS 63  
5 n GLU 64  
5 n SER 65  
5 n THR 66  
5 n LEU 67  
5 n HIS 68  
5 n LEU 69  
5 n VAL 70  
5 n LEU 71  
5 n ARG 72  
5 n LEU 73  
5 n ARG 74  
5 n GLY 75  
5 n GLY 76  
6 n MET 1   
6 n GLN 2   
6 n ILE 3   
6 n PHE 4   
6 n VAL 5   
6 n LYS 6   
6 n THR 7   
6 n LEU 8   
6 n THR 9   
6 n GLY 10  
6 n LYS 11  
6 n THR 12  
6 n ILE 13  
6 n THR 14  
6 n LEU 15  
6 n GLU 16  
6 n VAL 17  
6 n GLU 18  
6 n PRO 19  
6 n SER 20  
6 n ASP 21  
6 n THR 22  
6 n ILE 23  
6 n GLU 24  
6 n ASN 25  
6 n VAL 26  
6 n LYS 27  
6 n ALA 28  
6 n LYS 29  
6 n ILE 30  
6 n GLN 31  
6 n ASP 32  
6 n LYS 33  
6 n GLU 34  
6 n GLY 35  
6 n ILE 36  
6 n PRO 37  
6 n PRO 38  
6 n ASP 39  
6 n GLN 40  
6 n GLN 41  
6 n ARG 42  
6 n LEU 43  
6 n ILE 44  
6 n PHE 45  
6 n ALA 46  
6 n GLY 47  
6 n LYS 48  
6 n GLN 49  
6 n LEU 50  
6 n GLU 51  
6 n ASP 52  
6 n GLY 53  
6 n ARG 54  
6 n THR 55  
6 n LEU 56  
6 n SER 57  
6 n ASP 58  
6 n TYR 59  
6 n ASN 60  
6 n ILE 61  
6 n GLN 62  
6 n LYS 63  
6 n GLU 64  
6 n SER 65  
6 n THR 66  
6 n LEU 67  
6 n HIS 68  
6 n LEU 69  
6 n VAL 70  
6 n LEU 71  
6 n ARG 72  
6 n LEU 73  
6 n ARG 74  
6 n GLY 75  
6 n GLY 76  
#
_ma_data.content_type "model coordinates"
_ma_data.id           1
_ma_data.name         Model
#
_ma_model_list.data_id          1
_ma_model_list.model_group_id   1
_ma_model_list.model_group_name "AlphaFold-beta-20231127 (52ceabbc-a146-4d20-8f14-848cbf63912f @ 2026-01-22 02:13:10)"
_ma_model_list.model_id         1
_ma_model_list.model_name       "Top ranked model"
_ma_model_list.model_type       "Ab initio model"
_ma_model_list.ordinal_id       1
#
loop_
_ma_protocol_step.method_type
_ma_protocol_step.ordinal_id
_ma_protocol_step.protocol_id
_ma_protocol_step.step_id
"coevolution MSA" 1 1 1 
"template search" 2 1 2 
modeling          3 1 3 
#
loop_
_ma_qa_metric.id
_ma_qa_metric.mode
_ma_qa_metric.name
_ma_qa_metric.software_group_id
_ma_qa_metric.type
1 global pLDDT 1 pLDDT 
2 local  pLDDT 1 pLDDT 
#
_ma_qa_metric_global.metric_id    1
_ma_qa_metric_global.metric_value 83.71
_ma_qa_metric_global.model_id     1
_ma_qa_metric_global.ordinal_id   1
#
_ma_software_group.group_id    1
_ma_software_group.ordinal_id  1
_ma_software_group.software_id 1
#
loop_
_ma_target_entity.data_id
_ma_target_entity.entity_id
_ma_target_entity.origin
1 1 . 
1 2 . 
1 3 . 
1 4 . 
1 5 . 
1 6 . 
#
loop_
_ma_target_entity_instance.asym_id
_ma_target_entity_instance.details
_ma_target_entity_instance.entity_id
A . 1 
B . 2 
C . 3 
D . 4 
E . 5 
F . 6 
#
loop_
_pdbx_data_usage.details
_pdbx_data_usage.id
_pdbx_data_usage.type
_pdbx_data_usage.url
;NON-COMMERCIAL USE ONLY, BY USING THIS FILE YOU AGREE TO THE TERMS OF USE FOUND
AT alphafoldserver.com/output-terms.
;
1 license    ? 
;THE INFORMATION IS NOT INTENDED FOR, HAS NOT BEEN VALIDATED FOR, AND IS NOT
APPROVED FOR CLINICAL USE. IT SHOULD NOT BE USED FOR CLINICAL PURPOSE OR RELIED
ON FOR MEDICAL OR OTHER PROFESSIONAL ADVICE. IT IS THEORETICAL MODELLING ONLY
AND CAUTION SHOULD BE EXERCISED IN ITS USE. IT IS PROVIDED "AS-IS" WITHOUT ANY
WARRANTY OF ANY KIND, WHETHER EXPRESSED OR IMPLIED. NO WARRANTY IS GIVEN THAT
USE OF THE INFORMATION SHALL NOT INFRINGE THE RIGHTS OF ANY THIRD PARTY.
;
2 disclaimer ? 
#
loop_
_pdbx_poly_seq_scheme.asym_id
_pdbx_poly_seq_scheme.auth_seq_num
_pdbx_poly_seq_scheme.entity_id
_pdbx_poly_seq_scheme.hetero
_pdbx_poly_seq_scheme.mon_id
_pdbx_poly_seq_scheme.pdb_ins_code
_pdbx_poly_seq_scheme.pdb_seq_num
_pdbx_poly_seq_scheme.pdb_strand_id
_pdbx_poly_seq_scheme.seq_id
A 1   1 n MET . 1   A 1   
A 2   1 n LYS . 2   A 2   
A 3   1 n GLY . 3   A 3   
A 4   1 n LYS . 4   A 4   
A 5   1 n GLU . 5   A 5   
A 6   1 n GLU . 6   A 6   
A 7   1 n LYS . 7   A 7   
A 8   1 n GLU . 8   A 8   
A 9   1 n GLY . 9   A 9   
A 10  1 n GLY . 10  A 10  
A 11  1 n ALA . 11  A 11  
A 12  1 n ARG . 12  A 12  
A 13  1 n LEU . 13  A 13  
A 14  1 n GLY . 14  A 14  
A 15  1 n ALA . 15  A 15  
A 16  1 n GLY . 16  A 16  
A 17  1 n GLY . 17  A 17  
A 18  1 n GLY . 18  A 18  
A 19  1 n SER . 19  A 19  
A 20  1 n PRO . 20  A 20  
A 21  1 n GLU . 21  A 21  
A 22  1 n LYS . 22  A 22  
A 23  1 n SER . 23  A 23  
A 24  1 n PRO . 24  A 24  
A 25  1 n SER . 25  A 25  
A 26  1 n ALA . 26  A 26  
A 27  1 n GLN . 27  A 27  
A 28  1 n GLU . 28  A 28  
A 29  1 n LEU . 29  A 29  
A 30  1 n LYS . 30  A 30  
A 31  1 n GLU . 31  A 31  
A 32  1 n GLN . 32  A 32  
A 33  1 n GLY . 33  A 33  
A 34  1 n ASN . 34  A 34  
A 35  1 n ARG . 35  A 35  
A 36  1 n LEU . 36  A 36  
A 37  1 n PHE . 37  A 37  
A 38  1 n VAL . 38  A 38  
A 39  1 n GLY . 39  A 39  
A 40  1 n ARG . 40  A 40  
A 41  1 n LYS . 41  A 41  
A 42  1 n TYR . 42  A 42  
A 43  1 n PRO . 43  A 43  
A 44  1 n GLU . 44  A 44  
A 45  1 n ALA . 45  A 45  
A 46  1 n ALA . 46  A 46  
A 47  1 n ALA . 47  A 47  
A 48  1 n CYS . 48  A 48  
A 49  1 n TYR . 49  A 49  
A 50  1 n GLY . 50  A 50  
A 51  1 n ARG . 51  A 51  
A 52  1 n ALA . 52  A 52  
A 53  1 n ILE . 53  A 53  
A 54  1 n THR . 54  A 54  
A 55  1 n ARG . 55  A 55  
A 56  1 n ASN . 56  A 56  
A 57  1 n PRO . 57  A 57  
A 58  1 n LEU . 58  A 58  
A 59  1 n VAL . 59  A 59  
A 60  1 n ALA . 60  A 60  
A 61  1 n VAL . 61  A 61  
A 62  1 n TYR . 62  A 62  
A 63  1 n TYR . 63  A 63  
A 64  1 n THR . 64  A 64  
A 65  1 n ASN . 65  A 65  
A 66  1 n ARG . 66  A 66  
A 67  1 n ALA . 67  A 67  
A 68  1 n LEU . 68  A 68  
A 69  1 n CYS . 69  A 69  
A 70  1 n TYR . 70  A 70  
A 71  1 n LEU . 71  A 71  
A 72  1 n LYS . 72  A 72  
A 73  1 n MET . 73  A 73  
A 74  1 n GLN . 74  A 74  
A 75  1 n GLN . 75  A 75  
A 76  1 n HIS . 76  A 76  
A 77  1 n GLU . 77  A 77  
A 78  1 n GLN . 78  A 78  
A 79  1 n ALA . 79  A 79  
A 80  1 n LEU . 80  A 80  
A 81  1 n ALA . 81  A 81  
A 82  1 n ASP . 82  A 82  
A 83  1 n CYS . 83  A 83  
A 84  1 n ARG . 84  A 84  
A 85  1 n ARG . 85  A 85  
A 86  1 n ALA . 86  A 86  
A 87  1 n LEU . 87  A 87  
A 88  1 n GLU . 88  A 88  
A 89  1 n LEU . 89  A 89  
A 90  1 n ASP . 90  A 90  
A 91  1 n GLY . 91  A 91  
A 92  1 n GLN . 92  A 92  
A 93  1 n SER . 93  A 93  
A 94  1 n VAL . 94  A 94  
A 95  1 n LYS . 95  A 95  
A 96  1 n ALA . 96  A 96  
A 97  1 n HIS . 97  A 97  
A 98  1 n PHE . 98  A 98  
A 99  1 n PHE . 99  A 99  
A 100 1 n LEU . 100 A 100 
A 101 1 n GLY . 101 A 101 
A 102 1 n GLN . 102 A 102 
A 103 1 n CYS . 103 A 103 
A 104 1 n GLN . 104 A 104 
A 105 1 n LEU . 105 A 105 
A 106 1 n GLU . 106 A 106 
A 107 1 n MET . 107 A 107 
A 108 1 n GLU . 108 A 108 
A 109 1 n SER . 109 A 109 
A 110 1 n TYR . 110 A 110 
A 111 1 n ASP . 111 A 111 
A 112 1 n GLU . 112 A 112 
A 113 1 n ALA . 113 A 113 
A 114 1 n ILE . 114 A 114 
A 115 1 n ALA . 115 A 115 
A 116 1 n ASN . 116 A 116 
A 117 1 n LEU . 117 A 117 
A 118 1 n GLN . 118 A 118 
A 119 1 n ARG . 119 A 119 
A 120 1 n ALA . 120 A 120 
A 121 1 n TYR . 121 A 121 
A 122 1 n SER . 122 A 122 
A 123 1 n LEU . 123 A 123 
A 124 1 n ALA . 124 A 124 
A 125 1 n LYS . 125 A 125 
A 126 1 n GLU . 126 A 126 
A 127 1 n GLN . 127 A 127 
A 128 1 n ARG . 128 A 128 
A 129 1 n LEU . 129 A 129 
A 130 1 n ASN . 130 A 130 
A 131 1 n PHE . 131 A 131 
A 132 1 n GLY . 132 A 132 
A 133 1 n ASP . 133 A 133 
A 134 1 n ASP . 134 A 134 
A 135 1 n ILE . 135 A 135 
A 136 1 n PRO . 136 A 136 
A 137 1 n SER . 137 A 137 
A 138 1 n ALA . 138 A 138 
A 139 1 n LEU . 139 A 139 
A 140 1 n ARG . 140 A 140 
A 141 1 n ILE . 141 A 141 
A 142 1 n ALA . 142 A 142 
A 143 1 n LYS . 143 A 143 
A 144 1 n LYS . 144 A 144 
A 145 1 n LYS . 145 A 145 
A 146 1 n ARG . 146 A 146 
A 147 1 n TRP . 147 A 147 
A 148 1 n ASN . 148 A 148 
A 149 1 n SER . 149 A 149 
A 150 1 n ILE . 150 A 150 
A 151 1 n GLU . 151 A 151 
A 152 1 n GLU . 152 A 152 
A 153 1 n ARG . 153 A 153 
A 154 1 n ARG . 154 A 154 
A 155 1 n ILE . 155 A 155 
A 156 1 n HIS . 156 A 156 
A 157 1 n GLN . 157 A 157 
A 158 1 n GLU . 158 A 158 
A 159 1 n SER . 159 A 159 
A 160 1 n GLU . 160 A 160 
A 161 1 n LEU . 161 A 161 
A 162 1 n HIS . 162 A 162 
A 163 1 n SER . 163 A 163 
A 164 1 n TYR . 164 A 164 
A 165 1 n LEU . 165 A 165 
A 166 1 n SER . 166 A 166 
A 167 1 n ARG . 167 A 167 
A 168 1 n LEU . 168 A 168 
A 169 1 n ILE . 169 A 169 
A 170 1 n ALA . 170 A 170 
A 171 1 n ALA . 171 A 171 
A 172 1 n GLU . 172 A 172 
A 173 1 n ARG . 173 A 173 
A 174 1 n GLU . 174 A 174 
A 175 1 n ARG . 175 A 175 
A 176 1 n GLU . 176 A 176 
A 177 1 n LEU . 177 A 177 
A 178 1 n GLU . 178 A 178 
A 179 1 n GLU . 179 A 179 
A 180 1 n CYS . 180 A 180 
A 181 1 n GLN . 181 A 181 
A 182 1 n ARG . 182 A 182 
A 183 1 n ASN . 183 A 183 
A 184 1 n HIS . 184 A 184 
A 185 1 n GLU . 185 A 185 
A 186 1 n GLY . 186 A 186 
A 187 1 n ASP . 187 A 187 
A 188 1 n GLU . 188 A 188 
A 189 1 n ASP . 189 A 189 
A 190 1 n ASP . 190 A 190 
A 191 1 n SER . 191 A 191 
A 192 1 n HIS . 192 A 192 
A 193 1 n VAL . 193 A 193 
A 194 1 n ARG . 194 A 194 
A 195 1 n ALA . 195 A 195 
A 196 1 n GLN . 196 A 196 
A 197 1 n GLN . 197 A 197 
A 198 1 n ALA . 198 A 198 
A 199 1 n CYS . 199 A 199 
A 200 1 n ILE . 200 A 200 
A 201 1 n GLU . 201 A 201 
A 202 1 n ALA . 202 A 202 
A 203 1 n LYS . 203 A 203 
A 204 1 n HIS . 204 A 204 
A 205 1 n ASP . 205 A 205 
A 206 1 n LYS . 206 A 206 
A 207 1 n TYR . 207 A 207 
A 208 1 n MET . 208 A 208 
A 209 1 n ALA . 209 A 209 
A 210 1 n ASP . 210 A 210 
A 211 1 n MET . 211 A 211 
A 212 1 n ASP . 212 A 212 
A 213 1 n GLU . 213 A 213 
A 214 1 n LEU . 214 A 214 
A 215 1 n PHE . 215 A 215 
A 216 1 n SER . 216 A 216 
A 217 1 n GLN . 217 A 217 
A 218 1 n VAL . 218 A 218 
A 219 1 n ASP . 219 A 219 
A 220 1 n GLU . 220 A 220 
A 221 1 n LYS . 221 A 221 
A 222 1 n ARG . 222 A 222 
A 223 1 n LYS . 223 A 223 
A 224 1 n LYS . 224 A 224 
A 225 1 n ARG . 225 A 225 
A 226 1 n ASP . 226 A 226 
A 227 1 n ILE . 227 A 227 
A 228 1 n PRO . 228 A 228 
A 229 1 n ASP . 229 A 229 
A 230 1 n TYR . 230 A 230 
A 231 1 n LEU . 231 A 231 
A 232 1 n CYS . 232 A 232 
A 233 1 n GLY . 233 A 233 
A 234 1 n LYS . 234 A 234 
A 235 1 n ILE . 235 A 235 
A 236 1 n SER . 236 A 236 
A 237 1 n PHE . 237 A 237 
A 238 1 n GLU . 238 A 238 
A 239 1 n LEU . 239 A 239 
A 240 1 n MET . 240 A 240 
A 241 1 n ARG . 241 A 241 
A 242 1 n GLU . 242 A 242 
A 243 1 n PRO . 243 A 243 
A 244 1 n CYS . 244 A 244 
A 245 1 n ILE . 245 A 245 
A 246 1 n THR . 246 A 246 
A 247 1 n PRO . 247 A 247 
A 248 1 n SER . 248 A 248 
A 249 1 n GLY . 249 A 249 
A 250 1 n ILE . 250 A 250 
A 251 1 n THR . 251 A 251 
A 252 1 n TYR . 252 A 252 
A 253 1 n ASP . 253 A 253 
A 254 1 n ARG . 254 A 254 
A 255 1 n LYS . 255 A 255 
A 256 1 n ASP . 256 A 256 
A 257 1 n ILE . 257 A 257 
A 258 1 n GLU . 258 A 258 
A 259 1 n GLU . 259 A 259 
A 260 1 n HIS . 260 A 260 
A 261 1 n LEU . 261 A 261 
A 262 1 n GLN . 262 A 262 
A 263 1 n ARG . 263 A 263 
A 264 1 n VAL . 264 A 264 
A 265 1 n GLY . 265 A 265 
A 266 1 n HIS . 266 A 266 
A 267 1 n PHE . 267 A 267 
A 268 1 n ASP . 268 A 268 
A 269 1 n PRO . 269 A 269 
A 270 1 n VAL . 270 A 270 
A 271 1 n THR . 271 A 271 
A 272 1 n ARG . 272 A 272 
A 273 1 n SER . 273 A 273 
A 274 1 n PRO . 274 A 274 
A 275 1 n LEU . 275 A 275 
A 276 1 n THR . 276 A 276 
A 277 1 n GLN . 277 A 277 
A 278 1 n GLU . 278 A 278 
A 279 1 n GLN . 279 A 279 
A 280 1 n LEU . 280 A 280 
A 281 1 n ILE . 281 A 281 
A 282 1 n PRO . 282 A 282 
A 283 1 n ASN . 283 A 283 
A 284 1 n LEU . 284 A 284 
A 285 1 n ALA . 285 A 285 
A 286 1 n MET . 286 A 286 
A 287 1 n LYS . 287 A 287 
A 288 1 n GLU . 288 A 288 
A 289 1 n VAL . 289 A 289 
A 290 1 n ILE . 290 A 290 
A 291 1 n ASP . 291 A 291 
A 292 1 n ALA . 292 A 292 
A 293 1 n PHE . 293 A 293 
A 294 1 n ILE . 294 A 294 
A 295 1 n SER . 295 A 295 
A 296 1 n GLU . 296 A 296 
A 297 1 n ASN . 297 A 297 
A 298 1 n GLY . 298 A 298 
A 299 1 n TRP . 299 A 299 
A 300 1 n VAL . 300 A 300 
A 301 1 n GLU . 301 A 301 
A 302 1 n ASP . 302 A 302 
A 303 1 n TYR . 303 A 303 
B 1   2 n MET . 1   B 1   
B 2   2 n LYS . 2   B 2   
B 3   2 n GLY . 3   B 3   
B 4   2 n LYS . 4   B 4   
B 5   2 n GLU . 5   B 5   
B 6   2 n GLU . 6   B 6   
B 7   2 n LYS . 7   B 7   
B 8   2 n GLU . 8   B 8   
B 9   2 n GLY . 9   B 9   
B 10  2 n GLY . 10  B 10  
B 11  2 n ALA . 11  B 11  
B 12  2 n ARG . 12  B 12  
B 13  2 n LEU . 13  B 13  
B 14  2 n GLY . 14  B 14  
B 15  2 n ALA . 15  B 15  
B 16  2 n GLY . 16  B 16  
B 17  2 n GLY . 17  B 17  
B 18  2 n GLY . 18  B 18  
B 19  2 n SER . 19  B 19  
B 20  2 n PRO . 20  B 20  
B 21  2 n GLU . 21  B 21  
B 22  2 n LYS . 22  B 22  
B 23  2 n SER . 23  B 23  
B 24  2 n PRO . 24  B 24  
B 25  2 n SER . 25  B 25  
B 26  2 n ALA . 26  B 26  
B 27  2 n GLN . 27  B 27  
B 28  2 n GLU . 28  B 28  
B 29  2 n LEU . 29  B 29  
B 30  2 n LYS . 30  B 30  
B 31  2 n GLU . 31  B 31  
B 32  2 n GLN . 32  B 32  
B 33  2 n GLY . 33  B 33  
B 34  2 n ASN . 34  B 34  
B 35  2 n ARG . 35  B 35  
B 36  2 n LEU . 36  B 36  
B 37  2 n PHE . 37  B 37  
B 38  2 n VAL . 38  B 38  
B 39  2 n GLY . 39  B 39  
B 40  2 n ARG . 40  B 40  
B 41  2 n LYS . 41  B 41  
B 42  2 n TYR . 42  B 42  
B 43  2 n PRO . 43  B 43  
B 44  2 n GLU . 44  B 44  
B 45  2 n ALA . 45  B 45  
B 46  2 n ALA . 46  B 46  
B 47  2 n ALA . 47  B 47  
B 48  2 n CYS . 48  B 48  
B 49  2 n TYR . 49  B 49  
B 50  2 n GLY . 50  B 50  
B 51  2 n ARG . 51  B 51  
B 52  2 n ALA . 52  B 52  
B 53  2 n ILE . 53  B 53  
B 54  2 n THR . 54  B 54  
B 55  2 n ARG . 55  B 55  
B 56  2 n ASN . 56  B 56  
B 57  2 n PRO . 57  B 57  
B 58  2 n LEU . 58  B 58  
B 59  2 n VAL . 59  B 59  
B 60  2 n ALA . 60  B 60  
B 61  2 n VAL . 61  B 61  
B 62  2 n TYR . 62  B 62  
B 63  2 n TYR . 63  B 63  
B 64  2 n THR . 64  B 64  
B 65  2 n ASN . 65  B 65  
B 66  2 n ARG . 66  B 66  
B 67  2 n ALA . 67  B 67  
B 68  2 n LEU . 68  B 68  
B 69  2 n CYS . 69  B 69  
B 70  2 n TYR . 70  B 70  
B 71  2 n LEU . 71  B 71  
B 72  2 n LYS . 72  B 72  
B 73  2 n MET . 73  B 73  
B 74  2 n GLN . 74  B 74  
B 75  2 n GLN . 75  B 75  
B 76  2 n HIS . 76  B 76  
B 77  2 n GLU . 77  B 77  
B 78  2 n GLN . 78  B 78  
B 79  2 n ALA . 79  B 79  
B 80  2 n LEU . 80  B 80  
B 81  2 n ALA . 81  B 81  
B 82  2 n ASP . 82  B 82  
B 83  2 n CYS . 83  B 83  
B 84  2 n ARG . 84  B 84  
B 85  2 n ARG . 85  B 85  
B 86  2 n ALA . 86  B 86  
B 87  2 n LEU . 87  B 87  
B 88  2 n GLU . 88  B 88  
B 89  2 n LEU . 89  B 89  
B 90  2 n ASP . 90  B 90  
B 91  2 n GLY . 91  B 91  
B 92  2 n GLN . 92  B 92  
B 93  2 n SER . 93  B 93  
B 94  2 n VAL . 94  B 94  
B 95  2 n LYS . 95  B 95  
B 96  2 n ALA . 96  B 96  
B 97  2 n HIS . 97  B 97  
B 98  2 n PHE . 98  B 98  
B 99  2 n PHE . 99  B 99  
B 100 2 n LEU . 100 B 100 
B 101 2 n GLY . 101 B 101 
B 102 2 n GLN . 102 B 102 
B 103 2 n CYS . 103 B 103 
B 104 2 n GLN . 104 B 104 
B 105 2 n LEU . 105 B 105 
B 106 2 n GLU . 106 B 106 
B 107 2 n MET . 107 B 107 
B 108 2 n GLU . 108 B 108 
B 109 2 n SER . 109 B 109 
B 110 2 n TYR . 110 B 110 
B 111 2 n ASP . 111 B 111 
B 112 2 n GLU . 112 B 112 
B 113 2 n ALA . 113 B 113 
B 114 2 n ILE . 114 B 114 
B 115 2 n ALA . 115 B 115 
B 116 2 n ASN . 116 B 116 
B 117 2 n LEU . 117 B 117 
B 118 2 n GLN . 118 B 118 
B 119 2 n ARG . 119 B 119 
B 120 2 n ALA . 120 B 120 
B 121 2 n TYR . 121 B 121 
B 122 2 n SER . 122 B 122 
B 123 2 n LEU . 123 B 123 
B 124 2 n ALA . 124 B 124 
B 125 2 n LYS . 125 B 125 
B 126 2 n GLU . 126 B 126 
B 127 2 n GLN . 127 B 127 
B 128 2 n ARG . 128 B 128 
B 129 2 n LEU . 129 B 129 
B 130 2 n ASN . 130 B 130 
B 131 2 n PHE . 131 B 131 
B 132 2 n GLY . 132 B 132 
B 133 2 n ASP . 133 B 133 
B 134 2 n ASP . 134 B 134 
B 135 2 n ILE . 135 B 135 
B 136 2 n PRO . 136 B 136 
B 137 2 n SER . 137 B 137 
B 138 2 n ALA . 138 B 138 
B 139 2 n LEU . 139 B 139 
B 140 2 n ARG . 140 B 140 
B 141 2 n ILE . 141 B 141 
B 142 2 n ALA . 142 B 142 
B 143 2 n LYS . 143 B 143 
B 144 2 n LYS . 144 B 144 
B 145 2 n LYS . 145 B 145 
B 146 2 n ARG . 146 B 146 
B 147 2 n TRP . 147 B 147 
B 148 2 n ASN . 148 B 148 
B 149 2 n SER . 149 B 149 
B 150 2 n ILE . 150 B 150 
B 151 2 n GLU . 151 B 151 
B 152 2 n GLU . 152 B 152 
B 153 2 n ARG . 153 B 153 
B 154 2 n ARG . 154 B 154 
B 155 2 n ILE . 155 B 155 
B 156 2 n HIS . 156 B 156 
B 157 2 n GLN . 157 B 157 
B 158 2 n GLU . 158 B 158 
B 159 2 n SER . 159 B 159 
B 160 2 n GLU . 160 B 160 
B 161 2 n LEU . 161 B 161 
B 162 2 n HIS . 162 B 162 
B 163 2 n SER . 163 B 163 
B 164 2 n TYR . 164 B 164 
B 165 2 n LEU . 165 B 165 
B 166 2 n SER . 166 B 166 
B 167 2 n ARG . 167 B 167 
B 168 2 n LEU . 168 B 168 
B 169 2 n ILE . 169 B 169 
B 170 2 n ALA . 170 B 170 
B 171 2 n ALA . 171 B 171 
B 172 2 n GLU . 172 B 172 
B 173 2 n ARG . 173 B 173 
B 174 2 n GLU . 174 B 174 
B 175 2 n ARG . 175 B 175 
B 176 2 n GLU . 176 B 176 
B 177 2 n LEU . 177 B 177 
B 178 2 n GLU . 178 B 178 
B 179 2 n GLU . 179 B 179 
B 180 2 n CYS . 180 B 180 
B 181 2 n GLN . 181 B 181 
B 182 2 n ARG . 182 B 182 
B 183 2 n ASN . 183 B 183 
B 184 2 n HIS . 184 B 184 
B 185 2 n GLU . 185 B 185 
B 186 2 n GLY . 186 B 186 
B 187 2 n ASP . 187 B 187 
B 188 2 n GLU . 188 B 188 
B 189 2 n ASP . 189 B 189 
B 190 2 n ASP . 190 B 190 
B 191 2 n SER . 191 B 191 
B 192 2 n HIS . 192 B 192 
B 193 2 n VAL . 193 B 193 
B 194 2 n ARG . 194 B 194 
B 195 2 n ALA . 195 B 195 
B 196 2 n GLN . 196 B 196 
B 197 2 n GLN . 197 B 197 
B 198 2 n ALA . 198 B 198 
B 199 2 n CYS . 199 B 199 
B 200 2 n ILE . 200 B 200 
B 201 2 n GLU . 201 B 201 
B 202 2 n ALA . 202 B 202 
B 203 2 n LYS . 203 B 203 
B 204 2 n HIS . 204 B 204 
B 205 2 n ASP . 205 B 205 
B 206 2 n LYS . 206 B 206 
B 207 2 n TYR . 207 B 207 
B 208 2 n MET . 208 B 208 
B 209 2 n ALA . 209 B 209 
B 210 2 n ASP . 210 B 210 
B 211 2 n MET . 211 B 211 
B 212 2 n ASP . 212 B 212 
B 213 2 n GLU . 213 B 213 
B 214 2 n LEU . 214 B 214 
B 215 2 n PHE . 215 B 215 
B 216 2 n SER . 216 B 216 
B 217 2 n GLN . 217 B 217 
B 218 2 n VAL . 218 B 218 
B 219 2 n ASP . 219 B 219 
B 220 2 n GLU . 220 B 220 
B 221 2 n LYS . 221 B 221 
B 222 2 n ARG . 222 B 222 
B 223 2 n LYS . 223 B 223 
B 224 2 n LYS . 224 B 224 
B 225 2 n ARG . 225 B 225 
B 226 2 n ASP . 226 B 226 
B 227 2 n ILE . 227 B 227 
B 228 2 n PRO . 228 B 228 
B 229 2 n ASP . 229 B 229 
B 230 2 n TYR . 230 B 230 
B 231 2 n LEU . 231 B 231 
B 232 2 n CYS . 232 B 232 
B 233 2 n GLY . 233 B 233 
B 234 2 n LYS . 234 B 234 
B 235 2 n ILE . 235 B 235 
B 236 2 n SER . 236 B 236 
B 237 2 n PHE . 237 B 237 
B 238 2 n GLU . 238 B 238 
B 239 2 n LEU . 239 B 239 
B 240 2 n MET . 240 B 240 
B 241 2 n ARG . 241 B 241 
B 242 2 n GLU . 242 B 242 
B 243 2 n PRO . 243 B 243 
B 244 2 n CYS . 244 B 244 
B 245 2 n ILE . 245 B 245 
B 246 2 n THR . 246 B 246 
B 247 2 n PRO . 247 B 247 
B 248 2 n SER . 248 B 248 
B 249 2 n GLY . 249 B 249 
B 250 2 n ILE . 250 B 250 
B 251 2 n THR . 251 B 251 
B 252 2 n TYR . 252 B 252 
B 253 2 n ASP . 253 B 253 
B 254 2 n ARG . 254 B 254 
B 255 2 n LYS . 255 B 255 
B 256 2 n ASP . 256 B 256 
B 257 2 n ILE . 257 B 257 
B 258 2 n GLU . 258 B 258 
B 259 2 n GLU . 259 B 259 
B 260 2 n HIS . 260 B 260 
B 261 2 n LEU . 261 B 261 
B 262 2 n GLN . 262 B 262 
B 263 2 n ARG . 263 B 263 
B 264 2 n VAL . 264 B 264 
B 265 2 n GLY . 265 B 265 
B 266 2 n HIS . 266 B 266 
B 267 2 n PHE . 267 B 267 
B 268 2 n ASP . 268 B 268 
B 269 2 n PRO . 269 B 269 
B 270 2 n VAL . 270 B 270 
B 271 2 n THR . 271 B 271 
B 272 2 n ARG . 272 B 272 
B 273 2 n SER . 273 B 273 
B 274 2 n PRO . 274 B 274 
B 275 2 n LEU . 275 B 275 
B 276 2 n THR . 276 B 276 
B 277 2 n GLN . 277 B 277 
B 278 2 n GLU . 278 B 278 
B 279 2 n GLN . 279 B 279 
B 280 2 n LEU . 280 B 280 
B 281 2 n ILE . 281 B 281 
B 282 2 n PRO . 282 B 282 
B 283 2 n ASN . 283 B 283 
B 284 2 n LEU . 284 B 284 
B 285 2 n ALA . 285 B 285 
B 286 2 n MET . 286 B 286 
B 287 2 n LYS . 287 B 287 
B 288 2 n GLU . 288 B 288 
B 289 2 n VAL . 289 B 289 
B 290 2 n ILE . 290 B 290 
B 291 2 n ASP . 291 B 291 
B 292 2 n ALA . 292 B 292 
B 293 2 n PHE . 293 B 293 
B 294 2 n ILE . 294 B 294 
B 295 2 n SER . 295 B 295 
B 296 2 n GLU . 296 B 296 
B 297 2 n ASN . 297 B 297 
B 298 2 n GLY . 298 B 298 
B 299 2 n TRP . 299 B 299 
B 300 2 n VAL . 300 B 300 
B 301 2 n GLU . 301 B 301 
B 302 2 n ASP . 302 B 302 
B 303 2 n TYR . 303 B 303 
C 1   3 n MET . 1   C 1   
C 2   3 n ALA . 2   C 2   
C 3   3 n LEU . 3   C 3   
C 4   3 n LYS . 4   C 4   
C 5   3 n ARG . 5   C 5   
C 6   3 n ILE . 6   C 6   
C 7   3 n GLN . 7   C 7   
C 8   3 n LYS . 8   C 8   
C 9   3 n GLU . 9   C 9   
C 10  3 n LEU . 10  C 10  
C 11  3 n SER . 11  C 11  
C 12  3 n ASP . 12  C 12  
C 13  3 n LEU . 13  C 13  
C 14  3 n GLN . 14  C 14  
C 15  3 n ARG . 15  C 15  
C 16  3 n ASP . 16  C 16  
C 17  3 n PRO . 17  C 17  
C 18  3 n PRO . 18  C 18  
C 19  3 n ALA . 19  C 19  
C 20  3 n HIS . 20  C 20  
C 21  3 n CYS . 21  C 21  
C 22  3 n SER . 22  C 22  
C 23  3 n ALA . 23  C 23  
C 24  3 n GLY . 24  C 24  
C 25  3 n PRO . 25  C 25  
C 26  3 n VAL . 26  C 26  
C 27  3 n GLY . 27  C 27  
C 28  3 n ASP . 28  C 28  
C 29  3 n ASP . 29  C 29  
C 30  3 n LEU . 30  C 30  
C 31  3 n PHE . 31  C 31  
C 32  3 n HIS . 32  C 32  
C 33  3 n TRP . 33  C 33  
C 34  3 n GLN . 34  C 34  
C 35  3 n ALA . 35  C 35  
C 36  3 n THR . 36  C 36  
C 37  3 n ILE . 37  C 37  
C 38  3 n MET . 38  C 38  
C 39  3 n GLY . 39  C 39  
C 40  3 n PRO . 40  C 40  
C 41  3 n PRO . 41  C 41  
C 42  3 n ASP . 42  C 42  
C 43  3 n SER . 43  C 43  
C 44  3 n ALA . 44  C 44  
C 45  3 n TYR . 45  C 45  
C 46  3 n GLN . 46  C 46  
C 47  3 n GLY . 47  C 47  
C 48  3 n GLY . 48  C 48  
C 49  3 n VAL . 49  C 49  
C 50  3 n PHE . 50  C 50  
C 51  3 n PHE . 51  C 51  
C 52  3 n LEU . 52  C 52  
C 53  3 n THR . 53  C 53  
C 54  3 n VAL . 54  C 54  
C 55  3 n HIS . 55  C 55  
C 56  3 n PHE . 56  C 56  
C 57  3 n PRO . 57  C 57  
C 58  3 n THR . 58  C 58  
C 59  3 n ASP . 59  C 59  
C 60  3 n TYR . 60  C 60  
C 61  3 n PRO . 61  C 61  
C 62  3 n PHE . 62  C 62  
C 63  3 n LYS . 63  C 63  
C 64  3 n PRO . 64  C 64  
C 65  3 n PRO . 65  C 65  
C 66  3 n LYS . 66  C 66  
C 67  3 n ILE . 67  C 67  
C 68  3 n ALA . 68  C 68  
C 69  3 n PHE . 69  C 69  
C 70  3 n THR . 70  C 70  
C 71  3 n THR . 71  C 71  
C 72  3 n LYS . 72  C 72  
C 73  3 n ILE . 73  C 73  
C 74  3 n TYR . 74  C 74  
C 75  3 n HIS . 75  C 75  
C 76  3 n PRO . 76  C 76  
C 77  3 n ASN . 77  C 77  
C 78  3 n ILE . 78  C 78  
C 79  3 n ASN . 79  C 79  
C 80  3 n SER . 80  C 80  
C 81  3 n ASN . 81  C 81  
C 82  3 n GLY . 82  C 82  
C 83  3 n SER . 83  C 83  
C 84  3 n ILE . 84  C 84  
C 85  3 n CYS . 85  C 85  
C 86  3 n LEU . 86  C 86  
C 87  3 n ASP . 87  C 87  
C 88  3 n ILE . 88  C 88  
C 89  3 n LEU . 89  C 89  
C 90  3 n ARG . 90  C 90  
C 91  3 n SER . 91  C 91  
C 92  3 n GLN . 92  C 92  
C 93  3 n TRP . 93  C 93  
C 94  3 n SER . 94  C 94  
C 95  3 n PRO . 95  C 95  
C 96  3 n ALA . 96  C 96  
C 97  3 n LEU . 97  C 97  
C 98  3 n THR . 98  C 98  
C 99  3 n VAL . 99  C 99  
C 100 3 n SER . 100 C 100 
C 101 3 n LYS . 101 C 101 
C 102 3 n VAL . 102 C 102 
C 103 3 n LEU . 103 C 103 
C 104 3 n LEU . 104 C 104 
C 105 3 n SER . 105 C 105 
C 106 3 n ILE . 106 C 106 
C 107 3 n CYS . 107 C 107 
C 108 3 n SER . 108 C 108 
C 109 3 n LEU . 109 C 109 
C 110 3 n LEU . 110 C 110 
C 111 3 n CYS . 111 C 111 
C 112 3 n ASP . 112 C 112 
C 113 3 n PRO . 113 C 113 
C 114 3 n ASN . 114 C 114 
C 115 3 n PRO . 115 C 115 
C 116 3 n ASP . 116 C 116 
C 117 3 n ASP . 117 C 117 
C 118 3 n PRO . 118 C 118 
C 119 3 n LEU . 119 C 119 
C 120 3 n VAL . 120 C 120 
C 121 3 n PRO . 121 C 121 
C 122 3 n ASP . 122 C 122 
C 123 3 n ILE . 123 C 123 
C 124 3 n ALA . 124 C 124 
C 125 3 n GLN . 125 C 125 
C 126 3 n ILE . 126 C 126 
C 127 3 n TYR . 127 C 127 
C 128 3 n LYS . 128 C 128 
C 129 3 n SER . 129 C 129 
C 130 3 n ASP . 130 C 130 
C 131 3 n LYS . 131 C 131 
C 132 3 n GLU . 132 C 132 
C 133 3 n LYS . 133 C 133 
C 134 3 n TYR . 134 C 134 
C 135 3 n ASN . 135 C 135 
C 136 3 n ARG . 136 C 136 
C 137 3 n HIS . 137 C 137 
C 138 3 n ALA . 138 C 138 
C 139 3 n ARG . 139 C 139 
C 140 3 n GLU . 140 C 140 
C 141 3 n TRP . 141 C 141 
C 142 3 n THR . 142 C 142 
C 143 3 n GLN . 143 C 143 
C 144 3 n LYS . 144 C 144 
C 145 3 n TYR . 145 C 145 
C 146 3 n ALA . 146 C 146 
C 147 3 n MET . 147 C 147 
D 1   4 n MET . 1   D 1   
D 2   4 n ALA . 2   D 2   
D 3   4 n LEU . 3   D 3   
D 4   4 n LYS . 4   D 4   
D 5   4 n ARG . 5   D 5   
D 6   4 n ILE . 6   D 6   
D 7   4 n GLN . 7   D 7   
D 8   4 n LYS . 8   D 8   
D 9   4 n GLU . 9   D 9   
D 10  4 n LEU . 10  D 10  
D 11  4 n SER . 11  D 11  
D 12  4 n ASP . 12  D 12  
D 13  4 n LEU . 13  D 13  
D 14  4 n GLN . 14  D 14  
D 15  4 n ARG . 15  D 15  
D 16  4 n ASP . 16  D 16  
D 17  4 n PRO . 17  D 17  
D 18  4 n PRO . 18  D 18  
D 19  4 n ALA . 19  D 19  
D 20  4 n HIS . 20  D 20  
D 21  4 n CYS . 21  D 21  
D 22  4 n SER . 22  D 22  
D 23  4 n ALA . 23  D 23  
D 24  4 n GLY . 24  D 24  
D 25  4 n PRO . 25  D 25  
D 26  4 n VAL . 26  D 26  
D 27  4 n GLY . 27  D 27  
D 28  4 n ASP . 28  D 28  
D 29  4 n ASP . 29  D 29  
D 30  4 n LEU . 30  D 30  
D 31  4 n PHE . 31  D 31  
D 32  4 n HIS . 32  D 32  
D 33  4 n TRP . 33  D 33  
D 34  4 n GLN . 34  D 34  
D 35  4 n ALA . 35  D 35  
D 36  4 n THR . 36  D 36  
D 37  4 n ILE . 37  D 37  
D 38  4 n MET . 38  D 38  
D 39  4 n GLY . 39  D 39  
D 40  4 n PRO . 40  D 40  
D 41  4 n PRO . 41  D 41  
D 42  4 n ASP . 42  D 42  
D 43  4 n SER . 43  D 43  
D 44  4 n ALA . 44  D 44  
D 45  4 n TYR . 45  D 45  
D 46  4 n GLN . 46  D 46  
D 47  4 n GLY . 47  D 47  
D 48  4 n GLY . 48  D 48  
D 49  4 n VAL . 49  D 49  
D 50  4 n PHE . 50  D 50  
D 51  4 n PHE . 51  D 51  
D 52  4 n LEU . 52  D 52  
D 53  4 n THR . 53  D 53  
D 54  4 n VAL . 54  D 54  
D 55  4 n HIS . 55  D 55  
D 56  4 n PHE . 56  D 56  
D 57  4 n PRO . 57  D 57  
D 58  4 n THR . 58  D 58  
D 59  4 n ASP . 59  D 59  
D 60  4 n TYR . 60  D 60  
D 61  4 n PRO . 61  D 61  
D 62  4 n PHE . 62  D 62  
D 63  4 n LYS . 63  D 63  
D 64  4 n PRO . 64  D 64  
D 65  4 n PRO . 65  D 65  
D 66  4 n LYS . 66  D 66  
D 67  4 n ILE . 67  D 67  
D 68  4 n ALA . 68  D 68  
D 69  4 n PHE . 69  D 69  
D 70  4 n THR . 70  D 70  
D 71  4 n THR . 71  D 71  
D 72  4 n LYS . 72  D 72  
D 73  4 n ILE . 73  D 73  
D 74  4 n TYR . 74  D 74  
D 75  4 n HIS . 75  D 75  
D 76  4 n PRO . 76  D 76  
D 77  4 n ASN . 77  D 77  
D 78  4 n ILE . 78  D 78  
D 79  4 n ASN . 79  D 79  
D 80  4 n SER . 80  D 80  
D 81  4 n ASN . 81  D 81  
D 82  4 n GLY . 82  D 82  
D 83  4 n SER . 83  D 83  
D 84  4 n ILE . 84  D 84  
D 85  4 n CYS . 85  D 85  
D 86  4 n LEU . 86  D 86  
D 87  4 n ASP . 87  D 87  
D 88  4 n ILE . 88  D 88  
D 89  4 n LEU . 89  D 89  
D 90  4 n ARG . 90  D 90  
D 91  4 n SER . 91  D 91  
D 92  4 n GLN . 92  D 92  
D 93  4 n TRP . 93  D 93  
D 94  4 n SER . 94  D 94  
D 95  4 n PRO . 95  D 95  
D 96  4 n ALA . 96  D 96  
D 97  4 n LEU . 97  D 97  
D 98  4 n THR . 98  D 98  
D 99  4 n VAL . 99  D 99  
D 100 4 n SER . 100 D 100 
D 101 4 n LYS . 101 D 101 
D 102 4 n VAL . 102 D 102 
D 103 4 n LEU . 103 D 103 
D 104 4 n LEU . 104 D 104 
D 105 4 n SER . 105 D 105 
D 106 4 n ILE . 106 D 106 
D 107 4 n CYS . 107 D 107 
D 108 4 n SER . 108 D 108 
D 109 4 n LEU . 109 D 109 
D 110 4 n LEU . 110 D 110 
D 111 4 n CYS . 111 D 111 
D 112 4 n ASP . 112 D 112 
D 113 4 n PRO . 113 D 113 
D 114 4 n ASN . 114 D 114 
D 115 4 n PRO . 115 D 115 
D 116 4 n ASP . 116 D 116 
D 117 4 n ASP . 117 D 117 
D 118 4 n PRO . 118 D 118 
D 119 4 n LEU . 119 D 119 
D 120 4 n VAL . 120 D 120 
D 121 4 n PRO . 121 D 121 
D 122 4 n ASP . 122 D 122 
D 123 4 n ILE . 123 D 123 
D 124 4 n ALA . 124 D 124 
D 125 4 n GLN . 125 D 125 
D 126 4 n ILE . 126 D 126 
D 127 4 n TYR . 127 D 127 
D 128 4 n LYS . 128 D 128 
D 129 4 n SER . 129 D 129 
D 130 4 n ASP . 130 D 130 
D 131 4 n LYS . 131 D 131 
D 132 4 n GLU . 132 D 132 
D 133 4 n LYS . 133 D 133 
D 134 4 n TYR . 134 D 134 
D 135 4 n ASN . 135 D 135 
D 136 4 n ARG . 136 D 136 
D 137 4 n HIS . 137 D 137 
D 138 4 n ALA . 138 D 138 
D 139 4 n ARG . 139 D 139 
D 140 4 n GLU . 140 D 140 
D 141 4 n TRP . 141 D 141 
D 142 4 n THR . 142 D 142 
D 143 4 n GLN . 143 D 143 
D 144 4 n LYS . 144 D 144 
D 145 4 n TYR . 145 D 145 
D 146 4 n ALA . 146 D 146 
D 147 4 n MET . 147 D 147 
E 1   5 n MET . 1   E 1   
E 2   5 n GLN . 2   E 2   
E 3   5 n ILE . 3   E 3   
E 4   5 n PHE . 4   E 4   
E 5   5 n VAL . 5   E 5   
E 6   5 n LYS . 6   E 6   
E 7   5 n THR . 7   E 7   
E 8   5 n LEU . 8   E 8   
E 9   5 n THR . 9   E 9   
E 10  5 n GLY . 10  E 10  
E 11  5 n LYS . 11  E 11  
E 12  5 n THR . 12  E 12  
E 13  5 n ILE . 13  E 13  
E 14  5 n THR . 14  E 14  
E 15  5 n LEU . 15  E 15  
E 16  5 n GLU . 16  E 16  
E 17  5 n VAL . 17  E 17  
E 18  5 n GLU . 18  E 18  
E 19  5 n PRO . 19  E 19  
E 20  5 n SER . 20  E 20  
E 21  5 n ASP . 21  E 21  
E 22  5 n THR . 22  E 22  
E 23  5 n ILE . 23  E 23  
E 24  5 n GLU . 24  E 24  
E 25  5 n ASN . 25  E 25  
E 26  5 n VAL . 26  E 26  
E 27  5 n LYS . 27  E 27  
E 28  5 n ALA . 28  E 28  
E 29  5 n LYS . 29  E 29  
E 30  5 n ILE . 30  E 30  
E 31  5 n GLN . 31  E 31  
E 32  5 n ASP . 32  E 32  
E 33  5 n LYS . 33  E 33  
E 34  5 n GLU . 34  E 34  
E 35  5 n GLY . 35  E 35  
E 36  5 n ILE . 36  E 36  
E 37  5 n PRO . 37  E 37  
E 38  5 n PRO . 38  E 38  
E 39  5 n ASP . 39  E 39  
E 40  5 n GLN . 40  E 40  
E 41  5 n GLN . 41  E 41  
E 42  5 n ARG . 42  E 42  
E 43  5 n LEU . 43  E 43  
E 44  5 n ILE . 44  E 44  
E 45  5 n PHE . 45  E 45  
E 46  5 n ALA . 46  E 46  
E 47  5 n GLY . 47  E 47  
E 48  5 n LYS . 48  E 48  
E 49  5 n GLN . 49  E 49  
E 50  5 n LEU . 50  E 50  
E 51  5 n GLU . 51  E 51  
E 52  5 n ASP . 52  E 52  
E 53  5 n GLY . 53  E 53  
E 54  5 n ARG . 54  E 54  
E 55  5 n THR . 55  E 55  
E 56  5 n LEU . 56  E 56  
E 57  5 n SER . 57  E 57  
E 58  5 n ASP . 58  E 58  
E 59  5 n TYR . 59  E 59  
E 60  5 n ASN . 60  E 60  
E 61  5 n ILE . 61  E 61  
E 62  5 n GLN . 62  E 62  
E 63  5 n LYS . 63  E 63  
E 64  5 n GLU . 64  E 64  
E 65  5 n SER . 65  E 65  
E 66  5 n THR . 66  E 66  
E 67  5 n LEU . 67  E 67  
E 68  5 n HIS . 68  E 68  
E 69  5 n LEU . 69  E 69  
E 70  5 n VAL . 70  E 70  
E 71  5 n LEU . 71  E 71  
E 72  5 n ARG . 72  E 72  
E 73  5 n LEU . 73  E 73  
E 74  5 n ARG . 74  E 74  
E 75  5 n GLY . 75  E 75  
E 76  5 n GLY . 76  E 76  
F 1   6 n MET . 1   F 1   
F 2   6 n GLN . 2   F 2   
F 3   6 n ILE . 3   F 3   
F 4   6 n PHE . 4   F 4   
F 5   6 n VAL . 5   F 5   
F 6   6 n LYS . 6   F 6   
F 7   6 n THR . 7   F 7   
F 8   6 n LEU . 8   F 8   
F 9   6 n THR . 9   F 9   
F 10  6 n GLY . 10  F 10  
F 11  6 n LYS . 11  F 11  
F 12  6 n THR . 12  F 12  
F 13  6 n ILE . 13  F 13  
F 14  6 n THR . 14  F 14  
F 15  6 n LEU . 15  F 15  
F 16  6 n GLU . 16  F 16  
F 17  6 n VAL . 17  F 17  
F 18  6 n GLU . 18  F 18  
F 19  6 n PRO . 19  F 19  
F 20  6 n SER . 20  F 20  
F 21  6 n ASP . 21  F 21  
F 22  6 n THR . 22  F 22  
F 23  6 n ILE . 23  F 23  
F 24  6 n GLU . 24  F 24  
F 25  6 n ASN . 25  F 25  
F 26  6 n VAL . 26  F 26  
F 27  6 n LYS . 27  F 27  
F 28  6 n ALA . 28  F 28  
F 29  6 n LYS . 29  F 29  
F 30  6 n ILE . 30  F 30  
F 31  6 n GLN . 31  F 31  
F 32  6 n ASP . 32  F 32  
F 33  6 n LYS . 33  F 33  
F 34  6 n GLU . 34  F 34  
F 35  6 n GLY . 35  F 35  
F 36  6 n ILE . 36  F 36  
F 37  6 n PRO . 37  F 37  
F 38  6 n PRO . 38  F 38  
F 39  6 n ASP . 39  F 39  
F 40  6 n GLN . 40  F 40  
F 41  6 n GLN . 41  F 41  
F 42  6 n ARG . 42  F 42  
F 43  6 n LEU . 43  F 43  
F 44  6 n ILE . 44  F 44  
F 45  6 n PHE . 45  F 45  
F 46  6 n ALA . 46  F 46  
F 47  6 n GLY . 47  F 47  
F 48  6 n LYS . 48  F 48  
F 49  6 n GLN . 49  F 49  
F 50  6 n LEU . 50  F 50  
F 51  6 n GLU . 51  F 51  
F 52  6 n ASP . 52  F 52  
F 53  6 n GLY . 53  F 53  
F 54  6 n ARG . 54  F 54  
F 55  6 n THR . 55  F 55  
F 56  6 n LEU . 56  F 56  
F 57  6 n SER . 57  F 57  
F 58  6 n ASP . 58  F 58  
F 59  6 n TYR . 59  F 59  
F 60  6 n ASN . 60  F 60  
F 61  6 n ILE . 61  F 61  
F 62  6 n GLN . 62  F 62  
F 63  6 n LYS . 63  F 63  
F 64  6 n GLU . 64  F 64  
F 65  6 n SER . 65  F 65  
F 66  6 n THR . 66  F 66  
F 67  6 n LEU . 67  F 67  
F 68  6 n HIS . 68  F 68  
F 69  6 n LEU . 69  F 69  
F 70  6 n VAL . 70  F 70  
F 71  6 n LEU . 71  F 71  
F 72  6 n ARG . 72  F 72  
F 73  6 n LEU . 73  F 73  
F 74  6 n ARG . 74  F 74  
F 75  6 n GLY . 75  F 75  
F 76  6 n GLY . 76  F 76  
#
_software.classification other
_software.date           ?
_software.description    "Structure prediction"
_software.name           AlphaFold
_software.pdbx_ordinal   1
_software.type           package
_software.version        "AlphaFold-beta-20231127 (52ceabbc-a146-4d20-8f14-848cbf63912f @ 2026-01-22 02:13:10)"
#
loop_
_struct_asym.entity_id
_struct_asym.id
1 A 
2 B 
3 C 
4 D 
5 E 
6 F 
#
loop_
_atom_site.group_PDB
_atom_site.id
_atom_site.type_symbol
_atom_site.label_atom_id
_atom_site.label_alt_id
_atom_site.label_comp_id
_atom_site.label_asym_id
_atom_site.label_entity_id
_atom_site.label_seq_id
_atom_site.pdbx_PDB_ins_code
_atom_site.Cartn_x
_atom_site.Cartn_y
_atom_site.Cartn_z
_atom_site.occupancy
_atom_site.B_iso_or_equiv
_atom_site.auth_seq_id
_atom_site.auth_asym_id
_atom_site.pdbx_PDB_model_num
ATOM 1    N N   . MET A 1 1   ? 6.028   -97.675  67.708  1.00 20.93 1   A 1 
ATOM 2    C CA  . MET A 1 1   ? 7.391   -97.870  67.179  1.00 28.75 1   A 1 
ATOM 3    C C   . MET A 1 1   ? 7.588   -97.324  65.756  1.00 30.45 1   A 1 
ATOM 4    O O   . MET A 1 1   ? 8.551   -96.619  65.557  1.00 28.98 1   A 1 
ATOM 5    C CB  . MET A 1 1   ? 7.816   -99.339  67.209  1.00 28.29 1   A 1 
ATOM 6    C CG  . MET A 1 1   ? 8.628   -99.677  68.472  1.00 26.92 1   A 1 
ATOM 7    S SD  . MET A 1 1   ? 9.186   -101.395 68.450  1.00 25.52 1   A 1 
ATOM 8    C CE  . MET A 1 1   ? 10.443  -101.368 69.762  1.00 24.97 1   A 1 
ATOM 9    N N   . LYS A 1 2   ? 6.726   -97.726  64.841  1.00 27.46 2   A 1 
ATOM 10   C CA  . LYS A 1 2   ? 7.026   -97.489  63.416  1.00 34.25 2   A 1 
ATOM 11   C C   . LYS A 1 2   ? 7.173   -95.986  63.131  1.00 32.42 2   A 1 
ATOM 12   O O   . LYS A 1 2   ? 6.192   -95.313  62.839  1.00 31.38 2   A 1 
ATOM 13   C CB  . LYS A 1 2   ? 5.947   -98.133  62.523  1.00 34.36 2   A 1 
ATOM 14   C CG  . LYS A 1 2   ? 6.057   -99.664  62.486  1.00 31.89 2   A 1 
ATOM 15   C CD  . LYS A 1 2   ? 5.006   -100.279 61.545  1.00 31.16 2   A 1 
ATOM 16   C CE  . LYS A 1 2   ? 5.198   -101.805 61.428  1.00 28.45 2   A 1 
ATOM 17   N NZ  . LYS A 1 2   ? 4.204   -102.445 60.530  1.00 27.52 2   A 1 
ATOM 18   N N   . GLY A 1 3   ? 8.411   -95.504  63.294  1.00 28.21 3   A 1 
ATOM 19   C CA  . GLY A 1 3   ? 8.789   -94.144  62.939  1.00 33.45 3   A 1 
ATOM 20   C C   . GLY A 1 3   ? 8.588   -93.958  61.443  1.00 33.72 3   A 1 
ATOM 21   O O   . GLY A 1 3   ? 9.360   -94.485  60.649  1.00 31.95 3   A 1 
ATOM 22   N N   . LYS A 1 4   ? 7.478   -93.282  61.096  1.00 30.09 4   A 1 
ATOM 23   C CA  . LYS A 1 4   ? 7.268   -92.882  59.709  1.00 35.50 4   A 1 
ATOM 24   C C   . LYS A 1 4   ? 8.330   -91.834  59.384  1.00 33.89 4   A 1 
ATOM 25   O O   . LYS A 1 4   ? 8.238   -90.702  59.853  1.00 33.34 4   A 1 
ATOM 26   C CB  . LYS A 1 4   ? 5.856   -92.317  59.497  1.00 35.88 4   A 1 
ATOM 27   C CG  . LYS A 1 4   ? 4.779   -93.404  59.367  1.00 34.36 4   A 1 
ATOM 28   C CD  . LYS A 1 4   ? 3.420   -92.745  59.091  1.00 34.29 4   A 1 
ATOM 29   C CE  . LYS A 1 4   ? 2.310   -93.761  58.785  1.00 31.30 4   A 1 
ATOM 30   N NZ  . LYS A 1 4   ? 1.022   -93.085  58.523  1.00 30.67 4   A 1 
ATOM 31   N N   . GLU A 1 5   ? 9.361   -92.260  58.652  1.00 29.11 5   A 1 
ATOM 32   C CA  . GLU A 1 5   ? 10.332  -91.337  58.071  1.00 35.45 5   A 1 
ATOM 33   C C   . GLU A 1 5   ? 9.581   -90.452  57.072  1.00 33.51 5   A 1 
ATOM 34   O O   . GLU A 1 5   ? 9.368   -90.820  55.915  1.00 34.12 5   A 1 
ATOM 35   C CB  . GLU A 1 5   ? 11.472  -92.101  57.383  1.00 37.04 5   A 1 
ATOM 36   C CG  . GLU A 1 5   ? 12.431  -92.785  58.382  1.00 33.96 5   A 1 
ATOM 37   C CD  . GLU A 1 5   ? 13.547  -93.589  57.672  1.00 31.52 5   A 1 
ATOM 38   O OE1 . GLU A 1 5   ? 14.625  -93.755  58.291  1.00 28.45 5   A 1 
ATOM 39   O OE2 . GLU A 1 5   ? 13.302  -94.055  56.524  1.00 33.84 5   A 1 
ATOM 40   N N   . GLU A 1 6   ? 9.088   -89.314  57.593  1.00 32.74 6   A 1 
ATOM 41   C CA  . GLU A 1 6   ? 8.583   -88.258  56.720  1.00 36.96 6   A 1 
ATOM 42   C C   . GLU A 1 6   ? 9.763   -87.755  55.887  1.00 34.00 6   A 1 
ATOM 43   O O   . GLU A 1 6   ? 10.613  -86.994  56.343  1.00 33.87 6   A 1 
ATOM 44   C CB  . GLU A 1 6   ? 7.879   -87.145  57.511  1.00 37.65 6   A 1 
ATOM 45   C CG  . GLU A 1 6   ? 6.478   -87.600  57.972  1.00 35.60 6   A 1 
ATOM 46   C CD  . GLU A 1 6   ? 5.668   -86.514  58.688  1.00 33.97 6   A 1 
ATOM 47   O OE1 . GLU A 1 6   ? 4.414   -86.655  58.675  1.00 31.84 6   A 1 
ATOM 48   O OE2 . GLU A 1 6   ? 6.284   -85.592  59.267  1.00 35.91 6   A 1 
ATOM 49   N N   . LYS A 1 7   ? 9.848   -88.258  54.651  1.00 33.77 7   A 1 
ATOM 50   C CA  . LYS A 1 7   ? 10.799  -87.751  53.670  1.00 40.33 7   A 1 
ATOM 51   C C   . LYS A 1 7   ? 10.406  -86.315  53.365  1.00 38.97 7   A 1 
ATOM 52   O O   . LYS A 1 7   ? 9.507   -86.080  52.555  1.00 37.89 7   A 1 
ATOM 53   C CB  . LYS A 1 7   ? 10.813  -88.618  52.398  1.00 39.61 7   A 1 
ATOM 54   C CG  . LYS A 1 7   ? 11.571  -89.937  52.596  1.00 36.61 7   A 1 
ATOM 55   C CD  . LYS A 1 7   ? 11.661  -90.710  51.261  1.00 34.66 7   A 1 
ATOM 56   C CE  . LYS A 1 7   ? 12.538  -91.958  51.446  1.00 31.16 7   A 1 
ATOM 57   N NZ  . LYS A 1 7   ? 12.718  -92.706  50.187  1.00 30.09 7   A 1 
ATOM 58   N N   . GLU A 1 8   ? 11.067  -85.390  54.067  1.00 36.67 8   A 1 
ATOM 59   C CA  . GLU A 1 8   ? 11.064  -83.981  53.676  1.00 40.50 8   A 1 
ATOM 60   C C   . GLU A 1 8   ? 11.619  -83.870  52.252  1.00 38.48 8   A 1 
ATOM 61   O O   . GLU A 1 8   ? 12.821  -83.722  52.010  1.00 37.55 8   A 1 
ATOM 62   C CB  . GLU A 1 8   ? 11.864  -83.124  54.661  1.00 40.63 8   A 1 
ATOM 63   C CG  . GLU A 1 8   ? 11.136  -82.898  55.996  1.00 37.77 8   A 1 
ATOM 64   C CD  . GLU A 1 8   ? 11.909  -81.931  56.925  1.00 35.51 8   A 1 
ATOM 65   O OE1 . GLU A 1 8   ? 11.242  -81.236  57.725  1.00 33.19 8   A 1 
ATOM 66   O OE2 . GLU A 1 8   ? 13.157  -81.903  56.816  1.00 37.66 8   A 1 
ATOM 67   N N   . GLY A 1 9   ? 10.708  -84.016  51.266  1.00 41.03 9   A 1 
ATOM 68   C CA  . GLY A 1 9   ? 11.012  -83.736  49.872  1.00 43.87 9   A 1 
ATOM 69   C C   . GLY A 1 9   ? 11.221  -82.238  49.741  1.00 43.32 9   A 1 
ATOM 70   O O   . GLY A 1 9   ? 10.271  -81.519  49.472  1.00 40.94 9   A 1 
ATOM 71   N N   . GLY A 1 10  ? 12.459  -81.835  50.015  1.00 42.47 10  A 1 
ATOM 72   C CA  . GLY A 1 10  ? 12.848  -80.454  49.796  1.00 44.78 10  A 1 
ATOM 73   C C   . GLY A 1 10  ? 12.609  -80.105  48.329  1.00 44.04 10  A 1 
ATOM 74   O O   . GLY A 1 10  ? 13.463  -80.370  47.482  1.00 42.37 10  A 1 
ATOM 75   N N   . ALA A 1 11  ? 11.422  -79.559  48.068  1.00 40.63 11  A 1 
ATOM 76   C CA  . ALA A 1 11  ? 11.100  -79.044  46.758  1.00 44.21 11  A 1 
ATOM 77   C C   . ALA A 1 11  ? 12.100  -77.921  46.480  1.00 43.87 11  A 1 
ATOM 78   O O   . ALA A 1 11  ? 11.939  -76.805  46.962  1.00 42.30 11  A 1 
ATOM 79   C CB  . ALA A 1 11  ? 9.634   -78.578  46.744  1.00 42.41 11  A 1 
ATOM 80   N N   . ARG A 1 12  ? 13.148  -78.255  45.761  1.00 40.86 12  A 1 
ATOM 81   C CA  . ARG A 1 12  ? 14.033  -77.232  45.202  1.00 44.98 12  A 1 
ATOM 82   C C   . ARG A 1 12  ? 13.160  -76.365  44.318  1.00 43.38 12  A 1 
ATOM 83   O O   . ARG A 1 12  ? 12.810  -76.775  43.214  1.00 42.09 12  A 1 
ATOM 84   C CB  . ARG A 1 12  ? 15.193  -77.845  44.407  1.00 43.42 12  A 1 
ATOM 85   C CG  . ARG A 1 12  ? 16.312  -78.400  45.311  1.00 40.19 12  A 1 
ATOM 86   C CD  . ARG A 1 12  ? 17.493  -78.889  44.450  1.00 39.07 12  A 1 
ATOM 87   N NE  . ARG A 1 12  ? 18.617  -79.347  45.276  1.00 36.49 12  A 1 
ATOM 88   C CZ  . ARG A 1 12  ? 19.807  -79.746  44.840  1.00 33.48 12  A 1 
ATOM 89   N NH1 . ARG A 1 12  ? 20.088  -79.782  43.566  1.00 32.64 12  A 1 
ATOM 90   N NH2 . ARG A 1 12  ? 20.745  -80.110  45.675  1.00 33.68 12  A 1 
ATOM 91   N N   . LEU A 1 13  ? 12.755  -75.219  44.856  1.00 41.21 13  A 1 
ATOM 92   C CA  . LEU A 1 13  ? 12.204  -74.142  44.053  1.00 44.26 13  A 1 
ATOM 93   C C   . LEU A 1 13  ? 13.205  -73.896  42.934  1.00 42.83 13  A 1 
ATOM 94   O O   . LEU A 1 13  ? 14.305  -73.384  43.176  1.00 40.27 13  A 1 
ATOM 95   C CB  . LEU A 1 13  ? 11.983  -72.886  44.918  1.00 40.87 13  A 1 
ATOM 96   C CG  . LEU A 1 13  ? 10.694  -72.935  45.764  1.00 37.89 13  A 1 
ATOM 97   C CD1 . LEU A 1 13  ? 10.751  -71.903  46.892  1.00 37.00 13  A 1 
ATOM 98   C CD2 . LEU A 1 13  ? 9.459   -72.638  44.904  1.00 39.60 13  A 1 
ATOM 99   N N   . GLY A 1 14  ? 12.864  -74.387  41.753  1.00 39.16 14  A 1 
ATOM 100  C CA  . GLY A 1 14  ? 13.681  -74.165  40.579  1.00 43.12 14  A 1 
ATOM 101  C C   . GLY A 1 14  ? 13.822  -72.657  40.442  1.00 42.48 14  A 1 
ATOM 102  O O   . GLY A 1 14  ? 12.815  -71.969  40.308  1.00 40.55 14  A 1 
ATOM 103  N N   . ALA A 1 15  ? 15.041  -72.193  40.567  1.00 43.53 15  A 1 
ATOM 104  C CA  . ALA A 1 15  ? 15.328  -70.798  40.288  1.00 48.28 15  A 1 
ATOM 105  C C   . ALA A 1 15  ? 14.804  -70.547  38.878  1.00 48.73 15  A 1 
ATOM 106  O O   . ALA A 1 15  ? 15.345  -71.082  37.910  1.00 45.72 15  A 1 
ATOM 107  C CB  . ALA A 1 15  ? 16.836  -70.547  40.419  1.00 45.15 15  A 1 
ATOM 108  N N   . GLY A 1 16  ? 13.667  -69.841  38.791  1.00 40.18 16  A 1 
ATOM 109  C CA  . GLY A 1 16  ? 13.087  -69.479  37.515  1.00 43.76 16  A 1 
ATOM 110  C C   . GLY A 1 16  ? 14.188  -68.748  36.768  1.00 43.62 16  A 1 
ATOM 111  O O   . GLY A 1 16  ? 14.589  -67.668  37.195  1.00 41.61 16  A 1 
ATOM 112  N N   . GLY A 1 17  ? 14.727  -69.409  35.752  1.00 38.47 17  A 1 
ATOM 113  C CA  . GLY A 1 17  ? 15.748  -68.788  34.919  1.00 43.06 17  A 1 
ATOM 114  C C   . GLY A 1 17  ? 15.122  -67.515  34.372  1.00 44.05 17  A 1 
ATOM 115  O O   . GLY A 1 17  ? 14.263  -67.603  33.503  1.00 41.99 17  A 1 
ATOM 116  N N   . GLY A 1 18  ? 15.465  -66.383  34.968  1.00 39.73 18  A 1 
ATOM 117  C CA  . GLY A 1 18  ? 14.999  -65.083  34.507  1.00 45.33 18  A 1 
ATOM 118  C C   . GLY A 1 18  ? 15.323  -65.028  33.024  1.00 46.13 18  A 1 
ATOM 119  O O   . GLY A 1 18  ? 16.490  -65.106  32.651  1.00 43.87 18  A 1 
ATOM 120  N N   . SER A 1 19  ? 14.289  -65.057  32.205  1.00 44.02 19  A 1 
ATOM 121  C CA  . SER A 1 19  ? 14.480  -64.955  30.763  1.00 49.28 19  A 1 
ATOM 122  C C   . SER A 1 19  ? 15.422  -63.776  30.538  1.00 48.87 19  A 1 
ATOM 123  O O   . SER A 1 19  ? 15.144  -62.713  31.098  1.00 46.43 19  A 1 
ATOM 124  C CB  . SER A 1 19  ? 13.143  -64.719  30.052  1.00 47.30 19  A 1 
ATOM 125  O OG  . SER A 1 19  ? 12.453  -63.638  30.631  1.00 42.93 19  A 1 
ATOM 126  N N   . PRO A 1 20  ? 16.536  -63.959  29.812  1.00 47.68 20  A 1 
ATOM 127  C CA  . PRO A 1 20  ? 17.545  -62.917  29.664  1.00 51.72 20  A 1 
ATOM 128  C C   . PRO A 1 20  ? 16.815  -61.643  29.263  1.00 53.76 20  A 1 
ATOM 129  O O   . PRO A 1 20  ? 16.045  -61.678  28.295  1.00 52.23 20  A 1 
ATOM 130  C CB  . PRO A 1 20  ? 18.509  -63.417  28.582  1.00 48.77 20  A 1 
ATOM 131  C CG  . PRO A 1 20  ? 17.700  -64.454  27.820  1.00 49.61 20  A 1 
ATOM 132  C CD  . PRO A 1 20  ? 16.771  -65.035  28.896  1.00 54.49 20  A 1 
ATOM 133  N N   . GLU A 1 21  ? 16.949  -60.573  30.065  1.00 58.90 21  A 1 
ATOM 134  C CA  . GLU A 1 21  ? 16.227  -59.319  29.851  1.00 60.58 21  A 1 
ATOM 135  C C   . GLU A 1 21  ? 16.417  -58.918  28.394  1.00 60.29 21  A 1 
ATOM 136  O O   . GLU A 1 21  ? 17.523  -58.561  27.976  1.00 55.92 21  A 1 
ATOM 137  C CB  . GLU A 1 21  ? 16.728  -58.197  30.771  1.00 56.29 21  A 1 
ATOM 138  C CG  . GLU A 1 21  ? 16.156  -58.251  32.192  1.00 51.33 21  A 1 
ATOM 139  C CD  . GLU A 1 21  ? 16.585  -57.038  33.038  1.00 46.82 21  A 1 
ATOM 140  O OE1 . GLU A 1 21  ? 15.827  -56.670  33.966  1.00 43.01 21  A 1 
ATOM 141  O OE2 . GLU A 1 21  ? 17.673  -56.496  32.758  1.00 44.18 21  A 1 
ATOM 142  N N   . LYS A 1 22  ? 15.360  -59.094  27.579  1.00 67.30 22  A 1 
ATOM 143  C CA  . LYS A 1 22  ? 15.439  -58.842  26.148  1.00 71.12 22  A 1 
ATOM 144  C C   . LYS A 1 22  ? 15.805  -57.384  26.015  1.00 74.78 22  A 1 
ATOM 145  O O   . LYS A 1 22  ? 15.012  -56.516  26.386  1.00 68.61 22  A 1 
ATOM 146  C CB  . LYS A 1 22  ? 14.118  -59.135  25.429  1.00 64.10 22  A 1 
ATOM 147  C CG  . LYS A 1 22  ? 13.961  -60.612  25.040  1.00 56.32 22  A 1 
ATOM 148  C CD  . LYS A 1 22  ? 12.658  -60.803  24.261  1.00 51.39 22  A 1 
ATOM 149  C CE  . LYS A 1 22  ? 12.517  -62.248  23.780  1.00 45.35 22  A 1 
ATOM 150  N NZ  . LYS A 1 22  ? 11.240  -62.454  23.056  1.00 39.02 22  A 1 
ATOM 151  N N   . SER A 1 23  ? 16.989  -57.122  25.535  1.00 74.17 23  A 1 
ATOM 152  C CA  . SER A 1 23  ? 17.476  -55.762  25.386  1.00 78.54 23  A 1 
ATOM 153  C C   . SER A 1 23  ? 16.431  -54.964  24.607  1.00 81.53 23  A 1 
ATOM 154  O O   . SER A 1 23  ? 15.976  -55.441  23.561  1.00 75.91 23  A 1 
ATOM 155  C CB  . SER A 1 23  ? 18.861  -55.772  24.732  1.00 71.17 23  A 1 
ATOM 156  O OG  . SER A 1 23  ? 18.856  -56.554  23.551  1.00 62.93 23  A 1 
ATOM 157  N N   . PRO A 1 24  ? 15.963  -53.808  25.121  1.00 79.82 24  A 1 
ATOM 158  C CA  . PRO A 1 24  ? 14.765  -53.146  24.620  1.00 83.60 24  A 1 
ATOM 159  C C   . PRO A 1 24  ? 14.928  -52.802  23.139  1.00 85.96 24  A 1 
ATOM 160  O O   . PRO A 1 24  ? 16.031  -52.481  22.690  1.00 82.20 24  A 1 
ATOM 161  C CB  . PRO A 1 24  ? 14.556  -51.924  25.527  1.00 78.82 24  A 1 
ATOM 162  C CG  . PRO A 1 24  ? 15.919  -51.718  26.181  1.00 74.31 24  A 1 
ATOM 163  C CD  . PRO A 1 24  ? 16.498  -53.120  26.269  1.00 76.76 24  A 1 
ATOM 164  N N   . SER A 1 25  ? 13.858  -52.913  22.360  1.00 83.67 25  A 1 
ATOM 165  C CA  . SER A 1 25  ? 13.897  -52.622  20.930  1.00 86.05 25  A 1 
ATOM 166  C C   . SER A 1 25  ? 14.197  -51.136  20.683  1.00 87.73 25  A 1 
ATOM 167  O O   . SER A 1 25  ? 14.034  -50.294  21.561  1.00 84.60 25  A 1 
ATOM 168  C CB  . SER A 1 25  ? 12.583  -53.055  20.270  1.00 81.74 25  A 1 
ATOM 169  O OG  . SER A 1 25  ? 11.528  -52.240  20.723  1.00 75.41 25  A 1 
ATOM 170  N N   . ALA A 1 26  ? 14.625  -50.784  19.479  1.00 86.69 26  A 1 
ATOM 171  C CA  . ALA A 1 26  ? 14.831  -49.378  19.116  1.00 87.96 26  A 1 
ATOM 172  C C   . ALA A 1 26  ? 13.550  -48.556  19.319  1.00 89.01 26  A 1 
ATOM 173  O O   . ALA A 1 26  ? 13.604  -47.425  19.791  1.00 86.88 26  A 1 
ATOM 174  C CB  . ALA A 1 26  ? 15.314  -49.311  17.666  1.00 85.52 26  A 1 
ATOM 175  N N   . GLN A 1 27  ? 12.384  -49.150  19.043  1.00 88.97 27  A 1 
ATOM 176  C CA  . GLN A 1 27  ? 11.086  -48.507  19.220  1.00 88.21 27  A 1 
ATOM 177  C C   . GLN A 1 27  ? 10.741  -48.297  20.704  1.00 89.23 27  A 1 
ATOM 178  O O   . GLN A 1 27  ? 10.290  -47.212  21.064  1.00 87.14 27  A 1 
ATOM 179  C CB  . GLN A 1 27  ? 10.025  -49.339  18.483  1.00 85.54 27  A 1 
ATOM 180  C CG  . GLN A 1 27  ? 8.701   -48.594  18.314  1.00 78.14 27  A 1 
ATOM 181  C CD  . GLN A 1 27  ? 8.762   -47.415  17.331  1.00 72.70 27  A 1 
ATOM 182  O OE1 . GLN A 1 27  ? 9.772   -47.077  16.739  1.00 67.28 27  A 1 
ATOM 183  N NE2 . GLN A 1 27  ? 7.652   -46.741  17.131  1.00 63.62 27  A 1 
ATOM 184  N N   . GLU A 1 28  ? 11.012  -49.281  21.572  1.00 88.49 28  A 1 
ATOM 185  C CA  . GLU A 1 28  ? 10.826  -49.136  23.027  1.00 88.24 28  A 1 
ATOM 186  C C   . GLU A 1 28  ? 11.746  -48.065  23.613  1.00 89.04 28  A 1 
ATOM 187  O O   . GLU A 1 28  ? 11.311  -47.244  24.421  1.00 86.95 28  A 1 
ATOM 188  C CB  . GLU A 1 28  ? 11.102  -50.476  23.727  1.00 86.67 28  A 1 
ATOM 189  C CG  . GLU A 1 28  ? 9.979   -51.503  23.525  1.00 78.58 28  A 1 
ATOM 190  C CD  . GLU A 1 28  ? 10.418  -52.927  23.884  1.00 72.41 28  A 1 
ATOM 191  O OE1 . GLU A 1 28  ? 9.577   -53.707  24.377  1.00 64.18 28  A 1 
ATOM 192  O OE2 . GLU A 1 28  ? 11.591  -53.258  23.590  1.00 66.72 28  A 1 
ATOM 193  N N   . LEU A 1 29  ? 13.004  -48.007  23.166  1.00 89.32 29  A 1 
ATOM 194  C CA  . LEU A 1 29  ? 13.939  -46.955  23.576  1.00 89.06 29  A 1 
ATOM 195  C C   . LEU A 1 29  ? 13.467  -45.568  23.137  1.00 90.11 29  A 1 
ATOM 196  O O   . LEU A 1 29  ? 13.591  -44.614  23.905  1.00 88.86 29  A 1 
ATOM 197  C CB  . LEU A 1 29  ? 15.331  -47.256  22.995  1.00 88.67 29  A 1 
ATOM 198  C CG  . LEU A 1 29  ? 16.052  -48.433  23.681  1.00 86.73 29  A 1 
ATOM 199  C CD1 . LEU A 1 29  ? 17.260  -48.846  22.844  1.00 78.39 29  A 1 
ATOM 200  C CD2 . LEU A 1 29  ? 16.549  -48.052  25.071  1.00 79.70 29  A 1 
ATOM 201  N N   . LYS A 1 30  ? 12.879  -45.433  21.941  1.00 88.91 30  A 1 
ATOM 202  C CA  . LYS A 1 30  ? 12.254  -44.188  21.484  1.00 88.67 30  A 1 
ATOM 203  C C   . LYS A 1 30  ? 11.072  -43.801  22.379  1.00 89.19 30  A 1 
ATOM 204  O O   . LYS A 1 30  ? 10.979  -42.644  22.781  1.00 88.59 30  A 1 
ATOM 205  C CB  . LYS A 1 30  ? 11.818  -44.347  20.021  1.00 87.10 30  A 1 
ATOM 206  C CG  . LYS A 1 30  ? 11.066  -43.119  19.468  1.00 84.38 30  A 1 
ATOM 207  C CD  . LYS A 1 30  ? 10.359  -43.480  18.163  1.00 81.50 30  A 1 
ATOM 208  C CE  . LYS A 1 30  ? 9.393   -42.369  17.729  1.00 74.99 30  A 1 
ATOM 209  N NZ  . LYS A 1 30  ? 8.552   -42.806  16.595  1.00 69.46 30  A 1 
ATOM 210  N N   . GLU A 1 31  ? 10.188  -44.730  22.720  1.00 89.52 31  A 1 
ATOM 211  C CA  . GLU A 1 31  ? 9.047   -44.447  23.601  1.00 88.99 31  A 1 
ATOM 212  C C   . GLU A 1 31  ? 9.479   -44.071  25.017  1.00 89.48 31  A 1 
ATOM 213  O O   . GLU A 1 31  ? 8.866   -43.224  25.658  1.00 87.62 31  A 1 
ATOM 214  C CB  . GLU A 1 31  ? 8.120   -45.666  23.681  1.00 87.95 31  A 1 
ATOM 215  C CG  . GLU A 1 31  ? 7.295   -45.850  22.406  1.00 80.48 31  A 1 
ATOM 216  C CD  . GLU A 1 31  ? 6.249   -46.965  22.546  1.00 72.87 31  A 1 
ATOM 217  O OE1 . GLU A 1 31  ? 5.541   -47.202  21.536  1.00 64.35 31  A 1 
ATOM 218  O OE2 . GLU A 1 31  ? 6.147   -47.545  23.653  1.00 65.08 31  A 1 
ATOM 219  N N   . GLN A 1 32  ? 10.556  -44.683  25.520  1.00 90.97 32  A 1 
ATOM 220  C CA  . GLN A 1 32  ? 11.156  -44.318  26.791  1.00 90.88 32  A 1 
ATOM 221  C C   . GLN A 1 32  ? 11.746  -42.906  26.733  1.00 91.59 32  A 1 
ATOM 222  O O   . GLN A 1 32  ? 11.463  -42.088  27.607  1.00 89.41 32  A 1 
ATOM 223  C CB  . GLN A 1 32  ? 12.178  -45.399  27.171  1.00 89.67 32  A 1 
ATOM 224  C CG  . GLN A 1 32  ? 12.455  -45.421  28.675  1.00 79.38 32  A 1 
ATOM 225  C CD  . GLN A 1 32  ? 13.342  -46.607  29.089  1.00 74.52 32  A 1 
ATOM 226  O OE1 . GLN A 1 32  ? 13.965  -47.260  28.280  1.00 66.86 32  A 1 
ATOM 227  N NE2 . GLN A 1 32  ? 13.434  -46.904  30.361  1.00 64.23 32  A 1 
ATOM 228  N N   . GLY A 1 33  ? 12.448  -42.582  25.665  1.00 89.97 33  A 1 
ATOM 229  C CA  . GLY A 1 33  ? 12.933  -41.233  25.379  1.00 89.16 33  A 1 
ATOM 230  C C   . GLY A 1 33  ? 11.806  -40.204  25.300  1.00 90.18 33  A 1 
ATOM 231  O O   . GLY A 1 33  ? 11.893  -39.150  25.924  1.00 88.67 33  A 1 
ATOM 232  N N   . ASN A 1 34  ? 10.690  -40.525  24.643  1.00 90.60 34  A 1 
ATOM 233  C CA  . ASN A 1 34  ? 9.523   -39.654  24.566  1.00 89.54 34  A 1 
ATOM 234  C C   . ASN A 1 34  ? 8.917   -39.363  25.951  1.00 89.55 34  A 1 
ATOM 235  O O   . ASN A 1 34  ? 8.589   -38.217  26.250  1.00 87.95 34  A 1 
ATOM 236  C CB  . ASN A 1 34  ? 8.452   -40.291  23.650  1.00 88.30 34  A 1 
ATOM 237  C CG  . ASN A 1 34  ? 8.809   -40.333  22.173  1.00 87.11 34  A 1 
ATOM 238  O OD1 . ASN A 1 34  ? 9.744   -39.747  21.671  1.00 79.16 34  A 1 
ATOM 239  N ND2 . ASN A 1 34  ? 8.004   -41.032  21.399  1.00 78.73 34  A 1 
ATOM 240  N N   . ARG A 1 35  ? 8.805   -40.377  26.826  1.00 89.93 35  A 1 
ATOM 241  C CA  . ARG A 1 35  ? 8.344   -40.186  28.214  1.00 89.41 35  A 1 
ATOM 242  C C   . ARG A 1 35  ? 9.270   -39.277  29.014  1.00 90.19 35  A 1 
ATOM 243  O O   . ARG A 1 35  ? 8.792   -38.390  29.717  1.00 87.27 35  A 1 
ATOM 244  C CB  . ARG A 1 35  ? 8.176   -41.551  28.904  1.00 88.81 35  A 1 
ATOM 245  C CG  . ARG A 1 35  ? 6.834   -42.197  28.532  1.00 80.85 35  A 1 
ATOM 246  C CD  . ARG A 1 35  ? 6.628   -43.533  29.256  1.00 78.52 35  A 1 
ATOM 247  N NE  . ARG A 1 35  ? 7.130   -44.665  28.453  1.00 69.66 35  A 1 
ATOM 248  C CZ  . ARG A 1 35  ? 6.979   -45.956  28.756  1.00 61.67 35  A 1 
ATOM 249  N NH1 . ARG A 1 35  ? 6.447   -46.345  29.884  1.00 54.99 35  A 1 
ATOM 250  N NH2 . ARG A 1 35  ? 7.348   -46.878  27.909  1.00 55.50 35  A 1 
ATOM 251  N N   . LEU A 1 36  ? 10.579  -39.462  28.888  1.00 90.43 36  A 1 
ATOM 252  C CA  . LEU A 1 36  ? 11.575  -38.609  29.541  1.00 89.39 36  A 1 
ATOM 253  C C   . LEU A 1 36  ? 11.523  -37.170  29.008  1.00 90.28 36  A 1 
ATOM 254  O O   . LEU A 1 36  ? 11.598  -36.224  29.793  1.00 88.16 36  A 1 
ATOM 255  C CB  . LEU A 1 36  ? 12.971  -39.221  29.334  1.00 89.14 36  A 1 
ATOM 256  C CG  . LEU A 1 36  ? 13.199  -40.527  30.117  1.00 88.10 36  A 1 
ATOM 257  C CD1 . LEU A 1 36  ? 14.465  -41.210  29.616  1.00 80.27 36  A 1 
ATOM 258  C CD2 . LEU A 1 36  ? 13.368  -40.269  31.624  1.00 80.76 36  A 1 
ATOM 259  N N   . PHE A 1 37  ? 11.315  -36.983  27.693  1.00 90.67 37  A 1 
ATOM 260  C CA  . PHE A 1 37  ? 11.171  -35.668  27.064  1.00 89.34 37  A 1 
ATOM 261  C C   . PHE A 1 37  ? 9.948   -34.912  27.603  1.00 89.41 37  A 1 
ATOM 262  O O   . PHE A 1 37  ? 10.074  -33.752  28.000  1.00 88.01 37  A 1 
ATOM 263  C CB  . PHE A 1 37  ? 11.096  -35.830  25.547  1.00 88.68 37  A 1 
ATOM 264  C CG  . PHE A 1 37  ? 11.061  -34.502  24.829  1.00 88.81 37  A 1 
ATOM 265  C CD1 . PHE A 1 37  ? 9.839   -33.847  24.571  1.00 81.13 37  A 1 
ATOM 266  C CD2 . PHE A 1 37  ? 12.268  -33.872  24.451  1.00 81.65 37  A 1 
ATOM 267  C CE1 . PHE A 1 37  ? 9.821   -32.577  23.961  1.00 80.64 37  A 1 
ATOM 268  C CE2 . PHE A 1 37  ? 12.256  -32.608  23.843  1.00 79.48 37  A 1 
ATOM 269  C CZ  . PHE A 1 37  ? 11.031  -31.961  23.599  1.00 84.23 37  A 1 
ATOM 270  N N   . VAL A 1 38  ? 8.775   -35.578  27.696  1.00 89.37 38  A 1 
ATOM 271  C CA  . VAL A 1 38  ? 7.564   -34.997  28.296  1.00 87.74 38  A 1 
ATOM 272  C C   . VAL A 1 38  ? 7.806   -34.608  29.758  1.00 88.22 38  A 1 
ATOM 273  O O   . VAL A 1 38  ? 7.367   -33.540  30.194  1.00 86.21 38  A 1 
ATOM 274  C CB  . VAL A 1 38  ? 6.370   -35.966  28.161  1.00 86.27 38  A 1 
ATOM 275  C CG1 . VAL A 1 38  ? 5.129   -35.483  28.916  1.00 78.51 38  A 1 
ATOM 276  C CG2 . VAL A 1 38  ? 5.964   -36.126  26.692  1.00 77.56 38  A 1 
ATOM 277  N N   . GLY A 1 39  ? 8.583   -35.397  30.496  1.00 88.73 39  A 1 
ATOM 278  C CA  . GLY A 1 39  ? 9.045   -35.084  31.852  1.00 87.39 39  A 1 
ATOM 279  C C   . GLY A 1 39  ? 10.125  -33.988  31.935  1.00 88.48 39  A 1 
ATOM 280  O O   . GLY A 1 39  ? 10.660  -33.763  33.016  1.00 84.16 39  A 1 
ATOM 281  N N   . ARG A 1 40  ? 10.456  -33.327  30.827  1.00 86.66 40  A 1 
ATOM 282  C CA  . ARG A 1 40  ? 11.522  -32.312  30.700  1.00 87.10 40  A 1 
ATOM 283  C C   . ARG A 1 40  ? 12.932  -32.807  31.069  1.00 89.07 40  A 1 
ATOM 284  O O   . ARG A 1 40  ? 13.837  -32.007  31.297  1.00 85.09 40  A 1 
ATOM 285  C CB  . ARG A 1 40  ? 11.156  -31.020  31.454  1.00 84.67 40  A 1 
ATOM 286  C CG  . ARG A 1 40  ? 9.818   -30.404  31.013  1.00 80.76 40  A 1 
ATOM 287  C CD  . ARG A 1 40  ? 9.610   -29.074  31.753  1.00 73.93 40  A 1 
ATOM 288  N NE  . ARG A 1 40  ? 8.376   -28.402  31.328  1.00 66.68 40  A 1 
ATOM 289  C CZ  . ARG A 1 40  ? 7.979   -27.172  31.683  1.00 57.55 40  A 1 
ATOM 290  N NH1 . ARG A 1 40  ? 8.691   -26.445  32.500  1.00 53.42 40  A 1 
ATOM 291  N NH2 . ARG A 1 40  ? 6.876   -26.687  31.214  1.00 53.16 40  A 1 
ATOM 292  N N   . LYS A 1 41  ? 13.141  -34.124  31.069  1.00 89.07 41  A 1 
ATOM 293  C CA  . LYS A 1 41  ? 14.434  -34.764  31.331  1.00 88.97 41  A 1 
ATOM 294  C C   . LYS A 1 41  ? 15.226  -34.898  30.025  1.00 90.49 41  A 1 
ATOM 295  O O   . LYS A 1 41  ? 15.488  -35.995  29.546  1.00 87.24 41  A 1 
ATOM 296  C CB  . LYS A 1 41  ? 14.207  -36.095  32.038  1.00 87.32 41  A 1 
ATOM 297  C CG  . LYS A 1 41  ? 13.667  -35.905  33.465  1.00 83.34 41  A 1 
ATOM 298  C CD  . LYS A 1 41  ? 13.436  -37.283  34.085  1.00 75.44 41  A 1 
ATOM 299  C CE  . LYS A 1 41  ? 13.490  -37.263  35.612  1.00 68.42 41  A 1 
ATOM 300  N NZ  . LYS A 1 41  ? 14.349  -38.376  36.065  1.00 58.93 41  A 1 
ATOM 301  N N   . TYR A 1 42  ? 15.582  -33.761  29.449  1.00 91.43 42  A 1 
ATOM 302  C CA  . TYR A 1 42  ? 16.198  -33.708  28.119  1.00 91.59 42  A 1 
ATOM 303  C C   . TYR A 1 42  ? 17.512  -34.496  27.990  1.00 92.42 42  A 1 
ATOM 304  O O   . TYR A 1 42  ? 17.643  -35.221  27.007  1.00 90.51 42  A 1 
ATOM 305  C CB  . TYR A 1 42  ? 16.369  -32.249  27.673  1.00 90.12 42  A 1 
ATOM 306  C CG  . TYR A 1 42  ? 15.116  -31.408  27.765  1.00 89.28 42  A 1 
ATOM 307  C CD1 . TYR A 1 42  ? 13.942  -31.784  27.068  1.00 79.43 42  A 1 
ATOM 308  C CD2 . TYR A 1 42  ? 15.101  -30.248  28.561  1.00 79.48 42  A 1 
ATOM 309  C CE1 . TYR A 1 42  ? 12.777  -31.005  27.164  1.00 78.59 42  A 1 
ATOM 310  C CE2 . TYR A 1 42  ? 13.934  -29.460  28.666  1.00 77.50 42  A 1 
ATOM 311  C CZ  . TYR A 1 42  ? 12.771  -29.845  27.961  1.00 84.73 42  A 1 
ATOM 312  O OH  . TYR A 1 42  ? 11.632  -29.083  28.063  1.00 83.06 42  A 1 
ATOM 313  N N   . PRO A 1 43  ? 18.455  -34.449  28.935  1.00 91.69 43  A 1 
ATOM 314  C CA  . PRO A 1 43  ? 19.687  -35.233  28.840  1.00 91.05 43  A 1 
ATOM 315  C C   . PRO A 1 43  ? 19.429  -36.744  28.819  1.00 91.51 43  A 1 
ATOM 316  O O   . PRO A 1 43  ? 20.011  -37.485  28.032  1.00 89.92 43  A 1 
ATOM 317  C CB  . PRO A 1 43  ? 20.532  -34.826  30.047  1.00 89.89 43  A 1 
ATOM 318  C CG  . PRO A 1 43  ? 19.955  -33.479  30.482  1.00 87.61 43  A 1 
ATOM 319  C CD  . PRO A 1 43  ? 18.487  -33.595  30.111  1.00 90.41 43  A 1 
ATOM 320  N N   . GLU A 1 44  ? 18.501  -37.205  29.677  1.00 90.91 44  A 1 
ATOM 321  C CA  . GLU A 1 44  ? 18.138  -38.621  29.786  1.00 90.75 44  A 1 
ATOM 322  C C   . GLU A 1 44  ? 17.362  -39.085  28.534  1.00 91.16 44  A 1 
ATOM 323  O O   . GLU A 1 44  ? 17.609  -40.182  28.024  1.00 88.61 44  A 1 
ATOM 324  C CB  . GLU A 1 44  ? 17.307  -38.837  31.066  1.00 89.92 44  A 1 
ATOM 325  C CG  . GLU A 1 44  ? 18.051  -38.470  32.370  1.00 84.85 44  A 1 
ATOM 326  C CD  . GLU A 1 44  ? 17.105  -38.317  33.580  1.00 79.45 44  A 1 
ATOM 327  O OE1 . GLU A 1 44  ? 17.549  -38.416  34.741  1.00 69.19 44  A 1 
ATOM 328  O OE2 . GLU A 1 44  ? 15.898  -38.040  33.388  1.00 70.51 44  A 1 
ATOM 329  N N   . ALA A 1 45  ? 16.499  -38.246  28.004  1.00 91.35 45  A 1 
ATOM 330  C CA  . ALA A 1 45  ? 15.803  -38.502  26.754  1.00 91.10 45  A 1 
ATOM 331  C C   . ALA A 1 45  ? 16.779  -38.619  25.574  1.00 91.73 45  A 1 
ATOM 332  O O   . ALA A 1 45  ? 16.694  -39.579  24.804  1.00 90.66 45  A 1 
ATOM 333  C CB  . ALA A 1 45  ? 14.765  -37.397  26.526  1.00 90.56 45  A 1 
ATOM 334  N N   . ALA A 1 46  ? 17.742  -37.711  25.471  1.00 91.50 46  A 1 
ATOM 335  C CA  . ALA A 1 46  ? 18.779  -37.752  24.440  1.00 91.50 46  A 1 
ATOM 336  C C   . ALA A 1 46  ? 19.593  -39.046  24.501  1.00 92.03 46  A 1 
ATOM 337  O O   . ALA A 1 46  ? 19.830  -39.684  23.473  1.00 90.45 46  A 1 
ATOM 338  C CB  . ALA A 1 46  ? 19.678  -36.515  24.581  1.00 90.80 46  A 1 
ATOM 339  N N   . ALA A 1 47  ? 19.947  -39.510  25.711  1.00 92.44 47  A 1 
ATOM 340  C CA  . ALA A 1 47  ? 20.644  -40.781  25.903  1.00 92.01 47  A 1 
ATOM 341  C C   . ALA A 1 47  ? 19.794  -41.983  25.439  1.00 92.20 47  A 1 
ATOM 342  O O   . ALA A 1 47  ? 20.321  -42.893  24.797  1.00 90.64 47  A 1 
ATOM 343  C CB  . ALA A 1 47  ? 21.054  -40.898  27.374  1.00 91.29 47  A 1 
ATOM 344  N N   . CYS A 1 48  ? 18.481  -41.979  25.708  1.00 91.99 48  A 1 
ATOM 345  C CA  . CYS A 1 48  ? 17.574  -43.017  25.201  1.00 91.96 48  A 1 
ATOM 346  C C   . CYS A 1 48  ? 17.490  -43.019  23.667  1.00 92.66 48  A 1 
ATOM 347  O O   . CYS A 1 48  ? 17.582  -44.081  23.058  1.00 90.96 48  A 1 
ATOM 348  C CB  . CYS A 1 48  ? 16.185  -42.840  25.820  1.00 90.30 48  A 1 
ATOM 349  S SG  . CYS A 1 48  ? 16.153  -43.548  27.495  1.00 83.33 48  A 1 
ATOM 350  N N   . TYR A 1 49  ? 17.373  -41.856  23.051  1.00 92.67 49  A 1 
ATOM 351  C CA  . TYR A 1 49  ? 17.397  -41.758  21.589  1.00 92.88 49  A 1 
ATOM 352  C C   . TYR A 1 49  ? 18.743  -42.195  21.014  1.00 93.00 49  A 1 
ATOM 353  O O   . TYR A 1 49  ? 18.771  -42.893  20.002  1.00 91.66 49  A 1 
ATOM 354  C CB  . TYR A 1 49  ? 17.038  -40.344  21.136  1.00 92.46 49  A 1 
ATOM 355  C CG  . TYR A 1 49  ? 15.644  -39.879  21.495  1.00 92.34 49  A 1 
ATOM 356  C CD1 . TYR A 1 49  ? 14.514  -40.668  21.200  1.00 83.94 49  A 1 
ATOM 357  C CD2 . TYR A 1 49  ? 15.458  -38.638  22.141  1.00 83.85 49  A 1 
ATOM 358  C CE1 . TYR A 1 49  ? 13.222  -40.235  21.552  1.00 82.44 49  A 1 
ATOM 359  C CE2 . TYR A 1 49  ? 14.182  -38.196  22.496  1.00 81.68 49  A 1 
ATOM 360  C CZ  . TYR A 1 49  ? 13.067  -39.002  22.202  1.00 89.86 49  A 1 
ATOM 361  O OH  . TYR A 1 49  ? 11.814  -38.569  22.568  1.00 88.47 49  A 1 
ATOM 362  N N   . GLY A 1 50  ? 19.852  -41.902  21.680  1.00 92.63 50  A 1 
ATOM 363  C CA  . GLY A 1 50  ? 21.174  -42.393  21.308  1.00 92.21 50  A 1 
ATOM 364  C C   . GLY A 1 50  ? 21.245  -43.924  21.284  1.00 92.64 50  A 1 
ATOM 365  O O   . GLY A 1 50  ? 21.721  -44.510  20.303  1.00 91.23 50  A 1 
ATOM 366  N N   . ARG A 1 51  ? 20.678  -44.609  22.299  1.00 91.74 51  A 1 
ATOM 367  C CA  . ARG A 1 51  ? 20.579  -46.078  22.308  1.00 91.35 51  A 1 
ATOM 368  C C   . ARG A 1 51  ? 19.671  -46.608  21.191  1.00 91.52 51  A 1 
ATOM 369  O O   . ARG A 1 51  ? 19.984  -47.641  20.600  1.00 88.94 51  A 1 
ATOM 370  C CB  . ARG A 1 51  ? 20.069  -46.568  23.673  1.00 90.73 51  A 1 
ATOM 371  C CG  . ARG A 1 51  ? 21.092  -46.357  24.801  1.00 85.16 51  A 1 
ATOM 372  C CD  . ARG A 1 51  ? 20.505  -46.853  26.121  1.00 81.49 51  A 1 
ATOM 373  N NE  . ARG A 1 51  ? 21.388  -46.579  27.262  1.00 72.17 51  A 1 
ATOM 374  C CZ  . ARG A 1 51  ? 21.158  -46.893  28.526  1.00 64.61 51  A 1 
ATOM 375  N NH1 . ARG A 1 51  ? 20.082  -47.556  28.881  1.00 58.29 51  A 1 
ATOM 376  N NH2 . ARG A 1 51  ? 22.003  -46.552  29.453  1.00 56.98 51  A 1 
ATOM 377  N N   . ALA A 1 52  ? 18.573  -45.910  20.869  1.00 91.38 52  A 1 
ATOM 378  C CA  . ALA A 1 52  ? 17.708  -46.270  19.752  1.00 90.65 52  A 1 
ATOM 379  C C   . ALA A 1 52  ? 18.449  -46.162  18.401  1.00 91.23 52  A 1 
ATOM 380  O O   . ALA A 1 52  ? 18.374  -47.086  17.593  1.00 89.65 52  A 1 
ATOM 381  C CB  . ALA A 1 52  ? 16.453  -45.391  19.779  1.00 90.15 52  A 1 
ATOM 382  N N   . ILE A 1 53  ? 19.224  -45.081  18.200  1.00 91.44 53  A 1 
ATOM 383  C CA  . ILE A 1 53  ? 20.073  -44.872  17.016  1.00 91.29 53  A 1 
ATOM 384  C C   . ILE A 1 53  ? 21.119  -45.981  16.893  1.00 90.90 53  A 1 
ATOM 385  O O   . ILE A 1 53  ? 21.277  -46.542  15.819  1.00 89.27 53  A 1 
ATOM 386  C CB  . ILE A 1 53  ? 20.744  -43.476  17.079  1.00 90.87 53  A 1 
ATOM 387  C CG1 . ILE A 1 53  ? 19.688  -42.375  16.852  1.00 86.71 53  A 1 
ATOM 388  C CG2 . ILE A 1 53  ? 21.870  -43.350  16.041  1.00 86.47 53  A 1 
ATOM 389  C CD1 . ILE A 1 53  ? 20.151  -40.971  17.284  1.00 83.84 53  A 1 
ATOM 390  N N   . THR A 1 54  ? 21.769  -46.363  17.995  1.00 92.24 54  A 1 
ATOM 391  C CA  . THR A 1 54  ? 22.750  -47.462  17.987  1.00 91.37 54  A 1 
ATOM 392  C C   . THR A 1 54  ? 22.128  -48.787  17.534  1.00 91.00 54  A 1 
ATOM 393  O O   . THR A 1 54  ? 22.791  -49.586  16.880  1.00 88.68 54  A 1 
ATOM 394  C CB  . THR A 1 54  ? 23.387  -47.647  19.373  1.00 90.17 54  A 1 
ATOM 395  O OG1 . THR A 1 54  ? 23.875  -46.425  19.873  1.00 82.15 54  A 1 
ATOM 396  C CG2 . THR A 1 54  ? 24.581  -48.594  19.354  1.00 78.86 54  A 1 
ATOM 397  N N   . ARG A 1 55  ? 20.842  -49.025  17.850  1.00 91.31 55  A 1 
ATOM 398  C CA  . ARG A 1 55  ? 20.113  -50.221  17.388  1.00 90.45 55  A 1 
ATOM 399  C C   . ARG A 1 55  ? 19.642  -50.134  15.950  1.00 90.80 55  A 1 
ATOM 400  O O   . ARG A 1 55  ? 19.678  -51.134  15.247  1.00 87.22 55  A 1 
ATOM 401  C CB  . ARG A 1 55  ? 18.912  -50.479  18.282  1.00 88.92 55  A 1 
ATOM 402  C CG  . ARG A 1 55  ? 19.355  -51.192  19.555  1.00 82.17 55  A 1 
ATOM 403  C CD  . ARG A 1 55  ? 18.127  -51.816  20.224  1.00 77.87 55  A 1 
ATOM 404  N NE  . ARG A 1 55  ? 18.564  -52.716  21.276  1.00 70.57 55  A 1 
ATOM 405  C CZ  . ARG A 1 55  ? 17.954  -53.800  21.692  1.00 63.87 55  A 1 
ATOM 406  N NH1 . ARG A 1 55  ? 16.758  -54.138  21.296  1.00 56.92 55  A 1 
ATOM 407  N NH2 . ARG A 1 55  ? 18.567  -54.561  22.514  1.00 56.71 55  A 1 
ATOM 408  N N   . ASN A 1 56  ? 19.172  -48.981  15.525  1.00 89.67 56  A 1 
ATOM 409  C CA  . ASN A 1 56  ? 18.741  -48.748  14.154  1.00 89.95 56  A 1 
ATOM 410  C C   . ASN A 1 56  ? 19.110  -47.319  13.714  1.00 90.77 56  A 1 
ATOM 411  O O   . ASN A 1 56  ? 18.338  -46.386  13.933  1.00 88.59 56  A 1 
ATOM 412  C CB  . ASN A 1 56  ? 17.241  -49.038  14.023  1.00 88.09 56  A 1 
ATOM 413  C CG  . ASN A 1 56  ? 16.799  -48.992  12.571  1.00 86.93 56  A 1 
ATOM 414  O OD1 . ASN A 1 56  ? 17.553  -48.667  11.669  1.00 79.59 56  A 1 
ATOM 415  N ND2 . ASN A 1 56  ? 15.562  -49.340  12.302  1.00 79.08 56  A 1 
ATOM 416  N N   . PRO A 1 57  ? 20.279  -47.136  13.084  1.00 90.83 57  A 1 
ATOM 417  C CA  . PRO A 1 57  ? 20.776  -45.820  12.700  1.00 90.24 57  A 1 
ATOM 418  C C   . PRO A 1 57  ? 20.098  -45.233  11.451  1.00 90.51 57  A 1 
ATOM 419  O O   . PRO A 1 57  ? 20.431  -44.121  11.057  1.00 87.52 57  A 1 
ATOM 420  C CB  . PRO A 1 57  ? 22.277  -46.026  12.491  1.00 88.97 57  A 1 
ATOM 421  C CG  . PRO A 1 57  ? 22.371  -47.467  12.001  1.00 86.80 57  A 1 
ATOM 422  C CD  . PRO A 1 57  ? 21.263  -48.166  12.797  1.00 89.95 57  A 1 
ATOM 423  N N   . LEU A 1 58  ? 19.163  -45.959  10.829  1.00 90.39 58  A 1 
ATOM 424  C CA  . LEU A 1 58  ? 18.521  -45.563  9.568   1.00 90.38 58  A 1 
ATOM 425  C C   . LEU A 1 58  ? 17.131  -44.923  9.757   1.00 90.67 58  A 1 
ATOM 426  O O   . LEU A 1 58  ? 16.372  -44.807  8.793   1.00 87.04 58  A 1 
ATOM 427  C CB  . LEU A 1 58  ? 18.473  -46.770  8.620   1.00 88.45 58  A 1 
ATOM 428  C CG  . LEU A 1 58  ? 19.856  -47.337  8.217   1.00 85.66 58  A 1 
ATOM 429  C CD1 . LEU A 1 58  ? 19.645  -48.582  7.348   1.00 77.99 58  A 1 
ATOM 430  C CD2 . LEU A 1 58  ? 20.687  -46.326  7.429   1.00 78.41 58  A 1 
ATOM 431  N N   . VAL A 1 59  ? 16.771  -44.527  10.981  1.00 90.61 59  A 1 
ATOM 432  C CA  . VAL A 1 59  ? 15.466  -43.939  11.280  1.00 90.79 59  A 1 
ATOM 433  C C   . VAL A 1 59  ? 15.621  -42.447  11.589  1.00 91.63 59  A 1 
ATOM 434  O O   . VAL A 1 59  ? 16.010  -42.077  12.703  1.00 89.87 59  A 1 
ATOM 435  C CB  . VAL A 1 59  ? 14.749  -44.698  12.407  1.00 88.74 59  A 1 
ATOM 436  C CG1 . VAL A 1 59  ? 13.349  -44.118  12.660  1.00 81.49 59  A 1 
ATOM 437  C CG2 . VAL A 1 59  ? 14.573  -46.179  12.066  1.00 80.45 59  A 1 
ATOM 438  N N   . ALA A 1 60  ? 15.245  -41.588  10.653  1.00 91.27 60  A 1 
ATOM 439  C CA  . ALA A 1 60  ? 15.356  -40.132  10.774  1.00 91.21 60  A 1 
ATOM 440  C C   . ALA A 1 60  ? 14.724  -39.564  12.056  1.00 91.79 60  A 1 
ATOM 441  O O   . ALA A 1 60  ? 15.301  -38.698  12.718  1.00 89.96 60  A 1 
ATOM 442  C CB  . ALA A 1 60  ? 14.706  -39.504  9.530   1.00 89.68 60  A 1 
ATOM 443  N N   . VAL A 1 61  ? 13.571  -40.106  12.475  1.00 91.64 61  A 1 
ATOM 444  C CA  . VAL A 1 61  ? 12.850  -39.655  13.678  1.00 91.35 61  A 1 
ATOM 445  C C   . VAL A 1 61  ? 13.678  -39.778  14.966  1.00 92.04 61  A 1 
ATOM 446  O O   . VAL A 1 61  ? 13.460  -39.009  15.896  1.00 90.85 61  A 1 
ATOM 447  C CB  . VAL A 1 61  ? 11.520  -40.420  13.827  1.00 89.37 61  A 1 
ATOM 448  C CG1 . VAL A 1 61  ? 10.732  -40.021  15.080  1.00 78.16 61  A 1 
ATOM 449  C CG2 . VAL A 1 61  ? 10.600  -40.174  12.621  1.00 77.15 61  A 1 
ATOM 450  N N   . TYR A 1 62  ? 14.624  -40.719  15.055  1.00 91.56 62  A 1 
ATOM 451  C CA  . TYR A 1 62  ? 15.480  -40.822  16.236  1.00 91.71 62  A 1 
ATOM 452  C C   . TYR A 1 62  ? 16.452  -39.649  16.318  1.00 92.27 62  A 1 
ATOM 453  O O   . TYR A 1 62  ? 16.643  -39.091  17.401  1.00 90.39 62  A 1 
ATOM 454  C CB  . TYR A 1 62  ? 16.227  -42.165  16.261  1.00 91.14 62  A 1 
ATOM 455  C CG  . TYR A 1 62  ? 15.370  -43.412  16.271  1.00 90.34 62  A 1 
ATOM 456  C CD1 . TYR A 1 62  ? 14.017  -43.404  16.687  1.00 81.52 62  A 1 
ATOM 457  C CD2 . TYR A 1 62  ? 15.936  -44.647  15.859  1.00 81.55 62  A 1 
ATOM 458  C CE1 . TYR A 1 62  ? 13.245  -44.570  16.660  1.00 80.76 62  A 1 
ATOM 459  C CE2 . TYR A 1 62  ? 15.177  -45.814  15.835  1.00 79.95 62  A 1 
ATOM 460  C CZ  . TYR A 1 62  ? 13.830  -45.778  16.223  1.00 86.34 62  A 1 
ATOM 461  O OH  . TYR A 1 62  ? 13.070  -46.915  16.171  1.00 85.08 62  A 1 
ATOM 462  N N   . TYR A 1 63  ? 16.984  -39.238  15.183  1.00 92.78 63  A 1 
ATOM 463  C CA  . TYR A 1 63  ? 17.876  -38.086  15.093  1.00 93.00 63  A 1 
ATOM 464  C C   . TYR A 1 63  ? 17.123  -36.782  15.352  1.00 93.58 63  A 1 
ATOM 465  O O   . TYR A 1 63  ? 17.562  -36.005  16.189  1.00 92.09 63  A 1 
ATOM 466  C CB  . TYR A 1 63  ? 18.567  -38.063  13.731  1.00 92.40 63  A 1 
ATOM 467  C CG  . TYR A 1 63  ? 19.499  -39.230  13.492  1.00 92.48 63  A 1 
ATOM 468  C CD1 . TYR A 1 63  ? 20.828  -39.175  13.939  1.00 83.59 63  A 1 
ATOM 469  C CD2 . TYR A 1 63  ? 19.039  -40.375  12.829  1.00 83.81 63  A 1 
ATOM 470  C CE1 . TYR A 1 63  ? 21.706  -40.246  13.711  1.00 83.19 63  A 1 
ATOM 471  C CE2 . TYR A 1 63  ? 19.906  -41.462  12.594  1.00 82.14 63  A 1 
ATOM 472  C CZ  . TYR A 1 63  ? 21.236  -41.390  13.033  1.00 89.44 63  A 1 
ATOM 473  O OH  . TYR A 1 63  ? 22.087  -42.440  12.795  1.00 88.28 63  A 1 
ATOM 474  N N   . THR A 1 64  ? 15.944  -36.560  14.755  1.00 92.97 64  A 1 
ATOM 475  C CA  . THR A 1 64  ? 15.159  -35.338  15.003  1.00 92.54 64  A 1 
ATOM 476  C C   . THR A 1 64  ? 14.692  -35.225  16.454  1.00 92.61 64  A 1 
ATOM 477  O O   . THR A 1 64  ? 14.738  -34.146  17.032  1.00 91.35 64  A 1 
ATOM 478  C CB  . THR A 1 64  ? 13.934  -35.224  14.086  1.00 91.83 64  A 1 
ATOM 479  O OG1 . THR A 1 64  ? 13.089  -36.350  14.194  1.00 82.35 64  A 1 
ATOM 480  C CG2 . THR A 1 64  ? 14.324  -35.095  12.618  1.00 81.78 64  A 1 
ATOM 481  N N   . ASN A 1 65  ? 14.307  -36.324  17.077  1.00 92.62 65  A 1 
ATOM 482  C CA  . ASN A 1 65  ? 13.943  -36.313  18.493  1.00 92.00 65  A 1 
ATOM 483  C C   . ASN A 1 65  ? 15.147  -35.997  19.388  1.00 92.14 65  A 1 
ATOM 484  O O   . ASN A 1 65  ? 15.012  -35.245  20.356  1.00 90.81 65  A 1 
ATOM 485  C CB  . ASN A 1 65  ? 13.326  -37.658  18.878  1.00 91.48 65  A 1 
ATOM 486  C CG  . ASN A 1 65  ? 11.908  -37.879  18.366  1.00 89.88 65  A 1 
ATOM 487  O OD1 . ASN A 1 65  ? 11.239  -37.063  17.783  1.00 81.12 65  A 1 
ATOM 488  N ND2 . ASN A 1 65  ? 11.375  -39.050  18.630  1.00 80.13 65  A 1 
ATOM 489  N N   . ARG A 1 66  ? 16.337  -36.550  19.084  1.00 91.71 66  A 1 
ATOM 490  C CA  . ARG A 1 66  ? 17.566  -36.257  19.829  1.00 92.08 66  A 1 
ATOM 491  C C   . ARG A 1 66  ? 18.028  -34.816  19.598  1.00 92.02 66  A 1 
ATOM 492  O O   . ARG A 1 66  ? 18.395  -34.151  20.557  1.00 91.28 66  A 1 
ATOM 493  C CB  . ARG A 1 66  ? 18.647  -37.283  19.488  1.00 90.92 66  A 1 
ATOM 494  C CG  . ARG A 1 66  ? 19.816  -37.202  20.484  1.00 88.51 66  A 1 
ATOM 495  C CD  . ARG A 1 66  ? 20.832  -38.324  20.281  1.00 89.18 66  A 1 
ATOM 496  N NE  . ARG A 1 66  ? 21.564  -38.163  19.026  1.00 86.47 66  A 1 
ATOM 497  C CZ  . ARG A 1 66  ? 22.569  -38.921  18.591  1.00 88.20 66  A 1 
ATOM 498  N NH1 . ARG A 1 66  ? 23.011  -39.935  19.276  1.00 78.80 66  A 1 
ATOM 499  N NH2 . ARG A 1 66  ? 23.139  -38.650  17.457  1.00 79.64 66  A 1 
ATOM 500  N N   . ALA A 1 67  ? 17.912  -34.316  18.370  1.00 92.82 67  A 1 
ATOM 501  C CA  . ALA A 1 67  ? 18.177  -32.923  18.024  1.00 92.57 67  A 1 
ATOM 502  C C   . ALA A 1 67  ? 17.315  -31.968  18.853  1.00 92.72 67  A 1 
ATOM 503  O O   . ALA A 1 67  ? 17.837  -31.037  19.456  1.00 91.51 67  A 1 
ATOM 504  C CB  . ALA A 1 67  ? 17.926  -32.723  16.526  1.00 92.34 67  A 1 
ATOM 505  N N   . LEU A 1 68  ? 16.016  -32.258  19.007  1.00 92.62 68  A 1 
ATOM 506  C CA  . LEU A 1 68  ? 15.129  -31.452  19.851  1.00 91.37 68  A 1 
ATOM 507  C C   . LEU A 1 68  ? 15.563  -31.458  21.325  1.00 91.96 68  A 1 
ATOM 508  O O   . LEU A 1 68  ? 15.476  -30.431  21.992  1.00 90.98 68  A 1 
ATOM 509  C CB  . LEU A 1 68  ? 13.689  -31.934  19.676  1.00 90.32 68  A 1 
ATOM 510  C CG  . LEU A 1 68  ? 12.651  -31.062  20.416  1.00 85.56 68  A 1 
ATOM 511  C CD1 . LEU A 1 68  ? 12.615  -29.627  19.908  1.00 76.45 68  A 1 
ATOM 512  C CD2 . LEU A 1 68  ? 11.256  -31.663  20.239  1.00 76.35 68  A 1 
ATOM 513  N N   . CYS A 1 69  ? 16.052  -32.590  21.845  1.00 92.17 69  A 1 
ATOM 514  C CA  . CYS A 1 69  ? 16.630  -32.644  23.186  1.00 92.07 69  A 1 
ATOM 515  C C   . CYS A 1 69  ? 17.862  -31.738  23.293  1.00 92.30 69  A 1 
ATOM 516  O O   . CYS A 1 69  ? 17.931  -30.932  24.213  1.00 91.06 69  A 1 
ATOM 517  C CB  . CYS A 1 69  ? 16.987  -34.084  23.574  1.00 91.66 69  A 1 
ATOM 518  S SG  . CYS A 1 69  ? 15.507  -35.122  23.685  1.00 87.96 69  A 1 
ATOM 519  N N   . TYR A 1 70  ? 18.793  -31.838  22.348  1.00 93.35 70  A 1 
ATOM 520  C CA  . TYR A 1 70  ? 19.985  -30.994  22.319  1.00 93.06 70  A 1 
ATOM 521  C C   . TYR A 1 70  ? 19.643  -29.509  22.197  1.00 92.96 70  A 1 
ATOM 522  O O   . TYR A 1 70  ? 20.240  -28.689  22.896  1.00 91.36 70  A 1 
ATOM 523  C CB  . TYR A 1 70  ? 20.911  -31.429  21.188  1.00 93.03 70  A 1 
ATOM 524  C CG  . TYR A 1 70  ? 21.621  -32.747  21.387  1.00 92.47 70  A 1 
ATOM 525  C CD1 . TYR A 1 70  ? 22.212  -33.078  22.630  1.00 84.16 70  A 1 
ATOM 526  C CD2 . TYR A 1 70  ? 21.761  -33.646  20.312  1.00 84.34 70  A 1 
ATOM 527  C CE1 . TYR A 1 70  ? 22.918  -34.274  22.803  1.00 83.58 70  A 1 
ATOM 528  C CE2 . TYR A 1 70  ? 22.465  -34.853  20.474  1.00 82.85 70  A 1 
ATOM 529  C CZ  . TYR A 1 70  ? 23.039  -35.154  21.722  1.00 89.56 70  A 1 
ATOM 530  O OH  . TYR A 1 70  ? 23.729  -36.333  21.884  1.00 88.12 70  A 1 
ATOM 531  N N   . LEU A 1 71  ? 18.626  -29.155  21.405  1.00 92.36 71  A 1 
ATOM 532  C CA  . LEU A 1 71  ? 18.142  -27.785  21.258  1.00 91.15 71  A 1 
ATOM 533  C C   . LEU A 1 71  ? 17.598  -27.240  22.588  1.00 90.99 71  A 1 
ATOM 534  O O   . LEU A 1 71  ? 17.932  -26.127  22.986  1.00 89.55 71  A 1 
ATOM 535  C CB  . LEU A 1 71  ? 17.102  -27.780  20.133  1.00 90.68 71  A 1 
ATOM 536  C CG  . LEU A 1 71  ? 17.131  -26.496  19.283  1.00 86.04 71  A 1 
ATOM 537  C CD1 . LEU A 1 71  ? 17.048  -26.878  17.802  1.00 77.61 71  A 1 
ATOM 538  C CD2 . LEU A 1 71  ? 15.973  -25.578  19.606  1.00 78.20 71  A 1 
ATOM 539  N N   . LYS A 1 72  ? 16.841  -28.057  23.339  1.00 91.69 72  A 1 
ATOM 540  C CA  . LYS A 1 72  ? 16.385  -27.705  24.694  1.00 89.85 72  A 1 
ATOM 541  C C   . LYS A 1 72  ? 17.514  -27.611  25.721  1.00 90.48 72  A 1 
ATOM 542  O O   . LYS A 1 72  ? 17.367  -26.904  26.713  1.00 88.22 72  A 1 
ATOM 543  C CB  . LYS A 1 72  ? 15.330  -28.718  25.170  1.00 88.77 72  A 1 
ATOM 544  C CG  . LYS A 1 72  ? 14.005  -28.662  24.393  1.00 84.96 72  A 1 
ATOM 545  C CD  . LYS A 1 72  ? 13.269  -27.335  24.583  1.00 80.25 72  A 1 
ATOM 546  C CE  . LYS A 1 72  ? 11.935  -27.357  23.828  1.00 75.41 72  A 1 
ATOM 547  N NZ  . LYS A 1 72  ? 11.291  -26.027  23.828  1.00 67.93 72  A 1 
ATOM 548  N N   . MET A 1 73  ? 18.613  -28.300  25.494  1.00 90.61 73  A 1 
ATOM 549  C CA  . MET A 1 73  ? 19.825  -28.260  26.315  1.00 89.86 73  A 1 
ATOM 550  C C   . MET A 1 73  ? 20.807  -27.158  25.878  1.00 89.98 73  A 1 
ATOM 551  O O   . MET A 1 73  ? 21.897  -27.078  26.442  1.00 87.05 73  A 1 
ATOM 552  C CB  . MET A 1 73  ? 20.518  -29.630  26.270  1.00 89.07 73  A 1 
ATOM 553  C CG  . MET A 1 73  ? 19.714  -30.748  26.948  1.00 85.86 73  A 1 
ATOM 554  S SD  . MET A 1 73  ? 20.295  -32.437  26.573  1.00 84.56 73  A 1 
ATOM 555  C CE  . MET A 1 73  ? 21.979  -32.360  27.226  1.00 72.62 73  A 1 
ATOM 556  N N   . GLN A 1 74  ? 20.463  -26.339  24.873  1.00 90.64 74  A 1 
ATOM 557  C CA  . GLN A 1 74  ? 21.335  -25.332  24.251  1.00 90.13 74  A 1 
ATOM 558  C C   . GLN A 1 74  ? 22.643  -25.922  23.676  1.00 91.08 74  A 1 
ATOM 559  O O   . GLN A 1 74  ? 23.669  -25.252  23.606  1.00 87.73 74  A 1 
ATOM 560  C CB  . GLN A 1 74  ? 21.568  -24.142  25.190  1.00 88.16 74  A 1 
ATOM 561  C CG  . GLN A 1 74  ? 20.264  -23.428  25.584  1.00 83.46 74  A 1 
ATOM 562  C CD  . GLN A 1 74  ? 20.513  -22.161  26.407  1.00 75.91 74  A 1 
ATOM 563  O OE1 . GLN A 1 74  ? 21.527  -21.992  27.051  1.00 66.73 74  A 1 
ATOM 564  N NE2 . GLN A 1 74  ? 19.574  -21.239  26.424  1.00 64.71 74  A 1 
ATOM 565  N N   . GLN A 1 75  ? 22.610  -27.188  23.246  1.00 90.73 75  A 1 
ATOM 566  C CA  . GLN A 1 75  ? 23.730  -27.854  22.590  1.00 90.94 75  A 1 
ATOM 567  C C   . GLN A 1 75  ? 23.548  -27.781  21.070  1.00 91.56 75  A 1 
ATOM 568  O O   . GLN A 1 75  ? 23.205  -28.760  20.408  1.00 88.87 75  A 1 
ATOM 569  C CB  . GLN A 1 75  ? 23.890  -29.289  23.108  1.00 89.61 75  A 1 
ATOM 570  C CG  . GLN A 1 75  ? 24.334  -29.309  24.583  1.00 86.10 75  A 1 
ATOM 571  C CD  . GLN A 1 75  ? 24.677  -30.713  25.081  1.00 81.63 75  A 1 
ATOM 572  O OE1 . GLN A 1 75  ? 24.388  -31.727  24.476  1.00 72.52 75  A 1 
ATOM 573  N NE2 . GLN A 1 75  ? 25.316  -30.810  26.229  1.00 69.80 75  A 1 
ATOM 574  N N   . HIS A 1 76  ? 23.766  -26.597  20.535  1.00 92.34 76  A 1 
ATOM 575  C CA  . HIS A 1 76  ? 23.424  -26.273  19.149  1.00 91.73 76  A 1 
ATOM 576  C C   . HIS A 1 76  ? 24.218  -27.077  18.123  1.00 92.42 76  A 1 
ATOM 577  O O   . HIS A 1 76  ? 23.634  -27.556  17.154  1.00 90.27 76  A 1 
ATOM 578  C CB  . HIS A 1 76  ? 23.593  -24.763  18.933  1.00 89.28 76  A 1 
ATOM 579  C CG  . HIS A 1 76  ? 22.782  -23.940  19.897  1.00 87.44 76  A 1 
ATOM 580  N ND1 . HIS A 1 76  ? 21.429  -24.064  20.138  1.00 73.54 76  A 1 
ATOM 581  C CD2 . HIS A 1 76  ? 23.254  -22.969  20.741  1.00 73.69 76  A 1 
ATOM 582  C CE1 . HIS A 1 76  ? 21.101  -23.191  21.107  1.00 74.55 76  A 1 
ATOM 583  N NE2 . HIS A 1 76  ? 22.179  -22.504  21.497  1.00 75.61 76  A 1 
ATOM 584  N N   . GLU A 1 77  ? 25.513  -27.344  18.350  1.00 91.71 77  A 1 
ATOM 585  C CA  . GLU A 1 77  ? 26.322  -28.139  17.426  1.00 91.24 77  A 1 
ATOM 586  C C   . GLU A 1 77  ? 25.833  -29.596  17.317  1.00 91.90 77  A 1 
ATOM 587  O O   . GLU A 1 77  ? 25.735  -30.135  16.216  1.00 89.79 77  A 1 
ATOM 588  C CB  . GLU A 1 77  ? 27.789  -28.155  17.849  1.00 89.69 77  A 1 
ATOM 589  C CG  . GLU A 1 77  ? 28.498  -26.809  17.612  1.00 81.48 77  A 1 
ATOM 590  C CD  . GLU A 1 77  ? 30.022  -26.935  17.745  1.00 73.71 77  A 1 
ATOM 591  O OE1 . GLU A 1 77  ? 30.718  -26.051  17.199  1.00 64.10 77  A 1 
ATOM 592  O OE2 . GLU A 1 77  ? 30.486  -27.923  18.357  1.00 64.24 77  A 1 
ATOM 593  N N   . GLN A 1 78  ? 25.486  -30.220  18.440  1.00 91.98 78  A 1 
ATOM 594  C CA  . GLN A 1 78  ? 24.968  -31.580  18.435  1.00 92.00 78  A 1 
ATOM 595  C C   . GLN A 1 78  ? 23.585  -31.642  17.782  1.00 92.76 78  A 1 
ATOM 596  O O   . GLN A 1 78  ? 23.299  -32.570  17.021  1.00 90.91 78  A 1 
ATOM 597  C CB  . GLN A 1 78  ? 24.904  -32.159  19.864  1.00 91.29 78  A 1 
ATOM 598  C CG  . GLN A 1 78  ? 26.272  -32.333  20.551  1.00 87.72 78  A 1 
ATOM 599  C CD  . GLN A 1 78  ? 26.773  -31.100  21.301  1.00 82.19 78  A 1 
ATOM 600  O OE1 . GLN A 1 78  ? 26.309  -29.981  21.149  1.00 71.33 78  A 1 
ATOM 601  N NE2 . GLN A 1 78  ? 27.750  -31.265  22.173  1.00 68.03 78  A 1 
ATOM 602  N N   . ALA A 1 79  ? 22.727  -30.634  18.030  1.00 92.38 79  A 1 
ATOM 603  C CA  . ALA A 1 79  ? 21.432  -30.522  17.376  1.00 92.44 79  A 1 
ATOM 604  C C   . ALA A 1 79  ? 21.582  -30.377  15.856  1.00 92.93 79  A 1 
ATOM 605  O O   . ALA A 1 79  ? 20.908  -31.077  15.098  1.00 91.70 79  A 1 
ATOM 606  C CB  . ALA A 1 79  ? 20.664  -29.345  17.990  1.00 91.84 79  A 1 
ATOM 607  N N   . LEU A 1 80  ? 22.519  -29.539  15.413  1.00 92.92 80  A 1 
ATOM 608  C CA  . LEU A 1 80  ? 22.827  -29.311  14.001  1.00 92.72 80  A 1 
ATOM 609  C C   . LEU A 1 80  ? 23.286  -30.604  13.312  1.00 93.21 80  A 1 
ATOM 610  O O   . LEU A 1 80  ? 22.785  -30.947  12.239  1.00 91.84 80  A 1 
ATOM 611  C CB  . LEU A 1 80  ? 23.919  -28.230  13.924  1.00 91.02 80  A 1 
ATOM 612  C CG  . LEU A 1 80  ? 24.047  -27.608  12.513  1.00 85.75 80  A 1 
ATOM 613  C CD1 . LEU A 1 80  ? 23.161  -26.381  12.389  1.00 76.13 80  A 1 
ATOM 614  C CD2 . LEU A 1 80  ? 25.483  -27.178  12.244  1.00 75.70 80  A 1 
ATOM 615  N N   . ALA A 1 81  ? 24.186  -31.347  13.941  1.00 93.09 81  A 1 
ATOM 616  C CA  . ALA A 1 81  ? 24.680  -32.617  13.420  1.00 93.26 81  A 1 
ATOM 617  C C   . ALA A 1 81  ? 23.557  -33.657  13.277  1.00 93.68 81  A 1 
ATOM 618  O O   . ALA A 1 81  ? 23.439  -34.310  12.237  1.00 92.06 81  A 1 
ATOM 619  C CB  . ALA A 1 81  ? 25.809  -33.106  14.341  1.00 92.50 81  A 1 
ATOM 620  N N   . ASP A 1 82  ? 22.693  -33.777  14.284  1.00 92.69 82  A 1 
ATOM 621  C CA  . ASP A 1 82  ? 21.560  -34.703  14.241  1.00 92.90 82  A 1 
ATOM 622  C C   . ASP A 1 82  ? 20.512  -34.302  13.196  1.00 93.34 82  A 1 
ATOM 623  O O   . ASP A 1 82  ? 19.987  -35.170  12.498  1.00 91.76 82  A 1 
ATOM 624  C CB  . ASP A 1 82  ? 20.926  -34.825  15.637  1.00 92.26 82  A 1 
ATOM 625  C CG  . ASP A 1 82  ? 21.604  -35.846  16.555  1.00 91.27 82  A 1 
ATOM 626  O OD1 . ASP A 1 82  ? 22.508  -36.596  16.130  1.00 83.82 82  A 1 
ATOM 627  O OD2 . ASP A 1 82  ? 21.135  -36.019  17.702  1.00 84.24 82  A 1 
ATOM 628  N N   . CYS A 1 83  ? 20.234  -33.014  13.027  1.00 93.11 83  A 1 
ATOM 629  C CA  . CYS A 1 83  ? 19.337  -32.530  11.984  1.00 93.47 83  A 1 
ATOM 630  C C   . CYS A 1 83  ? 19.882  -32.830  10.576  1.00 93.78 83  A 1 
ATOM 631  O O   . CYS A 1 83  ? 19.140  -33.333  9.734   1.00 92.68 83  A 1 
ATOM 632  C CB  . CYS A 1 83  ? 19.094  -31.024  12.149  1.00 93.16 83  A 1 
ATOM 633  S SG  . CYS A 1 83  ? 18.039  -30.710  13.593  1.00 90.29 83  A 1 
ATOM 634  N N   . ARG A 1 84  ? 21.166  -32.580  10.339  1.00 93.56 84  A 1 
ATOM 635  C CA  . ARG A 1 84  ? 21.806  -32.920  9.066   1.00 92.59 84  A 1 
ATOM 636  C C   . ARG A 1 84  ? 21.711  -34.418  8.770   1.00 92.70 84  A 1 
ATOM 637  O O   . ARG A 1 84  ? 21.314  -34.802  7.674   1.00 91.48 84  A 1 
ATOM 638  C CB  . ARG A 1 84  ? 23.274  -32.456  9.054   1.00 91.88 84  A 1 
ATOM 639  C CG  . ARG A 1 84  ? 23.388  -30.935  8.859   1.00 85.54 84  A 1 
ATOM 640  C CD  . ARG A 1 84  ? 24.862  -30.514  8.862   1.00 81.28 84  A 1 
ATOM 641  N NE  . ARG A 1 84  ? 25.017  -29.067  8.659   1.00 74.47 84  A 1 
ATOM 642  C CZ  . ARG A 1 84  ? 26.147  -28.379  8.689   1.00 66.93 84  A 1 
ATOM 643  N NH1 . ARG A 1 84  ? 27.306  -28.960  8.890   1.00 60.42 84  A 1 
ATOM 644  N NH2 . ARG A 1 84  ? 26.140  -27.088  8.523   1.00 61.63 84  A 1 
ATOM 645  N N   . ARG A 1 85  ? 21.990  -35.260  9.767   1.00 92.08 85  A 1 
ATOM 646  C CA  . ARG A 1 85  ? 21.884  -36.711  9.605   1.00 92.18 85  A 1 
ATOM 647  C C   . ARG A 1 85  ? 20.446  -37.165  9.348   1.00 92.61 85  A 1 
ATOM 648  O O   . ARG A 1 85  ? 20.230  -38.080  8.559   1.00 90.93 85  A 1 
ATOM 649  C CB  . ARG A 1 85  ? 22.498  -37.398  10.827  1.00 91.49 85  A 1 
ATOM 650  C CG  . ARG A 1 85  ? 22.654  -38.914  10.647  1.00 80.59 85  A 1 
ATOM 651  C CD  . ARG A 1 85  ? 23.576  -39.246  9.461   1.00 79.22 85  A 1 
ATOM 652  N NE  . ARG A 1 85  ? 23.776  -40.694  9.305   1.00 71.49 85  A 1 
ATOM 653  C CZ  . ARG A 1 85  ? 24.339  -41.261  8.246   1.00 63.89 85  A 1 
ATOM 654  N NH1 . ARG A 1 85  ? 24.814  -40.549  7.252   1.00 57.06 85  A 1 
ATOM 655  N NH2 . ARG A 1 85  ? 24.419  -42.548  8.162   1.00 55.89 85  A 1 
ATOM 656  N N   . ALA A 1 86  ? 19.453  -36.529  9.982   1.00 92.93 86  A 1 
ATOM 657  C CA  . ALA A 1 86  ? 18.046  -36.801  9.709   1.00 92.78 86  A 1 
ATOM 658  C C   . ALA A 1 86  ? 17.664  -36.443  8.265   1.00 92.92 86  A 1 
ATOM 659  O O   . ALA A 1 86  ? 16.971  -37.223  7.617   1.00 91.38 86  A 1 
ATOM 660  C CB  . ALA A 1 86  ? 17.178  -36.044  10.719  1.00 92.38 86  A 1 
ATOM 661  N N   . LEU A 1 87  ? 18.159  -35.328  7.738   1.00 92.87 87  A 1 
ATOM 662  C CA  . LEU A 1 87  ? 17.919  -34.892  6.359   1.00 92.36 87  A 1 
ATOM 663  C C   . LEU A 1 87  ? 18.602  -35.794  5.319   1.00 92.22 87  A 1 
ATOM 664  O O   . LEU A 1 87  ? 18.047  -36.011  4.257   1.00 90.22 87  A 1 
ATOM 665  C CB  . LEU A 1 87  ? 18.380  -33.437  6.185   1.00 91.71 87  A 1 
ATOM 666  C CG  . LEU A 1 87  ? 17.493  -32.408  6.904   1.00 89.41 87  A 1 
ATOM 667  C CD1 . LEU A 1 87  ? 18.143  -31.020  6.840   1.00 81.47 87  A 1 
ATOM 668  C CD2 . LEU A 1 87  ? 16.106  -32.316  6.269   1.00 82.57 87  A 1 
ATOM 669  N N   . GLU A 1 88  ? 19.762  -36.365  5.633   1.00 93.22 88  A 1 
ATOM 670  C CA  . GLU A 1 88  ? 20.386  -37.380  4.777   1.00 92.34 88  A 1 
ATOM 671  C C   . GLU A 1 88  ? 19.534  -38.659  4.663   1.00 91.90 88  A 1 
ATOM 672  O O   . GLU A 1 88  ? 19.626  -39.367  3.660   1.00 88.94 88  A 1 
ATOM 673  C CB  . GLU A 1 88  ? 21.758  -37.774  5.336   1.00 91.62 88  A 1 
ATOM 674  C CG  . GLU A 1 88  ? 22.852  -36.708  5.161   1.00 85.52 88  A 1 
ATOM 675  C CD  . GLU A 1 88  ? 24.178  -37.106  5.869   1.00 81.83 88  A 1 
ATOM 676  O OE1 . GLU A 1 88  ? 25.129  -36.301  5.840   1.00 73.28 88  A 1 
ATOM 677  O OE2 . GLU A 1 88  ? 24.252  -38.213  6.458   1.00 75.25 88  A 1 
ATOM 678  N N   . LEU A 1 89  ? 18.746  -38.978  5.687   1.00 92.10 89  A 1 
ATOM 679  C CA  . LEU A 1 89  ? 17.865  -40.147  5.707   1.00 91.04 89  A 1 
ATOM 680  C C   . LEU A 1 89  ? 16.471  -39.835  5.134   1.00 90.92 89  A 1 
ATOM 681  O O   . LEU A 1 89  ? 15.854  -40.708  4.528   1.00 87.20 89  A 1 
ATOM 682  C CB  . LEU A 1 89  ? 17.744  -40.648  7.154   1.00 90.19 89  A 1 
ATOM 683  C CG  . LEU A 1 89  ? 19.045  -41.222  7.749   1.00 88.42 89  A 1 
ATOM 684  C CD1 . LEU A 1 89  ? 18.843  -41.476  9.243   1.00 80.70 89  A 1 
ATOM 685  C CD2 . LEU A 1 89  ? 19.444  -42.543  7.094   1.00 80.72 89  A 1 
ATOM 686  N N   . ASP A 1 90  ? 15.982  -38.629  5.361   1.00 90.73 90  A 1 
ATOM 687  C CA  . ASP A 1 90  ? 14.681  -38.140  4.909   1.00 90.78 90  A 1 
ATOM 688  C C   . ASP A 1 90  ? 14.757  -36.628  4.616   1.00 91.14 90  A 1 
ATOM 689  O O   . ASP A 1 90  ? 14.507  -35.786  5.483   1.00 88.27 90  A 1 
ATOM 690  C CB  . ASP A 1 90  ? 13.606  -38.478  5.954   1.00 89.12 90  A 1 
ATOM 691  C CG  . ASP A 1 90  ? 12.214  -37.970  5.576   1.00 87.24 90  A 1 
ATOM 692  O OD1 . ASP A 1 90  ? 12.021  -37.537  4.420   1.00 79.32 90  A 1 
ATOM 693  O OD2 . ASP A 1 90  ? 11.342  -37.993  6.475   1.00 79.09 90  A 1 
ATOM 694  N N   . GLY A 1 91  ? 15.084  -36.285  3.376   1.00 90.56 91  A 1 
ATOM 695  C CA  . GLY A 1 91  ? 15.185  -34.901  2.916   1.00 89.52 91  A 1 
ATOM 696  C C   . GLY A 1 91  ? 13.863  -34.124  2.936   1.00 90.30 91  A 1 
ATOM 697  O O   . GLY A 1 91  ? 13.875  -32.894  2.891   1.00 87.61 91  A 1 
ATOM 698  N N   . GLN A 1 92  ? 12.726  -34.821  3.059   1.00 89.38 92  A 1 
ATOM 699  C CA  . GLN A 1 92  ? 11.379  -34.239  3.143   1.00 88.72 92  A 1 
ATOM 700  C C   . GLN A 1 92  ? 10.889  -34.082  4.600   1.00 90.01 92  A 1 
ATOM 701  O O   . GLN A 1 92  ? 9.747   -33.703  4.843   1.00 87.00 92  A 1 
ATOM 702  C CB  . GLN A 1 92  ? 10.412  -35.102  2.315   1.00 86.36 92  A 1 
ATOM 703  C CG  . GLN A 1 92  ? 10.756  -35.146  0.808   1.00 81.91 92  A 1 
ATOM 704  C CD  . GLN A 1 92  ? 9.869   -34.231  -0.056  1.00 74.66 92  A 1 
ATOM 705  O OE1 . GLN A 1 92  ? 8.819   -33.760  0.340   1.00 64.33 92  A 1 
ATOM 706  N NE2 . GLN A 1 92  ? 10.274  -33.966  -1.281  1.00 63.08 92  A 1 
ATOM 707  N N   . SER A 1 93  ? 11.731  -34.375  5.591   1.00 90.51 93  A 1 
ATOM 708  C CA  . SER A 1 93  ? 11.364  -34.289  6.999   1.00 91.56 93  A 1 
ATOM 709  C C   . SER A 1 93  ? 11.103  -32.840  7.424   1.00 92.25 93  A 1 
ATOM 710  O O   . SER A 1 93  ? 12.032  -32.070  7.694   1.00 91.04 93  A 1 
ATOM 711  C CB  . SER A 1 93  ? 12.439  -34.935  7.870   1.00 91.12 93  A 1 
ATOM 712  O OG  . SER A 1 93  ? 12.052  -34.907  9.238   1.00 87.27 93  A 1 
ATOM 713  N N   . VAL A 1 94  ? 9.820   -32.498  7.598   1.00 91.80 94  A 1 
ATOM 714  C CA  . VAL A 1 94  ? 9.407   -31.185  8.117   1.00 91.60 94  A 1 
ATOM 715  C C   . VAL A 1 94  ? 10.094  -30.871  9.449   1.00 92.25 94  A 1 
ATOM 716  O O   . VAL A 1 94  ? 10.598  -29.774  9.646   1.00 91.60 94  A 1 
ATOM 717  C CB  . VAL A 1 94  ? 7.880   -31.129  8.303   1.00 90.63 94  A 1 
ATOM 718  C CG1 . VAL A 1 94  ? 7.425   -29.796  8.907   1.00 83.49 94  A 1 
ATOM 719  C CG2 . VAL A 1 94  ? 7.147   -31.324  6.978   1.00 82.47 94  A 1 
ATOM 720  N N   . LYS A 1 95  ? 10.144  -31.857  10.361  1.00 91.68 95  A 1 
ATOM 721  C CA  . LYS A 1 95  ? 10.780  -31.686  11.674  1.00 91.28 95  A 1 
ATOM 722  C C   . LYS A 1 95  ? 12.283  -31.440  11.565  1.00 91.87 95  A 1 
ATOM 723  O O   . LYS A 1 95  ? 12.804  -30.630  12.320  1.00 91.03 95  A 1 
ATOM 724  C CB  . LYS A 1 95  ? 10.512  -32.888  12.581  1.00 90.00 95  A 1 
ATOM 725  C CG  . LYS A 1 95  ? 9.051   -32.949  13.029  1.00 85.88 95  A 1 
ATOM 726  C CD  . LYS A 1 95  ? 8.870   -34.088  14.033  1.00 81.51 95  A 1 
ATOM 727  C CE  . LYS A 1 95  ? 7.427   -34.112  14.532  1.00 73.70 95  A 1 
ATOM 728  N NZ  . LYS A 1 95  ? 7.214   -35.181  15.542  1.00 65.62 95  A 1 
ATOM 729  N N   . ALA A 1 96  ? 12.966  -32.113  10.650  1.00 92.69 96  A 1 
ATOM 730  C CA  . ALA A 1 96  ? 14.400  -31.928  10.464  1.00 93.19 96  A 1 
ATOM 731  C C   . ALA A 1 96  ? 14.709  -30.502  9.978   1.00 93.66 96  A 1 
ATOM 732  O O   . ALA A 1 96  ? 15.544  -29.833  10.592  1.00 92.58 96  A 1 
ATOM 733  C CB  . ALA A 1 96  ? 14.935  -32.995  9.513   1.00 93.00 96  A 1 
ATOM 734  N N   . HIS A 1 97  ? 13.984  -30.018  8.979   1.00 93.89 97  A 1 
ATOM 735  C CA  . HIS A 1 97  ? 14.116  -28.628  8.519   1.00 93.41 97  A 1 
ATOM 736  C C   . HIS A 1 97  ? 13.721  -27.618  9.602   1.00 93.54 97  A 1 
ATOM 737  O O   . HIS A 1 97  ? 14.423  -26.633  9.801   1.00 92.59 97  A 1 
ATOM 738  C CB  . HIS A 1 97  ? 13.283  -28.415  7.256   1.00 93.02 97  A 1 
ATOM 739  C CG  . HIS A 1 97  ? 13.912  -29.001  6.030   1.00 92.15 97  A 1 
ATOM 740  N ND1 . HIS A 1 97  ? 15.056  -28.544  5.411   1.00 79.69 97  A 1 
ATOM 741  C CD2 . HIS A 1 97  ? 13.458  -30.069  5.291   1.00 79.83 97  A 1 
ATOM 742  C CE1 . HIS A 1 97  ? 15.283  -29.316  4.338   1.00 82.50 97  A 1 
ATOM 743  N NE2 . HIS A 1 97  ? 14.338  -30.247  4.230   1.00 84.24 97  A 1 
ATOM 744  N N   . PHE A 1 98  ? 12.633  -27.870  10.335  1.00 93.79 98  A 1 
ATOM 745  C CA  . PHE A 1 98  ? 12.177  -26.979  11.399  1.00 93.30 98  A 1 
ATOM 746  C C   . PHE A 1 98  ? 13.188  -26.867  12.546  1.00 93.61 98  A 1 
ATOM 747  O O   . PHE A 1 98  ? 13.558  -25.763  12.941  1.00 92.97 98  A 1 
ATOM 748  C CB  . PHE A 1 98  ? 10.808  -27.457  11.907  1.00 92.24 98  A 1 
ATOM 749  C CG  . PHE A 1 98  ? 10.204  -26.590  12.996  1.00 91.11 98  A 1 
ATOM 750  C CD1 . PHE A 1 98  ? 9.648   -27.184  14.143  1.00 82.64 98  A 1 
ATOM 751  C CD2 . PHE A 1 98  ? 10.183  -25.189  12.875  1.00 82.00 98  A 1 
ATOM 752  C CE1 . PHE A 1 98  ? 9.075   -26.394  15.148  1.00 81.88 98  A 1 
ATOM 753  C CE2 . PHE A 1 98  ? 9.620   -24.392  13.893  1.00 80.46 98  A 1 
ATOM 754  C CZ  . PHE A 1 98  ? 9.063   -24.990  15.025  1.00 85.01 98  A 1 
ATOM 755  N N   . PHE A 1 99  ? 13.689  -27.996  13.049  1.00 93.39 99  A 1 
ATOM 756  C CA  . PHE A 1 99  ? 14.663  -27.995  14.142  1.00 93.28 99  A 1 
ATOM 757  C C   . PHE A 1 99  ? 16.039  -27.508  13.691  1.00 93.76 99  A 1 
ATOM 758  O O   . PHE A 1 99  ? 16.718  -26.850  14.470  1.00 92.63 99  A 1 
ATOM 759  C CB  . PHE A 1 99  ? 14.754  -29.392  14.768  1.00 92.67 99  A 1 
ATOM 760  C CG  . PHE A 1 99  ? 13.484  -29.942  15.372  1.00 92.24 99  A 1 
ATOM 761  C CD1 . PHE A 1 99  ? 12.455  -29.107  15.854  1.00 83.45 99  A 1 
ATOM 762  C CD2 . PHE A 1 99  ? 13.318  -31.342  15.478  1.00 82.87 99  A 1 
ATOM 763  C CE1 . PHE A 1 99  ? 11.286  -29.651  16.406  1.00 82.36 99  A 1 
ATOM 764  C CE2 . PHE A 1 99  ? 12.164  -31.886  16.035  1.00 81.60 99  A 1 
ATOM 765  C CZ  . PHE A 1 99  ? 11.135  -31.047  16.501  1.00 87.30 99  A 1 
ATOM 766  N N   . LEU A 1 100 ? 16.420  -27.754  12.443  1.00 93.48 100 A 1 
ATOM 767  C CA  . LEU A 1 100 ? 17.629  -27.182  11.862  1.00 93.46 100 A 1 
ATOM 768  C C   . LEU A 1 100 ? 17.541  -25.655  11.824  1.00 93.82 100 A 1 
ATOM 769  O O   . LEU A 1 100 ? 18.433  -24.989  12.334  1.00 92.98 100 A 1 
ATOM 770  C CB  . LEU A 1 100 ? 17.874  -27.792  10.477  1.00 92.92 100 A 1 
ATOM 771  C CG  . LEU A 1 100 ? 19.144  -27.288  9.766   1.00 90.38 100 A 1 
ATOM 772  C CD1 . LEU A 1 100 ? 20.410  -27.576  10.569  1.00 81.99 100 A 1 
ATOM 773  C CD2 . LEU A 1 100 ? 19.280  -27.994  8.411   1.00 81.73 100 A 1 
ATOM 774  N N   . GLY A 1 101 ? 16.435  -25.108  11.321  1.00 93.72 101 A 1 
ATOM 775  C CA  . GLY A 1 101 ? 16.200  -23.669  11.312  1.00 93.20 101 A 1 
ATOM 776  C C   . GLY A 1 101 ? 16.170  -23.054  12.713  1.00 93.35 101 A 1 
ATOM 777  O O   . GLY A 1 101 ? 16.769  -22.011  12.939  1.00 92.27 101 A 1 
ATOM 778  N N   . GLN A 1 102 ? 15.549  -23.721  13.695  1.00 93.34 102 A 1 
ATOM 779  C CA  . GLN A 1 102 ? 15.590  -23.275  15.096  1.00 92.23 102 A 1 
ATOM 780  C C   . GLN A 1 102 ? 17.015  -23.296  15.673  1.00 92.11 102 A 1 
ATOM 781  O O   . GLN A 1 102 ? 17.391  -22.373  16.390  1.00 90.77 102 A 1 
ATOM 782  C CB  . GLN A 1 102 ? 14.687  -24.152  15.974  1.00 91.51 102 A 1 
ATOM 783  C CG  . GLN A 1 102 ? 13.193  -23.857  15.773  1.00 86.03 102 A 1 
ATOM 784  C CD  . GLN A 1 102 ? 12.330  -24.580  16.812  1.00 81.92 102 A 1 
ATOM 785  O OE1 . GLN A 1 102 ? 12.599  -25.678  17.257  1.00 71.61 102 A 1 
ATOM 786  N NE2 . GLN A 1 102 ? 11.251  -23.975  17.249  1.00 68.99 102 A 1 
ATOM 787  N N   . CYS A 1 103 ? 17.796  -24.298  15.340  1.00 92.82 103 A 1 
ATOM 788  C CA  . CYS A 1 103 ? 19.185  -24.397  15.775  1.00 92.53 103 A 1 
ATOM 789  C C   . CYS A 1 103 ? 20.028  -23.254  15.189  1.00 92.85 103 A 1 
ATOM 790  O O   . CYS A 1 103 ? 20.720  -22.555  15.927  1.00 91.01 103 A 1 
ATOM 791  C CB  . CYS A 1 103 ? 19.722  -25.770  15.371  1.00 91.12 103 A 1 
ATOM 792  S SG  . CYS A 1 103 ? 21.276  -26.075  16.233  1.00 83.44 103 A 1 
ATOM 793  N N   . GLN A 1 104 ? 19.906  -23.021  13.888  1.00 93.32 104 A 1 
ATOM 794  C CA  . GLN A 1 104 ? 20.601  -21.943  13.195  1.00 93.03 104 A 1 
ATOM 795  C C   . GLN A 1 104 ? 20.165  -20.554  13.682  1.00 92.49 104 A 1 
ATOM 796  O O   . GLN A 1 104 ? 20.979  -19.643  13.733  1.00 90.59 104 A 1 
ATOM 797  C CB  . GLN A 1 104 ? 20.339  -22.079  11.689  1.00 93.04 104 A 1 
ATOM 798  C CG  . GLN A 1 104 ? 21.073  -23.279  11.082  1.00 92.14 104 A 1 
ATOM 799  C CD  . GLN A 1 104 ? 20.650  -23.562  9.642   1.00 92.18 104 A 1 
ATOM 800  O OE1 . GLN A 1 104 ? 19.495  -23.455  9.265   1.00 84.43 104 A 1 
ATOM 801  N NE2 . GLN A 1 104 ? 21.567  -23.962  8.806   1.00 82.41 104 A 1 
ATOM 802  N N   . LEU A 1 105 ? 18.901  -20.397  14.104  1.00 93.08 105 A 1 
ATOM 803  C CA  . LEU A 1 105 ? 18.405  -19.166  14.711  1.00 91.89 105 A 1 
ATOM 804  C C   . LEU A 1 105 ? 19.107  -18.864  16.040  1.00 91.57 105 A 1 
ATOM 805  O O   . LEU A 1 105 ? 19.531  -17.732  16.255  1.00 89.71 105 A 1 
ATOM 806  C CB  . LEU A 1 105 ? 16.888  -19.277  14.900  1.00 90.35 105 A 1 
ATOM 807  C CG  . LEU A 1 105 ? 16.239  -18.023  15.514  1.00 84.47 105 A 1 
ATOM 808  C CD1 . LEU A 1 105 ? 16.428  -16.799  14.624  1.00 76.95 105 A 1 
ATOM 809  C CD2 . LEU A 1 105 ? 14.734  -18.255  15.694  1.00 77.05 105 A 1 
ATOM 810  N N   . GLU A 1 106 ? 19.261  -19.866  16.906  1.00 91.53 106 A 1 
ATOM 811  C CA  . GLU A 1 106 ? 19.965  -19.719  18.185  1.00 90.13 106 A 1 
ATOM 812  C C   . GLU A 1 106 ? 21.480  -19.536  18.003  1.00 90.17 106 A 1 
ATOM 813  O O   . GLU A 1 106 ? 22.122  -18.911  18.837  1.00 87.33 106 A 1 
ATOM 814  C CB  . GLU A 1 106 ? 19.669  -20.933  19.075  1.00 88.78 106 A 1 
ATOM 815  C CG  . GLU A 1 106 ? 18.197  -21.035  19.536  1.00 83.09 106 A 1 
ATOM 816  C CD  . GLU A 1 106 ? 17.746  -19.863  20.431  1.00 77.91 106 A 1 
ATOM 817  O OE1 . GLU A 1 106 ? 16.689  -19.258  20.133  1.00 68.48 106 A 1 
ATOM 818  O OE2 . GLU A 1 106 ? 18.455  -19.563  21.407  1.00 68.68 106 A 1 
ATOM 819  N N   . MET A 1 107 ? 22.039  -20.013  16.890  1.00 90.18 107 A 1 
ATOM 820  C CA  . MET A 1 107 ? 23.429  -19.778  16.477  1.00 89.55 107 A 1 
ATOM 821  C C   . MET A 1 107 ? 23.632  -18.464  15.701  1.00 89.44 107 A 1 
ATOM 822  O O   . MET A 1 107 ? 24.696  -18.258  15.119  1.00 86.30 107 A 1 
ATOM 823  C CB  . MET A 1 107 ? 23.932  -20.967  15.641  1.00 88.95 107 A 1 
ATOM 824  C CG  . MET A 1 107 ? 24.006  -22.271  16.432  1.00 85.91 107 A 1 
ATOM 825  S SD  . MET A 1 107 ? 24.516  -23.709  15.438  1.00 82.48 107 A 1 
ATOM 826  C CE  . MET A 1 107 ? 26.264  -23.311  15.192  1.00 70.41 107 A 1 
ATOM 827  N N   . GLU A 1 108 ? 22.616  -17.611  15.639  1.00 90.07 108 A 1 
ATOM 828  C CA  . GLU A 1 108 ? 22.616  -16.325  14.920  1.00 89.73 108 A 1 
ATOM 829  C C   . GLU A 1 108 ? 22.866  -16.428  13.398  1.00 90.21 108 A 1 
ATOM 830  O O   . GLU A 1 108 ? 23.107  -15.425  12.725  1.00 86.80 108 A 1 
ATOM 831  C CB  . GLU A 1 108 ? 23.518  -15.299  15.616  1.00 87.71 108 A 1 
ATOM 832  C CG  . GLU A 1 108 ? 23.196  -15.132  17.112  1.00 85.36 108 A 1 
ATOM 833  C CD  . GLU A 1 108 ? 24.011  -14.017  17.793  1.00 81.57 108 A 1 
ATOM 834  O OE1 . GLU A 1 108 ? 23.648  -13.682  18.943  1.00 73.77 108 A 1 
ATOM 835  O OE2 . GLU A 1 108 ? 24.957  -13.497  17.171  1.00 75.52 108 A 1 
ATOM 836  N N   . SER A 1 109 ? 22.763  -17.640  12.823  1.00 90.82 109 A 1 
ATOM 837  C CA  . SER A 1 109 ? 22.858  -17.882  11.383  1.00 91.01 109 A 1 
ATOM 838  C C   . SER A 1 109 ? 21.507  -17.595  10.717  1.00 91.73 109 A 1 
ATOM 839  O O   . SER A 1 109 ? 20.823  -18.490  10.207  1.00 89.85 109 A 1 
ATOM 840  C CB  . SER A 1 109 ? 23.345  -19.303  11.100  1.00 90.04 109 A 1 
ATOM 841  O OG  . SER A 1 109 ? 24.628  -19.505  11.647  1.00 80.02 109 A 1 
ATOM 842  N N   . TYR A 1 110 ? 21.090  -16.330  10.750  1.00 91.46 110 A 1 
ATOM 843  C CA  . TYR A 1 110 ? 19.718  -15.925  10.418  1.00 91.72 110 A 1 
ATOM 844  C C   . TYR A 1 110 ? 19.283  -16.273  8.994   1.00 92.14 110 A 1 
ATOM 845  O O   . TYR A 1 110 ? 18.154  -16.729  8.806   1.00 90.85 110 A 1 
ATOM 846  C CB  . TYR A 1 110 ? 19.552  -14.421  10.673  1.00 90.67 110 A 1 
ATOM 847  C CG  . TYR A 1 110 ? 19.802  -14.000  12.103  1.00 90.47 110 A 1 
ATOM 848  C CD1 . TYR A 1 110 ? 19.034  -14.561  13.148  1.00 84.87 110 A 1 
ATOM 849  C CD2 . TYR A 1 110 ? 20.804  -13.063  12.409  1.00 84.49 110 A 1 
ATOM 850  C CE1 . TYR A 1 110 ? 19.274  -14.198  14.476  1.00 83.13 110 A 1 
ATOM 851  C CE2 . TYR A 1 110 ? 21.056  -12.689  13.745  1.00 82.45 110 A 1 
ATOM 852  C CZ  . TYR A 1 110 ? 20.293  -13.269  14.781  1.00 86.22 110 A 1 
ATOM 853  O OH  . TYR A 1 110 ? 20.546  -12.928  16.090  1.00 83.95 110 A 1 
ATOM 854  N N   . ASP A 1 111 ? 20.147  -16.112  7.997   1.00 90.70 111 A 1 
ATOM 855  C CA  . ASP A 1 111 ? 19.805  -16.399  6.600   1.00 89.78 111 A 1 
ATOM 856  C C   . ASP A 1 111 ? 19.518  -17.887  6.383   1.00 90.31 111 A 1 
ATOM 857  O O   . ASP A 1 111 ? 18.488  -18.262  5.803   1.00 89.01 111 A 1 
ATOM 858  C CB  . ASP A 1 111 ? 20.927  -15.913  5.671   1.00 87.93 111 A 1 
ATOM 859  C CG  . ASP A 1 111 ? 20.995  -14.379  5.596   1.00 84.17 111 A 1 
ATOM 860  O OD1 . ASP A 1 111 ? 19.923  -13.751  5.451   1.00 78.07 111 A 1 
ATOM 861  O OD2 . ASP A 1 111 ? 22.099  -13.811  5.675   1.00 76.56 111 A 1 
ATOM 862  N N   . GLU A 1 112 ? 20.373  -18.761  6.927   1.00 91.42 112 A 1 
ATOM 863  C CA  . GLU A 1 112 ? 20.186  -20.210  6.858   1.00 91.69 112 A 1 
ATOM 864  C C   . GLU A 1 112 ? 18.981  -20.663  7.683   1.00 92.33 112 A 1 
ATOM 865  O O   . GLU A 1 112 ? 18.226  -21.551  7.260   1.00 90.85 112 A 1 
ATOM 866  C CB  . GLU A 1 112 ? 21.436  -20.933  7.360   1.00 90.93 112 A 1 
ATOM 867  C CG  . GLU A 1 112 ? 22.710  -20.656  6.537   1.00 85.27 112 A 1 
ATOM 868  C CD  . GLU A 1 112 ? 23.898  -21.530  6.979   1.00 79.58 112 A 1 
ATOM 869  O OE1 . GLU A 1 112 ? 24.897  -21.574  6.228   1.00 68.85 112 A 1 
ATOM 870  O OE2 . GLU A 1 112 ? 23.802  -22.193  8.033   1.00 69.23 112 A 1 
ATOM 871  N N   . ALA A 1 113 ? 18.749  -20.048  8.839   1.00 92.33 113 A 1 
ATOM 872  C CA  . ALA A 1 113 ? 17.589  -20.324  9.675   1.00 92.52 113 A 1 
ATOM 873  C C   . ALA A 1 113 ? 16.281  -20.022  8.925   1.00 92.85 113 A 1 
ATOM 874  O O   . ALA A 1 113 ? 15.398  -20.872  8.860   1.00 91.94 113 A 1 
ATOM 875  C CB  . ALA A 1 113 ? 17.687  -19.508  10.974  1.00 92.19 113 A 1 
ATOM 876  N N   . ILE A 1 114 ? 16.190  -18.843  8.311   1.00 91.88 114 A 1 
ATOM 877  C CA  . ILE A 1 114 ? 15.022  -18.424  7.532   1.00 90.54 114 A 1 
ATOM 878  C C   . ILE A 1 114 ? 14.786  -19.384  6.363   1.00 90.29 114 A 1 
ATOM 879  O O   . ILE A 1 114 ? 13.658  -19.827  6.177   1.00 89.57 114 A 1 
ATOM 880  C CB  . ILE A 1 114 ? 15.169  -16.958  7.070   1.00 89.26 114 A 1 
ATOM 881  C CG1 . ILE A 1 114 ? 15.053  -16.011  8.288   1.00 86.38 114 A 1 
ATOM 882  C CG2 . ILE A 1 114 ? 14.099  -16.584  6.025   1.00 85.48 114 A 1 
ATOM 883  C CD1 . ILE A 1 114 ? 15.585  -14.596  8.022   1.00 79.57 114 A 1 
ATOM 884  N N   . ALA A 1 115 ? 15.832  -19.759  5.631   1.00 91.69 115 A 1 
ATOM 885  C CA  . ALA A 1 115 ? 15.718  -20.689  4.507   1.00 90.40 115 A 1 
ATOM 886  C C   . ALA A 1 115 ? 15.156  -22.054  4.946   1.00 90.88 115 A 1 
ATOM 887  O O   . ALA A 1 115 ? 14.213  -22.569  4.340   1.00 89.95 115 A 1 
ATOM 888  C CB  . ALA A 1 115 ? 17.097  -20.820  3.849   1.00 89.28 115 A 1 
ATOM 889  N N   . ASN A 1 116 ? 15.678  -22.626  6.037   1.00 91.65 116 A 1 
ATOM 890  C CA  . ASN A 1 116 ? 15.207  -23.913  6.552   1.00 92.26 116 A 1 
ATOM 891  C C   . ASN A 1 116 ? 13.785  -23.851  7.133   1.00 92.46 116 A 1 
ATOM 892  O O   . ASN A 1 116 ? 12.991  -24.765  6.916   1.00 91.29 116 A 1 
ATOM 893  C CB  . ASN A 1 116 ? 16.207  -24.450  7.583   1.00 92.44 116 A 1 
ATOM 894  C CG  . ASN A 1 116 ? 17.386  -25.121  6.909   1.00 91.41 116 A 1 
ATOM 895  O OD1 . ASN A 1 116 ? 17.239  -26.104  6.192   1.00 82.24 116 A 1 
ATOM 896  N ND2 . ASN A 1 116 ? 18.583  -24.628  7.116   1.00 80.35 116 A 1 
ATOM 897  N N   . LEU A 1 117 ? 13.436  -22.770  7.835   1.00 91.83 117 A 1 
ATOM 898  C CA  . LEU A 1 117 ? 12.081  -22.574  8.361   1.00 91.26 117 A 1 
ATOM 899  C C   . LEU A 1 117 ? 11.063  -22.379  7.232   1.00 90.48 117 A 1 
ATOM 900  O O   . LEU A 1 117 ? 9.969   -22.931  7.298   1.00 89.27 117 A 1 
ATOM 901  C CB  . LEU A 1 117 ? 12.072  -21.377  9.318   1.00 91.59 117 A 1 
ATOM 902  C CG  . LEU A 1 117 ? 12.839  -21.602  10.637  1.00 90.89 117 A 1 
ATOM 903  C CD1 . LEU A 1 117 ? 12.923  -20.281  11.401  1.00 83.87 117 A 1 
ATOM 904  C CD2 . LEU A 1 117 ? 12.147  -22.625  11.533  1.00 83.32 117 A 1 
ATOM 905  N N   . GLN A 1 118 ? 11.429  -21.651  6.178   1.00 90.10 118 A 1 
ATOM 906  C CA  . GLN A 1 118 ? 10.606  -21.489  4.981   1.00 87.42 118 A 1 
ATOM 907  C C   . GLN A 1 118 ? 10.365  -22.838  4.303   1.00 86.77 118 A 1 
ATOM 908  O O   . GLN A 1 118 ? 9.234   -23.186  3.979   1.00 85.43 118 A 1 
ATOM 909  C CB  . GLN A 1 118 ? 11.292  -20.495  4.021   1.00 85.75 118 A 1 
ATOM 910  C CG  . GLN A 1 118 ? 10.338  -19.937  2.960   1.00 77.38 118 A 1 
ATOM 911  C CD  . GLN A 1 118 ? 9.451   -18.796  3.483   1.00 72.18 118 A 1 
ATOM 912  O OE1 . GLN A 1 118 ? 9.818   -18.023  4.354   1.00 65.05 118 A 1 
ATOM 913  N NE2 . GLN A 1 118 ? 8.258   -18.644  2.960   1.00 61.40 118 A 1 
ATOM 914  N N   . ARG A 1 119 ? 11.425  -23.652  4.183   1.00 88.62 119 A 1 
ATOM 915  C CA  . ARG A 1 119 ? 11.351  -25.001  3.634   1.00 88.58 119 A 1 
ATOM 916  C C   . ARG A 1 119 ? 10.454  -25.911  4.470   1.00 89.07 119 A 1 
ATOM 917  O O   . ARG A 1 119 ? 9.609   -26.609  3.918   1.00 87.85 119 A 1 
ATOM 918  C CB  . ARG A 1 119 ? 12.781  -25.543  3.539   1.00 87.82 119 A 1 
ATOM 919  C CG  . ARG A 1 119 ? 12.874  -26.862  2.779   1.00 79.32 119 A 1 
ATOM 920  C CD  . ARG A 1 119 ? 12.494  -26.674  1.309   1.00 75.75 119 A 1 
ATOM 921  N NE  . ARG A 1 119 ? 12.842  -27.885  0.580   1.00 67.96 119 A 1 
ATOM 922  C CZ  . ARG A 1 119 ? 12.384  -28.294  -0.575  1.00 61.19 119 A 1 
ATOM 923  N NH1 . ARG A 1 119 ? 11.553  -27.592  -1.306  1.00 54.88 119 A 1 
ATOM 924  N NH2 . ARG A 1 119 ? 12.768  -29.444  -0.991  1.00 53.40 119 A 1 
ATOM 925  N N   . ALA A 1 120 ? 10.583  -25.869  5.796   1.00 90.07 120 A 1 
ATOM 926  C CA  . ALA A 1 120 ? 9.724   -26.612  6.706   1.00 90.21 120 A 1 
ATOM 927  C C   . ALA A 1 120 ? 8.249   -26.207  6.555   1.00 89.74 120 A 1 
ATOM 928  O O   . ALA A 1 120 ? 7.376   -27.070  6.554   1.00 88.43 120 A 1 
ATOM 929  C CB  . ALA A 1 120 ? 10.208  -26.383  8.148   1.00 91.00 120 A 1 
ATOM 930  N N   . TYR A 1 121 ? 7.976   -24.912  6.383   1.00 88.79 121 A 1 
ATOM 931  C CA  . TYR A 1 121 ? 6.620   -24.405  6.164   1.00 86.01 121 A 1 
ATOM 932  C C   . TYR A 1 121 ? 6.025   -24.907  4.850   1.00 85.11 121 A 1 
ATOM 933  O O   . TYR A 1 121 ? 4.906   -25.426  4.843   1.00 83.64 121 A 1 
ATOM 934  C CB  . TYR A 1 121 ? 6.637   -22.877  6.218   1.00 84.49 121 A 1 
ATOM 935  C CG  . TYR A 1 121 ? 5.263   -22.273  6.029   1.00 82.32 121 A 1 
ATOM 936  C CD1 . TYR A 1 121 ? 4.905   -21.675  4.801   1.00 74.47 121 A 1 
ATOM 937  C CD2 . TYR A 1 121 ? 4.321   -22.327  7.068   1.00 73.33 121 A 1 
ATOM 938  C CE1 . TYR A 1 121 ? 3.622   -21.136  4.620   1.00 71.05 121 A 1 
ATOM 939  C CE2 . TYR A 1 121 ? 3.031   -21.787  6.895   1.00 69.80 121 A 1 
ATOM 940  C CZ  . TYR A 1 121 ? 2.689   -21.189  5.672   1.00 72.83 121 A 1 
ATOM 941  O OH  . TYR A 1 121 ? 1.430   -20.655  5.510   1.00 72.14 121 A 1 
ATOM 942  N N   . SER A 1 122 ? 6.772   -24.832  3.753   1.00 86.14 122 A 1 
ATOM 943  C CA  . SER A 1 122 ? 6.338   -25.338  2.445   1.00 83.81 122 A 1 
ATOM 944  C C   . SER A 1 122 ? 6.064   -26.842  2.492   1.00 83.94 122 A 1 
ATOM 945  O O   . SER A 1 122 ? 4.969   -27.273  2.119   1.00 82.34 122 A 1 
ATOM 946  C CB  . SER A 1 122 ? 7.386   -25.019  1.372   1.00 81.39 122 A 1 
ATOM 947  O OG  . SER A 1 122 ? 7.570   -23.618  1.259   1.00 72.19 122 A 1 
ATOM 948  N N   . LEU A 1 123 ? 6.977   -27.625  3.048   1.00 85.05 123 A 1 
ATOM 949  C CA  . LEU A 1 123 ? 6.810   -29.077  3.202   1.00 85.21 123 A 1 
ATOM 950  C C   . LEU A 1 123 ? 5.609   -29.430  4.087   1.00 85.68 123 A 1 
ATOM 951  O O   . LEU A 1 123 ? 4.864   -30.352  3.767   1.00 84.68 123 A 1 
ATOM 952  C CB  . LEU A 1 123 ? 8.087   -29.677  3.802   1.00 85.84 123 A 1 
ATOM 953  C CG  . LEU A 1 123 ? 9.283   -29.740  2.838   1.00 83.58 123 A 1 
ATOM 954  C CD1 . LEU A 1 123 ? 10.531  -30.136  3.627   1.00 76.18 123 A 1 
ATOM 955  C CD2 . LEU A 1 123 ? 9.068   -30.772  1.734   1.00 76.24 123 A 1 
ATOM 956  N N   . ALA A 1 124 ? 5.378   -28.693  5.182   1.00 86.11 124 A 1 
ATOM 957  C CA  . ALA A 1 124 ? 4.233   -28.930  6.056   1.00 84.92 124 A 1 
ATOM 958  C C   . ALA A 1 124 ? 2.904   -28.676  5.333   1.00 83.78 124 A 1 
ATOM 959  O O   . ALA A 1 124 ? 1.967   -29.469  5.478   1.00 81.82 124 A 1 
ATOM 960  C CB  . ALA A 1 124 ? 4.361   -28.057  7.311   1.00 85.00 124 A 1 
ATOM 961  N N   . LYS A 1 125 ? 2.818   -27.610  4.538   1.00 82.07 125 A 1 
ATOM 962  C CA  . LYS A 1 125 ? 1.636   -27.289  3.728   1.00 78.54 125 A 1 
ATOM 963  C C   . LYS A 1 125 ? 1.385   -28.376  2.677   1.00 77.89 125 A 1 
ATOM 964  O O   . LYS A 1 125 ? 0.271   -28.867  2.552   1.00 75.06 125 A 1 
ATOM 965  C CB  . LYS A 1 125 ? 1.797   -25.893  3.091   1.00 75.57 125 A 1 
ATOM 966  C CG  . LYS A 1 125 ? 0.502   -25.379  2.436   1.00 67.63 125 A 1 
ATOM 967  C CD  . LYS A 1 125 ? 0.673   -24.024  1.729   1.00 63.05 125 A 1 
ATOM 968  C CE  . LYS A 1 125 ? -0.646  -23.587  1.052   1.00 55.99 125 A 1 
ATOM 969  N NZ  . LYS A 1 125 ? -0.526  -22.414  0.138   1.00 51.07 125 A 1 
ATOM 970  N N   . GLU A 1 126 ? 2.431   -28.798  1.985   1.00 80.61 126 A 1 
ATOM 971  C CA  . GLU A 1 126 ? 2.373   -29.785  0.911   1.00 78.57 126 A 1 
ATOM 972  C C   . GLU A 1 126 ? 1.997   -31.185  1.420   1.00 78.49 126 A 1 
ATOM 973  O O   . GLU A 1 126 ? 1.132   -31.862  0.867   1.00 75.25 126 A 1 
ATOM 974  C CB  . GLU A 1 126 ? 3.725   -29.758  0.197   1.00 76.32 126 A 1 
ATOM 975  C CG  . GLU A 1 126 ? 3.723   -30.391  -1.199  1.00 69.16 126 A 1 
ATOM 976  C CD  . GLU A 1 126 ? 5.007   -30.002  -1.943  1.00 65.42 126 A 1 
ATOM 977  O OE1 . GLU A 1 126 ? 4.893   -29.499  -3.083  1.00 58.80 126 A 1 
ATOM 978  O OE2 . GLU A 1 126 ? 6.090   -30.107  -1.342  1.00 59.44 126 A 1 
ATOM 979  N N   . GLN A 1 127 ? 2.567   -31.594  2.556   1.00 81.41 127 A 1 
ATOM 980  C CA  . GLN A 1 127 ? 2.247   -32.851  3.243   1.00 81.47 127 A 1 
ATOM 981  C C   . GLN A 1 127 ? 0.946   -32.774  4.061   1.00 80.21 127 A 1 
ATOM 982  O O   . GLN A 1 127 ? 0.564   -33.764  4.698   1.00 75.66 127 A 1 
ATOM 983  C CB  . GLN A 1 127 ? 3.433   -33.271  4.134   1.00 82.10 127 A 1 
ATOM 984  C CG  . GLN A 1 127 ? 4.713   -33.566  3.338   1.00 81.81 127 A 1 
ATOM 985  C CD  . GLN A 1 127 ? 5.910   -33.883  4.236   1.00 81.15 127 A 1 
ATOM 986  O OE1 . GLN A 1 127 ? 5.788   -34.213  5.412   1.00 75.58 127 A 1 
ATOM 987  N NE2 . GLN A 1 127 ? 7.112   -33.810  3.714   1.00 75.14 127 A 1 
ATOM 988  N N   . ARG A 1 128 ? 0.262   -31.630  4.068   1.00 79.40 128 A 1 
ATOM 989  C CA  . ARG A 1 128 ? -0.956  -31.360  4.855   1.00 78.83 128 A 1 
ATOM 990  C C   . ARG A 1 128 ? -0.764  -31.617  6.361   1.00 79.96 128 A 1 
ATOM 991  O O   . ARG A 1 128 ? -1.699  -32.052  7.047   1.00 74.98 128 A 1 
ATOM 992  C CB  . ARG A 1 128 ? -2.168  -32.098  4.273   1.00 76.12 128 A 1 
ATOM 993  C CG  . ARG A 1 128 ? -2.410  -31.782  2.788   1.00 68.83 128 A 1 
ATOM 994  C CD  . ARG A 1 128 ? -3.679  -32.511  2.321   1.00 62.50 128 A 1 
ATOM 995  N NE  . ARG A 1 128 ? -3.948  -32.242  0.913   1.00 55.77 128 A 1 
ATOM 996  C CZ  . ARG A 1 128 ? -5.032  -32.621  0.234   1.00 47.11 128 A 1 
ATOM 997  N NH1 . ARG A 1 128 ? -5.975  -33.316  0.805   1.00 43.75 128 A 1 
ATOM 998  N NH2 . ARG A 1 128 ? -5.157  -32.304  -1.021  1.00 43.43 128 A 1 
ATOM 999  N N   . LEU A 1 129 ? 0.418   -31.371  6.883   1.00 80.03 129 A 1 
ATOM 1000 C CA  . LEU A 1 129 ? 0.727   -31.494  8.302   1.00 79.08 129 A 1 
ATOM 1001 C C   . LEU A 1 129 ? 0.336   -30.208  9.023   1.00 77.84 129 A 1 
ATOM 1002 O O   . LEU A 1 129 ? 0.756   -29.113  8.659   1.00 72.97 129 A 1 
ATOM 1003 C CB  . LEU A 1 129 ? 2.211   -31.834  8.497   1.00 78.64 129 A 1 
ATOM 1004 C CG  . LEU A 1 129 ? 2.620   -33.207  7.943   1.00 75.59 129 A 1 
ATOM 1005 C CD1 . LEU A 1 129 ? 4.131   -33.383  8.085   1.00 69.43 129 A 1 
ATOM 1006 C CD2 . LEU A 1 129 ? 1.945   -34.361  8.694   1.00 69.75 129 A 1 
ATOM 1007 N N   . ASN A 1 130 ? -0.442  -30.338  10.101  1.00 77.18 130 A 1 
ATOM 1008 C CA  . ASN A 1 130 ? -0.845  -29.206  10.915  1.00 76.32 130 A 1 
ATOM 1009 C C   . ASN A 1 130 ? 0.103   -29.045  12.118  1.00 77.38 130 A 1 
ATOM 1010 O O   . ASN A 1 130 ? 0.006   -29.792  13.094  1.00 72.77 130 A 1 
ATOM 1011 C CB  . ASN A 1 130 ? -2.318  -29.366  11.314  1.00 70.56 130 A 1 
ATOM 1012 C CG  . ASN A 1 130 ? -2.854  -28.119  11.999  1.00 63.88 130 A 1 
ATOM 1013 O OD1 . ASN A 1 130 ? -2.178  -27.122  12.158  1.00 55.82 130 A 1 
ATOM 1014 N ND2 . ASN A 1 130 ? -4.106  -28.140  12.410  1.00 54.91 130 A 1 
ATOM 1015 N N   . PHE A 1 131 ? 0.974   -28.038  12.042  1.00 76.52 131 A 1 
ATOM 1016 C CA  . PHE A 1 131 ? 1.828   -27.601  13.153  1.00 75.28 131 A 1 
ATOM 1017 C C   . PHE A 1 131 ? 1.267   -26.349  13.860  1.00 73.71 131 A 1 
ATOM 1018 O O   . PHE A 1 131 ? 1.961   -25.740  14.674  1.00 68.47 131 A 1 
ATOM 1019 C CB  . PHE A 1 131 ? 3.257   -27.390  12.645  1.00 74.48 131 A 1 
ATOM 1020 C CG  . PHE A 1 131 ? 3.987   -28.677  12.329  1.00 75.31 131 A 1 
ATOM 1021 C CD1 . PHE A 1 131 ? 4.821   -29.261  13.304  1.00 69.33 131 A 1 
ATOM 1022 C CD2 . PHE A 1 131 ? 3.844   -29.301  11.079  1.00 69.58 131 A 1 
ATOM 1023 C CE1 . PHE A 1 131 ? 5.497   -30.462  13.031  1.00 67.19 131 A 1 
ATOM 1024 C CE2 . PHE A 1 131 ? 4.508   -30.506  10.807  1.00 67.96 131 A 1 
ATOM 1025 C CZ  . PHE A 1 131 ? 5.338   -31.083  11.785  1.00 71.90 131 A 1 
ATOM 1026 N N   . GLY A 1 132 ? 0.026   -25.950  13.549  1.00 73.76 132 A 1 
ATOM 1027 C CA  . GLY A 1 132 ? -0.542  -24.702  14.041  1.00 70.98 132 A 1 
ATOM 1028 C C   . GLY A 1 132 ? 0.281   -23.495  13.577  1.00 73.04 132 A 1 
ATOM 1029 O O   . GLY A 1 132 ? 0.663   -23.405  12.413  1.00 68.36 132 A 1 
ATOM 1030 N N   . ASP A 1 133 ? 0.559   -22.572  14.500  1.00 73.86 133 A 1 
ATOM 1031 C CA  . ASP A 1 133 ? 1.352   -21.374  14.217  1.00 74.35 133 A 1 
ATOM 1032 C C   . ASP A 1 133 ? 2.855   -21.551  14.545  1.00 77.79 133 A 1 
ATOM 1033 O O   . ASP A 1 133 ? 3.618   -20.595  14.461  1.00 74.17 133 A 1 
ATOM 1034 C CB  . ASP A 1 133 ? 0.728   -20.162  14.939  1.00 69.32 133 A 1 
ATOM 1035 C CG  . ASP A 1 133 ? 1.236   -18.811  14.412  1.00 63.34 133 A 1 
ATOM 1036 O OD1 . ASP A 1 133 ? 1.290   -18.603  13.181  1.00 56.97 133 A 1 
ATOM 1037 O OD2 . ASP A 1 133 ? 1.573   -17.925  15.225  1.00 56.14 133 A 1 
ATOM 1038 N N   . ASP A 1 134 ? 3.319   -22.762  14.893  1.00 80.47 134 A 1 
ATOM 1039 C CA  . ASP A 1 134 ? 4.689   -22.960  15.373  1.00 81.99 134 A 1 
ATOM 1040 C C   . ASP A 1 134 ? 5.745   -22.582  14.317  1.00 83.81 134 A 1 
ATOM 1041 O O   . ASP A 1 134 ? 6.676   -21.829  14.605  1.00 82.16 134 A 1 
ATOM 1042 C CB  . ASP A 1 134 ? 4.902   -24.425  15.804  1.00 80.24 134 A 1 
ATOM 1043 C CG  . ASP A 1 134 ? 4.145   -24.828  17.067  1.00 77.11 134 A 1 
ATOM 1044 O OD1 . ASP A 1 134 ? 3.739   -23.935  17.838  1.00 70.93 134 A 1 
ATOM 1045 O OD2 . ASP A 1 134 ? 4.014   -26.054  17.279  1.00 69.90 134 A 1 
ATOM 1046 N N   . ILE A 1 135 ? 5.589   -23.076  13.087  1.00 83.72 135 A 1 
ATOM 1047 C CA  . ILE A 1 135 ? 6.535   -22.792  11.995  1.00 84.88 135 A 1 
ATOM 1048 C C   . ILE A 1 135 ? 6.413   -21.332  11.516  1.00 84.80 135 A 1 
ATOM 1049 O O   . ILE A 1 135 ? 7.436   -20.654  11.453  1.00 83.41 135 A 1 
ATOM 1050 C CB  . ILE A 1 135 ? 6.429   -23.809  10.836  1.00 85.32 135 A 1 
ATOM 1051 C CG1 . ILE A 1 135 ? 6.580   -25.261  11.350  1.00 83.32 135 A 1 
ATOM 1052 C CG2 . ILE A 1 135 ? 7.503   -23.498  9.777   1.00 81.72 135 A 1 
ATOM 1053 C CD1 . ILE A 1 135 ? 6.389   -26.333  10.257  1.00 78.96 135 A 1 
ATOM 1054 N N   . PRO A 1 136 ? 5.201   -20.788  11.232  1.00 83.24 136 A 1 
ATOM 1055 C CA  . PRO A 1 136 ? 5.043   -19.375  10.905  1.00 81.05 136 A 1 
ATOM 1056 C C   . PRO A 1 136 ? 5.574   -18.444  12.000  1.00 81.72 136 A 1 
ATOM 1057 O O   . PRO A 1 136 ? 6.240   -17.460  11.689  1.00 80.75 136 A 1 
ATOM 1058 C CB  . PRO A 1 136 ? 3.539   -19.157  10.683  1.00 78.95 136 A 1 
ATOM 1059 C CG  . PRO A 1 136 ? 3.031   -20.522  10.282  1.00 76.19 136 A 1 
ATOM 1060 C CD  . PRO A 1 136 ? 3.918   -21.472  11.074  1.00 77.94 136 A 1 
ATOM 1061 N N   . SER A 1 137 ? 5.336   -18.762  13.275  1.00 82.89 137 A 1 
ATOM 1062 C CA  . SER A 1 137 ? 5.831   -17.975  14.403  1.00 82.45 137 A 1 
ATOM 1063 C C   . SER A 1 137 ? 7.362   -17.986  14.464  1.00 84.01 137 A 1 
ATOM 1064 O O   . SER A 1 137 ? 7.981   -16.924  14.532  1.00 83.52 137 A 1 
ATOM 1065 C CB  . SER A 1 137 ? 5.234   -18.491  15.715  1.00 79.81 137 A 1 
ATOM 1066 O OG  . SER A 1 137 ? 5.608   -17.648  16.779  1.00 71.43 137 A 1 
ATOM 1067 N N   . ALA A 1 138 ? 7.987   -19.167  14.350  1.00 84.98 138 A 1 
ATOM 1068 C CA  . ALA A 1 138 ? 9.435   -19.284  14.305  1.00 86.02 138 A 1 
ATOM 1069 C C   . ALA A 1 138 ? 10.037  -18.511  13.111  1.00 86.97 138 A 1 
ATOM 1070 O O   . ALA A 1 138 ? 11.055  -17.836  13.270  1.00 86.16 138 A 1 
ATOM 1071 C CB  . ALA A 1 138 ? 9.806   -20.768  14.265  1.00 85.94 138 A 1 
ATOM 1072 N N   . LEU A 1 139 ? 9.389   -18.548  11.950  1.00 85.84 139 A 1 
ATOM 1073 C CA  . LEU A 1 139 ? 9.814   -17.804  10.768  1.00 85.47 139 A 1 
ATOM 1074 C C   . LEU A 1 139 ? 9.733   -16.289  10.987  1.00 85.56 139 A 1 
ATOM 1075 O O   . LEU A 1 139 ? 10.681  -15.582  10.647  1.00 85.01 139 A 1 
ATOM 1076 C CB  . LEU A 1 139 ? 8.958   -18.259  9.574   1.00 85.06 139 A 1 
ATOM 1077 C CG  . LEU A 1 139 ? 9.419   -17.666  8.224   1.00 80.01 139 A 1 
ATOM 1078 C CD1 . LEU A 1 139 ? 10.779  -18.189  7.799   1.00 72.74 139 A 1 
ATOM 1079 C CD2 . LEU A 1 139 ? 8.409   -18.037  7.137   1.00 73.26 139 A 1 
ATOM 1080 N N   . ARG A 1 140 ? 8.646   -15.788  11.582  1.00 84.91 140 A 1 
ATOM 1081 C CA  . ARG A 1 140 ? 8.491   -14.368  11.939  1.00 82.39 140 A 1 
ATOM 1082 C C   . ARG A 1 140 ? 9.574   -13.926  12.925  1.00 83.36 140 A 1 
ATOM 1083 O O   . ARG A 1 140 ? 10.253  -12.929  12.683  1.00 82.84 140 A 1 
ATOM 1084 C CB  . ARG A 1 140 ? 7.087   -14.109  12.513  1.00 80.66 140 A 1 
ATOM 1085 C CG  . ARG A 1 140 ? 5.973   -14.258  11.460  1.00 75.46 140 A 1 
ATOM 1086 C CD  . ARG A 1 140 ? 4.598   -13.826  11.945  1.00 72.29 140 A 1 
ATOM 1087 N NE  . ARG A 1 140 ? 4.153   -14.534  13.141  1.00 65.96 140 A 1 
ATOM 1088 C CZ  . ARG A 1 140 ? 3.263   -15.518  13.244  1.00 59.95 140 A 1 
ATOM 1089 N NH1 . ARG A 1 140 ? 2.653   -16.057  12.223  1.00 55.53 140 A 1 
ATOM 1090 N NH2 . ARG A 1 140 ? 2.943   -15.992  14.407  1.00 55.93 140 A 1 
ATOM 1091 N N   . ILE A 1 141 ? 9.809   -14.718  13.985  1.00 85.30 141 A 1 
ATOM 1092 C CA  . ILE A 1 141 ? 10.858  -14.447  14.975  1.00 84.76 141 A 1 
ATOM 1093 C C   . ILE A 1 141 ? 12.247  -14.424  14.321  1.00 85.99 141 A 1 
ATOM 1094 O O   . ILE A 1 141 ? 13.043  -13.540  14.623  1.00 85.74 141 A 1 
ATOM 1095 C CB  . ILE A 1 141 ? 10.783  -15.475  16.124  1.00 83.75 141 A 1 
ATOM 1096 C CG1 . ILE A 1 141 ? 9.488   -15.269  16.953  1.00 79.58 141 A 1 
ATOM 1097 C CG2 . ILE A 1 141 ? 12.012  -15.378  17.053  1.00 78.14 141 A 1 
ATOM 1098 C CD1 . ILE A 1 141 ? 9.153   -16.450  17.869  1.00 71.75 141 A 1 
ATOM 1099 N N   . ALA A 1 142 ? 12.533  -15.345  13.403  1.00 86.94 142 A 1 
ATOM 1100 C CA  . ALA A 1 142 ? 13.811  -15.380  12.698  1.00 87.69 142 A 1 
ATOM 1101 C C   . ALA A 1 142 ? 14.038  -14.134  11.828  1.00 87.93 142 A 1 
ATOM 1102 O O   . ALA A 1 142 ? 15.099  -13.517  11.891  1.00 87.32 142 A 1 
ATOM 1103 C CB  . ALA A 1 142 ? 13.887  -16.671  11.873  1.00 88.24 142 A 1 
ATOM 1104 N N   . LYS A 1 143 ? 13.029  -13.722  11.070  1.00 86.31 143 A 1 
ATOM 1105 C CA  . LYS A 1 143 ? 13.075  -12.503  10.255  1.00 84.55 143 A 1 
ATOM 1106 C C   . LYS A 1 143 ? 13.273  -11.255  11.113  1.00 84.22 143 A 1 
ATOM 1107 O O   . LYS A 1 143 ? 14.133  -10.437  10.801  1.00 83.77 143 A 1 
ATOM 1108 C CB  . LYS A 1 143 ? 11.802  -12.376  9.415   1.00 83.68 143 A 1 
ATOM 1109 C CG  . LYS A 1 143 ? 11.749  -13.389  8.264   1.00 81.55 143 A 1 
ATOM 1110 C CD  . LYS A 1 143 ? 10.438  -13.224  7.492   1.00 78.25 143 A 1 
ATOM 1111 C CE  . LYS A 1 143 ? 10.372  -14.174  6.299   1.00 73.26 143 A 1 
ATOM 1112 N NZ  . LYS A 1 143 ? 9.133   -13.942  5.514   1.00 67.35 143 A 1 
ATOM 1113 N N   . LYS A 1 144 ? 12.548  -11.156  12.231  1.00 86.12 144 A 1 
ATOM 1114 C CA  . LYS A 1 144 ? 12.701  -10.082  13.209  1.00 84.28 144 A 1 
ATOM 1115 C C   . LYS A 1 144 ? 14.118  -10.020  13.779  1.00 84.88 144 A 1 
ATOM 1116 O O   . LYS A 1 144 ? 14.736  -8.957   13.746  1.00 84.25 144 A 1 
ATOM 1117 C CB  . LYS A 1 144 ? 11.657  -10.285  14.319  1.00 82.07 144 A 1 
ATOM 1118 C CG  . LYS A 1 144 ? 11.936  -9.424   15.553  1.00 74.50 144 A 1 
ATOM 1119 C CD  . LYS A 1 144 ? 10.952  -9.757   16.680  1.00 70.47 144 A 1 
ATOM 1120 C CE  . LYS A 1 144 ? 11.234  -8.847   17.884  1.00 62.40 144 A 1 
ATOM 1121 N NZ  . LYS A 1 144 ? 9.990   -8.476   18.588  1.00 56.06 144 A 1 
ATOM 1122 N N   . LYS A 1 145 ? 14.654  -11.135  14.277  1.00 86.34 145 A 1 
ATOM 1123 C CA  . LYS A 1 145 ? 16.004  -11.178  14.855  1.00 86.06 145 A 1 
ATOM 1124 C C   . LYS A 1 145 ? 17.072  -10.798  13.821  1.00 86.25 145 A 1 
ATOM 1125 O O   . LYS A 1 145 ? 17.981  -10.038  14.151  1.00 85.63 145 A 1 
ATOM 1126 C CB  . LYS A 1 145 ? 16.311  -12.566  15.440  1.00 86.44 145 A 1 
ATOM 1127 C CG  . LYS A 1 145 ? 15.664  -12.840  16.809  1.00 84.44 145 A 1 
ATOM 1128 C CD  . LYS A 1 145 ? 16.200  -14.182  17.358  1.00 79.94 145 A 1 
ATOM 1129 C CE  . LYS A 1 145 ? 15.737  -14.519  18.777  1.00 74.33 145 A 1 
ATOM 1130 N NZ  . LYS A 1 145 ? 16.434  -15.733  19.306  1.00 66.40 145 A 1 
ATOM 1131 N N   . ARG A 1 146 ? 16.942  -11.263  12.581  1.00 86.98 146 A 1 
ATOM 1132 C CA  . ARG A 1 146 ? 17.832  -10.878  11.473  1.00 86.93 146 A 1 
ATOM 1133 C C   . ARG A 1 146 ? 17.807  -9.373   11.241  1.00 86.53 146 A 1 
ATOM 1134 O O   . ARG A 1 146 ? 18.861  -8.759   11.180  1.00 85.65 146 A 1 
ATOM 1135 C CB  . ARG A 1 146 ? 17.399  -11.626  10.209  1.00 86.55 146 A 1 
ATOM 1136 C CG  . ARG A 1 146 ? 18.314  -11.326  9.009   1.00 83.42 146 A 1 
ATOM 1137 C CD  . ARG A 1 146 ? 17.669  -11.855  7.732   1.00 80.41 146 A 1 
ATOM 1138 N NE  . ARG A 1 146 ? 18.543  -11.707  6.574   1.00 74.52 146 A 1 
ATOM 1139 C CZ  . ARG A 1 146 ? 18.298  -11.114  5.418   1.00 70.27 146 A 1 
ATOM 1140 N NH1 . ARG A 1 146 ? 17.186  -10.477  5.169   1.00 63.59 146 A 1 
ATOM 1141 N NH2 . ARG A 1 146 ? 19.190  -11.173  4.488   1.00 63.60 146 A 1 
ATOM 1142 N N   . TRP A 1 147 ? 16.609  -8.797   11.136  1.00 86.55 147 A 1 
ATOM 1143 C CA  . TRP A 1 147 ? 16.455  -7.365   10.891  1.00 84.69 147 A 1 
ATOM 1144 C C   . TRP A 1 147 ? 17.032  -6.532   12.048  1.00 84.78 147 A 1 
ATOM 1145 O O   . TRP A 1 147 ? 17.823  -5.634   11.791  1.00 83.77 147 A 1 
ATOM 1146 C CB  . TRP A 1 147 ? 14.982  -7.049   10.625  1.00 82.96 147 A 1 
ATOM 1147 C CG  . TRP A 1 147 ? 14.751  -5.614   10.242  1.00 78.75 147 A 1 
ATOM 1148 C CD1 . TRP A 1 147 ? 14.771  -5.123   8.987   1.00 69.99 147 A 1 
ATOM 1149 C CD2 . TRP A 1 147 ? 14.502  -4.480   11.121  1.00 73.34 147 A 1 
ATOM 1150 N NE1 . TRP A 1 147 ? 14.546  -3.750   9.017   1.00 66.88 147 A 1 
ATOM 1151 C CE2 . TRP A 1 147 ? 14.380  -3.318   10.313  1.00 69.22 147 A 1 
ATOM 1152 C CE3 . TRP A 1 147 ? 14.367  -4.327   12.518  1.00 66.80 147 A 1 
ATOM 1153 C CZ2 . TRP A 1 147 ? 14.143  -2.040   10.867  1.00 67.18 147 A 1 
ATOM 1154 C CZ3 . TRP A 1 147 ? 14.129  -3.048   13.080  1.00 61.59 147 A 1 
ATOM 1155 C CH2 . TRP A 1 147 ? 14.023  -1.922   12.259  1.00 62.57 147 A 1 
ATOM 1156 N N   . ASN A 1 148 ? 16.734  -6.890   13.294  1.00 84.71 148 A 1 
ATOM 1157 C CA  . ASN A 1 148 ? 17.274  -6.210   14.468  1.00 83.52 148 A 1 
ATOM 1158 C C   . ASN A 1 148 ? 18.808  -6.255   14.499  1.00 83.97 148 A 1 
ATOM 1159 O O   . ASN A 1 148 ? 19.435  -5.226   14.730  1.00 83.18 148 A 1 
ATOM 1160 C CB  . ASN A 1 148 ? 16.673  -6.822   15.745  1.00 82.32 148 A 1 
ATOM 1161 C CG  . ASN A 1 148 ? 15.208  -6.472   15.970  1.00 77.98 148 A 1 
ATOM 1162 O OD1 . ASN A 1 148 ? 14.597  -5.638   15.325  1.00 72.37 148 A 1 
ATOM 1163 N ND2 . ASN A 1 148 ? 14.566  -7.097   16.944  1.00 71.06 148 A 1 
ATOM 1164 N N   . SER A 1 149 ? 19.428  -7.390   14.190  1.00 85.10 149 A 1 
ATOM 1165 C CA  . SER A 1 149 ? 20.890  -7.516   14.152  1.00 85.16 149 A 1 
ATOM 1166 C C   . SER A 1 149 ? 21.536  -6.624   13.080  1.00 85.47 149 A 1 
ATOM 1167 O O   . SER A 1 149 ? 22.583  -6.024   13.320  1.00 84.41 149 A 1 
ATOM 1168 C CB  . SER A 1 149 ? 21.269  -8.978   13.907  1.00 84.72 149 A 1 
ATOM 1169 O OG  . SER A 1 149 ? 22.673  -9.143   13.818  1.00 75.16 149 A 1 
ATOM 1170 N N   . ILE A 1 150 ? 20.922  -6.524   11.902  1.00 84.46 150 A 1 
ATOM 1171 C CA  . ILE A 1 150 ? 21.396  -5.636   10.838  1.00 83.10 150 A 1 
ATOM 1172 C C   . ILE A 1 150 ? 21.238  -4.179   11.268  1.00 83.38 150 A 1 
ATOM 1173 O O   . ILE A 1 150 ? 22.160  -3.383   11.100  1.00 82.41 150 A 1 
ATOM 1174 C CB  . ILE A 1 150 ? 20.656  -5.933   9.514   1.00 82.56 150 A 1 
ATOM 1175 C CG1 . ILE A 1 150 ? 21.055  -7.328   8.978   1.00 77.83 150 A 1 
ATOM 1176 C CG2 . ILE A 1 150 ? 20.956  -4.863   8.451   1.00 76.45 150 A 1 
ATOM 1177 C CD1 . ILE A 1 150 ? 20.150  -7.854   7.865   1.00 70.53 150 A 1 
ATOM 1178 N N   . GLU A 1 151 ? 20.101  -3.846   11.859  1.00 83.51 151 A 1 
ATOM 1179 C CA  . GLU A 1 151 ? 19.768  -2.472   12.223  1.00 81.98 151 A 1 
ATOM 1180 C C   . GLU A 1 151 ? 20.592  -1.972   13.410  1.00 82.01 151 A 1 
ATOM 1181 O O   . GLU A 1 151 ? 21.083  -0.852   13.362  1.00 81.25 151 A 1 
ATOM 1182 C CB  . GLU A 1 151 ? 18.255  -2.368   12.463  1.00 79.86 151 A 1 
ATOM 1183 C CG  . GLU A 1 151 ? 17.705  -0.955   12.236  1.00 72.66 151 A 1 
ATOM 1184 C CD  . GLU A 1 151 ? 17.831  -0.441   10.784  1.00 69.04 151 A 1 
ATOM 1185 O OE1 . GLU A 1 151 ? 17.352  0.680    10.523  1.00 62.08 151 A 1 
ATOM 1186 O OE2 . GLU A 1 151 ? 18.438  -1.113   9.921   1.00 61.93 151 A 1 
ATOM 1187 N N   . GLU A 1 152 ? 20.855  -2.800   14.414  1.00 84.24 152 A 1 
ATOM 1188 C CA  . GLU A 1 152 ? 21.736  -2.463   15.536  1.00 83.77 152 A 1 
ATOM 1189 C C   . GLU A 1 152 ? 23.155  -2.111   15.072  1.00 84.00 152 A 1 
ATOM 1190 O O   . GLU A 1 152 ? 23.706  -1.101   15.503  1.00 83.14 152 A 1 
ATOM 1191 C CB  . GLU A 1 152 ? 21.812  -3.628   16.538  1.00 82.76 152 A 1 
ATOM 1192 C CG  . GLU A 1 152 ? 20.627  -3.650   17.506  1.00 74.55 152 A 1 
ATOM 1193 C CD  . GLU A 1 152 ? 20.678  -4.818   18.497  1.00 68.24 152 A 1 
ATOM 1194 O OE1 . GLU A 1 152 ? 19.797  -4.853   19.389  1.00 62.12 152 A 1 
ATOM 1195 O OE2 . GLU A 1 152 ? 21.571  -5.685   18.377  1.00 62.17 152 A 1 
ATOM 1196 N N   . ARG A 1 153 ? 23.726  -2.890   14.147  1.00 84.62 153 A 1 
ATOM 1197 C CA  . ARG A 1 153 ? 25.046  -2.576   13.577  1.00 84.20 153 A 1 
ATOM 1198 C C   . ARG A 1 153 ? 25.040  -1.238   12.857  1.00 85.35 153 A 1 
ATOM 1199 O O   . ARG A 1 153 ? 25.984  -0.465   12.986  1.00 83.98 153 A 1 
ATOM 1200 C CB  . ARG A 1 153 ? 25.496  -3.672   12.604  1.00 83.13 153 A 1 
ATOM 1201 C CG  . ARG A 1 153 ? 25.913  -4.947   13.337  1.00 73.23 153 A 1 
ATOM 1202 C CD  . ARG A 1 153 ? 26.392  -5.979   12.321  1.00 70.42 153 A 1 
ATOM 1203 N NE  . ARG A 1 153 ? 26.704  -7.255   12.964  1.00 62.24 153 A 1 
ATOM 1204 C CZ  . ARG A 1 153 ? 27.208  -8.326   12.373  1.00 54.09 153 A 1 
ATOM 1205 N NH1 . ARG A 1 153 ? 27.539  -8.319   11.106  1.00 50.22 153 A 1 
ATOM 1206 N NH2 . ARG A 1 153 ? 27.377  -9.429   13.048  1.00 47.25 153 A 1 
ATOM 1207 N N   . ARG A 1 154 ? 23.975  -0.963   12.124  1.00 83.59 154 A 1 
ATOM 1208 C CA  . ARG A 1 154 ? 23.844  0.251    11.330  1.00 82.09 154 A 1 
ATOM 1209 C C   . ARG A 1 154 ? 23.651  1.490    12.213  1.00 83.57 154 A 1 
ATOM 1210 O O   . ARG A 1 154 ? 24.319  2.486    12.004  1.00 83.54 154 A 1 
ATOM 1211 C CB  . ARG A 1 154 ? 22.700  0.040    10.332  1.00 79.84 154 A 1 
ATOM 1212 C CG  . ARG A 1 154 ? 22.957  0.757    9.014   1.00 71.58 154 A 1 
ATOM 1213 C CD  . ARG A 1 154 ? 21.837  0.422    8.034   1.00 68.30 154 A 1 
ATOM 1214 N NE  . ARG A 1 154 ? 21.989  1.165    6.781   1.00 61.97 154 A 1 
ATOM 1215 C CZ  . ARG A 1 154 ? 21.071  1.351    5.858   1.00 56.41 154 A 1 
ATOM 1216 N NH1 . ARG A 1 154 ? 19.884  0.808    5.937   1.00 52.74 154 A 1 
ATOM 1217 N NH2 . ARG A 1 154 ? 21.327  2.083    4.831   1.00 50.80 154 A 1 
ATOM 1218 N N   . ILE A 1 155 ? 22.815  1.392    13.243  1.00 83.20 155 A 1 
ATOM 1219 C CA  . ILE A 1 155 ? 22.631  2.438    14.259  1.00 82.91 155 A 1 
ATOM 1220 C C   . ILE A 1 155 ? 23.954  2.712    14.988  1.00 84.47 155 A 1 
ATOM 1221 O O   . ILE A 1 155 ? 24.290  3.870    15.233  1.00 84.39 155 A 1 
ATOM 1222 C CB  . ILE A 1 155 ? 21.525  2.039    15.262  1.00 81.12 155 A 1 
ATOM 1223 C CG1 . ILE A 1 155 ? 20.145  2.054    14.563  1.00 76.00 155 A 1 
ATOM 1224 C CG2 . ILE A 1 155 ? 21.495  2.971    16.483  1.00 74.56 155 A 1 
ATOM 1225 C CD1 . ILE A 1 155 ? 19.042  1.349    15.367  1.00 69.59 155 A 1 
ATOM 1226 N N   . HIS A 1 156 ? 24.727  1.672    15.317  1.00 85.51 156 A 1 
ATOM 1227 C CA  . HIS A 1 156 ? 26.002  1.851    15.994  1.00 85.81 156 A 1 
ATOM 1228 C C   . HIS A 1 156 ? 27.028  2.576    15.112  1.00 87.13 156 A 1 
ATOM 1229 O O   . HIS A 1 156 ? 27.637  3.542    15.570  1.00 86.53 156 A 1 
ATOM 1230 C CB  . HIS A 1 156 ? 26.521  0.500    16.495  1.00 84.97 156 A 1 
ATOM 1231 C CG  . HIS A 1 156 ? 27.629  0.643    17.506  1.00 78.01 156 A 1 
ATOM 1232 N ND1 . HIS A 1 156 ? 27.605  1.440    18.632  1.00 66.93 156 A 1 
ATOM 1233 C CD2 . HIS A 1 156 ? 28.835  0.007    17.498  1.00 65.82 156 A 1 
ATOM 1234 C CE1 . HIS A 1 156 ? 28.766  1.293    19.277  1.00 61.24 156 A 1 
ATOM 1235 N NE2 . HIS A 1 156 ? 29.542  0.415    18.620  1.00 61.76 156 A 1 
ATOM 1236 N N   . GLN A 1 157 ? 27.157  2.187    13.839  1.00 84.89 157 A 1 
ATOM 1237 C CA  . GLN A 1 157 ? 28.007  2.895    12.870  1.00 84.94 157 A 1 
ATOM 1238 C C   . GLN A 1 157 ? 27.599  4.359    12.699  1.00 86.63 157 A 1 
ATOM 1239 O O   . GLN A 1 157 ? 28.454  5.242    12.734  1.00 85.77 157 A 1 
ATOM 1240 C CB  . GLN A 1 157 ? 27.970  2.205    11.499  1.00 83.84 157 A 1 
ATOM 1241 C CG  . GLN A 1 157 ? 29.081  1.175    11.327  1.00 75.78 157 A 1 
ATOM 1242 C CD  . GLN A 1 157 ? 29.066  0.531    9.939   1.00 71.35 157 A 1 
ATOM 1243 O OE1 . GLN A 1 157 ? 28.082  -0.051   9.535   1.00 65.47 157 A 1 
ATOM 1244 N NE2 . GLN A 1 157 ? 30.126  0.608    9.184   1.00 61.69 157 A 1 
ATOM 1245 N N   . GLU A 1 158 ? 26.310  4.640    12.573  1.00 85.19 158 A 1 
ATOM 1246 C CA  . GLU A 1 158 ? 25.822  6.013    12.433  1.00 84.87 158 A 1 
ATOM 1247 C C   . GLU A 1 158 ? 26.041  6.837    13.703  1.00 86.56 158 A 1 
ATOM 1248 O O   . GLU A 1 158 ? 26.428  7.994    13.611  1.00 86.73 158 A 1 
ATOM 1249 C CB  . GLU A 1 158 ? 24.344  6.020    12.077  1.00 82.98 158 A 1 
ATOM 1250 C CG  . GLU A 1 158 ? 24.177  5.726    10.589  1.00 75.04 158 A 1 
ATOM 1251 C CD  . GLU A 1 158 ? 22.728  5.547    10.182  1.00 70.45 158 A 1 
ATOM 1252 O OE1 . GLU A 1 158 ? 22.507  5.171    9.003   1.00 63.61 158 A 1 
ATOM 1253 O OE2 . GLU A 1 158 ? 21.797  5.638    11.014  1.00 64.53 158 A 1 
ATOM 1254 N N   . SER A 1 159 ? 25.876  6.257    14.884  1.00 86.87 159 A 1 
ATOM 1255 C CA  . SER A 1 159 ? 26.150  6.938    16.152  1.00 87.04 159 A 1 
ATOM 1256 C C   . SER A 1 159 ? 27.635  7.283    16.311  1.00 89.16 159 A 1 
ATOM 1257 O O   . SER A 1 159 ? 27.964  8.377    16.774  1.00 87.85 159 A 1 
ATOM 1258 C CB  . SER A 1 159 ? 25.673  6.069    17.315  1.00 83.58 159 A 1 
ATOM 1259 O OG  . SER A 1 159 ? 25.855  6.746    18.544  1.00 72.74 159 A 1 
ATOM 1260 N N   . GLU A 1 160 ? 28.534  6.385    15.905  1.00 88.81 160 A 1 
ATOM 1261 C CA  . GLU A 1 160 ? 29.968  6.679    15.902  1.00 89.16 160 A 1 
ATOM 1262 C C   . GLU A 1 160 ? 30.312  7.785    14.893  1.00 90.46 160 A 1 
ATOM 1263 O O   . GLU A 1 160 ? 31.029  8.733    15.249  1.00 89.19 160 A 1 
ATOM 1264 C CB  . GLU A 1 160 ? 30.802  5.428    15.581  1.00 87.34 160 A 1 
ATOM 1265 C CG  . GLU A 1 160 ? 30.954  4.484    16.781  1.00 75.44 160 A 1 
ATOM 1266 C CD  . GLU A 1 160 ? 32.067  3.440    16.564  1.00 69.74 160 A 1 
ATOM 1267 O OE1 . GLU A 1 160 ? 32.652  2.998    17.576  1.00 60.74 160 A 1 
ATOM 1268 O OE2 . GLU A 1 160 ? 32.369  3.103    15.398  1.00 62.91 160 A 1 
ATOM 1269 N N   . LEU A 1 161 ? 29.778  7.710    13.679  1.00 89.59 161 A 1 
ATOM 1270 C CA  . LEU A 1 161 ? 29.989  8.708    12.635  1.00 90.00 161 A 1 
ATOM 1271 C C   . LEU A 1 161 ? 29.447  10.077   13.061  1.00 91.41 161 A 1 
ATOM 1272 O O   . LEU A 1 161 ? 30.175  11.068   12.981  1.00 91.39 161 A 1 
ATOM 1273 C CB  . LEU A 1 161 ? 29.333  8.215    11.335  1.00 89.88 161 A 1 
ATOM 1274 C CG  . LEU A 1 161 ? 29.517  9.178    10.141  1.00 89.07 161 A 1 
ATOM 1275 C CD1 . LEU A 1 161 ? 30.981  9.335    9.743   1.00 84.12 161 A 1 
ATOM 1276 C CD2 . LEU A 1 161 ? 28.741  8.645    8.933   1.00 84.06 161 A 1 
ATOM 1277 N N   . HIS A 1 162 ? 28.236  10.130   13.602  1.00 91.47 162 A 1 
ATOM 1278 C CA  . HIS A 1 162 ? 27.624  11.359   14.102  1.00 91.71 162 A 1 
ATOM 1279 C C   . HIS A 1 162 ? 28.476  11.998   15.207  1.00 92.19 162 A 1 
ATOM 1280 O O   . HIS A 1 162 ? 28.796  13.186   15.148  1.00 92.01 162 A 1 
ATOM 1281 C CB  . HIS A 1 162 ? 26.205  11.047   14.601  1.00 90.68 162 A 1 
ATOM 1282 C CG  . HIS A 1 162 ? 25.390  12.247   14.998  1.00 90.05 162 A 1 
ATOM 1283 N ND1 . HIS A 1 162 ? 24.292  12.225   15.857  1.00 78.74 162 A 1 
ATOM 1284 C CD2 . HIS A 1 162 ? 25.542  13.537   14.558  1.00 79.50 162 A 1 
ATOM 1285 C CE1 . HIS A 1 162 ? 23.817  13.474   15.924  1.00 81.04 162 A 1 
ATOM 1286 N NE2 . HIS A 1 162 ? 24.552  14.282   15.161  1.00 81.91 162 A 1 
ATOM 1287 N N   . SER A 1 163 ? 28.950  11.197   16.162  1.00 91.61 163 A 1 
ATOM 1288 C CA  . SER A 1 163 ? 29.816  11.672   17.247  1.00 91.04 163 A 1 
ATOM 1289 C C   . SER A 1 163 ? 31.189  12.155   16.765  1.00 91.81 163 A 1 
ATOM 1290 O O   . SER A 1 163 ? 31.789  13.026   17.389  1.00 90.70 163 A 1 
ATOM 1291 C CB  . SER A 1 163 ? 30.049  10.551   18.260  1.00 89.96 163 A 1 
ATOM 1292 O OG  . SER A 1 163 ? 28.839  10.114   18.833  1.00 77.34 163 A 1 
ATOM 1293 N N   . TYR A 1 164 ? 31.704  11.564   15.688  1.00 91.13 164 A 1 
ATOM 1294 C CA  . TYR A 1 164 ? 32.949  11.979   15.055  1.00 91.20 164 A 1 
ATOM 1295 C C   . TYR A 1 164 ? 32.773  13.306   14.302  1.00 92.53 164 A 1 
ATOM 1296 O O   . TYR A 1 164 ? 33.494  14.259   14.596  1.00 91.86 164 A 1 
ATOM 1297 C CB  . TYR A 1 164 ? 33.440  10.849   14.149  1.00 90.66 164 A 1 
ATOM 1298 C CG  . TYR A 1 164 ? 34.583  11.239   13.236  1.00 90.88 164 A 1 
ATOM 1299 C CD1 . TYR A 1 164 ? 34.331  11.551   11.881  1.00 85.36 164 A 1 
ATOM 1300 C CD2 . TYR A 1 164 ? 35.903  11.279   13.720  1.00 86.36 164 A 1 
ATOM 1301 C CE1 . TYR A 1 164 ? 35.381  11.888   11.024  1.00 85.19 164 A 1 
ATOM 1302 C CE2 . TYR A 1 164 ? 36.968  11.614   12.862  1.00 84.53 164 A 1 
ATOM 1303 C CZ  . TYR A 1 164 ? 36.706  11.909   11.510  1.00 88.48 164 A 1 
ATOM 1304 O OH  . TYR A 1 164 ? 37.731  12.218   10.665  1.00 86.93 164 A 1 
ATOM 1305 N N   . LEU A 1 165 ? 31.775  13.399   13.434  1.00 91.94 165 A 1 
ATOM 1306 C CA  . LEU A 1 165 ? 31.491  14.606   12.651  1.00 91.98 165 A 1 
ATOM 1307 C C   . LEU A 1 165 ? 31.137  15.799   13.552  1.00 92.59 165 A 1 
ATOM 1308 O O   . LEU A 1 165 ? 31.658  16.890   13.340  1.00 92.26 165 A 1 
ATOM 1309 C CB  . LEU A 1 165 ? 30.364  14.317   11.654  1.00 91.99 165 A 1 
ATOM 1310 C CG  . LEU A 1 165 ? 30.716  13.305   10.549  1.00 91.00 165 A 1 
ATOM 1311 C CD1 . LEU A 1 165 ? 29.482  13.056   9.683   1.00 86.66 165 A 1 
ATOM 1312 C CD2 . LEU A 1 165 ? 31.857  13.783   9.644   1.00 86.38 165 A 1 
ATOM 1313 N N   . SER A 1 166 ? 30.362  15.595   14.619  1.00 92.35 166 A 1 
ATOM 1314 C CA  . SER A 1 166 ? 30.036  16.645   15.593  1.00 91.23 166 A 1 
ATOM 1315 C C   . SER A 1 166 ? 31.293  17.217   16.271  1.00 91.44 166 A 1 
ATOM 1316 O O   . SER A 1 166 ? 31.405  18.426   16.454  1.00 90.68 166 A 1 
ATOM 1317 C CB  . SER A 1 166 ? 29.109  16.115   16.685  1.00 90.12 166 A 1 
ATOM 1318 O OG  . SER A 1 166 ? 27.887  15.653   16.152  1.00 80.44 166 A 1 
ATOM 1319 N N   . ARG A 1 167 ? 32.264  16.357   16.606  1.00 92.62 167 A 1 
ATOM 1320 C CA  . ARG A 1 167 ? 33.556  16.804   17.156  1.00 92.26 167 A 1 
ATOM 1321 C C   . ARG A 1 167 ? 34.361  17.605   16.139  1.00 93.01 167 A 1 
ATOM 1322 O O   . ARG A 1 167 ? 34.954  18.605   16.535  1.00 91.37 167 A 1 
ATOM 1323 C CB  . ARG A 1 167 ? 34.372  15.618   17.678  1.00 91.12 167 A 1 
ATOM 1324 C CG  . ARG A 1 167 ? 33.992  15.288   19.122  1.00 79.79 167 A 1 
ATOM 1325 C CD  . ARG A 1 167 ? 34.818  14.104   19.644  1.00 77.21 167 A 1 
ATOM 1326 N NE  . ARG A 1 167 ? 34.296  12.830   19.119  1.00 66.16 167 A 1 
ATOM 1327 C CZ  . ARG A 1 167 ? 34.829  11.633   19.284  1.00 58.14 167 A 1 
ATOM 1328 N NH1 . ARG A 1 167 ? 35.956  11.466   19.928  1.00 52.23 167 A 1 
ATOM 1329 N NH2 . ARG A 1 167 ? 34.236  10.576   18.809  1.00 50.09 167 A 1 
ATOM 1330 N N   . LEU A 1 168 ? 34.382  17.203   14.876  1.00 91.40 168 A 1 
ATOM 1331 C CA  . LEU A 1 168 ? 35.079  17.947   13.824  1.00 91.13 168 A 1 
ATOM 1332 C C   . LEU A 1 168 ? 34.479  19.340   13.610  1.00 92.12 168 A 1 
ATOM 1333 O O   . LEU A 1 168 ? 35.229  20.314   13.553  1.00 91.17 168 A 1 
ATOM 1334 C CB  . LEU A 1 168 ? 35.064  17.161   12.501  1.00 90.82 168 A 1 
ATOM 1335 C CG  . LEU A 1 168 ? 35.901  15.872   12.479  1.00 87.82 168 A 1 
ATOM 1336 C CD1 . LEU A 1 168 ? 35.910  15.339   11.045  1.00 81.45 168 A 1 
ATOM 1337 C CD2 . LEU A 1 168 ? 37.345  16.089   12.909  1.00 81.50 168 A 1 
ATOM 1338 N N   . ILE A 1 169 ? 33.160  19.460   13.559  1.00 92.65 169 A 1 
ATOM 1339 C CA  . ILE A 1 169 ? 32.468  20.752   13.399  1.00 91.92 169 A 1 
ATOM 1340 C C   . ILE A 1 169 ? 32.757  21.660   14.601  1.00 92.00 169 A 1 
ATOM 1341 O O   . ILE A 1 169 ? 33.121  22.821   14.412  1.00 91.44 169 A 1 
ATOM 1342 C CB  . ILE A 1 169 ? 30.948  20.562   13.183  1.00 91.99 169 A 1 
ATOM 1343 C CG1 . ILE A 1 169 ? 30.670  19.821   11.854  1.00 89.51 169 A 1 
ATOM 1344 C CG2 . ILE A 1 169 ? 30.235  21.930   13.159  1.00 88.87 169 A 1 
ATOM 1345 C CD1 . ILE A 1 169 ? 29.212  19.370   11.683  1.00 86.89 169 A 1 
ATOM 1346 N N   . ALA A 1 170 ? 32.652  21.138   15.831  1.00 92.38 170 A 1 
ATOM 1347 C CA  . ALA A 1 170 ? 32.942  21.900   17.037  1.00 91.44 170 A 1 
ATOM 1348 C C   . ALA A 1 170 ? 34.404  22.389   17.073  1.00 91.68 170 A 1 
ATOM 1349 O O   . ALA A 1 170 ? 34.656  23.555   17.349  1.00 90.62 170 A 1 
ATOM 1350 C CB  . ALA A 1 170 ? 32.598  21.047   18.258  1.00 90.12 170 A 1 
ATOM 1351 N N   . ALA A 1 171 ? 35.371  21.528   16.740  1.00 91.90 171 A 1 
ATOM 1352 C CA  . ALA A 1 171 ? 36.787  21.870   16.716  1.00 91.48 171 A 1 
ATOM 1353 C C   . ALA A 1 171 ? 37.131  22.892   15.624  1.00 91.72 171 A 1 
ATOM 1354 O O   . ALA A 1 171 ? 37.983  23.760   15.833  1.00 90.13 171 A 1 
ATOM 1355 C CB  . ALA A 1 171 ? 37.592  20.578   16.534  1.00 90.73 171 A 1 
ATOM 1356 N N   . GLU A 1 172 ? 36.466  22.824   14.456  1.00 91.65 172 A 1 
ATOM 1357 C CA  . GLU A 1 172 ? 36.675  23.805   13.386  1.00 91.13 172 A 1 
ATOM 1358 C C   . GLU A 1 172 ? 36.047  25.153   13.722  1.00 91.50 172 A 1 
ATOM 1359 O O   . GLU A 1 172 ? 36.659  26.193   13.480  1.00 90.44 172 A 1 
ATOM 1360 C CB  . GLU A 1 172 ? 36.146  23.256   12.058  1.00 90.36 172 A 1 
ATOM 1361 C CG  . GLU A 1 172 ? 36.648  24.047   10.843  1.00 84.22 172 A 1 
ATOM 1362 C CD  . GLU A 1 172 ? 38.177  23.952   10.610  1.00 81.75 172 A 1 
ATOM 1363 O OE1 . GLU A 1 172 ? 38.665  24.653   9.710   1.00 73.13 172 A 1 
ATOM 1364 O OE2 . GLU A 1 172 ? 38.868  23.183   11.316  1.00 73.83 172 A 1 
ATOM 1365 N N   . ARG A 1 173 ? 34.893  25.159   14.374  1.00 91.33 173 A 1 
ATOM 1366 C CA  . ARG A 1 173 ? 34.276  26.378   14.909  1.00 91.07 173 A 1 
ATOM 1367 C C   . ARG A 1 173 ? 35.217  27.081   15.887  1.00 91.02 173 A 1 
ATOM 1368 O O   . ARG A 1 173 ? 35.448  28.276   15.736  1.00 90.15 173 A 1 
ATOM 1369 C CB  . ARG A 1 173 ? 32.927  26.030   15.554  1.00 90.22 173 A 1 
ATOM 1370 C CG  . ARG A 1 173 ? 32.275  27.233   16.259  1.00 86.81 173 A 1 
ATOM 1371 C CD  . ARG A 1 173 ? 30.982  26.827   16.954  1.00 85.33 173 A 1 
ATOM 1372 N NE  . ARG A 1 173 ? 30.554  27.864   17.912  1.00 79.46 173 A 1 
ATOM 1373 C CZ  . ARG A 1 173 ? 29.334  28.062   18.371  1.00 75.49 173 A 1 
ATOM 1374 N NH1 . ARG A 1 173 ? 28.327  27.324   18.035  1.00 67.70 173 A 1 
ATOM 1375 N NH2 . ARG A 1 173 ? 29.106  29.023   19.199  1.00 67.17 173 A 1 
ATOM 1376 N N   . GLU A 1 174 ? 35.789  26.363   16.853  1.00 91.82 174 A 1 
ATOM 1377 C CA  . GLU A 1 174 ? 36.757  26.942   17.788  1.00 91.05 174 A 1 
ATOM 1378 C C   . GLU A 1 174 ? 37.997  27.482   17.069  1.00 91.08 174 A 1 
ATOM 1379 O O   . GLU A 1 174 ? 38.421  28.599   17.364  1.00 89.32 174 A 1 
ATOM 1380 C CB  . GLU A 1 174 ? 37.170  25.935   18.868  1.00 90.00 174 A 1 
ATOM 1381 C CG  . GLU A 1 174 ? 36.109  25.812   19.966  1.00 79.83 174 A 1 
ATOM 1382 C CD  . GLU A 1 174 ? 36.567  24.970   21.174  1.00 71.04 174 A 1 
ATOM 1383 O OE1 . GLU A 1 174 ? 35.900  25.078   22.229  1.00 62.46 174 A 1 
ATOM 1384 O OE2 . GLU A 1 174 ? 37.554  24.216   21.043  1.00 62.61 174 A 1 
ATOM 1385 N N   . ARG A 1 175 ? 38.541  26.771   16.077  1.00 91.24 175 A 1 
ATOM 1386 C CA  . ARG A 1 175 ? 39.699  27.246   15.307  1.00 90.28 175 A 1 
ATOM 1387 C C   . ARG A 1 175 ? 39.403  28.520   14.524  1.00 90.54 175 A 1 
ATOM 1388 O O   . ARG A 1 175 ? 40.193  29.453   14.617  1.00 88.92 175 A 1 
ATOM 1389 C CB  . ARG A 1 175 ? 40.218  26.170   14.356  1.00 89.37 175 A 1 
ATOM 1390 C CG  . ARG A 1 175 ? 41.189  25.224   15.071  1.00 81.93 175 A 1 
ATOM 1391 C CD  . ARG A 1 175 ? 41.850  24.287   14.080  1.00 81.57 175 A 1 
ATOM 1392 N NE  . ARG A 1 175 ? 41.714  22.879   14.512  1.00 75.43 175 A 1 
ATOM 1393 C CZ  . ARG A 1 175 ? 41.043  21.948   13.887  1.00 70.78 175 A 1 
ATOM 1394 N NH1 . ARG A 1 175 ? 40.486  22.162   12.724  1.00 62.60 175 A 1 
ATOM 1395 N NH2 . ARG A 1 175 ? 40.904  20.763   14.397  1.00 63.66 175 A 1 
ATOM 1396 N N   . GLU A 1 176 ? 38.299  28.580   13.790  1.00 90.17 176 A 1 
ATOM 1397 C CA  . GLU A 1 176 ? 37.946  29.788   13.040  1.00 89.21 176 A 1 
ATOM 1398 C C   . GLU A 1 176 ? 37.697  30.983   13.982  1.00 89.04 176 A 1 
ATOM 1399 O O   . GLU A 1 176 ? 38.077  32.110   13.654  1.00 86.91 176 A 1 
ATOM 1400 C CB  . GLU A 1 176 ? 36.718  29.573   12.128  1.00 87.34 176 A 1 
ATOM 1401 C CG  . GLU A 1 176 ? 37.009  28.835   10.799  1.00 79.20 176 A 1 
ATOM 1402 C CD  . GLU A 1 176 ? 35.842  28.915   9.770   1.00 78.72 176 A 1 
ATOM 1403 O OE1 . GLU A 1 176 ? 35.886  28.259   8.701   1.00 71.92 176 A 1 
ATOM 1404 O OE2 . GLU A 1 176 ? 34.849  29.635   9.985   1.00 74.98 176 A 1 
ATOM 1405 N N   . LEU A 1 177 ? 37.120  30.757   15.167  1.00 89.29 177 A 1 
ATOM 1406 C CA  . LEU A 1 177 ? 36.926  31.802   16.178  1.00 88.15 177 A 1 
ATOM 1407 C C   . LEU A 1 177 ? 38.261  32.300   16.749  1.00 88.00 177 A 1 
ATOM 1408 O O   . LEU A 1 177 ? 38.474  33.507   16.811  1.00 86.38 177 A 1 
ATOM 1409 C CB  . LEU A 1 177 ? 36.008  31.290   17.295  1.00 87.45 177 A 1 
ATOM 1410 C CG  . LEU A 1 177 ? 34.525  31.183   16.894  1.00 84.33 177 A 1 
ATOM 1411 C CD1 . LEU A 1 177 ? 33.744  30.483   18.017  1.00 78.45 177 A 1 
ATOM 1412 C CD2 . LEU A 1 177 ? 33.888  32.554   16.670  1.00 78.56 177 A 1 
ATOM 1413 N N   . GLU A 1 178 ? 39.185  31.416   17.109  1.00 89.38 178 A 1 
ATOM 1414 C CA  . GLU A 1 178 ? 40.524  31.783   17.591  1.00 88.10 178 A 1 
ATOM 1415 C C   . GLU A 1 178 ? 41.359  32.498   16.521  1.00 87.40 178 A 1 
ATOM 1416 O O   . GLU A 1 178 ? 42.140  33.400   16.834  1.00 84.77 178 A 1 
ATOM 1417 C CB  . GLU A 1 178 ? 41.305  30.539   18.007  1.00 87.10 178 A 1 
ATOM 1418 C CG  . GLU A 1 178 ? 40.938  29.975   19.386  1.00 77.67 178 A 1 
ATOM 1419 C CD  . GLU A 1 178 ? 41.918  28.878   19.825  1.00 70.34 178 A 1 
ATOM 1420 O OE1 . GLU A 1 178 ? 41.827  28.456   20.999  1.00 62.58 178 A 1 
ATOM 1421 O OE2 . GLU A 1 178 ? 42.812  28.511   19.023  1.00 63.90 178 A 1 
ATOM 1422 N N   . GLU A 1 179 ? 41.218  32.093   15.254  1.00 88.42 179 A 1 
ATOM 1423 C CA  . GLU A 1 179 ? 41.937  32.705   14.143  1.00 87.30 179 A 1 
ATOM 1424 C C   . GLU A 1 179 ? 41.382  34.103   13.835  1.00 87.00 179 A 1 
ATOM 1425 O O   . GLU A 1 179 ? 42.149  35.054   13.679  1.00 84.32 179 A 1 
ATOM 1426 C CB  . GLU A 1 179 ? 41.891  31.762   12.936  1.00 85.70 179 A 1 
ATOM 1427 C CG  . GLU A 1 179 ? 42.951  32.117   11.890  1.00 74.88 179 A 1 
ATOM 1428 C CD  . GLU A 1 179 ? 43.032  31.075   10.761  1.00 69.30 179 A 1 
ATOM 1429 O OE1 . GLU A 1 179 ? 44.152  30.901   10.221  1.00 62.22 179 A 1 
ATOM 1430 O OE2 . GLU A 1 179 ? 41.990  30.468   10.447  1.00 63.91 179 A 1 
ATOM 1431 N N   . CYS A 1 180 ? 40.070  34.275   13.865  1.00 86.35 180 A 1 
ATOM 1432 C CA  . CYS A 1 180 ? 39.416  35.571   13.766  1.00 85.35 180 A 1 
ATOM 1433 C C   . CYS A 1 180 ? 39.862  36.506   14.896  1.00 85.32 180 A 1 
ATOM 1434 O O   . CYS A 1 180 ? 40.188  37.678   14.653  1.00 83.71 180 A 1 
ATOM 1435 C CB  . CYS A 1 180 ? 37.896  35.355   13.785  1.00 83.23 180 A 1 
ATOM 1436 S SG  . CYS A 1 180 ? 37.018  36.930   13.633  1.00 76.62 180 A 1 
ATOM 1437 N N   . GLN A 1 181 ? 39.930  35.998   16.117  1.00 84.76 181 A 1 
ATOM 1438 C CA  . GLN A 1 181 ? 40.338  36.774   17.289  1.00 82.60 181 A 1 
ATOM 1439 C C   . GLN A 1 181 ? 41.808  37.201   17.194  1.00 82.54 181 A 1 
ATOM 1440 O O   . GLN A 1 181 ? 42.111  38.379   17.390  1.00 79.01 181 A 1 
ATOM 1441 C CB  . GLN A 1 181 ? 40.019  35.956   18.543  1.00 79.96 181 A 1 
ATOM 1442 C CG  . GLN A 1 181 ? 39.817  36.841   19.773  1.00 71.67 181 A 1 
ATOM 1443 C CD  . GLN A 1 181 ? 39.174  36.089   20.944  1.00 66.42 181 A 1 
ATOM 1444 O OE1 . GLN A 1 181 ? 38.936  34.896   20.929  1.00 61.51 181 A 1 
ATOM 1445 N NE2 . GLN A 1 181 ? 38.849  36.776   22.017  1.00 57.98 181 A 1 
ATOM 1446 N N   . ARG A 1 182 ? 42.725  36.312   16.794  1.00 84.57 182 A 1 
ATOM 1447 C CA  . ARG A 1 182 ? 44.146  36.631   16.555  1.00 83.68 182 A 1 
ATOM 1448 C C   . ARG A 1 182 ? 44.361  37.641   15.431  1.00 83.58 182 A 1 
ATOM 1449 O O   . ARG A 1 182 ? 45.191  38.534   15.581  1.00 79.45 182 A 1 
ATOM 1450 C CB  . ARG A 1 182 ? 44.926  35.344   16.253  1.00 81.38 182 A 1 
ATOM 1451 C CG  . ARG A 1 182 ? 45.424  34.696   17.546  1.00 72.53 182 A 1 
ATOM 1452 C CD  . ARG A 1 182 ? 46.249  33.446   17.251  1.00 69.79 182 A 1 
ATOM 1453 N NE  . ARG A 1 182 ? 45.386  32.286   17.044  1.00 62.80 182 A 1 
ATOM 1454 C CZ  . ARG A 1 182 ? 45.778  31.067   16.721  1.00 56.59 182 A 1 
ATOM 1455 N NH1 . ARG A 1 182 ? 47.023  30.791   16.452  1.00 52.97 182 A 1 
ATOM 1456 N NH2 . ARG A 1 182 ? 44.912  30.087   16.678  1.00 50.60 182 A 1 
ATOM 1457 N N   . ASN A 1 183 ? 43.627  37.538   14.346  1.00 82.68 183 A 1 
ATOM 1458 C CA  . ASN A 1 183 ? 43.778  38.444   13.203  1.00 80.73 183 A 1 
ATOM 1459 C C   . ASN A 1 183 ? 43.289  39.871   13.497  1.00 79.52 183 A 1 
ATOM 1460 O O   . ASN A 1 183 ? 43.719  40.803   12.822  1.00 73.00 183 A 1 
ATOM 1461 C CB  . ASN A 1 183 ? 43.051  37.838   11.993  1.00 77.35 183 A 1 
ATOM 1462 C CG  . ASN A 1 183 ? 43.798  36.642   11.404  1.00 72.94 183 A 1 
ATOM 1463 O OD1 . ASN A 1 183 ? 44.990  36.455   11.581  1.00 65.23 183 A 1 
ATOM 1464 N ND2 . ASN A 1 183 ? 43.110  35.819   10.642  1.00 64.74 183 A 1 
ATOM 1465 N N   . HIS A 1 184 ? 42.417  40.059   14.499  1.00 77.86 184 A 1 
ATOM 1466 C CA  . HIS A 1 184 ? 41.846  41.355   14.871  1.00 75.24 184 A 1 
ATOM 1467 C C   . HIS A 1 184 ? 42.344  41.889   16.226  1.00 75.49 184 A 1 
ATOM 1468 O O   . HIS A 1 184 ? 41.867  42.932   16.661  1.00 69.88 184 A 1 
ATOM 1469 C CB  . HIS A 1 184 ? 40.314  41.287   14.804  1.00 70.23 184 A 1 
ATOM 1470 C CG  . HIS A 1 184 ? 39.803  41.079   13.415  1.00 66.67 184 A 1 
ATOM 1471 N ND1 . HIS A 1 184 ? 39.770  39.884   12.753  1.00 58.47 184 A 1 
ATOM 1472 C CD2 . HIS A 1 184 ? 39.323  42.031   12.548  1.00 58.03 184 A 1 
ATOM 1473 C CE1 . HIS A 1 184 ? 39.278  40.097   11.520  1.00 56.90 184 A 1 
ATOM 1474 N NE2 . HIS A 1 184 ? 38.992  41.397   11.357  1.00 57.07 184 A 1 
ATOM 1475 N N   . GLU A 1 185 ? 43.325  41.246   16.886  1.00 77.72 185 A 1 
ATOM 1476 C CA  . GLU A 1 185 ? 43.909  41.728   18.156  1.00 76.20 185 A 1 
ATOM 1477 C C   . GLU A 1 185 ? 44.467  43.162   18.065  1.00 74.95 185 A 1 
ATOM 1478 O O   . GLU A 1 185 ? 44.583  43.839   19.087  1.00 66.67 185 A 1 
ATOM 1479 C CB  . GLU A 1 185 ? 45.048  40.799   18.604  1.00 71.44 185 A 1 
ATOM 1480 C CG  . GLU A 1 185 ? 44.582  39.680   19.543  1.00 64.21 185 A 1 
ATOM 1481 C CD  . GLU A 1 185 ? 45.727  38.773   20.029  1.00 58.98 185 A 1 
ATOM 1482 O OE1 . GLU A 1 185 ? 45.446  37.898   20.871  1.00 54.36 185 A 1 
ATOM 1483 O OE2 . GLU A 1 185 ? 46.888  38.943   19.585  1.00 55.12 185 A 1 
ATOM 1484 N N   . GLY A 1 186 ? 44.826  43.645   16.877  1.00 73.97 186 A 1 
ATOM 1485 C CA  . GLY A 1 186 ? 45.358  44.993   16.653  1.00 72.44 186 A 1 
ATOM 1486 C C   . GLY A 1 186 ? 44.336  46.043   16.222  1.00 73.00 186 A 1 
ATOM 1487 O O   . GLY A 1 186 ? 44.668  47.234   16.248  1.00 66.22 186 A 1 
ATOM 1488 N N   . ASP A 1 187 ? 43.145  45.659   15.813  1.00 71.72 187 A 1 
ATOM 1489 C CA  . ASP A 1 187 ? 42.125  46.601   15.338  1.00 69.70 187 A 1 
ATOM 1490 C C   . ASP A 1 187 ? 41.175  46.985   16.483  1.00 70.07 187 A 1 
ATOM 1491 O O   . ASP A 1 187 ? 40.585  46.140   17.144  1.00 63.09 187 A 1 
ATOM 1492 C CB  . ASP A 1 187 ? 41.383  46.064   14.101  1.00 62.84 187 A 1 
ATOM 1493 C CG  . ASP A 1 187 ? 41.964  46.521   12.754  1.00 57.15 187 A 1 
ATOM 1494 O OD1 . ASP A 1 187 ? 42.632  47.582   12.723  1.00 51.99 187 A 1 
ATOM 1495 O OD2 . ASP A 1 187 ? 41.696  45.840   11.746  1.00 51.46 187 A 1 
ATOM 1496 N N   . GLU A 1 188 ? 41.002  48.300   16.697  1.00 65.48 188 A 1 
ATOM 1497 C CA  . GLU A 1 188 ? 40.232  48.858   17.825  1.00 64.73 188 A 1 
ATOM 1498 C C   . GLU A 1 188 ? 38.734  48.522   17.806  1.00 66.86 188 A 1 
ATOM 1499 O O   . GLU A 1 188 ? 38.054  48.704   18.817  1.00 60.42 188 A 1 
ATOM 1500 C CB  . GLU A 1 188 ? 40.375  50.393   17.843  1.00 58.16 188 A 1 
ATOM 1501 C CG  . GLU A 1 188 ? 41.784  50.911   18.212  1.00 52.35 188 A 1 
ATOM 1502 C CD  . GLU A 1 188 ? 41.834  52.445   18.343  1.00 47.06 188 A 1 
ATOM 1503 O OE1 . GLU A 1 188 ? 42.740  52.935   19.054  1.00 42.98 188 A 1 
ATOM 1504 O OE2 . GLU A 1 188 ? 40.988  53.137   17.740  1.00 43.15 188 A 1 
ATOM 1505 N N   . ASP A 1 189 ? 38.194  48.120   16.663  1.00 73.56 189 A 1 
ATOM 1506 C CA  . ASP A 1 189 ? 36.746  48.060   16.491  1.00 73.63 189 A 1 
ATOM 1507 C C   . ASP A 1 189 ? 36.154  46.699   16.903  1.00 75.76 189 A 1 
ATOM 1508 O O   . ASP A 1 189 ? 35.778  45.848   16.096  1.00 69.83 189 A 1 
ATOM 1509 C CB  . ASP A 1 189 ? 36.336  48.566   15.104  1.00 66.83 189 A 1 
ATOM 1510 C CG  . ASP A 1 189 ? 34.917  49.160   15.093  1.00 59.66 189 A 1 
ATOM 1511 O OD1 . ASP A 1 189 ? 34.166  48.969   16.085  1.00 54.23 189 A 1 
ATOM 1512 O OD2 . ASP A 1 189 ? 34.564  49.814   14.094  1.00 53.58 189 A 1 
ATOM 1513 N N   . ASP A 1 190 ? 36.011  46.520   18.201  1.00 77.18 190 A 1 
ATOM 1514 C CA  . ASP A 1 190 ? 35.451  45.345   18.893  1.00 78.18 190 A 1 
ATOM 1515 C C   . ASP A 1 190 ? 34.054  44.935   18.355  1.00 79.80 190 A 1 
ATOM 1516 O O   . ASP A 1 190 ? 33.643  43.773   18.419  1.00 75.72 190 A 1 
ATOM 1517 C CB  . ASP A 1 190 ? 35.391  45.699   20.398  1.00 72.53 190 A 1 
ATOM 1518 C CG  . ASP A 1 190 ? 35.173  44.519   21.362  1.00 64.76 190 A 1 
ATOM 1519 O OD1 . ASP A 1 190 ? 35.589  43.389   21.037  1.00 58.33 190 A 1 
ATOM 1520 O OD2 . ASP A 1 190 ? 34.549  44.723   22.436  1.00 57.65 190 A 1 
ATOM 1521 N N   . SER A 1 191 ? 33.312  45.876   17.755  1.00 80.06 191 A 1 
ATOM 1522 C CA  . SER A 1 191 ? 32.012  45.603   17.135  1.00 80.85 191 A 1 
ATOM 1523 C C   . SER A 1 191 ? 32.132  44.782   15.849  1.00 82.11 191 A 1 
ATOM 1524 O O   . SER A 1 191 ? 31.284  43.929   15.576  1.00 78.19 191 A 1 
ATOM 1525 C CB  . SER A 1 191 ? 31.270  46.915   16.872  1.00 77.11 191 A 1 
ATOM 1526 O OG  . SER A 1 191 ? 31.774  47.620   15.758  1.00 67.46 191 A 1 
ATOM 1527 N N   . HIS A 1 192 ? 33.205  45.016   15.062  1.00 82.36 192 A 1 
ATOM 1528 C CA  . HIS A 1 192 ? 33.437  44.322   13.808  1.00 82.44 192 A 1 
ATOM 1529 C C   . HIS A 1 192 ? 33.918  42.890   14.039  1.00 83.95 192 A 1 
ATOM 1530 O O   . HIS A 1 192 ? 33.443  41.958   13.388  1.00 81.43 192 A 1 
ATOM 1531 C CB  . HIS A 1 192 ? 34.406  45.130   12.935  1.00 78.65 192 A 1 
ATOM 1532 C CG  . HIS A 1 192 ? 34.119  44.976   11.477  1.00 70.34 192 A 1 
ATOM 1533 N ND1 . HIS A 1 192 ? 32.925  45.257   10.860  1.00 61.51 192 A 1 
ATOM 1534 C CD2 . HIS A 1 192 ? 34.971  44.535   10.484  1.00 60.41 192 A 1 
ATOM 1535 C CE1 . HIS A 1 192 ? 33.045  44.999   9.545   1.00 57.11 192 A 1 
ATOM 1536 N NE2 . HIS A 1 192 ? 34.280  44.559   9.285   1.00 57.02 192 A 1 
ATOM 1537 N N   . VAL A 1 193 ? 34.773  42.700   15.049  1.00 82.37 193 A 1 
ATOM 1538 C CA  . VAL A 1 193 ? 35.224  41.366   15.495  1.00 83.01 193 A 1 
ATOM 1539 C C   . VAL A 1 193 ? 34.036  40.523   15.961  1.00 85.00 193 A 1 
ATOM 1540 O O   . VAL A 1 193 ? 33.866  39.402   15.488  1.00 83.70 193 A 1 
ATOM 1541 C CB  . VAL A 1 193 ? 36.270  41.473   16.618  1.00 79.60 193 A 1 
ATOM 1542 C CG1 . VAL A 1 193 ? 36.816  40.090   16.994  1.00 70.97 193 A 1 
ATOM 1543 C CG2 . VAL A 1 193 ? 37.448  42.352   16.209  1.00 71.02 193 A 1 
ATOM 1544 N N   . ARG A 1 194 ? 33.162  41.072   16.808  1.00 84.73 194 A 1 
ATOM 1545 C CA  . ARG A 1 194 ? 31.951  40.347   17.265  1.00 84.38 194 A 1 
ATOM 1546 C C   . ARG A 1 194 ? 31.014  39.991   16.119  1.00 85.92 194 A 1 
ATOM 1547 O O   . ARG A 1 194 ? 30.419  38.914   16.143  1.00 84.59 194 A 1 
ATOM 1548 C CB  . ARG A 1 194 ? 31.192  41.170   18.302  1.00 82.29 194 A 1 
ATOM 1549 C CG  . ARG A 1 194 ? 31.913  41.184   19.651  1.00 72.76 194 A 1 
ATOM 1550 C CD  . ARG A 1 194 ? 31.076  41.973   20.642  1.00 66.72 194 A 1 
ATOM 1551 N NE  . ARG A 1 194 ? 31.871  42.335   21.810  1.00 60.06 194 A 1 
ATOM 1552 C CZ  . ARG A 1 194 ? 31.440  42.787   22.956  1.00 52.90 194 A 1 
ATOM 1553 N NH1 . ARG A 1 194 ? 30.157  42.879   23.225  1.00 48.65 194 A 1 
ATOM 1554 N NH2 . ARG A 1 194 ? 32.308  43.175   23.845  1.00 47.61 194 A 1 
ATOM 1555 N N   . ALA A 1 195 ? 30.876  40.877   15.132  1.00 85.79 195 A 1 
ATOM 1556 C CA  . ALA A 1 195 ? 30.043  40.591   13.968  1.00 85.95 195 A 1 
ATOM 1557 C C   . ALA A 1 195 ? 30.612  39.437   13.120  1.00 86.60 195 A 1 
ATOM 1558 O O   . ALA A 1 195 ? 29.853  38.577   12.680  1.00 85.21 195 A 1 
ATOM 1559 C CB  . ALA A 1 195 ? 29.871  41.879   13.150  1.00 84.33 195 A 1 
ATOM 1560 N N   . GLN A 1 196 ? 31.956  39.397   12.941  1.00 86.37 196 A 1 
ATOM 1561 C CA  . GLN A 1 196 ? 32.614  38.280   12.264  1.00 85.75 196 A 1 
ATOM 1562 C C   . GLN A 1 196 ? 32.509  36.978   13.058  1.00 87.02 196 A 1 
ATOM 1563 O O   . GLN A 1 196 ? 32.139  35.956   12.483  1.00 85.92 196 A 1 
ATOM 1564 C CB  . GLN A 1 196 ? 34.078  38.592   11.962  1.00 83.36 196 A 1 
ATOM 1565 C CG  . GLN A 1 196 ? 34.235  39.391   10.653  1.00 74.77 196 A 1 
ATOM 1566 C CD  . GLN A 1 196 ? 35.697  39.507   10.243  1.00 69.31 196 A 1 
ATOM 1567 O OE1 . GLN A 1 196 ? 36.608  39.214   10.990  1.00 62.69 196 A 1 
ATOM 1568 N NE2 . GLN A 1 196 ? 35.989  39.933   9.032   1.00 59.85 196 A 1 
ATOM 1569 N N   . GLN A 1 197 ? 32.740  37.015   14.363  1.00 86.26 197 A 1 
ATOM 1570 C CA  . GLN A 1 197 ? 32.588  35.854   15.239  1.00 86.30 197 A 1 
ATOM 1571 C C   . GLN A 1 197 ? 31.145  35.311   15.185  1.00 87.72 197 A 1 
ATOM 1572 O O   . GLN A 1 197 ? 30.957  34.120   14.969  1.00 86.75 197 A 1 
ATOM 1573 C CB  . GLN A 1 197 ? 32.964  36.217   16.679  1.00 84.81 197 A 1 
ATOM 1574 C CG  . GLN A 1 197 ? 34.484  36.329   16.866  1.00 80.86 197 A 1 
ATOM 1575 C CD  . GLN A 1 197 ? 34.875  36.709   18.296  1.00 77.40 197 A 1 
ATOM 1576 O OE1 . GLN A 1 197 ? 34.108  37.274   19.069  1.00 72.00 197 A 1 
ATOM 1577 N NE2 . GLN A 1 197 ? 36.088  36.425   18.699  1.00 68.93 197 A 1 
ATOM 1578 N N   . ALA A 1 198 ? 30.143  36.178   15.271  1.00 88.79 198 A 1 
ATOM 1579 C CA  . ALA A 1 198 ? 28.754  35.772   15.156  1.00 88.68 198 A 1 
ATOM 1580 C C   . ALA A 1 198 ? 28.430  35.147   13.786  1.00 89.39 198 A 1 
ATOM 1581 O O   . ALA A 1 198 ? 27.618  34.224   13.702  1.00 87.93 198 A 1 
ATOM 1582 C CB  . ALA A 1 198 ? 27.862  36.992   15.432  1.00 87.29 198 A 1 
ATOM 1583 N N   . CYS A 1 199 ? 29.070  35.622   12.704  1.00 89.33 199 A 1 
ATOM 1584 C CA  . CYS A 1 199 ? 28.905  35.050   11.369  1.00 89.58 199 A 1 
ATOM 1585 C C   . CYS A 1 199 ? 29.548  33.652   11.257  1.00 90.10 199 A 1 
ATOM 1586 O O   . CYS A 1 199 ? 28.949  32.754   10.669  1.00 89.42 199 A 1 
ATOM 1587 C CB  . CYS A 1 199 ? 29.484  36.030   10.341  1.00 87.38 199 A 1 
ATOM 1588 S SG  . CYS A 1 199 ? 28.828  35.668   8.691   1.00 74.18 199 A 1 
ATOM 1589 N N   . ILE A 1 200 ? 30.730  33.476   11.855  1.00 88.78 200 A 1 
ATOM 1590 C CA  . ILE A 1 200 ? 31.429  32.184   11.936  1.00 88.39 200 A 1 
ATOM 1591 C C   . ILE A 1 200 ? 30.594  31.194   12.755  1.00 89.58 200 A 1 
ATOM 1592 O O   . ILE A 1 200 ? 30.331  30.086   12.290  1.00 88.94 200 A 1 
ATOM 1593 C CB  . ILE A 1 200 ? 32.841  32.385   12.531  1.00 87.62 200 A 1 
ATOM 1594 C CG1 . ILE A 1 200 ? 33.747  33.147   11.533  1.00 83.85 200 A 1 
ATOM 1595 C CG2 . ILE A 1 200 ? 33.496  31.038   12.899  1.00 82.77 200 A 1 
ATOM 1596 C CD1 . ILE A 1 200 ? 35.010  33.726   12.173  1.00 77.15 200 A 1 
ATOM 1597 N N   . GLU A 1 201 ? 30.128  31.600   13.937  1.00 89.76 201 A 1 
ATOM 1598 C CA  . GLU A 1 201 ? 29.257  30.766   14.767  1.00 89.34 201 A 1 
ATOM 1599 C C   . GLU A 1 201 ? 27.996  30.341   14.011  1.00 89.90 201 A 1 
ATOM 1600 O O   . GLU A 1 201 ? 27.706  29.151   13.943  1.00 88.79 201 A 1 
ATOM 1601 C CB  . GLU A 1 201 ? 28.866  31.499   16.058  1.00 87.89 201 A 1 
ATOM 1602 C CG  . GLU A 1 201 ? 30.020  31.600   17.055  1.00 82.05 201 A 1 
ATOM 1603 C CD  . GLU A 1 201 ? 29.555  32.056   18.446  1.00 78.74 201 A 1 
ATOM 1604 O OE1 . GLU A 1 201 ? 30.107  31.531   19.433  1.00 70.78 201 A 1 
ATOM 1605 O OE2 . GLU A 1 201 ? 28.614  32.873   18.527  1.00 72.18 201 A 1 
ATOM 1606 N N   . ALA A 1 202 ? 27.306  31.292   13.381  1.00 90.10 202 A 1 
ATOM 1607 C CA  . ALA A 1 202 ? 26.091  30.994   12.630  1.00 89.79 202 A 1 
ATOM 1608 C C   . ALA A 1 202 ? 26.334  30.032   11.458  1.00 90.56 202 A 1 
ATOM 1609 O O   . ALA A 1 202 ? 25.479  29.189   11.165  1.00 89.41 202 A 1 
ATOM 1610 C CB  . ALA A 1 202 ? 25.489  32.315   12.138  1.00 88.64 202 A 1 
ATOM 1611 N N   . LYS A 1 203 ? 27.486  30.114   10.789  1.00 90.19 203 A 1 
ATOM 1612 C CA  . LYS A 1 203 ? 27.887  29.206   9.706   1.00 89.62 203 A 1 
ATOM 1613 C C   . LYS A 1 203 ? 28.054  27.773   10.216  1.00 90.90 203 A 1 
ATOM 1614 O O   . LYS A 1 203 ? 27.453  26.859   9.643   1.00 90.27 203 A 1 
ATOM 1615 C CB  . LYS A 1 203 ? 29.183  29.749   9.071   1.00 87.42 203 A 1 
ATOM 1616 C CG  . LYS A 1 203 ? 29.841  28.822   8.027   1.00 80.25 203 A 1 
ATOM 1617 C CD  . LYS A 1 203 ? 31.248  29.334   7.714   1.00 78.19 203 A 1 
ATOM 1618 C CE  . LYS A 1 203 ? 32.122  28.264   7.051   1.00 69.17 203 A 1 
ATOM 1619 N NZ  . LYS A 1 203 ? 33.559  28.528   7.290   1.00 64.15 203 A 1 
ATOM 1620 N N   . HIS A 1 204 ? 28.848  27.583   11.285  1.00 91.66 204 A 1 
ATOM 1621 C CA  . HIS A 1 204 ? 29.097  26.245   11.828  1.00 91.44 204 A 1 
ATOM 1622 C C   . HIS A 1 204 ? 27.884  25.656   12.547  1.00 92.06 204 A 1 
ATOM 1623 O O   . HIS A 1 204 ? 27.608  24.477   12.389  1.00 91.20 204 A 1 
ATOM 1624 C CB  . HIS A 1 204 ? 30.328  26.276   12.740  1.00 91.02 204 A 1 
ATOM 1625 C CG  . HIS A 1 204 ? 31.611  26.456   11.975  1.00 91.48 204 A 1 
ATOM 1626 N ND1 . HIS A 1 204 ? 32.193  25.512   11.146  1.00 81.11 204 A 1 
ATOM 1627 C CD2 . HIS A 1 204 ? 32.389  27.578   11.955  1.00 81.45 204 A 1 
ATOM 1628 C CE1 . HIS A 1 204 ? 33.296  26.066   10.636  1.00 83.81 204 A 1 
ATOM 1629 N NE2 . HIS A 1 204 ? 33.447  27.316   11.100  1.00 84.63 204 A 1 
ATOM 1630 N N   . ASP A 1 205 ? 27.111  26.481   13.245  1.00 92.22 205 A 1 
ATOM 1631 C CA  . ASP A 1 205 ? 25.870  26.056   13.892  1.00 91.32 205 A 1 
ATOM 1632 C C   . ASP A 1 205 ? 24.831  25.604   12.856  1.00 91.46 205 A 1 
ATOM 1633 O O   . ASP A 1 205 ? 24.124  24.620   13.079  1.00 90.21 205 A 1 
ATOM 1634 C CB  . ASP A 1 205 ? 25.294  27.195   14.755  1.00 90.01 205 A 1 
ATOM 1635 C CG  . ASP A 1 205 ? 26.112  27.484   16.026  1.00 85.95 205 A 1 
ATOM 1636 O OD1 . ASP A 1 205 ? 26.933  26.643   16.443  1.00 79.25 205 A 1 
ATOM 1637 O OD2 . ASP A 1 205 ? 25.906  28.555   16.642  1.00 79.20 205 A 1 
ATOM 1638 N N   . LYS A 1 206 ? 24.783  26.262   11.694  1.00 92.20 206 A 1 
ATOM 1639 C CA  . LYS A 1 206 ? 23.927  25.822   10.589  1.00 91.45 206 A 1 
ATOM 1640 C C   . LYS A 1 206 ? 24.368  24.461   10.042  1.00 92.16 206 A 1 
ATOM 1641 O O   . LYS A 1 206 ? 23.524  23.594   9.871   1.00 91.36 206 A 1 
ATOM 1642 C CB  . LYS A 1 206 ? 23.890  26.894   9.496   1.00 90.03 206 A 1 
ATOM 1643 C CG  . LYS A 1 206 ? 22.864  26.509   8.426   1.00 82.98 206 A 1 
ATOM 1644 C CD  . LYS A 1 206 ? 22.900  27.443   7.214   1.00 75.89 206 A 1 
ATOM 1645 C CE  . LYS A 1 206 ? 21.978  26.817   6.173   1.00 68.31 206 A 1 
ATOM 1646 N NZ  . LYS A 1 206 ? 22.224  27.323   4.808   1.00 60.32 206 A 1 
ATOM 1647 N N   . TYR A 1 207 ? 25.660  24.253   9.793   1.00 91.81 207 A 1 
ATOM 1648 C CA  . TYR A 1 207 ? 26.151  22.950   9.335   1.00 91.69 207 A 1 
ATOM 1649 C C   . TYR A 1 207 ? 25.917  21.844   10.370  1.00 92.04 207 A 1 
ATOM 1650 O O   . TYR A 1 207 ? 25.574  20.732   9.986   1.00 91.61 207 A 1 
ATOM 1651 C CB  . TYR A 1 207 ? 27.643  23.031   8.981   1.00 91.59 207 A 1 
ATOM 1652 C CG  . TYR A 1 207 ? 27.951  23.689   7.664   1.00 90.62 207 A 1 
ATOM 1653 C CD1 . TYR A 1 207 ? 27.400  23.181   6.464   1.00 84.87 207 A 1 
ATOM 1654 C CD2 . TYR A 1 207 ? 28.828  24.792   7.601   1.00 85.17 207 A 1 
ATOM 1655 C CE1 . TYR A 1 207 ? 27.716  23.773   5.225   1.00 83.44 207 A 1 
ATOM 1656 C CE2 . TYR A 1 207 ? 29.149  25.383   6.372   1.00 82.48 207 A 1 
ATOM 1657 C CZ  . TYR A 1 207 ? 28.594  24.877   5.188   1.00 85.96 207 A 1 
ATOM 1658 O OH  . TYR A 1 207 ? 28.906  25.462   3.976   1.00 83.22 207 A 1 
ATOM 1659 N N   . MET A 1 208 ? 26.056  22.156   11.666  1.00 92.02 208 A 1 
ATOM 1660 C CA  . MET A 1 208 ? 25.730  21.220   12.739  1.00 91.73 208 A 1 
ATOM 1661 C C   . MET A 1 208 ? 24.240  20.858   12.704  1.00 91.71 208 A 1 
ATOM 1662 O O   . MET A 1 208 ? 23.906  19.674   12.728  1.00 91.07 208 A 1 
ATOM 1663 C CB  . MET A 1 208 ? 26.120  21.824   14.095  1.00 91.17 208 A 1 
ATOM 1664 C CG  . MET A 1 208 ? 26.023  20.806   15.243  1.00 86.12 208 A 1 
ATOM 1665 S SD  . MET A 1 208 ? 27.336  19.551   15.279  1.00 83.58 208 A 1 
ATOM 1666 C CE  . MET A 1 208 ? 28.661  20.520   16.037  1.00 73.77 208 A 1 
ATOM 1667 N N   . ALA A 1 209 ? 23.361  21.841   12.582  1.00 92.49 209 A 1 
ATOM 1668 C CA  . ALA A 1 209 ? 21.922  21.623   12.506  1.00 91.22 209 A 1 
ATOM 1669 C C   . ALA A 1 209 ? 21.512  20.816   11.262  1.00 91.30 209 A 1 
ATOM 1670 O O   . ALA A 1 209 ? 20.729  19.874   11.379  1.00 90.20 209 A 1 
ATOM 1671 C CB  . ALA A 1 209 ? 21.218  22.981   12.553  1.00 90.51 209 A 1 
ATOM 1672 N N   . ASP A 1 210 ? 22.071  21.149   10.092  1.00 91.29 210 A 1 
ATOM 1673 C CA  . ASP A 1 210 ? 21.797  20.423   8.848   1.00 90.00 210 A 1 
ATOM 1674 C C   . ASP A 1 210 ? 22.289  18.961   8.936   1.00 90.07 210 A 1 
ATOM 1675 O O   . ASP A 1 210 ? 21.631  18.050   8.444   1.00 89.08 210 A 1 
ATOM 1676 C CB  . ASP A 1 210 ? 22.468  21.151   7.655   1.00 89.49 210 A 1 
ATOM 1677 C CG  . ASP A 1 210 ? 21.852  22.507   7.215   1.00 86.69 210 A 1 
ATOM 1678 O OD1 . ASP A 1 210 ? 20.709  22.847   7.584   1.00 80.71 210 A 1 
ATOM 1679 O OD2 . ASP A 1 210 ? 22.514  23.224   6.422   1.00 80.95 210 A 1 
ATOM 1680 N N   . MET A 1 211 ? 23.429  18.720   9.607   1.00 90.26 211 A 1 
ATOM 1681 C CA  . MET A 1 211 ? 23.950  17.376   9.867   1.00 89.87 211 A 1 
ATOM 1682 C C   . MET A 1 211 ? 23.057  16.604   10.849  1.00 90.14 211 A 1 
ATOM 1683 O O   . MET A 1 211 ? 22.694  15.457   10.574  1.00 89.75 211 A 1 
ATOM 1684 C CB  . MET A 1 211 ? 25.385  17.482   10.393  1.00 89.49 211 A 1 
ATOM 1685 C CG  . MET A 1 211 ? 26.028  16.115   10.617  1.00 86.44 211 A 1 
ATOM 1686 S SD  . MET A 1 211 ? 27.484  16.117   11.690  1.00 83.67 211 A 1 
ATOM 1687 C CE  . MET A 1 211 ? 26.682  16.558   13.248  1.00 73.30 211 A 1 
ATOM 1688 N N   . ASP A 1 212 ? 22.673  17.228   11.956  1.00 91.42 212 A 1 
ATOM 1689 C CA  . ASP A 1 212 ? 21.778  16.614   12.934  1.00 89.74 212 A 1 
ATOM 1690 C C   . ASP A 1 212 ? 20.426  16.264   12.309  1.00 89.49 212 A 1 
ATOM 1691 O O   . ASP A 1 212 ? 19.869  15.194   12.572  1.00 88.38 212 A 1 
ATOM 1692 C CB  . ASP A 1 212 ? 21.579  17.555   14.138  1.00 89.07 212 A 1 
ATOM 1693 C CG  . ASP A 1 212 ? 22.793  17.698   15.063  1.00 86.67 212 A 1 
ATOM 1694 O OD1 . ASP A 1 212 ? 23.727  16.881   14.971  1.00 81.35 212 A 1 
ATOM 1695 O OD2 . ASP A 1 212 ? 22.748  18.600   15.936  1.00 81.36 212 A 1 
ATOM 1696 N N   . GLU A 1 213 ? 19.904  17.125   11.428  1.00 90.06 213 A 1 
ATOM 1697 C CA  . GLU A 1 213 ? 18.679  16.863   10.680  1.00 88.11 213 A 1 
ATOM 1698 C C   . GLU A 1 213 ? 18.836  15.671   9.727   1.00 87.80 213 A 1 
ATOM 1699 O O   . GLU A 1 213 ? 17.940  14.829   9.641   1.00 86.34 213 A 1 
ATOM 1700 C CB  . GLU A 1 213 ? 18.219  18.127   9.929   1.00 86.78 213 A 1 
ATOM 1701 C CG  . GLU A 1 213 ? 16.803  17.938   9.365   1.00 77.66 213 A 1 
ATOM 1702 C CD  . GLU A 1 213 ? 16.243  19.122   8.557   1.00 70.29 213 A 1 
ATOM 1703 O OE1 . GLU A 1 213 ? 15.146  18.928   7.974   1.00 61.71 213 A 1 
ATOM 1704 O OE2 . GLU A 1 213 ? 16.868  20.197   8.503   1.00 61.76 213 A 1 
ATOM 1705 N N   . LEU A 1 214 ? 19.988  15.543   9.051   1.00 88.56 214 A 1 
ATOM 1706 C CA  . LEU A 1 214 ? 20.282  14.411   8.176   1.00 87.91 214 A 1 
ATOM 1707 C C   . LEU A 1 214 ? 20.249  13.083   8.948   1.00 88.16 214 A 1 
ATOM 1708 O O   . LEU A 1 214 ? 19.537  12.161   8.547   1.00 87.11 214 A 1 
ATOM 1709 C CB  . LEU A 1 214 ? 21.641  14.639   7.495   1.00 87.31 214 A 1 
ATOM 1710 C CG  . LEU A 1 214 ? 22.035  13.526   6.501   1.00 84.16 214 A 1 
ATOM 1711 C CD1 . LEU A 1 214 ? 21.213  13.597   5.225   1.00 77.75 214 A 1 
ATOM 1712 C CD2 . LEU A 1 214 ? 23.507  13.665   6.130   1.00 77.28 214 A 1 
ATOM 1713 N N   . PHE A 1 215 ? 20.971  12.999   10.070  1.00 88.52 215 A 1 
ATOM 1714 C CA  . PHE A 1 215 ? 20.969  11.813   10.925  1.00 87.72 215 A 1 
ATOM 1715 C C   . PHE A 1 215 ? 19.580  11.542   11.509  1.00 86.70 215 A 1 
ATOM 1716 O O   . PHE A 1 215 ? 19.115  10.403   11.476  1.00 84.41 215 A 1 
ATOM 1717 C CB  . PHE A 1 215 ? 22.021  11.948   12.033  1.00 88.02 215 A 1 
ATOM 1718 C CG  . PHE A 1 215 ? 23.428  11.636   11.572  1.00 89.36 215 A 1 
ATOM 1719 C CD1 . PHE A 1 215 ? 23.843  10.298   11.427  1.00 85.11 215 A 1 
ATOM 1720 C CD2 . PHE A 1 215 ? 24.338  12.672   11.282  1.00 84.79 215 A 1 
ATOM 1721 C CE1 . PHE A 1 215 ? 25.141  10.003   10.999  1.00 84.46 215 A 1 
ATOM 1722 C CE2 . PHE A 1 215 ? 25.641  12.375   10.857  1.00 84.01 215 A 1 
ATOM 1723 C CZ  . PHE A 1 215 ? 26.042  11.041   10.713  1.00 87.45 215 A 1 
ATOM 1724 N N   . SER A 1 216 ? 18.872  12.583   11.968  1.00 87.10 216 A 1 
ATOM 1725 C CA  . SER A 1 216 ? 17.512  12.450   12.497  1.00 84.40 216 A 1 
ATOM 1726 C C   . SER A 1 216 ? 16.538  11.895   11.460  1.00 82.98 216 A 1 
ATOM 1727 O O   . SER A 1 216 ? 15.758  11.002   11.775  1.00 80.30 216 A 1 
ATOM 1728 C CB  . SER A 1 216 ? 17.009  13.801   13.012  1.00 83.09 216 A 1 
ATOM 1729 O OG  . SER A 1 216 ? 15.730  13.646   13.603  1.00 72.29 216 A 1 
ATOM 1730 N N   . GLN A 1 217 ? 16.608  12.337   10.208  1.00 83.46 217 A 1 
ATOM 1731 C CA  . GLN A 1 217 ? 15.746  11.827   9.139   1.00 80.09 217 A 1 
ATOM 1732 C C   . GLN A 1 217 ? 16.007  10.356   8.832   1.00 79.60 217 A 1 
ATOM 1733 O O   . GLN A 1 217 ? 15.063  9.606    8.542   1.00 77.43 217 A 1 
ATOM 1734 C CB  . GLN A 1 217 ? 15.966  12.627   7.854   1.00 78.19 217 A 1 
ATOM 1735 C CG  . GLN A 1 217 ? 15.276  13.987   7.893   1.00 71.02 217 A 1 
ATOM 1736 C CD  . GLN A 1 217 ? 15.532  14.776   6.614   1.00 66.84 217 A 1 
ATOM 1737 O OE1 . GLN A 1 217 ? 15.923  14.256   5.580   1.00 60.53 217 A 1 
ATOM 1738 N NE2 . GLN A 1 217 ? 15.271  16.066   6.623   1.00 57.56 217 A 1 
ATOM 1739 N N   . VAL A 1 218 ? 17.268  9.934    8.855   1.00 81.75 218 A 1 
ATOM 1740 C CA  . VAL A 1 218 ? 17.627  8.529    8.658   1.00 80.12 218 A 1 
ATOM 1741 C C   . VAL A 1 218 ? 17.091  7.694    9.817   1.00 79.32 218 A 1 
ATOM 1742 O O   . VAL A 1 218 ? 16.463  6.658    9.598   1.00 76.50 218 A 1 
ATOM 1743 C CB  . VAL A 1 218 ? 19.145  8.379    8.467   1.00 79.71 218 A 1 
ATOM 1744 C CG1 . VAL A 1 218 ? 19.536  6.903    8.349   1.00 73.93 218 A 1 
ATOM 1745 C CG2 . VAL A 1 218 ? 19.603  9.056    7.166   1.00 73.60 218 A 1 
ATOM 1746 N N   . ASP A 1 219 ? 17.253  8.191    11.042  1.00 78.81 219 A 1 
ATOM 1747 C CA  . ASP A 1 219 ? 16.808  7.540    12.264  1.00 76.82 219 A 1 
ATOM 1748 C C   . ASP A 1 219 ? 15.274  7.502    12.378  1.00 76.37 219 A 1 
ATOM 1749 O O   . ASP A 1 219 ? 14.696  6.466    12.707  1.00 72.96 219 A 1 
ATOM 1750 C CB  . ASP A 1 219 ? 17.454  8.254    13.459  1.00 74.18 219 A 1 
ATOM 1751 C CG  . ASP A 1 219 ? 18.034  7.314    14.508  1.00 69.02 219 A 1 
ATOM 1752 O OD1 . ASP A 1 219 ? 18.373  6.158    14.173  1.00 63.00 219 A 1 
ATOM 1753 O OD2 . ASP A 1 219 ? 18.055  7.718    15.698  1.00 61.46 219 A 1 
ATOM 1754 N N   . GLU A 1 220 ? 14.578  8.590    12.041  1.00 74.77 220 A 1 
ATOM 1755 C CA  . GLU A 1 220 ? 13.115  8.628    12.005  1.00 72.65 220 A 1 
ATOM 1756 C C   . GLU A 1 220 ? 12.546  7.616    11.021  1.00 73.26 220 A 1 
ATOM 1757 O O   . GLU A 1 220 ? 11.605  6.902    11.364  1.00 70.06 220 A 1 
ATOM 1758 C CB  . GLU A 1 220 ? 12.576  10.007   11.616  1.00 68.97 220 A 1 
ATOM 1759 C CG  . GLU A 1 220 ? 12.435  10.965   12.792  1.00 61.46 220 A 1 
ATOM 1760 C CD  . GLU A 1 220 ? 11.611  12.208   12.427  1.00 54.04 220 A 1 
ATOM 1761 O OE1 . GLU A 1 220 ? 11.065  12.832   13.366  1.00 48.54 220 A 1 
ATOM 1762 O OE2 . GLU A 1 220 ? 11.469  12.498   11.219  1.00 48.74 220 A 1 
ATOM 1763 N N   . LYS A 1 221 ? 13.116  7.520    9.819   1.00 72.78 221 A 1 
ATOM 1764 C CA  . LYS A 1 221 ? 12.670  6.533    8.830   1.00 70.79 221 A 1 
ATOM 1765 C C   . LYS A 1 221 ? 12.837  5.101    9.333   1.00 71.90 221 A 1 
ATOM 1766 O O   . LYS A 1 221 ? 12.024  4.249    8.990   1.00 69.65 221 A 1 
ATOM 1767 C CB  . LYS A 1 221 ? 13.406  6.730    7.498   1.00 67.53 221 A 1 
ATOM 1768 C CG  . LYS A 1 221 ? 12.827  7.915    6.715   1.00 61.67 221 A 1 
ATOM 1769 C CD  . LYS A 1 221 ? 13.588  8.130    5.397   1.00 56.79 221 A 1 
ATOM 1770 C CE  . LYS A 1 221 ? 12.989  9.337    4.670   1.00 50.49 221 A 1 
ATOM 1771 N NZ  . LYS A 1 221 ? 13.714  9.677    3.428   1.00 45.67 221 A 1 
ATOM 1772 N N   . ARG A 1 222 ? 13.853  4.836    10.145  1.00 72.23 222 A 1 
ATOM 1773 C CA  . ARG A 1 222 ? 14.113  3.518    10.738  1.00 70.83 222 A 1 
ATOM 1774 C C   . ARG A 1 222 ? 13.270  3.232    11.972  1.00 71.64 222 A 1 
ATOM 1775 O O   . ARG A 1 222 ? 12.810  2.102    12.159  1.00 69.55 222 A 1 
ATOM 1776 C CB  . ARG A 1 222 ? 15.583  3.412    11.100  1.00 67.89 222 A 1 
ATOM 1777 C CG  . ARG A 1 222 ? 16.435  3.317    9.841   1.00 63.51 222 A 1 
ATOM 1778 C CD  . ARG A 1 222 ? 17.886  3.342    10.288  1.00 60.77 222 A 1 
ATOM 1779 N NE  . ARG A 1 222 ? 18.778  3.231    9.148   1.00 55.70 222 A 1 
ATOM 1780 C CZ  . ARG A 1 222 ? 20.077  3.307    9.250   1.00 50.52 222 A 1 
ATOM 1781 N NH1 . ARG A 1 222 ? 20.654  3.403    10.411  1.00 47.61 222 A 1 
ATOM 1782 N NH2 . ARG A 1 222 ? 20.824  3.298    8.194   1.00 45.92 222 A 1 
ATOM 1783 N N   . LYS A 1 223 ? 13.083  4.250    12.825  1.00 71.09 223 A 1 
ATOM 1784 C CA  . LYS A 1 223 ? 12.266  4.148    14.040  1.00 69.78 223 A 1 
ATOM 1785 C C   . LYS A 1 223 ? 10.770  4.128    13.737  1.00 71.11 223 A 1 
ATOM 1786 O O   . LYS A 1 223 ? 10.005  3.671    14.579  1.00 67.15 223 A 1 
ATOM 1787 C CB  . LYS A 1 223 ? 12.599  5.308    14.983  1.00 64.65 223 A 1 
ATOM 1788 C CG  . LYS A 1 223 ? 13.951  5.098    15.684  1.00 58.36 223 A 1 
ATOM 1789 C CD  . LYS A 1 223 ? 14.344  6.343    16.469  1.00 53.04 223 A 1 
ATOM 1790 C CE  . LYS A 1 223 ? 15.692  6.120    17.155  1.00 46.42 223 A 1 
ATOM 1791 N NZ  . LYS A 1 223 ? 16.332  7.386    17.552  1.00 40.14 223 A 1 
ATOM 1792 N N   . LYS A 1 224 ? 10.365  4.599    12.568  1.00 71.54 224 A 1 
ATOM 1793 C CA  . LYS A 1 224 ? 8.969   4.650    12.145  1.00 70.98 224 A 1 
ATOM 1794 C C   . LYS A 1 224 ? 8.436   3.229    11.941  1.00 73.47 224 A 1 
ATOM 1795 O O   . LYS A 1 224 ? 8.497   2.669    10.849  1.00 69.05 224 A 1 
ATOM 1796 C CB  . LYS A 1 224 ? 8.805   5.564    10.927  1.00 64.92 224 A 1 
ATOM 1797 C CG  . LYS A 1 224 ? 7.557   6.442    11.064  1.00 57.92 224 A 1 
ATOM 1798 C CD  . LYS A 1 224 ? 7.451   7.410    9.890   1.00 52.58 224 A 1 
ATOM 1799 C CE  . LYS A 1 224 ? 6.281   8.362    10.124  1.00 45.45 224 A 1 
ATOM 1800 N NZ  . LYS A 1 224 ? 6.118   9.310    8.997   1.00 39.55 224 A 1 
ATOM 1801 N N   . ARG A 1 225 ? 7.915   2.650    13.013  1.00 74.65 225 A 1 
ATOM 1802 C CA  . ARG A 1 225 ? 7.269   1.339    13.057  1.00 75.47 225 A 1 
ATOM 1803 C C   . ARG A 1 225 ? 5.763   1.454    12.820  1.00 77.95 225 A 1 
ATOM 1804 O O   . ARG A 1 225 ? 4.979   0.779    13.482  1.00 74.16 225 A 1 
ATOM 1805 C CB  . ARG A 1 225 ? 7.617   0.627    14.375  1.00 70.74 225 A 1 
ATOM 1806 C CG  . ARG A 1 225 ? 9.109   0.308    14.508  1.00 65.95 225 A 1 
ATOM 1807 C CD  . ARG A 1 225 ? 9.338   -0.508   15.779  1.00 61.34 225 A 1 
ATOM 1808 N NE  . ARG A 1 225 ? 10.754  -0.848   15.984  1.00 56.40 225 A 1 
ATOM 1809 C CZ  . ARG A 1 225 ? 11.219  -1.803   16.766  1.00 50.71 225 A 1 
ATOM 1810 N NH1 . ARG A 1 225 ? 10.433  -2.535   17.516  1.00 48.23 225 A 1 
ATOM 1811 N NH2 . ARG A 1 225 ? 12.490  -2.052   16.820  1.00 46.40 225 A 1 
ATOM 1812 N N   . ASP A 1 226 ? 5.366   2.333    11.918  1.00 80.43 226 A 1 
ATOM 1813 C CA  . ASP A 1 226 ? 3.961   2.543    11.608  1.00 81.89 226 A 1 
ATOM 1814 C C   . ASP A 1 226 ? 3.552   1.643    10.443  1.00 85.12 226 A 1 
ATOM 1815 O O   . ASP A 1 226 ? 4.104   1.728    9.341   1.00 83.38 226 A 1 
ATOM 1816 C CB  . ASP A 1 226 ? 3.682   4.022    11.318  1.00 76.37 226 A 1 
ATOM 1817 C CG  . ASP A 1 226 ? 3.844   4.944    12.530  1.00 68.01 226 A 1 
ATOM 1818 O OD1 . ASP A 1 226 ? 3.693   4.460    13.669  1.00 60.23 226 A 1 
ATOM 1819 O OD2 . ASP A 1 226 ? 4.093   6.143    12.297  1.00 60.38 226 A 1 
ATOM 1820 N N   . ILE A 1 227 ? 2.567   0.784    10.677  1.00 84.53 227 A 1 
ATOM 1821 C CA  . ILE A 1 227 ? 1.890   0.042    9.623   1.00 86.48 227 A 1 
ATOM 1822 C C   . ILE A 1 227 ? 0.787   0.948    9.077   1.00 87.81 227 A 1 
ATOM 1823 O O   . ILE A 1 227 ? -0.098  1.335    9.846   1.00 86.33 227 A 1 
ATOM 1824 C CB  . ILE A 1 227 ? 1.332   -1.299   10.131  1.00 85.25 227 A 1 
ATOM 1825 C CG1 . ILE A 1 227 ? 2.464   -2.189   10.700  1.00 81.92 227 A 1 
ATOM 1826 C CG2 . ILE A 1 227 ? 0.616   -2.029   8.980   1.00 80.74 227 A 1 
ATOM 1827 C CD1 . ILE A 1 227 ? 1.973   -3.467   11.385  1.00 75.62 227 A 1 
ATOM 1828 N N   . PRO A 1 228 ? 0.801   1.286    7.779   1.00 88.81 228 A 1 
ATOM 1829 C CA  . PRO A 1 228 ? -0.253  2.094    7.180   1.00 89.31 228 A 1 
ATOM 1830 C C   . PRO A 1 228 ? -1.638  1.462    7.358   1.00 90.10 228 A 1 
ATOM 1831 O O   . PRO A 1 228 ? -1.817  0.267    7.117   1.00 88.87 228 A 1 
ATOM 1832 C CB  . PRO A 1 228 ? 0.119   2.215    5.702   1.00 87.97 228 A 1 
ATOM 1833 C CG  . PRO A 1 228 ? 1.626   2.026    5.687   1.00 86.38 228 A 1 
ATOM 1834 C CD  . PRO A 1 228 ? 1.844   1.012    6.805   1.00 88.32 228 A 1 
ATOM 1835 N N   . ASP A 1 229 ? -2.630  2.270    7.718   1.00 89.10 229 A 1 
ATOM 1836 C CA  . ASP A 1 229 ? -3.988  1.786    7.982   1.00 87.84 229 A 1 
ATOM 1837 C C   . ASP A 1 229 ? -4.621  1.096    6.763   1.00 88.96 229 A 1 
ATOM 1838 O O   . ASP A 1 229 ? -5.406  0.153    6.912   1.00 87.27 229 A 1 
ATOM 1839 C CB  . ASP A 1 229 ? -4.877  2.959    8.447   1.00 85.19 229 A 1 
ATOM 1840 C CG  . ASP A 1 229 ? -4.560  3.498    9.852   1.00 78.41 229 A 1 
ATOM 1841 O OD1 . ASP A 1 229 ? -4.068  2.720    10.699  1.00 72.12 229 A 1 
ATOM 1842 O OD2 . ASP A 1 229 ? -4.856  4.683    10.101  1.00 71.93 229 A 1 
ATOM 1843 N N   . TYR A 1 230 ? -4.259  1.502    5.541   1.00 91.04 230 A 1 
ATOM 1844 C CA  . TYR A 1 230 ? -4.751  0.896    4.299   1.00 91.93 230 A 1 
ATOM 1845 C C   . TYR A 1 230 ? -4.217  -0.530   4.047   1.00 93.15 230 A 1 
ATOM 1846 O O   . TYR A 1 230 ? -4.754  -1.230   3.183   1.00 92.14 230 A 1 
ATOM 1847 C CB  . TYR A 1 230 ? -4.459  1.822    3.114   1.00 91.43 230 A 1 
ATOM 1848 C CG  . TYR A 1 230 ? -2.991  2.152    2.886   1.00 91.45 230 A 1 
ATOM 1849 C CD1 . TYR A 1 230 ? -2.495  3.435    3.191   1.00 88.68 230 A 1 
ATOM 1850 C CD2 . TYR A 1 230 ? -2.121  1.197    2.335   1.00 88.54 230 A 1 
ATOM 1851 C CE1 . TYR A 1 230 ? -1.145  3.747    2.964   1.00 86.84 230 A 1 
ATOM 1852 C CE2 . TYR A 1 230 ? -0.772  1.501    2.118   1.00 86.20 230 A 1 
ATOM 1853 C CZ  . TYR A 1 230 ? -0.285  2.774    2.426   1.00 87.46 230 A 1 
ATOM 1854 O OH  . TYR A 1 230 ? 1.042   3.070    2.219   1.00 85.09 230 A 1 
ATOM 1855 N N   . LEU A 1 231 ? -3.205  -0.972   4.792   1.00 93.10 231 A 1 
ATOM 1856 C CA  . LEU A 1 231 ? -2.716  -2.351   4.777   1.00 94.13 231 A 1 
ATOM 1857 C C   . LEU A 1 231 ? -3.337  -3.214   5.884   1.00 94.58 231 A 1 
ATOM 1858 O O   . LEU A 1 231 ? -3.090  -4.423   5.950   1.00 93.15 231 A 1 
ATOM 1859 C CB  . LEU A 1 231 ? -1.175  -2.371   4.883   1.00 94.12 231 A 1 
ATOM 1860 C CG  . LEU A 1 231 ? -0.423  -1.573   3.808   1.00 93.86 231 A 1 
ATOM 1861 C CD1 . LEU A 1 231 ? 1.082   -1.788   3.979   1.00 91.65 231 A 1 
ATOM 1862 C CD2 . LEU A 1 231 ? -0.800  -2.003   2.386   1.00 91.25 231 A 1 
ATOM 1863 N N   . CYS A 1 232 ? -4.138  -2.609   6.754   1.00 93.34 232 A 1 
ATOM 1864 C CA  . CYS A 1 232 ? -4.793  -3.279   7.862   1.00 92.36 232 A 1 
ATOM 1865 C C   . CYS A 1 232 ? -6.229  -3.689   7.520   1.00 92.03 232 A 1 
ATOM 1866 O O   . CYS A 1 232 ? -6.973  -2.956   6.862   1.00 90.23 232 A 1 
ATOM 1867 C CB  . CYS A 1 232 ? -4.731  -2.388   9.108   1.00 90.83 232 A 1 
ATOM 1868 S SG  . CYS A 1 232 ? -2.998  -2.137   9.624   1.00 88.77 232 A 1 
ATOM 1869 N N   . GLY A 1 233 ? -6.650  -4.860   8.010   1.00 91.67 233 A 1 
ATOM 1870 C CA  . GLY A 1 233 ? -8.021  -5.343   7.873   1.00 91.21 233 A 1 
ATOM 1871 C C   . GLY A 1 233 ? -9.012  -4.485   8.660   1.00 91.43 233 A 1 
ATOM 1872 O O   . GLY A 1 233 ? -8.725  -4.024   9.762   1.00 89.27 233 A 1 
ATOM 1873 N N   . LYS A 1 234 ? -10.231 -4.310   8.125   1.00 92.09 234 A 1 
ATOM 1874 C CA  . LYS A 1 234 ? -11.279 -3.497   8.753   1.00 91.18 234 A 1 
ATOM 1875 C C   . LYS A 1 234 ? -11.923 -4.164   9.989   1.00 91.28 234 A 1 
ATOM 1876 O O   . LYS A 1 234 ? -12.702 -3.517   10.692  1.00 87.32 234 A 1 
ATOM 1877 C CB  . LYS A 1 234 ? -12.358 -3.130   7.716   1.00 89.81 234 A 1 
ATOM 1878 C CG  . LYS A 1 234 ? -11.847 -2.411   6.453   1.00 88.36 234 A 1 
ATOM 1879 C CD  . LYS A 1 234 ? -11.198 -1.041   6.697   1.00 82.63 234 A 1 
ATOM 1880 C CE  . LYS A 1 234 ? -10.808 -0.407   5.351   1.00 78.91 234 A 1 
ATOM 1881 N NZ  . LYS A 1 234 ? -10.107 0.893    5.483   1.00 69.85 234 A 1 
ATOM 1882 N N   . ILE A 1 235 ? -11.607 -5.427   10.258  1.00 91.88 235 A 1 
ATOM 1883 C CA  . ILE A 1 235 ? -12.068 -6.183   11.434  1.00 91.26 235 A 1 
ATOM 1884 C C   . ILE A 1 235 ? -10.943 -6.313   12.463  1.00 90.94 235 A 1 
ATOM 1885 O O   . ILE A 1 235 ? -11.118 -5.913   13.611  1.00 88.12 235 A 1 
ATOM 1886 C CB  . ILE A 1 235 ? -12.619 -7.571   11.017  1.00 90.96 235 A 1 
ATOM 1887 C CG1 . ILE A 1 235 ? -13.862 -7.417   10.106  1.00 89.43 235 A 1 
ATOM 1888 C CG2 . ILE A 1 235 ? -12.969 -8.415   12.262  1.00 88.65 235 A 1 
ATOM 1889 C CD1 . ILE A 1 235 ? -14.304 -8.735   9.454   1.00 86.62 235 A 1 
ATOM 1890 N N   . SER A 1 236 ? -9.778  -6.837   12.064  1.00 90.01 236 A 1 
ATOM 1891 C CA  . SER A 1 236 ? -8.654  -7.053   12.978  1.00 88.04 236 A 1 
ATOM 1892 C C   . SER A 1 236 ? -7.906  -5.777   13.359  1.00 88.12 236 A 1 
ATOM 1893 O O   . SER A 1 236 ? -7.355  -5.696   14.452  1.00 85.31 236 A 1 
ATOM 1894 C CB  . SER A 1 236 ? -7.649  -8.031   12.360  1.00 86.43 236 A 1 
ATOM 1895 O OG  . SER A 1 236 ? -7.258  -7.610   11.077  1.00 82.30 236 A 1 
ATOM 1896 N N   . PHE A 1 237 ? -7.901  -4.779   12.482  1.00 87.31 237 A 1 
ATOM 1897 C CA  . PHE A 1 237 ? -7.001  -3.615   12.528  1.00 86.63 237 A 1 
ATOM 1898 C C   . PHE A 1 237 ? -5.514  -3.994   12.569  1.00 86.53 237 A 1 
ATOM 1899 O O   . PHE A 1 237 ? -4.669  -3.227   13.018  1.00 83.13 237 A 1 
ATOM 1900 C CB  . PHE A 1 237 ? -7.404  -2.647   13.645  1.00 85.27 237 A 1 
ATOM 1901 C CG  . PHE A 1 237 ? -8.829  -2.143   13.646  1.00 85.36 237 A 1 
ATOM 1902 C CD1 . PHE A 1 237 ? -9.582  -2.018   12.468  1.00 80.49 237 A 1 
ATOM 1903 C CD2 . PHE A 1 237 ? -9.393  -1.716   14.863  1.00 80.06 237 A 1 
ATOM 1904 C CE1 . PHE A 1 237 ? -10.871 -1.485   12.488  1.00 77.82 237 A 1 
ATOM 1905 C CE2 . PHE A 1 237 ? -10.686 -1.171   14.893  1.00 77.60 237 A 1 
ATOM 1906 C CZ  . PHE A 1 237 ? -11.429 -1.055   13.708  1.00 79.89 237 A 1 
ATOM 1907 N N   . GLU A 1 238 ? -5.202  -5.191   12.085  1.00 88.85 238 A 1 
ATOM 1908 C CA  . GLU A 1 238 ? -3.844  -5.696   11.929  1.00 89.04 238 A 1 
ATOM 1909 C C   . GLU A 1 238 ? -3.502  -5.825   10.447  1.00 90.88 238 A 1 
ATOM 1910 O O   . GLU A 1 238 ? -4.384  -5.871   9.591   1.00 89.64 238 A 1 
ATOM 1911 C CB  . GLU A 1 238 ? -3.695  -7.054   12.633  1.00 86.13 238 A 1 
ATOM 1912 C CG  . GLU A 1 238 ? -3.921  -6.978   14.141  1.00 79.39 238 A 1 
ATOM 1913 C CD  . GLU A 1 238 ? -3.579  -8.298   14.859  1.00 74.78 238 A 1 
ATOM 1914 O OE1 . GLU A 1 238 ? -3.245  -8.239   16.064  1.00 66.69 238 A 1 
ATOM 1915 O OE2 . GLU A 1 238 ? -3.579  -9.382   14.253  1.00 67.18 238 A 1 
ATOM 1916 N N   . LEU A 1 239 ? -2.205  -5.922   10.146  1.00 91.28 239 A 1 
ATOM 1917 C CA  . LEU A 1 239 ? -1.713  -6.168   8.807   1.00 92.13 239 A 1 
ATOM 1918 C C   . LEU A 1 239 ? -2.347  -7.436   8.229   1.00 92.59 239 A 1 
ATOM 1919 O O   . LEU A 1 239 ? -2.219  -8.523   8.804   1.00 91.24 239 A 1 
ATOM 1920 C CB  . LEU A 1 239 ? -0.183  -6.270   8.853   1.00 91.50 239 A 1 
ATOM 1921 C CG  . LEU A 1 239 ? 0.469   -6.410   7.462   1.00 90.87 239 A 1 
ATOM 1922 C CD1 . LEU A 1 239 ? 0.342   -5.131   6.647   1.00 87.21 239 A 1 
ATOM 1923 C CD2 . LEU A 1 239 ? 1.951   -6.714   7.629   1.00 86.81 239 A 1 
ATOM 1924 N N   . MET A 1 240 ? -3.005  -7.306   7.084   1.00 93.51 240 A 1 
ATOM 1925 C CA  . MET A 1 240 ? -3.645  -8.416   6.395   1.00 94.19 240 A 1 
ATOM 1926 C C   . MET A 1 240 ? -2.606  -9.427   5.886   1.00 93.76 240 A 1 
ATOM 1927 O O   . MET A 1 240 ? -1.601  -9.057   5.287   1.00 92.54 240 A 1 
ATOM 1928 C CB  . MET A 1 240 ? -4.505  -7.899   5.246   1.00 94.22 240 A 1 
ATOM 1929 C CG  . MET A 1 240 ? -5.726  -7.114   5.711   1.00 93.19 240 A 1 
ATOM 1930 S SD  . MET A 1 240 ? -6.762  -6.473   4.360   1.00 92.95 240 A 1 
ATOM 1931 C CE  . MET A 1 240 ? -5.761  -5.057   3.837   1.00 84.58 240 A 1 
ATOM 1932 N N   . ARG A 1 241 ? -2.879  -10.714  6.087   1.00 93.79 241 A 1 
ATOM 1933 C CA  . ARG A 1 241 ? -2.051  -11.815  5.561   1.00 92.74 241 A 1 
ATOM 1934 C C   . ARG A 1 241 ? -2.610  -12.374  4.252   1.00 93.45 241 A 1 
ATOM 1935 O O   . ARG A 1 241 ? -1.848  -12.670  3.333   1.00 91.12 241 A 1 
ATOM 1936 C CB  . ARG A 1 241 ? -1.913  -12.915  6.616   1.00 90.47 241 A 1 
ATOM 1937 C CG  . ARG A 1 241 ? -1.198  -12.458  7.911   1.00 85.60 241 A 1 
ATOM 1938 C CD  . ARG A 1 241 ? 0.290   -12.148  7.686   1.00 77.23 241 A 1 
ATOM 1939 N NE  . ARG A 1 241 ? 0.948   -11.806  8.960   1.00 71.01 241 A 1 
ATOM 1940 C CZ  . ARG A 1 241 ? 2.254   -11.654  9.160   1.00 63.28 241 A 1 
ATOM 1941 N NH1 . ARG A 1 241 ? 3.142   -11.812  8.217   1.00 57.10 241 A 1 
ATOM 1942 N NH2 . ARG A 1 241 ? 2.699   -11.321  10.331  1.00 57.78 241 A 1 
ATOM 1943 N N   . GLU A 1 242 ? -3.930  -12.479  4.169   1.00 93.96 242 A 1 
ATOM 1944 C CA  . GLU A 1 242 ? -4.653  -12.944  2.988   1.00 94.78 242 A 1 
ATOM 1945 C C   . GLU A 1 242 ? -5.762  -11.946  2.618   1.00 95.96 242 A 1 
ATOM 1946 O O   . GLU A 1 242 ? -6.943  -12.202  2.871   1.00 95.23 242 A 1 
ATOM 1947 C CB  . GLU A 1 242 ? -5.220  -14.358  3.214   1.00 93.35 242 A 1 
ATOM 1948 C CG  . GLU A 1 242 ? -4.128  -15.422  3.380   1.00 85.44 242 A 1 
ATOM 1949 C CD  . GLU A 1 242 ? -4.678  -16.850  3.290   1.00 80.15 242 A 1 
ATOM 1950 O OE1 . GLU A 1 242 ? -3.848  -17.768  3.116   1.00 71.89 242 A 1 
ATOM 1951 O OE2 . GLU A 1 242 ? -5.913  -17.043  3.362   1.00 72.51 242 A 1 
ATOM 1952 N N   . PRO A 1 243 ? -5.411  -10.796  2.039   1.00 96.38 243 A 1 
ATOM 1953 C CA  . PRO A 1 243 ? -6.403  -9.792   1.682   1.00 96.86 243 A 1 
ATOM 1954 C C   . PRO A 1 243 ? -7.384  -10.331  0.648   1.00 96.90 243 A 1 
ATOM 1955 O O   . PRO A 1 243 ? -7.000  -10.807  -0.428  1.00 95.90 243 A 1 
ATOM 1956 C CB  . PRO A 1 243 ? -5.605  -8.594   1.164   1.00 96.14 243 A 1 
ATOM 1957 C CG  . PRO A 1 243 ? -4.312  -9.231   0.644   1.00 94.37 243 A 1 
ATOM 1958 C CD  . PRO A 1 243 ? -4.088  -10.374  1.627   1.00 95.91 243 A 1 
ATOM 1959 N N   . CYS A 1 244 ? -8.665  -10.230  0.961   1.00 96.53 244 A 1 
ATOM 1960 C CA  . CYS A 1 244 ? -9.741  -10.531  0.041   1.00 96.55 244 A 1 
ATOM 1961 C C   . CYS A 1 244 ? -10.741 -9.371   -0.004  1.00 96.90 244 A 1 
ATOM 1962 O O   . CYS A 1 244 ? -10.916 -8.648   0.980   1.00 95.23 244 A 1 
ATOM 1963 C CB  . CYS A 1 244 ? -10.380 -11.883  0.392   1.00 94.41 244 A 1 
ATOM 1964 S SG  . CYS A 1 244 ? -11.153 -11.850  2.028   1.00 86.43 244 A 1 
ATOM 1965 N N   . ILE A 1 245 ? -11.384 -9.181   -1.147  1.00 96.70 245 A 1 
ATOM 1966 C CA  . ILE A 1 245 ? -12.301 -8.081   -1.397  1.00 96.98 245 A 1 
ATOM 1967 C C   . ILE A 1 245 ? -13.731 -8.600   -1.564  1.00 96.86 245 A 1 
ATOM 1968 O O   . ILE A 1 245 ? -13.957 -9.679   -2.113  1.00 95.79 245 A 1 
ATOM 1969 C CB  . ILE A 1 245 ? -11.790 -7.220   -2.574  1.00 96.51 245 A 1 
ATOM 1970 C CG1 . ILE A 1 245 ? -12.542 -5.886   -2.674  1.00 93.25 245 A 1 
ATOM 1971 C CG2 . ILE A 1 245 ? -11.857 -7.990   -3.908  1.00 93.22 245 A 1 
ATOM 1972 C CD1 . ILE A 1 245 ? -11.888 -4.902   -3.654  1.00 91.36 245 A 1 
ATOM 1973 N N   . THR A 1 246 ? -14.685 -7.815   -1.074  1.00 96.82 246 A 1 
ATOM 1974 C CA  . THR A 1 246 ? -16.118 -8.076   -1.234  1.00 96.52 246 A 1 
ATOM 1975 C C   . THR A 1 246 ? -16.659 -7.392   -2.497  1.00 96.41 246 A 1 
ATOM 1976 O O   . THR A 1 246 ? -16.018 -6.469   -3.013  1.00 95.31 246 A 1 
ATOM 1977 C CB  . THR A 1 246 ? -16.903 -7.607   -0.001  1.00 95.69 246 A 1 
ATOM 1978 O OG1 . THR A 1 246 ? -16.919 -6.202   0.079   1.00 89.63 246 A 1 
ATOM 1979 C CG2 . THR A 1 246 ? -16.344 -8.168   1.301   1.00 89.21 246 A 1 
ATOM 1980 N N   . PRO A 1 247 ? -17.859 -7.758   -2.984  1.00 96.19 247 A 1 
ATOM 1981 C CA  . PRO A 1 247 ? -18.496 -7.068   -4.109  1.00 95.41 247 A 1 
ATOM 1982 C C   . PRO A 1 247 ? -18.712 -5.564   -3.905  1.00 95.35 247 A 1 
ATOM 1983 O O   . PRO A 1 247 ? -18.823 -4.819   -4.878  1.00 93.11 247 A 1 
ATOM 1984 C CB  . PRO A 1 247 ? -19.828 -7.788   -4.318  1.00 94.50 247 A 1 
ATOM 1985 C CG  . PRO A 1 247 ? -19.558 -9.198   -3.796  1.00 93.35 247 A 1 
ATOM 1986 C CD  . PRO A 1 247 ? -18.624 -8.938   -2.615  1.00 95.57 247 A 1 
ATOM 1987 N N   . SER A 1 248 ? -18.720 -5.094   -2.660  1.00 94.92 248 A 1 
ATOM 1988 C CA  . SER A 1 248 ? -18.789 -3.664   -2.326  1.00 94.17 248 A 1 
ATOM 1989 C C   . SER A 1 248 ? -17.450 -2.924   -2.464  1.00 94.38 248 A 1 
ATOM 1990 O O   . SER A 1 248 ? -17.407 -1.707   -2.285  1.00 91.58 248 A 1 
ATOM 1991 C CB  . SER A 1 248 ? -19.324 -3.487   -0.904  1.00 92.84 248 A 1 
ATOM 1992 O OG  . SER A 1 248 ? -20.596 -4.094   -0.760  1.00 86.70 248 A 1 
ATOM 1993 N N   . GLY A 1 249 ? -16.361 -3.636   -2.756  1.00 95.02 249 A 1 
ATOM 1994 C CA  . GLY A 1 249 ? -15.028 -3.054   -2.900  1.00 95.16 249 A 1 
ATOM 1995 C C   . GLY A 1 249 ? -14.219 -2.916   -1.604  1.00 95.83 249 A 1 
ATOM 1996 O O   . GLY A 1 249 ? -13.138 -2.325   -1.624  1.00 93.95 249 A 1 
ATOM 1997 N N   . ILE A 1 250 ? -14.714 -3.464   -0.494  1.00 95.46 250 A 1 
ATOM 1998 C CA  . ILE A 1 250 ? -14.024 -3.424   0.801   1.00 95.29 250 A 1 
ATOM 1999 C C   . ILE A 1 250 ? -13.090 -4.635   0.926   1.00 95.63 250 A 1 
ATOM 2000 O O   . ILE A 1 250 ? -13.484 -5.764   0.659   1.00 94.53 250 A 1 
ATOM 2001 C CB  . ILE A 1 250 ? -15.016 -3.353   1.972   1.00 94.41 250 A 1 
ATOM 2002 C CG1 . ILE A 1 250 ? -16.119 -2.270   1.792   1.00 91.94 250 A 1 
ATOM 2003 C CG2 . ILE A 1 250 ? -14.265 -3.108   3.292   1.00 92.03 250 A 1 
ATOM 2004 C CD1 . ILE A 1 250 ? -15.602 -0.843   1.602   1.00 84.26 250 A 1 
ATOM 2005 N N   . THR A 1 251 ? -11.860 -4.387   1.372   1.00 96.03 251 A 1 
ATOM 2006 C CA  . THR A 1 251 ? -10.864 -5.442   1.583   1.00 96.18 251 A 1 
ATOM 2007 C C   . THR A 1 251 ? -10.723 -5.779   3.067   1.00 95.71 251 A 1 
ATOM 2008 O O   . THR A 1 251 ? -10.531 -4.892   3.898   1.00 94.22 251 A 1 
ATOM 2009 C CB  . THR A 1 251 ? -9.512  -5.062   0.962   1.00 95.83 251 A 1 
ATOM 2010 O OG1 . THR A 1 251 ? -9.678  -4.850   -0.429  1.00 90.41 251 A 1 
ATOM 2011 C CG2 . THR A 1 251 ? -8.471  -6.164   1.082   1.00 90.44 251 A 1 
ATOM 2012 N N   . TYR A 1 252 ? -10.766 -7.068   3.369   1.00 96.31 252 A 1 
ATOM 2013 C CA  . TYR A 1 252 ? -10.590 -7.644   4.698   1.00 96.22 252 A 1 
ATOM 2014 C C   . TYR A 1 252 ? -9.492  -8.709   4.672   1.00 96.22 252 A 1 
ATOM 2015 O O   . TYR A 1 252 ? -9.150  -9.224   3.613   1.00 95.09 252 A 1 
ATOM 2016 C CB  . TYR A 1 252 ? -11.908 -8.281   5.160   1.00 95.95 252 A 1 
ATOM 2017 C CG  . TYR A 1 252 ? -13.088 -7.326   5.201   1.00 96.24 252 A 1 
ATOM 2018 C CD1 . TYR A 1 252 ? -13.271 -6.489   6.315   1.00 93.22 252 A 1 
ATOM 2019 C CD2 . TYR A 1 252 ? -14.002 -7.275   4.133   1.00 93.26 252 A 1 
ATOM 2020 C CE1 . TYR A 1 252 ? -14.365 -5.603   6.360   1.00 92.67 252 A 1 
ATOM 2021 C CE2 . TYR A 1 252 ? -15.097 -6.398   4.174   1.00 92.74 252 A 1 
ATOM 2022 C CZ  . TYR A 1 252 ? -15.277 -5.564   5.295   1.00 94.84 252 A 1 
ATOM 2023 O OH  . TYR A 1 252 ? -16.341 -4.707   5.348   1.00 93.70 252 A 1 
ATOM 2024 N N   . ASP A 1 253 ? -8.978  -9.094   5.842   1.00 95.81 253 A 1 
ATOM 2025 C CA  . ASP A 1 253 ? -8.234  -10.343  5.968   1.00 95.30 253 A 1 
ATOM 2026 C C   . ASP A 1 253 ? -9.214  -11.517  5.841   1.00 95.48 253 A 1 
ATOM 2027 O O   . ASP A 1 253 ? -10.278 -11.517  6.469   1.00 93.67 253 A 1 
ATOM 2028 C CB  . ASP A 1 253 ? -7.441  -10.389  7.285   1.00 94.05 253 A 1 
ATOM 2029 C CG  . ASP A 1 253 ? -6.315  -11.432  7.254   1.00 92.07 253 A 1 
ATOM 2030 O OD1 . ASP A 1 253 ? -6.563  -12.578  6.810   1.00 86.14 253 A 1 
ATOM 2031 O OD2 . ASP A 1 253 ? -5.185  -11.084  7.653   1.00 85.70 253 A 1 
ATOM 2032 N N   . ARG A 1 254 ? -8.868  -12.506  5.019   1.00 95.63 254 A 1 
ATOM 2033 C CA  . ARG A 1 254 ? -9.718  -13.677  4.756   1.00 95.58 254 A 1 
ATOM 2034 C C   . ARG A 1 254 ? -10.180 -14.360  6.040   1.00 95.18 254 A 1 
ATOM 2035 O O   . ARG A 1 254 ? -11.363 -14.626  6.193   1.00 94.01 254 A 1 
ATOM 2036 C CB  . ARG A 1 254 ? -8.969  -14.658  3.848   1.00 95.25 254 A 1 
ATOM 2037 C CG  . ARG A 1 254 ? -9.802  -15.923  3.567   1.00 92.77 254 A 1 
ATOM 2038 C CD  . ARG A 1 254 ? -9.081  -16.885  2.616   1.00 89.94 254 A 1 
ATOM 2039 N NE  . ARG A 1 254 ? -8.979  -16.342  1.250   1.00 84.88 254 A 1 
ATOM 2040 C CZ  . ARG A 1 254 ? -9.927  -16.357  0.324   1.00 81.19 254 A 1 
ATOM 2041 N NH1 . ARG A 1 254 ? -11.093 -16.908  0.545   1.00 72.35 254 A 1 
ATOM 2042 N NH2 . ARG A 1 254 ? -9.710  -15.818  -0.837  1.00 75.34 254 A 1 
ATOM 2043 N N   . LYS A 1 255 ? -9.264  -14.604  6.962   1.00 94.66 255 A 1 
ATOM 2044 C CA  . LYS A 1 255 ? -9.581  -15.275  8.225   1.00 93.35 255 A 1 
ATOM 2045 C C   . LYS A 1 255 ? -10.650 -14.521  9.022   1.00 93.84 255 A 1 
ATOM 2046 O O   . LYS A 1 255 ? -11.563 -15.133  9.568   1.00 91.69 255 A 1 
ATOM 2047 C CB  . LYS A 1 255 ? -8.283  -15.423  9.033   1.00 91.08 255 A 1 
ATOM 2048 C CG  . LYS A 1 255 ? -8.514  -16.226  10.308  1.00 79.56 255 A 1 
ATOM 2049 C CD  . LYS A 1 255 ? -7.231  -16.283  11.136  1.00 75.35 255 A 1 
ATOM 2050 C CE  . LYS A 1 255 ? -7.531  -16.995  12.447  1.00 62.53 255 A 1 
ATOM 2051 N NZ  . LYS A 1 255 ? -6.366  -16.936  13.364  1.00 56.17 255 A 1 
ATOM 2052 N N   . ASP A 1 256 ? -10.538 -13.200  9.074   1.00 94.16 256 A 1 
ATOM 2053 C CA  . ASP A 1 256 ? -11.434 -12.363  9.873   1.00 93.84 256 A 1 
ATOM 2054 C C   . ASP A 1 256 ? -12.821 -12.259  9.234   1.00 94.38 256 A 1 
ATOM 2055 O O   . ASP A 1 256 ? -13.832 -12.342  9.931   1.00 93.05 256 A 1 
ATOM 2056 C CB  . ASP A 1 256 ? -10.827 -10.961  10.018  1.00 92.95 256 A 1 
ATOM 2057 C CG  . ASP A 1 256 ? -9.480  -10.925  10.743  1.00 91.12 256 A 1 
ATOM 2058 O OD1 . ASP A 1 256 ? -9.179  -11.830  11.557  1.00 86.78 256 A 1 
ATOM 2059 O OD2 . ASP A 1 256 ? -8.752  -9.922   10.539  1.00 86.21 256 A 1 
ATOM 2060 N N   . ILE A 1 257 ? -12.902 -12.111  7.907   1.00 95.05 257 A 1 
ATOM 2061 C CA  . ILE A 1 257 ? -14.181 -12.028  7.204   1.00 95.52 257 A 1 
ATOM 2062 C C   . ILE A 1 257 ? -14.906 -13.375  7.185   1.00 95.50 257 A 1 
ATOM 2063 O O   . ILE A 1 257 ? -16.114 -13.414  7.385   1.00 94.96 257 A 1 
ATOM 2064 C CB  . ILE A 1 257 ? -14.019 -11.406  5.801   1.00 95.44 257 A 1 
ATOM 2065 C CG1 . ILE A 1 257 ? -15.365 -11.039  5.142   1.00 92.73 257 A 1 
ATOM 2066 C CG2 . ILE A 1 257 ? -13.214 -12.289  4.848   1.00 93.17 257 A 1 
ATOM 2067 C CD1 . ILE A 1 257 ? -16.162 -9.986   5.917   1.00 90.64 257 A 1 
ATOM 2068 N N   . GLU A 1 258 ? -14.184 -14.493  7.050   1.00 95.04 258 A 1 
ATOM 2069 C CA  . GLU A 1 258 ? -14.772 -15.831  7.155   1.00 94.79 258 A 1 
ATOM 2070 C C   . GLU A 1 258 ? -15.323 -16.087  8.559   1.00 94.31 258 A 1 
ATOM 2071 O O   . GLU A 1 258 ? -16.441 -16.592  8.700   1.00 92.79 258 A 1 
ATOM 2072 C CB  . GLU A 1 258 ? -13.725 -16.897  6.787   1.00 94.30 258 A 1 
ATOM 2073 C CG  . GLU A 1 258 ? -13.458 -16.952  5.279   1.00 91.11 258 A 1 
ATOM 2074 C CD  . GLU A 1 258 ? -12.427 -18.002  4.859   1.00 90.04 258 A 1 
ATOM 2075 O OE1 . GLU A 1 258 ? -12.264 -18.196  3.627   1.00 84.10 258 A 1 
ATOM 2076 O OE2 . GLU A 1 258 ? -11.819 -18.658  5.735   1.00 85.54 258 A 1 
ATOM 2077 N N   . GLU A 1 259 ? -14.601 -15.678  9.600   1.00 94.11 259 A 1 
ATOM 2078 C CA  . GLU A 1 259 ? -15.084 -15.798  10.975  1.00 93.02 259 A 1 
ATOM 2079 C C   . GLU A 1 259 ? -16.325 -14.919  11.211  1.00 93.17 259 A 1 
ATOM 2080 O O   . GLU A 1 259 ? -17.276 -15.358  11.858  1.00 91.54 259 A 1 
ATOM 2081 C CB  . GLU A 1 259 ? -13.943 -15.498  11.965  1.00 92.16 259 A 1 
ATOM 2082 C CG  . GLU A 1 259 ? -14.342 -15.880  13.403  1.00 85.40 259 A 1 
ATOM 2083 C CD  . GLU A 1 259 ? -13.206 -15.862  14.443  1.00 81.11 259 A 1 
ATOM 2084 O OE1 . GLU A 1 259 ? -13.537 -16.058  15.639  1.00 73.44 259 A 1 
ATOM 2085 O OE2 . GLU A 1 259 ? -12.022 -15.699  14.093  1.00 74.01 259 A 1 
ATOM 2086 N N   . HIS A 1 260 ? -16.378 -13.716  10.640  1.00 93.96 260 A 1 
ATOM 2087 C CA  . HIS A 1 260 ? -17.570 -12.867  10.660  1.00 94.18 260 A 1 
ATOM 2088 C C   . HIS A 1 260 ? -18.763 -13.544  9.992   1.00 94.37 260 A 1 
ATOM 2089 O O   . HIS A 1 260 ? -19.827 -13.653  10.606  1.00 93.66 260 A 1 
ATOM 2090 C CB  . HIS A 1 260 ? -17.256 -11.515  10.008  1.00 93.92 260 A 1 
ATOM 2091 C CG  . HIS A 1 260 ? -18.497 -10.730  9.680   1.00 94.36 260 A 1 
ATOM 2092 N ND1 . HIS A 1 260 ? -19.360 -10.153  10.586  1.00 87.37 260 A 1 
ATOM 2093 C CD2 . HIS A 1 260 ? -19.038 -10.537  8.438   1.00 87.67 260 A 1 
ATOM 2094 C CE1 . HIS A 1 260 ? -20.388 -9.622   9.899   1.00 89.75 260 A 1 
ATOM 2095 N NE2 . HIS A 1 260 ? -20.223 -9.840   8.592   1.00 90.35 260 A 1 
ATOM 2096 N N   . LEU A 1 261 ? -18.598 -14.065  8.772   1.00 95.66 261 A 1 
ATOM 2097 C CA  . LEU A 1 261 ? -19.675 -14.711  8.015   1.00 95.21 261 A 1 
ATOM 2098 C C   . LEU A 1 261 ? -20.206 -15.964  8.719   1.00 94.61 261 A 1 
ATOM 2099 O O   . LEU A 1 261 ? -21.401 -16.250  8.649   1.00 92.80 261 A 1 
ATOM 2100 C CB  . LEU A 1 261 ? -19.170 -15.050  6.603   1.00 95.50 261 A 1 
ATOM 2101 C CG  . LEU A 1 261 ? -18.903 -13.822  5.713   1.00 95.09 261 A 1 
ATOM 2102 C CD1 . LEU A 1 261 ? -18.247 -14.269  4.408   1.00 92.02 261 A 1 
ATOM 2103 C CD2 . LEU A 1 261 ? -20.184 -13.057  5.370   1.00 91.71 261 A 1 
ATOM 2104 N N   . GLN A 1 262 ? -19.363 -16.692  9.462   1.00 94.62 262 A 1 
ATOM 2105 C CA  . GLN A 1 262 ? -19.769 -17.868  10.230  1.00 93.51 262 A 1 
ATOM 2106 C C   . GLN A 1 262 ? -20.428 -17.527  11.571  1.00 93.16 262 A 1 
ATOM 2107 O O   . GLN A 1 262 ? -21.323 -18.254  12.016  1.00 89.76 262 A 1 
ATOM 2108 C CB  . GLN A 1 262 ? -18.553 -18.761  10.480  1.00 92.39 262 A 1 
ATOM 2109 C CG  . GLN A 1 262 ? -18.119 -19.519  9.215   1.00 84.62 262 A 1 
ATOM 2110 C CD  . GLN A 1 262 ? -16.947 -20.472  9.474   1.00 78.25 262 A 1 
ATOM 2111 O OE1 . GLN A 1 262 ? -16.408 -20.587  10.559  1.00 69.94 262 A 1 
ATOM 2112 N NE2 . GLN A 1 262 ? -16.532 -21.217  8.470   1.00 67.43 262 A 1 
ATOM 2113 N N   . ARG A 1 263 ? -19.978 -16.449  12.250  1.00 92.29 263 A 1 
ATOM 2114 C CA  . ARG A 1 263 ? -20.339 -16.196  13.650  1.00 90.87 263 A 1 
ATOM 2115 C C   . ARG A 1 263 ? -21.303 -15.028  13.849  1.00 91.00 263 A 1 
ATOM 2116 O O   . ARG A 1 263 ? -22.009 -15.014  14.858  1.00 87.44 263 A 1 
ATOM 2117 C CB  . ARG A 1 263 ? -19.075 -15.969  14.486  1.00 89.50 263 A 1 
ATOM 2118 C CG  . ARG A 1 263 ? -18.166 -17.206  14.510  1.00 85.01 263 A 1 
ATOM 2119 C CD  . ARG A 1 263 ? -16.907 -16.952  15.335  1.00 81.68 263 A 1 
ATOM 2120 N NE  . ARG A 1 263 ? -17.220 -16.811  16.773  1.00 75.22 263 A 1 
ATOM 2121 C CZ  . ARG A 1 263 ? -16.325 -16.577  17.728  1.00 70.06 263 A 1 
ATOM 2122 N NH1 . ARG A 1 263 ? -15.058 -16.439  17.464  1.00 63.84 263 A 1 
ATOM 2123 N NH2 . ARG A 1 263 ? -16.705 -16.486  18.964  1.00 62.78 263 A 1 
ATOM 2124 N N   . VAL A 1 264 ? -21.301 -14.059  12.955  1.00 92.33 264 A 1 
ATOM 2125 C CA  . VAL A 1 264 ? -22.077 -12.817  13.089  1.00 91.24 264 A 1 
ATOM 2126 C C   . VAL A 1 264 ? -23.235 -12.794  12.097  1.00 91.74 264 A 1 
ATOM 2127 O O   . VAL A 1 264 ? -24.383 -12.683  12.516  1.00 88.70 264 A 1 
ATOM 2128 C CB  . VAL A 1 264 ? -21.199 -11.561  12.953  1.00 90.28 264 A 1 
ATOM 2129 C CG1 . VAL A 1 264 ? -21.972 -10.313  13.366  1.00 84.97 264 A 1 
ATOM 2130 C CG2 . VAL A 1 264 ? -19.935 -11.645  13.824  1.00 85.66 264 A 1 
ATOM 2131 N N   . GLY A 1 265 ? -22.970 -12.931  10.811  1.00 92.23 265 A 1 
ATOM 2132 C CA  . GLY A 1 265 ? -24.020 -12.961  9.791   1.00 92.38 265 A 1 
ATOM 2133 C C   . GLY A 1 265 ? -23.500 -12.785  8.367   1.00 93.86 265 A 1 
ATOM 2134 O O   . GLY A 1 265 ? -22.359 -12.393  8.150   1.00 91.93 265 A 1 
ATOM 2135 N N   . HIS A 1 266 ? -24.366 -13.044  7.398   1.00 94.93 266 A 1 
ATOM 2136 C CA  . HIS A 1 266 ? -24.047 -12.988  5.974   1.00 95.27 266 A 1 
ATOM 2137 C C   . HIS A 1 266 ? -24.214 -11.571  5.397   1.00 95.26 266 A 1 
ATOM 2138 O O   . HIS A 1 266 ? -25.101 -11.313  4.579   1.00 92.17 266 A 1 
ATOM 2139 C CB  . HIS A 1 266 ? -24.875 -14.030  5.216   1.00 94.09 266 A 1 
ATOM 2140 C CG  . HIS A 1 266 ? -24.622 -15.437  5.671   1.00 92.09 266 A 1 
ATOM 2141 N ND1 . HIS A 1 266 ? -25.355 -16.123  6.618   1.00 78.34 266 A 1 
ATOM 2142 C CD2 . HIS A 1 266 ? -23.618 -16.272  5.260   1.00 77.88 266 A 1 
ATOM 2143 C CE1 . HIS A 1 266 ? -24.816 -17.332  6.769   1.00 79.89 266 A 1 
ATOM 2144 N NE2 . HIS A 1 266 ? -23.753 -17.470  5.957   1.00 81.09 266 A 1 
ATOM 2145 N N   . PHE A 1 267 ? -23.387 -10.640  5.841   1.00 95.05 267 A 1 
ATOM 2146 C CA  . PHE A 1 267 ? -23.371 -9.265   5.358   1.00 94.82 267 A 1 
ATOM 2147 C C   . PHE A 1 267 ? -21.957 -8.671   5.421   1.00 95.16 267 A 1 
ATOM 2148 O O   . PHE A 1 267 ? -21.141 -9.066   6.261   1.00 93.86 267 A 1 
ATOM 2149 C CB  . PHE A 1 267 ? -24.371 -8.412   6.151   1.00 93.84 267 A 1 
ATOM 2150 C CG  . PHE A 1 267 ? -24.049 -8.255   7.630   1.00 94.07 267 A 1 
ATOM 2151 C CD1 . PHE A 1 267 ? -24.501 -9.206   8.558   1.00 91.86 267 A 1 
ATOM 2152 C CD2 . PHE A 1 267 ? -23.298 -7.158   8.084   1.00 91.54 267 A 1 
ATOM 2153 C CE1 . PHE A 1 267 ? -24.198 -9.075   9.929   1.00 90.29 267 A 1 
ATOM 2154 C CE2 . PHE A 1 267 ? -22.992 -7.019   9.449   1.00 90.56 267 A 1 
ATOM 2155 C CZ  . PHE A 1 267 ? -23.434 -7.974   10.373  1.00 91.05 267 A 1 
ATOM 2156 N N   . ASP A 1 268 ? -21.687 -7.707   4.554   1.00 94.88 268 A 1 
ATOM 2157 C CA  . ASP A 1 268 ? -20.449 -6.935   4.580   1.00 95.39 268 A 1 
ATOM 2158 C C   . ASP A 1 268 ? -20.380 -6.090   5.868   1.00 95.06 268 A 1 
ATOM 2159 O O   . ASP A 1 268 ? -21.281 -5.277   6.108   1.00 92.80 268 A 1 
ATOM 2160 C CB  . ASP A 1 268 ? -20.379 -6.071   3.313   1.00 94.94 268 A 1 
ATOM 2161 C CG  . ASP A 1 268 ? -19.057 -5.319   3.172   1.00 95.34 268 A 1 
ATOM 2162 O OD1 . ASP A 1 268 ? -18.672 -4.595   4.121   1.00 90.21 268 A 1 
ATOM 2163 O OD2 . ASP A 1 268 ? -18.425 -5.446   2.104   1.00 89.72 268 A 1 
ATOM 2164 N N   . PRO A 1 269 ? -19.346 -6.235   6.706   1.00 94.86 269 A 1 
ATOM 2165 C CA  . PRO A 1 269 ? -19.257 -5.519   7.980   1.00 94.01 269 A 1 
ATOM 2166 C C   . PRO A 1 269 ? -19.310 -3.994   7.869   1.00 93.69 269 A 1 
ATOM 2167 O O   . PRO A 1 269 ? -19.734 -3.329   8.810   1.00 91.90 269 A 1 
ATOM 2168 C CB  . PRO A 1 269 ? -17.925 -5.959   8.586   1.00 93.01 269 A 1 
ATOM 2169 C CG  . PRO A 1 269 ? -17.702 -7.342   7.998   1.00 92.38 269 A 1 
ATOM 2170 C CD  . PRO A 1 269 ? -18.281 -7.215   6.590   1.00 94.33 269 A 1 
ATOM 2171 N N   . VAL A 1 270 ? -18.865 -3.433   6.743   1.00 93.61 270 A 1 
ATOM 2172 C CA  . VAL A 1 270 ? -18.789 -1.982   6.541   1.00 92.75 270 A 1 
ATOM 2173 C C   . VAL A 1 270 ? -20.016 -1.456   5.789   1.00 92.73 270 A 1 
ATOM 2174 O O   . VAL A 1 270 ? -20.637 -0.497   6.232   1.00 90.78 270 A 1 
ATOM 2175 C CB  . VAL A 1 270 ? -17.472 -1.604   5.829   1.00 91.74 270 A 1 
ATOM 2176 C CG1 . VAL A 1 270 ? -17.419 -0.126   5.441   1.00 87.59 270 A 1 
ATOM 2177 C CG2 . VAL A 1 270 ? -16.273 -1.873   6.748   1.00 88.21 270 A 1 
ATOM 2178 N N   . THR A 1 271 ? -20.394 -2.087   4.676   1.00 93.82 271 A 1 
ATOM 2179 C CA  . THR A 1 271 ? -21.487 -1.604   3.818   1.00 93.08 271 A 1 
ATOM 2180 C C   . THR A 1 271 ? -22.852 -2.204   4.170   1.00 93.07 271 A 1 
ATOM 2181 O O   . THR A 1 271 ? -23.873 -1.716   3.704   1.00 90.95 271 A 1 
ATOM 2182 C CB  . THR A 1 271 ? -21.200 -1.872   2.343   1.00 92.24 271 A 1 
ATOM 2183 O OG1 . THR A 1 271 ? -21.237 -3.257   2.090   1.00 87.44 271 A 1 
ATOM 2184 C CG2 . THR A 1 271 ? -19.839 -1.332   1.903   1.00 86.80 271 A 1 
ATOM 2185 N N   . ARG A 1 272 ? -22.866 -3.267   4.991   1.00 92.25 272 A 1 
ATOM 2186 C CA  . ARG A 1 272 ? -24.037 -4.091   5.335   1.00 92.08 272 A 1 
ATOM 2187 C C   . ARG A 1 272 ? -24.740 -4.745   4.138   1.00 92.69 272 A 1 
ATOM 2188 O O   . ARG A 1 272 ? -25.831 -5.281   4.298   1.00 89.73 272 A 1 
ATOM 2189 C CB  . ARG A 1 272 ? -25.018 -3.313   6.218   1.00 90.13 272 A 1 
ATOM 2190 C CG  . ARG A 1 272 ? -24.431 -2.946   7.586   1.00 87.50 272 A 1 
ATOM 2191 C CD  . ARG A 1 272 ? -25.491 -2.162   8.351   1.00 82.75 272 A 1 
ATOM 2192 N NE  . ARG A 1 272 ? -25.179 -2.034   9.783   1.00 78.26 272 A 1 
ATOM 2193 C CZ  . ARG A 1 272 ? -25.837 -1.251   10.623  1.00 72.75 272 A 1 
ATOM 2194 N NH1 . ARG A 1 272 ? -26.783 -0.455   10.218  1.00 65.89 272 A 1 
ATOM 2195 N NH2 . ARG A 1 272 ? -25.555 -1.278   11.881  1.00 66.90 272 A 1 
ATOM 2196 N N   . SER A 1 273 ? -24.132 -4.739   2.968   1.00 93.76 273 A 1 
ATOM 2197 C CA  . SER A 1 273 ? -24.650 -5.452   1.804   1.00 93.32 273 A 1 
ATOM 2198 C C   . SER A 1 273 ? -24.650 -6.961   2.063   1.00 93.97 273 A 1 
ATOM 2199 O O   . SER A 1 273 ? -23.737 -7.455   2.729   1.00 92.70 273 A 1 
ATOM 2200 C CB  . SER A 1 273 ? -23.825 -5.134   0.562   1.00 92.03 273 A 1 
ATOM 2201 O OG  . SER A 1 273 ? -23.857 -3.748   0.310   1.00 80.17 273 A 1 
ATOM 2202 N N   . PRO A 1 274 ? -25.638 -7.719   1.549   1.00 94.98 274 A 1 
ATOM 2203 C CA  . PRO A 1 274 ? -25.627 -9.174   1.649   1.00 94.85 274 A 1 
ATOM 2204 C C   . PRO A 1 274 ? -24.326 -9.755   1.094   1.00 95.15 274 A 1 
ATOM 2205 O O   . PRO A 1 274 ? -23.880 -9.358   0.016   1.00 93.72 274 A 1 
ATOM 2206 C CB  . PRO A 1 274 ? -26.844 -9.648   0.847   1.00 94.08 274 A 1 
ATOM 2207 C CG  . PRO A 1 274 ? -27.784 -8.444   0.877   1.00 92.28 274 A 1 
ATOM 2208 C CD  . PRO A 1 274 ? -26.818 -7.257   0.861   1.00 94.61 274 A 1 
ATOM 2209 N N   . LEU A 1 275 ? -23.734 -10.704  1.825   1.00 95.21 275 A 1 
ATOM 2210 C CA  . LEU A 1 275 ? -22.444 -11.278  1.487   1.00 95.69 275 A 1 
ATOM 2211 C C   . LEU A 1 275 ? -22.387 -12.744  1.906   1.00 95.94 275 A 1 
ATOM 2212 O O   . LEU A 1 275 ? -22.742 -13.087  3.030   1.00 94.31 275 A 1 
ATOM 2213 C CB  . LEU A 1 275 ? -21.351 -10.443  2.188   1.00 95.35 275 A 1 
ATOM 2214 C CG  . LEU A 1 275 ? -19.914 -10.912  1.920   1.00 95.29 275 A 1 
ATOM 2215 C CD1 . LEU A 1 275 ? -19.518 -10.724  0.457   1.00 91.28 275 A 1 
ATOM 2216 C CD2 . LEU A 1 275 ? -18.942 -10.116  2.790   1.00 91.14 275 A 1 
ATOM 2217 N N   . THR A 1 276 ? -21.892 -13.608  1.017   1.00 95.95 276 A 1 
ATOM 2218 C CA  . THR A 1 276 ? -21.565 -15.000  1.330   1.00 95.43 276 A 1 
ATOM 2219 C C   . THR A 1 276 ? -20.079 -15.260  1.087   1.00 95.79 276 A 1 
ATOM 2220 O O   . THR A 1 276 ? -19.399 -14.491  0.412   1.00 94.09 276 A 1 
ATOM 2221 C CB  . THR A 1 276 ? -22.429 -15.998  0.537   1.00 94.00 276 A 1 
ATOM 2222 O OG1 . THR A 1 276 ? -22.113 -15.987  -0.830  1.00 85.28 276 A 1 
ATOM 2223 C CG2 . THR A 1 276 ? -23.927 -15.716  0.682   1.00 83.04 276 A 1 
ATOM 2224 N N   . GLN A 1 277 ? -19.561 -16.359  1.644   1.00 95.36 277 A 1 
ATOM 2225 C CA  . GLN A 1 277 ? -18.137 -16.688  1.551   1.00 94.98 277 A 1 
ATOM 2226 C C   . GLN A 1 277 ? -17.677 -16.910  0.098   1.00 95.05 277 A 1 
ATOM 2227 O O   . GLN A 1 277 ? -16.566 -16.544  -0.258  1.00 93.15 277 A 1 
ATOM 2228 C CB  . GLN A 1 277 ? -17.877 -17.909  2.439   1.00 93.02 277 A 1 
ATOM 2229 C CG  . GLN A 1 277 ? -16.379 -18.230  2.570   1.00 84.82 277 A 1 
ATOM 2230 C CD  . GLN A 1 277 ? -16.101 -19.341  3.588   1.00 81.83 277 A 1 
ATOM 2231 O OE1 . GLN A 1 277 ? -16.968 -19.851  4.277   1.00 74.25 277 A 1 
ATOM 2232 N NE2 . GLN A 1 277 ? -14.867 -19.758  3.735   1.00 71.44 277 A 1 
ATOM 2233 N N   . GLU A 1 278 ? -18.565 -17.427  -0.761  1.00 95.79 278 A 1 
ATOM 2234 C CA  . GLU A 1 278 ? -18.305 -17.683  -2.174  1.00 95.23 278 A 1 
ATOM 2235 C C   . GLU A 1 278 ? -18.134 -16.396  -3.000  1.00 95.70 278 A 1 
ATOM 2236 O O   . GLU A 1 278 ? -17.555 -16.428  -4.086  1.00 93.49 278 A 1 
ATOM 2237 C CB  . GLU A 1 278 ? -19.439 -18.519  -2.792  1.00 93.89 278 A 1 
ATOM 2238 C CG  . GLU A 1 278 ? -19.738 -19.850  -2.084  1.00 83.65 278 A 1 
ATOM 2239 C CD  . GLU A 1 278 ? -20.526 -19.707  -0.770  1.00 72.63 278 A 1 
ATOM 2240 O OE1 . GLU A 1 278 ? -20.568 -20.700  -0.002  1.00 63.84 278 A 1 
ATOM 2241 O OE2 . GLU A 1 278 ? -21.082 -18.613  -0.506  1.00 64.81 278 A 1 
ATOM 2242 N N   . GLN A 1 279 ? -18.611 -15.267  -2.488  1.00 95.87 279 A 1 
ATOM 2243 C CA  . GLN A 1 279 ? -18.473 -13.963  -3.142  1.00 95.43 279 A 1 
ATOM 2244 C C   . GLN A 1 279 ? -17.132 -13.276  -2.842  1.00 95.97 279 A 1 
ATOM 2245 O O   . GLN A 1 279 ? -16.831 -12.242  -3.432  1.00 94.48 279 A 1 
ATOM 2246 C CB  . GLN A 1 279 ? -19.632 -13.047  -2.739  1.00 94.61 279 A 1 
ATOM 2247 C CG  . GLN A 1 279 ? -21.001 -13.562  -3.200  1.00 92.45 279 A 1 
ATOM 2248 C CD  . GLN A 1 279 ? -22.109 -12.614  -2.735  1.00 92.37 279 A 1 
ATOM 2249 O OE1 . GLN A 1 279 ? -22.394 -12.479  -1.562  1.00 83.90 279 A 1 
ATOM 2250 N NE2 . GLN A 1 279 ? -22.737 -11.901  -3.638  1.00 82.36 279 A 1 
ATOM 2251 N N   . LEU A 1 280 ? -16.327 -13.821  -1.917  1.00 96.13 280 A 1 
ATOM 2252 C CA  . LEU A 1 280 ? -15.031 -13.259  -1.574  1.00 96.22 280 A 1 
ATOM 2253 C C   . LEU A 1 280 ? -14.034 -13.484  -2.711  1.00 96.30 280 A 1 
ATOM 2254 O O   . LEU A 1 280 ? -13.784 -14.609  -3.137  1.00 95.14 280 A 1 
ATOM 2255 C CB  . LEU A 1 280 ? -14.494 -13.866  -0.265  1.00 96.07 280 A 1 
ATOM 2256 C CG  . LEU A 1 280 ? -15.365 -13.590  0.977   1.00 95.16 280 A 1 
ATOM 2257 C CD1 . LEU A 1 280 ? -14.745 -14.306  2.183   1.00 92.26 280 A 1 
ATOM 2258 C CD2 . LEU A 1 280 ? -15.462 -12.100  1.299   1.00 91.71 280 A 1 
ATOM 2259 N N   . ILE A 1 281 ? -13.413 -12.404  -3.152  1.00 96.63 281 A 1 
ATOM 2260 C CA  . ILE A 1 281 ? -12.423 -12.409  -4.230  1.00 96.63 281 A 1 
ATOM 2261 C C   . ILE A 1 281 ? -11.039 -12.169  -3.617  1.00 96.67 281 A 1 
ATOM 2262 O O   . ILE A 1 281 ? -10.873 -11.209  -2.869  1.00 95.40 281 A 1 
ATOM 2263 C CB  . ILE A 1 281 ? -12.800 -11.354  -5.292  1.00 96.11 281 A 1 
ATOM 2264 C CG1 . ILE A 1 281 ? -14.169 -11.694  -5.926  1.00 94.20 281 A 1 
ATOM 2265 C CG2 . ILE A 1 281 ? -11.716 -11.259  -6.373  1.00 94.17 281 A 1 
ATOM 2266 C CD1 . ILE A 1 281 ? -14.762 -10.547  -6.733  1.00 88.48 281 A 1 
ATOM 2267 N N   . PRO A 1 282 ? -10.023 -12.998  -3.922  1.00 96.35 282 A 1 
ATOM 2268 C CA  . PRO A 1 282 ? -8.666  -12.737  -3.460  1.00 95.70 282 A 1 
ATOM 2269 C C   . PRO A 1 282 ? -8.131  -11.443  -4.071  1.00 96.18 282 A 1 
ATOM 2270 O O   . PRO A 1 282 ? -8.058  -11.300  -5.292  1.00 95.04 282 A 1 
ATOM 2271 C CB  . PRO A 1 282 ? -7.857  -13.972  -3.880  1.00 94.28 282 A 1 
ATOM 2272 C CG  . PRO A 1 282 ? -8.616  -14.508  -5.095  1.00 90.78 282 A 1 
ATOM 2273 C CD  . PRO A 1 282 ? -10.077 -14.176  -4.774  1.00 94.29 282 A 1 
ATOM 2274 N N   . ASN A 1 283 ? -7.736  -10.483  -3.231  1.00 96.28 283 A 1 
ATOM 2275 C CA  . ASN A 1 283 ? -7.157  -9.226   -3.686  1.00 96.66 283 A 1 
ATOM 2276 C C   . ASN A 1 283 ? -5.650  -9.398   -3.944  1.00 96.30 283 A 1 
ATOM 2277 O O   . ASN A 1 283 ? -4.810  -9.031   -3.121  1.00 94.68 283 A 1 
ATOM 2278 C CB  . ASN A 1 283 ? -7.512  -8.108   -2.689  1.00 96.56 283 A 1 
ATOM 2279 C CG  . ASN A 1 283 ? -7.231  -6.726   -3.263  1.00 97.08 283 A 1 
ATOM 2280 O OD1 . ASN A 1 283 ? -6.491  -6.528   -4.216  1.00 94.05 283 A 1 
ATOM 2281 N ND2 . ASN A 1 283 ? -7.849  -5.716   -2.700  1.00 93.66 283 A 1 
ATOM 2282 N N   . LEU A 1 284 ? -5.331  -9.982   -5.088  1.00 95.96 284 A 1 
ATOM 2283 C CA  . LEU A 1 284 ? -3.958  -10.330  -5.448  1.00 95.10 284 A 1 
ATOM 2284 C C   . LEU A 1 284 ? -3.022  -9.115   -5.497  1.00 95.00 284 A 1 
ATOM 2285 O O   . LEU A 1 284 ? -1.886  -9.201   -5.042  1.00 93.95 284 A 1 
ATOM 2286 C CB  . LEU A 1 284 ? -3.951  -11.071  -6.801  1.00 94.57 284 A 1 
ATOM 2287 C CG  . LEU A 1 284 ? -4.725  -12.409  -6.816  1.00 93.09 284 A 1 
ATOM 2288 C CD1 . LEU A 1 284 ? -4.699  -12.994  -8.224  1.00 89.26 284 A 1 
ATOM 2289 C CD2 . LEU A 1 284 ? -4.133  -13.437  -5.858  1.00 88.57 284 A 1 
ATOM 2290 N N   . ALA A 1 285 ? -3.501  -7.976   -5.976  1.00 95.47 285 A 1 
ATOM 2291 C CA  . ALA A 1 285 ? -2.724  -6.740   -5.992  1.00 95.27 285 A 1 
ATOM 2292 C C   . ALA A 1 285 ? -2.375  -6.276   -4.569  1.00 95.69 285 A 1 
ATOM 2293 O O   . ALA A 1 285 ? -1.216  -5.977   -4.286  1.00 94.71 285 A 1 
ATOM 2294 C CB  . ALA A 1 285 ? -3.494  -5.674   -6.772  1.00 94.53 285 A 1 
ATOM 2295 N N   . MET A 1 286 ? -3.336  -6.291   -3.640  1.00 96.54 286 A 1 
ATOM 2296 C CA  . MET A 1 286 ? -3.072  -5.971   -2.239  1.00 96.69 286 A 1 
ATOM 2297 C C   . MET A 1 286 ? -2.126  -6.970   -1.580  1.00 96.37 286 A 1 
ATOM 2298 O O   . MET A 1 286 ? -1.289  -6.571   -0.778  1.00 95.60 286 A 1 
ATOM 2299 C CB  . MET A 1 286 ? -4.376  -5.895   -1.435  1.00 96.23 286 A 1 
ATOM 2300 C CG  . MET A 1 286 ? -5.097  -4.563   -1.630  1.00 89.60 286 A 1 
ATOM 2301 S SD  . MET A 1 286 ? -4.155  -3.072   -1.182  1.00 90.25 286 A 1 
ATOM 2302 C CE  . MET A 1 286 ? -3.775  -3.403   0.556   1.00 80.94 286 A 1 
ATOM 2303 N N   . LYS A 1 287 ? -2.211  -8.254   -1.938  1.00 96.10 287 A 1 
ATOM 2304 C CA  . LYS A 1 287 ? -1.260  -9.260   -1.455  1.00 95.21 287 A 1 
ATOM 2305 C C   . LYS A 1 287 ? 0.173   -8.906   -1.864  1.00 94.88 287 A 1 
ATOM 2306 O O   . LYS A 1 287 ? 1.068   -8.985   -1.031  1.00 93.92 287 A 1 
ATOM 2307 C CB  . LYS A 1 287 ? -1.679  -10.645  -1.953  1.00 94.45 287 A 1 
ATOM 2308 C CG  . LYS A 1 287 ? -0.822  -11.788  -1.368  1.00 91.44 287 A 1 
ATOM 2309 C CD  . LYS A 1 287 ? -1.018  -11.960  0.136   1.00 85.73 287 A 1 
ATOM 2310 C CE  . LYS A 1 287 ? -0.228  -13.136  0.692   1.00 81.34 287 A 1 
ATOM 2311 N NZ  . LYS A 1 287 ? 1.198   -12.800  0.828   1.00 72.98 287 A 1 
ATOM 2312 N N   . GLU A 1 288 ? 0.381   -8.458   -3.098  1.00 95.12 288 A 1 
ATOM 2313 C CA  . GLU A 1 288 ? 1.685   -8.013   -3.582  1.00 94.05 288 A 1 
ATOM 2314 C C   . GLU A 1 288 ? 2.192   -6.762   -2.845  1.00 94.14 288 A 1 
ATOM 2315 O O   . GLU A 1 288 ? 3.357   -6.710   -2.469  1.00 93.11 288 A 1 
ATOM 2316 C CB  . GLU A 1 288 ? 1.645   -7.735   -5.093  1.00 93.09 288 A 1 
ATOM 2317 C CG  . GLU A 1 288 ? 1.426   -9.007   -5.904  1.00 87.75 288 A 1 
ATOM 2318 C CD  . GLU A 1 288 ? 1.516   -8.796   -7.423  1.00 83.80 288 A 1 
ATOM 2319 O OE1 . GLU A 1 288 ? 1.012   -9.663   -8.160  1.00 76.49 288 A 1 
ATOM 2320 O OE2 . GLU A 1 288 ? 2.244   -7.898   -7.877  1.00 77.17 288 A 1 
ATOM 2321 N N   . VAL A 1 289 ? 1.312   -5.789   -2.600  1.00 95.54 289 A 1 
ATOM 2322 C CA  . VAL A 1 289 ? 1.653   -4.585   -1.818  1.00 95.53 289 A 1 
ATOM 2323 C C   . VAL A 1 289 ? 2.105   -4.959   -0.410  1.00 95.36 289 A 1 
ATOM 2324 O O   . VAL A 1 289 ? 3.128   -4.480   0.057   1.00 94.59 289 A 1 
ATOM 2325 C CB  . VAL A 1 289 ? 0.454   -3.621   -1.742  1.00 95.67 289 A 1 
ATOM 2326 C CG1 . VAL A 1 289 ? 0.733   -2.427   -0.818  1.00 93.21 289 A 1 
ATOM 2327 C CG2 . VAL A 1 289 ? 0.100   -3.045   -3.109  1.00 93.37 289 A 1 
ATOM 2328 N N   . ILE A 1 290 ? 1.354   -5.836   0.260   1.00 96.06 290 A 1 
ATOM 2329 C CA  . ILE A 1 290 ? 1.653   -6.277   1.625   1.00 95.68 290 A 1 
ATOM 2330 C C   . ILE A 1 290 ? 2.959   -7.079   1.664   1.00 94.60 290 A 1 
ATOM 2331 O O   . ILE A 1 290 ? 3.777   -6.866   2.551   1.00 93.59 290 A 1 
ATOM 2332 C CB  . ILE A 1 290 ? 0.457   -7.059   2.202   1.00 95.67 290 A 1 
ATOM 2333 C CG1 . ILE A 1 290 ? -0.730  -6.094   2.441   1.00 94.28 290 A 1 
ATOM 2334 C CG2 . ILE A 1 290 ? 0.820   -7.776   3.509   1.00 94.17 290 A 1 
ATOM 2335 C CD1 . ILE A 1 290 ? -2.065  -6.804   2.665   1.00 89.87 290 A 1 
ATOM 2336 N N   . ASP A 1 291 ? 3.176   -7.975   0.702   1.00 94.13 291 A 1 
ATOM 2337 C CA  . ASP A 1 291 ? 4.404   -8.764   0.633   1.00 92.46 291 A 1 
ATOM 2338 C C   . ASP A 1 291 ? 5.639   -7.881   0.396   1.00 91.88 291 A 1 
ATOM 2339 O O   . ASP A 1 291 ? 6.664   -8.078   1.054   1.00 90.17 291 A 1 
ATOM 2340 C CB  . ASP A 1 291 ? 4.283   -9.847   -0.454  1.00 91.24 291 A 1 
ATOM 2341 C CG  . ASP A 1 291 ? 3.346   -10.990  -0.073  1.00 88.88 291 A 1 
ATOM 2342 O OD1 . ASP A 1 291 ? 3.040   -11.192  1.127   1.00 85.20 291 A 1 
ATOM 2343 O OD2 . ASP A 1 291 ? 2.933   -11.778  -0.957  1.00 84.69 291 A 1 
ATOM 2344 N N   . ALA A 1 292 ? 5.529   -6.860   -0.471  1.00 92.92 292 A 1 
ATOM 2345 C CA  . ALA A 1 292 ? 6.586   -5.877   -0.671  1.00 92.16 292 A 1 
ATOM 2346 C C   . ALA A 1 292 ? 6.851   -5.075   0.608   1.00 91.97 292 A 1 
ATOM 2347 O O   . ALA A 1 292 ? 7.998   -4.967   1.041   1.00 90.51 292 A 1 
ATOM 2348 C CB  . ALA A 1 292 ? 6.204   -4.970   -1.843  1.00 91.60 292 A 1 
ATOM 2349 N N   . PHE A 1 293 ? 5.800   -4.605   1.285   1.00 93.68 293 A 1 
ATOM 2350 C CA  . PHE A 1 293 ? 5.917   -3.880   2.543   1.00 92.86 293 A 1 
ATOM 2351 C C   . PHE A 1 293 ? 6.612   -4.712   3.633   1.00 91.93 293 A 1 
ATOM 2352 O O   . PHE A 1 293 ? 7.509   -4.216   4.301   1.00 90.90 293 A 1 
ATOM 2353 C CB  . PHE A 1 293 ? 4.524   -3.437   3.008   1.00 93.02 293 A 1 
ATOM 2354 C CG  . PHE A 1 293 ? 4.555   -2.656   4.301   1.00 93.17 293 A 1 
ATOM 2355 C CD1 . PHE A 1 293 ? 4.328   -3.295   5.536   1.00 90.90 293 A 1 
ATOM 2356 C CD2 . PHE A 1 293 ? 4.859   -1.282   4.285   1.00 91.22 293 A 1 
ATOM 2357 C CE1 . PHE A 1 293 ? 4.410   -2.573   6.734   1.00 90.50 293 A 1 
ATOM 2358 C CE2 . PHE A 1 293 ? 4.939   -0.552   5.485   1.00 90.32 293 A 1 
ATOM 2359 C CZ  . PHE A 1 293 ? 4.718   -1.198   6.702   1.00 90.93 293 A 1 
ATOM 2360 N N   . ILE A 1 294 ? 6.248   -5.987   3.783   1.00 91.50 294 A 1 
ATOM 2361 C CA  . ILE A 1 294 ? 6.887   -6.893   4.744   1.00 90.03 294 A 1 
ATOM 2362 C C   . ILE A 1 294 ? 8.364   -7.117   4.387   1.00 88.51 294 A 1 
ATOM 2363 O O   . ILE A 1 294 ? 9.205   -7.182   5.275   1.00 86.32 294 A 1 
ATOM 2364 C CB  . ILE A 1 294 ? 6.116   -8.229   4.823   1.00 89.50 294 A 1 
ATOM 2365 C CG1 . ILE A 1 294 ? 4.725   -8.021   5.464   1.00 87.78 294 A 1 
ATOM 2366 C CG2 . ILE A 1 294 ? 6.892   -9.289   5.627   1.00 87.40 294 A 1 
ATOM 2367 C CD1 . ILE A 1 294 ? 3.777   -9.219   5.296   1.00 83.72 294 A 1 
ATOM 2368 N N   . SER A 1 295 ? 8.686   -7.230   3.100   1.00 88.34 295 A 1 
ATOM 2369 C CA  . SER A 1 295 ? 10.064  -7.417   2.642   1.00 85.68 295 A 1 
ATOM 2370 C C   . SER A 1 295 ? 10.949  -6.211   2.935   1.00 83.95 295 A 1 
ATOM 2371 O O   . SER A 1 295 ? 12.108  -6.376   3.307   1.00 81.37 295 A 1 
ATOM 2372 C CB  . SER A 1 295 ? 10.072  -7.715   1.143   1.00 84.31 295 A 1 
ATOM 2373 O OG  . SER A 1 295 ? 11.377  -8.089   0.736   1.00 73.92 295 A 1 
ATOM 2374 N N   . GLU A 1 296 ? 10.409  -4.997   2.804   1.00 85.42 296 A 1 
ATOM 2375 C CA  . GLU A 1 296 ? 11.135  -3.749   3.056   1.00 84.16 296 A 1 
ATOM 2376 C C   . GLU A 1 296 ? 11.187  -3.376   4.541   1.00 83.96 296 A 1 
ATOM 2377 O O   . GLU A 1 296 ? 12.119  -2.701   4.979   1.00 81.55 296 A 1 
ATOM 2378 C CB  . GLU A 1 296 ? 10.488  -2.623   2.237   1.00 82.94 296 A 1 
ATOM 2379 C CG  . GLU A 1 296 ? 10.730  -2.792   0.733   1.00 77.42 296 A 1 
ATOM 2380 C CD  . GLU A 1 296 ? 10.021  -1.732   -0.134  1.00 71.97 296 A 1 
ATOM 2381 O OE1 . GLU A 1 296 ? 10.094  -1.869   -1.383  1.00 65.82 296 A 1 
ATOM 2382 O OE2 . GLU A 1 296 ? 9.412   -0.796   0.429   1.00 65.73 296 A 1 
ATOM 2383 N N   . ASN A 1 297 ? 10.216  -3.846   5.342   1.00 84.74 297 A 1 
ATOM 2384 C CA  . ASN A 1 297 ? 10.056  -3.497   6.749   1.00 84.23 297 A 1 
ATOM 2385 C C   . ASN A 1 297 ? 10.143  -4.732   7.644   1.00 83.46 297 A 1 
ATOM 2386 O O   . ASN A 1 297 ? 9.137   -5.231   8.152   1.00 79.92 297 A 1 
ATOM 2387 C CB  . ASN A 1 297 ? 8.749   -2.718   6.929   1.00 83.97 297 A 1 
ATOM 2388 C CG  . ASN A 1 297 ? 8.724   -1.403   6.161   1.00 83.87 297 A 1 
ATOM 2389 O OD1 . ASN A 1 297 ? 9.187   -0.386   6.639   1.00 77.39 297 A 1 
ATOM 2390 N ND2 . ASN A 1 297 ? 8.171   -1.395   4.969   1.00 77.71 297 A 1 
ATOM 2391 N N   . GLY A 1 298 ? 11.350  -5.230   7.886   1.00 81.03 298 A 1 
ATOM 2392 C CA  . GLY A 1 298 ? 11.562  -6.442   8.684   1.00 78.60 298 A 1 
ATOM 2393 C C   . GLY A 1 298 ? 11.072  -6.372   10.131  1.00 79.20 298 A 1 
ATOM 2394 O O   . GLY A 1 298 ? 10.835  -7.410   10.746  1.00 75.49 298 A 1 
ATOM 2395 N N   . TRP A 1 299 ? 10.877  -5.172   10.673  1.00 82.47 299 A 1 
ATOM 2396 C CA  . TRP A 1 299 ? 10.304  -4.930   12.002  1.00 81.56 299 A 1 
ATOM 2397 C C   . TRP A 1 299 ? 8.808   -5.255   12.109  1.00 80.42 299 A 1 
ATOM 2398 O O   . TRP A 1 299 ? 8.297   -5.362   13.218  1.00 77.89 299 A 1 
ATOM 2399 C CB  . TRP A 1 299 ? 10.551  -3.468   12.380  1.00 81.42 299 A 1 
ATOM 2400 C CG  . TRP A 1 299 ? 9.942   -2.460   11.435  1.00 82.66 299 A 1 
ATOM 2401 C CD1 . TRP A 1 299 ? 10.597  -1.818   10.447  1.00 79.62 299 A 1 
ATOM 2402 C CD2 . TRP A 1 299 ? 8.560   -1.994   11.374  1.00 82.33 299 A 1 
ATOM 2403 N NE1 . TRP A 1 299 ? 9.713   -0.988   9.757   1.00 79.43 299 A 1 
ATOM 2404 C CE2 . TRP A 1 299 ? 8.449   -1.081   10.295  1.00 80.70 299 A 1 
ATOM 2405 C CE3 . TRP A 1 299 ? 7.399   -2.265   12.119  1.00 79.78 299 A 1 
ATOM 2406 C CZ2 . TRP A 1 299 ? 7.219   -0.479   9.947   1.00 79.42 299 A 1 
ATOM 2407 C CZ3 . TRP A 1 299 ? 6.181   -1.665   11.775  1.00 77.39 299 A 1 
ATOM 2408 C CH2 . TRP A 1 299 ? 6.085   -0.794   10.699  1.00 77.27 299 A 1 
ATOM 2409 N N   . VAL A 1 300 ? 8.088   -5.420   10.989  1.00 82.29 300 A 1 
ATOM 2410 C CA  . VAL A 1 300 ? 6.651   -5.719   10.968  1.00 81.60 300 A 1 
ATOM 2411 C C   . VAL A 1 300 ? 6.324   -6.991   11.748  1.00 79.89 300 A 1 
ATOM 2412 O O   . VAL A 1 300 ? 5.275   -7.077   12.374  1.00 74.05 300 A 1 
ATOM 2413 C CB  . VAL A 1 300 ? 6.151   -5.853   9.518   1.00 80.48 300 A 1 
ATOM 2414 C CG1 . VAL A 1 300 ? 4.742   -6.438   9.410   1.00 74.03 300 A 1 
ATOM 2415 C CG2 . VAL A 1 300 ? 6.116   -4.479   8.858   1.00 75.23 300 A 1 
ATOM 2416 N N   . GLU A 1 301 ? 7.232   -7.963   11.755  1.00 77.84 301 A 1 
ATOM 2417 C CA  . GLU A 1 301 ? 7.029   -9.225   12.456  1.00 73.68 301 A 1 
ATOM 2418 C C   . GLU A 1 301 ? 7.124   -9.091   13.994  1.00 70.49 301 A 1 
ATOM 2419 O O   . GLU A 1 301 ? 6.861   -10.061  14.708  1.00 61.92 301 A 1 
ATOM 2420 C CB  . GLU A 1 301 ? 7.986   -10.291  11.887  1.00 69.09 301 A 1 
ATOM 2421 C CG  . GLU A 1 301 ? 7.866   -10.517  10.359  1.00 63.99 301 A 1 
ATOM 2422 C CD  . GLU A 1 301 ? 6.512   -11.127  9.884   1.00 58.97 301 A 1 
ATOM 2423 O OE1 . GLU A 1 301 ? 6.347   -11.373  8.665   1.00 52.58 301 A 1 
ATOM 2424 O OE2 . GLU A 1 301 ? 5.577   -11.371  10.686  1.00 54.86 301 A 1 
ATOM 2425 N N   . ASP A 1 302 ? 7.430   -7.896   14.511  1.00 64.89 302 A 1 
ATOM 2426 C CA  . ASP A 1 302 ? 7.339   -7.561   15.935  1.00 59.62 302 A 1 
ATOM 2427 C C   . ASP A 1 302 ? 5.916   -7.332   16.423  1.00 58.06 302 A 1 
ATOM 2428 O O   . ASP A 1 302 ? 5.682   -7.370   17.635  1.00 51.99 302 A 1 
ATOM 2429 C CB  . ASP A 1 302 ? 8.151   -6.289   16.259  1.00 53.22 302 A 1 
ATOM 2430 C CG  . ASP A 1 302 ? 9.647   -6.510   16.352  1.00 48.79 302 A 1 
ATOM 2431 O OD1 . ASP A 1 302 ? 10.180  -7.391   15.667  1.00 44.81 302 A 1 
ATOM 2432 O OD2 . ASP A 1 302 ? 10.292  -5.878   17.229  1.00 44.17 302 A 1 
ATOM 2433 N N   . TYR A 1 303 ? 4.972   -7.047   15.502  1.00 55.53 303 A 1 
ATOM 2434 C CA  . TYR A 1 303 ? 3.613   -6.644   15.822  1.00 51.51 303 A 1 
ATOM 2435 C C   . TYR A 1 303 ? 2.614   -7.806   15.820  1.00 47.27 303 A 1 
ATOM 2436 O O   . TYR A 1 303 ? 2.735   -8.726   14.986  1.00 42.45 303 A 1 
ATOM 2437 C CB  . TYR A 1 303 ? 3.174   -5.500   14.902  1.00 46.44 303 A 1 
ATOM 2438 C CG  . TYR A 1 303 ? 3.823   -4.162   15.249  1.00 44.95 303 A 1 
ATOM 2439 C CD1 . TYR A 1 303 ? 3.177   -3.274   16.136  1.00 42.08 303 A 1 
ATOM 2440 C CD2 . TYR A 1 303 ? 5.065   -3.809   14.705  1.00 40.18 303 A 1 
ATOM 2441 C CE1 . TYR A 1 303 ? 3.770   -2.050   16.468  1.00 37.23 303 A 1 
ATOM 2442 C CE2 . TYR A 1 303 ? 5.665   -2.590   15.045  1.00 39.12 303 A 1 
ATOM 2443 C CZ  . TYR A 1 303 ? 5.011   -1.702   15.925  1.00 36.51 303 A 1 
ATOM 2444 O OH  . TYR A 1 303 ? 5.581   -0.510   16.257  1.00 37.58 303 A 1 
ATOM 2445 O OXT . TYR A 1 303 ? 1.700   -7.774   16.698  1.00 40.59 303 A 1 
ATOM 2446 N N   . MET B 2 1   ? -35.426 91.255   -73.533 1.00 19.88 1   B 1 
ATOM 2447 C CA  . MET B 2 1   ? -35.390 89.834   -73.151 1.00 26.81 1   B 1 
ATOM 2448 C C   . MET B 2 1   ? -35.267 89.760   -71.629 1.00 27.77 1   B 1 
ATOM 2449 O O   . MET B 2 1   ? -34.232 90.093   -71.092 1.00 26.45 1   B 1 
ATOM 2450 C CB  . MET B 2 1   ? -34.223 89.121   -73.827 1.00 26.56 1   B 1 
ATOM 2451 C CG  . MET B 2 1   ? -34.557 88.717   -75.270 1.00 25.35 1   B 1 
ATOM 2452 S SD  . MET B 2 1   ? -33.121 88.142   -76.186 1.00 24.23 1   B 1 
ATOM 2453 C CE  . MET B 2 1   ? -33.919 87.229   -77.534 1.00 23.61 1   B 1 
ATOM 2454 N N   . LYS B 2 2   ? -36.382 89.446   -70.953 1.00 27.26 2   B 1 
ATOM 2455 C CA  . LYS B 2 2   ? -36.426 89.394   -69.491 1.00 33.57 2   B 1 
ATOM 2456 C C   . LYS B 2 2   ? -35.721 88.101   -69.057 1.00 31.41 2   B 1 
ATOM 2457 O O   . LYS B 2 2   ? -36.295 87.031   -69.188 1.00 30.34 2   B 1 
ATOM 2458 C CB  . LYS B 2 2   ? -37.888 89.424   -68.996 1.00 33.66 2   B 1 
ATOM 2459 C CG  . LYS B 2 2   ? -38.537 90.805   -69.136 1.00 31.54 2   B 1 
ATOM 2460 C CD  . LYS B 2 2   ? -39.991 90.790   -68.619 1.00 31.06 2   B 1 
ATOM 2461 C CE  . LYS B 2 2   ? -40.601 92.202   -68.643 1.00 28.54 2   B 1 
ATOM 2462 N NZ  . LYS B 2 2   ? -41.994 92.227   -68.158 1.00 27.61 2   B 1 
ATOM 2463 N N   . GLY B 2 3   ? -34.459 88.230   -68.636 1.00 27.22 3   B 1 
ATOM 2464 C CA  . GLY B 2 3   ? -33.709 87.108   -68.090 1.00 32.86 3   B 1 
ATOM 2465 C C   . GLY B 2 3   ? -34.460 86.560   -66.886 1.00 32.71 3   B 1 
ATOM 2466 O O   . GLY B 2 3   ? -34.555 87.230   -65.857 1.00 31.00 3   B 1 
ATOM 2467 N N   . LYS B 2 4   ? -35.072 85.359   -67.074 1.00 30.89 4   B 1 
ATOM 2468 C CA  . LYS B 2 4   ? -35.690 84.647   -65.949 1.00 36.30 4   B 1 
ATOM 2469 C C   . LYS B 2 4   ? -34.545 84.211   -65.037 1.00 34.49 4   B 1 
ATOM 2470 O O   . LYS B 2 4   ? -33.814 83.287   -65.372 1.00 33.89 4   B 1 
ATOM 2471 C CB  . LYS B 2 4   ? -36.498 83.435   -66.443 1.00 36.50 4   B 1 
ATOM 2472 C CG  . LYS B 2 4   ? -37.864 83.791   -67.030 1.00 35.03 4   B 1 
ATOM 2473 C CD  . LYS B 2 4   ? -38.585 82.498   -67.449 1.00 35.12 4   B 1 
ATOM 2474 C CE  . LYS B 2 4   ? -40.035 82.742   -67.901 1.00 31.93 4   B 1 
ATOM 2475 N NZ  . LYS B 2 4   ? -40.698 81.475   -68.301 1.00 31.38 4   B 1 
ATOM 2476 N N   . GLU B 2 5   ? -34.385 84.937   -63.946 1.00 29.54 5   B 1 
ATOM 2477 C CA  . GLU B 2 5   ? -33.537 84.462   -62.854 1.00 35.88 5   B 1 
ATOM 2478 C C   . GLU B 2 5   ? -34.174 83.179   -62.300 1.00 33.41 5   B 1 
ATOM 2479 O O   . GLU B 2 5   ? -35.087 83.222   -61.480 1.00 33.68 5   B 1 
ATOM 2480 C CB  . GLU B 2 5   ? -33.387 85.529   -61.769 1.00 37.07 5   B 1 
ATOM 2481 C CG  . GLU B 2 5   ? -32.486 86.705   -62.179 1.00 34.20 5   B 1 
ATOM 2482 C CD  . GLU B 2 5   ? -32.356 87.776   -61.080 1.00 31.86 5   B 1 
ATOM 2483 O OE1 . GLU B 2 5   ? -31.331 88.488   -61.085 1.00 29.14 5   B 1 
ATOM 2484 O OE2 . GLU B 2 5   ? -33.301 87.878   -60.251 1.00 34.68 5   B 1 
ATOM 2485 N N   . GLU B 2 6   ? -33.750 82.018   -62.867 1.00 33.92 6   B 1 
ATOM 2486 C CA  . GLU B 2 6   ? -34.079 80.719   -62.290 1.00 38.48 6   B 1 
ATOM 2487 C C   . GLU B 2 6   ? -33.430 80.666   -60.906 1.00 35.51 6   B 1 
ATOM 2488 O O   . GLU B 2 6   ? -32.228 80.481   -60.758 1.00 35.54 6   B 1 
ATOM 2489 C CB  . GLU B 2 6   ? -33.662 79.564   -63.206 1.00 39.12 6   B 1 
ATOM 2490 C CG  . GLU B 2 6   ? -34.637 79.418   -64.386 1.00 36.99 6   B 1 
ATOM 2491 C CD  . GLU B 2 6   ? -34.341 78.227   -65.316 1.00 35.13 6   B 1 
ATOM 2492 O OE1 . GLU B 2 6   ? -35.315 77.793   -65.983 1.00 32.94 6   B 1 
ATOM 2493 O OE2 . GLU B 2 6   ? -33.175 77.809   -65.382 1.00 37.21 6   B 1 
ATOM 2494 N N   . LYS B 2 7   ? -34.250 80.929   -59.904 1.00 32.76 7   B 1 
ATOM 2495 C CA  . LYS B 2 7   ? -33.854 80.700   -58.519 1.00 38.63 7   B 1 
ATOM 2496 C C   . LYS B 2 7   ? -33.644 79.190   -58.357 1.00 36.69 7   B 1 
ATOM 2497 O O   . LYS B 2 7   ? -34.605 78.464   -58.104 1.00 35.71 7   B 1 
ATOM 2498 C CB  . LYS B 2 7   ? -34.913 81.225   -57.540 1.00 38.06 7   B 1 
ATOM 2499 C CG  . LYS B 2 7   ? -34.901 82.753   -57.423 1.00 35.48 7   B 1 
ATOM 2500 C CD  . LYS B 2 7   ? -35.898 83.216   -56.341 1.00 33.93 7   B 1 
ATOM 2501 C CE  . LYS B 2 7   ? -35.802 84.737   -56.144 1.00 30.74 7   B 1 
ATOM 2502 N NZ  . LYS B 2 7   ? -36.679 85.216   -55.066 1.00 30.01 7   B 1 
ATOM 2503 N N   . GLU B 2 8   ? -32.400 78.755   -58.564 1.00 38.28 8   B 1 
ATOM 2504 C CA  . GLU B 2 8   ? -31.981 77.414   -58.158 1.00 42.10 8   B 1 
ATOM 2505 C C   . GLU B 2 8   ? -32.218 77.291   -56.652 1.00 39.96 8   B 1 
ATOM 2506 O O   . GLU B 2 8   ? -31.436 77.739   -55.814 1.00 38.87 8   B 1 
ATOM 2507 C CB  . GLU B 2 8   ? -30.519 77.137   -58.535 1.00 41.99 8   B 1 
ATOM 2508 C CG  . GLU B 2 8   ? -30.337 76.867   -60.032 1.00 38.91 8   B 1 
ATOM 2509 C CD  . GLU B 2 8   ? -28.900 76.426   -60.383 1.00 36.34 8   B 1 
ATOM 2510 O OE1 . GLU B 2 8   ? -28.750 75.684   -61.376 1.00 33.80 8   B 1 
ATOM 2511 O OE2 . GLU B 2 8   ? -27.979 76.841   -59.652 1.00 38.59 8   B 1 
ATOM 2512 N N   . GLY B 2 9   ? -33.388 76.730   -56.318 1.00 41.22 9   B 1 
ATOM 2513 C CA  . GLY B 2 9   ? -33.699 76.343   -54.957 1.00 43.97 9   B 1 
ATOM 2514 C C   . GLY B 2 9   ? -32.748 75.217   -54.582 1.00 43.21 9   B 1 
ATOM 2515 O O   . GLY B 2 9   ? -33.049 74.061   -54.848 1.00 40.78 9   B 1 
ATOM 2516 N N   . GLY B 2 10  ? -31.614 75.614   -54.060 1.00 42.89 10  B 1 
ATOM 2517 C CA  . GLY B 2 10  ? -30.658 74.637   -53.534 1.00 44.86 10  B 1 
ATOM 2518 C C   . GLY B 2 10  ? -31.356 73.809   -52.466 1.00 43.93 10  B 1 
ATOM 2519 O O   . GLY B 2 10  ? -31.476 74.239   -51.320 1.00 42.23 10  B 1 
ATOM 2520 N N   . ALA B 2 11  ? -31.854 72.664   -52.918 1.00 42.22 11  B 1 
ATOM 2521 C CA  . ALA B 2 11  ? -32.414 71.696   -51.994 1.00 46.02 11  B 1 
ATOM 2522 C C   . ALA B 2 11  ? -31.296 71.327   -51.023 1.00 45.75 11  B 1 
ATOM 2523 O O   . ALA B 2 11  ? -30.366 70.611   -51.377 1.00 43.85 11  B 1 
ATOM 2524 C CB  . ALA B 2 11  ? -32.947 70.488   -52.790 1.00 43.83 11  B 1 
ATOM 2525 N N   . ARG B 2 12  ? -31.367 71.883   -49.826 1.00 41.96 12  B 1 
ATOM 2526 C CA  . ARG B 2 12  ? -30.506 71.431   -48.732 1.00 45.86 12  B 1 
ATOM 2527 C C   . ARG B 2 12  ? -30.828 69.957   -48.537 1.00 43.88 12  B 1 
ATOM 2528 O O   . ARG B 2 12  ? -31.852 69.631   -47.942 1.00 42.47 12  B 1 
ATOM 2529 C CB  . ARG B 2 12  ? -30.739 72.228   -47.445 1.00 44.12 12  B 1 
ATOM 2530 C CG  . ARG B 2 12  ? -30.076 73.612   -47.462 1.00 40.99 12  B 1 
ATOM 2531 C CD  . ARG B 2 12  ? -30.255 74.298   -46.102 1.00 39.94 12  B 1 
ATOM 2532 N NE  . ARG B 2 12  ? -29.566 75.601   -46.047 1.00 37.43 12  B 1 
ATOM 2533 C CZ  . ARG B 2 12  ? -29.460 76.398   -44.987 1.00 34.39 12  B 1 
ATOM 2534 N NH1 . ARG B 2 12  ? -30.013 76.091   -43.850 1.00 33.36 12  B 1 
ATOM 2535 N NH2 . ARG B 2 12  ? -28.799 77.530   -45.060 1.00 34.29 12  B 1 
ATOM 2536 N N   . LEU B 2 13  ? -29.984 69.093   -49.121 1.00 41.21 13  B 1 
ATOM 2537 C CA  . LEU B 2 13  ? -29.953 67.686   -48.772 1.00 44.75 13  B 1 
ATOM 2538 C C   . LEU B 2 13  ? -29.829 67.643   -47.255 1.00 43.03 13  B 1 
ATOM 2539 O O   . LEU B 2 13  ? -28.804 68.042   -46.694 1.00 40.34 13  B 1 
ATOM 2540 C CB  . LEU B 2 13  ? -28.771 66.994   -49.466 1.00 41.17 13  B 1 
ATOM 2541 C CG  . LEU B 2 13  ? -29.058 66.621   -50.944 1.00 38.12 13  B 1 
ATOM 2542 C CD1 . LEU B 2 13  ? -27.760 66.337   -51.683 1.00 37.23 13  B 1 
ATOM 2543 C CD2 . LEU B 2 13  ? -29.945 65.370   -51.029 1.00 39.96 13  B 1 
ATOM 2544 N N   . GLY B 2 14  ? -30.932 67.287   -46.616 1.00 40.45 14  B 1 
ATOM 2545 C CA  . GLY B 2 14  ? -30.942 67.112   -45.176 1.00 44.32 14  B 1 
ATOM 2546 C C   . GLY B 2 14  ? -29.848 66.101   -44.870 1.00 43.48 14  B 1 
ATOM 2547 O O   . GLY B 2 14  ? -29.922 64.974   -45.351 1.00 41.27 14  B 1 
ATOM 2548 N N   . ALA B 2 15  ? -28.815 66.541   -44.181 1.00 44.62 15  B 1 
ATOM 2549 C CA  . ALA B 2 15  ? -27.790 65.632   -43.710 1.00 49.58 15  B 1 
ATOM 2550 C C   . ALA B 2 15  ? -28.527 64.536   -42.941 1.00 49.82 15  B 1 
ATOM 2551 O O   . ALA B 2 15  ? -29.120 64.807   -41.902 1.00 46.51 15  B 1 
ATOM 2552 C CB  . ALA B 2 15  ? -26.787 66.400   -42.830 1.00 46.05 15  B 1 
ATOM 2553 N N   . GLY B 2 16  ? -28.583 63.375   -43.558 1.00 42.77 16  B 1 
ATOM 2554 C CA  . GLY B 2 16  ? -29.197 62.224   -42.910 1.00 46.37 16  B 1 
ATOM 2555 C C   . GLY B 2 16  ? -28.481 62.091   -41.583 1.00 46.03 16  B 1 
ATOM 2556 O O   . GLY B 2 16  ? -27.287 61.817   -41.568 1.00 43.59 16  B 1 
ATOM 2557 N N   . GLY B 2 17  ? -29.206 62.395   -40.514 1.00 37.77 17  B 1 
ATOM 2558 C CA  . GLY B 2 17  ? -28.644 62.257   -39.179 1.00 42.19 17  B 1 
ATOM 2559 C C   . GLY B 2 17  ? -28.233 60.802   -39.052 1.00 42.75 17  B 1 
ATOM 2560 O O   . GLY B 2 17  ? -29.111 59.954   -38.889 1.00 40.75 17  B 1 
ATOM 2561 N N   . GLY B 2 18  ? -26.950 60.526   -39.263 1.00 41.64 18  B 1 
ATOM 2562 C CA  . GLY B 2 18  ? -26.416 59.190   -39.085 1.00 47.34 18  B 1 
ATOM 2563 C C   . GLY B 2 18  ? -26.878 58.750   -37.711 1.00 48.12 18  B 1 
ATOM 2564 O O   . GLY B 2 18  ? -26.576 59.411   -36.725 1.00 45.52 18  B 1 
ATOM 2565 N N   . SER B 2 19  ? -27.716 57.722   -37.685 1.00 44.70 19  B 1 
ATOM 2566 C CA  . SER B 2 19  ? -28.186 57.186   -36.412 1.00 49.78 19  B 1 
ATOM 2567 C C   . SER B 2 19  ? -26.951 57.017   -35.536 1.00 49.38 19  B 1 
ATOM 2568 O O   . SER B 2 19  ? -26.004 56.385   -36.008 1.00 46.87 19  B 1 
ATOM 2569 C CB  . SER B 2 19  ? -28.884 55.838   -36.618 1.00 47.37 19  B 1 
ATOM 2570 O OG  . SER B 2 19  ? -28.084 54.977   -37.390 1.00 43.13 19  B 1 
ATOM 2571 N N   . PRO B 2 20  ? -26.910 57.622   -34.341 1.00 48.55 20  B 1 
ATOM 2572 C CA  . PRO B 2 20  ? -25.714 57.621   -33.520 1.00 52.42 20  B 1 
ATOM 2573 C C   . PRO B 2 20  ? -25.247 56.177   -33.430 1.00 53.86 20  B 1 
ATOM 2574 O O   . PRO B 2 20  ? -26.065 55.316   -33.074 1.00 52.02 20  B 1 
ATOM 2575 C CB  . PRO B 2 20  ? -26.125 58.207   -32.167 1.00 49.35 20  B 1 
ATOM 2576 C CG  . PRO B 2 20  ? -27.634 58.013   -32.131 1.00 49.72 20  B 1 
ATOM 2577 C CD  . PRO B 2 20  ? -28.042 58.125   -33.605 1.00 54.41 20  B 1 
ATOM 2578 N N   . GLU B 2 21  ? -24.015 55.900   -33.868 1.00 61.80 21  B 1 
ATOM 2579 C CA  . GLU B 2 21  ? -23.474 54.543   -33.900 1.00 63.27 21  B 1 
ATOM 2580 C C   . GLU B 2 21  ? -23.734 53.916   -32.542 1.00 62.85 21  B 1 
ATOM 2581 O O   . GLU B 2 21  ? -23.181 54.352   -31.528 1.00 58.42 21  B 1 
ATOM 2582 C CB  . GLU B 2 21  ? -21.970 54.517   -34.201 1.00 58.57 21  B 1 
ATOM 2583 C CG  . GLU B 2 21  ? -21.637 54.642   -35.691 1.00 53.10 21  B 1 
ATOM 2584 C CD  . GLU B 2 21  ? -20.119 54.489   -35.960 1.00 48.42 21  B 1 
ATOM 2585 O OE1 . GLU B 2 21  ? -19.780 54.067   -37.084 1.00 44.27 21  B 1 
ATOM 2586 O OE2 . GLU B 2 21  ? -19.325 54.805   -35.051 1.00 45.80 21  B 1 
ATOM 2587 N N   . LYS B 2 22  ? -24.677 52.954   -32.487 1.00 68.80 22  B 1 
ATOM 2588 C CA  . LYS B 2 22  ? -25.089 52.361   -31.223 1.00 72.10 22  B 1 
ATOM 2589 C C   . LYS B 2 22  ? -23.855 51.728   -30.640 1.00 75.69 22  B 1 
ATOM 2590 O O   . LYS B 2 22  ? -23.337 50.761   -31.195 1.00 69.65 22  B 1 
ATOM 2591 C CB  . LYS B 2 22  ? -26.201 51.323   -31.413 1.00 65.11 22  B 1 
ATOM 2592 C CG  . LYS B 2 22  ? -27.603 51.944   -31.457 1.00 57.24 22  B 1 
ATOM 2593 C CD  . LYS B 2 22  ? -28.657 50.823   -31.552 1.00 52.49 22  B 1 
ATOM 2594 C CE  . LYS B 2 22  ? -30.064 51.404   -31.499 1.00 46.34 22  B 1 
ATOM 2595 N NZ  . LYS B 2 22  ? -31.088 50.333   -31.623 1.00 39.99 22  B 1 
ATOM 2596 N N   . SER B 2 23  ? -23.353 52.294   -29.574 1.00 74.97 23  B 1 
ATOM 2597 C CA  . SER B 2 23  ? -22.156 51.801   -28.922 1.00 78.60 23  B 1 
ATOM 2598 C C   . SER B 2 23  ? -22.342 50.304   -28.648 1.00 81.62 23  B 1 
ATOM 2599 O O   . SER B 2 23  ? -23.399 49.920   -28.139 1.00 76.32 23  B 1 
ATOM 2600 C CB  . SER B 2 23  ? -21.873 52.619   -27.661 1.00 71.45 23  B 1 
ATOM 2601 O OG  . SER B 2 23  ? -23.032 52.705   -26.852 1.00 63.00 23  B 1 
ATOM 2602 N N   . PRO B 2 24  ? -21.395 49.444   -29.063 1.00 81.12 24  B 1 
ATOM 2603 C CA  . PRO B 2 24  ? -21.614 48.000   -29.102 1.00 84.24 24  B 1 
ATOM 2604 C C   . PRO B 2 24  ? -21.981 47.477   -27.715 1.00 86.56 24  B 1 
ATOM 2605 O O   . PRO B 2 24  ? -21.475 47.978   -26.706 1.00 83.09 24  B 1 
ATOM 2606 C CB  . PRO B 2 24  ? -20.323 47.397   -29.672 1.00 79.60 24  B 1 
ATOM 2607 C CG  . PRO B 2 24  ? -19.275 48.499   -29.478 1.00 74.89 24  B 1 
ATOM 2608 C CD  . PRO B 2 24  ? -20.085 49.783   -29.578 1.00 77.71 24  B 1 
ATOM 2609 N N   . SER B 2 25  ? -22.879 46.515   -27.642 1.00 84.47 25  B 1 
ATOM 2610 C CA  . SER B 2 25  ? -23.314 45.950   -26.369 1.00 86.38 25  B 1 
ATOM 2611 C C   . SER B 2 25  ? -22.164 45.241   -25.648 1.00 88.14 25  B 1 
ATOM 2612 O O   . SER B 2 25  ? -21.157 44.879   -26.257 1.00 85.21 25  B 1 
ATOM 2613 C CB  . SER B 2 25  ? -24.512 45.008   -26.587 1.00 82.33 25  B 1 
ATOM 2614 O OG  . SER B 2 25  ? -24.097 43.860   -27.296 1.00 75.65 25  B 1 
ATOM 2615 N N   . ALA B 2 26  ? -22.289 45.020   -24.346 1.00 87.18 26  B 1 
ATOM 2616 C CA  . ALA B 2 26  ? -21.290 44.255   -23.597 1.00 88.08 26  B 1 
ATOM 2617 C C   . ALA B 2 26  ? -21.076 42.852   -24.196 1.00 89.14 26  B 1 
ATOM 2618 O O   . ALA B 2 26  ? -19.953 42.371   -24.282 1.00 87.29 26  B 1 
ATOM 2619 C CB  . ALA B 2 26  ? -21.726 44.176   -22.132 1.00 86.09 26  B 1 
ATOM 2620 N N   . GLN B 2 27  ? -22.159 42.242   -24.703 1.00 89.26 27  B 1 
ATOM 2621 C CA  . GLN B 2 27  ? -22.112 40.934   -25.336 1.00 88.40 27  B 1 
ATOM 2622 C C   . GLN B 2 27  ? -21.389 40.957   -26.690 1.00 89.50 27  B 1 
ATOM 2623 O O   . GLN B 2 27  ? -20.561 40.088   -26.951 1.00 87.51 27  B 1 
ATOM 2624 C CB  . GLN B 2 27  ? -23.546 40.393   -25.450 1.00 86.09 27  B 1 
ATOM 2625 C CG  . GLN B 2 27  ? -23.600 38.898   -25.785 1.00 78.58 27  B 1 
ATOM 2626 C CD  . GLN B 2 27  ? -23.104 37.988   -24.650 1.00 73.25 27  B 1 
ATOM 2627 O OE1 . GLN B 2 27  ? -22.704 38.401   -23.573 1.00 67.81 27  B 1 
ATOM 2628 N NE2 . GLN B 2 27  ? -23.120 36.689   -24.864 1.00 64.07 27  B 1 
ATOM 2629 N N   . GLU B 2 28  ? -21.627 41.977   -27.526 1.00 89.15 28  B 1 
ATOM 2630 C CA  . GLU B 2 28  ? -20.890 42.167   -28.787 1.00 88.80 28  B 1 
ATOM 2631 C C   . GLU B 2 28  ? -19.393 42.406   -28.545 1.00 89.73 28  B 1 
ATOM 2632 O O   . GLU B 2 28  ? -18.556 41.822   -29.230 1.00 87.80 28  B 1 
ATOM 2633 C CB  . GLU B 2 28  ? -21.477 43.354   -29.563 1.00 87.51 28  B 1 
ATOM 2634 C CG  . GLU B 2 28  ? -22.831 43.034   -30.213 1.00 79.00 28  B 1 
ATOM 2635 C CD  . GLU B 2 28  ? -23.583 44.303   -30.664 1.00 72.92 28  B 1 
ATOM 2636 O OE1 . GLU B 2 28  ? -24.287 44.243   -31.690 1.00 64.92 28  B 1 
ATOM 2637 O OE2 . GLU B 2 28  ? -23.486 45.307   -29.919 1.00 67.33 28  B 1 
ATOM 2638 N N   . LEU B 2 29  ? -19.042 43.199   -27.532 1.00 89.83 29  B 1 
ATOM 2639 C CA  . LEU B 2 29  ? -17.653 43.424   -27.146 1.00 89.49 29  B 1 
ATOM 2640 C C   . LEU B 2 29  ? -16.972 42.132   -26.672 1.00 90.50 29  B 1 
ATOM 2641 O O   . LEU B 2 29  ? -15.816 41.891   -27.019 1.00 89.45 29  B 1 
ATOM 2642 C CB  . LEU B 2 29  ? -17.586 44.499   -26.044 1.00 89.16 29  B 1 
ATOM 2643 C CG  . LEU B 2 29  ? -17.862 45.922   -26.551 1.00 86.82 29  B 1 
ATOM 2644 C CD1 . LEU B 2 29  ? -18.083 46.858   -25.355 1.00 78.80 29  B 1 
ATOM 2645 C CD2 . LEU B 2 29  ? -16.688 46.476   -27.368 1.00 80.08 29  B 1 
ATOM 2646 N N   . LYS B 2 30  ? -17.688 41.275   -25.937 1.00 89.43 30  B 1 
ATOM 2647 C CA  . LYS B 2 30  ? -17.201 39.943   -25.556 1.00 89.17 30  B 1 
ATOM 2648 C C   . LYS B 2 30  ? -16.963 39.068   -26.783 1.00 89.46 30  B 1 
ATOM 2649 O O   . LYS B 2 30  ? -15.912 38.436   -26.882 1.00 88.80 30  B 1 
ATOM 2650 C CB  . LYS B 2 30  ? -18.202 39.289   -24.592 1.00 87.77 30  B 1 
ATOM 2651 C CG  . LYS B 2 30  ? -17.831 37.845   -24.203 1.00 84.87 30  B 1 
ATOM 2652 C CD  . LYS B 2 30  ? -19.018 37.145   -23.554 1.00 82.08 30  B 1 
ATOM 2653 C CE  . LYS B 2 30  ? -18.756 35.642   -23.399 1.00 75.13 30  B 1 
ATOM 2654 N NZ  . LYS B 2 30  ? -19.986 34.923   -22.974 1.00 69.51 30  B 1 
ATOM 2655 N N   . GLU B 2 31  ? -17.896 39.010   -27.741 1.00 90.02 31  B 1 
ATOM 2656 C CA  . GLU B 2 31  ? -17.731 38.227   -28.970 1.00 89.36 31  B 1 
ATOM 2657 C C   . GLU B 2 31  ? -16.568 38.729   -29.828 1.00 89.86 31  B 1 
ATOM 2658 O O   . GLU B 2 31  ? -15.847 37.935   -30.434 1.00 88.08 31  B 1 
ATOM 2659 C CB  . GLU B 2 31  ? -19.010 38.254   -29.798 1.00 88.45 31  B 1 
ATOM 2660 C CG  . GLU B 2 31  ? -20.110 37.374   -29.201 1.00 80.67 31  B 1 
ATOM 2661 C CD  . GLU B 2 31  ? -21.325 37.259   -30.124 1.00 72.91 31  B 1 
ATOM 2662 O OE1 . GLU B 2 31  ? -22.284 36.572   -29.700 1.00 64.60 31  B 1 
ATOM 2663 O OE2 . GLU B 2 31  ? -21.274 37.811   -31.248 1.00 65.27 31  B 1 
ATOM 2664 N N   . GLN B 2 32  ? -16.365 40.048   -29.877 1.00 91.38 32  B 1 
ATOM 2665 C CA  . GLN B 2 32  ? -15.230 40.651   -30.549 1.00 91.17 32  B 1 
ATOM 2666 C C   . GLN B 2 32  ? -13.910 40.256   -29.856 1.00 91.99 32  B 1 
ATOM 2667 O O   . GLN B 2 32  ? -12.975 39.821   -30.524 1.00 89.99 32  B 1 
ATOM 2668 C CB  . GLN B 2 32  ? -15.459 42.166   -30.623 1.00 90.12 32  B 1 
ATOM 2669 C CG  . GLN B 2 32  ? -14.694 42.808   -31.788 1.00 79.65 32  B 1 
ATOM 2670 C CD  . GLN B 2 32  ? -15.059 44.286   -31.967 1.00 74.51 32  B 1 
ATOM 2671 O OE1 . GLN B 2 32  ? -15.652 44.924   -31.115 1.00 67.25 32  B 1 
ATOM 2672 N NE2 . GLN B 2 32  ? -14.719 44.888   -33.086 1.00 64.38 32  B 1 
ATOM 2673 N N   . GLY B 2 33  ? -13.881 40.317   -28.542 1.00 90.27 33  B 1 
ATOM 2674 C CA  . GLY B 2 33  ? -12.768 39.819   -27.728 1.00 89.38 33  B 1 
ATOM 2675 C C   . GLY B 2 33  ? -12.475 38.342   -27.974 1.00 90.37 33  B 1 
ATOM 2676 O O   . GLY B 2 33  ? -11.322 37.969   -28.182 1.00 89.01 33  B 1 
ATOM 2677 N N   . ASN B 2 34  ? -13.505 37.497   -28.061 1.00 90.94 34  B 1 
ATOM 2678 C CA  . ASN B 2 34  ? -13.357 36.071   -28.353 1.00 89.83 34  B 1 
ATOM 2679 C C   . ASN B 2 34  ? -12.713 35.831   -29.727 1.00 89.96 34  B 1 
ATOM 2680 O O   . ASN B 2 34  ? -11.818 34.995   -29.849 1.00 88.44 34  B 1 
ATOM 2681 C CB  . ASN B 2 34  ? -14.722 35.368   -28.283 1.00 88.78 34  B 1 
ATOM 2682 C CG  . ASN B 2 34  ? -15.318 35.254   -26.885 1.00 87.31 34  B 1 
ATOM 2683 O OD1 . ASN B 2 34  ? -14.716 35.479   -25.862 1.00 79.61 34  B 1 
ATOM 2684 N ND2 . ASN B 2 34  ? -16.577 34.842   -26.817 1.00 79.11 34  B 1 
ATOM 2685 N N   . ARG B 2 35  ? -13.131 36.578   -30.773 1.00 90.34 35  B 1 
ATOM 2686 C CA  . ARG B 2 35  ? -12.509 36.497   -32.108 1.00 89.72 35  B 1 
ATOM 2687 C C   . ARG B 2 35  ? -11.039 36.900   -32.081 1.00 90.48 35  B 1 
ATOM 2688 O O   . ARG B 2 35  ? -10.214 36.215   -32.679 1.00 87.68 35  B 1 
ATOM 2689 C CB  . ARG B 2 35  ? -13.288 37.359   -33.117 1.00 89.24 35  B 1 
ATOM 2690 C CG  . ARG B 2 35  ? -14.556 36.657   -33.608 1.00 81.34 35  B 1 
ATOM 2691 C CD  . ARG B 2 35  ? -15.288 37.493   -34.664 1.00 78.85 35  B 1 
ATOM 2692 N NE  . ARG B 2 35  ? -16.583 37.995   -34.167 1.00 70.31 35  B 1 
ATOM 2693 C CZ  . ARG B 2 35  ? -17.513 38.612   -34.879 1.00 62.58 35  B 1 
ATOM 2694 N NH1 . ARG B 2 35  ? -17.349 38.904   -36.144 1.00 55.52 35  B 1 
ATOM 2695 N NH2 . ARG B 2 35  ? -18.656 38.948   -34.330 1.00 56.18 35  B 1 
ATOM 2696 N N   . LEU B 2 36  ? -10.703 37.978   -31.379 1.00 90.93 36  B 1 
ATOM 2697 C CA  . LEU B 2 36  ? -9.321  38.424   -31.220 1.00 89.78 36  B 1 
ATOM 2698 C C   . LEU B 2 36  ? -8.474  37.397   -30.441 1.00 90.55 36  B 1 
ATOM 2699 O O   . LEU B 2 36  ? -7.337  37.134   -30.824 1.00 88.87 36  B 1 
ATOM 2700 C CB  . LEU B 2 36  ? -9.312  39.791   -30.514 1.00 89.74 36  B 1 
ATOM 2701 C CG  . LEU B 2 36  ? -9.849  40.945   -31.381 1.00 88.52 36  B 1 
ATOM 2702 C CD1 . LEU B 2 36  ? -10.097 42.165   -30.502 1.00 80.56 36  B 1 
ATOM 2703 C CD2 . LEU B 2 36  ? -8.869  41.337   -32.486 1.00 81.23 36  B 1 
ATOM 2704 N N   . PHE B 2 37  ? -9.043  36.764   -29.408 1.00 90.69 37  B 1 
ATOM 2705 C CA  . PHE B 2 37  ? -8.389  35.711   -28.635 1.00 89.43 37  B 1 
ATOM 2706 C C   . PHE B 2 37  ? -8.054  34.488   -29.492 1.00 89.50 37  B 1 
ATOM 2707 O O   . PHE B 2 37  ? -6.909  34.021   -29.477 1.00 88.35 37  B 1 
ATOM 2708 C CB  . PHE B 2 37  ? -9.267  35.324   -27.440 1.00 88.93 37  B 1 
ATOM 2709 C CG  . PHE B 2 37  ? -8.596  34.321   -26.526 1.00 88.80 37  B 1 
ATOM 2710 C CD1 . PHE B 2 37  ? -8.723  32.935   -26.757 1.00 80.37 37  B 1 
ATOM 2711 C CD2 . PHE B 2 37  ? -7.784  34.772   -25.470 1.00 80.95 37  B 1 
ATOM 2712 C CE1 . PHE B 2 37  ? -8.037  32.010   -25.941 1.00 79.89 37  B 1 
ATOM 2713 C CE2 . PHE B 2 37  ? -7.101  33.847   -24.651 1.00 78.93 37  B 1 
ATOM 2714 C CZ  . PHE B 2 37  ? -7.231  32.477   -24.900 1.00 84.24 37  B 1 
ATOM 2715 N N   . VAL B 2 38  ? -9.006  34.017   -30.322 1.00 90.06 38  B 1 
ATOM 2716 C CA  . VAL B 2 38  ? -8.767  32.913   -31.274 1.00 88.23 38  B 1 
ATOM 2717 C C   . VAL B 2 38  ? -7.671  33.283   -32.274 1.00 88.74 38  B 1 
ATOM 2718 O O   . VAL B 2 38  ? -6.817  32.450   -32.588 1.00 86.78 38  B 1 
ATOM 2719 C CB  . VAL B 2 38  ? -10.077 32.527   -31.998 1.00 86.91 38  B 1 
ATOM 2720 C CG1 . VAL B 2 38  ? -9.852  31.505   -33.119 1.00 79.01 38  B 1 
ATOM 2721 C CG2 . VAL B 2 38  ? -11.074 31.900   -31.013 1.00 77.78 38  B 1 
ATOM 2722 N N   . GLY B 2 39  ? -7.624  34.544   -32.702 1.00 89.14 39  B 1 
ATOM 2723 C CA  . GLY B 2 39  ? -6.539  35.100   -33.517 1.00 87.67 39  B 1 
ATOM 2724 C C   . GLY B 2 39  ? -5.208  35.309   -32.784 1.00 88.69 39  B 1 
ATOM 2725 O O   . GLY B 2 39  ? -4.290  35.900   -33.366 1.00 84.52 39  B 1 
ATOM 2726 N N   . ARG B 2 40  ? -5.078  34.860   -31.528 1.00 86.98 40  B 1 
ATOM 2727 C CA  . ARG B 2 40  ? -3.911  35.045   -30.640 1.00 87.41 40  B 1 
ATOM 2728 C C   . ARG B 2 40  ? -3.531  36.515   -30.373 1.00 89.28 40  B 1 
ATOM 2729 O O   . ARG B 2 40  ? -2.431  36.796   -29.909 1.00 85.51 40  B 1 
ATOM 2730 C CB  . ARG B 2 40  ? -2.700  34.222   -31.126 1.00 85.17 40  B 1 
ATOM 2731 C CG  . ARG B 2 40  ? -2.997  32.716   -31.270 1.00 81.23 40  B 1 
ATOM 2732 C CD  . ARG B 2 40  ? -1.702  31.992   -31.654 1.00 74.00 40  B 1 
ATOM 2733 N NE  . ARG B 2 40  ? -1.907  30.536   -31.751 1.00 66.89 40  B 1 
ATOM 2734 C CZ  . ARG B 2 40  ? -0.960  29.628   -31.947 1.00 57.85 40  B 1 
ATOM 2735 N NH1 . ARG B 2 40  ? 0.295   29.960   -32.101 1.00 53.43 40  B 1 
ATOM 2736 N NH2 . ARG B 2 40  ? -1.263  28.361   -31.992 1.00 53.32 40  B 1 
ATOM 2737 N N   . LYS B 2 41  ? -4.458  37.446   -30.603 1.00 89.45 41  B 1 
ATOM 2738 C CA  . LYS B 2 41  ? -4.291  38.880   -30.340 1.00 89.28 41  B 1 
ATOM 2739 C C   . LYS B 2 41  ? -4.688  39.199   -28.898 1.00 90.75 41  B 1 
ATOM 2740 O O   . LYS B 2 41  ? -5.661  39.905   -28.634 1.00 87.82 41  B 1 
ATOM 2741 C CB  . LYS B 2 41  ? -5.080  39.680   -31.374 1.00 87.85 41  B 1 
ATOM 2742 C CG  . LYS B 2 41  ? -4.482  39.561   -32.775 1.00 83.94 41  B 1 
ATOM 2743 C CD  . LYS B 2 41  ? -5.356  40.359   -33.746 1.00 75.85 41  B 1 
ATOM 2744 C CE  . LYS B 2 41  ? -4.588  40.836   -34.985 1.00 68.91 41  B 1 
ATOM 2745 N NZ  . LYS B 2 41  ? -4.820  42.282   -35.159 1.00 59.65 41  B 1 
ATOM 2746 N N   . TYR B 2 42  ? -3.935  38.645   -27.946 1.00 91.80 42  B 1 
ATOM 2747 C CA  . TYR B 2 42  ? -4.280  38.704   -26.521 1.00 92.07 42  B 1 
ATOM 2748 C C   . TYR B 2 42  ? -4.406  40.134   -25.958 1.00 92.94 42  B 1 
ATOM 2749 O O   . TYR B 2 42  ? -5.388  40.381   -25.255 1.00 91.16 42  B 1 
ATOM 2750 C CB  . TYR B 2 42  ? -3.293  37.865   -25.701 1.00 90.71 42  B 1 
ATOM 2751 C CG  . TYR B 2 42  ? -3.111  36.442   -26.193 1.00 89.69 42  B 1 
ATOM 2752 C CD1 . TYR B 2 42  ? -4.216  35.570   -26.292 1.00 79.85 42  B 1 
ATOM 2753 C CD2 . TYR B 2 42  ? -1.838  35.980   -26.577 1.00 79.93 42  B 1 
ATOM 2754 C CE1 . TYR B 2 42  ? -4.054  34.258   -26.765 1.00 79.20 42  B 1 
ATOM 2755 C CE2 . TYR B 2 42  ? -1.659  34.671   -27.047 1.00 78.18 42  B 1 
ATOM 2756 C CZ  . TYR B 2 42  ? -2.774  33.805   -27.140 1.00 85.56 42  B 1 
ATOM 2757 O OH  . TYR B 2 42  ? -2.607  32.523   -27.607 1.00 83.81 42  B 1 
ATOM 2758 N N   . PRO B 2 43  ? -3.539  41.096   -26.288 1.00 91.78 43  B 1 
ATOM 2759 C CA  . PRO B 2 43  ? -3.687  42.467   -25.789 1.00 91.09 43  B 1 
ATOM 2760 C C   . PRO B 2 43  ? -4.968  43.140   -26.275 1.00 91.64 43  B 1 
ATOM 2761 O O   . PRO B 2 43  ? -5.678  43.796   -25.512 1.00 90.12 43  B 1 
ATOM 2762 C CB  . PRO B 2 43  ? -2.440  43.226   -26.274 1.00 89.96 43  B 1 
ATOM 2763 C CG  . PRO B 2 43  ? -1.422  42.120   -26.580 1.00 87.50 43  B 1 
ATOM 2764 C CD  . PRO B 2 43  ? -2.301  40.960   -27.037 1.00 90.36 43  B 1 
ATOM 2765 N N   . GLU B 2 44  ? -5.303  42.941   -27.559 1.00 91.01 44  B 1 
ATOM 2766 C CA  . GLU B 2 44  ? -6.500  43.520   -28.172 1.00 90.86 44  B 1 
ATOM 2767 C C   . GLU B 2 44  ? -7.772  42.849   -27.635 1.00 91.35 44  B 1 
ATOM 2768 O O   . GLU B 2 44  ? -8.770  43.529   -27.362 1.00 89.06 44  B 1 
ATOM 2769 C CB  . GLU B 2 44  ? -6.396  43.379   -29.707 1.00 90.21 44  B 1 
ATOM 2770 C CG  . GLU B 2 44  ? -5.185  44.127   -30.326 1.00 85.20 44  B 1 
ATOM 2771 C CD  . GLU B 2 44  ? -4.754  43.560   -31.685 1.00 80.02 44  B 1 
ATOM 2772 O OE1 . GLU B 2 44  ? -4.332  44.300   -32.591 1.00 69.54 44  B 1 
ATOM 2773 O OE2 . GLU B 2 44  ? -4.807  42.323   -31.854 1.00 70.89 44  B 1 
ATOM 2774 N N   . ALA B 2 45  ? -7.730  41.550   -27.411 1.00 91.86 45  B 1 
ATOM 2775 C CA  . ALA B 2 45  ? -8.810  40.815   -26.777 1.00 91.61 45  B 1 
ATOM 2776 C C   . ALA B 2 45  ? -9.061  41.295   -25.342 1.00 92.24 45  B 1 
ATOM 2777 O O   . ALA B 2 45  ? -10.207 41.580   -24.981 1.00 91.23 45  B 1 
ATOM 2778 C CB  . ALA B 2 45  ? -8.496  39.317   -26.828 1.00 91.18 45  B 1 
ATOM 2779 N N   . ALA B 2 46  ? -8.005  41.483   -24.553 1.00 91.73 46  B 1 
ATOM 2780 C CA  . ALA B 2 46  ? -8.096  42.007   -23.190 1.00 91.73 46  B 1 
ATOM 2781 C C   . ALA B 2 46  ? -8.740  43.404   -23.161 1.00 92.22 46  B 1 
ATOM 2782 O O   . ALA B 2 46  ? -9.628  43.662   -22.348 1.00 90.82 46  B 1 
ATOM 2783 C CB  . ALA B 2 46  ? -6.702  42.014   -22.559 1.00 91.11 46  B 1 
ATOM 2784 N N   . ALA B 2 47  ? -8.371  44.274   -24.102 1.00 92.62 47  B 1 
ATOM 2785 C CA  . ALA B 2 47  ? -8.980  45.594   -24.229 1.00 92.13 47  B 1 
ATOM 2786 C C   . ALA B 2 47  ? -10.484 45.522   -24.563 1.00 92.42 47  B 1 
ATOM 2787 O O   . ALA B 2 47  ? -11.276 46.274   -23.996 1.00 90.96 47  B 1 
ATOM 2788 C CB  . ALA B 2 47  ? -8.201  46.391   -25.285 1.00 91.48 47  B 1 
ATOM 2789 N N   . CYS B 2 48  ? -10.904 44.598   -25.441 1.00 92.48 48  B 1 
ATOM 2790 C CA  . CYS B 2 48  ? -12.318 44.360   -25.723 1.00 92.37 48  B 1 
ATOM 2791 C C   . CYS B 2 48  ? -13.087 43.866   -24.485 1.00 92.99 48  B 1 
ATOM 2792 O O   . CYS B 2 48  ? -14.161 44.382   -24.197 1.00 91.50 48  B 1 
ATOM 2793 C CB  . CYS B 2 48  ? -12.464 43.369   -26.875 1.00 90.84 48  B 1 
ATOM 2794 S SG  . CYS B 2 48  ? -12.218 44.221   -28.458 1.00 83.24 48  B 1 
ATOM 2795 N N   . TYR B 2 49  ? -12.532 42.925   -23.733 1.00 92.96 49  B 1 
ATOM 2796 C CA  . TYR B 2 49  ? -13.140 42.478   -22.484 1.00 93.17 49  B 1 
ATOM 2797 C C   . TYR B 2 49  ? -13.195 43.598   -21.446 1.00 93.30 49  B 1 
ATOM 2798 O O   . TYR B 2 49  ? -14.208 43.738   -20.762 1.00 92.20 49  B 1 
ATOM 2799 C CB  . TYR B 2 49  ? -12.409 41.248   -21.930 1.00 92.77 49  B 1 
ATOM 2800 C CG  . TYR B 2 49  ? -12.451 40.023   -22.815 1.00 92.57 49  B 1 
ATOM 2801 C CD1 . TYR B 2 49  ? -13.669 39.532   -23.330 1.00 84.25 49  B 1 
ATOM 2802 C CD2 . TYR B 2 49  ? -11.254 39.343   -23.122 1.00 84.12 49  B 1 
ATOM 2803 C CE1 . TYR B 2 49  ? -13.692 38.397   -24.154 1.00 82.93 49  B 1 
ATOM 2804 C CE2 . TYR B 2 49  ? -11.272 38.203   -23.941 1.00 82.33 49  B 1 
ATOM 2805 C CZ  . TYR B 2 49  ? -12.483 37.729   -24.462 1.00 90.19 49  B 1 
ATOM 2806 O OH  . TYR B 2 49  ? -12.498 36.633   -25.274 1.00 88.72 49  B 1 
ATOM 2807 N N   . GLY B 2 50  ? -12.194 44.457   -21.383 1.00 92.70 50  B 1 
ATOM 2808 C CA  . GLY B 2 50  ? -12.200 45.651   -20.539 1.00 92.23 50  B 1 
ATOM 2809 C C   . GLY B 2 50  ? -13.369 46.589   -20.863 1.00 92.71 50  B 1 
ATOM 2810 O O   . GLY B 2 50  ? -14.085 47.017   -19.960 1.00 91.43 50  B 1 
ATOM 2811 N N   . ARG B 2 51  ? -13.647 46.836   -22.164 1.00 92.01 51  B 1 
ATOM 2812 C CA  . ARG B 2 51  ? -14.826 47.615   -22.585 1.00 91.55 51  B 1 
ATOM 2813 C C   . ARG B 2 51  ? -16.144 46.921   -22.235 1.00 91.84 51  B 1 
ATOM 2814 O O   . ARG B 2 51  ? -17.091 47.595   -21.839 1.00 89.36 51  B 1 
ATOM 2815 C CB  . ARG B 2 51  ? -14.762 47.903   -24.089 1.00 90.97 51  B 1 
ATOM 2816 C CG  . ARG B 2 51  ? -13.630 48.872   -24.470 1.00 85.40 51  B 1 
ATOM 2817 C CD  . ARG B 2 51  ? -13.630 49.073   -25.984 1.00 81.55 51  B 1 
ATOM 2818 N NE  . ARG B 2 51  ? -12.488 49.903   -26.420 1.00 72.51 51  B 1 
ATOM 2819 C CZ  . ARG B 2 51  ? -12.216 50.257   -27.670 1.00 65.06 51  B 1 
ATOM 2820 N NH1 . ARG B 2 51  ? -13.005 49.920   -28.661 1.00 58.59 51  B 1 
ATOM 2821 N NH2 . ARG B 2 51  ? -11.148 50.944   -27.935 1.00 57.26 51  B 1 
ATOM 2822 N N   . ALA B 2 52  ? -16.211 45.592   -22.340 1.00 91.77 52  B 1 
ATOM 2823 C CA  . ALA B 2 52  ? -17.385 44.825   -21.922 1.00 91.09 52  B 1 
ATOM 2824 C C   . ALA B 2 52  ? -17.637 44.954   -20.412 1.00 91.53 52  B 1 
ATOM 2825 O O   . ALA B 2 52  ? -18.766 45.207   -19.999 1.00 90.15 52  B 1 
ATOM 2826 C CB  . ALA B 2 52  ? -17.217 43.365   -22.353 1.00 90.66 52  B 1 
ATOM 2827 N N   . ILE B 2 53  ? -16.569 44.861   -19.586 1.00 91.91 53  B 1 
ATOM 2828 C CA  . ILE B 2 53  ? -16.614 45.066   -18.132 1.00 91.78 53  B 1 
ATOM 2829 C C   . ILE B 2 53  ? -17.104 46.471   -17.792 1.00 91.40 53  B 1 
ATOM 2830 O O   . ILE B 2 53  ? -17.984 46.625   -16.954 1.00 89.98 53  B 1 
ATOM 2831 C CB  . ILE B 2 53  ? -15.229 44.785   -17.502 1.00 91.41 53  B 1 
ATOM 2832 C CG1 . ILE B 2 53  ? -14.924 43.273   -17.559 1.00 87.40 53  B 1 
ATOM 2833 C CG2 . ILE B 2 53  ? -15.158 45.277   -16.045 1.00 87.24 53  B 1 
ATOM 2834 C CD1 . ILE B 2 53  ? -13.439 42.933   -17.342 1.00 84.42 53  B 1 
ATOM 2835 N N   . THR B 2 54  ? -16.611 47.512   -18.485 1.00 92.43 54  B 1 
ATOM 2836 C CA  . THR B 2 54  ? -17.064 48.895   -18.267 1.00 91.59 54  B 1 
ATOM 2837 C C   . THR B 2 54  ? -18.566 49.063   -18.523 1.00 91.34 54  B 1 
ATOM 2838 O O   . THR B 2 54  ? -19.217 49.857   -17.859 1.00 89.08 54  B 1 
ATOM 2839 C CB  . THR B 2 54  ? -16.281 49.876   -19.151 1.00 90.49 54  B 1 
ATOM 2840 O OG1 . THR B 2 54  ? -14.895 49.667   -19.038 1.00 82.12 54  B 1 
ATOM 2841 C CG2 . THR B 2 54  ? -16.516 51.337   -18.768 1.00 78.47 54  B 1 
ATOM 2842 N N   . ARG B 2 55  ? -19.135 48.296   -19.476 1.00 91.53 55  B 1 
ATOM 2843 C CA  . ARG B 2 55  ? -20.576 48.308   -19.741 1.00 90.78 55  B 1 
ATOM 2844 C C   . ARG B 2 55  ? -21.390 47.486   -18.755 1.00 91.13 55  B 1 
ATOM 2845 O O   . ARG B 2 55  ? -22.492 47.889   -18.408 1.00 87.46 55  B 1 
ATOM 2846 C CB  . ARG B 2 55  ? -20.859 47.793   -21.147 1.00 89.24 55  B 1 
ATOM 2847 C CG  . ARG B 2 55  ? -20.603 48.898   -22.160 1.00 82.22 55  B 1 
ATOM 2848 C CD  . ARG B 2 55  ? -21.311 48.534   -23.453 1.00 77.69 55  B 1 
ATOM 2849 N NE  . ARG B 2 55  ? -21.270 49.679   -24.354 1.00 70.67 55  B 1 
ATOM 2850 C CZ  . ARG B 2 55  ? -22.071 49.927   -25.354 1.00 63.92 55  B 1 
ATOM 2851 N NH1 . ARG B 2 55  ? -23.012 49.118   -25.734 1.00 56.84 55  B 1 
ATOM 2852 N NH2 . ARG B 2 55  ? -21.904 51.022   -25.984 1.00 56.95 55  B 1 
ATOM 2853 N N   . ASN B 2 56  ? -20.886 46.347   -18.356 1.00 89.79 56  B 1 
ATOM 2854 C CA  . ASN B 2 56  ? -21.534 45.491   -17.371 1.00 89.95 56  B 1 
ATOM 2855 C C   . ASN B 2 56  ? -20.481 44.825   -16.470 1.00 90.86 56  B 1 
ATOM 2856 O O   . ASN B 2 56  ? -19.977 43.752   -16.805 1.00 88.66 56  B 1 
ATOM 2857 C CB  . ASN B 2 56  ? -22.442 44.481   -18.077 1.00 88.17 56  B 1 
ATOM 2858 C CG  . ASN B 2 56  ? -23.285 43.706   -17.072 1.00 86.68 56  B 1 
ATOM 2859 O OD1 . ASN B 2 56  ? -23.150 43.843   -15.873 1.00 79.32 56  B 1 
ATOM 2860 N ND2 . ASN B 2 56  ? -24.198 42.887   -17.545 1.00 78.74 56  B 1 
ATOM 2861 N N   . PRO B 2 57  ? -20.163 45.446   -15.326 1.00 90.63 57  B 1 
ATOM 2862 C CA  . PRO B 2 57  ? -19.124 44.949   -14.433 1.00 90.01 57  B 1 
ATOM 2863 C C   . PRO B 2 57  ? -19.538 43.738   -13.585 1.00 90.41 57  B 1 
ATOM 2864 O O   . PRO B 2 57  ? -18.724 43.236   -12.817 1.00 87.65 57  B 1 
ATOM 2865 C CB  . PRO B 2 57  ? -18.751 46.159   -13.569 1.00 88.81 57  B 1 
ATOM 2866 C CG  . PRO B 2 57  ? -20.065 46.939   -13.474 1.00 86.64 57  B 1 
ATOM 2867 C CD  . PRO B 2 57  ? -20.685 46.718   -14.857 1.00 89.96 57  B 1 
ATOM 2868 N N   . LEU B 2 58  ? -20.784 43.269   -13.694 1.00 90.25 58  B 1 
ATOM 2869 C CA  . LEU B 2 58  ? -21.343 42.200   -12.861 1.00 90.35 58  B 1 
ATOM 2870 C C   . LEU B 2 58  ? -21.341 40.819   -13.541 1.00 90.77 58  B 1 
ATOM 2871 O O   . LEU B 2 58  ? -22.025 39.907   -13.088 1.00 87.18 58  B 1 
ATOM 2872 C CB  . LEU B 2 58  ? -22.754 42.597   -12.390 1.00 88.49 58  B 1 
ATOM 2873 C CG  . LEU B 2 58  ? -22.816 43.866   -11.520 1.00 85.53 58  B 1 
ATOM 2874 C CD1 . LEU B 2 58  ? -24.270 44.189   -11.206 1.00 77.87 58  B 1 
ATOM 2875 C CD2 . LEU B 2 58  ? -22.065 43.703   -10.198 1.00 78.13 58  B 1 
ATOM 2876 N N   . VAL B 2 59  ? -20.598 40.654   -14.649 1.00 90.74 59  B 1 
ATOM 2877 C CA  . VAL B 2 59  ? -20.537 39.396   -15.396 1.00 90.88 59  B 1 
ATOM 2878 C C   . VAL B 2 59  ? -19.171 38.740   -15.212 1.00 91.72 59  B 1 
ATOM 2879 O O   . VAL B 2 59  ? -18.201 39.132   -15.855 1.00 89.98 59  B 1 
ATOM 2880 C CB  . VAL B 2 59  ? -20.888 39.603   -16.883 1.00 88.93 59  B 1 
ATOM 2881 C CG1 . VAL B 2 59  ? -20.903 38.270   -17.632 1.00 81.34 59  B 1 
ATOM 2882 C CG2 . VAL B 2 59  ? -22.268 40.238   -17.053 1.00 80.45 59  B 1 
ATOM 2883 N N   . ALA B 2 60  ? -19.108 37.685   -14.397 1.00 91.17 60  B 1 
ATOM 2884 C CA  . ALA B 2 60  ? -17.867 36.965   -14.076 1.00 91.03 60  B 1 
ATOM 2885 C C   . ALA B 2 60  ? -17.075 36.516   -15.314 1.00 91.67 60  B 1 
ATOM 2886 O O   . ALA B 2 60  ? -15.851 36.647   -15.368 1.00 89.94 60  B 1 
ATOM 2887 C CB  . ALA B 2 60  ? -18.236 35.754   -13.209 1.00 89.64 60  B 1 
ATOM 2888 N N   . VAL B 2 61  ? -17.773 36.066   -16.379 1.00 91.80 61  B 1 
ATOM 2889 C CA  . VAL B 2 61  ? -17.152 35.587   -17.627 1.00 91.56 61  B 1 
ATOM 2890 C C   . VAL B 2 61  ? -16.285 36.650   -18.314 1.00 92.31 61  B 1 
ATOM 2891 O O   . VAL B 2 61  ? -15.338 36.298   -19.010 1.00 91.08 61  B 1 
ATOM 2892 C CB  . VAL B 2 61  ? -18.228 35.060   -18.598 1.00 89.64 61  B 1 
ATOM 2893 C CG1 . VAL B 2 61  ? -17.644 34.575   -19.930 1.00 78.03 61  B 1 
ATOM 2894 C CG2 . VAL B 2 61  ? -18.993 33.877   -17.988 1.00 76.95 61  B 1 
ATOM 2895 N N   . TYR B 2 62  ? -16.583 37.939   -18.156 1.00 92.05 62  B 1 
ATOM 2896 C CA  . TYR B 2 62  ? -15.744 38.986   -18.741 1.00 92.20 62  B 1 
ATOM 2897 C C   . TYR B 2 62  ? -14.393 39.075   -18.044 1.00 92.75 62  B 1 
ATOM 2898 O O   . TYR B 2 62  ? -13.366 39.196   -18.704 1.00 91.09 62  B 1 
ATOM 2899 C CB  . TYR B 2 62  ? -16.468 40.340   -18.726 1.00 91.70 62  B 1 
ATOM 2900 C CG  . TYR B 2 62  ? -17.788 40.410   -19.470 1.00 90.90 62  B 1 
ATOM 2901 C CD1 . TYR B 2 62  ? -18.138 39.484   -20.477 1.00 82.30 62  B 1 
ATOM 2902 C CD2 . TYR B 2 62  ? -18.703 41.444   -19.148 1.00 82.38 62  B 1 
ATOM 2903 C CE1 . TYR B 2 62  ? -19.377 39.564   -21.135 1.00 81.73 62  B 1 
ATOM 2904 C CE2 . TYR B 2 62  ? -19.942 41.533   -19.801 1.00 80.96 62  B 1 
ATOM 2905 C CZ  . TYR B 2 62  ? -20.280 40.590   -20.783 1.00 87.24 62  B 1 
ATOM 2906 O OH  . TYR B 2 62  ? -21.503 40.658   -21.405 1.00 85.80 62  B 1 
ATOM 2907 N N   . TYR B 2 63  ? -14.396 38.934   -16.731 1.00 93.07 63  B 1 
ATOM 2908 C CA  . TYR B 2 63  ? -13.180 38.922   -15.930 1.00 93.34 63  B 1 
ATOM 2909 C C   . TYR B 2 63  ? -12.355 37.660   -16.199 1.00 93.86 63  B 1 
ATOM 2910 O O   . TYR B 2 63  ? -11.166 37.782   -16.476 1.00 92.46 63  B 1 
ATOM 2911 C CB  . TYR B 2 63  ? -13.520 39.049   -14.448 1.00 92.73 63  B 1 
ATOM 2912 C CG  . TYR B 2 63  ? -14.153 40.370   -14.079 1.00 92.70 63  B 1 
ATOM 2913 C CD1 . TYR B 2 63  ? -13.353 41.488   -13.772 1.00 83.52 63  B 1 
ATOM 2914 C CD2 . TYR B 2 63  ? -15.553 40.499   -14.029 1.00 83.71 63  B 1 
ATOM 2915 C CE1 . TYR B 2 63  ? -13.932 42.703   -13.417 1.00 83.28 63  B 1 
ATOM 2916 C CE2 . TYR B 2 63  ? -16.151 41.722   -13.677 1.00 82.56 63  B 1 
ATOM 2917 C CZ  . TYR B 2 63  ? -15.331 42.820   -13.370 1.00 89.70 63  B 1 
ATOM 2918 O OH  . TYR B 2 63  ? -15.916 44.014   -13.013 1.00 88.43 63  B 1 
ATOM 2919 N N   . THR B 2 64  ? -12.952 36.462   -16.224 1.00 93.17 64  B 1 
ATOM 2920 C CA  . THR B 2 64  ? -12.216 35.219   -16.516 1.00 92.71 64  B 1 
ATOM 2921 C C   . THR B 2 64  ? -11.628 35.207   -17.930 1.00 92.82 64  B 1 
ATOM 2922 O O   . THR B 2 64  ? -10.494 34.777   -18.119 1.00 91.67 64  B 1 
ATOM 2923 C CB  . THR B 2 64  ? -13.069 33.957   -16.327 1.00 92.09 64  B 1 
ATOM 2924 O OG1 . THR B 2 64  ? -14.243 33.999   -17.105 1.00 82.39 64  B 1 
ATOM 2925 C CG2 . THR B 2 64  ? -13.512 33.783   -14.873 1.00 81.84 64  B 1 
ATOM 2926 N N   . ASN B 2 65  ? -12.352 35.717   -18.905 1.00 92.82 65  B 1 
ATOM 2927 C CA  . ASN B 2 65  ? -11.821 35.824   -20.257 1.00 92.30 65  B 1 
ATOM 2928 C C   . ASN B 2 65  ? -10.646 36.812   -20.335 1.00 92.54 65  B 1 
ATOM 2929 O O   . ASN B 2 65  ? -9.661  36.543   -21.027 1.00 91.22 65  B 1 
ATOM 2930 C CB  . ASN B 2 65  ? -12.937 36.245   -21.226 1.00 91.86 65  B 1 
ATOM 2931 C CG  . ASN B 2 65  ? -13.934 35.145   -21.556 1.00 90.26 65  B 1 
ATOM 2932 O OD1 . ASN B 2 65  ? -13.857 34.002   -21.167 1.00 81.39 65  B 1 
ATOM 2933 N ND2 . ASN B 2 65  ? -14.922 35.481   -22.357 1.00 80.41 65  B 1 
ATOM 2934 N N   . ARG B 2 66  ? -10.721 37.956   -19.642 1.00 92.03 66  B 1 
ATOM 2935 C CA  . ARG B 2 66  ? -9.632  38.928   -19.576 1.00 92.18 66  B 1 
ATOM 2936 C C   . ARG B 2 66  ? -8.432  38.386   -18.794 1.00 92.32 66  B 1 
ATOM 2937 O O   . ARG B 2 66  ? -7.307  38.546   -19.248 1.00 91.70 66  B 1 
ATOM 2938 C CB  . ARG B 2 66  ? -10.149 40.257   -19.012 1.00 91.21 66  B 1 
ATOM 2939 C CG  . ARG B 2 66  ? -9.129  41.383   -19.245 1.00 89.22 66  B 1 
ATOM 2940 C CD  . ARG B 2 66  ? -9.674  42.758   -18.851 1.00 89.55 66  B 1 
ATOM 2941 N NE  . ARG B 2 66  ? -9.833  42.877   -17.403 1.00 86.90 66  B 1 
ATOM 2942 C CZ  . ARG B 2 66  ? -10.211 43.954   -16.739 1.00 88.58 66  B 1 
ATOM 2943 N NH1 . ARG B 2 66  ? -10.500 45.077   -17.338 1.00 79.51 66  B 1 
ATOM 2944 N NH2 . ARG B 2 66  ? -10.292 43.912   -15.440 1.00 81.04 66  B 1 
ATOM 2945 N N   . ALA B 2 67  ? -8.678  37.670   -17.703 1.00 93.01 67  B 1 
ATOM 2946 C CA  . ALA B 2 67  ? -7.649  36.974   -16.942 1.00 92.66 67  B 1 
ATOM 2947 C C   . ALA B 2 67  ? -6.870  35.990   -17.825 1.00 92.74 67  B 1 
ATOM 2948 O O   . ALA B 2 67  ? -5.648  36.019   -17.836 1.00 91.74 67  B 1 
ATOM 2949 C CB  . ALA B 2 67  ? -8.302  36.249   -15.763 1.00 92.43 67  B 1 
ATOM 2950 N N   . LEU B 2 68  ? -7.553  35.196   -18.662 1.00 92.71 68  B 1 
ATOM 2951 C CA  . LEU B 2 68  ? -6.896  34.287   -19.596 1.00 91.65 68  B 1 
ATOM 2952 C C   . LEU B 2 68  ? -6.016  35.037   -20.617 1.00 92.27 68  B 1 
ATOM 2953 O O   . LEU B 2 68  ? -4.942  34.555   -20.956 1.00 91.39 68  B 1 
ATOM 2954 C CB  . LEU B 2 68  ? -7.957  33.415   -20.286 1.00 90.69 68  B 1 
ATOM 2955 C CG  . LEU B 2 68  ? -7.362  32.327   -21.206 1.00 85.92 68  B 1 
ATOM 2956 C CD1 . LEU B 2 68  ? -6.505  31.316   -20.452 1.00 76.08 68  B 1 
ATOM 2957 C CD2 . LEU B 2 68  ? -8.493  31.559   -21.902 1.00 76.23 68  B 1 
ATOM 2958 N N   . CYS B 2 69  ? -6.447  36.209   -21.088 1.00 92.55 69  B 1 
ATOM 2959 C CA  . CYS B 2 69  ? -5.613  37.053   -21.940 1.00 92.39 69  B 1 
ATOM 2960 C C   . CYS B 2 69  ? -4.345  37.504   -21.199 1.00 92.60 69  B 1 
ATOM 2961 O O   . CYS B 2 69  ? -3.252  37.343   -21.731 1.00 91.52 69  B 1 
ATOM 2962 C CB  . CYS B 2 69  ? -6.393  38.275   -22.443 1.00 92.10 69  B 1 
ATOM 2963 S SG  . CYS B 2 69  ? -7.767  37.774   -23.524 1.00 88.09 69  B 1 
ATOM 2964 N N   . TYR B 2 70  ? -4.494  38.010   -19.975 1.00 93.35 70  B 1 
ATOM 2965 C CA  . TYR B 2 70  ? -3.356  38.421   -19.154 1.00 93.15 70  B 1 
ATOM 2966 C C   . TYR B 2 70  ? -2.404  37.259   -18.849 1.00 93.09 70  B 1 
ATOM 2967 O O   . TYR B 2 70  ? -1.191  37.437   -18.934 1.00 91.61 70  B 1 
ATOM 2968 C CB  . TYR B 2 70  ? -3.856  39.066   -17.862 1.00 93.17 70  B 1 
ATOM 2969 C CG  . TYR B 2 70  ? -4.483  40.433   -18.009 1.00 92.52 70  B 1 
ATOM 2970 C CD1 . TYR B 2 70  ? -3.899  41.415   -18.832 1.00 83.81 70  B 1 
ATOM 2971 C CD2 . TYR B 2 70  ? -5.631  40.757   -17.259 1.00 84.04 70  B 1 
ATOM 2972 C CE1 . TYR B 2 70  ? -4.461  42.701   -18.923 1.00 83.42 70  B 1 
ATOM 2973 C CE2 . TYR B 2 70  ? -6.198  42.044   -17.336 1.00 82.88 70  B 1 
ATOM 2974 C CZ  . TYR B 2 70  ? -5.610  43.015   -18.169 1.00 89.61 70  B 1 
ATOM 2975 O OH  . TYR B 2 70  ? -6.154  44.268   -18.240 1.00 88.01 70  B 1 
ATOM 2976 N N   . LEU B 2 71  ? -2.938  36.069   -18.614 1.00 92.46 71  B 1 
ATOM 2977 C CA  . LEU B 2 71  ? -2.139  34.869   -18.388 1.00 91.16 71  B 1 
ATOM 2978 C C   . LEU B 2 71  ? -1.307  34.504   -19.623 1.00 91.15 71  B 1 
ATOM 2979 O O   . LEU B 2 71  ? -0.120  34.225   -19.515 1.00 89.76 71  B 1 
ATOM 2980 C CB  . LEU B 2 71  ? -3.105  33.743   -17.969 1.00 90.69 71  B 1 
ATOM 2981 C CG  . LEU B 2 71  ? -2.505  32.787   -16.916 1.00 86.04 71  B 1 
ATOM 2982 C CD1 . LEU B 2 71  ? -3.525  32.565   -15.795 1.00 77.31 71  B 1 
ATOM 2983 C CD2 . LEU B 2 71  ? -2.152  31.431   -17.512 1.00 78.07 71  B 1 
ATOM 2984 N N   . LYS B 2 72  ? -1.898  34.606   -20.827 1.00 91.78 72  B 1 
ATOM 2985 C CA  . LYS B 2 72  ? -1.168  34.431   -22.096 1.00 90.07 72  B 1 
ATOM 2986 C C   . LYS B 2 72  ? -0.134  35.529   -22.366 1.00 90.65 72  B 1 
ATOM 2987 O O   . LYS B 2 72  ? 0.826   35.284   -23.093 1.00 88.48 72  B 1 
ATOM 2988 C CB  . LYS B 2 72  ? -2.160  34.336   -23.263 1.00 89.04 72  B 1 
ATOM 2989 C CG  . LYS B 2 72  ? -3.040  33.079   -23.254 1.00 85.30 72  B 1 
ATOM 2990 C CD  . LYS B 2 72  ? -2.219  31.790   -23.427 1.00 80.26 72  B 1 
ATOM 2991 C CE  . LYS B 2 72  ? -3.150  30.578   -23.465 1.00 75.48 72  B 1 
ATOM 2992 N NZ  . LYS B 2 72  ? -2.389  29.312   -23.436 1.00 67.86 72  B 1 
ATOM 2993 N N   . MET B 2 73  ? -0.329  36.704   -21.807 1.00 90.80 73  B 1 
ATOM 2994 C CA  . MET B 2 73  ? 0.601   37.838   -21.875 1.00 90.05 73  B 1 
ATOM 2995 C C   . MET B 2 73  ? 1.648   37.822   -20.754 1.00 90.16 73  B 1 
ATOM 2996 O O   . MET B 2 73  ? 2.423   38.771   -20.659 1.00 87.29 73  B 1 
ATOM 2997 C CB  . MET B 2 73  ? -0.200  39.152   -21.844 1.00 89.37 73  B 1 
ATOM 2998 C CG  . MET B 2 73  ? -1.080  39.368   -23.082 1.00 86.29 73  B 1 
ATOM 2999 S SD  . MET B 2 73  ? -2.328  40.684   -22.898 1.00 84.54 73  B 1 
ATOM 3000 C CE  . MET B 2 73  ? -1.254  42.107   -22.599 1.00 72.78 73  B 1 
ATOM 3001 N N   . GLN B 2 74  ? 1.665   36.811   -19.895 1.00 90.53 74  B 1 
ATOM 3002 C CA  . GLN B 2 74  ? 2.500   36.719   -18.688 1.00 90.02 74  B 1 
ATOM 3003 C C   . GLN B 2 74  ? 2.310   37.902   -17.713 1.00 90.96 74  B 1 
ATOM 3004 O O   . GLN B 2 74  ? 3.217   38.280   -16.978 1.00 87.77 74  B 1 
ATOM 3005 C CB  . GLN B 2 74  ? 3.969   36.462   -19.047 1.00 88.22 74  B 1 
ATOM 3006 C CG  . GLN B 2 74  ? 4.173   35.156   -19.833 1.00 83.75 74  B 1 
ATOM 3007 C CD  . GLN B 2 74  ? 5.650   34.839   -20.069 1.00 75.95 74  B 1 
ATOM 3008 O OE1 . GLN B 2 74  ? 6.522   35.690   -20.046 1.00 66.73 74  B 1 
ATOM 3009 N NE2 . GLN B 2 74  ? 5.982   33.597   -20.325 1.00 64.72 74  B 1 
ATOM 3010 N N   . GLN B 2 75  ? 1.112   38.489   -17.684 1.00 90.74 75  B 1 
ATOM 3011 C CA  . GLN B 2 75  ? 0.741   39.551   -16.747 1.00 91.03 75  B 1 
ATOM 3012 C C   . GLN B 2 75  ? 0.006   38.946   -15.545 1.00 91.75 75  B 1 
ATOM 3013 O O   . GLN B 2 75  ? -1.216  39.060   -15.407 1.00 89.39 75  B 1 
ATOM 3014 C CB  . GLN B 2 75  ? -0.061  40.647   -17.458 1.00 89.78 75  B 1 
ATOM 3015 C CG  . GLN B 2 75  ? 0.800   41.417   -18.472 1.00 86.02 75  B 1 
ATOM 3016 C CD  . GLN B 2 75  ? 0.084   42.632   -19.064 1.00 81.41 75  B 1 
ATOM 3017 O OE1 . GLN B 2 75  ? -1.112  42.825   -18.939 1.00 72.18 75  B 1 
ATOM 3018 N NE2 . GLN B 2 75  ? 0.808   43.493   -19.742 1.00 69.36 75  B 1 
ATOM 3019 N N   . HIS B 2 76  ? 0.774   38.271   -14.697 1.00 92.34 76  B 1 
ATOM 3020 C CA  . HIS B 2 76  ? 0.228   37.439   -13.630 1.00 91.74 76  B 1 
ATOM 3021 C C   . HIS B 2 76  ? -0.563  38.230   -12.580 1.00 92.60 76  B 1 
ATOM 3022 O O   . HIS B 2 76  ? -1.632  37.787   -12.172 1.00 90.61 76  B 1 
ATOM 3023 C CB  . HIS B 2 76  ? 1.361   36.632   -12.990 1.00 89.30 76  B 1 
ATOM 3024 C CG  . HIS B 2 76  ? 2.128   35.802   -13.975 1.00 87.07 76  B 1 
ATOM 3025 N ND1 . HIS B 2 76  ? 1.587   34.895   -14.875 1.00 72.69 76  B 1 
ATOM 3026 C CD2 . HIS B 2 76  ? 3.480   35.841   -14.218 1.00 72.91 76  B 1 
ATOM 3027 C CE1 . HIS B 2 76  ? 2.596   34.405   -15.622 1.00 73.72 76  B 1 
ATOM 3028 N NE2 . HIS B 2 76  ? 3.752   34.956   -15.253 1.00 74.79 76  B 1 
ATOM 3029 N N   . GLU B 2 77  ? -0.119  39.432   -12.203 1.00 91.40 77  B 1 
ATOM 3030 C CA  . GLU B 2 77  ? -0.847  40.254   -11.228 1.00 91.10 77  B 1 
ATOM 3031 C C   . GLU B 2 77  ? -2.224  40.693   -11.735 1.00 91.83 77  B 1 
ATOM 3032 O O   . GLU B 2 77  ? -3.214  40.624   -11.003 1.00 89.85 77  B 1 
ATOM 3033 C CB  . GLU B 2 77  ? -0.049  41.503   -10.853 1.00 89.68 77  B 1 
ATOM 3034 C CG  . GLU B 2 77  ? 1.165   41.202   -9.970  1.00 81.49 77  B 1 
ATOM 3035 C CD  . GLU B 2 77  ? 1.717   42.469   -9.303  1.00 73.27 77  B 1 
ATOM 3036 O OE1 . GLU B 2 77  ? 2.430   42.318   -8.289  1.00 63.66 77  B 1 
ATOM 3037 O OE2 . GLU B 2 77  ? 1.396   43.586   -9.781  1.00 63.89 77  B 1 
ATOM 3038 N N   . GLN B 2 78  ? -2.323  41.110   -13.003 1.00 91.97 78  B 1 
ATOM 3039 C CA  . GLN B 2 78  ? -3.599  41.500   -13.597 1.00 92.02 78  B 1 
ATOM 3040 C C   . GLN B 2 78  ? -4.531  40.290   -13.745 1.00 92.99 78  B 1 
ATOM 3041 O O   . GLN B 2 78  ? -5.730  40.397   -13.476 1.00 91.17 78  B 1 
ATOM 3042 C CB  . GLN B 2 78  ? -3.399  42.182   -14.957 1.00 91.39 78  B 1 
ATOM 3043 C CG  . GLN B 2 78  ? -2.656  43.531   -14.898 1.00 87.79 78  B 1 
ATOM 3044 C CD  . GLN B 2 78  ? -1.132  43.415   -14.977 1.00 81.69 78  B 1 
ATOM 3045 O OE1 . GLN B 2 78  ? -0.531  42.373   -14.807 1.00 70.66 78  B 1 
ATOM 3046 N NE2 . GLN B 2 78  ? -0.449  44.502   -15.254 1.00 67.63 78  B 1 
ATOM 3047 N N   . ALA B 2 79  ? -3.993  39.132   -14.127 1.00 92.48 79  B 1 
ATOM 3048 C CA  . ALA B 2 79  ? -4.760  37.894   -14.192 1.00 92.43 79  B 1 
ATOM 3049 C C   . ALA B 2 79  ? -5.297  37.496   -12.816 1.00 93.02 79  B 1 
ATOM 3050 O O   . ALA B 2 79  ? -6.480  37.174   -12.689 1.00 91.95 79  B 1 
ATOM 3051 C CB  . ALA B 2 79  ? -3.871  36.794   -14.796 1.00 91.99 79  B 1 
ATOM 3052 N N   . LEU B 2 80  ? -4.462  37.603   -11.775 1.00 93.00 80  B 1 
ATOM 3053 C CA  . LEU B 2 80  ? -4.829  37.306   -10.393 1.00 92.81 80  B 1 
ATOM 3054 C C   . LEU B 2 80  ? -5.971  38.208   -9.907  1.00 93.34 80  B 1 
ATOM 3055 O O   . LEU B 2 80  ? -6.954  37.722   -9.345  1.00 92.06 80  B 1 
ATOM 3056 C CB  . LEU B 2 80  ? -3.574  37.487   -9.516  1.00 91.25 80  B 1 
ATOM 3057 C CG  . LEU B 2 80  ? -3.708  36.813   -8.134  1.00 85.94 80  B 1 
ATOM 3058 C CD1 . LEU B 2 80  ? -3.141  35.404   -8.184  1.00 75.93 80  B 1 
ATOM 3059 C CD2 . LEU B 2 80  ? -2.933  37.598   -7.075  1.00 75.37 80  B 1 
ATOM 3060 N N   . ALA B 2 81  ? -5.876  39.507   -10.165 1.00 93.09 81  B 1 
ATOM 3061 C CA  . ALA B 2 81  ? -6.908  40.476   -9.801  1.00 93.15 81  B 1 
ATOM 3062 C C   . ALA B 2 81  ? -8.249  40.181   -10.499 1.00 93.57 81  B 1 
ATOM 3063 O O   . ALA B 2 81  ? -9.297  40.178   -9.853  1.00 92.22 81  B 1 
ATOM 3064 C CB  . ALA B 2 81  ? -6.394  41.877   -10.131 1.00 92.49 81  B 1 
ATOM 3065 N N   . ASP B 2 82  ? -8.221  39.877   -11.803 1.00 92.68 82  B 1 
ATOM 3066 C CA  . ASP B 2 82  ? -9.428  39.542   -12.556 1.00 93.02 82  B 1 
ATOM 3067 C C   . ASP B 2 82  ? -10.050 38.213   -12.101 1.00 93.54 82  B 1 
ATOM 3068 O O   . ASP B 2 82  ? -11.277 38.115   -11.997 1.00 92.08 82  B 1 
ATOM 3069 C CB  . ASP B 2 82  ? -9.129  39.518   -14.060 1.00 92.38 82  B 1 
ATOM 3070 C CG  . ASP B 2 82  ? -9.208  40.883   -14.745 1.00 91.13 82  B 1 
ATOM 3071 O OD1 . ASP B 2 82  ? -9.612  41.890   -14.131 1.00 83.48 82  B 1 
ATOM 3072 O OD2 . ASP B 2 82  ? -8.991  40.944   -15.980 1.00 83.72 82  B 1 
ATOM 3073 N N   . CYS B 2 83  ? -9.237  37.200   -11.774 1.00 93.10 83  B 1 
ATOM 3074 C CA  . CYS B 2 83  ? -9.740  35.939   -11.224 1.00 93.36 83  B 1 
ATOM 3075 C C   . CYS B 2 83  ? -10.413 36.136   -9.859  1.00 93.78 83  B 1 
ATOM 3076 O O   . CYS B 2 83  ? -11.506 35.622   -9.645  1.00 92.96 83  B 1 
ATOM 3077 C CB  . CYS B 2 83  ? -8.593  34.925   -11.111 1.00 93.18 83  B 1 
ATOM 3078 S SG  . CYS B 2 83  ? -8.098  34.353   -12.763 1.00 90.07 83  B 1 
ATOM 3079 N N   . ARG B 2 84  ? -9.802  36.922   -8.962  1.00 93.36 84  B 1 
ATOM 3080 C CA  . ARG B 2 84  ? -10.412 37.246   -7.662  1.00 92.56 84  B 1 
ATOM 3081 C C   . ARG B 2 84  ? -11.743 37.959   -7.839  1.00 92.71 84  B 1 
ATOM 3082 O O   . ARG B 2 84  ? -12.731 37.573   -7.222  1.00 91.58 84  B 1 
ATOM 3083 C CB  . ARG B 2 84  ? -9.452  38.100   -6.815  1.00 91.93 84  B 1 
ATOM 3084 C CG  . ARG B 2 84  ? -8.317  37.248   -6.222  1.00 85.68 84  B 1 
ATOM 3085 C CD  . ARG B 2 84  ? -7.376  38.134   -5.390  1.00 81.32 84  B 1 
ATOM 3086 N NE  . ARG B 2 84  ? -6.289  37.349   -4.792  1.00 74.27 84  B 1 
ATOM 3087 C CZ  . ARG B 2 84  ? -5.272  37.826   -4.086  1.00 66.90 84  B 1 
ATOM 3088 N NH1 . ARG B 2 84  ? -5.143  39.100   -3.826  1.00 60.02 84  B 1 
ATOM 3089 N NH2 . ARG B 2 84  ? -4.361  37.026   -3.625  1.00 61.51 84  B 1 
ATOM 3090 N N   . ARG B 2 85  ? -11.810 38.944   -8.750  1.00 92.19 85  B 1 
ATOM 3091 C CA  . ARG B 2 85  ? -13.056 39.659   -9.027  1.00 92.29 85  B 1 
ATOM 3092 C C   . ARG B 2 85  ? -14.126 38.748   -9.639  1.00 92.72 85  B 1 
ATOM 3093 O O   . ARG B 2 85  ? -15.300 38.900   -9.311  1.00 91.25 85  B 1 
ATOM 3094 C CB  . ARG B 2 85  ? -12.752 40.869   -9.920  1.00 91.61 85  B 1 
ATOM 3095 C CG  . ARG B 2 85  ? -13.949 41.817   -10.068 1.00 80.56 85  B 1 
ATOM 3096 C CD  . ARG B 2 85  ? -14.382 42.384   -8.712  1.00 78.92 85  B 1 
ATOM 3097 N NE  . ARG B 2 85  ? -15.488 43.332   -8.841  1.00 71.26 85  B 1 
ATOM 3098 C CZ  . ARG B 2 85  ? -16.217 43.794   -7.817  1.00 63.78 85  B 1 
ATOM 3099 N NH1 . ARG B 2 85  ? -15.957 43.448   -6.581  1.00 56.60 85  B 1 
ATOM 3100 N NH2 . ARG B 2 85  ? -17.224 44.582   -8.020  1.00 55.95 85  B 1 
ATOM 3101 N N   . ALA B 2 86  ? -13.744 37.802   -10.496 1.00 93.04 86  B 1 
ATOM 3102 C CA  . ALA B 2 86  ? -14.673 36.804   -11.035 1.00 92.85 86  B 1 
ATOM 3103 C C   . ALA B 2 86  ? -15.238 35.900   -9.923  1.00 93.01 86  B 1 
ATOM 3104 O O   . ALA B 2 86  ? -16.438 35.644   -9.917  1.00 91.75 86  B 1 
ATOM 3105 C CB  . ALA B 2 86  ? -13.960 35.983   -12.114 1.00 92.57 86  B 1 
ATOM 3106 N N   . LEU B 2 87  ? -14.407 35.486   -8.959  1.00 92.85 87  B 1 
ATOM 3107 C CA  . LEU B 2 87  ? -14.834 34.666   -7.823  1.00 92.45 87  B 1 
ATOM 3108 C C   . LEU B 2 87  ? -15.743 35.418   -6.841  1.00 92.44 87  B 1 
ATOM 3109 O O   . LEU B 2 87  ? -16.656 34.822   -6.289  1.00 90.64 87  B 1 
ATOM 3110 C CB  . LEU B 2 87  ? -13.596 34.122   -7.084  1.00 91.89 87  B 1 
ATOM 3111 C CG  . LEU B 2 87  ? -12.824 33.047   -7.869  1.00 89.50 87  B 1 
ATOM 3112 C CD1 . LEU B 2 87  ? -11.516 32.723   -7.148  1.00 81.76 87  B 1 
ATOM 3113 C CD2 . LEU B 2 87  ? -13.637 31.765   -8.009  1.00 82.50 87  B 1 
ATOM 3114 N N   . GLU B 2 88  ? -15.557 36.725   -6.678  1.00 93.03 88  B 1 
ATOM 3115 C CA  . GLU B 2 88  ? -16.490 37.556   -5.906  1.00 92.30 88  B 1 
ATOM 3116 C C   . GLU B 2 88  ? -17.894 37.614   -6.548  1.00 92.24 88  B 1 
ATOM 3117 O O   . GLU B 2 88  ? -18.885 37.814   -5.846  1.00 89.40 88  B 1 
ATOM 3118 C CB  . GLU B 2 88  ? -15.963 38.993   -5.796  1.00 91.74 88  B 1 
ATOM 3119 C CG  . GLU B 2 88  ? -14.768 39.162   -4.847  1.00 85.73 88  B 1 
ATOM 3120 C CD  . GLU B 2 88  ? -14.197 40.598   -4.883  1.00 82.03 88  B 1 
ATOM 3121 O OE1 . GLU B 2 88  ? -13.188 40.854   -4.191  1.00 73.21 88  B 1 
ATOM 3122 O OE2 . GLU B 2 88  ? -14.758 41.463   -5.605  1.00 75.49 88  B 1 
ATOM 3123 N N   . LEU B 2 89  ? -17.980 37.489   -7.875  1.00 92.21 89  B 1 
ATOM 3124 C CA  . LEU B 2 89  ? -19.237 37.494   -8.616  1.00 91.22 89  B 1 
ATOM 3125 C C   . LEU B 2 89  ? -19.852 36.092   -8.751  1.00 91.14 89  B 1 
ATOM 3126 O O   . LEU B 2 89  ? -21.074 35.957   -8.761  1.00 87.37 89  B 1 
ATOM 3127 C CB  . LEU B 2 89  ? -18.999 38.101   -10.011 1.00 90.51 89  B 1 
ATOM 3128 C CG  . LEU B 2 89  ? -18.621 39.592   -10.009 1.00 88.67 89  B 1 
ATOM 3129 C CD1 . LEU B 2 89  ? -18.200 40.002   -11.417 1.00 81.45 89  B 1 
ATOM 3130 C CD2 . LEU B 2 89  ? -19.791 40.480   -9.587  1.00 81.05 89  B 1 
ATOM 3131 N N   . ASP B 2 90  ? -19.012 35.072   -8.881  1.00 90.72 90  B 1 
ATOM 3132 C CA  . ASP B 2 90  ? -19.389 33.660   -9.015  1.00 90.59 90  B 1 
ATOM 3133 C C   . ASP B 2 90  ? -18.320 32.770   -8.360  1.00 90.92 90  B 1 
ATOM 3134 O O   . ASP B 2 90  ? -17.354 32.341   -8.994  1.00 88.10 90  B 1 
ATOM 3135 C CB  . ASP B 2 90  ? -19.594 33.328   -10.501 1.00 89.00 90  B 1 
ATOM 3136 C CG  . ASP B 2 90  ? -19.958 31.860   -10.745 1.00 86.95 90  B 1 
ATOM 3137 O OD1 . ASP B 2 90  ? -20.244 31.138   -9.766  1.00 79.00 90  B 1 
ATOM 3138 O OD2 . ASP B 2 90  ? -19.914 31.459   -11.929 1.00 78.74 90  B 1 
ATOM 3139 N N   . GLY B 2 91  ? -18.514 32.468   -7.071  1.00 90.67 91  B 1 
ATOM 3140 C CA  . GLY B 2 91  ? -17.619 31.621   -6.293  1.00 89.53 91  B 1 
ATOM 3141 C C   . GLY B 2 91  ? -17.537 30.170   -6.766  1.00 90.33 91  B 1 
ATOM 3142 O O   . GLY B 2 91  ? -16.593 29.463   -6.421  1.00 87.65 91  B 1 
ATOM 3143 N N   . GLN B 2 92  ? -18.492 29.731   -7.609  1.00 89.17 92  B 1 
ATOM 3144 C CA  . GLN B 2 92  ? -18.525 28.385   -8.199  1.00 88.53 92  B 1 
ATOM 3145 C C   . GLN B 2 92  ? -17.935 28.338   -9.622  1.00 89.83 92  B 1 
ATOM 3146 O O   . GLN B 2 92  ? -17.998 27.307   -10.292 1.00 86.90 92  B 1 
ATOM 3147 C CB  . GLN B 2 92  ? -19.956 27.826   -8.154  1.00 86.25 92  B 1 
ATOM 3148 C CG  . GLN B 2 92  ? -20.490 27.688   -6.714  1.00 81.70 92  B 1 
ATOM 3149 C CD  . GLN B 2 92  ? -21.122 26.333   -6.427  1.00 74.44 92  B 1 
ATOM 3150 O OE1 . GLN B 2 92  ? -21.309 25.488   -7.292  1.00 64.16 92  B 1 
ATOM 3151 N NE2 . GLN B 2 92  ? -21.440 26.050   -5.184  1.00 63.06 92  B 1 
ATOM 3152 N N   . SER B 2 93  ? -17.345 29.423   -10.110 1.00 90.54 93  B 1 
ATOM 3153 C CA  . SER B 2 93  ? -16.761 29.489   -11.440 1.00 91.57 93  B 1 
ATOM 3154 C C   . SER B 2 93  ? -15.538 28.576   -11.565 1.00 92.28 93  B 1 
ATOM 3155 O O   . SER B 2 93  ? -14.435 28.905   -11.136 1.00 91.16 93  B 1 
ATOM 3156 C CB  . SER B 2 93  ? -16.405 30.932   -11.796 1.00 91.12 93  B 1 
ATOM 3157 O OG  . SER B 2 93  ? -15.876 31.002   -13.113 1.00 86.77 93  B 1 
ATOM 3158 N N   . VAL B 2 94  ? -15.726 27.444   -12.265 1.00 91.90 94  B 1 
ATOM 3159 C CA  . VAL B 2 94  ? -14.633 26.505   -12.574 1.00 91.62 94  B 1 
ATOM 3160 C C   . VAL B 2 94  ? -13.475 27.225   -13.266 1.00 92.28 94  B 1 
ATOM 3161 O O   . VAL B 2 94  ? -12.315 27.027   -12.910 1.00 91.78 94  B 1 
ATOM 3162 C CB  . VAL B 2 94  ? -15.136 25.364   -13.474 1.00 90.74 94  B 1 
ATOM 3163 C CG1 . VAL B 2 94  ? -14.007 24.408   -13.865 1.00 83.37 94  B 1 
ATOM 3164 C CG2 . VAL B 2 94  ? -16.223 24.547   -12.779 1.00 82.16 94  B 1 
ATOM 3165 N N   . LYS B 2 95  ? -13.782 28.100   -14.248 1.00 91.89 95  B 1 
ATOM 3166 C CA  . LYS B 2 95  ? -12.763 28.842   -14.987 1.00 91.45 95  B 1 
ATOM 3167 C C   . LYS B 2 95  ? -12.000 29.823   -14.096 1.00 91.99 95  B 1 
ATOM 3168 O O   . LYS B 2 95  ? -10.799 29.957   -14.267 1.00 91.15 95  B 1 
ATOM 3169 C CB  . LYS B 2 95  ? -13.374 29.589   -16.172 1.00 90.23 95  B 1 
ATOM 3170 C CG  . LYS B 2 95  ? -13.818 28.633   -17.283 1.00 85.95 95  B 1 
ATOM 3171 C CD  . LYS B 2 95  ? -14.293 29.445   -18.494 1.00 81.31 95  B 1 
ATOM 3172 C CE  . LYS B 2 95  ? -14.682 28.492   -19.628 1.00 73.35 95  B 1 
ATOM 3173 N NZ  . LYS B 2 95  ? -15.107 29.238   -20.823 1.00 65.06 95  B 1 
ATOM 3174 N N   . ALA B 2 96  ? -12.675 30.481   -13.165 1.00 92.65 96  B 1 
ATOM 3175 C CA  . ALA B 2 96  ? -12.023 31.411   -12.249 1.00 93.15 96  B 1 
ATOM 3176 C C   . ALA B 2 96  ? -11.024 30.689   -11.347 1.00 93.65 96  B 1 
ATOM 3177 O O   . ALA B 2 96  ? -9.866  31.102   -11.281 1.00 92.67 96  B 1 
ATOM 3178 C CB  . ALA B 2 96  ? -13.085 32.176   -11.461 1.00 93.05 96  B 1 
ATOM 3179 N N   . HIS B 2 97  ? -11.421 29.559   -10.745 1.00 94.05 97  B 1 
ATOM 3180 C CA  . HIS B 2 97  ? -10.507 28.736   -9.954  1.00 93.52 97  B 1 
ATOM 3181 C C   . HIS B 2 97  ? -9.376  28.143   -10.799 1.00 93.63 97  B 1 
ATOM 3182 O O   . HIS B 2 97  ? -8.227  28.164   -10.376 1.00 92.71 97  B 1 
ATOM 3183 C CB  . HIS B 2 97  ? -11.287 27.618   -9.252  1.00 93.11 97  B 1 
ATOM 3184 C CG  . HIS B 2 97  ? -12.074 28.093   -8.069  1.00 92.02 97  B 1 
ATOM 3185 N ND1 . HIS B 2 97  ? -11.531 28.549   -6.875  1.00 79.60 97  B 1 
ATOM 3186 C CD2 . HIS B 2 97  ? -13.438 28.165   -7.943  1.00 79.76 97  B 1 
ATOM 3187 C CE1 . HIS B 2 97  ? -12.550 28.875   -6.059  1.00 82.34 97  B 1 
ATOM 3188 N NE2 . HIS B 2 97  ? -13.719 28.652   -6.673  1.00 84.04 97  B 1 
ATOM 3189 N N   . PHE B 2 98  ? -9.671  27.662   -12.015 1.00 93.77 98  B 1 
ATOM 3190 C CA  . PHE B 2 98  ? -8.663  27.091   -12.907 1.00 93.34 98  B 1 
ATOM 3191 C C   . PHE B 2 98  ? -7.609  28.122   -13.327 1.00 93.71 98  B 1 
ATOM 3192 O O   . PHE B 2 98  ? -6.418  27.871   -13.202 1.00 93.13 98  B 1 
ATOM 3193 C CB  . PHE B 2 98  ? -9.360  26.466   -14.117 1.00 92.33 98  B 1 
ATOM 3194 C CG  . PHE B 2 98  ? -8.415  25.806   -15.108 1.00 91.20 98  B 1 
ATOM 3195 C CD1 . PHE B 2 98  ? -8.561  26.047   -16.489 1.00 81.83 98  B 1 
ATOM 3196 C CD2 . PHE B 2 98  ? -7.408  24.934   -14.670 1.00 81.31 98  B 1 
ATOM 3197 C CE1 . PHE B 2 98  ? -7.706  25.429   -17.413 1.00 81.13 98  B 1 
ATOM 3198 C CE2 . PHE B 2 98  ? -6.542  24.322   -15.593 1.00 79.57 98  B 1 
ATOM 3199 C CZ  . PHE B 2 98  ? -6.690  24.567   -16.956 1.00 84.72 98  B 1 
ATOM 3200 N N   . PHE B 2 99  ? -8.036  29.294   -13.777 1.00 93.48 99  B 1 
ATOM 3201 C CA  . PHE B 2 99  ? -7.115  30.344   -14.202 1.00 93.36 99  B 1 
ATOM 3202 C C   . PHE B 2 99  ? -6.370  30.985   -13.024 1.00 93.86 99  B 1 
ATOM 3203 O O   . PHE B 2 99  ? -5.205  31.345   -13.178 1.00 92.84 99  B 1 
ATOM 3204 C CB  . PHE B 2 99  ? -7.860  31.402   -15.027 1.00 92.78 99  B 1 
ATOM 3205 C CG  . PHE B 2 99  ? -8.536  30.919   -16.294 1.00 92.20 99  B 1 
ATOM 3206 C CD1 . PHE B 2 99  ? -8.086  29.783   -16.993 1.00 83.29 99  B 1 
ATOM 3207 C CD2 . PHE B 2 99  ? -9.639  31.643   -16.799 1.00 82.86 99  B 1 
ATOM 3208 C CE1 . PHE B 2 99  ? -8.736  29.360   -18.167 1.00 82.32 99  B 1 
ATOM 3209 C CE2 . PHE B 2 99  ? -10.285 31.230   -17.969 1.00 81.58 99  B 1 
ATOM 3210 C CZ  . PHE B 2 99  ? -9.840  30.089   -18.650 1.00 87.20 99  B 1 
ATOM 3211 N N   . LEU B 2 100 ? -6.997  31.069   -11.859 1.00 93.46 100 B 1 
ATOM 3212 C CA  . LEU B 2 100 ? -6.331  31.498   -10.638 1.00 93.56 100 B 1 
ATOM 3213 C C   . LEU B 2 100 ? -5.202  30.532   -10.270 1.00 93.93 100 B 1 
ATOM 3214 O O   . LEU B 2 100 ? -4.071  30.975   -10.084 1.00 93.14 100 B 1 
ATOM 3215 C CB  . LEU B 2 100 ? -7.363  31.651   -9.513  1.00 93.07 100 B 1 
ATOM 3216 C CG  . LEU B 2 100 ? -6.777  32.138   -8.167  1.00 90.56 100 B 1 
ATOM 3217 C CD1 . LEU B 2 100 ? -6.098  33.489   -8.286  1.00 82.14 100 B 1 
ATOM 3218 C CD2 . LEU B 2 100 ? -7.909  32.271   -7.143  1.00 81.93 100 B 1 
ATOM 3219 N N   . GLY B 2 101 ? -5.481  29.242   -10.271 1.00 93.83 101 B 1 
ATOM 3220 C CA  . GLY B 2 101 ? -4.463  28.224   -10.020 1.00 93.24 101 B 1 
ATOM 3221 C C   . GLY B 2 101 ? -3.333  28.231   -11.049 1.00 93.37 101 B 1 
ATOM 3222 O O   . GLY B 2 101 ? -2.167  28.143   -10.682 1.00 92.43 101 B 1 
ATOM 3223 N N   . GLN B 2 102 ? -3.640  28.406   -12.342 1.00 93.21 102 B 1 
ATOM 3224 C CA  . GLN B 2 102 ? -2.610  28.570   -13.379 1.00 92.21 102 B 1 
ATOM 3225 C C   . GLN B 2 102 ? -1.756  29.822   -13.159 1.00 92.23 102 B 1 
ATOM 3226 O O   . GLN B 2 102 ? -0.547  29.775   -13.341 1.00 91.03 102 B 1 
ATOM 3227 C CB  . GLN B 2 102 ? -3.247  28.640   -14.771 1.00 91.53 102 B 1 
ATOM 3228 C CG  . GLN B 2 102 ? -3.730  27.269   -15.275 1.00 86.12 102 B 1 
ATOM 3229 C CD  . GLN B 2 102 ? -4.149  27.323   -16.744 1.00 82.01 102 B 1 
ATOM 3230 O OE1 . GLN B 2 102 ? -4.679  28.289   -17.256 1.00 71.86 102 B 1 
ATOM 3231 N NE2 . GLN B 2 102 ? -3.908  26.272   -17.492 1.00 69.25 102 B 1 
ATOM 3232 N N   . CYS B 2 103 ? -2.371  30.927   -12.746 1.00 92.92 103 B 1 
ATOM 3233 C CA  . CYS B 2 103 ? -1.658  32.165   -12.446 1.00 92.62 103 B 1 
ATOM 3234 C C   . CYS B 2 103 ? -0.700  31.978   -11.259 1.00 93.08 103 B 1 
ATOM 3235 O O   . CYS B 2 103 ? 0.481   32.305   -11.361 1.00 91.33 103 B 1 
ATOM 3236 C CB  . CYS B 2 103 ? -2.695  33.260   -12.179 1.00 91.34 103 B 1 
ATOM 3237 S SG  . CYS B 2 103 ? -1.874  34.863   -12.221 1.00 82.85 103 B 1 
ATOM 3238 N N   . GLN B 2 104 ? -1.191  31.387   -10.184 1.00 93.42 104 B 1 
ATOM 3239 C CA  . GLN B 2 104 ? -0.393  31.093   -8.988  1.00 93.02 104 B 1 
ATOM 3240 C C   . GLN B 2 104 ? 0.730   30.092   -9.270  1.00 92.45 104 B 1 
ATOM 3241 O O   . GLN B 2 104 ? 1.796   30.195   -8.679  1.00 90.81 104 B 1 
ATOM 3242 C CB  . GLN B 2 104 ? -1.331  30.560   -7.901  1.00 93.08 104 B 1 
ATOM 3243 C CG  . GLN B 2 104 ? -2.251  31.653   -7.339  1.00 92.22 104 B 1 
ATOM 3244 C CD  . GLN B 2 104 ? -3.329  31.093   -6.416  1.00 92.01 104 B 1 
ATOM 3245 O OE1 . GLN B 2 104 ? -3.910  30.038   -6.649  1.00 84.53 104 B 1 
ATOM 3246 N NE2 . GLN B 2 104 ? -3.657  31.798   -5.354  1.00 82.59 104 B 1 
ATOM 3247 N N   . LEU B 2 105 ? 0.524   29.151   -10.203 1.00 92.98 105 B 1 
ATOM 3248 C CA  . LEU B 2 105 ? 1.566   28.226   -10.649 1.00 91.77 105 B 1 
ATOM 3249 C C   . LEU B 2 105 ? 2.724   28.958   -11.330 1.00 91.56 105 B 1 
ATOM 3250 O O   . LEU B 2 105 ? 3.875   28.684   -11.016 1.00 89.78 105 B 1 
ATOM 3251 C CB  . LEU B 2 105 ? 0.931   27.178   -11.583 1.00 90.21 105 B 1 
ATOM 3252 C CG  . LEU B 2 105 ? 1.934   26.132   -12.106 1.00 84.30 105 B 1 
ATOM 3253 C CD1 . LEU B 2 105 ? 2.537   25.315   -10.968 1.00 76.35 105 B 1 
ATOM 3254 C CD2 . LEU B 2 105 ? 1.218   25.167   -13.057 1.00 76.54 105 B 1 
ATOM 3255 N N   . GLU B 2 106 ? 2.427   29.892   -12.225 1.00 91.44 106 B 1 
ATOM 3256 C CA  . GLU B 2 106 ? 3.442   30.703   -12.911 1.00 90.03 106 B 1 
ATOM 3257 C C   . GLU B 2 106 ? 4.137   31.697   -11.957 1.00 90.29 106 B 1 
ATOM 3258 O O   . GLU B 2 106 ? 5.285   32.057   -12.177 1.00 87.54 106 B 1 
ATOM 3259 C CB  . GLU B 2 106 ? 2.809   31.432   -14.099 1.00 88.82 106 B 1 
ATOM 3260 C CG  . GLU B 2 106 ? 2.334   30.495   -15.227 1.00 83.07 106 B 1 
ATOM 3261 C CD  . GLU B 2 106 ? 3.480   29.709   -15.900 1.00 77.41 106 B 1 
ATOM 3262 O OE1 . GLU B 2 106 ? 3.350   28.469   -16.048 1.00 67.80 106 B 1 
ATOM 3263 O OE2 . GLU B 2 106 ? 4.489   30.339   -16.258 1.00 68.06 106 B 1 
ATOM 3264 N N   . MET B 2 107 ? 3.470   32.091   -10.872 1.00 90.25 107 B 1 
ATOM 3265 C CA  . MET B 2 107 ? 4.035   32.906   -9.786  1.00 89.79 107 B 1 
ATOM 3266 C C   . MET B 2 107 ? 4.767   32.074   -8.718  1.00 89.71 107 B 1 
ATOM 3267 O O   . MET B 2 107 ? 5.086   32.605   -7.654  1.00 86.63 107 B 1 
ATOM 3268 C CB  . MET B 2 107 ? 2.916   33.737   -9.133  1.00 89.18 107 B 1 
ATOM 3269 C CG  . MET B 2 107 ? 2.314   34.776   -10.082 1.00 85.92 107 B 1 
ATOM 3270 S SD  . MET B 2 107 ? 0.937   35.720   -9.359  1.00 82.35 107 B 1 
ATOM 3271 C CE  . MET B 2 107 ? 1.857   36.773   -8.200  1.00 70.29 107 B 1 
ATOM 3272 N N   . GLU B 2 108 ? 4.974   30.783   -8.944  1.00 89.79 108 B 1 
ATOM 3273 C CA  . GLU B 2 108 ? 5.625   29.832   -8.025  1.00 89.41 108 B 1 
ATOM 3274 C C   . GLU B 2 108 ? 4.923   29.666   -6.654  1.00 90.02 108 B 1 
ATOM 3275 O O   . GLU B 2 108 ? 5.470   29.072   -5.728  1.00 86.69 108 B 1 
ATOM 3276 C CB  . GLU B 2 108 ? 7.126   30.120   -7.905  1.00 87.48 108 B 1 
ATOM 3277 C CG  . GLU B 2 108 ? 7.839   30.192   -9.272  1.00 85.24 108 B 1 
ATOM 3278 C CD  . GLU B 2 108 ? 9.367   30.348   -9.159  1.00 81.40 108 B 1 
ATOM 3279 O OE1 . GLU B 2 108 ? 10.027  30.188   -10.210 1.00 73.54 108 B 1 
ATOM 3280 O OE2 . GLU B 2 108 ? 9.869   30.600   -8.043  1.00 75.13 108 B 1 
ATOM 3281 N N   . SER B 2 109 ? 3.670   30.131   -6.536  1.00 90.73 109 B 1 
ATOM 3282 C CA  . SER B 2 109 ? 2.833   29.936   -5.351  1.00 90.90 109 B 1 
ATOM 3283 C C   . SER B 2 109 ? 2.179   28.551   -5.389  1.00 91.61 109 B 1 
ATOM 3284 O O   . SER B 2 109 ? 0.956   28.410   -5.522  1.00 89.99 109 B 1 
ATOM 3285 C CB  . SER B 2 109 ? 1.799   31.061   -5.226  1.00 90.02 109 B 1 
ATOM 3286 O OG  . SER B 2 109 ? 2.440   32.313   -5.103  1.00 79.69 109 B 1 
ATOM 3287 N N   . TYR B 2 110 ? 2.998   27.514   -5.312  1.00 91.29 110 B 1 
ATOM 3288 C CA  . TYR B 2 110 ? 2.586   26.135   -5.616  1.00 91.53 110 B 1 
ATOM 3289 C C   . TYR B 2 110 ? 1.451   25.604   -4.739  1.00 91.94 110 B 1 
ATOM 3290 O O   . TYR B 2 110 ? 0.545   24.960   -5.250  1.00 90.80 110 B 1 
ATOM 3291 C CB  . TYR B 2 110 ? 3.804   25.206   -5.532  1.00 90.49 110 B 1 
ATOM 3292 C CG  . TYR B 2 110 ? 4.919   25.543   -6.497  1.00 90.12 110 B 1 
ATOM 3293 C CD1 . TYR B 2 110 ? 4.674   25.546   -7.883  1.00 84.30 110 B 1 
ATOM 3294 C CD2 . TYR B 2 110 ? 6.206   25.878   -6.025  1.00 83.91 110 B 1 
ATOM 3295 C CE1 . TYR B 2 110 ? 5.690   25.896   -8.793  1.00 82.45 110 B 1 
ATOM 3296 C CE2 . TYR B 2 110 ? 7.227   26.227   -6.921  1.00 81.78 110 B 1 
ATOM 3297 C CZ  . TYR B 2 110 ? 6.967   26.246   -8.305  1.00 85.65 110 B 1 
ATOM 3298 O OH  . TYR B 2 110 ? 7.949   26.610   -9.192  1.00 83.34 110 B 1 
ATOM 3299 N N   . ASP B 2 111 ? 1.467   25.895   -3.440  1.00 90.54 111 B 1 
ATOM 3300 C CA  . ASP B 2 111 ? 0.434   25.407   -2.521  1.00 89.49 111 B 1 
ATOM 3301 C C   . ASP B 2 111 ? -0.943  25.997   -2.845  1.00 90.02 111 B 1 
ATOM 3302 O O   . ASP B 2 111 ? -1.933  25.272   -2.959  1.00 88.97 111 B 1 
ATOM 3303 C CB  . ASP B 2 111 ? 0.840   25.710   -1.066  1.00 87.70 111 B 1 
ATOM 3304 C CG  . ASP B 2 111 ? 2.021   24.847   -0.600  1.00 83.87 111 B 1 
ATOM 3305 O OD1 . ASP B 2 111 ? 2.000   23.629   -0.865  1.00 77.55 111 B 1 
ATOM 3306 O OD2 . ASP B 2 111 ? 2.954   25.385   0.030   1.00 76.11 111 B 1 
ATOM 3307 N N   . GLU B 2 112 ? -1.004  27.316   -3.090  1.00 91.03 112 B 1 
ATOM 3308 C CA  . GLU B 2 112 ? -2.235  27.998   -3.483  1.00 91.47 112 B 1 
ATOM 3309 C C   . GLU B 2 112 ? -2.703  27.572   -4.880  1.00 92.11 112 B 1 
ATOM 3310 O O   . GLU B 2 112 ? -3.899  27.396   -5.113  1.00 90.91 112 B 1 
ATOM 3311 C CB  . GLU B 2 112 ? -2.038  29.517   -3.462  1.00 90.80 112 B 1 
ATOM 3312 C CG  . GLU B 2 112 ? -1.691  30.096   -2.076  1.00 85.27 112 B 1 
ATOM 3313 C CD  . GLU B 2 112 ? -1.681  31.639   -2.073  1.00 79.18 112 B 1 
ATOM 3314 O OE1 . GLU B 2 112 ? -1.653  32.212   -0.960  1.00 68.30 112 B 1 
ATOM 3315 O OE2 . GLU B 2 112 ? -1.752  32.253   -3.158  1.00 68.79 112 B 1 
ATOM 3316 N N   . ALA B 2 113 ? -1.764  27.361   -5.803  1.00 92.24 113 B 1 
ATOM 3317 C CA  . ALA B 2 113 ? -2.065  26.871   -7.140  1.00 92.31 113 B 1 
ATOM 3318 C C   . ALA B 2 113 ? -2.728  25.492   -7.089  1.00 92.79 113 B 1 
ATOM 3319 O O   . ALA B 2 113 ? -3.791  25.287   -7.677  1.00 91.92 113 B 1 
ATOM 3320 C CB  . ALA B 2 113 ? -0.773  26.838   -7.974  1.00 92.05 113 B 1 
ATOM 3321 N N   . ILE B 2 114 ? -2.146  24.568   -6.330  1.00 91.77 114 B 1 
ATOM 3322 C CA  . ILE B 2 114 ? -2.685  23.214   -6.161  1.00 90.33 114 B 1 
ATOM 3323 C C   . ILE B 2 114 ? -4.084  23.267   -5.536  1.00 90.08 114 B 1 
ATOM 3324 O O   . ILE B 2 114 ? -4.984  22.604   -6.046  1.00 89.51 114 B 1 
ATOM 3325 C CB  . ILE B 2 114 ? -1.704  22.343   -5.343  1.00 88.99 114 B 1 
ATOM 3326 C CG1 . ILE B 2 114 ? -0.444  22.045   -6.179  1.00 86.24 114 B 1 
ATOM 3327 C CG2 . ILE B 2 114 ? -2.361  21.009   -4.910  1.00 85.25 114 B 1 
ATOM 3328 C CD1 . ILE B 2 114 ? 0.749   21.538   -5.347  1.00 79.15 114 B 1 
ATOM 3329 N N   . ALA B 2 115 ? -4.286  24.070   -4.498  1.00 91.15 115 B 1 
ATOM 3330 C CA  . ALA B 2 115 ? -5.585  24.215   -3.856  1.00 89.91 115 B 1 
ATOM 3331 C C   . ALA B 2 115 ? -6.677  24.705   -4.833  1.00 90.45 115 B 1 
ATOM 3332 O O   . ALA B 2 115 ? -7.746  24.112   -4.920  1.00 89.81 115 B 1 
ATOM 3333 C CB  . ALA B 2 115 ? -5.432  25.160   -2.656  1.00 88.93 115 B 1 
ATOM 3334 N N   . ASN B 2 116 ? -6.376  25.742   -5.627  1.00 91.27 116 B 1 
ATOM 3335 C CA  . ASN B 2 116 ? -7.328  26.274   -6.603  1.00 91.96 116 B 1 
ATOM 3336 C C   . ASN B 2 116 ? -7.588  25.317   -7.773  1.00 92.17 116 B 1 
ATOM 3337 O O   . ASN B 2 116 ? -8.736  25.184   -8.208  1.00 91.15 116 B 1 
ATOM 3338 C CB  . ASN B 2 116 ? -6.839  27.639   -7.105  1.00 92.14 116 B 1 
ATOM 3339 C CG  . ASN B 2 116 ? -7.187  28.745   -6.130  1.00 91.10 116 B 1 
ATOM 3340 O OD1 . ASN B 2 116 ? -8.350  29.006   -5.853  1.00 81.81 116 B 1 
ATOM 3341 N ND2 . ASN B 2 116 ? -6.204  29.428   -5.593  1.00 80.00 116 B 1 
ATOM 3342 N N   . LEU B 2 117 ? -6.568  24.614   -8.264  1.00 91.74 117 B 1 
ATOM 3343 C CA  . LEU B 2 117 ? -6.730  23.614   -9.322  1.00 91.09 117 B 1 
ATOM 3344 C C   . LEU B 2 117 ? -7.543  22.406   -8.835  1.00 90.39 117 B 1 
ATOM 3345 O O   . LEU B 2 117 ? -8.396  21.913   -9.570  1.00 89.25 117 B 1 
ATOM 3346 C CB  . LEU B 2 117 ? -5.346  23.173   -9.829  1.00 91.45 117 B 1 
ATOM 3347 C CG  . LEU B 2 117 ? -4.571  24.254   -10.616 1.00 90.75 117 B 1 
ATOM 3348 C CD1 . LEU B 2 117 ? -3.150  23.756   -10.877 1.00 83.65 117 B 1 
ATOM 3349 C CD2 . LEU B 2 117 ? -5.218  24.581   -11.956 1.00 83.36 117 B 1 
ATOM 3350 N N   . GLN B 2 118 ? -7.328  21.986   -7.598  1.00 89.73 118 B 1 
ATOM 3351 C CA  . GLN B 2 118 ? -8.120  20.928   -6.963  1.00 87.02 118 B 1 
ATOM 3352 C C   . GLN B 2 118 ? -9.587  21.355   -6.851  1.00 86.48 118 B 1 
ATOM 3353 O O   . GLN B 2 118 ? -10.489 20.600   -7.221  1.00 85.30 118 B 1 
ATOM 3354 C CB  . GLN B 2 118 ? -7.527  20.612   -5.583  1.00 85.51 118 B 1 
ATOM 3355 C CG  . GLN B 2 118 ? -8.000  19.255   -5.031  1.00 77.10 118 B 1 
ATOM 3356 C CD  . GLN B 2 118 ? -7.237  18.057   -5.625  1.00 71.61 118 B 1 
ATOM 3357 O OE1 . GLN B 2 118 ? -6.069  18.131   -5.982  1.00 64.55 118 B 1 
ATOM 3358 N NE2 . GLN B 2 118 ? -7.865  16.914   -5.744  1.00 60.92 118 B 1 
ATOM 3359 N N   . ARG B 2 119 ? -9.832  22.595   -6.435  1.00 88.42 119 B 1 
ATOM 3360 C CA  . ARG B 2 119 ? -11.172 23.173   -6.348  1.00 88.45 119 B 1 
ATOM 3361 C C   . ARG B 2 119 ? -11.850 23.243   -7.711  1.00 88.98 119 B 1 
ATOM 3362 O O   . ARG B 2 119 ? -13.007 22.837   -7.837  1.00 87.85 119 B 1 
ATOM 3363 C CB  . ARG B 2 119 ? -11.054 24.563   -5.698  1.00 87.74 119 B 1 
ATOM 3364 C CG  . ARG B 2 119 ? -12.414 25.175   -5.351  1.00 79.41 119 B 1 
ATOM 3365 C CD  . ARG B 2 119 ? -13.056 24.431   -4.186  1.00 75.62 119 B 1 
ATOM 3366 N NE  . ARG B 2 119 ? -14.357 24.999   -3.855  1.00 67.70 119 B 1 
ATOM 3367 C CZ  . ARG B 2 119 ? -15.386 24.339   -3.370  1.00 61.07 119 B 1 
ATOM 3368 N NH1 . ARG B 2 119 ? -15.310 23.109   -2.947  1.00 54.63 119 B 1 
ATOM 3369 N NH2 . ARG B 2 119 ? -16.524 24.902   -3.333  1.00 53.41 119 B 1 
ATOM 3370 N N   . ALA B 2 120 ? -11.135 23.690   -8.743  1.00 89.86 120 B 1 
ATOM 3371 C CA  . ALA B 2 120 ? -11.636 23.713   -10.120 1.00 90.10 120 B 1 
ATOM 3372 C C   . ALA B 2 120 ? -12.011 22.306   -10.606 1.00 89.62 120 B 1 
ATOM 3373 O O   . ALA B 2 120 ? -13.043 22.138   -11.250 1.00 88.44 120 B 1 
ATOM 3374 C CB  . ALA B 2 120 ? -10.566 24.340   -11.026 1.00 90.94 120 B 1 
ATOM 3375 N N   . TYR B 2 121 ? -11.205 21.296   -10.284 1.00 88.69 121 B 1 
ATOM 3376 C CA  . TYR B 2 121 ? -11.479 19.908   -10.639 1.00 86.01 121 B 1 
ATOM 3377 C C   . TYR B 2 121 ? -12.747 19.379   -9.963  1.00 85.14 121 B 1 
ATOM 3378 O O   . TYR B 2 121 ? -13.611 18.823   -10.644 1.00 83.91 121 B 1 
ATOM 3379 C CB  . TYR B 2 121 ? -10.264 19.041   -10.300 1.00 84.50 121 B 1 
ATOM 3380 C CG  . TYR B 2 121 ? -10.452 17.585   -10.662 1.00 82.12 121 B 1 
ATOM 3381 C CD1 . TYR B 2 121 ? -10.732 16.628   -9.669  1.00 73.91 121 B 1 
ATOM 3382 C CD2 . TYR B 2 121 ? -10.393 17.188   -12.012 1.00 72.93 121 B 1 
ATOM 3383 C CE1 . TYR B 2 121 ? -10.934 15.277   -10.016 1.00 70.35 121 B 1 
ATOM 3384 C CE2 . TYR B 2 121 ? -10.595 15.837   -12.370 1.00 69.04 121 B 1 
ATOM 3385 C CZ  . TYR B 2 121 ? -10.863 14.895   -11.362 1.00 72.20 121 B 1 
ATOM 3386 O OH  . TYR B 2 121 ? -11.057 13.574   -11.713 1.00 71.64 121 B 1 
ATOM 3387 N N   . SER B 2 122 ? -12.897 19.599   -8.662  1.00 85.64 122 B 1 
ATOM 3388 C CA  . SER B 2 122 ? -14.091 19.197   -7.909  1.00 83.42 122 B 1 
ATOM 3389 C C   . SER B 2 122 ? -15.349 19.872   -8.458  1.00 83.70 122 B 1 
ATOM 3390 O O   . SER B 2 122 ? -16.316 19.185   -8.790  1.00 82.44 122 B 1 
ATOM 3391 C CB  . SER B 2 122 ? -13.927 19.513   -6.421  1.00 81.27 122 B 1 
ATOM 3392 O OG  . SER B 2 122 ? -12.815 18.805   -5.888  1.00 71.97 122 B 1 
ATOM 3393 N N   . LEU B 2 123 ? -15.312 21.179   -8.671  1.00 84.85 123 B 1 
ATOM 3394 C CA  . LEU B 2 123 ? -16.430 21.935   -9.241  1.00 85.02 123 B 1 
ATOM 3395 C C   . LEU B 2 123 ? -16.787 21.472   -10.659 1.00 85.45 123 B 1 
ATOM 3396 O O   . LEU B 2 123 ? -17.960 21.353   -10.983 1.00 84.68 123 B 1 
ATOM 3397 C CB  . LEU B 2 123 ? -16.086 23.430   -9.256  1.00 85.71 123 B 1 
ATOM 3398 C CG  . LEU B 2 123 ? -16.100 24.116   -7.878  1.00 83.39 123 B 1 
ATOM 3399 C CD1 . LEU B 2 123 ? -15.510 25.520   -8.012  1.00 76.07 123 B 1 
ATOM 3400 C CD2 . LEU B 2 123 ? -17.514 24.241   -7.322  1.00 76.11 123 B 1 
ATOM 3401 N N   . ALA B 2 124 ? -15.793 21.176   -11.507 1.00 85.93 124 B 1 
ATOM 3402 C CA  . ALA B 2 124 ? -16.037 20.679   -12.860 1.00 84.62 124 B 1 
ATOM 3403 C C   . ALA B 2 124 ? -16.736 19.315   -12.851 1.00 83.59 124 B 1 
ATOM 3404 O O   . ALA B 2 124 ? -17.671 19.102   -13.625 1.00 81.76 124 B 1 
ATOM 3405 C CB  . ALA B 2 124 ? -14.711 20.623   -13.626 1.00 84.90 124 B 1 
ATOM 3406 N N   . LYS B 2 125 ? -16.322 18.410   -11.960 1.00 81.86 125 B 1 
ATOM 3407 C CA  . LYS B 2 125 ? -16.958 17.101   -11.782 1.00 78.20 125 B 1 
ATOM 3408 C C   . LYS B 2 125 ? -18.404 17.249   -11.302 1.00 77.68 125 B 1 
ATOM 3409 O O   . LYS B 2 125 ? -19.311 16.651   -11.877 1.00 74.89 125 B 1 
ATOM 3410 C CB  . LYS B 2 125 ? -16.117 16.232   -10.821 1.00 75.32 125 B 1 
ATOM 3411 C CG  . LYS B 2 125 ? -16.571 14.758   -10.788 1.00 67.23 125 B 1 
ATOM 3412 C CD  . LYS B 2 125 ? -15.802 13.909   -9.753  1.00 62.55 125 B 1 
ATOM 3413 C CE  . LYS B 2 125 ? -16.350 12.470   -9.731  1.00 55.57 125 B 1 
ATOM 3414 N NZ  . LYS B 2 125 ? -15.891 11.652   -8.570  1.00 50.64 125 B 1 
ATOM 3415 N N   . GLU B 2 126 ? -18.625 18.097   -10.320 1.00 80.92 126 B 1 
ATOM 3416 C CA  . GLU B 2 126 ? -19.937 18.324   -9.698  1.00 78.99 126 B 1 
ATOM 3417 C C   . GLU B 2 126 ? -20.928 19.004   -10.662 1.00 78.67 126 B 1 
ATOM 3418 O O   . GLU B 2 126 ? -22.075 18.583   -10.792 1.00 75.54 126 B 1 
ATOM 3419 C CB  . GLU B 2 126 ? -19.691 19.147   -8.431  1.00 76.83 126 B 1 
ATOM 3420 C CG  . GLU B 2 126 ? -20.861 19.166   -7.451  1.00 69.31 126 B 1 
ATOM 3421 C CD  . GLU B 2 126 ? -20.390 19.728   -6.096  1.00 65.41 126 B 1 
ATOM 3422 O OE1 . GLU B 2 126 ? -20.682 19.086   -5.063  1.00 58.62 126 B 1 
ATOM 3423 O OE2 . GLU B 2 126 ? -19.665 20.735   -6.086  1.00 59.43 126 B 1 
ATOM 3424 N N   . GLN B 2 127 ? -20.459 19.985   -11.432 1.00 81.34 127 B 1 
ATOM 3425 C CA  . GLN B 2 127 ? -21.235 20.667   -12.472 1.00 81.07 127 B 1 
ATOM 3426 C C   . GLN B 2 127 ? -21.328 19.859   -13.781 1.00 79.62 127 B 1 
ATOM 3427 O O   . GLN B 2 127 ? -21.938 20.325   -14.746 1.00 74.96 127 B 1 
ATOM 3428 C CB  . GLN B 2 127 ? -20.647 22.059   -12.730 1.00 82.01 127 B 1 
ATOM 3429 C CG  . GLN B 2 127 ? -20.725 22.991   -11.502 1.00 81.63 127 B 1 
ATOM 3430 C CD  . GLN B 2 127 ? -20.033 24.340   -11.733 1.00 81.28 127 B 1 
ATOM 3431 O OE1 . GLN B 2 127 ? -19.771 24.762   -12.852 1.00 75.82 127 B 1 
ATOM 3432 N NE2 . GLN B 2 127 ? -19.722 25.063   -10.684 1.00 75.18 127 B 1 
ATOM 3433 N N   . ARG B 2 128 ? -20.727 18.668   -13.843 1.00 79.53 128 B 1 
ATOM 3434 C CA  . ARG B 2 128 ? -20.644 17.808   -15.036 1.00 78.80 128 B 1 
ATOM 3435 C C   . ARG B 2 128 ? -20.047 18.524   -16.261 1.00 79.85 128 B 1 
ATOM 3436 O O   . ARG B 2 128 ? -20.444 18.258   -17.398 1.00 74.88 128 B 1 
ATOM 3437 C CB  . ARG B 2 128 ? -22.001 17.144   -15.335 1.00 76.10 128 B 1 
ATOM 3438 C CG  . ARG B 2 128 ? -22.565 16.357   -14.143 1.00 68.62 128 B 1 
ATOM 3439 C CD  . ARG B 2 128 ? -23.882 15.695   -14.552 1.00 62.40 128 B 1 
ATOM 3440 N NE  . ARG B 2 128 ? -24.463 14.935   -13.442 1.00 55.65 128 B 1 
ATOM 3441 C CZ  . ARG B 2 128 ? -25.533 14.144   -13.493 1.00 46.99 128 B 1 
ATOM 3442 N NH1 . ARG B 2 128 ? -26.193 13.986   -14.606 1.00 43.34 128 B 1 
ATOM 3443 N NH2 . ARG B 2 128 ? -25.935 13.515   -12.436 1.00 43.02 128 B 1 
ATOM 3444 N N   . LEU B 2 129 ? -19.113 19.425   -16.040 1.00 80.02 129 B 1 
ATOM 3445 C CA  . LEU B 2 129 ? -18.401 20.130   -17.101 1.00 78.76 129 B 1 
ATOM 3446 C C   . LEU B 2 129 ? -17.218 19.286   -17.578 1.00 77.60 129 B 1 
ATOM 3447 O O   . LEU B 2 129 ? -16.380 18.859   -16.785 1.00 72.43 129 B 1 
ATOM 3448 C CB  . LEU B 2 129 ? -17.957 21.516   -16.616 1.00 78.30 129 B 1 
ATOM 3449 C CG  . LEU B 2 129 ? -19.113 22.482   -16.302 1.00 75.11 129 B 1 
ATOM 3450 C CD1 . LEU B 2 129 ? -18.550 23.773   -15.710 1.00 68.85 129 B 1 
ATOM 3451 C CD2 . LEU B 2 129 ? -19.918 22.851   -17.546 1.00 69.41 129 B 1 
ATOM 3452 N N   . ASN B 2 130 ? -17.130 19.077   -18.891 1.00 76.69 130 B 1 
ATOM 3453 C CA  . ASN B 2 130 ? -16.034 18.338   -19.493 1.00 75.90 130 B 1 
ATOM 3454 C C   . ASN B 2 130 ? -14.937 19.300   -19.984 1.00 77.17 130 B 1 
ATOM 3455 O O   . ASN B 2 130 ? -15.083 19.935   -21.026 1.00 72.58 130 B 1 
ATOM 3456 C CB  . ASN B 2 130 ? -16.578 17.419   -20.602 1.00 70.37 130 B 1 
ATOM 3457 C CG  . ASN B 2 130 ? -15.513 16.481   -21.126 1.00 63.36 130 B 1 
ATOM 3458 O OD1 . ASN B 2 130 ? -14.379 16.457   -20.679 1.00 55.53 130 B 1 
ATOM 3459 N ND2 . ASN B 2 130 ? -15.844 15.654   -22.099 1.00 54.63 130 B 1 
ATOM 3460 N N   . PHE B 2 131 ? -13.836 19.360   -19.236 1.00 76.23 131 B 1 
ATOM 3461 C CA  . PHE B 2 131 ? -12.615 20.069   -19.627 1.00 75.19 131 B 1 
ATOM 3462 C C   . PHE B 2 131 ? -11.543 19.107   -20.189 1.00 73.82 131 B 1 
ATOM 3463 O O   . PHE B 2 131 ? -10.385 19.506   -20.365 1.00 68.56 131 B 1 
ATOM 3464 C CB  . PHE B 2 131 ? -12.093 20.883   -18.440 1.00 74.73 131 B 1 
ATOM 3465 C CG  . PHE B 2 131 ? -12.931 22.106   -18.134 1.00 75.46 131 B 1 
ATOM 3466 C CD1 . PHE B 2 131 ? -12.571 23.359   -18.680 1.00 69.10 131 B 1 
ATOM 3467 C CD2 . PHE B 2 131 ? -14.069 22.013   -17.326 1.00 69.53 131 B 1 
ATOM 3468 C CE1 . PHE B 2 131 ? -13.342 24.498   -18.419 1.00 67.27 131 B 1 
ATOM 3469 C CE2 . PHE B 2 131 ? -14.853 23.154   -17.069 1.00 67.86 131 B 1 
ATOM 3470 C CZ  . PHE B 2 131 ? -14.486 24.391   -17.614 1.00 72.16 131 B 1 
ATOM 3471 N N   . GLY B 2 132 ? -11.898 17.844   -20.450 1.00 73.46 132 B 1 
ATOM 3472 C CA  . GLY B 2 132 ? -10.934 16.819   -20.827 1.00 70.87 132 B 1 
ATOM 3473 C C   . GLY B 2 132 ? -9.878  16.615   -19.740 1.00 72.60 132 B 1 
ATOM 3474 O O   . GLY B 2 132 ? -10.205 16.535   -18.556 1.00 68.05 132 B 1 
ATOM 3475 N N   . ASP B 2 133 ? -8.610  16.551   -20.155 1.00 73.85 133 B 1 
ATOM 3476 C CA  . ASP B 2 133 ? -7.491  16.374   -19.227 1.00 74.46 133 B 1 
ATOM 3477 C C   . ASP B 2 133 ? -6.841  17.715   -18.796 1.00 77.88 133 B 1 
ATOM 3478 O O   . ASP B 2 133 ? -5.819  17.718   -18.124 1.00 74.23 133 B 1 
ATOM 3479 C CB  . ASP B 2 133 ? -6.472  15.397   -19.837 1.00 69.50 133 B 1 
ATOM 3480 C CG  . ASP B 2 133 ? -5.459  14.851   -18.814 1.00 62.89 133 B 1 
ATOM 3481 O OD1 . ASP B 2 133 ? -5.855  14.429   -17.703 1.00 56.35 133 B 1 
ATOM 3482 O OD2 . ASP B 2 133 ? -4.241  14.814   -19.106 1.00 55.73 133 B 1 
ATOM 3483 N N   . ASP B 2 134 ? -7.418  18.871   -19.149 1.00 79.99 134 B 1 
ATOM 3484 C CA  . ASP B 2 134 ? -6.772  20.170   -18.925 1.00 81.78 134 B 1 
ATOM 3485 C C   . ASP B 2 134 ? -6.537  20.458   -17.431 1.00 83.74 134 B 1 
ATOM 3486 O O   . ASP B 2 134 ? -5.431  20.809   -17.023 1.00 82.21 134 B 1 
ATOM 3487 C CB  . ASP B 2 134 ? -7.606  21.303   -19.544 1.00 80.10 134 B 1 
ATOM 3488 C CG  . ASP B 2 134 ? -7.641  21.317   -21.071 1.00 76.80 134 B 1 
ATOM 3489 O OD1 . ASP B 2 134 ? -6.750  20.710   -21.693 1.00 70.20 134 B 1 
ATOM 3490 O OD2 . ASP B 2 134 ? -8.550  21.986   -21.608 1.00 69.44 134 B 1 
ATOM 3491 N N   . ILE B 2 135 ? -7.573  20.281   -16.602 1.00 83.22 135 B 1 
ATOM 3492 C CA  . ILE B 2 135 ? -7.481  20.539   -15.155 1.00 84.59 135 B 1 
ATOM 3493 C C   . ILE B 2 135 ? -6.633  19.462   -14.456 1.00 84.53 135 B 1 
ATOM 3494 O O   . ILE B 2 135 ? -5.708  19.828   -13.731 1.00 83.34 135 B 1 
ATOM 3495 C CB  . ILE B 2 135 ? -8.863  20.722   -14.494 1.00 85.14 135 B 1 
ATOM 3496 C CG1 . ILE B 2 135 ? -9.686  21.836   -15.197 1.00 83.27 135 B 1 
ATOM 3497 C CG2 . ILE B 2 135 ? -8.686  21.064   -13.005 1.00 81.73 135 B 1 
ATOM 3498 C CD1 . ILE B 2 135 ? -11.110 22.000   -14.648 1.00 79.04 135 B 1 
ATOM 3499 N N   . PRO B 2 136 ? -6.846  18.144   -14.690 1.00 82.81 136 B 1 
ATOM 3500 C CA  . PRO B 2 136 ? -5.974  17.104   -14.139 1.00 80.88 136 B 1 
ATOM 3501 C C   . PRO B 2 136 ? -4.513  17.276   -14.560 1.00 81.80 136 B 1 
ATOM 3502 O O   . PRO B 2 136 ? -3.624  17.124   -13.730 1.00 80.97 136 B 1 
ATOM 3503 C CB  . PRO B 2 136 ? -6.541  15.776   -14.645 1.00 78.85 136 B 1 
ATOM 3504 C CG  . PRO B 2 136 ? -7.998  16.071   -14.907 1.00 76.04 136 B 1 
ATOM 3505 C CD  . PRO B 2 136 ? -7.981  17.523   -15.367 1.00 77.72 136 B 1 
ATOM 3506 N N   . SER B 2 137 ? -4.250  17.638   -15.828 1.00 82.68 137 B 1 
ATOM 3507 C CA  . SER B 2 137 ? -2.898  17.871   -16.321 1.00 82.58 137 B 1 
ATOM 3508 C C   . SER B 2 137 ? -2.244  19.062   -15.623 1.00 84.32 137 B 1 
ATOM 3509 O O   . SER B 2 137 ? -1.130  18.936   -15.116 1.00 83.95 137 B 1 
ATOM 3510 C CB  . SER B 2 137 ? -2.918  18.081   -17.835 1.00 80.07 137 B 1 
ATOM 3511 O OG  . SER B 2 137 ? -1.601  18.174   -18.335 1.00 71.19 137 B 1 
ATOM 3512 N N   . ALA B 2 138 ? -2.945  20.190   -15.500 1.00 84.56 138 B 1 
ATOM 3513 C CA  . ALA B 2 138 ? -2.450  21.351   -14.775 1.00 85.73 138 B 1 
ATOM 3514 C C   . ALA B 2 138 ? -2.166  21.020   -13.295 1.00 86.87 138 B 1 
ATOM 3515 O O   . ALA B 2 138 ? -1.147  21.450   -12.763 1.00 86.25 138 B 1 
ATOM 3516 C CB  . ALA B 2 138 ? -3.463  22.488   -14.920 1.00 85.81 138 B 1 
ATOM 3517 N N   . LEU B 2 139 ? -3.018  20.224   -12.661 1.00 85.50 139 B 1 
ATOM 3518 C CA  . LEU B 2 139 ? -2.835  19.783   -11.280 1.00 84.95 139 B 1 
ATOM 3519 C C   . LEU B 2 139 ? -1.586  18.898   -11.127 1.00 85.19 139 B 1 
ATOM 3520 O O   . LEU B 2 139 ? -0.810  19.109   -10.203 1.00 84.76 139 B 1 
ATOM 3521 C CB  . LEU B 2 139 ? -4.107  19.069   -10.812 1.00 84.65 139 B 1 
ATOM 3522 C CG  . LEU B 2 139 ? -4.098  18.696   -9.317  1.00 79.66 139 B 1 
ATOM 3523 C CD1 . LEU B 2 139 ? -4.130  19.919   -8.419  1.00 72.20 139 B 1 
ATOM 3524 C CD2 . LEU B 2 139 ? -5.336  17.850   -9.003  1.00 72.91 139 B 1 
ATOM 3525 N N   . ARG B 2 140 ? -1.370  17.943   -12.043 1.00 85.00 140 B 1 
ATOM 3526 C CA  . ARG B 2 140 ? -0.171  17.095   -12.074 1.00 82.65 140 B 1 
ATOM 3527 C C   . ARG B 2 140 ? 1.097   17.943   -12.252 1.00 83.65 140 B 1 
ATOM 3528 O O   . ARG B 2 140 ? 2.037   17.806   -11.468 1.00 83.09 140 B 1 
ATOM 3529 C CB  . ARG B 2 140 ? -0.283  16.037   -13.183 1.00 80.93 140 B 1 
ATOM 3530 C CG  . ARG B 2 140 ? -1.368  14.978   -12.896 1.00 75.48 140 B 1 
ATOM 3531 C CD  . ARG B 2 140 ? -1.366  13.815   -13.883 1.00 72.09 140 B 1 
ATOM 3532 N NE  . ARG B 2 140 ? -1.540  14.226   -15.276 1.00 65.82 140 B 1 
ATOM 3533 C CZ  . ARG B 2 140 ? -2.629  14.152   -16.033 1.00 59.56 140 B 1 
ATOM 3534 N NH1 . ARG B 2 140 ? -3.775  13.716   -15.605 1.00 55.15 140 B 1 
ATOM 3535 N NH2 . ARG B 2 140 ? -2.573  14.505   -17.280 1.00 55.53 140 B 1 
ATOM 3536 N N   . ILE B 2 141 ? 1.092   18.870   -13.202 1.00 85.11 141 B 1 
ATOM 3537 C CA  . ILE B 2 141 ? 2.207   19.785   -13.446 1.00 84.68 141 B 1 
ATOM 3538 C C   . ILE B 2 141 ? 2.504   20.645   -12.209 1.00 85.95 141 B 1 
ATOM 3539 O O   . ILE B 2 141 ? 3.665   20.820   -11.851 1.00 85.83 141 B 1 
ATOM 3540 C CB  . ILE B 2 141 ? 1.929   20.656   -14.694 1.00 83.82 141 B 1 
ATOM 3541 C CG1 . ILE B 2 141 ? 1.940   19.784   -15.970 1.00 79.58 141 B 1 
ATOM 3542 C CG2 . ILE B 2 141 ? 2.967   21.790   -14.836 1.00 77.86 141 B 1 
ATOM 3543 C CD1 . ILE B 2 141 ? 1.325   20.474   -17.194 1.00 71.45 141 B 1 
ATOM 3544 N N   . ALA B 2 142 ? 1.474   21.154   -11.530 1.00 86.73 142 B 1 
ATOM 3545 C CA  . ALA B 2 142 ? 1.650   21.954   -10.318 1.00 87.39 142 B 1 
ATOM 3546 C C   . ALA B 2 142 ? 2.291   21.150   -9.179  1.00 87.62 142 B 1 
ATOM 3547 O O   . ALA B 2 142 ? 3.241   21.612   -8.554  1.00 87.20 142 B 1 
ATOM 3548 C CB  . ALA B 2 142 ? 0.296   22.534   -9.909  1.00 88.03 142 B 1 
ATOM 3549 N N   . LYS B 2 143 ? 1.822   19.927   -8.949  1.00 86.03 143 B 1 
ATOM 3550 C CA  . LYS B 2 143 ? 2.399   19.027   -7.941  1.00 84.15 143 B 1 
ATOM 3551 C C   . LYS B 2 143 ? 3.849   18.680   -8.261  1.00 83.84 143 B 1 
ATOM 3552 O O   . LYS B 2 143 ? 4.699   18.761   -7.374  1.00 83.45 143 B 1 
ATOM 3553 C CB  . LYS B 2 143 ? 1.559   17.748   -7.836  1.00 83.36 143 B 1 
ATOM 3554 C CG  . LYS B 2 143 ? 0.208   17.995   -7.147  1.00 81.12 143 B 1 
ATOM 3555 C CD  . LYS B 2 143 ? -0.585  16.681   -7.108  1.00 77.61 143 B 1 
ATOM 3556 C CE  . LYS B 2 143 ? -1.906  16.860   -6.378  1.00 72.53 143 B 1 
ATOM 3557 N NZ  . LYS B 2 143 ? -2.632  15.563   -6.271  1.00 66.34 143 B 1 
ATOM 3558 N N   . LYS B 2 144 ? 4.151   18.372   -9.521  1.00 85.93 144 B 1 
ATOM 3559 C CA  . LYS B 2 144 ? 5.514   18.126   -10.002 1.00 84.26 144 B 1 
ATOM 3560 C C   . LYS B 2 144 ? 6.436   19.320   -9.762  1.00 84.89 144 B 1 
ATOM 3561 O O   . LYS B 2 144 ? 7.496   19.161   -9.171  1.00 84.31 144 B 1 
ATOM 3562 C CB  . LYS B 2 144 ? 5.448   17.755   -11.487 1.00 82.07 144 B 1 
ATOM 3563 C CG  . LYS B 2 144 ? 6.822   17.793   -12.165 1.00 74.48 144 B 1 
ATOM 3564 C CD  . LYS B 2 144 ? 6.707   17.493   -13.657 1.00 70.28 144 B 1 
ATOM 3565 C CE  . LYS B 2 144 ? 8.105   17.542   -14.290 1.00 62.15 144 B 1 
ATOM 3566 N NZ  . LYS B 2 144 ? 8.223   16.598   -15.424 1.00 55.77 144 B 1 
ATOM 3567 N N   . LYS B 2 145 ? 6.035   20.526   -10.181 1.00 86.12 145 B 1 
ATOM 3568 C CA  . LYS B 2 145 ? 6.848   21.740   -10.000 1.00 85.98 145 B 1 
ATOM 3569 C C   . LYS B 2 145 ? 7.109   22.024   -8.517  1.00 86.29 145 B 1 
ATOM 3570 O O   . LYS B 2 145 ? 8.235   22.354   -8.157  1.00 85.68 145 B 1 
ATOM 3571 C CB  . LYS B 2 145 ? 6.182   22.960   -10.667 1.00 86.38 145 B 1 
ATOM 3572 C CG  . LYS B 2 145 ? 6.336   23.020   -12.197 1.00 84.37 145 B 1 
ATOM 3573 C CD  . LYS B 2 145 ? 5.790   24.371   -12.708 1.00 79.87 145 B 1 
ATOM 3574 C CE  . LYS B 2 145 ? 5.989   24.622   -14.201 1.00 74.15 145 B 1 
ATOM 3575 N NZ  . LYS B 2 145 ? 5.589   26.004   -14.591 1.00 66.34 145 B 1 
ATOM 3576 N N   . ARG B 2 146 ? 6.106   21.860   -7.661  1.00 86.85 146 B 1 
ATOM 3577 C CA  . ARG B 2 146 ? 6.255   21.991   -6.203  1.00 86.72 146 B 1 
ATOM 3578 C C   . ARG B 2 146 ? 7.295   21.018   -5.660  1.00 86.30 146 B 1 
ATOM 3579 O O   . ARG B 2 146 ? 8.187   21.435   -4.938  1.00 85.57 146 B 1 
ATOM 3580 C CB  . ARG B 2 146 ? 4.895   21.752   -5.543  1.00 86.49 146 B 1 
ATOM 3581 C CG  . ARG B 2 146 ? 4.938   21.944   -4.013  1.00 83.43 146 B 1 
ATOM 3582 C CD  . ARG B 2 146 ? 3.627   21.447   -3.400  1.00 80.16 146 B 1 
ATOM 3583 N NE  . ARG B 2 146 ? 3.564   21.698   -1.959  1.00 74.06 146 B 1 
ATOM 3584 C CZ  . ARG B 2 146 ? 3.452   20.842   -0.964  1.00 69.62 146 B 1 
ATOM 3585 N NH1 . ARG B 2 146 ? 3.454   19.554   -1.143  1.00 62.82 146 B 1 
ATOM 3586 N NH2 . ARG B 2 146 ? 3.340   21.296   0.236   1.00 62.92 146 B 1 
ATOM 3587 N N   . TRP B 2 147 ? 7.184   19.743   -6.024  1.00 86.57 147 B 1 
ATOM 3588 C CA  . TRP B 2 147 ? 8.106   18.714   -5.552  1.00 84.67 147 B 1 
ATOM 3589 C C   . TRP B 2 147 ? 9.542   18.974   -6.030  1.00 84.89 147 B 1 
ATOM 3590 O O   . TRP B 2 147 ? 10.446  18.976   -5.202  1.00 84.05 147 B 1 
ATOM 3591 C CB  . TRP B 2 147 ? 7.598   17.341   -5.977  1.00 83.01 147 B 1 
ATOM 3592 C CG  . TRP B 2 147 ? 8.416   16.216   -5.437  1.00 78.68 147 B 1 
ATOM 3593 C CD1 . TRP B 2 147 ? 8.235   15.599   -4.244  1.00 69.35 147 B 1 
ATOM 3594 C CD2 . TRP B 2 147 ? 9.601   15.591   -6.029  1.00 73.13 147 B 1 
ATOM 3595 N NE1 . TRP B 2 147 ? 9.208   14.620   -4.059  1.00 66.03 147 B 1 
ATOM 3596 C CE2 . TRP B 2 147 ? 10.074  14.593   -5.132  1.00 68.57 147 B 1 
ATOM 3597 C CE3 . TRP B 2 147 ? 10.305  15.779   -7.238  1.00 66.07 147 B 1 
ATOM 3598 C CZ2 . TRP B 2 147 ? 11.212  13.812   -5.417  1.00 66.50 147 B 1 
ATOM 3599 C CZ3 . TRP B 2 147 ? 11.437  15.000   -7.521  1.00 60.83 147 B 1 
ATOM 3600 C CH2 . TRP B 2 147 ? 11.888  14.025   -6.617  1.00 61.77 147 B 1 
ATOM 3601 N N   . ASN B 2 148 ? 9.734   19.307   -7.302  1.00 84.80 148 B 1 
ATOM 3602 C CA  . ASN B 2 148 ? 11.050  19.638   -7.847  1.00 83.70 148 B 1 
ATOM 3603 C C   . ASN B 2 148 ? 11.689  20.831   -7.116  1.00 84.27 148 B 1 
ATOM 3604 O O   . ASN B 2 148 ? 12.848  20.755   -6.752  1.00 83.58 148 B 1 
ATOM 3605 C CB  . ASN B 2 148 ? 10.940  19.902   -9.358  1.00 82.53 148 B 1 
ATOM 3606 C CG  . ASN B 2 148 ? 10.698  18.640   -10.189 1.00 78.24 148 B 1 
ATOM 3607 O OD1 . ASN B 2 148 ? 10.761  17.515   -9.741  1.00 72.48 148 B 1 
ATOM 3608 N ND2 . ASN B 2 148 ? 10.427  18.801   -11.472 1.00 71.18 148 B 1 
ATOM 3609 N N   . SER B 2 149 ? 10.933  21.885   -6.826  1.00 84.93 149 B 1 
ATOM 3610 C CA  . SER B 2 149 ? 11.438  23.056   -6.098  1.00 84.97 149 B 1 
ATOM 3611 C C   . SER B 2 149 ? 11.889  22.716   -4.672  1.00 85.39 149 B 1 
ATOM 3612 O O   . SER B 2 149 ? 12.908  23.219   -4.206  1.00 84.43 149 B 1 
ATOM 3613 C CB  . SER B 2 149 ? 10.353  24.136   -6.061  1.00 84.36 149 B 1 
ATOM 3614 O OG  . SER B 2 149 ? 10.785  25.268   -5.331  1.00 74.49 149 B 1 
ATOM 3615 N N   . ILE B 2 150 ? 11.139  21.856   -3.976  1.00 84.39 150 B 1 
ATOM 3616 C CA  . ILE B 2 150 ? 11.516  21.395   -2.633  1.00 83.04 150 B 1 
ATOM 3617 C C   . ILE B 2 150 ? 12.778  20.530   -2.716  1.00 83.27 150 B 1 
ATOM 3618 O O   . ILE B 2 150 ? 13.704  20.708   -1.922  1.00 82.47 150 B 1 
ATOM 3619 C CB  . ILE B 2 150 ? 10.342  20.649   -1.969  1.00 82.48 150 B 1 
ATOM 3620 C CG1 . ILE B 2 150 ? 9.189   21.641   -1.665  1.00 77.64 150 B 1 
ATOM 3621 C CG2 . ILE B 2 150 ? 10.779  19.948   -0.673  1.00 76.34 150 B 1 
ATOM 3622 C CD1 . ILE B 2 150 ? 7.866   20.957   -1.313  1.00 70.56 150 B 1 
ATOM 3623 N N   . GLU B 2 151 ? 12.838  19.624   -3.687  1.00 83.73 151 B 1 
ATOM 3624 C CA  . GLU B 2 151 ? 13.916  18.655   -3.810  1.00 82.27 151 B 1 
ATOM 3625 C C   . GLU B 2 151 ? 15.228  19.299   -4.271  1.00 82.41 151 B 1 
ATOM 3626 O O   . GLU B 2 151 ? 16.274  18.987   -3.715  1.00 81.68 151 B 1 
ATOM 3627 C CB  . GLU B 2 151 ? 13.464  17.511   -4.729  1.00 80.19 151 B 1 
ATOM 3628 C CG  . GLU B 2 151 ? 14.218  16.203   -4.488  1.00 72.87 151 B 1 
ATOM 3629 C CD  . GLU B 2 151 ? 14.019  15.595   -3.071  1.00 68.96 151 B 1 
ATOM 3630 O OE1 . GLU B 2 151 ? 14.611  14.529   -2.817  1.00 62.04 151 B 1 
ATOM 3631 O OE2 . GLU B 2 151 ? 13.302  16.182   -2.226  1.00 61.82 151 B 1 
ATOM 3632 N N   . GLU B 2 152 ? 15.190  20.266   -5.181  1.00 84.23 152 B 1 
ATOM 3633 C CA  . GLU B 2 152 ? 16.372  21.033   -5.594  1.00 83.87 152 B 1 
ATOM 3634 C C   . GLU B 2 152 ? 17.031  21.756   -4.413  1.00 84.11 152 B 1 
ATOM 3635 O O   . GLU B 2 152 ? 18.245  21.686   -4.251  1.00 83.30 152 B 1 
ATOM 3636 C CB  . GLU B 2 152 ? 16.002  22.061   -6.670  1.00 82.96 152 B 1 
ATOM 3637 C CG  . GLU B 2 152 ? 15.934  21.450   -8.073  1.00 74.66 152 B 1 
ATOM 3638 C CD  . GLU B 2 152 ? 15.557  22.461   -9.164  1.00 68.36 152 B 1 
ATOM 3639 O OE1 . GLU B 2 152 ? 15.583  22.058   -10.354 1.00 62.10 152 B 1 
ATOM 3640 O OE2 . GLU B 2 152 ? 15.234  23.627   -8.832  1.00 62.32 152 B 1 
ATOM 3641 N N   . ARG B 2 153 ? 16.238  22.396   -3.552  1.00 84.62 153 B 1 
ATOM 3642 C CA  . ARG B 2 153 ? 16.769  23.044   -2.344  1.00 84.23 153 B 1 
ATOM 3643 C C   . ARG B 2 153 ? 17.444  22.039   -1.425  1.00 85.38 153 B 1 
ATOM 3644 O O   . ARG B 2 153 ? 18.508  22.325   -0.873  1.00 84.06 153 B 1 
ATOM 3645 C CB  . ARG B 2 153 ? 15.663  23.771   -1.574  1.00 83.29 153 B 1 
ATOM 3646 C CG  . ARG B 2 153 ? 15.221  25.049   -2.288  1.00 73.21 153 B 1 
ATOM 3647 C CD  . ARG B 2 153 ? 14.162  25.749   -1.447  1.00 70.27 153 B 1 
ATOM 3648 N NE  . ARG B 2 153 ? 13.630  26.930   -2.133  1.00 62.07 153 B 1 
ATOM 3649 C CZ  . ARG B 2 153 ? 12.755  27.795   -1.642  1.00 54.09 153 B 1 
ATOM 3650 N NH1 . ARG B 2 153 ? 12.284  27.688   -0.428  1.00 50.09 153 B 1 
ATOM 3651 N NH2 . ARG B 2 153 ? 12.319  28.773   -2.384  1.00 47.22 153 B 1 
ATOM 3652 N N   . ARG B 2 154 ? 16.854  20.883   -1.271  1.00 83.66 154 B 1 
ATOM 3653 C CA  . ARG B 2 154 ? 17.340  19.839   -0.369  1.00 82.19 154 B 1 
ATOM 3654 C C   . ARG B 2 154 ? 18.623  19.183   -0.893  1.00 83.57 154 B 1 
ATOM 3655 O O   . ARG B 2 154 ? 19.573  19.036   -0.132  1.00 83.66 154 B 1 
ATOM 3656 C CB  . ARG B 2 154 ? 16.200  18.844   -0.153  1.00 79.94 154 B 1 
ATOM 3657 C CG  . ARG B 2 154 ? 16.325  18.147   1.204   1.00 71.69 154 B 1 
ATOM 3658 C CD  . ARG B 2 154 ? 15.109  17.238   1.416   1.00 68.25 154 B 1 
ATOM 3659 N NE  . ARG B 2 154 ? 15.242  16.487   2.661   1.00 61.87 154 B 1 
ATOM 3660 C CZ  . ARG B 2 154 ? 14.525  15.439   3.016   1.00 56.15 154 B 1 
ATOM 3661 N NH1 . ARG B 2 154 ? 13.541  14.976   2.295   1.00 52.37 154 B 1 
ATOM 3662 N NH2 . ARG B 2 154 ? 14.804  14.819   4.121   1.00 50.53 154 B 1 
ATOM 3663 N N   . ILE B 2 155 ? 18.694  18.905   -2.194  1.00 83.13 155 B 1 
ATOM 3664 C CA  . ILE B 2 155 ? 19.906  18.409   -2.866  1.00 83.13 155 B 1 
ATOM 3665 C C   . ILE B 2 155 ? 21.042  19.436   -2.746  1.00 84.78 155 B 1 
ATOM 3666 O O   . ILE B 2 155 ? 22.182  19.061   -2.491  1.00 84.74 155 B 1 
ATOM 3667 C CB  . ILE B 2 155 ? 19.613  18.079   -4.347  1.00 81.50 155 B 1 
ATOM 3668 C CG1 . ILE B 2 155 ? 18.689  16.840   -4.446  1.00 76.36 155 B 1 
ATOM 3669 C CG2 . ILE B 2 155 ? 20.901  17.822   -5.147  1.00 74.56 155 B 1 
ATOM 3670 C CD1 . ILE B 2 155 ? 18.071  16.642   -5.834  1.00 69.46 155 B 1 
ATOM 3671 N N   . HIS B 2 156 ? 20.733  20.726   -2.894  1.00 85.33 156 B 1 
ATOM 3672 C CA  . HIS B 2 156 ? 21.745  21.767   -2.777  1.00 85.74 156 B 1 
ATOM 3673 C C   . HIS B 2 156 ? 22.315  21.871   -1.356  1.00 87.03 156 B 1 
ATOM 3674 O O   . HIS B 2 156 ? 23.532  21.877   -1.190  1.00 86.76 156 B 1 
ATOM 3675 C CB  . HIS B 2 156 ? 21.183  23.099   -3.273  1.00 84.82 156 B 1 
ATOM 3676 C CG  . HIS B 2 156 ? 22.256  24.127   -3.513  1.00 77.31 156 B 1 
ATOM 3677 N ND1 . HIS B 2 156 ? 23.460  23.926   -4.140  1.00 66.20 156 B 1 
ATOM 3678 C CD2 . HIS B 2 156 ? 22.217  25.455   -3.166  1.00 65.10 156 B 1 
ATOM 3679 C CE1 . HIS B 2 156 ? 24.126  25.094   -4.169  1.00 60.12 156 B 1 
ATOM 3680 N NE2 . HIS B 2 156 ? 23.395  26.047   -3.594  1.00 60.68 156 B 1 
ATOM 3681 N N   . GLN B 2 157 ? 21.456  21.857   -0.329  1.00 84.38 157 B 1 
ATOM 3682 C CA  . GLN B 2 157 ? 21.884  21.815   1.077   1.00 84.40 157 B 1 
ATOM 3683 C C   . GLN B 2 157 ? 22.757  20.589   1.382   1.00 86.11 157 B 1 
ATOM 3684 O O   . GLN B 2 157 ? 23.800  20.725   2.004   1.00 85.59 157 B 1 
ATOM 3685 C CB  . GLN B 2 157 ? 20.668  21.807   2.015   1.00 83.50 157 B 1 
ATOM 3686 C CG  . GLN B 2 157 ? 20.377  23.194   2.587   1.00 75.27 157 B 1 
ATOM 3687 C CD  . GLN B 2 157 ? 19.183  23.183   3.534   1.00 70.66 157 B 1 
ATOM 3688 O OE1 . GLN B 2 157 ? 18.106  22.720   3.197   1.00 64.90 157 B 1 
ATOM 3689 N NE2 . GLN B 2 157 ? 19.313  23.700   4.737   1.00 61.03 157 B 1 
ATOM 3690 N N   . GLU B 2 158 ? 22.367  19.409   0.918   1.00 84.95 158 B 1 
ATOM 3691 C CA  . GLU B 2 158 ? 23.150  18.193   1.141   1.00 84.69 158 B 1 
ATOM 3692 C C   . GLU B 2 158 ? 24.491  18.214   0.413   1.00 86.47 158 B 1 
ATOM 3693 O O   . GLU B 2 158 ? 25.491  17.795   0.981   1.00 86.70 158 B 1 
ATOM 3694 C CB  . GLU B 2 158 ? 22.357  16.970   0.705   1.00 82.75 158 B 1 
ATOM 3695 C CG  . GLU B 2 158 ? 21.348  16.603   1.792   1.00 74.99 158 B 1 
ATOM 3696 C CD  . GLU B 2 158 ? 20.380  15.520   1.358   1.00 70.71 158 B 1 
ATOM 3697 O OE1 . GLU B 2 158 ? 19.415  15.289   2.127   1.00 63.78 158 B 1 
ATOM 3698 O OE2 . GLU B 2 158 ? 20.470  14.976   0.237   1.00 64.67 158 B 1 
ATOM 3699 N N   . SER B 2 159 ? 24.546  18.751   -0.798  1.00 86.55 159 B 1 
ATOM 3700 C CA  . SER B 2 159 ? 25.799  18.897   -1.536  1.00 86.84 159 B 1 
ATOM 3701 C C   . SER B 2 159 ? 26.765  19.868   -0.843  1.00 89.29 159 B 1 
ATOM 3702 O O   . SER B 2 159 ? 27.966  19.598   -0.780  1.00 87.90 159 B 1 
ATOM 3703 C CB  . SER B 2 159 ? 25.505  19.364   -2.961  1.00 83.27 159 B 1 
ATOM 3704 O OG  . SER B 2 159 ? 26.700  19.429   -3.715  1.00 72.19 159 B 1 
ATOM 3705 N N   . GLU B 2 160 ? 26.263  20.975   -0.291  1.00 88.44 160 B 1 
ATOM 3706 C CA  . GLU B 2 160 ? 27.084  21.891   0.509   1.00 88.89 160 B 1 
ATOM 3707 C C   . GLU B 2 160 ? 27.580  21.226   1.798   1.00 90.39 160 B 1 
ATOM 3708 O O   . GLU B 2 160 ? 28.773  21.312   2.103   1.00 89.12 160 B 1 
ATOM 3709 C CB  . GLU B 2 160 ? 26.315  23.173   0.857   1.00 87.01 160 B 1 
ATOM 3710 C CG  . GLU B 2 160 ? 26.236  24.163   -0.309  1.00 75.11 160 B 1 
ATOM 3711 C CD  . GLU B 2 160 ? 25.781  25.559   0.151   1.00 69.66 160 B 1 
ATOM 3712 O OE1 . GLU B 2 160 ? 26.156  26.540   -0.528  1.00 60.63 160 B 1 
ATOM 3713 O OE2 . GLU B 2 160 ? 25.086  25.669   1.184   1.00 62.80 160 B 1 
ATOM 3714 N N   . LEU B 2 161 ? 26.710  20.530   2.517   1.00 89.56 161 B 1 
ATOM 3715 C CA  . LEU B 2 161 ? 27.049  19.821   3.750   1.00 90.04 161 B 1 
ATOM 3716 C C   . LEU B 2 161 ? 28.085  18.729   3.485   1.00 91.41 161 B 1 
ATOM 3717 O O   . LEU B 2 161 ? 29.103  18.676   4.172   1.00 91.47 161 B 1 
ATOM 3718 C CB  . LEU B 2 161 ? 25.763  19.264   4.368   1.00 89.90 161 B 1 
ATOM 3719 C CG  . LEU B 2 161 ? 25.989  18.516   5.698   1.00 89.17 161 B 1 
ATOM 3720 C CD1 . LEU B 2 161 ? 26.521  19.438   6.791   1.00 84.26 161 B 1 
ATOM 3721 C CD2 . LEU B 2 161 ? 24.677  17.904   6.166   1.00 84.25 161 B 1 
ATOM 3722 N N   . HIS B 2 162 ? 27.886  17.914   2.449   1.00 91.27 162 B 1 
ATOM 3723 C CA  . HIS B 2 162 ? 28.825  16.860   2.056   1.00 91.60 162 B 1 
ATOM 3724 C C   . HIS B 2 162 ? 30.203  17.433   1.732   1.00 92.06 162 B 1 
ATOM 3725 O O   . HIS B 2 162 ? 31.216  16.965   2.254   1.00 91.97 162 B 1 
ATOM 3726 C CB  . HIS B 2 162 ? 28.237  16.095   0.855   1.00 90.58 162 B 1 
ATOM 3727 C CG  . HIS B 2 162 ? 29.016  14.874   0.446   1.00 89.91 162 B 1 
ATOM 3728 N ND1 . HIS B 2 162 ? 28.959  14.277   -0.813  1.00 78.44 162 B 1 
ATOM 3729 C CD2 . HIS B 2 162 ? 29.859  14.128   1.214   1.00 79.28 162 B 1 
ATOM 3730 C CE1 . HIS B 2 162 ? 29.756  13.209   -0.778  1.00 80.66 162 B 1 
ATOM 3731 N NE2 . HIS B 2 162 ? 30.320  13.089   0.427   1.00 81.57 162 B 1 
ATOM 3732 N N   . SER B 2 163 ? 30.255  18.517   0.968   1.00 91.51 163 B 1 
ATOM 3733 C CA  . SER B 2 163 ? 31.513  19.195   0.621   1.00 91.03 163 B 1 
ATOM 3734 C C   . SER B 2 163 ? 32.215  19.833   1.828   1.00 91.91 163 B 1 
ATOM 3735 O O   . SER B 2 163 ? 33.440  19.957   1.838   1.00 90.79 163 B 1 
ATOM 3736 C CB  . SER B 2 163 ? 31.244  20.309   -0.397  1.00 89.96 163 B 1 
ATOM 3737 O OG  . SER B 2 163 ? 30.692  19.793   -1.580  1.00 77.04 163 B 1 
ATOM 3738 N N   . TYR B 2 164 ? 31.455  20.287   2.824   1.00 91.03 164 B 1 
ATOM 3739 C CA  . TYR B 2 164 ? 31.976  20.827   4.072   1.00 91.14 164 B 1 
ATOM 3740 C C   . TYR B 2 164 ? 32.546  19.719   4.962   1.00 92.53 164 B 1 
ATOM 3741 O O   . TYR B 2 164 ? 33.719  19.792   5.334   1.00 91.85 164 B 1 
ATOM 3742 C CB  . TYR B 2 164 ? 30.864  21.621   4.766   1.00 90.58 164 B 1 
ATOM 3743 C CG  . TYR B 2 164 ? 31.184  22.026   6.179   1.00 90.71 164 B 1 
ATOM 3744 C CD1 . TYR B 2 164 ? 30.658  21.292   7.253   1.00 85.22 164 B 1 
ATOM 3745 C CD2 . TYR B 2 164 ? 32.002  23.147   6.437   1.00 86.09 164 B 1 
ATOM 3746 C CE1 . TYR B 2 164 ? 30.933  21.682   8.585   1.00 84.92 164 B 1 
ATOM 3747 C CE2 . TYR B 2 164 ? 32.282  23.542   7.752   1.00 84.14 164 B 1 
ATOM 3748 C CZ  . TYR B 2 164 ? 31.740  22.806   8.822   1.00 88.16 164 B 1 
ATOM 3749 O OH  . TYR B 2 164 ? 31.987  23.198   10.118  1.00 86.66 164 B 1 
ATOM 3750 N N   . LEU B 2 165 ? 31.781  18.669   5.213   1.00 91.52 165 B 1 
ATOM 3751 C CA  . LEU B 2 165 ? 32.207  17.538   6.040   1.00 91.69 165 B 1 
ATOM 3752 C C   . LEU B 2 165 ? 33.416  16.805   5.437   1.00 92.39 165 B 1 
ATOM 3753 O O   . LEU B 2 165 ? 34.359  16.512   6.165   1.00 92.15 165 B 1 
ATOM 3754 C CB  . LEU B 2 165 ? 31.020  16.577   6.229   1.00 91.76 165 B 1 
ATOM 3755 C CG  . LEU B 2 165 ? 29.849  17.144   7.047   1.00 90.79 165 B 1 
ATOM 3756 C CD1 . LEU B 2 165 ? 28.721  16.110   7.085   1.00 86.39 165 B 1 
ATOM 3757 C CD2 . LEU B 2 165 ? 30.237  17.488   8.481   1.00 86.14 165 B 1 
ATOM 3758 N N   . SER B 2 166 ? 33.458  16.619   4.117   1.00 92.39 166 B 1 
ATOM 3759 C CA  . SER B 2 166 ? 34.608  16.016   3.427   1.00 91.32 166 B 1 
ATOM 3760 C C   . SER B 2 166 ? 35.897  16.821   3.644   1.00 91.74 166 B 1 
ATOM 3761 O O   . SER B 2 166 ? 36.961  16.247   3.865   1.00 90.85 166 B 1 
ATOM 3762 C CB  . SER B 2 166 ? 34.356  15.908   1.922   1.00 90.28 166 B 1 
ATOM 3763 O OG  . SER B 2 166 ? 33.240  15.107   1.641   1.00 80.62 166 B 1 
ATOM 3764 N N   . ARG B 2 167 ? 35.807  18.160   3.633   1.00 92.60 167 B 1 
ATOM 3765 C CA  . ARG B 2 167 ? 36.957  19.029   3.929   1.00 92.37 167 B 1 
ATOM 3766 C C   . ARG B 2 167 ? 37.404  18.909   5.385   1.00 93.10 167 B 1 
ATOM 3767 O O   . ARG B 2 167 ? 38.607  18.877   5.620   1.00 91.46 167 B 1 
ATOM 3768 C CB  . ARG B 2 167 ? 36.643  20.485   3.585   1.00 91.14 167 B 1 
ATOM 3769 C CG  . ARG B 2 167 ? 36.937  20.778   2.112   1.00 80.16 167 B 1 
ATOM 3770 C CD  . ARG B 2 167 ? 36.622  22.239   1.763   1.00 77.55 167 B 1 
ATOM 3771 N NE  . ARG B 2 167 ? 35.177  22.453   1.645   1.00 66.32 167 B 1 
ATOM 3772 C CZ  . ARG B 2 167 ? 34.564  23.624   1.500   1.00 58.30 167 B 1 
ATOM 3773 N NH1 . ARG B 2 167 ? 35.230  24.752   1.488   1.00 52.37 167 B 1 
ATOM 3774 N NH2 . ARG B 2 167 ? 33.269  23.667   1.366   1.00 50.22 167 B 1 
ATOM 3775 N N   . LEU B 2 168 ? 36.473  18.824   6.327   1.00 91.20 168 B 1 
ATOM 3776 C CA  . LEU B 2 168 ? 36.815  18.647   7.736   1.00 90.94 168 B 1 
ATOM 3777 C C   . LEU B 2 168 ? 37.532  17.314   7.988   1.00 91.91 168 B 1 
ATOM 3778 O O   . LEU B 2 168 ? 38.551  17.302   8.666   1.00 90.99 168 B 1 
ATOM 3779 C CB  . LEU B 2 168 ? 35.565  18.742   8.617   1.00 90.63 168 B 1 
ATOM 3780 C CG  . LEU B 2 168 ? 34.906  20.128   8.713   1.00 87.65 168 B 1 
ATOM 3781 C CD1 . LEU B 2 168 ? 33.802  20.055   9.763   1.00 81.23 168 B 1 
ATOM 3782 C CD2 . LEU B 2 168 ? 35.891  21.220   9.129   1.00 81.35 168 B 1 
ATOM 3783 N N   . ILE B 2 169 ? 37.046  16.218   7.415   1.00 92.65 169 B 1 
ATOM 3784 C CA  . ILE B 2 169 ? 37.668  14.893   7.555   1.00 91.92 169 B 1 
ATOM 3785 C C   . ILE B 2 169 ? 39.080  14.906   6.949   1.00 92.01 169 B 1 
ATOM 3786 O O   . ILE B 2 169 ? 40.025  14.451   7.595   1.00 91.34 169 B 1 
ATOM 3787 C CB  . ILE B 2 169 ? 36.793  13.785   6.934   1.00 91.93 169 B 1 
ATOM 3788 C CG1 . ILE B 2 169 ? 35.452  13.653   7.688   1.00 89.45 169 B 1 
ATOM 3789 C CG2 . ILE B 2 169 ? 37.537  12.431   6.973   1.00 88.83 169 B 1 
ATOM 3790 C CD1 . ILE B 2 169 ? 34.424  12.759   6.981   1.00 87.09 169 B 1 
ATOM 3791 N N   . ALA B 2 170 ? 39.248  15.462   5.743   1.00 92.66 170 B 1 
ATOM 3792 C CA  . ALA B 2 170 ? 40.553  15.557   5.097   1.00 91.73 170 B 1 
ATOM 3793 C C   . ALA B 2 170 ? 41.543  16.408   5.919   1.00 91.96 170 B 1 
ATOM 3794 O O   . ALA B 2 170 ? 42.678  15.990   6.135   1.00 90.81 170 B 1 
ATOM 3795 C CB  . ALA B 2 170 ? 40.358  16.124   3.686   1.00 90.51 170 B 1 
ATOM 3796 N N   . ALA B 2 171 ? 41.108  17.555   6.438   1.00 91.90 171 B 1 
ATOM 3797 C CA  . ALA B 2 171 ? 41.942  18.433   7.253   1.00 91.49 171 B 1 
ATOM 3798 C C   . ALA B 2 171 ? 42.321  17.808   8.608   1.00 91.70 171 B 1 
ATOM 3799 O O   . ALA B 2 171 ? 43.427  18.026   9.098   1.00 90.08 171 B 1 
ATOM 3800 C CB  . ALA B 2 171 ? 41.196  19.760   7.441   1.00 90.62 171 B 1 
ATOM 3801 N N   . GLU B 2 172 ? 41.418  17.030   9.210   1.00 91.55 172 B 1 
ATOM 3802 C CA  . GLU B 2 172 ? 41.725  16.332   10.463  1.00 91.03 172 B 1 
ATOM 3803 C C   . GLU B 2 172 ? 42.672  15.151   10.237  1.00 91.34 172 B 1 
ATOM 3804 O O   . GLU B 2 172 ? 43.593  14.953   11.026  1.00 90.25 172 B 1 
ATOM 3805 C CB  . GLU B 2 172 ? 40.431  15.895   11.154  1.00 90.25 172 B 1 
ATOM 3806 C CG  . GLU B 2 172 ? 40.638  15.499   12.631  1.00 84.17 172 B 1 
ATOM 3807 C CD  . GLU B 2 172 ? 41.095  16.663   13.535  1.00 81.82 172 B 1 
ATOM 3808 O OE1 . GLU B 2 172 ? 41.430  16.387   14.705  1.00 73.24 172 B 1 
ATOM 3809 O OE2 . GLU B 2 172 ? 41.112  17.832   13.091  1.00 73.79 172 B 1 
ATOM 3810 N N   . ARG B 2 173 ? 42.523  14.434   9.142   1.00 91.11 173 B 1 
ATOM 3811 C CA  . ARG B 2 173 ? 43.471  13.390   8.726   1.00 90.99 173 B 1 
ATOM 3812 C C   . ARG B 2 173 ? 44.883  13.962   8.577   1.00 90.94 173 B 1 
ATOM 3813 O O   . ARG B 2 173 ? 45.813  13.399   9.142   1.00 89.94 173 B 1 
ATOM 3814 C CB  . ARG B 2 173 ? 42.973  12.729   7.433   1.00 90.09 173 B 1 
ATOM 3815 C CG  . ARG B 2 173 ? 43.973  11.721   6.857   1.00 86.53 173 B 1 
ATOM 3816 C CD  . ARG B 2 173 ? 43.473  11.149   5.534   1.00 85.21 173 B 1 
ATOM 3817 N NE  . ARG B 2 173 ? 44.562  10.483   4.805   1.00 79.40 173 B 1 
ATOM 3818 C CZ  . ARG B 2 173 ? 44.435  9.556    3.867   1.00 75.35 173 B 1 
ATOM 3819 N NH1 . ARG B 2 173 ? 43.284  9.133    3.456   1.00 67.73 173 B 1 
ATOM 3820 N NH2 . ARG B 2 173 ? 45.486  9.033    3.315   1.00 67.15 173 B 1 
ATOM 3821 N N   . GLU B 2 174 ? 45.057  15.086   7.873   1.00 91.63 174 B 1 
ATOM 3822 C CA  . GLU B 2 174 ? 46.360  15.737   7.733   1.00 90.87 174 B 1 
ATOM 3823 C C   . GLU B 2 174 ? 46.928  16.179   9.084   1.00 90.89 174 B 1 
ATOM 3824 O O   . GLU B 2 174 ? 48.099  15.924   9.354   1.00 89.09 174 B 1 
ATOM 3825 C CB  . GLU B 2 174 ? 46.289  16.936   6.774   1.00 89.80 174 B 1 
ATOM 3826 C CG  . GLU B 2 174 ? 46.288  16.493   5.311   1.00 79.89 174 B 1 
ATOM 3827 C CD  . GLU B 2 174 ? 46.398  17.656   4.303   1.00 71.48 174 B 1 
ATOM 3828 O OE1 . GLU B 2 174 ? 46.707  17.370   3.127   1.00 62.86 174 B 1 
ATOM 3829 O OE2 . GLU B 2 174 ? 46.163  18.814   4.705   1.00 63.00 174 B 1 
ATOM 3830 N N   . ARG B 2 175 ? 46.105  16.750   9.971   1.00 90.93 175 B 1 
ATOM 3831 C CA  . ARG B 2 175 ? 46.556  17.148   11.311  1.00 89.97 175 B 1 
ATOM 3832 C C   . ARG B 2 175 ? 47.020  15.978   12.158  1.00 90.23 175 B 1 
ATOM 3833 O O   . ARG B 2 175 ? 48.113  16.059   12.728  1.00 88.57 175 B 1 
ATOM 3834 C CB  . ARG B 2 175 ? 45.459  17.905   12.051  1.00 88.97 175 B 1 
ATOM 3835 C CG  . ARG B 2 175 ? 45.524  19.396   11.756  1.00 81.68 175 B 1 
ATOM 3836 C CD  . ARG B 2 175 ? 44.502  20.122   12.629  1.00 81.09 175 B 1 
ATOM 3837 N NE  . ARG B 2 175 ? 43.144  19.838   12.143  1.00 74.92 175 B 1 
ATOM 3838 C CZ  . ARG B 2 175 ? 42.268  20.733   11.717  1.00 70.24 175 B 1 
ATOM 3839 N NH1 . ARG B 2 175 ? 42.530  22.012   11.752  1.00 62.29 175 B 1 
ATOM 3840 N NH2 . ARG B 2 175 ? 41.119  20.355   11.255  1.00 63.22 175 B 1 
ATOM 3841 N N   . GLU B 2 176 ? 46.249  14.895   12.242  1.00 89.97 176 B 1 
ATOM 3842 C CA  . GLU B 2 176 ? 46.653  13.717   13.020  1.00 89.03 176 B 1 
ATOM 3843 C C   . GLU B 2 176 ? 47.931  13.081   12.444  1.00 88.73 176 B 1 
ATOM 3844 O O   . GLU B 2 176 ? 48.784  12.630   13.208  1.00 86.54 176 B 1 
ATOM 3845 C CB  . GLU B 2 176 ? 45.528  12.671   13.104  1.00 87.10 176 B 1 
ATOM 3846 C CG  . GLU B 2 176 ? 44.428  12.964   14.153  1.00 78.88 176 B 1 
ATOM 3847 C CD  . GLU B 2 176 ? 43.499  11.746   14.453  1.00 78.04 176 B 1 
ATOM 3848 O OE1 . GLU B 2 176 ? 42.487  11.879   15.179  1.00 71.32 176 B 1 
ATOM 3849 O OE2 . GLU B 2 176 ? 43.753  10.617   13.983  1.00 74.44 176 B 1 
ATOM 3850 N N   . LEU B 2 177 ? 48.121  13.098   11.125  1.00 88.95 177 B 1 
ATOM 3851 C CA  . LEU B 2 177 ? 49.340  12.611   10.479  1.00 87.85 177 B 1 
ATOM 3852 C C   . LEU B 2 177 ? 50.555  13.493   10.801  1.00 87.74 177 B 1 
ATOM 3853 O O   . LEU B 2 177 ? 51.598  12.966   11.192  1.00 85.85 177 B 1 
ATOM 3854 C CB  . LEU B 2 177 ? 49.128  12.498   8.964   1.00 87.20 177 B 1 
ATOM 3855 C CG  . LEU B 2 177 ? 48.228  11.325   8.530   1.00 84.13 177 B 1 
ATOM 3856 C CD1 . LEU B 2 177 ? 47.934  11.437   7.033   1.00 78.28 177 B 1 
ATOM 3857 C CD2 . LEU B 2 177 ? 48.893  9.976    8.781   1.00 78.55 177 B 1 
ATOM 3858 N N   . GLU B 2 178 ? 50.424  14.820   10.731  1.00 89.09 178 B 1 
ATOM 3859 C CA  . GLU B 2 178 ? 51.493  15.758   11.096  1.00 87.82 178 B 1 
ATOM 3860 C C   . GLU B 2 178 ? 51.849  15.703   12.589  1.00 87.14 178 B 1 
ATOM 3861 O O   . GLU B 2 178 ? 53.011  15.863   12.964  1.00 84.40 178 B 1 
ATOM 3862 C CB  . GLU B 2 178 ? 51.074  17.201   10.793  1.00 86.69 178 B 1 
ATOM 3863 C CG  . GLU B 2 178 ? 51.180  17.611   9.320   1.00 77.49 178 B 1 
ATOM 3864 C CD  . GLU B 2 178 ? 50.958  19.124   9.142   1.00 70.47 178 B 1 
ATOM 3865 O OE1 . GLU B 2 178 ? 51.207  19.611   8.020   1.00 62.78 178 B 1 
ATOM 3866 O OE2 . GLU B 2 178 ? 50.614  19.804   10.140  1.00 64.17 178 B 1 
ATOM 3867 N N   . GLU B 2 179 ? 50.859  15.494   13.456  1.00 88.00 179 B 1 
ATOM 3868 C CA  . GLU B 2 179 ? 51.066  15.391   14.894  1.00 86.93 179 B 1 
ATOM 3869 C C   . GLU B 2 179 ? 51.741  14.065   15.260  1.00 86.62 179 B 1 
ATOM 3870 O O   . GLU B 2 179 ? 52.706  14.055   16.035  1.00 83.81 179 B 1 
ATOM 3871 C CB  . GLU B 2 179 ? 49.717  15.590   15.602  1.00 85.23 179 B 1 
ATOM 3872 C CG  . GLU B 2 179 ? 49.891  15.922   17.094  1.00 74.49 179 B 1 
ATOM 3873 C CD  . GLU B 2 179 ? 48.566  16.293   17.766  1.00 68.67 179 B 1 
ATOM 3874 O OE1 . GLU B 2 179 ? 48.618  17.114   18.713  1.00 61.63 179 B 1 
ATOM 3875 O OE2 . GLU B 2 179 ? 47.523  15.762   17.340  1.00 63.46 179 B 1 
ATOM 3876 N N   . CYS B 2 180 ? 51.351  12.970   14.631  1.00 85.95 180 B 1 
ATOM 3877 C CA  . CYS B 2 180 ? 52.022  11.680   14.743  1.00 85.09 180 B 1 
ATOM 3878 C C   . CYS B 2 180 ? 53.479  11.778   14.289  1.00 85.03 180 B 1 
ATOM 3879 O O   . CYS B 2 180 ? 54.379  11.283   14.971  1.00 83.17 180 B 1 
ATOM 3880 C CB  . CYS B 2 180 ? 51.245  10.656   13.911  1.00 82.78 180 B 1 
ATOM 3881 S SG  . CYS B 2 180 ? 52.011  9.019    14.034  1.00 76.56 180 B 1 
ATOM 3882 N N   . GLN B 2 181 ? 53.747  12.468   13.189  1.00 84.68 181 B 1 
ATOM 3883 C CA  . GLN B 2 181 ? 55.089  12.647   12.644  1.00 82.52 181 B 1 
ATOM 3884 C C   . GLN B 2 181 ? 55.962  13.487   13.580  1.00 82.34 181 B 1 
ATOM 3885 O O   . GLN B 2 181 ? 57.075  13.077   13.896  1.00 78.71 181 B 1 
ATOM 3886 C CB  . GLN B 2 181 ? 54.960  13.228   11.232  1.00 79.93 181 B 1 
ATOM 3887 C CG  . GLN B 2 181 ? 56.141  12.849   10.344  1.00 71.89 181 B 1 
ATOM 3888 C CD  . GLN B 2 181 ? 55.894  13.167   8.870   1.00 66.86 181 B 1 
ATOM 3889 O OE1 . GLN B 2 181 ? 54.911  13.760   8.460   1.00 61.81 181 B 1 
ATOM 3890 N NE2 . GLN B 2 181 ? 56.788  12.767   7.990   1.00 58.23 181 B 1 
ATOM 3891 N N   . ARG B 2 182 ? 55.461  14.605   14.131  1.00 84.17 182 B 1 
ATOM 3892 C CA  . ARG B 2 182 ? 56.160  15.444   15.121  1.00 83.06 182 B 1 
ATOM 3893 C C   . ARG B 2 182 ? 56.455  14.717   16.426  1.00 82.96 182 B 1 
ATOM 3894 O O   . ARG B 2 182 ? 57.552  14.868   16.966  1.00 78.77 182 B 1 
ATOM 3895 C CB  . ARG B 2 182 ? 55.348  16.715   15.398  1.00 80.71 182 B 1 
ATOM 3896 C CG  . ARG B 2 182 ? 55.695  17.811   14.389  1.00 72.06 182 B 1 
ATOM 3897 C CD  . ARG B 2 182 ? 54.937  19.100   14.705  1.00 69.22 182 B 1 
ATOM 3898 N NE  . ARG B 2 182 ? 53.570  19.041   14.179  1.00 62.42 182 B 1 
ATOM 3899 C CZ  . ARG B 2 182 ? 52.608  19.941   14.386  1.00 56.26 182 B 1 
ATOM 3900 N NH1 . ARG B 2 182 ? 52.790  20.952   15.183  1.00 52.75 182 B 1 
ATOM 3901 N NH2 . ARG B 2 182 ? 51.461  19.812   13.778  1.00 50.51 182 B 1 
ATOM 3902 N N   . ASN B 2 183 ? 55.516  13.940   16.927  1.00 82.17 183 B 1 
ATOM 3903 C CA  . ASN B 2 183 ? 55.699  13.220   18.189  1.00 80.01 183 B 1 
ATOM 3904 C C   . ASN B 2 183 ? 56.739  12.094   18.102  1.00 78.72 183 B 1 
ATOM 3905 O O   . ASN B 2 183 ? 57.292  11.702   19.128  1.00 71.99 183 B 1 
ATOM 3906 C CB  . ASN B 2 183 ? 54.332  12.700   18.660  1.00 76.50 183 B 1 
ATOM 3907 C CG  . ASN B 2 183 ? 53.428  13.811   19.185  1.00 72.45 183 B 1 
ATOM 3908 O OD1 . ASN B 2 183 ? 53.861  14.882   19.574  1.00 64.77 183 B 1 
ATOM 3909 N ND2 . ASN B 2 183 ? 52.139  13.568   19.246  1.00 64.40 183 B 1 
ATOM 3910 N N   . HIS B 2 184 ? 57.008  11.575   16.897  1.00 77.08 184 B 1 
ATOM 3911 C CA  . HIS B 2 184 ? 57.949  10.477   16.666  1.00 74.43 184 B 1 
ATOM 3912 C C   . HIS B 2 184 ? 59.241  10.907   15.963  1.00 74.59 184 B 1 
ATOM 3913 O O   . HIS B 2 184 ? 60.076  10.044   15.684  1.00 68.98 184 B 1 
ATOM 3914 C CB  . HIS B 2 184 ? 57.237  9.328    15.944  1.00 69.50 184 B 1 
ATOM 3915 C CG  . HIS B 2 184 ? 56.157  8.686    16.765  1.00 66.45 184 B 1 
ATOM 3916 N ND1 . HIS B 2 184 ? 54.908  9.191    16.972  1.00 58.28 184 B 1 
ATOM 3917 C CD2 . HIS B 2 184 ? 56.242  7.526    17.494  1.00 57.92 184 B 1 
ATOM 3918 C CE1 . HIS B 2 184 ? 54.252  8.362    17.803  1.00 56.76 184 B 1 
ATOM 3919 N NE2 . HIS B 2 184 ? 55.025  7.331    18.135  1.00 56.93 184 B 1 
ATOM 3920 N N   . GLU B 2 185 ? 59.486  12.208   15.728  1.00 77.22 185 B 1 
ATOM 3921 C CA  . GLU B 2 185 ? 60.742  12.704   15.133  1.00 75.74 185 B 1 
ATOM 3922 C C   . GLU B 2 185 ? 62.011  12.274   15.904  1.00 74.28 185 B 1 
ATOM 3923 O O   . GLU B 2 185 ? 63.098  12.235   15.333  1.00 65.83 185 B 1 
ATOM 3924 C CB  . GLU B 2 185 ? 60.727  14.243   15.049  1.00 70.92 185 B 1 
ATOM 3925 C CG  . GLU B 2 185 ? 60.167  14.776   13.729  1.00 63.89 185 B 1 
ATOM 3926 C CD  . GLU B 2 185 ? 60.191  16.316   13.626  1.00 58.83 185 B 1 
ATOM 3927 O OE1 . GLU B 2 185 ? 59.894  16.820   12.521  1.00 54.25 185 B 1 
ATOM 3928 O OE2 . GLU B 2 185 ? 60.522  16.991   14.624  1.00 54.91 185 B 1 
ATOM 3929 N N   . GLY B 2 186 ? 61.893  11.975   17.204  1.00 73.48 186 B 1 
ATOM 3930 C CA  . GLY B 2 186 ? 63.010  11.537   18.043  1.00 71.83 186 B 1 
ATOM 3931 C C   . GLY B 2 186 ? 63.171  10.025   18.190  1.00 72.24 186 B 1 
ATOM 3932 O O   . GLY B 2 186 ? 64.220  9.593    18.683  1.00 65.32 186 B 1 
ATOM 3933 N N   . ASP B 2 187 ? 62.207  9.231    17.811  1.00 71.01 187 B 1 
ATOM 3934 C CA  . ASP B 2 187 ? 62.275  7.775    17.958  1.00 68.94 187 B 1 
ATOM 3935 C C   . ASP B 2 187 ? 62.774  7.119    16.661  1.00 69.37 187 B 1 
ATOM 3936 O O   . ASP B 2 187 ? 62.249  7.341    15.579  1.00 62.44 187 B 1 
ATOM 3937 C CB  . ASP B 2 187 ? 60.925  7.199    18.430  1.00 61.90 187 B 1 
ATOM 3938 C CG  . ASP B 2 187 ? 60.801  7.026    19.951  1.00 56.38 187 B 1 
ATOM 3939 O OD1 . ASP B 2 187 ? 61.857  6.905    20.628  1.00 51.51 187 B 1 
ATOM 3940 O OD2 . ASP B 2 187 ? 59.657  6.949    20.440  1.00 50.85 187 B 1 
ATOM 3941 N N   . GLU B 2 188 ? 63.812  6.284    16.785  1.00 64.25 188 B 1 
ATOM 3942 C CA  . GLU B 2 188 ? 64.517  5.677    15.640  1.00 63.72 188 B 1 
ATOM 3943 C C   . GLU B 2 188 ? 63.657  4.727    14.789  1.00 65.77 188 B 1 
ATOM 3944 O O   . GLU B 2 188 ? 64.052  4.379    13.667  1.00 59.30 188 B 1 
ATOM 3945 C CB  . GLU B 2 188 ? 65.735  4.887    16.149  1.00 57.24 188 B 1 
ATOM 3946 C CG  . GLU B 2 188 ? 66.877  5.764    16.714  1.00 51.74 188 B 1 
ATOM 3947 C CD  . GLU B 2 188 ? 68.125  4.939    17.087  1.00 46.66 188 B 1 
ATOM 3948 O OE1 . GLU B 2 188 ? 69.227  5.529    17.124  1.00 42.52 188 B 1 
ATOM 3949 O OE2 . GLU B 2 188 ? 67.991  3.723    17.346  1.00 42.70 188 B 1 
ATOM 3950 N N   . ASP B 2 189 ? 62.535  4.242    15.321  1.00 72.56 189 B 1 
ATOM 3951 C CA  . ASP B 2 189 ? 61.837  3.118    14.700  1.00 72.81 189 B 1 
ATOM 3952 C C   . ASP B 2 189 ? 60.773  3.568    13.682  1.00 75.19 189 B 1 
ATOM 3953 O O   . ASP B 2 189 ? 59.559  3.550    13.907  1.00 68.91 189 B 1 
ATOM 3954 C CB  . ASP B 2 189 ? 61.352  2.122    15.769  1.00 65.69 189 B 1 
ATOM 3955 C CG  . ASP B 2 189 ? 61.235  0.685    15.224  1.00 58.66 189 B 1 
ATOM 3956 O OD1 . ASP B 2 189 ? 61.293  0.506    13.980  1.00 53.56 189 B 1 
ATOM 3957 O OD2 . ASP B 2 189 ? 61.099  -0.242   16.044  1.00 52.37 189 B 1 
ATOM 3958 N N   . ASP B 2 190 ? 61.236  3.915    12.495  1.00 76.57 190 B 1 
ATOM 3959 C CA  . ASP B 2 190 ? 60.464  4.355    11.314  1.00 77.89 190 B 1 
ATOM 3960 C C   . ASP B 2 190 ? 59.331  3.366    10.935  1.00 79.52 190 B 1 
ATOM 3961 O O   . ASP B 2 190 ? 58.308  3.740    10.361  1.00 75.10 190 B 1 
ATOM 3962 C CB  . ASP B 2 190 ? 61.476  4.530    10.157  1.00 72.04 190 B 1 
ATOM 3963 C CG  . ASP B 2 190 ? 60.965  5.291    8.931   1.00 64.37 190 B 1 
ATOM 3964 O OD1 . ASP B 2 190 ? 60.109  6.177    9.083   1.00 57.99 190 B 1 
ATOM 3965 O OD2 . ASP B 2 190 ? 61.400  4.968    7.788   1.00 57.26 190 B 1 
ATOM 3966 N N   . SER B 2 191 ? 59.455  2.093    11.310  1.00 79.46 191 B 1 
ATOM 3967 C CA  . SER B 2 191 ? 58.422  1.085    11.093  1.00 80.47 191 B 1 
ATOM 3968 C C   . SER B 2 191 ? 57.183  1.290    11.976  1.00 81.74 191 B 1 
ATOM 3969 O O   . SER B 2 191 ? 56.059  1.060    11.533  1.00 77.52 191 B 1 
ATOM 3970 C CB  . SER B 2 191 ? 59.002  -0.322   11.303  1.00 76.52 191 B 1 
ATOM 3971 O OG  . SER B 2 191 ? 59.167  -0.652   12.664  1.00 67.19 191 B 1 
ATOM 3972 N N   . HIS B 2 192 ? 57.400  1.771    13.222  1.00 81.69 192 B 1 
ATOM 3973 C CA  . HIS B 2 192 ? 56.325  2.011    14.171  1.00 82.04 192 B 1 
ATOM 3974 C C   . HIS B 2 192 ? 55.533  3.273    13.818  1.00 83.66 192 B 1 
ATOM 3975 O O   . HIS B 2 192 ? 54.302  3.260    13.867  1.00 81.07 192 B 1 
ATOM 3976 C CB  . HIS B 2 192 ? 56.895  2.054    15.598  1.00 78.06 192 B 1 
ATOM 3977 C CG  . HIS B 2 192 ? 55.919  1.556    16.616  1.00 69.99 192 B 1 
ATOM 3978 N ND1 . HIS B 2 192 ? 55.326  0.309    16.612  1.00 61.15 192 B 1 
ATOM 3979 C CD2 . HIS B 2 192 ? 55.439  2.209    17.722  1.00 60.02 192 B 1 
ATOM 3980 C CE1 . HIS B 2 192 ? 54.526  0.222    17.682  1.00 56.76 192 B 1 
ATOM 3981 N NE2 . HIS B 2 192 ? 54.559  1.351    18.385  1.00 56.84 192 B 1 
ATOM 3982 N N   . VAL B 2 193 ? 56.239  4.322    13.353  1.00 82.17 193 B 1 
ATOM 3983 C CA  . VAL B 2 193 ? 55.624  5.556    12.845  1.00 82.83 193 B 1 
ATOM 3984 C C   . VAL B 2 193 ? 54.736  5.257    11.640  1.00 84.82 193 B 1 
ATOM 3985 O O   . VAL B 2 193 ? 53.569  5.639    11.630  1.00 83.32 193 B 1 
ATOM 3986 C CB  . VAL B 2 193 ? 56.686  6.612    12.471  1.00 79.27 193 B 1 
ATOM 3987 C CG1 . VAL B 2 193 ? 56.031  7.924    12.057  1.00 70.73 193 B 1 
ATOM 3988 C CG2 . VAL B 2 193 ? 57.624  6.906    13.644  1.00 70.73 193 B 1 
ATOM 3989 N N   . ARG B 2 194 ? 55.221  4.499    10.655  1.00 84.62 194 B 1 
ATOM 3990 C CA  . ARG B 2 194 ? 54.413  4.111    9.481   1.00 84.36 194 B 1 
ATOM 3991 C C   . ARG B 2 194 ? 53.190  3.284    9.849   1.00 86.01 194 B 1 
ATOM 3992 O O   . ARG B 2 194 ? 52.138  3.459    9.248   1.00 84.68 194 B 1 
ATOM 3993 C CB  . ARG B 2 194 ? 55.255  3.333    8.471   1.00 82.25 194 B 1 
ATOM 3994 C CG  . ARG B 2 194 ? 56.225  4.246    7.731   1.00 72.88 194 B 1 
ATOM 3995 C CD  . ARG B 2 194 ? 56.994  3.412    6.709   1.00 66.88 194 B 1 
ATOM 3996 N NE  . ARG B 2 194 ? 58.177  4.129    6.265   1.00 60.30 194 B 1 
ATOM 3997 C CZ  . ARG B 2 194 ? 58.936  3.854    5.220   1.00 53.18 194 B 1 
ATOM 3998 N NH1 . ARG B 2 194 ? 58.623  2.913    4.368   1.00 48.92 194 B 1 
ATOM 3999 N NH2 . ARG B 2 194 ? 60.032  4.532    5.056   1.00 47.78 194 B 1 
ATOM 4000 N N   . ALA B 2 195 ? 53.316  2.401    10.836  1.00 85.55 195 B 1 
ATOM 4001 C CA  . ALA B 2 195 ? 52.187  1.608    11.300  1.00 85.85 195 B 1 
ATOM 4002 C C   . ALA B 2 195 ? 51.105  2.484    11.962  1.00 86.63 195 B 1 
ATOM 4003 O O   . ALA B 2 195 ? 49.916  2.278    11.714  1.00 85.08 195 B 1 
ATOM 4004 C CB  . ALA B 2 195 ? 52.696  0.518    12.245  1.00 84.07 195 B 1 
ATOM 4005 N N   . GLN B 2 196 ? 51.526  3.502    12.767  1.00 85.88 196 B 1 
ATOM 4006 C CA  . GLN B 2 196 ? 50.589  4.466    13.343  1.00 85.38 196 B 1 
ATOM 4007 C C   . GLN B 2 196 ? 49.944  5.349    12.273  1.00 86.63 196 B 1 
ATOM 4008 O O   . GLN B 2 196 ? 48.729  5.505    12.288  1.00 85.56 196 B 1 
ATOM 4009 C CB  . GLN B 2 196 ? 51.275  5.330    14.401  1.00 82.90 196 B 1 
ATOM 4010 C CG  . GLN B 2 196 ? 51.279  4.645    15.772  1.00 74.59 196 B 1 
ATOM 4011 C CD  . GLN B 2 196 ? 51.796  5.575    16.872  1.00 69.10 196 B 1 
ATOM 4012 O OE1 . GLN B 2 196 ? 52.372  6.611    16.611  1.00 62.44 196 B 1 
ATOM 4013 N NE2 . GLN B 2 196 ? 51.607  5.255    18.128  1.00 59.59 196 B 1 
ATOM 4014 N N   . GLN B 2 197 ? 50.707  5.869    11.319  1.00 86.18 197 B 1 
ATOM 4015 C CA  . GLN B 2 197 ? 50.190  6.654    10.205  1.00 86.34 197 B 1 
ATOM 4016 C C   . GLN B 2 197 ? 49.166  5.856    9.387   1.00 87.54 197 B 1 
ATOM 4017 O O   . GLN B 2 197 ? 48.070  6.346    9.145   1.00 86.50 197 B 1 
ATOM 4018 C CB  . GLN B 2 197 ? 51.343  7.129    9.305   1.00 84.84 197 B 1 
ATOM 4019 C CG  . GLN B 2 197 ? 52.135  8.282    9.937   1.00 80.96 197 B 1 
ATOM 4020 C CD  . GLN B 2 197 ? 53.312  8.742    9.065   1.00 77.42 197 B 1 
ATOM 4021 O OE1 . GLN B 2 197 ? 53.804  8.036    8.204   1.00 72.19 197 B 1 
ATOM 4022 N NE2 . GLN B 2 197 ? 53.796  9.941    9.273   1.00 69.09 197 B 1 
ATOM 4023 N N   . ALA B 2 198 ? 49.474  4.610    9.056   1.00 88.95 198 B 1 
ATOM 4024 C CA  . ALA B 2 198 ? 48.535  3.747    8.346   1.00 88.75 198 B 1 
ATOM 4025 C C   . ALA B 2 198 ? 47.242  3.493    9.144   1.00 89.45 198 B 1 
ATOM 4026 O O   . ALA B 2 198 ? 46.161  3.389    8.559   1.00 87.91 198 B 1 
ATOM 4027 C CB  . ALA B 2 198 ? 49.243  2.431    8.012   1.00 87.35 198 B 1 
ATOM 4028 N N   . CYS B 2 199 ? 47.336  3.420    10.486  1.00 89.12 199 B 1 
ATOM 4029 C CA  . CYS B 2 199 ? 46.162  3.271    11.349  1.00 89.45 199 B 1 
ATOM 4030 C C   . CYS B 2 199 ? 45.302  4.548    11.379  1.00 89.93 199 B 1 
ATOM 4031 O O   . CYS B 2 199 ? 44.075  4.457    11.329  1.00 89.10 199 B 1 
ATOM 4032 C CB  . CYS B 2 199 ? 46.638  2.853    12.747  1.00 87.14 199 B 1 
ATOM 4033 S SG  . CYS B 2 199 ? 45.263  2.123    13.677  1.00 74.27 199 B 1 
ATOM 4034 N N   . ILE B 2 200 ? 45.939  5.724    11.425  1.00 88.58 200 B 1 
ATOM 4035 C CA  . ILE B 2 200 ? 45.277  7.030    11.346  1.00 88.08 200 B 1 
ATOM 4036 C C   . ILE B 2 200 ? 44.579  7.191    9.994   1.00 89.25 200 B 1 
ATOM 4037 O O   . ILE B 2 200 ? 43.392  7.505    9.947   1.00 88.60 200 B 1 
ATOM 4038 C CB  . ILE B 2 200 ? 46.301  8.160    11.615  1.00 87.21 200 B 1 
ATOM 4039 C CG1 . ILE B 2 200 ? 46.755  8.140    13.096  1.00 83.49 200 B 1 
ATOM 4040 C CG2 . ILE B 2 200 ? 45.724  9.543    11.264  1.00 82.28 200 B 1 
ATOM 4041 C CD1 . ILE B 2 200 ? 48.030  8.940    13.355  1.00 76.85 200 B 1 
ATOM 4042 N N   . GLU B 2 201 ? 45.287  6.913    8.899   1.00 89.57 201 B 1 
ATOM 4043 C CA  . GLU B 2 201 ? 44.708  6.951    7.555   1.00 89.24 201 B 1 
ATOM 4044 C C   . GLU B 2 201 ? 43.488  6.024    7.439   1.00 90.01 201 B 1 
ATOM 4045 O O   . GLU B 2 201 ? 42.420  6.473    7.031   1.00 88.83 201 B 1 
ATOM 4046 C CB  . GLU B 2 201 ? 45.747  6.567    6.493   1.00 87.89 201 B 1 
ATOM 4047 C CG  . GLU B 2 201 ? 46.795  7.657    6.270   1.00 82.07 201 B 1 
ATOM 4048 C CD  . GLU B 2 201 ? 47.633  7.401    5.015   1.00 78.70 201 B 1 
ATOM 4049 O OE1 . GLU B 2 201 ? 47.926  8.399    4.301   1.00 70.64 201 B 1 
ATOM 4050 O OE2 . GLU B 2 201 ? 47.940  6.226    4.720   1.00 71.99 201 B 1 
ATOM 4051 N N   . ALA B 2 202 ? 43.613  4.773    7.871   1.00 90.30 202 B 1 
ATOM 4052 C CA  . ALA B 2 202 ? 42.514  3.811    7.809   1.00 90.07 202 B 1 
ATOM 4053 C C   . ALA B 2 202 ? 41.290  4.248    8.638   1.00 90.79 202 B 1 
ATOM 4054 O O   . ALA B 2 202 ? 40.155  4.000    8.231   1.00 89.40 202 B 1 
ATOM 4055 C CB  . ALA B 2 202 ? 43.043  2.449    8.278   1.00 88.71 202 B 1 
ATOM 4056 N N   . LYS B 2 203 ? 41.516  4.910    9.788   1.00 89.79 203 B 1 
ATOM 4057 C CA  . LYS B 2 203 ? 40.445  5.453    10.631  1.00 89.32 203 B 1 
ATOM 4058 C C   . LYS B 2 203 ? 39.668  6.552    9.908   1.00 90.63 203 B 1 
ATOM 4059 O O   . LYS B 2 203 ? 38.435  6.475    9.833   1.00 90.03 203 B 1 
ATOM 4060 C CB  . LYS B 2 203 ? 41.072  5.962    11.945  1.00 87.05 203 B 1 
ATOM 4061 C CG  . LYS B 2 203 ? 40.107  6.733    12.873  1.00 79.98 203 B 1 
ATOM 4062 C CD  . LYS B 2 203 ? 40.920  7.439    13.971  1.00 78.14 203 B 1 
ATOM 4063 C CE  . LYS B 2 203 ? 40.131  8.552    14.655  1.00 69.40 203 B 1 
ATOM 4064 N NZ  . LYS B 2 203 ? 41.046  9.573    15.238  1.00 64.29 203 B 1 
ATOM 4065 N N   . HIS B 2 204 ? 40.358  7.551    9.351   1.00 91.46 204 B 1 
ATOM 4066 C CA  . HIS B 2 204 ? 39.707  8.674    8.672   1.00 91.24 204 B 1 
ATOM 4067 C C   . HIS B 2 204 ? 39.111  8.268    7.323   1.00 91.95 204 B 1 
ATOM 4068 O O   . HIS B 2 204 ? 38.003  8.699    7.000   1.00 91.10 204 B 1 
ATOM 4069 C CB  . HIS B 2 204 ? 40.684  9.838    8.523   1.00 90.88 204 B 1 
ATOM 4070 C CG  . HIS B 2 204 ? 40.973  10.515   9.835   1.00 91.31 204 B 1 
ATOM 4071 N ND1 . HIS B 2 204 ? 40.082  11.296   10.557  1.00 80.98 204 B 1 
ATOM 4072 C CD2 . HIS B 2 204 ? 42.134  10.450   10.547  1.00 81.27 204 B 1 
ATOM 4073 C CE1 . HIS B 2 204 ? 40.706  11.682   11.676  1.00 83.65 204 B 1 
ATOM 4074 N NE2 . HIS B 2 204 ? 41.946  11.191   11.706  1.00 84.49 204 B 1 
ATOM 4075 N N   . ASP B 2 205 ? 39.773  7.387    6.576   1.00 92.41 205 B 1 
ATOM 4076 C CA  . ASP B 2 205 ? 39.253  6.851    5.320   1.00 91.61 205 B 1 
ATOM 4077 C C   . ASP B 2 205 ? 37.972  6.045    5.544   1.00 91.89 205 B 1 
ATOM 4078 O O   . ASP B 2 205 ? 37.043  6.136    4.745   1.00 90.46 205 B 1 
ATOM 4079 C CB  . ASP B 2 205 ? 40.318  5.979    4.628   1.00 90.33 205 B 1 
ATOM 4080 C CG  . ASP B 2 205 ? 41.506  6.773    4.059   1.00 86.54 205 B 1 
ATOM 4081 O OD1 . ASP B 2 205 ? 41.412  8.001    3.899   1.00 79.91 205 B 1 
ATOM 4082 O OD2 . ASP B 2 205 ? 42.551  6.154    3.741   1.00 80.08 205 B 1 
ATOM 4083 N N   . LYS B 2 206 ? 37.877  5.311    6.662   1.00 92.33 206 B 1 
ATOM 4084 C CA  . LYS B 2 206 ? 36.646  4.615    7.039   1.00 91.46 206 B 1 
ATOM 4085 C C   . LYS B 2 206 ? 35.511  5.596    7.337   1.00 92.17 206 B 1 
ATOM 4086 O O   . LYS B 2 206 ? 34.410  5.402    6.824   1.00 91.43 206 B 1 
ATOM 4087 C CB  . LYS B 2 206 ? 36.911  3.671    8.221   1.00 90.06 206 B 1 
ATOM 4088 C CG  . LYS B 2 206 ? 35.663  2.822    8.500   1.00 83.09 206 B 1 
ATOM 4089 C CD  . LYS B 2 206 ? 35.796  1.996    9.779   1.00 75.96 206 B 1 
ATOM 4090 C CE  . LYS B 2 206 ? 34.424  1.378    10.028  1.00 68.48 206 B 1 
ATOM 4091 N NZ  . LYS B 2 206 ? 34.251  0.920    11.411  1.00 60.15 206 B 1 
ATOM 4092 N N   . TYR B 2 207 ? 35.766  6.656    8.124   1.00 91.72 207 B 1 
ATOM 4093 C CA  . TYR B 2 207 ? 34.742  7.661    8.391   1.00 91.48 207 B 1 
ATOM 4094 C C   . TYR B 2 207 ? 34.303  8.403    7.121   1.00 91.72 207 B 1 
ATOM 4095 O O   . TYR B 2 207 ? 33.119  8.687    6.968   1.00 91.46 207 B 1 
ATOM 4096 C CB  . TYR B 2 207 ? 35.230  8.663    9.440   1.00 91.46 207 B 1 
ATOM 4097 C CG  . TYR B 2 207 ? 35.210  8.161    10.871  1.00 90.50 207 B 1 
ATOM 4098 C CD1 . TYR B 2 207 ? 34.010  7.716    11.451  1.00 84.77 207 B 1 
ATOM 4099 C CD2 . TYR B 2 207 ? 36.385  8.176    11.634  1.00 85.14 207 B 1 
ATOM 4100 C CE1 . TYR B 2 207 ? 33.979  7.284    12.793  1.00 83.40 207 B 1 
ATOM 4101 C CE2 . TYR B 2 207 ? 36.369  7.747    12.974  1.00 82.54 207 B 1 
ATOM 4102 C CZ  . TYR B 2 207 ? 35.162  7.300    13.553  1.00 86.03 207 B 1 
ATOM 4103 O OH  . TYR B 2 207 ? 35.143  6.878    14.857  1.00 83.25 207 B 1 
ATOM 4104 N N   . MET B 2 208 ? 35.232  8.680    6.204   1.00 91.82 208 B 1 
ATOM 4105 C CA  . MET B 2 208 ? 34.906  9.260    4.901   1.00 91.62 208 B 1 
ATOM 4106 C C   . MET B 2 208 ? 34.000  8.323    4.095   1.00 91.72 208 B 1 
ATOM 4107 O O   . MET B 2 208 ? 32.970  8.761    3.593   1.00 91.08 208 B 1 
ATOM 4108 C CB  . MET B 2 208 ? 36.202  9.573    4.135   1.00 91.15 208 B 1 
ATOM 4109 C CG  . MET B 2 208 ? 35.955  10.406   2.871   1.00 86.17 208 B 1 
ATOM 4110 S SD  . MET B 2 208 ? 35.547  12.154   3.164   1.00 83.66 208 B 1 
ATOM 4111 C CE  . MET B 2 208 ? 37.218  12.810   3.460   1.00 73.89 208 B 1 
ATOM 4112 N N   . ALA B 2 209 ? 34.337  7.036    4.030   1.00 92.56 209 B 1 
ATOM 4113 C CA  . ALA B 2 209 ? 33.538  6.048    3.320   1.00 91.53 209 B 1 
ATOM 4114 C C   . ALA B 2 209 ? 32.135  5.869    3.931   1.00 91.64 209 B 1 
ATOM 4115 O O   . ALA B 2 209 ? 31.151  5.851    3.196   1.00 90.41 209 B 1 
ATOM 4116 C CB  . ALA B 2 209 ? 34.310  4.723    3.299   1.00 90.72 209 B 1 
ATOM 4117 N N   . ASP B 2 210 ? 32.038  5.794    5.266   1.00 91.17 210 B 1 
ATOM 4118 C CA  . ASP B 2 210 ? 30.755  5.672    5.968   1.00 90.02 210 B 1 
ATOM 4119 C C   . ASP B 2 210 ? 29.882  6.931    5.744   1.00 89.98 210 B 1 
ATOM 4120 O O   . ASP B 2 210 ? 28.665  6.828    5.575   1.00 88.96 210 B 1 
ATOM 4121 C CB  . ASP B 2 210 ? 31.000  5.442    7.477   1.00 89.45 210 B 1 
ATOM 4122 C CG  . ASP B 2 210 ? 31.582  4.067    7.903   1.00 86.68 210 B 1 
ATOM 4123 O OD1 . ASP B 2 210 ? 31.558  3.097    7.124   1.00 80.85 210 B 1 
ATOM 4124 O OD2 . ASP B 2 210 ? 32.011  3.941    9.080   1.00 81.10 210 B 1 
ATOM 4125 N N   . MET B 2 211 ? 30.491  8.121    5.679   1.00 90.27 211 B 1 
ATOM 4126 C CA  . MET B 2 211 ? 29.804  9.380    5.359   1.00 89.86 211 B 1 
ATOM 4127 C C   . MET B 2 211 ? 29.331  9.410    3.902   1.00 90.13 211 B 1 
ATOM 4128 O O   . MET B 2 211 ? 28.168  9.721    3.649   1.00 89.81 211 B 1 
ATOM 4129 C CB  . MET B 2 211 ? 30.738  10.557   5.658   1.00 89.51 211 B 1 
ATOM 4130 C CG  . MET B 2 211 ? 30.066  11.916   5.428   1.00 86.55 211 B 1 
ATOM 4131 S SD  . MET B 2 211 ? 31.202  13.313   5.273   1.00 83.67 211 B 1 
ATOM 4132 C CE  . MET B 2 211 ? 31.974  12.872   3.695   1.00 73.40 211 B 1 
ATOM 4133 N N   . ASP B 2 212 ? 30.189  9.044    2.961   1.00 91.32 212 B 1 
ATOM 4134 C CA  . ASP B 2 212 ? 29.826  8.983    1.540   1.00 89.92 212 B 1 
ATOM 4135 C C   . ASP B 2 212 ? 28.692  7.978    1.297   1.00 89.55 212 B 1 
ATOM 4136 O O   . ASP B 2 212 ? 27.774  8.252    0.523   1.00 88.49 212 B 1 
ATOM 4137 C CB  . ASP B 2 212 ? 31.064  8.600    0.699   1.00 89.24 212 B 1 
ATOM 4138 C CG  . ASP B 2 212 ? 32.131  9.697    0.572   1.00 86.81 212 B 1 
ATOM 4139 O OD1 . ASP B 2 212 ? 31.847  10.865   0.896   1.00 81.32 212 B 1 
ATOM 4140 O OD2 . ASP B 2 212 ? 33.229  9.370    0.066   1.00 81.49 212 B 1 
ATOM 4141 N N   . GLU B 2 213 ? 28.708  6.848    2.008   1.00 90.07 213 B 1 
ATOM 4142 C CA  . GLU B 2 213 ? 27.624  5.862    1.954   1.00 88.13 213 B 1 
ATOM 4143 C C   . GLU B 2 213 ? 26.312  6.432    2.501   1.00 87.80 213 B 1 
ATOM 4144 O O   . GLU B 2 213 ? 25.250  6.213    1.904   1.00 86.41 213 B 1 
ATOM 4145 C CB  . GLU B 2 213 ? 28.034  4.575    2.694   1.00 86.77 213 B 1 
ATOM 4146 C CG  . GLU B 2 213 ? 27.025  3.447    2.409   1.00 77.56 213 B 1 
ATOM 4147 C CD  . GLU B 2 213 ? 27.288  2.118    3.129   1.00 70.14 213 B 1 
ATOM 4148 O OE1 . GLU B 2 213 ? 26.384  1.250    3.033   1.00 61.38 213 B 1 
ATOM 4149 O OE2 . GLU B 2 213 ? 28.341  1.951    3.776   1.00 61.24 213 B 1 
ATOM 4150 N N   . LEU B 2 214 ? 26.353  7.209    3.594   1.00 88.46 214 B 1 
ATOM 4151 C CA  . LEU B 2 214 ? 25.177  7.863    4.165   1.00 87.70 214 B 1 
ATOM 4152 C C   . LEU B 2 214 ? 24.528  8.821    3.150   1.00 87.99 214 B 1 
ATOM 4153 O O   . LEU B 2 214 ? 23.330  8.711    2.886   1.00 87.05 214 B 1 
ATOM 4154 C CB  . LEU B 2 214 ? 25.581  8.592    5.459   1.00 87.17 214 B 1 
ATOM 4155 C CG  . LEU B 2 214 ? 24.410  9.274    6.186   1.00 84.20 214 B 1 
ATOM 4156 C CD1 . LEU B 2 214 ? 23.503  8.250    6.861   1.00 77.85 214 B 1 
ATOM 4157 C CD2 . LEU B 2 214 ? 24.949  10.226   7.247   1.00 77.40 214 B 1 
ATOM 4158 N N   . PHE B 2 215 ? 25.326  9.723    2.554   1.00 88.40 215 B 1 
ATOM 4159 C CA  . PHE B 2 215 ? 24.831  10.639   1.525   1.00 87.82 215 B 1 
ATOM 4160 C C   . PHE B 2 215 ? 24.332  9.893    0.285   1.00 86.81 215 B 1 
ATOM 4161 O O   . PHE B 2 215 ? 23.249  10.200   -0.218  1.00 84.66 215 B 1 
ATOM 4162 C CB  . PHE B 2 215 ? 25.915  11.657   1.156   1.00 88.02 215 B 1 
ATOM 4163 C CG  . PHE B 2 215 ? 26.037  12.797   2.149   1.00 89.20 215 B 1 
ATOM 4164 C CD1 . PHE B 2 215 ? 25.118  13.861   2.118   1.00 84.82 215 B 1 
ATOM 4165 C CD2 . PHE B 2 215 ? 27.067  12.814   3.104   1.00 84.39 215 B 1 
ATOM 4166 C CE1 . PHE B 2 215 ? 25.225  14.926   3.032   1.00 84.19 215 B 1 
ATOM 4167 C CE2 . PHE B 2 215 ? 27.179  13.870   4.016   1.00 83.69 215 B 1 
ATOM 4168 C CZ  . PHE B 2 215 ? 26.257  14.924   3.982   1.00 87.17 215 B 1 
ATOM 4169 N N   . SER B 2 216 ? 25.046  8.868    -0.164  1.00 87.04 216 B 1 
ATOM 4170 C CA  . SER B 2 216 ? 24.642  8.046    -1.308  1.00 84.50 216 B 1 
ATOM 4171 C C   . SER B 2 216 ? 23.299  7.355    -1.079  1.00 83.16 216 B 1 
ATOM 4172 O O   . SER B 2 216 ? 22.443  7.368    -1.959  1.00 80.46 216 B 1 
ATOM 4173 C CB  . SER B 2 216 ? 25.722  7.008    -1.625  1.00 83.31 216 B 1 
ATOM 4174 O OG  . SER B 2 216 ? 25.360  6.270    -2.782  1.00 72.07 216 B 1 
ATOM 4175 N N   . GLN B 2 217 ? 23.053  6.812    0.116   1.00 83.47 217 B 1 
ATOM 4176 C CA  . GLN B 2 217 ? 21.779  6.168    0.444   1.00 80.17 217 B 1 
ATOM 4177 C C   . GLN B 2 217 ? 20.609  7.149    0.440   1.00 79.72 217 B 1 
ATOM 4178 O O   . GLN B 2 217 ? 19.498  6.791    0.021   1.00 77.56 217 B 1 
ATOM 4179 C CB  . GLN B 2 217 ? 21.854  5.530    1.830   1.00 78.14 217 B 1 
ATOM 4180 C CG  . GLN B 2 217 ? 22.633  4.208    1.827   1.00 70.90 217 B 1 
ATOM 4181 C CD  . GLN B 2 217 ? 22.722  3.600    3.216   1.00 66.75 217 B 1 
ATOM 4182 O OE1 . GLN B 2 217 ? 21.969  3.919    4.128   1.00 60.29 217 B 1 
ATOM 4183 N NE2 . GLN B 2 217 ? 23.606  2.663    3.415   1.00 57.33 217 B 1 
ATOM 4184 N N   . VAL B 2 218 ? 20.825  8.373    0.925   1.00 81.65 218 B 1 
ATOM 4185 C CA  . VAL B 2 218 ? 19.796  9.419    0.899   1.00 80.02 218 B 1 
ATOM 4186 C C   . VAL B 2 218 ? 19.502  9.813    -0.548  1.00 79.32 218 B 1 
ATOM 4187 O O   . VAL B 2 218 ? 18.332  9.884    -0.942  1.00 76.64 218 B 1 
ATOM 4188 C CB  . VAL B 2 218 ? 20.218  10.618   1.758   1.00 79.60 218 B 1 
ATOM 4189 C CG1 . VAL B 2 218 ? 19.199  11.752   1.671   1.00 73.78 218 B 1 
ATOM 4190 C CG2 . VAL B 2 218 ? 20.304  10.228   3.244   1.00 73.27 218 B 1 
ATOM 4191 N N   . ASP B 2 219 ? 20.541  9.970    -1.357  1.00 79.00 219 B 1 
ATOM 4192 C CA  . ASP B 2 219 ? 20.447  10.340   -2.760  1.00 77.12 219 B 1 
ATOM 4193 C C   . ASP B 2 219 ? 19.830  9.229    -3.626  1.00 76.49 219 B 1 
ATOM 4194 O O   . ASP B 2 219 ? 18.954  9.486    -4.450  1.00 73.13 219 B 1 
ATOM 4195 C CB  . ASP B 2 219 ? 21.851  10.727   -3.251  1.00 74.32 219 B 1 
ATOM 4196 C CG  . ASP B 2 219 ? 21.882  12.011   -4.078  1.00 68.77 219 B 1 
ATOM 4197 O OD1 . ASP B 2 219 ? 20.982  12.858   -3.915  1.00 62.61 219 B 1 
ATOM 4198 O OD2 . ASP B 2 219 ? 22.779  12.112   -4.950  1.00 61.06 219 B 1 
ATOM 4199 N N   . GLU B 2 220 ? 20.197  7.957    -3.403  1.00 74.65 220 B 1 
ATOM 4200 C CA  . GLU B 2 220 ? 19.591  6.815    -4.097  1.00 72.86 220 B 1 
ATOM 4201 C C   . GLU B 2 220 ? 18.088  6.722    -3.835  1.00 73.46 220 B 1 
ATOM 4202 O O   . GLU B 2 220 ? 17.323  6.528    -4.767  1.00 70.28 220 B 1 
ATOM 4203 C CB  . GLU B 2 220 ? 20.222  5.486    -3.674  1.00 69.14 220 B 1 
ATOM 4204 C CG  . GLU B 2 220 ? 21.475  5.125    -4.478  1.00 61.63 220 B 1 
ATOM 4205 C CD  . GLU B 2 220 ? 21.894  3.664    -4.261  1.00 54.13 220 B 1 
ATOM 4206 O OE1 . GLU B 2 220 ? 22.598  3.139    -5.154  1.00 48.65 220 B 1 
ATOM 4207 O OE2 . GLU B 2 220 ? 21.467  3.064    -3.254  1.00 48.91 220 B 1 
ATOM 4208 N N   . LYS B 2 221 ? 17.672  6.898    -2.588  1.00 72.77 221 B 1 
ATOM 4209 C CA  . LYS B 2 221 ? 16.245  6.879    -2.246  1.00 70.78 221 B 1 
ATOM 4210 C C   . LYS B 2 221 ? 15.468  7.981    -2.955  1.00 72.00 221 B 1 
ATOM 4211 O O   . LYS B 2 221 ? 14.312  7.769    -3.303  1.00 69.72 221 B 1 
ATOM 4212 C CB  . LYS B 2 221 ? 16.046  6.966    -0.730  1.00 67.36 221 B 1 
ATOM 4213 C CG  . LYS B 2 221 ? 16.323  5.617    -0.053  1.00 61.37 221 B 1 
ATOM 4214 C CD  . LYS B 2 221 ? 16.145  5.706    1.469   1.00 56.54 221 B 1 
ATOM 4215 C CE  . LYS B 2 221 ? 16.452  4.345    2.078   1.00 50.32 221 B 1 
ATOM 4216 N NZ  . LYS B 2 221 ? 16.391  4.343    3.570   1.00 45.56 221 B 1 
ATOM 4217 N N   . ARG B 2 222 ? 16.089  9.128    -3.194  1.00 72.44 222 B 1 
ATOM 4218 C CA  . ARG B 2 222 ? 15.471  10.260   -3.901  1.00 71.24 222 B 1 
ATOM 4219 C C   . ARG B 2 222 ? 15.517  10.125   -5.415  1.00 72.04 222 B 1 
ATOM 4220 O O   . ARG B 2 222 ? 14.558  10.500   -6.093  1.00 70.09 222 B 1 
ATOM 4221 C CB  . ARG B 2 222 ? 16.182  11.548   -3.502  1.00 68.32 222 B 1 
ATOM 4222 C CG  . ARG B 2 222 ? 15.845  11.907   -2.053  1.00 63.86 222 B 1 
ATOM 4223 C CD  . ARG B 2 222 ? 16.656  13.144   -1.726  1.00 61.16 222 B 1 
ATOM 4224 N NE  . ARG B 2 222 ? 16.396  13.580   -0.351  1.00 56.03 222 B 1 
ATOM 4225 C CZ  . ARG B 2 222 ? 17.080  14.523   0.222   1.00 50.91 222 B 1 
ATOM 4226 N NH1 . ARG B 2 222 ? 17.956  15.212   -0.443  1.00 47.94 222 B 1 
ATOM 4227 N NH2 . ARG B 2 222 ? 16.909  14.772   1.474   1.00 46.21 222 B 1 
ATOM 4228 N N   . LYS B 2 223 ? 16.619  9.606    -5.951  1.00 71.25 223 B 1 
ATOM 4229 C CA  . LYS B 2 223 ? 16.793  9.371    -7.390  1.00 70.35 223 B 1 
ATOM 4230 C C   . LYS B 2 223 ? 15.982  8.181    -7.891  1.00 71.82 223 B 1 
ATOM 4231 O O   . LYS B 2 223 ? 15.716  8.107    -9.089  1.00 67.78 223 B 1 
ATOM 4232 C CB  . LYS B 2 223 ? 18.282  9.181    -7.702  1.00 65.44 223 B 1 
ATOM 4233 C CG  . LYS B 2 223 ? 19.045  10.511   -7.665  1.00 59.42 223 B 1 
ATOM 4234 C CD  . LYS B 2 223 ? 20.541  10.276   -7.803  1.00 53.98 223 B 1 
ATOM 4235 C CE  . LYS B 2 223 ? 21.281  11.610   -7.745  1.00 47.11 223 B 1 
ATOM 4236 N NZ  . LYS B 2 223 ? 22.708  11.441   -7.420  1.00 40.97 223 B 1 
ATOM 4237 N N   . LYS B 2 224 ? 15.594  7.273    -6.997  1.00 72.12 224 B 1 
ATOM 4238 C CA  . LYS B 2 224 ? 14.827  6.080    -7.342  1.00 71.48 224 B 1 
ATOM 4239 C C   . LYS B 2 224 ? 13.417  6.472    -7.783  1.00 74.06 224 B 1 
ATOM 4240 O O   . LYS B 2 224 ? 12.492  6.568    -6.991  1.00 69.57 224 B 1 
ATOM 4241 C CB  . LYS B 2 224 ? 14.864  5.072    -6.177  1.00 65.27 224 B 1 
ATOM 4242 C CG  . LYS B 2 224 ? 15.029  3.647    -6.704  1.00 58.22 224 B 1 
ATOM 4243 C CD  . LYS B 2 224 ? 15.158  2.665    -5.541  1.00 52.85 224 B 1 
ATOM 4244 C CE  . LYS B 2 224 ? 15.477  1.274    -6.081  1.00 45.32 224 B 1 
ATOM 4245 N NZ  . LYS B 2 224 ? 15.579  0.279    -4.982  1.00 39.68 224 B 1 
ATOM 4246 N N   . ARG B 2 225 ? 13.275  6.717    -9.082  1.00 74.98 225 B 1 
ATOM 4247 C CA  . ARG B 2 225 ? 12.015  7.042    -9.764  1.00 75.79 225 B 1 
ATOM 4248 C C   . ARG B 2 225 ? 11.331  5.779    -10.299 1.00 78.28 225 B 1 
ATOM 4249 O O   . ARG B 2 225 ? 10.824  5.776    -11.416 1.00 74.44 225 B 1 
ATOM 4250 C CB  . ARG B 2 225 ? 12.256  8.092    -10.850 1.00 71.27 225 B 1 
ATOM 4251 C CG  . ARG B 2 225 ? 12.720  9.444    -10.282 1.00 66.71 225 B 1 
ATOM 4252 C CD  . ARG B 2 225 ? 12.782  10.478   -11.404 1.00 62.09 225 B 1 
ATOM 4253 N NE  . ARG B 2 225 ? 13.235  11.788   -10.926 1.00 57.10 225 B 1 
ATOM 4254 C CZ  . ARG B 2 225 ? 13.109  12.938   -11.575 1.00 51.66 225 B 1 
ATOM 4255 N NH1 . ARG B 2 225 ? 12.582  13.005   -12.764 1.00 49.11 225 B 1 
ATOM 4256 N NH2 . ARG B 2 225 ? 13.510  14.044   -11.028 1.00 47.15 225 B 1 
ATOM 4257 N N   . ASP B 2 226 ? 11.347  4.712    -9.530  1.00 80.41 226 B 1 
ATOM 4258 C CA  . ASP B 2 226 ? 10.737  3.454    -9.926  1.00 81.85 226 B 1 
ATOM 4259 C C   . ASP B 2 226 ? 9.308   3.377    -9.395  1.00 85.23 226 B 1 
ATOM 4260 O O   . ASP B 2 226 ? 9.067   3.460    -8.190  1.00 83.56 226 B 1 
ATOM 4261 C CB  . ASP B 2 226 ? 11.585  2.262    -9.450  1.00 76.48 226 B 1 
ATOM 4262 C CG  . ASP B 2 226 ? 12.954  2.153    -10.133 1.00 68.08 226 B 1 
ATOM 4263 O OD1 . ASP B 2 226 ? 13.095  2.639    -11.274 1.00 60.18 226 B 1 
ATOM 4264 O OD2 . ASP B 2 226 ? 13.849  1.546    -9.502  1.00 60.34 226 B 1 
ATOM 4265 N N   . ILE B 2 227 ? 8.350   3.212    -10.300 1.00 84.64 227 B 1 
ATOM 4266 C CA  . ILE B 2 227 ? 6.976   2.871    -9.944  1.00 86.59 227 B 1 
ATOM 4267 C C   . ILE B 2 227 ? 6.917   1.347    -9.795  1.00 87.90 227 B 1 
ATOM 4268 O O   . ILE B 2 227 ? 7.195   0.646    -10.775 1.00 86.39 227 B 1 
ATOM 4269 C CB  . ILE B 2 227 ? 5.970   3.386    -10.993 1.00 85.41 227 B 1 
ATOM 4270 C CG1 . ILE B 2 227 ? 6.065   4.921    -11.146 1.00 82.02 227 B 1 
ATOM 4271 C CG2 . ILE B 2 227 ? 4.542   2.982    -10.577 1.00 80.61 227 B 1 
ATOM 4272 C CD1 . ILE B 2 227 ? 5.222   5.497    -12.286 1.00 75.66 227 B 1 
ATOM 4273 N N   . PRO B 2 228 ? 6.539   0.823    -8.622  1.00 88.83 228 B 1 
ATOM 4274 C CA  . PRO B 2 228 ? 6.398   -0.613   -8.429  1.00 89.31 228 B 1 
ATOM 4275 C C   . PRO B 2 228 ? 5.406   -1.235   -9.406  1.00 90.11 228 B 1 
ATOM 4276 O O   . PRO B 2 228 ? 4.305   -0.712   -9.597  1.00 88.84 228 B 1 
ATOM 4277 C CB  . PRO B 2 228 ? 5.949   -0.785   -6.978  1.00 88.05 228 B 1 
ATOM 4278 C CG  . PRO B 2 228 ? 6.456   0.466    -6.285  1.00 86.36 228 B 1 
ATOM 4279 C CD  . PRO B 2 228 ? 6.322   1.527    -7.369  1.00 88.35 228 B 1 
ATOM 4280 N N   . ASP B 2 229 ? 5.750   -2.381   -9.978  1.00 89.04 229 B 1 
ATOM 4281 C CA  . ASP B 2 229 ? 4.913   -3.059   -10.977 1.00 87.84 229 B 1 
ATOM 4282 C C   . ASP B 2 229 ? 3.516   -3.431   -10.438 1.00 88.97 229 B 1 
ATOM 4283 O O   . ASP B 2 229 ? 2.537   -3.418   -11.182 1.00 87.33 229 B 1 
ATOM 4284 C CB  . ASP B 2 229 ? 5.636   -4.318   -11.494 1.00 85.16 229 B 1 
ATOM 4285 C CG  . ASP B 2 229 ? 6.862   -4.039   -12.384 1.00 78.46 229 B 1 
ATOM 4286 O OD1 . ASP B 2 229 ? 6.896   -2.991   -13.058 1.00 71.96 229 B 1 
ATOM 4287 O OD2 . ASP B 2 229 ? 7.756   -4.904   -12.423 1.00 71.88 229 B 1 
ATOM 4288 N N   . TYR B 2 230 ? 3.402   -3.716   -9.136  1.00 90.91 230 B 1 
ATOM 4289 C CA  . TYR B 2 230 ? 2.123   -4.032   -8.492  1.00 91.83 230 B 1 
ATOM 4290 C C   . TYR B 2 230 ? 1.155   -2.838   -8.382  1.00 93.08 230 B 1 
ATOM 4291 O O   . TYR B 2 230 ? -0.028  -3.039   -8.095  1.00 92.03 230 B 1 
ATOM 4292 C CB  . TYR B 2 230 ? 2.382   -4.673   -7.120  1.00 91.31 230 B 1 
ATOM 4293 C CG  . TYR B 2 230 ? 3.163   -3.820   -6.137  1.00 91.35 230 B 1 
ATOM 4294 C CD1 . TYR B 2 230 ? 4.506   -4.135   -5.825  1.00 88.53 230 B 1 
ATOM 4295 C CD2 . TYR B 2 230 ? 2.566   -2.717   -5.499  1.00 88.46 230 B 1 
ATOM 4296 C CE1 . TYR B 2 230 ? 5.222   -3.364   -4.909  1.00 86.66 230 B 1 
ATOM 4297 C CE2 . TYR B 2 230 ? 3.282   -1.932   -4.584  1.00 86.10 230 B 1 
ATOM 4298 C CZ  . TYR B 2 230 ? 4.613   -2.262   -4.290  1.00 87.42 230 B 1 
ATOM 4299 O OH  . TYR B 2 230 ? 5.315   -1.488   -3.390  1.00 84.96 230 B 1 
ATOM 4300 N N   . LEU B 2 231 ? 1.619   -1.617   -8.638  1.00 92.91 231 B 1 
ATOM 4301 C CA  . LEU B 2 231 ? 0.785   -0.417   -8.741  1.00 94.04 231 B 1 
ATOM 4302 C C   . LEU B 2 231 ? 0.389   -0.098   -10.188 1.00 94.45 231 B 1 
ATOM 4303 O O   . LEU B 2 231 ? -0.389  0.831    -10.426 1.00 93.09 231 B 1 
ATOM 4304 C CB  . LEU B 2 231 ? 1.498   0.781    -8.097  1.00 94.01 231 B 1 
ATOM 4305 C CG  . LEU B 2 231 ? 1.911   0.610    -6.622  1.00 93.73 231 B 1 
ATOM 4306 C CD1 . LEU B 2 231 ? 2.491   1.926    -6.103  1.00 91.58 231 B 1 
ATOM 4307 C CD2 . LEU B 2 231 ? 0.743   0.222    -5.728  1.00 91.15 231 B 1 
ATOM 4308 N N   . CYS B 2 232 ? 0.917   -0.853   -11.147 1.00 93.20 232 B 1 
ATOM 4309 C CA  . CYS B 2 232 ? 0.659   -0.666   -12.563 1.00 92.37 232 B 1 
ATOM 4310 C C   . CYS B 2 232 ? -0.452  -1.604   -13.069 1.00 91.94 232 B 1 
ATOM 4311 O O   . CYS B 2 232 ? -0.543  -2.770   -12.683 1.00 90.22 232 B 1 
ATOM 4312 C CB  . CYS B 2 232 ? 1.965   -0.836   -13.350 1.00 90.86 232 B 1 
ATOM 4313 S SG  . CYS B 2 232 ? 3.161   0.452    -12.887 1.00 88.78 232 B 1 
ATOM 4314 N N   . GLY B 2 233 ? -1.283  -1.100   -13.992 1.00 91.59 233 B 1 
ATOM 4315 C CA  . GLY B 2 233 ? -2.311  -1.881   -14.651 1.00 91.14 233 B 1 
ATOM 4316 C C   . GLY B 2 233 ? -1.732  -2.962   -15.566 1.00 91.41 233 B 1 
ATOM 4317 O O   . GLY B 2 233 ? -0.718  -2.761   -16.231 1.00 89.25 233 B 1 
ATOM 4318 N N   . LYS B 2 234 ? -2.397  -4.125   -15.646 1.00 91.96 234 B 1 
ATOM 4319 C CA  . LYS B 2 234 ? -1.941  -5.269   -16.462 1.00 91.19 234 B 1 
ATOM 4320 C C   . LYS B 2 234 ? -2.126  -5.055   -17.973 1.00 91.28 234 B 1 
ATOM 4321 O O   . LYS B 2 234 ? -1.646  -5.867   -18.762 1.00 87.35 234 B 1 
ATOM 4322 C CB  . LYS B 2 234 ? -2.647  -6.556   -16.004 1.00 89.72 234 B 1 
ATOM 4323 C CG  . LYS B 2 234 ? -2.495  -6.906   -14.506 1.00 88.31 234 B 1 
ATOM 4324 C CD  . LYS B 2 234 ? -1.054  -7.163   -14.044 1.00 82.60 234 B 1 
ATOM 4325 C CE  . LYS B 2 234 ? -1.055  -7.583   -12.565 1.00 78.91 234 B 1 
ATOM 4326 N NZ  . LYS B 2 234 ? 0.290   -7.770   -11.982 1.00 69.77 234 B 1 
ATOM 4327 N N   . ILE B 2 235 ? -2.810  -3.984   -18.381 1.00 91.89 235 B 1 
ATOM 4328 C CA  . ILE B 2 235 ? -3.008  -3.594   -19.782 1.00 91.35 235 B 1 
ATOM 4329 C C   . ILE B 2 235 ? -2.109  -2.409   -20.147 1.00 90.94 235 B 1 
ATOM 4330 O O   . ILE B 2 235 ? -1.329  -2.504   -21.095 1.00 88.14 235 B 1 
ATOM 4331 C CB  . ILE B 2 235 ? -4.499  -3.283   -20.066 1.00 91.05 235 B 1 
ATOM 4332 C CG1 . ILE B 2 235 ? -5.373  -4.540   -19.852 1.00 89.48 235 B 1 
ATOM 4333 C CG2 . ILE B 2 235 ? -4.684  -2.745   -21.501 1.00 88.51 235 B 1 
ATOM 4334 C CD1 . ILE B 2 235 ? -6.879  -4.248   -19.866 1.00 86.36 235 B 1 
ATOM 4335 N N   . SER B 2 236 ? -2.185  -1.303   -19.394 1.00 89.71 236 B 1 
ATOM 4336 C CA  . SER B 2 236 ? -1.409  -0.089   -19.680 1.00 87.83 236 B 1 
ATOM 4337 C C   . SER B 2 236 ? 0.062   -0.196   -19.299 1.00 87.92 236 B 1 
ATOM 4338 O O   . SER B 2 236 ? 0.904   0.439    -19.936 1.00 85.14 236 B 1 
ATOM 4339 C CB  . SER B 2 236 ? -2.020  1.107    -18.953 1.00 86.11 236 B 1 
ATOM 4340 O OG  . SER B 2 236 ? -2.158  0.849    -17.564 1.00 81.74 236 B 1 
ATOM 4341 N N   . PHE B 2 237 ? 0.393   -1.010   -18.288 1.00 87.02 237 B 1 
ATOM 4342 C CA  . PHE B 2 237 ? 1.683   -1.007   -17.596 1.00 86.52 237 B 1 
ATOM 4343 C C   . PHE B 2 237 ? 2.076   0.359    -17.010 1.00 86.40 237 B 1 
ATOM 4344 O O   . PHE B 2 237 ? 3.247   0.645    -16.784 1.00 83.39 237 B 1 
ATOM 4345 C CB  . PHE B 2 237 ? 2.787   -1.624   -18.463 1.00 85.31 237 B 1 
ATOM 4346 C CG  . PHE B 2 237 ? 2.544   -3.007   -19.022 1.00 85.34 237 B 1 
ATOM 4347 C CD1 . PHE B 2 237 ? 1.722   -3.935   -18.370 1.00 80.08 237 B 1 
ATOM 4348 C CD2 . PHE B 2 237 ? 3.216   -3.385   -20.196 1.00 79.57 237 B 1 
ATOM 4349 C CE1 . PHE B 2 237 ? 1.565   -5.239   -18.882 1.00 77.18 237 B 1 
ATOM 4350 C CE2 . PHE B 2 237 ? 3.072   -4.683   -20.707 1.00 76.98 237 B 1 
ATOM 4351 C CZ  . PHE B 2 237 ? 2.250   -5.611   -20.051 1.00 79.26 237 B 1 
ATOM 4352 N N   . GLU B 2 238 ? 1.078   1.199    -16.772 1.00 88.69 238 B 1 
ATOM 4353 C CA  . GLU B 2 238 ? 1.218   2.495    -16.118 1.00 88.80 238 B 1 
ATOM 4354 C C   . GLU B 2 238 ? 0.554   2.467    -14.742 1.00 90.58 238 B 1 
ATOM 4355 O O   . GLU B 2 238 ? -0.282  1.612    -14.458 1.00 89.49 238 B 1 
ATOM 4356 C CB  . GLU B 2 238 ? 0.597   3.603    -16.984 1.00 85.98 238 B 1 
ATOM 4357 C CG  . GLU B 2 238 ? 1.277   3.758    -18.351 1.00 79.18 238 B 1 
ATOM 4358 C CD  . GLU B 2 238 ? 0.771   4.975    -19.140 1.00 74.45 238 B 1 
ATOM 4359 O OE1 . GLU B 2 238 ? 1.464   5.381    -20.091 1.00 66.40 238 B 1 
ATOM 4360 O OE2 . GLU B 2 238 ? -0.265  5.579    -18.802 1.00 67.00 238 B 1 
ATOM 4361 N N   . LEU B 2 239 ? 0.911   3.440    -13.902 1.00 91.19 239 B 1 
ATOM 4362 C CA  . LEU B 2 239 ? 0.293   3.633    -12.601 1.00 92.02 239 B 1 
ATOM 4363 C C   . LEU B 2 239 ? -1.228  3.771    -12.756 1.00 92.56 239 B 1 
ATOM 4364 O O   . LEU B 2 239 ? -1.716  4.665    -13.452 1.00 91.20 239 B 1 
ATOM 4365 C CB  . LEU B 2 239 ? 0.911   4.869    -11.938 1.00 91.49 239 B 1 
ATOM 4366 C CG  . LEU B 2 239 ? 0.408   5.108    -10.501 1.00 90.86 239 B 1 
ATOM 4367 C CD1 . LEU B 2 239 ? 0.918   4.042    -9.543  1.00 87.17 239 B 1 
ATOM 4368 C CD2 . LEU B 2 239 ? 0.918   6.457    -10.005 1.00 86.76 239 B 1 
ATOM 4369 N N   . MET B 2 240 ? -1.973  2.908    -12.071 1.00 93.50 240 B 1 
ATOM 4370 C CA  . MET B 2 240 ? -3.430  2.925    -12.095 1.00 94.19 240 B 1 
ATOM 4371 C C   . MET B 2 240 ? -3.981  4.189    -11.422 1.00 93.79 240 B 1 
ATOM 4372 O O   . MET B 2 240 ? -3.548  4.573    -10.341 1.00 92.69 240 B 1 
ATOM 4373 C CB  . MET B 2 240 ? -3.976  1.669    -11.406 1.00 94.23 240 B 1 
ATOM 4374 C CG  . MET B 2 240 ? -3.690  0.393    -12.196 1.00 93.16 240 B 1 
ATOM 4375 S SD  . MET B 2 240 ? -4.325  -1.121   -11.402 1.00 92.74 240 B 1 
ATOM 4376 C CE  . MET B 2 240 ? -3.069  -1.348   -10.117 1.00 84.39 240 B 1 
ATOM 4377 N N   . ARG B 2 241 ? -4.977  4.813    -12.058 1.00 93.66 241 B 1 
ATOM 4378 C CA  . ARG B 2 241 ? -5.697  5.967    -11.501 1.00 92.64 241 B 1 
ATOM 4379 C C   . ARG B 2 241 ? -7.003  5.549    -10.819 1.00 93.48 241 B 1 
ATOM 4380 O O   . ARG B 2 241 ? -7.342  6.079    -9.767  1.00 91.27 241 B 1 
ATOM 4381 C CB  . ARG B 2 241 ? -5.957  7.002    -12.603 1.00 90.43 241 B 1 
ATOM 4382 C CG  . ARG B 2 241 ? -4.673  7.592    -13.231 1.00 85.68 241 B 1 
ATOM 4383 C CD  . ARG B 2 241 ? -3.879  8.473    -12.256 1.00 77.36 241 B 1 
ATOM 4384 N NE  . ARG B 2 241 ? -2.729  9.096    -12.930 1.00 71.20 241 B 1 
ATOM 4385 C CZ  . ARG B 2 241 ? -1.945  10.059   -12.447 1.00 63.70 241 B 1 
ATOM 4386 N NH1 . ARG B 2 241 ? -2.135  10.595   -11.272 1.00 57.46 241 B 1 
ATOM 4387 N NH2 . ARG B 2 241 ? -0.939  10.501   -13.143 1.00 58.05 241 B 1 
ATOM 4388 N N   . GLU B 2 242 ? -7.696  4.588    -11.410 1.00 93.67 242 B 1 
ATOM 4389 C CA  . GLU B 2 242 ? -8.946  4.027    -10.890 1.00 94.56 242 B 1 
ATOM 4390 C C   . GLU B 2 242 ? -8.861  2.494    -10.855 1.00 95.89 242 B 1 
ATOM 4391 O O   . GLU B 2 242 ? -9.446  1.812    -11.700 1.00 95.03 242 B 1 
ATOM 4392 C CB  . GLU B 2 242 ? -10.149 4.503    -11.719 1.00 93.15 242 B 1 
ATOM 4393 C CG  . GLU B 2 242 ? -10.394 6.011    -11.609 1.00 85.05 242 B 1 
ATOM 4394 C CD  . GLU B 2 242 ? -11.747 6.443    -12.196 1.00 79.82 242 B 1 
ATOM 4395 O OE1 . GLU B 2 242 ? -12.116 7.627    -11.979 1.00 71.89 242 B 1 
ATOM 4396 O OE2 . GLU B 2 242 ? -12.432 5.623    -12.846 1.00 72.37 242 B 1 
ATOM 4397 N N   . PRO B 2 243 ? -8.116  1.917    -9.902  1.00 96.35 243 B 1 
ATOM 4398 C CA  . PRO B 2 243 ? -7.964  0.473    -9.819  1.00 96.77 243 B 1 
ATOM 4399 C C   . PRO B 2 243 ? -9.314  -0.210   -9.568  1.00 96.92 243 B 1 
ATOM 4400 O O   . PRO B 2 243 ? -10.024 0.100    -8.603  1.00 95.88 243 B 1 
ATOM 4401 C CB  . PRO B 2 243 ? -6.964  0.230    -8.690  1.00 96.11 243 B 1 
ATOM 4402 C CG  . PRO B 2 243 ? -7.126  1.465    -7.806  1.00 94.25 243 B 1 
ATOM 4403 C CD  . PRO B 2 243 ? -7.414  2.567    -8.812  1.00 95.87 243 B 1 
ATOM 4404 N N   . CYS B 2 244 ? -9.647  -1.160   -10.417 1.00 96.52 244 B 1 
ATOM 4405 C CA  . CYS B 2 244 ? -10.797 -2.029   -10.243 1.00 96.58 244 B 1 
ATOM 4406 C C   . CYS B 2 244 ? -10.376 -3.488   -10.387 1.00 96.81 244 B 1 
ATOM 4407 O O   . CYS B 2 244 ? -9.434  -3.814   -11.110 1.00 95.13 244 B 1 
ATOM 4408 C CB  . CYS B 2 244 ? -11.924 -1.616   -11.202 1.00 94.31 244 B 1 
ATOM 4409 S SG  . CYS B 2 244 ? -11.439 -1.813   -12.934 1.00 86.22 244 B 1 
ATOM 4410 N N   . ILE B 2 245 ? -11.069 -4.380   -9.690  1.00 96.64 245 B 1 
ATOM 4411 C CA  . ILE B 2 245 ? -10.760 -5.799   -9.635  1.00 96.99 245 B 1 
ATOM 4412 C C   . ILE B 2 245 ? -11.858 -6.617   -10.310 1.00 96.89 245 B 1 
ATOM 4413 O O   . ILE B 2 245 ? -13.046 -6.282   -10.246 1.00 95.69 245 B 1 
ATOM 4414 C CB  . ILE B 2 245 ? -10.452 -6.214   -8.182  1.00 96.44 245 B 1 
ATOM 4415 C CG1 . ILE B 2 245 ? -9.830  -7.615   -8.111  1.00 93.27 245 B 1 
ATOM 4416 C CG2 . ILE B 2 245 ? -11.703 -6.132   -7.289  1.00 93.24 245 B 1 
ATOM 4417 C CD1 . ILE B 2 245 ? -9.265  -7.960   -6.723  1.00 91.39 245 B 1 
ATOM 4418 N N   . THR B 2 246 ? -11.459 -7.691   -10.985 1.00 96.84 246 B 1 
ATOM 4419 C CA  . THR B 2 246 ? -12.358 -8.666   -11.602 1.00 96.51 246 B 1 
ATOM 4420 C C   . THR B 2 246 ? -12.693 -9.793   -10.622 1.00 96.41 246 B 1 
ATOM 4421 O O   . THR B 2 246 ? -11.965 -9.989   -9.647  1.00 95.36 246 B 1 
ATOM 4422 C CB  . THR B 2 246 ? -11.758 -9.232   -12.892 1.00 95.69 246 B 1 
ATOM 4423 O OG1 . THR B 2 246 ? -10.667 -10.077  -12.611 1.00 89.45 246 B 1 
ATOM 4424 C CG2 . THR B 2 246 ? -11.301 -8.149   -13.860 1.00 89.02 246 B 1 
ATOM 4425 N N   . PRO B 2 247 ? -13.734 -10.604  -10.881 1.00 95.95 247 B 1 
ATOM 4426 C CA  . PRO B 2 247 ? -14.037 -11.780  -10.063 1.00 95.30 247 B 1 
ATOM 4427 C C   . PRO B 2 247 ? -12.894 -12.804  -9.958  1.00 95.18 247 B 1 
ATOM 4428 O O   . PRO B 2 247 ? -12.857 -13.584  -9.005  1.00 92.96 247 B 1 
ATOM 4429 C CB  . PRO B 2 247 ? -15.273 -12.410  -10.716 1.00 94.35 247 B 1 
ATOM 4430 C CG  . PRO B 2 247 ? -15.964 -11.223  -11.378 1.00 93.12 247 B 1 
ATOM 4431 C CD  . PRO B 2 247 ? -14.783 -10.382  -11.856 1.00 95.48 247 B 1 
ATOM 4432 N N   . SER B 2 248 ? -11.941 -12.780  -10.879 1.00 94.91 248 B 1 
ATOM 4433 C CA  . SER B 2 248 ? -10.733 -13.616  -10.833 1.00 94.15 248 B 1 
ATOM 4434 C C   . SER B 2 248 ? -9.644  -13.075  -9.889  1.00 94.35 248 B 1 
ATOM 4435 O O   . SER B 2 248 ? -8.615  -13.727  -9.710  1.00 91.72 248 B 1 
ATOM 4436 C CB  . SER B 2 248 ? -10.156 -13.778  -12.235 1.00 92.83 248 B 1 
ATOM 4437 O OG  . SER B 2 248 ? -11.111 -14.341  -13.115 1.00 86.45 248 B 1 
ATOM 4438 N N   . GLY B 2 249 ? -9.842  -11.896  -9.304  1.00 94.90 249 B 1 
ATOM 4439 C CA  . GLY B 2 249 ? -8.879  -11.263  -8.392  1.00 95.07 249 B 1 
ATOM 4440 C C   . GLY B 2 249 ? -7.802  -10.410  -9.059  1.00 95.70 249 B 1 
ATOM 4441 O O   . GLY B 2 249 ? -6.886  -9.951   -8.376  1.00 93.88 249 B 1 
ATOM 4442 N N   . ILE B 2 250 ? -7.893  -10.182  -10.369 1.00 95.37 250 B 1 
ATOM 4443 C CA  . ILE B 2 250 ? -6.933  -9.362   -11.116 1.00 95.16 250 B 1 
ATOM 4444 C C   . ILE B 2 250 ? -7.377  -7.893   -11.081 1.00 95.54 250 B 1 
ATOM 4445 O O   . ILE B 2 250 ? -8.536  -7.576   -11.332 1.00 94.48 250 B 1 
ATOM 4446 C CB  . ILE B 2 250 ? -6.762  -9.871   -12.559 1.00 94.25 250 B 1 
ATOM 4447 C CG1 . ILE B 2 250 ? -6.528  -11.396  -12.661 1.00 91.70 250 B 1 
ATOM 4448 C CG2 . ILE B 2 250 ? -5.603  -9.116   -13.246 1.00 91.65 250 B 1 
ATOM 4449 C CD1 . ILE B 2 250 ? -5.314  -11.924  -11.893 1.00 83.85 250 B 1 
ATOM 4450 N N   . THR B 2 251 ? -6.435  -6.999   -10.808 1.00 95.81 251 B 1 
ATOM 4451 C CA  . THR B 2 251 ? -6.686  -5.555   -10.773 1.00 96.07 251 B 1 
ATOM 4452 C C   . THR B 2 251 ? -6.166  -4.881   -12.036 1.00 95.62 251 B 1 
ATOM 4453 O O   . THR B 2 251 ? -5.012  -5.059   -12.418 1.00 94.15 251 B 1 
ATOM 4454 C CB  . THR B 2 251 ? -6.101  -4.924   -9.502  1.00 95.71 251 B 1 
ATOM 4455 O OG1 . THR B 2 251 ? -6.687  -5.523   -8.362  1.00 89.94 251 B 1 
ATOM 4456 C CG2 . THR B 2 251 ? -6.408  -3.437   -9.388  1.00 89.76 251 B 1 
ATOM 4457 N N   . TYR B 2 252 ? -7.017  -4.061   -12.643 1.00 96.32 252 B 1 
ATOM 4458 C CA  . TYR B 2 252 ? -6.744  -3.250   -13.822 1.00 96.10 252 B 1 
ATOM 4459 C C   . TYR B 2 252 ? -7.066  -1.781   -13.548 1.00 96.23 252 B 1 
ATOM 4460 O O   . TYR B 2 252 ? -7.825  -1.477   -12.623 1.00 95.13 252 B 1 
ATOM 4461 C CB  . TYR B 2 252 ? -7.576  -3.757   -15.002 1.00 95.83 252 B 1 
ATOM 4462 C CG  . TYR B 2 252 ? -7.354  -5.212   -15.358 1.00 96.05 252 B 1 
ATOM 4463 C CD1 . TYR B 2 252 ? -6.269  -5.581   -16.166 1.00 92.70 252 B 1 
ATOM 4464 C CD2 . TYR B 2 252 ? -8.235  -6.203   -14.878 1.00 92.88 252 B 1 
ATOM 4465 C CE1 . TYR B 2 252 ? -6.062  -6.927   -16.507 1.00 92.31 252 B 1 
ATOM 4466 C CE2 . TYR B 2 252 ? -8.041  -7.553   -15.219 1.00 92.36 252 B 1 
ATOM 4467 C CZ  . TYR B 2 252 ? -6.954  -7.916   -16.034 1.00 94.59 252 B 1 
ATOM 4468 O OH  . TYR B 2 252 ? -6.760  -9.223   -16.378 1.00 93.39 252 B 1 
ATOM 4469 N N   . ASP B 2 253 ? -6.560  -0.874   -14.379 1.00 95.62 253 B 1 
ATOM 4470 C CA  . ASP B 2 253 ? -7.115  0.474    -14.450 1.00 95.22 253 B 1 
ATOM 4471 C C   . ASP B 2 253 ? -8.494  0.403    -15.119 1.00 95.26 253 B 1 
ATOM 4472 O O   . ASP B 2 253 ? -8.661  -0.245   -16.155 1.00 93.62 253 B 1 
ATOM 4473 C CB  . ASP B 2 253 ? -6.169  1.424    -15.194 1.00 93.90 253 B 1 
ATOM 4474 C CG  . ASP B 2 253 ? -6.466  2.906    -14.892 1.00 91.76 253 B 1 
ATOM 4475 O OD1 . ASP B 2 253 ? -7.657  3.288    -14.877 1.00 85.38 253 B 1 
ATOM 4476 O OD2 . ASP B 2 253 ? -5.500  3.653    -14.624 1.00 85.06 253 B 1 
ATOM 4477 N N   . ARG B 2 254 ? -9.493  1.062    -14.524 1.00 95.51 254 B 1 
ATOM 4478 C CA  . ARG B 2 254 ? -10.878 1.045    -15.009 1.00 95.48 254 B 1 
ATOM 4479 C C   . ARG B 2 254 ? -10.973 1.429    -16.482 1.00 94.99 254 B 1 
ATOM 4480 O O   . ARG B 2 254 ? -11.627 0.730    -17.249 1.00 93.90 254 B 1 
ATOM 4481 C CB  . ARG B 2 254 ? -11.731 1.976    -14.143 1.00 95.16 254 B 1 
ATOM 4482 C CG  . ARG B 2 254 ? -13.190 2.027    -14.638 1.00 92.67 254 B 1 
ATOM 4483 C CD  . ARG B 2 254 ? -14.062 2.921    -13.742 1.00 89.70 254 B 1 
ATOM 4484 N NE  . ARG B 2 254 ? -14.249 2.341    -12.406 1.00 84.77 254 B 1 
ATOM 4485 C CZ  . ARG B 2 254 ? -15.120 1.388    -12.069 1.00 80.90 254 B 1 
ATOM 4486 N NH1 . ARG B 2 254 ? -15.952 0.874    -12.942 1.00 72.07 254 B 1 
ATOM 4487 N NH2 . ARG B 2 254 ? -15.164 0.933    -10.855 1.00 75.16 254 B 1 
ATOM 4488 N N   . LYS B 2 255 ? -10.303 2.490    -16.887 1.00 94.69 255 B 1 
ATOM 4489 C CA  . LYS B 2 255 ? -10.334 2.967    -18.272 1.00 93.46 255 B 1 
ATOM 4490 C C   . LYS B 2 255 ? -9.858  1.901    -19.252 1.00 93.90 255 B 1 
ATOM 4491 O O   . LYS B 2 255 ? -10.457 1.712    -20.310 1.00 91.78 255 B 1 
ATOM 4492 C CB  . LYS B 2 255 ? -9.475  4.236    -18.362 1.00 91.17 255 B 1 
ATOM 4493 C CG  . LYS B 2 255 ? -9.558  4.858    -19.753 1.00 79.96 255 B 1 
ATOM 4494 C CD  . LYS B 2 255 ? -8.623  6.066    -19.856 1.00 75.72 255 B 1 
ATOM 4495 C CE  . LYS B 2 255 ? -8.649  6.586    -21.292 1.00 62.89 255 B 1 
ATOM 4496 N NZ  . LYS B 2 255 ? -7.634  7.621    -21.486 1.00 56.54 255 B 1 
ATOM 4497 N N   . ASP B 2 256 ? -8.779  1.196    -18.909 1.00 94.08 256 B 1 
ATOM 4498 C CA  . ASP B 2 256 ? -8.155  0.204    -19.786 1.00 93.70 256 B 1 
ATOM 4499 C C   . ASP B 2 256 ? -8.999  -1.070   -19.890 1.00 94.28 256 B 1 
ATOM 4500 O O   . ASP B 2 256 ? -9.169  -1.611   -20.982 1.00 92.92 256 B 1 
ATOM 4501 C CB  . ASP B 2 256 ? -6.762  -0.137   -19.254 1.00 92.72 256 B 1 
ATOM 4502 C CG  . ASP B 2 256 ? -5.789  1.038    -19.211 1.00 90.90 256 B 1 
ATOM 4503 O OD1 . ASP B 2 256 ? -5.960  2.018    -19.969 1.00 86.21 256 B 1 
ATOM 4504 O OD2 . ASP B 2 256 ? -4.810  0.934    -18.440 1.00 85.83 256 B 1 
ATOM 4505 N N   . ILE B 2 257 ? -9.564  -1.543   -18.773 1.00 95.06 257 B 1 
ATOM 4506 C CA  . ILE B 2 257 ? -10.405 -2.742   -18.779 1.00 95.40 257 B 1 
ATOM 4507 C C   . ILE B 2 257 ? -11.752 -2.483   -19.464 1.00 95.44 257 B 1 
ATOM 4508 O O   . ILE B 2 257 ? -12.212 -3.331   -20.221 1.00 94.89 257 B 1 
ATOM 4509 C CB  . ILE B 2 257 ? -10.547 -3.337   -17.363 1.00 95.36 257 B 1 
ATOM 4510 C CG1 . ILE B 2 257 ? -11.177 -4.736   -17.354 1.00 92.56 257 B 1 
ATOM 4511 C CG2 . ILE B 2 257 ? -11.333 -2.427   -16.405 1.00 92.95 257 B 1 
ATOM 4512 C CD1 . ILE B 2 257 ? -10.371 -5.796   -18.114 1.00 90.41 257 B 1 
ATOM 4513 N N   . GLU B 2 258 ? -12.345 -1.302   -19.296 1.00 94.90 258 B 1 
ATOM 4514 C CA  . GLU B 2 258 ? -13.565 -0.910   -20.015 1.00 94.65 258 B 1 
ATOM 4515 C C   . GLU B 2 258 ? -13.317 -0.834   -21.526 1.00 94.21 258 B 1 
ATOM 4516 O O   . GLU B 2 258 ? -14.125 -1.343   -22.309 1.00 92.72 258 B 1 
ATOM 4517 C CB  . GLU B 2 258 ? -14.089 0.429    -19.488 1.00 94.16 258 B 1 
ATOM 4518 C CG  . GLU B 2 258 ? -14.740 0.288    -18.104 1.00 90.88 258 B 1 
ATOM 4519 C CD  . GLU B 2 258 ? -15.288 1.608    -17.530 1.00 89.90 258 B 1 
ATOM 4520 O OE1 . GLU B 2 258 ? -15.946 1.538    -16.462 1.00 83.84 258 B 1 
ATOM 4521 O OE2 . GLU B 2 258 ? -15.100 2.678    -18.155 1.00 85.39 258 B 1 
ATOM 4522 N N   . GLU B 2 259 ? -12.182 -0.279   -21.943 1.00 94.00 259 B 1 
ATOM 4523 C CA  . GLU B 2 259 ? -11.820 -0.238   -23.357 1.00 92.94 259 B 1 
ATOM 4524 C C   . GLU B 2 259 ? -11.590 -1.647   -23.924 1.00 93.16 259 B 1 
ATOM 4525 O O   . GLU B 2 259 ? -12.030 -1.950   -25.038 1.00 91.66 259 B 1 
ATOM 4526 C CB  . GLU B 2 259 ? -10.603 0.688    -23.571 1.00 92.13 259 B 1 
ATOM 4527 C CG  . GLU B 2 259 ? -10.371 0.971    -25.063 1.00 85.52 259 B 1 
ATOM 4528 C CD  . GLU B 2 259 ? -9.335  2.067    -25.384 1.00 81.15 259 B 1 
ATOM 4529 O OE1 . GLU B 2 259 ? -9.042  2.234    -26.598 1.00 73.58 259 B 1 
ATOM 4530 O OE2 . GLU B 2 259 ? -8.854  2.777    -24.476 1.00 74.20 259 B 1 
ATOM 4531 N N   . HIS B 2 260 ? -10.980 -2.551   -23.153 1.00 93.95 260 B 1 
ATOM 4532 C CA  . HIS B 2 260 ? -10.856 -3.965   -23.519 1.00 94.18 260 B 1 
ATOM 4533 C C   . HIS B 2 260 ? -12.226 -4.621   -23.705 1.00 94.37 260 B 1 
ATOM 4534 O O   . HIS B 2 260 ? -12.475 -5.220   -24.756 1.00 93.73 260 B 1 
ATOM 4535 C CB  . HIS B 2 260 ? -10.013 -4.706   -22.470 1.00 93.82 260 B 1 
ATOM 4536 C CG  . HIS B 2 260 ? -10.129 -6.199   -22.586 1.00 94.19 260 B 1 
ATOM 4537 N ND1 . HIS B 2 260 ? -9.629  -6.988   -23.601 1.00 86.61 260 B 1 
ATOM 4538 C CD2 . HIS B 2 260 ? -10.833 -7.024   -21.748 1.00 87.18 260 B 1 
ATOM 4539 C CE1 . HIS B 2 260 ? -10.020 -8.248   -23.370 1.00 89.27 260 B 1 
ATOM 4540 N NE2 . HIS B 2 260 ? -10.755 -8.317   -22.258 1.00 89.97 260 B 1 
ATOM 4541 N N   . LEU B 2 261 ? -13.130 -4.488   -22.741 1.00 95.69 261 B 1 
ATOM 4542 C CA  . LEU B 2 261 ? -14.462 -5.097   -22.787 1.00 95.23 261 B 1 
ATOM 4543 C C   . LEU B 2 261 ? -15.301 -4.572   -23.964 1.00 94.50 261 B 1 
ATOM 4544 O O   . LEU B 2 261 ? -16.078 -5.328   -24.549 1.00 92.77 261 B 1 
ATOM 4545 C CB  . LEU B 2 261 ? -15.178 -4.859   -21.448 1.00 95.46 261 B 1 
ATOM 4546 C CG  . LEU B 2 261 ? -14.565 -5.616   -20.256 1.00 95.01 261 B 1 
ATOM 4547 C CD1 . LEU B 2 261 ? -15.240 -5.157   -18.959 1.00 91.96 261 B 1 
ATOM 4548 C CD2 . LEU B 2 261 ? -14.727 -7.126   -20.377 1.00 91.67 261 B 1 
ATOM 4549 N N   . GLN B 2 262 ? -15.115 -3.318   -24.368 1.00 94.60 262 B 1 
ATOM 4550 C CA  . GLN B 2 262 ? -15.803 -2.729   -25.521 1.00 93.40 262 B 1 
ATOM 4551 C C   . GLN B 2 262 ? -15.181 -3.107   -26.868 1.00 92.98 262 B 1 
ATOM 4552 O O   . GLN B 2 262 ? -15.902 -3.237   -27.858 1.00 89.35 262 B 1 
ATOM 4553 C CB  . GLN B 2 262 ? -15.818 -1.202   -25.381 1.00 92.27 262 B 1 
ATOM 4554 C CG  . GLN B 2 262 ? -16.807 -0.729   -24.314 1.00 84.82 262 B 1 
ATOM 4555 C CD  . GLN B 2 262 ? -16.870 0.801    -24.202 1.00 78.40 262 B 1 
ATOM 4556 O OE1 . GLN B 2 262 ? -16.187 1.540    -24.891 1.00 70.41 262 B 1
[truncated: 298,609 more chars]
