# Supplementary material for: Photocross-linking activity-based probes to capture the dynamics of ubiquitin RING E3 ligase interactions
Source: Biochem J. 2026 Jun 3;483(7):1115–30. doi: 10.1042/BCJ20260213 (PMC13234630; doi:10.1042/BCJ20260213)
Supplement: Supplementary Data File S2 [file BCJ-2026-0213_supp2.zip › 03_Chandler_Supplementary datafile2/CHIP/Alphafold/fold_2026_01_22_10_06_chipx2_ubch5ax2_ubiquitinx2/fold_2026_01_22_10_06_chipx2_ubch5ax2_ubiquitinx2_model_3.cif]

# By using this file you agree to the legally binding terms of use found at alphafoldserver.com/output-terms
data_7f4703b25f6567fb
#
_entry.id 7f4703b25f6567fb
#
loop_
_atom_type.symbol
C 
N 
O 
S 
#
loop_
_audit_author.name
_audit_author.pdbx_ordinal
"Google DeepMind" 1 
"Isomorphic Labs" 2 
#
_audit_conform.dict_location https://raw.githubusercontent.com/ihmwg/ModelCIF/master/dist/mmcif_ma.dic
_audit_conform.dict_name     mmcif_ma.dic
_audit_conform.dict_version  1.4.5
#
loop_
_chem_comp.formula
_chem_comp.formula_weight
_chem_comp.id
_chem_comp.mon_nstd_flag
_chem_comp.name
_chem_comp.pdbx_smiles
_chem_comp.pdbx_synonyms
_chem_comp.type
"C3 H7 N O2"    89.093  ALA y ALANINE         C[C@H](N)C(O)=O                  ? "L-PEPTIDE LINKING" 
"C6 H15 N4 O2"  175.209 ARG y ARGININE        N[C@@H](CCCNC(N)=[NH2+])C(O)=O   ? "L-PEPTIDE LINKING" 
"C4 H8 N2 O3"   132.118 ASN y ASPARAGINE      N[C@@H](CC(N)=O)C(O)=O           ? "L-PEPTIDE LINKING" 
"C4 H7 N O4"    133.103 ASP y "ASPARTIC ACID" N[C@@H](CC(O)=O)C(O)=O           ? "L-PEPTIDE LINKING" 
"C3 H7 N O2 S"  121.158 CYS y CYSTEINE        N[C@@H](CS)C(O)=O                ? "L-PEPTIDE LINKING" 
"C5 H10 N2 O3"  146.144 GLN y GLUTAMINE       N[C@@H](CCC(N)=O)C(O)=O          ? "L-PEPTIDE LINKING" 
"C5 H9 N O4"    147.129 GLU y "GLUTAMIC ACID" N[C@@H](CCC(O)=O)C(O)=O          ? "L-PEPTIDE LINKING" 
"C2 H5 N O2"    75.067  GLY y GLYCINE         NCC(O)=O                         ? "PEPTIDE LINKING"   
"C6 H10 N3 O2"  156.162 HIS y HISTIDINE       N[C@@H](Cc1c[nH]c[nH+]1)C(O)=O   ? "L-PEPTIDE LINKING" 
"C6 H13 N O2"   131.173 ILE y ISOLEUCINE      CC[C@H](C)[C@H](N)C(O)=O         ? "L-PEPTIDE LINKING" 
"C6 H13 N O2"   131.173 LEU y LEUCINE         CC(C)C[C@H](N)C(O)=O             ? "L-PEPTIDE LINKING" 
"C6 H15 N2 O2"  147.195 LYS y LYSINE          N[C@@H](CCCC[NH3+])C(O)=O        ? "L-PEPTIDE LINKING" 
"C5 H11 N O2 S" 149.211 MET y METHIONINE      CSCC[C@H](N)C(O)=O               ? "L-PEPTIDE LINKING" 
"C9 H11 N O2"   165.189 PHE y PHENYLALANINE   N[C@@H](Cc1ccccc1)C(O)=O         ? "L-PEPTIDE LINKING" 
"C5 H9 N O2"    115.130 PRO y PROLINE         OC(=O)[C@@H]1CCCN1               ? "L-PEPTIDE LINKING" 
"C3 H7 N O3"    105.093 SER y SERINE          N[C@@H](CO)C(O)=O                ? "L-PEPTIDE LINKING" 
"C4 H9 N O3"    119.119 THR y THREONINE       C[C@@H](O)[C@H](N)C(O)=O         ? "L-PEPTIDE LINKING" 
"C11 H12 N2 O2" 204.225 TRP y TRYPTOPHAN      N[C@@H](Cc1c[nH]c2ccccc12)C(O)=O ? "L-PEPTIDE LINKING" 
"C9 H11 N O3"   181.189 TYR y TYROSINE        N[C@@H](Cc1ccc(O)cc1)C(O)=O      ? "L-PEPTIDE LINKING" 
"C5 H11 N O2"   117.146 VAL y VALINE          CC(C)[C@H](N)C(O)=O              ? "L-PEPTIDE LINKING" 
#
_citation.book_publisher          ?
_citation.country                 UK
_citation.id                      primary
_citation.journal_full            Nature
_citation.journal_id_ASTM         NATUAS
_citation.journal_id_CSD          0006
_citation.journal_id_ISSN         0028-0836
_citation.journal_volume          630
_citation.page_first              493
_citation.page_last               500
_citation.pdbx_database_id_DOI    10.1038/s41586-024-07487-w
_citation.pdbx_database_id_PubMed 38718835
_citation.title                   "Accurate structure prediction of biomolecular interactions with AlphaFold 3"
_citation.year                    2024
#
loop_
_citation_author.citation_id
_citation_author.name
_citation_author.ordinal
primary "Google DeepMind" 1 
primary "Isomorphic Labs" 2 
#
loop_
_entity.id
_entity.pdbx_description
_entity.type
1 . polymer 
2 . polymer 
3 . polymer 
4 . polymer 
5 . polymer 
6 . polymer 
#
loop_
_entity_poly.entity_id
_entity_poly.pdbx_strand_id
_entity_poly.type
1 A polypeptide(L) 
2 B polypeptide(L) 
3 C polypeptide(L) 
4 D polypeptide(L) 
5 E polypeptide(L) 
6 F polypeptide(L) 
#
loop_
_entity_poly_seq.entity_id
_entity_poly_seq.hetero
_entity_poly_seq.mon_id
_entity_poly_seq.num
1 n MET 1   
1 n LYS 2   
1 n GLY 3   
1 n LYS 4   
1 n GLU 5   
1 n GLU 6   
1 n LYS 7   
1 n GLU 8   
1 n GLY 9   
1 n GLY 10  
1 n ALA 11  
1 n ARG 12  
1 n LEU 13  
1 n GLY 14  
1 n ALA 15  
1 n GLY 16  
1 n GLY 17  
1 n GLY 18  
1 n SER 19  
1 n PRO 20  
1 n GLU 21  
1 n LYS 22  
1 n SER 23  
1 n PRO 24  
1 n SER 25  
1 n ALA 26  
1 n GLN 27  
1 n GLU 28  
1 n LEU 29  
1 n LYS 30  
1 n GLU 31  
1 n GLN 32  
1 n GLY 33  
1 n ASN 34  
1 n ARG 35  
1 n LEU 36  
1 n PHE 37  
1 n VAL 38  
1 n GLY 39  
1 n ARG 40  
1 n LYS 41  
1 n TYR 42  
1 n PRO 43  
1 n GLU 44  
1 n ALA 45  
1 n ALA 46  
1 n ALA 47  
1 n CYS 48  
1 n TYR 49  
1 n GLY 50  
1 n ARG 51  
1 n ALA 52  
1 n ILE 53  
1 n THR 54  
1 n ARG 55  
1 n ASN 56  
1 n PRO 57  
1 n LEU 58  
1 n VAL 59  
1 n ALA 60  
1 n VAL 61  
1 n TYR 62  
1 n TYR 63  
1 n THR 64  
1 n ASN 65  
1 n ARG 66  
1 n ALA 67  
1 n LEU 68  
1 n CYS 69  
1 n TYR 70  
1 n LEU 71  
1 n LYS 72  
1 n MET 73  
1 n GLN 74  
1 n GLN 75  
1 n HIS 76  
1 n GLU 77  
1 n GLN 78  
1 n ALA 79  
1 n LEU 80  
1 n ALA 81  
1 n ASP 82  
1 n CYS 83  
1 n ARG 84  
1 n ARG 85  
1 n ALA 86  
1 n LEU 87  
1 n GLU 88  
1 n LEU 89  
1 n ASP 90  
1 n GLY 91  
1 n GLN 92  
1 n SER 93  
1 n VAL 94  
1 n LYS 95  
1 n ALA 96  
1 n HIS 97  
1 n PHE 98  
1 n PHE 99  
1 n LEU 100 
1 n GLY 101 
1 n GLN 102 
1 n CYS 103 
1 n GLN 104 
1 n LEU 105 
1 n GLU 106 
1 n MET 107 
1 n GLU 108 
1 n SER 109 
1 n TYR 110 
1 n ASP 111 
1 n GLU 112 
1 n ALA 113 
1 n ILE 114 
1 n ALA 115 
1 n ASN 116 
1 n LEU 117 
1 n GLN 118 
1 n ARG 119 
1 n ALA 120 
1 n TYR 121 
1 n SER 122 
1 n LEU 123 
1 n ALA 124 
1 n LYS 125 
1 n GLU 126 
1 n GLN 127 
1 n ARG 128 
1 n LEU 129 
1 n ASN 130 
1 n PHE 131 
1 n GLY 132 
1 n ASP 133 
1 n ASP 134 
1 n ILE 135 
1 n PRO 136 
1 n SER 137 
1 n ALA 138 
1 n LEU 139 
1 n ARG 140 
1 n ILE 141 
1 n ALA 142 
1 n LYS 143 
1 n LYS 144 
1 n LYS 145 
1 n ARG 146 
1 n TRP 147 
1 n ASN 148 
1 n SER 149 
1 n ILE 150 
1 n GLU 151 
1 n GLU 152 
1 n ARG 153 
1 n ARG 154 
1 n ILE 155 
1 n HIS 156 
1 n GLN 157 
1 n GLU 158 
1 n SER 159 
1 n GLU 160 
1 n LEU 161 
1 n HIS 162 
1 n SER 163 
1 n TYR 164 
1 n LEU 165 
1 n SER 166 
1 n ARG 167 
1 n LEU 168 
1 n ILE 169 
1 n ALA 170 
1 n ALA 171 
1 n GLU 172 
1 n ARG 173 
1 n GLU 174 
1 n ARG 175 
1 n GLU 176 
1 n LEU 177 
1 n GLU 178 
1 n GLU 179 
1 n CYS 180 
1 n GLN 181 
1 n ARG 182 
1 n ASN 183 
1 n HIS 184 
1 n GLU 185 
1 n GLY 186 
1 n ASP 187 
1 n GLU 188 
1 n ASP 189 
1 n ASP 190 
1 n SER 191 
1 n HIS 192 
1 n VAL 193 
1 n ARG 194 
1 n ALA 195 
1 n GLN 196 
1 n GLN 197 
1 n ALA 198 
1 n CYS 199 
1 n ILE 200 
1 n GLU 201 
1 n ALA 202 
1 n LYS 203 
1 n HIS 204 
1 n ASP 205 
1 n LYS 206 
1 n TYR 207 
1 n MET 208 
1 n ALA 209 
1 n ASP 210 
1 n MET 211 
1 n ASP 212 
1 n GLU 213 
1 n LEU 214 
1 n PHE 215 
1 n SER 216 
1 n GLN 217 
1 n VAL 218 
1 n ASP 219 
1 n GLU 220 
1 n LYS 221 
1 n ARG 222 
1 n LYS 223 
1 n LYS 224 
1 n ARG 225 
1 n ASP 226 
1 n ILE 227 
1 n PRO 228 
1 n ASP 229 
1 n TYR 230 
1 n LEU 231 
1 n CYS 232 
1 n GLY 233 
1 n LYS 234 
1 n ILE 235 
1 n SER 236 
1 n PHE 237 
1 n GLU 238 
1 n LEU 239 
1 n MET 240 
1 n ARG 241 
1 n GLU 242 
1 n PRO 243 
1 n CYS 244 
1 n ILE 245 
1 n THR 246 
1 n PRO 247 
1 n SER 248 
1 n GLY 249 
1 n ILE 250 
1 n THR 251 
1 n TYR 252 
1 n ASP 253 
1 n ARG 254 
1 n LYS 255 
1 n ASP 256 
1 n ILE 257 
1 n GLU 258 
1 n GLU 259 
1 n HIS 260 
1 n LEU 261 
1 n GLN 262 
1 n ARG 263 
1 n VAL 264 
1 n GLY 265 
1 n HIS 266 
1 n PHE 267 
1 n ASP 268 
1 n PRO 269 
1 n VAL 270 
1 n THR 271 
1 n ARG 272 
1 n SER 273 
1 n PRO 274 
1 n LEU 275 
1 n THR 276 
1 n GLN 277 
1 n GLU 278 
1 n GLN 279 
1 n LEU 280 
1 n ILE 281 
1 n PRO 282 
1 n ASN 283 
1 n LEU 284 
1 n ALA 285 
1 n MET 286 
1 n LYS 287 
1 n GLU 288 
1 n VAL 289 
1 n ILE 290 
1 n ASP 291 
1 n ALA 292 
1 n PHE 293 
1 n ILE 294 
1 n SER 295 
1 n GLU 296 
1 n ASN 297 
1 n GLY 298 
1 n TRP 299 
1 n VAL 300 
1 n GLU 301 
1 n ASP 302 
1 n TYR 303 
2 n MET 1   
2 n LYS 2   
2 n GLY 3   
2 n LYS 4   
2 n GLU 5   
2 n GLU 6   
2 n LYS 7   
2 n GLU 8   
2 n GLY 9   
2 n GLY 10  
2 n ALA 11  
2 n ARG 12  
2 n LEU 13  
2 n GLY 14  
2 n ALA 15  
2 n GLY 16  
2 n GLY 17  
2 n GLY 18  
2 n SER 19  
2 n PRO 20  
2 n GLU 21  
2 n LYS 22  
2 n SER 23  
2 n PRO 24  
2 n SER 25  
2 n ALA 26  
2 n GLN 27  
2 n GLU 28  
2 n LEU 29  
2 n LYS 30  
2 n GLU 31  
2 n GLN 32  
2 n GLY 33  
2 n ASN 34  
2 n ARG 35  
2 n LEU 36  
2 n PHE 37  
2 n VAL 38  
2 n GLY 39  
2 n ARG 40  
2 n LYS 41  
2 n TYR 42  
2 n PRO 43  
2 n GLU 44  
2 n ALA 45  
2 n ALA 46  
2 n ALA 47  
2 n CYS 48  
2 n TYR 49  
2 n GLY 50  
2 n ARG 51  
2 n ALA 52  
2 n ILE 53  
2 n THR 54  
2 n ARG 55  
2 n ASN 56  
2 n PRO 57  
2 n LEU 58  
2 n VAL 59  
2 n ALA 60  
2 n VAL 61  
2 n TYR 62  
2 n TYR 63  
2 n THR 64  
2 n ASN 65  
2 n ARG 66  
2 n ALA 67  
2 n LEU 68  
2 n CYS 69  
2 n TYR 70  
2 n LEU 71  
2 n LYS 72  
2 n MET 73  
2 n GLN 74  
2 n GLN 75  
2 n HIS 76  
2 n GLU 77  
2 n GLN 78  
2 n ALA 79  
2 n LEU 80  
2 n ALA 81  
2 n ASP 82  
2 n CYS 83  
2 n ARG 84  
2 n ARG 85  
2 n ALA 86  
2 n LEU 87  
2 n GLU 88  
2 n LEU 89  
2 n ASP 90  
2 n GLY 91  
2 n GLN 92  
2 n SER 93  
2 n VAL 94  
2 n LYS 95  
2 n ALA 96  
2 n HIS 97  
2 n PHE 98  
2 n PHE 99  
2 n LEU 100 
2 n GLY 101 
2 n GLN 102 
2 n CYS 103 
2 n GLN 104 
2 n LEU 105 
2 n GLU 106 
2 n MET 107 
2 n GLU 108 
2 n SER 109 
2 n TYR 110 
2 n ASP 111 
2 n GLU 112 
2 n ALA 113 
2 n ILE 114 
2 n ALA 115 
2 n ASN 116 
2 n LEU 117 
2 n GLN 118 
2 n ARG 119 
2 n ALA 120 
2 n TYR 121 
2 n SER 122 
2 n LEU 123 
2 n ALA 124 
2 n LYS 125 
2 n GLU 126 
2 n GLN 127 
2 n ARG 128 
2 n LEU 129 
2 n ASN 130 
2 n PHE 131 
2 n GLY 132 
2 n ASP 133 
2 n ASP 134 
2 n ILE 135 
2 n PRO 136 
2 n SER 137 
2 n ALA 138 
2 n LEU 139 
2 n ARG 140 
2 n ILE 141 
2 n ALA 142 
2 n LYS 143 
2 n LYS 144 
2 n LYS 145 
2 n ARG 146 
2 n TRP 147 
2 n ASN 148 
2 n SER 149 
2 n ILE 150 
2 n GLU 151 
2 n GLU 152 
2 n ARG 153 
2 n ARG 154 
2 n ILE 155 
2 n HIS 156 
2 n GLN 157 
2 n GLU 158 
2 n SER 159 
2 n GLU 160 
2 n LEU 161 
2 n HIS 162 
2 n SER 163 
2 n TYR 164 
2 n LEU 165 
2 n SER 166 
2 n ARG 167 
2 n LEU 168 
2 n ILE 169 
2 n ALA 170 
2 n ALA 171 
2 n GLU 172 
2 n ARG 173 
2 n GLU 174 
2 n ARG 175 
2 n GLU 176 
2 n LEU 177 
2 n GLU 178 
2 n GLU 179 
2 n CYS 180 
2 n GLN 181 
2 n ARG 182 
2 n ASN 183 
2 n HIS 184 
2 n GLU 185 
2 n GLY 186 
2 n ASP 187 
2 n GLU 188 
2 n ASP 189 
2 n ASP 190 
2 n SER 191 
2 n HIS 192 
2 n VAL 193 
2 n ARG 194 
2 n ALA 195 
2 n GLN 196 
2 n GLN 197 
2 n ALA 198 
2 n CYS 199 
2 n ILE 200 
2 n GLU 201 
2 n ALA 202 
2 n LYS 203 
2 n HIS 204 
2 n ASP 205 
2 n LYS 206 
2 n TYR 207 
2 n MET 208 
2 n ALA 209 
2 n ASP 210 
2 n MET 211 
2 n ASP 212 
2 n GLU 213 
2 n LEU 214 
2 n PHE 215 
2 n SER 216 
2 n GLN 217 
2 n VAL 218 
2 n ASP 219 
2 n GLU 220 
2 n LYS 221 
2 n ARG 222 
2 n LYS 223 
2 n LYS 224 
2 n ARG 225 
2 n ASP 226 
2 n ILE 227 
2 n PRO 228 
2 n ASP 229 
2 n TYR 230 
2 n LEU 231 
2 n CYS 232 
2 n GLY 233 
2 n LYS 234 
2 n ILE 235 
2 n SER 236 
2 n PHE 237 
2 n GLU 238 
2 n LEU 239 
2 n MET 240 
2 n ARG 241 
2 n GLU 242 
2 n PRO 243 
2 n CYS 244 
2 n ILE 245 
2 n THR 246 
2 n PRO 247 
2 n SER 248 
2 n GLY 249 
2 n ILE 250 
2 n THR 251 
2 n TYR 252 
2 n ASP 253 
2 n ARG 254 
2 n LYS 255 
2 n ASP 256 
2 n ILE 257 
2 n GLU 258 
2 n GLU 259 
2 n HIS 260 
2 n LEU 261 
2 n GLN 262 
2 n ARG 263 
2 n VAL 264 
2 n GLY 265 
2 n HIS 266 
2 n PHE 267 
2 n ASP 268 
2 n PRO 269 
2 n VAL 270 
2 n THR 271 
2 n ARG 272 
2 n SER 273 
2 n PRO 274 
2 n LEU 275 
2 n THR 276 
2 n GLN 277 
2 n GLU 278 
2 n GLN 279 
2 n LEU 280 
2 n ILE 281 
2 n PRO 282 
2 n ASN 283 
2 n LEU 284 
2 n ALA 285 
2 n MET 286 
2 n LYS 287 
2 n GLU 288 
2 n VAL 289 
2 n ILE 290 
2 n ASP 291 
2 n ALA 292 
2 n PHE 293 
2 n ILE 294 
2 n SER 295 
2 n GLU 296 
2 n ASN 297 
2 n GLY 298 
2 n TRP 299 
2 n VAL 300 
2 n GLU 301 
2 n ASP 302 
2 n TYR 303 
3 n MET 1   
3 n ALA 2   
3 n LEU 3   
3 n LYS 4   
3 n ARG 5   
3 n ILE 6   
3 n GLN 7   
3 n LYS 8   
3 n GLU 9   
3 n LEU 10  
3 n SER 11  
3 n ASP 12  
3 n LEU 13  
3 n GLN 14  
3 n ARG 15  
3 n ASP 16  
3 n PRO 17  
3 n PRO 18  
3 n ALA 19  
3 n HIS 20  
3 n CYS 21  
3 n SER 22  
3 n ALA 23  
3 n GLY 24  
3 n PRO 25  
3 n VAL 26  
3 n GLY 27  
3 n ASP 28  
3 n ASP 29  
3 n LEU 30  
3 n PHE 31  
3 n HIS 32  
3 n TRP 33  
3 n GLN 34  
3 n ALA 35  
3 n THR 36  
3 n ILE 37  
3 n MET 38  
3 n GLY 39  
3 n PRO 40  
3 n PRO 41  
3 n ASP 42  
3 n SER 43  
3 n ALA 44  
3 n TYR 45  
3 n GLN 46  
3 n GLY 47  
3 n GLY 48  
3 n VAL 49  
3 n PHE 50  
3 n PHE 51  
3 n LEU 52  
3 n THR 53  
3 n VAL 54  
3 n HIS 55  
3 n PHE 56  
3 n PRO 57  
3 n THR 58  
3 n ASP 59  
3 n TYR 60  
3 n PRO 61  
3 n PHE 62  
3 n LYS 63  
3 n PRO 64  
3 n PRO 65  
3 n LYS 66  
3 n ILE 67  
3 n ALA 68  
3 n PHE 69  
3 n THR 70  
3 n THR 71  
3 n LYS 72  
3 n ILE 73  
3 n TYR 74  
3 n HIS 75  
3 n PRO 76  
3 n ASN 77  
3 n ILE 78  
3 n ASN 79  
3 n SER 80  
3 n ASN 81  
3 n GLY 82  
3 n SER 83  
3 n ILE 84  
3 n CYS 85  
3 n LEU 86  
3 n ASP 87  
3 n ILE 88  
3 n LEU 89  
3 n ARG 90  
3 n SER 91  
3 n GLN 92  
3 n TRP 93  
3 n SER 94  
3 n PRO 95  
3 n ALA 96  
3 n LEU 97  
3 n THR 98  
3 n VAL 99  
3 n SER 100 
3 n LYS 101 
3 n VAL 102 
3 n LEU 103 
3 n LEU 104 
3 n SER 105 
3 n ILE 106 
3 n CYS 107 
3 n SER 108 
3 n LEU 109 
3 n LEU 110 
3 n CYS 111 
3 n ASP 112 
3 n PRO 113 
3 n ASN 114 
3 n PRO 115 
3 n ASP 116 
3 n ASP 117 
3 n PRO 118 
3 n LEU 119 
3 n VAL 120 
3 n PRO 121 
3 n ASP 122 
3 n ILE 123 
3 n ALA 124 
3 n GLN 125 
3 n ILE 126 
3 n TYR 127 
3 n LYS 128 
3 n SER 129 
3 n ASP 130 
3 n LYS 131 
3 n GLU 132 
3 n LYS 133 
3 n TYR 134 
3 n ASN 135 
3 n ARG 136 
3 n HIS 137 
3 n ALA 138 
3 n ARG 139 
3 n GLU 140 
3 n TRP 141 
3 n THR 142 
3 n GLN 143 
3 n LYS 144 
3 n TYR 145 
3 n ALA 146 
3 n MET 147 
4 n MET 1   
4 n ALA 2   
4 n LEU 3   
4 n LYS 4   
4 n ARG 5   
4 n ILE 6   
4 n GLN 7   
4 n LYS 8   
4 n GLU 9   
4 n LEU 10  
4 n SER 11  
4 n ASP 12  
4 n LEU 13  
4 n GLN 14  
4 n ARG 15  
4 n ASP 16  
4 n PRO 17  
4 n PRO 18  
4 n ALA 19  
4 n HIS 20  
4 n CYS 21  
4 n SER 22  
4 n ALA 23  
4 n GLY 24  
4 n PRO 25  
4 n VAL 26  
4 n GLY 27  
4 n ASP 28  
4 n ASP 29  
4 n LEU 30  
4 n PHE 31  
4 n HIS 32  
4 n TRP 33  
4 n GLN 34  
4 n ALA 35  
4 n THR 36  
4 n ILE 37  
4 n MET 38  
4 n GLY 39  
4 n PRO 40  
4 n PRO 41  
4 n ASP 42  
4 n SER 43  
4 n ALA 44  
4 n TYR 45  
4 n GLN 46  
4 n GLY 47  
4 n GLY 48  
4 n VAL 49  
4 n PHE 50  
4 n PHE 51  
4 n LEU 52  
4 n THR 53  
4 n VAL 54  
4 n HIS 55  
4 n PHE 56  
4 n PRO 57  
4 n THR 58  
4 n ASP 59  
4 n TYR 60  
4 n PRO 61  
4 n PHE 62  
4 n LYS 63  
4 n PRO 64  
4 n PRO 65  
4 n LYS 66  
4 n ILE 67  
4 n ALA 68  
4 n PHE 69  
4 n THR 70  
4 n THR 71  
4 n LYS 72  
4 n ILE 73  
4 n TYR 74  
4 n HIS 75  
4 n PRO 76  
4 n ASN 77  
4 n ILE 78  
4 n ASN 79  
4 n SER 80  
4 n ASN 81  
4 n GLY 82  
4 n SER 83  
4 n ILE 84  
4 n CYS 85  
4 n LEU 86  
4 n ASP 87  
4 n ILE 88  
4 n LEU 89  
4 n ARG 90  
4 n SER 91  
4 n GLN 92  
4 n TRP 93  
4 n SER 94  
4 n PRO 95  
4 n ALA 96  
4 n LEU 97  
4 n THR 98  
4 n VAL 99  
4 n SER 100 
4 n LYS 101 
4 n VAL 102 
4 n LEU 103 
4 n LEU 104 
4 n SER 105 
4 n ILE 106 
4 n CYS 107 
4 n SER 108 
4 n LEU 109 
4 n LEU 110 
4 n CYS 111 
4 n ASP 112 
4 n PRO 113 
4 n ASN 114 
4 n PRO 115 
4 n ASP 116 
4 n ASP 117 
4 n PRO 118 
4 n LEU 119 
4 n VAL 120 
4 n PRO 121 
4 n ASP 122 
4 n ILE 123 
4 n ALA 124 
4 n GLN 125 
4 n ILE 126 
4 n TYR 127 
4 n LYS 128 
4 n SER 129 
4 n ASP 130 
4 n LYS 131 
4 n GLU 132 
4 n LYS 133 
4 n TYR 134 
4 n ASN 135 
4 n ARG 136 
4 n HIS 137 
4 n ALA 138 
4 n ARG 139 
4 n GLU 140 
4 n TRP 141 
4 n THR 142 
4 n GLN 143 
4 n LYS 144 
4 n TYR 145 
4 n ALA 146 
4 n MET 147 
5 n MET 1   
5 n GLN 2   
5 n ILE 3   
5 n PHE 4   
5 n VAL 5   
5 n LYS 6   
5 n THR 7   
5 n LEU 8   
5 n THR 9   
5 n GLY 10  
5 n LYS 11  
5 n THR 12  
5 n ILE 13  
5 n THR 14  
5 n LEU 15  
5 n GLU 16  
5 n VAL 17  
5 n GLU 18  
5 n PRO 19  
5 n SER 20  
5 n ASP 21  
5 n THR 22  
5 n ILE 23  
5 n GLU 24  
5 n ASN 25  
5 n VAL 26  
5 n LYS 27  
5 n ALA 28  
5 n LYS 29  
5 n ILE 30  
5 n GLN 31  
5 n ASP 32  
5 n LYS 33  
5 n GLU 34  
5 n GLY 35  
5 n ILE 36  
5 n PRO 37  
5 n PRO 38  
5 n ASP 39  
5 n GLN 40  
5 n GLN 41  
5 n ARG 42  
5 n LEU 43  
5 n ILE 44  
5 n PHE 45  
5 n ALA 46  
5 n GLY 47  
5 n LYS 48  
5 n GLN 49  
5 n LEU 50  
5 n GLU 51  
5 n ASP 52  
5 n GLY 53  
5 n ARG 54  
5 n THR 55  
5 n LEU 56  
5 n SER 57  
5 n ASP 58  
5 n TYR 59  
5 n ASN 60  
5 n ILE 61  
5 n GLN 62  
5 n LYS 63  
5 n GLU 64  
5 n SER 65  
5 n THR 66  
5 n LEU 67  
5 n HIS 68  
5 n LEU 69  
5 n VAL 70  
5 n LEU 71  
5 n ARG 72  
5 n LEU 73  
5 n ARG 74  
5 n GLY 75  
5 n GLY 76  
6 n MET 1   
6 n GLN 2   
6 n ILE 3   
6 n PHE 4   
6 n VAL 5   
6 n LYS 6   
6 n THR 7   
6 n LEU 8   
6 n THR 9   
6 n GLY 10  
6 n LYS 11  
6 n THR 12  
6 n ILE 13  
6 n THR 14  
6 n LEU 15  
6 n GLU 16  
6 n VAL 17  
6 n GLU 18  
6 n PRO 19  
6 n SER 20  
6 n ASP 21  
6 n THR 22  
6 n ILE 23  
6 n GLU 24  
6 n ASN 25  
6 n VAL 26  
6 n LYS 27  
6 n ALA 28  
6 n LYS 29  
6 n ILE 30  
6 n GLN 31  
6 n ASP 32  
6 n LYS 33  
6 n GLU 34  
6 n GLY 35  
6 n ILE 36  
6 n PRO 37  
6 n PRO 38  
6 n ASP 39  
6 n GLN 40  
6 n GLN 41  
6 n ARG 42  
6 n LEU 43  
6 n ILE 44  
6 n PHE 45  
6 n ALA 46  
6 n GLY 47  
6 n LYS 48  
6 n GLN 49  
6 n LEU 50  
6 n GLU 51  
6 n ASP 52  
6 n GLY 53  
6 n ARG 54  
6 n THR 55  
6 n LEU 56  
6 n SER 57  
6 n ASP 58  
6 n TYR 59  
6 n ASN 60  
6 n ILE 61  
6 n GLN 62  
6 n LYS 63  
6 n GLU 64  
6 n SER 65  
6 n THR 66  
6 n LEU 67  
6 n HIS 68  
6 n LEU 69  
6 n VAL 70  
6 n LEU 71  
6 n ARG 72  
6 n LEU 73  
6 n ARG 74  
6 n GLY 75  
6 n GLY 76  
#
_ma_data.content_type "model coordinates"
_ma_data.id           1
_ma_data.name         Model
#
_ma_model_list.data_id          1
_ma_model_list.model_group_id   1
_ma_model_list.model_group_name "AlphaFold-beta-20231127 (52ceabbc-a146-4d20-8f14-848cbf63912f @ 2026-01-22 02:13:10)"
_ma_model_list.model_id         1
_ma_model_list.model_name       "Top ranked model"
_ma_model_list.model_type       "Ab initio model"
_ma_model_list.ordinal_id       1
#
loop_
_ma_protocol_step.method_type
_ma_protocol_step.ordinal_id
_ma_protocol_step.protocol_id
_ma_protocol_step.step_id
"coevolution MSA" 1 1 1 
"template search" 2 1 2 
modeling          3 1 3 
#
loop_
_ma_qa_metric.id
_ma_qa_metric.mode
_ma_qa_metric.name
_ma_qa_metric.software_group_id
_ma_qa_metric.type
1 global pLDDT 1 pLDDT 
2 local  pLDDT 1 pLDDT 
#
_ma_qa_metric_global.metric_id    1
_ma_qa_metric_global.metric_value 83.73
_ma_qa_metric_global.model_id     1
_ma_qa_metric_global.ordinal_id   1
#
_ma_software_group.group_id    1
_ma_software_group.ordinal_id  1
_ma_software_group.software_id 1
#
loop_
_ma_target_entity.data_id
_ma_target_entity.entity_id
_ma_target_entity.origin
1 1 . 
1 2 . 
1 3 . 
1 4 . 
1 5 . 
1 6 . 
#
loop_
_ma_target_entity_instance.asym_id
_ma_target_entity_instance.details
_ma_target_entity_instance.entity_id
A . 1 
B . 2 
C . 3 
D . 4 
E . 5 
F . 6 
#
loop_
_pdbx_data_usage.details
_pdbx_data_usage.id
_pdbx_data_usage.type
_pdbx_data_usage.url
;NON-COMMERCIAL USE ONLY, BY USING THIS FILE YOU AGREE TO THE TERMS OF USE FOUND
AT alphafoldserver.com/output-terms.
;
1 license    ? 
;THE INFORMATION IS NOT INTENDED FOR, HAS NOT BEEN VALIDATED FOR, AND IS NOT
APPROVED FOR CLINICAL USE. IT SHOULD NOT BE USED FOR CLINICAL PURPOSE OR RELIED
ON FOR MEDICAL OR OTHER PROFESSIONAL ADVICE. IT IS THEORETICAL MODELLING ONLY
AND CAUTION SHOULD BE EXERCISED IN ITS USE. IT IS PROVIDED "AS-IS" WITHOUT ANY
WARRANTY OF ANY KIND, WHETHER EXPRESSED OR IMPLIED. NO WARRANTY IS GIVEN THAT
USE OF THE INFORMATION SHALL NOT INFRINGE THE RIGHTS OF ANY THIRD PARTY.
;
2 disclaimer ? 
#
loop_
_pdbx_poly_seq_scheme.asym_id
_pdbx_poly_seq_scheme.auth_seq_num
_pdbx_poly_seq_scheme.entity_id
_pdbx_poly_seq_scheme.hetero
_pdbx_poly_seq_scheme.mon_id
_pdbx_poly_seq_scheme.pdb_ins_code
_pdbx_poly_seq_scheme.pdb_seq_num
_pdbx_poly_seq_scheme.pdb_strand_id
_pdbx_poly_seq_scheme.seq_id
A 1   1 n MET . 1   A 1   
A 2   1 n LYS . 2   A 2   
A 3   1 n GLY . 3   A 3   
A 4   1 n LYS . 4   A 4   
A 5   1 n GLU . 5   A 5   
A 6   1 n GLU . 6   A 6   
A 7   1 n LYS . 7   A 7   
A 8   1 n GLU . 8   A 8   
A 9   1 n GLY . 9   A 9   
A 10  1 n GLY . 10  A 10  
A 11  1 n ALA . 11  A 11  
A 12  1 n ARG . 12  A 12  
A 13  1 n LEU . 13  A 13  
A 14  1 n GLY . 14  A 14  
A 15  1 n ALA . 15  A 15  
A 16  1 n GLY . 16  A 16  
A 17  1 n GLY . 17  A 17  
A 18  1 n GLY . 18  A 18  
A 19  1 n SER . 19  A 19  
A 20  1 n PRO . 20  A 20  
A 21  1 n GLU . 21  A 21  
A 22  1 n LYS . 22  A 22  
A 23  1 n SER . 23  A 23  
A 24  1 n PRO . 24  A 24  
A 25  1 n SER . 25  A 25  
A 26  1 n ALA . 26  A 26  
A 27  1 n GLN . 27  A 27  
A 28  1 n GLU . 28  A 28  
A 29  1 n LEU . 29  A 29  
A 30  1 n LYS . 30  A 30  
A 31  1 n GLU . 31  A 31  
A 32  1 n GLN . 32  A 32  
A 33  1 n GLY . 33  A 33  
A 34  1 n ASN . 34  A 34  
A 35  1 n ARG . 35  A 35  
A 36  1 n LEU . 36  A 36  
A 37  1 n PHE . 37  A 37  
A 38  1 n VAL . 38  A 38  
A 39  1 n GLY . 39  A 39  
A 40  1 n ARG . 40  A 40  
A 41  1 n LYS . 41  A 41  
A 42  1 n TYR . 42  A 42  
A 43  1 n PRO . 43  A 43  
A 44  1 n GLU . 44  A 44  
A 45  1 n ALA . 45  A 45  
A 46  1 n ALA . 46  A 46  
A 47  1 n ALA . 47  A 47  
A 48  1 n CYS . 48  A 48  
A 49  1 n TYR . 49  A 49  
A 50  1 n GLY . 50  A 50  
A 51  1 n ARG . 51  A 51  
A 52  1 n ALA . 52  A 52  
A 53  1 n ILE . 53  A 53  
A 54  1 n THR . 54  A 54  
A 55  1 n ARG . 55  A 55  
A 56  1 n ASN . 56  A 56  
A 57  1 n PRO . 57  A 57  
A 58  1 n LEU . 58  A 58  
A 59  1 n VAL . 59  A 59  
A 60  1 n ALA . 60  A 60  
A 61  1 n VAL . 61  A 61  
A 62  1 n TYR . 62  A 62  
A 63  1 n TYR . 63  A 63  
A 64  1 n THR . 64  A 64  
A 65  1 n ASN . 65  A 65  
A 66  1 n ARG . 66  A 66  
A 67  1 n ALA . 67  A 67  
A 68  1 n LEU . 68  A 68  
A 69  1 n CYS . 69  A 69  
A 70  1 n TYR . 70  A 70  
A 71  1 n LEU . 71  A 71  
A 72  1 n LYS . 72  A 72  
A 73  1 n MET . 73  A 73  
A 74  1 n GLN . 74  A 74  
A 75  1 n GLN . 75  A 75  
A 76  1 n HIS . 76  A 76  
A 77  1 n GLU . 77  A 77  
A 78  1 n GLN . 78  A 78  
A 79  1 n ALA . 79  A 79  
A 80  1 n LEU . 80  A 80  
A 81  1 n ALA . 81  A 81  
A 82  1 n ASP . 82  A 82  
A 83  1 n CYS . 83  A 83  
A 84  1 n ARG . 84  A 84  
A 85  1 n ARG . 85  A 85  
A 86  1 n ALA . 86  A 86  
A 87  1 n LEU . 87  A 87  
A 88  1 n GLU . 88  A 88  
A 89  1 n LEU . 89  A 89  
A 90  1 n ASP . 90  A 90  
A 91  1 n GLY . 91  A 91  
A 92  1 n GLN . 92  A 92  
A 93  1 n SER . 93  A 93  
A 94  1 n VAL . 94  A 94  
A 95  1 n LYS . 95  A 95  
A 96  1 n ALA . 96  A 96  
A 97  1 n HIS . 97  A 97  
A 98  1 n PHE . 98  A 98  
A 99  1 n PHE . 99  A 99  
A 100 1 n LEU . 100 A 100 
A 101 1 n GLY . 101 A 101 
A 102 1 n GLN . 102 A 102 
A 103 1 n CYS . 103 A 103 
A 104 1 n GLN . 104 A 104 
A 105 1 n LEU . 105 A 105 
A 106 1 n GLU . 106 A 106 
A 107 1 n MET . 107 A 107 
A 108 1 n GLU . 108 A 108 
A 109 1 n SER . 109 A 109 
A 110 1 n TYR . 110 A 110 
A 111 1 n ASP . 111 A 111 
A 112 1 n GLU . 112 A 112 
A 113 1 n ALA . 113 A 113 
A 114 1 n ILE . 114 A 114 
A 115 1 n ALA . 115 A 115 
A 116 1 n ASN . 116 A 116 
A 117 1 n LEU . 117 A 117 
A 118 1 n GLN . 118 A 118 
A 119 1 n ARG . 119 A 119 
A 120 1 n ALA . 120 A 120 
A 121 1 n TYR . 121 A 121 
A 122 1 n SER . 122 A 122 
A 123 1 n LEU . 123 A 123 
A 124 1 n ALA . 124 A 124 
A 125 1 n LYS . 125 A 125 
A 126 1 n GLU . 126 A 126 
A 127 1 n GLN . 127 A 127 
A 128 1 n ARG . 128 A 128 
A 129 1 n LEU . 129 A 129 
A 130 1 n ASN . 130 A 130 
A 131 1 n PHE . 131 A 131 
A 132 1 n GLY . 132 A 132 
A 133 1 n ASP . 133 A 133 
A 134 1 n ASP . 134 A 134 
A 135 1 n ILE . 135 A 135 
A 136 1 n PRO . 136 A 136 
A 137 1 n SER . 137 A 137 
A 138 1 n ALA . 138 A 138 
A 139 1 n LEU . 139 A 139 
A 140 1 n ARG . 140 A 140 
A 141 1 n ILE . 141 A 141 
A 142 1 n ALA . 142 A 142 
A 143 1 n LYS . 143 A 143 
A 144 1 n LYS . 144 A 144 
A 145 1 n LYS . 145 A 145 
A 146 1 n ARG . 146 A 146 
A 147 1 n TRP . 147 A 147 
A 148 1 n ASN . 148 A 148 
A 149 1 n SER . 149 A 149 
A 150 1 n ILE . 150 A 150 
A 151 1 n GLU . 151 A 151 
A 152 1 n GLU . 152 A 152 
A 153 1 n ARG . 153 A 153 
A 154 1 n ARG . 154 A 154 
A 155 1 n ILE . 155 A 155 
A 156 1 n HIS . 156 A 156 
A 157 1 n GLN . 157 A 157 
A 158 1 n GLU . 158 A 158 
A 159 1 n SER . 159 A 159 
A 160 1 n GLU . 160 A 160 
A 161 1 n LEU . 161 A 161 
A 162 1 n HIS . 162 A 162 
A 163 1 n SER . 163 A 163 
A 164 1 n TYR . 164 A 164 
A 165 1 n LEU . 165 A 165 
A 166 1 n SER . 166 A 166 
A 167 1 n ARG . 167 A 167 
A 168 1 n LEU . 168 A 168 
A 169 1 n ILE . 169 A 169 
A 170 1 n ALA . 170 A 170 
A 171 1 n ALA . 171 A 171 
A 172 1 n GLU . 172 A 172 
A 173 1 n ARG . 173 A 173 
A 174 1 n GLU . 174 A 174 
A 175 1 n ARG . 175 A 175 
A 176 1 n GLU . 176 A 176 
A 177 1 n LEU . 177 A 177 
A 178 1 n GLU . 178 A 178 
A 179 1 n GLU . 179 A 179 
A 180 1 n CYS . 180 A 180 
A 181 1 n GLN . 181 A 181 
A 182 1 n ARG . 182 A 182 
A 183 1 n ASN . 183 A 183 
A 184 1 n HIS . 184 A 184 
A 185 1 n GLU . 185 A 185 
A 186 1 n GLY . 186 A 186 
A 187 1 n ASP . 187 A 187 
A 188 1 n GLU . 188 A 188 
A 189 1 n ASP . 189 A 189 
A 190 1 n ASP . 190 A 190 
A 191 1 n SER . 191 A 191 
A 192 1 n HIS . 192 A 192 
A 193 1 n VAL . 193 A 193 
A 194 1 n ARG . 194 A 194 
A 195 1 n ALA . 195 A 195 
A 196 1 n GLN . 196 A 196 
A 197 1 n GLN . 197 A 197 
A 198 1 n ALA . 198 A 198 
A 199 1 n CYS . 199 A 199 
A 200 1 n ILE . 200 A 200 
A 201 1 n GLU . 201 A 201 
A 202 1 n ALA . 202 A 202 
A 203 1 n LYS . 203 A 203 
A 204 1 n HIS . 204 A 204 
A 205 1 n ASP . 205 A 205 
A 206 1 n LYS . 206 A 206 
A 207 1 n TYR . 207 A 207 
A 208 1 n MET . 208 A 208 
A 209 1 n ALA . 209 A 209 
A 210 1 n ASP . 210 A 210 
A 211 1 n MET . 211 A 211 
A 212 1 n ASP . 212 A 212 
A 213 1 n GLU . 213 A 213 
A 214 1 n LEU . 214 A 214 
A 215 1 n PHE . 215 A 215 
A 216 1 n SER . 216 A 216 
A 217 1 n GLN . 217 A 217 
A 218 1 n VAL . 218 A 218 
A 219 1 n ASP . 219 A 219 
A 220 1 n GLU . 220 A 220 
A 221 1 n LYS . 221 A 221 
A 222 1 n ARG . 222 A 222 
A 223 1 n LYS . 223 A 223 
A 224 1 n LYS . 224 A 224 
A 225 1 n ARG . 225 A 225 
A 226 1 n ASP . 226 A 226 
A 227 1 n ILE . 227 A 227 
A 228 1 n PRO . 228 A 228 
A 229 1 n ASP . 229 A 229 
A 230 1 n TYR . 230 A 230 
A 231 1 n LEU . 231 A 231 
A 232 1 n CYS . 232 A 232 
A 233 1 n GLY . 233 A 233 
A 234 1 n LYS . 234 A 234 
A 235 1 n ILE . 235 A 235 
A 236 1 n SER . 236 A 236 
A 237 1 n PHE . 237 A 237 
A 238 1 n GLU . 238 A 238 
A 239 1 n LEU . 239 A 239 
A 240 1 n MET . 240 A 240 
A 241 1 n ARG . 241 A 241 
A 242 1 n GLU . 242 A 242 
A 243 1 n PRO . 243 A 243 
A 244 1 n CYS . 244 A 244 
A 245 1 n ILE . 245 A 245 
A 246 1 n THR . 246 A 246 
A 247 1 n PRO . 247 A 247 
A 248 1 n SER . 248 A 248 
A 249 1 n GLY . 249 A 249 
A 250 1 n ILE . 250 A 250 
A 251 1 n THR . 251 A 251 
A 252 1 n TYR . 252 A 252 
A 253 1 n ASP . 253 A 253 
A 254 1 n ARG . 254 A 254 
A 255 1 n LYS . 255 A 255 
A 256 1 n ASP . 256 A 256 
A 257 1 n ILE . 257 A 257 
A 258 1 n GLU . 258 A 258 
A 259 1 n GLU . 259 A 259 
A 260 1 n HIS . 260 A 260 
A 261 1 n LEU . 261 A 261 
A 262 1 n GLN . 262 A 262 
A 263 1 n ARG . 263 A 263 
A 264 1 n VAL . 264 A 264 
A 265 1 n GLY . 265 A 265 
A 266 1 n HIS . 266 A 266 
A 267 1 n PHE . 267 A 267 
A 268 1 n ASP . 268 A 268 
A 269 1 n PRO . 269 A 269 
A 270 1 n VAL . 270 A 270 
A 271 1 n THR . 271 A 271 
A 272 1 n ARG . 272 A 272 
A 273 1 n SER . 273 A 273 
A 274 1 n PRO . 274 A 274 
A 275 1 n LEU . 275 A 275 
A 276 1 n THR . 276 A 276 
A 277 1 n GLN . 277 A 277 
A 278 1 n GLU . 278 A 278 
A 279 1 n GLN . 279 A 279 
A 280 1 n LEU . 280 A 280 
A 281 1 n ILE . 281 A 281 
A 282 1 n PRO . 282 A 282 
A 283 1 n ASN . 283 A 283 
A 284 1 n LEU . 284 A 284 
A 285 1 n ALA . 285 A 285 
A 286 1 n MET . 286 A 286 
A 287 1 n LYS . 287 A 287 
A 288 1 n GLU . 288 A 288 
A 289 1 n VAL . 289 A 289 
A 290 1 n ILE . 290 A 290 
A 291 1 n ASP . 291 A 291 
A 292 1 n ALA . 292 A 292 
A 293 1 n PHE . 293 A 293 
A 294 1 n ILE . 294 A 294 
A 295 1 n SER . 295 A 295 
A 296 1 n GLU . 296 A 296 
A 297 1 n ASN . 297 A 297 
A 298 1 n GLY . 298 A 298 
A 299 1 n TRP . 299 A 299 
A 300 1 n VAL . 300 A 300 
A 301 1 n GLU . 301 A 301 
A 302 1 n ASP . 302 A 302 
A 303 1 n TYR . 303 A 303 
B 1   2 n MET . 1   B 1   
B 2   2 n LYS . 2   B 2   
B 3   2 n GLY . 3   B 3   
B 4   2 n LYS . 4   B 4   
B 5   2 n GLU . 5   B 5   
B 6   2 n GLU . 6   B 6   
B 7   2 n LYS . 7   B 7   
B 8   2 n GLU . 8   B 8   
B 9   2 n GLY . 9   B 9   
B 10  2 n GLY . 10  B 10  
B 11  2 n ALA . 11  B 11  
B 12  2 n ARG . 12  B 12  
B 13  2 n LEU . 13  B 13  
B 14  2 n GLY . 14  B 14  
B 15  2 n ALA . 15  B 15  
B 16  2 n GLY . 16  B 16  
B 17  2 n GLY . 17  B 17  
B 18  2 n GLY . 18  B 18  
B 19  2 n SER . 19  B 19  
B 20  2 n PRO . 20  B 20  
B 21  2 n GLU . 21  B 21  
B 22  2 n LYS . 22  B 22  
B 23  2 n SER . 23  B 23  
B 24  2 n PRO . 24  B 24  
B 25  2 n SER . 25  B 25  
B 26  2 n ALA . 26  B 26  
B 27  2 n GLN . 27  B 27  
B 28  2 n GLU . 28  B 28  
B 29  2 n LEU . 29  B 29  
B 30  2 n LYS . 30  B 30  
B 31  2 n GLU . 31  B 31  
B 32  2 n GLN . 32  B 32  
B 33  2 n GLY . 33  B 33  
B 34  2 n ASN . 34  B 34  
B 35  2 n ARG . 35  B 35  
B 36  2 n LEU . 36  B 36  
B 37  2 n PHE . 37  B 37  
B 38  2 n VAL . 38  B 38  
B 39  2 n GLY . 39  B 39  
B 40  2 n ARG . 40  B 40  
B 41  2 n LYS . 41  B 41  
B 42  2 n TYR . 42  B 42  
B 43  2 n PRO . 43  B 43  
B 44  2 n GLU . 44  B 44  
B 45  2 n ALA . 45  B 45  
B 46  2 n ALA . 46  B 46  
B 47  2 n ALA . 47  B 47  
B 48  2 n CYS . 48  B 48  
B 49  2 n TYR . 49  B 49  
B 50  2 n GLY . 50  B 50  
B 51  2 n ARG . 51  B 51  
B 52  2 n ALA . 52  B 52  
B 53  2 n ILE . 53  B 53  
B 54  2 n THR . 54  B 54  
B 55  2 n ARG . 55  B 55  
B 56  2 n ASN . 56  B 56  
B 57  2 n PRO . 57  B 57  
B 58  2 n LEU . 58  B 58  
B 59  2 n VAL . 59  B 59  
B 60  2 n ALA . 60  B 60  
B 61  2 n VAL . 61  B 61  
B 62  2 n TYR . 62  B 62  
B 63  2 n TYR . 63  B 63  
B 64  2 n THR . 64  B 64  
B 65  2 n ASN . 65  B 65  
B 66  2 n ARG . 66  B 66  
B 67  2 n ALA . 67  B 67  
B 68  2 n LEU . 68  B 68  
B 69  2 n CYS . 69  B 69  
B 70  2 n TYR . 70  B 70  
B 71  2 n LEU . 71  B 71  
B 72  2 n LYS . 72  B 72  
B 73  2 n MET . 73  B 73  
B 74  2 n GLN . 74  B 74  
B 75  2 n GLN . 75  B 75  
B 76  2 n HIS . 76  B 76  
B 77  2 n GLU . 77  B 77  
B 78  2 n GLN . 78  B 78  
B 79  2 n ALA . 79  B 79  
B 80  2 n LEU . 80  B 80  
B 81  2 n ALA . 81  B 81  
B 82  2 n ASP . 82  B 82  
B 83  2 n CYS . 83  B 83  
B 84  2 n ARG . 84  B 84  
B 85  2 n ARG . 85  B 85  
B 86  2 n ALA . 86  B 86  
B 87  2 n LEU . 87  B 87  
B 88  2 n GLU . 88  B 88  
B 89  2 n LEU . 89  B 89  
B 90  2 n ASP . 90  B 90  
B 91  2 n GLY . 91  B 91  
B 92  2 n GLN . 92  B 92  
B 93  2 n SER . 93  B 93  
B 94  2 n VAL . 94  B 94  
B 95  2 n LYS . 95  B 95  
B 96  2 n ALA . 96  B 96  
B 97  2 n HIS . 97  B 97  
B 98  2 n PHE . 98  B 98  
B 99  2 n PHE . 99  B 99  
B 100 2 n LEU . 100 B 100 
B 101 2 n GLY . 101 B 101 
B 102 2 n GLN . 102 B 102 
B 103 2 n CYS . 103 B 103 
B 104 2 n GLN . 104 B 104 
B 105 2 n LEU . 105 B 105 
B 106 2 n GLU . 106 B 106 
B 107 2 n MET . 107 B 107 
B 108 2 n GLU . 108 B 108 
B 109 2 n SER . 109 B 109 
B 110 2 n TYR . 110 B 110 
B 111 2 n ASP . 111 B 111 
B 112 2 n GLU . 112 B 112 
B 113 2 n ALA . 113 B 113 
B 114 2 n ILE . 114 B 114 
B 115 2 n ALA . 115 B 115 
B 116 2 n ASN . 116 B 116 
B 117 2 n LEU . 117 B 117 
B 118 2 n GLN . 118 B 118 
B 119 2 n ARG . 119 B 119 
B 120 2 n ALA . 120 B 120 
B 121 2 n TYR . 121 B 121 
B 122 2 n SER . 122 B 122 
B 123 2 n LEU . 123 B 123 
B 124 2 n ALA . 124 B 124 
B 125 2 n LYS . 125 B 125 
B 126 2 n GLU . 126 B 126 
B 127 2 n GLN . 127 B 127 
B 128 2 n ARG . 128 B 128 
B 129 2 n LEU . 129 B 129 
B 130 2 n ASN . 130 B 130 
B 131 2 n PHE . 131 B 131 
B 132 2 n GLY . 132 B 132 
B 133 2 n ASP . 133 B 133 
B 134 2 n ASP . 134 B 134 
B 135 2 n ILE . 135 B 135 
B 136 2 n PRO . 136 B 136 
B 137 2 n SER . 137 B 137 
B 138 2 n ALA . 138 B 138 
B 139 2 n LEU . 139 B 139 
B 140 2 n ARG . 140 B 140 
B 141 2 n ILE . 141 B 141 
B 142 2 n ALA . 142 B 142 
B 143 2 n LYS . 143 B 143 
B 144 2 n LYS . 144 B 144 
B 145 2 n LYS . 145 B 145 
B 146 2 n ARG . 146 B 146 
B 147 2 n TRP . 147 B 147 
B 148 2 n ASN . 148 B 148 
B 149 2 n SER . 149 B 149 
B 150 2 n ILE . 150 B 150 
B 151 2 n GLU . 151 B 151 
B 152 2 n GLU . 152 B 152 
B 153 2 n ARG . 153 B 153 
B 154 2 n ARG . 154 B 154 
B 155 2 n ILE . 155 B 155 
B 156 2 n HIS . 156 B 156 
B 157 2 n GLN . 157 B 157 
B 158 2 n GLU . 158 B 158 
B 159 2 n SER . 159 B 159 
B 160 2 n GLU . 160 B 160 
B 161 2 n LEU . 161 B 161 
B 162 2 n HIS . 162 B 162 
B 163 2 n SER . 163 B 163 
B 164 2 n TYR . 164 B 164 
B 165 2 n LEU . 165 B 165 
B 166 2 n SER . 166 B 166 
B 167 2 n ARG . 167 B 167 
B 168 2 n LEU . 168 B 168 
B 169 2 n ILE . 169 B 169 
B 170 2 n ALA . 170 B 170 
B 171 2 n ALA . 171 B 171 
B 172 2 n GLU . 172 B 172 
B 173 2 n ARG . 173 B 173 
B 174 2 n GLU . 174 B 174 
B 175 2 n ARG . 175 B 175 
B 176 2 n GLU . 176 B 176 
B 177 2 n LEU . 177 B 177 
B 178 2 n GLU . 178 B 178 
B 179 2 n GLU . 179 B 179 
B 180 2 n CYS . 180 B 180 
B 181 2 n GLN . 181 B 181 
B 182 2 n ARG . 182 B 182 
B 183 2 n ASN . 183 B 183 
B 184 2 n HIS . 184 B 184 
B 185 2 n GLU . 185 B 185 
B 186 2 n GLY . 186 B 186 
B 187 2 n ASP . 187 B 187 
B 188 2 n GLU . 188 B 188 
B 189 2 n ASP . 189 B 189 
B 190 2 n ASP . 190 B 190 
B 191 2 n SER . 191 B 191 
B 192 2 n HIS . 192 B 192 
B 193 2 n VAL . 193 B 193 
B 194 2 n ARG . 194 B 194 
B 195 2 n ALA . 195 B 195 
B 196 2 n GLN . 196 B 196 
B 197 2 n GLN . 197 B 197 
B 198 2 n ALA . 198 B 198 
B 199 2 n CYS . 199 B 199 
B 200 2 n ILE . 200 B 200 
B 201 2 n GLU . 201 B 201 
B 202 2 n ALA . 202 B 202 
B 203 2 n LYS . 203 B 203 
B 204 2 n HIS . 204 B 204 
B 205 2 n ASP . 205 B 205 
B 206 2 n LYS . 206 B 206 
B 207 2 n TYR . 207 B 207 
B 208 2 n MET . 208 B 208 
B 209 2 n ALA . 209 B 209 
B 210 2 n ASP . 210 B 210 
B 211 2 n MET . 211 B 211 
B 212 2 n ASP . 212 B 212 
B 213 2 n GLU . 213 B 213 
B 214 2 n LEU . 214 B 214 
B 215 2 n PHE . 215 B 215 
B 216 2 n SER . 216 B 216 
B 217 2 n GLN . 217 B 217 
B 218 2 n VAL . 218 B 218 
B 219 2 n ASP . 219 B 219 
B 220 2 n GLU . 220 B 220 
B 221 2 n LYS . 221 B 221 
B 222 2 n ARG . 222 B 222 
B 223 2 n LYS . 223 B 223 
B 224 2 n LYS . 224 B 224 
B 225 2 n ARG . 225 B 225 
B 226 2 n ASP . 226 B 226 
B 227 2 n ILE . 227 B 227 
B 228 2 n PRO . 228 B 228 
B 229 2 n ASP . 229 B 229 
B 230 2 n TYR . 230 B 230 
B 231 2 n LEU . 231 B 231 
B 232 2 n CYS . 232 B 232 
B 233 2 n GLY . 233 B 233 
B 234 2 n LYS . 234 B 234 
B 235 2 n ILE . 235 B 235 
B 236 2 n SER . 236 B 236 
B 237 2 n PHE . 237 B 237 
B 238 2 n GLU . 238 B 238 
B 239 2 n LEU . 239 B 239 
B 240 2 n MET . 240 B 240 
B 241 2 n ARG . 241 B 241 
B 242 2 n GLU . 242 B 242 
B 243 2 n PRO . 243 B 243 
B 244 2 n CYS . 244 B 244 
B 245 2 n ILE . 245 B 245 
B 246 2 n THR . 246 B 246 
B 247 2 n PRO . 247 B 247 
B 248 2 n SER . 248 B 248 
B 249 2 n GLY . 249 B 249 
B 250 2 n ILE . 250 B 250 
B 251 2 n THR . 251 B 251 
B 252 2 n TYR . 252 B 252 
B 253 2 n ASP . 253 B 253 
B 254 2 n ARG . 254 B 254 
B 255 2 n LYS . 255 B 255 
B 256 2 n ASP . 256 B 256 
B 257 2 n ILE . 257 B 257 
B 258 2 n GLU . 258 B 258 
B 259 2 n GLU . 259 B 259 
B 260 2 n HIS . 260 B 260 
B 261 2 n LEU . 261 B 261 
B 262 2 n GLN . 262 B 262 
B 263 2 n ARG . 263 B 263 
B 264 2 n VAL . 264 B 264 
B 265 2 n GLY . 265 B 265 
B 266 2 n HIS . 266 B 266 
B 267 2 n PHE . 267 B 267 
B 268 2 n ASP . 268 B 268 
B 269 2 n PRO . 269 B 269 
B 270 2 n VAL . 270 B 270 
B 271 2 n THR . 271 B 271 
B 272 2 n ARG . 272 B 272 
B 273 2 n SER . 273 B 273 
B 274 2 n PRO . 274 B 274 
B 275 2 n LEU . 275 B 275 
B 276 2 n THR . 276 B 276 
B 277 2 n GLN . 277 B 277 
B 278 2 n GLU . 278 B 278 
B 279 2 n GLN . 279 B 279 
B 280 2 n LEU . 280 B 280 
B 281 2 n ILE . 281 B 281 
B 282 2 n PRO . 282 B 282 
B 283 2 n ASN . 283 B 283 
B 284 2 n LEU . 284 B 284 
B 285 2 n ALA . 285 B 285 
B 286 2 n MET . 286 B 286 
B 287 2 n LYS . 287 B 287 
B 288 2 n GLU . 288 B 288 
B 289 2 n VAL . 289 B 289 
B 290 2 n ILE . 290 B 290 
B 291 2 n ASP . 291 B 291 
B 292 2 n ALA . 292 B 292 
B 293 2 n PHE . 293 B 293 
B 294 2 n ILE . 294 B 294 
B 295 2 n SER . 295 B 295 
B 296 2 n GLU . 296 B 296 
B 297 2 n ASN . 297 B 297 
B 298 2 n GLY . 298 B 298 
B 299 2 n TRP . 299 B 299 
B 300 2 n VAL . 300 B 300 
B 301 2 n GLU . 301 B 301 
B 302 2 n ASP . 302 B 302 
B 303 2 n TYR . 303 B 303 
C 1   3 n MET . 1   C 1   
C 2   3 n ALA . 2   C 2   
C 3   3 n LEU . 3   C 3   
C 4   3 n LYS . 4   C 4   
C 5   3 n ARG . 5   C 5   
C 6   3 n ILE . 6   C 6   
C 7   3 n GLN . 7   C 7   
C 8   3 n LYS . 8   C 8   
C 9   3 n GLU . 9   C 9   
C 10  3 n LEU . 10  C 10  
C 11  3 n SER . 11  C 11  
C 12  3 n ASP . 12  C 12  
C 13  3 n LEU . 13  C 13  
C 14  3 n GLN . 14  C 14  
C 15  3 n ARG . 15  C 15  
C 16  3 n ASP . 16  C 16  
C 17  3 n PRO . 17  C 17  
C 18  3 n PRO . 18  C 18  
C 19  3 n ALA . 19  C 19  
C 20  3 n HIS . 20  C 20  
C 21  3 n CYS . 21  C 21  
C 22  3 n SER . 22  C 22  
C 23  3 n ALA . 23  C 23  
C 24  3 n GLY . 24  C 24  
C 25  3 n PRO . 25  C 25  
C 26  3 n VAL . 26  C 26  
C 27  3 n GLY . 27  C 27  
C 28  3 n ASP . 28  C 28  
C 29  3 n ASP . 29  C 29  
C 30  3 n LEU . 30  C 30  
C 31  3 n PHE . 31  C 31  
C 32  3 n HIS . 32  C 32  
C 33  3 n TRP . 33  C 33  
C 34  3 n GLN . 34  C 34  
C 35  3 n ALA . 35  C 35  
C 36  3 n THR . 36  C 36  
C 37  3 n ILE . 37  C 37  
C 38  3 n MET . 38  C 38  
C 39  3 n GLY . 39  C 39  
C 40  3 n PRO . 40  C 40  
C 41  3 n PRO . 41  C 41  
C 42  3 n ASP . 42  C 42  
C 43  3 n SER . 43  C 43  
C 44  3 n ALA . 44  C 44  
C 45  3 n TYR . 45  C 45  
C 46  3 n GLN . 46  C 46  
C 47  3 n GLY . 47  C 47  
C 48  3 n GLY . 48  C 48  
C 49  3 n VAL . 49  C 49  
C 50  3 n PHE . 50  C 50  
C 51  3 n PHE . 51  C 51  
C 52  3 n LEU . 52  C 52  
C 53  3 n THR . 53  C 53  
C 54  3 n VAL . 54  C 54  
C 55  3 n HIS . 55  C 55  
C 56  3 n PHE . 56  C 56  
C 57  3 n PRO . 57  C 57  
C 58  3 n THR . 58  C 58  
C 59  3 n ASP . 59  C 59  
C 60  3 n TYR . 60  C 60  
C 61  3 n PRO . 61  C 61  
C 62  3 n PHE . 62  C 62  
C 63  3 n LYS . 63  C 63  
C 64  3 n PRO . 64  C 64  
C 65  3 n PRO . 65  C 65  
C 66  3 n LYS . 66  C 66  
C 67  3 n ILE . 67  C 67  
C 68  3 n ALA . 68  C 68  
C 69  3 n PHE . 69  C 69  
C 70  3 n THR . 70  C 70  
C 71  3 n THR . 71  C 71  
C 72  3 n LYS . 72  C 72  
C 73  3 n ILE . 73  C 73  
C 74  3 n TYR . 74  C 74  
C 75  3 n HIS . 75  C 75  
C 76  3 n PRO . 76  C 76  
C 77  3 n ASN . 77  C 77  
C 78  3 n ILE . 78  C 78  
C 79  3 n ASN . 79  C 79  
C 80  3 n SER . 80  C 80  
C 81  3 n ASN . 81  C 81  
C 82  3 n GLY . 82  C 82  
C 83  3 n SER . 83  C 83  
C 84  3 n ILE . 84  C 84  
C 85  3 n CYS . 85  C 85  
C 86  3 n LEU . 86  C 86  
C 87  3 n ASP . 87  C 87  
C 88  3 n ILE . 88  C 88  
C 89  3 n LEU . 89  C 89  
C 90  3 n ARG . 90  C 90  
C 91  3 n SER . 91  C 91  
C 92  3 n GLN . 92  C 92  
C 93  3 n TRP . 93  C 93  
C 94  3 n SER . 94  C 94  
C 95  3 n PRO . 95  C 95  
C 96  3 n ALA . 96  C 96  
C 97  3 n LEU . 97  C 97  
C 98  3 n THR . 98  C 98  
C 99  3 n VAL . 99  C 99  
C 100 3 n SER . 100 C 100 
C 101 3 n LYS . 101 C 101 
C 102 3 n VAL . 102 C 102 
C 103 3 n LEU . 103 C 103 
C 104 3 n LEU . 104 C 104 
C 105 3 n SER . 105 C 105 
C 106 3 n ILE . 106 C 106 
C 107 3 n CYS . 107 C 107 
C 108 3 n SER . 108 C 108 
C 109 3 n LEU . 109 C 109 
C 110 3 n LEU . 110 C 110 
C 111 3 n CYS . 111 C 111 
C 112 3 n ASP . 112 C 112 
C 113 3 n PRO . 113 C 113 
C 114 3 n ASN . 114 C 114 
C 115 3 n PRO . 115 C 115 
C 116 3 n ASP . 116 C 116 
C 117 3 n ASP . 117 C 117 
C 118 3 n PRO . 118 C 118 
C 119 3 n LEU . 119 C 119 
C 120 3 n VAL . 120 C 120 
C 121 3 n PRO . 121 C 121 
C 122 3 n ASP . 122 C 122 
C 123 3 n ILE . 123 C 123 
C 124 3 n ALA . 124 C 124 
C 125 3 n GLN . 125 C 125 
C 126 3 n ILE . 126 C 126 
C 127 3 n TYR . 127 C 127 
C 128 3 n LYS . 128 C 128 
C 129 3 n SER . 129 C 129 
C 130 3 n ASP . 130 C 130 
C 131 3 n LYS . 131 C 131 
C 132 3 n GLU . 132 C 132 
C 133 3 n LYS . 133 C 133 
C 134 3 n TYR . 134 C 134 
C 135 3 n ASN . 135 C 135 
C 136 3 n ARG . 136 C 136 
C 137 3 n HIS . 137 C 137 
C 138 3 n ALA . 138 C 138 
C 139 3 n ARG . 139 C 139 
C 140 3 n GLU . 140 C 140 
C 141 3 n TRP . 141 C 141 
C 142 3 n THR . 142 C 142 
C 143 3 n GLN . 143 C 143 
C 144 3 n LYS . 144 C 144 
C 145 3 n TYR . 145 C 145 
C 146 3 n ALA . 146 C 146 
C 147 3 n MET . 147 C 147 
D 1   4 n MET . 1   D 1   
D 2   4 n ALA . 2   D 2   
D 3   4 n LEU . 3   D 3   
D 4   4 n LYS . 4   D 4   
D 5   4 n ARG . 5   D 5   
D 6   4 n ILE . 6   D 6   
D 7   4 n GLN . 7   D 7   
D 8   4 n LYS . 8   D 8   
D 9   4 n GLU . 9   D 9   
D 10  4 n LEU . 10  D 10  
D 11  4 n SER . 11  D 11  
D 12  4 n ASP . 12  D 12  
D 13  4 n LEU . 13  D 13  
D 14  4 n GLN . 14  D 14  
D 15  4 n ARG . 15  D 15  
D 16  4 n ASP . 16  D 16  
D 17  4 n PRO . 17  D 17  
D 18  4 n PRO . 18  D 18  
D 19  4 n ALA . 19  D 19  
D 20  4 n HIS . 20  D 20  
D 21  4 n CYS . 21  D 21  
D 22  4 n SER . 22  D 22  
D 23  4 n ALA . 23  D 23  
D 24  4 n GLY . 24  D 24  
D 25  4 n PRO . 25  D 25  
D 26  4 n VAL . 26  D 26  
D 27  4 n GLY . 27  D 27  
D 28  4 n ASP . 28  D 28  
D 29  4 n ASP . 29  D 29  
D 30  4 n LEU . 30  D 30  
D 31  4 n PHE . 31  D 31  
D 32  4 n HIS . 32  D 32  
D 33  4 n TRP . 33  D 33  
D 34  4 n GLN . 34  D 34  
D 35  4 n ALA . 35  D 35  
D 36  4 n THR . 36  D 36  
D 37  4 n ILE . 37  D 37  
D 38  4 n MET . 38  D 38  
D 39  4 n GLY . 39  D 39  
D 40  4 n PRO . 40  D 40  
D 41  4 n PRO . 41  D 41  
D 42  4 n ASP . 42  D 42  
D 43  4 n SER . 43  D 43  
D 44  4 n ALA . 44  D 44  
D 45  4 n TYR . 45  D 45  
D 46  4 n GLN . 46  D 46  
D 47  4 n GLY . 47  D 47  
D 48  4 n GLY . 48  D 48  
D 49  4 n VAL . 49  D 49  
D 50  4 n PHE . 50  D 50  
D 51  4 n PHE . 51  D 51  
D 52  4 n LEU . 52  D 52  
D 53  4 n THR . 53  D 53  
D 54  4 n VAL . 54  D 54  
D 55  4 n HIS . 55  D 55  
D 56  4 n PHE . 56  D 56  
D 57  4 n PRO . 57  D 57  
D 58  4 n THR . 58  D 58  
D 59  4 n ASP . 59  D 59  
D 60  4 n TYR . 60  D 60  
D 61  4 n PRO . 61  D 61  
D 62  4 n PHE . 62  D 62  
D 63  4 n LYS . 63  D 63  
D 64  4 n PRO . 64  D 64  
D 65  4 n PRO . 65  D 65  
D 66  4 n LYS . 66  D 66  
D 67  4 n ILE . 67  D 67  
D 68  4 n ALA . 68  D 68  
D 69  4 n PHE . 69  D 69  
D 70  4 n THR . 70  D 70  
D 71  4 n THR . 71  D 71  
D 72  4 n LYS . 72  D 72  
D 73  4 n ILE . 73  D 73  
D 74  4 n TYR . 74  D 74  
D 75  4 n HIS . 75  D 75  
D 76  4 n PRO . 76  D 76  
D 77  4 n ASN . 77  D 77  
D 78  4 n ILE . 78  D 78  
D 79  4 n ASN . 79  D 79  
D 80  4 n SER . 80  D 80  
D 81  4 n ASN . 81  D 81  
D 82  4 n GLY . 82  D 82  
D 83  4 n SER . 83  D 83  
D 84  4 n ILE . 84  D 84  
D 85  4 n CYS . 85  D 85  
D 86  4 n LEU . 86  D 86  
D 87  4 n ASP . 87  D 87  
D 88  4 n ILE . 88  D 88  
D 89  4 n LEU . 89  D 89  
D 90  4 n ARG . 90  D 90  
D 91  4 n SER . 91  D 91  
D 92  4 n GLN . 92  D 92  
D 93  4 n TRP . 93  D 93  
D 94  4 n SER . 94  D 94  
D 95  4 n PRO . 95  D 95  
D 96  4 n ALA . 96  D 96  
D 97  4 n LEU . 97  D 97  
D 98  4 n THR . 98  D 98  
D 99  4 n VAL . 99  D 99  
D 100 4 n SER . 100 D 100 
D 101 4 n LYS . 101 D 101 
D 102 4 n VAL . 102 D 102 
D 103 4 n LEU . 103 D 103 
D 104 4 n LEU . 104 D 104 
D 105 4 n SER . 105 D 105 
D 106 4 n ILE . 106 D 106 
D 107 4 n CYS . 107 D 107 
D 108 4 n SER . 108 D 108 
D 109 4 n LEU . 109 D 109 
D 110 4 n LEU . 110 D 110 
D 111 4 n CYS . 111 D 111 
D 112 4 n ASP . 112 D 112 
D 113 4 n PRO . 113 D 113 
D 114 4 n ASN . 114 D 114 
D 115 4 n PRO . 115 D 115 
D 116 4 n ASP . 116 D 116 
D 117 4 n ASP . 117 D 117 
D 118 4 n PRO . 118 D 118 
D 119 4 n LEU . 119 D 119 
D 120 4 n VAL . 120 D 120 
D 121 4 n PRO . 121 D 121 
D 122 4 n ASP . 122 D 122 
D 123 4 n ILE . 123 D 123 
D 124 4 n ALA . 124 D 124 
D 125 4 n GLN . 125 D 125 
D 126 4 n ILE . 126 D 126 
D 127 4 n TYR . 127 D 127 
D 128 4 n LYS . 128 D 128 
D 129 4 n SER . 129 D 129 
D 130 4 n ASP . 130 D 130 
D 131 4 n LYS . 131 D 131 
D 132 4 n GLU . 132 D 132 
D 133 4 n LYS . 133 D 133 
D 134 4 n TYR . 134 D 134 
D 135 4 n ASN . 135 D 135 
D 136 4 n ARG . 136 D 136 
D 137 4 n HIS . 137 D 137 
D 138 4 n ALA . 138 D 138 
D 139 4 n ARG . 139 D 139 
D 140 4 n GLU . 140 D 140 
D 141 4 n TRP . 141 D 141 
D 142 4 n THR . 142 D 142 
D 143 4 n GLN . 143 D 143 
D 144 4 n LYS . 144 D 144 
D 145 4 n TYR . 145 D 145 
D 146 4 n ALA . 146 D 146 
D 147 4 n MET . 147 D 147 
E 1   5 n MET . 1   E 1   
E 2   5 n GLN . 2   E 2   
E 3   5 n ILE . 3   E 3   
E 4   5 n PHE . 4   E 4   
E 5   5 n VAL . 5   E 5   
E 6   5 n LYS . 6   E 6   
E 7   5 n THR . 7   E 7   
E 8   5 n LEU . 8   E 8   
E 9   5 n THR . 9   E 9   
E 10  5 n GLY . 10  E 10  
E 11  5 n LYS . 11  E 11  
E 12  5 n THR . 12  E 12  
E 13  5 n ILE . 13  E 13  
E 14  5 n THR . 14  E 14  
E 15  5 n LEU . 15  E 15  
E 16  5 n GLU . 16  E 16  
E 17  5 n VAL . 17  E 17  
E 18  5 n GLU . 18  E 18  
E 19  5 n PRO . 19  E 19  
E 20  5 n SER . 20  E 20  
E 21  5 n ASP . 21  E 21  
E 22  5 n THR . 22  E 22  
E 23  5 n ILE . 23  E 23  
E 24  5 n GLU . 24  E 24  
E 25  5 n ASN . 25  E 25  
E 26  5 n VAL . 26  E 26  
E 27  5 n LYS . 27  E 27  
E 28  5 n ALA . 28  E 28  
E 29  5 n LYS . 29  E 29  
E 30  5 n ILE . 30  E 30  
E 31  5 n GLN . 31  E 31  
E 32  5 n ASP . 32  E 32  
E 33  5 n LYS . 33  E 33  
E 34  5 n GLU . 34  E 34  
E 35  5 n GLY . 35  E 35  
E 36  5 n ILE . 36  E 36  
E 37  5 n PRO . 37  E 37  
E 38  5 n PRO . 38  E 38  
E 39  5 n ASP . 39  E 39  
E 40  5 n GLN . 40  E 40  
E 41  5 n GLN . 41  E 41  
E 42  5 n ARG . 42  E 42  
E 43  5 n LEU . 43  E 43  
E 44  5 n ILE . 44  E 44  
E 45  5 n PHE . 45  E 45  
E 46  5 n ALA . 46  E 46  
E 47  5 n GLY . 47  E 47  
E 48  5 n LYS . 48  E 48  
E 49  5 n GLN . 49  E 49  
E 50  5 n LEU . 50  E 50  
E 51  5 n GLU . 51  E 51  
E 52  5 n ASP . 52  E 52  
E 53  5 n GLY . 53  E 53  
E 54  5 n ARG . 54  E 54  
E 55  5 n THR . 55  E 55  
E 56  5 n LEU . 56  E 56  
E 57  5 n SER . 57  E 57  
E 58  5 n ASP . 58  E 58  
E 59  5 n TYR . 59  E 59  
E 60  5 n ASN . 60  E 60  
E 61  5 n ILE . 61  E 61  
E 62  5 n GLN . 62  E 62  
E 63  5 n LYS . 63  E 63  
E 64  5 n GLU . 64  E 64  
E 65  5 n SER . 65  E 65  
E 66  5 n THR . 66  E 66  
E 67  5 n LEU . 67  E 67  
E 68  5 n HIS . 68  E 68  
E 69  5 n LEU . 69  E 69  
E 70  5 n VAL . 70  E 70  
E 71  5 n LEU . 71  E 71  
E 72  5 n ARG . 72  E 72  
E 73  5 n LEU . 73  E 73  
E 74  5 n ARG . 74  E 74  
E 75  5 n GLY . 75  E 75  
E 76  5 n GLY . 76  E 76  
F 1   6 n MET . 1   F 1   
F 2   6 n GLN . 2   F 2   
F 3   6 n ILE . 3   F 3   
F 4   6 n PHE . 4   F 4   
F 5   6 n VAL . 5   F 5   
F 6   6 n LYS . 6   F 6   
F 7   6 n THR . 7   F 7   
F 8   6 n LEU . 8   F 8   
F 9   6 n THR . 9   F 9   
F 10  6 n GLY . 10  F 10  
F 11  6 n LYS . 11  F 11  
F 12  6 n THR . 12  F 12  
F 13  6 n ILE . 13  F 13  
F 14  6 n THR . 14  F 14  
F 15  6 n LEU . 15  F 15  
F 16  6 n GLU . 16  F 16  
F 17  6 n VAL . 17  F 17  
F 18  6 n GLU . 18  F 18  
F 19  6 n PRO . 19  F 19  
F 20  6 n SER . 20  F 20  
F 21  6 n ASP . 21  F 21  
F 22  6 n THR . 22  F 22  
F 23  6 n ILE . 23  F 23  
F 24  6 n GLU . 24  F 24  
F 25  6 n ASN . 25  F 25  
F 26  6 n VAL . 26  F 26  
F 27  6 n LYS . 27  F 27  
F 28  6 n ALA . 28  F 28  
F 29  6 n LYS . 29  F 29  
F 30  6 n ILE . 30  F 30  
F 31  6 n GLN . 31  F 31  
F 32  6 n ASP . 32  F 32  
F 33  6 n LYS . 33  F 33  
F 34  6 n GLU . 34  F 34  
F 35  6 n GLY . 35  F 35  
F 36  6 n ILE . 36  F 36  
F 37  6 n PRO . 37  F 37  
F 38  6 n PRO . 38  F 38  
F 39  6 n ASP . 39  F 39  
F 40  6 n GLN . 40  F 40  
F 41  6 n GLN . 41  F 41  
F 42  6 n ARG . 42  F 42  
F 43  6 n LEU . 43  F 43  
F 44  6 n ILE . 44  F 44  
F 45  6 n PHE . 45  F 45  
F 46  6 n ALA . 46  F 46  
F 47  6 n GLY . 47  F 47  
F 48  6 n LYS . 48  F 48  
F 49  6 n GLN . 49  F 49  
F 50  6 n LEU . 50  F 50  
F 51  6 n GLU . 51  F 51  
F 52  6 n ASP . 52  F 52  
F 53  6 n GLY . 53  F 53  
F 54  6 n ARG . 54  F 54  
F 55  6 n THR . 55  F 55  
F 56  6 n LEU . 56  F 56  
F 57  6 n SER . 57  F 57  
F 58  6 n ASP . 58  F 58  
F 59  6 n TYR . 59  F 59  
F 60  6 n ASN . 60  F 60  
F 61  6 n ILE . 61  F 61  
F 62  6 n GLN . 62  F 62  
F 63  6 n LYS . 63  F 63  
F 64  6 n GLU . 64  F 64  
F 65  6 n SER . 65  F 65  
F 66  6 n THR . 66  F 66  
F 67  6 n LEU . 67  F 67  
F 68  6 n HIS . 68  F 68  
F 69  6 n LEU . 69  F 69  
F 70  6 n VAL . 70  F 70  
F 71  6 n LEU . 71  F 71  
F 72  6 n ARG . 72  F 72  
F 73  6 n LEU . 73  F 73  
F 74  6 n ARG . 74  F 74  
F 75  6 n GLY . 75  F 75  
F 76  6 n GLY . 76  F 76  
#
_software.classification other
_software.date           ?
_software.description    "Structure prediction"
_software.name           AlphaFold
_software.pdbx_ordinal   1
_software.type           package
_software.version        "AlphaFold-beta-20231127 (52ceabbc-a146-4d20-8f14-848cbf63912f @ 2026-01-22 02:13:10)"
#
loop_
_struct_asym.entity_id
_struct_asym.id
1 A 
2 B 
3 C 
4 D 
5 E 
6 F 
#
loop_
_atom_site.group_PDB
_atom_site.id
_atom_site.type_symbol
_atom_site.label_atom_id
_atom_site.label_alt_id
_atom_site.label_comp_id
_atom_site.label_asym_id
_atom_site.label_entity_id
_atom_site.label_seq_id
_atom_site.pdbx_PDB_ins_code
_atom_site.Cartn_x
_atom_site.Cartn_y
_atom_site.Cartn_z
_atom_site.occupancy
_atom_site.B_iso_or_equiv
_atom_site.auth_seq_id
_atom_site.auth_asym_id
_atom_site.pdbx_PDB_model_num
ATOM 1    N N   . MET A 1 1   ? 0.710   105.576  -56.236 1.00 20.61 1   A 1 
ATOM 2    C CA  . MET A 1 1   ? 0.319   104.412  -55.421 1.00 27.95 1   A 1 
ATOM 3    C C   . MET A 1 1   ? 0.522   103.134  -56.246 1.00 29.45 1   A 1 
ATOM 4    O O   . MET A 1 1   ? -0.434  102.533  -56.704 1.00 27.98 1   A 1 
ATOM 5    C CB  . MET A 1 1   ? -1.143  104.547  -54.971 1.00 27.44 1   A 1 
ATOM 6    C CG  . MET A 1 1   ? -1.321  105.596  -53.864 1.00 26.03 1   A 1 
ATOM 7    S SD  . MET A 1 1   ? -3.069  105.922  -53.519 1.00 24.71 1   A 1 
ATOM 8    C CE  . MET A 1 1   ? -2.952  106.788  -51.936 1.00 24.19 1   A 1 
ATOM 9    N N   . LYS A 1 2   ? 1.799   102.801  -56.566 1.00 27.76 2   A 1 
ATOM 10   C CA  . LYS A 1 2   ? 2.145   101.631  -57.384 1.00 34.55 2   A 1 
ATOM 11   C C   . LYS A 1 2   ? 1.970   100.380  -56.522 1.00 32.61 2   A 1 
ATOM 12   O O   . LYS A 1 2   ? 2.856   100.057  -55.742 1.00 31.55 2   A 1 
ATOM 13   C CB  . LYS A 1 2   ? 3.576   101.759  -57.925 1.00 34.59 2   A 1 
ATOM 14   C CG  . LYS A 1 2   ? 3.721   102.788  -59.069 1.00 32.12 2   A 1 
ATOM 15   C CD  . LYS A 1 2   ? 5.155   102.841  -59.599 1.00 31.41 2   A 1 
ATOM 16   C CE  . LYS A 1 2   ? 5.267   103.773  -60.822 1.00 28.67 2   A 1 
ATOM 17   N NZ  . LYS A 1 2   ? 6.651   103.857  -61.372 1.00 27.66 2   A 1 
ATOM 18   N N   . GLY A 1 3   ? 0.788   99.731   -56.620 1.00 28.20 3   A 1 
ATOM 19   C CA  . GLY A 1 3   ? 0.524   98.458   -55.962 1.00 33.45 3   A 1 
ATOM 20   C C   . GLY A 1 3   ? 1.491   97.414   -56.509 1.00 33.71 3   A 1 
ATOM 21   O O   . GLY A 1 3   ? 1.323   96.950   -57.623 1.00 31.96 3   A 1 
ATOM 22   N N   . LYS A 1 4   ? 2.564   97.138   -55.737 1.00 30.79 4   A 1 
ATOM 23   C CA  . LYS A 1 4   ? 3.494   96.054   -56.072 1.00 36.23 4   A 1 
ATOM 24   C C   . LYS A 1 4   ? 2.736   94.744   -55.828 1.00 34.59 4   A 1 
ATOM 25   O O   . LYS A 1 4   ? 2.579   94.331   -54.685 1.00 33.98 4   A 1 
ATOM 26   C CB  . LYS A 1 4   ? 4.765   96.128   -55.217 1.00 36.46 4   A 1 
ATOM 27   C CG  . LYS A 1 4   ? 5.781   97.180   -55.697 1.00 34.86 4   A 1 
ATOM 28   C CD  . LYS A 1 4   ? 7.033   97.105   -54.813 1.00 34.67 4   A 1 
ATOM 29   C CE  . LYS A 1 4   ? 8.175   98.009   -55.305 1.00 31.63 4   A 1 
ATOM 30   N NZ  . LYS A 1 4   ? 9.369   97.896   -54.439 1.00 30.90 4   A 1 
ATOM 31   N N   . GLU A 1 5   ? 2.217   94.142   -56.916 1.00 29.50 5   A 1 
ATOM 32   C CA  . GLU A 1 5   ? 1.736   92.766   -56.881 1.00 35.95 5   A 1 
ATOM 33   C C   . GLU A 1 5   ? 2.929   91.855   -56.574 1.00 34.11 5   A 1 
ATOM 34   O O   . GLU A 1 5   ? 3.691   91.460   -57.468 1.00 34.65 5   A 1 
ATOM 35   C CB  . GLU A 1 5   ? 1.069   92.391   -58.213 1.00 37.58 5   A 1 
ATOM 36   C CG  . GLU A 1 5   ? -0.292  93.081   -58.418 1.00 34.47 5   A 1 
ATOM 37   C CD  . GLU A 1 5   ? -0.936  92.732   -59.778 1.00 32.00 5   A 1 
ATOM 38   O OE1 . GLU A 1 5   ? -2.182  92.835   -59.868 1.00 28.95 5   A 1 
ATOM 39   O OE2 . GLU A 1 5   ? -0.171  92.398   -60.725 1.00 34.30 5   A 1 
ATOM 40   N N   . GLU A 1 6   ? 3.177   91.616   -55.270 1.00 33.00 6   A 1 
ATOM 41   C CA  . GLU A 1 6   ? 4.167   90.639   -54.843 1.00 37.16 6   A 1 
ATOM 42   C C   . GLU A 1 6   ? 3.689   89.266   -55.318 1.00 34.34 6   A 1 
ATOM 43   O O   . GLU A 1 6   ? 2.704   88.713   -54.827 1.00 34.17 6   A 1 
ATOM 44   C CB  . GLU A 1 6   ? 4.421   90.700   -53.327 1.00 37.95 6   A 1 
ATOM 45   C CG  . GLU A 1 6   ? 5.313   91.911   -52.970 1.00 35.84 6   A 1 
ATOM 46   C CD  . GLU A 1 6   ? 5.703   91.993   -51.489 1.00 34.18 6   A 1 
ATOM 47   O OE1 . GLU A 1 6   ? 6.740   92.664   -51.228 1.00 31.99 6   A 1 
ATOM 48   O OE2 . GLU A 1 6   ? 4.975   91.433   -50.644 1.00 36.05 6   A 1 
ATOM 49   N N   . LYS A 1 7   ? 4.369   88.757   -56.369 1.00 34.37 7   A 1 
ATOM 50   C CA  . LYS A 1 7   ? 4.143   87.394   -56.845 1.00 40.94 7   A 1 
ATOM 51   C C   . LYS A 1 7   ? 4.519   86.444   -55.719 1.00 39.57 7   A 1 
ATOM 52   O O   . LYS A 1 7   ? 5.702   86.206   -55.491 1.00 38.53 7   A 1 
ATOM 53   C CB  . LYS A 1 7   ? 4.976   87.115   -58.106 1.00 40.11 7   A 1 
ATOM 54   C CG  . LYS A 1 7   ? 4.389   87.767   -59.367 1.00 37.09 7   A 1 
ATOM 55   C CD  . LYS A 1 7   ? 5.218   87.367   -60.609 1.00 35.13 7   A 1 
ATOM 56   C CE  . LYS A 1 7   ? 4.547   87.907   -61.884 1.00 31.57 7   A 1 
ATOM 57   N NZ  . LYS A 1 7   ? 5.278   87.504   -63.106 1.00 30.54 7   A 1 
ATOM 58   N N   . GLU A 1 8   ? 3.488   85.950   -55.023 1.00 37.37 8   A 1 
ATOM 59   C CA  . GLU A 1 8   ? 3.657   84.846   -54.086 1.00 41.11 8   A 1 
ATOM 60   C C   . GLU A 1 8   ? 4.282   83.658   -54.826 1.00 38.98 8   A 1 
ATOM 61   O O   . GLU A 1 8   ? 3.627   82.911   -55.558 1.00 37.97 8   A 1 
ATOM 62   C CB  . GLU A 1 8   ? 2.325   84.459   -53.429 1.00 41.18 8   A 1 
ATOM 63   C CG  . GLU A 1 8   ? 1.864   85.485   -52.386 1.00 38.37 8   A 1 
ATOM 64   C CD  . GLU A 1 8   ? 0.575   85.030   -51.654 1.00 36.05 8   A 1 
ATOM 65   O OE1 . GLU A 1 8   ? 0.419   85.414   -50.474 1.00 33.75 8   A 1 
ATOM 66   O OE2 . GLU A 1 8   ? -0.227  84.313   -52.292 1.00 38.14 8   A 1 
ATOM 67   N N   . GLY A 1 9   ? 5.612   83.514   -54.677 1.00 40.81 9   A 1 
ATOM 68   C CA  . GLY A 1 9   ? 6.342   82.351   -55.161 1.00 43.67 9   A 1 
ATOM 69   C C   . GLY A 1 9   ? 5.885   81.149   -54.352 1.00 43.11 9   A 1 
ATOM 70   O O   . GLY A 1 9   ? 6.373   80.937   -53.246 1.00 40.70 9   A 1 
ATOM 71   N N   . GLY A 1 10  ? 4.930   80.433   -54.926 1.00 42.77 10  A 1 
ATOM 72   C CA  . GLY A 1 10  ? 4.461   79.191   -54.314 1.00 45.08 10  A 1 
ATOM 73   C C   . GLY A 1 10  ? 5.622   78.213   -54.191 1.00 44.43 10  A 1 
ATOM 74   O O   . GLY A 1 10  ? 5.933   77.497   -55.143 1.00 42.73 10  A 1 
ATOM 75   N N   . ALA A 1 11  ? 6.266   78.226   -53.033 1.00 40.70 11  A 1 
ATOM 76   C CA  . ALA A 1 11  ? 7.313   77.272   -52.720 1.00 44.31 11  A 1 
ATOM 77   C C   . ALA A 1 11  ? 6.687   75.873   -52.774 1.00 44.07 11  A 1 
ATOM 78   O O   . ALA A 1 11  ? 5.884   75.509   -51.920 1.00 42.48 11  A 1 
ATOM 79   C CB  . ALA A 1 11  ? 7.916   77.610   -51.345 1.00 42.51 11  A 1 
ATOM 80   N N   . ARG A 1 12  ? 7.042   75.132   -53.817 1.00 40.56 12  A 1 
ATOM 81   C CA  . ARG A 1 12  ? 6.714   73.708   -53.872 1.00 44.78 12  A 1 
ATOM 82   C C   . ARG A 1 12  ? 7.408   73.053   -52.684 1.00 43.08 12  A 1 
ATOM 83   O O   . ARG A 1 12  ? 8.600   72.764   -52.751 1.00 41.82 12  A 1 
ATOM 84   C CB  . ARG A 1 12  ? 7.163   73.060   -55.190 1.00 43.21 12  A 1 
ATOM 85   C CG  . ARG A 1 12  ? 6.223   73.374   -56.373 1.00 39.96 12  A 1 
ATOM 86   C CD  . ARG A 1 12  ? 6.696   72.603   -57.620 1.00 38.74 12  A 1 
ATOM 87   N NE  . ARG A 1 12  ? 5.784   72.800   -58.759 1.00 36.22 12  A 1 
ATOM 88   C CZ  . ARG A 1 12  ? 5.880   72.217   -59.952 1.00 33.13 12  A 1 
ATOM 89   N NH1 . ARG A 1 12  ? 6.859   71.399   -60.236 1.00 32.29 12  A 1 
ATOM 90   N NH2 . ARG A 1 12  ? 4.997   72.443   -60.890 1.00 33.30 12  A 1 
ATOM 91   N N   . LEU A 1 13  ? 6.682   72.884   -51.584 1.00 41.20 13  A 1 
ATOM 92   C CA  . LEU A 1 13  ? 7.095   72.003   -50.502 1.00 44.26 13  A 1 
ATOM 93   C C   . LEU A 1 13  ? 7.366   70.633   -51.125 1.00 42.82 13  A 1 
ATOM 94   O O   . LEU A 1 13  ? 6.441   69.956   -51.590 1.00 40.17 13  A 1 
ATOM 95   C CB  . LEU A 1 13  ? 6.002   71.941   -49.425 1.00 40.82 13  A 1 
ATOM 96   C CG  . LEU A 1 13  ? 5.997   73.156   -48.468 1.00 37.78 13  A 1 
ATOM 97   C CD1 . LEU A 1 13  ? 4.678   73.232   -47.706 1.00 36.84 13  A 1 
ATOM 98   C CD2 . LEU A 1 13  ? 7.143   73.063   -47.453 1.00 39.51 13  A 1 
ATOM 99   N N   . GLY A 1 14  ? 8.638   70.307   -51.242 1.00 39.16 14  A 1 
ATOM 100  C CA  . GLY A 1 14  ? 9.052   69.009   -51.751 1.00 43.01 14  A 1 
ATOM 101  C C   . GLY A 1 14  ? 8.423   67.947   -50.864 1.00 42.38 14  A 1 
ATOM 102  O O   . GLY A 1 14  ? 8.647   67.946   -49.659 1.00 40.42 14  A 1 
ATOM 103  N N   . ALA A 1 15  ? 7.604   67.093   -51.464 1.00 42.34 15  A 1 
ATOM 104  C CA  . ALA A 1 15  ? 7.070   65.940   -50.768 1.00 47.28 15  A 1 
ATOM 105  C C   . ALA A 1 15  ? 8.277   65.131   -50.266 1.00 47.83 15  A 1 
ATOM 106  O O   . ALA A 1 15  ? 8.981   64.510   -51.065 1.00 44.94 15  A 1 
ATOM 107  C CB  . ALA A 1 15  ? 6.174   65.138   -51.716 1.00 44.27 15  A 1 
ATOM 108  N N   . GLY A 1 16  ? 8.559   65.249   -48.964 1.00 40.28 16  A 1 
ATOM 109  C CA  . GLY A 1 16  ? 9.596   64.451   -48.330 1.00 43.86 16  A 1 
ATOM 110  C C   . GLY A 1 16  ? 9.252   62.994   -48.605 1.00 43.62 16  A 1 
ATOM 111  O O   . GLY A 1 16  ? 8.214   62.519   -48.150 1.00 41.61 16  A 1 
ATOM 112  N N   . GLY A 1 17  ? 10.077  62.352   -49.427 1.00 36.97 17  A 1 
ATOM 113  C CA  . GLY A 1 17  ? 9.904   60.927   -49.706 1.00 41.56 17  A 1 
ATOM 114  C C   . GLY A 1 17  ? 9.972   60.204   -48.372 1.00 42.75 17  A 1 
ATOM 115  O O   . GLY A 1 17  ? 11.057  60.068   -47.815 1.00 40.77 17  A 1 
ATOM 116  N N   . GLY A 1 18  ? 8.813   59.830   -47.834 1.00 40.03 18  A 1 
ATOM 117  C CA  . GLY A 1 18  ? 8.745   59.040   -46.614 1.00 45.50 18  A 1 
ATOM 118  C C   . GLY A 1 18  ? 9.628   57.822   -46.823 1.00 46.34 18  A 1 
ATOM 119  O O   . GLY A 1 18  ? 9.403   57.053   -47.753 1.00 44.02 18  A 1 
ATOM 120  N N   . SER A 1 19  ? 10.689  57.716   -46.028 1.00 43.14 19  A 1 
ATOM 121  C CA  . SER A 1 19  ? 11.537  56.531   -46.071 1.00 48.38 19  A 1 
ATOM 122  C C   . SER A 1 19  ? 10.613  55.325   -45.982 1.00 48.17 19  A 1 
ATOM 123  O O   . SER A 1 19  ? 9.762   55.323   -45.089 1.00 45.83 19  A 1 
ATOM 124  C CB  . SER A 1 19  ? 12.529  56.527   -44.902 1.00 46.53 19  A 1 
ATOM 125  O OG  . SER A 1 19  ? 11.856  56.739   -43.682 1.00 42.22 19  A 1 
ATOM 126  N N   . PRO A 1 20  ? 10.710  54.334   -46.890 1.00 47.58 20  A 1 
ATOM 127  C CA  . PRO A 1 20  ? 9.801   53.197   -46.896 1.00 51.70 20  A 1 
ATOM 128  C C   . PRO A 1 20  ? 9.821   52.613   -45.487 1.00 53.76 20  A 1 
ATOM 129  O O   . PRO A 1 20  ? 10.897  52.271   -44.991 1.00 52.21 20  A 1 
ATOM 130  C CB  . PRO A 1 20  ? 10.343  52.232   -47.954 1.00 48.69 20  A 1 
ATOM 131  C CG  . PRO A 1 20  ? 11.813  52.626   -48.090 1.00 49.51 20  A 1 
ATOM 132  C CD  . PRO A 1 20  ? 11.809  54.135   -47.803 1.00 54.29 20  A 1 
ATOM 133  N N   . GLU A 1 21  ? 8.666   52.609   -44.786 1.00 58.83 21  A 1 
ATOM 134  C CA  . GLU A 1 21  ? 8.559   52.122   -43.417 1.00 60.48 21  A 1 
ATOM 135  C C   . GLU A 1 21  ? 9.189   50.742   -43.384 1.00 60.29 21  A 1 
ATOM 136  O O   . GLU A 1 21  ? 8.691   49.807   -44.025 1.00 55.94 21  A 1 
ATOM 137  C CB  . GLU A 1 21  ? 7.102   52.048   -42.939 1.00 56.28 21  A 1 
ATOM 138  C CG  . GLU A 1 21  ? 6.533   53.395   -42.483 1.00 51.33 21  A 1 
ATOM 139  C CD  . GLU A 1 21  ? 5.112   53.257   -41.895 1.00 46.81 21  A 1 
ATOM 140  O OE1 . GLU A 1 21  ? 4.750   54.106   -41.044 1.00 42.94 21  A 1 
ATOM 141  O OE2 . GLU A 1 21  ? 4.403   52.312   -42.298 1.00 44.17 21  A 1 
ATOM 142  N N   . LYS A 1 22  ? 10.346  50.614   -42.708 1.00 66.93 22  A 1 
ATOM 143  C CA  . LYS A 1 22  ? 11.099  49.369   -42.671 1.00 70.82 22  A 1 
ATOM 144  C C   . LYS A 1 22  ? 10.171  48.339   -42.071 1.00 74.48 22  A 1 
ATOM 145  O O   . LYS A 1 22  ? 9.839   48.424   -40.886 1.00 68.39 22  A 1 
ATOM 146  C CB  . LYS A 1 22  ? 12.384  49.491   -41.841 1.00 63.81 22  A 1 
ATOM 147  C CG  . LYS A 1 22  ? 13.559  50.091   -42.622 1.00 56.14 22  A 1 
ATOM 148  C CD  . LYS A 1 22  ? 14.813  50.088   -41.743 1.00 51.23 22  A 1 
ATOM 149  C CE  . LYS A 1 22  ? 16.035  50.595   -42.515 1.00 45.29 22  A 1 
ATOM 150  N NZ  . LYS A 1 22  ? 17.241  50.620   -41.654 1.00 38.94 22  A 1 
ATOM 151  N N   . SER A 1 23  ? 9.699   47.429   -42.884 1.00 73.67 23  A 1 
ATOM 152  C CA  . SER A 1 23  ? 8.743   46.423   -42.441 1.00 77.94 23  A 1 
ATOM 153  C C   . SER A 1 23  ? 9.341   45.705   -41.225 1.00 81.02 23  A 1 
ATOM 154  O O   . SER A 1 23  ? 10.508  45.310   -41.284 1.00 75.48 23  A 1 
ATOM 155  C CB  . SER A 1 23  ? 8.374   45.492   -43.601 1.00 70.51 23  A 1 
ATOM 156  O OG  . SER A 1 23  ? 9.525   45.079   -44.317 1.00 62.39 23  A 1 
ATOM 157  N N   . PRO A 1 24  ? 8.620   45.629   -40.098 1.00 79.32 24  A 1 
ATOM 158  C CA  . PRO A 1 24  ? 9.200   45.268   -38.808 1.00 83.22 24  A 1 
ATOM 159  C C   . PRO A 1 24  ? 9.826   43.875   -38.888 1.00 85.66 24  A 1 
ATOM 160  O O   . PRO A 1 24  ? 9.329   43.013   -39.616 1.00 81.90 24  A 1 
ATOM 161  C CB  . PRO A 1 24  ? 8.061   45.382   -37.791 1.00 78.37 24  A 1 
ATOM 162  C CG  . PRO A 1 24  ? 6.794   45.313   -38.645 1.00 73.80 24  A 1 
ATOM 163  C CD  . PRO A 1 24  ? 7.218   45.950   -39.963 1.00 76.20 24  A 1 
ATOM 164  N N   . SER A 1 25  ? 10.928  43.654   -38.178 1.00 83.37 25  A 1 
ATOM 165  C CA  . SER A 1 25  ? 11.600  42.358   -38.177 1.00 85.95 25  A 1 
ATOM 166  C C   . SER A 1 25  ? 10.686  41.262   -37.613 1.00 87.64 25  A 1 
ATOM 167  O O   . SER A 1 25  ? 9.711   41.529   -36.910 1.00 84.56 25  A 1 
ATOM 168  C CB  . SER A 1 25  ? 12.921  42.455   -37.401 1.00 81.63 25  A 1 
ATOM 169  O OG  . SER A 1 25  ? 12.662  42.701   -36.037 1.00 75.24 25  A 1 
ATOM 170  N N   . ALA A 1 26  ? 10.979  39.994   -37.896 1.00 86.69 26  A 1 
ATOM 171  C CA  . ALA A 1 26  ? 10.229  38.888   -37.316 1.00 87.86 26  A 1 
ATOM 172  C C   . ALA A 1 26  ? 10.235  38.946   -35.777 1.00 89.01 26  A 1 
ATOM 173  O O   . ALA A 1 26  ? 9.214   38.685   -35.136 1.00 86.87 26  A 1 
ATOM 174  C CB  . ALA A 1 26  ? 10.823  37.567   -37.823 1.00 85.49 26  A 1 
ATOM 175  N N   . GLN A 1 27  ? 11.356  39.385   -35.183 1.00 88.87 27  A 1 
ATOM 176  C CA  . GLN A 1 27  ? 11.500  39.543   -33.736 1.00 88.13 27  A 1 
ATOM 177  C C   . GLN A 1 27  ? 10.638  40.687   -33.185 1.00 89.23 27  A 1 
ATOM 178  O O   . GLN A 1 27  ? 9.960   40.499   -32.175 1.00 87.07 27  A 1 
ATOM 179  C CB  . GLN A 1 27  ? 12.990  39.713   -33.408 1.00 85.40 27  A 1 
ATOM 180  C CG  . GLN A 1 27  ? 13.288  39.595   -31.910 1.00 77.99 27  A 1 
ATOM 181  C CD  . GLN A 1 27  ? 13.064  38.189   -31.332 1.00 72.50 27  A 1 
ATOM 182  O OE1 . GLN A 1 27  ? 12.753  37.223   -32.006 1.00 67.06 27  A 1 
ATOM 183  N NE2 . GLN A 1 27  ? 13.220  38.043   -30.035 1.00 63.43 27  A 1 
ATOM 184  N N   . GLU A 1 28  ? 10.583  41.838   -33.863 1.00 88.39 28  A 1 
ATOM 185  C CA  . GLU A 1 28  ? 9.700   42.952   -33.478 1.00 88.14 28  A 1 
ATOM 186  C C   . GLU A 1 28  ? 8.223   42.564   -33.580 1.00 88.92 28  A 1 
ATOM 187  O O   . GLU A 1 28  ? 7.432   42.879   -32.691 1.00 86.92 28  A 1 
ATOM 188  C CB  . GLU A 1 28  ? 9.972   44.167   -34.377 1.00 86.60 28  A 1 
ATOM 189  C CG  . GLU A 1 28  ? 11.294  44.880   -34.051 1.00 78.52 28  A 1 
ATOM 190  C CD  . GLU A 1 28  ? 11.744  45.830   -35.171 1.00 72.36 28  A 1 
ATOM 191  O OE1 . GLU A 1 28  ? 12.335  46.878   -34.861 1.00 64.13 28  A 1 
ATOM 192  O OE2 . GLU A 1 28  ? 11.544  45.452   -36.348 1.00 66.70 28  A 1 
ATOM 193  N N   . LEU A 1 29  ? 7.836   41.824   -34.623 1.00 89.22 29  A 1 
ATOM 194  C CA  . LEU A 1 29  ? 6.468   41.311   -34.769 1.00 88.86 29  A 1 
ATOM 195  C C   . LEU A 1 29  ? 6.098   40.335   -33.647 1.00 90.03 29  A 1 
ATOM 196  O O   . LEU A 1 29  ? 4.980   40.388   -33.143 1.00 88.73 29  A 1 
ATOM 197  C CB  . LEU A 1 29  ? 6.316   40.631   -36.142 1.00 88.49 29  A 1 
ATOM 198  C CG  . LEU A 1 29  ? 6.252   41.612   -37.325 1.00 86.60 29  A 1 
ATOM 199  C CD1 . LEU A 1 29  ? 6.420   40.840   -38.633 1.00 78.25 29  A 1 
ATOM 200  C CD2 . LEU A 1 29  ? 4.912   42.343   -37.375 1.00 79.57 29  A 1 
ATOM 201  N N   . LYS A 1 30  ? 7.031   39.473   -33.203 1.00 88.82 30  A 1 
ATOM 202  C CA  . LYS A 1 30  ? 6.847   38.603   -32.041 1.00 88.67 30  A 1 
ATOM 203  C C   . LYS A 1 30  ? 6.640   39.423   -30.765 1.00 89.09 30  A 1 
ATOM 204  O O   . LYS A 1 30  ? 5.716   39.143   -30.006 1.00 88.54 30  A 1 
ATOM 205  C CB  . LYS A 1 30  ? 8.052   37.658   -31.914 1.00 87.02 30  A 1 
ATOM 206  C CG  . LYS A 1 30  ? 8.009   36.773   -30.653 1.00 84.18 30  A 1 
ATOM 207  C CD  . LYS A 1 30  ? 9.389   36.175   -30.376 1.00 81.33 30  A 1 
ATOM 208  C CE  . LYS A 1 30  ? 9.435   35.517   -28.993 1.00 74.67 30  A 1 
ATOM 209  N NZ  . LYS A 1 30  ? 10.819  35.133   -28.636 1.00 69.17 30  A 1 
ATOM 210  N N   . GLU A 1 31  ? 7.464   40.441   -30.512 1.00 89.42 31  A 1 
ATOM 211  C CA  . GLU A 1 31  ? 7.330   41.299   -29.329 1.00 88.89 31  A 1 
ATOM 212  C C   . GLU A 1 31  ? 6.006   42.073   -29.330 1.00 89.38 31  A 1 
ATOM 213  O O   . GLU A 1 31  ? 5.366   42.222   -28.288 1.00 87.53 31  A 1 
ATOM 214  C CB  . GLU A 1 31  ? 8.485   42.288   -29.240 1.00 87.84 31  A 1 
ATOM 215  C CG  . GLU A 1 31  ? 9.791   41.618   -28.811 1.00 80.40 31  A 1 
ATOM 216  C CD  . GLU A 1 31  ? 10.927  42.628   -28.596 1.00 72.81 31  A 1 
ATOM 217  O OE1 . GLU A 1 31  ? 12.061  42.149   -28.351 1.00 64.29 31  A 1 
ATOM 218  O OE2 . GLU A 1 31  ? 10.648  43.848   -28.640 1.00 65.07 31  A 1 
ATOM 219  N N   . GLN A 1 32  ? 5.570   42.546   -30.506 1.00 90.87 32  A 1 
ATOM 220  C CA  . GLN A 1 32  ? 4.269   43.183   -30.662 1.00 90.78 32  A 1 
ATOM 221  C C   . GLN A 1 32  ? 3.130   42.198   -30.373 1.00 91.59 32  A 1 
ATOM 222  O O   . GLN A 1 32  ? 2.216   42.522   -29.616 1.00 89.39 32  A 1 
ATOM 223  C CB  . GLN A 1 32  ? 4.200   43.807   -32.062 1.00 89.66 32  A 1 
ATOM 224  C CG  . GLN A 1 32  ? 3.123   44.889   -32.153 1.00 79.31 32  A 1 
ATOM 225  C CD  . GLN A 1 32  ? 3.128   45.615   -33.503 1.00 74.48 32  A 1 
ATOM 226  O OE1 . GLN A 1 32  ? 3.703   45.176   -34.477 1.00 66.83 32  A 1 
ATOM 227  N NE2 . GLN A 1 32  ? 2.473   46.746   -33.613 1.00 64.18 32  A 1 
ATOM 228  N N   . GLY A 1 33  ? 3.223   40.981   -30.878 1.00 89.97 33  A 1 
ATOM 229  C CA  . GLY A 1 33  ? 2.319   39.879   -30.558 1.00 89.06 33  A 1 
ATOM 230  C C   . GLY A 1 33  ? 2.272   39.564   -29.065 1.00 90.18 33  A 1 
ATOM 231  O O   . GLY A 1 33  ? 1.192   39.448   -28.495 1.00 88.71 33  A 1 
ATOM 232  N N   . ASN A 1 34  ? 3.425   39.530   -28.390 1.00 90.50 34  A 1 
ATOM 233  C CA  . ASN A 1 34  ? 3.502   39.305   -26.951 1.00 89.43 34  A 1 
ATOM 234  C C   . ASN A 1 34  ? 2.765   40.402   -26.149 1.00 89.55 34  A 1 
ATOM 235  O O   . ASN A 1 34  ? 2.027   40.085   -25.220 1.00 87.97 34  A 1 
ATOM 236  C CB  . ASN A 1 34  ? 4.977   39.230   -26.507 1.00 88.26 34  A 1 
ATOM 237  C CG  . ASN A 1 34  ? 5.729   37.999   -26.978 1.00 87.00 34  A 1 
ATOM 238  O OD1 . ASN A 1 34  ? 5.213   37.023   -27.476 1.00 79.07 34  A 1 
ATOM 239  N ND2 . ASN A 1 34  ? 7.033   38.001   -26.775 1.00 78.64 34  A 1 
ATOM 240  N N   . ARG A 1 35  ? 2.922   41.687   -26.522 1.00 89.92 35  A 1 
ATOM 241  C CA  . ARG A 1 35  ? 2.187   42.793   -25.874 1.00 89.43 35  A 1 
ATOM 242  C C   . ARG A 1 35  ? 0.682   42.667   -26.069 1.00 90.29 35  A 1 
ATOM 243  O O   . ARG A 1 35  ? -0.073  42.861   -25.119 1.00 87.36 35  A 1 
ATOM 244  C CB  . ARG A 1 35  ? 2.675   44.149   -26.396 1.00 88.85 35  A 1 
ATOM 245  C CG  . ARG A 1 35  ? 4.092   44.505   -25.917 1.00 80.86 35  A 1 
ATOM 246  C CD  . ARG A 1 35  ? 4.503   45.883   -26.425 1.00 78.51 35  A 1 
ATOM 247  N NE  . ARG A 1 35  ? 5.846   45.868   -27.023 1.00 69.62 35  A 1 
ATOM 248  C CZ  . ARG A 1 35  ? 6.487   46.905   -27.554 1.00 61.60 35  A 1 
ATOM 249  N NH1 . ARG A 1 35  ? 5.982   48.113   -27.559 1.00 54.91 35  A 1 
ATOM 250  N NH2 . ARG A 1 35  ? 7.658   46.728   -28.105 1.00 55.42 35  A 1 
ATOM 251  N N   . LEU A 1 36  ? 0.238   42.323   -27.278 1.00 90.51 36  A 1 
ATOM 252  C CA  . LEU A 1 36  ? -1.175  42.093   -27.571 1.00 89.49 36  A 1 
ATOM 253  C C   . LEU A 1 36  ? -1.728  40.895   -26.785 1.00 90.38 36  A 1 
ATOM 254  O O   . LEU A 1 36  ? -2.829  40.973   -26.239 1.00 88.34 36  A 1 
ATOM 255  C CB  . LEU A 1 36  ? -1.360  41.887   -29.083 1.00 89.23 36  A 1 
ATOM 256  C CG  . LEU A 1 36  ? -1.142  43.162   -29.921 1.00 88.19 36  A 1 
ATOM 257  C CD1 . LEU A 1 36  ? -1.038  42.790   -31.391 1.00 80.31 36  A 1 
ATOM 258  C CD2 . LEU A 1 36  ? -2.310  44.151   -29.765 1.00 80.77 36  A 1 
ATOM 259  N N   . PHE A 1 37  ? -0.952  39.806   -26.643 1.00 90.67 37  A 1 
ATOM 260  C CA  . PHE A 1 37  ? -1.319  38.625   -25.853 1.00 89.40 37  A 1 
ATOM 261  C C   . PHE A 1 37  ? -1.503  38.967   -24.373 1.00 89.43 37  A 1 
ATOM 262  O O   . PHE A 1 37  ? -2.536  38.615   -23.793 1.00 88.00 37  A 1 
ATOM 263  C CB  . PHE A 1 37  ? -0.260  37.533   -26.046 1.00 88.72 37  A 1 
ATOM 264  C CG  . PHE A 1 37  ? -0.606  36.256   -25.323 1.00 88.89 37  A 1 
ATOM 265  C CD1 . PHE A 1 37  ? -0.199  36.048   -23.993 1.00 81.21 37  A 1 
ATOM 266  C CD2 . PHE A 1 37  ? -1.400  35.279   -25.962 1.00 81.77 37  A 1 
ATOM 267  C CE1 . PHE A 1 37  ? -0.586  34.886   -23.296 1.00 80.77 37  A 1 
ATOM 268  C CE2 . PHE A 1 37  ? -1.791  34.119   -25.274 1.00 79.58 37  A 1 
ATOM 269  C CZ  . PHE A 1 37  ? -1.383  33.928   -23.942 1.00 84.31 37  A 1 
ATOM 270  N N   . VAL A 1 38  ? -0.560  39.727   -23.772 1.00 89.47 38  A 1 
ATOM 271  C CA  . VAL A 1 38  ? -0.685  40.208   -22.382 1.00 87.60 38  A 1 
ATOM 272  C C   . VAL A 1 38  ? -1.931  41.085   -22.213 1.00 88.23 38  A 1 
ATOM 273  O O   . VAL A 1 38  ? -2.644  40.967   -21.213 1.00 86.12 38  A 1 
ATOM 274  C CB  . VAL A 1 38  ? 0.593   40.958   -21.950 1.00 86.10 38  A 1 
ATOM 275  C CG1 . VAL A 1 38  ? 0.456   41.629   -20.585 1.00 78.39 38  A 1 
ATOM 276  C CG2 . VAL A 1 38  ? 1.784   39.991   -21.856 1.00 77.39 38  A 1 
ATOM 277  N N   . GLY A 1 39  ? -2.259  41.895   -23.210 1.00 88.71 39  A 1 
ATOM 278  C CA  . GLY A 1 39  ? -3.499  42.671   -23.282 1.00 87.39 39  A 1 
ATOM 279  C C   . GLY A 1 39  ? -4.765  41.848   -23.574 1.00 88.38 39  A 1 
ATOM 280  O O   . GLY A 1 39  ? -5.824  42.433   -23.786 1.00 84.11 39  A 1 
ATOM 281  N N   . ARG A 1 40  ? -4.676  40.521   -23.609 1.00 86.56 40  A 1 
ATOM 282  C CA  . ARG A 1 40  ? -5.755  39.568   -23.947 1.00 87.10 40  A 1 
ATOM 283  C C   . ARG A 1 40  ? -6.360  39.759   -25.348 1.00 89.07 40  A 1 
ATOM 284  O O   . ARG A 1 40  ? -7.445  39.252   -25.625 1.00 85.05 40  A 1 
ATOM 285  C CB  . ARG A 1 40  ? -6.835  39.536   -22.852 1.00 84.50 40  A 1 
ATOM 286  C CG  . ARG A 1 40  ? -6.292  39.213   -21.452 1.00 80.54 40  A 1 
ATOM 287  C CD  . ARG A 1 40  ? -7.463  39.100   -20.471 1.00 73.69 40  A 1 
ATOM 288  N NE  . ARG A 1 40  ? -7.009  38.743   -19.119 1.00 66.41 40  A 1 
ATOM 289  C CZ  . ARG A 1 40  ? -7.790  38.429   -18.086 1.00 57.32 40  A 1 
ATOM 290  N NH1 . ARG A 1 40  ? -9.095  38.424   -18.190 1.00 53.25 40  A 1 
ATOM 291  N NH2 . ARG A 1 40  ? -7.264  38.111   -16.939 1.00 52.93 40  A 1 
ATOM 292  N N   . LYS A 1 41  ? -5.654  40.438   -26.248 1.00 89.07 41  A 1 
ATOM 293  C CA  . LYS A 1 41  ? -6.048  40.620   -27.647 1.00 89.07 41  A 1 
ATOM 294  C C   . LYS A 1 41  ? -5.549  39.447   -28.498 1.00 90.59 41  A 1 
ATOM 295  O O   . LYS A 1 41  ? -4.659  39.587   -29.325 1.00 87.42 41  A 1 
ATOM 296  C CB  . LYS A 1 41  ? -5.562  41.975   -28.146 1.00 87.40 41  A 1 
ATOM 297  C CG  . LYS A 1 41  ? -6.301  43.134   -27.453 1.00 83.31 41  A 1 
ATOM 298  C CD  . LYS A 1 41  ? -6.385  44.321   -28.413 1.00 75.37 41  A 1 
ATOM 299  C CE  . LYS A 1 41  ? -7.367  45.379   -27.906 1.00 68.34 41  A 1 
ATOM 300  N NZ  . LYS A 1 41  ? -7.928  46.120   -29.063 1.00 58.89 41  A 1 
ATOM 301  N N   . TYR A 1 42  ? -6.111  38.275   -28.254 1.00 91.61 42  A 1 
ATOM 302  C CA  . TYR A 1 42  ? -5.653  37.032   -28.864 1.00 91.89 42  A 1 
ATOM 303  C C   . TYR A 1 42  ? -5.739  37.009   -30.395 1.00 92.64 42  A 1 
ATOM 304  O O   . TYR A 1 42  ? -4.761  36.589   -31.016 1.00 90.74 42  A 1 
ATOM 305  C CB  . TYR A 1 42  ? -6.387  35.836   -28.248 1.00 90.40 42  A 1 
ATOM 306  C CG  . TYR A 1 42  ? -6.349  35.785   -26.735 1.00 89.58 42  A 1 
ATOM 307  C CD1 . TYR A 1 42  ? -5.113  35.749   -26.048 1.00 79.57 42  A 1 
ATOM 308  C CD2 . TYR A 1 42  ? -7.548  35.778   -25.997 1.00 79.66 42  A 1 
ATOM 309  C CE1 . TYR A 1 42  ? -5.081  35.712   -24.642 1.00 78.77 42  A 1 
ATOM 310  C CE2 . TYR A 1 42  ? -7.524  35.740   -24.589 1.00 77.65 42  A 1 
ATOM 311  C CZ  . TYR A 1 42  ? -6.293  35.709   -23.916 1.00 85.02 42  A 1 
ATOM 312  O OH  . TYR A 1 42  ? -6.266  35.671   -22.541 1.00 83.34 42  A 1 
ATOM 313  N N   . PRO A 1 43  ? -6.804  37.504   -31.060 1.00 91.89 43  A 1 
ATOM 314  C CA  . PRO A 1 43  ? -6.868  37.540   -32.518 1.00 91.15 43  A 1 
ATOM 315  C C   . PRO A 1 43  ? -5.775  38.412   -33.138 1.00 91.62 43  A 1 
ATOM 316  O O   . PRO A 1 43  ? -5.110  38.014   -34.093 1.00 90.06 43  A 1 
ATOM 317  C CB  . PRO A 1 43  ? -8.274  38.055   -32.860 1.00 90.04 43  A 1 
ATOM 318  C CG  . PRO A 1 43  ? -9.090  37.782   -31.601 1.00 87.78 43  A 1 
ATOM 319  C CD  . PRO A 1 43  ? -8.071  37.953   -30.485 1.00 90.58 43  A 1 
ATOM 320  N N   . GLU A 1 44  ? -5.542  39.592   -32.572 1.00 91.03 44  A 1 
ATOM 321  C CA  . GLU A 1 44  ? -4.512  40.505   -33.065 1.00 90.85 44  A 1 
ATOM 322  C C   . GLU A 1 44  ? -3.099  39.978   -32.777 1.00 91.26 44  A 1 
ATOM 323  O O   . GLU A 1 44  ? -2.209  40.109   -33.612 1.00 88.79 44  A 1 
ATOM 324  C CB  . GLU A 1 44  ? -4.700  41.915   -32.469 1.00 90.10 44  A 1 
ATOM 325  C CG  . GLU A 1 44  ? -6.072  42.563   -32.758 1.00 84.95 44  A 1 
ATOM 326  C CD  . GLU A 1 44  ? -7.039  42.452   -31.575 1.00 79.50 44  A 1 
ATOM 327  O OE1 . GLU A 1 44  ? -7.632  43.501   -31.195 1.00 69.19 44  A 1 
ATOM 328  O OE2 . GLU A 1 44  ? -7.175  41.356   -30.990 1.00 70.53 44  A 1 
ATOM 329  N N   . ALA A 1 45  ? -2.901  39.333   -31.636 1.00 91.55 45  A 1 
ATOM 330  C CA  . ALA A 1 45  ? -1.643  38.665   -31.312 1.00 91.31 45  A 1 
ATOM 331  C C   . ALA A 1 45  ? -1.342  37.528   -32.299 1.00 91.94 45  A 1 
ATOM 332  O O   . ALA A 1 45  ? -0.238  37.473   -32.843 1.00 90.81 45  A 1 
ATOM 333  C CB  . ALA A 1 45  ? -1.704  38.162   -29.868 1.00 90.84 45  A 1 
ATOM 334  N N   . ALA A 1 46  ? -2.327  36.683   -32.611 1.00 91.70 46  A 1 
ATOM 335  C CA  . ALA A 1 46  ? -2.190  35.611   -33.598 1.00 91.72 46  A 1 
ATOM 336  C C   . ALA A 1 46  ? -1.820  36.161   -34.982 1.00 92.11 46  A 1 
ATOM 337  O O   . ALA A 1 46  ? -0.913  35.644   -35.632 1.00 90.55 46  A 1 
ATOM 338  C CB  . ALA A 1 46  ? -3.495  34.807   -33.638 1.00 90.95 46  A 1 
ATOM 339  N N   . ALA A 1 47  ? -2.435  37.264   -35.406 1.00 92.53 47  A 1 
ATOM 340  C CA  . ALA A 1 47  ? -2.103  37.928   -36.669 1.00 92.00 47  A 1 
ATOM 341  C C   . ALA A 1 47  ? -0.670  38.506   -36.685 1.00 92.22 47  A 1 
ATOM 342  O O   . ALA A 1 47  ? -0.003  38.484   -37.723 1.00 90.67 47  A 1 
ATOM 343  C CB  . ALA A 1 47  ? -3.148  39.011   -36.933 1.00 91.31 47  A 1 
ATOM 344  N N   . CYS A 1 48  ? -0.160  39.014   -35.554 1.00 92.09 48  A 1 
ATOM 345  C CA  . CYS A 1 48  ? 1.233   39.427   -35.422 1.00 91.96 48  A 1 
ATOM 346  C C   . CYS A 1 48  ? 2.205   38.243   -35.525 1.00 92.66 48  A 1 
ATOM 347  O O   . CYS A 1 48  ? 3.177   38.319   -36.271 1.00 91.00 48  A 1 
ATOM 348  C CB  . CYS A 1 48  ? 1.438   40.197   -34.112 1.00 90.37 48  A 1 
ATOM 349  S SG  . CYS A 1 48  ? 0.858   41.909   -34.302 1.00 83.37 48  A 1 
ATOM 350  N N   . TYR A 1 49  ? 1.921   37.132   -34.839 1.00 92.67 49  A 1 
ATOM 351  C CA  . TYR A 1 49  ? 2.728   35.914   -34.955 1.00 92.88 49  A 1 
ATOM 352  C C   . TYR A 1 49  ? 2.674   35.327   -36.364 1.00 93.01 49  A 1 
ATOM 353  O O   . TYR A 1 49  ? 3.709   34.912   -36.886 1.00 91.70 49  A 1 
ATOM 354  C CB  . TYR A 1 49  ? 2.301   34.884   -33.910 1.00 92.46 49  A 1 
ATOM 355  C CG  . TYR A 1 49  ? 2.477   35.313   -32.471 1.00 92.34 49  A 1 
ATOM 356  C CD1 . TYR A 1 49  ? 3.702   35.824   -32.007 1.00 83.97 49  A 1 
ATOM 357  C CD2 . TYR A 1 49  ? 1.397   35.191   -31.559 1.00 83.90 49  A 1 
ATOM 358  C CE1 . TYR A 1 49  ? 3.857   36.230   -30.663 1.00 82.45 49  A 1 
ATOM 359  C CE2 . TYR A 1 49  ? 1.543   35.583   -30.223 1.00 81.71 49  A 1 
ATOM 360  C CZ  . TYR A 1 49  ? 2.768   36.103   -29.781 1.00 89.85 49  A 1 
ATOM 361  O OH  . TYR A 1 49  ? 2.896   36.503   -28.468 1.00 88.46 49  A 1 
ATOM 362  N N   . GLY A 1 50  ? 1.536   35.382   -37.040 1.00 92.73 50  A 1 
ATOM 363  C CA  . GLY A 1 50  ? 1.408   34.987   -38.439 1.00 92.21 50  A 1 
ATOM 364  C C   . GLY A 1 50  ? 2.324   35.782   -39.372 1.00 92.60 50  A 1 
ATOM 365  O O   . GLY A 1 50  ? 3.041   35.204   -40.188 1.00 91.32 50  A 1 
ATOM 366  N N   . ARG A 1 51  ? 2.408   37.116   -39.173 1.00 91.70 51  A 1 
ATOM 367  C CA  . ARG A 1 51  ? 3.361   37.960   -39.919 1.00 91.35 51  A 1 
ATOM 368  C C   . ARG A 1 51  ? 4.820   37.640   -39.586 1.00 91.52 51  A 1 
ATOM 369  O O   . ARG A 1 51  ? 5.657   37.659   -40.490 1.00 88.95 51  A 1 
ATOM 370  C CB  . ARG A 1 51  ? 3.038   39.438   -39.664 1.00 90.72 51  A 1 
ATOM 371  C CG  . ARG A 1 51  ? 1.803   39.896   -40.460 1.00 85.15 51  A 1 
ATOM 372  C CD  . ARG A 1 51  ? 1.499   41.382   -40.249 1.00 81.49 51  A 1 
ATOM 373  N NE  . ARG A 1 51  ? 0.746   41.623   -39.010 1.00 72.22 51  A 1 
ATOM 374  C CZ  . ARG A 1 51  ? 0.319   42.806   -38.564 1.00 64.67 51  A 1 
ATOM 375  N NH1 . ARG A 1 51  ? 0.613   43.913   -39.188 1.00 58.33 51  A 1 
ATOM 376  N NH2 . ARG A 1 51  ? -0.416  42.882   -37.489 1.00 57.05 51  A 1 
ATOM 377  N N   . ALA A 1 52  ? 5.136   37.319   -38.350 1.00 91.48 52  A 1 
ATOM 378  C CA  . ALA A 1 52  ? 6.472   36.875   -37.959 1.00 90.75 52  A 1 
ATOM 379  C C   . ALA A 1 52  ? 6.856   35.547   -38.634 1.00 91.33 52  A 1 
ATOM 380  O O   . ALA A 1 52  ? 7.957   35.436   -39.181 1.00 89.74 52  A 1 
ATOM 381  C CB  . ALA A 1 52  ? 6.544   36.767   -36.428 1.00 90.27 52  A 1 
ATOM 382  N N   . ILE A 1 53  ? 5.923   34.563   -38.678 1.00 91.42 53  A 1 
ATOM 383  C CA  . ILE A 1 53  ? 6.089   33.277   -39.375 1.00 91.29 53  A 1 
ATOM 384  C C   . ILE A 1 53  ? 6.324   33.488   -40.866 1.00 90.93 53  A 1 
ATOM 385  O O   . ILE A 1 53  ? 7.247   32.910   -41.422 1.00 89.36 53  A 1 
ATOM 386  C CB  . ILE A 1 53  ? 4.856   32.371   -39.122 1.00 90.91 53  A 1 
ATOM 387  C CG1 . ILE A 1 53  ? 4.856   31.889   -37.653 1.00 86.75 53  A 1 
ATOM 388  C CG2 . ILE A 1 53  ? 4.836   31.167   -40.075 1.00 86.51 53  A 1 
ATOM 389  C CD1 . ILE A 1 53  ? 3.493   31.335   -37.181 1.00 83.82 53  A 1 
ATOM 390  N N   . THR A 1 54  ? 5.558   34.376   -41.511 1.00 92.24 54  A 1 
ATOM 391  C CA  . THR A 1 54  ? 5.748   34.687   -42.935 1.00 91.37 54  A 1 
ATOM 392  C C   . THR A 1 54  ? 7.148   35.236   -43.223 1.00 91.04 54  A 1 
ATOM 393  O O   . THR A 1 54  ? 7.705   34.971   -44.287 1.00 88.74 54  A 1 
ATOM 394  C CB  . THR A 1 54  ? 4.695   35.692   -43.421 1.00 90.20 54  A 1 
ATOM 395  O OG1 . THR A 1 54  ? 3.395   35.276   -43.075 1.00 82.16 54  A 1 
ATOM 396  C CG2 . THR A 1 54  ? 4.689   35.861   -44.944 1.00 78.87 54  A 1 
ATOM 397  N N   . ARG A 1 55  ? 7.750   35.984   -42.272 1.00 91.30 55  A 1 
ATOM 398  C CA  . ARG A 1 55  ? 9.127   36.487   -42.403 1.00 90.45 55  A 1 
ATOM 399  C C   . ARG A 1 55  ? 10.194  35.442   -42.108 1.00 90.84 55  A 1 
ATOM 400  O O   . ARG A 1 55  ? 11.231  35.447   -42.752 1.00 87.19 55  A 1 
ATOM 401  C CB  . ARG A 1 55  ? 9.341   37.681   -41.487 1.00 88.90 55  A 1 
ATOM 402  C CG  . ARG A 1 55  ? 8.788   38.939   -42.146 1.00 82.13 55  A 1 
ATOM 403  C CD  . ARG A 1 55  ? 9.301   40.156   -41.388 1.00 77.78 55  A 1 
ATOM 404  N NE  . ARG A 1 55  ? 9.090   41.356   -42.184 1.00 70.49 55  A 1 
ATOM 405  C CZ  . ARG A 1 55  ? 9.825   42.449   -42.161 1.00 63.80 55  A 1 
ATOM 406  N NH1 . ARG A 1 55  ? 10.748  42.657   -41.268 1.00 56.85 55  A 1 
ATOM 407  N NH2 . ARG A 1 55  ? 9.644   43.337   -43.065 1.00 56.64 55  A 1 
ATOM 408  N N   . ASN A 1 56  ? 9.961   34.588   -41.119 1.00 89.57 56  A 1 
ATOM 409  C CA  . ASN A 1 56  ? 10.869  33.506   -40.764 1.00 89.85 56  A 1 
ATOM 410  C C   . ASN A 1 56  ? 10.076  32.270   -40.305 1.00 90.67 56  A 1 
ATOM 411  O O   . ASN A 1 56  ? 9.768   32.139   -39.122 1.00 88.50 56  A 1 
ATOM 412  C CB  . ASN A 1 56  ? 11.876  33.989   -39.716 1.00 87.94 56  A 1 
ATOM 413  C CG  . ASN A 1 56  ? 12.965  32.958   -39.475 1.00 86.75 56  A 1 
ATOM 414  O OD1 . ASN A 1 56  ? 12.954  31.861   -40.014 1.00 79.42 56  A 1 
ATOM 415  N ND2 . ASN A 1 56  ? 13.948  33.290   -38.676 1.00 78.90 56  A 1 
ATOM 416  N N   . PRO A 1 57  ? 9.768   31.352   -41.241 1.00 90.84 57  A 1 
ATOM 417  C CA  . PRO A 1 57  ? 8.957   30.170   -40.937 1.00 90.12 57  A 1 
ATOM 418  C C   . PRO A 1 57  ? 9.712   29.065   -40.183 1.00 90.53 57  A 1 
ATOM 419  O O   . PRO A 1 57  ? 9.118   28.035   -39.880 1.00 87.50 57  A 1 
ATOM 420  C CB  . PRO A 1 57  ? 8.455   29.689   -42.302 1.00 88.91 57  A 1 
ATOM 421  C CG  . PRO A 1 57  ? 9.588   30.086   -43.254 1.00 86.76 57  A 1 
ATOM 422  C CD  . PRO A 1 57  ? 10.075  31.420   -42.661 1.00 89.90 57  A 1 
ATOM 423  N N   . LEU A 1 58  ? 10.994  29.256   -39.865 1.00 90.39 58  A 1 
ATOM 424  C CA  . LEU A 1 58  ? 11.855  28.245   -39.239 1.00 90.38 58  A 1 
ATOM 425  C C   . LEU A 1 58  ? 12.012  28.419   -37.718 1.00 90.67 58  A 1 
ATOM 426  O O   . LEU A 1 58  ? 12.874  27.795   -37.108 1.00 87.06 58  A 1 
ATOM 427  C CB  . LEU A 1 58  ? 13.223  28.217   -39.949 1.00 88.50 58  A 1 
ATOM 428  C CG  . LEU A 1 58  ? 13.176  27.866   -41.452 1.00 85.70 58  A 1 
ATOM 429  C CD1 . LEU A 1 58  ? 14.589  27.960   -42.028 1.00 78.00 58  A 1 
ATOM 430  C CD2 . LEU A 1 58  ? 12.646  26.454   -41.692 1.00 78.42 58  A 1 
ATOM 431  N N   . VAL A 1 59  ? 11.198  29.272   -37.081 1.00 90.63 59  A 1 
ATOM 432  C CA  . VAL A 1 59  ? 11.282  29.546   -35.645 1.00 90.79 59  A 1 
ATOM 433  C C   . VAL A 1 59  ? 10.084  28.924   -34.921 1.00 91.61 59  A 1 
ATOM 434  O O   . VAL A 1 59  ? 8.989   29.483   -34.929 1.00 89.89 59  A 1 
ATOM 435  C CB  . VAL A 1 59  ? 11.414  31.050   -35.366 1.00 88.76 59  A 1 
ATOM 436  C CG1 . VAL A 1 59  ? 11.571  31.330   -33.864 1.00 81.49 59  A 1 
ATOM 437  C CG2 . VAL A 1 59  ? 12.635  31.650   -36.068 1.00 80.44 59  A 1 
ATOM 438  N N   . ALA A 1 60  ? 10.309  27.813   -34.229 1.00 91.27 60  A 1 
ATOM 439  C CA  . ALA A 1 60  ? 9.274   27.073   -33.507 1.00 91.24 60  A 1 
ATOM 440  C C   . ALA A 1 60  ? 8.455   27.941   -32.530 1.00 91.79 60  A 1 
ATOM 441  O O   . ALA A 1 60  ? 7.230   27.837   -32.462 1.00 89.99 60  A 1 
ATOM 442  C CB  . ALA A 1 60  ? 9.955   25.918   -32.755 1.00 89.71 60  A 1 
ATOM 443  N N   . VAL A 1 61  ? 9.109   28.878   -31.829 1.00 91.61 61  A 1 
ATOM 444  C CA  . VAL A 1 61  ? 8.464   29.781   -30.852 1.00 91.35 61  A 1 
ATOM 445  C C   . VAL A 1 61  ? 7.347   30.634   -31.467 1.00 92.03 61  A 1 
ATOM 446  O O   . VAL A 1 61  ? 6.408   30.998   -30.762 1.00 90.87 61  A 1 
ATOM 447  C CB  . VAL A 1 61  ? 9.515   30.686   -30.184 1.00 89.30 61  A 1 
ATOM 448  C CG1 . VAL A 1 61  ? 8.905   31.697   -29.198 1.00 78.00 61  A 1 
ATOM 449  C CG2 . VAL A 1 61  ? 10.539  29.856   -29.393 1.00 76.95 61  A 1 
ATOM 450  N N   . TYR A 1 62  ? 7.407   30.975   -32.759 1.00 91.56 62  A 1 
ATOM 451  C CA  . TYR A 1 62  ? 6.333   31.732   -33.403 1.00 91.83 62  A 1 
ATOM 452  C C   . TYR A 1 62  ? 5.072   30.883   -33.550 1.00 92.37 62  A 1 
ATOM 453  O O   . TYR A 1 62  ? 3.973   31.377   -33.291 1.00 90.46 62  A 1 
ATOM 454  C CB  . TYR A 1 62  ? 6.784   32.293   -34.753 1.00 91.24 62  A 1 
ATOM 455  C CG  . TYR A 1 62  ? 7.978   33.231   -34.736 1.00 90.49 62  A 1 
ATOM 456  C CD1 . TYR A 1 62  ? 8.393   33.904   -33.564 1.00 81.65 62  A 1 
ATOM 457  C CD2 . TYR A 1 62  ? 8.707   33.449   -35.936 1.00 81.69 62  A 1 
ATOM 458  C CE1 . TYR A 1 62  ? 9.513   34.751   -33.574 1.00 80.91 62  A 1 
ATOM 459  C CE2 . TYR A 1 62  ? 9.820   34.290   -35.953 1.00 80.09 62  A 1 
ATOM 460  C CZ  . TYR A 1 62  ? 10.232  34.936   -34.773 1.00 86.50 62  A 1 
ATOM 461  O OH  . TYR A 1 62  ? 11.336  35.735   -34.783 1.00 85.23 62  A 1 
ATOM 462  N N   . TYR A 1 63  ? 5.239   29.609   -33.875 1.00 92.78 63  A 1 
ATOM 463  C CA  . TYR A 1 63  ? 4.136   28.660   -33.980 1.00 93.04 63  A 1 
ATOM 464  C C   . TYR A 1 63  ? 3.535   28.343   -32.604 1.00 93.58 63  A 1 
ATOM 465  O O   . TYR A 1 63  ? 2.325   28.458   -32.456 1.00 92.14 63  A 1 
ATOM 466  C CB  . TYR A 1 63  ? 4.600   27.381   -34.679 1.00 92.42 63  A 1 
ATOM 467  C CG  . TYR A 1 63  ? 5.015   27.588   -36.123 1.00 92.51 63  A 1 
ATOM 468  C CD1 . TYR A 1 63  ? 4.056   27.563   -37.151 1.00 83.72 63  A 1 
ATOM 469  C CD2 . TYR A 1 63  ? 6.367   27.811   -36.442 1.00 83.99 63  A 1 
ATOM 470  C CE1 . TYR A 1 63  ? 4.436   27.741   -38.486 1.00 83.29 63  A 1 
ATOM 471  C CE2 . TYR A 1 63  ? 6.759   28.000   -37.783 1.00 82.31 63  A 1 
ATOM 472  C CZ  . TYR A 1 63  ? 5.793   27.964   -38.801 1.00 89.44 63  A 1 
ATOM 473  O OH  . TYR A 1 63  ? 6.174   28.143   -40.107 1.00 88.27 63  A 1 
ATOM 474  N N   . THR A 1 64  ? 4.349   28.076   -31.578 1.00 93.07 64  A 1 
ATOM 475  C CA  . THR A 1 64  ? 3.825   27.810   -30.226 1.00 92.60 64  A 1 
ATOM 476  C C   . THR A 1 64  ? 3.107   29.017   -29.631 1.00 92.70 64  A 1 
ATOM 477  O O   . THR A 1 64  ? 2.056   28.865   -29.004 1.00 91.44 64  A 1 
ATOM 478  C CB  . THR A 1 64  ? 4.917   27.347   -29.249 1.00 91.86 64  A 1 
ATOM 479  O OG1 . THR A 1 64  ? 5.971   28.279   -29.158 1.00 82.36 64  A 1 
ATOM 480  C CG2 . THR A 1 64  ? 5.528   26.012   -29.666 1.00 81.79 64  A 1 
ATOM 481  N N   . ASN A 1 65  ? 3.600   30.224   -29.860 1.00 92.61 65  A 1 
ATOM 482  C CA  . ASN A 1 65  ? 2.913   31.430   -29.403 1.00 92.04 65  A 1 
ATOM 483  C C   . ASN A 1 65  ? 1.579   31.635   -30.131 1.00 92.14 65  A 1 
ATOM 484  O O   . ASN A 1 65  ? 0.592   32.018   -29.500 1.00 90.85 65  A 1 
ATOM 485  C CB  . ASN A 1 65  ? 3.828   32.646   -29.598 1.00 91.47 65  A 1 
ATOM 486  C CG  . ASN A 1 65  ? 4.971   32.747   -28.601 1.00 89.89 65  A 1 
ATOM 487  O OD1 . ASN A 1 65  ? 5.133   32.013   -27.656 1.00 81.10 65  A 1 
ATOM 488  N ND2 . ASN A 1 65  ? 5.811   33.743   -28.771 1.00 80.14 65  A 1 
ATOM 489  N N   . ARG A 1 66  ? 1.517   31.371   -31.449 1.00 91.81 66  A 1 
ATOM 490  C CA  . ARG A 1 66  ? 0.270   31.456   -32.213 1.00 92.08 66  A 1 
ATOM 491  C C   . ARG A 1 66  ? -0.716  30.358   -31.810 1.00 92.11 66  A 1 
ATOM 492  O O   . ARG A 1 66  ? -1.892  30.654   -31.631 1.00 91.34 66  A 1 
ATOM 493  C CB  . ARG A 1 66  ? 0.580   31.445   -33.718 1.00 90.98 66  A 1 
ATOM 494  C CG  . ARG A 1 66  ? -0.659  31.848   -34.534 1.00 88.58 66  A 1 
ATOM 495  C CD  . ARG A 1 66  ? -0.340  32.040   -36.019 1.00 89.24 66  A 1 
ATOM 496  N NE  . ARG A 1 66  ? -0.034  30.775   -36.680 1.00 86.58 66  A 1 
ATOM 497  C CZ  . ARG A 1 66  ? 0.197   30.590   -37.982 1.00 88.32 66  A 1 
ATOM 498  N NH1 . ARG A 1 66  ? 0.193   31.586   -38.820 1.00 78.96 66  A 1 
ATOM 499  N NH2 . ARG A 1 66  ? 0.439   29.403   -38.434 1.00 79.79 66  A 1 
ATOM 500  N N   . ALA A 1 67  ? -0.226  29.136   -31.559 1.00 92.93 67  A 1 
ATOM 501  C CA  . ALA A 1 67  ? -1.030  28.029   -31.036 1.00 92.67 67  A 1 
ATOM 502  C C   . ALA A 1 67  ? -1.686  28.386   -29.702 1.00 92.83 67  A 1 
ATOM 503  O O   . ALA A 1 67  ? -2.880  28.174   -29.527 1.00 91.61 67  A 1 
ATOM 504  C CB  . ALA A 1 67  ? -0.126  26.801   -30.895 1.00 92.41 67  A 1 
ATOM 505  N N   . LEU A 1 68  ? -0.952  29.042   -28.787 1.00 92.71 68  A 1 
ATOM 506  C CA  . LEU A 1 68  ? -1.516  29.502   -27.520 1.00 91.57 68  A 1 
ATOM 507  C C   . LEU A 1 68  ? -2.618  30.556   -27.717 1.00 92.16 68  A 1 
ATOM 508  O O   . LEU A 1 68  ? -3.613  30.539   -26.994 1.00 91.13 68  A 1 
ATOM 509  C CB  . LEU A 1 68  ? -0.383  30.028   -26.624 1.00 90.50 68  A 1 
ATOM 510  C CG  . LEU A 1 68  ? -0.849  30.434   -25.212 1.00 85.72 68  A 1 
ATOM 511  C CD1 . LEU A 1 68  ? -1.442  29.273   -24.428 1.00 76.49 68  A 1 
ATOM 512  C CD2 . LEU A 1 68  ? 0.340   30.978   -24.421 1.00 76.38 68  A 1 
ATOM 513  N N   . CYS A 1 69  ? -2.486  31.461   -28.708 1.00 92.37 69  A 1 
ATOM 514  C CA  . CYS A 1 69  ? -3.558  32.382   -29.071 1.00 92.17 69  A 1 
ATOM 515  C C   . CYS A 1 69  ? -4.804  31.616   -29.549 1.00 92.32 69  A 1 
ATOM 516  O O   . CYS A 1 69  ? -5.901  31.884   -29.060 1.00 91.15 69  A 1 
ATOM 517  C CB  . CYS A 1 69  ? -3.091  33.374   -30.143 1.00 91.76 69  A 1 
ATOM 518  S SG  . CYS A 1 69  ? -1.785  34.460   -29.511 1.00 88.07 69  A 1 
ATOM 519  N N   . TYR A 1 70  ? -4.622  30.652   -30.446 1.00 93.45 70  A 1 
ATOM 520  C CA  . TYR A 1 70  ? -5.721  29.830   -30.950 1.00 93.16 70  A 1 
ATOM 521  C C   . TYR A 1 70  ? -6.394  29.004   -29.852 1.00 92.96 70  A 1 
ATOM 522  O O   . TYR A 1 70  ? -7.619  28.959   -29.799 1.00 91.39 70  A 1 
ATOM 523  C CB  . TYR A 1 70  ? -5.228  28.938   -32.088 1.00 93.04 70  A 1 
ATOM 524  C CG  . TYR A 1 70  ? -4.897  29.644   -33.384 1.00 92.47 70  A 1 
ATOM 525  C CD1 . TYR A 1 70  ? -5.725  30.664   -33.906 1.00 84.21 70  A 1 
ATOM 526  C CD2 . TYR A 1 70  ? -3.764  29.255   -34.129 1.00 84.37 70  A 1 
ATOM 527  C CE1 . TYR A 1 70  ? -5.441  31.278   -35.131 1.00 83.55 70  A 1 
ATOM 528  C CE2 . TYR A 1 70  ? -3.465  29.859   -35.360 1.00 82.83 70  A 1 
ATOM 529  C CZ  . TYR A 1 70  ? -4.309  30.873   -35.854 1.00 89.47 70  A 1 
ATOM 530  O OH  . TYR A 1 70  ? -4.023  31.465   -37.056 1.00 88.03 70  A 1 
ATOM 531  N N   . LEU A 1 71  ? -5.629  28.440   -28.918 1.00 92.46 71  A 1 
ATOM 532  C CA  . LEU A 1 71  ? -6.173  27.780   -27.723 1.00 91.25 71  A 1 
ATOM 533  C C   . LEU A 1 71  ? -7.063  28.719   -26.908 1.00 91.19 71  A 1 
ATOM 534  O O   . LEU A 1 71  ? -8.184  28.352   -26.554 1.00 89.69 71  A 1 
ATOM 535  C CB  . LEU A 1 71  ? -5.015  27.269   -26.849 1.00 90.74 71  A 1 
ATOM 536  C CG  . LEU A 1 71  ? -4.617  25.818   -27.160 1.00 86.08 71  A 1 
ATOM 537  C CD1 . LEU A 1 71  ? -3.255  25.520   -26.535 1.00 77.64 71  A 1 
ATOM 538  C CD2 . LEU A 1 71  ? -5.643  24.849   -26.582 1.00 78.24 71  A 1 
ATOM 539  N N   . LYS A 1 72  ? -6.611  29.971   -26.661 1.00 91.89 72  A 1 
ATOM 540  C CA  . LYS A 1 72  ? -7.412  30.969   -25.943 1.00 90.05 72  A 1 
ATOM 541  C C   . LYS A 1 72  ? -8.653  31.415   -26.714 1.00 90.68 72  A 1 
ATOM 542  O O   . LYS A 1 72  ? -9.624  31.850   -26.094 1.00 88.44 72  A 1 
ATOM 543  C CB  . LYS A 1 72  ? -6.542  32.181   -25.581 1.00 89.04 72  A 1 
ATOM 544  C CG  . LYS A 1 72  ? -5.436  31.885   -24.554 1.00 85.28 72  A 1 
ATOM 545  C CD  . LYS A 1 72  ? -5.987  31.438   -23.200 1.00 80.64 72  A 1 
ATOM 546  C CE  . LYS A 1 72  ? -4.834  31.187   -22.217 1.00 75.88 72  A 1 
ATOM 547  N NZ  . LYS A 1 72  ? -5.312  30.563   -20.961 1.00 68.41 72  A 1 
ATOM 548  N N   . MET A 1 73  ? -8.642  31.299   -28.031 1.00 90.82 73  A 1 
ATOM 549  C CA  . MET A 1 73  ? -9.767  31.569   -28.928 1.00 90.06 73  A 1 
ATOM 550  C C   . MET A 1 73  ? -10.662 30.338   -29.162 1.00 90.08 73  A 1 
ATOM 551  O O   . MET A 1 73  ? -11.599 30.427   -29.951 1.00 87.16 73  A 1 
ATOM 552  C CB  . MET A 1 73  ? -9.233  32.102   -30.262 1.00 89.25 73  A 1 
ATOM 553  C CG  . MET A 1 73  ? -8.545  33.477   -30.148 1.00 86.11 73  A 1 
ATOM 554  S SD  . MET A 1 73  ? -7.562  33.954   -31.607 1.00 84.82 73  A 1 
ATOM 555  C CE  . MET A 1 73  ? -8.857  34.002   -32.869 1.00 72.89 73  A 1 
ATOM 556  N N   . GLN A 1 74  ? -10.371 29.192   -28.521 1.00 90.81 74  A 1 
ATOM 557  C CA  . GLN A 1 74  ? -11.047 27.907   -28.728 1.00 90.31 74  A 1 
ATOM 558  C C   . GLN A 1 74  ? -10.990 27.403   -30.192 1.00 91.18 74  A 1 
ATOM 559  O O   . GLN A 1 74  ? -11.875 26.701   -30.661 1.00 87.85 74  A 1 
ATOM 560  C CB  . GLN A 1 74  ? -12.472 27.924   -28.158 1.00 88.34 74  A 1 
ATOM 561  C CG  . GLN A 1 74  ? -12.501 28.236   -26.650 1.00 83.68 74  A 1 
ATOM 562  C CD  . GLN A 1 74  ? -13.911 28.147   -26.059 1.00 76.15 74  A 1 
ATOM 563  O OE1 . GLN A 1 74  ? -14.912 28.135   -26.748 1.00 66.94 74  A 1 
ATOM 564  N NE2 . GLN A 1 74  ? -14.029 28.097   -24.751 1.00 64.93 74  A 1 
ATOM 565  N N   . GLN A 1 75  ? -9.915  27.757   -30.910 1.00 90.90 75  A 1 
ATOM 566  C CA  . GLN A 1 75  ? -9.670  27.303   -32.281 1.00 91.03 75  A 1 
ATOM 567  C C   . GLN A 1 75  ? -8.686  26.127   -32.264 1.00 91.66 75  A 1 
ATOM 568  O O   . GLN A 1 75  ? -7.517  26.257   -32.628 1.00 89.03 75  A 1 
ATOM 569  C CB  . GLN A 1 75  ? -9.205  28.475   -33.158 1.00 89.76 75  A 1 
ATOM 570  C CG  . GLN A 1 75  ? -10.329 29.510   -33.361 1.00 86.20 75  A 1 
ATOM 571  C CD  . GLN A 1 75  ? -9.944  30.623   -34.329 1.00 81.71 75  A 1 
ATOM 572  O OE1 . GLN A 1 75  ? -8.797  30.853   -34.667 1.00 72.62 75  A 1 
ATOM 573  N NE2 . GLN A 1 75  ? -10.909 31.365   -34.816 1.00 69.86 75  A 1 
ATOM 574  N N   . HIS A 1 76  ? -9.174  24.972   -31.819 1.00 92.42 76  A 1 
ATOM 575  C CA  . HIS A 1 76  ? -8.336  23.809   -31.527 1.00 91.74 76  A 1 
ATOM 576  C C   . HIS A 1 76  ? -7.631  23.236   -32.755 1.00 92.52 76  A 1 
ATOM 577  O O   . HIS A 1 76  ? -6.459  22.884   -32.671 1.00 90.35 76  A 1 
ATOM 578  C CB  . HIS A 1 76  ? -9.179  22.744   -30.815 1.00 89.38 76  A 1 
ATOM 579  C CG  . HIS A 1 76  ? -9.840  23.273   -29.573 1.00 87.57 76  A 1 
ATOM 580  N ND1 . HIS A 1 76  ? -9.201  23.821   -28.479 1.00 73.70 76  A 1 
ATOM 581  C CD2 . HIS A 1 76  ? -11.191 23.391   -29.351 1.00 73.81 76  A 1 
ATOM 582  C CE1 . HIS A 1 76  ? -10.145 24.257   -27.625 1.00 74.76 76  A 1 
ATOM 583  N NE2 . HIS A 1 76  ? -11.365 24.017   -28.118 1.00 75.84 76  A 1 
ATOM 584  N N   . GLU A 1 77  ? -8.282  23.215   -33.929 1.00 91.73 77  A 1 
ATOM 585  C CA  . GLU A 1 77  ? -7.668  22.705   -35.158 1.00 91.30 77  A 1 
ATOM 586  C C   . GLU A 1 77  ? -6.460  23.549   -35.601 1.00 92.02 77  A 1 
ATOM 587  O O   . GLU A 1 77  ? -5.407  23.001   -35.928 1.00 89.81 77  A 1 
ATOM 588  C CB  . GLU A 1 77  ? -8.679  22.663   -36.302 1.00 89.74 77  A 1 
ATOM 589  C CG  . GLU A 1 77  ? -9.761  21.590   -36.111 1.00 81.55 77  A 1 
ATOM 590  C CD  . GLU A 1 77  ? -10.620 21.405   -37.369 1.00 73.77 77  A 1 
ATOM 591  O OE1 . GLU A 1 77  ? -11.306 20.363   -37.450 1.00 64.15 77  A 1 
ATOM 592  O OE2 . GLU A 1 77  ? -10.572 22.289   -38.252 1.00 64.28 77  A 1 
ATOM 593  N N   . GLN A 1 78  ? -6.578  24.875   -35.563 1.00 92.08 78  A 1 
ATOM 594  C CA  . GLN A 1 78  ? -5.468  25.754   -35.918 1.00 92.13 78  A 1 
ATOM 595  C C   . GLN A 1 78  ? -4.333  25.663   -34.893 1.00 92.96 78  A 1 
ATOM 596  O O   . GLN A 1 78  ? -3.161  25.651   -35.272 1.00 91.04 78  A 1 
ATOM 597  C CB  . GLN A 1 78  ? -5.928  27.215   -36.059 1.00 91.39 78  A 1 
ATOM 598  C CG  . GLN A 1 78  ? -6.866  27.478   -37.254 1.00 87.78 78  A 1 
ATOM 599  C CD  . GLN A 1 78  ? -8.334  27.656   -36.894 1.00 82.21 78  A 1 
ATOM 600  O OE1 . GLN A 1 78  ? -8.788  27.373   -35.809 1.00 71.38 78  A 1 
ATOM 601  N NE2 . GLN A 1 78  ? -9.141  28.155   -37.814 1.00 68.03 78  A 1 
ATOM 602  N N   . ALA A 1 79  ? -4.674  25.551   -33.608 1.00 92.58 79  A 1 
ATOM 603  C CA  . ALA A 1 79  ? -3.690  25.356   -32.553 1.00 92.53 79  A 1 
ATOM 604  C C   . ALA A 1 79  ? -2.919  24.037   -32.746 1.00 93.02 79  A 1 
ATOM 605  O O   . ALA A 1 79  ? -1.696  24.017   -32.667 1.00 91.79 79  A 1 
ATOM 606  C CB  . ALA A 1 79  ? -4.400  25.406   -31.194 1.00 92.04 79  A 1 
ATOM 607  N N   . LEU A 1 80  ? -3.620  22.951   -33.075 1.00 93.02 80  A 1 
ATOM 608  C CA  . LEU A 1 80  ? -3.038  21.636   -33.310 1.00 92.74 80  A 1 
ATOM 609  C C   . LEU A 1 80  ? -2.096  21.633   -34.524 1.00 93.24 80  A 1 
ATOM 610  O O   . LEU A 1 80  ? -0.992  21.093   -34.444 1.00 91.87 80  A 1 
ATOM 611  C CB  . LEU A 1 80  ? -4.200  20.635   -33.418 1.00 91.08 80  A 1 
ATOM 612  C CG  . LEU A 1 80  ? -3.746  19.154   -33.462 1.00 85.93 80  A 1 
ATOM 613  C CD1 . LEU A 1 80  ? -4.669  18.295   -32.611 1.00 76.27 80  A 1 
ATOM 614  C CD2 . LEU A 1 80  ? -3.786  18.609   -34.886 1.00 75.83 80  A 1 
ATOM 615  N N   . ALA A 1 81  ? -2.477  22.295   -35.610 1.00 93.19 81  A 1 
ATOM 616  C CA  . ALA A 1 81  ? -1.622  22.453   -36.791 1.00 93.26 81  A 1 
ATOM 617  C C   . ALA A 1 81  ? -0.329  23.224   -36.471 1.00 93.68 81  A 1 
ATOM 618  O O   . ALA A 1 81  ? 0.765   22.796   -36.851 1.00 92.06 81  A 1 
ATOM 619  C CB  . ALA A 1 81  ? -2.444  23.136   -37.891 1.00 92.52 81  A 1 
ATOM 620  N N   . ASP A 1 82  ? -0.428  24.320   -35.714 1.00 92.69 82  A 1 
ATOM 621  C CA  . ASP A 1 82  ? 0.738   25.099   -35.308 1.00 93.03 82  A 1 
ATOM 622  C C   . ASP A 1 82  ? 1.646   24.335   -34.336 1.00 93.32 82  A 1 
ATOM 623  O O   . ASP A 1 82  ? 2.870   24.396   -34.459 1.00 91.76 82  A 1 
ATOM 624  C CB  . ASP A 1 82  ? 0.287   26.433   -34.686 1.00 92.29 82  A 1 
ATOM 625  C CG  . ASP A 1 82  ? 0.010   27.540   -35.705 1.00 91.28 82  A 1 
ATOM 626  O OD1 . ASP A 1 82  ? 0.289   27.391   -36.914 1.00 83.87 82  A 1 
ATOM 627  O OD2 . ASP A 1 82  ? -0.371  28.655   -35.288 1.00 84.27 82  A 1 
ATOM 628  N N   . CYS A 1 83  ? 1.083   23.558   -33.405 1.00 93.23 83  A 1 
ATOM 629  C CA  . CYS A 1 83  ? 1.860   22.703   -32.509 1.00 93.47 83  A 1 
ATOM 630  C C   . CYS A 1 83  ? 2.634   21.618   -33.280 1.00 93.78 83  A 1 
ATOM 631  O O   . CYS A 1 83  ? 3.819   21.429   -33.028 1.00 92.67 83  A 1 
ATOM 632  C CB  . CYS A 1 83  ? 0.943   22.063   -31.470 1.00 93.15 83  A 1 
ATOM 633  S SG  . CYS A 1 83  ? 0.369   23.306   -30.276 1.00 90.24 83  A 1 
ATOM 634  N N   . ARG A 1 84  ? 1.995   20.960   -34.245 1.00 93.56 84  A 1 
ATOM 635  C CA  . ARG A 1 84  ? 2.672   19.971   -35.100 1.00 92.59 84  A 1 
ATOM 636  C C   . ARG A 1 84  ? 3.828   20.600   -35.866 1.00 92.70 84  A 1 
ATOM 637  O O   . ARG A 1 84  ? 4.931   20.060   -35.856 1.00 91.51 84  A 1 
ATOM 638  C CB  . ARG A 1 84  ? 1.670   19.315   -36.064 1.00 91.90 84  A 1 
ATOM 639  C CG  . ARG A 1 84  ? 0.795   18.267   -35.352 1.00 85.60 84  A 1 
ATOM 640  C CD  . ARG A 1 84  ? -0.151  17.602   -36.360 1.00 81.36 84  A 1 
ATOM 641  N NE  . ARG A 1 84  ? -0.961  16.553   -35.718 1.00 74.56 84  A 1 
ATOM 642  C CZ  . ARG A 1 84  ? -1.938  15.853   -36.279 1.00 67.03 84  A 1 
ATOM 643  N NH1 . ARG A 1 84  ? -2.294  16.037   -37.532 1.00 60.52 84  A 1 
ATOM 644  N NH2 . ARG A 1 84  ? -2.586  14.963   -35.588 1.00 61.74 84  A 1 
ATOM 645  N N   . ARG A 1 85  ? 3.619   21.777   -36.460 1.00 92.18 85  A 1 
ATOM 646  C CA  . ARG A 1 85  ? 4.684   22.480   -37.180 1.00 92.18 85  A 1 
ATOM 647  C C   . ARG A 1 85  ? 5.825   22.911   -36.257 1.00 92.63 85  A 1 
ATOM 648  O O   . ARG A 1 85  ? 6.978   22.858   -36.660 1.00 91.00 85  A 1 
ATOM 649  C CB  . ARG A 1 85  ? 4.082   23.650   -37.952 1.00 91.52 85  A 1 
ATOM 650  C CG  . ARG A 1 85  ? 5.088   24.330   -38.897 1.00 80.55 85  A 1 
ATOM 651  C CD  . ARG A 1 85  ? 5.644   23.347   -39.935 1.00 79.17 85  A 1 
ATOM 652  N NE  . ARG A 1 85  ? 6.622   23.982   -40.830 1.00 71.38 85  A 1 
ATOM 653  C CZ  . ARG A 1 85  ? 7.451   23.324   -41.627 1.00 63.73 85  A 1 
ATOM 654  N NH1 . ARG A 1 85  ? 7.429   22.014   -41.719 1.00 56.91 85  A 1 
ATOM 655  N NH2 . ARG A 1 85  ? 8.336   23.961   -42.324 1.00 55.72 85  A 1 
ATOM 656  N N   . ALA A 1 86  ? 5.526   23.325   -35.026 1.00 92.92 86  A 1 
ATOM 657  C CA  . ALA A 1 86  ? 6.549   23.638   -34.035 1.00 92.78 86  A 1 
ATOM 658  C C   . ALA A 1 86  ? 7.390   22.402   -33.672 1.00 92.93 86  A 1 
ATOM 659  O O   . ALA A 1 86  ? 8.612   22.510   -33.598 1.00 91.42 86  A 1 
ATOM 660  C CB  . ALA A 1 86  ? 5.887   24.246   -32.797 1.00 92.35 86  A 1 
ATOM 661  N N   . LEU A 1 87  ? 6.767   21.234   -33.514 1.00 92.87 87  A 1 
ATOM 662  C CA  . LEU A 1 87  ? 7.458   19.974   -33.212 1.00 92.36 87  A 1 
ATOM 663  C C   . LEU A 1 87  ? 8.318   19.465   -34.374 1.00 92.22 87  A 1 
ATOM 664  O O   . LEU A 1 87  ? 9.375   18.895   -34.138 1.00 90.30 87  A 1 
ATOM 665  C CB  . LEU A 1 87  ? 6.429   18.902   -32.814 1.00 91.73 87  A 1 
ATOM 666  C CG  . LEU A 1 87  ? 5.797   19.133   -31.437 1.00 89.44 87  A 1 
ATOM 667  C CD1 . LEU A 1 87  ? 4.646   18.140   -31.216 1.00 81.46 87  A 1 
ATOM 668  C CD2 . LEU A 1 87  ? 6.813   18.935   -30.309 1.00 82.55 87  A 1 
ATOM 669  N N   . GLU A 1 88  ? 7.923   19.713   -35.625 1.00 93.21 88  A 1 
ATOM 670  C CA  . GLU A 1 88  ? 8.778   19.427   -36.785 1.00 92.34 88  A 1 
ATOM 671  C C   . GLU A 1 88  ? 10.064  20.268   -36.789 1.00 92.03 88  A 1 
ATOM 672  O O   . GLU A 1 88  ? 11.066  19.853   -37.377 1.00 89.00 88  A 1 
ATOM 673  C CB  . GLU A 1 88  ? 8.016   19.721   -38.086 1.00 91.62 88  A 1 
ATOM 674  C CG  . GLU A 1 88  ? 6.905   18.714   -38.422 1.00 85.51 88  A 1 
ATOM 675  C CD  . GLU A 1 88  ? 6.074   19.161   -39.657 1.00 81.84 88  A 1 
ATOM 676  O OE1 . GLU A 1 88  ? 5.109   18.453   -40.005 1.00 73.33 88  A 1 
ATOM 677  O OE2 . GLU A 1 88  ? 6.396   20.211   -40.262 1.00 75.29 88  A 1 
ATOM 678  N N   . LEU A 1 89  ? 10.045  21.471   -36.199 1.00 92.10 89  A 1 
ATOM 679  C CA  . LEU A 1 89  ? 11.201  22.363   -36.106 1.00 91.03 89  A 1 
ATOM 680  C C   . LEU A 1 89  ? 12.025  22.111   -34.832 1.00 91.03 89  A 1 
ATOM 681  O O   . LEU A 1 89  ? 13.244  22.273   -34.855 1.00 87.28 89  A 1 
ATOM 682  C CB  . LEU A 1 89  ? 10.705  23.817   -36.137 1.00 90.27 89  A 1 
ATOM 683  C CG  . LEU A 1 89  ? 10.067  24.248   -37.474 1.00 88.53 89  A 1 
ATOM 684  C CD1 . LEU A 1 89  ? 9.420   25.619   -37.299 1.00 80.80 89  A 1 
ATOM 685  C CD2 . LEU A 1 89  ? 11.087  24.339   -38.599 1.00 80.82 89  A 1 
ATOM 686  N N   . ASP A 1 90  ? 11.368  21.757   -33.729 1.00 90.63 90  A 1 
ATOM 687  C CA  . ASP A 1 90  ? 11.965  21.472   -32.426 1.00 90.78 90  A 1 
ATOM 688  C C   . ASP A 1 90  ? 11.164  20.374   -31.699 1.00 91.02 90  A 1 
ATOM 689  O O   . ASP A 1 90  ? 10.210  20.643   -30.962 1.00 88.17 90  A 1 
ATOM 690  C CB  . ASP A 1 90  ? 12.050  22.769   -31.609 1.00 89.08 90  A 1 
ATOM 691  C CG  . ASP A 1 90  ? 12.643  22.569   -30.207 1.00 87.20 90  A 1 
ATOM 692  O OD1 . ASP A 1 90  ? 13.154  21.468   -29.923 1.00 79.22 90  A 1 
ATOM 693  O OD2 . ASP A 1 90  ? 12.550  23.530   -29.415 1.00 79.04 90  A 1 
ATOM 694  N N   . GLY A 1 91  ? 11.564  19.124   -31.931 1.00 90.56 91  A 1 
ATOM 695  C CA  . GLY A 1 91  ? 10.929  17.956   -31.334 1.00 89.54 91  A 1 
ATOM 696  C C   . GLY A 1 91  ? 11.039  17.879   -29.805 1.00 90.30 91  A 1 
ATOM 697  O O   . GLY A 1 91  ? 10.279  17.146   -29.173 1.00 87.51 91  A 1 
ATOM 698  N N   . GLN A 1 92  ? 11.936  18.657   -29.187 1.00 89.28 92  A 1 
ATOM 699  C CA  . GLN A 1 92  ? 12.121  18.745   -27.729 1.00 88.60 92  A 1 
ATOM 700  C C   . GLN A 1 92  ? 11.426  19.970   -27.112 1.00 89.93 92  A 1 
ATOM 701  O O   . GLN A 1 92  ? 11.622  20.274   -25.935 1.00 86.90 92  A 1 
ATOM 702  C CB  . GLN A 1 92  ? 13.616  18.703   -27.391 1.00 86.25 92  A 1 
ATOM 703  C CG  . GLN A 1 92  ? 14.278  17.375   -27.807 1.00 81.85 92  A 1 
ATOM 704  C CD  . GLN A 1 92  ? 15.667  17.193   -27.189 1.00 74.70 92  A 1 
ATOM 705  O OE1 . GLN A 1 92  ? 16.276  18.103   -26.667 1.00 64.43 92  A 1 
ATOM 706  N NE2 . GLN A 1 92  ? 16.213  15.995   -27.224 1.00 63.17 92  A 1 
ATOM 707  N N   . SER A 1 93  ? 10.599  20.688   -27.866 1.00 90.43 93  A 1 
ATOM 708  C CA  . SER A 1 93  ? 9.869   21.850   -27.360 1.00 91.46 93  A 1 
ATOM 709  C C   . SER A 1 93  ? 8.825   21.444   -26.318 1.00 92.15 93  A 1 
ATOM 710  O O   . SER A 1 93  ? 7.727   20.984   -26.646 1.00 90.95 93  A 1 
ATOM 711  C CB  . SER A 1 93  ? 9.231   22.626   -28.511 1.00 91.05 93  A 1 
ATOM 712  O OG  . SER A 1 93  ? 8.579   23.784   -28.017 1.00 87.16 93  A 1 
ATOM 713  N N   . VAL A 1 94  ? 9.126   21.707   -25.038 1.00 91.74 94  A 1 
ATOM 714  C CA  . VAL A 1 94  ? 8.194   21.483   -23.925 1.00 91.52 94  A 1 
ATOM 715  C C   . VAL A 1 94  ? 6.853   22.175   -24.181 1.00 92.15 94  A 1 
ATOM 716  O O   . VAL A 1 94  ? 5.798   21.585   -23.991 1.00 91.54 94  A 1 
ATOM 717  C CB  . VAL A 1 94  ? 8.790   22.004   -22.599 1.00 90.51 94  A 1 
ATOM 718  C CG1 . VAL A 1 94  ? 7.809   21.849   -21.433 1.00 83.45 94  A 1 
ATOM 719  C CG2 . VAL A 1 94  ? 10.078  21.264   -22.240 1.00 82.40 94  A 1 
ATOM 720  N N   . LYS A 1 95  ? 6.882   23.437   -24.660 1.00 91.58 95  A 1 
ATOM 721  C CA  . LYS A 1 95  ? 5.661   24.208   -24.942 1.00 91.28 95  A 1 
ATOM 722  C C   . LYS A 1 95  ? 4.848   23.596   -26.080 1.00 91.77 95  A 1 
ATOM 723  O O   . LYS A 1 95  ? 3.632   23.596   -25.997 1.00 90.97 95  A 1 
ATOM 724  C CB  . LYS A 1 95  ? 6.001   25.664   -25.268 1.00 89.95 95  A 1 
ATOM 725  C CG  . LYS A 1 95  ? 6.525   26.415   -24.035 1.00 85.90 95  A 1 
ATOM 726  C CD  . LYS A 1 95  ? 6.745   27.887   -24.384 1.00 81.57 95  A 1 
ATOM 727  C CE  . LYS A 1 95  ? 7.247   28.630   -23.145 1.00 73.82 95  A 1 
ATOM 728  N NZ  . LYS A 1 95  ? 7.479   30.071   -23.422 1.00 65.74 95  A 1 
ATOM 729  N N   . ALA A 1 96  ? 5.500   23.080   -27.110 1.00 92.69 96  A 1 
ATOM 730  C CA  . ALA A 1 96  ? 4.811   22.453   -28.231 1.00 93.19 96  A 1 
ATOM 731  C C   . ALA A 1 96  ? 4.072   21.185   -27.784 1.00 93.66 96  A 1 
ATOM 732  O O   . ALA A 1 96  ? 2.878   21.063   -28.059 1.00 92.53 96  A 1 
ATOM 733  C CB  . ALA A 1 96  ? 5.805   22.188   -29.358 1.00 92.95 96  A 1 
ATOM 734  N N   . HIS A 1 97  ? 4.733   20.314   -27.021 1.00 93.89 97  A 1 
ATOM 735  C CA  . HIS A 1 97  ? 4.083   19.133   -26.437 1.00 93.33 97  A 1 
ATOM 736  C C   . HIS A 1 97  ? 2.974   19.508   -25.452 1.00 93.50 97  A 1 
ATOM 737  O O   . HIS A 1 97  ? 1.898   18.918   -25.491 1.00 92.54 97  A 1 
ATOM 738  C CB  . HIS A 1 97  ? 5.124   18.249   -25.751 1.00 92.98 97  A 1 
ATOM 739  C CG  . HIS A 1 97  ? 5.936   17.437   -26.719 1.00 92.09 97  A 1 
ATOM 740  N ND1 . HIS A 1 97  ? 5.472   16.367   -27.465 1.00 79.73 97  A 1 
ATOM 741  C CD2 . HIS A 1 97  ? 7.269   17.573   -27.006 1.00 79.83 97  A 1 
ATOM 742  C CE1 . HIS A 1 97  ? 6.499   15.890   -28.184 1.00 82.48 97  A 1 
ATOM 743  N NE2 . HIS A 1 97  ? 7.605   16.589   -27.933 1.00 84.21 97  A 1 
ATOM 744  N N   . PHE A 1 98  ? 3.192   20.519   -24.605 1.00 93.69 98  A 1 
ATOM 745  C CA  . PHE A 1 98  ? 2.190   20.978   -23.638 1.00 93.21 98  A 1 
ATOM 746  C C   . PHE A 1 98  ? 0.929   21.518   -24.324 1.00 93.60 98  A 1 
ATOM 747  O O   . PHE A 1 98  ? -0.177  21.087   -24.003 1.00 92.90 98  A 1 
ATOM 748  C CB  . PHE A 1 98  ? 2.831   22.018   -22.711 1.00 92.13 98  A 1 
ATOM 749  C CG  . PHE A 1 98  ? 1.895   22.575   -21.645 1.00 91.00 98  A 1 
ATOM 750  C CD1 . PHE A 1 98  ? 1.891   23.949   -21.352 1.00 82.44 98  A 1 
ATOM 751  C CD2 . PHE A 1 98  ? 1.042   21.723   -20.928 1.00 81.83 98  A 1 
ATOM 752  C CE1 . PHE A 1 98  ? 1.048   24.470   -20.366 1.00 81.75 98  A 1 
ATOM 753  C CE2 . PHE A 1 98  ? 0.178   22.241   -19.936 1.00 80.30 98  A 1 
ATOM 754  C CZ  . PHE A 1 98  ? 0.187   23.615   -19.656 1.00 84.91 98  A 1 
ATOM 755  N N   . PHE A 1 99  ? 1.087   22.417   -25.289 1.00 93.39 99  A 1 
ATOM 756  C CA  . PHE A 1 99  ? -0.053  22.987   -26.003 1.00 93.28 99  A 1 
ATOM 757  C C   . PHE A 1 99  ? -0.731  21.974   -26.923 1.00 93.76 99  A 1 
ATOM 758  O O   . PHE A 1 99  ? -1.955  21.998   -27.037 1.00 92.64 99  A 1 
ATOM 759  C CB  . PHE A 1 99  ? 0.381   24.239   -26.780 1.00 92.65 99  A 1 
ATOM 760  C CG  . PHE A 1 99  ? 0.956   25.374   -25.953 1.00 92.24 99  A 1 
ATOM 761  C CD1 . PHE A 1 99  ? 0.603   25.582   -24.609 1.00 83.49 99  A 1 
ATOM 762  C CD2 . PHE A 1 99  ? 1.869   26.271   -26.561 1.00 82.93 99  A 1 
ATOM 763  C CE1 . PHE A 1 99  ? 1.167   26.637   -23.869 1.00 82.41 99  A 1 
ATOM 764  C CE2 . PHE A 1 99  ? 2.427   27.322   -25.828 1.00 81.64 99  A 1 
ATOM 765  C CZ  . PHE A 1 99  ? 2.081   27.508   -24.480 1.00 87.28 99  A 1 
ATOM 766  N N   . LEU A 1 100 ? 0.017   21.047   -27.520 1.00 93.48 100 A 1 
ATOM 767  C CA  . LEU A 1 100 ? -0.555  19.944   -28.285 1.00 93.46 100 A 1 
ATOM 768  C C   . LEU A 1 100 ? -1.445  19.071   -27.397 1.00 93.83 100 A 1 
ATOM 769  O O   . LEU A 1 100 ? -2.600  18.838   -27.747 1.00 93.02 100 A 1 
ATOM 770  C CB  . LEU A 1 100 ? 0.574   19.143   -28.945 1.00 92.93 100 A 1 
ATOM 771  C CG  . LEU A 1 100 ? 0.093   17.959   -29.802 1.00 90.40 100 A 1 
ATOM 772  C CD1 . LEU A 1 100 ? -0.804  18.400   -30.958 1.00 82.00 100 A 1 
ATOM 773  C CD2 . LEU A 1 100 ? 1.307   17.240   -30.407 1.00 81.75 100 A 1 
ATOM 774  N N   . GLY A 1 101 ? -0.956  18.679   -26.231 1.00 93.72 101 A 1 
ATOM 775  C CA  . GLY A 1 101 ? -1.740  17.923   -25.261 1.00 93.22 101 A 1 
ATOM 776  C C   . GLY A 1 101 ? -2.989  18.674   -24.790 1.00 93.45 101 A 1 
ATOM 777  O O   . GLY A 1 101 ? -4.053  18.076   -24.669 1.00 92.31 101 A 1 
ATOM 778  N N   . GLN A 1 102 ? -2.908  19.988   -24.587 1.00 93.32 102 A 1 
ATOM 779  C CA  . GLN A 1 102 ? -4.080  20.811   -24.273 1.00 92.20 102 A 1 
ATOM 780  C C   . GLN A 1 102 ? -5.098  20.846   -25.425 1.00 92.14 102 A 1 
ATOM 781  O O   . GLN A 1 102 ? -6.294  20.735   -25.164 1.00 90.81 102 A 1 
ATOM 782  C CB  . GLN A 1 102 ? -3.669  22.240   -23.903 1.00 91.49 102 A 1 
ATOM 783  C CG  . GLN A 1 102 ? -3.009  22.322   -22.516 1.00 86.01 102 A 1 
ATOM 784  C CD  . GLN A 1 102 ? -2.761  23.771   -22.083 1.00 81.91 102 A 1 
ATOM 785  O OE1 . GLN A 1 102 ? -2.469  24.663   -22.859 1.00 71.61 102 A 1 
ATOM 786  N NE2 . GLN A 1 102 ? -2.892  24.064   -20.810 1.00 68.98 102 A 1 
ATOM 787  N N   . CYS A 1 103 ? -4.663  20.954   -26.685 1.00 92.81 103 A 1 
ATOM 788  C CA  . CYS A 1 103 ? -5.564  20.879   -27.843 1.00 92.51 103 A 1 
ATOM 789  C C   . CYS A 1 103 ? -6.273  19.520   -27.890 1.00 92.85 103 A 1 
ATOM 790  O O   . CYS A 1 103 ? -7.496  19.466   -28.004 1.00 91.01 103 A 1 
ATOM 791  C CB  . CYS A 1 103 ? -4.795  21.088   -29.151 1.00 91.30 103 A 1 
ATOM 792  S SG  . CYS A 1 103 ? -4.117  22.752   -29.273 1.00 83.75 103 A 1 
ATOM 793  N N   . GLN A 1 104 ? -5.505  18.435   -27.751 1.00 93.40 104 A 1 
ATOM 794  C CA  . GLN A 1 104 ? -6.030  17.071   -27.797 1.00 93.00 104 A 1 
ATOM 795  C C   . GLN A 1 104 ? -7.000  16.787   -26.643 1.00 92.49 104 A 1 
ATOM 796  O O   . GLN A 1 104 ? -7.965  16.058   -26.828 1.00 90.52 104 A 1 
ATOM 797  C CB  . GLN A 1 104 ? -4.851  16.090   -27.765 1.00 93.03 104 A 1 
ATOM 798  C CG  . GLN A 1 104 ? -4.061  16.096   -29.074 1.00 92.17 104 A 1 
ATOM 799  C CD  . GLN A 1 104 ? -2.769  15.287   -28.976 1.00 92.22 104 A 1 
ATOM 800  O OE1 . GLN A 1 104 ? -2.062  15.301   -27.982 1.00 84.42 104 A 1 
ATOM 801  N NE2 . GLN A 1 104 ? -2.404  14.588   -30.017 1.00 82.39 104 A 1 
ATOM 802  N N   . LEU A 1 105 ? -6.775  17.390   -25.471 1.00 93.18 105 A 1 
ATOM 803  C CA  . LEU A 1 105 ? -7.692  17.299   -24.334 1.00 91.99 105 A 1 
ATOM 804  C C   . LEU A 1 105 ? -9.057  17.923   -24.654 1.00 91.67 105 A 1 
ATOM 805  O O   . LEU A 1 105 ? -10.080 17.301   -24.376 1.00 89.72 105 A 1 
ATOM 806  C CB  . LEU A 1 105 ? -7.043  17.968   -23.113 1.00 90.39 105 A 1 
ATOM 807  C CG  . LEU A 1 105 ? -7.913  17.911   -21.847 1.00 84.53 105 A 1 
ATOM 808  C CD1 . LEU A 1 105 ? -8.186  16.476   -21.413 1.00 76.96 105 A 1 
ATOM 809  C CD2 . LEU A 1 105 ? -7.194  18.633   -20.704 1.00 77.06 105 A 1 
ATOM 810  N N   . GLU A 1 106 ? -9.071  19.114   -25.241 1.00 91.53 106 A 1 
ATOM 811  C CA  . GLU A 1 106 ? -10.309 19.794   -25.624 1.00 90.03 106 A 1 
ATOM 812  C C   . GLU A 1 106 ? -11.004 19.123   -26.818 1.00 90.17 106 A 1 
ATOM 813  O O   . GLU A 1 106 ? -12.220 19.232   -26.959 1.00 87.28 106 A 1 
ATOM 814  C CB  . GLU A 1 106 ? -10.009 21.272   -25.918 1.00 88.68 106 A 1 
ATOM 815  C CG  . GLU A 1 106 ? -9.524  22.076   -24.688 1.00 83.01 106 A 1 
ATOM 816  C CD  . GLU A 1 106 ? -10.540 22.100   -23.526 1.00 77.82 106 A 1 
ATOM 817  O OE1 . GLU A 1 106 ? -10.165 21.748   -22.380 1.00 68.40 106 A 1 
ATOM 818  O OE2 . GLU A 1 106 ? -11.710 22.447   -23.778 1.00 68.55 106 A 1 
ATOM 819  N N   . MET A 1 107 ? -10.262 18.376   -27.640 1.00 90.18 107 A 1 
ATOM 820  C CA  . MET A 1 107 ? -10.783 17.529   -28.723 1.00 89.55 107 A 1 
ATOM 821  C C   . MET A 1 107 ? -11.174 16.111   -28.253 1.00 89.40 107 A 1 
ATOM 822  O O   . MET A 1 107 ? -11.383 15.231   -29.092 1.00 86.27 107 A 1 
ATOM 823  C CB  . MET A 1 107 ? -9.759  17.458   -29.859 1.00 88.87 107 A 1 
ATOM 824  C CG  . MET A 1 107 ? -9.518  18.816   -30.540 1.00 85.73 107 A 1 
ATOM 825  S SD  . MET A 1 107 ? -8.246  18.784   -31.833 1.00 82.28 107 A 1 
ATOM 826  C CE  . MET A 1 107 ? -9.137  17.881   -33.125 1.00 70.22 107 A 1 
ATOM 827  N N   . GLU A 1 108 ? -11.205 15.865   -26.944 1.00 90.07 108 A 1 
ATOM 828  C CA  . GLU A 1 108 ? -11.543 14.575   -26.321 1.00 89.84 108 A 1 
ATOM 829  C C   . GLU A 1 108 ? -10.624 13.391   -26.696 1.00 90.43 108 A 1 
ATOM 830  O O   . GLU A 1 108 ? -10.917 12.237   -26.390 1.00 87.05 108 A 1 
ATOM 831  C CB  . GLU A 1 108 ? -13.036 14.253   -26.492 1.00 87.89 108 A 1 
ATOM 832  C CG  . GLU A 1 108 ? -13.958 15.389   -26.013 1.00 85.52 108 A 1 
ATOM 833  C CD  . GLU A 1 108 ? -15.452 15.025   -26.081 1.00 81.76 108 A 1 
ATOM 834  O OE1 . GLU A 1 108 ? -16.244 15.830   -25.533 1.00 73.88 108 A 1 
ATOM 835  O OE2 . GLU A 1 108 ? -15.796 13.970   -26.640 1.00 75.71 108 A 1 
ATOM 836  N N   . SER A 1 109 ? -9.463  13.671   -27.315 1.00 90.90 109 A 1 
ATOM 837  C CA  . SER A 1 109 ? -8.432  12.677   -27.620 1.00 91.11 109 A 1 
ATOM 838  C C   . SER A 1 109 ? -7.568  12.410   -26.383 1.00 91.81 109 A 1 
ATOM 839  O O   . SER A 1 109 ? -6.380  12.743   -26.335 1.00 89.98 109 A 1 
ATOM 840  C CB  . SER A 1 109 ? -7.591  13.117   -28.828 1.00 90.14 109 A 1 
ATOM 841  O OG  . SER A 1 109 ? -8.399  13.231   -29.977 1.00 80.13 109 A 1 
ATOM 842  N N   . TYR A 1 110 ? -8.177  11.835   -25.350 1.00 91.66 110 A 1 
ATOM 843  C CA  . TYR A 1 110 ? -7.579  11.754   -24.015 1.00 91.92 110 A 1 
ATOM 844  C C   . TYR A 1 110 ? -6.257  10.991   -23.955 1.00 92.32 110 A 1 
ATOM 845  O O   . TYR A 1 110 ? -5.331  11.438   -23.283 1.00 91.01 110 A 1 
ATOM 846  C CB  . TYR A 1 110 ? -8.588  11.132   -23.038 1.00 90.86 110 A 1 
ATOM 847  C CG  . TYR A 1 110 ? -9.875  11.902   -22.894 1.00 90.63 110 A 1 
ATOM 848  C CD1 . TYR A 1 110 ? -9.857  13.235   -22.419 1.00 84.98 110 A 1 
ATOM 849  C CD2 . TYR A 1 110 ? -11.108 11.321   -23.251 1.00 84.59 110 A 1 
ATOM 850  C CE1 . TYR A 1 110 ? -11.040 13.968   -22.310 1.00 83.27 110 A 1 
ATOM 851  C CE2 . TYR A 1 110 ? -12.304 12.052   -23.154 1.00 82.61 110 A 1 
ATOM 852  C CZ  . TYR A 1 110 ? -12.268 13.383   -22.688 1.00 86.43 110 A 1 
ATOM 853  O OH  . TYR A 1 110 ? -13.434 14.117   -22.613 1.00 84.20 110 A 1 
ATOM 854  N N   . ASP A 1 111 ? -6.132  9.861    -24.658 1.00 90.91 111 A 1 
ATOM 855  C CA  . ASP A 1 111 ? -4.910  9.057    -24.632 1.00 89.98 111 A 1 
ATOM 856  C C   . ASP A 1 111 ? -3.724  9.814    -25.249 1.00 90.53 111 A 1 
ATOM 857  O O   . ASP A 1 111 ? -2.642  9.876    -24.661 1.00 89.18 111 A 1 
ATOM 858  C CB  . ASP A 1 111 ? -5.148  7.709    -25.336 1.00 88.22 111 A 1 
ATOM 859  C CG  . ASP A 1 111 ? -6.091  6.800    -24.534 1.00 84.46 111 A 1 
ATOM 860  O OD1 . ASP A 1 111 ? -5.824  6.586    -23.326 1.00 78.31 111 A 1 
ATOM 861  O OD2 . ASP A 1 111 ? -7.087  6.313    -25.099 1.00 76.83 111 A 1 
ATOM 862  N N   . GLU A 1 112 ? -3.944  10.475   -26.400 1.00 91.51 112 A 1 
ATOM 863  C CA  . GLU A 1 112 ? -2.924  11.304   -27.043 1.00 91.79 112 A 1 
ATOM 864  C C   . GLU A 1 112 ? -2.591  12.549   -26.213 1.00 92.41 112 A 1 
ATOM 865  O O   . GLU A 1 112 ? -1.420  12.938   -26.111 1.00 90.89 112 A 1 
ATOM 866  C CB  . GLU A 1 112 ? -3.389  11.749   -28.435 1.00 91.09 112 A 1 
ATOM 867  C CG  . GLU A 1 112 ? -3.614  10.604   -29.435 1.00 85.30 112 A 1 
ATOM 868  C CD  . GLU A 1 112 ? -3.909  11.108   -30.859 1.00 79.45 112 A 1 
ATOM 869  O OE1 . GLU A 1 112 ? -3.867  10.275   -31.791 1.00 68.69 112 A 1 
ATOM 870  O OE2 . GLU A 1 112 ? -4.129  12.329   -31.034 1.00 69.16 112 A 1 
ATOM 871  N N   . ALA A 1 113 ? -3.588  13.165   -25.588 1.00 92.43 113 A 1 
ATOM 872  C CA  . ALA A 1 113 ? -3.392  14.306   -24.704 1.00 92.52 113 A 1 
ATOM 873  C C   . ALA A 1 113 ? -2.500  13.934   -23.514 1.00 92.85 113 A 1 
ATOM 874  O O   . ALA A 1 113 ? -1.505  14.626   -23.250 1.00 91.91 113 A 1 
ATOM 875  C CB  . ALA A 1 113 ? -4.757  14.829   -24.232 1.00 92.19 113 A 1 
ATOM 876  N N   . ILE A 1 114 ? -2.790  12.822   -22.841 1.00 92.08 114 A 1 
ATOM 877  C CA  . ILE A 1 114 ? -2.004  12.337   -21.710 1.00 90.64 114 A 1 
ATOM 878  C C   . ILE A 1 114 ? -0.573  12.030   -22.147 1.00 90.49 114 A 1 
ATOM 879  O O   . ILE A 1 114 ? 0.363   12.462   -21.477 1.00 89.72 114 A 1 
ATOM 880  C CB  . ILE A 1 114 ? -2.689  11.115   -21.050 1.00 89.40 114 A 1 
ATOM 881  C CG1 . ILE A 1 114 ? -3.979  11.566   -20.333 1.00 86.55 114 A 1 
ATOM 882  C CG2 . ILE A 1 114 ? -1.750  10.426   -20.041 1.00 85.66 114 A 1 
ATOM 883  C CD1 . ILE A 1 114 ? -4.927  10.412   -19.994 1.00 79.73 114 A 1 
ATOM 884  N N   . ALA A 1 115 ? -0.375  11.353   -23.286 1.00 91.69 115 A 1 
ATOM 885  C CA  . ALA A 1 115 ? 0.953   11.042   -23.801 1.00 90.42 115 A 1 
ATOM 886  C C   . ALA A 1 115 ? 1.792   12.310   -24.054 1.00 90.88 115 A 1 
ATOM 887  O O   . ALA A 1 115 ? 2.943   12.395   -23.616 1.00 89.95 115 A 1 
ATOM 888  C CB  . ALA A 1 115 ? 0.795   10.201   -25.076 1.00 89.33 115 A 1 
ATOM 889  N N   . ASN A 1 116 ? 1.214   13.334   -24.700 1.00 91.75 116 A 1 
ATOM 890  C CA  . ASN A 1 116 ? 1.918   14.590   -24.968 1.00 92.26 116 A 1 
ATOM 891  C C   . ASN A 1 116 ? 2.185   15.409   -23.698 1.00 92.46 116 A 1 
ATOM 892  O O   . ASN A 1 116 ? 3.270   15.981   -23.558 1.00 91.27 116 A 1 
ATOM 893  C CB  . ASN A 1 116 ? 1.119   15.405   -26.000 1.00 92.44 116 A 1 
ATOM 894  C CG  . ASN A 1 116 ? 1.412   14.934   -27.412 1.00 91.40 116 A 1 
ATOM 895  O OD1 . ASN A 1 116 ? 2.537   15.002   -27.885 1.00 82.18 116 A 1 
ATOM 896  N ND2 . ASN A 1 116 ? 0.421   14.460   -28.120 1.00 80.27 116 A 1 
ATOM 897  N N   . LEU A 1 117 ? 1.244   15.459   -22.754 1.00 91.81 117 A 1 
ATOM 898  C CA  . LEU A 1 117 ? 1.438   16.144   -21.471 1.00 91.16 117 A 1 
ATOM 899  C C   . LEU A 1 117 ? 2.501   15.444   -20.611 1.00 90.48 117 A 1 
ATOM 900  O O   . LEU A 1 117 ? 3.328   16.116   -19.997 1.00 89.25 117 A 1 
ATOM 901  C CB  . LEU A 1 117 ? 0.099   16.232   -20.729 1.00 91.55 117 A 1 
ATOM 902  C CG  . LEU A 1 117 ? -0.940  17.169   -21.375 1.00 90.82 117 A 1 
ATOM 903  C CD1 . LEU A 1 117 ? -2.280  17.006   -20.659 1.00 83.72 117 A 1 
ATOM 904  C CD2 . LEU A 1 117 ? -0.528  18.639   -21.288 1.00 83.18 117 A 1 
ATOM 905  N N   . GLN A 1 118 ? 2.525   14.106   -20.611 1.00 90.23 118 A 1 
ATOM 906  C CA  . GLN A 1 118 ? 3.563   13.321   -19.945 1.00 87.53 118 A 1 
ATOM 907  C C   . GLN A 1 118 ? 4.930   13.619   -20.554 1.00 86.97 118 A 1 
ATOM 908  O O   . GLN A 1 118 ? 5.887   13.895   -19.834 1.00 85.57 118 A 1 
ATOM 909  C CB  . GLN A 1 118 ? 3.222   11.823   -20.070 1.00 85.89 118 A 1 
ATOM 910  C CG  . GLN A 1 118 ? 3.998   10.950   -19.071 1.00 77.42 118 A 1 
ATOM 911  C CD  . GLN A 1 118 ? 3.344   10.884   -17.679 1.00 72.17 118 A 1 
ATOM 912  O OE1 . GLN A 1 118 ? 2.136   10.939   -17.525 1.00 65.01 118 A 1 
ATOM 913  N NE2 . GLN A 1 118 ? 4.122   10.752   -16.637 1.00 61.35 118 A 1 
ATOM 914  N N   . ARG A 1 119 ? 5.013   13.671   -21.900 1.00 88.74 119 A 1 
ATOM 915  C CA  . ARG A 1 119 ? 6.233   14.013   -22.613 1.00 88.58 119 A 1 
ATOM 916  C C   . ARG A 1 119 ? 6.703   15.428   -22.297 1.00 89.07 119 A 1 
ATOM 917  O O   . ARG A 1 119 ? 7.881   15.635   -22.036 1.00 87.78 119 A 1 
ATOM 918  C CB  . ARG A 1 119 ? 5.983   13.805   -24.119 1.00 87.89 119 A 1 
ATOM 919  C CG  . ARG A 1 119 ? 7.251   13.937   -24.960 1.00 79.36 119 A 1 
ATOM 920  C CD  . ARG A 1 119 ? 8.272   12.864   -24.579 1.00 75.84 119 A 1 
ATOM 921  N NE  . ARG A 1 119 ? 9.404   12.853   -25.501 1.00 68.02 119 A 1 
ATOM 922  C CZ  . ARG A 1 119 ? 10.601  12.353   -25.268 1.00 61.25 119 A 1 
ATOM 923  N NH1 . ARG A 1 119 ? 10.882  11.686   -24.173 1.00 54.94 119 A 1 
ATOM 924  N NH2 . ARG A 1 119 ? 11.540  12.546   -26.125 1.00 53.47 119 A 1 
ATOM 925  N N   . ALA A 1 120 ? 5.785   16.400   -22.247 1.00 89.87 120 A 1 
ATOM 926  C CA  . ALA A 1 120 ? 6.091   17.768   -21.850 1.00 90.10 120 A 1 
ATOM 927  C C   . ALA A 1 120 ? 6.649   17.839   -20.423 1.00 89.61 120 A 1 
ATOM 928  O O   . ALA A 1 120 ? 7.605   18.563   -20.170 1.00 88.26 120 A 1 
ATOM 929  C CB  . ALA A 1 120 ? 4.825   18.625   -21.987 1.00 90.85 120 A 1 
ATOM 930  N N   . TYR A 1 121 ? 6.079   17.061   -19.495 1.00 88.69 121 A 1 
ATOM 931  C CA  . TYR A 1 121 ? 6.556   16.984   -18.114 1.00 85.92 121 A 1 
ATOM 932  C C   . TYR A 1 121 ? 7.972   16.394   -18.024 1.00 84.90 121 A 1 
ATOM 933  O O   . TYR A 1 121 ? 8.836   16.990   -17.374 1.00 83.48 121 A 1 
ATOM 934  C CB  . TYR A 1 121 ? 5.566   16.179   -17.275 1.00 84.36 121 A 1 
ATOM 935  C CG  . TYR A 1 121 ? 5.961   16.092   -15.817 1.00 82.18 121 A 1 
ATOM 936  C CD1 . TYR A 1 121 ? 6.549   14.918   -15.305 1.00 74.29 121 A 1 
ATOM 937  C CD2 . TYR A 1 121 ? 5.774   17.195   -14.970 1.00 73.18 121 A 1 
ATOM 938  C CE1 . TYR A 1 121 ? 6.936   14.844   -13.954 1.00 70.84 121 A 1 
ATOM 939  C CE2 . TYR A 1 121 ? 6.159   17.136   -13.622 1.00 69.61 121 A 1 
ATOM 940  C CZ  . TYR A 1 121 ? 6.741   15.958   -13.111 1.00 72.63 121 A 1 
ATOM 941  O OH  . TYR A 1 121 ? 7.112   15.897   -11.792 1.00 71.98 121 A 1 
ATOM 942  N N   . SER A 1 122 ? 8.228   15.287   -18.707 1.00 85.92 122 A 1 
ATOM 943  C CA  . SER A 1 122 ? 9.556   14.662   -18.750 1.00 83.61 122 A 1 
ATOM 944  C C   . SER A 1 122 ? 10.605  15.603   -19.347 1.00 83.80 122 A 1 
ATOM 945  O O   . SER A 1 122 ? 11.637  15.848   -18.720 1.00 82.17 122 A 1 
ATOM 946  C CB  . SER A 1 122 ? 9.508   13.356   -19.548 1.00 81.16 122 A 1 
ATOM 947  O OG  . SER A 1 122 ? 8.601   12.444   -18.957 1.00 71.97 122 A 1 
ATOM 948  N N   . LEU A 1 123 ? 10.311  16.230   -20.483 1.00 84.95 123 A 1 
ATOM 949  C CA  . LEU A 1 123 ? 11.196  17.202   -21.124 1.00 85.23 123 A 1 
ATOM 950  C C   . LEU A 1 123 ? 11.449  18.431   -20.244 1.00 85.68 123 A 1 
ATOM 951  O O   . LEU A 1 123 ? 12.575  18.913   -20.166 1.00 84.63 123 A 1 
ATOM 952  C CB  . LEU A 1 123 ? 10.595  17.646   -22.467 1.00 85.74 123 A 1 
ATOM 953  C CG  . LEU A 1 123 ? 10.644  16.589   -23.584 1.00 83.47 123 A 1 
ATOM 954  C CD1 . LEU A 1 123 ? 9.798   17.071   -24.762 1.00 76.06 123 A 1 
ATOM 955  C CD2 . LEU A 1 123 ? 12.071  16.354   -24.082 1.00 76.12 123 A 1 
ATOM 956  N N   . ALA A 1 124 ? 10.434  18.935   -19.530 1.00 86.03 124 A 1 
ATOM 957  C CA  . ALA A 1 124 ? 10.598  20.068   -18.626 1.00 84.73 124 A 1 
ATOM 958  C C   . ALA A 1 124 ? 11.524  19.725   -17.450 1.00 83.58 124 A 1 
ATOM 959  O O   . ALA A 1 124 ? 12.382  20.536   -17.091 1.00 81.66 124 A 1 
ATOM 960  C CB  . ALA A 1 124 ? 9.217   20.524   -18.128 1.00 84.89 124 A 1 
ATOM 961  N N   . LYS A 1 125 ? 11.389  18.533   -16.883 1.00 81.97 125 A 1 
ATOM 962  C CA  . LYS A 1 125 ? 12.265  18.043   -15.808 1.00 78.40 125 A 1 
ATOM 963  C C   . LYS A 1 125 ? 13.709  17.894   -16.302 1.00 77.79 125 A 1 
ATOM 964  O O   . LYS A 1 125 ? 14.633  18.374   -15.649 1.00 74.97 125 A 1 
ATOM 965  C CB  . LYS A 1 125 ? 11.710  16.724   -15.232 1.00 75.39 125 A 1 
ATOM 966  C CG  . LYS A 1 125 ? 12.454  16.281   -13.955 1.00 67.42 125 A 1 
ATOM 967  C CD  . LYS A 1 125 ? 11.968  14.931   -13.390 1.00 62.81 125 A 1 
ATOM 968  C CE  . LYS A 1 125 ? 12.814  14.548   -12.154 1.00 55.77 125 A 1 
ATOM 969  N NZ  . LYS A 1 125 ? 12.598  13.159   -11.649 1.00 50.86 125 A 1 
ATOM 970  N N   . GLU A 1 126 ? 13.894  17.294   -17.468 1.00 80.64 126 A 1 
ATOM 971  C CA  . GLU A 1 126 ? 15.207  17.044   -18.067 1.00 78.67 126 A 1 
ATOM 972  C C   . GLU A 1 126 ? 15.934  18.338   -18.448 1.00 78.49 126 A 1 
ATOM 973  O O   . GLU A 1 126 ? 17.111  18.525   -18.134 1.00 75.28 126 A 1 
ATOM 974  C CB  . GLU A 1 126 ? 14.989  16.123   -19.269 1.00 76.42 126 A 1 
ATOM 975  C CG  . GLU A 1 126 ? 16.290  15.604   -19.891 1.00 69.20 126 A 1 
ATOM 976  C CD  . GLU A 1 126 ? 15.992  14.436   -20.848 1.00 65.44 126 A 1 
ATOM 977  O OE1 . GLU A 1 126 ? 16.756  13.448   -20.802 1.00 58.83 126 A 1 
ATOM 978  O OE2 . GLU A 1 126 ? 14.963  14.480   -21.548 1.00 59.50 126 A 1 
ATOM 979  N N   . GLN A 1 127 ? 15.214  19.299   -19.032 1.00 81.24 127 A 1 
ATOM 980  C CA  . GLN A 1 127 ? 15.729  20.630   -19.375 1.00 81.27 127 A 1 
ATOM 981  C C   . GLN A 1 127 ? 15.800  21.574   -18.163 1.00 80.04 127 A 1 
ATOM 982  O O   . GLN A 1 127 ? 16.196  22.737   -18.311 1.00 75.43 127 A 1 
ATOM 983  C CB  . GLN A 1 127 ? 14.880  21.237   -20.503 1.00 81.96 127 A 1 
ATOM 984  C CG  . GLN A 1 127 ? 14.945  20.431   -21.814 1.00 81.68 127 A 1 
ATOM 985  C CD  . GLN A 1 127 ? 13.997  20.979   -22.892 1.00 81.04 127 A 1 
ATOM 986  O OE1 . GLN A 1 127 ? 13.533  22.111   -22.853 1.00 75.51 127 A 1 
ATOM 987  N NE2 . GLN A 1 127 ? 13.687  20.188   -23.893 1.00 75.09 127 A 1 
ATOM 988  N N   . ARG A 1 128 ? 15.425  21.117   -16.966 1.00 79.03 128 A 1 
ATOM 989  C CA  . ARG A 1 128 ? 15.331  21.910   -15.729 1.00 78.42 128 A 1 
ATOM 990  C C   . ARG A 1 128 ? 14.476  23.176   -15.879 1.00 79.56 128 A 1 
ATOM 991  O O   . ARG A 1 128 ? 14.759  24.212   -15.259 1.00 74.62 128 A 1 
ATOM 992  C CB  . ARG A 1 128 ? 16.728  22.203   -15.150 1.00 75.66 128 A 1 
ATOM 993  C CG  . ARG A 1 128 ? 17.553  20.935   -14.883 1.00 68.43 128 A 1 
ATOM 994  C CD  . ARG A 1 128 ? 18.886  21.330   -14.236 1.00 62.08 128 A 1 
ATOM 995  N NE  . ARG A 1 128 ? 19.695  20.151   -13.929 1.00 55.47 128 A 1 
ATOM 996  C CZ  . ARG A 1 128 ? 20.842  20.139   -13.249 1.00 46.88 128 A 1 
ATOM 997  N NH1 . ARG A 1 128 ? 21.367  21.243   -12.804 1.00 43.57 128 A 1 
ATOM 998  N NH2 . ARG A 1 128 ? 21.461  19.019   -13.032 1.00 43.25 128 A 1 
ATOM 999  N N   . LEU A 1 129 ? 13.441  23.126   -16.703 1.00 79.72 129 A 1 
ATOM 1000 C CA  . LEU A 1 129 ? 12.495  24.217   -16.894 1.00 78.68 129 A 1 
ATOM 1001 C C   . LEU A 1 129 ? 11.427  24.161   -15.800 1.00 77.41 129 A 1 
ATOM 1002 O O   . LEU A 1 129 ? 10.803  23.124   -15.557 1.00 72.48 129 A 1 
ATOM 1003 C CB  . LEU A 1 129 ? 11.875  24.153   -18.296 1.00 78.22 129 A 1 
ATOM 1004 C CG  . LEU A 1 129 ? 12.876  24.388   -19.438 1.00 75.16 129 A 1 
ATOM 1005 C CD1 . LEU A 1 129 ? 12.180  24.176   -20.785 1.00 69.01 129 A 1 
ATOM 1006 C CD2 . LEU A 1 129 ? 13.441  25.815   -19.432 1.00 69.42 129 A 1 
ATOM 1007 N N   . ASN A 1 130 ? 11.183  25.297   -15.148 1.00 76.88 130 A 1 
ATOM 1008 C CA  . ASN A 1 130 ? 10.162  25.411   -14.122 1.00 75.90 130 A 1 
ATOM 1009 C C   . ASN A 1 130 ? 8.881   26.034   -14.709 1.00 77.08 130 A 1 
ATOM 1010 O O   . ASN A 1 130 ? 8.815   27.247   -14.912 1.00 72.45 130 A 1 
ATOM 1011 C CB  . ASN A 1 130 ? 10.731  26.187   -12.923 1.00 70.18 130 A 1 
ATOM 1012 C CG  . ASN A 1 130 ? 9.778   26.156   -11.731 1.00 63.50 130 A 1 
ATOM 1013 O OD1 . ASN A 1 130 ? 8.716   25.570   -11.766 1.00 55.53 130 A 1 
ATOM 1014 N ND2 . ASN A 1 130 ? 10.155  26.783   -10.638 1.00 54.53 130 A 1 
ATOM 1015 N N   . PHE A 1 131 ? 7.866   25.199   -14.940 1.00 76.34 131 A 1 
ATOM 1016 C CA  . PHE A 1 131 ? 6.510   25.622   -15.309 1.00 75.08 131 A 1 
ATOM 1017 C C   . PHE A 1 131 ? 5.560   25.641   -14.094 1.00 73.63 131 A 1 
ATOM 1018 O O   . PHE A 1 131 ? 4.342   25.740   -14.266 1.00 68.35 131 A 1 
ATOM 1019 C CB  . PHE A 1 131 ? 5.981   24.734   -16.441 1.00 74.33 131 A 1 
ATOM 1020 C CG  . PHE A 1 131 ? 6.666   24.975   -17.767 1.00 75.13 131 A 1 
ATOM 1021 C CD1 . PHE A 1 131 ? 6.116   25.903   -18.679 1.00 69.20 131 A 1 
ATOM 1022 C CD2 . PHE A 1 131 ? 7.855   24.301   -18.103 1.00 69.42 131 A 1 
ATOM 1023 C CE1 . PHE A 1 131 ? 6.751   26.152   -19.907 1.00 67.01 131 A 1 
ATOM 1024 C CE2 . PHE A 1 131 ? 8.486   24.554   -19.326 1.00 67.76 131 A 1 
ATOM 1025 C CZ  . PHE A 1 131 ? 7.933   25.477   -20.224 1.00 71.75 131 A 1 
ATOM 1026 N N   . GLY A 1 132 ? 6.099   25.536   -12.868 1.00 73.76 132 A 1 
ATOM 1027 C CA  . GLY A 1 132 ? 5.287   25.385   -11.662 1.00 70.88 132 A 1 
ATOM 1028 C C   . GLY A 1 132 ? 4.428   24.120   -11.721 1.00 72.93 132 A 1 
ATOM 1029 O O   . GLY A 1 132 ? 4.910   23.051   -12.104 1.00 68.27 132 A 1 
ATOM 1030 N N   . ASP A 1 133 ? 3.152   24.256   -11.358 1.00 73.66 133 A 1 
ATOM 1031 C CA  . ASP A 1 133 ? 2.198   23.144   -11.391 1.00 74.15 133 A 1 
ATOM 1032 C C   . ASP A 1 133 ? 1.380   23.087   -12.699 1.00 77.59 133 A 1 
ATOM 1033 O O   . ASP A 1 133 ? 0.451   22.290   -12.810 1.00 73.86 133 A 1 
ATOM 1034 C CB  . ASP A 1 133 ? 1.313   23.199   -10.129 1.00 69.22 133 A 1 
ATOM 1035 C CG  . ASP A 1 133 ? 0.556   21.899   -9.861  1.00 63.27 133 A 1 
ATOM 1036 O OD1 . ASP A 1 133 ? 1.156   20.800   -9.923  1.00 56.87 133 A 1 
ATOM 1037 O OD2 . ASP A 1 133 ? -0.657  21.941   -9.568  1.00 56.13 133 A 1 
ATOM 1038 N N   . ASP A 1 134 ? 1.708   23.893   -13.723 1.00 80.57 134 A 1 
ATOM 1039 C CA  . ASP A 1 134 ? 0.888   23.988   -14.935 1.00 81.99 134 A 1 
ATOM 1040 C C   . ASP A 1 134 ? 0.791   22.649   -15.685 1.00 83.73 134 A 1 
ATOM 1041 O O   . ASP A 1 134 ? -0.303  22.201   -16.029 1.00 82.02 134 A 1 
ATOM 1042 C CB  . ASP A 1 134 ? 1.445   25.068   -15.882 1.00 80.09 134 A 1 
ATOM 1043 C CG  . ASP A 1 134 ? 1.271   26.506   -15.388 1.00 76.96 134 A 1 
ATOM 1044 O OD1 . ASP A 1 134 ? 0.416   26.743   -14.517 1.00 70.76 134 A 1 
ATOM 1045 O OD2 . ASP A 1 134 ? 1.985   27.380   -15.934 1.00 69.76 134 A 1 
ATOM 1046 N N   . ILE A 1 135 ? 1.940   21.994   -15.923 1.00 83.72 135 A 1 
ATOM 1047 C CA  . ILE A 1 135 ? 1.977   20.709   -16.643 1.00 84.88 135 A 1 
ATOM 1048 C C   . ILE A 1 135 ? 1.410   19.575   -15.773 1.00 84.74 135 A 1 
ATOM 1049 O O   . ILE A 1 135 ? 0.529   18.867   -16.255 1.00 83.29 135 A 1 
ATOM 1050 C CB  . ILE A 1 135 ? 3.380   20.393   -17.209 1.00 85.24 135 A 1 
ATOM 1051 C CG1 . ILE A 1 135 ? 3.900   21.538   -18.110 1.00 83.28 135 A 1 
ATOM 1052 C CG2 . ILE A 1 135 ? 3.334   19.070   -17.995 1.00 81.68 135 A 1 
ATOM 1053 C CD1 . ILE A 1 135 ? 5.343   21.341   -18.610 1.00 78.93 135 A 1 
ATOM 1054 N N   . PRO A 1 136 ? 1.822   19.395   -14.492 1.00 83.04 136 A 1 
ATOM 1055 C CA  . PRO A 1 136 ? 1.212   18.401   -13.610 1.00 80.75 136 A 1 
ATOM 1056 C C   . PRO A 1 136 ? -0.295  18.591   -13.447 1.00 81.53 136 A 1 
ATOM 1057 O O   . PRO A 1 136 ? -1.041  17.613   -13.481 1.00 80.51 136 A 1 
ATOM 1058 C CB  . PRO A 1 136 ? 1.936   18.540   -12.261 1.00 78.73 136 A 1 
ATOM 1059 C CG  . PRO A 1 136 ? 3.282   19.121   -12.631 1.00 76.04 136 A 1 
ATOM 1060 C CD  . PRO A 1 136 ? 2.957   20.021   -13.820 1.00 77.80 136 A 1 
ATOM 1061 N N   . SER A 1 137 ? -0.777  19.835   -13.321 1.00 82.89 137 A 1 
ATOM 1062 C CA  . SER A 1 137 ? -2.201  20.142   -13.216 1.00 82.45 137 A 1 
ATOM 1063 C C   . SER A 1 137 ? -2.957  19.746   -14.487 1.00 84.01 137 A 1 
ATOM 1064 O O   . SER A 1 137 ? -3.964  19.043   -14.407 1.00 83.46 137 A 1 
ATOM 1065 C CB  . SER A 1 137 ? -2.402  21.628   -12.906 1.00 79.75 137 A 1 
ATOM 1066 O OG  . SER A 1 137 ? -3.770  21.913   -12.716 1.00 71.31 137 A 1 
ATOM 1067 N N   . ALA A 1 138 ? -2.438  20.120   -15.666 1.00 84.88 138 A 1 
ATOM 1068 C CA  . ALA A 1 138 ? -3.026  19.717   -16.937 1.00 85.80 138 A 1 
ATOM 1069 C C   . ALA A 1 138 ? -3.063  18.187   -17.095 1.00 86.87 138 A 1 
ATOM 1070 O O   . ALA A 1 138 ? -4.059  17.641   -17.568 1.00 86.02 138 A 1 
ATOM 1071 C CB  . ALA A 1 138 ? -2.242  20.388   -18.070 1.00 85.83 138 A 1 
ATOM 1072 N N   . LEU A 1 139 ? -2.009  17.490   -16.645 1.00 85.70 139 A 1 
ATOM 1073 C CA  . LEU A 1 139 ? -1.929  16.035   -16.690 1.00 85.37 139 A 1 
ATOM 1074 C C   . LEU A 1 139 ? -2.964  15.379   -15.768 1.00 85.56 139 A 1 
ATOM 1075 O O   . LEU A 1 139 ? -3.638  14.441   -16.184 1.00 84.94 139 A 1 
ATOM 1076 C CB  . LEU A 1 139 ? -0.496  15.618   -16.333 1.00 85.01 139 A 1 
ATOM 1077 C CG  . LEU A 1 139 ? -0.157  14.204   -16.848 1.00 80.00 139 A 1 
ATOM 1078 C CD1 . LEU A 1 139 ? 0.974   14.270   -17.860 1.00 72.73 139 A 1 
ATOM 1079 C CD2 . LEU A 1 139 ? 0.287   13.290   -15.703 1.00 73.25 139 A 1 
ATOM 1080 N N   . ARG A 1 140 ? -3.142  15.900   -14.544 1.00 84.63 140 A 1 
ATOM 1081 C CA  . ARG A 1 140 ? -4.195  15.450   -13.614 1.00 82.19 140 A 1 
ATOM 1082 C C   . ARG A 1 140 ? -5.587  15.660   -14.205 1.00 83.06 140 A 1 
ATOM 1083 O O   . ARG A 1 140 ? -6.385  14.724   -14.235 1.00 82.61 140 A 1 
ATOM 1084 C CB  . ARG A 1 140 ? -4.058  16.173   -12.262 1.00 80.45 140 A 1 
ATOM 1085 C CG  . ARG A 1 140 ? -2.809  15.737   -11.470 1.00 75.32 140 A 1 
ATOM 1086 C CD  . ARG A 1 140 ? -2.785  16.280   -10.043 1.00 72.19 140 A 1 
ATOM 1087 N NE  . ARG A 1 140 ? -2.809  17.739   -9.982  1.00 65.83 140 A 1 
ATOM 1088 C CZ  . ARG A 1 140 ? -1.785  18.580   -9.770  1.00 59.80 140 A 1 
ATOM 1089 N NH1 . ARG A 1 140 ? -0.556  18.185   -9.604  1.00 55.41 140 A 1 
ATOM 1090 N NH2 . ARG A 1 140 ? -1.997  19.849   -9.702  1.00 55.79 140 A 1 
ATOM 1091 N N   . ILE A 1 141 ? -5.860  16.848   -14.770 1.00 85.24 141 A 1 
ATOM 1092 C CA  . ILE A 1 141 ? -7.133  17.158   -15.421 1.00 84.56 141 A 1 
ATOM 1093 C C   . ILE A 1 141 ? -7.391  16.214   -16.601 1.00 85.79 141 A 1 
ATOM 1094 O O   . ILE A 1 141 ? -8.512  15.712   -16.747 1.00 85.49 141 A 1 
ATOM 1095 C CB  . ILE A 1 141 ? -7.172  18.639   -15.851 1.00 83.50 141 A 1 
ATOM 1096 C CG1 . ILE A 1 141 ? -7.213  19.567   -14.613 1.00 79.29 141 A 1 
ATOM 1097 C CG2 . ILE A 1 141 ? -8.391  18.937   -16.757 1.00 77.84 141 A 1 
ATOM 1098 C CD1 . ILE A 1 141 ? -6.880  21.031   -14.924 1.00 71.50 141 A 1 
ATOM 1099 N N   . ALA A 1 142 ? -6.385  15.930   -17.427 1.00 86.83 142 A 1 
ATOM 1100 C CA  . ALA A 1 142 ? -6.526  15.018   -18.562 1.00 87.59 142 A 1 
ATOM 1101 C C   . ALA A 1 142 ? -6.842  13.585   -18.121 1.00 87.92 142 A 1 
ATOM 1102 O O   . ALA A 1 142 ? -7.773  12.972   -18.648 1.00 87.27 142 A 1 
ATOM 1103 C CB  . ALA A 1 142 ? -5.242  15.086   -19.407 1.00 88.15 142 A 1 
ATOM 1104 N N   . LYS A 1 143 ? -6.132  13.073   -17.118 1.00 86.41 143 A 1 
ATOM 1105 C CA  . LYS A 1 143 ? -6.391  11.748   -16.542 1.00 84.65 143 A 1 
ATOM 1106 C C   . LYS A 1 143 ? -7.796  11.662   -15.939 1.00 84.32 143 A 1 
ATOM 1107 O O   . LYS A 1 143 ? -8.505  10.698   -16.202 1.00 83.96 143 A 1 
ATOM 1108 C CB  . LYS A 1 143 ? -5.339  11.411   -15.479 1.00 83.79 143 A 1 
ATOM 1109 C CG  . LYS A 1 143 ? -3.973  11.072   -16.088 1.00 81.67 143 A 1 
ATOM 1110 C CD  . LYS A 1 143 ? -2.989  10.761   -14.960 1.00 78.31 143 A 1 
ATOM 1111 C CE  . LYS A 1 143 ? -1.621  10.343   -15.494 1.00 73.25 143 A 1 
ATOM 1112 N NZ  . LYS A 1 143 ? -0.725  9.967    -14.379 1.00 67.18 143 A 1 
ATOM 1113 N N   . LYS A 1 144 ? -8.218  12.699   -15.206 1.00 86.02 144 A 1 
ATOM 1114 C CA  . LYS A 1 144 ? -9.569  12.808   -14.664 1.00 84.28 144 A 1 
ATOM 1115 C C   . LYS A 1 144 ? -10.637 12.781   -15.758 1.00 84.88 144 A 1 
ATOM 1116 O O   . LYS A 1 144 ? -11.560 11.979   -15.685 1.00 84.27 144 A 1 
ATOM 1117 C CB  . LYS A 1 144 ? -9.674  14.087   -13.825 1.00 81.81 144 A 1 
ATOM 1118 C CG  . LYS A 1 144 ? -11.123 14.364   -13.396 1.00 74.07 144 A 1 
ATOM 1119 C CD  . LYS A 1 144 ? -11.262 15.762   -12.793 1.00 69.97 144 A 1 
ATOM 1120 C CE  . LYS A 1 144 ? -12.719 15.964   -12.342 1.00 61.83 144 A 1 
ATOM 1121 N NZ  . LYS A 1 144 ? -12.807 16.884   -11.194 1.00 55.51 144 A 1 
ATOM 1122 N N   . LYS A 1 145 ? -10.514 13.630   -16.787 1.00 86.22 145 A 1 
ATOM 1123 C CA  . LYS A 1 145 ? -11.483 13.687   -17.892 1.00 85.96 145 A 1 
ATOM 1124 C C   . LYS A 1 145 ? -11.572 12.342   -18.623 1.00 86.35 145 A 1 
ATOM 1125 O O   . LYS A 1 145 ? -12.670 11.885   -18.923 1.00 85.73 145 A 1 
ATOM 1126 C CB  . LYS A 1 145 ? -11.149 14.815   -18.879 1.00 86.31 145 A 1 
ATOM 1127 C CG  . LYS A 1 145 ? -11.543 16.235   -18.413 1.00 84.26 145 A 1 
ATOM 1128 C CD  . LYS A 1 145 ? -11.339 17.232   -19.573 1.00 79.70 145 A 1 
ATOM 1129 C CE  . LYS A 1 145 ? -11.805 18.663   -19.286 1.00 74.04 145 A 1 
ATOM 1130 N NZ  . LYS A 1 145 ? -11.740 19.536   -20.507 1.00 66.12 145 A 1 
ATOM 1131 N N   . ARG A 1 146 ? -10.437 11.680   -18.862 1.00 87.18 146 A 1 
ATOM 1132 C CA  . ARG A 1 146 ? -10.382 10.334   -19.444 1.00 87.22 146 A 1 
ATOM 1133 C C   . ARG A 1 146 ? -11.130 9.323    -18.573 1.00 86.94 146 A 1 
ATOM 1134 O O   . ARG A 1 146 ? -11.959 8.586    -19.090 1.00 86.03 146 A 1 
ATOM 1135 C CB  . ARG A 1 146 ? -8.923  9.912    -19.623 1.00 86.90 146 A 1 
ATOM 1136 C CG  . ARG A 1 146 ? -8.795  8.533    -20.289 1.00 83.79 146 A 1 
ATOM 1137 C CD  . ARG A 1 146 ? -7.336  8.077    -20.261 1.00 80.76 146 A 1 
ATOM 1138 N NE  . ARG A 1 146 ? -7.154  6.819    -20.971 1.00 74.77 146 A 1 
ATOM 1139 C CZ  . ARG A 1 146 ? -7.114  5.585    -20.491 1.00 70.40 146 A 1 
ATOM 1140 N NH1 . ARG A 1 146 ? -7.256  5.318    -19.213 1.00 63.70 146 A 1 
ATOM 1141 N NH2 . ARG A 1 146 ? -6.925  4.611    -21.314 1.00 63.67 146 A 1 
ATOM 1142 N N   . TRP A 1 147 ? -10.838 9.308    -17.276 1.00 86.75 147 A 1 
ATOM 1143 C CA  . TRP A 1 147 ? -11.477 8.385    -16.333 1.00 84.99 147 A 1 
ATOM 1144 C C   . TRP A 1 147 ? -12.988 8.626    -16.262 1.00 85.18 147 A 1 
ATOM 1145 O O   . TRP A 1 147 ? -13.743 7.673    -16.418 1.00 84.19 147 A 1 
ATOM 1146 C CB  . TRP A 1 147 ? -10.805 8.501    -14.966 1.00 83.21 147 A 1 
ATOM 1147 C CG  . TRP A 1 147 ? -11.370 7.553    -13.953 1.00 78.92 147 A 1 
ATOM 1148 C CD1 . TRP A 1 147 ? -10.971 6.274    -13.753 1.00 70.11 147 A 1 
ATOM 1149 C CD2 . TRP A 1 147 ? -12.479 7.783    -13.034 1.00 73.45 147 A 1 
ATOM 1150 N NE1 . TRP A 1 147 ? -11.753 5.694    -12.764 1.00 67.02 147 A 1 
ATOM 1151 C CE2 . TRP A 1 147 ? -12.693 6.579    -12.307 1.00 69.40 147 A 1 
ATOM 1152 C CE3 . TRP A 1 147 ? -13.313 8.883    -12.755 1.00 66.95 147 A 1 
ATOM 1153 C CZ2 . TRP A 1 147 ? -13.718 6.466    -11.333 1.00 67.28 147 A 1 
ATOM 1154 C CZ3 . TRP A 1 147 ? -14.338 8.770    -11.788 1.00 61.70 147 A 1 
ATOM 1155 C CH2 . TRP A 1 147 ? -14.531 7.577    -11.091 1.00 62.70 147 A 1 
ATOM 1156 N N   . ASN A 1 148 ? -13.436 9.874    -16.161 1.00 85.03 148 A 1 
ATOM 1157 C CA  . ASN A 1 148 ? -14.858 10.223   -16.168 1.00 83.91 148 A 1 
ATOM 1158 C C   . ASN A 1 148 ? -15.549 9.739    -17.448 1.00 84.47 148 A 1 
ATOM 1159 O O   . ASN A 1 148 ? -16.602 9.116    -17.356 1.00 83.75 148 A 1 
ATOM 1160 C CB  . ASN A 1 148 ? -15.027 11.742   -15.991 1.00 82.61 148 A 1 
ATOM 1161 C CG  . ASN A 1 148 ? -14.723 12.255   -14.587 1.00 78.23 148 A 1 
ATOM 1162 O OD1 . ASN A 1 148 ? -14.536 11.537   -13.625 1.00 72.59 148 A 1 
ATOM 1163 N ND2 . ASN A 1 148 ? -14.703 13.566   -14.410 1.00 71.23 148 A 1 
ATOM 1164 N N   . SER A 1 149 ? -14.947 9.920    -18.620 1.00 85.60 149 A 1 
ATOM 1165 C CA  . SER A 1 149 ? -15.523 9.464    -19.894 1.00 85.76 149 A 1 
ATOM 1166 C C   . SER A 1 149 ? -15.664 7.937    -19.969 1.00 86.17 149 A 1 
ATOM 1167 O O   . SER A 1 149 ? -16.645 7.432    -20.522 1.00 85.18 149 A 1 
ATOM 1168 C CB  . SER A 1 149 ? -14.655 9.960    -21.051 1.00 85.29 149 A 1 
ATOM 1169 O OG  . SER A 1 149 ? -15.148 9.506    -22.303 1.00 75.60 149 A 1 
ATOM 1170 N N   . ILE A 1 150 ? -14.695 7.191    -19.435 1.00 85.26 150 A 1 
ATOM 1171 C CA  . ILE A 1 150 ? -14.764 5.727    -19.371 1.00 84.01 150 A 1 
ATOM 1172 C C   . ILE A 1 150 ? -15.831 5.301    -18.370 1.00 84.28 150 A 1 
ATOM 1173 O O   . ILE A 1 150 ? -16.645 4.425    -18.663 1.00 83.44 150 A 1 
ATOM 1174 C CB  . ILE A 1 150 ? -13.378 5.131    -19.035 1.00 83.44 150 A 1 
ATOM 1175 C CG1 . ILE A 1 150 ? -12.398 5.363    -20.209 1.00 78.67 150 A 1 
ATOM 1176 C CG2 . ILE A 1 150 ? -13.471 3.623    -18.727 1.00 77.30 150 A 1 
ATOM 1177 C CD1 . ILE A 1 150 ? -10.929 5.095    -19.856 1.00 71.22 150 A 1 
ATOM 1178 N N   . GLU A 1 151 ? -15.855 5.946    -17.207 1.00 84.41 151 A 1 
ATOM 1179 C CA  . GLU A 1 151 ? -16.744 5.588    -16.109 1.00 82.78 151 A 1 
ATOM 1180 C C   . GLU A 1 151 ? -18.202 5.940    -16.406 1.00 82.81 151 A 1 
ATOM 1181 O O   . GLU A 1 151 ? -19.075 5.132    -16.130 1.00 82.10 151 A 1 
ATOM 1182 C CB  . GLU A 1 151 ? -16.237 6.226    -14.809 1.00 80.59 151 A 1 
ATOM 1183 C CG  . GLU A 1 151 ? -16.692 5.478    -13.549 1.00 73.11 151 A 1 
ATOM 1184 C CD  . GLU A 1 151 ? -16.169 4.022    -13.440 1.00 69.43 151 A 1 
ATOM 1185 O OE1 . GLU A 1 151 ? -16.612 3.311    -12.520 1.00 62.31 151 A 1 
ATOM 1186 O OE2 . GLU A 1 151 ? -15.352 3.579    -14.283 1.00 62.19 151 A 1 
ATOM 1187 N N   . GLU A 1 152 ? -18.478 7.066    -17.061 1.00 85.12 152 A 1 
ATOM 1188 C CA  . GLU A 1 152 ? -19.816 7.431    -17.525 1.00 84.87 152 A 1 
ATOM 1189 C C   . GLU A 1 152 ? -20.393 6.392    -18.489 1.00 85.24 152 A 1 
ATOM 1190 O O   . GLU A 1 152 ? -21.536 5.970    -18.325 1.00 84.43 152 A 1 
ATOM 1191 C CB  . GLU A 1 152 ? -19.796 8.800    -18.218 1.00 83.84 152 A 1 
ATOM 1192 C CG  . GLU A 1 152 ? -19.826 9.965    -17.223 1.00 75.26 152 A 1 
ATOM 1193 C CD  . GLU A 1 152 ? -19.712 11.340   -17.893 1.00 68.72 152 A 1 
ATOM 1194 O OE1 . GLU A 1 152 ? -19.707 12.346   -17.139 1.00 62.41 152 A 1 
ATOM 1195 O OE2 . GLU A 1 152 ? -19.626 11.409   -19.139 1.00 62.61 152 A 1 
ATOM 1196 N N   . ARG A 1 153 ? -19.588 5.911    -19.450 1.00 85.94 153 A 1 
ATOM 1197 C CA  . ARG A 1 153 ? -20.027 4.839    -20.356 1.00 85.60 153 A 1 
ATOM 1198 C C   . ARG A 1 153 ? -20.331 3.557    -19.602 1.00 86.95 153 A 1 
ATOM 1199 O O   . ARG A 1 153 ? -21.343 2.913    -19.881 1.00 85.64 153 A 1 
ATOM 1200 C CB  . ARG A 1 153 ? -18.963 4.559    -21.430 1.00 84.54 153 A 1 
ATOM 1201 C CG  . ARG A 1 153 ? -18.841 5.693    -22.451 1.00 74.18 153 A 1 
ATOM 1202 C CD  . ARG A 1 153 ? -17.796 5.330    -23.493 1.00 71.33 153 A 1 
ATOM 1203 N NE  . ARG A 1 153 ? -17.063 6.509    -23.935 1.00 62.83 153 A 1 
ATOM 1204 C CZ  . ARG A 1 153 ? -16.120 6.544    -24.866 1.00 54.61 153 A 1 
ATOM 1205 N NH1 . ARG A 1 153 ? -15.806 5.492    -25.578 1.00 50.55 153 A 1 
ATOM 1206 N NH2 . ARG A 1 153 ? -15.470 7.661    -25.081 1.00 47.68 153 A 1 
ATOM 1207 N N   . ARG A 1 154 ? -19.492 3.209    -18.642 1.00 84.89 154 A 1 
ATOM 1208 C CA  . ARG A 1 154 ? -19.660 1.989    -17.850 1.00 83.49 154 A 1 
ATOM 1209 C C   . ARG A 1 154 ? -20.876 2.067    -16.918 1.00 84.87 154 A 1 
ATOM 1210 O O   . ARG A 1 154 ? -21.646 1.122    -16.860 1.00 84.83 154 A 1 
ATOM 1211 C CB  . ARG A 1 154 ? -18.345 1.718    -17.103 1.00 81.21 154 A 1 
ATOM 1212 C CG  . ARG A 1 154 ? -18.312 0.291    -16.565 1.00 72.86 154 A 1 
ATOM 1213 C CD  . ARG A 1 154 ? -16.996 0.031    -15.839 1.00 69.30 154 A 1 
ATOM 1214 N NE  . ARG A 1 154 ? -17.036 -1.274   -15.160 1.00 62.68 154 A 1 
ATOM 1215 C CZ  . ARG A 1 154 ? -16.192 -1.720   -14.249 1.00 57.09 154 A 1 
ATOM 1216 N NH1 . ARG A 1 154 ? -15.148 -1.028   -13.879 1.00 53.19 154 A 1 
ATOM 1217 N NH2 . ARG A 1 154 ? -16.383 -2.872   -13.699 1.00 51.29 154 A 1 
ATOM 1218 N N   . ILE A 1 155 ? -21.093 3.208    -16.264 1.00 84.20 155 A 1 
ATOM 1219 C CA  . ILE A 1 155 ? -22.287 3.465    -15.444 1.00 83.92 155 A 1 
ATOM 1220 C C   . ILE A 1 155 ? -23.549 3.396    -16.307 1.00 85.67 155 A 1 
ATOM 1221 O O   . ILE A 1 155 ? -24.540 2.812    -15.888 1.00 85.63 155 A 1 
ATOM 1222 C CB  . ILE A 1 155 ? -22.184 4.831    -14.729 1.00 81.92 155 A 1 
ATOM 1223 C CG1 . ILE A 1 155 ? -21.108 4.775    -13.619 1.00 76.59 155 A 1 
ATOM 1224 C CG2 . ILE A 1 155 ? -23.528 5.264    -14.115 1.00 75.06 155 A 1 
ATOM 1225 C CD1 . ILE A 1 155 ? -20.692 6.155    -13.090 1.00 69.96 155 A 1 
ATOM 1226 N N   . HIS A 1 156 ? -23.507 3.956    -17.514 1.00 86.52 156 A 1 
ATOM 1227 C CA  . HIS A 1 156 ? -24.651 3.914    -18.413 1.00 87.24 156 A 1 
ATOM 1228 C C   . HIS A 1 156 ? -24.985 2.476    -18.833 1.00 88.32 156 A 1 
ATOM 1229 O O   . HIS A 1 156 ? -26.138 2.062    -18.726 1.00 87.96 156 A 1 
ATOM 1230 C CB  . HIS A 1 156 ? -24.390 4.822    -19.620 1.00 86.69 156 A 1 
ATOM 1231 C CG  . HIS A 1 156 ? -25.640 5.080    -20.416 1.00 79.72 156 A 1 
ATOM 1232 N ND1 . HIS A 1 156 ? -26.799 5.659    -19.943 1.00 68.30 156 A 1 
ATOM 1233 C CD2 . HIS A 1 156 ? -25.854 4.797    -21.742 1.00 67.29 156 A 1 
ATOM 1234 C CE1 . HIS A 1 156 ? -27.686 5.727    -20.945 1.00 63.35 156 A 1 
ATOM 1235 N NE2 . HIS A 1 156 ? -27.140 5.217    -22.063 1.00 64.20 156 A 1 
ATOM 1236 N N   . GLN A 1 157 ? -23.971 1.702    -19.223 1.00 86.19 157 A 1 
ATOM 1237 C CA  . GLN A 1 157 ? -24.121 0.293    -19.598 1.00 86.04 157 A 1 
ATOM 1238 C C   . GLN A 1 157 ? -24.666 -0.558   -18.439 1.00 87.63 157 A 1 
ATOM 1239 O O   . GLN A 1 157 ? -25.601 -1.337   -18.630 1.00 86.88 157 A 1 
ATOM 1240 C CB  . GLN A 1 157 ? -22.754 -0.208   -20.077 1.00 85.02 157 A 1 
ATOM 1241 C CG  . GLN A 1 157 ? -22.774 -1.618   -20.703 1.00 76.79 157 A 1 
ATOM 1242 C CD  . GLN A 1 157 ? -21.384 -2.024   -21.228 1.00 72.32 157 A 1 
ATOM 1243 O OE1 . GLN A 1 157 ? -20.407 -1.303   -21.103 1.00 66.29 157 A 1 
ATOM 1244 N NE2 . GLN A 1 157 ? -21.248 -3.162   -21.836 1.00 62.49 157 A 1 
ATOM 1245 N N   . GLU A 1 158 ? -24.153 -0.360   -17.217 1.00 86.19 158 A 1 
ATOM 1246 C CA  . GLU A 1 158 ? -24.659 -1.063   -16.035 1.00 85.67 158 A 1 
ATOM 1247 C C   . GLU A 1 158 ? -26.068 -0.629   -15.649 1.00 87.26 158 A 1 
ATOM 1248 O O   . GLU A 1 158 ? -26.880 -1.468   -15.275 1.00 87.33 158 A 1 
ATOM 1249 C CB  . GLU A 1 158 ? -23.726 -0.839   -14.851 1.00 83.76 158 A 1 
ATOM 1250 C CG  . GLU A 1 158 ? -22.488 -1.730   -14.984 1.00 75.61 158 A 1 
ATOM 1251 C CD  . GLU A 1 158 ? -21.455 -1.447   -13.909 1.00 70.95 158 A 1 
ATOM 1252 O OE1 . GLU A 1 158 ? -20.306 -1.943   -14.057 1.00 64.10 158 A 1 
ATOM 1253 O OE2 . GLU A 1 158 ? -21.694 -0.663   -12.965 1.00 65.03 158 A 1 
ATOM 1254 N N   . SER A 1 159 ? -26.411 0.654    -15.779 1.00 87.37 159 A 1 
ATOM 1255 C CA  . SER A 1 159 ? -27.765 1.143    -15.531 1.00 87.52 159 A 1 
ATOM 1256 C C   . SER A 1 159 ? -28.770 0.559    -16.522 1.00 89.56 159 A 1 
ATOM 1257 O O   . SER A 1 159 ? -29.870 0.173    -16.126 1.00 88.28 159 A 1 
ATOM 1258 C CB  . SER A 1 159 ? -27.779 2.672    -15.591 1.00 84.17 159 A 1 
ATOM 1259 O OG  . SER A 1 159 ? -29.076 3.171    -15.332 1.00 73.19 159 A 1 
ATOM 1260 N N   . GLU A 1 160 ? -28.393 0.454    -17.799 1.00 89.31 160 A 1 
ATOM 1261 C CA  . GLU A 1 160 ? -29.229 -0.205   -18.808 1.00 89.66 160 A 1 
ATOM 1262 C C   . GLU A 1 160 ? -29.396 -1.704   -18.503 1.00 90.86 160 A 1 
ATOM 1263 O O   . GLU A 1 160 ? -30.522 -2.199   -18.529 1.00 89.56 160 A 1 
ATOM 1264 C CB  . GLU A 1 160 ? -28.652 -0.026   -20.216 1.00 87.91 160 A 1 
ATOM 1265 C CG  . GLU A 1 160 ? -28.902 1.373    -20.792 1.00 75.98 160 A 1 
ATOM 1266 C CD  . GLU A 1 160 ? -28.614 1.449    -22.304 1.00 70.35 160 A 1 
ATOM 1267 O OE1 . GLU A 1 160 ? -29.229 2.319    -22.962 1.00 61.27 160 A 1 
ATOM 1268 O OE2 . GLU A 1 160 ? -27.826 0.628    -22.823 1.00 63.57 160 A 1 
ATOM 1269 N N   . LEU A 1 161 ? -28.309 -2.392   -18.165 1.00 89.89 161 A 1 
ATOM 1270 C CA  . LEU A 1 161 ? -28.338 -3.807   -17.805 1.00 90.24 161 A 1 
ATOM 1271 C C   . LEU A 1 161 ? -29.191 -4.042   -16.553 1.00 91.63 161 A 1 
ATOM 1272 O O   . LEU A 1 161 ? -30.068 -4.900   -16.572 1.00 91.54 161 A 1 
ATOM 1273 C CB  . LEU A 1 161 ? -26.893 -4.302   -17.613 1.00 90.09 161 A 1 
ATOM 1274 C CG  . LEU A 1 161 ? -26.791 -5.798   -17.252 1.00 89.29 161 A 1 
ATOM 1275 C CD1 . LEU A 1 161 ? -27.303 -6.698   -18.376 1.00 84.24 161 A 1 
ATOM 1276 C CD2 . LEU A 1 161 ? -25.332 -6.164   -16.973 1.00 84.18 161 A 1 
ATOM 1277 N N   . HIS A 1 162 ? -29.009 -3.234   -15.507 1.00 91.67 162 A 1 
ATOM 1278 C CA  . HIS A 1 162 ? -29.783 -3.330   -14.274 1.00 91.72 162 A 1 
ATOM 1279 C C   . HIS A 1 162 ? -31.283 -3.114   -14.525 1.00 92.19 162 A 1 
ATOM 1280 O O   . HIS A 1 162 ? -32.108 -3.915   -14.084 1.00 92.04 162 A 1 
ATOM 1281 C CB  . HIS A 1 162 ? -29.235 -2.317   -13.252 1.00 90.69 162 A 1 
ATOM 1282 C CG  . HIS A 1 162 ? -29.807 -2.434   -11.868 1.00 90.06 162 A 1 
ATOM 1283 N ND1 . HIS A 1 162 ? -29.819 -1.427   -10.903 1.00 78.69 162 A 1 
ATOM 1284 C CD2 . HIS A 1 162 ? -30.377 -3.548   -11.301 1.00 79.45 162 A 1 
ATOM 1285 C CE1 . HIS A 1 162 ? -30.384 -1.927   -9.807  1.00 80.98 162 A 1 
ATOM 1286 N NE2 . HIS A 1 162 ? -30.731 -3.201   -10.013 1.00 81.82 162 A 1 
ATOM 1287 N N   . SER A 1 163 ? -31.641 -2.109   -15.320 1.00 91.60 163 A 1 
ATOM 1288 C CA  . SER A 1 163 ? -33.032 -1.853   -15.708 1.00 91.13 163 A 1 
ATOM 1289 C C   . SER A 1 163 ? -33.625 -2.978   -16.557 1.00 91.81 163 A 1 
ATOM 1290 O O   . SER A 1 163 ? -34.816 -3.287   -16.432 1.00 90.75 163 A 1 
ATOM 1291 C CB  . SER A 1 163 ? -33.100 -0.532   -16.485 1.00 90.04 163 A 1 
ATOM 1292 O OG  . SER A 1 163 ? -34.446 -0.230   -16.824 1.00 77.39 163 A 1 
ATOM 1293 N N   . TYR A 1 164 ? -32.824 -3.586   -17.430 1.00 91.23 164 A 1 
ATOM 1294 C CA  . TYR A 1 164 ? -33.242 -4.729   -18.237 1.00 91.30 164 A 1 
ATOM 1295 C C   . TYR A 1 164 ? -33.486 -5.970   -17.375 1.00 92.51 164 A 1 
ATOM 1296 O O   . TYR A 1 164 ? -34.589 -6.513   -17.400 1.00 91.88 164 A 1 
ATOM 1297 C CB  . TYR A 1 164 ? -32.191 -4.968   -19.326 1.00 90.77 164 A 1 
ATOM 1298 C CG  . TYR A 1 164 ? -32.402 -6.240   -20.119 1.00 90.98 164 A 1 
ATOM 1299 C CD1 . TYR A 1 164 ? -31.646 -7.390   -19.817 1.00 85.42 164 A 1 
ATOM 1300 C CD2 . TYR A 1 164 ? -33.337 -6.279   -21.170 1.00 86.42 164 A 1 
ATOM 1301 C CE1 . TYR A 1 164 ? -31.818 -8.565   -20.563 1.00 85.35 164 A 1 
ATOM 1302 C CE2 . TYR A 1 164 ? -33.513 -7.446   -21.922 1.00 84.66 164 A 1 
ATOM 1303 C CZ  . TYR A 1 164 ? -32.745 -8.589   -21.626 1.00 88.68 164 A 1 
ATOM 1304 O OH  . TYR A 1 164 ? -32.889 -9.729   -22.375 1.00 87.16 164 A 1 
ATOM 1305 N N   . LEU A 1 165 ? -32.520 -6.357   -16.549 1.00 91.91 165 A 1 
ATOM 1306 C CA  . LEU A 1 165 ? -32.621 -7.524   -15.668 1.00 91.98 165 A 1 
ATOM 1307 C C   . LEU A 1 165 ? -33.764 -7.371   -14.653 1.00 92.59 165 A 1 
ATOM 1308 O O   . LEU A 1 165 ? -34.529 -8.312   -14.466 1.00 92.21 165 A 1 
ATOM 1309 C CB  . LEU A 1 165 ? -31.281 -7.750   -14.960 1.00 92.01 165 A 1 
ATOM 1310 C CG  . LEU A 1 165 ? -30.110 -8.148   -15.885 1.00 91.06 165 A 1 
ATOM 1311 C CD1 . LEU A 1 165 ? -28.836 -8.267   -15.054 1.00 86.68 165 A 1 
ATOM 1312 C CD2 . LEU A 1 165 ? -30.347 -9.473   -16.605 1.00 86.39 165 A 1 
ATOM 1313 N N   . SER A 1 166 ? -33.951 -6.183   -14.076 1.00 92.35 166 A 1 
ATOM 1314 C CA  . SER A 1 166 ? -35.066 -5.909   -13.160 1.00 91.22 166 A 1 
ATOM 1315 C C   . SER A 1 166 ? -36.429 -6.117   -13.828 1.00 91.43 166 A 1 
ATOM 1316 O O   . SER A 1 166 ? -37.335 -6.690   -13.229 1.00 90.64 166 A 1 
ATOM 1317 C CB  . SER A 1 166 ? -35.009 -4.471   -12.630 1.00 90.07 166 A 1 
ATOM 1318 O OG  . SER A 1 166 ? -33.818 -4.217   -11.932 1.00 80.45 166 A 1 
ATOM 1319 N N   . ARG A 1 167 ? -36.565 -5.694   -15.089 1.00 92.50 167 A 1 
ATOM 1320 C CA  . ARG A 1 167 ? -37.793 -5.940   -15.863 1.00 92.26 167 A 1 
ATOM 1321 C C   . ARG A 1 167 ? -38.008 -7.429   -16.138 1.00 93.00 167 A 1 
ATOM 1322 O O   . ARG A 1 167 ? -39.142 -7.874   -16.047 1.00 91.35 167 A 1 
ATOM 1323 C CB  . ARG A 1 167 ? -37.782 -5.146   -17.172 1.00 91.15 167 A 1 
ATOM 1324 C CG  . ARG A 1 167 ? -38.260 -3.709   -16.946 1.00 79.87 167 A 1 
ATOM 1325 C CD  . ARG A 1 167 ? -38.298 -2.930   -18.264 1.00 77.39 167 A 1 
ATOM 1326 N NE  . ARG A 1 167 ? -36.945 -2.570   -18.700 1.00 66.34 167 A 1 
ATOM 1327 C CZ  . ARG A 1 167 ? -36.586 -2.149   -19.904 1.00 58.28 167 A 1 
ATOM 1328 N NH1 . ARG A 1 167 ? -37.448 -2.049   -20.882 1.00 52.33 167 A 1 
ATOM 1329 N NH2 . ARG A 1 167 ? -35.345 -1.826   -20.142 1.00 50.20 167 A 1 
ATOM 1330 N N   . LEU A 1 168 ? -36.951 -8.178   -16.452 1.00 91.31 168 A 1 
ATOM 1331 C CA  . LEU A 1 168 ? -37.060 -9.623   -16.667 1.00 90.94 168 A 1 
ATOM 1332 C C   . LEU A 1 168 ? -37.503 -10.362  -15.403 1.00 92.03 168 A 1 
ATOM 1333 O O   . LEU A 1 168 ? -38.425 -11.177  -15.474 1.00 91.00 168 A 1 
ATOM 1334 C CB  . LEU A 1 168 ? -35.731 -10.199  -17.180 1.00 90.71 168 A 1 
ATOM 1335 C CG  . LEU A 1 168 ? -35.316 -9.790   -18.604 1.00 87.75 168 A 1 
ATOM 1336 C CD1 . LEU A 1 168 ? -34.123 -10.659  -19.018 1.00 81.35 168 A 1 
ATOM 1337 C CD2 . LEU A 1 168 ? -36.421 -9.985   -19.634 1.00 81.40 168 A 1 
ATOM 1338 N N   . ILE A 1 169 ? -36.910 -10.048  -14.249 1.00 92.65 169 A 1 
ATOM 1339 C CA  . ILE A 1 169 ? -37.285 -10.665  -12.967 1.00 91.84 169 A 1 
ATOM 1340 C C   . ILE A 1 169 ? -38.736 -10.343  -12.624 1.00 91.93 169 A 1 
ATOM 1341 O O   . ILE A 1 169 ? -39.508 -11.242  -12.291 1.00 91.31 169 A 1 
ATOM 1342 C CB  . ILE A 1 169 ? -36.327 -10.243  -11.831 1.00 91.92 169 A 1 
ATOM 1343 C CG1 . ILE A 1 169 ? -34.896 -10.755  -12.095 1.00 89.43 169 A 1 
ATOM 1344 C CG2 . ILE A 1 169 ? -36.823 -10.803  -10.475 1.00 88.82 169 A 1 
ATOM 1345 C CD1 . ILE A 1 169 ? -33.836 -10.153  -11.157 1.00 86.86 169 A 1 
ATOM 1346 N N   . ALA A 1 170 ? -39.157 -9.073   -12.751 1.00 92.28 170 A 1 
ATOM 1347 C CA  . ALA A 1 170 ? -40.529 -8.672   -12.495 1.00 91.24 170 A 1 
ATOM 1348 C C   . ALA A 1 170 ? -41.523 -9.367   -13.442 1.00 91.48 170 A 1 
ATOM 1349 O O   . ALA A 1 170 ? -42.560 -9.857   -12.993 1.00 90.47 170 A 1 
ATOM 1350 C CB  . ALA A 1 170 ? -40.618 -7.144   -12.609 1.00 90.00 170 A 1 
ATOM 1351 N N   . ALA A 1 171 ? -41.202 -9.469   -14.732 1.00 91.72 171 A 1 
ATOM 1352 C CA  . ALA A 1 171 ? -42.051 -10.138  -15.713 1.00 91.28 171 A 1 
ATOM 1353 C C   . ALA A 1 171 ? -42.146 -11.649  -15.481 1.00 91.41 171 A 1 
ATOM 1354 O O   . ALA A 1 171 ? -43.218 -12.235  -15.674 1.00 89.89 171 A 1 
ATOM 1355 C CB  . ALA A 1 171 ? -41.511 -9.826   -17.117 1.00 90.50 171 A 1 
ATOM 1356 N N   . GLU A 1 172 ? -41.052 -12.294  -15.048 1.00 91.35 172 A 1 
ATOM 1357 C CA  . GLU A 1 172 ? -41.072 -13.725  -14.731 1.00 90.83 172 A 1 
ATOM 1358 C C   . GLU A 1 172 ? -41.836 -14.009  -13.441 1.00 91.23 172 A 1 
ATOM 1359 O O   . GLU A 1 172 ? -42.609 -14.962  -13.390 1.00 90.11 172 A 1 
ATOM 1360 C CB  . GLU A 1 172 ? -39.639 -14.268  -14.659 1.00 90.01 172 A 1 
ATOM 1361 C CG  . GLU A 1 172 ? -39.574 -15.806  -14.728 1.00 83.87 172 A 1 
ATOM 1362 C CD  . GLU A 1 172 ? -40.029 -16.395  -16.083 1.00 81.36 172 A 1 
ATOM 1363 O OE1 . GLU A 1 172 ? -40.147 -17.624  -16.169 1.00 72.74 172 A 1 
ATOM 1364 O OE2 . GLU A 1 172 ? -40.254 -15.628  -17.050 1.00 73.43 172 A 1 
ATOM 1365 N N   . ARG A 1 173 ? -41.719 -13.155  -12.433 1.00 91.14 173 A 1 
ATOM 1366 C CA  . ARG A 1 173 ? -42.527 -13.217  -11.213 1.00 90.87 173 A 1 
ATOM 1367 C C   . ARG A 1 173 ? -44.018 -13.165  -11.545 1.00 90.83 173 A 1 
ATOM 1368 O O   . ARG A 1 173 ? -44.756 -14.040  -11.096 1.00 89.97 173 A 1 
ATOM 1369 C CB  . ARG A 1 173 ? -42.105 -12.080  -10.266 1.00 90.01 173 A 1 
ATOM 1370 C CG  . ARG A 1 173 ? -42.991 -11.990  -9.015  1.00 86.58 173 A 1 
ATOM 1371 C CD  . ARG A 1 173 ? -42.595 -10.802  -8.160  1.00 85.15 173 A 1 
ATOM 1372 N NE  . ARG A 1 173 ? -43.628 -10.503  -7.149  1.00 79.34 173 A 1 
ATOM 1373 C CZ  . ARG A 1 173 ? -43.469 -9.829   -6.029  1.00 75.40 173 A 1 
ATOM 1374 N NH1 . ARG A 1 173 ? -42.328 -9.306   -5.684  1.00 67.61 173 A 1 
ATOM 1375 N NH2 . ARG A 1 173 ? -44.452 -9.670   -5.224  1.00 67.09 173 A 1 
ATOM 1376 N N   . GLU A 1 174 ? -44.454 -12.194  -12.350 1.00 91.61 174 A 1 
ATOM 1377 C CA  . GLU A 1 174 ? -45.848 -12.088  -12.780 1.00 90.95 174 A 1 
ATOM 1378 C C   . GLU A 1 174 ? -46.305 -13.336  -13.554 1.00 90.88 174 A 1 
ATOM 1379 O O   . GLU A 1 174 ? -47.384 -13.861  -13.284 1.00 89.15 174 A 1 
ATOM 1380 C CB  . GLU A 1 174 ? -46.045 -10.829  -13.632 1.00 89.80 174 A 1 
ATOM 1381 C CG  . GLU A 1 174 ? -46.092 -9.528   -12.814 1.00 79.66 174 A 1 
ATOM 1382 C CD  . GLU A 1 174 ? -47.398 -9.335   -12.004 1.00 70.81 174 A 1 
ATOM 1383 O OE1 . GLU A 1 174 ? -47.339 -8.612   -10.981 1.00 62.22 174 A 1 
ATOM 1384 O OE2 . GLU A 1 174 ? -48.437 -9.882   -12.426 1.00 62.36 174 A 1 
ATOM 1385 N N   . ARG A 1 175 ? -45.462 -13.873  -14.444 1.00 90.92 175 A 1 
ATOM 1386 C CA  . ARG A 1 175 ? -45.808 -15.093  -15.197 1.00 89.98 175 A 1 
ATOM 1387 C C   . ARG A 1 175 ? -45.948 -16.317  -14.301 1.00 90.24 175 A 1 
ATOM 1388 O O   . ARG A 1 175 ? -46.933 -17.035  -14.448 1.00 88.61 175 A 1 
ATOM 1389 C CB  . ARG A 1 175 ? -44.783 -15.368  -16.304 1.00 89.05 175 A 1 
ATOM 1390 C CG  . ARG A 1 175 ? -45.071 -14.530  -17.551 1.00 81.63 175 A 1 
ATOM 1391 C CD  . ARG A 1 175 ? -44.186 -14.972  -18.708 1.00 81.22 175 A 1 
ATOM 1392 N NE  . ARG A 1 175 ? -43.397 -13.855  -19.255 1.00 75.12 175 A 1 
ATOM 1393 C CZ  . ARG A 1 175 ? -42.094 -13.710  -19.166 1.00 70.44 175 A 1 
ATOM 1394 N NH1 . ARG A 1 175 ? -41.334 -14.617  -18.612 1.00 62.34 175 A 1 
ATOM 1395 N NH2 . ARG A 1 175 ? -41.501 -12.655  -19.640 1.00 63.37 175 A 1 
ATOM 1396 N N   . GLU A 1 176 ? -45.015 -16.560  -13.381 1.00 90.07 176 A 1 
ATOM 1397 C CA  . GLU A 1 176 ? -45.123 -17.692  -12.460 1.00 89.14 176 A 1 
ATOM 1398 C C   . GLU A 1 176 ? -46.346 -17.548  -11.536 1.00 88.94 176 A 1 
ATOM 1399 O O   . GLU A 1 176 ? -47.004 -18.542  -11.231 1.00 86.77 176 A 1 
ATOM 1400 C CB  . GLU A 1 176 ? -43.837 -17.884  -11.620 1.00 87.17 176 A 1 
ATOM 1401 C CG  . GLU A 1 176 ? -42.669 -18.594  -12.352 1.00 79.04 176 A 1 
ATOM 1402 C CD  . GLU A 1 176 ? -41.517 -19.068  -11.412 1.00 78.53 176 A 1 
ATOM 1403 O OE1 . GLU A 1 176 ? -40.418 -19.431  -11.884 1.00 71.77 176 A 1 
ATOM 1404 O OE2 . GLU A 1 176 ? -41.677 -19.102  -10.172 1.00 74.83 176 A 1 
ATOM 1405 N N   . LEU A 1 177 ? -46.702 -16.326  -11.123 1.00 89.19 177 A 1 
ATOM 1406 C CA  . LEU A 1 177 ? -47.901 -16.062  -10.328 1.00 88.05 177 A 1 
ATOM 1407 C C   . LEU A 1 177 ? -49.186 -16.317  -11.128 1.00 87.93 177 A 1 
ATOM 1408 O O   . LEU A 1 177 ? -50.100 -16.965  -10.618 1.00 86.30 177 A 1 
ATOM 1409 C CB  . LEU A 1 177 ? -47.880 -14.620  -9.791  1.00 87.30 177 A 1 
ATOM 1410 C CG  . LEU A 1 177 ? -46.869 -14.387  -8.657  1.00 84.21 177 A 1 
ATOM 1411 C CD1 . LEU A 1 177 ? -46.799 -12.887  -8.341  1.00 78.29 177 A 1 
ATOM 1412 C CD2 . LEU A 1 177 ? -47.266 -15.113  -7.373  1.00 78.43 177 A 1 
ATOM 1413 N N   . GLU A 1 178 ? -49.261 -15.875  -12.383 1.00 89.18 178 A 1 
ATOM 1414 C CA  . GLU A 1 178 ? -50.388 -16.153  -13.268 1.00 87.93 178 A 1 
ATOM 1415 C C   . GLU A 1 178 ? -50.534 -17.649  -13.576 1.00 87.32 178 A 1 
ATOM 1416 O O   . GLU A 1 178 ? -51.649 -18.175  -13.548 1.00 84.64 178 A 1 
ATOM 1417 C CB  . GLU A 1 178 ? -50.260 -15.407  -14.603 1.00 86.92 178 A 1 
ATOM 1418 C CG  . GLU A 1 178 ? -50.696 -13.934  -14.556 1.00 77.55 178 A 1 
ATOM 1419 C CD  . GLU A 1 178 ? -50.868 -13.331  -15.966 1.00 70.26 178 A 1 
ATOM 1420 O OE1 . GLU A 1 178 ? -51.208 -12.134  -16.043 1.00 62.51 178 A 1 
ATOM 1421 O OE2 . GLU A 1 178 ? -50.767 -14.078  -16.966 1.00 63.81 178 A 1 
ATOM 1422 N N   . GLU A 1 179 ? -49.435 -18.364  -13.862 1.00 88.32 179 A 1 
ATOM 1423 C CA  . GLU A 1 179 ? -49.467 -19.812  -14.067 1.00 87.21 179 A 1 
ATOM 1424 C C   . GLU A 1 179 ? -49.931 -20.549  -12.811 1.00 86.93 179 A 1 
ATOM 1425 O O   . GLU A 1 179 ? -50.751 -21.461  -12.901 1.00 84.25 179 A 1 
ATOM 1426 C CB  . GLU A 1 179 ? -48.085 -20.349  -14.489 1.00 85.58 179 A 1 
ATOM 1427 C CG  . GLU A 1 179 ? -47.955 -20.492  -16.007 1.00 74.78 179 A 1 
ATOM 1428 C CD  . GLU A 1 179 ? -46.683 -21.234  -16.428 1.00 69.19 179 A 1 
ATOM 1429 O OE1 . GLU A 1 179 ? -46.683 -21.746  -17.580 1.00 62.11 179 A 1 
ATOM 1430 O OE2 . GLU A 1 179 ? -45.741 -21.319  -15.616 1.00 63.79 179 A 1 
ATOM 1431 N N   . CYS A 1 180 ? -49.470 -20.137  -11.638 1.00 86.25 180 A 1 
ATOM 1432 C CA  . CYS A 1 180 ? -49.901 -20.707  -10.372 1.00 85.25 180 A 1 
ATOM 1433 C C   . CYS A 1 180 ? -51.410 -20.514  -10.171 1.00 85.30 180 A 1 
ATOM 1434 O O   . CYS A 1 180 ? -52.106 -21.462  -9.786  1.00 83.72 180 A 1 
ATOM 1435 C CB  . CYS A 1 180 ? -49.083 -20.081  -9.237  1.00 83.16 180 A 1 
ATOM 1436 S SG  . CYS A 1 180 ? -49.484 -20.873  -7.661  1.00 76.59 180 A 1 
ATOM 1437 N N   . GLN A 1 181 ? -51.958 -19.335  -10.481 1.00 84.66 181 A 1 
ATOM 1438 C CA  . GLN A 1 181 ? -53.403 -19.092  -10.439 1.00 82.53 181 A 1 
ATOM 1439 C C   . GLN A 1 181 ? -54.157 -19.989  -11.422 1.00 82.52 181 A 1 
ATOM 1440 O O   . GLN A 1 181 ? -55.090 -20.673  -11.015 1.00 79.04 181 A 1 
ATOM 1441 C CB  . GLN A 1 181 ? -53.716 -17.616  -10.716 1.00 79.87 181 A 1 
ATOM 1442 C CG  . GLN A 1 181 ? -53.778 -16.813  -9.413  1.00 71.64 181 A 1 
ATOM 1443 C CD  . GLN A 1 181 ? -54.137 -15.351  -9.614  1.00 66.40 181 A 1 
ATOM 1444 O OE1 . GLN A 1 181 ? -54.064 -14.788  -10.688 1.00 61.51 181 A 1 
ATOM 1445 N NE2 . GLN A 1 181 ? -54.546 -14.667  -8.571  1.00 58.00 181 A 1 
ATOM 1446 N N   . ARG A 1 182 ? -53.757 -20.041  -12.691 1.00 84.47 182 A 1 
ATOM 1447 C CA  . ARG A 1 182 ? -54.441 -20.837  -13.724 1.00 83.48 182 A 1 
ATOM 1448 C C   . ARG A 1 182 ? -54.417 -22.333  -13.425 1.00 83.48 182 A 1 
ATOM 1449 O O   . ARG A 1 182 ? -55.423 -23.007  -13.625 1.00 79.38 182 A 1 
ATOM 1450 C CB  . ARG A 1 182 ? -53.816 -20.577  -15.096 1.00 81.24 182 A 1 
ATOM 1451 C CG  . ARG A 1 182 ? -54.133 -19.175  -15.625 1.00 72.39 182 A 1 
ATOM 1452 C CD  . ARG A 1 182 ? -53.479 -18.997  -16.996 1.00 69.70 182 A 1 
ATOM 1453 N NE  . ARG A 1 182 ? -53.379 -17.582  -17.350 1.00 62.70 182 A 1 
ATOM 1454 C CZ  . ARG A 1 182 ? -52.849 -17.088  -18.460 1.00 56.55 182 A 1 
ATOM 1455 N NH1 . ARG A 1 182 ? -52.514 -17.859  -19.456 1.00 52.94 182 A 1 
ATOM 1456 N NH2 . ARG A 1 182 ? -52.636 -15.804  -18.562 1.00 50.55 182 A 1 
ATOM 1457 N N   . ASN A 1 183 ? -53.283 -22.848  -12.931 1.00 82.58 183 A 1 
ATOM 1458 C CA  . ASN A 1 183 ? -53.153 -24.273  -12.608 1.00 80.72 183 A 1 
ATOM 1459 C C   . ASN A 1 183 ? -54.009 -24.697  -11.407 1.00 79.42 183 A 1 
ATOM 1460 O O   . ASN A 1 183 ? -54.299 -25.883  -11.268 1.00 73.04 183 A 1 
ATOM 1461 C CB  . ASN A 1 183 ? -51.665 -24.589  -12.388 1.00 77.36 183 A 1 
ATOM 1462 C CG  . ASN A 1 183 ? -50.871 -24.607  -13.689 1.00 73.00 183 A 1 
ATOM 1463 O OD1 . ASN A 1 183 ? -51.387 -24.814  -14.774 1.00 65.29 183 A 1 
ATOM 1464 N ND2 . ASN A 1 183 ? -49.571 -24.426  -13.605 1.00 64.78 183 A 1 
ATOM 1465 N N   . HIS A 1 184 ? -54.433 -23.755  -10.552 1.00 77.86 184 A 1 
ATOM 1466 C CA  . HIS A 1 184 ? -55.241 -24.015  -9.360  1.00 75.23 184 A 1 
ATOM 1467 C C   . HIS A 1 184 ? -56.671 -23.447  -9.455  1.00 75.49 184 A 1 
ATOM 1468 O O   . HIS A 1 184 ? -57.398 -23.481  -8.460  1.00 69.90 184 A 1 
ATOM 1469 C CB  . HIS A 1 184 ? -54.500 -23.538  -8.106  1.00 70.31 184 A 1 
ATOM 1470 C CG  . HIS A 1 184 ? -53.244 -24.306  -7.830  1.00 66.88 184 A 1 
ATOM 1471 N ND1 . HIS A 1 184 ? -52.069 -24.208  -8.526  1.00 58.64 184 A 1 
ATOM 1472 C CD2 . HIS A 1 184 ? -53.038 -25.256  -6.853  1.00 58.23 184 A 1 
ATOM 1473 C CE1 . HIS A 1 184 ? -51.187 -25.069  -8.000  1.00 57.03 184 A 1 
ATOM 1474 N NE2 . HIS A 1 184 ? -51.735 -25.728  -6.967  1.00 57.22 184 A 1 
ATOM 1475 N N   . GLU A 1 185 ? -57.122 -22.960  -10.622 1.00 77.82 185 A 1 
ATOM 1476 C CA  . GLU A 1 185 ? -58.499 -22.453  -10.825 1.00 76.41 185 A 1 
ATOM 1477 C C   . GLU A 1 185 ? -59.594 -23.462  -10.432 1.00 75.15 185 A 1 
ATOM 1478 O O   . GLU A 1 185 ? -60.717 -23.064  -10.129 1.00 66.87 185 A 1 
ATOM 1479 C CB  . GLU A 1 185 ? -58.714 -22.054  -12.296 1.00 71.60 185 A 1 
ATOM 1480 C CG  . GLU A 1 185 ? -58.393 -20.583  -12.590 1.00 64.36 185 A 1 
ATOM 1481 C CD  . GLU A 1 185 ? -58.684 -20.165  -14.046 1.00 59.18 185 A 1 
ATOM 1482 O OE1 . GLU A 1 185 ? -58.621 -18.952  -14.317 1.00 54.56 185 A 1 
ATOM 1483 O OE2 . GLU A 1 185 ? -58.989 -21.041  -14.893 1.00 55.32 185 A 1 
ATOM 1484 N N   . GLY A 1 186 ? -59.303 -24.764  -10.454 1.00 73.77 186 A 1 
ATOM 1485 C CA  . GLY A 1 186 ? -60.245 -25.816  -10.067 1.00 72.31 186 A 1 
ATOM 1486 C C   . GLY A 1 186 ? -60.135 -26.301  -8.618  1.00 72.92 186 A 1 
ATOM 1487 O O   . GLY A 1 186 ? -61.035 -27.009  -8.153  1.00 66.15 186 A 1 
ATOM 1488 N N   . ASP A 1 187 ? -59.082 -25.970  -7.911  1.00 71.73 187 A 1 
ATOM 1489 C CA  . ASP A 1 187 ? -58.856 -26.423  -6.537  1.00 69.74 187 A 1 
ATOM 1490 C C   . ASP A 1 187 ? -59.367 -25.369  -5.542  1.00 70.07 187 A 1 
ATOM 1491 O O   . ASP A 1 187 ? -58.859 -24.251  -5.472  1.00 63.21 187 A 1 
ATOM 1492 C CB  . ASP A 1 187 ? -57.388 -26.817  -6.307  1.00 62.93 187 A 1 
ATOM 1493 C CG  . ASP A 1 187 ? -57.063 -28.283  -6.642  1.00 57.26 187 A 1 
ATOM 1494 O OD1 . ASP A 1 187 ? -57.985 -29.124  -6.605  1.00 52.10 187 A 1 
ATOM 1495 O OD2 . ASP A 1 187 ? -55.869 -28.573  -6.876  1.00 51.56 187 A 1 
ATOM 1496 N N   . GLU A 1 188 ? -60.347 -25.737  -4.734  1.00 66.58 188 A 1 
ATOM 1497 C CA  . GLU A 1 188 ? -61.021 -24.841  -3.770  1.00 65.71 188 A 1 
ATOM 1498 C C   . GLU A 1 188 ? -60.112 -24.321  -2.644  1.00 67.76 188 A 1 
ATOM 1499 O O   . GLU A 1 188 ? -60.505 -23.404  -1.914  1.00 61.42 188 A 1 
ATOM 1500 C CB  . GLU A 1 188 ? -62.223 -25.561  -3.127  1.00 59.28 188 A 1 
ATOM 1501 C CG  . GLU A 1 188 ? -63.406 -25.829  -4.078  1.00 53.25 188 A 1 
ATOM 1502 C CD  . GLU A 1 188 ? -64.639 -26.404  -3.339  1.00 48.08 188 A 1 
ATOM 1503 O OE1 . GLU A 1 188 ? -65.753 -26.278  -3.895  1.00 43.94 188 A 1 
ATOM 1504 O OE2 . GLU A 1 188 ? -64.484 -26.971  -2.244  1.00 43.68 188 A 1 
ATOM 1505 N N   . ASP A 1 189 ? -58.938 -24.925  -2.429  1.00 73.56 189 A 1 
ATOM 1506 C CA  . ASP A 1 189 ? -58.140 -24.629  -1.239  1.00 73.60 189 A 1 
ATOM 1507 C C   . ASP A 1 189 ? -57.235 -23.398  -1.437  1.00 75.76 189 A 1 
ATOM 1508 O O   . ASP A 1 189 ? -56.018 -23.461  -1.603  1.00 69.93 189 A 1 
ATOM 1509 C CB  . ASP A 1 189 ? -57.428 -25.879  -0.704  1.00 66.93 189 A 1 
ATOM 1510 C CG  . ASP A 1 189 ? -57.110 -25.765  0.792   1.00 59.81 189 A 1 
ATOM 1511 O OD1 . ASP A 1 189 ? -57.221 -24.643  1.360   1.00 54.35 189 A 1 
ATOM 1512 O OD2 . ASP A 1 189 ? -56.755 -26.792  1.399   1.00 53.71 189 A 1 
ATOM 1513 N N   . ASP A 1 190 ? -57.858 -22.250  -1.336  1.00 77.08 190 A 1 
ATOM 1514 C CA  . ASP A 1 190 ? -57.300 -20.893  -1.460  1.00 78.18 190 A 1 
ATOM 1515 C C   . ASP A 1 190 ? -56.072 -20.658  -0.547  1.00 79.83 190 A 1 
ATOM 1516 O O   . ASP A 1 190 ? -55.204 -19.825  -0.826  1.00 75.64 190 A 1 
ATOM 1517 C CB  . ASP A 1 190 ? -58.462 -19.934  -1.112  1.00 72.53 190 A 1 
ATOM 1518 C CG  . ASP A 1 190 ? -58.288 -18.474  -1.571  1.00 64.74 190 A 1 
ATOM 1519 O OD1 . ASP A 1 190 ? -57.561 -18.222  -2.553  1.00 58.29 190 A 1 
ATOM 1520 O OD2 . ASP A 1 190 ? -58.853 -17.576  -0.895  1.00 57.65 190 A 1 
ATOM 1521 N N   . SER A 1 191 ? -55.953 -21.427  0.548   1.00 80.06 191 A 1 
ATOM 1522 C CA  . SER A 1 191 ? -54.801 -21.353  1.454   1.00 80.85 191 A 1 
ATOM 1523 C C   . SER A 1 191 ? -53.527 -21.946  0.848   1.00 82.13 191 A 1 
ATOM 1524 O O   . SER A 1 191 ? -52.434 -21.407  1.055   1.00 78.15 191 A 1 
ATOM 1525 C CB  . SER A 1 191 ? -55.134 -22.038  2.784   1.00 77.04 191 A 1 
ATOM 1526 O OG  . SER A 1 191 ? -55.135 -23.450  2.691   1.00 67.39 191 A 1 
ATOM 1527 N N   . HIS A 1 192 ? -53.647 -23.028  0.059   1.00 82.26 192 A 1 
ATOM 1528 C CA  . HIS A 1 192 ? -52.517 -23.690  -0.582  1.00 82.31 192 A 1 
ATOM 1529 C C   . HIS A 1 192 ? -51.997 -22.871  -1.768  1.00 83.85 192 A 1 
ATOM 1530 O O   . HIS A 1 192 ? -50.787 -22.703  -1.911  1.00 81.34 192 A 1 
ATOM 1531 C CB  . HIS A 1 192 ? -52.907 -25.112  -0.992  1.00 78.54 192 A 1 
ATOM 1532 C CG  . HIS A 1 192 ? -51.708 -25.986  -1.210  1.00 70.20 192 A 1 
ATOM 1533 N ND1 . HIS A 1 192 ? -50.740 -26.279  -0.271  1.00 61.35 192 A 1 
ATOM 1534 C CD2 . HIS A 1 192 ? -51.341 -26.647  -2.361  1.00 60.24 192 A 1 
ATOM 1535 C CE1 . HIS A 1 192 ? -49.828 -27.092  -0.834  1.00 56.90 192 A 1 
ATOM 1536 N NE2 . HIS A 1 192 ? -50.166 -27.337  -2.102  1.00 56.82 192 A 1 
ATOM 1537 N N   . VAL A 1 193 ? -52.925 -22.279  -2.539  1.00 82.27 193 A 1 
ATOM 1538 C CA  . VAL A 1 193 ? -52.583 -21.361  -3.634  1.00 82.92 193 A 1 
ATOM 1539 C C   . VAL A 1 193 ? -51.822 -20.146  -3.102  1.00 84.94 193 A 1 
ATOM 1540 O O   . VAL A 1 193 ? -50.740 -19.841  -3.598  1.00 83.59 193 A 1 
ATOM 1541 C CB  . VAL A 1 193 ? -53.839 -20.913  -4.406  1.00 79.46 193 A 1 
ATOM 1542 C CG1 . VAL A 1 193 ? -53.466 -20.028  -5.598  1.00 70.83 193 A 1 
ATOM 1543 C CG2 . VAL A 1 193 ? -54.629 -22.113  -4.933  1.00 70.86 193 A 1 
ATOM 1544 N N   . ARG A 1 194 ? -52.298 -19.487  -2.040  1.00 84.61 194 A 1 
ATOM 1545 C CA  . ARG A 1 194 ? -51.593 -18.343  -1.426  1.00 84.18 194 A 1 
ATOM 1546 C C   . ARG A 1 194 ? -50.215 -18.721  -0.888  1.00 85.82 194 A 1 
ATOM 1547 O O   . ARG A 1 194 ? -49.292 -17.922  -0.992  1.00 84.47 194 A 1 
ATOM 1548 C CB  . ARG A 1 194 ? -52.422 -17.733  -0.297  1.00 82.15 194 A 1 
ATOM 1549 C CG  . ARG A 1 194 ? -53.622 -16.951  -0.824  1.00 72.67 194 A 1 
ATOM 1550 C CD  . ARG A 1 194 ? -54.367 -16.344  0.358   1.00 66.70 194 A 1 
ATOM 1551 N NE  . ARG A 1 194 ? -55.772 -16.117  0.031   1.00 60.01 194 A 1 
ATOM 1552 C CZ  . ARG A 1 194 ? -56.641 -15.422  0.737   1.00 52.87 194 A 1 
ATOM 1553 N NH1 . ARG A 1 194 ? -56.288 -14.748  1.804   1.00 48.61 194 A 1 
ATOM 1554 N NH2 . ARG A 1 194 ? -57.891 -15.430  0.383   1.00 47.57 194 A 1 
ATOM 1555 N N   . ALA A 1 195 ? -50.068 -19.925  -0.330  1.00 85.69 195 A 1 
ATOM 1556 C CA  . ALA A 1 195 ? -48.770 -20.400  0.146   1.00 85.85 195 A 1 
ATOM 1557 C C   . ALA A 1 195 ? -47.778 -20.611  -1.011  1.00 86.63 195 A 1 
ATOM 1558 O O   . ALA A 1 195 ? -46.612 -20.241  -0.880  1.00 85.12 195 A 1 
ATOM 1559 C CB  . ALA A 1 195 ? -48.970 -21.675  0.976   1.00 84.24 195 A 1 
ATOM 1560 N N   . GLN A 1 196 ? -48.254 -21.164  -2.152  1.00 86.27 196 A 1 
ATOM 1561 C CA  . GLN A 1 196 ? -47.420 -21.286  -3.352  1.00 85.65 196 A 1 
ATOM 1562 C C   . GLN A 1 196 ? -47.064 -19.920  -3.941  1.00 87.02 196 A 1 
ATOM 1563 O O   . GLN A 1 196 ? -45.894 -19.688  -4.230  1.00 85.82 196 A 1 
ATOM 1564 C CB  . GLN A 1 196 ? -48.102 -22.155  -4.412  1.00 83.24 196 A 1 
ATOM 1565 C CG  . GLN A 1 196 ? -47.949 -23.655  -4.112  1.00 74.68 196 A 1 
ATOM 1566 C CD  . GLN A 1 196 ? -48.316 -24.519  -5.323  1.00 69.25 196 A 1 
ATOM 1567 O OE1 . GLN A 1 196 ? -48.732 -24.044  -6.359  1.00 62.61 196 A 1 
ATOM 1568 N NE2 . GLN A 1 196 ? -48.165 -25.821  -5.237  1.00 59.80 196 A 1 
ATOM 1569 N N   . GLN A 1 197 ? -48.030 -19.010  -4.055  1.00 86.06 197 A 1 
ATOM 1570 C CA  . GLN A 1 197 ? -47.794 -17.646  -4.526  1.00 86.12 197 A 1 
ATOM 1571 C C   . GLN A 1 197 ? -46.767 -16.925  -3.640  1.00 87.52 197 A 1 
ATOM 1572 O O   . GLN A 1 197 ? -45.802 -16.378  -4.157  1.00 86.55 197 A 1 
ATOM 1573 C CB  . GLN A 1 197 ? -49.107 -16.863  -4.564  1.00 84.63 197 A 1 
ATOM 1574 C CG  . GLN A 1 197 ? -49.991 -17.278  -5.752  1.00 80.72 197 A 1 
ATOM 1575 C CD  . GLN A 1 197 ? -51.321 -16.520  -5.785  1.00 77.26 197 A 1 
ATOM 1576 O OE1 . GLN A 1 197 ? -51.817 -16.002  -4.791  1.00 71.86 197 A 1 
ATOM 1577 N NE2 . GLN A 1 197 ? -51.942 -16.440  -6.934  1.00 68.81 197 A 1 
ATOM 1578 N N   . ALA A 1 198 ? -46.902 -17.003  -2.320  1.00 88.69 198 A 1 
ATOM 1579 C CA  . ALA A 1 198 ? -45.936 -16.413  -1.401  1.00 88.58 198 A 1 
ATOM 1580 C C   . ALA A 1 198 ? -44.533 -17.027  -1.543  1.00 89.29 198 A 1 
ATOM 1581 O O   . ALA A 1 198 ? -43.535 -16.318  -1.396  1.00 87.83 198 A 1 
ATOM 1582 C CB  . ALA A 1 198 ? -46.466 -16.583  0.033   1.00 87.18 198 A 1 
ATOM 1583 N N   . CYS A 1 199 ? -44.436 -18.324  -1.866  1.00 89.13 199 A 1 
ATOM 1584 C CA  . CYS A 1 199 ? -43.155 -18.985  -2.119  1.00 89.48 199 A 1 
ATOM 1585 C C   . CYS A 1 199 ? -42.511 -18.505  -3.437  1.00 90.04 199 A 1 
ATOM 1586 O O   . CYS A 1 199 ? -41.303 -18.269  -3.477  1.00 89.30 199 A 1 
ATOM 1587 C CB  . CYS A 1 199 ? -43.374 -20.501  -2.102  1.00 87.27 199 A 1 
ATOM 1588 S SG  . CYS A 1 199 ? -41.784 -21.364  -1.920  1.00 74.06 199 A 1 
ATOM 1589 N N   . ILE A 1 200 ? -43.327 -18.339  -4.501  1.00 88.68 200 A 1 
ATOM 1590 C CA  . ILE A 1 200 ? -42.897 -17.782  -5.792  1.00 88.29 200 A 1 
ATOM 1591 C C   . ILE A 1 200 ? -42.419 -16.337  -5.611  1.00 89.48 200 A 1 
ATOM 1592 O O   . ILE A 1 200 ? -41.316 -16.007  -6.027  1.00 88.77 200 A 1 
ATOM 1593 C CB  . ILE A 1 200 ? -44.047 -17.889  -6.821  1.00 87.50 200 A 1 
ATOM 1594 C CG1 . ILE A 1 200 ? -44.298 -19.366  -7.197  1.00 83.75 200 A 1 
ATOM 1595 C CG2 . ILE A 1 200 ? -43.749 -17.072  -8.093  1.00 82.70 200 A 1 
ATOM 1596 C CD1 . ILE A 1 200 ? -45.640 -19.608  -7.897  1.00 77.09 200 A 1 
ATOM 1597 N N   . GLU A 1 201 ? -43.209 -15.509  -4.925  1.00 89.66 201 A 1 
ATOM 1598 C CA  . GLU A 1 201 ? -42.828 -14.128  -4.624  1.00 89.11 201 A 1 
ATOM 1599 C C   . GLU A 1 201 ? -41.507 -14.063  -3.852  1.00 89.83 201 A 1 
ATOM 1600 O O   . GLU A 1 201 ? -40.589 -13.375  -4.279  1.00 88.63 201 A 1 
ATOM 1601 C CB  . GLU A 1 201 ? -43.926 -13.411  -3.830  1.00 87.70 201 A 1 
ATOM 1602 C CG  . GLU A 1 201 ? -45.154 -13.078  -4.683  1.00 81.85 201 A 1 
ATOM 1603 C CD  . GLU A 1 201 ? -46.132 -12.135  -3.965  1.00 78.42 201 A 1 
ATOM 1604 O OE1 . GLU A 1 201 ? -46.720 -11.288  -4.666  1.00 70.55 201 A 1 
ATOM 1605 O OE2 . GLU A 1 201 ? -46.249 -12.228  -2.726  1.00 71.91 201 A 1 
ATOM 1606 N N   . ALA A 1 202 ? -41.374 -14.847  -2.784  1.00 90.04 202 A 1 
ATOM 1607 C CA  . ALA A 1 202 ? -40.154 -14.868  -1.982  1.00 89.69 202 A 1 
ATOM 1608 C C   . ALA A 1 202 ? -38.923 -15.321  -2.784  1.00 90.36 202 A 1 
ATOM 1609 O O   . ALA A 1 202 ? -37.825 -14.806  -2.562  1.00 89.25 202 A 1 
ATOM 1610 C CB  . ALA A 1 202 ? -40.385 -15.779  -0.773  1.00 88.50 202 A 1 
ATOM 1611 N N   . LYS A 1 203 ? -39.086 -16.257  -3.717  1.00 90.09 203 A 1 
ATOM 1612 C CA  . LYS A 1 203 ? -38.010 -16.714  -4.612  1.00 89.53 203 A 1 
ATOM 1613 C C   . LYS A 1 203 ? -37.532 -15.589  -5.524  1.00 90.74 203 A 1 
ATOM 1614 O O   . LYS A 1 203 ? -36.328 -15.331  -5.579  1.00 90.13 203 A 1 
ATOM 1615 C CB  . LYS A 1 203 ? -38.531 -17.929  -5.407  1.00 87.28 203 A 1 
ATOM 1616 C CG  . LYS A 1 203 ? -37.589 -18.434  -6.528  1.00 80.01 203 A 1 
ATOM 1617 C CD  . LYS A 1 203 ? -38.343 -19.423  -7.417  1.00 78.01 203 A 1 
ATOM 1618 C CE  . LYS A 1 203 ? -37.666 -19.626  -8.773  1.00 68.93 203 A 1 
ATOM 1619 N NZ  . LYS A 1 203 ? -38.646 -20.042  -9.807  1.00 63.90 203 A 1 
ATOM 1620 N N   . HIS A 1 204 ? -38.456 -14.921  -6.234  1.00 91.56 204 A 1 
ATOM 1621 C CA  . HIS A 1 204 ? -38.097 -13.846  -7.157  1.00 91.34 204 A 1 
ATOM 1622 C C   . HIS A 1 204 ? -37.627 -12.584  -6.438  1.00 91.96 204 A 1 
ATOM 1623 O O   . HIS A 1 204 ? -36.663 -11.965  -6.879  1.00 91.05 204 A 1 
ATOM 1624 C CB  . HIS A 1 204 ? -39.266 -13.554  -8.101  1.00 90.89 204 A 1 
ATOM 1625 C CG  . HIS A 1 204 ? -39.496 -14.645  -9.109  1.00 91.34 204 A 1 
ATOM 1626 N ND1 . HIS A 1 204 ? -38.641 -14.968  -10.150 1.00 80.94 204 A 1 
ATOM 1627 C CD2 . HIS A 1 204 ? -40.558 -15.504  -9.147  1.00 81.29 204 A 1 
ATOM 1628 C CE1 . HIS A 1 204 ? -39.200 -15.999  -10.801 1.00 83.64 204 A 1 
ATOM 1629 N NE2 . HIS A 1 204 ? -40.354 -16.351  -10.224 1.00 84.46 204 A 1 
ATOM 1630 N N   . ASP A 1 205 ? -38.224 -12.243  -5.299  1.00 92.12 205 A 1 
ATOM 1631 C CA  . ASP A 1 205 ? -37.802 -11.114  -4.470  1.00 91.22 205 A 1 
ATOM 1632 C C   . ASP A 1 205 ? -36.386 -11.323  -3.928  1.00 91.36 205 A 1 
ATOM 1633 O O   . ASP A 1 205 ? -35.597 -10.377  -3.882  1.00 90.04 205 A 1 
ATOM 1634 C CB  . ASP A 1 205 ? -38.793 -10.895  -3.315  1.00 89.85 205 A 1 
ATOM 1635 C CG  . ASP A 1 205 ? -40.164 -10.345  -3.750  1.00 85.79 205 A 1 
ATOM 1636 O OD1 . ASP A 1 205 ? -40.298 -9.839   -4.877  1.00 79.02 205 A 1 
ATOM 1637 O OD2 . ASP A 1 205 ? -41.113 -10.391  -2.936  1.00 78.98 205 A 1 
ATOM 1638 N N   . LYS A 1 206 ? -36.016 -12.564  -3.593  1.00 92.00 206 A 1 
ATOM 1639 C CA  . LYS A 1 206 ? -34.646 -12.892  -3.199  1.00 91.25 206 A 1 
ATOM 1640 C C   . LYS A 1 206 ? -33.668 -12.695  -4.356  1.00 91.96 206 A 1 
ATOM 1641 O O   . LYS A 1 206 ? -32.640 -12.061  -4.155  1.00 91.23 206 A 1 
ATOM 1642 C CB  . LYS A 1 206 ? -34.586 -14.317  -2.639  1.00 89.92 206 A 1 
ATOM 1643 C CG  . LYS A 1 206 ? -33.187 -14.591  -2.077  1.00 82.89 206 A 1 
ATOM 1644 C CD  . LYS A 1 206 ? -32.998 -16.057  -1.677  1.00 75.93 206 A 1 
ATOM 1645 C CE  . LYS A 1 206 ? -31.516 -16.220  -1.349  1.00 68.36 206 A 1 
ATOM 1646 N NZ  . LYS A 1 206 ? -31.077 -17.640  -1.382  1.00 60.32 206 A 1 
ATOM 1647 N N   . TYR A 1 207 ? -33.978 -13.183  -5.558  1.00 91.71 207 A 1 
ATOM 1648 C CA  . TYR A 1 207 ? -33.112 -12.964  -6.721  1.00 91.59 207 A 1 
ATOM 1649 C C   . TYR A 1 207 ? -32.996 -11.481  -7.083  1.00 91.93 207 A 1 
ATOM 1650 O O   . TYR A 1 207 ? -31.910 -11.040  -7.451  1.00 91.50 207 A 1 
ATOM 1651 C CB  . TYR A 1 207 ? -33.621 -13.761  -7.925  1.00 91.55 207 A 1 
ATOM 1652 C CG  . TYR A 1 207 ? -33.331 -15.244  -7.885  1.00 90.64 207 A 1 
ATOM 1653 C CD1 . TYR A 1 207 ? -32.002 -15.710  -7.802  1.00 84.84 207 A 1 
ATOM 1654 C CD2 . TYR A 1 207 ? -34.384 -16.175  -7.966  1.00 85.16 207 A 1 
ATOM 1655 C CE1 . TYR A 1 207 ? -31.729 -17.088  -7.802  1.00 83.44 207 A 1 
ATOM 1656 C CE2 . TYR A 1 207 ? -34.120 -17.549  -7.969  1.00 82.49 207 A 1 
ATOM 1657 C CZ  . TYR A 1 207 ? -32.791 -18.004  -7.887  1.00 86.06 207 A 1 
ATOM 1658 O OH  . TYR A 1 207 ? -32.534 -19.363  -7.879  1.00 83.33 207 A 1 
ATOM 1659 N N   . MET A 1 208 ? -34.077 -10.710  -6.943  1.00 91.92 208 A 1 
ATOM 1660 C CA  . MET A 1 208 ? -34.042 -9.259   -7.136  1.00 91.63 208 A 1 
ATOM 1661 C C   . MET A 1 208 ? -33.115 -8.599   -6.109  1.00 91.50 208 A 1 
ATOM 1662 O O   . MET A 1 208 ? -32.252 -7.821   -6.499  1.00 90.94 208 A 1 
ATOM 1663 C CB  . MET A 1 208 ? -35.469 -8.686   -7.033  1.00 91.03 208 A 1 
ATOM 1664 C CG  . MET A 1 208 ? -35.548 -7.220   -7.477  1.00 85.92 208 A 1 
ATOM 1665 S SD  . MET A 1 208 ? -35.458 -6.941   -9.275  1.00 83.44 208 A 1 
ATOM 1666 C CE  . MET A 1 208 ? -37.156 -7.367   -9.733  1.00 73.64 208 A 1 
ATOM 1667 N N   . ALA A 1 209 ? -33.229 -8.958   -4.828  1.00 92.39 209 A 1 
ATOM 1668 C CA  . ALA A 1 209 ? -32.374 -8.429   -3.769  1.00 91.22 209 A 1 
ATOM 1669 C C   . ALA A 1 209 ? -30.895 -8.802   -3.969  1.00 91.21 209 A 1 
ATOM 1670 O O   . ALA A 1 209 ? -30.025 -7.939   -3.845  1.00 90.16 209 A 1 
ATOM 1671 C CB  . ALA A 1 209 ? -32.901 -8.931   -2.420  1.00 90.45 209 A 1 
ATOM 1672 N N   . ASP A 1 210 ? -30.614 -10.064  -4.342  1.00 91.19 210 A 1 
ATOM 1673 C CA  . ASP A 1 210 ? -29.248 -10.527  -4.607  1.00 90.02 210 A 1 
ATOM 1674 C C   . ASP A 1 210 ? -28.637 -9.800   -5.816  1.00 90.07 210 A 1 
ATOM 1675 O O   . ASP A 1 210 ? -27.452 -9.456   -5.812  1.00 89.07 210 A 1 
ATOM 1676 C CB  . ASP A 1 210 ? -29.259 -12.053  -4.859  1.00 89.51 210 A 1 
ATOM 1677 C CG  . ASP A 1 210 ? -29.569 -12.959  -3.649  1.00 86.72 210 A 1 
ATOM 1678 O OD1 . ASP A 1 210 ? -29.552 -12.504  -2.490  1.00 80.77 210 A 1 
ATOM 1679 O OD2 . ASP A 1 210 ? -29.748 -14.183  -3.865  1.00 81.02 210 A 1 
ATOM 1680 N N   . MET A 1 211 ? -29.428 -9.516   -6.857  1.00 90.16 211 A 1 
ATOM 1681 C CA  . MET A 1 211 ? -29.017 -8.733   -8.019  1.00 89.77 211 A 1 
ATOM 1682 C C   . MET A 1 211 ? -28.762 -7.268   -7.644  1.00 90.03 211 A 1 
ATOM 1683 O O   . MET A 1 211 ? -27.713 -6.722   -7.984  1.00 89.64 211 A 1 
ATOM 1684 C CB  . MET A 1 211 ? -30.083 -8.846   -9.115  1.00 89.35 211 A 1 
ATOM 1685 C CG  . MET A 1 211 ? -29.695 -8.096   -10.390 1.00 86.30 211 A 1 
ATOM 1686 S SD  . MET A 1 211 ? -31.063 -7.777   -11.534 1.00 83.61 211 A 1 
ATOM 1687 C CE  . MET A 1 211 ? -32.020 -6.626   -10.518 1.00 73.17 211 A 1 
ATOM 1688 N N   . ASP A 1 212 ? -29.684 -6.647   -6.910  1.00 91.21 212 A 1 
ATOM 1689 C CA  . ASP A 1 212 ? -29.537 -5.271   -6.452  1.00 89.51 212 A 1 
ATOM 1690 C C   . ASP A 1 212 ? -28.300 -5.116   -5.560  1.00 89.19 212 A 1 
ATOM 1691 O O   . ASP A 1 212 ? -27.557 -4.135   -5.676  1.00 88.15 212 A 1 
ATOM 1692 C CB  . ASP A 1 212 ? -30.798 -4.821   -5.691  1.00 88.79 212 A 1 
ATOM 1693 C CG  . ASP A 1 212 ? -32.028 -4.578   -6.569  1.00 86.37 212 A 1 
ATOM 1694 O OD1 . ASP A 1 212 ? -31.895 -4.482   -7.801  1.00 81.09 212 A 1 
ATOM 1695 O OD2 . ASP A 1 212 ? -33.128 -4.411   -5.980  1.00 81.03 212 A 1 
ATOM 1696 N N   . GLU A 1 213 ? -28.012 -6.106   -4.707  1.00 89.86 213 A 1 
ATOM 1697 C CA  . GLU A 1 213 ? -26.805 -6.128   -3.879  1.00 87.90 213 A 1 
ATOM 1698 C C   . GLU A 1 213 ? -25.531 -6.236   -4.731  1.00 87.63 213 A 1 
ATOM 1699 O O   . GLU A 1 213 ? -24.553 -5.537   -4.458  1.00 86.16 213 A 1 
ATOM 1700 C CB  . GLU A 1 213 ? -26.894 -7.263   -2.846  1.00 86.68 213 A 1 
ATOM 1701 C CG  . GLU A 1 213 ? -25.758 -7.155   -1.807  1.00 77.61 213 A 1 
ATOM 1702 C CD  . GLU A 1 213 ? -25.769 -8.211   -0.696  1.00 70.28 213 A 1 
ATOM 1703 O OE1 . GLU A 1 213 ? -24.889 -8.102   0.187   1.00 61.66 213 A 1 
ATOM 1704 O OE2 . GLU A 1 213 ? -26.612 -9.138   -0.722  1.00 61.75 213 A 1 
ATOM 1705 N N   . LEU A 1 214 ? -25.545 -7.052   -5.800  1.00 88.46 214 A 1 
ATOM 1706 C CA  . LEU A 1 214 ? -24.419 -7.174   -6.726  1.00 87.70 214 A 1 
ATOM 1707 C C   . LEU A 1 214 ? -24.115 -5.829   -7.403  1.00 88.06 214 A 1 
ATOM 1708 O O   . LEU A 1 214 ? -22.968 -5.372   -7.365  1.00 87.00 214 A 1 
ATOM 1709 C CB  . LEU A 1 214 ? -24.721 -8.270   -7.757  1.00 87.13 214 A 1 
ATOM 1710 C CG  . LEU A 1 214 ? -23.591 -8.502   -8.781  1.00 83.96 214 A 1 
ATOM 1711 C CD1 . LEU A 1 214 ? -22.377 -9.166   -8.136  1.00 77.55 214 A 1 
ATOM 1712 C CD2 . LEU A 1 214 ? -24.090 -9.404   -9.906  1.00 77.08 214 A 1 
ATOM 1713 N N   . PHE A 1 215 ? -25.130 -5.171   -7.966  1.00 88.23 215 A 1 
ATOM 1714 C CA  . PHE A 1 215 ? -24.967 -3.847   -8.575  1.00 87.53 215 A 1 
ATOM 1715 C C   . PHE A 1 215 ? -24.558 -2.798   -7.537  1.00 86.51 215 A 1 
ATOM 1716 O O   . PHE A 1 215 ? -23.642 -2.019   -7.785  1.00 84.22 215 A 1 
ATOM 1717 C CB  . PHE A 1 215 ? -26.248 -3.437   -9.310  1.00 87.87 215 A 1 
ATOM 1718 C CG  . PHE A 1 215 ? -26.388 -4.057   -10.685 1.00 89.26 215 A 1 
ATOM 1719 C CD1 . PHE A 1 215 ? -25.688 -3.515   -11.786 1.00 85.01 215 A 1 
ATOM 1720 C CD2 . PHE A 1 215 ? -27.209 -5.181   -10.888 1.00 84.60 215 A 1 
ATOM 1721 C CE1 . PHE A 1 215 ? -25.810 -4.086   -13.055 1.00 84.33 215 A 1 
ATOM 1722 C CE2 . PHE A 1 215 ? -27.334 -5.763   -12.157 1.00 83.85 215 A 1 
ATOM 1723 C CZ  . PHE A 1 215 ? -26.630 -5.215   -13.241 1.00 87.36 215 A 1 
ATOM 1724 N N   . SER A 1 216 ? -25.160 -2.813   -6.345  1.00 86.81 216 A 1 
ATOM 1725 C CA  . SER A 1 216 ? -24.810 -1.902   -5.254  1.00 84.12 216 A 1 
ATOM 1726 C C   . SER A 1 216 ? -23.354 -2.058   -4.821  1.00 82.78 216 A 1 
ATOM 1727 O O   . SER A 1 216 ? -22.665 -1.062   -4.649  1.00 80.03 216 A 1 
ATOM 1728 C CB  . SER A 1 216 ? -25.734 -2.101   -4.055  1.00 82.74 216 A 1 
ATOM 1729 O OG  . SER A 1 216 ? -25.441 -1.143   -3.055  1.00 71.94 216 A 1 
ATOM 1730 N N   . GLN A 1 217 ? -22.832 -3.285   -4.704  1.00 83.06 217 A 1 
ATOM 1731 C CA  . GLN A 1 217 ? -21.427 -3.521   -4.350  1.00 79.69 217 A 1 
ATOM 1732 C C   . GLN A 1 217 ? -20.462 -2.969   -5.402  1.00 79.43 217 A 1 
ATOM 1733 O O   . GLN A 1 217 ? -19.412 -2.429   -5.051  1.00 77.21 217 A 1 
ATOM 1734 C CB  . GLN A 1 217 ? -21.154 -5.019   -4.172  1.00 77.67 217 A 1 
ATOM 1735 C CG  . GLN A 1 217 ? -21.655 -5.546   -2.823  1.00 70.50 217 A 1 
ATOM 1736 C CD  . GLN A 1 217 ? -21.347 -7.037   -2.623  1.00 66.42 217 A 1 
ATOM 1737 O OE1 . GLN A 1 217 ? -20.547 -7.659   -3.309  1.00 60.13 217 A 1 
ATOM 1738 N NE2 . GLN A 1 217 ? -21.946 -7.649   -1.629  1.00 57.15 217 A 1 
ATOM 1739 N N   . VAL A 1 218 ? -20.787 -3.115   -6.680  1.00 81.35 218 A 1 
ATOM 1740 C CA  . VAL A 1 218 ? -19.981 -2.550   -7.768  1.00 79.70 218 A 1 
ATOM 1741 C C   . VAL A 1 218 ? -20.041 -1.028   -7.724  1.00 79.03 218 A 1 
ATOM 1742 O O   . VAL A 1 218 ? -19.007 -0.360   -7.808  1.00 76.21 218 A 1 
ATOM 1743 C CB  . VAL A 1 218 ? -20.429 -3.112   -9.129  1.00 79.32 218 A 1 
ATOM 1744 C CG1 . VAL A 1 218 ? -19.643 -2.478   -10.285 1.00 73.62 218 A 1 
ATOM 1745 C CG2 . VAL A 1 218 ? -20.178 -4.628   -9.212  1.00 73.28 218 A 1 
ATOM 1746 N N   . ASP A 1 219 ? -21.230 -0.466   -7.513  1.00 78.70 219 A 1 
ATOM 1747 C CA  . ASP A 1 219 ? -21.485 0.967    -7.492  1.00 77.04 219 A 1 
ATOM 1748 C C   . ASP A 1 219 ? -20.935 1.638    -6.219  1.00 76.67 219 A 1 
ATOM 1749 O O   . ASP A 1 219 ? -20.328 2.706    -6.283  1.00 73.28 219 A 1 
ATOM 1750 C CB  . ASP A 1 219 ? -22.995 1.183    -7.674  1.00 74.26 219 A 1 
ATOM 1751 C CG  . ASP A 1 219 ? -23.356 2.490    -8.376  1.00 69.01 219 A 1 
ATOM 1752 O OD1 . ASP A 1 219 ? -22.549 2.975    -9.207  1.00 62.87 219 A 1 
ATOM 1753 O OD2 . ASP A 1 219 ? -24.430 3.045    -8.054  1.00 61.40 219 A 1 
ATOM 1754 N N   . GLU A 1 220 ? -21.037 0.988    -5.050  1.00 74.67 220 A 1 
ATOM 1755 C CA  . GLU A 1 220 ? -20.417 1.465    -3.808  1.00 72.55 220 A 1 
ATOM 1756 C C   . GLU A 1 220 ? -18.900 1.540    -3.917  1.00 73.26 220 A 1 
ATOM 1757 O O   . GLU A 1 220 ? -18.317 2.529    -3.483  1.00 69.89 220 A 1 
ATOM 1758 C CB  . GLU A 1 220 ? -20.749 0.565    -2.612  1.00 68.60 220 A 1 
ATOM 1759 C CG  . GLU A 1 220 ? -22.088 0.880    -1.954  1.00 60.92 220 A 1 
ATOM 1760 C CD  . GLU A 1 220 ? -22.231 0.197    -0.583  1.00 53.51 220 A 1 
ATOM 1761 O OE1 . GLU A 1 220 ? -23.092 0.663    0.193   1.00 47.98 220 A 1 
ATOM 1762 O OE2 . GLU A 1 220 ? -21.425 -0.707   -0.279  1.00 48.18 220 A 1 
ATOM 1763 N N   . LYS A 1 221 ? -18.263 0.535    -4.519  1.00 72.58 221 A 1 
ATOM 1764 C CA  . LYS A 1 221 ? -16.811 0.568    -4.748  1.00 70.69 221 A 1 
ATOM 1765 C C   . LYS A 1 221 ? -16.407 1.732    -5.658  1.00 71.90 221 A 1 
ATOM 1766 O O   . LYS A 1 221 ? -15.317 2.268    -5.494  1.00 69.56 221 A 1 
ATOM 1767 C CB  . LYS A 1 221 ? -16.319 -0.760   -5.327  1.00 67.30 221 A 1 
ATOM 1768 C CG  . LYS A 1 221 ? -16.189 -1.819   -4.222  1.00 61.49 221 A 1 
ATOM 1769 C CD  . LYS A 1 221 ? -15.666 -3.149   -4.780  1.00 56.55 221 A 1 
ATOM 1770 C CE  . LYS A 1 221 ? -15.550 -4.153   -3.627  1.00 50.19 221 A 1 
ATOM 1771 N NZ  . LYS A 1 221 ? -15.057 -5.471   -4.060  1.00 45.43 221 A 1 
ATOM 1772 N N   . ARG A 1 222 ? -17.276 2.138    -6.581  1.00 72.02 222 A 1 
ATOM 1773 C CA  . ARG A 1 222 ? -17.044 3.285    -7.464  1.00 70.94 222 A 1 
ATOM 1774 C C   . ARG A 1 222 ? -17.373 4.623    -6.811  1.00 71.90 222 A 1 
ATOM 1775 O O   . ARG A 1 222 ? -16.650 5.599    -7.007  1.00 69.97 222 A 1 
ATOM 1776 C CB  . ARG A 1 222 ? -17.898 3.142    -8.714  1.00 67.86 222 A 1 
ATOM 1777 C CG  . ARG A 1 222 ? -17.391 1.998    -9.586  1.00 63.43 222 A 1 
ATOM 1778 C CD  . ARG A 1 222 ? -18.378 1.859    -10.730 1.00 60.66 222 A 1 
ATOM 1779 N NE  . ARG A 1 222 ? -17.978 0.771    -11.606 1.00 55.58 222 A 1 
ATOM 1780 C CZ  . ARG A 1 222 ? -18.700 0.343    -12.601 1.00 50.31 222 A 1 
ATOM 1781 N NH1 . ARG A 1 222 ? -19.785 0.956    -12.975 1.00 47.44 222 A 1 
ATOM 1782 N NH2 . ARG A 1 222 ? -18.345 -0.720   -13.236 1.00 45.73 222 A 1 
ATOM 1783 N N   . LYS A 1 223 ? -18.477 4.672    -6.055  1.00 71.79 223 A 1 
ATOM 1784 C CA  . LYS A 1 223 ? -18.927 5.883    -5.354  1.00 70.68 223 A 1 
ATOM 1785 C C   . LYS A 1 223 ? -18.037 6.233    -4.171  1.00 72.03 223 A 1 
ATOM 1786 O O   . LYS A 1 223 ? -17.872 7.419    -3.895  1.00 68.03 223 A 1 
ATOM 1787 C CB  . LYS A 1 223 ? -20.371 5.702    -4.892  1.00 65.75 223 A 1 
ATOM 1788 C CG  . LYS A 1 223 ? -21.373 5.905    -6.036  1.00 59.38 223 A 1 
ATOM 1789 C CD  . LYS A 1 223 ? -22.785 5.565    -5.576  1.00 53.72 223 A 1 
ATOM 1790 C CE  . LYS A 1 223 ? -23.782 5.839    -6.701  1.00 47.01 223 A 1 
ATOM 1791 N NZ  . LYS A 1 223 ? -25.043 5.089    -6.516  1.00 40.54 223 A 1 
ATOM 1792 N N   . LYS A 1 224 ? -17.461 5.245    -3.488  1.00 71.72 224 A 1 
ATOM 1793 C CA  . LYS A 1 224 ? -16.482 5.450    -2.420  1.00 70.88 224 A 1 
ATOM 1794 C C   . LYS A 1 224 ? -15.181 5.988    -3.002  1.00 73.47 224 A 1 
ATOM 1795 O O   . LYS A 1 224 ? -14.210 5.268    -3.209  1.00 68.78 224 A 1 
ATOM 1796 C CB  . LYS A 1 224 ? -16.279 4.192    -1.571  1.00 64.46 224 A 1 
ATOM 1797 C CG  . LYS A 1 224 ? -17.136 4.226    -0.309  1.00 57.33 224 A 1 
ATOM 1798 C CD  . LYS A 1 224 ? -16.882 2.980    0.536   1.00 51.32 224 A 1 
ATOM 1799 C CE  . LYS A 1 224 ? -17.649 3.076    1.849   1.00 43.95 224 A 1 
ATOM 1800 N NZ  . LYS A 1 224 ? -17.581 1.802    2.600   1.00 37.92 224 A 1 
ATOM 1801 N N   . ARG A 1 225 ? -15.153 7.299    -3.212  1.00 74.05 225 A 1 
ATOM 1802 C CA  . ARG A 1 225 ? -13.967 8.095    -3.484  1.00 74.67 225 A 1 
ATOM 1803 C C   . ARG A 1 225 ? -13.225 8.406    -2.179  1.00 77.05 225 A 1 
ATOM 1804 O O   . ARG A 1 225 ? -12.849 9.551    -1.933  1.00 73.12 225 A 1 
ATOM 1805 C CB  . ARG A 1 225 ? -14.345 9.353    -4.275  1.00 69.90 225 A 1 
ATOM 1806 C CG  . ARG A 1 225 ? -14.947 9.038    -5.646  1.00 65.23 225 A 1 
ATOM 1807 C CD  . ARG A 1 225 ? -15.128 10.340   -6.426  1.00 60.62 225 A 1 
ATOM 1808 N NE  . ARG A 1 225 ? -15.738 10.117   -7.749  1.00 55.68 225 A 1 
ATOM 1809 C CZ  . ARG A 1 225 ? -15.792 11.008   -8.733  1.00 50.14 225 A 1 
ATOM 1810 N NH1 . ARG A 1 225 ? -15.320 12.216   -8.600  1.00 47.71 225 A 1 
ATOM 1811 N NH2 . ARG A 1 225 ? -16.325 10.689   -9.870  1.00 45.94 225 A 1 
ATOM 1812 N N   . ASP A 1 226 ? -13.063 7.410    -1.323  1.00 79.41 226 A 1 
ATOM 1813 C CA  . ASP A 1 226 ? -12.341 7.552    -0.073  1.00 80.79 226 A 1 
ATOM 1814 C C   . ASP A 1 226 ? -10.873 7.186    -0.290  1.00 84.12 226 A 1 
ATOM 1815 O O   . ASP A 1 226 ? -10.543 6.085    -0.739  1.00 82.28 226 A 1 
ATOM 1816 C CB  . ASP A 1 226 ? -12.990 6.705    1.041   1.00 75.21 226 A 1 
ATOM 1817 C CG  . ASP A 1 226 ? -14.267 7.311    1.641   1.00 66.75 226 A 1 
ATOM 1818 O OD1 . ASP A 1 226 ? -14.530 8.510    1.422   1.00 58.97 226 A 1 
ATOM 1819 O OD2 . ASP A 1 226 ? -14.949 6.579    2.380   1.00 59.08 226 A 1 
ATOM 1820 N N   . ILE A 1 227 ? -9.983  8.115    0.024   1.00 83.44 227 A 1 
ATOM 1821 C CA  . ILE A 1 227 ? -8.552  7.861    0.094   1.00 85.38 227 A 1 
ATOM 1822 C C   . ILE A 1 227 ? -8.277  7.234    1.462   1.00 86.80 227 A 1 
ATOM 1823 O O   . ILE A 1 227 ? -8.582  7.863    2.475   1.00 85.26 227 A 1 
ATOM 1824 C CB  . ILE A 1 227 ? -7.729  9.143    -0.133  1.00 84.11 227 A 1 
ATOM 1825 C CG1 . ILE A 1 227 ? -8.044  9.764    -1.512  1.00 80.78 227 A 1 
ATOM 1826 C CG2 . ILE A 1 227 ? -6.231  8.818    -0.031  1.00 79.49 227 A 1 
ATOM 1827 C CD1 . ILE A 1 227 ? -7.415  11.142   -1.733  1.00 74.59 227 A 1 
ATOM 1828 N N   . PRO A 1 228 ? -7.683  6.029    1.526   1.00 88.24 228 A 1 
ATOM 1829 C CA  . PRO A 1 228 ? -7.328  5.412    2.790   1.00 88.80 228 A 1 
ATOM 1830 C C   . PRO A 1 228 ? -6.393  6.291    3.624   1.00 89.74 228 A 1 
ATOM 1831 O O   . PRO A 1 228 ? -5.413  6.821    3.104   1.00 88.48 228 A 1 
ATOM 1832 C CB  . PRO A 1 228 ? -6.667  4.080    2.425   1.00 87.48 228 A 1 
ATOM 1833 C CG  . PRO A 1 228 ? -7.237  3.754    1.060   1.00 85.81 228 A 1 
ATOM 1834 C CD  . PRO A 1 228 ? -7.407  5.128    0.421   1.00 87.72 228 A 1 
ATOM 1835 N N   . ASP A 1 229 ? -6.651  6.396    4.925   1.00 88.72 229 A 1 
ATOM 1836 C CA  . ASP A 1 229 ? -5.871  7.258    5.825   1.00 87.43 229 A 1 
ATOM 1837 C C   . ASP A 1 229 ? -4.375  6.896    5.856   1.00 88.56 229 A 1 
ATOM 1838 O O   . ASP A 1 229 ? -3.522  7.764    6.012   1.00 86.96 229 A 1 
ATOM 1839 C CB  . ASP A 1 229 ? -6.457  7.191    7.246   1.00 84.78 229 A 1 
ATOM 1840 C CG  . ASP A 1 229 ? -7.848  7.822    7.414   1.00 78.12 229 A 1 
ATOM 1841 O OD1 . ASP A 1 229 ? -8.209  8.720    6.624   1.00 71.89 229 A 1 
ATOM 1842 O OD2 . ASP A 1 229 ? -8.546  7.429    8.376   1.00 71.67 229 A 1 
ATOM 1843 N N   . TYR A 1 230 ? -4.036  5.613    5.659   1.00 90.81 230 A 1 
ATOM 1844 C CA  . TYR A 1 230 ? -2.650  5.137    5.618   1.00 91.84 230 A 1 
ATOM 1845 C C   . TYR A 1 230 ? -1.866  5.585    4.378   1.00 93.15 230 A 1 
ATOM 1846 O O   . TYR A 1 230 ? -0.637  5.458    4.359   1.00 92.06 230 A 1 
ATOM 1847 C CB  . TYR A 1 230 ? -2.627  3.608    5.778   1.00 91.23 230 A 1 
ATOM 1848 C CG  . TYR A 1 230 ? -3.397  2.827    4.729   1.00 91.25 230 A 1 
ATOM 1849 C CD1 . TYR A 1 230 ? -4.620  2.207    5.063   1.00 88.46 230 A 1 
ATOM 1850 C CD2 . TYR A 1 230 ? -2.890  2.682    3.427   1.00 88.32 230 A 1 
ATOM 1851 C CE1 . TYR A 1 230 ? -5.324  1.468    4.102   1.00 86.59 230 A 1 
ATOM 1852 C CE2 . TYR A 1 230 ? -3.595  1.961    2.457   1.00 85.94 230 A 1 
ATOM 1853 C CZ  . TYR A 1 230 ? -4.816  1.345    2.796   1.00 87.19 230 A 1 
ATOM 1854 O OH  . TYR A 1 230 ? -5.509  0.638    1.850   1.00 84.81 230 A 1 
ATOM 1855 N N   . LEU A 1 231 ? -2.530  6.132    3.362   1.00 92.82 231 A 1 
ATOM 1856 C CA  . LEU A 1 231 ? -1.898  6.749    2.195   1.00 93.82 231 A 1 
ATOM 1857 C C   . LEU A 1 231 ? -1.778  8.273    2.319   1.00 94.38 231 A 1 
ATOM 1858 O O   . LEU A 1 231 ? -1.189  8.925    1.458   1.00 92.87 231 A 1 
ATOM 1859 C CB  . LEU A 1 231 ? -2.674  6.375    0.915   1.00 93.84 231 A 1 
ATOM 1860 C CG  . LEU A 1 231 ? -2.818  4.869    0.639   1.00 93.59 231 A 1 
ATOM 1861 C CD1 . LEU A 1 231 ? -3.508  4.668    -0.711  1.00 91.36 231 A 1 
ATOM 1862 C CD2 . LEU A 1 231 ? -1.465  4.149    0.589   1.00 90.93 231 A 1 
ATOM 1863 N N   . CYS A 1 232 ? -2.340  8.846    3.385   1.00 93.01 232 A 1 
ATOM 1864 C CA  . CYS A 1 232 ? -2.339  10.274   3.636   1.00 92.16 232 A 1 
ATOM 1865 C C   . CYS A 1 232 ? -1.197  10.689   4.574   1.00 91.80 232 A 1 
ATOM 1866 O O   . CYS A 1 232 ? -0.864  9.997    5.540   1.00 90.00 232 A 1 
ATOM 1867 C CB  . CYS A 1 232 ? -3.708  10.710   4.173   1.00 90.51 232 A 1 
ATOM 1868 S SG  . CYS A 1 232 ? -4.997  10.419   2.919   1.00 88.42 232 A 1 
ATOM 1869 N N   . GLY A 1 233 ? -0.610  11.864   4.318   1.00 91.37 233 A 1 
ATOM 1870 C CA  . GLY A 1 233 ? 0.403   12.465   5.182   1.00 90.93 233 A 1 
ATOM 1871 C C   . GLY A 1 233 ? -0.173  12.879   6.537   1.00 91.20 233 A 1 
ATOM 1872 O O   . GLY A 1 233 ? -1.301  13.357   6.633   1.00 89.06 233 A 1 
ATOM 1873 N N   . LYS A 1 234 ? 0.626   12.756   7.612   1.00 91.99 234 A 1 
ATOM 1874 C CA  . LYS A 1 234 ? 0.208   13.110   8.980   1.00 91.08 234 A 1 
ATOM 1875 C C   . LYS A 1 234 ? 0.099   14.626   9.206   1.00 91.28 234 A 1 
ATOM 1876 O O   . LYS A 1 234 ? -0.418  15.049   10.247  1.00 87.23 234 A 1 
ATOM 1877 C CB  . LYS A 1 234 ? 1.160   12.476   10.010  1.00 89.72 234 A 1 
ATOM 1878 C CG  . LYS A 1 234 ? 1.331   10.943   9.915   1.00 88.33 234 A 1 
ATOM 1879 C CD  . LYS A 1 234 ? 0.065   10.120   10.186  1.00 82.63 234 A 1 
ATOM 1880 C CE  . LYS A 1 234 ? 0.418   8.623    10.147  1.00 78.90 234 A 1 
ATOM 1881 N NZ  . LYS A 1 234 ? -0.748  7.718    10.296  1.00 69.90 234 A 1 
ATOM 1882 N N   . ILE A 1 235 ? 0.568   15.449   8.271   1.00 91.78 235 A 1 
ATOM 1883 C CA  . ILE A 1 235 ? 0.488   16.915   8.310   1.00 91.16 235 A 1 
ATOM 1884 C C   . ILE A 1 235 ? -0.607  17.420   7.369   1.00 90.84 235 A 1 
ATOM 1885 O O   . ILE A 1 235 ? -1.508  18.139   7.812   1.00 87.95 235 A 1 
ATOM 1886 C CB  . ILE A 1 235 ? 1.860   17.559   7.979   1.00 90.83 235 A 1 
ATOM 1887 C CG1 . ILE A 1 235 ? 2.918   17.175   9.042   1.00 89.27 235 A 1 
ATOM 1888 C CG2 . ILE A 1 235 ? 1.729   19.094   7.883   1.00 88.49 235 A 1 
ATOM 1889 C CD1 . ILE A 1 235 ? 4.346   17.565   8.643   1.00 86.40 235 A 1 
ATOM 1890 N N   . SER A 1 236 ? -0.570  17.038   6.086   1.00 89.81 236 A 1 
ATOM 1891 C CA  . SER A 1 236 ? -1.528  17.526   5.084   1.00 87.81 236 A 1 
ATOM 1892 C C   . SER A 1 236 ? -2.907  16.884   5.186   1.00 87.94 236 A 1 
ATOM 1893 O O   . SER A 1 236 ? -3.903  17.526   4.857   1.00 85.07 236 A 1 
ATOM 1894 C CB  . SER A 1 236 ? -0.987  17.311   3.668   1.00 86.17 236 A 1 
ATOM 1895 O OG  . SER A 1 236 ? -0.589  15.973   3.468   1.00 82.02 236 A 1 
ATOM 1896 N N   . PHE A 1 237 ? -2.994  15.644   5.666   1.00 87.20 237 A 1 
ATOM 1897 C CA  . PHE A 1 237 ? -4.193  14.798   5.580   1.00 86.53 237 A 1 
ATOM 1898 C C   . PHE A 1 237 ? -4.658  14.562   4.133   1.00 86.33 237 A 1 
ATOM 1899 O O   . PHE A 1 237 ? -5.808  14.198   3.890   1.00 82.88 237 A 1 
ATOM 1900 C CB  . PHE A 1 237 ? -5.303  15.298   6.510   1.00 85.14 237 A 1 
ATOM 1901 C CG  . PHE A 1 237 ? -4.986  15.222   7.983   1.00 85.26 237 A 1 
ATOM 1902 C CD1 . PHE A 1 237 ? -5.618  14.263   8.787   1.00 80.38 237 A 1 
ATOM 1903 C CD2 . PHE A 1 237 ? -4.063  16.096   8.564   1.00 79.97 237 A 1 
ATOM 1904 C CE1 . PHE A 1 237 ? -5.332  14.173   10.158  1.00 77.78 237 A 1 
ATOM 1905 C CE2 . PHE A 1 237 ? -3.763  16.009   9.936   1.00 77.57 237 A 1 
ATOM 1906 C CZ  . PHE A 1 237 ? -4.395  15.050   10.729  1.00 79.87 237 A 1 
ATOM 1907 N N   . GLU A 1 238 ? -3.762  14.767   3.166   1.00 88.45 238 A 1 
ATOM 1908 C CA  . GLU A 1 238 ? -3.960  14.496   1.750   1.00 88.64 238 A 1 
ATOM 1909 C C   . GLU A 1 238 ? -3.077  13.329   1.309   1.00 90.48 238 A 1 
ATOM 1910 O O   . GLU A 1 238 ? -2.103  12.972   1.971   1.00 89.31 238 A 1 
ATOM 1911 C CB  . GLU A 1 238 ? -3.657  15.753   0.913   1.00 85.71 238 A 1 
ATOM 1912 C CG  . GLU A 1 238 ? -4.584  16.946   1.202   1.00 78.91 238 A 1 
ATOM 1913 C CD  . GLU A 1 238 ? -4.358  18.134   0.238   1.00 74.31 238 A 1 
ATOM 1914 O OE1 . GLU A 1 238 ? -5.339  18.834   -0.105  1.00 66.28 238 A 1 
ATOM 1915 O OE2 . GLU A 1 238 ? -3.211  18.370   -0.201  1.00 66.70 238 A 1 
ATOM 1916 N N   . LEU A 1 239 ? -3.401  12.743   0.147   1.00 90.88 239 A 1 
ATOM 1917 C CA  . LEU A 1 239 ? -2.607  11.691   -0.468  1.00 91.73 239 A 1 
ATOM 1918 C C   . LEU A 1 239 ? -1.160  12.163   -0.679  1.00 92.29 239 A 1 
ATOM 1919 O O   . LEU A 1 239 ? -0.914  13.159   -1.357  1.00 90.99 239 A 1 
ATOM 1920 C CB  . LEU A 1 239 ? -3.264  11.289   -1.791  1.00 91.20 239 A 1 
ATOM 1921 C CG  . LEU A 1 239 ? -2.564  10.112   -2.497  1.00 90.55 239 A 1 
ATOM 1922 C CD1 . LEU A 1 239 ? -2.753  8.804    -1.743  1.00 86.94 239 A 1 
ATOM 1923 C CD2 . LEU A 1 239 ? -3.154  9.929    -3.891  1.00 86.56 239 A 1 
ATOM 1924 N N   . MET A 1 240 ? -0.205  11.412   -0.138  1.00 93.32 240 A 1 
ATOM 1925 C CA  . MET A 1 240 ? 1.218   11.700   -0.289  1.00 93.99 240 A 1 
ATOM 1926 C C   . MET A 1 240 ? 1.663   11.537   -1.750  1.00 93.56 240 A 1 
ATOM 1927 O O   . MET A 1 240 ? 1.345   10.544   -2.404  1.00 92.41 240 A 1 
ATOM 1928 C CB  . MET A 1 240 ? 2.036   10.789   0.628   1.00 94.07 240 A 1 
ATOM 1929 C CG  . MET A 1 240 ? 1.828   11.087   2.107   1.00 93.02 240 A 1 
ATOM 1930 S SD  . MET A 1 240 ? 2.796   10.022   3.225   1.00 92.81 240 A 1 
ATOM 1931 C CE  . MET A 1 240 ? 1.817   8.505    3.140   1.00 84.40 240 A 1 
ATOM 1932 N N   . ARG A 1 241 ? 2.447   12.498   -2.248  1.00 93.69 241 A 1 
ATOM 1933 C CA  . ARG A 1 241 ? 3.047   12.442   -3.593  1.00 92.52 241 A 1 
ATOM 1934 C C   . ARG A 1 241 ? 4.509   11.991   -3.553  1.00 93.35 241 A 1 
ATOM 1935 O O   . ARG A 1 241 ? 4.954   11.264   -4.439  1.00 90.96 241 A 1 
ATOM 1936 C CB  . ARG A 1 241 ? 2.889   13.791   -4.291  1.00 90.36 241 A 1 
ATOM 1937 C CG  . ARG A 1 241 ? 1.415   14.220   -4.515  1.00 85.55 241 A 1 
ATOM 1938 C CD  . ARG A 1 241 ? 0.654   13.265   -5.454  1.00 77.35 241 A 1 
ATOM 1939 N NE  . ARG A 1 241 ? -0.714  13.748   -5.724  1.00 71.22 241 A 1 
ATOM 1940 C CZ  . ARG A 1 241 ? -1.511  13.349   -6.721  1.00 63.52 241 A 1 
ATOM 1941 N NH1 . ARG A 1 241 ? -1.149  12.451   -7.595  1.00 57.33 241 A 1 
ATOM 1942 N NH2 . ARG A 1 241 ? -2.698  13.852   -6.864  1.00 58.07 241 A 1 
ATOM 1943 N N   . GLU A 1 242 ? 5.228   12.390   -2.514  1.00 93.86 242 A 1 
ATOM 1944 C CA  . GLU A 1 242 ? 6.608   11.987   -2.253  1.00 94.68 242 A 1 
ATOM 1945 C C   . GLU A 1 242 ? 6.754   11.489   -0.802  1.00 95.96 242 A 1 
ATOM 1946 O O   . GLU A 1 242 ? 7.284   12.205   0.054   1.00 95.13 242 A 1 
ATOM 1947 C CB  . GLU A 1 242 ? 7.596   13.131   -2.542  1.00 93.29 242 A 1 
ATOM 1948 C CG  . GLU A 1 242 ? 7.704   13.483   -4.029  1.00 85.36 242 A 1 
ATOM 1949 C CD  . GLU A 1 242 ? 8.960   14.313   -4.314  1.00 80.09 242 A 1 
ATOM 1950 O OE1 . GLU A 1 242 ? 9.568   14.081   -5.378  1.00 71.86 242 A 1 
ATOM 1951 O OE2 . GLU A 1 242 ? 9.342   15.144   -3.463  1.00 72.51 242 A 1 
ATOM 1952 N N   . PRO A 1 243 ? 6.282   10.282   -0.493  1.00 96.28 243 A 1 
ATOM 1953 C CA  . PRO A 1 243 ? 6.374   9.748    0.862   1.00 96.76 243 A 1 
ATOM 1954 C C   . PRO A 1 243 ? 7.826   9.592    1.300   1.00 96.84 243 A 1 
ATOM 1955 O O   . PRO A 1 243 ? 8.638   8.927    0.637   1.00 95.80 243 A 1 
ATOM 1956 C CB  . PRO A 1 243 ? 5.621   8.420    0.827   1.00 96.07 243 A 1 
ATOM 1957 C CG  . PRO A 1 243 ? 5.738   7.978    -0.632  1.00 94.29 243 A 1 
ATOM 1958 C CD  . PRO A 1 243 ? 5.683   9.305    -1.382  1.00 95.82 243 A 1 
ATOM 1959 N N   . CYS A 1 244 ? 8.154   10.172   2.443   1.00 96.40 244 A 1 
ATOM 1960 C CA  . CYS A 1 244 ? 9.434   9.991    3.102   1.00 96.45 244 A 1 
ATOM 1961 C C   . CYS A 1 244 ? 9.224   9.630    4.577   1.00 96.83 244 A 1 
ATOM 1962 O O   . CYS A 1 244 ? 8.225   10.010   5.187   1.00 95.13 244 A 1 
ATOM 1963 C CB  . CYS A 1 244 ? 10.327  11.223   2.893   1.00 94.31 244 A 1 
ATOM 1964 S SG  . CYS A 1 244 ? 9.604   12.704   3.645   1.00 86.26 244 A 1 
ATOM 1965 N N   . ILE A 1 245 ? 10.155  8.874    5.143   1.00 96.63 245 A 1 
ATOM 1966 C CA  . ILE A 1 245 ? 10.070  8.343    6.496   1.00 96.98 245 A 1 
ATOM 1967 C C   . ILE A 1 245 ? 11.156  8.954    7.379   1.00 96.86 245 A 1 
ATOM 1968 O O   . ILE A 1 245 ? 12.277  9.216    6.938   1.00 95.75 245 A 1 
ATOM 1969 C CB  . ILE A 1 245 ? 10.065  6.798    6.461   1.00 96.45 245 A 1 
ATOM 1970 C CG1 . ILE A 1 245 ? 9.671   6.199    7.820   1.00 93.15 245 A 1 
ATOM 1971 C CG2 . ILE A 1 245 ? 11.420  6.236    5.989   1.00 93.11 245 A 1 
ATOM 1972 C CD1 . ILE A 1 245 ? 9.403   4.687    7.753   1.00 91.28 245 A 1 
ATOM 1973 N N   . THR A 1 246 ? 10.807  9.195    8.643   1.00 96.81 246 A 1 
ATOM 1974 C CA  . THR A 1 246 ? 11.731  9.669    9.675   1.00 96.51 246 A 1 
ATOM 1975 C C   . THR A 1 246 ? 12.378  8.484    10.409  1.00 96.31 246 A 1 
ATOM 1976 O O   . THR A 1 246 ? 11.846  7.371    10.359  1.00 95.25 246 A 1 
ATOM 1977 C CB  . THR A 1 246 ? 11.018  10.589   10.678  1.00 95.66 246 A 1 
ATOM 1978 O OG1 . THR A 1 246 ? 10.104  9.867    11.462  1.00 89.43 246 A 1 
ATOM 1979 C CG2 . THR A 1 246 ? 10.283  11.738   9.999   1.00 89.10 246 A 1 
ATOM 1980 N N   . PRO A 1 247 ? 13.478  8.689    11.158  1.00 96.09 247 A 1 
ATOM 1981 C CA  . PRO A 1 247 ? 14.084  7.640    11.984  1.00 95.42 247 A 1 
ATOM 1982 C C   . PRO A 1 247 ? 13.127  7.018    13.023  1.00 95.25 247 A 1 
ATOM 1983 O O   . PRO A 1 247 ? 13.352  5.894    13.461  1.00 93.08 247 A 1 
ATOM 1984 C CB  . PRO A 1 247 ? 15.277  8.308    12.674  1.00 94.44 247 A 1 
ATOM 1985 C CG  . PRO A 1 247 ? 15.664  9.418    11.705  1.00 93.28 247 A 1 
ATOM 1986 C CD  . PRO A 1 247 ? 14.312  9.879    11.166  1.00 95.52 247 A 1 
ATOM 1987 N N   . SER A 1 248 ? 12.049  7.711    13.382  1.00 94.94 248 A 1 
ATOM 1988 C CA  . SER A 1 248 ? 10.999  7.189    14.263  1.00 94.17 248 A 1 
ATOM 1989 C C   . SER A 1 248 ? 10.014  6.235    13.563  1.00 94.38 248 A 1 
ATOM 1990 O O   . SER A 1 248 ? 9.145   5.667    14.227  1.00 91.64 248 A 1 
ATOM 1991 C CB  . SER A 1 248 ? 10.219  8.346    14.886  1.00 92.91 248 A 1 
ATOM 1992 O OG  . SER A 1 248 ? 11.083  9.221    15.596  1.00 86.75 248 A 1 
ATOM 1993 N N   . GLY A 1 249 ? 10.114  6.073    12.246  1.00 95.02 249 A 1 
ATOM 1994 C CA  . GLY A 1 249 ? 9.237   5.205    11.455  1.00 95.06 249 A 1 
ATOM 1995 C C   . GLY A 1 249 ? 7.944   5.859    10.959  1.00 95.70 249 A 1 
ATOM 1996 O O   . GLY A 1 249 ? 7.097   5.166    10.385  1.00 93.85 249 A 1 
ATOM 1997 N N   . ILE A 1 250 ? 7.784   7.164    11.148  1.00 95.36 250 A 1 
ATOM 1998 C CA  . ILE A 1 250 ? 6.608   7.906    10.689  1.00 95.19 250 A 1 
ATOM 1999 C C   . ILE A 1 250 ? 6.831   8.399    9.253   1.00 95.53 250 A 1 
ATOM 2000 O O   . ILE A 1 250 ? 7.874   8.964    8.937   1.00 94.46 250 A 1 
ATOM 2001 C CB  . ILE A 1 250 ? 6.258   9.071    11.637  1.00 94.28 250 A 1 
ATOM 2002 C CG1 . ILE A 1 250 ? 6.232   8.675    13.136  1.00 91.77 250 A 1 
ATOM 2003 C CG2 . ILE A 1 250 ? 4.914   9.700    11.235  1.00 91.88 250 A 1 
ATOM 2004 C CD1 . ILE A 1 250 ? 5.238   7.574    13.496  1.00 84.04 250 A 1 
ATOM 2005 N N   . THR A 1 251 ? 5.835   8.204    8.395   1.00 95.91 251 A 1 
ATOM 2006 C CA  . THR A 1 251 ? 5.874   8.651    7.000   1.00 96.08 251 A 1 
ATOM 2007 C C   . THR A 1 251 ? 5.051   9.922    6.803   1.00 95.63 251 A 1 
ATOM 2008 O O   . THR A 1 251 ? 3.891   9.992    7.202   1.00 94.12 251 A 1 
ATOM 2009 C CB  . THR A 1 251 ? 5.425   7.536    6.044   1.00 95.72 251 A 1 
ATOM 2010 O OG1 . THR A 1 251 ? 6.263   6.407    6.200   1.00 90.18 251 A 1 
ATOM 2011 C CG2 . THR A 1 251 ? 5.535   7.929    4.577   1.00 90.22 251 A 1 
ATOM 2012 N N   . TYR A 1 252 ? 5.659   10.902   6.147   1.00 96.34 252 A 1 
ATOM 2013 C CA  . TYR A 1 252 ? 5.071   12.187   5.776   1.00 96.13 252 A 1 
ATOM 2014 C C   . TYR A 1 252 ? 5.227   12.421   4.272   1.00 96.10 252 A 1 
ATOM 2015 O O   . TYR A 1 252 ? 6.072   11.802   3.630   1.00 94.99 252 A 1 
ATOM 2016 C CB  . TYR A 1 252 ? 5.766   13.312   6.548   1.00 95.86 252 A 1 
ATOM 2017 C CG  . TYR A 1 252 ? 5.708   13.175   8.057   1.00 96.17 252 A 1 
ATOM 2018 C CD1 . TYR A 1 252 ? 4.570   13.589   8.757   1.00 93.06 252 A 1 
ATOM 2019 C CD2 . TYR A 1 252 ? 6.791   12.620   8.767   1.00 93.11 252 A 1 
ATOM 2020 C CE1 . TYR A 1 252 ? 4.510   13.470   10.160  1.00 92.49 252 A 1 
ATOM 2021 C CE2 . TYR A 1 252 ? 6.746   12.490   10.160  1.00 92.58 252 A 1 
ATOM 2022 C CZ  . TYR A 1 252 ? 5.602   12.920   10.859  1.00 94.74 252 A 1 
ATOM 2023 O OH  . TYR A 1 252 ? 5.546   12.812   12.218  1.00 93.61 252 A 1 
ATOM 2024 N N   . ASP A 1 253 ? 4.462   13.358   3.709   1.00 95.71 253 A 1 
ATOM 2025 C CA  . ASP A 1 253 ? 4.790   13.911   2.396   1.00 95.23 253 A 1 
ATOM 2026 C C   . ASP A 1 253 ? 6.026   14.818   2.531   1.00 95.38 253 A 1 
ATOM 2027 O O   . ASP A 1 253 ? 6.109   15.638   3.450   1.00 93.59 253 A 1 
ATOM 2028 C CB  . ASP A 1 253 ? 3.589   14.656   1.791   1.00 93.96 253 A 1 
ATOM 2029 C CG  . ASP A 1 253 ? 3.696   14.840   0.263   1.00 91.97 253 A 1 
ATOM 2030 O OD1 . ASP A 1 253 ? 4.817   14.748   -0.279  1.00 86.04 253 A 1 
ATOM 2031 O OD2 . ASP A 1 253 ? 2.637   15.027   -0.371  1.00 85.59 253 A 1 
ATOM 2032 N N   . ARG A 1 254 ? 6.992   14.655   1.629   1.00 95.54 254 A 1 
ATOM 2033 C CA  . ARG A 1 254 ? 8.262   15.395   1.658   1.00 95.48 254 A 1 
ATOM 2034 C C   . ARG A 1 254 ? 8.043   16.902   1.755   1.00 95.08 254 A 1 
ATOM 2035 O O   . ARG A 1 254 ? 8.657   17.557   2.590   1.00 93.89 254 A 1 
ATOM 2036 C CB  . ARG A 1 254 ? 9.091   15.037   0.424   1.00 95.17 254 A 1 
ATOM 2037 C CG  . ARG A 1 254 ? 10.426  15.807   0.388   1.00 92.64 254 A 1 
ATOM 2038 C CD  . ARG A 1 254 ? 11.283  15.401   -0.814  1.00 89.80 254 A 1 
ATOM 2039 N NE  . ARG A 1 254 ? 11.757  14.014   -0.714  1.00 84.73 254 A 1 
ATOM 2040 C CZ  . ARG A 1 254 ? 12.788  13.581   0.001   1.00 81.00 254 A 1 
ATOM 2041 N NH1 . ARG A 1 254 ? 13.546  14.406   0.681   1.00 72.14 254 A 1 
ATOM 2042 N NH2 . ARG A 1 254 ? 13.077  12.313   0.041   1.00 75.16 254 A 1 
ATOM 2043 N N   . LYS A 1 255 ? 7.146   17.446   0.940   1.00 94.56 255 A 1 
ATOM 2044 C CA  . LYS A 1 255 ? 6.841   18.878   0.927   1.00 93.25 255 A 1 
ATOM 2045 C C   . LYS A 1 255 ? 6.397   19.387   2.303   1.00 93.70 255 A 1 
ATOM 2046 O O   . LYS A 1 255 ? 6.836   20.445   2.743   1.00 91.52 255 A 1 
ATOM 2047 C CB  . LYS A 1 255 ? 5.754   19.120   -0.123  1.00 90.93 255 A 1 
ATOM 2048 C CG  . LYS A 1 255 ? 5.410   20.607   -0.245  1.00 79.31 255 A 1 
ATOM 2049 C CD  . LYS A 1 255 ? 4.235   20.801   -1.201  1.00 75.12 255 A 1 
ATOM 2050 C CE  . LYS A 1 255 ? 3.820   22.264   -1.169  1.00 62.23 255 A 1 
ATOM 2051 N NZ  . LYS A 1 255 ? 2.554   22.470   -1.909  1.00 55.84 255 A 1 
ATOM 2052 N N   . ASP A 1 256 ? 5.533   18.630   2.981   1.00 94.06 256 A 1 
ATOM 2053 C CA  . ASP A 1 256 ? 4.940   19.046   4.256   1.00 93.73 256 A 1 
ATOM 2054 C C   . ASP A 1 256 ? 5.953   18.953   5.402   1.00 94.28 256 A 1 
ATOM 2055 O O   . ASP A 1 256 ? 6.035   19.857   6.232   1.00 92.92 256 A 1 
ATOM 2056 C CB  . ASP A 1 256 ? 3.730   18.163   4.571   1.00 92.85 256 A 1 
ATOM 2057 C CG  . ASP A 1 256 ? 2.603   18.243   3.537   1.00 91.01 256 A 1 
ATOM 2058 O OD1 . ASP A 1 256 ? 2.421   19.314   2.913   1.00 86.66 256 A 1 
ATOM 2059 O OD2 . ASP A 1 256 ? 1.874   17.236   3.407   1.00 86.11 256 A 1 
ATOM 2060 N N   . ILE A 1 257 ? 6.760   17.891   5.450   1.00 94.95 257 A 1 
ATOM 2061 C CA  . ILE A 1 257 ? 7.774   17.722   6.490   1.00 95.43 257 A 1 
ATOM 2062 C C   . ILE A 1 257 ? 8.924   18.711   6.321   1.00 95.41 257 A 1 
ATOM 2063 O O   . ILE A 1 257 ? 9.391   19.263   7.311   1.00 94.85 257 A 1 
ATOM 2064 C CB  . ILE A 1 257 ? 8.239   16.250   6.586   1.00 95.35 257 A 1 
ATOM 2065 C CG1 . ILE A 1 257 ? 9.083   15.966   7.847   1.00 92.59 257 A 1 
ATOM 2066 C CG2 . ILE A 1 257 ? 9.025   15.796   5.343   1.00 93.02 257 A 1 
ATOM 2067 C CD1 . ILE A 1 257 ? 8.330   16.193   9.160   1.00 90.42 257 A 1 
ATOM 2068 N N   . GLU A 1 258 ? 9.332   19.023   5.088   1.00 94.93 258 A 1 
ATOM 2069 C CA  . GLU A 1 258 ? 10.329  20.058   4.827   1.00 94.69 258 A 1 
ATOM 2070 C C   . GLU A 1 258 ? 9.823   21.449   5.250   1.00 94.33 258 A 1 
ATOM 2071 O O   . GLU A 1 258 ? 10.554  22.195   5.895   1.00 92.74 258 A 1 
ATOM 2072 C CB  . GLU A 1 258 ? 10.728  20.063   3.341   1.00 94.22 258 A 1 
ATOM 2073 C CG  . GLU A 1 258 ? 11.610  18.867   2.980   1.00 90.92 258 A 1 
ATOM 2074 C CD  . GLU A 1 258 ? 12.065  18.846   1.510   1.00 89.82 258 A 1 
ATOM 2075 O OE1 . GLU A 1 258 ? 12.908  17.964   1.185   1.00 83.89 258 A 1 
ATOM 2076 O OE2 . GLU A 1 258 ? 11.649  19.710   0.715   1.00 85.35 258 A 1 
ATOM 2077 N N   . GLU A 1 259 ? 8.558   21.764   4.958   1.00 94.03 259 A 1 
ATOM 2078 C CA  . GLU A 1 259 ? 7.961   23.027   5.397   1.00 92.92 259 A 1 
ATOM 2079 C C   . GLU A 1 259 ? 7.867   23.106   6.926   1.00 93.07 259 A 1 
ATOM 2080 O O   . GLU A 1 259 ? 8.163   24.148   7.516   1.00 91.47 259 A 1 
ATOM 2081 C CB  . GLU A 1 259 ? 6.605   23.234   4.706   1.00 92.09 259 A 1 
ATOM 2082 C CG  . GLU A 1 259 ? 6.057   24.652   4.959   1.00 85.27 259 A 1 
ATOM 2083 C CD  . GLU A 1 259 ? 4.846   25.064   4.098   1.00 81.08 259 A 1 
ATOM 2084 O OE1 . GLU A 1 259 ? 4.350   26.187   4.326   1.00 73.36 259 A 1 
ATOM 2085 O OE2 . GLU A 1 259 ? 4.415   24.312   3.197   1.00 74.04 259 A 1 
ATOM 2086 N N   . HIS A 1 260 ? 7.533   21.996   7.610   1.00 93.86 260 A 1 
ATOM 2087 C CA  . HIS A 1 260 ? 7.566   21.909   9.067   1.00 94.08 260 A 1 
ATOM 2088 C C   . HIS A 1 260 ? 8.969   22.174   9.625   1.00 94.27 260 A 1 
ATOM 2089 O O   . HIS A 1 260 ? 9.129   23.044   10.484  1.00 93.56 260 A 1 
ATOM 2090 C CB  . HIS A 1 260 ? 7.033   20.543   9.522   1.00 93.78 260 A 1 
ATOM 2091 C CG  . HIS A 1 260 ? 7.353   20.241   10.960  1.00 94.24 260 A 1 
ATOM 2092 N ND1 . HIS A 1 260 ? 6.812   20.856   12.062  1.00 87.25 260 A 1 
ATOM 2093 C CD2 . HIS A 1 260 ? 8.312   19.371   11.411  1.00 87.53 260 A 1 
ATOM 2094 C CE1 . HIS A 1 260 ? 7.426   20.357   13.154  1.00 89.62 260 A 1 
ATOM 2095 N NE2 . HIS A 1 260 ? 8.340   19.461   12.795  1.00 90.22 260 A 1 
ATOM 2096 N N   . LEU A 1 261 ? 9.987   21.480   9.111   1.00 95.56 261 A 1 
ATOM 2097 C CA  . LEU A 1 261 ? 11.374  21.630   9.577   1.00 95.13 261 A 1 
ATOM 2098 C C   . LEU A 1 261 ? 11.910  23.048   9.358   1.00 94.61 261 A 1 
ATOM 2099 O O   . LEU A 1 261 ? 12.691  23.545   10.170  1.00 92.76 261 A 1 
ATOM 2100 C CB  . LEU A 1 261 ? 12.260  20.592   8.866   1.00 95.46 261 A 1 
ATOM 2101 C CG  . LEU A 1 261 ? 11.990  19.135   9.271   1.00 95.03 261 A 1 
ATOM 2102 C CD1 . LEU A 1 261 ? 12.798  18.196   8.370   1.00 91.93 261 A 1 
ATOM 2103 C CD2 . LEU A 1 261 ? 12.368  18.845   10.728  1.00 91.61 261 A 1 
ATOM 2104 N N   . GLN A 1 262 ? 11.469  23.741   8.311   1.00 94.52 262 A 1 
ATOM 2105 C CA  . GLN A 1 262 ? 11.874  25.119   8.008   1.00 93.30 262 A 1 
ATOM 2106 C C   . GLN A 1 262 ? 11.113  26.170   8.821   1.00 92.96 262 A 1 
ATOM 2107 O O   . GLN A 1 262 ? 11.665  27.227   9.123   1.00 89.58 262 A 1 
ATOM 2108 C CB  . GLN A 1 262 ? 11.679  25.379   6.512   1.00 92.24 262 A 1 
ATOM 2109 C CG  . GLN A 1 262 ? 12.703  24.619   5.651   1.00 84.42 262 A 1 
ATOM 2110 C CD  . GLN A 1 262 ? 12.435  24.772   4.146   1.00 78.07 262 A 1 
ATOM 2111 O OE1 . GLN A 1 262 ? 11.654  25.599   3.697   1.00 69.76 262 A 1 
ATOM 2112 N NE2 . GLN A 1 262 ? 13.094  23.992   3.321   1.00 67.28 262 A 1 
ATOM 2113 N N   . ARG A 1 263 ? 9.830   25.937   9.169   1.00 92.09 263 A 1 
ATOM 2114 C CA  . ARG A 1 263 ? 8.936   26.970   9.722   1.00 90.67 263 A 1 
ATOM 2115 C C   . ARG A 1 263 ? 8.539   26.754   11.180  1.00 90.84 263 A 1 
ATOM 2116 O O   . ARG A 1 263 ? 8.216   27.738   11.847  1.00 87.22 263 A 1 
ATOM 2117 C CB  . ARG A 1 263 ? 7.671   27.074   8.865   1.00 89.24 263 A 1 
ATOM 2118 C CG  . ARG A 1 263 ? 7.973   27.524   7.425   1.00 84.75 263 A 1 
ATOM 2119 C CD  . ARG A 1 263 ? 6.703   27.599   6.591   1.00 81.46 263 A 1 
ATOM 2120 N NE  . ARG A 1 263 ? 5.819   28.692   7.062   1.00 75.08 263 A 1 
ATOM 2121 C CZ  . ARG A 1 263 ? 4.641   29.005   6.525   1.00 69.95 263 A 1 
ATOM 2122 N NH1 . ARG A 1 263 ? 4.163   28.362   5.502   1.00 63.75 263 A 1 
ATOM 2123 N NH2 . ARG A 1 263 ? 3.935   29.980   7.022   1.00 62.72 263 A 1 
ATOM 2124 N N   . VAL A 1 264 ? 8.511   25.508   11.648  1.00 92.03 264 A 1 
ATOM 2125 C CA  . VAL A 1 264 ? 8.036   25.157   12.990  1.00 90.90 264 A 1 
ATOM 2126 C C   . VAL A 1 264 ? 9.202   24.780   13.898  1.00 91.50 264 A 1 
ATOM 2127 O O   . VAL A 1 264 ? 9.376   25.388   14.950  1.00 88.48 264 A 1 
ATOM 2128 C CB  . VAL A 1 264 ? 6.961   24.047   12.962  1.00 90.02 264 A 1 
ATOM 2129 C CG1 . VAL A 1 264 ? 6.314   23.873   14.337  1.00 84.61 264 A 1 
ATOM 2130 C CG2 . VAL A 1 264 ? 5.850   24.357   11.951  1.00 85.29 264 A 1 
ATOM 2131 N N   . GLY A 1 265 ? 10.019  23.811   13.508  1.00 91.94 265 A 1 
ATOM 2132 C CA  . GLY A 1 265 ? 11.193  23.413   14.282  1.00 91.98 265 A 1 
ATOM 2133 C C   . GLY A 1 265 ? 11.778  22.070   13.857  1.00 93.66 265 A 1 
ATOM 2134 O O   . GLY A 1 265 ? 11.152  21.301   13.133  1.00 91.58 265 A 1 
ATOM 2135 N N   . HIS A 1 266 ? 12.981  21.768   14.345  1.00 94.84 266 A 1 
ATOM 2136 C CA  . HIS A 1 266 ? 13.715  20.547   14.025  1.00 95.17 266 A 1 
ATOM 2137 C C   . HIS A 1 266 ? 13.310  19.374   14.930  1.00 95.16 266 A 1 
ATOM 2138 O O   . HIS A 1 266 ? 14.096  18.908   15.760  1.00 92.07 266 A 1 
ATOM 2139 C CB  . HIS A 1 266 ? 15.220  20.833   14.052  1.00 93.91 266 A 1 
ATOM 2140 C CG  . HIS A 1 266 ? 15.658  21.777   12.970  1.00 91.89 266 A 1 
ATOM 2141 N ND1 . HIS A 1 266 ? 15.693  21.490   11.618  1.00 78.20 266 A 1 
ATOM 2142 C CD2 . HIS A 1 266 ? 16.086  23.065   13.122  1.00 77.75 266 A 1 
ATOM 2143 C CE1 . HIS A 1 266 ? 16.133  22.586   10.978  1.00 79.76 266 A 1 
ATOM 2144 N NE2 . HIS A 1 266 ? 16.389  23.568   11.859  1.00 80.90 266 A 1 
ATOM 2145 N N   . PHE A 1 267 ? 12.090  18.890   14.794  1.00 94.95 267 A 1 
ATOM 2146 C CA  . PHE A 1 267 ? 11.571  17.733   15.519  1.00 94.81 267 A 1 
ATOM 2147 C C   . PHE A 1 267 ? 10.521  16.989   14.684  1.00 95.16 267 A 1 
ATOM 2148 O O   . PHE A 1 267 ? 9.846   17.582   13.843  1.00 93.81 267 A 1 
ATOM 2149 C CB  . PHE A 1 267 ? 11.002  18.164   16.877  1.00 93.84 267 A 1 
ATOM 2150 C CG  . PHE A 1 267 ? 9.795   19.087   16.805  1.00 94.06 267 A 1 
ATOM 2151 C CD1 . PHE A 1 267 ? 9.972   20.482   16.706  1.00 91.75 267 A 1 
ATOM 2152 C CD2 . PHE A 1 267 ? 8.491   18.559   16.836  1.00 91.42 267 A 1 
ATOM 2153 C CE1 . PHE A 1 267 ? 8.858   21.337   16.635  1.00 90.19 267 A 1 
ATOM 2154 C CE2 . PHE A 1 267 ? 7.376   19.409   16.762  1.00 90.43 267 A 1 
ATOM 2155 C CZ  . PHE A 1 267 ? 7.551   20.799   16.658  1.00 91.05 267 A 1 
ATOM 2156 N N   . ASP A 1 268 ? 10.374  15.696   14.943  1.00 94.88 268 A 1 
ATOM 2157 C CA  . ASP A 1 268 ? 9.319   14.876   14.350  1.00 95.39 268 A 1 
ATOM 2158 C C   . ASP A 1 268 ? 7.941   15.342   14.869  1.00 95.06 268 A 1 
ATOM 2159 O O   . ASP A 1 268 ? 7.720   15.347   16.081  1.00 92.73 268 A 1 
ATOM 2160 C CB  . ASP A 1 268 ? 9.596   13.402   14.667  1.00 94.95 268 A 1 
ATOM 2161 C CG  . ASP A 1 268 ? 8.620   12.445   13.993  1.00 95.40 268 A 1 
ATOM 2162 O OD1 . ASP A 1 268 ? 7.391   12.620   14.159  1.00 90.18 268 A 1 
ATOM 2163 O OD2 . ASP A 1 268 ? 9.092   11.509   13.314  1.00 89.63 268 A 1 
ATOM 2164 N N   . PRO A 1 269 ? 7.000   15.710   13.994  1.00 94.86 269 A 1 
ATOM 2165 C CA  . PRO A 1 269 ? 5.697   16.231   14.418  1.00 94.04 269 A 1 
ATOM 2166 C C   . PRO A 1 269 ? 4.888   15.295   15.315  1.00 93.69 269 A 1 
ATOM 2167 O O   . PRO A 1 269 ? 4.081   15.765   16.126  1.00 91.81 269 A 1 
ATOM 2168 C CB  . PRO A 1 269 ? 4.936   16.493   13.115  1.00 93.06 269 A 1 
ATOM 2169 C CG  . PRO A 1 269 ? 6.032   16.763   12.100  1.00 92.38 269 A 1 
ATOM 2170 C CD  . PRO A 1 269 ? 7.156   15.834   12.554  1.00 94.30 269 A 1 
ATOM 2171 N N   . VAL A 1 270 ? 5.064   13.978   15.176  1.00 93.71 270 A 1 
ATOM 2172 C CA  . VAL A 1 270 ? 4.297   12.970   15.913  1.00 92.75 270 A 1 
ATOM 2173 C C   . VAL A 1 270 ? 5.044   12.493   17.162  1.00 92.84 270 A 1 
ATOM 2174 O O   . VAL A 1 270 ? 4.470   12.476   18.243  1.00 90.78 270 A 1 
ATOM 2175 C CB  . VAL A 1 270 ? 3.918   11.795   14.985  1.00 91.76 270 A 1 
ATOM 2176 C CG1 . VAL A 1 270 ? 3.273   10.633   15.743  1.00 87.55 270 A 1 
ATOM 2177 C CG2 . VAL A 1 270 ? 2.906   12.259   13.924  1.00 88.17 270 A 1 
ATOM 2178 N N   . THR A 1 271 ? 6.327   12.143   17.037  1.00 93.82 271 A 1 
ATOM 2179 C CA  . THR A 1 271 ? 7.107   11.569   18.146  1.00 92.98 271 A 1 
ATOM 2180 C C   . THR A 1 271 ? 7.873   12.613   18.956  1.00 93.07 271 A 1 
ATOM 2181 O O   . THR A 1 271 ? 8.357   12.309   20.045  1.00 90.95 271 A 1 
ATOM 2182 C CB  . THR A 1 271 ? 8.098   10.510   17.649  1.00 92.22 271 A 1 
ATOM 2183 O OG1 . THR A 1 271 ? 9.109   11.122   16.885  1.00 87.29 271 A 1 
ATOM 2184 C CG2 . THR A 1 271 ? 7.420   9.436    16.795  1.00 86.68 271 A 1 
ATOM 2185 N N   . ARG A 1 272 ? 7.988   13.839   18.445  1.00 92.25 272 A 1 
ATOM 2186 C CA  . ARG A 1 272 ? 8.791   14.953   18.975  1.00 92.18 272 A 1 
ATOM 2187 C C   . ARG A 1 272 ? 10.294  14.644   19.100  1.00 92.79 272 A 1 
ATOM 2188 O O   . ARG A 1 272 ? 11.016  15.419   19.719  1.00 89.84 272 A 1 
ATOM 2189 C CB  . ARG A 1 272 ? 8.197   15.484   20.283  1.00 90.19 272 A 1 
ATOM 2190 C CG  . ARG A 1 272 ? 6.796   16.082   20.098  1.00 87.51 272 A 1 
ATOM 2191 C CD  . ARG A 1 272 ? 6.315   16.583   21.456  1.00 82.76 272 A 1 
ATOM 2192 N NE  . ARG A 1 272 ? 5.119   17.431   21.349  1.00 78.23 272 A 1 
ATOM 2193 C CZ  . ARG A 1 272 ? 4.408   17.872   22.368  1.00 72.70 272 A 1 
ATOM 2194 N NH1 . ARG A 1 272 ? 4.682   17.535   23.596  1.00 65.92 272 A 1 
ATOM 2195 N NH2 . ARG A 1 272 ? 3.420   18.684   22.165  1.00 66.91 272 A 1 
ATOM 2196 N N   . SER A 1 273 ? 10.772  13.573   18.512  1.00 93.56 273 A 1 
ATOM 2197 C CA  . SER A 1 273 ? 12.193  13.265   18.453  1.00 93.11 273 A 1 
ATOM 2198 C C   . SER A 1 273 ? 12.931  14.324   17.625  1.00 93.77 273 A 1 
ATOM 2199 O O   . SER A 1 273 ? 12.371  14.801   16.635  1.00 92.52 273 A 1 
ATOM 2200 C CB  . SER A 1 273 ? 12.429  11.884   17.856  1.00 91.84 273 A 1 
ATOM 2201 O OG  . SER A 1 273 ? 11.781  10.906   18.647  1.00 79.98 273 A 1 
ATOM 2202 N N   . PRO A 1 274 ? 14.171  14.695   17.981  1.00 94.78 274 A 1 
ATOM 2203 C CA  . PRO A 1 274 ? 14.976  15.591   17.158  1.00 94.75 274 A 1 
ATOM 2204 C C   . PRO A 1 274 ? 15.095  15.082   15.725  1.00 94.95 274 A 1 
ATOM 2205 O O   . PRO A 1 274 ? 15.361  13.898   15.509  1.00 93.57 274 A 1 
ATOM 2206 C CB  . PRO A 1 274 ? 16.343  15.664   17.849  1.00 93.87 274 A 1 
ATOM 2207 C CG  . PRO A 1 274 ? 16.034  15.309   19.297  1.00 92.08 274 A 1 
ATOM 2208 C CD  . PRO A 1 274 ? 14.891  14.302   19.172  1.00 94.44 274 A 1 
ATOM 2209 N N   . LEU A 1 275 ? 14.907  15.975   14.749  1.00 95.11 275 A 1 
ATOM 2210 C CA  . LEU A 1 275 ? 14.879  15.615   13.337  1.00 95.59 275 A 1 
ATOM 2211 C C   . LEU A 1 275 ? 15.472  16.739   12.491  1.00 95.80 275 A 1 
ATOM 2212 O O   . LEU A 1 275 ? 15.135  17.910   12.666  1.00 94.21 275 A 1 
ATOM 2213 C CB  . LEU A 1 275 ? 13.415  15.316   12.952  1.00 95.26 275 A 1 
ATOM 2214 C CG  . LEU A 1 275 ? 13.213  14.908   11.478  1.00 95.21 275 A 1 
ATOM 2215 C CD1 . LEU A 1 275 ? 13.861  13.558   11.178  1.00 91.07 275 A 1 
ATOM 2216 C CD2 . LEU A 1 275 ? 11.722  14.810   11.175  1.00 90.93 275 A 1 
ATOM 2217 N N   . THR A 1 276 ? 16.317  16.376   11.531  1.00 95.85 276 A 1 
ATOM 2218 C CA  . THR A 1 276 ? 16.837  17.281   10.499  1.00 95.32 276 A 1 
ATOM 2219 C C   . THR A 1 276 ? 16.446  16.771   9.114   1.00 95.59 276 A 1 
ATOM 2220 O O   . THR A 1 276 ? 16.142  15.592   8.931   1.00 93.91 276 A 1 
ATOM 2221 C CB  . THR A 1 276 ? 18.362  17.458   10.593  1.00 93.78 276 A 1 
ATOM 2222 O OG1 . THR A 1 276 ? 19.025  16.236   10.372  1.00 84.99 276 A 1 
ATOM 2223 C CG2 . THR A 1 276 ? 18.794  17.998   11.959  1.00 82.72 276 A 1 
ATOM 2224 N N   . GLN A 1 277 ? 16.458  17.660   8.111   1.00 95.36 277 A 1 
ATOM 2225 C CA  . GLN A 1 277 ? 16.056  17.314   6.746   1.00 94.88 277 A 1 
ATOM 2226 C C   . GLN A 1 277 ? 16.925  16.196   6.136   1.00 94.95 277 A 1 
ATOM 2227 O O   . GLN A 1 277 ? 16.428  15.366   5.383   1.00 93.08 277 A 1 
ATOM 2228 C CB  . GLN A 1 277 ? 16.095  18.594   5.901   1.00 92.91 277 A 1 
ATOM 2229 C CG  . GLN A 1 277 ? 15.510  18.397   4.498   1.00 84.76 277 A 1 
ATOM 2230 C CD  . GLN A 1 277 ? 15.413  19.706   3.711   1.00 81.79 277 A 1 
ATOM 2231 O OE1 . GLN A 1 277 ? 15.691  20.796   4.187   1.00 74.22 277 A 1 
ATOM 2232 N NE2 . GLN A 1 277 ? 15.002  19.658   2.466   1.00 71.40 277 A 1 
ATOM 2233 N N   . GLU A 1 278 ? 18.210  16.134   6.514   1.00 95.69 278 A 1 
ATOM 2234 C CA  . GLU A 1 278 ? 19.171  15.126   6.051   1.00 95.21 278 A 1 
ATOM 2235 C C   . GLU A 1 278 ? 18.853  13.706   6.544   1.00 95.74 278 A 1 
ATOM 2236 O O   . GLU A 1 278 ? 19.289  12.728   5.950   1.00 93.46 278 A 1 
ATOM 2237 C CB  . GLU A 1 278 ? 20.565  15.539   6.546   1.00 93.85 278 A 1 
ATOM 2238 C CG  . GLU A 1 278 ? 21.024  16.888   5.981   1.00 83.64 278 A 1 
ATOM 2239 C CD  . GLU A 1 278 ? 22.085  17.591   6.840   1.00 72.65 278 A 1 
ATOM 2240 O OE1 . GLU A 1 278 ? 22.498  18.707   6.436   1.00 63.81 278 A 1 
ATOM 2241 O OE2 . GLU A 1 278 ? 22.435  17.071   7.928   1.00 64.67 278 A 1 
ATOM 2242 N N   . GLN A 1 279 ? 18.064  13.581   7.617   1.00 95.77 279 A 1 
ATOM 2243 C CA  . GLN A 1 279 ? 17.648  12.285   8.168   1.00 95.31 279 A 1 
ATOM 2244 C C   . GLN A 1 279 ? 16.420  11.700   7.462   1.00 95.87 279 A 1 
ATOM 2245 O O   . GLN A 1 279 ? 16.039  10.567   7.753   1.00 94.41 279 A 1 
ATOM 2246 C CB  . GLN A 1 279 ? 17.373  12.436   9.670   1.00 94.54 279 A 1 
ATOM 2247 C CG  . GLN A 1 279 ? 18.627  12.803   10.478  1.00 92.33 279 A 1 
ATOM 2248 C CD  . GLN A 1 279 ? 18.274  12.986   11.954  1.00 92.29 279 A 1 
ATOM 2249 O OE1 . GLN A 1 279 ? 17.562  13.900   12.344  1.00 83.78 279 A 1 
ATOM 2250 N NE2 . GLN A 1 279 ? 18.728  12.111   12.814  1.00 82.20 279 A 1 
ATOM 2251 N N   . LEU A 1 280 ? 15.763  12.450   6.560   1.00 96.10 280 A 1 
ATOM 2252 C CA  . LEU A 1 280 ? 14.596  11.980   5.826   1.00 96.22 280 A 1 
ATOM 2253 C C   . LEU A 1 280 ? 14.996  10.926   4.796   1.00 96.22 280 A 1 
ATOM 2254 O O   . LEU A 1 280 ? 15.829  11.172   3.923   1.00 95.02 280 A 1 
ATOM 2255 C CB  . LEU A 1 280 ? 13.866  13.156   5.147   1.00 96.00 280 A 1 
ATOM 2256 C CG  . LEU A 1 280 ? 13.310  14.220   6.110   1.00 95.08 280 A 1 
ATOM 2257 C CD1 . LEU A 1 280 ? 12.682  15.350   5.287   1.00 92.14 280 A 1 
ATOM 2258 C CD2 . LEU A 1 280 ? 12.240  13.655   7.041   1.00 91.59 280 A 1 
ATOM 2259 N N   . ILE A 1 281 ? 14.357  9.774    4.861   1.00 96.53 281 A 1 
ATOM 2260 C CA  . ILE A 1 281 ? 14.600  8.646    3.958   1.00 96.54 281 A 1 
ATOM 2261 C C   . ILE A 1 281 ? 13.418  8.542    2.984   1.00 96.57 281 A 1 
ATOM 2262 O O   . ILE A 1 281 ? 12.271  8.515    3.431   1.00 95.26 281 A 1 
ATOM 2263 C CB  . ILE A 1 281 ? 14.815  7.357    4.779   1.00 96.01 281 A 1 
ATOM 2264 C CG1 . ILE A 1 281 ? 16.069  7.496    5.675   1.00 94.08 281 A 1 
ATOM 2265 C CG2 . ILE A 1 281 ? 14.947  6.140    3.849   1.00 94.04 281 A 1 
ATOM 2266 C CD1 . ILE A 1 281 ? 16.192  6.400    6.728   1.00 88.28 281 A 1 
ATOM 2267 N N   . PRO A 1 282 ? 13.651  8.453    1.660   1.00 96.25 282 A 1 
ATOM 2268 C CA  . PRO A 1 282 ? 12.573  8.234    0.704   1.00 95.63 282 A 1 
ATOM 2269 C C   . PRO A 1 282 ? 11.928  6.862    0.930   1.00 96.08 282 A 1 
ATOM 2270 O O   . PRO A 1 282 ? 12.600  5.834    0.861   1.00 94.90 282 A 1 
ATOM 2271 C CB  . PRO A 1 282 ? 13.226  8.362    -0.676  1.00 94.13 282 A 1 
ATOM 2272 C CG  . PRO A 1 282 ? 14.684  7.966    -0.426  1.00 90.58 282 A 1 
ATOM 2273 C CD  . PRO A 1 282 ? 14.946  8.479    0.995   1.00 94.14 282 A 1 
ATOM 2274 N N   . ASN A 1 283 ? 10.619  6.834    1.181   1.00 96.18 283 A 1 
ATOM 2275 C CA  . ASN A 1 283 ? 9.877   5.591    1.370   1.00 96.56 283 A 1 
ATOM 2276 C C   . ASN A 1 283 ? 9.446   5.018    0.014   1.00 96.24 283 A 1 
ATOM 2277 O O   . ASN A 1 283 ? 8.294   5.169    -0.409  1.00 94.57 283 A 1 
ATOM 2278 C CB  . ASN A 1 283 ? 8.731   5.833    2.367   1.00 96.46 283 A 1 
ATOM 2279 C CG  . ASN A 1 283 ? 8.118   4.540    2.874   1.00 97.00 283 A 1 
ATOM 2280 O OD1 . ASN A 1 283 ? 8.270   3.453    2.320   1.00 93.93 283 A 1 
ATOM 2281 N ND2 . ASN A 1 283 ? 7.422   4.612    3.982   1.00 93.53 283 A 1 
ATOM 2282 N N   . LEU A 1 284 ? 10.378  4.377    -0.673  1.00 95.86 284 A 1 
ATOM 2283 C CA  . LEU A 1 284 ? 10.180  3.868    -2.032  1.00 95.01 284 A 1 
ATOM 2284 C C   . LEU A 1 284 ? 9.031   2.850    -2.119  1.00 94.93 284 A 1 
ATOM 2285 O O   . LEU A 1 284 ? 8.254   2.891    -3.074  1.00 93.81 284 A 1 
ATOM 2286 C CB  . LEU A 1 284 ? 11.490  3.254    -2.551  1.00 94.47 284 A 1 
ATOM 2287 C CG  . LEU A 1 284 ? 12.672  4.240    -2.669  1.00 92.99 284 A 1 
ATOM 2288 C CD1 . LEU A 1 284 ? 13.918  3.492    -3.125  1.00 89.12 284 A 1 
ATOM 2289 C CD2 . LEU A 1 284 ? 12.399  5.366    -3.664  1.00 88.44 284 A 1 
ATOM 2290 N N   . ALA A 1 285 ? 8.876   1.983    -1.119  1.00 95.37 285 A 1 
ATOM 2291 C CA  . ALA A 1 285 ? 7.772   1.027    -1.077  1.00 95.17 285 A 1 
ATOM 2292 C C   . ALA A 1 285 ? 6.412   1.732    -0.998  1.00 95.59 285 A 1 
ATOM 2293 O O   . ALA A 1 285 ? 5.498   1.406    -1.760  1.00 94.61 285 A 1 
ATOM 2294 C CB  . ALA A 1 285 ? 7.994   0.073    0.099   1.00 94.42 285 A 1 
ATOM 2295 N N   . MET A 1 286 ? 6.265   2.751    -0.142  1.00 96.40 286 A 1 
ATOM 2296 C CA  . MET A 1 286 ? 5.042   3.551    -0.075  1.00 96.59 286 A 1 
ATOM 2297 C C   . MET A 1 286 ? 4.781   4.318    -1.369  1.00 96.37 286 A 1 
ATOM 2298 O O   . MET A 1 286 ? 3.628   4.435    -1.779  1.00 95.49 286 A 1 
ATOM 2299 C CB  . MET A 1 286 ? 5.090   4.537    1.102   1.00 96.14 286 A 1 
ATOM 2300 C CG  . MET A 1 286 ? 4.722   3.882    2.428   1.00 89.48 286 A 1 
ATOM 2301 S SD  . MET A 1 286 ? 3.078   3.117    2.514   1.00 90.04 286 A 1 
ATOM 2302 C CE  . MET A 1 286 ? 2.003   4.524    2.167   1.00 80.71 286 A 1 
ATOM 2303 N N   . LYS A 1 287 ? 5.826   4.804    -2.046  1.00 96.01 287 A 1 
ATOM 2304 C CA  . LYS A 1 287 ? 5.677   5.445    -3.356  1.00 95.13 287 A 1 
ATOM 2305 C C   . LYS A 1 287 ? 5.061   4.483    -4.370  1.00 94.78 287 A 1 
ATOM 2306 O O   . LYS A 1 287 ? 4.151   4.878    -5.095  1.00 93.80 287 A 1 
ATOM 2307 C CB  . LYS A 1 287 ? 7.028   6.001    -3.824  1.00 94.30 287 A 1 
ATOM 2308 C CG  . LYS A 1 287 ? 6.932   6.822    -5.127  1.00 91.23 287 A 1 
ATOM 2309 C CD  . LYS A 1 287 ? 6.144   8.116    -4.939  1.00 85.51 287 A 1 
ATOM 2310 C CE  . LYS A 1 287 ? 6.128   8.974    -6.203  1.00 81.13 287 A 1 
ATOM 2311 N NZ  . LYS A 1 287 ? 5.023   8.592    -7.096  1.00 72.82 287 A 1 
ATOM 2312 N N   . GLU A 1 288 ? 5.497   3.221    -4.395  1.00 95.04 288 A 1 
ATOM 2313 C CA  . GLU A 1 288 ? 4.925   2.190    -5.258  1.00 93.95 288 A 1 
ATOM 2314 C C   . GLU A 1 288 ? 3.456   1.897    -4.933  1.00 93.93 288 A 1 
ATOM 2315 O O   . GLU A 1 288 ? 2.636   1.793    -5.842  1.00 92.96 288 A 1 
ATOM 2316 C CB  . GLU A 1 288 ? 5.748   0.893    -5.172  1.00 93.01 288 A 1 
ATOM 2317 C CG  . GLU A 1 288 ? 7.151   1.036    -5.759  1.00 87.65 288 A 1 
ATOM 2318 C CD  . GLU A 1 288 ? 7.940   -0.275   -5.817  1.00 83.73 288 A 1 
ATOM 2319 O OE1 . GLU A 1 288 ? 9.168   -0.212   -6.044  1.00 76.32 288 A 1 
ATOM 2320 O OE2 . GLU A 1 288 ? 7.347   -1.364   -5.829  1.00 77.04 288 A 1 
ATOM 2321 N N   . VAL A 1 289 ? 3.104   1.807    -3.644  1.00 95.51 289 A 1 
ATOM 2322 C CA  . VAL A 1 289 ? 1.717   1.613    -3.206  1.00 95.52 289 A 1 
ATOM 2323 C C   . VAL A 1 289 ? 0.829   2.767    -3.674  1.00 95.26 289 A 1 
ATOM 2324 O O   . VAL A 1 289 ? -0.248  2.537    -4.217  1.00 94.51 289 A 1 
ATOM 2325 C CB  . VAL A 1 289 ? 1.631   1.494    -1.673  1.00 95.59 289 A 1 
ATOM 2326 C CG1 . VAL A 1 289 ? 0.186   1.439    -1.171  1.00 93.08 289 A 1 
ATOM 2327 C CG2 . VAL A 1 289 ? 2.326   0.230    -1.167  1.00 93.25 289 A 1 
ATOM 2328 N N   . ILE A 1 290 ? 1.284   4.004    -3.485  1.00 95.96 290 A 1 
ATOM 2329 C CA  . ILE A 1 290 ? 0.535   5.205    -3.865  1.00 95.48 290 A 1 
ATOM 2330 C C   . ILE A 1 290 ? 0.390   5.296    -5.389  1.00 94.50 290 A 1 
ATOM 2331 O O   . ILE A 1 290 ? -0.693  5.604    -5.878  1.00 93.43 290 A 1 
ATOM 2332 C CB  . ILE A 1 290 ? 1.208   6.456    -3.262  1.00 95.53 290 A 1 
ATOM 2333 C CG1 . ILE A 1 290 ? 1.009   6.449    -1.724  1.00 94.11 290 A 1 
ATOM 2334 C CG2 . ILE A 1 290 ? 0.632   7.757    -3.853  1.00 93.99 290 A 1 
ATOM 2335 C CD1 . ILE A 1 290 ? 1.927   7.429    -0.986  1.00 89.67 290 A 1 
ATOM 2336 N N   . ASP A 1 291 ? 1.447   4.998    -6.149  1.00 94.03 291 A 1 
ATOM 2337 C CA  . ASP A 1 291 ? 1.393   5.010    -7.609  1.00 92.36 291 A 1 
ATOM 2338 C C   . ASP A 1 291 ? 0.430   3.943    -8.156  1.00 91.78 291 A 1 
ATOM 2339 O O   . ASP A 1 291 ? -0.350  4.236    -9.067  1.00 90.04 291 A 1 
ATOM 2340 C CB  . ASP A 1 291 ? 2.812   4.843    -8.193  1.00 91.12 291 A 1 
ATOM 2341 C CG  . ASP A 1 291 ? 3.683   6.082    -8.027  1.00 88.69 291 A 1 
ATOM 2342 O OD1 . ASP A 1 291 ? 3.166   7.197    -7.802  1.00 84.96 291 A 1 
ATOM 2343 O OD2 . ASP A 1 291 ? 4.927   5.995    -8.177  1.00 84.47 291 A 1 
ATOM 2344 N N   . ALA A 1 292 ? 0.416   2.743    -7.559  1.00 92.80 292 A 1 
ATOM 2345 C CA  . ALA A 1 292 ? -0.553  1.703    -7.901  1.00 92.16 292 A 1 
ATOM 2346 C C   . ALA A 1 292 ? -1.989  2.146    -7.570  1.00 91.87 292 A 1 
ATOM 2347 O O   . ALA A 1 292 ? -2.871  2.051    -8.421  1.00 90.45 292 A 1 
ATOM 2348 C CB  . ALA A 1 292 ? -0.173  0.406    -7.169  1.00 91.57 292 A 1 
ATOM 2349 N N   . PHE A 1 293 ? -2.205  2.729    -6.387  1.00 93.48 293 A 1 
ATOM 2350 C CA  . PHE A 1 293 ? -3.511  3.253    -5.982  1.00 92.66 293 A 1 
ATOM 2351 C C   . PHE A 1 293 ? -4.027  4.331    -6.940  1.00 91.74 293 A 1 
ATOM 2352 O O   . PHE A 1 293 ? -5.183  4.289    -7.354  1.00 90.72 293 A 1 
ATOM 2353 C CB  . PHE A 1 293 ? -3.421  3.787    -4.548  1.00 92.75 293 A 1 
ATOM 2354 C CG  . PHE A 1 293 ? -4.735  4.338    -4.038  1.00 92.87 293 A 1 
ATOM 2355 C CD1 . PHE A 1 293 ? -5.011  5.715    -4.102  1.00 90.60 293 A 1 
ATOM 2356 C CD2 . PHE A 1 293 ? -5.716  3.459    -3.533  1.00 90.91 293 A 1 
ATOM 2357 C CE1 . PHE A 1 293 ? -6.252  6.209    -3.669  1.00 90.18 293 A 1 
ATOM 2358 C CE2 . PHE A 1 293 ? -6.955  3.951    -3.096  1.00 89.99 293 A 1 
ATOM 2359 C CZ  . PHE A 1 293 ? -7.226  5.325    -3.165  1.00 90.59 293 A 1 
ATOM 2360 N N   . ILE A 1 294 ? -3.176  5.282    -7.338  1.00 91.30 294 A 1 
ATOM 2361 C CA  . ILE A 1 294 ? -3.529  6.325    -8.302  1.00 89.80 294 A 1 
ATOM 2362 C C   . ILE A 1 294 ? -3.866  5.723    -9.675  1.00 88.21 294 A 1 
ATOM 2363 O O   . ILE A 1 294 ? -4.797  6.176    -10.332 1.00 86.12 294 A 1 
ATOM 2364 C CB  . ILE A 1 294 ? -2.395  7.373    -8.406  1.00 89.32 294 A 1 
ATOM 2365 C CG1 . ILE A 1 294 ? -2.278  8.182    -7.100  1.00 87.60 294 A 1 
ATOM 2366 C CG2 . ILE A 1 294 ? -2.618  8.335    -9.589  1.00 87.23 294 A 1 
ATOM 2367 C CD1 . ILE A 1 294 ? -0.984  9.008    -6.990  1.00 83.56 294 A 1 
ATOM 2368 N N   . SER A 1 295 ? -3.130  4.696    -10.104 1.00 88.24 295 A 1 
ATOM 2369 C CA  . SER A 1 295 ? -3.375  4.022    -11.382 1.00 85.48 295 A 1 
ATOM 2370 C C   . SER A 1 295 ? -4.722  3.297    -11.412 1.00 83.85 295 A 1 
ATOM 2371 O O   . SER A 1 295 ? -5.403  3.321    -12.432 1.00 81.22 295 A 1 
ATOM 2372 C CB  . SER A 1 295 ? -2.244  3.035    -11.671 1.00 84.19 295 A 1 
ATOM 2373 O OG  . SER A 1 295 ? -2.380  2.523    -12.982 1.00 73.80 295 A 1 
ATOM 2374 N N   . GLU A 1 296 ? -5.119  2.676    -10.294 1.00 85.34 296 A 1 
ATOM 2375 C CA  . GLU A 1 296 ? -6.388  1.949    -10.178 1.00 83.96 296 A 1 
ATOM 2376 C C   . GLU A 1 296 ? -7.582  2.866    -9.907  1.00 83.76 296 A 1 
ATOM 2377 O O   . GLU A 1 296 ? -8.715  2.545    -10.271 1.00 81.21 296 A 1 
ATOM 2378 C CB  . GLU A 1 296 ? -6.260  0.893    -9.069  1.00 82.76 296 A 1 
ATOM 2379 C CG  . GLU A 1 296 ? -5.326  -0.253   -9.465  1.00 77.20 296 A 1 
ATOM 2380 C CD  . GLU A 1 296 ? -5.139  -1.306   -8.361  1.00 71.83 296 A 1 
ATOM 2381 O OE1 . GLU A 1 296 ? -4.307  -2.233   -8.581  1.00 65.66 296 A 1 
ATOM 2382 O OE2 . GLU A 1 296 ? -5.803  -1.215   -7.309  1.00 65.59 296 A 1 
ATOM 2383 N N   . ASN A 1 297 ? -7.344  4.049    -9.298  1.00 84.51 297 A 1 
ATOM 2384 C CA  . ASN A 1 297 ? -8.375  4.983    -8.871  1.00 84.00 297 A 1 
ATOM 2385 C C   . ASN A 1 297 ? -8.223  6.337    -9.574  1.00 83.16 297 A 1 
ATOM 2386 O O   . ASN A 1 297 ? -7.795  7.320    -8.971  1.00 79.60 297 A 1 
ATOM 2387 C CB  . ASN A 1 297 ? -8.348  5.096    -7.341  1.00 83.71 297 A 1 
ATOM 2388 C CG  . ASN A 1 297 ? -8.663  3.784    -6.637  1.00 83.56 297 A 1 
ATOM 2389 O OD1 . ASN A 1 297 ? -9.808  3.451    -6.411  1.00 77.06 297 A 1 
ATOM 2390 N ND2 . ASN A 1 297 ? -7.655  3.031    -6.265  1.00 77.41 297 A 1 
ATOM 2391 N N   . GLY A 1 298 ? -8.602  6.411    -10.840 1.00 80.93 298 A 1 
ATOM 2392 C CA  . GLY A 1 298 ? -8.437  7.625    -11.649 1.00 78.54 298 A 1 
ATOM 2393 C C   . GLY A 1 298 ? -9.147  8.876    -11.110 1.00 79.10 298 A 1 
ATOM 2394 O O   . GLY A 1 298 ? -8.753  9.988    -11.433 1.00 75.26 298 A 1 
ATOM 2395 N N   . TRP A 1 299 ? -10.160 8.710    -10.259 1.00 82.17 299 A 1 
ATOM 2396 C CA  . TRP A 1 299 ? -10.860 9.795    -9.563  1.00 81.26 299 A 1 
ATOM 2397 C C   . TRP A 1 299 ? -9.994  10.544   -8.545  1.00 80.12 299 A 1 
ATOM 2398 O O   . TRP A 1 299 ? -10.327 11.664   -8.175  1.00 77.54 299 A 1 
ATOM 2399 C CB  . TRP A 1 299 ? -12.096 9.218    -8.880  1.00 81.17 299 A 1 
ATOM 2400 C CG  . TRP A 1 299 ? -11.822 8.160    -7.845  1.00 82.45 299 A 1 
ATOM 2401 C CD1 . TRP A 1 299 ? -11.893 6.826    -8.037  1.00 79.46 299 A 1 
ATOM 2402 C CD2 . TRP A 1 299 ? -11.410 8.345    -6.450  1.00 82.15 299 A 1 
ATOM 2403 N NE1 . TRP A 1 299 ? -11.549 6.158    -6.861  1.00 79.28 299 A 1 
ATOM 2404 C CE2 . TRP A 1 299 ? -11.237 7.063    -5.867  1.00 80.55 299 A 1 
ATOM 2405 C CE3 . TRP A 1 299 ? -11.171 9.468    -5.642  1.00 79.67 299 A 1 
ATOM 2406 C CZ2 . TRP A 1 299 ? -10.826 6.893    -4.523  1.00 79.24 299 A 1 
ATOM 2407 C CZ3 . TRP A 1 299 ? -10.755 9.310    -4.315  1.00 77.22 299 A 1 
ATOM 2408 C CH2 . TRP A 1 299 ? -10.576 8.038    -3.762  1.00 77.08 299 A 1 
ATOM 2409 N N   . VAL A 1 300 ? -8.880  9.957    -8.084  1.00 81.79 300 A 1 
ATOM 2410 C CA  . VAL A 1 300 ? -7.953  10.580   -7.124  1.00 81.13 300 A 1 
ATOM 2411 C C   . VAL A 1 300 ? -7.377  11.891   -7.660  1.00 79.49 300 A 1 
ATOM 2412 O O   . VAL A 1 300 ? -7.079  12.792   -6.879  1.00 73.81 300 A 1 
ATOM 2413 C CB  . VAL A 1 300 ? -6.812  9.608    -6.777  1.00 80.02 300 A 1 
ATOM 2414 C CG1 . VAL A 1 300 ? -5.682  10.259   -5.974  1.00 73.63 300 A 1 
ATOM 2415 C CG2 . VAL A 1 300 ? -7.349  8.453    -5.932  1.00 74.85 300 A 1 
ATOM 2416 N N   . GLU A 1 301 ? -7.258  12.031   -8.968  1.00 77.43 301 A 1 
ATOM 2417 C CA  . GLU A 1 301 ? -6.751  13.249   -9.595  1.00 73.28 301 A 1 
ATOM 2418 C C   . GLU A 1 301 ? -7.697  14.455   -9.446  1.00 70.19 301 A 1 
ATOM 2419 O O   . GLU A 1 301 ? -7.330  15.574   -9.794  1.00 61.69 301 A 1 
ATOM 2420 C CB  . GLU A 1 301 ? -6.383  12.979   -11.066 1.00 68.65 301 A 1 
ATOM 2421 C CG  . GLU A 1 301 ? -5.340  11.852   -11.265 1.00 63.58 301 A 1 
ATOM 2422 C CD  . GLU A 1 301 ? -3.935  12.143   -10.675 1.00 58.44 301 A 1 
ATOM 2423 O OE1 . GLU A 1 301 ? -3.066  11.239   -10.723 1.00 52.13 301 A 1 
ATOM 2424 O OE2 . GLU A 1 301 ? -3.669  13.251   -10.137 1.00 54.46 301 A 1 
ATOM 2425 N N   . ASP A 1 302 ? -8.894  14.257   -8.867  1.00 65.39 302 A 1 
ATOM 2426 C CA  . ASP A 1 302 ? -9.805  15.322   -8.458  1.00 60.34 302 A 1 
ATOM 2427 C C   . ASP A 1 302 ? -9.376  16.039   -7.184  1.00 58.86 302 A 1 
ATOM 2428 O O   . ASP A 1 302 ? -9.840  17.156   -6.939  1.00 52.74 302 A 1 
ATOM 2429 C CB  . ASP A 1 302 ? -11.228 14.763   -8.223  1.00 53.99 302 A 1 
ATOM 2430 C CG  . ASP A 1 302 ? -11.954 14.434   -9.511  1.00 49.49 302 A 1 
ATOM 2431 O OD1 . ASP A 1 302 ? -11.329 14.546   -10.573 1.00 45.48 302 A 1 
ATOM 2432 O OD2 . ASP A 1 302 ? -13.184 14.210   -9.507  1.00 44.73 302 A 1 
ATOM 2433 N N   . TYR A 1 303 ? -8.541  15.390   -6.359  1.00 56.20 303 A 1 
ATOM 2434 C CA  . TYR A 1 303 ? -8.198  15.840   -5.017  1.00 52.32 303 A 1 
ATOM 2435 C C   . TYR A 1 303 ? -6.933  16.714   -4.964  1.00 48.17 303 A 1 
ATOM 2436 O O   . TYR A 1 303 ? -6.002  16.502   -5.776  1.00 43.15 303 A 1 
ATOM 2437 C CB  . TYR A 1 303 ? -8.117  14.640   -4.067  1.00 47.10 303 A 1 
ATOM 2438 C CG  . TYR A 1 303 ? -9.474  14.093   -3.659  1.00 45.43 303 A 1 
ATOM 2439 C CD1 . TYR A 1 303 ? -10.080 14.507   -2.451  1.00 42.45 303 A 1 
ATOM 2440 C CD2 . TYR A 1 303 ? -10.146 13.168   -4.475  1.00 40.50 303 A 1 
ATOM 2441 C CE1 . TYR A 1 303 ? -11.325 14.004   -2.067  1.00 37.49 303 A 1 
ATOM 2442 C CE2 . TYR A 1 303 ? -11.397 12.663   -4.099  1.00 39.44 303 A 1 
ATOM 2443 C CZ  . TYR A 1 303 ? -11.992 13.077   -2.885  1.00 36.77 303 A 1 
ATOM 2444 O OH  . TYR A 1 303 ? -13.205 12.576   -2.505  1.00 37.84 303 A 1 
ATOM 2445 O OXT . TYR A 1 303 ? -6.886  17.613   -4.086  1.00 40.85 303 A 1 
ATOM 2446 N N   . MET B 2 1   ? 14.613  -99.657  61.934  1.00 19.88 1   B 1 
ATOM 2447 C CA  . MET B 2 1   ? 13.344  -99.985  61.276  1.00 27.10 1   B 1 
ATOM 2448 C C   . MET B 2 1   ? 12.211  -99.012  61.634  1.00 28.17 1   B 1 
ATOM 2449 O O   . MET B 2 1   ? 11.445  -98.695  60.746  1.00 26.84 1   B 1 
ATOM 2450 C CB  . MET B 2 1   ? 12.887  -101.423 61.571  1.00 26.83 1   B 1 
ATOM 2451 C CG  . MET B 2 1   ? 13.575  -102.448 60.657  1.00 25.65 1   B 1 
ATOM 2452 S SD  . MET B 2 1   ? 12.996  -104.119 60.992  1.00 24.46 1   B 1 
ATOM 2453 C CE  . MET B 2 1   ? 13.686  -105.009 59.575  1.00 23.87 1   B 1 
ATOM 2454 N N   . LYS B 2 2   ? 12.085  -98.575  62.913  1.00 27.46 2   B 1 
ATOM 2455 C CA  . LYS B 2 2   ? 10.940  -97.744  63.323  1.00 34.17 2   B 1 
ATOM 2456 C C   . LYS B 2 2   ? 10.853  -96.489  62.446  1.00 32.01 2   B 1 
ATOM 2457 O O   . LYS B 2 2   ? 11.747  -95.651  62.490  1.00 30.93 2   B 1 
ATOM 2458 C CB  . LYS B 2 2   ? 11.044  -97.366  64.814  1.00 34.08 2   B 1 
ATOM 2459 C CG  . LYS B 2 2   ? 10.661  -98.520  65.732  1.00 31.92 2   B 1 
ATOM 2460 C CD  . LYS B 2 2   ? 10.714  -98.110  67.213  1.00 31.38 2   B 1 
ATOM 2461 C CE  . LYS B 2 2   ? 10.201  -99.249  68.115  1.00 28.82 2   B 1 
ATOM 2462 N NZ  . LYS B 2 2   ? 10.237  -98.902  69.548  1.00 27.81 2   B 1 
ATOM 2463 N N   . GLY B 2 3   ? 9.791   -96.454  61.677  1.00 27.14 3   B 1 
ATOM 2464 C CA  . GLY B 2 3   ? 9.502   -95.319  60.809  1.00 32.76 3   B 1 
ATOM 2465 C C   . GLY B 2 3   ? 9.270   -94.074  61.657  1.00 32.63 3   B 1 
ATOM 2466 O O   . GLY B 2 3   ? 8.210   -93.920  62.255  1.00 30.91 3   B 1 
ATOM 2467 N N   . LYS B 2 4   ? 10.321  -93.230  61.773  1.00 30.99 4   B 1 
ATOM 2468 C CA  . LYS B 2 4   ? 10.169  -91.919  62.394  1.00 36.64 4   B 1 
ATOM 2469 C C   . LYS B 2 4   ? 9.299   -91.094  61.449  1.00 34.69 4   B 1 
ATOM 2470 O O   . LYS B 2 4   ? 9.762   -90.669  60.393  1.00 34.10 4   B 1 
ATOM 2471 C CB  . LYS B 2 4   ? 11.535  -91.246  62.624  1.00 36.76 4   B 1 
ATOM 2472 C CG  . LYS B 2 4   ? 12.267  -91.774  63.870  1.00 35.31 4   B 1 
ATOM 2473 C CD  . LYS B 2 4   ? 13.574  -90.978  64.061  1.00 35.37 4   B 1 
ATOM 2474 C CE  . LYS B 2 4   ? 14.288  -91.323  65.369  1.00 32.17 4   B 1 
ATOM 2475 N NZ  . LYS B 2 4   ? 15.531  -90.515  65.535  1.00 31.58 4   B 1 
ATOM 2476 N N   . GLU B 2 5   ? 8.030   -90.945  61.836  1.00 29.70 5   B 1 
ATOM 2477 C CA  . GLU B 2 5   ? 7.133   -89.972  61.206  1.00 36.08 5   B 1 
ATOM 2478 C C   . GLU B 2 5   ? 7.686   -88.567  61.483  1.00 33.70 5   B 1 
ATOM 2479 O O   . GLU B 2 5   ? 7.358   -87.931  62.482  1.00 34.00 5   B 1 
ATOM 2480 C CB  . GLU B 2 5   ? 5.710   -90.121  61.755  1.00 37.33 5   B 1 
ATOM 2481 C CG  . GLU B 2 5   ? 5.002   -91.405  61.284  1.00 34.46 5   B 1 
ATOM 2482 C CD  . GLU B 2 5   ? 3.593   -91.560  61.885  1.00 32.09 5   B 1 
ATOM 2483 O OE1 . GLU B 2 5   ? 2.757   -92.236  61.238  1.00 29.33 5   B 1 
ATOM 2484 O OE2 . GLU B 2 5   ? 3.370   -91.031  63.000  1.00 34.84 5   B 1 
ATOM 2485 N N   . GLU B 2 6   ? 8.658   -88.143  60.645  1.00 33.91 6   B 1 
ATOM 2486 C CA  . GLU B 2 6   ? 9.116   -86.760  60.686  1.00 38.58 6   B 1 
ATOM 2487 C C   . GLU B 2 6   ? 7.933   -85.876  60.296  1.00 35.62 6   B 1 
ATOM 2488 O O   . GLU B 2 6   ? 7.481   -85.851  59.155  1.00 35.64 6   B 1 
ATOM 2489 C CB  . GLU B 2 6   ? 10.366  -86.538  59.815  1.00 39.21 6   B 1 
ATOM 2490 C CG  . GLU B 2 6   ? 11.620  -87.053  60.532  1.00 37.03 6   B 1 
ATOM 2491 C CD  . GLU B 2 6   ? 12.944  -86.780  59.813  1.00 35.20 6   B 1 
ATOM 2492 O OE1 . GLU B 2 6   ? 13.988  -86.836  60.520  1.00 33.00 6   B 1 
ATOM 2493 O OE2 . GLU B 2 6   ? 12.928  -86.556  58.583  1.00 37.30 6   B 1 
ATOM 2494 N N   . LYS B 2 7   ? 7.374   -85.211  61.304  1.00 33.16 7   B 1 
ATOM 2495 C CA  . LYS B 2 7   ? 6.343   -84.196  61.107  1.00 39.01 7   B 1 
ATOM 2496 C C   . LYS B 2 7   ? 6.965   -83.066  60.292  1.00 37.09 7   B 1 
ATOM 2497 O O   . LYS B 2 7   ? 7.621   -82.193  60.861  1.00 36.10 7   B 1 
ATOM 2498 C CB  . LYS B 2 7   ? 5.812   -83.680  62.453  1.00 38.37 7   B 1 
ATOM 2499 C CG  . LYS B 2 7   ? 4.868   -84.667  63.150  1.00 35.73 7   B 1 
ATOM 2500 C CD  . LYS B 2 7   ? 4.315   -84.056  64.450  1.00 34.11 7   B 1 
ATOM 2501 C CE  . LYS B 2 7   ? 3.269   -84.987  65.081  1.00 30.94 7   B 1 
ATOM 2502 N NZ  . LYS B 2 7   ? 2.672   -84.416  66.300  1.00 30.14 7   B 1 
ATOM 2503 N N   . GLU B 2 8   ? 6.801   -83.136  58.980  1.00 38.18 8   B 1 
ATOM 2504 C CA  . GLU B 2 8   ? 7.099   -82.001  58.103  1.00 42.14 8   B 1 
ATOM 2505 C C   . GLU B 2 8   ? 6.289   -80.804  58.595  1.00 39.86 8   B 1 
ATOM 2506 O O   . GLU B 2 8   ? 5.090   -80.661  58.345  1.00 38.84 8   B 1 
ATOM 2507 C CB  . GLU B 2 8   ? 6.814   -82.319  56.633  1.00 42.02 8   B 1 
ATOM 2508 C CG  . GLU B 2 8   ? 7.880   -83.230  56.009  1.00 38.98 8   B 1 
ATOM 2509 C CD  . GLU B 2 8   ? 7.678   -83.421  54.485  1.00 36.41 8   B 1 
ATOM 2510 O OE1 . GLU B 2 8   ? 8.693   -83.626  53.792  1.00 33.87 8   B 1 
ATOM 2511 O OE2 . GLU B 2 8   ? 6.508   -83.366  54.055  1.00 38.75 8   B 1 
ATOM 2512 N N   . GLY B 2 9   ? 6.960   -79.949  59.388  1.00 41.50 9   B 1 
ATOM 2513 C CA  . GLY B 2 9   ? 6.398   -78.679  59.816  1.00 44.27 9   B 1 
ATOM 2514 C C   . GLY B 2 9   ? 6.244   -77.807  58.582  1.00 43.52 9   B 1 
ATOM 2515 O O   . GLY B 2 9   ? 7.202   -77.167  58.167  1.00 41.01 9   B 1 
ATOM 2516 N N   . GLY B 2 10  ? 5.047   -77.866  58.016  1.00 42.89 10  B 1 
ATOM 2517 C CA  . GLY B 2 10  ? 4.724   -77.017  56.877  1.00 44.86 10  B 1 
ATOM 2518 C C   . GLY B 2 10  ? 4.908   -75.558  57.278  1.00 43.84 10  B 1 
ATOM 2519 O O   . GLY B 2 10  ? 4.027   -74.964  57.896  1.00 42.20 10  B 1 
ATOM 2520 N N   . ALA B 2 11  ? 6.093   -75.034  56.949  1.00 42.13 11  B 1 
ATOM 2521 C CA  . ALA B 2 11  ? 6.370   -73.625  57.146  1.00 45.93 11  B 1 
ATOM 2522 C C   . ALA B 2 11  ? 5.358   -72.852  56.302  1.00 45.55 11  B 1 
ATOM 2523 O O   . ALA B 2 11  ? 5.463   -72.798  55.078  1.00 43.72 11  B 1 
ATOM 2524 C CB  . ALA B 2 11  ? 7.831   -73.337  56.760  1.00 43.71 11  B 1 
ATOM 2525 N N   . ARG B 2 12  ? 4.362   -72.306  56.968  1.00 41.96 12  B 1 
ATOM 2526 C CA  . ARG B 2 12  ? 3.466   -71.337  56.332  1.00 45.86 12  B 1 
ATOM 2527 C C   . ARG B 2 12  ? 4.345   -70.169  55.908  1.00 43.78 12  B 1 
ATOM 2528 O O   . ARG B 2 12  ? 4.692   -69.333  56.737  1.00 42.39 12  B 1 
ATOM 2529 C CB  . ARG B 2 12  ? 2.354   -70.872  57.282  1.00 44.08 12  B 1 
ATOM 2530 C CG  . ARG B 2 12  ? 1.210   -71.891  57.422  1.00 40.93 12  B 1 
ATOM 2531 C CD  . ARG B 2 12  ? 0.097   -71.298  58.304  1.00 39.91 12  B 1 
ATOM 2532 N NE  . ARG B 2 12  ? -1.067  -72.200  58.403  1.00 37.38 12  B 1 
ATOM 2533 C CZ  . ARG B 2 12  ? -2.215  -71.945  59.026  1.00 34.37 12  B 1 
ATOM 2534 N NH1 . ARG B 2 12  ? -2.411  -70.830  59.664  1.00 33.33 12  B 1 
ATOM 2535 N NH2 . ARG B 2 12  ? -3.192  -72.820  59.020  1.00 34.23 12  B 1 
ATOM 2536 N N   . LEU B 2 13  ? 4.746   -70.183  54.635  1.00 41.02 13  B 1 
ATOM 2537 C CA  . LEU B 2 13  ? 5.274   -68.983  53.994  1.00 44.55 13  B 1 
ATOM 2538 C C   . LEU B 2 13  ? 4.234   -67.890  54.224  1.00 42.72 13  B 1 
ATOM 2539 O O   . LEU B 2 13  ? 3.139   -67.926  53.663  1.00 40.09 13  B 1 
ATOM 2540 C CB  . LEU B 2 13  ? 5.518   -69.248  52.499  1.00 40.93 13  B 1 
ATOM 2541 C CG  . LEU B 2 13  ? 6.840   -70.003  52.212  1.00 37.85 13  B 1 
ATOM 2542 C CD1 . LEU B 2 13  ? 6.826   -70.581  50.802  1.00 36.85 13  B 1 
ATOM 2543 C CD2 . LEU B 2 13  ? 8.052   -69.065  52.337  1.00 39.55 13  B 1 
ATOM 2544 N N   . GLY B 2 14  ? 4.551   -67.013  55.159  1.00 40.45 14  B 1 
ATOM 2545 C CA  . GLY B 2 14  ? 3.695   -65.874  55.456  1.00 44.32 14  B 1 
ATOM 2546 C C   . GLY B 2 14  ? 3.516   -65.117  54.151  1.00 43.48 14  B 1 
ATOM 2547 O O   . GLY B 2 14  ? 4.506   -64.673  53.572  1.00 41.25 14  B 1 
ATOM 2548 N N   . ALA B 2 15  ? 2.291   -65.040  53.687  1.00 44.84 15  B 1 
ATOM 2549 C CA  . ALA B 2 15  ? 1.970   -64.192  52.560  1.00 49.68 15  B 1 
ATOM 2550 C C   . ALA B 2 15  ? 2.453   -62.787  52.932  1.00 49.94 15  B 1 
ATOM 2551 O O   . ALA B 2 15  ? 1.882   -62.151  53.817  1.00 46.63 15  B 1 
ATOM 2552 C CB  . ALA B 2 15  ? 0.460   -64.245  52.294  1.00 46.18 15  B 1 
ATOM 2553 N N   . GLY B 2 16  ? 3.567   -62.394  52.331  1.00 42.97 16  B 1 
ATOM 2554 C CA  . GLY B 2 16  ? 4.070   -61.038  52.508  1.00 46.57 16  B 1 
ATOM 2555 C C   . GLY B 2 16  ? 2.932   -60.117  52.130  1.00 46.24 16  B 1 
ATOM 2556 O O   . GLY B 2 16  ? 2.528   -60.097  50.970  1.00 43.81 16  B 1 
ATOM 2557 N N   . GLY B 2 17  ? 2.367   -59.451  53.134  1.00 39.07 17  B 1 
ATOM 2558 C CA  . GLY B 2 17  ? 1.311   -58.484  52.894  1.00 43.59 17  B 1 
ATOM 2559 C C   . GLY B 2 17  ? 1.896   -57.445  51.943  1.00 44.15 17  B 1 
ATOM 2560 O O   . GLY B 2 17  ? 2.721   -56.642  52.380  1.00 41.95 17  B 1 
ATOM 2561 N N   . GLY B 2 18  ? 1.548   -57.554  50.676  1.00 42.31 18  B 1 
ATOM 2562 C CA  . GLY B 2 18  ? 1.966   -56.565  49.691  1.00 47.90 18  B 1 
ATOM 2563 C C   . GLY B 2 18  ? 1.573   -55.209  50.257  1.00 48.82 18  B 1 
ATOM 2564 O O   . GLY B 2 18  ? 0.401   -54.972  50.515  1.00 46.17 18  B 1 
ATOM 2565 N N   . SER B 2 19  ? 2.579   -54.392  50.557  1.00 44.61 19  B 1 
ATOM 2566 C CA  . SER B 2 19  ? 2.305   -53.029  51.002  1.00 49.78 19  B 1 
ATOM 2567 C C   . SER B 2 19  ? 1.291   -52.449  50.027  1.00 49.38 19  B 1 
ATOM 2568 O O   . SER B 2 19  ? 1.530   -52.569  48.821  1.00 46.88 19  B 1 
ATOM 2569 C CB  . SER B 2 19  ? 3.588   -52.191  51.003  1.00 47.32 19  B 1 
ATOM 2570 O OG  . SER B 2 19  ? 4.260   -52.315  49.773  1.00 43.07 19  B 1 
ATOM 2571 N N   . PRO B 2 20  ? 0.152   -51.886  50.493  1.00 48.95 20  B 1 
ATOM 2572 C CA  . PRO B 2 20  ? -0.888  -51.397  49.605  1.00 52.74 20  B 1 
ATOM 2573 C C   . PRO B 2 20  ? -0.203  -50.471  48.606  1.00 54.16 20  B 1 
ATOM 2574 O O   . PRO B 2 20  ? 0.452   -49.511  49.036  1.00 52.28 20  B 1 
ATOM 2575 C CB  . PRO B 2 20  ? -1.900  -50.678  50.497  1.00 49.67 20  B 1 
ATOM 2576 C CG  . PRO B 2 20  ? -1.103  -50.335  51.753  1.00 49.98 20  B 1 
ATOM 2577 C CD  . PRO B 2 20  ? -0.091  -51.480  51.849  1.00 54.54 20  B 1 
ATOM 2578 N N   . GLU B 2 21  ? -0.233  -50.818  47.310  1.00 60.41 21  B 1 
ATOM 2579 C CA  . GLU B 2 21  ? 0.428   -50.043  46.268  1.00 61.77 21  B 1 
ATOM 2580 C C   . GLU B 2 21  ? -0.005  -48.603  46.454  1.00 61.35 21  B 1 
ATOM 2581 O O   . GLU B 2 21  ? -1.190  -48.277  46.301  1.00 57.02 21  B 1 
ATOM 2582 C CB  . GLU B 2 21  ? 0.056   -50.521  44.857  1.00 57.29 21  B 1 
ATOM 2583 C CG  . GLU B 2 21  ? 0.864   -51.732  44.386  1.00 51.95 21  B 1 
ATOM 2584 C CD  . GLU B 2 21  ? 0.545   -52.100  42.919  1.00 47.50 21  B 1 
ATOM 2585 O OE1 . GLU B 2 21  ? 1.449   -52.655  42.264  1.00 43.37 21  B 1 
ATOM 2586 O OE2 . GLU B 2 21  ? -0.592  -51.820  42.477  1.00 44.94 21  B 1 
ATOM 2587 N N   . LYS B 2 22  ? 0.926   -47.734  46.899  1.00 67.83 22  B 1 
ATOM 2588 C CA  . LYS B 2 22  ? 0.613   -46.342  47.208  1.00 70.91 22  B 1 
ATOM 2589 C C   . LYS B 2 22  ? 0.042   -45.758  45.941  1.00 74.39 22  B 1 
ATOM 2590 O O   . LYS B 2 22  ? 0.766   -45.638  44.952  1.00 68.30 22  B 1 
ATOM 2591 C CB  . LYS B 2 22  ? 1.852   -45.558  47.654  1.00 64.07 22  B 1 
ATOM 2592 C CG  . LYS B 2 22  ? 2.170   -45.724  49.144  1.00 56.48 22  B 1 
ATOM 2593 C CD  . LYS B 2 22  ? 3.364   -44.825  49.511  1.00 51.81 22  B 1 
ATOM 2594 C CE  . LYS B 2 22  ? 3.653   -44.885  51.011  1.00 45.76 22  B 1 
ATOM 2595 N NZ  . LYS B 2 22  ? 4.822   -44.042  51.360  1.00 39.51 22  B 1 
ATOM 2596 N N   . SER B 2 23  ? -1.236  -45.483  45.949  1.00 73.97 23  B 1 
ATOM 2597 C CA  . SER B 2 23  ? -1.907  -44.999  44.758  1.00 77.63 23  B 1 
ATOM 2598 C C   . SER B 2 23  ? -1.145  -43.770  44.254  1.00 80.54 23  B 1 
ATOM 2599 O O   . SER B 2 23  ? -0.846  -42.881  45.060  1.00 75.11 23  B 1 
ATOM 2600 C CB  . SER B 2 23  ? -3.390  -44.747  45.046  1.00 70.44 23  B 1 
ATOM 2601 O OG  . SER B 2 23  ? -3.561  -43.965  46.222  1.00 62.23 23  B 1 
ATOM 2602 N N   . PRO B 2 24  ? -0.717  -43.743  42.979  1.00 80.13 24  B 1 
ATOM 2603 C CA  . PRO B 2 24  ? 0.287   -42.797  42.510  1.00 83.32 24  B 1 
ATOM 2604 C C   . PRO B 2 24  ? -0.203  -41.362  42.706  1.00 85.86 24  B 1 
ATOM 2605 O O   . PRO B 2 24  ? -1.408  -41.097  42.595  1.00 82.33 24  B 1 
ATOM 2606 C CB  . PRO B 2 24  ? 0.558   -43.165  41.051  1.00 78.40 24  B 1 
ATOM 2607 C CG  . PRO B 2 24  ? -0.676  -43.975  40.637  1.00 73.64 24  B 1 
ATOM 2608 C CD  . PRO B 2 24  ? -1.094  -44.658  41.927  1.00 76.34 24  B 1 
ATOM 2609 N N   . SER B 2 25  ? 0.695   -40.437  43.022  1.00 83.67 25  B 1 
ATOM 2610 C CA  . SER B 2 25  ? 0.331   -39.038  43.243  1.00 85.98 25  B 1 
ATOM 2611 C C   . SER B 2 25  ? -0.279  -38.419  41.977  1.00 87.83 25  B 1 
ATOM 2612 O O   . SER B 2 25  ? -0.096  -38.924  40.869  1.00 84.93 25  B 1 
ATOM 2613 C CB  . SER B 2 25  ? 1.546   -38.239  43.734  1.00 81.91 25  B 1 
ATOM 2614 O OG  . SER B 2 25  ? 2.516   -38.165  42.719  1.00 75.23 25  B 1 
ATOM 2615 N N   . ALA B 2 26  ? -1.006  -37.311  42.097  1.00 86.78 26  B 1 
ATOM 2616 C CA  . ALA B 2 26  ? -1.538  -36.600  40.932  1.00 87.88 26  B 1 
ATOM 2617 C C   . ALA B 2 26  ? -0.413  -36.221  39.952  1.00 88.91 26  B 1 
ATOM 2618 O O   . ALA B 2 26  ? -0.581  -36.327  38.738  1.00 87.19 26  B 1 
ATOM 2619 C CB  . ALA B 2 26  ? -2.302  -35.368  41.414  1.00 85.80 26  B 1 
ATOM 2620 N N   . GLN B 2 27  ? 0.768   -35.856  40.495  1.00 89.06 27  B 1 
ATOM 2621 C CA  . GLN B 2 27  ? 1.933   -35.507  39.693  1.00 88.34 27  B 1 
ATOM 2622 C C   . GLN B 2 27  ? 2.527   -36.718  38.962  1.00 89.44 27  B 1 
ATOM 2623 O O   . GLN B 2 27  ? 2.830   -36.619  37.773  1.00 87.50 27  B 1 
ATOM 2624 C CB  . GLN B 2 27  ? 2.959   -34.809  40.603  1.00 86.00 27  B 1 
ATOM 2625 C CG  . GLN B 2 27  ? 4.106   -34.164  39.823  1.00 78.52 27  B 1 
ATOM 2626 C CD  . GLN B 2 27  ? 3.682   -32.973  38.949  1.00 73.24 27  B 1 
ATOM 2627 O OE1 . GLN B 2 27  ? 2.551   -32.513  38.933  1.00 67.81 27  B 1 
ATOM 2628 N NE2 . GLN B 2 27  ? 4.597   -32.428  38.181  1.00 64.06 27  B 1 
ATOM 2629 N N   . GLU B 2 28  ? 2.627   -37.882  39.608  1.00 88.95 28  B 1 
ATOM 2630 C CA  . GLU B 2 28  ? 3.069   -39.124  38.958  1.00 88.82 28  B 1 
ATOM 2631 C C   . GLU B 2 28  ? 2.095   -39.569  37.861  1.00 89.62 28  B 1 
ATOM 2632 O O   . GLU B 2 28  ? 2.525   -39.967  36.779  1.00 87.72 28  B 1 
ATOM 2633 C CB  . GLU B 2 28  ? 3.198   -40.244  40.002  1.00 87.44 28  B 1 
ATOM 2634 C CG  . GLU B 2 28  ? 4.436   -40.089  40.901  1.00 78.91 28  B 1 
ATOM 2635 C CD  . GLU B 2 28  ? 4.353   -40.965  42.169  1.00 72.85 28  B 1 
ATOM 2636 O OE1 . GLU B 2 28  ? 5.399   -41.471  42.609  1.00 64.83 28  B 1 
ATOM 2637 O OE2 . GLU B 2 28  ? 3.227   -41.068  42.708  1.00 67.21 28  B 1 
ATOM 2638 N N   . LEU B 2 29  ? 0.790   -39.457  38.098  1.00 89.71 29  B 1 
ATOM 2639 C CA  . LEU B 2 29  ? -0.225  -39.751  37.082  1.00 89.39 29  B 1 
ATOM 2640 C C   . LEU B 2 29  ? -0.120  -38.814  35.876  1.00 90.41 29  B 1 
ATOM 2641 O O   . LEU B 2 29  ? -0.262  -39.267  34.740  1.00 89.40 29  B 1 
ATOM 2642 C CB  . LEU B 2 29  ? -1.627  -39.650  37.701  1.00 89.05 29  B 1 
ATOM 2643 C CG  . LEU B 2 29  ? -1.980  -40.830  38.629  1.00 86.70 29  B 1 
ATOM 2644 C CD1 . LEU B 2 29  ? -3.246  -40.487  39.430  1.00 78.75 29  B 1 
ATOM 2645 C CD2 . LEU B 2 29  ? -2.260  -42.111  37.834  1.00 80.04 29  B 1 
ATOM 2646 N N   . LYS B 2 30  ? 0.173   -37.520  36.085  1.00 89.33 30  B 1 
ATOM 2647 C CA  . LYS B 2 30  ? 0.453   -36.559  35.006  1.00 89.07 30  B 1 
ATOM 2648 C C   . LYS B 2 30  ? 1.692   -36.979  34.213  1.00 89.46 30  B 1 
ATOM 2649 O O   . LYS B 2 30  ? 1.650   -36.986  32.986  1.00 88.78 30  B 1 
ATOM 2650 C CB  . LYS B 2 30  ? 0.615   -35.156  35.596  1.00 87.70 30  B 1 
ATOM 2651 C CG  . LYS B 2 30  ? 1.027   -34.099  34.555  1.00 84.80 30  B 1 
ATOM 2652 C CD  . LYS B 2 30  ? 1.544   -32.841  35.253  1.00 82.06 30  B 1 
ATOM 2653 C CE  . LYS B 2 30  ? 2.228   -31.895  34.258  1.00 75.11 30  B 1 
ATOM 2654 N NZ  . LYS B 2 30  ? 2.941   -30.805  34.964  1.00 69.52 30  B 1 
ATOM 2655 N N   . GLU B 2 31  ? 2.796   -37.333  34.879  1.00 90.00 31  B 1 
ATOM 2656 C CA  . GLU B 2 31  ? 4.015   -37.772  34.198  1.00 89.36 31  B 1 
ATOM 2657 C C   . GLU B 2 31  ? 3.804   -39.057  33.405  1.00 89.86 31  B 1 
ATOM 2658 O O   . GLU B 2 31  ? 4.317   -39.199  32.296  1.00 88.16 31  B 1 
ATOM 2659 C CB  . GLU B 2 31  ? 5.146   -37.978  35.202  1.00 88.48 31  B 1 
ATOM 2660 C CG  . GLU B 2 31  ? 5.709   -36.654  35.725  1.00 80.70 31  B 1 
ATOM 2661 C CD  . GLU B 2 31  ? 6.914   -36.851  36.649  1.00 72.90 31  B 1 
ATOM 2662 O OE1 . GLU B 2 31  ? 7.358   -35.826  37.216  1.00 64.58 31  B 1 
ATOM 2663 O OE2 . GLU B 2 31  ? 7.398   -38.007  36.749  1.00 65.27 31  B 1 
ATOM 2664 N N   . GLN B 2 32  ? 3.014   -39.997  33.938  1.00 91.28 32  B 1 
ATOM 2665 C CA  . GLN B 2 32  ? 2.636   -41.213  33.234  1.00 91.17 32  B 1 
ATOM 2666 C C   . GLN B 2 32  ? 1.780   -40.884  31.998  1.00 91.89 32  B 1 
ATOM 2667 O O   . GLN B 2 32  ? 2.063   -41.392  30.914  1.00 89.96 32  B 1 
ATOM 2668 C CB  . GLN B 2 32  ? 1.931   -42.150  34.227  1.00 90.10 32  B 1 
ATOM 2669 C CG  . GLN B 2 32  ? 1.929   -43.598  33.729  1.00 79.62 32  B 1 
ATOM 2670 C CD  . GLN B 2 32  ? 1.347   -44.569  34.773  1.00 74.48 32  B 1 
ATOM 2671 O OE1 . GLN B 2 32  ? 0.706   -44.188  35.732  1.00 67.23 32  B 1 
ATOM 2672 N NE2 . GLN B 2 32  ? 1.541   -45.860  34.608  1.00 64.38 32  B 1 
ATOM 2673 N N   . GLY B 2 33  ? 0.823   -39.980  32.134  1.00 90.37 33  B 1 
ATOM 2674 C CA  . GLY B 2 33  ? 0.048   -39.438  31.023  1.00 89.38 33  B 1 
ATOM 2675 C C   . GLY B 2 33  ? 0.917   -38.778  29.958  1.00 90.47 33  B 1 
ATOM 2676 O O   . GLY B 2 33  ? 0.748   -39.059  28.774  1.00 89.15 33  B 1 
ATOM 2677 N N   . ASN B 2 34  ? 1.920   -37.991  30.353  1.00 90.81 34  B 1 
ATOM 2678 C CA  . ASN B 2 34  ? 2.863   -37.357  29.427  1.00 89.71 34  B 1 
ATOM 2679 C C   . ASN B 2 34  ? 3.656   -38.402  28.621  1.00 89.96 34  B 1 
ATOM 2680 O O   . ASN B 2 34  ? 3.804   -38.245  27.408  1.00 88.54 34  B 1 
ATOM 2681 C CB  . ASN B 2 34  ? 3.827   -36.444  30.196  1.00 88.79 34  B 1 
ATOM 2682 C CG  . ASN B 2 34  ? 3.198   -35.190  30.777  1.00 87.29 34  B 1 
ATOM 2683 O OD1 . ASN B 2 34  ? 2.094   -34.782  30.514  1.00 79.56 34  B 1 
ATOM 2684 N ND2 . ASN B 2 34  ? 3.957   -34.478  31.606  1.00 79.09 34  B 1 
ATOM 2685 N N   . ARG B 2 35  ? 4.137   -39.482  29.260  1.00 90.32 35  B 1 
ATOM 2686 C CA  . ARG B 2 35  ? 4.839   -40.571  28.550  1.00 89.71 35  B 1 
ATOM 2687 C C   . ARG B 2 35  ? 3.926   -41.272  27.546  1.00 90.58 35  B 1 
ATOM 2688 O O   . ARG B 2 35  ? 4.355   -41.542  26.431  1.00 87.82 35  B 1 
ATOM 2689 C CB  . ARG B 2 35  ? 5.402   -41.606  29.542  1.00 89.30 35  B 1 
ATOM 2690 C CG  . ARG B 2 35  ? 6.563   -41.054  30.382  1.00 81.39 35  B 1 
ATOM 2691 C CD  . ARG B 2 35  ? 7.078   -42.130  31.337  1.00 78.87 35  B 1 
ATOM 2692 N NE  . ARG B 2 35  ? 7.501   -41.562  32.622  1.00 70.30 35  B 1 
ATOM 2693 C CZ  . ARG B 2 35  ? 8.004   -42.223  33.651  1.00 62.56 35  B 1 
ATOM 2694 N NH1 . ARG B 2 35  ? 8.273   -43.503  33.591  1.00 55.51 35  B 1 
ATOM 2695 N NH2 . ARG B 2 35  ? 8.234   -41.605  34.778  1.00 56.17 35  B 1 
ATOM 2696 N N   . LEU B 2 36  ? 2.677   -41.548  27.929  1.00 90.94 36  B 1 
ATOM 2697 C CA  . LEU B 2 36  ? 1.690   -42.152  27.030  1.00 89.88 36  B 1 
ATOM 2698 C C   . LEU B 2 36  ? 1.352   -41.215  25.856  1.00 90.65 36  B 1 
ATOM 2699 O O   . LEU B 2 36  ? 1.263   -41.673  24.718  1.00 89.02 36  B 1 
ATOM 2700 C CB  . LEU B 2 36  ? 0.421   -42.496  27.831  1.00 89.81 36  B 1 
ATOM 2701 C CG  . LEU B 2 36  ? 0.605   -43.675  28.807  1.00 88.52 36  B 1 
ATOM 2702 C CD1 . LEU B 2 36  ? -0.585  -43.730  29.764  1.00 80.62 36  B 1 
ATOM 2703 C CD2 . LEU B 2 36  ? 0.683   -45.017  28.073  1.00 81.25 36  B 1 
ATOM 2704 N N   . PHE B 2 37  ? 1.250   -39.905  26.095  1.00 90.69 37  B 1 
ATOM 2705 C CA  . PHE B 2 37  ? 1.018   -38.894  25.063  1.00 89.52 37  B 1 
ATOM 2706 C C   . PHE B 2 37  ? 2.163   -38.853  24.042  1.00 89.72 37  B 1 
ATOM 2707 O O   . PHE B 2 37  ? 1.904   -38.904  22.835  1.00 88.50 37  B 1 
ATOM 2708 C CB  . PHE B 2 37  ? 0.805   -37.526  25.718  1.00 89.09 37  B 1 
ATOM 2709 C CG  . PHE B 2 37  ? 0.476   -36.445  24.708  1.00 88.90 37  B 1 
ATOM 2710 C CD1 . PHE B 2 37  ? 1.500   -35.696  24.098  1.00 80.39 37  B 1 
ATOM 2711 C CD2 . PHE B 2 37  ? -0.862  -36.224  24.332  1.00 81.01 37  B 1 
ATOM 2712 C CE1 . PHE B 2 37  ? 1.194   -34.741  23.114  1.00 79.96 37  B 1 
ATOM 2713 C CE2 . PHE B 2 37  ? -1.171  -35.266  23.348  1.00 79.01 37  B 1 
ATOM 2714 C CZ  . PHE B 2 37  ? -0.140  -34.534  22.739  1.00 84.36 37  B 1 
ATOM 2715 N N   . VAL B 2 38  ? 3.424   -38.841  24.503  1.00 90.16 38  B 1 
ATOM 2716 C CA  . VAL B 2 38  ? 4.602   -38.905  23.621  1.00 88.33 38  B 1 
ATOM 2717 C C   . VAL B 2 38  ? 4.599   -40.196  22.795  1.00 88.90 38  B 1 
ATOM 2718 O O   . VAL B 2 38  ? 4.913   -40.164  21.603  1.00 86.90 38  B 1 
ATOM 2719 C CB  . VAL B 2 38  ? 5.901   -38.766  24.440  1.00 87.01 38  B 1 
ATOM 2720 C CG1 . VAL B 2 38  ? 7.167   -38.999  23.593  1.00 79.09 38  B 1 
ATOM 2721 C CG2 . VAL B 2 38  ? 6.021   -37.355  25.032  1.00 77.83 38  B 1 
ATOM 2722 N N   . GLY B 2 39  ? 4.165   -41.308  23.387  1.00 89.13 39  B 1 
ATOM 2723 C CA  . GLY B 2 39  ? 3.938   -42.579  22.699  1.00 87.77 39  B 1 
ATOM 2724 C C   . GLY B 2 39  ? 2.710   -42.620  21.778  1.00 88.79 39  B 1 
ATOM 2725 O O   . GLY B 2 39  ? 2.371   -43.691  21.270  1.00 84.63 39  B 1 
ATOM 2726 N N   . ARG B 2 40  ? 2.029   -41.485  21.571  1.00 86.88 40  B 1 
ATOM 2727 C CA  . ARG B 2 40  ? 0.781   -41.340  20.789  1.00 87.40 40  B 1 
ATOM 2728 C C   . ARG B 2 40  ? -0.401  -42.184  21.300  1.00 89.38 40  B 1 
ATOM 2729 O O   . ARG B 2 40  ? -1.379  -42.372  20.581  1.00 85.52 40  B 1 
ATOM 2730 C CB  . ARG B 2 40  ? 1.036   -41.551  19.285  1.00 85.12 40  B 1 
ATOM 2731 C CG  . ARG B 2 40  ? 2.116   -40.620  18.708  1.00 81.11 40  B 1 
ATOM 2732 C CD  . ARG B 2 40  ? 2.196   -40.837  17.191  1.00 73.86 40  B 1 
ATOM 2733 N NE  . ARG B 2 40  ? 3.180   -39.934  16.570  1.00 66.69 40  B 1 
ATOM 2734 C CZ  . ARG B 2 40  ? 3.360   -39.756  15.270  1.00 57.68 40  B 1 
ATOM 2735 N NH1 . ARG B 2 40  ? 2.659   -40.417  14.378  1.00 53.28 40  B 1 
ATOM 2736 N NH2 . ARG B 2 40  ? 4.246   -38.912  14.836  1.00 53.13 40  B 1 
ATOM 2737 N N   . LYS B 2 41  ? -0.339  -42.648  22.539  1.00 89.65 41  B 1 
ATOM 2738 C CA  . LYS B 2 41  ? -1.416  -43.388  23.201  1.00 89.28 41  B 1 
ATOM 2739 C C   . LYS B 2 41  ? -2.402  -42.421  23.857  1.00 90.85 41  B 1 
ATOM 2740 O O   . LYS B 2 41  ? -2.509  -42.327  25.077  1.00 87.95 41  B 1 
ATOM 2741 C CB  . LYS B 2 41  ? -0.818  -44.401  24.179  1.00 87.93 41  B 1 
ATOM 2742 C CG  . LYS B 2 41  ? -0.061  -45.523  23.453  1.00 84.00 41  B 1 
ATOM 2743 C CD  . LYS B 2 41  ? -0.220  -46.816  24.240  1.00 75.88 41  B 1 
ATOM 2744 C CE  . LYS B 2 41  ? 0.153   -48.048  23.417  1.00 68.91 41  B 1 
ATOM 2745 N NZ  . LYS B 2 41  ? -0.690  -49.186  23.857  1.00 59.61 41  B 1 
ATOM 2746 N N   . TYR B 2 42  ? -3.118  -41.666  23.037  1.00 91.90 42  B 1 
ATOM 2747 C CA  . TYR B 2 42  ? -3.992  -40.581  23.497  1.00 92.17 42  B 1 
ATOM 2748 C C   . TYR B 2 42  ? -5.133  -41.040  24.427  1.00 93.00 42  B 1 
ATOM 2749 O O   . TYR B 2 42  ? -5.330  -40.383  25.444  1.00 91.32 42  B 1 
ATOM 2750 C CB  . TYR B 2 42  ? -4.536  -39.795  22.301  1.00 90.93 42  B 1 
ATOM 2751 C CG  . TYR B 2 42  ? -3.479  -39.309  21.328  1.00 89.98 42  B 1 
ATOM 2752 C CD1 . TYR B 2 42  ? -2.420  -38.485  21.773  1.00 79.97 42  B 1 
ATOM 2753 C CD2 . TYR B 2 42  ? -3.529  -39.700  19.977  1.00 80.09 42  B 1 
ATOM 2754 C CE1 . TYR B 2 42  ? -1.434  -38.046  20.878  1.00 79.35 42  B 1 
ATOM 2755 C CE2 . TYR B 2 42  ? -2.543  -39.259  19.072  1.00 78.34 42  B 1 
ATOM 2756 C CZ  . TYR B 2 42  ? -1.501  -38.434  19.524  1.00 85.83 42  B 1 
ATOM 2757 O OH  . TYR B 2 42  ? -0.535  -38.009  18.644  1.00 84.07 42  B 1 
ATOM 2758 N N   . PRO B 2 43  ? -5.836  -42.169  24.174  1.00 91.98 43  B 1 
ATOM 2759 C CA  . PRO B 2 43  ? -6.883  -42.639  25.084  1.00 91.19 43  B 1 
ATOM 2760 C C   . PRO B 2 43  ? -6.347  -42.994  26.471  1.00 91.83 43  B 1 
ATOM 2761 O O   . PRO B 2 43  ? -6.918  -42.599  27.490  1.00 90.33 43  B 1 
ATOM 2762 C CB  . PRO B 2 43  ? -7.511  -43.857  24.396  1.00 90.13 43  B 1 
ATOM 2763 C CG  . PRO B 2 43  ? -7.151  -43.681  22.920  1.00 87.64 43  B 1 
ATOM 2764 C CD  . PRO B 2 43  ? -5.793  -42.999  22.984  1.00 90.50 43  B 1 
ATOM 2765 N N   . GLU B 2 44  ? -5.208  -43.681  26.534  1.00 91.22 44  B 1 
ATOM 2766 C CA  . GLU B 2 44  ? -4.593  -44.063  27.802  1.00 91.06 44  B 1 
ATOM 2767 C C   . GLU B 2 44  ? -4.004  -42.842  28.531  1.00 91.55 44  B 1 
ATOM 2768 O O   . GLU B 2 44  ? -4.115  -42.746  29.758  1.00 89.29 44  B 1 
ATOM 2769 C CB  . GLU B 2 44  ? -3.514  -45.145  27.577  1.00 90.44 44  B 1 
ATOM 2770 C CG  . GLU B 2 44  ? -4.031  -46.442  26.900  1.00 85.39 44  B 1 
ATOM 2771 C CD  . GLU B 2 44  ? -3.680  -46.517  25.414  1.00 80.18 44  B 1 
ATOM 2772 O OE1 . GLU B 2 44  ? -3.112  -47.560  24.989  1.00 69.60 44  B 1 
ATOM 2773 O OE2 . GLU B 2 44  ? -3.908  -45.527  24.685  1.00 70.97 44  B 1 
ATOM 2774 N N   . ALA B 2 45  ? -3.449  -41.890  27.795  1.00 92.06 45  B 1 
ATOM 2775 C CA  . ALA B 2 45  ? -2.982  -40.628  28.351  1.00 91.70 45  B 1 
ATOM 2776 C C   . ALA B 2 45  ? -4.138  -39.822  28.968  1.00 92.34 45  B 1 
ATOM 2777 O O   . ALA B 2 45  ? -4.029  -39.380  30.116  1.00 91.37 45  B 1 
ATOM 2778 C CB  . ALA B 2 45  ? -2.245  -39.836  27.263  1.00 91.37 45  B 1 
ATOM 2779 N N   . ALA B 2 46  ? -5.264  -39.700  28.271  1.00 91.92 46  B 1 
ATOM 2780 C CA  . ALA B 2 46  ? -6.459  -39.029  28.774  1.00 91.82 46  B 1 
ATOM 2781 C C   . ALA B 2 46  ? -6.983  -39.684  30.063  1.00 92.30 46  B 1 
ATOM 2782 O O   . ALA B 2 46  ? -7.284  -38.992  31.039  1.00 90.93 46  B 1 
ATOM 2783 C CB  . ALA B 2 46  ? -7.524  -39.017  27.671  1.00 91.24 46  B 1 
ATOM 2784 N N   . ALA B 2 47  ? -6.990  -41.013  30.121  1.00 92.60 47  B 1 
ATOM 2785 C CA  . ALA B 2 47  ? -7.382  -41.743  31.325  1.00 92.22 47  B 1 
ATOM 2786 C C   . ALA B 2 47  ? -6.416  -41.515  32.505  1.00 92.41 47  B 1 
ATOM 2787 O O   . ALA B 2 47  ? -6.849  -41.463  33.660  1.00 91.03 47  B 1 
ATOM 2788 C CB  . ALA B 2 47  ? -7.491  -43.233  30.970  1.00 91.51 47  B 1 
ATOM 2789 N N   . CYS B 2 48  ? -5.111  -41.362  32.258  1.00 92.48 48  B 1 
ATOM 2790 C CA  . CYS B 2 48  ? -4.144  -40.976  33.291  1.00 92.37 48  B 1 
ATOM 2791 C C   . CYS B 2 48  ? -4.390  -39.545  33.799  1.00 93.09 48  B 1 
ATOM 2792 O O   . CYS B 2 48  ? -4.422  -39.337  35.008  1.00 91.55 48  B 1 
ATOM 2793 C CB  . CYS B 2 48  ? -2.717  -41.132  32.756  1.00 90.88 48  B 1 
ATOM 2794 S SG  . CYS B 2 48  ? -2.232  -42.886  32.820  1.00 83.25 48  B 1 
ATOM 2795 N N   . TYR B 2 49  ? -4.620  -38.592  32.900  1.00 93.06 49  B 1 
ATOM 2796 C CA  . TYR B 2 49  ? -4.957  -37.227  33.295  1.00 93.17 49  B 1 
ATOM 2797 C C   . TYR B 2 49  ? -6.295  -37.163  34.045  1.00 93.44 49  B 1 
ATOM 2798 O O   . TYR B 2 49  ? -6.393  -36.450  35.040  1.00 92.28 49  B 1 
ATOM 2799 C CB  . TYR B 2 49  ? -4.969  -36.297  32.077  1.00 92.81 49  B 1 
ATOM 2800 C CG  . TYR B 2 49  ? -3.640  -36.156  31.366  1.00 92.61 49  B 1 
ATOM 2801 C CD1 . TYR B 2 49  ? -2.461  -35.829  32.075  1.00 84.30 49  B 1 
ATOM 2802 C CD2 . TYR B 2 49  ? -3.569  -36.334  29.975  1.00 84.22 49  B 1 
ATOM 2803 C CE1 . TYR B 2 49  ? -1.235  -35.706  31.411  1.00 82.99 49  B 1 
ATOM 2804 C CE2 . TYR B 2 49  ? -2.346  -36.207  29.292  1.00 82.39 49  B 1 
ATOM 2805 C CZ  . TYR B 2 49  ? -1.176  -35.898  30.009  1.00 90.27 49  B 1 
ATOM 2806 O OH  . TYR B 2 49  ? 0.011   -35.785  29.355  1.00 88.79 49  B 1 
ATOM 2807 N N   . GLY B 2 50  ? -7.281  -37.957  33.664  1.00 92.83 50  B 1 
ATOM 2808 C CA  . GLY B 2 50  ? -8.545  -38.090  34.390  1.00 92.33 50  B 1 
ATOM 2809 C C   . GLY B 2 50  ? -8.354  -38.547  35.833  1.00 92.72 50  B 1 
ATOM 2810 O O   . GLY B 2 50  ? -8.904  -37.955  36.758  1.00 91.51 50  B 1 
ATOM 2811 N N   . ARG B 2 51  ? -7.478  -39.548  36.057  1.00 92.03 51  B 1 
ATOM 2812 C CA  . ARG B 2 51  ? -7.102  -39.981  37.419  1.00 91.55 51  B 1 
ATOM 2813 C C   . ARG B 2 51  ? -6.347  -38.902  38.196  1.00 91.84 51  B 1 
ATOM 2814 O O   . ARG B 2 51  ? -6.589  -38.753  39.397  1.00 89.39 51  B 1 
ATOM 2815 C CB  . ARG B 2 51  ? -6.291  -41.286  37.337  1.00 90.97 51  B 1 
ATOM 2816 C CG  . ARG B 2 51  ? -7.204  -42.499  37.077  1.00 85.41 51  B 1 
ATOM 2817 C CD  . ARG B 2 51  ? -6.419  -43.812  37.056  1.00 81.51 51  B 1 
ATOM 2818 N NE  . ARG B 2 51  ? -5.944  -44.148  35.698  1.00 72.54 51  B 1 
ATOM 2819 C CZ  . ARG B 2 51  ? -5.292  -45.257  35.355  1.00 65.10 51  B 1 
ATOM 2820 N NH1 . ARG B 2 51  ? -4.918  -46.139  36.245  1.00 58.63 51  B 1 
ATOM 2821 N NH2 . ARG B 2 51  ? -5.020  -45.502  34.104  1.00 57.32 51  B 1 
ATOM 2822 N N   . ALA B 2 52  ? -5.492  -38.126  37.540  1.00 91.77 52  B 1 
ATOM 2823 C CA  . ALA B 2 52  ? -4.817  -36.985  38.166  1.00 91.09 52  B 1 
ATOM 2824 C C   . ALA B 2 52  ? -5.819  -35.896  38.596  1.00 91.51 52  B 1 
ATOM 2825 O O   . ALA B 2 52  ? -5.743  -35.413  39.722  1.00 90.23 52  B 1 
ATOM 2826 C CB  . ALA B 2 52  ? -3.752  -36.439  37.207  1.00 90.71 52  B 1 
ATOM 2827 N N   . ILE B 2 53  ? -6.799  -35.575  37.736  1.00 91.94 53  B 1 
ATOM 2828 C CA  . ILE B 2 53  ? -7.891  -34.632  38.025  1.00 91.78 53  B 1 
ATOM 2829 C C   . ILE B 2 53  ? -8.733  -35.102  39.211  1.00 91.50 53  B 1 
ATOM 2830 O O   . ILE B 2 53  ? -8.996  -34.326  40.117  1.00 90.12 53  B 1 
ATOM 2831 C CB  . ILE B 2 53  ? -8.765  -34.420  36.769  1.00 91.51 53  B 1 
ATOM 2832 C CG1 . ILE B 2 53  ? -7.983  -33.609  35.715  1.00 87.50 53  B 1 
ATOM 2833 C CG2 . ILE B 2 53  ? -10.089 -33.706  37.101  1.00 87.42 53  B 1 
ATOM 2834 C CD1 . ILE B 2 53  ? -8.581  -33.685  34.297  1.00 84.57 53  B 1 
ATOM 2835 N N   . THR B 2 54  ? -9.089  -36.391  39.267  1.00 92.52 54  B 1 
ATOM 2836 C CA  . THR B 2 54  ? -9.845  -36.953  40.397  1.00 91.69 54  B 1 
ATOM 2837 C C   . THR B 2 54  ? -9.103  -36.790  41.726  1.00 91.42 54  B 1 
ATOM 2838 O O   . THR B 2 54  ? -9.729  -36.595  42.761  1.00 89.22 54  B 1 
ATOM 2839 C CB  . THR B 2 54  ? -10.152 -38.437  40.168  1.00 90.55 54  B 1 
ATOM 2840 O OG1 . THR B 2 54  ? -10.736 -38.656  38.908  1.00 82.16 54  B 1 
ATOM 2841 C CG2 . THR B 2 54  ? -11.145 -39.008  41.186  1.00 78.48 54  B 1 
ATOM 2842 N N   . ARG B 2 55  ? -7.756  -36.834  41.720  1.00 91.62 55  B 1 
ATOM 2843 C CA  . ARG B 2 55  ? -6.936  -36.599  42.918  1.00 90.78 55  B 1 
ATOM 2844 C C   . ARG B 2 55  ? -6.769  -35.123  43.259  1.00 91.11 55  B 1 
ATOM 2845 O O   . ARG B 2 55  ? -6.730  -34.784  44.437  1.00 87.51 55  B 1 
ATOM 2846 C CB  . ARG B 2 55  ? -5.561  -37.223  42.741  1.00 89.25 55  B 1 
ATOM 2847 C CG  . ARG B 2 55  ? -5.617  -38.718  43.026  1.00 82.19 55  B 1 
ATOM 2848 C CD  . ARG B 2 55  ? -4.189  -39.212  43.207  1.00 77.70 55  B 1 
ATOM 2849 N NE  . ARG B 2 55  ? -4.187  -40.598  43.688  1.00 70.69 55  B 1 
ATOM 2850 C CZ  . ARG B 2 55  ? -3.202  -41.182  44.317  1.00 63.93 55  B 1 
ATOM 2851 N NH1 . ARG B 2 55  ? -2.089  -40.579  44.606  1.00 56.85 55  B 1 
ATOM 2852 N NH2 . ARG B 2 55  ? -3.326  -42.407  44.652  1.00 56.97 55  B 1 
ATOM 2853 N N   . ASN B 2 56  ? -6.626  -34.270  42.275  1.00 89.89 56  B 1 
ATOM 2854 C CA  . ASN B 2 56  ? -6.506  -32.833  42.464  1.00 90.05 56  B 1 
ATOM 2855 C C   . ASN B 2 56  ? -7.208  -32.078  41.322  1.00 90.96 56  B 1 
ATOM 2856 O O   . ASN B 2 56  ? -6.579  -31.789  40.300  1.00 88.76 56  B 1 
ATOM 2857 C CB  . ASN B 2 56  ? -5.032  -32.441  42.612  1.00 88.23 56  B 1 
ATOM 2858 C CG  . ASN B 2 56  ? -4.894  -30.981  43.019  1.00 86.69 56  B 1 
ATOM 2859 O OD1 . ASN B 2 56  ? -5.851  -30.240  43.119  1.00 79.30 56  B 1 
ATOM 2860 N ND2 . ASN B 2 56  ? -3.683  -30.535  43.294  1.00 78.74 56  B 1 
ATOM 2861 N N   . PRO B 2 57  ? -8.492  -31.731  41.485  1.00 90.60 57  B 1 
ATOM 2862 C CA  . PRO B 2 57  ? -9.280  -31.079  40.443  1.00 90.01 57  B 1 
ATOM 2863 C C   . PRO B 2 57  ? -8.968  -29.587  40.255  1.00 90.41 57  B 1 
ATOM 2864 O O   . PRO B 2 57  ? -9.579  -28.952  39.400  1.00 87.69 57  B 1 
ATOM 2865 C CB  . PRO B 2 57  ? -10.737 -31.311  40.859  1.00 88.83 57  B 1 
ATOM 2866 C CG  . PRO B 2 57  ? -10.664 -31.342  42.391  1.00 86.65 57  B 1 
ATOM 2867 C CD  . PRO B 2 57  ? -9.320  -32.028  42.645  1.00 89.98 57  B 1 
ATOM 2868 N N   . LEU B 2 58  ? -8.046  -29.011  41.035  1.00 90.35 58  B 1 
ATOM 2869 C CA  . LEU B 2 58  ? -7.725  -27.577  41.028  1.00 90.45 58  B 1 
ATOM 2870 C C   . LEU B 2 58  ? -6.489  -27.221  40.191  1.00 90.97 58  B 1 
ATOM 2871 O O   . LEU B 2 58  ? -5.983  -26.104  40.290  1.00 87.33 58  B 1 
ATOM 2872 C CB  . LEU B 2 58  ? -7.599  -27.077  42.481  1.00 88.67 58  B 1 
ATOM 2873 C CG  . LEU B 2 58  ? -8.867  -27.226  43.342  1.00 85.73 58  B 1 
ATOM 2874 C CD1 . LEU B 2 58  ? -8.562  -26.768  44.760  1.00 78.07 58  B 1 
ATOM 2875 C CD2 . LEU B 2 58  ? -10.029 -26.393  42.808  1.00 78.32 58  B 1 
ATOM 2876 N N   . VAL B 2 59  ? -5.977  -28.159  39.384  1.00 90.80 59  B 1 
ATOM 2877 C CA  . VAL B 2 59  ? -4.775  -27.935  38.577  1.00 90.98 59  B 1 
ATOM 2878 C C   . VAL B 2 59  ? -5.148  -27.815  37.096  1.00 91.80 59  B 1 
ATOM 2879 O O   . VAL B 2 59  ? -5.372  -28.818  36.425  1.00 90.04 59  B 1 
ATOM 2880 C CB  . VAL B 2 59  ? -3.720  -29.033  38.819  1.00 89.02 59  B 1 
ATOM 2881 C CG1 . VAL B 2 59  ? -2.443  -28.752  38.030  1.00 81.44 59  B 1 
ATOM 2882 C CG2 . VAL B 2 59  ? -3.331  -29.119  40.298  1.00 80.54 59  B 1 
ATOM 2883 N N   . ALA B 2 60  ? -5.136  -26.587  36.563  1.00 91.17 60  B 1 
ATOM 2884 C CA  . ALA B 2 60  ? -5.500  -26.284  35.173  1.00 91.11 60  B 1 
ATOM 2885 C C   . ALA B 2 60  ? -4.739  -27.132  34.134  1.00 91.77 60  B 1 
ATOM 2886 O O   . ALA B 2 60  ? -5.317  -27.634  33.171  1.00 89.98 60  B 1 
ATOM 2887 C CB  . ALA B 2 60  ? -5.244  -24.792  34.934  1.00 89.68 60  B 1 
ATOM 2888 N N   . VAL B 2 61  ? -3.443  -27.389  34.378  1.00 91.92 61  B 1 
ATOM 2889 C CA  . VAL B 2 61  ? -2.586  -28.175  33.475  1.00 91.56 61  B 1 
ATOM 2890 C C   . VAL B 2 61  ? -3.096  -29.604  33.240  1.00 92.33 61  B 1 
ATOM 2891 O O   . VAL B 2 61  ? -2.845  -30.167  32.178  1.00 91.13 61  B 1 
ATOM 2892 C CB  . VAL B 2 61  ? -1.140  -28.210  34.006  1.00 89.63 61  B 1 
ATOM 2893 C CG1 . VAL B 2 61  ? -0.193  -29.066  33.143  1.00 77.91 61  B 1 
ATOM 2894 C CG2 . VAL B 2 61  ? -0.531  -26.797  34.059  1.00 76.85 61  B 1 
ATOM 2895 N N   . TYR B 2 62  ? -3.804  -30.209  34.208  1.00 92.15 62  B 1 
ATOM 2896 C CA  . TYR B 2 62  ? -4.365  -31.550  33.998  1.00 92.33 62  B 1 
ATOM 2897 C C   . TYR B 2 62  ? -5.510  -31.515  32.984  1.00 92.85 62  B 1 
ATOM 2898 O O   . TYR B 2 62  ? -5.583  -32.393  32.130  1.00 91.17 62  B 1 
ATOM 2899 C CB  . TYR B 2 62  ? -4.818  -32.166  35.329  1.00 91.79 62  B 1 
ATOM 2900 C CG  . TYR B 2 62  ? -3.751  -32.337  36.391  1.00 90.99 62  B 1 
ATOM 2901 C CD1 . TYR B 2 62  ? -2.378  -32.358  36.082  1.00 82.40 62  B 1 
ATOM 2902 C CD2 . TYR B 2 62  ? -4.144  -32.489  37.749  1.00 82.47 62  B 1 
ATOM 2903 C CE1 . TYR B 2 62  ? -1.402  -32.495  37.092  1.00 81.82 62  B 1 
ATOM 2904 C CE2 . TYR B 2 62  ? -3.186  -32.637  38.759  1.00 81.02 62  B 1 
ATOM 2905 C CZ  . TYR B 2 62  ? -1.820  -32.629  38.427  1.00 87.32 62  B 1 
ATOM 2906 O OH  . TYR B 2 62  ? -0.872  -32.742  39.421  1.00 85.89 62  B 1 
ATOM 2907 N N   . TYR B 2 63  ? -6.336  -30.483  33.048  1.00 93.07 63  B 1 
ATOM 2908 C CA  . TYR B 2 63  ? -7.426  -30.274  32.101  1.00 93.31 63  B 1 
ATOM 2909 C C   . TYR B 2 63  ? -6.898  -29.933  30.707  1.00 93.86 63  B 1 
ATOM 2910 O O   . TYR B 2 63  ? -7.295  -30.582  29.748  1.00 92.51 63  B 1 
ATOM 2911 C CB  . TYR B 2 63  ? -8.370  -29.187  32.605  1.00 92.77 63  B 1 
ATOM 2912 C CG  . TYR B 2 63  ? -9.088  -29.552  33.881  1.00 92.76 63  B 1 
ATOM 2913 C CD1 . TYR B 2 63  ? -10.284 -30.294  33.844  1.00 83.61 63  B 1 
ATOM 2914 C CD2 . TYR B 2 63  ? -8.568  -29.159  35.132  1.00 83.78 63  B 1 
ATOM 2915 C CE1 . TYR B 2 63  ? -10.955 -30.627  35.018  1.00 83.36 63  B 1 
ATOM 2916 C CE2 . TYR B 2 63  ? -9.236  -29.494  36.326  1.00 82.61 63  B 1 
ATOM 2917 C CZ  . TYR B 2 63  ? -10.428 -30.225  36.259  1.00 89.71 63  B 1 
ATOM 2918 O OH  . TYR B 2 63  ? -11.083 -30.549  37.423  1.00 88.45 63  B 1 
ATOM 2919 N N   . THR B 2 64  ? -5.930  -29.023  30.563  1.00 93.27 64  B 1 
ATOM 2920 C CA  . THR B 2 64  ? -5.354  -28.681  29.249  1.00 92.80 64  B 1 
ATOM 2921 C C   . THR B 2 64  ? -4.636  -29.868  28.604  1.00 92.94 64  B 1 
ATOM 2922 O O   . THR B 2 64  ? -4.764  -30.085  27.400  1.00 91.75 64  B 1 
ATOM 2923 C CB  . THR B 2 64  ? -4.389  -27.487  29.311  1.00 92.14 64  B 1 
ATOM 2924 O OG1 . THR B 2 64  ? -3.351  -27.702  30.237  1.00 82.42 64  B 1 
ATOM 2925 C CG2 . THR B 2 64  ? -5.099  -26.201  29.736  1.00 81.85 64  B 1 
ATOM 2926 N N   . ASN B 2 65  ? -3.928  -30.678  29.396  1.00 92.80 65  B 1 
ATOM 2927 C CA  . ASN B 2 65  ? -3.296  -31.882  28.868  1.00 92.34 65  B 1 
ATOM 2928 C C   . ASN B 2 65  ? -4.330  -32.921  28.408  1.00 92.50 65  B 1 
ATOM 2929 O O   . ASN B 2 65  ? -4.144  -33.551  27.367  1.00 91.25 65  B 1 
ATOM 2930 C CB  . ASN B 2 65  ? -2.366  -32.483  29.928  1.00 91.84 65  B 1 
ATOM 2931 C CG  . ASN B 2 65  ? -1.069  -31.721  30.136  1.00 90.26 65  B 1 
ATOM 2932 O OD1 . ASN B 2 65  ? -0.711  -30.766  29.485  1.00 81.33 65  B 1 
ATOM 2933 N ND2 . ASN B 2 65  ? -0.264  -32.178  31.073  1.00 80.38 65  B 1 
ATOM 2934 N N   . ARG B 2 66  ? -5.431  -33.095  29.148  1.00 92.10 66  B 1 
ATOM 2935 C CA  . ARG B 2 66  ? -6.517  -34.001  28.751  1.00 92.28 66  B 1 
ATOM 2936 C C   . ARG B 2 66  ? -7.273  -33.468  27.533  1.00 92.41 66  B 1 
ATOM 2937 O O   . ARG B 2 66  ? -7.549  -34.245  26.628  1.00 91.79 66  B 1 
ATOM 2938 C CB  . ARG B 2 66  ? -7.439  -34.257  29.956  1.00 91.32 66  B 1 
ATOM 2939 C CG  . ARG B 2 66  ? -8.385  -35.435  29.679  1.00 89.38 66  B 1 
ATOM 2940 C CD  . ARG B 2 66  ? -9.190  -35.843  30.915  1.00 89.68 66  B 1 
ATOM 2941 N NE  . ARG B 2 66  ? -10.181 -34.835  31.284  1.00 87.02 66  B 1 
ATOM 2942 C CZ  . ARG B 2 66  ? -11.080 -34.912  32.236  1.00 88.68 66  B 1 
ATOM 2943 N NH1 . ARG B 2 66  ? -11.183 -35.963  33.006  1.00 79.67 66  B 1 
ATOM 2944 N NH2 . ARG B 2 66  ? -11.914 -33.932  32.442  1.00 81.17 66  B 1 
ATOM 2945 N N   . ALA B 2 67  ? -7.511  -32.165  27.464  1.00 93.12 67  B 1 
ATOM 2946 C CA  . ALA B 2 67  ? -8.092  -31.512  26.298  1.00 92.76 67  B 1 
ATOM 2947 C C   . ALA B 2 67  ? -7.263  -31.753  25.028  1.00 92.82 67  B 1 
ATOM 2948 O O   . ALA B 2 67  ? -7.815  -32.119  23.993  1.00 91.85 67  B 1 
ATOM 2949 C CB  . ALA B 2 67  ? -8.207  -30.007  26.586  1.00 92.53 67  B 1 
ATOM 2950 N N   . LEU B 2 68  ? -5.931  -31.670  25.122  1.00 92.81 68  B 1 
ATOM 2951 C CA  . LEU B 2 68  ? -5.054  -31.974  23.994  1.00 91.75 68  B 1 
ATOM 2952 C C   . LEU B 2 68  ? -5.156  -33.445  23.553  1.00 92.47 68  B 1 
ATOM 2953 O O   . LEU B 2 68  ? -5.117  -33.721  22.357  1.00 91.53 68  B 1 
ATOM 2954 C CB  . LEU B 2 68  ? -3.613  -31.582  24.355  1.00 90.81 68  B 1 
ATOM 2955 C CG  . LEU B 2 68  ? -2.609  -31.746  23.187  1.00 86.00 68  B 1 
ATOM 2956 C CD1 . LEU B 2 68  ? -2.955  -30.871  21.990  1.00 76.14 68  B 1 
ATOM 2957 C CD2 . LEU B 2 68  ? -1.206  -31.370  23.659  1.00 76.28 68  B 1 
ATOM 2958 N N   . CYS B 2 69  ? -5.319  -34.383  24.488  1.00 92.65 69  B 1 
ATOM 2959 C CA  . CYS B 2 69  ? -5.589  -35.776  24.137  1.00 92.49 69  B 1 
ATOM 2960 C C   . CYS B 2 69  ? -6.919  -35.907  23.374  1.00 92.73 69  B 1 
ATOM 2961 O O   . CYS B 2 69  ? -6.944  -36.529  22.319  1.00 91.62 69  B 1 
ATOM 2962 C CB  . CYS B 2 69  ? -5.613  -36.664  25.393  1.00 92.20 69  B 1 
ATOM 2963 S SG  . CYS B 2 69  ? -3.972  -36.729  26.178  1.00 88.20 69  B 1 
ATOM 2964 N N   . TYR B 2 70  ? -7.988  -35.276  23.879  1.00 93.45 70  B 1 
ATOM 2965 C CA  . TYR B 2 70  ? -9.291  -35.290  23.223  1.00 93.25 70  B 1 
ATOM 2966 C C   . TYR B 2 70  ? -9.263  -34.637  21.842  1.00 93.19 70  B 1 
ATOM 2967 O O   . TYR B 2 70  ? -9.825  -35.193  20.902  1.00 91.69 70  B 1 
ATOM 2968 C CB  . TYR B 2 70  ? -10.337 -34.628  24.122  1.00 93.20 70  B 1 
ATOM 2969 C CG  . TYR B 2 70  ? -10.724 -35.412  25.357  1.00 92.52 70  B 1 
ATOM 2970 C CD1 . TYR B 2 70  ? -10.944 -36.800  25.302  1.00 83.85 70  B 1 
ATOM 2971 C CD2 . TYR B 2 70  ? -10.932 -34.732  26.574  1.00 84.07 70  B 1 
ATOM 2972 C CE1 . TYR B 2 70  ? -11.355 -37.511  26.444  1.00 83.43 70  B 1 
ATOM 2973 C CE2 . TYR B 2 70  ? -11.350 -35.431  27.724  1.00 82.86 70  B 1 
ATOM 2974 C CZ  . TYR B 2 70  ? -11.562 -36.819  27.655  1.00 89.57 70  B 1 
ATOM 2975 O OH  . TYR B 2 70  ? -11.969 -37.502  28.768  1.00 87.97 70  B 1 
ATOM 2976 N N   . LEU B 2 71  ? -8.529  -33.531  21.663  1.00 92.46 71  B 1 
ATOM 2977 C CA  . LEU B 2 71  ? -8.283  -32.928  20.350  1.00 91.26 71  B 1 
ATOM 2978 C C   . LEU B 2 71  ? -7.637  -33.922  19.379  1.00 91.25 71  B 1 
ATOM 2979 O O   . LEU B 2 71  ? -8.100  -34.074  18.254  1.00 89.94 71  B 1 
ATOM 2980 C CB  . LEU B 2 71  ? -7.382  -31.689  20.513  1.00 90.80 71  B 1 
ATOM 2981 C CG  . LEU B 2 71  ? -8.173  -30.382  20.684  1.00 86.05 71  B 1 
ATOM 2982 C CD1 . LEU B 2 71  ? -7.245  -29.280  21.203  1.00 77.37 71  B 1 
ATOM 2983 C CD2 . LEU B 2 71  ? -8.764  -29.928  19.342  1.00 78.08 71  B 1 
ATOM 2984 N N   . LYS B 2 72  ? -6.597  -34.642  19.827  1.00 91.88 72  B 1 
ATOM 2985 C CA  . LYS B 2 72  ? -5.935  -35.665  18.997  1.00 90.27 72  B 1 
ATOM 2986 C C   . LYS B 2 72  ? -6.838  -36.865  18.691  1.00 90.85 72  B 1 
ATOM 2987 O O   . LYS B 2 72  ? -6.625  -37.530  17.679  1.00 88.72 72  B 1 
ATOM 2988 C CB  . LYS B 2 72  ? -4.633  -36.122  19.667  1.00 89.32 72  B 1 
ATOM 2989 C CG  . LYS B 2 72  ? -3.541  -35.046  19.738  1.00 85.60 72  B 1 
ATOM 2990 C CD  . LYS B 2 72  ? -3.072  -34.586  18.357  1.00 80.58 72  B 1 
ATOM 2991 C CE  . LYS B 2 72  ? -1.967  -33.535  18.505  1.00 75.85 72  B 1 
ATOM 2992 N NZ  . LYS B 2 72  ? -1.632  -32.912  17.207  1.00 68.25 72  B 1 
ATOM 2993 N N   . MET B 2 73  ? -7.817  -37.135  19.534  1.00 91.02 73  B 1 
ATOM 2994 C CA  . MET B 2 73  ? -8.837  -38.167  19.349  1.00 90.25 73  B 1 
ATOM 2995 C C   . MET B 2 73  ? -10.075 -37.670  18.581  1.00 90.36 73  B 1 
ATOM 2996 O O   . MET B 2 73  ? -11.029 -38.433  18.433  1.00 87.49 73  B 1 
ATOM 2997 C CB  . MET B 2 73  ? -9.258  -38.712  20.728  1.00 89.58 73  B 1 
ATOM 2998 C CG  . MET B 2 73  ? -8.134  -39.462  21.459  1.00 86.50 73  B 1 
ATOM 2999 S SD  . MET B 2 73  ? -8.449  -39.776  23.225  1.00 84.77 73  B 1 
ATOM 3000 C CE  . MET B 2 73  ? -9.932  -40.809  23.113  1.00 73.00 73  B 1 
ATOM 3001 N N   . GLN B 2 74  ? -10.088 -36.413  18.124  1.00 90.70 74  B 1 
ATOM 3002 C CA  . GLN B 2 74  ? -11.229 -35.743  17.486  1.00 90.21 74  B 1 
ATOM 3003 C C   . GLN B 2 74  ? -12.501 -35.716  18.362  1.00 91.26 74  B 1 
ATOM 3004 O O   . GLN B 2 74  ? -13.627 -35.713  17.866  1.00 88.02 74  B 1 
ATOM 3005 C CB  . GLN B 2 74  ? -11.480 -36.299  16.076  1.00 88.54 74  B 1 
ATOM 3006 C CG  . GLN B 2 74  ? -10.260 -36.151  15.153  1.00 84.01 74  B 1 
ATOM 3007 C CD  . GLN B 2 74  ? -10.544 -36.597  13.715  1.00 76.22 74  B 1 
ATOM 3008 O OE1 . GLN B 2 74  ? -11.503 -37.289  13.417  1.00 66.96 74  B 1 
ATOM 3009 N NE2 . GLN B 2 74  ? -9.709  -36.227  12.777  1.00 64.97 74  B 1 
ATOM 3010 N N   . GLN B 2 75  ? -12.329 -35.671  19.683  1.00 90.92 75  B 1 
ATOM 3011 C CA  . GLN B 2 75  ? -13.421 -35.565  20.655  1.00 91.13 75  B 1 
ATOM 3012 C C   . GLN B 2 75  ? -13.567 -34.101  21.106  1.00 91.95 75  B 1 
ATOM 3013 O O   . GLN B 2 75  ? -13.213 -33.731  22.226  1.00 89.54 75  B 1 
ATOM 3014 C CB  . GLN B 2 75  ? -13.202 -36.541  21.813  1.00 89.92 75  B 1 
ATOM 3015 C CG  . GLN B 2 75  ? -13.318 -38.001  21.356  1.00 86.12 75  B 1 
ATOM 3016 C CD  . GLN B 2 75  ? -13.244 -39.005  22.518  1.00 81.46 75  B 1 
ATOM 3017 O OE1 . GLN B 2 75  ? -12.846 -38.709  23.623  1.00 72.21 75  B 1 
ATOM 3018 N NE2 . GLN B 2 75  ? -13.644 -40.235  22.283  1.00 69.39 75  B 1 
ATOM 3019 N N   . HIS B 2 76  ? -14.087 -33.269  20.193  1.00 92.34 76  B 1 
ATOM 3020 C CA  . HIS B 2 76  ? -14.094 -31.815  20.351  1.00 91.73 76  B 1 
ATOM 3021 C C   . HIS B 2 76  ? -14.939 -31.333  21.536  1.00 92.60 76  B 1 
ATOM 3022 O O   . HIS B 2 76  ? -14.506 -30.441  22.255  1.00 90.59 76  B 1 
ATOM 3023 C CB  . HIS B 2 76  ? -14.548 -31.166  19.037  1.00 89.33 76  B 1 
ATOM 3024 C CG  . HIS B 2 76  ? -13.700 -31.578  17.872  1.00 87.16 76  B 1 
ATOM 3025 N ND1 . HIS B 2 76  ? -12.330 -31.396  17.759  1.00 72.82 76  B 1 
ATOM 3026 C CD2 . HIS B 2 76  ? -14.099 -32.288  16.764  1.00 73.00 76  B 1 
ATOM 3027 C CE1 . HIS B 2 76  ? -11.928 -31.984  16.607  1.00 73.95 76  B 1 
ATOM 3028 N NE2 . HIS B 2 76  ? -12.974 -32.539  15.986  1.00 75.01 76  B 1 
ATOM 3029 N N   . GLU B 2 77  ? -16.087 -31.965  21.812  1.00 91.52 77  B 1 
ATOM 3030 C CA  . GLU B 2 77  ? -16.937 -31.582  22.948  1.00 91.13 77  B 1 
ATOM 3031 C C   . GLU B 2 77  ? -16.241 -31.787  24.296  1.00 91.80 77  B 1 
ATOM 3032 O O   . GLU B 2 77  ? -16.268 -30.911  25.158  1.00 89.81 77  B 1 
ATOM 3033 C CB  . GLU B 2 77  ? -18.240 -32.379  22.944  1.00 89.69 77  B 1 
ATOM 3034 C CG  . GLU B 2 77  ? -19.182 -32.001  21.795  1.00 81.51 77  B 1 
ATOM 3035 C CD  . GLU B 2 77  ? -20.565 -32.638  21.947  1.00 73.22 77  B 1 
ATOM 3036 O OE1 . GLU B 2 77  ? -21.506 -32.149  21.281  1.00 63.66 77  B 1 
ATOM 3037 O OE2 . GLU B 2 77  ? -20.703 -33.597  22.751  1.00 63.89 77  B 1 
ATOM 3038 N N   . GLN B 2 78  ? -15.574 -32.932  24.484  1.00 92.17 78  B 1 
ATOM 3039 C CA  . GLN B 2 78  ? -14.837 -33.203  25.720  1.00 92.20 78  B 1 
ATOM 3040 C C   . GLN B 2 78  ? -13.621 -32.276  25.857  1.00 93.09 78  B 1 
ATOM 3041 O O   . GLN B 2 78  ? -13.337 -31.790  26.954  1.00 91.26 78  B 1 
ATOM 3042 C CB  . GLN B 2 78  ? -14.406 -34.669  25.785  1.00 91.50 78  B 1 
ATOM 3043 C CG  . GLN B 2 78  ? -15.581 -35.661  25.946  1.00 87.87 78  B 1 
ATOM 3044 C CD  . GLN B 2 78  ? -15.745 -36.625  24.771  1.00 81.73 78  B 1 
ATOM 3045 O OE1 . GLN B 2 78  ? -15.219 -36.450  23.703  1.00 70.70 78  B 1 
ATOM 3046 N NE2 . GLN B 2 78  ? -16.509 -37.677  24.946  1.00 67.65 78  B 1 
ATOM 3047 N N   . ALA B 2 79  ? -12.928 -32.007  24.758  1.00 92.58 79  B 1 
ATOM 3048 C CA  . ALA B 2 79  ? -11.820 -31.062  24.747  1.00 92.54 79  B 1 
ATOM 3049 C C   . ALA B 2 79  ? -12.284 -29.653  25.135  1.00 93.13 79  B 1 
ATOM 3050 O O   . ALA B 2 79  ? -11.652 -28.995  25.969  1.00 91.94 79  B 1 
ATOM 3051 C CB  . ALA B 2 79  ? -11.162 -31.078  23.358  1.00 92.08 79  B 1 
ATOM 3052 N N   . LEU B 2 80  ? -13.422 -29.194  24.594  1.00 93.00 80  B 1 
ATOM 3053 C CA  . LEU B 2 80  ? -14.003 -27.889  24.873  1.00 92.73 80  B 1 
ATOM 3054 C C   . LEU B 2 80  ? -14.429 -27.754  26.343  1.00 93.22 80  B 1 
ATOM 3055 O O   . LEU B 2 80  ? -14.144 -26.740  26.982  1.00 92.03 80  B 1 
ATOM 3056 C CB  . LEU B 2 80  ? -15.156 -27.670  23.870  1.00 91.22 80  B 1 
ATOM 3057 C CG  . LEU B 2 80  ? -15.752 -26.245  23.906  1.00 86.02 80  B 1 
ATOM 3058 C CD1 . LEU B 2 80  ? -16.022 -25.749  22.495  1.00 76.01 80  B 1 
ATOM 3059 C CD2 . LEU B 2 80  ? -17.065 -26.215  24.675  1.00 75.48 80  B 1 
ATOM 3060 N N   . ALA B 2 81  ? -15.033 -28.794  26.917  1.00 93.09 81  B 1 
ATOM 3061 C CA  . ALA B 2 81  ? -15.382 -28.829  28.337  1.00 93.15 81  B 1 
ATOM 3062 C C   . ALA B 2 81  ? -14.141 -28.726  29.244  1.00 93.57 81  B 1 
ATOM 3063 O O   . ALA B 2 81  ? -14.118 -27.936  30.189  1.00 92.21 81  B 1 
ATOM 3064 C CB  . ALA B 2 81  ? -16.182 -30.103  28.609  1.00 92.46 81  B 1 
ATOM 3065 N N   . ASP B 2 82  ? -13.074 -29.463  28.928  1.00 92.68 82  B 1 
ATOM 3066 C CA  . ASP B 2 82  ? -11.822 -29.410  29.680  1.00 93.04 82  B 1 
ATOM 3067 C C   . ASP B 2 82  ? -11.115 -28.054  29.545  1.00 93.51 82  B 1 
ATOM 3068 O O   . ASP B 2 82  ? -10.595 -27.536  30.537  1.00 92.12 82  B 1 
ATOM 3069 C CB  . ASP B 2 82  ? -10.896 -30.553  29.246  1.00 92.43 82  B 1 
ATOM 3070 C CG  . ASP B 2 82  ? -11.171 -31.890  29.942  1.00 91.16 82  B 1 
ATOM 3071 O OD1 . ASP B 2 82  ? -11.977 -31.965  30.890  1.00 83.50 82  B 1 
ATOM 3072 O OD2 . ASP B 2 82  ? -10.465 -32.876  29.632  1.00 83.72 82  B 1 
ATOM 3073 N N   . CYS B 2 83  ? -11.135 -27.437  28.367  1.00 93.14 83  B 1 
ATOM 3074 C CA  . CYS B 2 83  ? -10.586 -26.092  28.163  1.00 93.36 83  B 1 
ATOM 3075 C C   . CYS B 2 83  ? -11.340 -25.039  28.987  1.00 93.78 83  B 1 
ATOM 3076 O O   . CYS B 2 83  ? -10.700 -24.225  29.642  1.00 92.93 83  B 1 
ATOM 3077 C CB  . CYS B 2 83  ? -10.615 -25.731  26.672  1.00 93.14 83  B 1 
ATOM 3078 S SG  . CYS B 2 83  ? -9.391  -26.704  25.753  1.00 90.02 83  B 1 
ATOM 3079 N N   . ARG B 2 84  ? -12.671 -25.079  28.994  1.00 93.36 84  B 1 
ATOM 3080 C CA  . ARG B 2 84  ? -13.486 -24.166  29.823  1.00 92.46 84  B 1 
ATOM 3081 C C   . ARG B 2 84  ? -13.149 -24.326  31.302  1.00 92.62 84  B 1 
ATOM 3082 O O   . ARG B 2 84  ? -12.908 -23.326  31.976  1.00 91.55 84  B 1 
ATOM 3083 C CB  . ARG B 2 84  ? -14.983 -24.400  29.579  1.00 91.86 84  B 1 
ATOM 3084 C CG  . ARG B 2 84  ? -15.441 -23.776  28.252  1.00 85.61 84  B 1 
ATOM 3085 C CD  . ARG B 2 84  ? -16.952 -23.979  28.069  1.00 81.25 84  B 1 
ATOM 3086 N NE  . ARG B 2 84  ? -17.431 -23.344  26.833  1.00 74.18 84  B 1 
ATOM 3087 C CZ  . ARG B 2 84  ? -18.656 -23.417  26.327  1.00 66.82 84  B 1 
ATOM 3088 N NH1 . ARG B 2 84  ? -19.613 -24.080  26.928  1.00 59.93 84  B 1 
ATOM 3089 N NH2 . ARG B 2 84  ? -18.941 -22.824  25.210  1.00 61.41 84  B 1 
ATOM 3090 N N   . ARG B 2 85  ? -13.043 -25.572  31.800  1.00 92.19 85  B 1 
ATOM 3091 C CA  . ARG B 2 85  ? -12.687 -25.815  33.197  1.00 92.29 85  B 1 
ATOM 3092 C C   . ARG B 2 85  ? -11.264 -25.347  33.523  1.00 92.71 85  B 1 
ATOM 3093 O O   . ARG B 2 85  ? -11.035 -24.840  34.620  1.00 91.30 85  B 1 
ATOM 3094 C CB  . ARG B 2 85  ? -12.897 -27.302  33.522  1.00 91.63 85  B 1 
ATOM 3095 C CG  . ARG B 2 85  ? -12.735 -27.617  35.011  1.00 80.54 85  B 1 
ATOM 3096 C CD  . ARG B 2 85  ? -13.753 -26.844  35.872  1.00 78.93 85  B 1 
ATOM 3097 N NE  . ARG B 2 85  ? -13.592 -27.123  37.298  1.00 71.26 85  B 1 
ATOM 3098 C CZ  . ARG B 2 85  ? -14.092 -26.377  38.284  1.00 63.73 85  B 1 
ATOM 3099 N NH1 . ARG B 2 85  ? -14.844 -25.330  38.033  1.00 56.56 85  B 1 
ATOM 3100 N NH2 . ARG B 2 85  ? -13.837 -26.655  39.517  1.00 55.90 85  B 1 
ATOM 3101 N N   . ALA B 2 86  ? -10.318 -25.485  32.605  1.00 93.00 86  B 1 
ATOM 3102 C CA  . ALA B 2 86  ? -8.965  -24.954  32.773  1.00 92.85 86  B 1 
ATOM 3103 C C   . ALA B 2 86  ? -8.965  -23.421  32.879  1.00 93.01 86  B 1 
ATOM 3104 O O   . ALA B 2 86  ? -8.277  -22.877  33.735  1.00 91.77 86  B 1 
ATOM 3105 C CB  . ALA B 2 86  ? -8.081  -25.439  31.621  1.00 92.57 86  B 1 
ATOM 3106 N N   . LEU B 2 87  ? -9.769  -22.728  32.065  1.00 92.85 87  B 1 
ATOM 3107 C CA  . LEU B 2 87  ? -9.894  -21.271  32.088  1.00 92.45 87  B 1 
ATOM 3108 C C   . LEU B 2 87  ? -10.582 -20.748  33.361  1.00 92.44 87  B 1 
ATOM 3109 O O   . LEU B 2 87  ? -10.211 -19.686  33.856  1.00 90.68 87  B 1 
ATOM 3110 C CB  . LEU B 2 87  ? -10.667 -20.792  30.847  1.00 91.86 87  B 1 
ATOM 3111 C CG  . LEU B 2 87  ? -9.864  -20.909  29.541  1.00 89.42 87  B 1 
ATOM 3112 C CD1 . LEU B 2 87  ? -10.776 -20.615  28.350  1.00 81.64 87  B 1 
ATOM 3113 C CD2 . LEU B 2 87  ? -8.696  -19.920  29.509  1.00 82.38 87  B 1 
ATOM 3114 N N   . GLU B 2 88  ? -11.521 -21.498  33.934  1.00 93.14 88  B 1 
ATOM 3115 C CA  . GLU B 2 88  ? -12.089 -21.162  35.250  1.00 92.41 88  B 1 
ATOM 3116 C C   . GLU B 2 88  ? -11.045 -21.221  36.379  1.00 92.34 88  B 1 
ATOM 3117 O O   . GLU B 2 88  ? -11.202 -20.546  37.398  1.00 89.51 88  B 1 
ATOM 3118 C CB  . GLU B 2 88  ? -13.214 -22.148  35.601  1.00 91.79 88  B 1 
ATOM 3119 C CG  . GLU B 2 88  ? -14.504 -21.973  34.787  1.00 85.76 88  B 1 
ATOM 3120 C CD  . GLU B 2 88  ? -15.535 -23.089  35.077  1.00 82.03 88  B 1 
ATOM 3121 O OE1 . GLU B 2 88  ? -16.603 -23.089  34.432  1.00 73.20 88  B 1 
ATOM 3122 O OE2 . GLU B 2 88  ? -15.264 -23.960  35.935  1.00 75.48 88  B 1 
ATOM 3123 N N   . LEU B 2 89  ? -10.004 -22.036  36.230  1.00 92.24 89  B 1 
ATOM 3124 C CA  . LEU B 2 89  ? -8.918  -22.175  37.203  1.00 91.34 89  B 1 
ATOM 3125 C C   . LEU B 2 89  ? -7.761  -21.202  36.928  1.00 91.32 89  B 1 
ATOM 3126 O O   . LEU B 2 89  ? -7.117  -20.734  37.867  1.00 87.56 89  B 1 
ATOM 3127 C CB  . LEU B 2 89  ? -8.412  -23.629  37.186  1.00 90.63 89  B 1 
ATOM 3128 C CG  . LEU B 2 89  ? -9.426  -24.670  37.681  1.00 88.78 89  B 1 
ATOM 3129 C CD1 . LEU B 2 89  ? -8.890  -26.072  37.406  1.00 81.55 89  B 1 
ATOM 3130 C CD2 . LEU B 2 89  ? -9.687  -24.551  39.184  1.00 81.11 89  B 1 
ATOM 3131 N N   . ASP B 2 90  ? -7.484  -20.935  35.661  1.00 90.80 90  B 1 
ATOM 3132 C CA  . ASP B 2 90  ? -6.428  -20.033  35.189  1.00 90.79 90  B 1 
ATOM 3133 C C   . ASP B 2 90  ? -6.877  -19.328  33.900  1.00 91.04 90  B 1 
ATOM 3134 O O   . ASP B 2 90  ? -6.658  -19.812  32.784  1.00 88.13 90  B 1 
ATOM 3135 C CB  . ASP B 2 90  ? -5.129  -20.824  34.999  1.00 89.13 90  B 1 
ATOM 3136 C CG  . ASP B 2 90  ? -3.966  -19.968  34.483  1.00 87.06 90  B 1 
ATOM 3137 O OD1 . ASP B 2 90  ? -4.106  -18.721  34.429  1.00 79.07 90  B 1 
ATOM 3138 O OD2 . ASP B 2 90  ? -2.942  -20.575  34.099  1.00 78.82 90  B 1 
ATOM 3139 N N   . GLY B 2 91  ? -7.501  -18.154  34.055  1.00 90.77 91  B 1 
ATOM 3140 C CA  . GLY B 2 91  ? -8.003  -17.349  32.946  1.00 89.64 91  B 1 
ATOM 3141 C C   . GLY B 2 91  ? -6.917  -16.800  32.015  1.00 90.51 91  B 1 
ATOM 3142 O O   . GLY B 2 91  ? -7.219  -16.402  30.890  1.00 87.76 91  B 1 
ATOM 3143 N N   . GLN B 2 92  ? -5.647  -16.809  32.441  1.00 89.17 92  B 1 
ATOM 3144 C CA  . GLN B 2 92  ? -4.493  -16.376  31.646  1.00 88.54 92  B 1 
ATOM 3145 C C   . GLN B 2 92  ? -3.722  -17.549  31.009  1.00 89.84 92  B 1 
ATOM 3146 O O   . GLN B 2 92  ? -2.648  -17.369  30.454  1.00 86.86 92  B 1 
ATOM 3147 C CB  . GLN B 2 92  ? -3.574  -15.482  32.489  1.00 86.25 92  B 1 
ATOM 3148 C CG  . GLN B 2 92  ? -4.276  -14.184  32.938  1.00 81.75 92  B 1 
ATOM 3149 C CD  . GLN B 2 92  ? -3.298  -13.135  33.461  1.00 74.51 92  B 1 
ATOM 3150 O OE1 . GLN B 2 92  ? -2.141  -13.398  33.748  1.00 64.23 92  B 1 
ATOM 3151 N NE2 . GLN B 2 92  ? -3.726  -11.901  33.587  1.00 63.15 92  B 1 
ATOM 3152 N N   . SER B 2 93  ? -4.264  -18.771  31.063  1.00 90.54 93  B 1 
ATOM 3153 C CA  . SER B 2 93  ? -3.629  -19.941  30.470  1.00 91.57 93  B 1 
ATOM 3154 C C   . SER B 2 93  ? -3.606  -19.846  28.943  1.00 92.28 93  B 1 
ATOM 3155 O O   . SER B 2 93  ? -4.595  -20.113  28.260  1.00 91.17 93  B 1 
ATOM 3156 C CB  . SER B 2 93  ? -4.327  -21.221  30.926  1.00 91.15 93  B 1 
ATOM 3157 O OG  . SER B 2 93  ? -3.656  -22.359  30.406  1.00 86.76 93  B 1 
ATOM 3158 N N   . VAL B 2 94  ? -2.420  -19.554  28.389  1.00 91.81 94  B 1 
ATOM 3159 C CA  . VAL B 2 94  ? -2.190  -19.527  26.938  1.00 91.64 94  B 1 
ATOM 3160 C C   . VAL B 2 94  ? -2.636  -20.835  26.282  1.00 92.18 94  B 1 
ATOM 3161 O O   . VAL B 2 94  ? -3.309  -20.818  25.252  1.00 91.68 94  B 1 
ATOM 3162 C CB  . VAL B 2 94  ? -0.704  -19.281  26.626  1.00 90.66 94  B 1 
ATOM 3163 C CG1 . VAL B 2 94  ? -0.418  -19.303  25.120  1.00 83.27 94  B 1 
ATOM 3164 C CG2 . VAL B 2 94  ? -0.228  -17.932  27.167  1.00 82.02 94  B 1 
ATOM 3165 N N   . LYS B 2 95  ? -2.291  -21.986  26.902  1.00 91.89 95  B 1 
ATOM 3166 C CA  . LYS B 2 95  ? -2.654  -23.303  26.369  1.00 91.45 95  B 1 
ATOM 3167 C C   . LYS B 2 95  ? -4.163  -23.530  26.376  1.00 91.99 95  B 1 
ATOM 3168 O O   . LYS B 2 95  ? -4.677  -24.118  25.432  1.00 91.10 95  B 1 
ATOM 3169 C CB  . LYS B 2 95  ? -1.953  -24.422  27.149  1.00 90.21 95  B 1 
ATOM 3170 C CG  . LYS B 2 95  ? -0.442  -24.429  26.902  1.00 85.94 95  B 1 
ATOM 3171 C CD  . LYS B 2 95  ? 0.196   -25.623  27.610  1.00 81.35 95  B 1 
ATOM 3172 C CE  . LYS B 2 95  ? 1.702   -25.635  27.342  1.00 73.36 95  B 1 
ATOM 3173 N NZ  . LYS B 2 95  ? 2.364   -26.768  28.010  1.00 65.06 95  B 1 
ATOM 3174 N N   . ALA B 2 96  ? -4.868  -23.068  27.405  1.00 92.65 96  B 1 
ATOM 3175 C CA  . ALA B 2 96  ? -6.314  -23.212  27.483  1.00 93.15 96  B 1 
ATOM 3176 C C   . ALA B 2 96  ? -7.008  -22.415  26.374  1.00 93.65 96  B 1 
ATOM 3177 O O   . ALA B 2 96  ? -7.821  -22.984  25.649  1.00 92.63 96  B 1 
ATOM 3178 C CB  . ALA B 2 96  ? -6.791  -22.813  28.881  1.00 93.03 96  B 1 
ATOM 3179 N N   . HIS B 2 97  ? -6.620  -21.155  26.164  1.00 93.95 97  B 1 
ATOM 3180 C CA  . HIS B 2 97  ? -7.131  -20.354  25.048  1.00 93.54 97  B 1 
ATOM 3181 C C   . HIS B 2 97  ? -6.749  -20.938  23.686  1.00 93.53 97  B 1 
ATOM 3182 O O   . HIS B 2 97  ? -7.589  -21.004  22.796  1.00 92.69 97  B 1 
ATOM 3183 C CB  . HIS B 2 97  ? -6.629  -18.910  25.166  1.00 93.07 97  B 1 
ATOM 3184 C CG  . HIS B 2 97  ? -7.361  -18.106  26.197  1.00 91.97 97  B 1 
ATOM 3185 N ND1 . HIS B 2 97  ? -8.676  -17.677  26.101  1.00 79.51 97  B 1 
ATOM 3186 C CD2 . HIS B 2 97  ? -6.871  -17.641  27.390  1.00 79.70 97  B 1 
ATOM 3187 C CE1 . HIS B 2 97  ? -8.956  -16.971  27.208  1.00 82.29 97  B 1 
ATOM 3188 N NE2 . HIS B 2 97  ? -7.887  -16.928  28.009  1.00 84.00 97  B 1 
ATOM 3189 N N   . PHE B 2 98  ? -5.514  -21.417  23.526  1.00 93.67 98  B 1 
ATOM 3190 C CA  . PHE B 2 98  ? -5.056  -22.021  22.276  1.00 93.20 98  B 1 
ATOM 3191 C C   . PHE B 2 98  ? -5.843  -23.286  21.920  1.00 93.72 98  B 1 
ATOM 3192 O O   . PHE B 2 98  ? -6.363  -23.400  20.813  1.00 93.10 98  B 1 
ATOM 3193 C CB  . PHE B 2 98  ? -3.548  -22.297  22.371  1.00 92.27 98  B 1 
ATOM 3194 C CG  . PHE B 2 98  ? -2.933  -22.910  21.119  1.00 91.11 98  B 1 
ATOM 3195 C CD1 . PHE B 2 98  ? -1.989  -23.950  21.238  1.00 81.71 98  B 1 
ATOM 3196 C CD2 . PHE B 2 98  ? -3.275  -22.442  19.843  1.00 81.18 98  B 1 
ATOM 3197 C CE1 . PHE B 2 98  ? -1.401  -24.518  20.094  1.00 81.03 98  B 1 
ATOM 3198 C CE2 . PHE B 2 98  ? -2.706  -23.018  18.690  1.00 79.47 98  B 1 
ATOM 3199 C CZ  . PHE B 2 98  ? -1.771  -24.047  18.820  1.00 84.64 98  B 1 
ATOM 3200 N N   . PHE B 2 99  ? -5.983  -24.213  22.858  1.00 93.48 99  B 1 
ATOM 3201 C CA  . PHE B 2 99  ? -6.721  -25.455  22.619  1.00 93.36 99  B 1 
ATOM 3202 C C   . PHE B 2 99  ? -8.228  -25.217  22.493  1.00 93.86 99  B 1 
ATOM 3203 O O   . PHE B 2 99  ? -8.870  -25.886  21.684  1.00 92.84 99  B 1 
ATOM 3204 C CB  . PHE B 2 99  ? -6.406  -26.481  23.716  1.00 92.73 99  B 1 
ATOM 3205 C CG  . PHE B 2 99  ? -4.951  -26.892  23.859  1.00 92.11 99  B 1 
ATOM 3206 C CD1 . PHE B 2 99  ? -4.056  -26.855  22.772  1.00 83.12 99  B 1 
ATOM 3207 C CD2 . PHE B 2 99  ? -4.483  -27.342  25.110  1.00 82.67 99  B 1 
ATOM 3208 C CE1 . PHE B 2 99  ? -2.708  -27.237  22.932  1.00 82.16 99  B 1 
ATOM 3209 C CE2 . PHE B 2 99  ? -3.148  -27.726  25.275  1.00 81.36 99  B 1 
ATOM 3210 C CZ  . PHE B 2 99  ? -2.261  -27.670  24.190  1.00 87.04 99  B 1 
ATOM 3211 N N   . LEU B 2 100 ? -8.778  -24.247  23.216  1.00 93.46 100 B 1 
ATOM 3212 C CA  . LEU B 2 100 ? -10.173 -23.842  23.054  1.00 93.56 100 B 1 
ATOM 3213 C C   . LEU B 2 100 ? -10.426 -23.326  21.631  1.00 93.83 100 B 1 
ATOM 3214 O O   . LEU B 2 100 ? -11.339 -23.802  20.967  1.00 93.14 100 B 1 
ATOM 3215 C CB  . LEU B 2 100 ? -10.533 -22.798  24.118  1.00 93.04 100 B 1 
ATOM 3216 C CG  . LEU B 2 100 ? -11.998 -22.313  24.071  1.00 90.53 100 B 1 
ATOM 3217 C CD1 . LEU B 2 100 ? -12.992 -23.449  24.269  1.00 82.03 100 B 1 
ATOM 3218 C CD2 . LEU B 2 100 ? -12.228 -21.285  25.182  1.00 81.80 100 B 1 
ATOM 3219 N N   . GLY B 2 101 ? -9.576  -22.431  21.153  1.00 93.84 101 B 1 
ATOM 3220 C CA  . GLY B 2 101 ? -9.653  -21.937  19.781  1.00 93.21 101 B 1 
ATOM 3221 C C   . GLY B 2 101 ? -9.510  -23.049  18.736  1.00 93.47 101 B 1 
ATOM 3222 O O   . GLY B 2 101 ? -10.238 -23.063  17.755  1.00 92.48 101 B 1 
ATOM 3223 N N   . GLN B 2 102 ? -8.629  -24.030  18.963  1.00 93.22 102 B 1 
ATOM 3224 C CA  . GLN B 2 102 ? -8.524  -25.206  18.090  1.00 92.20 102 B 1 
ATOM 3225 C C   . GLN B 2 102 ? -9.795  -26.061  18.099  1.00 92.23 102 B 1 
ATOM 3226 O O   . GLN B 2 102 ? -10.228 -26.492  17.037  1.00 91.06 102 B 1 
ATOM 3227 C CB  . GLN B 2 102 ? -7.314  -26.062  18.474  1.00 91.53 102 B 1 
ATOM 3228 C CG  . GLN B 2 102 ? -5.975  -25.416  18.071  1.00 86.07 102 B 1 
ATOM 3229 C CD  . GLN B 2 102 ? -4.788  -26.351  18.303  1.00 81.96 102 B 1 
ATOM 3230 O OE1 . GLN B 2 102 ? -4.731  -27.140  19.228  1.00 71.78 102 B 1 
ATOM 3231 N NE2 . GLN B 2 102 ? -3.796  -26.318  17.450  1.00 69.22 102 B 1 
ATOM 3232 N N   . CYS B 2 103 ? -10.428 -26.281  19.262  1.00 92.92 103 B 1 
ATOM 3233 C CA  . CYS B 2 103 ? -11.704 -26.983  19.331  1.00 92.64 103 B 1 
ATOM 3234 C C   . CYS B 2 103 ? -12.796 -26.238  18.546  1.00 92.98 103 B 1 
ATOM 3235 O O   . CYS B 2 103 ? -13.480 -26.839  17.719  1.00 91.28 103 B 1 
ATOM 3236 C CB  . CYS B 2 103 ? -12.165 -27.145  20.789  1.00 91.47 103 B 1 
ATOM 3237 S SG  . CYS B 2 103 ? -11.038 -28.179  21.748  1.00 83.09 103 B 1 
ATOM 3238 N N   . GLN B 2 104 ? -12.909 -24.939  18.776  1.00 93.42 104 B 1 
ATOM 3239 C CA  . GLN B 2 104 ? -13.904 -24.090  18.112  1.00 93.03 104 B 1 
ATOM 3240 C C   . GLN B 2 104 ? -13.689 -24.022  16.600  1.00 92.45 104 B 1 
ATOM 3241 O O   . GLN B 2 104 ? -14.654 -23.956  15.847  1.00 90.81 104 B 1 
ATOM 3242 C CB  . GLN B 2 104 ? -13.842 -22.690  18.726  1.00 93.08 104 B 1 
ATOM 3243 C CG  . GLN B 2 104 ? -14.403 -22.659  20.156  1.00 92.24 104 B 1 
ATOM 3244 C CD  . GLN B 2 104 ? -14.152 -21.318  20.850  1.00 92.03 104 B 1 
ATOM 3245 O OE1 . GLN B 2 104 ? -13.102 -20.703  20.717  1.00 84.51 104 B 1 
ATOM 3246 N NE2 . GLN B 2 104 ? -15.101 -20.845  21.633  1.00 82.58 104 B 1 
ATOM 3247 N N   . LEU B 2 105 ? -12.433 -24.085  16.141  1.00 92.98 105 B 1 
ATOM 3248 C CA  . LEU B 2 105 ? -12.107 -24.150  14.721  1.00 91.87 105 B 1 
ATOM 3249 C C   . LEU B 2 105 ? -12.643 -25.429  14.069  1.00 91.66 105 B 1 
ATOM 3250 O O   . LEU B 2 105 ? -13.249 -25.356  13.006  1.00 89.89 105 B 1 
ATOM 3251 C CB  . LEU B 2 105 ? -10.583 -24.031  14.551  1.00 90.29 105 B 1 
ATOM 3252 C CG  . LEU B 2 105 ? -10.118 -24.078  13.085  1.00 84.38 105 B 1 
ATOM 3253 C CD1 . LEU B 2 105 ? -10.699 -22.924  12.272  1.00 76.34 105 B 1 
ATOM 3254 C CD2 . LEU B 2 105 ? -8.589  -23.975  13.027  1.00 76.59 105 B 1 
ATOM 3255 N N   . GLU B 2 106 ? -12.435 -26.577  14.707  1.00 91.44 106 B 1 
ATOM 3256 C CA  . GLU B 2 106 ? -12.928 -27.862  14.206  1.00 90.04 106 B 1 
ATOM 3257 C C   . GLU B 2 106 ? -14.456 -28.001  14.319  1.00 90.29 106 B 1 
ATOM 3258 O O   . GLU B 2 106 ? -15.063 -28.735  13.553  1.00 87.54 106 B 1 
ATOM 3259 C CB  . GLU B 2 106 ? -12.206 -29.006  14.935  1.00 88.80 106 B 1 
ATOM 3260 C CG  . GLU B 2 106 ? -10.691 -29.066  14.667  1.00 83.01 106 B 1 
ATOM 3261 C CD  . GLU B 2 106 ? -10.338 -29.283  13.179  1.00 77.36 106 B 1 
ATOM 3262 O OE1 . GLU B 2 106 ? -9.535  -28.495  12.624  1.00 67.71 106 B 1 
ATOM 3263 O OE2 . GLU B 2 106 ? -10.880 -30.222  12.575  1.00 68.04 106 B 1 
ATOM 3264 N N   . MET B 2 107 ? -15.085 -27.237  15.220  1.00 90.25 107 B 1 
ATOM 3265 C CA  . MET B 2 107 ? -16.541 -27.105  15.352  1.00 89.79 107 B 1 
ATOM 3266 C C   . MET B 2 107 ? -17.140 -26.007  14.456  1.00 89.74 107 B 1 
ATOM 3267 O O   . MET B 2 107 ? -18.287 -25.620  14.647  1.00 86.67 107 B 1 
ATOM 3268 C CB  . MET B 2 107 ? -16.905 -26.860  16.826  1.00 89.10 107 B 1 
ATOM 3269 C CG  . MET B 2 107 ? -16.552 -28.032  17.740  1.00 85.70 107 B 1 
ATOM 3270 S SD  . MET B 2 107 ? -16.882 -27.720  19.504  1.00 82.14 107 B 1 
ATOM 3271 C CE  . MET B 2 107 ? -18.700 -27.781  19.484  1.00 70.08 107 B 1 
ATOM 3272 N N   . GLU B 2 108 ? -16.350 -25.463  13.526  1.00 89.79 108 B 1 
ATOM 3273 C CA  . GLU B 2 108 ? -16.747 -24.402  12.577  1.00 89.64 108 B 1 
ATOM 3274 C C   . GLU B 2 108 ? -17.208 -23.072  13.222  1.00 90.34 108 B 1 
ATOM 3275 O O   . GLU B 2 108 ? -17.732 -22.187  12.545  1.00 86.98 108 B 1 
ATOM 3276 C CB  . GLU B 2 108 ? -17.741 -24.937  11.537  1.00 87.71 108 B 1 
ATOM 3277 C CG  . GLU B 2 108 ? -17.224 -26.197  10.808  1.00 85.45 108 B 1 
ATOM 3278 C CD  . GLU B 2 108 ? -18.160 -26.672  9.685   1.00 81.63 108 B 1 
ATOM 3279 O OE1 . GLU B 2 108 ? -17.710 -27.577  8.941   1.00 73.68 108 B 1 
ATOM 3280 O OE2 . GLU B 2 108 ? -19.274 -26.137  9.550   1.00 75.33 108 B 1 
ATOM 3281 N N   . SER B 2 109 ? -16.956 -22.893  14.527  1.00 90.80 109 B 1 
ATOM 3282 C CA  . SER B 2 109 ? -17.215 -21.640  15.244  1.00 90.94 109 B 1 
ATOM 3283 C C   . SER B 2 109 ? -16.077 -20.647  15.007  1.00 91.74 109 B 1 
ATOM 3284 O O   . SER B 2 109 ? -15.312 -20.302  15.914  1.00 90.13 109 B 1 
ATOM 3285 C CB  . SER B 2 109 ? -17.447 -21.909  16.739  1.00 90.07 109 B 1 
ATOM 3286 O OG  . SER B 2 109 ? -18.569 -22.739  16.925  1.00 79.73 109 B 1 
ATOM 3287 N N   . TYR B 2 110 ? -15.932 -20.206  13.760  1.00 91.49 110 B 1 
ATOM 3288 C CA  . TYR B 2 110 ? -14.745 -19.472  13.308  1.00 91.83 110 B 1 
ATOM 3289 C C   . TYR B 2 110 ? -14.485 -18.165  14.060  1.00 92.21 110 B 1 
ATOM 3290 O O   . TYR B 2 110 ? -13.340 -17.884  14.398  1.00 91.05 110 B 1 
ATOM 3291 C CB  . TYR B 2 110 ? -14.857 -19.193  11.801  1.00 90.80 110 B 1 
ATOM 3292 C CG  . TYR B 2 110 ? -14.955 -20.437  10.945  1.00 90.41 110 B 1 
ATOM 3293 C CD1 . TYR B 2 110 ? -13.915 -21.387  10.962  1.00 84.54 110 B 1 
ATOM 3294 C CD2 . TYR B 2 110 ? -16.089 -20.663  10.144  1.00 84.14 110 B 1 
ATOM 3295 C CE1 . TYR B 2 110 ? -14.011 -22.564  10.190  1.00 82.75 110 B 1 
ATOM 3296 C CE2 . TYR B 2 110 ? -16.194 -21.830  9.372   1.00 82.08 110 B 1 
ATOM 3297 C CZ  . TYR B 2 110 ? -15.157 -22.789  9.409   1.00 86.02 110 B 1 
ATOM 3298 O OH  . TYR B 2 110 ? -15.257 -23.942  8.669   1.00 83.76 110 B 1 
ATOM 3299 N N   . ASP B 2 111 ? -15.521 -17.375  14.345  1.00 90.71 111 B 1 
ATOM 3300 C CA  . ASP B 2 111 ? -15.357 -16.093  15.038  1.00 89.69 111 B 1 
ATOM 3301 C C   . ASP B 2 111 ? -14.848 -16.289  16.475  1.00 90.21 111 B 1 
ATOM 3302 O O   . ASP B 2 111 ? -13.895 -15.632  16.898  1.00 89.12 111 B 1 
ATOM 3303 C CB  . ASP B 2 111 ? -16.676 -15.297  15.005  1.00 87.95 111 B 1 
ATOM 3304 C CG  . ASP B 2 111 ? -17.023 -14.805  13.594  1.00 84.14 111 B 1 
ATOM 3305 O OD1 . ASP B 2 111 ? -16.154 -14.161  12.959  1.00 77.74 111 B 1 
ATOM 3306 O OD2 . ASP B 2 111 ? -18.142 -15.066  13.116  1.00 76.32 111 B 1 
ATOM 3307 N N   . GLU B 2 112 ? -15.412 -17.260  17.217  1.00 91.11 112 B 1 
ATOM 3308 C CA  . GLU B 2 112 ? -14.961 -17.604  18.567  1.00 91.47 112 B 1 
ATOM 3309 C C   . GLU B 2 112 ? -13.558 -18.228  18.556  1.00 92.12 112 B 1 
ATOM 3310 O O   . GLU B 2 112 ? -12.736 -17.931  19.427  1.00 90.93 112 B 1 
ATOM 3311 C CB  . GLU B 2 112 ? -15.927 -18.588  19.223  1.00 90.82 112 B 1 
ATOM 3312 C CG  . GLU B 2 112 ? -17.352 -18.038  19.445  1.00 85.19 112 B 1 
ATOM 3313 C CD  . GLU B 2 112 ? -18.223 -19.002  20.274  1.00 79.01 112 B 1 
ATOM 3314 O OE1 . GLU B 2 112 ? -19.306 -18.554  20.724  1.00 68.12 112 B 1 
ATOM 3315 O OE2 . GLU B 2 112 ? -17.811 -20.157  20.505  1.00 68.70 112 B 1 
ATOM 3316 N N   . ALA B 2 113 ? -13.257 -19.055  17.546  1.00 92.33 113 B 1 
ATOM 3317 C CA  . ALA B 2 113 ? -11.937 -19.647  17.380  1.00 92.42 113 B 1 
ATOM 3318 C C   . ALA B 2 113 ? -10.867 -18.566  17.175  1.00 92.79 113 B 1 
ATOM 3319 O O   . ALA B 2 113 ? -9.858  -18.559  17.884  1.00 91.96 113 B 1 
ATOM 3320 C CB  . ALA B 2 113 ? -11.962 -20.632  16.199  1.00 92.08 113 B 1 
ATOM 3321 N N   . ILE B 2 114 ? -11.119 -17.630  16.281  1.00 91.87 114 B 1 
ATOM 3322 C CA  . ILE B 2 114 ? -10.205 -16.515  16.010  1.00 90.40 114 B 1 
ATOM 3323 C C   . ILE B 2 114 ? -10.008 -15.666  17.269  1.00 90.28 114 B 1 
ATOM 3324 O O   . ILE B 2 114 ? -8.866  -15.364  17.605  1.00 89.66 114 B 1 
ATOM 3325 C CB  . ILE B 2 114 ? -10.698 -15.676  14.806  1.00 89.16 114 B 1 
ATOM 3326 C CG1 . ILE B 2 114 ? -10.557 -16.493  13.506  1.00 86.41 114 B 1 
ATOM 3327 C CG2 . ILE B 2 114 ? -9.908  -14.359  14.673  1.00 85.42 114 B 1 
ATOM 3328 C CD1 . ILE B 2 114 ? -11.369 -15.929  12.328  1.00 79.37 114 B 1 
ATOM 3329 N N   . ALA B 2 115 ? -11.081 -15.329  17.990  1.00 91.25 115 B 1 
ATOM 3330 C CA  . ALA B 2 115 ? -10.988 -14.551  19.219  1.00 90.02 115 B 1 
ATOM 3331 C C   . ALA B 2 115 ? -10.110 -15.242  20.283  1.00 90.55 115 B 1 
ATOM 3332 O O   . ALA B 2 115 ? -9.217  -14.614  20.855  1.00 89.91 115 B 1 
ATOM 3333 C CB  . ALA B 2 115 ? -12.409 -14.300  19.744  1.00 89.08 115 B 1 
ATOM 3334 N N   . ASN B 2 116 ? -10.298 -16.552  20.512  1.00 91.37 116 B 1 
ATOM 3335 C CA  . ASN B 2 116 ? -9.497  -17.301  21.480  1.00 91.96 116 B 1 
ATOM 3336 C C   . ASN B 2 116 ? -8.041  -17.486  21.040  1.00 92.17 116 B 1 
ATOM 3337 O O   . ASN B 2 116 ? -7.135  -17.377  21.867  1.00 91.11 116 B 1 
ATOM 3338 C CB  . ASN B 2 116 ? -10.171 -18.652  21.755  1.00 92.13 116 B 1 
ATOM 3339 C CG  . ASN B 2 116 ? -11.275 -18.512  22.778  1.00 91.08 116 B 1 
ATOM 3340 O OD1 . ASN B 2 116 ? -11.048 -18.137  23.921  1.00 81.73 116 B 1 
ATOM 3341 N ND2 . ASN B 2 116 ? -12.500 -18.826  22.413  1.00 79.92 116 B 1 
ATOM 3342 N N   . LEU B 2 117 ? -7.784  -17.726  19.752  1.00 91.74 117 B 1 
ATOM 3343 C CA  . LEU B 2 117 ? -6.425  -17.831  19.221  1.00 91.09 117 B 1 
ATOM 3344 C C   . LEU B 2 117 ? -5.686  -16.489  19.278  1.00 90.49 117 B 1 
ATOM 3345 O O   . LEU B 2 117 ? -4.510  -16.455  19.632  1.00 89.29 117 B 1 
ATOM 3346 C CB  . LEU B 2 117 ? -6.473  -18.370  17.783  1.00 91.44 117 B 1 
ATOM 3347 C CG  . LEU B 2 117 ? -6.924  -19.843  17.657  1.00 90.69 117 B 1 
ATOM 3348 C CD1 . LEU B 2 117 ? -7.132  -20.177  16.181  1.00 83.55 117 B 1 
ATOM 3349 C CD2 . LEU B 2 117 ? -5.903  -20.817  18.232  1.00 83.24 117 B 1 
ATOM 3350 N N   . GLN B 2 118 ? -6.379  -15.391  18.991  1.00 89.81 118 B 1 
ATOM 3351 C CA  . GLN B 2 118 ? -5.841  -14.035  19.138  1.00 87.24 118 B 1 
ATOM 3352 C C   . GLN B 2 118 ? -5.475  -13.767  20.599  1.00 86.58 118 B 1 
ATOM 3353 O O   . GLN B 2 118 ? -4.377  -13.300  20.893  1.00 85.40 118 B 1 
ATOM 3354 C CB  . GLN B 2 118 ? -6.877  -13.020  18.625  1.00 85.69 118 B 1 
ATOM 3355 C CG  . GLN B 2 118 ? -6.265  -11.634  18.351  1.00 77.23 118 B 1 
ATOM 3356 C CD  . GLN B 2 118 ? -5.546  -11.547  16.991  1.00 71.73 118 B 1 
ATOM 3357 O OE1 . GLN B 2 118 ? -5.924  -12.166  16.011  1.00 64.59 118 B 1 
ATOM 3358 N NE2 . GLN B 2 118 ? -4.496  -10.766  16.890  1.00 60.98 118 B 1 
ATOM 3359 N N   . ARG B 2 119 ? -6.357  -14.143  21.533  1.00 88.53 119 B 1 
ATOM 3360 C CA  . ARG B 2 119 ? -6.114  -14.012  22.968  1.00 88.45 119 B 1 
ATOM 3361 C C   . ARG B 2 119 ? -4.917  -14.847  23.417  1.00 89.08 119 B 1 
ATOM 3362 O O   . ARG B 2 119 ? -4.068  -14.349  24.147  1.00 87.88 119 B 1 
ATOM 3363 C CB  . ARG B 2 119 ? -7.402  -14.398  23.715  1.00 87.85 119 B 1 
ATOM 3364 C CG  . ARG B 2 119 ? -7.330  -14.148  25.220  1.00 79.44 119 B 1 
ATOM 3365 C CD  . ARG B 2 119 ? -6.983  -12.674  25.510  1.00 75.66 119 B 1 
ATOM 3366 N NE  . ARG B 2 119 ? -7.366  -12.311  26.870  1.00 67.78 119 B 1 
ATOM 3367 C CZ  . ARG B 2 119 ? -7.281  -11.111  27.388  1.00 61.14 119 B 1 
ATOM 3368 N NH1 . ARG B 2 119 ? -6.650  -10.127  26.805  1.00 54.66 119 B 1 
ATOM 3369 N NH2 . ARG B 2 119 ? -7.870  -10.876  28.497  1.00 53.49 119 B 1 
ATOM 3370 N N   . ALA B 2 120 ? -4.810  -16.090  22.948  1.00 89.86 120 B 1 
ATOM 3371 C CA  . ALA B 2 120 ? -3.657  -16.948  23.222  1.00 90.00 120 B 1 
ATOM 3372 C C   . ALA B 2 120 ? -2.351  -16.316  22.710  1.00 89.61 120 B 1 
ATOM 3373 O O   . ALA B 2 120 ? -1.342  -16.355  23.406  1.00 88.38 120 B 1 
ATOM 3374 C CB  . ALA B 2 120 ? -3.894  -18.323  22.579  1.00 90.93 120 B 1 
ATOM 3375 N N   . TYR B 2 121 ? -2.372  -15.703  21.525  1.00 88.59 121 B 1 
ATOM 3376 C CA  . TYR B 2 121 ? -1.213  -15.017  20.962  1.00 85.93 121 B 1 
ATOM 3377 C C   . TYR B 2 121 ? -0.804  -13.799  21.795  1.00 85.04 121 B 1 
ATOM 3378 O O   . TYR B 2 121 ? 0.372   -13.662  22.143  1.00 83.73 121 B 1 
ATOM 3379 C CB  . TYR B 2 121 ? -1.507  -14.621  19.512  1.00 84.38 121 B 1 
ATOM 3380 C CG  . TYR B 2 121 ? -0.339  -13.927  18.837  1.00 82.00 121 B 1 
ATOM 3381 C CD1 . TYR B 2 121 ? -0.328  -12.531  18.679  1.00 73.79 121 B 1 
ATOM 3382 C CD2 . TYR B 2 121 ? 0.766   -14.688  18.406  1.00 72.81 121 B 1 
ATOM 3383 C CE1 . TYR B 2 121 ? 0.772   -11.886  18.068  1.00 70.26 121 B 1 
ATOM 3384 C CE2 . TYR B 2 121 ? 1.871   -14.053  17.796  1.00 68.92 121 B 1 
ATOM 3385 C CZ  . TYR B 2 121 ? 1.866   -12.660  17.632  1.00 72.12 121 B 1 
ATOM 3386 O OH  . TYR B 2 121 ? 2.942   -12.043  17.031  1.00 71.53 121 B 1 
ATOM 3387 N N   . SER B 2 122 ? -1.759  -12.954  22.180  1.00 85.63 122 B 1 
ATOM 3388 C CA  . SER B 2 122 ? -1.502  -11.784  23.029  1.00 83.44 122 B 1 
ATOM 3389 C C   . SER B 2 122 ? -0.942  -12.195  24.392  1.00 83.74 122 B 1 
ATOM 3390 O O   . SER B 2 122 ? 0.111   -11.700  24.793  1.00 82.32 122 B 1 
ATOM 3391 C CB  . SER B 2 122 ? -2.785  -10.958  23.209  1.00 81.15 122 B 1 
ATOM 3392 O OG  . SER B 2 122 ? -3.252  -10.500  21.952  1.00 71.76 122 B 1 
ATOM 3393 N N   . LEU B 2 123 ? -1.546  -13.169  25.052  1.00 84.85 123 B 1 
ATOM 3394 C CA  . LEU B 2 123 ? -1.073  -13.697  26.332  1.00 85.03 123 B 1 
ATOM 3395 C C   . LEU B 2 123 ? 0.321   -14.328  26.223  1.00 85.45 123 B 1 
ATOM 3396 O O   . LEU B 2 123 ? 1.148   -14.136  27.106  1.00 84.62 123 B 1 
ATOM 3397 C CB  . LEU B 2 123 ? -2.068  -14.740  26.868  1.00 85.74 123 B 1 
ATOM 3398 C CG  . LEU B 2 123 ? -3.398  -14.163  27.391  1.00 83.43 123 B 1 
ATOM 3399 C CD1 . LEU B 2 123 ? -4.366  -15.318  27.652  1.00 76.07 123 B 1 
ATOM 3400 C CD2 . LEU B 2 123 ? -3.214  -13.398  28.697  1.00 76.15 123 B 1 
ATOM 3401 N N   . ALA B 2 124 ? 0.615   -15.056  25.140  1.00 85.93 124 B 1 
ATOM 3402 C CA  . ALA B 2 124 ? 1.935   -15.642  24.920  1.00 84.71 124 B 1 
ATOM 3403 C C   . ALA B 2 124 ? 3.015   -14.563  24.758  1.00 83.59 124 B 1 
ATOM 3404 O O   . ALA B 2 124 ? 4.096   -14.688  25.335  1.00 81.76 124 B 1 
ATOM 3405 C CB  . ALA B 2 124 ? 1.891   -16.566  23.704  1.00 84.95 124 B 1 
ATOM 3406 N N   . LYS B 2 125 ? 2.721   -13.493  24.022  1.00 81.76 125 B 1 
ATOM 3407 C CA  . LYS B 2 125 ? 3.629   -12.351  23.858  1.00 78.14 125 B 1 
ATOM 3408 C C   . LYS B 2 125 ? 3.864   -11.640  25.194  1.00 77.58 125 B 1 
ATOM 3409 O O   . LYS B 2 125 ? 5.009   -11.382  25.554  1.00 74.83 125 B 1 
ATOM 3410 C CB  . LYS B 2 125 ? 3.071   -11.384  22.779  1.00 75.18 125 B 1 
ATOM 3411 C CG  . LYS B 2 125 ? 4.092   -10.287  22.395  1.00 67.12 125 B 1 
ATOM 3412 C CD  . LYS B 2 125 ? 3.542   -9.266   21.377  1.00 62.40 125 B 1 
ATOM 3413 C CE  . LYS B 2 125 ? 4.592   -8.163   21.123  1.00 55.41 125 B 1 
ATOM 3414 N NZ  . LYS B 2 125 ? 4.093   -6.986   20.352  1.00 50.47 125 B 1 
ATOM 3415 N N   . GLU B 2 126 ? 2.804   -11.390  25.946  1.00 80.80 126 B 1 
ATOM 3416 C CA  . GLU B 2 126 ? 2.853   -10.687  27.236  1.00 78.79 126 B 1 
ATOM 3417 C C   . GLU B 2 126 ? 3.608   -11.491  28.308  1.00 78.57 126 B 1 
ATOM 3418 O O   . GLU B 2 126 ? 4.466   -10.958  29.012  1.00 75.43 126 B 1 
ATOM 3419 C CB  . GLU B 2 126 ? 1.415   -10.375  27.637  1.00 76.70 126 B 1 
ATOM 3420 C CG  . GLU B 2 126 ? 1.294   -9.442   28.847  1.00 69.20 126 B 1 
ATOM 3421 C CD  . GLU B 2 126 ? -0.148  -8.902   28.955  1.00 65.23 126 B 1 
ATOM 3422 O OE1 . GLU B 2 126 ? -0.290  -7.681   29.181  1.00 58.50 126 B 1 
ATOM 3423 O OE2 . GLU B 2 126 ? -1.091  -9.679   28.715  1.00 59.27 126 B 1 
ATOM 3424 N N   . GLN B 2 127 ? 3.369   -12.797  28.379  1.00 81.20 127 B 1 
ATOM 3425 C CA  . GLN B 2 127 ? 4.071   -13.718  29.276  1.00 80.87 127 B 1 
ATOM 3426 C C   . GLN B 2 127 ? 5.468   -14.117  28.759  1.00 79.30 127 B 1 
ATOM 3427 O O   . GLN B 2 127 ? 6.159   -14.910  29.411  1.00 74.68 127 B 1 
ATOM 3428 C CB  . GLN B 2 127 ? 3.200   -14.956  29.526  1.00 81.78 127 B 1 
ATOM 3429 C CG  . GLN B 2 127 ? 1.868   -14.646  30.241  1.00 81.39 127 B 1 
ATOM 3430 C CD  . GLN B 2 127 ? 0.959   -15.872  30.369  1.00 81.05 127 B 1 
ATOM 3431 O OE1 . GLN B 2 127 ? 1.375   -17.015  30.260  1.00 75.59 127 B 1 
ATOM 3432 N NE2 . GLN B 2 127 ? -0.314  -15.668  30.613  1.00 75.00 127 B 1 
ATOM 3433 N N   . ARG B 2 128 ? 5.891   -13.603  27.602  1.00 79.23 128 B 1 
ATOM 3434 C CA  . ARG B 2 128 ? 7.150   -13.950  26.914  1.00 78.54 128 B 1 
ATOM 3435 C C   . ARG B 2 128 ? 7.317   -15.459  26.687  1.00 79.45 128 B 1 
ATOM 3436 O O   . ARG B 2 128 ? 8.437   -15.983  26.726  1.00 74.58 128 B 1 
ATOM 3437 C CB  . ARG B 2 128 ? 8.362   -13.320  27.623  1.00 75.71 128 B 1 
ATOM 3438 C CG  . ARG B 2 128 ? 8.259   -11.792  27.750  1.00 68.28 128 B 1 
ATOM 3439 C CD  . ARG B 2 128 ? 9.541   -11.254  28.386  1.00 62.10 128 B 1 
ATOM 3440 N NE  . ARG B 2 128 ? 9.517   -9.796   28.499  1.00 55.38 128 B 1 
ATOM 3441 C CZ  . ARG B 2 128 ? 10.522  -9.010   28.887  1.00 46.81 128 B 1 
ATOM 3442 N NH1 . ARG B 2 128 ? 11.676  -9.512   29.225  1.00 43.21 128 B 1 
ATOM 3443 N NH2 . ARG B 2 128 ? 10.370  -7.720   28.921  1.00 42.86 128 B 1 
ATOM 3444 N N   . LEU B 2 129 ? 6.223   -16.162  26.451  1.00 79.81 129 B 1 
ATOM 3445 C CA  . LEU B 2 129 ? 6.230   -17.585  26.135  1.00 78.56 129 B 1 
ATOM 3446 C C   . LEU B 2 129 ? 6.485   -17.775  24.636  1.00 77.34 129 B 1 
ATOM 3447 O O   . LEU B 2 129 ? 5.808   -17.180  23.798  1.00 72.14 129 B 1 
ATOM 3448 C CB  . LEU B 2 129 ? 4.922   -18.243  26.580  1.00 78.08 129 B 1 
ATOM 3449 C CG  . LEU B 2 129 ? 4.712   -18.257  28.109  1.00 74.93 129 B 1 
ATOM 3450 C CD1 . LEU B 2 129 ? 3.322   -18.802  28.425  1.00 68.70 129 B 1 
ATOM 3451 C CD2 . LEU B 2 129 ? 5.732   -19.139  28.826  1.00 69.29 129 B 1 
ATOM 3452 N N   . ASN B 2 130 ? 7.438   -18.650  24.307  1.00 76.39 130 B 1 
ATOM 3453 C CA  . ASN B 2 130 ? 7.751   -18.974  22.927  1.00 75.63 130 B 1 
ATOM 3454 C C   . ASN B 2 130 ? 7.067   -20.289  22.518  1.00 76.77 130 B 1 
ATOM 3455 O O   . ASN B 2 130 ? 7.535   -21.369  22.869  1.00 72.19 130 B 1 
ATOM 3456 C CB  . ASN B 2 130 ? 9.276   -18.985  22.736  1.00 70.00 130 B 1 
ATOM 3457 C CG  . ASN B 2 130 ? 9.660   -19.113  21.272  1.00 63.01 130 B 1 
ATOM 3458 O OD1 . ASN B 2 130 ? 8.833   -19.179  20.383  1.00 55.26 130 B 1 
ATOM 3459 N ND2 . ASN B 2 130 ? 10.942  -19.131  20.974  1.00 54.33 130 B 1 
ATOM 3460 N N   . PHE B 2 131 ? 5.990   -20.181  21.741  1.00 75.94 131 B 1 
ATOM 3461 C CA  . PHE B 2 131 ? 5.321   -21.314  21.089  1.00 74.89 131 B 1 
ATOM 3462 C C   . PHE B 2 131 ? 5.749   -21.471  19.617  1.00 73.44 131 B 1 
ATOM 3463 O O   . PHE B 2 131 ? 5.119   -22.214  18.859  1.00 68.29 131 B 1 
ATOM 3464 C CB  . PHE B 2 131 ? 3.802   -21.174  21.238  1.00 74.46 131 B 1 
ATOM 3465 C CG  . PHE B 2 131 ? 3.308   -21.395  22.649  1.00 75.20 131 B 1 
ATOM 3466 C CD1 . PHE B 2 131 ? 2.888   -22.685  23.057  1.00 68.90 131 B 1 
ATOM 3467 C CD2 . PHE B 2 131 ? 3.273   -20.340  23.574  1.00 69.37 131 B 1 
ATOM 3468 C CE1 . PHE B 2 131 ? 2.440   -22.910  24.360  1.00 67.08 131 B 1 
ATOM 3469 C CE2 . PHE B 2 131 ? 2.833   -20.565  24.891  1.00 67.72 131 B 1 
ATOM 3470 C CZ  . PHE B 2 131 ? 2.419   -21.853  25.282  1.00 71.97 131 B 1 
ATOM 3471 N N   . GLY B 2 132 ? 6.808   -20.762  19.192  1.00 73.26 132 B 1 
ATOM 3472 C CA  . GLY B 2 132 ? 7.205   -20.707  17.789  1.00 70.67 132 B 1 
ATOM 3473 C C   . GLY B 2 132 ? 6.088   -20.123  16.917  1.00 72.51 132 B 1 
ATOM 3474 O O   . GLY B 2 132 ? 5.473   -19.123  17.270  1.00 67.94 132 B 1 
ATOM 3475 N N   . ASP B 2 133 ? 5.832   -20.770  15.776  1.00 73.65 133 B 1 
ATOM 3476 C CA  . ASP B 2 133 ? 4.785   -20.348  14.850  1.00 74.36 133 B 1 
ATOM 3477 C C   . ASP B 2 133 ? 3.438   -21.075  15.084  1.00 77.58 133 B 1 
ATOM 3478 O O   . ASP B 2 133 ? 2.509   -20.920  14.298  1.00 74.02 133 B 1 
ATOM 3479 C CB  . ASP B 2 133 ? 5.299   -20.495  13.403  1.00 69.42 133 B 1 
ATOM 3480 C CG  . ASP B 2 133 ? 4.448   -19.731  12.375  1.00 62.90 133 B 1 
ATOM 3481 O OD1 . ASP B 2 133 ? 4.109   -18.545  12.596  1.00 56.45 133 B 1 
ATOM 3482 O OD2 . ASP B 2 133 ? 4.116   -20.297  11.307  1.00 55.82 133 B 1 
ATOM 3483 N N   . ASP B 2 134 ? 3.287   -21.861  16.169  1.00 79.99 134 B 1 
ATOM 3484 C CA  . ASP B 2 134 ? 2.099   -22.690  16.372  1.00 81.68 134 B 1 
ATOM 3485 C C   . ASP B 2 134 ? 0.813   -21.852  16.485  1.00 83.60 134 B 1 
ATOM 3486 O O   . ASP B 2 134 ? -0.176  -22.126  15.804  1.00 82.17 134 B 1 
ATOM 3487 C CB  . ASP B 2 134 ? 2.255   -23.556  17.636  1.00 80.01 134 B 1 
ATOM 3488 C CG  . ASP B 2 134 ? 3.290   -24.674  17.527  1.00 76.72 134 B 1 
ATOM 3489 O OD1 . ASP B 2 134 ? 3.644   -25.055  16.395  1.00 70.13 134 B 1 
ATOM 3490 O OD2 . ASP B 2 134 ? 3.686   -25.186  18.599  1.00 69.36 134 B 1 
ATOM 3491 N N   . ILE B 2 135 ? 0.825   -20.807  17.319  1.00 83.34 135 B 1 
ATOM 3492 C CA  . ILE B 2 135 ? -0.342  -19.938  17.525  1.00 84.69 135 B 1 
ATOM 3493 C C   . ILE B 2 135 ? -0.594  -19.042  16.296  1.00 84.71 135 B 1 
ATOM 3494 O O   . ILE B 2 135 ? -1.720  -19.032  15.808  1.00 83.49 135 B 1 
ATOM 3495 C CB  . ILE B 2 135 ? -0.259  -19.134  18.844  1.00 85.20 135 B 1 
ATOM 3496 C CG1 . ILE B 2 135 ? -0.051  -20.068  20.059  1.00 83.34 135 B 1 
ATOM 3497 C CG2 . ILE B 2 135 ? -1.542  -18.303  19.026  1.00 81.78 135 B 1 
ATOM 3498 C CD1 . ILE B 2 135 ? 0.157   -19.324  21.393  1.00 79.08 135 B 1 
ATOM 3499 N N   . PRO B 2 136 ? 0.417   -18.340  15.723  1.00 82.80 136 B 1 
ATOM 3500 C CA  . PRO B 2 136 ? 0.238   -17.584  14.485  1.00 80.98 136 B 1 
ATOM 3501 C C   . PRO B 2 136 ? -0.250  -18.451  13.322  1.00 81.93 136 B 1 
ATOM 3502 O O   . PRO B 2 136 ? -1.131  -18.029  12.575  1.00 81.07 136 B 1 
ATOM 3503 C CB  . PRO B 2 136 ? 1.598   -16.962  14.168  1.00 78.92 136 B 1 
ATOM 3504 C CG  . PRO B 2 136 ? 2.281   -16.869  15.518  1.00 76.08 136 B 1 
ATOM 3505 C CD  . PRO B 2 136 ? 1.761   -18.091  16.253  1.00 77.74 136 B 1 
ATOM 3506 N N   . SER B 2 137 ? 0.268   -19.673  13.183  1.00 82.78 137 B 1 
ATOM 3507 C CA  . SER B 2 137 ? -0.159  -20.611  12.149  1.00 82.68 137 B 1 
ATOM 3508 C C   . SER B 2 137 ? -1.623  -21.015  12.336  1.00 84.43 137 B 1 
ATOM 3509 O O   . SER B 2 137 ? -2.405  -20.929  11.392  1.00 84.06 137 B 1 
ATOM 3510 C CB  . SER B 2 137 ? 0.743   -21.841  12.144  1.00 80.17 137 B 1 
ATOM 3511 O OG  . SER B 2 137 ? 0.393   -22.714  11.092  1.00 71.26 137 B 1 
ATOM 3512 N N   . ALA B 2 138 ? -2.026  -21.395  13.563  1.00 84.56 138 B 1 
ATOM 3513 C CA  . ALA B 2 138 ? -3.411  -21.713  13.866  1.00 85.80 138 B 1 
ATOM 3514 C C   . ALA B 2 138 ? -4.344  -20.520  13.595  1.00 86.97 138 B 1 
ATOM 3515 O O   . ALA B 2 138 ? -5.431  -20.700  13.050  1.00 86.40 138 B 1 
ATOM 3516 C CB  . ALA B 2 138 ? -3.496  -22.183  15.316  1.00 85.91 138 B 1 
ATOM 3517 N N   . LEU B 2 139 ? -3.908  -19.306  13.915  1.00 85.40 139 B 1 
ATOM 3518 C CA  . LEU B 2 139 ? -4.664  -18.088  13.657  1.00 85.05 139 B 1 
ATOM 3519 C C   . LEU B 2 139 ? -4.845  -17.834  12.151  1.00 85.39 139 B 1 
ATOM 3520 O O   . LEU B 2 139 ? -5.951  -17.529  11.716  1.00 84.94 139 B 1 
ATOM 3521 C CB  . LEU B 2 139 ? -3.938  -16.900  14.328  1.00 84.78 139 B 1 
ATOM 3522 C CG  . LEU B 2 139 ? -4.869  -15.682  14.499  1.00 79.83 139 B 1 
ATOM 3523 C CD1 . LEU B 2 139 ? -5.424  -15.643  15.910  1.00 72.39 139 B 1 
ATOM 3524 C CD2 . LEU B 2 139 ? -4.116  -14.380  14.247  1.00 73.07 139 B 1 
ATOM 3525 N N   . ARG B 2 140 ? -3.785  -18.005  11.341  1.00 84.92 140 B 1 
ATOM 3526 C CA  . ARG B 2 140 ? -3.845  -17.907  9.873   1.00 82.65 140 B 1 
ATOM 3527 C C   . ARG B 2 140 ? -4.802  -18.950  9.296   1.00 83.65 140 B 1 
ATOM 3528 O O   . ARG B 2 140 ? -5.689  -18.599  8.516   1.00 83.13 140 B 1 
ATOM 3529 C CB  . ARG B 2 140 ? -2.440  -18.061  9.268   1.00 80.86 140 B 1 
ATOM 3530 C CG  . ARG B 2 140 ? -1.526  -16.853  9.556   1.00 75.39 140 B 1 
ATOM 3531 C CD  . ARG B 2 140 ? -0.208  -16.883  8.790   1.00 71.98 140 B 1 
ATOM 3532 N NE  . ARG B 2 140 ? 0.601   -18.073  9.077   1.00 65.73 140 B 1 
ATOM 3533 C CZ  . ARG B 2 140 ? 1.656   -18.180  9.870   1.00 59.52 140 B 1 
ATOM 3534 N NH1 . ARG B 2 140 ? 2.135   -17.197  10.576  1.00 55.10 140 B 1 
ATOM 3535 N NH2 . ARG B 2 140 ? 2.286   -19.311  9.963   1.00 55.52 140 B 1 
ATOM 3536 N N   . ILE B 2 141 ? -4.698  -20.204  9.737   1.00 85.22 141 B 1 
ATOM 3537 C CA  . ILE B 2 141 ? -5.593  -21.283  9.302   1.00 84.78 141 B 1 
ATOM 3538 C C   . ILE B 2 141 ? -7.053  -20.970  9.660   1.00 86.05 141 B 1 
ATOM 3539 O O   . ILE B 2 141 ? -7.934  -21.171  8.830   1.00 85.94 141 B 1 
ATOM 3540 C CB  . ILE B 2 141 ? -5.132  -22.635  9.899   1.00 83.84 141 B 1 
ATOM 3541 C CG1 . ILE B 2 141 ? -3.776  -23.063  9.286   1.00 79.59 141 B 1 
ATOM 3542 C CG2 . ILE B 2 141 ? -6.178  -23.743  9.661   1.00 77.81 141 B 1 
ATOM 3543 C CD1 . ILE B 2 141 ? -3.068  -24.182  10.064  1.00 71.39 141 B 1 
ATOM 3544 N N   . ALA B 2 142 ? -7.315  -20.458  10.862  1.00 86.91 142 B 1 
ATOM 3545 C CA  . ALA B 2 142 ? -8.664  -20.102  11.291  1.00 87.69 142 B 1 
ATOM 3546 C C   . ALA B 2 142 ? -9.257  -18.969  10.442  1.00 87.94 142 B 1 
ATOM 3547 O O   . ALA B 2 142 ? -10.393 -19.078  9.967   1.00 87.52 142 B 1 
ATOM 3548 C CB  . ALA B 2 142 ? -8.641  -19.741  12.775  1.00 88.23 142 B 1 
ATOM 3549 N N   . LYS B 2 143 ? -8.494  -17.909  10.195  1.00 86.51 143 B 1 
ATOM 3550 C CA  . LYS B 2 143 ? -8.905  -16.803  9.324   1.00 84.65 143 B 1 
ATOM 3551 C C   . LYS B 2 143 ? -9.176  -17.276  7.897   1.00 84.44 143 B 1 
ATOM 3552 O O   . LYS B 2 143 ? -10.200 -16.920  7.331   1.00 84.10 143 B 1 
ATOM 3553 C CB  . LYS B 2 143 ? -7.837  -15.703  9.317   1.00 83.90 143 B 1 
ATOM 3554 C CG  . LYS B 2 143 ? -7.808  -14.909  10.633  1.00 81.68 143 B 1 
ATOM 3555 C CD  . LYS B 2 143 ? -6.704  -13.845  10.540  1.00 78.07 143 B 1 
ATOM 3556 C CE  . LYS B 2 143 ? -6.667  -12.967  11.782  1.00 72.98 143 B 1 
ATOM 3557 N NZ  . LYS B 2 143 ? -5.651  -11.893  11.615  1.00 66.59 143 B 1 
ATOM 3558 N N   . LYS B 2 144 ? -8.301  -18.131  7.356   1.00 86.24 144 B 1 
ATOM 3559 C CA  . LYS B 2 144 ? -8.488  -18.747  6.044   1.00 84.66 144 B 1 
ATOM 3560 C C   . LYS B 2 144 ? -9.769  -19.580  5.980   1.00 85.29 144 B 1 
ATOM 3561 O O   . LYS B 2 144 ? -10.573 -19.378  5.073   1.00 84.76 144 B 1 
ATOM 3562 C CB  . LYS B 2 144 ? -7.259  -19.599  5.715   1.00 82.38 144 B 1 
ATOM 3563 C CG  . LYS B 2 144 ? -7.486  -20.407  4.441   1.00 74.73 144 B 1 
ATOM 3564 C CD  . LYS B 2 144 ? -6.385  -21.431  4.234   1.00 70.47 144 B 1 
ATOM 3565 C CE  . LYS B 2 144 ? -6.795  -22.301  3.043   1.00 62.35 144 B 1 
ATOM 3566 N NZ  . LYS B 2 144 ? -5.759  -23.289  2.695   1.00 55.96 144 B 1 
ATOM 3567 N N   . LYS B 2 145 ? -9.993  -20.497  6.922   1.00 86.52 145 B 1 
ATOM 3568 C CA  . LYS B 2 145 ? -11.199 -21.340  6.941   1.00 86.28 145 B 1 
ATOM 3569 C C   . LYS B 2 145 ? -12.471 -20.489  7.038   1.00 86.69 145 B 1 
ATOM 3570 O O   . LYS B 2 145 ? -13.434 -20.753  6.331   1.00 86.17 145 B 1 
ATOM 3571 C CB  . LYS B 2 145 ? -11.157 -22.365  8.097   1.00 86.63 145 B 1 
ATOM 3572 C CG  . LYS B 2 145 ? -10.264 -23.592  7.843   1.00 84.43 145 B 1 
ATOM 3573 C CD  . LYS B 2 145 ? -10.478 -24.626  8.972   1.00 79.83 145 B 1 
ATOM 3574 C CE  . LYS B 2 145 ? -9.726  -25.950  8.800   1.00 74.02 145 B 1 
ATOM 3575 N NZ  . LYS B 2 145 ? -10.105 -26.951  9.842   1.00 66.18 145 B 1 
ATOM 3576 N N   . ARG B 2 146 ? -12.456 -19.434  7.859   1.00 87.45 146 B 1 
ATOM 3577 C CA  . ARG B 2 146 ? -13.555 -18.467  7.953   1.00 87.42 146 B 1 
ATOM 3578 C C   . ARG B 2 146 ? -13.813 -17.787  6.611   1.00 86.92 146 B 1 
ATOM 3579 O O   . ARG B 2 146 ? -14.956 -17.739  6.167   1.00 86.23 146 B 1 
ATOM 3580 C CB  . ARG B 2 146 ? -13.224 -17.427  9.027   1.00 87.14 146 B 1 
ATOM 3581 C CG  . ARG B 2 146 ? -14.365 -16.418  9.231   1.00 84.12 146 B 1 
ATOM 3582 C CD  . ARG B 2 146 ? -13.897 -15.295  10.156  1.00 80.78 146 B 1 
ATOM 3583 N NE  . ARG B 2 146 ? -14.969 -14.356  10.476  1.00 74.64 146 B 1 
ATOM 3584 C CZ  . ARG B 2 146 ? -15.265 -13.200  9.907   1.00 70.12 146 B 1 
ATOM 3585 N NH1 . ARG B 2 146 ? -14.587 -12.721  8.898   1.00 63.23 146 B 1 
ATOM 3586 N NH2 . ARG B 2 146 ? -16.262 -12.527  10.368  1.00 63.44 146 B 1 
ATOM 3587 N N   . TRP B 2 147 ? -12.758 -17.279  5.969   1.00 86.97 147 B 1 
ATOM 3588 C CA  . TRP B 2 147 ? -12.869 -16.606  4.678   1.00 85.17 147 B 1 
ATOM 3589 C C   . TRP B 2 147 ? -13.398 -17.554  3.597   1.00 85.39 147 B 1 
ATOM 3590 O O   . TRP B 2 147 ? -14.359 -17.207  2.924   1.00 84.52 147 B 1 
ATOM 3591 C CB  . TRP B 2 147 ? -11.530 -15.991  4.294   1.00 83.42 147 B 1 
ATOM 3592 C CG  . TRP B 2 147 ? -11.573 -15.233  3.008   1.00 79.05 147 B 1 
ATOM 3593 C CD1 . TRP B 2 147 ? -11.920 -13.932  2.852   1.00 69.70 147 B 1 
ATOM 3594 C CD2 . TRP B 2 147 ? -11.326 -15.740  1.656   1.00 73.50 147 B 1 
ATOM 3595 N NE1 . TRP B 2 147 ? -11.901 -13.589  1.506   1.00 66.54 147 B 1 
ATOM 3596 C CE2 . TRP B 2 147 ? -11.542 -14.676  0.738   1.00 69.10 147 B 1 
ATOM 3597 C CE3 . TRP B 2 147 ? -10.931 -16.995  1.134   1.00 66.62 147 B 1 
ATOM 3598 C CZ2 . TRP B 2 147 ? -11.393 -14.849  -0.658  1.00 66.99 147 B 1 
ATOM 3599 C CZ3 . TRP B 2 147 ? -10.782 -17.164  -0.247  1.00 61.29 147 B 1 
ATOM 3600 C CH2 . TRP B 2 147 ? -11.016 -16.106  -1.136  1.00 62.22 147 B 1 
ATOM 3601 N N   . ASN B 2 148 ? -12.872 -18.774  3.509   1.00 85.42 148 B 1 
ATOM 3602 C CA  . ASN B 2 148 ? -13.349 -19.784  2.568   1.00 84.32 148 B 1 
ATOM 3603 C C   . ASN B 2 148 ? -14.840 -20.090  2.778   1.00 84.97 148 B 1 
ATOM 3604 O O   . ASN B 2 148 ? -15.586 -20.094  1.813   1.00 84.31 148 B 1 
ATOM 3605 C CB  . ASN B 2 148 ? -12.506 -21.062  2.699   1.00 83.13 148 B 1 
ATOM 3606 C CG  . ASN B 2 148 ? -11.095 -20.952  2.124   1.00 78.79 148 B 1 
ATOM 3607 O OD1 . ASN B 2 148 ? -10.692 -20.008  1.478   1.00 72.96 148 B 1 
ATOM 3608 N ND2 . ASN B 2 148 ? -10.282 -21.970  2.331   1.00 71.62 148 B 1 
ATOM 3609 N N   . SER B 2 149 ? -15.308 -20.249  4.019   1.00 85.74 149 B 1 
ATOM 3610 C CA  . SER B 2 149 ? -16.722 -20.506  4.317   1.00 85.87 149 B 1 
ATOM 3611 C C   . SER B 2 149 ? -17.644 -19.353  3.900   1.00 86.29 149 B 1 
ATOM 3612 O O   . SER B 2 149 ? -18.767 -19.584  3.453   1.00 85.40 149 B 1 
ATOM 3613 C CB  . SER B 2 149 ? -16.880 -20.783  5.814   1.00 85.33 149 B 1 
ATOM 3614 O OG  . SER B 2 149 ? -18.238 -20.960  6.159   1.00 75.27 149 B 1 
ATOM 3615 N N   . ILE B 2 150 ? -17.188 -18.097  4.060   1.00 85.39 150 B 1 
ATOM 3616 C CA  . ILE B 2 150 ? -17.941 -16.919  3.609   1.00 84.04 150 B 1 
ATOM 3617 C C   . ILE B 2 150 ? -17.948 -16.863  2.081   1.00 84.27 150 B 1 
ATOM 3618 O O   . ILE B 2 150 ? -18.993 -16.643  1.473   1.00 83.50 150 B 1 
ATOM 3619 C CB  . ILE B 2 150 ? -17.373 -15.633  4.243   1.00 83.40 150 B 1 
ATOM 3620 C CG1 . ILE B 2 150 ? -17.630 -15.634  5.770   1.00 78.49 150 B 1 
ATOM 3621 C CG2 . ILE B 2 150 ? -17.989 -14.373  3.611   1.00 77.22 150 B 1 
ATOM 3622 C CD1 . ILE B 2 150 ? -16.828 -14.577  6.531   1.00 71.24 150 B 1 
ATOM 3623 N N   . GLU B 2 151 ? -16.790 -17.092  1.461   1.00 84.50 151 B 1 
ATOM 3624 C CA  . GLU B 2 151 ? -16.606 -16.964  0.026   1.00 82.87 151 B 1 
ATOM 3625 C C   . GLU B 2 151 ? -17.305 -18.088  -0.748  1.00 83.12 151 B 1 
ATOM 3626 O O   . GLU B 2 151 ? -17.932 -17.816  -1.763  1.00 82.36 151 B 1 
ATOM 3627 C CB  . GLU B 2 151 ? -15.105 -16.873  -0.287  1.00 80.69 151 B 1 
ATOM 3628 C CG  . GLU B 2 151 ? -14.801 -16.203  -1.627  1.00 73.09 151 B 1 
ATOM 3629 C CD  . GLU B 2 151 ? -15.241 -14.712  -1.711  1.00 69.07 151 B 1 
ATOM 3630 O OE1 . GLU B 2 151 ? -15.074 -14.135  -2.807  1.00 62.04 151 B 1 
ATOM 3631 O OE2 . GLU B 2 151 ? -15.761 -14.147  -0.728  1.00 61.88 151 B 1 
ATOM 3632 N N   . GLU B 2 152 ? -17.303 -19.319  -0.245  1.00 85.22 152 B 1 
ATOM 3633 C CA  . GLU B 2 152 ? -18.062 -20.432  -0.825  1.00 84.97 152 B 1 
ATOM 3634 C C   . GLU B 2 152 ? -19.566 -20.138  -0.868  1.00 85.43 152 B 1 
ATOM 3635 O O   . GLU B 2 152 ? -20.198 -20.341  -1.904  1.00 84.69 152 B 1 
ATOM 3636 C CB  . GLU B 2 152 ? -17.828 -21.721  -0.025  1.00 84.09 152 B 1 
ATOM 3637 C CG  . GLU B 2 152 ? -16.517 -22.420  -0.400  1.00 75.37 152 B 1 
ATOM 3638 C CD  . GLU B 2 152 ? -16.227 -23.669  0.453   1.00 68.85 152 B 1 
ATOM 3639 O OE1 . GLU B 2 152 ? -15.163 -24.293  0.210   1.00 62.47 152 B 1 
ATOM 3640 O OE2 . GLU B 2 152 ? -17.038 -23.999  1.348   1.00 62.79 152 B 1 
ATOM 3641 N N   . ARG B 2 153 ? -20.116 -19.590  0.214   1.00 86.00 153 B 1 
ATOM 3642 C CA  . ARG B 2 153 ? -21.529 -19.167  0.225   1.00 85.73 153 B 1 
ATOM 3643 C C   . ARG B 2 153 ? -21.809 -18.093  -0.805  1.00 86.98 153 B 1 
ATOM 3644 O O   . ARG B 2 153 ? -22.812 -18.165  -1.510  1.00 85.68 153 B 1 
ATOM 3645 C CB  . ARG B 2 153 ? -21.921 -18.687  1.630   1.00 84.72 153 B 1 
ATOM 3646 C CG  . ARG B 2 153 ? -22.202 -19.870  2.562   1.00 74.18 153 B 1 
ATOM 3647 C CD  . ARG B 2 153 ? -22.669 -19.389  3.935   1.00 71.23 153 B 1 
ATOM 3648 N NE  . ARG B 2 153 ? -21.610 -19.500  4.941   1.00 62.72 153 B 1 
ATOM 3649 C CZ  . ARG B 2 153 ? -21.730 -19.221  6.232   1.00 54.66 153 B 1 
ATOM 3650 N NH1 . ARG B 2 153 ? -22.824 -18.702  6.729   1.00 50.50 153 B 1 
ATOM 3651 N NH2 . ARG B 2 153 ? -20.743 -19.466  7.054   1.00 47.71 153 B 1 
ATOM 3652 N N   . ARG B 2 154 ? -20.913 -17.123  -0.923  1.00 84.86 154 B 1 
ATOM 3653 C CA  . ARG B 2 154 ? -21.056 -16.017  -1.865  1.00 83.39 154 B 1 
ATOM 3654 C C   . ARG B 2 154 ? -20.910 -16.471  -3.320  1.00 84.77 154 B 1 
ATOM 3655 O O   . ARG B 2 154 ? -21.717 -16.076  -4.155  1.00 84.79 154 B 1 
ATOM 3656 C CB  . ARG B 2 154 ? -20.058 -14.921  -1.469  1.00 81.16 154 B 1 
ATOM 3657 C CG  . ARG B 2 154 ? -20.365 -13.615  -2.199  1.00 72.85 154 B 1 
ATOM 3658 C CD  . ARG B 2 154 ? -19.398 -12.515  -1.750  1.00 69.21 154 B 1 
ATOM 3659 N NE  . ARG B 2 154 ? -19.570 -11.324  -2.585  1.00 62.63 154 B 1 
ATOM 3660 C CZ  . ARG B 2 154 ? -18.758 -10.288  -2.659  1.00 56.92 154 B 1 
ATOM 3661 N NH1 . ARG B 2 154 ? -17.683 -10.180  -1.923  1.00 52.91 154 B 1 
ATOM 3662 N NH2 . ARG B 2 154 ? -19.014 -9.330   -3.501  1.00 51.15 154 B 1 
ATOM 3663 N N   . ILE B 2 155 ? -19.951 -17.349  -3.615  1.00 84.10 155 B 1 
ATOM 3664 C CA  . ILE B 2 155 ? -19.785 -17.963  -4.938  1.00 84.03 155 B 1 
ATOM 3665 C C   . ILE B 2 155 ? -21.024 -18.785  -5.303  1.00 85.98 155 B 1 
ATOM 3666 O O   . ILE B 2 155 ? -21.488 -18.717  -6.435  1.00 85.95 155 B 1 
ATOM 3667 C CB  . ILE B 2 155 ? -18.507 -18.841  -4.987  1.00 82.16 155 B 1 
ATOM 3668 C CG1 . ILE B 2 155 ? -17.246 -17.942  -4.940  1.00 76.81 155 B 1 
ATOM 3669 C CG2 . ILE B 2 155 ? -18.465 -19.730  -6.245  1.00 74.90 155 B 1 
ATOM 3670 C CD1 . ILE B 2 155 ? -15.954 -18.717  -4.638  1.00 69.71 155 B 1 
ATOM 3671 N N   . HIS B 2 156 ? -21.572 -19.528  -4.353  1.00 86.30 156 B 1 
ATOM 3672 C CA  . HIS B 2 156 ? -22.773 -20.316  -4.598  1.00 87.13 156 B 1 
ATOM 3673 C C   . HIS B 2 156 ? -23.975 -19.429  -4.922  1.00 88.33 156 B 1 
ATOM 3674 O O   . HIS B 2 156 ? -24.651 -19.666  -5.924  1.00 88.19 156 B 1 
ATOM 3675 C CB  . HIS B 2 156 ? -23.041 -21.236  -3.404  1.00 86.57 156 B 1 
ATOM 3676 C CG  . HIS B 2 156 ? -24.053 -22.306  -3.718  1.00 79.19 156 B 1 
ATOM 3677 N ND1 . HIS B 2 156 ? -23.941 -23.252  -4.707  1.00 67.68 156 B 1 
ATOM 3678 C CD2 . HIS B 2 156 ? -25.240 -22.533  -3.082  1.00 66.70 156 B 1 
ATOM 3679 C CE1 . HIS B 2 156 ? -25.034 -24.035  -4.668  1.00 62.31 156 B 1 
ATOM 3680 N NE2 . HIS B 2 156 ? -25.842 -23.635  -3.685  1.00 63.19 156 B 1 
ATOM 3681 N N   . GLN B 2 157 ? -24.182 -18.367  -4.146  1.00 85.88 157 B 1 
ATOM 3682 C CA  . GLN B 2 157 ? -25.256 -17.389  -4.365  1.00 85.81 157 B 1 
ATOM 3683 C C   . GLN B 2 157 ? -25.116 -16.688  -5.727  1.00 87.41 157 B 1 
ATOM 3684 O O   . GLN B 2 157 ? -26.086 -16.584  -6.467  1.00 86.85 157 B 1 
ATOM 3685 C CB  . GLN B 2 157 ? -25.216 -16.392  -3.204  1.00 84.85 157 B 1 
ATOM 3686 C CG  . GLN B 2 157 ? -26.406 -15.405  -3.182  1.00 76.46 157 B 1 
ATOM 3687 C CD  . GLN B 2 157 ? -26.333 -14.473  -1.963  1.00 71.82 157 B 1 
ATOM 3688 O OE1 . GLN B 2 157 ? -25.424 -14.529  -1.147  1.00 65.85 157 B 1 
ATOM 3689 N NE2 . GLN B 2 157 ? -27.279 -13.584  -1.787  1.00 61.99 157 B 1 
ATOM 3690 N N   . GLU B 2 158 ? -23.903 -16.276  -6.099  1.00 86.05 158 B 1 
ATOM 3691 C CA  . GLU B 2 158 ? -23.649 -15.667  -7.415  1.00 85.59 158 B 1 
ATOM 3692 C C   . GLU B 2 158 ? -23.817 -16.659  -8.563  1.00 87.17 158 B 1 
ATOM 3693 O O   . GLU B 2 158 ? -24.358 -16.298  -9.600  1.00 87.39 158 B 1 
ATOM 3694 C CB  . GLU B 2 158 ? -22.249 -15.069  -7.461  1.00 83.65 158 B 1 
ATOM 3695 C CG  . GLU B 2 158 ? -22.217 -13.732  -6.720  1.00 75.67 158 B 1 
ATOM 3696 C CD  . GLU B 2 158 ? -20.811 -13.157  -6.625  1.00 71.36 158 B 1 
ATOM 3697 O OE1 . GLU B 2 158 ? -20.620 -12.213  -5.817  1.00 64.40 158 B 1 
ATOM 3698 O OE2 . GLU B 2 158 ? -19.857 -13.675  -7.238  1.00 65.33 158 B 1 
ATOM 3699 N N   . SER B 2 159 ? -23.402 -17.910  -8.394  1.00 87.15 159 B 1 
ATOM 3700 C CA  . SER B 2 159 ? -23.599 -18.953  -9.398  1.00 87.31 159 B 1 
ATOM 3701 C C   . SER B 2 159 ? -25.084 -19.258  -9.617  1.00 89.69 159 B 1 
ATOM 3702 O O   . SER B 2 159 ? -25.519 -19.405  -10.759 1.00 88.33 159 B 1 
ATOM 3703 C CB  . SER B 2 159 ? -22.852 -20.226  -8.980  1.00 83.95 159 B 1 
ATOM 3704 O OG  . SER B 2 159 ? -23.007 -21.242  -9.952  1.00 72.79 159 B 1 
ATOM 3705 N N   . GLU B 2 160 ? -25.876 -19.305  -8.545  1.00 88.93 160 B 1 
ATOM 3706 C CA  . GLU B 2 160 ? -27.331 -19.453  -8.659  1.00 89.39 160 B 1 
ATOM 3707 C C   . GLU B 2 160 ? -27.969 -18.250  -9.348  1.00 90.79 160 B 1 
ATOM 3708 O O   . GLU B 2 160 ? -28.773 -18.431  -10.264 1.00 89.46 160 B 1 
ATOM 3709 C CB  . GLU B 2 160 ? -27.979 -19.660  -7.282  1.00 87.70 160 B 1 
ATOM 3710 C CG  . GLU B 2 160 ? -27.781 -21.075  -6.729  1.00 75.73 160 B 1 
ATOM 3711 C CD  . GLU B 2 160 ? -28.703 -21.369  -5.533  1.00 70.27 160 B 1 
ATOM 3712 O OE1 . GLU B 2 160 ? -28.974 -22.567  -5.299  1.00 61.13 160 B 1 
ATOM 3713 O OE2 . GLU B 2 160 ? -29.180 -20.418  -4.876  1.00 63.51 160 B 1 
ATOM 3714 N N   . LEU B 2 161 ? -27.575 -17.032  -8.969  1.00 89.86 161 B 1 
ATOM 3715 C CA  . LEU B 2 161 ? -28.063 -15.803  -9.584  1.00 90.22 161 B 1 
ATOM 3716 C C   . LEU B 2 161 ? -27.696 -15.741  -11.068 1.00 91.50 161 B 1 
ATOM 3717 O O   . LEU B 2 161 ? -28.569 -15.492  -11.901 1.00 91.59 161 B 1 
ATOM 3718 C CB  . LEU B 2 161 ? -27.500 -14.603  -8.804  1.00 90.07 161 B 1 
ATOM 3719 C CG  . LEU B 2 161 ? -27.984 -13.233  -9.337  1.00 89.36 161 B 1 
ATOM 3720 C CD1 . LEU B 2 161 ? -29.490 -13.059  -9.184  1.00 84.44 161 B 1 
ATOM 3721 C CD2 . LEU B 2 161 ? -27.281 -12.118  -8.577  1.00 84.41 161 B 1 
ATOM 3722 N N   . HIS B 2 162 ? -26.456 -16.038  -11.422 1.00 91.57 162 B 1 
ATOM 3723 C CA  . HIS B 2 162 ? -25.981 -16.055  -12.806 1.00 91.72 162 B 1 
ATOM 3724 C C   . HIS B 2 162 ? -26.760 -17.068  -13.653 1.00 92.26 162 B 1 
ATOM 3725 O O   . HIS B 2 162 ? -27.251 -16.733  -14.736 1.00 92.09 162 B 1 
ATOM 3726 C CB  . HIS B 2 162 ? -24.478 -16.344  -12.823 1.00 90.72 162 B 1 
ATOM 3727 C CG  . HIS B 2 162 ? -23.819 -16.198  -14.174 1.00 89.99 162 B 1 
ATOM 3728 N ND1 . HIS B 2 162 ? -22.654 -16.832  -14.572 1.00 78.54 162 B 1 
ATOM 3729 C CD2 . HIS B 2 162 ? -24.223 -15.397  -15.205 1.00 79.35 162 B 1 
ATOM 3730 C CE1 . HIS B 2 162 ? -22.371 -16.420  -15.815 1.00 80.72 162 B 1 
ATOM 3731 N NE2 . HIS B 2 162 ? -23.304 -15.554  -16.228 1.00 81.61 162 B 1 
ATOM 3732 N N   . SER B 2 163 ? -26.969 -18.285  -13.136 1.00 91.62 163 B 1 
ATOM 3733 C CA  . SER B 2 163 ? -27.766 -19.310  -13.812 1.00 91.13 163 B 1 
ATOM 3734 C C   . SER B 2 163 ? -29.237 -18.912  -13.968 1.00 92.01 163 B 1 
ATOM 3735 O O   . SER B 2 163 ? -29.865 -19.247  -14.975 1.00 90.94 163 B 1 
ATOM 3736 C CB  . SER B 2 163 ? -27.668 -20.620  -13.023 1.00 90.20 163 B 1 
ATOM 3737 O OG  . SER B 2 163 ? -28.403 -21.650  -13.677 1.00 77.25 163 B 1 
ATOM 3738 N N   . TYR B 2 164 ? -29.798 -18.216  -12.978 1.00 91.21 164 B 1 
ATOM 3739 C CA  . TYR B 2 164 ? -31.166 -17.706  -13.024 1.00 91.33 164 B 1 
ATOM 3740 C C   . TYR B 2 164 ? -31.314 -16.600  -14.075 1.00 92.62 164 B 1 
ATOM 3741 O O   . TYR B 2 164 ? -32.136 -16.741  -14.982 1.00 91.92 164 B 1 
ATOM 3742 C CB  . TYR B 2 164 ? -31.572 -17.242  -11.624 1.00 90.70 164 B 1 
ATOM 3743 C CG  . TYR B 2 164 ? -32.887 -16.516  -11.574 1.00 90.88 164 B 1 
ATOM 3744 C CD1 . TYR B 2 164 ? -32.911 -15.106  -11.514 1.00 85.30 164 B 1 
ATOM 3745 C CD2 . TYR B 2 164 ? -34.102 -17.231  -11.577 1.00 86.20 164 B 1 
ATOM 3746 C CE1 . TYR B 2 164 ? -34.142 -14.423  -11.443 1.00 85.02 164 B 1 
ATOM 3747 C CE2 . TYR B 2 164 ? -35.331 -16.557  -11.503 1.00 84.24 164 B 1 
ATOM 3748 C CZ  . TYR B 2 164 ? -35.344 -15.154  -11.433 1.00 88.35 164 B 1 
ATOM 3749 O OH  . TYR B 2 164 ? -36.539 -14.485  -11.339 1.00 86.87 164 B 1 
ATOM 3750 N N   . LEU B 2 165 ? -30.470 -15.577  -14.026 1.00 91.51 165 B 1 
ATOM 3751 C CA  . LEU B 2 165 ? -30.501 -14.459  -14.965 1.00 91.69 165 B 1 
ATOM 3752 C C   . LEU B 2 165 ? -30.233 -14.916  -16.409 1.00 92.39 165 B 1 
ATOM 3753 O O   . LEU B 2 165 ? -30.952 -14.502  -17.311 1.00 92.10 165 B 1 
ATOM 3754 C CB  . LEU B 2 165 ? -29.478 -13.397  -14.531 1.00 91.76 165 B 1 
ATOM 3755 C CG  . LEU B 2 165 ? -29.796 -12.692  -13.195 1.00 90.78 165 B 1 
ATOM 3756 C CD1 . LEU B 2 165 ? -28.661 -11.722  -12.862 1.00 86.36 165 B 1 
ATOM 3757 C CD2 . LEU B 2 165 ? -31.107 -11.918  -13.232 1.00 86.11 165 B 1 
ATOM 3758 N N   . SER B 2 166 ? -29.295 -15.846  -16.624 1.00 92.49 166 B 1 
ATOM 3759 C CA  . SER B 2 166 ? -29.022 -16.422  -17.952 1.00 91.42 166 B 1 
ATOM 3760 C C   . SER B 2 166 ? -30.252 -17.122  -18.539 1.00 91.70 166 B 1 
ATOM 3761 O O   . SER B 2 166 ? -30.551 -16.976  -19.722 1.00 90.86 166 B 1 
ATOM 3762 C CB  . SER B 2 166 ? -27.872 -17.431  -17.891 1.00 90.30 166 B 1 
ATOM 3763 O OG  . SER B 2 166 ? -26.684 -16.844  -17.437 1.00 80.67 166 B 1 
ATOM 3764 N N   . ARG B 2 167 ? -31.005 -17.858  -17.699 1.00 92.60 167 B 1 
ATOM 3765 C CA  . ARG B 2 167 ? -32.262 -18.486  -18.130 1.00 92.47 167 B 1 
ATOM 3766 C C   . ARG B 2 167 ? -33.327 -17.450  -18.475 1.00 93.21 167 B 1 
ATOM 3767 O O   . ARG B 2 167 ? -34.026 -17.648  -19.464 1.00 91.51 167 B 1 
ATOM 3768 C CB  . ARG B 2 167 ? -32.778 -19.457  -17.067 1.00 91.26 167 B 1 
ATOM 3769 C CG  . ARG B 2 167 ? -32.098 -20.818  -17.190 1.00 80.30 167 B 1 
ATOM 3770 C CD  . ARG B 2 167 ? -32.645 -21.803  -16.142 1.00 77.78 167 B 1 
ATOM 3771 N NE  . ARG B 2 167 ? -32.109 -21.509  -14.815 1.00 66.58 167 B 1 
ATOM 3772 C CZ  . ARG B 2 167 ? -32.556 -21.983  -13.662 1.00 58.55 167 B 1 
ATOM 3773 N NH1 . ARG B 2 167 ? -33.601 -22.774  -13.594 1.00 52.57 167 B 1 
ATOM 3774 N NH2 . ARG B 2 167 ? -31.953 -21.665  -12.546 1.00 50.46 167 B 1 
ATOM 3775 N N   . LEU B 2 168 ? -33.440 -16.370  -17.709 1.00 91.12 168 B 1 
ATOM 3776 C CA  . LEU B 2 168 ? -34.394 -15.298  -18.006 1.00 90.82 168 B 1 
ATOM 3777 C C   . LEU B 2 168 ? -34.085 -14.608  -19.330 1.00 91.80 168 B 1 
ATOM 3778 O O   . LEU B 2 168 ? -34.992 -14.435  -20.145 1.00 90.89 168 B 1 
ATOM 3779 C CB  . LEU B 2 168 ? -34.435 -14.269  -16.873 1.00 90.53 168 B 1 
ATOM 3780 C CG  . LEU B 2 168 ? -35.043 -14.745  -15.540 1.00 87.56 168 B 1 
ATOM 3781 C CD1 . LEU B 2 168 ? -35.228 -13.512  -14.650 1.00 81.13 168 B 1 
ATOM 3782 C CD2 . LEU B 2 168 ? -36.400 -15.420  -15.710 1.00 81.24 168 B 1 
ATOM 3783 N N   . ILE B 2 169 ? -32.821 -14.269  -19.586 1.00 92.55 169 B 1 
ATOM 3784 C CA  . ILE B 2 169 ? -32.406 -13.635  -20.847 1.00 91.81 169 B 1 
ATOM 3785 C C   . ILE B 2 169 ? -32.675 -14.568  -22.030 1.00 91.91 169 B 1 
ATOM 3786 O O   . ILE B 2 169 ? -33.269 -14.141  -23.024 1.00 91.23 169 B 1 
ATOM 3787 C CB  . ILE B 2 169 ? -30.922 -13.194  -20.798 1.00 91.88 169 B 1 
ATOM 3788 C CG1 . ILE B 2 169 ? -30.703 -12.108  -19.722 1.00 89.39 169 B 1 
ATOM 3789 C CG2 . ILE B 2 169 ? -30.482 -12.652  -22.172 1.00 88.76 169 B 1 
ATOM 3790 C CD1 . ILE B 2 169 ? -29.222 -11.816  -19.427 1.00 87.04 169 B 1 
ATOM 3791 N N   . ALA B 2 170 ? -32.314 -15.850  -21.916 1.00 92.66 170 B 1 
ATOM 3792 C CA  . ALA B 2 170 ? -32.569 -16.834  -22.965 1.00 91.60 170 B 1 
ATOM 3793 C C   . ALA B 2 170 ? -34.077 -17.011  -23.228 1.00 91.96 170 B 1 
ATOM 3794 O O   . ALA B 2 170 ? -34.500 -17.038  -24.382 1.00 90.71 170 B 1 
ATOM 3795 C CB  . ALA B 2 170 ? -31.906 -18.154  -22.563 1.00 90.43 170 B 1 
ATOM 3796 N N   . ALA B 2 171 ? -34.902 -17.085  -22.182 1.00 91.71 171 B 1 
ATOM 3797 C CA  . ALA B 2 171 ? -36.343 -17.226  -22.312 1.00 91.29 171 B 1 
ATOM 3798 C C   . ALA B 2 171 ? -37.003 -15.976  -22.915 1.00 91.51 171 B 1 
ATOM 3799 O O   . ALA B 2 171 ? -37.955 -16.106  -23.692 1.00 89.84 171 B 1 
ATOM 3800 C CB  . ALA B 2 171 ? -36.931 -17.553  -20.936 1.00 90.41 171 B 1 
ATOM 3801 N N   . GLU B 2 172 ? -36.504 -14.773  -22.587 1.00 91.35 172 B 1 
ATOM 3802 C CA  . GLU B 2 172 ? -37.026 -13.534  -23.168 1.00 90.81 172 B 1 
ATOM 3803 C C   . GLU B 2 172 ? -36.613 -13.372  -24.635 1.00 91.13 172 B 1 
ATOM 3804 O O   . GLU B 2 172 ? -37.434 -12.975  -25.454 1.00 89.96 172 B 1 
ATOM 3805 C CB  . GLU B 2 172 ? -36.573 -12.328  -22.332 1.00 89.98 172 B 1 
ATOM 3806 C CG  . GLU B 2 172 ? -37.392 -11.055  -22.633 1.00 83.87 172 B 1 
ATOM 3807 C CD  . GLU B 2 172 ? -38.876 -11.150  -22.218 1.00 81.56 172 B 1 
ATOM 3808 O OE1 . GLU B 2 172 ? -39.633 -10.218  -22.555 1.00 72.91 172 B 1 
ATOM 3809 O OE2 . GLU B 2 172 ? -39.282 -12.131  -21.555 1.00 73.54 172 B 1 
ATOM 3810 N N   . ARG B 2 173 ? -35.396 -13.761  -24.979 1.00 91.01 173 B 1 
ATOM 3811 C CA  . ARG B 2 173 ? -34.943 -13.824  -26.367 1.00 90.79 173 B 1 
ATOM 3812 C C   . ARG B 2 173 ? -35.858 -14.714  -27.207 1.00 90.84 173 B 1 
ATOM 3813 O O   . ARG B 2 173 ? -36.336 -14.273  -28.245 1.00 89.82 173 B 1 
ATOM 3814 C CB  . ARG B 2 173 ? -33.479 -14.304  -26.405 1.00 89.94 173 B 1 
ATOM 3815 C CG  . ARG B 2 173 ? -32.960 -14.514  -27.831 1.00 86.29 173 B 1 
ATOM 3816 C CD  . ARG B 2 173 ? -31.542 -15.078  -27.815 1.00 84.98 173 B 1 
ATOM 3817 N NE  . ARG B 2 173 ? -31.154 -15.568  -29.146 1.00 79.21 173 B 1 
ATOM 3818 C CZ  . ARG B 2 173 ? -29.924 -15.784  -29.576 1.00 75.14 173 B 1 
ATOM 3819 N NH1 . ARG B 2 173 ? -28.886 -15.623  -28.819 1.00 67.51 173 B 1 
ATOM 3820 N NH2 . ARG B 2 173 ? -29.713 -16.175  -30.791 1.00 66.95 173 B 1 
ATOM 3821 N N   . GLU B 2 174 ? -36.148 -15.932  -26.750 1.00 91.52 174 B 1 
ATOM 3822 C CA  . GLU B 2 174 ? -37.061 -16.857  -27.434 1.00 90.77 174 B 1 
ATOM 3823 C C   . GLU B 2 174 ? -38.472 -16.257  -27.574 1.00 90.79 174 B 1 
ATOM 3824 O O   . GLU B 2 174 ? -39.051 -16.318  -28.654 1.00 88.99 174 B 1 
ATOM 3825 C CB  . GLU B 2 174 ? -37.115 -18.195  -26.683 1.00 89.65 174 B 1 
ATOM 3826 C CG  . GLU B 2 174 ? -35.884 -19.084  -26.906 1.00 79.72 174 B 1 
ATOM 3827 C CD  . GLU B 2 174 ? -35.839 -19.773  -28.293 1.00 71.26 174 B 1 
ATOM 3828 O OE1 . GLU B 2 174 ? -34.715 -20.098  -28.741 1.00 62.64 174 B 1 
ATOM 3829 O OE2 . GLU B 2 174 ? -36.919 -19.993  -28.877 1.00 62.66 174 B 1 
ATOM 3830 N N   . ARG B 2 175 ? -38.993 -15.600  -26.521 1.00 90.72 175 B 1 
ATOM 3831 C CA  . ARG B 2 175 ? -40.321 -14.972  -26.592 1.00 89.77 175 B 1 
ATOM 3832 C C   . ARG B 2 175 ? -40.380 -13.821  -27.583 1.00 90.03 175 B 1 
ATOM 3833 O O   . ARG B 2 175 ? -41.320 -13.772  -28.375 1.00 88.36 175 B 1 
ATOM 3834 C CB  . ARG B 2 175 ? -40.778 -14.479  -25.214 1.00 88.71 175 B 1 
ATOM 3835 C CG  . ARG B 2 175 ? -41.373 -15.620  -24.390 1.00 81.42 175 B 1 
ATOM 3836 C CD  . ARG B 2 175 ? -42.042 -15.069  -23.137 1.00 80.83 175 B 1 
ATOM 3837 N NE  . ARG B 2 175 ? -41.559 -15.760  -21.921 1.00 74.76 175 B 1 
ATOM 3838 C CZ  . ARG B 2 175 ? -40.801 -15.236  -20.987 1.00 70.15 175 B 1 
ATOM 3839 N NH1 . ARG B 2 175 ? -40.447 -13.979  -21.009 1.00 62.22 175 B 1 
ATOM 3840 N NH2 . ARG B 2 175 ? -40.389 -15.955  -19.988 1.00 63.13 175 B 1 
ATOM 3841 N N   . GLU B 2 176 ? -39.407 -12.911  -27.582 1.00 89.77 176 B 1 
ATOM 3842 C CA  . GLU B 2 176 ? -39.381 -11.806  -28.551 1.00 88.82 176 B 1 
ATOM 3843 C C   . GLU B 2 176 ? -39.226 -12.327  -29.992 1.00 88.61 176 B 1 
ATOM 3844 O O   . GLU B 2 176 ? -39.835 -11.774  -30.911 1.00 86.35 176 B 1 
ATOM 3845 C CB  . GLU B 2 176 ? -38.273 -10.780  -28.228 1.00 86.88 176 B 1 
ATOM 3846 C CG  . GLU B 2 176 ? -38.605 -9.781   -27.096 1.00 78.75 176 B 1 
ATOM 3847 C CD  . GLU B 2 176 ? -37.628 -8.561   -27.013 1.00 77.89 176 B 1 
ATOM 3848 O OE1 . GLU B 2 176 ? -37.639 -7.807   -26.011 1.00 71.23 176 B 1 
ATOM 3849 O OE2 . GLU B 2 176 ? -36.844 -8.304   -27.954 1.00 74.34 176 B 1 
ATOM 3850 N N   . LEU B 2 177 ? -38.478 -13.417  -30.207 1.00 88.85 177 B 1 
ATOM 3851 C CA  . LEU B 2 177 ? -38.348 -14.056  -31.515 1.00 87.75 177 B 1 
ATOM 3852 C C   . LEU B 2 177 ? -39.653 -14.707  -31.977 1.00 87.64 177 B 1 
ATOM 3853 O O   . LEU B 2 177 ? -40.053 -14.522  -33.129 1.00 85.79 177 B 1 
ATOM 3854 C CB  . LEU B 2 177 ? -37.205 -15.085  -31.486 1.00 87.07 177 B 1 
ATOM 3855 C CG  . LEU B 2 177 ? -35.791 -14.475  -31.448 1.00 83.95 177 B 1 
ATOM 3856 C CD1 . LEU B 2 177 ? -34.768 -15.592  -31.232 1.00 78.05 177 B 1 
ATOM 3857 C CD2 . LEU B 2 177 ? -35.442 -13.761  -32.749 1.00 78.37 177 B 1 
ATOM 3858 N N   . GLU B 2 178 ? -40.365 -15.408  -31.080 1.00 88.89 178 B 1 
ATOM 3859 C CA  . GLU B 2 178 ? -41.675 -15.987  -31.383 1.00 87.61 178 B 1 
ATOM 3860 C C   . GLU B 2 178 ? -42.734 -14.912  -31.660 1.00 87.04 178 B 1 
ATOM 3861 O O   . GLU B 2 178 ? -43.508 -15.049  -32.607 1.00 84.29 178 B 1 
ATOM 3862 C CB  . GLU B 2 178 ? -42.182 -16.863  -30.229 1.00 86.55 178 B 1 
ATOM 3863 C CG  . GLU B 2 178 ? -41.587 -18.279  -30.199 1.00 77.39 178 B 1 
ATOM 3864 C CD  . GLU B 2 178 ? -42.364 -19.211  -29.247 1.00 70.45 178 B 1 
ATOM 3865 O OE1 . GLU B 2 178 ? -41.974 -20.396  -29.151 1.00 62.80 178 B 1 
ATOM 3866 O OE2 . GLU B 2 178 ? -43.398 -18.785  -28.677 1.00 64.19 178 B 1 
ATOM 3867 N N   . GLU B 2 179 ? -42.772 -13.830  -30.868 1.00 88.04 179 B 1 
ATOM 3868 C CA  . GLU B 2 179 ? -43.684 -12.709  -31.126 1.00 86.94 179 B 1 
ATOM 3869 C C   . GLU B 2 179 ? -43.384 -12.039  -32.468 1.00 86.60 179 B 1 
ATOM 3870 O O   . GLU B 2 179 ? -44.306 -11.745  -33.223 1.00 83.78 179 B 1 
ATOM 3871 C CB  . GLU B 2 179 ? -43.603 -11.655  -30.012 1.00 85.15 179 B 1 
ATOM 3872 C CG  . GLU B 2 179 ? -44.723 -11.823  -28.976 1.00 74.44 179 B 1 
ATOM 3873 C CD  . GLU B 2 179 ? -44.805 -10.656  -27.988 1.00 68.63 179 B 1 
ATOM 3874 O OE1 . GLU B 2 179 ? -45.892 -10.502  -27.388 1.00 61.59 179 B 1 
ATOM 3875 O OE2 . GLU B 2 179 ? -43.811 -9.919   -27.855 1.00 63.39 179 B 1 
ATOM 3876 N N   . CYS B 2 180 ? -42.120 -11.844  -32.801 1.00 85.85 180 B 1 
ATOM 3877 C CA  . CYS B 2 180 ? -41.714 -11.296  -34.085 1.00 84.99 180 B 1 
ATOM 3878 C C   . CYS B 2 180 ? -42.187 -12.183  -35.243 1.00 85.00 180 B 1 
ATOM 3879 O O   . CYS B 2 180 ? -42.720 -11.670  -36.226 1.00 83.20 180 B 1 
ATOM 3880 C CB  . CYS B 2 180 ? -40.197 -11.103  -34.087 1.00 82.70 180 B 1 
ATOM 3881 S SG  . CYS B 2 180 ? -39.669 -10.278  -35.606 1.00 76.44 180 B 1 
ATOM 3882 N N   . GLN B 2 181 ? -42.056 -13.514  -35.128 1.00 84.48 181 B 1 
ATOM 3883 C CA  . GLN B 2 181 ? -42.585 -14.447  -36.119 1.00 82.42 181 B 1 
ATOM 3884 C C   . GLN B 2 181 ? -44.105 -14.348  -36.244 1.00 82.32 181 B 1 
ATOM 3885 O O   . GLN B 2 181 ? -44.607 -14.163  -37.350 1.00 78.79 181 B 1 
ATOM 3886 C CB  . GLN B 2 181 ? -42.177 -15.893  -35.797 1.00 79.88 181 B 1 
ATOM 3887 C CG  . GLN B 2 181 ? -40.845 -16.254  -36.463 1.00 71.90 181 B 1 
ATOM 3888 C CD  . GLN B 2 181 ? -40.425 -17.693  -36.221 1.00 66.82 181 B 1 
ATOM 3889 O OE1 . GLN B 2 181 ? -40.881 -18.389  -35.334 1.00 61.84 181 B 1 
ATOM 3890 N NE2 . GLN B 2 181 ? -39.516 -18.214  -37.015 1.00 58.24 181 B 1 
ATOM 3891 N N   . ARG B 2 182 ? -44.862 -14.401  -35.128 1.00 84.17 182 B 1 
ATOM 3892 C CA  . ARG B 2 182 ? -46.332 -14.357  -35.148 1.00 83.06 182 B 1 
ATOM 3893 C C   . ARG B 2 182 ? -46.877 -13.045  -35.705 1.00 82.96 182 B 1 
ATOM 3894 O O   . ARG B 2 182 ? -47.842 -13.062  -36.466 1.00 78.89 182 B 1 
ATOM 3895 C CB  . ARG B 2 182 ? -46.888 -14.581  -33.732 1.00 80.71 182 B 1 
ATOM 3896 C CG  . ARG B 2 182 ? -46.701 -16.023  -33.260 1.00 72.04 182 B 1 
ATOM 3897 C CD  . ARG B 2 182 ? -47.285 -16.162  -31.851 1.00 69.22 182 B 1 
ATOM 3898 N NE  . ARG B 2 182 ? -46.792 -17.373  -31.196 1.00 62.42 182 B 1 
ATOM 3899 C CZ  . ARG B 2 182 ? -47.099 -17.787  -29.983 1.00 56.27 182 B 1 
ATOM 3900 N NH1 . ARG B 2 182 ? -48.048 -17.218  -29.291 1.00 52.78 182 B 1 
ATOM 3901 N NH2 . ARG B 2 182 ? -46.445 -18.777  -29.441 1.00 50.52 182 B 1 
ATOM 3902 N N   . ASN B 2 183 ? -46.247 -11.926  -35.366 1.00 81.97 183 B 1 
ATOM 3903 C CA  . ASN B 2 183 ? -46.678 -10.618  -35.852 1.00 79.92 183 B 1 
ATOM 3904 C C   . ASN B 2 183 ? -46.447 -10.421  -37.360 1.00 78.70 183 B 1 
ATOM 3905 O O   . ASN B 2 183 ? -47.098 -9.575   -37.964 1.00 72.06 183 B 1 
ATOM 3906 C CB  . ASN B 2 183 ? -45.979 -9.527   -35.025 1.00 76.42 183 B 1 
ATOM 3907 C CG  . ASN B 2 183 ? -46.536 -9.417   -33.611 1.00 72.42 183 B 1 
ATOM 3908 O OD1 . ASN B 2 183 ? -47.658 -9.782   -33.319 1.00 64.78 183 B 1 
ATOM 3909 N ND2 . ASN B 2 183 ? -45.763 -8.874   -32.694 1.00 64.39 183 B 1 
ATOM 3910 N N   . HIS B 2 184 ? -45.553 -11.203  -37.980 1.00 77.18 184 B 1 
ATOM 3911 C CA  . HIS B 2 184 ? -45.215 -11.117  -39.403 1.00 74.51 184 B 1 
ATOM 3912 C C   . HIS B 2 184 ? -45.665 -12.351  -40.203 1.00 74.59 184 B 1 
ATOM 3913 O O   . HIS B 2 184 ? -45.312 -12.457  -41.381 1.00 69.00 184 B 1 
ATOM 3914 C CB  . HIS B 2 184 ? -43.723 -10.817  -39.578 1.00 69.78 184 B 1 
ATOM 3915 C CG  . HIS B 2 184 ? -43.308 -9.472   -39.045 1.00 66.84 184 B 1 
ATOM 3916 N ND1 . HIS B 2 184 ? -43.150 -9.149   -37.728 1.00 58.58 184 B 1 
ATOM 3917 C CD2 . HIS B 2 184 ? -43.045 -8.332   -39.765 1.00 58.25 184 B 1 
ATOM 3918 C CE1 . HIS B 2 184 ? -42.800 -7.857   -37.654 1.00 57.11 184 B 1 
ATOM 3919 N NE2 . HIS B 2 184 ? -42.722 -7.321   -38.871 1.00 57.30 184 B 1 
ATOM 3920 N N   . GLU B 2 185 ? -46.470 -13.259  -39.645 1.00 77.53 185 B 1 
ATOM 3921 C CA  . GLU B 2 185 ? -47.000 -14.444  -40.360 1.00 76.03 185 B 1 
ATOM 3922 C C   . GLU B 2 185 ? -47.756 -14.094  -41.660 1.00 74.58 185 B 1 
ATOM 3923 O O   . GLU B 2 185 ? -47.853 -14.930  -42.557 1.00 66.07 185 B 1 
ATOM 3924 C CB  . GLU B 2 185 ? -47.962 -15.238  -39.454 1.00 71.27 185 B 1 
ATOM 3925 C CG  . GLU B 2 185 ? -47.275 -16.337  -38.633 1.00 64.15 185 B 1 
ATOM 3926 C CD  . GLU B 2 185 ? -48.256 -17.185  -37.796 1.00 59.10 185 B 1 
ATOM 3927 O OE1 . GLU B 2 185 ? -47.807 -18.210  -37.238 1.00 54.55 185 B 1 
ATOM 3928 O OE2 . GLU B 2 185 ? -49.452 -16.830  -37.712 1.00 55.10 185 B 1 
ATOM 3929 N N   . GLY B 2 186 ? -48.308 -12.886  -41.780 1.00 73.18 186 B 1 
ATOM 3930 C CA  . GLY B 2 186 ? -49.017 -12.420  -42.970 1.00 71.60 186 B 1 
ATOM 3931 C C   . GLY B 2 186 ? -48.181 -11.610  -43.957 1.00 72.02 186 B 1 
ATOM 3932 O O   . GLY B 2 186 ? -48.638 -11.386  -45.081 1.00 65.17 186 B 1 
ATOM 3933 N N   . ASP B 2 187 ? -47.010 -11.149  -43.579 1.00 70.84 187 B 1 
ATOM 3934 C CA  . ASP B 2 187 ? -46.159 -10.328  -44.439 1.00 68.80 187 B 1 
ATOM 3935 C C   . ASP B 2 187 ? -45.137 -11.200  -45.177 1.00 69.27 187 B 1 
ATOM 3936 O O   . ASP B 2 187 ? -44.266 -11.827  -44.581 1.00 62.36 187 B 1 
ATOM 3937 C CB  . ASP B 2 187 ? -45.501 -9.182   -43.643 1.00 61.80 187 B 1 
ATOM 3938 C CG  . ASP B 2 187 ? -46.333 -7.891   -43.580 1.00 56.31 187 B 1 
ATOM 3939 O OD1 . ASP B 2 187 ? -47.182 -7.674   -44.485 1.00 51.45 187 B 1 
ATOM 3940 O OD2 . ASP B 2 187 ? -46.087 -7.083   -42.662 1.00 50.81 187 B 1 
ATOM 3941 N N   . GLU B 2 188 ? -45.215 -11.230  -46.514 1.00 65.35 188 B 1 
ATOM 3942 C CA  . GLU B 2 188 ? -44.382 -12.078  -47.390 1.00 64.74 188 B 1 
ATOM 3943 C C   . GLU B 2 188 ? -42.879 -11.749  -47.360 1.00 66.67 188 B 1 
ATOM 3944 O O   . GLU B 2 188 ? -42.076 -12.516  -47.888 1.00 60.24 188 B 1 
ATOM 3945 C CB  . GLU B 2 188 ? -44.872 -11.961  -48.848 1.00 58.26 188 B 1 
ATOM 3946 C CG  . GLU B 2 188 ? -46.251 -12.588  -49.125 1.00 52.52 188 B 1 
ATOM 3947 C CD  . GLU B 2 188 ? -46.617 -12.574  -50.628 1.00 47.52 188 B 1 
ATOM 3948 O OE1 . GLU B 2 188 ? -47.476 -13.389  -51.027 1.00 43.34 188 B 1 
ATOM 3949 O OE2 . GLU B 2 188 ? -46.045 -11.758  -51.381 1.00 43.12 188 B 1 
ATOM 3950 N N   . ASP B 2 189 ? -42.495 -10.586  -46.825 1.00 72.66 189 B 1 
ATOM 3951 C CA  . ASP B 2 189 ? -41.115 -10.118  -46.956 1.00 73.04 189 B 1 
ATOM 3952 C C   . ASP B 2 189 ? -40.195 -10.706  -45.870 1.00 75.39 189 B 1 
ATOM 3953 O O   . ASP B 2 189 ? -39.770 -10.054  -44.910 1.00 69.13 189 B 1 
ATOM 3954 C CB  . ASP B 2 189 ? -41.042 -8.599   -47.132 1.00 65.94 189 B 1 
ATOM 3955 C CG  . ASP B 2 189 ? -39.758 -8.159   -47.857 1.00 58.90 189 B 1 
ATOM 3956 O OD1 . ASP B 2 189 ? -38.828 -8.992   -48.020 1.00 53.77 189 B 1 
ATOM 3957 O OD2 . ASP B 2 189 ? -39.684 -6.982   -48.268 1.00 52.60 189 B 1 
ATOM 3958 N N   . ASP B 2 190 ? -39.825 -11.943  -46.084 1.00 76.57 190 B 1 
ATOM 3959 C CA  . ASP B 2 190 ? -38.950 -12.792  -45.258 1.00 77.89 190 B 1 
ATOM 3960 C C   . ASP B 2 190 ? -37.594 -12.112  -44.923 1.00 79.51 190 B 1 
ATOM 3961 O O   . ASP B 2 190 ? -36.950 -12.402  -43.917 1.00 75.04 190 B 1 
ATOM 3962 C CB  . ASP B 2 190 ? -38.756 -14.104  -46.059 1.00 72.13 190 B 1 
ATOM 3963 C CG  . ASP B 2 190 ? -38.233 -15.300  -45.266 1.00 64.46 190 B 1 
ATOM 3964 O OD1 . ASP B 2 190 ? -38.454 -15.368  -44.043 1.00 58.03 190 B 1 
ATOM 3965 O OD2 . ASP B 2 190 ? -37.548 -16.159  -45.881 1.00 57.31 190 B 1 
ATOM 3966 N N   . SER B 2 191 ? -37.151 -11.146  -45.736 1.00 79.36 191 B 1 
ATOM 3967 C CA  . SER B 2 191 ? -35.922 -10.384  -45.499 1.00 80.37 191 B 1 
ATOM 3968 C C   . SER B 2 191 ? -36.053 -9.392   -44.340 1.00 81.62 191 B 1 
ATOM 3969 O O   . SER B 2 191 ? -35.112 -9.219   -43.564 1.00 77.36 191 B 1 
ATOM 3970 C CB  . SER B 2 191 ? -35.484 -9.666   -46.779 1.00 76.38 191 B 1 
ATOM 3971 O OG  . SER B 2 191 ? -36.280 -8.539   -47.076 1.00 67.08 191 B 1 
ATOM 3972 N N   . HIS B 2 192 ? -37.238 -8.762   -44.196 1.00 81.49 192 B 1 
ATOM 3973 C CA  . HIS B 2 192 ? -37.499 -7.802   -43.126 1.00 81.81 192 B 1 
ATOM 3974 C C   . HIS B 2 192 ? -37.668 -8.496   -41.777 1.00 83.46 192 B 1 
ATOM 3975 O O   . HIS B 2 192 ? -37.113 -8.044   -40.775 1.00 80.94 192 B 1 
ATOM 3976 C CB  . HIS B 2 192 ? -38.707 -6.938   -43.495 1.00 77.92 192 B 1 
ATOM 3977 C CG  . HIS B 2 192 ? -38.745 -5.653   -42.717 1.00 69.90 192 B 1 
ATOM 3978 N ND1 . HIS B 2 192 ? -37.746 -4.701   -42.696 1.00 61.03 192 B 1 
ATOM 3979 C CD2 . HIS B 2 192 ? -39.738 -5.194   -41.898 1.00 59.93 192 B 1 
ATOM 3980 C CE1 . HIS B 2 192 ? -38.138 -3.705   -41.893 1.00 56.65 192 B 1 
ATOM 3981 N NE2 . HIS B 2 192 ? -39.344 -3.956   -41.384 1.00 56.73 192 B 1 
ATOM 3982 N N   . VAL B 2 193 ? -38.345 -9.656   -41.766 1.00 82.07 193 B 1 
ATOM 3983 C CA  . VAL B 2 193 ? -38.495 -10.500  -40.578 1.00 82.61 193 B 1 
ATOM 3984 C C   . VAL B 2 193 ? -37.127 -10.969  -40.075 1.00 84.64 193 B 1 
ATOM 3985 O O   . VAL B 2 193 ? -36.815 -10.779  -38.901 1.00 83.13 193 B 1 
ATOM 3986 C CB  . VAL B 2 193 ? -39.401 -11.718  -40.848 1.00 79.06 193 B 1 
ATOM 3987 C CG1 . VAL B 2 193 ? -39.626 -12.536  -39.582 1.00 70.55 193 B 1 
ATOM 3988 C CG2 . VAL B 2 193 ? -40.773 -11.272  -41.374 1.00 70.53 193 B 1 
ATOM 3989 N N   . ARG B 2 194 ? -36.264 -11.486  -40.948 1.00 84.51 194 B 1 
ATOM 3990 C CA  . ARG B 2 194 ? -34.901 -11.906  -40.558 1.00 84.26 194 B 1 
ATOM 3991 C C   . ARG B 2 194 ? -34.057 -10.753  -40.029 1.00 86.03 194 B 1 
ATOM 3992 O O   . ARG B 2 194 ? -33.286 -10.949  -39.100 1.00 84.66 194 B 1 
ATOM 3993 C CB  . ARG B 2 194 ? -34.176 -12.559  -41.734 1.00 82.19 194 B 1 
ATOM 3994 C CG  . ARG B 2 194 ? -34.730 -13.948  -42.045 1.00 72.81 194 B 1 
ATOM 3995 C CD  . ARG B 2 194 ? -33.921 -14.546  -43.192 1.00 66.81 194 B 1 
ATOM 3996 N NE  . ARG B 2 194 ? -34.718 -15.494  -43.959 1.00 60.21 194 B 1 
ATOM 3997 C CZ  . ARG B 2 194 ? -34.283 -16.298  -44.911 1.00 53.08 194 B 1 
ATOM 3998 N NH1 . ARG B 2 194 ? -33.014 -16.412  -45.186 1.00 48.84 194 B 1 
ATOM 3999 N NH2 . ARG B 2 194 ? -35.144 -16.982  -45.606 1.00 47.71 194 B 1 
ATOM 4000 N N   . ALA B 2 195 ? -34.212 -9.553   -40.597 1.00 85.45 195 B 1 
ATOM 4001 C CA  . ALA B 2 195 ? -33.488 -8.383   -40.105 1.00 85.85 195 B 1 
ATOM 4002 C C   . ALA B 2 195 ? -33.955 -7.981   -38.694 1.00 86.63 195 B 1 
ATOM 4003 O O   . ALA B 2 195 ? -33.116 -7.650   -37.853 1.00 85.01 195 B 1 
ATOM 4004 C CB  . ALA B 2 195 ? -33.656 -7.241   -41.116 1.00 84.02 195 B 1 
ATOM 4005 N N   . GLN B 2 196 ? -35.281 -8.046   -38.414 1.00 85.88 196 B 1 
ATOM 4006 C CA  . GLN B 2 196 ? -35.802 -7.811   -37.068 1.00 85.28 196 B 1 
ATOM 4007 C C   . GLN B 2 196 ? -35.350 -8.889   -36.082 1.00 86.62 196 B 1 
ATOM 4008 O O   . GLN B 2 196 ? -34.884 -8.549   -35.003 1.00 85.48 196 B 1 
ATOM 4009 C CB  . GLN B 2 196 ? -37.332 -7.712   -37.075 1.00 82.81 196 B 1 
ATOM 4010 C CG  . GLN B 2 196 ? -37.814 -6.329   -37.529 1.00 74.52 196 B 1 
ATOM 4011 C CD  . GLN B 2 196 ? -39.304 -6.109   -37.244 1.00 69.08 196 B 1 
ATOM 4012 O OE1 . GLN B 2 196 ? -40.019 -6.986   -36.794 1.00 62.38 196 B 1 
ATOM 4013 N NE2 . GLN B 2 196 ? -39.830 -4.930   -37.472 1.00 59.54 196 B 1 
ATOM 4014 N N   . GLN B 2 197 ? -35.422 -10.166  -36.464 1.00 86.08 197 B 1 
ATOM 4015 C CA  . GLN B 2 197 ? -34.941 -11.277  -35.639 1.00 86.11 197 B 1 
ATOM 4016 C C   . GLN B 2 197 ? -33.455 -11.119  -35.304 1.00 87.44 197 B 1 
ATOM 4017 O O   . GLN B 2 197 ? -33.085 -11.193  -34.136 1.00 86.33 197 B 1 
ATOM 4018 C CB  . GLN B 2 197 ? -35.190 -12.611  -36.354 1.00 84.66 197 B 1 
ATOM 4019 C CG  . GLN B 2 197 ? -36.670 -13.014  -36.321 1.00 80.76 197 B 1 
ATOM 4020 C CD  . GLN B 2 197 ? -36.933 -14.326  -37.063 1.00 77.23 197 B 1 
ATOM 4021 O OE1 . GLN B 2 197 ? -36.193 -14.757  -37.929 1.00 72.01 197 B 1 
ATOM 4022 N NE2 . GLN B 2 197 ? -38.013 -15.000  -36.750 1.00 68.91 197 B 1 
ATOM 4023 N N   . ALA B 2 198 ? -32.617 -10.796  -36.287 1.00 88.85 198 B 1 
ATOM 4024 C CA  . ALA B 2 198 ? -31.201 -10.552  -36.048 1.00 88.65 198 B 1 
ATOM 4025 C C   . ALA B 2 198 ? -30.954 -9.362   -35.104 1.00 89.35 198 B 1 
ATOM 4026 O O   . ALA B 2 198 ? -30.007 -9.380   -34.315 1.00 87.87 198 B 1 
ATOM 4027 C CB  . ALA B 2 198 ? -30.512 -10.335  -37.401 1.00 87.30 198 B 1 
ATOM 4028 N N   . CYS B 2 199 ? -31.809 -8.329   -35.151 1.00 88.93 199 B 1 
ATOM 4029 C CA  . CYS B 2 199 ? -31.720 -7.189   -34.242 1.00 89.25 199 B 1 
ATOM 4030 C C   . CYS B 2 199 ? -32.116 -7.571   -32.803 1.00 89.83 199 B 1 
ATOM 4031 O O   . CYS B 2 199 ? -31.453 -7.142   -31.853 1.00 88.94 199 B 1 
ATOM 4032 C CB  . CYS B 2 199 ? -32.596 -6.052   -34.793 1.00 86.99 199 B 1 
ATOM 4033 S SG  . CYS B 2 199 ? -32.145 -4.485   -34.006 1.00 74.09 199 B 1 
ATOM 4034 N N   . ILE B 2 200 ? -33.165 -8.390   -32.644 1.00 88.58 200 B 1 
ATOM 4035 C CA  . ILE B 2 200 ? -33.605 -8.939   -31.356 1.00 87.98 200 B 1 
ATOM 4036 C C   . ILE B 2 200 ? -32.501 -9.829   -30.767 1.00 89.15 200 B 1 
ATOM 4037 O O   . ILE B 2 200 ? -32.105 -9.629   -29.620 1.00 88.46 200 B 1 
ATOM 4038 C CB  . ILE B 2 200 ? -34.941 -9.700   -31.523 1.00 87.13 200 B 1 
ATOM 4039 C CG1 . ILE B 2 200 ? -36.086 -8.710   -31.840 1.00 83.45 200 B 1 
ATOM 4040 C CG2 . ILE B 2 200 ? -35.285 -10.519  -30.266 1.00 82.30 200 B 1 
ATOM 4041 C CD1 . ILE B 2 200 ? -37.343 -9.388   -32.395 1.00 76.91 200 B 1 
ATOM 4042 N N   . GLU B 2 201 ? -31.964 -10.748  -31.565 1.00 89.47 201 B 1 
ATOM 4043 C CA  . GLU B 2 201 ? -30.851 -11.603  -31.141 1.00 89.11 201 B 1 
ATOM 4044 C C   . GLU B 2 201 ? -29.647 -10.779  -30.683 1.00 89.93 201 B 1 
ATOM 4045 O O   . GLU B 2 201 ? -29.163 -10.972  -29.574 1.00 88.68 201 B 1 
ATOM 4046 C CB  . GLU B 2 201 ? -30.427 -12.559  -32.261 1.00 87.70 201 B 1 
ATOM 4047 C CG  . GLU B 2 201 ? -31.440 -13.684  -32.491 1.00 81.88 201 B 1 
ATOM 4048 C CD  . GLU B 2 201 ? -30.879 -14.788  -33.397 1.00 78.48 201 B 1 
ATOM 4049 O OE1 . GLU B 2 201 ? -31.166 -15.982  -33.108 1.00 70.49 201 B 1 
ATOM 4050 O OE2 . GLU B 2 201 ? -30.127 -14.468  -34.343 1.00 71.79 201 B 1 
ATOM 4051 N N   . ALA B 2 202 ? -29.217 -9.801   -31.482 1.00 90.23 202 B 1 
ATOM 4052 C CA  . ALA B 2 202 ? -28.080 -8.954   -31.139 1.00 89.87 202 B 1 
ATOM 4053 C C   . ALA B 2 202 ? -28.304 -8.142   -29.852 1.00 90.69 202 B 1 
ATOM 4054 O O   . ALA B 2 202 ? -27.367 -7.939   -29.081 1.00 89.29 202 B 1 
ATOM 4055 C CB  . ALA B 2 202 ? -27.789 -8.029   -32.331 1.00 88.61 202 B 1 
ATOM 4056 N N   . LYS B 2 203 ? -29.535 -7.686   -29.593 1.00 89.79 203 B 1 
ATOM 4057 C CA  . LYS B 2 203 ? -29.903 -6.982   -28.366 1.00 89.22 203 B 1 
ATOM 4058 C C   . LYS B 2 203 ? -29.755 -7.881   -27.135 1.00 90.50 203 B 1 
ATOM 4059 O O   . LYS B 2 203 ? -29.100 -7.475   -26.174 1.00 89.93 203 B 1 
ATOM 4060 C CB  . LYS B 2 203 ? -31.345 -6.449   -28.521 1.00 86.96 203 B 1 
ATOM 4061 C CG  . LYS B 2 203 ? -31.957 -5.829   -27.250 1.00 79.87 203 B 1 
ATOM 4062 C CD  . LYS B 2 203 ? -33.467 -5.643   -27.456 1.00 78.06 203 B 1 
ATOM 4063 C CE  . LYS B 2 203 ? -34.210 -5.461   -26.137 1.00 69.27 203 B 1 
ATOM 4064 N NZ  . LYS B 2 203 ? -35.632 -5.892   -26.259 1.00 64.18 203 B 1 
ATOM 4065 N N   . HIS B 2 204 ? -30.338 -9.084   -27.167 1.00 91.36 204 B 1 
ATOM 4066 C CA  . HIS B 2 204 ? -30.280 -10.006  -26.031 1.00 91.14 204 B 1 
ATOM 4067 C C   . HIS B 2 204 ? -28.891 -10.615  -25.846 1.00 91.85 204 B 1 
ATOM 4068 O O   . HIS B 2 204 ? -28.433 -10.731  -24.710 1.00 91.00 204 B 1 
ATOM 4069 C CB  . HIS B 2 204 ? -31.349 -11.084  -26.182 1.00 90.75 204 B 1 
ATOM 4070 C CG  . HIS B 2 204 ? -32.737 -10.563  -25.964 1.00 91.20 204 B 1 
ATOM 4071 N ND1 . HIS B 2 204 ? -33.256 -10.130  -24.748 1.00 80.78 204 B 1 
ATOM 4072 C CD2 . HIS B 2 204 ? -33.711 -10.400  -26.908 1.00 81.10 204 B 1 
ATOM 4073 C CE1 . HIS B 2 204 ? -34.509 -9.724   -24.976 1.00 83.46 204 B 1 
ATOM 4074 N NE2 . HIS B 2 204 ? -34.820 -9.872   -26.267 1.00 84.32 204 B 1 
ATOM 4075 N N   . ASP B 2 205 ? -28.181 -10.925  -26.929 1.00 92.44 205 B 1 
ATOM 4076 C CA  . ASP B 2 205 ? -26.813 -11.422  -26.880 1.00 91.54 205 B 1 
ATOM 4077 C C   . ASP B 2 205 ? -25.861 -10.384  -26.276 1.00 91.79 205 B 1 
ATOM 4078 O O   . ASP B 2 205 ? -24.972 -10.737  -25.508 1.00 90.34 205 B 1 
ATOM 4079 C CB  . ASP B 2 205 ? -26.338 -11.829  -28.289 1.00 90.23 205 B 1 
ATOM 4080 C CG  . ASP B 2 205 ? -27.014 -13.085  -28.848 1.00 86.40 205 B 1 
ATOM 4081 O OD1 . ASP B 2 205 ? -27.631 -13.850  -28.084 1.00 79.76 205 B 1 
ATOM 4082 O OD2 . ASP B 2 205 ? -26.908 -13.347  -30.068 1.00 79.92 205 B 1 
ATOM 4083 N N   . LYS B 2 206 ? -26.088 -9.091   -26.555 1.00 92.21 206 B 1 
ATOM 4084 C CA  . LYS B 2 206 ? -25.332 -8.010   -25.919 1.00 91.46 206 B 1 
ATOM 4085 C C   . LYS B 2 206 ? -25.588 -7.953   -24.415 1.00 92.17 206 B 1 
ATOM 4086 O O   . LYS B 2 206 ? -24.629 -7.881   -23.649 1.00 91.40 206 B 1 
ATOM 4087 C CB  . LYS B 2 206 ? -25.640 -6.673   -26.602 1.00 90.02 206 B 1 
ATOM 4088 C CG  . LYS B 2 206 ? -24.726 -5.573   -26.037 1.00 83.05 206 B 1 
ATOM 4089 C CD  . LYS B 2 206 ? -25.114 -4.182   -26.545 1.00 75.99 206 B 1 
ATOM 4090 C CE  . LYS B 2 206 ? -24.279 -3.192   -25.741 1.00 68.51 206 B 1 
ATOM 4091 N NZ  . LYS B 2 206 ? -24.823 -1.829   -25.785 1.00 60.12 206 B 1 
ATOM 4092 N N   . TYR B 2 207 ? -26.855 -8.014   -23.970 1.00 91.63 207 B 1 
ATOM 4093 C CA  . TYR B 2 207 ? -27.161 -8.035   -22.538 1.00 91.38 207 B 1 
ATOM 4094 C C   . TYR B 2 207 ? -26.597 -9.277   -21.842 1.00 91.63 207 B 1 
ATOM 4095 O O   . TYR B 2 207 ? -26.112 -9.169   -20.715 1.00 91.37 207 B 1 
ATOM 4096 C CB  . TYR B 2 207 ? -28.670 -7.946   -22.310 1.00 91.45 207 B 1 
ATOM 4097 C CG  . TYR B 2 207 ? -29.273 -6.574   -22.501 1.00 90.54 207 B 1 
ATOM 4098 C CD1 . TYR B 2 207 ? -28.822 -5.488   -21.725 1.00 84.73 207 B 1 
ATOM 4099 C CD2 . TYR B 2 207 ? -30.310 -6.382   -23.429 1.00 85.10 207 B 1 
ATOM 4100 C CE1 . TYR B 2 207 ? -29.406 -4.214   -21.877 1.00 83.40 207 B 1 
ATOM 4101 C CE2 . TYR B 2 207 ? -30.896 -5.114   -23.586 1.00 82.53 207 B 1 
ATOM 4102 C CZ  . TYR B 2 207 ? -30.446 -4.031   -22.802 1.00 86.11 207 B 1 
ATOM 4103 O OH  . TYR B 2 207 ? -31.015 -2.793   -22.961 1.00 83.35 207 B 1 
ATOM 4104 N N   . MET B 2 208 ? -26.598 -10.433  -22.507 1.00 91.71 208 B 1 
ATOM 4105 C CA  . MET B 2 208 ? -25.967 -11.644  -21.994 1.00 91.61 208 B 1 
ATOM 4106 C C   . MET B 2 208 ? -24.454 -11.448  -21.832 1.00 91.61 208 B 1 
ATOM 4107 O O   . MET B 2 208 ? -23.918 -11.735  -20.766 1.00 91.01 208 B 1 
ATOM 4108 C CB  . MET B 2 208 ? -26.266 -12.824  -22.929 1.00 91.08 208 B 1 
ATOM 4109 C CG  . MET B 2 208 ? -25.867 -14.181  -22.324 1.00 86.06 208 B 1 
ATOM 4110 S SD  . MET B 2 208 ? -26.980 -14.811  -21.032 1.00 83.61 208 B 1 
ATOM 4111 C CE  . MET B 2 208 ? -28.319 -15.465  -22.078 1.00 73.80 208 B 1 
ATOM 4112 N N   . ALA B 2 209 ? -23.785 -10.897  -22.841 1.00 92.56 209 B 1 
ATOM 4113 C CA  . ALA B 2 209 ? -22.357 -10.622  -22.796 1.00 91.52 209 B 1 
ATOM 4114 C C   . ALA B 2 209 ? -21.993 -9.601   -21.705 1.00 91.63 209 B 1 
ATOM 4115 O O   . ALA B 2 209 ? -21.044 -9.823   -20.952 1.00 90.40 209 B 1 
ATOM 4116 C CB  . ALA B 2 209 ? -21.905 -10.149  -24.182 1.00 90.70 209 B 1 
ATOM 4117 N N   . ASP B 2 210 ? -22.770 -8.513   -21.577 1.00 91.17 210 B 1 
ATOM 4118 C CA  . ASP B 2 210 ? -22.552 -7.487   -20.553 1.00 90.04 210 B 1 
ATOM 4119 C C   . ASP B 2 210 ? -22.749 -8.070   -19.131 1.00 89.98 210 B 1 
ATOM 4120 O O   . ASP B 2 210 ? -22.008 -7.735   -18.207 1.00 88.96 210 B 1 
ATOM 4121 C CB  . ASP B 2 210 ? -23.525 -6.313   -20.780 1.00 89.50 210 B 1 
ATOM 4122 C CG  . ASP B 2 210 ? -23.282 -5.434   -22.025 1.00 86.73 210 B 1 
ATOM 4123 O OD1 . ASP B 2 210 ? -22.216 -5.510   -22.670 1.00 80.90 210 B 1 
ATOM 4124 O OD2 . ASP B 2 210 ? -24.148 -4.577   -22.322 1.00 81.15 210 B 1 
ATOM 4125 N N   . MET B 2 211 ? -23.719 -8.972   -18.957 1.00 90.27 211 B 1 
ATOM 4126 C CA  . MET B 2 211 ? -23.951 -9.689   -17.697 1.00 89.86 211 B 1 
ATOM 4127 C C   . MET B 2 211 ? -22.803 -10.661  -17.389 1.00 90.13 211 B 1 
ATOM 4128 O O   . MET B 2 211 ? -22.273 -10.645  -16.284 1.00 89.74 211 B 1 
ATOM 4129 C CB  . MET B 2 211 ? -25.295 -10.422  -17.772 1.00 89.45 211 B 1 
ATOM 4130 C CG  . MET B 2 211 ? -25.638 -11.160  -16.474 1.00 86.52 211 B 1 
ATOM 4131 S SD  . MET B 2 211 ? -26.945 -12.397  -16.628 1.00 83.68 211 B 1 
ATOM 4132 C CE  . MET B 2 211 ? -26.079 -13.593  -17.670 1.00 73.39 211 B 1 
ATOM 4133 N N   . ASP B 2 212 ? -22.388 -11.462  -18.369 1.00 91.24 212 B 1 
ATOM 4134 C CA  . ASP B 2 212 ? -21.271 -12.394  -18.213 1.00 89.70 212 B 1 
ATOM 4135 C C   . ASP B 2 212 ? -19.974 -11.650  -17.872 1.00 89.45 212 B 1 
ATOM 4136 O O   . ASP B 2 212 ? -19.207 -12.096  -17.016 1.00 88.35 212 B 1 
ATOM 4137 C CB  . ASP B 2 212 ? -21.085 -13.221  -19.498 1.00 89.06 212 B 1 
ATOM 4138 C CG  . ASP B 2 212 ? -22.168 -14.280  -19.746 1.00 86.55 212 B 1 
ATOM 4139 O OD1 . ASP B 2 212 ? -22.938 -14.600  -18.822 1.00 81.07 212 B 1 
ATOM 4140 O OD2 . ASP B 2 212 ? -22.164 -14.845  -20.867 1.00 81.20 212 B 1 
ATOM 4141 N N   . GLU B 2 213 ? -19.745 -10.478  -18.478 1.00 89.87 213 B 1 
ATOM 4142 C CA  . GLU B 2 213 ? -18.602 -9.626   -18.161 1.00 87.93 213 B 1 
ATOM 4143 C C   . GLU B 2 213 ? -18.663 -9.083   -16.727 1.00 87.61 213 B 1 
ATOM 4144 O O   . GLU B 2 213 ? -17.650 -9.077   -16.032 1.00 86.20 213 B 1 
ATOM 4145 C CB  . GLU B 2 213 ? -18.485 -8.484   -19.197 1.00 86.66 213 B 1 
ATOM 4146 C CG  . GLU B 2 213 ? -17.152 -7.738   -19.036 1.00 77.43 213 B 1 
ATOM 4147 C CD  . GLU B 2 213 ? -16.912 -6.605   -20.044 1.00 70.09 213 B 1 
ATOM 4148 O OE1 . GLU B 2 213 ? -15.812 -6.002   -19.956 1.00 61.23 213 B 1 
ATOM 4149 O OE2 . GLU B 2 213 ? -17.793 -6.312   -20.876 1.00 61.17 213 B 1 
ATOM 4150 N N   . LEU B 2 214 ? -19.853 -8.693   -16.244 1.00 88.36 214 B 1 
ATOM 4151 C CA  . LEU B 2 214 ? -20.052 -8.244   -14.865 1.00 87.62 214 B 1 
ATOM 4152 C C   . LEU B 2 214 ? -19.689 -9.354   -13.864 1.00 87.89 214 B 1 
ATOM 4153 O O   . LEU B 2 214 ? -18.888 -9.121   -12.958 1.00 86.90 214 B 1 
ATOM 4154 C CB  . LEU B 2 214 ? -21.502 -7.770   -14.688 1.00 87.01 214 B 1 
ATOM 4155 C CG  . LEU B 2 214 ? -21.827 -7.241   -13.277 1.00 83.99 214 B 1 
ATOM 4156 C CD1 . LEU B 2 214 ? -21.149 -5.900   -13.016 1.00 77.62 214 B 1 
ATOM 4157 C CD2 . LEU B 2 214 ? -23.331 -7.062   -13.125 1.00 77.16 214 B 1 
ATOM 4158 N N   . PHE B 2 215 ? -20.234 -10.562  -14.054 1.00 88.22 215 B 1 
ATOM 4159 C CA  . PHE B 2 215 ? -19.906 -11.708  -13.205 1.00 87.60 215 B 1 
ATOM 4160 C C   . PHE B 2 215 ? -18.425 -12.088  -13.326 1.00 86.74 215 B 1 
ATOM 4161 O O   . PHE B 2 215 ? -17.771 -12.312  -12.303 1.00 84.52 215 B 1 
ATOM 4162 C CB  . PHE B 2 215 ? -20.815 -12.897  -13.537 1.00 87.94 215 B 1 
ATOM 4163 C CG  . PHE B 2 215 ? -22.185 -12.808  -12.902 1.00 89.21 215 B 1 
ATOM 4164 C CD1 . PHE B 2 215 ? -22.359 -13.164  -11.553 1.00 84.83 215 B 1 
ATOM 4165 C CD2 . PHE B 2 215 ? -23.293 -12.376  -13.644 1.00 84.37 215 B 1 
ATOM 4166 C CE1 . PHE B 2 215 ? -23.633 -13.091  -10.954 1.00 84.18 215 B 1 
ATOM 4167 C CE2 . PHE B 2 215 ? -24.563 -12.298  -13.052 1.00 83.70 215 B 1 
ATOM 4168 C CZ  . PHE B 2 215 ? -24.732 -12.654  -11.705 1.00 87.22 215 B 1 
ATOM 4169 N N   . SER B 2 216 ? -17.854 -12.091  -14.526 1.00 86.81 216 B 1 
ATOM 4170 C CA  . SER B 2 216 ? -16.435 -12.378  -14.756 1.00 84.24 216 B 1 
ATOM 4171 C C   . SER B 2 216 ? -15.524 -11.380  -14.043 1.00 82.86 216 B 1 
ATOM 4172 O O   . SER B 2 216 ? -14.561 -11.791  -13.406 1.00 80.03 216 B 1 
ATOM 4173 C CB  . SER B 2 216 ? -16.127 -12.399  -16.250 1.00 82.95 216 B 1 
ATOM 4174 O OG  . SER B 2 216 ? -14.771 -12.784  -16.459 1.00 71.74 216 B 1 
ATOM 4175 N N   . GLN B 2 217 ? -15.846 -10.084  -14.058 1.00 82.87 217 B 1 
ATOM 4176 C CA  . GLN B 2 217 ? -15.053 -9.073   -13.351 1.00 79.57 217 B 1 
ATOM 4177 C C   . GLN B 2 217 ? -15.063 -9.281   -11.836 1.00 79.33 217 B 1 
ATOM 4178 O O   . GLN B 2 217 ? -14.035 -9.081   -11.176 1.00 77.05 217 B 1 
ATOM 4179 C CB  . GLN B 2 217 ? -15.580 -7.664   -13.650 1.00 77.50 217 B 1 
ATOM 4180 C CG  . GLN B 2 217 ? -15.126 -7.153   -15.027 1.00 70.36 217 B 1 
ATOM 4181 C CD  . GLN B 2 217 ? -15.591 -5.725   -15.309 1.00 66.26 217 B 1 
ATOM 4182 O OE1 . GLN B 2 217 ? -16.023 -4.979   -14.438 1.00 59.90 217 B 1 
ATOM 4183 N NE2 . GLN B 2 217 ? -15.473 -5.284   -16.532 1.00 56.92 217 B 1 
ATOM 4184 N N   . VAL B 2 218 ? -16.205 -9.659   -11.265 1.00 81.05 218 B 1 
ATOM 4185 C CA  . VAL B 2 218 ? -16.309 -9.966   -9.834  1.00 79.41 218 B 1 
ATOM 4186 C C   . VAL B 2 218 ? -15.506 -11.225  -9.518  1.00 78.83 218 B 1 
ATOM 4187 O O   . VAL B 2 218 ? -14.737 -11.250  -8.548  1.00 76.03 218 B 1 
ATOM 4188 C CB  . VAL B 2 218 ? -17.779 -10.091  -9.408  1.00 78.96 218 B 1 
ATOM 4189 C CG1 . VAL B 2 218 ? -17.898 -10.476  -7.935  1.00 73.33 218 B 1 
ATOM 4190 C CG2 . VAL B 2 218 ? -18.514 -8.755   -9.567  1.00 72.85 218 B 1 
ATOM 4191 N N   . ASP B 2 219 ? -15.615 -12.249  -10.361 1.00 78.72 219 B 1 
ATOM 4192 C CA  . ASP B 2 219 ? -14.964 -13.545  -10.187 1.00 77.04 219 B 1 
ATOM 4193 C C   . ASP B 2 219 ? -13.448 -13.467  -10.448 1.00 76.59 219 B 1 
ATOM 4194 O O   . ASP B 2 219 ? -12.654 -14.036  -9.696  1.00 73.20 219 B 1 
ATOM 4195 C CB  . ASP B 2 219 ? -15.676 -14.556  -11.092 1.00 74.24 219 B 1 
ATOM 4196 C CG  . ASP B 2 219 ? -15.651 -15.987  -10.556 1.00 68.71 219 B 1 
ATOM 4197 O OD1 . ASP B 2 219 ? -15.601 -16.174  -9.323  1.00 62.48 219 B 1 
ATOM 4198 O OD2 . ASP B 2 219 ? -15.638 -16.915  -11.395 1.00 61.00 219 B 1 
ATOM 4199 N N   . GLU B 2 220 ? -12.992 -12.691  -11.446 1.00 74.45 220 B 1 
ATOM 4200 C CA  . GLU B 2 220 ? -11.565 -12.439  -11.686 1.00 72.56 220 B 1 
ATOM 4201 C C   . GLU B 2 220 ? -10.901 -11.740  -10.509 1.00 73.26 220 B 1 
ATOM 4202 O O   . GLU B 2 220 ? -9.802  -12.130  -10.120 1.00 69.96 220 B 1 
ATOM 4203 C CB  . GLU B 2 220 ? -11.336 -11.569  -12.929 1.00 68.64 220 B 1 
ATOM 4204 C CG  . GLU B 2 220 ? -11.309 -12.366  -14.234 1.00 61.02 220 B 1 
ATOM 4205 C CD  . GLU B 2 220 ? -10.755 -11.530  -15.404 1.00 53.53 220 B 1 
ATOM 4206 O OE1 . GLU B 2 220 ? -10.329 -12.168  -16.395 1.00 48.03 220 B 1 
ATOM 4207 O OE2 . GLU B 2 220 ? -10.671 -10.293  -15.275 1.00 48.29 220 B 1 
ATOM 4208 N N   . LYS B 2 221 ? -11.567 -10.749  -9.916  1.00 72.57 221 B 1 
ATOM 4209 C CA  . LYS B 2 221 ? -11.038 -10.083  -8.721  1.00 70.58 221 B 1 
ATOM 4210 C C   . LYS B 2 221 ? -10.892 -11.042  -7.548  1.00 71.70 221 B 1 
ATOM 4211 O O   . LYS B 2 221 ? -9.992  -10.866  -6.732  1.00 69.49 221 B 1 
ATOM 4212 C CB  . LYS B 2 221 ? -11.912 -8.881   -8.332  1.00 67.21 221 B 1 
ATOM 4213 C CG  . LYS B 2 221 ? -11.621 -7.679   -9.240  1.00 61.35 221 B 1 
ATOM 4214 C CD  . LYS B 2 221 ? -12.474 -6.467   -8.845  1.00 56.49 221 B 1 
ATOM 4215 C CE  . LYS B 2 221 ? -12.121 -5.311   -9.774  1.00 50.27 221 B 1 
ATOM 4216 N NZ  . LYS B 2 221 ? -12.910 -4.076   -9.497  1.00 45.48 221 B 1 
ATOM 4217 N N   . ARG B 2 222 ? -11.743 -12.062  -7.460  1.00 71.92 222 B 1 
ATOM 4218 C CA  . ARG B 2 222 ? -11.664 -13.102  -6.423  1.00 70.91 222 B 1 
ATOM 4219 C C   . ARG B 2 222 ? -10.649 -14.192  -6.745  1.00 71.80 222 B 1 
ATOM 4220 O O   . ARG B 2 222 ? -9.949  -14.657  -5.850  1.00 69.99 222 B 1 
ATOM 4221 C CB  . ARG B 2 222 ? -13.034 -13.755  -6.253  1.00 68.00 222 B 1 
ATOM 4222 C CG  . ARG B 2 222 ? -14.019 -12.782  -5.615  1.00 63.61 222 B 1 
ATOM 4223 C CD  . ARG B 2 222 ? -15.366 -13.488  -5.610  1.00 60.92 222 B 1 
ATOM 4224 N NE  . ARG B 2 222 ? -16.384 -12.627  -4.999  1.00 55.88 222 B 1 
ATOM 4225 C CZ  . ARG B 2 222 ? -17.649 -12.902  -4.987  1.00 50.77 222 B 1 
ATOM 4226 N NH1 . ARG B 2 222 ? -18.102 -14.039  -5.434  1.00 47.85 222 B 1 
ATOM 4227 N NH2 . ARG B 2 222 ? -18.477 -12.039  -4.534  1.00 46.12 222 B 1 
ATOM 4228 N N   . LYS B 2 223 ? -10.579 -14.615  -8.010  1.00 71.15 223 B 1 
ATOM 4229 C CA  . LYS B 2 223 ? -9.663  -15.655  -8.481  1.00 70.45 223 B 1 
ATOM 4230 C C   . LYS B 2 223 ? -8.216  -15.180  -8.523  1.00 71.94 223 B 1 
ATOM 4231 O O   . LYS B 2 223 ? -7.321  -15.988  -8.280  1.00 67.95 223 B 1 
ATOM 4232 C CB  . LYS B 2 223 ? -10.092 -16.142  -9.868  1.00 65.75 223 B 1 
ATOM 4233 C CG  . LYS B 2 223 ? -11.274 -17.122  -9.789  1.00 59.82 223 B 1 
ATOM 4234 C CD  . LYS B 2 223 ? -11.776 -17.463  -11.185 1.00 54.27 223 B 1 
ATOM 4235 C CE  . LYS B 2 223 ? -12.901 -18.490  -11.105 1.00 47.40 223 B 1 
ATOM 4236 N NZ  . LYS B 2 223 ? -13.747 -18.485  -12.311 1.00 41.19 223 B 1 
ATOM 4237 N N   . LYS B 2 224 ? -7.978  -13.896  -8.818  1.00 71.84 224 B 1 
ATOM 4238 C CA  . LYS B 2 224 ? -6.646  -13.288  -8.767  1.00 70.98 224 B 1 
ATOM 4239 C C   . LYS B 2 224 ? -6.170  -13.193  -7.324  1.00 73.66 224 B 1 
ATOM 4240 O O   . LYS B 2 224 ? -6.247  -12.160  -6.677  1.00 68.86 224 B 1 
ATOM 4241 C CB  . LYS B 2 224 ? -6.617  -11.944  -9.508  1.00 64.42 224 B 1 
ATOM 4242 C CG  . LYS B 2 224 ? -5.895  -12.077  -10.850 1.00 57.32 224 B 1 
ATOM 4243 C CD  . LYS B 2 224 ? -5.850  -10.729  -11.554 1.00 51.41 224 B 1 
ATOM 4244 C CE  . LYS B 2 224 ? -5.069  -10.847  -12.859 1.00 43.76 224 B 1 
ATOM 4245 N NZ  . LYS B 2 224 ? -5.129  -9.580   -13.626 1.00 37.99 224 B 1 
ATOM 4246 N N   . ARG B 2 225 ? -5.626  -14.305  -6.838  1.00 74.08 225 B 1 
ATOM 4247 C CA  . ARG B 2 225 ? -4.874  -14.415  -5.593  1.00 74.69 225 B 1 
ATOM 4248 C C   . ARG B 2 225 ? -3.421  -13.952  -5.803  1.00 77.08 225 B 1 
ATOM 4249 O O   . ARG B 2 225 ? -2.489  -14.632  -5.394  1.00 73.26 225 B 1 
ATOM 4250 C CB  . ARG B 2 225 ? -4.975  -15.838  -5.033  1.00 70.10 225 B 1 
ATOM 4251 C CG  . ARG B 2 225 ? -6.413  -16.243  -4.684  1.00 65.55 225 B 1 
ATOM 4252 C CD  . ARG B 2 225 ? -6.400  -17.604  -3.981  1.00 60.98 225 B 1 
ATOM 4253 N NE  . ARG B 2 225 ? -7.754  -18.077  -3.668  1.00 56.04 225 B 1 
ATOM 4254 C CZ  . ARG B 2 225 ? -8.057  -19.096  -2.871  1.00 50.71 225 B 1 
ATOM 4255 N NH1 . ARG B 2 225 ? -7.126  -19.804  -2.288  1.00 48.33 225 B 1 
ATOM 4256 N NH2 . ARG B 2 225 ? -9.288  -19.415  -2.655  1.00 46.41 225 B 1 
ATOM 4257 N N   . ASP B 2 226 ? -3.241  -12.833  -6.483  1.00 79.44 226 B 1 
ATOM 4258 C CA  . ASP B 2 226 ? -1.924  -12.253  -6.712  1.00 80.85 226 B 1 
ATOM 4259 C C   . ASP B 2 226 ? -1.615  -11.263  -5.592  1.00 84.23 226 B 1 
ATOM 4260 O O   . ASP B 2 226 ? -2.357  -10.308  -5.353  1.00 82.58 226 B 1 
ATOM 4261 C CB  . ASP B 2 226 ? -1.837  -11.599  -8.102  1.00 75.43 226 B 1 
ATOM 4262 C CG  . ASP B 2 226 ? -1.670  -12.596  -9.265  1.00 66.99 226 B 1 
ATOM 4263 O OD1 . ASP B 2 226 ? -1.327  -13.771  -9.013  1.00 59.13 226 B 1 
ATOM 4264 O OD2 . ASP B 2 226 ? -1.825  -12.146  -10.422 1.00 59.21 226 B 1 
ATOM 4265 N N   . ILE B 2 227 ? -0.511  -11.497  -4.897  1.00 83.43 227 B 1 
ATOM 4266 C CA  . ILE B 2 227 ? 0.046   -10.537  -3.951  1.00 85.49 227 B 1 
ATOM 4267 C C   . ILE B 2 227 ? 0.860   -9.529   -4.770  1.00 86.91 227 B 1 
ATOM 4268 O O   . ILE B 2 227 ? 1.791   -9.938   -5.464  1.00 85.43 227 B 1 
ATOM 4269 C CB  . ILE B 2 227 ? 0.906   -11.229  -2.875  1.00 84.18 227 B 1 
ATOM 4270 C CG1 . ILE B 2 227 ? 0.069   -12.258  -2.079  1.00 80.78 227 B 1 
ATOM 4271 C CG2 . ILE B 2 227 ? 1.485   -10.173  -1.922  1.00 79.24 227 B 1 
ATOM 4272 C CD1 . ILE B 2 227 ? 0.887   -13.122  -1.114  1.00 74.47 227 B 1 
ATOM 4273 N N   . PRO B 2 228 ? 0.556   -8.226   -4.695  1.00 88.32 228 B 1 
ATOM 4274 C CA  . PRO B 2 228 ? 1.335   -7.206   -5.389  1.00 88.91 228 B 1 
ATOM 4275 C C   . PRO B 2 228 ? 2.804   -7.240   -4.984  1.00 89.82 228 B 1 
ATOM 4276 O O   . PRO B 2 228 ? 3.132   -7.305   -3.797  1.00 88.48 228 B 1 
ATOM 4277 C CB  . PRO B 2 228 ? 0.677   -5.876   -5.023  1.00 87.60 228 B 1 
ATOM 4278 C CG  . PRO B 2 228 ? -0.751  -6.251   -4.679  1.00 85.88 228 B 1 
ATOM 4279 C CD  . PRO B 2 228 ? -0.592  -7.623   -4.039  1.00 87.81 228 B 1 
ATOM 4280 N N   . ASP B 2 229 ? 3.705   -7.129   -5.958  1.00 88.64 229 B 1 
ATOM 4281 C CA  . ASP B 2 229 ? 5.151   -7.204   -5.721  1.00 87.44 229 B 1 
ATOM 4282 C C   . ASP B 2 229 ? 5.655   -6.129   -4.742  1.00 88.67 229 B 1 
ATOM 4283 O O   . ASP B 2 229 ? 6.595   -6.368   -3.983  1.00 87.05 229 B 1 
ATOM 4284 C CB  . ASP B 2 229 ? 5.907   -7.087   -7.063  1.00 84.76 229 B 1 
ATOM 4285 C CG  . ASP B 2 229 ? 5.732   -8.278   -8.019  1.00 78.11 229 B 1 
ATOM 4286 O OD1 . ASP B 2 229 ? 5.451   -9.399   -7.555  1.00 71.64 229 B 1 
ATOM 4287 O OD2 . ASP B 2 229 ? 5.924   -8.069   -9.235  1.00 71.52 229 B 1 
ATOM 4288 N N   . TYR B 2 230 ? 5.016   -4.952   -4.708  1.00 90.71 230 B 1 
ATOM 4289 C CA  . TYR B 2 230 ? 5.363   -3.862   -3.794  1.00 91.72 230 B 1 
ATOM 4290 C C   . TYR B 2 230 ? 5.028   -4.145   -2.316  1.00 92.98 230 B 1 
ATOM 4291 O O   . TYR B 2 230 ? 5.487   -3.410   -1.443  1.00 91.97 230 B 1 
ATOM 4292 C CB  . TYR B 2 230 ? 4.711   -2.555   -4.283  1.00 91.20 230 B 1 
ATOM 4293 C CG  . TYR B 2 230 ? 3.197   -2.581   -4.399  1.00 91.24 230 B 1 
ATOM 4294 C CD1 . TYR B 2 230 ? 2.579   -2.619   -5.664  1.00 88.42 230 B 1 
ATOM 4295 C CD2 . TYR B 2 230 ? 2.384   -2.540   -3.253  1.00 88.36 230 B 1 
ATOM 4296 C CE1 . TYR B 2 230 ? 1.184   -2.624   -5.781  1.00 86.57 230 B 1 
ATOM 4297 C CE2 . TYR B 2 230 ? 0.986   -2.558   -3.358  1.00 86.00 230 B 1 
ATOM 4298 C CZ  . TYR B 2 230 ? 0.392   -2.592   -4.623  1.00 87.32 230 B 1 
ATOM 4299 O OH  . TYR B 2 230 ? -0.988  -2.608   -4.728  1.00 84.85 230 B 1 
ATOM 4300 N N   . LEU B 2 231 ? 4.263   -5.201   -2.028  1.00 92.74 231 B 1 
ATOM 4301 C CA  . LEU B 2 231 ? 3.993   -5.681   -0.670  1.00 93.81 231 B 1 
ATOM 4302 C C   . LEU B 2 231 ? 4.921   -6.834   -0.260  1.00 94.25 231 B 1 
ATOM 4303 O O   . LEU B 2 231 ? 4.876   -7.286   0.887   1.00 92.84 231 B 1 
ATOM 4304 C CB  . LEU B 2 231 ? 2.516   -6.099   -0.537  1.00 93.76 231 B 1 
ATOM 4305 C CG  . LEU B 2 231 ? 1.482   -5.008   -0.868  1.00 93.50 231 B 1 
ATOM 4306 C CD1 . LEU B 2 231 ? 0.077   -5.543   -0.581  1.00 91.31 231 B 1 
ATOM 4307 C CD2 . LEU B 2 231 ? 1.680   -3.741   -0.040  1.00 90.90 231 B 1 
ATOM 4308 N N   . CYS B 2 232 ? 5.750   -7.314   -1.185  1.00 92.92 232 B 1 
ATOM 4309 C CA  . CYS B 2 232 ? 6.664   -8.422   -0.969  1.00 92.07 232 B 1 
ATOM 4310 C C   . CYS B 2 232 ? 8.077   -7.936   -0.603  1.00 91.74 232 B 1 
ATOM 4311 O O   . CYS B 2 232 ? 8.583   -6.948   -1.143  1.00 90.02 232 B 1 
ATOM 4312 C CB  . CYS B 2 232 ? 6.673   -9.336   -2.198  1.00 90.52 232 B 1 
ATOM 4313 S SG  . CYS B 2 232 ? 5.025   -10.083  -2.443  1.00 88.39 232 B 1 
ATOM 4314 N N   . GLY B 2 233 ? 8.740   -8.664   0.300   1.00 91.39 233 B 1 
ATOM 4315 C CA  . GLY B 2 233 ? 10.126  -8.418   0.664   1.00 90.92 233 B 1 
ATOM 4316 C C   . GLY B 2 233 ? 11.090  -8.711   -0.493  1.00 91.23 233 B 1 
ATOM 4317 O O   . GLY B 2 233 ? 10.902  -9.656   -1.252  1.00 89.14 233 B 1 
ATOM 4318 N N   . LYS B 2 234 ? 12.176  -7.922   -0.610  1.00 91.86 234 B 1 
ATOM 4319 C CA  . LYS B 2 234 ? 13.180  -8.081   -1.676  1.00 91.09 234 B 1 
ATOM 4320 C C   . LYS B 2 234 ? 14.070  -9.321   -1.495  1.00 91.28 234 B 1 
ATOM 4321 O O   . LYS B 2 234 ? 14.826  -9.657   -2.403  1.00 87.30 234 B 1 
ATOM 4322 C CB  . LYS B 2 234 ? 14.039  -6.811   -1.790  1.00 89.71 234 B 1 
ATOM 4323 C CG  . LYS B 2 234 ? 13.265  -5.493   -2.012  1.00 88.35 234 B 1 
ATOM 4324 C CD  . LYS B 2 234 ? 12.462  -5.417   -3.316  1.00 82.65 234 B 1 
ATOM 4325 C CE  . LYS B 2 234 ? 11.833  -4.019   -3.435  1.00 78.99 234 B 1 
ATOM 4326 N NZ  . LYS B 2 234 ? 10.933  -3.849   -4.598  1.00 69.83 234 B 1 
ATOM 4327 N N   . ILE B 2 235 ? 14.004  -9.992   -0.337  1.00 91.89 235 B 1 
ATOM 4328 C CA  . ILE B 2 235 ? 14.740  -11.227  -0.030  1.00 91.35 235 B 1 
ATOM 4329 C C   . ILE B 2 235 ? 13.819  -12.442  -0.118  1.00 90.90 235 B 1 
ATOM 4330 O O   . ILE B 2 235 ? 14.118  -13.379  -0.866  1.00 88.14 235 B 1 
ATOM 4331 C CB  . ILE B 2 235 ? 15.433  -11.132  1.351   1.00 91.05 235 B 1 
ATOM 4332 C CG1 . ILE B 2 235 ? 16.482  -10.004  1.370   1.00 89.46 235 B 1 
ATOM 4333 C CG2 . ILE B 2 235 ? 16.092  -12.482  1.729   1.00 88.47 235 B 1 
ATOM 4334 C CD1 . ILE B 2 235 ? 17.023  -9.692   2.774   1.00 86.32 235 B 1 
ATOM 4335 N N   . SER B 2 236 ? 12.695  -12.436  0.611   1.00 89.74 236 B 1 
ATOM 4336 C CA  . SER B 2 236 ? 11.783  -13.584  0.669   1.00 87.73 236 B 1 
ATOM 4337 C C   . SER B 2 236 ? 10.921  -13.744  -0.581  1.00 87.93 236 B 1 
ATOM 4338 O O   . SER B 2 236 ? 10.565  -14.869  -0.929  1.00 85.11 236 B 1 
ATOM 4339 C CB  . SER B 2 236 ? 10.872  -13.488  1.887   1.00 86.08 236 B 1 
ATOM 4340 O OG  . SER B 2 236 ? 10.217  -12.237  1.952   1.00 81.74 236 B 1 
ATOM 4341 N N   . PHE B 2 237 ? 10.603  -12.647  -1.273  1.00 87.14 237 B 1 
ATOM 4342 C CA  . PHE B 2 237 ? 9.576   -12.593  -2.328  1.00 86.52 237 B 1 
ATOM 4343 C C   . PHE B 2 237 ? 8.177   -13.012  -1.832  1.00 86.31 237 B 1 
ATOM 4344 O O   . PHE B 2 237 ? 7.305   -13.374  -2.626  1.00 83.17 237 B 1 
ATOM 4345 C CB  . PHE B 2 237 ? 10.020  -13.343  -3.592  1.00 85.31 237 B 1 
ATOM 4346 C CG  . PHE B 2 237 ? 11.229  -12.754  -4.290  1.00 85.40 237 B 1 
ATOM 4347 C CD1 . PHE B 2 237 ? 11.061  -12.076  -5.506  1.00 80.13 237 B 1 
ATOM 4348 C CD2 . PHE B 2 237 ? 12.507  -12.872  -3.741  1.00 79.67 237 B 1 
ATOM 4349 C CE1 . PHE B 2 237 ? 12.169  -11.521  -6.168  1.00 77.35 237 B 1 
ATOM 4350 C CE2 . PHE B 2 237 ? 13.615  -12.311  -4.392  1.00 77.14 237 B 1 
ATOM 4351 C CZ  . PHE B 2 237 ? 13.449  -11.634  -5.606  1.00 79.50 237 B 1 
ATOM 4352 N N   . GLU B 2 238 ? 7.972   -12.966  -0.520  1.00 88.29 238 B 1 
ATOM 4353 C CA  . GLU B 2 238 ? 6.698   -13.204  0.147   1.00 88.32 238 B 1 
ATOM 4354 C C   . GLU B 2 238 ? 6.171   -11.899  0.751   1.00 90.28 238 B 1 
ATOM 4355 O O   . GLU B 2 238 ? 6.919   -10.940  0.958   1.00 89.19 238 B 1 
ATOM 4356 C CB  . GLU B 2 238 ? 6.851   -14.287  1.228   1.00 85.41 238 B 1 
ATOM 4357 C CG  . GLU B 2 238 ? 7.261   -15.677  0.698   1.00 78.52 238 B 1 
ATOM 4358 C CD  . GLU B 2 238 ? 7.249   -16.758  1.799   1.00 73.79 238 B 1 
ATOM 4359 O OE1 . GLU B 2 238 ? 6.886   -17.921  1.501   1.00 65.82 238 B 1 
ATOM 4360 O OE2 . GLU B 2 238 ? 7.569   -16.465  2.969   1.00 66.33 238 B 1 
ATOM 4361 N N   . LEU B 2 239 ? 4.880   -11.884  1.079   1.00 90.79 239 B 1 
ATOM 4362 C CA  . LEU B 2 239 ? 4.244   -10.773  1.770   1.00 91.74 239 B 1 
ATOM 4363 C C   . LEU B 2 239 ? 4.970   -10.473  3.087   1.00 92.26 239 B 1 
ATOM 4364 O O   . LEU B 2 239 ? 5.084   -11.335  3.958   1.00 90.96 239 B 1 
ATOM 4365 C CB  . LEU B 2 239 ? 2.771   -11.121  2.007   1.00 91.10 239 B 1 
ATOM 4366 C CG  . LEU B 2 239 ? 1.957   -9.976   2.648   1.00 90.51 239 B 1 
ATOM 4367 C CD1 . LEU B 2 239 ? 1.762   -8.813   1.680   1.00 86.87 239 B 1 
ATOM 4368 C CD2 . LEU B 2 239 ? 0.587   -10.486  3.051   1.00 86.47 239 B 1 
ATOM 4369 N N   . MET B 2 240 ? 5.408   -9.224   3.248   1.00 93.31 240 B 1 
ATOM 4370 C CA  . MET B 2 240 ? 6.074   -8.769   4.463   1.00 93.99 240 B 1 
ATOM 4371 C C   . MET B 2 240 ? 5.123   -8.783   5.663   1.00 93.69 240 B 1 
ATOM 4372 O O   . MET B 2 240 ? 3.988   -8.304   5.583   1.00 92.54 240 B 1 
ATOM 4373 C CB  . MET B 2 240 ? 6.654   -7.367   4.249   1.00 94.07 240 B 1 
ATOM 4374 C CG  . MET B 2 240 ? 7.810   -7.347   3.250   1.00 93.01 240 B 1 
ATOM 4375 S SD  . MET B 2 240 ? 8.524   -5.695   2.979   1.00 92.64 240 B 1 
ATOM 4376 C CE  . MET B 2 240 ? 7.257   -4.980   1.905   1.00 84.26 240 B 1 
ATOM 4377 N N   . ARG B 2 241 ? 5.598   -9.301   6.798   1.00 93.56 241 B 1 
ATOM 4378 C CA  . ARG B 2 241 ? 4.844   -9.301   8.067   1.00 92.51 241 B 1 
ATOM 4379 C C   . ARG B 2 241 ? 5.300   -8.176   9.007   1.00 93.38 241 B 1 
ATOM 4380 O O   . ARG B 2 241 ? 4.474   -7.585   9.694   1.00 91.11 241 B 1 
ATOM 4381 C CB  . ARG B 2 241 ? 4.952   -10.672  8.742   1.00 90.32 241 B 1 
ATOM 4382 C CG  . ARG B 2 241 ? 4.351   -11.830  7.907   1.00 85.62 241 B 1 
ATOM 4383 C CD  . ARG B 2 241 ? 2.834   -11.685  7.693   1.00 77.34 241 B 1 
ATOM 4384 N NE  . ARG B 2 241 ? 2.269   -12.847  6.982   1.00 71.28 241 B 1 
ATOM 4385 C CZ  . ARG B 2 241 ? 0.983   -13.190  6.922   1.00 63.81 241 B 1 
ATOM 4386 N NH1 . ARG B 2 241 ? 0.044   -12.504  7.511   1.00 57.56 241 B 1 
ATOM 4387 N NH2 . ARG B 2 241 ? 0.596   -14.249  6.263   1.00 58.21 241 B 1 
ATOM 4388 N N   . GLU B 2 242 ? 6.586   -7.860   8.985   1.00 93.67 242 B 1 
ATOM 4389 C CA  . GLU B 2 242 ? 7.189   -6.752   9.730   1.00 94.46 242 B 1 
ATOM 4390 C C   . GLU B 2 242 ? 8.067   -5.900   8.796   1.00 95.79 242 B 1 
ATOM 4391 O O   . GLU B 2 242 ? 9.292   -5.994   8.836   1.00 94.96 242 B 1 
ATOM 4392 C CB  . GLU B 2 242 ? 7.989   -7.258   10.941  1.00 93.11 242 B 1 
ATOM 4393 C CG  . GLU B 2 242 ? 7.113   -7.878   12.034  1.00 85.06 242 B 1 
ATOM 4394 C CD  . GLU B 2 242 ? 7.886   -7.985   13.364  1.00 79.88 242 B 1 
ATOM 4395 O OE1 . GLU B 2 242 ? 7.269   -7.701   14.412  1.00 71.89 242 B 1 
ATOM 4396 O OE2 . GLU B 2 242 ? 9.097   -8.310   13.342  1.00 72.45 242 B 1 
ATOM 4397 N N   . PRO B 2 243 ? 7.465   -5.072   7.935   1.00 96.25 243 B 1 
ATOM 4398 C CA  . PRO B 2 243 ? 8.230   -4.250   7.011   1.00 96.77 243 B 1 
ATOM 4399 C C   . PRO B 2 243 ? 9.117   -3.257   7.766   1.00 96.81 243 B 1 
ATOM 4400 O O   . PRO B 2 243 ? 8.650   -2.470   8.597   1.00 95.79 243 B 1 
ATOM 4401 C CB  . PRO B 2 243 ? 7.197   -3.549   6.131   1.00 96.03 243 B 1 
ATOM 4402 C CG  . PRO B 2 243 ? 5.947   -3.506   7.010   1.00 94.18 243 B 1 
ATOM 4403 C CD  . PRO B 2 243 ? 6.043   -4.810   7.798   1.00 95.77 243 B 1 
ATOM 4404 N N   . CYS B 2 244 ? 10.402  -3.276   7.445   1.00 96.41 244 B 1 
ATOM 4405 C CA  . CYS B 2 244 ? 11.364  -2.299   7.923   1.00 96.48 244 B 1 
ATOM 4406 C C   . CYS B 2 244 ? 12.160  -1.729   6.746   1.00 96.82 244 B 1 
ATOM 4407 O O   . CYS B 2 244 ? 12.360  -2.396   5.729   1.00 95.07 244 B 1 
ATOM 4408 C CB  . CYS B 2 244 ? 12.239  -2.904   9.024   1.00 94.22 244 B 1 
ATOM 4409 S SG  . CYS B 2 244 ? 13.229  -4.292   8.419   1.00 86.18 244 B 1 
ATOM 4410 N N   . ILE B 2 245 ? 12.607  -0.482   6.879   1.00 96.50 245 B 1 
ATOM 4411 C CA  . ILE B 2 245 ? 13.295  0.256    5.831   1.00 96.89 245 B 1 
ATOM 4412 C C   . ILE B 2 245 ? 14.736  0.539    6.237   1.00 96.79 245 B 1 
ATOM 4413 O O   . ILE B 2 245 ? 15.046  0.789    7.403   1.00 95.65 245 B 1 
ATOM 4414 C CB  . ILE B 2 245 ? 12.477  1.510    5.446   1.00 96.39 245 B 1 
ATOM 4415 C CG1 . ILE B 2 245 ? 12.997  2.152    4.151   1.00 93.18 245 B 1 
ATOM 4416 C CG2 . ILE B 2 245 ? 12.441  2.539    6.591   1.00 93.17 245 B 1 
ATOM 4417 C CD1 . ILE B 2 245 ? 12.062  3.234    3.593   1.00 91.30 245 B 1 
ATOM 4418 N N   . THR B 2 246 ? 15.639  0.491    5.257   1.00 96.80 246 B 1 
ATOM 4419 C CA  . THR B 2 246 ? 17.050  0.841    5.415   1.00 96.51 246 B 1 
ATOM 4420 C C   . THR B 2 246 ? 17.274  2.332    5.119   1.00 96.33 246 B 1 
ATOM 4421 O O   . THR B 2 246 ? 16.434  2.956    4.466   1.00 95.29 246 B 1 
ATOM 4422 C CB  . THR B 2 246 ? 17.942  -0.025   4.516   1.00 95.65 246 B 1 
ATOM 4423 O OG1 . THR B 2 246 ? 17.755  0.303    3.160   1.00 89.29 246 B 1 
ATOM 4424 C CG2 . THR B 2 246 ? 17.695  -1.519   4.706   1.00 88.88 246 B 1 
ATOM 4425 N N   . PRO B 2 247 ? 18.424  2.921    5.508   1.00 95.85 247 B 1 
ATOM 4426 C CA  . PRO B 2 247 ? 18.764  4.301    5.147   1.00 95.23 247 B 1 
ATOM 4427 C C   . PRO B 2 247 ? 18.788  4.586    3.639   1.00 95.08 247 B 1 
ATOM 4428 O O   . PRO B 2 247 ? 18.643  5.737    3.229   1.00 92.88 247 B 1 
ATOM 4429 C CB  . PRO B 2 247 ? 20.139  4.545    5.775   1.00 94.25 247 B 1 
ATOM 4430 C CG  . PRO B 2 247 ? 20.161  3.594    6.965   1.00 93.01 247 B 1 
ATOM 4431 C CD  . PRO B 2 247 ? 19.403  2.386    6.432   1.00 95.39 247 B 1 
ATOM 4432 N N   . SER B 2 248 ? 18.924  3.555    2.802   1.00 94.91 248 B 1 
ATOM 4433 C CA  . SER B 2 248 ? 18.841  3.669    1.337   1.00 94.15 248 B 1 
ATOM 4434 C C   . SER B 2 248 ? 17.395  3.761    0.806   1.00 94.35 248 B 1 
ATOM 4435 O O   . SER B 2 248 ? 17.208  3.951    -0.395  1.00 91.74 248 B 1 
ATOM 4436 C CB  . SER B 2 248 ? 19.541  2.482    0.688   1.00 92.89 248 B 1 
ATOM 4437 O OG  . SER B 2 248 ? 20.892  2.397    1.100   1.00 86.46 248 B 1 
ATOM 4438 N N   . GLY B 2 249 ? 16.387  3.615    1.670   1.00 94.80 249 B 1 
ATOM 4439 C CA  . GLY B 2 249 ? 14.973  3.671    1.293   1.00 94.97 249 B 1 
ATOM 4440 C C   . GLY B 2 249 ? 14.364  2.343    0.828   1.00 95.64 249 B 1 
ATOM 4441 O O   . GLY B 2 249 ? 13.220  2.329    0.379   1.00 93.85 249 B 1 
ATOM 4442 N N   . ILE B 2 250 ? 15.103  1.234    0.930   1.00 95.27 250 B 1 
ATOM 4443 C CA  . ILE B 2 250 ? 14.620  -0.095   0.546   1.00 95.06 250 B 1 
ATOM 4444 C C   . ILE B 2 250 ? 13.913  -0.746   1.739   1.00 95.50 250 B 1 
ATOM 4445 O O   . ILE B 2 250 ? 14.431  -0.751   2.853   1.00 94.43 250 B 1 
ATOM 4446 C CB  . ILE B 2 250 ? 15.764  -0.978   0.011   1.00 94.19 250 B 1 
ATOM 4447 C CG1 . ILE B 2 250 ? 16.651  -0.285   -1.053  1.00 91.61 250 B 1 
ATOM 4448 C CG2 . ILE B 2 250 ? 15.197  -2.292   -0.559  1.00 91.57 250 B 1 
ATOM 4449 C CD1 . ILE B 2 250 ? 15.910  0.192    -2.305  1.00 83.66 250 B 1 
ATOM 4450 N N   . THR B 2 251 ? 12.740  -1.328   1.491   1.00 95.83 251 B 1 
ATOM 4451 C CA  . THR B 2 251 ? 11.960  -2.027   2.512   1.00 95.97 251 B 1 
ATOM 4452 C C   . THR B 2 251 ? 12.101  -3.538   2.370   1.00 95.54 251 B 1 
ATOM 4453 O O   . THR B 2 251 ? 11.914  -4.096   1.292   1.00 94.10 251 B 1 
ATOM 4454 C CB  . THR B 2 251 ? 10.491  -1.589   2.484   1.00 95.64 251 B 1 
ATOM 4455 O OG1 . THR B 2 251 ? 10.403  -0.198   2.701   1.00 89.78 251 B 1 
ATOM 4456 C CG2 . THR B 2 251 ? 9.659   -2.223   3.592   1.00 89.63 251 B 1 
ATOM 4457 N N   . TYR B 2 252 ? 12.388  -4.198   3.491   1.00 96.21 252 B 1 
ATOM 4458 C CA  . TYR B 2 252 ? 12.507  -5.648   3.636   1.00 96.11 252 B 1 
ATOM 4459 C C   . TYR B 2 252 ? 11.590  -6.147   4.752   1.00 96.13 252 B 1 
ATOM 4460 O O   . TYR B 2 252 ? 11.171  -5.367   5.608   1.00 95.04 252 B 1 
ATOM 4461 C CB  . TYR B 2 252 ? 13.963  -6.016   3.961   1.00 95.76 252 B 1 
ATOM 4462 C CG  . TYR B 2 252 ? 14.978  -5.546   2.945   1.00 95.99 252 B 1 
ATOM 4463 C CD1 . TYR B 2 252 ? 15.209  -6.293   1.783   1.00 92.53 252 B 1 
ATOM 4464 C CD2 . TYR B 2 252 ? 15.697  -4.353   3.158   1.00 92.69 252 B 1 
ATOM 4465 C CE1 . TYR B 2 252 ? 16.155  -5.862   0.837   1.00 92.13 252 B 1 
ATOM 4466 C CE2 . TYR B 2 252 ? 16.640  -3.909   2.221   1.00 92.19 252 B 1 
ATOM 4467 C CZ  . TYR B 2 252 ? 16.876  -4.667   1.052   1.00 94.51 252 B 1 
ATOM 4468 O OH  . TYR B 2 252 ? 17.793  -4.245   0.142   1.00 93.33 252 B 1 
ATOM 4469 N N   . ASP B 2 253 ? 11.313  -7.451   4.791   1.00 95.64 253 B 1 
ATOM 4470 C CA  . ASP B 2 253 ? 10.774  -8.072   6.001   1.00 95.13 253 B 1 
ATOM 4471 C C   . ASP B 2 253 ? 11.879  -8.144   7.066   1.00 95.16 253 B 1 
ATOM 4472 O O   . ASP B 2 253 ? 13.011  -8.535   6.769   1.00 93.53 253 B 1 
ATOM 4473 C CB  . ASP B 2 253 ? 10.179  -9.455   5.694   1.00 93.77 253 B 1 
ATOM 4474 C CG  . ASP B 2 253 ? 9.199   -9.947   6.771   1.00 91.61 253 B 1 
ATOM 4475 O OD1 . ASP B 2 253 ? 9.247   -9.438   7.914   1.00 85.22 253 B 1 
ATOM 4476 O OD2 . ASP B 2 253 ? 8.358   -10.816  6.446   1.00 84.90 253 B 1 
ATOM 4477 N N   . ARG B 2 254 ? 11.561  -7.746   8.296   1.00 95.41 254 B 1 
ATOM 4478 C CA  . ARG B 2 254 ? 12.522  -7.692   9.408   1.00 95.38 254 B 1 
ATOM 4479 C C   . ARG B 2 254 ? 13.259  -9.012   9.595   1.00 94.89 254 B 1 
ATOM 4480 O O   . ARG B 2 254 ? 14.482  -9.019   9.690   1.00 93.79 254 B 1 
ATOM 4481 C CB  . ARG B 2 254 ? 11.797  -7.279   10.693  1.00 95.08 254 B 1 
ATOM 4482 C CG  . ARG B 2 254 ? 12.753  -7.236   11.901  1.00 92.58 254 B 1 
ATOM 4483 C CD  . ARG B 2 254 ? 12.040  -6.761   13.177  1.00 89.62 254 B 1 
ATOM 4484 N NE  . ARG B 2 254 ? 11.622  -5.357   13.080  1.00 84.67 254 B 1 
ATOM 4485 C CZ  . ARG B 2 254 ? 12.399  -4.291   13.256  1.00 80.77 254 B 1 
ATOM 4486 N NH1 . ARG B 2 254 ? 13.660  -4.398   13.581  1.00 71.95 254 B 1 
ATOM 4487 N NH2 . ARG B 2 254 ? 11.913  -3.096   13.092  1.00 75.02 254 B 1 
ATOM 4488 N N   . LYS B 2 255 ? 12.537  -10.121  9.592   1.00 94.59 255 B 1 
ATOM 4489 C CA  . LYS B 2 255 ? 13.116  -11.454  9.759   1.00 93.26 255 B 1 
ATOM 4490 C C   . LYS B 2 255 ? 14.186  -11.750  8.708   1.00 93.70 255 B 1 
ATOM 4491 O O   . LYS B 2 255 ? 15.245  -12.281  9.042   1.00 91.60 255 B 1 
ATOM 4492 C CB  . LYS B 2 255 ? 11.972  -12.476  9.688   1.00 90.95 255 B 1 
ATOM 4493 C CG  . LYS B 2 255 ? 12.483  -13.898  9.905   1.00 79.62 255 B 1 
ATOM 4494 C CD  . LYS B 2 255 ? 11.351  -14.909  9.700   1.00 75.36 255 B 1 
ATOM 4495 C CE  . LYS B 2 255 ? 11.936  -16.319  9.774   1.00 62.55 255 B 1 
ATOM 4496 N NZ  . LYS B 2 255 ? 10.933  -17.306  9.381   1.00 56.24 255 B 1 
ATOM 4497 N N   . ASP B 2 256 ? 13.921  -11.403  7.449   1.00 93.98 256 B 1 
ATOM 4498 C CA  . ASP B 2 256 ? 14.807  -11.727  6.331   1.00 93.62 256 B 1 
ATOM 4499 C C   . ASP B 2 256 ? 16.055  -10.839  6.333   1.00 94.18 256 B 1 
ATOM 4500 O O   . ASP B 2 256 ? 17.167  -11.329  6.117   1.00 92.82 256 B 1 
ATOM 4501 C CB  . ASP B 2 256 ? 14.057  -11.546  5.008   1.00 92.66 256 B 1 
ATOM 4502 C CG  . ASP B 2 256 ? 12.836  -12.448  4.850   1.00 90.81 256 B 1 
ATOM 4503 O OD1 . ASP B 2 256 ? 12.844  -13.582  5.385   1.00 86.02 256 B 1 
ATOM 4504 O OD2 . ASP B 2 256 ? 11.904  -12.028  4.139   1.00 85.67 256 B 1 
ATOM 4505 N N   . ILE B 2 257 ? 15.910  -9.534   6.609   1.00 95.06 257 B 1 
ATOM 4506 C CA  . ILE B 2 257 ? 17.038  -8.610   6.654   1.00 95.42 257 B 1 
ATOM 4507 C C   . ILE B 2 257 ? 17.931  -8.877   7.872   1.00 95.34 257 B 1 
ATOM 4508 O O   . ILE B 2 257 ? 19.147  -8.846   7.738   1.00 94.76 257 B 1 
ATOM 4509 C CB  . ILE B 2 257 ? 16.578  -7.143   6.539   1.00 95.25 257 B 1 
ATOM 4510 C CG1 . ILE B 2 257 ? 17.739  -6.159   6.302   1.00 92.37 257 B 1 
ATOM 4511 C CG2 . ILE B 2 257 ? 15.774  -6.683   7.768   1.00 92.74 257 B 1 
ATOM 4512 C CD1 . ILE B 2 257 ? 18.493  -6.395   4.985   1.00 90.13 257 B 1 
ATOM 4513 N N   . GLU B 2 258 ? 17.360  -9.228   9.025   1.00 94.94 258 B 1 
ATOM 4514 C CA  . GLU B 2 258 ? 18.136  -9.630   10.201  1.00 94.55 258 B 1 
ATOM 4515 C C   . GLU B 2 258 ? 18.925  -10.916  9.939   1.00 94.23 258 B 1 
ATOM 4516 O O   . GLU B 2 258 ? 20.107  -10.991  10.273  1.00 92.64 258 B 1 
ATOM 4517 C CB  . GLU B 2 258 ? 17.218  -9.797   11.418  1.00 94.05 258 B 1 
ATOM 4518 C CG  . GLU B 2 258 ? 16.733  -8.451   11.969  1.00 90.66 258 B 1 
ATOM 4519 C CD  . GLU B 2 258 ? 15.846  -8.567   13.224  1.00 89.64 258 B 1 
ATOM 4520 O OE1 . GLU B 2 258 ? 15.530  -7.496   13.802  1.00 83.56 258 B 1 
ATOM 4521 O OE2 . GLU B 2 258 ? 15.519  -9.698   13.641  1.00 85.12 258 B 1 
ATOM 4522 N N   . GLU B 2 259 ? 18.317  -11.900  9.279   1.00 93.81 259 B 1 
ATOM 4523 C CA  . GLU B 2 259 ? 19.011  -13.131  8.907   1.00 92.81 259 B 1 
ATOM 4524 C C   . GLU B 2 259 ? 20.140  -12.856  7.902   1.00 92.96 259 B 1 
ATOM 4525 O O   . GLU B 2 259 ? 21.236  -13.414  8.026   1.00 91.50 259 B 1 
ATOM 4526 C CB  . GLU B 2 259 ? 18.004  -14.173  8.403   1.00 91.96 259 B 1 
ATOM 4527 C CG  . GLU B 2 259 ? 18.672  -15.557  8.237   1.00 85.40 259 B 1 
ATOM 4528 C CD  . GLU B 2 259 ? 17.710  -16.734  7.987   1.00 81.07 259 B 1 
ATOM 4529 O OE1 . GLU B 2 259 ? 18.242  -17.860  7.778   1.00 73.45 259 B 1 
ATOM 4530 O OE2 . GLU B 2 259 ? 16.477  -16.576  8.036   1.00 74.14 259 B 1 
ATOM 4531 N N   . HIS B 2 260 ? 19.931  -11.947  6.940   1.00 93.85 260 B 1 
ATOM 4532 C CA  . HIS B 2 260 ? 20.975  -11.492  6.028   1.00 94.08 260 B 1 
ATOM 4533 C C   . HIS B 2 260 ? 22.139  -10.846  6.778   1.00 94.27 260 B 1 
ATOM 4534 O O   . HIS B 2 260 ? 23.288  -11.253  6.589   1.00 93.60 260 B 1 
ATOM 4535 C CB  . HIS B 2 260 ? 20.378  -10.531  4.983   1.00 93.70 260 B 1 
ATOM 4536 C CG  . HIS B 2 260 ? 21.428  -9.757   4.239   1.00 94.07 260 B 1 
ATOM 4537 N ND1 . HIS B 2 260 ? 22.323  -10.264  3.317   1.00 86.44 260 B 1 
ATOM 4538 C CD2 . HIS B 2 260 ? 21.743  -8.441   4.419   1.00 87.01 260 B 1 
ATOM 4539 C CE1 . HIS B 2 260 ? 23.146  -9.269   2.959   1.00 89.12 260 B 1 
ATOM 4540 N NE2 . HIS B 2 260 ? 22.831  -8.144   3.605   1.00 89.85 260 B 1 
ATOM 4541 N N   . LEU B 2 261 ? 21.878  -9.885   7.663   1.00 95.59 261 B 1 
ATOM 4542 C CA  . LEU B 2 261 ? 22.905  -9.173   8.424   1.00 95.11 261 B 1 
ATOM 4543 C C   . LEU B 2 261 ? 23.701  -10.114  9.342   1.00 94.54 261 B 1 
ATOM 4544 O O   . LEU B 2 261 ? 24.904  -9.912   9.529   1.00 92.70 261 B 1 
ATOM 4545 C CB  . LEU B 2 261 ? 22.248  -8.043   9.234   1.00 95.35 261 B 1 
ATOM 4546 C CG  . LEU B 2 261 ? 21.687  -6.888   8.388   1.00 94.91 261 B 1 
ATOM 4547 C CD1 . LEU B 2 261 ? 20.895  -5.929   9.284   1.00 91.80 261 B 1 
ATOM 4548 C CD2 . LEU B 2 261 ? 22.784  -6.093   7.680   1.00 91.53 261 B 1 
ATOM 4549 N N   . GLN B 2 262 ? 23.078  -11.173  9.856   1.00 94.52 262 B 1 
ATOM 4550 C CA  . GLN B 2 262 ? 23.735  -12.166  10.713  1.00 93.22 262 B 1 
ATOM 4551 C C   . GLN B 2 262 ? 24.531  -13.216  9.936   1.00 92.78 262 B 1 
ATOM 4552 O O   . GLN B 2 262 ? 25.536  -13.726  10.444  1.00 89.19 262 B 1 
ATOM 4553 C CB  . GLN B 2 262 ? 22.680  -12.854  11.580  1.00 92.09 262 B 1 
ATOM 4554 C CG  . GLN B 2 262 ? 22.108  -11.927  12.656  1.00 84.61 262 B 1 
ATOM 4555 C CD  . GLN B 2 262 ? 20.955  -12.563  13.450  1.00 78.25 262 B 1 
ATOM 4556 O OE1 . GLN B 2 262 ? 20.695  -13.750  13.370  1.00 70.26 262 B 1
[truncated: 298,609 more chars]
