# Supplementary material for: Photocross-linking activity-based probes to capture the dynamics of ubiquitin RING E3 ligase interactions
Source: Biochem J. 2026 Jun 3;483(7):1115–30. doi: 10.1042/BCJ20260213 (PMC13234630; doi:10.1042/BCJ20260213)
Supplement: Supplementary Data File S2 [file BCJ-2026-0213_supp2.zip › 03_Chandler_Supplementary datafile2/CHIP/Alphafold/fold_2026_01_22_10_06_chipx2_ubch5ax2_ubiquitinx2/fold_2026_01_22_10_06_chipx2_ubch5ax2_ubiquitinx2_model_2.cif]

# By using this file you agree to the legally binding terms of use found at alphafoldserver.com/output-terms
data_7f4703b25f6567fb
#
_entry.id 7f4703b25f6567fb
#
loop_
_atom_type.symbol
C 
N 
O 
S 
#
loop_
_audit_author.name
_audit_author.pdbx_ordinal
"Google DeepMind" 1 
"Isomorphic Labs" 2 
#
_audit_conform.dict_location https://raw.githubusercontent.com/ihmwg/ModelCIF/master/dist/mmcif_ma.dic
_audit_conform.dict_name     mmcif_ma.dic
_audit_conform.dict_version  1.4.5
#
loop_
_chem_comp.formula
_chem_comp.formula_weight
_chem_comp.id
_chem_comp.mon_nstd_flag
_chem_comp.name
_chem_comp.pdbx_smiles
_chem_comp.pdbx_synonyms
_chem_comp.type
"C3 H7 N O2"    89.093  ALA y ALANINE         C[C@H](N)C(O)=O                  ? "L-PEPTIDE LINKING" 
"C6 H15 N4 O2"  175.209 ARG y ARGININE        N[C@@H](CCCNC(N)=[NH2+])C(O)=O   ? "L-PEPTIDE LINKING" 
"C4 H8 N2 O3"   132.118 ASN y ASPARAGINE      N[C@@H](CC(N)=O)C(O)=O           ? "L-PEPTIDE LINKING" 
"C4 H7 N O4"    133.103 ASP y "ASPARTIC ACID" N[C@@H](CC(O)=O)C(O)=O           ? "L-PEPTIDE LINKING" 
"C3 H7 N O2 S"  121.158 CYS y CYSTEINE        N[C@@H](CS)C(O)=O                ? "L-PEPTIDE LINKING" 
"C5 H10 N2 O3"  146.144 GLN y GLUTAMINE       N[C@@H](CCC(N)=O)C(O)=O          ? "L-PEPTIDE LINKING" 
"C5 H9 N O4"    147.129 GLU y "GLUTAMIC ACID" N[C@@H](CCC(O)=O)C(O)=O          ? "L-PEPTIDE LINKING" 
"C2 H5 N O2"    75.067  GLY y GLYCINE         NCC(O)=O                         ? "PEPTIDE LINKING"   
"C6 H10 N3 O2"  156.162 HIS y HISTIDINE       N[C@@H](Cc1c[nH]c[nH+]1)C(O)=O   ? "L-PEPTIDE LINKING" 
"C6 H13 N O2"   131.173 ILE y ISOLEUCINE      CC[C@H](C)[C@H](N)C(O)=O         ? "L-PEPTIDE LINKING" 
"C6 H13 N O2"   131.173 LEU y LEUCINE         CC(C)C[C@H](N)C(O)=O             ? "L-PEPTIDE LINKING" 
"C6 H15 N2 O2"  147.195 LYS y LYSINE          N[C@@H](CCCC[NH3+])C(O)=O        ? "L-PEPTIDE LINKING" 
"C5 H11 N O2 S" 149.211 MET y METHIONINE      CSCC[C@H](N)C(O)=O               ? "L-PEPTIDE LINKING" 
"C9 H11 N O2"   165.189 PHE y PHENYLALANINE   N[C@@H](Cc1ccccc1)C(O)=O         ? "L-PEPTIDE LINKING" 
"C5 H9 N O2"    115.130 PRO y PROLINE         OC(=O)[C@@H]1CCCN1               ? "L-PEPTIDE LINKING" 
"C3 H7 N O3"    105.093 SER y SERINE          N[C@@H](CO)C(O)=O                ? "L-PEPTIDE LINKING" 
"C4 H9 N O3"    119.119 THR y THREONINE       C[C@@H](O)[C@H](N)C(O)=O         ? "L-PEPTIDE LINKING" 
"C11 H12 N2 O2" 204.225 TRP y TRYPTOPHAN      N[C@@H](Cc1c[nH]c2ccccc12)C(O)=O ? "L-PEPTIDE LINKING" 
"C9 H11 N O3"   181.189 TYR y TYROSINE        N[C@@H](Cc1ccc(O)cc1)C(O)=O      ? "L-PEPTIDE LINKING" 
"C5 H11 N O2"   117.146 VAL y VALINE          CC(C)[C@H](N)C(O)=O              ? "L-PEPTIDE LINKING" 
#
_citation.book_publisher          ?
_citation.country                 UK
_citation.id                      primary
_citation.journal_full            Nature
_citation.journal_id_ASTM         NATUAS
_citation.journal_id_CSD          0006
_citation.journal_id_ISSN         0028-0836
_citation.journal_volume          630
_citation.page_first              493
_citation.page_last               500
_citation.pdbx_database_id_DOI    10.1038/s41586-024-07487-w
_citation.pdbx_database_id_PubMed 38718835
_citation.title                   "Accurate structure prediction of biomolecular interactions with AlphaFold 3"
_citation.year                    2024
#
loop_
_citation_author.citation_id
_citation_author.name
_citation_author.ordinal
primary "Google DeepMind" 1 
primary "Isomorphic Labs" 2 
#
loop_
_entity.id
_entity.pdbx_description
_entity.type
1 . polymer 
2 . polymer 
3 . polymer 
4 . polymer 
5 . polymer 
6 . polymer 
#
loop_
_entity_poly.entity_id
_entity_poly.pdbx_strand_id
_entity_poly.type
1 A polypeptide(L) 
2 B polypeptide(L) 
3 C polypeptide(L) 
4 D polypeptide(L) 
5 E polypeptide(L) 
6 F polypeptide(L) 
#
loop_
_entity_poly_seq.entity_id
_entity_poly_seq.hetero
_entity_poly_seq.mon_id
_entity_poly_seq.num
1 n MET 1   
1 n LYS 2   
1 n GLY 3   
1 n LYS 4   
1 n GLU 5   
1 n GLU 6   
1 n LYS 7   
1 n GLU 8   
1 n GLY 9   
1 n GLY 10  
1 n ALA 11  
1 n ARG 12  
1 n LEU 13  
1 n GLY 14  
1 n ALA 15  
1 n GLY 16  
1 n GLY 17  
1 n GLY 18  
1 n SER 19  
1 n PRO 20  
1 n GLU 21  
1 n LYS 22  
1 n SER 23  
1 n PRO 24  
1 n SER 25  
1 n ALA 26  
1 n GLN 27  
1 n GLU 28  
1 n LEU 29  
1 n LYS 30  
1 n GLU 31  
1 n GLN 32  
1 n GLY 33  
1 n ASN 34  
1 n ARG 35  
1 n LEU 36  
1 n PHE 37  
1 n VAL 38  
1 n GLY 39  
1 n ARG 40  
1 n LYS 41  
1 n TYR 42  
1 n PRO 43  
1 n GLU 44  
1 n ALA 45  
1 n ALA 46  
1 n ALA 47  
1 n CYS 48  
1 n TYR 49  
1 n GLY 50  
1 n ARG 51  
1 n ALA 52  
1 n ILE 53  
1 n THR 54  
1 n ARG 55  
1 n ASN 56  
1 n PRO 57  
1 n LEU 58  
1 n VAL 59  
1 n ALA 60  
1 n VAL 61  
1 n TYR 62  
1 n TYR 63  
1 n THR 64  
1 n ASN 65  
1 n ARG 66  
1 n ALA 67  
1 n LEU 68  
1 n CYS 69  
1 n TYR 70  
1 n LEU 71  
1 n LYS 72  
1 n MET 73  
1 n GLN 74  
1 n GLN 75  
1 n HIS 76  
1 n GLU 77  
1 n GLN 78  
1 n ALA 79  
1 n LEU 80  
1 n ALA 81  
1 n ASP 82  
1 n CYS 83  
1 n ARG 84  
1 n ARG 85  
1 n ALA 86  
1 n LEU 87  
1 n GLU 88  
1 n LEU 89  
1 n ASP 90  
1 n GLY 91  
1 n GLN 92  
1 n SER 93  
1 n VAL 94  
1 n LYS 95  
1 n ALA 96  
1 n HIS 97  
1 n PHE 98  
1 n PHE 99  
1 n LEU 100 
1 n GLY 101 
1 n GLN 102 
1 n CYS 103 
1 n GLN 104 
1 n LEU 105 
1 n GLU 106 
1 n MET 107 
1 n GLU 108 
1 n SER 109 
1 n TYR 110 
1 n ASP 111 
1 n GLU 112 
1 n ALA 113 
1 n ILE 114 
1 n ALA 115 
1 n ASN 116 
1 n LEU 117 
1 n GLN 118 
1 n ARG 119 
1 n ALA 120 
1 n TYR 121 
1 n SER 122 
1 n LEU 123 
1 n ALA 124 
1 n LYS 125 
1 n GLU 126 
1 n GLN 127 
1 n ARG 128 
1 n LEU 129 
1 n ASN 130 
1 n PHE 131 
1 n GLY 132 
1 n ASP 133 
1 n ASP 134 
1 n ILE 135 
1 n PRO 136 
1 n SER 137 
1 n ALA 138 
1 n LEU 139 
1 n ARG 140 
1 n ILE 141 
1 n ALA 142 
1 n LYS 143 
1 n LYS 144 
1 n LYS 145 
1 n ARG 146 
1 n TRP 147 
1 n ASN 148 
1 n SER 149 
1 n ILE 150 
1 n GLU 151 
1 n GLU 152 
1 n ARG 153 
1 n ARG 154 
1 n ILE 155 
1 n HIS 156 
1 n GLN 157 
1 n GLU 158 
1 n SER 159 
1 n GLU 160 
1 n LEU 161 
1 n HIS 162 
1 n SER 163 
1 n TYR 164 
1 n LEU 165 
1 n SER 166 
1 n ARG 167 
1 n LEU 168 
1 n ILE 169 
1 n ALA 170 
1 n ALA 171 
1 n GLU 172 
1 n ARG 173 
1 n GLU 174 
1 n ARG 175 
1 n GLU 176 
1 n LEU 177 
1 n GLU 178 
1 n GLU 179 
1 n CYS 180 
1 n GLN 181 
1 n ARG 182 
1 n ASN 183 
1 n HIS 184 
1 n GLU 185 
1 n GLY 186 
1 n ASP 187 
1 n GLU 188 
1 n ASP 189 
1 n ASP 190 
1 n SER 191 
1 n HIS 192 
1 n VAL 193 
1 n ARG 194 
1 n ALA 195 
1 n GLN 196 
1 n GLN 197 
1 n ALA 198 
1 n CYS 199 
1 n ILE 200 
1 n GLU 201 
1 n ALA 202 
1 n LYS 203 
1 n HIS 204 
1 n ASP 205 
1 n LYS 206 
1 n TYR 207 
1 n MET 208 
1 n ALA 209 
1 n ASP 210 
1 n MET 211 
1 n ASP 212 
1 n GLU 213 
1 n LEU 214 
1 n PHE 215 
1 n SER 216 
1 n GLN 217 
1 n VAL 218 
1 n ASP 219 
1 n GLU 220 
1 n LYS 221 
1 n ARG 222 
1 n LYS 223 
1 n LYS 224 
1 n ARG 225 
1 n ASP 226 
1 n ILE 227 
1 n PRO 228 
1 n ASP 229 
1 n TYR 230 
1 n LEU 231 
1 n CYS 232 
1 n GLY 233 
1 n LYS 234 
1 n ILE 235 
1 n SER 236 
1 n PHE 237 
1 n GLU 238 
1 n LEU 239 
1 n MET 240 
1 n ARG 241 
1 n GLU 242 
1 n PRO 243 
1 n CYS 244 
1 n ILE 245 
1 n THR 246 
1 n PRO 247 
1 n SER 248 
1 n GLY 249 
1 n ILE 250 
1 n THR 251 
1 n TYR 252 
1 n ASP 253 
1 n ARG 254 
1 n LYS 255 
1 n ASP 256 
1 n ILE 257 
1 n GLU 258 
1 n GLU 259 
1 n HIS 260 
1 n LEU 261 
1 n GLN 262 
1 n ARG 263 
1 n VAL 264 
1 n GLY 265 
1 n HIS 266 
1 n PHE 267 
1 n ASP 268 
1 n PRO 269 
1 n VAL 270 
1 n THR 271 
1 n ARG 272 
1 n SER 273 
1 n PRO 274 
1 n LEU 275 
1 n THR 276 
1 n GLN 277 
1 n GLU 278 
1 n GLN 279 
1 n LEU 280 
1 n ILE 281 
1 n PRO 282 
1 n ASN 283 
1 n LEU 284 
1 n ALA 285 
1 n MET 286 
1 n LYS 287 
1 n GLU 288 
1 n VAL 289 
1 n ILE 290 
1 n ASP 291 
1 n ALA 292 
1 n PHE 293 
1 n ILE 294 
1 n SER 295 
1 n GLU 296 
1 n ASN 297 
1 n GLY 298 
1 n TRP 299 
1 n VAL 300 
1 n GLU 301 
1 n ASP 302 
1 n TYR 303 
2 n MET 1   
2 n LYS 2   
2 n GLY 3   
2 n LYS 4   
2 n GLU 5   
2 n GLU 6   
2 n LYS 7   
2 n GLU 8   
2 n GLY 9   
2 n GLY 10  
2 n ALA 11  
2 n ARG 12  
2 n LEU 13  
2 n GLY 14  
2 n ALA 15  
2 n GLY 16  
2 n GLY 17  
2 n GLY 18  
2 n SER 19  
2 n PRO 20  
2 n GLU 21  
2 n LYS 22  
2 n SER 23  
2 n PRO 24  
2 n SER 25  
2 n ALA 26  
2 n GLN 27  
2 n GLU 28  
2 n LEU 29  
2 n LYS 30  
2 n GLU 31  
2 n GLN 32  
2 n GLY 33  
2 n ASN 34  
2 n ARG 35  
2 n LEU 36  
2 n PHE 37  
2 n VAL 38  
2 n GLY 39  
2 n ARG 40  
2 n LYS 41  
2 n TYR 42  
2 n PRO 43  
2 n GLU 44  
2 n ALA 45  
2 n ALA 46  
2 n ALA 47  
2 n CYS 48  
2 n TYR 49  
2 n GLY 50  
2 n ARG 51  
2 n ALA 52  
2 n ILE 53  
2 n THR 54  
2 n ARG 55  
2 n ASN 56  
2 n PRO 57  
2 n LEU 58  
2 n VAL 59  
2 n ALA 60  
2 n VAL 61  
2 n TYR 62  
2 n TYR 63  
2 n THR 64  
2 n ASN 65  
2 n ARG 66  
2 n ALA 67  
2 n LEU 68  
2 n CYS 69  
2 n TYR 70  
2 n LEU 71  
2 n LYS 72  
2 n MET 73  
2 n GLN 74  
2 n GLN 75  
2 n HIS 76  
2 n GLU 77  
2 n GLN 78  
2 n ALA 79  
2 n LEU 80  
2 n ALA 81  
2 n ASP 82  
2 n CYS 83  
2 n ARG 84  
2 n ARG 85  
2 n ALA 86  
2 n LEU 87  
2 n GLU 88  
2 n LEU 89  
2 n ASP 90  
2 n GLY 91  
2 n GLN 92  
2 n SER 93  
2 n VAL 94  
2 n LYS 95  
2 n ALA 96  
2 n HIS 97  
2 n PHE 98  
2 n PHE 99  
2 n LEU 100 
2 n GLY 101 
2 n GLN 102 
2 n CYS 103 
2 n GLN 104 
2 n LEU 105 
2 n GLU 106 
2 n MET 107 
2 n GLU 108 
2 n SER 109 
2 n TYR 110 
2 n ASP 111 
2 n GLU 112 
2 n ALA 113 
2 n ILE 114 
2 n ALA 115 
2 n ASN 116 
2 n LEU 117 
2 n GLN 118 
2 n ARG 119 
2 n ALA 120 
2 n TYR 121 
2 n SER 122 
2 n LEU 123 
2 n ALA 124 
2 n LYS 125 
2 n GLU 126 
2 n GLN 127 
2 n ARG 128 
2 n LEU 129 
2 n ASN 130 
2 n PHE 131 
2 n GLY 132 
2 n ASP 133 
2 n ASP 134 
2 n ILE 135 
2 n PRO 136 
2 n SER 137 
2 n ALA 138 
2 n LEU 139 
2 n ARG 140 
2 n ILE 141 
2 n ALA 142 
2 n LYS 143 
2 n LYS 144 
2 n LYS 145 
2 n ARG 146 
2 n TRP 147 
2 n ASN 148 
2 n SER 149 
2 n ILE 150 
2 n GLU 151 
2 n GLU 152 
2 n ARG 153 
2 n ARG 154 
2 n ILE 155 
2 n HIS 156 
2 n GLN 157 
2 n GLU 158 
2 n SER 159 
2 n GLU 160 
2 n LEU 161 
2 n HIS 162 
2 n SER 163 
2 n TYR 164 
2 n LEU 165 
2 n SER 166 
2 n ARG 167 
2 n LEU 168 
2 n ILE 169 
2 n ALA 170 
2 n ALA 171 
2 n GLU 172 
2 n ARG 173 
2 n GLU 174 
2 n ARG 175 
2 n GLU 176 
2 n LEU 177 
2 n GLU 178 
2 n GLU 179 
2 n CYS 180 
2 n GLN 181 
2 n ARG 182 
2 n ASN 183 
2 n HIS 184 
2 n GLU 185 
2 n GLY 186 
2 n ASP 187 
2 n GLU 188 
2 n ASP 189 
2 n ASP 190 
2 n SER 191 
2 n HIS 192 
2 n VAL 193 
2 n ARG 194 
2 n ALA 195 
2 n GLN 196 
2 n GLN 197 
2 n ALA 198 
2 n CYS 199 
2 n ILE 200 
2 n GLU 201 
2 n ALA 202 
2 n LYS 203 
2 n HIS 204 
2 n ASP 205 
2 n LYS 206 
2 n TYR 207 
2 n MET 208 
2 n ALA 209 
2 n ASP 210 
2 n MET 211 
2 n ASP 212 
2 n GLU 213 
2 n LEU 214 
2 n PHE 215 
2 n SER 216 
2 n GLN 217 
2 n VAL 218 
2 n ASP 219 
2 n GLU 220 
2 n LYS 221 
2 n ARG 222 
2 n LYS 223 
2 n LYS 224 
2 n ARG 225 
2 n ASP 226 
2 n ILE 227 
2 n PRO 228 
2 n ASP 229 
2 n TYR 230 
2 n LEU 231 
2 n CYS 232 
2 n GLY 233 
2 n LYS 234 
2 n ILE 235 
2 n SER 236 
2 n PHE 237 
2 n GLU 238 
2 n LEU 239 
2 n MET 240 
2 n ARG 241 
2 n GLU 242 
2 n PRO 243 
2 n CYS 244 
2 n ILE 245 
2 n THR 246 
2 n PRO 247 
2 n SER 248 
2 n GLY 249 
2 n ILE 250 
2 n THR 251 
2 n TYR 252 
2 n ASP 253 
2 n ARG 254 
2 n LYS 255 
2 n ASP 256 
2 n ILE 257 
2 n GLU 258 
2 n GLU 259 
2 n HIS 260 
2 n LEU 261 
2 n GLN 262 
2 n ARG 263 
2 n VAL 264 
2 n GLY 265 
2 n HIS 266 
2 n PHE 267 
2 n ASP 268 
2 n PRO 269 
2 n VAL 270 
2 n THR 271 
2 n ARG 272 
2 n SER 273 
2 n PRO 274 
2 n LEU 275 
2 n THR 276 
2 n GLN 277 
2 n GLU 278 
2 n GLN 279 
2 n LEU 280 
2 n ILE 281 
2 n PRO 282 
2 n ASN 283 
2 n LEU 284 
2 n ALA 285 
2 n MET 286 
2 n LYS 287 
2 n GLU 288 
2 n VAL 289 
2 n ILE 290 
2 n ASP 291 
2 n ALA 292 
2 n PHE 293 
2 n ILE 294 
2 n SER 295 
2 n GLU 296 
2 n ASN 297 
2 n GLY 298 
2 n TRP 299 
2 n VAL 300 
2 n GLU 301 
2 n ASP 302 
2 n TYR 303 
3 n MET 1   
3 n ALA 2   
3 n LEU 3   
3 n LYS 4   
3 n ARG 5   
3 n ILE 6   
3 n GLN 7   
3 n LYS 8   
3 n GLU 9   
3 n LEU 10  
3 n SER 11  
3 n ASP 12  
3 n LEU 13  
3 n GLN 14  
3 n ARG 15  
3 n ASP 16  
3 n PRO 17  
3 n PRO 18  
3 n ALA 19  
3 n HIS 20  
3 n CYS 21  
3 n SER 22  
3 n ALA 23  
3 n GLY 24  
3 n PRO 25  
3 n VAL 26  
3 n GLY 27  
3 n ASP 28  
3 n ASP 29  
3 n LEU 30  
3 n PHE 31  
3 n HIS 32  
3 n TRP 33  
3 n GLN 34  
3 n ALA 35  
3 n THR 36  
3 n ILE 37  
3 n MET 38  
3 n GLY 39  
3 n PRO 40  
3 n PRO 41  
3 n ASP 42  
3 n SER 43  
3 n ALA 44  
3 n TYR 45  
3 n GLN 46  
3 n GLY 47  
3 n GLY 48  
3 n VAL 49  
3 n PHE 50  
3 n PHE 51  
3 n LEU 52  
3 n THR 53  
3 n VAL 54  
3 n HIS 55  
3 n PHE 56  
3 n PRO 57  
3 n THR 58  
3 n ASP 59  
3 n TYR 60  
3 n PRO 61  
3 n PHE 62  
3 n LYS 63  
3 n PRO 64  
3 n PRO 65  
3 n LYS 66  
3 n ILE 67  
3 n ALA 68  
3 n PHE 69  
3 n THR 70  
3 n THR 71  
3 n LYS 72  
3 n ILE 73  
3 n TYR 74  
3 n HIS 75  
3 n PRO 76  
3 n ASN 77  
3 n ILE 78  
3 n ASN 79  
3 n SER 80  
3 n ASN 81  
3 n GLY 82  
3 n SER 83  
3 n ILE 84  
3 n CYS 85  
3 n LEU 86  
3 n ASP 87  
3 n ILE 88  
3 n LEU 89  
3 n ARG 90  
3 n SER 91  
3 n GLN 92  
3 n TRP 93  
3 n SER 94  
3 n PRO 95  
3 n ALA 96  
3 n LEU 97  
3 n THR 98  
3 n VAL 99  
3 n SER 100 
3 n LYS 101 
3 n VAL 102 
3 n LEU 103 
3 n LEU 104 
3 n SER 105 
3 n ILE 106 
3 n CYS 107 
3 n SER 108 
3 n LEU 109 
3 n LEU 110 
3 n CYS 111 
3 n ASP 112 
3 n PRO 113 
3 n ASN 114 
3 n PRO 115 
3 n ASP 116 
3 n ASP 117 
3 n PRO 118 
3 n LEU 119 
3 n VAL 120 
3 n PRO 121 
3 n ASP 122 
3 n ILE 123 
3 n ALA 124 
3 n GLN 125 
3 n ILE 126 
3 n TYR 127 
3 n LYS 128 
3 n SER 129 
3 n ASP 130 
3 n LYS 131 
3 n GLU 132 
3 n LYS 133 
3 n TYR 134 
3 n ASN 135 
3 n ARG 136 
3 n HIS 137 
3 n ALA 138 
3 n ARG 139 
3 n GLU 140 
3 n TRP 141 
3 n THR 142 
3 n GLN 143 
3 n LYS 144 
3 n TYR 145 
3 n ALA 146 
3 n MET 147 
4 n MET 1   
4 n ALA 2   
4 n LEU 3   
4 n LYS 4   
4 n ARG 5   
4 n ILE 6   
4 n GLN 7   
4 n LYS 8   
4 n GLU 9   
4 n LEU 10  
4 n SER 11  
4 n ASP 12  
4 n LEU 13  
4 n GLN 14  
4 n ARG 15  
4 n ASP 16  
4 n PRO 17  
4 n PRO 18  
4 n ALA 19  
4 n HIS 20  
4 n CYS 21  
4 n SER 22  
4 n ALA 23  
4 n GLY 24  
4 n PRO 25  
4 n VAL 26  
4 n GLY 27  
4 n ASP 28  
4 n ASP 29  
4 n LEU 30  
4 n PHE 31  
4 n HIS 32  
4 n TRP 33  
4 n GLN 34  
4 n ALA 35  
4 n THR 36  
4 n ILE 37  
4 n MET 38  
4 n GLY 39  
4 n PRO 40  
4 n PRO 41  
4 n ASP 42  
4 n SER 43  
4 n ALA 44  
4 n TYR 45  
4 n GLN 46  
4 n GLY 47  
4 n GLY 48  
4 n VAL 49  
4 n PHE 50  
4 n PHE 51  
4 n LEU 52  
4 n THR 53  
4 n VAL 54  
4 n HIS 55  
4 n PHE 56  
4 n PRO 57  
4 n THR 58  
4 n ASP 59  
4 n TYR 60  
4 n PRO 61  
4 n PHE 62  
4 n LYS 63  
4 n PRO 64  
4 n PRO 65  
4 n LYS 66  
4 n ILE 67  
4 n ALA 68  
4 n PHE 69  
4 n THR 70  
4 n THR 71  
4 n LYS 72  
4 n ILE 73  
4 n TYR 74  
4 n HIS 75  
4 n PRO 76  
4 n ASN 77  
4 n ILE 78  
4 n ASN 79  
4 n SER 80  
4 n ASN 81  
4 n GLY 82  
4 n SER 83  
4 n ILE 84  
4 n CYS 85  
4 n LEU 86  
4 n ASP 87  
4 n ILE 88  
4 n LEU 89  
4 n ARG 90  
4 n SER 91  
4 n GLN 92  
4 n TRP 93  
4 n SER 94  
4 n PRO 95  
4 n ALA 96  
4 n LEU 97  
4 n THR 98  
4 n VAL 99  
4 n SER 100 
4 n LYS 101 
4 n VAL 102 
4 n LEU 103 
4 n LEU 104 
4 n SER 105 
4 n ILE 106 
4 n CYS 107 
4 n SER 108 
4 n LEU 109 
4 n LEU 110 
4 n CYS 111 
4 n ASP 112 
4 n PRO 113 
4 n ASN 114 
4 n PRO 115 
4 n ASP 116 
4 n ASP 117 
4 n PRO 118 
4 n LEU 119 
4 n VAL 120 
4 n PRO 121 
4 n ASP 122 
4 n ILE 123 
4 n ALA 124 
4 n GLN 125 
4 n ILE 126 
4 n TYR 127 
4 n LYS 128 
4 n SER 129 
4 n ASP 130 
4 n LYS 131 
4 n GLU 132 
4 n LYS 133 
4 n TYR 134 
4 n ASN 135 
4 n ARG 136 
4 n HIS 137 
4 n ALA 138 
4 n ARG 139 
4 n GLU 140 
4 n TRP 141 
4 n THR 142 
4 n GLN 143 
4 n LYS 144 
4 n TYR 145 
4 n ALA 146 
4 n MET 147 
5 n MET 1   
5 n GLN 2   
5 n ILE 3   
5 n PHE 4   
5 n VAL 5   
5 n LYS 6   
5 n THR 7   
5 n LEU 8   
5 n THR 9   
5 n GLY 10  
5 n LYS 11  
5 n THR 12  
5 n ILE 13  
5 n THR 14  
5 n LEU 15  
5 n GLU 16  
5 n VAL 17  
5 n GLU 18  
5 n PRO 19  
5 n SER 20  
5 n ASP 21  
5 n THR 22  
5 n ILE 23  
5 n GLU 24  
5 n ASN 25  
5 n VAL 26  
5 n LYS 27  
5 n ALA 28  
5 n LYS 29  
5 n ILE 30  
5 n GLN 31  
5 n ASP 32  
5 n LYS 33  
5 n GLU 34  
5 n GLY 35  
5 n ILE 36  
5 n PRO 37  
5 n PRO 38  
5 n ASP 39  
5 n GLN 40  
5 n GLN 41  
5 n ARG 42  
5 n LEU 43  
5 n ILE 44  
5 n PHE 45  
5 n ALA 46  
5 n GLY 47  
5 n LYS 48  
5 n GLN 49  
5 n LEU 50  
5 n GLU 51  
5 n ASP 52  
5 n GLY 53  
5 n ARG 54  
5 n THR 55  
5 n LEU 56  
5 n SER 57  
5 n ASP 58  
5 n TYR 59  
5 n ASN 60  
5 n ILE 61  
5 n GLN 62  
5 n LYS 63  
5 n GLU 64  
5 n SER 65  
5 n THR 66  
5 n LEU 67  
5 n HIS 68  
5 n LEU 69  
5 n VAL 70  
5 n LEU 71  
5 n ARG 72  
5 n LEU 73  
5 n ARG 74  
5 n GLY 75  
5 n GLY 76  
6 n MET 1   
6 n GLN 2   
6 n ILE 3   
6 n PHE 4   
6 n VAL 5   
6 n LYS 6   
6 n THR 7   
6 n LEU 8   
6 n THR 9   
6 n GLY 10  
6 n LYS 11  
6 n THR 12  
6 n ILE 13  
6 n THR 14  
6 n LEU 15  
6 n GLU 16  
6 n VAL 17  
6 n GLU 18  
6 n PRO 19  
6 n SER 20  
6 n ASP 21  
6 n THR 22  
6 n ILE 23  
6 n GLU 24  
6 n ASN 25  
6 n VAL 26  
6 n LYS 27  
6 n ALA 28  
6 n LYS 29  
6 n ILE 30  
6 n GLN 31  
6 n ASP 32  
6 n LYS 33  
6 n GLU 34  
6 n GLY 35  
6 n ILE 36  
6 n PRO 37  
6 n PRO 38  
6 n ASP 39  
6 n GLN 40  
6 n GLN 41  
6 n ARG 42  
6 n LEU 43  
6 n ILE 44  
6 n PHE 45  
6 n ALA 46  
6 n GLY 47  
6 n LYS 48  
6 n GLN 49  
6 n LEU 50  
6 n GLU 51  
6 n ASP 52  
6 n GLY 53  
6 n ARG 54  
6 n THR 55  
6 n LEU 56  
6 n SER 57  
6 n ASP 58  
6 n TYR 59  
6 n ASN 60  
6 n ILE 61  
6 n GLN 62  
6 n LYS 63  
6 n GLU 64  
6 n SER 65  
6 n THR 66  
6 n LEU 67  
6 n HIS 68  
6 n LEU 69  
6 n VAL 70  
6 n LEU 71  
6 n ARG 72  
6 n LEU 73  
6 n ARG 74  
6 n GLY 75  
6 n GLY 76  
#
_ma_data.content_type "model coordinates"
_ma_data.id           1
_ma_data.name         Model
#
_ma_model_list.data_id          1
_ma_model_list.model_group_id   1
_ma_model_list.model_group_name "AlphaFold-beta-20231127 (52ceabbc-a146-4d20-8f14-848cbf63912f @ 2026-01-22 02:13:10)"
_ma_model_list.model_id         1
_ma_model_list.model_name       "Top ranked model"
_ma_model_list.model_type       "Ab initio model"
_ma_model_list.ordinal_id       1
#
loop_
_ma_protocol_step.method_type
_ma_protocol_step.ordinal_id
_ma_protocol_step.protocol_id
_ma_protocol_step.step_id
"coevolution MSA" 1 1 1 
"template search" 2 1 2 
modeling          3 1 3 
#
loop_
_ma_qa_metric.id
_ma_qa_metric.mode
_ma_qa_metric.name
_ma_qa_metric.software_group_id
_ma_qa_metric.type
1 global pLDDT 1 pLDDT 
2 local  pLDDT 1 pLDDT 
#
_ma_qa_metric_global.metric_id    1
_ma_qa_metric_global.metric_value 83.76
_ma_qa_metric_global.model_id     1
_ma_qa_metric_global.ordinal_id   1
#
_ma_software_group.group_id    1
_ma_software_group.ordinal_id  1
_ma_software_group.software_id 1
#
loop_
_ma_target_entity.data_id
_ma_target_entity.entity_id
_ma_target_entity.origin
1 1 . 
1 2 . 
1 3 . 
1 4 . 
1 5 . 
1 6 . 
#
loop_
_ma_target_entity_instance.asym_id
_ma_target_entity_instance.details
_ma_target_entity_instance.entity_id
A . 1 
B . 2 
C . 3 
D . 4 
E . 5 
F . 6 
#
loop_
_pdbx_data_usage.details
_pdbx_data_usage.id
_pdbx_data_usage.type
_pdbx_data_usage.url
;NON-COMMERCIAL USE ONLY, BY USING THIS FILE YOU AGREE TO THE TERMS OF USE FOUND
AT alphafoldserver.com/output-terms.
;
1 license    ? 
;THE INFORMATION IS NOT INTENDED FOR, HAS NOT BEEN VALIDATED FOR, AND IS NOT
APPROVED FOR CLINICAL USE. IT SHOULD NOT BE USED FOR CLINICAL PURPOSE OR RELIED
ON FOR MEDICAL OR OTHER PROFESSIONAL ADVICE. IT IS THEORETICAL MODELLING ONLY
AND CAUTION SHOULD BE EXERCISED IN ITS USE. IT IS PROVIDED "AS-IS" WITHOUT ANY
WARRANTY OF ANY KIND, WHETHER EXPRESSED OR IMPLIED. NO WARRANTY IS GIVEN THAT
USE OF THE INFORMATION SHALL NOT INFRINGE THE RIGHTS OF ANY THIRD PARTY.
;
2 disclaimer ? 
#
loop_
_pdbx_poly_seq_scheme.asym_id
_pdbx_poly_seq_scheme.auth_seq_num
_pdbx_poly_seq_scheme.entity_id
_pdbx_poly_seq_scheme.hetero
_pdbx_poly_seq_scheme.mon_id
_pdbx_poly_seq_scheme.pdb_ins_code
_pdbx_poly_seq_scheme.pdb_seq_num
_pdbx_poly_seq_scheme.pdb_strand_id
_pdbx_poly_seq_scheme.seq_id
A 1   1 n MET . 1   A 1   
A 2   1 n LYS . 2   A 2   
A 3   1 n GLY . 3   A 3   
A 4   1 n LYS . 4   A 4   
A 5   1 n GLU . 5   A 5   
A 6   1 n GLU . 6   A 6   
A 7   1 n LYS . 7   A 7   
A 8   1 n GLU . 8   A 8   
A 9   1 n GLY . 9   A 9   
A 10  1 n GLY . 10  A 10  
A 11  1 n ALA . 11  A 11  
A 12  1 n ARG . 12  A 12  
A 13  1 n LEU . 13  A 13  
A 14  1 n GLY . 14  A 14  
A 15  1 n ALA . 15  A 15  
A 16  1 n GLY . 16  A 16  
A 17  1 n GLY . 17  A 17  
A 18  1 n GLY . 18  A 18  
A 19  1 n SER . 19  A 19  
A 20  1 n PRO . 20  A 20  
A 21  1 n GLU . 21  A 21  
A 22  1 n LYS . 22  A 22  
A 23  1 n SER . 23  A 23  
A 24  1 n PRO . 24  A 24  
A 25  1 n SER . 25  A 25  
A 26  1 n ALA . 26  A 26  
A 27  1 n GLN . 27  A 27  
A 28  1 n GLU . 28  A 28  
A 29  1 n LEU . 29  A 29  
A 30  1 n LYS . 30  A 30  
A 31  1 n GLU . 31  A 31  
A 32  1 n GLN . 32  A 32  
A 33  1 n GLY . 33  A 33  
A 34  1 n ASN . 34  A 34  
A 35  1 n ARG . 35  A 35  
A 36  1 n LEU . 36  A 36  
A 37  1 n PHE . 37  A 37  
A 38  1 n VAL . 38  A 38  
A 39  1 n GLY . 39  A 39  
A 40  1 n ARG . 40  A 40  
A 41  1 n LYS . 41  A 41  
A 42  1 n TYR . 42  A 42  
A 43  1 n PRO . 43  A 43  
A 44  1 n GLU . 44  A 44  
A 45  1 n ALA . 45  A 45  
A 46  1 n ALA . 46  A 46  
A 47  1 n ALA . 47  A 47  
A 48  1 n CYS . 48  A 48  
A 49  1 n TYR . 49  A 49  
A 50  1 n GLY . 50  A 50  
A 51  1 n ARG . 51  A 51  
A 52  1 n ALA . 52  A 52  
A 53  1 n ILE . 53  A 53  
A 54  1 n THR . 54  A 54  
A 55  1 n ARG . 55  A 55  
A 56  1 n ASN . 56  A 56  
A 57  1 n PRO . 57  A 57  
A 58  1 n LEU . 58  A 58  
A 59  1 n VAL . 59  A 59  
A 60  1 n ALA . 60  A 60  
A 61  1 n VAL . 61  A 61  
A 62  1 n TYR . 62  A 62  
A 63  1 n TYR . 63  A 63  
A 64  1 n THR . 64  A 64  
A 65  1 n ASN . 65  A 65  
A 66  1 n ARG . 66  A 66  
A 67  1 n ALA . 67  A 67  
A 68  1 n LEU . 68  A 68  
A 69  1 n CYS . 69  A 69  
A 70  1 n TYR . 70  A 70  
A 71  1 n LEU . 71  A 71  
A 72  1 n LYS . 72  A 72  
A 73  1 n MET . 73  A 73  
A 74  1 n GLN . 74  A 74  
A 75  1 n GLN . 75  A 75  
A 76  1 n HIS . 76  A 76  
A 77  1 n GLU . 77  A 77  
A 78  1 n GLN . 78  A 78  
A 79  1 n ALA . 79  A 79  
A 80  1 n LEU . 80  A 80  
A 81  1 n ALA . 81  A 81  
A 82  1 n ASP . 82  A 82  
A 83  1 n CYS . 83  A 83  
A 84  1 n ARG . 84  A 84  
A 85  1 n ARG . 85  A 85  
A 86  1 n ALA . 86  A 86  
A 87  1 n LEU . 87  A 87  
A 88  1 n GLU . 88  A 88  
A 89  1 n LEU . 89  A 89  
A 90  1 n ASP . 90  A 90  
A 91  1 n GLY . 91  A 91  
A 92  1 n GLN . 92  A 92  
A 93  1 n SER . 93  A 93  
A 94  1 n VAL . 94  A 94  
A 95  1 n LYS . 95  A 95  
A 96  1 n ALA . 96  A 96  
A 97  1 n HIS . 97  A 97  
A 98  1 n PHE . 98  A 98  
A 99  1 n PHE . 99  A 99  
A 100 1 n LEU . 100 A 100 
A 101 1 n GLY . 101 A 101 
A 102 1 n GLN . 102 A 102 
A 103 1 n CYS . 103 A 103 
A 104 1 n GLN . 104 A 104 
A 105 1 n LEU . 105 A 105 
A 106 1 n GLU . 106 A 106 
A 107 1 n MET . 107 A 107 
A 108 1 n GLU . 108 A 108 
A 109 1 n SER . 109 A 109 
A 110 1 n TYR . 110 A 110 
A 111 1 n ASP . 111 A 111 
A 112 1 n GLU . 112 A 112 
A 113 1 n ALA . 113 A 113 
A 114 1 n ILE . 114 A 114 
A 115 1 n ALA . 115 A 115 
A 116 1 n ASN . 116 A 116 
A 117 1 n LEU . 117 A 117 
A 118 1 n GLN . 118 A 118 
A 119 1 n ARG . 119 A 119 
A 120 1 n ALA . 120 A 120 
A 121 1 n TYR . 121 A 121 
A 122 1 n SER . 122 A 122 
A 123 1 n LEU . 123 A 123 
A 124 1 n ALA . 124 A 124 
A 125 1 n LYS . 125 A 125 
A 126 1 n GLU . 126 A 126 
A 127 1 n GLN . 127 A 127 
A 128 1 n ARG . 128 A 128 
A 129 1 n LEU . 129 A 129 
A 130 1 n ASN . 130 A 130 
A 131 1 n PHE . 131 A 131 
A 132 1 n GLY . 132 A 132 
A 133 1 n ASP . 133 A 133 
A 134 1 n ASP . 134 A 134 
A 135 1 n ILE . 135 A 135 
A 136 1 n PRO . 136 A 136 
A 137 1 n SER . 137 A 137 
A 138 1 n ALA . 138 A 138 
A 139 1 n LEU . 139 A 139 
A 140 1 n ARG . 140 A 140 
A 141 1 n ILE . 141 A 141 
A 142 1 n ALA . 142 A 142 
A 143 1 n LYS . 143 A 143 
A 144 1 n LYS . 144 A 144 
A 145 1 n LYS . 145 A 145 
A 146 1 n ARG . 146 A 146 
A 147 1 n TRP . 147 A 147 
A 148 1 n ASN . 148 A 148 
A 149 1 n SER . 149 A 149 
A 150 1 n ILE . 150 A 150 
A 151 1 n GLU . 151 A 151 
A 152 1 n GLU . 152 A 152 
A 153 1 n ARG . 153 A 153 
A 154 1 n ARG . 154 A 154 
A 155 1 n ILE . 155 A 155 
A 156 1 n HIS . 156 A 156 
A 157 1 n GLN . 157 A 157 
A 158 1 n GLU . 158 A 158 
A 159 1 n SER . 159 A 159 
A 160 1 n GLU . 160 A 160 
A 161 1 n LEU . 161 A 161 
A 162 1 n HIS . 162 A 162 
A 163 1 n SER . 163 A 163 
A 164 1 n TYR . 164 A 164 
A 165 1 n LEU . 165 A 165 
A 166 1 n SER . 166 A 166 
A 167 1 n ARG . 167 A 167 
A 168 1 n LEU . 168 A 168 
A 169 1 n ILE . 169 A 169 
A 170 1 n ALA . 170 A 170 
A 171 1 n ALA . 171 A 171 
A 172 1 n GLU . 172 A 172 
A 173 1 n ARG . 173 A 173 
A 174 1 n GLU . 174 A 174 
A 175 1 n ARG . 175 A 175 
A 176 1 n GLU . 176 A 176 
A 177 1 n LEU . 177 A 177 
A 178 1 n GLU . 178 A 178 
A 179 1 n GLU . 179 A 179 
A 180 1 n CYS . 180 A 180 
A 181 1 n GLN . 181 A 181 
A 182 1 n ARG . 182 A 182 
A 183 1 n ASN . 183 A 183 
A 184 1 n HIS . 184 A 184 
A 185 1 n GLU . 185 A 185 
A 186 1 n GLY . 186 A 186 
A 187 1 n ASP . 187 A 187 
A 188 1 n GLU . 188 A 188 
A 189 1 n ASP . 189 A 189 
A 190 1 n ASP . 190 A 190 
A 191 1 n SER . 191 A 191 
A 192 1 n HIS . 192 A 192 
A 193 1 n VAL . 193 A 193 
A 194 1 n ARG . 194 A 194 
A 195 1 n ALA . 195 A 195 
A 196 1 n GLN . 196 A 196 
A 197 1 n GLN . 197 A 197 
A 198 1 n ALA . 198 A 198 
A 199 1 n CYS . 199 A 199 
A 200 1 n ILE . 200 A 200 
A 201 1 n GLU . 201 A 201 
A 202 1 n ALA . 202 A 202 
A 203 1 n LYS . 203 A 203 
A 204 1 n HIS . 204 A 204 
A 205 1 n ASP . 205 A 205 
A 206 1 n LYS . 206 A 206 
A 207 1 n TYR . 207 A 207 
A 208 1 n MET . 208 A 208 
A 209 1 n ALA . 209 A 209 
A 210 1 n ASP . 210 A 210 
A 211 1 n MET . 211 A 211 
A 212 1 n ASP . 212 A 212 
A 213 1 n GLU . 213 A 213 
A 214 1 n LEU . 214 A 214 
A 215 1 n PHE . 215 A 215 
A 216 1 n SER . 216 A 216 
A 217 1 n GLN . 217 A 217 
A 218 1 n VAL . 218 A 218 
A 219 1 n ASP . 219 A 219 
A 220 1 n GLU . 220 A 220 
A 221 1 n LYS . 221 A 221 
A 222 1 n ARG . 222 A 222 
A 223 1 n LYS . 223 A 223 
A 224 1 n LYS . 224 A 224 
A 225 1 n ARG . 225 A 225 
A 226 1 n ASP . 226 A 226 
A 227 1 n ILE . 227 A 227 
A 228 1 n PRO . 228 A 228 
A 229 1 n ASP . 229 A 229 
A 230 1 n TYR . 230 A 230 
A 231 1 n LEU . 231 A 231 
A 232 1 n CYS . 232 A 232 
A 233 1 n GLY . 233 A 233 
A 234 1 n LYS . 234 A 234 
A 235 1 n ILE . 235 A 235 
A 236 1 n SER . 236 A 236 
A 237 1 n PHE . 237 A 237 
A 238 1 n GLU . 238 A 238 
A 239 1 n LEU . 239 A 239 
A 240 1 n MET . 240 A 240 
A 241 1 n ARG . 241 A 241 
A 242 1 n GLU . 242 A 242 
A 243 1 n PRO . 243 A 243 
A 244 1 n CYS . 244 A 244 
A 245 1 n ILE . 245 A 245 
A 246 1 n THR . 246 A 246 
A 247 1 n PRO . 247 A 247 
A 248 1 n SER . 248 A 248 
A 249 1 n GLY . 249 A 249 
A 250 1 n ILE . 250 A 250 
A 251 1 n THR . 251 A 251 
A 252 1 n TYR . 252 A 252 
A 253 1 n ASP . 253 A 253 
A 254 1 n ARG . 254 A 254 
A 255 1 n LYS . 255 A 255 
A 256 1 n ASP . 256 A 256 
A 257 1 n ILE . 257 A 257 
A 258 1 n GLU . 258 A 258 
A 259 1 n GLU . 259 A 259 
A 260 1 n HIS . 260 A 260 
A 261 1 n LEU . 261 A 261 
A 262 1 n GLN . 262 A 262 
A 263 1 n ARG . 263 A 263 
A 264 1 n VAL . 264 A 264 
A 265 1 n GLY . 265 A 265 
A 266 1 n HIS . 266 A 266 
A 267 1 n PHE . 267 A 267 
A 268 1 n ASP . 268 A 268 
A 269 1 n PRO . 269 A 269 
A 270 1 n VAL . 270 A 270 
A 271 1 n THR . 271 A 271 
A 272 1 n ARG . 272 A 272 
A 273 1 n SER . 273 A 273 
A 274 1 n PRO . 274 A 274 
A 275 1 n LEU . 275 A 275 
A 276 1 n THR . 276 A 276 
A 277 1 n GLN . 277 A 277 
A 278 1 n GLU . 278 A 278 
A 279 1 n GLN . 279 A 279 
A 280 1 n LEU . 280 A 280 
A 281 1 n ILE . 281 A 281 
A 282 1 n PRO . 282 A 282 
A 283 1 n ASN . 283 A 283 
A 284 1 n LEU . 284 A 284 
A 285 1 n ALA . 285 A 285 
A 286 1 n MET . 286 A 286 
A 287 1 n LYS . 287 A 287 
A 288 1 n GLU . 288 A 288 
A 289 1 n VAL . 289 A 289 
A 290 1 n ILE . 290 A 290 
A 291 1 n ASP . 291 A 291 
A 292 1 n ALA . 292 A 292 
A 293 1 n PHE . 293 A 293 
A 294 1 n ILE . 294 A 294 
A 295 1 n SER . 295 A 295 
A 296 1 n GLU . 296 A 296 
A 297 1 n ASN . 297 A 297 
A 298 1 n GLY . 298 A 298 
A 299 1 n TRP . 299 A 299 
A 300 1 n VAL . 300 A 300 
A 301 1 n GLU . 301 A 301 
A 302 1 n ASP . 302 A 302 
A 303 1 n TYR . 303 A 303 
B 1   2 n MET . 1   B 1   
B 2   2 n LYS . 2   B 2   
B 3   2 n GLY . 3   B 3   
B 4   2 n LYS . 4   B 4   
B 5   2 n GLU . 5   B 5   
B 6   2 n GLU . 6   B 6   
B 7   2 n LYS . 7   B 7   
B 8   2 n GLU . 8   B 8   
B 9   2 n GLY . 9   B 9   
B 10  2 n GLY . 10  B 10  
B 11  2 n ALA . 11  B 11  
B 12  2 n ARG . 12  B 12  
B 13  2 n LEU . 13  B 13  
B 14  2 n GLY . 14  B 14  
B 15  2 n ALA . 15  B 15  
B 16  2 n GLY . 16  B 16  
B 17  2 n GLY . 17  B 17  
B 18  2 n GLY . 18  B 18  
B 19  2 n SER . 19  B 19  
B 20  2 n PRO . 20  B 20  
B 21  2 n GLU . 21  B 21  
B 22  2 n LYS . 22  B 22  
B 23  2 n SER . 23  B 23  
B 24  2 n PRO . 24  B 24  
B 25  2 n SER . 25  B 25  
B 26  2 n ALA . 26  B 26  
B 27  2 n GLN . 27  B 27  
B 28  2 n GLU . 28  B 28  
B 29  2 n LEU . 29  B 29  
B 30  2 n LYS . 30  B 30  
B 31  2 n GLU . 31  B 31  
B 32  2 n GLN . 32  B 32  
B 33  2 n GLY . 33  B 33  
B 34  2 n ASN . 34  B 34  
B 35  2 n ARG . 35  B 35  
B 36  2 n LEU . 36  B 36  
B 37  2 n PHE . 37  B 37  
B 38  2 n VAL . 38  B 38  
B 39  2 n GLY . 39  B 39  
B 40  2 n ARG . 40  B 40  
B 41  2 n LYS . 41  B 41  
B 42  2 n TYR . 42  B 42  
B 43  2 n PRO . 43  B 43  
B 44  2 n GLU . 44  B 44  
B 45  2 n ALA . 45  B 45  
B 46  2 n ALA . 46  B 46  
B 47  2 n ALA . 47  B 47  
B 48  2 n CYS . 48  B 48  
B 49  2 n TYR . 49  B 49  
B 50  2 n GLY . 50  B 50  
B 51  2 n ARG . 51  B 51  
B 52  2 n ALA . 52  B 52  
B 53  2 n ILE . 53  B 53  
B 54  2 n THR . 54  B 54  
B 55  2 n ARG . 55  B 55  
B 56  2 n ASN . 56  B 56  
B 57  2 n PRO . 57  B 57  
B 58  2 n LEU . 58  B 58  
B 59  2 n VAL . 59  B 59  
B 60  2 n ALA . 60  B 60  
B 61  2 n VAL . 61  B 61  
B 62  2 n TYR . 62  B 62  
B 63  2 n TYR . 63  B 63  
B 64  2 n THR . 64  B 64  
B 65  2 n ASN . 65  B 65  
B 66  2 n ARG . 66  B 66  
B 67  2 n ALA . 67  B 67  
B 68  2 n LEU . 68  B 68  
B 69  2 n CYS . 69  B 69  
B 70  2 n TYR . 70  B 70  
B 71  2 n LEU . 71  B 71  
B 72  2 n LYS . 72  B 72  
B 73  2 n MET . 73  B 73  
B 74  2 n GLN . 74  B 74  
B 75  2 n GLN . 75  B 75  
B 76  2 n HIS . 76  B 76  
B 77  2 n GLU . 77  B 77  
B 78  2 n GLN . 78  B 78  
B 79  2 n ALA . 79  B 79  
B 80  2 n LEU . 80  B 80  
B 81  2 n ALA . 81  B 81  
B 82  2 n ASP . 82  B 82  
B 83  2 n CYS . 83  B 83  
B 84  2 n ARG . 84  B 84  
B 85  2 n ARG . 85  B 85  
B 86  2 n ALA . 86  B 86  
B 87  2 n LEU . 87  B 87  
B 88  2 n GLU . 88  B 88  
B 89  2 n LEU . 89  B 89  
B 90  2 n ASP . 90  B 90  
B 91  2 n GLY . 91  B 91  
B 92  2 n GLN . 92  B 92  
B 93  2 n SER . 93  B 93  
B 94  2 n VAL . 94  B 94  
B 95  2 n LYS . 95  B 95  
B 96  2 n ALA . 96  B 96  
B 97  2 n HIS . 97  B 97  
B 98  2 n PHE . 98  B 98  
B 99  2 n PHE . 99  B 99  
B 100 2 n LEU . 100 B 100 
B 101 2 n GLY . 101 B 101 
B 102 2 n GLN . 102 B 102 
B 103 2 n CYS . 103 B 103 
B 104 2 n GLN . 104 B 104 
B 105 2 n LEU . 105 B 105 
B 106 2 n GLU . 106 B 106 
B 107 2 n MET . 107 B 107 
B 108 2 n GLU . 108 B 108 
B 109 2 n SER . 109 B 109 
B 110 2 n TYR . 110 B 110 
B 111 2 n ASP . 111 B 111 
B 112 2 n GLU . 112 B 112 
B 113 2 n ALA . 113 B 113 
B 114 2 n ILE . 114 B 114 
B 115 2 n ALA . 115 B 115 
B 116 2 n ASN . 116 B 116 
B 117 2 n LEU . 117 B 117 
B 118 2 n GLN . 118 B 118 
B 119 2 n ARG . 119 B 119 
B 120 2 n ALA . 120 B 120 
B 121 2 n TYR . 121 B 121 
B 122 2 n SER . 122 B 122 
B 123 2 n LEU . 123 B 123 
B 124 2 n ALA . 124 B 124 
B 125 2 n LYS . 125 B 125 
B 126 2 n GLU . 126 B 126 
B 127 2 n GLN . 127 B 127 
B 128 2 n ARG . 128 B 128 
B 129 2 n LEU . 129 B 129 
B 130 2 n ASN . 130 B 130 
B 131 2 n PHE . 131 B 131 
B 132 2 n GLY . 132 B 132 
B 133 2 n ASP . 133 B 133 
B 134 2 n ASP . 134 B 134 
B 135 2 n ILE . 135 B 135 
B 136 2 n PRO . 136 B 136 
B 137 2 n SER . 137 B 137 
B 138 2 n ALA . 138 B 138 
B 139 2 n LEU . 139 B 139 
B 140 2 n ARG . 140 B 140 
B 141 2 n ILE . 141 B 141 
B 142 2 n ALA . 142 B 142 
B 143 2 n LYS . 143 B 143 
B 144 2 n LYS . 144 B 144 
B 145 2 n LYS . 145 B 145 
B 146 2 n ARG . 146 B 146 
B 147 2 n TRP . 147 B 147 
B 148 2 n ASN . 148 B 148 
B 149 2 n SER . 149 B 149 
B 150 2 n ILE . 150 B 150 
B 151 2 n GLU . 151 B 151 
B 152 2 n GLU . 152 B 152 
B 153 2 n ARG . 153 B 153 
B 154 2 n ARG . 154 B 154 
B 155 2 n ILE . 155 B 155 
B 156 2 n HIS . 156 B 156 
B 157 2 n GLN . 157 B 157 
B 158 2 n GLU . 158 B 158 
B 159 2 n SER . 159 B 159 
B 160 2 n GLU . 160 B 160 
B 161 2 n LEU . 161 B 161 
B 162 2 n HIS . 162 B 162 
B 163 2 n SER . 163 B 163 
B 164 2 n TYR . 164 B 164 
B 165 2 n LEU . 165 B 165 
B 166 2 n SER . 166 B 166 
B 167 2 n ARG . 167 B 167 
B 168 2 n LEU . 168 B 168 
B 169 2 n ILE . 169 B 169 
B 170 2 n ALA . 170 B 170 
B 171 2 n ALA . 171 B 171 
B 172 2 n GLU . 172 B 172 
B 173 2 n ARG . 173 B 173 
B 174 2 n GLU . 174 B 174 
B 175 2 n ARG . 175 B 175 
B 176 2 n GLU . 176 B 176 
B 177 2 n LEU . 177 B 177 
B 178 2 n GLU . 178 B 178 
B 179 2 n GLU . 179 B 179 
B 180 2 n CYS . 180 B 180 
B 181 2 n GLN . 181 B 181 
B 182 2 n ARG . 182 B 182 
B 183 2 n ASN . 183 B 183 
B 184 2 n HIS . 184 B 184 
B 185 2 n GLU . 185 B 185 
B 186 2 n GLY . 186 B 186 
B 187 2 n ASP . 187 B 187 
B 188 2 n GLU . 188 B 188 
B 189 2 n ASP . 189 B 189 
B 190 2 n ASP . 190 B 190 
B 191 2 n SER . 191 B 191 
B 192 2 n HIS . 192 B 192 
B 193 2 n VAL . 193 B 193 
B 194 2 n ARG . 194 B 194 
B 195 2 n ALA . 195 B 195 
B 196 2 n GLN . 196 B 196 
B 197 2 n GLN . 197 B 197 
B 198 2 n ALA . 198 B 198 
B 199 2 n CYS . 199 B 199 
B 200 2 n ILE . 200 B 200 
B 201 2 n GLU . 201 B 201 
B 202 2 n ALA . 202 B 202 
B 203 2 n LYS . 203 B 203 
B 204 2 n HIS . 204 B 204 
B 205 2 n ASP . 205 B 205 
B 206 2 n LYS . 206 B 206 
B 207 2 n TYR . 207 B 207 
B 208 2 n MET . 208 B 208 
B 209 2 n ALA . 209 B 209 
B 210 2 n ASP . 210 B 210 
B 211 2 n MET . 211 B 211 
B 212 2 n ASP . 212 B 212 
B 213 2 n GLU . 213 B 213 
B 214 2 n LEU . 214 B 214 
B 215 2 n PHE . 215 B 215 
B 216 2 n SER . 216 B 216 
B 217 2 n GLN . 217 B 217 
B 218 2 n VAL . 218 B 218 
B 219 2 n ASP . 219 B 219 
B 220 2 n GLU . 220 B 220 
B 221 2 n LYS . 221 B 221 
B 222 2 n ARG . 222 B 222 
B 223 2 n LYS . 223 B 223 
B 224 2 n LYS . 224 B 224 
B 225 2 n ARG . 225 B 225 
B 226 2 n ASP . 226 B 226 
B 227 2 n ILE . 227 B 227 
B 228 2 n PRO . 228 B 228 
B 229 2 n ASP . 229 B 229 
B 230 2 n TYR . 230 B 230 
B 231 2 n LEU . 231 B 231 
B 232 2 n CYS . 232 B 232 
B 233 2 n GLY . 233 B 233 
B 234 2 n LYS . 234 B 234 
B 235 2 n ILE . 235 B 235 
B 236 2 n SER . 236 B 236 
B 237 2 n PHE . 237 B 237 
B 238 2 n GLU . 238 B 238 
B 239 2 n LEU . 239 B 239 
B 240 2 n MET . 240 B 240 
B 241 2 n ARG . 241 B 241 
B 242 2 n GLU . 242 B 242 
B 243 2 n PRO . 243 B 243 
B 244 2 n CYS . 244 B 244 
B 245 2 n ILE . 245 B 245 
B 246 2 n THR . 246 B 246 
B 247 2 n PRO . 247 B 247 
B 248 2 n SER . 248 B 248 
B 249 2 n GLY . 249 B 249 
B 250 2 n ILE . 250 B 250 
B 251 2 n THR . 251 B 251 
B 252 2 n TYR . 252 B 252 
B 253 2 n ASP . 253 B 253 
B 254 2 n ARG . 254 B 254 
B 255 2 n LYS . 255 B 255 
B 256 2 n ASP . 256 B 256 
B 257 2 n ILE . 257 B 257 
B 258 2 n GLU . 258 B 258 
B 259 2 n GLU . 259 B 259 
B 260 2 n HIS . 260 B 260 
B 261 2 n LEU . 261 B 261 
B 262 2 n GLN . 262 B 262 
B 263 2 n ARG . 263 B 263 
B 264 2 n VAL . 264 B 264 
B 265 2 n GLY . 265 B 265 
B 266 2 n HIS . 266 B 266 
B 267 2 n PHE . 267 B 267 
B 268 2 n ASP . 268 B 268 
B 269 2 n PRO . 269 B 269 
B 270 2 n VAL . 270 B 270 
B 271 2 n THR . 271 B 271 
B 272 2 n ARG . 272 B 272 
B 273 2 n SER . 273 B 273 
B 274 2 n PRO . 274 B 274 
B 275 2 n LEU . 275 B 275 
B 276 2 n THR . 276 B 276 
B 277 2 n GLN . 277 B 277 
B 278 2 n GLU . 278 B 278 
B 279 2 n GLN . 279 B 279 
B 280 2 n LEU . 280 B 280 
B 281 2 n ILE . 281 B 281 
B 282 2 n PRO . 282 B 282 
B 283 2 n ASN . 283 B 283 
B 284 2 n LEU . 284 B 284 
B 285 2 n ALA . 285 B 285 
B 286 2 n MET . 286 B 286 
B 287 2 n LYS . 287 B 287 
B 288 2 n GLU . 288 B 288 
B 289 2 n VAL . 289 B 289 
B 290 2 n ILE . 290 B 290 
B 291 2 n ASP . 291 B 291 
B 292 2 n ALA . 292 B 292 
B 293 2 n PHE . 293 B 293 
B 294 2 n ILE . 294 B 294 
B 295 2 n SER . 295 B 295 
B 296 2 n GLU . 296 B 296 
B 297 2 n ASN . 297 B 297 
B 298 2 n GLY . 298 B 298 
B 299 2 n TRP . 299 B 299 
B 300 2 n VAL . 300 B 300 
B 301 2 n GLU . 301 B 301 
B 302 2 n ASP . 302 B 302 
B 303 2 n TYR . 303 B 303 
C 1   3 n MET . 1   C 1   
C 2   3 n ALA . 2   C 2   
C 3   3 n LEU . 3   C 3   
C 4   3 n LYS . 4   C 4   
C 5   3 n ARG . 5   C 5   
C 6   3 n ILE . 6   C 6   
C 7   3 n GLN . 7   C 7   
C 8   3 n LYS . 8   C 8   
C 9   3 n GLU . 9   C 9   
C 10  3 n LEU . 10  C 10  
C 11  3 n SER . 11  C 11  
C 12  3 n ASP . 12  C 12  
C 13  3 n LEU . 13  C 13  
C 14  3 n GLN . 14  C 14  
C 15  3 n ARG . 15  C 15  
C 16  3 n ASP . 16  C 16  
C 17  3 n PRO . 17  C 17  
C 18  3 n PRO . 18  C 18  
C 19  3 n ALA . 19  C 19  
C 20  3 n HIS . 20  C 20  
C 21  3 n CYS . 21  C 21  
C 22  3 n SER . 22  C 22  
C 23  3 n ALA . 23  C 23  
C 24  3 n GLY . 24  C 24  
C 25  3 n PRO . 25  C 25  
C 26  3 n VAL . 26  C 26  
C 27  3 n GLY . 27  C 27  
C 28  3 n ASP . 28  C 28  
C 29  3 n ASP . 29  C 29  
C 30  3 n LEU . 30  C 30  
C 31  3 n PHE . 31  C 31  
C 32  3 n HIS . 32  C 32  
C 33  3 n TRP . 33  C 33  
C 34  3 n GLN . 34  C 34  
C 35  3 n ALA . 35  C 35  
C 36  3 n THR . 36  C 36  
C 37  3 n ILE . 37  C 37  
C 38  3 n MET . 38  C 38  
C 39  3 n GLY . 39  C 39  
C 40  3 n PRO . 40  C 40  
C 41  3 n PRO . 41  C 41  
C 42  3 n ASP . 42  C 42  
C 43  3 n SER . 43  C 43  
C 44  3 n ALA . 44  C 44  
C 45  3 n TYR . 45  C 45  
C 46  3 n GLN . 46  C 46  
C 47  3 n GLY . 47  C 47  
C 48  3 n GLY . 48  C 48  
C 49  3 n VAL . 49  C 49  
C 50  3 n PHE . 50  C 50  
C 51  3 n PHE . 51  C 51  
C 52  3 n LEU . 52  C 52  
C 53  3 n THR . 53  C 53  
C 54  3 n VAL . 54  C 54  
C 55  3 n HIS . 55  C 55  
C 56  3 n PHE . 56  C 56  
C 57  3 n PRO . 57  C 57  
C 58  3 n THR . 58  C 58  
C 59  3 n ASP . 59  C 59  
C 60  3 n TYR . 60  C 60  
C 61  3 n PRO . 61  C 61  
C 62  3 n PHE . 62  C 62  
C 63  3 n LYS . 63  C 63  
C 64  3 n PRO . 64  C 64  
C 65  3 n PRO . 65  C 65  
C 66  3 n LYS . 66  C 66  
C 67  3 n ILE . 67  C 67  
C 68  3 n ALA . 68  C 68  
C 69  3 n PHE . 69  C 69  
C 70  3 n THR . 70  C 70  
C 71  3 n THR . 71  C 71  
C 72  3 n LYS . 72  C 72  
C 73  3 n ILE . 73  C 73  
C 74  3 n TYR . 74  C 74  
C 75  3 n HIS . 75  C 75  
C 76  3 n PRO . 76  C 76  
C 77  3 n ASN . 77  C 77  
C 78  3 n ILE . 78  C 78  
C 79  3 n ASN . 79  C 79  
C 80  3 n SER . 80  C 80  
C 81  3 n ASN . 81  C 81  
C 82  3 n GLY . 82  C 82  
C 83  3 n SER . 83  C 83  
C 84  3 n ILE . 84  C 84  
C 85  3 n CYS . 85  C 85  
C 86  3 n LEU . 86  C 86  
C 87  3 n ASP . 87  C 87  
C 88  3 n ILE . 88  C 88  
C 89  3 n LEU . 89  C 89  
C 90  3 n ARG . 90  C 90  
C 91  3 n SER . 91  C 91  
C 92  3 n GLN . 92  C 92  
C 93  3 n TRP . 93  C 93  
C 94  3 n SER . 94  C 94  
C 95  3 n PRO . 95  C 95  
C 96  3 n ALA . 96  C 96  
C 97  3 n LEU . 97  C 97  
C 98  3 n THR . 98  C 98  
C 99  3 n VAL . 99  C 99  
C 100 3 n SER . 100 C 100 
C 101 3 n LYS . 101 C 101 
C 102 3 n VAL . 102 C 102 
C 103 3 n LEU . 103 C 103 
C 104 3 n LEU . 104 C 104 
C 105 3 n SER . 105 C 105 
C 106 3 n ILE . 106 C 106 
C 107 3 n CYS . 107 C 107 
C 108 3 n SER . 108 C 108 
C 109 3 n LEU . 109 C 109 
C 110 3 n LEU . 110 C 110 
C 111 3 n CYS . 111 C 111 
C 112 3 n ASP . 112 C 112 
C 113 3 n PRO . 113 C 113 
C 114 3 n ASN . 114 C 114 
C 115 3 n PRO . 115 C 115 
C 116 3 n ASP . 116 C 116 
C 117 3 n ASP . 117 C 117 
C 118 3 n PRO . 118 C 118 
C 119 3 n LEU . 119 C 119 
C 120 3 n VAL . 120 C 120 
C 121 3 n PRO . 121 C 121 
C 122 3 n ASP . 122 C 122 
C 123 3 n ILE . 123 C 123 
C 124 3 n ALA . 124 C 124 
C 125 3 n GLN . 125 C 125 
C 126 3 n ILE . 126 C 126 
C 127 3 n TYR . 127 C 127 
C 128 3 n LYS . 128 C 128 
C 129 3 n SER . 129 C 129 
C 130 3 n ASP . 130 C 130 
C 131 3 n LYS . 131 C 131 
C 132 3 n GLU . 132 C 132 
C 133 3 n LYS . 133 C 133 
C 134 3 n TYR . 134 C 134 
C 135 3 n ASN . 135 C 135 
C 136 3 n ARG . 136 C 136 
C 137 3 n HIS . 137 C 137 
C 138 3 n ALA . 138 C 138 
C 139 3 n ARG . 139 C 139 
C 140 3 n GLU . 140 C 140 
C 141 3 n TRP . 141 C 141 
C 142 3 n THR . 142 C 142 
C 143 3 n GLN . 143 C 143 
C 144 3 n LYS . 144 C 144 
C 145 3 n TYR . 145 C 145 
C 146 3 n ALA . 146 C 146 
C 147 3 n MET . 147 C 147 
D 1   4 n MET . 1   D 1   
D 2   4 n ALA . 2   D 2   
D 3   4 n LEU . 3   D 3   
D 4   4 n LYS . 4   D 4   
D 5   4 n ARG . 5   D 5   
D 6   4 n ILE . 6   D 6   
D 7   4 n GLN . 7   D 7   
D 8   4 n LYS . 8   D 8   
D 9   4 n GLU . 9   D 9   
D 10  4 n LEU . 10  D 10  
D 11  4 n SER . 11  D 11  
D 12  4 n ASP . 12  D 12  
D 13  4 n LEU . 13  D 13  
D 14  4 n GLN . 14  D 14  
D 15  4 n ARG . 15  D 15  
D 16  4 n ASP . 16  D 16  
D 17  4 n PRO . 17  D 17  
D 18  4 n PRO . 18  D 18  
D 19  4 n ALA . 19  D 19  
D 20  4 n HIS . 20  D 20  
D 21  4 n CYS . 21  D 21  
D 22  4 n SER . 22  D 22  
D 23  4 n ALA . 23  D 23  
D 24  4 n GLY . 24  D 24  
D 25  4 n PRO . 25  D 25  
D 26  4 n VAL . 26  D 26  
D 27  4 n GLY . 27  D 27  
D 28  4 n ASP . 28  D 28  
D 29  4 n ASP . 29  D 29  
D 30  4 n LEU . 30  D 30  
D 31  4 n PHE . 31  D 31  
D 32  4 n HIS . 32  D 32  
D 33  4 n TRP . 33  D 33  
D 34  4 n GLN . 34  D 34  
D 35  4 n ALA . 35  D 35  
D 36  4 n THR . 36  D 36  
D 37  4 n ILE . 37  D 37  
D 38  4 n MET . 38  D 38  
D 39  4 n GLY . 39  D 39  
D 40  4 n PRO . 40  D 40  
D 41  4 n PRO . 41  D 41  
D 42  4 n ASP . 42  D 42  
D 43  4 n SER . 43  D 43  
D 44  4 n ALA . 44  D 44  
D 45  4 n TYR . 45  D 45  
D 46  4 n GLN . 46  D 46  
D 47  4 n GLY . 47  D 47  
D 48  4 n GLY . 48  D 48  
D 49  4 n VAL . 49  D 49  
D 50  4 n PHE . 50  D 50  
D 51  4 n PHE . 51  D 51  
D 52  4 n LEU . 52  D 52  
D 53  4 n THR . 53  D 53  
D 54  4 n VAL . 54  D 54  
D 55  4 n HIS . 55  D 55  
D 56  4 n PHE . 56  D 56  
D 57  4 n PRO . 57  D 57  
D 58  4 n THR . 58  D 58  
D 59  4 n ASP . 59  D 59  
D 60  4 n TYR . 60  D 60  
D 61  4 n PRO . 61  D 61  
D 62  4 n PHE . 62  D 62  
D 63  4 n LYS . 63  D 63  
D 64  4 n PRO . 64  D 64  
D 65  4 n PRO . 65  D 65  
D 66  4 n LYS . 66  D 66  
D 67  4 n ILE . 67  D 67  
D 68  4 n ALA . 68  D 68  
D 69  4 n PHE . 69  D 69  
D 70  4 n THR . 70  D 70  
D 71  4 n THR . 71  D 71  
D 72  4 n LYS . 72  D 72  
D 73  4 n ILE . 73  D 73  
D 74  4 n TYR . 74  D 74  
D 75  4 n HIS . 75  D 75  
D 76  4 n PRO . 76  D 76  
D 77  4 n ASN . 77  D 77  
D 78  4 n ILE . 78  D 78  
D 79  4 n ASN . 79  D 79  
D 80  4 n SER . 80  D 80  
D 81  4 n ASN . 81  D 81  
D 82  4 n GLY . 82  D 82  
D 83  4 n SER . 83  D 83  
D 84  4 n ILE . 84  D 84  
D 85  4 n CYS . 85  D 85  
D 86  4 n LEU . 86  D 86  
D 87  4 n ASP . 87  D 87  
D 88  4 n ILE . 88  D 88  
D 89  4 n LEU . 89  D 89  
D 90  4 n ARG . 90  D 90  
D 91  4 n SER . 91  D 91  
D 92  4 n GLN . 92  D 92  
D 93  4 n TRP . 93  D 93  
D 94  4 n SER . 94  D 94  
D 95  4 n PRO . 95  D 95  
D 96  4 n ALA . 96  D 96  
D 97  4 n LEU . 97  D 97  
D 98  4 n THR . 98  D 98  
D 99  4 n VAL . 99  D 99  
D 100 4 n SER . 100 D 100 
D 101 4 n LYS . 101 D 101 
D 102 4 n VAL . 102 D 102 
D 103 4 n LEU . 103 D 103 
D 104 4 n LEU . 104 D 104 
D 105 4 n SER . 105 D 105 
D 106 4 n ILE . 106 D 106 
D 107 4 n CYS . 107 D 107 
D 108 4 n SER . 108 D 108 
D 109 4 n LEU . 109 D 109 
D 110 4 n LEU . 110 D 110 
D 111 4 n CYS . 111 D 111 
D 112 4 n ASP . 112 D 112 
D 113 4 n PRO . 113 D 113 
D 114 4 n ASN . 114 D 114 
D 115 4 n PRO . 115 D 115 
D 116 4 n ASP . 116 D 116 
D 117 4 n ASP . 117 D 117 
D 118 4 n PRO . 118 D 118 
D 119 4 n LEU . 119 D 119 
D 120 4 n VAL . 120 D 120 
D 121 4 n PRO . 121 D 121 
D 122 4 n ASP . 122 D 122 
D 123 4 n ILE . 123 D 123 
D 124 4 n ALA . 124 D 124 
D 125 4 n GLN . 125 D 125 
D 126 4 n ILE . 126 D 126 
D 127 4 n TYR . 127 D 127 
D 128 4 n LYS . 128 D 128 
D 129 4 n SER . 129 D 129 
D 130 4 n ASP . 130 D 130 
D 131 4 n LYS . 131 D 131 
D 132 4 n GLU . 132 D 132 
D 133 4 n LYS . 133 D 133 
D 134 4 n TYR . 134 D 134 
D 135 4 n ASN . 135 D 135 
D 136 4 n ARG . 136 D 136 
D 137 4 n HIS . 137 D 137 
D 138 4 n ALA . 138 D 138 
D 139 4 n ARG . 139 D 139 
D 140 4 n GLU . 140 D 140 
D 141 4 n TRP . 141 D 141 
D 142 4 n THR . 142 D 142 
D 143 4 n GLN . 143 D 143 
D 144 4 n LYS . 144 D 144 
D 145 4 n TYR . 145 D 145 
D 146 4 n ALA . 146 D 146 
D 147 4 n MET . 147 D 147 
E 1   5 n MET . 1   E 1   
E 2   5 n GLN . 2   E 2   
E 3   5 n ILE . 3   E 3   
E 4   5 n PHE . 4   E 4   
E 5   5 n VAL . 5   E 5   
E 6   5 n LYS . 6   E 6   
E 7   5 n THR . 7   E 7   
E 8   5 n LEU . 8   E 8   
E 9   5 n THR . 9   E 9   
E 10  5 n GLY . 10  E 10  
E 11  5 n LYS . 11  E 11  
E 12  5 n THR . 12  E 12  
E 13  5 n ILE . 13  E 13  
E 14  5 n THR . 14  E 14  
E 15  5 n LEU . 15  E 15  
E 16  5 n GLU . 16  E 16  
E 17  5 n VAL . 17  E 17  
E 18  5 n GLU . 18  E 18  
E 19  5 n PRO . 19  E 19  
E 20  5 n SER . 20  E 20  
E 21  5 n ASP . 21  E 21  
E 22  5 n THR . 22  E 22  
E 23  5 n ILE . 23  E 23  
E 24  5 n GLU . 24  E 24  
E 25  5 n ASN . 25  E 25  
E 26  5 n VAL . 26  E 26  
E 27  5 n LYS . 27  E 27  
E 28  5 n ALA . 28  E 28  
E 29  5 n LYS . 29  E 29  
E 30  5 n ILE . 30  E 30  
E 31  5 n GLN . 31  E 31  
E 32  5 n ASP . 32  E 32  
E 33  5 n LYS . 33  E 33  
E 34  5 n GLU . 34  E 34  
E 35  5 n GLY . 35  E 35  
E 36  5 n ILE . 36  E 36  
E 37  5 n PRO . 37  E 37  
E 38  5 n PRO . 38  E 38  
E 39  5 n ASP . 39  E 39  
E 40  5 n GLN . 40  E 40  
E 41  5 n GLN . 41  E 41  
E 42  5 n ARG . 42  E 42  
E 43  5 n LEU . 43  E 43  
E 44  5 n ILE . 44  E 44  
E 45  5 n PHE . 45  E 45  
E 46  5 n ALA . 46  E 46  
E 47  5 n GLY . 47  E 47  
E 48  5 n LYS . 48  E 48  
E 49  5 n GLN . 49  E 49  
E 50  5 n LEU . 50  E 50  
E 51  5 n GLU . 51  E 51  
E 52  5 n ASP . 52  E 52  
E 53  5 n GLY . 53  E 53  
E 54  5 n ARG . 54  E 54  
E 55  5 n THR . 55  E 55  
E 56  5 n LEU . 56  E 56  
E 57  5 n SER . 57  E 57  
E 58  5 n ASP . 58  E 58  
E 59  5 n TYR . 59  E 59  
E 60  5 n ASN . 60  E 60  
E 61  5 n ILE . 61  E 61  
E 62  5 n GLN . 62  E 62  
E 63  5 n LYS . 63  E 63  
E 64  5 n GLU . 64  E 64  
E 65  5 n SER . 65  E 65  
E 66  5 n THR . 66  E 66  
E 67  5 n LEU . 67  E 67  
E 68  5 n HIS . 68  E 68  
E 69  5 n LEU . 69  E 69  
E 70  5 n VAL . 70  E 70  
E 71  5 n LEU . 71  E 71  
E 72  5 n ARG . 72  E 72  
E 73  5 n LEU . 73  E 73  
E 74  5 n ARG . 74  E 74  
E 75  5 n GLY . 75  E 75  
E 76  5 n GLY . 76  E 76  
F 1   6 n MET . 1   F 1   
F 2   6 n GLN . 2   F 2   
F 3   6 n ILE . 3   F 3   
F 4   6 n PHE . 4   F 4   
F 5   6 n VAL . 5   F 5   
F 6   6 n LYS . 6   F 6   
F 7   6 n THR . 7   F 7   
F 8   6 n LEU . 8   F 8   
F 9   6 n THR . 9   F 9   
F 10  6 n GLY . 10  F 10  
F 11  6 n LYS . 11  F 11  
F 12  6 n THR . 12  F 12  
F 13  6 n ILE . 13  F 13  
F 14  6 n THR . 14  F 14  
F 15  6 n LEU . 15  F 15  
F 16  6 n GLU . 16  F 16  
F 17  6 n VAL . 17  F 17  
F 18  6 n GLU . 18  F 18  
F 19  6 n PRO . 19  F 19  
F 20  6 n SER . 20  F 20  
F 21  6 n ASP . 21  F 21  
F 22  6 n THR . 22  F 22  
F 23  6 n ILE . 23  F 23  
F 24  6 n GLU . 24  F 24  
F 25  6 n ASN . 25  F 25  
F 26  6 n VAL . 26  F 26  
F 27  6 n LYS . 27  F 27  
F 28  6 n ALA . 28  F 28  
F 29  6 n LYS . 29  F 29  
F 30  6 n ILE . 30  F 30  
F 31  6 n GLN . 31  F 31  
F 32  6 n ASP . 32  F 32  
F 33  6 n LYS . 33  F 33  
F 34  6 n GLU . 34  F 34  
F 35  6 n GLY . 35  F 35  
F 36  6 n ILE . 36  F 36  
F 37  6 n PRO . 37  F 37  
F 38  6 n PRO . 38  F 38  
F 39  6 n ASP . 39  F 39  
F 40  6 n GLN . 40  F 40  
F 41  6 n GLN . 41  F 41  
F 42  6 n ARG . 42  F 42  
F 43  6 n LEU . 43  F 43  
F 44  6 n ILE . 44  F 44  
F 45  6 n PHE . 45  F 45  
F 46  6 n ALA . 46  F 46  
F 47  6 n GLY . 47  F 47  
F 48  6 n LYS . 48  F 48  
F 49  6 n GLN . 49  F 49  
F 50  6 n LEU . 50  F 50  
F 51  6 n GLU . 51  F 51  
F 52  6 n ASP . 52  F 52  
F 53  6 n GLY . 53  F 53  
F 54  6 n ARG . 54  F 54  
F 55  6 n THR . 55  F 55  
F 56  6 n LEU . 56  F 56  
F 57  6 n SER . 57  F 57  
F 58  6 n ASP . 58  F 58  
F 59  6 n TYR . 59  F 59  
F 60  6 n ASN . 60  F 60  
F 61  6 n ILE . 61  F 61  
F 62  6 n GLN . 62  F 62  
F 63  6 n LYS . 63  F 63  
F 64  6 n GLU . 64  F 64  
F 65  6 n SER . 65  F 65  
F 66  6 n THR . 66  F 66  
F 67  6 n LEU . 67  F 67  
F 68  6 n HIS . 68  F 68  
F 69  6 n LEU . 69  F 69  
F 70  6 n VAL . 70  F 70  
F 71  6 n LEU . 71  F 71  
F 72  6 n ARG . 72  F 72  
F 73  6 n LEU . 73  F 73  
F 74  6 n ARG . 74  F 74  
F 75  6 n GLY . 75  F 75  
F 76  6 n GLY . 76  F 76  
#
_software.classification other
_software.date           ?
_software.description    "Structure prediction"
_software.name           AlphaFold
_software.pdbx_ordinal   1
_software.type           package
_software.version        "AlphaFold-beta-20231127 (52ceabbc-a146-4d20-8f14-848cbf63912f @ 2026-01-22 02:13:10)"
#
loop_
_struct_asym.entity_id
_struct_asym.id
1 A 
2 B 
3 C 
4 D 
5 E 
6 F 
#
loop_
_atom_site.group_PDB
_atom_site.id
_atom_site.type_symbol
_atom_site.label_atom_id
_atom_site.label_alt_id
_atom_site.label_comp_id
_atom_site.label_asym_id
_atom_site.label_entity_id
_atom_site.label_seq_id
_atom_site.pdbx_PDB_ins_code
_atom_site.Cartn_x
_atom_site.Cartn_y
_atom_site.Cartn_z
_atom_site.occupancy
_atom_site.B_iso_or_equiv
_atom_site.auth_seq_id
_atom_site.auth_asym_id
_atom_site.pdbx_PDB_model_num
ATOM 1    N N   . MET A 1 1   ? 40.828  -106.446 43.284  1.00 20.83 1   A 1 
ATOM 2    C CA  . MET A 1 1   ? 39.886  -105.944 42.267  1.00 27.89 1   A 1 
ATOM 3    C C   . MET A 1 1   ? 40.493  -104.687 41.648  1.00 29.35 1   A 1 
ATOM 4    O O   . MET A 1 1   ? 40.816  -103.759 42.366  1.00 27.93 1   A 1 
ATOM 5    C CB  . MET A 1 1   ? 38.531  -105.641 42.906  1.00 27.42 1   A 1 
ATOM 6    C CG  . MET A 1 1   ? 37.728  -106.934 43.138  1.00 25.99 1   A 1 
ATOM 7    S SD  . MET A 1 1   ? 36.274  -106.684 44.167  1.00 24.67 1   A 1 
ATOM 8    C CE  . MET A 1 1   ? 35.350  -108.210 43.845  1.00 24.17 1   A 1 
ATOM 9    N N   . LYS A 1 2   ? 40.764  -104.722 40.324  1.00 28.19 2   A 1 
ATOM 10   C CA  . LYS A 1 2   ? 41.448  -103.631 39.608  1.00 34.95 2   A 1 
ATOM 11   C C   . LYS A 1 2   ? 40.464  -102.464 39.451  1.00 32.92 2   A 1 
ATOM 12   O O   . LYS A 1 2   ? 39.558  -102.553 38.632  1.00 31.79 2   A 1 
ATOM 13   C CB  . LYS A 1 2   ? 41.933  -104.125 38.237  1.00 35.01 2   A 1 
ATOM 14   C CG  . LYS A 1 2   ? 43.164  -105.043 38.318  1.00 32.46 2   A 1 
ATOM 15   C CD  . LYS A 1 2   ? 43.600  -105.520 36.921  1.00 31.72 2   A 1 
ATOM 16   C CE  . LYS A 1 2   ? 44.909  -106.328 36.995  1.00 28.96 2   A 1 
ATOM 17   N NZ  . LYS A 1 2   ? 45.356  -106.828 35.664  1.00 27.90 2   A 1 
ATOM 18   N N   . GLY A 1 3   ? 40.621  -101.418 40.260  1.00 28.11 3   A 1 
ATOM 19   C CA  . GLY A 1 3   ? 39.854  -100.189 40.103  1.00 33.38 3   A 1 
ATOM 20   C C   . GLY A 1 3   ? 40.142  -99.608  38.719  1.00 33.62 3   A 1 
ATOM 21   O O   . GLY A 1 3   ? 41.256  -99.179  38.453  1.00 31.84 3   A 1 
ATOM 22   N N   . LYS A 1 4   ? 39.144  -99.720  37.822  1.00 30.55 4   A 1 
ATOM 23   C CA  . LYS A 1 4   ? 39.241  -99.071  36.514  1.00 36.10 4   A 1 
ATOM 24   C C   . LYS A 1 4   ? 39.180  -97.561  36.763  1.00 34.46 4   A 1 
ATOM 25   O O   . LYS A 1 4   ? 38.117  -97.034  37.072  1.00 33.89 4   A 1 
ATOM 26   C CB  . LYS A 1 4   ? 38.096  -99.507  35.585  1.00 36.35 4   A 1 
ATOM 27   C CG  . LYS A 1 4   ? 38.315  -100.874 34.913  1.00 34.82 4   A 1 
ATOM 28   C CD  . LYS A 1 4   ? 37.131  -101.173 33.978  1.00 34.74 4   A 1 
ATOM 29   C CE  . LYS A 1 4   ? 37.345  -102.434 33.127  1.00 31.67 4   A 1 
ATOM 30   N NZ  . LYS A 1 4   ? 36.190  -102.686 32.238  1.00 30.94 4   A 1 
ATOM 31   N N   . GLU A 1 5   ? 40.335  -96.904  36.677  1.00 29.01 5   A 1 
ATOM 32   C CA  . GLU A 1 5   ? 40.368  -95.447  36.547  1.00 35.37 5   A 1 
ATOM 33   C C   . GLU A 1 5   ? 39.664  -95.087  35.227  1.00 33.41 5   A 1 
ATOM 34   O O   . GLU A 1 5   ? 40.256  -95.164  34.144  1.00 33.97 5   A 1 
ATOM 35   C CB  . GLU A 1 5   ? 41.808  -94.922  36.564  1.00 36.95 5   A 1 
ATOM 36   C CG  . GLU A 1 5   ? 42.435  -94.934  37.971  1.00 33.88 5   A 1 
ATOM 37   C CD  . GLU A 1 5   ? 43.885  -94.416  37.967  1.00 31.50 5   A 1 
ATOM 38   O OE1 . GLU A 1 5   ? 44.318  -93.892  39.023  1.00 28.45 5   A 1 
ATOM 39   O OE2 . GLU A 1 5   ? 44.569  -94.575  36.923  1.00 33.81 5   A 1 
ATOM 40   N N   . GLU A 1 6   ? 38.360  -94.806  35.319  1.00 32.74 6   A 1 
ATOM 41   C CA  . GLU A 1 6   ? 37.646  -94.199  34.204  1.00 36.96 6   A 1 
ATOM 42   C C   . GLU A 1 6   ? 38.274  -92.826  33.965  1.00 34.00 6   A 1 
ATOM 43   O O   . GLU A 1 6   ? 38.050  -91.857  34.688  1.00 33.91 6   A 1 
ATOM 44   C CB  . GLU A 1 6   ? 36.134  -94.138  34.447  1.00 37.67 6   A 1 
ATOM 45   C CG  . GLU A 1 6   ? 35.478  -95.515  34.218  1.00 35.58 6   A 1 
ATOM 46   C CD  . GLU A 1 6   ? 33.956  -95.521  34.351  1.00 33.97 6   A 1 
ATOM 47   O OE1 . GLU A 1 6   ? 33.353  -96.456  33.744  1.00 31.78 6   A 1 
ATOM 48   O OE2 . GLU A 1 6   ? 33.413  -94.657  35.065  1.00 35.84 6   A 1 
ATOM 49   N N   . LYS A 1 7   ? 39.157  -92.798  32.965  1.00 33.97 7   A 1 
ATOM 50   C CA  . LYS A 1 7   ? 39.664  -91.536  32.439  1.00 40.33 7   A 1 
ATOM 51   C C   . LYS A 1 7   ? 38.479  -90.812  31.815  1.00 39.08 7   A 1 
ATOM 52   O O   . LYS A 1 7   ? 38.179  -91.018  30.640  1.00 37.99 7   A 1 
ATOM 53   C CB  . LYS A 1 7   ? 40.776  -91.780  31.402  1.00 39.62 7   A 1 
ATOM 54   C CG  . LYS A 1 7   ? 42.115  -92.159  32.050  1.00 36.63 7   A 1 
ATOM 55   C CD  . LYS A 1 7   ? 43.207  -92.256  30.965  1.00 34.66 7   A 1 
ATOM 56   C CE  . LYS A 1 7   ? 44.575  -92.510  31.623  1.00 31.16 7   A 1 
ATOM 57   N NZ  . LYS A 1 7   ? 45.664  -92.543  30.636  1.00 30.10 7   A 1 
ATOM 58   N N   . GLU A 1 8   ? 37.783  -90.018  32.631  1.00 37.19 8   A 1 
ATOM 59   C CA  . GLU A 1 8   ? 36.850  -89.027  32.101  1.00 40.90 8   A 1 
ATOM 60   C C   . GLU A 1 8   ? 37.633  -88.107  31.162  1.00 38.89 8   A 1 
ATOM 61   O O   . GLU A 1 8   ? 38.352  -87.188  31.570  1.00 37.92 8   A 1 
ATOM 62   C CB  . GLU A 1 8   ? 36.139  -88.249  33.211  1.00 41.00 8   A 1 
ATOM 63   C CG  . GLU A 1 8   ? 35.015  -89.070  33.872  1.00 38.16 8   A 1 
ATOM 64   C CD  . GLU A 1 8   ? 34.167  -88.222  34.846  1.00 35.87 8   A 1 
ATOM 65   O OE1 . GLU A 1 8   ? 32.970  -88.553  35.001  1.00 33.60 8   A 1 
ATOM 66   O OE2 . GLU A 1 8   ? 34.726  -87.255  35.413  1.00 38.00 8   A 1 
ATOM 67   N N   . GLY A 1 9   ? 37.575  -88.434  29.867  1.00 40.13 9   A 1 
ATOM 68   C CA  . GLY A 1 9   ? 38.108  -87.591  28.807  1.00 42.97 9   A 1 
ATOM 69   C C   . GLY A 1 9   ? 37.281  -86.317  28.786  1.00 42.42 9   A 1 
ATOM 70   O O   . GLY A 1 9   ? 36.249  -86.270  28.132  1.00 40.15 9   A 1 
ATOM 71   N N   . GLY A 1 10  ? 37.740  -85.347  29.545  1.00 42.57 10  A 1 
ATOM 72   C CA  . GLY A 1 10  ? 37.145  -84.024  29.520  1.00 44.86 10  A 1 
ATOM 73   C C   . GLY A 1 10  ? 37.224  -83.484  28.092  1.00 44.24 10  A 1 
ATOM 74   O O   . GLY A 1 10  ? 38.257  -82.950  27.690  1.00 42.51 10  A 1 
ATOM 75   N N   . ALA A 1 11  ? 36.152  -83.710  27.335  1.00 40.63 11  A 1 
ATOM 76   C CA  . ALA A 1 11  ? 36.033  -83.173  25.995  1.00 44.21 11  A 1 
ATOM 77   C C   . ALA A 1 11  ? 36.121  -81.654  26.126  1.00 43.88 11  A 1 
ATOM 78   O O   . ALA A 1 11  ? 35.194  -81.009  26.603  1.00 42.27 11  A 1 
ATOM 79   C CB  . ALA A 1 11  ? 34.712  -83.643  25.363  1.00 42.37 11  A 1 
ATOM 80   N N   . ARG A 1 12  ? 37.267  -81.103  25.723  1.00 40.37 12  A 1 
ATOM 81   C CA  . ARG A 1 12  ? 37.377  -79.666  25.511  1.00 44.46 12  A 1 
ATOM 82   C C   . ARG A 1 12  ? 36.359  -79.325  24.432  1.00 42.78 12  A 1 
ATOM 83   O O   . ARG A 1 12  ? 36.628  -79.524  23.248  1.00 41.59 12  A 1 
ATOM 84   C CB  . ARG A 1 12  ? 38.796  -79.254  25.085  1.00 42.94 12  A 1 
ATOM 85   C CG  . ARG A 1 12  ? 39.776  -79.160  26.266  1.00 39.73 12  A 1 
ATOM 86   C CD  . ARG A 1 12  ? 41.130  -78.632  25.769  1.00 38.51 12  A 1 
ATOM 87   N NE  . ARG A 1 12  ? 42.076  -78.418  26.881  1.00 36.01 12  A 1 
ATOM 88   C CZ  . ARG A 1 12  ? 43.298  -77.910  26.785  1.00 33.00 12  A 1 
ATOM 89   N NH1 . ARG A 1 12  ? 43.807  -77.569  25.634  1.00 32.22 12  A 1 
ATOM 90   N NH2 . ARG A 1 12  ? 44.036  -77.738  27.847  1.00 33.27 12  A 1 
ATOM 91   N N   . LEU A 1 13  ? 35.168  -78.884  24.852  1.00 40.91 13  A 1 
ATOM 92   C CA  . LEU A 1 13  ? 34.209  -78.243  23.963  1.00 44.08 13  A 1 
ATOM 93   C C   . LEU A 1 13  ? 34.978  -77.117  23.273  1.00 42.53 13  A 1 
ATOM 94   O O   . LEU A 1 13  ? 35.419  -76.159  23.921  1.00 40.07 13  A 1 
ATOM 95   C CB  . LEU A 1 13  ? 33.007  -77.717  24.765  1.00 40.68 13  A 1 
ATOM 96   C CG  . LEU A 1 13  ? 31.961  -78.811  25.093  1.00 37.73 13  A 1 
ATOM 97   C CD1 . LEU A 1 13  ? 31.029  -78.346  26.212  1.00 36.87 13  A 1 
ATOM 98   C CD2 . LEU A 1 13  ? 31.111  -79.142  23.858  1.00 39.37 13  A 1 
ATOM 99   N N   . GLY A 1 14  ? 35.232  -77.340  21.991  1.00 38.95 14  A 1 
ATOM 100  C CA  . GLY A 1 14  ? 35.882  -76.329  21.173  1.00 42.82 14  A 1 
ATOM 101  C C   . GLY A 1 14  ? 35.028  -75.074  21.279  1.00 42.15 14  A 1 
ATOM 102  O O   . GLY A 1 14  ? 33.853  -75.119  20.942  1.00 40.27 14  A 1 
ATOM 103  N N   . ALA A 1 15  ? 35.623  -74.012  21.800  1.00 43.33 15  A 1 
ATOM 104  C CA  . ALA A 1 15  ? 34.973  -72.711  21.784  1.00 47.98 15  A 1 
ATOM 105  C C   . ALA A 1 15  ? 34.668  -72.414  20.317  1.00 48.43 15  A 1 
ATOM 106  O O   . ALA A 1 15  ? 35.578  -72.110  19.542  1.00 45.48 15  A 1 
ATOM 107  C CB  . ALA A 1 15  ? 35.896  -71.673  22.431  1.00 44.92 15  A 1 
ATOM 108  N N   . GLY A 1 16  ? 33.417  -72.630  19.926  1.00 40.38 16  A 1 
ATOM 109  C CA  . GLY A 1 16  ? 32.955  -72.293  18.594  1.00 43.97 16  A 1 
ATOM 110  C C   . GLY A 1 16  ? 33.308  -70.831  18.397  1.00 43.72 16  A 1 
ATOM 111  O O   . GLY A 1 16  ? 32.839  -69.980  19.154  1.00 41.69 16  A 1 
ATOM 112  N N   . GLY A 1 17  ? 34.192  -70.564  17.450  1.00 37.09 17  A 1 
ATOM 113  C CA  . GLY A 1 17  ? 34.541  -69.200  17.075  1.00 41.59 17  A 1 
ATOM 114  C C   . GLY A 1 17  ? 33.281  -68.559  16.525  1.00 42.67 17  A 1 
ATOM 115  O O   . GLY A 1 17  ? 33.039  -68.652  15.327  1.00 40.67 17  A 1 
ATOM 116  N N   . GLY A 1 18  ? 32.460  -68.012  17.414  1.00 40.03 18  A 1 
ATOM 117  C CA  . GLY A 1 18  ? 31.326  -67.194  17.022  1.00 45.63 18  A 1 
ATOM 118  C C   . GLY A 1 18  ? 31.880  -66.157  16.058  1.00 46.43 18  A 1 
ATOM 119  O O   . GLY A 1 18  ? 32.814  -65.439  16.408  1.00 44.11 18  A 1 
ATOM 120  N N   . SER A 1 19  ? 31.391  -66.169  14.819  1.00 43.22 19  A 1 
ATOM 121  C CA  . SER A 1 19  ? 31.794  -65.172  13.830  1.00 48.59 19  A 1 
ATOM 122  C C   . SER A 1 19  ? 31.686  -63.813  14.516  1.00 48.25 19  A 1 
ATOM 123  O O   . SER A 1 19  ? 30.602  -63.521  15.023  1.00 45.92 19  A 1 
ATOM 124  C CB  . SER A 1 19  ? 30.871  -65.221  12.609  1.00 46.66 19  A 1 
ATOM 125  O OG  . SER A 1 19  ? 29.522  -65.168  13.001  1.00 42.34 19  A 1 
ATOM 126  N N   . PRO A 1 20  ? 32.766  -63.029  14.608  1.00 47.75 20  A 1 
ATOM 127  C CA  . PRO A 1 20  ? 32.741  -61.778  15.340  1.00 51.92 20  A 1 
ATOM 128  C C   . PRO A 1 20  ? 31.572  -60.976  14.768  1.00 53.99 20  A 1 
ATOM 129  O O   . PRO A 1 20  ? 31.548  -60.733  13.559  1.00 52.39 20  A 1 
ATOM 130  C CB  . PRO A 1 20  ? 34.105  -61.119  15.102  1.00 48.96 20  A 1 
ATOM 131  C CG  . PRO A 1 20  ? 34.611  -61.782  13.826  1.00 49.75 20  A 1 
ATOM 132  C CD  . PRO A 1 20  ? 34.002  -63.189  13.888  1.00 54.55 20  A 1 
ATOM 133  N N   . GLU A 1 21  ? 30.569  -60.688  15.601  1.00 59.40 21  A 1 
ATOM 134  C CA  . GLU A 1 21  ? 29.373  -59.969  15.167  1.00 61.16 21  A 1 
ATOM 135  C C   . GLU A 1 21  ? 29.851  -58.713  14.458  1.00 60.85 21  A 1 
ATOM 136  O O   . GLU A 1 21  ? 30.506  -57.855  15.062  1.00 56.56 21  A 1 
ATOM 137  C CB  . GLU A 1 21  ? 28.456  -59.596  16.338  1.00 56.84 21  A 1 
ATOM 138  C CG  . GLU A 1 21  ? 27.540  -60.732  16.788  1.00 51.81 21  A 1 
ATOM 139  C CD  . GLU A 1 21  ? 26.521  -60.276  17.848  1.00 47.20 21  A 1 
ATOM 140  O OE1 . GLU A 1 21  ? 25.441  -60.911  17.929  1.00 43.32 21  A 1 
ATOM 141  O OE2 . GLU A 1 21  ? 26.823  -59.306  18.565  1.00 44.52 21  A 1 
ATOM 142  N N   . LYS A 1 22  ? 29.618  -58.636  13.132  1.00 67.70 22  A 1 
ATOM 143  C CA  . LYS A 1 22  ? 30.122  -57.542  12.308  1.00 71.52 22  A 1 
ATOM 144  C C   . LYS A 1 22  ? 29.576  -56.269  12.906  1.00 75.17 22  A 1 
ATOM 145  O O   . LYS A 1 22  ? 28.364  -56.041  12.863  1.00 69.06 22  A 1 
ATOM 146  C CB  . LYS A 1 22  ? 29.693  -57.676  10.844  1.00 64.52 22  A 1 
ATOM 147  C CG  . LYS A 1 22  ? 30.601  -58.597  10.027  1.00 56.70 22  A 1 
ATOM 148  C CD  . LYS A 1 22  ? 30.142  -58.607  8.565   1.00 51.77 22  A 1 
ATOM 149  C CE  . LYS A 1 22  ? 31.091  -59.439  7.701   1.00 45.71 22  A 1 
ATOM 150  N NZ  . LYS A 1 22  ? 30.638  -59.491  6.288   1.00 39.30 22  A 1 
ATOM 151  N N   . SER A 1 23  ? 30.428  -55.483  13.504  1.00 74.35 23  A 1 
ATOM 152  C CA  . SER A 1 23  ? 29.999  -54.277  14.191  1.00 78.64 23  A 1 
ATOM 153  C C   . SER A 1 23  ? 29.212  -53.427  13.189  1.00 81.63 23  A 1 
ATOM 154  O O   . SER A 1 23  ? 29.666  -53.266  12.050  1.00 76.13 23  A 1 
ATOM 155  C CB  . SER A 1 23  ? 31.196  -53.562  14.820  1.00 71.32 23  A 1 
ATOM 156  O OG  . SER A 1 23  ? 32.139  -53.163  13.839  1.00 63.03 23  A 1 
ATOM 157  N N   . PRO A 1 24  ? 28.004  -52.946  13.537  1.00 80.02 24  A 1 
ATOM 158  C CA  . PRO A 1 24  ? 27.054  -52.431  12.565  1.00 83.80 24  A 1 
ATOM 159  C C   . PRO A 1 24  ? 27.665  -51.246  11.800  1.00 86.19 24  A 1 
ATOM 160  O O   . PRO A 1 24  ? 28.445  -50.479  12.362  1.00 82.48 24  A 1 
ATOM 161  C CB  . PRO A 1 24  ? 25.786  -52.081  13.354  1.00 78.99 24  A 1 
ATOM 162  C CG  . PRO A 1 24  ? 26.258  -51.993  14.804  1.00 74.50 24  A 1 
ATOM 163  C CD  . PRO A 1 24  ? 27.428  -52.964  14.863  1.00 76.97 24  A 1 
ATOM 164  N N   . SER A 1 25  ? 27.336  -51.110  10.513  1.00 83.87 25  A 1 
ATOM 165  C CA  . SER A 1 25  ? 27.848  -50.017  9.691   1.00 86.38 25  A 1 
ATOM 166  C C   . SER A 1 25  ? 27.372  -48.655  10.210  1.00 87.93 25  A 1 
ATOM 167  O O   . SER A 1 25  ? 26.409  -48.563  10.974  1.00 84.91 25  A 1 
ATOM 168  C CB  . SER A 1 25  ? 27.446  -50.235  8.224   1.00 82.16 25  A 1 
ATOM 169  O OG  . SER A 1 25  ? 26.045  -50.131  8.096   1.00 75.81 25  A 1 
ATOM 170  N N   . ALA A 1 26  ? 28.026  -47.570  9.804   1.00 87.08 26  A 1 
ATOM 171  C CA  . ALA A 1 26  ? 27.563  -46.224  10.155  1.00 88.29 26  A 1 
ATOM 172  C C   . ALA A 1 26  ? 26.113  -45.992  9.708   1.00 89.31 26  A 1 
ATOM 173  O O   . ALA A 1 26  ? 25.324  -45.390  10.431  1.00 87.14 26  A 1 
ATOM 174  C CB  . ALA A 1 26  ? 28.512  -45.196  9.528   1.00 85.89 26  A 1 
ATOM 175  N N   . GLN A 1 27  ? 25.732  -46.559  8.554   1.00 89.28 27  A 1 
ATOM 176  C CA  . GLN A 1 27  ? 24.380  -46.461  8.017   1.00 88.41 27  A 1 
ATOM 177  C C   . GLN A 1 27  ? 23.362  -47.255  8.845   1.00 89.43 27  A 1 
ATOM 178  O O   . GLN A 1 27  ? 22.282  -46.741  9.135   1.00 87.37 27  A 1 
ATOM 179  C CB  . GLN A 1 27  ? 24.403  -46.888  6.545   1.00 85.82 27  A 1 
ATOM 180  C CG  . GLN A 1 27  ? 23.147  -46.458  5.781   1.00 78.42 27  A 1 
ATOM 181  C CD  . GLN A 1 27  ? 23.046  -44.942  5.539   1.00 73.04 27  A 1 
ATOM 182  O OE1 . GLN A 1 27  ? 23.812  -44.126  6.016   1.00 67.57 27  A 1 
ATOM 183  N NE2 . GLN A 1 27  ? 22.067  -44.518  4.770   1.00 63.90 27  A 1 
ATOM 184  N N   . GLU A 1 28  ? 23.693  -48.463  9.299   1.00 88.87 28  A 1 
ATOM 185  C CA  . GLU A 1 28  ? 22.840  -49.250  10.204  1.00 88.64 28  A 1 
ATOM 186  C C   . GLU A 1 28  ? 22.662  -48.559  11.559  1.00 89.34 28  A 1 
ATOM 187  O O   . GLU A 1 28  ? 21.560  -48.520  12.102  1.00 87.33 28  A 1 
ATOM 188  C CB  . GLU A 1 28  ? 23.443  -50.636  10.430  1.00 87.13 28  A 1 
ATOM 189  C CG  . GLU A 1 28  ? 23.274  -51.573  9.223   1.00 79.00 28  A 1 
ATOM 190  C CD  . GLU A 1 28  ? 24.186  -52.798  9.318   1.00 72.85 28  A 1 
ATOM 191  O OE1 . GLU A 1 28  ? 23.761  -53.899  8.911   1.00 64.56 28  A 1 
ATOM 192  O OE2 . GLU A 1 28  ? 25.349  -52.609  9.745   1.00 67.11 28  A 1 
ATOM 193  N N   . LEU A 1 29  ? 23.724  -47.958  12.103  1.00 89.62 29  A 1 
ATOM 194  C CA  . LEU A 1 29  ? 23.640  -47.171  13.339  1.00 89.28 29  A 1 
ATOM 195  C C   . LEU A 1 29  ? 22.738  -45.948  13.181  1.00 90.31 29  A 1 
ATOM 196  O O   . LEU A 1 29  ? 21.966  -45.641  14.084  1.00 89.07 29  A 1 
ATOM 197  C CB  . LEU A 1 29  ? 25.054  -46.744  13.771  1.00 88.93 29  A 1 
ATOM 198  C CG  . LEU A 1 29  ? 25.905  -47.899  14.331  1.00 87.03 29  A 1 
ATOM 199  C CD1 . LEU A 1 29  ? 27.357  -47.435  14.445  1.00 78.76 29  A 1 
ATOM 200  C CD2 . LEU A 1 29  ? 25.437  -48.325  15.720  1.00 79.99 29  A 1 
ATOM 201  N N   . LYS A 1 30  ? 22.774  -45.275  12.017  1.00 89.21 30  A 1 
ATOM 202  C CA  . LYS A 1 30  ? 21.852  -44.197  11.688  1.00 88.95 30  A 1 
ATOM 203  C C   . LYS A 1 30  ? 20.404  -44.696  11.639  1.00 89.49 30  A 1 
ATOM 204  O O   . LYS A 1 30  ? 19.531  -44.075  12.238  1.00 88.86 30  A 1 
ATOM 205  C CB  . LYS A 1 30  ? 22.265  -43.555  10.352  1.00 87.38 30  A 1 
ATOM 206  C CG  . LYS A 1 30  ? 21.283  -42.478  9.850   1.00 84.62 30  A 1 
ATOM 207  C CD  . LYS A 1 30  ? 21.562  -42.161  8.380   1.00 81.73 30  A 1 
ATOM 208  C CE  . LYS A 1 30  ? 20.426  -41.330  7.770   1.00 75.24 30  A 1 
ATOM 209  N NZ  . LYS A 1 30  ? 20.575  -41.234  6.303   1.00 69.74 30  A 1 
ATOM 210  N N   . GLU A 1 31  ? 20.124  -45.823  10.983  1.00 89.72 31  A 1 
ATOM 211  C CA  . GLU A 1 31  ? 18.773  -46.390  10.930  1.00 89.18 31  A 1 
ATOM 212  C C   . GLU A 1 31  ? 18.267  -46.836  12.307  1.00 89.65 31  A 1 
ATOM 213  O O   . GLU A 1 31  ? 17.081  -46.711  12.610  1.00 87.88 31  A 1 
ATOM 214  C CB  . GLU A 1 31  ? 18.731  -47.599  9.990   1.00 88.24 31  A 1 
ATOM 215  C CG  . GLU A 1 31  ? 18.753  -47.202  8.513   1.00 80.71 31  A 1 
ATOM 216  C CD  . GLU A 1 31  ? 18.393  -48.380  7.599   1.00 73.17 31  A 1 
ATOM 217  O OE1 . GLU A 1 31  ? 18.285  -48.122  6.376   1.00 64.58 31  A 1 
ATOM 218  O OE2 . GLU A 1 31  ? 18.191  -49.498  8.124   1.00 65.31 31  A 1 
ATOM 219  N N   . GLN A 1 32  ? 19.151  -47.341  13.152  1.00 91.15 32  A 1 
ATOM 220  C CA  . GLN A 1 32  ? 18.823  -47.660  14.535  1.00 91.05 32  A 1 
ATOM 221  C C   . GLN A 1 32  ? 18.493  -46.389  15.323  1.00 91.75 32  A 1 
ATOM 222  O O   . GLN A 1 32  ? 17.470  -46.344  16.007  1.00 89.63 32  A 1 
ATOM 223  C CB  . GLN A 1 32  ? 19.974  -48.472  15.134  1.00 89.91 32  A 1 
ATOM 224  C CG  . GLN A 1 32  ? 19.540  -49.198  16.415  1.00 79.57 32  A 1 
ATOM 225  C CD  . GLN A 1 32  ? 20.636  -50.114  16.976  1.00 74.76 32  A 1 
ATOM 226  O OE1 . GLN A 1 32  ? 21.779  -50.097  16.573  1.00 67.06 32  A 1 
ATOM 227  N NE2 . GLN A 1 32  ? 20.322  -50.945  17.941  1.00 64.39 32  A 1 
ATOM 228  N N   . GLY A 1 33  ? 19.287  -45.345  15.157  1.00 90.16 33  A 1 
ATOM 229  C CA  . GLY A 1 33  ? 19.013  -44.013  15.702  1.00 89.36 33  A 1 
ATOM 230  C C   . GLY A 1 33  ? 17.674  -43.451  15.229  1.00 90.36 33  A 1 
ATOM 231  O O   . GLY A 1 33  ? 16.882  -42.992  16.051  1.00 88.88 33  A 1 
ATOM 232  N N   . ASN A 1 34  ? 17.353  -43.578  13.941  1.00 90.80 34  A 1 
ATOM 233  C CA  . ASN A 1 34  ? 16.073  -43.137  13.388  1.00 89.74 34  A 1 
ATOM 234  C C   . ASN A 1 34  ? 14.881  -43.872  14.035  1.00 89.86 34  A 1 
ATOM 235  O O   . ASN A 1 34  ? 13.891  -43.231  14.392  1.00 88.26 34  A 1 
ATOM 236  C CB  . ASN A 1 34  ? 16.055  -43.357  11.861  1.00 88.61 34  A 1 
ATOM 237  C CG  . ASN A 1 34  ? 16.989  -42.458  11.071  1.00 87.39 34  A 1 
ATOM 238  O OD1 . ASN A 1 34  ? 17.572  -41.501  11.524  1.00 79.51 34  A 1 
ATOM 239  N ND2 . ASN A 1 34  ? 17.133  -42.747  9.789   1.00 79.02 34  A 1 
ATOM 240  N N   . ARG A 1 35  ? 14.969  -45.191  14.226  1.00 90.23 35  A 1 
ATOM 241  C CA  . ARG A 1 35  ? 13.932  -45.978  14.925  1.00 89.71 35  A 1 
ATOM 242  C C   . ARG A 1 35  ? 13.748  -45.524  16.369  1.00 90.46 35  A 1 
ATOM 243  O O   . ARG A 1 35  ? 12.610  -45.372  16.818  1.00 87.60 35  A 1 
ATOM 244  C CB  . ARG A 1 35  ? 14.265  -47.469  14.847  1.00 89.10 35  A 1 
ATOM 245  C CG  . ARG A 1 35  ? 13.844  -48.061  13.496  1.00 81.03 35  A 1 
ATOM 246  C CD  . ARG A 1 35  ? 14.158  -49.559  13.404  1.00 78.69 35  A 1 
ATOM 247  N NE  . ARG A 1 35  ? 15.543  -49.786  12.953  1.00 69.77 35  A 1 
ATOM 248  C CZ  . ARG A 1 35  ? 16.082  -50.972  12.652  1.00 61.71 35  A 1 
ATOM 249  N NH1 . ARG A 1 35  ? 15.432  -52.095  12.844  1.00 55.00 35  A 1 
ATOM 250  N NH2 . ARG A 1 35  ? 17.273  -51.046  12.140  1.00 55.48 35  A 1 
ATOM 251  N N   . LEU A 1 36  ? 14.846  -45.288  17.086  1.00 90.83 36  A 1 
ATOM 252  C CA  . LEU A 1 36  ? 14.799  -44.777  18.461  1.00 89.78 36  A 1 
ATOM 253  C C   . LEU A 1 36  ? 14.199  -43.365  18.519  1.00 90.59 36  A 1 
ATOM 254  O O   . LEU A 1 36  ? 13.379  -43.085  19.397  1.00 88.58 36  A 1 
ATOM 255  C CB  . LEU A 1 36  ? 16.220  -44.793  19.051  1.00 89.57 36  A 1 
ATOM 256  C CG  . LEU A 1 36  ? 16.766  -46.209  19.333  1.00 88.48 36  A 1 
ATOM 257  C CD1 . LEU A 1 36  ? 18.259  -46.131  19.604  1.00 80.72 36  A 1 
ATOM 258  C CD2 . LEU A 1 36  ? 16.095  -46.845  20.560  1.00 81.13 36  A 1 
ATOM 259  N N   . PHE A 1 37  ? 14.534  -42.493  17.558  1.00 90.86 37  A 1 
ATOM 260  C CA  . PHE A 1 37  ? 13.982  -41.146  17.450  1.00 89.54 37  A 1 
ATOM 261  C C   . PHE A 1 37  ? 12.462  -41.163  17.233  1.00 89.61 37  A 1 
ATOM 262  O O   . PHE A 1 37  ? 11.739  -40.477  17.958  1.00 88.22 37  A 1 
ATOM 263  C CB  . PHE A 1 37  ? 14.688  -40.390  16.320  1.00 88.94 37  A 1 
ATOM 264  C CG  . PHE A 1 37  ? 14.236  -38.950  16.205  1.00 89.08 37  A 1 
ATOM 265  C CD1 . PHE A 1 37  ? 13.136  -38.604  15.400  1.00 81.54 37  A 1 
ATOM 266  C CD2 . PHE A 1 37  ? 14.885  -37.948  16.962  1.00 82.02 37  A 1 
ATOM 267  C CE1 . PHE A 1 37  ? 12.676  -37.271  15.353  1.00 81.11 37  A 1 
ATOM 268  C CE2 . PHE A 1 37  ? 14.432  -36.623  16.915  1.00 79.95 37  A 1 
ATOM 269  C CZ  . PHE A 1 37  ? 13.325  -36.288  16.116  1.00 84.66 37  A 1 
ATOM 270  N N   . VAL A 1 38  ? 11.955  -41.990  16.301  1.00 89.56 38  A 1 
ATOM 271  C CA  . VAL A 1 38  ? 10.511  -42.174  16.081  1.00 87.94 38  A 1 
ATOM 272  C C   . VAL A 1 38  ? 9.822   -42.685  17.346  1.00 88.52 38  A 1 
ATOM 273  O O   . VAL A 1 38  ? 8.729   -42.225  17.686  1.00 86.49 38  A 1 
ATOM 274  C CB  . VAL A 1 38  ? 10.261  -43.113  14.883  1.00 86.51 38  A 1 
ATOM 275  C CG1 . VAL A 1 38  ? 8.780   -43.476  14.714  1.00 78.71 38  A 1 
ATOM 276  C CG2 . VAL A 1 38  ? 10.710  -42.455  13.569  1.00 77.78 38  A 1 
ATOM 277  N N   . GLY A 1 39  ? 10.480  -43.563  18.108  1.00 89.03 39  A 1 
ATOM 278  C CA  . GLY A 1 39  ? 10.038  -44.025  19.426  1.00 87.68 39  A 1 
ATOM 279  C C   . GLY A 1 39  ? 10.165  -42.990  20.554  1.00 88.65 39  A 1 
ATOM 280  O O   . GLY A 1 39  ? 9.949   -43.340  21.710  1.00 84.43 39  A 1 
ATOM 281  N N   . ARG A 1 40  ? 10.531  -41.744  20.242  1.00 86.76 40  A 1 
ATOM 282  C CA  . ARG A 1 40  ? 10.792  -40.638  21.185  1.00 87.20 40  A 1 
ATOM 283  C C   . ARG A 1 40  ? 11.902  -40.924  22.214  1.00 89.15 40  A 1 
ATOM 284  O O   . ARG A 1 40  ? 12.004  -40.224  23.220  1.00 85.14 40  A 1 
ATOM 285  C CB  . ARG A 1 40  ? 9.493   -40.159  21.859  1.00 84.72 40  A 1 
ATOM 286  C CG  . ARG A 1 40  ? 8.397   -39.737  20.866  1.00 80.77 40  A 1 
ATOM 287  C CD  . ARG A 1 40  ? 7.207   -39.164  21.649  1.00 73.93 40  A 1 
ATOM 288  N NE  . ARG A 1 40  ? 6.131   -38.710  20.750  1.00 66.69 40  A 1 
ATOM 289  C CZ  . ARG A 1 40  ? 5.056   -38.008  21.099  1.00 57.59 40  A 1 
ATOM 290  N NH1 . ARG A 1 40  ? 4.847   -37.658  22.342  1.00 53.47 40  A 1 
ATOM 291  N NH2 . ARG A 1 40  ? 4.184   -37.650  20.205  1.00 53.19 40  A 1 
ATOM 292  N N   . LYS A 1 41  ? 12.759  -41.902  21.945  1.00 89.25 41  A 1 
ATOM 293  C CA  . LYS A 1 41  ? 13.920  -42.229  22.771  1.00 89.15 41  A 1 
ATOM 294  C C   . LYS A 1 41  ? 15.117  -41.376  22.344  1.00 90.65 41  A 1 
ATOM 295  O O   . LYS A 1 41  ? 16.079  -41.869  21.756  1.00 87.55 41  A 1 
ATOM 296  C CB  . LYS A 1 41  ? 14.203  -43.728  22.709  1.00 87.60 41  A 1 
ATOM 297  C CG  . LYS A 1 41  ? 13.071  -44.552  23.331  1.00 83.55 41  A 1 
ATOM 298  C CD  . LYS A 1 41  ? 13.541  -46.001  23.494  1.00 75.60 41  A 1 
ATOM 299  C CE  . LYS A 1 41  ? 12.503  -46.818  24.267  1.00 68.54 41  A 1 
ATOM 300  N NZ  . LYS A 1 41  ? 13.077  -48.110  24.680  1.00 59.02 41  A 1 
ATOM 301  N N   . TYR A 1 42  ? 15.031  -40.074  22.602  1.00 91.73 42  A 1 
ATOM 302  C CA  . TYR A 1 42  ? 16.015  -39.110  22.121  1.00 91.86 42  A 1 
ATOM 303  C C   . TYR A 1 42  ? 17.435  -39.340  22.652  1.00 92.72 42  A 1 
ATOM 304  O O   . TYR A 1 42  ? 18.362  -39.285  21.848  1.00 90.79 42  A 1 
ATOM 305  C CB  . TYR A 1 42  ? 15.530  -37.681  22.400  1.00 90.49 42  A 1 
ATOM 306  C CG  . TYR A 1 42  ? 14.136  -37.375  21.899  1.00 89.67 42  A 1 
ATOM 307  C CD1 . TYR A 1 42  ? 13.809  -37.540  20.536  1.00 79.83 42  A 1 
ATOM 308  C CD2 . TYR A 1 42  ? 13.145  -36.935  22.797  1.00 79.89 42  A 1 
ATOM 309  C CE1 . TYR A 1 42  ? 12.507  -37.270  20.073  1.00 78.97 42  A 1 
ATOM 310  C CE2 . TYR A 1 42  ? 11.839  -36.657  22.347  1.00 77.88 42  A 1 
ATOM 311  C CZ  . TYR A 1 42  ? 11.523  -36.824  20.984  1.00 85.16 42  A 1 
ATOM 312  O OH  . TYR A 1 42  ? 10.251  -36.554  20.540  1.00 83.54 42  A 1 
ATOM 313  N N   . PRO A 1 43  ? 17.657  -39.666  23.944  1.00 91.99 43  A 1 
ATOM 314  C CA  . PRO A 1 43  ? 19.003  -39.942  24.448  1.00 91.37 43  A 1 
ATOM 315  C C   . PRO A 1 43  ? 19.647  -41.149  23.771  1.00 91.81 43  A 1 
ATOM 316  O O   . PRO A 1 43  ? 20.804  -41.098  23.350  1.00 90.19 43  A 1 
ATOM 317  C CB  . PRO A 1 43  ? 18.836  -40.169  25.960  1.00 90.18 43  A 1 
ATOM 318  C CG  . PRO A 1 43  ? 17.513  -39.494  26.298  1.00 87.90 43  A 1 
ATOM 319  C CD  . PRO A 1 43  ? 16.688  -39.693  25.034  1.00 90.71 43  A 1 
ATOM 320  N N   . GLU A 1 44  ? 18.892  -42.232  23.587  1.00 91.11 44  A 1 
ATOM 321  C CA  . GLU A 1 44  ? 19.395  -43.441  22.941  1.00 90.95 44  A 1 
ATOM 322  C C   . GLU A 1 44  ? 19.609  -43.235  21.434  1.00 91.36 44  A 1 
ATOM 323  O O   . GLU A 1 44  ? 20.581  -43.747  20.877  1.00 88.85 44  A 1 
ATOM 324  C CB  . GLU A 1 44  ? 18.447  -44.628  23.190  1.00 90.16 44  A 1 
ATOM 325  C CG  . GLU A 1 44  ? 18.188  -44.943  24.681  1.00 85.07 44  A 1 
ATOM 326  C CD  . GLU A 1 44  ? 16.865  -44.366  25.187  1.00 79.68 44  A 1 
ATOM 327  O OE1 . GLU A 1 44  ? 16.107  -45.126  25.838  1.00 69.39 44  A 1 
ATOM 328  O OE2 . GLU A 1 44  ? 16.559  -43.186  24.887  1.00 70.71 44  A 1 
ATOM 329  N N   . ALA A 1 45  ? 18.763  -42.458  20.797  1.00 91.69 45  A 1 
ATOM 330  C CA  . ALA A 1 45  ? 18.941  -42.062  19.409  1.00 91.40 45  A 1 
ATOM 331  C C   . ALA A 1 45  ? 20.219  -41.237  19.218  1.00 92.03 45  A 1 
ATOM 332  O O   . ALA A 1 45  ? 21.024  -41.555  18.344  1.00 90.92 45  A 1 
ATOM 333  C CB  . ALA A 1 45  ? 17.692  -41.310  18.929  1.00 90.91 45  A 1 
ATOM 334  N N   . ALA A 1 46  ? 20.450  -40.252  20.080  1.00 91.80 46  A 1 
ATOM 335  C CA  . ALA A 1 46  ? 21.666  -39.444  20.063  1.00 91.80 46  A 1 
ATOM 336  C C   . ALA A 1 46  ? 22.927  -40.307  20.236  1.00 92.23 46  A 1 
ATOM 337  O O   . ALA A 1 46  ? 23.886  -40.170  19.475  1.00 90.69 46  A 1 
ATOM 338  C CB  . ALA A 1 46  ? 21.570  -38.364  21.155  1.00 91.08 46  A 1 
ATOM 339  N N   . ALA A 1 47  ? 22.903  -41.276  21.148  1.00 92.74 47  A 1 
ATOM 340  C CA  . ALA A 1 47  ? 23.999  -42.226  21.337  1.00 92.31 47  A 1 
ATOM 341  C C   . ALA A 1 47  ? 24.236  -43.121  20.103  1.00 92.40 47  A 1 
ATOM 342  O O   . ALA A 1 47  ? 25.378  -43.438  19.774  1.00 90.90 47  A 1 
ATOM 343  C CB  . ALA A 1 47  ? 23.708  -43.054  22.591  1.00 91.58 47  A 1 
ATOM 344  N N   . CYS A 1 48  ? 23.181  -43.531  19.391  1.00 92.28 48  A 1 
ATOM 345  C CA  . CYS A 1 48  ? 23.307  -44.244  18.122  1.00 92.19 48  A 1 
ATOM 346  C C   . CYS A 1 48  ? 23.944  -43.370  17.030  1.00 92.88 48  A 1 
ATOM 347  O O   . CYS A 1 48  ? 24.856  -43.828  16.346  1.00 91.16 48  A 1 
ATOM 348  C CB  . CYS A 1 48  ? 21.941  -44.771  17.662  1.00 90.53 48  A 1 
ATOM 349  S SG  . CYS A 1 48  ? 21.680  -46.448  18.306  1.00 83.56 48  A 1 
ATOM 350  N N   . TYR A 1 49  ? 23.507  -42.122  16.891  1.00 92.89 49  A 1 
ATOM 351  C CA  . TYR A 1 49  ? 24.124  -41.194  15.948  1.00 93.16 49  A 1 
ATOM 352  C C   . TYR A 1 49  ? 25.574  -40.882  16.313  1.00 93.20 49  A 1 
ATOM 353  O O   . TYR A 1 49  ? 26.428  -40.845  15.428  1.00 91.88 49  A 1 
ATOM 354  C CB  . TYR A 1 49  ? 23.295  -39.910  15.837  1.00 92.69 49  A 1 
ATOM 355  C CG  . TYR A 1 49  ? 21.889  -40.087  15.308  1.00 92.59 49  A 1 
ATOM 356  C CD1 . TYR A 1 49  ? 21.639  -40.790  14.113  1.00 84.44 49  A 1 
ATOM 357  C CD2 . TYR A 1 49  ? 20.794  -39.533  16.016  1.00 84.32 49  A 1 
ATOM 358  C CE1 . TYR A 1 49  ? 20.326  -40.959  13.637  1.00 82.92 49  A 1 
ATOM 359  C CE2 . TYR A 1 49  ? 19.483  -39.697  15.548  1.00 82.20 49  A 1 
ATOM 360  C CZ  . TYR A 1 49  ? 19.255  -40.414  14.360  1.00 90.16 49  A 1 
ATOM 361  O OH  . TYR A 1 49  ? 17.961  -40.582  13.921  1.00 88.79 49  A 1 
ATOM 362  N N   . GLY A 1 50  ? 25.901  -40.777  17.592  1.00 92.83 50  A 1 
ATOM 363  C CA  . GLY A 1 50  ? 27.271  -40.645  18.067  1.00 92.41 50  A 1 
ATOM 364  C C   . GLY A 1 50  ? 28.165  -41.803  17.620  1.00 92.84 50  A 1 
ATOM 365  O O   . GLY A 1 50  ? 29.253  -41.584  17.081  1.00 91.48 50  A 1 
ATOM 366  N N   . ARG A 1 51  ? 27.674  -43.051  17.722  1.00 92.04 51  A 1 
ATOM 367  C CA  . ARG A 1 51  ? 28.393  -44.229  17.201  1.00 91.66 51  A 1 
ATOM 368  C C   . ARG A 1 51  ? 28.539  -44.209  15.673  1.00 91.82 51  A 1 
ATOM 369  O O   . ARG A 1 51  ? 29.576  -44.624  15.165  1.00 89.24 51  A 1 
ATOM 370  C CB  . ARG A 1 51  ? 27.701  -45.515  17.668  1.00 91.01 51  A 1 
ATOM 371  C CG  . ARG A 1 51  ? 27.952  -45.794  19.160  1.00 85.48 51  A 1 
ATOM 372  C CD  . ARG A 1 51  ? 27.311  -47.109  19.596  1.00 81.78 51  A 1 
ATOM 373  N NE  . ARG A 1 51  ? 25.852  -46.995  19.735  1.00 72.48 51  A 1 
ATOM 374  C CZ  . ARG A 1 51  ? 24.994  -47.986  19.971  1.00 64.90 51  A 1 
ATOM 375  N NH1 . ARG A 1 51  ? 25.392  -49.222  20.057  1.00 58.51 51  A 1 
ATOM 376  N NH2 . ARG A 1 51  ? 23.728  -47.743  20.131  1.00 57.25 51  A 1 
ATOM 377  N N   . ALA A 1 52  ? 27.538  -43.714  14.943  1.00 91.79 52  A 1 
ATOM 378  C CA  . ALA A 1 52  ? 27.634  -43.544  13.497  1.00 91.18 52  A 1 
ATOM 379  C C   . ALA A 1 52  ? 28.707  -42.506  13.118  1.00 91.63 52  A 1 
ATOM 380  O O   . ALA A 1 52  ? 29.528  -42.774  12.242  1.00 90.05 52  A 1 
ATOM 381  C CB  . ALA A 1 52  ? 26.255  -43.169  12.939  1.00 90.62 52  A 1 
ATOM 382  N N   . ILE A 1 53  ? 28.741  -41.364  13.831  1.00 91.74 53  A 1 
ATOM 383  C CA  . ILE A 1 53  ? 29.754  -40.307  13.668  1.00 91.58 53  A 1 
ATOM 384  C C   . ILE A 1 53  ? 31.155  -40.851  13.934  1.00 91.20 53  A 1 
ATOM 385  O O   . ILE A 1 53  ? 32.056  -40.623  13.141  1.00 89.59 53  A 1 
ATOM 386  C CB  . ILE A 1 53  ? 29.430  -39.113  14.590  1.00 91.14 53  A 1 
ATOM 387  C CG1 . ILE A 1 53  ? 28.181  -38.368  14.069  1.00 87.00 53  A 1 
ATOM 388  C CG2 . ILE A 1 53  ? 30.619  -38.140  14.699  1.00 86.79 53  A 1 
ATOM 389  C CD1 . ILE A 1 53  ? 27.533  -37.435  15.109  1.00 84.12 53  A 1 
ATOM 390  N N   . THR A 1 54  ? 31.336  -41.649  15.002  1.00 92.44 54  A 1 
ATOM 391  C CA  . THR A 1 54  ? 32.636  -42.258  15.310  1.00 91.66 54  A 1 
ATOM 392  C C   . THR A 1 54  ? 33.139  -43.157  14.175  1.00 91.20 54  A 1 
ATOM 393  O O   . THR A 1 54  ? 34.342  -43.249  13.946  1.00 88.99 54  A 1 
ATOM 394  C CB  . THR A 1 54  ? 32.564  -43.072  16.611  1.00 90.45 54  A 1 
ATOM 395  O OG1 . THR A 1 54  ? 31.998  -42.316  17.651  1.00 82.32 54  A 1 
ATOM 396  C CG2 . THR A 1 54  ? 33.938  -43.518  17.113  1.00 79.04 54  A 1 
ATOM 397  N N   . ARG A 1 55  ? 32.230  -43.809  13.426  1.00 91.51 55  A 1 
ATOM 398  C CA  . ARG A 1 55  ? 32.597  -44.630  12.258  1.00 90.68 55  A 1 
ATOM 399  C C   . ARG A 1 55  ? 32.834  -43.830  10.995  1.00 91.10 55  A 1 
ATOM 400  O O   . ARG A 1 55  ? 33.716  -44.181  10.221  1.00 87.49 55  A 1 
ATOM 401  C CB  . ARG A 1 55  ? 31.511  -45.661  11.989  1.00 89.20 55  A 1 
ATOM 402  C CG  . ARG A 1 55  ? 31.634  -46.784  13.000  1.00 82.38 55  A 1 
ATOM 403  C CD  . ARG A 1 55  ? 30.810  -47.972  12.508  1.00 78.04 55  A 1 
ATOM 404  N NE  . ARG A 1 55  ? 31.025  -49.084  13.416  1.00 70.76 55  A 1 
ATOM 405  C CZ  . ARG A 1 55  ? 30.387  -50.218  13.412  1.00 64.05 55  A 1 
ATOM 406  N NH1 . ARG A 1 55  ? 29.504  -50.520  12.504  1.00 57.08 55  A 1 
ATOM 407  N NH2 . ARG A 1 55  ? 30.650  -51.059  14.350  1.00 56.90 55  A 1 
ATOM 408  N N   . ASN A 1 56  ? 32.042  -42.804  10.767  1.00 89.96 56  A 1 
ATOM 409  C CA  . ASN A 1 56  ? 32.197  -41.922  9.621   1.00 90.16 56  A 1 
ATOM 410  C C   . ASN A 1 56  ? 31.871  -40.472  10.023  1.00 91.05 56  A 1 
ATOM 411  O O   . ASN A 1 56  ? 30.719  -40.049  9.935   1.00 88.86 56  A 1 
ATOM 412  C CB  . ASN A 1 56  ? 31.341  -42.420  8.455   1.00 88.34 56  A 1 
ATOM 413  C CG  . ASN A 1 56  ? 31.629  -41.637  7.188   1.00 87.16 56  A 1 
ATOM 414  O OD1 . ASN A 1 56  ? 32.402  -40.690  7.169   1.00 79.92 56  A 1 
ATOM 415  N ND2 . ASN A 1 56  ? 31.037  -42.030  6.086   1.00 79.33 56  A 1 
ATOM 416  N N   . PRO A 1 57  ? 32.883  -39.703  10.456  1.00 91.03 57  A 1 
ATOM 417  C CA  . PRO A 1 57  ? 32.680  -38.339  10.930  1.00 90.44 57  A 1 
ATOM 418  C C   . PRO A 1 57  ? 32.446  -37.310  9.820   1.00 90.71 57  A 1 
ATOM 419  O O   . PRO A 1 57  ? 32.274  -36.132  10.115  1.00 87.68 57  A 1 
ATOM 420  C CB  . PRO A 1 57  ? 33.948  -38.027  11.741  1.00 89.19 57  A 1 
ATOM 421  C CG  . PRO A 1 57  ? 35.027  -38.840  11.033  1.00 87.05 57  A 1 
ATOM 422  C CD  . PRO A 1 57  ? 34.270  -40.105  10.611  1.00 90.17 57  A 1 
ATOM 423  N N   . LEU A 1 58  ? 32.451  -37.728  8.544   1.00 90.59 58  A 1 
ATOM 424  C CA  . LEU A 1 58  ? 32.344  -36.842  7.379   1.00 90.58 58  A 1 
ATOM 425  C C   . LEU A 1 58  ? 30.919  -36.774  6.793   1.00 90.96 58  A 1 
ATOM 426  O O   . LEU A 1 58  ? 30.740  -36.278  5.679   1.00 87.27 58  A 1 
ATOM 427  C CB  . LEU A 1 58  ? 33.380  -37.249  6.322   1.00 88.72 58  A 1 
ATOM 428  C CG  . LEU A 1 58  ? 34.853  -37.153  6.776   1.00 85.95 58  A 1 
ATOM 429  C CD1 . LEU A 1 58  ? 35.755  -37.675  5.661   1.00 78.25 58  A 1 
ATOM 430  C CD2 . LEU A 1 58  ? 35.263  -35.722  7.105   1.00 78.59 58  A 1 
ATOM 431  N N   . VAL A 1 59  ? 29.911  -37.279  7.501   1.00 90.81 59  A 1 
ATOM 432  C CA  . VAL A 1 59  ? 28.527  -37.290  7.018   1.00 90.98 59  A 1 
ATOM 433  C C   . VAL A 1 59  ? 27.689  -36.288  7.810   1.00 91.83 59  A 1 
ATOM 434  O O   . VAL A 1 59  ? 27.274  -36.567  8.939   1.00 90.09 59  A 1 
ATOM 435  C CB  . VAL A 1 59  ? 27.927  -38.710  7.068   1.00 89.03 59  A 1 
ATOM 436  C CG1 . VAL A 1 59  ? 26.503  -38.726  6.493   1.00 81.80 59  A 1 
ATOM 437  C CG2 . VAL A 1 59  ? 28.755  -39.702  6.245   1.00 80.76 59  A 1 
ATOM 438  N N   . ALA A 1 60  ? 27.363  -35.145  7.191   1.00 91.45 60  A 1 
ATOM 439  C CA  . ALA A 1 60  ? 26.599  -34.059  7.811   1.00 91.41 60  A 1 
ATOM 440  C C   . ALA A 1 60  ? 25.268  -34.517  8.438   1.00 91.97 60  A 1 
ATOM 441  O O   . ALA A 1 60  ? 24.919  -34.114  9.546   1.00 90.19 60  A 1 
ATOM 442  C CB  . ALA A 1 60  ? 26.348  -32.990  6.734   1.00 89.95 60  A 1 
ATOM 443  N N   . VAL A 1 61  ? 24.555  -35.435  7.777   1.00 91.94 61  A 1 
ATOM 444  C CA  . VAL A 1 61  ? 23.262  -35.964  8.243   1.00 91.67 61  A 1 
ATOM 445  C C   . VAL A 1 61  ? 23.335  -36.619  9.629   1.00 92.34 61  A 1 
ATOM 446  O O   . VAL A 1 61  ? 22.345  -36.614  10.360  1.00 91.13 61  A 1 
ATOM 447  C CB  . VAL A 1 61  ? 22.681  -36.962  7.217   1.00 89.67 61  A 1 
ATOM 448  C CG1 . VAL A 1 61  ? 21.354  -37.586  7.668   1.00 78.42 61  A 1 
ATOM 449  C CG2 . VAL A 1 61  ? 22.422  -36.272  5.870   1.00 77.41 61  A 1 
ATOM 450  N N   . TYR A 1 62  ? 24.483  -37.204  10.024  1.00 91.88 62  A 1 
ATOM 451  C CA  . TYR A 1 62  ? 24.615  -37.784  11.356  1.00 92.11 62  A 1 
ATOM 452  C C   . TYR A 1 62  ? 24.624  -36.704  12.436  1.00 92.55 62  A 1 
ATOM 453  O O   . TYR A 1 62  ? 23.974  -36.871  13.465  1.00 90.72 62  A 1 
ATOM 454  C CB  . TYR A 1 62  ? 25.865  -38.670  11.447  1.00 91.57 62  A 1 
ATOM 455  C CG  . TYR A 1 62  ? 25.932  -39.837  10.481  1.00 90.85 62  A 1 
ATOM 456  C CD1 . TYR A 1 62  ? 24.789  -40.374  9.855   1.00 82.11 62  A 1 
ATOM 457  C CD2 . TYR A 1 62  ? 27.194  -40.432  10.201  1.00 82.12 62  A 1 
ATOM 458  C CE1 . TYR A 1 62  ? 24.888  -41.439  8.956   1.00 81.38 62  A 1 
ATOM 459  C CE2 . TYR A 1 62  ? 27.301  -41.498  9.310   1.00 80.56 62  A 1 
ATOM 460  C CZ  . TYR A 1 62  ? 26.148  -42.000  8.680   1.00 86.97 62  A 1 
ATOM 461  O OH  . TYR A 1 62  ? 26.255  -43.026  7.785   1.00 85.74 62  A 1 
ATOM 462  N N   . TYR A 1 63  ? 25.276  -35.594  12.154  1.00 92.99 63  A 1 
ATOM 463  C CA  . TYR A 1 63  ? 25.318  -34.445  13.056  1.00 93.10 63  A 1 
ATOM 464  C C   . TYR A 1 63  ? 23.954  -33.756  13.135  1.00 93.66 63  A 1 
ATOM 465  O O   . TYR A 1 63  ? 23.468  -33.542  14.239  1.00 92.23 63  A 1 
ATOM 466  C CB  . TYR A 1 63  ? 26.402  -33.465  12.619  1.00 92.55 63  A 1 
ATOM 467  C CG  . TYR A 1 63  ? 27.808  -34.022  12.696  1.00 92.63 63  A 1 
ATOM 468  C CD1 . TYR A 1 63  ? 28.533  -33.950  13.902  1.00 83.84 63  A 1 
ATOM 469  C CD2 . TYR A 1 63  ? 28.389  -34.621  11.572  1.00 84.07 63  A 1 
ATOM 470  C CE1 . TYR A 1 63  ? 29.840  -34.450  13.979  1.00 83.43 63  A 1 
ATOM 471  C CE2 . TYR A 1 63  ? 29.708  -35.132  11.641  1.00 82.42 63  A 1 
ATOM 472  C CZ  . TYR A 1 63  ? 30.420  -35.042  12.843  1.00 89.60 63  A 1 
ATOM 473  O OH  . TYR A 1 63  ? 31.707  -35.535  12.905  1.00 88.45 63  A 1 
ATOM 474  N N   . THR A 1 64  ? 23.281  -33.507  12.019  1.00 93.27 64  A 1 
ATOM 475  C CA  . THR A 1 64  ? 21.947  -32.885  12.044  1.00 92.84 64  A 1 
ATOM 476  C C   . THR A 1 64  ? 20.909  -33.760  12.749  1.00 92.81 64  A 1 
ATOM 477  O O   . THR A 1 64  ? 20.094  -33.249  13.512  1.00 91.62 64  A 1 
ATOM 478  C CB  . THR A 1 64  ? 21.424  -32.533  10.646  1.00 92.03 64  A 1 
ATOM 479  O OG1 . THR A 1 64  ? 21.379  -33.660  9.803   1.00 82.59 64  A 1 
ATOM 480  C CG2 . THR A 1 64  ? 22.298  -31.492  9.952   1.00 82.02 64  A 1 
ATOM 481  N N   . ASN A 1 65  ? 20.962  -35.065  12.563  1.00 92.92 65  A 1 
ATOM 482  C CA  . ASN A 1 65  ? 20.067  -35.977  13.277  1.00 92.30 65  A 1 
ATOM 483  C C   . ASN A 1 65  ? 20.347  -35.981  14.785  1.00 92.44 65  A 1 
ATOM 484  O O   . ASN A 1 65  ? 19.408  -35.991  15.576  1.00 91.13 65  A 1 
ATOM 485  C CB  . ASN A 1 65  ? 20.197  -37.389  12.696  1.00 91.78 65  A 1 
ATOM 486  C CG  . ASN A 1 65  ? 19.540  -37.589  11.337  1.00 90.15 65  A 1 
ATOM 487  O OD1 . ASN A 1 65  ? 18.931  -36.738  10.735  1.00 81.39 65  A 1 
ATOM 488  N ND2 . ASN A 1 65  ? 19.633  -38.789  10.820  1.00 80.40 65  A 1 
ATOM 489  N N   . ARG A 1 66  ? 21.618  -35.953  15.200  1.00 92.01 66  A 1 
ATOM 490  C CA  . ARG A 1 66  ? 21.994  -35.880  16.614  1.00 92.28 66  A 1 
ATOM 491  C C   . ARG A 1 66  ? 21.639  -34.522  17.223  1.00 92.32 66  A 1 
ATOM 492  O O   . ARG A 1 66  ? 21.097  -34.490  18.323  1.00 91.54 66  A 1 
ATOM 493  C CB  . ARG A 1 66  ? 23.481  -36.226  16.778  1.00 91.21 66  A 1 
ATOM 494  C CG  . ARG A 1 66  ? 23.833  -36.469  18.256  1.00 88.86 66  A 1 
ATOM 495  C CD  . ARG A 1 66  ? 25.254  -37.002  18.435  1.00 89.49 66  A 1 
ATOM 496  N NE  . ARG A 1 66  ? 26.253  -35.987  18.119  1.00 86.90 66  A 1 
ATOM 497  C CZ  . ARG A 1 66  ? 27.574  -36.094  18.265  1.00 88.62 66  A 1 
ATOM 498  N NH1 . ARG A 1 66  ? 28.121  -37.190  18.710  1.00 79.25 66  A 1 
ATOM 499  N NH2 . ARG A 1 66  ? 28.343  -35.097  17.962  1.00 80.16 66  A 1 
ATOM 500  N N   . ALA A 1 67  ? 21.840  -33.442  16.483  1.00 93.12 67  A 1 
ATOM 501  C CA  . ALA A 1 67  ? 21.422  -32.096  16.879  1.00 92.89 67  A 1 
ATOM 502  C C   . ALA A 1 67  ? 19.915  -32.029  17.151  1.00 92.92 67  A 1 
ATOM 503  O O   . ALA A 1 67  ? 19.494  -31.499  18.179  1.00 91.81 67  A 1 
ATOM 504  C CB  . ALA A 1 67  ? 21.822  -31.117  15.779  1.00 92.60 67  A 1 
ATOM 505  N N   . LEU A 1 68  ? 19.091  -32.655  16.302  1.00 92.92 68  A 1 
ATOM 506  C CA  . LEU A 1 68  ? 17.648  -32.728  16.533  1.00 91.75 68  A 1 
ATOM 507  C C   . LEU A 1 68  ? 17.301  -33.513  17.806  1.00 92.39 68  A 1 
ATOM 508  O O   . LEU A 1 68  ? 16.367  -33.137  18.514  1.00 91.35 68  A 1 
ATOM 509  C CB  . LEU A 1 68  ? 16.970  -33.328  15.291  1.00 90.75 68  A 1 
ATOM 510  C CG  . LEU A 1 68  ? 15.429  -33.345  15.374  1.00 86.07 68  A 1 
ATOM 511  C CD1 . LEU A 1 68  ? 14.827  -31.949  15.504  1.00 76.89 68  A 1 
ATOM 512  C CD2 . LEU A 1 68  ? 14.854  -33.995  14.122  1.00 76.76 68  A 1 
ATOM 513  N N   . CYS A 1 69  ? 18.033  -34.577  18.140  1.00 92.46 69  A 1 
ATOM 514  C CA  . CYS A 1 69  ? 17.871  -35.269  19.416  1.00 92.27 69  A 1 
ATOM 515  C C   . CYS A 1 69  ? 18.192  -34.334  20.586  1.00 92.50 69  A 1 
ATOM 516  O O   . CYS A 1 69  ? 17.394  -34.240  21.518  1.00 91.30 69  A 1 
ATOM 517  C CB  . CYS A 1 69  ? 18.753  -36.523  19.477  1.00 91.92 69  A 1 
ATOM 518  S SG  . CYS A 1 69  ? 18.244  -37.753  18.247  1.00 88.24 69  A 1 
ATOM 519  N N   . TYR A 1 70  ? 19.315  -33.622  20.522  1.00 93.57 70  A 1 
ATOM 520  C CA  . TYR A 1 70  ? 19.702  -32.673  21.562  1.00 93.37 70  A 1 
ATOM 521  C C   . TYR A 1 70  ? 18.701  -31.525  21.711  1.00 93.16 70  A 1 
ATOM 522  O O   . TYR A 1 70  ? 18.352  -31.185  22.840  1.00 91.59 70  A 1 
ATOM 523  C CB  . TYR A 1 70  ? 21.108  -32.142  21.286  1.00 93.25 70  A 1 
ATOM 524  C CG  . TYR A 1 70  ? 22.231  -33.136  21.471  1.00 92.70 70  A 1 
ATOM 525  C CD1 . TYR A 1 70  ? 22.267  -34.017  22.578  1.00 84.43 70  A 1 
ATOM 526  C CD2 . TYR A 1 70  ? 23.304  -33.152  20.556  1.00 84.58 70  A 1 
ATOM 527  C CE1 . TYR A 1 70  ? 23.344  -34.894  22.766  1.00 83.83 70  A 1 
ATOM 528  C CE2 . TYR A 1 70  ? 24.390  -34.022  20.739  1.00 83.10 70  A 1 
ATOM 529  C CZ  . TYR A 1 70  ? 24.400  -34.892  21.842  1.00 89.77 70  A 1 
ATOM 530  O OH  . TYR A 1 70  ? 25.460  -35.742  22.025  1.00 88.34 70  A 1 
ATOM 531  N N   . LEU A 1 71  ? 18.151  -30.995  20.614  1.00 92.69 71  A 1 
ATOM 532  C CA  . LEU A 1 71  ? 17.058  -30.016  20.648  1.00 91.49 71  A 1 
ATOM 533  C C   . LEU A 1 71  ? 15.845  -30.553  21.409  1.00 91.35 71  A 1 
ATOM 534  O O   . LEU A 1 71  ? 15.320  -29.883  22.289  1.00 89.92 71  A 1 
ATOM 535  C CB  . LEU A 1 71  ? 16.662  -29.638  19.209  1.00 91.00 71  A 1 
ATOM 536  C CG  . LEU A 1 71  ? 17.428  -28.421  18.674  1.00 86.42 71  A 1 
ATOM 537  C CD1 . LEU A 1 71  ? 17.293  -28.352  17.154  1.00 78.02 71  A 1 
ATOM 538  C CD2 . LEU A 1 71  ? 16.879  -27.131  19.270  1.00 78.60 71  A 1 
ATOM 539  N N   . LYS A 1 72  ? 15.427  -31.808  21.128  1.00 92.05 72  A 1 
ATOM 540  C CA  . LYS A 1 72  ? 14.313  -32.447  21.844  1.00 90.36 72  A 1 
ATOM 541  C C   . LYS A 1 72  ? 14.607  -32.716  23.319  1.00 90.88 72  A 1 
ATOM 542  O O   . LYS A 1 72  ? 13.676  -32.808  24.110  1.00 88.67 72  A 1 
ATOM 543  C CB  . LYS A 1 72  ? 13.913  -33.744  21.127  1.00 89.28 72  A 1 
ATOM 544  C CG  . LYS A 1 72  ? 13.288  -33.540  19.741  1.00 85.49 72  A 1 
ATOM 545  C CD  . LYS A 1 72  ? 11.947  -32.802  19.801  1.00 80.81 72  A 1 
ATOM 546  C CE  . LYS A 1 72  ? 11.349  -32.673  18.402  1.00 76.02 72  A 1 
ATOM 547  N NZ  . LYS A 1 72  ? 10.143  -31.819  18.397  1.00 68.52 72  A 1 
ATOM 548  N N   . MET A 1 73  ? 15.873  -32.831  23.679  1.00 90.91 73  A 1 
ATOM 549  C CA  . MET A 1 73  ? 16.349  -32.998  25.053  1.00 90.28 73  A 1 
ATOM 550  C C   . MET A 1 73  ? 16.650  -31.660  25.749  1.00 90.29 73  A 1 
ATOM 551  O O   . MET A 1 73  ? 17.143  -31.680  26.877  1.00 87.40 73  A 1 
ATOM 552  C CB  . MET A 1 73  ? 17.605  -33.880  25.044  1.00 89.44 73  A 1 
ATOM 553  C CG  . MET A 1 73  ? 17.338  -35.331  24.604  1.00 86.29 73  A 1 
ATOM 554  S SD  . MET A 1 73  ? 18.846  -36.273  24.183  1.00 85.00 73  A 1 
ATOM 555  C CE  . MET A 1 73  ? 19.746  -36.186  25.751  1.00 72.99 73  A 1 
ATOM 556  N N   . GLN A 1 74  ? 16.410  -30.511  25.100  1.00 91.04 74  A 1 
ATOM 557  C CA  . GLN A 1 74  ? 16.785  -29.171  25.570  1.00 90.53 74  A 1 
ATOM 558  C C   . GLN A 1 74  ? 18.296  -29.018  25.863  1.00 91.37 74  A 1 
ATOM 559  O O   . GLN A 1 74  ? 18.711  -28.241  26.722  1.00 88.02 74  A 1 
ATOM 560  C CB  . GLN A 1 74  ? 15.892  -28.720  26.735  1.00 88.62 74  A 1 
ATOM 561  C CG  . GLN A 1 74  ? 14.400  -28.669  26.358  1.00 83.96 74  A 1 
ATOM 562  C CD  . GLN A 1 74  ? 13.525  -28.095  27.468  1.00 76.40 74  A 1 
ATOM 563  O OE1 . GLN A 1 74  ? 13.899  -28.039  28.627  1.00 67.13 74  A 1 
ATOM 564  N NE2 . GLN A 1 74  ? 12.326  -27.660  27.155  1.00 65.09 74  A 1 
ATOM 565  N N   . GLN A 1 75  ? 19.129  -29.741  25.122  1.00 91.03 75  A 1 
ATOM 566  C CA  . GLN A 1 75  ? 20.596  -29.664  25.214  1.00 91.14 75  A 1 
ATOM 567  C C   . GLN A 1 75  ? 21.132  -28.712  24.136  1.00 91.86 75  A 1 
ATOM 568  O O   . GLN A 1 75  ? 21.806  -29.123  23.183  1.00 89.21 75  A 1 
ATOM 569  C CB  . GLN A 1 75  ? 21.198  -31.073  25.114  1.00 89.82 75  A 1 
ATOM 570  C CG  . GLN A 1 75  ? 20.815  -31.975  26.311  1.00 86.25 75  A 1 
ATOM 571  C CD  . GLN A 1 75  ? 21.979  -32.289  27.244  1.00 81.72 75  A 1 
ATOM 572  O OE1 . GLN A 1 75  ? 23.128  -32.381  26.870  1.00 72.70 75  A 1 
ATOM 573  N NE2 . GLN A 1 75  ? 21.710  -32.488  28.516  1.00 69.88 75  A 1 
ATOM 574  N N   . HIS A 1 76  ? 20.818  -27.437  24.276  1.00 92.64 76  A 1 
ATOM 575  C CA  . HIS A 1 76  ? 21.022  -26.445  23.227  1.00 92.03 76  A 1 
ATOM 576  C C   . HIS A 1 76  ? 22.485  -26.265  22.812  1.00 92.72 76  A 1 
ATOM 577  O O   . HIS A 1 76  ? 22.775  -26.230  21.620  1.00 90.66 76  A 1 
ATOM 578  C CB  . HIS A 1 76  ? 20.394  -25.104  23.652  1.00 89.70 76  A 1 
ATOM 579  C CG  . HIS A 1 76  ? 18.944  -25.232  24.020  1.00 87.88 76  A 1 
ATOM 580  N ND1 . HIS A 1 76  ? 17.939  -25.760  23.228  1.00 73.97 76  A 1 
ATOM 581  C CD2 . HIS A 1 76  ? 18.379  -24.920  25.232  1.00 74.03 76  A 1 
ATOM 582  C CE1 . HIS A 1 76  ? 16.802  -25.756  23.952  1.00 74.99 76  A 1 
ATOM 583  N NE2 . HIS A 1 76  ? 17.030  -25.253  25.168  1.00 76.10 76  A 1 
ATOM 584  N N   . GLU A 1 77  ? 23.429  -26.251  23.757  1.00 92.01 77  A 1 
ATOM 585  C CA  . GLU A 1 77  ? 24.854  -26.129  23.439  1.00 91.54 77  A 1 
ATOM 586  C C   . GLU A 1 77  ? 25.373  -27.299  22.587  1.00 92.20 77  A 1 
ATOM 587  O O   . GLU A 1 77  ? 26.135  -27.100  21.636  1.00 90.06 77  A 1 
ATOM 588  C CB  . GLU A 1 77  ? 25.690  -26.059  24.713  1.00 90.01 77  A 1 
ATOM 589  C CG  . GLU A 1 77  ? 25.515  -24.748  25.487  1.00 81.80 77  A 1 
ATOM 590  C CD  . GLU A 1 77  ? 26.541  -24.608  26.628  1.00 74.02 77  A 1 
ATOM 591  O OE1 . GLU A 1 77  ? 26.749  -23.467  27.070  1.00 64.36 77  A 1 
ATOM 592  O OE2 . GLU A 1 77  ? 27.119  -25.647  27.020  1.00 64.55 77  A 1 
ATOM 593  N N   . GLN A 1 78  ? 24.943  -28.522  22.893  1.00 92.37 78  A 1 
ATOM 594  C CA  . GLN A 1 78  ? 25.358  -29.695  22.132  1.00 92.30 78  A 1 
ATOM 595  C C   . GLN A 1 78  ? 24.714  -29.712  20.743  1.00 93.16 78  A 1 
ATOM 596  O O   . GLN A 1 78  ? 25.374  -30.051  19.761  1.00 91.23 78  A 1 
ATOM 597  C CB  . GLN A 1 78  ? 25.015  -30.982  22.903  1.00 91.63 78  A 1 
ATOM 598  C CG  . GLN A 1 78  ? 25.748  -31.063  24.253  1.00 88.02 78  A 1 
ATOM 599  C CD  . GLN A 1 78  ? 25.537  -32.396  24.966  1.00 82.38 78  A 1 
ATOM 600  O OE1 . GLN A 1 78  ? 25.262  -33.426  24.373  1.00 71.52 78  A 1 
ATOM 601  N NE2 . GLN A 1 78  ? 25.672  -32.427  26.274  1.00 68.14 78  A 1 
ATOM 602  N N   . ALA A 1 79  ? 23.457  -29.299  20.650  1.00 92.68 79  A 1 
ATOM 603  C CA  . ALA A 1 79  ? 22.780  -29.136  19.370  1.00 92.74 79  A 1 
ATOM 604  C C   . ALA A 1 79  ? 23.484  -28.085  18.495  1.00 93.33 79  A 1 
ATOM 605  O O   . ALA A 1 79  ? 23.729  -28.331  17.316  1.00 92.04 79  A 1 
ATOM 606  C CB  . ALA A 1 79  ? 21.310  -28.768  19.628  1.00 92.25 79  A 1 
ATOM 607  N N   . LEU A 1 80  ? 23.882  -26.960  19.088  1.00 93.32 80  A 1 
ATOM 608  C CA  . LEU A 1 80  ? 24.610  -25.886  18.414  1.00 93.02 80  A 1 
ATOM 609  C C   . LEU A 1 80  ? 25.947  -26.381  17.842  1.00 93.51 80  A 1 
ATOM 610  O O   . LEU A 1 80  ? 26.259  -26.119  16.682  1.00 92.10 80  A 1 
ATOM 611  C CB  . LEU A 1 80  ? 24.830  -24.748  19.426  1.00 91.38 80  A 1 
ATOM 612  C CG  . LEU A 1 80  ? 25.234  -23.417  18.759  1.00 86.05 80  A 1 
ATOM 613  C CD1 . LEU A 1 80  ? 24.004  -22.581  18.445  1.00 76.40 80  A 1 
ATOM 614  C CD2 . LEU A 1 80  ? 26.132  -22.594  19.682  1.00 75.93 80  A 1 
ATOM 615  N N   . ALA A 1 81  ? 26.701  -27.132  18.634  1.00 93.39 81  A 1 
ATOM 616  C CA  . ALA A 1 81  ? 27.972  -27.703  18.205  1.00 93.45 81  A 1 
ATOM 617  C C   . ALA A 1 81  ? 27.799  -28.683  17.028  1.00 93.76 81  A 1 
ATOM 618  O O   . ALA A 1 81  ? 28.531  -28.603  16.040  1.00 92.21 81  A 1 
ATOM 619  C CB  . ALA A 1 81  ? 28.634  -28.368  19.419  1.00 92.70 81  A 1 
ATOM 620  N N   . ASP A 1 82  ? 26.805  -29.561  17.098  1.00 92.89 82  A 1 
ATOM 621  C CA  . ASP A 1 82  ? 26.516  -30.504  16.021  1.00 93.10 82  A 1 
ATOM 622  C C   . ASP A 1 82  ? 26.023  -29.813  14.749  1.00 93.54 82  A 1 
ATOM 623  O O   . ASP A 1 82  ? 26.443  -30.188  13.645  1.00 91.95 82  A 1 
ATOM 624  C CB  . ASP A 1 82  ? 25.494  -31.550  16.504  1.00 92.47 82  A 1 
ATOM 625  C CG  . ASP A 1 82  ? 26.103  -32.734  17.245  1.00 91.46 82  A 1 
ATOM 626  O OD1 . ASP A 1 82  ? 27.340  -32.875  17.334  1.00 84.10 82  A 1 
ATOM 627  O OD2 . ASP A 1 82  ? 25.338  -33.640  17.645  1.00 84.47 82  A 1 
ATOM 628  N N   . CYS A 1 83  ? 25.190  -28.770  14.852  1.00 93.31 83  A 1 
ATOM 629  C CA  . CYS A 1 83  ? 24.754  -27.983  13.701  1.00 93.69 83  A 1 
ATOM 630  C C   . CYS A 1 83  ? 25.931  -27.267  13.020  1.00 93.88 83  A 1 
ATOM 631  O O   . CYS A 1 83  ? 26.050  -27.326  11.797  1.00 92.83 83  A 1 
ATOM 632  C CB  . CYS A 1 83  ? 23.699  -26.963  14.135  1.00 93.37 83  A 1 
ATOM 633  S SG  . CYS A 1 83  ? 22.134  -27.807  14.533  1.00 90.55 83  A 1 
ATOM 634  N N   . ARG A 1 84  ? 26.828  -26.654  13.793  1.00 93.79 84  A 1 
ATOM 635  C CA  . ARG A 1 84  ? 28.036  -26.025  13.246  1.00 92.76 84  A 1 
ATOM 636  C C   . ARG A 1 84  ? 28.906  -27.033  12.505  1.00 92.80 84  A 1 
ATOM 637  O O   . ARG A 1 84  ? 29.310  -26.778  11.371  1.00 91.61 84  A 1 
ATOM 638  C CB  . ARG A 1 84  ? 28.837  -25.342  14.359  1.00 92.07 84  A 1 
ATOM 639  C CG  . ARG A 1 84  ? 28.186  -24.014  14.800  1.00 85.76 84  A 1 
ATOM 640  C CD  . ARG A 1 84  ? 29.009  -23.384  15.932  1.00 81.51 84  A 1 
ATOM 641  N NE  . ARG A 1 84  ? 28.438  -22.099  16.364  1.00 74.73 84  A 1 
ATOM 642  C CZ  . ARG A 1 84  ? 28.833  -21.375  17.400  1.00 67.20 84  A 1 
ATOM 643  N NH1 . ARG A 1 84  ? 29.841  -21.737  18.157  1.00 60.63 84  A 1 
ATOM 644  N NH2 . ARG A 1 84  ? 28.222  -20.259  17.690  1.00 61.92 84  A 1 
ATOM 645  N N   . ARG A 1 85  ? 29.120  -28.209  13.094  1.00 92.38 85  A 1 
ATOM 646  C CA  . ARG A 1 85  ? 29.900  -29.260  12.445  1.00 92.35 85  A 1 
ATOM 647  C C   . ARG A 1 85  ? 29.233  -29.782  11.170  1.00 92.81 85  A 1 
ATOM 648  O O   . ARG A 1 85  ? 29.922  -30.074  10.202  1.00 91.11 85  A 1 
ATOM 649  C CB  . ARG A 1 85  ? 30.192  -30.369  13.454  1.00 91.72 85  A 1 
ATOM 650  C CG  . ARG A 1 85  ? 31.177  -31.426  12.925  1.00 80.79 85  A 1 
ATOM 651  C CD  . ARG A 1 85  ? 32.529  -30.802  12.549  1.00 79.45 85  A 1 
ATOM 652  N NE  . ARG A 1 85  ? 33.468  -31.800  12.031  1.00 71.68 85  A 1 
ATOM 653  C CZ  . ARG A 1 85  ? 34.571  -31.516  11.338  1.00 64.03 85  A 1 
ATOM 654  N NH1 . ARG A 1 85  ? 34.930  -30.280  11.101  1.00 57.20 85  A 1 
ATOM 655  N NH2 . ARG A 1 85  ? 35.305  -32.464  10.859  1.00 56.00 85  A 1 
ATOM 656  N N   . ALA A 1 86  ? 27.901  -29.895  11.152  1.00 93.13 86  A 1 
ATOM 657  C CA  . ALA A 1 86  ? 27.164  -30.269  9.949   1.00 92.98 86  A 1 
ATOM 658  C C   . ALA A 1 86  ? 27.340  -29.230  8.827   1.00 93.12 86  A 1 
ATOM 659  O O   . ALA A 1 86  ? 27.559  -29.619  7.682   1.00 91.56 86  A 1 
ATOM 660  C CB  . ALA A 1 86  ? 25.690  -30.464  10.299  1.00 92.59 86  A 1 
ATOM 661  N N   . LEU A 1 87  ? 27.315  -27.938  9.151   1.00 93.06 87  A 1 
ATOM 662  C CA  . LEU A 1 87  ? 27.516  -26.846  8.185   1.00 92.56 87  A 1 
ATOM 663  C C   . LEU A 1 87  ? 28.950  -26.781  7.653   1.00 92.42 87  A 1 
ATOM 664  O O   . LEU A 1 87  ? 29.149  -26.456  6.489   1.00 90.46 87  A 1 
ATOM 665  C CB  . LEU A 1 87  ? 27.133  -25.506  8.835   1.00 91.95 87  A 1 
ATOM 666  C CG  . LEU A 1 87  ? 25.624  -25.340  9.057   1.00 89.66 87  A 1 
ATOM 667  C CD1 . LEU A 1 87  ? 25.352  -24.078  9.883   1.00 81.79 87  A 1 
ATOM 668  C CD2 . LEU A 1 87  ? 24.873  -25.216  7.727   1.00 82.79 87  A 1 
ATOM 669  N N   . GLU A 1 88  ? 29.956  -27.137  8.445   1.00 93.32 88  A 1 
ATOM 670  C CA  . GLU A 1 88  ? 31.334  -27.278  7.958   1.00 92.44 88  A 1 
ATOM 671  C C   . GLU A 1 88  ? 31.478  -28.395  6.916   1.00 92.10 88  A 1 
ATOM 672  O O   . GLU A 1 88  ? 32.382  -28.355  6.084   1.00 89.08 88  A 1 
ATOM 673  C CB  . GLU A 1 88  ? 32.279  -27.595  9.127   1.00 91.73 88  A 1 
ATOM 674  C CG  . GLU A 1 88  ? 32.545  -26.423  10.081  1.00 85.65 88  A 1 
ATOM 675  C CD  . GLU A 1 88  ? 33.365  -26.855  11.320  1.00 81.95 88  A 1 
ATOM 676  O OE1 . GLU A 1 88  ? 33.552  -26.022  12.227  1.00 73.46 88  A 1 
ATOM 677  O OE2 . GLU A 1 88  ? 33.806  -28.030  11.385  1.00 75.40 88  A 1 
ATOM 678  N N   . LEU A 1 89  ? 30.632  -29.426  6.975   1.00 92.30 89  A 1 
ATOM 679  C CA  . LEU A 1 89  ? 30.629  -30.546  6.034   1.00 91.24 89  A 1 
ATOM 680  C C   . LEU A 1 89  ? 29.719  -30.297  4.825   1.00 91.12 89  A 1 
ATOM 681  O O   . LEU A 1 89  ? 30.027  -30.756  3.724   1.00 87.39 89  A 1 
ATOM 682  C CB  . LEU A 1 89  ? 30.189  -31.816  6.782   1.00 90.47 89  A 1 
ATOM 683  C CG  . LEU A 1 89  ? 31.169  -32.302  7.866   1.00 88.77 89  A 1 
ATOM 684  C CD1 . LEU A 1 89  ? 30.505  -33.421  8.677   1.00 81.08 89  A 1 
ATOM 685  C CD2 . LEU A 1 89  ? 32.463  -32.853  7.271   1.00 81.06 89  A 1 
ATOM 686  N N   . ASP A 1 90  ? 28.608  -29.612  5.036   1.00 90.83 90  A 1 
ATOM 687  C CA  . ASP A 1 90  ? 27.616  -29.262  4.019   1.00 90.97 90  A 1 
ATOM 688  C C   . ASP A 1 90  ? 26.986  -27.899  4.351   1.00 91.24 90  A 1 
ATOM 689  O O   . ASP A 1 90  ? 25.974  -27.800  5.046   1.00 88.42 90  A 1 
ATOM 690  C CB  . ASP A 1 90  ? 26.569  -30.378  3.918   1.00 89.29 90  A 1 
ATOM 691  C CG  . ASP A 1 90  ? 25.468  -30.085  2.890   1.00 87.43 90  A 1 
ATOM 692  O OD1 . ASP A 1 90  ? 25.606  -29.105  2.126   1.00 79.53 90  A 1 
ATOM 693  O OD2 . ASP A 1 90  ? 24.469  -30.836  2.903   1.00 79.28 90  A 1 
ATOM 694  N N   . GLY A 1 91  ? 27.595  -26.835  3.832   1.00 90.68 91  A 1 
ATOM 695  C CA  . GLY A 1 91  ? 27.139  -25.467  4.033   1.00 89.72 91  A 1 
ATOM 696  C C   . GLY A 1 91  ? 25.762  -25.157  3.432   1.00 90.40 91  A 1 
ATOM 697  O O   . GLY A 1 91  ? 25.134  -24.171  3.816   1.00 87.71 91  A 1 
ATOM 698  N N   . GLN A 1 92  ? 25.254  -26.021  2.544   1.00 89.35 92  A 1 
ATOM 699  C CA  . GLN A 1 92  ? 23.920  -25.900  1.941   1.00 88.62 92  A 1 
ATOM 700  C C   . GLN A 1 92  ? 22.868  -26.812  2.612   1.00 90.01 92  A 1 
ATOM 701  O O   . GLN A 1 92  ? 21.748  -26.940  2.126   1.00 87.09 92  A 1 
ATOM 702  C CB  . GLN A 1 92  ? 24.001  -26.144  0.427   1.00 86.34 92  A 1 
ATOM 703  C CG  . GLN A 1 92  ? 24.860  -25.085  -0.290  1.00 81.92 92  A 1 
ATOM 704  C CD  . GLN A 1 92  ? 24.565  -25.004  -1.792  1.00 74.75 92  A 1 
ATOM 705  O OE1 . GLN A 1 92  ? 23.896  -25.835  -2.377  1.00 64.43 92  A 1 
ATOM 706  N NE2 . GLN A 1 92  ? 25.045  -23.978  -2.464  1.00 63.16 92  A 1 
ATOM 707  N N   . SER A 1 93  ? 23.191  -27.435  3.741   1.00 90.61 93  A 1 
ATOM 708  C CA  . SER A 1 93  ? 22.251  -28.277  4.471   1.00 91.75 93  A 1 
ATOM 709  C C   . SER A 1 93  ? 21.099  -27.449  5.052   1.00 92.47 93  A 1 
ATOM 710  O O   . SER A 1 93  ? 21.230  -26.794  6.091   1.00 91.26 93  A 1 
ATOM 711  C CB  . SER A 1 93  ? 22.975  -29.061  5.565   1.00 91.35 93  A 1 
ATOM 712  O OG  . SER A 1 93  ? 22.066  -29.928  6.223   1.00 87.50 93  A 1 
ATOM 713  N N   . VAL A 1 94  ? 19.931  -27.565  4.429   1.00 92.00 94  A 1 
ATOM 714  C CA  . VAL A 1 94  ? 18.692  -26.929  4.917   1.00 91.90 94  A 1 
ATOM 715  C C   . VAL A 1 94  ? 18.422  -27.307  6.375   1.00 92.46 94  A 1 
ATOM 716  O O   . VAL A 1 94  ? 18.114  -26.448  7.193   1.00 91.92 94  A 1 
ATOM 717  C CB  . VAL A 1 94  ? 17.487  -27.351  4.048   1.00 90.93 94  A 1 
ATOM 718  C CG1 . VAL A 1 94  ? 16.176  -26.764  4.581   1.00 83.89 94  A 1 
ATOM 719  C CG2 . VAL A 1 94  ? 17.658  -26.901  2.605   1.00 82.78 94  A 1 
ATOM 720  N N   . LYS A 1 95  ? 18.576  -28.598  6.716   1.00 91.96 95  A 1 
ATOM 721  C CA  . LYS A 1 95  ? 18.347  -29.085  8.082   1.00 91.59 95  A 1 
ATOM 722  C C   . LYS A 1 95  ? 19.348  -28.501  9.078   1.00 92.08 95  A 1 
ATOM 723  O O   . LYS A 1 95  ? 18.950  -28.189  10.190  1.00 91.33 95  A 1 
ATOM 724  C CB  . LYS A 1 95  ? 18.386  -30.612  8.132   1.00 90.37 95  A 1 
ATOM 725  C CG  . LYS A 1 95  ? 17.189  -31.244  7.418   1.00 86.42 95  A 1 
ATOM 726  C CD  . LYS A 1 95  ? 17.215  -32.755  7.598   1.00 82.07 95  A 1 
ATOM 727  C CE  . LYS A 1 95  ? 15.994  -33.378  6.922   1.00 74.36 95  A 1 
ATOM 728  N NZ  . LYS A 1 95  ? 15.960  -34.853  7.105   1.00 66.21 95  A 1 
ATOM 729  N N   . ALA A 1 96  ? 20.600  -28.341  8.691   1.00 92.99 96  A 1 
ATOM 730  C CA  . ALA A 1 96  ? 21.613  -27.772  9.569   1.00 93.49 96  A 1 
ATOM 731  C C   . ALA A 1 96  ? 21.292  -26.304  9.897   1.00 93.99 96  A 1 
ATOM 732  O O   . ALA A 1 96  ? 21.263  -25.955  11.077  1.00 92.85 96  A 1 
ATOM 733  C CB  . ALA A 1 96  ? 22.991  -27.936  8.931   1.00 93.28 96  A 1 
ATOM 734  N N   . HIS A 1 97  ? 20.962  -25.500  8.893   1.00 94.07 97  A 1 
ATOM 735  C CA  . HIS A 1 97  ? 20.525  -24.121  9.116   1.00 93.61 97  A 1 
ATOM 736  C C   . HIS A 1 97  ? 19.217  -24.040  9.908   1.00 93.74 97  A 1 
ATOM 737  O O   . HIS A 1 97  ? 19.106  -23.231  10.822  1.00 92.82 97  A 1 
ATOM 738  C CB  . HIS A 1 97  ? 20.381  -23.397  7.774   1.00 93.21 97  A 1 
ATOM 739  C CG  . HIS A 1 97  ? 21.691  -22.968  7.196   1.00 92.32 97  A 1 
ATOM 740  N ND1 . HIS A 1 97  ? 22.505  -21.966  7.694   1.00 79.89 97  A 1 
ATOM 741  C CD2 . HIS A 1 97  ? 22.311  -23.462  6.072   1.00 80.01 97  A 1 
ATOM 742  C CE1 . HIS A 1 97  ? 23.577  -21.866  6.895   1.00 82.67 97  A 1 
ATOM 743  N NE2 . HIS A 1 97  ? 23.492  -22.750  5.898   1.00 84.41 97  A 1 
ATOM 744  N N   . PHE A 1 98  ? 18.244  -24.908  9.616   1.00 93.95 98  A 1 
ATOM 745  C CA  . PHE A 1 98  ? 16.964  -24.930  10.320  1.00 93.50 98  A 1 
ATOM 746  C C   . PHE A 1 98  ? 17.131  -25.279  11.811  1.00 93.91 98  A 1 
ATOM 747  O O   . PHE A 1 98  ? 16.639  -24.547  12.668  1.00 93.23 98  A 1 
ATOM 748  C CB  . PHE A 1 98  ? 16.015  -25.906  9.619   1.00 92.52 98  A 1 
ATOM 749  C CG  . PHE A 1 98  ? 14.638  -26.017  10.245  1.00 91.43 98  A 1 
ATOM 750  C CD1 . PHE A 1 98  ? 14.021  -27.273  10.389  1.00 82.98 98  A 1 
ATOM 751  C CD2 . PHE A 1 98  ? 13.949  -24.870  10.681  1.00 82.41 98  A 1 
ATOM 752  C CE1 . PHE A 1 98  ? 12.744  -27.383  10.953  1.00 82.39 98  A 1 
ATOM 753  C CE2 . PHE A 1 98  ? 12.673  -24.978  11.262  1.00 80.92 98  A 1 
ATOM 754  C CZ  . PHE A 1 98  ? 12.073  -26.235  11.400  1.00 85.55 98  A 1 
ATOM 755  N N   . PHE A 1 99  ? 17.865  -26.333  12.120  1.00 93.58 99  A 1 
ATOM 756  C CA  . PHE A 1 99  ? 18.083  -26.744  13.507  1.00 93.58 99  A 1 
ATOM 757  C C   . PHE A 1 99  ? 19.012  -25.779  14.255  1.00 93.96 99  A 1 
ATOM 758  O O   . PHE A 1 99  ? 18.807  -25.567  15.446  1.00 92.88 99  A 1 
ATOM 759  C CB  . PHE A 1 99  ? 18.619  -28.178  13.560  1.00 92.99 99  A 1 
ATOM 760  C CG  . PHE A 1 99  ? 17.734  -29.247  12.949  1.00 92.61 99  A 1 
ATOM 761  C CD1 . PHE A 1 99  ? 16.335  -29.108  12.873  1.00 83.90 99  A 1 
ATOM 762  C CD2 . PHE A 1 99  ? 18.324  -30.429  12.449  1.00 83.32 99  A 1 
ATOM 763  C CE1 . PHE A 1 99  ? 15.545  -30.111  12.288  1.00 82.88 99  A 1 
ATOM 764  C CE2 . PHE A 1 99  ? 17.541  -31.427  11.873  1.00 82.11 99  A 1 
ATOM 765  C CZ  . PHE A 1 99  ? 16.149  -31.272  11.786  1.00 87.83 99  A 1 
ATOM 766  N N   . LEU A 1 100 ? 19.973  -25.161  13.577  1.00 93.78 100 A 1 
ATOM 767  C CA  . LEU A 1 100 ? 20.793  -24.102  14.155  1.00 93.76 100 A 1 
ATOM 768  C C   . LEU A 1 100 ? 19.922  -22.909  14.557  1.00 94.02 100 A 1 
ATOM 769  O O   . LEU A 1 100 ? 19.999  -22.474  15.702  1.00 93.21 100 A 1 
ATOM 770  C CB  . LEU A 1 100 ? 21.898  -23.720  13.169  1.00 93.18 100 A 1 
ATOM 771  C CG  . LEU A 1 100 ? 22.852  -22.619  13.683  1.00 90.65 100 A 1 
ATOM 772  C CD1 . LEU A 1 100 ? 23.573  -23.025  14.969  1.00 82.30 100 A 1 
ATOM 773  C CD2 . LEU A 1 100 ? 23.925  -22.338  12.624  1.00 82.05 100 A 1 
ATOM 774  N N   . GLY A 1 101 ? 19.056  -22.449  13.664  1.00 93.92 101 A 1 
ATOM 775  C CA  . GLY A 1 101 ? 18.120  -21.367  13.955  1.00 93.40 101 A 1 
ATOM 776  C C   . GLY A 1 101 ? 17.153  -21.706  15.093  1.00 93.59 101 A 1 
ATOM 777  O O   . GLY A 1 101 ? 16.936  -20.882  15.976  1.00 92.45 101 A 1 
ATOM 778  N N   . GLN A 1 102 ? 16.622  -22.928  15.144  1.00 93.54 102 A 1 
ATOM 779  C CA  . GLN A 1 102 ? 15.801  -23.385  16.272  1.00 92.53 102 A 1 
ATOM 780  C C   . GLN A 1 102 ? 16.591  -23.402  17.593  1.00 92.41 102 A 1 
ATOM 781  O O   . GLN A 1 102 ? 16.059  -23.008  18.625  1.00 91.14 102 A 1 
ATOM 782  C CB  . GLN A 1 102 ? 15.237  -24.787  16.010  1.00 91.82 102 A 1 
ATOM 783  C CG  . GLN A 1 102 ? 14.091  -24.779  14.983  1.00 86.44 102 A 1 
ATOM 784  C CD  . GLN A 1 102 ? 13.388  -26.139  14.917  1.00 82.33 102 A 1 
ATOM 785  O OE1 . GLN A 1 102 ? 13.979  -27.199  15.012  1.00 72.04 102 A 1 
ATOM 786  N NE2 . GLN A 1 102 ? 12.088  -26.156  14.757  1.00 69.36 102 A 1 
ATOM 787  N N   . CYS A 1 103 ? 17.833  -23.826  17.551  1.00 93.02 103 A 1 
ATOM 788  C CA  . CYS A 1 103 ? 18.694  -23.843  18.733  1.00 92.73 103 A 1 
ATOM 789  C C   . CYS A 1 103 ? 18.951  -22.420  19.249  1.00 93.16 103 A 1 
ATOM 790  O O   . CYS A 1 103 ? 18.775  -22.152  20.437  1.00 91.27 103 A 1 
ATOM 791  C CB  . CYS A 1 103 ? 19.995  -24.559  18.363  1.00 91.43 103 A 1 
ATOM 792  S SG  . CYS A 1 103 ? 20.830  -25.083  19.868  1.00 83.79 103 A 1 
ATOM 793  N N   . GLN A 1 104 ? 19.302  -21.508  18.355  1.00 93.52 104 A 1 
ATOM 794  C CA  . GLN A 1 104 ? 19.527  -20.100  18.681  1.00 93.23 104 A 1 
ATOM 795  C C   . GLN A 1 104 ? 18.253  -19.405  19.179  1.00 92.66 104 A 1 
ATOM 796  O O   . GLN A 1 104 ? 18.333  -18.546  20.045  1.00 90.85 104 A 1 
ATOM 797  C CB  . GLN A 1 104 ? 20.076  -19.393  17.441  1.00 93.26 104 A 1 
ATOM 798  C CG  . GLN A 1 104 ? 21.518  -19.812  17.126  1.00 92.37 104 A 1 
ATOM 799  C CD  . GLN A 1 104 ? 22.010  -19.261  15.790  1.00 92.38 104 A 1 
ATOM 800  O OE1 . GLN A 1 104 ? 21.305  -19.250  14.790  1.00 84.69 104 A 1 
ATOM 801  N NE2 . GLN A 1 104 ? 23.238  -18.833  15.717  1.00 82.66 104 A 1 
ATOM 802  N N   . LEU A 1 105 ? 17.079  -19.804  18.683  1.00 93.35 105 A 1 
ATOM 803  C CA  . LEU A 1 105 ? 15.793  -19.310  19.174  1.00 92.17 105 A 1 
ATOM 804  C C   . LEU A 1 105 ? 15.558  -19.691  20.638  1.00 91.87 105 A 1 
ATOM 805  O O   . LEU A 1 105 ? 15.174  -18.841  21.433  1.00 89.97 105 A 1 
ATOM 806  C CB  . LEU A 1 105 ? 14.672  -19.844  18.270  1.00 90.60 105 A 1 
ATOM 807  C CG  . LEU A 1 105 ? 13.263  -19.384  18.685  1.00 84.78 105 A 1 
ATOM 808  C CD1 . LEU A 1 105 ? 13.122  -17.865  18.625  1.00 77.23 105 A 1 
ATOM 809  C CD2 . LEU A 1 105 ? 12.224  -20.000  17.745  1.00 77.30 105 A 1 
ATOM 810  N N   . GLU A 1 106 ? 15.809  -20.948  21.000  1.00 91.73 106 A 1 
ATOM 811  C CA  . GLU A 1 106 ? 15.676  -21.424  22.381  1.00 90.33 106 A 1 
ATOM 812  C C   . GLU A 1 106 ? 16.742  -20.827  23.317  1.00 90.45 106 A 1 
ATOM 813  O O   . GLU A 1 106 ? 16.509  -20.713  24.512  1.00 87.65 106 A 1 
ATOM 814  C CB  . GLU A 1 106 ? 15.745  -22.960  22.396  1.00 89.10 106 A 1 
ATOM 815  C CG  . GLU A 1 106 ? 14.551  -23.649  21.707  1.00 83.44 106 A 1 
ATOM 816  C CD  . GLU A 1 106 ? 13.198  -23.378  22.393  1.00 78.31 106 A 1 
ATOM 817  O OE1 . GLU A 1 106 ? 12.235  -23.013  21.683  1.00 68.79 106 A 1 
ATOM 818  O OE2 . GLU A 1 106 ? 13.126  -23.529  23.632  1.00 68.99 106 A 1 
ATOM 819  N N   . MET A 1 107 ? 17.877  -20.390  22.770  1.00 90.58 107 A 1 
ATOM 820  C CA  . MET A 1 107 ? 18.933  -19.657  23.485  1.00 89.98 107 A 1 
ATOM 821  C C   . MET A 1 107 ? 18.713  -18.135  23.495  1.00 89.84 107 A 1 
ATOM 822  O O   . MET A 1 107 ? 19.624  -17.393  23.863  1.00 86.64 107 A 1 
ATOM 823  C CB  . MET A 1 107 ? 20.296  -19.997  22.874  1.00 89.35 107 A 1 
ATOM 824  C CG  . MET A 1 107 ? 20.691  -21.463  23.063  1.00 86.27 107 A 1 
ATOM 825  S SD  . MET A 1 107 ? 22.269  -21.907  22.272  1.00 82.87 107 A 1 
ATOM 826  C CE  . MET A 1 107 ? 23.422  -21.043  23.365  1.00 70.71 107 A 1 
ATOM 827  N N   . GLU A 1 108 ? 17.556  -17.660  23.045  1.00 90.35 108 A 1 
ATOM 828  C CA  . GLU A 1 108 ? 17.185  -16.243  22.961  1.00 89.93 108 A 1 
ATOM 829  C C   . GLU A 1 108 ? 18.094  -15.373  22.060  1.00 90.41 108 A 1 
ATOM 830  O O   . GLU A 1 108 ? 18.008  -14.149  22.066  1.00 87.06 108 A 1 
ATOM 831  C CB  . GLU A 1 108 ? 16.978  -15.639  24.359  1.00 88.03 108 A 1 
ATOM 832  C CG  . GLU A 1 108 ? 15.998  -16.451  25.222  1.00 85.72 108 A 1 
ATOM 833  C CD  . GLU A 1 108 ? 15.690  -15.794  26.582  1.00 81.97 108 A 1 
ATOM 834  O OE1 . GLU A 1 108 ? 14.771  -16.309  27.256  1.00 74.13 108 A 1 
ATOM 835  O OE2 . GLU A 1 108 ? 16.349  -14.791  26.926  1.00 75.81 108 A 1 
ATOM 836  N N   . SER A 1 109 ? 18.929  -16.010  21.219  1.00 91.12 109 A 1 
ATOM 837  C CA  . SER A 1 109 ? 19.755  -15.342  20.214  1.00 91.21 109 A 1 
ATOM 838  C C   . SER A 1 109 ? 18.917  -15.068  18.961  1.00 91.93 109 A 1 
ATOM 839  O O   . SER A 1 109 ? 19.073  -15.700  17.912  1.00 90.09 109 A 1 
ATOM 840  C CB  . SER A 1 109 ? 21.003  -16.174  19.897  1.00 90.33 109 A 1 
ATOM 841  O OG  . SER A 1 109 ? 21.802  -16.328  21.054  1.00 80.35 109 A 1 
ATOM 842  N N   . TYR A 1 110 ? 17.967  -14.141  19.080  1.00 91.67 110 A 1 
ATOM 843  C CA  . TYR A 1 110 ? 16.911  -13.954  18.084  1.00 91.92 110 A 1 
ATOM 844  C C   . TYR A 1 110 ? 17.406  -13.514  16.707  1.00 92.34 110 A 1 
ATOM 845  O O   . TYR A 1 110 ? 16.899  -13.998  15.702  1.00 91.04 110 A 1 
ATOM 846  C CB  . TYR A 1 110 ? 15.875  -12.952  18.611  1.00 90.90 110 A 1 
ATOM 847  C CG  . TYR A 1 110 ? 15.187  -13.380  19.893  1.00 90.70 110 A 1 
ATOM 848  C CD1 . TYR A 1 110 ? 14.458  -14.586  19.940  1.00 85.14 110 A 1 
ATOM 849  C CD2 . TYR A 1 110 ? 15.287  -12.587  21.051  1.00 84.75 110 A 1 
ATOM 850  C CE1 . TYR A 1 110 ? 13.846  -15.000  21.129  1.00 83.40 110 A 1 
ATOM 851  C CE2 . TYR A 1 110 ? 14.680  -12.998  22.252  1.00 82.72 110 A 1 
ATOM 852  C CZ  . TYR A 1 110 ? 13.964  -14.211  22.292  1.00 86.49 110 A 1 
ATOM 853  O OH  . TYR A 1 110 ? 13.393  -14.627  23.466  1.00 84.26 110 A 1 
ATOM 854  N N   . ASP A 1 111 ? 18.400  -12.625  16.647  1.00 90.90 111 A 1 
ATOM 855  C CA  . ASP A 1 111 ? 18.909  -12.115  15.375  1.00 89.97 111 A 1 
ATOM 856  C C   . ASP A 1 111 ? 19.608  -13.229  14.576  1.00 90.41 111 A 1 
ATOM 857  O O   . ASP A 1 111 ? 19.307  -13.436  13.396  1.00 89.18 111 A 1 
ATOM 858  C CB  . ASP A 1 111 ? 19.824  -10.900  15.613  1.00 88.20 111 A 1 
ATOM 859  C CG  . ASP A 1 111 ? 19.037  -9.649   16.053  1.00 84.49 111 A 1 
ATOM 860  O OD1 . ASP A 1 111 ? 18.044  -9.298   15.373  1.00 78.35 111 A 1 
ATOM 861  O OD2 . ASP A 1 111 ? 19.402  -9.022   17.059  1.00 76.84 111 A 1 
ATOM 862  N N   . GLU A 1 112 ? 20.466  -14.021  15.232  1.00 91.62 112 A 1 
ATOM 863  C CA  . GLU A 1 112 ? 21.113  -15.167  14.599  1.00 91.87 112 A 1 
ATOM 864  C C   . GLU A 1 112 ? 20.119  -16.276  14.249  1.00 92.43 112 A 1 
ATOM 865  O O   . GLU A 1 112 ? 20.248  -16.916  13.202  1.00 90.98 112 A 1 
ATOM 866  C CB  . GLU A 1 112 ? 22.217  -15.746  15.499  1.00 91.13 112 A 1 
ATOM 867  C CG  . GLU A 1 112 ? 23.362  -14.767  15.839  1.00 85.44 112 A 1 
ATOM 868  C CD  . GLU A 1 112 ? 23.161  -13.988  17.145  1.00 79.75 112 A 1 
ATOM 869  O OE1 . GLU A 1 112 ? 24.197  -13.584  17.721  1.00 69.00 112 A 1 
ATOM 870  O OE2 . GLU A 1 112 ? 21.996  -13.833  17.575  1.00 69.44 112 A 1 
ATOM 871  N N   . ALA A 1 113 ? 19.106  -16.494  15.083  1.00 92.43 113 A 1 
ATOM 872  C CA  . ALA A 1 113 ? 18.049  -17.458  14.805  1.00 92.62 113 A 1 
ATOM 873  C C   . ALA A 1 113 ? 17.287  -17.093  13.530  1.00 92.95 113 A 1 
ATOM 874  O O   . ALA A 1 113 ? 17.139  -17.927  12.633  1.00 92.00 113 A 1 
ATOM 875  C CB  . ALA A 1 113 ? 17.103  -17.548  16.013  1.00 92.26 113 A 1 
ATOM 876  N N   . ILE A 1 114 ? 16.864  -15.838  13.410  1.00 91.88 114 A 1 
ATOM 877  C CA  . ILE A 1 114 ? 16.149  -15.338  12.235  1.00 90.54 114 A 1 
ATOM 878  C C   . ILE A 1 114 ? 17.012  -15.465  10.979  1.00 90.27 114 A 1 
ATOM 879  O O   . ILE A 1 114 ? 16.525  -15.955  9.963   1.00 89.58 114 A 1 
ATOM 880  C CB  . ILE A 1 114 ? 15.667  -13.888  12.472  1.00 89.32 114 A 1 
ATOM 881  C CG1 . ILE A 1 114 ? 14.538  -13.874  13.525  1.00 86.51 114 A 1 
ATOM 882  C CG2 . ILE A 1 114 ? 15.170  -13.234  11.166  1.00 85.65 114 A 1 
ATOM 883  C CD1 . ILE A 1 114 ? 14.275  -12.483  14.128  1.00 79.77 114 A 1 
ATOM 884  N N   . ALA A 1 115 ? 18.289  -15.098  11.051  1.00 91.76 115 A 1 
ATOM 885  C CA  . ALA A 1 115 ? 19.209  -15.211  9.919   1.00 90.50 115 A 1 
ATOM 886  C C   . ALA A 1 115 ? 19.347  -16.662  9.431   1.00 90.95 115 A 1 
ATOM 887  O O   . ALA A 1 115 ? 19.215  -16.936  8.236   1.00 90.04 115 A 1 
ATOM 888  C CB  . ALA A 1 115 ? 20.560  -14.620  10.343  1.00 89.43 115 A 1 
ATOM 889  N N   . ASN A 1 116 ? 19.540  -17.617  10.347  1.00 91.77 116 A 1 
ATOM 890  C CA  . ASN A 1 116 ? 19.668  -19.028  9.986   1.00 92.47 116 A 1 
ATOM 891  C C   . ASN A 1 116 ? 18.355  -19.645  9.472   1.00 92.55 116 A 1 
ATOM 892  O O   . ASN A 1 116 ? 18.379  -20.422  8.519   1.00 91.47 116 A 1 
ATOM 893  C CB  . ASN A 1 116 ? 20.217  -19.820  11.179  1.00 92.59 116 A 1 
ATOM 894  C CG  . ASN A 1 116 ? 21.723  -19.686  11.273  1.00 91.58 116 A 1 
ATOM 895  O OD1 . ASN A 1 116 ? 22.462  -20.122  10.400  1.00 82.41 116 A 1 
ATOM 896  N ND2 . ASN A 1 116 ? 22.226  -19.088  12.330  1.00 80.49 116 A 1 
ATOM 897  N N   . LEU A 1 117 ? 17.220  -19.298  10.057  1.00 91.93 117 A 1 
ATOM 898  C CA  . LEU A 1 117 ? 15.911  -19.758  9.587   1.00 91.39 117 A 1 
ATOM 899  C C   . LEU A 1 117 ? 15.576  -19.189  8.204   1.00 90.65 117 A 1 
ATOM 900  O O   . LEU A 1 117 ? 15.067  -19.916  7.352   1.00 89.43 117 A 1 
ATOM 901  C CB  . LEU A 1 117 ? 14.831  -19.381  10.608  1.00 91.72 117 A 1 
ATOM 902  C CG  . LEU A 1 117 ? 14.918  -20.149  11.945  1.00 91.05 117 A 1 
ATOM 903  C CD1 . LEU A 1 117 ? 13.931  -19.538  12.940  1.00 84.15 117 A 1 
ATOM 904  C CD2 . LEU A 1 117 ? 14.577  -21.628  11.784  1.00 83.58 117 A 1 
ATOM 905  N N   . GLN A 1 118 ? 15.927  -17.923  7.949   1.00 90.10 118 A 1 
ATOM 906  C CA  . GLN A 1 118 ? 15.779  -17.314  6.629   1.00 87.42 118 A 1 
ATOM 907  C C   . GLN A 1 118 ? 16.662  -18.016  5.598   1.00 86.88 118 A 1 
ATOM 908  O O   . GLN A 1 118 ? 16.196  -18.346  4.507   1.00 85.50 118 A 1 
ATOM 909  C CB  . GLN A 1 118 ? 16.108  -15.809  6.719   1.00 85.75 118 A 1 
ATOM 910  C CG  . GLN A 1 118 ? 15.754  -15.056  5.431   1.00 77.35 118 A 1 
ATOM 911  C CD  . GLN A 1 118 ? 14.249  -15.064  5.131   1.00 72.13 118 A 1 
ATOM 912  O OE1 . GLN A 1 118 ? 13.422  -14.836  5.998   1.00 65.00 118 A 1 
ATOM 913  N NE2 . GLN A 1 118 ? 13.856  -15.341  3.913   1.00 61.37 118 A 1 
ATOM 914  N N   . ARG A 1 119 ? 17.919  -18.334  5.962   1.00 88.72 119 A 1 
ATOM 915  C CA  . ARG A 1 119 ? 18.836  -19.097  5.114   1.00 88.68 119 A 1 
ATOM 916  C C   . ARG A 1 119 ? 18.294  -20.492  4.806   1.00 89.27 119 A 1 
ATOM 917  O O   . ARG A 1 119 ? 18.295  -20.906  3.651   1.00 88.04 119 A 1 
ATOM 918  C CB  . ARG A 1 119 ? 20.213  -19.151  5.799   1.00 87.96 119 A 1 
ATOM 919  C CG  . ARG A 1 119 ? 21.307  -19.767  4.910   1.00 79.52 119 A 1 
ATOM 920  C CD  . ARG A 1 119 ? 21.666  -18.826  3.767   1.00 75.93 119 A 1 
ATOM 921  N NE  . ARG A 1 119 ? 22.631  -19.432  2.840   1.00 68.12 119 A 1 
ATOM 922  C CZ  . ARG A 1 119 ? 22.852  -19.032  1.603   1.00 61.32 119 A 1 
ATOM 923  N NH1 . ARG A 1 119 ? 22.292  -17.960  1.115   1.00 55.00 119 A 1 
ATOM 924  N NH2 . ARG A 1 119 ? 23.619  -19.710  0.825   1.00 53.52 119 A 1 
ATOM 925  N N   . ALA A 1 120 ? 17.762  -21.190  5.808   1.00 90.28 120 A 1 
ATOM 926  C CA  . ALA A 1 120 ? 17.130  -22.494  5.634   1.00 90.51 120 A 1 
ATOM 927  C C   . ALA A 1 120 ? 15.934  -22.421  4.669   1.00 90.04 120 A 1 
ATOM 928  O O   . ALA A 1 120 ? 15.785  -23.290  3.815   1.00 88.74 120 A 1 
ATOM 929  C CB  . ALA A 1 120 ? 16.695  -23.031  7.004   1.00 91.26 120 A 1 
ATOM 930  N N   . TYR A 1 121 ? 15.121  -21.376  4.776   1.00 88.95 121 A 1 
ATOM 931  C CA  . TYR A 1 121 ? 13.979  -21.166  3.883   1.00 86.31 121 A 1 
ATOM 932  C C   . TYR A 1 121 ? 14.420  -20.936  2.433   1.00 85.41 121 A 1 
ATOM 933  O O   . TYR A 1 121 ? 13.899  -21.590  1.527   1.00 84.07 121 A 1 
ATOM 934  C CB  . TYR A 1 121 ? 13.142  -19.998  4.400   1.00 84.82 121 A 1 
ATOM 935  C CG  . TYR A 1 121 ? 11.928  -19.713  3.544   1.00 82.69 121 A 1 
ATOM 936  C CD1 . TYR A 1 121 ? 11.905  -18.603  2.675   1.00 74.77 121 A 1 
ATOM 937  C CD2 . TYR A 1 121 ? 10.822  -20.572  3.589   1.00 73.67 121 A 1 
ATOM 938  C CE1 . TYR A 1 121 ? 10.786  -18.351  1.865   1.00 71.39 121 A 1 
ATOM 939  C CE2 . TYR A 1 121 ? 9.695   -20.335  2.783   1.00 70.13 121 A 1 
ATOM 940  C CZ  . TYR A 1 121 ? 9.676   -19.219  1.920   1.00 73.28 121 A 1 
ATOM 941  O OH  . TYR A 1 121 ? 8.576   -18.979  1.142   1.00 72.58 121 A 1 
ATOM 942  N N   . SER A 1 122 ? 15.406  -20.071  2.209   1.00 86.24 122 A 1 
ATOM 943  C CA  . SER A 1 122 ? 15.951  -19.807  0.874   1.00 83.91 122 A 1 
ATOM 944  C C   . SER A 1 122 ? 16.563  -21.067  0.246   1.00 84.04 122 A 1 
ATOM 945  O O   . SER A 1 122 ? 16.217  -21.420  -0.878  1.00 82.45 122 A 1 
ATOM 946  C CB  . SER A 1 122 ? 16.996  -18.691  0.942   1.00 81.56 122 A 1 
ATOM 947  O OG  . SER A 1 122 ? 16.414  -17.498  1.432   1.00 72.30 122 A 1 
ATOM 948  N N   . LEU A 1 123 ? 17.368  -21.806  0.997   1.00 85.17 123 A 1 
ATOM 949  C CA  . LEU A 1 123 ? 17.971  -23.063  0.541   1.00 85.41 123 A 1 
ATOM 950  C C   . LEU A 1 123 ? 16.912  -24.130  0.238   1.00 85.89 123 A 1 
ATOM 951  O O   . LEU A 1 123 ? 17.030  -24.841  -0.757  1.00 84.98 123 A 1 
ATOM 952  C CB  . LEU A 1 123 ? 18.943  -23.580  1.607   1.00 86.02 123 A 1 
ATOM 953  C CG  . LEU A 1 123 ? 20.260  -22.788  1.726   1.00 83.75 123 A 1 
ATOM 954  C CD1 . LEU A 1 123 ? 21.009  -23.261  2.972   1.00 76.42 123 A 1 
ATOM 955  C CD2 . LEU A 1 123 ? 21.161  -23.005  0.515   1.00 76.40 123 A 1 
ATOM 956  N N   . ALA A 1 124 ? 15.864  -24.244  1.050   1.00 86.41 124 A 1 
ATOM 957  C CA  . ALA A 1 124 ? 14.780  -25.198  0.804   1.00 85.22 124 A 1 
ATOM 958  C C   . ALA A 1 124 ? 14.044  -24.888  -0.503  1.00 84.07 124 A 1 
ATOM 959  O O   . ALA A 1 124 ? 13.742  -25.800  -1.275  1.00 82.15 124 A 1 
ATOM 960  C CB  . ALA A 1 124 ? 13.818  -25.183  1.994   1.00 85.36 124 A 1 
ATOM 961  N N   . LYS A 1 125 ? 13.798  -23.608  -0.775  1.00 82.38 125 A 1 
ATOM 962  C CA  . LYS A 1 125 ? 13.164  -23.148  -2.014  1.00 78.84 125 A 1 
ATOM 963  C C   . LYS A 1 125 ? 14.047  -23.449  -3.230  1.00 78.17 125 A 1 
ATOM 964  O O   . LYS A 1 125 ? 13.576  -24.008  -4.215  1.00 75.49 125 A 1 
ATOM 965  C CB  . LYS A 1 125 ? 12.837  -21.647  -1.892  1.00 75.94 125 A 1 
ATOM 966  C CG  . LYS A 1 125 ? 11.428  -21.317  -2.405  1.00 67.97 125 A 1 
ATOM 967  C CD  . LYS A 1 125 ? 11.155  -19.807  -2.358  1.00 63.39 125 A 1 
ATOM 968  C CE  . LYS A 1 125 ? 9.742   -19.487  -2.886  1.00 56.32 125 A 1 
ATOM 969  N NZ  . LYS A 1 125 ? 9.531   -18.036  -3.125  1.00 51.36 125 A 1 
ATOM 970  N N   . GLU A 1 126 ? 15.335  -23.139  -3.133  1.00 80.91 126 A 1 
ATOM 971  C CA  . GLU A 1 126 ? 16.315  -23.350  -4.202  1.00 78.97 126 A 1 
ATOM 972  C C   . GLU A 1 126 ? 16.520  -24.836  -4.527  1.00 78.78 126 A 1 
ATOM 973  O O   . GLU A 1 126 ? 16.502  -25.250  -5.684  1.00 75.71 126 A 1 
ATOM 974  C CB  . GLU A 1 126 ? 17.617  -22.671  -3.779  1.00 76.74 126 A 1 
ATOM 975  C CG  . GLU A 1 126 ? 18.644  -22.610  -4.913  1.00 69.50 126 A 1 
ATOM 976  C CD  . GLU A 1 126 ? 19.857  -21.721  -4.570  1.00 65.76 126 A 1 
ATOM 977  O OE1 . GLU A 1 126 ? 20.887  -21.898  -5.234  1.00 59.07 126 A 1 
ATOM 978  O OE2 . GLU A 1 126 ? 19.733  -20.824  -3.702  1.00 59.74 126 A 1 
ATOM 979  N N   . GLN A 1 127 ? 16.614  -25.678  -3.497  1.00 81.61 127 A 1 
ATOM 980  C CA  . GLN A 1 127 ? 16.742  -27.131  -3.629  1.00 81.79 127 A 1 
ATOM 981  C C   . GLN A 1 127 ? 15.399  -27.826  -3.932  1.00 80.51 127 A 1 
ATOM 982  O O   . GLN A 1 127 ? 15.357  -29.056  -4.045  1.00 76.08 127 A 1 
ATOM 983  C CB  . GLN A 1 127 ? 17.388  -27.707  -2.361  1.00 82.48 127 A 1 
ATOM 984  C CG  . GLN A 1 127 ? 18.820  -27.204  -2.134  1.00 82.17 127 A 1 
ATOM 985  C CD  . GLN A 1 127 ? 19.430  -27.701  -0.817  1.00 81.56 127 A 1 
ATOM 986  O OE1 . GLN A 1 127 ? 18.988  -28.667  -0.205  1.00 75.92 127 A 1 
ATOM 987  N NE2 . GLN A 1 127 ? 20.467  -27.054  -0.337  1.00 75.51 127 A 1 
ATOM 988  N N   . ARG A 1 128 ? 14.305  -27.075  -4.062  1.00 79.60 128 A 1 
ATOM 989  C CA  . ARG A 1 128 ? 12.935  -27.580  -4.247  1.00 79.03 128 A 1 
ATOM 990  C C   . ARG A 1 128 ? 12.512  -28.595  -3.172  1.00 80.05 128 A 1 
ATOM 991  O O   . ARG A 1 128 ? 11.748  -29.524  -3.442  1.00 75.18 128 A 1 
ATOM 992  C CB  . ARG A 1 128 ? 12.728  -28.112  -5.674  1.00 76.25 128 A 1 
ATOM 993  C CG  . ARG A 1 128 ? 13.044  -27.076  -6.760  1.00 68.95 128 A 1 
ATOM 994  C CD  . ARG A 1 128 ? 12.723  -27.674  -8.135  1.00 62.64 128 A 1 
ATOM 995  N NE  . ARG A 1 128 ? 13.007  -26.723  -9.210  1.00 55.95 128 A 1 
ATOM 996  C CZ  . ARG A 1 128 ? 12.699  -26.863  -10.491 1.00 47.31 128 A 1 
ATOM 997  N NH1 . ARG A 1 128 ? 12.102  -27.944  -10.920 1.00 43.93 128 A 1 
ATOM 998  N NH2 . ARG A 1 128 ? 12.994  -25.932  -11.346 1.00 43.59 128 A 1 
ATOM 999  N N   . LEU A 1 129 ? 13.014  -28.439  -1.959  1.00 80.33 129 A 1 
ATOM 1000 C CA  . LEU A 1 129 ? 12.641  -29.264  -0.818  1.00 79.36 129 A 1 
ATOM 1001 C C   . LEU A 1 129 ? 11.370  -28.707  -0.178  1.00 78.24 129 A 1 
ATOM 1002 O O   . LEU A 1 129 ? 11.296  -27.537  0.189   1.00 73.36 129 A 1 
ATOM 1003 C CB  . LEU A 1 129 ? 13.800  -29.333  0.189   1.00 79.04 129 A 1 
ATOM 1004 C CG  . LEU A 1 129 ? 15.039  -30.071  -0.342  1.00 76.03 129 A 1 
ATOM 1005 C CD1 . LEU A 1 129 ? 16.178  -29.944  0.672   1.00 69.86 129 A 1 
ATOM 1006 C CD2 . LEU A 1 129 ? 14.780  -31.565  -0.559  1.00 70.17 129 A 1 
ATOM 1007 N N   . ASN A 1 130 ? 10.368  -29.570  -0.007  1.00 77.28 130 A 1 
ATOM 1008 C CA  . ASN A 1 130 ? 9.121   -29.195  0.638   1.00 76.32 130 A 1 
ATOM 1009 C C   . ASN A 1 130 ? 9.142   -29.606  2.122   1.00 77.56 130 A 1 
ATOM 1010 O O   . ASN A 1 130 ? 8.938   -30.771  2.450   1.00 73.00 130 A 1 
ATOM 1011 C CB  . ASN A 1 130 ? 7.939   -29.789  -0.151  1.00 70.65 130 A 1 
ATOM 1012 C CG  . ASN A 1 130 ? 6.606   -29.243  0.342   1.00 64.01 130 A 1 
ATOM 1013 O OD1 . ASN A 1 130 ? 6.536   -28.443  1.258   1.00 56.03 130 A 1 
ATOM 1014 N ND2 . ASN A 1 130 ? 5.513   -29.651  -0.268  1.00 55.06 130 A 1 
ATOM 1015 N N   . PHE A 1 131 ? 9.354   -28.626  2.996   1.00 76.82 131 A 1 
ATOM 1016 C CA  . PHE A 1 131 ? 9.233   -28.777  4.452   1.00 75.65 131 A 1 
ATOM 1017 C C   . PHE A 1 131 ? 7.843   -28.353  4.966   1.00 74.21 131 A 1 
ATOM 1018 O O   . PHE A 1 131 ? 7.648   -28.200  6.170   1.00 69.01 131 A 1 
ATOM 1019 C CB  . PHE A 1 131 ? 10.362  -28.010  5.145   1.00 75.12 131 A 1 
ATOM 1020 C CG  . PHE A 1 131 ? 11.716  -28.673  5.010   1.00 76.06 131 A 1 
ATOM 1021 C CD1 . PHE A 1 131 ? 12.193  -29.506  6.040   1.00 70.09 131 A 1 
ATOM 1022 C CD2 . PHE A 1 131 ? 12.498  -28.493  3.857   1.00 70.28 131 A 1 
ATOM 1023 C CE1 . PHE A 1 131 ? 13.441  -30.149  5.918   1.00 67.94 131 A 1 
ATOM 1024 C CE2 . PHE A 1 131 ? 13.741  -29.134  3.729   1.00 68.66 131 A 1 
ATOM 1025 C CZ  . PHE A 1 131 ? 14.206  -29.957  4.765   1.00 72.77 131 A 1 
ATOM 1026 N N   . GLY A 1 132 ? 6.871   -28.146  4.062   1.00 74.35 132 A 1 
ATOM 1027 C CA  . GLY A 1 132 ? 5.566   -27.601  4.415   1.00 71.57 132 A 1 
ATOM 1028 C C   . GLY A 1 132 ? 5.704   -26.207  5.038   1.00 73.54 132 A 1 
ATOM 1029 O O   . GLY A 1 132 ? 6.435   -25.362  4.525   1.00 68.99 132 A 1 
ATOM 1030 N N   . ASP A 1 133 ? 5.002   -25.986  6.153   1.00 74.38 133 A 1 
ATOM 1031 C CA  . ASP A 1 133 ? 5.046   -24.715  6.882   1.00 74.95 133 A 1 
ATOM 1032 C C   . ASP A 1 133 ? 6.080   -24.705  8.025   1.00 78.29 133 A 1 
ATOM 1033 O O   . ASP A 1 133 ? 6.156   -23.749  8.784   1.00 74.79 133 A 1 
ATOM 1034 C CB  . ASP A 1 133 ? 3.625   -24.355  7.360   1.00 70.11 133 A 1 
ATOM 1035 C CG  . ASP A 1 133 ? 3.481   -22.894  7.778   1.00 64.31 133 A 1 
ATOM 1036 O OD1 . ASP A 1 133 ? 3.929   -21.987  7.046   1.00 57.92 133 A 1 
ATOM 1037 O OD2 . ASP A 1 133 ? 2.897   -22.617  8.848   1.00 57.12 133 A 1 
ATOM 1038 N N   . ASP A 1 134 ? 6.911   -25.746  8.176   1.00 80.95 134 A 1 
ATOM 1039 C CA  . ASP A 1 134 ? 7.792   -25.877  9.339   1.00 82.57 134 A 1 
ATOM 1040 C C   . ASP A 1 134 ? 8.805   -24.721  9.443   1.00 84.31 134 A 1 
ATOM 1041 O O   . ASP A 1 134 ? 8.929   -24.091  10.496  1.00 82.71 134 A 1 
ATOM 1042 C CB  . ASP A 1 134 ? 8.550   -27.218  9.287   1.00 80.85 134 A 1 
ATOM 1043 C CG  . ASP A 1 134 ? 7.674   -28.456  9.488   1.00 77.78 134 A 1 
ATOM 1044 O OD1 . ASP A 1 134 ? 6.564   -28.323  10.043  1.00 71.58 134 A 1 
ATOM 1045 O OD2 . ASP A 1 134 ? 8.144   -29.552  9.105   1.00 70.64 134 A 1 
ATOM 1046 N N   . ILE A 1 135 ? 9.515   -24.427  8.351   1.00 84.22 135 A 1 
ATOM 1047 C CA  . ILE A 1 135 ? 10.523  -23.353  8.331   1.00 85.35 135 A 1 
ATOM 1048 C C   . ILE A 1 135 ? 9.854   -21.967  8.375   1.00 85.30 135 A 1 
ATOM 1049 O O   . ILE A 1 135 ? 10.247  -21.158  9.221   1.00 83.91 135 A 1 
ATOM 1050 C CB  . ILE A 1 135 ? 11.511  -23.492  7.148   1.00 85.85 135 A 1 
ATOM 1051 C CG1 . ILE A 1 135 ? 12.190  -24.881  7.149   1.00 83.84 135 A 1 
ATOM 1052 C CG2 . ILE A 1 135 ? 12.570  -22.380  7.228   1.00 82.28 135 A 1 
ATOM 1053 C CD1 . ILE A 1 135 ? 13.093  -25.136  5.928   1.00 79.54 135 A 1 
ATOM 1054 N N   . PRO A 1 136 ? 8.821   -21.663  7.554   1.00 83.64 136 A 1 
ATOM 1055 C CA  . PRO A 1 136 ? 8.085   -20.400  7.659   1.00 81.58 136 A 1 
ATOM 1056 C C   . PRO A 1 136 ? 7.479   -20.184  9.047   1.00 82.32 136 A 1 
ATOM 1057 O O   . PRO A 1 136 ? 7.571   -19.081  9.580   1.00 81.33 136 A 1 
ATOM 1058 C CB  . PRO A 1 136 ? 6.995   -20.462  6.582   1.00 79.48 136 A 1 
ATOM 1059 C CG  . PRO A 1 136 ? 7.553   -21.414  5.549   1.00 76.68 136 A 1 
ATOM 1060 C CD  . PRO A 1 136 ? 8.351   -22.408  6.387   1.00 78.45 136 A 1 
ATOM 1061 N N   . SER A 1 137 ? 6.910   -21.223  9.667   1.00 83.38 137 A 1 
ATOM 1062 C CA  . SER A 1 137 ? 6.346   -21.136  11.012  1.00 82.98 137 A 1 
ATOM 1063 C C   . SER A 1 137 ? 7.422   -20.826  12.055  1.00 84.51 137 A 1 
ATOM 1064 O O   . SER A 1 137 ? 7.256   -19.895  12.844  1.00 84.07 137 A 1 
ATOM 1065 C CB  . SER A 1 137 ? 5.613   -22.439  11.359  1.00 80.45 137 A 1 
ATOM 1066 O OG  . SER A 1 137 ? 4.975   -22.318  12.610  1.00 72.08 137 A 1 
ATOM 1067 N N   . ALA A 1 138 ? 8.557   -21.534  12.020  1.00 85.37 138 A 1 
ATOM 1068 C CA  . ALA A 1 138 ? 9.671   -21.258  12.912  1.00 86.42 138 A 1 
ATOM 1069 C C   . ALA A 1 138 ? 10.214  -19.827  12.732  1.00 87.37 138 A 1 
ATOM 1070 O O   . ALA A 1 138 ? 10.505  -19.153  13.722  1.00 86.49 138 A 1 
ATOM 1071 C CB  . ALA A 1 138 ? 10.753  -22.313  12.680  1.00 86.42 138 A 1 
ATOM 1072 N N   . LEU A 1 139 ? 10.294  -19.338  11.496  1.00 86.04 139 A 1 
ATOM 1073 C CA  . LEU A 1 139 ? 10.719  -17.979  11.194  1.00 85.65 139 A 1 
ATOM 1074 C C   . LEU A 1 139 ? 9.750   -16.939  11.766  1.00 85.85 139 A 1 
ATOM 1075 O O   . LEU A 1 139 ? 10.188  -15.966  12.380  1.00 85.25 139 A 1 
ATOM 1076 C CB  . LEU A 1 139 ? 10.877  -17.833  9.672   1.00 85.32 139 A 1 
ATOM 1077 C CG  . LEU A 1 139 ? 11.483  -16.486  9.231   1.00 80.20 139 A 1 
ATOM 1078 C CD1 . LEU A 1 139 ? 12.937  -16.346  9.647   1.00 72.88 139 A 1 
ATOM 1079 C CD2 . LEU A 1 139 ? 11.409  -16.365  7.710   1.00 73.40 139 A 1 
ATOM 1080 N N   . ARG A 1 140 ? 8.434   -17.160  11.622  1.00 85.31 140 A 1 
ATOM 1081 C CA  . ARG A 1 140 ? 7.395   -16.302  12.206  1.00 83.05 140 A 1 
ATOM 1082 C C   . ARG A 1 140 ? 7.496   -16.266  13.726  1.00 83.88 140 A 1 
ATOM 1083 O O   . ARG A 1 140 ? 7.567   -15.183  14.310  1.00 83.37 140 A 1 
ATOM 1084 C CB  . ARG A 1 140 ? 5.999   -16.781  11.755  1.00 81.36 140 A 1 
ATOM 1085 C CG  . ARG A 1 140 ? 5.742   -16.551  10.254  1.00 76.22 140 A 1 
ATOM 1086 C CD  . ARG A 1 140 ? 4.299   -16.795  9.837   1.00 73.18 140 A 1 
ATOM 1087 N NE  . ARG A 1 140 ? 3.825   -18.141  10.128  1.00 66.81 140 A 1 
ATOM 1088 C CZ  . ARG A 1 140 ? 3.648   -19.162  9.288   1.00 60.91 140 A 1 
ATOM 1089 N NH1 . ARG A 1 140 ? 3.941   -19.099  8.022   1.00 56.27 140 A 1 
ATOM 1090 N NH2 . ARG A 1 140 ? 3.153   -20.276  9.712   1.00 56.87 140 A 1 
ATOM 1091 N N   . ILE A 1 141 ? 7.613   -17.427  14.371  1.00 86.00 141 A 1 
ATOM 1092 C CA  . ILE A 1 141 ? 7.779   -17.531  15.824  1.00 85.36 141 A 1 
ATOM 1093 C C   . ILE A 1 141 ? 9.038   -16.795  16.294  1.00 86.48 141 A 1 
ATOM 1094 O O   . ILE A 1 141 ? 8.984   -16.064  17.282  1.00 86.11 141 A 1 
ATOM 1095 C CB  . ILE A 1 141 ? 7.789   -19.015  16.254  1.00 84.42 141 A 1 
ATOM 1096 C CG1 . ILE A 1 141 ? 6.395   -19.652  16.038  1.00 80.45 141 A 1 
ATOM 1097 C CG2 . ILE A 1 141 ? 8.204   -19.173  17.732  1.00 79.11 141 A 1 
ATOM 1098 C CD1 . ILE A 1 141 ? 6.402   -21.186  16.082  1.00 72.68 141 A 1 
ATOM 1099 N N   . ALA A 1 142 ? 10.160  -16.932  15.585  1.00 87.34 142 A 1 
ATOM 1100 C CA  . ALA A 1 142 ? 11.401  -16.251  15.938  1.00 87.99 142 A 1 
ATOM 1101 C C   . ALA A 1 142 ? 11.275  -14.722  15.849  1.00 88.03 142 A 1 
ATOM 1102 O O   . ALA A 1 142 ? 11.651  -14.019  16.794  1.00 87.42 142 A 1 
ATOM 1103 C CB  . ALA A 1 142 ? 12.524  -16.782  15.033  1.00 88.51 142 A 1 
ATOM 1104 N N   . LYS A 1 143 ? 10.702  -14.209  14.778  1.00 86.21 143 A 1 
ATOM 1105 C CA  . LYS A 1 143 ? 10.446  -12.771  14.605  1.00 84.39 143 A 1 
ATOM 1106 C C   . LYS A 1 143 ? 9.530   -12.230  15.702  1.00 84.12 143 A 1 
ATOM 1107 O O   . LYS A 1 143 ? 9.816   -11.180  16.274  1.00 83.72 143 A 1 
ATOM 1108 C CB  . LYS A 1 143 ? 9.831   -12.506  13.227  1.00 83.38 143 A 1 
ATOM 1109 C CG  . LYS A 1 143 ? 10.849  -12.643  12.088  1.00 81.07 143 A 1 
ATOM 1110 C CD  . LYS A 1 143 ? 10.148  -12.373  10.759  1.00 77.76 143 A 1 
ATOM 1111 C CE  . LYS A 1 143 ? 11.128  -12.411  9.584   1.00 72.65 143 A 1 
ATOM 1112 N NZ  . LYS A 1 143 ? 10.445  -12.055  8.327   1.00 66.80 143 A 1 
ATOM 1113 N N   . LYS A 1 144 ? 8.475   -12.972  16.034  1.00 86.22 144 A 1 
ATOM 1114 C CA  . LYS A 1 144 ? 7.557   -12.607  17.106  1.00 84.58 144 A 1 
ATOM 1115 C C   . LYS A 1 144 ? 8.239   -12.588  18.475  1.00 85.08 144 A 1 
ATOM 1116 O O   . LYS A 1 144 ? 8.092   -11.607  19.203  1.00 84.55 144 A 1 
ATOM 1117 C CB  . LYS A 1 144 ? 6.373   -13.571  17.100  1.00 82.57 144 A 1 
ATOM 1118 C CG  . LYS A 1 144 ? 5.355   -13.152  18.156  1.00 75.35 144 A 1 
ATOM 1119 C CD  . LYS A 1 144 ? 4.578   -14.352  18.648  1.00 71.35 144 A 1 
ATOM 1120 C CE  . LYS A 1 144 ? 3.785   -13.922  19.879  1.00 63.35 144 A 1 
ATOM 1121 N NZ  . LYS A 1 144 ? 3.152   -15.080  20.522  1.00 56.89 144 A 1 
ATOM 1122 N N   . LYS A 1 145 ? 8.996   -13.617  18.840  1.00 86.84 145 A 1 
ATOM 1123 C CA  . LYS A 1 145 ? 9.723   -13.667  20.117  1.00 86.49 145 A 1 
ATOM 1124 C C   . LYS A 1 145 ? 10.714  -12.507  20.237  1.00 86.58 145 A 1 
ATOM 1125 O O   . LYS A 1 145 ? 10.781  -11.871  21.289  1.00 85.88 145 A 1 
ATOM 1126 C CB  . LYS A 1 145 ? 10.444  -15.009  20.295  1.00 86.83 145 A 1 
ATOM 1127 C CG  . LYS A 1 145 ? 9.532   -16.179  20.742  1.00 84.82 145 A 1 
ATOM 1128 C CD  . LYS A 1 145 ? 10.412  -17.395  21.092  1.00 80.29 145 A 1 
ATOM 1129 C CE  . LYS A 1 145 ? 9.644   -18.588  21.675  1.00 74.77 145 A 1 
ATOM 1130 N NZ  . LYS A 1 145 ? 10.571  -19.669  22.154  1.00 66.91 145 A 1 
ATOM 1131 N N   . ARG A 1 146 ? 11.430  -12.181  19.163  1.00 87.15 146 A 1 
ATOM 1132 C CA  . ARG A 1 146 ? 12.310  -11.008  19.101  1.00 87.03 146 A 1 
ATOM 1133 C C   . ARG A 1 146 ? 11.541  -9.720   19.377  1.00 86.63 146 A 1 
ATOM 1134 O O   . ARG A 1 146 ? 11.965  -8.925   20.209  1.00 85.76 146 A 1 
ATOM 1135 C CB  . ARG A 1 146 ? 12.978  -10.957  17.722  1.00 86.69 146 A 1 
ATOM 1136 C CG  . ARG A 1 146 ? 13.977  -9.797   17.601  1.00 83.46 146 A 1 
ATOM 1137 C CD  . ARG A 1 146 ? 14.441  -9.672   16.147  1.00 80.43 146 A 1 
ATOM 1138 N NE  . ARG A 1 146 ? 15.469  -8.653   15.995  1.00 74.51 146 A 1 
ATOM 1139 C CZ  . ARG A 1 146 ? 15.348  -7.391   15.599  1.00 70.25 146 A 1 
ATOM 1140 N NH1 . ARG A 1 146 ? 14.193  -6.857   15.291  1.00 63.56 146 A 1 
ATOM 1141 N NH2 . ARG A 1 146 ? 16.409  -6.671   15.521  1.00 63.57 146 A 1 
ATOM 1142 N N   . TRP A 1 147 ? 10.413  -9.533   18.701  1.00 86.78 147 A 1 
ATOM 1143 C CA  . TRP A 1 147 ? 9.580   -8.337   18.872  1.00 84.87 147 A 1 
ATOM 1144 C C   . TRP A 1 147 ? 9.028   -8.223   20.301  1.00 84.85 147 A 1 
ATOM 1145 O O   . TRP A 1 147 ? 9.144   -7.161   20.902  1.00 83.93 147 A 1 
ATOM 1146 C CB  . TRP A 1 147 ? 8.468   -8.347   17.826  1.00 83.22 147 A 1 
ATOM 1147 C CG  . TRP A 1 147 ? 7.614   -7.114   17.840  1.00 78.98 147 A 1 
ATOM 1148 C CD1 . TRP A 1 147 ? 7.833   -5.996   17.113  1.00 70.15 147 A 1 
ATOM 1149 C CD2 . TRP A 1 147 ? 6.422   -6.861   18.640  1.00 73.57 147 A 1 
ATOM 1150 N NE1 . TRP A 1 147 ? 6.843   -5.058   17.396  1.00 67.06 147 A 1 
ATOM 1151 C CE2 . TRP A 1 147 ? 5.964   -5.552   18.331  1.00 69.49 147 A 1 
ATOM 1152 C CE3 . TRP A 1 147 ? 5.687   -7.608   19.579  1.00 67.13 147 A 1 
ATOM 1153 C CZ2 . TRP A 1 147 ? 4.815   -4.989   18.944  1.00 67.54 147 A 1 
ATOM 1154 C CZ3 . TRP A 1 147 ? 4.541   -7.053   20.200  1.00 61.93 147 A 1 
ATOM 1155 C CH2 . TRP A 1 147 ? 4.119   -5.762   19.885  1.00 62.88 147 A 1 
ATOM 1156 N N   . ASN A 1 148 ? 8.536   -9.312   20.881  1.00 84.81 148 A 1 
ATOM 1157 C CA  . ASN A 1 148 ? 8.066   -9.342   22.261  1.00 83.62 148 A 1 
ATOM 1158 C C   . ASN A 1 148 ? 9.166   -8.956   23.252  1.00 83.98 148 A 1 
ATOM 1159 O O   . ASN A 1 148 ? 8.927   -8.129   24.126  1.00 83.24 148 A 1 
ATOM 1160 C CB  . ASN A 1 148 ? 7.518   -10.731  22.602  1.00 82.56 148 A 1 
ATOM 1161 C CG  . ASN A 1 148 ? 6.162   -11.051  21.987  1.00 78.27 148 A 1 
ATOM 1162 O OD1 . ASN A 1 148 ? 5.456   -10.254  21.405  1.00 72.70 148 A 1 
ATOM 1163 N ND2 . ASN A 1 148 ? 5.721   -12.288  22.146  1.00 71.32 148 A 1 
ATOM 1164 N N   . SER A 1 149 ? 10.381  -9.469   23.087  1.00 85.20 149 A 1 
ATOM 1165 C CA  . SER A 1 149 ? 11.512  -9.130   23.967  1.00 85.26 149 A 1 
ATOM 1166 C C   . SER A 1 149 ? 11.873  -7.635   23.908  1.00 85.35 149 A 1 
ATOM 1167 O O   . SER A 1 149 ? 12.187  -7.032   24.933  1.00 84.28 149 A 1 
ATOM 1168 C CB  . SER A 1 149 ? 12.721  -9.981   23.577  1.00 84.76 149 A 1 
ATOM 1169 O OG  . SER A 1 149 ? 13.861  -9.657   24.357  1.00 75.21 149 A 1 
ATOM 1170 N N   . ILE A 1 150 ? 11.816  -7.033   22.727  1.00 84.58 150 A 1 
ATOM 1171 C CA  . ILE A 1 150 ? 12.061  -5.590   22.560  1.00 83.10 150 A 1 
ATOM 1172 C C   . ILE A 1 150 ? 10.932  -4.785   23.203  1.00 83.28 150 A 1 
ATOM 1173 O O   . ILE A 1 150 ? 11.201  -3.841   23.940  1.00 82.23 150 A 1 
ATOM 1174 C CB  . ILE A 1 150 ? 12.251  -5.249   21.061  1.00 82.64 150 A 1 
ATOM 1175 C CG1 . ILE A 1 150 ? 13.555  -5.885   20.524  1.00 77.96 150 A 1 
ATOM 1176 C CG2 . ILE A 1 150 ? 12.283  -3.727   20.839  1.00 76.65 150 A 1 
ATOM 1177 C CD1 . ILE A 1 150 ? 13.674  -5.874   18.997  1.00 70.77 150 A 1 
ATOM 1178 N N   . GLU A 1 151 ? 9.674   -5.164   22.959  1.00 83.61 151 A 1 
ATOM 1179 C CA  . GLU A 1 151 ? 8.512   -4.464   23.512  1.00 81.99 151 A 1 
ATOM 1180 C C   . GLU A 1 151 ? 8.397   -4.611   25.024  1.00 82.01 151 A 1 
ATOM 1181 O O   . GLU A 1 151 ? 8.117   -3.617   25.693  1.00 81.16 151 A 1 
ATOM 1182 C CB  . GLU A 1 151 ? 7.224   -4.925   22.818  1.00 79.96 151 A 1 
ATOM 1183 C CG  . GLU A 1 151 ? 7.001   -4.217   21.475  1.00 72.75 151 A 1 
ATOM 1184 C CD  . GLU A 1 151 ? 6.754   -2.699   21.647  1.00 69.19 151 A 1 
ATOM 1185 O OE1 . GLU A 1 151 ? 7.491   -1.883   21.041  1.00 62.17 151 A 1 
ATOM 1186 O OE2 . GLU A 1 151 ? 5.845   -2.315   22.407  1.00 62.07 151 A 1 
ATOM 1187 N N   . GLU A 1 152 ? 8.680   -5.768   25.607  1.00 84.24 152 A 1 
ATOM 1188 C CA  . GLU A 1 152 ? 8.676   -5.955   27.062  1.00 83.77 152 A 1 
ATOM 1189 C C   . GLU A 1 152 ? 9.658   -5.012   27.767  1.00 83.80 152 A 1 
ATOM 1190 O O   . GLU A 1 152 ? 9.292   -4.384   28.753  1.00 82.89 152 A 1 
ATOM 1191 C CB  . GLU A 1 152 ? 9.020   -7.406   27.431  1.00 82.87 152 A 1 
ATOM 1192 C CG  . GLU A 1 152 ? 7.795   -8.326   27.359  1.00 74.68 152 A 1 
ATOM 1193 C CD  . GLU A 1 152 ? 8.113   -9.782   27.719  1.00 68.33 152 A 1 
ATOM 1194 O OE1 . GLU A 1 152 ? 7.145   -10.576  27.784  1.00 62.12 152 A 1 
ATOM 1195 O OE2 . GLU A 1 152 ? 9.299   -10.117  27.912  1.00 62.29 152 A 1 
ATOM 1196 N N   . ARG A 1 153 ? 10.866  -4.848   27.220  1.00 84.22 153 A 1 
ATOM 1197 C CA  . ARG A 1 153 ? 11.833  -3.883   27.767  1.00 83.70 153 A 1 
ATOM 1198 C C   . ARG A 1 153 ? 11.304  -2.460   27.690  1.00 84.78 153 A 1 
ATOM 1199 O O   . ARG A 1 153 ? 11.415  -1.715   28.665  1.00 83.30 153 A 1 
ATOM 1200 C CB  . ARG A 1 153 ? 13.175  -3.976   27.023  1.00 82.64 153 A 1 
ATOM 1201 C CG  . ARG A 1 153 ? 13.929  -5.261   27.375  1.00 72.91 153 A 1 
ATOM 1202 C CD  . ARG A 1 153 ? 15.254  -5.287   26.616  1.00 70.09 153 A 1 
ATOM 1203 N NE  . ARG A 1 153 ? 15.926  -6.576   26.770  1.00 62.01 153 A 1 
ATOM 1204 C CZ  . ARG A 1 153 ? 17.113  -6.898   26.278  1.00 53.86 153 A 1 
ATOM 1205 N NH1 . ARG A 1 153 ? 17.852  -6.026   25.635  1.00 50.05 153 A 1 
ATOM 1206 N NH2 . ARG A 1 153 ? 17.573  -8.113   26.417  1.00 47.09 153 A 1 
ATOM 1207 N N   . ARG A 1 154 ? 10.695  -2.097   26.570  1.00 82.96 154 A 1 
ATOM 1208 C CA  . ARG A 1 154 ? 10.163  -0.747   26.366  1.00 81.46 154 A 1 
ATOM 1209 C C   . ARG A 1 154 ? 8.954   -0.455   27.261  1.00 82.86 154 A 1 
ATOM 1210 O O   . ARG A 1 154 ? 8.888   0.612    27.853  1.00 82.80 154 A 1 
ATOM 1211 C CB  . ARG A 1 154 ? 9.831   -0.553   24.871  1.00 79.18 154 A 1 
ATOM 1212 C CG  . ARG A 1 154 ? 10.115  0.882    24.424  1.00 71.00 154 A 1 
ATOM 1213 C CD  . ARG A 1 154 ? 9.845   1.074    22.926  1.00 67.74 154 A 1 
ATOM 1214 N NE  . ARG A 1 154 ? 8.509   1.658    22.684  1.00 61.58 154 A 1 
ATOM 1215 C CZ  . ARG A 1 154 ? 7.934   1.842    21.507  1.00 55.96 154 A 1 
ATOM 1216 N NH1 . ARG A 1 154 ? 8.474   1.439    20.398  1.00 52.47 154 A 1 
ATOM 1217 N NH2 . ARG A 1 154 ? 6.800   2.445    21.399  1.00 50.55 154 A 1 
ATOM 1218 N N   . ILE A 1 155 ? 8.053   -1.423   27.424  1.00 82.70 155 A 1 
ATOM 1219 C CA  . ILE A 1 155 ? 6.912   -1.333   28.339  1.00 82.51 155 A 1 
ATOM 1220 C C   . ILE A 1 155 ? 7.383   -1.211   29.789  1.00 83.96 155 A 1 
ATOM 1221 O O   . ILE A 1 155 ? 6.845   -0.403   30.536  1.00 83.86 155 A 1 
ATOM 1222 C CB  . ILE A 1 155 ? 5.974   -2.551   28.164  1.00 80.91 155 A 1 
ATOM 1223 C CG1 . ILE A 1 155 ? 5.259   -2.489   26.793  1.00 75.95 155 A 1 
ATOM 1224 C CG2 . ILE A 1 155 ? 4.927   -2.637   29.290  1.00 74.61 155 A 1 
ATOM 1225 C CD1 . ILE A 1 155 ? 4.601   -3.814   26.378  1.00 69.70 155 A 1 
ATOM 1226 N N   . HIS A 1 156 ? 8.394   -1.972   30.185  1.00 84.91 156 A 1 
ATOM 1227 C CA  . HIS A 1 156 ? 8.915   -1.900   31.548  1.00 85.11 156 A 1 
ATOM 1228 C C   . HIS A 1 156 ? 9.541   -0.532   31.842  1.00 86.33 156 A 1 
ATOM 1229 O O   . HIS A 1 156 ? 9.221   0.076    32.861  1.00 85.65 156 A 1 
ATOM 1230 C CB  . HIS A 1 156 ? 9.908   -3.045   31.778  1.00 84.27 156 A 1 
ATOM 1231 C CG  . HIS A 1 156 ? 10.280  -3.198   33.227  1.00 77.44 156 A 1 
ATOM 1232 N ND1 . HIS A 1 156 ? 9.411   -3.252   34.297  1.00 66.47 156 A 1 
ATOM 1233 C CD2 . HIS A 1 156 ? 11.544  -3.314   33.739  1.00 65.37 156 A 1 
ATOM 1234 C CE1 . HIS A 1 156 ? 10.128  -3.395   35.416  1.00 60.77 156 A 1 
ATOM 1235 N NE2 . HIS A 1 156 ? 11.430  -3.450   35.123  1.00 61.23 156 A 1 
ATOM 1236 N N   . GLN A 1 157 ? 10.356  -0.022   30.921  1.00 84.16 157 A 1 
ATOM 1237 C CA  . GLN A 1 157 ? 10.975  1.302    31.034  1.00 84.14 157 A 1 
ATOM 1238 C C   . GLN A 1 157 ? 9.919   2.419    31.094  1.00 85.73 157 A 1 
ATOM 1239 O O   . GLN A 1 157 ? 9.990   3.296    31.957  1.00 84.84 157 A 1 
ATOM 1240 C CB  . GLN A 1 157 ? 11.928  1.462    29.847  1.00 82.90 157 A 1 
ATOM 1241 C CG  . GLN A 1 157 ? 12.843  2.707    29.933  1.00 74.91 157 A 1 
ATOM 1242 C CD  . GLN A 1 157 ? 13.860  2.740    28.774  1.00 70.43 157 A 1 
ATOM 1243 O OE1 . GLN A 1 157 ? 13.891  1.874    27.915  1.00 64.65 157 A 1 
ATOM 1244 N NE2 . GLN A 1 157 ? 14.714  3.714    28.717  1.00 60.94 157 A 1 
ATOM 1245 N N   . GLU A 1 158 ? 8.885   2.359    30.260  1.00 84.39 158 A 1 
ATOM 1246 C CA  . GLU A 1 158 ? 7.778   3.315    30.308  1.00 84.17 158 A 1 
ATOM 1247 C C   . GLU A 1 158 ? 6.956   3.203    31.593  1.00 86.07 158 A 1 
ATOM 1248 O O   . GLU A 1 158 ? 6.565   4.218    32.148  1.00 86.06 158 A 1 
ATOM 1249 C CB  . GLU A 1 158 ? 6.847   3.117    29.121  1.00 82.09 158 A 1 
ATOM 1250 C CG  . GLU A 1 158 ? 7.414   3.800    27.876  1.00 74.24 158 A 1 
ATOM 1251 C CD  . GLU A 1 158 ? 6.564   3.545    26.637  1.00 69.61 158 A 1 
ATOM 1252 O OE1 . GLU A 1 158 ? 7.026   3.900    25.524  1.00 62.90 158 A 1 
ATOM 1253 O OE2 . GLU A 1 158 ? 5.508   2.884    26.698  1.00 63.61 158 A 1 
ATOM 1254 N N   . SER A 1 159 ? 6.726   2.003    32.113  1.00 86.19 159 A 1 
ATOM 1255 C CA  . SER A 1 159 ? 6.004   1.806    33.372  1.00 86.44 159 A 1 
ATOM 1256 C C   . SER A 1 159 ? 6.770   2.381    34.565  1.00 88.65 159 A 1 
ATOM 1257 O O   . SER A 1 159 ? 6.166   3.015    35.435  1.00 87.33 159 A 1 
ATOM 1258 C CB  . SER A 1 159 ? 5.722   0.323    33.579  1.00 83.02 159 A 1 
ATOM 1259 O OG  . SER A 1 159 ? 4.945   0.125    34.746  1.00 72.22 159 A 1 
ATOM 1260 N N   . GLU A 1 160 ? 8.090   2.198    34.606  1.00 88.31 160 A 1 
ATOM 1261 C CA  . GLU A 1 160 ? 8.923   2.822    35.637  1.00 88.66 160 A 1 
ATOM 1262 C C   . GLU A 1 160 ? 8.901   4.353    35.529  1.00 89.95 160 A 1 
ATOM 1263 O O   . GLU A 1 160 ? 8.698   5.032    36.542  1.00 88.70 160 A 1 
ATOM 1264 C CB  . GLU A 1 160 ? 10.373  2.331    35.560  1.00 86.71 160 A 1 
ATOM 1265 C CG  . GLU A 1 160 ? 10.573  0.942    36.180  1.00 74.98 160 A 1 
ATOM 1266 C CD  . GLU A 1 160 ? 12.061  0.633    36.446  1.00 69.33 160 A 1 
ATOM 1267 O OE1 . GLU A 1 160 ? 12.330  -0.083   37.436  1.00 60.37 160 A 1 
ATOM 1268 O OE2 . GLU A 1 160 ? 12.932  1.134    35.701  1.00 62.51 160 A 1 
ATOM 1269 N N   . LEU A 1 161 ? 9.049   4.889    34.330  1.00 89.07 161 A 1 
ATOM 1270 C CA  . LEU A 1 161 ? 9.005   6.323    34.077  1.00 89.40 161 A 1 
ATOM 1271 C C   . LEU A 1 161 ? 7.644   6.909    34.463  1.00 91.01 161 A 1 
ATOM 1272 O O   . LEU A 1 161 ? 7.590   7.902    35.182  1.00 90.90 161 A 1 
ATOM 1273 C CB  . LEU A 1 161 ? 9.334   6.571    32.599  1.00 89.18 161 A 1 
ATOM 1274 C CG  . LEU A 1 161 ? 9.357   8.068    32.211  1.00 88.20 161 A 1 
ATOM 1275 C CD1 . LEU A 1 161 ? 10.463  8.832    32.933  1.00 83.08 161 A 1 
ATOM 1276 C CD2 . LEU A 1 161 ? 9.572   8.200    30.704  1.00 82.98 161 A 1 
ATOM 1277 N N   . HIS A 1 162 ? 6.545   6.270    34.075  1.00 90.89 162 A 1 
ATOM 1278 C CA  . HIS A 1 162 ? 5.188   6.697    34.409  1.00 91.11 162 A 1 
ATOM 1279 C C   . HIS A 1 162 ? 4.967   6.745    35.924  1.00 91.58 162 A 1 
ATOM 1280 O O   . HIS A 1 162 ? 4.499   7.751    36.451  1.00 91.58 162 A 1 
ATOM 1281 C CB  . HIS A 1 162 ? 4.189   5.751    33.725  1.00 90.09 162 A 1 
ATOM 1282 C CG  . HIS A 1 162 ? 2.748   6.167    33.855  1.00 89.54 162 A 1 
ATOM 1283 N ND1 . HIS A 1 162 ? 1.665   5.313    34.003  1.00 78.34 162 A 1 
ATOM 1284 C CD2 . HIS A 1 162 ? 2.262   7.448    33.809  1.00 79.14 162 A 1 
ATOM 1285 C CE1 . HIS A 1 162 ? 0.563   6.071    34.045  1.00 80.63 162 A 1 
ATOM 1286 N NE2 . HIS A 1 162 ? 0.894   7.359    33.929  1.00 81.46 162 A 1 
ATOM 1287 N N   . SER A 1 163 ? 5.397   5.720    36.650  1.00 91.11 163 A 1 
ATOM 1288 C CA  . SER A 1 163 ? 5.310   5.685    38.114  1.00 90.54 163 A 1 
ATOM 1289 C C   . SER A 1 163 ? 6.169   6.754    38.790  1.00 91.31 163 A 1 
ATOM 1290 O O   . SER A 1 163 ? 5.779   7.288    39.836  1.00 90.24 163 A 1 
ATOM 1291 C CB  . SER A 1 163 ? 5.729   4.298    38.607  1.00 89.40 163 A 1 
ATOM 1292 O OG  . SER A 1 163 ? 5.547   4.209    40.012  1.00 76.89 163 A 1 
ATOM 1293 N N   . TYR A 1 164 ? 7.333   7.062    38.226  1.00 90.83 164 A 1 
ATOM 1294 C CA  . TYR A 1 164 ? 8.209   8.121    38.719  1.00 90.90 164 A 1 
ATOM 1295 C C   . TYR A 1 164 ? 7.586   9.503    38.504  1.00 92.23 164 A 1 
ATOM 1296 O O   . TYR A 1 164 ? 7.418   10.246   39.469  1.00 91.58 164 A 1 
ATOM 1297 C CB  . TYR A 1 164 ? 9.572   7.979    38.045  1.00 90.37 164 A 1 
ATOM 1298 C CG  . TYR A 1 164 ? 10.513  9.144    38.305  1.00 90.51 164 A 1 
ATOM 1299 C CD1 . TYR A 1 164 ? 10.681  10.144   37.327  1.00 84.94 164 A 1 
ATOM 1300 C CD2 . TYR A 1 164 ? 11.223  9.229    39.518  1.00 85.88 164 A 1 
ATOM 1301 C CE1 . TYR A 1 164 ? 11.567  11.207   37.548  1.00 84.80 164 A 1 
ATOM 1302 C CE2 . TYR A 1 164 ? 12.109  10.291   39.749  1.00 84.09 164 A 1 
ATOM 1303 C CZ  . TYR A 1 164 ? 12.288  11.277   38.758  1.00 88.18 164 A 1 
ATOM 1304 O OH  . TYR A 1 164 ? 13.167  12.309   38.967  1.00 86.67 164 A 1 
ATOM 1305 N N   . LEU A 1 165 ? 7.169   9.821    37.289  1.00 91.44 165 A 1 
ATOM 1306 C CA  . LEU A 1 165 ? 6.561   11.102   36.942  1.00 91.45 165 A 1 
ATOM 1307 C C   . LEU A 1 165 ? 5.248   11.343   37.703  1.00 92.16 165 A 1 
ATOM 1308 O O   . LEU A 1 165 ? 5.048   12.441   38.221  1.00 91.85 165 A 1 
ATOM 1309 C CB  . LEU A 1 165 ? 6.332   11.164   35.423  1.00 91.53 165 A 1 
ATOM 1310 C CG  . LEU A 1 165 ? 7.611   11.174   34.569  1.00 90.61 165 A 1 
ATOM 1311 C CD1 . LEU A 1 165 ? 7.230   11.155   33.097  1.00 86.24 165 A 1 
ATOM 1312 C CD2 . LEU A 1 165 ? 8.490   12.401   34.831  1.00 85.88 165 A 1 
ATOM 1313 N N   . SER A 1 166 ? 4.414   10.321   37.884  1.00 91.96 166 A 1 
ATOM 1314 C CA  . SER A 1 166 ? 3.182   10.412   38.678  1.00 90.83 166 A 1 
ATOM 1315 C C   . SER A 1 166 ? 3.458   10.809   40.129  1.00 91.14 166 A 1 
ATOM 1316 O O   . SER A 1 166 ? 2.744   11.624   40.703  1.00 90.30 166 A 1 
ATOM 1317 C CB  . SER A 1 166 ? 2.437   9.077    38.682  1.00 89.71 166 A 1 
ATOM 1318 O OG  . SER A 1 166 ? 2.058   8.674    37.389  1.00 80.14 166 A 1 
ATOM 1319 N N   . ARG A 1 167 ? 4.519   10.262   40.728  1.00 92.32 167 A 1 
ATOM 1320 C CA  . ARG A 1 167 ? 4.947   10.641   42.087  1.00 91.98 167 A 1 
ATOM 1321 C C   . ARG A 1 167 ? 5.441   12.077   42.151  1.00 92.71 167 A 1 
ATOM 1322 O O   . ARG A 1 167 ? 5.109   12.770   43.113  1.00 91.00 167 A 1 
ATOM 1323 C CB  . ARG A 1 167 ? 6.011   9.674    42.605  1.00 90.72 167 A 1 
ATOM 1324 C CG  . ARG A 1 167 ? 5.364   8.461    43.272  1.00 79.44 167 A 1 
ATOM 1325 C CD  . ARG A 1 167 ? 6.431   7.501    43.813  1.00 76.82 167 A 1 
ATOM 1326 N NE  . ARG A 1 167 ? 6.957   6.645    42.743  1.00 65.77 167 A 1 
ATOM 1327 C CZ  . ARG A 1 167 ? 7.979   5.805    42.836  1.00 57.73 167 A 1 
ATOM 1328 N NH1 . ARG A 1 167 ? 8.692   5.699    43.928  1.00 51.94 167 A 1 
ATOM 1329 N NH2 . ARG A 1 167 ? 8.300   5.048    41.823  1.00 49.75 167 A 1 
ATOM 1330 N N   . LEU A 1 168 ? 6.187   12.537   41.162  1.00 91.00 168 A 1 
ATOM 1331 C CA  . LEU A 1 168 ? 6.655   13.925   41.114  1.00 90.73 168 A 1 
ATOM 1332 C C   . LEU A 1 168 ? 5.491   14.917   41.006  1.00 91.72 168 A 1 
ATOM 1333 O O   . LEU A 1 168 ? 5.461   15.895   41.750  1.00 90.75 168 A 1 
ATOM 1334 C CB  . LEU A 1 168 ? 7.621   14.135   39.936  1.00 90.40 168 A 1 
ATOM 1335 C CG  . LEU A 1 168 ? 8.994   13.453   40.070  1.00 87.39 168 A 1 
ATOM 1336 C CD1 . LEU A 1 168 ? 9.873   13.958   38.922  1.00 80.99 168 A 1 
ATOM 1337 C CD2 . LEU A 1 168 ? 9.700   13.780   41.381  1.00 81.01 168 A 1 
ATOM 1338 N N   . ILE A 1 169 ? 4.517   14.648   40.137  1.00 92.49 169 A 1 
ATOM 1339 C CA  . ILE A 1 169 ? 3.330   15.502   39.980  1.00 91.72 169 A 1 
ATOM 1340 C C   . ILE A 1 169 ? 2.534   15.547   41.288  1.00 91.70 169 A 1 
ATOM 1341 O O   . ILE A 1 169 ? 2.183   16.637   41.745  1.00 91.17 169 A 1 
ATOM 1342 C CB  . ILE A 1 169 ? 2.452   15.037   38.789  1.00 91.73 169 A 1 
ATOM 1343 C CG1 . ILE A 1 169 ? 3.207   15.228   37.458  1.00 89.20 169 A 1 
ATOM 1344 C CG2 . ILE A 1 169 ? 1.126   15.820   38.756  1.00 88.60 169 A 1 
ATOM 1345 C CD1 . ILE A 1 169 ? 2.517   14.576   36.256  1.00 86.60 169 A 1 
ATOM 1346 N N   . ALA A 1 170 ? 2.287   14.399   41.920  1.00 92.17 170 A 1 
ATOM 1347 C CA  . ALA A 1 170 ? 1.573   14.342   43.189  1.00 91.14 170 A 1 
ATOM 1348 C C   . ALA A 1 170 ? 2.302   15.106   44.306  1.00 91.38 170 A 1 
ATOM 1349 O O   . ALA A 1 170 ? 1.685   15.889   45.025  1.00 90.33 170 A 1 
ATOM 1350 C CB  . ALA A 1 170 ? 1.356   12.868   43.562  1.00 89.88 170 A 1 
ATOM 1351 N N   . ALA A 1 171 ? 3.623   14.955   44.421  1.00 91.60 171 A 1 
ATOM 1352 C CA  . ALA A 1 171 ? 4.429   15.637   45.425  1.00 91.05 171 A 1 
ATOM 1353 C C   . ALA A 1 171 ? 4.510   17.155   45.193  1.00 91.32 171 A 1 
ATOM 1354 O O   . ALA A 1 171 ? 4.527   17.928   46.151  1.00 89.72 171 A 1 
ATOM 1355 C CB  . ALA A 1 171 ? 5.828   15.007   45.426  1.00 90.31 171 A 1 
ATOM 1356 N N   . GLU A 1 172 ? 4.541   17.604   43.925  1.00 91.38 172 A 1 
ATOM 1357 C CA  . GLU A 1 172 ? 4.525   19.031   43.607  1.00 90.73 172 A 1 
ATOM 1358 C C   . GLU A 1 172 ? 3.153   19.650   43.862  1.00 91.10 172 A 1 
ATOM 1359 O O   . GLU A 1 172 ? 3.064   20.743   44.404  1.00 90.04 172 A 1 
ATOM 1360 C CB  . GLU A 1 172 ? 4.973   19.255   42.159  1.00 89.87 172 A 1 
ATOM 1361 C CG  . GLU A 1 172 ? 5.341   20.721   41.870  1.00 83.69 172 A 1 
ATOM 1362 C CD  . GLU A 1 172 ? 6.586   21.223   42.642  1.00 81.12 172 A 1 
ATOM 1363 O OE1 . GLU A 1 172 ? 6.866   22.429   42.560  1.00 72.59 172 A 1 
ATOM 1364 O OE2 . GLU A 1 172 ? 7.275   20.413   43.303  1.00 73.21 172 A 1 
ATOM 1365 N N   . ARG A 1 173 ? 2.078   18.930   43.580  1.00 90.93 173 A 1 
ATOM 1366 C CA  . ARG A 1 173 ? 0.710   19.335   43.909  1.00 90.78 173 A 1 
ATOM 1367 C C   . ARG A 1 173 ? 0.560   19.556   45.417  1.00 90.72 173 A 1 
ATOM 1368 O O   . ARG A 1 173 ? 0.071   20.608   45.808  1.00 89.89 173 A 1 
ATOM 1369 C CB  . ARG A 1 173 ? -0.267  18.274   43.389  1.00 89.94 173 A 1 
ATOM 1370 C CG  . ARG A 1 173 ? -1.746  18.636   43.604  1.00 86.53 173 A 1 
ATOM 1371 C CD  . ARG A 1 173 ? -2.623  17.508   43.066  1.00 85.10 173 A 1 
ATOM 1372 N NE  . ARG A 1 173 ? -4.059  17.742   43.237  1.00 79.28 173 A 1 
ATOM 1373 C CZ  . ARG A 1 173 ? -4.831  17.379   44.240  1.00 75.32 173 A 1 
ATOM 1374 N NH1 . ARG A 1 173 ? -4.367  16.847   45.335  1.00 67.54 173 A 1 
ATOM 1375 N NH2 . ARG A 1 173 ? -6.110  17.529   44.152  1.00 67.04 173 A 1 
ATOM 1376 N N   . GLU A 1 174 ? 1.012   18.627   46.259  1.00 91.62 174 A 1 
ATOM 1377 C CA  . GLU A 1 174 ? 0.979   18.807   47.712  1.00 90.86 174 A 1 
ATOM 1378 C C   . GLU A 1 174 ? 1.839   19.992   48.172  1.00 90.86 174 A 1 
ATOM 1379 O O   . GLU A 1 174 ? 1.374   20.775   48.997  1.00 89.07 174 A 1 
ATOM 1380 C CB  . GLU A 1 174 ? 1.407   17.533   48.453  1.00 89.77 174 A 1 
ATOM 1381 C CG  . GLU A 1 174 ? 0.273   16.512   48.534  1.00 79.67 174 A 1 
ATOM 1382 C CD  . GLU A 1 174 ? 0.525   15.399   49.570  1.00 70.89 174 A 1 
ATOM 1383 O OE1 . GLU A 1 174 ? -0.472  14.741   49.951  1.00 62.29 174 A 1 
ATOM 1384 O OE2 . GLU A 1 174 ? 1.694   15.191   49.963  1.00 62.45 174 A 1 
ATOM 1385 N N   . ARG A 1 175 ? 3.028   20.187   47.611  1.00 90.94 175 A 1 
ATOM 1386 C CA  . ARG A 1 175 ? 3.886   21.330   47.961  1.00 89.97 175 A 1 
ATOM 1387 C C   . ARG A 1 175 ? 3.246   22.667   47.622  1.00 90.24 175 A 1 
ATOM 1388 O O   . ARG A 1 175 ? 3.204   23.529   48.492  1.00 88.56 175 A 1 
ATOM 1389 C CB  . ARG A 1 175 ? 5.249   21.221   47.275  1.00 89.00 175 A 1 
ATOM 1390 C CG  . ARG A 1 175 ? 6.224   20.401   48.122  1.00 81.61 175 A 1 
ATOM 1391 C CD  . ARG A 1 175 ? 7.607   20.381   47.483  1.00 81.21 175 A 1 
ATOM 1392 N NE  . ARG A 1 175 ? 7.622   19.497   46.303  1.00 75.09 175 A 1 
ATOM 1393 C CZ  . ARG A 1 175 ? 8.468   18.496   46.076  1.00 70.41 175 A 1 
ATOM 1394 N NH1 . ARG A 1 175 ? 9.446   18.210   46.893  1.00 62.31 175 A 1 
ATOM 1395 N NH2 . ARG A 1 175 ? 8.351   17.764   45.008  1.00 63.32 175 A 1 
ATOM 1396 N N   . GLU A 1 176 ? 2.724   22.843   46.414  1.00 89.85 176 A 1 
ATOM 1397 C CA  . GLU A 1 176 ? 2.068   24.094   46.033  1.00 88.91 176 A 1 
ATOM 1398 C C   . GLU A 1 176 ? 0.818   24.360   46.897  1.00 88.84 176 A 1 
ATOM 1399 O O   . GLU A 1 176 ? 0.547   25.507   47.250  1.00 86.64 176 A 1 
ATOM 1400 C CB  . GLU A 1 176 ? 1.697   24.126   44.540  1.00 87.03 176 A 1 
ATOM 1401 C CG  . GLU A 1 176 ? 2.863   24.445   43.573  1.00 78.87 176 A 1 
ATOM 1402 C CD  . GLU A 1 176 ? 2.408   24.782   42.121  1.00 78.40 176 A 1 
ATOM 1403 O OE1 . GLU A 1 176 ? 3.257   24.953   41.213  1.00 71.56 176 A 1 
ATOM 1404 O OE2 . GLU A 1 176 ? 1.199   24.896   41.838  1.00 74.69 176 A 1 
ATOM 1405 N N   . LEU A 1 177 ? 0.074   23.322   47.298  1.00 89.16 177 A 1 
ATOM 1406 C CA  . LEU A 1 177 ? -1.077  23.451   48.194  1.00 88.07 177 A 1 
ATOM 1407 C C   . LEU A 1 177 ? -0.662  23.863   49.604  1.00 87.90 177 A 1 
ATOM 1408 O O   . LEU A 1 177 ? -1.252  24.790   50.158  1.00 86.25 177 A 1 
ATOM 1409 C CB  . LEU A 1 177 ? -1.881  22.137   48.219  1.00 87.35 177 A 1 
ATOM 1410 C CG  . LEU A 1 177 ? -2.694  21.875   46.943  1.00 84.27 177 A 1 
ATOM 1411 C CD1 . LEU A 1 177 ? -3.281  20.459   46.999  1.00 78.37 177 A 1 
ATOM 1412 C CD2 . LEU A 1 177 ? -3.855  22.857   46.779  1.00 78.49 177 A 1 
ATOM 1413 N N   . GLU A 1 178 ? 0.368   23.253   50.186  1.00 89.19 178 A 1 
ATOM 1414 C CA  . GLU A 1 178 ? 0.901   23.634   51.501  1.00 87.90 178 A 1 
ATOM 1415 C C   . GLU A 1 178 ? 1.486   25.047   51.503  1.00 87.20 178 A 1 
ATOM 1416 O O   . GLU A 1 178 ? 1.332   25.780   52.477  1.00 84.54 178 A 1 
ATOM 1417 C CB  . GLU A 1 178 ? 2.019   22.687   51.933  1.00 86.86 178 A 1 
ATOM 1418 C CG  . GLU A 1 178 ? 1.551   21.369   52.560  1.00 77.48 178 A 1 
ATOM 1419 C CD  . GLU A 1 178 ? 2.703   20.642   53.270  1.00 70.19 178 A 1 
ATOM 1420 O OE1 . GLU A 1 178 ? 2.410   19.635   53.961  1.00 62.46 178 A 1 
ATOM 1421 O OE2 . GLU A 1 178 ? 3.858   21.115   53.196  1.00 63.72 178 A 1 
ATOM 1422 N N   . GLU A 1 179 ? 2.157   25.445   50.429  1.00 88.22 179 A 1 
ATOM 1423 C CA  . GLU A 1 179 ? 2.759   26.771   50.306  1.00 87.00 179 A 1 
ATOM 1424 C C   . GLU A 1 179 ? 1.677   27.852   50.160  1.00 86.80 179 A 1 
ATOM 1425 O O   . GLU A 1 179 ? 1.746   28.888   50.828  1.00 84.10 179 A 1 
ATOM 1426 C CB  . GLU A 1 179 ? 3.759   26.750   49.139  1.00 85.42 179 A 1 
ATOM 1427 C CG  . GLU A 1 179 ? 4.765   27.902   49.226  1.00 74.66 179 A 1 
ATOM 1428 C CD  . GLU A 1 179 ? 5.874   27.794   48.168  1.00 69.11 179 A 1 
ATOM 1429 O OE1 . GLU A 1 179 ? 7.006   28.251   48.465  1.00 62.02 179 A 1 
ATOM 1430 O OE2 . GLU A 1 179 ? 5.589   27.265   47.071  1.00 63.67 179 A 1 
ATOM 1431 N N   . CYS A 1 180 ? 0.639   27.588   49.396  1.00 86.15 180 A 1 
ATOM 1432 C CA  . CYS A 1 180 ? -0.543  28.440   49.313  1.00 85.27 180 A 1 
ATOM 1433 C C   . CYS A 1 180 ? -1.220  28.589   50.676  1.00 85.22 180 A 1 
ATOM 1434 O O   . CYS A 1 180 ? -1.575  29.703   51.081  1.00 83.70 180 A 1 
ATOM 1435 C CB  . CYS A 1 180 ? -1.502  27.838   48.270  1.00 83.14 180 A 1 
ATOM 1436 S SG  . CYS A 1 180 ? -2.958  28.895   48.051  1.00 76.56 180 A 1 
ATOM 1437 N N   . GLN A 1 181 ? -1.350  27.511   51.427  1.00 84.68 181 A 1 
ATOM 1438 C CA  . GLN A 1 181 ? -1.968  27.513   52.750  1.00 82.50 181 A 1 
ATOM 1439 C C   . GLN A 1 181 ? -1.141  28.322   53.756  1.00 82.44 181 A 1 
ATOM 1440 O O   . GLN A 1 181 ? -1.694  29.162   54.457  1.00 78.96 181 A 1 
ATOM 1441 C CB  . GLN A 1 181 ? -2.188  26.060   53.186  1.00 79.89 181 A 1 
ATOM 1442 C CG  . GLN A 1 181 ? -3.419  25.914   54.080  1.00 71.63 181 A 1 
ATOM 1443 C CD  . GLN A 1 181 ? -3.832  24.459   54.279  1.00 66.41 181 A 1 
ATOM 1444 O OE1 . GLN A 1 181 ? -3.165  23.508   53.911  1.00 61.52 181 A 1 
ATOM 1445 N NE2 . GLN A 1 181 ? -4.983  24.217   54.873  1.00 57.98 181 A 1 
ATOM 1446 N N   . ARG A 1 182 ? 0.193   28.177   53.778  1.00 84.46 182 A 1 
ATOM 1447 C CA  . ARG A 1 182 ? 1.100   28.963   54.631  1.00 83.49 182 A 1 
ATOM 1448 C C   . ARG A 1 182 ? 1.112   30.447   54.285  1.00 83.46 182 A 1 
ATOM 1449 O O   . ARG A 1 182 ? 1.108   31.277   55.194  1.00 79.35 182 A 1 
ATOM 1450 C CB  . ARG A 1 182 ? 2.524   28.394   54.540  1.00 81.23 182 A 1 
ATOM 1451 C CG  . ARG A 1 182 ? 2.712   27.210   55.486  1.00 72.37 182 A 1 
ATOM 1452 C CD  . ARG A 1 182 ? 4.163   26.729   55.470  1.00 69.63 182 A 1 
ATOM 1453 N NE  . ARG A 1 182 ? 4.302   25.434   54.803  1.00 62.67 182 A 1 
ATOM 1454 C CZ  . ARG A 1 182 ? 5.432   24.785   54.587  1.00 56.48 182 A 1 
ATOM 1455 N NH1 . ARG A 1 182 ? 6.594   25.285   54.915  1.00 52.89 182 A 1 
ATOM 1456 N NH2 . ARG A 1 182 ? 5.415   23.593   54.029  1.00 50.52 182 A 1 
ATOM 1457 N N   . ASN A 1 183 ? 1.117   30.783   53.001  1.00 82.66 183 A 1 
ATOM 1458 C CA  . ASN A 1 183 ? 1.144   32.183   52.574  1.00 80.73 183 A 1 
ATOM 1459 C C   . ASN A 1 183 ? -0.149  32.940   52.913  1.00 79.42 183 A 1 
ATOM 1460 O O   . ASN A 1 183 ? -0.117  34.157   53.061  1.00 72.97 183 A 1 
ATOM 1461 C CB  . ASN A 1 183 ? 1.449   32.235   51.068  1.00 77.32 183 A 1 
ATOM 1462 C CG  . ASN A 1 183 ? 2.911   31.954   50.762  1.00 72.94 183 A 1 
ATOM 1463 O OD1 . ASN A 1 183 ? 3.797   32.112   51.579  1.00 65.23 183 A 1 
ATOM 1464 N ND2 . ASN A 1 183 ? 3.202   31.560   49.538  1.00 64.77 183 A 1 
ATOM 1465 N N   . HIS A 1 184 ? -1.269  32.229   53.068  1.00 77.87 184 A 1 
ATOM 1466 C CA  . HIS A 1 184 ? -2.577  32.795   53.384  1.00 75.24 184 A 1 
ATOM 1467 C C   . HIS A 1 184 ? -3.035  32.552   54.834  1.00 75.45 184 A 1 
ATOM 1468 O O   . HIS A 1 184 ? -4.148  32.942   55.173  1.00 69.80 184 A 1 
ATOM 1469 C CB  . HIS A 1 184 ? -3.589  32.326   52.343  1.00 70.16 184 A 1 
ATOM 1470 C CG  . HIS A 1 184 ? -3.413  33.021   51.026  1.00 66.46 184 A 1 
ATOM 1471 N ND1 . HIS A 1 184 ? -3.684  34.350   50.781  1.00 58.29 184 A 1 
ATOM 1472 C CD2 . HIS A 1 184 ? -2.943  32.486   49.854  1.00 57.87 184 A 1 
ATOM 1473 C CE1 . HIS A 1 184 ? -3.399  34.603   49.493  1.00 56.68 184 A 1 
ATOM 1474 N NE2 . HIS A 1 184 ? -2.944  33.500   48.897  1.00 56.84 184 A 1 
ATOM 1475 N N   . GLU A 1 185 ? -2.214  31.966   55.704  1.00 77.72 185 A 1 
ATOM 1476 C CA  . GLU A 1 185 ? -2.555  31.753   57.130  1.00 76.20 185 A 1 
ATOM 1477 C C   . GLU A 1 185 ? -2.973  33.036   57.872  1.00 74.95 185 A 1 
ATOM 1478 O O   . GLU A 1 185 ? -3.678  32.972   58.880  1.00 66.61 185 A 1 
ATOM 1479 C CB  . GLU A 1 185 ? -1.362  31.135   57.877  1.00 71.39 185 A 1 
ATOM 1480 C CG  . GLU A 1 185 ? -1.391  29.602   57.916  1.00 64.18 185 A 1 
ATOM 1481 C CD  . GLU A 1 185 ? -0.203  28.981   58.674  1.00 58.91 185 A 1 
ATOM 1482 O OE1 . GLU A 1 185 ? -0.187  27.742   58.791  1.00 54.31 185 A 1 
ATOM 1483 O OE2 . GLU A 1 185 ? 0.686   29.725   59.150  1.00 55.09 185 A 1 
ATOM 1484 N N   . GLY A 1 186 ? -2.534  34.217   57.419  1.00 73.79 186 A 1 
ATOM 1485 C CA  . GLY A 1 186 ? -2.872  35.504   58.023  1.00 72.34 186 A 1 
ATOM 1486 C C   . GLY A 1 186 ? -4.082  36.220   57.430  1.00 72.90 186 A 1 
ATOM 1487 O O   . GLY A 1 186 ? -4.580  37.162   58.051  1.00 66.05 186 A 1 
ATOM 1488 N N   . ASP A 1 187 ? -4.559  35.834   56.273  1.00 71.92 187 A 1 
ATOM 1489 C CA  . ASP A 1 187 ? -5.687  36.487   55.608  1.00 69.80 187 A 1 
ATOM 1490 C C   . ASP A 1 187 ? -6.992  35.721   55.893  1.00 70.15 187 A 1 
ATOM 1491 O O   . ASP A 1 187 ? -7.112  34.528   55.622  1.00 63.25 187 A 1 
ATOM 1492 C CB  . ASP A 1 187 ? -5.426  36.680   54.106  1.00 63.06 187 A 1 
ATOM 1493 C CG  . ASP A 1 187 ? -4.799  38.040   53.732  1.00 57.34 187 A 1 
ATOM 1494 O OD1 . ASP A 1 187 ? -4.963  39.002   54.515  1.00 52.12 187 A 1 
ATOM 1495 O OD2 . ASP A 1 187 ? -4.201  38.124   52.641  1.00 51.65 187 A 1 
ATOM 1496 N N   . GLU A 1 188 ? -7.987  36.432   56.424  1.00 66.29 188 A 1 
ATOM 1497 C CA  . GLU A 1 188 ? -9.274  35.859   56.864  1.00 65.43 188 A 1 
ATOM 1498 C C   . GLU A 1 188 ? -10.134 35.259   55.735  1.00 67.49 188 A 1 
ATOM 1499 O O   . GLU A 1 188 ? -11.126 34.579   56.017  1.00 61.09 188 A 1 
ATOM 1500 C CB  . GLU A 1 188 ? -10.112 36.934   57.584  1.00 58.90 188 A 1 
ATOM 1501 C CG  . GLU A 1 188 ? -9.575  37.367   58.965  1.00 52.95 188 A 1 
ATOM 1502 C CD  . GLU A 1 188 ? -10.525 38.342   59.692  1.00 47.75 188 A 1 
ATOM 1503 O OE1 . GLU A 1 188 ? -10.439 38.415   60.940  1.00 43.61 188 A 1 
ATOM 1504 O OE2 . GLU A 1 188 ? -11.325 39.024   59.025  1.00 43.50 188 A 1 
ATOM 1505 N N   . ASP A 1 189 ? -9.831  35.556   54.475  1.00 73.48 189 A 1 
ATOM 1506 C CA  . ASP A 1 189 ? -10.757 35.243   53.382  1.00 73.53 189 A 1 
ATOM 1507 C C   . ASP A 1 189 ? -10.571 33.813   52.833  1.00 75.68 189 A 1 
ATOM 1508 O O   . ASP A 1 189 ? -10.051 33.562   51.747  1.00 69.69 189 A 1 
ATOM 1509 C CB  . ASP A 1 189 ? -10.781 36.357   52.325  1.00 66.76 189 A 1 
ATOM 1510 C CG  . ASP A 1 189 ? -12.108 36.410   51.558  1.00 59.61 189 A 1 
ATOM 1511 O OD1 . ASP A 1 189 ? -12.926 35.454   51.675  1.00 54.19 189 A 1 
ATOM 1512 O OD2 . ASP A 1 189 ? -12.337 37.405   50.845  1.00 53.54 189 A 1 
ATOM 1513 N N   . ASP A 1 190 ? -11.077 32.888   53.589  1.00 77.08 190 A 1 
ATOM 1514 C CA  . ASP A 1 190 ? -11.085 31.432   53.363  1.00 78.19 190 A 1 
ATOM 1515 C C   . ASP A 1 190 ? -11.631 31.033   51.968  1.00 79.80 190 A 1 
ATOM 1516 O O   . ASP A 1 190 ? -11.283 30.000   51.394  1.00 75.65 190 A 1 
ATOM 1517 C CB  . ASP A 1 190 ? -11.950 30.843   54.498  1.00 72.45 190 A 1 
ATOM 1518 C CG  . ASP A 1 190 ? -11.634 29.405   54.927  1.00 64.60 190 A 1 
ATOM 1519 O OD1 . ASP A 1 190 ? -10.555 28.886   54.570  1.00 58.12 190 A 1 
ATOM 1520 O OD2 . ASP A 1 190 ? -12.514 28.804   55.599  1.00 57.47 190 A 1 
ATOM 1521 N N   . SER A 1 191 ? -12.476 31.881   51.371  1.00 79.98 191 A 1 
ATOM 1522 C CA  . SER A 1 191 ? -13.023 31.664   50.025  1.00 80.76 191 A 1 
ATOM 1523 C C   . SER A 1 191 ? -11.980 31.882   48.924  1.00 82.11 191 A 1 
ATOM 1524 O O   . SER A 1 191 ? -11.960 31.153   47.930  1.00 78.10 191 A 1 
ATOM 1525 C CB  . SER A 1 191 ? -14.238 32.564   49.802  1.00 77.01 191 A 1 
ATOM 1526 O OG  . SER A 1 191 ? -13.885 33.917   49.581  1.00 67.37 191 A 1 
ATOM 1527 N N   . HIS A 1 192 ? -11.082 32.867   49.132  1.00 82.28 192 A 1 
ATOM 1528 C CA  . HIS A 1 192 ? -10.038 33.172   48.169  1.00 82.44 192 A 1 
ATOM 1529 C C   . HIS A 1 192 ? -8.924  32.114   48.192  1.00 83.88 192 A 1 
ATOM 1530 O O   . HIS A 1 192 ? -8.459  31.686   47.131  1.00 81.32 192 A 1 
ATOM 1531 C CB  . HIS A 1 192 ? -9.496  34.592   48.432  1.00 78.58 192 A 1 
ATOM 1532 C CG  . HIS A 1 192 ? -8.819  35.178   47.237  1.00 70.25 192 A 1 
ATOM 1533 N ND1 . HIS A 1 192 ? -8.253  34.495   46.181  1.00 61.41 192 A 1 
ATOM 1534 C CD2 . HIS A 1 192 ? -8.688  36.517   46.919  1.00 60.30 192 A 1 
ATOM 1535 C CE1 . HIS A 1 192 ? -7.791  35.370   45.281  1.00 56.97 192 A 1 
ATOM 1536 N NE2 . HIS A 1 192 ? -8.040  36.614   45.700  1.00 56.89 192 A 1 
ATOM 1537 N N   . VAL A 1 193 ? -8.580  31.617   49.396  1.00 82.36 193 A 1 
ATOM 1538 C CA  . VAL A 1 193 ? -7.628  30.507   49.561  1.00 82.91 193 A 1 
ATOM 1539 C C   . VAL A 1 193 ? -8.141  29.245   48.875  1.00 84.90 193 A 1 
ATOM 1540 O O   . VAL A 1 193 ? -7.428  28.645   48.079  1.00 83.63 193 A 1 
ATOM 1541 C CB  . VAL A 1 193 ? -7.341  30.236   51.051  1.00 79.53 193 A 1 
ATOM 1542 C CG1 . VAL A 1 193 ? -6.274  29.150   51.211  1.00 70.89 193 A 1 
ATOM 1543 C CG2 . VAL A 1 193 ? -6.845  31.491   51.761  1.00 70.95 193 A 1 
ATOM 1544 N N   . ARG A 1 194 ? -9.406  28.874   49.085  1.00 84.63 194 A 1 
ATOM 1545 C CA  . ARG A 1 194 ? -10.013 27.717   48.399  1.00 84.18 194 A 1 
ATOM 1546 C C   . ARG A 1 194 ? -10.024 27.857   46.885  1.00 85.82 194 A 1 
ATOM 1547 O O   . ARG A 1 194 ? -9.815  26.870   46.188  1.00 84.43 194 A 1 
ATOM 1548 C CB  . ARG A 1 194 ? -11.442 27.482   48.886  1.00 82.16 194 A 1 
ATOM 1549 C CG  . ARG A 1 194 ? -11.452 26.722   50.209  1.00 72.62 194 A 1 
ATOM 1550 C CD  . ARG A 1 194 ? -12.899 26.396   50.571  1.00 66.61 194 A 1 
ATOM 1551 N NE  . ARG A 1 194 ? -12.958 25.701   51.860  1.00 59.96 194 A 1 
ATOM 1552 C CZ  . ARG A 1 194 ? -14.035 25.184   52.411  1.00 52.82 194 A 1 
ATOM 1553 N NH1 . ARG A 1 194 ? -15.199 25.226   51.805  1.00 48.60 194 A 1 
ATOM 1554 N NH2 . ARG A 1 194 ? -13.953 24.630   53.576  1.00 47.53 194 A 1 
ATOM 1555 N N   . ALA A 1 195 ? -10.273 29.059   46.374  1.00 85.75 195 A 1 
ATOM 1556 C CA  . ALA A 1 195 ? -10.258 29.293   44.937  1.00 85.88 195 A 1 
ATOM 1557 C C   . ALA A 1 195 ? -8.842  29.122   44.350  1.00 86.60 195 A 1 
ATOM 1558 O O   . ALA A 1 195 ? -8.696  28.527   43.287  1.00 85.15 195 A 1 
ATOM 1559 C CB  . ALA A 1 195 ? -10.840 30.682   44.649  1.00 84.24 195 A 1 
ATOM 1560 N N   . GLN A 1 196 ? -7.804  29.603   45.066  1.00 86.18 196 A 1 
ATOM 1561 C CA  . GLN A 1 196 ? -6.413  29.393   44.655  1.00 85.68 196 A 1 
ATOM 1562 C C   . GLN A 1 196 ? -6.007  27.919   44.740  1.00 86.92 196 A 1 
ATOM 1563 O O   . GLN A 1 196 ? -5.434  27.407   43.779  1.00 85.81 196 A 1 
ATOM 1564 C CB  . GLN A 1 196 ? -5.462  30.252   45.487  1.00 83.23 196 A 1 
ATOM 1565 C CG  . GLN A 1 196 ? -5.346  31.671   44.917  1.00 74.68 196 A 1 
ATOM 1566 C CD  . GLN A 1 196 ? -4.293  32.501   45.657  1.00 69.26 196 A 1 
ATOM 1567 O OE1 . GLN A 1 196 ? -3.897  32.194   46.762  1.00 62.60 196 A 1 
ATOM 1568 N NE2 . GLN A 1 196 ? -3.808  33.579   45.089  1.00 59.79 196 A 1 
ATOM 1569 N N   . GLN A 1 197 ? -6.359  27.229   45.815  1.00 86.09 197 A 1 
ATOM 1570 C CA  . GLN A 1 197 ? -6.105  25.794   45.968  1.00 86.20 197 A 1 
ATOM 1571 C C   . GLN A 1 197 ? -6.776  24.990   44.851  1.00 87.52 197 A 1 
ATOM 1572 O O   . GLN A 1 197 ? -6.116  24.189   44.198  1.00 86.60 197 A 1 
ATOM 1573 C CB  . GLN A 1 197 ? -6.583  25.308   47.342  1.00 84.69 197 A 1 
ATOM 1574 C CG  . GLN A 1 197 ? -5.627  25.739   48.465  1.00 80.82 197 A 1 
ATOM 1575 C CD  . GLN A 1 197 ? -6.094  25.269   49.842  1.00 77.33 197 A 1 
ATOM 1576 O OE1 . GLN A 1 197 ? -7.262  24.987   50.090  1.00 71.95 197 A 1 
ATOM 1577 N NE2 . GLN A 1 197 ? -5.197  25.174   50.791  1.00 68.88 197 A 1 
ATOM 1578 N N   . ALA A 1 198 ? -8.035  25.279   44.546  1.00 88.66 198 A 1 
ATOM 1579 C CA  . ALA A 1 198 ? -8.728  24.625   43.444  1.00 88.55 198 A 1 
ATOM 1580 C C   . ALA A 1 198 ? -8.066  24.891   42.080  1.00 89.28 198 A 1 
ATOM 1581 O O   . ALA A 1 198 ? -8.062  24.013   41.213  1.00 87.86 198 A 1 
ATOM 1582 C CB  . ALA A 1 198 ? -10.191 25.092   43.449  1.00 87.21 198 A 1 
ATOM 1583 N N   . CYS A 1 199 ? -7.481  26.079   41.885  1.00 89.23 199 A 1 
ATOM 1584 C CA  . CYS A 1 199 ? -6.752  26.411   40.665  1.00 89.48 199 A 1 
ATOM 1585 C C   . CYS A 1 199 ? -5.422  25.640   40.557  1.00 90.00 199 A 1 
ATOM 1586 O O   . CYS A 1 199 ? -5.077  25.155   39.477  1.00 89.30 199 A 1 
ATOM 1587 C CB  . CYS A 1 199 ? -6.547  27.931   40.615  1.00 87.29 199 A 1 
ATOM 1588 S SG  . CYS A 1 199 ? -6.387  28.490   38.888  1.00 74.11 199 A 1 
ATOM 1589 N N   . ILE A 1 200 ? -4.709  25.493   41.682  1.00 88.66 200 A 1 
ATOM 1590 C CA  . ILE A 1 200 ? -3.484  24.692   41.782  1.00 88.25 200 A 1 
ATOM 1591 C C   . ILE A 1 200 ? -3.806  23.214   41.521  1.00 89.49 200 A 1 
ATOM 1592 O O   . ILE A 1 200 ? -3.154  22.586   40.685  1.00 88.79 200 A 1 
ATOM 1593 C CB  . ILE A 1 200 ? -2.823  24.898   43.167  1.00 87.51 200 A 1 
ATOM 1594 C CG1 . ILE A 1 200 ? -2.249  26.334   43.278  1.00 83.74 200 A 1 
ATOM 1595 C CG2 . ILE A 1 200 ? -1.714  23.870   43.430  1.00 82.71 200 A 1 
ATOM 1596 C CD1 . ILE A 1 200 ? -1.938  26.758   44.716  1.00 77.10 200 A 1 
ATOM 1597 N N   . GLU A 1 201 ? -4.832  22.688   42.168  1.00 89.55 201 A 1 
ATOM 1598 C CA  . GLU A 1 201 ? -5.282  21.312   41.943  1.00 89.14 201 A 1 
ATOM 1599 C C   . GLU A 1 201 ? -5.620  21.070   40.471  1.00 89.70 201 A 1 
ATOM 1600 O O   . GLU A 1 201 ? -5.082  20.148   39.867  1.00 88.63 201 A 1 
ATOM 1601 C CB  . GLU A 1 201 ? -6.491  20.977   42.818  1.00 87.73 201 A 1 
ATOM 1602 C CG  . GLU A 1 201 ? -6.116  20.828   44.294  1.00 81.92 201 A 1 
ATOM 1603 C CD  . GLU A 1 201 ? -7.247  20.237   45.150  1.00 78.60 201 A 1 
ATOM 1604 O OE1 . GLU A 1 201 ? -6.906  19.536   46.125  1.00 70.65 201 A 1 
ATOM 1605 O OE2 . GLU A 1 201 ? -8.425  20.419   44.804  1.00 72.07 201 A 1 
ATOM 1606 N N   . ALA A 1 202 ? -6.439  21.938   39.876  1.00 90.00 202 A 1 
ATOM 1607 C CA  . ALA A 1 202 ? -6.825  21.802   38.480  1.00 89.57 202 A 1 
ATOM 1608 C C   . ALA A 1 202 ? -5.632  21.856   37.509  1.00 90.36 202 A 1 
ATOM 1609 O O   . ALA A 1 202 ? -5.627  21.156   36.499  1.00 89.18 202 A 1 
ATOM 1610 C CB  . ALA A 1 202 ? -7.841  22.903   38.152  1.00 88.46 202 A 1 
ATOM 1611 N N   . LYS A 1 203 ? -4.608  22.664   37.823  1.00 89.97 203 A 1 
ATOM 1612 C CA  . LYS A 1 203 ? -3.373  22.746   37.034  1.00 89.42 203 A 1 
ATOM 1613 C C   . LYS A 1 203 ? -2.612  21.416   37.054  1.00 90.70 203 A 1 
ATOM 1614 O O   . LYS A 1 203 ? -2.271  20.905   35.981  1.00 90.04 203 A 1 
ATOM 1615 C CB  . LYS A 1 203 ? -2.522  23.904   37.582  1.00 87.16 203 A 1 
ATOM 1616 C CG  . LYS A 1 203 ? -1.091  24.008   36.996  1.00 79.84 203 A 1 
ATOM 1617 C CD  . LYS A 1 203 ? -0.275  24.998   37.836  1.00 77.83 203 A 1 
ATOM 1618 C CE  . LYS A 1 203 ? 1.233   24.812   37.646  1.00 68.76 203 A 1 
ATOM 1619 N NZ  . LYS A 1 203 ? 1.984   25.295   38.826  1.00 63.73 203 A 1 
ATOM 1620 N N   . HIS A 1 204 ? -2.353  20.862   38.244  1.00 91.45 204 A 1 
ATOM 1621 C CA  . HIS A 1 204 ? -1.601  19.617   38.370  1.00 91.24 204 A 1 
ATOM 1622 C C   . HIS A 1 204 ? -2.396  18.397   37.896  1.00 91.88 204 A 1 
ATOM 1623 O O   . HIS A 1 204 ? -1.841  17.549   37.209  1.00 91.00 204 A 1 
ATOM 1624 C CB  . HIS A 1 204 ? -1.112  19.441   39.810  1.00 90.88 204 A 1 
ATOM 1625 C CG  . HIS A 1 204 ? -0.038  20.419   40.179  1.00 91.33 204 A 1 
ATOM 1626 N ND1 . HIS A 1 204 ? 1.235   20.458   39.644  1.00 80.96 204 A 1 
ATOM 1627 C CD2 . HIS A 1 204 ? -0.148  21.436   41.085  1.00 81.31 204 A 1 
ATOM 1628 C CE1 . HIS A 1 204 ? 1.877   21.483   40.227  1.00 83.66 204 A 1 
ATOM 1629 N NE2 . HIS A 1 204 ? 1.068   22.100   41.098  1.00 84.48 204 A 1 
ATOM 1630 N N   . ASP A 1 205 ? -3.698  18.361   38.161  1.00 92.02 205 A 1 
ATOM 1631 C CA  . ASP A 1 205 ? -4.586  17.301   37.692  1.00 91.12 205 A 1 
ATOM 1632 C C   . ASP A 1 205 ? -4.657  17.278   36.159  1.00 91.25 205 A 1 
ATOM 1633 O O   . ASP A 1 205 ? -4.679  16.197   35.557  1.00 89.97 205 A 1 
ATOM 1634 C CB  . ASP A 1 205 ? -5.991  17.474   38.299  1.00 89.83 205 A 1 
ATOM 1635 C CG  . ASP A 1 205 ? -6.087  17.272   39.823  1.00 85.81 205 A 1 
ATOM 1636 O OD1 . ASP A 1 205 ? -5.130  16.789   40.461  1.00 79.12 205 A 1 
ATOM 1637 O OD2 . ASP A 1 205 ? -7.157  17.592   40.379  1.00 79.09 205 A 1 
ATOM 1638 N N   . LYS A 1 206 ? -4.613  18.452   35.513  1.00 92.00 206 A 1 
ATOM 1639 C CA  . LYS A 1 206 ? -4.532  18.535   34.055  1.00 91.08 206 A 1 
ATOM 1640 C C   . LYS A 1 206 ? -3.211  17.961   33.528  1.00 91.77 206 A 1 
ATOM 1641 O O   . LYS A 1 206 ? -3.245  17.163   32.608  1.00 90.94 206 A 1 
ATOM 1642 C CB  . LYS A 1 206 ? -4.737  19.981   33.594  1.00 89.62 206 A 1 
ATOM 1643 C CG  . LYS A 1 206 ? -4.829  20.039   32.064  1.00 82.49 206 A 1 
ATOM 1644 C CD  . LYS A 1 206 ? -4.776  21.475   31.530  1.00 75.50 206 A 1 
ATOM 1645 C CE  . LYS A 1 206 ? -4.637  21.361   30.010  1.00 67.86 206 A 1 
ATOM 1646 N NZ  . LYS A 1 206 ? -4.020  22.561   29.399  1.00 59.97 206 A 1 
ATOM 1647 N N   . TYR A 1 207 ? -2.071  18.336   34.110  1.00 91.51 207 A 1 
ATOM 1648 C CA  . TYR A 1 207 ? -0.781  17.773   33.690  1.00 91.37 207 A 1 
ATOM 1649 C C   . TYR A 1 207 ? -0.711  16.258   33.924  1.00 91.74 207 A 1 
ATOM 1650 O O   . TYR A 1 207 ? -0.151  15.547   33.094  1.00 91.36 207 A 1 
ATOM 1651 C CB  . TYR A 1 207 ? 0.372   18.465   34.412  1.00 91.30 207 A 1 
ATOM 1652 C CG  . TYR A 1 207 ? 0.706   19.845   33.897  1.00 90.36 207 A 1 
ATOM 1653 C CD1 . TYR A 1 207 ? 1.080   20.036   32.550  1.00 84.57 207 A 1 
ATOM 1654 C CD2 . TYR A 1 207 ? 0.693   20.956   34.766  1.00 84.86 207 A 1 
ATOM 1655 C CE1 . TYR A 1 207 ? 1.426   21.318   32.078  1.00 83.12 207 A 1 
ATOM 1656 C CE2 . TYR A 1 207 ? 1.037   22.234   34.303  1.00 82.13 207 A 1 
ATOM 1657 C CZ  . TYR A 1 207 ? 1.401   22.409   32.961  1.00 85.68 207 A 1 
ATOM 1658 O OH  . TYR A 1 207 ? 1.738   23.671   32.504  1.00 82.94 207 A 1 
ATOM 1659 N N   . MET A 1 208 ? -1.310  15.774   35.022  1.00 91.72 208 A 1 
ATOM 1660 C CA  . MET A 1 208 ? -1.420  14.345   35.293  1.00 91.53 208 A 1 
ATOM 1661 C C   . MET A 1 208 ? -2.250  13.640   34.219  1.00 91.51 208 A 1 
ATOM 1662 O O   . MET A 1 208 ? -1.806  12.635   33.666  1.00 90.87 208 A 1 
ATOM 1663 C CB  . MET A 1 208 ? -2.009  14.145   36.699  1.00 90.98 208 A 1 
ATOM 1664 C CG  . MET A 1 208 ? -1.915  12.690   37.166  1.00 85.97 208 A 1 
ATOM 1665 S SD  . MET A 1 208 ? -0.241  12.160   37.602  1.00 83.48 208 A 1 
ATOM 1666 C CE  . MET A 1 208 ? -0.500  10.387   37.568  1.00 73.68 208 A 1 
ATOM 1667 N N   . ALA A 1 209 ? -3.400  14.196   33.847  1.00 92.18 209 A 1 
ATOM 1668 C CA  . ALA A 1 209 ? -4.259  13.656   32.803  1.00 91.02 209 A 1 
ATOM 1669 C C   . ALA A 1 209 ? -3.574  13.673   31.419  1.00 91.00 209 A 1 
ATOM 1670 O O   . ALA A 1 209 ? -3.614  12.662   30.711  1.00 89.92 209 A 1 
ATOM 1671 C CB  . ALA A 1 209 ? -5.571  14.442   32.789  1.00 90.28 209 A 1 
ATOM 1672 N N   . ASP A 1 210 ? -2.906  14.777   31.063  1.00 90.95 210 A 1 
ATOM 1673 C CA  . ASP A 1 210 ? -2.179  14.900   29.798  1.00 89.60 210 A 1 
ATOM 1674 C C   . ASP A 1 210 ? -1.020  13.885   29.716  1.00 89.67 210 A 1 
ATOM 1675 O O   . ASP A 1 210 ? -0.762  13.311   28.661  1.00 88.65 210 A 1 
ATOM 1676 C CB  . ASP A 1 210 ? -1.639  16.342   29.643  1.00 89.08 210 A 1 
ATOM 1677 C CG  . ASP A 1 210 ? -2.680  17.461   29.408  1.00 86.22 210 A 1 
ATOM 1678 O OD1 . ASP A 1 210 ? -3.858  17.189   29.098  1.00 80.26 210 A 1 
ATOM 1679 O OD2 . ASP A 1 210 ? -2.286  18.656   29.463  1.00 80.49 210 A 1 
ATOM 1680 N N   . MET A 1 211 ? -0.334  13.634   30.848  1.00 89.77 211 A 1 
ATOM 1681 C CA  . MET A 1 211 ? 0.714   12.617   30.942  1.00 89.45 211 A 1 
ATOM 1682 C C   . MET A 1 211 ? 0.140   11.202   30.811  1.00 89.74 211 A 1 
ATOM 1683 O O   . MET A 1 211 ? 0.656   10.403   30.023  1.00 89.37 211 A 1 
ATOM 1684 C CB  . MET A 1 211 ? 1.466   12.788   32.269  1.00 89.06 211 A 1 
ATOM 1685 C CG  . MET A 1 211 ? 2.643   11.820   32.386  1.00 86.02 211 A 1 
ATOM 1686 S SD  . MET A 1 211 ? 3.328   11.661   34.052  1.00 83.34 211 A 1 
ATOM 1687 C CE  . MET A 1 211 ? 1.938   10.831   34.844  1.00 72.93 211 A 1 
ATOM 1688 N N   . ASP A 1 212 ? -0.934  10.898   31.526  1.00 91.02 212 A 1 
ATOM 1689 C CA  . ASP A 1 212 ? -1.599  9.602    31.440  1.00 89.34 212 A 1 
ATOM 1690 C C   . ASP A 1 212 ? -2.114  9.329    30.026  1.00 88.98 212 A 1 
ATOM 1691 O O   . ASP A 1 212 ? -1.996  8.209    29.517  1.00 87.92 212 A 1 
ATOM 1692 C CB  . ASP A 1 212 ? -2.767  9.533    32.448  1.00 88.67 212 A 1 
ATOM 1693 C CG  . ASP A 1 212 ? -2.344  9.427    33.918  1.00 86.36 212 A 1 
ATOM 1694 O OD1 . ASP A 1 212 ? -1.165  9.133    34.196  1.00 81.07 212 A 1 
ATOM 1695 O OD2 . ASP A 1 212 ? -3.243  9.562    34.786  1.00 81.06 212 A 1 
ATOM 1696 N N   . GLU A 1 213 ? -2.623  10.358   29.344  1.00 89.68 213 A 1 
ATOM 1697 C CA  . GLU A 1 213 ? -3.056  10.261   27.951  1.00 87.61 213 A 1 
ATOM 1698 C C   . GLU A 1 213 ? -1.879  9.986    27.005  1.00 87.20 213 A 1 
ATOM 1699 O O   . GLU A 1 213 ? -1.998  9.144    26.116  1.00 85.73 213 A 1 
ATOM 1700 C CB  . GLU A 1 213 ? -3.832  11.527   27.548  1.00 86.35 213 A 1 
ATOM 1701 C CG  . GLU A 1 213 ? -4.512  11.334   26.183  1.00 77.32 213 A 1 
ATOM 1702 C CD  . GLU A 1 213 ? -5.381  12.515   25.710  1.00 70.08 213 A 1 
ATOM 1703 O OE1 . GLU A 1 213 ? -6.030  12.337   24.651  1.00 61.52 213 A 1 
ATOM 1704 O OE2 . GLU A 1 213 ? -5.391  13.575   26.356  1.00 61.58 213 A 1 
ATOM 1705 N N   . LEU A 1 214 ? -0.717  10.620   27.226  1.00 88.15 214 A 1 
ATOM 1706 C CA  . LEU A 1 214 ? 0.496   10.365   26.446  1.00 87.41 214 A 1 
ATOM 1707 C C   . LEU A 1 214 ? 0.927   8.900    26.550  1.00 87.55 214 A 1 
ATOM 1708 O O   . LEU A 1 214 ? 1.099   8.232    25.525  1.00 86.56 214 A 1 
ATOM 1709 C CB  . LEU A 1 214 ? 1.609   11.322   26.911  1.00 86.82 214 A 1 
ATOM 1710 C CG  . LEU A 1 214 ? 2.942   11.136   26.161  1.00 83.68 214 A 1 
ATOM 1711 C CD1 . LEU A 1 214 ? 2.850   11.636   24.721  1.00 77.33 214 A 1 
ATOM 1712 C CD2 . LEU A 1 214 ? 4.037   11.914   26.869  1.00 76.87 214 A 1 
ATOM 1713 N N   . PHE A 1 215 ? 1.056   8.377    27.782  1.00 88.12 215 A 1 
ATOM 1714 C CA  . PHE A 1 215 ? 1.403   6.976    27.999  1.00 87.32 215 A 1 
ATOM 1715 C C   . PHE A 1 215 ? 0.334   6.035    27.436  1.00 86.20 215 A 1 
ATOM 1716 O O   . PHE A 1 215 ? 0.666   5.046    26.786  1.00 83.89 215 A 1 
ATOM 1717 C CB  . PHE A 1 215 ? 1.641   6.717    29.494  1.00 87.59 215 A 1 
ATOM 1718 C CG  . PHE A 1 215 ? 2.997   7.171    29.983  1.00 88.92 215 A 1 
ATOM 1719 C CD1 . PHE A 1 215 ? 4.143   6.398    29.709  1.00 84.63 215 A 1 
ATOM 1720 C CD2 . PHE A 1 215 ? 3.135   8.366    30.712  1.00 84.27 215 A 1 
ATOM 1721 C CE1 . PHE A 1 215 ? 5.403   6.811    30.166  1.00 83.95 215 A 1 
ATOM 1722 C CE2 . PHE A 1 215 ? 4.394   8.786    31.167  1.00 83.47 215 A 1 
ATOM 1723 C CZ  . PHE A 1 215 ? 5.530   8.009    30.887  1.00 86.94 215 A 1 
ATOM 1724 N N   . SER A 1 216 ? -0.948  6.356    27.614  1.00 86.70 216 A 1 
ATOM 1725 C CA  . SER A 1 216 ? -2.058  5.580    27.063  1.00 84.00 216 A 1 
ATOM 1726 C C   . SER A 1 216 ? -2.018  5.522    25.542  1.00 82.68 216 A 1 
ATOM 1727 O O   . SER A 1 216 ? -2.169  4.440    24.979  1.00 80.01 216 A 1 
ATOM 1728 C CB  . SER A 1 216 ? -3.392  6.152    27.541  1.00 82.80 216 A 1 
ATOM 1729 O OG  . SER A 1 216 ? -4.458  5.336    27.085  1.00 72.12 216 A 1 
ATOM 1730 N N   . GLN A 1 217 ? -1.754  6.629    24.851  1.00 82.88 217 A 1 
ATOM 1731 C CA  . GLN A 1 217 ? -1.657  6.647    23.389  1.00 79.45 217 A 1 
ATOM 1732 C C   . GLN A 1 217 ? -0.512  5.772    22.872  1.00 78.90 217 A 1 
ATOM 1733 O O   . GLN A 1 217 ? -0.658  5.098    21.852  1.00 76.71 217 A 1 
ATOM 1734 C CB  . GLN A 1 217 ? -1.445  8.078    22.879  1.00 77.53 217 A 1 
ATOM 1735 C CG  . GLN A 1 217 ? -2.733  8.898    22.864  1.00 70.57 217 A 1 
ATOM 1736 C CD  . GLN A 1 217 ? -2.529  10.289   22.252  1.00 66.44 217 A 1 
ATOM 1737 O OE1 . GLN A 1 217 ? -1.544  10.590   21.588  1.00 60.20 217 A 1 
ATOM 1738 N NE2 . GLN A 1 217 ? -3.480  11.183   22.422  1.00 57.26 217 A 1 
ATOM 1739 N N   . VAL A 1 218 ? 0.630   5.789    23.556  1.00 81.19 218 A 1 
ATOM 1740 C CA  . VAL A 1 218 ? 1.764   4.941    23.199  1.00 79.42 218 A 1 
ATOM 1741 C C   . VAL A 1 218 ? 1.411   3.470    23.407  1.00 78.72 218 A 1 
ATOM 1742 O O   . VAL A 1 218 ? 1.641   2.644    22.522  1.00 75.83 218 A 1 
ATOM 1743 C CB  . VAL A 1 218 ? 3.026   5.350    23.981  1.00 78.85 218 A 1 
ATOM 1744 C CG1 . VAL A 1 218 ? 4.203   4.437    23.636  1.00 73.15 218 A 1 
ATOM 1745 C CG2 . VAL A 1 218 ? 3.467   6.778    23.626  1.00 72.79 218 A 1 
ATOM 1746 N N   . ASP A 1 219 ? 0.769   3.149    24.516  1.00 78.51 219 A 1 
ATOM 1747 C CA  . ASP A 1 219 ? 0.364   1.794    24.873  1.00 76.72 219 A 1 
ATOM 1748 C C   . ASP A 1 219 ? -0.805  1.298    24.001  1.00 76.37 219 A 1 
ATOM 1749 O O   . ASP A 1 219 ? -0.823  0.148    23.560  1.00 73.01 219 A 1 
ATOM 1750 C CB  . ASP A 1 219 ? 0.036   1.777    26.376  1.00 73.99 219 A 1 
ATOM 1751 C CG  . ASP A 1 219 ? 0.140   0.393    27.001  1.00 68.74 219 A 1 
ATOM 1752 O OD1 . ASP A 1 219 ? 0.974   -0.418   26.541  1.00 62.71 219 A 1 
ATOM 1753 O OD2 . ASP A 1 219 ? -0.655  0.106    27.929  1.00 61.18 219 A 1 
ATOM 1754 N N   . GLU A 1 220 ? -1.747  2.164    23.664  1.00 74.56 220 A 1 
ATOM 1755 C CA  . GLU A 1 220 ? -2.867  1.832    22.790  1.00 72.48 220 A 1 
ATOM 1756 C C   . GLU A 1 220 ? -2.400  1.514    21.362  1.00 73.15 220 A 1 
ATOM 1757 O O   . GLU A 1 220 ? -2.874  0.555    20.758  1.00 69.98 220 A 1 
ATOM 1758 C CB  . GLU A 1 220 ? -3.889  2.980    22.796  1.00 68.76 220 A 1 
ATOM 1759 C CG  . GLU A 1 220 ? -5.261  2.521    22.306  1.00 61.25 220 A 1 
ATOM 1760 C CD  . GLU A 1 220 ? -6.285  3.650    22.165  1.00 53.74 220 A 1 
ATOM 1761 O OE1 . GLU A 1 220 ? -7.491  3.320    22.195  1.00 48.23 220 A 1 
ATOM 1762 O OE2 . GLU A 1 220 ? -5.867  4.788    21.906  1.00 48.60 220 A 1 
ATOM 1763 N N   . LYS A 1 221 ? -1.415  2.257    20.852  1.00 72.59 221 A 1 
ATOM 1764 C CA  . LYS A 1 221 ? -0.778  1.933    19.564  1.00 70.59 221 A 1 
ATOM 1765 C C   . LYS A 1 221 ? -0.090  0.569    19.599  1.00 71.80 221 A 1 
ATOM 1766 O O   . LYS A 1 221 ? -0.142  -0.149   18.610  1.00 69.56 221 A 1 
ATOM 1767 C CB  . LYS A 1 221 ? 0.207   3.032    19.145  1.00 67.24 221 A 1 
ATOM 1768 C CG  . LYS A 1 221 ? -0.529  4.230    18.542  1.00 61.40 221 A 1 
ATOM 1769 C CD  . LYS A 1 221 ? 0.462   5.321    18.105  1.00 56.51 221 A 1 
ATOM 1770 C CE  . LYS A 1 221 ? -0.323  6.498    17.508  1.00 50.23 221 A 1 
ATOM 1771 N NZ  . LYS A 1 221 ? 0.551   7.619    17.118  1.00 45.46 221 A 1 
ATOM 1772 N N   . ARG A 1 222 ? 0.516   0.197    20.727  1.00 72.13 222 A 1 
ATOM 1773 C CA  . ARG A 1 222 ? 1.130   -1.129   20.906  1.00 70.93 222 A 1 
ATOM 1774 C C   . ARG A 1 222 ? 0.108   -2.243   21.060  1.00 72.04 222 A 1 
ATOM 1775 O O   . ARG A 1 222 ? 0.315   -3.346   20.552  1.00 70.03 222 A 1 
ATOM 1776 C CB  . ARG A 1 222 ? 2.011   -1.125   22.148  1.00 67.88 222 A 1 
ATOM 1777 C CG  . ARG A 1 222 ? 3.249   -0.268   21.956  1.00 63.39 222 A 1 
ATOM 1778 C CD  . ARG A 1 222 ? 3.955   -0.182   23.302  1.00 60.60 222 A 1 
ATOM 1779 N NE  . ARG A 1 222 ? 5.118   0.670    23.190  1.00 55.45 222 A 1 
ATOM 1780 C CZ  . ARG A 1 222 ? 5.778   1.184    24.191  1.00 50.21 222 A 1 
ATOM 1781 N NH1 . ARG A 1 222 ? 5.537   0.859    25.433  1.00 47.34 222 A 1 
ATOM 1782 N NH2 . ARG A 1 222 ? 6.689   2.058    23.966  1.00 45.63 222 A 1 
ATOM 1783 N N   . LYS A 1 223 ? -0.990  -1.962   21.777  1.00 71.68 223 A 1 
ATOM 1784 C CA  . LYS A 1 223 ? -2.080  -2.912   22.007  1.00 70.55 223 A 1 
ATOM 1785 C C   . LYS A 1 223 ? -2.938  -3.151   20.780  1.00 71.91 223 A 1 
ATOM 1786 O O   . LYS A 1 223 ? -3.573  -4.195   20.710  1.00 67.98 223 A 1 
ATOM 1787 C CB  . LYS A 1 223 ? -2.951  -2.427   23.168  1.00 65.82 223 A 1 
ATOM 1788 C CG  . LYS A 1 223 ? -2.292  -2.704   24.527  1.00 59.55 223 A 1 
ATOM 1789 C CD  . LYS A 1 223 ? -3.086  -2.047   25.646  1.00 54.03 223 A 1 
ATOM 1790 C CE  . LYS A 1 223 ? -2.438  -2.361   26.993  1.00 47.39 223 A 1 
ATOM 1791 N NZ  . LYS A 1 223 ? -2.798  -1.373   28.023  1.00 40.91 223 A 1 
ATOM 1792 N N   . LYS A 1 224 ? -2.950  -2.237   19.810  1.00 71.74 224 A 1 
ATOM 1793 C CA  . LYS A 1 224 ? -3.621  -2.428   18.524  1.00 71.09 224 A 1 
ATOM 1794 C C   . LYS A 1 224 ? -2.942  -3.544   17.730  1.00 73.68 224 A 1 
ATOM 1795 O O   . LYS A 1 224 ? -2.134  -3.313   16.839  1.00 69.20 224 A 1 
ATOM 1796 C CB  . LYS A 1 224 ? -3.710  -1.114   17.727  1.00 65.00 224 A 1 
ATOM 1797 C CG  . LYS A 1 224 ? -4.922  -0.285   18.162  1.00 57.94 224 A 1 
ATOM 1798 C CD  . LYS A 1 224 ? -5.010  1.029    17.376  1.00 52.47 224 A 1 
ATOM 1799 C CE  . LYS A 1 224 ? -6.241  1.798    17.833  1.00 45.31 224 A 1 
ATOM 1800 N NZ  . LYS A 1 224 ? -6.336  3.140    17.212  1.00 39.39 224 A 1 
ATOM 1801 N N   . ARG A 1 225 ? -3.312  -4.769   18.061  1.00 74.78 225 A 1 
ATOM 1802 C CA  . ARG A 1 225 ? -2.998  -5.996   17.334  1.00 75.46 225 A 1 
ATOM 1803 C C   . ARG A 1 225 ? -4.059  -6.275   16.260  1.00 77.88 225 A 1 
ATOM 1804 O O   . ARG A 1 225 ? -4.429  -7.427   16.051  1.00 73.98 225 A 1 
ATOM 1805 C CB  . ARG A 1 225 ? -2.821  -7.160   18.311  1.00 70.87 225 A 1 
ATOM 1806 C CG  . ARG A 1 225 ? -1.627  -6.967   19.247  1.00 66.37 225 A 1 
ATOM 1807 C CD  . ARG A 1 225 ? -1.425  -8.225   20.082  1.00 61.69 225 A 1 
ATOM 1808 N NE  . ARG A 1 225 ? -0.300  -8.094   21.019  1.00 56.70 225 A 1 
ATOM 1809 C CZ  . ARG A 1 225 ? 0.237   -9.061   21.748  1.00 51.02 225 A 1 
ATOM 1810 N NH1 . ARG A 1 225 ? -0.229  -10.284  21.714  1.00 48.42 225 A 1 
ATOM 1811 N NH2 . ARG A 1 225 ? 1.247   -8.820   22.525  1.00 46.67 225 A 1 
ATOM 1812 N N   . ASP A 1 226 ? -4.581  -5.233   15.643  1.00 80.53 226 A 1 
ATOM 1813 C CA  . ASP A 1 226 ? -5.591  -5.370   14.601  1.00 81.87 226 A 1 
ATOM 1814 C C   . ASP A 1 226 ? -4.901  -5.471   13.246  1.00 85.12 226 A 1 
ATOM 1815 O O   . ASP A 1 226 ? -4.080  -4.629   12.878  1.00 83.35 226 A 1 
ATOM 1816 C CB  . ASP A 1 226 ? -6.613  -4.222   14.695  1.00 76.36 226 A 1 
ATOM 1817 C CG  . ASP A 1 226 ? -8.082  -4.678   14.719  1.00 67.95 226 A 1 
ATOM 1818 O OD1 . ASP A 1 226 ? -8.353  -5.879   14.568  1.00 60.09 226 A 1 
ATOM 1819 O OD2 . ASP A 1 226 ? -8.944  -3.801   14.912  1.00 60.29 226 A 1 
ATOM 1820 N N   . ILE A 1 227 ? -5.199  -6.537   12.510  1.00 84.43 227 A 1 
ATOM 1821 C CA  . ILE A 1 227 ? -4.780  -6.690   11.126  1.00 86.48 227 A 1 
ATOM 1822 C C   . ILE A 1 227 ? -5.832  -5.983   10.267  1.00 87.81 227 A 1 
ATOM 1823 O O   . ILE A 1 227 ? -6.997  -6.381   10.317  1.00 86.26 227 A 1 
ATOM 1824 C CB  . ILE A 1 227 ? -4.625  -8.170   10.721  1.00 85.24 227 A 1 
ATOM 1825 C CG1 . ILE A 1 227 ? -3.592  -8.882   11.621  1.00 81.93 227 A 1 
ATOM 1826 C CG2 . ILE A 1 227 ? -4.193  -8.253   9.248   1.00 80.76 227 A 1 
ATOM 1827 C CD1 . ILE A 1 227 ? -3.513  -10.397  11.401  1.00 75.64 227 A 1 
ATOM 1828 N N   . PRO A 1 228 ? -5.458  -4.963   9.478   1.00 88.61 228 A 1 
ATOM 1829 C CA  . PRO A 1 228 ? -6.403  -4.292   8.601   1.00 89.11 228 A 1 
ATOM 1830 C C   . PRO A 1 228 ? -7.091  -5.264   7.639   1.00 90.00 228 A 1 
ATOM 1831 O O   . PRO A 1 228 ? -6.423  -6.065   6.978   1.00 88.72 228 A 1 
ATOM 1832 C CB  . PRO A 1 228 ? -5.581  -3.240   7.854   1.00 87.80 228 A 1 
ATOM 1833 C CG  . PRO A 1 228 ? -4.418  -2.955   8.786   1.00 86.18 228 A 1 
ATOM 1834 C CD  . PRO A 1 228 ? -4.163  -4.312   9.427   1.00 88.14 228 A 1 
ATOM 1835 N N   . ASP A 1 229 ? -8.406  -5.162   7.500   1.00 89.10 229 A 1 
ATOM 1836 C CA  . ASP A 1 229 ? -9.196  -6.059   6.652   1.00 87.84 229 A 1 
ATOM 1837 C C   . ASP A 1 229 ? -8.750  -6.029   5.176   1.00 88.99 229 A 1 
ATOM 1838 O O   . ASP A 1 229 ? -8.832  -7.041   4.477   1.00 87.31 229 A 1 
ATOM 1839 C CB  . ASP A 1 229 ? -10.689 -5.708   6.759   1.00 85.18 229 A 1 
ATOM 1840 C CG  . ASP A 1 229 ? -11.346 -6.059   8.105   1.00 78.46 229 A 1 
ATOM 1841 O OD1 . ASP A 1 229 ? -10.890 -7.004   8.780   1.00 72.13 229 A 1 
ATOM 1842 O OD2 . ASP A 1 229 ? -12.365 -5.412   8.436   1.00 71.95 229 A 1 
ATOM 1843 N N   . TYR A 1 230 ? -8.227  -4.898   4.698   1.00 91.04 230 A 1 
ATOM 1844 C CA  . TYR A 1 230 ? -7.706  -4.750   3.336   1.00 91.93 230 A 1 
ATOM 1845 C C   . TYR A 1 230 ? -6.402  -5.522   3.073   1.00 93.25 230 A 1 
ATOM 1846 O O   . TYR A 1 230 ? -6.010  -5.666   1.908   1.00 92.19 230 A 1 
ATOM 1847 C CB  . TYR A 1 230 ? -7.560  -3.266   2.989   1.00 91.39 230 A 1 
ATOM 1848 C CG  . TYR A 1 230 ? -6.654  -2.461   3.908   1.00 91.39 230 A 1 
ATOM 1849 C CD1 . TYR A 1 230 ? -7.208  -1.542   4.817   1.00 88.58 230 A 1 
ATOM 1850 C CD2 . TYR A 1 230 ? -5.255  -2.609   3.845   1.00 88.42 230 A 1 
ATOM 1851 C CE1 . TYR A 1 230 ? -6.376  -0.783   5.653   1.00 86.72 230 A 1 
ATOM 1852 C CE2 . TYR A 1 230 ? -4.422  -1.861   4.688   1.00 86.06 230 A 1 
ATOM 1853 C CZ  . TYR A 1 230 ? -4.980  -0.944   5.596   1.00 87.34 230 A 1 
ATOM 1854 O OH  . TYR A 1 230 ? -4.165  -0.219   6.425   1.00 84.96 230 A 1 
ATOM 1855 N N   . LEU A 1 231 ? -5.754  -6.044   4.109   1.00 93.00 231 A 1 
ATOM 1856 C CA  . LEU A 1 231 ? -4.599  -6.943   3.991   1.00 94.03 231 A 1 
ATOM 1857 C C   . LEU A 1 231 ? -4.994  -8.428   4.093   1.00 94.45 231 A 1 
ATOM 1858 O O   . LEU A 1 231 ? -4.139  -9.302   3.944   1.00 93.05 231 A 1 
ATOM 1859 C CB  . LEU A 1 231 ? -3.538  -6.584   5.053   1.00 93.97 231 A 1 
ATOM 1860 C CG  . LEU A 1 231 ? -3.024  -5.136   5.026   1.00 93.66 231 A 1 
ATOM 1861 C CD1 . LEU A 1 231 ? -1.903  -4.979   6.057   1.00 91.39 231 A 1 
ATOM 1862 C CD2 . LEU A 1 231 ? -2.461  -4.742   3.656   1.00 90.96 231 A 1 
ATOM 1863 N N   . CYS A 1 232 ? -6.267  -8.710   4.340   1.00 93.14 232 A 1 
ATOM 1864 C CA  . CYS A 1 232 ? -6.791  -10.056  4.488   1.00 92.35 232 A 1 
ATOM 1865 C C   . CYS A 1 232 ? -7.424  -10.567  3.187   1.00 92.03 232 A 1 
ATOM 1866 O O   . CYS A 1 232 ? -8.082  -9.830   2.444   1.00 90.32 232 A 1 
ATOM 1867 C CB  . CYS A 1 232 ? -7.776  -10.102  5.659   1.00 90.76 232 A 1 
ATOM 1868 S SG  . CYS A 1 232 ? -6.910  -9.718   7.217   1.00 88.68 232 A 1 
ATOM 1869 N N   . GLY A 1 233 ? -7.261  -11.867  2.915   1.00 91.58 233 A 1 
ATOM 1870 C CA  . GLY A 1 233 ? -7.884  -12.535  1.773   1.00 91.11 233 A 1 
ATOM 1871 C C   . GLY A 1 233 ? -9.402  -12.629  1.921   1.00 91.43 233 A 1 
ATOM 1872 O O   . GLY A 1 233 ? -9.929  -12.852  3.010   1.00 89.21 233 A 1 
ATOM 1873 N N   . LYS A 1 234 ? -10.140 -12.524  0.799   1.00 92.06 234 A 1 
ATOM 1874 C CA  . LYS A 1 234 ? -11.613 -12.579  0.783   1.00 91.29 234 A 1 
ATOM 1875 C C   . LYS A 1 234 ? -12.182 -13.987  1.044   1.00 91.37 234 A 1 
ATOM 1876 O O   . LYS A 1 234 ? -13.390 -14.133  1.223   1.00 87.32 234 A 1 
ATOM 1877 C CB  . LYS A 1 234 ? -12.150 -12.024  -0.548  1.00 89.86 234 A 1 
ATOM 1878 C CG  . LYS A 1 234 ? -11.695 -10.593  -0.908  1.00 88.43 234 A 1 
ATOM 1879 C CD  . LYS A 1 234 ? -12.189 -9.489   0.033   1.00 82.72 234 A 1 
ATOM 1880 C CE  . LYS A 1 234 ? -11.731 -8.127   -0.506  1.00 79.02 234 A 1 
ATOM 1881 N NZ  . LYS A 1 234 ? -12.100 -6.978   0.354   1.00 69.97 234 A 1 
ATOM 1882 N N   . ILE A 1 235 ? -11.339 -15.018  1.051   1.00 91.97 235 A 1 
ATOM 1883 C CA  . ILE A 1 235 ? -11.716 -16.411  1.342   1.00 91.27 235 A 1 
ATOM 1884 C C   . ILE A 1 235 ? -11.249 -16.810  2.747   1.00 90.94 235 A 1 
ATOM 1885 O O   . ILE A 1 235 ? -12.067 -17.255  3.552   1.00 88.07 235 A 1 
ATOM 1886 C CB  . ILE A 1 235 ? -11.160 -17.373  0.262   1.00 90.99 235 A 1 
ATOM 1887 C CG1 . ILE A 1 235 ? -11.760 -17.052  -1.127  1.00 89.44 235 A 1 
ATOM 1888 C CG2 . ILE A 1 235 ? -11.453 -18.842  0.644   1.00 88.66 235 A 1 
ATOM 1889 C CD1 . ILE A 1 235 ? -11.066 -17.798  -2.275  1.00 86.70 235 A 1 
ATOM 1890 N N   . SER A 1 236 ? -9.958  -16.638  3.056   1.00 90.01 236 A 1 
ATOM 1891 C CA  . SER A 1 236 ? -9.394  -17.032  4.357   1.00 88.04 236 A 1 
ATOM 1892 C C   . SER A 1 236 ? -9.793  -16.111  5.506   1.00 88.02 236 A 1 
ATOM 1893 O O   . SER A 1 236 ? -9.919  -16.570  6.636   1.00 85.19 236 A 1 
ATOM 1894 C CB  . SER A 1 236 ? -7.869  -17.089  4.287   1.00 86.39 236 A 1 
ATOM 1895 O OG  . SER A 1 236 ? -7.328  -15.885  3.791   1.00 82.26 236 A 1 
ATOM 1896 N N   . PHE A 1 237 ? -10.018 -14.823  5.218   1.00 87.51 237 A 1 
ATOM 1897 C CA  . PHE A 1 237 ? -10.126 -13.749  6.212   1.00 86.83 237 A 1 
ATOM 1898 C C   . PHE A 1 237 ? -8.896  -13.613  7.117   1.00 86.63 237 A 1 
ATOM 1899 O O   . PHE A 1 237 ? -8.967  -13.090  8.219   1.00 83.27 237 A 1 
ATOM 1900 C CB  . PHE A 1 237 ? -11.446 -13.840  6.990   1.00 85.45 237 A 1 
ATOM 1901 C CG  . PHE A 1 237 ? -12.733 -13.817  6.193   1.00 85.57 237 A 1 
ATOM 1902 C CD1 . PHE A 1 237 ? -12.796 -13.418  4.846   1.00 80.69 237 A 1 
ATOM 1903 C CD2 . PHE A 1 237 ? -13.934 -14.159  6.856   1.00 80.27 237 A 1 
ATOM 1904 C CE1 . PHE A 1 237 ? -14.017 -13.351  4.165   1.00 78.08 237 A 1 
ATOM 1905 C CE2 . PHE A 1 237 ? -15.162 -14.086  6.185   1.00 77.83 237 A 1 
ATOM 1906 C CZ  . PHE A 1 237 ? -15.211 -13.684  4.842   1.00 80.13 237 A 1 
ATOM 1907 N N   . GLU A 1 238 ? -7.760  -14.092  6.631   1.00 88.86 238 A 1 
ATOM 1908 C CA  . GLU A 1 238 ? -6.457  -13.986  7.279   1.00 88.94 238 A 1 
ATOM 1909 C C   . GLU A 1 238 ? -5.512  -13.139  6.427   1.00 90.69 238 A 1 
ATOM 1910 O O   . GLU A 1 238 ? -5.735  -12.946  5.230   1.00 89.52 238 A 1 
ATOM 1911 C CB  . GLU A 1 238 ? -5.867  -15.384  7.502   1.00 86.10 238 A 1 
ATOM 1912 C CG  . GLU A 1 238 ? -6.694  -16.217  8.480   1.00 79.32 238 A 1 
ATOM 1913 C CD  . GLU A 1 238 ? -6.076  -17.592  8.769   1.00 74.69 238 A 1 
ATOM 1914 O OE1 . GLU A 1 238 ? -6.819  -18.520  9.141   1.00 66.71 238 A 1 
ATOM 1915 O OE2 . GLU A 1 238 ? -4.838  -17.746  8.761   1.00 67.14 238 A 1 
ATOM 1916 N N   . LEU A 1 239 ? -4.427  -12.667  7.044   1.00 91.06 239 A 1 
ATOM 1917 C CA  . LEU A 1 239 ? -3.384  -11.921  6.355   1.00 91.93 239 A 1 
ATOM 1918 C C   . LEU A 1 239 ? -2.846  -12.728  5.172   1.00 92.47 239 A 1 
ATOM 1919 O O   . LEU A 1 239 ? -2.351  -13.846  5.338   1.00 91.20 239 A 1 
ATOM 1920 C CB  . LEU A 1 239 ? -2.276  -11.583  7.359   1.00 91.28 239 A 1 
ATOM 1921 C CG  . LEU A 1 239 ? -1.153  -10.712  6.767   1.00 90.55 239 A 1 
ATOM 1922 C CD1 . LEU A 1 239 ? -1.631  -9.300   6.460   1.00 86.95 239 A 1 
ATOM 1923 C CD2 . LEU A 1 239 ? -0.004  -10.604  7.764   1.00 86.54 239 A 1 
ATOM 1924 N N   . MET A 1 240 ? -2.903  -12.140  3.979   1.00 93.41 240 A 1 
ATOM 1925 C CA  . MET A 1 240 ? -2.400  -12.758  2.759   1.00 94.09 240 A 1 
ATOM 1926 C C   . MET A 1 240 ? -0.878  -12.929  2.807   1.00 93.79 240 A 1 
ATOM 1927 O O   . MET A 1 240 ? -0.147  -12.011  3.175   1.00 92.52 240 A 1 
ATOM 1928 C CB  . MET A 1 240 ? -2.810  -11.930  1.541   1.00 94.16 240 A 1 
ATOM 1929 C CG  . MET A 1 240 ? -4.316  -11.961  1.281   1.00 93.09 240 A 1 
ATOM 1930 S SD  . MET A 1 240 ? -4.835  -10.984  -0.165  1.00 92.86 240 A 1 
ATOM 1931 C CE  . MET A 1 240 ? -4.733  -9.316   0.525   1.00 84.51 240 A 1 
ATOM 1932 N N   . ARG A 1 241 ? -0.395  -14.097  2.398   1.00 93.55 241 A 1 
ATOM 1933 C CA  . ARG A 1 241 ? 1.043   -14.390  2.288   1.00 92.64 241 A 1 
ATOM 1934 C C   . ARG A 1 241 ? 1.555   -14.262  0.858   1.00 93.38 241 A 1 
ATOM 1935 O O   . ARG A 1 241 ? 2.697   -13.856  0.646   1.00 91.17 241 A 1 
ATOM 1936 C CB  . ARG A 1 241 ? 1.336   -15.773  2.866   1.00 90.42 241 A 1 
ATOM 1937 C CG  . ARG A 1 241 ? 0.956   -15.913  4.364   1.00 85.67 241 A 1 
ATOM 1938 C CD  . ARG A 1 241 ? 1.733   -14.927  5.256   1.00 77.51 241 A 1 
ATOM 1939 N NE  . ARG A 1 241 ? 1.400   -15.102  6.680   1.00 71.40 241 A 1 
ATOM 1940 C CZ  . ARG A 1 241 ? 2.079   -14.583  7.703   1.00 63.72 241 A 1 
ATOM 1941 N NH1 . ARG A 1 241 ? 3.135   -13.833  7.533   1.00 57.48 241 A 1 
ATOM 1942 N NH2 . ARG A 1 241 ? 1.709   -14.788  8.926   1.00 58.23 241 A 1 
ATOM 1943 N N   . GLU A 1 242 ? 0.710   -14.577  -0.105  1.00 93.98 242 A 1 
ATOM 1944 C CA  . GLU A 1 242 ? 1.011   -14.486  -1.533  1.00 94.79 242 A 1 
ATOM 1945 C C   . GLU A 1 242 ? -0.179  -13.846  -2.277  1.00 96.08 242 A 1 
ATOM 1946 O O   . GLU A 1 242 ? -0.929  -14.541  -2.957  1.00 95.29 242 A 1 
ATOM 1947 C CB  . GLU A 1 242 ? 1.404   -15.871  -2.060  1.00 93.36 242 A 1 
ATOM 1948 C CG  . GLU A 1 242 ? 2.155   -15.750  -3.390  1.00 85.44 242 A 1 
ATOM 1949 C CD  . GLU A 1 242 ? 2.547   -17.102  -3.989  1.00 80.12 242 A 1 
ATOM 1950 O OE1 . GLU A 1 242 ? 3.023   -17.084  -5.142  1.00 71.88 242 A 1 
ATOM 1951 O OE2 . GLU A 1 242 ? 2.352   -18.155  -3.338  1.00 72.43 242 A 1 
ATOM 1952 N N   . PRO A 1 243 ? -0.388  -12.529  -2.134  1.00 96.36 243 A 1 
ATOM 1953 C CA  . PRO A 1 243 ? -1.524  -11.856  -2.743  1.00 96.88 243 A 1 
ATOM 1954 C C   . PRO A 1 243 ? -1.472  -11.935  -4.268  1.00 96.90 243 A 1 
ATOM 1955 O O   . PRO A 1 243 ? -0.474  -11.564  -4.898  1.00 95.94 243 A 1 
ATOM 1956 C CB  . PRO A 1 243 ? -1.468  -10.413  -2.231  1.00 96.19 243 A 1 
ATOM 1957 C CG  . PRO A 1 243 ? 0.019   -10.206  -1.927  1.00 94.42 243 A 1 
ATOM 1958 C CD  . PRO A 1 243 ? 0.450   -11.577  -1.421  1.00 95.95 243 A 1 
ATOM 1959 N N   . CYS A 1 244 ? -2.560  -12.380  -4.864  1.00 96.53 244 A 1 
ATOM 1960 C CA  . CYS A 1 244 ? -2.766  -12.355  -6.303  1.00 96.58 244 A 1 
ATOM 1961 C C   . CYS A 1 244 ? -4.118  -11.726  -6.643  1.00 96.90 244 A 1 
ATOM 1962 O O   . CYS A 1 244 ? -5.065  -11.794  -5.862  1.00 95.25 244 A 1 
ATOM 1963 C CB  . CYS A 1 244 ? -2.578  -13.760  -6.892  1.00 94.40 244 A 1 
ATOM 1964 S SG  . CYS A 1 244 ? -3.824  -14.918  -6.265  1.00 86.39 244 A 1 
ATOM 1965 N N   . ILE A 1 245 ? -4.198  -11.088  -7.804  1.00 96.70 245 A 1 
ATOM 1966 C CA  . ILE A 1 245 ? -5.369  -10.347  -8.254  1.00 97.06 245 A 1 
ATOM 1967 C C   . ILE A 1 245 ? -6.004  -11.037  -9.460  1.00 96.96 245 A 1 
ATOM 1968 O O   . ILE A 1 245 ? -5.310  -11.600  -10.316 1.00 95.83 245 A 1 
ATOM 1969 C CB  . ILE A 1 245 ? -5.012  -8.863   -8.470  1.00 96.52 245 A 1 
ATOM 1970 C CG1 . ILE A 1 245 ? -6.265  -7.995   -8.645  1.00 93.26 245 A 1 
ATOM 1971 C CG2 . ILE A 1 245 ? -4.050  -8.682   -9.657  1.00 93.23 245 A 1 
ATOM 1972 C CD1 . ILE A 1 245 ? -5.964  -6.490   -8.595  1.00 91.36 245 A 1 
ATOM 1973 N N   . THR A 1 246 ? -7.328  -10.995  -9.524  1.00 96.92 246 A 1 
ATOM 1974 C CA  . THR A 1 246 ? -8.118  -11.493  -10.651 1.00 96.52 246 A 1 
ATOM 1975 C C   . THR A 1 246 ? -8.364  -10.377  -11.678 1.00 96.41 246 A 1 
ATOM 1976 O O   . THR A 1 246 ? -8.235  -9.201   -11.337 1.00 95.31 246 A 1 
ATOM 1977 C CB  . THR A 1 246 ? -9.455  -12.082  -10.174 1.00 95.76 246 A 1 
ATOM 1978 O OG1 . THR A 1 246 ? -10.304 -11.068  -9.703  1.00 89.72 246 A 1 
ATOM 1979 C CG2 . THR A 1 246 ? -9.276  -13.122  -9.077  1.00 89.33 246 A 1 
ATOM 1980 N N   . PRO A 1 247 ? -8.794  -10.699  -12.913 1.00 96.15 247 A 1 
ATOM 1981 C CA  . PRO A 1 247 ? -9.171  -9.688   -13.905 1.00 95.41 247 A 1 
ATOM 1982 C C   . PRO A 1 247 ? -10.275 -8.722   -13.451 1.00 95.37 247 A 1 
ATOM 1983 O O   . PRO A 1 247 ? -10.381 -7.617   -13.979 1.00 93.13 247 A 1 
ATOM 1984 C CB  . PRO A 1 247 ? -9.611  -10.480  -15.137 1.00 94.50 247 A 1 
ATOM 1985 C CG  . PRO A 1 247 ? -8.826  -11.783  -15.017 1.00 93.36 247 A 1 
ATOM 1986 C CD  . PRO A 1 247 ? -8.811  -12.025  -13.509 1.00 95.58 247 A 1 
ATOM 1987 N N   . SER A 1 248 ? -11.073 -9.099   -12.449 1.00 95.02 248 A 1 
ATOM 1988 C CA  . SER A 1 248 ? -12.087 -8.228   -11.840 1.00 94.15 248 A 1 
ATOM 1989 C C   . SER A 1 248 ? -11.514 -7.219   -10.834 1.00 94.36 248 A 1 
ATOM 1990 O O   . SER A 1 248 ? -12.258 -6.388   -10.316 1.00 91.63 248 A 1 
ATOM 1991 C CB  . SER A 1 248 ? -13.155 -9.079   -11.157 1.00 92.88 248 A 1 
ATOM 1992 O OG  . SER A 1 248 ? -13.774 -9.954   -12.080 1.00 86.73 248 A 1 
ATOM 1993 N N   . GLY A 1 249 ? -10.218 -7.291   -10.527 1.00 95.12 249 A 1 
ATOM 1994 C CA  . GLY A 1 249 ? -9.554  -6.399   -9.573  1.00 95.26 249 A 1 
ATOM 1995 C C   . GLY A 1 249 ? -9.618  -6.846   -8.111  1.00 95.93 249 A 1 
ATOM 1996 O O   . GLY A 1 249 ? -9.191  -6.088   -7.229  1.00 94.03 249 A 1 
ATOM 1997 N N   . ILE A 1 250 ? -10.119 -8.049   -7.835  1.00 95.48 250 A 1 
ATOM 1998 C CA  . ILE A 1 250 ? -10.205 -8.592   -6.476  1.00 95.28 250 A 1 
ATOM 1999 C C   . ILE A 1 250 ? -8.898  -9.325   -6.133  1.00 95.63 250 A 1 
ATOM 2000 O O   . ILE A 1 250 ? -8.423  -10.146  -6.913  1.00 94.64 250 A 1 
ATOM 2001 C CB  . ILE A 1 250 ? -11.433 -9.500   -6.309  1.00 94.49 250 A 1 
ATOM 2002 C CG1 . ILE A 1 250 ? -12.755 -8.872   -6.834  1.00 92.01 250 A 1 
ATOM 2003 C CG2 . ILE A 1 250 ? -11.598 -9.900   -4.832  1.00 92.12 250 A 1 
ATOM 2004 C CD1 . ILE A 1 250 ? -13.134 -7.534   -6.198  1.00 84.38 250 A 1 
ATOM 2005 N N   . THR A 1 251 ? -8.362  -9.059   -4.950  1.00 96.03 251 A 1 
ATOM 2006 C CA  . THR A 1 251 ? -7.143  -9.708   -4.459  1.00 96.18 251 A 1 
ATOM 2007 C C   . THR A 1 251 ? -7.474  -10.800  -3.441  1.00 95.71 251 A 1 
ATOM 2008 O O   . THR A 1 251 ? -8.206  -10.563  -2.482  1.00 94.28 251 A 1 
ATOM 2009 C CB  . THR A 1 251 ? -6.154  -8.685   -3.886  1.00 95.85 251 A 1 
ATOM 2010 O OG1 . THR A 1 251 ? -5.802  -7.752   -4.895  1.00 90.34 251 A 1 
ATOM 2011 C CG2 . THR A 1 251 ? -4.839  -9.310   -3.443  1.00 90.39 251 A 1 
ATOM 2012 N N   . TYR A 1 252 ? -6.889  -11.976  -3.645  1.00 96.41 252 A 1 
ATOM 2013 C CA  . TYR A 1 252 ? -6.989  -13.147  -2.778  1.00 96.32 252 A 1 
ATOM 2014 C C   . TYR A 1 252 ? -5.591  -13.638  -2.390  1.00 96.32 252 A 1 
ATOM 2015 O O   . TYR A 1 252 ? -4.616  -13.317  -3.065  1.00 95.14 252 A 1 
ATOM 2016 C CB  . TYR A 1 252 ? -7.737  -14.265  -3.515  1.00 95.99 252 A 1 
ATOM 2017 C CG  . TYR A 1 252 ? -9.136  -13.901  -3.974  1.00 96.28 252 A 1 
ATOM 2018 C CD1 . TYR A 1 252 ? -10.214 -13.991  -3.090  1.00 93.23 252 A 1 
ATOM 2019 C CD2 . TYR A 1 252 ? -9.356  -13.455  -5.296  1.00 93.26 252 A 1 
ATOM 2020 C CE1 . TYR A 1 252 ? -11.516 -13.656  -3.508  1.00 92.68 252 A 1 
ATOM 2021 C CE2 . TYR A 1 252 ? -10.646 -13.115  -5.727  1.00 92.74 252 A 1 
ATOM 2022 C CZ  . TYR A 1 252 ? -11.728 -13.221  -4.834  1.00 94.89 252 A 1 
ATOM 2023 O OH  . TYR A 1 252 ? -12.991 -12.901  -5.246  1.00 93.75 252 A 1 
ATOM 2024 N N   . ASP A 1 253 ? -5.489  -14.458  -1.348  1.00 95.81 253 A 1 
ATOM 2025 C CA  . ASP A 1 253 ? -4.288  -15.266  -1.145  1.00 95.30 253 A 1 
ATOM 2026 C C   . ASP A 1 253 ? -4.254  -16.382  -2.203  1.00 95.49 253 A 1 
ATOM 2027 O O   . ASP A 1 253 ? -5.267  -17.047  -2.449  1.00 93.74 253 A 1 
ATOM 2028 C CB  . ASP A 1 253 ? -4.226  -15.818  0.289   1.00 94.07 253 A 1 
ATOM 2029 C CG  . ASP A 1 253 ? -2.805  -16.220  0.720   1.00 92.10 253 A 1 
ATOM 2030 O OD1 . ASP A 1 253 ? -1.962  -16.507  -0.157  1.00 86.22 253 A 1 
ATOM 2031 O OD2 . ASP A 1 253 ? -2.541  -16.199  1.940   1.00 85.76 253 A 1 
ATOM 2032 N N   . ARG A 1 254 ? -3.106  -16.571  -2.853  1.00 95.63 254 A 1 
ATOM 2033 C CA  . ARG A 1 254 ? -2.945  -17.530  -3.953  1.00 95.58 254 A 1 
ATOM 2034 C C   . ARG A 1 254 ? -3.431  -18.927  -3.575  1.00 95.15 254 A 1 
ATOM 2035 O O   . ARG A 1 254 ? -4.190  -19.531  -4.325  1.00 94.04 254 A 1 
ATOM 2036 C CB  . ARG A 1 254 ? -1.477  -17.569  -4.404  1.00 95.24 254 A 1 
ATOM 2037 C CG  . ARG A 1 254 ? -1.263  -18.591  -5.541  1.00 92.72 254 A 1 
ATOM 2038 C CD  . ARG A 1 254 ? 0.187   -18.597  -6.037  1.00 89.86 254 A 1 
ATOM 2039 N NE  . ARG A 1 254 ? 0.544   -17.334  -6.701  1.00 84.79 254 A 1 
ATOM 2040 C CZ  . ARG A 1 254 ? 0.224   -16.970  -7.936  1.00 81.08 254 A 1 
ATOM 2041 N NH1 . ARG A 1 254 ? -0.415  -17.771  -8.743  1.00 72.21 254 A 1 
ATOM 2042 N NH2 . ARG A 1 254 ? 0.553   -15.789  -8.360  1.00 75.18 254 A 1 
ATOM 2043 N N   . LYS A 1 255 ? -3.033  -19.422  -2.415  1.00 94.65 255 A 1 
ATOM 2044 C CA  . LYS A 1 255 ? -3.415  -20.758  -1.950  1.00 93.49 255 A 1 
ATOM 2045 C C   . LYS A 1 255 ? -4.934  -20.944  -1.892  1.00 93.94 255 A 1 
ATOM 2046 O O   . LYS A 1 255 ? -5.445  -21.985  -2.293  1.00 91.75 255 A 1 
ATOM 2047 C CB  . LYS A 1 255 ? -2.772  -20.985  -0.576  1.00 91.16 255 A 1 
ATOM 2048 C CG  . LYS A 1 255 ? -3.025  -22.403  -0.066  1.00 79.73 255 A 1 
ATOM 2049 C CD  . LYS A 1 255 ? -2.446  -22.558  1.337   1.00 75.55 255 A 1 
ATOM 2050 C CE  . LYS A 1 255 ? -2.802  -23.937  1.869   1.00 62.79 255 A 1 
ATOM 2051 N NZ  . LYS A 1 255 ? -2.412  -24.071  3.291   1.00 56.42 255 A 1 
ATOM 2052 N N   . ASP A 1 256 ? -5.651  -19.937  -1.413  1.00 94.26 256 A 1 
ATOM 2053 C CA  . ASP A 1 256 ? -7.098  -20.012  -1.206  1.00 93.94 256 A 1 
ATOM 2054 C C   . ASP A 1 256 ? -7.857  -19.927  -2.537  1.00 94.49 256 A 1 
ATOM 2055 O O   . ASP A 1 256 ? -8.810  -20.677  -2.755  1.00 93.08 256 A 1 
ATOM 2056 C CB  . ASP A 1 256 ? -7.551  -18.870  -0.290  1.00 93.03 256 A 1 
ATOM 2057 C CG  . ASP A 1 256 ? -6.934  -18.904  1.110   1.00 91.25 256 A 1 
ATOM 2058 O OD1 . ASP A 1 256 ? -6.585  -20.003  1.608   1.00 86.98 256 A 1 
ATOM 2059 O OD2 . ASP A 1 256 ? -6.867  -17.820  1.731   1.00 86.41 256 A 1 
ATOM 2060 N N   . ILE A 1 257 ? -7.436  -19.049  -3.449  1.00 95.05 257 A 1 
ATOM 2061 C CA  . ILE A 1 257 ? -8.077  -18.914  -4.759  1.00 95.52 257 A 1 
ATOM 2062 C C   . ILE A 1 257 ? -7.804  -20.124  -5.649  1.00 95.60 257 A 1 
ATOM 2063 O O   . ILE A 1 257 ? -8.712  -20.597  -6.321  1.00 95.01 257 A 1 
ATOM 2064 C CB  . ILE A 1 257 ? -7.718  -17.565  -5.419  1.00 95.47 257 A 1 
ATOM 2065 C CG1 . ILE A 1 257 ? -8.571  -17.263  -6.674  1.00 92.79 257 A 1 
ATOM 2066 C CG2 . ILE A 1 257 ? -6.235  -17.459  -5.787  1.00 93.24 257 A 1 
ATOM 2067 C CD1 . ILE A 1 257 ? -10.068 -17.139  -6.380  1.00 90.76 257 A 1 
ATOM 2068 N N   . GLU A 1 258 ? -6.603  -20.708  -5.597  1.00 95.04 258 A 1 
ATOM 2069 C CA  . GLU A 1 258 ? -6.286  -21.946  -6.315  1.00 94.76 258 A 1 
ATOM 2070 C C   . GLU A 1 258 ? -7.123  -23.118  -5.790  1.00 94.31 258 A 1 
ATOM 2071 O O   . GLU A 1 258 ? -7.668  -23.888  -6.576  1.00 92.81 258 A 1 
ATOM 2072 C CB  . GLU A 1 258 ? -4.788  -22.261  -6.199  1.00 94.30 258 A 1 
ATOM 2073 C CG  . GLU A 1 258 ? -3.934  -21.319  -7.061  1.00 91.11 258 A 1 
ATOM 2074 C CD  . GLU A 1 258 ? -2.430  -21.615  -7.009  1.00 90.04 258 A 1 
ATOM 2075 O OE1 . GLU A 1 258 ? -1.693  -20.984  -7.808  1.00 84.08 258 A 1 
ATOM 2076 O OE2 . GLU A 1 258 ? -1.998  -22.486  -6.224  1.00 85.58 258 A 1 
ATOM 2077 N N   . GLU A 1 259 ? -7.296  -23.219  -4.468  1.00 94.11 259 A 1 
ATOM 2078 C CA  . GLU A 1 259 ? -8.149  -24.248  -3.876  1.00 93.02 259 A 1 
ATOM 2079 C C   . GLU A 1 259 ? -9.617  -24.064  -4.278  1.00 93.15 259 A 1 
ATOM 2080 O O   . GLU A 1 259 ? -10.302 -25.043  -4.597  1.00 91.56 259 A 1 
ATOM 2081 C CB  . GLU A 1 259 ? -7.954  -24.268  -2.358  1.00 92.14 259 A 1 
ATOM 2082 C CG  . GLU A 1 259 ? -8.685  -25.451  -1.702  1.00 85.37 259 A 1 
ATOM 2083 C CD  . GLU A 1 259 ? -8.289  -25.742  -0.241  1.00 81.18 259 A 1 
ATOM 2084 O OE1 . GLU A 1 259 ? -8.838  -26.723  0.313   1.00 73.45 259 A 1 
ATOM 2085 O OE2 . GLU A 1 259 ? -7.401  -25.084  0.330   1.00 74.13 259 A 1 
ATOM 2086 N N   . HIS A 1 260 ? -10.114 -22.825  -4.353  1.00 94.08 260 A 1 
ATOM 2087 C CA  . HIS A 1 260 ? -11.440 -22.517  -4.881  1.00 94.26 260 A 1 
ATOM 2088 C C   . HIS A 1 260 ? -11.598 -22.965  -6.337  1.00 94.49 260 A 1 
ATOM 2089 O O   . HIS A 1 260 ? -12.532 -23.705  -6.649  1.00 93.74 260 A 1 
ATOM 2090 C CB  . HIS A 1 260 ? -11.734 -21.020  -4.723  1.00 93.98 260 A 1 
ATOM 2091 C CG  . HIS A 1 260 ? -12.911 -20.566  -5.541  1.00 94.43 260 A 1 
ATOM 2092 N ND1 . HIS A 1 260 ? -14.227 -20.902  -5.330  1.00 87.46 260 A 1 
ATOM 2093 C CD2 . HIS A 1 260 ? -12.865 -19.825  -6.693  1.00 87.74 260 A 1 
ATOM 2094 C CE1 . HIS A 1 260 ? -14.957 -20.372  -6.329  1.00 89.80 260 A 1 
ATOM 2095 N NE2 . HIS A 1 260 ? -14.162 -19.716  -7.175  1.00 90.38 260 A 1 
ATOM 2096 N N   . LEU A 1 261 ? -10.669 -22.579  -7.215  1.00 95.65 261 A 1 
ATOM 2097 C CA  . LEU A 1 261 ? -10.724 -22.922  -8.639  1.00 95.21 261 A 1 
ATOM 2098 C C   . LEU A 1 261 ? -10.672 -24.436  -8.880  1.00 94.61 261 A 1 
ATOM 2099 O O   . LEU A 1 261 ? -11.310 -24.937  -9.801  1.00 92.78 261 A 1 
ATOM 2100 C CB  . LEU A 1 261 ? -9.573  -22.207  -9.374  1.00 95.51 261 A 1 
ATOM 2101 C CG  . LEU A 1 261 ? -9.712  -20.678  -9.448  1.00 95.09 261 A 1 
ATOM 2102 C CD1 . LEU A 1 261 ? -8.434  -20.079  -10.033 1.00 92.04 261 A 1 
ATOM 2103 C CD2 . LEU A 1 261 ? -10.898 -20.234  -10.304 1.00 91.71 261 A 1 
ATOM 2104 N N   . GLN A 1 262 ? -9.977  -25.192  -8.027  1.00 94.62 262 A 1 
ATOM 2105 C CA  . GLN A 1 262 ? -9.883  -26.649  -8.112  1.00 93.51 262 A 1 
ATOM 2106 C C   . GLN A 1 262 ? -11.097 -27.378  -7.526  1.00 93.15 262 A 1 
ATOM 2107 O O   . GLN A 1 262 ? -11.445 -28.462  -7.999  1.00 89.75 262 A 1 
ATOM 2108 C CB  . GLN A 1 262 ? -8.610  -27.111  -7.402  1.00 92.34 262 A 1 
ATOM 2109 C CG  . GLN A 1 262 ? -7.336  -26.748  -8.185  1.00 84.52 262 A 1 
ATOM 2110 C CD  . GLN A 1 262 ? -6.056  -27.153  -7.458  1.00 78.05 262 A 1 
ATOM 2111 O OE1 . GLN A 1 262 ? -6.060  -27.840  -6.444  1.00 69.78 262 A 1 
ATOM 2112 N NE2 . GLN A 1 262 ? -4.912  -26.759  -7.959  1.00 67.25 262 A 1 
ATOM 2113 N N   . ARG A 1 263 ? -11.739 -26.819  -6.470  1.00 92.28 263 A 1 
ATOM 2114 C CA  . ARG A 1 263 ? -12.759 -27.548  -5.691  1.00 90.89 263 A 1 
ATOM 2115 C C   . ARG A 1 263 ? -14.181 -27.043  -5.880  1.00 91.00 263 A 1 
ATOM 2116 O O   . ARG A 1 263 ? -15.111 -27.829  -5.721  1.00 87.47 263 A 1 
ATOM 2117 C CB  . ARG A 1 263 ? -12.413 -27.506  -4.201  1.00 89.44 263 A 1 
ATOM 2118 C CG  . ARG A 1 263 ? -11.110 -28.250  -3.889  1.00 84.93 263 A 1 
ATOM 2119 C CD  . ARG A 1 263 ? -10.948 -28.326  -2.375  1.00 81.61 263 A 1 
ATOM 2120 N NE  . ARG A 1 263 ? -9.724  -29.055  -2.013  1.00 75.15 263 A 1 
ATOM 2121 C CZ  . ARG A 1 263 ? -9.361  -29.383  -0.784  1.00 70.03 263 A 1 
ATOM 2122 N NH1 . ARG A 1 263 ? -10.135 -29.187  0.237   1.00 63.79 263 A 1 
ATOM 2123 N NH2 . ARG A 1 263 ? -8.195  -29.909  -0.591  1.00 62.72 263 A 1 
ATOM 2124 N N   . VAL A 1 264 ? -14.360 -25.767  -6.145  1.00 92.23 264 A 1 
ATOM 2125 C CA  . VAL A 1 264 ? -15.679 -25.118  -6.199  1.00 91.14 264 A 1 
ATOM 2126 C C   . VAL A 1 264 ? -16.084 -24.842  -7.637  1.00 91.74 264 A 1 
ATOM 2127 O O   . VAL A 1 264 ? -17.144 -25.284  -8.065  1.00 88.68 264 A 1 
ATOM 2128 C CB  . VAL A 1 264 ? -15.729 -23.838  -5.335  1.00 90.19 264 A 1 
ATOM 2129 C CG1 . VAL A 1 264 ? -17.169 -23.342  -5.197  1.00 84.85 264 A 1 
ATOM 2130 C CG2 . VAL A 1 264 ? -15.177 -24.072  -3.925  1.00 85.58 264 A 1 
ATOM 2131 N N   . GLY A 1 265 ? -15.259 -24.143  -8.406  1.00 92.13 265 A 1 
ATOM 2132 C CA  . GLY A 1 265 ? -15.529 -23.867  -9.814  1.00 92.29 265 A 1 
ATOM 2133 C C   . GLY A 1 265 ? -14.675 -22.746  -10.390 1.00 93.85 265 A 1 
ATOM 2134 O O   . GLY A 1 265 ? -14.016 -22.002  -9.665  1.00 91.80 265 A 1 
ATOM 2135 N N   . HIS A 1 266 ? -14.712 -22.614  -11.714 1.00 94.93 266 A 1 
ATOM 2136 C CA  . HIS A 1 266 ? -13.931 -21.627  -12.462 1.00 95.27 266 A 1 
ATOM 2137 C C   . HIS A 1 266 ? -14.634 -20.268  -12.533 1.00 95.25 266 A 1 
ATOM 2138 O O   . HIS A 1 266 ? -15.079 -19.831  -13.601 1.00 92.18 266 A 1 
ATOM 2139 C CB  . HIS A 1 266 ? -13.585 -22.187  -13.843 1.00 94.07 266 A 1 
ATOM 2140 C CG  . HIS A 1 266 ? -12.736 -23.417  -13.792 1.00 92.05 266 A 1 
ATOM 2141 N ND1 . HIS A 1 266 ? -13.188 -24.718  -13.839 1.00 78.34 266 A 1 
ATOM 2142 C CD2 . HIS A 1 266 ? -11.368 -23.475  -13.671 1.00 77.88 266 A 1 
ATOM 2143 C CE1 . HIS A 1 266 ? -12.136 -25.531  -13.751 1.00 79.86 266 A 1 
ATOM 2144 N NE2 . HIS A 1 266 ? -11.001 -24.814  -13.648 1.00 81.05 266 A 1 
ATOM 2145 N N   . PHE A 1 267 ? -14.766 -19.590  -11.406 1.00 95.06 267 A 1 
ATOM 2146 C CA  . PHE A 1 267 ? -15.342 -18.255  -11.306 1.00 94.92 267 A 1 
ATOM 2147 C C   . PHE A 1 267 ? -14.712 -17.466  -10.155 1.00 95.15 267 A 1 
ATOM 2148 O O   . PHE A 1 267 ? -14.266 -18.043  -9.158  1.00 93.86 267 A 1 
ATOM 2149 C CB  . PHE A 1 267 ? -16.868 -18.342  -11.160 1.00 93.93 267 A 1 
ATOM 2150 C CG  . PHE A 1 267 ? -17.347 -19.014  -9.888  1.00 94.21 267 A 1 
ATOM 2151 C CD1 . PHE A 1 267 ? -17.522 -20.407  -9.839  1.00 91.95 267 A 1 
ATOM 2152 C CD2 . PHE A 1 267 ? -17.633 -18.251  -8.736  1.00 91.65 267 A 1 
ATOM 2153 C CE1 . PHE A 1 267 ? -17.966 -21.034  -8.659  1.00 90.42 267 A 1 
ATOM 2154 C CE2 . PHE A 1 267 ? -18.072 -18.867  -7.561  1.00 90.68 267 A 1 
ATOM 2155 C CZ  . PHE A 1 267 ? -18.237 -20.261  -7.514  1.00 91.22 267 A 1 
ATOM 2156 N N   . ASP A 1 268 ? -14.712 -16.142  -10.284 1.00 94.98 268 A 1 
ATOM 2157 C CA  . ASP A 1 268 ? -14.288 -15.244  -9.211  1.00 95.37 268 A 1 
ATOM 2158 C C   . ASP A 1 268 ? -15.268 -15.341  -8.030  1.00 95.15 268 A 1 
ATOM 2159 O O   . ASP A 1 268 ? -16.469 -15.107  -8.209  1.00 92.86 268 A 1 
ATOM 2160 C CB  . ASP A 1 268 ? -14.193 -13.818  -9.776  1.00 95.05 268 A 1 
ATOM 2161 C CG  . ASP A 1 268 ? -13.628 -12.817  -8.764  1.00 95.45 268 A 1 
ATOM 2162 O OD1 . ASP A 1 268 ? -14.191 -12.706  -7.653  1.00 90.35 268 A 1 
ATOM 2163 O OD2 . ASP A 1 268 ? -12.640 -12.141  -9.106  1.00 89.82 268 A 1 
ATOM 2164 N N   . PRO A 1 269 ? -14.810 -15.654  -6.815  1.00 94.95 269 A 1 
ATOM 2165 C CA  . PRO A 1 269 ? -15.693 -15.833  -5.663  1.00 94.11 269 A 1 
ATOM 2166 C C   . PRO A 1 269 ? -16.564 -14.624  -5.321  1.00 93.85 269 A 1 
ATOM 2167 O O   . PRO A 1 269 ? -17.650 -14.791  -4.758  1.00 91.99 269 A 1 
ATOM 2168 C CB  . PRO A 1 269 ? -14.758 -16.151  -4.496  1.00 93.18 269 A 1 
ATOM 2169 C CG  . PRO A 1 269 ? -13.549 -16.790  -5.159  1.00 92.52 269 A 1 
ATOM 2170 C CD  . PRO A 1 269 ? -13.446 -16.036  -6.483  1.00 94.44 269 A 1 
ATOM 2171 N N   . VAL A 1 270 ? -16.098 -13.410  -5.631  1.00 93.81 270 A 1 
ATOM 2172 C CA  . VAL A 1 270 ? -16.791 -12.163  -5.291  1.00 92.95 270 A 1 
ATOM 2173 C C   . VAL A 1 270 ? -17.634 -11.651  -6.456  1.00 92.93 270 A 1 
ATOM 2174 O O   . VAL A 1 270 ? -18.807 -11.338  -6.278  1.00 90.89 270 A 1 
ATOM 2175 C CB  . VAL A 1 270 ? -15.785 -11.104  -4.792  1.00 91.90 270 A 1 
ATOM 2176 C CG1 . VAL A 1 270 ? -16.427 -9.728   -4.596  1.00 87.74 270 A 1 
ATOM 2177 C CG2 . VAL A 1 270 ? -15.189 -11.526  -3.443  1.00 88.35 270 A 1 
ATOM 2178 N N   . THR A 1 271 ? -17.070 -11.593  -7.662  1.00 93.92 271 A 1 
ATOM 2179 C CA  . THR A 1 271 ? -17.750 -11.007  -8.833  1.00 93.17 271 A 1 
ATOM 2180 C C   . THR A 1 271 ? -18.521 -12.038  -9.663  1.00 93.18 271 A 1 
ATOM 2181 O O   . THR A 1 271 ? -19.322 -11.657  -10.521 1.00 91.04 271 A 1 
ATOM 2182 C CB  . THR A 1 271 ? -16.768 -10.276  -9.746  1.00 92.38 271 A 1 
ATOM 2183 O OG1 . THR A 1 271 ? -15.896 -11.202  -10.353 1.00 87.52 271 A 1 
ATOM 2184 C CG2 . THR A 1 271 ? -15.931 -9.243   -8.991  1.00 86.90 271 A 1 
ATOM 2185 N N   . ARG A 1 272 ? -18.292 -13.329  -9.434  1.00 92.38 272 A 1 
ATOM 2186 C CA  . ARG A 1 272 ? -18.795 -14.471  -10.218 1.00 92.25 272 A 1 
ATOM 2187 C C   . ARG A 1 272 ? -18.395 -14.459  -11.698 1.00 92.86 272 A 1 
ATOM 2188 O O   . ARG A 1 272 ? -18.918 -15.261  -12.470 1.00 89.87 272 A 1 
ATOM 2189 C CB  . ARG A 1 272 ? -20.305 -14.639  -10.037 1.00 90.31 272 A 1 
ATOM 2190 C CG  . ARG A 1 272 ? -20.704 -14.982  -8.595  1.00 87.68 272 A 1 
ATOM 2191 C CD  . ARG A 1 272 ? -22.226 -15.103  -8.551  1.00 82.93 272 A 1 
ATOM 2192 N NE  . ARG A 1 272 ? -22.713 -15.731  -7.315  1.00 78.39 272 A 1 
ATOM 2193 C CZ  . ARG A 1 272 ? -23.981 -15.777  -6.939  1.00 72.89 272 A 1 
ATOM 2194 N NH1 . ARG A 1 272 ? -24.913 -15.185  -7.627  1.00 66.02 272 A 1 
ATOM 2195 N NH2 . ARG A 1 272 ? -24.326 -16.437  -5.887  1.00 67.07 272 A 1 
ATOM 2196 N N   . SER A 1 273 ? -17.479 -13.609  -12.098 1.00 93.87 273 A 1 
ATOM 2197 C CA  . SER A 1 273 ? -16.935 -13.605  -13.449 1.00 93.32 273 A 1 
ATOM 2198 C C   . SER A 1 273 ? -16.178 -14.907  -13.720 1.00 93.95 273 A 1 
ATOM 2199 O O   . SER A 1 273 ? -15.533 -15.419  -12.799 1.00 92.70 273 A 1 
ATOM 2200 C CB  . SER A 1 273 ? -16.019 -12.404  -13.666 1.00 92.06 273 A 1 
ATOM 2201 O OG  . SER A 1 273 ? -16.748 -11.212  -13.467 1.00 80.20 273 A 1 
ATOM 2202 N N   . PRO A 1 274 ? -16.213 -15.450  -14.949 1.00 94.97 274 A 1 
ATOM 2203 C CA  . PRO A 1 274 ? -15.401 -16.605  -15.308 1.00 94.98 274 A 1 
ATOM 2204 C C   . PRO A 1 274 ? -13.922 -16.370  -14.995 1.00 95.16 274 A 1 
ATOM 2205 O O   . PRO A 1 274 ? -13.389 -15.306  -15.324 1.00 93.74 274 A 1 
ATOM 2206 C CB  . PRO A 1 274 ? -15.634 -16.825  -16.802 1.00 94.10 274 A 1 
ATOM 2207 C CG  . PRO A 1 274 ? -17.000 -16.189  -17.044 1.00 92.29 274 A 1 
ATOM 2208 C CD  . PRO A 1 274 ? -17.014 -15.013  -16.068 1.00 94.62 274 A 1 
ATOM 2209 N N   . LEU A 1 275 ? -13.266 -17.358  -14.384 1.00 95.31 275 A 1 
ATOM 2210 C CA  . LEU A 1 275 ? -11.885 -17.241  -13.936 1.00 95.77 275 A 1 
ATOM 2211 C C   . LEU A 1 275 ? -11.179 -18.592  -14.049 1.00 95.94 275 A 1 
ATOM 2212 O O   . LEU A 1 275 ? -11.707 -19.615  -13.625 1.00 94.34 275 A 1 
ATOM 2213 C CB  . LEU A 1 275 ? -11.896 -16.728  -12.480 1.00 95.41 275 A 1 
ATOM 2214 C CG  . LEU A 1 275 ? -10.504 -16.541  -11.855 1.00 95.35 275 A 1 
ATOM 2215 C CD1 . LEU A 1 275 ? -9.723  -15.424  -12.540 1.00 91.35 275 A 1 
ATOM 2216 C CD2 . LEU A 1 275 ? -10.649 -16.194  -10.376 1.00 91.20 275 A 1 
ATOM 2217 N N   . THR A 1 276 ? -9.959  -18.590  -14.588 1.00 95.95 276 A 1 
ATOM 2218 C CA  . THR A 1 276 ? -9.053  -19.740  -14.571 1.00 95.43 276 A 1 
ATOM 2219 C C   . THR A 1 276 ? -7.761  -19.397  -13.837 1.00 95.67 276 A 1 
ATOM 2220 O O   . THR A 1 276 ? -7.447  -18.223  -13.616 1.00 94.01 276 A 1 
ATOM 2221 C CB  . THR A 1 276 ? -8.760  -20.285  -15.978 1.00 93.94 276 A 1 
ATOM 2222 O OG1 . THR A 1 276 ? -7.927  -19.418  -16.703 1.00 85.22 276 A 1 
ATOM 2223 C CG2 . THR A 1 276 ? -10.026 -20.528  -16.794 1.00 82.96 276 A 1 
ATOM 2224 N N   . GLN A 1 277 ? -6.998  -20.418  -13.440 1.00 95.35 277 A 1 
ATOM 2225 C CA  . GLN A 1 277 ? -5.770  -20.224  -12.663 1.00 94.96 277 A 1 
ATOM 2226 C C   . GLN A 1 277 ? -4.717  -19.408  -13.431 1.00 95.08 277 A 1 
ATOM 2227 O O   . GLN A 1 277 ? -3.996  -18.616  -12.828 1.00 93.13 277 A 1 
ATOM 2228 C CB  . GLN A 1 277 ? -5.249  -21.605  -12.249 1.00 93.01 277 A 1 
ATOM 2229 C CG  . GLN A 1 277 ? -4.064  -21.511  -11.277 1.00 84.79 277 A 1 
ATOM 2230 C CD  . GLN A 1 277 ? -3.633  -22.876  -10.736 1.00 81.85 277 A 1 
ATOM 2231 O OE1 . GLN A 1 277 ? -4.210  -23.917  -11.009 1.00 74.23 277 A 1 
ATOM 2232 N NE2 . GLN A 1 277 ? -2.598  -22.925  -9.938  1.00 71.41 277 A 1 
ATOM 2233 N N   . GLU A 1 278 ? -4.671  -19.532  -14.765 1.00 95.77 278 A 1 
ATOM 2234 C CA  . GLU A 1 278 ? -3.743  -18.821  -15.643 1.00 95.23 278 A 1 
ATOM 2235 C C   . GLU A 1 278 ? -4.014  -17.307  -15.707 1.00 95.70 278 A 1 
ATOM 2236 O O   . GLU A 1 278 ? -3.135  -16.536  -16.084 1.00 93.48 278 A 1 
ATOM 2237 C CB  . GLU A 1 278 ? -3.796  -19.394  -17.067 1.00 93.86 278 A 1 
ATOM 2238 C CG  . GLU A 1 278 ? -3.583  -20.914  -17.178 1.00 83.64 278 A 1 
ATOM 2239 C CD  . GLU A 1 278 ? -4.802  -21.762  -16.787 1.00 72.53 278 A 1 
ATOM 2240 O OE1 . GLU A 1 278 ? -4.635  -22.993  -16.632 1.00 63.71 278 A 1 
ATOM 2241 O OE2 . GLU A 1 278 ? -5.914  -21.191  -16.625 1.00 64.60 278 A 1 
ATOM 2242 N N   . GLN A 1 279 ? -5.210  -16.878  -15.318 1.00 95.77 279 A 1 
ATOM 2243 C CA  . GLN A 1 279 ? -5.586  -15.463  -15.278 1.00 95.23 279 A 1 
ATOM 2244 C C   . GLN A 1 279 ? -5.163  -14.762  -13.975 1.00 95.79 279 A 1 
ATOM 2245 O O   . GLN A 1 279 ? -5.303  -13.546  -13.873 1.00 94.37 279 A 1 
ATOM 2246 C CB  . GLN A 1 279 ? -7.097  -15.319  -15.486 1.00 94.42 279 A 1 
ATOM 2247 C CG  . GLN A 1 279 ? -7.573  -15.806  -16.860 1.00 92.18 279 A 1 
ATOM 2248 C CD  . GLN A 1 279 ? -9.091  -15.656  -16.987 1.00 92.09 279 A 1 
ATOM 2249 O OE1 . GLN A 1 279 ? -9.866  -16.317  -16.322 1.00 83.62 279 A 1 
ATOM 2250 N NE2 . GLN A 1 279 ? -9.558  -14.756  -17.813 1.00 82.11 279 A 1 
ATOM 2251 N N   . LEU A 1 280 ? -4.676  -15.506  -12.973 1.00 96.03 280 A 1 
ATOM 2252 C CA  . LEU A 1 280 ? -4.229  -14.935  -11.708 1.00 96.22 280 A 1 
ATOM 2253 C C   . LEU A 1 280 ? -2.922  -14.165  -11.897 1.00 96.30 280 A 1 
ATOM 2254 O O   . LEU A 1 280 ? -1.923  -14.704  -12.368 1.00 95.14 280 A 1 
ATOM 2255 C CB  . LEU A 1 280 ? -4.062  -16.033  -10.645 1.00 96.04 280 A 1 
ATOM 2256 C CG  . LEU A 1 280 ? -5.352  -16.792  -10.281 1.00 95.13 280 A 1 
ATOM 2257 C CD1 . LEU A 1 280 ? -5.015  -17.887  -9.264  1.00 92.27 280 A 1 
ATOM 2258 C CD2 . LEU A 1 280 ? -6.404  -15.873  -9.656  1.00 91.70 280 A 1 
ATOM 2259 N N   . ILE A 1 281 ? -2.915  -12.922  -11.463 1.00 96.63 281 A 1 
ATOM 2260 C CA  . ILE A 1 281 ? -1.763  -12.024  -11.561 1.00 96.63 281 A 1 
ATOM 2261 C C   . ILE A 1 281 ? -1.185  -11.810  -10.159 1.00 96.66 281 A 1 
ATOM 2262 O O   . ILE A 1 281 ? -1.933  -11.470  -9.244  1.00 95.42 281 A 1 
ATOM 2263 C CB  . ILE A 1 281 ? -2.196  -10.703  -12.238 1.00 96.11 281 A 1 
ATOM 2264 C CG1 . ILE A 1 281 ? -2.677  -10.972  -13.683 1.00 94.21 281 A 1 
ATOM 2265 C CG2 . ILE A 1 281 ? -1.047  -9.689   -12.235 1.00 94.19 281 A 1 
ATOM 2266 C CD1 . ILE A 1 281 ? -3.406  -9.788   -14.311 1.00 88.55 281 A 1 
ATOM 2267 N N   . PRO A 1 282 ? 0.132   -11.974  -9.957  1.00 96.27 282 A 1 
ATOM 2268 C CA  . PRO A 1 282 ? 0.745   -11.674  -8.668  1.00 95.70 282 A 1 
ATOM 2269 C C   . PRO A 1 282 ? 0.628   -10.180  -8.357  1.00 96.16 282 A 1 
ATOM 2270 O O   . PRO A 1 282 ? 1.109   -9.338   -9.120  1.00 95.01 282 A 1 
ATOM 2271 C CB  . PRO A 1 282 ? 2.200   -12.143  -8.792  1.00 94.25 282 A 1 
ATOM 2272 C CG  . PRO A 1 282 ? 2.482   -12.041  -10.297 1.00 90.73 282 A 1 
ATOM 2273 C CD  . PRO A 1 282 ? 1.134   -12.382  -10.934 1.00 94.27 282 A 1 
ATOM 2274 N N   . ASN A 1 283 ? 0.014   -9.830   -7.227  1.00 96.27 283 A 1 
ATOM 2275 C CA  . ASN A 1 283 ? -0.121  -8.444   -6.801  1.00 96.67 283 A 1 
ATOM 2276 C C   . ASN A 1 283 ? 1.142   -7.999   -6.048  1.00 96.30 283 A 1 
ATOM 2277 O O   . ASN A 1 283 ? 1.171   -7.947   -4.817  1.00 94.72 283 A 1 
ATOM 2278 C CB  . ASN A 1 283 ? -1.431  -8.278   -6.012  1.00 96.58 283 A 1 
ATOM 2279 C CG  . ASN A 1 283 ? -1.809  -6.814   -5.833  1.00 97.10 283 A 1 
ATOM 2280 O OD1 . ASN A 1 283 ? -1.022  -5.888   -5.983  1.00 94.06 283 A 1 
ATOM 2281 N ND2 . ASN A 1 283 ? -3.063  -6.564   -5.533  1.00 93.65 283 A 1 
ATOM 2282 N N   . LEU A 1 284 ? 2.191   -7.694   -6.799  1.00 95.87 284 A 1 
ATOM 2283 C CA  . LEU A 1 284 ? 3.507   -7.354   -6.254  1.00 95.00 284 A 1 
ATOM 2284 C C   . LEU A 1 284 ? 3.472   -6.141   -5.315  1.00 95.00 284 A 1 
ATOM 2285 O O   . LEU A 1 284 ? 4.120   -6.156   -4.274  1.00 93.94 284 A 1 
ATOM 2286 C CB  . LEU A 1 284 ? 4.501   -7.123   -7.404  1.00 94.54 284 A 1 
ATOM 2287 C CG  . LEU A 1 284 ? 4.748   -8.340   -8.320  1.00 93.06 284 A 1 
ATOM 2288 C CD1 . LEU A 1 284 ? 5.694   -7.949   -9.446  1.00 89.21 284 A 1 
ATOM 2289 C CD2 . LEU A 1 284 ? 5.354   -9.518   -7.567  1.00 88.52 284 A 1 
ATOM 2290 N N   . ALA A 1 285 ? 2.678   -5.128   -5.636  1.00 95.48 285 A 1 
ATOM 2291 C CA  . ALA A 1 285 ? 2.518   -3.956   -4.775  1.00 95.36 285 A 1 
ATOM 2292 C C   . ALA A 1 285 ? 1.886   -4.332   -3.423  1.00 95.65 285 A 1 
ATOM 2293 O O   . ALA A 1 285 ? 2.405   -3.934   -2.375  1.00 94.70 285 A 1 
ATOM 2294 C CB  . ALA A 1 285 ? 1.689   -2.906   -5.524  1.00 94.56 285 A 1 
ATOM 2295 N N   . MET A 1 286 ? 0.840   -5.156   -3.416  1.00 96.54 286 A 1 
ATOM 2296 C CA  . MET A 1 286 ? 0.254   -5.653   -2.171  1.00 96.65 286 A 1 
ATOM 2297 C C   . MET A 1 286 ? 1.218   -6.530   -1.378  1.00 96.36 286 A 1 
ATOM 2298 O O   . MET A 1 286 ? 1.238   -6.452   -0.151  1.00 95.53 286 A 1 
ATOM 2299 C CB  . MET A 1 286 ? -1.038  -6.447   -2.441  1.00 96.26 286 A 1 
ATOM 2300 C CG  . MET A 1 286 ? -2.240  -5.539   -2.653  1.00 89.74 286 A 1 
ATOM 2301 S SD  . MET A 1 286 ? -2.642  -4.405   -1.286  1.00 90.35 286 A 1 
ATOM 2302 C CE  . MET A 1 286 ? -2.901  -5.566   0.077   1.00 81.01 286 A 1 
ATOM 2303 N N   . LYS A 1 287 ? 2.049   -7.330   -2.056  1.00 96.00 287 A 1 
ATOM 2304 C CA  . LYS A 1 287 ? 3.086   -8.108   -1.379  1.00 95.11 287 A 1 
ATOM 2305 C C   . LYS A 1 287 ? 4.061   -7.201   -0.625  1.00 94.69 287 A 1 
ATOM 2306 O O   . LYS A 1 287 ? 4.381   -7.486   0.521   1.00 93.68 287 A 1 
ATOM 2307 C CB  . LYS A 1 287 ? 3.801   -9.013   -2.387  1.00 94.28 287 A 1 
ATOM 2308 C CG  . LYS A 1 287 ? 4.805   -9.979   -1.735  1.00 91.28 287 A 1 
ATOM 2309 C CD  . LYS A 1 287 ? 4.134   -11.013  -0.834  1.00 85.53 287 A 1 
ATOM 2310 C CE  . LYS A 1 287 ? 5.135   -12.002  -0.237  1.00 81.11 287 A 1 
ATOM 2311 N NZ  . LYS A 1 287 ? 5.843   -11.418  0.916   1.00 72.84 287 A 1 
ATOM 2312 N N   . GLU A 1 288 ? 4.478   -6.085   -1.227  1.00 95.02 288 A 1 
ATOM 2313 C CA  . GLU A 1 288 ? 5.340   -5.090   -0.581  1.00 94.08 288 A 1 
ATOM 2314 C C   . GLU A 1 288 ? 4.662   -4.423   0.621   1.00 93.94 288 A 1 
ATOM 2315 O O   . GLU A 1 288 ? 5.286   -4.279   1.669   1.00 92.92 288 A 1 
ATOM 2316 C CB  . GLU A 1 288 ? 5.783   -4.021   -1.593  1.00 93.08 288 A 1 
ATOM 2317 C CG  . GLU A 1 288 ? 6.720   -4.575   -2.657  1.00 87.78 288 A 1 
ATOM 2318 C CD  . GLU A 1 288 ? 7.307   -3.508   -3.584  1.00 83.90 288 A 1 
ATOM 2319 O OE1 . GLU A 1 288 ? 7.701   -3.849   -4.715  1.00 76.53 288 A 1 
ATOM 2320 O OE2 . GLU A 1 288 ? 7.565   -2.378   -3.133  1.00 77.30 288 A 1 
ATOM 2321 N N   . VAL A 1 289 ? 3.381   -4.074   0.502   1.00 95.44 289 A 1 
ATOM 2322 C CA  . VAL A 1 289 ? 2.601   -3.510   1.616   1.00 95.43 289 A 1 
ATOM 2323 C C   . VAL A 1 289 ? 2.526   -4.491   2.781   1.00 95.17 289 A 1 
ATOM 2324 O O   . VAL A 1 289 ? 2.766   -4.107   3.922   1.00 94.33 289 A 1 
ATOM 2325 C CB  . VAL A 1 289 ? 1.177   -3.141   1.158   1.00 95.54 289 A 1 
ATOM 2326 C CG1 . VAL A 1 289 ? 0.291   -2.701   2.329   1.00 93.07 289 A 1 
ATOM 2327 C CG2 . VAL A 1 289 ? 1.194   -1.988   0.153   1.00 93.23 289 A 1 
ATOM 2328 N N   . ILE A 1 290 ? 2.216   -5.755   2.503   1.00 96.09 290 A 1 
ATOM 2329 C CA  . ILE A 1 290 ? 2.102   -6.798   3.524   1.00 95.49 290 A 1 
ATOM 2330 C C   . ILE A 1 290 ? 3.462   -7.066   4.182   1.00 94.40 290 A 1 
ATOM 2331 O O   . ILE A 1 290 ? 3.531   -7.185   5.401   1.00 93.28 290 A 1 
ATOM 2332 C CB  . ILE A 1 290 ? 1.479   -8.074   2.911   1.00 95.52 290 A 1 
ATOM 2333 C CG1 . ILE A 1 290 ? -0.012  -7.817   2.580   1.00 94.14 290 A 1 
ATOM 2334 C CG2 . ILE A 1 290 ? 1.599   -9.281   3.857   1.00 94.01 290 A 1 
ATOM 2335 C CD1 . ILE A 1 290 ? -0.625  -8.863   1.646   1.00 89.68 290 A 1 
ATOM 2336 N N   . ASP A 1 291 ? 4.539   -7.128   3.404   1.00 93.93 291 A 1 
ATOM 2337 C CA  . ASP A 1 291 ? 5.885   -7.335   3.939   1.00 92.17 291 A 1 
ATOM 2338 C C   . ASP A 1 291 ? 6.330   -6.172   4.839   1.00 91.47 291 A 1 
ATOM 2339 O O   . ASP A 1 291 ? 6.884   -6.412   5.913   1.00 89.65 291 A 1 
ATOM 2340 C CB  . ASP A 1 291 ? 6.882   -7.565   2.786   1.00 90.88 291 A 1 
ATOM 2341 C CG  . ASP A 1 291 ? 6.739   -8.930   2.126   1.00 88.39 291 A 1 
ATOM 2342 O OD1 . ASP A 1 291 ? 6.168   -9.869   2.726   1.00 84.65 291 A 1 
ATOM 2343 O OD2 . ASP A 1 291 ? 7.241   -9.134   0.995   1.00 84.12 291 A 1 
ATOM 2344 N N   . ALA A 1 292 ? 6.025   -4.922   4.452   1.00 92.52 292 A 1 
ATOM 2345 C CA  . ALA A 1 292 ? 6.280   -3.754   5.289   1.00 91.76 292 A 1 
ATOM 2346 C C   . ALA A 1 292 ? 5.456   -3.803   6.585   1.00 91.49 292 A 1 
ATOM 2347 O O   . ALA A 1 292 ? 6.009   -3.643   7.669   1.00 89.97 292 A 1 
ATOM 2348 C CB  . ALA A 1 292 ? 5.991   -2.489   4.472   1.00 91.19 292 A 1 
ATOM 2349 N N   . PHE A 1 293 ? 4.162   -4.129   6.492   1.00 93.26 293 A 1 
ATOM 2350 C CA  . PHE A 1 293 ? 3.287   -4.270   7.647   1.00 92.48 293 A 1 
ATOM 2351 C C   . PHE A 1 293 ? 3.791   -5.332   8.628   1.00 91.53 293 A 1 
ATOM 2352 O O   . PHE A 1 293 ? 3.839   -5.089   9.830   1.00 90.45 293 A 1 
ATOM 2353 C CB  . PHE A 1 293 ? 1.869   -4.586   7.173   1.00 92.61 293 A 1 
ATOM 2354 C CG  . PHE A 1 293 ? 0.882   -4.737   8.309   1.00 92.77 293 A 1 
ATOM 2355 C CD1 . PHE A 1 293 ? 0.551   -6.015   8.808   1.00 90.52 293 A 1 
ATOM 2356 C CD2 . PHE A 1 293 ? 0.327   -3.600   8.920   1.00 90.84 293 A 1 
ATOM 2357 C CE1 . PHE A 1 293 ? -0.320  -6.145   9.894   1.00 90.13 293 A 1 
ATOM 2358 C CE2 . PHE A 1 293 ? -0.548  -3.724   10.011  1.00 89.94 293 A 1 
ATOM 2359 C CZ  . PHE A 1 293 ? -0.874  -5.000   10.496  1.00 90.57 293 A 1 
ATOM 2360 N N   . ILE A 1 294 ? 4.203   -6.494   8.131   1.00 91.10 294 A 1 
ATOM 2361 C CA  . ILE A 1 294 ? 4.762   -7.565   8.956   1.00 89.63 294 A 1 
ATOM 2362 C C   . ILE A 1 294 ? 6.080   -7.122   9.620   1.00 88.11 294 A 1 
ATOM 2363 O O   . ILE A 1 294 ? 6.320   -7.448   10.773  1.00 85.97 294 A 1 
ATOM 2364 C CB  . ILE A 1 294 ? 4.959   -8.846   8.110   1.00 89.08 294 A 1 
ATOM 2365 C CG1 . ILE A 1 294 ? 3.589   -9.455   7.731   1.00 87.24 294 A 1 
ATOM 2366 C CG2 . ILE A 1 294 ? 5.801   -9.898   8.849   1.00 86.84 294 A 1 
ATOM 2367 C CD1 . ILE A 1 294 ? 3.673   -10.550  6.660   1.00 83.10 294 A 1 
ATOM 2368 N N   . SER A 1 295 ? 6.920   -6.378   8.902   1.00 87.54 295 A 1 
ATOM 2369 C CA  . SER A 1 295 ? 8.185   -5.873   9.438   1.00 84.88 295 A 1 
ATOM 2370 C C   . SER A 1 295 ? 7.978   -4.879   10.579  1.00 83.35 295 A 1 
ATOM 2371 O O   . SER A 1 295 ? 8.721   -4.909   11.559  1.00 80.77 295 A 1 
ATOM 2372 C CB  . SER A 1 295 ? 8.999   -5.220   8.319   1.00 83.48 295 A 1 
ATOM 2373 O OG  . SER A 1 295 ? 10.289  -4.892   8.793   1.00 73.35 295 A 1 
ATOM 2374 N N   . GLU A 1 296 ? 6.963   -4.023   10.481  1.00 84.92 296 A 1 
ATOM 2375 C CA  . GLU A 1 296 ? 6.630   -3.022   11.500  1.00 83.77 296 A 1 
ATOM 2376 C C   . GLU A 1 296 ? 5.833   -3.606   12.672  1.00 83.78 296 A 1 
ATOM 2377 O O   . GLU A 1 296 ? 5.925   -3.113   13.795  1.00 81.41 296 A 1 
ATOM 2378 C CB  . GLU A 1 296 ? 5.856   -1.873   10.841  1.00 82.50 296 A 1 
ATOM 2379 C CG  . GLU A 1 296 ? 6.743   -1.038   9.909   1.00 76.96 296 A 1 
ATOM 2380 C CD  . GLU A 1 296 ? 5.981   0.068    9.158   1.00 71.72 296 A 1 
ATOM 2381 O OE1 . GLU A 1 296 ? 6.606   0.692    8.261   1.00 65.63 296 A 1 
ATOM 2382 O OE2 . GLU A 1 296 ? 4.787   0.294    9.458   1.00 65.44 296 A 1 
ATOM 2383 N N   . ASN A 1 297 ? 5.076   -4.693   12.435  1.00 84.74 297 A 1 
ATOM 2384 C CA  . ASN A 1 297 ? 4.170   -5.305   13.397  1.00 84.23 297 A 1 
ATOM 2385 C C   . ASN A 1 297 ? 4.552   -6.760   13.678  1.00 83.59 297 A 1 
ATOM 2386 O O   . ASN A 1 297 ? 3.847   -7.693   13.285  1.00 79.97 297 A 1 
ATOM 2387 C CB  . ASN A 1 297 ? 2.726   -5.147   12.904  1.00 83.99 297 A 1 
ATOM 2388 C CG  . ASN A 1 297 ? 2.290   -3.700   12.769  1.00 83.89 297 A 1 
ATOM 2389 O OD1 . ASN A 1 297 ? 1.850   -3.083   13.719  1.00 77.35 297 A 1 
ATOM 2390 N ND2 . ASN A 1 297 ? 2.385   -3.133   11.590  1.00 77.71 297 A 1 
ATOM 2391 N N   . GLY A 1 298 ? 5.643   -6.979   14.395  1.00 81.23 298 A 1 
ATOM 2392 C CA  . GLY A 1 298 ? 6.160   -8.331   14.654  1.00 78.90 298 A 1 
ATOM 2393 C C   . GLY A 1 298 ? 5.203   -9.278   15.396  1.00 79.60 298 A 1 
ATOM 2394 O O   . GLY A 1 298 ? 5.359   -10.494  15.315  1.00 75.87 298 A 1 
ATOM 2395 N N   . TRP A 1 299 ? 4.186   -8.744   16.074  1.00 82.85 299 A 1 
ATOM 2396 C CA  . TRP A 1 299 ? 3.121   -9.518   16.725  1.00 82.06 299 A 1 
ATOM 2397 C C   . TRP A 1 299 ? 2.205   -10.262  15.740  1.00 81.02 299 A 1 
ATOM 2398 O O   . TRP A 1 299 ? 1.563   -11.229  16.126  1.00 78.52 299 A 1 
ATOM 2399 C CB  . TRP A 1 299 ? 2.296   -8.569   17.600  1.00 81.92 299 A 1 
ATOM 2400 C CG  . TRP A 1 299 ? 1.643   -7.429   16.868  1.00 83.09 299 A 1 
ATOM 2401 C CD1 . TRP A 1 299 ? 2.136   -6.170   16.770  1.00 80.05 299 A 1 
ATOM 2402 C CD2 . TRP A 1 299 ? 0.392   -7.427   16.112  1.00 82.73 299 A 1 
ATOM 2403 N NE1 . TRP A 1 299 ? 1.283   -5.385   15.993  1.00 79.76 299 A 1 
ATOM 2404 C CE2 . TRP A 1 299 ? 0.208   -6.130   15.565  1.00 81.06 299 A 1 
ATOM 2405 C CE3 . TRP A 1 299 ? -0.582  -8.401   15.836  1.00 80.15 299 A 1 
ATOM 2406 C CZ2 . TRP A 1 299 ? -0.906  -5.813   14.747  1.00 79.85 299 A 1 
ATOM 2407 C CZ3 . TRP A 1 299 ? -1.683  -8.087   15.027  1.00 77.88 299 A 1 
ATOM 2408 C CH2 . TRP A 1 299 ? -1.846  -6.814   14.476  1.00 77.76 299 A 1 
ATOM 2409 N N   . VAL A 1 300 ? 2.140   -9.825   14.468  1.00 82.36 300 A 1 
ATOM 2410 C CA  . VAL A 1 300 ? 1.283   -10.420  13.436  1.00 81.70 300 A 1 
ATOM 2411 C C   . VAL A 1 300 ? 1.632   -11.877  13.169  1.00 80.08 300 A 1 
ATOM 2412 O O   . VAL A 1 300 ? 0.762   -12.658  12.797  1.00 74.47 300 A 1 
ATOM 2413 C CB  . VAL A 1 300 ? 1.404   -9.623   12.128  1.00 80.45 300 A 1 
ATOM 2414 C CG1 . VAL A 1 300 ? 0.696   -10.286  10.942  1.00 73.89 300 A 1 
ATOM 2415 C CG2 . VAL A 1 300 ? 0.770   -8.240   12.294  1.00 75.12 300 A 1 
ATOM 2416 N N   . GLU A 1 301 ? 2.885   -12.262  13.378  1.00 77.44 301 A 1 
ATOM 2417 C CA  . GLU A 1 301 ? 3.361   -13.621  13.121  1.00 73.39 301 A 1 
ATOM 2418 C C   . GLU A 1 301 ? 2.714   -14.679  14.034  1.00 70.37 301 A 1 
ATOM 2419 O O   . GLU A 1 301 ? 2.856   -15.880  13.781  1.00 61.94 301 A 1 
ATOM 2420 C CB  . GLU A 1 301 ? 4.897   -13.657  13.180  1.00 68.85 301 A 1 
ATOM 2421 C CG  . GLU A 1 301 ? 5.594   -12.733  12.158  1.00 63.90 301 A 1 
ATOM 2422 C CD  . GLU A 1 301 ? 5.419   -13.162  10.671  1.00 58.78 301 A 1 
ATOM 2423 O OE1 . GLU A 1 301 ? 6.097   -12.578  9.795   1.00 52.44 301 A 1 
ATOM 2424 O OE2 . GLU A 1 301 ? 4.600   -14.065  10.340  1.00 54.82 301 A 1 
ATOM 2425 N N   . ASP A 1 302 ? 1.960   -14.250  15.049  1.00 65.65 302 A 1 
ATOM 2426 C CA  . ASP A 1 302 ? 1.127   -15.103  15.898  1.00 60.72 302 A 1 
ATOM 2427 C C   . ASP A 1 302 ? -0.201  -15.529  15.279  1.00 59.37 302 A 1 
ATOM 2428 O O   . ASP A 1 302 ? -0.799  -16.503  15.746  1.00 53.24 302 A 1 
ATOM 2429 C CB  . ASP A 1 302 ? 0.766   -14.339  17.179  1.00 54.49 302 A 1 
ATOM 2430 C CG  . ASP A 1 302 ? 1.468   -14.859  18.400  1.00 50.01 302 A 1 
ATOM 2431 O OD1 . ASP A 1 302 ? 2.206   -15.868  18.346  1.00 45.96 302 A 1 
ATOM 2432 O OD2 . ASP A 1 302 ? 1.324   -14.205  19.462  1.00 45.21 302 A 1 
ATOM 2433 N N   . TYR A 1 303 ? -0.695  -14.754  14.300  1.00 56.73 303 A 1 
ATOM 2434 C CA  . TYR A 1 303 ? -2.056  -14.859  13.808  1.00 52.81 303 A 1 
ATOM 2435 C C   . TYR A 1 303 ? -2.162  -15.691  12.523  1.00 48.48 303 A 1 
ATOM 2436 O O   . TYR A 1 303 ? -1.199  -15.732  11.723  1.00 43.48 303 A 1 
ATOM 2437 C CB  . TYR A 1 303 ? -2.672  -13.461  13.681  1.00 47.58 303 A 1 
ATOM 2438 C CG  . TYR A 1 303 ? -2.962  -12.796  15.022  1.00 45.95 303 A 1 
ATOM 2439 C CD1 . TYR A 1 303 ? -4.227  -12.947  15.636  1.00 42.98 303 A 1 
ATOM 2440 C CD2 . TYR A 1 303 ? -1.975  -12.043  15.669  1.00 41.03 303 A 1 
ATOM 2441 C CE1 . TYR A 1 303 ? -4.495  -12.350  16.881  1.00 37.97 303 A 1 
ATOM 2442 C CE2 . TYR A 1 303 ? -2.233  -11.448  16.918  1.00 40.03 303 A 1 
ATOM 2443 C CZ  . TYR A 1 303 ? -3.492  -11.598  17.522  1.00 37.28 303 A 1 
ATOM 2444 O OH  . TYR A 1 303 ? -3.757  -11.018  18.733  1.00 38.42 303 A 1 
ATOM 2445 O OXT . TYR A 1 303 ? -3.237  -16.327  12.336  1.00 41.34 303 A 1 
ATOM 2446 N N   . MET B 2 1   ? -30.237 103.564  -39.912 1.00 20.17 1   B 1 
ATOM 2447 C CA  . MET B 2 1   ? -29.505 102.289  -39.804 1.00 27.21 1   B 1 
ATOM 2448 C C   . MET B 2 1   ? -30.316 101.352  -38.910 1.00 28.26 1   B 1 
ATOM 2449 O O   . MET B 2 1   ? -30.144 101.351  -37.707 1.00 26.86 1   B 1 
ATOM 2450 C CB  . MET B 2 1   ? -28.103 102.527  -39.238 1.00 26.92 1   B 1 
ATOM 2451 C CG  . MET B 2 1   ? -27.161 103.160  -40.279 1.00 25.72 1   B 1 
ATOM 2452 S SD  . MET B 2 1   ? -25.634 103.769  -39.538 1.00 24.54 1   B 1 
ATOM 2453 C CE  . MET B 2 1   ? -24.583 103.922  -41.004 1.00 23.91 1   B 1 
ATOM 2454 N N   . LYS B 2 2   ? -31.326 100.728  -39.510 1.00 27.87 2   B 1 
ATOM 2455 C CA  . LYS B 2 2   ? -32.210 99.826   -38.764 1.00 34.35 2   B 1 
ATOM 2456 C C   . LYS B 2 2   ? -31.429 98.533   -38.525 1.00 32.21 2   B 1 
ATOM 2457 O O   . LYS B 2 2   ? -31.163 97.826   -39.492 1.00 31.00 2   B 1 
ATOM 2458 C CB  . LYS B 2 2   ? -33.515 99.574   -39.529 1.00 34.28 2   B 1 
ATOM 2459 C CG  . LYS B 2 2   ? -34.491 100.753  -39.462 1.00 32.10 2   B 1 
ATOM 2460 C CD  . LYS B 2 2   ? -35.800 100.441  -40.214 1.00 31.58 2   B 1 
ATOM 2461 C CE  . LYS B 2 2   ? -36.827 101.575  -40.031 1.00 29.03 2   B 1 
ATOM 2462 N NZ  . LYS B 2 2   ? -38.097 101.318  -40.746 1.00 27.96 2   B 1 
ATOM 2463 N N   . GLY B 2 3   ? -31.025 98.332   -37.284 1.00 27.52 3   B 1 
ATOM 2464 C CA  . GLY B 2 3   ? -30.385 97.078   -36.900 1.00 33.19 3   B 1 
ATOM 2465 C C   . GLY B 2 3   ? -31.334 95.934   -37.245 1.00 33.01 3   B 1 
ATOM 2466 O O   . GLY B 2 3   ? -32.409 95.831   -36.665 1.00 31.32 3   B 1 
ATOM 2467 N N   . LYS B 2 4   ? -30.946 95.152   -38.264 1.00 30.85 4   B 1 
ATOM 2468 C CA  . LYS B 2 4   ? -31.663 93.901   -38.546 1.00 36.40 4   B 1 
ATOM 2469 C C   . LYS B 2 4   ? -31.390 92.995   -37.347 1.00 34.49 4   B 1 
ATOM 2470 O O   . LYS B 2 4   ? -30.292 92.473   -37.221 1.00 33.96 4   B 1 
ATOM 2471 C CB  . LYS B 2 4   ? -31.164 93.252   -39.846 1.00 36.56 4   B 1 
ATOM 2472 C CG  . LYS B 2 4   ? -31.778 93.851   -41.118 1.00 35.08 4   B 1 
ATOM 2473 C CD  . LYS B 2 4   ? -31.249 93.085   -42.344 1.00 35.18 4   B 1 
ATOM 2474 C CE  . LYS B 2 4   ? -31.949 93.503   -43.646 1.00 31.98 4   B 1 
ATOM 2475 N NZ  . LYS B 2 4   ? -31.416 92.745   -44.816 1.00 31.43 4   B 1 
ATOM 2476 N N   . GLU B 2 5   ? -32.389 92.914   -36.473 1.00 29.74 5   B 1 
ATOM 2477 C CA  . GLU B 2 5   ? -32.411 91.820   -35.509 1.00 35.89 5   B 1 
ATOM 2478 C C   . GLU B 2 5   ? -32.472 90.523   -36.328 1.00 33.41 5   B 1 
ATOM 2479 O O   . GLU B 2 5   ? -33.531 90.117   -36.804 1.00 33.72 5   B 1 
ATOM 2480 C CB  . GLU B 2 5   ? -33.613 91.936   -34.570 1.00 37.12 5   B 1 
ATOM 2481 C CG  . GLU B 2 5   ? -33.437 93.023   -33.488 1.00 34.23 5   B 1 
ATOM 2482 C CD  . GLU B 2 5   ? -34.654 93.132   -32.547 1.00 31.91 5   B 1 
ATOM 2483 O OE1 . GLU B 2 5   ? -34.452 93.567   -31.395 1.00 29.26 5   B 1 
ATOM 2484 O OE2 . GLU B 2 5   ? -35.776 92.817   -33.013 1.00 34.70 5   B 1 
ATOM 2485 N N   . GLU B 2 6   ? -31.297 89.994   -36.619 1.00 33.22 6   B 1 
ATOM 2486 C CA  . GLU B 2 6   ? -31.228 88.628   -37.129 1.00 37.75 6   B 1 
ATOM 2487 C C   . GLU B 2 6   ? -31.862 87.755   -36.057 1.00 34.91 6   B 1 
ATOM 2488 O O   . GLU B 2 6   ? -31.303 87.492   -34.997 1.00 34.90 6   B 1 
ATOM 2489 C CB  . GLU B 2 6   ? -29.794 88.212   -37.487 1.00 38.48 6   B 1 
ATOM 2490 C CG  . GLU B 2 6   ? -29.380 88.805   -38.844 1.00 36.33 6   B 1 
ATOM 2491 C CD  . GLU B 2 6   ? -27.997 88.373   -39.341 1.00 34.63 6   B 1 
ATOM 2492 O OE1 . GLU B 2 6   ? -27.800 88.437   -40.585 1.00 32.40 6   B 1 
ATOM 2493 O OE2 . GLU B 2 6   ? -27.145 88.032   -38.496 1.00 36.73 6   B 1 
ATOM 2494 N N   . LYS B 2 7   ? -33.111 87.391   -36.344 1.00 32.87 7   B 1 
ATOM 2495 C CA  . LYS B 2 7   ? -33.788 86.357   -35.580 1.00 38.63 7   B 1 
ATOM 2496 C C   . LYS B 2 7   ? -33.004 85.069   -35.835 1.00 36.65 7   B 1 
ATOM 2497 O O   . LYS B 2 7   ? -33.320 84.333   -36.768 1.00 35.72 7   B 1 
ATOM 2498 C CB  . LYS B 2 7   ? -35.256 86.212   -36.015 1.00 37.99 7   B 1 
ATOM 2499 C CG  . LYS B 2 7   ? -36.157 87.333   -35.471 1.00 35.30 7   B 1 
ATOM 2500 C CD  . LYS B 2 7   ? -37.623 87.069   -35.859 1.00 33.70 7   B 1 
ATOM 2501 C CE  . LYS B 2 7   ? -38.550 88.115   -35.218 1.00 30.53 7   B 1 
ATOM 2502 N NZ  . LYS B 2 7   ? -39.971 87.853   -35.517 1.00 29.75 7   B 1 
ATOM 2503 N N   . GLU B 2 8   ? -31.954 84.890   -35.044 1.00 37.97 8   B 1 
ATOM 2504 C CA  . GLU B 2 8   ? -31.368 83.563   -34.919 1.00 41.70 8   B 1 
ATOM 2505 C C   . GLU B 2 8   ? -32.500 82.634   -34.481 1.00 39.55 8   B 1 
ATOM 2506 O O   . GLU B 2 8   ? -32.908 82.571   -33.321 1.00 38.57 8   B 1 
ATOM 2507 C CB  . GLU B 2 8   ? -30.190 83.531   -33.934 1.00 41.70 8   B 1 
ATOM 2508 C CG  . GLU B 2 8   ? -28.905 84.103   -34.560 1.00 38.63 8   B 1 
ATOM 2509 C CD  . GLU B 2 8   ? -27.665 83.888   -33.655 1.00 36.22 8   B 1 
ATOM 2510 O OE1 . GLU B 2 8   ? -26.561 83.764   -34.218 1.00 33.69 8   B 1 
ATOM 2511 O OE2 . GLU B 2 8   ? -27.858 83.839   -32.426 1.00 38.40 8   B 1 
ATOM 2512 N N   . GLY B 2 9   ? -33.088 82.000   -35.494 1.00 40.72 9   B 1 
ATOM 2513 C CA  . GLY B 2 9   ? -34.047 80.940   -35.282 1.00 43.57 9   B 1 
ATOM 2514 C C   . GLY B 2 9   ? -33.287 79.828   -34.592 1.00 42.71 9   B 1 
ATOM 2515 O O   . GLY B 2 9   ? -32.716 78.981   -35.268 1.00 40.38 9   B 1 
ATOM 2516 N N   . GLY B 2 10  ? -33.259 79.943   -33.283 1.00 42.47 10  B 1 
ATOM 2517 C CA  . GLY B 2 10  ? -32.715 78.875   -32.463 1.00 44.58 10  B 1 
ATOM 2518 C C   . GLY B 2 10  ? -33.494 77.608   -32.802 1.00 43.53 10  B 1 
ATOM 2519 O O   . GLY B 2 10  ? -34.590 77.393   -32.280 1.00 41.90 10  B 1 
ATOM 2520 N N   . ALA B 2 11  ? -32.940 76.872   -33.752 1.00 41.72 11  B 1 
ATOM 2521 C CA  . ALA B 2 11  ? -33.483 75.575   -34.085 1.00 45.42 11  B 1 
ATOM 2522 C C   . ALA B 2 11  ? -33.468 74.785   -32.779 1.00 45.15 11  B 1 
ATOM 2523 O O   . ALA B 2 11  ? -32.406 74.392   -32.296 1.00 43.31 11  B 1 
ATOM 2524 C CB  . ALA B 2 11  ? -32.642 74.928   -35.198 1.00 43.32 11  B 1 
ATOM 2525 N N   . ARG B 2 12  ? -34.649 74.639   -32.204 1.00 41.65 12  B 1 
ATOM 2526 C CA  . ARG B 2 12  ? -34.830 73.659   -31.141 1.00 45.55 12  B 1 
ATOM 2527 C C   . ARG B 2 12  ? -34.454 72.329   -31.771 1.00 43.45 12  B 1 
ATOM 2528 O O   . ARG B 2 12  ? -35.267 71.735   -32.474 1.00 42.09 12  B 1 
ATOM 2529 C CB  . ARG B 2 12  ? -36.271 73.637   -30.609 1.00 43.78 12  B 1 
ATOM 2530 C CG  . ARG B 2 12  ? -36.563 74.763   -29.608 1.00 40.65 12  B 1 
ATOM 2531 C CD  . ARG B 2 12  ? -37.990 74.602   -29.049 1.00 39.67 12  B 1 
ATOM 2532 N NE  . ARG B 2 12  ? -38.278 75.582   -27.989 1.00 37.20 12  B 1 
ATOM 2533 C CZ  . ARG B 2 12  ? -39.395 75.662   -27.266 1.00 34.25 12  B 1 
ATOM 2534 N NH1 . ARG B 2 12  ? -40.395 74.852   -27.472 1.00 33.29 12  B 1 
ATOM 2535 N NH2 . ARG B 2 12  ? -39.523 76.559   -26.323 1.00 34.23 12  B 1 
ATOM 2536 N N   . LEU B 2 13  ? -33.193 71.959   -31.602 1.00 40.91 13  B 1 
ATOM 2537 C CA  . LEU B 2 13  ? -32.783 70.587   -31.830 1.00 44.35 13  B 1 
ATOM 2538 C C   . LEU B 2 13  ? -33.763 69.749   -31.029 1.00 42.63 13  B 1 
ATOM 2539 O O   . LEU B 2 13  ? -33.814 69.824   -29.797 1.00 40.00 13  B 1 
ATOM 2540 C CB  . LEU B 2 13  ? -31.331 70.379   -31.361 1.00 40.83 13  B 1 
ATOM 2541 C CG  . LEU B 2 13  ? -30.281 70.848   -32.402 1.00 37.79 13  B 1 
ATOM 2542 C CD1 . LEU B 2 13  ? -28.910 70.996   -31.754 1.00 36.89 13  B 1 
ATOM 2543 C CD2 . LEU B 2 13  ? -30.164 69.845   -33.557 1.00 39.44 13  B 1 
ATOM 2544 N N   . GLY B 2 14  ? -34.651 69.111   -31.766 1.00 40.28 14  B 1 
ATOM 2545 C CA  . GLY B 2 14  ? -35.614 68.221   -31.153 1.00 44.12 14  B 1 
ATOM 2546 C C   . GLY B 2 14  ? -34.798 67.254   -30.313 1.00 43.16 14  B 1 
ATOM 2547 O O   . GLY B 2 14  ? -33.894 66.610   -30.840 1.00 41.03 14  B 1 
ATOM 2548 N N   . ALA B 2 15  ? -35.068 67.264   -29.031 1.00 44.32 15  B 1 
ATOM 2549 C CA  . ALA B 2 15  ? -34.493 66.254   -28.166 1.00 49.15 15  B 1 
ATOM 2550 C C   . ALA B 2 15  ? -34.936 64.913   -28.759 1.00 49.42 15  B 1 
ATOM 2551 O O   . ALA B 2 15  ? -36.093 64.517   -28.607 1.00 46.24 15  B 1 
ATOM 2552 C CB  . ALA B 2 15  ? -34.994 66.472   -26.728 1.00 45.78 15  B 1 
ATOM 2553 N N   . GLY B 2 16  ? -34.044 64.335   -29.563 1.00 42.49 16  B 1 
ATOM 2554 C CA  . GLY B 2 16  ? -34.276 63.009   -30.108 1.00 46.19 16  B 1 
ATOM 2555 C C   . GLY B 2 16  ? -34.586 62.154   -28.905 1.00 45.83 16  B 1 
ATOM 2556 O O   . GLY B 2 16  ? -33.775 62.074   -27.986 1.00 43.48 16  B 1 
ATOM 2557 N N   . GLY B 2 17  ? -35.815 61.644   -28.882 1.00 38.89 17  B 1 
ATOM 2558 C CA  . GLY B 2 17  ? -36.203 60.722   -27.831 1.00 43.35 17  B 1 
ATOM 2559 C C   . GLY B 2 17  ? -35.271 59.527   -27.957 1.00 43.89 17  B 1 
ATOM 2560 O O   . GLY B 2 17  ? -35.565 58.613   -28.721 1.00 41.72 17  B 1 
ATOM 2561 N N   . GLY B 2 18  ? -34.111 59.628   -27.313 1.00 42.34 18  B 1 
ATOM 2562 C CA  . GLY B 2 18  ? -33.197 58.507   -27.203 1.00 48.04 18  B 1 
ATOM 2563 C C   . GLY B 2 18  ? -34.045 57.352   -26.698 1.00 48.82 18  B 1 
ATOM 2564 O O   . GLY B 2 18  ? -34.663 57.472   -25.650 1.00 46.21 18  B 1 
ATOM 2565 N N   . SER B 2 19  ? -34.184 56.334   -27.536 1.00 45.00 19  B 1 
ATOM 2566 C CA  . SER B 2 19  ? -34.901 55.141   -27.122 1.00 50.29 19  B 1 
ATOM 2567 C C   . SER B 2 19  ? -34.391 54.791   -25.737 1.00 49.88 19  B 1 
ATOM 2568 O O   . SER B 2 19  ? -33.167 54.691   -25.592 1.00 47.30 19  B 1 
ATOM 2569 C CB  . SER B 2 19  ? -34.625 53.982   -28.092 1.00 47.75 19  B 1 
ATOM 2570 O OG  . SER B 2 19  ? -33.241 53.841   -28.301 1.00 43.47 19  B 1 
ATOM 2571 N N   . PRO B 2 20  ? -35.262 54.708   -24.711 1.00 49.35 20  B 1 
ATOM 2572 C CA  . PRO B 2 20  ? -34.812 54.491   -23.341 1.00 53.22 20  B 1 
ATOM 2573 C C   . PRO B 2 20  ? -33.873 53.295   -23.387 1.00 54.68 20  B 1 
ATOM 2574 O O   . PRO B 2 20  ? -34.296 52.229   -23.860 1.00 52.79 20  B 1 
ATOM 2575 C CB  . PRO B 2 20  ? -36.076 54.242   -22.515 1.00 50.19 20  B 1 
ATOM 2576 C CG  . PRO B 2 20  ? -37.113 53.813   -23.548 1.00 50.62 20  B 1 
ATOM 2577 C CD  . PRO B 2 20  ? -36.689 54.569   -24.816 1.00 55.25 20  B 1 
ATOM 2578 N N   . GLU B 2 21  ? -32.591 53.515   -23.061 1.00 61.50 21  B 1 
ATOM 2579 C CA  . GLU B 2 21  ? -31.580 52.462   -23.144 1.00 62.95 21  B 1 
ATOM 2580 C C   . GLU B 2 21  ? -32.139 51.257   -22.414 1.00 62.69 21  B 1 
ATOM 2581 O O   . GLU B 2 21  ? -32.384 51.311   -21.205 1.00 58.24 21  B 1 
ATOM 2582 C CB  . GLU B 2 21  ? -30.244 52.876   -22.514 1.00 58.40 21  B 1 
ATOM 2583 C CG  . GLU B 2 21  ? -29.359 53.707   -23.445 1.00 52.97 21  B 1 
ATOM 2584 C CD  . GLU B 2 21  ? -27.963 53.972   -22.831 1.00 48.36 21  B 1 
ATOM 2585 O OE1 . GLU B 2 21  ? -27.019 54.167   -23.620 1.00 44.22 21  B 1 
ATOM 2586 O OE2 . GLU B 2 21  ? -27.863 53.973   -21.585 1.00 45.70 21  B 1 
ATOM 2587 N N   . LYS B 2 22  ? -32.454 50.192   -23.171 1.00 68.90 22  B 1 
ATOM 2588 C CA  . LYS B 2 22  ? -33.125 49.022   -22.615 1.00 72.20 22  B 1 
ATOM 2589 C C   . LYS B 2 22  ? -32.234 48.528   -21.505 1.00 75.68 22  B 1 
ATOM 2590 O O   . LYS B 2 22  ? -31.113 48.086   -21.768 1.00 69.73 22  B 1 
ATOM 2591 C CB  . LYS B 2 22  ? -33.334 47.926   -23.665 1.00 65.11 22  B 1 
ATOM 2592 C CG  . LYS B 2 22  ? -34.600 48.121   -24.505 1.00 57.20 22  B 1 
ATOM 2593 C CD  . LYS B 2 22  ? -34.765 46.932   -25.466 1.00 52.46 22  B 1 
ATOM 2594 C CE  . LYS B 2 22  ? -36.072 47.043   -26.249 1.00 46.30 22  B 1 
ATOM 2595 N NZ  . LYS B 2 22  ? -36.219 45.914   -27.205 1.00 39.92 22  B 1 
ATOM 2596 N N   . SER B 2 23  ? -32.694 48.664   -20.278 1.00 75.18 23  B 1 
ATOM 2597 C CA  . SER B 2 23  ? -31.886 48.294   -19.127 1.00 78.90 23  B 1 
ATOM 2598 C C   . SER B 2 23  ? -31.426 46.848   -19.318 1.00 81.82 23  B 1 
ATOM 2599 O O   . SER B 2 23  ? -32.255 46.008   -19.677 1.00 76.53 23  B 1 
ATOM 2600 C CB  . SER B 2 23  ? -32.661 48.542   -17.831 1.00 71.79 23  B 1 
ATOM 2601 O OG  . SER B 2 23  ? -33.835 47.756   -17.785 1.00 63.27 23  B 1 
ATOM 2602 N N   . PRO B 2 24  ? -30.124 46.558   -19.202 1.00 81.22 24  B 1 
ATOM 2603 C CA  . PRO B 2 24  ? -29.569 45.303   -19.689 1.00 84.34 24  B 1 
ATOM 2604 C C   . PRO B 2 24  ? -30.264 44.114   -19.024 1.00 86.67 24  B 1 
ATOM 2605 O O   . PRO B 2 24  ? -30.665 44.204   -17.857 1.00 83.13 24  B 1 
ATOM 2606 C CB  . PRO B 2 24  ? -28.062 45.381   -19.422 1.00 79.64 24  B 1 
ATOM 2607 C CG  . PRO B 2 24  ? -27.910 46.494   -18.381 1.00 74.98 24  B 1 
ATOM 2608 C CD  . PRO B 2 24  ? -29.086 47.415   -18.675 1.00 77.81 24  B 1 
ATOM 2609 N N   . SER B 2 25  ? -30.445 43.017   -19.744 1.00 84.65 25  B 1 
ATOM 2610 C CA  . SER B 2 25  ? -31.076 41.821   -19.205 1.00 86.65 25  B 1 
ATOM 2611 C C   . SER B 2 25  ? -30.239 41.216   -18.063 1.00 88.34 25  B 1 
ATOM 2612 O O   . SER B 2 25  ? -29.054 41.514   -17.921 1.00 85.41 25  B 1 
ATOM 2613 C CB  . SER B 2 25  ? -31.317 40.802   -20.322 1.00 82.71 25  B 1 
ATOM 2614 O OG  . SER B 2 25  ? -30.081 40.343   -20.830 1.00 76.04 25  B 1 
ATOM 2615 N N   . ALA B 2 26  ? -30.827 40.360   -17.245 1.00 87.49 26  B 1 
ATOM 2616 C CA  . ALA B 2 26  ? -30.066 39.645   -16.214 1.00 88.36 26  B 1 
ATOM 2617 C C   . ALA B 2 26  ? -28.891 38.867   -16.825 1.00 89.44 26  B 1 
ATOM 2618 O O   . ALA B 2 26  ? -27.797 38.839   -16.259 1.00 87.57 26  B 1 
ATOM 2619 C CB  . ALA B 2 26  ? -31.024 38.715   -15.453 1.00 86.42 26  B 1 
ATOM 2620 N N   . GLN B 2 27  ? -29.093 38.309   -18.031 1.00 89.59 27  B 1 
ATOM 2621 C CA  . GLN B 2 27  ? -28.064 37.572   -18.750 1.00 88.80 27  B 1 
ATOM 2622 C C   . GLN B 2 27  ? -26.929 38.480   -19.257 1.00 89.80 27  B 1 
ATOM 2623 O O   . GLN B 2 27  ? -25.758 38.134   -19.108 1.00 87.88 27  B 1 
ATOM 2624 C CB  . GLN B 2 27  ? -28.727 36.779   -19.878 1.00 86.51 27  B 1 
ATOM 2625 C CG  . GLN B 2 27  ? -27.825 35.680   -20.452 1.00 79.02 27  B 1 
ATOM 2626 C CD  . GLN B 2 27  ? -27.590 34.490   -19.497 1.00 73.76 27  B 1 
ATOM 2627 O OE1 . GLN B 2 27  ? -27.963 34.470   -18.338 1.00 68.29 27  B 1 
ATOM 2628 N NE2 . GLN B 2 27  ? -26.948 33.449   -19.978 1.00 64.52 27  B 1 
ATOM 2629 N N   . GLU B 2 28  ? -27.239 39.671   -19.779 1.00 89.26 28  B 1 
ATOM 2630 C CA  . GLU B 2 28  ? -26.224 40.662   -20.169 1.00 89.10 28  B 1 
ATOM 2631 C C   . GLU B 2 28  ? -25.426 41.166   -18.959 1.00 89.93 28  B 1 
ATOM 2632 O O   . GLU B 2 28  ? -24.203 41.304   -19.032 1.00 88.01 28  B 1 
ATOM 2633 C CB  . GLU B 2 28  ? -26.889 41.859   -20.858 1.00 87.78 28  B 1 
ATOM 2634 C CG  . GLU B 2 28  ? -27.347 41.547   -22.291 1.00 79.22 28  B 1 
ATOM 2635 C CD  . GLU B 2 28  ? -28.334 42.602   -22.825 1.00 73.12 28  B 1 
ATOM 2636 O OE1 . GLU B 2 28  ? -28.268 42.922   -24.026 1.00 65.10 28  B 1 
ATOM 2637 O OE2 . GLU B 2 28  ? -29.187 43.025   -22.015 1.00 67.56 28  B 1 
ATOM 2638 N N   . LEU B 2 29  ? -26.084 41.390   -17.819 1.00 90.23 29  B 1 
ATOM 2639 C CA  . LEU B 2 29  ? -25.410 41.764   -16.572 1.00 89.75 29  B 1 
ATOM 2640 C C   . LEU B 2 29  ? -24.465 40.660   -16.084 1.00 90.80 29  B 1 
ATOM 2641 O O   . LEU B 2 29  ? -23.364 40.964   -15.631 1.00 89.72 29  B 1 
ATOM 2642 C CB  . LEU B 2 29  ? -26.449 42.090   -15.492 1.00 89.55 29  B 1 
ATOM 2643 C CG  . LEU B 2 29  ? -27.176 43.427   -15.718 1.00 87.25 29  B 1 
ATOM 2644 C CD1 . LEU B 2 29  ? -28.374 43.510   -14.767 1.00 79.27 29  B 1 
ATOM 2645 C CD2 . LEU B 2 29  ? -26.269 44.630   -15.440 1.00 80.51 29  B 1 
ATOM 2646 N N   . LYS B 2 30  ? -24.852 39.388   -16.213 1.00 89.73 30  B 1 
ATOM 2647 C CA  . LYS B 2 30  ? -23.980 38.239   -15.934 1.00 89.47 30  B 1 
ATOM 2648 C C   . LYS B 2 30  ? -22.765 38.239   -16.865 1.00 89.79 30  B 1 
ATOM 2649 O O   . LYS B 2 30  ? -21.641 38.086   -16.392 1.00 89.05 30  B 1 
ATOM 2650 C CB  . LYS B 2 30  ? -24.785 36.939   -16.052 1.00 88.03 30  B 1 
ATOM 2651 C CG  . LYS B 2 30  ? -23.936 35.664   -15.900 1.00 85.19 30  B 1 
ATOM 2652 C CD  . LYS B 2 30  ? -24.725 34.452   -16.388 1.00 82.35 30  B 1 
ATOM 2653 C CE  . LYS B 2 30  ? -23.821 33.227   -16.543 1.00 75.55 30  B 1 
ATOM 2654 N NZ  . LYS B 2 30  ? -24.533 32.124   -17.241 1.00 69.90 30  B 1 
ATOM 2655 N N   . GLU B 2 31  ? -22.941 38.429   -18.180 1.00 90.22 31  B 1 
ATOM 2656 C CA  . GLU B 2 31  ? -21.823 38.482   -19.128 1.00 89.68 31  B 1 
ATOM 2657 C C   . GLU B 2 31  ? -20.886 39.669   -18.874 1.00 90.28 31  B 1 
ATOM 2658 O O   . GLU B 2 31  ? -19.672 39.568   -19.049 1.00 88.47 31  B 1 
ATOM 2659 C CB  . GLU B 2 31  ? -22.330 38.572   -20.559 1.00 88.84 31  B 1 
ATOM 2660 C CG  . GLU B 2 31  ? -22.876 37.235   -21.078 1.00 80.95 31  B 1 
ATOM 2661 C CD  . GLU B 2 31  ? -23.100 37.257   -22.588 1.00 73.18 31  B 1 
ATOM 2662 O OE1 . GLU B 2 31  ? -23.441 36.176   -23.119 1.00 64.80 31  B 1 
ATOM 2663 O OE2 . GLU B 2 31  ? -22.888 38.328   -23.208 1.00 65.50 31  B 1 
ATOM 2664 N N   . GLN B 2 32  ? -21.441 40.809   -18.445 1.00 91.58 32  B 1 
ATOM 2665 C CA  . GLN B 2 32  ? -20.649 41.957   -18.032 1.00 91.35 32  B 1 
ATOM 2666 C C   . GLN B 2 32  ? -19.847 41.636   -16.763 1.00 92.06 32  B 1 
ATOM 2667 O O   . GLN B 2 32  ? -18.646 41.896   -16.722 1.00 90.14 32  B 1 
ATOM 2668 C CB  . GLN B 2 32  ? -21.580 43.166   -17.880 1.00 90.35 32  B 1 
ATOM 2669 C CG  . GLN B 2 32  ? -20.789 44.480   -17.875 1.00 79.83 32  B 1 
ATOM 2670 C CD  . GLN B 2 32  ? -21.702 45.716   -17.837 1.00 74.66 32  B 1 
ATOM 2671 O OE1 . GLN B 2 32  ? -22.895 45.642   -17.608 1.00 67.40 32  B 1 
ATOM 2672 N NE2 . GLN B 2 32  ? -21.165 46.896   -18.047 1.00 64.51 32  B 1 
ATOM 2673 N N   . GLY B 2 33  ? -20.469 40.998   -15.797 1.00 90.47 33  B 1 
ATOM 2674 C CA  . GLY B 2 33  ? -19.803 40.478   -14.603 1.00 89.46 33  B 1 
ATOM 2675 C C   . GLY B 2 33  ? -18.693 39.486   -14.935 1.00 90.59 33  B 1 
ATOM 2676 O O   . GLY B 2 33  ? -17.582 39.622   -14.422 1.00 89.20 33  B 1 
ATOM 2677 N N   . ASN B 2 34  ? -18.924 38.566   -15.864 1.00 90.94 34  B 1 
ATOM 2678 C CA  . ASN B 2 34  ? -17.911 37.611   -16.316 1.00 89.93 34  B 1 
ATOM 2679 C C   . ASN B 2 34  ? -16.694 38.310   -16.931 1.00 90.08 34  B 1 
ATOM 2680 O O   . ASN B 2 34  ? -15.556 37.954   -16.623 1.00 88.66 34  B 1 
ATOM 2681 C CB  . ASN B 2 34  ? -18.528 36.638   -17.341 1.00 88.97 34  B 1 
ATOM 2682 C CG  . ASN B 2 34  ? -19.548 35.661   -16.780 1.00 87.56 34  B 1 
ATOM 2683 O OD1 . ASN B 2 34  ? -19.754 35.478   -15.604 1.00 79.84 34  B 1 
ATOM 2684 N ND2 . ASN B 2 34  ? -20.232 34.952   -17.668 1.00 79.33 34  B 1 
ATOM 2685 N N   . ARG B 2 35  ? -16.899 39.331   -17.771 1.00 90.54 35  B 1 
ATOM 2686 C CA  . ARG B 2 35  ? -15.801 40.134   -18.345 1.00 89.92 35  B 1 
ATOM 2687 C C   . ARG B 2 35  ? -15.001 40.857   -17.272 1.00 90.69 35  B 1 
ATOM 2688 O O   . ARG B 2 35  ? -13.776 40.863   -17.325 1.00 87.89 35  B 1 
ATOM 2689 C CB  . ARG B 2 35  ? -16.363 41.125   -19.382 1.00 89.43 35  B 1 
ATOM 2690 C CG  . ARG B 2 35  ? -16.613 40.431   -20.729 1.00 81.44 35  B 1 
ATOM 2691 C CD  . ARG B 2 35  ? -17.162 41.398   -21.777 1.00 78.99 35  B 1 
ATOM 2692 N NE  . ARG B 2 35  ? -18.630 41.513   -21.694 1.00 70.37 35  B 1 
ATOM 2693 C CZ  . ARG B 2 35  ? -19.410 42.191   -22.538 1.00 62.60 35  B 1 
ATOM 2694 N NH1 . ARG B 2 35  ? -18.910 42.930   -23.491 1.00 55.53 35  B 1 
ATOM 2695 N NH2 . ARG B 2 35  ? -20.707 42.122   -22.439 1.00 56.18 35  B 1 
ATOM 2696 N N   . LEU B 2 36  ? -15.670 41.452   -16.290 1.00 91.13 36  B 1 
ATOM 2697 C CA  . LEU B 2 36  ? -15.017 42.110   -15.153 1.00 89.95 36  B 1 
ATOM 2698 C C   . LEU B 2 36  ? -14.229 41.106   -14.292 1.00 90.76 36  B 1 
ATOM 2699 O O   . LEU B 2 36  ? -13.102 41.400   -13.895 1.00 89.07 36  B 1 
ATOM 2700 C CB  . LEU B 2 36  ? -16.077 42.844   -14.318 1.00 89.99 36  B 1 
ATOM 2701 C CG  . LEU B 2 36  ? -16.672 44.084   -15.012 1.00 88.74 36  B 1 
ATOM 2702 C CD1 . LEU B 2 36  ? -17.921 44.536   -14.256 1.00 80.83 36  B 1 
ATOM 2703 C CD2 . LEU B 2 36  ? -15.682 45.254   -15.039 1.00 81.47 36  B 1 
ATOM 2704 N N   . PHE B 2 37  ? -14.776 39.912   -14.067 1.00 90.78 37  B 1 
ATOM 2705 C CA  . PHE B 2 37  ? -14.122 38.838   -13.322 1.00 89.53 37  B 1 
ATOM 2706 C C   . PHE B 2 37  ? -12.827 38.378   -14.004 1.00 89.70 37  B 1 
ATOM 2707 O O   . PHE B 2 37  ? -11.780 38.309   -13.354 1.00 88.53 37  B 1 
ATOM 2708 C CB  . PHE B 2 37  ? -15.092 37.672   -13.135 1.00 89.11 37  B 1 
ATOM 2709 C CG  . PHE B 2 37  ? -14.509 36.560   -12.284 1.00 88.92 37  B 1 
ATOM 2710 C CD1 . PHE B 2 37  ? -13.777 35.513   -12.881 1.00 80.60 37  B 1 
ATOM 2711 C CD2 . PHE B 2 37  ? -14.648 36.604   -10.888 1.00 81.15 37  B 1 
ATOM 2712 C CE1 . PHE B 2 37  ? -13.170 34.525   -12.075 1.00 80.12 37  B 1 
ATOM 2713 C CE2 . PHE B 2 37  ? -14.049 35.612   -10.084 1.00 79.19 37  B 1 
ATOM 2714 C CZ  . PHE B 2 37  ? -13.310 34.584   -10.684 1.00 84.45 37  B 1 
ATOM 2715 N N   . VAL B 2 38  ? -12.863 38.141   -15.329 1.00 89.96 38  B 1 
ATOM 2716 C CA  . VAL B 2 38  ? -11.664 37.798   -16.118 1.00 88.33 38  B 1 
ATOM 2717 C C   . VAL B 2 38  ? -10.618 38.910   -16.037 1.00 88.84 38  B 1 
ATOM 2718 O O   . VAL B 2 38  ? -9.424  38.634   -15.910 1.00 86.89 38  B 1 
ATOM 2719 C CB  . VAL B 2 38  ? -12.045 37.487   -17.579 1.00 87.01 38  B 1 
ATOM 2720 C CG1 . VAL B 2 38  ? -10.821 37.287   -18.483 1.00 79.11 38  B 1 
ATOM 2721 C CG2 . VAL B 2 38  ? -12.870 36.193   -17.657 1.00 77.87 38  B 1 
ATOM 2722 N N   . GLY B 2 39  ? -11.056 40.170   -16.030 1.00 89.14 39  B 1 
ATOM 2723 C CA  . GLY B 2 39  ? -10.208 41.338   -15.789 1.00 87.77 39  B 1 
ATOM 2724 C C   . GLY B 2 39  ? -9.724  41.518   -14.340 1.00 88.69 39  B 1 
ATOM 2725 O O   . GLY B 2 39  ? -9.124  42.552   -14.028 1.00 84.57 39  B 1 
ATOM 2726 N N   . ARG B 2 40  ? -9.989  40.552   -13.453 1.00 86.88 40  B 1 
ATOM 2727 C CA  . ARG B 2 40  ? -9.693  40.578   -12.008 1.00 87.41 40  B 1 
ATOM 2728 C C   . ARG B 2 40  ? -10.336 41.748   -11.242 1.00 89.37 40  B 1 
ATOM 2729 O O   . ARG B 2 40  ? -9.930  42.045   -10.117 1.00 85.54 40  B 1 
ATOM 2730 C CB  . ARG B 2 40  ? -8.179  40.485   -11.741 1.00 85.15 40  B 1 
ATOM 2731 C CG  . ARG B 2 40  ? -7.515  39.248   -12.377 1.00 81.18 40  B 1 
ATOM 2732 C CD  . ARG B 2 40  ? -6.042  39.196   -11.943 1.00 73.93 40  B 1 
ATOM 2733 N NE  . ARG B 2 40  ? -5.359  38.015   -12.499 1.00 66.80 40  B 1 
ATOM 2734 C CZ  . ARG B 2 40  ? -4.146  37.587   -12.168 1.00 57.80 40  B 1 
ATOM 2735 N NH1 . ARG B 2 40  ? -3.409  38.213   -11.281 1.00 53.37 40  B 1 
ATOM 2736 N NH2 . ARG B 2 40  ? -3.644  36.519   -12.720 1.00 53.24 40  B 1 
ATOM 2737 N N   . LYS B 2 41  ? -11.361 42.367   -11.806 1.00 89.69 41  B 1 
ATOM 2738 C CA  . LYS B 2 41  ? -12.142 43.425   -11.165 1.00 89.39 41  B 1 
ATOM 2739 C C   . LYS B 2 41  ? -13.271 42.808   -10.334 1.00 90.85 41  B 1 
ATOM 2740 O O   . LYS B 2 41  ? -14.451 42.900   -10.675 1.00 87.95 41  B 1 
ATOM 2741 C CB  . LYS B 2 41  ? -12.650 44.418   -12.207 1.00 88.00 41  B 1 
ATOM 2742 C CG  . LYS B 2 41  ? -11.504 45.178   -12.884 1.00 84.06 41  B 1 
ATOM 2743 C CD  . LYS B 2 41  ? -12.089 46.327   -13.703 1.00 76.02 41  B 1 
ATOM 2744 C CE  . LYS B 2 41  ? -10.960 47.212   -14.261 1.00 69.04 41  B 1 
ATOM 2745 N NZ  . LYS B 2 41  ? -11.508 48.462   -14.805 1.00 59.76 41  B 1 
ATOM 2746 N N   . TYR B 2 42  ? -12.902 42.127   -9.257  1.00 92.00 42  B 1 
ATOM 2747 C CA  . TYR B 2 42  ? -13.839 41.349   -8.446  1.00 92.27 42  B 1 
ATOM 2748 C C   . TYR B 2 42  ? -14.954 42.189   -7.801  1.00 93.04 42  B 1 
ATOM 2749 O O   . TYR B 2 42  ? -16.106 41.755   -7.871  1.00 91.31 42  B 1 
ATOM 2750 C CB  . TYR B 2 42  ? -13.078 40.521   -7.410  1.00 90.94 42  B 1 
ATOM 2751 C CG  . TYR B 2 42  ? -11.964 39.660   -7.970  1.00 89.96 42  B 1 
ATOM 2752 C CD1 . TYR B 2 42  ? -12.230 38.713   -8.979  1.00 80.04 42  B 1 
ATOM 2753 C CD2 . TYR B 2 42  ? -10.646 39.820   -7.501  1.00 80.11 42  B 1 
ATOM 2754 C CE1 . TYR B 2 42  ? -11.190 37.925   -9.506  1.00 79.41 42  B 1 
ATOM 2755 C CE2 . TYR B 2 42  ? -9.604  39.032   -8.019  1.00 78.38 42  B 1 
ATOM 2756 C CZ  . TYR B 2 42  ? -9.879  38.081   -9.021  1.00 85.80 42  B 1 
ATOM 2757 O OH  . TYR B 2 42  ? -8.863  37.310   -9.531  1.00 84.08 42  B 1 
ATOM 2758 N N   . PRO B 2 43  ? -14.689 43.386   -7.243  1.00 91.95 43  B 1 
ATOM 2759 C CA  . PRO B 2 43  ? -15.753 44.214   -6.675  1.00 91.26 43  B 1 
ATOM 2760 C C   . PRO B 2 43  ? -16.785 44.638   -7.712  1.00 91.84 43  B 1 
ATOM 2761 O O   . PRO B 2 43  ? -17.993 44.545   -7.482  1.00 90.34 43  B 1 
ATOM 2762 C CB  . PRO B 2 43  ? -15.048 45.431   -6.052  1.00 90.17 43  B 1 
ATOM 2763 C CG  . PRO B 2 43  ? -13.603 44.964   -5.844  1.00 87.72 43  B 1 
ATOM 2764 C CD  . PRO B 2 43  ? -13.389 44.003   -7.000  1.00 90.59 43  B 1 
ATOM 2765 N N   . GLU B 2 44  ? -16.333 45.053   -8.894  1.00 91.21 44  B 1 
ATOM 2766 C CA  . GLU B 2 44  ? -17.226 45.472   -9.971  1.00 91.08 44  B 1 
ATOM 2767 C C   . GLU B 2 44  ? -17.978 44.280   -10.578 1.00 91.59 44  B 1 
ATOM 2768 O O   . GLU B 2 44  ? -19.160 44.405   -10.917 1.00 89.29 44  B 1 
ATOM 2769 C CB  . GLU B 2 44  ? -16.446 46.232   -11.060 1.00 90.45 44  B 1 
ATOM 2770 C CG  . GLU B 2 44  ? -15.678 47.481   -10.547 1.00 85.48 44  B 1 
ATOM 2771 C CD  . GLU B 2 44  ? -14.198 47.213   -10.321 1.00 80.32 44  B 1 
ATOM 2772 O OE1 . GLU B 2 44  ? -13.373 48.027   -10.807 1.00 69.78 44  B 1 
ATOM 2773 O OE2 . GLU B 2 44  ? -13.860 46.162   -9.721  1.00 71.12 44  B 1 
ATOM 2774 N N   . ALA B 2 45  ? -17.342 43.136   -10.672 1.00 92.05 45  B 1 
ATOM 2775 C CA  . ALA B 2 45  ? -17.986 41.906   -11.097 1.00 91.71 45  B 1 
ATOM 2776 C C   . ALA B 2 45  ? -19.092 41.488   -10.114 1.00 92.44 45  B 1 
ATOM 2777 O O   . ALA B 2 45  ? -20.215 41.225   -10.544 1.00 91.38 45  B 1 
ATOM 2778 C CB  . ALA B 2 45  ? -16.926 40.806   -11.256 1.00 91.32 45  B 1 
ATOM 2779 N N   . ALA B 2 46  ? -18.823 41.529   -8.809  1.00 91.93 46  B 1 
ATOM 2780 C CA  . ALA B 2 46  ? -19.813 41.239   -7.773  1.00 91.93 46  B 1 
ATOM 2781 C C   . ALA B 2 46  ? -21.020 42.190   -7.861  1.00 92.42 46  B 1 
ATOM 2782 O O   . ALA B 2 46  ? -22.168 41.743   -7.838  1.00 91.03 46  B 1 
ATOM 2783 C CB  . ALA B 2 46  ? -19.134 41.317   -6.401  1.00 91.32 46  B 1 
ATOM 2784 N N   . ALA B 2 47  ? -20.779 43.481   -8.080  1.00 92.72 47  B 1 
ATOM 2785 C CA  . ALA B 2 47  ? -21.846 44.456   -8.279  1.00 92.43 47  B 1 
ATOM 2786 C C   . ALA B 2 47  ? -22.677 44.192   -9.549  1.00 92.62 47  B 1 
ATOM 2787 O O   . ALA B 2 47  ? -23.888 44.396   -9.553  1.00 91.20 47  B 1 
ATOM 2788 C CB  . ALA B 2 47  ? -21.216 45.856   -8.298  1.00 91.74 47  B 1 
ATOM 2789 N N   . CYS B 2 48  ? -22.064 43.721   -10.640 1.00 92.56 48  B 1 
ATOM 2790 C CA  . CYS B 2 48  ? -22.784 43.281   -11.834 1.00 92.48 48  B 1 
ATOM 2791 C C   . CYS B 2 48  ? -23.658 42.045   -11.565 1.00 93.17 48  B 1 
ATOM 2792 O O   . CYS B 2 48  ? -24.822 42.038   -11.953 1.00 91.68 48  B 1 
ATOM 2793 C CB  . CYS B 2 48  ? -21.799 43.013   -12.979 1.00 91.02 48  B 1 
ATOM 2794 S SG  . CYS B 2 48  ? -21.595 44.518   -13.977 1.00 83.45 48  B 1 
ATOM 2795 N N   . TYR B 2 49  ? -23.130 41.050   -10.870 1.00 93.18 49  B 1 
ATOM 2796 C CA  . TYR B 2 49  ? -23.910 39.879   -10.487 1.00 93.25 49  B 1 
ATOM 2797 C C   . TYR B 2 49  ? -25.037 40.240   -9.519  1.00 93.50 49  B 1 
ATOM 2798 O O   . TYR B 2 49  ? -26.150 39.740   -9.675  1.00 92.39 49  B 1 
ATOM 2799 C CB  . TYR B 2 49  ? -23.007 38.793   -9.896  1.00 92.92 49  B 1 
ATOM 2800 C CG  . TYR B 2 49  ? -21.966 38.232   -10.842 1.00 92.73 49  B 1 
ATOM 2801 C CD1 . TYR B 2 49  ? -22.318 37.767   -12.130 1.00 84.55 49  B 1 
ATOM 2802 C CD2 . TYR B 2 49  ? -20.620 38.162   -10.437 1.00 84.42 49  B 1 
ATOM 2803 C CE1 . TYR B 2 49  ? -21.342 37.266   -13.003 1.00 83.23 49  B 1 
ATOM 2804 C CE2 . TYR B 2 49  ? -19.638 37.653   -11.300 1.00 82.67 49  B 1 
ATOM 2805 C CZ  . TYR B 2 49  ? -19.992 37.211   -12.584 1.00 90.40 49  B 1 
ATOM 2806 O OH  . TYR B 2 49  ? -19.037 36.740   -13.424 1.00 88.92 49  B 1 
ATOM 2807 N N   . GLY B 2 50  ? -24.812 41.175   -8.605  1.00 92.90 50  B 1 
ATOM 2808 C CA  . GLY B 2 50  ? -25.856 41.715   -7.734  1.00 92.43 50  B 1 
ATOM 2809 C C   . GLY B 2 50  ? -27.014 42.329   -8.515  1.00 92.91 50  B 1 
ATOM 2810 O O   . GLY B 2 50  ? -28.174 42.020   -8.261  1.00 91.62 50  B 1 
ATOM 2811 N N   . ARG B 2 51  ? -26.719 43.115   -9.563  1.00 92.21 51  B 1 
ATOM 2812 C CA  . ARG B 2 51  ? -27.752 43.650   -10.465 1.00 91.86 51  B 1 
ATOM 2813 C C   . ARG B 2 51  ? -28.475 42.553   -11.256 1.00 92.04 51  B 1 
ATOM 2814 O O   . ARG B 2 51  ? -29.684 42.664   -11.462 1.00 89.66 51  B 1 
ATOM 2815 C CB  . ARG B 2 51  ? -27.136 44.684   -11.417 1.00 91.25 51  B 1 
ATOM 2816 C CG  . ARG B 2 51  ? -26.828 46.013   -10.701 1.00 85.73 51  B 1 
ATOM 2817 C CD  . ARG B 2 51  ? -26.275 47.064   -11.667 1.00 81.83 51  B 1 
ATOM 2818 N NE  . ARG B 2 51  ? -24.867 46.793   -12.022 1.00 72.83 51  B 1 
ATOM 2819 C CZ  . ARG B 2 51  ? -24.145 47.455   -12.920 1.00 65.37 51  B 1 
ATOM 2820 N NH1 . ARG B 2 51  ? -24.652 48.424   -13.636 1.00 58.85 51  B 1 
ATOM 2821 N NH2 . ARG B 2 51  ? -22.888 47.164   -13.104 1.00 57.60 51  B 1 
ATOM 2822 N N   . ALA B 2 52  ? -27.784 41.507   -11.673 1.00 92.16 52  B 1 
ATOM 2823 C CA  . ALA B 2 52  ? -28.409 40.355   -12.318 1.00 91.45 52  B 1 
ATOM 2824 C C   . ALA B 2 52  ? -29.369 39.619   -11.370 1.00 91.93 52  B 1 
ATOM 2825 O O   . ALA B 2 52  ? -30.494 39.309   -11.751 1.00 90.57 52  B 1 
ATOM 2826 C CB  . ALA B 2 52  ? -27.319 39.422   -12.864 1.00 91.12 52  B 1 
ATOM 2827 N N   . ILE B 2 53  ? -28.956 39.404   -10.109 1.00 92.21 53  B 1 
ATOM 2828 C CA  . ILE B 2 53  ? -29.777 38.808   -9.048  1.00 92.08 53  B 1 
ATOM 2829 C C   . ILE B 2 53  ? -31.025 39.647   -8.781  1.00 91.80 53  B 1 
ATOM 2830 O O   . ILE B 2 53  ? -32.120 39.100   -8.722  1.00 90.34 53  B 1 
ATOM 2831 C CB  . ILE B 2 53  ? -28.938 38.633   -7.757  1.00 91.70 53  B 1 
ATOM 2832 C CG1 . ILE B 2 53  ? -27.899 37.510   -7.956  1.00 87.69 53  B 1 
ATOM 2833 C CG2 . ILE B 2 53  ? -29.823 38.319   -6.537  1.00 87.53 53  B 1 
ATOM 2834 C CD1 . ILE B 2 53  ? -26.764 37.518   -6.913  1.00 84.65 53  B 1 
ATOM 2835 N N   . THR B 2 54  ? -30.893 40.975   -8.707  1.00 92.63 54  B 1 
ATOM 2836 C CA  . THR B 2 54  ? -32.047 41.866   -8.519  1.00 91.88 54  B 1 
ATOM 2837 C C   . THR B 2 54  ? -33.081 41.722   -9.642  1.00 91.64 54  B 1 
ATOM 2838 O O   . THR B 2 54  ? -34.271 41.867   -9.400  1.00 89.40 54  B 1 
ATOM 2839 C CB  . THR B 2 54  ? -31.598 43.333   -8.428  1.00 90.75 54  B 1 
ATOM 2840 O OG1 . THR B 2 54  ? -30.562 43.490   -7.488  1.00 82.34 54  B 1 
ATOM 2841 C CG2 . THR B 2 54  ? -32.721 44.272   -7.972  1.00 78.65 54  B 1 
ATOM 2842 N N   . ARG B 2 55  ? -32.649 41.408   -10.876 1.00 91.83 55  B 1 
ATOM 2843 C CA  . ARG B 2 55  ? -33.556 41.165   -12.006 1.00 91.07 55  B 1 
ATOM 2844 C C   . ARG B 2 55  ? -34.154 39.771   -12.037 1.00 91.43 55  B 1 
ATOM 2845 O O   . ARG B 2 55  ? -35.308 39.623   -12.411 1.00 87.80 55  B 1 
ATOM 2846 C CB  . ARG B 2 55  ? -32.837 41.419   -13.326 1.00 89.60 55  B 1 
ATOM 2847 C CG  . ARG B 2 55  ? -32.713 42.916   -13.553 1.00 82.50 55  B 1 
ATOM 2848 C CD  . ARG B 2 55  ? -32.445 43.166   -15.026 1.00 78.02 55  B 1 
ATOM 2849 N NE  . ARG B 2 55  ? -32.465 44.605   -15.266 1.00 70.99 55  B 1 
ATOM 2850 C CZ  . ARG B 2 55  ? -31.988 45.231   -16.297 1.00 64.20 55  B 1 
ATOM 2851 N NH1 . ARG B 2 55  ? -31.564 44.608   -17.355 1.00 57.09 55  B 1 
ATOM 2852 N NH2 . ARG B 2 55  ? -31.930 46.508   -16.252 1.00 57.23 55  B 1 
ATOM 2853 N N   . ASN B 2 56  ? -33.373 38.784   -11.693 1.00 90.06 56  B 1 
ATOM 2854 C CA  . ASN B 2 56  ? -33.824 37.408   -11.617 1.00 90.26 56  B 1 
ATOM 2855 C C   . ASN B 2 56  ? -33.157 36.691   -10.431 1.00 91.05 56  B 1 
ATOM 2856 O O   . ASN B 2 56  ? -32.081 36.104   -10.597 1.00 88.88 56  B 1 
ATOM 2857 C CB  . ASN B 2 56  ? -33.587 36.706   -12.959 1.00 88.47 56  B 1 
ATOM 2858 C CG  . ASN B 2 56  ? -34.234 35.330   -12.981 1.00 86.98 56  B 1 
ATOM 2859 O OD1 . ASN B 2 56  ? -34.787 34.855   -12.003 1.00 79.66 56  B 1 
ATOM 2860 N ND2 . ASN B 2 56  ? -34.198 34.650   -14.113 1.00 79.07 56  B 1 
ATOM 2861 N N   . PRO B 2 57  ? -33.794 36.702   -9.253  1.00 90.83 57  B 1 
ATOM 2862 C CA  . PRO B 2 57  ? -33.218 36.120   -8.045  1.00 90.11 57  B 1 
ATOM 2863 C C   . PRO B 2 57  ? -33.289 34.586   -7.991  1.00 90.61 57  B 1 
ATOM 2864 O O   . PRO B 2 57  ? -32.833 34.002   -7.018  1.00 87.81 57  B 1 
ATOM 2865 C CB  . PRO B 2 57  ? -33.995 36.770   -6.896  1.00 89.00 57  B 1 
ATOM 2866 C CG  . PRO B 2 57  ? -35.382 37.014   -7.502  1.00 86.89 57  B 1 
ATOM 2867 C CD  . PRO B 2 57  ? -35.054 37.372   -8.953  1.00 90.18 57  B 1 
ATOM 2868 N N   . LEU B 2 58  ? -33.842 33.930   -9.016  1.00 90.56 58  B 1 
ATOM 2869 C CA  . LEU B 2 58  ? -34.060 32.483   -9.049  1.00 90.57 58  B 1 
ATOM 2870 C C   . LEU B 2 58  ? -33.001 31.712   -9.850  1.00 91.09 58  B 1 
ATOM 2871 O O   . LEU B 2 58  ? -33.189 30.545   -10.174 1.00 87.43 58  B 1 
ATOM 2872 C CB  . LEU B 2 58  ? -35.485 32.188   -9.560  1.00 88.79 58  B 1 
ATOM 2873 C CG  . LEU B 2 58  ? -36.623 32.754   -8.692  1.00 85.83 58  B 1 
ATOM 2874 C CD1 . LEU B 2 58  ? -37.955 32.470   -9.366  1.00 78.20 58  B 1 
ATOM 2875 C CD2 . LEU B 2 58  ? -36.647 32.142   -7.293  1.00 78.41 58  B 1 
ATOM 2876 N N   . VAL B 2 59  ? -31.873 32.359   -10.189 1.00 91.04 59  B 1 
ATOM 2877 C CA  . VAL B 2 59  ? -30.805 31.733   -10.980 1.00 91.17 59  B 1 
ATOM 2878 C C   . VAL B 2 59  ? -29.585 31.475   -10.096 1.00 92.02 59  B 1 
ATOM 2879 O O   . VAL B 2 59  ? -28.809 32.394   -9.826  1.00 90.22 59  B 1 
ATOM 2880 C CB  . VAL B 2 59  ? -30.458 32.568   -12.224 1.00 89.28 59  B 1 
ATOM 2881 C CG1 . VAL B 2 59  ? -29.402 31.869   -13.077 1.00 81.67 59  B 1 
ATOM 2882 C CG2 . VAL B 2 59  ? -31.685 32.790   -13.111 1.00 80.81 59  B 1 
ATOM 2883 N N   . ALA B 2 60  ? -29.372 30.225   -9.725  1.00 91.35 60  B 1 
ATOM 2884 C CA  . ALA B 2 60  ? -28.267 29.806   -8.852  1.00 91.33 60  B 1 
ATOM 2885 C C   . ALA B 2 60  ? -26.887 30.293   -9.328  1.00 91.85 60  B 1 
ATOM 2886 O O   . ALA B 2 60  ? -26.075 30.772   -8.532  1.00 90.11 60  B 1 
ATOM 2887 C CB  . ALA B 2 60  ? -28.296 28.280   -8.761  1.00 89.87 60  B 1 
ATOM 2888 N N   . VAL B 2 61  ? -26.632 30.264   -10.639 1.00 92.10 61  B 1 
ATOM 2889 C CA  . VAL B 2 61  ? -25.356 30.680   -11.246 1.00 91.86 61  B 1 
ATOM 2890 C C   . VAL B 2 61  ? -24.980 32.135   -10.927 1.00 92.51 61  B 1 
ATOM 2891 O O   . VAL B 2 61  ? -23.796 32.463   -10.879 1.00 91.29 61  B 1 
ATOM 2892 C CB  . VAL B 2 61  ? -25.380 30.458   -12.768 1.00 89.95 61  B 1 
ATOM 2893 C CG1 . VAL B 2 61  ? -24.093 30.917   -13.469 1.00 78.29 61  B 1 
ATOM 2894 C CG2 . VAL B 2 61  ? -25.567 28.970   -13.111 1.00 77.23 61  B 1 
ATOM 2895 N N   . TYR B 2 62  ? -25.964 33.039   -10.725 1.00 92.37 62  B 1 
ATOM 2896 C CA  . TYR B 2 62  ? -25.651 34.420   -10.356 1.00 92.50 62  B 1 
ATOM 2897 C C   . TYR B 2 62  ? -25.071 34.505   -8.947  1.00 92.98 62  B 1 
ATOM 2898 O O   . TYR B 2 62  ? -24.107 35.228   -8.727  1.00 91.29 62  B 1 
ATOM 2899 C CB  . TYR B 2 62  ? -26.887 35.320   -10.500 1.00 92.01 62  B 1 
ATOM 2900 C CG  . TYR B 2 62  ? -27.505 35.391   -11.882 1.00 91.27 62  B 1 
ATOM 2901 C CD1 . TYR B 2 62  ? -26.786 35.055   -13.047 1.00 82.71 62  B 1 
ATOM 2902 C CD2 . TYR B 2 62  ? -28.848 35.830   -12.010 1.00 82.75 62  B 1 
ATOM 2903 C CE1 . TYR B 2 62  ? -27.394 35.108   -14.315 1.00 82.18 62  B 1 
ATOM 2904 C CE2 . TYR B 2 62  ? -29.459 35.897   -13.269 1.00 81.38 62  B 1 
ATOM 2905 C CZ  . TYR B 2 62  ? -28.737 35.527   -14.416 1.00 87.72 62  B 1 
ATOM 2906 O OH  . TYR B 2 62  ? -29.342 35.563   -15.646 1.00 86.31 62  B 1 
ATOM 2907 N N   . TYR B 2 63  ? -25.609 33.714   -8.031  1.00 93.15 63  B 1 
ATOM 2908 C CA  . TYR B 2 63  ? -25.119 33.629   -6.665  1.00 93.44 63  B 1 
ATOM 2909 C C   . TYR B 2 63  ? -23.744 32.960   -6.604  1.00 93.88 63  B 1 
ATOM 2910 O O   . TYR B 2 63  ? -22.839 33.533   -6.009  1.00 92.49 63  B 1 
ATOM 2911 C CB  . TYR B 2 63  ? -26.126 32.885   -5.784  1.00 92.80 63  B 1 
ATOM 2912 C CG  . TYR B 2 63  ? -27.446 33.596   -5.636  1.00 92.81 63  B 1 
ATOM 2913 C CD1 . TYR B 2 63  ? -27.630 34.572   -4.641  1.00 83.75 63  B 1 
ATOM 2914 C CD2 . TYR B 2 63  ? -28.522 33.288   -6.496  1.00 83.84 63  B 1 
ATOM 2915 C CE1 . TYR B 2 63  ? -28.856 35.217   -4.490  1.00 83.44 63  B 1 
ATOM 2916 C CE2 . TYR B 2 63  ? -29.763 33.939   -6.355  1.00 82.71 63  B 1 
ATOM 2917 C CZ  . TYR B 2 63  ? -29.919 34.899   -5.341  1.00 89.83 63  B 1 
ATOM 2918 O OH  . TYR B 2 63  ? -31.135 35.523   -5.198  1.00 88.58 63  B 1 
ATOM 2919 N N   . THR B 2 64  ? -23.522 31.841   -7.296  1.00 93.38 64  B 1 
ATOM 2920 C CA  . THR B 2 64  ? -22.205 31.179   -7.313  1.00 92.91 64  B 1 
ATOM 2921 C C   . THR B 2 64  ? -21.121 32.055   -7.946  1.00 93.02 64  B 1 
ATOM 2922 O O   . THR B 2 64  ? -20.003 32.117   -7.441  1.00 91.83 64  B 1 
ATOM 2923 C CB  . THR B 2 64  ? -22.223 29.824   -8.025  1.00 92.20 64  B 1 
ATOM 2924 O OG1 . THR B 2 64  ? -22.692 29.936   -9.354  1.00 82.59 64  B 1 
ATOM 2925 C CG2 . THR B 2 64  ? -23.127 28.822   -7.325  1.00 82.10 64  B 1 
ATOM 2926 N N   . ASN B 2 65  ? -21.445 32.779   -9.000  1.00 93.02 65  B 1 
ATOM 2927 C CA  . ASN B 2 65  ? -20.495 33.709   -9.599  1.00 92.50 65  B 1 
ATOM 2928 C C   . ASN B 2 65  ? -20.159 34.875   -8.657  1.00 92.74 65  B 1 
ATOM 2929 O O   . ASN B 2 65  ? -18.996 35.275   -8.570  1.00 91.40 65  B 1 
ATOM 2930 C CB  . ASN B 2 65  ? -21.054 34.235   -10.929 1.00 92.04 65  B 1 
ATOM 2931 C CG  . ASN B 2 65  ? -21.019 33.234   -12.072 1.00 90.44 65  B 1 
ATOM 2932 O OD1 . ASN B 2 65  ? -20.568 32.115   -12.004 1.00 81.55 65  B 1 
ATOM 2933 N ND2 . ASN B 2 65  ? -21.486 33.662   -13.225 1.00 80.57 65  B 1 
ATOM 2934 N N   . ARG B 2 66  ? -21.142 35.412   -7.937  1.00 92.13 66  B 1 
ATOM 2935 C CA  . ARG B 2 66  ? -20.911 36.476   -6.952  1.00 92.35 66  B 1 
ATOM 2936 C C   . ARG B 2 66  ? -20.144 35.960   -5.732  1.00 92.52 66  B 1 
ATOM 2937 O O   . ARG B 2 66  ? -19.216 36.626   -5.292  1.00 91.83 66  B 1 
ATOM 2938 C CB  . ARG B 2 66  ? -22.253 37.125   -6.570  1.00 91.44 66  B 1 
ATOM 2939 C CG  . ARG B 2 66  ? -22.028 38.434   -5.803  1.00 89.56 66  B 1 
ATOM 2940 C CD  . ARG B 2 66  ? -23.326 39.207   -5.560  1.00 89.84 66  B 1 
ATOM 2941 N NE  . ARG B 2 66  ? -24.207 38.519   -4.617  1.00 87.20 66  B 1 
ATOM 2942 C CZ  . ARG B 2 66  ? -25.354 38.953   -4.142  1.00 88.83 66  B 1 
ATOM 2943 N NH1 . ARG B 2 66  ? -25.858 40.106   -4.487  1.00 79.83 66  B 1 
ATOM 2944 N NH2 . ARG B 2 66  ? -26.018 38.234   -3.290  1.00 81.34 66  B 1 
ATOM 2945 N N   . ALA B 2 67  ? -20.455 34.757   -5.266  1.00 93.11 67  B 1 
ATOM 2946 C CA  . ALA B 2 67  ? -19.713 34.090   -4.203  1.00 92.75 67  B 1 
ATOM 2947 C C   . ALA B 2 67  ? -18.225 33.933   -4.551  1.00 92.94 67  B 1 
ATOM 2948 O O   . ALA B 2 67  ? -17.366 34.249   -3.738  1.00 91.92 67  B 1 
ATOM 2949 C CB  . ALA B 2 67  ? -20.355 32.724   -3.947  1.00 92.59 67  B 1 
ATOM 2950 N N   . LEU B 2 68  ? -17.909 33.549   -5.793  1.00 92.91 68  B 1 
ATOM 2951 C CA  . LEU B 2 68  ? -16.519 33.470   -6.247  1.00 91.85 68  B 1 
ATOM 2952 C C   . LEU B 2 68  ? -15.824 34.840   -6.242  1.00 92.49 68  B 1 
ATOM 2953 O O   . LEU B 2 68  ? -14.648 34.918   -5.907  1.00 91.62 68  B 1 
ATOM 2954 C CB  . LEU B 2 68  ? -16.483 32.816   -7.639  1.00 90.92 68  B 1 
ATOM 2955 C CG  . LEU B 2 68  ? -15.057 32.570   -8.169  1.00 86.19 68  B 1 
ATOM 2956 C CD1 . LEU B 2 68  ? -14.243 31.631   -7.283  1.00 76.39 68  B 1 
ATOM 2957 C CD2 . LEU B 2 68  ? -15.126 31.951   -9.565  1.00 76.51 68  B 1 
ATOM 2958 N N   . CYS B 2 69  ? -16.524 35.918   -6.581  1.00 92.67 69  B 1 
ATOM 2959 C CA  . CYS B 2 69  ? -15.984 37.269   -6.439  1.00 92.58 69  B 1 
ATOM 2960 C C   . CYS B 2 69  ? -15.674 37.585   -4.968  1.00 92.80 69  B 1 
ATOM 2961 O O   . CYS B 2 69  ? -14.570 38.032   -4.674  1.00 91.70 69  B 1 
ATOM 2962 C CB  . CYS B 2 69  ? -16.945 38.315   -7.014  1.00 92.24 69  B 1 
ATOM 2963 S SG  . CYS B 2 69  ? -17.153 38.095   -8.808  1.00 88.25 69  B 1 
ATOM 2964 N N   . TYR B 2 70  ? -16.615 37.313   -4.069  1.00 93.45 70  B 1 
ATOM 2965 C CA  . TYR B 2 70  ? -16.418 37.530   -2.641  1.00 93.39 70  B 1 
ATOM 2966 C C   . TYR B 2 70  ? -15.278 36.687   -2.064  1.00 93.27 70  B 1 
ATOM 2967 O O   . TYR B 2 70  ? -14.465 37.216   -1.311  1.00 91.80 70  B 1 
ATOM 2968 C CB  . TYR B 2 70  ? -17.729 37.273   -1.890  1.00 93.31 70  B 1 
ATOM 2969 C CG  . TYR B 2 70  ? -18.822 38.290   -2.117  1.00 92.67 70  B 1 
ATOM 2970 C CD1 . TYR B 2 70  ? -18.542 39.669   -2.140  1.00 84.04 70  B 1 
ATOM 2971 C CD2 . TYR B 2 70  ? -20.155 37.854   -2.243  1.00 84.26 70  B 1 
ATOM 2972 C CE1 . TYR B 2 70  ? -19.572 40.607   -2.294  1.00 83.65 70  B 1 
ATOM 2973 C CE2 . TYR B 2 70  ? -21.199 38.786   -2.392  1.00 83.10 70  B 1 
ATOM 2974 C CZ  . TYR B 2 70  ? -20.908 40.164   -2.418  1.00 89.78 70  B 1 
ATOM 2975 O OH  . TYR B 2 70  ? -21.918 41.072   -2.558  1.00 88.21 70  B 1 
ATOM 2976 N N   . LEU B 2 71  ? -15.130 35.425   -2.487  1.00 92.56 71  B 1 
ATOM 2977 C CA  . LEU B 2 71  ? -13.975 34.588   -2.144  1.00 91.36 71  B 1 
ATOM 2978 C C   . LEU B 2 71  ? -12.658 35.243   -2.560  1.00 91.36 71  B 1 
ATOM 2979 O O   . LEU B 2 71  ? -11.738 35.343   -1.758  1.00 90.02 71  B 1 
ATOM 2980 C CB  . LEU B 2 71  ? -14.123 33.209   -2.815  1.00 90.92 71  B 1 
ATOM 2981 C CG  . LEU B 2 71  ? -14.840 32.181   -1.930  1.00 86.30 71  B 1 
ATOM 2982 C CD1 . LEU B 2 71  ? -15.312 30.999   -2.778  1.00 77.59 71  B 1 
ATOM 2983 C CD2 . LEU B 2 71  ? -13.901 31.651   -0.844  1.00 78.35 71  B 1 
ATOM 2984 N N   . LYS B 2 72  ? -12.577 35.759   -3.797  1.00 91.97 72  B 1 
ATOM 2985 C CA  . LYS B 2 72  ? -11.380 36.465   -4.279  1.00 90.38 72  B 1 
ATOM 2986 C C   . LYS B 2 72  ? -11.112 37.779   -3.543  1.00 90.95 72  B 1 
ATOM 2987 O O   . LYS B 2 72  ? -9.967  38.227   -3.509  1.00 88.74 72  B 1 
ATOM 2988 C CB  . LYS B 2 72  ? -11.491 36.711   -5.790  1.00 89.37 72  B 1 
ATOM 2989 C CG  . LYS B 2 72  ? -11.443 35.437   -6.645  1.00 85.66 72  B 1 
ATOM 2990 C CD  . LYS B 2 72  ? -10.103 34.706   -6.547  1.00 80.65 72  B 1 
ATOM 2991 C CE  . LYS B 2 72  ? -10.105 33.473   -7.457  1.00 75.89 72  B 1 
ATOM 2992 N NZ  . LYS B 2 72  ? -8.901  32.640   -7.256  1.00 68.27 72  B 1 
ATOM 2993 N N   . MET B 2 73  ? -12.132 38.376   -2.965  1.00 91.00 73  B 1 
ATOM 2994 C CA  . MET B 2 73  ? -12.054 39.589   -2.141  1.00 90.28 73  B 1 
ATOM 2995 C C   . MET B 2 73  ? -11.854 39.288   -0.647  1.00 90.36 73  B 1 
ATOM 2996 O O   . MET B 2 73  ? -11.874 40.227   0.148   1.00 87.52 73  B 1 
ATOM 2997 C CB  . MET B 2 73  ? -13.336 40.419   -2.345  1.00 89.62 73  B 1 
ATOM 2998 C CG  . MET B 2 73  ? -13.482 40.987   -3.763  1.00 86.53 73  B 1 
ATOM 2999 S SD  . MET B 2 73  ? -15.158 41.601   -4.156  1.00 84.77 73  B 1 
ATOM 3000 C CE  . MET B 2 73  ? -15.338 42.880   -2.890  1.00 73.05 73  B 1 
ATOM 3001 N N   . GLN B 2 74  ? -11.715 38.029   -0.253  1.00 90.83 74  B 1 
ATOM 3002 C CA  . GLN B 2 74  ? -11.672 37.574   1.150   1.00 90.32 74  B 1 
ATOM 3003 C C   . GLN B 2 74  ? -12.906 38.000   1.981   1.00 91.27 74  B 1 
ATOM 3004 O O   . GLN B 2 74  ? -12.829 38.211   3.188   1.00 88.04 74  B 1 
ATOM 3005 C CB  . GLN B 2 74  ? -10.338 37.942   1.812   1.00 88.65 74  B 1 
ATOM 3006 C CG  . GLN B 2 74  ? -9.124  37.324   1.091   1.00 84.14 74  B 1 
ATOM 3007 C CD  . GLN B 2 74  ? -7.813  37.560   1.838   1.00 76.36 74  B 1 
ATOM 3008 O OE1 . GLN B 2 74  ? -7.677  38.438   2.675   1.00 67.06 74  B 1 
ATOM 3009 N NE2 . GLN B 2 74  ? -6.794  36.785   1.560   1.00 65.07 74  B 1 
ATOM 3010 N N   . GLN B 2 75  ? -14.066 38.103   1.332   1.00 90.94 75  B 1 
ATOM 3011 C CA  . GLN B 2 75  ? -15.351 38.422   1.962   1.00 91.03 75  B 1 
ATOM 3012 C C   . GLN B 2 75  ? -16.111 37.119   2.267   1.00 91.98 75  B 1 
ATOM 3013 O O   . GLN B 2 75  ? -17.153 36.825   1.678   1.00 89.54 75  B 1 
ATOM 3014 C CB  . GLN B 2 75  ? -16.144 39.383   1.056   1.00 89.81 75  B 1 
ATOM 3015 C CG  . GLN B 2 75  ? -15.496 40.770   0.920   1.00 86.03 75  B 1 
ATOM 3016 C CD  . GLN B 2 75  ? -16.086 41.824   1.872   1.00 81.34 75  B 1 
ATOM 3017 O OE1 . GLN B 2 75  ? -17.253 41.828   2.205   1.00 72.15 75  B 1 
ATOM 3018 N NE2 . GLN B 2 75  ? -15.290 42.772   2.310   1.00 69.28 75  B 1 
ATOM 3019 N N   . HIS B 2 76  ? -15.563 36.325   3.171   1.00 92.44 76  B 1 
ATOM 3020 C CA  . HIS B 2 76  ? -16.002 34.944   3.396   1.00 91.94 76  B 1 
ATOM 3021 C C   . HIS B 2 76  ? -17.468 34.826   3.837   1.00 92.80 76  B 1 
ATOM 3022 O O   . HIS B 2 76  ? -18.199 33.996   3.301   1.00 90.77 76  B 1 
ATOM 3023 C CB  . HIS B 2 76  ? -15.065 34.262   4.396   1.00 89.56 76  B 1 
ATOM 3024 C CG  . HIS B 2 76  ? -13.625 34.313   3.977   1.00 87.42 76  B 1 
ATOM 3025 N ND1 . HIS B 2 76  ? -13.108 33.868   2.768   1.00 72.98 76  B 1 
ATOM 3026 C CD2 . HIS B 2 76  ? -12.586 34.875   4.675   1.00 73.22 76  B 1 
ATOM 3027 C CE1 . HIS B 2 76  ? -11.791 34.159   2.753   1.00 74.15 76  B 1 
ATOM 3028 N NE2 . HIS B 2 76  ? -11.444 34.771   3.886   1.00 75.26 76  B 1 
ATOM 3029 N N   . GLU B 2 77  ? -17.954 35.701   4.728   1.00 91.60 77  B 1 
ATOM 3030 C CA  . GLU B 2 77  ? -19.357 35.681   5.161   1.00 91.20 77  B 1 
ATOM 3031 C C   . GLU B 2 77  ? -20.341 35.928   4.001   1.00 91.93 77  B 1 
ATOM 3032 O O   . GLU B 2 77  ? -21.364 35.260   3.901   1.00 89.96 77  B 1 
ATOM 3033 C CB  . GLU B 2 77  ? -19.602 36.738   6.236   1.00 89.87 77  B 1 
ATOM 3034 C CG  . GLU B 2 77  ? -18.933 36.412   7.573   1.00 81.71 77  B 1 
ATOM 3035 C CD  . GLU B 2 77  ? -19.383 37.372   8.684   1.00 73.46 77  B 1 
ATOM 3036 O OE1 . GLU B 2 77  ? -19.209 37.011   9.869   1.00 63.86 77  B 1 
ATOM 3037 O OE2 . GLU B 2 77  ? -19.926 38.456   8.351   1.00 64.11 77  B 1 
ATOM 3038 N N   . GLN B 2 78  ? -20.012 36.861   3.115   1.00 92.26 78  B 1 
ATOM 3039 C CA  . GLN B 2 78  ? -20.856 37.164   1.961   1.00 92.32 78  B 1 
ATOM 3040 C C   . GLN B 2 78  ? -20.819 36.023   0.937   1.00 93.16 78  B 1 
ATOM 3041 O O   . GLN B 2 78  ? -21.856 35.664   0.370   1.00 91.33 78  B 1 
ATOM 3042 C CB  . GLN B 2 78  ? -20.439 38.487   1.315   1.00 91.62 78  B 1 
ATOM 3043 C CG  . GLN B 2 78  ? -20.586 39.680   2.276   1.00 88.01 78  B 1 
ATOM 3044 C CD  . GLN B 2 78  ? -20.308 41.028   1.608   1.00 81.86 78  B 1 
ATOM 3045 O OE1 . GLN B 2 78  ? -20.414 41.204   0.414   1.00 70.84 78  B 1 
ATOM 3046 N NE2 . GLN B 2 78  ? -19.955 42.032   2.367   1.00 67.79 78  B 1 
ATOM 3047 N N   . ALA B 2 79  ? -19.657 35.427   0.722   1.00 92.69 79  B 1 
ATOM 3048 C CA  . ALA B 2 79  ? -19.517 34.251   -0.126  1.00 92.63 79  B 1 
ATOM 3049 C C   . ALA B 2 79  ? -20.336 33.071   0.421   1.00 93.22 79  B 1 
ATOM 3050 O O   . ALA B 2 79  ? -21.059 32.419   -0.336  1.00 92.09 79  B 1 
ATOM 3051 C CB  . ALA B 2 79  ? -18.028 33.899   -0.245  1.00 92.19 79  B 1 
ATOM 3052 N N   . LEU B 2 80  ? -20.288 32.849   1.739   1.00 93.10 80  B 1 
ATOM 3053 C CA  . LEU B 2 80  ? -21.047 31.808   2.420   1.00 92.81 80  B 1 
ATOM 3054 C C   . LEU B 2 80  ? -22.555 31.984   2.227   1.00 93.34 80  B 1 
ATOM 3055 O O   . LEU B 2 80  ? -23.258 31.029   1.883   1.00 92.13 80  B 1 
ATOM 3056 C CB  . LEU B 2 80  ? -20.677 31.848   3.919   1.00 91.34 80  B 1 
ATOM 3057 C CG  . LEU B 2 80  ? -21.097 30.569   4.683   1.00 86.11 80  B 1 
ATOM 3058 C CD1 . LEU B 2 80  ? -19.965 29.558   4.668   1.00 76.08 80  B 1 
ATOM 3059 C CD2 . LEU B 2 80  ? -21.427 30.892   6.135   1.00 75.55 80  B 1 
ATOM 3060 N N   . ALA B 2 81  ? -23.056 33.208   2.396   1.00 93.18 81  B 1 
ATOM 3061 C CA  . ALA B 2 81  ? -24.471 33.523   2.199   1.00 93.27 81  B 1 
ATOM 3062 C C   . ALA B 2 81  ? -24.920 33.274   0.745   1.00 93.68 81  B 1 
ATOM 3063 O O   . ALA B 2 81  ? -25.955 32.650   0.514   1.00 92.31 81  B 1 
ATOM 3064 C CB  . ALA B 2 81  ? -24.701 34.978   2.624   1.00 92.57 81  B 1 
ATOM 3065 N N   . ASP B 2 82  ? -24.121 33.687   -0.233  1.00 92.75 82  B 1 
ATOM 3066 C CA  . ASP B 2 82  ? -24.421 33.468   -1.647  1.00 93.12 82  B 1 
ATOM 3067 C C   . ASP B 2 82  ? -24.374 31.981   -2.032  1.00 93.64 82  B 1 
ATOM 3068 O O   . ASP B 2 82  ? -25.235 31.515   -2.775  1.00 92.20 82  B 1 
ATOM 3069 C CB  . ASP B 2 82  ? -23.464 34.283   -2.527  1.00 92.51 82  B 1 
ATOM 3070 C CG  . ASP B 2 82  ? -23.904 35.727   -2.763  1.00 91.25 82  B 1 
ATOM 3071 O OD1 . ASP B 2 82  ? -25.011 36.137   -2.368  1.00 83.63 82  B 1 
ATOM 3072 O OD2 . ASP B 2 82  ? -23.185 36.456   -3.490  1.00 83.84 82  B 1 
ATOM 3073 N N   . CYS B 2 83  ? -23.412 31.218   -1.500  1.00 93.20 83  B 1 
ATOM 3074 C CA  . CYS B 2 83  ? -23.347 29.774   -1.722  1.00 93.45 83  B 1 
ATOM 3075 C C   . CYS B 2 83  ? -24.573 29.052   -1.147  1.00 93.87 83  B 1 
ATOM 3076 O O   . CYS B 2 83  ? -25.165 28.223   -1.836  1.00 93.04 83  B 1 
ATOM 3077 C CB  . CYS B 2 83  ? -22.061 29.213   -1.117  1.00 93.30 83  B 1 
ATOM 3078 S SG  . CYS B 2 83  ? -20.614 29.731   -2.093  1.00 90.20 83  B 1 
ATOM 3079 N N   . ARG B 2 84  ? -24.985 29.391   0.075   1.00 93.37 84  B 1 
ATOM 3080 C CA  . ARG B 2 84  ? -26.202 28.825   0.683   1.00 92.59 84  B 1 
ATOM 3081 C C   . ARG B 2 84  ? -27.433 29.125   -0.162  1.00 92.71 84  B 1 
ATOM 3082 O O   . ARG B 2 84  ? -28.200 28.215   -0.461  1.00 91.62 84  B 1 
ATOM 3083 C CB  . ARG B 2 84  ? -26.388 29.357   2.111   1.00 91.97 84  B 1 
ATOM 3084 C CG  . ARG B 2 84  ? -25.423 28.679   3.096   1.00 85.76 84  B 1 
ATOM 3085 C CD  . ARG B 2 84  ? -25.623 29.259   4.502   1.00 81.38 84  B 1 
ATOM 3086 N NE  . ARG B 2 84  ? -24.725 28.620   5.482   1.00 74.36 84  B 1 
ATOM 3087 C CZ  . ARG B 2 84  ? -24.553 28.988   6.747   1.00 66.99 84  B 1 
ATOM 3088 N NH1 . ARG B 2 84  ? -25.214 29.982   7.269   1.00 60.09 84  B 1 
ATOM 3089 N NH2 . ARG B 2 84  ? -23.712 28.350   7.494   1.00 61.61 84  B 1 
ATOM 3090 N N   . ARG B 2 85  ? -27.575 30.367   -0.625  1.00 92.26 85  B 1 
ATOM 3091 C CA  . ARG B 2 85  ? -28.703 30.738   -1.485  1.00 92.36 85  B 1 
ATOM 3092 C C   . ARG B 2 85  ? -28.673 30.016   -2.836  1.00 92.82 85  B 1 
ATOM 3093 O O   . ARG B 2 85  ? -29.722 29.642   -3.343  1.00 91.39 85  B 1 
ATOM 3094 C CB  . ARG B 2 85  ? -28.735 32.264   -1.639  1.00 91.78 85  B 1 
ATOM 3095 C CG  . ARG B 2 85  ? -29.992 32.762   -2.363  1.00 80.71 85  B 1 
ATOM 3096 C CD  . ARG B 2 85  ? -31.272 32.362   -1.616  1.00 79.10 85  B 1 
ATOM 3097 N NE  . ARG B 2 85  ? -32.479 32.826   -2.300  1.00 71.42 85  B 1 
ATOM 3098 C CZ  . ARG B 2 85  ? -33.703 32.353   -2.076  1.00 63.89 85  B 1 
ATOM 3099 N NH1 . ARG B 2 85  ? -33.938 31.454   -1.156  1.00 56.70 85  B 1 
ATOM 3100 N NH2 . ARG B 2 85  ? -34.705 32.767   -2.784  1.00 56.06 85  B 1 
ATOM 3101 N N   . ALA B 2 86  ? -27.497 29.805   -3.415  1.00 93.14 86  B 1 
ATOM 3102 C CA  . ALA B 2 86  ? -27.351 29.021   -4.640  1.00 92.99 86  B 1 
ATOM 3103 C C   . ALA B 2 86  ? -27.791 27.566   -4.432  1.00 93.11 86  B 1 
ATOM 3104 O O   . ALA B 2 86  ? -28.494 27.025   -5.283  1.00 91.88 86  B 1 
ATOM 3105 C CB  . ALA B 2 86  ? -25.904 29.109   -5.128  1.00 92.72 86  B 1 
ATOM 3106 N N   . LEU B 2 87  ? -27.446 26.956   -3.295  1.00 93.08 87  B 1 
ATOM 3107 C CA  . LEU B 2 87  ? -27.831 25.581   -2.959  1.00 92.59 87  B 1 
ATOM 3108 C C   . LEU B 2 87  ? -29.333 25.434   -2.678  1.00 92.54 87  B 1 
ATOM 3109 O O   . LEU B 2 87  ? -29.914 24.406   -3.020  1.00 90.75 87  B 1 
ATOM 3110 C CB  . LEU B 2 87  ? -27.021 25.097   -1.747  1.00 91.97 87  B 1 
ATOM 3111 C CG  . LEU B 2 87  ? -25.537 24.836   -2.064  1.00 89.53 87  B 1 
ATOM 3112 C CD1 . LEU B 2 87  ? -24.776 24.562   -0.766  1.00 81.80 87  B 1 
ATOM 3113 C CD2 . LEU B 2 87  ? -25.363 23.640   -2.995  1.00 82.51 87  B 1 
ATOM 3114 N N   . GLU B 2 88  ? -29.981 26.455   -2.126  1.00 93.13 88  B 1 
ATOM 3115 C CA  . GLU B 2 88  ? -31.445 26.467   -1.997  1.00 92.40 88  B 1 
ATOM 3116 C C   . GLU B 2 88  ? -32.156 26.461   -3.363  1.00 92.24 88  B 1 
ATOM 3117 O O   . GLU B 2 88  ? -33.298 26.006   -3.461  1.00 89.46 88  B 1 
ATOM 3118 C CB  . GLU B 2 88  ? -31.897 27.721   -1.240  1.00 91.78 88  B 1 
ATOM 3119 C CG  . GLU B 2 88  ? -31.582 27.716   0.263   1.00 85.76 88  B 1 
ATOM 3120 C CD  . GLU B 2 88  ? -31.907 29.072   0.927   1.00 82.03 88  B 1 
ATOM 3121 O OE1 . GLU B 2 88  ? -31.589 29.231   2.124   1.00 73.21 88  B 1 
ATOM 3122 O OE2 . GLU B 2 88  ? -32.467 29.968   0.248   1.00 75.52 88  B 1 
ATOM 3123 N N   . LEU B 2 89  ? -31.519 27.005   -4.409  1.00 92.31 89  B 1 
ATOM 3124 C CA  . LEU B 2 89  ? -32.058 27.051   -5.764  1.00 91.42 89  B 1 
ATOM 3125 C C   . LEU B 2 89  ? -31.672 25.816   -6.595  1.00 91.34 89  B 1 
ATOM 3126 O O   . LEU B 2 89  ? -32.450 25.378   -7.445  1.00 87.57 89  B 1 
ATOM 3127 C CB  . LEU B 2 89  ? -31.564 28.332   -6.457  1.00 90.75 89  B 1 
ATOM 3128 C CG  . LEU B 2 89  ? -32.104 29.635   -5.850  1.00 88.90 89  B 1 
ATOM 3129 C CD1 . LEU B 2 89  ? -31.364 30.824   -6.469  1.00 81.75 89  B 1 
ATOM 3130 C CD2 . LEU B 2 89  ? -33.597 29.818   -6.112  1.00 81.27 89  B 1 
ATOM 3131 N N   . ASP B 2 90  ? -30.481 25.293   -6.373  1.00 90.82 90  B 1 
ATOM 3132 C CA  . ASP B 2 90  ? -29.925 24.120   -7.048  1.00 90.76 90  B 1 
ATOM 3133 C C   . ASP B 2 90  ? -29.017 23.343   -6.080  1.00 91.02 90  B 1 
ATOM 3134 O O   . ASP B 2 90  ? -27.807 23.583   -5.992  1.00 88.16 90  B 1 
ATOM 3135 C CB  . ASP B 2 90  ? -29.185 24.562   -8.318  1.00 89.13 90  B 1 
ATOM 3136 C CG  . ASP B 2 90  ? -28.540 23.396   -9.079  1.00 87.07 90  B 1 
ATOM 3137 O OD1 . ASP B 2 90  ? -28.810 22.225   -8.735  1.00 79.17 90  B 1 
ATOM 3138 O OD2 . ASP B 2 90  ? -27.746 23.697   -9.998  1.00 78.86 90  B 1 
ATOM 3139 N N   . GLY B 2 91  ? -29.616 22.394   -5.365  1.00 90.79 91  B 1 
ATOM 3140 C CA  . GLY B 2 91  ? -28.911 21.550   -4.400  1.00 89.63 91  B 1 
ATOM 3141 C C   . GLY B 2 91  ? -27.848 20.636   -5.009  1.00 90.43 91  B 1 
ATOM 3142 O O   . GLY B 2 91  ? -26.971 20.148   -4.297  1.00 87.73 91  B 1 
ATOM 3143 N N   . GLN B 2 92  ? -27.854 20.440   -6.339  1.00 89.18 92  B 1 
ATOM 3144 C CA  . GLN B 2 92  ? -26.863 19.651   -7.078  1.00 88.53 92  B 1 
ATOM 3145 C C   . GLN B 2 92  ? -25.794 20.524   -7.759  1.00 89.83 92  B 1 
ATOM 3146 O O   . GLN B 2 92  ? -24.988 20.031   -8.548  1.00 86.90 92  B 1 
ATOM 3147 C CB  . GLN B 2 92  ? -27.553 18.714   -8.065  1.00 86.20 92  B 1 
ATOM 3148 C CG  . GLN B 2 92  ? -28.468 17.687   -7.365  1.00 81.64 92  B 1 
ATOM 3149 C CD  . GLN B 2 92  ? -28.698 16.432   -8.198  1.00 74.35 92  B 1 
ATOM 3150 O OE1 . GLN B 2 92  ? -28.380 16.352   -9.371  1.00 64.13 92  B 1 
ATOM 3151 N NE2 . GLN B 2 92  ? -29.242 15.391   -7.615  1.00 63.00 92  B 1 
ATOM 3152 N N   . SER B 2 93  ? -25.737 21.825   -7.470  1.00 90.64 93  B 1 
ATOM 3153 C CA  . SER B 2 93  ? -24.735 22.721   -8.030  1.00 91.68 93  B 1 
ATOM 3154 C C   . SER B 2 93  ? -23.338 22.375   -7.520  1.00 92.45 93  B 1 
ATOM 3155 O O   . SER B 2 93  ? -22.947 22.735   -6.401  1.00 91.29 93  B 1 
ATOM 3156 C CB  . SER B 2 93  ? -25.088 24.173   -7.735  1.00 91.30 93  B 1 
ATOM 3157 O OG  . SER B 2 93  ? -24.150 25.049   -8.352  1.00 86.99 93  B 1 
ATOM 3158 N N   . VAL B 2 94  ? -22.528 21.754   -8.388  1.00 92.00 94  B 1 
ATOM 3159 C CA  . VAL B 2 94  ? -21.115 21.450   -8.100  1.00 91.82 94  B 1 
ATOM 3160 C C   . VAL B 2 94  ? -20.360 22.701   -7.661  1.00 92.45 94  B 1 
ATOM 3161 O O   . VAL B 2 94  ? -19.626 22.673   -6.678  1.00 91.96 94  B 1 
ATOM 3162 C CB  . VAL B 2 94  ? -20.428 20.849   -9.339  1.00 90.93 94  B 1 
ATOM 3163 C CG1 . VAL B 2 94  ? -18.939 20.578   -9.092  1.00 83.57 94  B 1 
ATOM 3164 C CG2 . VAL B 2 94  ? -21.080 19.538   -9.765  1.00 82.33 94  B 1 
ATOM 3165 N N   . LYS B 2 95  ? -20.570 23.826   -8.366  1.00 91.98 95  B 1 
ATOM 3166 C CA  . LYS B 2 95  ? -19.908 25.091   -8.052  1.00 91.58 95  B 1 
ATOM 3167 C C   . LYS B 2 95  ? -20.328 25.641   -6.691  1.00 92.17 95  B 1 
ATOM 3168 O O   . LYS B 2 95  ? -19.487 26.170   -5.985  1.00 91.33 95  B 1 
ATOM 3169 C CB  . LYS B 2 95  ? -20.164 26.132   -9.141  1.00 90.41 95  B 1 
ATOM 3170 C CG  . LYS B 2 95  ? -19.455 25.776   -10.453 1.00 86.23 95  B 1 
ATOM 3171 C CD  . LYS B 2 95  ? -19.644 26.907   -11.467 1.00 81.61 95  B 1 
ATOM 3172 C CE  . LYS B 2 95  ? -18.898 26.556   -12.759 1.00 73.70 95  B 1 
ATOM 3173 N NZ  . LYS B 2 95  ? -19.024 27.632   -13.757 1.00 65.35 95  B 1 
ATOM 3174 N N   . ALA B 2 96  ? -21.600 25.512   -6.329  1.00 92.75 96  B 1 
ATOM 3175 C CA  . ALA B 2 96  ? -22.089 25.985   -5.034  1.00 93.25 96  B 1 
ATOM 3176 C C   . ALA B 2 96  ? -21.443 25.205   -3.885  1.00 93.76 96  B 1 
ATOM 3177 O O   . ALA B 2 96  ? -20.895 25.826   -2.978  1.00 92.81 96  B 1 
ATOM 3178 C CB  . ALA B 2 96  ? -23.615 25.906   -5.010  1.00 93.18 96  B 1 
ATOM 3179 N N   . HIS B 2 97  ? -21.406 23.877   -3.976  1.00 94.16 97  B 1 
ATOM 3180 C CA  . HIS B 2 97  ? -20.708 23.049   -2.988  1.00 93.62 97  B 1 
ATOM 3181 C C   . HIS B 2 97  ? -19.199 23.314   -2.969  1.00 93.73 97  B 1 
ATOM 3182 O O   . HIS B 2 97  ? -18.620 23.430   -1.898  1.00 92.89 97  B 1 
ATOM 3183 C CB  . HIS B 2 97  ? -20.991 21.570   -3.258  1.00 93.20 97  B 1 
ATOM 3184 C CG  . HIS B 2 97  ? -22.340 21.128   -2.788  1.00 92.11 97  B 1 
ATOM 3185 N ND1 . HIS B 2 97  ? -22.724 21.003   -1.460  1.00 79.75 97  B 1 
ATOM 3186 C CD2 . HIS B 2 97  ? -23.414 20.751   -3.549  1.00 79.91 97  B 1 
ATOM 3187 C CE1 . HIS B 2 97  ? -23.996 20.563   -1.441  1.00 82.49 97  B 1 
ATOM 3188 N NE2 . HIS B 2 97  ? -24.443 20.401   -2.689  1.00 84.20 97  B 1 
ATOM 3189 N N   . PHE B 2 98  ? -18.574 23.466   -4.137  1.00 93.87 98  B 1 
ATOM 3190 C CA  . PHE B 2 98  ? -17.141 23.739   -4.232  1.00 93.54 98  B 1 
ATOM 3191 C C   . PHE B 2 98  ? -16.764 25.075   -3.591  1.00 93.91 98  B 1 
ATOM 3192 O O   . PHE B 2 98  ? -15.865 25.133   -2.754  1.00 93.31 98  B 1 
ATOM 3193 C CB  . PHE B 2 98  ? -16.710 23.677   -5.702  1.00 92.54 98  B 1 
ATOM 3194 C CG  . PHE B 2 98  ? -15.224 23.924   -5.936  1.00 91.46 98  B 1 
ATOM 3195 C CD1 . PHE B 2 98  ? -14.805 24.738   -7.010  1.00 82.23 98  B 1 
ATOM 3196 C CD2 . PHE B 2 98  ? -14.255 23.343   -5.098  1.00 81.77 98  B 1 
ATOM 3197 C CE1 . PHE B 2 98  ? -13.441 24.963   -7.241  1.00 81.66 98  B 1 
ATOM 3198 C CE2 . PHE B 2 98  ? -12.889 23.579   -5.320  1.00 80.11 98  B 1 
ATOM 3199 C CZ  . PHE B 2 98  ? -12.486 24.387   -6.385  1.00 85.24 98  B 1 
ATOM 3200 N N   . PHE B 2 99  ? -17.468 26.148   -3.923  1.00 93.56 99  B 1 
ATOM 3201 C CA  . PHE B 2 99  ? -17.192 27.462   -3.362  1.00 93.48 99  B 1 
ATOM 3202 C C   . PHE B 2 99  ? -17.588 27.572   -1.889  1.00 93.97 99  B 1 
ATOM 3203 O O   . PHE B 2 99  ? -16.903 28.256   -1.134  1.00 92.99 99  B 1 
ATOM 3204 C CB  . PHE B 2 99  ? -17.875 28.554   -4.205  1.00 92.97 99  B 1 
ATOM 3205 C CG  . PHE B 2 99  ? -17.474 28.625   -5.668  1.00 92.42 99  B 1 
ATOM 3206 C CD1 . PHE B 2 99  ? -16.210 28.193   -6.115  1.00 83.54 99  B 1 
ATOM 3207 C CD2 . PHE B 2 99  ? -18.391 29.145   -6.604  1.00 83.12 99  B 1 
ATOM 3208 C CE1 . PHE B 2 99  ? -15.871 28.266   -7.482  1.00 82.62 99  B 1 
ATOM 3209 C CE2 . PHE B 2 99  ? -18.060 29.224   -7.958  1.00 81.89 99  B 1 
ATOM 3210 C CZ  . PHE B 2 99  ? -16.805 28.777   -8.395  1.00 87.53 99  B 1 
ATOM 3211 N N   . LEU B 2 100 ? -18.631 26.871   -1.465  1.00 93.58 100 B 1 
ATOM 3212 C CA  . LEU B 2 100 ? -18.984 26.768   -0.058  1.00 93.68 100 B 1 
ATOM 3213 C C   . LEU B 2 100 ? -17.857 26.103   0.737   1.00 94.03 100 B 1 
ATOM 3214 O O   . LEU B 2 100 ? -17.408 26.666   1.730   1.00 93.25 100 B 1 
ATOM 3215 C CB  . LEU B 2 100 ? -20.315 26.023   0.087   1.00 93.19 100 B 1 
ATOM 3216 C CG  . LEU B 2 100 ? -20.814 25.876   1.540   1.00 90.73 100 B 1 
ATOM 3217 C CD1 . LEU B 2 100 ? -21.029 27.224   2.218   1.00 82.28 100 B 1 
ATOM 3218 C CD2 . LEU B 2 100 ? -22.150 25.129   1.549   1.00 82.03 100 B 1 
ATOM 3219 N N   . GLY B 2 101 ? -17.350 24.977   0.253   1.00 93.93 101 B 1 
ATOM 3220 C CA  . GLY B 2 101 ? -16.219 24.296   0.874   1.00 93.34 101 B 1 
ATOM 3221 C C   . GLY B 2 101 ? -14.950 25.149   0.909   1.00 93.47 101 B 1 
ATOM 3222 O O   . GLY B 2 101 ? -14.281 25.210   1.933   1.00 92.57 101 B 1 
ATOM 3223 N N   . GLN B 2 102 ? -14.638 25.880   -0.166  1.00 93.41 102 B 1 
ATOM 3224 C CA  . GLN B 2 102 ? -13.521 26.833   -0.173  1.00 92.51 102 B 1 
ATOM 3225 C C   . GLN B 2 102 ? -13.722 27.959   0.847   1.00 92.53 102 B 1 
ATOM 3226 O O   . GLN B 2 102 ? -12.776 28.351   1.523   1.00 91.31 102 B 1 
ATOM 3227 C CB  . GLN B 2 102 ? -13.332 27.445   -1.562  1.00 91.77 102 B 1 
ATOM 3228 C CG  . GLN B 2 102 ? -12.695 26.464   -2.559  1.00 86.44 102 B 1 
ATOM 3229 C CD  . GLN B 2 102 ? -12.308 27.157   -3.863  1.00 82.32 102 B 1 
ATOM 3230 O OE1 . GLN B 2 102 ? -12.965 28.044   -4.371  1.00 72.18 102 B 1 
ATOM 3231 N NE2 . GLN B 2 102 ? -11.194 26.789   -4.454  1.00 69.51 102 B 1 
ATOM 3232 N N   . CYS B 2 103 ? -14.939 28.471   0.974   1.00 93.02 103 B 1 
ATOM 3233 C CA  . CYS B 2 103 ? -15.259 29.508   1.944   1.00 92.82 103 B 1 
ATOM 3234 C C   . CYS B 2 103 ? -15.068 29.013   3.384   1.00 93.26 103 B 1 
ATOM 3235 O O   . CYS B 2 103 ? -14.400 29.663   4.182   1.00 91.53 103 B 1 
ATOM 3236 C CB  . CYS B 2 103 ? -16.696 29.975   1.687   1.00 91.55 103 B 1 
ATOM 3237 S SG  . CYS B 2 103 ? -16.931 31.579   2.462   1.00 83.09 103 B 1 
ATOM 3238 N N   . GLN B 2 104 ? -15.594 27.831   3.680   1.00 93.52 104 B 1 
ATOM 3239 C CA  . GLN B 2 104 ? -15.459 27.191   4.993   1.00 93.22 104 B 1 
ATOM 3240 C C   . GLN B 2 104 ? -13.999 26.849   5.314   1.00 92.66 104 B 1 
ATOM 3241 O O   . GLN B 2 104 ? -13.598 26.934   6.471   1.00 91.03 104 B 1 
ATOM 3242 C CB  . GLN B 2 104 ? -16.332 25.939   5.020   1.00 93.23 104 B 1 
ATOM 3243 C CG  . GLN B 2 104 ? -17.827 26.276   5.057   1.00 92.36 104 B 1 
ATOM 3244 C CD  . GLN B 2 104 ? -18.709 25.045   4.891   1.00 92.10 104 B 1 
ATOM 3245 O OE1 . GLN B 2 104 ? -18.453 24.165   4.074   1.00 84.65 104 B 1 
ATOM 3246 N NE2 . GLN B 2 104 ? -19.796 24.955   5.629   1.00 82.70 104 B 1 
ATOM 3247 N N   . LEU B 2 105 ? -13.193 26.513   4.303   1.00 93.15 105 B 1 
ATOM 3248 C CA  . LEU B 2 105 ? -11.760 26.285   4.475   1.00 92.07 105 B 1 
ATOM 3249 C C   . LEU B 2 105 ? -11.034 27.557   4.929   1.00 91.87 105 B 1 
ATOM 3250 O O   . LEU B 2 105 ? -10.243 27.496   5.864   1.00 90.09 105 B 1 
ATOM 3251 C CB  . LEU B 2 105 ? -11.178 25.749   3.156   1.00 90.47 105 B 1 
ATOM 3252 C CG  . LEU B 2 105 ? -9.662  25.472   3.214   1.00 84.61 105 B 1 
ATOM 3253 C CD1 . LEU B 2 105 ? -9.326  24.406   4.251   1.00 76.60 105 B 1 
ATOM 3254 C CD2 . LEU B 2 105 ? -9.178  24.976   1.848   1.00 76.81 105 B 1 
ATOM 3255 N N   . GLU B 2 106 ? -11.315 28.688   4.299   1.00 91.64 106 B 1 
ATOM 3256 C CA  . GLU B 2 106 ? -10.730 29.980   4.671   1.00 90.33 106 B 1 
ATOM 3257 C C   . GLU B 2 106 ? -11.233 30.487   6.038   1.00 90.48 106 B 1 
ATOM 3258 O O   . GLU B 2 106 ? -10.539 31.233   6.708   1.00 87.85 106 B 1 
ATOM 3259 C CB  . GLU B 2 106 ? -11.017 31.011   3.573   1.00 89.14 106 B 1 
ATOM 3260 C CG  . GLU B 2 106 ? -10.310 30.719   2.233   1.00 83.37 106 B 1 
ATOM 3261 C CD  . GLU B 2 106 ? -8.774  30.761   2.325   1.00 77.68 106 B 1 
ATOM 3262 O OE1 . GLU B 2 106 ? -8.124  29.800   1.848   1.00 68.03 106 B 1 
ATOM 3263 O OE2 . GLU B 2 106 ? -8.239  31.738   2.885   1.00 68.29 106 B 1 
ATOM 3264 N N   . MET B 2 107 ? -12.414 30.038   6.474   1.00 90.48 107 B 1 
ATOM 3265 C CA  . MET B 2 107 ? -12.974 30.293   7.804   1.00 90.05 107 B 1 
ATOM 3266 C C   . MET B 2 107 ? -12.535 29.264   8.863   1.00 89.91 107 B 1 
ATOM 3267 O O   . MET B 2 107 ? -13.111 29.237   9.949   1.00 86.90 107 B 1 
ATOM 3268 C CB  . MET B 2 107 ? -14.509 30.346   7.711   1.00 89.43 107 B 1 
ATOM 3269 C CG  . MET B 2 107 ? -15.022 31.521   6.870   1.00 86.12 107 B 1 
ATOM 3270 S SD  . MET B 2 107 ? -16.829 31.548   6.668   1.00 82.52 107 B 1 
ATOM 3271 C CE  . MET B 2 107 ? -17.314 32.024   8.354   1.00 70.34 107 B 1 
ATOM 3272 N N   . GLU B 2 108 ? -11.592 28.387   8.533   1.00 89.95 108 B 1 
ATOM 3273 C CA  . GLU B 2 108 ? -11.066 27.320   9.405   1.00 89.71 108 B 1 
ATOM 3274 C C   . GLU B 2 108 ? -12.113 26.284   9.871   1.00 90.32 108 B 1 
ATOM 3275 O O   . GLU B 2 108 ? -11.849 25.471   10.759  1.00 86.99 108 B 1 
ATOM 3276 C CB  . GLU B 2 108 ? -10.246 27.908   10.560  1.00 87.83 108 B 1 
ATOM 3277 C CG  . GLU B 2 108 ? -9.131  28.860   10.079  1.00 85.58 108 B 1 
ATOM 3278 C CD  . GLU B 2 108 ? -8.237  29.374   11.215  1.00 81.75 108 B 1 
ATOM 3279 O OE1 . GLU B 2 108 ? -7.218  30.026   10.873  1.00 73.83 108 B 1 
ATOM 3280 O OE2 . GLU B 2 108 ? -8.533  29.103   12.397  1.00 75.45 108 B 1 
ATOM 3281 N N   . SER B 2 109 ? -13.298 26.259   9.236   1.00 90.93 109 B 1 
ATOM 3282 C CA  . SER B 2 109 ? -14.334 25.255   9.466   1.00 91.00 109 B 1 
ATOM 3283 C C   . SER B 2 109 ? -14.022 23.990   8.657   1.00 91.81 109 B 1 
ATOM 3284 O O   . SER B 2 109 ? -14.671 23.677   7.654   1.00 90.15 109 B 1 
ATOM 3285 C CB  . SER B 2 109 ? -15.721 25.818   9.136   1.00 90.19 109 B 1 
ATOM 3286 O OG  . SER B 2 109 ? -16.018 26.931   9.955   1.00 79.80 109 B 1 
ATOM 3287 N N   . TYR B 2 110 ? -12.970 23.280   9.060   1.00 91.58 110 B 1 
ATOM 3288 C CA  . TYR B 2 110 ? -12.365 22.223   8.247   1.00 91.83 110 B 1 
ATOM 3289 C C   . TYR B 2 110 ? -13.287 21.029   7.982   1.00 92.14 110 B 1 
ATOM 3290 O O   . TYR B 2 110 ? -13.294 20.515   6.871   1.00 91.01 110 B 1 
ATOM 3291 C CB  . TYR B 2 110 ? -11.065 21.743   8.908   1.00 90.83 110 B 1 
ATOM 3292 C CG  . TYR B 2 110 ? -10.010 22.817   9.059   1.00 90.47 110 B 1 
ATOM 3293 C CD1 . TYR B 2 110 ? -9.518  23.493   7.923   1.00 84.77 110 B 1 
ATOM 3294 C CD2 . TYR B 2 110 ? -9.526  23.170   10.334  1.00 84.38 110 B 1 
ATOM 3295 C CE1 . TYR B 2 110 ? -8.563  24.516   8.057   1.00 82.99 110 B 1 
ATOM 3296 C CE2 . TYR B 2 110 ? -8.574  24.190   10.479  1.00 82.32 110 B 1 
ATOM 3297 C CZ  . TYR B 2 110 ? -8.101  24.865   9.338   1.00 86.18 110 B 1 
ATOM 3298 O OH  . TYR B 2 110 ? -7.184  25.886   9.473   1.00 83.96 110 B 1 
ATOM 3299 N N   . ASP B 2 111 ? -14.073 20.610   8.970   1.00 90.74 111 B 1 
ATOM 3300 C CA  . ASP B 2 111 ? -14.953 19.455   8.815   1.00 89.69 111 B 1 
ATOM 3301 C C   . ASP B 2 111 ? -16.075 19.739   7.805   1.00 90.12 111 B 1 
ATOM 3302 O O   . ASP B 2 111 ? -16.292 18.958   6.877   1.00 89.09 111 B 1 
ATOM 3303 C CB  . ASP B 2 111 ? -15.498 19.014   10.186  1.00 87.96 111 B 1 
ATOM 3304 C CG  . ASP B 2 111 ? -14.422 18.352   11.067  1.00 84.18 111 B 1 
ATOM 3305 O OD1 . ASP B 2 111 ? -13.737 17.428   10.577  1.00 77.83 111 B 1 
ATOM 3306 O OD2 . ASP B 2 111 ? -14.260 18.741   12.242  1.00 76.41 111 B 1 
ATOM 3307 N N   . GLU B 2 112 ? -16.716 20.906   7.899   1.00 91.23 112 B 1 
ATOM 3308 C CA  . GLU B 2 112 ? -17.727 21.329   6.928   1.00 91.59 112 B 1 
ATOM 3309 C C   . GLU B 2 112 ? -17.129 21.589   5.542   1.00 92.21 112 B 1 
ATOM 3310 O O   . GLU B 2 112 ? -17.753 21.269   4.525   1.00 91.01 112 B 1 
ATOM 3311 C CB  . GLU B 2 112 ? -18.474 22.580   7.409   1.00 90.94 112 B 1 
ATOM 3312 C CG  . GLU B 2 112 ? -19.229 22.416   8.747   1.00 85.35 112 B 1 
ATOM 3313 C CD  . GLU B 2 112 ? -18.442 22.904   9.970   1.00 79.20 112 B 1 
ATOM 3314 O OE1 . GLU B 2 112 ? -19.116 23.305   10.947  1.00 68.33 112 B 1 
ATOM 3315 O OE2 . GLU B 2 112 ? -17.190 22.912   9.912   1.00 68.82 112 B 1 
ATOM 3316 N N   . ALA B 2 113 ? -15.919 22.138   5.484   1.00 92.34 113 B 1 
ATOM 3317 C CA  . ALA B 2 113 ? -15.218 22.348   4.225   1.00 92.41 113 B 1 
ATOM 3318 C C   . ALA B 2 113 ? -14.968 21.027   3.498   1.00 92.76 113 B 1 
ATOM 3319 O O   . ALA B 2 113 ? -15.315 20.887   2.323   1.00 91.98 113 B 1 
ATOM 3320 C CB  . ALA B 2 113 ? -13.901 23.101   4.492   1.00 92.10 113 B 1 
ATOM 3321 N N   . ILE B 2 114 ? -14.437 20.037   4.207   1.00 91.77 114 B 1 
ATOM 3322 C CA  . ILE B 2 114 ? -14.167 18.703   3.652   1.00 90.33 114 B 1 
ATOM 3323 C C   . ILE B 2 114 ? -15.463 18.047   3.167   1.00 90.05 114 B 1 
ATOM 3324 O O   . ILE B 2 114 ? -15.489 17.529   2.053   1.00 89.52 114 B 1 
ATOM 3325 C CB  . ILE B 2 114 ? -13.415 17.831   4.683   1.00 89.07 114 B 1 
ATOM 3326 C CG1 . ILE B 2 114 ? -11.981 18.366   4.870   1.00 86.34 114 B 1 
ATOM 3327 C CG2 . ILE B 2 114 ? -13.367 16.354   4.242   1.00 85.34 114 B 1 
ATOM 3328 C CD1 . ILE B 2 114 ? -11.289 17.844   6.142   1.00 79.32 114 B 1 
ATOM 3329 N N   . ALA B 2 115 ? -16.533 18.119   3.946   1.00 91.15 115 B 1 
ATOM 3330 C CA  . ALA B 2 115 ? -17.827 17.557   3.567   1.00 90.01 115 B 1 
ATOM 3331 C C   . ALA B 2 115 ? -18.367 18.171   2.263   1.00 90.47 115 B 1 
ATOM 3332 O O   . ALA B 2 115 ? -18.750 17.456   1.339   1.00 89.82 115 B 1 
ATOM 3333 C CB  . ALA B 2 115 ? -18.800 17.746   4.735   1.00 89.02 115 B 1 
ATOM 3334 N N   . ASN B 2 116 ? -18.334 19.508   2.148   1.00 91.47 116 B 1 
ATOM 3335 C CA  . ASN B 2 116 ? -18.812 20.188   0.941   1.00 92.05 116 B 1 
ATOM 3336 C C   . ASN B 2 116 ? -17.913 19.952   -0.279  1.00 92.27 116 B 1 
ATOM 3337 O O   . ASN B 2 116 ? -18.431 19.767   -1.381  1.00 91.24 116 B 1 
ATOM 3338 C CB  . ASN B 2 116 ? -18.969 21.687   1.231   1.00 92.24 116 B 1 
ATOM 3339 C CG  . ASN B 2 116 ? -20.276 21.972   1.938   1.00 91.21 116 B 1 
ATOM 3340 O OD1 . ASN B 2 116 ? -21.353 21.766   1.399   1.00 81.92 116 B 1 
ATOM 3341 N ND2 . ASN B 2 116 ? -20.224 22.466   3.159   1.00 80.11 116 B 1 
ATOM 3342 N N   . LEU B 2 117 ? -16.600 19.918   -0.106  1.00 91.74 117 B 1 
ATOM 3343 C CA  . LEU B 2 117 ? -15.669 19.616   -1.198  1.00 91.19 117 B 1 
ATOM 3344 C C   . LEU B 2 117 ? -15.819 18.164   -1.676  1.00 90.45 117 B 1 
ATOM 3345 O O   . LEU B 2 117 ? -15.796 17.918   -2.877  1.00 89.30 117 B 1 
ATOM 3346 C CB  . LEU B 2 117 ? -14.234 19.898   -0.739  1.00 91.52 117 B 1 
ATOM 3347 C CG  . LEU B 2 117 ? -13.905 21.394   -0.521  1.00 90.85 117 B 1 
ATOM 3348 C CD1 . LEU B 2 117 ? -12.535 21.519   0.133   1.00 83.88 117 B 1 
ATOM 3349 C CD2 . LEU B 2 117 ? -13.889 22.177   -1.828  1.00 83.55 117 B 1 
ATOM 3350 N N   . GLN B 2 118 ? -16.038 17.231   -0.762  1.00 89.73 118 B 1 
ATOM 3351 C CA  . GLN B 2 118 ? -16.324 15.840   -1.100  1.00 86.92 118 B 1 
ATOM 3352 C C   . GLN B 2 118 ? -17.636 15.726   -1.874  1.00 86.37 118 B 1 
ATOM 3353 O O   . GLN B 2 118 ? -17.690 15.054   -2.908  1.00 85.17 118 B 1 
ATOM 3354 C CB  . GLN B 2 118 ? -16.345 14.993   0.183   1.00 85.41 118 B 1 
ATOM 3355 C CG  . GLN B 2 118 ? -16.415 13.485   -0.111  1.00 77.04 118 B 1 
ATOM 3356 C CD  . GLN B 2 118 ? -15.168 12.969   -0.851  1.00 71.57 118 B 1 
ATOM 3357 O OE1 . GLN B 2 118 ? -14.040 13.279   -0.504  1.00 64.50 118 B 1 
ATOM 3358 N NE2 . GLN B 2 118 ? -15.329 12.176   -1.883  1.00 60.90 118 B 1 
ATOM 3359 N N   . ARG B 2 119 ? -18.673 16.441   -1.438  1.00 88.42 119 B 1 
ATOM 3360 C CA  . ARG B 2 119 ? -19.957 16.505   -2.140  1.00 88.47 119 B 1 
ATOM 3361 C C   . ARG B 2 119 ? -19.805 17.085   -3.547  1.00 89.07 119 B 1 
ATOM 3362 O O   . ARG B 2 119 ? -20.329 16.511   -4.497  1.00 87.93 119 B 1 
ATOM 3363 C CB  . ARG B 2 119 ? -20.947 17.319   -1.286  1.00 87.80 119 B 1 
ATOM 3364 C CG  . ARG B 2 119 ? -22.382 17.294   -1.842  1.00 79.52 119 B 1 
ATOM 3365 C CD  . ARG B 2 119 ? -23.018 15.925   -1.638  1.00 75.71 119 B 1 
ATOM 3366 N NE  . ARG B 2 119 ? -24.336 15.836   -2.283  1.00 67.82 119 B 1 
ATOM 3367 C CZ  . ARG B 2 119 ? -24.920 14.720   -2.670  1.00 61.20 119 B 1 
ATOM 3368 N NH1 . ARG B 2 119 ? -24.435 13.545   -2.382  1.00 54.74 119 B 1 
ATOM 3369 N NH2 . ARG B 2 119 ? -25.984 14.763   -3.382  1.00 53.56 119 B 1 
ATOM 3370 N N   . ALA B 2 120 ? -19.050 18.172   -3.693  1.00 89.99 120 B 1 
ATOM 3371 C CA  . ALA B 2 120 ? -18.747 18.766   -4.997  1.00 90.20 120 B 1 
ATOM 3372 C C   . ALA B 2 120 ? -18.028 17.771   -5.927  1.00 89.82 120 B 1 
ATOM 3373 O O   . ALA B 2 120 ? -18.363 17.681   -7.102  1.00 88.56 120 B 1 
ATOM 3374 C CB  . ALA B 2 120 ? -17.897 20.028   -4.789  1.00 91.07 120 B 1 
ATOM 3375 N N   . TYR B 2 121 ? -17.083 17.000   -5.394  1.00 88.65 121 B 1 
ATOM 3376 C CA  . TYR B 2 121 ? -16.367 15.983   -6.156  1.00 86.01 121 B 1 
ATOM 3377 C C   . TYR B 2 121 ? -17.294 14.863   -6.636  1.00 85.24 121 B 1 
ATOM 3378 O O   . TYR B 2 121 ? -17.283 14.527   -7.821  1.00 84.06 121 B 1 
ATOM 3379 C CB  . TYR B 2 121 ? -15.217 15.429   -5.310  1.00 84.52 121 B 1 
ATOM 3380 C CG  . TYR B 2 121 ? -14.403 14.367   -6.026  1.00 82.17 121 B 1 
ATOM 3381 C CD1 . TYR B 2 121 ? -14.571 13.008   -5.718  1.00 74.01 121 B 1 
ATOM 3382 C CD2 . TYR B 2 121 ? -13.504 14.748   -7.043  1.00 73.01 121 B 1 
ATOM 3383 C CE1 . TYR B 2 121 ? -13.828 12.022   -6.405  1.00 70.54 121 B 1 
ATOM 3384 C CE2 . TYR B 2 121 ? -12.763 13.770   -7.738  1.00 69.21 121 B 1 
ATOM 3385 C CZ  . TYR B 2 121 ? -12.934 12.417   -7.415  1.00 72.50 121 B 1 
ATOM 3386 O OH  . TYR B 2 121 ? -12.203 11.461   -8.094  1.00 71.88 121 B 1 
ATOM 3387 N N   . SER B 2 122 ? -18.144 14.332   -5.757  1.00 85.64 122 B 1 
ATOM 3388 C CA  . SER B 2 122 ? -19.119 13.294   -6.106  1.00 83.42 122 B 1 
ATOM 3389 C C   . SER B 2 122 ? -20.108 13.780   -7.161  1.00 83.70 122 B 1 
ATOM 3390 O O   . SER B 2 122 ? -20.288 13.120   -8.189  1.00 82.38 122 B 1 
ATOM 3391 C CB  . SER B 2 122 ? -19.863 12.827   -4.854  1.00 81.21 122 B 1 
ATOM 3392 O OG  . SER B 2 122 ? -18.949 12.296   -3.906  1.00 71.90 122 B 1 
ATOM 3393 N N   . LEU B 2 123 ? -20.670 14.971   -6.997  1.00 84.78 123 B 1 
ATOM 3394 C CA  . LEU B 2 123 ? -21.582 15.582   -7.958  1.00 85.12 123 B 1 
ATOM 3395 C C   . LEU B 2 123 ? -20.918 15.842   -9.314  1.00 85.57 123 B 1 
ATOM 3396 O O   . LEU B 2 123 ? -21.524 15.602   -10.354 1.00 84.73 123 B 1 
ATOM 3397 C CB  . LEU B 2 123 ? -22.135 16.894   -7.391  1.00 85.81 123 B 1 
ATOM 3398 C CG  . LEU B 2 123 ? -23.163 16.732   -6.254  1.00 83.55 123 B 1 
ATOM 3399 C CD1 . LEU B 2 123 ? -23.427 18.107   -5.632  1.00 76.25 123 B 1 
ATOM 3400 C CD2 . LEU B 2 123 ? -24.489 16.173   -6.756  1.00 76.25 123 B 1 
ATOM 3401 N N   . ALA B 2 124 ? -19.665 16.301   -9.336  1.00 85.93 124 B 1 
ATOM 3402 C CA  . ALA B 2 124 ? -18.930 16.524   -10.577 1.00 84.72 124 B 1 
ATOM 3403 C C   . ALA B 2 124 ? -18.724 15.220   -11.355 1.00 83.67 124 B 1 
ATOM 3404 O O   . ALA B 2 124 ? -18.895 15.194   -12.576 1.00 81.86 124 B 1 
ATOM 3405 C CB  . ALA B 2 124 ? -17.588 17.191   -10.261 1.00 85.01 124 B 1 
ATOM 3406 N N   . LYS B 2 125 ? -18.405 14.134   -10.646 1.00 81.97 125 B 1 
ATOM 3407 C CA  . LYS B 2 125 ? -18.233 12.806   -11.235 1.00 78.40 125 B 1 
ATOM 3408 C C   . LYS B 2 125 ? -19.556 12.276   -11.809 1.00 77.88 125 B 1 
ATOM 3409 O O   . LYS B 2 125 ? -19.596 11.838   -12.948 1.00 75.18 125 B 1 
ATOM 3410 C CB  . LYS B 2 125 ? -17.625 11.858   -10.177 1.00 75.57 125 B 1 
ATOM 3411 C CG  . LYS B 2 125 ? -16.672 10.826   -10.800 1.00 67.54 125 B 1 
ATOM 3412 C CD  . LYS B 2 125 ? -16.142 9.837    -9.752  1.00 62.90 125 B 1 
ATOM 3413 C CE  . LYS B 2 125 ? -15.176 8.834    -10.395 1.00 55.89 125 B 1 
ATOM 3414 N NZ  . LYS B 2 125 ? -14.911 7.645    -9.544  1.00 50.94 125 B 1 
ATOM 3415 N N   . GLU B 2 126 ? -20.633 12.407   -11.052 1.00 80.82 126 B 1 
ATOM 3416 C CA  . GLU B 2 126 ? -21.973 11.956   -11.448 1.00 78.86 126 B 1 
ATOM 3417 C C   . GLU B 2 126 ? -22.524 12.733   -12.650 1.00 78.69 126 B 1 
ATOM 3418 O O   . GLU B 2 126 ? -23.024 12.151   -13.616 1.00 75.64 126 B 1 
ATOM 3419 C CB  . GLU B 2 126 ? -22.887 12.082   -10.222 1.00 76.79 126 B 1 
ATOM 3420 C CG  . GLU B 2 126 ? -24.245 11.410   -10.431 1.00 69.31 126 B 1 
ATOM 3421 C CD  . GLU B 2 126 ? -25.083 11.352   -9.146  1.00 65.37 126 B 1 
ATOM 3422 O OE1 . GLU B 2 126 ? -26.313 11.222   -9.273  1.00 58.61 126 B 1 
ATOM 3423 O OE2 . GLU B 2 126 ? -24.503 11.359   -8.038  1.00 59.38 126 B 1 
ATOM 3424 N N   . GLN B 2 127 ? -22.339 14.056   -12.660 1.00 81.34 127 B 1 
ATOM 3425 C CA  . GLN B 2 127 ? -22.731 14.930   -13.764 1.00 81.18 127 B 1 
ATOM 3426 C C   . GLN B 2 127 ? -21.747 14.892   -14.950 1.00 79.72 127 B 1 
ATOM 3427 O O   . GLN B 2 127 ? -21.941 15.608   -15.933 1.00 75.16 127 B 1 
ATOM 3428 C CB  . GLN B 2 127 ? -22.916 16.363   -13.244 1.00 82.13 127 B 1 
ATOM 3429 C CG  . GLN B 2 127 ? -24.052 16.492   -12.206 1.00 81.77 127 B 1 
ATOM 3430 C CD  . GLN B 2 127 ? -24.166 17.898   -11.609 1.00 81.43 127 B 1 
ATOM 3431 O OE1 . GLN B 2 127 ? -23.688 18.884   -12.152 1.00 76.00 127 B 1 
ATOM 3432 N NE2 . GLN B 2 127 ? -24.806 18.033   -10.474 1.00 75.34 127 B 1 
ATOM 3433 N N   . ARG B 2 128 ? -20.692 14.084   -14.874 1.00 79.43 128 B 1 
ATOM 3434 C CA  . ARG B 2 128 ? -19.601 13.998   -15.861 1.00 78.70 128 B 1 
ATOM 3435 C C   . ARG B 2 128 ? -18.957 15.360   -16.163 1.00 79.79 128 B 1 
ATOM 3436 O O   . ARG B 2 128 ? -18.517 15.620   -17.281 1.00 74.84 128 B 1 
ATOM 3437 C CB  . ARG B 2 128 ? -20.059 13.271   -17.133 1.00 75.97 128 B 1 
ATOM 3438 C CG  . ARG B 2 128 ? -20.616 11.867   -16.856 1.00 68.59 128 B 1 
ATOM 3439 C CD  . ARG B 2 128 ? -20.961 11.189   -18.185 1.00 62.43 128 B 1 
ATOM 3440 N NE  . ARG B 2 128 ? -21.497 9.844    -17.974 1.00 55.71 128 B 1 
ATOM 3441 C CZ  . ARG B 2 128 ? -21.755 8.937    -18.920 1.00 47.09 128 B 1 
ATOM 3442 N NH1 . ARG B 2 128 ? -21.550 9.199    -20.172 1.00 43.46 128 B 1 
ATOM 3443 N NH2 . ARG B 2 128 ? -22.223 7.768    -18.594 1.00 43.13 128 B 1 
ATOM 3444 N N   . LEU B 2 129 ? -18.906 16.243   -15.178 1.00 80.12 129 B 1 
ATOM 3445 C CA  . LEU B 2 129 ? -18.250 17.538   -15.280 1.00 78.97 129 B 1 
ATOM 3446 C C   . LEU B 2 129 ? -16.762 17.383   -14.978 1.00 77.70 129 B 1 
ATOM 3447 O O   . LEU B 2 129 ? -16.375 16.869   -13.930 1.00 72.58 129 B 1 
ATOM 3448 C CB  . LEU B 2 129 ? -18.921 18.553   -14.349 1.00 78.58 129 B 1 
ATOM 3449 C CG  . LEU B 2 129 ? -20.367 18.910   -14.739 1.00 75.50 129 B 1 
ATOM 3450 C CD1 . LEU B 2 129 ? -20.984 19.798   -13.660 1.00 69.29 129 B 1 
ATOM 3451 C CD2 . LEU B 2 129 ? -20.437 19.675   -16.065 1.00 69.80 129 B 1 
ATOM 3452 N N   . ASN B 2 130 ? -15.927 17.875   -15.890 1.00 76.47 130 B 1 
ATOM 3453 C CA  . ASN B 2 130 ? -14.485 17.852   -15.704 1.00 75.60 130 B 1 
ATOM 3454 C C   . ASN B 2 130 ? -13.997 19.203   -15.166 1.00 76.99 130 B 1 
ATOM 3455 O O   . ASN B 2 130 ? -13.865 20.167   -15.918 1.00 72.45 130 B 1 
ATOM 3456 C CB  . ASN B 2 130 ? -13.811 17.423   -17.020 1.00 70.06 130 B 1 
ATOM 3457 C CG  . ASN B 2 130 ? -12.323 17.164   -16.820 1.00 63.12 130 B 1 
ATOM 3458 O OD1 . ASN B 2 130 ? -11.778 17.294   -15.743 1.00 55.44 130 B 1 
ATOM 3459 N ND2 . ASN B 2 130 ? -11.628 16.771   -17.867 1.00 54.53 130 B 1 
ATOM 3460 N N   . PHE B 2 131 ? -13.691 19.248   -13.870 1.00 76.23 131 B 1 
ATOM 3461 C CA  . PHE B 2 131 ? -13.038 20.388   -13.212 1.00 75.27 131 B 1 
ATOM 3462 C C   . PHE B 2 131 ? -11.510 20.208   -13.125 1.00 73.82 131 B 1 
ATOM 3463 O O   . PHE B 2 131 ? -10.838 20.957   -12.408 1.00 68.70 131 B 1 
ATOM 3464 C CB  . PHE B 2 131 ? -13.679 20.624   -11.839 1.00 75.06 131 B 1 
ATOM 3465 C CG  . PHE B 2 131 ? -15.062 21.223   -11.913 1.00 75.95 131 B 1 
ATOM 3466 C CD1 . PHE B 2 131 ? -15.225 22.622   -11.779 1.00 69.58 131 B 1 
ATOM 3467 C CD2 . PHE B 2 131 ? -16.189 20.424   -12.128 1.00 70.06 131 B 1 
ATOM 3468 C CE1 . PHE B 2 131 ? -16.497 23.204   -11.861 1.00 67.86 131 B 1 
ATOM 3469 C CE2 . PHE B 2 131 ? -17.470 20.998   -12.222 1.00 68.50 131 B 1 
ATOM 3470 C CZ  . PHE B 2 131 ? -17.617 22.390   -12.085 1.00 72.94 131 B 1 
ATOM 3471 N N   . GLY B 2 132 ? -10.953 19.216   -13.828 1.00 73.55 132 B 1 
ATOM 3472 C CA  . GLY B 2 132 ? -9.548  18.861   -13.702 1.00 70.96 132 B 1 
ATOM 3473 C C   . GLY B 2 132 ? -9.208  18.441   -12.268 1.00 72.80 132 B 1 
ATOM 3474 O O   . GLY B 2 132 ? -9.940  17.666   -11.647 1.00 68.32 132 B 1 
ATOM 3475 N N   . ASP B 2 133 ? -8.103  18.969   -11.745 1.00 73.87 133 B 1 
ATOM 3476 C CA  . ASP B 2 133 ? -7.654  18.681   -10.384 1.00 74.59 133 B 1 
ATOM 3477 C C   . ASP B 2 133 ? -8.141  19.721   -9.348  1.00 77.85 133 B 1 
ATOM 3478 O O   . ASP B 2 133 ? -7.761  19.658   -8.183  1.00 74.53 133 B 1 
ATOM 3479 C CB  . ASP B 2 133 ? -6.126  18.517   -10.380 1.00 69.93 133 B 1 
ATOM 3480 C CG  . ASP B 2 133 ? -5.598  17.844   -9.103  1.00 63.64 133 B 1 
ATOM 3481 O OD1 . ASP B 2 133 ? -6.151  16.805   -8.670  1.00 57.33 133 B 1 
ATOM 3482 O OD2 . ASP B 2 133 ? -4.597  18.328   -8.523  1.00 56.61 133 B 1 
ATOM 3483 N N   . ASP B 2 134 ? -8.999  20.674   -9.726  1.00 80.19 134 B 1 
ATOM 3484 C CA  . ASP B 2 134 ? -9.370  21.790   -8.846  1.00 82.09 134 B 1 
ATOM 3485 C C   . ASP B 2 134 ? -10.065 21.320   -7.562  1.00 84.04 134 B 1 
ATOM 3486 O O   . ASP B 2 134 ? -9.669  21.700   -6.459  1.00 82.67 134 B 1 
ATOM 3487 C CB  . ASP B 2 134 ? -10.276 22.782   -9.594  1.00 80.51 134 B 1 
ATOM 3488 C CG  . ASP B 2 134 ? -9.598  23.554   -10.724 1.00 77.35 134 B 1 
ATOM 3489 O OD1 . ASP B 2 134 ? -8.355  23.651   -10.720 1.00 70.80 134 B 1 
ATOM 3490 O OD2 . ASP B 2 134 ? -10.343 24.086   -11.575 1.00 70.04 134 B 1 
ATOM 3491 N N   . ILE B 2 135 ? -11.084 20.475   -7.697  1.00 83.52 135 B 1 
ATOM 3492 C CA  . ILE B 2 135 ? -11.841 19.962   -6.542  1.00 84.85 135 B 1 
ATOM 3493 C C   . ILE B 2 135 ? -11.005 18.955   -5.732  1.00 84.93 135 B 1 
ATOM 3494 O O   . ILE B 2 135 ? -10.901 19.123   -4.519  1.00 83.78 135 B 1 
ATOM 3495 C CB  . ILE B 2 135 ? -13.221 19.392   -6.941  1.00 85.53 135 B 1 
ATOM 3496 C CG1 . ILE B 2 135 ? -14.054 20.432   -7.728  1.00 83.65 135 B 1 
ATOM 3497 C CG2 . ILE B 2 135 ? -13.981 18.945   -5.684  1.00 82.09 135 B 1 
ATOM 3498 C CD1 . ILE B 2 135 ? -15.395 19.893   -8.263  1.00 79.39 135 B 1 
ATOM 3499 N N   . PRO B 2 136 ? -10.340 17.947   -6.350  1.00 83.01 136 B 1 
ATOM 3500 C CA  . PRO B 2 136 ? -9.430  17.054   -5.633  1.00 81.17 136 B 1 
ATOM 3501 C C   . PRO B 2 136 ? -8.311  17.807   -4.912  1.00 82.20 136 B 1 
ATOM 3502 O O   . PRO B 2 136 ? -8.017  17.497   -3.766  1.00 81.46 136 B 1 
ATOM 3503 C CB  . PRO B 2 136 ? -8.866  16.096   -6.685  1.00 79.21 136 B 1 
ATOM 3504 C CG  . PRO B 2 136 ? -9.923  16.079   -7.766  1.00 76.24 136 B 1 
ATOM 3505 C CD  . PRO B 2 136 ? -10.477 17.495   -7.731  1.00 77.88 136 B 1 
ATOM 3506 N N   . SER B 2 137 ? -7.717  18.828   -5.543  1.00 82.96 137 B 1 
ATOM 3507 C CA  . SER B 2 137 ? -6.669  19.638   -4.935  1.00 82.88 137 B 1 
ATOM 3508 C C   . SER B 2 137 ? -7.187  20.415   -3.724  1.00 84.62 137 B 1 
ATOM 3509 O O   . SER B 2 137 ? -6.584  20.350   -2.653  1.00 84.32 137 B 1 
ATOM 3510 C CB  . SER B 2 137 ? -6.075  20.594   -5.968  1.00 80.51 137 B 1 
ATOM 3511 O OG  . SER B 2 137 ? -4.982  21.298   -5.418  1.00 71.76 137 B 1 
ATOM 3512 N N   . ALA B 2 138 ? -8.343  21.081   -3.844  1.00 84.96 138 B 1 
ATOM 3513 C CA  . ALA B 2 138 ? -8.964  21.780   -2.726  1.00 86.13 138 B 1 
ATOM 3514 C C   . ALA B 2 138 ? -9.303  20.822   -1.567  1.00 87.28 138 B 1 
ATOM 3515 O O   . ALA B 2 138 ? -9.082  21.164   -0.406  1.00 86.64 138 B 1 
ATOM 3516 C CB  . ALA B 2 138 ? -10.200 22.512   -3.236  1.00 86.33 138 B 1 
ATOM 3517 N N   . LEU B 2 139 ? -9.778  19.613   -1.876  1.00 85.50 139 B 1 
ATOM 3518 C CA  . LEU B 2 139 ? -10.068 18.590   -0.881  1.00 85.05 139 B 1 
ATOM 3519 C C   . LEU B 2 139 ? -8.803  18.132   -0.147  1.00 85.17 139 B 1 
ATOM 3520 O O   . LEU B 2 139 ? -8.815  18.033   1.076   1.00 84.84 139 B 1 
ATOM 3521 C CB  . LEU B 2 139 ? -10.779 17.411   -1.574  1.00 84.73 139 B 1 
ATOM 3522 C CG  . LEU B 2 139 ? -11.293 16.335   -0.592  1.00 79.72 139 B 1 
ATOM 3523 C CD1 . LEU B 2 139 ? -12.438 16.840   0.255   1.00 72.29 139 B 1 
ATOM 3524 C CD2 . LEU B 2 139 ? -11.788 15.120   -1.382  1.00 72.91 139 B 1 
ATOM 3525 N N   . ARG B 2 140 ? -7.702  17.916   -0.879  1.00 85.30 140 B 1 
ATOM 3526 C CA  . ARG B 2 140 ? -6.396  17.568   -0.300  1.00 82.97 140 B 1 
ATOM 3527 C C   . ARG B 2 140 ? -5.893  18.675   0.626   1.00 83.96 140 B 1 
ATOM 3528 O O   . ARG B 2 140 ? -5.569  18.402   1.781   1.00 83.46 140 B 1 
ATOM 3529 C CB  . ARG B 2 140 ? -5.384  17.283   -1.421  1.00 81.24 140 B 1 
ATOM 3530 C CG  . ARG B 2 140 ? -5.699  15.991   -2.193  1.00 75.80 140 B 1 
ATOM 3531 C CD  . ARG B 2 140 ? -4.591  15.560   -3.138  1.00 72.44 140 B 1 
ATOM 3532 N NE  . ARG B 2 140 ? -4.257  16.560   -4.151  1.00 66.25 140 B 1 
ATOM 3533 C CZ  . ARG B 2 140 ? -4.592  16.572   -5.428  1.00 60.10 140 B 1 
ATOM 3534 N NH1 . ARG B 2 140 ? -5.353  15.670   -5.976  1.00 55.60 140 B 1 
ATOM 3535 N NH2 . ARG B 2 140 ? -4.153  17.509   -6.206  1.00 56.17 140 B 1 
ATOM 3536 N N   . ILE B 2 141 ? -5.930  19.919   0.174   1.00 85.71 141 B 1 
ATOM 3537 C CA  . ILE B 2 141 ? -5.529  21.079   0.977   1.00 85.37 141 B 1 
ATOM 3538 C C   . ILE B 2 141 ? -6.375  21.193   2.253   1.00 86.48 141 B 1 
ATOM 3539 O O   . ILE B 2 141 ? -5.827  21.424   3.328   1.00 86.36 141 B 1 
ATOM 3540 C CB  . ILE B 2 141 ? -5.601  22.367   0.122   1.00 84.55 141 B 1 
ATOM 3541 C CG1 . ILE B 2 141 ? -4.526  22.343   -0.986  1.00 80.55 141 B 1 
ATOM 3542 C CG2 . ILE B 2 141 ? -5.419  23.628   0.995   1.00 78.92 141 B 1 
ATOM 3543 C CD1 . ILE B 2 141 ? -4.756  23.381   -2.089  1.00 72.51 141 B 1 
ATOM 3544 N N   . ALA B 2 142 ? -7.689  20.994   2.165   1.00 87.13 142 B 1 
ATOM 3545 C CA  . ALA B 2 142 ? -8.577  21.057   3.319   1.00 87.79 142 B 1 
ATOM 3546 C C   . ALA B 2 142 ? -8.264  19.968   4.357   1.00 87.92 142 B 1 
ATOM 3547 O O   . ALA B 2 142 ? -8.133  20.264   5.548   1.00 87.45 142 B 1 
ATOM 3548 C CB  . ALA B 2 142 ? -10.024 20.969   2.839   1.00 88.39 142 B 1 
ATOM 3549 N N   . LYS B 2 143 ? -8.080  18.728   3.914   1.00 86.13 143 B 1 
ATOM 3550 C CA  . LYS B 2 143 ? -7.696  17.617   4.789   1.00 84.19 143 B 1 
ATOM 3551 C C   . LYS B 2 143 ? -6.356  17.873   5.473   1.00 83.94 143 B 1 
ATOM 3552 O O   . LYS B 2 143 ? -6.229  17.659   6.677   1.00 83.57 143 B 1 
ATOM 3553 C CB  . LYS B 2 143 ? -7.630  16.310   3.988   1.00 83.22 143 B 1 
ATOM 3554 C CG  . LYS B 2 143 ? -9.022  15.779   3.616   1.00 80.76 143 B 1 
ATOM 3555 C CD  . LYS B 2 143 ? -8.867  14.493   2.803   1.00 77.17 143 B 1 
ATOM 3556 C CE  . LYS B 2 143 ? -10.211 13.869   2.460   1.00 72.01 143 B 1 
ATOM 3557 N NZ  . LYS B 2 143 ? -10.016 12.582   1.753   1.00 65.95 143 B 1 
ATOM 3558 N N   . LYS B 2 144 ? -5.381  18.393   4.722   1.00 86.13 144 B 1 
ATOM 3559 C CA  . LYS B 2 144 ? -4.074  18.755   5.271   1.00 84.65 144 B 1 
ATOM 3560 C C   . LYS B 2 144 ? -4.159  19.869   6.304   1.00 85.25 144 B 1 
ATOM 3561 O O   . LYS B 2 144 ? -3.601  19.727   7.386   1.00 84.77 144 B 1 
ATOM 3562 C CB  . LYS B 2 144 ? -3.142  19.136   4.121   1.00 82.64 144 B 1 
ATOM 3563 C CG  . LYS B 2 144 ? -1.742  19.395   4.663   1.00 75.28 144 B 1 
ATOM 3564 C CD  . LYS B 2 144 ? -1.046  20.462   3.862   1.00 71.12 144 B 1 
ATOM 3565 C CE  . LYS B 2 144 ? 0.217   20.867   4.619   1.00 63.09 144 B 1 
ATOM 3566 N NZ  . LYS B 2 144 ? 0.864   22.037   3.991   1.00 56.62 144 B 1 
ATOM 3567 N N   . LYS B 2 145 ? -4.865  20.967   6.022   1.00 86.72 145 B 1 
ATOM 3568 C CA  . LYS B 2 145 ? -5.035  22.073   6.978   1.00 86.58 145 B 1 
ATOM 3569 C C   . LYS B 2 145 ? -5.706  21.600   8.267   1.00 86.79 145 B 1 
ATOM 3570 O O   . LYS B 2 145 ? -5.264  21.958   9.351   1.00 86.20 145 B 1 
ATOM 3571 C CB  . LYS B 2 145 ? -5.827  23.235   6.351   1.00 86.98 145 B 1 
ATOM 3572 C CG  . LYS B 2 145 ? -5.010  24.133   5.408   1.00 85.00 145 B 1 
ATOM 3573 C CD  . LYS B 2 145 ? -5.853  25.361   5.020   1.00 80.50 145 B 1 
ATOM 3574 C CE  . LYS B 2 145 ? -5.109  26.417   4.194   1.00 74.91 145 B 1 
ATOM 3575 N NZ  . LYS B 2 145 ? -5.928  27.648   4.001   1.00 67.10 145 B 1 
ATOM 3576 N N   . ARG B 2 146 ? -6.729  20.741   8.155   1.00 87.49 146 B 1 
ATOM 3577 C CA  . ARG B 2 146 ? -7.371  20.098   9.311   1.00 87.22 146 B 1 
ATOM 3578 C C   . ARG B 2 146 ? -6.369  19.302   10.138  1.00 86.80 146 B 1 
ATOM 3579 O O   . ARG B 2 146 ? -6.311  19.467   11.348  1.00 86.02 146 B 1 
ATOM 3580 C CB  . ARG B 2 146 ? -8.507  19.198   8.816   1.00 87.00 146 B 1 
ATOM 3581 C CG  . ARG B 2 146 ? -9.285  18.552   9.973   1.00 84.00 146 B 1 
ATOM 3582 C CD  . ARG B 2 146 ? -10.245 17.508   9.419   1.00 80.66 146 B 1 
ATOM 3583 N NE  . ARG B 2 146 ? -11.081 16.921   10.461  1.00 74.61 146 B 1 
ATOM 3584 C CZ  . ARG B 2 146 ? -10.926 15.787   11.123  1.00 70.17 146 B 1 
ATOM 3585 N NH1 . ARG B 2 146 ? -9.913  14.992   10.916  1.00 63.28 146 B 1 
ATOM 3586 N NH2 . ARG B 2 146 ? -11.807 15.462   11.999  1.00 63.58 146 B 1 
ATOM 3587 N N   . TRP B 2 147 ? -5.567  18.466   9.483   1.00 86.79 147 B 1 
ATOM 3588 C CA  . TRP B 2 147 ? -4.569  17.638   10.153  1.00 84.99 147 B 1 
ATOM 3589 C C   . TRP B 2 147 ? -3.502  18.493   10.851  1.00 85.09 147 B 1 
ATOM 3590 O O   . TRP B 2 147 ? -3.206  18.252   12.015  1.00 84.28 147 B 1 
ATOM 3591 C CB  . TRP B 2 147 ? -3.957  16.674   9.144   1.00 83.33 147 B 1 
ATOM 3592 C CG  . TRP B 2 147 ? -2.992  15.707   9.750   1.00 79.02 147 B 1 
ATOM 3593 C CD1 . TRP B 2 147 ? -3.290  14.480   10.238  1.00 69.77 147 B 1 
ATOM 3594 C CD2 . TRP B 2 147 ? -1.558  15.882   9.965   1.00 73.61 147 B 1 
ATOM 3595 N NE1 . TRP B 2 147 ? -2.142  13.869   10.736  1.00 66.64 147 B 1 
ATOM 3596 C CE2 . TRP B 2 147 ? -1.057  14.706   10.591  1.00 69.23 147 B 1 
ATOM 3597 C CE3 . TRP B 2 147 ? -0.639  16.918   9.686   1.00 66.76 147 B 1 
ATOM 3598 C CZ2 . TRP B 2 147 ? 0.307   14.567   10.940  1.00 67.11 147 B 1 
ATOM 3599 C CZ3 . TRP B 2 147 ? 0.709   16.777   10.033  1.00 61.39 147 B 1 
ATOM 3600 C CH2 . TRP B 2 147 ? 1.181   15.609   10.652  1.00 62.30 147 B 1 
ATOM 3601 N N   . ASN B 2 148 ? -3.000  19.533   10.191  1.00 85.20 148 B 1 
ATOM 3602 C CA  . ASN B 2 148 ? -2.039  20.468   10.787  1.00 84.00 148 B 1 
ATOM 3603 C C   . ASN B 2 148 ? -2.610  21.145   12.037  1.00 84.59 148 B 1 
ATOM 3604 O O   . ASN B 2 148 ? -1.926  21.191   13.043  1.00 83.86 148 B 1 
ATOM 3605 C CB  . ASN B 2 148 ? -1.630  21.521   9.751   1.00 82.96 148 B 1 
ATOM 3606 C CG  . ASN B 2 148 ? -0.689  21.017   8.669   1.00 78.67 148 B 1 
ATOM 3607 O OD1 . ASN B 2 148 ? -0.138  19.932   8.673   1.00 72.88 148 B 1 
ATOM 3608 N ND2 . ASN B 2 148 ? -0.430  21.860   7.683   1.00 71.61 148 B 1 
ATOM 3609 N N   . SER B 2 149 ? -3.860  21.600   12.009  1.00 85.53 149 B 1 
ATOM 3610 C CA  . SER B 2 149 ? -4.498  22.234   13.171  1.00 85.55 149 B 1 
ATOM 3611 C C   . SER B 2 149 ? -4.625  21.275   14.367  1.00 85.89 149 B 1 
ATOM 3612 O O   . SER B 2 149 ? -4.424  21.679   15.512  1.00 84.91 149 B 1 
ATOM 3613 C CB  . SER B 2 149 ? -5.882  22.750   12.767  1.00 85.05 149 B 1 
ATOM 3614 O OG  . SER B 2 149 ? -6.556  23.329   13.860  1.00 75.10 149 B 1 
ATOM 3615 N N   . ILE B 2 150 ? -4.938  20.005   14.110  1.00 84.86 150 B 1 
ATOM 3616 C CA  . ILE B 2 150 ? -5.003  18.978   15.159  1.00 83.44 150 B 1 
ATOM 3617 C C   . ILE B 2 150 ? -3.606  18.696   15.717  1.00 83.47 150 B 1 
ATOM 3618 O O   . ILE B 2 150 ? -3.425  18.663   16.935  1.00 82.65 150 B 1 
ATOM 3619 C CB  . ILE B 2 150 ? -5.700  17.705   14.633  1.00 82.87 150 B 1 
ATOM 3620 C CG1 . ILE B 2 150 ? -7.188  17.994   14.335  1.00 78.05 150 B 1 
ATOM 3621 C CG2 . ILE B 2 150 ? -5.580  16.546   15.639  1.00 76.77 150 B 1 
ATOM 3622 C CD1 . ILE B 2 150 ? -7.876  16.901   13.515  1.00 70.92 150 B 1 
ATOM 3623 N N   . GLU B 2 151 ? -2.611  18.518   14.844  1.00 84.03 151 B 1 
ATOM 3624 C CA  . GLU B 2 151 ? -1.239  18.230   15.249  1.00 82.37 151 B 1 
ATOM 3625 C C   . GLU B 2 151 ? -0.577  19.407   15.970  1.00 82.51 151 B 1 
ATOM 3626 O O   . GLU B 2 151 ? 0.081   19.182   16.977  1.00 81.80 151 B 1 
ATOM 3627 C CB  . GLU B 2 151 ? -0.396  17.793   14.050  1.00 80.28 151 B 1 
ATOM 3628 C CG  . GLU B 2 151 ? -0.595  16.311   13.714  1.00 72.90 151 B 1 
ATOM 3629 C CD  . GLU B 2 151 ? -0.076  15.380   14.834  1.00 68.97 151 B 1 
ATOM 3630 O OE1 . GLU B 2 151 ? -0.856  14.554   15.351  1.00 62.02 151 B 1 
ATOM 3631 O OE2 . GLU B 2 151 ? 1.104   15.500   15.216  1.00 61.83 151 B 1 
ATOM 3632 N N   . GLU B 2 152 ? -0.796  20.650   15.554  1.00 84.53 152 B 1 
ATOM 3633 C CA  . GLU B 2 152 ? -0.276  21.831   16.249  1.00 84.18 152 B 1 
ATOM 3634 C C   . GLU B 2 152 ? -0.767  21.897   17.700  1.00 84.51 152 B 1 
ATOM 3635 O O   . GLU B 2 152 ? 0.034   22.131   18.599  1.00 83.70 152 B 1 
ATOM 3636 C CB  . GLU B 2 152 ? -0.669  23.121   15.518  1.00 83.35 152 B 1 
ATOM 3637 C CG  . GLU B 2 152 ? 0.276   23.444   14.360  1.00 74.95 152 B 1 
ATOM 3638 C CD  . GLU B 2 152 ? -0.108  24.721   13.598  1.00 68.55 152 B 1 
ATOM 3639 O OE1 . GLU B 2 152 ? 0.669   25.091   12.681  1.00 62.30 152 B 1 
ATOM 3640 O OE2 . GLU B 2 152 ? -1.166  25.316   13.904  1.00 62.57 152 B 1 
ATOM 3641 N N   . ARG B 2 153 ? -2.051  21.624   17.940  1.00 84.82 153 B 1 
ATOM 3642 C CA  . ARG B 2 153 ? -2.587  21.556   19.309  1.00 84.33 153 B 1 
ATOM 3643 C C   . ARG B 2 153 ? -1.917  20.456   20.117  1.00 85.38 153 B 1 
ATOM 3644 O O   . ARG B 2 153 ? -1.547  20.684   21.264  1.00 84.06 153 B 1 
ATOM 3645 C CB  . ARG B 2 153 ? -4.102  21.337   19.293  1.00 83.39 153 B 1 
ATOM 3646 C CG  . ARG B 2 153 ? -4.857  22.581   18.828  1.00 73.25 153 B 1 
ATOM 3647 C CD  . ARG B 2 153 ? -6.352  22.294   18.836  1.00 70.33 153 B 1 
ATOM 3648 N NE  . ARG B 2 153 ? -7.109  23.377   18.215  1.00 62.15 153 B 1 
ATOM 3649 C CZ  . ARG B 2 153 ? -8.430  23.459   18.112  1.00 54.14 153 B 1 
ATOM 3650 N NH1 . ARG B 2 153 ? -9.211  22.557   18.642  1.00 50.14 153 B 1 
ATOM 3651 N NH2 . ARG B 2 153 ? -8.974  24.441   17.454  1.00 47.27 153 B 1 
ATOM 3652 N N   . ARG B 2 154 ? -1.718  19.294   19.514  1.00 83.75 154 B 1 
ATOM 3653 C CA  . ARG B 2 154 ? -1.110  18.143   20.184  1.00 82.17 154 B 1 
ATOM 3654 C C   . ARG B 2 154 ? 0.376   18.369   20.484  1.00 83.59 154 B 1 
ATOM 3655 O O   . ARG B 2 154 ? 0.825   18.079   21.582  1.00 83.58 154 B 1 
ATOM 3656 C CB  . ARG B 2 154 ? -1.339  16.880   19.344  1.00 79.92 154 B 1 
ATOM 3657 C CG  . ARG B 2 154 ? -1.568  15.657   20.236  1.00 71.79 154 B 1 
ATOM 3658 C CD  . ARG B 2 154 ? -1.823  14.387   19.405  1.00 68.31 154 B 1 
ATOM 3659 N NE  . ARG B 2 154 ? -0.607  13.554   19.305  1.00 62.08 154 B 1 
ATOM 3660 C CZ  . ARG B 2 154 ? -0.498  12.435   18.606  1.00 56.38 154 B 1 
ATOM 3661 N NH1 . ARG B 2 154 ? -1.451  11.983   17.856  1.00 52.61 154 B 1 
ATOM 3662 N NH2 . ARG B 2 154 ? 0.580   11.725   18.652  1.00 50.88 154 B 1 
ATOM 3663 N N   . ILE B 2 155 ? 1.105   18.968   19.546  1.00 83.23 155 B 1 
ATOM 3664 C CA  . ILE B 2 155 ? 2.510   19.361   19.728  1.00 83.23 155 B 1 
ATOM 3665 C C   . ILE B 2 155 ? 2.633   20.420   20.826  1.00 84.88 155 B 1 
ATOM 3666 O O   . ILE B 2 155 ? 3.532   20.334   21.656  1.00 84.88 155 B 1 
ATOM 3667 C CB  . ILE B 2 155 ? 3.114   19.874   18.399  1.00 81.63 155 B 1 
ATOM 3668 C CG1 . ILE B 2 155 ? 3.273   18.700   17.398  1.00 76.55 155 B 1 
ATOM 3669 C CG2 . ILE B 2 155 ? 4.476   20.554   18.607  1.00 74.80 155 B 1 
ATOM 3670 C CD1 . ILE B 2 155 ? 3.507   19.155   15.952  1.00 69.71 155 B 1 
ATOM 3671 N N   . HIS B 2 156 ? 1.727   21.397   20.862  1.00 85.43 156 B 1 
ATOM 3672 C CA  . HIS B 2 156 ? 1.759   22.431   21.891  1.00 85.94 156 B 1 
ATOM 3673 C C   . HIS B 2 156 ? 1.504   21.849   23.280  1.00 87.03 156 B 1 
ATOM 3674 O O   . HIS B 2 156 ? 2.277   22.127   24.203  1.00 86.77 156 B 1 
ATOM 3675 C CB  . HIS B 2 156 ? 0.755   23.532   21.535  1.00 85.36 156 B 1 
ATOM 3676 C CG  . HIS B 2 156 ? 0.925   24.755   22.400  1.00 78.14 156 B 1 
ATOM 3677 N ND1 . HIS B 2 156 ? 2.097   25.439   22.628  1.00 66.95 156 B 1 
ATOM 3678 C CD2 . HIS B 2 156 ? -0.053  25.406   23.105  1.00 65.91 156 B 1 
ATOM 3679 C CE1 . HIS B 2 156 ? 1.828   26.469   23.449  1.00 61.41 156 B 1 
ATOM 3680 N NE2 . HIS B 2 156 ? 0.529   26.491   23.750  1.00 62.09 156 B 1 
ATOM 3681 N N   . GLN B 2 157 ? 0.504   20.995   23.420  1.00 84.66 157 B 1 
ATOM 3682 C CA  . GLN B 2 157 ? 0.186   20.305   24.670  1.00 84.60 157 B 1 
ATOM 3683 C C   . GLN B 2 157 ? 1.354   19.425   25.148  1.00 86.21 157 B 1 
ATOM 3684 O O   . GLN B 2 157 ? 1.737   19.478   26.313  1.00 85.51 157 B 1 
ATOM 3685 C CB  . GLN B 2 157 ? -1.091  19.500   24.449  1.00 83.49 157 B 1 
ATOM 3686 C CG  . GLN B 2 157 ? -1.695  18.904   25.739  1.00 75.16 157 B 1 
ATOM 3687 C CD  . GLN B 2 157 ? -3.036  18.200   25.462  1.00 70.59 157 B 1 
ATOM 3688 O OE1 . GLN B 2 157 ? -3.516  18.129   24.348  1.00 64.80 157 B 1 
ATOM 3689 N NE2 . GLN B 2 157 ? -3.691  17.670   26.467  1.00 61.00 157 B 1 
ATOM 3690 N N   . GLU B 2 158 ? 1.982   18.677   24.244  1.00 84.99 158 B 1 
ATOM 3691 C CA  . GLU B 2 158 ? 3.172   17.887   24.577  1.00 84.66 158 B 1 
ATOM 3692 C C   . GLU B 2 158 ? 4.376   18.759   24.940  1.00 86.59 158 B 1 
ATOM 3693 O O   . GLU B 2 158 ? 5.105   18.414   25.858  1.00 86.66 158 B 1 
ATOM 3694 C CB  . GLU B 2 158 ? 3.559   16.987   23.408  1.00 82.54 158 B 1 
ATOM 3695 C CG  . GLU B 2 158 ? 2.697   15.728   23.395  1.00 74.75 158 B 1 
ATOM 3696 C CD  . GLU B 2 158 ? 2.980   14.859   22.182  1.00 70.45 158 B 1 
ATOM 3697 O OE1 . GLU B 2 158 ? 2.191   13.911   21.953  1.00 63.60 158 B 1 
ATOM 3698 O OE2 . GLU B 2 158 ? 3.878   15.156   21.365  1.00 64.38 158 B 1 
ATOM 3699 N N   . SER B 2 159 ? 4.583   19.889   24.279  1.00 86.29 159 B 1 
ATOM 3700 C CA  . SER B 2 159 ? 5.668   20.814   24.604  1.00 86.74 159 B 1 
ATOM 3701 C C   . SER B 2 159 ? 5.489   21.449   25.984  1.00 88.95 159 B 1 
ATOM 3702 O O   . SER B 2 159 ? 6.459   21.558   26.738  1.00 87.69 159 B 1 
ATOM 3703 C CB  . SER B 2 159 ? 5.764   21.893   23.520  1.00 83.32 159 B 1 
ATOM 3704 O OG  . SER B 2 159 ? 6.869   22.745   23.778  1.00 72.29 159 B 1 
ATOM 3705 N N   . GLU B 2 160 ? 4.257   21.822   26.350  1.00 88.24 160 B 1 
ATOM 3706 C CA  . GLU B 2 160 ? 3.956   22.307   27.701  1.00 88.69 160 B 1 
ATOM 3707 C C   . GLU B 2 160 ? 4.184   21.214   28.747  1.00 90.17 160 B 1 
ATOM 3708 O O   . GLU B 2 160 ? 4.841   21.469   29.753  1.00 88.79 160 B 1 
ATOM 3709 C CB  . GLU B 2 160 ? 2.515   22.824   27.808  1.00 86.82 160 B 1 
ATOM 3710 C CG  . GLU B 2 160 ? 2.321   24.224   27.219  1.00 75.04 160 B 1 
ATOM 3711 C CD  . GLU B 2 160 ? 1.008   24.867   27.688  1.00 69.53 160 B 1 
ATOM 3712 O OE1 . GLU B 2 160 ? 0.992   26.113   27.826  1.00 60.45 160 B 1 
ATOM 3713 O OE2 . GLU B 2 160 ? 0.026   24.140   27.952  1.00 62.72 160 B 1 
ATOM 3714 N N   . LEU B 2 161 ? 3.706   20.004   28.496  1.00 89.16 161 B 1 
ATOM 3715 C CA  . LEU B 2 161 ? 3.887   18.862   29.382  1.00 89.54 161 B 1 
ATOM 3716 C C   . LEU B 2 161 ? 5.371   18.526   29.548  1.00 91.01 161 B 1 
ATOM 3717 O O   . LEU B 2 161 ? 5.846   18.388   30.676  1.00 91.02 161 B 1 
ATOM 3718 C CB  . LEU B 2 161 ? 3.087   17.676   28.827  1.00 89.31 161 B 1 
ATOM 3719 C CG  . LEU B 2 161 ? 3.173   16.408   29.705  1.00 88.43 161 B 1 
ATOM 3720 C CD1 . LEU B 2 161 ? 2.544   16.617   31.081  1.00 83.36 161 B 1 
ATOM 3721 C CD2 . LEU B 2 161 ? 2.458   15.258   29.010  1.00 83.29 161 B 1 
ATOM 3722 N N   . HIS B 2 162 ? 6.124   18.476   28.453  1.00 90.75 162 B 1 
ATOM 3723 C CA  . HIS B 2 162 ? 7.562   18.213   28.468  1.00 91.20 162 B 1 
ATOM 3724 C C   . HIS B 2 162 ? 8.321   19.253   29.300  1.00 91.78 162 B 1 
ATOM 3725 O O   . HIS B 2 162 ? 9.115   18.899   30.174  1.00 91.68 162 B 1 
ATOM 3726 C CB  . HIS B 2 162 ? 8.081   18.168   27.023  1.00 90.22 162 B 1 
ATOM 3727 C CG  . HIS B 2 162 ? 9.515   17.732   26.886  1.00 89.64 162 B 1 
ATOM 3728 N ND1 . HIS B 2 162 ? 10.419  18.195   25.942  1.00 78.32 162 B 1 
ATOM 3729 C CD2 . HIS B 2 162 ? 10.147  16.773   27.631  1.00 79.15 162 B 1 
ATOM 3730 C CE1 . HIS B 2 162 ? 11.563  17.525   26.125  1.00 80.49 162 B 1 
ATOM 3731 N NE2 . HIS B 2 162 ? 11.437  16.661   27.137  1.00 81.36 162 B 1 
ATOM 3732 N N   . SER B 2 163 ? 8.017   20.535   29.117  1.00 91.11 163 B 1 
ATOM 3733 C CA  . SER B 2 163 ? 8.618   21.619   29.904  1.00 90.73 163 B 1 
ATOM 3734 C C   . SER B 2 163 ? 8.244   21.558   31.387  1.00 91.61 163 B 1 
ATOM 3735 O O   . SER B 2 163 ? 9.067   21.908   32.240  1.00 90.49 163 B 1 
ATOM 3736 C CB  . SER B 2 163 ? 8.180   22.962   29.315  1.00 89.69 163 B 1 
ATOM 3737 O OG  . SER B 2 163 ? 8.824   24.025   30.006  1.00 76.88 163 B 1 
ATOM 3738 N N   . TYR B 2 164 ? 7.021   21.137   31.703  1.00 90.83 164 B 1 
ATOM 3739 C CA  . TYR B 2 164 ? 6.569   20.952   33.080  1.00 91.04 164 B 1 
ATOM 3740 C C   . TYR B 2 164 ? 7.290   19.780   33.753  1.00 92.33 164 B 1 
ATOM 3741 O O   . TYR B 2 164 ? 7.917   19.976   34.793  1.00 91.68 164 B 1 
ATOM 3742 C CB  . TYR B 2 164 ? 5.047   20.780   33.078  1.00 90.38 164 B 1 
ATOM 3743 C CG  . TYR B 2 164 ? 4.476   20.376   34.411  1.00 90.59 164 B 1 
ATOM 3744 C CD1 . TYR B 2 164 ? 4.124   19.029   34.648  1.00 85.01 164 B 1 
ATOM 3745 C CD2 . TYR B 2 164 ? 4.277   21.326   35.433  1.00 85.83 164 B 1 
ATOM 3746 C CE1 . TYR B 2 164 ? 3.565   18.645   35.884  1.00 84.69 164 B 1 
ATOM 3747 C CE2 . TYR B 2 164 ? 3.718   20.958   36.663  1.00 83.88 164 B 1 
ATOM 3748 C CZ  . TYR B 2 164 ? 3.360   19.616   36.882  1.00 88.00 164 B 1 
ATOM 3749 O OH  . TYR B 2 164 ? 2.791   19.242   38.077  1.00 86.50 164 B 1 
ATOM 3750 N N   . LEU B 2 165 ? 7.284   18.611   33.125  1.00 91.12 165 B 1 
ATOM 3751 C CA  . LEU B 2 165 ? 7.934   17.408   33.655  1.00 91.29 165 B 1 
ATOM 3752 C C   . LEU B 2 165 ? 9.450   17.591   33.796  1.00 91.96 165 B 1 
ATOM 3753 O O   . LEU B 2 165 ? 10.012  17.219   34.825  1.00 91.79 165 B 1 
ATOM 3754 C CB  . LEU B 2 165 ? 7.609   16.216   32.748  1.00 91.34 165 B 1 
ATOM 3755 C CG  . LEU B 2 165 ? 6.128   15.795   32.727  1.00 90.38 165 B 1 
ATOM 3756 C CD1 . LEU B 2 165 ? 5.947   14.659   31.726  1.00 85.93 165 B 1 
ATOM 3757 C CD2 . LEU B 2 165 ? 5.630   15.330   34.091  1.00 85.63 165 B 1 
ATOM 3758 N N   . SER B 2 166 ? 10.105  18.251   32.841  1.00 92.08 166 B 1 
ATOM 3759 C CA  . SER B 2 166 ? 11.538  18.571   32.915  1.00 91.12 166 B 1 
ATOM 3760 C C   . SER B 2 166 ? 11.872  19.427   34.140  1.00 91.44 166 B 1 
ATOM 3761 O O   . SER B 2 166 ? 12.876  19.192   34.809  1.00 90.59 166 B 1 
ATOM 3762 C CB  . SER B 2 166 ? 11.991  19.332   31.664  1.00 90.01 166 B 1 
ATOM 3763 O OG  . SER B 2 166 ? 11.789  18.589   30.494  1.00 80.36 166 B 1 
ATOM 3764 N N   . ARG B 2 167 ? 11.016  20.414   34.463  1.00 92.40 167 B 1 
ATOM 3765 C CA  . ARG B 2 167 ? 11.187  21.238   35.673  1.00 92.27 167 B 1 
ATOM 3766 C C   . ARG B 2 167 ? 10.997  20.434   36.947  1.00 93.00 167 B 1 
ATOM 3767 O O   . ARG B 2 167 ? 11.764  20.632   37.885  1.00 91.29 167 B 1 
ATOM 3768 C CB  . ARG B 2 167 ? 10.232  22.439   35.644  1.00 91.01 167 B 1 
ATOM 3769 C CG  . ARG B 2 167 ? 10.825  23.589   34.821  1.00 80.05 167 B 1 
ATOM 3770 C CD  . ARG B 2 167 ? 9.874   24.793   34.796  1.00 77.46 167 B 1 
ATOM 3771 N NE  . ARG B 2 167 ? 8.758   24.571   33.868  1.00 66.27 167 B 1 
ATOM 3772 C CZ  . ARG B 2 167 ? 7.647   25.289   33.791  1.00 58.28 167 B 1 
ATOM 3773 N NH1 . ARG B 2 167 ? 7.403   26.279   34.615  1.00 52.37 167 B 1 
ATOM 3774 N NH2 . ARG B 2 167 ? 6.755   25.015   32.875  1.00 50.21 167 B 1 
ATOM 3775 N N   . LEU B 2 168 ? 10.021  19.523   36.990  1.00 90.90 168 B 1 
ATOM 3776 C CA  . LEU B 2 168 ? 9.814   18.653   38.153  1.00 90.64 168 B 1 
ATOM 3777 C C   . LEU B 2 168 ? 11.003  17.734   38.398  1.00 91.61 168 B 1 
ATOM 3778 O O   . LEU B 2 168 ? 11.468  17.641   39.533  1.00 90.67 168 B 1 
ATOM 3779 C CB  . LEU B 2 168 ? 8.534   17.822   37.986  1.00 90.31 168 B 1 
ATOM 3780 C CG  . LEU B 2 168 ? 7.206   18.594   38.050  1.00 87.26 168 B 1 
ATOM 3781 C CD1 . LEU B 2 168 ? 6.073   17.572   38.084  1.00 80.81 168 B 1 
ATOM 3782 C CD2 . LEU B 2 168 ? 7.093   19.472   39.294  1.00 80.84 168 B 1 
ATOM 3783 N N   . ILE B 2 169 ? 11.540  17.104   37.357  1.00 92.35 169 B 1 
ATOM 3784 C CA  . ILE B 2 169 ? 12.720  16.237   37.462  1.00 91.62 169 B 1 
ATOM 3785 C C   . ILE B 2 169 ? 13.928  17.037   37.965  1.00 91.71 169 B 1 
ATOM 3786 O O   . ILE B 2 169 ? 14.599  16.603   38.895  1.00 91.03 169 B 1 
ATOM 3787 C CB  . ILE B 2 169 ? 13.016  15.520   36.124  1.00 91.60 169 B 1 
ATOM 3788 C CG1 . ILE B 2 169 ? 11.884  14.533   35.777  1.00 89.12 169 B 1 
ATOM 3789 C CG2 . ILE B 2 169 ? 14.359  14.763   36.197  1.00 88.48 169 B 1 
ATOM 3790 C CD1 . ILE B 2 169 ? 11.975  13.953   34.365  1.00 86.74 169 B 1 
ATOM 3791 N N   . ALA B 2 170 ? 14.191  18.218   37.395  1.00 92.48 170 B 1 
ATOM 3792 C CA  . ALA B 2 170 ? 15.295  19.075   37.819  1.00 91.53 170 B 1 
ATOM 3793 C C   . ALA B 2 170 ? 15.150  19.520   39.289  1.00 91.78 170 B 1 
ATOM 3794 O O   . ALA B 2 170 ? 16.110  19.440   40.049  1.00 90.52 170 B 1 
ATOM 3795 C CB  . ALA B 2 170 ? 15.370  20.267   36.863  1.00 90.26 170 B 1 
ATOM 3796 N N   . ALA B 2 171 ? 13.944  19.929   39.698  1.00 91.60 171 B 1 
ATOM 3797 C CA  . ALA B 2 171 ? 13.674  20.361   41.064  1.00 91.07 171 B 1 
ATOM 3798 C C   . ALA B 2 171 ? 13.775  19.209   42.082  1.00 91.30 171 B 1 
ATOM 3799 O O   . ALA B 2 171 ? 14.239  19.420   43.202  1.00 89.66 171 B 1 
ATOM 3800 C CB  . ALA B 2 171 ? 12.287  21.012   41.101  1.00 90.23 171 B 1 
ATOM 3801 N N   . GLU B 2 172 ? 13.359  17.998   41.701  1.00 91.16 172 B 1 
ATOM 3802 C CA  . GLU B 2 172 ? 13.503  16.828   42.568  1.00 90.63 172 B 1 
ATOM 3803 C C   . GLU B 2 172 ? 14.963  16.382   42.673  1.00 90.94 172 B 1 
ATOM 3804 O O   . GLU B 2 172 ? 15.417  16.048   43.758  1.00 89.80 172 B 1 
ATOM 3805 C CB  . GLU B 2 172 ? 12.601  15.689   42.072  1.00 89.76 172 B 1 
ATOM 3806 C CG  . GLU B 2 172 ? 12.407  14.585   43.123  1.00 83.69 172 B 1 
ATOM 3807 C CD  . GLU B 2 172 ? 11.629  15.031   44.376  1.00 81.34 172 B 1 
ATOM 3808 O OE1 . GLU B 2 172 ? 11.543  14.228   45.328  1.00 72.73 172 B 1 
ATOM 3809 O OE2 . GLU B 2 172 ? 11.095  16.161   44.406  1.00 73.33 172 B 1 
ATOM 3810 N N   . ARG B 2 173 ? 15.716  16.459   41.595  1.00 90.81 173 B 1 
ATOM 3811 C CA  . ARG B 2 173 ? 17.161  16.212   41.588  1.00 90.69 173 B 1 
ATOM 3812 C C   . ARG B 2 173 ? 17.878  17.150   42.557  1.00 90.74 173 B 1 
ATOM 3813 O O   . ARG B 2 173 ? 18.646  16.674   43.384  1.00 89.72 173 B 1 
ATOM 3814 C CB  . ARG B 2 173 ? 17.692  16.353   40.155  1.00 89.83 173 B 1 
ATOM 3815 C CG  . ARG B 2 173 ? 19.181  16.032   40.012  1.00 86.19 173 B 1 
ATOM 3816 C CD  . ARG B 2 173 ? 19.591  16.225   38.547  1.00 84.94 173 B 1 
ATOM 3817 N NE  . ARG B 2 173 ? 21.007  15.954   38.294  1.00 79.13 173 B 1 
ATOM 3818 C CZ  . ARG B 2 173 ? 22.013  16.806   38.310  1.00 75.05 173 B 1 
ATOM 3819 N NH1 . ARG B 2 173 ? 21.894  18.035   38.711  1.00 67.49 173 B 1 
ATOM 3820 N NH2 . ARG B 2 173 ? 23.185  16.433   37.892  1.00 66.87 173 B 1 
ATOM 3821 N N   . GLU B 2 174 ? 17.604  18.458   42.506  1.00 91.53 174 B 1 
ATOM 3822 C CA  . GLU B 2 174 ? 18.184  19.421   43.451  1.00 90.78 174 B 1 
ATOM 3823 C C   . GLU B 2 174 ? 17.762  19.133   44.897  1.00 90.78 174 B 1 
ATOM 3824 O O   . GLU B 2 174 ? 18.613  19.151   45.782  1.00 88.94 174 B 1 
ATOM 3825 C CB  . GLU B 2 174 ? 17.833  20.866   43.082  1.00 89.67 174 B 1 
ATOM 3826 C CG  . GLU B 2 174 ? 18.725  21.396   41.959  1.00 79.83 174 B 1 
ATOM 3827 C CD  . GLU B 2 174 ? 18.650  22.928   41.784  1.00 71.45 174 B 1 
ATOM 3828 O OE1 . GLU B 2 174 ? 19.574  23.477   41.147  1.00 62.86 174 B 1 
ATOM 3829 O OE2 . GLU B 2 174 ? 17.675  23.545   42.263  1.00 62.96 174 B 1 
ATOM 3830 N N   . ARG B 2 175 ? 16.489  18.790   45.143  1.00 90.63 175 B 1 
ATOM 3831 C CA  . ARG B 2 175 ? 16.021  18.446   46.494  1.00 89.56 175 B 1 
ATOM 3832 C C   . ARG B 2 175 ? 16.707  17.218   47.059  1.00 89.93 175 B 1 
ATOM 3833 O O   . ARG B 2 175 ? 17.210  17.285   48.181  1.00 88.21 175 B 1 
ATOM 3834 C CB  . ARG B 2 175 ? 14.505  18.252   46.509  1.00 88.60 175 B 1 
ATOM 3835 C CG  . ARG B 2 175 ? 13.775  19.581   46.715  1.00 81.36 175 B 1 
ATOM 3836 C CD  . ARG B 2 175 ? 12.269  19.364   46.828  1.00 80.77 175 B 1 
ATOM 3837 N NE  . ARG B 2 175 ? 11.681  19.057   45.514  1.00 74.67 175 B 1 
ATOM 3838 C CZ  . ARG B 2 175 ? 10.656  19.680   44.939  1.00 70.00 175 B 1 
ATOM 3839 N NH1 . ARG B 2 175 ? 10.012  20.653   45.527  1.00 62.12 175 B 1 
ATOM 3840 N NH2 . ARG B 2 175 ? 10.251  19.317   43.756  1.00 62.98 175 B 1 
ATOM 3841 N N   . GLU B 2 176 ? 16.778  16.124   46.315  1.00 89.65 176 B 1 
ATOM 3842 C CA  . GLU B 2 176 ? 17.461  14.916   46.792  1.00 88.63 176 B 1 
ATOM 3843 C C   . GLU B 2 176 ? 18.964  15.172   47.031  1.00 88.43 176 B 1 
ATOM 3844 O O   . GLU B 2 176 ? 19.525  14.637   47.986  1.00 86.15 176 B 1 
ATOM 3845 C CB  . GLU B 2 176 ? 17.271  13.727   45.828  1.00 86.73 176 B 1 
ATOM 3846 C CG  . GLU B 2 176 ? 15.913  13.000   45.933  1.00 78.61 176 B 1 
ATOM 3847 C CD  . GLU B 2 176 ? 15.866  11.631   45.179  1.00 77.82 176 B 1 
ATOM 3848 O OE1 . GLU B 2 176 ? 14.800  10.987   45.093  1.00 71.08 176 B 1 
ATOM 3849 O OE2 . GLU B 2 176 ? 16.902  11.150   44.666  1.00 74.24 176 B 1 
ATOM 3850 N N   . LEU B 2 177 ? 19.603  16.015   46.216  1.00 88.87 177 B 1 
ATOM 3851 C CA  . LEU B 2 177 ? 20.997  16.393   46.415  1.00 87.68 177 B 1 
ATOM 3852 C C   . LEU B 2 177 ? 21.195  17.246   47.671  1.00 87.64 177 B 1 
ATOM 3853 O O   . LEU B 2 177 ? 22.091  16.948   48.460  1.00 85.72 177 B 1 
ATOM 3854 C CB  . LEU B 2 177 ? 21.525  17.130   45.167  1.00 87.06 177 B 1 
ATOM 3855 C CG  . LEU B 2 177 ? 21.772  16.215   43.952  1.00 84.00 177 B 1 
ATOM 3856 C CD1 . LEU B 2 177 ? 22.102  17.081   42.737  1.00 78.14 177 B 1 
ATOM 3857 C CD2 . LEU B 2 177 ? 22.930  15.257   44.179  1.00 78.44 177 B 1 
ATOM 3858 N N   . GLU B 2 178 ? 20.349  18.251   47.912  1.00 88.89 178 B 1 
ATOM 3859 C CA  . GLU B 2 178 ? 20.388  19.068   49.133  1.00 87.62 178 B 1 
ATOM 3860 C C   . GLU B 2 178 ? 20.104  18.241   50.389  1.00 86.94 178 B 1 
ATOM 3861 O O   . GLU B 2 178 ? 20.736  18.442   51.424  1.00 84.17 178 B 1 
ATOM 3862 C CB  . GLU B 2 178 ? 19.358  20.194   49.083  1.00 86.53 178 B 1 
ATOM 3863 C CG  . GLU B 2 178 ? 19.791  21.439   48.302  1.00 77.37 178 B 1 
ATOM 3864 C CD  . GLU B 2 178 ? 18.886  22.651   48.601  1.00 70.37 178 B 1 
ATOM 3865 O OE1 . GLU B 2 178 ? 19.221  23.752   48.118  1.00 62.68 178 B 1 
ATOM 3866 O OE2 . GLU B 2 178 ? 17.912  22.506   49.384  1.00 64.11 178 B 1 
ATOM 3867 N N   . GLU B 2 179 ? 19.147  17.322   50.317  1.00 87.80 179 B 1 
ATOM 3868 C CA  . GLU B 2 179 ? 18.769  16.469   51.445  1.00 86.73 179 B 1 
ATOM 3869 C C   . GLU B 2 179 ? 19.887  15.473   51.779  1.00 86.42 179 B 1 
ATOM 3870 O O   . GLU B 2 179 ? 20.244  15.308   52.949  1.00 83.48 179 B 1 
ATOM 3871 C CB  . GLU B 2 179 ? 17.434  15.788   51.121  1.00 84.86 179 B 1 
ATOM 3872 C CG  . GLU B 2 179 ? 16.720  15.269   52.380  1.00 74.15 179 B 1 
ATOM 3873 C CD  . GLU B 2 179 ? 15.315  14.737   52.078  1.00 68.36 179 B 1 
ATOM 3874 O OE1 . GLU B 2 179 ? 14.459  14.832   52.991  1.00 61.35 179 B 1 
ATOM 3875 O OE2 . GLU B 2 179 ? 15.102  14.238   50.960  1.00 63.09 179 B 1 
ATOM 3876 N N   . CYS B 2 180 ? 20.530  14.905   50.770  1.00 85.76 180 B 1 
ATOM 3877 C CA  . CYS B 2 180 ? 21.726  14.080   50.928  1.00 84.98 180 B 1 
ATOM 3878 C C   . CYS B 2 180 ? 22.861  14.879   51.581  1.00 85.03 180 B 1 
ATOM 3879 O O   . CYS B 2 180 ? 23.518  14.392   52.500  1.00 83.15 180 B 1 
ATOM 3880 C CB  . CYS B 2 180 ? 22.133  13.543   49.554  1.00 82.64 180 B 1 
ATOM 3881 S SG  . CYS B 2 180 ? 23.564  12.445   49.688  1.00 76.40 180 B 1 
ATOM 3882 N N   . GLN B 2 181 ? 23.062  16.116   51.149  1.00 84.47 181 B 1 
ATOM 3883 C CA  . GLN B 2 181 ? 24.101  16.988   51.683  1.00 82.42 181 B 1 
ATOM 3884 C C   . GLN B 2 181 ? 23.835  17.344   53.152  1.00 82.24 181 B 1 
ATOM 3885 O O   . GLN B 2 181 ? 24.741  17.218   53.977  1.00 78.66 181 B 1 
ATOM 3886 C CB  . GLN B 2 181 ? 24.224  18.206   50.766  1.00 79.86 181 B 1 
ATOM 3887 C CG  . GLN B 2 181 ? 25.624  18.808   50.783  1.00 71.87 181 B 1 
ATOM 3888 C CD  . GLN B 2 181 ? 25.860  19.802   49.647  1.00 66.82 181 B 1 
ATOM 3889 O OE1 . GLN B 2 181 ? 24.977  20.214   48.915  1.00 61.83 181 B 1 
ATOM 3890 N NE2 . GLN B 2 181 ? 27.089  20.233   49.446  1.00 58.22 181 B 1 
ATOM 3891 N N   . ARG B 2 182 ? 22.585  17.694   53.534  1.00 84.08 182 B 1 
ATOM 3892 C CA  . ARG B 2 182 ? 22.203  17.978   54.931  1.00 82.95 182 B 1 
ATOM 3893 C C   . ARG B 2 182 ? 22.304  16.748   55.834  1.00 82.86 182 B 1 
ATOM 3894 O O   . ARG B 2 182 ? 22.771  16.872   56.962  1.00 78.73 182 B 1 
ATOM 3895 C CB  . ARG B 2 182 ? 20.770  18.524   54.996  1.00 80.61 182 B 1 
ATOM 3896 C CG  . ARG B 2 182 ? 20.677  19.973   54.522  1.00 71.94 182 B 1 
ATOM 3897 C CD  . ARG B 2 182 ? 19.242  20.461   54.702  1.00 69.10 182 B 1 
ATOM 3898 N NE  . ARG B 2 182 ? 18.843  21.321   53.595  1.00 62.34 182 B 1 
ATOM 3899 C CZ  . ARG B 2 182 ? 17.668  21.901   53.426  1.00 56.19 182 B 1 
ATOM 3900 N NH1 . ARG B 2 182 ? 16.744  21.847   54.350  1.00 52.71 182 B 1 
ATOM 3901 N NH2 . ARG B 2 182 ? 17.406  22.533   52.310  1.00 50.44 182 B 1 
ATOM 3902 N N   . ASN B 2 183 ? 21.889  15.589   55.354  1.00 82.06 183 B 1 
ATOM 3903 C CA  . ASN B 2 183 ? 21.943  14.360   56.152  1.00 80.01 183 B 1 
ATOM 3904 C C   . ASN B 2 183 ? 23.379  13.901   56.448  1.00 78.82 183 B 1 
ATOM 3905 O O   . ASN B 2 183 ? 23.608  13.222   57.444  1.00 72.07 183 B 1 
ATOM 3906 C CB  . ASN B 2 183 ? 21.133  13.269   55.440  1.00 76.43 183 B 1 
ATOM 3907 C CG  . ASN B 2 183 ? 19.627  13.474   55.570  1.00 72.41 183 B 1 
ATOM 3908 O OD1 . ASN B 2 183 ? 19.132  14.123   56.473  1.00 64.74 183 B 1 
ATOM 3909 N ND2 . ASN B 2 183 ? 18.852  12.888   54.681  1.00 64.40 183 B 1 
ATOM 3910 N N   . HIS B 2 184 ? 24.340  14.301   55.613  1.00 77.26 184 B 1 
ATOM 3911 C CA  . HIS B 2 184 ? 25.754  13.950   55.747  1.00 74.63 184 B 1 
ATOM 3912 C C   . HIS B 2 184 ? 26.647  15.103   56.226  1.00 74.65 184 B 1 
ATOM 3913 O O   . HIS B 2 184 ? 27.858  14.908   56.320  1.00 69.03 184 B 1 
ATOM 3914 C CB  . HIS B 2 184 ? 26.233  13.311   54.440  1.00 69.65 184 B 1 
ATOM 3915 C CG  . HIS B 2 184 ? 25.712  11.915   54.253  1.00 66.46 184 B 1 
ATOM 3916 N ND1 . HIS B 2 184 ? 26.091  10.818   54.992  1.00 58.24 184 B 1 
ATOM 3917 C CD2 . HIS B 2 184 ? 24.782  11.485   53.347  1.00 57.91 184 B 1 
ATOM 3918 C CE1 . HIS B 2 184 ? 25.411  9.754    54.534  1.00 56.77 184 B 1 
ATOM 3919 N NE2 . HIS B 2 184 ? 24.609  10.113   53.533  1.00 56.93 184 B 1 
ATOM 3920 N N   . GLU B 2 185 ? 26.107  16.272   56.581  1.00 77.32 185 B 1 
ATOM 3921 C CA  . GLU B 2 185 ? 26.894  17.408   57.110  1.00 75.94 185 B 1 
ATOM 3922 C C   . GLU B 2 185 ? 27.755  17.052   58.339  1.00 74.38 185 B 1 
ATOM 3923 O O   . GLU B 2 185 ? 28.760  17.717   58.599  1.00 65.90 185 B 1 
ATOM 3924 C CB  . GLU B 2 185 ? 25.962  18.574   57.492  1.00 71.07 185 B 1 
ATOM 3925 C CG  . GLU B 2 185 ? 25.739  19.581   56.356  1.00 63.95 185 B 1 
ATOM 3926 C CD  . GLU B 2 185 ? 24.820  20.762   56.743  1.00 58.85 185 B 1 
ATOM 3927 O OE1 . GLU B 2 185 ? 24.641  21.658   55.890  1.00 54.27 185 B 1 
ATOM 3928 O OE2 . GLU B 2 185 ? 24.299  20.785   57.884  1.00 54.95 185 B 1 
ATOM 3929 N N   . GLY B 2 186 ? 27.364  16.038   59.101  1.00 73.56 186 B 1 
ATOM 3930 C CA  . GLY B 2 186 ? 28.106  15.587   60.277  1.00 71.93 186 B 1 
ATOM 3931 C C   . GLY B 2 186 ? 29.123  14.474   60.042  1.00 72.34 186 B 1 
ATOM 3932 O O   . GLY B 2 186 ? 29.958  14.236   60.920  1.00 65.40 186 B 1 
ATOM 3933 N N   . ASP B 2 187 ? 29.073  13.792   58.932  1.00 71.21 187 B 1 
ATOM 3934 C CA  . ASP B 2 187 ? 29.983  12.688   58.632  1.00 69.14 187 B 1 
ATOM 3935 C C   . ASP B 2 187 ? 31.152  13.176   57.756  1.00 69.56 187 B 1 
ATOM 3936 O O   . ASP B 2 187 ? 30.966  13.716   56.669  1.00 62.64 187 B 1 
ATOM 3937 C CB  . ASP B 2 187 ? 29.235  11.494   58.003  1.00 62.11 187 B 1 
ATOM 3938 C CG  . ASP B 2 187 ? 28.780  10.439   59.017  1.00 56.54 187 B 1 
ATOM 3939 O OD1 . ASP B 2 187 ? 29.385  10.342   60.110  1.00 51.57 187 B 1 
ATOM 3940 O OD2 . ASP B 2 187 ? 27.852  9.665    58.680  1.00 50.99 187 B 1 
ATOM 3941 N N   . GLU B 2 188 ? 32.387  12.956   58.240  1.00 65.58 188 B 1 
ATOM 3942 C CA  . GLU B 2 188 ? 33.621  13.440   57.600  1.00 64.82 188 B 1 
ATOM 3943 C C   . GLU B 2 188 ? 33.912  12.832   56.218  1.00 66.88 188 B 1 
ATOM 3944 O O   . GLU B 2 188 ? 34.812  13.306   55.521  1.00 60.37 188 B 1 
ATOM 3945 C CB  . GLU B 2 188 ? 34.830  13.155   58.510  1.00 58.43 188 B 1 
ATOM 3946 C CG  . GLU B 2 188 ? 34.883  14.002   59.796  1.00 52.67 188 B 1 
ATOM 3947 C CD  . GLU B 2 188 ? 36.180  13.776   60.599  1.00 47.69 188 B 1 
ATOM 3948 O OE1 . GLU B 2 188 ? 36.553  14.677   61.381  1.00 43.49 188 B 1 
ATOM 3949 O OE2 . GLU B 2 188 ? 36.810  12.704   60.437  1.00 43.22 188 B 1 
ATOM 3950 N N   . ASP B 2 189 ? 33.235  11.743   55.847  1.00 72.57 189 B 1 
ATOM 3951 C CA  . ASP B 2 189 ? 33.644  10.971   54.669  1.00 72.91 189 B 1 
ATOM 3952 C C   . ASP B 2 189 ? 33.046  11.520   53.363  1.00 75.18 189 B 1 
ATOM 3953 O O   . ASP B 2 189 ? 32.135  10.973   52.739  1.00 68.88 189 B 1 
ATOM 3954 C CB  . ASP B 2 189 ? 33.465  9.465    54.894  1.00 65.79 189 B 1 
ATOM 3955 C CG  . ASP B 2 189 ? 34.425  8.630    54.030  1.00 58.77 189 B 1 
ATOM 3956 O OD1 . ASP B 2 189 ? 35.056  9.196    53.099  1.00 53.71 189 B 1 
ATOM 3957 O OD2 . ASP B 2 189 ? 34.554  7.418    54.296  1.00 52.51 189 B 1 
ATOM 3958 N N   . ASP B 2 190 ? 33.632  12.601   52.919  1.00 76.58 190 B 1 
ATOM 3959 C CA  . ASP B 2 190 ? 33.329  13.370   51.697  1.00 77.89 190 B 1 
ATOM 3960 C C   . ASP B 2 190 ? 33.276  12.496   50.417  1.00 79.52 190 B 1 
ATOM 3961 O O   . ASP B 2 190 ? 32.582  12.788   49.445  1.00 75.01 190 B 1 
ATOM 3962 C CB  . ASP B 2 190 ? 34.435  14.452   51.606  1.00 72.04 190 B 1 
ATOM 3963 C CG  . ASP B 2 190 ? 34.066  15.739   50.878  1.00 64.33 190 B 1 
ATOM 3964 O OD1 . ASP B 2 190 ? 32.874  15.989   50.638  1.00 57.93 190 B 1 
ATOM 3965 O OD2 . ASP B 2 190 ? 35.018  16.488   50.520  1.00 57.22 190 B 1 
ATOM 3966 N N   . SER B 2 191 ? 33.988  11.353   50.422  1.00 79.35 191 B 1 
ATOM 3967 C CA  . SER B 2 191 ? 33.976  10.399   49.312  1.00 80.46 191 B 1 
ATOM 3968 C C   . SER B 2 191 ? 32.665  9.616    49.210  1.00 81.64 191 B 1 
ATOM 3969 O O   . SER B 2 191 ? 32.180  9.351    48.107  1.00 77.41 191 B 1 
ATOM 3970 C CB  . SER B 2 191 ? 35.166  9.445    49.430  1.00 76.45 191 B 1 
ATOM 3971 O OG  . SER B 2 191 ? 34.990  8.468    50.433  1.00 67.12 191 B 1 
ATOM 3972 N N   . HIS B 2 192 ? 32.068  9.270    50.355  1.00 81.59 192 B 1 
ATOM 3973 C CA  . HIS B 2 192 ? 30.811  8.538    50.409  1.00 81.94 192 B 1 
ATOM 3974 C C   . HIS B 2 192 ? 29.627  9.431    50.029  1.00 83.57 192 B 1 
ATOM 3975 O O   . HIS B 2 192 ? 28.746  9.006    49.275  1.00 80.96 192 B 1 
ATOM 3976 C CB  . HIS B 2 192 ? 30.651  7.904    51.795  1.00 77.97 192 B 1 
ATOM 3977 C CG  . HIS B 2 192 ? 29.673  6.761    51.792  1.00 69.92 192 B 1 
ATOM 3978 N ND1 . HIS B 2 192 ? 28.484  6.691    51.124  1.00 61.06 192 B 1 
ATOM 3979 C CD2 . HIS B 2 192 ? 29.825  5.543    52.421  1.00 59.97 192 B 1 
ATOM 3980 C CE1 . HIS B 2 192 ? 27.936  5.492    51.335  1.00 56.71 192 B 1 
ATOM 3981 N NE2 . HIS B 2 192 ? 28.715  4.763    52.119  1.00 56.80 192 B 1 
ATOM 3982 N N   . VAL B 2 193 ? 29.653  10.701   50.464  1.00 82.09 193 B 1 
ATOM 3983 C CA  . VAL B 2 193 ? 28.662  11.713   50.074  1.00 82.73 193 B 1 
ATOM 3984 C C   . VAL B 2 193 ? 28.681  11.936   48.570  1.00 84.62 193 B 1 
ATOM 3985 O O   . VAL B 2 193 ? 27.646  11.854   47.920  1.00 83.16 193 B 1 
ATOM 3986 C CB  . VAL B 2 193 ? 28.883  13.042   50.820  1.00 79.12 193 B 1 
ATOM 3987 C CG1 . VAL B 2 193 ? 27.783  14.049   50.483  1.00 70.62 193 B 1 
ATOM 3988 C CG2 . VAL B 2 193 ? 28.889  12.840   52.337  1.00 70.57 193 B 1 
ATOM 3989 N N   . ARG B 2 194 ? 29.860  12.121   47.966  1.00 84.52 194 B 1 
ATOM 3990 C CA  . ARG B 2 194 ? 29.984  12.267   46.505  1.00 84.26 194 B 1 
ATOM 3991 C C   . ARG B 2 194 ? 29.483  11.048   45.738  1.00 85.91 194 B 1 
ATOM 3992 O O   . ARG B 2 194 ? 28.881  11.213   44.683  1.00 84.57 194 B 1 
ATOM 3993 C CB  . ARG B 2 194 ? 31.433  12.537   46.103  1.00 82.13 194 B 1 
ATOM 3994 C CG  . ARG B 2 194 ? 31.784  14.012   46.293  1.00 72.79 194 B 1 
ATOM 3995 C CD  . ARG B 2 194 ? 33.192  14.249   45.745  1.00 66.82 194 B 1 
ATOM 3996 N NE  . ARG B 2 194 ? 33.591  15.637   45.955  1.00 60.22 194 B 1 
ATOM 3997 C CZ  . ARG B 2 194 ? 34.697  16.208   45.500  1.00 53.11 194 B 1 
ATOM 3998 N NH1 . ARG B 2 194 ? 35.541  15.549   44.760  1.00 48.88 194 B 1 
ATOM 3999 N NH2 . ARG B 2 194 ? 34.948  17.441   45.812  1.00 47.74 194 B 1 
ATOM 4000 N N   . ALA B 2 195 ? 29.728  9.847    46.249  1.00 85.58 195 B 1 
ATOM 4001 C CA  . ALA B 2 195 ? 29.239  8.625    45.603  1.00 85.89 195 B 1 
ATOM 4002 C C   . ALA B 2 195 ? 27.705  8.539    45.643  1.00 86.63 195 B 1 
ATOM 4003 O O   . ALA B 2 195 ? 27.098  8.162    44.637  1.00 85.06 195 B 1 
ATOM 4004 C CB  . ALA B 2 195 ? 29.903  7.419    46.268  1.00 84.01 195 B 1 
ATOM 4005 N N   . GLN B 2 196 ? 27.077  8.931    46.777  1.00 85.75 196 B 1 
ATOM 4006 C CA  . GLN B 2 196 ? 25.617  8.996    46.874  1.00 85.25 196 B 1 
ATOM 4007 C C   . GLN B 2 196 ? 25.034  10.085   45.971  1.00 86.53 196 B 1 
ATOM 4008 O O   . GLN B 2 196 ? 24.083  9.814    45.250  1.00 85.44 196 B 1 
ATOM 4009 C CB  . GLN B 2 196 ? 25.177  9.214    48.325  1.00 82.77 196 B 1 
ATOM 4010 C CG  . GLN B 2 196 ? 25.055  7.885    49.076  1.00 74.47 196 B 1 
ATOM 4011 C CD  . GLN B 2 196 ? 24.507  8.073    50.492  1.00 68.98 196 B 1 
ATOM 4012 O OE1 . GLN B 2 196 ? 24.551  9.142    51.053  1.00 62.34 196 B 1 
ATOM 4013 N NE2 . GLN B 2 196 ? 23.974  7.051    51.119  1.00 59.52 196 B 1 
ATOM 4014 N N   . GLN B 2 197 ? 25.628  11.279   45.958  1.00 85.98 197 B 1 
ATOM 4015 C CA  . GLN B 2 197 ? 25.213  12.365   45.074  1.00 86.14 197 B 1 
ATOM 4016 C C   . GLN B 2 197 ? 25.302  11.949   43.603  1.00 87.44 197 B 1 
ATOM 4017 O O   . GLN B 2 197 ? 24.331  12.107   42.873  1.00 86.32 197 B 1 
ATOM 4018 C CB  . GLN B 2 197 ? 26.067  13.615   45.334  1.00 84.66 197 B 1 
ATOM 4019 C CG  . GLN B 2 197 ? 25.668  14.332   46.633  1.00 80.84 197 B 1 
ATOM 4020 C CD  . GLN B 2 197 ? 26.514  15.579   46.907  1.00 77.32 197 B 1 
ATOM 4021 O OE1 . GLN B 2 197 ? 27.618  15.745   46.417  1.00 72.14 197 B 1 
ATOM 4022 N NE2 . GLN B 2 197 ? 26.025  16.490   47.715  1.00 69.02 197 B 1 
ATOM 4023 N N   . ALA B 2 198 ? 26.397  11.327   43.186  1.00 88.87 198 B 1 
ATOM 4024 C CA  . ALA B 2 198 ? 26.539  10.828   41.824  1.00 88.77 198 B 1 
ATOM 4025 C C   . ALA B 2 198 ? 25.486  9.755    41.476  1.00 89.46 198 B 1 
ATOM 4026 O O   . ALA B 2 198 ? 25.033  9.683    40.334  1.00 87.92 198 B 1 
ATOM 4027 C CB  . ALA B 2 198 ? 27.958  10.277   41.655  1.00 87.35 198 B 1 
ATOM 4028 N N   . CYS B 2 199 ? 25.072  8.931    42.456  1.00 89.02 199 B 1 
ATOM 4029 C CA  . CYS B 2 199 ? 24.022  7.929    42.262  1.00 89.37 199 B 1 
ATOM 4030 C C   . CYS B 2 199 ? 22.632  8.577    42.100  1.00 89.83 199 B 1 
ATOM 4031 O O   . CYS B 2 199 ? 21.847  8.150    41.251  1.00 88.96 199 B 1 
ATOM 4032 C CB  . CYS B 2 199 ? 24.070  6.939    43.432  1.00 87.08 199 B 1 
ATOM 4033 S SG  . CYS B 2 199 ? 23.413  5.327    42.917  1.00 74.19 199 B 1 
ATOM 4034 N N   . ILE B 2 200 ? 22.355  9.626    42.907  1.00 88.48 200 B 1 
ATOM 4035 C CA  . ILE B 2 200 ? 21.135  10.437   42.803  1.00 87.86 200 B 1 
ATOM 4036 C C   . ILE B 2 200 ? 21.087  11.147   41.448  1.00 89.05 200 B 1 
ATOM 4037 O O   . ILE B 2 200 ? 20.089  11.046   40.743  1.00 88.43 200 B 1 
ATOM 4038 C CB  . ILE B 2 200 ? 21.060  11.430   43.991  1.00 87.05 200 B 1 
ATOM 4039 C CG1 . ILE B 2 200 ? 20.813  10.675   45.317  1.00 83.36 200 B 1 
ATOM 4040 C CG2 . ILE B 2 200 ? 19.968  12.491   43.774  1.00 82.16 200 B 1 
ATOM 4041 C CD1 . ILE B 2 200 ? 21.102  11.512   46.563  1.00 76.77 200 B 1 
ATOM 4042 N N   . GLU B 2 201 ? 22.176  11.800   41.060  1.00 89.59 201 B 1 
ATOM 4043 C CA  . GLU B 2 201 ? 22.284  12.454   39.755  1.00 89.24 201 B 1 
ATOM 4044 C C   . GLU B 2 201 ? 22.036  11.470   38.617  1.00 89.91 201 B 1 
ATOM 4045 O O   . GLU B 2 201 ? 21.168  11.712   37.776  1.00 88.73 201 B 1 
ATOM 4046 C CB  . GLU B 2 201 ? 23.660  13.113   39.582  1.00 87.80 201 B 1 
ATOM 4047 C CG  . GLU B 2 201 ? 23.815  14.361   40.453  1.00 82.03 201 B 1 
ATOM 4048 C CD  . GLU B 2 201 ? 25.059  15.186   40.105  1.00 78.68 201 B 1 
ATOM 4049 O OE1 . GLU B 2 201 ? 24.985  16.430   40.279  1.00 70.64 201 B 1 
ATOM 4050 O OE2 . GLU B 2 201 ? 26.049  14.617   39.610  1.00 71.99 201 B 1 
ATOM 4051 N N   . ALA B 2 202 ? 22.703  10.315   38.614  1.00 90.30 202 B 1 
ATOM 4052 C CA  . ALA B 2 202 ? 22.543  9.309    37.572  1.00 89.97 202 B 1 
ATOM 4053 C C   . ALA B 2 202 ? 21.109  8.763    37.484  1.00 90.69 202 B 1 
ATOM 4054 O O   . ALA B 2 202 ? 20.629  8.470    36.386  1.00 89.27 202 B 1 
ATOM 4055 C CB  . ALA B 2 202 ? 23.548  8.185    37.837  1.00 88.65 202 B 1 
ATOM 4056 N N   . LYS B 2 203 ? 20.419  8.634    38.632  1.00 89.58 203 B 1 
ATOM 4057 C CA  . LYS B 2 203 ? 19.014  8.207    38.685  1.00 89.12 203 B 1 
ATOM 4058 C C   . LYS B 2 203 ? 18.098  9.217    37.986  1.00 90.43 203 B 1 
ATOM 4059 O O   . LYS B 2 203 ? 17.318  8.825    37.117  1.00 89.77 203 B 1 
ATOM 4060 C CB  . LYS B 2 203 ? 18.623  7.988    40.156  1.00 86.76 203 B 1 
ATOM 4061 C CG  . LYS B 2 203 ? 17.123  7.738    40.411  1.00 79.63 203 B 1 
ATOM 4062 C CD  . LYS B 2 203 ? 16.838  7.847    41.910  1.00 77.78 203 B 1 
ATOM 4063 C CE  . LYS B 2 203 ? 15.355  8.111    42.204  1.00 69.02 203 B 1 
ATOM 4064 N NZ  . LYS B 2 203 ? 15.184  8.803    43.504  1.00 63.93 203 B 1 
ATOM 4065 N N   . HIS B 2 204 ? 18.198  10.501   38.349  1.00 91.29 204 B 1 
ATOM 4066 C CA  . HIS B 2 204 ? 17.348  11.543   37.772  1.00 91.04 204 B 1 
ATOM 4067 C C   . HIS B 2 204 ? 17.708  11.851   36.318  1.00 91.76 204 B 1 
ATOM 4068 O O   . HIS B 2 204 ? 16.808  11.999   35.499  1.00 90.91 204 B 1 
ATOM 4069 C CB  . HIS B 2 204 ? 17.392  12.799   38.643  1.00 90.65 204 B 1 
ATOM 4070 C CG  . HIS B 2 204 ? 16.699  12.616   39.963  1.00 91.07 204 B 1 
ATOM 4071 N ND1 . HIS B 2 204 ? 15.337  12.413   40.149  1.00 80.72 204 B 1 
ATOM 4072 C CD2 . HIS B 2 204 ? 17.289  12.597   41.197  1.00 81.02 204 B 1 
ATOM 4073 C CE1 . HIS B 2 204 ? 15.130  12.284   41.459  1.00 83.39 204 B 1 
ATOM 4074 N NE2 . HIS B 2 204 ? 16.284  12.384   42.128  1.00 84.22 204 B 1 
ATOM 4075 N N   . ASP B 2 205 ? 18.990  11.858   35.983  1.00 92.31 205 B 1 
ATOM 4076 C CA  . ASP B 2 205 ? 19.462  12.054   34.614  1.00 91.41 205 B 1 
ATOM 4077 C C   . ASP B 2 205 ? 18.980  10.928   33.693  1.00 91.69 205 B 1 
ATOM 4078 O O   . ASP B 2 205 ? 18.603  11.184   32.547  1.00 90.25 205 B 1 
ATOM 4079 C CB  . ASP B 2 205 ? 21.000  12.150   34.590  1.00 90.19 205 B 1 
ATOM 4080 C CG  . ASP B 2 205 ? 21.599  13.394   35.277  1.00 86.41 205 B 1 
ATOM 4081 O OD1 . ASP B 2 205 ? 20.866  14.333   35.628  1.00 79.81 205 B 1 
ATOM 4082 O OD2 . ASP B 2 205 ? 22.838  13.426   35.450  1.00 79.96 205 B 1 
ATOM 4083 N N   . LYS B 2 206 ? 18.907  9.685    34.203  1.00 92.13 206 B 1 
ATOM 4084 C CA  . LYS B 2 206 ? 18.326  8.567    33.451  1.00 91.18 206 B 1 
ATOM 4085 C C   . LYS B 2 206 ? 16.831  8.772    33.199  1.00 91.87 206 B 1 
ATOM 4086 O O   . LYS B 2 206 ? 16.396  8.615    32.058  1.00 91.12 206 B 1 
ATOM 4087 C CB  . LYS B 2 206 ? 18.593  7.245    34.181  1.00 89.68 206 B 1 
ATOM 4088 C CG  . LYS B 2 206 ? 18.135  6.063    33.311  1.00 82.66 206 B 1 
ATOM 4089 C CD  . LYS B 2 206 ? 18.128  4.742    34.074  1.00 75.53 206 B 1 
ATOM 4090 C CE  . LYS B 2 206 ? 17.430  3.730    33.165  1.00 67.97 206 B 1 
ATOM 4091 N NZ  . LYS B 2 206 ? 16.845  2.606    33.911  1.00 59.79 206 B 1 
ATOM 4092 N N   . TYR B 2 207 ? 16.049  9.153    34.219  1.00 91.32 207 B 1 
ATOM 4093 C CA  . TYR B 2 207 ? 14.624  9.421    34.027  1.00 91.17 207 B 1 
ATOM 4094 C C   . TYR B 2 207 ? 14.384  10.596   33.070  1.00 91.42 207 B 1 
ATOM 4095 O O   . TYR B 2 207 ? 13.457  10.547   32.267  1.00 91.17 207 B 1 
ATOM 4096 C CB  . TYR B 2 207 ? 13.938  9.683    35.364  1.00 91.12 207 B 1 
ATOM 4097 C CG  . TYR B 2 207 ? 13.675  8.455    36.205  1.00 90.16 207 B 1 
ATOM 4098 C CD1 . TYR B 2 207 ? 12.900  7.398    35.696  1.00 84.36 207 B 1 
ATOM 4099 C CD2 . TYR B 2 207 ? 14.178  8.378    37.514  1.00 84.74 207 B 1 
ATOM 4100 C CE1 . TYR B 2 207 ? 12.621  6.266    36.491  1.00 82.95 207 B 1 
ATOM 4101 C CE2 . TYR B 2 207 ? 13.909  7.252    38.312  1.00 82.07 207 B 1 
ATOM 4102 C CZ  . TYR B 2 207 ? 13.124  6.197    37.803  1.00 85.64 207 B 1 
ATOM 4103 O OH  . TYR B 2 207 ? 12.861  5.104    38.582  1.00 82.83 207 B 1 
ATOM 4104 N N   . MET B 2 208 ? 15.240  11.618   33.125  1.00 91.52 208 B 1 
ATOM 4105 C CA  . MET B 2 208 ? 15.192  12.737   32.190  1.00 91.42 208 B 1 
ATOM 4106 C C   . MET B 2 208 ? 15.461  12.266   30.750  1.00 91.52 208 B 1 
ATOM 4107 O O   . MET B 2 208 ? 14.692  12.599   29.852  1.00 90.86 208 B 1 
ATOM 4108 C CB  . MET B 2 208 ? 16.207  13.798   32.638  1.00 90.93 208 B 1 
ATOM 4109 C CG  . MET B 2 208 ? 16.046  15.118   31.873  1.00 85.97 208 B 1 
ATOM 4110 S SD  . MET B 2 208 ? 14.580  16.065   32.343  1.00 83.51 208 B 1 
ATOM 4111 C CE  . MET B 2 208 ? 14.517  17.174   30.924  1.00 73.72 208 B 1 
ATOM 4112 N N   . ALA B 2 209 ? 16.471  11.433   30.542  1.00 92.37 209 B 1 
ATOM 4113 C CA  . ALA B 2 209 ? 16.793  10.876   29.233  1.00 91.33 209 B 1 
ATOM 4114 C C   . ALA B 2 209 ? 15.680  9.960    28.697  1.00 91.34 209 B 1 
ATOM 4115 O O   . ALA B 2 209 ? 15.297  10.087   27.535  1.00 90.18 209 B 1 
ATOM 4116 C CB  . ALA B 2 209 ? 18.133  10.132   29.341  1.00 90.51 209 B 1 
ATOM 4117 N N   . ASP B 2 210 ? 15.131  9.090    29.552  1.00 90.76 210 B 1 
ATOM 4118 C CA  . ASP B 2 210 ? 14.031  8.197    29.172  1.00 89.52 210 B 1 
ATOM 4119 C C   . ASP B 2 210 ? 12.766  8.997    28.802  1.00 89.59 210 B 1 
ATOM 4120 O O   . ASP B 2 210 ? 12.050  8.646    27.861  1.00 88.50 210 B 1 
ATOM 4121 C CB  . ASP B 2 210 ? 13.720  7.230    30.342  1.00 88.97 210 B 1 
ATOM 4122 C CG  . ASP B 2 210 ? 14.783  6.150    30.660  1.00 86.18 210 B 1 
ATOM 4123 O OD1 . ASP B 2 210 ? 15.708  5.900    29.864  1.00 80.39 210 B 1 
ATOM 4124 O OD2 . ASP B 2 210 ? 14.636  5.470    31.707  1.00 80.61 210 B 1 
ATOM 4125 N N   . MET B 2 211 ? 12.497  10.104   29.499  1.00 89.76 211 B 1 
ATOM 4126 C CA  . MET B 2 211 ? 11.397  11.016   29.184  1.00 89.37 211 B 1 
ATOM 4127 C C   . MET B 2 211 ? 11.634  11.752   27.862  1.00 89.63 211 B 1 
ATOM 4128 O O   . MET B 2 211 ? 10.748  11.781   27.014  1.00 89.36 211 B 1 
ATOM 4129 C CB  . MET B 2 211 ? 11.220  12.003   30.344  1.00 89.01 211 B 1 
ATOM 4130 C CG  . MET B 2 211 ? 10.009  12.924   30.133  1.00 86.07 211 B 1 
ATOM 4131 S SD  . MET B 2 211 ? 9.960   14.375   31.216  1.00 83.30 211 B 1 
ATOM 4132 C CE  . MET B 2 211 ? 11.382  15.260   30.552  1.00 72.98 211 B 1 
ATOM 4133 N N   . ASP B 2 212 ? 12.830  12.300   27.660  1.00 91.02 212 B 1 
ATOM 4134 C CA  . ASP B 2 212 ? 13.188  12.975   26.417  1.00 89.52 212 B 1 
ATOM 4135 C C   . ASP B 2 212 ? 13.101  12.018   25.218  1.00 89.26 212 B 1 
ATOM 4136 O O   . ASP B 2 212 ? 12.622  12.398   24.149  1.00 88.17 212 B 1 
ATOM 4137 C CB  . ASP B 2 212 ? 14.609  13.564   26.520  1.00 88.94 212 B 1 
ATOM 4138 C CG  . ASP B 2 212 ? 14.735  14.788   27.433  1.00 86.49 212 B 1 
ATOM 4139 O OD1 . ASP B 2 212 ? 13.708  15.386   27.794  1.00 81.01 212 B 1 
ATOM 4140 O OD2 . ASP B 2 212 ? 15.892  15.182   27.705  1.00 81.17 212 B 1 
ATOM 4141 N N   . GLU B 2 213 ? 13.500  10.758   25.405  1.00 89.65 213 B 1 
ATOM 4142 C CA  . GLU B 2 213 ? 13.375  9.720    24.377  1.00 87.63 213 B 1 
ATOM 4143 C C   . GLU B 2 213 ? 11.905  9.403    24.057  1.00 87.30 213 B 1 
ATOM 4144 O O   . GLU B 2 213 ? 11.559  9.280    22.880  1.00 85.84 213 B 1 
ATOM 4145 C CB  . GLU B 2 213 ? 14.153  8.461    24.803  1.00 86.30 213 B 1 
ATOM 4146 C CG  . GLU B 2 213 ? 14.258  7.461    23.638  1.00 77.20 213 B 1 
ATOM 4147 C CD  . GLU B 2 213 ? 15.073  6.194    23.940  1.00 69.92 213 B 1 
ATOM 4148 O OE1 . GLU B 2 213 ? 15.271  5.419    22.970  1.00 61.16 213 B 1 
ATOM 4149 O OE2 . GLU B 2 213 ? 15.480  5.973    25.096  1.00 61.04 213 B 1 
ATOM 4150 N N   . LEU B 2 214 ? 11.029  9.348    25.070  1.00 88.09 214 B 1 
ATOM 4151 C CA  . LEU B 2 214 ? 9.593   9.147    24.873  1.00 87.30 214 B 1 
ATOM 4152 C C   . LEU B 2 214 ? 8.989   10.258   24.011  1.00 87.45 214 B 1 
ATOM 4153 O O   . LEU B 2 214 ? 8.347   9.974    22.997  1.00 86.53 214 B 1 
ATOM 4154 C CB  . LEU B 2 214 ? 8.904   9.047    26.247  1.00 86.70 214 B 1 
ATOM 4155 C CG  . LEU B 2 214 ? 7.379   8.831    26.167  1.00 83.70 214 B 1 
ATOM 4156 C CD1 . LEU B 2 214 ? 7.039   7.431    25.673  1.00 77.37 214 B 1 
ATOM 4157 C CD2 . LEU B 2 214 ? 6.763   9.021    27.549  1.00 76.93 214 B 1 
ATOM 4158 N N   . PHE B 2 215 ? 9.226   11.522   24.385  1.00 88.10 215 B 1 
ATOM 4159 C CA  . PHE B 2 215 ? 8.752   12.665   23.600  1.00 87.52 215 B 1 
ATOM 4160 C C   . PHE B 2 215 ? 9.361   12.684   22.196  1.00 86.41 215 B 1 
ATOM 4161 O O   . PHE B 2 215 ? 8.648   12.906   21.218  1.00 84.25 215 B 1 
ATOM 4162 C CB  . PHE B 2 215 ? 9.038   13.970   24.350  1.00 87.72 215 B 1 
ATOM 4163 C CG  . PHE B 2 215 ? 8.056   14.269   25.461  1.00 88.87 215 B 1 
ATOM 4164 C CD1 . PHE B 2 215 ? 6.780   14.777   25.157  1.00 84.43 215 B 1 
ATOM 4165 C CD2 . PHE B 2 215 ? 8.397   14.048   26.809  1.00 84.00 215 B 1 
ATOM 4166 C CE1 . PHE B 2 215 ? 5.861   15.058   26.180  1.00 83.79 215 B 1 
ATOM 4167 C CE2 . PHE B 2 215 ? 7.487   14.325   27.830  1.00 83.27 215 B 1 
ATOM 4168 C CZ  . PHE B 2 215 ? 6.218   14.830   27.524  1.00 86.78 215 B 1 
ATOM 4169 N N   . SER B 2 216 ? 10.652  12.378   22.063  1.00 86.74 216 B 1 
ATOM 4170 C CA  . SER B 2 216 ? 11.339  12.298   20.774  1.00 84.30 216 B 1 
ATOM 4171 C C   . SER B 2 216 ? 10.735  11.224   19.866  1.00 82.87 216 B 1 
ATOM 4172 O O   . SER B 2 216 ? 10.490  11.492   18.698  1.00 80.16 216 B 1 
ATOM 4173 C CB  . SER B 2 216 ? 12.830  12.044   20.980  1.00 83.23 216 B 1 
ATOM 4174 O OG  . SER B 2 216 ? 13.504  12.066   19.731  1.00 72.14 216 B 1 
ATOM 4175 N N   . GLN B 2 217 ? 10.423  10.031   20.392  1.00 83.05 217 B 1 
ATOM 4176 C CA  . GLN B 2 217 ? 9.803   8.963    19.604  1.00 79.65 217 B 1 
ATOM 4177 C C   . GLN B 2 217 ? 8.417   9.351    19.085  1.00 79.22 217 B 1 
ATOM 4178 O O   . GLN B 2 217 ? 8.060   9.013    17.952  1.00 76.95 217 B 1 
ATOM 4179 C CB  . GLN B 2 217 ? 9.665   7.687    20.442  1.00 77.59 217 B 1 
ATOM 4180 C CG  . GLN B 2 217 ? 10.988  6.921    20.580  1.00 70.53 217 B 1 
ATOM 4181 C CD  . GLN B 2 217 ? 10.821  5.604    21.340  1.00 66.43 217 B 1 
ATOM 4182 O OE1 . GLN B 2 217 ? 9.730   5.092    21.546  1.00 60.01 217 B 1 
ATOM 4183 N NE2 . GLN B 2 217 ? 11.904  4.989    21.741  1.00 57.09 217 B 1 
ATOM 4184 N N   . VAL B 2 218 ? 7.624   10.042   19.903  1.00 80.95 218 B 1 
ATOM 4185 C CA  . VAL B 2 218 ? 6.307   10.528   19.491  1.00 79.22 218 B 1 
ATOM 4186 C C   . VAL B 2 218 ? 6.458   11.581   18.392  1.00 78.62 218 B 1 
ATOM 4187 O O   . VAL B 2 218 ? 5.778   11.509   17.365  1.00 75.78 218 B 1 
ATOM 4188 C CB  . VAL B 2 218 ? 5.520   11.060   20.695  1.00 78.76 218 B 1 
ATOM 4189 C CG1 . VAL B 2 218 ? 4.156   11.603   20.263  1.00 73.08 218 B 1 
ATOM 4190 C CG2 . VAL B 2 218 ? 5.228   9.941    21.710  1.00 72.60 218 B 1 
ATOM 4191 N N   . ASP B 2 219 ? 7.399   12.502   18.552  1.00 78.60 219 B 1 
ATOM 4192 C CA  . ASP B 2 219 ? 7.665   13.580   17.608  1.00 76.82 219 B 1 
ATOM 4193 C C   . ASP B 2 219 ? 8.315   13.067   16.308  1.00 76.26 219 B 1 
ATOM 4194 O O   . ASP B 2 219 ? 7.973   13.496   15.209  1.00 72.93 219 B 1 
ATOM 4195 C CB  . ASP B 2 219 ? 8.521   14.633   18.319  1.00 74.04 219 B 1 
ATOM 4196 C CG  . ASP B 2 219 ? 8.415   16.023   17.704  1.00 68.52 219 B 1 
ATOM 4197 O OD1 . ASP B 2 219 ? 7.348   16.362   17.152  1.00 62.43 219 B 1 
ATOM 4198 O OD2 . ASP B 2 219 ? 9.432   16.759   17.734  1.00 60.86 219 B 1 
ATOM 4199 N N   . GLU B 2 220 ? 9.202   12.076   16.395  1.00 74.25 220 B 1 
ATOM 4200 C CA  . GLU B 2 220 ? 9.834   11.453   15.228  1.00 72.36 220 B 1 
ATOM 4201 C C   . GLU B 2 220 ? 8.815   10.724   14.354  1.00 73.05 220 B 1 
ATOM 4202 O O   . GLU B 2 220 ? 8.850   10.840   13.128  1.00 69.88 220 B 1 
ATOM 4203 C CB  . GLU B 2 220 ? 10.954  10.510   15.692  1.00 68.79 220 B 1 
ATOM 4204 C CG  . GLU B 2 220 ? 11.910  10.175   14.543  1.00 61.41 220 B 1 
ATOM 4205 C CD  . GLU B 2 220 ? 12.944  9.097    14.864  1.00 53.86 220 B 1 
ATOM 4206 O OE1 . GLU B 2 220 ? 13.836  8.922    14.000  1.00 48.37 220 B 1 
ATOM 4207 O OE2 . GLU B 2 220 ? 12.787  8.395    15.870  1.00 48.84 220 B 1 
ATOM 4208 N N   . LYS B 2 221 ? 7.851   10.025   14.971  1.00 72.48 221 B 1 
ATOM 4209 C CA  . LYS B 2 221 ? 6.743   9.415    14.231  1.00 70.45 221 B 1 
ATOM 4210 C C   . LYS B 2 221 ? 5.890   10.455   13.511  1.00 71.70 221 B 1 
ATOM 4211 O O   . LYS B 2 221 ? 5.442   10.196   12.399  1.00 69.40 221 B 1 
ATOM 4212 C CB  . LYS B 2 221 ? 5.877   8.549    15.155  1.00 67.03 221 B 1 
ATOM 4213 C CG  . LYS B 2 221 ? 6.535   7.191    15.425  1.00 61.13 221 B 1 
ATOM 4214 C CD  . LYS B 2 221 ? 5.662   6.322    16.339  1.00 56.27 221 B 1 
ATOM 4215 C CE  . LYS B 2 221 ? 6.366   4.989    16.574  1.00 50.08 221 B 1 
ATOM 4216 N NZ  . LYS B 2 221 ? 5.617   4.098    17.503  1.00 45.36 221 B 1 
ATOM 4217 N N   . ARG B 2 222 ? 5.698   11.629   14.103  1.00 72.14 222 B 1 
ATOM 4218 C CA  . ARG B 2 222 ? 4.965   12.742   13.470  1.00 71.04 222 B 1 
ATOM 4219 C C   . ARG B 2 222 ? 5.757   13.423   12.359  1.00 71.94 222 B 1 
ATOM 4220 O O   . ARG B 2 222 ? 5.185   13.823   11.359  1.00 69.93 222 B 1 
ATOM 4221 C CB  . ARG B 2 222 ? 4.631   13.794   14.517  1.00 67.98 222 B 1 
ATOM 4222 C CG  . ARG B 2 222 ? 3.590   13.278   15.496  1.00 63.50 222 B 1 
ATOM 4223 C CD  . ARG B 2 222 ? 3.476   14.314   16.608  1.00 60.80 222 B 1 
ATOM 4224 N NE  . ARG B 2 222 ? 2.526   13.828   17.608  1.00 55.69 222 B 1 
ATOM 4225 C CZ  . ARG B 2 222 ? 2.350   14.341   18.780  1.00 50.55 222 B 1 
ATOM 4226 N NH1 . ARG B 2 222 ? 2.929   15.448   19.153  1.00 47.66 222 B 1 
ATOM 4227 N NH2 . ARG B 2 222 ? 1.584   13.732   19.600  1.00 45.92 222 B 1 
ATOM 4228 N N   . LYS B 2 223 ? 7.073   13.569   12.558  1.00 71.37 223 B 1 
ATOM 4229 C CA  . LYS B 2 223 ? 7.977   14.191   11.590  1.00 70.59 223 B 1 
ATOM 4230 C C   . LYS B 2 223 ? 8.239   13.322   10.366  1.00 71.92 223 B 1 
ATOM 4231 O O   . LYS B 2 223 ? 8.612   13.863   9.329   1.00 67.96 223 B 1 
ATOM 4232 C CB  . LYS B 2 223 ? 9.293   14.558   12.274  1.00 65.84 223 B 1 
ATOM 4233 C CG  . LYS B 2 223 ? 9.160   15.837   13.109  1.00 59.86 223 B 1 
ATOM 4234 C CD  . LYS B 2 223 ? 10.421  16.072   13.922  1.00 54.42 223 B 1 
ATOM 4235 C CE  . LYS B 2 223 ? 10.284  17.362   14.730  1.00 47.56 223 B 1 
ATOM 4236 N NZ  . LYS B 2 223 ? 11.186  17.391   15.898  1.00 41.34 223 B 1 
ATOM 4237 N N   . LYS B 2 224 ? 8.035   12.004   10.457  1.00 71.92 224 B 1 
ATOM 4238 C CA  . LYS B 2 224 ? 8.125   11.094   9.313   1.00 71.26 224 B 1 
ATOM 4239 C C   . LYS B 2 224 ? 7.024   11.400   8.300   1.00 73.89 224 B 1 
ATOM 4240 O O   . LYS B 2 224 ? 5.978   10.768   8.271   1.00 69.32 224 B 1 
ATOM 4241 C CB  . LYS B 2 224 ? 8.122   9.622    9.761   1.00 64.93 224 B 1 
ATOM 4242 C CG  . LYS B 2 224 ? 9.533   9.171    10.162  1.00 57.87 224 B 1 
ATOM 4243 C CD  . LYS B 2 224 ? 9.548   7.705    10.602  1.00 52.52 224 B 1 
ATOM 4244 C CE  . LYS B 2 224 ? 10.978  7.324    10.976  1.00 45.09 224 B 1 
ATOM 4245 N NZ  . LYS B 2 224 ? 11.073  5.968    11.567  1.00 39.49 224 B 1 
ATOM 4246 N N   . ARG B 2 225 ? 7.290   12.377   7.456   1.00 74.75 225 B 1 
ATOM 4247 C CA  . ARG B 2 225 ? 6.510   12.737   6.270   1.00 75.65 225 B 1 
ATOM 4248 C C   . ARG B 2 225 ? 6.996   11.970   5.036   1.00 78.06 225 B 1 
ATOM 4249 O O   . ARG B 2 225 ? 7.003   12.518   3.935   1.00 74.25 225 B 1 
ATOM 4250 C CB  . ARG B 2 225 ? 6.535   14.257   6.063   1.00 71.18 225 B 1 
ATOM 4251 C CG  . ARG B 2 225 ? 5.852   15.019   7.204   1.00 66.78 225 B 1 
ATOM 4252 C CD  . ARG B 2 225 ? 5.793   16.507   6.857   1.00 62.12 225 B 1 
ATOM 4253 N NE  . ARG B 2 225 ? 5.164   17.289   7.926   1.00 57.14 225 B 1 
ATOM 4254 C CZ  . ARG B 2 225 ? 4.829   18.570   7.868   1.00 51.71 225 B 1 
ATOM 4255 N NH1 . ARG B 2 225 ? 5.050   19.286   6.794   1.00 49.14 225 B 1 
ATOM 4256 N NH2 . ARG B 2 225 ? 4.267   19.148   8.880   1.00 47.21 225 B 1 
ATOM 4257 N N   . ASP B 2 226 ? 7.444   10.746   5.214   1.00 80.51 226 B 1 
ATOM 4258 C CA  . ASP B 2 226 ? 7.886   9.908    4.102   1.00 81.99 226 B 1 
ATOM 4259 C C   . ASP B 2 226 ? 6.693   9.133    3.539   1.00 85.33 226 B 1 
ATOM 4260 O O   . ASP B 2 226 ? 5.969   8.450    4.267   1.00 83.61 226 B 1 
ATOM 4261 C CB  . ASP B 2 226 ? 9.040   8.979    4.526   1.00 76.46 226 B 1 
ATOM 4262 C CG  . ASP B 2 226 ? 10.410  9.374    3.953   1.00 67.98 226 B 1 
ATOM 4263 O OD1 . ASP B 2 226 ? 10.463  10.153   2.977   1.00 60.02 226 B 1 
ATOM 4264 O OD2 . ASP B 2 226 ? 11.415  8.839    4.462   1.00 60.20 226 B 1 
ATOM 4265 N N   . ILE B 2 227 ? 6.488   9.258    2.232   1.00 84.44 227 B 1 
ATOM 4266 C CA  . ILE B 2 227 ? 5.551   8.419    1.495   1.00 86.57 227 B 1 
ATOM 4267 C C   . ILE B 2 227 ? 6.307   7.143    1.121   1.00 87.90 227 B 1 
ATOM 4268 O O   . ILE B 2 227 ? 7.306   7.238    0.404   1.00 86.45 227 B 1 
ATOM 4269 C CB  . ILE B 2 227 ? 4.994   9.137    0.247   1.00 85.36 227 B 1 
ATOM 4270 C CG1 . ILE B 2 227 ? 4.285   10.455   0.634   1.00 82.02 227 B 1 
ATOM 4271 C CG2 . ILE B 2 227 ? 4.014   8.200    -0.478  1.00 80.64 227 B 1 
ATOM 4272 C CD1 . ILE B 2 227 ? 3.866   11.309   -0.560  1.00 75.65 227 B 1 
ATOM 4273 N N   . PRO B 2 228 ? 5.851   5.962    1.556   1.00 88.63 228 B 1 
ATOM 4274 C CA  . PRO B 2 228 ? 6.483   4.708    1.177   1.00 89.21 228 B 1 
ATOM 4275 C C   . PRO B 2 228 ? 6.545   4.536    -0.340  1.00 90.01 228 B 1 
ATOM 4276 O O   . PRO B 2 228 ? 5.537   4.706    -1.031  1.00 88.72 228 B 1 
ATOM 4277 C CB  . PRO B 2 228 ? 5.649   3.618    1.840   1.00 87.84 228 B 1 
ATOM 4278 C CG  . PRO B 2 228 ? 5.014   4.315    3.033   1.00 86.21 228 B 1 
ATOM 4279 C CD  . PRO B 2 228 ? 4.778   5.722    2.508   1.00 88.19 228 B 1 
ATOM 4280 N N   . ASP B 2 229 ? 7.698   4.134    -0.864  1.00 89.14 229 B 1 
ATOM 4281 C CA  . ASP B 2 229 ? 7.904   3.974    -2.304  1.00 87.84 229 B 1 
ATOM 4282 C C   . ASP B 2 229 ? 6.937   2.951    -2.940  1.00 89.06 229 B 1 
ATOM 4283 O O   . ASP B 2 229 ? 6.548   3.094    -4.100  1.00 87.41 229 B 1 
ATOM 4284 C CB  . ASP B 2 229 ? 9.362   3.562    -2.582  1.00 85.22 229 B 1 
ATOM 4285 C CG  . ASP B 2 229 ? 10.411  4.663    -2.347  1.00 78.47 229 B 1 
ATOM 4286 O OD1 . ASP B 2 229 ? 10.079  5.863    -2.476  1.00 71.85 229 B 1 
ATOM 4287 O OD2 . ASP B 2 229 ? 11.567  4.297    -2.085  1.00 71.83 229 B 1 
ATOM 4288 N N   . TYR B 2 230 ? 6.495   1.946    -2.181  1.00 90.91 230 B 1 
ATOM 4289 C CA  . TYR B 2 230 ? 5.527   0.949    -2.645  1.00 91.83 230 B 1 
ATOM 4290 C C   . TYR B 2 230 ? 4.098   1.495    -2.841  1.00 93.18 230 B 1 
ATOM 4291 O O   . TYR B 2 230 ? 3.267   0.810    -3.435  1.00 92.11 230 B 1 
ATOM 4292 C CB  . TYR B 2 230 ? 5.538   -0.265   -1.695  1.00 91.34 230 B 1 
ATOM 4293 C CG  . TYR B 2 230 ? 5.231   0.033    -0.247  1.00 91.37 230 B 1 
ATOM 4294 C CD1 . TYR B 2 230 ? 6.249   -0.009   0.724   1.00 88.56 230 B 1 
ATOM 4295 C CD2 . TYR B 2 230 ? 3.916   0.331    0.167   1.00 88.47 230 B 1 
ATOM 4296 C CE1 . TYR B 2 230 ? 5.968   0.247    2.070   1.00 86.68 230 B 1 
ATOM 4297 C CE2 . TYR B 2 230 ? 3.625   0.602    1.511   1.00 86.11 230 B 1 
ATOM 4298 C CZ  . TYR B 2 230 ? 4.653   0.558    2.463   1.00 87.44 230 B 1 
ATOM 4299 O OH  . TYR B 2 230 ? 4.368   0.826    3.787   1.00 85.00 230 B 1 
ATOM 4300 N N   . LEU B 2 231 ? 3.818   2.712    -2.380  1.00 92.81 231 B 1 
ATOM 4301 C CA  . LEU B 2 231 ? 2.568   3.426    -2.646  1.00 93.94 231 B 1 
ATOM 4302 C C   . LEU B 2 231 ? 2.683   4.408    -3.821  1.00 94.38 231 B 1 
ATOM 4303 O O   . LEU B 2 231 ? 1.691   5.035    -4.205  1.00 92.96 231 B 1 
ATOM 4304 C CB  . LEU B 2 231 ? 2.094   4.156    -1.371  1.00 93.84 231 B 1 
ATOM 4305 C CG  . LEU B 2 231 ? 1.879   3.268    -0.133  1.00 93.56 231 B 1 
ATOM 4306 C CD1 . LEU B 2 231 ? 1.297   4.115    1.002   1.00 91.36 231 B 1 
ATOM 4307 C CD2 . LEU B 2 231 ? 0.919   2.113    -0.395  1.00 90.93 231 B 1 
ATOM 4308 N N   . CYS B 2 232 ? 3.877   4.548    -4.390  1.00 93.10 232 B 1 
ATOM 4309 C CA  . CYS B 2 232 ? 4.157   5.452    -5.487  1.00 92.36 232 B 1 
ATOM 4310 C C   . CYS B 2 232 ? 4.124   4.728    -6.848  1.00 91.94 232 B 1 
ATOM 4311 O O   . CYS B 2 232 ? 4.565   3.587    -6.987  1.00 90.30 232 B 1 
ATOM 4312 C CB  . CYS B 2 232 ? 5.494   6.165    -5.249  1.00 90.77 232 B 1 
ATOM 4313 S SG  . CYS B 2 232 ? 5.394   7.204    -3.755  1.00 88.65 232 B 1 
ATOM 4314 N N   . GLY B 2 233 ? 3.628   5.413    -7.882  1.00 91.56 233 B 1 
ATOM 4315 C CA  . GLY B 2 233 ? 3.621   4.918    -9.252  1.00 91.14 233 B 1 
ATOM 4316 C C   . GLY B 2 233 ? 5.031   4.811    -9.836  1.00 91.41 233 B 1 
ATOM 4317 O O   . GLY B 2 233 ? 5.890   5.660    -9.592  1.00 89.26 233 B 1 
ATOM 4318 N N   . LYS B 2 234 ? 5.279   3.793    -10.677 1.00 92.05 234 B 1 
ATOM 4319 C CA  . LYS B 2 234 ? 6.591   3.557    -11.308 1.00 91.28 234 B 1 
ATOM 4320 C C   . LYS B 2 234 ? 6.931   4.573    -12.410 1.00 91.38 234 B 1 
ATOM 4321 O O   . LYS B 2 234 ? 8.061   4.580    -12.897 1.00 87.36 234 B 1 
ATOM 4322 C CB  . LYS B 2 234 ? 6.657   2.125    -11.865 1.00 89.87 234 B 1 
ATOM 4323 C CG  . LYS B 2 234 ? 6.378   1.001    -10.851 1.00 88.50 234 B 1 
ATOM 4324 C CD  . LYS B 2 234 ? 7.404   0.869    -9.722  1.00 82.79 234 B 1 
ATOM 4325 C CE  . LYS B 2 234 ? 7.049   -0.350   -8.865  1.00 79.12 234 B 1 
ATOM 4326 N NZ  . LYS B 2 234 ? 7.951   -0.574   -7.710  1.00 69.94 234 B 1 
ATOM 4327 N N   . ILE B 2 235 ? 5.973   5.408    -12.829 1.00 91.98 235 B 1 
ATOM 4328 C CA  . ILE B 2 235 ? 6.155   6.470    -13.835 1.00 91.46 235 B 1 
ATOM 4329 C C   . ILE B 2 235 ? 6.210   7.839    -13.155 1.00 91.04 235 B 1 
ATOM 4330 O O   . ILE B 2 235 ? 7.179   8.574    -13.351 1.00 88.25 235 B 1 
ATOM 4331 C CB  . ILE B 2 235 ? 5.049   6.407    -14.912 1.00 91.18 235 B 1 
ATOM 4332 C CG1 . ILE B 2 235 ? 5.107   5.077    -15.692 1.00 89.60 235 B 1 
ATOM 4333 C CG2 . ILE B 2 235 ? 5.174   7.601    -15.885 1.00 88.64 235 B 1 
ATOM 4334 C CD1 . ILE B 2 235 ? 3.893   4.848    -16.603 1.00 86.55 235 B 1 
ATOM 4335 N N   . SER B 2 236 ? 5.201   8.186    -12.340 1.00 89.81 236 B 1 
ATOM 4336 C CA  . SER B 2 236 ? 5.128   9.497    -11.684 1.00 87.93 236 B 1 
ATOM 4337 C C   . SER B 2 236 ? 6.112   9.656    -10.527 1.00 87.92 236 B 1 
ATOM 4338 O O   . SER B 2 236 ? 6.580   10.767   -10.279 1.00 85.13 236 B 1 
ATOM 4339 C CB  . SER B 2 236 ? 3.714   9.754    -11.159 1.00 86.24 236 B 1 
ATOM 4340 O OG  . SER B 2 236 ? 3.268   8.699    -10.323 1.00 81.91 236 B 1 
ATOM 4341 N N   . PHE B 2 237 ? 6.448   8.560    -9.834  1.00 87.42 237 B 1 
ATOM 4342 C CA  . PHE B 2 237 ? 7.138   8.561    -8.541  1.00 86.92 237 B 1 
ATOM 4343 C C   . PHE B 2 237 ? 6.408   9.355    -7.447  1.00 86.70 237 B 1 
ATOM 4344 O O   . PHE B 2 237 ? 7.004   9.793    -6.469  1.00 83.67 237 B 1 
ATOM 4345 C CB  . PHE B 2 237 ? 8.611   8.960    -8.691  1.00 85.68 237 B 1 
ATOM 4346 C CG  . PHE B 2 237 ? 9.477   8.135    -9.626  1.00 85.79 237 B 1 
ATOM 4347 C CD1 . PHE B 2 237 ? 9.076   6.882    -10.124 1.00 80.53 237 B 1 
ATOM 4348 C CD2 . PHE B 2 237 ? 10.749  8.629    -9.960  1.00 80.04 237 B 1 
ATOM 4349 C CE1 . PHE B 2 237 ? 9.932   6.122    -10.941 1.00 77.72 237 B 1 
ATOM 4350 C CE2 . PHE B 2 237 ? 11.611  7.875    -10.771 1.00 77.47 237 B 1 
ATOM 4351 C CZ  . PHE B 2 237 ? 11.208  6.626    -11.258 1.00 79.81 237 B 1 
ATOM 4352 N N   . GLU B 2 238 ? 5.105   9.528    -7.627  1.00 88.79 238 B 1 
ATOM 4353 C CA  . GLU B 2 238 ? 4.200   10.153   -6.668  1.00 88.70 238 B 1 
ATOM 4354 C C   . GLU B 2 238 ? 3.186   9.136    -6.155  1.00 90.47 238 B 1 
ATOM 4355 O O   . GLU B 2 238 ? 2.962   8.094    -6.774  1.00 89.41 238 B 1 
ATOM 4356 C CB  . GLU B 2 238 ? 3.497   11.358   -7.319  1.00 85.98 238 B 1 
ATOM 4357 C CG  . GLU B 2 238 ? 4.464   12.484   -7.702  1.00 79.15 238 B 1 
ATOM 4358 C CD  . GLU B 2 238 ? 3.764   13.730   -8.264  1.00 74.46 238 B 1 
ATOM 4359 O OE1 . GLU B 2 238 ? 4.410   14.514   -8.982  1.00 66.51 238 B 1 
ATOM 4360 O OE2 . GLU B 2 238 ? 2.600   14.018   -7.921  1.00 67.01 238 B 1 
ATOM 4361 N N   . LEU B 2 239 ? 2.536   9.466    -5.038  1.00 90.99 239 B 1 
ATOM 4362 C CA  . LEU B 2 239 ? 1.474   8.654    -4.469  1.00 91.82 239 B 1 
ATOM 4363 C C   . LEU B 2 239 ? 0.373   8.416    -5.508  1.00 92.37 239 B 1 
ATOM 4364 O O   . LEU B 2 239 ? -0.220  9.361    -6.032  1.00 91.15 239 B 1 
ATOM 4365 C CB  . LEU B 2 239 ? 0.925   9.360    -3.222  1.00 91.16 239 B 1 
ATOM 4366 C CG  . LEU B 2 239 ? -0.155  8.551    -2.474  1.00 90.48 239 B 1 
ATOM 4367 C CD1 . LEU B 2 239 ? 0.424   7.309    -1.813  1.00 86.81 239 B 1 
ATOM 4368 C CD2 . LEU B 2 239 ? -0.767  9.414    -1.380  1.00 86.39 239 B 1 
ATOM 4369 N N   . MET B 2 240 ? 0.073   7.144    -5.768  1.00 93.40 240 B 1 
ATOM 4370 C CA  . MET B 2 240 ? -0.972  6.749    -6.709  1.00 94.06 240 B 1 
ATOM 4371 C C   . MET B 2 240 ? -2.359  7.166    -6.208  1.00 93.67 240 B 1 
ATOM 4372 O O   . MET B 2 240 ? -2.706  6.965    -5.046  1.00 92.58 240 B 1 
ATOM 4373 C CB  . MET B 2 240 ? -0.919  5.237    -6.946  1.00 94.16 240 B 1 
ATOM 4374 C CG  . MET B 2 240 ? 0.332   4.802    -7.707  1.00 93.11 240 B 1 
ATOM 4375 S SD  . MET B 2 240 ? 0.421   3.010    -8.021  1.00 92.75 240 B 1 
ATOM 4376 C CE  . MET B 2 240 ? 0.895   2.426    -6.372  1.00 84.42 240 B 1 
ATOM 4377 N N   . ARG B 2 241 ? -3.170  7.725    -7.110  1.00 93.55 241 B 1 
ATOM 4378 C CA  . ARG B 2 241 ? -4.561  8.100    -6.822  1.00 92.54 241 B 1 
ATOM 4379 C C   . ARG B 2 241 ? -5.563  7.063    -7.335  1.00 93.38 241 B 1 
ATOM 4380 O O   . ARG B 2 241 ? -6.596  6.847    -6.713  1.00 91.29 241 B 1 
ATOM 4381 C CB  . ARG B 2 241 ? -4.853  9.491    -7.391  1.00 90.34 241 B 1 
ATOM 4382 C CG  . ARG B 2 241 ? -3.962  10.603   -6.799  1.00 85.66 241 B 1 
ATOM 4383 C CD  . ARG B 2 241 ? -4.138  10.745   -5.284  1.00 77.46 241 B 1 
ATOM 4384 N NE  . ARG B 2 241 ? -3.311  11.827   -4.732  1.00 71.42 241 B 1 
ATOM 4385 C CZ  . ARG B 2 241 ? -3.410  12.334   -3.507  1.00 63.96 241 B 1 
ATOM 4386 N NH1 . ARG B 2 241 ? -4.288  11.917   -2.650  1.00 57.74 241 B 1 
ATOM 4387 N NH2 . ARG B 2 241 ? -2.605  13.284   -3.110  1.00 58.38 241 B 1 
ATOM 4388 N N   . GLU B 2 242 ? -5.228  6.417    -8.435  1.00 93.68 242 B 1 
ATOM 4389 C CA  . GLU B 2 242 ? -6.039  5.370    -9.050  1.00 94.46 242 B 1 
ATOM 4390 C C   . GLU B 2 242 ? -5.149  4.191    -9.471  1.00 95.85 242 B 1 
ATOM 4391 O O   . GLU B 2 242 ? -4.866  4.011    -10.654 1.00 95.06 242 B 1 
ATOM 4392 C CB  . GLU B 2 242 ? -6.859  5.971    -10.204 1.00 93.11 242 B 1 
ATOM 4393 C CG  . GLU B 2 242 ? -8.044  5.064    -10.563 1.00 85.12 242 B 1 
ATOM 4394 C CD  . GLU B 2 242 ? -8.890  5.594    -11.731 1.00 79.84 242 B 1 
ATOM 4395 O OE1 . GLU B 2 242 ? -9.796  4.841    -12.156 1.00 71.78 242 B 1 
ATOM 4396 O OE2 . GLU B 2 242 ? -8.643  6.719    -12.229 1.00 72.32 242 B 1 
ATOM 4397 N N   . PRO B 2 243 ? -4.655  3.392    -8.514  1.00 96.37 243 B 1 
ATOM 4398 C CA  . PRO B 2 243 ? -3.742  2.303    -8.803  1.00 96.78 243 B 1 
ATOM 4399 C C   . PRO B 2 243 ? -4.400  1.248    -9.700  1.00 96.92 243 B 1 
ATOM 4400 O O   . PRO B 2 243 ? -5.475  0.720    -9.391  1.00 95.90 243 B 1 
ATOM 4401 C CB  . PRO B 2 243 ? -3.326  1.738    -7.451  1.00 96.12 243 B 1 
ATOM 4402 C CG  . PRO B 2 243 ? -4.504  2.089    -6.542  1.00 94.27 243 B 1 
ATOM 4403 C CD  . PRO B 2 243 ? -4.957  3.437    -7.090  1.00 95.86 243 B 1 
ATOM 4404 N N   . CYS B 2 244 ? -3.728  0.905    -10.783 1.00 96.52 244 B 1 
ATOM 4405 C CA  . CYS B 2 244 ? -4.102  -0.202   -11.647 1.00 96.57 244 B 1 
ATOM 4406 C C   . CYS B 2 244 ? -2.901  -1.106   -11.905 1.00 96.81 244 B 1 
ATOM 4407 O O   . CYS B 2 244 ? -1.755  -0.662   -11.892 1.00 95.16 244 B 1 
ATOM 4408 C CB  . CYS B 2 244 ? -4.755  0.332    -12.936 1.00 94.30 244 B 1 
ATOM 4409 S SG  . CYS B 2 244 ? -3.602  1.328    -13.910 1.00 86.32 244 B 1 
ATOM 4410 N N   . ILE B 2 245 ? -3.162  -2.394   -12.119 1.00 96.64 245 B 1 
ATOM 4411 C CA  . ILE B 2 245 ? -2.143  -3.414   -12.293 1.00 96.97 245 B 1 
ATOM 4412 C C   . ILE B 2 245 ? -2.171  -3.961   -13.720 1.00 96.87 245 B 1 
ATOM 4413 O O   . ILE B 2 245 ? -3.226  -4.090   -14.341 1.00 95.77 245 B 1 
ATOM 4414 C CB  . ILE B 2 245 ? -2.280  -4.491   -11.192 1.00 96.50 245 B 1 
ATOM 4415 C CG1 . ILE B 2 245 ? -1.059  -5.420   -11.149 1.00 93.40 245 B 1 
ATOM 4416 C CG2 . ILE B 2 245 ? -3.578  -5.303   -11.350 1.00 93.37 245 B 1 
ATOM 4417 C CD1 . ILE B 2 245 ? -1.029  -6.323   -9.903  1.00 91.54 245 B 1 
ATOM 4418 N N   . THR B 2 246 ? -0.986  -4.273   -14.247 1.00 96.94 246 B 1 
ATOM 4419 C CA  . THR B 2 246 ? -0.804  -4.909   -15.550 1.00 96.61 246 B 1 
ATOM 4420 C C   . THR B 2 246 ? -0.775  -6.437   -15.408 1.00 96.41 246 B 1 
ATOM 4421 O O   . THR B 2 246 ? -0.543  -6.944   -14.305 1.00 95.40 246 B 1 
ATOM 4422 C CB  . THR B 2 246 ? 0.477   -4.409   -16.231 1.00 95.74 246 B 1 
ATOM 4423 O OG1 . THR B 2 246 ? 1.619   -4.882   -15.556 1.00 89.49 246 B 1 
ATOM 4424 C CG2 . THR B 2 246 ? 0.549   -2.888   -16.309 1.00 89.11 246 B 1 
ATOM 4425 N N   . PRO B 2 247 ? -0.925  -7.203   -16.504 1.00 96.08 247 B 1 
ATOM 4426 C CA  . PRO B 2 247 ? -0.782  -8.665   -16.471 1.00 95.30 247 B 1 
ATOM 4427 C C   . PRO B 2 247 ? 0.572   -9.163   -15.948 1.00 95.27 247 B 1 
ATOM 4428 O O   . PRO B 2 247 ? 0.670   -10.295  -15.483 1.00 93.02 247 B 1 
ATOM 4429 C CB  . PRO B 2 247 ? -1.014  -9.120   -17.916 1.00 94.40 247 B 1 
ATOM 4430 C CG  . PRO B 2 247 ? -1.920  -8.035   -18.489 1.00 93.17 247 B 1 
ATOM 4431 C CD  . PRO B 2 247 ? -1.392  -6.776   -17.808 1.00 95.52 247 B 1 
ATOM 4432 N N   . SER B 2 248 ? 1.608   -8.324   -15.972 1.00 95.01 248 B 1 
ATOM 4433 C CA  . SER B 2 248 ? 2.922   -8.632   -15.393 1.00 94.15 248 B 1 
ATOM 4434 C C   . SER B 2 248 ? 2.986   -8.451   -13.867 1.00 94.46 248 B 1 
ATOM 4435 O O   . SER B 2 248 ? 4.008   -8.759   -13.260 1.00 91.75 248 B 1 
ATOM 4436 C CB  . SER B 2 248 ? 3.989   -7.765   -16.049 1.00 92.91 248 B 1 
ATOM 4437 O OG  . SER B 2 248 ? 4.018   -7.963   -17.452 1.00 86.56 248 B 1 
ATOM 4438 N N   . GLY B 2 249 ? 1.917   -7.957   -13.241 1.00 94.90 249 B 1 
ATOM 4439 C CA  . GLY B 2 249 ? 1.852   -7.726   -11.797 1.00 95.07 249 B 1 
ATOM 4440 C C   . GLY B 2 249 ? 2.396   -6.377   -11.323 1.00 95.80 249 B 1 
ATOM 4441 O O   . GLY B 2 249 ? 2.491   -6.155   -10.118 1.00 93.97 249 B 1 
ATOM 4442 N N   . ILE B 2 250 ? 2.736   -5.471   -12.244 1.00 95.48 250 B 1 
ATOM 4443 C CA  . ILE B 2 250 ? 3.241   -4.138   -11.911 1.00 95.25 250 B 1 
ATOM 4444 C C   . ILE B 2 250 ? 2.064   -3.169   -11.751 1.00 95.64 250 B 1 
ATOM 4445 O O   . ILE B 2 250 ? 1.175   -3.113   -12.593 1.00 94.57 250 B 1 
ATOM 4446 C CB  . ILE B 2 250 ? 4.251   -3.635   -12.963 1.00 94.40 250 B 1 
ATOM 4447 C CG1 . ILE B 2 250 ? 5.349   -4.668   -13.314 1.00 91.88 250 B 1 
ATOM 4448 C CG2 . ILE B 2 250 ? 4.900   -2.323   -12.488 1.00 91.87 250 B 1 
ATOM 4449 C CD1 . ILE B 2 250 ? 6.194   -5.145   -12.127 1.00 84.04 250 B 1 
ATOM 4450 N N   . THR B 2 251 ? 2.086   -2.381   -10.679 1.00 95.91 251 B 1 
ATOM 4451 C CA  . THR B 2 251 ? 1.057   -1.382   -10.399 1.00 96.08 251 B 1 
ATOM 4452 C C   . THR B 2 251 ? 1.544   0.020    -10.750 1.00 95.72 251 B 1 
ATOM 4453 O O   . THR B 2 251 ? 2.617   0.440    -10.327 1.00 94.24 251 B 1 
ATOM 4454 C CB  . THR B 2 251 ? 0.575   -1.470   -8.943  1.00 95.77 251 B 1 
ATOM 4455 O OG1 . THR B 2 251 ? 0.053   -2.759   -8.693  1.00 90.02 251 B 1 
ATOM 4456 C CG2 . THR B 2 251 ? -0.555  -0.500   -8.630  1.00 89.85 251 B 1 
ATOM 4457 N N   . TYR B 2 252 ? 0.719   0.751    -11.495 1.00 96.32 252 B 1 
ATOM 4458 C CA  . TYR B 2 252 ? 0.922   2.141    -11.910 1.00 96.20 252 B 1 
ATOM 4459 C C   . TYR B 2 252 ? -0.275  2.995    -11.497 1.00 96.23 252 B 1 
ATOM 4460 O O   . TYR B 2 252 ? -1.359  2.465    -11.258 1.00 95.17 252 B 1 
ATOM 4461 C CB  . TYR B 2 252 ? 1.099   2.197    -13.431 1.00 95.87 252 B 1 
ATOM 4462 C CG  . TYR B 2 252 ? 2.250   1.373    -13.969 1.00 96.10 252 B 1 
ATOM 4463 C CD1 . TYR B 2 252 ? 3.548   1.897    -13.974 1.00 92.67 252 B 1 
ATOM 4464 C CD2 . TYR B 2 252 ? 2.022   0.073    -14.462 1.00 92.84 252 B 1 
ATOM 4465 C CE1 . TYR B 2 252 ? 4.618   1.140    -14.476 1.00 92.31 252 B 1 
ATOM 4466 C CE2 . TYR B 2 252 ? 3.083   -0.695   -14.966 1.00 92.34 252 B 1 
ATOM 4467 C CZ  . TYR B 2 252 ? 4.389   -0.158   -14.974 1.00 94.65 252 B 1 
ATOM 4468 O OH  . TYR B 2 252 ? 5.426   -0.891   -15.472 1.00 93.47 252 B 1 
ATOM 4469 N N   . ASP B 2 253 ? -0.110  4.316    -11.475 1.00 95.72 253 B 1 
ATOM 4470 C CA  . ASP B 2 253 ? -1.266  5.210    -11.476 1.00 95.22 253 B 1 
ATOM 4471 C C   . ASP B 2 253 ? -1.919  5.177    -12.865 1.00 95.29 253 B 1 
ATOM 4472 O O   . ASP B 2 253 ? -1.227  5.261    -13.888 1.00 93.66 253 B 1 
ATOM 4473 C CB  . ASP B 2 253 ? -0.867  6.635    -11.059 1.00 93.86 253 B 1 
ATOM 4474 C CG  . ASP B 2 253 ? -2.050  7.474    -10.553 1.00 91.65 253 B 1 
ATOM 4475 O OD1 . ASP B 2 253 ? -3.208  7.175    -10.929 1.00 85.26 253 B 1 
ATOM 4476 O OD2 . ASP B 2 253 ? -1.812  8.398    -9.744  1.00 84.94 253 B 1 
ATOM 4477 N N   . ARG B 2 254 ? -3.244  5.027    -12.922 1.00 95.41 254 B 1 
ATOM 4478 C CA  . ARG B 2 254 ? -3.999  4.882    -14.169 1.00 95.36 254 B 1 
ATOM 4479 C C   . ARG B 2 254 ? -3.682  5.991    -15.164 1.00 94.98 254 B 1 
ATOM 4480 O O   . ARG B 2 254 ? -3.406  5.712    -16.326 1.00 93.91 254 B 1 
ATOM 4481 C CB  . ARG B 2 254 ? -5.504  4.831    -13.873 1.00 95.12 254 B 1 
ATOM 4482 C CG  . ARG B 2 254 ? -6.325  4.715    -15.170 1.00 92.62 254 B 1 
ATOM 4483 C CD  . ARG B 2 254 ? -7.833  4.592    -14.890 1.00 89.60 254 B 1 
ATOM 4484 N NE  . ARG B 2 254 ? -8.157  3.331    -14.216 1.00 84.61 254 B 1 
ATOM 4485 C CZ  . ARG B 2 254 ? -8.269  2.141    -14.783 1.00 80.66 254 B 1 
ATOM 4486 N NH1 . ARG B 2 254 ? -8.153  1.971    -16.072 1.00 71.90 254 B 1 
ATOM 4487 N NH2 . ARG B 2 254 ? -8.505  1.096    -14.046 1.00 74.90 254 B 1 
ATOM 4488 N N   . LYS B 2 255 ? -3.685  7.235    -14.717 1.00 94.68 255 B 1 
ATOM 4489 C CA  . LYS B 2 255 ? -3.416  8.389    -15.578 1.00 93.48 255 B 1 
ATOM 4490 C C   . LYS B 2 255 ? -2.059  8.289    -16.273 1.00 93.80 255 B 1 
ATOM 4491 O O   . LYS B 2 255 ? -1.951  8.595    -17.458 1.00 91.84 255 B 1 
ATOM 4492 C CB  . LYS B 2 255 ? -3.505  9.658    -14.712 1.00 91.16 255 B 1 
ATOM 4493 C CG  . LYS B 2 255 ? -3.349  10.916   -15.554 1.00 79.96 255 B 1 
ATOM 4494 C CD  . LYS B 2 255 ? -3.354  12.158   -14.650 1.00 75.76 255 B 1 
ATOM 4495 C CE  . LYS B 2 255 ? -3.075  13.395   -15.494 1.00 63.04 255 B 1 
ATOM 4496 N NZ  . LYS B 2 255 ? -2.900  14.567   -14.633 1.00 56.69 255 B 1 
ATOM 4497 N N   . ASP B 2 256 ? -1.033  7.854    -15.547 1.00 94.18 256 B 1 
ATOM 4498 C CA  . ASP B 2 256 ? 0.336   7.794    -16.058 1.00 93.80 256 B 1 
ATOM 4499 C C   . ASP B 2 256 ? 0.519   6.634    -17.040 1.00 94.35 256 B 1 
ATOM 4500 O O   . ASP B 2 256 ? 1.148   6.801    -18.087 1.00 93.06 256 B 1 
ATOM 4501 C CB  . ASP B 2 256 ? 1.314   7.632    -14.895 1.00 92.89 256 B 1 
ATOM 4502 C CG  . ASP B 2 256 ? 1.294   8.781    -13.887 1.00 91.08 256 B 1 
ATOM 4503 O OD1 . ASP B 2 256 ? 0.944   9.922    -14.257 1.00 86.39 256 B 1 
ATOM 4504 O OD2 . ASP B 2 256 ? 1.702   8.529    -12.735 1.00 86.02 256 B 1 
ATOM 4505 N N   . ILE B 2 257 ? -0.047  5.464    -16.750 1.00 95.18 257 B 1 
ATOM 4506 C CA  . ILE B 2 257 ? 0.048   4.304    -17.639 1.00 95.50 257 B 1 
ATOM 4507 C C   . ILE B 2 257 ? -0.782  4.494    -18.910 1.00 95.54 257 B 1 
ATOM 4508 O O   . ILE B 2 257 ? -0.308  4.157    -19.988 1.00 94.95 257 B 1 
ATOM 4509 C CB  . ILE B 2 257 ? -0.278  2.990    -16.892 1.00 95.42 257 B 1 
ATOM 4510 C CG1 . ILE B 2 257 ? 0.067   1.732    -17.705 1.00 92.68 257 B 1 
ATOM 4511 C CG2 . ILE B 2 257 ? -1.745  2.911    -16.434 1.00 93.05 257 B 1 
ATOM 4512 C CD1 . ILE B 2 257 ? 1.559   1.595    -18.042 1.00 90.55 257 B 1 
ATOM 4513 N N   . GLU B 2 258 ? -1.954  5.121    -18.828 1.00 95.00 258 B 1 
ATOM 4514 C CA  . GLU B 2 258 ? -2.753  5.466    -20.006 1.00 94.65 258 B 1 
ATOM 4515 C C   . GLU B 2 258 ? -2.025  6.479    -20.899 1.00 94.31 258 B 1 
ATOM 4516 O O   . GLU B 2 258 ? -1.982  6.313    -22.117 1.00 92.76 258 B 1 
ATOM 4517 C CB  . GLU B 2 258 ? -4.120  6.018    -19.584 1.00 94.19 258 B 1 
ATOM 4518 C CG  . GLU B 2 258 ? -5.046  4.914    -19.048 1.00 90.92 258 B 1 
ATOM 4519 C CD  . GLU B 2 258 ? -6.449  5.412    -18.641 1.00 89.92 258 B 1 
ATOM 4520 O OE1 . GLU B 2 258 ? -7.294  4.540    -18.337 1.00 83.84 258 B 1 
ATOM 4521 O OE2 . GLU B 2 258 ? -6.694  6.641    -18.664 1.00 85.41 258 B 1 
ATOM 4522 N N   . GLU B 2 259 ? -1.380  7.480    -20.305 1.00 94.00 259 B 1 
ATOM 4523 C CA  . GLU B 2 259 ? -0.578  8.443    -21.058 1.00 92.94 259 B 1 
ATOM 4524 C C   . GLU B 2 259 ? 0.629   7.764    -21.729 1.00 93.09 259 B 1 
ATOM 4525 O O   . GLU B 2 259 ? 0.938   8.061    -22.885 1.00 91.61 259 B 1 
ATOM 4526 C CB  . GLU B 2 259 ? -0.174  9.606    -20.141 1.00 92.09 259 B 1 
ATOM 4527 C CG  . GLU B 2 259 ? 0.514   10.738   -20.923 1.00 85.51 259 B 1 
ATOM 4528 C CD  . GLU B 2 259 ? 0.657   12.069   -20.157 1.00 81.21 259 B 1 
ATOM 4529 O OE1 . GLU B 2 259 ? 1.171   13.041   -20.787 1.00 73.61 259 B 1 
ATOM 4530 O OE2 . GLU B 2 259 ? 0.219   12.204   -19.007 1.00 74.29 259 B 1 
ATOM 4531 N N   . HIS B 2 260 ? 1.281   6.810    -21.062 1.00 93.96 260 B 1 
ATOM 4532 C CA  . HIS B 2 260 ? 2.333   5.988    -21.657 1.00 94.29 260 B 1 
ATOM 4533 C C   . HIS B 2 260 ? 1.823   5.192    -22.859 1.00 94.45 260 B 1 
ATOM 4534 O O   . HIS B 2 260 ? 2.405   5.284    -23.938 1.00 93.77 260 B 1 
ATOM 4535 C CB  . HIS B 2 260 ? 2.940   5.065    -20.589 1.00 93.89 260 B 1 
ATOM 4536 C CG  . HIS B 2 260 ? 3.766   3.964    -21.182 1.00 94.26 260 B 1 
ATOM 4537 N ND1 . HIS B 2 260 ? 4.971   4.102    -21.846 1.00 86.70 260 B 1 
ATOM 4538 C CD2 . HIS B 2 260 ? 3.423   2.639    -21.255 1.00 87.24 260 B 1 
ATOM 4539 C CE1 . HIS B 2 260 ? 5.336   2.892    -22.289 1.00 89.34 260 B 1 
ATOM 4540 N NE2 . HIS B 2 260 ? 4.428   1.978    -21.958 1.00 90.05 260 B 1 
ATOM 4541 N N   . LEU B 2 261 ? 0.722   4.456    -22.709 1.00 95.66 261 B 1 
ATOM 4542 C CA  . LEU B 2 261 ? 0.150   3.625    -23.768 1.00 95.13 261 B 1 
ATOM 4543 C C   . LEU B 2 261 ? -0.280  4.459    -24.984 1.00 94.50 261 B 1 
ATOM 4544 O O   . LEU B 2 261 ? -0.157  4.001    -26.122 1.00 92.73 261 B 1 
ATOM 4545 C CB  . LEU B 2 261 ? -1.027  2.822    -23.211 1.00 95.43 261 B 1 
ATOM 4546 C CG  . LEU B 2 261 ? -0.635  1.737    -22.190 1.00 95.01 261 B 1 
ATOM 4547 C CD1 . LEU B 2 261 ? -1.903  1.131    -21.574 1.00 91.95 261 B 1 
ATOM 4548 C CD2 . LEU B 2 261 ? 0.184   0.610    -22.815 1.00 91.70 261 B 1 
ATOM 4549 N N   . GLN B 2 262 ? -0.723  5.698    -24.783 1.00 94.50 262 B 1 
ATOM 4550 C CA  . GLN B 2 262 ? -1.116  6.610    -25.855 1.00 93.30 262 B 1 
ATOM 4551 C C   . GLN B 2 262 ? 0.066   7.311    -26.538 1.00 92.88 262 B 1 
ATOM 4552 O O   . GLN B 2 262 ? -0.016  7.618    -27.729 1.00 89.26 262 B 1 
ATOM 4553 C CB  . GLN B 2 262 ? -2.084  7.657    -25.294 1.00 92.18 262 B 1 
ATOM 4554 C CG  . GLN B 2 262 ? -3.457  7.069    -24.962 1.00 84.69 262 B 1 
ATOM 4555 C CD  . GLN B 2 262 ? -4.409  8.089    -24.333 1.00 78.25 262 B 1 
ATOM 4556 O OE1 . GLN B 2 262 ? -4.143  9.278    -24.261 1.00 70.28 262 B 1
[truncated: 298,609 more chars]
