# Supplementary material for: Photocross-linking activity-based probes to capture the dynamics of ubiquitin RING E3 ligase interactions
Source: Biochem J. 2026 Jun 3;483(7):1115–30. doi: 10.1042/BCJ20260213 (PMC13234630; doi:10.1042/BCJ20260213)
Supplement: Supplementary Data File S2 [file BCJ-2026-0213_supp2.zip › 03_Chandler_Supplementary datafile2/CHIP/Alphafold/fold_2026_01_22_10_06_chipx2_ubc13_ube2v1_ubiquitinc32/fold_2026_01_22_10_06_chipx2_ubc13_ube2v1_ubiquitinc32_summary_confidences_0.json]

{
 "chain_iptm": [
  0.67,
  0.63,
  0.76,
  0.69,
  0.63
 ],
 "chain_pair_iptm": [
  [
   0.58,
   0.57,
   0.77,
   0.74,
   0.61
  ],
  [
   0.57,
   0.57,
   0.71,
   0.72,
   0.54
  ],
  [
   0.77,
   0.71,
   0.85,
   0.74,
   0.82
  ],
  [
   0.74,
   0.72,
   0.74,
   0.78,
   0.57
  ],
  [
   0.61,
   0.54,
   0.82,
   0.57,
   0.83
  ]
 ],
 "chain_pair_pae_min": [
  [
   0.76,
   1.28,
   2.74,
   4.45,
   5.2
  ],
  [
   1.34,
   0.76,
   3.78,
   4.79,
   6.96
  ],
  [
   2.98,
   3.85,
   0.76,
   3.79,
   1.67
  ],
  [
   4.56,
   5.08,
   4.07,
   0.76,
   6.99
  ],
  [
   5.54,
   6.09,
   1.68,
   6.34,
   0.76
  ]
 ],
 "chain_ptm": [
  0.58,
  0.57,
  0.85,
  0.78,
  0.83
 ],
 "fraction_disordered": 0.06,
 "has_clash": 0.0,
 "iptm": 0.69,
 "num_recycles": 10.0,
 "ptm": 0.67,
 "ranking_score": 0.71
}
