# Supplementary material for: Photocross-linking activity-based probes to capture the dynamics of ubiquitin RING E3 ligase interactions
Source: Biochem J. 2026 Jun 3;483(7):1115–30. doi: 10.1042/BCJ20260213 (PMC13234630; doi:10.1042/BCJ20260213)
Supplement: Supplementary Data File S2 [file BCJ-2026-0213_supp2.zip › 03_Chandler_Supplementary datafile2/CHIP/Alphafold/fold_2026_01_22_10_06_chipx2_ubc13_ube2v1_ubiquitinc32/fold_2026_01_22_10_06_chipx2_ubc13_ube2v1_ubiquitinc32_summary_confidences_3.json]

{
 "chain_iptm": [
  0.66,
  0.62,
  0.75,
  0.68,
  0.63
 ],
 "chain_pair_iptm": [
  [
   0.57,
   0.55,
   0.76,
   0.73,
   0.6
  ],
  [
   0.55,
   0.56,
   0.7,
   0.71,
   0.52
  ],
  [
   0.76,
   0.7,
   0.84,
   0.73,
   0.82
  ],
  [
   0.73,
   0.71,
   0.73,
   0.78,
   0.56
  ],
  [
   0.6,
   0.52,
   0.82,
   0.56,
   0.83
  ]
 ],
 "chain_pair_pae_min": [
  [
   0.76,
   1.3,
   2.75,
   4.58,
   5.37
  ],
  [
   1.35,
   0.76,
   3.75,
   5.04,
   7.31
  ],
  [
   2.81,
   3.84,
   0.76,
   3.84,
   1.67
  ],
  [
   4.45,
   5.05,
   4.12,
   0.76,
   6.98
  ],
  [
   5.45,
   6.24,
   1.67,
   6.26,
   0.76
  ]
 ],
 "chain_ptm": [
  0.57,
  0.56,
  0.84,
  0.78,
  0.83
 ],
 "fraction_disordered": 0.06,
 "has_clash": 0.0,
 "iptm": 0.67,
 "num_recycles": 10.0,
 "ptm": 0.66,
 "ranking_score": 0.7
}
