# Supplementary material for: Photocross-linking activity-based probes to capture the dynamics of ubiquitin RING E3 ligase interactions
Source: Biochem J. 2026 Jun 3;483(7):1115–30. doi: 10.1042/BCJ20260213 (PMC13234630; doi:10.1042/BCJ20260213)
Supplement: Supplementary Data File S2 [file BCJ-2026-0213_supp2.zip › 03_Chandler_Supplementary datafile2/CHIP/Alphafold/fold_2026_01_22_10_06_chipx2_ubc13_ube2v1_ubiquitinc32/fold_2026_01_22_10_06_chipx2_ubc13_ube2v1_ubiquitinc32_model_3.cif]

# By using this file you agree to the legally binding terms of use found at alphafoldserver.com/output-terms
data_4543feec5c4e462e
#
_entry.id 4543feec5c4e462e
#
loop_
_atom_type.symbol
C 
N 
O 
S 
#
loop_
_audit_author.name
_audit_author.pdbx_ordinal
"Google DeepMind" 1 
"Isomorphic Labs" 2 
#
_audit_conform.dict_location https://raw.githubusercontent.com/ihmwg/ModelCIF/master/dist/mmcif_ma.dic
_audit_conform.dict_name     mmcif_ma.dic
_audit_conform.dict_version  1.4.5
#
loop_
_chem_comp.formula
_chem_comp.formula_weight
_chem_comp.id
_chem_comp.mon_nstd_flag
_chem_comp.name
_chem_comp.pdbx_smiles
_chem_comp.pdbx_synonyms
_chem_comp.type
"C3 H7 N O2"    89.093  ALA y ALANINE         C[C@H](N)C(O)=O                  ? "L-PEPTIDE LINKING" 
"C6 H15 N4 O2"  175.209 ARG y ARGININE        N[C@@H](CCCNC(N)=[NH2+])C(O)=O   ? "L-PEPTIDE LINKING" 
"C4 H8 N2 O3"   132.118 ASN y ASPARAGINE      N[C@@H](CC(N)=O)C(O)=O           ? "L-PEPTIDE LINKING" 
"C4 H7 N O4"    133.103 ASP y "ASPARTIC ACID" N[C@@H](CC(O)=O)C(O)=O           ? "L-PEPTIDE LINKING" 
"C3 H7 N O2 S"  121.158 CYS y CYSTEINE        N[C@@H](CS)C(O)=O                ? "L-PEPTIDE LINKING" 
"C5 H10 N2 O3"  146.144 GLN y GLUTAMINE       N[C@@H](CCC(N)=O)C(O)=O          ? "L-PEPTIDE LINKING" 
"C5 H9 N O4"    147.129 GLU y "GLUTAMIC ACID" N[C@@H](CCC(O)=O)C(O)=O          ? "L-PEPTIDE LINKING" 
"C2 H5 N O2"    75.067  GLY y GLYCINE         NCC(O)=O                         ? "PEPTIDE LINKING"   
"C6 H10 N3 O2"  156.162 HIS y HISTIDINE       N[C@@H](Cc1c[nH]c[nH+]1)C(O)=O   ? "L-PEPTIDE LINKING" 
"C6 H13 N O2"   131.173 ILE y ISOLEUCINE      CC[C@H](C)[C@H](N)C(O)=O         ? "L-PEPTIDE LINKING" 
"C6 H13 N O2"   131.173 LEU y LEUCINE         CC(C)C[C@H](N)C(O)=O             ? "L-PEPTIDE LINKING" 
"C6 H15 N2 O2"  147.195 LYS y LYSINE          N[C@@H](CCCC[NH3+])C(O)=O        ? "L-PEPTIDE LINKING" 
"C5 H11 N O2 S" 149.211 MET y METHIONINE      CSCC[C@H](N)C(O)=O               ? "L-PEPTIDE LINKING" 
"C9 H11 N O2"   165.189 PHE y PHENYLALANINE   N[C@@H](Cc1ccccc1)C(O)=O         ? "L-PEPTIDE LINKING" 
"C5 H9 N O2"    115.130 PRO y PROLINE         OC(=O)[C@@H]1CCCN1               ? "L-PEPTIDE LINKING" 
"C3 H7 N O3"    105.093 SER y SERINE          N[C@@H](CO)C(O)=O                ? "L-PEPTIDE LINKING" 
"C4 H9 N O3"    119.119 THR y THREONINE       C[C@@H](O)[C@H](N)C(O)=O         ? "L-PEPTIDE LINKING" 
"C11 H12 N2 O2" 204.225 TRP y TRYPTOPHAN      N[C@@H](Cc1c[nH]c2ccccc12)C(O)=O ? "L-PEPTIDE LINKING" 
"C9 H11 N O3"   181.189 TYR y TYROSINE        N[C@@H](Cc1ccc(O)cc1)C(O)=O      ? "L-PEPTIDE LINKING" 
"C5 H11 N O2"   117.146 VAL y VALINE          CC(C)[C@H](N)C(O)=O              ? "L-PEPTIDE LINKING" 
#
_citation.book_publisher          ?
_citation.country                 UK
_citation.id                      primary
_citation.journal_full            Nature
_citation.journal_id_ASTM         NATUAS
_citation.journal_id_CSD          0006
_citation.journal_id_ISSN         0028-0836
_citation.journal_volume          630
_citation.page_first              493
_citation.page_last               500
_citation.pdbx_database_id_DOI    10.1038/s41586-024-07487-w
_citation.pdbx_database_id_PubMed 38718835
_citation.title                   "Accurate structure prediction of biomolecular interactions with AlphaFold 3"
_citation.year                    2024
#
loop_
_citation_author.citation_id
_citation_author.name
_citation_author.ordinal
primary "Google DeepMind" 1 
primary "Isomorphic Labs" 2 
#
loop_
_entity.id
_entity.pdbx_description
_entity.type
1 . polymer 
2 . polymer 
3 . polymer 
4 . polymer 
5 . polymer 
#
loop_
_entity_poly.entity_id
_entity_poly.pdbx_strand_id
_entity_poly.type
1 A polypeptide(L) 
2 B polypeptide(L) 
3 C polypeptide(L) 
4 D polypeptide(L) 
5 E polypeptide(L) 
#
loop_
_entity_poly_seq.entity_id
_entity_poly_seq.hetero
_entity_poly_seq.mon_id
_entity_poly_seq.num
1 n GLY 1   
1 n SER 2   
1 n MET 3   
1 n LYS 4   
1 n GLY 5   
1 n LYS 6   
1 n GLU 7   
1 n GLU 8   
1 n LYS 9   
1 n GLU 10  
1 n GLY 11  
1 n GLY 12  
1 n ALA 13  
1 n ARG 14  
1 n LEU 15  
1 n GLY 16  
1 n ALA 17  
1 n GLY 18  
1 n GLY 19  
1 n GLY 20  
1 n SER 21  
1 n PRO 22  
1 n GLU 23  
1 n LYS 24  
1 n SER 25  
1 n PRO 26  
1 n SER 27  
1 n ALA 28  
1 n GLN 29  
1 n GLU 30  
1 n LEU 31  
1 n LYS 32  
1 n GLU 33  
1 n GLN 34  
1 n GLY 35  
1 n ASN 36  
1 n ARG 37  
1 n LEU 38  
1 n PHE 39  
1 n VAL 40  
1 n GLY 41  
1 n ARG 42  
1 n LYS 43  
1 n TYR 44  
1 n PRO 45  
1 n GLU 46  
1 n ALA 47  
1 n ALA 48  
1 n ALA 49  
1 n CYS 50  
1 n TYR 51  
1 n GLY 52  
1 n ARG 53  
1 n ALA 54  
1 n ILE 55  
1 n THR 56  
1 n ARG 57  
1 n ASN 58  
1 n PRO 59  
1 n LEU 60  
1 n VAL 61  
1 n ALA 62  
1 n VAL 63  
1 n TYR 64  
1 n TYR 65  
1 n THR 66  
1 n ASN 67  
1 n ARG 68  
1 n ALA 69  
1 n LEU 70  
1 n CYS 71  
1 n TYR 72  
1 n LEU 73  
1 n LYS 74  
1 n MET 75  
1 n GLN 76  
1 n GLN 77  
1 n HIS 78  
1 n GLU 79  
1 n GLN 80  
1 n ALA 81  
1 n LEU 82  
1 n ALA 83  
1 n ASP 84  
1 n CYS 85  
1 n ARG 86  
1 n ARG 87  
1 n ALA 88  
1 n LEU 89  
1 n GLU 90  
1 n LEU 91  
1 n ASP 92  
1 n GLY 93  
1 n GLN 94  
1 n SER 95  
1 n VAL 96  
1 n LYS 97  
1 n ALA 98  
1 n HIS 99  
1 n PHE 100 
1 n PHE 101 
1 n LEU 102 
1 n GLY 103 
1 n GLN 104 
1 n CYS 105 
1 n GLN 106 
1 n LEU 107 
1 n GLU 108 
1 n MET 109 
1 n GLU 110 
1 n SER 111 
1 n TYR 112 
1 n ASP 113 
1 n GLU 114 
1 n ALA 115 
1 n ILE 116 
1 n ALA 117 
1 n ASN 118 
1 n LEU 119 
1 n GLN 120 
1 n ARG 121 
1 n ALA 122 
1 n TYR 123 
1 n SER 124 
1 n LEU 125 
1 n ALA 126 
1 n LYS 127 
1 n GLU 128 
1 n GLN 129 
1 n ARG 130 
1 n LEU 131 
1 n ASN 132 
1 n PHE 133 
1 n GLY 134 
1 n ASP 135 
1 n ASP 136 
1 n ILE 137 
1 n PRO 138 
1 n SER 139 
1 n ALA 140 
1 n LEU 141 
1 n ARG 142 
1 n ILE 143 
1 n ALA 144 
1 n LYS 145 
1 n LYS 146 
1 n LYS 147 
1 n ARG 148 
1 n TRP 149 
1 n ASN 150 
1 n SER 151 
1 n ILE 152 
1 n GLU 153 
1 n GLU 154 
1 n ARG 155 
1 n ARG 156 
1 n ILE 157 
1 n HIS 158 
1 n GLN 159 
1 n GLU 160 
1 n SER 161 
1 n GLU 162 
1 n LEU 163 
1 n HIS 164 
1 n SER 165 
1 n TYR 166 
1 n LEU 167 
1 n SER 168 
1 n ARG 169 
1 n LEU 170 
1 n ILE 171 
1 n ALA 172 
1 n ALA 173 
1 n GLU 174 
1 n ARG 175 
1 n GLU 176 
1 n ARG 177 
1 n GLU 178 
1 n LEU 179 
1 n GLU 180 
1 n GLU 181 
1 n CYS 182 
1 n GLN 183 
1 n ARG 184 
1 n ASN 185 
1 n HIS 186 
1 n GLU 187 
1 n GLY 188 
1 n ASP 189 
1 n GLU 190 
1 n ASP 191 
1 n ASP 192 
1 n SER 193 
1 n HIS 194 
1 n VAL 195 
1 n ARG 196 
1 n ALA 197 
1 n GLN 198 
1 n GLN 199 
1 n ALA 200 
1 n CYS 201 
1 n ILE 202 
1 n GLU 203 
1 n ALA 204 
1 n LYS 205 
1 n HIS 206 
1 n ASP 207 
1 n LYS 208 
1 n TYR 209 
1 n MET 210 
1 n ALA 211 
1 n ASP 212 
1 n MET 213 
1 n ASP 214 
1 n GLU 215 
1 n LEU 216 
1 n PHE 217 
1 n SER 218 
1 n GLN 219 
1 n VAL 220 
1 n ASP 221 
1 n GLU 222 
1 n LYS 223 
1 n ARG 224 
1 n LYS 225 
1 n LYS 226 
1 n ARG 227 
1 n ASP 228 
1 n ILE 229 
1 n PRO 230 
1 n ASP 231 
1 n TYR 232 
1 n LEU 233 
1 n CYS 234 
1 n GLY 235 
1 n LYS 236 
1 n ILE 237 
1 n SER 238 
1 n PHE 239 
1 n GLU 240 
1 n LEU 241 
1 n MET 242 
1 n ARG 243 
1 n GLU 244 
1 n PRO 245 
1 n CYS 246 
1 n ILE 247 
1 n THR 248 
1 n PRO 249 
1 n SER 250 
1 n GLY 251 
1 n ILE 252 
1 n THR 253 
1 n TYR 254 
1 n ASP 255 
1 n ARG 256 
1 n LYS 257 
1 n ASP 258 
1 n ILE 259 
1 n GLU 260 
1 n GLU 261 
1 n HIS 262 
1 n LEU 263 
1 n GLN 264 
1 n ARG 265 
1 n VAL 266 
1 n GLY 267 
1 n HIS 268 
1 n PHE 269 
1 n ASP 270 
1 n PRO 271 
1 n VAL 272 
1 n THR 273 
1 n ARG 274 
1 n SER 275 
1 n PRO 276 
1 n LEU 277 
1 n THR 278 
1 n GLN 279 
1 n GLU 280 
1 n GLN 281 
1 n LEU 282 
1 n ILE 283 
1 n PRO 284 
1 n ASN 285 
1 n LEU 286 
1 n ALA 287 
1 n MET 288 
1 n LYS 289 
1 n GLU 290 
1 n VAL 291 
1 n ILE 292 
1 n ASP 293 
1 n ALA 294 
1 n PHE 295 
1 n ILE 296 
1 n SER 297 
1 n GLU 298 
1 n ASN 299 
1 n GLY 300 
1 n TRP 301 
1 n VAL 302 
1 n GLU 303 
1 n ASP 304 
1 n TYR 305 
2 n GLY 1   
2 n SER 2   
2 n MET 3   
2 n LYS 4   
2 n GLY 5   
2 n LYS 6   
2 n GLU 7   
2 n GLU 8   
2 n LYS 9   
2 n GLU 10  
2 n GLY 11  
2 n GLY 12  
2 n ALA 13  
2 n ARG 14  
2 n LEU 15  
2 n GLY 16  
2 n ALA 17  
2 n GLY 18  
2 n GLY 19  
2 n GLY 20  
2 n SER 21  
2 n PRO 22  
2 n GLU 23  
2 n LYS 24  
2 n SER 25  
2 n PRO 26  
2 n SER 27  
2 n ALA 28  
2 n GLN 29  
2 n GLU 30  
2 n LEU 31  
2 n LYS 32  
2 n GLU 33  
2 n GLN 34  
2 n GLY 35  
2 n ASN 36  
2 n ARG 37  
2 n LEU 38  
2 n PHE 39  
2 n VAL 40  
2 n GLY 41  
2 n ARG 42  
2 n LYS 43  
2 n TYR 44  
2 n PRO 45  
2 n GLU 46  
2 n ALA 47  
2 n ALA 48  
2 n ALA 49  
2 n CYS 50  
2 n TYR 51  
2 n GLY 52  
2 n ARG 53  
2 n ALA 54  
2 n ILE 55  
2 n THR 56  
2 n ARG 57  
2 n ASN 58  
2 n PRO 59  
2 n LEU 60  
2 n VAL 61  
2 n ALA 62  
2 n VAL 63  
2 n TYR 64  
2 n TYR 65  
2 n THR 66  
2 n ASN 67  
2 n ARG 68  
2 n ALA 69  
2 n LEU 70  
2 n CYS 71  
2 n TYR 72  
2 n LEU 73  
2 n LYS 74  
2 n MET 75  
2 n GLN 76  
2 n GLN 77  
2 n HIS 78  
2 n GLU 79  
2 n GLN 80  
2 n ALA 81  
2 n LEU 82  
2 n ALA 83  
2 n ASP 84  
2 n CYS 85  
2 n ARG 86  
2 n ARG 87  
2 n ALA 88  
2 n LEU 89  
2 n GLU 90  
2 n LEU 91  
2 n ASP 92  
2 n GLY 93  
2 n GLN 94  
2 n SER 95  
2 n VAL 96  
2 n LYS 97  
2 n ALA 98  
2 n HIS 99  
2 n PHE 100 
2 n PHE 101 
2 n LEU 102 
2 n GLY 103 
2 n GLN 104 
2 n CYS 105 
2 n GLN 106 
2 n LEU 107 
2 n GLU 108 
2 n MET 109 
2 n GLU 110 
2 n SER 111 
2 n TYR 112 
2 n ASP 113 
2 n GLU 114 
2 n ALA 115 
2 n ILE 116 
2 n ALA 117 
2 n ASN 118 
2 n LEU 119 
2 n GLN 120 
2 n ARG 121 
2 n ALA 122 
2 n TYR 123 
2 n SER 124 
2 n LEU 125 
2 n ALA 126 
2 n LYS 127 
2 n GLU 128 
2 n GLN 129 
2 n ARG 130 
2 n LEU 131 
2 n ASN 132 
2 n PHE 133 
2 n GLY 134 
2 n ASP 135 
2 n ASP 136 
2 n ILE 137 
2 n PRO 138 
2 n SER 139 
2 n ALA 140 
2 n LEU 141 
2 n ARG 142 
2 n ILE 143 
2 n ALA 144 
2 n LYS 145 
2 n LYS 146 
2 n LYS 147 
2 n ARG 148 
2 n TRP 149 
2 n ASN 150 
2 n SER 151 
2 n ILE 152 
2 n GLU 153 
2 n GLU 154 
2 n ARG 155 
2 n ARG 156 
2 n ILE 157 
2 n HIS 158 
2 n GLN 159 
2 n GLU 160 
2 n SER 161 
2 n GLU 162 
2 n LEU 163 
2 n HIS 164 
2 n SER 165 
2 n TYR 166 
2 n LEU 167 
2 n SER 168 
2 n ARG 169 
2 n LEU 170 
2 n ILE 171 
2 n ALA 172 
2 n ALA 173 
2 n GLU 174 
2 n ARG 175 
2 n GLU 176 
2 n ARG 177 
2 n GLU 178 
2 n LEU 179 
2 n GLU 180 
2 n GLU 181 
2 n CYS 182 
2 n GLN 183 
2 n ARG 184 
2 n ASN 185 
2 n HIS 186 
2 n GLU 187 
2 n GLY 188 
2 n ASP 189 
2 n GLU 190 
2 n ASP 191 
2 n ASP 192 
2 n SER 193 
2 n HIS 194 
2 n VAL 195 
2 n ARG 196 
2 n ALA 197 
2 n GLN 198 
2 n GLN 199 
2 n ALA 200 
2 n CYS 201 
2 n ILE 202 
2 n GLU 203 
2 n ALA 204 
2 n LYS 205 
2 n HIS 206 
2 n ASP 207 
2 n LYS 208 
2 n TYR 209 
2 n MET 210 
2 n ALA 211 
2 n ASP 212 
2 n MET 213 
2 n ASP 214 
2 n GLU 215 
2 n LEU 216 
2 n PHE 217 
2 n SER 218 
2 n GLN 219 
2 n VAL 220 
2 n ASP 221 
2 n GLU 222 
2 n LYS 223 
2 n ARG 224 
2 n LYS 225 
2 n LYS 226 
2 n ARG 227 
2 n ASP 228 
2 n ILE 229 
2 n PRO 230 
2 n ASP 231 
2 n TYR 232 
2 n LEU 233 
2 n CYS 234 
2 n GLY 235 
2 n LYS 236 
2 n ILE 237 
2 n SER 238 
2 n PHE 239 
2 n GLU 240 
2 n LEU 241 
2 n MET 242 
2 n ARG 243 
2 n GLU 244 
2 n PRO 245 
2 n CYS 246 
2 n ILE 247 
2 n THR 248 
2 n PRO 249 
2 n SER 250 
2 n GLY 251 
2 n ILE 252 
2 n THR 253 
2 n TYR 254 
2 n ASP 255 
2 n ARG 256 
2 n LYS 257 
2 n ASP 258 
2 n ILE 259 
2 n GLU 260 
2 n GLU 261 
2 n HIS 262 
2 n LEU 263 
2 n GLN 264 
2 n ARG 265 
2 n VAL 266 
2 n GLY 267 
2 n HIS 268 
2 n PHE 269 
2 n ASP 270 
2 n PRO 271 
2 n VAL 272 
2 n THR 273 
2 n ARG 274 
2 n SER 275 
2 n PRO 276 
2 n LEU 277 
2 n THR 278 
2 n GLN 279 
2 n GLU 280 
2 n GLN 281 
2 n LEU 282 
2 n ILE 283 
2 n PRO 284 
2 n ASN 285 
2 n LEU 286 
2 n ALA 287 
2 n MET 288 
2 n LYS 289 
2 n GLU 290 
2 n VAL 291 
2 n ILE 292 
2 n ASP 293 
2 n ALA 294 
2 n PHE 295 
2 n ILE 296 
2 n SER 297 
2 n GLU 298 
2 n ASN 299 
2 n GLY 300 
2 n TRP 301 
2 n VAL 302 
2 n GLU 303 
2 n ASP 304 
2 n TYR 305 
3 n MET 1   
3 n ALA 2   
3 n GLY 3   
3 n LEU 4   
3 n PRO 5   
3 n ARG 6   
3 n ARG 7   
3 n ILE 8   
3 n ILE 9   
3 n LYS 10  
3 n GLU 11  
3 n THR 12  
3 n GLN 13  
3 n ARG 14  
3 n LEU 15  
3 n LEU 16  
3 n ALA 17  
3 n GLU 18  
3 n PRO 19  
3 n VAL 20  
3 n PRO 21  
3 n GLY 22  
3 n ILE 23  
3 n LYS 24  
3 n ALA 25  
3 n GLU 26  
3 n PRO 27  
3 n ASP 28  
3 n GLU 29  
3 n SER 30  
3 n ASN 31  
3 n ALA 32  
3 n ARG 33  
3 n TYR 34  
3 n PHE 35  
3 n HIS 36  
3 n VAL 37  
3 n VAL 38  
3 n ILE 39  
3 n ALA 40  
3 n GLY 41  
3 n PRO 42  
3 n GLN 43  
3 n ASP 44  
3 n SER 45  
3 n PRO 46  
3 n PHE 47  
3 n GLU 48  
3 n GLY 49  
3 n GLY 50  
3 n THR 51  
3 n PHE 52  
3 n LYS 53  
3 n LEU 54  
3 n GLU 55  
3 n LEU 56  
3 n PHE 57  
3 n LEU 58  
3 n PRO 59  
3 n GLU 60  
3 n GLU 61  
3 n TYR 62  
3 n PRO 63  
3 n MET 64  
3 n ALA 65  
3 n ALA 66  
3 n PRO 67  
3 n LYS 68  
3 n VAL 69  
3 n ARG 70  
3 n PHE 71  
3 n MET 72  
3 n THR 73  
3 n LYS 74  
3 n ILE 75  
3 n TYR 76  
3 n HIS 77  
3 n PRO 78  
3 n ASN 79  
3 n VAL 80  
3 n ASP 81  
3 n LYS 82  
3 n LEU 83  
3 n GLY 84  
3 n ARG 85  
3 n ILE 86  
3 n CYS 87  
3 n LEU 88  
3 n ASP 89  
3 n ILE 90  
3 n LEU 91  
3 n LYS 92  
3 n ASP 93  
3 n LYS 94  
3 n TRP 95  
3 n SER 96  
3 n PRO 97  
3 n ALA 98  
3 n LEU 99  
3 n GLN 100 
3 n ILE 101 
3 n ARG 102 
3 n THR 103 
3 n VAL 104 
3 n LEU 105 
3 n LEU 106 
3 n SER 107 
3 n ILE 108 
3 n GLN 109 
3 n ALA 110 
3 n LEU 111 
3 n LEU 112 
3 n SER 113 
3 n ALA 114 
3 n PRO 115 
3 n ASN 116 
3 n PRO 117 
3 n ASP 118 
3 n ASP 119 
3 n PRO 120 
3 n LEU 121 
3 n ALA 122 
3 n ASN 123 
3 n ASP 124 
3 n VAL 125 
3 n ALA 126 
3 n GLU 127 
3 n GLN 128 
3 n TRP 129 
3 n LYS 130 
3 n THR 131 
3 n ASN 132 
3 n GLU 133 
3 n ALA 134 
3 n GLN 135 
3 n ALA 136 
3 n ILE 137 
3 n GLU 138 
3 n THR 139 
3 n ALA 140 
3 n ARG 141 
3 n ALA 142 
3 n TRP 143 
3 n THR 144 
3 n ARG 145 
3 n LEU 146 
3 n TYR 147 
3 n ALA 148 
3 n MET 149 
3 n ASN 150 
3 n ASN 151 
3 n ILE 152 
4 n MET 1   
4 n GLN 2   
4 n ILE 3   
4 n PHE 4   
4 n VAL 5   
4 n LYS 6   
4 n THR 7   
4 n LEU 8   
4 n THR 9   
4 n GLY 10  
4 n LYS 11  
4 n THR 12  
4 n ILE 13  
4 n THR 14  
4 n LEU 15  
4 n GLU 16  
4 n VAL 17  
4 n GLU 18  
4 n PRO 19  
4 n SER 20  
4 n ASP 21  
4 n THR 22  
4 n ILE 23  
4 n GLU 24  
4 n ASN 25  
4 n VAL 26  
4 n LYS 27  
4 n ALA 28  
4 n LYS 29  
4 n ILE 30  
4 n GLN 31  
4 n CYS 32  
4 n LYS 33  
4 n GLU 34  
4 n GLY 35  
4 n ILE 36  
4 n PRO 37  
4 n PRO 38  
4 n ASP 39  
4 n GLN 40  
4 n GLN 41  
4 n ARG 42  
4 n LEU 43  
4 n ILE 44  
4 n PHE 45  
4 n ALA 46  
4 n GLY 47  
4 n LYS 48  
4 n GLN 49  
4 n LEU 50  
4 n GLU 51  
4 n ASP 52  
4 n GLY 53  
4 n ARG 54  
4 n THR 55  
4 n LEU 56  
4 n SER 57  
4 n ASP 58  
4 n TYR 59  
4 n ASN 60  
4 n ILE 61  
4 n GLN 62  
4 n LYS 63  
4 n GLU 64  
4 n SER 65  
4 n THR 66  
4 n LEU 67  
4 n HIS 68  
4 n LEU 69  
4 n VAL 70  
4 n LEU 71  
4 n ARG 72  
4 n LEU 73  
4 n ARG 74  
4 n GLY 75  
4 n GLY 76  
5 n MET 1   
5 n ALA 2   
5 n ALA 3   
5 n THR 4   
5 n THR 5   
5 n GLY 6   
5 n SER 7   
5 n GLY 8   
5 n VAL 9   
5 n LYS 10  
5 n VAL 11  
5 n PRO 12  
5 n ARG 13  
5 n ASN 14  
5 n PHE 15  
5 n ARG 16  
5 n LEU 17  
5 n LEU 18  
5 n GLU 19  
5 n GLU 20  
5 n LEU 21  
5 n GLU 22  
5 n GLU 23  
5 n GLY 24  
5 n GLN 25  
5 n LYS 26  
5 n GLY 27  
5 n VAL 28  
5 n GLY 29  
5 n ASP 30  
5 n GLY 31  
5 n THR 32  
5 n VAL 33  
5 n SER 34  
5 n TRP 35  
5 n GLY 36  
5 n LEU 37  
5 n GLU 38  
5 n ASP 39  
5 n ASP 40  
5 n GLU 41  
5 n ASP 42  
5 n MET 43  
5 n THR 44  
5 n LEU 45  
5 n THR 46  
5 n ARG 47  
5 n TRP 48  
5 n THR 49  
5 n GLY 50  
5 n MET 51  
5 n ILE 52  
5 n ILE 53  
5 n GLY 54  
5 n PRO 55  
5 n PRO 56  
5 n ARG 57  
5 n THR 58  
5 n ILE 59  
5 n TYR 60  
5 n GLU 61  
5 n ASN 62  
5 n ARG 63  
5 n ILE 64  
5 n TYR 65  
5 n SER 66  
5 n LEU 67  
5 n LYS 68  
5 n ILE 69  
5 n GLU 70  
5 n CYS 71  
5 n GLY 72  
5 n PRO 73  
5 n LYS 74  
5 n TYR 75  
5 n PRO 76  
5 n GLU 77  
5 n ALA 78  
5 n PRO 79  
5 n PRO 80  
5 n PHE 81  
5 n VAL 82  
5 n ARG 83  
5 n PHE 84  
5 n VAL 85  
5 n THR 86  
5 n LYS 87  
5 n ILE 88  
5 n ASN 89  
5 n MET 90  
5 n ASN 91  
5 n GLY 92  
5 n VAL 93  
5 n ASN 94  
5 n SER 95  
5 n SER 96  
5 n ASN 97  
5 n GLY 98  
5 n VAL 99  
5 n VAL 100 
5 n ASP 101 
5 n PRO 102 
5 n ARG 103 
5 n ALA 104 
5 n ILE 105 
5 n SER 106 
5 n VAL 107 
5 n LEU 108 
5 n ALA 109 
5 n LYS 110 
5 n TRP 111 
5 n GLN 112 
5 n ASN 113 
5 n SER 114 
5 n TYR 115 
5 n SER 116 
5 n ILE 117 
5 n LYS 118 
5 n VAL 119 
5 n VAL 120 
5 n LEU 121 
5 n GLN 122 
5 n GLU 123 
5 n LEU 124 
5 n ARG 125 
5 n ARG 126 
5 n LEU 127 
5 n MET 128 
5 n MET 129 
5 n SER 130 
5 n LYS 131 
5 n GLU 132 
5 n ASN 133 
5 n MET 134 
5 n LYS 135 
5 n LEU 136 
5 n PRO 137 
5 n GLN 138 
5 n PRO 139 
5 n PRO 140 
5 n GLU 141 
5 n GLY 142 
5 n GLN 143 
5 n CYS 144 
5 n TYR 145 
5 n SER 146 
5 n ASN 147 
#
_ma_data.content_type "model coordinates"
_ma_data.id           1
_ma_data.name         Model
#
loop_
_ma_data_ref_db.id
_ma_data_ref_db.location_url
_ma_data_ref_db.name
_ma_data_ref_db.release_date
_ma_data_ref_db.version
1  . mgnify                . 2022_05 
2  . mgnify                . 2022_05 
3  . mgnify                . 2022_05 
4  . mgnify                . 2022_05 
5  . small_bfd             . default 
6  . small_bfd             . default 
7  . small_bfd             . default 
8  . small_bfd             . default 
9  . uniprot_cluster_annot . 2021_04 
10 . uniprot_cluster_annot . 2021_04 
11 . uniprot_cluster_annot . 2021_04 
12 . uniprot_cluster_annot . 2021_04 
13 . uniref90              . 2022_05 
14 . uniref90              . 2022_05 
15 . uniref90              . 2022_05 
16 . uniref90              . 2022_05 
#
_ma_model_list.data_id          1
_ma_model_list.model_group_id   1
_ma_model_list.model_group_name "AlphaFold-beta-20231127 (e527c150-d829-4511-b408-65d0a6f552a0 @ 2026-02-20 01:32:16)"
_ma_model_list.model_id         1
_ma_model_list.model_name       "Top ranked model"
_ma_model_list.model_type       "Ab initio model"
_ma_model_list.ordinal_id       1
#
loop_
_ma_protocol_step.method_type
_ma_protocol_step.ordinal_id
_ma_protocol_step.protocol_id
_ma_protocol_step.step_id
"coevolution MSA" 1 1 1 
"template search" 2 1 2 
modeling          3 1 3 
#
loop_
_ma_qa_metric.id
_ma_qa_metric.mode
_ma_qa_metric.name
_ma_qa_metric.software_group_id
_ma_qa_metric.type
1 global pLDDT 1 pLDDT 
2 local  pLDDT 1 pLDDT 
#
_ma_qa_metric_global.metric_id    1
_ma_qa_metric_global.metric_value 82.10
_ma_qa_metric_global.model_id     1
_ma_qa_metric_global.ordinal_id   1
#
_ma_software_group.group_id    1
_ma_software_group.ordinal_id  1
_ma_software_group.software_id 1
#
loop_
_ma_target_entity.data_id
_ma_target_entity.entity_id
_ma_target_entity.origin
1 1 . 
1 2 . 
1 3 . 
1 4 . 
1 5 . 
#
loop_
_ma_target_entity_instance.asym_id
_ma_target_entity_instance.details
_ma_target_entity_instance.entity_id
A . 1 
B . 2 
C . 3 
D . 4 
E . 5 
#
loop_
_pdbx_data_usage.details
_pdbx_data_usage.id
_pdbx_data_usage.type
_pdbx_data_usage.url
;NON-COMMERCIAL USE ONLY, BY USING THIS FILE YOU AGREE TO THE TERMS OF USE FOUND
AT alphafoldserver.com/output-terms.
;
1 license    ? 
;THE INFORMATION IS NOT INTENDED FOR, HAS NOT BEEN VALIDATED FOR, AND IS NOT
APPROVED FOR CLINICAL USE. IT SHOULD NOT BE USED FOR CLINICAL PURPOSE OR RELIED
ON FOR MEDICAL OR OTHER PROFESSIONAL ADVICE. IT IS THEORETICAL MODELLING ONLY
AND CAUTION SHOULD BE EXERCISED IN ITS USE. IT IS PROVIDED "AS-IS" WITHOUT ANY
WARRANTY OF ANY KIND, WHETHER EXPRESSED OR IMPLIED. NO WARRANTY IS GIVEN THAT
USE OF THE INFORMATION SHALL NOT INFRINGE THE RIGHTS OF ANY THIRD PARTY.
;
2 disclaimer ? 
#
loop_
_pdbx_poly_seq_scheme.asym_id
_pdbx_poly_seq_scheme.auth_seq_num
_pdbx_poly_seq_scheme.entity_id
_pdbx_poly_seq_scheme.hetero
_pdbx_poly_seq_scheme.mon_id
_pdbx_poly_seq_scheme.pdb_ins_code
_pdbx_poly_seq_scheme.pdb_seq_num
_pdbx_poly_seq_scheme.pdb_strand_id
_pdbx_poly_seq_scheme.seq_id
A 1   1 n GLY . 1   A 1   
A 2   1 n SER . 2   A 2   
A 3   1 n MET . 3   A 3   
A 4   1 n LYS . 4   A 4   
A 5   1 n GLY . 5   A 5   
A 6   1 n LYS . 6   A 6   
A 7   1 n GLU . 7   A 7   
A 8   1 n GLU . 8   A 8   
A 9   1 n LYS . 9   A 9   
A 10  1 n GLU . 10  A 10  
A 11  1 n GLY . 11  A 11  
A 12  1 n GLY . 12  A 12  
A 13  1 n ALA . 13  A 13  
A 14  1 n ARG . 14  A 14  
A 15  1 n LEU . 15  A 15  
A 16  1 n GLY . 16  A 16  
A 17  1 n ALA . 17  A 17  
A 18  1 n GLY . 18  A 18  
A 19  1 n GLY . 19  A 19  
A 20  1 n GLY . 20  A 20  
A 21  1 n SER . 21  A 21  
A 22  1 n PRO . 22  A 22  
A 23  1 n GLU . 23  A 23  
A 24  1 n LYS . 24  A 24  
A 25  1 n SER . 25  A 25  
A 26  1 n PRO . 26  A 26  
A 27  1 n SER . 27  A 27  
A 28  1 n ALA . 28  A 28  
A 29  1 n GLN . 29  A 29  
A 30  1 n GLU . 30  A 30  
A 31  1 n LEU . 31  A 31  
A 32  1 n LYS . 32  A 32  
A 33  1 n GLU . 33  A 33  
A 34  1 n GLN . 34  A 34  
A 35  1 n GLY . 35  A 35  
A 36  1 n ASN . 36  A 36  
A 37  1 n ARG . 37  A 37  
A 38  1 n LEU . 38  A 38  
A 39  1 n PHE . 39  A 39  
A 40  1 n VAL . 40  A 40  
A 41  1 n GLY . 41  A 41  
A 42  1 n ARG . 42  A 42  
A 43  1 n LYS . 43  A 43  
A 44  1 n TYR . 44  A 44  
A 45  1 n PRO . 45  A 45  
A 46  1 n GLU . 46  A 46  
A 47  1 n ALA . 47  A 47  
A 48  1 n ALA . 48  A 48  
A 49  1 n ALA . 49  A 49  
A 50  1 n CYS . 50  A 50  
A 51  1 n TYR . 51  A 51  
A 52  1 n GLY . 52  A 52  
A 53  1 n ARG . 53  A 53  
A 54  1 n ALA . 54  A 54  
A 55  1 n ILE . 55  A 55  
A 56  1 n THR . 56  A 56  
A 57  1 n ARG . 57  A 57  
A 58  1 n ASN . 58  A 58  
A 59  1 n PRO . 59  A 59  
A 60  1 n LEU . 60  A 60  
A 61  1 n VAL . 61  A 61  
A 62  1 n ALA . 62  A 62  
A 63  1 n VAL . 63  A 63  
A 64  1 n TYR . 64  A 64  
A 65  1 n TYR . 65  A 65  
A 66  1 n THR . 66  A 66  
A 67  1 n ASN . 67  A 67  
A 68  1 n ARG . 68  A 68  
A 69  1 n ALA . 69  A 69  
A 70  1 n LEU . 70  A 70  
A 71  1 n CYS . 71  A 71  
A 72  1 n TYR . 72  A 72  
A 73  1 n LEU . 73  A 73  
A 74  1 n LYS . 74  A 74  
A 75  1 n MET . 75  A 75  
A 76  1 n GLN . 76  A 76  
A 77  1 n GLN . 77  A 77  
A 78  1 n HIS . 78  A 78  
A 79  1 n GLU . 79  A 79  
A 80  1 n GLN . 80  A 80  
A 81  1 n ALA . 81  A 81  
A 82  1 n LEU . 82  A 82  
A 83  1 n ALA . 83  A 83  
A 84  1 n ASP . 84  A 84  
A 85  1 n CYS . 85  A 85  
A 86  1 n ARG . 86  A 86  
A 87  1 n ARG . 87  A 87  
A 88  1 n ALA . 88  A 88  
A 89  1 n LEU . 89  A 89  
A 90  1 n GLU . 90  A 90  
A 91  1 n LEU . 91  A 91  
A 92  1 n ASP . 92  A 92  
A 93  1 n GLY . 93  A 93  
A 94  1 n GLN . 94  A 94  
A 95  1 n SER . 95  A 95  
A 96  1 n VAL . 96  A 96  
A 97  1 n LYS . 97  A 97  
A 98  1 n ALA . 98  A 98  
A 99  1 n HIS . 99  A 99  
A 100 1 n PHE . 100 A 100 
A 101 1 n PHE . 101 A 101 
A 102 1 n LEU . 102 A 102 
A 103 1 n GLY . 103 A 103 
A 104 1 n GLN . 104 A 104 
A 105 1 n CYS . 105 A 105 
A 106 1 n GLN . 106 A 106 
A 107 1 n LEU . 107 A 107 
A 108 1 n GLU . 108 A 108 
A 109 1 n MET . 109 A 109 
A 110 1 n GLU . 110 A 110 
A 111 1 n SER . 111 A 111 
A 112 1 n TYR . 112 A 112 
A 113 1 n ASP . 113 A 113 
A 114 1 n GLU . 114 A 114 
A 115 1 n ALA . 115 A 115 
A 116 1 n ILE . 116 A 116 
A 117 1 n ALA . 117 A 117 
A 118 1 n ASN . 118 A 118 
A 119 1 n LEU . 119 A 119 
A 120 1 n GLN . 120 A 120 
A 121 1 n ARG . 121 A 121 
A 122 1 n ALA . 122 A 122 
A 123 1 n TYR . 123 A 123 
A 124 1 n SER . 124 A 124 
A 125 1 n LEU . 125 A 125 
A 126 1 n ALA . 126 A 126 
A 127 1 n LYS . 127 A 127 
A 128 1 n GLU . 128 A 128 
A 129 1 n GLN . 129 A 129 
A 130 1 n ARG . 130 A 130 
A 131 1 n LEU . 131 A 131 
A 132 1 n ASN . 132 A 132 
A 133 1 n PHE . 133 A 133 
A 134 1 n GLY . 134 A 134 
A 135 1 n ASP . 135 A 135 
A 136 1 n ASP . 136 A 136 
A 137 1 n ILE . 137 A 137 
A 138 1 n PRO . 138 A 138 
A 139 1 n SER . 139 A 139 
A 140 1 n ALA . 140 A 140 
A 141 1 n LEU . 141 A 141 
A 142 1 n ARG . 142 A 142 
A 143 1 n ILE . 143 A 143 
A 144 1 n ALA . 144 A 144 
A 145 1 n LYS . 145 A 145 
A 146 1 n LYS . 146 A 146 
A 147 1 n LYS . 147 A 147 
A 148 1 n ARG . 148 A 148 
A 149 1 n TRP . 149 A 149 
A 150 1 n ASN . 150 A 150 
A 151 1 n SER . 151 A 151 
A 152 1 n ILE . 152 A 152 
A 153 1 n GLU . 153 A 153 
A 154 1 n GLU . 154 A 154 
A 155 1 n ARG . 155 A 155 
A 156 1 n ARG . 156 A 156 
A 157 1 n ILE . 157 A 157 
A 158 1 n HIS . 158 A 158 
A 159 1 n GLN . 159 A 159 
A 160 1 n GLU . 160 A 160 
A 161 1 n SER . 161 A 161 
A 162 1 n GLU . 162 A 162 
A 163 1 n LEU . 163 A 163 
A 164 1 n HIS . 164 A 164 
A 165 1 n SER . 165 A 165 
A 166 1 n TYR . 166 A 166 
A 167 1 n LEU . 167 A 167 
A 168 1 n SER . 168 A 168 
A 169 1 n ARG . 169 A 169 
A 170 1 n LEU . 170 A 170 
A 171 1 n ILE . 171 A 171 
A 172 1 n ALA . 172 A 172 
A 173 1 n ALA . 173 A 173 
A 174 1 n GLU . 174 A 174 
A 175 1 n ARG . 175 A 175 
A 176 1 n GLU . 176 A 176 
A 177 1 n ARG . 177 A 177 
A 178 1 n GLU . 178 A 178 
A 179 1 n LEU . 179 A 179 
A 180 1 n GLU . 180 A 180 
A 181 1 n GLU . 181 A 181 
A 182 1 n CYS . 182 A 182 
A 183 1 n GLN . 183 A 183 
A 184 1 n ARG . 184 A 184 
A 185 1 n ASN . 185 A 185 
A 186 1 n HIS . 186 A 186 
A 187 1 n GLU . 187 A 187 
A 188 1 n GLY . 188 A 188 
A 189 1 n ASP . 189 A 189 
A 190 1 n GLU . 190 A 190 
A 191 1 n ASP . 191 A 191 
A 192 1 n ASP . 192 A 192 
A 193 1 n SER . 193 A 193 
A 194 1 n HIS . 194 A 194 
A 195 1 n VAL . 195 A 195 
A 196 1 n ARG . 196 A 196 
A 197 1 n ALA . 197 A 197 
A 198 1 n GLN . 198 A 198 
A 199 1 n GLN . 199 A 199 
A 200 1 n ALA . 200 A 200 
A 201 1 n CYS . 201 A 201 
A 202 1 n ILE . 202 A 202 
A 203 1 n GLU . 203 A 203 
A 204 1 n ALA . 204 A 204 
A 205 1 n LYS . 205 A 205 
A 206 1 n HIS . 206 A 206 
A 207 1 n ASP . 207 A 207 
A 208 1 n LYS . 208 A 208 
A 209 1 n TYR . 209 A 209 
A 210 1 n MET . 210 A 210 
A 211 1 n ALA . 211 A 211 
A 212 1 n ASP . 212 A 212 
A 213 1 n MET . 213 A 213 
A 214 1 n ASP . 214 A 214 
A 215 1 n GLU . 215 A 215 
A 216 1 n LEU . 216 A 216 
A 217 1 n PHE . 217 A 217 
A 218 1 n SER . 218 A 218 
A 219 1 n GLN . 219 A 219 
A 220 1 n VAL . 220 A 220 
A 221 1 n ASP . 221 A 221 
A 222 1 n GLU . 222 A 222 
A 223 1 n LYS . 223 A 223 
A 224 1 n ARG . 224 A 224 
A 225 1 n LYS . 225 A 225 
A 226 1 n LYS . 226 A 226 
A 227 1 n ARG . 227 A 227 
A 228 1 n ASP . 228 A 228 
A 229 1 n ILE . 229 A 229 
A 230 1 n PRO . 230 A 230 
A 231 1 n ASP . 231 A 231 
A 232 1 n TYR . 232 A 232 
A 233 1 n LEU . 233 A 233 
A 234 1 n CYS . 234 A 234 
A 235 1 n GLY . 235 A 235 
A 236 1 n LYS . 236 A 236 
A 237 1 n ILE . 237 A 237 
A 238 1 n SER . 238 A 238 
A 239 1 n PHE . 239 A 239 
A 240 1 n GLU . 240 A 240 
A 241 1 n LEU . 241 A 241 
A 242 1 n MET . 242 A 242 
A 243 1 n ARG . 243 A 243 
A 244 1 n GLU . 244 A 244 
A 245 1 n PRO . 245 A 245 
A 246 1 n CYS . 246 A 246 
A 247 1 n ILE . 247 A 247 
A 248 1 n THR . 248 A 248 
A 249 1 n PRO . 249 A 249 
A 250 1 n SER . 250 A 250 
A 251 1 n GLY . 251 A 251 
A 252 1 n ILE . 252 A 252 
A 253 1 n THR . 253 A 253 
A 254 1 n TYR . 254 A 254 
A 255 1 n ASP . 255 A 255 
A 256 1 n ARG . 256 A 256 
A 257 1 n LYS . 257 A 257 
A 258 1 n ASP . 258 A 258 
A 259 1 n ILE . 259 A 259 
A 260 1 n GLU . 260 A 260 
A 261 1 n GLU . 261 A 261 
A 262 1 n HIS . 262 A 262 
A 263 1 n LEU . 263 A 263 
A 264 1 n GLN . 264 A 264 
A 265 1 n ARG . 265 A 265 
A 266 1 n VAL . 266 A 266 
A 267 1 n GLY . 267 A 267 
A 268 1 n HIS . 268 A 268 
A 269 1 n PHE . 269 A 269 
A 270 1 n ASP . 270 A 270 
A 271 1 n PRO . 271 A 271 
A 272 1 n VAL . 272 A 272 
A 273 1 n THR . 273 A 273 
A 274 1 n ARG . 274 A 274 
A 275 1 n SER . 275 A 275 
A 276 1 n PRO . 276 A 276 
A 277 1 n LEU . 277 A 277 
A 278 1 n THR . 278 A 278 
A 279 1 n GLN . 279 A 279 
A 280 1 n GLU . 280 A 280 
A 281 1 n GLN . 281 A 281 
A 282 1 n LEU . 282 A 282 
A 283 1 n ILE . 283 A 283 
A 284 1 n PRO . 284 A 284 
A 285 1 n ASN . 285 A 285 
A 286 1 n LEU . 286 A 286 
A 287 1 n ALA . 287 A 287 
A 288 1 n MET . 288 A 288 
A 289 1 n LYS . 289 A 289 
A 290 1 n GLU . 290 A 290 
A 291 1 n VAL . 291 A 291 
A 292 1 n ILE . 292 A 292 
A 293 1 n ASP . 293 A 293 
A 294 1 n ALA . 294 A 294 
A 295 1 n PHE . 295 A 295 
A 296 1 n ILE . 296 A 296 
A 297 1 n SER . 297 A 297 
A 298 1 n GLU . 298 A 298 
A 299 1 n ASN . 299 A 299 
A 300 1 n GLY . 300 A 300 
A 301 1 n TRP . 301 A 301 
A 302 1 n VAL . 302 A 302 
A 303 1 n GLU . 303 A 303 
A 304 1 n ASP . 304 A 304 
A 305 1 n TYR . 305 A 305 
B 1   2 n GLY . 1   B 1   
B 2   2 n SER . 2   B 2   
B 3   2 n MET . 3   B 3   
B 4   2 n LYS . 4   B 4   
B 5   2 n GLY . 5   B 5   
B 6   2 n LYS . 6   B 6   
B 7   2 n GLU . 7   B 7   
B 8   2 n GLU . 8   B 8   
B 9   2 n LYS . 9   B 9   
B 10  2 n GLU . 10  B 10  
B 11  2 n GLY . 11  B 11  
B 12  2 n GLY . 12  B 12  
B 13  2 n ALA . 13  B 13  
B 14  2 n ARG . 14  B 14  
B 15  2 n LEU . 15  B 15  
B 16  2 n GLY . 16  B 16  
B 17  2 n ALA . 17  B 17  
B 18  2 n GLY . 18  B 18  
B 19  2 n GLY . 19  B 19  
B 20  2 n GLY . 20  B 20  
B 21  2 n SER . 21  B 21  
B 22  2 n PRO . 22  B 22  
B 23  2 n GLU . 23  B 23  
B 24  2 n LYS . 24  B 24  
B 25  2 n SER . 25  B 25  
B 26  2 n PRO . 26  B 26  
B 27  2 n SER . 27  B 27  
B 28  2 n ALA . 28  B 28  
B 29  2 n GLN . 29  B 29  
B 30  2 n GLU . 30  B 30  
B 31  2 n LEU . 31  B 31  
B 32  2 n LYS . 32  B 32  
B 33  2 n GLU . 33  B 33  
B 34  2 n GLN . 34  B 34  
B 35  2 n GLY . 35  B 35  
B 36  2 n ASN . 36  B 36  
B 37  2 n ARG . 37  B 37  
B 38  2 n LEU . 38  B 38  
B 39  2 n PHE . 39  B 39  
B 40  2 n VAL . 40  B 40  
B 41  2 n GLY . 41  B 41  
B 42  2 n ARG . 42  B 42  
B 43  2 n LYS . 43  B 43  
B 44  2 n TYR . 44  B 44  
B 45  2 n PRO . 45  B 45  
B 46  2 n GLU . 46  B 46  
B 47  2 n ALA . 47  B 47  
B 48  2 n ALA . 48  B 48  
B 49  2 n ALA . 49  B 49  
B 50  2 n CYS . 50  B 50  
B 51  2 n TYR . 51  B 51  
B 52  2 n GLY . 52  B 52  
B 53  2 n ARG . 53  B 53  
B 54  2 n ALA . 54  B 54  
B 55  2 n ILE . 55  B 55  
B 56  2 n THR . 56  B 56  
B 57  2 n ARG . 57  B 57  
B 58  2 n ASN . 58  B 58  
B 59  2 n PRO . 59  B 59  
B 60  2 n LEU . 60  B 60  
B 61  2 n VAL . 61  B 61  
B 62  2 n ALA . 62  B 62  
B 63  2 n VAL . 63  B 63  
B 64  2 n TYR . 64  B 64  
B 65  2 n TYR . 65  B 65  
B 66  2 n THR . 66  B 66  
B 67  2 n ASN . 67  B 67  
B 68  2 n ARG . 68  B 68  
B 69  2 n ALA . 69  B 69  
B 70  2 n LEU . 70  B 70  
B 71  2 n CYS . 71  B 71  
B 72  2 n TYR . 72  B 72  
B 73  2 n LEU . 73  B 73  
B 74  2 n LYS . 74  B 74  
B 75  2 n MET . 75  B 75  
B 76  2 n GLN . 76  B 76  
B 77  2 n GLN . 77  B 77  
B 78  2 n HIS . 78  B 78  
B 79  2 n GLU . 79  B 79  
B 80  2 n GLN . 80  B 80  
B 81  2 n ALA . 81  B 81  
B 82  2 n LEU . 82  B 82  
B 83  2 n ALA . 83  B 83  
B 84  2 n ASP . 84  B 84  
B 85  2 n CYS . 85  B 85  
B 86  2 n ARG . 86  B 86  
B 87  2 n ARG . 87  B 87  
B 88  2 n ALA . 88  B 88  
B 89  2 n LEU . 89  B 89  
B 90  2 n GLU . 90  B 90  
B 91  2 n LEU . 91  B 91  
B 92  2 n ASP . 92  B 92  
B 93  2 n GLY . 93  B 93  
B 94  2 n GLN . 94  B 94  
B 95  2 n SER . 95  B 95  
B 96  2 n VAL . 96  B 96  
B 97  2 n LYS . 97  B 97  
B 98  2 n ALA . 98  B 98  
B 99  2 n HIS . 99  B 99  
B 100 2 n PHE . 100 B 100 
B 101 2 n PHE . 101 B 101 
B 102 2 n LEU . 102 B 102 
B 103 2 n GLY . 103 B 103 
B 104 2 n GLN . 104 B 104 
B 105 2 n CYS . 105 B 105 
B 106 2 n GLN . 106 B 106 
B 107 2 n LEU . 107 B 107 
B 108 2 n GLU . 108 B 108 
B 109 2 n MET . 109 B 109 
B 110 2 n GLU . 110 B 110 
B 111 2 n SER . 111 B 111 
B 112 2 n TYR . 112 B 112 
B 113 2 n ASP . 113 B 113 
B 114 2 n GLU . 114 B 114 
B 115 2 n ALA . 115 B 115 
B 116 2 n ILE . 116 B 116 
B 117 2 n ALA . 117 B 117 
B 118 2 n ASN . 118 B 118 
B 119 2 n LEU . 119 B 119 
B 120 2 n GLN . 120 B 120 
B 121 2 n ARG . 121 B 121 
B 122 2 n ALA . 122 B 122 
B 123 2 n TYR . 123 B 123 
B 124 2 n SER . 124 B 124 
B 125 2 n LEU . 125 B 125 
B 126 2 n ALA . 126 B 126 
B 127 2 n LYS . 127 B 127 
B 128 2 n GLU . 128 B 128 
B 129 2 n GLN . 129 B 129 
B 130 2 n ARG . 130 B 130 
B 131 2 n LEU . 131 B 131 
B 132 2 n ASN . 132 B 132 
B 133 2 n PHE . 133 B 133 
B 134 2 n GLY . 134 B 134 
B 135 2 n ASP . 135 B 135 
B 136 2 n ASP . 136 B 136 
B 137 2 n ILE . 137 B 137 
B 138 2 n PRO . 138 B 138 
B 139 2 n SER . 139 B 139 
B 140 2 n ALA . 140 B 140 
B 141 2 n LEU . 141 B 141 
B 142 2 n ARG . 142 B 142 
B 143 2 n ILE . 143 B 143 
B 144 2 n ALA . 144 B 144 
B 145 2 n LYS . 145 B 145 
B 146 2 n LYS . 146 B 146 
B 147 2 n LYS . 147 B 147 
B 148 2 n ARG . 148 B 148 
B 149 2 n TRP . 149 B 149 
B 150 2 n ASN . 150 B 150 
B 151 2 n SER . 151 B 151 
B 152 2 n ILE . 152 B 152 
B 153 2 n GLU . 153 B 153 
B 154 2 n GLU . 154 B 154 
B 155 2 n ARG . 155 B 155 
B 156 2 n ARG . 156 B 156 
B 157 2 n ILE . 157 B 157 
B 158 2 n HIS . 158 B 158 
B 159 2 n GLN . 159 B 159 
B 160 2 n GLU . 160 B 160 
B 161 2 n SER . 161 B 161 
B 162 2 n GLU . 162 B 162 
B 163 2 n LEU . 163 B 163 
B 164 2 n HIS . 164 B 164 
B 165 2 n SER . 165 B 165 
B 166 2 n TYR . 166 B 166 
B 167 2 n LEU . 167 B 167 
B 168 2 n SER . 168 B 168 
B 169 2 n ARG . 169 B 169 
B 170 2 n LEU . 170 B 170 
B 171 2 n ILE . 171 B 171 
B 172 2 n ALA . 172 B 172 
B 173 2 n ALA . 173 B 173 
B 174 2 n GLU . 174 B 174 
B 175 2 n ARG . 175 B 175 
B 176 2 n GLU . 176 B 176 
B 177 2 n ARG . 177 B 177 
B 178 2 n GLU . 178 B 178 
B 179 2 n LEU . 179 B 179 
B 180 2 n GLU . 180 B 180 
B 181 2 n GLU . 181 B 181 
B 182 2 n CYS . 182 B 182 
B 183 2 n GLN . 183 B 183 
B 184 2 n ARG . 184 B 184 
B 185 2 n ASN . 185 B 185 
B 186 2 n HIS . 186 B 186 
B 187 2 n GLU . 187 B 187 
B 188 2 n GLY . 188 B 188 
B 189 2 n ASP . 189 B 189 
B 190 2 n GLU . 190 B 190 
B 191 2 n ASP . 191 B 191 
B 192 2 n ASP . 192 B 192 
B 193 2 n SER . 193 B 193 
B 194 2 n HIS . 194 B 194 
B 195 2 n VAL . 195 B 195 
B 196 2 n ARG . 196 B 196 
B 197 2 n ALA . 197 B 197 
B 198 2 n GLN . 198 B 198 
B 199 2 n GLN . 199 B 199 
B 200 2 n ALA . 200 B 200 
B 201 2 n CYS . 201 B 201 
B 202 2 n ILE . 202 B 202 
B 203 2 n GLU . 203 B 203 
B 204 2 n ALA . 204 B 204 
B 205 2 n LYS . 205 B 205 
B 206 2 n HIS . 206 B 206 
B 207 2 n ASP . 207 B 207 
B 208 2 n LYS . 208 B 208 
B 209 2 n TYR . 209 B 209 
B 210 2 n MET . 210 B 210 
B 211 2 n ALA . 211 B 211 
B 212 2 n ASP . 212 B 212 
B 213 2 n MET . 213 B 213 
B 214 2 n ASP . 214 B 214 
B 215 2 n GLU . 215 B 215 
B 216 2 n LEU . 216 B 216 
B 217 2 n PHE . 217 B 217 
B 218 2 n SER . 218 B 218 
B 219 2 n GLN . 219 B 219 
B 220 2 n VAL . 220 B 220 
B 221 2 n ASP . 221 B 221 
B 222 2 n GLU . 222 B 222 
B 223 2 n LYS . 223 B 223 
B 224 2 n ARG . 224 B 224 
B 225 2 n LYS . 225 B 225 
B 226 2 n LYS . 226 B 226 
B 227 2 n ARG . 227 B 227 
B 228 2 n ASP . 228 B 228 
B 229 2 n ILE . 229 B 229 
B 230 2 n PRO . 230 B 230 
B 231 2 n ASP . 231 B 231 
B 232 2 n TYR . 232 B 232 
B 233 2 n LEU . 233 B 233 
B 234 2 n CYS . 234 B 234 
B 235 2 n GLY . 235 B 235 
B 236 2 n LYS . 236 B 236 
B 237 2 n ILE . 237 B 237 
B 238 2 n SER . 238 B 238 
B 239 2 n PHE . 239 B 239 
B 240 2 n GLU . 240 B 240 
B 241 2 n LEU . 241 B 241 
B 242 2 n MET . 242 B 242 
B 243 2 n ARG . 243 B 243 
B 244 2 n GLU . 244 B 244 
B 245 2 n PRO . 245 B 245 
B 246 2 n CYS . 246 B 246 
B 247 2 n ILE . 247 B 247 
B 248 2 n THR . 248 B 248 
B 249 2 n PRO . 249 B 249 
B 250 2 n SER . 250 B 250 
B 251 2 n GLY . 251 B 251 
B 252 2 n ILE . 252 B 252 
B 253 2 n THR . 253 B 253 
B 254 2 n TYR . 254 B 254 
B 255 2 n ASP . 255 B 255 
B 256 2 n ARG . 256 B 256 
B 257 2 n LYS . 257 B 257 
B 258 2 n ASP . 258 B 258 
B 259 2 n ILE . 259 B 259 
B 260 2 n GLU . 260 B 260 
B 261 2 n GLU . 261 B 261 
B 262 2 n HIS . 262 B 262 
B 263 2 n LEU . 263 B 263 
B 264 2 n GLN . 264 B 264 
B 265 2 n ARG . 265 B 265 
B 266 2 n VAL . 266 B 266 
B 267 2 n GLY . 267 B 267 
B 268 2 n HIS . 268 B 268 
B 269 2 n PHE . 269 B 269 
B 270 2 n ASP . 270 B 270 
B 271 2 n PRO . 271 B 271 
B 272 2 n VAL . 272 B 272 
B 273 2 n THR . 273 B 273 
B 274 2 n ARG . 274 B 274 
B 275 2 n SER . 275 B 275 
B 276 2 n PRO . 276 B 276 
B 277 2 n LEU . 277 B 277 
B 278 2 n THR . 278 B 278 
B 279 2 n GLN . 279 B 279 
B 280 2 n GLU . 280 B 280 
B 281 2 n GLN . 281 B 281 
B 282 2 n LEU . 282 B 282 
B 283 2 n ILE . 283 B 283 
B 284 2 n PRO . 284 B 284 
B 285 2 n ASN . 285 B 285 
B 286 2 n LEU . 286 B 286 
B 287 2 n ALA . 287 B 287 
B 288 2 n MET . 288 B 288 
B 289 2 n LYS . 289 B 289 
B 290 2 n GLU . 290 B 290 
B 291 2 n VAL . 291 B 291 
B 292 2 n ILE . 292 B 292 
B 293 2 n ASP . 293 B 293 
B 294 2 n ALA . 294 B 294 
B 295 2 n PHE . 295 B 295 
B 296 2 n ILE . 296 B 296 
B 297 2 n SER . 297 B 297 
B 298 2 n GLU . 298 B 298 
B 299 2 n ASN . 299 B 299 
B 300 2 n GLY . 300 B 300 
B 301 2 n TRP . 301 B 301 
B 302 2 n VAL . 302 B 302 
B 303 2 n GLU . 303 B 303 
B 304 2 n ASP . 304 B 304 
B 305 2 n TYR . 305 B 305 
C 1   3 n MET . 1   C 1   
C 2   3 n ALA . 2   C 2   
C 3   3 n GLY . 3   C 3   
C 4   3 n LEU . 4   C 4   
C 5   3 n PRO . 5   C 5   
C 6   3 n ARG . 6   C 6   
C 7   3 n ARG . 7   C 7   
C 8   3 n ILE . 8   C 8   
C 9   3 n ILE . 9   C 9   
C 10  3 n LYS . 10  C 10  
C 11  3 n GLU . 11  C 11  
C 12  3 n THR . 12  C 12  
C 13  3 n GLN . 13  C 13  
C 14  3 n ARG . 14  C 14  
C 15  3 n LEU . 15  C 15  
C 16  3 n LEU . 16  C 16  
C 17  3 n ALA . 17  C 17  
C 18  3 n GLU . 18  C 18  
C 19  3 n PRO . 19  C 19  
C 20  3 n VAL . 20  C 20  
C 21  3 n PRO . 21  C 21  
C 22  3 n GLY . 22  C 22  
C 23  3 n ILE . 23  C 23  
C 24  3 n LYS . 24  C 24  
C 25  3 n ALA . 25  C 25  
C 26  3 n GLU . 26  C 26  
C 27  3 n PRO . 27  C 27  
C 28  3 n ASP . 28  C 28  
C 29  3 n GLU . 29  C 29  
C 30  3 n SER . 30  C 30  
C 31  3 n ASN . 31  C 31  
C 32  3 n ALA . 32  C 32  
C 33  3 n ARG . 33  C 33  
C 34  3 n TYR . 34  C 34  
C 35  3 n PHE . 35  C 35  
C 36  3 n HIS . 36  C 36  
C 37  3 n VAL . 37  C 37  
C 38  3 n VAL . 38  C 38  
C 39  3 n ILE . 39  C 39  
C 40  3 n ALA . 40  C 40  
C 41  3 n GLY . 41  C 41  
C 42  3 n PRO . 42  C 42  
C 43  3 n GLN . 43  C 43  
C 44  3 n ASP . 44  C 44  
C 45  3 n SER . 45  C 45  
C 46  3 n PRO . 46  C 46  
C 47  3 n PHE . 47  C 47  
C 48  3 n GLU . 48  C 48  
C 49  3 n GLY . 49  C 49  
C 50  3 n GLY . 50  C 50  
C 51  3 n THR . 51  C 51  
C 52  3 n PHE . 52  C 52  
C 53  3 n LYS . 53  C 53  
C 54  3 n LEU . 54  C 54  
C 55  3 n GLU . 55  C 55  
C 56  3 n LEU . 56  C 56  
C 57  3 n PHE . 57  C 57  
C 58  3 n LEU . 58  C 58  
C 59  3 n PRO . 59  C 59  
C 60  3 n GLU . 60  C 60  
C 61  3 n GLU . 61  C 61  
C 62  3 n TYR . 62  C 62  
C 63  3 n PRO . 63  C 63  
C 64  3 n MET . 64  C 64  
C 65  3 n ALA . 65  C 65  
C 66  3 n ALA . 66  C 66  
C 67  3 n PRO . 67  C 67  
C 68  3 n LYS . 68  C 68  
C 69  3 n VAL . 69  C 69  
C 70  3 n ARG . 70  C 70  
C 71  3 n PHE . 71  C 71  
C 72  3 n MET . 72  C 72  
C 73  3 n THR . 73  C 73  
C 74  3 n LYS . 74  C 74  
C 75  3 n ILE . 75  C 75  
C 76  3 n TYR . 76  C 76  
C 77  3 n HIS . 77  C 77  
C 78  3 n PRO . 78  C 78  
C 79  3 n ASN . 79  C 79  
C 80  3 n VAL . 80  C 80  
C 81  3 n ASP . 81  C 81  
C 82  3 n LYS . 82  C 82  
C 83  3 n LEU . 83  C 83  
C 84  3 n GLY . 84  C 84  
C 85  3 n ARG . 85  C 85  
C 86  3 n ILE . 86  C 86  
C 87  3 n CYS . 87  C 87  
C 88  3 n LEU . 88  C 88  
C 89  3 n ASP . 89  C 89  
C 90  3 n ILE . 90  C 90  
C 91  3 n LEU . 91  C 91  
C 92  3 n LYS . 92  C 92  
C 93  3 n ASP . 93  C 93  
C 94  3 n LYS . 94  C 94  
C 95  3 n TRP . 95  C 95  
C 96  3 n SER . 96  C 96  
C 97  3 n PRO . 97  C 97  
C 98  3 n ALA . 98  C 98  
C 99  3 n LEU . 99  C 99  
C 100 3 n GLN . 100 C 100 
C 101 3 n ILE . 101 C 101 
C 102 3 n ARG . 102 C 102 
C 103 3 n THR . 103 C 103 
C 104 3 n VAL . 104 C 104 
C 105 3 n LEU . 105 C 105 
C 106 3 n LEU . 106 C 106 
C 107 3 n SER . 107 C 107 
C 108 3 n ILE . 108 C 108 
C 109 3 n GLN . 109 C 109 
C 110 3 n ALA . 110 C 110 
C 111 3 n LEU . 111 C 111 
C 112 3 n LEU . 112 C 112 
C 113 3 n SER . 113 C 113 
C 114 3 n ALA . 114 C 114 
C 115 3 n PRO . 115 C 115 
C 116 3 n ASN . 116 C 116 
C 117 3 n PRO . 117 C 117 
C 118 3 n ASP . 118 C 118 
C 119 3 n ASP . 119 C 119 
C 120 3 n PRO . 120 C 120 
C 121 3 n LEU . 121 C 121 
C 122 3 n ALA . 122 C 122 
C 123 3 n ASN . 123 C 123 
C 124 3 n ASP . 124 C 124 
C 125 3 n VAL . 125 C 125 
C 126 3 n ALA . 126 C 126 
C 127 3 n GLU . 127 C 127 
C 128 3 n GLN . 128 C 128 
C 129 3 n TRP . 129 C 129 
C 130 3 n LYS . 130 C 130 
C 131 3 n THR . 131 C 131 
C 132 3 n ASN . 132 C 132 
C 133 3 n GLU . 133 C 133 
C 134 3 n ALA . 134 C 134 
C 135 3 n GLN . 135 C 135 
C 136 3 n ALA . 136 C 136 
C 137 3 n ILE . 137 C 137 
C 138 3 n GLU . 138 C 138 
C 139 3 n THR . 139 C 139 
C 140 3 n ALA . 140 C 140 
C 141 3 n ARG . 141 C 141 
C 142 3 n ALA . 142 C 142 
C 143 3 n TRP . 143 C 143 
C 144 3 n THR . 144 C 144 
C 145 3 n ARG . 145 C 145 
C 146 3 n LEU . 146 C 146 
C 147 3 n TYR . 147 C 147 
C 148 3 n ALA . 148 C 148 
C 149 3 n MET . 149 C 149 
C 150 3 n ASN . 150 C 150 
C 151 3 n ASN . 151 C 151 
C 152 3 n ILE . 152 C 152 
D 1   4 n MET . 1   D 1   
D 2   4 n GLN . 2   D 2   
D 3   4 n ILE . 3   D 3   
D 4   4 n PHE . 4   D 4   
D 5   4 n VAL . 5   D 5   
D 6   4 n LYS . 6   D 6   
D 7   4 n THR . 7   D 7   
D 8   4 n LEU . 8   D 8   
D 9   4 n THR . 9   D 9   
D 10  4 n GLY . 10  D 10  
D 11  4 n LYS . 11  D 11  
D 12  4 n THR . 12  D 12  
D 13  4 n ILE . 13  D 13  
D 14  4 n THR . 14  D 14  
D 15  4 n LEU . 15  D 15  
D 16  4 n GLU . 16  D 16  
D 17  4 n VAL . 17  D 17  
D 18  4 n GLU . 18  D 18  
D 19  4 n PRO . 19  D 19  
D 20  4 n SER . 20  D 20  
D 21  4 n ASP . 21  D 21  
D 22  4 n THR . 22  D 22  
D 23  4 n ILE . 23  D 23  
D 24  4 n GLU . 24  D 24  
D 25  4 n ASN . 25  D 25  
D 26  4 n VAL . 26  D 26  
D 27  4 n LYS . 27  D 27  
D 28  4 n ALA . 28  D 28  
D 29  4 n LYS . 29  D 29  
D 30  4 n ILE . 30  D 30  
D 31  4 n GLN . 31  D 31  
D 32  4 n CYS . 32  D 32  
D 33  4 n LYS . 33  D 33  
D 34  4 n GLU . 34  D 34  
D 35  4 n GLY . 35  D 35  
D 36  4 n ILE . 36  D 36  
D 37  4 n PRO . 37  D 37  
D 38  4 n PRO . 38  D 38  
D 39  4 n ASP . 39  D 39  
D 40  4 n GLN . 40  D 40  
D 41  4 n GLN . 41  D 41  
D 42  4 n ARG . 42  D 42  
D 43  4 n LEU . 43  D 43  
D 44  4 n ILE . 44  D 44  
D 45  4 n PHE . 45  D 45  
D 46  4 n ALA . 46  D 46  
D 47  4 n GLY . 47  D 47  
D 48  4 n LYS . 48  D 48  
D 49  4 n GLN . 49  D 49  
D 50  4 n LEU . 50  D 50  
D 51  4 n GLU . 51  D 51  
D 52  4 n ASP . 52  D 52  
D 53  4 n GLY . 53  D 53  
D 54  4 n ARG . 54  D 54  
D 55  4 n THR . 55  D 55  
D 56  4 n LEU . 56  D 56  
D 57  4 n SER . 57  D 57  
D 58  4 n ASP . 58  D 58  
D 59  4 n TYR . 59  D 59  
D 60  4 n ASN . 60  D 60  
D 61  4 n ILE . 61  D 61  
D 62  4 n GLN . 62  D 62  
D 63  4 n LYS . 63  D 63  
D 64  4 n GLU . 64  D 64  
D 65  4 n SER . 65  D 65  
D 66  4 n THR . 66  D 66  
D 67  4 n LEU . 67  D 67  
D 68  4 n HIS . 68  D 68  
D 69  4 n LEU . 69  D 69  
D 70  4 n VAL . 70  D 70  
D 71  4 n LEU . 71  D 71  
D 72  4 n ARG . 72  D 72  
D 73  4 n LEU . 73  D 73  
D 74  4 n ARG . 74  D 74  
D 75  4 n GLY . 75  D 75  
D 76  4 n GLY . 76  D 76  
E 1   5 n MET . 1   E 1   
E 2   5 n ALA . 2   E 2   
E 3   5 n ALA . 3   E 3   
E 4   5 n THR . 4   E 4   
E 5   5 n THR . 5   E 5   
E 6   5 n GLY . 6   E 6   
E 7   5 n SER . 7   E 7   
E 8   5 n GLY . 8   E 8   
E 9   5 n VAL . 9   E 9   
E 10  5 n LYS . 10  E 10  
E 11  5 n VAL . 11  E 11  
E 12  5 n PRO . 12  E 12  
E 13  5 n ARG . 13  E 13  
E 14  5 n ASN . 14  E 14  
E 15  5 n PHE . 15  E 15  
E 16  5 n ARG . 16  E 16  
E 17  5 n LEU . 17  E 17  
E 18  5 n LEU . 18  E 18  
E 19  5 n GLU . 19  E 19  
E 20  5 n GLU . 20  E 20  
E 21  5 n LEU . 21  E 21  
E 22  5 n GLU . 22  E 22  
E 23  5 n GLU . 23  E 23  
E 24  5 n GLY . 24  E 24  
E 25  5 n GLN . 25  E 25  
E 26  5 n LYS . 26  E 26  
E 27  5 n GLY . 27  E 27  
E 28  5 n VAL . 28  E 28  
E 29  5 n GLY . 29  E 29  
E 30  5 n ASP . 30  E 30  
E 31  5 n GLY . 31  E 31  
E 32  5 n THR . 32  E 32  
E 33  5 n VAL . 33  E 33  
E 34  5 n SER . 34  E 34  
E 35  5 n TRP . 35  E 35  
E 36  5 n GLY . 36  E 36  
E 37  5 n LEU . 37  E 37  
E 38  5 n GLU . 38  E 38  
E 39  5 n ASP . 39  E 39  
E 40  5 n ASP . 40  E 40  
E 41  5 n GLU . 41  E 41  
E 42  5 n ASP . 42  E 42  
E 43  5 n MET . 43  E 43  
E 44  5 n THR . 44  E 44  
E 45  5 n LEU . 45  E 45  
E 46  5 n THR . 46  E 46  
E 47  5 n ARG . 47  E 47  
E 48  5 n TRP . 48  E 48  
E 49  5 n THR . 49  E 49  
E 50  5 n GLY . 50  E 50  
E 51  5 n MET . 51  E 51  
E 52  5 n ILE . 52  E 52  
E 53  5 n ILE . 53  E 53  
E 54  5 n GLY . 54  E 54  
E 55  5 n PRO . 55  E 55  
E 56  5 n PRO . 56  E 56  
E 57  5 n ARG . 57  E 57  
E 58  5 n THR . 58  E 58  
E 59  5 n ILE . 59  E 59  
E 60  5 n TYR . 60  E 60  
E 61  5 n GLU . 61  E 61  
E 62  5 n ASN . 62  E 62  
E 63  5 n ARG . 63  E 63  
E 64  5 n ILE . 64  E 64  
E 65  5 n TYR . 65  E 65  
E 66  5 n SER . 66  E 66  
E 67  5 n LEU . 67  E 67  
E 68  5 n LYS . 68  E 68  
E 69  5 n ILE . 69  E 69  
E 70  5 n GLU . 70  E 70  
E 71  5 n CYS . 71  E 71  
E 72  5 n GLY . 72  E 72  
E 73  5 n PRO . 73  E 73  
E 74  5 n LYS . 74  E 74  
E 75  5 n TYR . 75  E 75  
E 76  5 n PRO . 76  E 76  
E 77  5 n GLU . 77  E 77  
E 78  5 n ALA . 78  E 78  
E 79  5 n PRO . 79  E 79  
E 80  5 n PRO . 80  E 80  
E 81  5 n PHE . 81  E 81  
E 82  5 n VAL . 82  E 82  
E 83  5 n ARG . 83  E 83  
E 84  5 n PHE . 84  E 84  
E 85  5 n VAL . 85  E 85  
E 86  5 n THR . 86  E 86  
E 87  5 n LYS . 87  E 87  
E 88  5 n ILE . 88  E 88  
E 89  5 n ASN . 89  E 89  
E 90  5 n MET . 90  E 90  
E 91  5 n ASN . 91  E 91  
E 92  5 n GLY . 92  E 92  
E 93  5 n VAL . 93  E 93  
E 94  5 n ASN . 94  E 94  
E 95  5 n SER . 95  E 95  
E 96  5 n SER . 96  E 96  
E 97  5 n ASN . 97  E 97  
E 98  5 n GLY . 98  E 98  
E 99  5 n VAL . 99  E 99  
E 100 5 n VAL . 100 E 100 
E 101 5 n ASP . 101 E 101 
E 102 5 n PRO . 102 E 102 
E 103 5 n ARG . 103 E 103 
E 104 5 n ALA . 104 E 104 
E 105 5 n ILE . 105 E 105 
E 106 5 n SER . 106 E 106 
E 107 5 n VAL . 107 E 107 
E 108 5 n LEU . 108 E 108 
E 109 5 n ALA . 109 E 109 
E 110 5 n LYS . 110 E 110 
E 111 5 n TRP . 111 E 111 
E 112 5 n GLN . 112 E 112 
E 113 5 n ASN . 113 E 113 
E 114 5 n SER . 114 E 114 
E 115 5 n TYR . 115 E 115 
E 116 5 n SER . 116 E 116 
E 117 5 n ILE . 117 E 117 
E 118 5 n LYS . 118 E 118 
E 119 5 n VAL . 119 E 119 
E 120 5 n VAL . 120 E 120 
E 121 5 n LEU . 121 E 121 
E 122 5 n GLN . 122 E 122 
E 123 5 n GLU . 123 E 123 
E 124 5 n LEU . 124 E 124 
E 125 5 n ARG . 125 E 125 
E 126 5 n ARG . 126 E 126 
E 127 5 n LEU . 127 E 127 
E 128 5 n MET . 128 E 128 
E 129 5 n MET . 129 E 129 
E 130 5 n SER . 130 E 130 
E 131 5 n LYS . 131 E 131 
E 132 5 n GLU . 132 E 132 
E 133 5 n ASN . 133 E 133 
E 134 5 n MET . 134 E 134 
E 135 5 n LYS . 135 E 135 
E 136 5 n LEU . 136 E 136 
E 137 5 n PRO . 137 E 137 
E 138 5 n GLN . 138 E 138 
E 139 5 n PRO . 139 E 139 
E 140 5 n PRO . 140 E 140 
E 141 5 n GLU . 141 E 141 
E 142 5 n GLY . 142 E 142 
E 143 5 n GLN . 143 E 143 
E 144 5 n CYS . 144 E 144 
E 145 5 n TYR . 145 E 145 
E 146 5 n SER . 146 E 146 
E 147 5 n ASN . 147 E 147 
#
_software.classification other
_software.date           ?
_software.description    "Structure prediction"
_software.name           AlphaFold
_software.pdbx_ordinal   1
_software.type           package
_software.version        "AlphaFold-beta-20231127 (e527c150-d829-4511-b408-65d0a6f552a0 @ 2026-02-20 01:32:16)"
#
loop_
_struct_asym.entity_id
_struct_asym.id
1 A 
2 B 
3 C 
4 D 
5 E 
#
loop_
_atom_site.group_PDB
_atom_site.id
_atom_site.type_symbol
_atom_site.label_atom_id
_atom_site.label_alt_id
_atom_site.label_comp_id
_atom_site.label_asym_id
_atom_site.label_entity_id
_atom_site.label_seq_id
_atom_site.pdbx_PDB_ins_code
_atom_site.Cartn_x
_atom_site.Cartn_y
_atom_site.Cartn_z
_atom_site.occupancy
_atom_site.B_iso_or_equiv
_atom_site.auth_seq_id
_atom_site.auth_asym_id
_atom_site.pdbx_PDB_model_num
ATOM 1    N N   . GLY A 1 1   ? -92.432 -64.045 41.751  1.00 23.96 1   A 1 
ATOM 2    C CA  . GLY A 1 1   ? -93.042 -62.744 41.490  1.00 27.96 1   A 1 
ATOM 3    C C   . GLY A 1 1   ? -92.370 -62.102 40.290  1.00 29.20 1   A 1 
ATOM 4    O O   . GLY A 1 1   ? -91.141 -62.140 40.214  1.00 26.96 1   A 1 
ATOM 5    N N   . SER A 1 2   ? -93.167 -61.584 39.362  1.00 25.26 2   A 1 
ATOM 6    C CA  . SER A 1 2   ? -92.684 -61.026 38.103  1.00 30.72 2   A 1 
ATOM 7    C C   . SER A 1 2   ? -91.991 -59.677 38.365  1.00 31.29 2   A 1 
ATOM 8    O O   . SER A 1 2   ? -92.646 -58.646 38.415  1.00 30.58 2   A 1 
ATOM 9    C CB  . SER A 1 2   ? -93.869 -60.858 37.147  1.00 30.02 2   A 1 
ATOM 10   O OG  . SER A 1 2   ? -93.457 -60.474 35.877  1.00 27.23 2   A 1 
ATOM 11   N N   . MET A 1 3   ? -90.679 -59.708 38.625  1.00 25.34 3   A 1 
ATOM 12   C CA  . MET A 1 3   ? -89.898 -58.477 38.765  1.00 30.01 3   A 1 
ATOM 13   C C   . MET A 1 3   ? -89.864 -57.780 37.404  1.00 28.20 3   A 1 
ATOM 14   O O   . MET A 1 3   ? -89.137 -58.171 36.501  1.00 28.05 3   A 1 
ATOM 15   C CB  . MET A 1 3   ? -88.484 -58.775 39.295  1.00 30.89 3   A 1 
ATOM 16   C CG  . MET A 1 3   ? -88.462 -58.908 40.829  1.00 31.03 3   A 1 
ATOM 17   S SD  . MET A 1 3   ? -86.796 -59.184 41.492  1.00 30.83 3   A 1 
ATOM 18   C CE  . MET A 1 3   ? -87.109 -58.907 43.263  1.00 29.06 3   A 1 
ATOM 19   N N   . LYS A 1 4   ? -90.720 -56.772 37.248  1.00 27.25 4   A 1 
ATOM 20   C CA  . LYS A 1 4   ? -90.794 -55.923 36.058  1.00 32.56 4   A 1 
ATOM 21   C C   . LYS A 1 4   ? -89.461 -55.186 35.903  1.00 30.01 4   A 1 
ATOM 22   O O   . LYS A 1 4   ? -89.167 -54.283 36.688  1.00 29.37 4   A 1 
ATOM 23   C CB  . LYS A 1 4   ? -91.956 -54.929 36.179  1.00 32.56 4   A 1 
ATOM 24   C CG  . LYS A 1 4   ? -93.333 -55.590 35.997  1.00 30.21 4   A 1 
ATOM 25   C CD  . LYS A 1 4   ? -94.458 -54.555 36.092  1.00 30.01 4   A 1 
ATOM 26   C CE  . LYS A 1 4   ? -95.825 -55.188 35.776  1.00 27.36 4   A 1 
ATOM 27   N NZ  . LYS A 1 4   ? -96.943 -54.210 35.846  1.00 26.65 4   A 1 
ATOM 28   N N   . GLY A 1 5   ? -88.679 -55.612 34.946  1.00 29.61 5   A 1 
ATOM 29   C CA  . GLY A 1 5   ? -87.454 -54.913 34.577  1.00 33.69 5   A 1 
ATOM 30   C C   . GLY A 1 5   ? -87.803 -53.479 34.187  1.00 33.10 5   A 1 
ATOM 31   O O   . GLY A 1 5   ? -88.511 -53.256 33.213  1.00 31.14 5   A 1 
ATOM 32   N N   . LYS A 1 6   ? -87.332 -52.502 35.017  1.00 29.66 6   A 1 
ATOM 33   C CA  . LYS A 1 6   ? -87.492 -51.085 34.689  1.00 34.93 6   A 1 
ATOM 34   C C   . LYS A 1 6   ? -86.576 -50.785 33.506  1.00 32.46 6   A 1 
ATOM 35   O O   . LYS A 1 6   ? -85.359 -50.751 33.655  1.00 32.22 6   A 1 
ATOM 36   C CB  . LYS A 1 6   ? -87.139 -50.195 35.898  1.00 35.34 6   A 1 
ATOM 37   C CG  . LYS A 1 6   ? -88.251 -50.118 36.960  1.00 34.65 6   A 1 
ATOM 38   C CD  . LYS A 1 6   ? -87.807 -49.159 38.087  1.00 34.95 6   A 1 
ATOM 39   C CE  . LYS A 1 6   ? -88.920 -48.903 39.107  1.00 32.02 6   A 1 
ATOM 40   N NZ  . LYS A 1 6   ? -88.459 -47.985 40.193  1.00 31.82 6   A 1 
ATOM 41   N N   . GLU A 1 7   ? -87.186 -50.586 32.341  1.00 28.70 7   A 1 
ATOM 42   C CA  . GLU A 1 7   ? -86.521 -49.959 31.201  1.00 33.25 7   A 1 
ATOM 43   C C   . GLU A 1 7   ? -86.209 -48.505 31.586  1.00 30.70 7   A 1 
ATOM 44   O O   . GLU A 1 7   ? -87.024 -47.604 31.399  1.00 31.32 7   A 1 
ATOM 45   C CB  . GLU A 1 7   ? -87.403 -50.008 29.954  1.00 35.08 7   A 1 
ATOM 46   C CG  . GLU A 1 7   ? -87.540 -51.402 29.327  1.00 33.00 7   A 1 
ATOM 47   C CD  . GLU A 1 7   ? -88.436 -51.399 28.061  1.00 31.49 7   A 1 
ATOM 48   O OE1 . GLU A 1 7   ? -88.211 -52.271 27.190  1.00 29.00 7   A 1 
ATOM 49   O OE2 . GLU A 1 7   ? -89.351 -50.537 27.995  1.00 34.07 7   A 1 
ATOM 50   N N   . GLU A 1 8   ? -85.045 -48.284 32.229  1.00 33.10 8   A 1 
ATOM 51   C CA  . GLU A 1 8   ? -84.525 -46.924 32.370  1.00 37.05 8   A 1 
ATOM 52   C C   . GLU A 1 8   ? -84.225 -46.403 30.966  1.00 33.90 8   A 1 
ATOM 53   O O   . GLU A 1 8   ? -83.271 -46.811 30.304  1.00 33.65 8   A 1 
ATOM 54   C CB  . GLU A 1 8   ? -83.331 -46.840 33.333  1.00 37.62 8   A 1 
ATOM 55   C CG  . GLU A 1 8   ? -83.807 -46.861 34.794  1.00 35.86 8   A 1 
ATOM 56   C CD  . GLU A 1 8   ? -82.706 -46.635 35.840  1.00 34.47 8   A 1 
ATOM 57   O OE1 . GLU A 1 8   ? -83.085 -46.224 36.973  1.00 32.43 8   A 1 
ATOM 58   O OE2 . GLU A 1 8   ? -81.533 -46.905 35.524  1.00 36.49 8   A 1 
ATOM 59   N N   . LYS A 1 9   ? -85.110 -45.533 30.488  1.00 31.67 9   A 1 
ATOM 60   C CA  . LYS A 1 9   ? -84.879 -44.752 29.278  1.00 37.43 9   A 1 
ATOM 61   C C   . LYS A 1 9   ? -83.704 -43.820 29.553  1.00 35.37 9   A 1 
ATOM 62   O O   . LYS A 1 9   ? -83.905 -42.700 30.030  1.00 34.73 9   A 1 
ATOM 63   C CB  . LYS A 1 9   ? -86.133 -43.957 28.894  1.00 36.85 9   A 1 
ATOM 64   C CG  . LYS A 1 9   ? -87.229 -44.817 28.247  1.00 34.44 9   A 1 
ATOM 65   C CD  . LYS A 1 9   ? -88.399 -43.929 27.808  1.00 33.25 9   A 1 
ATOM 66   C CE  . LYS A 1 9   ? -89.441 -44.762 27.051  1.00 29.69 9   A 1 
ATOM 67   N NZ  . LYS A 1 9   ? -90.580 -43.946 26.574  1.00 29.08 9   A 1 
ATOM 68   N N   . GLU A 1 10  ? -82.482 -44.300 29.298  1.00 37.46 10  A 1 
ATOM 69   C CA  . GLU A 1 10  ? -81.332 -43.410 29.178  1.00 40.44 10  A 1 
ATOM 70   C C   . GLU A 1 10  ? -81.653 -42.391 28.089  1.00 37.86 10  A 1 
ATOM 71   O O   . GLU A 1 10  ? -81.609 -42.662 26.884  1.00 36.81 10  A 1 
ATOM 72   C CB  . GLU A 1 10  ? -80.035 -44.171 28.890  1.00 40.44 10  A 1 
ATOM 73   C CG  . GLU A 1 10  ? -79.483 -44.873 30.139  1.00 37.95 10  A 1 
ATOM 74   C CD  . GLU A 1 10  ? -78.081 -45.470 29.903  1.00 35.91 10  A 1 
ATOM 75   O OE1 . GLU A 1 10  ? -77.315 -45.545 30.890  1.00 33.52 10  A 1 
ATOM 76   O OE2 . GLU A 1 10  ? -77.795 -45.829 28.741  1.00 37.60 10  A 1 
ATOM 77   N N   . GLY A 1 11  ? -82.080 -41.203 28.533  1.00 40.42 11  A 1 
ATOM 78   C CA  . GLY A 1 11  ? -82.257 -40.059 27.666  1.00 42.29 11  A 1 
ATOM 79   C C   . GLY A 1 11  ? -80.883 -39.688 27.137  1.00 41.30 11  A 1 
ATOM 80   O O   . GLY A 1 11  ? -80.164 -38.938 27.790  1.00 38.97 11  A 1 
ATOM 81   N N   . GLY A 1 12  ? -80.570 -40.255 26.009  1.00 41.25 12  A 1 
ATOM 82   C CA  . GLY A 1 12  ? -79.353 -39.874 25.294  1.00 42.35 12  A 1 
ATOM 83   C C   . GLY A 1 12  ? -79.446 -38.387 24.969  1.00 41.23 12  A 1 
ATOM 84   O O   . GLY A 1 12  ? -80.047 -38.005 23.972  1.00 39.65 12  A 1 
ATOM 85   N N   . ALA A 1 13  ? -78.869 -37.570 25.867  1.00 39.01 13  A 1 
ATOM 86   C CA  . ALA A 1 13  ? -78.717 -36.152 25.621  1.00 42.04 13  A 1 
ATOM 87   C C   . ALA A 1 13  ? -77.880 -36.040 24.348  1.00 41.27 13  A 1 
ATOM 88   O O   . ALA A 1 13  ? -76.679 -36.276 24.358  1.00 40.00 13  A 1 
ATOM 89   C CB  . ALA A 1 13  ? -78.057 -35.480 26.831  1.00 40.41 13  A 1 
ATOM 90   N N   . ARG A 1 14  ? -78.568 -35.724 23.245  1.00 40.17 14  A 1 
ATOM 91   C CA  . ARG A 1 14  ? -77.874 -35.281 22.049  1.00 44.39 14  A 1 
ATOM 92   C C   . ARG A 1 14  ? -77.117 -34.032 22.470  1.00 42.08 14  A 1 
ATOM 93   O O   . ARG A 1 14  ? -77.691 -32.948 22.510  1.00 41.34 14  A 1 
ATOM 94   C CB  . ARG A 1 14  ? -78.838 -34.980 20.891  1.00 43.02 14  A 1 
ATOM 95   C CG  . ARG A 1 14  ? -79.320 -36.248 20.169  1.00 40.56 14  A 1 
ATOM 96   C CD  . ARG A 1 14  ? -80.185 -35.850 18.963  1.00 40.32 14  A 1 
ATOM 97   N NE  . ARG A 1 14  ? -80.594 -37.028 18.172  1.00 37.09 14  A 1 
ATOM 98   C CZ  . ARG A 1 14  ? -81.273 -37.008 17.024  1.00 34.17 14  A 1 
ATOM 99   N NH1 . ARG A 1 14  ? -81.676 -35.894 16.491  1.00 32.90 14  A 1 
ATOM 100  N NH2 . ARG A 1 14  ? -81.553 -38.119 16.394  1.00 34.23 14  A 1 
ATOM 101  N N   . LEU A 1 15  ? -75.844 -34.218 22.870  1.00 40.40 15  A 1 
ATOM 102  C CA  . LEU A 1 15  ? -74.886 -33.125 22.881  1.00 43.49 15  A 1 
ATOM 103  C C   . LEU A 1 15  ? -75.004 -32.497 21.498  1.00 41.24 15  A 1 
ATOM 104  O O   . LEU A 1 15  ? -74.631 -33.108 20.497  1.00 38.97 15  A 1 
ATOM 105  C CB  . LEU A 1 15  ? -73.472 -33.657 23.154  1.00 40.01 15  A 1 
ATOM 106  C CG  . LEU A 1 15  ? -73.188 -33.882 24.665  1.00 37.47 15  A 1 
ATOM 107  C CD1 . LEU A 1 15  ? -71.969 -34.776 24.856  1.00 37.50 15  A 1 
ATOM 108  C CD2 . LEU A 1 15  ? -72.921 -32.543 25.376  1.00 40.30 15  A 1 
ATOM 109  N N   . GLY A 1 16  ? -75.653 -31.341 21.473  1.00 38.48 16  A 1 
ATOM 110  C CA  . GLY A 1 16  ? -75.750 -30.564 20.251  1.00 41.64 16  A 1 
ATOM 111  C C   . GLY A 1 16  ? -74.316 -30.379 19.806  1.00 40.78 16  A 1 
ATOM 112  O O   . GLY A 1 16  ? -73.540 -29.770 20.530  1.00 38.92 16  A 1 
ATOM 113  N N   . ALA A 1 17  ? -73.974 -30.997 18.687  1.00 40.10 17  A 1 
ATOM 114  C CA  . ALA A 1 17  ? -72.702 -30.718 18.053  1.00 44.67 17  A 1 
ATOM 115  C C   . ALA A 1 17  ? -72.691 -29.207 17.872  1.00 44.61 17  A 1 
ATOM 116  O O   . ALA A 1 17  ? -73.426 -28.675 17.038  1.00 42.36 17  A 1 
ATOM 117  C CB  . ALA A 1 17  ? -72.615 -31.480 16.728  1.00 41.67 17  A 1 
ATOM 118  N N   . GLY A 1 18  ? -71.986 -28.521 18.763  1.00 39.99 18  A 1 
ATOM 119  C CA  . GLY A 1 18  ? -71.794 -27.090 18.659  1.00 42.75 18  A 1 
ATOM 120  C C   . GLY A 1 18  ? -71.297 -26.896 17.242  1.00 42.31 18  A 1 
ATOM 121  O O   . GLY A 1 18  ? -70.274 -27.473 16.882  1.00 40.11 18  A 1 
ATOM 122  N N   . GLY A 1 19  ? -72.107 -26.216 16.447  1.00 36.69 19  A 1 
ATOM 123  C CA  . GLY A 1 19  ? -71.734 -25.928 15.069  1.00 40.29 19  A 1 
ATOM 124  C C   . GLY A 1 19  ? -70.448 -25.125 15.150  1.00 40.96 19  A 1 
ATOM 125  O O   . GLY A 1 19  ? -70.507 -23.918 15.305  1.00 38.80 19  A 1 
ATOM 126  N N   . GLY A 1 20  ? -69.308 -25.831 15.173  1.00 39.70 20  A 1 
ATOM 127  C CA  . GLY A 1 20  ? -68.002 -25.212 15.095  1.00 44.03 20  A 1 
ATOM 128  C C   . GLY A 1 20  ? -68.084 -24.331 13.866  1.00 44.43 20  A 1 
ATOM 129  O O   . GLY A 1 20  ? -68.245 -24.840 12.761  1.00 42.08 20  A 1 
ATOM 130  N N   . SER A 1 21  ? -68.144 -23.024 14.097  1.00 42.83 21  A 1 
ATOM 131  C CA  . SER A 1 21  ? -68.161 -22.068 13.000  1.00 47.27 21  A 1 
ATOM 132  C C   . SER A 1 21  ? -67.071 -22.521 12.044  1.00 46.79 21  A 1 
ATOM 133  O O   . SER A 1 21  ? -65.957 -22.740 12.520  1.00 44.29 21  A 1 
ATOM 134  C CB  . SER A 1 21  ? -67.876 -20.653 13.513  1.00 44.94 21  A 1 
ATOM 135  O OG  . SER A 1 21  ? -66.779 -20.658 14.399  1.00 40.74 21  A 1 
ATOM 136  N N   . PRO A 1 22  ? -67.381 -22.768 10.757  1.00 47.09 22  A 1 
ATOM 137  C CA  . PRO A 1 22  ? -66.445 -23.383 9.827   1.00 50.31 22  A 1 
ATOM 138  C C   . PRO A 1 22  ? -65.137 -22.625 9.958   1.00 51.99 22  A 1 
ATOM 139  O O   . PRO A 1 22  ? -65.165 -21.393 9.846   1.00 50.70 22  A 1 
ATOM 140  C CB  . PRO A 1 22  ? -67.079 -23.239 8.435   1.00 46.96 22  A 1 
ATOM 141  C CG  . PRO A 1 22  ? -68.092 -22.107 8.614   1.00 47.66 22  A 1 
ATOM 142  C CD  . PRO A 1 22  ? -68.536 -22.261 10.074  1.00 52.80 22  A 1 
ATOM 143  N N   . GLU A 1 23  ? -64.053 -23.320 10.343  1.00 59.90 23  A 1 
ATOM 144  C CA  . GLU A 1 23  ? -62.761 -22.679 10.619  1.00 61.08 23  A 1 
ATOM 145  C C   . GLU A 1 23  ? -62.483 -21.723 9.472   1.00 60.45 23  A 1 
ATOM 146  O O   . GLU A 1 23  ? -62.336 -22.149 8.325   1.00 56.29 23  A 1 
ATOM 147  C CB  . GLU A 1 23  ? -61.619 -23.691 10.731  1.00 56.68 23  A 1 
ATOM 148  C CG  . GLU A 1 23  ? -61.480 -24.332 12.111  1.00 51.55 23  A 1 
ATOM 149  C CD  . GLU A 1 23  ? -60.219 -25.219 12.211  1.00 47.02 23  A 1 
ATOM 150  O OE1 . GLU A 1 23  ? -59.698 -25.351 13.342  1.00 42.85 23  A 1 
ATOM 151  O OE2 . GLU A 1 23  ? -59.792 -25.746 11.166  1.00 44.35 23  A 1 
ATOM 152  N N   . LYS A 1 24  ? -62.526 -20.408 9.757   1.00 66.81 24  A 1 
ATOM 153  C CA  . LYS A 1 24  ? -62.447 -19.396 8.722   1.00 70.03 24  A 1 
ATOM 154  C C   . LYS A 1 24  ? -61.136 -19.642 8.014   1.00 73.09 24  A 1 
ATOM 155  O O   . LYS A 1 24  ? -60.070 -19.483 8.615   1.00 67.47 24  A 1 
ATOM 156  C CB  . LYS A 1 24  ? -62.499 -17.971 9.282   1.00 63.36 24  A 1 
ATOM 157  C CG  . LYS A 1 24  ? -63.924 -17.426 9.436   1.00 55.93 24  A 1 
ATOM 158  C CD  . LYS A 1 24  ? -63.882 -15.977 9.927   1.00 51.08 24  A 1 
ATOM 159  C CE  . LYS A 1 24  ? -65.276 -15.379 10.002  1.00 44.60 24  A 1 
ATOM 160  N NZ  . LYS A 1 24  ? -65.239 -13.986 10.531  1.00 38.80 24  A 1 
ATOM 161  N N   . SER A 1 25  ? -61.209 -20.086 6.782   1.00 73.76 25  A 1 
ATOM 162  C CA  . SER A 1 25  ? -60.020 -20.419 6.015   1.00 77.62 25  A 1 
ATOM 163  C C   . SER A 1 25  ? -59.077 -19.210 6.065   1.00 80.53 25  A 1 
ATOM 164  O O   . SER A 1 25  ? -59.546 -18.089 5.841   1.00 75.01 25  A 1 
ATOM 165  C CB  . SER A 1 25  ? -60.413 -20.839 4.595   1.00 70.41 25  A 1 
ATOM 166  O OG  . SER A 1 25  ? -61.444 -20.020 4.084   1.00 61.87 25  A 1 
ATOM 167  N N   . PRO A 1 26  ? -57.801 -19.396 6.448   1.00 79.54 26  A 1 
ATOM 168  C CA  . PRO A 1 26  ? -56.945 -18.298 6.877   1.00 82.52 26  A 1 
ATOM 169  C C   . PRO A 1 26  ? -56.843 -17.239 5.779   1.00 84.98 26  A 1 
ATOM 170  O O   . PRO A 1 26  ? -56.802 -17.582 4.590   1.00 80.92 26  A 1 
ATOM 171  C CB  . PRO A 1 26  ? -55.604 -18.935 7.256   1.00 77.55 26  A 1 
ATOM 172  C CG  . PRO A 1 26  ? -55.644 -20.317 6.593   1.00 72.90 26  A 1 
ATOM 173  C CD  . PRO A 1 26  ? -57.119 -20.664 6.582   1.00 75.55 26  A 1 
ATOM 174  N N   . SER A 1 27  ? -56.857 -15.975 6.161   1.00 82.16 27  A 1 
ATOM 175  C CA  . SER A 1 27  ? -56.769 -14.871 5.204   1.00 84.46 27  A 1 
ATOM 176  C C   . SER A 1 27  ? -55.432 -14.896 4.458   1.00 85.93 27  A 1 
ATOM 177  O O   . SER A 1 27  ? -54.455 -15.503 4.909   1.00 82.51 27  A 1 
ATOM 178  C CB  . SER A 1 27  ? -56.997 -13.530 5.914   1.00 80.35 27  A 1 
ATOM 179  O OG  . SER A 1 27  ? -55.936 -13.278 6.807   1.00 74.14 27  A 1 
ATOM 180  N N   . ALA A 1 28  ? -55.335 -14.221 3.313   1.00 85.38 28  A 1 
ATOM 181  C CA  . ALA A 1 28  ? -54.067 -14.101 2.596   1.00 86.48 28  A 1 
ATOM 182  C C   . ALA A 1 28  ? -52.972 -13.503 3.487   1.00 87.80 28  A 1 
ATOM 183  O O   . ALA A 1 28  ? -51.825 -13.938 3.452   1.00 85.62 28  A 1 
ATOM 184  C CB  . ALA A 1 28  ? -54.292 -13.251 1.340   1.00 83.81 28  A 1 
ATOM 185  N N   . GLN A 1 29  ? -53.338 -12.552 4.359   1.00 87.08 29  A 1 
ATOM 186  C CA  . GLN A 1 29  ? -52.416 -11.920 5.297   1.00 86.93 29  A 1 
ATOM 187  C C   . GLN A 1 29  ? -51.954 -12.880 6.407   1.00 88.12 29  A 1 
ATOM 188  O O   . GLN A 1 29  ? -50.767 -12.928 6.707   1.00 85.73 29  A 1 
ATOM 189  C CB  . GLN A 1 29  ? -53.084 -10.650 5.858   1.00 84.27 29  A 1 
ATOM 190  C CG  . GLN A 1 29  ? -52.098 -9.759  6.621   1.00 77.34 29  A 1 
ATOM 191  C CD  . GLN A 1 29  ? -51.007 -9.126  5.749   1.00 72.45 29  A 1 
ATOM 192  O OE1 . GLN A 1 29  ? -50.950 -9.243  4.536   1.00 66.73 29  A 1 
ATOM 193  N NE2 . GLN A 1 29  ? -50.082 -8.423  6.362   1.00 63.28 29  A 1 
ATOM 194  N N   . GLU A 1 30  ? -52.844 -13.699 6.966   1.00 87.36 30  A 1 
ATOM 195  C CA  . GLU A 1 30  ? -52.472 -14.733 7.939   1.00 87.24 30  A 1 
ATOM 196  C C   . GLU A 1 30  ? -51.561 -15.802 7.321   1.00 87.93 30  A 1 
ATOM 197  O O   . GLU A 1 30  ? -50.585 -16.219 7.945   1.00 85.78 30  A 1 
ATOM 198  C CB  . GLU A 1 30  ? -53.740 -15.407 8.488   1.00 85.70 30  A 1 
ATOM 199  C CG  . GLU A 1 30  ? -54.528 -14.517 9.469   1.00 77.38 30  A 1 
ATOM 200  C CD  . GLU A 1 30  ? -55.973 -15.003 9.690   1.00 71.52 30  A 1 
ATOM 201  O OE1 . GLU A 1 30  ? -56.532 -14.697 10.756  1.00 63.00 30  A 1 
ATOM 202  O OE2 . GLU A 1 30  ? -56.519 -15.599 8.738   1.00 66.21 30  A 1 
ATOM 203  N N   . LEU A 1 31  ? -51.818 -16.202 6.080   1.00 88.12 31  A 1 
ATOM 204  C CA  . LEU A 1 31  ? -50.952 -17.131 5.346   1.00 87.45 31  A 1 
ATOM 205  C C   . LEU A 1 31  ? -49.557 -16.538 5.100   1.00 88.93 31  A 1 
ATOM 206  O O   . LEU A 1 31  ? -48.560 -17.250 5.236   1.00 87.42 31  A 1 
ATOM 207  C CB  . LEU A 1 31  ? -51.612 -17.514 4.014   1.00 86.56 31  A 1 
ATOM 208  C CG  . LEU A 1 31  ? -52.805 -18.478 4.176   1.00 84.23 31  A 1 
ATOM 209  C CD1 . LEU A 1 31  ? -53.584 -18.558 2.863   1.00 76.03 31  A 1 
ATOM 210  C CD2 . LEU A 1 31  ? -52.345 -19.888 4.537   1.00 77.76 31  A 1 
ATOM 211  N N   . LYS A 1 32  ? -49.462 -15.232 4.797   1.00 87.52 32  A 1 
ATOM 212  C CA  . LYS A 1 32  ? -48.177 -14.524 4.695   1.00 87.85 32  A 1 
ATOM 213  C C   . LYS A 1 32  ? -47.433 -14.534 6.030   1.00 88.59 32  A 1 
ATOM 214  O O   . LYS A 1 32  ? -46.247 -14.835 6.065   1.00 88.05 32  A 1 
ATOM 215  C CB  . LYS A 1 32  ? -48.428 -13.091 4.205   1.00 86.59 32  A 1 
ATOM 216  C CG  . LYS A 1 32  ? -47.148 -12.233 4.146   1.00 84.13 32  A 1 
ATOM 217  C CD  . LYS A 1 32  ? -47.506 -10.753 4.157   1.00 81.74 32  A 1 
ATOM 218  C CE  . LYS A 1 32  ? -46.262 -9.878  4.357   1.00 74.41 32  A 1 
ATOM 219  N NZ  . LYS A 1 32  ? -46.637 -8.463  4.608   1.00 68.84 32  A 1 
ATOM 220  N N   . GLU A 1 33  ? -48.099 -14.244 7.151   1.00 89.02 33  A 1 
ATOM 221  C CA  . GLU A 1 33  ? -47.476 -14.254 8.475   1.00 88.47 33  A 1 
ATOM 222  C C   . GLU A 1 33  ? -47.032 -15.663 8.905   1.00 89.06 33  A 1 
ATOM 223  O O   . GLU A 1 33  ? -45.999 -15.821 9.558   1.00 87.01 33  A 1 
ATOM 224  C CB  . GLU A 1 33  ? -48.439 -13.699 9.519   1.00 87.38 33  A 1 
ATOM 225  C CG  . GLU A 1 33  ? -48.606 -12.179 9.391   1.00 79.40 33  A 1 
ATOM 226  C CD  . GLU A 1 33  ? -49.488 -11.595 10.507  1.00 72.04 33  A 1 
ATOM 227  O OE1 . GLU A 1 33  ? -49.773 -10.374 10.409  1.00 63.25 33  A 1 
ATOM 228  O OE2 . GLU A 1 33  ? -49.833 -12.357 11.441  1.00 64.71 33  A 1 
ATOM 229  N N   . GLN A 1 34  ? -47.770 -16.696 8.513   1.00 89.86 34  A 1 
ATOM 230  C CA  . GLN A 1 34  ? -47.366 -18.077 8.704   1.00 89.85 34  A 1 
ATOM 231  C C   . GLN A 1 34  ? -46.119 -18.401 7.866   1.00 90.66 34  A 1 
ATOM 232  O O   . GLN A 1 34  ? -45.159 -18.948 8.401   1.00 88.29 34  A 1 
ATOM 233  C CB  . GLN A 1 34  ? -48.559 -18.988 8.402   1.00 88.68 34  A 1 
ATOM 234  C CG  . GLN A 1 34  ? -48.317 -20.429 8.882   1.00 78.25 34  A 1 
ATOM 235  C CD  . GLN A 1 34  ? -49.545 -21.337 8.698   1.00 73.59 34  A 1 
ATOM 236  O OE1 . GLN A 1 34  ? -50.549 -20.967 8.119   1.00 65.31 34  A 1 
ATOM 237  N NE2 . GLN A 1 34  ? -49.498 -22.547 9.181   1.00 63.27 34  A 1 
ATOM 238  N N   . GLY A 1 35  ? -46.103 -17.986 6.607   1.00 88.79 35  A 1 
ATOM 239  C CA  . GLY A 1 35  ? -44.935 -18.088 5.737   1.00 87.96 35  A 1 
ATOM 240  C C   . GLY A 1 35  ? -43.714 -17.363 6.306   1.00 89.27 35  A 1 
ATOM 241  O O   . GLY A 1 35  ? -42.629 -17.939 6.348   1.00 87.76 35  A 1 
ATOM 242  N N   . ASN A 1 36  ? -43.892 -16.160 6.851   1.00 89.93 36  A 1 
ATOM 243  C CA  . ASN A 1 36  ? -42.811 -15.405 7.488   1.00 89.22 36  A 1 
ATOM 244  C C   . ASN A 1 36  ? -42.219 -16.152 8.691   1.00 89.49 36  A 1 
ATOM 245  O O   . ASN A 1 36  ? -41.002 -16.216 8.835   1.00 87.74 36  A 1 
ATOM 246  C CB  . ASN A 1 36  ? -43.332 -14.022 7.930   1.00 88.06 36  A 1 
ATOM 247  C CG  . ASN A 1 36  ? -43.643 -13.051 6.802   1.00 87.00 36  A 1 
ATOM 248  O OD1 . ASN A 1 36  ? -43.336 -13.220 5.645   1.00 78.41 36  A 1 
ATOM 249  N ND2 . ASN A 1 36  ? -44.246 -11.937 7.142   1.00 78.33 36  A 1 
ATOM 250  N N   . ARG A 1 37  ? -43.055 -16.756 9.545   1.00 90.23 37  A 1 
ATOM 251  C CA  . ARG A 1 37  ? -42.582 -17.581 10.673  1.00 89.93 37  A 1 
ATOM 252  C C   . ARG A 1 37  ? -41.798 -18.805 10.211  1.00 90.58 37  A 1 
ATOM 253  O O   . ARG A 1 37  ? -40.747 -19.098 10.779  1.00 87.70 37  A 1 
ATOM 254  C CB  . ARG A 1 37  ? -43.783 -17.994 11.553  1.00 89.39 37  A 1 
ATOM 255  C CG  . ARG A 1 37  ? -44.211 -16.846 12.483  1.00 81.34 37  A 1 
ATOM 256  C CD  . ARG A 1 37  ? -45.386 -17.249 13.381  1.00 79.12 37  A 1 
ATOM 257  N NE  . ARG A 1 37  ? -46.677 -17.048 12.703  1.00 69.54 37  A 1 
ATOM 258  C CZ  . ARG A 1 37  ? -47.879 -17.215 13.255  1.00 61.81 37  A 1 
ATOM 259  N NH1 . ARG A 1 37  ? -48.010 -17.690 14.464  1.00 54.98 37  A 1 
ATOM 260  N NH2 . ARG A 1 37  ? -48.954 -16.888 12.604  1.00 55.07 37  A 1 
ATOM 261  N N   . LEU A 1 38  ? -42.278 -19.486 9.167   1.00 90.21 38  A 1 
ATOM 262  C CA  . LEU A 1 38  ? -41.573 -20.627 8.579   1.00 89.28 38  A 1 
ATOM 263  C C   . LEU A 1 38  ? -40.230 -20.203 7.947   1.00 90.27 38  A 1 
ATOM 264  O O   . LEU A 1 38  ? -39.229 -20.894 8.124   1.00 88.22 38  A 1 
ATOM 265  C CB  . LEU A 1 38  ? -42.480 -21.302 7.541   1.00 88.65 38  A 1 
ATOM 266  C CG  . LEU A 1 38  ? -43.687 -22.046 8.152   1.00 87.22 38  A 1 
ATOM 267  C CD1 . LEU A 1 38  ? -44.682 -22.402 7.053   1.00 78.97 38  A 1 
ATOM 268  C CD2 . LEU A 1 38  ? -43.261 -23.349 8.841   1.00 79.57 38  A 1 
ATOM 269  N N   . PHE A 1 39  ? -40.189 -19.043 7.280   1.00 90.67 39  A 1 
ATOM 270  C CA  . PHE A 1 39  ? -38.971 -18.475 6.683   1.00 89.84 39  A 1 
ATOM 271  C C   . PHE A 1 39  ? -37.907 -18.169 7.743   1.00 90.04 39  A 1 
ATOM 272  O O   . PHE A 1 39  ? -36.759 -18.591 7.599   1.00 88.78 39  A 1 
ATOM 273  C CB  . PHE A 1 39  ? -39.331 -17.228 5.874   1.00 89.10 39  A 1 
ATOM 274  C CG  . PHE A 1 39  ? -38.138 -16.651 5.151   1.00 89.54 39  A 1 
ATOM 275  C CD1 . PHE A 1 39  ? -37.316 -15.688 5.772   1.00 81.92 39  A 1 
ATOM 276  C CD2 . PHE A 1 39  ? -37.805 -17.110 3.866   1.00 82.48 39  A 1 
ATOM 277  C CE1 . PHE A 1 39  ? -36.171 -15.207 5.120   1.00 81.42 39  A 1 
ATOM 278  C CE2 . PHE A 1 39  ? -36.656 -16.627 3.208   1.00 80.64 39  A 1 
ATOM 279  C CZ  . PHE A 1 39  ? -35.842 -15.680 3.843   1.00 85.20 39  A 1 
ATOM 280  N N   . VAL A 1 40  ? -38.290 -17.522 8.850   1.00 90.66 40  A 1 
ATOM 281  C CA  . VAL A 1 40  ? -37.381 -17.266 9.987   1.00 89.51 40  A 1 
ATOM 282  C C   . VAL A 1 40  ? -36.861 -18.574 10.578  1.00 89.83 40  A 1 
ATOM 283  O O   . VAL A 1 40  ? -35.678 -18.669 10.911  1.00 87.64 40  A 1 
ATOM 284  C CB  . VAL A 1 40  ? -38.094 -16.406 11.058  1.00 88.23 40  A 1 
ATOM 285  C CG1 . VAL A 1 40  ? -37.258 -16.254 12.343  1.00 79.63 40  A 1 
ATOM 286  C CG2 . VAL A 1 40  ? -38.362 -14.988 10.530  1.00 78.34 40  A 1 
ATOM 287  N N   . GLY A 1 41  ? -37.699 -19.616 10.625  1.00 89.50 41  A 1 
ATOM 288  C CA  . GLY A 1 41  ? -37.313 -20.978 11.003  1.00 88.56 41  A 1 
ATOM 289  C C   . GLY A 1 41  ? -36.481 -21.737 9.957   1.00 89.35 41  A 1 
ATOM 290  O O   . GLY A 1 41  ? -36.236 -22.929 10.138  1.00 85.47 41  A 1 
ATOM 291  N N   . ARG A 1 42  ? -36.054 -21.083 8.871   1.00 87.68 42  A 1 
ATOM 292  C CA  . ARG A 1 42  ? -35.317 -21.656 7.726   1.00 88.30 42  A 1 
ATOM 293  C C   . ARG A 1 42  ? -36.052 -22.806 7.011   1.00 89.99 42  A 1 
ATOM 294  O O   . ARG A 1 42  ? -35.433 -23.561 6.268   1.00 86.09 42  A 1 
ATOM 295  C CB  . ARG A 1 42  ? -33.880 -22.039 8.115   1.00 86.19 42  A 1 
ATOM 296  C CG  . ARG A 1 42  ? -33.066 -20.877 8.696   1.00 82.16 42  A 1 
ATOM 297  C CD  . ARG A 1 42  ? -31.615 -21.338 8.933   1.00 75.46 42  A 1 
ATOM 298  N NE  . ARG A 1 42  ? -30.768 -20.248 9.431   1.00 68.17 42  A 1 
ATOM 299  C CZ  . ARG A 1 42  ? -29.450 -20.267 9.545   1.00 59.43 42  A 1 
ATOM 300  N NH1 . ARG A 1 42  ? -28.756 -21.330 9.225   1.00 55.46 42  A 1 
ATOM 301  N NH2 . ARG A 1 42  ? -28.794 -19.217 9.980   1.00 54.75 42  A 1 
ATOM 302  N N   . LYS A 1 43  ? -37.359 -22.909 7.179   1.00 88.99 43  A 1 
ATOM 303  C CA  . LYS A 1 43  ? -38.217 -23.875 6.482   1.00 88.88 43  A 1 
ATOM 304  C C   . LYS A 1 43  ? -38.675 -23.286 5.144   1.00 90.29 43  A 1 
ATOM 305  O O   . LYS A 1 43  ? -39.845 -22.958 4.960   1.00 87.08 43  A 1 
ATOM 306  C CB  . LYS A 1 43  ? -39.378 -24.289 7.378   1.00 87.10 43  A 1 
ATOM 307  C CG  . LYS A 1 43  ? -38.903 -25.058 8.621   1.00 82.88 43  A 1 
ATOM 308  C CD  . LYS A 1 43  ? -40.123 -25.634 9.335   1.00 75.37 43  A 1 
ATOM 309  C CE  . LYS A 1 43  ? -39.702 -26.587 10.451  1.00 67.96 43  A 1 
ATOM 310  N NZ  . LYS A 1 43  ? -40.851 -27.404 10.882  1.00 58.96 43  A 1 
ATOM 311  N N   . TYR A 1 44  ? -37.733 -23.123 4.222   1.00 91.40 44  A 1 
ATOM 312  C CA  . TYR A 1 44  ? -37.986 -22.437 2.951   1.00 91.67 44  A 1 
ATOM 313  C C   . TYR A 1 44  ? -39.049 -23.117 2.070   1.00 92.43 44  A 1 
ATOM 314  O O   . TYR A 1 44  ? -39.906 -22.398 1.563   1.00 90.45 44  A 1 
ATOM 315  C CB  . TYR A 1 44  ? -36.669 -22.230 2.188   1.00 90.37 44  A 1 
ATOM 316  C CG  . TYR A 1 44  ? -35.579 -21.560 2.984   1.00 89.97 44  A 1 
ATOM 317  C CD1 . TYR A 1 44  ? -35.779 -20.278 3.540   1.00 80.23 44  A 1 
ATOM 318  C CD2 . TYR A 1 44  ? -34.346 -22.213 3.194   1.00 80.35 44  A 1 
ATOM 319  C CE1 . TYR A 1 44  ? -34.769 -19.653 4.293   1.00 79.20 44  A 1 
ATOM 320  C CE2 . TYR A 1 44  ? -33.331 -21.600 3.944   1.00 78.32 44  A 1 
ATOM 321  C CZ  . TYR A 1 44  ? -33.538 -20.321 4.491   1.00 85.59 44  A 1 
ATOM 322  O OH  . TYR A 1 44  ? -32.553 -19.722 5.226   1.00 84.00 44  A 1 
ATOM 323  N N   . PRO A 1 45  ? -39.085 -24.454 1.922   1.00 91.46 45  A 1 
ATOM 324  C CA  . PRO A 1 45  ? -40.124 -25.115 1.136   1.00 90.69 45  A 1 
ATOM 325  C C   . PRO A 1 45  ? -41.526 -24.900 1.707   1.00 91.04 45  A 1 
ATOM 326  O O   . PRO A 1 45  ? -42.458 -24.555 0.972   1.00 89.27 45  A 1 
ATOM 327  C CB  . PRO A 1 45  ? -39.739 -26.598 1.105   1.00 89.45 45  A 1 
ATOM 328  C CG  . PRO A 1 45  ? -38.248 -26.610 1.424   1.00 87.25 45  A 1 
ATOM 329  C CD  . PRO A 1 45  ? -38.094 -25.425 2.367   1.00 90.06 45  A 1 
ATOM 330  N N   . GLU A 1 46  ? -41.680 -25.028 3.026   1.00 90.14 46  A 1 
ATOM 331  C CA  . GLU A 1 46  ? -42.973 -24.822 3.668   1.00 89.85 46  A 1 
ATOM 332  C C   . GLU A 1 46  ? -43.396 -23.343 3.648   1.00 90.18 46  A 1 
ATOM 333  O O   . GLU A 1 46  ? -44.576 -23.034 3.464   1.00 87.45 46  A 1 
ATOM 334  C CB  . GLU A 1 46  ? -42.970 -25.354 5.111   1.00 88.94 46  A 1 
ATOM 335  C CG  . GLU A 1 46  ? -42.627 -26.859 5.248   1.00 83.61 46  A 1 
ATOM 336  C CD  . GLU A 1 46  ? -41.221 -27.095 5.794   1.00 78.13 46  A 1 
ATOM 337  O OE1 . GLU A 1 46  ? -41.099 -27.863 6.779   1.00 67.65 46  A 1 
ATOM 338  O OE2 . GLU A 1 46  ? -40.268 -26.454 5.293   1.00 69.79 46  A 1 
ATOM 339  N N   . ALA A 1 47  ? -42.445 -22.432 3.783   1.00 91.16 47  A 1 
ATOM 340  C CA  . ALA A 1 47  ? -42.696 -21.001 3.647   1.00 90.81 47  A 1 
ATOM 341  C C   . ALA A 1 47  ? -43.174 -20.645 2.233   1.00 91.41 47  A 1 
ATOM 342  O O   . ALA A 1 47  ? -44.182 -19.954 2.086   1.00 90.29 47  A 1 
ATOM 343  C CB  . ALA A 1 47  ? -41.423 -20.224 4.031   1.00 90.27 47  A 1 
ATOM 344  N N   . ALA A 1 48  ? -42.518 -21.181 1.198   1.00 90.71 48  A 1 
ATOM 345  C CA  . ALA A 1 48  ? -42.921 -20.989 -0.192  1.00 90.63 48  A 1 
ATOM 346  C C   . ALA A 1 48  ? -44.344 -21.507 -0.450  1.00 91.01 48  A 1 
ATOM 347  O O   . ALA A 1 48  ? -45.155 -20.810 -1.065  1.00 89.31 48  A 1 
ATOM 348  C CB  . ALA A 1 48  ? -41.896 -21.672 -1.110  1.00 89.75 48  A 1 
ATOM 349  N N   . ALA A 1 49  ? -44.692 -22.667 0.094   1.00 91.44 49  A 1 
ATOM 350  C CA  . ALA A 1 49  ? -46.033 -23.211 -0.001  1.00 91.03 49  A 1 
ATOM 351  C C   . ALA A 1 49  ? -47.084 -22.306 0.688   1.00 91.11 49  A 1 
ATOM 352  O O   . ALA A 1 49  ? -48.158 -22.074 0.134   1.00 89.37 49  A 1 
ATOM 353  C CB  . ALA A 1 49  ? -46.036 -24.628 0.577   1.00 90.13 49  A 1 
ATOM 354  N N   . CYS A 1 50  ? -46.779 -21.746 1.863   1.00 91.17 50  A 1 
ATOM 355  C CA  . CYS A 1 50  ? -47.646 -20.776 2.532   1.00 91.07 50  A 1 
ATOM 356  C C   . CYS A 1 50  ? -47.847 -19.499 1.702   1.00 91.87 50  A 1 
ATOM 357  O O   . CYS A 1 50  ? -48.978 -19.040 1.564   1.00 89.97 50  A 1 
ATOM 358  C CB  . CYS A 1 50  ? -47.086 -20.436 3.916   1.00 89.19 50  A 1 
ATOM 359  S SG  . CYS A 1 50  ? -47.585 -21.722 5.115   1.00 81.71 50  A 1 
ATOM 360  N N   . TYR A 1 51  ? -46.771 -18.952 1.118   1.00 91.77 51  A 1 
ATOM 361  C CA  . TYR A 1 51  ? -46.887 -17.802 0.214   1.00 92.28 51  A 1 
ATOM 362  C C   . TYR A 1 51  ? -47.678 -18.146 -1.047  1.00 92.33 51  A 1 
ATOM 363  O O   . TYR A 1 51  ? -48.499 -17.344 -1.482  1.00 90.74 51  A 1 
ATOM 364  C CB  . TYR A 1 51  ? -45.503 -17.251 -0.130  1.00 91.86 51  A 1 
ATOM 365  C CG  . TYR A 1 51  ? -44.716 -16.696 1.035   1.00 91.93 51  A 1 
ATOM 366  C CD1 . TYR A 1 51  ? -45.286 -15.745 1.921   1.00 83.76 51  A 1 
ATOM 367  C CD2 . TYR A 1 51  ? -43.385 -17.118 1.255   1.00 83.59 51  A 1 
ATOM 368  C CE1 . TYR A 1 51  ? -44.550 -15.244 3.005   1.00 82.28 51  A 1 
ATOM 369  C CE2 . TYR A 1 51  ? -42.645 -16.620 2.337   1.00 81.54 51  A 1 
ATOM 370  C CZ  . TYR A 1 51  ? -43.222 -15.682 3.205   1.00 89.62 51  A 1 
ATOM 371  O OH  . TYR A 1 51  ? -42.498 -15.206 4.270   1.00 88.14 51  A 1 
ATOM 372  N N   . GLY A 1 52  ? -47.536 -19.360 -1.585  1.00 91.53 52  A 1 
ATOM 373  C CA  . GLY A 1 52  ? -48.350 -19.853 -2.690  1.00 91.23 52  A 1 
ATOM 374  C C   . GLY A 1 52  ? -49.842 -19.849 -2.370  1.00 91.73 52  A 1 
ATOM 375  O O   . GLY A 1 52  ? -50.648 -19.338 -3.145  1.00 90.08 52  A 1 
ATOM 376  N N   . ARG A 1 53  ? -50.230 -20.310 -1.179  1.00 90.63 53  A 1 
ATOM 377  C CA  . ARG A 1 53  ? -51.628 -20.251 -0.708  1.00 90.36 53  A 1 
ATOM 378  C C   . ARG A 1 53  ? -52.115 -18.810 -0.513  1.00 90.41 53  A 1 
ATOM 379  O O   . ARG A 1 53  ? -53.273 -18.526 -0.813  1.00 87.54 53  A 1 
ATOM 380  C CB  . ARG A 1 53  ? -51.776 -21.046 0.594   1.00 89.62 53  A 1 
ATOM 381  C CG  . ARG A 1 53  ? -51.598 -22.560 0.389   1.00 83.88 53  A 1 
ATOM 382  C CD  . ARG A 1 53  ? -51.674 -23.312 1.724   1.00 80.46 53  A 1 
ATOM 383  N NE  . ARG A 1 53  ? -53.025 -23.269 2.302   1.00 70.94 53  A 1 
ATOM 384  C CZ  . ARG A 1 53  ? -53.366 -23.623 3.541   1.00 63.71 53  A 1 
ATOM 385  N NH1 . ARG A 1 53  ? -52.481 -24.057 4.398   1.00 57.43 53  A 1 
ATOM 386  N NH2 . ARG A 1 53  ? -54.608 -23.559 3.925   1.00 55.84 53  A 1 
ATOM 387  N N   . ALA A 1 54  ? -51.262 -17.907 -0.054  1.00 90.35 54  A 1 
ATOM 388  C CA  . ALA A 1 54  ? -51.590 -16.490 0.052   1.00 89.65 54  A 1 
ATOM 389  C C   . ALA A 1 54  ? -51.833 -15.856 -1.331  1.00 90.20 54  A 1 
ATOM 390  O O   . ALA A 1 54  ? -52.831 -15.152 -1.508  1.00 88.55 54  A 1 
ATOM 391  C CB  . ALA A 1 54  ? -50.478 -15.761 0.811   1.00 89.04 54  A 1 
ATOM 392  N N   . ILE A 1 55  ? -50.973 -16.175 -2.322  1.00 90.42 55  A 1 
ATOM 393  C CA  . ILE A 1 55  ? -51.115 -15.748 -3.720  1.00 90.36 55  A 1 
ATOM 394  C C   . ILE A 1 55  ? -52.424 -16.267 -4.319  1.00 90.12 55  A 1 
ATOM 395  O O   . ILE A 1 55  ? -53.165 -15.493 -4.912  1.00 88.15 55  A 1 
ATOM 396  C CB  . ILE A 1 55  ? -49.893 -16.209 -4.548  1.00 89.93 55  A 1 
ATOM 397  C CG1 . ILE A 1 55  ? -48.649 -15.389 -4.140  1.00 85.99 55  A 1 
ATOM 398  C CG2 . ILE A 1 55  ? -50.149 -16.069 -6.059  1.00 85.85 55  A 1 
ATOM 399  C CD1 . ILE A 1 55  ? -47.323 -16.026 -4.593  1.00 82.86 55  A 1 
ATOM 400  N N   . THR A 1 56  ? -52.755 -17.533 -4.096  1.00 91.23 56  A 1 
ATOM 401  C CA  . THR A 1 56  ? -54.028 -18.103 -4.576  1.00 90.48 56  A 1 
ATOM 402  C C   . THR A 1 56  ? -55.242 -17.359 -4.007  1.00 90.22 56  A 1 
ATOM 403  O O   . THR A 1 56  ? -56.255 -17.230 -4.685  1.00 87.81 56  A 1 
ATOM 404  C CB  . THR A 1 56  ? -54.137 -19.591 -4.217  1.00 89.29 56  A 1 
ATOM 405  O OG1 . THR A 1 56  ? -52.988 -20.296 -4.631  1.00 80.47 56  A 1 
ATOM 406  C CG2 . THR A 1 56  ? -55.315 -20.287 -4.889  1.00 77.17 56  A 1 
ATOM 407  N N   . ARG A 1 57  ? -55.139 -16.838 -2.768  1.00 90.53 57  A 1 
ATOM 408  C CA  . ARG A 1 57  ? -56.200 -16.035 -2.146  1.00 89.79 57  A 1 
ATOM 409  C C   . ARG A 1 57  ? -56.253 -14.597 -2.637  1.00 90.20 57  A 1 
ATOM 410  O O   . ARG A 1 57  ? -57.338 -14.047 -2.782  1.00 86.07 57  A 1 
ATOM 411  C CB  . ARG A 1 57  ? -56.020 -16.036 -0.639  1.00 87.97 57  A 1 
ATOM 412  C CG  . ARG A 1 57  ? -56.637 -17.288 -0.037  1.00 81.28 57  A 1 
ATOM 413  C CD  . ARG A 1 57  ? -57.353 -16.893 1.234   1.00 77.27 57  A 1 
ATOM 414  N NE  . ARG A 1 57  ? -58.172 -17.998 1.716   1.00 70.05 57  A 1 
ATOM 415  C CZ  . ARG A 1 57  ? -58.986 -17.949 2.732   1.00 63.53 57  A 1 
ATOM 416  N NH1 . ARG A 1 57  ? -59.108 -16.889 3.477   1.00 56.52 57  A 1 
ATOM 417  N NH2 . ARG A 1 57  ? -59.667 -18.990 2.998   1.00 56.57 57  A 1 
ATOM 418  N N   . ASN A 1 58  ? -55.105 -13.983 -2.854  1.00 88.36 58  A 1 
ATOM 419  C CA  . ASN A 1 58  ? -55.005 -12.634 -3.378  1.00 88.77 58  A 1 
ATOM 420  C C   . ASN A 1 58  ? -53.765 -12.509 -4.280  1.00 89.55 58  A 1 
ATOM 421  O O   . ASN A 1 58  ? -52.668 -12.220 -3.793  1.00 86.68 58  A 1 
ATOM 422  C CB  . ASN A 1 58  ? -54.994 -11.629 -2.221  1.00 86.91 58  A 1 
ATOM 423  C CG  . ASN A 1 58  ? -55.075 -10.197 -2.740  1.00 86.14 58  A 1 
ATOM 424  O OD1 . ASN A 1 58  ? -55.065 -9.933  -3.925  1.00 78.88 58  A 1 
ATOM 425  N ND2 . ASN A 1 58  ? -55.177 -9.242  -1.851  1.00 78.58 58  A 1 
ATOM 426  N N   . PRO A 1 59  ? -53.930 -12.702 -5.601  1.00 89.13 59  A 1 
ATOM 427  C CA  . PRO A 1 59  ? -52.809 -12.693 -6.542  1.00 88.43 59  A 1 
ATOM 428  C C   . PRO A 1 59  ? -52.287 -11.286 -6.883  1.00 88.94 59  A 1 
ATOM 429  O O   . PRO A 1 59  ? -51.347 -11.169 -7.656  1.00 85.33 59  A 1 
ATOM 430  C CB  . PRO A 1 59  ? -53.345 -13.424 -7.778  1.00 87.09 59  A 1 
ATOM 431  C CG  . PRO A 1 59  ? -54.832 -13.083 -7.773  1.00 85.12 59  A 1 
ATOM 432  C CD  . PRO A 1 59  ? -55.169 -13.060 -6.275  1.00 88.73 59  A 1 
ATOM 433  N N   . LEU A 1 60  ? -52.871 -10.218 -6.331  1.00 88.77 60  A 1 
ATOM 434  C CA  . LEU A 1 60  ? -52.554 -8.827  -6.661  1.00 88.79 60  A 1 
ATOM 435  C C   . LEU A 1 60  ? -51.622 -8.147  -5.639  1.00 89.26 60  A 1 
ATOM 436  O O   . LEU A 1 60  ? -51.500 -6.925  -5.628  1.00 85.14 60  A 1 
ATOM 437  C CB  . LEU A 1 60  ? -53.858 -8.035  -6.869  1.00 86.67 60  A 1 
ATOM 438  C CG  . LEU A 1 60  ? -54.751 -8.544  -8.009  1.00 83.94 60  A 1 
ATOM 439  C CD1 . LEU A 1 60  ? -56.036 -7.715  -8.044  1.00 76.35 60  A 1 
ATOM 440  C CD2 . LEU A 1 60  ? -54.075 -8.430  -9.375  1.00 77.11 60  A 1 
ATOM 441  N N   . VAL A 1 61  ? -50.974 -8.936  -4.764  1.00 89.11 61  A 1 
ATOM 442  C CA  . VAL A 1 61  ? -50.081 -8.395  -3.728  1.00 89.05 61  A 1 
ATOM 443  C C   . VAL A 1 61  ? -48.629 -8.758  -4.046  1.00 90.04 61  A 1 
ATOM 444  O O   . VAL A 1 61  ? -48.195 -9.880  -3.791  1.00 87.79 61  A 1 
ATOM 445  C CB  . VAL A 1 61  ? -50.502 -8.858  -2.324  1.00 86.79 61  A 1 
ATOM 446  C CG1 . VAL A 1 61  ? -49.614 -8.217  -1.249  1.00 79.03 61  A 1 
ATOM 447  C CG2 . VAL A 1 61  ? -51.948 -8.461  -2.012  1.00 78.79 61  A 1 
ATOM 448  N N   . ALA A 1 62  ? -47.852 -7.785  -4.534  1.00 89.66 62  A 1 
ATOM 449  C CA  . ALA A 1 62  ? -46.456 -7.976  -4.927  1.00 89.53 62  A 1 
ATOM 450  C C   . ALA A 1 62  ? -45.579 -8.623  -3.836  1.00 90.39 62  A 1 
ATOM 451  O O   . ALA A 1 62  ? -44.767 -9.497  -4.113  1.00 88.26 62  A 1 
ATOM 452  C CB  . ALA A 1 62  ? -45.884 -6.609  -5.333  1.00 87.84 62  A 1 
ATOM 453  N N   . VAL A 1 63  ? -45.785 -8.257  -2.562  1.00 90.74 63  A 1 
ATOM 454  C CA  . VAL A 1 63  ? -45.016 -8.775  -1.415  1.00 90.89 63  A 1 
ATOM 455  C C   . VAL A 1 63  ? -45.121 -10.300 -1.265  1.00 91.40 63  A 1 
ATOM 456  O O   . VAL A 1 63  ? -44.194 -10.922 -0.753  1.00 89.92 63  A 1 
ATOM 457  C CB  . VAL A 1 63  ? -45.460 -8.082  -0.107  1.00 88.82 63  A 1 
ATOM 458  C CG1 . VAL A 1 63  ? -44.709 -8.596  1.120   1.00 77.42 63  A 1 
ATOM 459  C CG2 . VAL A 1 63  ? -45.212 -6.573  -0.178  1.00 76.73 63  A 1 
ATOM 460  N N   . TYR A 1 64  ? -46.220 -10.935 -1.695  1.00 90.59 64  A 1 
ATOM 461  C CA  . TYR A 1 64  ? -46.332 -12.389 -1.633  1.00 90.80 64  A 1 
ATOM 462  C C   . TYR A 1 64  ? -45.394 -13.052 -2.638  1.00 91.47 64  A 1 
ATOM 463  O O   . TYR A 1 64  ? -44.728 -14.025 -2.286  1.00 89.31 64  A 1 
ATOM 464  C CB  . TYR A 1 64  ? -47.784 -12.839 -1.849  1.00 90.01 64  A 1 
ATOM 465  C CG  . TYR A 1 64  ? -48.809 -12.297 -0.868  1.00 89.32 64  A 1 
ATOM 466  C CD1 . TYR A 1 64  ? -48.444 -11.783 0.391   1.00 81.01 64  A 1 
ATOM 467  C CD2 . TYR A 1 64  ? -50.179 -12.311 -1.232  1.00 81.22 64  A 1 
ATOM 468  C CE1 . TYR A 1 64  ? -49.412 -11.266 1.266   1.00 80.38 64  A 1 
ATOM 469  C CE2 . TYR A 1 64  ? -51.145 -11.800 -0.364  1.00 79.75 64  A 1 
ATOM 470  C CZ  . TYR A 1 64  ? -50.766 -11.266 0.882   1.00 85.56 64  A 1 
ATOM 471  O OH  . TYR A 1 64  ? -51.715 -10.737 1.722   1.00 84.12 64  A 1 
ATOM 472  N N   . TYR A 1 65  ? -45.287 -12.485 -3.825  1.00 91.17 65  A 1 
ATOM 473  C CA  . TYR A 1 65  ? -44.370 -12.959 -4.859  1.00 91.40 65  A 1 
ATOM 474  C C   . TYR A 1 65  ? -42.911 -12.722 -4.462  1.00 92.27 65  A 1 
ATOM 475  O O   . TYR A 1 65  ? -42.130 -13.661 -4.521  1.00 90.58 65  A 1 
ATOM 476  C CB  . TYR A 1 65  ? -44.694 -12.295 -6.192  1.00 90.53 65  A 1 
ATOM 477  C CG  . TYR A 1 65  ? -46.059 -12.655 -6.743  1.00 90.75 65  A 1 
ATOM 478  C CD1 . TYR A 1 65  ? -46.225 -13.824 -7.508  1.00 82.17 65  A 1 
ATOM 479  C CD2 . TYR A 1 65  ? -47.161 -11.828 -6.493  1.00 82.61 65  A 1 
ATOM 480  C CE1 . TYR A 1 65  ? -47.478 -14.156 -8.036  1.00 81.69 65  A 1 
ATOM 481  C CE2 . TYR A 1 65  ? -48.433 -12.155 -7.014  1.00 80.74 65  A 1 
ATOM 482  C CZ  . TYR A 1 65  ? -48.585 -13.316 -7.784  1.00 87.65 65  A 1 
ATOM 483  O OH  . TYR A 1 65  ? -49.813 -13.633 -8.305  1.00 86.43 65  A 1 
ATOM 484  N N   . THR A 1 66  ? -42.545 -11.547 -3.962  1.00 92.16 66  A 1 
ATOM 485  C CA  . THR A 1 66  ? -41.164 -11.281 -3.533  1.00 91.92 66  A 1 
ATOM 486  C C   . THR A 1 66  ? -40.738 -12.166 -2.359  1.00 92.04 66  A 1 
ATOM 487  O O   . THR A 1 66  ? -39.614 -12.647 -2.327  1.00 90.57 66  A 1 
ATOM 488  C CB  . THR A 1 66  ? -40.921 -9.813  -3.159  1.00 91.06 66  A 1 
ATOM 489  O OG1 . THR A 1 66  ? -41.786 -9.386  -2.132  1.00 80.24 66  A 1 
ATOM 490  C CG2 . THR A 1 66  ? -41.131 -8.878  -4.341  1.00 79.82 66  A 1 
ATOM 491  N N   . ASN A 1 67  ? -41.629 -12.427 -1.413  1.00 92.04 67  A 1 
ATOM 492  C CA  . ASN A 1 67  ? -41.328 -13.328 -0.312  1.00 91.70 67  A 1 
ATOM 493  C C   . ASN A 1 67  ? -41.153 -14.778 -0.795  1.00 91.90 67  A 1 
ATOM 494  O O   . ASN A 1 67  ? -40.244 -15.471 -0.333  1.00 90.47 67  A 1 
ATOM 495  C CB  . ASN A 1 67  ? -42.432 -13.241 0.743   1.00 91.19 67  A 1 
ATOM 496  C CG  . ASN A 1 67  ? -42.408 -11.971 1.589   1.00 89.39 67  A 1 
ATOM 497  O OD1 . ASN A 1 67  ? -41.585 -11.094 1.486   1.00 80.22 67  A 1 
ATOM 498  N ND2 . ASN A 1 67  ? -43.337 -11.869 2.516   1.00 79.23 67  A 1 
ATOM 499  N N   . ARG A 1 68  ? -41.973 -15.233 -1.746  1.00 90.60 68  A 1 
ATOM 500  C CA  . ARG A 1 68  ? -41.838 -16.572 -2.338  1.00 90.99 68  A 1 
ATOM 501  C C   . ARG A 1 68  ? -40.586 -16.681 -3.205  1.00 91.23 68  A 1 
ATOM 502  O O   . ARG A 1 68  ? -39.873 -17.669 -3.094  1.00 90.22 68  A 1 
ATOM 503  C CB  . ARG A 1 68  ? -43.122 -16.931 -3.105  1.00 89.53 68  A 1 
ATOM 504  C CG  . ARG A 1 68  ? -43.150 -18.428 -3.451  1.00 87.01 68  A 1 
ATOM 505  C CD  . ARG A 1 68  ? -44.483 -18.863 -4.055  1.00 87.90 68  A 1 
ATOM 506  N NE  . ARG A 1 68  ? -44.663 -18.309 -5.394  1.00 85.04 68  A 1 
ATOM 507  C CZ  . ARG A 1 68  ? -45.672 -18.573 -6.219  1.00 87.01 68  A 1 
ATOM 508  N NH1 . ARG A 1 68  ? -46.646 -19.383 -5.894  1.00 77.10 68  A 1 
ATOM 509  N NH2 . ARG A 1 68  ? -45.699 -18.026 -7.393  1.00 78.46 68  A 1 
ATOM 510  N N   . ALA A 1 69  ? -40.247 -15.639 -3.961  1.00 91.92 69  A 1 
ATOM 511  C CA  . ALA A 1 69  ? -39.011 -15.555 -4.728  1.00 91.69 69  A 1 
ATOM 512  C C   . ALA A 1 69  ? -37.773 -15.702 -3.835  1.00 92.00 69  A 1 
ATOM 513  O O   . ALA A 1 69  ? -36.871 -16.469 -4.153  1.00 90.80 69  A 1 
ATOM 514  C CB  . ALA A 1 69  ? -38.986 -14.213 -5.473  1.00 91.34 69  A 1 
ATOM 515  N N   . LEU A 1 70  ? -37.764 -15.059 -2.658  1.00 92.02 70  A 1 
ATOM 516  C CA  . LEU A 1 70  ? -36.675 -15.221 -1.697  1.00 91.07 70  A 1 
ATOM 517  C C   . LEU A 1 70  ? -36.570 -16.657 -1.162  1.00 91.76 70  A 1 
ATOM 518  O O   . LEU A 1 70  ? -35.461 -17.150 -0.961  1.00 90.75 70  A 1 
ATOM 519  C CB  . LEU A 1 70  ? -36.846 -14.202 -0.563  1.00 90.21 70  A 1 
ATOM 520  C CG  . LEU A 1 70  ? -35.670 -14.188 0.438   1.00 85.88 70  A 1 
ATOM 521  C CD1 . LEU A 1 70  ? -34.341 -13.823 -0.214  1.00 76.09 70  A 1 
ATOM 522  C CD2 . LEU A 1 70  ? -35.955 -13.171 1.544   1.00 76.19 70  A 1 
ATOM 523  N N   . CYS A 1 71  ? -37.692 -17.354 -0.954  1.00 91.77 71  A 1 
ATOM 524  C CA  . CYS A 1 71  ? -37.670 -18.773 -0.611  1.00 91.46 71  A 1 
ATOM 525  C C   . CYS A 1 71  ? -37.041 -19.602 -1.739  1.00 91.72 71  A 1 
ATOM 526  O O   . CYS A 1 71  ? -36.144 -20.399 -1.465  1.00 90.52 71  A 1 
ATOM 527  C CB  . CYS A 1 71  ? -39.084 -19.285 -0.298  1.00 90.95 71  A 1 
ATOM 528  S SG  . CYS A 1 71  ? -39.767 -18.471 1.178   1.00 86.35 71  A 1 
ATOM 529  N N   . TYR A 1 72  ? -37.459 -19.371 -2.991  1.00 92.45 72  A 1 
ATOM 530  C CA  . TYR A 1 72  ? -36.902 -20.070 -4.145  1.00 92.27 72  A 1 
ATOM 531  C C   . TYR A 1 72  ? -35.405 -19.786 -4.343  1.00 92.29 72  A 1 
ATOM 532  O O   . TYR A 1 72  ? -34.649 -20.721 -4.585  1.00 90.52 72  A 1 
ATOM 533  C CB  . TYR A 1 72  ? -37.700 -19.720 -5.403  1.00 91.92 72  A 1 
ATOM 534  C CG  . TYR A 1 72  ? -39.102 -20.295 -5.463  1.00 91.22 72  A 1 
ATOM 535  C CD1 . TYR A 1 72  ? -39.365 -21.628 -5.083  1.00 82.49 72  A 1 
ATOM 536  C CD2 . TYR A 1 72  ? -40.152 -19.509 -5.961  1.00 82.84 72  A 1 
ATOM 537  C CE1 . TYR A 1 72  ? -40.653 -22.169 -5.189  1.00 81.65 72  A 1 
ATOM 538  C CE2 . TYR A 1 72  ? -41.454 -20.038 -6.079  1.00 80.94 72  A 1 
ATOM 539  C CZ  . TYR A 1 72  ? -41.695 -21.368 -5.692  1.00 87.89 72  A 1 
ATOM 540  O OH  . TYR A 1 72  ? -42.962 -21.900 -5.807  1.00 86.17 72  A 1 
ATOM 541  N N   . LEU A 1 73  ? -34.949 -18.551 -4.128  1.00 91.78 73  A 1 
ATOM 542  C CA  . LEU A 1 73  ? -33.522 -18.211 -4.106  1.00 90.66 73  A 1 
ATOM 543  C C   . LEU A 1 73  ? -32.754 -19.024 -3.069  1.00 90.68 73  A 1 
ATOM 544  O O   . LEU A 1 73  ? -31.705 -19.589 -3.378  1.00 89.10 73  A 1 
ATOM 545  C CB  . LEU A 1 73  ? -33.348 -16.707 -3.823  1.00 90.17 73  A 1 
ATOM 546  C CG  . LEU A 1 73  ? -33.356 -15.834 -5.089  1.00 85.70 73  A 1 
ATOM 547  C CD1 . LEU A 1 73  ? -33.525 -14.369 -4.702  1.00 77.08 73  A 1 
ATOM 548  C CD2 . LEU A 1 73  ? -32.038 -15.996 -5.849  1.00 77.81 73  A 1 
ATOM 549  N N   . LYS A 1 74  ? -33.287 -19.148 -1.839  1.00 91.38 74  A 1 
ATOM 550  C CA  . LYS A 1 74  ? -32.659 -19.959 -0.789  1.00 89.77 74  A 1 
ATOM 551  C C   . LYS A 1 74  ? -32.675 -21.456 -1.090  1.00 90.49 74  A 1 
ATOM 552  O O   . LYS A 1 74  ? -31.828 -22.180 -0.578  1.00 88.19 74  A 1 
ATOM 553  C CB  . LYS A 1 74  ? -33.326 -19.668 0.566   1.00 88.74 74  A 1 
ATOM 554  C CG  . LYS A 1 74  ? -33.095 -18.250 1.101   1.00 84.87 74  A 1 
ATOM 555  C CD  . LYS A 1 74  ? -31.622 -17.949 1.363   1.00 80.47 74  A 1 
ATOM 556  C CE  . LYS A 1 74  ? -31.451 -16.531 1.911   1.00 75.80 74  A 1 
ATOM 557  N NZ  . LYS A 1 74  ? -30.036 -16.117 1.948   1.00 68.45 74  A 1 
ATOM 558  N N   . MET A 1 75  ? -33.597 -21.911 -1.911  1.00 89.90 75  A 1 
ATOM 559  C CA  . MET A 1 75  ? -33.712 -23.287 -2.402  1.00 89.15 75  A 1 
ATOM 560  C C   . MET A 1 75  ? -32.938 -23.529 -3.705  1.00 89.25 75  A 1 
ATOM 561  O O   . MET A 1 75  ? -33.018 -24.623 -4.250  1.00 86.33 75  A 1 
ATOM 562  C CB  . MET A 1 75  ? -35.200 -23.637 -2.590  1.00 88.28 75  A 1 
ATOM 563  C CG  . MET A 1 75  ? -35.992 -23.666 -1.274  1.00 85.04 75  A 1 
ATOM 564  S SD  . MET A 1 75  ? -37.807 -23.675 -1.487  1.00 83.74 75  A 1 
ATOM 565  C CE  . MET A 1 75  ? -38.025 -25.218 -2.397  1.00 71.69 75  A 1 
ATOM 566  N N   . GLN A 1 76  ? -32.210 -22.528 -4.220  1.00 90.13 76  A 1 
ATOM 567  C CA  . GLN A 1 76  ? -31.520 -22.557 -5.519  1.00 89.54 76  A 1 
ATOM 568  C C   . GLN A 1 76  ? -32.453 -22.870 -6.713  1.00 90.58 76  A 1 
ATOM 569  O O   . GLN A 1 76  ? -32.041 -23.444 -7.711  1.00 86.95 76  A 1 
ATOM 570  C CB  . GLN A 1 76  ? -30.261 -23.435 -5.476  1.00 87.49 76  A 1 
ATOM 571  C CG  . GLN A 1 76  ? -29.253 -22.958 -4.423  1.00 83.02 76  A 1 
ATOM 572  C CD  . GLN A 1 76  ? -27.877 -23.620 -4.568  1.00 75.48 76  A 1 
ATOM 573  O OE1 . GLN A 1 76  ? -27.709 -24.652 -5.198  1.00 66.28 76  A 1 
ATOM 574  N NE2 . GLN A 1 76  ? -26.846 -23.043 -4.001  1.00 64.36 76  A 1 
ATOM 575  N N   . GLN A 1 77  ? -33.711 -22.465 -6.628  1.00 89.83 77  A 1 
ATOM 576  C CA  . GLN A 1 77  ? -34.698 -22.605 -7.702  1.00 89.91 77  A 1 
ATOM 577  C C   . GLN A 1 77  ? -34.814 -21.283 -8.468  1.00 90.75 77  A 1 
ATOM 578  O O   . GLN A 1 77  ? -35.829 -20.580 -8.392  1.00 87.93 77  A 1 
ATOM 579  C CB  . GLN A 1 77  ? -36.025 -23.114 -7.147  1.00 88.24 77  A 1 
ATOM 580  C CG  . GLN A 1 77  ? -35.909 -24.553 -6.622  1.00 84.42 77  A 1 
ATOM 581  C CD  . GLN A 1 77  ? -37.247 -25.137 -6.169  1.00 80.13 77  A 1 
ATOM 582  O OE1 . GLN A 1 77  ? -38.206 -24.448 -5.878  1.00 70.87 77  A 1 
ATOM 583  N NE2 . GLN A 1 77  ? -37.358 -26.445 -6.094  1.00 68.60 77  A 1 
ATOM 584  N N   . HIS A 1 78  ? -33.759 -20.938 -9.198  1.00 91.90 78  A 1 
ATOM 585  C CA  . HIS A 1 78  ? -33.597 -19.612 -9.797  1.00 91.34 78  A 1 
ATOM 586  C C   . HIS A 1 78  ? -34.674 -19.266 -10.828 1.00 92.03 78  A 1 
ATOM 587  O O   . HIS A 1 78  ? -35.189 -18.156 -10.810 1.00 89.66 78  A 1 
ATOM 588  C CB  . HIS A 1 78  ? -32.187 -19.483 -10.384 1.00 88.81 78  A 1 
ATOM 589  C CG  . HIS A 1 78  ? -31.114 -19.761 -9.369  1.00 87.14 78  A 1 
ATOM 590  N ND1 . HIS A 1 78  ? -30.997 -19.165 -8.120  1.00 72.72 78  A 1 
ATOM 591  C CD2 . HIS A 1 78  ? -30.124 -20.706 -9.452  1.00 73.07 78  A 1 
ATOM 592  C CE1 . HIS A 1 78  ? -29.967 -19.738 -7.484  1.00 74.08 78  A 1 
ATOM 593  N NE2 . HIS A 1 78  ? -29.414 -20.677 -8.255  1.00 75.08 78  A 1 
ATOM 594  N N   . GLU A 1 79  ? -35.110 -20.216 -11.660 1.00 90.92 79  A 1 
ATOM 595  C CA  . GLU A 1 79  ? -36.182 -19.979 -12.637 1.00 90.20 79  A 1 
ATOM 596  C C   . GLU A 1 79  ? -37.520 -19.620 -11.972 1.00 90.83 79  A 1 
ATOM 597  O O   . GLU A 1 79  ? -38.217 -18.701 -12.410 1.00 88.46 79  A 1 
ATOM 598  C CB  . GLU A 1 79  ? -36.399 -21.220 -13.506 1.00 88.50 79  A 1 
ATOM 599  C CG  . GLU A 1 79  ? -35.228 -21.508 -14.461 1.00 80.17 79  A 1 
ATOM 600  C CD  . GLU A 1 79  ? -35.572 -22.620 -15.463 1.00 72.41 79  A 1 
ATOM 601  O OE1 . GLU A 1 79  ? -34.873 -22.683 -16.488 1.00 63.00 79  A 1 
ATOM 602  O OE2 . GLU A 1 79  ? -36.544 -23.365 -15.206 1.00 63.58 79  A 1 
ATOM 603  N N   . GLN A 1 80  ? -37.863 -20.302 -10.888 1.00 91.08 80  A 1 
ATOM 604  C CA  . GLN A 1 80  ? -39.101 -20.017 -10.162 1.00 90.92 80  A 1 
ATOM 605  C C   . GLN A 1 80  ? -39.016 -18.676 -9.432  1.00 91.88 80  A 1 
ATOM 606  O O   . GLN A 1 80  ? -39.977 -17.907 -9.424  1.00 89.88 80  A 1 
ATOM 607  C CB  . GLN A 1 80  ? -39.405 -21.152 -9.172  1.00 90.22 80  A 1 
ATOM 608  C CG  . GLN A 1 80  ? -39.639 -22.496 -9.880  1.00 86.79 80  A 1 
ATOM 609  C CD  . GLN A 1 80  ? -40.045 -23.616 -8.916  1.00 81.11 80  A 1 
ATOM 610  O OE1 . GLN A 1 80  ? -40.420 -23.407 -7.774  1.00 69.90 80  A 1 
ATOM 611  N NE2 . GLN A 1 80  ? -39.991 -24.851 -9.349  1.00 67.20 80  A 1 
ATOM 612  N N   . ALA A 1 81  ? -37.842 -18.364 -8.872  1.00 91.57 81  A 1 
ATOM 613  C CA  . ALA A 1 81  ? -37.584 -17.072 -8.260  1.00 91.50 81  A 1 
ATOM 614  C C   . ALA A 1 81  ? -37.685 -15.933 -9.289  1.00 92.13 81  A 1 
ATOM 615  O O   . ALA A 1 81  ? -38.328 -14.915 -9.023  1.00 90.74 81  A 1 
ATOM 616  C CB  . ALA A 1 81  ? -36.214 -17.107 -7.580  1.00 91.06 81  A 1 
ATOM 617  N N   . LEU A 1 82  ? -37.132 -16.130 -10.489 1.00 92.23 82  A 1 
ATOM 618  C CA  . LEU A 1 82  ? -37.187 -15.187 -11.599 1.00 91.80 82  A 1 
ATOM 619  C C   . LEU A 1 82  ? -38.630 -14.903 -12.022 1.00 92.34 82  A 1 
ATOM 620  O O   . LEU A 1 82  ? -39.019 -13.739 -12.168 1.00 90.88 82  A 1 
ATOM 621  C CB  . LEU A 1 82  ? -36.376 -15.767 -12.769 1.00 90.21 82  A 1 
ATOM 622  C CG  . LEU A 1 82  ? -36.086 -14.746 -13.890 1.00 85.40 82  A 1 
ATOM 623  C CD1 . LEU A 1 82  ? -34.848 -13.924 -13.563 1.00 75.80 82  A 1 
ATOM 624  C CD2 . LEU A 1 82  ? -35.848 -15.451 -15.212 1.00 75.34 82  A 1 
ATOM 625  N N   . ALA A 1 83  ? -39.439 -15.950 -12.183 1.00 92.25 83  A 1 
ATOM 626  C CA  . ALA A 1 83  ? -40.850 -15.821 -12.531 1.00 92.18 83  A 1 
ATOM 627  C C   . ALA A 1 83  ? -41.638 -15.022 -11.474 1.00 92.55 83  A 1 
ATOM 628  O O   . ALA A 1 83  ? -42.395 -14.108 -11.814 1.00 91.10 83  A 1 
ATOM 629  C CB  . ALA A 1 83  ? -41.423 -17.222 -12.743 1.00 91.58 83  A 1 
ATOM 630  N N   . ASP A 1 84  ? -41.421 -15.310 -10.193 1.00 91.77 84  A 1 
ATOM 631  C CA  . ASP A 1 84  ? -42.063 -14.584 -9.097  1.00 91.70 84  A 1 
ATOM 632  C C   . ASP A 1 84  ? -41.614 -13.116 -9.016  1.00 92.24 84  A 1 
ATOM 633  O O   . ASP A 1 84  ? -42.439 -12.232 -8.783  1.00 90.27 84  A 1 
ATOM 634  C CB  . ASP A 1 84  ? -41.809 -15.303 -7.764  1.00 90.71 84  A 1 
ATOM 635  C CG  . ASP A 1 84  ? -42.789 -16.431 -7.466  1.00 89.36 84  A 1 
ATOM 636  O OD1 . ASP A 1 84  ? -43.772 -16.650 -8.201  1.00 81.60 84  A 1 
ATOM 637  O OD2 . ASP A 1 84  ? -42.669 -17.049 -6.380  1.00 82.17 84  A 1 
ATOM 638  N N   . CYS A 1 85  ? -40.323 -12.834 -9.252  1.00 91.80 85  A 1 
ATOM 639  C CA  . CYS A 1 85  ? -39.816 -11.462 -9.300  1.00 92.15 85  A 1 
ATOM 640  C C   . CYS A 1 85  ? -40.437 -10.666 -10.453 1.00 92.58 85  A 1 
ATOM 641  O O   . CYS A 1 85  ? -40.883 -9.537  -10.239 1.00 91.28 85  A 1 
ATOM 642  C CB  . CYS A 1 85  ? -38.289 -11.475 -9.425  1.00 91.93 85  A 1 
ATOM 643  S SG  . CYS A 1 85  ? -37.533 -12.028 -7.867  1.00 88.95 85  A 1 
ATOM 644  N N   . ARG A 1 86  ? -40.521 -11.254 -11.649 1.00 92.26 86  A 1 
ATOM 645  C CA  . ARG A 1 86  ? -41.186 -10.618 -12.798 1.00 91.39 86  A 1 
ATOM 646  C C   . ARG A 1 86  ? -42.643 -10.311 -12.491 1.00 91.44 86  A 1 
ATOM 647  O O   . ARG A 1 86  ? -43.085 -9.183  -12.693 1.00 90.08 86  A 1 
ATOM 648  C CB  . ARG A 1 86  ? -41.060 -11.497 -14.049 1.00 90.74 86  A 1 
ATOM 649  C CG  . ARG A 1 86  ? -39.644 -11.429 -14.657 1.00 84.67 86  A 1 
ATOM 650  C CD  . ARG A 1 86  ? -39.560 -12.320 -15.899 1.00 80.80 86  A 1 
ATOM 651  N NE  . ARG A 1 86  ? -38.223 -12.245 -16.522 1.00 73.69 86  A 1 
ATOM 652  C CZ  . ARG A 1 86  ? -37.779 -12.976 -17.543 1.00 66.44 86  A 1 
ATOM 653  N NH1 . ARG A 1 86  ? -38.530 -13.863 -18.140 1.00 59.71 86  A 1 
ATOM 654  N NH2 . ARG A 1 86  ? -36.557 -12.820 -17.987 1.00 61.36 86  A 1 
ATOM 655  N N   . ARG A 1 87  ? -43.369 -11.260 -11.905 1.00 90.47 87  A 1 
ATOM 656  C CA  . ARG A 1 87  ? -44.767 -11.047 -11.525 1.00 90.48 87  A 1 
ATOM 657  C C   . ARG A 1 87  ? -44.919 -9.972  -10.449 1.00 91.00 87  A 1 
ATOM 658  O O   . ARG A 1 87  ? -45.867 -9.187  -10.503 1.00 89.00 87  A 1 
ATOM 659  C CB  . ARG A 1 87  ? -45.381 -12.381 -11.105 1.00 89.61 87  A 1 
ATOM 660  C CG  . ARG A 1 87  ? -46.912 -12.317 -10.913 1.00 78.88 87  A 1 
ATOM 661  C CD  . ARG A 1 87  ? -47.607 -11.899 -12.212 1.00 77.61 87  A 1 
ATOM 662  N NE  . ARG A 1 87  ? -49.066 -11.833 -12.060 1.00 69.62 87  A 1 
ATOM 663  C CZ  . ARG A 1 87  ? -49.885 -11.228 -12.899 1.00 62.41 87  A 1 
ATOM 664  N NH1 . ARG A 1 87  ? -49.455 -10.656 -13.995 1.00 55.45 87  A 1 
ATOM 665  N NH2 . ARG A 1 87  ? -51.156 -11.170 -12.650 1.00 54.90 87  A 1 
ATOM 666  N N   . ALA A 1 88  ? -44.013 -9.901  -9.485  1.00 91.53 88  A 1 
ATOM 667  C CA  . ALA A 1 88  ? -44.001 -8.835  -8.485  1.00 91.28 88  A 1 
ATOM 668  C C   . ALA A 1 88  ? -43.778 -7.451  -9.121  1.00 91.41 88  A 1 
ATOM 669  O O   . ALA A 1 88  ? -44.458 -6.503  -8.740  1.00 89.66 88  A 1 
ATOM 670  C CB  . ALA A 1 88  ? -42.937 -9.143  -7.427  1.00 90.85 88  A 1 
ATOM 671  N N   . LEU A 1 89  ? -42.885 -7.347  -10.113 1.00 91.37 89  A 1 
ATOM 672  C CA  . LEU A 1 89  ? -42.608 -6.100  -10.838 1.00 91.05 89  A 1 
ATOM 673  C C   . LEU A 1 89  ? -43.773 -5.658  -11.733 1.00 91.01 89  A 1 
ATOM 674  O O   . LEU A 1 89  ? -44.013 -4.461  -11.862 1.00 88.56 89  A 1 
ATOM 675  C CB  . LEU A 1 89  ? -41.335 -6.255  -11.676 1.00 90.29 89  A 1 
ATOM 676  C CG  . LEU A 1 89  ? -40.051 -6.292  -10.838 1.00 88.26 89  A 1 
ATOM 677  C CD1 . LEU A 1 89  ? -38.861 -6.656  -11.729 1.00 80.81 89  A 1 
ATOM 678  C CD2 . LEU A 1 89  ? -39.762 -4.930  -10.196 1.00 82.03 89  A 1 
ATOM 679  N N   . GLU A 1 90  ? -44.532 -6.593  -12.303 1.00 91.54 90  A 1 
ATOM 680  C CA  . GLU A 1 90  ? -45.773 -6.265  -13.019 1.00 90.54 90  A 1 
ATOM 681  C C   . GLU A 1 90  ? -46.836 -5.651  -12.091 1.00 90.44 90  A 1 
ATOM 682  O O   . GLU A 1 90  ? -47.666 -4.864  -12.546 1.00 87.25 90  A 1 
ATOM 683  C CB  . GLU A 1 90  ? -46.371 -7.535  -13.643 1.00 89.75 90  A 1 
ATOM 684  C CG  . GLU A 1 90  ? -45.597 -8.077  -14.853 1.00 82.55 90  A 1 
ATOM 685  C CD  . GLU A 1 90  ? -46.140 -9.446  -15.313 1.00 78.68 90  A 1 
ATOM 686  O OE1 . GLU A 1 90  ? -45.501 -10.073 -16.187 1.00 69.48 90  A 1 
ATOM 687  O OE2 . GLU A 1 90  ? -47.183 -9.898  -14.791 1.00 72.17 90  A 1 
ATOM 688  N N   . LEU A 1 91  ? -46.837 -6.013  -10.811 1.00 90.32 91  A 1 
ATOM 689  C CA  . LEU A 1 91  ? -47.764 -5.483  -9.807  1.00 89.30 91  A 1 
ATOM 690  C C   . LEU A 1 91  ? -47.245 -4.194  -9.152  1.00 89.73 91  A 1 
ATOM 691  O O   . LEU A 1 91  ? -48.035 -3.317  -8.817  1.00 85.39 91  A 1 
ATOM 692  C CB  . LEU A 1 91  ? -48.014 -6.562  -8.745  1.00 88.12 91  A 1 
ATOM 693  C CG  . LEU A 1 91  ? -48.769 -7.809  -9.254  1.00 86.37 91  A 1 
ATOM 694  C CD1 . LEU A 1 91  ? -48.744 -8.887  -8.173  1.00 79.01 91  A 1 
ATOM 695  C CD2 . LEU A 1 91  ? -50.226 -7.497  -9.594  1.00 79.15 91  A 1 
ATOM 696  N N   . ASP A 1 92  ? -45.933 -4.101  -8.943  1.00 89.01 92  A 1 
ATOM 697  C CA  . ASP A 1 92  ? -45.247 -2.963  -8.347  1.00 89.27 92  A 1 
ATOM 698  C C   . ASP A 1 92  ? -43.849 -2.788  -8.976  1.00 89.72 92  A 1 
ATOM 699  O O   . ASP A 1 92  ? -42.844 -3.319  -8.489  1.00 86.13 92  A 1 
ATOM 700  C CB  . ASP A 1 92  ? -45.178 -3.131  -6.820  1.00 87.39 92  A 1 
ATOM 701  C CG  . ASP A 1 92  ? -44.446 -1.979  -6.117  1.00 85.95 92  A 1 
ATOM 702  O OD1 . ASP A 1 92  ? -44.188 -0.944  -6.769  1.00 78.43 92  A 1 
ATOM 703  O OD2 . ASP A 1 92  ? -44.120 -2.157  -4.923  1.00 78.24 92  A 1 
ATOM 704  N N   . GLY A 1 93  ? -43.793 -2.021  -10.061 1.00 89.98 93  A 1 
ATOM 705  C CA  . GLY A 1 93  ? -42.553 -1.715  -10.765 1.00 89.32 93  A 1 
ATOM 706  C C   . GLY A 1 93  ? -41.532 -0.905  -9.955  1.00 90.34 93  A 1 
ATOM 707  O O   . GLY A 1 93  ? -40.365 -0.815  -10.351 1.00 87.34 93  A 1 
ATOM 708  N N   . GLN A 1 94  ? -41.921 -0.341  -8.812  1.00 89.37 94  A 1 
ATOM 709  C CA  . GLN A 1 94  ? -41.074 0.408   -7.879  1.00 89.02 94  A 1 
ATOM 710  C C   . GLN A 1 94  ? -40.563 -0.455  -6.710  1.00 90.00 94  A 1 
ATOM 711  O O   . GLN A 1 94  ? -39.873 0.036   -5.819  1.00 86.33 94  A 1 
ATOM 712  C CB  . GLN A 1 94  ? -41.864 1.635   -7.371  1.00 87.07 94  A 1 
ATOM 713  C CG  . GLN A 1 94  ? -42.220 2.658   -8.482  1.00 83.26 94  A 1 
ATOM 714  C CD  . GLN A 1 94  ? -41.222 3.824   -8.611  1.00 76.42 94  A 1 
ATOM 715  O OE1 . GLN A 1 94  ? -40.386 4.073   -7.764  1.00 65.59 94  A 1 
ATOM 716  N NE2 . GLN A 1 94  ? -41.302 4.585   -9.681  1.00 64.43 94  A 1 
ATOM 717  N N   . SER A 1 95  ? -40.887 -1.748  -6.689  1.00 89.82 95  A 1 
ATOM 718  C CA  . SER A 1 95  ? -40.488 -2.651  -5.612  1.00 90.57 95  A 1 
ATOM 719  C C   . SER A 1 95  ? -38.970 -2.859  -5.586  1.00 91.47 95  A 1 
ATOM 720  O O   . SER A 1 95  ? -38.404 -3.616  -6.375  1.00 90.01 95  A 1 
ATOM 721  C CB  . SER A 1 95  ? -41.222 -3.983  -5.727  1.00 89.69 95  A 1 
ATOM 722  O OG  . SER A 1 95  ? -40.895 -4.830  -4.639  1.00 85.67 95  A 1 
ATOM 723  N N   . VAL A 1 96  ? -38.310 -2.261  -4.587  1.00 91.10 96  A 1 
ATOM 724  C CA  . VAL A 1 96  ? -36.873 -2.443  -4.345  1.00 90.94 96  A 1 
ATOM 725  C C   . VAL A 1 96  ? -36.525 -3.926  -4.188  1.00 91.68 96  A 1 
ATOM 726  O O   . VAL A 1 96  ? -35.561 -4.401  -4.776  1.00 90.91 96  A 1 
ATOM 727  C CB  . VAL A 1 96  ? -36.425 -1.683  -3.080  1.00 89.95 96  A 1 
ATOM 728  C CG1 . VAL A 1 96  ? -34.943 -1.896  -2.779  1.00 82.39 96  A 1 
ATOM 729  C CG2 . VAL A 1 96  ? -36.666 -0.180  -3.222  1.00 82.06 96  A 1 
ATOM 730  N N   . LYS A 1 97  ? -37.327 -4.673  -3.419  1.00 90.68 97  A 1 
ATOM 731  C CA  . LYS A 1 97  ? -37.098 -6.105  -3.185  1.00 90.59 97  A 1 
ATOM 732  C C   . LYS A 1 97  ? -37.238 -6.925  -4.459  1.00 91.28 97  A 1 
ATOM 733  O O   . LYS A 1 97  ? -36.458 -7.840  -4.657  1.00 90.29 97  A 1 
ATOM 734  C CB  . LYS A 1 97  ? -38.035 -6.644  -2.106  1.00 89.32 97  A 1 
ATOM 735  C CG  . LYS A 1 97  ? -37.697 -6.089  -0.718  1.00 85.47 97  A 1 
ATOM 736  C CD  . LYS A 1 97  ? -38.572 -6.775  0.342   1.00 81.38 97  A 1 
ATOM 737  C CE  . LYS A 1 97  ? -38.205 -6.252  1.735   1.00 73.50 97  A 1 
ATOM 738  N NZ  . LYS A 1 97  ? -38.991 -6.923  2.787   1.00 65.47 97  A 1 
ATOM 739  N N   . ALA A 1 98  ? -38.190 -6.602  -5.322  1.00 91.56 98  A 1 
ATOM 740  C CA  . ALA A 1 98  ? -38.385 -7.311  -6.580  1.00 91.97 98  A 1 
ATOM 741  C C   . ALA A 1 98  ? -37.176 -7.116  -7.510  1.00 92.55 98  A 1 
ATOM 742  O O   . ALA A 1 98  ? -36.637 -8.102  -7.996  1.00 91.36 98  A 1 
ATOM 743  C CB  . ALA A 1 98  ? -39.695 -6.861  -7.226  1.00 91.58 98  A 1 
ATOM 744  N N   . HIS A 1 99  ? -36.696 -5.874  -7.667  1.00 93.17 99  A 1 
ATOM 745  C CA  . HIS A 1 99  ? -35.474 -5.602  -8.435  1.00 93.01 99  A 1 
ATOM 746  C C   . HIS A 1 99  ? -34.239 -6.247  -7.813  1.00 93.24 99  A 1 
ATOM 747  O O   . HIS A 1 99  ? -33.426 -6.826  -8.525  1.00 92.27 99  A 1 
ATOM 748  C CB  . HIS A 1 99  ? -35.274 -4.089  -8.581  1.00 92.77 99  A 1 
ATOM 749  C CG  . HIS A 1 99  ? -36.166 -3.463  -9.610  1.00 92.26 99  A 1 
ATOM 750  N ND1 . HIS A 1 99  ? -36.065 -3.654  -10.977 1.00 79.75 99  A 1 
ATOM 751  C CD2 . HIS A 1 99  ? -37.196 -2.584  -9.402  1.00 79.68 99  A 1 
ATOM 752  C CE1 . HIS A 1 99  ? -37.021 -2.909  -11.567 1.00 82.50 99  A 1 
ATOM 753  N NE2 . HIS A 1 99  ? -37.719 -2.247  -10.644 1.00 84.31 99  A 1 
ATOM 754  N N   . PHE A 1 100 ? -34.095 -6.202  -6.483  1.00 93.08 100 A 1 
ATOM 755  C CA  . PHE A 1 100 ? -32.962 -6.800  -5.788  1.00 92.64 100 A 1 
ATOM 756  C C   . PHE A 1 100 ? -32.913 -8.326  -5.958  1.00 93.10 100 A 1 
ATOM 757  O O   . PHE A 1 100 ? -31.885 -8.869  -6.346  1.00 92.38 100 A 1 
ATOM 758  C CB  . PHE A 1 100 ? -32.997 -6.393  -4.309  1.00 91.52 100 A 1 
ATOM 759  C CG  . PHE A 1 100 ? -31.839 -6.930  -3.475  1.00 90.84 100 A 1 
ATOM 760  C CD1 . PHE A 1 100 ? -32.088 -7.515  -2.223  1.00 82.20 100 A 1 
ATOM 761  C CD2 . PHE A 1 100 ? -30.523 -6.840  -3.947  1.00 81.70 100 A 1 
ATOM 762  C CE1 . PHE A 1 100 ? -31.021 -8.001  -1.442  1.00 81.57 100 A 1 
ATOM 763  C CE2 . PHE A 1 100 ? -29.454 -7.339  -3.176  1.00 80.16 100 A 1 
ATOM 764  C CZ  . PHE A 1 100 ? -29.703 -7.915  -1.922  1.00 84.98 100 A 1 
ATOM 765  N N   . PHE A 1 101 ? -34.028 -9.002  -5.728  1.00 92.55 101 A 1 
ATOM 766  C CA  . PHE A 1 101 ? -34.094 -10.458 -5.873  1.00 92.47 101 A 1 
ATOM 767  C C   . PHE A 1 101 ? -34.016 -10.898 -7.335  1.00 92.96 101 A 1 
ATOM 768  O O   . PHE A 1 101 ? -33.398 -11.917 -7.610  1.00 91.63 101 A 1 
ATOM 769  C CB  . PHE A 1 101 ? -35.363 -10.999 -5.198  1.00 91.88 101 A 1 
ATOM 770  C CG  . PHE A 1 101 ? -35.499 -10.733 -3.705  1.00 91.79 101 A 1 
ATOM 771  C CD1 . PHE A 1 101 ? -34.383 -10.526 -2.879  1.00 83.42 101 A 1 
ATOM 772  C CD2 . PHE A 1 101 ? -36.785 -10.700 -3.136  1.00 82.83 101 A 1 
ATOM 773  C CE1 . PHE A 1 101 ? -34.545 -10.280 -1.504  1.00 82.12 101 A 1 
ATOM 774  C CE2 . PHE A 1 101 ? -36.955 -10.454 -1.769  1.00 81.37 101 A 1 
ATOM 775  C CZ  . PHE A 1 101 ? -35.835 -10.237 -0.951  1.00 87.19 101 A 1 
ATOM 776  N N   . LEU A 1 102 ? -34.549 -10.112 -8.267  1.00 92.59 102 A 1 
ATOM 777  C CA  . LEU A 1 102 ? -34.386 -10.367 -9.695  1.00 92.57 102 A 1 
ATOM 778  C C   . LEU A 1 102 ? -32.908 -10.321 -10.086 1.00 92.90 102 A 1 
ATOM 779  O O   . LEU A 1 102 ? -32.413 -11.272 -10.691 1.00 91.95 102 A 1 
ATOM 780  C CB  . LEU A 1 102 ? -35.230 -9.360  -10.490 1.00 91.77 102 A 1 
ATOM 781  C CG  . LEU A 1 102 ? -35.159 -9.547  -12.019 1.00 89.27 102 A 1 
ATOM 782  C CD1 . LEU A 1 102 ? -35.648 -10.922 -12.463 1.00 80.98 102 A 1 
ATOM 783  C CD2 . LEU A 1 102 ? -36.047 -8.498  -12.699 1.00 80.61 102 A 1 
ATOM 784  N N   . GLY A 1 103 ? -32.183 -9.278  -9.666  1.00 92.92 103 A 1 
ATOM 785  C CA  . GLY A 1 103 ? -30.748 -9.167  -9.898  1.00 92.24 103 A 1 
ATOM 786  C C   . GLY A 1 103 ? -29.957 -10.321 -9.264  1.00 92.46 103 A 1 
ATOM 787  O O   . GLY A 1 103 ? -29.046 -10.852 -9.889  1.00 91.26 103 A 1 
ATOM 788  N N   . GLN A 1 104 ? -30.347 -10.787 -8.066  1.00 92.40 104 A 1 
ATOM 789  C CA  . GLN A 1 104 ? -29.738 -11.972 -7.453  1.00 91.22 104 A 1 
ATOM 790  C C   . GLN A 1 104 ? -30.005 -13.254 -8.247  1.00 91.23 104 A 1 
ATOM 791  O O   . GLN A 1 104 ? -29.090 -14.058 -8.412  1.00 89.85 104 A 1 
ATOM 792  C CB  . GLN A 1 104 ? -30.210 -12.143 -6.005  1.00 90.45 104 A 1 
ATOM 793  C CG  . GLN A 1 104 ? -29.608 -11.097 -5.056  1.00 84.69 104 A 1 
ATOM 794  C CD  . GLN A 1 104 ? -29.947 -11.378 -3.586  1.00 80.97 104 A 1 
ATOM 795  O OE1 . GLN A 1 104 ? -30.985 -11.915 -3.231  1.00 70.43 104 A 1 
ATOM 796  N NE2 . GLN A 1 104 ? -29.064 -11.044 -2.674  1.00 68.22 104 A 1 
ATOM 797  N N   . CYS A 1 105 ? -31.215 -13.447 -8.780  1.00 91.90 105 A 1 
ATOM 798  C CA  . CYS A 1 105 ? -31.510 -14.599 -9.642  1.00 91.42 105 A 1 
ATOM 799  C C   . CYS A 1 105 ? -30.653 -14.567 -10.913 1.00 91.78 105 A 1 
ATOM 800  O O   . CYS A 1 105 ? -30.023 -15.556 -11.255 1.00 89.77 105 A 1 
ATOM 801  C CB  . CYS A 1 105 ? -32.996 -14.619 -10.042 1.00 90.26 105 A 1 
ATOM 802  S SG  . CYS A 1 105 ? -34.084 -14.795 -8.609  1.00 82.23 105 A 1 
ATOM 803  N N   . GLN A 1 106 ? -30.603 -13.411 -11.575 1.00 92.54 106 A 1 
ATOM 804  C CA  . GLN A 1 106 ? -29.839 -13.220 -12.812 1.00 92.01 106 A 1 
ATOM 805  C C   . GLN A 1 106 ? -28.334 -13.387 -12.590 1.00 91.56 106 A 1 
ATOM 806  O O   . GLN A 1 106 ? -27.644 -13.896 -13.473 1.00 89.45 106 A 1 
ATOM 807  C CB  . GLN A 1 106 ? -30.156 -11.835 -13.379 1.00 91.96 106 A 1 
ATOM 808  C CG  . GLN A 1 106 ? -31.571 -11.753 -13.937 1.00 91.22 106 A 1 
ATOM 809  C CD  . GLN A 1 106 ? -31.980 -10.325 -14.324 1.00 91.56 106 A 1 
ATOM 810  O OE1 . GLN A 1 106 ? -31.676 -9.355  -13.643 1.00 83.50 106 A 1 
ATOM 811  N NE2 . GLN A 1 106 ? -32.684 -10.166 -15.400 1.00 81.74 106 A 1 
ATOM 812  N N   . LEU A 1 107 ? -27.817 -13.020 -11.405 1.00 92.57 107 A 1 
ATOM 813  C CA  . LEU A 1 107 ? -26.430 -13.253 -11.027 1.00 91.19 107 A 1 
ATOM 814  C C   . LEU A 1 107 ? -26.101 -14.748 -10.951 1.00 90.75 107 A 1 
ATOM 815  O O   . LEU A 1 107 ? -25.080 -15.170 -11.488 1.00 88.58 107 A 1 
ATOM 816  C CB  . LEU A 1 107 ? -26.154 -12.544 -9.689  1.00 89.40 107 A 1 
ATOM 817  C CG  . LEU A 1 107 ? -24.703 -12.701 -9.195  1.00 83.63 107 A 1 
ATOM 818  C CD1 . LEU A 1 107 ? -23.711 -12.090 -10.173 1.00 75.90 107 A 1 
ATOM 819  C CD2 . LEU A 1 107 ? -24.539 -11.995 -7.849  1.00 76.07 107 A 1 
ATOM 820  N N   . GLU A 1 108 ? -26.954 -15.543 -10.319 1.00 90.61 108 A 1 
ATOM 821  C CA  . GLU A 1 108 ? -26.776 -16.992 -10.211 1.00 89.01 108 A 1 
ATOM 822  C C   . GLU A 1 108 ? -27.010 -17.718 -11.548 1.00 89.15 108 A 1 
ATOM 823  O O   . GLU A 1 108 ? -26.466 -18.790 -11.771 1.00 86.21 108 A 1 
ATOM 824  C CB  . GLU A 1 108 ? -27.695 -17.544 -9.115  1.00 87.74 108 A 1 
ATOM 825  C CG  . GLU A 1 108 ? -27.354 -17.044 -7.693  1.00 82.11 108 A 1 
ATOM 826  C CD  . GLU A 1 108 ? -25.944 -17.441 -7.210  1.00 77.21 108 A 1 
ATOM 827  O OE1 . GLU A 1 108 ? -25.202 -16.558 -6.738  1.00 67.76 108 A 1 
ATOM 828  O OE2 . GLU A 1 108 ? -25.600 -18.631 -7.324  1.00 68.10 108 A 1 
ATOM 829  N N   . MET A 1 109 ? -27.773 -17.112 -12.461 1.00 89.39 109 A 1 
ATOM 830  C CA  . MET A 1 109 ? -27.975 -17.573 -13.844 1.00 88.79 109 A 1 
ATOM 831  C C   . MET A 1 109 ? -26.915 -17.039 -14.822 1.00 88.71 109 A 1 
ATOM 832  O O   . MET A 1 109 ? -27.102 -17.143 -16.034 1.00 85.34 109 A 1 
ATOM 833  C CB  . MET A 1 109 ? -29.382 -17.193 -14.310 1.00 87.95 109 A 1 
ATOM 834  C CG  . MET A 1 109 ? -30.500 -17.895 -13.527 1.00 84.80 109 A 1 
ATOM 835  S SD  . MET A 1 109 ? -32.179 -17.393 -14.015 1.00 81.50 109 A 1 
ATOM 836  C CE  . MET A 1 109 ? -32.281 -18.191 -15.643 1.00 69.36 109 A 1 
ATOM 837  N N   . GLU A 1 110 ? -25.845 -16.418 -14.320 1.00 89.29 110 A 1 
ATOM 838  C CA  . GLU A 1 110 ? -24.737 -15.848 -15.103 1.00 88.90 110 A 1 
ATOM 839  C C   . GLU A 1 110 ? -25.140 -14.736 -16.102 1.00 89.63 110 A 1 
ATOM 840  O O   . GLU A 1 110 ? -24.345 -14.319 -16.948 1.00 86.02 110 A 1 
ATOM 841  C CB  . GLU A 1 110 ? -23.888 -16.951 -15.742 1.00 86.76 110 A 1 
ATOM 842  C CG  . GLU A 1 110 ? -23.405 -18.004 -14.721 1.00 84.36 110 A 1 
ATOM 843  C CD  . GLU A 1 110 ? -22.466 -19.057 -15.331 1.00 80.57 110 A 1 
ATOM 844  O OE1 . GLU A 1 110 ? -21.874 -19.811 -14.519 1.00 72.87 110 A 1 
ATOM 845  O OE2 . GLU A 1 110 ? -22.326 -19.099 -16.575 1.00 74.70 110 A 1 
ATOM 846  N N   . SER A 1 111 ? -26.347 -14.184 -15.982 1.00 89.93 111 A 1 
ATOM 847  C CA  . SER A 1 111 ? -26.824 -13.041 -16.765 1.00 90.04 111 A 1 
ATOM 848  C C   . SER A 1 111 ? -26.322 -11.730 -16.144 1.00 90.91 111 A 1 
ATOM 849  O O   . SER A 1 111 ? -27.098 -10.925 -15.612 1.00 88.78 111 A 1 
ATOM 850  C CB  . SER A 1 111 ? -28.351 -13.070 -16.896 1.00 88.99 111 A 1 
ATOM 851  O OG  . SER A 1 111 ? -28.775 -14.230 -17.582 1.00 78.76 111 A 1 
ATOM 852  N N   . TYR A 1 112 ? -25.004 -11.532 -16.174 1.00 90.85 112 A 1 
ATOM 853  C CA  . TYR A 1 112 ? -24.342 -10.485 -15.392 1.00 91.11 112 A 1 
ATOM 854  C C   . TYR A 1 112 ? -24.781 -9.057  -15.735 1.00 91.82 112 A 1 
ATOM 855  O O   . TYR A 1 112 ? -24.989 -8.255  -14.825 1.00 90.50 112 A 1 
ATOM 856  C CB  . TYR A 1 112 ? -22.820 -10.620 -15.542 1.00 89.80 112 A 1 
ATOM 857  C CG  . TYR A 1 112 ? -22.265 -11.952 -15.092 1.00 89.58 112 A 1 
ATOM 858  C CD1 . TYR A 1 112 ? -22.441 -12.378 -13.766 1.00 83.71 112 A 1 
ATOM 859  C CD2 . TYR A 1 112 ? -21.601 -12.790 -16.006 1.00 83.43 112 A 1 
ATOM 860  C CE1 . TYR A 1 112 ? -21.964 -13.636 -13.346 1.00 81.95 112 A 1 
ATOM 861  C CE2 . TYR A 1 112 ? -21.122 -14.051 -15.604 1.00 81.28 112 A 1 
ATOM 862  C CZ  . TYR A 1 112 ? -21.314 -14.476 -14.272 1.00 85.01 112 A 1 
ATOM 863  O OH  . TYR A 1 112 ? -20.874 -15.715 -13.873 1.00 82.71 112 A 1 
ATOM 864  N N   . ASP A 1 113 ? -24.961 -8.729  -17.016 1.00 90.31 113 A 1 
ATOM 865  C CA  . ASP A 1 113 ? -25.376 -7.383  -17.433 1.00 89.48 113 A 1 
ATOM 866  C C   . ASP A 1 113 ? -26.773 -7.038  -16.909 1.00 90.24 113 A 1 
ATOM 867  O O   . ASP A 1 113 ? -26.988 -5.976  -16.317 1.00 88.94 113 A 1 
ATOM 868  C CB  . ASP A 1 113 ? -25.321 -7.272  -18.965 1.00 87.75 113 A 1 
ATOM 869  C CG  . ASP A 1 113 ? -23.877 -7.274  -19.487 1.00 84.10 113 A 1 
ATOM 870  O OD1 . ASP A 1 113 ? -23.068 -6.467  -18.977 1.00 78.01 113 A 1 
ATOM 871  O OD2 . ASP A 1 113 ? -23.548 -8.081  -20.376 1.00 76.66 113 A 1 
ATOM 872  N N   . GLU A 1 114 ? -27.720 -7.971  -17.037 1.00 90.91 114 A 1 
ATOM 873  C CA  . GLU A 1 114 ? -29.078 -7.804  -16.523 1.00 91.29 114 A 1 
ATOM 874  C C   . GLU A 1 114 ? -29.107 -7.771  -14.987 1.00 91.94 114 A 1 
ATOM 875  O O   . GLU A 1 114 ? -29.854 -6.991  -14.394 1.00 90.30 114 A 1 
ATOM 876  C CB  . GLU A 1 114 ? -29.981 -8.951  -17.016 1.00 90.51 114 A 1 
ATOM 877  C CG  . GLU A 1 114 ? -30.125 -9.024  -18.542 1.00 84.70 114 A 1 
ATOM 878  C CD  . GLU A 1 114 ? -31.143 -10.099 -18.976 1.00 79.69 114 A 1 
ATOM 879  O OE1 . GLU A 1 114 ? -31.450 -10.154 -20.189 1.00 68.73 114 A 1 
ATOM 880  O OE2 . GLU A 1 114 ? -31.652 -10.852 -18.109 1.00 69.59 114 A 1 
ATOM 881  N N   . ALA A 1 115 ? -28.275 -8.584  -14.339 1.00 91.54 115 A 1 
ATOM 882  C CA  . ALA A 1 115 ? -28.138 -8.591  -12.888 1.00 91.61 115 A 1 
ATOM 883  C C   . ALA A 1 115 ? -27.668 -7.232  -12.369 1.00 92.18 115 A 1 
ATOM 884  O O   . ALA A 1 115 ? -28.297 -6.656  -11.485 1.00 91.21 115 A 1 
ATOM 885  C CB  . ALA A 1 115 ? -27.186 -9.719  -12.468 1.00 91.25 115 A 1 
ATOM 886  N N   . ILE A 1 116 ? -26.608 -6.680  -12.961 1.00 91.68 116 A 1 
ATOM 887  C CA  . ILE A 1 116 ? -26.064 -5.372  -12.589 1.00 90.22 116 A 1 
ATOM 888  C C   . ILE A 1 116 ? -27.103 -4.270  -12.807 1.00 90.69 116 A 1 
ATOM 889  O O   . ILE A 1 116 ? -27.311 -3.454  -11.909 1.00 90.02 116 A 1 
ATOM 890  C CB  . ILE A 1 116 ? -24.749 -5.094  -13.352 1.00 88.46 116 A 1 
ATOM 891  C CG1 . ILE A 1 116 ? -23.633 -6.035  -12.837 1.00 85.08 116 A 1 
ATOM 892  C CG2 . ILE A 1 116 ? -24.300 -3.629  -13.191 1.00 84.14 116 A 1 
ATOM 893  C CD1 . ILE A 1 116 ? -22.414 -6.108  -13.766 1.00 78.00 116 A 1 
ATOM 894  N N   . ALA A 1 117 ? -27.795 -4.278  -13.937 1.00 91.89 117 A 1 
ATOM 895  C CA  . ALA A 1 117 ? -28.832 -3.296  -14.232 1.00 91.34 117 A 1 
ATOM 896  C C   . ALA A 1 117 ? -29.968 -3.319  -13.190 1.00 91.87 117 A 1 
ATOM 897  O O   . ALA A 1 117 ? -30.364 -2.270  -12.673 1.00 91.22 117 A 1 
ATOM 898  C CB  . ALA A 1 117 ? -29.356 -3.563  -15.650 1.00 90.94 117 A 1 
ATOM 899  N N   . ASN A 1 118 ? -30.449 -4.512  -12.818 1.00 91.29 118 A 1 
ATOM 900  C CA  . ASN A 1 118 ? -31.503 -4.648  -11.812 1.00 91.66 118 A 1 
ATOM 901  C C   . ASN A 1 118 ? -31.030 -4.285  -10.397 1.00 92.08 118 A 1 
ATOM 902  O O   . ASN A 1 118 ? -31.768 -3.626  -9.661  1.00 90.88 118 A 1 
ATOM 903  C CB  . ASN A 1 118 ? -32.078 -6.070  -11.866 1.00 91.42 118 A 1 
ATOM 904  C CG  . ASN A 1 118 ? -33.104 -6.195  -12.976 1.00 90.27 118 A 1 
ATOM 905  O OD1 . ASN A 1 118 ? -34.126 -5.518  -12.985 1.00 81.46 118 A 1 
ATOM 906  N ND2 . ASN A 1 118 ? -32.879 -7.062  -13.933 1.00 79.64 118 A 1 
ATOM 907  N N   . LEU A 1 119 ? -29.800 -4.653  -10.025 1.00 91.51 119 A 1 
ATOM 908  C CA  . LEU A 1 119 ? -29.222 -4.283  -8.733  1.00 90.98 119 A 1 
ATOM 909  C C   . LEU A 1 119 ? -28.990 -2.770  -8.622  1.00 90.75 119 A 1 
ATOM 910  O O   . LEU A 1 119 ? -29.286 -2.182  -7.582  1.00 89.66 119 A 1 
ATOM 911  C CB  . LEU A 1 119 ? -27.916 -5.064  -8.510  1.00 91.02 119 A 1 
ATOM 912  C CG  . LEU A 1 119 ? -28.098 -6.580  -8.286  1.00 89.90 119 A 1 
ATOM 913  C CD1 . LEU A 1 119 ? -26.727 -7.247  -8.300  1.00 82.73 119 A 1 
ATOM 914  C CD2 . LEU A 1 119 ? -28.763 -6.892  -6.947  1.00 82.17 119 A 1 
ATOM 915  N N   . GLN A 1 120 ? -28.531 -2.107  -9.692  1.00 90.53 120 A 1 
ATOM 916  C CA  . GLN A 1 120 ? -28.440 -0.649  -9.753  1.00 88.71 120 A 1 
ATOM 917  C C   . GLN A 1 120 ? -29.813 0.005   -9.623  1.00 88.88 120 A 1 
ATOM 918  O O   . GLN A 1 120 ? -29.970 0.948   -8.847  1.00 87.94 120 A 1 
ATOM 919  C CB  . GLN A 1 120 ? -27.772 -0.200  -11.067 1.00 87.37 120 A 1 
ATOM 920  C CG  . GLN A 1 120 ? -26.249 -0.068  -10.912 1.00 78.21 120 A 1 
ATOM 921  C CD  . GLN A 1 120 ? -25.545 0.280   -12.215 1.00 72.75 120 A 1 
ATOM 922  O OE1 . GLN A 1 120 ? -26.016 0.031   -13.300 1.00 65.23 120 A 1 
ATOM 923  N NE2 . GLN A 1 120 ? -24.374 0.867   -12.154 1.00 61.21 120 A 1 
ATOM 924  N N   . ARG A 1 121 ? -30.824 -0.529  -10.309 1.00 89.63 121 A 1 
ATOM 925  C CA  . ARG A 1 121 ? -32.203 -0.048  -10.188 1.00 90.26 121 A 1 
ATOM 926  C C   . ARG A 1 121 ? -32.714 -0.190  -8.758  1.00 90.65 121 A 1 
ATOM 927  O O   . ARG A 1 121 ? -33.289 0.757   -8.225  1.00 89.42 121 A 1 
ATOM 928  C CB  . ARG A 1 121 ? -33.089 -0.795  -11.198 1.00 90.17 121 A 1 
ATOM 929  C CG  . ARG A 1 121 ? -34.495 -0.207  -11.323 1.00 82.02 121 A 1 
ATOM 930  C CD  . ARG A 1 121 ? -34.499 1.134   -12.073 1.00 78.66 121 A 1 
ATOM 931  N NE  . ARG A 1 121 ? -35.871 1.646   -12.243 1.00 70.41 121 A 1 
ATOM 932  C CZ  . ARG A 1 121 ? -36.214 2.723   -12.934 1.00 63.15 121 A 1 
ATOM 933  N NH1 . ARG A 1 121 ? -35.328 3.442   -13.586 1.00 56.23 121 A 1 
ATOM 934  N NH2 . ARG A 1 121 ? -37.468 3.101   -12.980 1.00 55.88 121 A 1 
ATOM 935  N N   . ALA A 1 122 ? -32.460 -1.331  -8.103  1.00 90.46 122 A 1 
ATOM 936  C CA  . ALA A 1 122 ? -32.808 -1.556  -6.707  1.00 90.03 122 A 1 
ATOM 937  C C   . ALA A 1 122 ? -32.113 -0.554  -5.773  1.00 89.70 122 A 1 
ATOM 938  O O   . ALA A 1 122 ? -32.761 0.000   -4.886  1.00 88.34 122 A 1 
ATOM 939  C CB  . ALA A 1 122 ? -32.444 -3.002  -6.318  1.00 90.39 122 A 1 
ATOM 940  N N   . TYR A 1 123 ? -30.838 -0.270  -6.009  1.00 89.16 123 A 1 
ATOM 941  C CA  . TYR A 1 123 ? -30.082 0.708   -5.229  1.00 86.63 123 A 1 
ATOM 942  C C   . TYR A 1 123 ? -30.639 2.127   -5.387  1.00 86.20 123 A 1 
ATOM 943  O O   . TYR A 1 123 ? -30.874 2.811   -4.387  1.00 84.88 123 A 1 
ATOM 944  C CB  . TYR A 1 123 ? -28.604 0.648   -5.625  1.00 84.77 123 A 1 
ATOM 945  C CG  . TYR A 1 123 ? -27.734 1.602   -4.826  1.00 82.84 123 A 1 
ATOM 946  C CD1 . TYR A 1 123 ? -27.278 2.800   -5.401  1.00 74.83 123 A 1 
ATOM 947  C CD2 . TYR A 1 123 ? -27.402 1.304   -3.491  1.00 73.97 123 A 1 
ATOM 948  C CE1 . TYR A 1 123 ? -26.482 3.691   -4.652  1.00 71.38 123 A 1 
ATOM 949  C CE2 . TYR A 1 123 ? -26.612 2.184   -2.736  1.00 70.31 123 A 1 
ATOM 950  C CZ  . TYR A 1 123 ? -26.149 3.381   -3.314  1.00 72.71 123 A 1 
ATOM 951  O OH  . TYR A 1 123 ? -25.377 4.241   -2.576  1.00 72.29 123 A 1 
ATOM 952  N N   . SER A 1 124 ? -30.911 2.545   -6.612  1.00 88.40 124 A 1 
ATOM 953  C CA  . SER A 1 124 ? -31.512 3.852   -6.899  1.00 87.54 124 A 1 
ATOM 954  C C   . SER A 1 124 ? -32.880 3.993   -6.238  1.00 87.53 124 A 1 
ATOM 955  O O   . SER A 1 124 ? -33.106 4.957   -5.511  1.00 86.10 124 A 1 
ATOM 956  C CB  . SER A 1 124 ? -31.624 4.074   -8.408  1.00 86.03 124 A 1 
ATOM 957  O OG  . SER A 1 124 ? -30.338 4.038   -9.003  1.00 76.20 124 A 1 
ATOM 958  N N   . LEU A 1 125 ? -33.747 3.004   -6.390  1.00 87.66 125 A 1 
ATOM 959  C CA  . LEU A 1 125 ? -35.080 3.000   -5.774  1.00 87.14 125 A 1 
ATOM 960  C C   . LEU A 1 125 ? -35.004 2.992   -4.241  1.00 87.35 125 A 1 
ATOM 961  O O   . LEU A 1 125 ? -35.767 3.706   -3.595  1.00 85.98 125 A 1 
ATOM 962  C CB  . LEU A 1 125 ? -35.870 1.778   -6.266  1.00 87.54 125 A 1 
ATOM 963  C CG  . LEU A 1 125 ? -36.337 1.862   -7.728  1.00 85.17 125 A 1 
ATOM 964  C CD1 . LEU A 1 125 ? -36.874 0.499   -8.159  1.00 77.31 125 A 1 
ATOM 965  C CD2 . LEU A 1 125 ? -37.454 2.887   -7.917  1.00 77.62 125 A 1 
ATOM 966  N N   . ALA A 1 126 ? -34.082 2.240   -3.637  1.00 86.70 126 A 1 
ATOM 967  C CA  . ALA A 1 126 ? -33.902 2.217   -2.187  1.00 85.03 126 A 1 
ATOM 968  C C   . ALA A 1 126 ? -33.487 3.590   -1.648  1.00 84.09 126 A 1 
ATOM 969  O O   . ALA A 1 126 ? -34.007 4.041   -0.627  1.00 82.01 126 A 1 
ATOM 970  C CB  . ALA A 1 126 ? -32.854 1.155   -1.828  1.00 84.66 126 A 1 
ATOM 971  N N   . LYS A 1 127 ? -32.593 4.275   -2.365  1.00 83.86 127 A 1 
ATOM 972  C CA  . LYS A 1 127 ? -32.141 5.628   -2.011  1.00 80.51 127 A 1 
ATOM 973  C C   . LYS A 1 127 ? -33.268 6.651   -2.151  1.00 80.19 127 A 1 
ATOM 974  O O   . LYS A 1 127 ? -33.461 7.478   -1.262  1.00 77.63 127 A 1 
ATOM 975  C CB  . LYS A 1 127 ? -30.919 5.978   -2.874  1.00 77.46 127 A 1 
ATOM 976  C CG  . LYS A 1 127 ? -30.188 7.234   -2.369  1.00 68.73 127 A 1 
ATOM 977  C CD  . LYS A 1 127 ? -28.938 7.489   -3.221  1.00 63.99 127 A 1 
ATOM 978  C CE  . LYS A 1 127 ? -28.158 8.697   -2.688  1.00 56.25 127 A 1 
ATOM 979  N NZ  . LYS A 1 127 ? -26.929 8.946   -3.498  1.00 50.65 127 A 1 
ATOM 980  N N   . GLU A 1 128 ? -34.032 6.559   -3.219  1.00 84.60 128 A 1 
ATOM 981  C CA  . GLU A 1 128 ? -35.160 7.451   -3.509  1.00 83.45 128 A 1 
ATOM 982  C C   . GLU A 1 128 ? -36.293 7.280   -2.484  1.00 83.16 128 A 1 
ATOM 983  O O   . GLU A 1 128 ? -36.813 8.255   -1.937  1.00 79.08 128 A 1 
ATOM 984  C CB  . GLU A 1 128 ? -35.621 7.156   -4.948  1.00 82.12 128 A 1 
ATOM 985  C CG  . GLU A 1 128 ? -36.301 8.344   -5.626  1.00 73.49 128 A 1 
ATOM 986  C CD  . GLU A 1 128 ? -36.573 8.068   -7.119  1.00 69.28 128 A 1 
ATOM 987  O OE1 . GLU A 1 128 ? -36.663 9.066   -7.882  1.00 61.23 128 A 1 
ATOM 988  O OE2 . GLU A 1 128 ? -36.673 6.880   -7.512  1.00 63.89 128 A 1 
ATOM 989  N N   . GLN A 1 129 ? -36.600 6.038   -2.121  1.00 83.73 129 A 1 
ATOM 990  C CA  . GLN A 1 129 ? -37.591 5.683   -1.102  1.00 82.26 129 A 1 
ATOM 991  C C   . GLN A 1 129 ? -37.066 5.821   0.337   1.00 81.02 129 A 1 
ATOM 992  O O   . GLN A 1 129 ? -37.797 5.553   1.285   1.00 75.67 129 A 1 
ATOM 993  C CB  . GLN A 1 129 ? -38.103 4.253   -1.365  1.00 81.94 129 A 1 
ATOM 994  C CG  . GLN A 1 129 ? -38.843 4.116   -2.705  1.00 81.20 129 A 1 
ATOM 995  C CD  . GLN A 1 129 ? -39.284 2.678   -2.995  1.00 80.94 129 A 1 
ATOM 996  O OE1 . GLN A 1 129 ? -39.350 1.825   -2.125  1.00 74.72 129 A 1 
ATOM 997  N NE2 . GLN A 1 129 ? -39.605 2.370   -4.228  1.00 73.98 129 A 1 
ATOM 998  N N   . ARG A 1 130 ? -35.793 6.220   0.516   1.00 80.90 130 A 1 
ATOM 999  C CA  . ARG A 1 130 ? -35.110 6.326   1.818   1.00 80.02 130 A 1 
ATOM 1000 C C   . ARG A 1 130 ? -35.132 5.014   2.631   1.00 80.68 130 A 1 
ATOM 1001 O O   . ARG A 1 130 ? -35.184 5.038   3.862   1.00 75.57 130 A 1 
ATOM 1002 C CB  . ARG A 1 130 ? -35.628 7.527   2.627   1.00 77.08 130 A 1 
ATOM 1003 C CG  . ARG A 1 130 ? -35.538 8.854   1.872   1.00 69.10 130 A 1 
ATOM 1004 C CD  . ARG A 1 130 ? -36.012 9.985   2.787   1.00 63.15 130 A 1 
ATOM 1005 N NE  . ARG A 1 130 ? -35.955 11.282  2.113   1.00 55.17 130 A 1 
ATOM 1006 C CZ  . ARG A 1 130 ? -36.176 12.468  2.663   1.00 46.57 130 A 1 
ATOM 1007 N NH1 . ARG A 1 130 ? -36.486 12.576  3.929   1.00 42.92 130 A 1 
ATOM 1008 N NH2 . ARG A 1 130 ? -36.086 13.551  1.946   1.00 42.35 130 A 1 
ATOM 1009 N N   . LEU A 1 131 ? -35.100 3.877   1.950   1.00 80.33 131 A 1 
ATOM 1010 C CA  . LEU A 1 131 ? -35.041 2.562   2.583   1.00 78.55 131 A 1 
ATOM 1011 C C   . LEU A 1 131 ? -33.580 2.224   2.903   1.00 77.23 131 A 1 
ATOM 1012 O O   . LEU A 1 131 ? -32.708 2.302   2.044   1.00 71.87 131 A 1 
ATOM 1013 C CB  . LEU A 1 131 ? -35.686 1.518   1.675   1.00 77.55 131 A 1 
ATOM 1014 C CG  . LEU A 1 131 ? -37.209 1.697   1.494   1.00 74.24 131 A 1 
ATOM 1015 C CD1 . LEU A 1 131 ? -37.716 0.734   0.427   1.00 68.21 131 A 1 
ATOM 1016 C CD2 . LEU A 1 131 ? -37.977 1.422   2.779   1.00 68.80 131 A 1 
ATOM 1017 N N   . ASN A 1 132 ? -33.338 1.800   4.148   1.00 76.56 132 A 1 
ATOM 1018 C CA  . ASN A 1 132 ? -32.018 1.374   4.580   1.00 75.73 132 A 1 
ATOM 1019 C C   . ASN A 1 132 ? -31.901 -0.159  4.498   1.00 76.57 132 A 1 
ATOM 1020 O O   . ASN A 1 132 ? -32.451 -0.872  5.332   1.00 71.40 132 A 1 
ATOM 1021 C CB  . ASN A 1 132 ? -31.730 1.931   5.988   1.00 69.78 132 A 1 
ATOM 1022 C CG  . ASN A 1 132 ? -30.289 1.692   6.402   1.00 62.32 132 A 1 
ATOM 1023 O OD1 . ASN A 1 132 ? -29.484 1.164   5.664   1.00 54.53 132 A 1 
ATOM 1024 N ND2 . ASN A 1 132 ? -29.920 2.093   7.602   1.00 53.96 132 A 1 
ATOM 1025 N N   . PHE A 1 133 ? -31.153 -0.640  3.506   1.00 75.43 133 A 1 
ATOM 1026 C CA  . PHE A 1 133 ? -30.781 -2.052  3.356   1.00 73.79 133 A 1 
ATOM 1027 C C   . PHE A 1 133 ? -29.341 -2.328  3.832   1.00 71.73 133 A 1 
ATOM 1028 O O   . PHE A 1 133 ? -28.807 -3.413  3.581   1.00 66.03 133 A 1 
ATOM 1029 C CB  . PHE A 1 133 ? -31.006 -2.489  1.903   1.00 72.53 133 A 1 
ATOM 1030 C CG  . PHE A 1 133 ? -32.464 -2.598  1.520   1.00 73.22 133 A 1 
ATOM 1031 C CD1 . PHE A 1 133 ? -33.139 -3.826  1.666   1.00 67.80 133 A 1 
ATOM 1032 C CD2 . PHE A 1 133 ? -33.163 -1.482  1.043   1.00 68.08 133 A 1 
ATOM 1033 C CE1 . PHE A 1 133 ? -34.495 -3.938  1.332   1.00 65.16 133 A 1 
ATOM 1034 C CE2 . PHE A 1 133 ? -34.525 -1.588  0.708   1.00 66.10 133 A 1 
ATOM 1035 C CZ  . PHE A 1 133 ? -35.188 -2.820  0.859   1.00 69.75 133 A 1 
ATOM 1036 N N   . GLY A 1 134 ? -28.688 -1.362  4.497   1.00 71.79 134 A 1 
ATOM 1037 C CA  . GLY A 1 134 ? -27.279 -1.463  4.859   1.00 69.18 134 A 1 
ATOM 1038 C C   . GLY A 1 134 ? -26.394 -1.616  3.617   1.00 70.91 134 A 1 
ATOM 1039 O O   . GLY A 1 134 ? -26.586 -0.920  2.615   1.00 65.94 134 A 1 
ATOM 1040 N N   . ASP A 1 135 ? -25.445 -2.542  3.677   1.00 73.57 135 A 1 
ATOM 1041 C CA  . ASP A 1 135 ? -24.528 -2.826  2.566   1.00 74.28 135 A 1 
ATOM 1042 C C   . ASP A 1 135 ? -25.022 -3.959  1.643   1.00 77.59 135 A 1 
ATOM 1043 O O   . ASP A 1 135 ? -24.302 -4.373  0.737   1.00 73.33 135 A 1 
ATOM 1044 C CB  . ASP A 1 135 ? -23.113 -3.080  3.121   1.00 68.74 135 A 1 
ATOM 1045 C CG  . ASP A 1 135 ? -22.010 -3.005  2.055   1.00 61.73 135 A 1 
ATOM 1046 O OD1 . ASP A 1 135 ? -22.020 -2.082  1.211   1.00 55.23 135 A 1 
ATOM 1047 O OD2 . ASP A 1 135 ? -21.102 -3.867  2.041   1.00 54.44 135 A 1 
ATOM 1048 N N   . ASP A 1 136 ? -26.246 -4.475  1.817   1.00 78.99 136 A 1 
ATOM 1049 C CA  . ASP A 1 136 ? -26.709 -5.654  1.082   1.00 80.56 136 A 1 
ATOM 1050 C C   . ASP A 1 136 ? -26.747 -5.429  -0.439  1.00 82.22 136 A 1 
ATOM 1051 O O   . ASP A 1 136 ? -26.223 -6.238  -1.205  1.00 80.25 136 A 1 
ATOM 1052 C CB  . ASP A 1 136 ? -28.113 -6.080  1.566   1.00 78.45 136 A 1 
ATOM 1053 C CG  . ASP A 1 136 ? -28.146 -6.674  2.977   1.00 75.11 136 A 1 
ATOM 1054 O OD1 . ASP A 1 136 ? -27.089 -7.115  3.468   1.00 68.81 136 A 1 
ATOM 1055 O OD2 . ASP A 1 136 ? -29.266 -6.728  3.537   1.00 68.03 136 A 1 
ATOM 1056 N N   . ILE A 1 137 ? -27.338 -4.307  -0.885  1.00 82.31 137 A 1 
ATOM 1057 C CA  . ILE A 1 137 ? -27.443 -3.988  -2.317  1.00 82.96 137 A 1 
ATOM 1058 C C   . ILE A 1 137 ? -26.085 -3.574  -2.899  1.00 82.64 137 A 1 
ATOM 1059 O O   . ILE A 1 137 ? -25.691 -4.141  -3.918  1.00 81.00 137 A 1 
ATOM 1060 C CB  . ILE A 1 137 ? -28.567 -2.965  -2.617  1.00 83.38 137 A 1 
ATOM 1061 C CG1 . ILE A 1 137 ? -29.924 -3.427  -2.033  1.00 81.54 137 A 1 
ATOM 1062 C CG2 . ILE A 1 137 ? -28.677 -2.753  -4.132  1.00 80.34 137 A 1 
ATOM 1063 C CD1 . ILE A 1 137 ? -31.063 -2.409  -2.223  1.00 77.58 137 A 1 
ATOM 1064 N N   . PRO A 1 138 ? -25.311 -2.670  -2.266  1.00 82.53 138 A 1 
ATOM 1065 C CA  . PRO A 1 138 ? -23.954 -2.353  -2.717  1.00 80.09 138 A 1 
ATOM 1066 C C   . PRO A 1 138 ? -23.034 -3.574  -2.761  1.00 80.71 138 A 1 
ATOM 1067 O O   . PRO A 1 138 ? -22.275 -3.724  -3.709  1.00 79.54 138 A 1 
ATOM 1068 C CB  . PRO A 1 138 ? -23.421 -1.302  -1.736  1.00 77.86 138 A 1 
ATOM 1069 C CG  . PRO A 1 138 ? -24.668 -0.633  -1.206  1.00 74.92 138 A 1 
ATOM 1070 C CD  . PRO A 1 138 ? -25.683 -1.773  -1.174  1.00 76.70 138 A 1 
ATOM 1071 N N   . SER A 1 139 ? -23.114 -4.469  -1.775  1.00 81.95 139 A 1 
ATOM 1072 C CA  . SER A 1 139 ? -22.328 -5.703  -1.753  1.00 81.66 139 A 1 
ATOM 1073 C C   . SER A 1 139 ? -22.705 -6.632  -2.907  1.00 83.11 139 A 1 
ATOM 1074 O O   . SER A 1 139 ? -21.826 -7.098  -3.627  1.00 82.32 139 A 1 
ATOM 1075 C CB  . SER A 1 139 ? -22.509 -6.414  -0.409  1.00 78.96 139 A 1 
ATOM 1076 O OG  . SER A 1 139 ? -21.650 -7.526  -0.333  1.00 70.50 139 A 1 
ATOM 1077 N N   . ALA A 1 140 ? -24.010 -6.850  -3.149  1.00 83.55 140 A 1 
ATOM 1078 C CA  . ALA A 1 140 ? -24.478 -7.636  -4.281  1.00 84.43 140 A 1 
ATOM 1079 C C   . ALA A 1 140 ? -24.034 -7.028  -5.624  1.00 85.46 140 A 1 
ATOM 1080 O O   . ALA A 1 140 ? -23.628 -7.767  -6.523  1.00 84.67 140 A 1 
ATOM 1081 C CB  . ALA A 1 140 ? -26.001 -7.770  -4.187  1.00 84.37 140 A 1 
ATOM 1082 N N   . LEU A 1 141 ? -24.050 -5.699  -5.746  1.00 83.82 141 A 1 
ATOM 1083 C CA  . LEU A 1 141 ? -23.554 -4.971  -6.916  1.00 83.48 141 A 1 
ATOM 1084 C C   . LEU A 1 141 ? -22.069 -5.209  -7.160  1.00 83.75 141 A 1 
ATOM 1085 O O   . LEU A 1 141 ? -21.683 -5.517  -8.280  1.00 83.06 141 A 1 
ATOM 1086 C CB  . LEU A 1 141 ? -23.855 -3.472  -6.744  1.00 83.15 141 A 1 
ATOM 1087 C CG  . LEU A 1 141 ? -24.944 -2.975  -7.714  1.00 78.55 141 A 1 
ATOM 1088 C CD1 . LEU A 1 141 ? -25.566 -1.690  -7.178  1.00 71.93 141 A 1 
ATOM 1089 C CD2 . LEU A 1 141 ? -24.357 -2.695  -9.087  1.00 72.16 141 A 1 
ATOM 1090 N N   . ARG A 1 142 ? -21.234 -5.126  -6.114  1.00 83.00 142 A 1 
ATOM 1091 C CA  . ARG A 1 142 ? -19.798 -5.420  -6.198  1.00 80.38 142 A 1 
ATOM 1092 C C   . ARG A 1 142 ? -19.555 -6.860  -6.635  1.00 81.16 142 A 1 
ATOM 1093 O O   . ARG A 1 142 ? -18.840 -7.088  -7.602  1.00 80.73 142 A 1 
ATOM 1094 C CB  . ARG A 1 142 ? -19.110 -5.125  -4.852  1.00 78.42 142 A 1 
ATOM 1095 C CG  . ARG A 1 142 ? -19.064 -3.618  -4.529  1.00 73.16 142 A 1 
ATOM 1096 C CD  . ARG A 1 142 ? -18.232 -3.301  -3.290  1.00 70.31 142 A 1 
ATOM 1097 N NE  . ARG A 1 142 ? -18.728 -3.940  -2.074  1.00 64.37 142 A 1 
ATOM 1098 C CZ  . ARG A 1 142 ? -19.387 -3.389  -1.053  1.00 58.82 142 A 1 
ATOM 1099 N NH1 . ARG A 1 142 ? -19.752 -2.154  -1.020  1.00 54.78 142 A 1 
ATOM 1100 N NH2 . ARG A 1 142 ? -19.681 -4.098  -0.012  1.00 55.67 142 A 1 
ATOM 1101 N N   . ILE A 1 143 ? -20.226 -7.823  -6.014  1.00 83.60 143 A 1 
ATOM 1102 C CA  . ILE A 1 143 ? -20.109 -9.244  -6.372  1.00 83.18 143 A 1 
ATOM 1103 C C   . ILE A 1 143 ? -20.535 -9.479  -7.833  1.00 84.26 143 A 1 
ATOM 1104 O O   . ILE A 1 143 ? -19.871 -10.236 -8.542  1.00 84.03 143 A 1 
ATOM 1105 C CB  . ILE A 1 143 ? -20.927 -10.110 -5.386  1.00 82.05 143 A 1 
ATOM 1106 C CG1 . ILE A 1 143 ? -20.311 -10.050 -3.970  1.00 77.76 143 A 1 
ATOM 1107 C CG2 . ILE A 1 143 ? -20.996 -11.581 -5.856  1.00 76.47 143 A 1 
ATOM 1108 C CD1 . ILE A 1 143 ? -21.235 -10.579 -2.865  1.00 70.71 143 A 1 
ATOM 1109 N N   . ALA A 1 144 ? -21.594 -8.831  -8.297  1.00 85.11 144 A 1 
ATOM 1110 C CA  . ALA A 1 144 ? -22.061 -8.973  -9.671  1.00 86.08 144 A 1 
ATOM 1111 C C   . ALA A 1 144 ? -21.053 -8.414  -10.686 1.00 86.44 144 A 1 
ATOM 1112 O O   . ALA A 1 144 ? -20.737 -9.092  -11.666 1.00 85.96 144 A 1 
ATOM 1113 C CB  . ALA A 1 144 ? -23.431 -8.302  -9.803  1.00 86.74 144 A 1 
ATOM 1114 N N   . LYS A 1 145 ? -20.514 -7.231  -10.443 1.00 84.70 145 A 1 
ATOM 1115 C CA  . LYS A 1 145 ? -19.483 -6.624  -11.296 1.00 82.95 145 A 1 
ATOM 1116 C C   . LYS A 1 145 ? -18.212 -7.468  -11.343 1.00 82.74 145 A 1 
ATOM 1117 O O   . LYS A 1 145 ? -17.702 -7.728  -12.427 1.00 82.21 145 A 1 
ATOM 1118 C CB  . LYS A 1 145 ? -19.147 -5.215  -10.801 1.00 82.16 145 A 1 
ATOM 1119 C CG  . LYS A 1 145 ? -20.269 -4.208  -11.091 1.00 80.07 145 A 1 
ATOM 1120 C CD  . LYS A 1 145 ? -19.811 -2.847  -10.574 1.00 77.07 145 A 1 
ATOM 1121 C CE  . LYS A 1 145 ? -20.810 -1.743  -10.906 1.00 71.92 145 A 1 
ATOM 1122 N NZ  . LYS A 1 145 ? -20.223 -0.431  -10.534 1.00 66.35 145 A 1 
ATOM 1123 N N   . LYS A 1 146 ? -17.774 -7.975  -10.190 1.00 84.71 146 A 1 
ATOM 1124 C CA  . LYS A 1 146 ? -16.652 -8.905  -10.078 1.00 82.97 146 A 1 
ATOM 1125 C C   . LYS A 1 146 ? -16.863 -10.176 -10.904 1.00 83.67 146 A 1 
ATOM 1126 O O   . LYS A 1 146 ? -16.021 -10.527 -11.723 1.00 82.79 146 A 1 
ATOM 1127 C CB  . LYS A 1 146 ? -16.436 -9.212  -8.587  1.00 80.29 146 A 1 
ATOM 1128 C CG  . LYS A 1 146 ? -15.691 -10.522 -8.346  1.00 71.97 146 A 1 
ATOM 1129 C CD  . LYS A 1 146 ? -15.513 -10.767 -6.850  1.00 68.04 146 A 1 
ATOM 1130 C CE  . LYS A 1 146 ? -14.692 -12.048 -6.627  1.00 59.79 146 A 1 
ATOM 1131 N NZ  . LYS A 1 146 ? -13.839 -11.949 -5.431  1.00 53.96 146 A 1 
ATOM 1132 N N   . LYS A 1 147 ? -17.991 -10.860 -10.722 1.00 84.42 147 A 1 
ATOM 1133 C CA  . LYS A 1 147 ? -18.296 -12.090 -11.470 1.00 84.56 147 A 1 
ATOM 1134 C C   . LYS A 1 147 ? -18.364 -11.827 -12.978 1.00 84.75 147 A 1 
ATOM 1135 O O   . LYS A 1 147 ? -17.850 -12.624 -13.760 1.00 84.16 147 A 1 
ATOM 1136 C CB  . LYS A 1 147 ? -19.605 -12.729 -10.979 1.00 84.83 147 A 1 
ATOM 1137 C CG  . LYS A 1 147 ? -19.496 -13.514 -9.652  1.00 82.73 147 A 1 
ATOM 1138 C CD  . LYS A 1 147 ? -20.816 -14.266 -9.395  1.00 78.31 147 A 1 
ATOM 1139 C CE  . LYS A 1 147 ? -20.820 -15.184 -8.173  1.00 72.66 147 A 1 
ATOM 1140 N NZ  . LYS A 1 147 ? -22.062 -16.010 -8.093  1.00 65.40 147 A 1 
ATOM 1141 N N   . ARG A 1 148 ? -18.951 -10.703 -13.400 1.00 85.88 148 A 1 
ATOM 1142 C CA  . ARG A 1 148 ? -18.984 -10.270 -14.800 1.00 86.01 148 A 1 
ATOM 1143 C C   . ARG A 1 148 ? -17.566 -10.094 -15.352 1.00 85.81 148 A 1 
ATOM 1144 O O   . ARG A 1 148 ? -17.271 -10.625 -16.409 1.00 84.96 148 A 1 
ATOM 1145 C CB  . ARG A 1 148 ? -19.771 -8.967  -14.909 1.00 85.86 148 A 1 
ATOM 1146 C CG  . ARG A 1 148 ? -19.883 -8.468  -16.356 1.00 83.22 148 A 1 
ATOM 1147 C CD  . ARG A 1 148 ? -20.506 -7.073  -16.362 1.00 80.55 148 A 1 
ATOM 1148 N NE  . ARG A 1 148 ? -20.714 -6.584  -17.720 1.00 74.62 148 A 1 
ATOM 1149 C CZ  . ARG A 1 148 ? -20.106 -5.592  -18.362 1.00 70.22 148 A 1 
ATOM 1150 N NH1 . ARG A 1 148 ? -19.142 -4.894  -17.826 1.00 63.14 148 A 1 
ATOM 1151 N NH2 . ARG A 1 148 ? -20.507 -5.298  -19.550 1.00 63.72 148 A 1 
ATOM 1152 N N   . TRP A 1 149 ? -16.712 -9.364  -14.630 1.00 85.48 149 A 1 
ATOM 1153 C CA  . TRP A 1 149 ? -15.343 -9.105  -15.052 1.00 83.78 149 A 1 
ATOM 1154 C C   . TRP A 1 149 ? -14.551 -10.412 -15.173 1.00 83.98 149 A 1 
ATOM 1155 O O   . TRP A 1 149 ? -13.947 -10.642 -16.215 1.00 82.98 149 A 1 
ATOM 1156 C CB  . TRP A 1 149 ? -14.686 -8.118  -14.099 1.00 81.81 149 A 1 
ATOM 1157 C CG  . TRP A 1 149 ? -13.314 -7.699  -14.546 1.00 77.62 149 A 1 
ATOM 1158 C CD1 . TRP A 1 149 ? -13.021 -6.652  -15.345 1.00 69.32 149 A 1 
ATOM 1159 C CD2 . TRP A 1 149 ? -12.040 -8.363  -14.270 1.00 72.38 149 A 1 
ATOM 1160 N NE1 . TRP A 1 149 ? -11.648 -6.610  -15.587 1.00 66.26 149 A 1 
ATOM 1161 C CE2 . TRP A 1 149 ? -11.024 -7.656  -14.952 1.00 68.39 149 A 1 
ATOM 1162 C CE3 . TRP A 1 149 ? -11.671 -9.493  -13.513 1.00 66.34 149 A 1 
ATOM 1163 C CZ2 . TRP A 1 149 ? -9.668  -8.068  -14.907 1.00 66.30 149 A 1 
ATOM 1164 C CZ3 . TRP A 1 149 ? -10.337 -9.907  -13.466 1.00 61.21 149 A 1 
ATOM 1165 C CH2 . TRP A 1 149 ? -9.343  -9.206  -14.157 1.00 61.97 149 A 1 
ATOM 1166 N N   . ASN A 1 150 ? -14.643 -11.310 -14.198 1.00 83.42 150 A 1 
ATOM 1167 C CA  . ASN A 1 150 ? -13.987 -12.612 -14.250 1.00 82.53 150 A 1 
ATOM 1168 C C   . ASN A 1 150 ? -14.444 -13.444 -15.452 1.00 83.47 150 A 1 
ATOM 1169 O O   . ASN A 1 150 ? -13.606 -13.980 -16.170 1.00 82.66 150 A 1 
ATOM 1170 C CB  . ASN A 1 150 ? -14.223 -13.366 -12.919 1.00 80.99 150 A 1 
ATOM 1171 C CG  . ASN A 1 150 ? -13.407 -12.801 -11.765 1.00 76.09 150 A 1 
ATOM 1172 O OD1 . ASN A 1 150 ? -12.455 -12.076 -11.932 1.00 70.15 150 A 1 
ATOM 1173 N ND2 . ASN A 1 150 ? -13.745 -13.136 -10.532 1.00 68.87 150 A 1 
ATOM 1174 N N   . SER A 1 151 ? -15.732 -13.482 -15.751 1.00 84.70 151 A 1 
ATOM 1175 C CA  . SER A 1 151 ? -16.267 -14.210 -16.907 1.00 85.19 151 A 1 
ATOM 1176 C C   . SER A 1 151 ? -15.778 -13.636 -18.237 1.00 85.55 151 A 1 
ATOM 1177 O O   . SER A 1 151 ? -15.471 -14.389 -19.163 1.00 84.55 151 A 1 
ATOM 1178 C CB  . SER A 1 151 ? -17.798 -14.196 -16.857 1.00 84.57 151 A 1 
ATOM 1179 O OG  . SER A 1 151 ? -18.348 -14.886 -17.967 1.00 74.97 151 A 1 
ATOM 1180 N N   . ILE A 1 152 ? -15.700 -12.308 -18.364 1.00 84.69 152 A 1 
ATOM 1181 C CA  . ILE A 1 152 ? -15.162 -11.656 -19.560 1.00 83.33 152 A 1 
ATOM 1182 C C   . ILE A 1 152 ? -13.673 -11.955 -19.695 1.00 83.89 152 A 1 
ATOM 1183 O O   . ILE A 1 152 ? -13.211 -12.302 -20.782 1.00 82.99 152 A 1 
ATOM 1184 C CB  . ILE A 1 152 ? -15.446 -10.134 -19.535 1.00 82.49 152 A 1 
ATOM 1185 C CG1 . ILE A 1 152 ? -16.958 -9.881  -19.702 1.00 77.41 152 A 1 
ATOM 1186 C CG2 . ILE A 1 152 ? -14.663 -9.396  -20.636 1.00 76.36 152 A 1 
ATOM 1187 C CD1 . ILE A 1 152 ? -17.382 -8.447  -19.392 1.00 70.32 152 A 1 
ATOM 1188 N N   . GLU A 1 153 ? -12.929 -11.871 -18.597 1.00 83.30 153 A 1 
ATOM 1189 C CA  . GLU A 1 153 ? -11.484 -12.059 -18.591 1.00 81.78 153 A 1 
ATOM 1190 C C   . GLU A 1 153 ? -11.094 -13.515 -18.865 1.00 81.93 153 A 1 
ATOM 1191 O O   . GLU A 1 153 ? -10.192 -13.751 -19.667 1.00 81.17 153 A 1 
ATOM 1192 C CB  . GLU A 1 153 ? -10.907 -11.536 -17.266 1.00 79.39 153 A 1 
ATOM 1193 C CG  . GLU A 1 153 ? -9.408  -11.237 -17.330 1.00 72.02 153 A 1 
ATOM 1194 C CD  . GLU A 1 153 ? -9.021  -10.094 -18.308 1.00 68.47 153 A 1 
ATOM 1195 O OE1 . GLU A 1 153 ? -7.808  -9.826  -18.414 1.00 61.30 153 A 1 
ATOM 1196 O OE2 . GLU A 1 153 ? -9.895  -9.505  -18.977 1.00 61.16 153 A 1 
ATOM 1197 N N   . GLU A 1 154 ? -11.800 -14.492 -18.320 1.00 84.24 154 A 1 
ATOM 1198 C CA  . GLU A 1 154 ? -11.597 -15.915 -18.631 1.00 84.06 154 A 1 
ATOM 1199 C C   . GLU A 1 154 ? -11.796 -16.206 -20.124 1.00 84.40 154 A 1 
ATOM 1200 O O   . GLU A 1 154 ? -10.961 -16.867 -20.734 1.00 83.64 154 A 1 
ATOM 1201 C CB  . GLU A 1 154 ? -12.555 -16.782 -17.811 1.00 83.04 154 A 1 
ATOM 1202 C CG  . GLU A 1 154 ? -12.076 -16.992 -16.368 1.00 74.12 154 A 1 
ATOM 1203 C CD  . GLU A 1 154 ? -13.059 -17.801 -15.508 1.00 68.03 154 A 1 
ATOM 1204 O OE1 . GLU A 1 154 ? -12.740 -18.004 -14.315 1.00 61.46 154 A 1 
ATOM 1205 O OE2 . GLU A 1 154 ? -14.122 -18.210 -16.022 1.00 61.91 154 A 1 
ATOM 1206 N N   . ARG A 1 155 ? -12.868 -15.664 -20.727 1.00 85.41 155 A 1 
ATOM 1207 C CA  . ARG A 1 155 ? -13.091 -15.818 -22.171 1.00 85.34 155 A 1 
ATOM 1208 C C   . ARG A 1 155 ? -11.970 -15.189 -22.981 1.00 86.66 155 A 1 
ATOM 1209 O O   . ARG A 1 155 ? -11.512 -15.788 -23.951 1.00 85.28 155 A 1 
ATOM 1210 C CB  . ARG A 1 155 ? -14.435 -15.189 -22.580 1.00 84.27 155 A 1 
ATOM 1211 C CG  . ARG A 1 155 ? -15.624 -16.000 -22.073 1.00 74.06 155 A 1 
ATOM 1212 C CD  . ARG A 1 155 ? -16.914 -15.282 -22.459 1.00 71.54 155 A 1 
ATOM 1213 N NE  . ARG A 1 155 ? -18.060 -15.809 -21.718 1.00 62.58 155 A 1 
ATOM 1214 C CZ  . ARG A 1 155 ? -19.330 -15.456 -21.879 1.00 54.47 155 A 1 
ATOM 1215 N NH1 . ARG A 1 155 ? -19.699 -14.625 -22.828 1.00 50.44 155 A 1 
ATOM 1216 N NH2 . ARG A 1 155 ? -20.234 -15.925 -21.074 1.00 47.57 155 A 1 
ATOM 1217 N N   . ARG A 1 156 ? -11.516 -14.017 -22.571 1.00 84.36 156 A 1 
ATOM 1218 C CA  . ARG A 1 156 ? -10.457 -13.286 -23.263 1.00 83.06 156 A 1 
ATOM 1219 C C   . ARG A 1 156 ? -9.101  -13.987 -23.145 1.00 84.66 156 A 1 
ATOM 1220 O O   . ARG A 1 156 ? -8.393  -14.097 -24.135 1.00 84.38 156 A 1 
ATOM 1221 C CB  . ARG A 1 156 ? -10.445 -11.851 -22.733 1.00 80.91 156 A 1 
ATOM 1222 C CG  . ARG A 1 156 ? -9.603  -10.930 -23.616 1.00 72.15 156 A 1 
ATOM 1223 C CD  . ARG A 1 156 ? -9.650  -9.503  -23.069 1.00 68.83 156 A 1 
ATOM 1224 N NE  . ARG A 1 156 ? -8.694  -8.654  -23.786 1.00 61.91 156 A 1 
ATOM 1225 C CZ  . ARG A 1 156 ? -8.402  -7.399  -23.517 1.00 56.26 156 A 1 
ATOM 1226 N NH1 . ARG A 1 156 ? -8.981  -6.733  -22.561 1.00 52.52 156 A 1 
ATOM 1227 N NH2 . ARG A 1 156 ? -7.510  -6.794  -24.227 1.00 50.54 156 A 1 
ATOM 1228 N N   . ILE A 1 157 ? -8.763  -14.529 -21.975 1.00 83.83 157 A 1 
ATOM 1229 C CA  . ILE A 1 157 ? -7.554  -15.345 -21.768 1.00 83.32 157 A 1 
ATOM 1230 C C   . ILE A 1 157 ? -7.610  -16.603 -22.643 1.00 85.05 157 A 1 
ATOM 1231 O O   . ILE A 1 157 ? -6.612  -16.959 -23.264 1.00 85.24 157 A 1 
ATOM 1232 C CB  . ILE A 1 157 ? -7.384  -15.712 -20.280 1.00 81.12 157 A 1 
ATOM 1233 C CG1 . ILE A 1 157 ? -7.006  -14.456 -19.451 1.00 75.54 157 A 1 
ATOM 1234 C CG2 . ILE A 1 157 ? -6.310  -16.796 -20.075 1.00 73.96 157 A 1 
ATOM 1235 C CD1 . ILE A 1 157 ? -7.169  -14.642 -17.938 1.00 68.99 157 A 1 
ATOM 1236 N N   . HIS A 1 158 ? -8.763  -17.257 -22.712 1.00 86.13 158 A 1 
ATOM 1237 C CA  . HIS A 1 158 ? -8.920  -18.449 -23.543 1.00 86.62 158 A 1 
ATOM 1238 C C   . HIS A 1 158 ? -8.739  -18.127 -25.032 1.00 87.90 158 A 1 
ATOM 1239 O O   . HIS A 1 158 ? -7.972  -18.801 -25.717 1.00 87.50 158 A 1 
ATOM 1240 C CB  . HIS A 1 158 ? -10.281 -19.096 -23.258 1.00 85.83 158 A 1 
ATOM 1241 C CG  . HIS A 1 158 ? -10.402 -20.459 -23.874 1.00 78.90 158 A 1 
ATOM 1242 N ND1 . HIS A 1 158 ? -9.568  -21.539 -23.639 1.00 67.52 158 A 1 
ATOM 1243 C CD2 . HIS A 1 158 ? -11.338 -20.874 -24.784 1.00 66.75 158 A 1 
ATOM 1244 C CE1 . HIS A 1 158 ? -9.998  -22.564 -24.380 1.00 62.24 158 A 1 
ATOM 1245 N NE2 . HIS A 1 158 ? -11.077 -22.206 -25.083 1.00 63.01 158 A 1 
ATOM 1246 N N   . GLN A 1 159 ? -9.370  -17.048 -25.509 1.00 85.89 159 A 1 
ATOM 1247 C CA  . GLN A 1 159 ? -9.271  -16.590 -26.899 1.00 85.62 159 A 1 
ATOM 1248 C C   . GLN A 1 159 ? -7.830  -16.202 -27.264 1.00 87.11 159 A 1 
ATOM 1249 O O   . GLN A 1 159 ? -7.334  -16.596 -28.321 1.00 86.12 159 A 1 
ATOM 1250 C CB  . GLN A 1 159 ? -10.246 -15.432 -27.069 1.00 84.29 159 A 1 
ATOM 1251 C CG  . GLN A 1 159 ? -10.439 -14.982 -28.527 1.00 76.16 159 A 1 
ATOM 1252 C CD  . GLN A 1 159 ? -11.535 -13.905 -28.637 1.00 71.67 159 A 1 
ATOM 1253 O OE1 . GLN A 1 159 ? -12.135 -13.469 -27.668 1.00 65.73 159 A 1 
ATOM 1254 N NE2 . GLN A 1 159 ? -11.856 -13.443 -29.812 1.00 61.74 159 A 1 
ATOM 1255 N N   . GLU A 1 160 ? -7.109  -15.507 -26.382 1.00 85.85 160 A 1 
ATOM 1256 C CA  . GLU A 1 160 ? -5.700  -15.179 -26.600 1.00 85.38 160 A 1 
ATOM 1257 C C   . GLU A 1 160 ? -4.795  -16.410 -26.579 1.00 86.99 160 A 1 
ATOM 1258 O O   . GLU A 1 160 ? -3.883  -16.500 -27.388 1.00 86.91 160 A 1 
ATOM 1259 C CB  . GLU A 1 160 ? -5.211  -14.192 -25.549 1.00 83.22 160 A 1 
ATOM 1260 C CG  . GLU A 1 160 ? -5.620  -12.766 -25.913 1.00 74.80 160 A 1 
ATOM 1261 C CD  . GLU A 1 160 ? -5.260  -11.779 -24.815 1.00 71.15 160 A 1 
ATOM 1262 O OE1 . GLU A 1 160 ? -5.750  -10.622 -24.887 1.00 64.15 160 A 1 
ATOM 1263 O OE2 . GLU A 1 160 ? -4.634  -12.150 -23.805 1.00 65.45 160 A 1 
ATOM 1264 N N   . SER A 1 161 ? -5.054  -17.385 -25.720 1.00 86.76 161 A 1 
ATOM 1265 C CA  . SER A 1 161 ? -4.301  -18.644 -25.695 1.00 86.82 161 A 1 
ATOM 1266 C C   . SER A 1 161 ? -4.493  -19.447 -26.984 1.00 89.16 161 A 1 
ATOM 1267 O O   . SER A 1 161 ? -3.527  -19.991 -27.518 1.00 87.76 161 A 1 
ATOM 1268 C CB  . SER A 1 161 ? -4.714  -19.468 -24.472 1.00 83.45 161 A 1 
ATOM 1269 O OG  . SER A 1 161 ? -3.949  -20.652 -24.388 1.00 72.16 161 A 1 
ATOM 1270 N N   . GLU A 1 162 ? -5.714  -19.490 -27.507 1.00 89.12 162 A 1 
ATOM 1271 C CA  . GLU A 1 162 ? -5.985  -20.117 -28.801 1.00 89.46 162 A 1 
ATOM 1272 C C   . GLU A 1 162 ? -5.289  -19.376 -29.949 1.00 90.75 162 A 1 
ATOM 1273 O O   . GLU A 1 162 ? -4.648  -20.016 -30.784 1.00 89.28 162 A 1 
ATOM 1274 C CB  . GLU A 1 162 ? -7.496  -20.192 -29.091 1.00 87.56 162 A 1 
ATOM 1275 C CG  . GLU A 1 162 ? -8.216  -21.282 -28.283 1.00 75.68 162 A 1 
ATOM 1276 C CD  . GLU A 1 162 ? -9.639  -21.553 -28.805 1.00 70.23 162 A 1 
ATOM 1277 O OE1 . GLU A 1 162 ? -10.126 -22.692 -28.605 1.00 61.06 162 A 1 
ATOM 1278 O OE2 . GLU A 1 162 ? -10.243 -20.661 -29.449 1.00 63.70 162 A 1 
ATOM 1279 N N   . LEU A 1 163 ? -5.364  -18.043 -29.963 1.00 90.09 163 A 1 
ATOM 1280 C CA  . LEU A 1 163 ? -4.713  -17.202 -30.968 1.00 90.33 163 A 1 
ATOM 1281 C C   . LEU A 1 163 ? -3.187  -17.376 -30.919 1.00 91.54 163 A 1 
ATOM 1282 O O   . LEU A 1 163 ? -2.571  -17.614 -31.953 1.00 91.32 163 A 1 
ATOM 1283 C CB  . LEU A 1 163 ? -5.130  -15.742 -30.749 1.00 90.04 163 A 1 
ATOM 1284 C CG  . LEU A 1 163 ? -4.518  -14.754 -31.771 1.00 89.33 163 A 1 
ATOM 1285 C CD1 . LEU A 1 163 ? -4.988  -15.032 -33.191 1.00 84.21 163 A 1 
ATOM 1286 C CD2 . LEU A 1 163 ? -4.907  -13.332 -31.398 1.00 84.25 163 A 1 
ATOM 1287 N N   . HIS A 1 164 ? -2.589  -17.342 -29.735 1.00 91.37 164 A 1 
ATOM 1288 C CA  . HIS A 1 164 ? -1.144  -17.528 -29.546 1.00 91.52 164 A 1 
ATOM 1289 C C   . HIS A 1 164 ? -0.689  -18.896 -30.061 1.00 91.99 164 A 1 
ATOM 1290 O O   . HIS A 1 164 ? 0.269   -18.986 -30.823 1.00 91.82 164 A 1 
ATOM 1291 C CB  . HIS A 1 164 ? -0.807  -17.336 -28.056 1.00 90.59 164 A 1 
ATOM 1292 C CG  . HIS A 1 164 ? 0.664   -17.336 -27.753 1.00 90.04 164 A 1 
ATOM 1293 N ND1 . HIS A 1 164 ? 1.271   -17.858 -26.614 1.00 78.46 164 A 1 
ATOM 1294 C CD2 . HIS A 1 164 ? 1.664   -16.789 -28.530 1.00 79.23 164 A 1 
ATOM 1295 C CE1 . HIS A 1 164 ? 2.580   -17.632 -26.718 1.00 80.80 164 A 1 
ATOM 1296 N NE2 . HIS A 1 164 ? 2.847   -16.992 -27.860 1.00 81.69 164 A 1 
ATOM 1297 N N   . SER A 1 165 ? -1.414  -19.963 -29.732 1.00 91.62 165 A 1 
ATOM 1298 C CA  . SER A 1 165 ? -1.128  -21.313 -30.235 1.00 91.10 165 A 1 
ATOM 1299 C C   . SER A 1 165 ? -1.285  -21.427 -31.755 1.00 91.80 165 A 1 
ATOM 1300 O O   . SER A 1 165 ? -0.539  -22.168 -32.401 1.00 90.70 165 A 1 
ATOM 1301 C CB  . SER A 1 165 ? -2.050  -22.316 -29.540 1.00 90.05 165 A 1 
ATOM 1302 O OG  . SER A 1 165 ? -1.750  -23.643 -29.974 1.00 76.64 165 A 1 
ATOM 1303 N N   . TYR A 1 166 ? -2.264  -20.733 -32.335 1.00 91.33 166 A 1 
ATOM 1304 C CA  . TYR A 1 166 ? -2.482  -20.694 -33.778 1.00 91.24 166 A 1 
ATOM 1305 C C   . TYR A 1 166 ? -1.343  -19.958 -34.492 1.00 92.40 166 A 1 
ATOM 1306 O O   . TYR A 1 166 ? -0.711  -20.541 -35.370 1.00 91.69 166 A 1 
ATOM 1307 C CB  . TYR A 1 166 ? -3.853  -20.073 -34.055 1.00 90.65 166 A 1 
ATOM 1308 C CG  . TYR A 1 166 ? -4.104  -19.762 -35.507 1.00 91.05 166 A 1 
ATOM 1309 C CD1 . TYR A 1 166 ? -3.975  -18.436 -35.982 1.00 86.07 166 A 1 
ATOM 1310 C CD2 . TYR A 1 166 ? -4.484  -20.781 -36.413 1.00 87.07 166 A 1 
ATOM 1311 C CE1 . TYR A 1 166 ? -4.231  -18.133 -37.320 1.00 86.31 166 A 1 
ATOM 1312 C CE2 . TYR A 1 166 ? -4.743  -20.485 -37.755 1.00 85.70 166 A 1 
ATOM 1313 C CZ  . TYR A 1 166 ? -4.623  -19.153 -38.208 1.00 89.39 166 A 1 
ATOM 1314 O OH  . TYR A 1 166 ? -4.899  -18.845 -39.521 1.00 87.98 166 A 1 
ATOM 1315 N N   . LEU A 1 167 ? -1.014  -18.749 -34.064 1.00 91.71 167 A 1 
ATOM 1316 C CA  . LEU A 1 167 ? 0.044   -17.936 -34.655 1.00 91.57 167 A 1 
ATOM 1317 C C   . LEU A 1 167 ? 1.421   -18.610 -34.518 1.00 92.15 167 A 1 
ATOM 1318 O O   . LEU A 1 167 ? 2.168   -18.657 -35.494 1.00 91.66 167 A 1 
ATOM 1319 C CB  . LEU A 1 167 ? 0.048   -16.545 -34.008 1.00 91.37 167 A 1 
ATOM 1320 C CG  . LEU A 1 167 ? -1.189  -15.680 -34.301 1.00 90.18 167 A 1 
ATOM 1321 C CD1 . LEU A 1 167 ? -1.074  -14.359 -33.538 1.00 85.64 167 A 1 
ATOM 1322 C CD2 . LEU A 1 167 ? -1.362  -15.367 -35.785 1.00 85.42 167 A 1 
ATOM 1323 N N   . SER A 1 168 ? 1.722   -19.225 -33.382 1.00 92.27 168 A 1 
ATOM 1324 C CA  . SER A 1 168 ? 2.965   -19.980 -33.179 1.00 91.02 168 A 1 
ATOM 1325 C C   . SER A 1 168 ? 3.107   -21.135 -34.173 1.00 91.30 168 A 1 
ATOM 1326 O O   . SER A 1 168 ? 4.187   -21.359 -34.719 1.00 90.49 168 A 1 
ATOM 1327 C CB  . SER A 1 168 ? 3.039   -20.556 -31.758 1.00 89.92 168 A 1 
ATOM 1328 O OG  . SER A 1 168 ? 2.997   -19.549 -30.780 1.00 79.72 168 A 1 
ATOM 1329 N N   . ARG A 1 169 ? 2.013   -21.854 -34.452 1.00 92.24 169 A 1 
ATOM 1330 C CA  . ARG A 1 169 ? 2.003   -22.916 -35.470 1.00 91.85 169 A 1 
ATOM 1331 C C   . ARG A 1 169 ? 2.210   -22.363 -36.876 1.00 92.62 169 A 1 
ATOM 1332 O O   . ARG A 1 169 ? 2.948   -22.986 -37.639 1.00 90.77 169 A 1 
ATOM 1333 C CB  . ARG A 1 169 ? 0.714   -23.726 -35.393 1.00 90.66 169 A 1 
ATOM 1334 C CG  . ARG A 1 169 ? 0.776   -24.758 -34.258 1.00 79.43 169 A 1 
ATOM 1335 C CD  . ARG A 1 169 ? -0.526  -25.570 -34.182 1.00 77.14 169 A 1 
ATOM 1336 N NE  . ARG A 1 169 ? -1.611  -24.791 -33.592 1.00 65.73 169 A 1 
ATOM 1337 C CZ  . ARG A 1 169 ? -2.888  -25.127 -33.536 1.00 57.79 169 A 1 
ATOM 1338 N NH1 . ARG A 1 169 ? -3.333  -26.232 -34.082 1.00 52.12 169 A 1 
ATOM 1339 N NH2 . ARG A 1 169 ? -3.746  -24.363 -32.918 1.00 49.59 169 A 1 
ATOM 1340 N N   . LEU A 1 170 ? 1.619   -21.220 -37.214 1.00 91.50 170 A 1 
ATOM 1341 C CA  . LEU A 1 170 ? 1.821   -20.593 -38.514 1.00 90.80 170 A 1 
ATOM 1342 C C   . LEU A 1 170 ? 3.276   -20.162 -38.724 1.00 91.73 170 A 1 
ATOM 1343 O O   . LEU A 1 170 ? 3.847   -20.453 -39.775 1.00 90.46 170 A 1 
ATOM 1344 C CB  . LEU A 1 170 ? 0.892   -19.378 -38.691 1.00 90.14 170 A 1 
ATOM 1345 C CG  . LEU A 1 170 ? -0.605  -19.690 -38.832 1.00 86.93 170 A 1 
ATOM 1346 C CD1 . LEU A 1 170 ? -1.312  -18.397 -39.234 1.00 80.44 170 A 1 
ATOM 1347 C CD2 . LEU A 1 170 ? -0.907  -20.742 -39.888 1.00 80.63 170 A 1 
ATOM 1348 N N   . ILE A 1 171 ? 3.904   -19.530 -37.730 1.00 92.56 171 A 1 
ATOM 1349 C CA  . ILE A 1 171 ? 5.308   -19.105 -37.804 1.00 91.71 171 A 1 
ATOM 1350 C C   . ILE A 1 171 ? 6.221   -20.325 -37.963 1.00 91.80 171 A 1 
ATOM 1351 O O   . ILE A 1 171 ? 7.078   -20.332 -38.836 1.00 91.09 171 A 1 
ATOM 1352 C CB  . ILE A 1 171 ? 5.701   -18.248 -36.583 1.00 91.55 171 A 1 
ATOM 1353 C CG1 . ILE A 1 171 ? 4.905   -16.920 -36.554 1.00 88.26 171 A 1 
ATOM 1354 C CG2 . ILE A 1 171 ? 7.212   -17.932 -36.621 1.00 87.80 171 A 1 
ATOM 1355 C CD1 . ILE A 1 171 ? 5.046   -16.137 -35.244 1.00 85.76 171 A 1 
ATOM 1356 N N   . ALA A 1 172 ? 6.011   -21.380 -37.160 1.00 91.98 172 A 1 
ATOM 1357 C CA  . ALA A 1 172 ? 6.791   -22.603 -37.261 1.00 90.92 172 A 1 
ATOM 1358 C C   . ALA A 1 172 ? 6.649   -23.281 -38.637 1.00 91.16 172 A 1 
ATOM 1359 O O   . ALA A 1 172 ? 7.648   -23.649 -39.253 1.00 90.11 172 A 1 
ATOM 1360 C CB  . ALA A 1 172 ? 6.382   -23.542 -36.118 1.00 89.68 172 A 1 
ATOM 1361 N N   . ALA A 1 173 ? 5.422   -23.378 -39.151 1.00 91.50 173 A 1 
ATOM 1362 C CA  . ALA A 1 173 ? 5.154   -23.983 -40.453 1.00 90.66 173 A 1 
ATOM 1363 C C   . ALA A 1 173 ? 5.717   -23.158 -41.617 1.00 90.92 173 A 1 
ATOM 1364 O O   . ALA A 1 173 ? 6.169   -23.726 -42.618 1.00 89.30 173 A 1 
ATOM 1365 C CB  . ALA A 1 173 ? 3.640   -24.167 -40.595 1.00 89.62 173 A 1 
ATOM 1366 N N   . GLU A 1 174 ? 5.717   -21.829 -41.515 1.00 91.26 174 A 1 
ATOM 1367 C CA  . GLU A 1 174 ? 6.326   -20.964 -42.526 1.00 90.52 174 A 1 
ATOM 1368 C C   . GLU A 1 174 ? 7.855   -21.039 -42.482 1.00 90.84 174 A 1 
ATOM 1369 O O   . GLU A 1 174 ? 8.489   -21.108 -43.534 1.00 89.54 174 A 1 
ATOM 1370 C CB  . GLU A 1 174 ? 5.833   -19.524 -42.356 1.00 89.69 174 A 1 
ATOM 1371 C CG  . GLU A 1 174 ? 6.193   -18.626 -43.554 1.00 83.68 174 A 1 
ATOM 1372 C CD  . GLU A 1 174 ? 5.506   -19.019 -44.882 1.00 81.51 174 A 1 
ATOM 1373 O OE1 . GLU A 1 174 ? 5.836   -18.396 -45.905 1.00 72.90 174 A 1 
ATOM 1374 O OE2 . GLU A 1 174 ? 4.637   -19.924 -44.889 1.00 73.57 174 A 1 
ATOM 1375 N N   . ARG A 1 175 ? 8.449   -21.109 -41.289 1.00 90.71 175 A 1 
ATOM 1376 C CA  . ARG A 1 175 ? 9.883   -21.335 -41.112 1.00 90.35 175 A 1 
ATOM 1377 C C   . ARG A 1 175 ? 10.323  -22.636 -41.789 1.00 90.32 175 A 1 
ATOM 1378 O O   . ARG A 1 175 ? 11.271  -22.611 -42.566 1.00 89.27 175 A 1 
ATOM 1379 C CB  . ARG A 1 175 ? 10.205  -21.332 -39.614 1.00 89.45 175 A 1 
ATOM 1380 C CG  . ARG A 1 175 ? 11.705  -21.471 -39.301 1.00 86.14 175 A 1 
ATOM 1381 C CD  . ARG A 1 175 ? 11.893  -21.462 -37.776 1.00 84.97 175 A 1 
ATOM 1382 N NE  . ARG A 1 175 ? 13.280  -21.567 -37.357 1.00 79.06 175 A 1 
ATOM 1383 C CZ  . ARG A 1 175 ? 13.954  -22.654 -37.019 1.00 75.15 175 A 1 
ATOM 1384 N NH1 . ARG A 1 175 ? 13.481  -23.848 -37.165 1.00 67.41 175 A 1 
ATOM 1385 N NH2 . ARG A 1 175 ? 15.145  -22.550 -36.491 1.00 66.84 175 A 1 
ATOM 1386 N N   . GLU A 1 176 ? 9.626   -23.746 -41.575 1.00 91.30 176 A 1 
ATOM 1387 C CA  . GLU A 1 176 ? 9.919   -25.018 -42.237 1.00 90.47 176 A 1 
ATOM 1388 C C   . GLU A 1 176 ? 9.749   -24.931 -43.757 1.00 90.48 176 A 1 
ATOM 1389 O O   . GLU A 1 176 ? 10.617  -25.404 -44.486 1.00 88.64 176 A 1 
ATOM 1390 C CB  . GLU A 1 176 ? 9.058   -26.154 -41.675 1.00 89.34 176 A 1 
ATOM 1391 C CG  . GLU A 1 176 ? 9.564   -26.646 -40.310 1.00 79.06 176 A 1 
ATOM 1392 C CD  . GLU A 1 176 ? 8.856   -27.909 -39.803 1.00 70.72 176 A 1 
ATOM 1393 O OE1 . GLU A 1 176 ? 9.402   -28.528 -38.860 1.00 62.17 176 A 1 
ATOM 1394 O OE2 . GLU A 1 176 ? 7.777   -28.258 -40.327 1.00 62.14 176 A 1 
ATOM 1395 N N   . ARG A 1 177 ? 8.693   -24.264 -44.249 1.00 90.34 177 A 1 
ATOM 1396 C CA  . ARG A 1 177 ? 8.477   -24.098 -45.693 1.00 89.39 177 A 1 
ATOM 1397 C C   . ARG A 1 177 ? 9.581   -23.298 -46.364 1.00 89.60 177 A 1 
ATOM 1398 O O   . ARG A 1 177 ? 10.120  -23.758 -47.375 1.00 87.69 177 A 1 
ATOM 1399 C CB  . ARG A 1 177 ? 7.112   -23.452 -45.969 1.00 88.39 177 A 1 
ATOM 1400 C CG  . ARG A 1 177 ? 5.992   -24.496 -45.947 1.00 81.11 177 A 1 
ATOM 1401 C CD  . ARG A 1 177 ? 4.639   -23.864 -46.307 1.00 81.05 177 A 1 
ATOM 1402 N NE  . ARG A 1 177 ? 4.131   -23.048 -45.195 1.00 74.97 177 A 1 
ATOM 1403 C CZ  . ARG A 1 177 ? 2.930   -23.141 -44.628 1.00 70.76 177 A 1 
ATOM 1404 N NH1 . ARG A 1 177 ? 2.040   -24.007 -45.027 1.00 62.67 177 A 1 
ATOM 1405 N NH2 . ARG A 1 177 ? 2.600   -22.353 -43.652 1.00 63.77 177 A 1 
ATOM 1406 N N   . GLU A 1 178 ? 9.965   -22.142 -45.799 1.00 90.19 178 A 1 
ATOM 1407 C CA  . GLU A 1 178 ? 11.051  -21.344 -46.377 1.00 89.04 178 A 1 
ATOM 1408 C C   . GLU A 1 178 ? 12.394  -22.099 -46.339 1.00 88.74 178 A 1 
ATOM 1409 O O   . GLU A 1 178 ? 13.179  -22.000 -47.281 1.00 86.27 178 A 1 
ATOM 1410 C CB  . GLU A 1 178 ? 11.192  -19.973 -45.676 1.00 86.97 178 A 1 
ATOM 1411 C CG  . GLU A 1 178 ? 10.148  -18.907 -46.074 1.00 78.17 178 A 1 
ATOM 1412 C CD  . GLU A 1 178 ? 10.488  -17.461 -45.599 1.00 77.24 178 A 1 
ATOM 1413 O OE1 . GLU A 1 178 ? 9.651   -16.533 -45.709 1.00 70.74 178 A 1 
ATOM 1414 O OE2 . GLU A 1 178 ? 11.603  -17.195 -45.101 1.00 73.92 178 A 1 
ATOM 1415 N N   . LEU A 1 179 ? 12.654  -22.912 -45.316 1.00 88.79 179 A 1 
ATOM 1416 C CA  . LEU A 1 179 ? 13.851  -23.747 -45.226 1.00 87.59 179 A 1 
ATOM 1417 C C   . LEU A 1 179 ? 13.852  -24.864 -46.279 1.00 87.60 179 A 1 
ATOM 1418 O O   . LEU A 1 179 ? 14.866  -25.066 -46.947 1.00 85.67 179 A 1 
ATOM 1419 C CB  . LEU A 1 179 ? 13.976  -24.335 -43.804 1.00 86.91 179 A 1 
ATOM 1420 C CG  . LEU A 1 179 ? 14.409  -23.319 -42.731 1.00 83.53 179 A 1 
ATOM 1421 C CD1 . LEU A 1 179 ? 14.292  -23.966 -41.352 1.00 77.15 179 A 1 
ATOM 1422 C CD2 . LEU A 1 179 ? 15.856  -22.875 -42.924 1.00 77.39 179 A 1 
ATOM 1423 N N   . GLU A 1 180 ? 12.726  -25.558 -46.467 1.00 88.89 180 A 1 
ATOM 1424 C CA  . GLU A 1 180 ? 12.590  -26.588 -47.504 1.00 87.61 180 A 1 
ATOM 1425 C C   . GLU A 1 180 ? 12.714  -26.002 -48.916 1.00 86.92 180 A 1 
ATOM 1426 O O   . GLU A 1 180 ? 13.350  -26.600 -49.780 1.00 84.15 180 A 1 
ATOM 1427 C CB  . GLU A 1 180 ? 11.242  -27.298 -47.407 1.00 86.44 180 A 1 
ATOM 1428 C CG  . GLU A 1 180 ? 11.161  -28.365 -46.305 1.00 76.91 180 A 1 
ATOM 1429 C CD  . GLU A 1 180 ? 9.909   -29.250 -46.442 1.00 69.62 180 A 1 
ATOM 1430 O OE1 . GLU A 1 180 ? 9.772   -30.196 -45.624 1.00 61.52 180 A 1 
ATOM 1431 O OE2 . GLU A 1 180 ? 9.126   -29.059 -47.410 1.00 62.94 180 A 1 
ATOM 1432 N N   . GLU A 1 181 ? 12.127  -24.831 -49.154 1.00 88.13 181 A 1 
ATOM 1433 C CA  . GLU A 1 181 ? 12.169  -24.163 -50.451 1.00 87.02 181 A 1 
ATOM 1434 C C   . GLU A 1 181 ? 13.589  -23.677 -50.771 1.00 86.73 181 A 1 
ATOM 1435 O O   . GLU A 1 181 ? 14.080  -23.878 -51.879 1.00 83.64 181 A 1 
ATOM 1436 C CB  . GLU A 1 181 ? 11.131  -23.035 -50.449 1.00 85.26 181 A 1 
ATOM 1437 C CG  . GLU A 1 181 ? 10.745  -22.591 -51.867 1.00 74.56 181 A 1 
ATOM 1438 C CD  . GLU A 1 181 ? 9.579   -21.586 -51.875 1.00 68.91 181 A 1 
ATOM 1439 O OE1 . GLU A 1 181 ? 8.828   -21.589 -52.882 1.00 61.53 181 A 1 
ATOM 1440 O OE2 . GLU A 1 181 ? 9.444   -20.833 -50.891 1.00 63.37 181 A 1 
ATOM 1441 N N   . CYS A 1 182 ? 14.299  -23.153 -49.791 1.00 85.66 182 A 1 
ATOM 1442 C CA  . CYS A 1 182 ? 15.717  -22.820 -49.899 1.00 84.79 182 A 1 
ATOM 1443 C C   . CYS A 1 182 ? 16.553  -24.060 -50.227 1.00 84.90 182 A 1 
ATOM 1444 O O   . CYS A 1 182 ? 17.382  -24.021 -51.141 1.00 82.87 182 A 1 
ATOM 1445 C CB  . CYS A 1 182 ? 16.161  -22.157 -48.593 1.00 82.25 182 A 1 
ATOM 1446 S SG  . CYS A 1 182 ? 17.895  -21.629 -48.683 1.00 75.13 182 A 1 
ATOM 1447 N N   . GLN A 1 183 ? 16.318  -25.181 -49.551 1.00 83.97 183 A 1 
ATOM 1448 C CA  . GLN A 1 183 ? 17.021  -26.432 -49.800 1.00 82.04 183 A 1 
ATOM 1449 C C   . GLN A 1 183 ? 16.775  -26.939 -51.230 1.00 81.94 183 A 1 
ATOM 1450 O O   . GLN A 1 183 ? 17.728  -27.307 -51.922 1.00 78.35 183 A 1 
ATOM 1451 C CB  . GLN A 1 183 ? 16.577  -27.471 -48.749 1.00 79.43 183 A 1 
ATOM 1452 C CG  . GLN A 1 183 ? 17.498  -28.708 -48.691 1.00 71.28 183 A 1 
ATOM 1453 C CD  . GLN A 1 183 ? 18.802  -28.459 -47.924 1.00 66.39 183 A 1 
ATOM 1454 O OE1 . GLN A 1 183 ? 18.862  -27.772 -46.924 1.00 61.39 183 A 1 
ATOM 1455 N NE2 . GLN A 1 183 ? 19.895  -29.047 -48.347 1.00 57.76 183 A 1 
ATOM 1456 N N   . ARG A 1 184 ? 15.524  -26.915 -51.729 1.00 84.08 184 A 1 
ATOM 1457 C CA  . ARG A 1 184 ? 15.173  -27.352 -53.088 1.00 83.08 184 A 1 
ATOM 1458 C C   . ARG A 1 184 ? 15.762  -26.454 -54.171 1.00 83.08 184 A 1 
ATOM 1459 O O   . ARG A 1 184 ? 16.237  -26.958 -55.183 1.00 78.88 184 A 1 
ATOM 1460 C CB  . ARG A 1 184 ? 13.648  -27.415 -53.255 1.00 80.66 184 A 1 
ATOM 1461 C CG  . ARG A 1 184 ? 13.024  -28.593 -52.493 1.00 72.05 184 A 1 
ATOM 1462 C CD  . ARG A 1 184 ? 11.509  -28.580 -52.716 1.00 69.40 184 A 1 
ATOM 1463 N NE  . ARG A 1 184 ? 10.828  -29.449 -51.738 1.00 62.43 184 A 1 
ATOM 1464 C CZ  . ARG A 1 184 ? 9.527   -29.629 -51.637 1.00 56.09 184 A 1 
ATOM 1465 N NH1 . ARG A 1 184 ? 8.706   -29.172 -52.536 1.00 52.65 184 A 1 
ATOM 1466 N NH2 . ARG A 1 184 ? 9.038   -30.267 -50.604 1.00 50.51 184 A 1 
ATOM 1467 N N   . ASN A 1 185 ? 15.740  -25.150 -53.961 1.00 81.85 185 A 1 
ATOM 1468 C CA  . ASN A 1 185 ? 16.275  -24.199 -54.935 1.00 79.84 185 A 1 
ATOM 1469 C C   . ASN A 1 185 ? 17.791  -24.302 -55.099 1.00 78.64 185 A 1 
ATOM 1470 O O   . ASN A 1 185 ? 18.319  -23.950 -56.157 1.00 71.98 185 A 1 
ATOM 1471 C CB  . ASN A 1 185 ? 15.839  -22.778 -54.532 1.00 76.11 185 A 1 
ATOM 1472 C CG  . ASN A 1 185 ? 14.363  -22.514 -54.816 1.00 71.77 185 A 1 
ATOM 1473 O OD1 . ASN A 1 185 ? 13.732  -23.139 -55.660 1.00 64.03 185 A 1 
ATOM 1474 N ND2 . ASN A 1 185 ? 13.778  -21.543 -54.154 1.00 63.77 185 A 1 
ATOM 1475 N N   . HIS A 1 186 ? 18.505  -24.819 -54.088 1.00 77.26 186 A 1 
ATOM 1476 C CA  . HIS A 1 186 ? 19.949  -24.976 -54.077 1.00 74.72 186 A 1 
ATOM 1477 C C   . HIS A 1 186 ? 20.434  -26.425 -54.251 1.00 74.89 186 A 1 
ATOM 1478 O O   . HIS A 1 186 ? 21.631  -26.670 -54.157 1.00 69.10 186 A 1 
ATOM 1479 C CB  . HIS A 1 186 ? 20.517  -24.292 -52.825 1.00 69.72 186 A 1 
ATOM 1480 C CG  . HIS A 1 186 ? 20.509  -22.793 -52.934 1.00 66.42 186 A 1 
ATOM 1481 N ND1 . HIS A 1 186 ? 21.314  -22.045 -53.765 1.00 58.02 186 A 1 
ATOM 1482 C CD2 . HIS A 1 186 ? 19.707  -21.913 -52.257 1.00 57.88 186 A 1 
ATOM 1483 C CE1 . HIS A 1 186 ? 21.016  -20.750 -53.582 1.00 56.14 186 A 1 
ATOM 1484 N NE2 . HIS A 1 186 ? 20.043  -20.626 -52.670 1.00 56.58 186 A 1 
ATOM 1485 N N   . GLU A 1 187 ? 19.566  -27.391 -54.551 1.00 77.12 187 A 1 
ATOM 1486 C CA  . GLU A 1 187 ? 19.944  -28.806 -54.769 1.00 75.82 187 A 1 
ATOM 1487 C C   . GLU A 1 187 ? 21.034  -29.011 -55.843 1.00 74.47 187 A 1 
ATOM 1488 O O   . GLU A 1 187 ? 21.694  -30.051 -55.857 1.00 65.80 187 A 1 
ATOM 1489 C CB  . GLU A 1 187 ? 18.712  -29.637 -55.152 1.00 70.79 187 A 1 
ATOM 1490 C CG  . GLU A 1 187 ? 17.988  -30.264 -53.940 1.00 63.77 187 A 1 
ATOM 1491 C CD  . GLU A 1 187 ? 16.764  -31.134 -54.315 1.00 58.39 187 A 1 
ATOM 1492 O OE1 . GLU A 1 187 ? 16.184  -31.755 -53.393 1.00 53.41 187 A 1 
ATOM 1493 O OE2 . GLU A 1 187 ? 16.406  -31.198 -55.515 1.00 54.05 187 A 1 
ATOM 1494 N N   . GLY A 1 188 ? 21.220  -28.069 -56.765 1.00 72.99 188 A 1 
ATOM 1495 C CA  . GLY A 1 188 ? 22.232  -28.139 -57.821 1.00 71.42 188 A 1 
ATOM 1496 C C   . GLY A 1 188 ? 23.549  -27.408 -57.542 1.00 71.82 188 A 1 
ATOM 1497 O O   . GLY A 1 188 ? 24.510  -27.612 -58.290 1.00 64.89 188 A 1 
ATOM 1498 N N   . ASP A 1 189 ? 23.611  -26.574 -56.539 1.00 70.83 189 A 1 
ATOM 1499 C CA  . ASP A 1 189 ? 24.813  -25.788 -56.237 1.00 69.04 189 A 1 
ATOM 1500 C C   . ASP A 1 189 ? 25.685  -26.505 -55.199 1.00 68.86 189 A 1 
ATOM 1501 O O   . ASP A 1 189 ? 25.253  -26.831 -54.101 1.00 61.90 189 A 1 
ATOM 1502 C CB  . ASP A 1 189 ? 24.456  -24.347 -55.824 1.00 62.33 189 A 1 
ATOM 1503 C CG  . ASP A 1 189 ? 24.535  -23.323 -56.962 1.00 56.94 189 A 1 
ATOM 1504 O OD1 . ASP A 1 189 ? 25.319  -23.550 -57.917 1.00 51.79 189 A 1 
ATOM 1505 O OD2 . ASP A 1 189 ? 23.858  -22.273 -56.864 1.00 51.35 189 A 1 
ATOM 1506 N N   . GLU A 1 190 ? 26.955  -26.735 -55.544 1.00 64.65 190 A 1 
ATOM 1507 C CA  . GLU A 1 190 ? 27.921  -27.452 -54.687 1.00 64.03 190 A 1 
ATOM 1508 C C   . GLU A 1 190 ? 28.256  -26.724 -53.379 1.00 66.09 190 A 1 
ATOM 1509 O O   . GLU A 1 190 ? 28.816  -27.328 -52.457 1.00 59.31 190 A 1 
ATOM 1510 C CB  . GLU A 1 190 ? 29.246  -27.677 -55.450 1.00 57.42 190 A 1 
ATOM 1511 C CG  . GLU A 1 190 ? 29.162  -28.709 -56.587 1.00 51.72 190 A 1 
ATOM 1512 C CD  . GLU A 1 190 ? 30.540  -29.010 -57.218 1.00 46.57 190 A 1 
ATOM 1513 O OE1 . GLU A 1 190 ? 30.678  -30.097 -57.839 1.00 42.24 190 A 1 
ATOM 1514 O OE2 . GLU A 1 190 ? 31.461  -28.171 -57.104 1.00 42.48 190 A 1 
ATOM 1515 N N   . ASP A 1 191 ? 27.990  -25.420 -53.305 1.00 73.67 191 A 1 
ATOM 1516 C CA  . ASP A 1 191 ? 28.498  -24.604 -52.201 1.00 74.03 191 A 1 
ATOM 1517 C C   . ASP A 1 191 ? 27.555  -24.618 -50.985 1.00 75.86 191 A 1 
ATOM 1518 O O   . ASP A 1 191 ? 26.842  -23.671 -50.663 1.00 69.74 191 A 1 
ATOM 1519 C CB  . ASP A 1 191 ? 28.923  -23.210 -52.689 1.00 67.46 191 A 1 
ATOM 1520 C CG  . ASP A 1 191 ? 30.003  -22.582 -51.792 1.00 59.85 191 A 1 
ATOM 1521 O OD1 . ASP A 1 191 ? 30.269  -23.124 -50.689 1.00 53.54 191 A 1 
ATOM 1522 O OD2 . ASP A 1 191 ? 30.583  -21.555 -52.198 1.00 53.14 191 A 1 
ATOM 1523 N N   . ASP A 1 192 ? 27.617  -25.721 -50.267 1.00 76.58 192 A 1 
ATOM 1524 C CA  . ASP A 1 192 ? 26.877  -26.033 -49.028 1.00 77.75 192 A 1 
ATOM 1525 C C   . ASP A 1 192 ? 27.005  -24.924 -47.959 1.00 79.10 192 A 1 
ATOM 1526 O O   . ASP A 1 192 ? 26.149  -24.758 -47.088 1.00 74.76 192 A 1 
ATOM 1527 C CB  . ASP A 1 192 ? 27.446  -27.383 -48.522 1.00 71.95 192 A 1 
ATOM 1528 C CG  . ASP A 1 192 ? 26.567  -28.142 -47.519 1.00 64.01 192 A 1 
ATOM 1529 O OD1 . ASP A 1 192 ? 25.334  -28.029 -47.581 1.00 57.20 192 A 1 
ATOM 1530 O OD2 . ASP A 1 192 ? 27.132  -28.848 -46.644 1.00 56.94 192 A 1 
ATOM 1531 N N   . SER A 1 193 ? 28.063  -24.095 -48.029 1.00 79.89 193 A 1 
ATOM 1532 C CA  . SER A 1 193 ? 28.257  -22.955 -47.131 1.00 80.96 193 A 1 
ATOM 1533 C C   . SER A 1 193 ? 27.259  -21.812 -47.379 1.00 82.10 193 A 1 
ATOM 1534 O O   . SER A 1 193 ? 26.801  -21.179 -46.426 1.00 77.84 193 A 1 
ATOM 1535 C CB  . SER A 1 193 ? 29.695  -22.443 -47.235 1.00 76.99 193 A 1 
ATOM 1536 O OG  . SER A 1 193 ? 29.925  -21.656 -48.391 1.00 67.00 193 A 1 
ATOM 1537 N N   . HIS A 1 194 ? 26.894  -21.577 -48.664 1.00 82.38 194 A 1 
ATOM 1538 C CA  . HIS A 1 194 ? 25.966  -20.511 -49.026 1.00 82.71 194 A 1 
ATOM 1539 C C   . HIS A 1 194 ? 24.523  -20.879 -48.659 1.00 84.19 194 A 1 
ATOM 1540 O O   . HIS A 1 194 ? 23.802  -20.052 -48.097 1.00 81.65 194 A 1 
ATOM 1541 C CB  . HIS A 1 194 ? 26.103  -20.170 -50.510 1.00 78.96 194 A 1 
ATOM 1542 C CG  . HIS A 1 194 ? 25.526  -18.822 -50.837 1.00 70.84 194 A 1 
ATOM 1543 N ND1 . HIS A 1 194 ? 25.935  -17.625 -50.289 1.00 61.99 194 A 1 
ATOM 1544 C CD2 . HIS A 1 194 ? 24.505  -18.523 -51.701 1.00 60.97 194 A 1 
ATOM 1545 C CE1 . HIS A 1 194 ? 25.189  -16.639 -50.808 1.00 57.84 194 A 1 
ATOM 1546 N NE2 . HIS A 1 194 ? 24.304  -17.143 -51.678 1.00 58.29 194 A 1 
ATOM 1547 N N   . VAL A 1 195 ? 24.149  -22.152 -48.877 1.00 82.59 195 A 1 
ATOM 1548 C CA  . VAL A 1 195 ? 22.846  -22.684 -48.455 1.00 83.12 195 A 1 
ATOM 1549 C C   . VAL A 1 195 ? 22.681  -22.580 -46.939 1.00 85.00 195 A 1 
ATOM 1550 O O   . VAL A 1 195 ? 21.683  -22.029 -46.470 1.00 83.52 195 A 1 
ATOM 1551 C CB  . VAL A 1 195 ? 22.658  -24.145 -48.903 1.00 79.48 195 A 1 
ATOM 1552 C CG1 . VAL A 1 195 ? 21.258  -24.649 -48.559 1.00 70.72 195 A 1 
ATOM 1553 C CG2 . VAL A 1 195 ? 22.855  -24.295 -50.412 1.00 71.05 195 A 1 
ATOM 1554 N N   . ARG A 1 196 ? 23.670  -22.988 -46.147 1.00 83.92 196 A 1 
ATOM 1555 C CA  . ARG A 1 196 ? 23.624  -22.874 -44.679 1.00 83.68 196 A 1 
ATOM 1556 C C   . ARG A 1 196 ? 23.520  -21.428 -44.206 1.00 85.12 196 A 1 
ATOM 1557 O O   . ARG A 1 196 ? 22.817  -21.157 -43.232 1.00 83.98 196 A 1 
ATOM 1558 C CB  . ARG A 1 196 ? 24.863  -23.519 -44.045 1.00 81.79 196 A 1 
ATOM 1559 C CG  . ARG A 1 196 ? 24.809  -25.047 -44.133 1.00 72.15 196 A 1 
ATOM 1560 C CD  . ARG A 1 196 ? 26.087  -25.603 -43.504 1.00 66.63 196 A 1 
ATOM 1561 N NE  . ARG A 1 196 ? 26.288  -27.000 -43.874 1.00 60.05 196 A 1 
ATOM 1562 C CZ  . ARG A 1 196 ? 27.116  -27.864 -43.312 1.00 52.67 196 A 1 
ATOM 1563 N NH1 . ARG A 1 196 ? 27.803  -27.554 -42.246 1.00 48.72 196 A 1 
ATOM 1564 N NH2 . ARG A 1 196 ? 27.259  -29.034 -43.841 1.00 47.76 196 A 1 
ATOM 1565 N N   . ALA A 1 197 ? 24.186  -20.497 -44.887 1.00 85.75 197 A 1 
ATOM 1566 C CA  . ALA A 1 197 ? 24.093  -19.080 -44.553 1.00 85.99 197 A 1 
ATOM 1567 C C   . ALA A 1 197 ? 22.692  -18.514 -44.823 1.00 86.73 197 A 1 
ATOM 1568 O O   . ALA A 1 197 ? 22.173  -17.757 -44.000 1.00 85.19 197 A 1 
ATOM 1569 C CB  . ALA A 1 197 ? 25.186  -18.311 -45.317 1.00 84.34 197 A 1 
ATOM 1570 N N   . GLN A 1 198 ? 22.056  -18.908 -45.947 1.00 86.46 198 A 1 
ATOM 1571 C CA  . GLN A 1 198 ? 20.674  -18.533 -46.234 1.00 85.89 198 A 1 
ATOM 1572 C C   . GLN A 1 198 ? 19.688  -19.158 -45.237 1.00 87.02 198 A 1 
ATOM 1573 O O   . GLN A 1 198 ? 18.844  -18.440 -44.705 1.00 85.80 198 A 1 
ATOM 1574 C CB  . GLN A 1 198 ? 20.275  -18.909 -47.664 1.00 83.55 198 A 1 
ATOM 1575 C CG  . GLN A 1 198 ? 20.775  -17.875 -48.687 1.00 74.99 198 A 1 
ATOM 1576 C CD  . GLN A 1 198 ? 20.150  -18.082 -50.074 1.00 69.85 198 A 1 
ATOM 1577 O OE1 . GLN A 1 198 ? 19.490  -19.057 -50.337 1.00 62.95 198 A 1 
ATOM 1578 N NE2 . GLN A 1 198 ? 20.326  -17.162 -50.989 1.00 60.15 198 A 1 
ATOM 1579 N N   . GLN A 1 199 ? 19.830  -20.440 -44.912 1.00 86.07 199 A 1 
ATOM 1580 C CA  . GLN A 1 199 ? 19.009  -21.119 -43.916 1.00 85.92 199 A 1 
ATOM 1581 C C   . GLN A 1 199 ? 19.125  -20.443 -42.548 1.00 87.24 199 A 1 
ATOM 1582 O O   . GLN A 1 199 ? 18.106  -20.123 -41.943 1.00 86.17 199 A 1 
ATOM 1583 C CB  . GLN A 1 199 ? 19.412  -22.599 -43.825 1.00 84.53 199 A 1 
ATOM 1584 C CG  . GLN A 1 199 ? 18.906  -23.401 -45.029 1.00 80.50 199 A 1 
ATOM 1585 C CD  . GLN A 1 199 ? 19.298  -24.878 -44.962 1.00 77.38 199 A 1 
ATOM 1586 O OE1 . GLN A 1 199 ? 20.258  -25.276 -44.322 1.00 71.88 199 A 1 
ATOM 1587 N NE2 . GLN A 1 199 ? 18.571  -25.735 -45.638 1.00 68.85 199 A 1 
ATOM 1588 N N   . ALA A 1 200 ? 20.339  -20.131 -42.110 1.00 88.45 200 A 1 
ATOM 1589 C CA  . ALA A 1 200 ? 20.541  -19.426 -40.850 1.00 88.47 200 A 1 
ATOM 1590 C C   . ALA A 1 200 ? 19.886  -18.029 -40.837 1.00 89.28 200 A 1 
ATOM 1591 O O   . ALA A 1 200 ? 19.389  -17.586 -39.805 1.00 87.57 200 A 1 
ATOM 1592 C CB  . ALA A 1 200 ? 22.051  -19.332 -40.580 1.00 87.21 200 A 1 
ATOM 1593 N N   . CYS A 1 201 ? 19.858  -17.340 -41.991 1.00 89.22 201 A 1 
ATOM 1594 C CA  . CYS A 1 201 ? 19.184  -16.048 -42.122 1.00 89.57 201 A 1 
ATOM 1595 C C   . CYS A 1 201 ? 17.653  -16.192 -42.051 1.00 90.21 201 A 1 
ATOM 1596 O O   . CYS A 1 201 ? 16.992  -15.378 -41.396 1.00 89.34 201 A 1 
ATOM 1597 C CB  . CYS A 1 201 ? 19.633  -15.388 -43.434 1.00 87.31 201 A 1 
ATOM 1598 S SG  . CYS A 1 201 ? 19.208  -13.632 -43.426 1.00 73.89 201 A 1 
ATOM 1599 N N   . ILE A 1 202 ? 17.094  -17.229 -42.690 1.00 88.97 202 A 1 
ATOM 1600 C CA  . ILE A 1 202 ? 15.666  -17.566 -42.629 1.00 88.35 202 A 1 
ATOM 1601 C C   . ILE A 1 202 ? 15.270  -17.917 -41.193 1.00 89.65 202 A 1 
ATOM 1602 O O   . ILE A 1 202 ? 14.310  -17.356 -40.669 1.00 88.79 202 A 1 
ATOM 1603 C CB  . ILE A 1 202 ? 15.349  -18.713 -43.619 1.00 87.41 202 A 1 
ATOM 1604 C CG1 . ILE A 1 202 ? 15.485  -18.218 -45.082 1.00 83.10 202 A 1 
ATOM 1605 C CG2 . ILE A 1 202 ? 13.939  -19.285 -43.389 1.00 82.11 202 A 1 
ATOM 1606 C CD1 . ILE A 1 202 ? 15.576  -19.353 -46.104 1.00 76.08 202 A 1 
ATOM 1607 N N   . GLU A 1 203 ? 16.042  -18.775 -40.528 1.00 89.66 203 A 1 
ATOM 1608 C CA  . GLU A 1 203 ? 15.811  -19.140 -39.128 1.00 89.23 203 A 1 
ATOM 1609 C C   . GLU A 1 203 ? 15.814  -17.895 -38.226 1.00 90.13 203 A 1 
ATOM 1610 O O   . GLU A 1 203 ? 14.842  -17.669 -37.507 1.00 88.97 203 A 1 
ATOM 1611 C CB  . GLU A 1 203 ? 16.867  -20.143 -38.643 1.00 87.80 203 A 1 
ATOM 1612 C CG  . GLU A 1 203 ? 16.690  -21.524 -39.277 1.00 81.58 203 A 1 
ATOM 1613 C CD  . GLU A 1 203 ? 17.550  -22.602 -38.607 1.00 78.24 203 A 1 
ATOM 1614 O OE1 . GLU A 1 203 ? 17.044  -23.743 -38.506 1.00 70.30 203 A 1 
ATOM 1615 O OE2 . GLU A 1 203 ? 18.659  -22.290 -38.144 1.00 71.59 203 A 1 
ATOM 1616 N N   . ALA A 1 204 ? 16.842  -17.057 -38.336 1.00 89.92 204 A 1 
ATOM 1617 C CA  . ALA A 1 204 ? 16.935  -15.851 -37.530 1.00 89.65 204 A 1 
ATOM 1618 C C   . ALA A 1 204 ? 15.772  -14.875 -37.756 1.00 90.45 204 A 1 
ATOM 1619 O O   . ALA A 1 204 ? 15.316  -14.216 -36.814 1.00 89.12 204 A 1 
ATOM 1620 C CB  . ALA A 1 204 ? 18.288  -15.182 -37.824 1.00 88.55 204 A 1 
ATOM 1621 N N   . LYS A 1 205 ? 15.268  -14.773 -38.995 1.00 89.96 205 A 1 
ATOM 1622 C CA  . LYS A 1 205 ? 14.109  -13.950 -39.339 1.00 89.34 205 A 1 
ATOM 1623 C C   . LYS A 1 205 ? 12.843  -14.440 -38.629 1.00 90.61 205 A 1 
ATOM 1624 O O   . LYS A 1 205 ? 12.169  -13.646 -37.973 1.00 89.84 205 A 1 
ATOM 1625 C CB  . LYS A 1 205 ? 13.944  -13.941 -40.870 1.00 87.02 205 A 1 
ATOM 1626 C CG  . LYS A 1 205 ? 12.655  -13.275 -41.397 1.00 79.77 205 A 1 
ATOM 1627 C CD  . LYS A 1 205 ? 12.473  -13.621 -42.886 1.00 78.00 205 A 1 
ATOM 1628 C CE  . LYS A 1 205 ? 11.034  -13.411 -43.365 1.00 69.06 205 A 1 
ATOM 1629 N NZ  . LYS A 1 205 ? 10.742  -14.273 -44.534 1.00 63.80 205 A 1 
ATOM 1630 N N   . HIS A 1 206 ? 12.521  -15.738 -38.747 1.00 91.68 206 A 1 
ATOM 1631 C CA  . HIS A 1 206 ? 11.311  -16.295 -38.145 1.00 91.30 206 A 1 
ATOM 1632 C C   . HIS A 1 206 ? 11.407  -16.404 -36.623 1.00 91.97 206 A 1 
ATOM 1633 O O   . HIS A 1 206 ? 10.436  -16.101 -35.939 1.00 90.98 206 A 1 
ATOM 1634 C CB  . HIS A 1 206 ? 10.985  -17.646 -38.784 1.00 90.78 206 A 1 
ATOM 1635 C CG  . HIS A 1 206 ? 10.521  -17.518 -40.207 1.00 91.12 206 A 1 
ATOM 1636 N ND1 . HIS A 1 206 ? 9.328   -16.934 -40.618 1.00 80.45 206 A 1 
ATOM 1637 C CD2 . HIS A 1 206 ? 11.197  -17.918 -41.320 1.00 80.91 206 A 1 
ATOM 1638 C CE1 . HIS A 1 206 ? 9.300   -17.000 -41.950 1.00 83.26 206 A 1 
ATOM 1639 N NE2 . HIS A 1 206 ? 10.412  -17.579 -42.414 1.00 84.35 206 A 1 
ATOM 1640 N N   . ASP A 1 207 ? 12.578  -16.734 -36.089 1.00 92.00 207 A 1 
ATOM 1641 C CA  . ASP A 1 207 ? 12.820  -16.779 -34.647 1.00 91.04 207 A 1 
ATOM 1642 C C   . ASP A 1 207 ? 12.657  -15.388 -34.015 1.00 91.38 207 A 1 
ATOM 1643 O O   . ASP A 1 207 ? 12.114  -15.265 -32.921 1.00 89.93 207 A 1 
ATOM 1644 C CB  . ASP A 1 207 ? 14.223  -17.349 -34.364 1.00 89.83 207 A 1 
ATOM 1645 C CG  . ASP A 1 207 ? 14.424  -18.836 -34.742 1.00 85.91 207 A 1 
ATOM 1646 O OD1 . ASP A 1 207 ? 13.448  -19.544 -35.049 1.00 79.12 207 A 1 
ATOM 1647 O OD2 . ASP A 1 207 ? 15.590  -19.292 -34.713 1.00 79.21 207 A 1 
ATOM 1648 N N   . LYS A 1 208 ? 13.058  -14.326 -34.725 1.00 92.03 208 A 1 
ATOM 1649 C CA  . LYS A 1 208 ? 12.818  -12.949 -34.288 1.00 91.18 208 A 1 
ATOM 1650 C C   . LYS A 1 208 ? 11.324  -12.624 -34.246 1.00 91.85 208 A 1 
ATOM 1651 O O   . LYS A 1 208 ? 10.860  -12.088 -33.247 1.00 91.10 208 A 1 
ATOM 1652 C CB  . LYS A 1 208 ? 13.586  -11.968 -35.182 1.00 89.82 208 A 1 
ATOM 1653 C CG  . LYS A 1 208 ? 13.471  -10.540 -34.627 1.00 83.13 208 A 1 
ATOM 1654 C CD  . LYS A 1 208 ? 14.004  -9.493  -35.603 1.00 76.11 208 A 1 
ATOM 1655 C CE  . LYS A 1 208 ? 13.610  -8.136  -35.032 1.00 68.53 208 A 1 
ATOM 1656 N NZ  . LYS A 1 208 ? 13.598  -7.063  -36.045 1.00 60.12 208 A 1 
ATOM 1657 N N   . TYR A 1 209 ? 10.564  -12.953 -35.306 1.00 91.43 209 A 1 
ATOM 1658 C CA  . TYR A 1 209 ? 9.118   -12.723 -35.302 1.00 91.29 209 A 1 
ATOM 1659 C C   . TYR A 1 209 ? 8.397   -13.535 -34.217 1.00 91.62 209 A 1 
ATOM 1660 O O   . TYR A 1 209 ? 7.459   -13.022 -33.602 1.00 91.06 209 A 1 
ATOM 1661 C CB  . TYR A 1 209 ? 8.520   -13.038 -36.676 1.00 91.06 209 A 1 
ATOM 1662 C CG  . TYR A 1 209 ? 8.772   -11.991 -37.736 1.00 90.11 209 A 1 
ATOM 1663 C CD1 . TYR A 1 209 ? 8.329   -10.664 -37.553 1.00 84.23 209 A 1 
ATOM 1664 C CD2 . TYR A 1 209 ? 9.410   -12.337 -38.947 1.00 84.58 209 A 1 
ATOM 1665 C CE1 . TYR A 1 209 ? 8.523   -9.694  -38.553 1.00 83.05 209 A 1 
ATOM 1666 C CE2 . TYR A 1 209 ? 9.609   -11.377 -39.951 1.00 82.22 209 A 1 
ATOM 1667 C CZ  . TYR A 1 209 ? 9.168   -10.058 -39.747 1.00 85.84 209 A 1 
ATOM 1668 O OH  . TYR A 1 209 ? 9.364   -9.112  -40.739 1.00 83.01 209 A 1 
ATOM 1669 N N   . MET A 1 210 ? 8.857   -14.761 -33.937 1.00 91.90 210 A 1 
ATOM 1670 C CA  . MET A 1 210 ? 8.336   -15.571 -32.838 1.00 91.50 210 A 1 
ATOM 1671 C C   . MET A 1 210 ? 8.596   -14.886 -31.490 1.00 91.71 210 A 1 
ATOM 1672 O O   . MET A 1 210 ? 7.672   -14.728 -30.698 1.00 91.12 210 A 1 
ATOM 1673 C CB  . MET A 1 210 ? 8.968   -16.975 -32.874 1.00 90.87 210 A 1 
ATOM 1674 C CG  . MET A 1 210 ? 8.320   -17.938 -31.881 1.00 85.94 210 A 1 
ATOM 1675 S SD  . MET A 1 210 ? 6.638   -18.491 -32.312 1.00 83.24 210 A 1 
ATOM 1676 C CE  . MET A 1 210 ? 7.057   -19.801 -33.503 1.00 73.12 210 A 1 
ATOM 1677 N N   . ALA A 1 211 ? 9.818   -14.420 -31.261 1.00 92.25 211 A 1 
ATOM 1678 C CA  . ALA A 1 211 ? 10.181  -13.714 -30.036 1.00 91.31 211 A 1 
ATOM 1679 C C   . ALA A 1 211 ? 9.390   -12.409 -29.857 1.00 91.61 211 A 1 
ATOM 1680 O O   . ALA A 1 211 ? 8.878   -12.142 -28.769 1.00 90.39 211 A 1 
ATOM 1681 C CB  . ALA A 1 211 ? 11.688  -13.466 -30.040 1.00 90.64 211 A 1 
ATOM 1682 N N   . ASP A 1 212 ? 9.237   -11.612 -30.924 1.00 91.16 212 A 1 
ATOM 1683 C CA  . ASP A 1 212 ? 8.466   -10.369 -30.897 1.00 90.02 212 A 1 
ATOM 1684 C C   . ASP A 1 212 ? 6.976   -10.638 -30.607 1.00 90.08 212 A 1 
ATOM 1685 O O   . ASP A 1 212 ? 6.329   -9.886  -29.868 1.00 88.76 212 A 1 
ATOM 1686 C CB  . ASP A 1 212 ? 8.623   -9.638  -32.256 1.00 89.32 212 A 1 
ATOM 1687 C CG  . ASP A 1 212 ? 10.009  -9.032  -32.569 1.00 86.46 212 A 1 
ATOM 1688 O OD1 . ASP A 1 212 ? 10.877  -8.927  -31.686 1.00 80.68 212 A 1 
ATOM 1689 O OD2 . ASP A 1 212 ? 10.198  -8.565  -33.717 1.00 81.05 212 A 1 
ATOM 1690 N N   . MET A 1 213 ? 6.422   -11.726 -31.140 1.00 90.27 213 A 1 
ATOM 1691 C CA  . MET A 1 213 ? 5.055   -12.165 -30.863 1.00 89.79 213 A 1 
ATOM 1692 C C   . MET A 1 213 ? 4.894   -12.638 -29.411 1.00 90.13 213 A 1 
ATOM 1693 O O   . MET A 1 213 ? 3.969   -12.209 -28.732 1.00 89.57 213 A 1 
ATOM 1694 C CB  . MET A 1 213 ? 4.665   -13.273 -31.850 1.00 89.18 213 A 1 
ATOM 1695 C CG  . MET A 1 213 ? 3.210   -13.725 -31.674 1.00 85.95 213 A 1 
ATOM 1696 S SD  . MET A 1 213 ? 2.803   -15.310 -32.444 1.00 83.13 213 A 1 
ATOM 1697 C CE  . MET A 1 213 ? 3.802   -16.399 -31.399 1.00 72.46 213 A 1 
ATOM 1698 N N   . ASP A 1 214 ? 5.805   -13.477 -28.922 1.00 91.20 214 A 1 
ATOM 1699 C CA  . ASP A 1 214 ? 5.786   -13.955 -27.539 1.00 89.71 214 A 1 
ATOM 1700 C C   . ASP A 1 214 ? 5.893   -12.790 -26.545 1.00 89.55 214 A 1 
ATOM 1701 O O   . ASP A 1 214 ? 5.193   -12.766 -25.532 1.00 88.43 214 A 1 
ATOM 1702 C CB  . ASP A 1 214 ? 6.932   -14.956 -27.310 1.00 89.01 214 A 1 
ATOM 1703 C CG  . ASP A 1 214 ? 6.736   -16.331 -27.977 1.00 86.15 214 A 1 
ATOM 1704 O OD1 . ASP A 1 214 ? 5.603   -16.654 -28.375 1.00 80.32 214 A 1 
ATOM 1705 O OD2 . ASP A 1 214 ? 7.733   -17.097 -28.015 1.00 80.25 214 A 1 
ATOM 1706 N N   . GLU A 1 215 ? 6.710   -11.772 -26.856 1.00 89.96 215 A 1 
ATOM 1707 C CA  . GLU A 1 215 ? 6.818   -10.552 -26.055 1.00 88.01 215 A 1 
ATOM 1708 C C   . GLU A 1 215 ? 5.497   -9.764  -26.049 1.00 87.73 215 A 1 
ATOM 1709 O O   . GLU A 1 215 ? 5.075   -9.283  -24.989 1.00 86.30 215 A 1 
ATOM 1710 C CB  . GLU A 1 215 ? 7.990   -9.691  -26.547 1.00 86.68 215 A 1 
ATOM 1711 C CG  . GLU A 1 215 ? 8.278   -8.538  -25.570 1.00 76.96 215 A 1 
ATOM 1712 C CD  . GLU A 1 215 ? 9.434   -7.611  -25.962 1.00 70.03 215 A 1 
ATOM 1713 O OE1 . GLU A 1 215 ? 9.624   -6.617  -25.217 1.00 61.24 215 A 1 
ATOM 1714 O OE2 . GLU A 1 215 ? 10.111  -7.852  -26.978 1.00 61.23 215 A 1 
ATOM 1715 N N   . LEU A 1 216 ? 4.810   -9.671  -27.186 1.00 88.29 216 A 1 
ATOM 1716 C CA  . LEU A 1 216 ? 3.504   -9.000  -27.285 1.00 87.51 216 A 1 
ATOM 1717 C C   . LEU A 1 216 ? 2.464   -9.669  -26.374 1.00 87.65 216 A 1 
ATOM 1718 O O   . LEU A 1 216 ? 1.826   -8.985  -25.569 1.00 86.39 216 A 1 
ATOM 1719 C CB  . LEU A 1 216 ? 3.059   -8.992  -28.757 1.00 86.87 216 A 1 
ATOM 1720 C CG  . LEU A 1 216 ? 1.725   -8.264  -29.004 1.00 83.84 216 A 1 
ATOM 1721 C CD1 . LEU A 1 216 ? 1.881   -6.746  -28.860 1.00 77.26 216 A 1 
ATOM 1722 C CD2 . LEU A 1 216 ? 1.228   -8.561  -30.406 1.00 76.90 216 A 1 
ATOM 1723 N N   . PHE A 1 217 ? 2.328   -11.000 -26.457 1.00 88.40 217 A 1 
ATOM 1724 C CA  . PHE A 1 217 ? 1.406   -11.748 -25.594 1.00 87.54 217 A 1 
ATOM 1725 C C   . PHE A 1 217 ? 1.812   -11.666 -24.118 1.00 86.62 217 A 1 
ATOM 1726 O O   . PHE A 1 217 ? 0.951   -11.461 -23.256 1.00 84.21 217 A 1 
ATOM 1727 C CB  . PHE A 1 217 ? 1.312   -13.203 -26.068 1.00 87.68 217 A 1 
ATOM 1728 C CG  . PHE A 1 217 ? 0.381   -13.394 -27.248 1.00 89.04 217 A 1 
ATOM 1729 C CD1 . PHE A 1 217 ? -1.008  -13.481 -27.044 1.00 84.57 217 A 1 
ATOM 1730 C CD2 . PHE A 1 217 ? 0.894   -13.495 -28.553 1.00 84.10 217 A 1 
ATOM 1731 C CE1 . PHE A 1 217 ? -1.878  -13.663 -28.138 1.00 83.90 217 A 1 
ATOM 1732 C CE2 . PHE A 1 217 ? 0.026   -13.676 -29.648 1.00 83.55 217 A 1 
ATOM 1733 C CZ  . PHE A 1 217 ? -1.356  -13.760 -29.434 1.00 87.06 217 A 1 
ATOM 1734 N N   . SER A 1 218 ? 3.101   -11.748 -23.811 1.00 86.70 218 A 1 
ATOM 1735 C CA  . SER A 1 218 ? 3.607   -11.616 -22.450 1.00 84.04 218 A 1 
ATOM 1736 C C   . SER A 1 218 ? 3.282   -10.254 -21.838 1.00 82.69 218 A 1 
ATOM 1737 O O   . SER A 1 218 ? 2.828   -10.187 -20.698 1.00 79.92 218 A 1 
ATOM 1738 C CB  . SER A 1 218 ? 5.123   -11.850 -22.426 1.00 82.98 218 A 1 
ATOM 1739 O OG  . SER A 1 218 ? 5.605   -11.797 -21.090 1.00 72.24 218 A 1 
ATOM 1740 N N   . GLN A 1 219 ? 3.412   -9.160  -22.594 1.00 83.56 219 A 1 
ATOM 1741 C CA  . GLN A 1 219 ? 3.063   -7.823  -22.117 1.00 80.05 219 A 1 
ATOM 1742 C C   . GLN A 1 219 ? 1.575   -7.671  -21.809 1.00 79.34 219 A 1 
ATOM 1743 O O   . GLN A 1 219 ? 1.198   -6.980  -20.853 1.00 76.89 219 A 1 
ATOM 1744 C CB  . GLN A 1 219 ? 3.446   -6.780  -23.172 1.00 78.11 219 A 1 
ATOM 1745 C CG  . GLN A 1 219 ? 4.956   -6.526  -23.223 1.00 71.15 219 A 1 
ATOM 1746 C CD  . GLN A 1 219 ? 5.327   -5.534  -24.322 1.00 67.40 219 A 1 
ATOM 1747 O OE1 . GLN A 1 219 ? 4.512   -4.805  -24.860 1.00 60.60 219 A 1 
ATOM 1748 N NE2 . GLN A 1 219 ? 6.591   -5.442  -24.669 1.00 57.88 219 A 1 
ATOM 1749 N N   . VAL A 1 220 ? 0.717   -8.296  -22.626 1.00 81.85 220 A 1 
ATOM 1750 C CA  . VAL A 1 220 ? -0.730  -8.292  -22.380 1.00 80.20 220 A 1 
ATOM 1751 C C   . VAL A 1 220 ? -1.051  -9.104  -21.122 1.00 79.34 220 A 1 
ATOM 1752 O O   . VAL A 1 220 ? -1.799  -8.629  -20.265 1.00 76.04 220 A 1 
ATOM 1753 C CB  . VAL A 1 220 ? -1.498  -8.796  -23.614 1.00 79.72 220 A 1 
ATOM 1754 C CG1 . VAL A 1 220 ? -3.001  -8.864  -23.329 1.00 73.90 220 A 1 
ATOM 1755 C CG2 . VAL A 1 220 ? -1.314  -7.834  -24.802 1.00 73.80 220 A 1 
ATOM 1756 N N   . ASP A 1 221 ? -0.430  -10.266 -20.954 1.00 78.93 221 A 1 
ATOM 1757 C CA  . ASP A 1 221 ? -0.626  -11.142 -19.805 1.00 76.84 221 A 1 
ATOM 1758 C C   . ASP A 1 221 ? -0.050  -10.547 -18.508 1.00 76.25 221 A 1 
ATOM 1759 O O   . ASP A 1 221 ? -0.696  -10.579 -17.460 1.00 72.90 221 A 1 
ATOM 1760 C CB  . ASP A 1 221 ? -0.037  -12.529 -20.129 1.00 74.16 221 A 1 
ATOM 1761 C CG  . ASP A 1 221 ? -0.523  -13.615 -19.172 1.00 68.87 221 A 1 
ATOM 1762 O OD1 . ASP A 1 221 ? -1.707  -13.585 -18.770 1.00 62.43 221 A 1 
ATOM 1763 O OD2 . ASP A 1 221 ? 0.296   -14.487 -18.792 1.00 60.97 221 A 1 
ATOM 1764 N N   . GLU A 1 222 ? 1.114   -9.895  -18.551 1.00 74.88 222 A 1 
ATOM 1765 C CA  . GLU A 1 222 ? 1.672   -9.172  -17.402 1.00 72.88 222 A 1 
ATOM 1766 C C   . GLU A 1 222 ? 0.744   -8.056  -16.913 1.00 73.35 222 A 1 
ATOM 1767 O O   . GLU A 1 222 ? 0.549   -7.902  -15.710 1.00 70.22 222 A 1 
ATOM 1768 C CB  . GLU A 1 222 ? 3.021   -8.528  -17.728 1.00 69.28 222 A 1 
ATOM 1769 C CG  . GLU A 1 222 ? 4.212   -9.469  -17.546 1.00 61.94 222 A 1 
ATOM 1770 C CD  . GLU A 1 222 ? 5.542   -8.699  -17.492 1.00 54.22 222 A 1 
ATOM 1771 O OE1 . GLU A 1 222 ? 6.503   -9.277  -16.949 1.00 48.77 222 A 1 
ATOM 1772 O OE2 . GLU A 1 222 ? 5.571   -7.517  -17.905 1.00 48.96 222 A 1 
ATOM 1773 N N   . LYS A 1 223 ? 0.145   -7.300  -17.833 1.00 74.05 223 A 1 
ATOM 1774 C CA  . LYS A 1 223 ? -0.815  -6.248  -17.470 1.00 72.06 223 A 1 
ATOM 1775 C C   . LYS A 1 223 ? -2.045  -6.828  -16.779 1.00 72.84 223 A 1 
ATOM 1776 O O   . LYS A 1 223 ? -2.594  -6.190  -15.885 1.00 70.02 223 A 1 
ATOM 1777 C CB  . LYS A 1 223 ? -1.208  -5.416  -18.699 1.00 68.70 223 A 1 
ATOM 1778 C CG  . LYS A 1 223 ? -0.092  -4.434  -19.081 1.00 62.45 223 A 1 
ATOM 1779 C CD  . LYS A 1 223 ? -0.441  -3.648  -20.351 1.00 57.66 223 A 1 
ATOM 1780 C CE  . LYS A 1 223 ? 0.738   -2.715  -20.700 1.00 51.24 223 A 1 
ATOM 1781 N NZ  . LYS A 1 223 ? 0.547   -1.973  -21.963 1.00 46.28 223 A 1 
ATOM 1782 N N   . ARG A 1 224 ? -2.464  -8.042  -17.146 1.00 72.83 224 A 1 
ATOM 1783 C CA  . ARG A 1 224 ? -3.588  -8.743  -16.505 1.00 71.43 224 A 1 
ATOM 1784 C C   . ARG A 1 224 ? -3.220  -9.363  -15.162 1.00 72.41 224 A 1 
ATOM 1785 O O   . ARG A 1 224 ? -4.035  -9.357  -14.243 1.00 70.52 224 A 1 
ATOM 1786 C CB  . ARG A 1 224 ? -4.080  -9.856  -17.423 1.00 68.40 224 A 1 
ATOM 1787 C CG  . ARG A 1 224 ? -4.773  -9.267  -18.646 1.00 64.14 224 A 1 
ATOM 1788 C CD  . ARG A 1 224 ? -5.074  -10.418 -19.588 1.00 61.53 224 A 1 
ATOM 1789 N NE  . ARG A 1 224 ? -5.774  -9.917  -20.748 1.00 56.43 224 A 1 
ATOM 1790 C CZ  . ARG A 1 224 ? -6.208  -10.655 -21.739 1.00 51.09 224 A 1 
ATOM 1791 N NH1 . ARG A 1 224 ? -6.060  -11.949 -21.726 1.00 48.31 224 A 1 
ATOM 1792 N NH2 . ARG A 1 224 ? -6.773  -10.083 -22.736 1.00 46.46 224 A 1 
ATOM 1793 N N   . LYS A 1 225 ? -2.009  -9.906  -15.056 1.00 71.59 225 A 1 
ATOM 1794 C CA  . LYS A 1 225 ? -1.494  -10.511 -13.824 1.00 70.45 225 A 1 
ATOM 1795 C C   . LYS A 1 225 ? -1.183  -9.484  -12.742 1.00 71.90 225 A 1 
ATOM 1796 O O   . LYS A 1 225 ? -1.236  -9.833  -11.566 1.00 67.63 225 A 1 
ATOM 1797 C CB  . LYS A 1 225 ? -0.263  -11.364 -14.131 1.00 65.10 225 A 1 
ATOM 1798 C CG  . LYS A 1 225 ? -0.665  -12.725 -14.719 1.00 58.33 225 A 1 
ATOM 1799 C CD  . LYS A 1 225 ? 0.574   -13.510 -15.149 1.00 52.32 225 A 1 
ATOM 1800 C CE  . LYS A 1 225 ? 0.174   -14.888 -15.648 1.00 45.44 225 A 1 
ATOM 1801 N NZ  . LYS A 1 225 ? 1.209   -15.476 -16.521 1.00 38.95 225 A 1 
ATOM 1802 N N   . LYS A 1 226 ? -0.905  -8.233  -13.111 1.00 70.64 226 A 1 
ATOM 1803 C CA  . LYS A 1 226 ? -0.761  -7.123  -12.167 1.00 69.59 226 A 1 
ATOM 1804 C C   . LYS A 1 226 ? -2.109  -6.802  -11.497 1.00 71.97 226 A 1 
ATOM 1805 O O   . LYS A 1 226 ? -2.722  -5.777  -11.752 1.00 67.06 226 A 1 
ATOM 1806 C CB  . LYS A 1 226 ? -0.140  -5.889  -12.843 1.00 62.90 226 A 1 
ATOM 1807 C CG  . LYS A 1 226 ? 1.389   -6.000  -12.954 1.00 55.79 226 A 1 
ATOM 1808 C CD  . LYS A 1 226 ? 1.968   -4.746  -13.604 1.00 50.20 226 A 1 
ATOM 1809 C CE  . LYS A 1 226 ? 3.489   -4.852  -13.686 1.00 42.93 226 A 1 
ATOM 1810 N NZ  . LYS A 1 226 ? 4.102   -3.661  -14.335 1.00 37.40 226 A 1 
ATOM 1811 N N   . ARG A 1 227 ? -2.539  -7.689  -10.610 1.00 73.48 227 A 1 
ATOM 1812 C CA  . ARG A 1 227 ? -3.669  -7.502  -9.687  1.00 73.37 227 A 1 
ATOM 1813 C C   . ARG A 1 227 ? -3.220  -6.812  -8.393  1.00 75.08 227 A 1 
ATOM 1814 O O   . ARG A 1 227 ? -3.867  -6.970  -7.359  1.00 71.12 227 A 1 
ATOM 1815 C CB  . ARG A 1 227 ? -4.387  -8.829  -9.436  1.00 68.80 227 A 1 
ATOM 1816 C CG  . ARG A 1 227 ? -5.085  -9.370  -10.692 1.00 64.36 227 A 1 
ATOM 1817 C CD  . ARG A 1 227 ? -5.952  -10.564 -10.313 1.00 60.45 227 A 1 
ATOM 1818 N NE  . ARG A 1 227 ? -6.636  -11.141 -11.482 1.00 55.19 227 A 1 
ATOM 1819 C CZ  . ARG A 1 227 ? -7.635  -12.015 -11.462 1.00 50.08 227 A 1 
ATOM 1820 N NH1 . ARG A 1 227 ? -8.117  -12.473 -10.343 1.00 48.03 227 A 1 
ATOM 1821 N NH2 . ARG A 1 227 ? -8.167  -12.436 -12.571 1.00 45.86 227 A 1 
ATOM 1822 N N   . ASP A 1 228 ? -2.128  -6.083  -8.448  1.00 77.92 228 A 1 
ATOM 1823 C CA  . ASP A 1 228 ? -1.640  -5.347  -7.303  1.00 78.85 228 A 1 
ATOM 1824 C C   . ASP A 1 228 ? -2.298  -3.968  -7.268  1.00 82.54 228 A 1 
ATOM 1825 O O   . ASP A 1 228 ? -2.237  -3.194  -8.227  1.00 80.55 228 A 1 
ATOM 1826 C CB  . ASP A 1 228 ? -0.108  -5.276  -7.310  1.00 73.11 228 A 1 
ATOM 1827 C CG  . ASP A 1 228 ? 0.542   -6.643  -7.074  1.00 64.39 228 A 1 
ATOM 1828 O OD1 . ASP A 1 228 ? -0.072  -7.473  -6.363  1.00 56.84 228 A 1 
ATOM 1829 O OD2 . ASP A 1 228 ? 1.662   -6.836  -7.581  1.00 56.85 228 A 1 
ATOM 1830 N N   . ILE A 1 229 ? -2.948  -3.665  -6.155  1.00 82.72 229 A 1 
ATOM 1831 C CA  . ILE A 1 229 ? -3.451  -2.322  -5.885  1.00 84.96 229 A 1 
ATOM 1832 C C   . ILE A 1 229 ? -2.231  -1.466  -5.511  1.00 86.70 229 A 1 
ATOM 1833 O O   . ILE A 1 229 ? -1.568  -1.796  -4.525  1.00 85.23 229 A 1 
ATOM 1834 C CB  . ILE A 1 229 ? -4.522  -2.324  -4.777  1.00 83.42 229 A 1 
ATOM 1835 C CG1 . ILE A 1 229 ? -5.715  -3.219  -5.161  1.00 79.35 229 A 1 
ATOM 1836 C CG2 . ILE A 1 229 ? -4.992  -0.881  -4.530  1.00 77.76 229 A 1 
ATOM 1837 C CD1 . ILE A 1 229 ? -6.732  -3.425  -4.028  1.00 72.71 229 A 1 
ATOM 1838 N N   . PRO A 1 230 ? -1.965  -0.378  -6.242  1.00 87.70 230 A 1 
ATOM 1839 C CA  . PRO A 1 230 ? -0.869  0.520   -5.917  1.00 88.22 230 A 1 
ATOM 1840 C C   . PRO A 1 230 ? -0.950  1.029   -4.479  1.00 89.20 230 A 1 
ATOM 1841 O O   . PRO A 1 230 ? -2.012  1.447   -4.020  1.00 87.95 230 A 1 
ATOM 1842 C CB  . PRO A 1 230 ? -0.958  1.663   -6.928  1.00 86.63 230 A 1 
ATOM 1843 C CG  . PRO A 1 230 ? -1.650  1.033   -8.126  1.00 84.70 230 A 1 
ATOM 1844 C CD  . PRO A 1 230 ? -2.610  0.046   -7.475  1.00 86.60 230 A 1 
ATOM 1845 N N   . ASP A 1 231 ? 0.174   1.032   -3.769  1.00 87.61 231 A 1 
ATOM 1846 C CA  . ASP A 1 231 ? 0.219   1.425   -2.357  1.00 86.21 231 A 1 
ATOM 1847 C C   . ASP A 1 231 ? -0.273  2.862   -2.118  1.00 87.59 231 A 1 
ATOM 1848 O O   . ASP A 1 231 ? -0.869  3.141   -1.080  1.00 85.84 231 A 1 
ATOM 1849 C CB  . ASP A 1 231 ? 1.648   1.259   -1.821  1.00 83.42 231 A 1 
ATOM 1850 C CG  . ASP A 1 231 ? 2.008   -0.166  -1.405  1.00 76.35 231 A 1 
ATOM 1851 O OD1 . ASP A 1 231 ? 1.098   -0.943  -1.031  1.00 69.92 231 A 1 
ATOM 1852 O OD2 . ASP A 1 231 ? 3.207   -0.479  -1.285  1.00 69.22 231 A 1 
ATOM 1853 N N   . TYR A 1 232 ? -0.078  3.764   -3.079  1.00 89.61 232 A 1 
ATOM 1854 C CA  . TYR A 1 232 ? -0.531  5.153   -2.991  1.00 90.60 232 A 1 
ATOM 1855 C C   . TYR A 1 232 ? -2.059  5.317   -3.053  1.00 92.07 232 A 1 
ATOM 1856 O O   . TYR A 1 232 ? -2.570  6.383   -2.705  1.00 91.20 232 A 1 
ATOM 1857 C CB  . TYR A 1 232 ? 0.172   5.988   -4.072  1.00 89.88 232 A 1 
ATOM 1858 C CG  . TYR A 1 232 ? -0.044  5.527   -5.497  1.00 89.76 232 A 1 
ATOM 1859 C CD1 . TYR A 1 232 ? 0.986   4.866   -6.207  1.00 86.80 232 A 1 
ATOM 1860 C CD2 . TYR A 1 232 ? -1.268  5.772   -6.154  1.00 86.70 232 A 1 
ATOM 1861 C CE1 . TYR A 1 232 ? 0.791   4.457   -7.527  1.00 84.98 232 A 1 
ATOM 1862 C CE2 . TYR A 1 232 ? -1.473  5.355   -7.479  1.00 84.37 232 A 1 
ATOM 1863 C CZ  . TYR A 1 232 ? -0.443  4.696   -8.170  1.00 85.52 232 A 1 
ATOM 1864 O OH  . TYR A 1 232 ? -0.642  4.292   -9.462  1.00 83.06 232 A 1 
ATOM 1865 N N   . LEU A 1 233 ? -2.791  4.271   -3.441  1.00 92.14 233 A 1 
ATOM 1866 C CA  . LEU A 1 233 ? -4.260  4.224   -3.389  1.00 93.00 233 A 1 
ATOM 1867 C C   . LEU A 1 233 ? -4.782  3.568   -2.103  1.00 93.58 233 A 1 
ATOM 1868 O O   . LEU A 1 233 ? -5.991  3.551   -1.866  1.00 92.10 233 A 1 
ATOM 1869 C CB  . LEU A 1 233 ? -4.811  3.503   -4.631  1.00 92.97 233 A 1 
ATOM 1870 C CG  . LEU A 1 233 ? -4.392  4.090   -5.983  1.00 92.73 233 A 1 
ATOM 1871 C CD1 . LEU A 1 233 ? -5.108  3.341   -7.102  1.00 90.18 233 A 1 
ATOM 1872 C CD2 . LEU A 1 233 ? -4.736  5.572   -6.109  1.00 89.78 233 A 1 
ATOM 1873 N N   . CYS A 1 234 ? -3.888  3.016   -1.281  1.00 92.21 234 A 1 
ATOM 1874 C CA  . CYS A 1 234 ? -4.238  2.324   -0.056  1.00 91.09 234 A 1 
ATOM 1875 C C   . CYS A 1 234 ? -4.145  3.251   1.167   1.00 90.74 234 A 1 
ATOM 1876 O O   . CYS A 1 234 ? -3.224  4.057   1.293   1.00 88.79 234 A 1 
ATOM 1877 C CB  . CYS A 1 234 ? -3.366  1.070   0.105   1.00 89.22 234 A 1 
ATOM 1878 S SG  . CYS A 1 234 ? -3.690  -0.121  -1.232  1.00 86.57 234 A 1 
ATOM 1879 N N   . GLY A 1 235 ? -5.080  3.079   2.113   1.00 90.08 235 A 1 
ATOM 1880 C CA  . GLY A 1 235 ? -5.049  3.765   3.398   1.00 89.54 235 A 1 
ATOM 1881 C C   . GLY A 1 235 ? -3.834  3.364   4.232   1.00 90.02 235 A 1 
ATOM 1882 O O   . GLY A 1 235 ? -3.428  2.198   4.247   1.00 87.58 235 A 1 
ATOM 1883 N N   . LYS A 1 236 ? -3.264  4.323   4.976   1.00 90.39 236 A 1 
ATOM 1884 C CA  . LYS A 1 236 ? -2.084  4.082   5.823   1.00 89.66 236 A 1 
ATOM 1885 C C   . LYS A 1 236 ? -2.405  3.257   7.084   1.00 89.99 236 A 1 
ATOM 1886 O O   . LYS A 1 236 ? -1.482  2.836   7.779   1.00 85.74 236 A 1 
ATOM 1887 C CB  . LYS A 1 236 ? -1.413  5.419   6.194   1.00 87.97 236 A 1 
ATOM 1888 C CG  . LYS A 1 236 ? -1.024  6.333   5.012   1.00 86.37 236 A 1 
ATOM 1889 C CD  . LYS A 1 236 ? -0.056  5.720   3.990   1.00 80.43 236 A 1 
ATOM 1890 C CE  . LYS A 1 236 ? 0.317   6.772   2.935   1.00 76.37 236 A 1 
ATOM 1891 N NZ  . LYS A 1 236 ? 1.107   6.243   1.787   1.00 67.70 236 A 1 
ATOM 1892 N N   . ILE A 1 237 ? -3.681  3.034   7.383   1.00 91.17 237 A 1 
ATOM 1893 C CA  . ILE A 1 237 ? -4.154  2.244   8.529   1.00 90.65 237 A 1 
ATOM 1894 C C   . ILE A 1 237 ? -4.646  0.862   8.067   1.00 90.12 237 A 1 
ATOM 1895 O O   . ILE A 1 237 ? -4.160  -0.153  8.564   1.00 87.14 237 A 1 
ATOM 1896 C CB  . ILE A 1 237 ? -5.246  3.009   9.322   1.00 90.51 237 A 1 
ATOM 1897 C CG1 . ILE A 1 237 ? -4.686  4.332   9.890   1.00 88.48 237 A 1 
ATOM 1898 C CG2 . ILE A 1 237 ? -5.802  2.128   10.454  1.00 87.71 237 A 1 
ATOM 1899 C CD1 . ILE A 1 237 ? -5.758  5.243   10.501  1.00 85.60 237 A 1 
ATOM 1900 N N   . SER A 1 238 ? -5.570  0.808   7.103   1.00 89.63 238 A 1 
ATOM 1901 C CA  . SER A 1 238 ? -6.157  -0.464  6.643   1.00 87.41 238 A 1 
ATOM 1902 C C   . SER A 1 238 ? -5.261  -1.254  5.698   1.00 87.22 238 A 1 
ATOM 1903 O O   . SER A 1 238 ? -5.374  -2.481  5.629   1.00 84.18 238 A 1 
ATOM 1904 C CB  . SER A 1 238 ? -7.490  -0.215  5.936   1.00 85.62 238 A 1 
ATOM 1905 O OG  . SER A 1 238 ? -7.352  0.742   4.905   1.00 80.72 238 A 1 
ATOM 1906 N N   . PHE A 1 239 ? -4.362  -0.592  4.975   1.00 87.72 239 A 1 
ATOM 1907 C CA  . PHE A 1 239 ? -3.607  -1.175  3.857   1.00 86.74 239 A 1 
ATOM 1908 C C   . PHE A 1 239 ? -4.500  -1.685  2.710   1.00 86.13 239 A 1 
ATOM 1909 O O   . PHE A 1 239 ? -4.074  -2.479  1.877   1.00 82.01 239 A 1 
ATOM 1910 C CB  . PHE A 1 239 ? -2.610  -2.229  4.349   1.00 85.33 239 A 1 
ATOM 1911 C CG  . PHE A 1 239 ? -1.460  -1.650  5.130   1.00 85.62 239 A 1 
ATOM 1912 C CD1 . PHE A 1 239 ? -0.200  -1.583  4.519   1.00 80.33 239 A 1 
ATOM 1913 C CD2 . PHE A 1 239 ? -1.649  -1.115  6.411   1.00 80.01 239 A 1 
ATOM 1914 C CE1 . PHE A 1 239 ? 0.856   -0.957  5.174   1.00 78.04 239 A 1 
ATOM 1915 C CE2 . PHE A 1 239 ? -0.596  -0.469  7.062   1.00 77.72 239 A 1 
ATOM 1916 C CZ  . PHE A 1 239 ? 0.655   -0.386  6.438   1.00 79.86 239 A 1 
ATOM 1917 N N   . GLU A 1 240 ? -5.741  -1.233  2.672   1.00 88.36 240 A 1 
ATOM 1918 C CA  . GLU A 1 240 ? -6.704  -1.538  1.633   1.00 88.31 240 A 1 
ATOM 1919 C C   . GLU A 1 240 ? -7.001  -0.286  0.797   1.00 90.06 240 A 1 
ATOM 1920 O O   . GLU A 1 240 ? -6.735  0.837   1.224   1.00 88.80 240 A 1 
ATOM 1921 C CB  . GLU A 1 240 ? -8.000  -2.094  2.249   1.00 85.26 240 A 1 
ATOM 1922 C CG  . GLU A 1 240 ? -7.779  -3.411  3.007   1.00 78.29 240 A 1 
ATOM 1923 C CD  . GLU A 1 240 ? -9.087  -4.065  3.461   1.00 73.53 240 A 1 
ATOM 1924 O OE1 . GLU A 1 240 ? -9.039  -5.274  3.797   1.00 65.72 240 A 1 
ATOM 1925 O OE2 . GLU A 1 240 ? -10.149 -3.410  3.439   1.00 65.64 240 A 1 
ATOM 1926 N N   . LEU A 1 241 ? -7.582  -0.508  -0.374  1.00 90.97 241 A 1 
ATOM 1927 C CA  . LEU A 1 241 ? -8.037  0.572   -1.242  1.00 91.60 241 A 1 
ATOM 1928 C C   . LEU A 1 241 ? -9.017  1.474   -0.485  1.00 92.05 241 A 1 
ATOM 1929 O O   . LEU A 1 241 ? -10.040 1.009   0.022   1.00 90.67 241 A 1 
ATOM 1930 C CB  . LEU A 1 241 ? -8.683  -0.051  -2.488  1.00 90.99 241 A 1 
ATOM 1931 C CG  . LEU A 1 241 ? -9.080  0.988   -3.558  1.00 90.39 241 A 1 
ATOM 1932 C CD1 . LEU A 1 241 ? -7.851  1.611   -4.214  1.00 86.44 241 A 1 
ATOM 1933 C CD2 . LEU A 1 241 ? -9.895  0.306   -4.649  1.00 85.97 241 A 1 
ATOM 1934 N N   . MET A 1 242 ? -8.711  2.763   -0.442  1.00 93.22 242 A 1 
ATOM 1935 C CA  . MET A 1 242 ? -9.545  3.750   0.226   1.00 93.78 242 A 1 
ATOM 1936 C C   . MET A 1 242 ? -10.893 3.910   -0.486  1.00 93.48 242 A 1 
ATOM 1937 O O   . MET A 1 242 ? -10.954 4.047   -1.705  1.00 92.24 242 A 1 
ATOM 1938 C CB  . MET A 1 242 ? -8.811  5.092   0.300   1.00 93.77 242 A 1 
ATOM 1939 C CG  . MET A 1 242 ? -7.598  5.055   1.226   1.00 92.49 242 A 1 
ATOM 1940 S SD  . MET A 1 242 ? -6.691  6.636   1.336   1.00 92.08 242 A 1 
ATOM 1941 C CE  . MET A 1 242 ? -5.827  6.608   -0.252  1.00 83.40 242 A 1 
ATOM 1942 N N   . ARG A 1 243 ? -11.975 3.927   0.280   1.00 93.86 243 A 1 
ATOM 1943 C CA  . ARG A 1 243 ? -13.343 4.158   -0.219  1.00 92.62 243 A 1 
ATOM 1944 C C   . ARG A 1 243 ? -13.736 5.630   -0.111  1.00 93.56 243 A 1 
ATOM 1945 O O   . ARG A 1 243 ? -14.357 6.180   -1.010  1.00 90.67 243 A 1 
ATOM 1946 C CB  . ARG A 1 243 ? -14.327 3.288   0.573   1.00 90.22 243 A 1 
ATOM 1947 C CG  . ARG A 1 243 ? -14.144 1.780   0.359   1.00 84.52 243 A 1 
ATOM 1948 C CD  . ARG A 1 243 ? -14.824 1.309   -0.928  1.00 75.19 243 A 1 
ATOM 1949 N NE  . ARG A 1 243 ? -14.702 -0.145  -1.071  1.00 67.68 243 A 1 
ATOM 1950 C CZ  . ARG A 1 243 ? -15.349 -0.919  -1.934  1.00 59.60 243 A 1 
ATOM 1951 N NH1 . ARG A 1 243 ? -16.245 -0.426  -2.759  1.00 53.84 243 A 1 
ATOM 1952 N NH2 . ARG A 1 243 ? -15.098 -2.193  -1.990  1.00 53.71 243 A 1 
ATOM 1953 N N   . GLU A 1 244 ? -13.363 6.248   0.994   1.00 93.99 244 A 1 
ATOM 1954 C CA  . GLU A 1 244 ? -13.618 7.657   1.283   1.00 94.77 244 A 1 
ATOM 1955 C C   . GLU A 1 244 ? -12.315 8.349   1.717   1.00 95.76 244 A 1 
ATOM 1956 O O   . GLU A 1 244 ? -12.115 8.612   2.907   1.00 94.61 244 A 1 
ATOM 1957 C CB  . GLU A 1 244 ? -14.724 7.815   2.337   1.00 93.56 244 A 1 
ATOM 1958 C CG  . GLU A 1 244 ? -16.091 7.289   1.869   1.00 85.13 244 A 1 
ATOM 1959 C CD  . GLU A 1 244 ? -17.241 7.804   2.741   1.00 80.24 244 A 1 
ATOM 1960 O OE1 . GLU A 1 244 ? -18.374 7.895   2.199   1.00 72.14 244 A 1 
ATOM 1961 O OE2 . GLU A 1 244 ? -17.012 8.156   3.917   1.00 73.45 244 A 1 
ATOM 1962 N N   . PRO A 1 245 ? -11.404 8.641   0.777   1.00 96.08 245 A 1 
ATOM 1963 C CA  . PRO A 1 245 ? -10.132 9.256   1.100   1.00 96.35 245 A 1 
ATOM 1964 C C   . PRO A 1 245 ? -10.319 10.625  1.755   1.00 96.50 245 A 1 
ATOM 1965 O O   . PRO A 1 245 ? -10.975 11.519  1.201   1.00 95.19 245 A 1 
ATOM 1966 C CB  . PRO A 1 245 ? -9.362  9.334   -0.215  1.00 95.56 245 A 1 
ATOM 1967 C CG  . PRO A 1 245 ? -10.463 9.335   -1.280  1.00 93.63 245 A 1 
ATOM 1968 C CD  . PRO A 1 245 ? -11.524 8.442   -0.653  1.00 95.21 245 A 1 
ATOM 1969 N N   . CYS A 1 246 ? -9.733  10.787  2.930   1.00 96.02 246 A 1 
ATOM 1970 C CA  . CYS A 1 246 ? -9.715  12.027  3.691   1.00 95.97 246 A 1 
ATOM 1971 C C   . CYS A 1 246 ? -8.278  12.424  4.000   1.00 96.22 246 A 1 
ATOM 1972 O O   . CYS A 1 246 ? -7.465  11.580  4.369   1.00 94.46 246 A 1 
ATOM 1973 C CB  . CYS A 1 246 ? -10.532 11.858  4.978   1.00 93.55 246 A 1 
ATOM 1974 S SG  . CYS A 1 246 ? -12.281 11.632  4.568   1.00 84.99 246 A 1 
ATOM 1975 N N   . ILE A 1 247 ? -7.976  13.710  3.904   1.00 96.12 247 A 1 
ATOM 1976 C CA  . ILE A 1 247 ? -6.652  14.258  4.176   1.00 96.48 247 A 1 
ATOM 1977 C C   . ILE A 1 247 ? -6.659  15.036  5.490   1.00 96.38 247 A 1 
ATOM 1978 O O   . ILE A 1 247 ? -7.628  15.714  5.839   1.00 95.14 247 A 1 
ATOM 1979 C CB  . ILE A 1 247 ? -6.143  15.052  2.960   1.00 95.91 247 A 1 
ATOM 1980 C CG1 . ILE A 1 247 ? -4.637  15.369  3.082   1.00 92.29 247 A 1 
ATOM 1981 C CG2 . ILE A 1 247 ? -6.954  16.333  2.731   1.00 92.39 247 A 1 
ATOM 1982 C CD1 . ILE A 1 247 ? -4.030  15.909  1.781   1.00 89.98 247 A 1 
ATOM 1983 N N   . THR A 1 248 ? -5.561  14.924  6.225   1.00 96.23 248 A 1 
ATOM 1984 C CA  . THR A 1 248 ? -5.311  15.666  7.464   1.00 95.82 248 A 1 
ATOM 1985 C C   . THR A 1 248 ? -4.558  16.975  7.168   1.00 95.62 248 A 1 
ATOM 1986 O O   . THR A 1 248 ? -3.947  17.099  6.099   1.00 94.37 248 A 1 
ATOM 1987 C CB  . THR A 1 248 ? -4.526  14.813  8.468   1.00 94.88 248 A 1 
ATOM 1988 O OG1 . THR A 1 248 ? -3.211  14.592  8.018   1.00 87.78 248 A 1 
ATOM 1989 C CG2 . THR A 1 248 ? -5.186  13.463  8.735   1.00 87.43 248 A 1 
ATOM 1990 N N   . PRO A 1 249 ? -4.506  17.929  8.104   1.00 95.47 249 A 1 
ATOM 1991 C CA  . PRO A 1 249 ? -3.707  19.149  7.951   1.00 94.60 249 A 1 
ATOM 1992 C C   . PRO A 1 249 ? -2.211  18.907  7.698   1.00 94.47 249 A 1 
ATOM 1993 O O   . PRO A 1 249 ? -1.538  19.767  7.140   1.00 92.14 249 A 1 
ATOM 1994 C CB  . PRO A 1 249 ? -3.922  19.935  9.250   1.00 93.55 249 A 1 
ATOM 1995 C CG  . PRO A 1 249 ? -5.298  19.477  9.715   1.00 92.40 249 A 1 
ATOM 1996 C CD  . PRO A 1 249 ? -5.313  18.007  9.316   1.00 94.74 249 A 1 
ATOM 1997 N N   . SER A 1 250 ? -1.696  17.731  8.055   1.00 94.33 250 A 1 
ATOM 1998 C CA  . SER A 1 250 ? -0.318  17.327  7.763   1.00 93.59 250 A 1 
ATOM 1999 C C   . SER A 1 250 ? -0.106  16.839  6.318   1.00 93.87 250 A 1 
ATOM 2000 O O   . SER A 1 250 ? 1.027   16.549  5.934   1.00 91.34 250 A 1 
ATOM 2001 C CB  . SER A 1 250 ? 0.123   16.225  8.730   1.00 92.33 250 A 1 
ATOM 2002 O OG  . SER A 1 250 ? 0.015   16.654  10.075  1.00 85.64 250 A 1 
ATOM 2003 N N   . GLY A 1 251 ? -1.165  16.733  5.518   1.00 94.10 251 A 1 
ATOM 2004 C CA  . GLY A 1 251 ? -1.107  16.281  4.127   1.00 94.06 251 A 1 
ATOM 2005 C C   . GLY A 1 251 ? -1.169  14.767  3.929   1.00 94.81 251 A 1 
ATOM 2006 O O   . GLY A 1 251 ? -1.005  14.288  2.809   1.00 93.08 251 A 1 
ATOM 2007 N N   . ILE A 1 252 ? -1.415  13.994  4.996   1.00 94.79 252 A 1 
ATOM 2008 C CA  . ILE A 1 252 ? -1.534  12.538  4.933   1.00 94.57 252 A 1 
ATOM 2009 C C   . ILE A 1 252 ? -2.988  12.157  4.638   1.00 95.04 252 A 1 
ATOM 2010 O O   . ILE A 1 252 ? -3.914  12.675  5.255   1.00 93.89 252 A 1 
ATOM 2011 C CB  . ILE A 1 252 ? -1.017  11.874  6.224   1.00 93.60 252 A 1 
ATOM 2012 C CG1 . ILE A 1 252 ? 0.378   12.383  6.673   1.00 90.75 252 A 1 
ATOM 2013 C CG2 . ILE A 1 252 ? -0.980  10.347  6.047   1.00 90.41 252 A 1 
ATOM 2014 C CD1 . ILE A 1 252 ? 1.498   12.190  5.651   1.00 81.38 252 A 1 
ATOM 2015 N N   . THR A 1 253 ? -3.174  11.228  3.707   1.00 95.33 253 A 1 
ATOM 2016 C CA  . THR A 1 253 ? -4.500  10.724  3.328   1.00 95.38 253 A 1 
ATOM 2017 C C   . THR A 1 253 ? -4.755  9.348   3.938   1.00 95.00 253 A 1 
ATOM 2018 O O   . THR A 1 253 ? -3.933  8.437   3.820   1.00 93.52 253 A 1 
ATOM 2019 C CB  . THR A 1 253 ? -4.677  10.708  1.805   1.00 94.96 253 A 1 
ATOM 2020 O OG1 . THR A 1 253 ? -4.503  12.016  1.292   1.00 88.07 253 A 1 
ATOM 2021 C CG2 . THR A 1 253 ? -6.080  10.285  1.373   1.00 88.20 253 A 1 
ATOM 2022 N N   . TYR A 1 254 ? -5.926  9.191   4.547   1.00 95.81 254 A 1 
ATOM 2023 C CA  . TYR A 1 254 ? -6.435  7.968   5.164   1.00 95.60 254 A 1 
ATOM 2024 C C   . TYR A 1 254 ? -7.829  7.646   4.612   1.00 95.73 254 A 1 
ATOM 2025 O O   . TYR A 1 254 ? -8.501  8.528   4.076   1.00 94.57 254 A 1 
ATOM 2026 C CB  . TYR A 1 254 ? -6.512  8.153   6.681   1.00 95.26 254 A 1 
ATOM 2027 C CG  . TYR A 1 254 ? -5.202  8.528   7.336   1.00 95.53 254 A 1 
ATOM 2028 C CD1 . TYR A 1 254 ? -4.254  7.538   7.653   1.00 92.10 254 A 1 
ATOM 2029 C CD2 . TYR A 1 254 ? -4.914  9.878   7.639   1.00 92.34 254 A 1 
ATOM 2030 C CE1 . TYR A 1 254 ? -3.045  7.882   8.265   1.00 91.68 254 A 1 
ATOM 2031 C CE2 . TYR A 1 254 ? -3.700  10.230  8.251   1.00 91.81 254 A 1 
ATOM 2032 C CZ  . TYR A 1 254 ? -2.776  9.228   8.565   1.00 93.90 254 A 1 
ATOM 2033 O OH  . TYR A 1 254 ? -1.583  9.566   9.179   1.00 92.70 254 A 1 
ATOM 2034 N N   . ASP A 1 255 ? -8.293  6.413   4.784   1.00 95.43 255 A 1 
ATOM 2035 C CA  . ASP A 1 255 ? -9.717  6.124   4.617   1.00 95.02 255 A 1 
ATOM 2036 C C   . ASP A 1 255 ? -10.502 6.708   5.802   1.00 95.16 255 A 1 
ATOM 2037 O O   . ASP A 1 255 ? -10.085 6.583   6.955   1.00 93.47 255 A 1 
ATOM 2038 C CB  . ASP A 1 255 ? -9.960  4.616   4.444   1.00 93.59 255 A 1 
ATOM 2039 C CG  . ASP A 1 255 ? -11.310 4.293   3.781   1.00 91.61 255 A 1 
ATOM 2040 O OD1 . ASP A 1 255 ? -12.170 5.194   3.692   1.00 85.64 255 A 1 
ATOM 2041 O OD2 . ASP A 1 255 ? -11.477 3.151   3.305   1.00 85.22 255 A 1 
ATOM 2042 N N   . ARG A 1 256 ? -11.626 7.367   5.520   1.00 95.41 256 A 1 
ATOM 2043 C CA  . ARG A 1 256 ? -12.446 8.050   6.529   1.00 95.36 256 A 1 
ATOM 2044 C C   . ARG A 1 256 ? -12.809 7.139   7.689   1.00 94.95 256 A 1 
ATOM 2045 O O   . ARG A 1 256 ? -12.654 7.531   8.845   1.00 94.03 256 A 1 
ATOM 2046 C CB  . ARG A 1 256 ? -13.700 8.630   5.868   1.00 95.16 256 A 1 
ATOM 2047 C CG  . ARG A 1 256 ? -14.639 9.297   6.898   1.00 92.54 256 A 1 
ATOM 2048 C CD  . ARG A 1 256 ? -15.865 9.930   6.222   1.00 89.73 256 A 1 
ATOM 2049 N NE  . ARG A 1 256 ? -15.509 11.121  5.440   1.00 84.20 256 A 1 
ATOM 2050 C CZ  . ARG A 1 256 ? -15.395 12.360  5.901   1.00 80.08 256 A 1 
ATOM 2051 N NH1 . ARG A 1 256 ? -15.621 12.657  7.153   1.00 71.25 256 A 1 
ATOM 2052 N NH2 . ARG A 1 256 ? -15.044 13.325  5.104   1.00 73.95 256 A 1 
ATOM 2053 N N   . LYS A 1 257 ? -13.260 5.930   7.400   1.00 94.89 257 A 1 
ATOM 2054 C CA  . LYS A 1 257 ? -13.661 4.967   8.424   1.00 93.69 257 A 1 
ATOM 2055 C C   . LYS A 1 257 ? -12.525 4.670   9.408   1.00 94.14 257 A 1 
ATOM 2056 O O   . LYS A 1 257 ? -12.750 4.657   10.615  1.00 92.05 257 A 1 
ATOM 2057 C CB  . LYS A 1 257 ? -14.128 3.687   7.719   1.00 91.35 257 A 1 
ATOM 2058 C CG  . LYS A 1 257 ? -14.656 2.659   8.728   1.00 79.67 257 A 1 
ATOM 2059 C CD  . LYS A 1 257 ? -14.979 1.338   8.029   1.00 75.30 257 A 1 
ATOM 2060 C CE  . LYS A 1 257 ? -15.314 0.309   9.103   1.00 62.34 257 A 1 
ATOM 2061 N NZ  . LYS A 1 257 ? -15.330 -1.054  8.543   1.00 55.63 257 A 1 
ATOM 2062 N N   . ASP A 1 258 ? -11.316 4.449   8.893   1.00 94.15 258 A 1 
ATOM 2063 C CA  . ASP A 1 258 ? -10.167 4.056   9.704   1.00 93.63 258 A 1 
ATOM 2064 C C   . ASP A 1 258 ? -9.649  5.223   10.550  1.00 94.25 258 A 1 
ATOM 2065 O O   . ASP A 1 258 ? -9.328  5.041   11.724  1.00 92.90 258 A 1 
ATOM 2066 C CB  . ASP A 1 258 ? -9.038  3.560   8.792   1.00 92.33 258 A 1 
ATOM 2067 C CG  . ASP A 1 258 ? -9.407  2.364   7.911   1.00 90.34 258 A 1 
ATOM 2068 O OD1 . ASP A 1 258 ? -10.222 1.521   8.345   1.00 85.27 258 A 1 
ATOM 2069 O OD2 . ASP A 1 258 ? -8.823  2.285   6.811   1.00 84.68 258 A 1 
ATOM 2070 N N   . ILE A 1 259 ? -9.589  6.427   9.992   1.00 95.19 259 A 1 
ATOM 2071 C CA  . ILE A 1 259 ? -9.117  7.605   10.725  1.00 95.51 259 A 1 
ATOM 2072 C C   . ILE A 1 259 ? -10.128 8.044   11.790  1.00 95.54 259 A 1 
ATOM 2073 O O   . ILE A 1 259 ? -9.717  8.393   12.893  1.00 94.88 259 A 1 
ATOM 2074 C CB  . ILE A 1 259 ? -8.711  8.740   9.759   1.00 95.28 259 A 1 
ATOM 2075 C CG1 . ILE A 1 259 ? -7.947  9.883   10.464  1.00 92.16 259 A 1 
ATOM 2076 C CG2 . ILE A 1 259 ? -9.907  9.338   9.002   1.00 92.62 259 A 1 
ATOM 2077 C CD1 . ILE A 1 259 ? -6.617  9.444   11.086  1.00 89.40 259 A 1 
ATOM 2078 N N   . GLU A 1 260 ? -11.426 7.946   11.519  1.00 95.10 260 A 1 
ATOM 2079 C CA  . GLU A 1 260 ? -12.460 8.219   12.521  1.00 94.78 260 A 1 
ATOM 2080 C C   . GLU A 1 260 ? -12.408 7.206   13.667  1.00 94.52 260 A 1 
ATOM 2081 O O   . GLU A 1 260 ? -12.492 7.589   14.835  1.00 93.05 260 A 1 
ATOM 2082 C CB  . GLU A 1 260 ? -13.852 8.231   11.869  1.00 94.09 260 A 1 
ATOM 2083 C CG  . GLU A 1 260 ? -14.088 9.495   11.033  1.00 90.07 260 A 1 
ATOM 2084 C CD  . GLU A 1 260 ? -15.486 9.582   10.394  1.00 88.88 260 A 1 
ATOM 2085 O OE1 . GLU A 1 260 ? -15.764 10.633  9.755   1.00 82.58 260 A 1 
ATOM 2086 O OE2 . GLU A 1 260 ? -16.299 8.646   10.549  1.00 84.19 260 A 1 
ATOM 2087 N N   . GLU A 1 261 ? -12.196 5.924   13.368  1.00 94.33 261 A 1 
ATOM 2088 C CA  . GLU A 1 261 ? -12.029 4.892   14.392  1.00 93.24 261 A 1 
ATOM 2089 C C   . GLU A 1 261 ? -10.769 5.147   15.239  1.00 93.38 261 A 1 
ATOM 2090 O O   . GLU A 1 261 ? -10.826 5.054   16.469  1.00 91.79 261 A 1 
ATOM 2091 C CB  . GLU A 1 261 ? -12.012 3.504   13.736  1.00 92.19 261 A 1 
ATOM 2092 C CG  . GLU A 1 261 ? -11.979 2.391   14.792  1.00 84.68 261 A 1 
ATOM 2093 C CD  . GLU A 1 261 ? -12.154 0.959   14.240  1.00 80.58 261 A 1 
ATOM 2094 O OE1 . GLU A 1 261 ? -12.261 0.039   15.098  1.00 73.58 261 A 1 
ATOM 2095 O OE2 . GLU A 1 261 ? -12.237 0.764   13.015  1.00 74.94 261 A 1 
ATOM 2096 N N   . HIS A 1 262 ? -9.651  5.532   14.617  1.00 94.59 262 A 1 
ATOM 2097 C CA  . HIS A 1 262 ? -8.432  5.930   15.325  1.00 94.55 262 A 1 
ATOM 2098 C C   . HIS A 1 262 ? -8.683  7.099   16.275  1.00 94.69 262 A 1 
ATOM 2099 O O   . HIS A 1 262 ? -8.352  7.012   17.458  1.00 93.52 262 A 1 
ATOM 2100 C CB  . HIS A 1 262 ? -7.328  6.252   14.312  1.00 94.05 262 A 1 
ATOM 2101 C CG  . HIS A 1 262 ? -6.184  6.995   14.919  1.00 94.38 262 A 1 
ATOM 2102 N ND1 . HIS A 1 262 ? -5.248  6.496   15.808  1.00 85.81 262 A 1 
ATOM 2103 C CD2 . HIS A 1 262 ? -5.902  8.333   14.769  1.00 86.71 262 A 1 
ATOM 2104 C CE1 . HIS A 1 262 ? -4.437  7.503   16.173  1.00 88.57 262 A 1 
ATOM 2105 N NE2 . HIS A 1 262 ? -4.810  8.632   15.568  1.00 89.48 262 A 1 
ATOM 2106 N N   . LEU A 1 263 ? -9.312  8.175   15.795  1.00 95.79 263 A 1 
ATOM 2107 C CA  . LEU A 1 263 ? -9.583  9.367   16.599  1.00 95.23 263 A 1 
ATOM 2108 C C   . LEU A 1 263 ? -10.530 9.076   17.774  1.00 94.50 263 A 1 
ATOM 2109 O O   . LEU A 1 263 ? -10.411 9.694   18.827  1.00 92.57 263 A 1 
ATOM 2110 C CB  . LEU A 1 263 ? -10.160 10.466  15.692  1.00 95.32 263 A 1 
ATOM 2111 C CG  . LEU A 1 263 ? -9.151  11.055  14.682  1.00 94.76 263 A 1 
ATOM 2112 C CD1 . LEU A 1 263 ? -9.889  11.986  13.729  1.00 91.71 263 A 1 
ATOM 2113 C CD2 . LEU A 1 263 ? -8.027  11.832  15.362  1.00 91.28 263 A 1 
ATOM 2114 N N   . GLN A 1 264 ? -11.440 8.110   17.633  1.00 94.72 264 A 1 
ATOM 2115 C CA  . GLN A 1 264 ? -12.377 7.717   18.683  1.00 93.51 264 A 1 
ATOM 2116 C C   . GLN A 1 264 ? -11.776 6.737   19.698  1.00 93.09 264 A 1 
ATOM 2117 O O   . GLN A 1 264 ? -12.154 6.770   20.865  1.00 89.38 264 A 1 
ATOM 2118 C CB  . GLN A 1 264 ? -13.620 7.099   18.039  1.00 92.30 264 A 1 
ATOM 2119 C CG  . GLN A 1 264 ? -14.488 8.150   17.319  1.00 84.21 264 A 1 
ATOM 2120 C CD  . GLN A 1 264 ? -15.673 7.536   16.562  1.00 77.34 264 A 1 
ATOM 2121 O OE1 . GLN A 1 264 ? -16.024 6.376   16.715  1.00 68.73 264 A 1 
ATOM 2122 N NE2 . GLN A 1 264 ? -16.335 8.308   15.735  1.00 66.19 264 A 1 
ATOM 2123 N N   . ARG A 1 265 ? -10.856 5.845   19.265  1.00 92.67 265 A 1 
ATOM 2124 C CA  . ARG A 1 265 ? -10.379 4.721   20.092  1.00 91.05 265 A 1 
ATOM 2125 C C   . ARG A 1 265 ? -8.941  4.854   20.584  1.00 90.82 265 A 1 
ATOM 2126 O O   . ARG A 1 265 ? -8.635  4.341   21.652  1.00 87.15 265 A 1 
ATOM 2127 C CB  . ARG A 1 265 ? -10.522 3.402   19.324  1.00 89.77 265 A 1 
ATOM 2128 C CG  . ARG A 1 265 ? -11.987 3.039   19.053  1.00 85.22 265 A 1 
ATOM 2129 C CD  . ARG A 1 265 ? -12.039 1.633   18.450  1.00 81.14 265 A 1 
ATOM 2130 N NE  . ARG A 1 265 ? -13.419 1.160   18.302  1.00 74.18 265 A 1 
ATOM 2131 C CZ  . ARG A 1 265 ? -13.777 -0.073  18.018  1.00 68.15 265 A 1 
ATOM 2132 N NH1 . ARG A 1 265 ? -12.900 -1.021  17.838  1.00 62.05 265 A 1 
ATOM 2133 N NH2 . ARG A 1 265 ? -15.039 -0.378  17.912  1.00 60.84 265 A 1 
ATOM 2134 N N   . VAL A 1 266 ? -8.082  5.480   19.807  1.00 92.44 266 A 1 
ATOM 2135 C CA  . VAL A 1 266 ? -6.643  5.541   20.093  1.00 91.53 266 A 1 
ATOM 2136 C C   . VAL A 1 266 ? -6.266  6.901   20.658  1.00 91.71 266 A 1 
ATOM 2137 O O   . VAL A 1 266 ? -5.665  6.978   21.731  1.00 88.43 266 A 1 
ATOM 2138 C CB  . VAL A 1 266 ? -5.785  5.182   18.858  1.00 90.57 266 A 1 
ATOM 2139 C CG1 . VAL A 1 266 ? -4.308  5.043   19.234  1.00 84.78 266 A 1 
ATOM 2140 C CG2 . VAL A 1 266 ? -6.238  3.877   18.213  1.00 85.43 266 A 1 
ATOM 2141 N N   . GLY A 1 267 ? -6.613  7.981   19.977  1.00 92.03 267 A 1 
ATOM 2142 C CA  . GLY A 1 267 ? -6.352  9.331   20.465  1.00 92.18 267 A 1 
ATOM 2143 C C   . GLY A 1 267 ? -6.452  10.406  19.389  1.00 93.68 267 A 1 
ATOM 2144 O O   . GLY A 1 267 ? -6.507  10.122  18.196  1.00 91.60 267 A 1 
ATOM 2145 N N   . HIS A 1 268 ? -6.446  11.661  19.816  1.00 94.83 268 A 1 
ATOM 2146 C CA  . HIS A 1 268 ? -6.583  12.824  18.941  1.00 95.09 268 A 1 
ATOM 2147 C C   . HIS A 1 268 ? -5.233  13.284  18.357  1.00 94.96 268 A 1 
ATOM 2148 O O   . HIS A 1 268 ? -4.741  14.369  18.668  1.00 91.94 268 A 1 
ATOM 2149 C CB  . HIS A 1 268 ? -7.326  13.940  19.680  1.00 93.80 268 A 1 
ATOM 2150 C CG  . HIS A 1 268 ? -8.739  13.573  20.025  1.00 92.18 268 A 1 
ATOM 2151 N ND1 . HIS A 1 268 ? -9.755  13.320  19.128  1.00 78.18 268 A 1 
ATOM 2152 C CD2 . HIS A 1 268 ? -9.279  13.418  21.282  1.00 77.82 268 A 1 
ATOM 2153 C CE1 . HIS A 1 268 ? -10.868 13.020  19.823  1.00 79.89 268 A 1 
ATOM 2154 N NE2 . HIS A 1 268 ? -10.615 13.072  21.138  1.00 81.44 268 A 1 
ATOM 2155 N N   . PHE A 1 269 ? -4.634  12.462  17.511  1.00 94.78 269 A 1 
ATOM 2156 C CA  . PHE A 1 269 ? -3.393  12.775  16.811  1.00 94.62 269 A 1 
ATOM 2157 C C   . PHE A 1 269 ? -3.342  12.095  15.437  1.00 95.07 269 A 1 
ATOM 2158 O O   . PHE A 1 269 ? -3.954  11.043  15.233  1.00 93.79 269 A 1 
ATOM 2159 C CB  . PHE A 1 269 ? -2.181  12.390  17.675  1.00 93.53 269 A 1 
ATOM 2160 C CG  . PHE A 1 269 ? -2.059  10.908  17.975  1.00 93.80 269 A 1 
ATOM 2161 C CD1 . PHE A 1 269 ? -2.702  10.352  19.102  1.00 91.19 269 A 1 
ATOM 2162 C CD2 . PHE A 1 269 ? -1.303  10.067  17.138  1.00 91.00 269 A 1 
ATOM 2163 C CE1 . PHE A 1 269 ? -2.602  8.977   19.377  1.00 89.74 269 A 1 
ATOM 2164 C CE2 . PHE A 1 269 ? -1.200  8.689   17.407  1.00 89.93 269 A 1 
ATOM 2165 C CZ  . PHE A 1 269 ? -1.852  8.144   18.525  1.00 90.36 269 A 1 
ATOM 2166 N N   . ASP A 1 270 ? -2.597  12.688  14.511  1.00 94.16 270 A 1 
ATOM 2167 C CA  . ASP A 1 270 ? -2.333  12.089  13.200  1.00 94.49 270 A 1 
ATOM 2168 C C   . ASP A 1 270 ? -1.480  10.816  13.368  1.00 94.27 270 A 1 
ATOM 2169 O O   . ASP A 1 270 ? -0.383  10.888  13.939  1.00 91.96 270 A 1 
ATOM 2170 C CB  . ASP A 1 270 ? -1.654  13.140  12.307  1.00 94.04 270 A 1 
ATOM 2171 C CG  . ASP A 1 270 ? -1.422  12.653  10.882  1.00 94.50 270 A 1 
ATOM 2172 O OD1 . ASP A 1 270 ? -0.802  11.587  10.690  1.00 88.57 270 A 1 
ATOM 2173 O OD2 . ASP A 1 270 ? -1.828  13.372  9.941   1.00 88.22 270 A 1 
ATOM 2174 N N   . PRO A 1 271 ? -1.915  9.654   12.879  1.00 94.36 271 A 1 
ATOM 2175 C CA  . PRO A 1 271 ? -1.190  8.399   13.062  1.00 93.51 271 A 1 
ATOM 2176 C C   . PRO A 1 271 ? 0.251   8.413   12.552  1.00 93.15 271 A 1 
ATOM 2177 O O   . PRO A 1 271 ? 1.107   7.712   13.101  1.00 91.25 271 A 1 
ATOM 2178 C CB  . PRO A 1 271 ? -2.013  7.356   12.299  1.00 92.64 271 A 1 
ATOM 2179 C CG  . PRO A 1 271 ? -3.427  7.903   12.353  1.00 91.57 271 A 1 
ATOM 2180 C CD  . PRO A 1 271 ? -3.213  9.416   12.273  1.00 93.39 271 A 1 
ATOM 2181 N N   . VAL A 1 272 ? 0.545   9.176   11.491  1.00 93.23 272 A 1 
ATOM 2182 C CA  . VAL A 1 272 ? 1.863   9.212   10.852  1.00 92.57 272 A 1 
ATOM 2183 C C   . VAL A 1 272 ? 2.728   10.342  11.424  1.00 92.44 272 A 1 
ATOM 2184 O O   . VAL A 1 272 ? 3.857   10.099  11.827  1.00 90.30 272 A 1 
ATOM 2185 C CB  . VAL A 1 272 ? 1.722   9.309   9.321   1.00 91.57 272 A 1 
ATOM 2186 C CG1 . VAL A 1 272 ? 3.070   9.502   8.620   1.00 86.37 272 A 1 
ATOM 2187 C CG2 . VAL A 1 272 ? 1.098   8.025   8.756   1.00 86.43 272 A 1 
ATOM 2188 N N   . THR A 1 273 ? 2.201   11.561  11.492  1.00 93.32 273 A 1 
ATOM 2189 C CA  . THR A 1 273 ? 2.982   12.741  11.905  1.00 92.58 273 A 1 
ATOM 2190 C C   . THR A 1 273 ? 2.935   13.001  13.412  1.00 92.18 273 A 1 
ATOM 2191 O O   . THR A 1 273 ? 3.737   13.790  13.922  1.00 89.76 273 A 1 
ATOM 2192 C CB  . THR A 1 273 ? 2.534   14.002  11.163  1.00 91.88 273 A 1 
ATOM 2193 O OG1 . THR A 1 273 ? 1.236   14.361  11.568  1.00 85.64 273 A 1 
ATOM 2194 C CG2 . THR A 1 273 ? 2.537   13.821  9.648   1.00 84.75 273 A 1 
ATOM 2195 N N   . ARG A 1 274 ? 2.024   12.350  14.129  1.00 92.39 274 A 1 
ATOM 2196 C CA  . ARG A 1 274 ? 1.697   12.563  15.549  1.00 92.09 274 A 1 
ATOM 2197 C C   . ARG A 1 274 ? 1.262   13.997  15.883  1.00 92.57 274 A 1 
ATOM 2198 O O   . ARG A 1 274 ? 1.186   14.350  17.063  1.00 89.59 274 A 1 
ATOM 2199 C CB  . ARG A 1 274 ? 2.834   12.077  16.461  1.00 90.30 274 A 1 
ATOM 2200 C CG  . ARG A 1 274 ? 3.108   10.570  16.337  1.00 87.17 274 A 1 
ATOM 2201 C CD  . ARG A 1 274 ? 4.222   10.195  17.317  1.00 82.48 274 A 1 
ATOM 2202 N NE  . ARG A 1 274 ? 4.371   8.739   17.456  1.00 78.09 274 A 1 
ATOM 2203 C CZ  . ARG A 1 274 ? 5.304   8.127   18.172  1.00 72.67 274 A 1 
ATOM 2204 N NH1 . ARG A 1 274 ? 6.248   8.784   18.782  1.00 65.59 274 A 1 
ATOM 2205 N NH2 . ARG A 1 274 ? 5.295   6.839   18.299  1.00 66.47 274 A 1 
ATOM 2206 N N   . SER A 1 275 ? 0.945   14.811  14.894  1.00 92.88 275 A 1 
ATOM 2207 C CA  . SER A 1 275 ? 0.402   16.151  15.109  1.00 92.42 275 A 1 
ATOM 2208 C C   . SER A 1 275 ? -0.995  16.054  15.733  1.00 93.36 275 A 1 
ATOM 2209 O O   . SER A 1 275 ? -1.735  15.133  15.393  1.00 92.31 275 A 1 
ATOM 2210 C CB  . SER A 1 275 ? 0.337   16.929  13.800  1.00 91.05 275 A 1 
ATOM 2211 O OG  . SER A 1 275 ? 1.632   17.038  13.245  1.00 79.53 275 A 1 
ATOM 2212 N N   . PRO A 1 276 ? -1.384  16.982  16.628  1.00 94.57 276 A 1 
ATOM 2213 C CA  . PRO A 1 276 ? -2.744  17.025  17.154  1.00 94.66 276 A 1 
ATOM 2214 C C   . PRO A 1 276 ? -3.776  17.065  16.029  1.00 94.87 276 A 1 
ATOM 2215 O O   . PRO A 1 276 ? -3.626  17.835  15.082  1.00 93.45 276 A 1 
ATOM 2216 C CB  . PRO A 1 276 ? -2.806  18.287  18.026  1.00 93.64 276 A 1 
ATOM 2217 C CG  . PRO A 1 276 ? -1.348  18.515  18.423  1.00 91.53 276 A 1 
ATOM 2218 C CD  . PRO A 1 276 ? -0.579  18.041  17.195  1.00 93.78 276 A 1 
ATOM 2219 N N   . LEU A 1 277 ? -4.815  16.236  16.136  1.00 94.64 277 A 1 
ATOM 2220 C CA  . LEU A 1 277 ? -5.831  16.082  15.099  1.00 95.09 277 A 1 
ATOM 2221 C C   . LEU A 1 277 ? -7.196  15.817  15.733  1.00 95.33 277 A 1 
ATOM 2222 O O   . LEU A 1 277 ? -7.328  14.982  16.626  1.00 93.62 277 A 1 
ATOM 2223 C CB  . LEU A 1 277 ? -5.407  14.938  14.161  1.00 94.60 277 A 1 
ATOM 2224 C CG  . LEU A 1 277 ? -6.371  14.671  13.000  1.00 94.54 277 A 1 
ATOM 2225 C CD1 . LEU A 1 277 ? -6.413  15.837  12.008  1.00 89.98 277 A 1 
ATOM 2226 C CD2 . LEU A 1 277 ? -5.942  13.425  12.248  1.00 89.79 277 A 1 
ATOM 2227 N N   . THR A 1 278 ? -8.230  16.495  15.222  1.00 95.65 278 A 1 
ATOM 2228 C CA  . THR A 1 278 ? -9.627  16.231  15.560  1.00 95.11 278 A 1 
ATOM 2229 C C   . THR A 1 278 ? -10.407 15.838  14.308  1.00 95.38 278 A 1 
ATOM 2230 O O   . THR A 1 278 ? -10.001 16.147  13.191  1.00 93.49 278 A 1 
ATOM 2231 C CB  . THR A 1 278 ? -10.290 17.439  16.251  1.00 93.55 278 A 1 
ATOM 2232 O OG1 . THR A 1 278 ? -10.298 18.552  15.398  1.00 84.64 278 A 1 
ATOM 2233 C CG2 . THR A 1 278 ? -9.572  17.831  17.537  1.00 82.28 278 A 1 
ATOM 2234 N N   . GLN A 1 279 ? -11.541 15.157  14.486  1.00 94.97 279 A 1 
ATOM 2235 C CA  . GLN A 1 279 ? -12.370 14.695  13.372  1.00 94.49 279 A 1 
ATOM 2236 C C   . GLN A 1 279 ? -12.857 15.850  12.477  1.00 94.56 279 A 1 
ATOM 2237 O O   . GLN A 1 279 ? -12.976 15.698  11.262  1.00 92.54 279 A 1 
ATOM 2238 C CB  . GLN A 1 279 ? -13.541 13.888  13.949  1.00 92.61 279 A 1 
ATOM 2239 C CG  . GLN A 1 279 ? -14.378 13.185  12.873  1.00 85.29 279 A 1 
ATOM 2240 C CD  . GLN A 1 279 ? -15.473 12.292  13.466  1.00 82.10 279 A 1 
ATOM 2241 O OE1 . GLN A 1 279 ? -15.628 12.141  14.666  1.00 74.41 279 A 1 
ATOM 2242 N NE2 . GLN A 1 279 ? -16.283 11.660  12.653  1.00 71.37 279 A 1 
ATOM 2243 N N   . GLU A 1 280 ? -13.075 17.032  13.054  1.00 95.18 280 A 1 
ATOM 2244 C CA  . GLU A 1 280 ? -13.528 18.242  12.362  1.00 94.64 280 A 1 
ATOM 2245 C C   . GLU A 1 280 ? -12.482 18.812  11.392  1.00 95.10 280 A 1 
ATOM 2246 O O   . GLU A 1 280 ? -12.821 19.535  10.460  1.00 92.58 280 A 1 
ATOM 2247 C CB  . GLU A 1 280 ? -13.854 19.305  13.423  1.00 93.22 280 A 1 
ATOM 2248 C CG  . GLU A 1 280 ? -14.997 18.892  14.372  1.00 82.97 280 A 1 
ATOM 2249 C CD  . GLU A 1 280 ? -14.960 19.608  15.733  1.00 71.50 280 A 1 
ATOM 2250 O OE1 . GLU A 1 280 ? -15.755 19.199  16.605  1.00 62.41 280 A 1 
ATOM 2251 O OE2 . GLU A 1 280 ? -14.102 20.501  15.925  1.00 63.42 280 A 1 
ATOM 2252 N N   . GLN A 1 281 ? -11.208 18.458  11.583  1.00 95.16 281 A 1 
ATOM 2253 C CA  . GLN A 1 281 ? -10.098 18.899  10.719  1.00 94.72 281 A 1 
ATOM 2254 C C   . GLN A 1 281 ? -9.921  18.008  9.482   1.00 95.27 281 A 1 
ATOM 2255 O O   . GLN A 1 281 ? -9.092  18.325  8.629   1.00 93.63 281 A 1 
ATOM 2256 C CB  . GLN A 1 281 ? -8.806  18.947  11.540  1.00 93.88 281 A 1 
ATOM 2257 C CG  . GLN A 1 281 ? -8.838  19.984  12.671  1.00 91.83 281 A 1 
ATOM 2258 C CD  . GLN A 1 281 ? -7.549  19.940  13.492  1.00 91.79 281 A 1 
ATOM 2259 O OE1 . GLN A 1 281 ? -7.199  18.935  14.086  1.00 83.61 281 A 1 
ATOM 2260 N NE2 . GLN A 1 281 ? -6.798  21.011  13.528  1.00 82.15 281 A 1 
ATOM 2261 N N   . LEU A 1 282 ? -10.646 16.892  9.377   1.00 95.60 282 A 1 
ATOM 2262 C CA  . LEU A 1 282 ? -10.565 15.997  8.233   1.00 95.73 282 A 1 
ATOM 2263 C C   . LEU A 1 282 ? -11.198 16.639  6.996   1.00 95.90 282 A 1 
ATOM 2264 O O   . LEU A 1 282 ? -12.371 17.016  6.998   1.00 94.58 282 A 1 
ATOM 2265 C CB  . LEU A 1 282 ? -11.242 14.646  8.538   1.00 95.46 282 A 1 
ATOM 2266 C CG  . LEU A 1 282 ? -10.612 13.848  9.699   1.00 94.52 282 A 1 
ATOM 2267 C CD1 . LEU A 1 282 ? -11.422 12.569  9.918   1.00 91.36 282 A 1 
ATOM 2268 C CD2 . LEU A 1 282 ? -9.167  13.454  9.404   1.00 90.76 282 A 1 
ATOM 2269 N N   . ILE A 1 283 ? -10.440 16.689  5.914   1.00 96.02 283 A 1 
ATOM 2270 C CA  . ILE A 1 283 ? -10.866 17.253  4.637   1.00 96.04 283 A 1 
ATOM 2271 C C   . ILE A 1 283 ? -11.093 16.102  3.647   1.00 96.06 283 A 1 
ATOM 2272 O O   . ILE A 1 283 ? -10.207 15.268  3.481   1.00 94.62 283 A 1 
ATOM 2273 C CB  . ILE A 1 283 ? -9.833  18.283  4.140   1.00 95.43 283 A 1 
ATOM 2274 C CG1 . ILE A 1 283 ? -9.715  19.458  5.145   1.00 93.01 283 A 1 
ATOM 2275 C CG2 . ILE A 1 283 ? -10.217 18.806  2.749   1.00 93.01 283 A 1 
ATOM 2276 C CD1 . ILE A 1 283 ? -8.535  20.382  4.872   1.00 86.72 283 A 1 
ATOM 2277 N N   . PRO A 1 284 ? -12.255 16.047  2.960   1.00 95.95 284 A 1 
ATOM 2278 C CA  . PRO A 1 284 ? -12.476 15.037  1.927   1.00 95.42 284 A 1 
ATOM 2279 C C   . PRO A 1 284 ? -11.515 15.267  0.755   1.00 95.69 284 A 1 
ATOM 2280 O O   . PRO A 1 284 ? -11.531 16.324  0.126   1.00 94.33 284 A 1 
ATOM 2281 C CB  . PRO A 1 284 ? -13.948 15.185  1.528   1.00 94.27 284 A 1 
ATOM 2282 C CG  . PRO A 1 284 ? -14.264 16.652  1.842   1.00 90.70 284 A 1 
ATOM 2283 C CD  . PRO A 1 284 ? -13.391 16.942  3.072   1.00 94.35 284 A 1 
ATOM 2284 N N   . ASN A 1 285 ? -10.690 14.269  0.426   1.00 95.58 285 A 1 
ATOM 2285 C CA  . ASN A 1 285 ? -9.758  14.348  -0.693  1.00 95.89 285 A 1 
ATOM 2286 C C   . ASN A 1 285 ? -10.476 13.975  -1.998  1.00 95.60 285 A 1 
ATOM 2287 O O   . ASN A 1 285 ? -10.394 12.843  -2.474  1.00 93.72 285 A 1 
ATOM 2288 C CB  . ASN A 1 285 ? -8.512  13.504  -0.382  1.00 95.62 285 A 1 
ATOM 2289 C CG  . ASN A 1 285 ? -7.369  13.793  -1.339  1.00 96.23 285 A 1 
ATOM 2290 O OD1 . ASN A 1 285 ? -7.520  14.376  -2.406  1.00 92.81 285 A 1 
ATOM 2291 N ND2 . ASN A 1 285 ? -6.163  13.415  -0.956  1.00 92.31 285 A 1 
ATOM 2292 N N   . LEU A 1 286 ? -11.192 14.933  -2.563  1.00 95.29 286 A 1 
ATOM 2293 C CA  . LEU A 1 286 ? -12.032 14.721  -3.747  1.00 94.31 286 A 1 
ATOM 2294 C C   . LEU A 1 286 ? -11.218 14.279  -4.970  1.00 94.33 286 A 1 
ATOM 2295 O O   . LEU A 1 286 ? -11.662 13.387  -5.687  1.00 92.90 286 A 1 
ATOM 2296 C CB  . LEU A 1 286 ? -12.826 16.005  -4.062  1.00 93.93 286 A 1 
ATOM 2297 C CG  . LEU A 1 286 ? -13.803 16.453  -2.953  1.00 91.94 286 A 1 
ATOM 2298 C CD1 . LEU A 1 286 ? -14.489 17.751  -3.366  1.00 87.37 286 A 1 
ATOM 2299 C CD2 . LEU A 1 286 ? -14.892 15.414  -2.671  1.00 86.68 286 A 1 
ATOM 2300 N N   . ALA A 1 287 ? -10.026 14.817  -5.170  1.00 94.69 287 A 1 
ATOM 2301 C CA  . ALA A 1 287 ? -9.151  14.407  -6.268  1.00 94.15 287 A 1 
ATOM 2302 C C   . ALA A 1 287 ? -8.727  12.937  -6.135  1.00 94.69 287 A 1 
ATOM 2303 O O   . ALA A 1 287 ? -8.839  12.168  -7.090  1.00 93.66 287 A 1 
ATOM 2304 C CB  . ALA A 1 287 ? -7.946  15.348  -6.311  1.00 93.20 287 A 1 
ATOM 2305 N N   . MET A 1 288 ? -8.319  12.500  -4.939  1.00 95.62 288 A 1 
ATOM 2306 C CA  . MET A 1 288 ? -8.010  11.096  -4.700  1.00 95.77 288 A 1 
ATOM 2307 C C   . MET A 1 288 ? -9.216  10.182  -4.887  1.00 95.65 288 A 1 
ATOM 2308 O O   . MET A 1 288 ? -9.059  9.072   -5.375  1.00 94.88 288 A 1 
ATOM 2309 C CB  . MET A 1 288 ? -7.445  10.893  -3.287  1.00 95.26 288 A 1 
ATOM 2310 C CG  . MET A 1 288 ? -5.956  11.220  -3.199  1.00 88.49 288 A 1 
ATOM 2311 S SD  . MET A 1 288 ? -4.872  10.264  -4.297  1.00 89.29 288 A 1 
ATOM 2312 C CE  . MET A 1 288 ? -5.209  8.577   -3.757  1.00 79.47 288 A 1 
ATOM 2313 N N   . LYS A 1 289 ? -10.412 10.645  -4.546  1.00 95.60 289 A 1 
ATOM 2314 C CA  . LYS A 1 289 ? -11.633 9.889   -4.797  1.00 94.90 289 A 1 
ATOM 2315 C C   . LYS A 1 289 ? -11.870 9.674   -6.289  1.00 94.65 289 A 1 
ATOM 2316 O O   . LYS A 1 289 ? -12.148 8.551   -6.682  1.00 93.73 289 A 1 
ATOM 2317 C CB  . LYS A 1 289 ? -12.807 10.568  -4.096  1.00 94.51 289 A 1 
ATOM 2318 C CG  . LYS A 1 289 ? -14.063 9.692   -4.204  1.00 91.40 289 A 1 
ATOM 2319 C CD  . LYS A 1 289 ? -15.171 10.221  -3.294  1.00 86.21 289 A 1 
ATOM 2320 C CE  . LYS A 1 289 ? -16.340 9.246   -3.393  1.00 81.49 289 A 1 
ATOM 2321 N NZ  . LYS A 1 289 ? -17.327 9.483   -2.317  1.00 73.24 289 A 1 
ATOM 2322 N N   . GLU A 1 290 ? -11.687 10.707  -7.109  1.00 95.32 290 A 1 
ATOM 2323 C CA  . GLU A 1 290 ? -11.775 10.594  -8.575  1.00 94.28 290 A 1 
ATOM 2324 C C   . GLU A 1 290 ? -10.736 9.603   -9.128  1.00 94.04 290 A 1 
ATOM 2325 O O   . GLU A 1 290 ? -11.072 8.757   -9.950  1.00 92.52 290 A 1 
ATOM 2326 C CB  . GLU A 1 290 ? -11.617 11.976  -9.240  1.00 93.46 290 A 1 
ATOM 2327 C CG  . GLU A 1 290 ? -12.813 12.916  -9.016  1.00 86.85 290 A 1 
ATOM 2328 C CD  . GLU A 1 290 ? -12.627 14.330  -9.623  1.00 81.68 290 A 1 
ATOM 2329 O OE1 . GLU A 1 290 ? -13.374 15.260  -9.231  1.00 73.72 290 A 1 
ATOM 2330 O OE2 . GLU A 1 290 ? -11.734 14.551  -10.478 1.00 74.41 290 A 1 
ATOM 2331 N N   . VAL A 1 291 ? -9.491  9.634   -8.629  1.00 95.23 291 A 1 
ATOM 2332 C CA  . VAL A 1 291 ? -8.439  8.670   -9.003  1.00 94.94 291 A 1 
ATOM 2333 C C   . VAL A 1 291 ? -8.841  7.239   -8.660  1.00 94.78 291 A 1 
ATOM 2334 O O   . VAL A 1 291 ? -8.703  6.341   -9.488  1.00 93.76 291 A 1 
ATOM 2335 C CB  . VAL A 1 291 ? -7.105  9.013   -8.318  1.00 94.81 291 A 1 
ATOM 2336 C CG1 . VAL A 1 291 ? -6.023  7.954   -8.565  1.00 91.69 291 A 1 
ATOM 2337 C CG2 . VAL A 1 291 ? -6.537  10.350  -8.802  1.00 92.03 291 A 1 
ATOM 2338 N N   . ILE A 1 292 ? -9.345  7.016   -7.453  1.00 95.55 292 A 1 
ATOM 2339 C CA  . ILE A 1 292 ? -9.757  5.689   -6.984  1.00 95.07 292 A 1 
ATOM 2340 C C   . ILE A 1 292 ? -10.966 5.181   -7.776  1.00 94.10 292 A 1 
ATOM 2341 O O   . ILE A 1 292 ? -10.987 4.021   -8.177  1.00 92.86 292 A 1 
ATOM 2342 C CB  . ILE A 1 292 ? -10.019 5.725   -5.460  1.00 94.92 292 A 1 
ATOM 2343 C CG1 . ILE A 1 292 ? -8.678  5.895   -4.702  1.00 93.35 292 A 1 
ATOM 2344 C CG2 . ILE A 1 292 ? -10.735 4.461   -4.969  1.00 93.31 292 A 1 
ATOM 2345 C CD1 . ILE A 1 292 ? -8.846  6.308   -3.243  1.00 88.62 292 A 1 
ATOM 2346 N N   . ASP A 1 293 ? -11.950 6.040   -8.026  1.00 94.13 293 A 1 
ATOM 2347 C CA  . ASP A 1 293 ? -13.142 5.679   -8.798  1.00 92.67 293 A 1 
ATOM 2348 C C   . ASP A 1 293 ? -12.771 5.318   -10.252 1.00 91.66 293 A 1 
ATOM 2349 O O   . ASP A 1 293 ? -13.264 4.316   -10.774 1.00 89.85 293 A 1 
ATOM 2350 C CB  . ASP A 1 293 ? -14.174 6.834   -8.744  1.00 92.02 293 A 1 
ATOM 2351 C CG  . ASP A 1 293 ? -14.903 6.994   -7.392  1.00 89.68 293 A 1 
ATOM 2352 O OD1 . ASP A 1 293 ? -14.903 6.049   -6.569  1.00 85.92 293 A 1 
ATOM 2353 O OD2 . ASP A 1 293 ? -15.551 8.050   -7.187  1.00 85.33 293 A 1 
ATOM 2354 N N   . ALA A 1 294 ? -11.843 6.055   -10.871 1.00 93.32 294 A 1 
ATOM 2355 C CA  . ALA A 1 294 ? -11.305 5.724   -12.193 1.00 92.07 294 A 1 
ATOM 2356 C C   . ALA A 1 294 ? -10.551 4.380   -12.177 1.00 91.45 294 A 1 
ATOM 2357 O O   . ALA A 1 294 ? -10.819 3.514   -13.010 1.00 89.79 294 A 1 
ATOM 2358 C CB  . ALA A 1 294 ? -10.410 6.873   -12.670 1.00 91.68 294 A 1 
ATOM 2359 N N   . PHE A 1 295 ? -9.686  4.162   -11.181 1.00 93.19 295 A 1 
ATOM 2360 C CA  . PHE A 1 295 ? -8.949  2.910   -11.023 1.00 92.17 295 A 1 
ATOM 2361 C C   . PHE A 1 295 ? -9.884  1.706   -10.870 1.00 91.22 295 A 1 
ATOM 2362 O O   . PHE A 1 295 ? -9.678  0.675   -11.508 1.00 90.15 295 A 1 
ATOM 2363 C CB  . PHE A 1 295 ? -8.004  3.023   -9.819  1.00 92.19 295 A 1 
ATOM 2364 C CG  . PHE A 1 295 ? -7.175  1.776   -9.598  1.00 92.38 295 A 1 
ATOM 2365 C CD1 . PHE A 1 295 ? -7.579  0.806   -8.657  1.00 89.93 295 A 1 
ATOM 2366 C CD2 . PHE A 1 295 ? -6.016  1.554   -10.361 1.00 90.25 295 A 1 
ATOM 2367 C CE1 . PHE A 1 295 ? -6.830  -0.364  -8.481  1.00 89.64 295 A 1 
ATOM 2368 C CE2 . PHE A 1 295 ? -5.270  0.377   -10.187 1.00 89.41 295 A 1 
ATOM 2369 C CZ  . PHE A 1 295 ? -5.673  -0.578  -9.254  1.00 90.06 295 A 1 
ATOM 2370 N N   . ILE A 1 296 ? -10.944 1.821   -10.069 1.00 90.90 296 A 1 
ATOM 2371 C CA  . ILE A 1 296 ? -11.953 0.767   -9.904  1.00 89.21 296 A 1 
ATOM 2372 C C   . ILE A 1 296 ? -12.686 0.505   -11.225 1.00 87.52 296 A 1 
ATOM 2373 O O   . ILE A 1 296 ? -12.966 -0.644  -11.553 1.00 84.99 296 A 1 
ATOM 2374 C CB  . ILE A 1 296 ? -12.944 1.131   -8.773  1.00 88.82 296 A 1 
ATOM 2375 C CG1 . ILE A 1 296 ? -12.241 1.107   -7.392  1.00 87.04 296 A 1 
ATOM 2376 C CG2 . ILE A 1 296 ? -14.146 0.172   -8.739  1.00 86.78 296 A 1 
ATOM 2377 C CD1 . ILE A 1 296 ? -13.053 1.768   -6.265  1.00 83.22 296 A 1 
ATOM 2378 N N   . SER A 1 297 ? -13.002 1.549   -11.986 1.00 87.90 297 A 1 
ATOM 2379 C CA  . SER A 1 297 ? -13.684 1.420   -13.273 1.00 84.86 297 A 1 
ATOM 2380 C C   . SER A 1 297 ? -12.833 0.700   -14.320 1.00 83.18 297 A 1 
ATOM 2381 O O   . SER A 1 297 ? -13.368 -0.097  -15.088 1.00 80.59 297 A 1 
ATOM 2382 C CB  . SER A 1 297 ? -14.085 2.798   -13.790 1.00 83.93 297 A 1 
ATOM 2383 O OG  . SER A 1 297 ? -14.901 2.661   -14.940 1.00 73.88 297 A 1 
ATOM 2384 N N   . GLU A 1 298 ? -11.526 0.949   -14.334 1.00 84.54 298 A 1 
ATOM 2385 C CA  . GLU A 1 298 ? -10.587 0.335   -15.276 1.00 82.86 298 A 1 
ATOM 2386 C C   . GLU A 1 298 ? -10.148 -1.072  -14.854 1.00 82.49 298 A 1 
ATOM 2387 O O   . GLU A 1 298 ? -9.809  -1.899  -15.699 1.00 79.94 298 A 1 
ATOM 2388 C CB  . GLU A 1 298 ? -9.365  1.248   -15.444 1.00 81.47 298 A 1 
ATOM 2389 C CG  . GLU A 1 298 ? -9.713  2.549   -16.187 1.00 75.50 298 A 1 
ATOM 2390 C CD  . GLU A 1 298 ? -8.524  3.507   -16.334 1.00 70.44 298 A 1 
ATOM 2391 O OE1 . GLU A 1 298 ? -8.751  4.613   -16.893 1.00 64.25 298 A 1 
ATOM 2392 O OE2 . GLU A 1 298 ? -7.398  3.154   -15.904 1.00 63.86 298 A 1 
ATOM 2393 N N   . ASN A 1 299 ? -10.192 -1.373  -13.548 1.00 83.82 299 A 1 
ATOM 2394 C CA  . ASN A 1 299 ? -9.724  -2.623  -12.968 1.00 83.44 299 A 1 
ATOM 2395 C C   . ASN A 1 299 ? -10.850 -3.356  -12.239 1.00 82.76 299 A 1 
ATOM 2396 O O   . ASN A 1 299 ? -10.914 -3.367  -11.010 1.00 79.32 299 A 1 
ATOM 2397 C CB  . ASN A 1 299 ? -8.515  -2.336  -12.062 1.00 83.04 299 A 1 
ATOM 2398 C CG  . ASN A 1 299 ? -7.335  -1.756  -12.806 1.00 82.70 299 A 1 
ATOM 2399 O OD1 . ASN A 1 299 ? -6.513  -2.469  -13.354 1.00 76.47 299 A 1 
ATOM 2400 N ND2 . ASN A 1 299 ? -7.206  -0.451  -12.824 1.00 76.61 299 A 1 
ATOM 2401 N N   . GLY A 1 300 ? -11.722 -4.024  -12.988 1.00 79.80 300 A 1 
ATOM 2402 C CA  . GLY A 1 300 ? -12.877 -4.729  -12.413 1.00 77.24 300 A 1 
ATOM 2403 C C   . GLY A 1 300 ? -12.533 -5.826  -11.391 1.00 78.04 300 A 1 
ATOM 2404 O O   . GLY A 1 300 ? -13.360 -6.153  -10.537 1.00 73.89 300 A 1 
ATOM 2405 N N   . TRP A 1 301 ? -11.306 -6.354  -11.429 1.00 81.58 301 A 1 
ATOM 2406 C CA  . TRP A 1 301 ? -10.792 -7.325  -10.457 1.00 80.55 301 A 1 
ATOM 2407 C C   . TRP A 1 301 ? -10.600 -6.758  -9.045  1.00 79.31 301 A 1 
ATOM 2408 O O   . TRP A 1 301 ? -10.497 -7.528  -8.094  1.00 77.08 301 A 1 
ATOM 2409 C CB  . TRP A 1 301 ? -9.462  -7.881  -10.978 1.00 80.46 301 A 1 
ATOM 2410 C CG  . TRP A 1 301 ? -8.370  -6.867  -11.150 1.00 81.84 301 A 1 
ATOM 2411 C CD1 . TRP A 1 301 ? -8.023  -6.258  -12.307 1.00 78.95 301 A 1 
ATOM 2412 C CD2 . TRP A 1 301 ? -7.469  -6.314  -10.128 1.00 81.38 301 A 1 
ATOM 2413 N NE1 . TRP A 1 301 ? -6.989  -5.354  -12.076 1.00 79.01 301 A 1 
ATOM 2414 C CE2 . TRP A 1 301 ? -6.625  -5.358  -10.744 1.00 80.00 301 A 1 
ATOM 2415 C CE3 . TRP A 1 301 ? -7.308  -6.539  -8.748  1.00 79.29 301 A 1 
ATOM 2416 C CZ2 . TRP A 1 301 ? -5.662  -4.622  -10.021 1.00 78.63 301 A 1 
ATOM 2417 C CZ3 . TRP A 1 301 ? -6.355  -5.810  -8.025  1.00 76.47 301 A 1 
ATOM 2418 C CH2 . TRP A 1 301 ? -5.545  -4.858  -8.644  1.00 76.36 301 A 1 
ATOM 2419 N N   . VAL A 1 302 ? -10.548 -5.434  -8.877  1.00 81.08 302 A 1 
ATOM 2420 C CA  . VAL A 1 302 ? -10.349 -4.797  -7.565  1.00 80.30 302 A 1 
ATOM 2421 C C   . VAL A 1 302 ? -11.470 -5.150  -6.588  1.00 78.78 302 A 1 
ATOM 2422 O O   . VAL A 1 302 ? -11.229 -5.281  -5.391  1.00 73.34 302 A 1 
ATOM 2423 C CB  . VAL A 1 302 ? -10.249 -3.274  -7.719  1.00 79.03 302 A 1 
ATOM 2424 C CG1 . VAL A 1 302 ? -10.245 -2.536  -6.377  1.00 73.10 302 A 1 
ATOM 2425 C CG2 . VAL A 1 302 ? -8.953  -2.906  -8.439  1.00 74.22 302 A 1 
ATOM 2426 N N   . GLU A 1 303 ? -12.685 -5.360  -7.092  1.00 76.33 303 A 1 
ATOM 2427 C CA  . GLU A 1 303 ? -13.823 -5.766  -6.267  1.00 72.05 303 A 1 
ATOM 2428 C C   . GLU A 1 303 ? -13.683 -7.205  -5.721  1.00 69.17 303 A 1 
ATOM 2429 O O   . GLU A 1 303 ? -14.458 -7.606  -4.854  1.00 61.08 303 A 1 
ATOM 2430 C CB  . GLU A 1 303 ? -15.143 -5.556  -7.025  1.00 67.65 303 A 1 
ATOM 2431 C CG  . GLU A 1 303 ? -15.386 -4.076  -7.406  1.00 62.02 303 A 1 
ATOM 2432 C CD  . GLU A 1 303 ? -16.800 -3.797  -7.935  1.00 56.93 303 A 1 
ATOM 2433 O OE1 . GLU A 1 303 ? -17.259 -2.620  -7.873  1.00 50.66 303 A 1 
ATOM 2434 O OE2 . GLU A 1 303 ? -17.478 -4.735  -8.392  1.00 52.07 303 A 1 
ATOM 2435 N N   . ASP A 1 304 ? -12.663 -7.964  -6.154  1.00 65.77 304 A 1 
ATOM 2436 C CA  . ASP A 1 304 ? -12.321 -9.268  -5.604  1.00 60.23 304 A 1 
ATOM 2437 C C   . ASP A 1 304 ? -11.649 -9.187  -4.234  1.00 58.39 304 A 1 
ATOM 2438 O O   . ASP A 1 304 ? -11.675 -10.175 -3.492  1.00 52.22 304 A 1 
ATOM 2439 C CB  . ASP A 1 304 ? -11.404 -10.061 -6.556  1.00 54.08 304 A 1 
ATOM 2440 C CG  . ASP A 1 304 ? -12.094 -10.564 -7.822  1.00 49.62 304 A 1 
ATOM 2441 O OD1 . ASP A 1 304 ? -13.161 -10.050 -8.187  1.00 46.09 304 A 1 
ATOM 2442 O OD2 . ASP A 1 304 ? -11.631 -11.596 -8.357  1.00 45.17 304 A 1 
ATOM 2443 N N   . TYR A 1 305 ? -11.065 -8.046  -3.920  1.00 58.21 305 A 1 
ATOM 2444 C CA  . TYR A 1 305 ? -10.224 -7.843  -2.747  1.00 54.11 305 A 1 
ATOM 2445 C C   . TYR A 1 305 ? -10.903 -7.015  -1.665  1.00 49.74 305 A 1 
ATOM 2446 O O   . TYR A 1 305 ? -11.762 -6.146  -1.983  1.00 44.65 305 A 1 
ATOM 2447 C CB  . TYR A 1 305 ? -8.868  -7.286  -3.181  1.00 49.11 305 A 1 
ATOM 2448 C CG  . TYR A 1 305 ? -8.045  -8.273  -3.984  1.00 46.91 305 A 1 
ATOM 2449 C CD1 . TYR A 1 305 ? -7.216  -9.216  -3.342  1.00 43.34 305 A 1 
ATOM 2450 C CD2 . TYR A 1 305 ? -8.131  -8.296  -5.391  1.00 41.50 305 A 1 
ATOM 2451 C CE1 . TYR A 1 305 ? -6.479  -10.146 -4.074  1.00 38.70 305 A 1 
ATOM 2452 C CE2 . TYR A 1 305 ? -7.394  -9.232  -6.136  1.00 40.49 305 A 1 
ATOM 2453 C CZ  . TYR A 1 305 ? -6.562  -10.150 -5.472  1.00 38.15 305 A 1 
ATOM 2454 O OH  . TYR A 1 305 ? -5.831  -11.066 -6.196  1.00 39.19 305 A 1 
ATOM 2455 O OXT . TYR A 1 305 ? -10.586 -7.247  -0.473  1.00 42.04 305 A 1 
ATOM 2456 N N   . GLY B 2 1   ? 65.057  90.885  -64.635 1.00 25.46 1   B 1 
ATOM 2457 C CA  . GLY B 2 1   ? 65.993  90.427  -63.609 1.00 30.20 1   B 1 
ATOM 2458 C C   . GLY B 2 1   ? 65.722  88.964  -63.293 1.00 31.60 1   B 1 
ATOM 2459 O O   . GLY B 2 1   ? 64.564  88.621  -63.061 1.00 29.01 1   B 1 
ATOM 2460 N N   . SER B 2 2   ? 66.754  88.165  -63.408 1.00 26.75 2   B 1 
ATOM 2461 C CA  . SER B 2 2   ? 66.639  86.706  -63.296 1.00 33.20 2   B 1 
ATOM 2462 C C   . SER B 2 2   ? 66.278  86.315  -61.854 1.00 33.69 2   B 1 
ATOM 2463 O O   . SER B 2 2   ? 67.049  86.561  -60.933 1.00 32.76 2   B 1 
ATOM 2464 C CB  . SER B 2 2   ? 67.961  86.070  -63.719 1.00 32.28 2   B 1 
ATOM 2465 O OG  . SER B 2 2   ? 67.837  84.684  -63.840 1.00 29.47 2   B 1 
ATOM 2466 N N   . MET B 2 3   ? 65.079  85.743  -61.666 1.00 26.72 3   B 1 
ATOM 2467 C CA  . MET B 2 3   ? 64.616  85.207  -60.383 1.00 32.01 3   B 1 
ATOM 2468 C C   . MET B 2 3   ? 65.514  84.018  -60.008 1.00 30.10 3   B 1 
ATOM 2469 O O   . MET B 2 3   ? 65.321  82.907  -60.491 1.00 30.03 3   B 1 
ATOM 2470 C CB  . MET B 2 3   ? 63.144  84.780  -60.466 1.00 33.11 3   B 1 
ATOM 2471 C CG  . MET B 2 3   ? 62.168  85.958  -60.360 1.00 33.70 3   B 1 
ATOM 2472 S SD  . MET B 2 3   ? 60.438  85.436  -60.512 1.00 33.23 3   B 1 
ATOM 2473 C CE  . MET B 2 3   ? 59.579  86.927  -59.919 1.00 31.20 3   B 1 
ATOM 2474 N N   . LYS B 2 4   ? 66.542  84.285  -59.209 1.00 28.95 4   B 1 
ATOM 2475 C CA  . LYS B 2 4   ? 67.395  83.223  -58.673 1.00 35.07 4   B 1 
ATOM 2476 C C   . LYS B 2 4   ? 66.523  82.340  -57.774 1.00 32.41 4   B 1 
ATOM 2477 O O   . LYS B 2 4   ? 66.131  82.769  -56.696 1.00 31.56 4   B 1 
ATOM 2478 C CB  . LYS B 2 4   ? 68.586  83.813  -57.911 1.00 34.67 4   B 1 
ATOM 2479 C CG  . LYS B 2 4   ? 69.673  84.358  -58.852 1.00 32.32 4   B 1 
ATOM 2480 C CD  . LYS B 2 4   ? 70.889  84.852  -58.063 1.00 31.88 4   B 1 
ATOM 2481 C CE  . LYS B 2 4   ? 72.039  85.270  -59.012 1.00 29.23 4   B 1 
ATOM 2482 N NZ  . LYS B 2 4   ? 73.240  85.714  -58.282 1.00 28.41 4   B 1 
ATOM 2483 N N   . GLY B 2 5   ? 66.215  81.187  -58.283 1.00 29.83 5   B 1 
ATOM 2484 C CA  . GLY B 2 5   ? 65.493  80.172  -57.527 1.00 34.96 5   B 1 
ATOM 2485 C C   . GLY B 2 5   ? 66.274  79.820  -56.269 1.00 34.62 5   B 1 
ATOM 2486 O O   . GLY B 2 5   ? 67.341  79.208  -56.355 1.00 32.58 5   B 1 
ATOM 2487 N N   . LYS B 2 6   ? 65.754  80.263  -55.101 1.00 30.17 6   B 1 
ATOM 2488 C CA  . LYS B 2 6   ? 66.302  79.822  -53.818 1.00 36.02 6   B 1 
ATOM 2489 C C   . LYS B 2 6   ? 65.952  78.340  -53.673 1.00 33.47 6   B 1 
ATOM 2490 O O   . LYS B 2 6   ? 64.791  78.003  -53.475 1.00 33.26 6   B 1 
ATOM 2491 C CB  . LYS B 2 6   ? 65.722  80.640  -52.655 1.00 36.35 6   B 1 
ATOM 2492 C CG  . LYS B 2 6   ? 66.363  82.030  -52.484 1.00 35.69 6   B 1 
ATOM 2493 C CD  . LYS B 2 6   ? 65.747  82.728  -51.263 1.00 35.95 6   B 1 
ATOM 2494 C CE  . LYS B 2 6   ? 66.443  84.050  -50.914 1.00 32.75 6   B 1 
ATOM 2495 N NZ  . LYS B 2 6   ? 65.830  84.687  -49.725 1.00 32.66 6   B 1 
ATOM 2496 N N   . GLU B 2 7   ? 66.960  77.486  -53.840 1.00 31.10 7   B 1 
ATOM 2497 C CA  . GLU B 2 7   ? 66.859  76.091  -53.409 1.00 36.78 7   B 1 
ATOM 2498 C C   . GLU B 2 7   ? 66.722  76.083  -51.883 1.00 34.30 7   B 1 
ATOM 2499 O O   . GLU B 2 7   ? 67.716  76.049  -51.149 1.00 34.60 7   B 1 
ATOM 2500 C CB  . GLU B 2 7   ? 68.091  75.287  -53.853 1.00 37.95 7   B 1 
ATOM 2501 C CG  . GLU B 2 7   ? 68.128  74.994  -55.364 1.00 35.49 7   B 1 
ATOM 2502 C CD  . GLU B 2 7   ? 69.372  74.179  -55.778 1.00 33.44 7   B 1 
ATOM 2503 O OE1 . GLU B 2 7   ? 69.286  73.463  -56.800 1.00 31.06 7   B 1 
ATOM 2504 O OE2 . GLU B 2 7   ? 70.408  74.300  -55.076 1.00 35.97 7   B 1 
ATOM 2505 N N   . GLU B 2 8   ? 65.472  76.219  -51.404 1.00 33.44 8   B 1 
ATOM 2506 C CA  . GLU B 2 8   ? 65.194  75.942  -50.004 1.00 37.99 8   B 1 
ATOM 2507 C C   . GLU B 2 8   ? 65.493  74.458  -49.776 1.00 34.82 8   B 1 
ATOM 2508 O O   . GLU B 2 8   ? 64.794  73.567  -50.260 1.00 34.55 8   B 1 
ATOM 2509 C CB  . GLU B 2 8   ? 63.769  76.343  -49.592 1.00 38.53 8   B 1 
ATOM 2510 C CG  . GLU B 2 8   ? 63.689  77.861  -49.336 1.00 36.84 8   B 1 
ATOM 2511 C CD  . GLU B 2 8   ? 62.321  78.348  -48.827 1.00 35.41 8   B 1 
ATOM 2512 O OE1 . GLU B 2 8   ? 62.318  79.450  -48.217 1.00 33.35 8   B 1 
ATOM 2513 O OE2 . GLU B 2 8   ? 61.315  77.666  -49.089 1.00 36.86 8   B 1 
ATOM 2514 N N   . LYS B 2 9   ? 66.586  74.208  -49.102 1.00 34.29 9   B 1 
ATOM 2515 C CA  . LYS B 2 9   ? 66.898  72.884  -48.576 1.00 40.20 9   B 1 
ATOM 2516 C C   . LYS B 2 9   ? 65.815  72.545  -47.547 1.00 38.38 9   B 1 
ATOM 2517 O O   . LYS B 2 9   ? 65.983  72.849  -46.367 1.00 37.33 9   B 1 
ATOM 2518 C CB  . LYS B 2 9   ? 68.296  72.845  -47.943 1.00 39.41 9   B 1 
ATOM 2519 C CG  . LYS B 2 9   ? 69.425  72.792  -48.977 1.00 36.97 9   B 1 
ATOM 2520 C CD  . LYS B 2 9   ? 70.778  72.662  -48.262 1.00 35.54 9   B 1 
ATOM 2521 C CE  . LYS B 2 9   ? 71.909  72.471  -49.286 1.00 32.15 9   B 1 
ATOM 2522 N NZ  . LYS B 2 9   ? 73.227  72.296  -48.643 1.00 31.46 9   B 1 
ATOM 2523 N N   . GLU B 2 10  ? 64.707  71.997  -48.026 1.00 36.57 10  B 1 
ATOM 2524 C CA  . GLU B 2 10  ? 63.757  71.339  -47.142 1.00 40.23 10  B 1 
ATOM 2525 C C   . GLU B 2 10  ? 64.526  70.262  -46.385 1.00 37.59 10  B 1 
ATOM 2526 O O   . GLU B 2 10  ? 64.798  69.166  -46.882 1.00 36.59 10  B 1 
ATOM 2527 C CB  . GLU B 2 10  ? 62.555  70.765  -47.905 1.00 40.38 10  B 1 
ATOM 2528 C CG  . GLU B 2 10  ? 61.547  71.850  -48.314 1.00 38.13 10  B 1 
ATOM 2529 C CD  . GLU B 2 10  ? 60.251  71.257  -48.905 1.00 36.05 10  B 1 
ATOM 2530 O OE1 . GLU B 2 10  ? 59.194  71.909  -48.756 1.00 33.55 10  B 1 
ATOM 2531 O OE2 . GLU B 2 10  ? 60.333  70.156  -49.494 1.00 37.50 10  B 1 
ATOM 2532 N N   . GLY B 2 11  ? 64.940  70.624  -45.185 1.00 41.72 11  B 1 
ATOM 2533 C CA  . GLY B 2 11  ? 65.458  69.666  -44.232 1.00 44.36 11  B 1 
ATOM 2534 C C   . GLY B 2 11  ? 64.317  68.714  -43.915 1.00 43.43 11  B 1 
ATOM 2535 O O   . GLY B 2 11  ? 63.506  69.001  -43.043 1.00 40.51 11  B 1 
ATOM 2536 N N   . GLY B 2 12  ? 64.262  67.668  -44.694 1.00 41.47 12  B 1 
ATOM 2537 C CA  . GLY B 2 12  ? 63.317  66.596  -44.440 1.00 43.16 12  B 1 
ATOM 2538 C C   . GLY B 2 12  ? 63.577  66.070  -43.035 1.00 42.00 12  B 1 
ATOM 2539 O O   . GLY B 2 12  ? 64.414  65.180  -42.861 1.00 40.29 12  B 1 
ATOM 2540 N N   . ALA B 2 13  ? 62.887  66.678  -42.061 1.00 40.70 13  B 1 
ATOM 2541 C CA  . ALA B 2 13  ? 62.864  66.150  -40.720 1.00 44.73 13  B 1 
ATOM 2542 C C   . ALA B 2 13  ? 62.328  64.733  -40.855 1.00 43.97 13  B 1 
ATOM 2543 O O   . ALA B 2 13  ? 61.140  64.528  -41.102 1.00 42.28 13  B 1 
ATOM 2544 C CB  . ALA B 2 13  ? 61.987  67.039  -39.827 1.00 42.93 13  B 1 
ATOM 2545 N N   . ARG B 2 14  ? 63.231  63.773  -40.768 1.00 40.28 14  B 1 
ATOM 2546 C CA  . ARG B 2 14  ? 62.819  62.393  -40.578 1.00 44.68 14  B 1 
ATOM 2547 C C   . ARG B 2 14  ? 62.029  62.392  -39.279 1.00 42.35 14  B 1 
ATOM 2548 O O   . ARG B 2 14  ? 62.619  62.356  -38.209 1.00 41.39 14  B 1 
ATOM 2549 C CB  . ARG B 2 14  ? 64.017  61.430  -40.505 1.00 43.33 14  B 1 
ATOM 2550 C CG  . ARG B 2 14  ? 64.603  61.085  -41.879 1.00 40.92 14  B 1 
ATOM 2551 C CD  . ARG B 2 14  ? 65.718  60.041  -41.720 1.00 40.40 14  B 1 
ATOM 2552 N NE  . ARG B 2 14  ? 66.241  59.603  -43.027 1.00 37.33 14  B 1 
ATOM 2553 C CZ  . ARG B 2 14  ? 67.147  58.650  -43.222 1.00 34.53 14  B 1 
ATOM 2554 N NH1 . ARG B 2 14  ? 67.707  58.022  -42.230 1.00 33.21 14  B 1 
ATOM 2555 N NH2 . ARG B 2 14  ? 67.517  58.316  -44.429 1.00 34.48 14  B 1 
ATOM 2556 N N   . LEU B 2 15  ? 60.699  62.537  -39.421 1.00 38.93 15  B 1 
ATOM 2557 C CA  . LEU B 2 15  ? 59.787  62.164  -38.360 1.00 43.48 15  B 1 
ATOM 2558 C C   . LEU B 2 15  ? 60.208  60.765  -37.953 1.00 41.13 15  B 1 
ATOM 2559 O O   . LEU B 2 15  ? 60.051  59.811  -38.728 1.00 38.87 15  B 1 
ATOM 2560 C CB  . LEU B 2 15  ? 58.336  62.210  -38.868 1.00 40.24 15  B 1 
ATOM 2561 C CG  . LEU B 2 15  ? 57.716  63.626  -38.839 1.00 38.23 15  B 1 
ATOM 2562 C CD1 . LEU B 2 15  ? 56.483  63.694  -39.737 1.00 37.97 15  B 1 
ATOM 2563 C CD2 . LEU B 2 15  ? 57.303  64.017  -37.414 1.00 40.91 15  B 1 
ATOM 2564 N N   . GLY B 2 16  ? 60.871  60.700  -36.819 1.00 39.45 16  B 1 
ATOM 2565 C CA  . GLY B 2 16  ? 61.211  59.409  -36.242 1.00 43.22 16  B 1 
ATOM 2566 C C   . GLY B 2 16  ? 59.895  58.665  -36.155 1.00 42.28 16  B 1 
ATOM 2567 O O   . GLY B 2 16  ? 58.997  59.127  -35.453 1.00 40.05 16  B 1 
ATOM 2568 N N   . ALA B 2 17  ? 59.768  57.616  -36.945 1.00 40.70 17  B 1 
ATOM 2569 C CA  . ALA B 2 17  ? 58.624  56.733  -36.817 1.00 46.27 17  B 1 
ATOM 2570 C C   . ALA B 2 17  ? 58.595  56.353  -35.341 1.00 46.31 17  B 1 
ATOM 2571 O O   . ALA B 2 17  ? 59.470  55.616  -34.875 1.00 43.63 17  B 1 
ATOM 2572 C CB  . ALA B 2 17  ? 58.799  55.521  -37.741 1.00 43.30 17  B 1 
ATOM 2573 N N   . GLY B 2 18  ? 57.676  56.991  -34.622 1.00 39.95 18  B 1 
ATOM 2574 C CA  . GLY B 2 18  ? 57.470  56.647  -33.227 1.00 44.07 18  B 1 
ATOM 2575 C C   . GLY B 2 18  ? 57.286  55.153  -33.240 1.00 43.53 18  B 1 
ATOM 2576 O O   . GLY B 2 18  ? 56.366  54.669  -33.899 1.00 40.92 18  B 1 
ATOM 2577 N N   . GLY B 2 19  ? 58.227  54.444  -32.643 1.00 36.58 19  B 1 
ATOM 2578 C CA  . GLY B 2 19  ? 58.123  53.002  -32.530 1.00 40.65 19  B 1 
ATOM 2579 C C   . GLY B 2 19  ? 56.859  52.750  -31.726 1.00 41.05 19  B 1 
ATOM 2580 O O   . GLY B 2 19  ? 56.919  52.771  -30.504 1.00 38.73 19  B 1 
ATOM 2581 N N   . GLY B 2 20  ? 55.734  52.665  -32.441 1.00 39.80 20  B 1 
ATOM 2582 C CA  . GLY B 2 20  ? 54.471  52.277  -31.842 1.00 45.34 20  B 1 
ATOM 2583 C C   . GLY B 2 20  ? 54.790  51.010  -31.085 1.00 45.40 20  B 1 
ATOM 2584 O O   . GLY B 2 20  ? 55.201  50.024  -31.692 1.00 42.46 20  B 1 
ATOM 2585 N N   . SER B 2 21  ? 54.745  51.105  -29.776 1.00 43.32 21  B 1 
ATOM 2586 C CA  . SER B 2 21  ? 54.971  49.932  -28.941 1.00 48.09 21  B 1 
ATOM 2587 C C   . SER B 2 21  ? 54.136  48.816  -29.552 1.00 47.25 21  B 1 
ATOM 2588 O O   . SER B 2 21  ? 52.940  49.056  -29.745 1.00 44.54 21  B 1 
ATOM 2589 C CB  . SER B 2 21  ? 54.538  50.200  -27.498 1.00 45.51 21  B 1 
ATOM 2590 O OG  . SER B 2 21  ? 53.272  50.821  -27.462 1.00 41.38 21  B 1 
ATOM 2591 N N   . PRO B 2 22  ? 54.727  47.679  -29.939 1.00 47.09 22  B 1 
ATOM 2592 C CA  . PRO B 2 22  ? 54.031  46.645  -30.685 1.00 51.11 22  B 1 
ATOM 2593 C C   . PRO B 2 22  ? 52.732  46.384  -29.935 1.00 52.67 22  B 1 
ATOM 2594 O O   . PRO B 2 22  ? 52.804  46.113  -28.729 1.00 50.81 22  B 1 
ATOM 2595 C CB  . PRO B 2 22  ? 54.967  45.435  -30.715 1.00 47.63 22  B 1 
ATOM 2596 C CG  . PRO B 2 22  ? 55.922  45.684  -29.549 1.00 48.25 22  B 1 
ATOM 2597 C CD  . PRO B 2 22  ? 56.010  47.217  -29.492 1.00 52.82 22  B 1 
ATOM 2598 N N   . GLU B 2 23  ? 51.580  46.602  -30.596 1.00 60.62 23  B 1 
ATOM 2599 C CA  . GLU B 2 23  ? 50.275  46.486  -29.954 1.00 62.06 23  B 1 
ATOM 2600 C C   . GLU B 2 23  ? 50.264  45.180  -29.177 1.00 60.98 23  B 1 
ATOM 2601 O O   . GLU B 2 23  ? 50.412  44.104  -29.767 1.00 56.30 23  B 1 
ATOM 2602 C CB  . GLU B 2 23  ? 49.124  46.482  -30.961 1.00 57.67 23  B 1 
ATOM 2603 C CG  . GLU B 2 23  ? 48.682  47.882  -31.413 1.00 52.63 23  B 1 
ATOM 2604 C CD  . GLU B 2 23  ? 47.424  47.830  -32.298 1.00 48.04 23  B 1 
ATOM 2605 O OE1 . GLU B 2 23  ? 46.660  48.814  -32.279 1.00 43.77 23  B 1 
ATOM 2606 O OE2 . GLU B 2 23  ? 47.242  46.796  -32.982 1.00 45.16 23  B 1 
ATOM 2607 N N   . LYS B 2 24  ? 50.210  45.258  -27.829 1.00 67.92 24  B 1 
ATOM 2608 C CA  . LYS B 2 24  ? 50.349  44.086  -26.981 1.00 70.93 24  B 1 
ATOM 2609 C C   . LYS B 2 24  ? 49.256  43.127  -27.412 1.00 73.76 24  B 1 
ATOM 2610 O O   . LYS B 2 24  ? 48.078  43.444  -27.252 1.00 67.42 24  B 1 
ATOM 2611 C CB  . LYS B 2 24  ? 50.215  44.425  -25.491 1.00 63.92 24  B 1 
ATOM 2612 C CG  . LYS B 2 24  ? 51.536  44.847  -24.841 1.00 56.69 24  B 1 
ATOM 2613 C CD  . LYS B 2 24  ? 51.319  45.094  -23.340 1.00 51.72 24  B 1 
ATOM 2614 C CE  . LYS B 2 24  ? 52.636  45.423  -22.640 1.00 45.19 24  B 1 
ATOM 2615 N NZ  . LYS B 2 24  ? 52.421  45.708  -21.198 1.00 39.28 24  B 1 
ATOM 2616 N N   . SER B 2 25  ? 49.650  42.032  -28.013 1.00 74.46 25  B 1 
ATOM 2617 C CA  . SER B 2 25  ? 48.694  41.066  -28.524 1.00 78.14 25  B 1 
ATOM 2618 C C   . SER B 2 25  ? 47.734  40.709  -27.388 1.00 80.71 25  B 1 
ATOM 2619 O O   . SER B 2 25  ? 48.212  40.441  -26.282 1.00 74.65 25  B 1 
ATOM 2620 C CB  . SER B 2 25  ? 49.421  39.858  -29.118 1.00 70.66 25  B 1 
ATOM 2621 O OG  . SER B 2 25  ? 50.451  39.395  -28.258 1.00 62.09 25  B 1 
ATOM 2622 N N   . PRO B 2 26  ? 46.408  40.794  -27.588 1.00 79.52 26  B 1 
ATOM 2623 C CA  . PRO B 2 26  ? 45.449  40.790  -26.501 1.00 82.60 26  B 1 
ATOM 2624 C C   . PRO B 2 26  ? 45.615  39.527  -25.660 1.00 85.27 26  B 1 
ATOM 2625 O O   . PRO B 2 26  ? 45.895  38.453  -26.202 1.00 81.05 26  B 1 
ATOM 2626 C CB  . PRO B 2 26  ? 44.072  40.931  -27.152 1.00 77.41 26  B 1 
ATOM 2627 C CG  . PRO B 2 26  ? 44.311  40.558  -28.620 1.00 72.98 26  B 1 
ATOM 2628 C CD  . PRO B 2 26  ? 45.751  40.974  -28.861 1.00 75.35 26  B 1 
ATOM 2629 N N   . SER B 2 27  ? 45.482  39.632  -24.342 1.00 83.25 27  B 1 
ATOM 2630 C CA  . SER B 2 27  ? 45.626  38.495  -23.444 1.00 85.49 27  B 1 
ATOM 2631 C C   . SER B 2 27  ? 44.537  37.450  -23.697 1.00 86.71 27  B 1 
ATOM 2632 O O   . SER B 2 27  ? 43.500  37.739  -24.304 1.00 83.29 27  B 1 
ATOM 2633 C CB  . SER B 2 27  ? 45.617  38.978  -21.986 1.00 81.16 27  B 1 
ATOM 2634 O OG  . SER B 2 27  ? 44.359  39.520  -21.672 1.00 74.25 27  B 1 
ATOM 2635 N N   . ALA B 2 28  ? 44.734  36.223  -23.253 1.00 86.98 28  B 1 
ATOM 2636 C CA  . ALA B 2 28  ? 43.695  35.195  -23.353 1.00 87.59 28  B 1 
ATOM 2637 C C   . ALA B 2 28  ? 42.388  35.645  -22.690 1.00 88.50 28  B 1 
ATOM 2638 O O   . ALA B 2 28  ? 41.304  35.407  -23.220 1.00 86.60 28  B 1 
ATOM 2639 C CB  . ALA B 2 28  ? 44.227  33.904  -22.720 1.00 85.12 28  B 1 
ATOM 2640 N N   . GLN B 2 29  ? 42.480  36.388  -21.577 1.00 88.25 29  B 1 
ATOM 2641 C CA  . GLN B 2 29  ? 41.328  36.917  -20.863 1.00 87.94 29  B 1 
ATOM 2642 C C   . GLN B 2 29  ? 40.613  38.030  -21.641 1.00 89.14 29  B 1 
ATOM 2643 O O   . GLN B 2 29  ? 39.386  38.014  -21.731 1.00 86.85 29  B 1 
ATOM 2644 C CB  . GLN B 2 29  ? 41.781  37.379  -19.474 1.00 85.45 29  B 1 
ATOM 2645 C CG  . GLN B 2 29  ? 40.608  37.680  -18.530 1.00 78.35 29  B 1 
ATOM 2646 C CD  . GLN B 2 29  ? 39.786  36.441  -18.126 1.00 73.42 29  B 1 
ATOM 2647 O OE1 . GLN B 2 29  ? 40.073  35.304  -18.470 1.00 67.98 29  B 1 
ATOM 2648 N NE2 . GLN B 2 29  ? 38.732  36.647  -17.380 1.00 64.17 29  B 1 
ATOM 2649 N N   . GLU B 2 30  ? 41.345  38.939  -22.282 1.00 88.77 30  B 1 
ATOM 2650 C CA  . GLU B 2 30  ? 40.767  39.968  -23.157 1.00 88.42 30  B 1 
ATOM 2651 C C   . GLU B 2 30  ? 40.078  39.354  -24.384 1.00 89.04 30  B 1 
ATOM 2652 O O   . GLU B 2 30  ? 38.986  39.769  -24.763 1.00 87.04 30  B 1 
ATOM 2653 C CB  . GLU B 2 30  ? 41.858  40.940  -23.618 1.00 86.95 30  B 1 
ATOM 2654 C CG  . GLU B 2 30  ? 42.324  41.902  -22.514 1.00 78.51 30  B 1 
ATOM 2655 C CD  . GLU B 2 30  ? 43.666  42.573  -22.839 1.00 72.08 30  B 1 
ATOM 2656 O OE1 . GLU B 2 30  ? 43.916  43.669  -22.315 1.00 63.97 30  B 1 
ATOM 2657 O OE2 . GLU B 2 30  ? 44.470  41.931  -23.555 1.00 66.58 30  B 1 
ATOM 2658 N N   . LEU B 2 31  ? 40.670  38.310  -24.978 1.00 89.43 31  B 1 
ATOM 2659 C CA  . LEU B 2 31  ? 40.055  37.568  -26.076 1.00 88.56 31  B 1 
ATOM 2660 C C   . LEU B 2 31  ? 38.762  36.866  -25.651 1.00 89.70 31  B 1 
ATOM 2661 O O   . LEU B 2 31  ? 37.793  36.877  -26.407 1.00 88.66 31  B 1 
ATOM 2662 C CB  . LEU B 2 31  ? 41.061  36.556  -26.639 1.00 87.87 31  B 1 
ATOM 2663 C CG  . LEU B 2 31  ? 42.198  37.190  -27.458 1.00 85.16 31  B 1 
ATOM 2664 C CD1 . LEU B 2 31  ? 43.293  36.151  -27.711 1.00 76.72 31  B 1 
ATOM 2665 C CD2 . LEU B 2 31  ? 41.704  37.691  -28.820 1.00 78.30 31  B 1 
ATOM 2666 N N   . LYS B 2 32  ? 38.705  36.307  -24.430 1.00 88.70 32  B 1 
ATOM 2667 C CA  . LYS B 2 32  ? 37.476  35.754  -23.850 1.00 88.65 32  B 1 
ATOM 2668 C C   . LYS B 2 32  ? 36.412  36.830  -23.690 1.00 89.37 32  B 1 
ATOM 2669 O O   . LYS B 2 32  ? 35.260  36.613  -24.072 1.00 88.89 32  B 1 
ATOM 2670 C CB  . LYS B 2 32  ? 37.799  35.081  -22.511 1.00 87.22 32  B 1 
ATOM 2671 C CG  . LYS B 2 32  ? 36.557  34.539  -21.784 1.00 84.46 32  B 1 
ATOM 2672 C CD  . LYS B 2 32  ? 36.841  34.331  -20.296 1.00 81.79 32  B 1 
ATOM 2673 C CE  . LYS B 2 32  ? 35.553  34.048  -19.526 1.00 75.07 32  B 1 
ATOM 2674 N NZ  . LYS B 2 32  ? 35.788  34.085  -18.054 1.00 69.37 32  B 1 
ATOM 2675 N N   . GLU B 2 33  ? 36.748  38.005  -23.154 1.00 90.03 33  B 1 
ATOM 2676 C CA  . GLU B 2 33  ? 35.798  39.107  -22.991 1.00 89.58 33  B 1 
ATOM 2677 C C   . GLU B 2 33  ? 35.305  39.669  -24.335 1.00 90.05 33  B 1 
ATOM 2678 O O   . GLU B 2 33  ? 34.140  40.053  -24.462 1.00 88.18 33  B 1 
ATOM 2679 C CB  . GLU B 2 33  ? 36.431  40.243  -22.189 1.00 88.62 33  B 1 
ATOM 2680 C CG  . GLU B 2 33  ? 36.583  39.892  -20.701 1.00 80.74 33  B 1 
ATOM 2681 C CD  . GLU B 2 33  ? 37.111  41.066  -19.877 1.00 73.44 33  B 1 
ATOM 2682 O OE1 . GLU B 2 33  ? 37.367  40.828  -18.670 1.00 64.82 33  B 1 
ATOM 2683 O OE2 . GLU B 2 33  ? 37.233  42.180  -20.441 1.00 65.94 33  B 1 
ATOM 2684 N N   . GLN B 2 34  ? 36.162  39.688  -25.353 1.00 91.18 34  B 1 
ATOM 2685 C CA  . GLN B 2 34  ? 35.767  40.034  -26.711 1.00 90.98 34  B 1 
ATOM 2686 C C   . GLN B 2 34  ? 34.809  38.986  -27.284 1.00 91.68 34  B 1 
ATOM 2687 O O   . GLN B 2 34  ? 33.750  39.348  -27.810 1.00 89.58 34  B 1 
ATOM 2688 C CB  . GLN B 2 34  ? 37.027  40.224  -27.555 1.00 89.81 34  B 1 
ATOM 2689 C CG  . GLN B 2 34  ? 36.704  40.898  -28.905 1.00 79.29 34  B 1 
ATOM 2690 C CD  . GLN B 2 34  ? 37.963  41.213  -29.728 1.00 73.95 34  B 1 
ATOM 2691 O OE1 . GLN B 2 34  ? 39.077  40.860  -29.391 1.00 65.94 34  B 1 
ATOM 2692 N NE2 . GLN B 2 34  ? 37.818  41.897  -30.833 1.00 63.31 34  B 1 
ATOM 2693 N N   . GLY B 2 35  ? 35.103  37.706  -27.096 1.00 90.07 35  B 1 
ATOM 2694 C CA  . GLY B 2 35  ? 34.220  36.596  -27.438 1.00 89.26 35  B 1 
ATOM 2695 C C   . GLY B 2 35  ? 32.864  36.683  -26.730 1.00 90.47 35  B 1 
ATOM 2696 O O   . GLY B 2 35  ? 31.831  36.560  -27.380 1.00 89.18 35  B 1 
ATOM 2697 N N   . ASN B 2 36  ? 32.857  37.017  -25.432 1.00 91.23 36  B 1 
ATOM 2698 C CA  . ASN B 2 36  ? 31.623  37.198  -24.668 1.00 90.62 36  B 1 
ATOM 2699 C C   . ASN B 2 36  ? 30.761  38.335  -25.235 1.00 90.95 36  B 1 
ATOM 2700 O O   . ASN B 2 36  ? 29.552  38.179  -25.378 1.00 89.45 36  B 1 
ATOM 2701 C CB  . ASN B 2 36  ? 31.956  37.487  -23.192 1.00 89.59 36  B 1 
ATOM 2702 C CG  . ASN B 2 36  ? 32.523  36.305  -22.415 1.00 88.37 36  B 1 
ATOM 2703 O OD1 . ASN B 2 36  ? 32.563  35.169  -22.817 1.00 80.01 36  B 1 
ATOM 2704 N ND2 . ASN B 2 36  ? 32.977  36.571  -21.199 1.00 79.92 36  B 1 
ATOM 2705 N N   . ARG B 2 37  ? 31.345  39.467  -25.605 1.00 91.11 37  B 1 
ATOM 2706 C CA  . ARG B 2 37  ? 30.628  40.580  -26.253 1.00 90.74 37  B 1 
ATOM 2707 C C   . ARG B 2 37  ? 30.029  40.177  -27.600 1.00 91.25 37  B 1 
ATOM 2708 O O   . ARG B 2 37  ? 28.876  40.502  -27.876 1.00 88.53 37  B 1 
ATOM 2709 C CB  . ARG B 2 37  ? 31.558  41.793  -26.399 1.00 90.18 37  B 1 
ATOM 2710 C CG  . ARG B 2 37  ? 31.680  42.575  -25.081 1.00 82.05 37  B 1 
ATOM 2711 C CD  . ARG B 2 37  ? 32.590  43.802  -25.215 1.00 79.75 37  B 1 
ATOM 2712 N NE  . ARG B 2 37  ? 34.009  43.446  -25.046 1.00 70.51 37  B 1 
ATOM 2713 C CZ  . ARG B 2 37  ? 35.032  44.297  -25.064 1.00 62.65 37  B 1 
ATOM 2714 N NH1 . ARG B 2 37  ? 34.868  45.556  -25.370 1.00 55.72 37  B 1 
ATOM 2715 N NH2 . ARG B 2 37  ? 36.234  43.899  -24.763 1.00 56.07 37  B 1 
ATOM 2716 N N   . LEU B 2 38  ? 30.785  39.443  -28.416 1.00 91.52 38  B 1 
ATOM 2717 C CA  . LEU B 2 38  ? 30.297  38.922  -29.691 1.00 90.59 38  B 1 
ATOM 2718 C C   . LEU B 2 38  ? 29.169  37.898  -29.496 1.00 91.45 38  B 1 
ATOM 2719 O O   . LEU B 2 38  ? 28.174  37.945  -30.224 1.00 89.49 38  B 1 
ATOM 2720 C CB  . LEU B 2 38  ? 31.471  38.297  -30.460 1.00 90.22 38  B 1 
ATOM 2721 C CG  . LEU B 2 38  ? 32.497  39.330  -30.982 1.00 88.66 38  B 1 
ATOM 2722 C CD1 . LEU B 2 38  ? 33.761  38.609  -31.429 1.00 80.45 38  B 1 
ATOM 2723 C CD2 . LEU B 2 38  ? 31.948  40.116  -32.177 1.00 81.17 38  B 1 
ATOM 2724 N N   . PHE B 2 39  ? 29.267  37.033  -28.480 1.00 91.58 39  B 1 
ATOM 2725 C CA  . PHE B 2 39  ? 28.235  36.051  -28.134 1.00 90.74 39  B 1 
ATOM 2726 C C   . PHE B 2 39  ? 26.919  36.724  -27.727 1.00 91.02 39  B 1 
ATOM 2727 O O   . PHE B 2 39  ? 25.863  36.375  -28.259 1.00 90.13 39  B 1 
ATOM 2728 C CB  . PHE B 2 39  ? 28.756  35.131  -27.022 1.00 90.18 39  B 1 
ATOM 2729 C CG  . PHE B 2 39  ? 27.774  34.026  -26.668 1.00 90.06 39  B 1 
ATOM 2730 C CD1 . PHE B 2 39  ? 26.786  34.229  -25.683 1.00 81.95 39  B 1 
ATOM 2731 C CD2 . PHE B 2 39  ? 27.805  32.813  -27.374 1.00 82.69 39  B 1 
ATOM 2732 C CE1 . PHE B 2 39  ? 25.842  33.237  -25.417 1.00 81.60 39  B 1 
ATOM 2733 C CE2 . PHE B 2 39  ? 26.860  31.816  -27.108 1.00 80.68 39  B 1 
ATOM 2734 C CZ  . PHE B 2 39  ? 25.870  32.024  -26.132 1.00 85.49 39  B 1 
ATOM 2735 N N   . VAL B 2 40  ? 26.974  37.745  -26.859 1.00 92.16 40  B 1 
ATOM 2736 C CA  . VAL B 2 40  ? 25.796  38.538  -26.479 1.00 91.11 40  B 1 
ATOM 2737 C C   . VAL B 2 40  ? 25.173  39.219  -27.700 1.00 91.10 40  B 1 
ATOM 2738 O O   . VAL B 2 40  ? 23.950  39.252  -27.834 1.00 89.00 40  B 1 
ATOM 2739 C CB  . VAL B 2 40  ? 26.163  39.565  -25.386 1.00 90.01 40  B 1 
ATOM 2740 C CG1 . VAL B 2 40  ? 25.015  40.544  -25.081 1.00 81.61 40  B 1 
ATOM 2741 C CG2 . VAL B 2 40  ? 26.511  38.858  -24.067 1.00 80.79 40  B 1 
ATOM 2742 N N   . GLY B 2 41  ? 25.994  39.664  -28.629 1.00 91.21 41  B 1 
ATOM 2743 C CA  . GLY B 2 41  ? 25.559  40.186  -29.932 1.00 90.19 41  B 1 
ATOM 2744 C C   . GLY B 2 41  ? 25.060  39.121  -30.925 1.00 90.77 41  B 1 
ATOM 2745 O O   . GLY B 2 41  ? 24.816  39.459  -32.080 1.00 86.92 41  B 1 
ATOM 2746 N N   . ARG B 2 42  ? 24.930  37.866  -30.516 1.00 89.28 42  B 1 
ATOM 2747 C CA  . ARG B 2 42  ? 24.543  36.701  -31.334 1.00 89.61 42  B 1 
ATOM 2748 C C   . ARG B 2 42  ? 25.472  36.418  -32.521 1.00 90.85 42  B 1 
ATOM 2749 O O   . ARG B 2 42  ? 25.099  35.695  -33.443 1.00 86.74 42  B 1 
ATOM 2750 C CB  . ARG B 2 42  ? 23.077  36.779  -31.767 1.00 87.73 42  B 1 
ATOM 2751 C CG  . ARG B 2 42  ? 22.082  36.911  -30.586 1.00 83.86 42  B 1 
ATOM 2752 C CD  . ARG B 2 42  ? 20.658  36.849  -31.125 1.00 77.32 42  B 1 
ATOM 2753 N NE  . ARG B 2 42  ? 19.663  36.912  -30.036 1.00 69.28 42  B 1 
ATOM 2754 C CZ  . ARG B 2 42  ? 18.354  36.701  -30.158 1.00 60.29 42  B 1 
ATOM 2755 N NH1 . ARG B 2 42  ? 17.821  36.424  -31.315 1.00 55.48 42  B 1 
ATOM 2756 N NH2 . ARG B 2 42  ? 17.585  36.764  -29.109 1.00 55.34 42  B 1 
ATOM 2757 N N   . LYS B 2 43  ? 26.704  36.943  -32.497 1.00 90.05 43  B 1 
ATOM 2758 C CA  . LYS B 2 43  ? 27.739  36.684  -33.495 1.00 89.68 43  B 1 
ATOM 2759 C C   . LYS B 2 43  ? 28.521  35.424  -33.124 1.00 91.15 43  B 1 
ATOM 2760 O O   . LYS B 2 43  ? 29.685  35.476  -32.748 1.00 87.76 43  B 1 
ATOM 2761 C CB  . LYS B 2 43  ? 28.634  37.921  -33.645 1.00 88.11 43  B 1 
ATOM 2762 C CG  . LYS B 2 43  ? 27.873  39.120  -34.213 1.00 84.26 43  B 1 
ATOM 2763 C CD  . LYS B 2 43  ? 28.875  40.213  -34.543 1.00 76.21 43  B 1 
ATOM 2764 C CE  . LYS B 2 43  ? 28.222  41.354  -35.317 1.00 69.35 43  B 1 
ATOM 2765 N NZ  . LYS B 2 43  ? 29.263  42.195  -35.955 1.00 59.94 43  B 1 
ATOM 2766 N N   . TYR B 2 44  ? 27.853  34.277  -33.198 1.00 92.24 44  B 1 
ATOM 2767 C CA  . TYR B 2 44  ? 28.411  33.004  -32.732 1.00 92.38 44  B 1 
ATOM 2768 C C   . TYR B 2 44  ? 29.684  32.574  -33.471 1.00 93.03 44  B 1 
ATOM 2769 O O   . TYR B 2 44  ? 30.627  32.168  -32.788 1.00 91.13 44  B 1 
ATOM 2770 C CB  . TYR B 2 44  ? 27.336  31.910  -32.771 1.00 91.25 44  B 1 
ATOM 2771 C CG  . TYR B 2 44  ? 26.050  32.260  -32.053 1.00 90.55 44  B 1 
ATOM 2772 C CD1 . TYR B 2 44  ? 26.058  32.597  -30.688 1.00 80.97 44  B 1 
ATOM 2773 C CD2 . TYR B 2 44  ? 24.829  32.271  -32.754 1.00 81.19 44  B 1 
ATOM 2774 C CE1 . TYR B 2 44  ? 24.868  32.939  -30.022 1.00 80.36 44  B 1 
ATOM 2775 C CE2 . TYR B 2 44  ? 23.636  32.609  -32.102 1.00 79.37 44  B 1 
ATOM 2776 C CZ  . TYR B 2 44  ? 23.653  32.935  -30.737 1.00 86.33 44  B 1 
ATOM 2777 O OH  . TYR B 2 44  ? 22.483  33.270  -30.094 1.00 85.10 44  B 1 
ATOM 2778 N N   . PRO B 2 45  ? 29.793  32.703  -34.800 1.00 92.56 45  B 1 
ATOM 2779 C CA  . PRO B 2 45  ? 31.028  32.344  -35.497 1.00 91.95 45  B 1 
ATOM 2780 C C   . PRO B 2 45  ? 32.219  33.203  -35.071 1.00 92.22 45  B 1 
ATOM 2781 O O   . PRO B 2 45  ? 33.302  32.679  -34.794 1.00 90.48 45  B 1 
ATOM 2782 C CB  . PRO B 2 45  ? 30.719  32.504  -36.992 1.00 90.81 45  B 1 
ATOM 2783 C CG  . PRO B 2 45  ? 29.203  32.431  -37.070 1.00 88.26 45  B 1 
ATOM 2784 C CD  . PRO B 2 45  ? 28.760  33.058  -35.756 1.00 91.30 45  B 1 
ATOM 2785 N N   . GLU B 2 46  ? 32.031  34.517  -34.952 1.00 91.30 46  B 1 
ATOM 2786 C CA  . GLU B 2 46  ? 33.099  35.418  -34.529 1.00 90.88 46  B 1 
ATOM 2787 C C   . GLU B 2 46  ? 33.456  35.219  -33.050 1.00 91.05 46  B 1 
ATOM 2788 O O   . GLU B 2 46  ? 34.631  35.275  -32.681 1.00 88.44 46  B 1 
ATOM 2789 C CB  . GLU B 2 46  ? 32.735  36.887  -34.803 1.00 90.20 46  B 1 
ATOM 2790 C CG  . GLU B 2 46  ? 32.423  37.213  -36.293 1.00 84.80 46  B 1 
ATOM 2791 C CD  . GLU B 2 46  ? 30.945  37.527  -36.510 1.00 79.52 46  B 1 
ATOM 2792 O OE1 . GLU B 2 46  ? 30.652  38.618  -37.069 1.00 69.19 46  B 1 
ATOM 2793 O OE2 . GLU B 2 46  ? 30.094  36.734  -36.059 1.00 70.39 46  B 1 
ATOM 2794 N N   . ALA B 2 47  ? 32.472  34.938  -32.214 1.00 91.89 47  B 1 
ATOM 2795 C CA  . ALA B 2 47  ? 32.702  34.599  -30.818 1.00 91.53 47  B 1 
ATOM 2796 C C   . ALA B 2 47  ? 33.528  33.311  -30.682 1.00 92.02 47  B 1 
ATOM 2797 O O   . ALA B 2 47  ? 34.520  33.297  -29.953 1.00 90.85 47  B 1 
ATOM 2798 C CB  . ALA B 2 47  ? 31.355  34.492  -30.095 1.00 90.98 47  B 1 
ATOM 2799 N N   . ALA B 2 48  ? 33.187  32.267  -31.440 1.00 91.80 48  B 1 
ATOM 2800 C CA  . ALA B 2 48  ? 33.940  31.015  -31.461 1.00 91.51 48  B 1 
ATOM 2801 C C   . ALA B 2 48  ? 35.395  31.229  -31.906 1.00 91.84 48  B 1 
ATOM 2802 O O   . ALA B 2 48  ? 36.317  30.715  -31.271 1.00 90.26 48  B 1 
ATOM 2803 C CB  . ALA B 2 48  ? 33.217  30.015  -32.376 1.00 90.77 48  B 1 
ATOM 2804 N N   . ALA B 2 49  ? 35.616  32.052  -32.922 1.00 92.41 49  B 1 
ATOM 2805 C CA  . ALA B 2 49  ? 36.957  32.412  -33.363 1.00 91.90 49  B 1 
ATOM 2806 C C   . ALA B 2 49  ? 37.756  33.158  -32.265 1.00 92.03 49  B 1 
ATOM 2807 O O   . ALA B 2 49  ? 38.930  32.859  -32.055 1.00 90.45 49  B 1 
ATOM 2808 C CB  . ALA B 2 49  ? 36.849  33.233  -34.653 1.00 91.27 49  B 1 
ATOM 2809 N N   . CYS B 2 50  ? 37.131  34.088  -31.543 1.00 91.87 50  B 1 
ATOM 2810 C CA  . CYS B 2 50  ? 37.759  34.761  -30.400 1.00 91.59 50  B 1 
ATOM 2811 C C   . CYS B 2 50  ? 38.130  33.774  -29.278 1.00 92.36 50  B 1 
ATOM 2812 O O   . CYS B 2 50  ? 39.246  33.830  -28.761 1.00 90.58 50  B 1 
ATOM 2813 C CB  . CYS B 2 50  ? 36.850  35.873  -29.875 1.00 89.81 50  B 1 
ATOM 2814 S SG  . CYS B 2 50  ? 37.053  37.365  -30.888 1.00 82.72 50  B 1 
ATOM 2815 N N   . TYR B 2 51  ? 37.229  32.844  -28.936 1.00 92.37 51  B 1 
ATOM 2816 C CA  . TYR B 2 51  ? 37.543  31.805  -27.957 1.00 92.46 51  B 1 
ATOM 2817 C C   . TYR B 2 51  ? 38.640  30.869  -28.452 1.00 92.70 51  B 1 
ATOM 2818 O O   . TYR B 2 51  ? 39.526  30.516  -27.679 1.00 91.53 51  B 1 
ATOM 2819 C CB  . TYR B 2 51  ? 36.281  31.026  -27.583 1.00 92.23 51  B 1 
ATOM 2820 C CG  . TYR B 2 51  ? 35.190  31.832  -26.893 1.00 92.11 51  B 1 
ATOM 2821 C CD1 . TYR B 2 51  ? 35.483  32.632  -25.769 1.00 83.58 51  B 1 
ATOM 2822 C CD2 . TYR B 2 51  ? 33.870  31.778  -27.373 1.00 83.40 51  B 1 
ATOM 2823 C CE1 . TYR B 2 51  ? 34.479  33.379  -25.143 1.00 82.16 51  B 1 
ATOM 2824 C CE2 . TYR B 2 51  ? 32.855  32.523  -26.749 1.00 81.46 51  B 1 
ATOM 2825 C CZ  . TYR B 2 51  ? 33.163  33.321  -25.638 1.00 89.80 51  B 1 
ATOM 2826 O OH  . TYR B 2 51  ? 32.168  34.048  -25.038 1.00 88.56 51  B 1 
ATOM 2827 N N   . GLY B 2 52  ? 38.673  30.548  -29.742 1.00 92.31 52  B 1 
ATOM 2828 C CA  . GLY B 2 52  ? 39.763  29.791  -30.358 1.00 91.84 52  B 1 
ATOM 2829 C C   . GLY B 2 52  ? 41.121  30.462  -30.183 1.00 92.33 52  B 1 
ATOM 2830 O O   . GLY B 2 52  ? 42.090  29.829  -29.768 1.00 90.96 52  B 1 
ATOM 2831 N N   . ARG B 2 53  ? 41.192  31.790  -30.391 1.00 91.80 53  B 1 
ATOM 2832 C CA  . ARG B 2 53  ? 42.406  32.573  -30.143 1.00 91.29 53  B 1 
ATOM 2833 C C   . ARG B 2 53  ? 42.782  32.601  -28.656 1.00 91.40 53  B 1 
ATOM 2834 O O   . ARG B 2 53  ? 43.965  32.550  -28.334 1.00 88.76 53  B 1 
ATOM 2835 C CB  . ARG B 2 53  ? 42.237  33.995  -30.679 1.00 90.65 53  B 1 
ATOM 2836 C CG  . ARG B 2 53  ? 42.178  34.041  -32.225 1.00 84.90 53  B 1 
ATOM 2837 C CD  . ARG B 2 53  ? 41.905  35.462  -32.726 1.00 81.16 53  B 1 
ATOM 2838 N NE  . ARG B 2 53  ? 43.061  36.357  -32.480 1.00 71.85 53  B 1 
ATOM 2839 C CZ  . ARG B 2 53  ? 43.061  37.686  -32.577 1.00 64.32 53  B 1 
ATOM 2840 N NH1 . ARG B 2 53  ? 41.980  38.352  -32.894 1.00 58.07 53  B 1 
ATOM 2841 N NH2 . ARG B 2 53  ? 44.150  38.367  -32.368 1.00 56.32 53  B 1 
ATOM 2842 N N   . ALA B 2 54  ? 41.812  32.657  -27.755 1.00 91.56 54  B 1 
ATOM 2843 C CA  . ALA B 2 54  ? 42.052  32.566  -26.313 1.00 90.55 54  B 1 
ATOM 2844 C C   . ALA B 2 54  ? 42.627  31.197  -25.917 1.00 91.14 54  B 1 
ATOM 2845 O O   . ALA B 2 54  ? 43.605  31.135  -25.172 1.00 89.72 54  B 1 
ATOM 2846 C CB  . ALA B 2 54  ? 40.755  32.885  -25.560 1.00 90.03 54  B 1 
ATOM 2847 N N   . ILE B 2 55  ? 42.079  30.107  -26.476 1.00 91.33 55  B 1 
ATOM 2848 C CA  . ILE B 2 55  ? 42.560  28.736  -26.289 1.00 91.18 55  B 1 
ATOM 2849 C C   . ILE B 2 55  ? 43.996  28.589  -26.797 1.00 91.01 55  B 1 
ATOM 2850 O O   . ILE B 2 55  ? 44.837  28.051  -26.088 1.00 89.49 55  B 1 
ATOM 2851 C CB  . ILE B 2 55  ? 41.612  27.734  -26.987 1.00 90.71 55  B 1 
ATOM 2852 C CG1 . ILE B 2 55  ? 40.274  27.655  -26.216 1.00 86.24 55  B 1 
ATOM 2853 C CG2 . ILE B 2 55  ? 42.245  26.336  -27.103 1.00 86.00 55  B 1 
ATOM 2854 C CD1 . ILE B 2 55  ? 39.128  27.020  -27.020 1.00 82.58 55  B 1 
ATOM 2855 N N   . THR B 2 56  ? 44.304  29.132  -27.979 1.00 92.02 56  B 1 
ATOM 2856 C CA  . THR B 2 56  ? 45.665  29.098  -28.517 1.00 91.28 56  B 1 
ATOM 2857 C C   . THR B 2 56  ? 46.672  29.789  -27.590 1.00 91.11 56  B 1 
ATOM 2858 O O   . THR B 2 56  ? 47.825  29.374  -27.505 1.00 89.18 56  B 1 
ATOM 2859 C CB  . THR B 2 56  ? 45.728  29.749  -29.905 1.00 90.37 56  B 1 
ATOM 2860 O OG1 . THR B 2 56  ? 44.753  29.202  -30.761 1.00 81.45 56  B 1 
ATOM 2861 C CG2 . THR B 2 56  ? 47.067  29.536  -30.613 1.00 77.81 56  B 1 
ATOM 2862 N N   . ARG B 2 57  ? 46.239  30.834  -26.872 1.00 91.43 57  B 1 
ATOM 2863 C CA  . ARG B 2 57  ? 47.077  31.526  -25.887 1.00 90.48 57  B 1 
ATOM 2864 C C   . ARG B 2 57  ? 47.196  30.799  -24.562 1.00 90.91 57  B 1 
ATOM 2865 O O   . ARG B 2 57  ? 48.263  30.825  -23.964 1.00 87.36 57  B 1 
ATOM 2866 C CB  . ARG B 2 57  ? 46.541  32.930  -25.642 1.00 88.79 57  B 1 
ATOM 2867 C CG  . ARG B 2 57  ? 47.118  33.864  -26.690 1.00 81.95 57  B 1 
ATOM 2868 C CD  . ARG B 2 57  ? 47.044  35.292  -26.161 1.00 77.93 57  B 1 
ATOM 2869 N NE  . ARG B 2 57  ? 48.033  36.092  -26.864 1.00 71.20 57  B 1 
ATOM 2870 C CZ  . ARG B 2 57  ? 48.183  37.391  -26.798 1.00 64.28 57  B 1 
ATOM 2871 N NH1 . ARG B 2 57  ? 47.375  38.137  -26.116 1.00 57.45 57  B 1 
ATOM 2872 N NH2 . ARG B 2 57  ? 49.161  37.933  -27.414 1.00 57.20 57  B 1 
ATOM 2873 N N   . ASN B 2 58  ? 46.118  30.218  -24.099 1.00 89.55 58  B 1 
ATOM 2874 C CA  . ASN B 2 58  ? 46.101  29.443  -22.867 1.00 89.67 58  B 1 
ATOM 2875 C C   . ASN B 2 58  ? 45.148  28.247  -23.006 1.00 90.46 58  B 1 
ATOM 2876 O O   . ASN B 2 58  ? 43.953  28.377  -22.733 1.00 88.16 58  B 1 
ATOM 2877 C CB  . ASN B 2 58  ? 45.743  30.355  -21.686 1.00 87.83 58  B 1 
ATOM 2878 C CG  . ASN B 2 58  ? 45.901  29.619  -20.362 1.00 86.49 58  B 1 
ATOM 2879 O OD1 . ASN B 2 58  ? 46.209  28.443  -20.301 1.00 78.77 58  B 1 
ATOM 2880 N ND2 . ASN B 2 58  ? 45.714  30.306  -19.264 1.00 78.27 58  B 1 
ATOM 2881 N N   . PRO B 2 59  ? 45.657  27.083  -23.415 1.00 90.63 59  B 1 
ATOM 2882 C CA  . PRO B 2 59  ? 44.830  25.898  -23.653 1.00 90.00 59  B 1 
ATOM 2883 C C   . PRO B 2 59  ? 44.369  25.182  -22.380 1.00 90.40 59  B 1 
ATOM 2884 O O   . PRO B 2 59  ? 43.665  24.176  -22.475 1.00 87.40 59  B 1 
ATOM 2885 C CB  . PRO B 2 59  ? 45.692  25.002  -24.539 1.00 88.79 59  B 1 
ATOM 2886 C CG  . PRO B 2 59  ? 47.120  25.330  -24.077 1.00 86.68 59  B 1 
ATOM 2887 C CD  . PRO B 2 59  ? 47.040  26.827  -23.772 1.00 89.67 59  B 1 
ATOM 2888 N N   . LEU B 2 60  ? 44.757  25.666  -21.191 1.00 89.77 60  B 1 
ATOM 2889 C CA  . LEU B 2 60  ? 44.488  25.008  -19.907 1.00 89.88 60  B 1 
ATOM 2890 C C   . LEU B 2 60  ? 43.302  25.617  -19.139 1.00 90.39 60  B 1 
ATOM 2891 O O   . LEU B 2 60  ? 43.144  25.367  -17.944 1.00 86.58 60  B 1 
ATOM 2892 C CB  . LEU B 2 60  ? 45.771  24.983  -19.060 1.00 87.92 60  B 1 
ATOM 2893 C CG  . LEU B 2 60  ? 46.951  24.221  -19.681 1.00 85.09 60  B 1 
ATOM 2894 C CD1 . LEU B 2 60  ? 48.172  24.350  -18.758 1.00 77.30 60  B 1 
ATOM 2895 C CD2 . LEU B 2 60  ? 46.651  22.735  -19.865 1.00 77.33 60  B 1 
ATOM 2896 N N   . VAL B 2 61  ? 42.459  26.425  -19.810 1.00 90.73 61  B 1 
ATOM 2897 C CA  . VAL B 2 61  ? 41.320  27.088  -19.172 1.00 90.55 61  B 1 
ATOM 2898 C C   . VAL B 2 61  ? 40.009  26.486  -19.698 1.00 91.40 61  B 1 
ATOM 2899 O O   . VAL B 2 61  ? 39.565  26.832  -20.797 1.00 89.64 61  B 1 
ATOM 2900 C CB  . VAL B 2 61  ? 41.371  28.612  -19.348 1.00 88.51 61  B 1 
ATOM 2901 C CG1 . VAL B 2 61  ? 40.213  29.295  -18.609 1.00 80.63 61  B 1 
ATOM 2902 C CG2 . VAL B 2 61  ? 42.676  29.195  -18.790 1.00 79.37 61  B 1 
ATOM 2903 N N   . ALA B 2 62  ? 39.363  25.655  -18.895 1.00 90.85 62  B 1 
ATOM 2904 C CA  . ALA B 2 62  ? 38.125  24.960  -19.261 1.00 90.50 62  B 1 
ATOM 2905 C C   . ALA B 2 62  ? 37.017  25.894  -19.776 1.00 91.26 62  B 1 
ATOM 2906 O O   . ALA B 2 62  ? 36.338  25.593  -20.760 1.00 89.50 62  B 1 
ATOM 2907 C CB  . ALA B 2 62  ? 37.639  24.178  -18.031 1.00 88.94 62  B 1 
ATOM 2908 N N   . VAL B 2 63  ? 36.878  27.086  -19.179 1.00 91.72 63  B 1 
ATOM 2909 C CA  . VAL B 2 63  ? 35.851  28.076  -19.549 1.00 91.69 63  B 1 
ATOM 2910 C C   . VAL B 2 63  ? 35.961  28.532  -21.010 1.00 92.41 63  B 1 
ATOM 2911 O O   . VAL B 2 63  ? 34.948  28.893  -21.605 1.00 91.00 63  B 1 
ATOM 2912 C CB  . VAL B 2 63  ? 35.904  29.294  -18.606 1.00 89.75 63  B 1 
ATOM 2913 C CG1 . VAL B 2 63  ? 34.875  30.371  -18.963 1.00 77.99 63  B 1 
ATOM 2914 C CG2 . VAL B 2 63  ? 35.638  28.885  -17.154 1.00 77.07 63  B 1 
ATOM 2915 N N   . TYR B 2 64  ? 37.151  28.521  -21.617 1.00 91.38 64  B 1 
ATOM 2916 C CA  . TYR B 2 64  ? 37.290  28.881  -23.023 1.00 91.33 64  B 1 
ATOM 2917 C C   . TYR B 2 64  ? 36.673  27.819  -23.929 1.00 91.97 64  B 1 
ATOM 2918 O O   . TYR B 2 64  ? 35.976  28.164  -24.879 1.00 90.29 64  B 1 
ATOM 2919 C CB  . TYR B 2 64  ? 38.756  29.134  -23.385 1.00 90.65 64  B 1 
ATOM 2920 C CG  . TYR B 2 64  ? 39.478  30.223  -22.595 1.00 89.76 64  B 1 
ATOM 2921 C CD1 . TYR B 2 64  ? 38.771  31.224  -21.905 1.00 81.00 64  B 1 
ATOM 2922 C CD2 . TYR B 2 64  ? 40.882  30.225  -22.564 1.00 81.11 64  B 1 
ATOM 2923 C CE1 . TYR B 2 64  ? 39.461  32.197  -21.162 1.00 80.05 64  B 1 
ATOM 2924 C CE2 . TYR B 2 64  ? 41.576  31.193  -21.834 1.00 79.70 64  B 1 
ATOM 2925 C CZ  . TYR B 2 64  ? 40.863  32.172  -21.122 1.00 85.76 64  B 1 
ATOM 2926 O OH  . TYR B 2 64  ? 41.538  33.103  -20.376 1.00 84.58 64  B 1 
ATOM 2927 N N   . TYR B 2 65  ? 36.851  26.560  -23.581 1.00 92.28 65  B 1 
ATOM 2928 C CA  . TYR B 2 65  ? 36.258  25.445  -24.299 1.00 92.23 65  B 1 
ATOM 2929 C C   . TYR B 2 65  ? 34.743  25.401  -24.119 1.00 92.95 65  B 1 
ATOM 2930 O O   . TYR B 2 65  ? 34.033  25.323  -25.114 1.00 91.68 65  B 1 
ATOM 2931 C CB  . TYR B 2 65  ? 36.900  24.126  -23.860 1.00 91.64 65  B 1 
ATOM 2932 C CG  . TYR B 2 65  ? 38.370  24.019  -24.197 1.00 91.57 65  B 1 
ATOM 2933 C CD1 . TYR B 2 65  ? 38.781  23.570  -25.468 1.00 81.68 65  B 1 
ATOM 2934 C CD2 . TYR B 2 65  ? 39.345  24.374  -23.244 1.00 81.92 65  B 1 
ATOM 2935 C CE1 . TYR B 2 65  ? 40.141  23.453  -25.781 1.00 81.23 65  B 1 
ATOM 2936 C CE2 . TYR B 2 65  ? 40.705  24.267  -23.547 1.00 80.34 65  B 1 
ATOM 2937 C CZ  . TYR B 2 65  ? 41.111  23.802  -24.811 1.00 88.23 65  B 1 
ATOM 2938 O OH  . TYR B 2 65  ? 42.440  23.695  -25.107 1.00 87.02 65  B 1 
ATOM 2939 N N   . THR B 2 66  ? 34.214  25.551  -22.900 1.00 92.88 66  B 1 
ATOM 2940 C CA  . THR B 2 66  ? 32.761  25.567  -22.679 1.00 92.31 66  B 1 
ATOM 2941 C C   . THR B 2 66  ? 32.078  26.742  -23.374 1.00 92.52 66  B 1 
ATOM 2942 O O   . THR B 2 66  ? 31.007  26.578  -23.947 1.00 91.34 66  B 1 
ATOM 2943 C CB  . THR B 2 66  ? 32.382  25.584  -21.189 1.00 91.57 66  B 1 
ATOM 2944 O OG1 . THR B 2 66  ? 32.943  26.696  -20.522 1.00 80.72 66  B 1 
ATOM 2945 C CG2 . THR B 2 66  ? 32.859  24.338  -20.462 1.00 80.27 66  B 1 
ATOM 2946 N N   . ASN B 2 67  ? 32.698  27.907  -23.390 1.00 92.94 67  B 1 
ATOM 2947 C CA  . ASN B 2 67  ? 32.152  29.053  -24.112 1.00 92.62 67  B 1 
ATOM 2948 C C   . ASN B 2 67  ? 32.157  28.822  -25.637 1.00 92.74 67  B 1 
ATOM 2949 O O   . ASN B 2 67  ? 31.187  29.163  -26.303 1.00 91.35 67  B 1 
ATOM 2950 C CB  . ASN B 2 67  ? 32.941  30.319  -23.748 1.00 92.16 67  B 1 
ATOM 2951 C CG  . ASN B 2 67  ? 32.647  30.881  -22.366 1.00 90.54 67  B 1 
ATOM 2952 O OD1 . ASN B 2 67  ? 31.863  30.406  -21.579 1.00 81.56 67  B 1 
ATOM 2953 N ND2 . ASN B 2 67  ? 33.283  31.992  -22.045 1.00 80.77 67  B 1 
ATOM 2954 N N   . ARG B 2 68  ? 33.219  28.219  -26.176 1.00 91.50 68  B 1 
ATOM 2955 C CA  . ARG B 2 68  ? 33.287  27.877  -27.599 1.00 91.56 68  B 1 
ATOM 2956 C C   . ARG B 2 68  ? 32.315  26.754  -27.959 1.00 91.73 68  B 1 
ATOM 2957 O O   . ARG B 2 68  ? 31.631  26.870  -28.977 1.00 91.05 68  B 1 
ATOM 2958 C CB  . ARG B 2 68  ? 34.739  27.540  -27.987 1.00 90.36 68  B 1 
ATOM 2959 C CG  . ARG B 2 68  ? 34.904  27.528  -29.511 1.00 87.81 68  B 1 
ATOM 2960 C CD  . ARG B 2 68  ? 36.365  27.363  -29.933 1.00 88.52 68  B 1 
ATOM 2961 N NE  . ARG B 2 68  ? 36.872  26.029  -29.611 1.00 85.67 68  B 1 
ATOM 2962 C CZ  . ARG B 2 68  ? 38.063  25.544  -29.914 1.00 87.44 68  B 1 
ATOM 2963 N NH1 . ARG B 2 68  ? 38.955  26.252  -30.563 1.00 77.76 68  B 1 
ATOM 2964 N NH2 . ARG B 2 68  ? 38.372  24.325  -29.576 1.00 79.10 68  B 1 
ATOM 2965 N N   . ALA B 2 69  ? 32.160  25.758  -27.098 1.00 92.81 69  B 1 
ATOM 2966 C CA  . ALA B 2 69  ? 31.168  24.694  -27.248 1.00 92.45 69  B 1 
ATOM 2967 C C   . ALA B 2 69  ? 29.742  25.256  -27.339 1.00 92.63 69  B 1 
ATOM 2968 O O   . ALA B 2 69  ? 28.984  24.872  -28.226 1.00 91.59 69  B 1 
ATOM 2969 C CB  . ALA B 2 69  ? 31.297  23.726  -26.065 1.00 92.06 69  B 1 
ATOM 2970 N N   . LEU B 2 70  ? 29.399  26.243  -26.505 1.00 92.93 70  B 1 
ATOM 2971 C CA  . LEU B 2 70  ? 28.098  26.910  -26.584 1.00 92.05 70  B 1 
ATOM 2972 C C   . LEU B 2 70  ? 27.911  27.659  -27.909 1.00 92.57 70  B 1 
ATOM 2973 O O   . LEU B 2 70  ? 26.806  27.660  -28.453 1.00 91.57 70  B 1 
ATOM 2974 C CB  . LEU B 2 70  ? 27.925  27.836  -25.374 1.00 91.25 70  B 1 
ATOM 2975 C CG  . LEU B 2 70  ? 26.530  28.495  -25.283 1.00 87.10 70  B 1 
ATOM 2976 C CD1 . LEU B 2 70  ? 25.406  27.473  -25.140 1.00 76.95 70  B 1 
ATOM 2977 C CD2 . LEU B 2 70  ? 26.478  29.421  -24.072 1.00 77.20 70  B 1 
ATOM 2978 N N   . CYS B 2 71  ? 28.955  28.270  -28.456 1.00 92.69 71  B 1 
ATOM 2979 C CA  . CYS B 2 71  ? 28.900  28.861  -29.795 1.00 92.29 71  B 1 
ATOM 2980 C C   . CYS B 2 71  ? 28.621  27.786  -30.853 1.00 92.54 71  B 1 
ATOM 2981 O O   . CYS B 2 71  ? 27.717  27.964  -31.666 1.00 91.28 71  B 1 
ATOM 2982 C CB  . CYS B 2 71  ? 30.192  29.619  -30.125 1.00 91.77 71  B 1 
ATOM 2983 S SG  . CYS B 2 71  ? 30.441  31.029  -29.012 1.00 87.34 71  B 1 
ATOM 2984 N N   . TYR B 2 72  ? 29.349  26.674  -30.811 1.00 93.35 72  B 1 
ATOM 2985 C CA  . TYR B 2 72  ? 29.146  25.564  -31.746 1.00 92.87 72  B 1 
ATOM 2986 C C   . TYR B 2 72  ? 27.751  24.943  -31.630 1.00 92.85 72  B 1 
ATOM 2987 O O   . TYR B 2 72  ? 27.123  24.693  -32.656 1.00 91.34 72  B 1 
ATOM 2988 C CB  . TYR B 2 72  ? 30.234  24.518  -31.552 1.00 92.69 72  B 1 
ATOM 2989 C CG  . TYR B 2 72  ? 31.629  24.921  -32.007 1.00 91.96 72  B 1 
ATOM 2990 C CD1 . TYR B 2 72  ? 31.823  25.596  -33.228 1.00 83.03 72  B 1 
ATOM 2991 C CD2 . TYR B 2 72  ? 32.741  24.569  -31.231 1.00 83.31 72  B 1 
ATOM 2992 C CE1 . TYR B 2 72  ? 33.109  25.925  -33.667 1.00 82.43 72  B 1 
ATOM 2993 C CE2 . TYR B 2 72  ? 34.036  24.887  -31.658 1.00 81.72 72  B 1 
ATOM 2994 C CZ  . TYR B 2 72  ? 34.225  25.567  -32.881 1.00 88.54 72  B 1 
ATOM 2995 O OH  . TYR B 2 72  ? 35.488  25.887  -33.301 1.00 86.89 72  B 1 
ATOM 2996 N N   . LEU B 2 73  ? 27.210  24.797  -30.413 1.00 92.67 73  B 1 
ATOM 2997 C CA  . LEU B 2 73  ? 25.821  24.385  -30.194 1.00 91.49 73  B 1 
ATOM 2998 C C   . LEU B 2 73  ? 24.837  25.331  -30.882 1.00 91.55 73  B 1 
ATOM 2999 O O   . LEU B 2 73  ? 23.941  24.879  -31.597 1.00 90.07 73  B 1 
ATOM 3000 C CB  . LEU B 2 73  ? 25.526  24.331  -28.686 1.00 90.97 73  B 1 
ATOM 3001 C CG  . LEU B 2 73  ? 25.834  22.967  -28.051 1.00 86.26 73  B 1 
ATOM 3002 C CD1 . LEU B 2 73  ? 25.860  23.098  -26.531 1.00 77.67 73  B 1 
ATOM 3003 C CD2 . LEU B 2 73  ? 24.756  21.948  -28.432 1.00 78.46 73  B 1 
ATOM 3004 N N   . LYS B 2 74  ? 25.015  26.651  -30.731 1.00 92.36 74  B 1 
ATOM 3005 C CA  . LYS B 2 74  ? 24.164  27.646  -31.397 1.00 90.98 74  B 1 
ATOM 3006 C C   . LYS B 2 74  ? 24.315  27.651  -32.918 1.00 91.49 74  B 1 
ATOM 3007 O O   . LYS B 2 74  ? 23.385  28.046  -33.614 1.00 89.25 74  B 1 
ATOM 3008 C CB  . LYS B 2 74  ? 24.438  29.044  -30.821 1.00 90.17 74  B 1 
ATOM 3009 C CG  . LYS B 2 74  ? 24.024  29.218  -29.352 1.00 86.60 74  B 1 
ATOM 3010 C CD  . LYS B 2 74  ? 22.522  29.034  -29.133 1.00 82.20 74  B 1 
ATOM 3011 C CE  . LYS B 2 74  ? 22.169  29.239  -27.653 1.00 77.41 74  B 1 
ATOM 3012 N NZ  . LYS B 2 74  ? 20.770  28.852  -27.364 1.00 69.65 74  B 1 
ATOM 3013 N N   . MET B 2 75  ? 25.451  27.195  -33.424 1.00 91.43 75  B 1 
ATOM 3014 C CA  . MET B 2 75  ? 25.739  27.031  -34.848 1.00 90.59 75  B 1 
ATOM 3015 C C   . MET B 2 75  ? 25.341  25.639  -35.382 1.00 90.56 75  B 1 
ATOM 3016 O O   . MET B 2 75  ? 25.605  25.358  -36.550 1.00 87.69 75  B 1 
ATOM 3017 C CB  . MET B 2 75  ? 27.237  27.293  -35.093 1.00 89.66 75  B 1 
ATOM 3018 C CG  . MET B 2 75  ? 27.646  28.752  -34.827 1.00 86.31 75  B 1 
ATOM 3019 S SD  . MET B 2 75  ? 29.450  29.019  -34.724 1.00 84.79 75  B 1 
ATOM 3020 C CE  . MET B 2 75  ? 29.957  28.489  -36.376 1.00 73.07 75  B 1 
ATOM 3021 N N   . GLN B 2 76  ? 24.752  24.768  -34.554 1.00 91.03 76  B 1 
ATOM 3022 C CA  . GLN B 2 76  ? 24.436  23.368  -34.870 1.00 90.52 76  B 1 
ATOM 3023 C C   . GLN B 2 76  ? 25.655  22.533  -35.311 1.00 91.48 76  B 1 
ATOM 3024 O O   . GLN B 2 76  ? 25.536  21.596  -36.086 1.00 87.85 76  B 1 
ATOM 3025 C CB  . GLN B 2 76  ? 23.236  23.260  -35.821 1.00 88.96 76  B 1 
ATOM 3026 C CG  . GLN B 2 76  ? 21.980  23.926  -35.248 1.00 84.41 76  B 1 
ATOM 3027 C CD  . GLN B 2 76  ? 20.688  23.438  -35.910 1.00 77.02 76  B 1 
ATOM 3028 O OE1 . GLN B 2 76  ? 20.671  22.867  -36.991 1.00 67.71 76  B 1 
ATOM 3029 N NE2 . GLN B 2 76  ? 19.559  23.628  -35.274 1.00 65.52 76  B 1 
ATOM 3030 N N   . GLN B 2 77  ? 26.846  22.866  -34.799 1.00 90.83 77  B 1 
ATOM 3031 C CA  . GLN B 2 77  ? 28.080  22.119  -35.045 1.00 90.81 77  B 1 
ATOM 3032 C C   . GLN B 2 77  ? 28.353  21.172  -33.867 1.00 91.58 77  B 1 
ATOM 3033 O O   . GLN B 2 77  ? 29.288  21.362  -33.094 1.00 88.84 77  B 1 
ATOM 3034 C CB  . GLN B 2 77  ? 29.235  23.080  -35.328 1.00 89.50 77  B 1 
ATOM 3035 C CG  . GLN B 2 77  ? 29.029  23.832  -36.652 1.00 85.72 77  B 1 
ATOM 3036 C CD  . GLN B 2 77  ? 30.223  24.712  -37.030 1.00 81.46 77  B 1 
ATOM 3037 O OE1 . GLN B 2 77  ? 31.052  25.081  -36.224 1.00 72.39 77  B 1 
ATOM 3038 N NE2 . GLN B 2 77  ? 30.342  25.074  -38.277 1.00 69.56 77  B 1 
ATOM 3039 N N   . HIS B 2 78  ? 27.509  20.144  -33.744 1.00 92.41 78  B 1 
ATOM 3040 C CA  . HIS B 2 78  ? 27.471  19.275  -32.564 1.00 91.83 78  B 1 
ATOM 3041 C C   . HIS B 2 78  ? 28.767  18.499  -32.324 1.00 92.51 78  B 1 
ATOM 3042 O O   . HIS B 2 78  ? 29.219  18.431  -31.188 1.00 90.37 78  B 1 
ATOM 3043 C CB  . HIS B 2 78  ? 26.259  18.338  -32.661 1.00 89.59 78  B 1 
ATOM 3044 C CG  . HIS B 2 78  ? 24.966  19.080  -32.845 1.00 87.75 78  B 1 
ATOM 3045 N ND1 . HIS B 2 78  ? 24.505  20.122  -32.057 1.00 73.56 78  B 1 
ATOM 3046 C CD2 . HIS B 2 78  ? 24.073  18.935  -33.871 1.00 73.65 78  B 1 
ATOM 3047 C CE1 . HIS B 2 78  ? 23.369  20.576  -32.599 1.00 74.54 78  B 1 
ATOM 3048 N NE2 . HIS B 2 78  ? 23.075  19.888  -33.706 1.00 75.83 78  B 1 
ATOM 3049 N N   . GLU B 2 79  ? 29.430  18.007  -33.368 1.00 91.21 79  B 1 
ATOM 3050 C CA  . GLU B 2 79  ? 30.708  17.306  -33.222 1.00 90.62 79  B 1 
ATOM 3051 C C   . GLU B 2 79  ? 31.810  18.206  -32.638 1.00 91.20 79  B 1 
ATOM 3052 O O   . GLU B 2 79  ? 32.567  17.787  -31.763 1.00 89.00 79  B 1 
ATOM 3053 C CB  . GLU B 2 79  ? 31.199  16.774  -34.573 1.00 89.16 79  B 1 
ATOM 3054 C CG  . GLU B 2 79  ? 30.336  15.626  -35.115 1.00 81.00 79  B 1 
ATOM 3055 C CD  . GLU B 2 79  ? 30.983  14.966  -36.340 1.00 73.41 79  B 1 
ATOM 3056 O OE1 . GLU B 2 79  ? 30.591  13.825  -36.648 1.00 63.77 79  B 1 
ATOM 3057 O OE2 . GLU B 2 79  ? 31.876  15.598  -36.944 1.00 64.25 79  B 1 
ATOM 3058 N N   . GLN B 2 80  ? 31.875  19.450  -33.086 1.00 91.88 80  B 1 
ATOM 3059 C CA  . GLN B 2 80  ? 32.863  20.405  -32.580 1.00 91.71 80  B 1 
ATOM 3060 C C   . GLN B 2 80  ? 32.537  20.817  -31.139 1.00 92.57 80  B 1 
ATOM 3061 O O   . GLN B 2 80  ? 33.432  20.923  -30.302 1.00 90.65 80  B 1 
ATOM 3062 C CB  . GLN B 2 80  ? 32.937  21.637  -33.488 1.00 91.02 80  B 1 
ATOM 3063 C CG  . GLN B 2 80  ? 33.408  21.285  -34.912 1.00 87.29 80  B 1 
ATOM 3064 C CD  . GLN B 2 80  ? 33.584  22.513  -35.804 1.00 81.63 80  B 1 
ATOM 3065 O OE1 . GLN B 2 80  ? 33.642  23.646  -35.359 1.00 70.41 80  B 1 
ATOM 3066 N NE2 . GLN B 2 80  ? 33.702  22.325  -37.095 1.00 67.47 80  B 1 
ATOM 3067 N N   . ALA B 2 81  ? 31.253  20.998  -30.842 1.00 92.28 81  B 1 
ATOM 3068 C CA  . ALA B 2 81  ? 30.797  21.263  -29.484 1.00 92.10 81  B 1 
ATOM 3069 C C   . ALA B 2 81  ? 31.129  20.097  -28.541 1.00 92.60 81  B 1 
ATOM 3070 O O   . ALA B 2 81  ? 31.650  20.317  -27.446 1.00 91.35 81  B 1 
ATOM 3071 C CB  . ALA B 2 81  ? 29.294  21.567  -29.515 1.00 91.72 81  B 1 
ATOM 3072 N N   . LEU B 2 82  ? 30.909  18.858  -28.984 1.00 92.62 82  B 1 
ATOM 3073 C CA  . LEU B 2 82  ? 31.228  17.637  -28.244 1.00 92.20 82  B 1 
ATOM 3074 C C   . LEU B 2 82  ? 32.724  17.548  -27.928 1.00 92.72 82  B 1 
ATOM 3075 O O   . LEU B 2 82  ? 33.102  17.280  -26.785 1.00 91.32 82  B 1 
ATOM 3076 C CB  . LEU B 2 82  ? 30.770  16.430  -29.086 1.00 90.65 82  B 1 
ATOM 3077 C CG  . LEU B 2 82  ? 30.771  15.108  -28.300 1.00 85.56 82  B 1 
ATOM 3078 C CD1 . LEU B 2 82  ? 29.470  14.936  -27.529 1.00 75.48 82  B 1 
ATOM 3079 C CD2 . LEU B 2 82  ? 30.906  13.918  -29.252 1.00 75.02 82  B 1 
ATOM 3080 N N   . ALA B 2 83  ? 33.568  17.802  -28.904 1.00 92.88 83  B 1 
ATOM 3081 C CA  . ALA B 2 83  ? 35.019  17.803  -28.722 1.00 92.76 83  B 1 
ATOM 3082 C C   . ALA B 2 83  ? 35.472  18.853  -27.700 1.00 93.18 83  B 1 
ATOM 3083 O O   . ALA B 2 83  ? 36.276  18.553  -26.807 1.00 91.74 83  B 1 
ATOM 3084 C CB  . ALA B 2 83  ? 35.679  18.007  -30.090 1.00 92.16 83  B 1 
ATOM 3085 N N   . ASP B 2 84  ? 34.924  20.068  -27.783 1.00 92.59 84  B 1 
ATOM 3086 C CA  . ASP B 2 84  ? 35.231  21.134  -26.830 1.00 92.40 84  B 1 
ATOM 3087 C C   . ASP B 2 84  ? 34.718  20.822  -25.412 1.00 92.82 84  B 1 
ATOM 3088 O O   . ASP B 2 84  ? 35.429  21.076  -24.437 1.00 91.08 84  B 1 
ATOM 3089 C CB  . ASP B 2 84  ? 34.657  22.469  -27.328 1.00 91.57 84  B 1 
ATOM 3090 C CG  . ASP B 2 84  ? 35.568  23.217  -28.298 1.00 90.15 84  B 1 
ATOM 3091 O OD1 . ASP B 2 84  ? 36.719  22.802  -28.555 1.00 82.25 84  B 1 
ATOM 3092 O OD2 . ASP B 2 84  ? 35.195  24.331  -28.722 1.00 82.79 84  B 1 
ATOM 3093 N N   . CYS B 2 85  ? 33.540  20.223  -25.280 1.00 92.60 85  B 1 
ATOM 3094 C CA  . CYS B 2 85  ? 33.016  19.790  -23.988 1.00 92.68 85  B 1 
ATOM 3095 C C   . CYS B 2 85  ? 33.888  18.699  -23.352 1.00 92.97 85  B 1 
ATOM 3096 O O   . CYS B 2 85  ? 34.219  18.796  -22.174 1.00 92.00 85  B 1 
ATOM 3097 C CB  . CYS B 2 85  ? 31.572  19.290  -24.147 1.00 92.37 85  B 1 
ATOM 3098 S SG  . CYS B 2 85  ? 30.460  20.684  -24.472 1.00 88.82 85  B 1 
ATOM 3099 N N   . ARG B 2 86  ? 34.292  17.692  -24.131 1.00 92.66 86  B 1 
ATOM 3100 C CA  . ARG B 2 86  ? 35.209  16.645  -23.649 1.00 91.66 86  B 1 
ATOM 3101 C C   . ARG B 2 86  ? 36.533  17.250  -23.168 1.00 91.93 86  B 1 
ATOM 3102 O O   . ARG B 2 86  ? 36.978  16.940  -22.068 1.00 90.76 86  B 1 
ATOM 3103 C CB  . ARG B 2 86  ? 35.456  15.596  -24.737 1.00 91.10 86  B 1 
ATOM 3104 C CG  . ARG B 2 86  ? 34.248  14.652  -24.890 1.00 84.88 86  B 1 
ATOM 3105 C CD  . ARG B 2 86  ? 34.526  13.608  -25.979 1.00 80.71 86  B 1 
ATOM 3106 N NE  . ARG B 2 86  ? 33.406  12.665  -26.110 1.00 73.76 86  B 1 
ATOM 3107 C CZ  . ARG B 2 86  ? 33.282  11.713  -27.029 1.00 66.50 86  B 1 
ATOM 3108 N NH1 . ARG B 2 86  ? 34.194  11.510  -27.943 1.00 59.77 86  B 1 
ATOM 3109 N NH2 . ARG B 2 86  ? 32.224  10.948  -27.039 1.00 61.51 86  B 1 
ATOM 3110 N N   . ARG B 2 87  ? 37.099  18.178  -23.948 1.00 91.45 87  B 1 
ATOM 3111 C CA  . ARG B 2 87  ? 38.340  18.845  -23.560 1.00 91.38 87  B 1 
ATOM 3112 C C   . ARG B 2 87  ? 38.171  19.706  -22.306 1.00 92.03 87  B 1 
ATOM 3113 O O   . ARG B 2 87  ? 39.073  19.744  -21.471 1.00 90.30 87  B 1 
ATOM 3114 C CB  . ARG B 2 87  ? 38.870  19.652  -24.748 1.00 90.71 87  B 1 
ATOM 3115 C CG  . ARG B 2 87  ? 40.286  20.206  -24.518 1.00 80.14 87  B 1 
ATOM 3116 C CD  . ARG B 2 87  ? 41.288  19.072  -24.280 1.00 78.73 87  B 1 
ATOM 3117 N NE  . ARG B 2 87  ? 42.651  19.589  -24.046 1.00 70.93 87  B 1 
ATOM 3118 C CZ  . ARG B 2 87  ? 43.638  18.878  -23.500 1.00 63.23 87  B 1 
ATOM 3119 N NH1 . ARG B 2 87  ? 43.486  17.619  -23.169 1.00 56.44 87  B 1 
ATOM 3120 N NH2 . ARG B 2 87  ? 44.775  19.434  -23.268 1.00 55.41 87  B 1 
ATOM 3121 N N   . ALA B 2 88  ? 37.032  20.369  -22.137 1.00 92.71 88  B 1 
ATOM 3122 C CA  . ALA B 2 88  ? 36.719  21.112  -20.918 1.00 92.18 88  B 1 
ATOM 3123 C C   . ALA B 2 88  ? 36.632  20.186  -19.696 1.00 92.30 88  B 1 
ATOM 3124 O O   . ALA B 2 88  ? 37.163  20.538  -18.643 1.00 90.93 88  B 1 
ATOM 3125 C CB  . ALA B 2 88  ? 35.424  21.904  -21.123 1.00 91.82 88  B 1 
ATOM 3126 N N   . LEU B 2 89  ? 36.025  19.002  -19.839 1.00 92.19 89  B 1 
ATOM 3127 C CA  . LEU B 2 89  ? 35.916  18.006  -18.763 1.00 91.66 89  B 1 
ATOM 3128 C C   . LEU B 2 89  ? 37.259  17.362  -18.397 1.00 91.80 89  B 1 
ATOM 3129 O O   . LEU B 2 89  ? 37.485  17.066  -17.232 1.00 89.89 89  B 1 
ATOM 3130 C CB  . LEU B 2 89  ? 34.905  16.916  -19.167 1.00 91.05 89  B 1 
ATOM 3131 C CG  . LEU B 2 89  ? 33.439  17.393  -19.156 1.00 88.49 89  B 1 
ATOM 3132 C CD1 . LEU B 2 89  ? 32.547  16.320  -19.772 1.00 79.67 89  B 1 
ATOM 3133 C CD2 . LEU B 2 89  ? 32.960  17.672  -17.733 1.00 80.76 89  B 1 
ATOM 3134 N N   . GLU B 2 90  ? 38.163  17.195  -19.348 1.00 92.31 90  B 1 
ATOM 3135 C CA  . GLU B 2 90  ? 39.534  16.770  -19.056 1.00 91.54 90  B 1 
ATOM 3136 C C   . GLU B 2 90  ? 40.293  17.796  -18.200 1.00 91.33 90  B 1 
ATOM 3137 O O   . GLU B 2 90  ? 41.199  17.425  -17.453 1.00 88.64 90  B 1 
ATOM 3138 C CB  . GLU B 2 90  ? 40.318  16.565  -20.360 1.00 91.02 90  B 1 
ATOM 3139 C CG  . GLU B 2 90  ? 39.907  15.321  -21.164 1.00 84.51 90  B 1 
ATOM 3140 C CD  . GLU B 2 90  ? 40.599  15.266  -22.546 1.00 80.88 90  B 1 
ATOM 3141 O OE1 . GLU B 2 90  ? 40.244  14.380  -23.349 1.00 71.58 90  B 1 
ATOM 3142 O OE2 . GLU B 2 90  ? 41.485  16.112  -22.819 1.00 74.28 90  B 1 
ATOM 3143 N N   . LEU B 2 91  ? 39.956  19.082  -18.319 1.00 91.71 91  B 1 
ATOM 3144 C CA  . LEU B 2 91  ? 40.567  20.165  -17.550 1.00 90.53 91  B 1 
ATOM 3145 C C   . LEU B 2 91  ? 39.854  20.408  -16.213 1.00 90.61 91  B 1 
ATOM 3146 O O   . LEU B 2 91  ? 40.503  20.750  -15.220 1.00 86.97 91  B 1 
ATOM 3147 C CB  . LEU B 2 91  ? 40.564  21.446  -18.403 1.00 89.64 91  B 1 
ATOM 3148 C CG  . LEU B 2 91  ? 41.464  21.390  -19.652 1.00 87.50 91  B 1 
ATOM 3149 C CD1 . LEU B 2 91  ? 41.192  22.612  -20.529 1.00 79.42 91  B 1 
ATOM 3150 C CD2 . LEU B 2 91  ? 42.951  21.379  -19.291 1.00 78.96 91  B 1 
ATOM 3151 N N   . ASP B 2 92  ? 38.536  20.258  -16.200 1.00 90.02 92  B 1 
ATOM 3152 C CA  . ASP B 2 92  ? 37.673  20.440  -15.030 1.00 89.76 92  B 1 
ATOM 3153 C C   . ASP B 2 92  ? 36.488  19.461  -15.086 1.00 90.20 92  B 1 
ATOM 3154 O O   . ASP B 2 92  ? 35.417  19.759  -15.615 1.00 87.12 92  B 1 
ATOM 3155 C CB  . ASP B 2 92  ? 37.216  21.904  -14.942 1.00 87.94 92  B 1 
ATOM 3156 C CG  . ASP B 2 92  ? 36.289  22.171  -13.759 1.00 85.91 92  B 1 
ATOM 3157 O OD1 . ASP B 2 92  ? 36.162  21.291  -12.876 1.00 77.14 92  B 1 
ATOM 3158 O OD2 . ASP B 2 92  ? 35.666  23.257  -13.759 1.00 77.38 92  B 1 
ATOM 3159 N N   . GLY B 2 93  ? 36.690  18.276  -14.516 1.00 89.96 93  B 1 
ATOM 3160 C CA  . GLY B 2 93  ? 35.668  17.232  -14.448 1.00 89.04 93  B 1 
ATOM 3161 C C   . GLY B 2 93  ? 34.436  17.590  -13.610 1.00 89.83 93  B 1 
ATOM 3162 O O   . GLY B 2 93  ? 33.411  16.919  -13.707 1.00 86.90 93  B 1 
ATOM 3163 N N   . GLN B 2 94  ? 34.493  18.665  -12.814 1.00 89.07 94  B 1 
ATOM 3164 C CA  . GLN B 2 94  ? 33.395  19.195  -11.990 1.00 88.40 94  B 1 
ATOM 3165 C C   . GLN B 2 94  ? 32.639  20.347  -12.673 1.00 89.80 94  B 1 
ATOM 3166 O O   . GLN B 2 94  ? 31.727  20.936  -12.100 1.00 86.71 94  B 1 
ATOM 3167 C CB  . GLN B 2 94  ? 33.964  19.631  -10.626 1.00 86.16 94  B 1 
ATOM 3168 C CG  . GLN B 2 94  ? 34.556  18.461  -9.789  1.00 81.50 94  B 1 
ATOM 3169 C CD  . GLN B 2 94  ? 33.645  17.990  -8.648  1.00 74.10 94  B 1 
ATOM 3170 O OE1 . GLN B 2 94  ? 32.676  18.617  -8.266  1.00 63.61 94  B 1 
ATOM 3171 N NE2 . GLN B 2 94  ? 33.952  16.860  -8.039  1.00 62.30 94  B 1 
ATOM 3172 N N   . SER B 2 95  ? 32.986  20.691  -13.919 1.00 90.23 95  B 1 
ATOM 3173 C CA  . SER B 2 95  ? 32.356  21.790  -14.646 1.00 90.98 95  B 1 
ATOM 3174 C C   . SER B 2 95  ? 30.892  21.482  -14.980 1.00 91.77 95  B 1 
ATOM 3175 O O   . SER B 2 95  ? 30.583  20.740  -15.917 1.00 90.51 95  B 1 
ATOM 3176 C CB  . SER B 2 95  ? 33.141  22.112  -15.909 1.00 90.39 95  B 1 
ATOM 3177 O OG  . SER B 2 95  ? 32.575  23.229  -16.586 1.00 86.08 95  B 1 
ATOM 3178 N N   . VAL B 2 96  ? 29.985  22.145  -14.263 1.00 91.63 96  B 1 
ATOM 3179 C CA  . VAL B 2 96  ? 28.532  22.052  -14.519 1.00 91.42 96  B 1 
ATOM 3180 C C   . VAL B 2 96  ? 28.210  22.383  -15.972 1.00 92.19 96  B 1 
ATOM 3181 O O   . VAL B 2 96  ? 27.449  21.670  -16.620 1.00 91.60 96  B 1 
ATOM 3182 C CB  . VAL B 2 96  ? 27.757  23.006  -13.598 1.00 90.34 96  B 1 
ATOM 3183 C CG1 . VAL B 2 96  ? 26.252  22.975  -13.879 1.00 82.44 96  B 1 
ATOM 3184 C CG2 . VAL B 2 96  ? 27.967  22.655  -12.125 1.00 81.35 96  B 1 
ATOM 3185 N N   . LYS B 2 97  ? 28.812  23.463  -16.508 1.00 91.66 97  B 1 
ATOM 3186 C CA  . LYS B 2 97  ? 28.574  23.888  -17.884 1.00 91.56 97  B 1 
ATOM 3187 C C   . LYS B 2 97  ? 29.076  22.868  -18.901 1.00 92.08 97  B 1 
ATOM 3188 O O   . LYS B 2 97  ? 28.412  22.662  -19.908 1.00 91.20 97  B 1 
ATOM 3189 C CB  . LYS B 2 97  ? 29.214  25.255  -18.154 1.00 90.61 97  B 1 
ATOM 3190 C CG  . LYS B 2 97  ? 28.501  26.379  -17.397 1.00 87.06 97  B 1 
ATOM 3191 C CD  . LYS B 2 97  ? 29.088  27.735  -17.805 1.00 83.15 97  B 1 
ATOM 3192 C CE  . LYS B 2 97  ? 28.342  28.857  -17.080 1.00 75.83 97  B 1 
ATOM 3193 N NZ  . LYS B 2 97  ? 28.851  30.186  -17.484 1.00 67.21 97  B 1 
ATOM 3194 N N   . ALA B 2 98  ? 30.211  22.230  -18.645 1.00 92.45 98  B 1 
ATOM 3195 C CA  . ALA B 2 98  ? 30.752  21.211  -19.534 1.00 92.58 98  B 1 
ATOM 3196 C C   . ALA B 2 98  ? 29.826  19.992  -19.608 1.00 93.18 98  B 1 
ATOM 3197 O O   . ALA B 2 98  ? 29.476  19.575  -20.709 1.00 92.11 98  B 1 
ATOM 3198 C CB  . ALA B 2 98  ? 32.173  20.847  -19.090 1.00 92.36 98  B 1 
ATOM 3199 N N   . HIS B 2 99  ? 29.363  19.498  -18.466 1.00 93.55 99  B 1 
ATOM 3200 C CA  . HIS B 2 99  ? 28.381  18.413  -18.438 1.00 93.04 99  B 1 
ATOM 3201 C C   . HIS B 2 99  ? 27.050  18.820  -19.069 1.00 93.22 99  B 1 
ATOM 3202 O O   . HIS B 2 99  ? 26.478  18.050  -19.834 1.00 92.49 99  B 1 
ATOM 3203 C CB  . HIS B 2 99  ? 28.166  17.939  -16.996 1.00 92.66 99  B 1 
ATOM 3204 C CG  . HIS B 2 99  ? 29.268  17.062  -16.489 1.00 91.70 99  B 1 
ATOM 3205 N ND1 . HIS B 2 99  ? 29.537  15.774  -16.925 1.00 78.16 99  B 1 
ATOM 3206 C CD2 . HIS B 2 99  ? 30.180  17.347  -15.507 1.00 78.25 99  B 1 
ATOM 3207 C CE1 . HIS B 2 99  ? 30.580  15.315  -16.213 1.00 81.20 99  B 1 
ATOM 3208 N NE2 . HIS B 2 99  ? 30.987  16.233  -15.348 1.00 83.14 99  B 1 
ATOM 3209 N N   . PHE B 2 100 ? 26.550  20.025  -18.799 1.00 93.57 100 B 1 
ATOM 3210 C CA  . PHE B 2 100 ? 25.297  20.521  -19.361 1.00 93.13 100 B 1 
ATOM 3211 C C   . PHE B 2 100 ? 25.359  20.640  -20.888 1.00 93.42 100 B 1 
ATOM 3212 O O   . PHE B 2 100 ? 24.489  20.115  -21.582 1.00 92.79 100 B 1 
ATOM 3213 C CB  . PHE B 2 100 ? 24.938  21.855  -18.701 1.00 92.17 100 B 1 
ATOM 3214 C CG  . PHE B 2 100 ? 23.630  22.466  -19.178 1.00 91.13 100 B 1 
ATOM 3215 C CD1 . PHE B 2 100 ? 23.557  23.827  -19.509 1.00 80.75 100 B 1 
ATOM 3216 C CD2 . PHE B 2 100 ? 22.469  21.674  -19.284 1.00 80.54 100 B 1 
ATOM 3217 C CE1 . PHE B 2 100 ? 22.352  24.396  -19.941 1.00 80.79 100 B 1 
ATOM 3218 C CE2 . PHE B 2 100 ? 21.264  22.235  -19.729 1.00 79.46 100 B 1 
ATOM 3219 C CZ  . PHE B 2 100 ? 21.204  23.595  -20.049 1.00 85.22 100 B 1 
ATOM 3220 N N   . PHE B 2 101 ? 26.403  21.266  -21.415 1.00 92.97 101 B 1 
ATOM 3221 C CA  . PHE B 2 101 ? 26.559  21.417  -22.860 1.00 92.77 101 B 1 
ATOM 3222 C C   . PHE B 2 101 ? 26.887  20.091  -23.555 1.00 93.25 101 B 1 
ATOM 3223 O O   . PHE B 2 101 ? 26.410  19.868  -24.663 1.00 92.11 101 B 1 
ATOM 3224 C CB  . PHE B 2 101 ? 27.617  22.482  -23.172 1.00 92.32 101 B 1 
ATOM 3225 C CG  . PHE B 2 101 ? 27.346  23.877  -22.644 1.00 92.08 101 B 1 
ATOM 3226 C CD1 . PHE B 2 101 ? 26.038  24.344  -22.394 1.00 83.22 101 B 1 
ATOM 3227 C CD2 . PHE B 2 101 ? 28.431  24.746  -22.411 1.00 82.93 101 B 1 
ATOM 3228 C CE1 . PHE B 2 101 ? 25.819  25.637  -21.897 1.00 82.41 101 B 1 
ATOM 3229 C CE2 . PHE B 2 101 ? 28.217  26.047  -21.914 1.00 81.89 101 B 1 
ATOM 3230 C CZ  . PHE B 2 101 ? 26.919  26.479  -21.658 1.00 87.66 101 B 1 
ATOM 3231 N N   . LEU B 2 102 ? 27.621  19.187  -22.898 1.00 93.09 102 B 1 
ATOM 3232 C CA  . LEU B 2 102 ? 27.846  17.838  -23.409 1.00 92.89 102 B 1 
ATOM 3233 C C   . LEU B 2 102 ? 26.521  17.091  -23.552 1.00 93.20 102 B 1 
ATOM 3234 O O   . LEU B 2 102 ? 26.243  16.567  -24.632 1.00 92.48 102 B 1 
ATOM 3235 C CB  . LEU B 2 102 ? 28.831  17.110  -22.482 1.00 92.24 102 B 1 
ATOM 3236 C CG  . LEU B 2 102 ? 29.175  15.676  -22.926 1.00 89.47 102 B 1 
ATOM 3237 C CD1 . LEU B 2 102 ? 29.819  15.628  -24.309 1.00 79.73 102 B 1 
ATOM 3238 C CD2 . LEU B 2 102 ? 30.167  15.056  -21.939 1.00 79.70 102 B 1 
ATOM 3239 N N   . GLY B 2 103 ? 25.681  17.115  -22.525 1.00 93.30 103 B 1 
ATOM 3240 C CA  . GLY B 2 103 ? 24.348  16.518  -22.582 1.00 92.61 103 B 1 
ATOM 3241 C C   . GLY B 2 103 ? 23.468  17.135  -23.672 1.00 92.77 103 B 1 
ATOM 3242 O O   . GLY B 2 103 ? 22.773  16.413  -24.382 1.00 91.75 103 B 1 
ATOM 3243 N N   . GLN B 2 104 ? 23.531  18.443  -23.875 1.00 93.01 104 B 1 
ATOM 3244 C CA  . GLN B 2 104 ? 22.825  19.101  -24.979 1.00 91.93 104 B 1 
ATOM 3245 C C   . GLN B 2 104 ? 23.348  18.660  -26.354 1.00 91.90 104 B 1 
ATOM 3246 O O   . GLN B 2 104 ? 22.539  18.433  -27.252 1.00 90.43 104 B 1 
ATOM 3247 C CB  . GLN B 2 104 ? 22.916  20.629  -24.855 1.00 91.06 104 B 1 
ATOM 3248 C CG  . GLN B 2 104 ? 22.039  21.183  -23.718 1.00 85.15 104 B 1 
ATOM 3249 C CD  . GLN B 2 104 ? 21.991  22.709  -23.711 1.00 81.44 104 B 1 
ATOM 3250 O OE1 . GLN B 2 104 ? 22.928  23.404  -24.071 1.00 71.11 104 B 1 
ATOM 3251 N NE2 . GLN B 2 104 ? 20.893  23.295  -23.312 1.00 68.90 104 B 1 
ATOM 3252 N N   . CYS B 2 105 ? 24.664  18.502  -26.532 1.00 92.52 105 B 1 
ATOM 3253 C CA  . CYS B 2 105 ? 25.222  17.965  -27.778 1.00 91.92 105 B 1 
ATOM 3254 C C   . CYS B 2 105 ? 24.731  16.543  -28.037 1.00 92.27 105 B 1 
ATOM 3255 O O   . CYS B 2 105 ? 24.254  16.239  -29.127 1.00 90.56 105 B 1 
ATOM 3256 C CB  . CYS B 2 105 ? 26.760  17.964  -27.736 1.00 90.77 105 B 1 
ATOM 3257 S SG  . CYS B 2 105 ? 27.449  19.628  -27.568 1.00 82.51 105 B 1 
ATOM 3258 N N   . GLN B 2 106 ? 24.806  15.687  -27.021 1.00 92.84 106 B 1 
ATOM 3259 C CA  . GLN B 2 106 ? 24.389  14.288  -27.111 1.00 92.23 106 B 1 
ATOM 3260 C C   . GLN B 2 106 ? 22.883  14.148  -27.370 1.00 91.77 106 B 1 
ATOM 3261 O O   . GLN B 2 106 ? 22.474  13.237  -28.082 1.00 89.96 106 B 1 
ATOM 3262 C CB  . GLN B 2 106 ? 24.781  13.564  -25.820 1.00 92.14 106 B 1 
ATOM 3263 C CG  . GLN B 2 106 ? 26.295  13.372  -25.710 1.00 91.14 106 B 1 
ATOM 3264 C CD  . GLN B 2 106 ? 26.726  12.829  -24.343 1.00 91.06 106 B 1 
ATOM 3265 O OE1 . GLN B 2 106 ? 26.215  13.220  -23.301 1.00 82.96 106 B 1 
ATOM 3266 N NE2 . GLN B 2 106 ? 27.688  11.939  -24.311 1.00 81.12 106 B 1 
ATOM 3267 N N   . LEU B 2 107 ? 22.071  15.079  -26.852 1.00 92.79 107 B 1 
ATOM 3268 C CA  . LEU B 2 107 ? 20.641  15.135  -27.134 1.00 91.37 107 B 1 
ATOM 3269 C C   . LEU B 2 107 ? 20.366  15.405  -28.617 1.00 91.16 107 B 1 
ATOM 3270 O O   . LEU B 2 107 ? 19.548  14.715  -29.210 1.00 89.05 107 B 1 
ATOM 3271 C CB  . LEU B 2 107 ? 20.003  16.206  -26.242 1.00 89.72 107 B 1 
ATOM 3272 C CG  . LEU B 2 107 ? 18.480  16.341  -26.430 1.00 83.81 107 B 1 
ATOM 3273 C CD1 . LEU B 2 107 ? 17.756  15.042  -26.076 1.00 75.96 107 B 1 
ATOM 3274 C CD2 . LEU B 2 107 ? 17.939  17.451  -25.519 1.00 76.09 107 B 1 
ATOM 3275 N N   . GLU B 2 108 ? 21.056  16.373  -29.213 1.00 91.10 108 B 1 
ATOM 3276 C CA  . GLU B 2 108 ? 20.914  16.699  -30.629 1.00 89.64 108 B 1 
ATOM 3277 C C   . GLU B 2 108 ? 21.524  15.624  -31.551 1.00 89.56 108 B 1 
ATOM 3278 O O   . GLU B 2 108 ? 21.092  15.479  -32.688 1.00 86.57 108 B 1 
ATOM 3279 C CB  . GLU B 2 108 ? 21.536  18.076  -30.902 1.00 88.53 108 B 1 
ATOM 3280 C CG  . GLU B 2 108 ? 20.827  19.253  -30.191 1.00 83.06 108 B 1 
ATOM 3281 C CD  . GLU B 2 108 ? 19.359  19.435  -30.615 1.00 78.57 108 B 1 
ATOM 3282 O OE1 . GLU B 2 108 ? 18.486  19.565  -29.726 1.00 69.05 108 B 1 
ATOM 3283 O OE2 . GLU B 2 108 ? 19.087  19.431  -31.827 1.00 69.39 108 B 1 
ATOM 3284 N N   . MET B 2 109 ? 22.466  14.836  -31.039 1.00 90.05 109 B 1 
ATOM 3285 C CA  . MET B 2 109 ? 23.041  13.667  -31.714 1.00 89.26 109 B 1 
ATOM 3286 C C   . MET B 2 109 ? 22.260  12.368  -31.455 1.00 89.12 109 B 1 
ATOM 3287 O O   . MET B 2 109 ? 22.763  11.284  -31.752 1.00 85.91 109 B 1 
ATOM 3288 C CB  . MET B 2 109 ? 24.514  13.500  -31.296 1.00 88.56 109 B 1 
ATOM 3289 C CG  . MET B 2 109 ? 25.402  14.653  -31.752 1.00 85.17 109 B 1 
ATOM 3290 S SD  . MET B 2 109 ? 27.137  14.509  -31.217 1.00 81.53 109 B 1 
ATOM 3291 C CE  . MET B 2 109 ? 27.679  13.144  -32.276 1.00 69.53 109 B 1 
ATOM 3292 N N   . GLU B 2 110 ? 21.071  12.456  -30.853 1.00 89.56 110 B 1 
ATOM 3293 C CA  . GLU B 2 110 ? 20.188  11.328  -30.526 1.00 89.12 110 B 1 
ATOM 3294 C C   . GLU B 2 110 ? 20.788  10.269  -29.569 1.00 89.72 110 B 1 
ATOM 3295 O O   . GLU B 2 110 ? 20.228  9.187   -29.384 1.00 86.11 110 B 1 
ATOM 3296 C CB  . GLU B 2 110 ? 19.589  10.714  -31.798 1.00 87.21 110 B 1 
ATOM 3297 C CG  . GLU B 2 110 ? 18.899  11.753  -32.702 1.00 84.94 110 B 1 
ATOM 3298 C CD  . GLU B 2 110 ? 18.221  11.128  -33.935 1.00 81.13 110 B 1 
ATOM 3299 O OE1 . GLU B 2 110 ? 17.479  11.883  -34.612 1.00 73.45 110 B 1 
ATOM 3300 O OE2 . GLU B 2 110 ? 18.428  9.926   -34.194 1.00 75.06 110 B 1 
ATOM 3301 N N   . SER B 2 111 ? 21.900  10.592  -28.903 1.00 90.00 111 B 1 
ATOM 3302 C CA  . SER B 2 111 ? 22.506  9.748   -27.869 1.00 90.12 111 B 1 
ATOM 3303 C C   . SER B 2 111 ? 21.807  9.966   -26.525 1.00 91.02 111 B 1 
ATOM 3304 O O   . SER B 2 111 ? 22.381  10.495  -25.570 1.00 89.05 111 B 1 
ATOM 3305 C CB  . SER B 2 111 ? 24.016  9.999   -27.780 1.00 89.12 111 B 1 
ATOM 3306 O OG  . SER B 2 111 ? 24.657  9.669   -28.998 1.00 78.99 111 B 1 
ATOM 3307 N N   . TYR B 2 112 ? 20.529  9.585   -26.465 1.00 90.56 112 B 1 
ATOM 3308 C CA  . TYR B 2 112 ? 19.636  9.965   -25.363 1.00 90.82 112 B 1 
ATOM 3309 C C   . TYR B 2 112 ? 20.085  9.475   -23.985 1.00 91.44 112 B 1 
ATOM 3310 O O   . TYR B 2 112 ? 20.012  10.241  -23.026 1.00 90.17 112 B 1 
ATOM 3311 C CB  . TYR B 2 112 ? 18.214  9.480   -25.660 1.00 89.69 112 B 1 
ATOM 3312 C CG  . TYR B 2 112 ? 17.631  10.028  -26.937 1.00 89.28 112 B 1 
ATOM 3313 C CD1 . TYR B 2 112 ? 17.464  11.416  -27.113 1.00 82.93 112 B 1 
ATOM 3314 C CD2 . TYR B 2 112 ? 17.265  9.153   -27.986 1.00 82.64 112 B 1 
ATOM 3315 C CE1 . TYR B 2 112 ? 16.964  11.937  -28.314 1.00 81.15 112 B 1 
ATOM 3316 C CE2 . TYR B 2 112 ? 16.763  9.666   -29.197 1.00 80.56 112 B 1 
ATOM 3317 C CZ  . TYR B 2 112 ? 16.617  11.058  -29.355 1.00 84.54 112 B 1 
ATOM 3318 O OH  . TYR B 2 112 ? 16.154  11.565  -30.548 1.00 82.45 112 B 1 
ATOM 3319 N N   . ASP B 2 113 ? 20.569  8.242   -23.869 1.00 90.00 113 B 1 
ATOM 3320 C CA  . ASP B 2 113 ? 21.019  7.703   -22.583 1.00 88.95 113 B 1 
ATOM 3321 C C   . ASP B 2 113 ? 22.225  8.472   -22.031 1.00 89.64 113 B 1 
ATOM 3322 O O   . ASP B 2 113 ? 22.239  8.886   -20.864 1.00 88.49 113 B 1 
ATOM 3323 C CB  . ASP B 2 113 ? 21.339  6.200   -22.726 1.00 87.27 113 B 1 
ATOM 3324 C CG  . ASP B 2 113 ? 20.078  5.353   -22.945 1.00 83.51 113 B 1 
ATOM 3325 O OD1 . ASP B 2 113 ? 19.118  5.501   -22.152 1.00 77.16 113 B 1 
ATOM 3326 O OD2 . ASP B 2 113 ? 20.047  4.554   -23.902 1.00 75.74 113 B 1 
ATOM 3327 N N   . GLU B 2 114 ? 23.210  8.761   -22.894 1.00 91.01 114 B 1 
ATOM 3328 C CA  . GLU B 2 114 ? 24.385  9.560   -22.528 1.00 91.19 114 B 1 
ATOM 3329 C C   . GLU B 2 114 ? 24.008  11.020  -22.236 1.00 91.82 114 B 1 
ATOM 3330 O O   . GLU B 2 114 ? 24.552  11.624  -21.303 1.00 90.45 114 B 1 
ATOM 3331 C CB  . GLU B 2 114 ? 25.427  9.521   -23.657 1.00 90.52 114 B 1 
ATOM 3332 C CG  . GLU B 2 114 ? 25.972  8.124   -23.971 1.00 84.64 114 B 1 
ATOM 3333 C CD  . GLU B 2 114 ? 27.110  8.156   -25.022 1.00 79.05 114 B 1 
ATOM 3334 O OE1 . GLU B 2 114 ? 27.705  7.089   -25.259 1.00 68.19 114 B 1 
ATOM 3335 O OE2 . GLU B 2 114 ? 27.415  9.256   -25.555 1.00 68.85 114 B 1 
ATOM 3336 N N   . ALA B 2 115 ? 23.073  11.586  -22.992 1.00 92.01 115 B 1 
ATOM 3337 C CA  . ALA B 2 115 ? 22.571  12.933  -22.766 1.00 92.01 115 B 1 
ATOM 3338 C C   . ALA B 2 115 ? 21.920  13.058  -21.380 1.00 92.28 115 B 1 
ATOM 3339 O O   . ALA B 2 115 ? 22.283  13.949  -20.614 1.00 91.34 115 B 1 
ATOM 3340 C CB  . ALA B 2 115 ? 21.585  13.308  -23.886 1.00 91.72 115 B 1 
ATOM 3341 N N   . ILE B 2 116 ? 21.031  12.132  -21.036 1.00 91.85 116 B 1 
ATOM 3342 C CA  . ILE B 2 116 ? 20.354  12.112  -19.737 1.00 90.42 116 B 1 
ATOM 3343 C C   . ILE B 2 116 ? 21.369  11.960  -18.603 1.00 90.58 116 B 1 
ATOM 3344 O O   . ILE B 2 116 ? 21.303  12.712  -17.629 1.00 89.89 116 B 1 
ATOM 3345 C CB  . ILE B 2 116 ? 19.270  11.007  -19.703 1.00 88.76 116 B 1 
ATOM 3346 C CG1 . ILE B 2 116 ? 18.103  11.388  -20.634 1.00 85.21 116 B 1 
ATOM 3347 C CG2 . ILE B 2 116 ? 18.743  10.781  -18.272 1.00 84.09 116 B 1 
ATOM 3348 C CD1 . ILE B 2 116 ? 17.170  10.213  -20.972 1.00 77.50 116 B 1 
ATOM 3349 N N   . ALA B 2 117 ? 22.336  11.048  -18.733 1.00 91.65 117 B 1 
ATOM 3350 C CA  . ALA B 2 117 ? 23.372  10.846  -17.726 1.00 90.52 117 B 1 
ATOM 3351 C C   . ALA B 2 117 ? 24.203  12.117  -17.480 1.00 90.98 117 B 1 
ATOM 3352 O O   . ALA B 2 117 ? 24.421  12.518  -16.332 1.00 90.14 117 B 1 
ATOM 3353 C CB  . ALA B 2 117 ? 24.255  9.671   -18.169 1.00 89.90 117 B 1 
ATOM 3354 N N   . ASN B 2 118 ? 24.608  12.807  -18.542 1.00 91.37 118 B 1 
ATOM 3355 C CA  . ASN B 2 118 ? 25.373  14.051  -18.416 1.00 91.59 118 B 1 
ATOM 3356 C C   . ASN B 2 118 ? 24.537  15.213  -17.863 1.00 91.76 118 B 1 
ATOM 3357 O O   . ASN B 2 118 ? 25.031  15.984  -17.043 1.00 90.54 118 B 1 
ATOM 3358 C CB  . ASN B 2 118 ? 26.002  14.404  -19.768 1.00 91.60 118 B 1 
ATOM 3359 C CG  . ASN B 2 118 ? 27.293  13.634  -19.993 1.00 90.42 118 B 1 
ATOM 3360 O OD1 . ASN B 2 118 ? 28.244  13.751  -19.236 1.00 80.60 118 B 1 
ATOM 3361 N ND2 . ASN B 2 118 ? 27.358  12.839  -21.035 1.00 78.81 118 B 1 
ATOM 3362 N N   . LEU B 2 119 ? 23.281  15.335  -18.270 1.00 91.30 119 B 1 
ATOM 3363 C CA  . LEU B 2 119 ? 22.369  16.356  -17.741 1.00 90.45 119 B 1 
ATOM 3364 C C   . LEU B 2 119 ? 22.052  16.119  -16.257 1.00 89.89 119 B 1 
ATOM 3365 O O   . LEU B 2 119 ? 22.041  17.075  -15.482 1.00 88.59 119 B 1 
ATOM 3366 C CB  . LEU B 2 119 ? 21.081  16.384  -18.581 1.00 90.94 119 B 1 
ATOM 3367 C CG  . LEU B 2 119 ? 21.257  16.921  -20.011 1.00 89.97 119 B 1 
ATOM 3368 C CD1 . LEU B 2 119 ? 19.965  16.692  -20.786 1.00 81.89 119 B 1 
ATOM 3369 C CD2 . LEU B 2 119 ? 21.569  18.418  -20.043 1.00 81.79 119 B 1 
ATOM 3370 N N   . GLN B 2 120 ? 21.862  14.862  -15.833 1.00 89.54 120 B 1 
ATOM 3371 C CA  . GLN B 2 120 ? 21.725  14.512  -14.415 1.00 86.92 120 B 1 
ATOM 3372 C C   . GLN B 2 120 ? 22.994  14.861  -13.637 1.00 86.48 120 B 1 
ATOM 3373 O O   . GLN B 2 120 ? 22.907  15.484  -12.581 1.00 85.25 120 B 1 
ATOM 3374 C CB  . GLN B 2 120 ? 21.409  13.015  -14.255 1.00 85.36 120 B 1 
ATOM 3375 C CG  . GLN B 2 120 ? 19.898  12.771  -14.226 1.00 75.80 120 B 1 
ATOM 3376 C CD  . GLN B 2 120 ? 19.528  11.289  -14.162 1.00 70.16 120 B 1 
ATOM 3377 O OE1 . GLN B 2 120 ? 20.248  10.411  -14.579 1.00 62.62 120 B 1 
ATOM 3378 N NE2 . GLN B 2 120 ? 18.369  10.959  -13.643 1.00 59.10 120 B 1 
ATOM 3379 N N   . ARG B 2 121 ? 24.169  14.550  -14.190 1.00 88.60 121 B 1 
ATOM 3380 C CA  . ARG B 2 121 ? 25.441  14.910  -13.569 1.00 88.39 121 B 1 
ATOM 3381 C C   . ARG B 2 121 ? 25.586  16.426  -13.429 1.00 88.78 121 B 1 
ATOM 3382 O O   . ARG B 2 121 ? 25.982  16.895  -12.366 1.00 87.53 121 B 1 
ATOM 3383 C CB  . ARG B 2 121 ? 26.588  14.291  -14.376 1.00 87.83 121 B 1 
ATOM 3384 C CG  . ARG B 2 121 ? 27.958  14.412  -13.688 1.00 78.89 121 B 1 
ATOM 3385 C CD  . ARG B 2 121 ? 28.019  13.586  -12.395 1.00 75.62 121 B 1 
ATOM 3386 N NE  . ARG B 2 121 ? 29.336  13.674  -11.751 1.00 67.26 121 B 1 
ATOM 3387 C CZ  . ARG B 2 121 ? 29.679  13.131  -10.589 1.00 60.05 121 B 1 
ATOM 3388 N NH1 . ARG B 2 121 ? 28.832  12.399  -9.905  1.00 53.82 121 B 1 
ATOM 3389 N NH2 . ARG B 2 121 ? 30.851  13.329  -10.093 1.00 52.54 121 B 1 
ATOM 3390 N N   . ALA B 2 122 ? 25.216  17.195  -14.460 1.00 89.95 122 B 1 
ATOM 3391 C CA  . ALA B 2 122 ? 25.205  18.657  -14.408 1.00 89.52 122 B 1 
ATOM 3392 C C   . ALA B 2 122 ? 24.248  19.180  -13.319 1.00 88.93 122 B 1 
ATOM 3393 O O   . ALA B 2 122 ? 24.612  20.101  -12.584 1.00 87.36 122 B 1 
ATOM 3394 C CB  . ALA B 2 122 ? 24.813  19.201  -15.786 1.00 90.22 122 B 1 
ATOM 3395 N N   . TYR B 2 123 ? 23.066  18.579  -13.188 1.00 87.59 123 B 1 
ATOM 3396 C CA  . TYR B 2 123 ? 22.096  18.955  -12.161 1.00 84.40 123 B 1 
ATOM 3397 C C   . TYR B 2 123 ? 22.617  18.688  -10.745 1.00 83.60 123 B 1 
ATOM 3398 O O   . TYR B 2 123 ? 22.558  19.577  -9.891  1.00 81.94 123 B 1 
ATOM 3399 C CB  . TYR B 2 123 ? 20.776  18.219  -12.410 1.00 82.27 123 B 1 
ATOM 3400 C CG  . TYR B 2 123 ? 19.698  18.591  -11.417 1.00 79.28 123 B 1 
ATOM 3401 C CD1 . TYR B 2 123 ? 19.358  17.719  -10.358 1.00 70.69 123 B 1 
ATOM 3402 C CD2 . TYR B 2 123 ? 19.040  19.832  -11.523 1.00 69.46 123 B 1 
ATOM 3403 C CE1 . TYR B 2 123 ? 18.371  18.085  -9.438  1.00 66.88 123 B 1 
ATOM 3404 C CE2 . TYR B 2 123 ? 18.047  20.205  -10.596 1.00 66.00 123 B 1 
ATOM 3405 C CZ  . TYR B 2 123 ? 17.717  19.320  -9.557  1.00 68.92 123 B 1 
ATOM 3406 O OH  . TYR B 2 123 ? 16.742  19.679  -8.658  1.00 68.76 123 B 1 
ATOM 3407 N N   . SER B 2 124 ? 23.195  17.502  -10.506 1.00 85.12 124 B 1 
ATOM 3408 C CA  . SER B 2 124 ? 23.799  17.148  -9.216  1.00 82.64 124 B 1 
ATOM 3409 C C   . SER B 2 124 ? 24.947  18.097  -8.865  1.00 82.84 124 B 1 
ATOM 3410 O O   . SER B 2 124 ? 24.940  18.695  -7.791  1.00 81.00 124 B 1 
ATOM 3411 C CB  . SER B 2 124 ? 24.283  15.696  -9.226  1.00 80.29 124 B 1 
ATOM 3412 O OG  . SER B 2 124 ? 23.203  14.819  -9.487  1.00 70.96 124 B 1 
ATOM 3413 N N   . LEU B 2 125 ? 25.858  18.337  -9.789  1.00 84.86 125 B 1 
ATOM 3414 C CA  . LEU B 2 125 ? 26.983  19.257  -9.582  1.00 84.34 125 B 1 
ATOM 3415 C C   . LEU B 2 125 ? 26.512  20.700  -9.341  1.00 84.67 125 B 1 
ATOM 3416 O O   . LEU B 2 125 ? 27.068  21.385  -8.486  1.00 83.50 125 B 1 
ATOM 3417 C CB  . LEU B 2 125 ? 27.913  19.215  -10.807 1.00 84.95 125 B 1 
ATOM 3418 C CG  . LEU B 2 125 ? 28.748  17.930  -10.935 1.00 82.32 125 B 1 
ATOM 3419 C CD1 . LEU B 2 125 ? 29.423  17.915  -12.308 1.00 73.79 125 B 1 
ATOM 3420 C CD2 . LEU B 2 125 ? 29.841  17.846  -9.873  1.00 73.87 125 B 1 
ATOM 3421 N N   . ALA B 2 126 ? 25.486  21.173  -10.056 1.00 85.12 126 B 1 
ATOM 3422 C CA  . ALA B 2 126 ? 24.938  22.512  -9.848  1.00 83.42 126 B 1 
ATOM 3423 C C   . ALA B 2 126 ? 24.357  22.675  -8.438  1.00 81.75 126 B 1 
ATOM 3424 O O   . ALA B 2 126 ? 24.559  23.713  -7.798  1.00 79.36 126 B 1 
ATOM 3425 C CB  . ALA B 2 126 ? 23.871  22.798  -10.912 1.00 83.50 126 B 1 
ATOM 3426 N N   . LYS B 2 127 ? 23.674  21.654  -7.943  1.00 78.35 127 B 1 
ATOM 3427 C CA  . LYS B 2 127 ? 23.101  21.637  -6.603  1.00 74.12 127 B 1 
ATOM 3428 C C   . LYS B 2 127 ? 24.189  21.596  -5.530  1.00 73.67 127 B 1 
ATOM 3429 O O   . LYS B 2 127 ? 24.120  22.371  -4.568  1.00 70.76 127 B 1 
ATOM 3430 C CB  . LYS B 2 127 ? 22.131  20.451  -6.500  1.00 70.31 127 B 1 
ATOM 3431 C CG  . LYS B 2 127 ? 21.252  20.528  -5.246  1.00 62.57 127 B 1 
ATOM 3432 C CD  . LYS B 2 127 ? 20.265  19.360  -5.238  1.00 57.50 127 B 1 
ATOM 3433 C CE  . LYS B 2 127 ? 19.319  19.448  -4.041  1.00 50.94 127 B 1 
ATOM 3434 N NZ  . LYS B 2 127 ? 18.356  18.322  -4.042  1.00 46.24 127 B 1 
ATOM 3435 N N   . GLU B 2 128 ? 25.197  20.764  -5.720  1.00 79.82 128 B 1 
ATOM 3436 C CA  . GLU B 2 128 ? 26.336  20.621  -4.805  1.00 77.36 128 B 1 
ATOM 3437 C C   . GLU B 2 128 ? 27.159  21.918  -4.715  1.00 76.88 128 B 1 
ATOM 3438 O O   . GLU B 2 128 ? 27.468  22.411  -3.629  1.00 73.14 128 B 1 
ATOM 3439 C CB  . GLU B 2 128 ? 27.181  19.444  -5.307  1.00 75.12 128 B 1 
ATOM 3440 C CG  . GLU B 2 128 ? 28.173  18.922  -4.265  1.00 67.27 128 B 1 
ATOM 3441 C CD  . GLU B 2 128 ? 28.999  17.724  -4.786  1.00 62.58 128 B 1 
ATOM 3442 O OE1 . GLU B 2 128 ? 29.699  17.125  -3.958  1.00 56.40 128 B 1 
ATOM 3443 O OE2 . GLU B 2 128 ? 28.960  17.459  -6.014  1.00 57.54 128 B 1 
ATOM 3444 N N   . GLN B 2 129 ? 27.408  22.552  -5.858  1.00 80.30 129 B 1 
ATOM 3445 C CA  . GLN B 2 129 ? 28.106  23.835  -5.949  1.00 79.19 129 B 1 
ATOM 3446 C C   . GLN B 2 129 ? 27.209  25.042  -5.609  1.00 77.41 129 B 1 
ATOM 3447 O O   . GLN B 2 129 ? 27.671  26.184  -5.666  1.00 72.64 129 B 1 
ATOM 3448 C CB  . GLN B 2 129 ? 28.720  23.986  -7.352  1.00 79.70 129 B 1 
ATOM 3449 C CG  . GLN B 2 129 ? 29.798  22.931  -7.657  1.00 79.25 129 B 1 
ATOM 3450 C CD  . GLN B 2 129 ? 30.343  23.030  -9.083  1.00 78.46 129 B 1 
ATOM 3451 O OE1 . GLN B 2 129 ? 30.212  24.028  -9.783  1.00 73.12 129 B 1 
ATOM 3452 N NE2 . GLN B 2 129 ? 30.982  21.992  -9.566  1.00 72.09 129 B 1 
ATOM 3453 N N   . ARG B 2 130 ? 25.936  24.808  -5.261  1.00 77.00 130 B 1 
ATOM 3454 C CA  . ARG B 2 130 ? 24.924  25.845  -4.982  1.00 76.12 130 B 1 
ATOM 3455 C C   . ARG B 2 130 ? 24.767  26.862  -6.126  1.00 77.15 130 B 1 
ATOM 3456 O O   . ARG B 2 130 ? 24.495  28.043  -5.895  1.00 72.30 130 B 1 
ATOM 3457 C CB  . ARG B 2 130 ? 25.183  26.521  -3.625  1.00 72.64 130 B 1 
ATOM 3458 C CG  . ARG B 2 130 ? 25.263  25.522  -2.462  1.00 65.27 130 B 1 
ATOM 3459 C CD  . ARG B 2 130 ? 25.460  26.292  -1.151  1.00 59.40 130 B 1 
ATOM 3460 N NE  . ARG B 2 130 ? 25.565  25.374  -0.007  1.00 52.97 130 B 1 
ATOM 3461 C CZ  . ARG B 2 130 ? 25.600  25.718  1.280   1.00 45.11 130 B 1 
ATOM 3462 N NH1 . ARG B 2 130 ? 25.548  26.969  1.657   1.00 42.03 130 B 1 
ATOM 3463 N NH2 . ARG B 2 130 ? 25.686  24.803  2.197   1.00 41.29 130 B 1 
ATOM 3464 N N   . LEU B 2 131 ? 24.938  26.416  -7.365  1.00 79.03 131 B 1 
ATOM 3465 C CA  . LEU B 2 131 ? 24.745  27.236  -8.551  1.00 77.95 131 B 1 
ATOM 3466 C C   . LEU B 2 131 ? 23.267  27.229  -8.945  1.00 76.53 131 B 1 
ATOM 3467 O O   . LEU B 2 131 ? 22.644  26.179  -9.075  1.00 71.04 131 B 1 
ATOM 3468 C CB  . LEU B 2 131 ? 25.643  26.734  -9.695  1.00 77.21 131 B 1 
ATOM 3469 C CG  . LEU B 2 131 ? 27.150  26.905  -9.436  1.00 74.21 131 B 1 
ATOM 3470 C CD1 . LEU B 2 131 ? 27.947  26.208  -10.538 1.00 68.05 131 B 1 
ATOM 3471 C CD2 . LEU B 2 131 ? 27.570  28.376  -9.418  1.00 68.68 131 B 1 
ATOM 3472 N N   . ASN B 2 132 ? 22.707  28.426  -9.167  1.00 75.77 132 B 1 
ATOM 3473 C CA  . ASN B 2 132 ? 21.338  28.577  -9.611  1.00 75.32 132 B 1 
ATOM 3474 C C   . ASN B 2 132 ? 21.294  28.768  -11.137 1.00 76.15 132 B 1 
ATOM 3475 O O   . ASN B 2 132 ? 21.621  29.837  -11.639 1.00 70.82 132 B 1 
ATOM 3476 C CB  . ASN B 2 132 ? 20.667  29.722  -8.834  1.00 69.33 132 B 1 
ATOM 3477 C CG  . ASN B 2 132 ? 19.167  29.793  -9.109  1.00 61.65 132 B 1 
ATOM 3478 O OD1 . ASN B 2 132 ? 18.609  28.990  -9.833  1.00 54.04 132 B 1 
ATOM 3479 N ND2 . ASN B 2 132 ? 18.481  30.748  -8.524  1.00 52.71 132 B 1 
ATOM 3480 N N   . PHE B 2 133 ? 20.854  27.721  -11.841 1.00 75.84 133 B 1 
ATOM 3481 C CA  . PHE B 2 133 ? 20.583  27.763  -13.281 1.00 74.25 133 B 1 
ATOM 3482 C C   . PHE B 2 133 ? 19.087  27.904  -13.592 1.00 71.82 133 B 1 
ATOM 3483 O O   . PHE B 2 133 ? 18.672  27.757  -14.745 1.00 66.27 133 B 1 
ATOM 3484 C CB  . PHE B 2 133 ? 21.197  26.528  -13.952 1.00 73.59 133 B 1 
ATOM 3485 C CG  . PHE B 2 133 ? 22.707  26.544  -13.992 1.00 74.36 133 B 1 
ATOM 3486 C CD1 . PHE B 2 133 ? 23.381  27.095  -15.105 1.00 68.75 133 B 1 
ATOM 3487 C CD2 . PHE B 2 133 ? 23.463  26.029  -12.920 1.00 69.04 133 B 1 
ATOM 3488 C CE1 . PHE B 2 133 ? 24.781  27.122  -15.154 1.00 66.77 133 B 1 
ATOM 3489 C CE2 . PHE B 2 133 ? 24.858  26.062  -12.964 1.00 67.54 133 B 1 
ATOM 3490 C CZ  . PHE B 2 133 ? 25.520  26.609  -14.077 1.00 71.48 133 B 1 
ATOM 3491 N N   . GLY B 2 134 ? 18.259  28.175  -12.577 1.00 70.07 134 B 1 
ATOM 3492 C CA  . GLY B 2 134 ? 16.805  28.188  -12.732 1.00 67.08 134 B 1 
ATOM 3493 C C   . GLY B 2 134 ? 16.282  26.823  -13.177 1.00 68.11 134 B 1 
ATOM 3494 O O   . GLY B 2 134 ? 16.688  25.790  -12.652 1.00 62.78 134 B 1 
ATOM 3495 N N   . ASP B 2 135 ? 15.382  26.830  -14.167 1.00 71.69 135 B 1 
ATOM 3496 C CA  . ASP B 2 135 ? 14.795  25.612  -14.718 1.00 72.26 135 B 1 
ATOM 3497 C C   . ASP B 2 135 ? 15.558  25.065  -15.947 1.00 75.67 135 B 1 
ATOM 3498 O O   . ASP B 2 135 ? 15.119  24.110  -16.574 1.00 71.83 135 B 1 
ATOM 3499 C CB  . ASP B 2 135 ? 13.293  25.844  -15.001 1.00 66.60 135 B 1 
ATOM 3500 C CG  . ASP B 2 135 ? 12.494  24.552  -15.193 1.00 59.76 135 B 1 
ATOM 3501 O OD1 . ASP B 2 135 ? 12.673  23.589  -14.415 1.00 54.04 135 B 1 
ATOM 3502 O OD2 . ASP B 2 135 ? 11.643  24.476  -16.112 1.00 52.29 135 B 1 
ATOM 3503 N N   . ASP B 2 136 ? 16.717  25.642  -16.311 1.00 78.48 136 B 1 
ATOM 3504 C CA  . ASP B 2 136 ? 17.408  25.284  -17.557 1.00 80.27 136 B 1 
ATOM 3505 C C   . ASP B 2 136 ? 17.824  23.806  -17.598 1.00 81.74 136 B 1 
ATOM 3506 O O   . ASP B 2 136 ? 17.554  23.112  -18.571 1.00 80.04 136 B 1 
ATOM 3507 C CB  . ASP B 2 136 ? 18.652  26.175  -17.757 1.00 78.56 136 B 1 
ATOM 3508 C CG  . ASP B 2 136 ? 18.359  27.634  -18.086 1.00 75.57 136 B 1 
ATOM 3509 O OD1 . ASP B 2 136 ? 17.224  27.937  -18.521 1.00 69.95 136 B 1 
ATOM 3510 O OD2 . ASP B 2 136 ? 19.292  28.450  -17.935 1.00 68.74 136 B 1 
ATOM 3511 N N   . ILE B 2 137 ? 18.471  23.315  -16.531 1.00 82.12 137 B 1 
ATOM 3512 C CA  . ILE B 2 137 ? 18.934  21.920  -16.467 1.00 82.88 137 B 1 
ATOM 3513 C C   . ILE B 2 137 ? 17.754  20.947  -16.275 1.00 82.32 137 B 1 
ATOM 3514 O O   . ILE B 2 137 ? 17.663  19.989  -17.039 1.00 80.73 137 B 1 
ATOM 3515 C CB  . ILE B 2 137 ? 20.052  21.713  -15.418 1.00 83.41 137 B 1 
ATOM 3516 C CG1 . ILE B 2 137 ? 21.228  22.692  -15.646 1.00 81.78 137 B 1 
ATOM 3517 C CG2 . ILE B 2 137 ? 20.548  20.261  -15.469 1.00 80.12 137 B 1 
ATOM 3518 C CD1 . ILE B 2 137 ? 22.346  22.598  -14.587 1.00 77.67 137 B 1 
ATOM 3519 N N   . PRO B 2 138 ? 16.799  21.188  -15.345 1.00 80.92 138 B 1 
ATOM 3520 C CA  . PRO B 2 138 ? 15.590  20.364  -15.234 1.00 78.36 138 B 1 
ATOM 3521 C C   . PRO B 2 138 ? 14.772  20.330  -16.525 1.00 79.12 138 B 1 
ATOM 3522 O O   . PRO B 2 138 ? 14.292  19.264  -16.909 1.00 77.72 138 B 1 
ATOM 3523 C CB  . PRO B 2 138 ? 14.782  20.974  -14.085 1.00 75.93 138 B 1 
ATOM 3524 C CG  . PRO B 2 138 ? 15.816  21.647  -13.219 1.00 72.61 138 B 1 
ATOM 3525 C CD  . PRO B 2 138 ? 16.846  22.141  -14.237 1.00 73.91 138 B 1 
ATOM 3526 N N   . SER B 2 139 ? 14.638  21.458  -17.229 1.00 80.15 139 B 1 
ATOM 3527 C CA  . SER B 2 139 ? 13.927  21.525  -18.505 1.00 79.96 139 B 1 
ATOM 3528 C C   . SER B 2 139 ? 14.641  20.698  -19.578 1.00 81.70 139 B 1 
ATOM 3529 O O   . SER B 2 139 ? 13.996  19.881  -20.245 1.00 81.06 139 B 1 
ATOM 3530 C CB  . SER B 2 139 ? 13.779  22.979  -18.950 1.00 76.90 139 B 1 
ATOM 3531 O OG  . SER B 2 139 ? 12.978  23.050  -20.112 1.00 68.22 139 B 1 
ATOM 3532 N N   . ALA B 2 140 ? 15.962  20.828  -19.703 1.00 83.48 140 B 1 
ATOM 3533 C CA  . ALA B 2 140 ? 16.746  20.017  -20.627 1.00 84.63 140 B 1 
ATOM 3534 C C   . ALA B 2 140 ? 16.641  18.517  -20.310 1.00 85.67 140 B 1 
ATOM 3535 O O   . ALA B 2 140 ? 16.521  17.706  -21.226 1.00 84.84 140 B 1 
ATOM 3536 C CB  . ALA B 2 140 ? 18.193  20.510  -20.603 1.00 84.76 140 B 1 
ATOM 3537 N N   . LEU B 2 141 ? 16.627  18.153  -19.027 1.00 83.71 141 B 1 
ATOM 3538 C CA  . LEU B 2 141 ? 16.415  16.773  -18.572 1.00 83.17 141 B 1 
ATOM 3539 C C   . LEU B 2 141 ? 15.046  16.234  -18.988 1.00 83.25 141 B 1 
ATOM 3540 O O   . LEU B 2 141 ? 14.980  15.132  -19.519 1.00 82.59 141 B 1 
ATOM 3541 C CB  . LEU B 2 141 ? 16.577  16.715  -17.048 1.00 82.78 141 B 1 
ATOM 3542 C CG  . LEU B 2 141 ? 17.915  16.085  -16.616 1.00 77.69 141 B 1 
ATOM 3543 C CD1 . LEU B 2 141 ? 18.236  16.461  -15.171 1.00 70.37 141 B 1 
ATOM 3544 C CD2 . LEU B 2 141 ? 17.848  14.568  -16.716 1.00 70.77 141 B 1 
ATOM 3545 N N   . ARG B 2 142 ? 13.976  17.020  -18.812 1.00 82.13 142 B 1 
ATOM 3546 C CA  . ARG B 2 142 ? 12.624  16.651  -19.247 1.00 79.66 142 B 1 
ATOM 3547 C C   . ARG B 2 142 ? 12.577  16.454  -20.763 1.00 80.57 142 B 1 
ATOM 3548 O O   . ARG B 2 142 ? 12.162  15.401  -21.222 1.00 80.15 142 B 1 
ATOM 3549 C CB  . ARG B 2 142 ? 11.603  17.701  -18.788 1.00 77.44 142 B 1 
ATOM 3550 C CG  . ARG B 2 142 ? 11.392  17.686  -17.253 1.00 71.96 142 B 1 
ATOM 3551 C CD  . ARG B 2 142 ? 10.255  18.589  -16.809 1.00 68.93 142 B 1 
ATOM 3552 N NE  . ARG B 2 142 ? 10.455  19.996  -17.176 1.00 62.81 142 B 1 
ATOM 3553 C CZ  . ARG B 2 142 ? 10.799  21.015  -16.387 1.00 57.06 142 B 1 
ATOM 3554 N NH1 . ARG B 2 142 ? 11.042  20.884  -15.113 1.00 53.57 142 B 1 
ATOM 3555 N NH2 . ARG B 2 142 ? 10.880  22.206  -16.875 1.00 54.21 142 B 1 
ATOM 3556 N N   . ILE B 2 143 ? 13.105  17.397  -21.527 1.00 83.32 143 B 1 
ATOM 3557 C CA  . ILE B 2 143 ? 13.156  17.305  -22.991 1.00 83.05 143 B 1 
ATOM 3558 C C   . ILE B 2 143 ? 13.954  16.065  -23.441 1.00 84.38 143 B 1 
ATOM 3559 O O   . ILE B 2 143 ? 13.544  15.379  -24.376 1.00 84.18 143 B 1 
ATOM 3560 C CB  . ILE B 2 143 ? 13.733  18.603  -23.592 1.00 82.06 143 B 1 
ATOM 3561 C CG1 . ILE B 2 143 ? 12.771  19.791  -23.343 1.00 77.92 143 B 1 
ATOM 3562 C CG2 . ILE B 2 143 ? 14.000  18.463  -25.104 1.00 76.73 143 B 1 
ATOM 3563 C CD1 . ILE B 2 143 ? 13.407  21.171  -23.578 1.00 71.04 143 B 1 
ATOM 3564 N N   . ALA B 2 144 ? 15.072  15.755  -22.786 1.00 85.63 144 B 1 
ATOM 3565 C CA  . ALA B 2 144 ? 15.880  14.585  -23.122 1.00 86.37 144 B 1 
ATOM 3566 C C   . ALA B 2 144 ? 15.138  13.269  -22.852 1.00 86.63 144 B 1 
ATOM 3567 O O   . ALA B 2 144 ? 15.124  12.386  -23.713 1.00 86.13 144 B 1 
ATOM 3568 C CB  . ALA B 2 144 ? 17.206  14.660  -22.353 1.00 87.18 144 B 1 
ATOM 3569 N N   . LYS B 2 145 ? 14.475  13.147  -21.698 1.00 84.22 145 B 1 
ATOM 3570 C CA  . LYS B 2 145 ? 13.669  11.970  -21.357 1.00 82.39 145 B 1 
ATOM 3571 C C   . LYS B 2 145 ? 12.503  11.781  -22.323 1.00 82.02 145 B 1 
ATOM 3572 O O   . LYS B 2 145 ? 12.304  10.678  -22.824 1.00 81.53 145 B 1 
ATOM 3573 C CB  . LYS B 2 145 ? 13.138  12.101  -19.931 1.00 81.58 145 B 1 
ATOM 3574 C CG  . LYS B 2 145 ? 14.229  11.895  -18.876 1.00 78.87 145 B 1 
ATOM 3575 C CD  . LYS B 2 145 ? 13.592  12.052  -17.501 1.00 75.70 145 B 1 
ATOM 3576 C CE  . LYS B 2 145 ? 14.585  11.794  -16.375 1.00 70.37 145 B 1 
ATOM 3577 N NZ  . LYS B 2 145 ? 13.873  11.858  -15.085 1.00 65.20 145 B 1 
ATOM 3578 N N   . LYS B 2 146 ? 11.812  12.875  -22.671 1.00 83.61 146 B 1 
ATOM 3579 C CA  . LYS B 2 146 ? 10.756  12.895  -23.677 1.00 82.07 146 B 1 
ATOM 3580 C C   . LYS B 2 146 ? 11.243  12.408  -25.041 1.00 82.86 146 B 1 
ATOM 3581 O O   . LYS B 2 146 ? 10.661  11.487  -25.610 1.00 82.13 146 B 1 
ATOM 3582 C CB  . LYS B 2 146 ? 10.204  14.329  -23.740 1.00 79.28 146 B 1 
ATOM 3583 C CG  . LYS B 2 146 ? 9.567   14.684  -25.080 1.00 71.26 146 B 1 
ATOM 3584 C CD  . LYS B 2 146 ? 9.094   16.138  -25.059 1.00 67.54 146 B 1 
ATOM 3585 C CE  . LYS B 2 146 ? 8.365   16.483  -26.351 1.00 59.15 146 B 1 
ATOM 3586 N NZ  . LYS B 2 146 ? 7.296   17.474  -26.124 1.00 53.37 146 B 1 
ATOM 3587 N N   . LYS B 2 147 ? 12.338  12.972  -25.558 1.00 84.94 147 B 1 
ATOM 3588 C CA  . LYS B 2 147 ? 12.900  12.569  -26.852 1.00 85.17 147 B 1 
ATOM 3589 C C   . LYS B 2 147 ? 13.338  11.103  -26.844 1.00 85.45 147 B 1 
ATOM 3590 O O   . LYS B 2 147 ? 13.098  10.390  -27.812 1.00 84.83 147 B 1 
ATOM 3591 C CB  . LYS B 2 147 ? 14.073  13.483  -27.254 1.00 85.81 147 B 1 
ATOM 3592 C CG  . LYS B 2 147 ? 13.659  14.860  -27.799 1.00 83.64 147 B 1 
ATOM 3593 C CD  . LYS B 2 147 ? 14.909  15.586  -28.344 1.00 79.26 147 B 1 
ATOM 3594 C CE  . LYS B 2 147 ? 14.623  16.924  -29.030 1.00 73.71 147 B 1 
ATOM 3595 N NZ  . LYS B 2 147 ? 15.846  17.486  -29.674 1.00 66.23 147 B 1 
ATOM 3596 N N   . ARG B 2 148 ? 13.929  10.622  -25.740 1.00 86.09 148 B 1 
ATOM 3597 C CA  . ARG B 2 148 ? 14.286  9.212   -25.553 1.00 86.02 148 B 1 
ATOM 3598 C C   . ARG B 2 148 ? 13.056  8.322   -25.628 1.00 85.51 148 B 1 
ATOM 3599 O O   . ARG B 2 148 ? 13.075  7.335   -26.353 1.00 84.75 148 B 1 
ATOM 3600 C CB  . ARG B 2 148 ? 14.997  9.044   -24.207 1.00 85.95 148 B 1 
ATOM 3601 C CG  . ARG B 2 148 ? 15.440  7.598   -23.957 1.00 83.18 148 B 1 
ATOM 3602 C CD  . ARG B 2 148 ? 15.980  7.472   -22.532 1.00 80.51 148 B 1 
ATOM 3603 N NE  . ARG B 2 148 ? 16.488  6.133   -22.259 1.00 74.80 148 B 1 
ATOM 3604 C CZ  . ARG B 2 148 ? 16.026  5.220   -21.418 1.00 70.60 148 B 1 
ATOM 3605 N NH1 . ARG B 2 148 ? 14.944  5.401   -20.707 1.00 63.93 148 B 1 
ATOM 3606 N NH2 . ARG B 2 148 ? 16.683  4.109   -21.289 1.00 64.50 148 B 1 
ATOM 3607 N N   . TRP B 2 149 ? 11.991  8.668   -24.900 1.00 85.19 149 B 1 
ATOM 3608 C CA  . TRP B 2 149 ? 10.750  7.901   -24.891 1.00 83.17 149 B 1 
ATOM 3609 C C   . TRP B 2 149 ? 10.124  7.839   -26.288 1.00 83.27 149 B 1 
ATOM 3610 O O   . TRP B 2 149 ? 9.820   6.749   -26.756 1.00 82.27 149 B 1 
ATOM 3611 C CB  . TRP B 2 149 ? 9.790   8.477   -23.853 1.00 81.25 149 B 1 
ATOM 3612 C CG  . TRP B 2 149 ? 8.541   7.661   -23.690 1.00 76.78 149 B 1 
ATOM 3613 C CD1 . TRP B 2 149 ? 8.355   6.657   -22.805 1.00 68.22 149 B 1 
ATOM 3614 C CD2 . TRP B 2 149 ? 7.302   7.734   -24.472 1.00 71.07 149 B 1 
ATOM 3615 N NE1 . TRP B 2 149 ? 7.093   6.099   -22.974 1.00 64.71 149 B 1 
ATOM 3616 C CE2 . TRP B 2 149 ? 6.424   6.731   -23.993 1.00 66.94 149 B 1 
ATOM 3617 C CE3 . TRP B 2 149 ? 6.867   8.557   -25.530 1.00 64.98 149 B 1 
ATOM 3618 C CZ2 . TRP B 2 149 ? 5.144   6.534   -24.561 1.00 65.03 149 B 1 
ATOM 3619 C CZ3 . TRP B 2 149 ? 5.593   8.357   -26.090 1.00 60.16 149 B 1 
ATOM 3620 C CH2 . TRP B 2 149 ? 4.743   7.356   -25.616 1.00 60.81 149 B 1 
ATOM 3621 N N   . ASN B 2 150 ? 10.049  8.966   -26.995 1.00 84.22 150 B 1 
ATOM 3622 C CA  . ASN B 2 150 ? 9.536   9.011   -28.367 1.00 83.14 150 B 1 
ATOM 3623 C C   . ASN B 2 150 ? 10.348  8.114   -29.306 1.00 83.95 150 B 1 
ATOM 3624 O O   . ASN B 2 150 ? 9.762   7.345   -30.054 1.00 83.00 150 B 1 
ATOM 3625 C CB  . ASN B 2 150 ? 9.501   10.469  -28.857 1.00 81.39 150 B 1 
ATOM 3626 C CG  . ASN B 2 150 ? 8.382   11.292  -28.212 1.00 76.38 150 B 1 
ATOM 3627 O OD1 . ASN B 2 150 ? 7.459   10.776  -27.628 1.00 70.94 150 B 1 
ATOM 3628 N ND2 . ASN B 2 150 ? 8.436   12.596  -28.322 1.00 69.56 150 B 1 
ATOM 3629 N N   . SER B 2 151 ? 11.675  8.129   -29.226 1.00 85.14 151 B 1 
ATOM 3630 C CA  . SER B 2 151 ? 12.534  7.279   -30.055 1.00 85.47 151 B 1 
ATOM 3631 C C   . SER B 2 151 ? 12.336  5.786   -29.763 1.00 85.75 151 B 1 
ATOM 3632 O O   . SER B 2 151 ? 12.325  4.971   -30.686 1.00 84.64 151 B 1 
ATOM 3633 C CB  . SER B 2 151 ? 13.995  7.666   -29.834 1.00 84.96 151 B 1 
ATOM 3634 O OG  . SER B 2 151 ? 14.861  6.860   -30.609 1.00 75.00 151 B 1 
ATOM 3635 N N   . ILE B 2 152 ? 12.173  5.405   -28.492 1.00 84.45 152 B 1 
ATOM 3636 C CA  . ILE B 2 152 ? 11.888  4.016   -28.107 1.00 83.03 152 B 1 
ATOM 3637 C C   . ILE B 2 152 ? 10.508  3.607   -28.625 1.00 83.25 152 B 1 
ATOM 3638 O O   . ILE B 2 152 ? 10.361  2.525   -29.191 1.00 82.42 152 B 1 
ATOM 3639 C CB  . ILE B 2 152 ? 12.008  3.836   -26.580 1.00 82.31 152 B 1 
ATOM 3640 C CG1 . ILE B 2 152 ? 13.491  3.973   -26.148 1.00 77.07 152 B 1 
ATOM 3641 C CG2 . ILE B 2 152 ? 11.457  2.470   -26.125 1.00 75.55 152 B 1 
ATOM 3642 C CD1 . ILE B 2 152 ? 13.690  4.113   -24.635 1.00 69.82 152 B 1 
ATOM 3643 N N   . GLU B 2 153 ? 9.525   4.490   -28.486 1.00 83.24 153 B 1 
ATOM 3644 C CA  . GLU B 2 153 ? 8.151   4.209   -28.876 1.00 81.68 153 B 1 
ATOM 3645 C C   . GLU B 2 153 ? 7.993   4.134   -30.395 1.00 81.81 153 B 1 
ATOM 3646 O O   . GLU B 2 153 ? 7.345   3.215   -30.887 1.00 81.07 153 B 1 
ATOM 3647 C CB  . GLU B 2 153 ? 7.213   5.243   -28.236 1.00 79.45 153 B 1 
ATOM 3648 C CG  . GLU B 2 153 ? 5.760   4.768   -28.151 1.00 71.91 153 B 1 
ATOM 3649 C CD  . GLU B 2 153 ? 5.531   3.511   -27.265 1.00 68.31 153 B 1 
ATOM 3650 O OE1 . GLU B 2 153 ? 4.379   3.043   -27.218 1.00 61.10 153 B 1 
ATOM 3651 O OE2 . GLU B 2 153 ? 6.489   2.987   -26.651 1.00 61.04 153 B 1 
ATOM 3652 N N   . GLU B 2 154 ? 8.653   4.986   -31.158 1.00 84.14 154 B 1 
ATOM 3653 C CA  . GLU B 2 154 ? 8.694   4.913   -32.627 1.00 83.87 154 B 1 
ATOM 3654 C C   . GLU B 2 154 ? 9.280   3.585   -33.118 1.00 84.21 154 B 1 
ATOM 3655 O O   . GLU B 2 154 ? 8.705   2.944   -33.992 1.00 83.41 154 B 1 
ATOM 3656 C CB  . GLU B 2 154 ? 9.514   6.072   -33.195 1.00 82.90 154 B 1 
ATOM 3657 C CG  . GLU B 2 154 ? 8.728   7.387   -33.257 1.00 74.51 154 B 1 
ATOM 3658 C CD  . GLU B 2 154 ? 9.558   8.574   -33.754 1.00 68.72 154 B 1 
ATOM 3659 O OE1 . GLU B 2 154 ? 8.993   9.695   -33.811 1.00 61.85 154 B 1 
ATOM 3660 O OE2 . GLU B 2 154 ? 10.760  8.388   -34.073 1.00 62.32 154 B 1 
ATOM 3661 N N   . ARG B 2 155 ? 10.391  3.129   -32.509 1.00 85.10 155 B 1 
ATOM 3662 C CA  . ARG B 2 155 ? 10.974  1.818   -32.845 1.00 84.82 155 B 1 
ATOM 3663 C C   . ARG B 2 155 ? 10.009  0.682   -32.530 1.00 85.88 155 B 1 
ATOM 3664 O O   . ARG B 2 155 ? 9.865   -0.235  -33.338 1.00 84.63 155 B 1 
ATOM 3665 C CB  . ARG B 2 155 ? 12.285  1.594   -32.086 1.00 84.08 155 B 1 
ATOM 3666 C CG  . ARG B 2 155 ? 13.407  2.498   -32.608 1.00 74.58 155 B 1 
ATOM 3667 C CD  . ARG B 2 155 ? 14.664  2.262   -31.761 1.00 72.12 155 B 1 
ATOM 3668 N NE  . ARG B 2 155 ? 15.642  3.328   -31.957 1.00 63.42 155 B 1 
ATOM 3669 C CZ  . ARG B 2 155 ? 16.860  3.391   -31.424 1.00 55.41 155 B 1 
ATOM 3670 N NH1 . ARG B 2 155 ? 17.344  2.393   -30.723 1.00 51.52 155 B 1 
ATOM 3671 N NH2 . ARG B 2 155 ? 17.584  4.456   -31.589 1.00 48.50 155 B 1 
ATOM 3672 N N   . ARG B 2 156 ? 9.327   0.764   -31.407 1.00 83.98 156 B 1 
ATOM 3673 C CA  . ARG B 2 156 ? 8.372   -0.256  -30.979 1.00 82.38 156 B 1 
ATOM 3674 C C   . ARG B 2 156 ? 7.119   -0.283  -31.868 1.00 83.76 156 B 1 
ATOM 3675 O O   . ARG B 2 156 ? 6.678   -1.360  -32.243 1.00 83.62 156 B 1 
ATOM 3676 C CB  . ARG B 2 156 ? 8.063   -0.029  -29.495 1.00 80.20 156 B 1 
ATOM 3677 C CG  . ARG B 2 156 ? 7.297   -1.205  -28.894 1.00 71.64 156 B 1 
ATOM 3678 C CD  . ARG B 2 156 ? 7.025   -0.944  -27.407 1.00 68.62 156 B 1 
ATOM 3679 N NE  . ARG B 2 156 ? 6.072   -1.922  -26.877 1.00 61.92 156 B 1 
ATOM 3680 C CZ  . ARG B 2 156 ? 5.508   -1.894  -25.691 1.00 56.34 156 B 1 
ATOM 3681 N NH1 . ARG B 2 156 ? 5.807   -0.977  -24.800 1.00 52.73 156 B 1 
ATOM 3682 N NH2 . ARG B 2 156 ? 4.631   -2.786  -25.368 1.00 50.77 156 B 1 
ATOM 3683 N N   . ILE B 2 157 ? 6.610   0.877   -32.272 1.00 83.90 157 B 1 
ATOM 3684 C CA  . ILE B 2 157 ? 5.507   0.987   -33.246 1.00 83.44 157 B 1 
ATOM 3685 C C   . ILE B 2 157 ? 5.930   0.397   -34.591 1.00 85.08 157 B 1 
ATOM 3686 O O   . ILE B 2 157 ? 5.161   -0.335  -35.209 1.00 84.98 157 B 1 
ATOM 3687 C CB  . ILE B 2 157 ? 5.053   2.457   -33.398 1.00 81.18 157 B 1 
ATOM 3688 C CG1 . ILE B 2 157 ? 4.329   2.938   -32.119 1.00 75.86 157 B 1 
ATOM 3689 C CG2 . ILE B 2 157 ? 4.117   2.641   -34.612 1.00 74.49 157 B 1 
ATOM 3690 C CD1 . ILE B 2 157 ? 4.175   4.465   -32.031 1.00 69.34 157 B 1 
ATOM 3691 N N   . HIS B 2 158 ? 7.156   0.669   -35.031 1.00 85.43 158 B 1 
ATOM 3692 C CA  . HIS B 2 158 ? 7.656   0.119   -36.287 1.00 85.94 158 B 1 
ATOM 3693 C C   . HIS B 2 158 ? 7.769   -1.410  -36.227 1.00 87.20 158 B 1 
ATOM 3694 O O   . HIS B 2 158 ? 7.280   -2.088  -37.128 1.00 86.65 158 B 1 
ATOM 3695 C CB  . HIS B 2 158 ? 9.000   0.778   -36.630 1.00 85.39 158 B 1 
ATOM 3696 C CG  . HIS B 2 158 ? 9.441   0.465   -38.024 1.00 78.95 158 B 1 
ATOM 3697 N ND1 . HIS B 2 158 ? 8.751   0.756   -39.185 1.00 67.71 158 B 1 
ATOM 3698 C CD2 . HIS B 2 158 ? 10.593  -0.174  -38.409 1.00 66.67 158 B 1 
ATOM 3699 C CE1 . HIS B 2 158 ? 9.462   0.315   -40.226 1.00 62.38 158 B 1 
ATOM 3700 N NE2 . HIS B 2 158 ? 10.596  -0.252  -39.799 1.00 63.68 158 B 1 
ATOM 3701 N N   . GLN B 2 159 ? 8.327   -1.941  -35.148 1.00 84.75 159 B 1 
ATOM 3702 C CA  . GLN B 2 159 ? 8.463   -3.387  -34.926 1.00 84.34 159 B 1 
ATOM 3703 C C   . GLN B 2 159 ? 7.098   -4.088  -34.861 1.00 85.84 159 B 1 
ATOM 3704 O O   . GLN B 2 159 ? 6.912   -5.129  -35.495 1.00 84.98 159 B 1 
ATOM 3705 C CB  . GLN B 2 159 ? 9.276   -3.582  -33.648 1.00 83.32 159 B 1 
ATOM 3706 C CG  . GLN B 2 159 ? 9.718   -5.036  -33.394 1.00 75.47 159 B 1 
ATOM 3707 C CD  . GLN B 2 159 ? 10.639  -5.149  -32.165 1.00 71.14 159 B 1 
ATOM 3708 O OE1 . GLN B 2 159 ? 10.945  -4.178  -31.491 1.00 65.33 159 B 1 
ATOM 3709 N NE2 . GLN B 2 159 ? 11.121  -6.313  -31.840 1.00 61.56 159 B 1 
ATOM 3710 N N   . GLU B 2 160 ? 6.117   -3.500  -34.187 1.00 84.85 160 B 1 
ATOM 3711 C CA  . GLU B 2 160 ? 4.750   -4.032  -34.161 1.00 84.06 160 B 1 
ATOM 3712 C C   . GLU B 2 160 ? 4.062   -3.947  -35.521 1.00 86.09 160 B 1 
ATOM 3713 O O   . GLU B 2 160 ? 3.364   -4.878  -35.907 1.00 86.00 160 B 1 
ATOM 3714 C CB  . GLU B 2 160 ? 3.905   -3.298  -33.128 1.00 81.47 160 B 1 
ATOM 3715 C CG  . GLU B 2 160 ? 4.167   -3.845  -31.726 1.00 73.31 160 B 1 
ATOM 3716 C CD  . GLU B 2 160 ? 3.418   -3.062  -30.659 1.00 69.29 160 B 1 
ATOM 3717 O OE1 . GLU B 2 160 ? 3.722   -3.250  -29.452 1.00 62.55 160 B 1 
ATOM 3718 O OE2 . GLU B 2 160 ? 2.623   -2.137  -30.975 1.00 64.17 160 B 1 
ATOM 3719 N N   . SER B 2 161 ? 4.275   -2.887  -36.280 1.00 86.39 161 B 1 
ATOM 3720 C CA  . SER B 2 161 ? 3.739   -2.765  -37.634 1.00 86.63 161 B 1 
ATOM 3721 C C   . SER B 2 161 ? 4.322   -3.823  -38.576 1.00 89.08 161 B 1 
ATOM 3722 O O   . SER B 2 161 ? 3.589   -4.414  -39.367 1.00 87.43 161 B 1 
ATOM 3723 C CB  . SER B 2 161 ? 4.010   -1.359  -38.174 1.00 82.85 161 B 1 
ATOM 3724 O OG  . SER B 2 161 ? 3.438   -1.201  -39.461 1.00 71.58 161 B 1 
ATOM 3725 N N   . GLU B 2 162 ? 5.633   -4.110  -38.454 1.00 88.83 162 B 1 
ATOM 3726 C CA  . GLU B 2 162 ? 6.263   -5.196  -39.206 1.00 89.09 162 B 1 
ATOM 3727 C C   . GLU B 2 162 ? 5.706   -6.566  -38.792 1.00 90.37 162 B 1 
ATOM 3728 O O   . GLU B 2 162 ? 5.361   -7.363  -39.665 1.00 88.92 162 B 1 
ATOM 3729 C CB  . GLU B 2 162 ? 7.791   -5.190  -39.025 1.00 87.10 162 B 1 
ATOM 3730 C CG  . GLU B 2 162 ? 8.489   -4.081  -39.823 1.00 75.26 162 B 1 
ATOM 3731 C CD  . GLU B 2 162 ? 10.012  -4.295  -39.896 1.00 69.74 162 B 1 
ATOM 3732 O OE1 . GLU B 2 162 ? 10.614  -3.812  -40.880 1.00 60.77 162 B 1 
ATOM 3733 O OE2 . GLU B 2 162 ? 10.587  -4.980  -39.006 1.00 63.39 162 B 1 
ATOM 3734 N N   . LEU B 2 163 ? 5.571   -6.811  -37.497 1.00 89.45 163 B 1 
ATOM 3735 C CA  . LEU B 2 163 ? 5.011   -8.054  -36.965 1.00 89.51 163 B 1 
ATOM 3736 C C   . LEU B 2 163 ? 3.556   -8.242  -37.413 1.00 91.03 163 B 1 
ATOM 3737 O O   . LEU B 2 163 ? 3.217   -9.305  -37.921 1.00 90.88 163 B 1 
ATOM 3738 C CB  . LEU B 2 163 ? 5.139   -8.037  -35.431 1.00 89.25 163 B 1 
ATOM 3739 C CG  . LEU B 2 163 ? 4.602   -9.317  -34.750 1.00 88.46 163 B 1 
ATOM 3740 C CD1 . LEU B 2 163 ? 5.408   -10.556 -35.137 1.00 83.49 163 B 1 
ATOM 3741 C CD2 . LEU B 2 163 ? 4.665   -9.152  -33.240 1.00 83.38 163 B 1 
ATOM 3742 N N   . HIS B 2 164 ? 2.737   -7.202  -37.321 1.00 90.98 164 B 1 
ATOM 3743 C CA  . HIS B 2 164 ? 1.340   -7.234  -37.757 1.00 91.21 164 B 1 
ATOM 3744 C C   . HIS B 2 164 ? 1.226   -7.549  -39.250 1.00 91.67 164 B 1 
ATOM 3745 O O   . HIS B 2 164 ? 0.475   -8.443  -39.646 1.00 91.33 164 B 1 
ATOM 3746 C CB  . HIS B 2 164 ? 0.679   -5.890  -37.415 1.00 90.15 164 B 1 
ATOM 3747 C CG  . HIS B 2 164 ? -0.809  -5.857  -37.651 1.00 89.52 164 B 1 
ATOM 3748 N ND1 . HIS B 2 164 ? -1.533  -4.802  -38.183 1.00 78.51 164 B 1 
ATOM 3749 C CD2 . HIS B 2 164 ? -1.703  -6.850  -37.346 1.00 79.25 164 B 1 
ATOM 3750 C CE1 . HIS B 2 164 ? -2.818  -5.166  -38.189 1.00 80.79 164 B 1 
ATOM 3751 N NE2 . HIS B 2 164 ? -2.957  -6.394  -37.696 1.00 81.89 164 B 1 
ATOM 3752 N N   . SER B 2 165 ? 2.045   -6.911  -40.090 1.00 91.74 165 B 1 
ATOM 3753 C CA  . SER B 2 165 ? 2.091   -7.193  -41.525 1.00 91.23 165 B 1 
ATOM 3754 C C   . SER B 2 165 ? 2.580   -8.610  -41.840 1.00 91.83 165 B 1 
ATOM 3755 O O   . SER B 2 165 ? 2.111   -9.227  -42.807 1.00 90.58 165 B 1 
ATOM 3756 C CB  . SER B 2 165 ? 3.011   -6.173  -42.204 1.00 90.30 165 B 1 
ATOM 3757 O OG  . SER B 2 165 ? 3.049   -6.391  -43.611 1.00 77.28 165 B 1 
ATOM 3758 N N   . TYR B 2 166 ? 3.528   -9.136  -41.061 1.00 91.21 166 B 1 
ATOM 3759 C CA  . TYR B 2 166 ? 4.020   -10.503 -41.200 1.00 91.00 166 B 1 
ATOM 3760 C C   . TYR B 2 166 ? 2.944   -11.521 -40.832 1.00 92.20 166 B 1 
ATOM 3761 O O   . TYR B 2 166 ? 2.603   -12.365 -41.661 1.00 91.71 166 B 1 
ATOM 3762 C CB  . TYR B 2 166 ? 5.292   -10.658 -40.361 1.00 90.44 166 B 1 
ATOM 3763 C CG  . TYR B 2 166 ? 5.780   -12.078 -40.237 1.00 90.55 166 B 1 
ATOM 3764 C CD1 . TYR B 2 166 ? 5.521   -12.813 -39.062 1.00 85.42 166 B 1 
ATOM 3765 C CD2 . TYR B 2 166 ? 6.506   -12.685 -41.285 1.00 86.36 166 B 1 
ATOM 3766 C CE1 . TYR B 2 166 ? 5.994   -14.126 -38.931 1.00 85.49 166 B 1 
ATOM 3767 C CE2 . TYR B 2 166 ? 6.979   -13.995 -41.157 1.00 84.93 166 B 1 
ATOM 3768 C CZ  . TYR B 2 166 ? 6.728   -14.715 -39.975 1.00 88.75 166 B 1 
ATOM 3769 O OH  . TYR B 2 166 ? 7.208   -15.987 -39.833 1.00 87.13 166 B 1 
ATOM 3770 N N   . LEU B 2 167 ? 2.345   -11.399 -39.658 1.00 91.24 167 B 1 
ATOM 3771 C CA  . LEU B 2 167 ? 1.297   -12.303 -39.185 1.00 90.98 167 B 1 
ATOM 3772 C C   . LEU B 2 167 ? 0.061   -12.271 -40.089 1.00 91.66 167 B 1 
ATOM 3773 O O   . LEU B 2 167 ? -0.462  -13.333 -40.436 1.00 91.21 167 B 1 
ATOM 3774 C CB  . LEU B 2 167 ? 0.927   -11.946 -37.734 1.00 90.76 167 B 1 
ATOM 3775 C CG  . LEU B 2 167 ? 2.038   -12.180 -36.692 1.00 89.54 167 B 1 
ATOM 3776 C CD1 . LEU B 2 167 ? 1.553   -11.709 -35.323 1.00 85.20 167 B 1 
ATOM 3777 C CD2 . LEU B 2 167 ? 2.444   -13.651 -36.587 1.00 84.84 167 B 1 
ATOM 3778 N N   . SER B 2 168 ? -0.361  -11.101 -40.570 1.00 92.47 168 B 1 
ATOM 3779 C CA  . SER B 2 168 ? -1.470  -10.970 -41.521 1.00 91.24 168 B 1 
ATOM 3780 C C   . SER B 2 168 ? -1.212  -11.732 -42.815 1.00 91.51 168 B 1 
ATOM 3781 O O   . SER B 2 168 ? -2.102  -12.398 -43.338 1.00 90.51 168 B 1 
ATOM 3782 C CB  . SER B 2 168 ? -1.724  -9.499  -41.866 1.00 89.95 168 B 1 
ATOM 3783 O OG  . SER B 2 168 ? -2.072  -8.742  -40.736 1.00 80.01 168 B 1 
ATOM 3784 N N   . ARG B 2 169 ? 0.027   -11.686 -43.323 1.00 92.24 169 B 1 
ATOM 3785 C CA  . ARG B 2 169 ? 0.412   -12.466 -44.506 1.00 92.08 169 B 1 
ATOM 3786 C C   . ARG B 2 169 ? 0.399   -13.965 -44.233 1.00 92.83 169 B 1 
ATOM 3787 O O   . ARG B 2 169 ? -0.056  -14.709 -45.099 1.00 90.97 169 B 1 
ATOM 3788 C CB  . ARG B 2 169 ? 1.791   -12.019 -45.015 1.00 90.92 169 B 1 
ATOM 3789 C CG  . ARG B 2 169 ? 1.683   -10.727 -45.838 1.00 79.83 169 B 1 
ATOM 3790 C CD  . ARG B 2 169 ? 3.061   -10.289 -46.354 1.00 77.64 169 B 1 
ATOM 3791 N NE  . ARG B 2 169 ? 3.875   -9.729  -45.278 1.00 66.05 169 B 1 
ATOM 3792 C CZ  . ARG B 2 169 ? 5.195   -9.541  -45.293 1.00 58.27 169 B 1 
ATOM 3793 N NH1 . ARG B 2 169 ? 5.930   -9.906  -46.316 1.00 52.32 169 B 1 
ATOM 3794 N NH2 . ARG B 2 169 ? 5.788   -8.986  -44.282 1.00 49.83 169 B 1 
ATOM 3795 N N   . LEU B 2 170 ? 0.854   -14.413 -43.079 1.00 91.12 170 B 1 
ATOM 3796 C CA  . LEU B 2 170 ? 0.805   -15.834 -42.707 1.00 90.43 170 B 1 
ATOM 3797 C C   . LEU B 2 170 ? -0.627  -16.358 -42.622 1.00 91.51 170 B 1 
ATOM 3798 O O   . LEU B 2 170 ? -0.920  -17.414 -43.179 1.00 90.31 170 B 1 
ATOM 3799 C CB  . LEU B 2 170 ? 1.527   -16.075 -41.374 1.00 89.78 170 B 1 
ATOM 3800 C CG  . LEU B 2 170 ? 3.058   -15.897 -41.387 1.00 86.35 170 B 1 
ATOM 3801 C CD1 . LEU B 2 170 ? 3.598   -16.405 -40.049 1.00 79.95 170 B 1 
ATOM 3802 C CD2 . LEU B 2 170 ? 3.734   -16.676 -42.507 1.00 80.03 170 B 1 
ATOM 3803 N N   . ILE B 2 171 ? -1.535  -15.607 -41.986 1.00 92.49 171 B 1 
ATOM 3804 C CA  . ILE B 2 171 ? -2.949  -15.994 -41.877 1.00 91.73 171 B 1 
ATOM 3805 C C   . ILE B 2 171 ? -3.592  -16.060 -43.267 1.00 91.73 171 B 1 
ATOM 3806 O O   . ILE B 2 171 ? -4.247  -17.046 -43.588 1.00 90.92 171 B 1 
ATOM 3807 C CB  . ILE B 2 171 ? -3.727  -15.044 -40.933 1.00 91.45 171 B 1 
ATOM 3808 C CG1 . ILE B 2 171 ? -3.196  -15.146 -39.487 1.00 88.23 171 B 1 
ATOM 3809 C CG2 . ILE B 2 171 ? -5.227  -15.390 -40.956 1.00 87.88 171 B 1 
ATOM 3810 C CD1 . ILE B 2 171 ? -3.729  -14.056 -38.546 1.00 85.82 171 B 1 
ATOM 3811 N N   . ALA B 2 172 ? -3.364  -15.063 -44.112 1.00 92.38 172 B 1 
ATOM 3812 C CA  . ALA B 2 172 ? -3.889  -15.050 -45.475 1.00 91.22 172 B 1 
ATOM 3813 C C   . ALA B 2 172 ? -3.360  -16.229 -46.314 1.00 91.58 172 B 1 
ATOM 3814 O O   . ALA B 2 172 ? -4.144  -16.914 -46.977 1.00 90.31 172 B 1 
ATOM 3815 C CB  . ALA B 2 172 ? -3.554  -13.693 -46.115 1.00 89.94 172 B 1 
ATOM 3816 N N   . ALA B 2 173 ? -2.058  -16.511 -46.234 1.00 91.30 173 B 1 
ATOM 3817 C CA  . ALA B 2 173 ? -1.447  -17.610 -46.965 1.00 90.59 173 B 1 
ATOM 3818 C C   . ALA B 2 173 ? -1.902  -18.987 -46.472 1.00 90.82 173 B 1 
ATOM 3819 O O   . ALA B 2 173 ? -2.048  -19.920 -47.267 1.00 89.13 173 B 1 
ATOM 3820 C CB  . ALA B 2 173 ? 0.081   -17.469 -46.862 1.00 89.49 173 B 1 
ATOM 3821 N N   . GLU B 2 174 ? -2.150  -19.144 -45.169 1.00 90.88 174 B 1 
ATOM 3822 C CA  . GLU B 2 174 ? -2.687  -20.391 -44.617 1.00 90.10 174 B 1 
ATOM 3823 C C   . GLU B 2 174 ? -4.154  -20.591 -45.000 1.00 90.44 174 B 1 
ATOM 3824 O O   . GLU B 2 174 ? -4.547  -21.697 -45.361 1.00 89.19 174 B 1 
ATOM 3825 C CB  . GLU B 2 174 ? -2.491  -20.414 -43.095 1.00 89.18 174 B 1 
ATOM 3826 C CG  . GLU B 2 174 ? -2.745  -21.803 -42.480 1.00 83.23 174 B 1 
ATOM 3827 C CD  . GLU B 2 174 ? -1.747  -22.893 -42.936 1.00 80.97 174 B 1 
ATOM 3828 O OE1 . GLU B 2 174 ? -1.985  -24.066 -42.590 1.00 72.25 174 B 1 
ATOM 3829 O OE2 . GLU B 2 174 ? -0.744  -22.573 -43.606 1.00 73.12 174 B 1 
ATOM 3830 N N   . ARG B 2 175 ? -4.939  -19.510 -44.998 1.00 90.52 175 B 1 
ATOM 3831 C CA  . ARG B 2 175 ? -6.322  -19.526 -45.486 1.00 90.39 175 B 1 
ATOM 3832 C C   . ARG B 2 175 ? -6.385  -20.009 -46.933 1.00 90.23 175 B 1 
ATOM 3833 O O   . ARG B 2 175 ? -7.153  -20.914 -47.228 1.00 89.01 175 B 1 
ATOM 3834 C CB  . ARG B 2 175 ? -6.925  -18.124 -45.318 1.00 89.43 175 B 1 
ATOM 3835 C CG  . ARG B 2 175 ? -8.407  -18.035 -45.710 1.00 85.95 175 B 1 
ATOM 3836 C CD  . ARG B 2 175 ? -8.870  -16.593 -45.503 1.00 84.96 175 B 1 
ATOM 3837 N NE  . ARG B 2 175 ? -10.286 -16.382 -45.834 1.00 78.90 175 B 1 
ATOM 3838 C CZ  . ARG B 2 175 ? -10.809 -15.958 -46.971 1.00 74.99 175 B 1 
ATOM 3839 N NH1 . ARG B 2 175 ? -10.102 -15.803 -48.051 1.00 67.22 175 B 1 
ATOM 3840 N NH2 . ARG B 2 175 ? -12.069 -15.669 -47.032 1.00 66.73 175 B 1 
ATOM 3841 N N   . GLU B 2 176 ? -5.554  -19.468 -47.834 1.00 91.50 176 B 1 
ATOM 3842 C CA  . GLU B 2 176 ? -5.486  -19.913 -49.225 1.00 90.66 176 B 1 
ATOM 3843 C C   . GLU B 2 176 ? -5.042  -21.379 -49.341 1.00 90.57 176 B 1 
ATOM 3844 O O   . GLU B 2 176 ? -5.660  -22.132 -50.093 1.00 88.57 176 B 1 
ATOM 3845 C CB  . GLU B 2 176 ? -4.570  -19.015 -50.058 1.00 89.53 176 B 1 
ATOM 3846 C CG  . GLU B 2 176 ? -5.253  -17.681 -50.421 1.00 79.33 176 B 1 
ATOM 3847 C CD  . GLU B 2 176 ? -4.468  -16.842 -51.439 1.00 70.91 176 B 1 
ATOM 3848 O OE1 . GLU B 2 176 ? -5.089  -15.905 -51.994 1.00 62.13 176 B 1 
ATOM 3849 O OE2 . GLU B 2 176 ? -3.266  -17.112 -51.654 1.00 62.19 176 B 1 
ATOM 3850 N N   . ARG B 2 177 ? -4.035  -21.816 -48.554 1.00 89.84 177 B 1 
ATOM 3851 C CA  . ARG B 2 177 ? -3.580  -23.213 -48.580 1.00 88.85 177 B 1 
ATOM 3852 C C   . ARG B 2 177 ? -4.658  -24.196 -48.138 1.00 89.10 177 B 1 
ATOM 3853 O O   . ARG B 2 177 ? -4.896  -25.164 -48.853 1.00 87.35 177 B 1 
ATOM 3854 C CB  . ARG B 2 177 ? -2.325  -23.391 -47.716 1.00 87.92 177 B 1 
ATOM 3855 C CG  . ARG B 2 177 ? -1.057  -22.990 -48.483 1.00 80.84 177 B 1 
ATOM 3856 C CD  . ARG B 2 177 ? 0.192   -23.246 -47.642 1.00 80.77 177 B 1 
ATOM 3857 N NE  . ARG B 2 177 ? 0.337   -22.227 -46.594 1.00 74.73 177 B 1 
ATOM 3858 C CZ  . ARG B 2 177 ? 1.407   -21.458 -46.378 1.00 70.59 177 B 1 
ATOM 3859 N NH1 . ARG B 2 177 ? 2.490   -21.548 -47.102 1.00 62.44 177 B 1 
ATOM 3860 N NH2 . ARG B 2 177 ? 1.404   -20.585 -45.423 1.00 63.66 177 B 1 
ATOM 3861 N N   . GLU B 2 178 ? -5.341  -23.951 -47.016 1.00 89.59 178 B 1 
ATOM 3862 C CA  . GLU B 2 178 ? -6.420  -24.833 -46.560 1.00 88.41 178 B 1 
ATOM 3863 C C   . GLU B 2 178 ? -7.587  -24.867 -47.568 1.00 88.14 178 B 1 
ATOM 3864 O O   . GLU B 2 178 ? -8.181  -25.920 -47.787 1.00 85.63 178 B 1 
ATOM 3865 C CB  . GLU B 2 178 ? -6.934  -24.441 -45.157 1.00 86.25 178 B 1 
ATOM 3866 C CG  . GLU B 2 178 ? -6.049  -24.875 -43.966 1.00 77.60 178 B 1 
ATOM 3867 C CD  . GLU B 2 178 ? -6.742  -24.743 -42.575 1.00 76.75 178 B 1 
ATOM 3868 O OE1 . GLU B 2 178 ? -6.091  -24.912 -41.522 1.00 70.25 178 B 1 
ATOM 3869 O OE2 . GLU B 2 178 ? -7.957  -24.479 -42.490 1.00 73.51 178 B 1 
ATOM 3870 N N   . LEU B 2 179 ? -7.893  -23.741 -48.236 1.00 88.99 179 B 1 
ATOM 3871 C CA  . LEU B 2 179 ? -8.914  -23.686 -49.279 1.00 87.88 179 B 1 
ATOM 3872 C C   . LEU B 2 179 ? -8.511  -24.484 -50.525 1.00 87.73 179 B 1 
ATOM 3873 O O   . LEU B 2 179 ? -9.325  -25.255 -51.035 1.00 85.49 179 B 1 
ATOM 3874 C CB  . LEU B 2 179 ? -9.203  -22.224 -49.648 1.00 87.00 179 B 1 
ATOM 3875 C CG  . LEU B 2 179 ? -10.022 -21.451 -48.596 1.00 83.63 179 B 1 
ATOM 3876 C CD1 . LEU B 2 179 ? -10.063 -19.970 -48.982 1.00 77.26 179 B 1 
ATOM 3877 C CD2 . LEU B 2 179 ? -11.457 -21.954 -48.501 1.00 77.63 179 B 1 
ATOM 3878 N N   . GLU B 2 180 ? -7.266  -24.367 -51.005 1.00 88.79 180 B 1 
ATOM 3879 C CA  . GLU B 2 180 ? -6.756  -25.150 -52.135 1.00 87.53 180 B 1 
ATOM 3880 C C   . GLU B 2 180 ? -6.701  -26.645 -51.822 1.00 86.92 180 B 1 
ATOM 3881 O O   . GLU B 2 180 ? -7.041  -27.469 -52.672 1.00 83.90 180 B 1 
ATOM 3882 C CB  . GLU B 2 180 ? -5.346  -24.699 -52.524 1.00 86.38 180 B 1 
ATOM 3883 C CG  . GLU B 2 180 ? -5.290  -23.410 -53.352 1.00 76.96 180 B 1 
ATOM 3884 C CD  . GLU B 2 180 ? -3.898  -23.173 -53.971 1.00 69.95 180 B 1 
ATOM 3885 O OE1 . GLU B 2 180 ? -3.774  -22.199 -54.744 1.00 61.87 180 B 1 
ATOM 3886 O OE2 . GLU B 2 180 ? -2.989  -24.008 -53.745 1.00 63.36 180 B 1 
ATOM 3887 N N   . GLU B 2 181 ? -6.288  -27.010 -50.599 1.00 87.64 181 B 1 
ATOM 3888 C CA  . GLU B 2 181 ? -6.196  -28.408 -50.173 1.00 86.42 181 B 1 
ATOM 3889 C C   . GLU B 2 181 ? -7.588  -29.042 -50.051 1.00 86.13 181 B 1 
ATOM 3890 O O   . GLU B 2 181 ? -7.814  -30.151 -50.531 1.00 82.94 181 B 1 
ATOM 3891 C CB  . GLU B 2 181 ? -5.391  -28.468 -48.871 1.00 84.55 181 B 1 
ATOM 3892 C CG  . GLU B 2 181 ? -4.869  -29.877 -48.570 1.00 73.79 181 B 1 
ATOM 3893 C CD  . GLU B 2 181 ? -3.909  -29.906 -47.364 1.00 68.30 181 B 1 
ATOM 3894 O OE1 . GLU B 2 181 ? -3.043  -30.805 -47.347 1.00 61.03 181 B 1 
ATOM 3895 O OE2 . GLU B 2 181 ? -4.053  -29.037 -46.487 1.00 62.85 181 B 1 
ATOM 3896 N N   . CYS B 2 182 ? -8.564  -28.293 -49.541 1.00 85.59 182 B 1 
ATOM 3897 C CA  . CYS B 2 182 ? -9.973  -28.688 -49.527 1.00 84.66 182 B 1 
ATOM 3898 C C   . CYS B 2 182 ? -10.502 -28.894 -50.950 1.00 84.91 182 B 1 
ATOM 3899 O O   . CYS B 2 182 ? -11.141 -29.912 -51.224 1.00 82.75 182 B 1 
ATOM 3900 C CB  . CYS B 2 182 ? -10.764 -27.620 -48.767 1.00 81.91 182 B 1 
ATOM 3901 S SG  . CYS B 2 182 ? -12.507 -28.086 -48.629 1.00 75.45 182 B 1 
ATOM 3902 N N   . GLN B 2 183 ? -10.191 -27.972 -51.865 1.00 84.35 183 B 1 
ATOM 3903 C CA  . GLN B 2 183 ? -10.601 -28.084 -53.264 1.00 82.62 183 B 1 
ATOM 3904 C C   . GLN B 2 183 ? -10.004 -29.329 -53.931 1.00 82.61 183 B 1 
ATOM 3905 O O   . GLN B 2 183 ? -10.726 -30.078 -54.586 1.00 78.77 183 B 1 
ATOM 3906 C CB  . GLN B 2 183 ? -10.195 -26.797 -54.005 1.00 80.03 183 B 1 
ATOM 3907 C CG  . GLN B 2 183 ? -10.874 -26.651 -55.380 1.00 71.98 183 B 1 
ATOM 3908 C CD  . GLN B 2 183 ? -12.331 -26.160 -55.293 1.00 66.91 183 B 1 
ATOM 3909 O OE1 . GLN B 2 183 ? -12.701 -25.341 -54.484 1.00 61.67 183 B 1 
ATOM 3910 N NE2 . GLN B 2 183 ? -13.199 -26.637 -56.160 1.00 58.12 183 B 1 
ATOM 3911 N N   . ARG B 2 184 ? -8.701  -29.619 -53.739 1.00 83.87 184 B 1 
ATOM 3912 C CA  . ARG B 2 184 ? -8.026  -30.799 -54.309 1.00 82.78 184 B 1 
ATOM 3913 C C   . ARG B 2 184 ? -8.549  -32.114 -53.740 1.00 82.67 184 B 1 
ATOM 3914 O O   . ARG B 2 184 ? -8.739  -33.068 -54.495 1.00 78.30 184 B 1 
ATOM 3915 C CB  . ARG B 2 184 ? -6.512  -30.713 -54.079 1.00 80.37 184 B 1 
ATOM 3916 C CG  . ARG B 2 184 ? -5.850  -29.650 -54.955 1.00 71.60 184 B 1 
ATOM 3917 C CD  . ARG B 2 184 ? -4.347  -29.636 -54.668 1.00 69.05 184 B 1 
ATOM 3918 N NE  . ARG B 2 184 ? -3.729  -28.412 -55.194 1.00 61.79 184 B 1 
ATOM 3919 C CZ  . ARG B 2 184 ? -2.462  -28.068 -55.078 1.00 55.41 184 B 1 
ATOM 3920 N NH1 . ARG B 2 184 ? -1.562  -28.908 -54.618 1.00 51.96 184 B 1 
ATOM 3921 N NH2 . ARG B 2 184 ? -2.077  -26.869 -55.412 1.00 49.77 184 B 1 
ATOM 3922 N N   . ASN B 2 185 ? -8.804  -32.178 -52.447 1.00 81.17 185 B 1 
ATOM 3923 C CA  . ASN B 2 185 ? -9.308  -33.388 -51.796 1.00 79.02 185 B 1 
ATOM 3924 C C   . ASN B 2 185 ? -10.728 -33.757 -52.243 1.00 77.61 185 B 1 
ATOM 3925 O O   . ASN B 2 185 ? -11.096 -34.930 -52.185 1.00 70.54 185 B 1 
ATOM 3926 C CB  . ASN B 2 185 ? -9.211  -33.208 -50.272 1.00 74.86 185 B 1 
ATOM 3927 C CG  . ASN B 2 185 ? -7.782  -33.306 -49.751 1.00 70.44 185 B 1 
ATOM 3928 O OD1 . ASN B 2 185 ? -6.900  -33.900 -50.353 1.00 62.79 185 B 1 
ATOM 3929 N ND2 . ASN B 2 185 ? -7.517  -32.765 -48.582 1.00 62.55 185 B 1 
ATOM 3930 N N   . HIS B 2 186 ? -11.500 -32.773 -52.723 1.00 77.46 186 B 1 
ATOM 3931 C CA  . HIS B 2 186 ? -12.877 -32.955 -53.178 1.00 74.73 186 B 1 
ATOM 3932 C C   . HIS B 2 186 ? -13.049 -32.902 -54.709 1.00 74.95 186 B 1 
ATOM 3933 O O   . HIS B 2 186 ? -14.187 -32.928 -55.179 1.00 68.83 186 B 1 
ATOM 3934 C CB  . HIS B 2 186 ? -13.777 -31.968 -52.433 1.00 69.28 186 B 1 
ATOM 3935 C CG  . HIS B 2 186 ? -14.029 -32.381 -51.009 1.00 65.94 186 B 1 
ATOM 3936 N ND1 . HIS B 2 186 ? -14.805 -33.448 -50.621 1.00 57.58 186 B 1 
ATOM 3937 C CD2 . HIS B 2 186 ? -13.552 -31.796 -49.868 1.00 57.13 186 B 1 
ATOM 3938 C CE1 . HIS B 2 186 ? -14.803 -33.498 -49.274 1.00 55.50 186 B 1 
ATOM 3939 N NE2 . HIS B 2 186 ? -14.050 -32.509 -48.779 1.00 55.67 186 B 1 
ATOM 3940 N N   . GLU B 2 187 ? -11.979 -32.898 -55.520 1.00 77.40 187 B 1 
ATOM 3941 C CA  . GLU B 2 187 ? -12.058 -32.880 -56.996 1.00 76.11 187 B 1 
ATOM 3942 C C   . GLU B 2 187 ? -12.875 -34.040 -57.607 1.00 74.68 187 B 1 
ATOM 3943 O O   . GLU B 2 187 ? -13.338 -33.938 -58.742 1.00 65.70 187 B 1 
ATOM 3944 C CB  . GLU B 2 187 ? -10.641 -32.904 -57.609 1.00 71.08 187 B 1 
ATOM 3945 C CG  . GLU B 2 187 ? -10.044 -31.503 -57.831 1.00 63.97 187 B 1 
ATOM 3946 C CD  . GLU B 2 187 ? -8.642  -31.510 -58.486 1.00 58.63 187 B 1 
ATOM 3947 O OE1 . GLU B 2 187 ? -8.144  -30.408 -58.792 1.00 53.48 187 B 1 
ATOM 3948 O OE2 . GLU B 2 187 ? -8.067  -32.607 -58.684 1.00 54.06 187 B 1 
ATOM 3949 N N   . GLY B 2 188 ? -13.036 -35.154 -56.892 1.00 72.95 188 B 1 
ATOM 3950 C CA  . GLY B 2 188 ? -13.809 -36.311 -57.344 1.00 71.31 188 B 1 
ATOM 3951 C C   . GLY B 2 188 ? -15.257 -36.374 -56.859 1.00 71.72 188 B 1 
ATOM 3952 O O   . GLY B 2 188 ? -16.016 -37.209 -57.368 1.00 64.62 188 B 1 
ATOM 3953 N N   . ASP B 2 189 ? -15.650 -35.567 -55.891 1.00 70.94 189 B 1 
ATOM 3954 C CA  . ASP B 2 189 ? -16.999 -35.598 -55.339 1.00 68.71 189 B 1 
ATOM 3955 C C   . ASP B 2 189 ? -17.906 -34.578 -56.050 1.00 68.87 189 B 1 
ATOM 3956 O O   . ASP B 2 189 ? -17.626 -33.382 -56.081 1.00 61.65 189 B 1 
ATOM 3957 C CB  . ASP B 2 189 ? -16.991 -35.410 -53.810 1.00 61.79 189 B 1 
ATOM 3958 C CG  . ASP B 2 189 ? -17.068 -36.721 -53.014 1.00 56.47 189 B 1 
ATOM 3959 O OD1 . ASP B 2 189 ? -17.624 -37.711 -53.543 1.00 51.41 189 B 1 
ATOM 3960 O OD2 . ASP B 2 189 ? -16.621 -36.723 -51.846 1.00 51.07 189 B 1 
ATOM 3961 N N   . GLU B 2 190 ? -19.017 -35.053 -56.605 1.00 64.17 190 B 1 
ATOM 3962 C CA  . GLU B 2 190 ? -19.975 -34.220 -57.364 1.00 63.50 190 B 1 
ATOM 3963 C C   . GLU B 2 190 ? -20.678 -33.153 -56.509 1.00 65.57 190 B 1 
ATOM 3964 O O   . GLU B 2 190 ? -21.272 -32.220 -57.057 1.00 58.99 190 B 1 
ATOM 3965 C CB  . GLU B 2 190 ? -21.053 -35.104 -58.011 1.00 57.07 190 B 1 
ATOM 3966 C CG  . GLU B 2 190 ? -20.561 -35.980 -59.182 1.00 51.60 190 B 1 
ATOM 3967 C CD  . GLU B 2 190 ? -21.711 -36.720 -59.890 1.00 46.55 190 B 1 
ATOM 3968 O OE1 . GLU B 2 190 ? -21.508 -37.126 -61.063 1.00 42.56 190 B 1 
ATOM 3969 O OE2 . GLU B 2 190 ? -22.790 -36.895 -59.282 1.00 42.60 190 B 1 
ATOM 3970 N N   . ASP B 2 191 ? -20.672 -33.323 -55.203 1.00 73.57 191 B 1 
ATOM 3971 C CA  . ASP B 2 191 ? -21.519 -32.495 -54.336 1.00 73.73 191 B 1 
ATOM 3972 C C   . ASP B 2 191 ? -20.841 -31.169 -53.957 1.00 75.79 191 B 1 
ATOM 3973 O O   . ASP B 2 191 ? -20.398 -30.915 -52.837 1.00 69.51 191 B 1 
ATOM 3974 C CB  . ASP B 2 191 ? -22.069 -33.314 -53.159 1.00 66.86 191 B 1 
ATOM 3975 C CG  . ASP B 2 191 ? -23.407 -32.756 -52.644 1.00 59.66 191 B 1 
ATOM 3976 O OD1 . ASP B 2 191 ? -23.809 -31.647 -53.071 1.00 53.54 191 B 1 
ATOM 3977 O OD2 . ASP B 2 191 ? -24.054 -33.439 -51.822 1.00 52.92 191 B 1 
ATOM 3978 N N   . ASP B 2 192 ? -20.834 -30.273 -54.918 1.00 77.09 192 B 1 
ATOM 3979 C CA  . ASP B 2 192 ? -20.304 -28.895 -54.876 1.00 78.19 192 B 1 
ATOM 3980 C C   . ASP B 2 192 ? -20.834 -28.090 -53.665 1.00 79.61 192 B 1 
ATOM 3981 O O   . ASP B 2 192 ? -20.201 -27.150 -53.182 1.00 74.91 192 B 1 
ATOM 3982 C CB  . ASP B 2 192 ? -20.699 -28.238 -56.221 1.00 72.47 192 B 1 
ATOM 3983 C CG  . ASP B 2 192 ? -19.918 -26.970 -56.603 1.00 64.93 192 B 1 
ATOM 3984 O OD1 . ASP B 2 192 ? -18.735 -26.857 -56.226 1.00 58.21 192 B 1 
ATOM 3985 O OD2 . ASP B 2 192 ? -20.514 -26.083 -57.252 1.00 57.45 192 B 1 
ATOM 3986 N N   . SER B 2 193 ? -21.978 -28.485 -53.103 1.00 79.69 193 B 1 
ATOM 3987 C CA  . SER B 2 193 ? -22.556 -27.863 -51.906 1.00 80.76 193 B 1 
ATOM 3988 C C   . SER B 2 193 ? -21.767 -28.176 -50.628 1.00 81.94 193 B 1 
ATOM 3989 O O   . SER B 2 193 ? -21.624 -27.311 -49.763 1.00 77.32 193 B 1 
ATOM 3990 C CB  . SER B 2 193 ? -24.020 -28.271 -51.751 1.00 76.52 193 B 1 
ATOM 3991 O OG  . SER B 2 193 ? -24.181 -29.561 -51.203 1.00 67.06 193 B 1 
ATOM 3992 N N   . HIS B 2 194 ? -21.209 -29.405 -50.529 1.00 82.26 194 B 1 
ATOM 3993 C CA  . HIS B 2 194 ? -20.439 -29.825 -49.361 1.00 82.41 194 B 1 
ATOM 3994 C C   . HIS B 2 194 ? -19.049 -29.182 -49.347 1.00 83.97 194 B 1 
ATOM 3995 O O   . HIS B 2 194 ? -18.617 -28.682 -48.304 1.00 81.32 194 B 1 
ATOM 3996 C CB  . HIS B 2 194 ? -20.356 -31.356 -49.305 1.00 78.42 194 B 1 
ATOM 3997 C CG  . HIS B 2 194 ? -19.997 -31.849 -47.932 1.00 70.18 194 B 1 
ATOM 3998 N ND1 . HIS B 2 194 ? -20.721 -31.618 -46.782 1.00 61.45 194 B 1 
ATOM 3999 C CD2 . HIS B 2 194 ? -18.904 -32.589 -47.563 1.00 60.09 194 B 1 
ATOM 4000 C CE1 . HIS B 2 194 ? -20.086 -32.201 -45.754 1.00 57.05 194 B 1 
ATOM 4001 N NE2 . HIS B 2 194 ? -18.969 -32.807 -46.186 1.00 57.04 194 B 1 
ATOM 4002 N N   . VAL B 2 195 ? -18.416 -29.090 -50.531 1.00 82.46 195 B 1 
ATOM 4003 C CA  . VAL B 2 195 ? -17.135 -28.381 -50.697 1.00 83.14 195 B 1 
ATOM 4004 C C   . VAL B 2 195 ? -17.288 -26.907 -50.316 1.00 85.04 195 B 1 
ATOM 4005 O O   . VAL B 2 195 ? -16.517 -26.410 -49.492 1.00 83.54 195 B 1 
ATOM 4006 C CB  . VAL B 2 195 ? -16.602 -28.506 -52.135 1.00 79.51 195 B 1 
ATOM 4007 C CG1 . VAL B 2 195 ? -15.226 -27.854 -52.265 1.00 71.03 195 B 1 
ATOM 4008 C CG2 . VAL B 2 195 ? -16.481 -29.970 -52.559 1.00 71.30 195 B 1 
ATOM 4009 N N   . ARG B 2 196 ? -18.318 -26.212 -50.800 1.00 84.50 196 B 1 
ATOM 4010 C CA  . ARG B 2 196 ? -18.574 -24.802 -50.443 1.00 84.49 196 B 1 
ATOM 4011 C C   . ARG B 2 196 ? -18.833 -24.609 -48.953 1.00 85.84 196 B 1 
ATOM 4012 O O   . ARG B 2 196 ? -18.384 -23.611 -48.389 1.00 84.36 196 B 1 
ATOM 4013 C CB  . ARG B 2 196 ? -19.757 -24.253 -51.238 1.00 82.65 196 B 1 
ATOM 4014 C CG  . ARG B 2 196 ? -19.398 -24.032 -52.705 1.00 73.07 196 B 1 
ATOM 4015 C CD  . ARG B 2 196 ? -20.633 -23.503 -53.430 1.00 67.08 196 B 1 
ATOM 4016 N NE  . ARG B 2 196 ? -20.486 -23.638 -54.871 1.00 59.90 196 B 1 
ATOM 4017 C CZ  . ARG B 2 196 ? -21.232 -23.070 -55.800 1.00 52.55 196 B 1 
ATOM 4018 N NH1 . ARG B 2 196 ? -22.163 -22.201 -55.505 1.00 48.23 196 B 1 
ATOM 4019 N NH2 . ARG B 2 196 ? -21.048 -23.391 -57.039 1.00 47.67 196 B 1 
ATOM 4020 N N   . ALA B 2 197 ? -19.522 -25.560 -48.311 1.00 85.55 197 B 1 
ATOM 4021 C CA  . ALA B 2 197 ? -19.757 -25.487 -46.874 1.00 85.66 197 B 1 
ATOM 4022 C C   . ALA B 2 197 ? -18.461 -25.647 -46.062 1.00 86.44 197 B 1 
ATOM 4023 O O   . ALA B 2 197 ? -18.259 -24.916 -45.092 1.00 84.77 197 B 1 
ATOM 4024 C CB  . ALA B 2 197 ? -20.809 -26.541 -46.487 1.00 83.88 197 B 1 
ATOM 4025 N N   . GLN B 2 198 ? -17.555 -26.567 -46.497 1.00 85.98 198 B 1 
ATOM 4026 C CA  . GLN B 2 198 ? -16.235 -26.706 -45.878 1.00 85.25 198 B 1 
ATOM 4027 C C   . GLN B 2 198 ? -15.366 -25.470 -46.109 1.00 86.42 198 B 1 
ATOM 4028 O O   . GLN B 2 198 ? -14.784 -24.961 -45.153 1.00 85.06 198 B 1 
ATOM 4029 C CB  . GLN B 2 198 ? -15.519 -27.959 -46.384 1.00 82.71 198 B 1 
ATOM 4030 C CG  . GLN B 2 198 ? -16.003 -29.228 -45.662 1.00 74.18 198 B 1 
ATOM 4031 C CD  . GLN B 2 198 ? -15.115 -30.432 -45.962 1.00 68.94 198 B 1 
ATOM 4032 O OE1 . GLN B 2 198 ? -14.249 -30.405 -46.820 1.00 62.24 198 B 1 
ATOM 4033 N NE2 . GLN B 2 198 ? -15.268 -31.527 -45.260 1.00 59.61 198 B 1 
ATOM 4034 N N   . GLN B 2 199 ? -15.327 -24.936 -47.322 1.00 85.76 199 B 1 
ATOM 4035 C CA  . GLN B 2 199 ? -14.600 -23.710 -47.647 1.00 85.94 199 B 1 
ATOM 4036 C C   . GLN B 2 199 ? -15.096 -22.535 -46.805 1.00 87.10 199 B 1 
ATOM 4037 O O   . GLN B 2 199 ? -14.286 -21.856 -46.179 1.00 85.92 199 B 1 
ATOM 4038 C CB  . GLN B 2 199 ? -14.737 -23.400 -49.142 1.00 84.26 199 B 1 
ATOM 4039 C CG  . GLN B 2 199 ? -13.875 -24.332 -50.003 1.00 80.30 199 B 1 
ATOM 4040 C CD  . GLN B 2 199 ? -14.004 -24.035 -51.498 1.00 77.24 199 B 1 
ATOM 4041 O OE1 . GLN B 2 199 ? -14.992 -23.501 -51.983 1.00 71.96 199 B 1 
ATOM 4042 N NE2 . GLN B 2 199 ? -13.010 -24.388 -52.275 1.00 68.93 199 B 1 
ATOM 4043 N N   . ALA B 2 200 ? -16.412 -22.353 -46.687 1.00 88.47 200 B 1 
ATOM 4044 C CA  . ALA B 2 200 ? -16.972 -21.299 -45.843 1.00 88.38 200 B 1 
ATOM 4045 C C   . ALA B 2 200 ? -16.596 -21.469 -44.359 1.00 89.16 200 B 1 
ATOM 4046 O O   . ALA B 2 200 ? -16.403 -20.481 -43.650 1.00 87.43 200 B 1 
ATOM 4047 C CB  . ALA B 2 200 ? -18.493 -21.286 -46.031 1.00 86.86 200 B 1 
ATOM 4048 N N   . CYS B 2 201 ? -16.471 -22.708 -43.875 1.00 88.54 201 B 1 
ATOM 4049 C CA  . CYS B 2 201 ? -16.030 -22.983 -42.504 1.00 88.79 201 B 1 
ATOM 4050 C C   . CYS B 2 201 ? -14.540 -22.652 -42.300 1.00 89.40 201 B 1 
ATOM 4051 O O   . CYS B 2 201 ? -14.182 -22.069 -41.276 1.00 88.50 201 B 1 
ATOM 4052 C CB  . CYS B 2 201 ? -16.343 -24.450 -42.177 1.00 86.15 201 B 1 
ATOM 4053 S SG  . CYS B 2 201 ? -16.260 -24.728 -40.384 1.00 73.24 201 B 1 
ATOM 4054 N N   . ILE B 2 202 ? -13.688 -22.985 -43.289 1.00 88.58 202 B 1 
ATOM 4055 C CA  . ILE B 2 202 ? -12.262 -22.637 -43.304 1.00 88.07 202 B 1 
ATOM 4056 C C   . ILE B 2 202 ? -12.091 -21.116 -43.329 1.00 89.18 202 B 1 
ATOM 4057 O O   . ILE B 2 202 ? -11.363 -20.567 -42.502 1.00 88.37 202 B 1 
ATOM 4058 C CB  . ILE B 2 202 ? -11.561 -23.320 -44.504 1.00 86.92 202 B 1 
ATOM 4059 C CG1 . ILE B 2 202 ? -11.501 -24.851 -44.289 1.00 82.61 202 B 1 
ATOM 4060 C CG2 . ILE B 2 202 ? -10.145 -22.769 -44.723 1.00 81.49 202 B 1 
ATOM 4061 C CD1 . ILE B 2 202 ? -11.191 -25.640 -45.567 1.00 75.87 202 B 1 
ATOM 4062 N N   . GLU B 2 203 ? -12.798 -20.432 -44.220 1.00 89.89 203 B 1 
ATOM 4063 C CA  . GLU B 2 203 ? -12.788 -18.972 -44.291 1.00 89.51 203 B 1 
ATOM 4064 C C   . GLU B 2 203 ? -13.194 -18.339 -42.958 1.00 90.23 203 B 1 
ATOM 4065 O O   . GLU B 2 203 ? -12.438 -17.537 -42.410 1.00 88.87 203 B 1 
ATOM 4066 C CB  . GLU B 2 203 ? -13.713 -18.464 -45.402 1.00 87.93 203 B 1 
ATOM 4067 C CG  . GLU B 2 203 ? -13.158 -18.751 -46.801 1.00 81.85 203 B 1 
ATOM 4068 C CD  . GLU B 2 203 ? -13.946 -18.056 -47.910 1.00 78.87 203 B 1 
ATOM 4069 O OE1 . GLU B 2 203 ? -13.295 -17.661 -48.903 1.00 71.12 203 B 1 
ATOM 4070 O OE2 . GLU B 2 203 ? -15.168 -17.862 -47.760 1.00 72.36 203 B 1 
ATOM 4071 N N   . ALA B 2 204 ? -14.309 -18.769 -42.370 1.00 89.64 204 B 1 
ATOM 4072 C CA  . ALA B 2 204 ? -14.783 -18.231 -41.101 1.00 89.39 204 B 1 
ATOM 4073 C C   . ALA B 2 204 ? -13.785 -18.464 -39.948 1.00 90.17 204 B 1 
ATOM 4074 O O   . ALA B 2 204 ? -13.659 -17.610 -39.068 1.00 88.64 204 B 1 
ATOM 4075 C CB  . ALA B 2 204 ? -16.141 -18.866 -40.792 1.00 87.98 204 B 1 
ATOM 4076 N N   . LYS B 2 205 ? -13.073 -19.599 -39.947 1.00 89.57 205 B 1 
ATOM 4077 C CA  . LYS B 2 205 ? -12.031 -19.908 -38.959 1.00 88.91 205 B 1 
ATOM 4078 C C   . LYS B 2 205 ? -10.863 -18.927 -39.051 1.00 90.21 205 B 1 
ATOM 4079 O O   . LYS B 2 205 ? -10.488 -18.342 -38.032 1.00 89.46 205 B 1 
ATOM 4080 C CB  . LYS B 2 205 ? -11.578 -21.372 -39.163 1.00 86.60 205 B 1 
ATOM 4081 C CG  . LYS B 2 205 ? -10.358 -21.806 -38.326 1.00 79.33 205 B 1 
ATOM 4082 C CD  . LYS B 2 205 ? -9.825  -23.142 -38.855 1.00 77.59 205 B 1 
ATOM 4083 C CE  . LYS B 2 205 ? -8.389  -23.428 -38.412 1.00 68.84 205 B 1 
ATOM 4084 N NZ  . LYS B 2 205 ? -7.709  -24.349 -39.359 1.00 63.79 205 B 1 
ATOM 4085 N N   . HIS B 2 206 ? -10.296 -18.733 -40.252 1.00 91.77 206 B 1 
ATOM 4086 C CA  . HIS B 2 206 ? -9.151  -17.849 -40.437 1.00 91.32 206 B 1 
ATOM 4087 C C   . HIS B 2 206 ? -9.522  -16.370 -40.320 1.00 91.89 206 B 1 
ATOM 4088 O O   . HIS B 2 206 ? -8.772  -15.605 -39.720 1.00 90.89 206 B 1 
ATOM 4089 C CB  . HIS B 2 206 ? -8.463  -18.154 -41.770 1.00 90.75 206 B 1 
ATOM 4090 C CG  . HIS B 2 206 ? -7.765  -19.479 -41.770 1.00 91.02 206 B 1 
ATOM 4091 N ND1 . HIS B 2 206 ? -6.654  -19.819 -41.009 1.00 80.83 206 B 1 
ATOM 4092 C CD2 . HIS B 2 206 ? -8.112  -20.579 -42.501 1.00 81.11 206 B 1 
ATOM 4093 C CE1 . HIS B 2 206 ? -6.356  -21.090 -41.285 1.00 83.38 206 B 1 
ATOM 4094 N NE2 . HIS B 2 206 ? -7.213  -21.583 -42.182 1.00 84.34 206 B 1 
ATOM 4095 N N   . ASP B 2 207 ? -10.695 -15.980 -40.810 1.00 92.21 207 B 1 
ATOM 4096 C CA  . ASP B 2 207 ? -11.204 -14.620 -40.675 1.00 91.24 207 B 1 
ATOM 4097 C C   . ASP B 2 207 ? -11.421 -14.246 -39.200 1.00 91.38 207 B 1 
ATOM 4098 O O   . ASP B 2 207 ? -11.130 -13.119 -38.793 1.00 89.72 207 B 1 
ATOM 4099 C CB  . ASP B 2 207 ? -12.516 -14.456 -41.469 1.00 89.85 207 B 1 
ATOM 4100 C CG  . ASP B 2 207 ? -12.372 -14.557 -42.995 1.00 85.74 207 B 1 
ATOM 4101 O OD1 . ASP B 2 207 ? -11.244 -14.579 -43.533 1.00 79.08 207 B 1 
ATOM 4102 O OD2 . ASP B 2 207 ? -13.422 -14.611 -43.679 1.00 79.11 207 B 1 
ATOM 4103 N N   . LYS B 2 208 ? -11.851 -15.210 -38.373 1.00 91.83 208 B 1 
ATOM 4104 C CA  . LYS B 2 208 ? -11.944 -15.014 -36.926 1.00 90.95 208 B 1 
ATOM 4105 C C   . LYS B 2 208 ? -10.574 -14.795 -36.296 1.00 91.59 208 B 1 
ATOM 4106 O O   . LYS B 2 208 ? -10.416 -13.849 -35.532 1.00 90.64 208 B 1 
ATOM 4107 C CB  . LYS B 2 208 ? -12.682 -16.190 -36.277 1.00 89.51 208 B 1 
ATOM 4108 C CG  . LYS B 2 208 ? -12.921 -15.910 -34.780 1.00 82.63 208 B 1 
ATOM 4109 C CD  . LYS B 2 208 ? -13.445 -17.141 -34.039 1.00 75.86 208 B 1 
ATOM 4110 C CE  . LYS B 2 208 ? -13.401 -16.789 -32.549 1.00 68.26 208 B 1 
ATOM 4111 N NZ  . LYS B 2 208 ? -13.379 -17.979 -31.687 1.00 59.94 208 B 1 
ATOM 4112 N N   . TYR B 2 209 ? -9.571  -15.622 -36.615 1.00 91.44 209 B 1 
ATOM 4113 C CA  . TYR B 2 209 ? -8.218  -15.423 -36.087 1.00 91.05 209 B 1 
ATOM 4114 C C   . TYR B 2 209 ? -7.598  -14.099 -36.551 1.00 91.43 209 B 1 
ATOM 4115 O O   . TYR B 2 209 ? -6.913  -13.452 -35.766 1.00 90.89 209 B 1 
ATOM 4116 C CB  . TYR B 2 209 ? -7.313  -16.592 -36.484 1.00 90.81 209 B 1 
ATOM 4117 C CG  . TYR B 2 209 ? -7.528  -17.863 -35.696 1.00 89.92 209 B 1 
ATOM 4118 C CD1 . TYR B 2 209 ? -7.368  -17.866 -34.292 1.00 83.95 209 B 1 
ATOM 4119 C CD2 . TYR B 2 209 ? -7.844  -19.072 -36.355 1.00 84.09 209 B 1 
ATOM 4120 C CE1 . TYR B 2 209 ? -7.529  -19.055 -33.562 1.00 82.58 209 B 1 
ATOM 4121 C CE2 . TYR B 2 209 ? -8.005  -20.254 -35.633 1.00 81.57 209 B 1 
ATOM 4122 C CZ  . TYR B 2 209 ? -7.846  -20.253 -34.237 1.00 85.55 209 B 1 
ATOM 4123 O OH  . TYR B 2 209 ? -8.008  -21.414 -33.524 1.00 82.67 209 B 1 
ATOM 4124 N N   . MET B 2 210 ? -7.878  -13.674 -37.795 1.00 92.32 210 B 1 
ATOM 4125 C CA  . MET B 2 210 ? -7.463  -12.364 -38.295 1.00 92.03 210 B 1 
ATOM 4126 C C   . MET B 2 210 ? -8.101  -11.238 -37.474 1.00 92.14 210 B 1 
ATOM 4127 O O   . MET B 2 210 ? -7.391  -10.352 -37.013 1.00 91.30 210 B 1 
ATOM 4128 C CB  . MET B 2 210 ? -7.816  -12.237 -39.784 1.00 91.27 210 B 1 
ATOM 4129 C CG  . MET B 2 210 ? -7.222  -10.976 -40.422 1.00 85.89 210 B 1 
ATOM 4130 S SD  . MET B 2 210 ? -5.422  -11.021 -40.693 1.00 83.27 210 B 1 
ATOM 4131 C CE  . MET B 2 210 ? -5.369  -11.990 -42.220 1.00 73.22 210 B 1 
ATOM 4132 N N   . ALA B 2 211 ? -9.399  -11.299 -37.230 1.00 92.45 211 B 1 
ATOM 4133 C CA  . ALA B 2 211 ? -10.109 -10.306 -36.429 1.00 91.20 211 B 1 
ATOM 4134 C C   . ALA B 2 211 ? -9.609  -10.253 -34.975 1.00 91.32 211 B 1 
ATOM 4135 O O   . ALA B 2 211 ? -9.380  -9.168  -34.442 1.00 90.06 211 B 1 
ATOM 4136 C CB  . ALA B 2 211 ? -11.605 -10.609 -36.505 1.00 90.45 211 B 1 
ATOM 4137 N N   . ASP B 2 212 ? -9.383  -11.417 -34.351 1.00 91.19 212 B 1 
ATOM 4138 C CA  . ASP B 2 212 ? -8.860  -11.508 -32.985 1.00 89.91 212 B 1 
ATOM 4139 C C   . ASP B 2 212 ? -7.437  -10.920 -32.891 1.00 89.89 212 B 1 
ATOM 4140 O O   . ASP B 2 212 ? -7.095  -10.240 -31.921 1.00 88.52 212 B 1 
ATOM 4141 C CB  . ASP B 2 212 ? -8.861  -12.976 -32.525 1.00 89.20 212 B 1 
ATOM 4142 C CG  . ASP B 2 212 ? -10.239 -13.637 -32.282 1.00 86.37 212 B 1 
ATOM 4143 O OD1 . ASP B 2 212 ? -11.278 -12.953 -32.243 1.00 80.85 212 B 1 
ATOM 4144 O OD2 . ASP B 2 212 ? -10.276 -14.872 -32.043 1.00 81.10 212 B 1 
ATOM 4145 N N   . MET B 2 213 ? -6.596  -11.143 -33.917 1.00 90.17 213 B 1 
ATOM 4146 C CA  . MET B 2 213 ? -5.261  -10.562 -34.022 1.00 89.57 213 B 1 
ATOM 4147 C C   . MET B 2 213 ? -5.314  -9.041  -34.217 1.00 89.93 213 B 1 
ATOM 4148 O O   . MET B 2 213 ? -4.629  -8.313  -33.509 1.00 89.32 213 B 1 
ATOM 4149 C CB  . MET B 2 213 ? -4.502  -11.240 -35.165 1.00 89.03 213 B 1 
ATOM 4150 C CG  . MET B 2 213 ? -3.054  -10.740 -35.282 1.00 85.70 213 B 1 
ATOM 4151 S SD  . MET B 2 213 ? -2.244  -11.134 -36.846 1.00 83.16 213 B 1 
ATOM 4152 C CE  . MET B 2 213 ? -3.231  -10.096 -37.950 1.00 72.36 213 B 1 
ATOM 4153 N N   . ASP B 2 214 ? -6.159  -8.565  -35.134 1.00 91.34 214 B 1 
ATOM 4154 C CA  . ASP B 2 214 ? -6.327  -7.133  -35.379 1.00 89.71 214 B 1 
ATOM 4155 C C   . ASP B 2 214 ? -6.826  -6.414  -34.118 1.00 89.38 214 B 1 
ATOM 4156 O O   . ASP B 2 214 ? -6.358  -5.320  -33.798 1.00 87.92 214 B 1 
ATOM 4157 C CB  . ASP B 2 214 ? -7.311  -6.909  -36.541 1.00 88.87 214 B 1 
ATOM 4158 C CG  . ASP B 2 214 ? -6.766  -7.273  -37.937 1.00 85.60 214 B 1 
ATOM 4159 O OD1 . ASP B 2 214 ? -5.548  -7.445  -38.081 1.00 80.16 214 B 1 
ATOM 4160 O OD2 . ASP B 2 214 ? -7.595  -7.303  -38.875 1.00 80.07 214 B 1 
ATOM 4161 N N   . GLU B 2 215 ? -7.717  -7.038  -33.341 1.00 89.67 215 B 1 
ATOM 4162 C CA  . GLU B 2 215 ? -8.176  -6.514  -32.064 1.00 87.80 215 B 1 
ATOM 4163 C C   . GLU B 2 215 ? -7.044  -6.438  -31.036 1.00 87.41 215 B 1 
ATOM 4164 O O   . GLU B 2 215 ? -6.917  -5.431  -30.331 1.00 85.73 215 B 1 
ATOM 4165 C CB  . GLU B 2 215 ? -9.363  -7.343  -31.537 1.00 86.40 215 B 1 
ATOM 4166 C CG  . GLU B 2 215 ? -10.025 -6.649  -30.338 1.00 77.36 215 B 1 
ATOM 4167 C CD  . GLU B 2 215 ? -11.209 -7.395  -29.711 1.00 70.96 215 B 1 
ATOM 4168 O OE1 . GLU B 2 215 ? -11.645 -6.930  -28.624 1.00 62.07 215 B 1 
ATOM 4169 O OE2 . GLU B 2 215 ? -11.686 -8.408  -30.261 1.00 62.45 215 B 1 
ATOM 4170 N N   . LEU B 2 216 ? -6.168  -7.454  -30.979 1.00 88.07 216 B 1 
ATOM 4171 C CA  . LEU B 2 216 ? -5.000  -7.456  -30.087 1.00 87.23 216 B 1 
ATOM 4172 C C   . LEU B 2 216 ? -4.068  -6.281  -30.386 1.00 87.39 216 B 1 
ATOM 4173 O O   . LEU B 2 216 ? -3.726  -5.522  -29.476 1.00 86.22 216 B 1 
ATOM 4174 C CB  . LEU B 2 216 ? -4.286  -8.811  -30.212 1.00 86.67 216 B 1 
ATOM 4175 C CG  . LEU B 2 216 ? -3.075  -8.970  -29.268 1.00 84.02 216 B 1 
ATOM 4176 C CD1 . LEU B 2 216 ? -3.513  -9.136  -27.820 1.00 77.65 216 B 1 
ATOM 4177 C CD2 . LEU B 2 216 ? -2.260  -10.200 -29.671 1.00 77.22 216 B 1 
ATOM 4178 N N   . PHE B 2 217 ? -3.689  -6.086  -31.647 1.00 88.13 217 B 1 
ATOM 4179 C CA  . PHE B 2 217 ? -2.844  -4.959  -32.057 1.00 87.21 217 B 1 
ATOM 4180 C C   . PHE B 2 217 ? -3.540  -3.612  -31.833 1.00 86.24 217 B 1 
ATOM 4181 O O   . PHE B 2 217 ? -2.916  -2.678  -31.328 1.00 83.56 217 B 1 
ATOM 4182 C CB  . PHE B 2 217 ? -2.419  -5.131  -33.522 1.00 87.30 217 B 1 
ATOM 4183 C CG  . PHE B 2 217 ? -1.254  -6.087  -33.705 1.00 88.64 217 B 1 
ATOM 4184 C CD1 . PHE B 2 217 ? 0.064   -5.643  -33.489 1.00 84.16 217 B 1 
ATOM 4185 C CD2 . PHE B 2 217 ? -1.478  -7.414  -34.092 1.00 83.67 217 B 1 
ATOM 4186 C CE1 . PHE B 2 217 ? 1.143   -6.518  -33.655 1.00 83.54 217 B 1 
ATOM 4187 C CE2 . PHE B 2 217 ? -0.397  -8.301  -34.266 1.00 83.23 217 B 1 
ATOM 4188 C CZ  . PHE B 2 217 ? 0.913   -7.850  -34.049 1.00 86.74 217 B 1 
ATOM 4189 N N   . SER B 2 218 ? -4.833  -3.513  -32.129 1.00 86.50 218 B 1 
ATOM 4190 C CA  . SER B 2 218 ? -5.617  -2.295  -31.894 1.00 83.93 218 B 1 
ATOM 4191 C C   . SER B 2 218 ? -5.647  -1.910  -30.410 1.00 82.36 218 B 1 
ATOM 4192 O O   . SER B 2 218 ? -5.462  -0.742  -30.080 1.00 79.33 218 B 1 
ATOM 4193 C CB  . SER B 2 218 ? -7.044  -2.480  -32.415 1.00 82.74 218 B 1 
ATOM 4194 O OG  . SER B 2 218 ? -7.780  -1.279  -32.242 1.00 72.01 218 B 1 
ATOM 4195 N N   . GLN B 2 219 ? -5.799  -2.869  -29.506 1.00 82.97 219 B 1 
ATOM 4196 C CA  . GLN B 2 219 ? -5.780  -2.597  -28.064 1.00 79.49 219 B 1 
ATOM 4197 C C   . GLN B 2 219 ? -4.423  -2.083  -27.573 1.00 78.70 219 B 1 
ATOM 4198 O O   . GLN B 2 219 ? -4.368  -1.236  -26.675 1.00 76.27 219 B 1 
ATOM 4199 C CB  . GLN B 2 219 ? -6.118  -3.871  -27.294 1.00 77.65 219 B 1 
ATOM 4200 C CG  . GLN B 2 219 ? -7.605  -4.217  -27.358 1.00 71.17 219 B 1 
ATOM 4201 C CD  . GLN B 2 219 ? -7.899  -5.548  -26.676 1.00 67.28 219 B 1 
ATOM 4202 O OE1 . GLN B 2 219 ? -7.107  -6.080  -25.911 1.00 60.64 219 B 1 
ATOM 4203 N NE2 . GLN B 2 219 ? -9.061  -6.113  -26.893 1.00 57.94 219 B 1 
ATOM 4204 N N   . VAL B 2 220 ? -3.328  -2.607  -28.120 1.00 81.19 220 B 1 
ATOM 4205 C CA  . VAL B 2 220 ? -1.983  -2.126  -27.793 1.00 79.44 220 B 1 
ATOM 4206 C C   . VAL B 2 220 ? -1.791  -0.705  -28.324 1.00 78.53 220 B 1 
ATOM 4207 O O   . VAL B 2 220 ? -1.311  0.162   -27.588 1.00 75.09 220 B 1 
ATOM 4208 C CB  . VAL B 2 220 ? -0.908  -3.093  -28.319 1.00 78.77 220 B 1 
ATOM 4209 C CG1 . VAL B 2 220 ? 0.497   -2.561  -28.042 1.00 72.51 220 B 1 
ATOM 4210 C CG2 . VAL B 2 220 ? -1.013  -4.455  -27.610 1.00 72.52 220 B 1 
ATOM 4211 N N   . ASP B 2 221 ? -2.246  -0.435  -29.547 1.00 78.43 221 B 1 
ATOM 4212 C CA  . ASP B 2 221 ? -2.140  0.875   -30.185 1.00 76.23 221 B 1 
ATOM 4213 C C   . ASP B 2 221 ? -3.059  1.921   -29.529 1.00 75.65 221 B 1 
ATOM 4214 O O   . ASP B 2 221 ? -2.642  3.045   -29.281 1.00 71.92 221 B 1 
ATOM 4215 C CB  . ASP B 2 221 ? -2.412  0.708   -31.685 1.00 73.04 221 B 1 
ATOM 4216 C CG  . ASP B 2 221 ? -1.955  1.916   -32.514 1.00 67.67 221 B 1 
ATOM 4217 O OD1 . ASP B 2 221 ? -0.908  2.513   -32.177 1.00 61.32 221 B 1 
ATOM 4218 O OD2 . ASP B 2 221 ? -2.661  2.276   -33.470 1.00 60.19 221 B 1 
ATOM 4219 N N   . GLU B 2 222 ? -4.284  1.555   -29.129 1.00 74.26 222 B 1 
ATOM 4220 C CA  . GLU B 2 222 ? -5.168  2.447   -28.366 1.00 71.97 222 B 1 
ATOM 4221 C C   . GLU B 2 222 ? -4.550  2.882   -27.040 1.00 72.37 222 B 1 
ATOM 4222 O O   . GLU B 2 222 ? -4.648  4.052   -26.675 1.00 68.65 222 B 1 
ATOM 4223 C CB  . GLU B 2 222 ? -6.511  1.781   -28.046 1.00 68.15 222 B 1 
ATOM 4224 C CG  . GLU B 2 222 ? -7.562  1.958   -29.141 1.00 61.21 222 B 1 
ATOM 4225 C CD  . GLU B 2 222 ? -8.978  1.635   -28.626 1.00 54.04 222 B 1 
ATOM 4226 O OE1 . GLU B 2 222 ? -9.936  2.122   -29.261 1.00 48.50 222 B 1 
ATOM 4227 O OE2 . GLU B 2 222 ? -9.098  0.979   -27.566 1.00 48.78 222 B 1 
ATOM 4228 N N   . LYS B 2 223 ? -3.899  1.961   -26.332 1.00 72.58 223 B 1 
ATOM 4229 C CA  . LYS B 2 223 ? -3.209  2.303   -25.083 1.00 70.36 223 B 1 
ATOM 4230 C C   . LYS B 2 223 ? -2.064  3.287   -25.307 1.00 71.22 223 B 1 
ATOM 4231 O O   . LYS B 2 223 ? -1.817  4.119   -24.447 1.00 68.26 223 B 1 
ATOM 4232 C CB  . LYS B 2 223 ? -2.712  1.032   -24.372 1.00 66.34 223 B 1 
ATOM 4233 C CG  . LYS B 2 223 ? -3.869  0.288   -23.694 1.00 60.23 223 B 1 
ATOM 4234 C CD  . LYS B 2 223 ? -3.394  -1.025  -23.043 1.00 55.63 223 B 1 
ATOM 4235 C CE  . LYS B 2 223 ? -4.595  -1.732  -22.424 1.00 49.52 223 B 1 
ATOM 4236 N NZ  . LYS B 2 223 ? -4.262  -3.064  -21.859 1.00 44.83 223 B 1 
ATOM 4237 N N   . ARG B 2 224 ? -1.405  3.217   -26.461 1.00 71.62 224 B 1 
ATOM 4238 C CA  . ARG B 2 224 ? -0.335  4.157   -26.842 1.00 70.20 224 B 1 
ATOM 4239 C C   . ARG B 2 224 ? -0.867  5.492   -27.336 1.00 71.04 224 B 1 
ATOM 4240 O O   . ARG B 2 224 ? -0.274  6.530   -27.051 1.00 68.83 224 B 1 
ATOM 4241 C CB  . ARG B 2 224 ? 0.508   3.535   -27.951 1.00 67.16 224 B 1 
ATOM 4242 C CG  . ARG B 2 224 ? 1.325   2.367   -27.414 1.00 63.16 224 B 1 
ATOM 4243 C CD  . ARG B 2 224 ? 1.978   1.685   -28.610 1.00 60.65 224 B 1 
ATOM 4244 N NE  . ARG B 2 224 ? 2.839   0.620   -28.146 1.00 55.40 224 B 1 
ATOM 4245 C CZ  . ARG B 2 224 ? 3.624   -0.085  -28.910 1.00 50.20 224 B 1 
ATOM 4246 N NH1 . ARG B 2 224 ? 3.713   0.131   -30.191 1.00 47.72 224 B 1 
ATOM 4247 N NH2 . ARG B 2 224 ? 4.331   -1.029  -28.377 1.00 45.65 224 B 1 
ATOM 4248 N N   . LYS B 2 225 ? -1.972  5.470   -28.080 1.00 71.15 225 B 1 
ATOM 4249 C CA  . LYS B 2 225 ? -2.630  6.673   -28.604 1.00 70.05 225 B 1 
ATOM 4250 C C   . LYS B 2 225 ? -3.350  7.473   -27.538 1.00 71.33 225 B 1 
ATOM 4251 O O   . LYS B 2 225 ? -3.505  8.679   -27.714 1.00 66.91 225 B 1 
ATOM 4252 C CB  . LYS B 2 225 ? -3.597  6.292   -29.723 1.00 64.97 225 B 1 
ATOM 4253 C CG  . LYS B 2 225 ? -2.858  6.047   -31.044 1.00 58.62 225 B 1 
ATOM 4254 C CD  . LYS B 2 225 ? -3.836  5.552   -32.105 1.00 52.80 225 B 1 
ATOM 4255 C CE  . LYS B 2 225 ? -3.112  5.403   -33.442 1.00 45.67 225 B 1 
ATOM 4256 N NZ  . LYS B 2 225 ? -3.818  4.449   -34.336 1.00 39.13 225 B 1 
ATOM 4257 N N   . LYS B 2 226 ? -3.759  6.854   -26.424 1.00 70.72 226 B 1 
ATOM 4258 C CA  . LYS B 2 226 ? -4.281  7.552   -25.246 1.00 69.78 226 B 1 
ATOM 4259 C C   . LYS B 2 226 ? -3.174  8.378   -24.579 1.00 71.95 226 B 1 
ATOM 4260 O O   . LYS B 2 226 ? -2.696  8.061   -23.503 1.00 67.08 226 B 1 
ATOM 4261 C CB  . LYS B 2 226 ? -4.956  6.579   -24.273 1.00 63.43 226 B 1 
ATOM 4262 C CG  . LYS B 2 226 ? -6.390  6.234   -24.700 1.00 56.40 226 B 1 
ATOM 4263 C CD  . LYS B 2 226 ? -7.033  5.294   -23.678 1.00 50.85 226 B 1 
ATOM 4264 C CE  . LYS B 2 226 ? -8.472  4.992   -24.085 1.00 43.62 226 B 1 
ATOM 4265 N NZ  . LYS B 2 226 ? -9.142  4.083   -23.117 1.00 37.73 226 B 1 
ATOM 4266 N N   . ARG B 2 227 ? -2.788  9.450   -25.239 1.00 73.25 227 B 1 
ATOM 4267 C CA  . ARG B 2 227 ? -1.940  10.526  -24.723 1.00 73.29 227 B 1 
ATOM 4268 C C   . ARG B 2 227 ? -2.773  11.589  -24.005 1.00 75.08 227 B 1 
ATOM 4269 O O   . ARG B 2 227 ? -2.341  12.728  -23.891 1.00 71.12 227 B 1 
ATOM 4270 C CB  . ARG B 2 227 ? -1.075  11.123  -25.841 1.00 68.91 227 B 1 
ATOM 4271 C CG  . ARG B 2 227 ? -0.046  10.129  -26.388 1.00 64.70 227 B 1 
ATOM 4272 C CD  . ARG B 2 227 ? 0.895   10.856  -27.358 1.00 61.02 227 B 1 
ATOM 4273 N NE  . ARG B 2 227 ? 1.904   9.959   -27.932 1.00 55.53 227 B 1 
ATOM 4274 C CZ  . ARG B 2 227 ? 2.988   10.337  -28.589 1.00 50.52 227 B 1 
ATOM 4275 N NH1 . ARG B 2 227 ? 3.243   11.591  -28.836 1.00 48.23 227 B 1 
ATOM 4276 N NH2 . ARG B 2 227 ? 3.845   9.462   -29.016 1.00 46.16 227 B 1 
ATOM 4277 N N   . ASP B 2 228 ? -3.959  11.226  -23.557 1.00 78.34 228 B 1 
ATOM 4278 C CA  . ASP B 2 228 ? -4.807  12.127  -22.801 1.00 79.76 228 B 1 
ATOM 4279 C C   . ASP B 2 228 ? -4.410  12.054  -21.330 1.00 83.63 228 B 1 
ATOM 4280 O O   . ASP B 2 228 ? -4.401  10.988  -20.710 1.00 81.78 228 B 1 
ATOM 4281 C CB  . ASP B 2 228 ? -6.285  11.808  -23.033 1.00 73.54 228 B 1 
ATOM 4282 C CG  . ASP B 2 228 ? -6.723  12.060  -24.485 1.00 64.17 228 B 1 
ATOM 4283 O OD1 . ASP B 2 228 ? -6.140  12.951  -25.142 1.00 56.60 228 B 1 
ATOM 4284 O OD2 . ASP B 2 228 ? -7.654  11.347  -24.934 1.00 56.07 228 B 1 
ATOM 4285 N N   . ILE B 2 229 ? -4.055  13.205  -20.768 1.00 81.62 229 B 1 
ATOM 4286 C CA  . ILE B 2 229 ? -3.863  13.350  -19.334 1.00 83.95 229 B 1 
ATOM 4287 C C   . ILE B 2 229 ? -5.260  13.347  -18.702 1.00 85.71 229 B 1 
ATOM 4288 O O   . ILE B 2 229 ? -6.070  14.205  -19.048 1.00 84.30 229 B 1 
ATOM 4289 C CB  . ILE B 2 229 ? -3.076  14.626  -18.988 1.00 82.54 229 B 1 
ATOM 4290 C CG1 . ILE B 2 229 ? -1.686  14.628  -19.664 1.00 78.65 229 B 1 
ATOM 4291 C CG2 . ILE B 2 229 ? -2.927  14.735  -17.456 1.00 77.92 229 B 1 
ATOM 4292 C CD1 . ILE B 2 229 ? -0.909  15.936  -19.512 1.00 73.12 229 B 1 
ATOM 4293 N N   . PRO B 2 230 ? -5.553  12.419  -17.781 1.00 87.21 230 B 1 
ATOM 4294 C CA  . PRO B 2 230 ? -6.845  12.390  -17.121 1.00 87.81 230 B 1 
ATOM 4295 C C   . PRO B 2 230 ? -7.154  13.707  -16.412 1.00 89.03 230 B 1 
ATOM 4296 O O   . PRO B 2 230 ? -6.318  14.227  -15.679 1.00 87.72 230 B 1 
ATOM 4297 C CB  . PRO B 2 230 ? -6.775  11.229  -16.132 1.00 86.31 230 B 1 
ATOM 4298 C CG  . PRO B 2 230 ? -5.723  10.303  -16.734 1.00 84.27 230 B 1 
ATOM 4299 C CD  . PRO B 2 230 ? -4.748  11.279  -17.376 1.00 86.13 230 B 1 
ATOM 4300 N N   . ASP B 2 231 ? -8.372  14.211  -16.565 1.00 88.24 231 B 1 
ATOM 4301 C CA  . ASP B 2 231 ? -8.783  15.498  -15.991 1.00 87.03 231 B 1 
ATOM 4302 C C   . ASP B 2 231 ? -8.608  15.575  -14.468 1.00 88.17 231 B 1 
ATOM 4303 O O   . ASP B 2 231 ? -8.295  16.634  -13.926 1.00 86.35 231 B 1 
ATOM 4304 C CB  . ASP B 2 231 ? -10.263 15.764  -16.326 1.00 84.08 231 B 1 
ATOM 4305 C CG  . ASP B 2 231 ? -10.531 16.147  -17.773 1.00 76.40 231 B 1 
ATOM 4306 O OD1 . ASP B 2 231 ? -9.607  16.668  -18.431 1.00 69.69 231 B 1 
ATOM 4307 O OD2 . ASP B 2 231 ? -11.705 15.990  -18.196 1.00 67.97 231 B 1 
ATOM 4308 N N   . TYR B 2 232 ? -8.749  14.438  -13.774 1.00 90.31 232 B 1 
ATOM 4309 C CA  . TYR B 2 232 ? -8.570  14.361  -12.322 1.00 90.82 232 B 1 
ATOM 4310 C C   . TYR B 2 232 ? -7.111  14.537  -11.862 1.00 92.29 232 B 1 
ATOM 4311 O O   . TYR B 2 232 ? -6.871  14.715  -10.670 1.00 91.01 232 B 1 
ATOM 4312 C CB  . TYR B 2 232 ? -9.173  13.054  -11.798 1.00 89.92 232 B 1 
ATOM 4313 C CG  . TYR B 2 232 ? -8.591  11.784  -12.391 1.00 89.89 232 B 1 
ATOM 4314 C CD1 . TYR B 2 232 ? -9.324  11.025  -13.324 1.00 86.91 232 B 1 
ATOM 4315 C CD2 . TYR B 2 232 ? -7.316  11.332  -11.999 1.00 86.78 232 B 1 
ATOM 4316 C CE1 . TYR B 2 232 ? -8.795  9.842   -13.853 1.00 85.13 232 B 1 
ATOM 4317 C CE2 . TYR B 2 232 ? -6.773  10.150  -12.530 1.00 84.45 232 B 1 
ATOM 4318 C CZ  . TYR B 2 232 ? -7.517  9.409   -13.459 1.00 86.15 232 B 1 
ATOM 4319 O OH  . TYR B 2 232 ? -6.988  8.248   -13.983 1.00 83.94 232 B 1 
ATOM 4320 N N   . LEU B 2 233 ? -6.147  14.500  -12.777 1.00 91.21 233 B 1 
ATOM 4321 C CA  . LEU B 2 233 ? -4.743  14.824  -12.521 1.00 92.00 233 B 1 
ATOM 4322 C C   . LEU B 2 233 ? -4.395  16.276  -12.882 1.00 92.67 233 B 1 
ATOM 4323 O O   . LEU B 2 233 ? -3.290  16.734  -12.585 1.00 90.63 233 B 1 
ATOM 4324 C CB  . LEU B 2 233 ? -3.822  13.850  -13.281 1.00 91.92 233 B 1 
ATOM 4325 C CG  . LEU B 2 233 ? -4.046  12.358  -12.979 1.00 91.74 233 B 1 
ATOM 4326 C CD1 . LEU B 2 233 ? -2.988  11.533  -13.715 1.00 88.53 233 B 1 
ATOM 4327 C CD2 . LEU B 2 233 ? -3.923  12.039  -11.485 1.00 88.16 233 B 1 
ATOM 4328 N N   . CYS B 2 234 ? -5.327  17.002  -13.504 1.00 90.91 234 B 1 
ATOM 4329 C CA  . CYS B 2 234 ? -5.144  18.381  -13.928 1.00 89.66 234 B 1 
ATOM 4330 C C   . CYS B 2 234 ? -5.649  19.373  -12.875 1.00 89.23 234 B 1 
ATOM 4331 O O   . CYS B 2 234 ? -6.672  19.162  -12.211 1.00 87.06 234 B 1 
ATOM 4332 C CB  . CYS B 2 234 ? -5.807  18.596  -15.295 1.00 87.54 234 B 1 
ATOM 4333 S SG  . CYS B 2 234 ? -4.994  17.555  -16.549 1.00 84.10 234 B 1 
ATOM 4334 N N   . GLY B 2 235 ? -4.943  20.489  -12.730 1.00 86.89 235 B 1 
ATOM 4335 C CA  . GLY B 2 235 ? -5.360  21.596  -11.885 1.00 85.60 235 B 1 
ATOM 4336 C C   . GLY B 2 235 ? -6.644  22.237  -12.397 1.00 86.21 235 B 1 
ATOM 4337 O O   . GLY B 2 235 ? -6.845  22.402  -13.597 1.00 83.45 235 B 1 
ATOM 4338 N N   . LYS B 2 236 ? -7.527  22.672  -11.486 1.00 85.16 236 B 1 
ATOM 4339 C CA  . LYS B 2 236 ? -8.804  23.317  -11.841 1.00 83.48 236 B 1 
ATOM 4340 C C   . LYS B 2 236 ? -8.641  24.749  -12.371 1.00 83.95 236 B 1 
ATOM 4341 O O   . LYS B 2 236 ? -9.633  25.335  -12.807 1.00 79.49 236 B 1 
ATOM 4342 C CB  . LYS B 2 236 ? -9.774  23.266  -10.648 1.00 81.67 236 B 1 
ATOM 4343 C CG  . LYS B 2 236 ? -10.068 21.863  -10.074 1.00 79.80 236 B 1 
ATOM 4344 C CD  . LYS B 2 236 ? -10.698 20.867  -11.059 1.00 73.72 236 B 1 
ATOM 4345 C CE  . LYS B 2 236 ? -11.006 19.544  -10.334 1.00 69.91 236 B 1 
ATOM 4346 N NZ  . LYS B 2 236 ? -11.422 18.425  -11.229 1.00 62.21 236 B 1 
ATOM 4347 N N   . ILE B 2 237 ? -7.437  25.303  -12.324 1.00 84.57 237 B 1 
ATOM 4348 C CA  . ILE B 2 237 ? -7.104  26.640  -12.834 1.00 82.57 237 B 1 
ATOM 4349 C C   . ILE B 2 237 ? -6.318  26.529  -14.148 1.00 82.03 237 B 1 
ATOM 4350 O O   . ILE B 2 237 ? -6.746  27.097  -15.149 1.00 77.40 237 B 1 
ATOM 4351 C CB  . ILE B 2 237 ? -6.330  27.471  -11.778 1.00 82.01 237 B 1 
ATOM 4352 C CG1 . ILE B 2 237 ? -7.171  27.675  -10.501 1.00 79.65 237 B 1 
ATOM 4353 C CG2 . ILE B 2 237 ? -5.908  28.838  -12.362 1.00 77.87 237 B 1 
ATOM 4354 C CD1 . ILE B 2 237 ? -6.384  28.282  -9.326  1.00 74.17 237 B 1 
ATOM 4355 N N   . SER B 2 238 ? -5.196  25.788  -14.154 1.00 80.84 238 B 1 
ATOM 4356 C CA  . SER B 2 238 ? -4.329  25.654  -15.330 1.00 77.93 238 B 1 
ATOM 4357 C C   . SER B 2 238 ? -4.858  24.694  -16.384 1.00 77.63 238 B 1 
ATOM 4358 O O   . SER B 2 238 ? -4.517  24.831  -17.555 1.00 73.18 238 B 1 
ATOM 4359 C CB  . SER B 2 238 ? -2.934  25.184  -14.914 1.00 76.05 238 B 1 
ATOM 4360 O OG  . SER B 2 238 ? -2.988  24.025  -14.106 1.00 72.44 238 B 1 
ATOM 4361 N N   . PHE B 2 239 ? -5.683  23.721  -16.001 1.00 82.73 239 B 1 
ATOM 4362 C CA  . PHE B 2 239 ? -6.049  22.575  -16.837 1.00 81.31 239 B 1 
ATOM 4363 C C   . PHE B 2 239 ? -4.854  21.732  -17.314 1.00 82.64 239 B 1 
ATOM 4364 O O   . PHE B 2 239 ? -4.983  20.917  -18.222 1.00 79.31 239 B 1 
ATOM 4365 C CB  . PHE B 2 239 ? -6.997  22.983  -17.973 1.00 78.11 239 B 1 
ATOM 4366 C CG  . PHE B 2 239 ? -8.321  23.535  -17.496 1.00 75.06 239 B 1 
ATOM 4367 C CD1 . PHE B 2 239 ? -9.428  22.672  -17.395 1.00 68.21 239 B 1 
ATOM 4368 C CD2 . PHE B 2 239 ? -8.460  24.886  -17.143 1.00 67.11 239 B 1 
ATOM 4369 C CE1 . PHE B 2 239 ? -10.666 23.155  -16.952 1.00 62.69 239 B 1 
ATOM 4370 C CE2 . PHE B 2 239 ? -9.695  25.372  -16.688 1.00 63.76 239 B 1 
ATOM 4371 C CZ  . PHE B 2 239 ? -10.798 24.512  -16.594 1.00 66.11 239 B 1 
ATOM 4372 N N   . GLU B 2 240 ? -3.702  21.907  -16.675 1.00 83.95 240 B 1 
ATOM 4373 C CA  . GLU B 2 240 ? -2.483  21.145  -16.920 1.00 84.44 240 B 1 
ATOM 4374 C C   . GLU B 2 240 ? -2.219  20.180  -15.768 1.00 86.85 240 B 1 
ATOM 4375 O O   . GLU B 2 240 ? -2.733  20.337  -14.661 1.00 85.43 240 B 1 
ATOM 4376 C CB  . GLU B 2 240 ? -1.294  22.089  -17.114 1.00 79.73 240 B 1 
ATOM 4377 C CG  . GLU B 2 240 ? -1.416  22.990  -18.351 1.00 70.69 240 B 1 
ATOM 4378 C CD  . GLU B 2 240 ? -0.190  23.897  -18.558 1.00 65.92 240 B 1 
ATOM 4379 O OE1 . GLU B 2 240 ? -0.096  24.508  -19.635 1.00 57.66 240 B 1 
ATOM 4380 O OE2 . GLU B 2 240 ? 0.658   23.991  -17.635 1.00 57.62 240 B 1 
ATOM 4381 N N   . LEU B 2 241 ? -1.368  19.185  -16.031 1.00 89.38 241 B 1 
ATOM 4382 C CA  . LEU B 2 241 ? -0.929  18.237  -15.023 1.00 90.21 241 B 1 
ATOM 4383 C C   . LEU B 2 241 ? -0.301  18.972  -13.834 1.00 90.75 241 B 1 
ATOM 4384 O O   . LEU B 2 241 ? 0.678   19.706  -13.982 1.00 89.44 241 B 1 
ATOM 4385 C CB  . LEU B 2 241 ? 0.049   17.248  -15.659 1.00 89.61 241 B 1 
ATOM 4386 C CG  . LEU B 2 241 ? 0.480   16.103  -14.717 1.00 88.80 241 B 1 
ATOM 4387 C CD1 . LEU B 2 241 ? -0.669  15.139  -14.449 1.00 84.10 241 B 1 
ATOM 4388 C CD2 . LEU B 2 241 ? 1.605   15.317  -15.360 1.00 83.82 241 B 1 
ATOM 4389 N N   . MET B 2 242 ? -0.836  18.729  -12.633 1.00 92.12 242 B 1 
ATOM 4390 C CA  . MET B 2 242 ? -0.340  19.341  -11.403 1.00 92.66 242 B 1 
ATOM 4391 C C   . MET B 2 242 ? 1.068   18.828  -11.065 1.00 92.46 242 B 1 
ATOM 4392 O O   . MET B 2 242 ? 1.322   17.623  -11.063 1.00 91.36 242 B 1 
ATOM 4393 C CB  . MET B 2 242 ? -1.294  19.059  -10.247 1.00 92.55 242 B 1 
ATOM 4394 C CG  . MET B 2 242 ? -2.644  19.763  -10.402 1.00 90.85 242 B 1 
ATOM 4395 S SD  . MET B 2 242 ? -3.805  19.423  -9.040  1.00 90.46 242 B 1 
ATOM 4396 C CE  . MET B 2 242 ? -4.330  17.758  -9.486  1.00 80.86 242 B 1 
ATOM 4397 N N   . ARG B 2 243 ? 1.981   19.740  -10.719 1.00 92.77 243 B 1 
ATOM 4398 C CA  . ARG B 2 243 ? 3.330   19.398  -10.249 1.00 91.82 243 B 1 
ATOM 4399 C C   . ARG B 2 243 ? 3.447   19.388  -8.731  1.00 92.86 243 B 1 
ATOM 4400 O O   . ARG B 2 243 ? 4.133   18.545  -8.160  1.00 90.66 243 B 1 
ATOM 4401 C CB  . ARG B 2 243 ? 4.365   20.363  -10.849 1.00 89.43 243 B 1 
ATOM 4402 C CG  . ARG B 2 243 ? 4.455   20.205  -12.369 1.00 83.43 243 B 1 
ATOM 4403 C CD  . ARG B 2 243 ? 5.693   20.927  -12.879 1.00 74.22 243 B 1 
ATOM 4404 N NE  . ARG B 2 243 ? 5.839   20.774  -14.331 1.00 66.25 243 B 1 
ATOM 4405 C CZ  . ARG B 2 243 ? 6.885   21.107  -15.047 1.00 58.20 243 B 1 
ATOM 4406 N NH1 . ARG B 2 243 ? 7.947   21.642  -14.501 1.00 52.43 243 B 1 
ATOM 4407 N NH2 . ARG B 2 243 ? 6.888   20.913  -16.345 1.00 52.10 243 B 1 
ATOM 4408 N N   . GLU B 2 244 ? 2.766   20.312  -8.085  1.00 93.18 244 B 1 
ATOM 4409 C CA  . GLU B 2 244 ? 2.706   20.428  -6.629  1.00 93.75 244 B 1 
ATOM 4410 C C   . GLU B 2 244 ? 1.243   20.496  -6.166  1.00 94.96 244 B 1 
ATOM 4411 O O   . GLU B 2 244 ? 0.760   21.562  -5.790  1.00 93.95 244 B 1 
ATOM 4412 C CB  . GLU B 2 244 ? 3.521   21.626  -6.126  1.00 92.35 244 B 1 
ATOM 4413 C CG  . GLU B 2 244 ? 5.025   21.502  -6.421  1.00 84.04 244 B 1 
ATOM 4414 C CD  . GLU B 2 244 ? 5.863   22.453  -5.563  1.00 78.96 244 B 1 
ATOM 4415 O OE1 . GLU B 2 244 ? 7.050   22.122  -5.352  1.00 70.79 244 B 1 
ATOM 4416 O OE2 . GLU B 2 244 ? 5.328   23.471  -5.061  1.00 71.59 244 B 1 
ATOM 4417 N N   . PRO B 2 245 ? 0.515   19.387  -6.198  1.00 95.29 245 B 1 
ATOM 4418 C CA  . PRO B 2 245 ? -0.889  19.368  -5.824  1.00 95.66 245 B 1 
ATOM 4419 C C   . PRO B 2 245 ? -1.086  19.784  -4.364  1.00 95.84 245 B 1 
ATOM 4420 O O   . PRO B 2 245 ? -0.509  19.206  -3.441  1.00 94.68 245 B 1 
ATOM 4421 C CB  . PRO B 2 245 ? -1.372  17.943  -6.088  1.00 94.82 245 B 1 
ATOM 4422 C CG  . PRO B 2 245 ? -0.089  17.103  -5.996  1.00 92.75 245 B 1 
ATOM 4423 C CD  . PRO B 2 245 ? 0.964   18.051  -6.555  1.00 94.43 245 B 1 
ATOM 4424 N N   . CYS B 2 246 ? -1.926  20.786  -4.170  1.00 95.31 246 B 1 
ATOM 4425 C CA  . CYS B 2 246 ? -2.324  21.308  -2.869  1.00 95.27 246 B 1 
ATOM 4426 C C   . CYS B 2 246 ? -3.836  21.288  -2.739  1.00 95.72 246 B 1 
ATOM 4427 O O   . CYS B 2 246 ? -4.547  21.628  -3.679  1.00 93.92 246 B 1 
ATOM 4428 C CB  . CYS B 2 246 ? -1.778  22.727  -2.693  1.00 92.67 246 B 1 
ATOM 4429 S SG  . CYS B 2 246 ? 0.039   22.684  -2.607  1.00 83.48 246 B 1 
ATOM 4430 N N   . ILE B 2 247 ? -4.338  20.916  -1.562  1.00 95.12 247 B 1 
ATOM 4431 C CA  . ILE B 2 247 ? -5.765  20.848  -1.276  1.00 95.66 247 B 1 
ATOM 4432 C C   . ILE B 2 247 ? -6.181  21.987  -0.352  1.00 95.55 247 B 1 
ATOM 4433 O O   . ILE B 2 247 ? -5.446  22.391  0.552   1.00 94.38 247 B 1 
ATOM 4434 C CB  . ILE B 2 247 ? -6.140  19.442  -0.773  1.00 95.34 247 B 1 
ATOM 4435 C CG1 . ILE B 2 247 ? -7.672  19.240  -0.757  1.00 91.88 247 B 1 
ATOM 4436 C CG2 . ILE B 2 247 ? -5.537  19.151  0.611   1.00 92.09 247 B 1 
ATOM 4437 C CD1 . ILE B 2 247 ? -8.080  17.775  -0.545  1.00 89.74 247 B 1 
ATOM 4438 N N   . THR B 2 248 ? -7.379  22.522  -0.596  1.00 95.31 248 B 1 
ATOM 4439 C CA  . THR B 2 248 ? -8.013  23.547  0.236   1.00 95.03 248 B 1 
ATOM 4440 C C   . THR B 2 248 ? -8.905  22.904  1.301   1.00 95.04 248 B 1 
ATOM 4441 O O   . THR B 2 248 ? -9.301  21.742  1.149   1.00 93.92 248 B 1 
ATOM 4442 C CB  . THR B 2 248 ? -8.824  24.529  -0.619  1.00 93.99 248 B 1 
ATOM 4443 O OG1 . THR B 2 248 ? -9.963  23.902  -1.152  1.00 87.17 248 B 1 
ATOM 4444 C CG2 . THR B 2 248 ? -8.010  25.128  -1.760  1.00 86.58 248 B 1 
ATOM 4445 N N   . PRO B 2 249 ? -9.317  23.634  2.351   1.00 94.66 249 B 1 
ATOM 4446 C CA  . PRO B 2 249 ? -10.276 23.130  3.338   1.00 93.91 249 B 1 
ATOM 4447 C C   . PRO B 2 249 ? -11.624 22.674  2.751   1.00 94.18 249 B 1 
ATOM 4448 O O   . PRO B 2 249 ? -12.328 21.872  3.371   1.00 91.67 249 B 1 
ATOM 4449 C CB  . PRO B 2 249 ? -10.475 24.285  4.326   1.00 92.76 249 B 1 
ATOM 4450 C CG  . PRO B 2 249 ? -9.162  25.050  4.241   1.00 91.41 249 B 1 
ATOM 4451 C CD  . PRO B 2 249 ? -8.796  24.928  2.765   1.00 93.89 249 B 1 
ATOM 4452 N N   . SER B 2 250 ? -11.972 23.120  1.555   1.00 93.42 250 B 1 
ATOM 4453 C CA  . SER B 2 250 ? -13.170 22.670  0.824   1.00 92.67 250 B 1 
ATOM 4454 C C   . SER B 2 250 ? -12.990 21.306  0.129   1.00 93.45 250 B 1 
ATOM 4455 O O   . SER B 2 250 ? -13.946 20.783  -0.434  1.00 90.72 250 B 1 
ATOM 4456 C CB  . SER B 2 250 ? -13.579 23.715  -0.208  1.00 91.17 250 B 1 
ATOM 4457 O OG  . SER B 2 250 ? -13.834 24.969  0.409   1.00 83.43 250 B 1 
ATOM 4458 N N   . GLY B 2 251 ? -11.780 20.738  0.141   1.00 93.22 251 B 1 
ATOM 4459 C CA  . GLY B 2 251 ? -11.465 19.457  -0.488  1.00 93.36 251 B 1 
ATOM 4460 C C   . GLY B 2 251 ? -11.088 19.530  -1.970  1.00 94.32 251 B 1 
ATOM 4461 O O   . GLY B 2 251 ? -10.920 18.484  -2.602  1.00 92.17 251 B 1 
ATOM 4462 N N   . ILE B 2 252 ? -10.947 20.731  -2.536  1.00 93.59 252 B 1 
ATOM 4463 C CA  . ILE B 2 252 ? -10.555 20.932  -3.931  1.00 93.06 252 B 1 
ATOM 4464 C C   . ILE B 2 252 ? -9.022  20.979  -4.023  1.00 93.72 252 B 1 
ATOM 4465 O O   . ILE B 2 252 ? -8.368  21.647  -3.237  1.00 92.54 252 B 1 
ATOM 4466 C CB  . ILE B 2 252 ? -11.202 22.206  -4.517  1.00 91.78 252 B 1 
ATOM 4467 C CG1 . ILE B 2 252 ? -12.730 22.293  -4.274  1.00 88.56 252 B 1 
ATOM 4468 C CG2 . ILE B 2 252 ? -10.910 22.301  -6.028  1.00 87.65 252 B 1 
ATOM 4469 C CD1 . ILE B 2 252 ? -13.549 21.136  -4.852  1.00 79.13 252 B 1 
ATOM 4470 N N   . THR B 2 253 ? -8.469  20.274  -5.011  1.00 93.93 253 B 1 
ATOM 4471 C CA  . THR B 2 253 ? -7.028  20.244  -5.269  1.00 94.05 253 B 1 
ATOM 4472 C C   . THR B 2 253 ? -6.675  21.117  -6.467  1.00 93.61 253 B 1 
ATOM 4473 O O   . THR B 2 253 ? -7.290  21.015  -7.527  1.00 91.65 253 B 1 
ATOM 4474 C CB  . THR B 2 253 ? -6.525  18.805  -5.451  1.00 93.86 253 B 1 
ATOM 4475 O OG1 . THR B 2 253 ? -6.822  18.050  -4.296  1.00 87.10 253 B 1 
ATOM 4476 C CG2 . THR B 2 253 ? -5.010  18.718  -5.617  1.00 87.31 253 B 1 
ATOM 4477 N N   . TYR B 2 254 ? -5.667  21.956  -6.291  1.00 93.82 254 B 1 
ATOM 4478 C CA  . TYR B 2 254 ? -5.086  22.851  -7.294  1.00 93.60 254 B 1 
ATOM 4479 C C   . TYR B 2 254 ? -3.578  22.629  -7.377  1.00 94.01 254 B 1 
ATOM 4480 O O   . TYR B 2 254 ? -2.975  22.099  -6.441  1.00 93.02 254 B 1 
ATOM 4481 C CB  . TYR B 2 254 ? -5.372  24.302  -6.897  1.00 93.10 254 B 1 
ATOM 4482 C CG  . TYR B 2 254 ? -6.838  24.636  -6.719  1.00 93.19 254 B 1 
ATOM 4483 C CD1 . TYR B 2 254 ? -7.640  24.930  -7.829  1.00 88.66 254 B 1 
ATOM 4484 C CD2 . TYR B 2 254 ? -7.410  24.648  -5.428  1.00 88.77 254 B 1 
ATOM 4485 C CE1 . TYR B 2 254 ? -8.997  25.245  -7.670  1.00 87.70 254 B 1 
ATOM 4486 C CE2 . TYR B 2 254 ? -8.767  24.960  -5.257  1.00 87.78 254 B 1 
ATOM 4487 C CZ  . TYR B 2 254 ? -9.563  25.262  -6.376  1.00 90.89 254 B 1 
ATOM 4488 O OH  . TYR B 2 254 ? -10.887 25.579  -6.220  1.00 89.98 254 B 1 
ATOM 4489 N N   . ASP B 2 255 ? -2.939  23.085  -8.463  1.00 93.43 255 B 1 
ATOM 4490 C CA  . ASP B 2 255 ? -1.487  23.221  -8.471  1.00 93.23 255 B 1 
ATOM 4491 C C   . ASP B 2 255 ? -1.087  24.403  -7.576  1.00 93.45 255 B 1 
ATOM 4492 O O   . ASP B 2 255 ? -1.716  25.470  -7.609  1.00 91.92 255 B 1 
ATOM 4493 C CB  . ASP B 2 255 ? -0.940  23.359  -9.902  1.00 91.71 255 B 1 
ATOM 4494 C CG  . ASP B 2 255 ? 0.552   23.013  -10.005 1.00 89.41 255 B 1 
ATOM 4495 O OD1 . ASP B 2 255 ? 1.239   22.955  -8.960  1.00 82.84 255 B 1 
ATOM 4496 O OD2 . ASP B 2 255 ? 1.018   22.737  -11.133 1.00 82.67 255 B 1 
ATOM 4497 N N   . ARG B 2 256 ? -0.057  24.212  -6.749  1.00 93.61 256 B 1 
ATOM 4498 C CA  . ARG B 2 256 ? 0.396   25.223  -5.780  1.00 93.56 256 B 1 
ATOM 4499 C C   . ARG B 2 256 ? 0.676   26.569  -6.447  1.00 93.19 256 B 1 
ATOM 4500 O O   . ARG B 2 256 ? 0.227   27.595  -5.945  1.00 92.21 256 B 1 
ATOM 4501 C CB  . ARG B 2 256 ? 1.645   24.710  -5.050  1.00 93.45 256 B 1 
ATOM 4502 C CG  . ARG B 2 256 ? 2.200   25.760  -4.062  1.00 91.06 256 B 1 
ATOM 4503 C CD  . ARG B 2 256 ? 3.424   25.231  -3.298  1.00 87.94 256 B 1 
ATOM 4504 N NE  . ARG B 2 256 ? 3.075   24.196  -2.327  1.00 82.62 256 B 1 
ATOM 4505 C CZ  . ARG B 2 256 ? 2.657   24.396  -1.079  1.00 78.52 256 B 1 
ATOM 4506 N NH1 . ARG B 2 256 ? 2.556   25.592  -0.568  1.00 70.23 256 B 1 
ATOM 4507 N NH2 . ARG B 2 256 ? 2.348   23.381  -0.314  1.00 73.38 256 B 1 
ATOM 4508 N N   . LYS B 2 257 ? 1.368   26.559  -7.562  1.00 92.45 257 B 1 
ATOM 4509 C CA  . LYS B 2 257 ? 1.717   27.778  -8.292  1.00 91.38 257 B 1 
ATOM 4510 C C   . LYS B 2 257 ? 0.474   28.580  -8.687  1.00 91.52 257 B 1 
ATOM 4511 O O   . LYS B 2 257 ? 0.438   29.793  -8.488  1.00 89.23 257 B 1 
ATOM 4512 C CB  . LYS B 2 257 ? 2.539   27.381  -9.523  1.00 89.19 257 B 1 
ATOM 4513 C CG  . LYS B 2 257 ? 3.032   28.610  -10.295 1.00 77.54 257 B 1 
ATOM 4514 C CD  . LYS B 2 257 ? 3.689   28.170  -11.594 1.00 73.39 257 B 1 
ATOM 4515 C CE  . LYS B 2 257 ? 3.980   29.400  -12.449 1.00 61.26 257 B 1 
ATOM 4516 N NZ  . LYS B 2 257 ? 4.286   29.005  -13.843 1.00 54.45 257 B 1 
ATOM 4517 N N   . ASP B 2 258 ? -0.541  27.911  -9.212  1.00 90.56 258 B 1 
ATOM 4518 C CA  . ASP B 2 258 ? -1.752  28.557  -9.730  1.00 89.64 258 B 1 
ATOM 4519 C C   . ASP B 2 258 ? -2.634  29.088  -8.605  1.00 90.39 258 B 1 
ATOM 4520 O O   . ASP B 2 258 ? -3.143  30.203  -8.678  1.00 88.61 258 B 1 
ATOM 4521 C CB  . ASP B 2 258 ? -2.554  27.548  -10.573 1.00 88.44 258 B 1 
ATOM 4522 C CG  . ASP B 2 258 ? -1.773  26.974  -11.755 1.00 85.53 258 B 1 
ATOM 4523 O OD1 . ASP B 2 258 ? -0.905  27.678  -12.308 1.00 80.33 258 B 1 
ATOM 4524 O OD2 . ASP B 2 258 ? -2.074  25.804  -12.098 1.00 79.97 258 B 1 
ATOM 4525 N N   . ILE B 2 259 ? -2.801  28.318  -7.521  1.00 91.58 259 B 1 
ATOM 4526 C CA  . ILE B 2 259 ? -3.612  28.745  -6.384  1.00 92.30 259 B 1 
ATOM 4527 C C   . ILE B 2 259 ? -2.940  29.884  -5.606  1.00 92.32 259 B 1 
ATOM 4528 O O   . ILE B 2 259 ? -3.625  30.826  -5.202  1.00 91.55 259 B 1 
ATOM 4529 C CB  . ILE B 2 259 ? -4.011  27.546  -5.497  1.00 92.53 259 B 1 
ATOM 4530 C CG1 . ILE B 2 259 ? -5.095  27.904  -4.459  1.00 89.78 259 B 1 
ATOM 4531 C CG2 . ILE B 2 259 ? -2.806  26.922  -4.765  1.00 90.10 259 B 1 
ATOM 4532 C CD1 . ILE B 2 259 ? -6.417  28.373  -5.073  1.00 87.50 259 B 1 
ATOM 4533 N N   . GLU B 2 260 ? -1.611  29.868  -5.455  1.00 92.51 260 B 1 
ATOM 4534 C CA  . GLU B 2 260 ? -0.873  30.979  -4.848  1.00 92.27 260 B 1 
ATOM 4535 C C   . GLU B 2 260 ? -0.976  32.250  -5.694  1.00 91.90 260 B 1 
ATOM 4536 O O   . GLU B 2 260 ? -1.216  33.332  -5.157  1.00 90.15 260 B 1 
ATOM 4537 C CB  . GLU B 2 260 ? 0.593   30.594  -4.621  1.00 91.47 260 B 1 
ATOM 4538 C CG  . GLU B 2 260 ? 0.770   29.611  -3.451  1.00 87.68 260 B 1 
ATOM 4539 C CD  . GLU B 2 260 ? 2.229   29.237  -3.150  1.00 86.94 260 B 1 
ATOM 4540 O OE1 . GLU B 2 260 ? 2.437   28.483  -2.166  1.00 80.87 260 B 1 
ATOM 4541 O OE2 . GLU B 2 260 ? 3.150   29.717  -3.844  1.00 82.60 260 B 1 
ATOM 4542 N N   . GLU B 2 261 ? -0.880  32.131  -7.019  1.00 90.72 261 B 1 
ATOM 4543 C CA  . GLU B 2 261 ? -1.068  33.265  -7.923  1.00 89.10 261 B 1 
ATOM 4544 C C   . GLU B 2 261 ? -2.500  33.826  -7.835  1.00 89.26 261 B 1 
ATOM 4545 O O   . GLU B 2 261 ? -2.683  35.043  -7.759  1.00 87.14 261 B 1 
ATOM 4546 C CB  . GLU B 2 261 ? -0.697  32.863  -9.361  1.00 87.70 261 B 1 
ATOM 4547 C CG  . GLU B 2 261 ? -0.793  34.061  -10.313 1.00 78.46 261 B 1 
ATOM 4548 C CD  . GLU B 2 261 ? -0.189  33.838  -11.714 1.00 72.61 261 B 1 
ATOM 4549 O OE1 . GLU B 2 261 ? -0.135  34.845  -12.456 1.00 66.14 261 B 1 
ATOM 4550 O OE2 . GLU B 2 261 ? 0.282   32.735  -12.034 1.00 67.56 261 B 1 
ATOM 4551 N N   . HIS B 2 262 ? -3.522  32.959  -7.775  1.00 90.26 262 B 1 
ATOM 4552 C CA  . HIS B 2 262 ? -4.910  33.367  -7.568  1.00 89.88 262 B 1 
ATOM 4553 C C   . HIS B 2 262 ? -5.083  34.126  -6.247  1.00 90.46 262 B 1 
ATOM 4554 O O   . HIS B 2 262 ? -5.631  35.231  -6.250  1.00 89.58 262 B 1 
ATOM 4555 C CB  . HIS B 2 262 ? -5.825  32.133  -7.621  1.00 89.20 262 B 1 
ATOM 4556 C CG  . HIS B 2 262 ? -7.214  32.411  -7.137  1.00 88.73 262 B 1 
ATOM 4557 N ND1 . HIS B 2 262 ? -8.191  33.124  -7.805  1.00 81.31 262 B 1 
ATOM 4558 C CD2 . HIS B 2 262 ? -7.740  32.082  -5.909  1.00 82.69 262 B 1 
ATOM 4559 C CE1 . HIS B 2 262 ? -9.268  33.201  -7.001  1.00 84.67 262 B 1 
ATOM 4560 N NE2 . HIS B 2 262 ? -9.025  32.586  -5.844  1.00 85.40 262 B 1 
ATOM 4561 N N   . LEU B 2 263 ? -4.579  33.579  -5.135  1.00 92.06 263 B 1 
ATOM 4562 C CA  . LEU B 2 263 ? -4.696  34.206  -3.816  1.00 92.00 263 B 1 
ATOM 4563 C C   . LEU B 2 263 ? -3.974  35.556  -3.737  1.00 91.83 263 B 1 
ATOM 4564 O O   . LEU B 2 263 ? -4.443  36.460  -3.046  1.00 89.56 263 B 1 
ATOM 4565 C CB  . LEU B 2 263 ? -4.158  33.238  -2.748  1.00 92.10 263 B 1 
ATOM 4566 C CG  . LEU B 2 263 ? -5.027  31.987  -2.528  1.00 91.70 263 B 1 
ATOM 4567 C CD1 . LEU B 2 263 ? -4.294  31.032  -1.585  1.00 86.86 263 B 1 
ATOM 4568 C CD2 . LEU B 2 263 ? -6.391  32.319  -1.928  1.00 86.93 263 B 1 
ATOM 4569 N N   . GLN B 2 264 ? -2.879  35.729  -4.480  1.00 91.70 264 B 1 
ATOM 4570 C CA  . GLN B 2 264 ? -2.117  36.981  -4.517  1.00 90.72 264 B 1 
ATOM 4571 C C   . GLN B 2 264 ? -2.719  38.030  -5.463  1.00 90.56 264 B 1 
ATOM 4572 O O   . GLN B 2 264 ? -2.607  39.226  -5.193  1.00 85.94 264 B 1 
ATOM 4573 C CB  . GLN B 2 264 ? -0.677  36.682  -4.925  1.00 89.30 264 B 1 
ATOM 4574 C CG  . GLN B 2 264 ? 0.107   35.956  -3.818  1.00 82.15 264 B 1 
ATOM 4575 C CD  . GLN B 2 264 ? 1.519   35.542  -4.257  1.00 76.55 264 B 1 
ATOM 4576 O OE1 . GLN B 2 264 ? 2.035   35.968  -5.275  1.00 69.17 264 B 1 
ATOM 4577 N NE2 . GLN B 2 264 ? 2.189   34.712  -3.486  1.00 66.88 264 B 1 
ATOM 4578 N N   . ARG B 2 265 ? -3.331  37.595  -6.583  1.00 87.77 265 B 1 
ATOM 4579 C CA  . ARG B 2 265 ? -3.746  38.511  -7.659  1.00 86.45 265 B 1 
ATOM 4580 C C   . ARG B 2 265 ? -5.251  38.710  -7.776  1.00 86.94 265 B 1 
ATOM 4581 O O   . ARG B 2 265 ? -5.675  39.772  -8.225  1.00 82.40 265 B 1 
ATOM 4582 C CB  . ARG B 2 265 ? -3.197  38.030  -9.004  1.00 85.19 265 B 1 
ATOM 4583 C CG  . ARG B 2 265 ? -1.665  38.080  -9.063  1.00 78.11 265 B 1 
ATOM 4584 C CD  . ARG B 2 265 ? -1.213  37.764  -10.484 1.00 74.62 265 B 1 
ATOM 4585 N NE  . ARG B 2 265 ? 0.252   37.896  -10.624 1.00 66.60 265 B 1 
ATOM 4586 C CZ  . ARG B 2 265 ? 0.917   37.761  -11.755 1.00 59.98 265 B 1 
ATOM 4587 N NH1 . ARG B 2 265 ? 0.330   37.542  -12.900 1.00 55.08 265 B 1 
ATOM 4588 N NH2 . ARG B 2 265 ? 2.206   37.832  -11.742 1.00 53.26 265 B 1 
ATOM 4589 N N   . VAL B 2 266 ? -6.037  37.708  -7.438  1.00 87.51 266 B 1 
ATOM 4590 C CA  . VAL B 2 266 ? -7.493  37.714  -7.643  1.00 85.34 266 B 1 
ATOM 4591 C C   . VAL B 2 266 ? -8.222  37.966  -6.331  1.00 86.60 266 B 1 
ATOM 4592 O O   . VAL B 2 266 ? -9.032  38.889  -6.250  1.00 82.63 266 B 1 
ATOM 4593 C CB  . VAL B 2 266 ? -7.986  36.426  -8.327  1.00 83.05 266 B 1 
ATOM 4594 C CG1 . VAL B 2 266 ? -9.460  36.550  -8.723  1.00 76.58 266 B 1 
ATOM 4595 C CG2 . VAL B 2 266 ? -7.183  36.103  -9.594  1.00 77.35 266 B 1 
ATOM 4596 N N   . GLY B 2 267 ? -7.939  37.185  -5.297  1.00 86.73 267 B 1 
ATOM 4597 C CA  . GLY B 2 267 ? -8.548  37.382  -3.983  1.00 87.59 267 B 1 
ATOM 4598 C C   . GLY B 2 267 ? -8.434  36.173  -3.064  1.00 89.86 267 B 1 
ATOM 4599 O O   . GLY B 2 267 ? -8.117  35.065  -3.492  1.00 87.63 267 B 1 
ATOM 4600 N N   . HIS B 2 268 ? -8.743  36.376  -1.791  1.00 92.34 268 B 1 
ATOM 4601 C CA  . HIS B 2 268 ? -8.643  35.357  -0.752  1.00 92.95 268 B 1 
ATOM 4602 C C   . HIS B 2 268 ? -9.905  34.479  -0.663  1.00 93.08 268 B 1 
ATOM 4603 O O   . HIS B 2 268 ? -10.643 34.507  0.325   1.00 88.77 268 B 1 
ATOM 4604 C CB  . HIS B 2 268 ? -8.286  36.012  0.586   1.00 91.18 268 B 1 
ATOM 4605 C CG  . HIS B 2 268 ? -6.936  36.660  0.576   1.00 89.84 268 B 1 
ATOM 4606 N ND1 . HIS B 2 268 ? -5.725  36.015  0.433   1.00 75.81 268 B 1 
ATOM 4607 C CD2 . HIS B 2 268 ? -6.652  38.000  0.690   1.00 75.59 268 B 1 
ATOM 4608 C CE1 . HIS B 2 268 ? -4.747  36.941  0.464   1.00 76.98 268 B 1 
ATOM 4609 N NE2 . HIS B 2 268 ? -5.276  38.159  0.615   1.00 78.12 268 B 1 
ATOM 4610 N N   . PHE B 2 269 ? -10.174 33.694  -1.706  1.00 92.78 269 B 1 
ATOM 4611 C CA  . PHE B 2 269 ? -11.283 32.741  -1.754  1.00 92.34 269 B 1 
ATOM 4612 C C   . PHE B 2 269 ? -10.934 31.530  -2.621  1.00 92.78 269 B 1 
ATOM 4613 O O   . PHE B 2 269 ? -10.133 31.623  -3.545  1.00 90.87 269 B 1 
ATOM 4614 C CB  . PHE B 2 269 ? -12.558 33.439  -2.252  1.00 90.44 269 B 1 
ATOM 4615 C CG  . PHE B 2 269 ? -12.485 33.979  -3.667  1.00 89.81 269 B 1 
ATOM 4616 C CD1 . PHE B 2 269 ? -12.000 35.276  -3.916  1.00 86.08 269 B 1 
ATOM 4617 C CD2 . PHE B 2 269 ? -12.891 33.183  -4.752  1.00 85.52 269 B 1 
ATOM 4618 C CE1 . PHE B 2 269 ? -11.910 35.768  -5.224  1.00 83.74 269 B 1 
ATOM 4619 C CE2 . PHE B 2 269 ? -12.804 33.668  -6.067  1.00 83.87 269 B 1 
ATOM 4620 C CZ  . PHE B 2 269 ? -12.308 34.964  -6.306  1.00 85.23 269 B 1 
ATOM 4621 N N   . ASP B 2 270 ? -11.558 30.395  -2.329  1.00 90.68 270 B 1 
ATOM 4622 C CA  . ASP B 2 270 ? -11.442 29.180  -3.142  1.00 91.05 270 B 1 
ATOM 4623 C C   . ASP B 2 270 ? -12.087 29.417  -4.525  1.00 90.58 270 B 1 
ATOM 4624 O O   . ASP B 2 270 ? -13.265 29.763  -4.590  1.00 87.53 270 B 1 
ATOM 4625 C CB  . ASP B 2 270 ? -12.103 28.026  -2.382  1.00 90.68 270 B 1 
ATOM 4626 C CG  . ASP B 2 270 ? -11.978 26.686  -3.092  1.00 91.21 270 B 1 
ATOM 4627 O OD1 . ASP B 2 270 ? -12.391 26.576  -4.266  1.00 83.57 270 B 1 
ATOM 4628 O OD2 . ASP B 2 270 ? -11.533 25.715  -2.437  1.00 83.40 270 B 1 
ATOM 4629 N N   . PRO B 2 271 ? -11.355 29.222  -5.627  1.00 90.39 271 B 1 
ATOM 4630 C CA  . PRO B 2 271 ? -11.873 29.487  -6.975  1.00 88.61 271 B 1 
ATOM 4631 C C   . PRO B 2 271 ? -13.158 28.733  -7.324  1.00 88.48 271 B 1 
ATOM 4632 O O   . PRO B 2 271 ? -13.983 29.249  -8.080  1.00 85.80 271 B 1 
ATOM 4633 C CB  . PRO B 2 271 ? -10.742 29.074  -7.921  1.00 87.23 271 B 1 
ATOM 4634 C CG  . PRO B 2 271 ? -9.483  29.258  -7.089  1.00 85.93 271 B 1 
ATOM 4635 C CD  . PRO B 2 271 ? -9.933  28.900  -5.674  1.00 88.06 271 B 1 
ATOM 4636 N N   . VAL B 2 272 ? -13.345 27.521  -6.780  1.00 88.80 272 B 1 
ATOM 4637 C CA  . VAL B 2 272 ? -14.496 26.658  -7.097  1.00 87.36 272 B 1 
ATOM 4638 C C   . VAL B 2 272 ? -15.636 26.866  -6.103  1.00 87.93 272 B 1 
ATOM 4639 O O   . VAL B 2 272 ? -16.779 27.088  -6.512  1.00 84.77 272 B 1 
ATOM 4640 C CB  . VAL B 2 272 ? -14.062 25.181  -7.173  1.00 85.83 272 B 1 
ATOM 4641 C CG1 . VAL B 2 272 ? -15.264 24.245  -7.387  1.00 80.57 272 B 1 
ATOM 4642 C CG2 . VAL B 2 272 ? -13.085 24.954  -8.323  1.00 80.69 272 B 1
[truncated: 245,559 more chars]
