# Supplementary material for: Photocross-linking activity-based probes to capture the dynamics of ubiquitin RING E3 ligase interactions
Source: Biochem J. 2026 Jun 3;483(7):1115–30. doi: 10.1042/BCJ20260213 (PMC13234630; doi:10.1042/BCJ20260213)
Supplement: Supplementary Data File S2 [file BCJ-2026-0213_supp2.zip › 03_Chandler_Supplementary datafile2/CHIP/Alphafold/fold_2026_01_22_10_06_chipx2_ubc13_ube2v1_ubiquitinc32/fold_2026_01_22_10_06_chipx2_ubc13_ube2v1_ubiquitinc32_summary_confidences_1.json]

{
 "chain_iptm": [
  0.66,
  0.63,
  0.75,
  0.68,
  0.62
 ],
 "chain_pair_iptm": [
  [
   0.58,
   0.57,
   0.76,
   0.73,
   0.6
  ],
  [
   0.57,
   0.56,
   0.7,
   0.71,
   0.52
  ],
  [
   0.76,
   0.7,
   0.85,
   0.73,
   0.81
  ],
  [
   0.73,
   0.71,
   0.73,
   0.78,
   0.55
  ],
  [
   0.6,
   0.52,
   0.81,
   0.55,
   0.83
  ]
 ],
 "chain_pair_pae_min": [
  [
   0.76,
   1.3,
   2.75,
   4.6,
   5.36
  ],
  [
   1.34,
   0.76,
   3.81,
   5.03,
   7.26
  ],
  [
   2.97,
   3.89,
   0.76,
   3.87,
   1.78
  ],
  [
   4.7,
   5.2,
   4.1,
   0.76,
   7.23
  ],
  [
   5.64,
   6.3,
   1.76,
   6.47,
   0.76
  ]
 ],
 "chain_ptm": [
  0.58,
  0.56,
  0.85,
  0.78,
  0.83
 ],
 "fraction_disordered": 0.06,
 "has_clash": 0.0,
 "iptm": 0.68,
 "num_recycles": 10.0,
 "ptm": 0.66,
 "ranking_score": 0.71
}
