# Supplementary material for: Photocross-linking activity-based probes to capture the dynamics of ubiquitin RING E3 ligase interactions
Source: Biochem J. 2026 Jun 3;483(7):1115–30. doi: 10.1042/BCJ20260213 (PMC13234630; doi:10.1042/BCJ20260213)
Supplement: Supplementary Data File S2 [file BCJ-2026-0213_supp2.zip › 03_Chandler_Supplementary datafile2/CHIP/Alphafold/fold_2026_01_22_10_06_chipx2_ubc13_ube2v1_ubiquitinc32/fold_2026_01_22_10_06_chipx2_ubc13_ube2v1_ubiquitinc32_model_1.cif]

# By using this file you agree to the legally binding terms of use found at alphafoldserver.com/output-terms
data_4543feec5c4e462e
#
_entry.id 4543feec5c4e462e
#
loop_
_atom_type.symbol
C 
N 
O 
S 
#
loop_
_audit_author.name
_audit_author.pdbx_ordinal
"Google DeepMind" 1 
"Isomorphic Labs" 2 
#
_audit_conform.dict_location https://raw.githubusercontent.com/ihmwg/ModelCIF/master/dist/mmcif_ma.dic
_audit_conform.dict_name     mmcif_ma.dic
_audit_conform.dict_version  1.4.5
#
loop_
_chem_comp.formula
_chem_comp.formula_weight
_chem_comp.id
_chem_comp.mon_nstd_flag
_chem_comp.name
_chem_comp.pdbx_smiles
_chem_comp.pdbx_synonyms
_chem_comp.type
"C3 H7 N O2"    89.093  ALA y ALANINE         C[C@H](N)C(O)=O                  ? "L-PEPTIDE LINKING" 
"C6 H15 N4 O2"  175.209 ARG y ARGININE        N[C@@H](CCCNC(N)=[NH2+])C(O)=O   ? "L-PEPTIDE LINKING" 
"C4 H8 N2 O3"   132.118 ASN y ASPARAGINE      N[C@@H](CC(N)=O)C(O)=O           ? "L-PEPTIDE LINKING" 
"C4 H7 N O4"    133.103 ASP y "ASPARTIC ACID" N[C@@H](CC(O)=O)C(O)=O           ? "L-PEPTIDE LINKING" 
"C3 H7 N O2 S"  121.158 CYS y CYSTEINE        N[C@@H](CS)C(O)=O                ? "L-PEPTIDE LINKING" 
"C5 H10 N2 O3"  146.144 GLN y GLUTAMINE       N[C@@H](CCC(N)=O)C(O)=O          ? "L-PEPTIDE LINKING" 
"C5 H9 N O4"    147.129 GLU y "GLUTAMIC ACID" N[C@@H](CCC(O)=O)C(O)=O          ? "L-PEPTIDE LINKING" 
"C2 H5 N O2"    75.067  GLY y GLYCINE         NCC(O)=O                         ? "PEPTIDE LINKING"   
"C6 H10 N3 O2"  156.162 HIS y HISTIDINE       N[C@@H](Cc1c[nH]c[nH+]1)C(O)=O   ? "L-PEPTIDE LINKING" 
"C6 H13 N O2"   131.173 ILE y ISOLEUCINE      CC[C@H](C)[C@H](N)C(O)=O         ? "L-PEPTIDE LINKING" 
"C6 H13 N O2"   131.173 LEU y LEUCINE         CC(C)C[C@H](N)C(O)=O             ? "L-PEPTIDE LINKING" 
"C6 H15 N2 O2"  147.195 LYS y LYSINE          N[C@@H](CCCC[NH3+])C(O)=O        ? "L-PEPTIDE LINKING" 
"C5 H11 N O2 S" 149.211 MET y METHIONINE      CSCC[C@H](N)C(O)=O               ? "L-PEPTIDE LINKING" 
"C9 H11 N O2"   165.189 PHE y PHENYLALANINE   N[C@@H](Cc1ccccc1)C(O)=O         ? "L-PEPTIDE LINKING" 
"C5 H9 N O2"    115.130 PRO y PROLINE         OC(=O)[C@@H]1CCCN1               ? "L-PEPTIDE LINKING" 
"C3 H7 N O3"    105.093 SER y SERINE          N[C@@H](CO)C(O)=O                ? "L-PEPTIDE LINKING" 
"C4 H9 N O3"    119.119 THR y THREONINE       C[C@@H](O)[C@H](N)C(O)=O         ? "L-PEPTIDE LINKING" 
"C11 H12 N2 O2" 204.225 TRP y TRYPTOPHAN      N[C@@H](Cc1c[nH]c2ccccc12)C(O)=O ? "L-PEPTIDE LINKING" 
"C9 H11 N O3"   181.189 TYR y TYROSINE        N[C@@H](Cc1ccc(O)cc1)C(O)=O      ? "L-PEPTIDE LINKING" 
"C5 H11 N O2"   117.146 VAL y VALINE          CC(C)[C@H](N)C(O)=O              ? "L-PEPTIDE LINKING" 
#
_citation.book_publisher          ?
_citation.country                 UK
_citation.id                      primary
_citation.journal_full            Nature
_citation.journal_id_ASTM         NATUAS
_citation.journal_id_CSD          0006
_citation.journal_id_ISSN         0028-0836
_citation.journal_volume          630
_citation.page_first              493
_citation.page_last               500
_citation.pdbx_database_id_DOI    10.1038/s41586-024-07487-w
_citation.pdbx_database_id_PubMed 38718835
_citation.title                   "Accurate structure prediction of biomolecular interactions with AlphaFold 3"
_citation.year                    2024
#
loop_
_citation_author.citation_id
_citation_author.name
_citation_author.ordinal
primary "Google DeepMind" 1 
primary "Isomorphic Labs" 2 
#
loop_
_entity.id
_entity.pdbx_description
_entity.type
1 . polymer 
2 . polymer 
3 . polymer 
4 . polymer 
5 . polymer 
#
loop_
_entity_poly.entity_id
_entity_poly.pdbx_strand_id
_entity_poly.type
1 A polypeptide(L) 
2 B polypeptide(L) 
3 C polypeptide(L) 
4 D polypeptide(L) 
5 E polypeptide(L) 
#
loop_
_entity_poly_seq.entity_id
_entity_poly_seq.hetero
_entity_poly_seq.mon_id
_entity_poly_seq.num
1 n GLY 1   
1 n SER 2   
1 n MET 3   
1 n LYS 4   
1 n GLY 5   
1 n LYS 6   
1 n GLU 7   
1 n GLU 8   
1 n LYS 9   
1 n GLU 10  
1 n GLY 11  
1 n GLY 12  
1 n ALA 13  
1 n ARG 14  
1 n LEU 15  
1 n GLY 16  
1 n ALA 17  
1 n GLY 18  
1 n GLY 19  
1 n GLY 20  
1 n SER 21  
1 n PRO 22  
1 n GLU 23  
1 n LYS 24  
1 n SER 25  
1 n PRO 26  
1 n SER 27  
1 n ALA 28  
1 n GLN 29  
1 n GLU 30  
1 n LEU 31  
1 n LYS 32  
1 n GLU 33  
1 n GLN 34  
1 n GLY 35  
1 n ASN 36  
1 n ARG 37  
1 n LEU 38  
1 n PHE 39  
1 n VAL 40  
1 n GLY 41  
1 n ARG 42  
1 n LYS 43  
1 n TYR 44  
1 n PRO 45  
1 n GLU 46  
1 n ALA 47  
1 n ALA 48  
1 n ALA 49  
1 n CYS 50  
1 n TYR 51  
1 n GLY 52  
1 n ARG 53  
1 n ALA 54  
1 n ILE 55  
1 n THR 56  
1 n ARG 57  
1 n ASN 58  
1 n PRO 59  
1 n LEU 60  
1 n VAL 61  
1 n ALA 62  
1 n VAL 63  
1 n TYR 64  
1 n TYR 65  
1 n THR 66  
1 n ASN 67  
1 n ARG 68  
1 n ALA 69  
1 n LEU 70  
1 n CYS 71  
1 n TYR 72  
1 n LEU 73  
1 n LYS 74  
1 n MET 75  
1 n GLN 76  
1 n GLN 77  
1 n HIS 78  
1 n GLU 79  
1 n GLN 80  
1 n ALA 81  
1 n LEU 82  
1 n ALA 83  
1 n ASP 84  
1 n CYS 85  
1 n ARG 86  
1 n ARG 87  
1 n ALA 88  
1 n LEU 89  
1 n GLU 90  
1 n LEU 91  
1 n ASP 92  
1 n GLY 93  
1 n GLN 94  
1 n SER 95  
1 n VAL 96  
1 n LYS 97  
1 n ALA 98  
1 n HIS 99  
1 n PHE 100 
1 n PHE 101 
1 n LEU 102 
1 n GLY 103 
1 n GLN 104 
1 n CYS 105 
1 n GLN 106 
1 n LEU 107 
1 n GLU 108 
1 n MET 109 
1 n GLU 110 
1 n SER 111 
1 n TYR 112 
1 n ASP 113 
1 n GLU 114 
1 n ALA 115 
1 n ILE 116 
1 n ALA 117 
1 n ASN 118 
1 n LEU 119 
1 n GLN 120 
1 n ARG 121 
1 n ALA 122 
1 n TYR 123 
1 n SER 124 
1 n LEU 125 
1 n ALA 126 
1 n LYS 127 
1 n GLU 128 
1 n GLN 129 
1 n ARG 130 
1 n LEU 131 
1 n ASN 132 
1 n PHE 133 
1 n GLY 134 
1 n ASP 135 
1 n ASP 136 
1 n ILE 137 
1 n PRO 138 
1 n SER 139 
1 n ALA 140 
1 n LEU 141 
1 n ARG 142 
1 n ILE 143 
1 n ALA 144 
1 n LYS 145 
1 n LYS 146 
1 n LYS 147 
1 n ARG 148 
1 n TRP 149 
1 n ASN 150 
1 n SER 151 
1 n ILE 152 
1 n GLU 153 
1 n GLU 154 
1 n ARG 155 
1 n ARG 156 
1 n ILE 157 
1 n HIS 158 
1 n GLN 159 
1 n GLU 160 
1 n SER 161 
1 n GLU 162 
1 n LEU 163 
1 n HIS 164 
1 n SER 165 
1 n TYR 166 
1 n LEU 167 
1 n SER 168 
1 n ARG 169 
1 n LEU 170 
1 n ILE 171 
1 n ALA 172 
1 n ALA 173 
1 n GLU 174 
1 n ARG 175 
1 n GLU 176 
1 n ARG 177 
1 n GLU 178 
1 n LEU 179 
1 n GLU 180 
1 n GLU 181 
1 n CYS 182 
1 n GLN 183 
1 n ARG 184 
1 n ASN 185 
1 n HIS 186 
1 n GLU 187 
1 n GLY 188 
1 n ASP 189 
1 n GLU 190 
1 n ASP 191 
1 n ASP 192 
1 n SER 193 
1 n HIS 194 
1 n VAL 195 
1 n ARG 196 
1 n ALA 197 
1 n GLN 198 
1 n GLN 199 
1 n ALA 200 
1 n CYS 201 
1 n ILE 202 
1 n GLU 203 
1 n ALA 204 
1 n LYS 205 
1 n HIS 206 
1 n ASP 207 
1 n LYS 208 
1 n TYR 209 
1 n MET 210 
1 n ALA 211 
1 n ASP 212 
1 n MET 213 
1 n ASP 214 
1 n GLU 215 
1 n LEU 216 
1 n PHE 217 
1 n SER 218 
1 n GLN 219 
1 n VAL 220 
1 n ASP 221 
1 n GLU 222 
1 n LYS 223 
1 n ARG 224 
1 n LYS 225 
1 n LYS 226 
1 n ARG 227 
1 n ASP 228 
1 n ILE 229 
1 n PRO 230 
1 n ASP 231 
1 n TYR 232 
1 n LEU 233 
1 n CYS 234 
1 n GLY 235 
1 n LYS 236 
1 n ILE 237 
1 n SER 238 
1 n PHE 239 
1 n GLU 240 
1 n LEU 241 
1 n MET 242 
1 n ARG 243 
1 n GLU 244 
1 n PRO 245 
1 n CYS 246 
1 n ILE 247 
1 n THR 248 
1 n PRO 249 
1 n SER 250 
1 n GLY 251 
1 n ILE 252 
1 n THR 253 
1 n TYR 254 
1 n ASP 255 
1 n ARG 256 
1 n LYS 257 
1 n ASP 258 
1 n ILE 259 
1 n GLU 260 
1 n GLU 261 
1 n HIS 262 
1 n LEU 263 
1 n GLN 264 
1 n ARG 265 
1 n VAL 266 
1 n GLY 267 
1 n HIS 268 
1 n PHE 269 
1 n ASP 270 
1 n PRO 271 
1 n VAL 272 
1 n THR 273 
1 n ARG 274 
1 n SER 275 
1 n PRO 276 
1 n LEU 277 
1 n THR 278 
1 n GLN 279 
1 n GLU 280 
1 n GLN 281 
1 n LEU 282 
1 n ILE 283 
1 n PRO 284 
1 n ASN 285 
1 n LEU 286 
1 n ALA 287 
1 n MET 288 
1 n LYS 289 
1 n GLU 290 
1 n VAL 291 
1 n ILE 292 
1 n ASP 293 
1 n ALA 294 
1 n PHE 295 
1 n ILE 296 
1 n SER 297 
1 n GLU 298 
1 n ASN 299 
1 n GLY 300 
1 n TRP 301 
1 n VAL 302 
1 n GLU 303 
1 n ASP 304 
1 n TYR 305 
2 n GLY 1   
2 n SER 2   
2 n MET 3   
2 n LYS 4   
2 n GLY 5   
2 n LYS 6   
2 n GLU 7   
2 n GLU 8   
2 n LYS 9   
2 n GLU 10  
2 n GLY 11  
2 n GLY 12  
2 n ALA 13  
2 n ARG 14  
2 n LEU 15  
2 n GLY 16  
2 n ALA 17  
2 n GLY 18  
2 n GLY 19  
2 n GLY 20  
2 n SER 21  
2 n PRO 22  
2 n GLU 23  
2 n LYS 24  
2 n SER 25  
2 n PRO 26  
2 n SER 27  
2 n ALA 28  
2 n GLN 29  
2 n GLU 30  
2 n LEU 31  
2 n LYS 32  
2 n GLU 33  
2 n GLN 34  
2 n GLY 35  
2 n ASN 36  
2 n ARG 37  
2 n LEU 38  
2 n PHE 39  
2 n VAL 40  
2 n GLY 41  
2 n ARG 42  
2 n LYS 43  
2 n TYR 44  
2 n PRO 45  
2 n GLU 46  
2 n ALA 47  
2 n ALA 48  
2 n ALA 49  
2 n CYS 50  
2 n TYR 51  
2 n GLY 52  
2 n ARG 53  
2 n ALA 54  
2 n ILE 55  
2 n THR 56  
2 n ARG 57  
2 n ASN 58  
2 n PRO 59  
2 n LEU 60  
2 n VAL 61  
2 n ALA 62  
2 n VAL 63  
2 n TYR 64  
2 n TYR 65  
2 n THR 66  
2 n ASN 67  
2 n ARG 68  
2 n ALA 69  
2 n LEU 70  
2 n CYS 71  
2 n TYR 72  
2 n LEU 73  
2 n LYS 74  
2 n MET 75  
2 n GLN 76  
2 n GLN 77  
2 n HIS 78  
2 n GLU 79  
2 n GLN 80  
2 n ALA 81  
2 n LEU 82  
2 n ALA 83  
2 n ASP 84  
2 n CYS 85  
2 n ARG 86  
2 n ARG 87  
2 n ALA 88  
2 n LEU 89  
2 n GLU 90  
2 n LEU 91  
2 n ASP 92  
2 n GLY 93  
2 n GLN 94  
2 n SER 95  
2 n VAL 96  
2 n LYS 97  
2 n ALA 98  
2 n HIS 99  
2 n PHE 100 
2 n PHE 101 
2 n LEU 102 
2 n GLY 103 
2 n GLN 104 
2 n CYS 105 
2 n GLN 106 
2 n LEU 107 
2 n GLU 108 
2 n MET 109 
2 n GLU 110 
2 n SER 111 
2 n TYR 112 
2 n ASP 113 
2 n GLU 114 
2 n ALA 115 
2 n ILE 116 
2 n ALA 117 
2 n ASN 118 
2 n LEU 119 
2 n GLN 120 
2 n ARG 121 
2 n ALA 122 
2 n TYR 123 
2 n SER 124 
2 n LEU 125 
2 n ALA 126 
2 n LYS 127 
2 n GLU 128 
2 n GLN 129 
2 n ARG 130 
2 n LEU 131 
2 n ASN 132 
2 n PHE 133 
2 n GLY 134 
2 n ASP 135 
2 n ASP 136 
2 n ILE 137 
2 n PRO 138 
2 n SER 139 
2 n ALA 140 
2 n LEU 141 
2 n ARG 142 
2 n ILE 143 
2 n ALA 144 
2 n LYS 145 
2 n LYS 146 
2 n LYS 147 
2 n ARG 148 
2 n TRP 149 
2 n ASN 150 
2 n SER 151 
2 n ILE 152 
2 n GLU 153 
2 n GLU 154 
2 n ARG 155 
2 n ARG 156 
2 n ILE 157 
2 n HIS 158 
2 n GLN 159 
2 n GLU 160 
2 n SER 161 
2 n GLU 162 
2 n LEU 163 
2 n HIS 164 
2 n SER 165 
2 n TYR 166 
2 n LEU 167 
2 n SER 168 
2 n ARG 169 
2 n LEU 170 
2 n ILE 171 
2 n ALA 172 
2 n ALA 173 
2 n GLU 174 
2 n ARG 175 
2 n GLU 176 
2 n ARG 177 
2 n GLU 178 
2 n LEU 179 
2 n GLU 180 
2 n GLU 181 
2 n CYS 182 
2 n GLN 183 
2 n ARG 184 
2 n ASN 185 
2 n HIS 186 
2 n GLU 187 
2 n GLY 188 
2 n ASP 189 
2 n GLU 190 
2 n ASP 191 
2 n ASP 192 
2 n SER 193 
2 n HIS 194 
2 n VAL 195 
2 n ARG 196 
2 n ALA 197 
2 n GLN 198 
2 n GLN 199 
2 n ALA 200 
2 n CYS 201 
2 n ILE 202 
2 n GLU 203 
2 n ALA 204 
2 n LYS 205 
2 n HIS 206 
2 n ASP 207 
2 n LYS 208 
2 n TYR 209 
2 n MET 210 
2 n ALA 211 
2 n ASP 212 
2 n MET 213 
2 n ASP 214 
2 n GLU 215 
2 n LEU 216 
2 n PHE 217 
2 n SER 218 
2 n GLN 219 
2 n VAL 220 
2 n ASP 221 
2 n GLU 222 
2 n LYS 223 
2 n ARG 224 
2 n LYS 225 
2 n LYS 226 
2 n ARG 227 
2 n ASP 228 
2 n ILE 229 
2 n PRO 230 
2 n ASP 231 
2 n TYR 232 
2 n LEU 233 
2 n CYS 234 
2 n GLY 235 
2 n LYS 236 
2 n ILE 237 
2 n SER 238 
2 n PHE 239 
2 n GLU 240 
2 n LEU 241 
2 n MET 242 
2 n ARG 243 
2 n GLU 244 
2 n PRO 245 
2 n CYS 246 
2 n ILE 247 
2 n THR 248 
2 n PRO 249 
2 n SER 250 
2 n GLY 251 
2 n ILE 252 
2 n THR 253 
2 n TYR 254 
2 n ASP 255 
2 n ARG 256 
2 n LYS 257 
2 n ASP 258 
2 n ILE 259 
2 n GLU 260 
2 n GLU 261 
2 n HIS 262 
2 n LEU 263 
2 n GLN 264 
2 n ARG 265 
2 n VAL 266 
2 n GLY 267 
2 n HIS 268 
2 n PHE 269 
2 n ASP 270 
2 n PRO 271 
2 n VAL 272 
2 n THR 273 
2 n ARG 274 
2 n SER 275 
2 n PRO 276 
2 n LEU 277 
2 n THR 278 
2 n GLN 279 
2 n GLU 280 
2 n GLN 281 
2 n LEU 282 
2 n ILE 283 
2 n PRO 284 
2 n ASN 285 
2 n LEU 286 
2 n ALA 287 
2 n MET 288 
2 n LYS 289 
2 n GLU 290 
2 n VAL 291 
2 n ILE 292 
2 n ASP 293 
2 n ALA 294 
2 n PHE 295 
2 n ILE 296 
2 n SER 297 
2 n GLU 298 
2 n ASN 299 
2 n GLY 300 
2 n TRP 301 
2 n VAL 302 
2 n GLU 303 
2 n ASP 304 
2 n TYR 305 
3 n MET 1   
3 n ALA 2   
3 n GLY 3   
3 n LEU 4   
3 n PRO 5   
3 n ARG 6   
3 n ARG 7   
3 n ILE 8   
3 n ILE 9   
3 n LYS 10  
3 n GLU 11  
3 n THR 12  
3 n GLN 13  
3 n ARG 14  
3 n LEU 15  
3 n LEU 16  
3 n ALA 17  
3 n GLU 18  
3 n PRO 19  
3 n VAL 20  
3 n PRO 21  
3 n GLY 22  
3 n ILE 23  
3 n LYS 24  
3 n ALA 25  
3 n GLU 26  
3 n PRO 27  
3 n ASP 28  
3 n GLU 29  
3 n SER 30  
3 n ASN 31  
3 n ALA 32  
3 n ARG 33  
3 n TYR 34  
3 n PHE 35  
3 n HIS 36  
3 n VAL 37  
3 n VAL 38  
3 n ILE 39  
3 n ALA 40  
3 n GLY 41  
3 n PRO 42  
3 n GLN 43  
3 n ASP 44  
3 n SER 45  
3 n PRO 46  
3 n PHE 47  
3 n GLU 48  
3 n GLY 49  
3 n GLY 50  
3 n THR 51  
3 n PHE 52  
3 n LYS 53  
3 n LEU 54  
3 n GLU 55  
3 n LEU 56  
3 n PHE 57  
3 n LEU 58  
3 n PRO 59  
3 n GLU 60  
3 n GLU 61  
3 n TYR 62  
3 n PRO 63  
3 n MET 64  
3 n ALA 65  
3 n ALA 66  
3 n PRO 67  
3 n LYS 68  
3 n VAL 69  
3 n ARG 70  
3 n PHE 71  
3 n MET 72  
3 n THR 73  
3 n LYS 74  
3 n ILE 75  
3 n TYR 76  
3 n HIS 77  
3 n PRO 78  
3 n ASN 79  
3 n VAL 80  
3 n ASP 81  
3 n LYS 82  
3 n LEU 83  
3 n GLY 84  
3 n ARG 85  
3 n ILE 86  
3 n CYS 87  
3 n LEU 88  
3 n ASP 89  
3 n ILE 90  
3 n LEU 91  
3 n LYS 92  
3 n ASP 93  
3 n LYS 94  
3 n TRP 95  
3 n SER 96  
3 n PRO 97  
3 n ALA 98  
3 n LEU 99  
3 n GLN 100 
3 n ILE 101 
3 n ARG 102 
3 n THR 103 
3 n VAL 104 
3 n LEU 105 
3 n LEU 106 
3 n SER 107 
3 n ILE 108 
3 n GLN 109 
3 n ALA 110 
3 n LEU 111 
3 n LEU 112 
3 n SER 113 
3 n ALA 114 
3 n PRO 115 
3 n ASN 116 
3 n PRO 117 
3 n ASP 118 
3 n ASP 119 
3 n PRO 120 
3 n LEU 121 
3 n ALA 122 
3 n ASN 123 
3 n ASP 124 
3 n VAL 125 
3 n ALA 126 
3 n GLU 127 
3 n GLN 128 
3 n TRP 129 
3 n LYS 130 
3 n THR 131 
3 n ASN 132 
3 n GLU 133 
3 n ALA 134 
3 n GLN 135 
3 n ALA 136 
3 n ILE 137 
3 n GLU 138 
3 n THR 139 
3 n ALA 140 
3 n ARG 141 
3 n ALA 142 
3 n TRP 143 
3 n THR 144 
3 n ARG 145 
3 n LEU 146 
3 n TYR 147 
3 n ALA 148 
3 n MET 149 
3 n ASN 150 
3 n ASN 151 
3 n ILE 152 
4 n MET 1   
4 n GLN 2   
4 n ILE 3   
4 n PHE 4   
4 n VAL 5   
4 n LYS 6   
4 n THR 7   
4 n LEU 8   
4 n THR 9   
4 n GLY 10  
4 n LYS 11  
4 n THR 12  
4 n ILE 13  
4 n THR 14  
4 n LEU 15  
4 n GLU 16  
4 n VAL 17  
4 n GLU 18  
4 n PRO 19  
4 n SER 20  
4 n ASP 21  
4 n THR 22  
4 n ILE 23  
4 n GLU 24  
4 n ASN 25  
4 n VAL 26  
4 n LYS 27  
4 n ALA 28  
4 n LYS 29  
4 n ILE 30  
4 n GLN 31  
4 n CYS 32  
4 n LYS 33  
4 n GLU 34  
4 n GLY 35  
4 n ILE 36  
4 n PRO 37  
4 n PRO 38  
4 n ASP 39  
4 n GLN 40  
4 n GLN 41  
4 n ARG 42  
4 n LEU 43  
4 n ILE 44  
4 n PHE 45  
4 n ALA 46  
4 n GLY 47  
4 n LYS 48  
4 n GLN 49  
4 n LEU 50  
4 n GLU 51  
4 n ASP 52  
4 n GLY 53  
4 n ARG 54  
4 n THR 55  
4 n LEU 56  
4 n SER 57  
4 n ASP 58  
4 n TYR 59  
4 n ASN 60  
4 n ILE 61  
4 n GLN 62  
4 n LYS 63  
4 n GLU 64  
4 n SER 65  
4 n THR 66  
4 n LEU 67  
4 n HIS 68  
4 n LEU 69  
4 n VAL 70  
4 n LEU 71  
4 n ARG 72  
4 n LEU 73  
4 n ARG 74  
4 n GLY 75  
4 n GLY 76  
5 n MET 1   
5 n ALA 2   
5 n ALA 3   
5 n THR 4   
5 n THR 5   
5 n GLY 6   
5 n SER 7   
5 n GLY 8   
5 n VAL 9   
5 n LYS 10  
5 n VAL 11  
5 n PRO 12  
5 n ARG 13  
5 n ASN 14  
5 n PHE 15  
5 n ARG 16  
5 n LEU 17  
5 n LEU 18  
5 n GLU 19  
5 n GLU 20  
5 n LEU 21  
5 n GLU 22  
5 n GLU 23  
5 n GLY 24  
5 n GLN 25  
5 n LYS 26  
5 n GLY 27  
5 n VAL 28  
5 n GLY 29  
5 n ASP 30  
5 n GLY 31  
5 n THR 32  
5 n VAL 33  
5 n SER 34  
5 n TRP 35  
5 n GLY 36  
5 n LEU 37  
5 n GLU 38  
5 n ASP 39  
5 n ASP 40  
5 n GLU 41  
5 n ASP 42  
5 n MET 43  
5 n THR 44  
5 n LEU 45  
5 n THR 46  
5 n ARG 47  
5 n TRP 48  
5 n THR 49  
5 n GLY 50  
5 n MET 51  
5 n ILE 52  
5 n ILE 53  
5 n GLY 54  
5 n PRO 55  
5 n PRO 56  
5 n ARG 57  
5 n THR 58  
5 n ILE 59  
5 n TYR 60  
5 n GLU 61  
5 n ASN 62  
5 n ARG 63  
5 n ILE 64  
5 n TYR 65  
5 n SER 66  
5 n LEU 67  
5 n LYS 68  
5 n ILE 69  
5 n GLU 70  
5 n CYS 71  
5 n GLY 72  
5 n PRO 73  
5 n LYS 74  
5 n TYR 75  
5 n PRO 76  
5 n GLU 77  
5 n ALA 78  
5 n PRO 79  
5 n PRO 80  
5 n PHE 81  
5 n VAL 82  
5 n ARG 83  
5 n PHE 84  
5 n VAL 85  
5 n THR 86  
5 n LYS 87  
5 n ILE 88  
5 n ASN 89  
5 n MET 90  
5 n ASN 91  
5 n GLY 92  
5 n VAL 93  
5 n ASN 94  
5 n SER 95  
5 n SER 96  
5 n ASN 97  
5 n GLY 98  
5 n VAL 99  
5 n VAL 100 
5 n ASP 101 
5 n PRO 102 
5 n ARG 103 
5 n ALA 104 
5 n ILE 105 
5 n SER 106 
5 n VAL 107 
5 n LEU 108 
5 n ALA 109 
5 n LYS 110 
5 n TRP 111 
5 n GLN 112 
5 n ASN 113 
5 n SER 114 
5 n TYR 115 
5 n SER 116 
5 n ILE 117 
5 n LYS 118 
5 n VAL 119 
5 n VAL 120 
5 n LEU 121 
5 n GLN 122 
5 n GLU 123 
5 n LEU 124 
5 n ARG 125 
5 n ARG 126 
5 n LEU 127 
5 n MET 128 
5 n MET 129 
5 n SER 130 
5 n LYS 131 
5 n GLU 132 
5 n ASN 133 
5 n MET 134 
5 n LYS 135 
5 n LEU 136 
5 n PRO 137 
5 n GLN 138 
5 n PRO 139 
5 n PRO 140 
5 n GLU 141 
5 n GLY 142 
5 n GLN 143 
5 n CYS 144 
5 n TYR 145 
5 n SER 146 
5 n ASN 147 
#
_ma_data.content_type "model coordinates"
_ma_data.id           1
_ma_data.name         Model
#
loop_
_ma_data_ref_db.id
_ma_data_ref_db.location_url
_ma_data_ref_db.name
_ma_data_ref_db.release_date
_ma_data_ref_db.version
1  . mgnify                . 2022_05 
2  . mgnify                . 2022_05 
3  . mgnify                . 2022_05 
4  . mgnify                . 2022_05 
5  . small_bfd             . default 
6  . small_bfd             . default 
7  . small_bfd             . default 
8  . small_bfd             . default 
9  . uniprot_cluster_annot . 2021_04 
10 . uniprot_cluster_annot . 2021_04 
11 . uniprot_cluster_annot . 2021_04 
12 . uniprot_cluster_annot . 2021_04 
13 . uniref90              . 2022_05 
14 . uniref90              . 2022_05 
15 . uniref90              . 2022_05 
16 . uniref90              . 2022_05 
#
_ma_model_list.data_id          1
_ma_model_list.model_group_id   1
_ma_model_list.model_group_name "AlphaFold-beta-20231127 (e527c150-d829-4511-b408-65d0a6f552a0 @ 2026-02-20 01:32:16)"
_ma_model_list.model_id         1
_ma_model_list.model_name       "Top ranked model"
_ma_model_list.model_type       "Ab initio model"
_ma_model_list.ordinal_id       1
#
loop_
_ma_protocol_step.method_type
_ma_protocol_step.ordinal_id
_ma_protocol_step.protocol_id
_ma_protocol_step.step_id
"coevolution MSA" 1 1 1 
"template search" 2 1 2 
modeling          3 1 3 
#
loop_
_ma_qa_metric.id
_ma_qa_metric.mode
_ma_qa_metric.name
_ma_qa_metric.software_group_id
_ma_qa_metric.type
1 global pLDDT 1 pLDDT 
2 local  pLDDT 1 pLDDT 
#
_ma_qa_metric_global.metric_id    1
_ma_qa_metric_global.metric_value 82.30
_ma_qa_metric_global.model_id     1
_ma_qa_metric_global.ordinal_id   1
#
_ma_software_group.group_id    1
_ma_software_group.ordinal_id  1
_ma_software_group.software_id 1
#
loop_
_ma_target_entity.data_id
_ma_target_entity.entity_id
_ma_target_entity.origin
1 1 . 
1 2 . 
1 3 . 
1 4 . 
1 5 . 
#
loop_
_ma_target_entity_instance.asym_id
_ma_target_entity_instance.details
_ma_target_entity_instance.entity_id
A . 1 
B . 2 
C . 3 
D . 4 
E . 5 
#
loop_
_pdbx_data_usage.details
_pdbx_data_usage.id
_pdbx_data_usage.type
_pdbx_data_usage.url
;NON-COMMERCIAL USE ONLY, BY USING THIS FILE YOU AGREE TO THE TERMS OF USE FOUND
AT alphafoldserver.com/output-terms.
;
1 license    ? 
;THE INFORMATION IS NOT INTENDED FOR, HAS NOT BEEN VALIDATED FOR, AND IS NOT
APPROVED FOR CLINICAL USE. IT SHOULD NOT BE USED FOR CLINICAL PURPOSE OR RELIED
ON FOR MEDICAL OR OTHER PROFESSIONAL ADVICE. IT IS THEORETICAL MODELLING ONLY
AND CAUTION SHOULD BE EXERCISED IN ITS USE. IT IS PROVIDED "AS-IS" WITHOUT ANY
WARRANTY OF ANY KIND, WHETHER EXPRESSED OR IMPLIED. NO WARRANTY IS GIVEN THAT
USE OF THE INFORMATION SHALL NOT INFRINGE THE RIGHTS OF ANY THIRD PARTY.
;
2 disclaimer ? 
#
loop_
_pdbx_poly_seq_scheme.asym_id
_pdbx_poly_seq_scheme.auth_seq_num
_pdbx_poly_seq_scheme.entity_id
_pdbx_poly_seq_scheme.hetero
_pdbx_poly_seq_scheme.mon_id
_pdbx_poly_seq_scheme.pdb_ins_code
_pdbx_poly_seq_scheme.pdb_seq_num
_pdbx_poly_seq_scheme.pdb_strand_id
_pdbx_poly_seq_scheme.seq_id
A 1   1 n GLY . 1   A 1   
A 2   1 n SER . 2   A 2   
A 3   1 n MET . 3   A 3   
A 4   1 n LYS . 4   A 4   
A 5   1 n GLY . 5   A 5   
A 6   1 n LYS . 6   A 6   
A 7   1 n GLU . 7   A 7   
A 8   1 n GLU . 8   A 8   
A 9   1 n LYS . 9   A 9   
A 10  1 n GLU . 10  A 10  
A 11  1 n GLY . 11  A 11  
A 12  1 n GLY . 12  A 12  
A 13  1 n ALA . 13  A 13  
A 14  1 n ARG . 14  A 14  
A 15  1 n LEU . 15  A 15  
A 16  1 n GLY . 16  A 16  
A 17  1 n ALA . 17  A 17  
A 18  1 n GLY . 18  A 18  
A 19  1 n GLY . 19  A 19  
A 20  1 n GLY . 20  A 20  
A 21  1 n SER . 21  A 21  
A 22  1 n PRO . 22  A 22  
A 23  1 n GLU . 23  A 23  
A 24  1 n LYS . 24  A 24  
A 25  1 n SER . 25  A 25  
A 26  1 n PRO . 26  A 26  
A 27  1 n SER . 27  A 27  
A 28  1 n ALA . 28  A 28  
A 29  1 n GLN . 29  A 29  
A 30  1 n GLU . 30  A 30  
A 31  1 n LEU . 31  A 31  
A 32  1 n LYS . 32  A 32  
A 33  1 n GLU . 33  A 33  
A 34  1 n GLN . 34  A 34  
A 35  1 n GLY . 35  A 35  
A 36  1 n ASN . 36  A 36  
A 37  1 n ARG . 37  A 37  
A 38  1 n LEU . 38  A 38  
A 39  1 n PHE . 39  A 39  
A 40  1 n VAL . 40  A 40  
A 41  1 n GLY . 41  A 41  
A 42  1 n ARG . 42  A 42  
A 43  1 n LYS . 43  A 43  
A 44  1 n TYR . 44  A 44  
A 45  1 n PRO . 45  A 45  
A 46  1 n GLU . 46  A 46  
A 47  1 n ALA . 47  A 47  
A 48  1 n ALA . 48  A 48  
A 49  1 n ALA . 49  A 49  
A 50  1 n CYS . 50  A 50  
A 51  1 n TYR . 51  A 51  
A 52  1 n GLY . 52  A 52  
A 53  1 n ARG . 53  A 53  
A 54  1 n ALA . 54  A 54  
A 55  1 n ILE . 55  A 55  
A 56  1 n THR . 56  A 56  
A 57  1 n ARG . 57  A 57  
A 58  1 n ASN . 58  A 58  
A 59  1 n PRO . 59  A 59  
A 60  1 n LEU . 60  A 60  
A 61  1 n VAL . 61  A 61  
A 62  1 n ALA . 62  A 62  
A 63  1 n VAL . 63  A 63  
A 64  1 n TYR . 64  A 64  
A 65  1 n TYR . 65  A 65  
A 66  1 n THR . 66  A 66  
A 67  1 n ASN . 67  A 67  
A 68  1 n ARG . 68  A 68  
A 69  1 n ALA . 69  A 69  
A 70  1 n LEU . 70  A 70  
A 71  1 n CYS . 71  A 71  
A 72  1 n TYR . 72  A 72  
A 73  1 n LEU . 73  A 73  
A 74  1 n LYS . 74  A 74  
A 75  1 n MET . 75  A 75  
A 76  1 n GLN . 76  A 76  
A 77  1 n GLN . 77  A 77  
A 78  1 n HIS . 78  A 78  
A 79  1 n GLU . 79  A 79  
A 80  1 n GLN . 80  A 80  
A 81  1 n ALA . 81  A 81  
A 82  1 n LEU . 82  A 82  
A 83  1 n ALA . 83  A 83  
A 84  1 n ASP . 84  A 84  
A 85  1 n CYS . 85  A 85  
A 86  1 n ARG . 86  A 86  
A 87  1 n ARG . 87  A 87  
A 88  1 n ALA . 88  A 88  
A 89  1 n LEU . 89  A 89  
A 90  1 n GLU . 90  A 90  
A 91  1 n LEU . 91  A 91  
A 92  1 n ASP . 92  A 92  
A 93  1 n GLY . 93  A 93  
A 94  1 n GLN . 94  A 94  
A 95  1 n SER . 95  A 95  
A 96  1 n VAL . 96  A 96  
A 97  1 n LYS . 97  A 97  
A 98  1 n ALA . 98  A 98  
A 99  1 n HIS . 99  A 99  
A 100 1 n PHE . 100 A 100 
A 101 1 n PHE . 101 A 101 
A 102 1 n LEU . 102 A 102 
A 103 1 n GLY . 103 A 103 
A 104 1 n GLN . 104 A 104 
A 105 1 n CYS . 105 A 105 
A 106 1 n GLN . 106 A 106 
A 107 1 n LEU . 107 A 107 
A 108 1 n GLU . 108 A 108 
A 109 1 n MET . 109 A 109 
A 110 1 n GLU . 110 A 110 
A 111 1 n SER . 111 A 111 
A 112 1 n TYR . 112 A 112 
A 113 1 n ASP . 113 A 113 
A 114 1 n GLU . 114 A 114 
A 115 1 n ALA . 115 A 115 
A 116 1 n ILE . 116 A 116 
A 117 1 n ALA . 117 A 117 
A 118 1 n ASN . 118 A 118 
A 119 1 n LEU . 119 A 119 
A 120 1 n GLN . 120 A 120 
A 121 1 n ARG . 121 A 121 
A 122 1 n ALA . 122 A 122 
A 123 1 n TYR . 123 A 123 
A 124 1 n SER . 124 A 124 
A 125 1 n LEU . 125 A 125 
A 126 1 n ALA . 126 A 126 
A 127 1 n LYS . 127 A 127 
A 128 1 n GLU . 128 A 128 
A 129 1 n GLN . 129 A 129 
A 130 1 n ARG . 130 A 130 
A 131 1 n LEU . 131 A 131 
A 132 1 n ASN . 132 A 132 
A 133 1 n PHE . 133 A 133 
A 134 1 n GLY . 134 A 134 
A 135 1 n ASP . 135 A 135 
A 136 1 n ASP . 136 A 136 
A 137 1 n ILE . 137 A 137 
A 138 1 n PRO . 138 A 138 
A 139 1 n SER . 139 A 139 
A 140 1 n ALA . 140 A 140 
A 141 1 n LEU . 141 A 141 
A 142 1 n ARG . 142 A 142 
A 143 1 n ILE . 143 A 143 
A 144 1 n ALA . 144 A 144 
A 145 1 n LYS . 145 A 145 
A 146 1 n LYS . 146 A 146 
A 147 1 n LYS . 147 A 147 
A 148 1 n ARG . 148 A 148 
A 149 1 n TRP . 149 A 149 
A 150 1 n ASN . 150 A 150 
A 151 1 n SER . 151 A 151 
A 152 1 n ILE . 152 A 152 
A 153 1 n GLU . 153 A 153 
A 154 1 n GLU . 154 A 154 
A 155 1 n ARG . 155 A 155 
A 156 1 n ARG . 156 A 156 
A 157 1 n ILE . 157 A 157 
A 158 1 n HIS . 158 A 158 
A 159 1 n GLN . 159 A 159 
A 160 1 n GLU . 160 A 160 
A 161 1 n SER . 161 A 161 
A 162 1 n GLU . 162 A 162 
A 163 1 n LEU . 163 A 163 
A 164 1 n HIS . 164 A 164 
A 165 1 n SER . 165 A 165 
A 166 1 n TYR . 166 A 166 
A 167 1 n LEU . 167 A 167 
A 168 1 n SER . 168 A 168 
A 169 1 n ARG . 169 A 169 
A 170 1 n LEU . 170 A 170 
A 171 1 n ILE . 171 A 171 
A 172 1 n ALA . 172 A 172 
A 173 1 n ALA . 173 A 173 
A 174 1 n GLU . 174 A 174 
A 175 1 n ARG . 175 A 175 
A 176 1 n GLU . 176 A 176 
A 177 1 n ARG . 177 A 177 
A 178 1 n GLU . 178 A 178 
A 179 1 n LEU . 179 A 179 
A 180 1 n GLU . 180 A 180 
A 181 1 n GLU . 181 A 181 
A 182 1 n CYS . 182 A 182 
A 183 1 n GLN . 183 A 183 
A 184 1 n ARG . 184 A 184 
A 185 1 n ASN . 185 A 185 
A 186 1 n HIS . 186 A 186 
A 187 1 n GLU . 187 A 187 
A 188 1 n GLY . 188 A 188 
A 189 1 n ASP . 189 A 189 
A 190 1 n GLU . 190 A 190 
A 191 1 n ASP . 191 A 191 
A 192 1 n ASP . 192 A 192 
A 193 1 n SER . 193 A 193 
A 194 1 n HIS . 194 A 194 
A 195 1 n VAL . 195 A 195 
A 196 1 n ARG . 196 A 196 
A 197 1 n ALA . 197 A 197 
A 198 1 n GLN . 198 A 198 
A 199 1 n GLN . 199 A 199 
A 200 1 n ALA . 200 A 200 
A 201 1 n CYS . 201 A 201 
A 202 1 n ILE . 202 A 202 
A 203 1 n GLU . 203 A 203 
A 204 1 n ALA . 204 A 204 
A 205 1 n LYS . 205 A 205 
A 206 1 n HIS . 206 A 206 
A 207 1 n ASP . 207 A 207 
A 208 1 n LYS . 208 A 208 
A 209 1 n TYR . 209 A 209 
A 210 1 n MET . 210 A 210 
A 211 1 n ALA . 211 A 211 
A 212 1 n ASP . 212 A 212 
A 213 1 n MET . 213 A 213 
A 214 1 n ASP . 214 A 214 
A 215 1 n GLU . 215 A 215 
A 216 1 n LEU . 216 A 216 
A 217 1 n PHE . 217 A 217 
A 218 1 n SER . 218 A 218 
A 219 1 n GLN . 219 A 219 
A 220 1 n VAL . 220 A 220 
A 221 1 n ASP . 221 A 221 
A 222 1 n GLU . 222 A 222 
A 223 1 n LYS . 223 A 223 
A 224 1 n ARG . 224 A 224 
A 225 1 n LYS . 225 A 225 
A 226 1 n LYS . 226 A 226 
A 227 1 n ARG . 227 A 227 
A 228 1 n ASP . 228 A 228 
A 229 1 n ILE . 229 A 229 
A 230 1 n PRO . 230 A 230 
A 231 1 n ASP . 231 A 231 
A 232 1 n TYR . 232 A 232 
A 233 1 n LEU . 233 A 233 
A 234 1 n CYS . 234 A 234 
A 235 1 n GLY . 235 A 235 
A 236 1 n LYS . 236 A 236 
A 237 1 n ILE . 237 A 237 
A 238 1 n SER . 238 A 238 
A 239 1 n PHE . 239 A 239 
A 240 1 n GLU . 240 A 240 
A 241 1 n LEU . 241 A 241 
A 242 1 n MET . 242 A 242 
A 243 1 n ARG . 243 A 243 
A 244 1 n GLU . 244 A 244 
A 245 1 n PRO . 245 A 245 
A 246 1 n CYS . 246 A 246 
A 247 1 n ILE . 247 A 247 
A 248 1 n THR . 248 A 248 
A 249 1 n PRO . 249 A 249 
A 250 1 n SER . 250 A 250 
A 251 1 n GLY . 251 A 251 
A 252 1 n ILE . 252 A 252 
A 253 1 n THR . 253 A 253 
A 254 1 n TYR . 254 A 254 
A 255 1 n ASP . 255 A 255 
A 256 1 n ARG . 256 A 256 
A 257 1 n LYS . 257 A 257 
A 258 1 n ASP . 258 A 258 
A 259 1 n ILE . 259 A 259 
A 260 1 n GLU . 260 A 260 
A 261 1 n GLU . 261 A 261 
A 262 1 n HIS . 262 A 262 
A 263 1 n LEU . 263 A 263 
A 264 1 n GLN . 264 A 264 
A 265 1 n ARG . 265 A 265 
A 266 1 n VAL . 266 A 266 
A 267 1 n GLY . 267 A 267 
A 268 1 n HIS . 268 A 268 
A 269 1 n PHE . 269 A 269 
A 270 1 n ASP . 270 A 270 
A 271 1 n PRO . 271 A 271 
A 272 1 n VAL . 272 A 272 
A 273 1 n THR . 273 A 273 
A 274 1 n ARG . 274 A 274 
A 275 1 n SER . 275 A 275 
A 276 1 n PRO . 276 A 276 
A 277 1 n LEU . 277 A 277 
A 278 1 n THR . 278 A 278 
A 279 1 n GLN . 279 A 279 
A 280 1 n GLU . 280 A 280 
A 281 1 n GLN . 281 A 281 
A 282 1 n LEU . 282 A 282 
A 283 1 n ILE . 283 A 283 
A 284 1 n PRO . 284 A 284 
A 285 1 n ASN . 285 A 285 
A 286 1 n LEU . 286 A 286 
A 287 1 n ALA . 287 A 287 
A 288 1 n MET . 288 A 288 
A 289 1 n LYS . 289 A 289 
A 290 1 n GLU . 290 A 290 
A 291 1 n VAL . 291 A 291 
A 292 1 n ILE . 292 A 292 
A 293 1 n ASP . 293 A 293 
A 294 1 n ALA . 294 A 294 
A 295 1 n PHE . 295 A 295 
A 296 1 n ILE . 296 A 296 
A 297 1 n SER . 297 A 297 
A 298 1 n GLU . 298 A 298 
A 299 1 n ASN . 299 A 299 
A 300 1 n GLY . 300 A 300 
A 301 1 n TRP . 301 A 301 
A 302 1 n VAL . 302 A 302 
A 303 1 n GLU . 303 A 303 
A 304 1 n ASP . 304 A 304 
A 305 1 n TYR . 305 A 305 
B 1   2 n GLY . 1   B 1   
B 2   2 n SER . 2   B 2   
B 3   2 n MET . 3   B 3   
B 4   2 n LYS . 4   B 4   
B 5   2 n GLY . 5   B 5   
B 6   2 n LYS . 6   B 6   
B 7   2 n GLU . 7   B 7   
B 8   2 n GLU . 8   B 8   
B 9   2 n LYS . 9   B 9   
B 10  2 n GLU . 10  B 10  
B 11  2 n GLY . 11  B 11  
B 12  2 n GLY . 12  B 12  
B 13  2 n ALA . 13  B 13  
B 14  2 n ARG . 14  B 14  
B 15  2 n LEU . 15  B 15  
B 16  2 n GLY . 16  B 16  
B 17  2 n ALA . 17  B 17  
B 18  2 n GLY . 18  B 18  
B 19  2 n GLY . 19  B 19  
B 20  2 n GLY . 20  B 20  
B 21  2 n SER . 21  B 21  
B 22  2 n PRO . 22  B 22  
B 23  2 n GLU . 23  B 23  
B 24  2 n LYS . 24  B 24  
B 25  2 n SER . 25  B 25  
B 26  2 n PRO . 26  B 26  
B 27  2 n SER . 27  B 27  
B 28  2 n ALA . 28  B 28  
B 29  2 n GLN . 29  B 29  
B 30  2 n GLU . 30  B 30  
B 31  2 n LEU . 31  B 31  
B 32  2 n LYS . 32  B 32  
B 33  2 n GLU . 33  B 33  
B 34  2 n GLN . 34  B 34  
B 35  2 n GLY . 35  B 35  
B 36  2 n ASN . 36  B 36  
B 37  2 n ARG . 37  B 37  
B 38  2 n LEU . 38  B 38  
B 39  2 n PHE . 39  B 39  
B 40  2 n VAL . 40  B 40  
B 41  2 n GLY . 41  B 41  
B 42  2 n ARG . 42  B 42  
B 43  2 n LYS . 43  B 43  
B 44  2 n TYR . 44  B 44  
B 45  2 n PRO . 45  B 45  
B 46  2 n GLU . 46  B 46  
B 47  2 n ALA . 47  B 47  
B 48  2 n ALA . 48  B 48  
B 49  2 n ALA . 49  B 49  
B 50  2 n CYS . 50  B 50  
B 51  2 n TYR . 51  B 51  
B 52  2 n GLY . 52  B 52  
B 53  2 n ARG . 53  B 53  
B 54  2 n ALA . 54  B 54  
B 55  2 n ILE . 55  B 55  
B 56  2 n THR . 56  B 56  
B 57  2 n ARG . 57  B 57  
B 58  2 n ASN . 58  B 58  
B 59  2 n PRO . 59  B 59  
B 60  2 n LEU . 60  B 60  
B 61  2 n VAL . 61  B 61  
B 62  2 n ALA . 62  B 62  
B 63  2 n VAL . 63  B 63  
B 64  2 n TYR . 64  B 64  
B 65  2 n TYR . 65  B 65  
B 66  2 n THR . 66  B 66  
B 67  2 n ASN . 67  B 67  
B 68  2 n ARG . 68  B 68  
B 69  2 n ALA . 69  B 69  
B 70  2 n LEU . 70  B 70  
B 71  2 n CYS . 71  B 71  
B 72  2 n TYR . 72  B 72  
B 73  2 n LEU . 73  B 73  
B 74  2 n LYS . 74  B 74  
B 75  2 n MET . 75  B 75  
B 76  2 n GLN . 76  B 76  
B 77  2 n GLN . 77  B 77  
B 78  2 n HIS . 78  B 78  
B 79  2 n GLU . 79  B 79  
B 80  2 n GLN . 80  B 80  
B 81  2 n ALA . 81  B 81  
B 82  2 n LEU . 82  B 82  
B 83  2 n ALA . 83  B 83  
B 84  2 n ASP . 84  B 84  
B 85  2 n CYS . 85  B 85  
B 86  2 n ARG . 86  B 86  
B 87  2 n ARG . 87  B 87  
B 88  2 n ALA . 88  B 88  
B 89  2 n LEU . 89  B 89  
B 90  2 n GLU . 90  B 90  
B 91  2 n LEU . 91  B 91  
B 92  2 n ASP . 92  B 92  
B 93  2 n GLY . 93  B 93  
B 94  2 n GLN . 94  B 94  
B 95  2 n SER . 95  B 95  
B 96  2 n VAL . 96  B 96  
B 97  2 n LYS . 97  B 97  
B 98  2 n ALA . 98  B 98  
B 99  2 n HIS . 99  B 99  
B 100 2 n PHE . 100 B 100 
B 101 2 n PHE . 101 B 101 
B 102 2 n LEU . 102 B 102 
B 103 2 n GLY . 103 B 103 
B 104 2 n GLN . 104 B 104 
B 105 2 n CYS . 105 B 105 
B 106 2 n GLN . 106 B 106 
B 107 2 n LEU . 107 B 107 
B 108 2 n GLU . 108 B 108 
B 109 2 n MET . 109 B 109 
B 110 2 n GLU . 110 B 110 
B 111 2 n SER . 111 B 111 
B 112 2 n TYR . 112 B 112 
B 113 2 n ASP . 113 B 113 
B 114 2 n GLU . 114 B 114 
B 115 2 n ALA . 115 B 115 
B 116 2 n ILE . 116 B 116 
B 117 2 n ALA . 117 B 117 
B 118 2 n ASN . 118 B 118 
B 119 2 n LEU . 119 B 119 
B 120 2 n GLN . 120 B 120 
B 121 2 n ARG . 121 B 121 
B 122 2 n ALA . 122 B 122 
B 123 2 n TYR . 123 B 123 
B 124 2 n SER . 124 B 124 
B 125 2 n LEU . 125 B 125 
B 126 2 n ALA . 126 B 126 
B 127 2 n LYS . 127 B 127 
B 128 2 n GLU . 128 B 128 
B 129 2 n GLN . 129 B 129 
B 130 2 n ARG . 130 B 130 
B 131 2 n LEU . 131 B 131 
B 132 2 n ASN . 132 B 132 
B 133 2 n PHE . 133 B 133 
B 134 2 n GLY . 134 B 134 
B 135 2 n ASP . 135 B 135 
B 136 2 n ASP . 136 B 136 
B 137 2 n ILE . 137 B 137 
B 138 2 n PRO . 138 B 138 
B 139 2 n SER . 139 B 139 
B 140 2 n ALA . 140 B 140 
B 141 2 n LEU . 141 B 141 
B 142 2 n ARG . 142 B 142 
B 143 2 n ILE . 143 B 143 
B 144 2 n ALA . 144 B 144 
B 145 2 n LYS . 145 B 145 
B 146 2 n LYS . 146 B 146 
B 147 2 n LYS . 147 B 147 
B 148 2 n ARG . 148 B 148 
B 149 2 n TRP . 149 B 149 
B 150 2 n ASN . 150 B 150 
B 151 2 n SER . 151 B 151 
B 152 2 n ILE . 152 B 152 
B 153 2 n GLU . 153 B 153 
B 154 2 n GLU . 154 B 154 
B 155 2 n ARG . 155 B 155 
B 156 2 n ARG . 156 B 156 
B 157 2 n ILE . 157 B 157 
B 158 2 n HIS . 158 B 158 
B 159 2 n GLN . 159 B 159 
B 160 2 n GLU . 160 B 160 
B 161 2 n SER . 161 B 161 
B 162 2 n GLU . 162 B 162 
B 163 2 n LEU . 163 B 163 
B 164 2 n HIS . 164 B 164 
B 165 2 n SER . 165 B 165 
B 166 2 n TYR . 166 B 166 
B 167 2 n LEU . 167 B 167 
B 168 2 n SER . 168 B 168 
B 169 2 n ARG . 169 B 169 
B 170 2 n LEU . 170 B 170 
B 171 2 n ILE . 171 B 171 
B 172 2 n ALA . 172 B 172 
B 173 2 n ALA . 173 B 173 
B 174 2 n GLU . 174 B 174 
B 175 2 n ARG . 175 B 175 
B 176 2 n GLU . 176 B 176 
B 177 2 n ARG . 177 B 177 
B 178 2 n GLU . 178 B 178 
B 179 2 n LEU . 179 B 179 
B 180 2 n GLU . 180 B 180 
B 181 2 n GLU . 181 B 181 
B 182 2 n CYS . 182 B 182 
B 183 2 n GLN . 183 B 183 
B 184 2 n ARG . 184 B 184 
B 185 2 n ASN . 185 B 185 
B 186 2 n HIS . 186 B 186 
B 187 2 n GLU . 187 B 187 
B 188 2 n GLY . 188 B 188 
B 189 2 n ASP . 189 B 189 
B 190 2 n GLU . 190 B 190 
B 191 2 n ASP . 191 B 191 
B 192 2 n ASP . 192 B 192 
B 193 2 n SER . 193 B 193 
B 194 2 n HIS . 194 B 194 
B 195 2 n VAL . 195 B 195 
B 196 2 n ARG . 196 B 196 
B 197 2 n ALA . 197 B 197 
B 198 2 n GLN . 198 B 198 
B 199 2 n GLN . 199 B 199 
B 200 2 n ALA . 200 B 200 
B 201 2 n CYS . 201 B 201 
B 202 2 n ILE . 202 B 202 
B 203 2 n GLU . 203 B 203 
B 204 2 n ALA . 204 B 204 
B 205 2 n LYS . 205 B 205 
B 206 2 n HIS . 206 B 206 
B 207 2 n ASP . 207 B 207 
B 208 2 n LYS . 208 B 208 
B 209 2 n TYR . 209 B 209 
B 210 2 n MET . 210 B 210 
B 211 2 n ALA . 211 B 211 
B 212 2 n ASP . 212 B 212 
B 213 2 n MET . 213 B 213 
B 214 2 n ASP . 214 B 214 
B 215 2 n GLU . 215 B 215 
B 216 2 n LEU . 216 B 216 
B 217 2 n PHE . 217 B 217 
B 218 2 n SER . 218 B 218 
B 219 2 n GLN . 219 B 219 
B 220 2 n VAL . 220 B 220 
B 221 2 n ASP . 221 B 221 
B 222 2 n GLU . 222 B 222 
B 223 2 n LYS . 223 B 223 
B 224 2 n ARG . 224 B 224 
B 225 2 n LYS . 225 B 225 
B 226 2 n LYS . 226 B 226 
B 227 2 n ARG . 227 B 227 
B 228 2 n ASP . 228 B 228 
B 229 2 n ILE . 229 B 229 
B 230 2 n PRO . 230 B 230 
B 231 2 n ASP . 231 B 231 
B 232 2 n TYR . 232 B 232 
B 233 2 n LEU . 233 B 233 
B 234 2 n CYS . 234 B 234 
B 235 2 n GLY . 235 B 235 
B 236 2 n LYS . 236 B 236 
B 237 2 n ILE . 237 B 237 
B 238 2 n SER . 238 B 238 
B 239 2 n PHE . 239 B 239 
B 240 2 n GLU . 240 B 240 
B 241 2 n LEU . 241 B 241 
B 242 2 n MET . 242 B 242 
B 243 2 n ARG . 243 B 243 
B 244 2 n GLU . 244 B 244 
B 245 2 n PRO . 245 B 245 
B 246 2 n CYS . 246 B 246 
B 247 2 n ILE . 247 B 247 
B 248 2 n THR . 248 B 248 
B 249 2 n PRO . 249 B 249 
B 250 2 n SER . 250 B 250 
B 251 2 n GLY . 251 B 251 
B 252 2 n ILE . 252 B 252 
B 253 2 n THR . 253 B 253 
B 254 2 n TYR . 254 B 254 
B 255 2 n ASP . 255 B 255 
B 256 2 n ARG . 256 B 256 
B 257 2 n LYS . 257 B 257 
B 258 2 n ASP . 258 B 258 
B 259 2 n ILE . 259 B 259 
B 260 2 n GLU . 260 B 260 
B 261 2 n GLU . 261 B 261 
B 262 2 n HIS . 262 B 262 
B 263 2 n LEU . 263 B 263 
B 264 2 n GLN . 264 B 264 
B 265 2 n ARG . 265 B 265 
B 266 2 n VAL . 266 B 266 
B 267 2 n GLY . 267 B 267 
B 268 2 n HIS . 268 B 268 
B 269 2 n PHE . 269 B 269 
B 270 2 n ASP . 270 B 270 
B 271 2 n PRO . 271 B 271 
B 272 2 n VAL . 272 B 272 
B 273 2 n THR . 273 B 273 
B 274 2 n ARG . 274 B 274 
B 275 2 n SER . 275 B 275 
B 276 2 n PRO . 276 B 276 
B 277 2 n LEU . 277 B 277 
B 278 2 n THR . 278 B 278 
B 279 2 n GLN . 279 B 279 
B 280 2 n GLU . 280 B 280 
B 281 2 n GLN . 281 B 281 
B 282 2 n LEU . 282 B 282 
B 283 2 n ILE . 283 B 283 
B 284 2 n PRO . 284 B 284 
B 285 2 n ASN . 285 B 285 
B 286 2 n LEU . 286 B 286 
B 287 2 n ALA . 287 B 287 
B 288 2 n MET . 288 B 288 
B 289 2 n LYS . 289 B 289 
B 290 2 n GLU . 290 B 290 
B 291 2 n VAL . 291 B 291 
B 292 2 n ILE . 292 B 292 
B 293 2 n ASP . 293 B 293 
B 294 2 n ALA . 294 B 294 
B 295 2 n PHE . 295 B 295 
B 296 2 n ILE . 296 B 296 
B 297 2 n SER . 297 B 297 
B 298 2 n GLU . 298 B 298 
B 299 2 n ASN . 299 B 299 
B 300 2 n GLY . 300 B 300 
B 301 2 n TRP . 301 B 301 
B 302 2 n VAL . 302 B 302 
B 303 2 n GLU . 303 B 303 
B 304 2 n ASP . 304 B 304 
B 305 2 n TYR . 305 B 305 
C 1   3 n MET . 1   C 1   
C 2   3 n ALA . 2   C 2   
C 3   3 n GLY . 3   C 3   
C 4   3 n LEU . 4   C 4   
C 5   3 n PRO . 5   C 5   
C 6   3 n ARG . 6   C 6   
C 7   3 n ARG . 7   C 7   
C 8   3 n ILE . 8   C 8   
C 9   3 n ILE . 9   C 9   
C 10  3 n LYS . 10  C 10  
C 11  3 n GLU . 11  C 11  
C 12  3 n THR . 12  C 12  
C 13  3 n GLN . 13  C 13  
C 14  3 n ARG . 14  C 14  
C 15  3 n LEU . 15  C 15  
C 16  3 n LEU . 16  C 16  
C 17  3 n ALA . 17  C 17  
C 18  3 n GLU . 18  C 18  
C 19  3 n PRO . 19  C 19  
C 20  3 n VAL . 20  C 20  
C 21  3 n PRO . 21  C 21  
C 22  3 n GLY . 22  C 22  
C 23  3 n ILE . 23  C 23  
C 24  3 n LYS . 24  C 24  
C 25  3 n ALA . 25  C 25  
C 26  3 n GLU . 26  C 26  
C 27  3 n PRO . 27  C 27  
C 28  3 n ASP . 28  C 28  
C 29  3 n GLU . 29  C 29  
C 30  3 n SER . 30  C 30  
C 31  3 n ASN . 31  C 31  
C 32  3 n ALA . 32  C 32  
C 33  3 n ARG . 33  C 33  
C 34  3 n TYR . 34  C 34  
C 35  3 n PHE . 35  C 35  
C 36  3 n HIS . 36  C 36  
C 37  3 n VAL . 37  C 37  
C 38  3 n VAL . 38  C 38  
C 39  3 n ILE . 39  C 39  
C 40  3 n ALA . 40  C 40  
C 41  3 n GLY . 41  C 41  
C 42  3 n PRO . 42  C 42  
C 43  3 n GLN . 43  C 43  
C 44  3 n ASP . 44  C 44  
C 45  3 n SER . 45  C 45  
C 46  3 n PRO . 46  C 46  
C 47  3 n PHE . 47  C 47  
C 48  3 n GLU . 48  C 48  
C 49  3 n GLY . 49  C 49  
C 50  3 n GLY . 50  C 50  
C 51  3 n THR . 51  C 51  
C 52  3 n PHE . 52  C 52  
C 53  3 n LYS . 53  C 53  
C 54  3 n LEU . 54  C 54  
C 55  3 n GLU . 55  C 55  
C 56  3 n LEU . 56  C 56  
C 57  3 n PHE . 57  C 57  
C 58  3 n LEU . 58  C 58  
C 59  3 n PRO . 59  C 59  
C 60  3 n GLU . 60  C 60  
C 61  3 n GLU . 61  C 61  
C 62  3 n TYR . 62  C 62  
C 63  3 n PRO . 63  C 63  
C 64  3 n MET . 64  C 64  
C 65  3 n ALA . 65  C 65  
C 66  3 n ALA . 66  C 66  
C 67  3 n PRO . 67  C 67  
C 68  3 n LYS . 68  C 68  
C 69  3 n VAL . 69  C 69  
C 70  3 n ARG . 70  C 70  
C 71  3 n PHE . 71  C 71  
C 72  3 n MET . 72  C 72  
C 73  3 n THR . 73  C 73  
C 74  3 n LYS . 74  C 74  
C 75  3 n ILE . 75  C 75  
C 76  3 n TYR . 76  C 76  
C 77  3 n HIS . 77  C 77  
C 78  3 n PRO . 78  C 78  
C 79  3 n ASN . 79  C 79  
C 80  3 n VAL . 80  C 80  
C 81  3 n ASP . 81  C 81  
C 82  3 n LYS . 82  C 82  
C 83  3 n LEU . 83  C 83  
C 84  3 n GLY . 84  C 84  
C 85  3 n ARG . 85  C 85  
C 86  3 n ILE . 86  C 86  
C 87  3 n CYS . 87  C 87  
C 88  3 n LEU . 88  C 88  
C 89  3 n ASP . 89  C 89  
C 90  3 n ILE . 90  C 90  
C 91  3 n LEU . 91  C 91  
C 92  3 n LYS . 92  C 92  
C 93  3 n ASP . 93  C 93  
C 94  3 n LYS . 94  C 94  
C 95  3 n TRP . 95  C 95  
C 96  3 n SER . 96  C 96  
C 97  3 n PRO . 97  C 97  
C 98  3 n ALA . 98  C 98  
C 99  3 n LEU . 99  C 99  
C 100 3 n GLN . 100 C 100 
C 101 3 n ILE . 101 C 101 
C 102 3 n ARG . 102 C 102 
C 103 3 n THR . 103 C 103 
C 104 3 n VAL . 104 C 104 
C 105 3 n LEU . 105 C 105 
C 106 3 n LEU . 106 C 106 
C 107 3 n SER . 107 C 107 
C 108 3 n ILE . 108 C 108 
C 109 3 n GLN . 109 C 109 
C 110 3 n ALA . 110 C 110 
C 111 3 n LEU . 111 C 111 
C 112 3 n LEU . 112 C 112 
C 113 3 n SER . 113 C 113 
C 114 3 n ALA . 114 C 114 
C 115 3 n PRO . 115 C 115 
C 116 3 n ASN . 116 C 116 
C 117 3 n PRO . 117 C 117 
C 118 3 n ASP . 118 C 118 
C 119 3 n ASP . 119 C 119 
C 120 3 n PRO . 120 C 120 
C 121 3 n LEU . 121 C 121 
C 122 3 n ALA . 122 C 122 
C 123 3 n ASN . 123 C 123 
C 124 3 n ASP . 124 C 124 
C 125 3 n VAL . 125 C 125 
C 126 3 n ALA . 126 C 126 
C 127 3 n GLU . 127 C 127 
C 128 3 n GLN . 128 C 128 
C 129 3 n TRP . 129 C 129 
C 130 3 n LYS . 130 C 130 
C 131 3 n THR . 131 C 131 
C 132 3 n ASN . 132 C 132 
C 133 3 n GLU . 133 C 133 
C 134 3 n ALA . 134 C 134 
C 135 3 n GLN . 135 C 135 
C 136 3 n ALA . 136 C 136 
C 137 3 n ILE . 137 C 137 
C 138 3 n GLU . 138 C 138 
C 139 3 n THR . 139 C 139 
C 140 3 n ALA . 140 C 140 
C 141 3 n ARG . 141 C 141 
C 142 3 n ALA . 142 C 142 
C 143 3 n TRP . 143 C 143 
C 144 3 n THR . 144 C 144 
C 145 3 n ARG . 145 C 145 
C 146 3 n LEU . 146 C 146 
C 147 3 n TYR . 147 C 147 
C 148 3 n ALA . 148 C 148 
C 149 3 n MET . 149 C 149 
C 150 3 n ASN . 150 C 150 
C 151 3 n ASN . 151 C 151 
C 152 3 n ILE . 152 C 152 
D 1   4 n MET . 1   D 1   
D 2   4 n GLN . 2   D 2   
D 3   4 n ILE . 3   D 3   
D 4   4 n PHE . 4   D 4   
D 5   4 n VAL . 5   D 5   
D 6   4 n LYS . 6   D 6   
D 7   4 n THR . 7   D 7   
D 8   4 n LEU . 8   D 8   
D 9   4 n THR . 9   D 9   
D 10  4 n GLY . 10  D 10  
D 11  4 n LYS . 11  D 11  
D 12  4 n THR . 12  D 12  
D 13  4 n ILE . 13  D 13  
D 14  4 n THR . 14  D 14  
D 15  4 n LEU . 15  D 15  
D 16  4 n GLU . 16  D 16  
D 17  4 n VAL . 17  D 17  
D 18  4 n GLU . 18  D 18  
D 19  4 n PRO . 19  D 19  
D 20  4 n SER . 20  D 20  
D 21  4 n ASP . 21  D 21  
D 22  4 n THR . 22  D 22  
D 23  4 n ILE . 23  D 23  
D 24  4 n GLU . 24  D 24  
D 25  4 n ASN . 25  D 25  
D 26  4 n VAL . 26  D 26  
D 27  4 n LYS . 27  D 27  
D 28  4 n ALA . 28  D 28  
D 29  4 n LYS . 29  D 29  
D 30  4 n ILE . 30  D 30  
D 31  4 n GLN . 31  D 31  
D 32  4 n CYS . 32  D 32  
D 33  4 n LYS . 33  D 33  
D 34  4 n GLU . 34  D 34  
D 35  4 n GLY . 35  D 35  
D 36  4 n ILE . 36  D 36  
D 37  4 n PRO . 37  D 37  
D 38  4 n PRO . 38  D 38  
D 39  4 n ASP . 39  D 39  
D 40  4 n GLN . 40  D 40  
D 41  4 n GLN . 41  D 41  
D 42  4 n ARG . 42  D 42  
D 43  4 n LEU . 43  D 43  
D 44  4 n ILE . 44  D 44  
D 45  4 n PHE . 45  D 45  
D 46  4 n ALA . 46  D 46  
D 47  4 n GLY . 47  D 47  
D 48  4 n LYS . 48  D 48  
D 49  4 n GLN . 49  D 49  
D 50  4 n LEU . 50  D 50  
D 51  4 n GLU . 51  D 51  
D 52  4 n ASP . 52  D 52  
D 53  4 n GLY . 53  D 53  
D 54  4 n ARG . 54  D 54  
D 55  4 n THR . 55  D 55  
D 56  4 n LEU . 56  D 56  
D 57  4 n SER . 57  D 57  
D 58  4 n ASP . 58  D 58  
D 59  4 n TYR . 59  D 59  
D 60  4 n ASN . 60  D 60  
D 61  4 n ILE . 61  D 61  
D 62  4 n GLN . 62  D 62  
D 63  4 n LYS . 63  D 63  
D 64  4 n GLU . 64  D 64  
D 65  4 n SER . 65  D 65  
D 66  4 n THR . 66  D 66  
D 67  4 n LEU . 67  D 67  
D 68  4 n HIS . 68  D 68  
D 69  4 n LEU . 69  D 69  
D 70  4 n VAL . 70  D 70  
D 71  4 n LEU . 71  D 71  
D 72  4 n ARG . 72  D 72  
D 73  4 n LEU . 73  D 73  
D 74  4 n ARG . 74  D 74  
D 75  4 n GLY . 75  D 75  
D 76  4 n GLY . 76  D 76  
E 1   5 n MET . 1   E 1   
E 2   5 n ALA . 2   E 2   
E 3   5 n ALA . 3   E 3   
E 4   5 n THR . 4   E 4   
E 5   5 n THR . 5   E 5   
E 6   5 n GLY . 6   E 6   
E 7   5 n SER . 7   E 7   
E 8   5 n GLY . 8   E 8   
E 9   5 n VAL . 9   E 9   
E 10  5 n LYS . 10  E 10  
E 11  5 n VAL . 11  E 11  
E 12  5 n PRO . 12  E 12  
E 13  5 n ARG . 13  E 13  
E 14  5 n ASN . 14  E 14  
E 15  5 n PHE . 15  E 15  
E 16  5 n ARG . 16  E 16  
E 17  5 n LEU . 17  E 17  
E 18  5 n LEU . 18  E 18  
E 19  5 n GLU . 19  E 19  
E 20  5 n GLU . 20  E 20  
E 21  5 n LEU . 21  E 21  
E 22  5 n GLU . 22  E 22  
E 23  5 n GLU . 23  E 23  
E 24  5 n GLY . 24  E 24  
E 25  5 n GLN . 25  E 25  
E 26  5 n LYS . 26  E 26  
E 27  5 n GLY . 27  E 27  
E 28  5 n VAL . 28  E 28  
E 29  5 n GLY . 29  E 29  
E 30  5 n ASP . 30  E 30  
E 31  5 n GLY . 31  E 31  
E 32  5 n THR . 32  E 32  
E 33  5 n VAL . 33  E 33  
E 34  5 n SER . 34  E 34  
E 35  5 n TRP . 35  E 35  
E 36  5 n GLY . 36  E 36  
E 37  5 n LEU . 37  E 37  
E 38  5 n GLU . 38  E 38  
E 39  5 n ASP . 39  E 39  
E 40  5 n ASP . 40  E 40  
E 41  5 n GLU . 41  E 41  
E 42  5 n ASP . 42  E 42  
E 43  5 n MET . 43  E 43  
E 44  5 n THR . 44  E 44  
E 45  5 n LEU . 45  E 45  
E 46  5 n THR . 46  E 46  
E 47  5 n ARG . 47  E 47  
E 48  5 n TRP . 48  E 48  
E 49  5 n THR . 49  E 49  
E 50  5 n GLY . 50  E 50  
E 51  5 n MET . 51  E 51  
E 52  5 n ILE . 52  E 52  
E 53  5 n ILE . 53  E 53  
E 54  5 n GLY . 54  E 54  
E 55  5 n PRO . 55  E 55  
E 56  5 n PRO . 56  E 56  
E 57  5 n ARG . 57  E 57  
E 58  5 n THR . 58  E 58  
E 59  5 n ILE . 59  E 59  
E 60  5 n TYR . 60  E 60  
E 61  5 n GLU . 61  E 61  
E 62  5 n ASN . 62  E 62  
E 63  5 n ARG . 63  E 63  
E 64  5 n ILE . 64  E 64  
E 65  5 n TYR . 65  E 65  
E 66  5 n SER . 66  E 66  
E 67  5 n LEU . 67  E 67  
E 68  5 n LYS . 68  E 68  
E 69  5 n ILE . 69  E 69  
E 70  5 n GLU . 70  E 70  
E 71  5 n CYS . 71  E 71  
E 72  5 n GLY . 72  E 72  
E 73  5 n PRO . 73  E 73  
E 74  5 n LYS . 74  E 74  
E 75  5 n TYR . 75  E 75  
E 76  5 n PRO . 76  E 76  
E 77  5 n GLU . 77  E 77  
E 78  5 n ALA . 78  E 78  
E 79  5 n PRO . 79  E 79  
E 80  5 n PRO . 80  E 80  
E 81  5 n PHE . 81  E 81  
E 82  5 n VAL . 82  E 82  
E 83  5 n ARG . 83  E 83  
E 84  5 n PHE . 84  E 84  
E 85  5 n VAL . 85  E 85  
E 86  5 n THR . 86  E 86  
E 87  5 n LYS . 87  E 87  
E 88  5 n ILE . 88  E 88  
E 89  5 n ASN . 89  E 89  
E 90  5 n MET . 90  E 90  
E 91  5 n ASN . 91  E 91  
E 92  5 n GLY . 92  E 92  
E 93  5 n VAL . 93  E 93  
E 94  5 n ASN . 94  E 94  
E 95  5 n SER . 95  E 95  
E 96  5 n SER . 96  E 96  
E 97  5 n ASN . 97  E 97  
E 98  5 n GLY . 98  E 98  
E 99  5 n VAL . 99  E 99  
E 100 5 n VAL . 100 E 100 
E 101 5 n ASP . 101 E 101 
E 102 5 n PRO . 102 E 102 
E 103 5 n ARG . 103 E 103 
E 104 5 n ALA . 104 E 104 
E 105 5 n ILE . 105 E 105 
E 106 5 n SER . 106 E 106 
E 107 5 n VAL . 107 E 107 
E 108 5 n LEU . 108 E 108 
E 109 5 n ALA . 109 E 109 
E 110 5 n LYS . 110 E 110 
E 111 5 n TRP . 111 E 111 
E 112 5 n GLN . 112 E 112 
E 113 5 n ASN . 113 E 113 
E 114 5 n SER . 114 E 114 
E 115 5 n TYR . 115 E 115 
E 116 5 n SER . 116 E 116 
E 117 5 n ILE . 117 E 117 
E 118 5 n LYS . 118 E 118 
E 119 5 n VAL . 119 E 119 
E 120 5 n VAL . 120 E 120 
E 121 5 n LEU . 121 E 121 
E 122 5 n GLN . 122 E 122 
E 123 5 n GLU . 123 E 123 
E 124 5 n LEU . 124 E 124 
E 125 5 n ARG . 125 E 125 
E 126 5 n ARG . 126 E 126 
E 127 5 n LEU . 127 E 127 
E 128 5 n MET . 128 E 128 
E 129 5 n MET . 129 E 129 
E 130 5 n SER . 130 E 130 
E 131 5 n LYS . 131 E 131 
E 132 5 n GLU . 132 E 132 
E 133 5 n ASN . 133 E 133 
E 134 5 n MET . 134 E 134 
E 135 5 n LYS . 135 E 135 
E 136 5 n LEU . 136 E 136 
E 137 5 n PRO . 137 E 137 
E 138 5 n GLN . 138 E 138 
E 139 5 n PRO . 139 E 139 
E 140 5 n PRO . 140 E 140 
E 141 5 n GLU . 141 E 141 
E 142 5 n GLY . 142 E 142 
E 143 5 n GLN . 143 E 143 
E 144 5 n CYS . 144 E 144 
E 145 5 n TYR . 145 E 145 
E 146 5 n SER . 146 E 146 
E 147 5 n ASN . 147 E 147 
#
_software.classification other
_software.date           ?
_software.description    "Structure prediction"
_software.name           AlphaFold
_software.pdbx_ordinal   1
_software.type           package
_software.version        "AlphaFold-beta-20231127 (e527c150-d829-4511-b408-65d0a6f552a0 @ 2026-02-20 01:32:16)"
#
loop_
_struct_asym.entity_id
_struct_asym.id
1 A 
2 B 
3 C 
4 D 
5 E 
#
loop_
_atom_site.group_PDB
_atom_site.id
_atom_site.type_symbol
_atom_site.label_atom_id
_atom_site.label_alt_id
_atom_site.label_comp_id
_atom_site.label_asym_id
_atom_site.label_entity_id
_atom_site.label_seq_id
_atom_site.pdbx_PDB_ins_code
_atom_site.Cartn_x
_atom_site.Cartn_y
_atom_site.Cartn_z
_atom_site.occupancy
_atom_site.B_iso_or_equiv
_atom_site.auth_seq_id
_atom_site.auth_asym_id
_atom_site.pdbx_PDB_model_num
ATOM 1    N N   . GLY A 1 1   ? 62.655   -63.108 -83.619 1.00 24.27 1   A 1 
ATOM 2    C CA  . GLY A 1 1   ? 61.372   -62.834 -84.276 1.00 28.15 1   A 1 
ATOM 3    C C   . GLY A 1 1   ? 60.949   -61.406 -83.989 1.00 29.40 1   A 1 
ATOM 4    O O   . GLY A 1 1   ? 61.295   -60.884 -82.931 1.00 27.08 1   A 1 
ATOM 5    N N   . SER A 1 2   ? 60.274   -60.809 -84.945 1.00 25.49 2   A 1 
ATOM 6    C CA  . SER A 1 2   ? 59.876   -59.406 -84.867 1.00 30.92 2   A 1 
ATOM 7    C C   . SER A 1 2   ? 58.836   -59.223 -83.752 1.00 31.36 2   A 1 
ATOM 8    O O   . SER A 1 2   ? 57.661   -59.488 -83.951 1.00 30.71 2   A 1 
ATOM 9    C CB  . SER A 1 2   ? 59.300   -58.982 -86.228 1.00 30.17 2   A 1 
ATOM 10   O OG  . SER A 1 2   ? 58.994   -57.626 -86.249 1.00 27.34 2   A 1 
ATOM 11   N N   . MET A 1 3   ? 59.327   -58.829 -82.564 1.00 25.83 3   A 1 
ATOM 12   C CA  . MET A 1 3   ? 58.436   -58.419 -81.478 1.00 30.44 3   A 1 
ATOM 13   C C   . MET A 1 3   ? 57.724   -57.136 -81.929 1.00 28.72 3   A 1 
ATOM 14   O O   . MET A 1 3   ? 58.240   -56.037 -81.777 1.00 28.51 3   A 1 
ATOM 15   C CB  . MET A 1 3   ? 59.222   -58.217 -80.171 1.00 31.36 3   A 1 
ATOM 16   C CG  . MET A 1 3   ? 59.520   -59.543 -79.460 1.00 31.56 3   A 1 
ATOM 17   S SD  . MET A 1 3   ? 60.422   -59.296 -77.899 1.00 31.22 3   A 1 
ATOM 18   C CE  . MET A 1 3   ? 60.282   -60.949 -77.166 1.00 29.51 3   A 1 
ATOM 19   N N   . LYS A 1 4   ? 56.546   -57.313 -82.551 1.00 27.65 4   A 1 
ATOM 20   C CA  . LYS A 1 4   ? 55.671   -56.185 -82.887 1.00 33.09 4   A 1 
ATOM 21   C C   . LYS A 1 4   ? 55.262   -55.522 -81.577 1.00 30.54 4   A 1 
ATOM 22   O O   . LYS A 1 4   ? 54.383   -56.026 -80.877 1.00 29.78 4   A 1 
ATOM 23   C CB  . LYS A 1 4   ? 54.443   -56.663 -83.674 1.00 32.94 4   A 1 
ATOM 24   C CG  . LYS A 1 4   ? 54.763   -56.961 -85.146 1.00 30.49 4   A 1 
ATOM 25   C CD  . LYS A 1 4   ? 53.494   -57.340 -85.919 1.00 30.23 4   A 1 
ATOM 26   C CE  . LYS A 1 4   ? 53.799   -57.504 -87.414 1.00 27.59 4   A 1 
ATOM 27   N NZ  . LYS A 1 4   ? 52.587   -57.853 -88.211 1.00 26.77 4   A 1 
ATOM 28   N N   . GLY A 1 5   ? 55.962   -54.456 -81.269 1.00 29.80 5   A 1 
ATOM 29   C CA  . GLY A 1 5   ? 55.580   -53.594 -80.162 1.00 33.77 5   A 1 
ATOM 30   C C   . GLY A 1 5   ? 54.161   -53.104 -80.415 1.00 33.23 5   A 1 
ATOM 31   O O   . GLY A 1 5   ? 53.956   -52.225 -81.247 1.00 31.30 5   A 1 
ATOM 32   N N   . LYS A 1 6   ? 53.183   -53.761 -79.767 1.00 30.37 6   A 1 
ATOM 33   C CA  . LYS A 1 6   ? 51.828   -53.232 -79.757 1.00 35.62 6   A 1 
ATOM 34   C C   . LYS A 1 6   ? 51.889   -51.925 -78.967 1.00 33.16 6   A 1 
ATOM 35   O O   . LYS A 1 6   ? 51.981   -51.947 -77.747 1.00 32.86 6   A 1 
ATOM 36   C CB  . LYS A 1 6   ? 50.840   -54.223 -79.112 1.00 35.94 6   A 1 
ATOM 37   C CG  . LYS A 1 6   ? 50.414   -55.360 -80.051 1.00 35.14 6   A 1 
ATOM 38   C CD  . LYS A 1 6   ? 49.366   -56.238 -79.346 1.00 35.40 6   A 1 
ATOM 39   C CE  . LYS A 1 6   ? 48.785   -57.308 -80.277 1.00 32.40 6   A 1 
ATOM 40   N NZ  . LYS A 1 6   ? 47.768   -58.145 -79.570 1.00 32.17 6   A 1 
ATOM 41   N N   . GLU A 1 7   ? 51.924   -50.820 -79.695 1.00 28.84 7   A 1 
ATOM 42   C CA  . GLU A 1 7   ? 51.619   -49.519 -79.108 1.00 33.37 7   A 1 
ATOM 43   C C   . GLU A 1 7   ? 50.201   -49.606 -78.538 1.00 30.70 7   A 1 
ATOM 44   O O   . GLU A 1 7   ? 49.207   -49.460 -79.261 1.00 31.25 7   A 1 
ATOM 45   C CB  . GLU A 1 7   ? 51.725   -48.393 -80.147 1.00 35.14 7   A 1 
ATOM 46   C CG  . GLU A 1 7   ? 53.165   -48.027 -80.519 1.00 32.99 7   A 1 
ATOM 47   C CD  . GLU A 1 7   ? 53.234   -46.882 -81.550 1.00 31.45 7   A 1 
ATOM 48   O OE1 . GLU A 1 7   ? 54.250   -46.140 -81.536 1.00 28.96 7   A 1 
ATOM 49   O OE2 . GLU A 1 7   ? 52.281   -46.767 -82.369 1.00 34.02 7   A 1 
ATOM 50   N N   . GLU A 1 8   ? 50.095   -49.957 -77.241 1.00 33.30 8   A 1 
ATOM 51   C CA  . GLU A 1 8   ? 48.864   -49.730 -76.505 1.00 37.29 8   A 1 
ATOM 52   C C   . GLU A 1 8   ? 48.630   -48.221 -76.535 1.00 34.22 8   A 1 
ATOM 53   O O   . GLU A 1 8   ? 49.291   -47.443 -75.845 1.00 33.89 8   A 1 
ATOM 54   C CB  . GLU A 1 8   ? 48.923   -50.305 -75.084 1.00 37.81 8   A 1 
ATOM 55   C CG  . GLU A 1 8   ? 48.727   -51.833 -75.106 1.00 36.02 8   A 1 
ATOM 56   C CD  . GLU A 1 8   ? 48.649   -52.490 -73.717 1.00 34.59 8   A 1 
ATOM 57   O OE1 . GLU A 1 8   ? 48.037   -53.590 -73.659 1.00 32.54 8   A 1 
ATOM 58   O OE2 . GLU A 1 8   ? 49.214   -51.923 -72.768 1.00 36.58 8   A 1 
ATOM 59   N N   . LYS A 1 9   ? 47.752   -47.824 -77.440 1.00 32.17 9   A 1 
ATOM 60   C CA  . LYS A 1 9   ? 47.212   -46.466 -77.412 1.00 37.84 9   A 1 
ATOM 61   C C   . LYS A 1 9   ? 46.516   -46.325 -76.065 1.00 35.85 9   A 1 
ATOM 62   O O   . LYS A 1 9   ? 45.350   -46.699 -75.932 1.00 35.13 9   A 1 
ATOM 63   C CB  . LYS A 1 9   ? 46.241   -46.219 -78.574 1.00 37.18 9   A 1 
ATOM 64   C CG  . LYS A 1 9   ? 46.967   -45.959 -79.902 1.00 34.65 9   A 1 
ATOM 65   C CD  . LYS A 1 9   ? 45.956   -45.589 -80.994 1.00 33.42 9   A 1 
ATOM 66   C CE  . LYS A 1 9   ? 46.699   -45.204 -82.285 1.00 29.83 9   A 1 
ATOM 67   N NZ  . LYS A 1 9   ? 45.771   -44.766 -83.353 1.00 29.22 9   A 1 
ATOM 68   N N   . GLU A 1 10  ? 47.258   -45.819 -75.068 1.00 37.36 10  A 1 
ATOM 69   C CA  . GLU A 1 10  ? 46.651   -45.228 -73.884 1.00 40.42 10  A 1 
ATOM 70   C C   . GLU A 1 10  ? 45.698   -44.142 -74.375 1.00 37.87 10  A 1 
ATOM 71   O O   . GLU A 1 10  ? 46.087   -43.012 -74.682 1.00 36.80 10  A 1 
ATOM 72   C CB  . GLU A 1 10  ? 47.698   -44.670 -72.909 1.00 40.39 10  A 1 
ATOM 73   C CG  . GLU A 1 10  ? 48.406   -45.767 -72.105 1.00 37.84 10  A 1 
ATOM 74   C CD  . GLU A 1 10  ? 49.341   -45.189 -71.008 1.00 35.80 10  A 1 
ATOM 75   O OE1 . GLU A 1 10  ? 49.503   -45.865 -69.970 1.00 33.42 10  A 1 
ATOM 76   O OE2 . GLU A 1 10  ? 49.860   -44.074 -71.231 1.00 37.50 10  A 1 
ATOM 77   N N   . GLY A 1 11  ? 44.440   -44.560 -74.550 1.00 40.70 11  A 1 
ATOM 78   C CA  . GLY A 1 11  ? 43.355   -43.633 -74.771 1.00 42.58 11  A 1 
ATOM 79   C C   . GLY A 1 11  ? 43.258   -42.820 -73.495 1.00 41.72 11  A 1 
ATOM 80   O O   . GLY A 1 11  ? 42.513   -43.181 -72.599 1.00 39.27 11  A 1 
ATOM 81   N N   . GLY A 1 12  ? 44.081   -41.784 -73.454 1.00 41.46 12  A 1 
ATOM 82   C CA  . GLY A 1 12  ? 43.977   -40.781 -72.419 1.00 42.67 12  A 1 
ATOM 83   C C   . GLY A 1 12  ? 42.581   -40.191 -72.519 1.00 41.60 12  A 1 
ATOM 84   O O   . GLY A 1 12  ? 42.363   -39.234 -73.256 1.00 39.97 12  A 1 
ATOM 85   N N   . ALA A 1 13  ? 41.648   -40.849 -71.827 1.00 39.22 13  A 1 
ATOM 86   C CA  . ALA A 1 13  ? 40.330   -40.304 -71.633 1.00 42.30 13  A 1 
ATOM 87   C C   . ALA A 1 13  ? 40.573   -38.968 -70.935 1.00 41.69 13  A 1 
ATOM 88   O O   . ALA A 1 13  ? 40.846   -38.919 -69.741 1.00 40.36 13  A 1 
ATOM 89   C CB  . ALA A 1 13  ? 39.476   -41.273 -70.804 1.00 40.68 13  A 1 
ATOM 90   N N   . ARG A 1 14  ? 40.562   -37.907 -71.734 1.00 39.97 14  A 1 
ATOM 91   C CA  . ARG A 1 14  ? 40.436   -36.569 -71.180 1.00 44.09 14  A 1 
ATOM 92   C C   . ARG A 1 14  ? 39.149   -36.621 -70.374 1.00 41.68 14  A 1 
ATOM 93   O O   . ARG A 1 14  ? 38.066   -36.530 -70.946 1.00 40.96 14  A 1 
ATOM 94   C CB  . ARG A 1 14  ? 40.366   -35.483 -72.272 1.00 42.76 14  A 1 
ATOM 95   C CG  . ARG A 1 14  ? 41.750   -35.126 -72.837 1.00 40.26 14  A 1 
ATOM 96   C CD  . ARG A 1 14  ? 41.617   -33.972 -73.841 1.00 40.06 14  A 1 
ATOM 97   N NE  . ARG A 1 14  ? 42.925   -33.519 -74.332 1.00 36.83 14  A 1 
ATOM 98   C CZ  . ARG A 1 14  ? 43.151   -32.500 -75.164 1.00 33.89 14  A 1 
ATOM 99   N NH1 . ARG A 1 14  ? 42.173   -31.799 -75.667 1.00 32.69 14  A 1 
ATOM 100  N NH2 . ARG A 1 14  ? 44.363   -32.170 -75.503 1.00 34.02 14  A 1 
ATOM 101  N N   . LEU A 1 15  ? 39.296   -36.864 -69.048 1.00 40.54 15  A 1 
ATOM 102  C CA  . LEU A 1 15  ? 38.277   -36.485 -68.095 1.00 43.47 15  A 1 
ATOM 103  C C   . LEU A 1 15  ? 38.005   -35.023 -68.416 1.00 41.21 15  A 1 
ATOM 104  O O   . LEU A 1 15  ? 38.832   -34.158 -68.145 1.00 38.95 15  A 1 
ATOM 105  C CB  . LEU A 1 15  ? 38.796   -36.679 -66.665 1.00 40.03 15  A 1 
ATOM 106  C CG  . LEU A 1 15  ? 38.698   -38.139 -66.172 1.00 37.49 15  A 1 
ATOM 107  C CD1 . LEU A 1 15  ? 39.577   -38.357 -64.945 1.00 37.53 15  A 1 
ATOM 108  C CD2 . LEU A 1 15  ? 37.258   -38.507 -65.795 1.00 40.39 15  A 1 
ATOM 109  N N   . GLY A 1 16  ? 36.929   -34.816 -69.167 1.00 38.48 16  A 1 
ATOM 110  C CA  . GLY A 1 16  ? 36.486   -33.473 -69.475 1.00 41.63 16  A 1 
ATOM 111  C C   . GLY A 1 16  ? 36.412   -32.789 -68.125 1.00 40.65 16  A 1 
ATOM 112  O O   . GLY A 1 16  ? 35.757   -33.314 -67.231 1.00 38.88 16  A 1 
ATOM 113  N N   . ALA A 1 17  ? 37.179   -31.726 -67.973 1.00 39.71 17  A 1 
ATOM 114  C CA  . ALA A 1 17  ? 37.053   -30.899 -66.794 1.00 44.39 17  A 1 
ATOM 115  C C   . ALA A 1 17  ? 35.571   -30.568 -66.719 1.00 44.44 17  A 1 
ATOM 116  O O   . ALA A 1 17  ? 35.063   -29.814 -67.547 1.00 42.06 17  A 1 
ATOM 117  C CB  . ALA A 1 17  ? 37.937   -29.659 -66.939 1.00 41.32 17  A 1 
ATOM 118  N N   . GLY A 1 18  ? 34.863   -31.272 -65.816 1.00 39.96 18  A 1 
ATOM 119  C CA  . GLY A 1 18  ? 33.466   -31.001 -65.560 1.00 42.77 18  A 1 
ATOM 120  C C   . GLY A 1 18  ? 33.465   -29.538 -65.167 1.00 42.20 18  A 1 
ATOM 121  O O   . GLY A 1 18  ? 33.980   -29.210 -64.110 1.00 40.10 18  A 1 
ATOM 122  N N   . GLY A 1 19  ? 33.054   -28.702 -66.104 1.00 36.45 19  A 1 
ATOM 123  C CA  . GLY A 1 19  ? 32.969   -27.273 -65.850 1.00 40.08 19  A 1 
ATOM 124  C C   . GLY A 1 19  ? 32.086   -27.168 -64.624 1.00 40.77 19  A 1 
ATOM 125  O O   . GLY A 1 19  ? 30.892   -27.412 -64.738 1.00 38.62 19  A 1 
ATOM 126  N N   . GLY A 1 20  ? 32.711   -26.986 -63.447 1.00 39.72 20  A 1 
ATOM 127  C CA  . GLY A 1 20  ? 31.990   -26.845 -62.193 1.00 43.90 20  A 1 
ATOM 128  C C   . GLY A 1 20  ? 30.959   -25.777 -62.480 1.00 44.31 20  A 1 
ATOM 129  O O   . GLY A 1 20  ? 31.331   -24.652 -62.798 1.00 42.02 20  A 1 
ATOM 130  N N   . SER A 1 21  ? 29.699   -26.173 -62.555 1.00 42.34 21  A 1 
ATOM 131  C CA  . SER A 1 21  ? 28.625   -25.224 -62.820 1.00 46.79 21  A 1 
ATOM 132  C C   . SER A 1 21  ? 28.891   -24.057 -61.884 1.00 46.25 21  A 1 
ATOM 133  O O   . SER A 1 21  ? 29.053   -24.313 -60.690 1.00 43.90 21  A 1 
ATOM 134  C CB  . SER A 1 21  ? 27.259   -25.852 -62.522 1.00 44.40 21  A 1 
ATOM 135  O OG  . SER A 1 21  ? 27.280   -26.545 -61.294 1.00 40.23 21  A 1 
ATOM 136  N N   . PRO A 1 22  ? 29.063   -22.826 -62.402 1.00 46.57 22  A 1 
ATOM 137  C CA  . PRO A 1 22  ? 29.546   -21.701 -61.613 1.00 49.84 22  A 1 
ATOM 138  C C   . PRO A 1 22  ? 28.705   -21.678 -60.353 1.00 51.36 22  A 1 
ATOM 139  O O   . PRO A 1 22  ? 27.472   -21.670 -60.479 1.00 50.21 22  A 1 
ATOM 140  C CB  . PRO A 1 22  ? 29.352   -20.458 -62.488 1.00 46.46 22  A 1 
ATOM 141  C CG  . PRO A 1 22  ? 28.314   -20.900 -63.518 1.00 47.16 22  A 1 
ATOM 142  C CD  . PRO A 1 22  ? 28.596   -22.397 -63.684 1.00 52.22 22  A 1 
ATOM 143  N N   . GLU A 1 23  ? 29.336   -21.840 -59.167 1.00 59.33 23  A 1 
ATOM 144  C CA  . GLU A 1 23  ? 28.641   -21.991 -57.892 1.00 60.45 23  A 1 
ATOM 145  C C   . GLU A 1 23  ? 27.552   -20.941 -57.851 1.00 59.99 23  A 1 
ATOM 146  O O   . GLU A 1 23  ? 27.854   -19.745 -57.877 1.00 55.78 23  A 1 
ATOM 147  C CB  . GLU A 1 23  ? 29.570   -21.803 -56.687 1.00 56.15 23  A 1 
ATOM 148  C CG  . GLU A 1 23  ? 30.308   -23.070 -56.254 1.00 51.12 23  A 1 
ATOM 149  C CD  . GLU A 1 23  ? 31.102   -22.854 -54.952 1.00 46.71 23  A 1 
ATOM 150  O OE1 . GLU A 1 23  ? 31.265   -23.847 -54.203 1.00 42.59 23  A 1 
ATOM 151  O OE2 . GLU A 1 23  ? 31.541   -21.705 -54.718 1.00 43.97 23  A 1 
ATOM 152  N N   . LYS A 1 24  ? 26.283   -21.368 -57.912 1.00 66.40 24  A 1 
ATOM 153  C CA  . LYS A 1 24  ? 25.175   -20.446 -58.084 1.00 69.83 24  A 1 
ATOM 154  C C   . LYS A 1 24  ? 25.261   -19.489 -56.923 1.00 73.06 24  A 1 
ATOM 155  O O   . LYS A 1 24  ? 25.046   -19.893 -55.780 1.00 67.49 24  A 1 
ATOM 156  C CB  . LYS A 1 24  ? 23.818   -21.161 -58.089 1.00 63.04 24  A 1 
ATOM 157  C CG  . LYS A 1 24  ? 23.371   -21.611 -59.484 1.00 55.61 24  A 1 
ATOM 158  C CD  . LYS A 1 24  ? 21.969   -22.227 -59.390 1.00 50.81 24  A 1 
ATOM 159  C CE  . LYS A 1 24  ? 21.450   -22.606 -60.769 1.00 44.32 24  A 1 
ATOM 160  N NZ  . LYS A 1 24  ? 20.101   -23.230 -60.674 1.00 38.55 24  A 1 
ATOM 161  N N   . SER A 1 25  ? 25.646   -18.276 -57.215 1.00 73.68 25  A 1 
ATOM 162  C CA  . SER A 1 25  ? 25.911   -17.298 -56.181 1.00 77.71 25  A 1 
ATOM 163  C C   . SER A 1 25  ? 24.655   -17.213 -55.304 1.00 80.84 25  A 1 
ATOM 164  O O   . SER A 1 25  ? 23.562   -17.059 -55.865 1.00 75.36 25  A 1 
ATOM 165  C CB  . SER A 1 25  ? 26.317   -15.975 -56.828 1.00 70.24 25  A 1 
ATOM 166  O OG  . SER A 1 25  ? 25.440   -15.632 -57.884 1.00 61.63 25  A 1 
ATOM 167  N N   . PRO A 1 26  ? 24.768   -17.426 -53.981 1.00 80.10 26  A 1 
ATOM 168  C CA  . PRO A 1 26  ? 23.623   -17.727 -53.144 1.00 83.24 26  A 1 
ATOM 169  C C   . PRO A 1 26  ? 22.571   -16.627 -53.283 1.00 85.59 26  A 1 
ATOM 170  O O   . PRO A 1 26  ? 22.920   -15.444 -53.371 1.00 81.64 26  A 1 
ATOM 171  C CB  . PRO A 1 26  ? 24.162   -17.890 -51.717 1.00 78.27 26  A 1 
ATOM 172  C CG  . PRO A 1 26  ? 25.549   -17.245 -51.767 1.00 73.61 26  A 1 
ATOM 173  C CD  . PRO A 1 26  ? 25.990   -17.447 -53.207 1.00 76.24 26  A 1 
ATOM 174  N N   . SER A 1 27  ? 21.304   -17.004 -53.362 1.00 82.85 27  A 1 
ATOM 175  C CA  . SER A 1 27  ? 20.222   -16.035 -53.531 1.00 85.06 27  A 1 
ATOM 176  C C   . SER A 1 27  ? 20.158   -15.088 -52.330 1.00 86.53 27  A 1 
ATOM 177  O O   . SER A 1 27  ? 20.656   -15.390 -51.247 1.00 83.28 27  A 1 
ATOM 178  C CB  . SER A 1 27  ? 18.892   -16.763 -53.753 1.00 81.02 27  A 1 
ATOM 179  O OG  . SER A 1 27  ? 18.521   -17.457 -52.586 1.00 74.76 27  A 1 
ATOM 180  N N   . ALA A 1 28  ? 19.532   -13.926 -52.495 1.00 86.05 28  A 1 
ATOM 181  C CA  . ALA A 1 28  ? 19.331   -13.006 -51.373 1.00 87.17 28  A 1 
ATOM 182  C C   . ALA A 1 28  ? 18.596   -13.692 -50.211 1.00 88.34 28  A 1 
ATOM 183  O O   . ALA A 1 28  ? 18.918   -13.475 -49.049 1.00 86.26 28  A 1 
ATOM 184  C CB  . ALA A 1 28  ? 18.552   -11.786 -51.875 1.00 84.60 28  A 1 
ATOM 185  N N   . GLN A 1 29  ? 17.665   -14.597 -50.518 1.00 87.55 29  A 1 
ATOM 186  C CA  . GLN A 1 29  ? 16.907   -15.358 -49.531 1.00 87.33 29  A 1 
ATOM 187  C C   . GLN A 1 29  ? 17.779   -16.389 -48.789 1.00 88.54 29  A 1 
ATOM 188  O O   . GLN A 1 29  ? 17.688   -16.482 -47.571 1.00 86.18 29  A 1 
ATOM 189  C CB  . GLN A 1 29  ? 15.711   -16.007 -50.235 1.00 84.71 29  A 1 
ATOM 190  C CG  . GLN A 1 29  ? 14.641   -16.498 -49.252 1.00 77.79 29  A 1 
ATOM 191  C CD  . GLN A 1 29  ? 13.877   -15.369 -48.546 1.00 72.97 29  A 1 
ATOM 192  O OE1 . GLN A 1 29  ? 14.121   -14.182 -48.706 1.00 67.18 29  A 1 
ATOM 193  N NE2 . GLN A 1 29  ? 12.916   -15.715 -47.725 1.00 63.67 29  A 1 
ATOM 194  N N   . GLU A 1 30  ? 18.665   -17.101 -49.477 1.00 87.96 30  A 1 
ATOM 195  C CA  . GLU A 1 30  ? 19.625   -18.019 -48.851 1.00 87.70 30  A 1 
ATOM 196  C C   . GLU A 1 30  ? 20.613   -17.274 -47.947 1.00 88.42 30  A 1 
ATOM 197  O O   . GLU A 1 30  ? 20.894   -17.719 -46.835 1.00 86.34 30  A 1 
ATOM 198  C CB  . GLU A 1 30  ? 20.397   -18.787 -49.932 1.00 86.22 30  A 1 
ATOM 199  C CG  . GLU A 1 30  ? 19.555   -19.875 -50.618 1.00 77.78 30  A 1 
ATOM 200  C CD  . GLU A 1 30  ? 20.168   -20.354 -51.941 1.00 71.88 30  A 1 
ATOM 201  O OE1 . GLU A 1 30  ? 19.955   -21.528 -52.300 1.00 63.34 30  A 1 
ATOM 202  O OE2 . GLU A 1 30  ? 20.783   -19.507 -52.626 1.00 66.50 30  A 1 
ATOM 203  N N   . LEU A 1 31  ? 21.100   -16.104 -48.380 1.00 88.64 31  A 1 
ATOM 204  C CA  . LEU A 1 31  ? 21.969   -15.254 -47.557 1.00 88.07 31  A 1 
ATOM 205  C C   . LEU A 1 31  ? 21.255   -14.759 -46.290 1.00 89.40 31  A 1 
ATOM 206  O O   . LEU A 1 31  ? 21.863   -14.725 -45.221 1.00 87.94 31  A 1 
ATOM 207  C CB  . LEU A 1 31  ? 22.460   -14.064 -48.391 1.00 87.16 31  A 1 
ATOM 208  C CG  . LEU A 1 31  ? 23.525   -14.450 -49.442 1.00 84.83 31  A 1 
ATOM 209  C CD1 . LEU A 1 31  ? 23.721   -13.286 -50.415 1.00 76.57 31  A 1 
ATOM 210  C CD2 . LEU A 1 31  ? 24.875   -14.751 -48.794 1.00 78.28 31  A 1 
ATOM 211  N N   . LYS A 1 32  ? 19.958   -14.420 -46.373 1.00 88.02 32  A 1 
ATOM 212  C CA  . LYS A 1 32  ? 19.132   -14.084 -45.212 1.00 88.45 32  A 1 
ATOM 213  C C   . LYS A 1 32  ? 19.008   -15.269 -44.254 1.00 89.06 32  A 1 
ATOM 214  O O   . LYS A 1 32  ? 19.186   -15.100 -43.052 1.00 88.50 32  A 1 
ATOM 215  C CB  . LYS A 1 32  ? 17.757   -13.597 -45.686 1.00 87.11 32  A 1 
ATOM 216  C CG  . LYS A 1 32  ? 16.769   -13.338 -44.532 1.00 84.65 32  A 1 
ATOM 217  C CD  . LYS A 1 32  ? 15.339   -13.318 -45.071 1.00 82.16 32  A 1 
ATOM 218  C CE  . LYS A 1 32  ? 14.319   -13.365 -43.933 1.00 74.82 32  A 1 
ATOM 219  N NZ  . LYS A 1 32  ? 12.951   -13.602 -44.461 1.00 69.21 32  A 1 
ATOM 220  N N   . GLU A 1 33  ? 18.725   -16.477 -44.753 1.00 89.53 33  A 1 
ATOM 221  C CA  . GLU A 1 33  ? 18.620   -17.666 -43.909 1.00 88.96 33  A 1 
ATOM 222  C C   . GLU A 1 33  ? 19.950   -18.003 -43.235 1.00 89.59 33  A 1 
ATOM 223  O O   . GLU A 1 33  ? 19.972   -18.382 -42.057 1.00 87.53 33  A 1 
ATOM 224  C CB  . GLU A 1 33  ? 18.153   -18.872 -44.727 1.00 87.92 33  A 1 
ATOM 225  C CG  . GLU A 1 33  ? 16.661   -18.796 -45.063 1.00 79.80 33  A 1 
ATOM 226  C CD  . GLU A 1 33  ? 16.141   -20.082 -45.719 1.00 72.33 33  A 1 
ATOM 227  O OE1 . GLU A 1 33  ? 14.935   -20.085 -46.060 1.00 63.42 33  A 1 
ATOM 228  O OE2 . GLU A 1 33  ? 16.934   -21.048 -45.830 1.00 64.91 33  A 1 
ATOM 229  N N   . GLN A 1 34  ? 21.063   -17.837 -43.941 1.00 90.28 34  A 1 
ATOM 230  C CA  . GLN A 1 34  ? 22.388   -18.007 -43.378 1.00 90.15 34  A 1 
ATOM 231  C C   . GLN A 1 34  ? 22.656   -16.971 -42.274 1.00 90.97 34  A 1 
ATOM 232  O O   . GLN A 1 34  ? 23.104   -17.341 -41.189 1.00 88.64 34  A 1 
ATOM 233  C CB  . GLN A 1 34  ? 23.409   -17.947 -44.523 1.00 89.03 34  A 1 
ATOM 234  C CG  . GLN A 1 34  ? 24.753   -18.580 -44.125 1.00 78.50 34  A 1 
ATOM 235  C CD  . GLN A 1 34  ? 25.748   -18.639 -45.293 1.00 73.89 34  A 1 
ATOM 236  O OE1 . GLN A 1 34  ? 25.606   -17.976 -46.306 1.00 65.52 34  A 1 
ATOM 237  N NE2 . GLN A 1 34  ? 26.786   -19.420 -45.187 1.00 63.51 34  A 1 
ATOM 238  N N   . GLY A 1 35  ? 22.290   -15.712 -42.493 1.00 89.15 35  A 1 
ATOM 239  C CA  . GLY A 1 35  ? 22.326   -14.654 -41.486 1.00 88.37 35  A 1 
ATOM 240  C C   . GLY A 1 35  ? 21.472   -14.983 -40.263 1.00 89.66 35  A 1 
ATOM 241  O O   . GLY A 1 35  ? 21.945   -14.843 -39.138 1.00 88.16 35  A 1 
ATOM 242  N N   . ASN A 1 36  ? 20.269   -15.520 -40.464 1.00 90.31 36  A 1 
ATOM 243  C CA  . ASN A 1 36  ? 19.397   -15.933 -39.369 1.00 89.60 36  A 1 
ATOM 244  C C   . ASN A 1 36  ? 20.036   -17.036 -38.503 1.00 89.87 36  A 1 
ATOM 245  O O   . ASN A 1 36  ? 19.983   -16.963 -37.282 1.00 88.12 36  A 1 
ATOM 246  C CB  . ASN A 1 36  ? 18.042   -16.420 -39.914 1.00 88.45 36  A 1 
ATOM 247  C CG  . ASN A 1 36  ? 17.159   -15.328 -40.515 1.00 87.46 36  A 1 
ATOM 248  O OD1 . ASN A 1 36  ? 17.352   -14.141 -40.391 1.00 78.83 36  A 1 
ATOM 249  N ND2 . ASN A 1 36  ? 16.097   -15.737 -41.175 1.00 78.66 36  A 1 
ATOM 250  N N   . ARG A 1 37  ? 20.676   -18.046 -39.113 1.00 90.72 37  A 1 
ATOM 251  C CA  . ARG A 1 37  ? 21.395   -19.101 -38.363 1.00 90.41 37  A 1 
ATOM 252  C C   . ARG A 1 37  ? 22.566   -18.526 -37.564 1.00 90.96 37  A 1 
ATOM 253  O O   . ARG A 1 37  ? 22.748   -18.899 -36.405 1.00 88.15 37  A 1 
ATOM 254  C CB  . ARG A 1 37  ? 21.902   -20.197 -39.314 1.00 89.87 37  A 1 
ATOM 255  C CG  . ARG A 1 37  ? 20.768   -21.024 -39.930 1.00 81.73 37  A 1 
ATOM 256  C CD  . ARG A 1 37  ? 21.348   -22.083 -40.870 1.00 79.46 37  A 1 
ATOM 257  N NE  . ARG A 1 37  ? 20.406   -22.440 -41.938 1.00 69.86 37  A 1 
ATOM 258  C CZ  . ARG A 1 37  ? 20.601   -23.318 -42.912 1.00 62.10 37  A 1 
ATOM 259  N NH1 . ARG A 1 37  ? 21.676   -24.069 -42.944 1.00 55.21 37  A 1 
ATOM 260  N NH2 . ARG A 1 37  ? 19.729   -23.441 -43.866 1.00 55.31 37  A 1 
ATOM 261  N N   . LEU A 1 38  ? 23.341   -17.611 -38.156 1.00 90.63 38  A 1 
ATOM 262  C CA  . LEU A 1 38  ? 24.439   -16.930 -37.461 1.00 89.58 38  A 1 
ATOM 263  C C   . LEU A 1 38  ? 23.925   -16.074 -36.293 1.00 90.59 38  A 1 
ATOM 264  O O   . LEU A 1 38  ? 24.518   -16.099 -35.216 1.00 88.56 38  A 1 
ATOM 265  C CB  . LEU A 1 38  ? 25.223   -16.076 -38.470 1.00 89.00 38  A 1 
ATOM 266  C CG  . LEU A 1 38  ? 26.053   -16.893 -39.478 1.00 87.58 38  A 1 
ATOM 267  C CD1 . LEU A 1 38  ? 26.533   -15.986 -40.609 1.00 79.31 38  A 1 
ATOM 268  C CD2 . LEU A 1 38  ? 27.295   -17.518 -38.824 1.00 79.92 38  A 1 
ATOM 269  N N   . PHE A 1 39  ? 22.792   -15.383 -36.469 1.00 90.98 39  A 1 
ATOM 270  C CA  . PHE A 1 39  ? 22.151   -14.582 -35.422 1.00 90.10 39  A 1 
ATOM 271  C C   . PHE A 1 39  ? 21.706   -15.447 -34.233 1.00 90.34 39  A 1 
ATOM 272  O O   . PHE A 1 39  ? 22.028   -15.128 -33.088 1.00 89.06 39  A 1 
ATOM 273  C CB  . PHE A 1 39  ? 20.970   -13.805 -36.014 1.00 89.42 39  A 1 
ATOM 274  C CG  . PHE A 1 39  ? 20.324   -12.877 -35.013 1.00 89.89 39  A 1 
ATOM 275  C CD1 . PHE A 1 39  ? 19.280   -13.327 -34.187 1.00 82.37 39  A 1 
ATOM 276  C CD2 . PHE A 1 39  ? 20.807   -11.569 -34.859 1.00 82.89 39  A 1 
ATOM 277  C CE1 . PHE A 1 39  ? 18.732   -12.483 -33.203 1.00 81.85 39  A 1 
ATOM 278  C CE2 . PHE A 1 39  ? 20.263   -10.713 -33.884 1.00 81.12 39  A 1 
ATOM 279  C CZ  . PHE A 1 39  ? 19.229   -11.174 -33.055 1.00 85.57 39  A 1 
ATOM 280  N N   . VAL A 1 40  ? 21.037   -16.576 -34.487 1.00 90.98 40  A 1 
ATOM 281  C CA  . VAL A 1 40  ? 20.658   -17.541 -33.438 1.00 89.92 40  A 1 
ATOM 282  C C   . VAL A 1 40  ? 21.892   -18.081 -32.709 1.00 90.24 40  A 1 
ATOM 283  O O   . VAL A 1 40  ? 21.871   -18.215 -31.483 1.00 88.05 40  A 1 
ATOM 284  C CB  . VAL A 1 40  ? 19.816   -18.689 -34.035 1.00 88.64 40  A 1 
ATOM 285  C CG1 . VAL A 1 40  ? 19.524   -19.805 -33.018 1.00 79.93 40  A 1 
ATOM 286  C CG2 . VAL A 1 40  ? 18.455   -18.169 -34.525 1.00 78.66 40  A 1 
ATOM 287  N N   . GLY A 1 41  ? 22.989   -18.293 -33.419 1.00 89.91 41  A 1 
ATOM 288  C CA  . GLY A 1 41  ? 24.296   -18.644 -32.853 1.00 88.86 41  A 1 
ATOM 289  C C   . GLY A 1 41  ? 25.016   -17.496 -32.130 1.00 89.69 41  A 1 
ATOM 290  O O   . GLY A 1 41  ? 26.169   -17.668 -31.741 1.00 85.76 41  A 1 
ATOM 291  N N   . ARG A 1 42  ? 24.384   -16.340 -31.961 1.00 87.96 42  A 1 
ATOM 292  C CA  . ARG A 1 42  ? 24.927   -15.103 -31.375 1.00 88.64 42  A 1 
ATOM 293  C C   . ARG A 1 42  ? 26.174   -14.547 -32.092 1.00 90.26 42  A 1 
ATOM 294  O O   . ARG A 1 42  ? 26.899   -13.737 -31.524 1.00 86.36 42  A 1 
ATOM 295  C CB  . ARG A 1 42  ? 25.163   -15.259 -29.857 1.00 86.46 42  A 1 
ATOM 296  C CG  . ARG A 1 42  ? 23.913   -15.686 -29.077 1.00 82.37 42  A 1 
ATOM 297  C CD  . ARG A 1 42  ? 24.225   -15.681 -27.573 1.00 75.64 42  A 1 
ATOM 298  N NE  . ARG A 1 42  ? 23.053   -16.052 -26.777 1.00 68.23 42  A 1 
ATOM 299  C CZ  . ARG A 1 42  ? 22.949   -15.969 -25.455 1.00 59.45 42  A 1 
ATOM 300  N NH1 . ARG A 1 42  ? 23.938   -15.534 -24.723 1.00 55.45 42  A 1 
ATOM 301  N NH2 . ARG A 1 42  ? 21.842   -16.319 -24.843 1.00 54.74 42  A 1 
ATOM 302  N N   . LYS A 1 43  ? 26.391   -14.934 -33.346 1.00 89.16 43  A 1 
ATOM 303  C CA  . LYS A 1 43  ? 27.461   -14.426 -34.197 1.00 89.08 43  A 1 
ATOM 304  C C   . LYS A 1 43  ? 26.984   -13.163 -34.932 1.00 90.58 43  A 1 
ATOM 305  O O   . LYS A 1 43  ? 26.776   -13.169 -36.143 1.00 87.31 43  A 1 
ATOM 306  C CB  . LYS A 1 43  ? 27.950   -15.518 -35.145 1.00 87.30 43  A 1 
ATOM 307  C CG  . LYS A 1 43  ? 28.591   -16.691 -34.391 1.00 83.08 43  A 1 
ATOM 308  C CD  . LYS A 1 43  ? 29.258   -17.626 -35.396 1.00 75.52 43  A 1 
ATOM 309  C CE  . LYS A 1 43  ? 30.038   -18.720 -34.666 1.00 68.08 43  A 1 
ATOM 310  N NZ  . LYS A 1 43  ? 30.900   -19.461 -35.610 1.00 59.05 43  A 1 
ATOM 311  N N   . TYR A 1 44  ? 26.771   -12.091 -34.178 1.00 91.71 44  A 1 
ATOM 312  C CA  . TYR A 1 44  ? 26.165   -10.865 -34.705 1.00 91.95 44  A 1 
ATOM 313  C C   . TYR A 1 44  ? 26.971   -10.184 -35.818 1.00 92.70 44  A 1 
ATOM 314  O O   . TYR A 1 44  ? 26.362   -9.800  -36.812 1.00 90.75 44  A 1 
ATOM 315  C CB  . TYR A 1 44  ? 25.863   -9.890  -33.557 1.00 90.68 44  A 1 
ATOM 316  C CG  . TYR A 1 44  ? 25.063   -10.481 -32.425 1.00 90.34 44  A 1 
ATOM 317  C CD1 . TYR A 1 44  ? 23.779   -11.030 -32.653 1.00 80.53 44  A 1 
ATOM 318  C CD2 . TYR A 1 44  ? 25.581   -10.499 -31.115 1.00 80.65 44  A 1 
ATOM 319  C CE1 . TYR A 1 44  ? 23.038   -11.589 -31.605 1.00 79.50 44  A 1 
ATOM 320  C CE2 . TYR A 1 44  ? 24.848   -11.053 -30.060 1.00 78.62 44  A 1 
ATOM 321  C CZ  . TYR A 1 44  ? 23.576   -11.597 -30.301 1.00 85.95 44  A 1 
ATOM 322  O OH  . TYR A 1 44  ? 22.854   -12.139 -29.267 1.00 84.38 44  A 1 
ATOM 323  N N   . PRO A 1 45  ? 28.322   -10.072 -35.748 1.00 91.67 45  A 1 
ATOM 324  C CA  . PRO A 1 45  ? 29.114   -9.478  -36.827 1.00 90.89 45  A 1 
ATOM 325  C C   . PRO A 1 45  ? 29.000   -10.266 -38.136 1.00 91.24 45  A 1 
ATOM 326  O O   . PRO A 1 45  ? 28.784   -9.687  -39.208 1.00 89.50 45  A 1 
ATOM 327  C CB  . PRO A 1 45  ? 30.556   -9.436  -36.312 1.00 89.59 45  A 1 
ATOM 328  C CG  . PRO A 1 45  ? 30.419   -9.529  -34.793 1.00 87.42 45  A 1 
ATOM 329  C CD  . PRO A 1 45  ? 29.181   -10.391 -34.613 1.00 90.25 45  A 1 
ATOM 330  N N   . GLU A 1 46  ? 29.076   -11.592 -38.071 1.00 90.31 46  A 1 
ATOM 331  C CA  . GLU A 1 46  ? 28.962   -12.443 -39.255 1.00 90.08 46  A 1 
ATOM 332  C C   . GLU A 1 46  ? 27.532   -12.460 -39.807 1.00 90.36 46  A 1 
ATOM 333  O O   . GLU A 1 46  ? 27.350   -12.475 -41.025 1.00 87.63 46  A 1 
ATOM 334  C CB  . GLU A 1 46  ? 29.441   -13.878 -38.952 1.00 89.13 46  A 1 
ATOM 335  C CG  . GLU A 1 46  ? 30.889   -13.980 -38.416 1.00 83.78 46  A 1 
ATOM 336  C CD  . GLU A 1 46  ? 30.940   -14.155 -36.894 1.00 78.29 46  A 1 
ATOM 337  O OE1 . GLU A 1 46  ? 31.639   -15.091 -36.450 1.00 67.77 46  A 1 
ATOM 338  O OE2 . GLU A 1 46  ? 30.231   -13.414 -36.176 1.00 69.96 46  A 1 
ATOM 339  N N   . ALA A 1 47  ? 26.545   -12.407 -38.949 1.00 91.17 47  A 1 
ATOM 340  C CA  . ALA A 1 47  ? 25.145   -12.281 -39.349 1.00 90.93 47  A 1 
ATOM 341  C C   . ALA A 1 47  ? 24.893   -10.960 -40.085 1.00 91.51 47  A 1 
ATOM 342  O O   . ALA A 1 47  ? 24.315   -10.970 -41.173 1.00 90.37 47  A 1 
ATOM 343  C CB  . ALA A 1 47  ? 24.247   -12.425 -38.114 1.00 90.29 47  A 1 
ATOM 344  N N   . ALA A 1 48  ? 25.393   -9.836  -39.551 1.00 90.94 48  A 1 
ATOM 345  C CA  . ALA A 1 48  ? 25.294   -8.529  -40.196 1.00 90.71 48  A 1 
ATOM 346  C C   . ALA A 1 48  ? 25.954   -8.523  -41.582 1.00 91.23 48  A 1 
ATOM 347  O O   . ALA A 1 48  ? 25.357   -8.067  -42.559 1.00 89.45 48  A 1 
ATOM 348  C CB  . ALA A 1 48  ? 25.914   -7.470  -39.271 1.00 89.91 48  A 1 
ATOM 349  N N   . ALA A 1 49  ? 27.128   -9.124  -41.713 1.00 91.60 49  A 1 
ATOM 350  C CA  . ALA A 1 49  ? 27.809   -9.267  -42.995 1.00 91.21 49  A 1 
ATOM 351  C C   . ALA A 1 49  ? 27.026   -10.148 -43.995 1.00 91.30 49  A 1 
ATOM 352  O O   . ALA A 1 49  ? 27.041   -9.891  -45.198 1.00 89.58 49  A 1 
ATOM 353  C CB  . ALA A 1 49  ? 29.204   -9.829  -42.735 1.00 90.30 49  A 1 
ATOM 354  N N   . CYS A 1 50  ? 26.322   -11.173 -43.522 1.00 91.39 50  A 1 
ATOM 355  C CA  . CYS A 1 50  ? 25.438   -11.994 -44.344 1.00 91.29 50  A 1 
ATOM 356  C C   . CYS A 1 50  ? 24.217   -11.198 -44.839 1.00 92.06 50  A 1 
ATOM 357  O O   . CYS A 1 50  ? 23.906   -11.241 -46.034 1.00 90.17 50  A 1 
ATOM 358  C CB  . CYS A 1 50  ? 25.012   -13.242 -43.560 1.00 89.41 50  A 1 
ATOM 359  S SG  . CYS A 1 50  ? 25.644   -14.727 -44.407 1.00 81.87 50  A 1 
ATOM 360  N N   . TYR A 1 51  ? 23.572   -10.432 -43.952 1.00 92.18 51  A 1 
ATOM 361  C CA  . TYR A 1 51  ? 22.470   -9.547  -44.342 1.00 92.47 51  A 1 
ATOM 362  C C   . TYR A 1 51  ? 22.940   -8.443  -45.289 1.00 92.62 51  A 1 
ATOM 363  O O   . TYR A 1 51  ? 22.232   -8.139  -46.248 1.00 91.02 51  A 1 
ATOM 364  C CB  . TYR A 1 51  ? 21.792   -8.955  -43.102 1.00 92.13 51  A 1 
ATOM 365  C CG  . TYR A 1 51  ? 21.144   -9.956  -42.177 1.00 92.22 51  A 1 
ATOM 366  C CD1 . TYR A 1 51  ? 20.229   -10.924 -42.667 1.00 84.05 51  A 1 
ATOM 367  C CD2 . TYR A 1 51  ? 21.437   -9.940  -40.799 1.00 83.80 51  A 1 
ATOM 368  C CE1 . TYR A 1 51  ? 19.636   -11.853 -41.802 1.00 82.50 51  A 1 
ATOM 369  C CE2 . TYR A 1 51  ? 20.849   -10.862 -39.925 1.00 81.72 51  A 1 
ATOM 370  C CZ  . TYR A 1 51  ? 19.947   -11.817 -40.430 1.00 89.87 51  A 1 
ATOM 371  O OH  . TYR A 1 51  ? 19.391   -12.732 -39.571 1.00 88.42 51  A 1 
ATOM 372  N N   . GLY A 1 52  ? 24.146   -7.906  -45.126 1.00 91.81 52  A 1 
ATOM 373  C CA  . GLY A 1 52  ? 24.756   -6.958  -46.049 1.00 91.43 52  A 1 
ATOM 374  C C   . GLY A 1 52  ? 24.889   -7.520  -47.465 1.00 92.04 52  A 1 
ATOM 375  O O   . GLY A 1 52  ? 24.483   -6.872  -48.429 1.00 90.34 52  A 1 
ATOM 376  N N   . ARG A 1 53  ? 25.330   -8.776  -47.594 1.00 90.84 53  A 1 
ATOM 377  C CA  . ARG A 1 53  ? 25.374   -9.465  -48.898 1.00 90.56 53  A 1 
ATOM 378  C C   . ARG A 1 53  ? 23.975   -9.705  -49.481 1.00 90.70 53  A 1 
ATOM 379  O O   . ARG A 1 53  ? 23.811   -9.570  -50.694 1.00 87.71 53  A 1 
ATOM 380  C CB  . ARG A 1 53  ? 26.156   -10.782 -48.770 1.00 89.85 53  A 1 
ATOM 381  C CG  . ARG A 1 53  ? 27.667   -10.534 -48.725 1.00 84.04 53  A 1 
ATOM 382  C CD  . ARG A 1 53  ? 28.462   -11.853 -48.692 1.00 80.59 53  A 1 
ATOM 383  N NE  . ARG A 1 53  ? 28.528   -12.416 -47.338 1.00 71.00 53  A 1 
ATOM 384  C CZ  . ARG A 1 53  ? 29.130   -13.548 -46.990 1.00 63.77 53  A 1 
ATOM 385  N NH1 . ARG A 1 53  ? 29.687   -14.331 -47.878 1.00 57.46 53  A 1 
ATOM 386  N NH2 . ARG A 1 53  ? 29.198   -13.907 -45.743 1.00 55.86 53  A 1 
ATOM 387  N N   . ALA A 1 54  ? 22.975   -10.010 -48.652 1.00 90.59 54  A 1 
ATOM 388  C CA  . ALA A 1 54  ? 21.593   -10.135 -49.097 1.00 89.85 54  A 1 
ATOM 389  C C   . ALA A 1 54  ? 21.035   -8.803  -49.626 1.00 90.44 54  A 1 
ATOM 390  O O   . ALA A 1 54  ? 20.431   -8.770  -50.698 1.00 88.81 54  A 1 
ATOM 391  C CB  . ALA A 1 54  ? 20.733   -10.689 -47.954 1.00 89.35 54  A 1 
ATOM 392  N N   . ILE A 1 55  ? 21.315   -7.683  -48.913 1.00 90.71 55  A 1 
ATOM 393  C CA  . ILE A 1 55  ? 20.951   -6.322  -49.323 1.00 90.69 55  A 1 
ATOM 394  C C   . ILE A 1 55  ? 21.608   -5.957  -50.659 1.00 90.41 55  A 1 
ATOM 395  O O   . ILE A 1 55  ? 20.929   -5.460  -51.550 1.00 88.38 55  A 1 
ATOM 396  C CB  . ILE A 1 55  ? 21.330   -5.314  -48.217 1.00 90.15 55  A 1 
ATOM 397  C CG1 . ILE A 1 55  ? 20.394   -5.490  -47.004 1.00 86.22 55  A 1 
ATOM 398  C CG2 . ILE A 1 55  ? 21.261   -3.858  -48.728 1.00 86.07 55  A 1 
ATOM 399  C CD1 . ILE A 1 55  ? 20.918   -4.831  -45.717 1.00 83.06 55  A 1 
ATOM 400  N N   . THR A 1 56  ? 22.892   -6.271  -50.841 1.00 91.50 56  A 1 
ATOM 401  C CA  . THR A 1 56  ? 23.592   -6.008  -52.108 1.00 90.65 56  A 1 
ATOM 402  C C   . THR A 1 56  ? 22.941   -6.742  -53.290 1.00 90.51 56  A 1 
ATOM 403  O O   . THR A 1 56  ? 22.941   -6.234  -54.402 1.00 88.11 56  A 1 
ATOM 404  C CB  . THR A 1 56  ? 25.071   -6.408  -52.025 1.00 89.55 56  A 1 
ATOM 405  O OG1 . THR A 1 56  ? 25.673   -5.900  -50.861 1.00 80.68 56  A 1 
ATOM 406  C CG2 . THR A 1 56  ? 25.901   -5.871  -53.185 1.00 77.40 56  A 1 
ATOM 407  N N   . ARG A 1 57  ? 22.365   -7.936  -53.057 1.00 90.84 57  A 1 
ATOM 408  C CA  . ARG A 1 57  ? 21.632   -8.687  -54.088 1.00 90.15 57  A 1 
ATOM 409  C C   . ARG A 1 57  ? 20.227   -8.176  -54.323 1.00 90.61 57  A 1 
ATOM 410  O O   . ARG A 1 57  ? 19.771   -8.174  -55.464 1.00 86.39 57  A 1 
ATOM 411  C CB  . ARG A 1 57  ? 21.555   -10.157 -53.717 1.00 88.39 57  A 1 
ATOM 412  C CG  . ARG A 1 57  ? 22.870   -10.844 -54.038 1.00 81.50 57  A 1 
ATOM 413  C CD  . ARG A 1 57  ? 22.608   -12.344 -54.140 1.00 77.47 57  A 1 
ATOM 414  N NE  . ARG A 1 57  ? 23.815   -12.985 -54.619 1.00 70.19 57  A 1 
ATOM 415  C CZ  . ARG A 1 57  ? 23.911   -13.938 -55.500 1.00 63.65 57  A 1 
ATOM 416  N NH1 . ARG A 1 57  ? 22.888   -14.603 -55.948 1.00 56.60 57  A 1 
ATOM 417  N NH2 . ARG A 1 57  ? 25.086   -14.203 -55.935 1.00 56.60 57  A 1 
ATOM 418  N N   . ASN A 1 58  ? 19.530   -7.777  -53.281 1.00 88.68 58  A 1 
ATOM 419  C CA  . ASN A 1 58  ? 18.189   -7.219  -53.378 1.00 89.15 58  A 1 
ATOM 420  C C   . ASN A 1 58  ? 17.991   -6.122  -52.312 1.00 89.86 58  A 1 
ATOM 421  O O   . ASN A 1 58  ? 17.592   -6.423  -51.182 1.00 87.04 58  A 1 
ATOM 422  C CB  . ASN A 1 58  ? 17.148   -8.339  -53.268 1.00 87.29 58  A 1 
ATOM 423  C CG  . ASN A 1 58  ? 15.745   -7.817  -53.566 1.00 86.49 58  A 1 
ATOM 424  O OD1 . ASN A 1 58  ? 15.525   -6.635  -53.766 1.00 79.33 58  A 1 
ATOM 425  N ND2 . ASN A 1 58  ? 14.774   -8.689  -53.623 1.00 78.92 58  A 1 
ATOM 426  N N   . PRO A 1 59  ? 18.252   -4.859  -52.670 1.00 89.63 59  A 1 
ATOM 427  C CA  . PRO A 1 59  ? 18.171   -3.746  -51.727 1.00 88.84 59  A 1 
ATOM 428  C C   . PRO A 1 59  ? 16.741   -3.294  -51.407 1.00 89.30 59  A 1 
ATOM 429  O O   . PRO A 1 59  ? 16.567   -2.389  -50.604 1.00 85.70 59  A 1 
ATOM 430  C CB  . PRO A 1 59  ? 18.997   -2.629  -52.381 1.00 87.49 59  A 1 
ATOM 431  C CG  . PRO A 1 59  ? 18.802   -2.876  -53.871 1.00 85.52 59  A 1 
ATOM 432  C CD  . PRO A 1 59  ? 18.750   -4.407  -53.962 1.00 89.09 59  A 1 
ATOM 433  N N   . LEU A 1 60  ? 15.727   -3.905  -52.013 1.00 89.19 60  A 1 
ATOM 434  C CA  . LEU A 1 60  ? 14.326   -3.494  -51.882 1.00 89.27 60  A 1 
ATOM 435  C C   . LEU A 1 60  ? 13.534   -4.319  -50.847 1.00 89.77 60  A 1 
ATOM 436  O O   . LEU A 1 60  ? 12.308   -4.271  -50.827 1.00 85.62 60  A 1 
ATOM 437  C CB  . LEU A 1 60  ? 13.651   -3.514  -53.264 1.00 87.18 60  A 1 
ATOM 438  C CG  . LEU A 1 60  ? 14.263   -2.556  -54.300 1.00 84.46 60  A 1 
ATOM 439  C CD1 . LEU A 1 60  ? 13.563   -2.752  -55.646 1.00 76.91 60  A 1 
ATOM 440  C CD2 . LEU A 1 60  ? 14.114   -1.090  -53.893 1.00 77.60 60  A 1 
ATOM 441  N N   . VAL A 1 61  ? 14.213   -5.100  -49.993 1.00 89.52 61  A 1 
ATOM 442  C CA  . VAL A 1 61  ? 13.570   -5.955  -48.998 1.00 89.56 61  A 1 
ATOM 443  C C   . VAL A 1 61  ? 13.803   -5.407  -47.587 1.00 90.50 61  A 1 
ATOM 444  O O   . VAL A 1 61  ? 14.868   -5.618  -47.001 1.00 88.25 61  A 1 
ATOM 445  C CB  . VAL A 1 61  ? 14.017   -7.422  -49.127 1.00 87.35 61  A 1 
ATOM 446  C CG1 . VAL A 1 61  ? 13.263   -8.321  -48.143 1.00 79.60 61  A 1 
ATOM 447  C CG2 . VAL A 1 61  ? 13.747   -7.965  -50.535 1.00 79.35 61  A 1 
ATOM 448  N N   . ALA A 1 62  ? 12.792   -4.760  -47.002 1.00 90.07 62  A 1 
ATOM 449  C CA  . ALA A 1 62  ? 12.861   -4.142  -45.679 1.00 90.01 62  A 1 
ATOM 450  C C   . ALA A 1 62  ? 13.375   -5.091  -44.571 1.00 90.77 62  A 1 
ATOM 451  O O   . ALA A 1 62  ? 14.188   -4.699  -43.735 1.00 88.67 62  A 1 
ATOM 452  C CB  . ALA A 1 62  ? 11.454   -3.628  -45.323 1.00 88.25 62  A 1 
ATOM 453  N N   . VAL A 1 63  ? 12.989   -6.373  -44.614 1.00 91.00 63  A 1 
ATOM 454  C CA  . VAL A 1 63  ? 13.397   -7.389  -43.621 1.00 91.16 63  A 1 
ATOM 455  C C   . VAL A 1 63  ? 14.915   -7.587  -43.552 1.00 91.80 63  A 1 
ATOM 456  O O   . VAL A 1 63  ? 15.431   -7.952  -42.497 1.00 90.30 63  A 1 
ATOM 457  C CB  . VAL A 1 63  ? 12.695   -8.735  -43.906 1.00 89.18 63  A 1 
ATOM 458  C CG1 . VAL A 1 63  ? 13.099   -9.838  -42.929 1.00 77.67 63  A 1 
ATOM 459  C CG2 . VAL A 1 63  ? 11.172   -8.595  -43.817 1.00 76.99 63  A 1 
ATOM 460  N N   . TYR A 1 64  ? 15.658   -7.360  -44.639 1.00 91.08 64  A 1 
ATOM 461  C CA  . TYR A 1 64  ? 17.115   -7.469  -44.598 1.00 91.20 64  A 1 
ATOM 462  C C   . TYR A 1 64  ? 17.728   -6.347  -43.772 1.00 91.88 64  A 1 
ATOM 463  O O   . TYR A 1 64  ? 18.626   -6.606  -42.972 1.00 89.77 64  A 1 
ATOM 464  C CB  . TYR A 1 64  ? 17.701   -7.504  -46.016 1.00 90.52 64  A 1 
ATOM 465  C CG  . TYR A 1 64  ? 17.229   -8.630  -46.919 1.00 89.92 64  A 1 
ATOM 466  C CD1 . TYR A 1 64  ? 16.622   -9.792  -46.404 1.00 81.57 64  A 1 
ATOM 467  C CD2 . TYR A 1 64  ? 17.409   -8.510  -48.313 1.00 81.76 64  A 1 
ATOM 468  C CE1 . TYR A 1 64  ? 16.177   -10.807 -47.264 1.00 80.95 64  A 1 
ATOM 469  C CE2 . TYR A 1 64  ? 16.978   -9.520  -49.169 1.00 80.30 64  A 1 
ATOM 470  C CZ  . TYR A 1 64  ? 16.345   -10.668 -48.655 1.00 86.17 64  A 1 
ATOM 471  O OH  . TYR A 1 64  ? 15.888   -11.645 -49.498 1.00 84.78 64  A 1 
ATOM 472  N N   . TYR A 1 65  ? 17.192   -5.139  -43.905 1.00 91.79 65  A 1 
ATOM 473  C CA  . TYR A 1 65  ? 17.625   -3.983  -43.131 1.00 91.91 65  A 1 
ATOM 474  C C   . TYR A 1 65  ? 17.245   -4.120  -41.655 1.00 92.77 65  A 1 
ATOM 475  O O   . TYR A 1 65  ? 18.111   -3.959  -40.805 1.00 91.05 65  A 1 
ATOM 476  C CB  . TYR A 1 65  ? 17.045   -2.699  -43.731 1.00 91.08 65  A 1 
ATOM 477  C CG  . TYR A 1 65  ? 17.539   -2.400  -45.128 1.00 91.31 65  A 1 
ATOM 478  C CD1 . TYR A 1 65  ? 18.760   -1.714  -45.317 1.00 82.70 65  A 1 
ATOM 479  C CD2 . TYR A 1 65  ? 16.789   -2.798  -46.244 1.00 83.12 65  A 1 
ATOM 480  C CE1 . TYR A 1 65  ? 19.215   -1.420  -46.607 1.00 82.25 65  A 1 
ATOM 481  C CE2 . TYR A 1 65  ? 17.240   -2.510  -47.545 1.00 81.30 65  A 1 
ATOM 482  C CZ  . TYR A 1 65  ? 18.451   -1.817  -47.724 1.00 88.20 65  A 1 
ATOM 483  O OH  . TYR A 1 65  ? 18.890   -1.531  -48.990 1.00 86.95 65  A 1 
ATOM 484  N N   . THR A 1 66  ? 16.017   -4.524  -41.317 1.00 92.59 66  A 1 
ATOM 485  C CA  . THR A 1 66  ? 15.612   -4.712  -39.913 1.00 92.32 66  A 1 
ATOM 486  C C   . THR A 1 66  ? 16.399   -5.822  -39.219 1.00 92.43 66  A 1 
ATOM 487  O O   . THR A 1 66  ? 16.784   -5.679  -38.064 1.00 90.94 66  A 1 
ATOM 488  C CB  . THR A 1 66  ? 14.112   -4.994  -39.758 1.00 91.43 66  A 1 
ATOM 489  O OG1 . THR A 1 66  ? 13.712   -6.118  -40.512 1.00 80.65 66  A 1 
ATOM 490  C CG2 . THR A 1 66  ? 13.256   -3.825  -40.212 1.00 80.15 66  A 1 
ATOM 491  N N   . ASN A 1 67  ? 16.703   -6.915  -39.917 1.00 92.34 67  A 1 
ATOM 492  C CA  . ASN A 1 67  ? 17.527   -7.981  -39.357 1.00 92.12 67  A 1 
ATOM 493  C C   . ASN A 1 67  ? 18.974   -7.511  -39.127 1.00 92.22 67  A 1 
ATOM 494  O O   . ASN A 1 67  ? 19.559   -7.848  -38.094 1.00 90.81 67  A 1 
ATOM 495  C CB  . ASN A 1 67  ? 17.492   -9.202  -40.279 1.00 91.55 67  A 1 
ATOM 496  C CG  . ASN A 1 67  ? 16.200   -10.008 -40.215 1.00 89.74 67  A 1 
ATOM 497  O OD1 . ASN A 1 67  ? 15.261   -9.747  -39.502 1.00 80.60 67  A 1 
ATOM 498  N ND2 . ASN A 1 67  ? 16.150   -11.088 -40.966 1.00 79.56 67  A 1 
ATOM 499  N N   . ARG A 1 68  ? 19.536   -6.724  -40.028 1.00 91.10 68  A 1 
ATOM 500  C CA  . ARG A 1 68  ? 20.881   -6.143  -39.863 1.00 91.39 68  A 1 
ATOM 501  C C   . ARG A 1 68  ? 20.905   -5.092  -38.756 1.00 91.52 68  A 1 
ATOM 502  O O   . ARG A 1 68  ? 21.826   -5.114  -37.944 1.00 90.59 68  A 1 
ATOM 503  C CB  . ARG A 1 68  ? 21.384   -5.606  -41.207 1.00 89.94 68  A 1 
ATOM 504  C CG  . ARG A 1 68  ? 22.892   -5.312  -41.157 1.00 87.55 68  A 1 
ATOM 505  C CD  . ARG A 1 68  ? 23.463   -4.956  -42.520 1.00 88.41 68  A 1 
ATOM 506  N NE  . ARG A 1 68  ? 22.989   -3.654  -42.976 1.00 85.55 68  A 1 
ATOM 507  C CZ  . ARG A 1 68  ? 23.342   -3.026  -44.090 1.00 87.53 68  A 1 
ATOM 508  N NH1 . ARG A 1 68  ? 24.188   -3.543  -44.946 1.00 77.57 68  A 1 
ATOM 509  N NH2 . ARG A 1 68  ? 22.852   -1.854  -44.355 1.00 78.94 68  A 1 
ATOM 510  N N   . ALA A 1 69  ? 19.877   -4.260  -38.656 1.00 92.30 69  A 1 
ATOM 511  C CA  . ALA A 1 69  ? 19.710   -3.303  -37.569 1.00 92.05 69  A 1 
ATOM 512  C C   . ALA A 1 69  ? 19.702   -3.988  -36.195 1.00 92.33 69  A 1 
ATOM 513  O O   . ALA A 1 69  ? 20.395   -3.555  -35.282 1.00 91.13 69  A 1 
ATOM 514  C CB  . ALA A 1 69  ? 18.407   -2.527  -37.794 1.00 91.67 69  A 1 
ATOM 515  N N   . LEU A 1 70  ? 19.024   -5.132  -36.064 1.00 92.32 70  A 1 
ATOM 516  C CA  . LEU A 1 70  ? 19.028   -5.904  -34.824 1.00 91.36 70  A 1 
ATOM 517  C C   . LEU A 1 70  ? 20.422   -6.454  -34.486 1.00 92.09 70  A 1 
ATOM 518  O O   . LEU A 1 70  ? 20.791   -6.499  -33.315 1.00 91.04 70  A 1 
ATOM 519  C CB  . LEU A 1 70  ? 17.978   -7.025  -34.918 1.00 90.52 70  A 1 
ATOM 520  C CG  . LEU A 1 70  ? 17.781   -7.799  -33.602 1.00 86.18 70  A 1 
ATOM 521  C CD1 . LEU A 1 70  ? 17.257   -6.920  -32.475 1.00 76.37 70  A 1 
ATOM 522  C CD2 . LEU A 1 70  ? 16.781   -8.935  -33.819 1.00 76.49 70  A 1 
ATOM 523  N N   . CYS A 1 71  ? 21.221   -6.858  -35.479 1.00 92.05 71  A 1 
ATOM 524  C CA  . CYS A 1 71  ? 22.618   -7.230  -35.263 1.00 91.78 71  A 1 
ATOM 525  C C   . CYS A 1 71  ? 23.423   -6.036  -34.739 1.00 91.91 71  A 1 
ATOM 526  O O   . CYS A 1 71  ? 24.117   -6.177  -33.733 1.00 90.71 71  A 1 
ATOM 527  C CB  . CYS A 1 71  ? 23.247   -7.772  -36.551 1.00 91.26 71  A 1 
ATOM 528  S SG  . CYS A 1 71  ? 22.450   -9.317  -37.074 1.00 86.81 71  A 1 
ATOM 529  N N   . TYR A 1 72  ? 23.286   -4.861  -35.361 1.00 92.89 72  A 1 
ATOM 530  C CA  . TYR A 1 72  ? 23.973   -3.651  -34.923 1.00 92.56 72  A 1 
ATOM 531  C C   . TYR A 1 72  ? 23.552   -3.204  -33.523 1.00 92.47 72  A 1 
ATOM 532  O O   . TYR A 1 72  ? 24.416   -2.866  -32.716 1.00 90.73 72  A 1 
ATOM 533  C CB  . TYR A 1 72  ? 23.754   -2.535  -35.946 1.00 92.20 72  A 1 
ATOM 534  C CG  . TYR A 1 72  ? 24.456   -2.715  -37.275 1.00 91.55 72  A 1 
ATOM 535  C CD1 . TYR A 1 72  ? 25.790   -3.170  -37.345 1.00 82.87 72  A 1 
ATOM 536  C CD2 . TYR A 1 72  ? 23.785   -2.381  -38.467 1.00 83.18 72  A 1 
ATOM 537  C CE1 . TYR A 1 72  ? 26.450   -3.297  -38.580 1.00 82.06 72  A 1 
ATOM 538  C CE2 . TYR A 1 72  ? 24.433   -2.499  -39.710 1.00 81.33 72  A 1 
ATOM 539  C CZ  . TYR A 1 72  ? 25.764   -2.955  -39.754 1.00 88.22 72  A 1 
ATOM 540  O OH  . TYR A 1 72  ? 26.405   -3.072  -40.970 1.00 86.51 72  A 1 
ATOM 541  N N   . LEU A 1 73  ? 22.269   -3.312  -33.164 1.00 92.09 73  A 1 
ATOM 542  C CA  . LEU A 1 73  ? 21.782   -3.097  -31.794 1.00 90.86 73  A 1 
ATOM 543  C C   . LEU A 1 73  ? 22.476   -4.015  -30.787 1.00 90.87 73  A 1 
ATOM 544  O O   . LEU A 1 73  ? 22.949   -3.553  -29.756 1.00 89.30 73  A 1 
ATOM 545  C CB  . LEU A 1 73  ? 20.261   -3.320  -31.757 1.00 90.40 73  A 1 
ATOM 546  C CG  . LEU A 1 73  ? 19.459   -2.014  -31.843 1.00 85.94 73  A 1 
ATOM 547  C CD1 . LEU A 1 73  ? 18.028   -2.317  -32.266 1.00 77.37 73  A 1 
ATOM 548  C CD2 . LEU A 1 73  ? 19.438   -1.307  -30.494 1.00 78.03 73  A 1 
ATOM 549  N N   . LYS A 1 74  ? 22.605   -5.314  -31.104 1.00 91.68 74  A 1 
ATOM 550  C CA  . LYS A 1 74  ? 23.313   -6.272  -30.237 1.00 90.05 74  A 1 
ATOM 551  C C   . LYS A 1 74  ? 24.817   -6.013  -30.150 1.00 90.79 74  A 1 
ATOM 552  O O   . LYS A 1 74  ? 25.434   -6.402  -29.161 1.00 88.45 74  A 1 
ATOM 553  C CB  . LYS A 1 74  ? 23.035   -7.706  -30.720 1.00 89.04 74  A 1 
ATOM 554  C CG  . LYS A 1 74  ? 21.589   -8.172  -30.524 1.00 85.16 74  A 1 
ATOM 555  C CD  . LYS A 1 74  ? 21.193   -8.248  -29.048 1.00 80.73 74  A 1 
ATOM 556  C CE  . LYS A 1 74  ? 19.750   -8.752  -28.905 1.00 76.07 74  A 1 
ATOM 557  N NZ  . LYS A 1 74  ? 19.266   -8.617  -27.520 1.00 68.65 74  A 1 
ATOM 558  N N   . MET A 1 75  ? 25.395   -5.361  -31.151 1.00 90.14 75  A 1 
ATOM 559  C CA  . MET A 1 75  ? 26.796   -4.933  -31.197 1.00 89.36 75  A 1 
ATOM 560  C C   . MET A 1 75  ? 27.016   -3.524  -30.611 1.00 89.47 75  A 1 
ATOM 561  O O   . MET A 1 75  ? 28.127   -3.028  -30.677 1.00 86.42 75  A 1 
ATOM 562  C CB  . MET A 1 75  ? 27.294   -4.992  -32.650 1.00 88.46 75  A 1 
ATOM 563  C CG  . MET A 1 75  ? 27.353   -6.419  -33.213 1.00 85.16 75  A 1 
ATOM 564  S SD  . MET A 1 75  ? 27.584   -6.503  -35.023 1.00 83.83 75  A 1 
ATOM 565  C CE  . MET A 1 75  ? 29.174   -5.666  -35.198 1.00 71.79 75  A 1 
ATOM 566  N N   . GLN A 1 76  ? 25.962   -2.875  -30.070 1.00 90.31 76  A 1 
ATOM 567  C CA  . GLN A 1 76  ? 25.982   -1.486  -29.592 1.00 89.82 76  A 1 
ATOM 568  C C   . GLN A 1 76  ? 26.412   -0.464  -30.669 1.00 90.75 76  A 1 
ATOM 569  O O   . GLN A 1 76  ? 26.956   0.590   -30.363 1.00 87.15 76  A 1 
ATOM 570  C CB  . GLN A 1 76  ? 26.758   -1.349  -28.276 1.00 87.79 76  A 1 
ATOM 571  C CG  . GLN A 1 76  ? 26.168   -2.211  -27.147 1.00 83.29 76  A 1 
ATOM 572  C CD  . GLN A 1 76  ? 26.817   -1.930  -25.783 1.00 75.68 76  A 1 
ATOM 573  O OE1 . GLN A 1 76  ? 27.902   -1.384  -25.678 1.00 66.46 76  A 1 
ATOM 574  N NE2 . GLN A 1 76  ? 26.176   -2.299  -24.698 1.00 64.49 76  A 1 
ATOM 575  N N   . GLN A 1 77  ? 26.151   -0.753  -31.942 1.00 90.01 77  A 1 
ATOM 576  C CA  . GLN A 1 77  ? 26.419   0.154   -33.065 1.00 90.10 77  A 1 
ATOM 577  C C   . GLN A 1 77  ? 25.139   0.910   -33.440 1.00 90.97 77  A 1 
ATOM 578  O O   . GLN A 1 77  ? 24.541   0.688   -34.499 1.00 88.11 77  A 1 
ATOM 579  C CB  . GLN A 1 77  ? 27.046   -0.611  -34.233 1.00 88.43 77  A 1 
ATOM 580  C CG  . GLN A 1 77  ? 28.457   -1.115  -33.893 1.00 84.58 77  A 1 
ATOM 581  C CD  . GLN A 1 77  ? 29.161   -1.772  -35.075 1.00 80.21 77  A 1 
ATOM 582  O OE1 . GLN A 1 77  ? 28.569   -2.171  -36.063 1.00 70.99 77  A 1 
ATOM 583  N NE2 . GLN A 1 77  ? 30.466   -1.908  -35.020 1.00 68.68 77  A 1 
ATOM 584  N N   . HIS A 1 78  ? 24.719   1.804   -32.555 1.00 92.10 78  A 1 
ATOM 585  C CA  . HIS A 1 78  ? 23.408   2.454   -32.628 1.00 91.54 78  A 1 
ATOM 586  C C   . HIS A 1 78  ? 23.208   3.298   -33.886 1.00 92.22 78  A 1 
ATOM 587  O O   . HIS A 1 78  ? 22.149   3.209   -34.508 1.00 89.94 78  A 1 
ATOM 588  C CB  . HIS A 1 78  ? 23.185   3.295   -31.353 1.00 89.07 78  A 1 
ATOM 589  C CG  . HIS A 1 78  ? 23.346   2.500   -30.082 1.00 87.40 78  A 1 
ATOM 590  N ND1 . HIS A 1 78  ? 24.010   2.909   -28.947 1.00 72.85 78  A 1 
ATOM 591  C CD2 . HIS A 1 78  ? 22.926   1.211   -29.850 1.00 73.22 78  A 1 
ATOM 592  C CE1 . HIS A 1 78  ? 23.997   1.909   -28.061 1.00 74.19 78  A 1 
ATOM 593  N NE2 . HIS A 1 78  ? 23.356   0.855   -28.578 1.00 75.22 78  A 1 
ATOM 594  N N   . GLU A 1 79  ? 24.227   4.034   -34.355 1.00 91.04 79  A 1 
ATOM 595  C CA  . GLU A 1 79  ? 24.120   4.827   -35.591 1.00 90.33 79  A 1 
ATOM 596  C C   . GLU A 1 79  ? 23.873   3.967   -36.836 1.00 91.01 79  A 1 
ATOM 597  O O   . GLU A 1 79  ? 23.049   4.309   -37.686 1.00 88.58 79  A 1 
ATOM 598  C CB  . GLU A 1 79  ? 25.395   5.641   -35.822 1.00 88.61 79  A 1 
ATOM 599  C CG  . GLU A 1 79  ? 25.567   6.808   -34.841 1.00 80.21 79  A 1 
ATOM 600  C CD  . GLU A 1 79  ? 26.670   7.775   -35.291 1.00 72.39 79  A 1 
ATOM 601  O OE1 . GLU A 1 79  ? 26.637   8.926   -34.821 1.00 62.94 79  A 1 
ATOM 602  O OE2 . GLU A 1 79  ? 27.509   7.361   -36.123 1.00 63.53 79  A 1 
ATOM 603  N N   . GLN A 1 80  ? 24.550   2.821   -36.933 1.00 91.17 80  A 1 
ATOM 604  C CA  . GLN A 1 80  ? 24.364   1.917   -38.063 1.00 91.14 80  A 1 
ATOM 605  C C   . GLN A 1 80  ? 22.993   1.238   -38.002 1.00 92.05 80  A 1 
ATOM 606  O O   . GLN A 1 80  ? 22.321   1.086   -39.023 1.00 90.06 80  A 1 
ATOM 607  C CB  . GLN A 1 80  ? 25.485   0.868   -38.105 1.00 90.32 80  A 1 
ATOM 608  C CG  . GLN A 1 80  ? 26.864   1.508   -38.337 1.00 86.82 80  A 1 
ATOM 609  C CD  . GLN A 1 80  ? 27.977   0.475   -38.553 1.00 81.13 80  A 1 
ATOM 610  O OE1 . GLN A 1 80  ? 27.752   -0.712  -38.725 1.00 69.93 80  A 1 
ATOM 611  N NE2 . GLN A 1 80  ? 29.218   0.895   -38.575 1.00 67.20 80  A 1 
ATOM 612  N N   . ALA A 1 81  ? 22.537   0.878   -36.806 1.00 91.78 81  A 1 
ATOM 613  C CA  . ALA A 1 81  ? 21.200   0.349   -36.594 1.00 91.80 81  A 1 
ATOM 614  C C   . ALA A 1 81  ? 20.120   1.380   -36.976 1.00 92.43 81  A 1 
ATOM 615  O O   . ALA A 1 81  ? 19.161   1.039   -37.669 1.00 91.03 81  A 1 
ATOM 616  C CB  . ALA A 1 81  ? 21.073   -0.097  -35.133 1.00 91.37 81  A 1 
ATOM 617  N N   . LEU A 1 82  ? 20.317   2.654   -36.596 1.00 92.41 82  A 1 
ATOM 618  C CA  . LEU A 1 82  ? 19.429   3.765   -36.920 1.00 92.13 82  A 1 
ATOM 619  C C   . LEU A 1 82  ? 19.306   3.963   -38.436 1.00 92.53 82  A 1 
ATOM 620  O O   . LEU A 1 82  ? 18.194   4.087   -38.967 1.00 91.07 82  A 1 
ATOM 621  C CB  . LEU A 1 82  ? 19.979   5.038   -36.248 1.00 90.44 82  A 1 
ATOM 622  C CG  . LEU A 1 82  ? 18.937   6.165   -36.154 1.00 85.59 82  A 1 
ATOM 623  C CD1 . LEU A 1 82  ? 18.227   6.122   -34.807 1.00 75.99 82  A 1 
ATOM 624  C CD2 . LEU A 1 82  ? 19.590   7.531   -36.296 1.00 75.52 82  A 1 
ATOM 625  N N   . ALA A 1 83  ? 20.436   3.948   -39.155 1.00 92.46 83  A 1 
ATOM 626  C CA  . ALA A 1 83  ? 20.466   4.070   -40.606 1.00 92.45 83  A 1 
ATOM 627  C C   . ALA A 1 83  ? 19.699   2.920   -41.294 1.00 92.76 83  A 1 
ATOM 628  O O   . ALA A 1 83  ? 18.886   3.163   -42.191 1.00 91.35 83  A 1 
ATOM 629  C CB  . ALA A 1 83  ? 21.925   4.142   -41.062 1.00 91.77 83  A 1 
ATOM 630  N N   . ASP A 1 84  ? 19.901   1.683   -40.843 1.00 91.98 84  A 1 
ATOM 631  C CA  . ASP A 1 84  ? 19.191   0.524   -41.386 1.00 92.03 84  A 1 
ATOM 632  C C   . ASP A 1 84  ? 17.687   0.560   -41.074 1.00 92.54 84  A 1 
ATOM 633  O O   . ASP A 1 84  ? 16.875   0.224   -41.938 1.00 90.58 84  A 1 
ATOM 634  C CB  . ASP A 1 84  ? 19.825   -0.771  -40.860 1.00 90.96 84  A 1 
ATOM 635  C CG  . ASP A 1 84  ? 21.023   -1.258  -41.666 1.00 89.62 84  A 1 
ATOM 636  O OD1 . ASP A 1 84  ? 21.346   -0.715  -42.748 1.00 81.97 84  A 1 
ATOM 637  O OD2 . ASP A 1 84  ? 21.598   -2.311  -41.305 1.00 82.50 84  A 1 
ATOM 638  N N   . CYS A 1 85  ? 17.287   1.014   -39.877 1.00 92.14 85  A 1 
ATOM 639  C CA  . CYS A 1 85  ? 15.875   1.185   -39.527 1.00 92.46 85  A 1 
ATOM 640  C C   . CYS A 1 85  ? 15.192   2.243   -40.403 1.00 92.79 85  A 1 
ATOM 641  O O   . CYS A 1 85  ? 14.103   1.994   -40.910 1.00 91.57 85  A 1 
ATOM 642  C CB  . CYS A 1 85  ? 15.743   1.556   -38.045 1.00 92.20 85  A 1 
ATOM 643  S SG  . CYS A 1 85  ? 16.134   0.127   -36.996 1.00 89.21 85  A 1 
ATOM 644  N N   . ARG A 1 86  ? 15.838   3.388   -40.630 1.00 92.48 86  A 1 
ATOM 645  C CA  . ARG A 1 86  ? 15.320   4.422   -41.539 1.00 91.57 86  A 1 
ATOM 646  C C   . ARG A 1 86  ? 15.137   3.883   -42.948 1.00 91.72 86  A 1 
ATOM 647  O O   . ARG A 1 86  ? 14.073   4.067   -43.541 1.00 90.35 86  A 1 
ATOM 648  C CB  . ARG A 1 86  ? 16.246   5.651   -41.538 1.00 90.94 86  A 1 
ATOM 649  C CG  . ARG A 1 86  ? 16.066   6.506   -40.266 1.00 84.81 86  A 1 
ATOM 650  C CD  . ARG A 1 86  ? 16.986   7.728   -40.315 1.00 80.90 86  A 1 
ATOM 651  N NE  . ARG A 1 86  ? 16.814   8.582   -39.130 1.00 73.81 86  A 1 
ATOM 652  C CZ  . ARG A 1 86  ? 17.561   9.631   -38.782 1.00 66.55 86  A 1 
ATOM 653  N NH1 . ARG A 1 86  ? 18.562   10.033  -39.522 1.00 59.80 86  A 1 
ATOM 654  N NH2 . ARG A 1 86  ? 17.306   10.294  -37.690 1.00 61.48 86  A 1 
ATOM 655  N N   . ARG A 1 87  ? 16.126   3.145   -43.468 1.00 90.77 87  A 1 
ATOM 656  C CA  . ARG A 1 87  ? 16.028   2.538   -44.798 1.00 90.79 87  A 1 
ATOM 657  C C   . ARG A 1 87  ? 14.912   1.492   -44.883 1.00 91.31 87  A 1 
ATOM 658  O O   . ARG A 1 87  ? 14.236   1.403   -45.901 1.00 89.32 87  A 1 
ATOM 659  C CB  . ARG A 1 87  ? 17.393   1.955   -45.174 1.00 89.97 87  A 1 
ATOM 660  C CG  . ARG A 1 87  ? 17.562   1.739   -46.688 1.00 79.18 87  A 1 
ATOM 661  C CD  . ARG A 1 87  ? 17.563   3.080   -47.417 1.00 77.98 87  A 1 
ATOM 662  N NE  . ARG A 1 87  ? 17.895   2.940   -48.842 1.00 70.09 87  A 1 
ATOM 663  C CZ  . ARG A 1 87  ? 17.881   3.932   -49.717 1.00 62.88 87  A 1 
ATOM 664  N NH1 . ARG A 1 87  ? 17.566   5.159   -49.363 1.00 55.82 87  A 1 
ATOM 665  N NH2 . ARG A 1 87  ? 18.157   3.714   -50.967 1.00 55.34 87  A 1 
ATOM 666  N N   . ALA A 1 88  ? 14.703   0.711   -43.829 1.00 91.90 88  A 1 
ATOM 667  C CA  . ALA A 1 88  ? 13.589   -0.236  -43.761 1.00 91.67 88  A 1 
ATOM 668  C C   . ALA A 1 88  ? 12.230   0.482   -43.785 1.00 91.84 88  A 1 
ATOM 669  O O   . ALA A 1 88  ? 11.326   0.019   -44.476 1.00 90.04 88  A 1 
ATOM 670  C CB  . ALA A 1 88  ? 13.742   -1.103  -42.507 1.00 91.20 88  A 1 
ATOM 671  N N   . LEU A 1 89  ? 12.097   1.616   -43.080 1.00 91.68 89  A 1 
ATOM 672  C CA  . LEU A 1 89  ? 10.868   2.423   -43.056 1.00 91.36 89  A 1 
ATOM 673  C C   . LEU A 1 89  ? 10.587   3.123   -44.386 1.00 91.30 89  A 1 
ATOM 674  O O   . LEU A 1 89  ? 9.416    3.261   -44.755 1.00 88.88 89  A 1 
ATOM 675  C CB  . LEU A 1 89  ? 10.945   3.452   -41.921 1.00 90.60 89  A 1 
ATOM 676  C CG  . LEU A 1 89  ? 10.818   2.846   -40.520 1.00 88.61 89  A 1 
ATOM 677  C CD1 . LEU A 1 89  ? 11.123   3.910   -39.462 1.00 81.23 89  A 1 
ATOM 678  C CD2 . LEU A 1 89  ? 9.404    2.315   -40.259 1.00 82.36 89  A 1 
ATOM 679  N N   . GLU A 1 90  ? 11.605   3.506   -45.142 1.00 91.84 90  A 1 
ATOM 680  C CA  . GLU A 1 90  ? 11.426   4.003   -46.518 1.00 90.91 90  A 1 
ATOM 681  C C   . GLU A 1 90  ? 10.837   2.931   -47.452 1.00 90.72 90  A 1 
ATOM 682  O O   . GLU A 1 90  ? 10.135   3.266   -48.407 1.00 87.65 90  A 1 
ATOM 683  C CB  . GLU A 1 90  ? 12.771   4.455   -47.100 1.00 90.14 90  A 1 
ATOM 684  C CG  . GLU A 1 90  ? 13.305   5.779   -46.531 1.00 82.90 90  A 1 
ATOM 685  C CD  . GLU A 1 90  ? 14.716   6.123   -47.055 1.00 79.07 90  A 1 
ATOM 686  O OE1 . GLU A 1 90  ? 15.285   7.144   -46.614 1.00 69.86 90  A 1 
ATOM 687  O OE2 . GLU A 1 90  ? 15.270   5.379   -47.898 1.00 72.55 90  A 1 
ATOM 688  N N   . LEU A 1 91  ? 11.126   1.655   -47.203 1.00 90.74 91  A 1 
ATOM 689  C CA  . LEU A 1 91  ? 10.617   0.527   -47.984 1.00 89.72 91  A 1 
ATOM 690  C C   . LEU A 1 91  ? 9.263    0.018   -47.467 1.00 90.22 91  A 1 
ATOM 691  O O   . LEU A 1 91  ? 8.430    -0.416  -48.264 1.00 85.90 91  A 1 
ATOM 692  C CB  . LEU A 1 91  ? 11.656   -0.604  -47.961 1.00 88.59 91  A 1 
ATOM 693  C CG  . LEU A 1 91  ? 12.990   -0.275  -48.679 1.00 86.87 91  A 1 
ATOM 694  C CD1 . LEU A 1 91  ? 14.008   -1.376  -48.379 1.00 79.54 91  A 1 
ATOM 695  C CD2 . LEU A 1 91  ? 12.818   -0.179  -50.189 1.00 79.61 91  A 1 
ATOM 696  N N   . ASP A 1 92  ? 9.058    0.046   -46.159 1.00 89.61 92  A 1 
ATOM 697  C CA  . ASP A 1 92  ? 7.842    -0.385  -45.481 1.00 89.78 92  A 1 
ATOM 698  C C   . ASP A 1 92  ? 7.585    0.487   -44.235 1.00 90.23 92  A 1 
ATOM 699  O O   . ASP A 1 92  ? 8.027    0.189   -43.118 1.00 86.71 92  A 1 
ATOM 700  C CB  . ASP A 1 92  ? 7.944    -1.878  -45.122 1.00 87.97 92  A 1 
ATOM 701  C CG  . ASP A 1 92  ? 6.712    -2.413  -44.376 1.00 86.56 92  A 1 
ATOM 702  O OD1 . ASP A 1 92  ? 5.694    -1.682  -44.288 1.00 79.00 92  A 1 
ATOM 703  O OD2 . ASP A 1 92  ? 6.810    -3.544  -43.853 1.00 78.74 92  A 1 
ATOM 704  N N   . GLY A 1 93  ? 6.840    1.573   -44.436 1.00 90.46 93  A 1 
ATOM 705  C CA  . GLY A 1 93  ? 6.488    2.514   -43.373 1.00 89.71 93  A 1 
ATOM 706  C C   . GLY A 1 93  ? 5.597    1.930   -42.268 1.00 90.72 93  A 1 
ATOM 707  O O   . GLY A 1 93  ? 5.477    2.526   -41.194 1.00 87.77 93  A 1 
ATOM 708  N N   . GLN A 1 94  ? 4.993    0.752   -42.478 1.00 89.87 94  A 1 
ATOM 709  C CA  . GLN A 1 94  ? 4.161    0.043   -41.499 1.00 89.44 94  A 1 
ATOM 710  C C   . GLN A 1 94  ? 4.899    -1.101  -40.780 1.00 90.42 94  A 1 
ATOM 711  O O   . GLN A 1 94  ? 4.295    -1.856  -40.021 1.00 86.82 94  A 1 
ATOM 712  C CB  . GLN A 1 94  ? 2.859    -0.429  -42.170 1.00 87.58 94  A 1 
ATOM 713  C CG  . GLN A 1 94  ? 2.010    0.730   -42.720 1.00 83.82 94  A 1 
ATOM 714  C CD  . GLN A 1 94  ? 0.528    0.654   -42.328 1.00 77.02 94  A 1 
ATOM 715  O OE1 . GLN A 1 94  ? 0.052    -0.303  -41.757 1.00 66.15 94  A 1 
ATOM 716  N NE2 . GLN A 1 94  ? -0.243   1.690   -42.605 1.00 64.94 94  A 1 
ATOM 717  N N   . SER A 1 95  ? 6.205    -1.229  -40.982 1.00 90.34 95  A 1 
ATOM 718  C CA  . SER A 1 95  ? 7.006    -2.264  -40.341 1.00 91.06 95  A 1 
ATOM 719  C C   . SER A 1 95  ? 7.073    -2.056  -38.825 1.00 91.87 95  A 1 
ATOM 720  O O   . SER A 1 95  ? 7.811    -1.207  -38.317 1.00 90.47 95  A 1 
ATOM 721  C CB  . SER A 1 95  ? 8.401    -2.314  -40.948 1.00 90.18 95  A 1 
ATOM 722  O OG  . SER A 1 95  ? 9.156    -3.370  -40.370 1.00 86.17 95  A 1 
ATOM 723  N N   . VAL A 1 96  ? 6.362    -2.901  -38.071 1.00 91.54 96  A 1 
ATOM 724  C CA  . VAL A 1 96  ? 6.401    -2.917  -36.604 1.00 91.30 96  A 1 
ATOM 725  C C   . VAL A 1 96  ? 7.834    -3.078  -36.094 1.00 91.97 96  A 1 
ATOM 726  O O   . VAL A 1 96  ? 8.258    -2.366  -35.189 1.00 91.25 96  A 1 
ATOM 727  C CB  . VAL A 1 96  ? 5.527    -4.053  -36.038 1.00 90.28 96  A 1 
ATOM 728  C CG1 . VAL A 1 96  ? 5.594    -4.118  -34.507 1.00 82.79 96  A 1 
ATOM 729  C CG2 . VAL A 1 96  ? 4.062    -3.875  -36.433 1.00 82.40 96  A 1 
ATOM 730  N N   . LYS A 1 97  ? 8.606    -3.990  -36.703 1.00 91.05 97  A 1 
ATOM 731  C CA  . LYS A 1 97  ? 9.995    -4.236  -36.312 1.00 90.95 97  A 1 
ATOM 732  C C   . LYS A 1 97  ? 10.893   -3.028  -36.577 1.00 91.57 97  A 1 
ATOM 733  O O   . LYS A 1 97  ? 11.746   -2.739  -35.749 1.00 90.66 97  A 1 
ATOM 734  C CB  . LYS A 1 97  ? 10.564   -5.468  -37.019 1.00 89.69 97  A 1 
ATOM 735  C CG  . LYS A 1 97  ? 9.939    -6.767  -36.498 1.00 85.78 97  A 1 
ATOM 736  C CD  . LYS A 1 97  ? 10.646   -7.974  -37.117 1.00 81.67 97  A 1 
ATOM 737  C CE  . LYS A 1 97  ? 10.062   -9.273  -36.552 1.00 73.74 97  A 1 
ATOM 738  N NZ  . LYS A 1 97  ? 10.772   -10.453 -37.071 1.00 65.73 97  A 1 
ATOM 739  N N   . ALA A 1 98  ? 10.692   -2.327  -37.689 1.00 91.96 98  A 1 
ATOM 740  C CA  . ALA A 1 98  ? 11.477   -1.139  -38.004 1.00 92.25 98  A 1 
ATOM 741  C C   . ALA A 1 98  ? 11.216   -0.027  -36.983 1.00 92.85 98  A 1 
ATOM 742  O O   . ALA A 1 98  ? 12.173   0.513   -36.436 1.00 91.70 98  A 1 
ATOM 743  C CB  . ALA A 1 98  ? 11.181   -0.700  -39.441 1.00 91.96 98  A 1 
ATOM 744  N N   . HIS A 1 99  ? 9.951    0.253   -36.637 1.00 93.57 99  A 1 
ATOM 745  C CA  . HIS A 1 99  ? 9.608    1.218   -35.596 1.00 93.34 99  A 1 
ATOM 746  C C   . HIS A 1 99  ? 10.109   0.783   -34.217 1.00 93.52 99  A 1 
ATOM 747  O O   . HIS A 1 99  ? 10.650   1.603   -33.478 1.00 92.62 99  A 1 
ATOM 748  C CB  . HIS A 1 99  ? 8.093    1.451   -35.567 1.00 93.10 99  A 1 
ATOM 749  C CG  . HIS A 1 99  ? 7.610    2.365   -36.652 1.00 92.57 99  A 1 
ATOM 750  N ND1 . HIS A 1 99  ? 7.920    3.710   -36.758 1.00 80.07 99  A 1 
ATOM 751  C CD2 . HIS A 1 99  ? 6.787    2.055   -37.703 1.00 79.95 99  A 1 
ATOM 752  C CE1 . HIS A 1 99  ? 7.291    4.187   -37.847 1.00 82.83 99  A 1 
ATOM 753  N NE2 . HIS A 1 99  ? 6.596    3.214   -38.435 1.00 84.64 99  A 1 
ATOM 754  N N   . PHE A 1 100 ? 9.992    -0.503  -33.861 1.00 93.29 100 A 1 
ATOM 755  C CA  . PHE A 1 100 ? 10.455   -1.025  -32.577 1.00 92.92 100 A 1 
ATOM 756  C C   . PHE A 1 100 ? 11.977   -0.906  -32.419 1.00 93.32 100 A 1 
ATOM 757  O O   . PHE A 1 100 ? 12.454   -0.393  -31.410 1.00 92.63 100 A 1 
ATOM 758  C CB  . PHE A 1 100 ? 9.982    -2.474  -32.417 1.00 91.80 100 A 1 
ATOM 759  C CG  . PHE A 1 100 ? 10.403   -3.120  -31.105 1.00 91.14 100 A 1 
ATOM 760  C CD1 . PHE A 1 100 ? 11.106   -4.328  -31.102 1.00 82.73 100 A 1 
ATOM 761  C CD2 . PHE A 1 100 ? 10.091   -2.497  -29.887 1.00 82.23 100 A 1 
ATOM 762  C CE1 . PHE A 1 100 ? 11.490   -4.927  -29.886 1.00 82.14 100 A 1 
ATOM 763  C CE2 . PHE A 1 100 ? 10.484   -3.079  -28.669 1.00 80.72 100 A 1 
ATOM 764  C CZ  . PHE A 1 100 ? 11.185   -4.296  -28.673 1.00 85.42 100 A 1 
ATOM 765  N N   . PHE A 1 101 ? 12.739   -1.329  -33.427 1.00 92.85 101 A 1 
ATOM 766  C CA  . PHE A 1 101 ? 14.201   -1.237  -33.387 1.00 92.77 101 A 1 
ATOM 767  C C   . PHE A 1 101 ? 14.698   0.208   -33.494 1.00 93.19 101 A 1 
ATOM 768  O O   . PHE A 1 101 ? 15.667   0.547   -32.832 1.00 91.90 101 A 1 
ATOM 769  C CB  . PHE A 1 101 ? 14.817   -2.123  -34.477 1.00 92.19 101 A 1 
ATOM 770  C CG  . PHE A 1 101 ? 14.498   -3.609  -34.400 1.00 92.13 101 A 1 
ATOM 771  C CD1 . PHE A 1 101 ? 14.183   -4.239  -33.187 1.00 83.77 101 A 1 
ATOM 772  C CD2 . PHE A 1 101 ? 14.541   -4.376  -35.581 1.00 83.18 101 A 1 
ATOM 773  C CE1 . PHE A 1 101 ? 13.891   -5.610  -33.152 1.00 82.50 101 A 1 
ATOM 774  C CE2 . PHE A 1 101 ? 14.256   -5.741  -35.547 1.00 81.76 101 A 1 
ATOM 775  C CZ  . PHE A 1 101 ? 13.918   -6.367  -34.338 1.00 87.56 101 A 1 
ATOM 776  N N   . LEU A 1 102 ? 14.009   1.064   -34.246 1.00 92.85 102 A 1 
ATOM 777  C CA  . LEU A 1 102 ? 14.306   2.493   -34.290 1.00 92.79 102 A 1 
ATOM 778  C C   . LEU A 1 102 ? 14.142   3.123   -32.910 1.00 93.24 102 A 1 
ATOM 779  O O   . LEU A 1 102 ? 15.065   3.785   -32.427 1.00 92.19 102 A 1 
ATOM 780  C CB  . LEU A 1 102 ? 13.417   3.163   -35.346 1.00 92.05 102 A 1 
ATOM 781  C CG  . LEU A 1 102 ? 13.658   4.677   -35.509 1.00 89.54 102 A 1 
ATOM 782  C CD1 . LEU A 1 102 ? 15.087   4.989   -35.956 1.00 81.30 102 A 1 
ATOM 783  C CD2 . LEU A 1 102 ? 12.711   5.228   -36.583 1.00 80.91 102 A 1 
ATOM 784  N N   . GLY A 1 103 ? 13.024   2.847   -32.230 1.00 93.23 103 A 1 
ATOM 785  C CA  . GLY A 1 103 ? 12.792   3.312   -30.868 1.00 92.41 103 A 1 
ATOM 786  C C   . GLY A 1 103 ? 13.833   2.788   -29.875 1.00 92.67 103 A 1 
ATOM 787  O O   . GLY A 1 103 ? 14.294   3.540   -29.025 1.00 91.50 103 A 1 
ATOM 788  N N   . GLN A 1 104 ? 14.281   1.529   -30.005 1.00 92.73 104 A 1 
ATOM 789  C CA  . GLN A 1 104 ? 15.379   1.007   -29.186 1.00 91.41 104 A 1 
ATOM 790  C C   . GLN A 1 104 ? 16.712   1.708   -29.470 1.00 91.44 104 A 1 
ATOM 791  O O   . GLN A 1 104 ? 17.437   2.009   -28.524 1.00 90.07 104 A 1 
ATOM 792  C CB  . GLN A 1 104 ? 15.549   -0.507  -29.370 1.00 90.70 104 A 1 
ATOM 793  C CG  . GLN A 1 104 ? 14.489   -1.305  -28.591 1.00 84.89 104 A 1 
ATOM 794  C CD  . GLN A 1 104 ? 14.927   -2.744  -28.295 1.00 81.14 104 A 1 
ATOM 795  O OE1 . GLN A 1 104 ? 15.781   -3.338  -28.948 1.00 70.61 104 A 1 
ATOM 796  N NE2 . GLN A 1 104 ? 14.379   -3.359  -27.279 1.00 68.34 104 A 1 
ATOM 797  N N   . CYS A 1 105 ? 17.045   2.009   -30.730 1.00 92.12 105 A 1 
ATOM 798  C CA  . CYS A 1 105 ? 18.247   2.775   -31.056 1.00 91.74 105 A 1 
ATOM 799  C C   . CYS A 1 105 ? 18.198   4.170   -30.421 1.00 91.96 105 A 1 
ATOM 800  O O   . CYS A 1 105 ? 19.139   4.575   -29.762 1.00 89.96 105 A 1 
ATOM 801  C CB  . CYS A 1 105 ? 18.414   2.912   -32.576 1.00 90.52 105 A 1 
ATOM 802  S SG  . CYS A 1 105 ? 18.661   1.313   -33.371 1.00 82.49 105 A 1 
ATOM 803  N N   . GLN A 1 106 ? 17.067   4.865   -30.582 1.00 92.70 106 A 1 
ATOM 804  C CA  . GLN A 1 106 ? 16.874   6.212   -30.040 1.00 92.21 106 A 1 
ATOM 805  C C   . GLN A 1 106 ? 16.890   6.231   -28.511 1.00 91.65 106 A 1 
ATOM 806  O O   . GLN A 1 106 ? 17.382   7.186   -27.918 1.00 89.62 106 A 1 
ATOM 807  C CB  . GLN A 1 106 ? 15.548   6.768   -30.579 1.00 92.16 106 A 1 
ATOM 808  C CG  . GLN A 1 106 ? 15.637   7.100   -32.064 1.00 91.44 106 A 1 
ATOM 809  C CD  . GLN A 1 106 ? 14.276   7.462   -32.670 1.00 91.78 106 A 1 
ATOM 810  O OE1 . GLN A 1 106 ? 13.242   6.897   -32.339 1.00 83.75 106 A 1 
ATOM 811  N NE2 . GLN A 1 106 ? 14.247   8.390   -33.586 1.00 82.00 106 A 1 
ATOM 812  N N   . LEU A 1 107 ? 16.417   5.162   -27.853 1.00 92.68 107 A 1 
ATOM 813  C CA  . LEU A 1 107 ? 16.502   5.003   -26.406 1.00 91.28 107 A 1 
ATOM 814  C C   . LEU A 1 107 ? 17.955   4.923   -25.931 1.00 90.96 107 A 1 
ATOM 815  O O   . LEU A 1 107 ? 18.314   5.609   -24.974 1.00 88.67 107 A 1 
ATOM 816  C CB  . LEU A 1 107 ? 15.712   3.753   -25.993 1.00 89.56 107 A 1 
ATOM 817  C CG  . LEU A 1 107 ? 15.705   3.495   -24.472 1.00 83.85 107 A 1 
ATOM 818  C CD1 . LEU A 1 107 ? 15.044   4.638   -23.717 1.00 76.12 107 A 1 
ATOM 819  C CD2 . LEU A 1 107 ? 14.930   2.212   -24.173 1.00 76.30 107 A 1 
ATOM 820  N N   . GLU A 1 108 ? 18.787   4.127   -26.601 1.00 90.81 108 A 1 
ATOM 821  C CA  . GLU A 1 108 ? 20.206   3.991   -26.267 1.00 89.23 108 A 1 
ATOM 822  C C   . GLU A 1 108 ? 21.025   5.242   -26.644 1.00 89.37 108 A 1 
ATOM 823  O O   . GLU A 1 108 ? 22.054   5.499   -26.034 1.00 86.40 108 A 1 
ATOM 824  C CB  . GLU A 1 108 ? 20.770   2.737   -26.942 1.00 87.98 108 A 1 
ATOM 825  C CG  . GLU A 1 108 ? 20.175   1.417   -26.411 1.00 82.34 108 A 1 
ATOM 826  C CD  . GLU A 1 108 ? 20.460   1.163   -24.916 1.00 77.43 108 A 1 
ATOM 827  O OE1 . GLU A 1 108 ? 19.497   0.926   -24.152 1.00 67.96 108 A 1 
ATOM 828  O OE2 . GLU A 1 108 ? 21.638   1.222   -24.527 1.00 68.28 108 A 1 
ATOM 829  N N   . MET A 1 109 ? 20.535   6.049   -27.587 1.00 89.67 109 A 1 
ATOM 830  C CA  . MET A 1 109 ? 21.084   7.366   -27.950 1.00 89.09 109 A 1 
ATOM 831  C C   . MET A 1 109 ? 20.518   8.519   -27.100 1.00 88.91 109 A 1 
ATOM 832  O O   . MET A 1 109 ? 20.710   9.682   -27.456 1.00 85.48 109 A 1 
ATOM 833  C CB  . MET A 1 109 ? 20.844   7.631   -29.443 1.00 88.20 109 A 1 
ATOM 834  C CG  . MET A 1 109 ? 21.613   6.671   -30.356 1.00 85.04 109 A 1 
ATOM 835  S SD  . MET A 1 109 ? 21.285   6.924   -32.129 1.00 81.70 109 A 1 
ATOM 836  C CE  . MET A 1 109 ? 22.142   8.507   -32.383 1.00 69.58 109 A 1 
ATOM 837  N N   . GLU A 1 110 ? 19.787   8.222   -26.035 1.00 89.35 110 A 1 
ATOM 838  C CA  . GLU A 1 110 ? 19.171   9.184   -25.107 1.00 89.02 110 A 1 
ATOM 839  C C   . GLU A 1 110 ? 18.148   10.152  -25.743 1.00 89.70 110 A 1 
ATOM 840  O O   . GLU A 1 110 ? 17.697   11.111  -25.114 1.00 86.16 110 A 1 
ATOM 841  C CB  . GLU A 1 110 ? 20.245   9.904   -24.275 1.00 86.93 110 A 1 
ATOM 842  C CG  . GLU A 1 110 ? 21.205   8.929   -23.570 1.00 84.49 110 A 1 
ATOM 843  C CD  . GLU A 1 110 ? 22.224   9.630   -22.648 1.00 80.63 110 A 1 
ATOM 844  O OE1 . GLU A 1 110 ? 22.882   8.888   -21.874 1.00 72.97 110 A 1 
ATOM 845  O OE2 . GLU A 1 110 ? 22.332   10.871  -22.703 1.00 74.83 110 A 1 
ATOM 846  N N   . SER A 1 111 ? 17.698   9.880   -26.978 1.00 90.03 111 A 1 
ATOM 847  C CA  . SER A 1 111 ? 16.632   10.623  -27.659 1.00 90.24 111 A 1 
ATOM 848  C C   . SER A 1 111 ? 15.260   10.125  -27.186 1.00 91.13 111 A 1 
ATOM 849  O O   . SER A 1 111 ? 14.494   9.508   -27.940 1.00 89.00 111 A 1 
ATOM 850  C CB  . SER A 1 111 ? 16.788   10.527  -29.181 1.00 89.24 111 A 1 
ATOM 851  O OG  . SER A 1 111 ? 17.996   11.113  -29.602 1.00 78.99 111 A 1 
ATOM 852  N N   . TYR A 1 112 ? 14.952   10.372  -25.921 1.00 91.16 112 A 1 
ATOM 853  C CA  . TYR A 1 112 ? 13.815   9.744   -25.243 1.00 91.40 112 A 1 
ATOM 854  C C   . TYR A 1 112 ? 12.448   10.059  -25.876 1.00 92.12 112 A 1 
ATOM 855  O O   . TYR A 1 112 ? 11.630   9.147   -26.008 1.00 90.84 112 A 1 
ATOM 856  C CB  . TYR A 1 112 ? 13.813   10.141  -23.765 1.00 90.21 112 A 1 
ATOM 857  C CG  . TYR A 1 112 ? 15.066   9.745   -23.006 1.00 89.99 112 A 1 
ATOM 858  C CD1 . TYR A 1 112 ? 15.464   8.397   -22.948 1.00 84.20 112 A 1 
ATOM 859  C CD2 . TYR A 1 112 ? 15.858   10.726  -22.377 1.00 83.91 112 A 1 
ATOM 860  C CE1 . TYR A 1 112 ? 16.648   8.028   -22.280 1.00 82.45 112 A 1 
ATOM 861  C CE2 . TYR A 1 112 ? 17.038   10.374  -21.712 1.00 81.78 112 A 1 
ATOM 862  C CZ  . TYR A 1 112 ? 17.438   9.019   -21.670 1.00 85.45 112 A 1 
ATOM 863  O OH  . TYR A 1 112 ? 18.603   8.668   -21.036 1.00 83.21 112 A 1 
ATOM 864  N N   . ASP A 1 113 ? 12.198   11.298  -26.280 1.00 90.63 113 A 1 
ATOM 865  C CA  . ASP A 1 113 ? 10.911   11.681  -26.884 1.00 89.88 113 A 1 
ATOM 866  C C   . ASP A 1 113 ? 10.675   10.955  -28.209 1.00 90.61 113 A 1 
ATOM 867  O O   . ASP A 1 113 ? 9.604    10.379  -28.436 1.00 89.38 113 A 1 
ATOM 868  C CB  . ASP A 1 113 ? 10.851   13.205  -27.063 1.00 88.15 113 A 1 
ATOM 869  C CG  . ASP A 1 113 ? 10.691   13.931  -25.717 1.00 84.47 113 A 1 
ATOM 870  O OD1 . ASP A 1 113 ? 9.760    13.569  -24.970 1.00 78.39 113 A 1 
ATOM 871  O OD2 . ASP A 1 113 ? 11.491   14.826  -25.404 1.00 77.05 113 A 1 
ATOM 872  N N   . GLU A 1 114 ? 11.697   10.901  -29.078 1.00 91.20 114 A 1 
ATOM 873  C CA  . GLU A 1 114 ? 11.628   10.177  -30.350 1.00 91.56 114 A 1 
ATOM 874  C C   . GLU A 1 114 ? 11.521   8.663   -30.138 1.00 92.31 114 A 1 
ATOM 875  O O   . GLU A 1 114 ? 10.776   7.983   -30.849 1.00 90.62 114 A 1 
ATOM 876  C CB  . GLU A 1 114 ? 12.869   10.480  -31.202 1.00 90.87 114 A 1 
ATOM 877  C CG  . GLU A 1 114 ? 13.029   11.956  -31.587 1.00 84.99 114 A 1 
ATOM 878  C CD  . GLU A 1 114 ? 14.200   12.174  -32.566 1.00 79.93 114 A 1 
ATOM 879  O OE1 . GLU A 1 114 ? 14.284   13.286  -33.136 1.00 68.93 114 A 1 
ATOM 880  O OE2 . GLU A 1 114 ? 14.986   11.222  -32.796 1.00 69.83 114 A 1 
ATOM 881  N N   . ALA A 1 115 ? 12.231   8.135   -29.141 1.00 91.94 115 A 1 
ATOM 882  C CA  . ALA A 1 115 ? 12.160   6.722   -28.779 1.00 91.90 115 A 1 
ATOM 883  C C   . ALA A 1 115 ? 10.743   6.338   -28.351 1.00 92.46 115 A 1 
ATOM 884  O O   . ALA A 1 115 ? 10.177   5.379   -28.877 1.00 91.50 115 A 1 
ATOM 885  C CB  . ALA A 1 115 ? 13.181   6.425   -27.675 1.00 91.55 115 A 1 
ATOM 886  N N   . ILE A 1 116 ? 10.139   7.117   -27.461 1.00 92.09 116 A 1 
ATOM 887  C CA  . ILE A 1 116 ? 8.772    6.895   -26.990 1.00 90.70 116 A 1 
ATOM 888  C C   . ILE A 1 116 ? 7.789    6.960   -28.158 1.00 91.15 116 A 1 
ATOM 889  O O   . ILE A 1 116 ? 6.978    6.048   -28.309 1.00 90.57 116 A 1 
ATOM 890  C CB  . ILE A 1 116 ? 8.406    7.878   -25.854 1.00 89.12 116 A 1 
ATOM 891  C CG1 . ILE A 1 116 ? 9.210    7.534   -24.581 1.00 85.95 116 A 1 
ATOM 892  C CG2 . ILE A 1 116 ? 6.900    7.838   -25.535 1.00 85.12 116 A 1 
ATOM 893  C CD1 . ILE A 1 116 ? 9.225    8.659   -23.532 1.00 78.93 116 A 1 
ATOM 894  N N   . ALA A 1 117 ? 7.890    7.976   -29.011 1.00 92.39 117 A 1 
ATOM 895  C CA  . ALA A 1 117 ? 7.010    8.121   -30.172 1.00 91.92 117 A 1 
ATOM 896  C C   . ALA A 1 117 ? 7.077    6.901   -31.110 1.00 92.38 117 A 1 
ATOM 897  O O   . ALA A 1 117 ? 6.037    6.364   -31.510 1.00 91.69 117 A 1 
ATOM 898  C CB  . ALA A 1 117 ? 7.378    9.418   -30.899 1.00 91.49 117 A 1 
ATOM 899  N N   . ASN A 1 118 ? 8.283    6.412   -31.421 1.00 91.79 118 A 1 
ATOM 900  C CA  . ASN A 1 118 ? 8.462    5.246   -32.285 1.00 92.08 118 A 1 
ATOM 901  C C   . ASN A 1 118 ? 7.998    3.937   -31.630 1.00 92.49 118 A 1 
ATOM 902  O O   . ASN A 1 118 ? 7.358    3.118   -32.294 1.00 91.26 118 A 1 
ATOM 903  C CB  . ASN A 1 118 ? 9.925    5.165   -32.731 1.00 91.81 118 A 1 
ATOM 904  C CG  . ASN A 1 118 ? 10.184   6.077   -33.913 1.00 90.64 118 A 1 
ATOM 905  O OD1 . ASN A 1 118 ? 9.582    5.938   -34.974 1.00 81.77 118 A 1 
ATOM 906  N ND2 . ASN A 1 118 ? 11.086   7.019   -33.787 1.00 79.90 118 A 1 
ATOM 907  N N   . LEU A 1 119 ? 8.266    3.748   -30.342 1.00 92.00 119 A 1 
ATOM 908  C CA  . LEU A 1 119 ? 7.796    2.575   -29.596 1.00 91.45 119 A 1 
ATOM 909  C C   . LEU A 1 119 ? 6.267    2.558   -29.474 1.00 91.26 119 A 1 
ATOM 910  O O   . LEU A 1 119 ? 5.649    1.509   -29.638 1.00 90.16 119 A 1 
ATOM 911  C CB  . LEU A 1 119 ? 8.454    2.547   -28.211 1.00 91.55 119 A 1 
ATOM 912  C CG  . LEU A 1 119 ? 9.971    2.252   -28.209 1.00 90.49 119 A 1 
ATOM 913  C CD1 . LEU A 1 119 ? 10.518   2.474   -26.806 1.00 83.55 119 A 1 
ATOM 914  C CD2 . LEU A 1 119 ? 10.283   0.824   -28.625 1.00 82.91 119 A 1 
ATOM 915  N N   . GLN A 1 120 ? 5.641    3.721   -29.238 1.00 91.11 120 A 1 
ATOM 916  C CA  . GLN A 1 120 ? 4.188    3.870   -29.215 1.00 89.31 120 A 1 
ATOM 917  C C   . GLN A 1 120 ? 3.587    3.511   -30.578 1.00 89.36 120 A 1 
ATOM 918  O O   . GLN A 1 120 ? 2.621    2.760   -30.661 1.00 88.50 120 A 1 
ATOM 919  C CB  . GLN A 1 120 ? 3.826    5.313   -28.820 1.00 88.01 120 A 1 
ATOM 920  C CG  . GLN A 1 120 ? 2.457    5.430   -28.110 1.00 78.91 120 A 1 
ATOM 921  C CD  . GLN A 1 120 ? 2.566    5.576   -26.580 1.00 73.64 120 A 1 
ATOM 922  O OE1 . GLN A 1 120 ? 3.583    5.919   -26.007 1.00 65.99 120 A 1 
ATOM 923  N NE2 . GLN A 1 120 ? 1.491    5.334   -25.866 1.00 62.01 120 A 1 
ATOM 924  N N   . ARG A 1 121 ? 4.221    3.976   -31.664 1.00 90.31 121 A 1 
ATOM 925  C CA  . ARG A 1 121 ? 3.805    3.668   -33.034 1.00 90.76 121 A 1 
ATOM 926  C C   . ARG A 1 121 ? 3.954    2.179   -33.350 1.00 91.16 121 A 1 
ATOM 927  O O   . ARG A 1 121 ? 3.037    1.584   -33.906 1.00 89.94 121 A 1 
ATOM 928  C CB  . ARG A 1 121 ? 4.583    4.563   -33.999 1.00 90.66 121 A 1 
ATOM 929  C CG  . ARG A 1 121 ? 3.866    4.686   -35.344 1.00 82.47 121 A 1 
ATOM 930  C CD  . ARG A 1 121 ? 4.205    6.027   -35.992 1.00 79.00 121 A 1 
ATOM 931  N NE  . ARG A 1 121 ? 3.423    6.269   -37.210 1.00 70.88 121 A 1 
ATOM 932  C CZ  . ARG A 1 121 ? 3.239    7.440   -37.804 1.00 63.63 121 A 1 
ATOM 933  N NH1 . ARG A 1 121 ? 3.800    8.541   -37.348 1.00 56.60 121 A 1 
ATOM 934  N NH2 . ARG A 1 121 ? 2.500    7.527   -38.868 1.00 56.37 121 A 1 
ATOM 935  N N   . ALA A 1 122 ? 5.049    1.554   -32.921 1.00 90.86 122 A 1 
ATOM 936  C CA  . ALA A 1 122 ? 5.245    0.110   -33.028 1.00 90.42 122 A 1 
ATOM 937  C C   . ALA A 1 122 ? 4.157    -0.672  -32.276 1.00 90.23 122 A 1 
ATOM 938  O O   . ALA A 1 122 ? 3.633    -1.651  -32.799 1.00 88.78 122 A 1 
ATOM 939  C CB  . ALA A 1 122 ? 6.642    -0.250  -32.504 1.00 90.82 122 A 1 
ATOM 940  N N   . TYR A 1 123 ? 3.780    -0.214  -31.082 1.00 89.78 123 A 1 
ATOM 941  C CA  . TYR A 1 123 ? 2.718    -0.840  -30.288 1.00 87.32 123 A 1 
ATOM 942  C C   . TYR A 1 123 ? 1.346    -0.734  -30.964 1.00 86.82 123 A 1 
ATOM 943  O O   . TYR A 1 123 ? 0.638    -1.737  -31.070 1.00 85.48 123 A 1 
ATOM 944  C CB  . TYR A 1 123 ? 2.686    -0.216  -28.896 1.00 85.45 123 A 1 
ATOM 945  C CG  . TYR A 1 123 ? 1.682    -0.865  -27.963 1.00 83.54 123 A 1 
ATOM 946  C CD1 . TYR A 1 123 ? 0.508    -0.188  -27.599 1.00 75.64 123 A 1 
ATOM 947  C CD2 . TYR A 1 123 ? 1.922    -2.159  -27.460 1.00 74.80 123 A 1 
ATOM 948  C CE1 . TYR A 1 123 ? -0.416   -0.788  -26.722 1.00 72.29 123 A 1 
ATOM 949  C CE2 . TYR A 1 123 ? 0.999    -2.772  -26.589 1.00 71.17 123 A 1 
ATOM 950  C CZ  . TYR A 1 123 ? -0.168   -2.084  -26.215 1.00 73.68 123 A 1 
ATOM 951  O OH  . TYR A 1 123 ? -1.050   -2.676  -25.355 1.00 73.24 123 A 1 
ATOM 952  N N   . SER A 1 124 ? 0.994    0.439   -31.475 1.00 88.93 124 A 1 
ATOM 953  C CA  . SER A 1 124 ? -0.254   0.651   -32.218 1.00 88.02 124 A 1 
ATOM 954  C C   . SER A 1 124 ? -0.309   -0.210  -33.486 1.00 88.10 124 A 1 
ATOM 955  O O   . SER A 1 124 ? -1.277   -0.939  -33.688 1.00 86.64 124 A 1 
ATOM 956  C CB  . SER A 1 124 ? -0.424   2.130   -32.580 1.00 86.71 124 A 1 
ATOM 957  O OG  . SER A 1 124 ? -0.476   2.912   -31.400 1.00 76.93 124 A 1 
ATOM 958  N N   . LEU A 1 125 ? 0.751    -0.219  -34.282 1.00 88.15 125 A 1 
ATOM 959  C CA  . LEU A 1 125 ? 0.850    -1.041  -35.491 1.00 87.64 125 A 1 
ATOM 960  C C   . LEU A 1 125 ? 0.782    -2.542  -35.171 1.00 87.88 125 A 1 
ATOM 961  O O   . LEU A 1 125 ? 0.123    -3.292  -35.886 1.00 86.41 125 A 1 
ATOM 962  C CB  . LEU A 1 125 ? 2.158    -0.718  -36.232 1.00 88.03 125 A 1 
ATOM 963  C CG  . LEU A 1 125 ? 2.170    0.643   -36.951 1.00 85.67 125 A 1 
ATOM 964  C CD1 . LEU A 1 125 ? 3.594    0.954   -37.398 1.00 77.84 125 A 1 
ATOM 965  C CD2 . LEU A 1 125 ? 1.271    0.646   -38.185 1.00 78.13 125 A 1 
ATOM 966  N N   . ALA A 1 126 ? 1.409    -3.001  -34.091 1.00 87.21 126 A 1 
ATOM 967  C CA  . ALA A 1 126 ? 1.342    -4.393  -33.670 1.00 85.51 126 A 1 
ATOM 968  C C   . ALA A 1 126 ? -0.090   -4.809  -33.290 1.00 84.45 126 A 1 
ATOM 969  O O   . ALA A 1 126 ? -0.527   -5.900  -33.660 1.00 82.45 126 A 1 
ATOM 970  C CB  . ALA A 1 126 ? 2.310    -4.619  -32.502 1.00 85.05 126 A 1 
ATOM 971  N N   . LYS A 1 127 ? -0.842   -3.931  -32.607 1.00 84.56 127 A 1 
ATOM 972  C CA  . LYS A 1 127 ? -2.260   -4.151  -32.300 1.00 81.22 127 A 1 
ATOM 973  C C   . LYS A 1 127 ? -3.115   -4.196  -33.570 1.00 80.88 127 A 1 
ATOM 974  O O   . LYS A 1 127 ? -3.896   -5.132  -33.729 1.00 78.23 127 A 1 
ATOM 975  C CB  . LYS A 1 127 ? -2.796   -3.076  -31.336 1.00 78.26 127 A 1 
ATOM 976  C CG  . LYS A 1 127 ? -2.718   -3.529  -29.867 1.00 69.61 127 A 1 
ATOM 977  C CD  . LYS A 1 127 ? -3.416   -2.511  -28.953 1.00 65.00 127 A 1 
ATOM 978  C CE  . LYS A 1 127 ? -3.567   -3.065  -27.538 1.00 57.20 127 A 1 
ATOM 979  N NZ  . LYS A 1 127 ? -4.203   -2.088  -26.608 1.00 51.67 127 A 1 
ATOM 980  N N   . GLU A 1 128 ? -2.953   -3.242  -34.473 1.00 84.74 128 A 1 
ATOM 981  C CA  . GLU A 1 128 ? -3.695   -3.211  -35.748 1.00 83.78 128 A 1 
ATOM 982  C C   . GLU A 1 128 ? -3.429   -4.450  -36.603 1.00 83.36 128 A 1 
ATOM 983  O O   . GLU A 1 128 ? -4.360   -5.080  -37.110 1.00 79.38 128 A 1 
ATOM 984  C CB  . GLU A 1 128 ? -3.319   -1.961  -36.555 1.00 82.44 128 A 1 
ATOM 985  C CG  . GLU A 1 128 ? -4.212   -0.768  -36.238 1.00 73.91 128 A 1 
ATOM 986  C CD  . GLU A 1 128 ? -3.905   0.445   -37.129 1.00 69.76 128 A 1 
ATOM 987  O OE1 . GLU A 1 128 ? -4.824   1.279   -37.294 1.00 61.66 128 A 1 
ATOM 988  O OE2 . GLU A 1 128 ? -2.763   0.550   -37.635 1.00 64.28 128 A 1 
ATOM 989  N N   . GLN A 1 129 ? -2.170   -4.858  -36.724 1.00 84.10 129 A 1 
ATOM 990  C CA  . GLN A 1 129 ? -1.748   -6.023  -37.500 1.00 82.69 129 A 1 
ATOM 991  C C   . GLN A 1 129 ? -1.987   -7.350  -36.757 1.00 81.50 129 A 1 
ATOM 992  O O   . GLN A 1 129 ? -1.689   -8.418  -37.296 1.00 76.10 129 A 1 
ATOM 993  C CB  . GLN A 1 129 ? -0.281   -5.866  -37.911 1.00 82.32 129 A 1 
ATOM 994  C CG  . GLN A 1 129 ? -0.049   -4.659  -38.841 1.00 81.54 129 A 1 
ATOM 995  C CD  . GLN A 1 129 ? 1.428    -4.467  -39.215 1.00 81.27 129 A 1 
ATOM 996  O OE1 . GLN A 1 129 ? 2.261    -5.348  -39.063 1.00 74.97 129 A 1 
ATOM 997  N NE2 . GLN A 1 129 ? 1.787    -3.313  -39.727 1.00 74.25 129 A 1 
ATOM 998  N N   . ARG A 1 130 ? -2.528   -7.308  -35.529 1.00 81.01 130 A 1 
ATOM 999  C CA  . ARG A 1 130 ? -2.744   -8.473  -34.650 1.00 80.10 130 A 1 
ATOM 1000 C C   . ARG A 1 130 ? -1.466   -9.307  -34.430 1.00 80.76 130 A 1 
ATOM 1001 O O   . ARG A 1 130 ? -1.533   -10.526 -34.277 1.00 75.62 130 A 1 
ATOM 1002 C CB  . ARG A 1 130 ? -3.926   -9.327  -35.126 1.00 77.15 130 A 1 
ATOM 1003 C CG  . ARG A 1 130 ? -5.235   -8.538  -35.231 1.00 69.22 130 A 1 
ATOM 1004 C CD  . ARG A 1 130 ? -6.366   -9.501  -35.622 1.00 63.31 130 A 1 
ATOM 1005 N NE  . ARG A 1 130 ? -7.650   -8.809  -35.725 1.00 55.37 130 A 1 
ATOM 1006 C CZ  . ARG A 1 130 ? -8.831   -9.373  -35.927 1.00 46.78 130 A 1 
ATOM 1007 N NH1 . ARG A 1 130 ? -8.945   -10.668 -36.070 1.00 43.11 130 A 1 
ATOM 1008 N NH2 . ARG A 1 130 ? -9.912   -8.641  -35.985 1.00 42.57 130 A 1 
ATOM 1009 N N   . LEU A 1 131 ? -0.302   -8.656  -34.426 1.00 80.70 131 A 1 
ATOM 1010 C CA  . LEU A 1 131 ? 0.976    -9.300  -34.145 1.00 78.88 131 A 1 
ATOM 1011 C C   . LEU A 1 131 ? 1.183    -9.381  -32.633 1.00 77.40 131 A 1 
ATOM 1012 O O   . LEU A 1 131 ? 1.129    -8.376  -31.931 1.00 71.97 131 A 1 
ATOM 1013 C CB  . LEU A 1 131 ? 2.104    -8.541  -34.846 1.00 77.95 131 A 1 
ATOM 1014 C CG  . LEU A 1 131 ? 2.058    -8.622  -36.385 1.00 74.71 131 A 1 
ATOM 1015 C CD1 . LEU A 1 131 ? 3.092    -7.673  -36.980 1.00 68.65 131 A 1 
ATOM 1016 C CD2 . LEU A 1 131 ? 2.363    -10.029 -36.897 1.00 69.24 131 A 1 
ATOM 1017 N N   . ASN A 1 132 ? 1.450    -10.600 -32.143 1.00 76.68 132 A 1 
ATOM 1018 C CA  . ASN A 1 132 ? 1.720    -10.820 -30.734 1.00 75.73 132 A 1 
ATOM 1019 C C   . ASN A 1 132 ? 3.240    -10.781 -30.477 1.00 76.75 132 A 1 
ATOM 1020 O O   . ASN A 1 132 ? 3.946    -11.745 -30.769 1.00 71.59 132 A 1 
ATOM 1021 C CB  . ASN A 1 132 ? 1.050    -12.123 -30.275 1.00 69.80 132 A 1 
ATOM 1022 C CG  . ASN A 1 132 ? 1.100    -12.277 -28.759 1.00 62.34 132 A 1 
ATOM 1023 O OD1 . ASN A 1 132 ? 1.614    -11.439 -28.046 1.00 54.59 132 A 1 
ATOM 1024 N ND2 . ASN A 1 132 ? 0.537    -13.339 -28.237 1.00 54.01 132 A 1 
ATOM 1025 N N   . PHE A 1 133 ? 3.718    -9.669  -29.898 1.00 75.84 133 A 1 
ATOM 1026 C CA  . PHE A 1 133 ? 5.097    -9.519  -29.418 1.00 74.27 133 A 1 
ATOM 1027 C C   . PHE A 1 133 ? 5.221    -9.749  -27.899 1.00 72.23 133 A 1 
ATOM 1028 O O   . PHE A 1 133 ? 6.266    -9.468  -27.314 1.00 66.51 133 A 1 
ATOM 1029 C CB  . PHE A 1 133 ? 5.631    -8.144  -29.839 1.00 73.10 133 A 1 
ATOM 1030 C CG  . PHE A 1 133 ? 5.887    -8.023  -31.331 1.00 73.79 133 A 1 
ATOM 1031 C CD1 . PHE A 1 133 ? 7.141    -8.374  -31.855 1.00 68.34 133 A 1 
ATOM 1032 C CD2 . PHE A 1 133 ? 4.875    -7.589  -32.190 1.00 68.62 133 A 1 
ATOM 1033 C CE1 . PHE A 1 133 ? 7.390    -8.279  -33.230 1.00 65.76 133 A 1 
ATOM 1034 C CE2 . PHE A 1 133 ? 5.113    -7.502  -33.569 1.00 66.67 133 A 1 
ATOM 1035 C CZ  . PHE A 1 133 ? 6.374    -7.845  -34.091 1.00 70.35 133 A 1 
ATOM 1036 N N   . GLY A 1 134 ? 4.163    -10.250 -27.247 1.00 72.49 134 A 1 
ATOM 1037 C CA  . GLY A 1 134 ? 4.120    -10.378 -25.801 1.00 70.09 134 A 1 
ATOM 1038 C C   . GLY A 1 134 ? 4.280    -9.019  -25.104 1.00 71.74 134 A 1 
ATOM 1039 O O   . GLY A 1 134 ? 3.678    -8.024  -25.519 1.00 66.80 134 A 1 
ATOM 1040 N N   . ASP A 1 135 ? 5.115    -8.977  -24.073 1.00 74.15 135 A 1 
ATOM 1041 C CA  . ASP A 1 135 ? 5.381    -7.759  -23.294 1.00 74.96 135 A 1 
ATOM 1042 C C   . ASP A 1 135 ? 6.595    -6.962  -23.812 1.00 78.09 135 A 1 
ATOM 1043 O O   . ASP A 1 135 ? 6.994    -5.972  -23.201 1.00 73.94 135 A 1 
ATOM 1044 C CB  . ASP A 1 135 ? 5.491    -8.118  -21.798 1.00 69.52 135 A 1 
ATOM 1045 C CG  . ASP A 1 135 ? 5.336    -6.910  -20.870 1.00 62.65 135 A 1 
ATOM 1046 O OD1 . ASP A 1 135 ? 4.417    -6.088  -21.084 1.00 56.14 135 A 1 
ATOM 1047 O OD2 . ASP A 1 135 ? 6.117    -6.773  -19.896 1.00 55.37 135 A 1 
ATOM 1048 N N   . ASP A 1 136 ? 7.211    -7.343  -24.939 1.00 79.57 136 A 1 
ATOM 1049 C CA  . ASP A 1 136 ? 8.458    -6.728  -25.398 1.00 81.17 136 A 1 
ATOM 1050 C C   . ASP A 1 136 ? 8.304    -5.231  -25.694 1.00 82.90 136 A 1 
ATOM 1051 O O   . ASP A 1 136 ? 9.109    -4.418  -25.242 1.00 80.95 136 A 1 
ATOM 1052 C CB  . ASP A 1 136 ? 8.976    -7.445  -26.663 1.00 79.04 136 A 1 
ATOM 1053 C CG  . ASP A 1 136 ? 9.498    -8.861  -26.421 1.00 75.68 136 A 1 
ATOM 1054 O OD1 . ASP A 1 136 ? 9.847    -9.186  -25.265 1.00 69.33 136 A 1 
ATOM 1055 O OD2 . ASP A 1 136 ? 9.593    -9.610  -27.423 1.00 68.57 136 A 1 
ATOM 1056 N N   . ILE A 1 137 ? 7.261    -4.846  -26.448 1.00 82.81 137 A 1 
ATOM 1057 C CA  . ILE A 1 137 ? 7.015    -3.442  -26.808 1.00 83.58 137 A 1 
ATOM 1058 C C   . ILE A 1 137 ? 6.527    -2.636  -25.587 1.00 83.34 137 A 1 
ATOM 1059 O O   . ILE A 1 137 ? 7.115    -1.591  -25.313 1.00 81.74 137 A 1 
ATOM 1060 C CB  . ILE A 1 137 ? 6.090    -3.291  -28.039 1.00 83.92 137 A 1 
ATOM 1061 C CG1 . ILE A 1 137 ? 6.623    -4.103  -29.244 1.00 81.97 137 A 1 
ATOM 1062 C CG2 . ILE A 1 137 ? 5.959    -1.807  -28.404 1.00 80.82 137 A 1 
ATOM 1063 C CD1 . ILE A 1 137 ? 5.698    -4.063  -30.473 1.00 78.04 137 A 1 
ATOM 1064 N N   . PRO A 1 138 ? 5.531    -3.097  -24.788 1.00 83.02 138 A 1 
ATOM 1065 C CA  . PRO A 1 138 ? 5.128    -2.417  -23.560 1.00 80.66 138 A 1 
ATOM 1066 C C   . PRO A 1 138 ? 6.265    -2.272  -22.547 1.00 81.42 138 A 1 
ATOM 1067 O O   . PRO A 1 138 ? 6.390    -1.221  -21.919 1.00 80.28 138 A 1 
ATOM 1068 C CB  . PRO A 1 138 ? 3.983    -3.254  -22.974 1.00 78.50 138 A 1 
ATOM 1069 C CG  . PRO A 1 138 ? 3.399    -3.970  -24.169 1.00 75.48 138 A 1 
ATOM 1070 C CD  . PRO A 1 138 ? 4.616    -4.211  -25.060 1.00 77.30 138 A 1 
ATOM 1071 N N   . SER A 1 139 ? 7.120    -3.280  -22.408 1.00 82.67 139 A 1 
ATOM 1072 C CA  . SER A 1 139 ? 8.287    -3.227  -21.523 1.00 82.45 139 A 1 
ATOM 1073 C C   . SER A 1 139 ? 9.295    -2.187  -21.993 1.00 83.91 139 A 1 
ATOM 1074 O O   . SER A 1 139 ? 9.711    -1.336  -21.210 1.00 83.20 139 A 1 
ATOM 1075 C CB  . SER A 1 139 ? 8.933    -4.609  -21.433 1.00 79.84 139 A 1 
ATOM 1076 O OG  . SER A 1 139 ? 9.975    -4.596  -20.482 1.00 71.39 139 A 1 
ATOM 1077 N N   . ALA A 1 140 ? 9.638    -2.165  -23.294 1.00 84.19 140 A 1 
ATOM 1078 C CA  . ALA A 1 140 ? 10.509   -1.143  -23.865 1.00 85.13 140 A 1 
ATOM 1079 C C   . ALA A 1 140 ? 9.930    0.272   -23.695 1.00 86.05 140 A 1 
ATOM 1080 O O   . ALA A 1 140 ? 10.665   1.205   -23.379 1.00 85.32 140 A 1 
ATOM 1081 C CB  . ALA A 1 140 ? 10.763   -1.486  -25.333 1.00 85.06 140 A 1 
ATOM 1082 N N   . LEU A 1 141 ? 8.619    0.429   -23.832 1.00 84.84 141 A 1 
ATOM 1083 C CA  . LEU A 1 141 ? 7.904    1.694   -23.634 1.00 84.46 141 A 1 
ATOM 1084 C C   . LEU A 1 141 ? 7.987    2.180   -22.185 1.00 84.78 141 A 1 
ATOM 1085 O O   . LEU A 1 141 ? 8.275    3.350   -21.950 1.00 83.93 141 A 1 
ATOM 1086 C CB  . LEU A 1 141 ? 6.447    1.517   -24.091 1.00 84.09 141 A 1 
ATOM 1087 C CG  . LEU A 1 141 ? 6.061    2.500   -25.217 1.00 79.46 141 A 1 
ATOM 1088 C CD1 . LEU A 1 141 ? 4.868    1.941   -25.996 1.00 72.69 141 A 1 
ATOM 1089 C CD2 . LEU A 1 141 ? 5.692    3.858   -24.661 1.00 72.91 141 A 1 
ATOM 1090 N N   . ARG A 1 142 ? 7.795    1.281   -21.214 1.00 84.11 142 A 1 
ATOM 1091 C CA  . ARG A 1 142 ? 7.964    1.563   -19.788 1.00 81.56 142 A 1 
ATOM 1092 C C   . ARG A 1 142 ? 9.388    2.012   -19.466 1.00 82.39 142 A 1 
ATOM 1093 O O   . ARG A 1 142 ? 9.576    3.065   -18.872 1.00 81.85 142 A 1 
ATOM 1094 C CB  . ARG A 1 142 ? 7.564    0.330   -18.956 1.00 79.66 142 A 1 
ATOM 1095 C CG  . ARG A 1 142 ? 6.039    0.188   -18.848 1.00 74.46 142 A 1 
ATOM 1096 C CD  . ARG A 1 142 ? 5.636    -0.994  -17.963 1.00 71.73 142 A 1 
ATOM 1097 N NE  . ARG A 1 142 ? 5.736    -2.277  -18.670 1.00 65.70 142 A 1 
ATOM 1098 C CZ  . ARG A 1 142 ? 5.482    -3.474  -18.163 1.00 60.25 142 A 1 
ATOM 1099 N NH1 . ARG A 1 142 ? 5.175    -3.634  -16.914 1.00 55.74 142 A 1 
ATOM 1100 N NH2 . ARG A 1 142 ? 5.530    -4.538  -18.898 1.00 56.94 142 A 1 
ATOM 1101 N N   . ILE A 1 143 ? 10.384   1.276   -19.945 1.00 84.42 143 A 1 
ATOM 1102 C CA  . ILE A 1 143 ? 11.797   1.618   -19.757 1.00 83.86 143 A 1 
ATOM 1103 C C   . ILE A 1 143 ? 12.129   2.988   -20.373 1.00 84.99 143 A 1 
ATOM 1104 O O   . ILE A 1 143 ? 12.817   3.787   -19.746 1.00 84.71 143 A 1 
ATOM 1105 C CB  . ILE A 1 143 ? 12.700   0.502   -20.327 1.00 82.83 143 A 1 
ATOM 1106 C CG1 . ILE A 1 143 ? 12.540   -0.800  -19.506 1.00 78.55 143 A 1 
ATOM 1107 C CG2 . ILE A 1 143 ? 14.182   0.922   -20.335 1.00 77.27 143 A 1 
ATOM 1108 C CD1 . ILE A 1 143 ? 13.103   -2.046  -20.199 1.00 71.36 143 A 1 
ATOM 1109 N N   . ALA A 1 144 ? 11.609   3.291   -21.566 1.00 85.83 144 A 1 
ATOM 1110 C CA  . ALA A 1 144 ? 11.833   4.574   -22.222 1.00 86.68 144 A 1 
ATOM 1111 C C   . ALA A 1 144 ? 11.217   5.739   -21.441 1.00 87.02 144 A 1 
ATOM 1112 O O   . ALA A 1 144 ? 11.891   6.747   -21.208 1.00 86.49 144 A 1 
ATOM 1113 C CB  . ALA A 1 144 ? 11.294   4.499   -23.651 1.00 87.33 144 A 1 
ATOM 1114 N N   . LYS A 1 145 ? 9.978    5.598   -20.978 1.00 85.40 145 A 1 
ATOM 1115 C CA  . LYS A 1 145 ? 9.304    6.612   -20.151 1.00 83.67 145 A 1 
ATOM 1116 C C   . LYS A 1 145 ? 10.037   6.840   -18.829 1.00 83.53 145 A 1 
ATOM 1117 O O   . LYS A 1 145 ? 10.266   7.989   -18.457 1.00 83.01 145 A 1 
ATOM 1118 C CB  . LYS A 1 145 ? 7.844    6.205   -19.893 1.00 82.87 145 A 1 
ATOM 1119 C CG  . LYS A 1 145 ? 6.959    6.384   -21.135 1.00 80.86 145 A 1 
ATOM 1120 C CD  . LYS A 1 145 ? 5.506    6.009   -20.805 1.00 77.82 145 A 1 
ATOM 1121 C CE  . LYS A 1 145 ? 4.594    6.258   -22.006 1.00 72.74 145 A 1 
ATOM 1122 N NZ  . LYS A 1 145 ? 3.158    6.085   -21.632 1.00 67.13 145 A 1 
ATOM 1123 N N   . LYS A 1 146 ? 10.469   5.762   -18.172 1.00 85.50 146 A 1 
ATOM 1124 C CA  . LYS A 1 146 ? 11.284   5.823   -16.957 1.00 83.88 146 A 1 
ATOM 1125 C C   . LYS A 1 146 ? 12.601   6.574   -17.173 1.00 84.36 146 A 1 
ATOM 1126 O O   . LYS A 1 146 ? 12.885   7.512   -16.437 1.00 83.60 146 A 1 
ATOM 1127 C CB  . LYS A 1 146 ? 11.522   4.381   -16.472 1.00 81.49 146 A 1 
ATOM 1128 C CG  . LYS A 1 146 ? 12.623   4.288   -15.415 1.00 73.54 146 A 1 
ATOM 1129 C CD  . LYS A 1 146 ? 12.824   2.836   -14.985 1.00 69.56 146 A 1 
ATOM 1130 C CE  . LYS A 1 146 ? 13.959   2.765   -13.951 1.00 61.27 146 A 1 
ATOM 1131 N NZ  . LYS A 1 146 ? 13.756   1.664   -12.987 1.00 55.12 146 A 1 
ATOM 1132 N N   . LYS A 1 147 ? 13.384   6.199   -18.194 1.00 85.14 147 A 1 
ATOM 1133 C CA  . LYS A 1 147 ? 14.663   6.863   -18.490 1.00 85.09 147 A 1 
ATOM 1134 C C   . LYS A 1 147 ? 14.463   8.349   -18.804 1.00 85.29 147 A 1 
ATOM 1135 O O   . LYS A 1 147 ? 15.219   9.179   -18.300 1.00 84.67 147 A 1 
ATOM 1136 C CB  . LYS A 1 147 ? 15.394   6.166   -19.651 1.00 85.34 147 A 1 
ATOM 1137 C CG  . LYS A 1 147 ? 16.116   4.849   -19.274 1.00 83.10 147 A 1 
ATOM 1138 C CD  . LYS A 1 147 ? 16.961   4.371   -20.474 1.00 78.67 147 A 1 
ATOM 1139 C CE  . LYS A 1 147 ? 17.834   3.148   -20.190 1.00 73.04 147 A 1 
ATOM 1140 N NZ  . LYS A 1 147 ? 18.762   2.846   -21.323 1.00 65.72 147 A 1 
ATOM 1141 N N   . ARG A 1 148 ? 13.434   8.705   -19.575 1.00 86.47 148 A 1 
ATOM 1142 C CA  . ARG A 1 148 ? 13.064   10.094  -19.858 1.00 86.51 148 A 1 
ATOM 1143 C C   . ARG A 1 148 ? 12.765   10.864  -18.575 1.00 86.20 148 A 1 
ATOM 1144 O O   . ARG A 1 148 ? 13.301   11.945  -18.384 1.00 85.39 148 A 1 
ATOM 1145 C CB  . ARG A 1 148 ? 11.845   10.117  -20.783 1.00 86.23 148 A 1 
ATOM 1146 C CG  . ARG A 1 148 ? 11.440   11.545  -21.176 1.00 83.52 148 A 1 
ATOM 1147 C CD  . ARG A 1 148 ? 10.085   11.516  -21.891 1.00 80.77 148 A 1 
ATOM 1148 N NE  . ARG A 1 148 ? 9.715    12.835  -22.395 1.00 74.92 148 A 1 
ATOM 1149 C CZ  . ARG A 1 148 ? 8.870    13.718  -21.888 1.00 70.59 148 A 1 
ATOM 1150 N NH1 . ARG A 1 148 ? 8.224    13.526  -20.769 1.00 63.46 148 A 1 
ATOM 1151 N NH2 . ARG A 1 148 ? 8.685    14.825  -22.528 1.00 64.34 148 A 1 
ATOM 1152 N N   . TRP A 1 149 ? 11.921   10.295  -17.704 1.00 86.29 149 A 1 
ATOM 1153 C CA  . TRP A 1 149 ? 11.535   10.941  -16.451 1.00 84.66 149 A 1 
ATOM 1154 C C   . TRP A 1 149 ? 12.742   11.141  -15.525 1.00 84.88 149 A 1 
ATOM 1155 O O   . TRP A 1 149 ? 12.943   12.253  -15.051 1.00 83.89 149 A 1 
ATOM 1156 C CB  . TRP A 1 149 ? 10.419   10.153  -15.785 1.00 82.92 149 A 1 
ATOM 1157 C CG  . TRP A 1 149 ? 9.817    10.863  -14.605 1.00 78.71 149 A 1 
ATOM 1158 C CD1 . TRP A 1 149 ? 8.769    11.717  -14.644 1.00 70.46 149 A 1 
ATOM 1159 C CD2 . TRP A 1 149 ? 10.258   10.831  -13.209 1.00 73.65 149 A 1 
ATOM 1160 N NE1 . TRP A 1 149 ? 8.518    12.219  -13.368 1.00 67.37 149 A 1 
ATOM 1161 C CE2 . TRP A 1 149 ? 9.425    11.705  -12.474 1.00 69.79 149 A 1 
ATOM 1162 C CE3 . TRP A 1 149 ? 11.284   10.149  -12.526 1.00 67.63 149 A 1 
ATOM 1163 C CZ2 . TRP A 1 149 ? 9.603    11.908  -11.086 1.00 67.73 149 A 1 
ATOM 1164 C CZ3 . TRP A 1 149 ? 11.463   10.347  -11.154 1.00 62.60 149 A 1 
ATOM 1165 C CH2 . TRP A 1 149 ? 10.642   11.223  -10.437 1.00 63.26 149 A 1 
ATOM 1166 N N   . ASN A 1 150 ? 13.599   10.136  -15.373 1.00 84.21 150 A 1 
ATOM 1167 C CA  . ASN A 1 150 ? 14.812   10.238  -14.572 1.00 83.33 150 A 1 
ATOM 1168 C C   . ASN A 1 150 ? 15.756   11.327  -15.099 1.00 83.88 150 A 1 
ATOM 1169 O O   . ASN A 1 150 ? 16.250   12.122  -14.308 1.00 83.21 150 A 1 
ATOM 1170 C CB  . ASN A 1 150 ? 15.516   8.862   -14.507 1.00 82.04 150 A 1 
ATOM 1171 C CG  . ASN A 1 150 ? 14.782   7.853   -13.627 1.00 77.44 150 A 1 
ATOM 1172 O OD1 . ASN A 1 150 ? 13.844   8.142   -12.925 1.00 71.50 150 A 1 
ATOM 1173 N ND2 . ASN A 1 150 ? 15.214   6.604   -13.621 1.00 70.28 150 A 1 
ATOM 1174 N N   . SER A 1 151 ? 15.947   11.439  -16.405 1.00 85.20 151 A 1 
ATOM 1175 C CA  . SER A 1 151 ? 16.787   12.479  -17.007 1.00 85.58 151 A 1 
ATOM 1176 C C   . SER A 1 151 ? 16.244   13.889  -16.766 1.00 85.98 151 A 1 
ATOM 1177 O O   . SER A 1 151 ? 17.007   14.813  -16.491 1.00 84.88 151 A 1 
ATOM 1178 C CB  . SER A 1 151 ? 16.920   12.216  -18.509 1.00 84.96 151 A 1 
ATOM 1179 O OG  . SER A 1 151 ? 17.695   13.224  -19.140 1.00 75.32 151 A 1 
ATOM 1180 N N   . ILE A 1 152 ? 14.922   14.080  -16.860 1.00 85.06 152 A 1 
ATOM 1181 C CA  . ILE A 1 152 ? 14.281   15.368  -16.560 1.00 83.64 152 A 1 
ATOM 1182 C C   . ILE A 1 152 ? 14.420   15.682  -15.076 1.00 84.07 152 A 1 
ATOM 1183 O O   . ILE A 1 152 ? 14.760   16.810  -14.718 1.00 83.19 152 A 1 
ATOM 1184 C CB  . ILE A 1 152 ? 12.802   15.357  -17.016 1.00 82.83 152 A 1 
ATOM 1185 C CG1 . ILE A 1 152 ? 12.721   15.310  -18.558 1.00 77.89 152 A 1 
ATOM 1186 C CG2 . ILE A 1 152 ? 12.049   16.597  -16.493 1.00 76.92 152 A 1 
ATOM 1187 C CD1 . ILE A 1 152 ? 11.329   14.986  -19.091 1.00 70.80 152 A 1 
ATOM 1188 N N   . GLU A 1 153 ? 14.203   14.702  -14.220 1.00 83.83 153 A 1 
ATOM 1189 C CA  . GLU A 1 153 ? 14.216   14.873  -12.771 1.00 82.38 153 A 1 
ATOM 1190 C C   . GLU A 1 153 ? 15.629   15.142  -12.234 1.00 82.54 153 A 1 
ATOM 1191 O O   . GLU A 1 153 ? 15.790   16.034  -11.415 1.00 81.88 153 A 1 
ATOM 1192 C CB  . GLU A 1 153 ? 13.550   13.660  -12.113 1.00 80.14 153 A 1 
ATOM 1193 C CG  . GLU A 1 153 ? 13.066   13.925  -10.684 1.00 72.73 153 A 1 
ATOM 1194 C CD  . GLU A 1 153 ? 11.929   14.984  -10.573 1.00 69.20 153 A 1 
ATOM 1195 O OE1 . GLU A 1 153 ? 11.455   15.191  -9.437  1.00 62.02 153 A 1 
ATOM 1196 O OE2 . GLU A 1 153 ? 11.541   15.616  -11.574 1.00 61.95 153 A 1 
ATOM 1197 N N   . GLU A 1 154 ? 16.656   14.466  -12.742 1.00 84.74 154 A 1 
ATOM 1198 C CA  . GLU A 1 154 ? 18.052   14.750  -12.394 1.00 84.56 154 A 1 
ATOM 1199 C C   . GLU A 1 154 ? 18.446   16.192  -12.731 1.00 84.91 154 A 1 
ATOM 1200 O O   . GLU A 1 154 ? 19.024   16.879  -11.893 1.00 84.21 154 A 1 
ATOM 1201 C CB  . GLU A 1 154 ? 19.011   13.793  -13.119 1.00 83.62 154 A 1 
ATOM 1202 C CG  . GLU A 1 154 ? 19.174   12.454  -12.386 1.00 74.59 154 A 1 
ATOM 1203 C CD  . GLU A 1 154 ? 20.169   11.508  -13.068 1.00 68.44 154 A 1 
ATOM 1204 O OE1 . GLU A 1 154 ? 20.507   10.484  -12.436 1.00 61.89 154 A 1 
ATOM 1205 O OE2 . GLU A 1 154 ? 20.583   11.787  -14.218 1.00 62.46 154 A 1 
ATOM 1206 N N   . ARG A 1 155 ? 18.083   16.681  -13.927 1.00 85.70 155 A 1 
ATOM 1207 C CA  . ARG A 1 155 ? 18.342   18.080  -14.297 1.00 85.41 155 A 1 
ATOM 1208 C C   . ARG A 1 155 ? 17.634   19.047  -13.362 1.00 86.66 155 A 1 
ATOM 1209 O O   . ARG A 1 155 ? 18.232   20.037  -12.945 1.00 85.30 155 A 1 
ATOM 1210 C CB  . ARG A 1 155 ? 17.909   18.354  -15.745 1.00 84.36 155 A 1 
ATOM 1211 C CG  . ARG A 1 155 ? 18.881   17.743  -16.749 1.00 74.20 155 A 1 
ATOM 1212 C CD  . ARG A 1 155 ? 18.423   18.097  -18.161 1.00 71.67 155 A 1 
ATOM 1213 N NE  . ARG A 1 155 ? 19.242   17.421  -19.171 1.00 62.77 155 A 1 
ATOM 1214 C CZ  . ARG A 1 155 ? 19.123   17.548  -20.485 1.00 54.73 155 A 1 
ATOM 1215 N NH1 . ARG A 1 155 ? 18.260   18.375  -21.021 1.00 50.64 155 A 1 
ATOM 1216 N NH2 . ARG A 1 155 ? 19.868   16.833  -21.276 1.00 47.77 155 A 1 
ATOM 1217 N N   . ARG A 1 156 ? 16.392   18.749  -13.011 1.00 84.55 156 A 1 
ATOM 1218 C CA  . ARG A 1 156 ? 15.582   19.612  -12.159 1.00 83.19 156 A 1 
ATOM 1219 C C   . ARG A 1 156 ? 16.091   19.624  -10.707 1.00 84.68 156 A 1 
ATOM 1220 O O   . ARG A 1 156 ? 16.185   20.696  -10.125 1.00 84.41 156 A 1 
ATOM 1221 C CB  . ARG A 1 156 ? 14.122   19.166  -12.285 1.00 81.10 156 A 1 
ATOM 1222 C CG  . ARG A 1 156 ? 13.153   20.178  -11.663 1.00 72.51 156 A 1 
ATOM 1223 C CD  . ARG A 1 156 ? 11.712   19.700  -11.847 1.00 69.15 156 A 1 
ATOM 1224 N NE  . ARG A 1 156 ? 10.832   20.318  -10.840 1.00 62.28 156 A 1 
ATOM 1225 C CZ  . ARG A 1 156 ? 9.642    19.901  -10.480 1.00 56.65 156 A 1 
ATOM 1226 N NH1 . ARG A 1 156 ? 9.051    18.893  -11.054 1.00 52.83 156 A 1 
ATOM 1227 N NH2 . ARG A 1 156 ? 9.009    20.491  -9.516  1.00 50.87 156 A 1 
ATOM 1228 N N   . ILE A 1 157 ? 16.494   18.486  -10.170 1.00 84.12 157 A 1 
ATOM 1229 C CA  . ILE A 1 157 ? 17.127   18.384  -8.845  1.00 83.74 157 A 1 
ATOM 1230 C C   . ILE A 1 157 ? 18.458   19.151  -8.833  1.00 85.26 157 A 1 
ATOM 1231 O O   . ILE A 1 157 ? 18.747   19.857  -7.869  1.00 85.54 157 A 1 
ATOM 1232 C CB  . ILE A 1 157 ? 17.337   16.907  -8.440  1.00 81.76 157 A 1 
ATOM 1233 C CG1 . ILE A 1 157 ? 15.972   16.232  -8.156  1.00 76.38 157 A 1 
ATOM 1234 C CG2 . ILE A 1 157 ? 18.247   16.770  -7.210  1.00 74.89 157 A 1 
ATOM 1235 C CD1 . ILE A 1 157 ? 16.045   14.704  -8.074  1.00 69.78 157 A 1 
ATOM 1236 N N   . HIS A 1 158 ? 19.257   19.043  -9.906  1.00 86.52 158 A 1 
ATOM 1237 C CA  . HIS A 1 158 ? 20.532   19.750  -9.986  1.00 87.10 158 A 1 
ATOM 1238 C C   . HIS A 1 158 ? 20.332   21.266  -10.039 1.00 88.23 158 A 1 
ATOM 1239 O O   . HIS A 1 158 ? 20.954   21.977  -9.254  1.00 87.78 158 A 1 
ATOM 1240 C CB  . HIS A 1 158 ? 21.339   19.222  -11.176 1.00 86.59 158 A 1 
ATOM 1241 C CG  . HIS A 1 158 ? 22.761   19.707  -11.168 1.00 79.80 158 A 1 
ATOM 1242 N ND1 . HIS A 1 158 ? 23.655   19.630  -10.115 1.00 68.27 158 A 1 
ATOM 1243 C CD2 . HIS A 1 158 ? 23.424   20.306  -12.202 1.00 67.60 158 A 1 
ATOM 1244 C CE1 . HIS A 1 158 ? 24.812   20.161  -10.502 1.00 63.48 158 A 1 
ATOM 1245 N NE2 . HIS A 1 158 ? 24.718   20.577  -11.772 1.00 64.35 158 A 1 
ATOM 1246 N N   . GLN A 1 159 ? 19.412   21.762  -10.890 1.00 85.97 159 A 1 
ATOM 1247 C CA  . GLN A 1 159 ? 19.058   23.185  -10.933 1.00 85.41 159 A 1 
ATOM 1248 C C   . GLN A 1 159 ? 18.537   23.694  -9.585  1.00 86.93 159 A 1 
ATOM 1249 O O   . GLN A 1 159 ? 18.985   24.735  -9.123  1.00 85.86 159 A 1 
ATOM 1250 C CB  . GLN A 1 159 ? 17.990   23.442  -12.008 1.00 83.99 159 A 1 
ATOM 1251 C CG  . GLN A 1 159 ? 18.584   23.652  -13.394 1.00 75.94 159 A 1 
ATOM 1252 C CD  . GLN A 1 159 ? 17.499   23.937  -14.435 1.00 71.63 159 A 1 
ATOM 1253 O OE1 . GLN A 1 159 ? 16.644   23.116  -14.692 1.00 65.67 159 A 1 
ATOM 1254 N NE2 . GLN A 1 159 ? 17.488   25.091  -15.061 1.00 61.72 159 A 1 
ATOM 1255 N N   . GLU A 1 160 ? 17.648   22.959  -8.918  1.00 85.99 160 A 1 
ATOM 1256 C CA  . GLU A 1 160 ? 17.150   23.348  -7.602  1.00 85.57 160 A 1 
ATOM 1257 C C   . GLU A 1 160 ? 18.242   23.360  -6.536  1.00 87.16 160 A 1 
ATOM 1258 O O   . GLU A 1 160 ? 18.279   24.281  -5.730  1.00 87.15 160 A 1 
ATOM 1259 C CB  . GLU A 1 160 ? 16.025   22.421  -7.147  1.00 83.39 160 A 1 
ATOM 1260 C CG  . GLU A 1 160 ? 14.691   22.857  -7.741  1.00 75.10 160 A 1 
ATOM 1261 C CD  . GLU A 1 160 ? 13.562   21.893  -7.401  1.00 71.57 160 A 1 
ATOM 1262 O OE1 . GLU A 1 160 ? 12.468   22.050  -7.992  1.00 64.62 160 A 1 
ATOM 1263 O OE2 . GLU A 1 160 ? 13.763   20.897  -6.676  1.00 65.87 160 A 1 
ATOM 1264 N N   . SER A 1 161 ? 19.152   22.395  -6.540  1.00 86.97 161 A 1 
ATOM 1265 C CA  . SER A 1 161 ? 20.268   22.354  -5.597  1.00 87.11 161 A 1 
ATOM 1266 C C   . SER A 1 161 ? 21.232   23.531  -5.800  1.00 89.38 161 A 1 
ATOM 1267 O O   . SER A 1 161 ? 21.687   24.135  -4.824  1.00 87.93 161 A 1 
ATOM 1268 C CB  . SER A 1 161 ? 21.010   21.028  -5.721  1.00 83.94 161 A 1 
ATOM 1269 O OG  . SER A 1 161 ? 22.050   20.942  -4.773  1.00 72.63 161 A 1 
ATOM 1270 N N   . GLU A 1 162 ? 21.532   23.876  -7.057  1.00 89.14 162 A 1 
ATOM 1271 C CA  . GLU A 1 162 ? 22.354   25.053  -7.364  1.00 89.47 162 A 1 
ATOM 1272 C C   . GLU A 1 162 ? 21.640   26.348  -6.957  1.00 90.76 162 A 1 
ATOM 1273 O O   . GLU A 1 162 ? 22.250   27.190  -6.291  1.00 89.15 162 A 1 
ATOM 1274 C CB  . GLU A 1 162 ? 22.713   25.117  -8.859  1.00 87.44 162 A 1 
ATOM 1275 C CG  . GLU A 1 162 ? 23.812   24.126  -9.256  1.00 75.61 162 A 1 
ATOM 1276 C CD  . GLU A 1 162 ? 24.386   24.419  -10.654 1.00 70.14 162 A 1 
ATOM 1277 O OE1 . GLU A 1 162 ? 25.567   24.052  -10.892 1.00 60.97 162 A 1 
ATOM 1278 O OE2 . GLU A 1 162 ? 23.688   25.034  -11.497 1.00 63.48 162 A 1 
ATOM 1279 N N   . LEU A 1 163 ? 20.368   26.498  -7.288  1.00 89.86 163 A 1 
ATOM 1280 C CA  . LEU A 1 163 ? 19.557   27.660  -6.939  1.00 90.12 163 A 1 
ATOM 1281 C C   . LEU A 1 163 ? 19.438   27.812  -5.421  1.00 91.30 163 A 1 
ATOM 1282 O O   . LEU A 1 163 ? 19.703   28.889  -4.894  1.00 91.06 163 A 1 
ATOM 1283 C CB  . LEU A 1 163 ? 18.180   27.525  -7.614  1.00 89.71 163 A 1 
ATOM 1284 C CG  . LEU A 1 163 ? 17.235   28.723  -7.356  1.00 88.88 163 A 1 
ATOM 1285 C CD1 . LEU A 1 163 ? 17.772   30.009  -7.963  1.00 83.65 163 A 1 
ATOM 1286 C CD2 . LEU A 1 163 ? 15.870   28.427  -7.955  1.00 83.61 163 A 1 
ATOM 1287 N N   . HIS A 1 164 ? 19.128   26.740  -4.705  1.00 91.27 164 A 1 
ATOM 1288 C CA  . HIS A 1 164 ? 19.031   26.738  -3.246  1.00 91.52 164 A 1 
ATOM 1289 C C   . HIS A 1 164 ? 20.349   27.159  -2.594  1.00 91.95 164 A 1 
ATOM 1290 O O   . HIS A 1 164 ? 20.369   28.031  -1.735  1.00 91.77 164 A 1 
ATOM 1291 C CB  . HIS A 1 164 ? 18.593   25.340  -2.776  1.00 90.55 164 A 1 
ATOM 1292 C CG  . HIS A 1 164 ? 18.330   25.237  -1.295  1.00 90.01 164 A 1 
ATOM 1293 N ND1 . HIS A 1 164 ? 18.582   24.122  -0.494  1.00 78.49 164 A 1 
ATOM 1294 C CD2 . HIS A 1 164 ? 17.771   26.201  -0.493  1.00 79.27 164 A 1 
ATOM 1295 C CE1 . HIS A 1 164 ? 18.187   24.428  0.739   1.00 80.79 164 A 1 
ATOM 1296 N NE2 . HIS A 1 164 ? 17.698   25.668  0.774   1.00 81.68 164 A 1 
ATOM 1297 N N   . SER A 1 165 ? 21.470   26.606  -3.064  1.00 91.61 165 A 1 
ATOM 1298 C CA  . SER A 1 165 ? 22.801   26.963  -2.560  1.00 91.13 165 A 1 
ATOM 1299 C C   . SER A 1 165 ? 23.179   28.413  -2.854  1.00 91.83 165 A 1 
ATOM 1300 O O   . SER A 1 165 ? 23.903   29.034  -2.068  1.00 90.71 165 A 1 
ATOM 1301 C CB  . SER A 1 165 ? 23.864   26.063  -3.188  1.00 90.14 165 A 1 
ATOM 1302 O OG  . SER A 1 165 ? 23.649   24.707  -2.867  1.00 76.76 165 A 1 
ATOM 1303 N N   . TYR A 1 166 ? 22.754   28.961  -3.995  1.00 91.22 166 A 1 
ATOM 1304 C CA  . TYR A 1 166 ? 22.965   30.350  -4.380  1.00 91.13 166 A 1 
ATOM 1305 C C   . TYR A 1 166 ? 22.119   31.293  -3.521  1.00 92.24 166 A 1 
ATOM 1306 O O   . TYR A 1 166 ? 22.674   32.175  -2.873  1.00 91.58 166 A 1 
ATOM 1307 C CB  . TYR A 1 166 ? 22.674   30.492  -5.871  1.00 90.44 166 A 1 
ATOM 1308 C CG  . TYR A 1 166 ? 22.625   31.916  -6.366  1.00 90.86 166 A 1 
ATOM 1309 C CD1 . TYR A 1 166 ? 21.378   32.549  -6.576  1.00 85.89 166 A 1 
ATOM 1310 C CD2 . TYR A 1 166 ? 23.813   32.633  -6.640  1.00 86.93 166 A 1 
ATOM 1311 C CE1 . TYR A 1 166 ? 21.321   33.858  -7.060  1.00 86.14 166 A 1 
ATOM 1312 C CE2 . TYR A 1 166 ? 23.763   33.942  -7.126  1.00 85.53 166 A 1 
ATOM 1313 C CZ  . TYR A 1 166 ? 22.516   34.555  -7.351  1.00 89.12 166 A 1 
ATOM 1314 O OH  . TYR A 1 166 ? 22.460   35.833  -7.849  1.00 87.66 166 A 1 
ATOM 1315 N N   . LEU A 1 167 ? 20.816   31.057  -3.423  1.00 91.51 167 A 1 
ATOM 1316 C CA  . LEU A 1 167 ? 19.895   31.883  -2.636  1.00 91.38 167 A 1 
ATOM 1317 C C   . LEU A 1 167 ? 20.250   31.866  -1.142  1.00 91.97 167 A 1 
ATOM 1318 O O   . LEU A 1 167 ? 20.271   32.925  -0.521  1.00 91.44 167 A 1 
ATOM 1319 C CB  . LEU A 1 167 ? 18.458   31.400  -2.860  1.00 91.07 167 A 1 
ATOM 1320 C CG  . LEU A 1 167 ? 17.910   31.606  -4.285  1.00 89.81 167 A 1 
ATOM 1321 C CD1 . LEU A 1 167 ? 16.507   31.014  -4.376  1.00 85.30 167 A 1 
ATOM 1322 C CD2 . LEU A 1 167 ? 17.841   33.080  -4.682  1.00 85.04 167 A 1 
ATOM 1323 N N   . SER A 1 168 ? 20.644   30.728  -0.590  1.00 92.18 168 A 1 
ATOM 1324 C CA  . SER A 1 168 ? 21.091   30.619  0.812   1.00 90.90 168 A 1 
ATOM 1325 C C   . SER A 1 168 ? 22.310   31.503  1.094   1.00 91.31 168 A 1 
ATOM 1326 O O   . SER A 1 168 ? 22.388   32.145  2.136   1.00 90.40 168 A 1 
ATOM 1327 C CB  . SER A 1 168 ? 21.448   29.173  1.175   1.00 89.86 168 A 1 
ATOM 1328 O OG  . SER A 1 168 ? 20.357   28.312  1.013   1.00 79.64 168 A 1 
ATOM 1329 N N   . ARG A 1 169 ? 23.273   31.568  0.148   1.00 92.20 169 A 1 
ATOM 1330 C CA  . ARG A 1 169 ? 24.429   32.465  0.275   1.00 91.89 169 A 1 
ATOM 1331 C C   . ARG A 1 169 ? 24.021   33.933  0.199   1.00 92.61 169 A 1 
ATOM 1332 O O   . ARG A 1 169 ? 24.565   34.718  0.966   1.00 90.76 169 A 1 
ATOM 1333 C CB  . ARG A 1 169 ? 25.482   32.172  -0.796  1.00 90.63 169 A 1 
ATOM 1334 C CG  . ARG A 1 169 ? 26.285   30.902  -0.493  1.00 79.42 169 A 1 
ATOM 1335 C CD  . ARG A 1 169 ? 27.325   30.692  -1.598  1.00 77.12 169 A 1 
ATOM 1336 N NE  . ARG A 1 169 ? 27.380   29.298  -2.018  1.00 65.64 169 A 1 
ATOM 1337 C CZ  . ARG A 1 169 ? 28.115   28.798  -3.000  1.00 57.67 169 A 1 
ATOM 1338 N NH1 . ARG A 1 169 ? 28.956   29.540  -3.676  1.00 52.04 169 A 1 
ATOM 1339 N NH2 . ARG A 1 169 ? 28.004   27.539  -3.336  1.00 49.46 169 A 1 
ATOM 1340 N N   . LEU A 1 170 ? 23.090   34.297  -0.676  1.00 91.40 170 A 1 
ATOM 1341 C CA  . LEU A 1 170 ? 22.597   35.671  -0.764  1.00 90.80 170 A 1 
ATOM 1342 C C   . LEU A 1 170 ? 21.904   36.105  0.530   1.00 91.72 170 A 1 
ATOM 1343 O O   . LEU A 1 170 ? 22.190   37.189  1.028   1.00 90.44 170 A 1 
ATOM 1344 C CB  . LEU A 1 170 ? 21.644   35.830  -1.958  1.00 90.12 170 A 1 
ATOM 1345 C CG  . LEU A 1 170 ? 22.286   35.706  -3.353  1.00 86.84 170 A 1 
ATOM 1346 C CD1 . LEU A 1 170 ? 21.233   36.108  -4.389  1.00 80.36 170 A 1 
ATOM 1347 C CD2 . LEU A 1 170 ? 23.501   36.606  -3.532  1.00 80.46 170 A 1 
ATOM 1348 N N   . ILE A 1 171 ? 21.038   35.268  1.108   1.00 92.57 171 A 1 
ATOM 1349 C CA  . ILE A 1 171 ? 20.350   35.562  2.369   1.00 91.84 171 A 1 
ATOM 1350 C C   . ILE A 1 171 ? 21.365   35.724  3.503   1.00 91.92 171 A 1 
ATOM 1351 O O   . ILE A 1 171 ? 21.297   36.701  4.246   1.00 91.11 171 A 1 
ATOM 1352 C CB  . ILE A 1 171 ? 19.288   34.489  2.700   1.00 91.57 171 A 1 
ATOM 1353 C CG1 . ILE A 1 171 ? 18.156   34.488  1.648   1.00 88.26 171 A 1 
ATOM 1354 C CG2 . ILE A 1 171 ? 18.686   34.737  4.104   1.00 87.81 171 A 1 
ATOM 1355 C CD1 . ILE A 1 171 ? 17.205   33.291  1.760   1.00 85.72 171 A 1 
ATOM 1356 N N   . ALA A 1 172 ? 22.346   34.822  3.620   1.00 91.95 172 A 1 
ATOM 1357 C CA  . ALA A 1 172 ? 23.381   34.903  4.643   1.00 91.02 172 A 1 
ATOM 1358 C C   . ALA A 1 172 ? 24.235   36.178  4.500   1.00 91.28 172 A 1 
ATOM 1359 O O   . ALA A 1 172 ? 24.465   36.876  5.488   1.00 90.17 172 A 1 
ATOM 1360 C CB  . ALA A 1 172 ? 24.236   33.632  4.582   1.00 89.67 172 A 1 
ATOM 1361 N N   . ALA A 1 173 ? 24.647   36.506  3.277   1.00 91.50 173 A 1 
ATOM 1362 C CA  . ALA A 1 173 ? 25.444   37.701  3.013   1.00 90.78 173 A 1 
ATOM 1363 C C   . ALA A 1 173 ? 24.668   38.994  3.281   1.00 91.04 173 A 1 
ATOM 1364 O O   . ALA A 1 173 ? 25.244   39.958  3.804   1.00 89.42 173 A 1 
ATOM 1365 C CB  . ALA A 1 173 ? 25.934   37.639  1.560   1.00 89.73 173 A 1 
ATOM 1366 N N   . GLU A 1 174 ? 23.372   39.040  2.960   1.00 91.46 174 A 1 
ATOM 1367 C CA  . GLU A 1 174 ? 22.546   40.218  3.232   1.00 90.62 174 A 1 
ATOM 1368 C C   . GLU A 1 174 ? 22.245   40.370  4.730   1.00 90.90 174 A 1 
ATOM 1369 O O   . GLU A 1 174 ? 22.276   41.480  5.246   1.00 89.63 174 A 1 
ATOM 1370 C CB  . GLU A 1 174 ? 21.259   40.163  2.404   1.00 89.81 174 A 1 
ATOM 1371 C CG  . GLU A 1 174 ? 20.530   41.520  2.347   1.00 83.77 174 A 1 
ATOM 1372 C CD  . GLU A 1 174 ? 21.301   42.635  1.607   1.00 81.61 174 A 1 
ATOM 1373 O OE1 . GLU A 1 174 ? 20.819   43.783  1.612   1.00 72.99 174 A 1 
ATOM 1374 O OE2 . GLU A 1 174 ? 22.379   42.372  1.012   1.00 73.66 174 A 1 
ATOM 1375 N N   . ARG A 1 175 ? 22.045   39.262  5.445   1.00 90.72 175 A 1 
ATOM 1376 C CA  . ARG A 1 175 ? 21.917   39.258  6.906   1.00 90.35 175 A 1 
ATOM 1377 C C   . ARG A 1 175 ? 23.151   39.858  7.561   1.00 90.31 175 A 1 
ATOM 1378 O O   . ARG A 1 175 ? 23.008   40.745  8.401   1.00 89.25 175 A 1 
ATOM 1379 C CB  . ARG A 1 175 ? 21.662   37.824  7.380   1.00 89.48 175 A 1 
ATOM 1380 C CG  . ARG A 1 175 ? 21.438   37.696  8.899   1.00 86.16 175 A 1 
ATOM 1381 C CD  . ARG A 1 175 ? 21.193   36.223  9.240   1.00 84.99 175 A 1 
ATOM 1382 N NE  . ARG A 1 175 ? 20.958   35.984  10.661  1.00 79.08 175 A 1 
ATOM 1383 C CZ  . ARG A 1 175 ? 21.777   35.454  11.549  1.00 75.18 175 A 1 
ATOM 1384 N NH1 . ARG A 1 175 ? 23.029   35.198  11.287  1.00 67.42 175 A 1 
ATOM 1385 N NH2 . ARG A 1 175 ? 21.353   35.135  12.731  1.00 66.87 175 A 1 
ATOM 1386 N N   . GLU A 1 176 ? 24.361   39.445  7.164   1.00 91.43 176 A 1 
ATOM 1387 C CA  . GLU A 1 176 ? 25.603   40.015  7.682   1.00 90.58 176 A 1 
ATOM 1388 C C   . GLU A 1 176 ? 25.736   41.509  7.352   1.00 90.56 176 A 1 
ATOM 1389 O O   . GLU A 1 176 ? 26.081   42.291  8.232   1.00 88.75 176 A 1 
ATOM 1390 C CB  . GLU A 1 176 ? 26.831   39.246  7.175   1.00 89.42 176 A 1 
ATOM 1391 C CG  . GLU A 1 176 ? 27.032   37.920  7.919   1.00 79.18 176 A 1 
ATOM 1392 C CD  . GLU A 1 176 ? 28.346   37.202  7.576   1.00 70.84 176 A 1 
ATOM 1393 O OE1 . GLU A 1 176 ? 28.702   36.264  8.335   1.00 62.32 176 A 1 
ATOM 1394 O OE2 . GLU A 1 176 ? 28.998   37.563  6.575   1.00 62.29 176 A 1 
ATOM 1395 N N   . ARG A 1 177 ? 25.384   41.942  6.121   1.00 90.61 177 A 1 
ATOM 1396 C CA  . ARG A 1 177 ? 25.445   43.362  5.752   1.00 89.75 177 A 1 
ATOM 1397 C C   . ARG A 1 177 ? 24.481   44.220  6.553   1.00 89.91 177 A 1 
ATOM 1398 O O   . ARG A 1 177 ? 24.908   45.261  7.063   1.00 88.00 177 A 1 
ATOM 1399 C CB  . ARG A 1 177 ? 25.155   43.553  4.257   1.00 88.74 177 A 1 
ATOM 1400 C CG  . ARG A 1 177 ? 26.350   43.175  3.392   1.00 81.39 177 A 1 
ATOM 1401 C CD  . ARG A 1 177 ? 26.086   43.626  1.958   1.00 81.33 177 A 1 
ATOM 1402 N NE  . ARG A 1 177 ? 26.914   42.885  0.998   1.00 75.20 177 A 1 
ATOM 1403 C CZ  . ARG A 1 177 ? 26.456   42.011  0.123   1.00 71.02 177 A 1 
ATOM 1404 N NH1 . ARG A 1 177 ? 25.182   41.761  -0.004  1.00 62.79 177 A 1 
ATOM 1405 N NH2 . ARG A 1 177 ? 27.262   41.368  -0.656  1.00 63.99 177 A 1 
ATOM 1406 N N   . GLU A 1 178 ? 23.220   43.818  6.699   1.00 90.38 178 A 1 
ATOM 1407 C CA  . GLU A 1 178 ? 22.257   44.589  7.490   1.00 89.20 178 A 1 
ATOM 1408 C C   . GLU A 1 178 ? 22.670   44.657  8.969   1.00 89.04 178 A 1 
ATOM 1409 O O   . GLU A 1 178 ? 22.503   45.699  9.603   1.00 86.51 178 A 1 
ATOM 1410 C CB  . GLU A 1 178 ? 20.819   44.021  7.362   1.00 87.16 178 A 1 
ATOM 1411 C CG  . GLU A 1 178 ? 20.070   44.400  6.065   1.00 78.32 178 A 1 
ATOM 1412 C CD  . GLU A 1 178 ? 18.540   44.090  6.106   1.00 77.38 178 A 1 
ATOM 1413 O OE1 . GLU A 1 178 ? 17.832   44.217  5.081   1.00 70.87 178 A 1 
ATOM 1414 O OE2 . GLU A 1 178 ? 17.987   43.729  7.166   1.00 73.98 178 A 1 
ATOM 1415 N N   . LEU A 1 179 ? 23.276   43.601  9.516   1.00 88.87 179 A 1 
ATOM 1416 C CA  . LEU A 1 179 ? 23.810   43.600  10.879  1.00 87.67 179 A 1 
ATOM 1417 C C   . LEU A 1 179 ? 25.012   44.540  11.022  1.00 87.73 179 A 1 
ATOM 1418 O O   . LEU A 1 179 ? 25.051   45.327  11.974  1.00 85.70 179 A 1 
ATOM 1419 C CB  . LEU A 1 179 ? 24.177   42.166  11.296  1.00 86.94 179 A 1 
ATOM 1420 C CG  . LEU A 1 179 ? 22.962   41.258  11.597  1.00 83.50 179 A 1 
ATOM 1421 C CD1 . LEU A 1 179 ? 23.440   39.821  11.783  1.00 77.11 179 A 1 
ATOM 1422 C CD2 . LEU A 1 179 ? 22.240   41.689  12.873  1.00 77.32 179 A 1 
ATOM 1423 N N   . GLU A 1 180 ? 25.959   44.528  10.077  1.00 88.97 180 A 1 
ATOM 1424 C CA  . GLU A 1 180 ? 27.102   45.448  10.079  1.00 87.83 180 A 1 
ATOM 1425 C C   . GLU A 1 180 ? 26.666   46.909  9.910   1.00 87.21 180 A 1 
ATOM 1426 O O   . GLU A 1 180 ? 27.193   47.778  10.603  1.00 84.39 180 A 1 
ATOM 1427 C CB  . GLU A 1 180 ? 28.095   45.118  8.952   1.00 86.62 180 A 1 
ATOM 1428 C CG  . GLU A 1 180 ? 29.052   43.961  9.271   1.00 77.04 180 A 1 
ATOM 1429 C CD  . GLU A 1 180 ? 30.228   43.902  8.272   1.00 69.77 180 A 1 
ATOM 1430 O OE1 . GLU A 1 180 ? 31.099   43.002  8.440   1.00 61.65 180 A 1 
ATOM 1431 O OE2 . GLU A 1 180 ? 30.336   44.792  7.389   1.00 63.03 180 A 1 
ATOM 1432 N N   . GLU A 1 181 ? 25.718   47.215  9.018   1.00 88.23 181 A 1 
ATOM 1433 C CA  . GLU A 1 181 ? 25.187   48.576  8.853   1.00 87.13 181 A 1 
ATOM 1434 C C   . GLU A 1 181 ? 24.469   49.057  10.115  1.00 86.72 181 A 1 
ATOM 1435 O O   . GLU A 1 181 ? 24.693   50.182  10.555  1.00 83.73 181 A 1 
ATOM 1436 C CB  . GLU A 1 181 ? 24.224   48.658  7.666   1.00 85.41 181 A 1 
ATOM 1437 C CG  . GLU A 1 181 ? 24.965   48.838  6.330   1.00 74.79 181 A 1 
ATOM 1438 C CD  . GLU A 1 181 ? 24.013   49.163  5.159   1.00 69.22 181 A 1 
ATOM 1439 O OE1 . GLU A 1 181 ? 24.532   49.653  4.136   1.00 61.75 181 A 1 
ATOM 1440 O OE2 . GLU A 1 181 ? 22.791   48.958  5.309   1.00 63.67 181 A 1 
ATOM 1441 N N   . CYS A 1 182 ? 23.665   48.217  10.741  1.00 85.65 182 A 1 
ATOM 1442 C CA  . CYS A 1 182 ? 23.004   48.525  12.003  1.00 84.75 182 A 1 
ATOM 1443 C C   . CYS A 1 182 ? 24.025   48.854  13.087  1.00 84.83 182 A 1 
ATOM 1444 O O   . CYS A 1 182 ? 23.865   49.828  13.826  1.00 82.69 182 A 1 
ATOM 1445 C CB  . CYS A 1 182 ? 22.107   47.347  12.392  1.00 82.23 182 A 1 
ATOM 1446 S SG  . CYS A 1 182 ? 21.182   47.727  13.907  1.00 75.22 182 A 1 
ATOM 1447 N N   . GLN A 1 183 ? 25.113   48.083  13.160  1.00 84.09 183 A 1 
ATOM 1448 C CA  . GLN A 1 183 ? 26.171   48.273  14.144  1.00 82.14 183 A 1 
ATOM 1449 C C   . GLN A 1 183 ? 26.944   49.577  13.891  1.00 82.00 183 A 1 
ATOM 1450 O O   . GLN A 1 183 ? 27.144   50.355  14.825  1.00 78.40 183 A 1 
ATOM 1451 C CB  . GLN A 1 183 ? 27.054   47.021  14.144  1.00 79.47 183 A 1 
ATOM 1452 C CG  . GLN A 1 183 ? 27.804   46.843  15.474  1.00 71.24 183 A 1 
ATOM 1453 C CD  . GLN A 1 183 ? 28.459   45.463  15.600  1.00 66.33 183 A 1 
ATOM 1454 O OE1 . GLN A 1 183 ? 28.541   44.668  14.686  1.00 61.29 183 A 1 
ATOM 1455 N NE2 . GLN A 1 183 ? 28.949   45.128  16.768  1.00 57.69 183 A 1 
ATOM 1456 N N   . ARG A 1 184 ? 27.328   49.883  12.636  1.00 84.29 184 A 1 
ATOM 1457 C CA  . ARG A 1 184 ? 28.019   51.128  12.272  1.00 83.38 184 A 1 
ATOM 1458 C C   . ARG A 1 184 ? 27.165   52.378  12.485  1.00 83.35 184 A 1 
ATOM 1459 O O   . ARG A 1 184 ? 27.680   53.388  12.945  1.00 79.14 184 A 1 
ATOM 1460 C CB  . ARG A 1 184 ? 28.480   51.082  10.804  1.00 80.87 184 A 1 
ATOM 1461 C CG  . ARG A 1 184 ? 29.638   50.105  10.576  1.00 72.22 184 A 1 
ATOM 1462 C CD  . ARG A 1 184 ? 30.020   50.128  9.101   1.00 69.50 184 A 1 
ATOM 1463 N NE  . ARG A 1 184 ? 30.714   48.893  8.706   1.00 62.52 184 A 1 
ATOM 1464 C CZ  . ARG A 1 184 ? 31.163   48.609  7.499   1.00 56.15 184 A 1 
ATOM 1465 N NH1 . ARG A 1 184 ? 31.188   49.505  6.555   1.00 52.66 184 A 1 
ATOM 1466 N NH2 . ARG A 1 184 ? 31.580   47.402  7.219   1.00 50.53 184 A 1 
ATOM 1467 N N   . ASN A 1 185 ? 25.878   52.310  12.177  1.00 82.08 185 A 1 
ATOM 1468 C CA  . ASN A 1 185 ? 24.970   53.448  12.340  1.00 80.01 185 A 1 
ATOM 1469 C C   . ASN A 1 185 ? 24.691   53.788  13.814  1.00 78.70 185 A 1 
ATOM 1470 O O   . ASN A 1 185 ? 24.288   54.911  14.101  1.00 71.98 185 A 1 
ATOM 1471 C CB  . ASN A 1 185 ? 23.672   53.166  11.572  1.00 76.19 185 A 1 
ATOM 1472 C CG  . ASN A 1 185 ? 23.842   53.294  10.064  1.00 71.85 185 A 1 
ATOM 1473 O OD1 . ASN A 1 185 ? 24.716   53.970  9.550   1.00 63.98 185 A 1 
ATOM 1474 N ND2 . ASN A 1 185 ? 22.972   52.675  9.297   1.00 63.80 185 A 1 
ATOM 1475 N N   . HIS A 1 186 ? 24.909   52.857  14.744  1.00 77.58 186 A 1 
ATOM 1476 C CA  . HIS A 1 186 ? 24.641   53.024  16.171  1.00 75.00 186 A 1 
ATOM 1477 C C   . HIS A 1 186 ? 25.921   53.040  17.029  1.00 75.05 186 A 1 
ATOM 1478 O O   . HIS A 1 186 ? 25.822   53.038  18.249  1.00 69.21 186 A 1 
ATOM 1479 C CB  . HIS A 1 186 ? 23.616   51.976  16.645  1.00 69.95 186 A 1 
ATOM 1480 C CG  . HIS A 1 186 ? 22.235   52.191  16.096  1.00 66.45 186 A 1 
ATOM 1481 N ND1 . HIS A 1 186 ? 21.905   52.427  14.784  1.00 57.99 186 A 1 
ATOM 1482 C CD2 . HIS A 1 186 ? 21.060   52.250  16.801  1.00 57.93 186 A 1 
ATOM 1483 C CE1 . HIS A 1 186 ? 20.582   52.608  14.702  1.00 56.16 186 A 1 
ATOM 1484 N NE2 . HIS A 1 186 ? 20.029   52.507  15.917  1.00 56.56 186 A 1 
ATOM 1485 N N   . GLU A 1 187 ? 27.125   53.114  16.426  1.00 77.34 187 A 1 
ATOM 1486 C CA  . GLU A 1 187 ? 28.400   53.210  17.166  1.00 76.03 187 A 1 
ATOM 1487 C C   . GLU A 1 187 ? 28.469   54.392  18.157  1.00 74.68 187 A 1 
ATOM 1488 O O   . GLU A 1 187 ? 29.259   54.368  19.095  1.00 65.98 187 A 1 
ATOM 1489 C CB  . GLU A 1 187 ? 29.585   53.330  16.188  1.00 71.05 187 A 1 
ATOM 1490 C CG  . GLU A 1 187 ? 30.169   51.976  15.744  1.00 63.95 187 A 1 
ATOM 1491 C CD  . GLU A 1 187 ? 31.407   52.102  14.835  1.00 58.61 187 A 1 
ATOM 1492 O OE1 . GLU A 1 187 ? 32.040   51.053  14.563  1.00 53.59 187 A 1 
ATOM 1493 O OE2 . GLU A 1 187 ? 31.745   53.233  14.412  1.00 54.21 187 A 1 
ATOM 1494 N N   . GLY A 1 188 ? 27.668   55.437  17.949  1.00 73.16 188 A 1 
ATOM 1495 C CA  . GLY A 1 188 ? 27.612   56.612  18.824  1.00 71.70 188 A 1 
ATOM 1496 C C   . GLY A 1 188 ? 26.485   56.624  19.857  1.00 72.13 188 A 1 
ATOM 1497 O O   . GLY A 1 188 ? 26.510   57.481  20.748  1.00 65.10 188 A 1 
ATOM 1498 N N   . ASP A 1 189 ? 25.519   55.750  19.764  1.00 71.10 189 A 1 
ATOM 1499 C CA  . ASP A 1 189 ? 24.368   55.741  20.666  1.00 69.20 189 A 1 
ATOM 1500 C C   . ASP A 1 189 ? 24.617   54.802  21.860  1.00 69.08 189 A 1 
ATOM 1501 O O   . ASP A 1 189 ? 24.896   53.618  21.706  1.00 61.97 189 A 1 
ATOM 1502 C CB  . ASP A 1 189 ? 23.060   55.418  19.916  1.00 62.67 189 A 1 
ATOM 1503 C CG  . ASP A 1 189 ? 22.355   56.642  19.322  1.00 57.29 189 A 1 
ATOM 1504 O OD1 . ASP A 1 189 ? 22.582   57.776  19.814  1.00 52.05 189 A 1 
ATOM 1505 O OD2 . ASP A 1 189 ? 21.527   56.452  18.397  1.00 51.71 189 A 1 
ATOM 1506 N N   . GLU A 1 190 ? 24.486   55.351  23.072  1.00 65.16 190 A 1 
ATOM 1507 C CA  . GLU A 1 190 ? 24.753   54.627  24.331  1.00 64.42 190 A 1 
ATOM 1508 C C   . GLU A 1 190 ? 23.787   53.461  24.609  1.00 66.39 190 A 1 
ATOM 1509 O O   . GLU A 1 190 ? 24.069   52.622  25.470  1.00 59.63 190 A 1 
ATOM 1510 C CB  . GLU A 1 190 ? 24.682   55.604  25.526  1.00 57.82 190 A 1 
ATOM 1511 C CG  . GLU A 1 190 ? 25.820   56.633  25.592  1.00 52.09 190 A 1 
ATOM 1512 C CD  . GLU A 1 190 ? 25.793   57.491  26.875  1.00 47.00 190 A 1 
ATOM 1513 O OE1 . GLU A 1 190 ? 26.858   58.052  27.242  1.00 42.63 190 A 1 
ATOM 1514 O OE2 . GLU A 1 190 ? 24.708   57.610  27.502  1.00 42.73 190 A 1 
ATOM 1515 N N   . ASP A 1 191 ? 22.644   53.441  23.955  1.00 73.85 191 A 1 
ATOM 1516 C CA  . ASP A 1 191 ? 21.567   52.527  24.343  1.00 74.22 191 A 1 
ATOM 1517 C C   . ASP A 1 191 ? 21.686   51.155  23.659  1.00 75.89 191 A 1 
ATOM 1518 O O   . ASP A 1 191 ? 20.944   50.772  22.750  1.00 69.69 191 A 1 
ATOM 1519 C CB  . ASP A 1 191 ? 20.196   53.209  24.232  1.00 67.61 191 A 1 
ATOM 1520 C CG  . ASP A 1 191 ? 19.175   52.651  25.240  1.00 60.03 191 A 1 
ATOM 1521 O OD1 . ASP A 1 191 ? 19.449   51.595  25.865  1.00 53.65 191 A 1 
ATOM 1522 O OD2 . ASP A 1 191 ? 18.107   53.282  25.410  1.00 53.25 191 A 1 
ATOM 1523 N N   . ASP A 1 192 ? 22.630   50.381  24.158  1.00 76.75 192 A 1 
ATOM 1524 C CA  . ASP A 1 192 ? 23.006   49.024  23.732  1.00 77.85 192 A 1 
ATOM 1525 C C   . ASP A 1 192 ? 21.797   48.054  23.674  1.00 79.21 192 A 1 
ATOM 1526 O O   . ASP A 1 192 ? 21.790   47.063  22.943  1.00 74.87 192 A 1 
ATOM 1527 C CB  . ASP A 1 192 ? 24.072   48.536  24.742  1.00 72.16 192 A 1 
ATOM 1528 C CG  . ASP A 1 192 ? 24.976   47.396  24.243  1.00 64.24 192 A 1 
ATOM 1529 O OD1 . ASP A 1 192 ? 25.336   47.396  23.053  1.00 57.37 192 A 1 
ATOM 1530 O OD2 . ASP A 1 192 ? 25.300   46.496  25.062  1.00 57.14 192 A 1 
ATOM 1531 N N   . SER A 1 193 ? 20.727   48.368  24.418  1.00 79.87 193 A 1 
ATOM 1532 C CA  . SER A 1 193 ? 19.490   47.586  24.400  1.00 80.88 193 A 1 
ATOM 1533 C C   . SER A 1 193 ? 18.679   47.776  23.108  1.00 82.01 193 A 1 
ATOM 1534 O O   . SER A 1 193 ? 18.090   46.815  22.609  1.00 77.74 193 A 1 
ATOM 1535 C CB  . SER A 1 193 ? 18.637   47.921  25.627  1.00 76.94 193 A 1 
ATOM 1536 O OG  . SER A 1 193 ? 18.011   49.189  25.531  1.00 66.97 193 A 1 
ATOM 1537 N N   . HIS A 1 194 ? 18.683   49.014  22.561  1.00 82.57 194 A 1 
ATOM 1538 C CA  . HIS A 1 194 ? 17.964   49.334  21.335  1.00 82.82 194 A 1 
ATOM 1539 C C   . HIS A 1 194 ? 18.654   48.739  20.105  1.00 84.28 194 A 1 
ATOM 1540 O O   . HIS A 1 194 ? 17.999   48.152  19.247  1.00 81.72 194 A 1 
ATOM 1541 C CB  . HIS A 1 194 ? 17.787   50.849  21.212  1.00 79.15 194 A 1 
ATOM 1542 C CG  . HIS A 1 194 ? 16.705   51.213  20.234  1.00 71.04 194 A 1 
ATOM 1543 N ND1 . HIS A 1 194 ? 15.370   50.883  20.353  1.00 62.16 194 A 1 
ATOM 1544 C CD2 . HIS A 1 194 ? 16.829   51.897  19.051  1.00 61.16 194 A 1 
ATOM 1545 C CE1 . HIS A 1 194 ? 14.716   51.362  19.290  1.00 58.03 194 A 1 
ATOM 1546 N NE2 . HIS A 1 194 ? 15.561   51.990  18.464  1.00 58.48 194 A 1 
ATOM 1547 N N   . VAL A 1 195 ? 20.010   48.808  20.077  1.00 82.76 195 A 1 
ATOM 1548 C CA  . VAL A 1 195 ? 20.827   48.181  19.026  1.00 83.20 195 A 1 
ATOM 1549 C C   . VAL A 1 195 ? 20.605   46.668  19.000  1.00 85.11 195 A 1 
ATOM 1550 O O   . VAL A 1 195 ? 20.308   46.113  17.944  1.00 83.61 195 A 1 
ATOM 1551 C CB  . VAL A 1 195 ? 22.320   48.495  19.224  1.00 79.60 195 A 1 
ATOM 1552 C CG1 . VAL A 1 195 ? 23.156   47.937  18.063  1.00 70.81 195 A 1 
ATOM 1553 C CG2 . VAL A 1 195 ? 22.567   50.003  19.294  1.00 71.09 195 A 1 
ATOM 1554 N N   . ARG A 1 196 ? 20.654   45.996  20.148  1.00 83.91 196 A 1 
ATOM 1555 C CA  . ARG A 1 196 ? 20.392   44.548  20.223  1.00 83.78 196 A 1 
ATOM 1556 C C   . ARG A 1 196 ? 18.975   44.181  19.788  1.00 85.20 196 A 1 
ATOM 1557 O O   . ARG A 1 196 ? 18.793   43.152  19.146  1.00 84.09 196 A 1 
ATOM 1558 C CB  . ARG A 1 196 ? 20.631   44.018  21.640  1.00 81.91 196 A 1 
ATOM 1559 C CG  . ARG A 1 196 ? 22.127   43.946  21.972  1.00 72.29 196 A 1 
ATOM 1560 C CD  . ARG A 1 196 ? 22.279   43.378  23.382  1.00 66.75 196 A 1 
ATOM 1561 N NE  . ARG A 1 196 ? 23.596   43.683  23.922  1.00 60.09 196 A 1 
ATOM 1562 C CZ  . ARG A 1 196 ? 24.168   43.143  24.981  1.00 52.69 196 A 1 
ATOM 1563 N NH1 . ARG A 1 196 ? 23.618   42.149  25.630  1.00 48.72 196 A 1 
ATOM 1564 N NH2 . ARG A 1 196 ? 25.299   43.625  25.398  1.00 47.79 196 A 1 
ATOM 1565 N N   . ALA A 1 197 ? 17.990   45.021  20.104  1.00 85.87 197 A 1 
ATOM 1566 C CA  . ALA A 1 197 ? 16.619   44.792  19.673  1.00 86.05 197 A 1 
ATOM 1567 C C   . ALA A 1 197 ? 16.470   44.916  18.144  1.00 86.82 197 A 1 
ATOM 1568 O O   . ALA A 1 197 ? 15.786   44.099  17.533  1.00 85.31 197 A 1 
ATOM 1569 C CB  . ALA A 1 197 ? 15.684   45.753  20.425  1.00 84.51 197 A 1 
ATOM 1570 N N   . GLN A 1 198 ? 17.150   45.913  17.514  1.00 86.58 198 A 1 
ATOM 1571 C CA  . GLN A 1 198 ? 17.186   46.037  16.060  1.00 85.98 198 A 1 
ATOM 1572 C C   . GLN A 1 198 ? 17.927   44.867  15.400  1.00 87.13 198 A 1 
ATOM 1573 O O   . GLN A 1 198 ? 17.396   44.291  14.457  1.00 85.86 198 A 1 
ATOM 1574 C CB  . GLN A 1 198 ? 17.813   47.371  15.628  1.00 83.64 198 A 1 
ATOM 1575 C CG  . GLN A 1 198 ? 16.764   48.486  15.544  1.00 75.09 198 A 1 
ATOM 1576 C CD  . GLN A 1 198 ? 17.331   49.755  14.882  1.00 69.94 198 A 1 
ATOM 1577 O OE1 . GLN A 1 198 ? 18.518   49.928  14.754  1.00 63.03 198 A 1 
ATOM 1578 N NE2 . GLN A 1 198 ? 16.497   50.664  14.439  1.00 60.25 198 A 1 
ATOM 1579 N N   . GLN A 1 199 ? 19.088   44.483  15.912  1.00 86.17 199 A 1 
ATOM 1580 C CA  . GLN A 1 199 ? 19.843   43.332  15.418  1.00 86.14 199 A 1 
ATOM 1581 C C   . GLN A 1 199 ? 19.006   42.049  15.504  1.00 87.30 199 A 1 
ATOM 1582 O O   . GLN A 1 199 ? 18.885   41.335  14.515  1.00 86.30 199 A 1 
ATOM 1583 C CB  . GLN A 1 199 ? 21.145   43.167  16.210  1.00 84.63 199 A 1 
ATOM 1584 C CG  . GLN A 1 199 ? 22.200   44.210  15.801  1.00 80.52 199 A 1 
ATOM 1585 C CD  . GLN A 1 199 ? 23.503   44.074  16.593  1.00 77.35 199 A 1 
ATOM 1586 O OE1 . GLN A 1 199 ? 23.570   43.509  17.666  1.00 71.79 199 A 1 
ATOM 1587 N NE2 . GLN A 1 199 ? 24.593   44.601  16.080  1.00 68.76 199 A 1 
ATOM 1588 N N   . ALA A 1 200 ? 18.353   41.812  16.635  1.00 88.48 200 A 1 
ATOM 1589 C CA  . ALA A 1 200 ? 17.474   40.657  16.787  1.00 88.59 200 A 1 
ATOM 1590 C C   . ALA A 1 200 ? 16.292   40.683  15.800  1.00 89.37 200 A 1 
ATOM 1591 O O   . ALA A 1 200 ? 15.859   39.631  15.330  1.00 87.66 200 A 1 
ATOM 1592 C CB  . ALA A 1 200 ? 16.988   40.604  18.236  1.00 87.28 200 A 1 
ATOM 1593 N N   . CYS A 1 201 ? 15.778   41.882  15.470  1.00 89.30 201 A 1 
ATOM 1594 C CA  . CYS A 1 201 ? 14.706   42.034  14.481  1.00 89.69 201 A 1 
ATOM 1595 C C   . CYS A 1 201 ? 15.194   41.743  13.049  1.00 90.20 201 A 1 
ATOM 1596 O O   . CYS A 1 201 ? 14.486   41.082  12.283  1.00 89.41 201 A 1 
ATOM 1597 C CB  . CYS A 1 201 ? 14.112   43.445  14.614  1.00 87.45 201 A 1 
ATOM 1598 S SG  . CYS A 1 201 ? 12.450   43.496  13.907  1.00 74.02 201 A 1 
ATOM 1599 N N   . ILE A 1 202 ? 16.416   42.217  12.706  1.00 89.17 202 A 1 
ATOM 1600 C CA  . ILE A 1 202 ? 17.081   41.925  11.430  1.00 88.58 202 A 1 
ATOM 1601 C C   . ILE A 1 202 ? 17.343   40.417  11.303  1.00 89.69 202 A 1 
ATOM 1602 O O   . ILE A 1 202 ? 16.960   39.812  10.302  1.00 88.84 202 A 1 
ATOM 1603 C CB  . ILE A 1 202 ? 18.384   42.755  11.300  1.00 87.53 202 A 1 
ATOM 1604 C CG1 . ILE A 1 202 ? 18.049   44.258  11.136  1.00 83.17 202 A 1 
ATOM 1605 C CG2 . ILE A 1 202 ? 19.250   42.277  10.124  1.00 82.20 202 A 1 
ATOM 1606 C CD1 . ILE A 1 202 ? 19.241   45.187  11.395  1.00 76.14 202 A 1 
ATOM 1607 N N   . GLU A 1 203 ? 17.924   39.808  12.328  1.00 89.78 203 A 1 
ATOM 1608 C CA  . GLU A 1 203 ? 18.153   38.361  12.358  1.00 89.40 203 A 1 
ATOM 1609 C C   . GLU A 1 203 ? 16.853   37.578  12.180  1.00 90.24 203 A 1 
ATOM 1610 O O   . GLU A 1 203 ? 16.770   36.736  11.290  1.00 89.10 203 A 1 
ATOM 1611 C CB  . GLU A 1 203 ? 18.842   37.938  13.666  1.00 87.99 203 A 1 
ATOM 1612 C CG  . GLU A 1 203 ? 20.302   38.372  13.720  1.00 81.80 203 A 1 
ATOM 1613 C CD  . GLU A 1 203 ? 21.071   37.758  14.893  1.00 78.47 203 A 1 
ATOM 1614 O OE1 . GLU A 1 203 ? 22.291   37.519  14.709  1.00 70.58 203 A 1 
ATOM 1615 O OE2 . GLU A 1 203 ? 20.458   37.470  15.943  1.00 71.83 203 A 1 
ATOM 1616 N N   . ALA A 1 204 ? 15.811   37.913  12.942  1.00 90.04 204 A 1 
ATOM 1617 C CA  . ALA A 1 204 ? 14.530   37.231  12.848  1.00 89.77 204 A 1 
ATOM 1618 C C   . ALA A 1 204 ? 13.878   37.368  11.457  1.00 90.58 204 A 1 
ATOM 1619 O O   . ALA A 1 204 ? 13.237   36.431  10.979  1.00 89.23 204 A 1 
ATOM 1620 C CB  . ALA A 1 204 ? 13.607   37.771  13.945  1.00 88.67 204 A 1 
ATOM 1621 N N   . LYS A 1 205 ? 14.050   38.526  10.801  1.00 89.99 205 A 1 
ATOM 1622 C CA  . LYS A 1 205 ? 13.563   38.775  9.433   1.00 89.33 205 A 1 
ATOM 1623 C C   . LYS A 1 205 ? 14.257   37.850  8.434   1.00 90.64 205 A 1 
ATOM 1624 O O   . LYS A 1 205 ? 13.570   37.153  7.676   1.00 89.85 205 A 1 
ATOM 1625 C CB  . LYS A 1 205 ? 13.771   40.262  9.101   1.00 87.11 205 A 1 
ATOM 1626 C CG  . LYS A 1 205 ? 13.480   40.654  7.635   1.00 79.87 205 A 1 
ATOM 1627 C CD  . LYS A 1 205 ? 14.017   42.066  7.361   1.00 78.09 205 A 1 
ATOM 1628 C CE  . LYS A 1 205 ? 14.212   42.340  5.870   1.00 69.14 205 A 1 
ATOM 1629 N NZ  . LYS A 1 205 ? 15.259   43.359  5.652   1.00 63.89 205 A 1 
ATOM 1630 N N   . HIS A 1 206 ? 15.602   37.822  8.420   1.00 91.69 206 A 1 
ATOM 1631 C CA  . HIS A 1 206 ? 16.359   37.007  7.474   1.00 91.32 206 A 1 
ATOM 1632 C C   . HIS A 1 206 ? 16.257   35.508  7.776   1.00 91.95 206 A 1 
ATOM 1633 O O   . HIS A 1 206 ? 16.110   34.718  6.854   1.00 90.94 206 A 1 
ATOM 1634 C CB  . HIS A 1 206 ? 17.816   37.466  7.439   1.00 90.76 206 A 1 
ATOM 1635 C CG  . HIS A 1 206 ? 17.988   38.803  6.780   1.00 91.07 206 A 1 
ATOM 1636 N ND1 . HIS A 1 206 ? 17.801   39.074  5.431   1.00 80.45 206 A 1 
ATOM 1637 C CD2 . HIS A 1 206 ? 18.339   39.969  7.391   1.00 80.95 206 A 1 
ATOM 1638 C CE1 . HIS A 1 206 ? 18.041   40.373  5.248   1.00 83.24 206 A 1 
ATOM 1639 N NE2 . HIS A 1 206 ? 18.363   40.951  6.413   1.00 84.33 206 A 1 
ATOM 1640 N N   . ASP A 1 207 ? 16.249   35.133  9.056   1.00 92.13 207 A 1 
ATOM 1641 C CA  . ASP A 1 207 ? 16.083   33.749  9.476   1.00 91.21 207 A 1 
ATOM 1642 C C   . ASP A 1 207 ? 14.704   33.214  9.075   1.00 91.46 207 A 1 
ATOM 1643 O O   . ASP A 1 207 ? 14.582   32.065  8.657   1.00 89.99 207 A 1 
ATOM 1644 C CB  . ASP A 1 207 ? 16.288   33.625  10.995  1.00 89.93 207 A 1 
ATOM 1645 C CG  . ASP A 1 207 ? 17.729   33.886  11.487  1.00 85.97 207 A 1 
ATOM 1646 O OD1 . ASP A 1 207 ? 18.666   33.986  10.669  1.00 79.24 207 A 1 
ATOM 1647 O OD2 . ASP A 1 207 ? 17.928   33.976  12.724  1.00 79.31 207 A 1 
ATOM 1648 N N   . LYS A 1 208 ? 13.664   34.063  9.127   1.00 92.12 208 A 1 
ATOM 1649 C CA  . LYS A 1 208 ? 12.333   33.704  8.635   1.00 91.29 208 A 1 
ATOM 1650 C C   . LYS A 1 208 ? 12.330   33.492  7.125   1.00 91.89 208 A 1 
ATOM 1651 O O   . LYS A 1 208 ? 11.786   32.488  6.666   1.00 91.12 208 A 1 
ATOM 1652 C CB  . LYS A 1 208 ? 11.311   34.771  9.059   1.00 89.94 208 A 1 
ATOM 1653 C CG  . LYS A 1 208 ? 9.891    34.320  8.696   1.00 83.36 208 A 1 
ATOM 1654 C CD  . LYS A 1 208 ? 8.867    35.428  8.925   1.00 76.34 208 A 1 
ATOM 1655 C CE  . LYS A 1 208 ? 7.552    34.929  8.329   1.00 68.75 208 A 1 
ATOM 1656 N NZ  . LYS A 1 208 ? 6.606    36.023  8.051   1.00 60.36 208 A 1 
ATOM 1657 N N   . TYR A 1 209 ? 12.951   34.402  6.337   1.00 91.54 209 A 1 
ATOM 1658 C CA  . TYR A 1 209 ? 13.044   34.209  4.889   1.00 91.36 209 A 1 
ATOM 1659 C C   . TYR A 1 209 ? 13.856   32.962  4.520   1.00 91.63 209 A 1 
ATOM 1660 O O   . TYR A 1 209 ? 13.484   32.258  3.580   1.00 91.07 209 A 1 
ATOM 1661 C CB  . TYR A 1 209 ? 13.643   35.450  4.222   1.00 91.13 209 A 1 
ATOM 1662 C CG  . TYR A 1 209 ? 12.712   36.627  4.107   1.00 90.17 209 A 1 
ATOM 1663 C CD1 . TYR A 1 209 ? 11.469   36.510  3.451   1.00 84.37 209 A 1 
ATOM 1664 C CD2 . TYR A 1 209 ? 13.096   37.888  4.620   1.00 84.75 209 A 1 
ATOM 1665 C CE1 . TYR A 1 209 ? 10.614   37.619  3.320   1.00 83.19 209 A 1 
ATOM 1666 C CE2 . TYR A 1 209 ? 12.251   39.000  4.494   1.00 82.38 209 A 1 
ATOM 1667 C CZ  . TYR A 1 209 ? 11.009   38.861  3.842   1.00 85.91 209 A 1 
ATOM 1668 O OH  . TYR A 1 209 ? 10.177   39.957  3.725   1.00 83.15 209 A 1 
ATOM 1669 N N   . MET A 1 210 ? 14.932   32.672  5.265   1.00 92.02 210 A 1 
ATOM 1670 C CA  . MET A 1 210 ? 15.701   31.441  5.096   1.00 91.63 210 A 1 
ATOM 1671 C C   . MET A 1 210 ? 14.820   30.209  5.367   1.00 91.84 210 A 1 
ATOM 1672 O O   . MET A 1 210 ? 14.786   29.297  4.545   1.00 91.18 210 A 1 
ATOM 1673 C CB  . MET A 1 210 ? 16.930   31.455  6.017   1.00 91.00 210 A 1 
ATOM 1674 C CG  . MET A 1 210 ? 17.899   30.304  5.727   1.00 85.97 210 A 1 
ATOM 1675 S SD  . MET A 1 210 ? 18.902   30.493  4.219   1.00 83.26 210 A 1 
ATOM 1676 C CE  . MET A 1 210 ? 20.196   31.605  4.847   1.00 73.21 210 A 1 
ATOM 1677 N N   . ALA A 1 211 ? 14.080   30.211  6.467   1.00 92.26 211 A 1 
ATOM 1678 C CA  . ALA A 1 211 ? 13.183   29.116  6.821   1.00 91.33 211 A 1 
ATOM 1679 C C   . ALA A 1 211 ? 12.057   28.922  5.797   1.00 91.54 211 A 1 
ATOM 1680 O O   . ALA A 1 211 ? 11.805   27.792  5.379   1.00 90.30 211 A 1 
ATOM 1681 C CB  . ALA A 1 211 ? 12.634   29.370  8.225   1.00 90.62 211 A 1 
ATOM 1682 N N   . ASP A 1 212 ? 11.413   30.010  5.345   1.00 90.96 212 A 1 
ATOM 1683 C CA  . ASP A 1 212 ? 10.355   29.959  4.339   1.00 89.71 212 A 1 
ATOM 1684 C C   . ASP A 1 212 ? 10.895   29.431  2.984   1.00 89.69 212 A 1 
ATOM 1685 O O   . ASP A 1 212 ? 10.219   28.667  2.289   1.00 88.35 212 A 1 
ATOM 1686 C CB  . ASP A 1 212 ? 9.726    31.366  4.157   1.00 88.98 212 A 1 
ATOM 1687 C CG  . ASP A 1 212 ? 8.838    31.905  5.313   1.00 86.18 212 A 1 
ATOM 1688 O OD1 . ASP A 1 212 ? 8.401    31.147  6.200   1.00 80.52 212 A 1 
ATOM 1689 O OD2 . ASP A 1 212 ? 8.506    33.118  5.282   1.00 80.85 212 A 1 
ATOM 1690 N N   . MET A 1 213 ? 12.148   29.811  2.620   1.00 90.16 213 A 1 
ATOM 1691 C CA  . MET A 1 213 ? 12.828   29.300  1.427   1.00 89.68 213 A 1 
ATOM 1692 C C   . MET A 1 213 ? 13.176   27.813  1.561   1.00 89.93 213 A 1 
ATOM 1693 O O   . MET A 1 213 ? 12.883   27.030  0.662   1.00 89.30 213 A 1 
ATOM 1694 C CB  . MET A 1 213 ? 14.078   30.147  1.155   1.00 89.06 213 A 1 
ATOM 1695 C CG  . MET A 1 213 ? 14.801   29.734  -0.133  1.00 85.78 213 A 1 
ATOM 1696 S SD  . MET A 1 213 ? 16.490   30.352  -0.301  1.00 83.04 213 A 1 
ATOM 1697 C CE  . MET A 1 213 ? 17.263   29.427  1.054   1.00 72.48 213 A 1 
ATOM 1698 N N   . ASP A 1 214 ? 13.763   27.416  2.685   1.00 91.00 214 A 1 
ATOM 1699 C CA  . ASP A 1 214 ? 14.106   26.019  2.944   1.00 89.54 214 A 1 
ATOM 1700 C C   . ASP A 1 214 ? 12.849   25.129  2.949   1.00 89.29 214 A 1 
ATOM 1701 O O   . ASP A 1 214 ? 12.867   24.027  2.412   1.00 88.12 214 A 1 
ATOM 1702 C CB  . ASP A 1 214 ? 14.840   25.896  4.291   1.00 88.88 214 A 1 
ATOM 1703 C CG  . ASP A 1 214 ? 16.288   26.411  4.289   1.00 86.17 214 A 1 
ATOM 1704 O OD1 . ASP A 1 214 ? 16.850   26.634  3.201   1.00 80.54 214 A 1 
ATOM 1705 O OD2 . ASP A 1 214 ? 16.870   26.501  5.402   1.00 80.47 214 A 1 
ATOM 1706 N N   . GLU A 1 215 ? 11.741   25.636  3.490   1.00 89.68 215 A 1 
ATOM 1707 C CA  . GLU A 1 215 ? 10.454   24.945  3.464   1.00 87.61 215 A 1 
ATOM 1708 C C   . GLU A 1 215 ? 9.921    24.786  2.033   1.00 87.20 215 A 1 
ATOM 1709 O O   . GLU A 1 215 ? 9.437    23.707  1.681   1.00 85.73 215 A 1 
ATOM 1710 C CB  . GLU A 1 215 ? 9.444    25.670  4.373   1.00 86.30 215 A 1 
ATOM 1711 C CG  . GLU A 1 215 ? 8.176    24.828  4.580   1.00 76.72 215 A 1 
ATOM 1712 C CD  . GLU A 1 215 ? 7.120    25.441  5.512   1.00 69.98 215 A 1 
ATOM 1713 O OE1 . GLU A 1 215 ? 6.092    24.750  5.715   1.00 61.28 215 A 1 
ATOM 1714 O OE2 . GLU A 1 215 ? 7.296    26.574  5.994   1.00 61.22 215 A 1 
ATOM 1715 N N   . LEU A 1 216 ? 10.066   25.811  1.180   1.00 87.75 216 A 1 
ATOM 1716 C CA  . LEU A 1 216 ? 9.671    25.747  -0.230  1.00 86.90 216 A 1 
ATOM 1717 C C   . LEU A 1 216 ? 10.433   24.637  -0.979  1.00 86.95 216 A 1 
ATOM 1718 O O   . LEU A 1 216 ? 9.811    23.774  -1.603  1.00 85.67 216 A 1 
ATOM 1719 C CB  . LEU A 1 216 ? 9.887    27.125  -0.880  1.00 86.33 216 A 1 
ATOM 1720 C CG  . LEU A 1 216 ? 9.446    27.203  -2.354  1.00 83.46 216 A 1 
ATOM 1721 C CD1 . LEU A 1 216 ? 7.922    27.185  -2.490  1.00 76.90 216 A 1 
ATOM 1722 C CD2 . LEU A 1 216 ? 9.967    28.483  -2.980  1.00 76.51 216 A 1 
ATOM 1723 N N   . PHE A 1 217 ? 11.776   24.626  -0.863  1.00 88.02 217 A 1 
ATOM 1724 C CA  . PHE A 1 217 ? 12.595   23.583  -1.486  1.00 87.10 217 A 1 
ATOM 1725 C C   . PHE A 1 217 ? 12.322   22.200  -0.884  1.00 86.12 217 A 1 
ATOM 1726 O O   . PHE A 1 217 ? 12.190   21.218  -1.622  1.00 83.70 217 A 1 
ATOM 1727 C CB  . PHE A 1 217 ? 14.078   23.950  -1.383  1.00 87.36 217 A 1 
ATOM 1728 C CG  . PHE A 1 217 ? 14.520   24.999  -2.371  1.00 88.68 217 A 1 
ATOM 1729 C CD1 . PHE A 1 217 ? 14.725   24.659  -3.726  1.00 84.31 217 A 1 
ATOM 1730 C CD2 . PHE A 1 217 ? 14.744   26.329  -1.965  1.00 83.85 217 A 1 
ATOM 1731 C CE1 . PHE A 1 217 ? 15.138   25.627  -4.653  1.00 83.62 217 A 1 
ATOM 1732 C CE2 . PHE A 1 217 ? 15.156   27.302  -2.889  1.00 83.26 217 A 1 
ATOM 1733 C CZ  . PHE A 1 217 ? 15.352   26.950  -4.232  1.00 86.71 217 A 1 
ATOM 1734 N N   . SER A 1 218 ? 12.155   22.111  0.435   1.00 86.43 218 A 1 
ATOM 1735 C CA  . SER A 1 218 ? 11.841   20.860  1.122   1.00 83.82 218 A 1 
ATOM 1736 C C   . SER A 1 218 ? 10.497   20.284  0.682   1.00 82.35 218 A 1 
ATOM 1737 O O   . SER A 1 218 ? 10.405   19.084  0.419   1.00 79.51 218 A 1 
ATOM 1738 C CB  . SER A 1 218 ? 11.853   21.062  2.636   1.00 82.77 218 A 1 
ATOM 1739 O OG  . SER A 1 218 ? 11.654   19.821  3.295   1.00 72.15 218 A 1 
ATOM 1740 N N   . GLN A 1 219 ? 9.450    21.104  0.511   1.00 82.68 219 A 1 
ATOM 1741 C CA  . GLN A 1 219 ? 8.149    20.647  0.027   1.00 79.05 219 A 1 
ATOM 1742 C C   . GLN A 1 219 ? 8.223    20.093  -1.393  1.00 78.44 219 A 1 
ATOM 1743 O O   . GLN A 1 219 ? 7.568    19.091  -1.704  1.00 75.89 219 A 1 
ATOM 1744 C CB  . GLN A 1 219 ? 7.134    21.803  0.047   1.00 77.00 219 A 1 
ATOM 1745 C CG  . GLN A 1 219 ? 6.581    22.090  1.442   1.00 70.31 219 A 1 
ATOM 1746 C CD  . GLN A 1 219 ? 5.508    23.181  1.430   1.00 66.50 219 A 1 
ATOM 1747 O OE1 . GLN A 1 219 ? 4.952    23.559  0.404   1.00 59.97 219 A 1 
ATOM 1748 N NE2 . GLN A 1 219 ? 5.143    23.711  2.575   1.00 57.22 219 A 1 
ATOM 1749 N N   . VAL A 1 220 ? 9.015    20.729  -2.259  1.00 81.08 220 A 1 
ATOM 1750 C CA  . VAL A 1 220 ? 9.210    20.255  -3.631  1.00 79.10 220 A 1 
ATOM 1751 C C   . VAL A 1 220 ? 9.972    18.928  -3.627  1.00 78.43 220 A 1 
ATOM 1752 O O   . VAL A 1 220 ? 9.573    17.986  -4.315  1.00 75.06 220 A 1 
ATOM 1753 C CB  . VAL A 1 220 ? 9.916    21.328  -4.484  1.00 78.29 220 A 1 
ATOM 1754 C CG1 . VAL A 1 220 ? 10.161   20.812  -5.900  1.00 72.52 220 A 1 
ATOM 1755 C CG2 . VAL A 1 220 ? 9.047    22.587  -4.631  1.00 72.32 220 A 1 
ATOM 1756 N N   . ASP A 1 221 ? 11.011   18.811  -2.799  1.00 78.30 221 A 1 
ATOM 1757 C CA  . ASP A 1 221 ? 11.826   17.609  -2.675  1.00 76.60 221 A 1 
ATOM 1758 C C   . ASP A 1 221 ? 11.069   16.464  -1.968  1.00 76.25 221 A 1 
ATOM 1759 O O   . ASP A 1 221 ? 11.112   15.314  -2.409  1.00 73.06 221 A 1 
ATOM 1760 C CB  . ASP A 1 221 ? 13.142   17.982  -1.969  1.00 73.94 221 A 1 
ATOM 1761 C CG  . ASP A 1 221 ? 14.266   16.980  -2.206  1.00 68.82 221 A 1 
ATOM 1762 O OD1 . ASP A 1 221 ? 14.302   16.363  -3.298  1.00 62.39 221 A 1 
ATOM 1763 O OD2 . ASP A 1 221 ? 15.083   16.775  -1.279  1.00 61.02 221 A 1 
ATOM 1764 N N   . GLU A 1 222 ? 10.282   16.758  -0.936  1.00 74.37 222 A 1 
ATOM 1765 C CA  . GLU A 1 222 ? 9.414    15.769  -0.286  1.00 72.57 222 A 1 
ATOM 1766 C C   . GLU A 1 222 ? 8.381    15.182  -1.248  1.00 73.37 222 A 1 
ATOM 1767 O O   . GLU A 1 222 ? 8.171    13.973  -1.250  1.00 70.26 222 A 1 
ATOM 1768 C CB  . GLU A 1 222 ? 8.636    16.356  0.894   1.00 69.06 222 A 1 
ATOM 1769 C CG  . GLU A 1 222 ? 9.363    16.279  2.237   1.00 61.77 222 A 1 
ATOM 1770 C CD  . GLU A 1 222 ? 8.413    16.376  3.432   1.00 53.83 222 A 1 
ATOM 1771 O OE1 . GLU A 1 222 ? 8.918    16.328  4.566   1.00 48.42 222 A 1 
ATOM 1772 O OE2 . GLU A 1 222 ? 7.164    16.350  3.230   1.00 48.83 222 A 1 
ATOM 1773 N N   . LYS A 1 223 ? 7.746    16.017  -2.070  1.00 73.99 223 A 1 
ATOM 1774 C CA  . LYS A 1 223 ? 6.790    15.533  -3.074  1.00 72.08 223 A 1 
ATOM 1775 C C   . LYS A 1 223 ? 7.449    14.591  -4.079  1.00 72.82 223 A 1 
ATOM 1776 O O   . LYS A 1 223 ? 6.812    13.649  -4.538  1.00 70.03 223 A 1 
ATOM 1777 C CB  . LYS A 1 223 ? 6.107    16.707  -3.792  1.00 68.69 223 A 1 
ATOM 1778 C CG  . LYS A 1 223 ? 4.986    17.300  -2.935  1.00 62.48 223 A 1 
ATOM 1779 C CD  . LYS A 1 223 ? 4.312    18.475  -3.656  1.00 57.67 223 A 1 
ATOM 1780 C CE  . LYS A 1 223 ? 3.195    19.046  -2.767  1.00 51.14 223 A 1 
ATOM 1781 N NZ  . LYS A 1 223 ? 2.537    20.221  -3.364  1.00 46.09 223 A 1 
ATOM 1782 N N   . ARG A 1 224 ? 8.726    14.819  -4.403  1.00 72.61 224 A 1 
ATOM 1783 C CA  . ARG A 1 224 ? 9.489    13.937  -5.301  1.00 71.33 224 A 1 
ATOM 1784 C C   . ARG A 1 224 ? 9.982    12.670  -4.621  1.00 72.52 224 A 1 
ATOM 1785 O O   . ARG A 1 224 ? 9.994    11.610  -5.241  1.00 70.73 224 A 1 
ATOM 1786 C CB  . ARG A 1 224 ? 10.693   14.697  -5.850  1.00 68.12 224 A 1 
ATOM 1787 C CG  . ARG A 1 224 ? 10.252   15.795  -6.821  1.00 63.86 224 A 1 
ATOM 1788 C CD  . ARG A 1 224 ? 11.512   16.559  -7.191  1.00 61.34 224 A 1 
ATOM 1789 N NE  . ARG A 1 224 ? 11.195   17.688  -8.043  1.00 56.21 224 A 1 
ATOM 1790 C CZ  . ARG A 1 224 ? 12.017   18.690  -8.247  1.00 50.91 224 A 1 
ATOM 1791 N NH1 . ARG A 1 224 ? 13.234   18.684  -7.768  1.00 48.09 224 A 1 
ATOM 1792 N NH2 . ARG A 1 224 ? 11.634   19.705  -8.918  1.00 46.30 224 A 1 
ATOM 1793 N N   . LYS A 1 225 ? 10.411   12.777  -3.357  1.00 71.55 225 A 1 
ATOM 1794 C CA  . LYS A 1 225 ? 10.898   11.639  -2.569  1.00 70.85 225 A 1 
ATOM 1795 C C   . LYS A 1 225 ? 9.774    10.692  -2.150  1.00 72.50 225 A 1 
ATOM 1796 O O   . LYS A 1 225 ? 10.020   9.491   -2.053  1.00 68.35 225 A 1 
ATOM 1797 C CB  . LYS A 1 225 ? 11.658   12.144  -1.337  1.00 65.63 225 A 1 
ATOM 1798 C CG  . LYS A 1 225 ? 13.076   12.598  -1.708  1.00 59.01 225 A 1 
ATOM 1799 C CD  . LYS A 1 225 ? 13.772   13.225  -0.492  1.00 53.05 225 A 1 
ATOM 1800 C CE  . LYS A 1 225 ? 15.195   13.616  -0.852  1.00 46.13 225 A 1 
ATOM 1801 N NZ  . LYS A 1 225 ? 15.721   14.656  0.057   1.00 39.45 225 A 1 
ATOM 1802 N N   . LYS A 1 226 ? 8.560    11.210  -1.939  1.00 72.02 226 A 1 
ATOM 1803 C CA  . LYS A 1 226 ? 7.370    10.397  -1.683  1.00 71.28 226 A 1 
ATOM 1804 C C   . LYS A 1 226 ? 6.978    9.637   -2.955  1.00 73.86 226 A 1 
ATOM 1805 O O   . LYS A 1 226 ? 6.014    9.963   -3.631  1.00 69.01 226 A 1 
ATOM 1806 C CB  . LYS A 1 226 ? 6.228    11.260  -1.116  1.00 64.55 226 A 1 
ATOM 1807 C CG  . LYS A 1 226 ? 6.416    11.538  0.389   1.00 57.24 226 A 1 
ATOM 1808 C CD  . LYS A 1 226 ? 5.394    12.538  0.922   1.00 51.30 226 A 1 
ATOM 1809 C CE  . LYS A 1 226 ? 5.669    12.805  2.405   1.00 43.62 226 A 1 
ATOM 1810 N NZ  . LYS A 1 226 ? 5.084    14.082  2.905   1.00 37.72 226 A 1 
ATOM 1811 N N   . ARG A 1 227 ? 7.735    8.592   -3.253  1.00 74.67 227 A 1 
ATOM 1812 C CA  . ARG A 1 227 ? 7.457    7.610   -4.303  1.00 74.69 227 A 1 
ATOM 1813 C C   . ARG A 1 227 ? 6.440    6.564   -3.818  1.00 76.48 227 A 1 
ATOM 1814 O O   . ARG A 1 227 ? 6.610    5.372   -4.063  1.00 72.45 227 A 1 
ATOM 1815 C CB  . ARG A 1 227 ? 8.763    6.976   -4.816  1.00 70.07 227 A 1 
ATOM 1816 C CG  . ARG A 1 227 ? 9.693    7.980   -5.511  1.00 65.50 227 A 1 
ATOM 1817 C CD  . ARG A 1 227 ? 10.878   7.225   -6.123  1.00 61.54 227 A 1 
ATOM 1818 N NE  . ARG A 1 227 ? 11.823   8.130   -6.801  1.00 56.15 227 A 1 
ATOM 1819 C CZ  . ARG A 1 227 ? 12.796   7.769   -7.622  1.00 50.90 227 A 1 
ATOM 1820 N NH1 . ARG A 1 227 ? 13.040   6.519   -7.889  1.00 48.66 227 A 1 
ATOM 1821 N NH2 . ARG A 1 227 ? 13.545   8.663   -8.198  1.00 46.45 227 A 1 
ATOM 1822 N N   . ASP A 1 228 ? 5.416    7.007   -3.114  1.00 79.23 228 A 1 
ATOM 1823 C CA  . ASP A 1 228 ? 4.377    6.114   -2.640  1.00 80.25 228 A 1 
ATOM 1824 C C   . ASP A 1 228 ? 3.278    5.986   -3.693  1.00 83.70 228 A 1 
ATOM 1825 O O   . ASP A 1 228 ? 2.680    6.971   -4.139  1.00 81.61 228 A 1 
ATOM 1826 C CB  . ASP A 1 228 ? 3.833    6.558   -1.275  1.00 74.58 228 A 1 
ATOM 1827 C CG  . ASP A 1 228 ? 4.759    6.174   -0.110  1.00 65.70 228 A 1 
ATOM 1828 O OD1 . ASP A 1 228 ? 5.520    5.191   -0.249  1.00 57.72 228 A 1 
ATOM 1829 O OD2 . ASP A 1 228 ? 4.647    6.836   0.936   1.00 58.01 228 A 1 
ATOM 1830 N N   . ILE A 1 229 ? 3.009    4.749   -4.096  1.00 84.12 229 A 1 
ATOM 1831 C CA  . ILE A 1 229 ? 1.833    4.420   -4.893  1.00 86.15 229 A 1 
ATOM 1832 C C   . ILE A 1 229 ? 0.657    4.308   -3.917  1.00 87.74 229 A 1 
ATOM 1833 O O   . ILE A 1 229 ? 0.704    3.450   -3.026  1.00 86.21 229 A 1 
ATOM 1834 C CB  . ILE A 1 229 ? 2.032    3.124   -5.704  1.00 84.71 229 A 1 
ATOM 1835 C CG1 . ILE A 1 229 ? 3.251    3.240   -6.644  1.00 80.70 229 A 1 
ATOM 1836 C CG2 . ILE A 1 229 ? 0.758    2.830   -6.510  1.00 79.22 229 A 1 
ATOM 1837 C CD1 . ILE A 1 229 ? 3.617    1.928   -7.358  1.00 73.97 229 A 1 
ATOM 1838 N N   . PRO A 1 230 ? -0.397   5.124   -4.079  1.00 88.52 230 A 1 
ATOM 1839 C CA  . PRO A 1 230 ? -1.570   5.053   -3.223  1.00 88.91 230 A 1 
ATOM 1840 C C   . PRO A 1 230 ? -2.182   3.653   -3.195  1.00 90.02 230 A 1 
ATOM 1841 O O   . PRO A 1 230 ? -2.359   3.024   -4.242  1.00 88.69 230 A 1 
ATOM 1842 C CB  . PRO A 1 230 ? -2.549   6.086   -3.781  1.00 87.44 230 A 1 
ATOM 1843 C CG  . PRO A 1 230 ? -1.652   7.095   -4.473  1.00 85.57 230 A 1 
ATOM 1844 C CD  . PRO A 1 230 ? -0.524   6.228   -5.018  1.00 87.50 230 A 1 
ATOM 1845 N N   . ASP A 1 231 ? -2.551   3.162   -2.016  1.00 88.20 231 A 1 
ATOM 1846 C CA  . ASP A 1 231 ? -3.087   1.812   -1.843  1.00 86.80 231 A 1 
ATOM 1847 C C   . ASP A 1 231 ? -4.372   1.577   -2.657  1.00 88.06 231 A 1 
ATOM 1848 O O   . ASP A 1 231 ? -4.604   0.467   -3.132  1.00 86.32 231 A 1 
ATOM 1849 C CB  . ASP A 1 231 ? -3.348   1.543   -0.349  1.00 84.10 231 A 1 
ATOM 1850 C CG  . ASP A 1 231 ? -2.120   1.082   0.444   1.00 77.01 231 A 1 
ATOM 1851 O OD1 . ASP A 1 231 ? -1.133   0.602   -0.160  1.00 70.59 231 A 1 
ATOM 1852 O OD2 . ASP A 1 231 ? -2.187   1.027   1.687   1.00 69.92 231 A 1 
ATOM 1853 N N   . TYR A 1 232 ? -5.188   2.610   -2.868  1.00 90.11 232 A 1 
ATOM 1854 C CA  . TYR A 1 232 ? -6.420   2.530   -3.662  1.00 90.90 232 A 1 
ATOM 1855 C C   . TYR A 1 232 ? -6.175   2.322   -5.167  1.00 92.36 232 A 1 
ATOM 1856 O O   . TYR A 1 232 ? -7.106   1.970   -5.890  1.00 91.42 232 A 1 
ATOM 1857 C CB  . TYR A 1 232 ? -7.287   3.768   -3.388  1.00 90.25 232 A 1 
ATOM 1858 C CG  . TYR A 1 232 ? -6.626   5.100   -3.679  1.00 90.15 232 A 1 
ATOM 1859 C CD1 . TYR A 1 232 ? -6.198   5.938   -2.624  1.00 87.33 232 A 1 
ATOM 1860 C CD2 . TYR A 1 232 ? -6.458   5.546   -5.007  1.00 87.22 232 A 1 
ATOM 1861 C CE1 . TYR A 1 232 ? -5.608   7.174   -2.890  1.00 85.55 232 A 1 
ATOM 1862 C CE2 . TYR A 1 232 ? -5.856   6.787   -5.284  1.00 84.94 232 A 1 
ATOM 1863 C CZ  . TYR A 1 232 ? -5.427   7.603   -4.222  1.00 86.12 232 A 1 
ATOM 1864 O OH  . TYR A 1 232 ? -4.838   8.811   -4.490  1.00 83.74 232 A 1 
ATOM 1865 N N   . LEU A 1 233 ? -4.937   2.491   -5.647  1.00 92.52 233 A 1 
ATOM 1866 C CA  . LEU A 1 233 ? -4.529   2.164   -7.016  1.00 93.32 233 A 1 
ATOM 1867 C C   . LEU A 1 233 ? -3.908   0.766   -7.131  1.00 93.75 233 A 1 
ATOM 1868 O O   . LEU A 1 233 ? -3.592   0.318   -8.239  1.00 92.25 233 A 1 
ATOM 1869 C CB  . LEU A 1 233 ? -3.555   3.237   -7.547  1.00 93.26 233 A 1 
ATOM 1870 C CG  . LEU A 1 233 ? -4.070   4.680   -7.518  1.00 93.02 233 A 1 
ATOM 1871 C CD1 . LEU A 1 233 ? -3.045   5.591   -8.185  1.00 90.49 233 A 1 
ATOM 1872 C CD2 . LEU A 1 233 ? -5.392   4.845   -8.274  1.00 90.08 233 A 1 
ATOM 1873 N N   . CYS A 1 234 ? -3.707   0.078   -6.006  1.00 92.50 234 A 1 
ATOM 1874 C CA  . CYS A 1 234 ? -3.088   -1.236  -5.948  1.00 91.46 234 A 1 
ATOM 1875 C C   . CYS A 1 234 ? -4.139   -2.361  -5.910  1.00 91.13 234 A 1 
ATOM 1876 O O   . CYS A 1 234 ? -5.175   -2.255  -5.251  1.00 89.24 234 A 1 
ATOM 1877 C CB  . CYS A 1 234 ? -2.128   -1.310  -4.755  1.00 89.73 234 A 1 
ATOM 1878 S SG  . CYS A 1 234 ? -0.757   -0.127  -4.942  1.00 87.19 234 A 1 
ATOM 1879 N N   . GLY A 1 235 ? -3.828   -3.484  -6.579  1.00 90.48 235 A 1 
ATOM 1880 C CA  . GLY A 1 235 ? -4.643   -4.694  -6.527  1.00 89.83 235 A 1 
ATOM 1881 C C   . GLY A 1 235 ? -4.658   -5.314  -5.130  1.00 90.30 235 A 1 
ATOM 1882 O O   . GLY A 1 235 ? -3.644   -5.320  -4.422  1.00 87.90 235 A 1 
ATOM 1883 N N   . LYS A 1 236 ? -5.804   -5.892  -4.726  1.00 90.75 236 A 1 
ATOM 1884 C CA  . LYS A 1 236 ? -5.967   -6.525  -3.405  1.00 89.97 236 A 1 
ATOM 1885 C C   . LYS A 1 236 ? -5.201   -7.854  -3.265  1.00 90.28 236 A 1 
ATOM 1886 O O   . LYS A 1 236 ? -5.101   -8.380  -2.160  1.00 86.08 236 A 1 
ATOM 1887 C CB  . LYS A 1 236 ? -7.463   -6.733  -3.097  1.00 88.31 236 A 1 
ATOM 1888 C CG  . LYS A 1 236 ? -8.341   -5.467  -3.155  1.00 86.79 236 A 1 
ATOM 1889 C CD  . LYS A 1 236 ? -8.043   -4.407  -2.080  1.00 80.87 236 A 1 
ATOM 1890 C CE  . LYS A 1 236 ? -9.057   -3.266  -2.217  1.00 76.89 236 A 1 
ATOM 1891 N NZ  . LYS A 1 236 ? -8.865   -2.147  -1.255  1.00 68.18 236 A 1 
ATOM 1892 N N   . ILE A 1 237 ? -4.680   -8.401  -4.365  1.00 91.56 237 A 1 
ATOM 1893 C CA  . ILE A 1 237 ? -3.916   -9.661  -4.404  1.00 91.09 237 A 1 
ATOM 1894 C C   . ILE A 1 237 ? -2.415   -9.385  -4.562  1.00 90.52 237 A 1 
ATOM 1895 O O   . ILE A 1 237 ? -1.620   -9.854  -3.742  1.00 87.52 237 A 1 
ATOM 1896 C CB  . ILE A 1 237 ? -4.454   -10.596 -5.520  1.00 90.89 237 A 1 
ATOM 1897 C CG1 . ILE A 1 237 ? -5.926   -10.981 -5.261  1.00 88.85 237 A 1 
ATOM 1898 C CG2 . ILE A 1 237 ? -3.576   -11.859 -5.625  1.00 88.12 237 A 1 
ATOM 1899 C CD1 . ILE A 1 237 ? -6.590   -11.722 -6.428  1.00 85.95 237 A 1 
ATOM 1900 N N   . SER A 1 238 ? -2.010   -8.612  -5.580  1.00 89.84 238 A 1 
ATOM 1901 C CA  . SER A 1 238 ? -0.590   -8.328  -5.846  1.00 87.74 238 A 1 
ATOM 1902 C C   . SER A 1 238 ? 0.009    -7.256  -4.938  1.00 87.50 238 A 1 
ATOM 1903 O O   . SER A 1 238 ? 1.220    -7.253  -4.707  1.00 84.41 238 A 1 
ATOM 1904 C CB  . SER A 1 238 ? -0.405   -7.875  -7.296  1.00 85.79 238 A 1 
ATOM 1905 O OG  . SER A 1 238 ? -1.259   -6.791  -7.603  1.00 80.73 238 A 1 
ATOM 1906 N N   . PHE A 1 239 ? -0.816   -6.356  -4.403  1.00 88.01 239 A 1 
ATOM 1907 C CA  . PHE A 1 239 ? -0.406   -5.117  -3.748  1.00 87.03 239 A 1 
ATOM 1908 C C   . PHE A 1 239 ? 0.461    -4.199  -4.629  1.00 86.52 239 A 1 
ATOM 1909 O O   . PHE A 1 239 ? 1.190    -3.335  -4.138  1.00 82.39 239 A 1 
ATOM 1910 C CB  . PHE A 1 239 ? 0.229    -5.391  -2.375  1.00 85.65 239 A 1 
ATOM 1911 C CG  . PHE A 1 239 ? -0.607   -6.132  -1.351  1.00 86.00 239 A 1 
ATOM 1912 C CD1 . PHE A 1 239 ? -1.996   -6.327  -1.490  1.00 80.65 239 A 1 
ATOM 1913 C CD2 . PHE A 1 239 ? 0.030    -6.607  -0.187  1.00 80.38 239 A 1 
ATOM 1914 C CE1 . PHE A 1 239 ? -2.741   -6.984  -0.494  1.00 78.34 239 A 1 
ATOM 1915 C CE2 . PHE A 1 239 ? -0.715   -7.255  0.810   1.00 78.05 239 A 1 
ATOM 1916 C CZ  . PHE A 1 239 ? -2.094   -7.445  0.660   1.00 80.22 239 A 1 
ATOM 1917 N N   . GLU A 1 240 ? 0.376    -4.383  -5.934  1.00 88.76 240 A 1 
ATOM 1918 C CA  . GLU A 1 240 ? 1.035    -3.560  -6.938  1.00 88.73 240 A 1 
ATOM 1919 C C   . GLU A 1 240 ? 0.010    -2.722  -7.704  1.00 90.46 240 A 1 
ATOM 1920 O O   . GLU A 1 240 ? -1.184   -3.018  -7.702  1.00 89.29 240 A 1 
ATOM 1921 C CB  . GLU A 1 240 ? 1.851    -4.437  -7.897  1.00 85.74 240 A 1 
ATOM 1922 C CG  . GLU A 1 240 ? 3.014    -5.144  -7.203  1.00 78.74 240 A 1 
ATOM 1923 C CD  . GLU A 1 240 ? 3.909    -5.920  -8.177  1.00 73.93 240 A 1 
ATOM 1924 O OE1 . GLU A 1 240 ? 4.594    -6.859  -7.717  1.00 66.10 240 A 1 
ATOM 1925 O OE2 . GLU A 1 240 ? 3.990    -5.541  -9.363  1.00 65.99 240 A 1 
ATOM 1926 N N   . LEU A 1 241 ? 0.496    -1.702  -8.397  1.00 91.09 241 A 1 
ATOM 1927 C CA  . LEU A 1 241 ? -0.316   -0.868  -9.264  1.00 91.84 241 A 1 
ATOM 1928 C C   . LEU A 1 241 ? -1.017   -1.734  -10.321 1.00 92.27 241 A 1 
ATOM 1929 O O   . LEU A 1 241 ? -0.363   -2.418  -11.107 1.00 90.89 241 A 1 
ATOM 1930 C CB  . LEU A 1 241 ? 0.585    0.193   -9.904  1.00 91.19 241 A 1 
ATOM 1931 C CG  . LEU A 1 241 ? -0.182   1.234   -10.749 1.00 90.63 241 A 1 
ATOM 1932 C CD1 . LEU A 1 241 ? -1.036   2.144   -9.870  1.00 86.73 241 A 1 
ATOM 1933 C CD2 . LEU A 1 241 ? 0.807    2.112   -11.497 1.00 86.24 241 A 1 
ATOM 1934 N N   . MET A 1 242 ? -2.349   -1.655  -10.362 1.00 93.40 242 A 1 
ATOM 1935 C CA  . MET A 1 242 ? -3.157   -2.390  -11.320 1.00 93.96 242 A 1 
ATOM 1936 C C   . MET A 1 242 ? -2.898   -1.906  -12.753 1.00 93.67 242 A 1 
ATOM 1937 O O   . MET A 1 242 ? -2.874   -0.703  -13.022 1.00 92.45 242 A 1 
ATOM 1938 C CB  . MET A 1 242 ? -4.641   -2.257  -10.968 1.00 93.92 242 A 1 
ATOM 1939 C CG  . MET A 1 242 ? -5.012   -2.984  -9.675  1.00 92.64 242 A 1 
ATOM 1940 S SD  . MET A 1 242 ? -6.770   -2.823  -9.216  1.00 92.20 242 A 1 
ATOM 1941 C CE  . MET A 1 242 ? -6.765   -1.147  -8.536  1.00 83.53 242 A 1 
ATOM 1942 N N   . ARG A 1 243 ? -2.730   -2.839  -13.685 1.00 93.85 243 A 1 
ATOM 1943 C CA  . ARG A 1 243 ? -2.568   -2.535  -15.120 1.00 92.73 243 A 1 
ATOM 1944 C C   . ARG A 1 243 ? -3.873   -2.697  -15.896 1.00 93.68 243 A 1 
ATOM 1945 O O   . ARG A 1 243 ? -4.145   -1.925  -16.800 1.00 91.02 243 A 1 
ATOM 1946 C CB  . ARG A 1 243 ? -1.450   -3.402  -15.711 1.00 90.48 243 A 1 
ATOM 1947 C CG  . ARG A 1 243 ? -0.063   -3.172  -15.085 1.00 84.99 243 A 1 
ATOM 1948 C CD  . ARG A 1 243 ? 0.479    -1.749  -15.330 1.00 75.74 243 A 1 
ATOM 1949 N NE  . ARG A 1 243 ? 1.848    -1.589  -14.809 1.00 68.30 243 A 1 
ATOM 1950 C CZ  . ARG A 1 243 ? 2.695    -0.584  -15.076 1.00 60.29 243 A 1 
ATOM 1951 N NH1 . ARG A 1 243 ? 2.378    0.404   -15.863 1.00 54.35 243 A 1 
ATOM 1952 N NH2 . ARG A 1 243 ? 3.879    -0.546  -14.549 1.00 54.35 243 A 1 
ATOM 1953 N N   . GLU A 1 244 ? -4.685   -3.669  -15.500 1.00 94.05 244 A 1 
ATOM 1954 C CA  . GLU A 1 244 ? -6.005   -3.930  -16.075 1.00 94.76 244 A 1 
ATOM 1955 C C   . GLU A 1 244 ? -7.055   -4.078  -14.961 1.00 95.87 244 A 1 
ATOM 1956 O O   . GLU A 1 244 ? -7.492   -5.197  -14.663 1.00 94.79 244 A 1 
ATOM 1957 C CB  . GLU A 1 244 ? -5.979   -5.159  -16.998 1.00 93.53 244 A 1 
ATOM 1958 C CG  . GLU A 1 244 ? -5.103   -4.962  -18.241 1.00 85.05 244 A 1 
ATOM 1959 C CD  . GLU A 1 244 ? -5.329   -6.032  -19.317 1.00 79.95 244 A 1 
ATOM 1960 O OE1 . GLU A 1 244 ? -4.656   -5.922  -20.378 1.00 71.86 244 A 1 
ATOM 1961 O OE2 . GLU A 1 244 ? -6.185   -6.925  -19.134 1.00 72.95 244 A 1 
ATOM 1962 N N   . PRO A 1 245 ? -7.473   -2.982  -14.316 1.00 96.15 245 A 1 
ATOM 1963 C CA  . PRO A 1 245 ? -8.427   -3.048  -13.226 1.00 96.46 245 A 1 
ATOM 1964 C C   . PRO A 1 245 ? -9.776   -3.583  -13.699 1.00 96.50 245 A 1 
ATOM 1965 O O   . PRO A 1 245 ? -10.385  -3.073  -14.652 1.00 95.28 245 A 1 
ATOM 1966 C CB  . PRO A 1 245 ? -8.525   -1.622  -12.677 1.00 95.67 245 A 1 
ATOM 1967 C CG  . PRO A 1 245 ? -8.156   -0.758  -13.883 1.00 93.78 245 A 1 
ATOM 1968 C CD  . PRO A 1 245 ? -7.110   -1.606  -14.596 1.00 95.36 245 A 1 
ATOM 1969 N N   . CYS A 1 246 ? -10.263  -4.603  -13.000 1.00 96.21 246 A 1 
ATOM 1970 C CA  . CYS A 1 246 ? -11.595  -5.148  -13.198 1.00 96.07 246 A 1 
ATOM 1971 C C   . CYS A 1 246 ? -12.315  -5.280  -11.859 1.00 96.42 246 A 1 
ATOM 1972 O O   . CYS A 1 246 ? -11.687  -5.494  -10.819 1.00 94.69 246 A 1 
ATOM 1973 C CB  . CYS A 1 246 ? -11.516  -6.463  -13.994 1.00 93.78 246 A 1 
ATOM 1974 S SG  . CYS A 1 246 ? -10.595  -7.736  -13.096 1.00 85.33 246 A 1 
ATOM 1975 N N   . ILE A 1 247 ? -13.635  -5.138  -11.879 1.00 96.24 247 A 1 
ATOM 1976 C CA  . ILE A 1 247 ? -14.478  -5.139  -10.692 1.00 96.46 247 A 1 
ATOM 1977 C C   . ILE A 1 247 ? -15.366  -6.377  -10.677 1.00 96.38 247 A 1 
ATOM 1978 O O   . ILE A 1 247 ? -15.834  -6.851  -11.710 1.00 95.17 247 A 1 
ATOM 1979 C CB  . ILE A 1 247 ? -15.239  -3.798  -10.581 1.00 95.94 247 A 1 
ATOM 1980 C CG1 . ILE A 1 247 ? -15.902  -3.633  -9.203  1.00 92.31 247 A 1 
ATOM 1981 C CG2 . ILE A 1 247 ? -16.279  -3.644  -11.705 1.00 92.43 247 A 1 
ATOM 1982 C CD1 . ILE A 1 247 ? -16.428  -2.212  -8.953  1.00 90.06 247 A 1 
ATOM 1983 N N   . THR A 1 248 ? -15.587  -6.920  -9.477  1.00 96.34 248 A 1 
ATOM 1984 C CA  . THR A 1 248 ? -16.497  -8.043  -9.227  1.00 95.83 248 A 1 
ATOM 1985 C C   . THR A 1 248 ? -17.905  -7.531  -8.889  1.00 95.62 248 A 1 
ATOM 1986 O O   . THR A 1 248 ? -18.055  -6.362  -8.510  1.00 94.38 248 A 1 
ATOM 1987 C CB  . THR A 1 248 ? -15.965  -8.939  -8.100  1.00 94.92 248 A 1 
ATOM 1988 O OG1 . THR A 1 248 ? -16.036  -8.278  -6.859  1.00 87.87 248 A 1 
ATOM 1989 C CG2 . THR A 1 248 ? -14.530  -9.399  -8.334  1.00 87.54 248 A 1 
ATOM 1990 N N   . PRO A 1 249 ? -18.948  -8.380  -8.936  1.00 95.56 249 A 1 
ATOM 1991 C CA  . PRO A 1 249 ? -20.299  -8.004  -8.503  1.00 94.72 249 A 1 
ATOM 1992 C C   . PRO A 1 249 ? -20.390  -7.513  -7.051  1.00 94.55 249 A 1 
ATOM 1993 O O   . PRO A 1 249 ? -21.323  -6.793  -6.707  1.00 92.25 249 A 1 
ATOM 1994 C CB  . PRO A 1 249 ? -21.142  -9.270  -8.705  1.00 93.64 249 A 1 
ATOM 1995 C CG  . PRO A 1 249 ? -20.424  -10.000 -9.831  1.00 92.41 249 A 1 
ATOM 1996 C CD  . PRO A 1 249 ? -18.957  -9.703  -9.537  1.00 94.76 249 A 1 
ATOM 1997 N N   . SER A 1 250 ? -19.414  -7.846  -6.211  1.00 94.34 250 A 1 
ATOM 1998 C CA  . SER A 1 250 ? -19.312  -7.339  -4.834  1.00 93.57 250 A 1 
ATOM 1999 C C   . SER A 1 250 ? -18.760  -5.911  -4.733  1.00 93.85 250 A 1 
ATOM 2000 O O   . SER A 1 250 ? -18.713  -5.350  -3.636  1.00 91.34 250 A 1 
ATOM 2001 C CB  . SER A 1 250 ? -18.440  -8.281  -3.998  1.00 92.31 250 A 1 
ATOM 2002 O OG  . SER A 1 250 ? -18.940  -9.603  -4.017  1.00 85.69 250 A 1 
ATOM 2003 N N   . GLY A 1 251 ? -18.324  -5.313  -5.846  1.00 94.13 251 A 1 
ATOM 2004 C CA  . GLY A 1 251 ? -17.765  -3.956  -5.884  1.00 94.05 251 A 1 
ATOM 2005 C C   . GLY A 1 251 ? -16.268  -3.858  -5.598  1.00 94.81 251 A 1 
ATOM 2006 O O   . GLY A 1 251 ? -15.740  -2.747  -5.489  1.00 93.09 251 A 1 
ATOM 2007 N N   . ILE A 1 252 ? -15.561  -4.992  -5.486  1.00 94.86 252 A 1 
ATOM 2008 C CA  . ILE A 1 252 ? -14.121  -5.031  -5.241  1.00 94.69 252 A 1 
ATOM 2009 C C   . ILE A 1 252 ? -13.368  -5.017  -6.575  1.00 95.11 252 A 1 
ATOM 2010 O O   . ILE A 1 252 ? -13.706  -5.767  -7.492  1.00 93.97 252 A 1 
ATOM 2011 C CB  . ILE A 1 252 ? -13.723  -6.241  -4.371  1.00 93.67 252 A 1 
ATOM 2012 C CG1 . ILE A 1 252 ? -14.594  -6.408  -3.094  1.00 90.85 252 A 1 
ATOM 2013 C CG2 . ILE A 1 252 ? -12.238  -6.149  -3.977  1.00 90.52 252 A 1 
ATOM 2014 C CD1 . ILE A 1 252 ? -14.570  -5.219  -2.137  1.00 81.49 252 A 1 
ATOM 2015 N N   . THR A 1 253 ? -12.340  -4.184  -6.675  1.00 95.42 253 A 1 
ATOM 2016 C CA  . THR A 1 253 ? -11.499  -4.075  -7.871  1.00 95.55 253 A 1 
ATOM 2017 C C   . THR A 1 253 ? -10.166  -4.800  -7.668  1.00 95.13 253 A 1 
ATOM 2018 O O   . THR A 1 253 ? -9.480   -4.590  -6.666  1.00 93.63 253 A 1 
ATOM 2019 C CB  . THR A 1 253 ? -11.292  -2.612  -8.277  1.00 95.08 253 A 1 
ATOM 2020 O OG1 . THR A 1 253 ? -12.549  -2.020  -8.544  1.00 88.20 253 A 1 
ATOM 2021 C CG2 . THR A 1 253 ? -10.486  -2.453  -9.566  1.00 88.33 253 A 1 
ATOM 2022 N N   . TYR A 1 254 ? -9.789   -5.612  -8.649  1.00 95.90 254 A 1 
ATOM 2023 C CA  . TYR A 1 254 ? -8.546   -6.377  -8.718  1.00 95.80 254 A 1 
ATOM 2024 C C   . TYR A 1 254 ? -7.823   -6.093  -10.040 1.00 95.90 254 A 1 
ATOM 2025 O O   . TYR A 1 254 ? -8.449   -5.636  -10.999 1.00 94.71 254 A 1 
ATOM 2026 C CB  . TYR A 1 254 ? -8.849   -7.872  -8.606  1.00 95.44 254 A 1 
ATOM 2027 C CG  . TYR A 1 254 ? -9.600   -8.269  -7.351  1.00 95.72 254 A 1 
ATOM 2028 C CD1 . TYR A 1 254 ? -8.905   -8.485  -6.147  1.00 92.32 254 A 1 
ATOM 2029 C CD2 . TYR A 1 254 ? -11.004  -8.428  -7.372  1.00 92.55 254 A 1 
ATOM 2030 C CE1 . TYR A 1 254 ? -9.586   -8.860  -4.989  1.00 91.92 254 A 1 
ATOM 2031 C CE2 . TYR A 1 254 ? -11.700  -8.799  -6.211  1.00 92.05 254 A 1 
ATOM 2032 C CZ  . TYR A 1 254 ? -10.993  -9.024  -5.022  1.00 94.13 254 A 1 
ATOM 2033 O OH  . TYR A 1 254 ? -11.660  -9.399  -3.884  1.00 92.94 254 A 1 
ATOM 2034 N N   . ASP A 1 255 ? -6.534   -6.418  -10.123 1.00 95.53 255 A 1 
ATOM 2035 C CA  . ASP A 1 255 ? -5.877   -6.554  -11.426 1.00 95.23 255 A 1 
ATOM 2036 C C   . ASP A 1 255 ? -6.389   -7.834  -12.106 1.00 95.36 255 A 1 
ATOM 2037 O O   . ASP A 1 255 ? -6.486   -8.890  -11.480 1.00 93.58 255 A 1 
ATOM 2038 C CB  . ASP A 1 255 ? -4.348   -6.548  -11.282 1.00 93.82 255 A 1 
ATOM 2039 C CG  . ASP A 1 255 ? -3.627   -6.170  -12.587 1.00 91.91 255 A 1 
ATOM 2040 O OD1 . ASP A 1 255 ? -4.170   -6.451  -13.673 1.00 85.98 255 A 1 
ATOM 2041 O OD2 . ASP A 1 255 ? -2.549   -5.543  -12.503 1.00 85.56 255 A 1 
ATOM 2042 N N   . ARG A 1 256 ? -6.744   -7.732  -13.392 1.00 95.54 256 A 1 
ATOM 2043 C CA  . ARG A 1 256 ? -7.297   -8.840  -14.177 1.00 95.55 256 A 1 
ATOM 2044 C C   . ARG A 1 256 ? -6.424   -10.087 -14.111 1.00 95.19 256 A 1 
ATOM 2045 O O   . ARG A 1 256 ? -6.941   -11.178 -13.878 1.00 94.21 256 A 1 
ATOM 2046 C CB  . ARG A 1 256 ? -7.498   -8.386  -15.630 1.00 95.25 256 A 1 
ATOM 2047 C CG  . ARG A 1 256 ? -8.048   -9.520  -16.514 1.00 92.65 256 A 1 
ATOM 2048 C CD  . ARG A 1 256 ? -8.347   -9.030  -17.946 1.00 89.80 256 A 1 
ATOM 2049 N NE  . ARG A 1 256 ? -9.500   -8.121  -17.970 1.00 84.30 256 A 1 
ATOM 2050 C CZ  . ARG A 1 256 ? -10.773  -8.478  -17.990 1.00 80.21 256 A 1 
ATOM 2051 N NH1 . ARG A 1 256 ? -11.145  -9.730  -18.042 1.00 71.38 256 A 1 
ATOM 2052 N NH2 . ARG A 1 256 ? -11.712  -7.571  -17.957 1.00 74.05 256 A 1 
ATOM 2053 N N   . LYS A 1 257 ? -5.114   -9.928  -14.264 1.00 94.95 257 A 1 
ATOM 2054 C CA  . LYS A 1 257 ? -4.168   -11.045 -14.218 1.00 93.86 257 A 1 
ATOM 2055 C C   . LYS A 1 257 ? -4.261   -11.827 -12.901 1.00 94.31 257 A 1 
ATOM 2056 O O   . LYS A 1 257 ? -4.302   -13.051 -12.916 1.00 92.28 257 A 1 
ATOM 2057 C CB  . LYS A 1 257 ? -2.757   -10.486 -14.434 1.00 91.55 257 A 1 
ATOM 2058 C CG  . LYS A 1 257 ? -1.712   -11.606 -14.488 1.00 79.81 257 A 1 
ATOM 2059 C CD  . LYS A 1 257 ? -0.303   -11.019 -14.536 1.00 75.39 257 A 1 
ATOM 2060 C CE  . LYS A 1 257 ? 0.691    -12.162 -14.385 1.00 62.28 257 A 1 
ATOM 2061 N NZ  . LYS A 1 257 ? 2.057    -11.643 -14.119 1.00 55.51 257 A 1 
ATOM 2062 N N   . ASP A 1 258 ? -4.313   -11.118 -11.773 1.00 94.39 258 A 1 
ATOM 2063 C CA  . ASP A 1 258 ? -4.300   -11.733 -10.452 1.00 93.82 258 A 1 
ATOM 2064 C C   . ASP A 1 258 ? -5.628   -12.416 -10.134 1.00 94.57 258 A 1 
ATOM 2065 O O   . ASP A 1 258 ? -5.645   -13.526 -9.600  1.00 93.11 258 A 1 
ATOM 2066 C CB  . ASP A 1 258 ? -4.017   -10.663 -9.385  1.00 92.65 258 A 1 
ATOM 2067 C CG  . ASP A 1 258 ? -2.690   -9.926  -9.555  1.00 90.67 258 A 1 
ATOM 2068 O OD1 . ASP A 1 258 ? -1.712   -10.531 -10.052 1.00 85.68 258 A 1 
ATOM 2069 O OD2 . ASP A 1 258 ? -2.648   -8.747  -9.135  1.00 85.09 258 A 1 
ATOM 2070 N N   . ILE A 1 259 ? -6.759   -11.799 -10.479 1.00 95.38 259 A 1 
ATOM 2071 C CA  . ILE A 1 259 ? -8.075   -12.390 -10.231 1.00 95.61 259 A 1 
ATOM 2072 C C   . ILE A 1 259 ? -8.344   -13.592 -11.140 1.00 95.74 259 A 1 
ATOM 2073 O O   . ILE A 1 259 ? -8.894   -14.587 -10.679 1.00 95.02 259 A 1 
ATOM 2074 C CB  . ILE A 1 259 ? -9.189   -11.320 -10.289 1.00 95.39 259 A 1 
ATOM 2075 C CG1 . ILE A 1 259 ? -10.544  -11.824 -9.749  1.00 92.24 259 A 1 
ATOM 2076 C CG2 . ILE A 1 259 ? -9.396   -10.754 -11.703 1.00 92.66 259 A 1 
ATOM 2077 C CD1 . ILE A 1 259 ? -10.514  -12.222 -8.272  1.00 89.45 259 A 1 
ATOM 2078 N N   . GLU A 1 260 ? -7.892   -13.560 -12.399 1.00 95.34 260 A 1 
ATOM 2079 C CA  . GLU A 1 260 ? -7.986   -14.712 -13.301 1.00 94.95 260 A 1 
ATOM 2080 C C   . GLU A 1 260 ? -7.129   -15.880 -12.799 1.00 94.71 260 A 1 
ATOM 2081 O O   . GLU A 1 260 ? -7.587   -17.026 -12.807 1.00 93.24 260 A 1 
ATOM 2082 C CB  . GLU A 1 260 ? -7.578   -14.308 -14.728 1.00 94.22 260 A 1 
ATOM 2083 C CG  . GLU A 1 260 ? -8.666   -13.472 -15.410 1.00 90.10 260 A 1 
ATOM 2084 C CD  . GLU A 1 260 ? -8.333   -13.058 -16.859 1.00 88.85 260 A 1 
ATOM 2085 O OE1 . GLU A 1 260 ? -9.216   -12.421 -17.490 1.00 82.60 260 A 1 
ATOM 2086 O OE2 . GLU A 1 260 ? -7.242   -13.389 -17.363 1.00 84.18 260 A 1 
ATOM 2087 N N   . GLU A 1 261 ? -5.924   -15.608 -12.296 1.00 94.44 261 A 1 
ATOM 2088 C CA  . GLU A 1 261 ? -5.074   -16.636 -11.694 1.00 93.41 261 A 1 
ATOM 2089 C C   . GLU A 1 261 ? -5.727   -17.233 -10.438 1.00 93.58 261 A 1 
ATOM 2090 O O   . GLU A 1 261 ? -5.740   -18.457 -10.266 1.00 92.06 261 A 1 
ATOM 2091 C CB  . GLU A 1 261 ? -3.682   -16.057 -11.398 1.00 92.44 261 A 1 
ATOM 2092 C CG  . GLU A 1 261 ? -2.726   -17.138 -10.887 1.00 84.91 261 A 1 
ATOM 2093 C CD  . GLU A 1 261 ? -1.260   -16.691 -10.723 1.00 80.79 261 A 1 
ATOM 2094 O OE1 . GLU A 1 261 ? -0.434   -17.586 -10.396 1.00 73.75 261 A 1 
ATOM 2095 O OE2 . GLU A 1 261 ? -0.925   -15.515 -10.962 1.00 75.13 261 A 1 
ATOM 2096 N N   . HIS A 1 262 ? -6.341   -16.410 -9.585  1.00 94.75 262 A 1 
ATOM 2097 C CA  . HIS A 1 262 ? -7.103   -16.867 -8.424  1.00 94.77 262 A 1 
ATOM 2098 C C   . HIS A 1 262 ? -8.258   -17.783 -8.828  1.00 94.88 262 A 1 
ATOM 2099 O O   . HIS A 1 262 ? -8.373   -18.893 -8.305  1.00 93.77 262 A 1 
ATOM 2100 C CB  . HIS A 1 262 ? -7.599   -15.654 -7.623  1.00 94.26 262 A 1 
ATOM 2101 C CG  . HIS A 1 262 ? -8.654   -16.015 -6.626  1.00 94.61 262 A 1 
ATOM 2102 N ND1 . HIS A 1 262 ? -8.476   -16.739 -5.464  1.00 86.11 262 A 1 
ATOM 2103 C CD2 . HIS A 1 262 ? -9.999   -15.761 -6.732  1.00 86.96 262 A 1 
ATOM 2104 C CE1 . HIS A 1 262 ? -9.688   -16.912 -4.896  1.00 88.86 262 A 1 
ATOM 2105 N NE2 . HIS A 1 262 ? -10.630  -16.334 -5.639  1.00 89.73 262 A 1 
ATOM 2106 N N   . LEU A 1 263 ? -9.088   -17.367 -9.791  1.00 95.89 263 A 1 
ATOM 2107 C CA  . LEU A 1 263 ? -10.235  -18.145 -10.255 1.00 95.32 263 A 1 
ATOM 2108 C C   . LEU A 1 263 ? -9.826   -19.485 -10.888 1.00 94.64 263 A 1 
ATOM 2109 O O   . LEU A 1 263 ? -10.570  -20.458 -10.795 1.00 92.70 263 A 1 
ATOM 2110 C CB  . LEU A 1 263 ? -11.058  -17.300 -11.241 1.00 95.43 263 A 1 
ATOM 2111 C CG  . LEU A 1 263 ? -11.784  -16.097 -10.606 1.00 94.86 263 A 1 
ATOM 2112 C CD1 . LEU A 1 263 ? -12.394  -15.243 -11.707 1.00 91.84 263 A 1 
ATOM 2113 C CD2 . LEU A 1 263 ? -12.886  -16.524 -9.644  1.00 91.42 263 A 1 
ATOM 2114 N N   . GLN A 1 264 ? -8.637   -19.569 -11.488 1.00 94.80 264 A 1 
ATOM 2115 C CA  . GLN A 1 264 ? -8.117   -20.797 -12.087 1.00 93.62 264 A 1 
ATOM 2116 C C   . GLN A 1 264 ? -7.427   -21.723 -11.081 1.00 93.19 264 A 1 
ATOM 2117 O O   . GLN A 1 264 ? -7.476   -22.943 -11.238 1.00 89.49 264 A 1 
ATOM 2118 C CB  . GLN A 1 264 ? -7.135   -20.442 -13.214 1.00 92.36 264 A 1 
ATOM 2119 C CG  . GLN A 1 264 ? -7.857   -19.886 -14.454 1.00 84.19 264 A 1 
ATOM 2120 C CD  . GLN A 1 264 ? -6.888   -19.507 -15.581 1.00 77.25 264 A 1 
ATOM 2121 O OE1 . GLN A 1 264 ? -5.686   -19.726 -15.535 1.00 68.69 264 A 1 
ATOM 2122 N NE2 . GLN A 1 264 ? -7.398   -18.951 -16.655 1.00 66.07 264 A 1 
ATOM 2123 N N   . ARG A 1 265 ? -6.747   -21.170 -10.053 1.00 92.85 265 A 1 
ATOM 2124 C CA  . ARG A 1 265 ? -5.862   -21.944 -9.167  1.00 91.39 265 A 1 
ATOM 2125 C C   . ARG A 1 265 ? -6.410   -22.169 -7.760  1.00 91.22 265 A 1 
ATOM 2126 O O   . ARG A 1 265 ? -6.082   -23.183 -7.149  1.00 87.56 265 A 1 
ATOM 2127 C CB  . ARG A 1 265 ? -4.494   -21.271 -9.061  1.00 90.10 265 A 1 
ATOM 2128 C CG  . ARG A 1 265 ? -3.727   -21.287 -10.394 1.00 85.51 265 A 1 
ATOM 2129 C CD  . ARG A 1 265 ? -2.304   -20.774 -10.155 1.00 81.41 265 A 1 
ATOM 2130 N NE  . ARG A 1 265 ? -1.490   -20.873 -11.367 1.00 74.35 265 A 1 
ATOM 2131 C CZ  . ARG A 1 265 ? -0.189   -20.662 -11.428 1.00 68.34 265 A 1 
ATOM 2132 N NH1 . ARG A 1 265 ? 0.513    -20.368 -10.369 1.00 62.19 265 A 1 
ATOM 2133 N NH2 . ARG A 1 265 ? 0.428    -20.743 -12.568 1.00 61.00 265 A 1 
ATOM 2134 N N   . VAL A 1 266 ? -7.184   -21.231 -7.237  1.00 92.73 266 A 1 
ATOM 2135 C CA  . VAL A 1 266 ? -7.654   -21.254 -5.846  1.00 91.81 266 A 1 
ATOM 2136 C C   . VAL A 1 266 ? -9.118   -21.670 -5.781  1.00 91.92 266 A 1 
ATOM 2137 O O   . VAL A 1 266 ? -9.446   -22.638 -5.099  1.00 88.80 266 A 1 
ATOM 2138 C CB  . VAL A 1 266 ? -7.412   -19.908 -5.128  1.00 91.00 266 A 1 
ATOM 2139 C CG1 . VAL A 1 266 ? -7.687   -20.038 -3.627  1.00 85.27 266 A 1 
ATOM 2140 C CG2 . VAL A 1 266 ? -5.972   -19.423 -5.300  1.00 85.91 266 A 1 
ATOM 2141 N N   . GLY A 1 267 ? -10.011  -20.984 -6.488  1.00 92.24 267 A 1 
ATOM 2142 C CA  . GLY A 1 267 ? -11.421  -21.347 -6.536  1.00 92.28 267 A 1 
ATOM 2143 C C   . GLY A 1 267 ? -12.316  -20.244 -7.092  1.00 93.76 267 A 1 
ATOM 2144 O O   . GLY A 1 267 ? -11.912  -19.096 -7.238  1.00 91.77 267 A 1 
ATOM 2145 N N   . HIS A 1 268 ? -13.570  -20.592 -7.369  1.00 95.03 268 A 1 
ATOM 2146 C CA  . HIS A 1 268 ? -14.562  -19.686 -7.944  1.00 95.29 268 A 1 
ATOM 2147 C C   . HIS A 1 268 ? -15.284  -18.852 -6.879  1.00 95.19 268 A 1 
ATOM 2148 O O   . HIS A 1 268 ? -16.487  -19.021 -6.637  1.00 92.09 268 A 1 
ATOM 2149 C CB  . HIS A 1 268 ? -15.522  -20.480 -8.834  1.00 93.96 268 A 1 
ATOM 2150 C CG  . HIS A 1 268 ? -14.857  -21.058 -10.041 1.00 92.31 268 A 1 
ATOM 2151 N ND1 . HIS A 1 268 ? -14.346  -20.351 -11.109 1.00 78.27 268 A 1 
ATOM 2152 C CD2 . HIS A 1 268 ? -14.619  -22.391 -10.306 1.00 77.93 268 A 1 
ATOM 2153 C CE1 . HIS A 1 268 ? -13.823  -21.224 -11.992 1.00 79.97 268 A 1 
ATOM 2154 N NE2 . HIS A 1 268 ? -13.970  -22.479 -11.535 1.00 81.55 268 A 1 
ATOM 2155 N N   . PHE A 1 269 ? -14.569  -17.957 -6.225  1.00 94.95 269 A 1 
ATOM 2156 C CA  . PHE A 1 269 ? -15.110  -17.036 -5.228  1.00 94.83 269 A 1 
ATOM 2157 C C   . PHE A 1 269 ? -14.341  -15.712 -5.215  1.00 95.19 269 A 1 
ATOM 2158 O O   . PHE A 1 269 ? -13.153  -15.669 -5.544  1.00 93.91 269 A 1 
ATOM 2159 C CB  . PHE A 1 269 ? -15.131  -17.694 -3.842  1.00 93.72 269 A 1 
ATOM 2160 C CG  . PHE A 1 269 ? -13.757  -18.041 -3.287  1.00 94.07 269 A 1 
ATOM 2161 C CD1 . PHE A 1 269 ? -13.165  -19.295 -3.583  1.00 91.44 269 A 1 
ATOM 2162 C CD2 . PHE A 1 269 ? -13.071  -17.144 -2.463  1.00 91.24 269 A 1 
ATOM 2163 C CE1 . PHE A 1 269 ? -11.899  -19.618 -3.078  1.00 90.01 269 A 1 
ATOM 2164 C CE2 . PHE A 1 269 ? -11.793  -17.462 -1.948  1.00 90.17 269 A 1 
ATOM 2165 C CZ  . PHE A 1 269 ? -11.208  -18.700 -2.260  1.00 90.63 269 A 1 
ATOM 2166 N N   . ASP A 1 270 ? -15.010  -14.636 -4.810  1.00 94.26 270 A 1 
ATOM 2167 C CA  . ASP A 1 270 ? -14.377  -13.335 -4.594  1.00 94.55 270 A 1 
ATOM 2168 C C   . ASP A 1 270 ? -13.384  -13.429 -3.414  1.00 94.37 270 A 1 
ATOM 2169 O O   . ASP A 1 270 ? -13.795  -13.803 -2.306  1.00 92.08 270 A 1 
ATOM 2170 C CB  . ASP A 1 270 ? -15.465  -12.277 -4.356  1.00 94.16 270 A 1 
ATOM 2171 C CG  . ASP A 1 270 ? -14.908  -10.865 -4.210  1.00 94.58 270 A 1 
ATOM 2172 O OD1 . ASP A 1 270 ? -14.051  -10.640 -3.330  1.00 88.68 270 A 1 
ATOM 2173 O OD2 . ASP A 1 270 ? -15.352  -9.974  -4.957  1.00 88.30 270 A 1 
ATOM 2174 N N   . PRO A 1 271 ? -12.100  -13.088 -3.596  1.00 94.45 271 A 1 
ATOM 2175 C CA  . PRO A 1 271 ? -11.096  -13.226 -2.544  1.00 93.61 271 A 1 
ATOM 2176 C C   . PRO A 1 271 ? -11.412  -12.474 -1.248  1.00 93.26 271 A 1 
ATOM 2177 O O   . PRO A 1 271 ? -11.015  -12.911 -0.165  1.00 91.45 271 A 1 
ATOM 2178 C CB  . PRO A 1 271 ? -9.802   -12.690 -3.164  1.00 92.82 271 A 1 
ATOM 2179 C CG  . PRO A 1 271 ? -9.985   -12.938 -4.653  1.00 91.75 271 A 1 
ATOM 2180 C CD  . PRO A 1 271 ? -11.482  -12.726 -4.856  1.00 93.57 271 A 1 
ATOM 2181 N N   . VAL A 1 272 ? -12.113  -11.333 -1.330  1.00 93.31 272 A 1 
ATOM 2182 C CA  . VAL A 1 272 ? -12.408  -10.475 -0.179  1.00 92.65 272 A 1 
ATOM 2183 C C   . VAL A 1 272 ? -13.765  -10.824 0.440   1.00 92.63 272 A 1 
ATOM 2184 O O   . VAL A 1 272 ? -13.847  -11.030 1.648   1.00 90.47 272 A 1 
ATOM 2185 C CB  . VAL A 1 272 ? -12.322  -8.985  -0.569  1.00 91.72 272 A 1 
ATOM 2186 C CG1 . VAL A 1 272 ? -12.758  -8.061  0.568   1.00 86.50 272 A 1 
ATOM 2187 C CG2 . VAL A 1 272 ? -10.879  -8.612  -0.929  1.00 86.50 272 A 1 
ATOM 2188 N N   . THR A 1 273 ? -14.818  -10.923 -0.368  1.00 93.53 273 A 1 
ATOM 2189 C CA  . THR A 1 273 ? -16.187  -11.131 0.138   1.00 92.68 273 A 1 
ATOM 2190 C C   . THR A 1 273 ? -16.581  -12.608 0.239   1.00 92.37 273 A 1 
ATOM 2191 O O   . THR A 1 273 ? -17.592  -12.924 0.859   1.00 89.95 273 A 1 
ATOM 2192 C CB  . THR A 1 273 ? -17.221  -10.399 -0.719  1.00 92.07 273 A 1 
ATOM 2193 O OG1 . THR A 1 273 ? -17.305  -10.995 -1.991  1.00 85.89 273 A 1 
ATOM 2194 C CG2 . THR A 1 273 ? -16.887  -8.920  -0.896  1.00 85.01 273 A 1 
ATOM 2195 N N   . ARG A 1 274 ? -15.797  -13.508 -0.361  1.00 92.48 274 A 1 
ATOM 2196 C CA  . ARG A 1 274 ? -16.050  -14.953 -0.515  1.00 92.15 274 A 1 
ATOM 2197 C C   . ARG A 1 274 ? -17.350  -15.280 -1.264  1.00 92.67 274 A 1 
ATOM 2198 O O   . ARG A 1 274 ? -17.780  -16.438 -1.264  1.00 89.73 274 A 1 
ATOM 2199 C CB  . ARG A 1 274 ? -15.957  -15.678 0.829   1.00 90.46 274 A 1 
ATOM 2200 C CG  . ARG A 1 274 ? -14.571  -15.588 1.476   1.00 87.36 274 A 1 
ATOM 2201 C CD  . ARG A 1 274 ? -14.591  -16.354 2.802   1.00 82.70 274 A 1 
ATOM 2202 N NE  . ARG A 1 274 ? -13.244  -16.560 3.360   1.00 78.24 274 A 1 
ATOM 2203 C CZ  . ARG A 1 274 ? -12.981  -17.124 4.527   1.00 72.75 274 A 1 
ATOM 2204 N NH1 . ARG A 1 274 ? -13.915  -17.499 5.346   1.00 65.68 274 A 1 
ATOM 2205 N NH2 . ARG A 1 274 ? -11.751  -17.340 4.888   1.00 66.59 274 A 1 
ATOM 2206 N N   . SER A 1 275 ? -17.961  -14.311 -1.922  1.00 93.07 275 A 1 
ATOM 2207 C CA  . SER A 1 275 ? -19.142  -14.540 -2.757  1.00 92.64 275 A 1 
ATOM 2208 C C   . SER A 1 275 ? -18.769  -15.397 -3.972  1.00 93.58 275 A 1 
ATOM 2209 O O   . SER A 1 275 ? -17.672  -15.236 -4.498  1.00 92.45 275 A 1 
ATOM 2210 C CB  . SER A 1 275 ? -19.754  -13.220 -3.214  1.00 91.18 275 A 1 
ATOM 2211 O OG  . SER A 1 275 ? -20.123  -12.447 -2.090  1.00 79.69 275 A 1 
ATOM 2212 N N   . PRO A 1 276 ? -19.665  -16.298 -4.449  1.00 94.68 276 A 1 
ATOM 2213 C CA  . PRO A 1 276 ? -19.426  -17.044 -5.676  1.00 94.68 276 A 1 
ATOM 2214 C C   . PRO A 1 276 ? -19.099  -16.113 -6.846  1.00 94.98 276 A 1 
ATOM 2215 O O   . PRO A 1 276 ? -19.775  -15.107 -7.045  1.00 93.51 276 A 1 
ATOM 2216 C CB  . PRO A 1 276 ? -20.715  -17.839 -5.930  1.00 93.71 276 A 1 
ATOM 2217 C CG  . PRO A 1 276 ? -21.332  -17.967 -4.537  1.00 91.59 276 A 1 
ATOM 2218 C CD  . PRO A 1 276 ? -20.938  -16.654 -3.863  1.00 93.84 276 A 1 
ATOM 2219 N N   . LEU A 1 277 ? -18.065  -16.454 -7.621  1.00 94.71 277 A 1 
ATOM 2220 C CA  . LEU A 1 277 ? -17.570  -15.619 -8.708  1.00 95.15 277 A 1 
ATOM 2221 C C   . LEU A 1 277 ? -17.041  -16.496 -9.844  1.00 95.31 277 A 1 
ATOM 2222 O O   . LEU A 1 277 ? -16.279  -17.432 -9.619  1.00 93.67 277 A 1 
ATOM 2223 C CB  . LEU A 1 277 ? -16.469  -14.696 -8.147  1.00 94.67 277 A 1 
ATOM 2224 C CG  . LEU A 1 277 ? -15.855  -13.736 -9.175  1.00 94.62 277 A 1 
ATOM 2225 C CD1 . LEU A 1 277 ? -16.861  -12.687 -9.649  1.00 90.09 277 A 1 
ATOM 2226 C CD2 . LEU A 1 277 ? -14.671  -13.010 -8.558  1.00 89.88 277 A 1 
ATOM 2227 N N   . THR A 1 278 ? -17.404  -16.155 -11.085 1.00 95.77 278 A 1 
ATOM 2228 C CA  . THR A 1 278 ? -16.829  -16.744 -12.291 1.00 95.10 278 A 1 
ATOM 2229 C C   . THR A 1 278 ? -16.116  -15.675 -13.116 1.00 95.47 278 A 1 
ATOM 2230 O O   . THR A 1 278 ? -16.375  -14.480 -12.963 1.00 93.55 278 A 1 
ATOM 2231 C CB  . THR A 1 278 ? -17.877  -17.480 -13.149 1.00 93.55 278 A 1 
ATOM 2232 O OG1 . THR A 1 278 ? -18.819  -16.583 -13.670 1.00 84.54 278 A 1 
ATOM 2233 C CG2 . THR A 1 278 ? -18.621  -18.551 -12.357 1.00 82.13 278 A 1 
ATOM 2234 N N   . GLN A 1 279 ? -15.216  -16.100 -14.011 1.00 94.98 279 A 1 
ATOM 2235 C CA  . GLN A 1 279 ? -14.434  -15.169 -14.834 1.00 94.59 279 A 1 
ATOM 2236 C C   . GLN A 1 279 ? -15.316  -14.297 -15.741 1.00 94.59 279 A 1 
ATOM 2237 O O   . GLN A 1 279 ? -15.005  -13.134 -15.981 1.00 92.57 279 A 1 
ATOM 2238 C CB  . GLN A 1 279 ? -13.416  -15.987 -15.639 1.00 92.67 279 A 1 
ATOM 2239 C CG  . GLN A 1 279 ? -12.397  -15.111 -16.380 1.00 85.26 279 A 1 
ATOM 2240 C CD  . GLN A 1 279 ? -11.304  -15.924 -17.074 1.00 82.06 279 A 1 
ATOM 2241 O OE1 . GLN A 1 279 ? -11.227  -17.141 -17.004 1.00 74.38 279 A 1 
ATOM 2242 N NE2 . GLN A 1 279 ? -10.393  -15.290 -17.772 1.00 71.34 279 A 1 
ATOM 2243 N N   . GLU A 1 280 ? -16.468  -14.818 -16.185 1.00 95.25 280 A 1 
ATOM 2244 C CA  . GLU A 1 280 ? -17.428  -14.107 -17.041 1.00 94.73 280 A 1 
ATOM 2245 C C   . GLU A 1 280 ? -18.133  -12.947 -16.322 1.00 95.13 280 A 1 
ATOM 2246 O O   . GLU A 1 280 ? -18.642  -12.032 -16.972 1.00 92.64 280 A 1 
ATOM 2247 C CB  . GLU A 1 280 ? -18.487  -15.095 -17.538 1.00 93.30 280 A 1 
ATOM 2248 C CG  . GLU A 1 280 ? -17.929  -16.291 -18.326 1.00 83.05 280 A 1 
ATOM 2249 C CD  . GLU A 1 280 ? -18.509  -17.654 -17.900 1.00 71.58 280 A 1 
ATOM 2250 O OE1 . GLU A 1 280 ? -18.050  -18.661 -18.479 1.00 62.56 280 A 1 
ATOM 2251 O OE2 . GLU A 1 280 ? -19.336  -17.690 -16.965 1.00 63.63 280 A 1 
ATOM 2252 N N   . GLN A 1 281 ? -18.153  -12.953 -14.988 1.00 95.35 281 A 1 
ATOM 2253 C CA  . GLN A 1 281 ? -18.764  -11.893 -14.181 1.00 95.02 281 A 1 
ATOM 2254 C C   . GLN A 1 281 ? -17.833  -10.691 -13.964 1.00 95.46 281 A 1 
ATOM 2255 O O   . GLN A 1 281 ? -18.264  -9.684  -13.407 1.00 93.88 281 A 1 
ATOM 2256 C CB  . GLN A 1 281 ? -19.211  -12.468 -12.832 1.00 94.17 281 A 1 
ATOM 2257 C CG  . GLN A 1 281 ? -20.320  -13.523 -12.958 1.00 92.13 281 A 1 
ATOM 2258 C CD  . GLN A 1 281 ? -20.688  -14.085 -11.580 1.00 92.05 281 A 1 
ATOM 2259 O OE1 . GLN A 1 281 ? -19.901  -14.728 -10.913 1.00 83.74 281 A 1 
ATOM 2260 N NE2 . GLN A 1 281 ? -21.880  -13.824 -11.097 1.00 82.22 281 A 1 
ATOM 2261 N N   . LEU A 1 282 ? -16.555  -10.785 -14.369 1.00 95.73 282 A 1 
ATOM 2262 C CA  . LEU A 1 282 ? -15.597  -9.699  -14.226 1.00 95.81 282 A 1 
ATOM 2263 C C   . LEU A 1 282 ? -15.930  -8.553  -15.184 1.00 95.94 282 A 1 
ATOM 2264 O O   . LEU A 1 282 ? -15.952  -8.720  -16.402 1.00 94.58 282 A 1 
ATOM 2265 C CB  . LEU A 1 282 ? -14.165  -10.199 -14.461 1.00 95.51 282 A 1 
ATOM 2266 C CG  . LEU A 1 282 ? -13.672  -11.274 -13.468 1.00 94.57 282 A 1 
ATOM 2267 C CD1 . LEU A 1 282 ? -12.262  -11.715 -13.868 1.00 91.41 282 A 1 
ATOM 2268 C CD2 . LEU A 1 282 ? -13.626  -10.760 -12.032 1.00 90.82 282 A 1 
ATOM 2269 N N   . ILE A 1 283 ? -16.124  -7.365  -14.631 1.00 96.10 283 A 1 
ATOM 2270 C CA  . ILE A 1 283 ? -16.443  -6.150  -15.379 1.00 96.03 283 A 1 
ATOM 2271 C C   . ILE A 1 283 ? -15.184  -5.279  -15.464 1.00 96.05 283 A 1 
ATOM 2272 O O   . ILE A 1 283 ? -14.568  -5.010  -14.432 1.00 94.62 283 A 1 
ATOM 2273 C CB  . ILE A 1 283 ? -17.631  -5.419  -14.724 1.00 95.43 283 A 1 
ATOM 2274 C CG1 . ILE A 1 283 ? -18.898  -6.321  -14.727 1.00 92.96 283 A 1 
ATOM 2275 C CG2 . ILE A 1 283 ? -17.918  -4.098  -15.442 1.00 92.96 283 A 1 
ATOM 2276 C CD1 . ILE A 1 283 ? -20.023  -5.796  -13.833 1.00 86.68 283 A 1 
ATOM 2277 N N   . PRO A 1 284 ? -14.766  -4.816  -16.660 1.00 95.85 284 A 1 
ATOM 2278 C CA  . PRO A 1 284 ? -13.639  -3.899  -16.768 1.00 95.22 284 A 1 
ATOM 2279 C C   . PRO A 1 284 ? -13.972  -2.563  -16.086 1.00 95.58 284 A 1 
ATOM 2280 O O   . PRO A 1 284 ? -14.933  -1.893  -16.456 1.00 94.28 284 A 1 
ATOM 2281 C CB  . PRO A 1 284 ? -13.394  -3.740  -18.274 1.00 94.09 284 A 1 
ATOM 2282 C CG  . PRO A 1 284 ? -14.763  -4.021  -18.894 1.00 90.52 284 A 1 
ATOM 2283 C CD  . PRO A 1 284 ? -15.369  -5.066  -17.953 1.00 94.20 284 A 1 
ATOM 2284 N N   . ASN A 1 285 ? -13.163  -2.153  -15.110 1.00 95.59 285 A 1 
ATOM 2285 C CA  . ASN A 1 285 ? -13.347  -0.888  -14.415 1.00 95.99 285 A 1 
ATOM 2286 C C   . ASN A 1 285 ? -12.698  0.255   -15.227 1.00 95.64 285 A 1 
ATOM 2287 O O   . ASN A 1 285 ? -11.579  0.677   -14.940 1.00 93.79 285 A 1 
ATOM 2288 C CB  . ASN A 1 285 ? -12.836  -1.011  -12.972 1.00 95.66 285 A 1 
ATOM 2289 C CG  . ASN A 1 285 ? -13.278  0.157   -12.102 1.00 96.28 285 A 1 
ATOM 2290 O OD1 . ASN A 1 285 ? -13.718  1.208   -12.564 1.00 92.92 285 A 1 
ATOM 2291 N ND2 . ASN A 1 285 ? -13.195  -0.005  -10.804 1.00 92.41 285 A 1 
ATOM 2292 N N   . LEU A 1 286 ? -13.407  0.738   -16.232 1.00 95.29 286 A 1 
ATOM 2293 C CA  . LEU A 1 286 ? -12.886  1.726   -17.182 1.00 94.42 286 A 1 
ATOM 2294 C C   . LEU A 1 286 ? -12.504  3.046   -16.510 1.00 94.32 286 A 1 
ATOM 2295 O O   . LEU A 1 286 ? -11.445  3.586   -16.813 1.00 92.97 286 A 1 
ATOM 2296 C CB  . LEU A 1 286 ? -13.924  1.967   -18.299 1.00 93.96 286 A 1 
ATOM 2297 C CG  . LEU A 1 286 ? -14.263  0.734   -19.159 1.00 91.98 286 A 1 
ATOM 2298 C CD1 . LEU A 1 286 ? -15.336  1.096   -20.176 1.00 87.43 286 A 1 
ATOM 2299 C CD2 . LEU A 1 286 ? -13.048  0.197   -19.919 1.00 86.70 286 A 1 
ATOM 2300 N N   . ALA A 1 287 ? -13.293  3.533   -15.557 1.00 94.77 287 A 1 
ATOM 2301 C CA  . ALA A 1 287 ? -12.963  4.746   -14.806 1.00 94.37 287 A 1 
ATOM 2302 C C   . ALA A 1 287 ? -11.664  4.580   -14.014 1.00 94.77 287 A 1 
ATOM 2303 O O   . ALA A 1 287 ? -10.779  5.430   -14.069 1.00 93.82 287 A 1 
ATOM 2304 C CB  . ALA A 1 287 ? -14.147  5.095   -13.895 1.00 93.35 287 A 1 
ATOM 2305 N N   . MET A 1 288 ? -11.494  3.446   -13.340 1.00 95.60 288 A 1 
ATOM 2306 C CA  . MET A 1 288 ? -10.279  3.162   -12.594 1.00 95.85 288 A 1 
ATOM 2307 C C   . MET A 1 288 ? -9.060   3.015   -13.516 1.00 95.79 288 A 1 
ATOM 2308 O O   . MET A 1 288 ? -7.958   3.433   -13.157 1.00 94.95 288 A 1 
ATOM 2309 C CB  . MET A 1 288 ? -10.496  1.903   -11.742 1.00 95.37 288 A 1 
ATOM 2310 C CG  . MET A 1 288 ? -9.444   1.773   -10.643 1.00 88.63 288 A 1 
ATOM 2311 S SD  . MET A 1 288 ? -9.563   3.077   -9.402  1.00 89.45 288 A 1 
ATOM 2312 C CE  . MET A 1 288 ? -8.047   2.719   -8.486  1.00 79.73 288 A 1 
ATOM 2313 N N   . LYS A 1 289 ? -9.247   2.468   -14.719 1.00 95.84 289 A 1 
ATOM 2314 C CA  . LYS A 1 289 ? -8.202   2.401   -15.747 1.00 95.01 289 A 1 
ATOM 2315 C C   . LYS A 1 289 ? -7.741   3.795   -16.167 1.00 94.68 289 A 1 
ATOM 2316 O O   . LYS A 1 289 ? -6.538   4.022   -16.224 1.00 93.79 289 A 1 
ATOM 2317 C CB  . LYS A 1 289 ? -8.720   1.565   -16.930 1.00 94.53 289 A 1 
ATOM 2318 C CG  . LYS A 1 289 ? -7.717   1.392   -18.083 1.00 91.36 289 A 1 
ATOM 2319 C CD  . LYS A 1 289 ? -6.427   0.708   -17.653 1.00 86.09 289 A 1 
ATOM 2320 C CE  . LYS A 1 289 ? -5.530   0.505   -18.871 1.00 81.34 289 A 1 
ATOM 2321 N NZ  . LYS A 1 289 ? -4.107   0.676   -18.527 1.00 73.11 289 A 1 
ATOM 2322 N N   . GLU A 1 290 ? -8.666   4.729   -16.379 1.00 95.44 290 A 1 
ATOM 2323 C CA  . GLU A 1 290 ? -8.346   6.125   -16.699 1.00 94.38 290 A 1 
ATOM 2324 C C   . GLU A 1 290 ? -7.573   6.805   -15.554 1.00 94.10 290 A 1 
ATOM 2325 O O   . GLU A 1 290 ? -6.559   7.451   -15.803 1.00 92.63 290 A 1 
ATOM 2326 C CB  . GLU A 1 290 ? -9.630   6.917   -17.034 1.00 93.59 290 A 1 
ATOM 2327 C CG  . GLU A 1 290 ? -10.253  6.528   -18.387 1.00 87.07 290 A 1 
ATOM 2328 C CD  . GLU A 1 290 ? -11.579  7.254   -18.691 1.00 81.92 290 A 1 
ATOM 2329 O OE1 . GLU A 1 290 ? -12.299  6.813   -19.623 1.00 73.89 290 A 1 
ATOM 2330 O OE2 . GLU A 1 290 ? -11.929  8.252   -18.019 1.00 74.65 290 A 1 
ATOM 2331 N N   . VAL A 1 291 ? -7.970   6.594   -14.291 1.00 95.43 291 A 1 
ATOM 2332 C CA  . VAL A 1 291 ? -7.246   7.105   -13.115 1.00 95.03 291 A 1 
ATOM 2333 C C   . VAL A 1 291 ? -5.815   6.587   -13.068 1.00 94.89 291 A 1 
ATOM 2334 O O   . VAL A 1 291 ? -4.880   7.361   -12.872 1.00 93.89 291 A 1 
ATOM 2335 C CB  . VAL A 1 291 ? -7.971   6.721   -11.808 1.00 94.97 291 A 1 
ATOM 2336 C CG1 . VAL A 1 291 ? -7.172   7.115   -10.554 1.00 91.93 291 A 1 
ATOM 2337 C CG2 . VAL A 1 291 ? -9.339   7.395   -11.687 1.00 92.27 291 A 1 
ATOM 2338 N N   . ILE A 1 292 ? -5.620   5.282   -13.263 1.00 95.79 292 A 1 
ATOM 2339 C CA  . ILE A 1 292 ? -4.300   4.651   -13.224 1.00 95.07 292 A 1 
ATOM 2340 C C   . ILE A 1 292 ? -3.419   5.145   -14.379 1.00 94.13 292 A 1 
ATOM 2341 O O   . ILE A 1 292 ? -2.243   5.432   -14.172 1.00 92.97 292 A 1 
ATOM 2342 C CB  . ILE A 1 292 ? -4.443   3.117   -13.209 1.00 95.01 292 A 1 
ATOM 2343 C CG1 . ILE A 1 292 ? -5.021   2.663   -11.842 1.00 93.44 292 A 1 
ATOM 2344 C CG2 . ILE A 1 292 ? -3.103   2.409   -13.466 1.00 93.42 292 A 1 
ATOM 2345 C CD1 . ILE A 1 292 ? -5.516   1.225   -11.834 1.00 88.72 292 A 1 
ATOM 2346 N N   . ASP A 1 293 ? -3.978   5.259   -15.585 1.00 94.21 293 A 1 
ATOM 2347 C CA  . ASP A 1 293 ? -3.235   5.735   -16.751 1.00 92.66 293 A 1 
ATOM 2348 C C   . ASP A 1 293 ? -2.817   7.206   -16.593 1.00 91.66 293 A 1 
ATOM 2349 O O   . ASP A 1 293 ? -1.674   7.543   -16.915 1.00 89.88 293 A 1 
ATOM 2350 C CB  . ASP A 1 293 ? -4.058   5.495   -18.032 1.00 91.91 293 A 1 
ATOM 2351 C CG  . ASP A 1 293 ? -4.140   4.019   -18.457 1.00 89.58 293 A 1 
ATOM 2352 O OD1 . ASP A 1 293 ? -3.319   3.177   -18.013 1.00 85.85 293 A 1 
ATOM 2353 O OD2 . ASP A 1 293 ? -4.982   3.659   -19.303 1.00 85.21 293 A 1 
ATOM 2354 N N   . ALA A 1 294 ? -3.673   8.056   -16.020 1.00 93.41 294 A 1 
ATOM 2355 C CA  . ALA A 1 294 ? -3.328   9.428   -15.670 1.00 92.17 294 A 1 
ATOM 2356 C C   . ALA A 1 294 ? -2.221   9.473   -14.603 1.00 91.58 294 A 1 
ATOM 2357 O O   . ALA A 1 294 ? -1.203   10.147  -14.792 1.00 90.00 294 A 1 
ATOM 2358 C CB  . ALA A 1 294 ? -4.592   10.163  -15.206 1.00 91.81 294 A 1 
ATOM 2359 N N   . PHE A 1 295 ? -2.337   8.677   -13.541 1.00 93.36 295 A 1 
ATOM 2360 C CA  . PHE A 1 295 ? -1.331   8.582   -12.487 1.00 92.35 295 A 1 
ATOM 2361 C C   . PHE A 1 295 ? 0.040    8.156   -13.036 1.00 91.42 295 A 1 
ATOM 2362 O O   . PHE A 1 295 ? 1.053    8.755   -12.696 1.00 90.39 295 A 1 
ATOM 2363 C CB  . PHE A 1 295 ? -1.811   7.616   -11.404 1.00 92.39 295 A 1 
ATOM 2364 C CG  . PHE A 1 295 ? -0.841   7.500   -10.245 1.00 92.56 295 A 1 
ATOM 2365 C CD1 . PHE A 1 295 ? 0.108    6.451   -10.200 1.00 90.07 295 A 1 
ATOM 2366 C CD2 . PHE A 1 295 ? -0.854   8.459   -9.217  1.00 90.38 295 A 1 
ATOM 2367 C CE1 . PHE A 1 295 ? 1.031    6.376   -9.146  1.00 89.79 295 A 1 
ATOM 2368 C CE2 . PHE A 1 295 ? 0.068    8.384   -8.165  1.00 89.57 295 A 1 
ATOM 2369 C CZ  . PHE A 1 295 ? 1.008    7.350   -8.131  1.00 90.28 295 A 1 
ATOM 2370 N N   . ILE A 1 296 ? 0.089    7.155   -13.918 1.00 91.04 296 A 1 
ATOM 2371 C CA  . ILE A 1 296 ? 1.324    6.708   -14.569 1.00 89.50 296 A 1 
ATOM 2372 C C   . ILE A 1 296 ? 1.918    7.814   -15.453 1.00 88.03 296 A 1 
ATOM 2373 O O   . ILE A 1 296 ? 3.137    7.972   -15.509 1.00 85.61 296 A 1 
ATOM 2374 C CB  . ILE A 1 296 ? 1.066    5.422   -15.391 1.00 88.98 296 A 1 
ATOM 2375 C CG1 . ILE A 1 296 ? 0.765    4.223   -14.451 1.00 87.08 296 A 1 
ATOM 2376 C CG2 . ILE A 1 296 ? 2.260    5.061   -16.290 1.00 86.80 296 A 1 
ATOM 2377 C CD1 . ILE A 1 296 ? 0.179    3.001   -15.174 1.00 83.05 296 A 1 
ATOM 2378 N N   . SER A 1 297 ? 1.078    8.583   -16.145 1.00 88.33 297 A 1 
ATOM 2379 C CA  . SER A 1 297 ? 1.528    9.677   -17.002 1.00 85.45 297 A 1 
ATOM 2380 C C   . SER A 1 297 ? 2.145    10.827  -16.209 1.00 83.86 297 A 1 
ATOM 2381 O O   . SER A 1 297 ? 3.147    11.395  -16.644 1.00 81.32 297 A 1 
ATOM 2382 C CB  . SER A 1 297 ? 0.357    10.197  -17.841 1.00 84.45 297 A 1 
ATOM 2383 O OG  . SER A 1 297 ? 0.849    11.079  -18.839 1.00 74.26 297 A 1 
ATOM 2384 N N   . GLU A 1 298 ? 1.591    11.147  -15.045 1.00 85.12 298 A 1 
ATOM 2385 C CA  . GLU A 1 298 ? 2.060    12.221  -14.170 1.00 83.57 298 A 1 
ATOM 2386 C C   . GLU A 1 298 ? 3.261    11.810  -13.309 1.00 83.29 298 A 1 
ATOM 2387 O O   . GLU A 1 298 ? 4.099    12.642  -12.963 1.00 80.73 298 A 1 
ATOM 2388 C CB  . GLU A 1 298 ? 0.905    12.692  -13.283 1.00 82.17 298 A 1 
ATOM 2389 C CG  . GLU A 1 298 ? -0.175   13.431  -14.087 1.00 76.30 298 A 1 
ATOM 2390 C CD  . GLU A 1 298 ? -1.406   13.820  -13.245 1.00 71.10 298 A 1 
ATOM 2391 O OE1 . GLU A 1 298 ? -2.366   14.347  -13.857 1.00 64.77 298 A 1 
ATOM 2392 O OE2 . GLU A 1 298 ? -1.389   13.586  -12.014 1.00 64.50 298 A 1 
ATOM 2393 N N   . ASN A 1 299 ? 3.382    10.510  -12.993 1.00 84.72 299 A 1 
ATOM 2394 C CA  . ASN A 1 299 ? 4.402    9.966   -12.106 1.00 84.43 299 A 1 
ATOM 2395 C C   . ASN A 1 299 ? 5.315    8.984   -12.842 1.00 83.78 299 A 1 
ATOM 2396 O O   . ASN A 1 299 ? 5.222    7.769   -12.666 1.00 80.35 299 A 1 
ATOM 2397 C CB  . ASN A 1 299 ? 3.727    9.349   -10.874 1.00 84.02 299 A 1 
ATOM 2398 C CG  . ASN A 1 299 ? 2.949    10.358  -10.054 1.00 83.78 299 A 1 
ATOM 2399 O OD1 . ASN A 1 299 ? 3.496    11.031  -9.198  1.00 77.40 299 A 1 
ATOM 2400 N ND2 . ASN A 1 299 ? 1.666    10.477  -10.284 1.00 77.44 299 A 1 
ATOM 2401 N N   . GLY A 1 300 ? 6.242    9.499   -13.643 1.00 80.82 300 A 1 
ATOM 2402 C CA  . GLY A 1 300 ? 7.141    8.660   -14.444 1.00 78.33 300 A 1 
ATOM 2403 C C   . GLY A 1 300 ? 8.025    7.696   -13.642 1.00 79.20 300 A 1 
ATOM 2404 O O   . GLY A 1 300 ? 8.444    6.662   -14.167 1.00 75.12 300 A 1 
ATOM 2405 N N   . TRP A 1 301 ? 8.264    7.990   -12.354 1.00 82.99 301 A 1 
ATOM 2406 C CA  . TRP A 1 301 ? 8.988    7.119   -11.427 1.00 81.88 301 A 1 
ATOM 2407 C C   . TRP A 1 301 ? 8.273    5.797   -11.116 1.00 80.71 301 A 1 
ATOM 2408 O O   . TRP A 1 301 ? 8.919    4.852   -10.668 1.00 78.33 301 A 1 
ATOM 2409 C CB  . TRP A 1 301 ? 9.251    7.883   -10.127 1.00 81.86 301 A 1 
ATOM 2410 C CG  . TRP A 1 301 ? 8.019    8.355   -9.397  1.00 83.13 301 A 1 
ATOM 2411 C CD1 . TRP A 1 301 ? 7.487    9.594   -9.469  1.00 80.29 301 A 1 
ATOM 2412 C CD2 . TRP A 1 301 ? 7.155    7.595   -8.489  1.00 82.62 301 A 1 
ATOM 2413 N NE1 . TRP A 1 301 ? 6.344    9.664   -8.675  1.00 80.21 301 A 1 
ATOM 2414 C CE2 . TRP A 1 301 ? 6.108    8.454   -8.059  1.00 81.21 301 A 1 
ATOM 2415 C CE3 . TRP A 1 301 ? 7.171    6.280   -7.999  1.00 80.49 301 A 1 
ATOM 2416 C CZ2 . TRP A 1 301 ? 5.091    8.013   -7.179  1.00 79.98 301 A 1 
ATOM 2417 C CZ3 . TRP A 1 301 ? 6.157    5.837   -7.126  1.00 77.98 301 A 1 
ATOM 2418 C CH2 . TRP A 1 301 ? 5.127    6.693   -6.729  1.00 77.92 301 A 1 
ATOM 2419 N N   . VAL A 1 302 ? 6.961    5.703   -11.349 1.00 82.05 302 A 1 
ATOM 2420 C CA  . VAL A 1 302 ? 6.179    4.483   -11.101 1.00 81.21 302 A 1 
ATOM 2421 C C   . VAL A 1 302 ? 6.698    3.297   -11.912 1.00 79.69 302 A 1 
ATOM 2422 O O   . VAL A 1 302 ? 6.646    2.162   -11.450 1.00 74.09 302 A 1 
ATOM 2423 C CB  . VAL A 1 302 ? 4.699    4.730   -11.427 1.00 80.01 302 A 1 
ATOM 2424 C CG1 . VAL A 1 302 ? 3.853    3.447   -11.378 1.00 73.94 302 A 1 
ATOM 2425 C CG2 . VAL A 1 302 ? 4.093    5.700   -10.412 1.00 75.07 302 A 1 
ATOM 2426 N N   . GLU A 1 303 ? 7.253    3.557   -13.099 1.00 77.21 303 A 1 
ATOM 2427 C CA  . GLU A 1 303 ? 7.821    2.515   -13.947 1.00 73.08 303 A 1 
ATOM 2428 C C   . GLU A 1 303 ? 9.127    1.915   -13.388 1.00 70.15 303 A 1 
ATOM 2429 O O   . GLU A 1 303 ? 9.636    0.928   -13.922 1.00 61.83 303 A 1 
ATOM 2430 C CB  . GLU A 1 303 ? 7.995    3.045   -15.386 1.00 68.67 303 A 1 
ATOM 2431 C CG  . GLU A 1 303 ? 6.698    3.564   -16.046 1.00 63.01 303 A 1 
ATOM 2432 C CD  . GLU A 1 303 ? 5.600    2.475   -16.261 1.00 57.87 303 A 1 
ATOM 2433 O OE1 . GLU A 1 303 ? 4.475    2.812   -16.685 1.00 51.47 303 A 1 
ATOM 2434 O OE2 . GLU A 1 303 ? 5.828    1.268   -16.013 1.00 52.98 303 A 1 
ATOM 2435 N N   . ASP A 1 304 ? 9.666    2.474   -12.288 1.00 67.07 304 A 1 
ATOM 2436 C CA  . ASP A 1 304 ? 10.790   1.889   -11.547 1.00 61.44 304 A 1 
ATOM 2437 C C   . ASP A 1 304 ? 10.375   0.692   -10.692 1.00 59.55 304 A 1 
ATOM 2438 O O   . ASP A 1 304 ? 11.231   -0.123  -10.344 1.00 53.28 304 A 1 
ATOM 2439 C CB  . ASP A 1 304 ? 11.467   2.937   -10.640 1.00 55.38 304 A 1 
ATOM 2440 C CG  . ASP A 1 304 ? 12.260   4.003   -11.380 1.00 50.93 304 A 1 
ATOM 2441 O OD1 . ASP A 1 304 ? 12.214   4.041   -12.623 1.00 46.97 304 A 1 
ATOM 2442 O OD2 . ASP A 1 304 ? 13.050   4.718   -10.728 1.00 46.31 304 A 1 
ATOM 2443 N N   . TYR A 1 305 ? 9.093    0.611   -10.357 1.00 59.72 305 A 1 
ATOM 2444 C CA  . TYR A 1 305 ? 8.550    -0.378  -9.434  1.00 55.32 305 A 1 
ATOM 2445 C C   . TYR A 1 305 ? 7.896    -1.548  -10.159 1.00 50.52 305 A 1 
ATOM 2446 O O   . TYR A 1 305 ? 7.325    -1.363  -11.267 1.00 45.34 305 A 1 
ATOM 2447 C CB  . TYR A 1 305 ? 7.611    0.306   -8.440  1.00 50.07 305 A 1 
ATOM 2448 C CG  . TYR A 1 305 ? 8.322    1.253   -7.491  1.00 47.83 305 A 1 
ATOM 2449 C CD1 . TYR A 1 305 ? 8.856    0.787   -6.275  1.00 44.20 305 A 1 
ATOM 2450 C CD2 . TYR A 1 305 ? 8.481    2.612   -7.828  1.00 42.36 305 A 1 
ATOM 2451 C CE1 . TYR A 1 305 ? 9.526    1.654   -5.401  1.00 39.47 305 A 1 
ATOM 2452 C CE2 . TYR A 1 305 ? 9.151    3.487   -6.957  1.00 41.42 305 A 1 
ATOM 2453 C CZ  . TYR A 1 305 ? 9.669    3.003   -5.742  1.00 38.88 305 A 1 
ATOM 2454 O OH  . TYR A 1 305 ? 10.319   3.850   -4.878  1.00 40.08 305 A 1 
ATOM 2455 O OXT . TYR A 1 305 ? 7.976    -2.689  -9.615  1.00 42.88 305 A 1 
ATOM 2456 N N   . GLY B 2 1   ? -102.870 60.124  54.102  1.00 25.48 1   B 1 
ATOM 2457 C CA  . GLY B 2 1   ? -102.570 58.739  53.737  1.00 30.20 1   B 1 
ATOM 2458 C C   . GLY B 2 1   ? -101.069 58.537  53.736  1.00 31.61 1   B 1 
ATOM 2459 O O   . GLY B 2 1   ? -100.385 59.326  53.092  1.00 29.01 1   B 1 
ATOM 2460 N N   . SER B 2 2   ? -100.626 57.571  54.535  1.00 26.68 2   B 1 
ATOM 2461 C CA  . SER B 2 2   ? -99.198  57.370  54.790  1.00 33.12 2   B 1 
ATOM 2462 C C   . SER B 2 2   ? -98.503  56.847  53.525  1.00 33.59 2   B 1 
ATOM 2463 O O   . SER B 2 2   ? -98.721  55.707  53.118  1.00 32.64 2   B 1 
ATOM 2464 C CB  . SER B 2 2   ? -99.042  56.371  55.949  1.00 32.16 2   B 1 
ATOM 2465 O OG  . SER B 2 2   ? -97.709  56.251  56.339  1.00 29.32 2   B 1 
ATOM 2466 N N   . MET B 2 3   ? -97.716  57.717  52.874  1.00 26.71 3   B 1 
ATOM 2467 C CA  . MET B 2 3   ? -96.852  57.323  51.764  1.00 32.11 3   B 1 
ATOM 2468 C C   . MET B 2 3   ? -95.790  56.360  52.314  1.00 30.34 3   B 1 
ATOM 2469 O O   . MET B 2 3   ? -94.782  56.782  52.871  1.00 30.14 3   B 1 
ATOM 2470 C CB  . MET B 2 3   ? -96.215  58.557  51.117  1.00 33.16 3   B 1 
ATOM 2471 C CG  . MET B 2 3   ? -97.182  59.299  50.170  1.00 33.86 3   B 1 
ATOM 2472 S SD  . MET B 2 3   ? -96.429  60.767  49.423  1.00 33.32 3   B 1 
ATOM 2473 C CE  . MET B 2 3   ? -97.660  61.170  48.143  1.00 31.32 3   B 1 
ATOM 2474 N N   . LYS B 2 4   ? -96.075  55.048  52.201  1.00 29.08 4   B 1 
ATOM 2475 C CA  . LYS B 2 4   ? -95.070  54.014  52.496  1.00 35.19 4   B 1 
ATOM 2476 C C   . LYS B 2 4   ? -93.925  54.191  51.494  1.00 32.64 4   B 1 
ATOM 2477 O O   . LYS B 2 4   ? -94.024  53.736  50.359  1.00 31.73 4   B 1 
ATOM 2478 C CB  . LYS B 2 4   ? -95.687  52.607  52.406  1.00 34.77 4   B 1 
ATOM 2479 C CG  . LYS B 2 4   ? -96.555  52.259  53.620  1.00 32.30 4   B 1 
ATOM 2480 C CD  . LYS B 2 4   ? -97.073  50.816  53.525  1.00 31.77 4   B 1 
ATOM 2481 C CE  . LYS B 2 4   ? -97.830  50.413  54.808  1.00 29.11 4   B 1 
ATOM 2482 N NZ  . LYS B 2 4   ? -98.327  49.020  54.762  1.00 28.20 4   B 1 
ATOM 2483 N N   . GLY B 2 5   ? -92.898  54.893  51.922  1.00 29.70 5   B 1 
ATOM 2484 C CA  . GLY B 2 5   ? -91.657  54.982  51.163  1.00 34.99 5   B 1 
ATOM 2485 C C   . GLY B 2 5   ? -91.131  53.574  50.923  1.00 34.60 5   B 1 
ATOM 2486 O O   . GLY B 2 5   ? -90.613  52.945  51.847  1.00 32.57 5   B 1 
ATOM 2487 N N   . LYS B 2 6   ? -91.355  53.045  49.701  1.00 29.86 6   B 1 
ATOM 2488 C CA  . LYS B 2 6   ? -90.690  51.811  49.283  1.00 35.82 6   B 1 
ATOM 2489 C C   . LYS B 2 6   ? -89.206  52.167  49.157  1.00 33.35 6   B 1 
ATOM 2490 O O   . LYS B 2 6   ? -88.805  52.772  48.168  1.00 33.16 6   B 1 
ATOM 2491 C CB  . LYS B 2 6   ? -91.251  51.292  47.948  1.00 36.22 6   B 1 
ATOM 2492 C CG  . LYS B 2 6   ? -92.600  50.562  48.084  1.00 35.63 6   B 1 
ATOM 2493 C CD  . LYS B 2 6   ? -93.030  50.024  46.708  1.00 35.89 6   B 1 
ATOM 2494 C CE  . LYS B 2 6   ? -94.292  49.155  46.783  1.00 32.67 6   B 1 
ATOM 2495 N NZ  . LYS B 2 6   ? -94.686  48.653  45.444  1.00 32.66 6   B 1 
ATOM 2496 N N   . GLU B 2 7   ? -88.440  51.843  50.191  1.00 30.72 7   B 1 
ATOM 2497 C CA  . GLU B 2 7   ? -86.990  51.796  50.058  1.00 36.25 7   B 1 
ATOM 2498 C C   . GLU B 2 7   ? -86.672  50.751  48.980  1.00 33.72 7   B 1 
ATOM 2499 O O   . GLU B 2 7   ? -86.663  49.542  49.243  1.00 33.98 7   B 1 
ATOM 2500 C CB  . GLU B 2 7   ? -86.307  51.443  51.391  1.00 37.42 7   B 1 
ATOM 2501 C CG  . GLU B 2 7   ? -86.289  52.603  52.400  1.00 34.93 7   B 1 
ATOM 2502 C CD  . GLU B 2 7   ? -85.596  52.238  53.732  1.00 32.92 7   B 1 
ATOM 2503 O OE1 . GLU B 2 7   ? -85.062  53.159  54.385  1.00 30.54 7   B 1 
ATOM 2504 O OE2 . GLU B 2 7   ? -85.637  51.032  54.095  1.00 35.66 7   B 1 
ATOM 2505 N N   . GLU B 2 8   ? -86.520  51.225  47.735  1.00 33.11 8   B 1 
ATOM 2506 C CA  . GLU B 2 8   ? -85.864  50.416  46.710  1.00 37.67 8   B 1 
ATOM 2507 C C   . GLU B 2 8   ? -84.451  50.145  47.218  1.00 34.52 8   B 1 
ATOM 2508 O O   . GLU B 2 8   ? -83.552  50.979  47.141  1.00 34.27 8   B 1 
ATOM 2509 C CB  . GLU B 2 8   ? -85.886  51.104  45.340  1.00 38.22 8   B 1 
ATOM 2510 C CG  . GLU B 2 8   ? -87.276  50.994  44.678  1.00 36.55 8   B 1 
ATOM 2511 C CD  . GLU B 2 8   ? -87.341  51.549  43.254  1.00 35.16 8   B 1 
ATOM 2512 O OE1 . GLU B 2 8   ? -88.239  51.079  42.506  1.00 33.12 8   B 1 
ATOM 2513 O OE2 . GLU B 2 8   ? -86.544  52.447  42.934  1.00 36.73 8   B 1 
ATOM 2514 N N   . LYS B 2 9   ? -84.305  48.980  47.832  1.00 33.86 9   B 1 
ATOM 2515 C CA  . LYS B 2 9   ? -82.974  48.443  48.079  1.00 39.81 9   B 1 
ATOM 2516 C C   . LYS B 2 9   ? -82.331  48.267  46.703  1.00 37.88 9   B 1 
ATOM 2517 O O   . LYS B 2 9   ? -82.541  47.245  46.055  1.00 36.95 9   B 1 
ATOM 2518 C CB  . LYS B 2 9   ? -83.028  47.117  48.847  1.00 39.06 9   B 1 
ATOM 2519 C CG  . LYS B 2 9   ? -83.280  47.319  50.346  1.00 36.67 9   B 1 
ATOM 2520 C CD  . LYS B 2 9   ? -83.181  45.983  51.101  1.00 35.28 9   B 1 
ATOM 2521 C CE  . LYS B 2 9   ? -83.300  46.217  52.613  1.00 31.90 9   B 1 
ATOM 2522 N NZ  . LYS B 2 9   ? -83.153  44.965  53.384  1.00 31.31 9   B 1 
ATOM 2523 N N   . GLU B 2 10  ? -81.629  49.312  46.265  1.00 36.47 10  B 1 
ATOM 2524 C CA  . GLU B 2 10  ? -80.627  49.148  45.220  1.00 40.31 10  B 1 
ATOM 2525 C C   . GLU B 2 10  ? -79.697  48.030  45.684  1.00 37.59 10  B 1 
ATOM 2526 O O   . GLU B 2 10  ? -78.775  48.217  46.489  1.00 36.68 10  B 1 
ATOM 2527 C CB  . GLU B 2 10  ? -79.860  50.447  44.944  1.00 40.46 10  B 1 
ATOM 2528 C CG  . GLU B 2 10  ? -80.677  51.455  44.117  1.00 38.23 10  B 1 
ATOM 2529 C CD  . GLU B 2 10  ? -79.842  52.686  43.700  1.00 36.18 10  B 1 
ATOM 2530 O OE1 . GLU B 2 10  ? -80.158  53.269  42.643  1.00 33.72 10  B 1 
ATOM 2531 O OE2 . GLU B 2 10  ? -78.897  53.014  44.451  1.00 37.64 10  B 1 
ATOM 2532 N N   . GLY B 2 11  ? -80.031  46.805  45.243  1.00 41.30 11  B 1 
ATOM 2533 C CA  . GLY B 2 11  ? -79.141  45.670  45.371  1.00 43.95 11  B 1 
ATOM 2534 C C   . GLY B 2 11  ? -77.927  46.001  44.521  1.00 43.00 11  B 1 
ATOM 2535 O O   . GLY B 2 11  ? -77.903  45.667  43.345  1.00 40.13 11  B 1 
ATOM 2536 N N   . GLY B 2 12  ? -77.031  46.730  45.165  1.00 41.16 12  B 1 
ATOM 2537 C CA  . GLY B 2 12  ? -75.719  46.936  44.576  1.00 42.95 12  B 1 
ATOM 2538 C C   . GLY B 2 12  ? -75.147  45.558  44.293  1.00 41.82 12  B 1 
ATOM 2539 O O   . GLY B 2 12  ? -74.555  44.943  45.181  1.00 40.18 12  B 1 
ATOM 2540 N N   . ALA B 2 13  ? -75.421  45.086  43.076  1.00 40.41 13  B 1 
ATOM 2541 C CA  . ALA B 2 13  ? -74.780  43.893  42.578  1.00 44.52 13  B 1 
ATOM 2542 C C   . ALA B 2 13  ? -73.287  44.213  42.639  1.00 43.68 13  B 1 
ATOM 2543 O O   . ALA B 2 13  ? -72.758  44.898  41.773  1.00 42.11 13  B 1 
ATOM 2544 C CB  . ALA B 2 13  ? -75.276  43.583  41.158  1.00 42.76 13  B 1 
ATOM 2545 N N   . ARG B 2 14  ? -72.665  43.766  43.719  1.00 39.76 14  B 1 
ATOM 2546 C CA  . ARG B 2 14  ? -71.209  43.671  43.725  1.00 44.08 14  B 1 
ATOM 2547 C C   . ARG B 2 14  ? -70.903  42.806  42.518  1.00 41.66 14  B 1 
ATOM 2548 O O   . ARG B 2 14  ? -71.061  41.590  42.575  1.00 40.80 14  B 1 
ATOM 2549 C CB  . ARG B 2 14  ? -70.659  43.056  45.021  1.00 42.87 14  B 1 
ATOM 2550 C CG  . ARG B 2 14  ? -70.598  44.061  46.184  1.00 40.51 14  B 1 
ATOM 2551 C CD  . ARG B 2 14  ? -69.936  43.416  47.412  1.00 40.05 14  B 1 
ATOM 2552 N NE  . ARG B 2 14  ? -69.754  44.384  48.511  1.00 37.05 14  B 1 
ATOM 2553 C CZ  . ARG B 2 14  ? -69.165  44.145  49.676  1.00 34.34 14  B 1 
ATOM 2554 N NH1 . ARG B 2 14  ? -68.705  42.965  49.987  1.00 33.08 14  B 1 
ATOM 2555 N NH2 . ARG B 2 14  ? -69.034  45.091  50.559  1.00 34.39 14  B 1 
ATOM 2556 N N   . LEU B 2 15  ? -70.569  43.474  41.400  1.00 39.14 15  B 1 
ATOM 2557 C CA  . LEU B 2 15  ? -69.800  42.845  40.349  1.00 43.57 15  B 1 
ATOM 2558 C C   . LEU B 2 15  ? -68.604  42.243  41.077  1.00 41.30 15  B 1 
ATOM 2559 O O   . LEU B 2 15  ? -67.672  42.954  41.458  1.00 39.07 15  B 1 
ATOM 2560 C CB  . LEU B 2 15  ? -69.368  43.893  39.305  1.00 40.29 15  B 1 
ATOM 2561 C CG  . LEU B 2 15  ? -70.475  44.241  38.288  1.00 38.26 15  B 1 
ATOM 2562 C CD1 . LEU B 2 15  ? -70.144  45.541  37.551  1.00 38.01 15  B 1 
ATOM 2563 C CD2 . LEU B 2 15  ? -70.636  43.126  37.240  1.00 40.91 15  B 1 
ATOM 2564 N N   . GLY B 2 16  ? -68.769  40.970  41.427  1.00 39.35 16  B 1 
ATOM 2565 C CA  . GLY B 2 16  ? -67.664  40.215  41.989  1.00 43.11 16  B 1 
ATOM 2566 C C   . GLY B 2 16  ? -66.546  40.413  40.997  1.00 42.17 16  B 1 
ATOM 2567 O O   . GLY B 2 16  ? -66.710  40.061  39.833  1.00 39.93 16  B 1 
ATOM 2568 N N   . ALA B 2 17  ? -65.504  41.085  41.440  1.00 40.13 17  B 1 
ATOM 2569 C CA  . ALA B 2 17  ? -64.296  41.143  40.646  1.00 45.88 17  B 1 
ATOM 2570 C C   . ALA B 2 17  ? -64.005  39.688  40.313  1.00 46.04 17  B 1 
ATOM 2571 O O   . ALA B 2 17  ? -63.660  38.913  41.208  1.00 43.29 17  B 1 
ATOM 2572 C CB  . ALA B 2 17  ? -63.171  41.807  41.455  1.00 42.96 17  B 1 
ATOM 2573 N N   . GLY B 2 18  ? -64.321  39.314  39.078  1.00 39.89 18  B 1 
ATOM 2574 C CA  . GLY B 2 18  ? -64.025  37.984  38.592  1.00 44.08 18  B 1 
ATOM 2575 C C   . GLY B 2 18  ? -62.541  37.860  38.817  1.00 43.50 18  B 1 
ATOM 2576 O O   . GLY B 2 18  ? -61.777  38.530  38.130  1.00 40.91 18  B 1 
ATOM 2577 N N   . GLY B 2 19  ? -62.177  37.149  39.860  1.00 36.49 19  B 1 
ATOM 2578 C CA  . GLY B 2 19  ? -60.775  36.879  40.134  1.00 40.65 19  B 1 
ATOM 2579 C C   . GLY B 2 19  ? -60.284  36.206  38.869  1.00 41.08 19  B 1 
ATOM 2580 O O   . GLY B 2 19  ? -60.621  35.046  38.653  1.00 38.70 19  B 1 
ATOM 2581 N N   . GLY B 2 20  ? -59.675  36.992  37.994  1.00 40.14 20  B 1 
ATOM 2582 C CA  . GLY B 2 20  ? -59.116  36.479  36.754  1.00 45.64 20  B 1 
ATOM 2583 C C   . GLY B 2 20  ? -58.285  35.293  37.193  1.00 45.71 20  B 1 
ATOM 2584 O O   . GLY B 2 20  ? -57.352  35.474  37.971  1.00 42.73 20  B 1 
ATOM 2585 N N   . SER B 2 21  ? -58.748  34.093  36.840  1.00 43.51 21  B 1 
ATOM 2586 C CA  . SER B 2 21  ? -58.014  32.878  37.170  1.00 48.28 21  B 1 
ATOM 2587 C C   . SER B 2 21  ? -56.566  33.176  36.801  1.00 47.55 21  B 1 
ATOM 2588 O O   . SER B 2 21  ? -56.359  33.565  35.655  1.00 44.78 21  B 1 
ATOM 2589 C CB  . SER B 2 21  ? -58.538  31.681  36.375  1.00 45.71 21  B 1 
ATOM 2590 O OG  . SER B 2 21  ? -58.683  32.010  35.015  1.00 41.58 21  B 1 
ATOM 2591 N N   . PRO B 2 22  ? -55.621  33.127  37.758  1.00 47.15 22  B 1 
ATOM 2592 C CA  . PRO B 2 22  ? -54.267  33.619  37.539  1.00 51.02 22  B 1 
ATOM 2593 C C   . PRO B 2 22  ? -53.813  33.014  36.219  1.00 52.65 22  B 1 
ATOM 2594 O O   . PRO B 2 22  ? -53.865  31.786  36.107  1.00 50.74 22  B 1 
ATOM 2595 C CB  . PRO B 2 22  ? -53.443  33.145  38.735  1.00 47.63 22  B 1 
ATOM 2596 C CG  . PRO B 2 22  ? -54.265  31.996  39.314  1.00 48.17 22  B 1 
ATOM 2597 C CD  . PRO B 2 22  ? -55.714  32.397  38.990  1.00 52.59 22  B 1 
ATOM 2598 N N   . GLU B 2 23  ? -53.567  33.869  35.201  1.00 59.43 23  B 1 
ATOM 2599 C CA  . GLU B 2 23  ? -53.298  33.419  33.835  1.00 60.75 23  B 1 
ATOM 2600 C C   . GLU B 2 23  ? -52.301  32.282  33.942  1.00 59.79 23  B 1 
ATOM 2601 O O   . GLU B 2 23  ? -51.184  32.495  34.433  1.00 55.10 23  B 1 
ATOM 2602 C CB  . GLU B 2 23  ? -52.718  34.521  32.945  1.00 56.52 23  B 1 
ATOM 2603 C CG  . GLU B 2 23  ? -53.773  35.420  32.294  1.00 51.61 23  B 1 
ATOM 2604 C CD  . GLU B 2 23  ? -53.142  36.409  31.298  1.00 47.23 23  B 1 
ATOM 2605 O OE1 . GLU B 2 23  ? -53.835  36.774  30.323  1.00 43.05 23  B 1 
ATOM 2606 O OE2 . GLU B 2 23  ? -51.976  36.798  31.526  1.00 44.40 23  B 1 
ATOM 2607 N N   . LYS B 2 24  ? -52.728  31.041  33.615  1.00 67.44 24  B 1 
ATOM 2608 C CA  . LYS B 2 24  ? -51.919  29.850  33.856  1.00 70.40 24  B 1 
ATOM 2609 C C   . LYS B 2 24  ? -50.614  30.095  33.141  1.00 73.15 24  B 1 
ATOM 2610 O O   . LYS B 2 24  ? -50.594  30.143  31.912  1.00 66.91 24  B 1 
ATOM 2611 C CB  . LYS B 2 24  ? -52.587  28.573  33.326  1.00 63.43 24  B 1 
ATOM 2612 C CG  . LYS B 2 24  ? -53.513  27.906  34.334  1.00 56.28 24  B 1 
ATOM 2613 C CD  . LYS B 2 24  ? -54.055  26.594  33.732  1.00 51.42 24  B 1 
ATOM 2614 C CE  . LYS B 2 24  ? -54.911  25.828  34.741  1.00 44.93 24  B 1 
ATOM 2615 N NZ  . LYS B 2 24  ? -55.453  24.582  34.140  1.00 39.11 24  B 1 
ATOM 2616 N N   . SER B 2 25  ? -49.581  30.361  33.897  1.00 74.16 25  B 1 
ATOM 2617 C CA  . SER B 2 25  ? -48.315  30.781  33.319  1.00 77.93 25  B 1 
ATOM 2618 C C   . SER B 2 25  ? -47.920  29.728  32.289  1.00 80.53 25  B 1 
ATOM 2619 O O   . SER B 2 25  ? -47.935  28.539  32.632  1.00 74.50 25  B 1 
ATOM 2620 C CB  . SER B 2 25  ? -47.283  30.988  34.423  1.00 70.33 25  B 1 
ATOM 2621 O OG  . SER B 2 25  ? -47.293  29.911  35.346  1.00 61.88 25  B 1 
ATOM 2622 N N   . PRO B 2 26  ? -47.692  30.111  31.019  1.00 79.81 26  B 1 
ATOM 2623 C CA  . PRO B 2 26  ? -47.676  29.169  29.914  1.00 82.93 26  B 1 
ATOM 2624 C C   . PRO B 2 26  ? -46.623  28.094  30.169  1.00 85.45 26  B 1 
ATOM 2625 O O   . PRO B 2 26  ? -45.544  28.391  30.700  1.00 81.31 26  B 1 
ATOM 2626 C CB  . PRO B 2 26  ? -47.436  30.003  28.652  1.00 77.68 26  B 1 
ATOM 2627 C CG  . PRO B 2 26  ? -46.874  31.328  29.179  1.00 73.26 26  B 1 
ATOM 2628 C CD  . PRO B 2 26  ? -47.526  31.471  30.541  1.00 75.68 26  B 1 
ATOM 2629 N N   . SER B 2 27  ? -46.949  26.843  29.870  1.00 83.67 27  B 1 
ATOM 2630 C CA  . SER B 2 27  ? -46.028  25.736  30.095  1.00 85.87 27  B 1 
ATOM 2631 C C   . SER B 2 27  ? -44.746  25.921  29.274  1.00 87.24 27  B 1 
ATOM 2632 O O   . SER B 2 27  ? -44.721  26.656  28.280  1.00 83.77 27  B 1 
ATOM 2633 C CB  . SER B 2 27  ? -46.720  24.401  29.783  1.00 81.57 27  B 1 
ATOM 2634 O OG  . SER B 2 27  ? -46.997  24.309  28.403  1.00 74.67 27  B 1 
ATOM 2635 N N   . ALA B 2 28  ? -43.663  25.258  29.651  1.00 87.39 28  B 1 
ATOM 2636 C CA  . ALA B 2 28  ? -42.429  25.289  28.862  1.00 87.87 28  B 1 
ATOM 2637 C C   . ALA B 2 28  ? -42.681  24.859  27.409  1.00 88.91 28  B 1 
ATOM 2638 O O   . ALA B 2 28  ? -42.131  25.436  26.476  1.00 87.02 28  B 1 
ATOM 2639 C CB  . ALA B 2 28  ? -41.392  24.391  29.539  1.00 85.50 28  B 1 
ATOM 2640 N N   . GLN B 2 29  ? -43.591  23.889  27.201  1.00 88.76 29  B 1 
ATOM 2641 C CA  . GLN B 2 29  ? -43.962  23.397  25.882  1.00 88.43 29  B 1 
ATOM 2642 C C   . GLN B 2 29  ? -44.755  24.430  25.069  1.00 89.64 29  B 1 
ATOM 2643 O O   . GLN B 2 29  ? -44.458  24.635  23.895  1.00 87.44 29  B 1 
ATOM 2644 C CB  . GLN B 2 29  ? -44.722  22.076  26.052  1.00 86.04 29  B 1 
ATOM 2645 C CG  . GLN B 2 29  ? -44.833  21.283  24.749  1.00 78.87 29  B 1 
ATOM 2646 C CD  . GLN B 2 29  ? -43.495  20.684  24.266  1.00 74.04 29  B 1 
ATOM 2647 O OE1 . GLN B 2 29  ? -42.431  20.872  24.828  1.00 68.53 29  B 1 
ATOM 2648 N NE2 . GLN B 2 29  ? -43.528  19.955  23.172  1.00 64.63 29  B 1 
ATOM 2649 N N   . GLU B 2 30  ? -45.708  25.156  25.698  1.00 89.25 30  B 1 
ATOM 2650 C CA  . GLU B 2 30  ? -46.442  26.251  25.049  1.00 88.91 30  B 1 
ATOM 2651 C C   . GLU B 2 30  ? -45.506  27.411  24.676  1.00 89.52 30  B 1 
ATOM 2652 O O   . GLU B 2 30  ? -45.605  27.958  23.579  1.00 87.58 30  B 1 
ATOM 2653 C CB  . GLU B 2 30  ? -47.551  26.762  25.972  1.00 87.51 30  B 1 
ATOM 2654 C CG  . GLU B 2 30  ? -48.742  25.799  26.080  1.00 78.91 30  B 1 
ATOM 2655 C CD  . GLU B 2 30  ? -49.646  26.111  27.282  1.00 72.44 30  B 1 
ATOM 2656 O OE1 . GLU B 2 30  ? -50.859  25.829  27.197  1.00 64.18 30  B 1 
ATOM 2657 O OE2 . GLU B 2 30  ? -49.098  26.559  28.313  1.00 66.81 30  B 1 
ATOM 2658 N N   . LEU B 2 31  ? -44.555  27.757  25.546  1.00 89.92 31  B 1 
ATOM 2659 C CA  . LEU B 2 31  ? -43.546  28.771  25.253  1.00 89.07 31  B 1 
ATOM 2660 C C   . LEU B 2 31  ? -42.640  28.372  24.082  1.00 90.22 31  B 1 
ATOM 2661 O O   . LEU B 2 31  ? -42.313  29.215  23.248  1.00 89.16 31  B 1 
ATOM 2662 C CB  . LEU B 2 31  ? -42.702  29.040  26.515  1.00 88.45 31  B 1 
ATOM 2663 C CG  . LEU B 2 31  ? -43.448  29.828  27.602  1.00 85.71 31  B 1 
ATOM 2664 C CD1 . LEU B 2 31  ? -42.658  29.770  28.913  1.00 77.23 31  B 1 
ATOM 2665 C CD2 . LEU B 2 31  ? -43.609  31.309  27.224  1.00 78.84 31  B 1 
ATOM 2666 N N   . LYS B 2 32  ? -42.267  27.081  23.966  1.00 89.31 32  B 1 
ATOM 2667 C CA  . LYS B 2 32  ? -41.541  26.543  22.809  1.00 89.28 32  B 1 
ATOM 2668 C C   . LYS B 2 32  ? -42.367  26.676  21.531  1.00 89.96 32  B 1 
ATOM 2669 O O   . LYS B 2 32  ? -41.852  27.133  20.516  1.00 89.48 32  B 1 
ATOM 2670 C CB  . LYS B 2 32  ? -41.151  25.086  23.078  1.00 87.92 32  B 1 
ATOM 2671 C CG  . LYS B 2 32  ? -40.492  24.392  21.872  1.00 85.23 32  B 1 
ATOM 2672 C CD  . LYS B 2 32  ? -40.526  22.873  22.048  1.00 82.45 32  B 1 
ATOM 2673 C CE  . LYS B 2 32  ? -40.166  22.155  20.752  1.00 75.64 32  B 1 
ATOM 2674 N NZ  . LYS B 2 32  ? -40.444  20.698  20.854  1.00 69.83 32  B 1 
ATOM 2675 N N   . GLU B 2 33  ? -43.659  26.298  21.554  1.00 90.62 33  B 1 
ATOM 2676 C CA  . GLU B 2 33  ? -44.530  26.422  20.386  1.00 90.05 33  B 1 
ATOM 2677 C C   . GLU B 2 33  ? -44.719  27.888  19.968  1.00 90.55 33  B 1 
ATOM 2678 O O   . GLU B 2 33  ? -44.715  28.196  18.778  1.00 88.79 33  B 1 
ATOM 2679 C CB  . GLU B 2 33  ? -45.898  25.802  20.660  1.00 89.22 33  B 1 
ATOM 2680 C CG  . GLU B 2 33  ? -45.853  24.272  20.652  1.00 81.20 33  B 1 
ATOM 2681 C CD  . GLU B 2 33  ? -47.246  23.639  20.741  1.00 73.86 33  B 1 
ATOM 2682 O OE1 . GLU B 2 33  ? -47.295  22.388  20.777  1.00 65.10 33  B 1 
ATOM 2683 O OE2 . GLU B 2 33  ? -48.245  24.398  20.722  1.00 66.19 33  B 1 
ATOM 2684 N N   . GLN B 2 34  ? -44.846  28.800  20.932  1.00 91.58 34  B 1 
ATOM 2685 C CA  . GLN B 2 34  ? -44.915  30.225  20.672  1.00 91.36 34  B 1 
ATOM 2686 C C   . GLN B 2 34  ? -43.613  30.734  20.035  1.00 91.98 34  B 1 
ATOM 2687 O O   . GLN B 2 34  ? -43.652  31.437  19.024  1.00 89.95 34  B 1 
ATOM 2688 C CB  . GLN B 2 34  ? -45.274  30.940  21.979  1.00 90.19 34  B 1 
ATOM 2689 C CG  . GLN B 2 34  ? -45.854  32.348  21.718  1.00 79.55 34  B 1 
ATOM 2690 C CD  . GLN B 2 34  ? -46.337  33.029  23.009  1.00 74.21 34  B 1 
ATOM 2691 O OE1 . GLN B 2 34  ? -46.000  32.651  24.116  1.00 66.11 34  B 1 
ATOM 2692 N NE2 . GLN B 2 34  ? -47.127  34.070  22.906  1.00 63.52 34  B 1 
ATOM 2693 N N   . GLY B 2 35  ? -42.468  30.304  20.546  1.00 90.45 35  B 1 
ATOM 2694 C CA  . GLY B 2 35  ? -41.152  30.556  19.963  1.00 89.58 35  B 1 
ATOM 2695 C C   . GLY B 2 35  ? -41.034  30.026  18.537  1.00 90.75 35  B 1 
ATOM 2696 O O   . GLY B 2 35  ? -40.580  30.746  17.651  1.00 89.57 35  B 1 
ATOM 2697 N N   . ASN B 2 36  ? -41.537  28.822  18.272  1.00 91.62 36  B 1 
ATOM 2698 C CA  . ASN B 2 36  ? -41.540  28.239  16.931  1.00 91.23 36  B 1 
ATOM 2699 C C   . ASN B 2 36  ? -42.361  29.080  15.940  1.00 91.59 36  B 1 
ATOM 2700 O O   . ASN B 2 36  ? -41.918  29.326  14.826  1.00 90.04 36  B 1 
ATOM 2701 C CB  . ASN B 2 36  ? -42.085  26.799  16.980  1.00 90.19 36  B 1 
ATOM 2702 C CG  . ASN B 2 36  ? -41.179  25.787  17.665  1.00 88.97 36  B 1 
ATOM 2703 O OD1 . ASN B 2 36  ? -40.033  25.989  17.983  1.00 80.55 36  B 1 
ATOM 2704 N ND2 . ASN B 2 36  ? -41.706  24.591  17.889  1.00 80.41 36  B 1 
ATOM 2705 N N   . ARG B 2 37  ? -43.541  29.573  16.340  1.00 91.52 37  B 1 
ATOM 2706 C CA  . ARG B 2 37  ? -44.355  30.466  15.492  1.00 91.10 37  B 1 
ATOM 2707 C C   . ARG B 2 37  ? -43.638  31.788  15.199  1.00 91.65 37  B 1 
ATOM 2708 O O   . ARG B 2 37  ? -43.653  32.246  14.061  1.00 88.96 37  B 1 
ATOM 2709 C CB  . ARG B 2 37  ? -45.720  30.749  16.139  1.00 90.56 37  B 1 
ATOM 2710 C CG  . ARG B 2 37  ? -46.639  29.509  16.183  1.00 82.35 37  B 1 
ATOM 2711 C CD  . ARG B 2 37  ? -47.976  29.866  16.850  1.00 80.06 37  B 1 
ATOM 2712 N NE  . ARG B 2 37  ? -48.564  28.704  17.531  1.00 70.77 37  B 1 
ATOM 2713 C CZ  . ARG B 2 37  ? -49.713  28.674  18.195  1.00 62.91 37  B 1 
ATOM 2714 N NH1 . ARG B 2 37  ? -50.527  29.698  18.208  1.00 55.90 37  B 1 
ATOM 2715 N NH2 . ARG B 2 37  ? -50.046  27.611  18.861  1.00 56.26 37  B 1 
ATOM 2716 N N   . LEU B 2 38  ? -43.001  32.388  16.205  1.00 91.81 38  B 1 
ATOM 2717 C CA  . LEU B 2 38  ? -42.206  33.607  16.035  1.00 90.89 38  B 1 
ATOM 2718 C C   . LEU B 2 38  ? -41.004  33.373  15.112  1.00 91.65 38  B 1 
ATOM 2719 O O   . LEU B 2 38  ? -40.732  34.208  14.245  1.00 89.82 38  B 1 
ATOM 2720 C CB  . LEU B 2 38  ? -41.748  34.109  17.415  1.00 90.52 38  B 1 
ATOM 2721 C CG  . LEU B 2 38  ? -42.884  34.700  18.283  1.00 89.05 38  B 1 
ATOM 2722 C CD1 . LEU B 2 38  ? -42.399  34.870  19.714  1.00 80.87 38  B 1 
ATOM 2723 C CD2 . LEU B 2 38  ? -43.343  36.068  17.768  1.00 81.55 38  B 1 
ATOM 2724 N N   . PHE B 2 39  ? -40.321  32.216  15.221  1.00 91.99 39  B 1 
ATOM 2725 C CA  . PHE B 2 39  ? -39.207  31.832  14.361  1.00 91.12 39  B 1 
ATOM 2726 C C   . PHE B 2 39  ? -39.633  31.688  12.891  1.00 91.41 39  B 1 
ATOM 2727 O O   . PHE B 2 39  ? -39.000  32.278  12.012  1.00 90.54 39  B 1 
ATOM 2728 C CB  . PHE B 2 39  ? -38.579  30.530  14.878  1.00 90.61 39  B 1 
ATOM 2729 C CG  . PHE B 2 39  ? -37.341  30.128  14.095  1.00 90.52 39  B 1 
ATOM 2730 C CD1 . PHE B 2 39  ? -37.452  29.318  12.946  1.00 82.54 39  B 1 
ATOM 2731 C CD2 . PHE B 2 39  ? -36.085  30.613  14.480  1.00 83.29 39  B 1 
ATOM 2732 C CE1 . PHE B 2 39  ? -36.312  29.009  12.189  1.00 82.21 39  B 1 
ATOM 2733 C CE2 . PHE B 2 39  ? -34.943  30.309  13.728  1.00 81.36 39  B 1 
ATOM 2734 C CZ  . PHE B 2 39  ? -35.058  29.509  12.575  1.00 86.01 39  B 1 
ATOM 2735 N N   . VAL B 2 40  ? -40.759  31.000  12.624  1.00 92.37 40  B 1 
ATOM 2736 C CA  . VAL B 2 40  ? -41.327  30.888  11.272  1.00 91.34 40  B 1 
ATOM 2737 C C   . VAL B 2 40  ? -41.689  32.271  10.712  1.00 91.43 40  B 1 
ATOM 2738 O O   . VAL B 2 40  ? -41.450  32.547  9.540   1.00 89.33 40  B 1 
ATOM 2739 C CB  . VAL B 2 40  ? -42.550  29.945  11.273  1.00 90.28 40  B 1 
ATOM 2740 C CG1 . VAL B 2 40  ? -43.286  29.923  9.923   1.00 81.90 40  B 1 
ATOM 2741 C CG2 . VAL B 2 40  ? -42.119  28.497  11.567  1.00 81.09 40  B 1 
ATOM 2742 N N   . GLY B 2 41  ? -42.189  33.169  11.561  1.00 91.43 41  B 1 
ATOM 2743 C CA  . GLY B 2 41  ? -42.423  34.578  11.226  1.00 90.35 41  B 1 
ATOM 2744 C C   . GLY B 2 41  ? -41.156  35.433  11.082  1.00 91.05 41  B 1 
ATOM 2745 O O   . GLY B 2 41  ? -41.273  36.650  10.930  1.00 87.16 41  B 1 
ATOM 2746 N N   . ARG B 2 42  ? -39.958  34.842  11.144  1.00 89.56 42  B 1 
ATOM 2747 C CA  . ARG B 2 42  ? -38.633  35.496  11.107  1.00 89.80 42  B 1 
ATOM 2748 C C   . ARG B 2 42  ? -38.397  36.517  12.224  1.00 91.17 42  B 1 
ATOM 2749 O O   . ARG B 2 42  ? -37.487  37.338  12.132  1.00 87.07 42  B 1 
ATOM 2750 C CB  . ARG B 2 42  ? -38.340  36.085  9.720   1.00 87.96 42  B 1 
ATOM 2751 C CG  . ARG B 2 42  ? -38.433  35.057  8.576   1.00 84.06 42  B 1 
ATOM 2752 C CD  . ARG B 2 42  ? -37.989  35.729  7.264   1.00 77.49 42  B 1 
ATOM 2753 N NE  . ARG B 2 42  ? -38.038  34.789  6.131   1.00 69.36 42  B 1 
ATOM 2754 C CZ  . ARG B 2 42  ? -37.544  35.004  4.910   1.00 60.38 42  B 1 
ATOM 2755 N NH1 . ARG B 2 42  ? -36.965  36.136  4.610   1.00 55.53 42  B 1 
ATOM 2756 N NH2 . ARG B 2 42  ? -37.633  34.082  3.998   1.00 55.38 42  B 1 
ATOM 2757 N N   . LYS B 2 43  ? -39.168  36.458  13.310  1.00 90.37 43  B 1 
ATOM 2758 C CA  . LYS B 2 43  ? -39.002  37.286  14.507  1.00 90.06 43  B 1 
ATOM 2759 C C   . LYS B 2 43  ? -38.005  36.630  15.464  1.00 91.59 43  B 1 
ATOM 2760 O O   . LYS B 2 43  ? -38.363  36.146  16.533  1.00 88.18 43  B 1 
ATOM 2761 C CB  . LYS B 2 43  ? -40.364  37.553  15.154  1.00 88.62 43  B 1 
ATOM 2762 C CG  . LYS B 2 43  ? -41.282  38.377  14.243  1.00 84.74 43  B 1 
ATOM 2763 C CD  . LYS B 2 43  ? -42.520  38.791  15.034  1.00 76.70 43  B 1 
ATOM 2764 C CE  . LYS B 2 43  ? -43.387  39.742  14.207  1.00 69.77 43  B 1 
ATOM 2765 N NZ  . LYS B 2 43  ? -44.438  40.359  15.058  1.00 60.31 43  B 1 
ATOM 2766 N N   . TYR B 2 44  ? -36.737  36.571  15.044  1.00 92.64 44  B 1 
ATOM 2767 C CA  . TYR B 2 44  ? -35.692  35.844  15.767  1.00 92.76 44  B 1 
ATOM 2768 C C   . TYR B 2 44  ? -35.438  36.358  17.193  1.00 93.41 44  B 1 
ATOM 2769 O O   . TYR B 2 44  ? -35.348  35.525  18.094  1.00 91.50 44  B 1 
ATOM 2770 C CB  . TYR B 2 44  ? -34.399  35.808  14.939  1.00 91.66 44  B 1 
ATOM 2771 C CG  . TYR B 2 44  ? -34.567  35.299  13.525  1.00 91.00 44  B 1 
ATOM 2772 C CD1 . TYR B 2 44  ? -35.088  34.009  13.285  1.00 81.52 44  B 1 
ATOM 2773 C CD2 . TYR B 2 44  ? -34.216  36.118  12.430  1.00 81.73 44  B 1 
ATOM 2774 C CE1 . TYR B 2 44  ? -35.247  33.541  11.965  1.00 80.92 44  B 1 
ATOM 2775 C CE2 . TYR B 2 44  ? -34.377  35.656  11.117  1.00 79.93 44  B 1 
ATOM 2776 C CZ  . TYR B 2 44  ? -34.887  34.369  10.882  1.00 86.82 44  B 1 
ATOM 2777 O OH  . TYR B 2 44  ? -35.047  33.916  9.593   1.00 85.60 44  B 1 
ATOM 2778 N N   . PRO B 2 45  ? -35.389  37.673  17.459  1.00 92.76 45  B 1 
ATOM 2779 C CA  . PRO B 2 45  ? -35.200  38.171  18.816  1.00 92.07 45  B 1 
ATOM 2780 C C   . PRO B 2 45  ? -36.338  37.763  19.759  1.00 92.40 45  B 1 
ATOM 2781 O O   . PRO B 2 45  ? -36.098  37.301  20.870  1.00 90.69 45  B 1 
ATOM 2782 C CB  . PRO B 2 45  ? -35.090  39.699  18.696  1.00 90.96 45  B 1 
ATOM 2783 C CG  . PRO B 2 45  ? -34.707  39.927  17.240  1.00 88.41 45  B 1 
ATOM 2784 C CD  . PRO B 2 45  ? -35.397  38.782  16.511  1.00 91.50 45  B 1 
ATOM 2785 N N   . GLU B 2 46  ? -37.589  37.877  19.300  1.00 91.64 46  B 1 
ATOM 2786 C CA  . GLU B 2 46  ? -38.752  37.499  20.102  1.00 91.06 46  B 1 
ATOM 2787 C C   . GLU B 2 46  ? -38.852  35.980  20.280  1.00 91.38 46  B 1 
ATOM 2788 O O   . GLU B 2 46  ? -39.222  35.508  21.360  1.00 88.67 46  B 1 
ATOM 2789 C CB  . GLU B 2 46  ? -40.052  38.067  19.501  1.00 90.49 46  B 1 
ATOM 2790 C CG  . GLU B 2 46  ? -40.067  39.604  19.319  1.00 85.03 46  B 1 
ATOM 2791 C CD  . GLU B 2 46  ? -39.781  40.027  17.875  1.00 79.73 46  B 1 
ATOM 2792 O OE1 . GLU B 2 46  ? -40.565  40.856  17.354  1.00 69.33 46  B 1 
ATOM 2793 O OE2 . GLU B 2 46  ? -38.839  39.482  17.259  1.00 70.65 46  B 1 
ATOM 2794 N N   . ALA B 2 47  ? -38.486  35.216  19.274  1.00 92.25 47  B 1 
ATOM 2795 C CA  . ALA B 2 47  ? -38.408  33.763  19.365  1.00 91.90 47  B 1 
ATOM 2796 C C   . ALA B 2 47  ? -37.356  33.324  20.394  1.00 92.32 47  B 1 
ATOM 2797 O O   . ALA B 2 47  ? -37.665  32.501  21.264  1.00 91.17 47  B 1 
ATOM 2798 C CB  . ALA B 2 47  ? -38.116  33.180  17.974  1.00 91.38 47  B 1 
ATOM 2799 N N   . ALA B 2 48  ? -36.152  33.919  20.369  1.00 92.12 48  B 1 
ATOM 2800 C CA  . ALA B 2 48  ? -35.098  33.650  21.347  1.00 91.80 48  B 1 
ATOM 2801 C C   . ALA B 2 48  ? -35.564  33.969  22.778  1.00 92.20 48  B 1 
ATOM 2802 O O   . ALA B 2 48  ? -35.383  33.151  23.682  1.00 90.56 48  B 1 
ATOM 2803 C CB  . ALA B 2 48  ? -33.851  34.453  20.966  1.00 91.12 48  B 1 
ATOM 2804 N N   . ALA B 2 49  ? -36.247  35.087  22.988  1.00 92.74 49  B 1 
ATOM 2805 C CA  . ALA B 2 49  ? -36.821  35.441  24.281  1.00 92.22 49  B 1 
ATOM 2806 C C   . ALA B 2 49  ? -37.917  34.460  24.747  1.00 92.30 49  B 1 
ATOM 2807 O O   . ALA B 2 49  ? -38.050  34.193  25.944  1.00 90.70 49  B 1 
ATOM 2808 C CB  . ALA B 2 49  ? -37.356  36.872  24.195  1.00 91.53 49  B 1 
ATOM 2809 N N   . CYS B 2 50  ? -38.713  33.897  23.825  1.00 92.28 50  B 1 
ATOM 2810 C CA  . CYS B 2 50  ? -39.685  32.847  24.121  1.00 91.98 50  B 1 
ATOM 2811 C C   . CYS B 2 50  ? -38.998  31.538  24.544  1.00 92.76 50  B 1 
ATOM 2812 O O   . CYS B 2 50  ? -39.369  30.953  25.557  1.00 90.96 50  B 1 
ATOM 2813 C CB  . CYS B 2 50  ? -40.610  32.630  22.916  1.00 90.13 50  B 1 
ATOM 2814 S SG  . CYS B 2 50  ? -42.292  33.126  23.361  1.00 83.00 50  B 1 
ATOM 2815 N N   . TYR B 2 51  ? -37.961  31.112  23.819  1.00 92.86 51  B 1 
ATOM 2816 C CA  . TYR B 2 51  ? -37.173  29.943  24.195  1.00 93.05 51  B 1 
ATOM 2817 C C   . TYR B 2 51  ? -36.438  30.155  25.521  1.00 93.22 51  B 1 
ATOM 2818 O O   . TYR B 2 51  ? -36.403  29.245  26.343  1.00 92.07 51  B 1 
ATOM 2819 C CB  . TYR B 2 51  ? -36.187  29.572  23.082  1.00 92.79 51  B 1 
ATOM 2820 C CG  . TYR B 2 51  ? -36.821  29.167  21.765  1.00 92.71 51  B 1 
ATOM 2821 C CD1 . TYR B 2 51  ? -37.814  28.172  21.711  1.00 84.45 51  B 1 
ATOM 2822 C CD2 . TYR B 2 51  ? -36.404  29.788  20.574  1.00 84.20 51  B 1 
ATOM 2823 C CE1 . TYR B 2 51  ? -38.395  27.810  20.487  1.00 82.97 51  B 1 
ATOM 2824 C CE2 . TYR B 2 51  ? -36.977  29.433  19.341  1.00 82.25 51  B 1 
ATOM 2825 C CZ  . TYR B 2 51  ? -37.976  28.446  19.307  1.00 90.30 51  B 1 
ATOM 2826 O OH  . TYR B 2 51  ? -38.546  28.112  18.100  1.00 89.05 51  B 1 
ATOM 2827 N N   . GLY B 2 52  ? -35.945  31.357  25.798  1.00 92.73 52  B 1 
ATOM 2828 C CA  . GLY B 2 52  ? -35.362  31.717  27.088  1.00 92.21 52  B 1 
ATOM 2829 C C   . GLY B 2 52  ? -36.333  31.512  28.251  1.00 92.71 52  B 1 
ATOM 2830 O O   . GLY B 2 52  ? -35.984  30.896  29.257  1.00 91.34 52  B 1 
ATOM 2831 N N   . ARG B 2 53  ? -37.602  31.933  28.086  1.00 92.11 53  B 1 
ATOM 2832 C CA  . ARG B 2 53  ? -38.661  31.672  29.077  1.00 91.66 53  B 1 
ATOM 2833 C C   . ARG B 2 53  ? -38.975  30.183  29.221  1.00 91.80 53  B 1 
ATOM 2834 O O   . ARG B 2 53  ? -39.207  29.732  30.342  1.00 89.14 53  B 1 
ATOM 2835 C CB  . ARG B 2 53  ? -39.918  32.480  28.733  1.00 91.00 53  B 1 
ATOM 2836 C CG  . ARG B 2 53  ? -39.753  33.962  29.121  1.00 85.13 53  B 1 
ATOM 2837 C CD  . ARG B 2 53  ? -41.041  34.753  28.862  1.00 81.36 53  B 1 
ATOM 2838 N NE  . ARG B 2 53  ? -41.165  35.139  27.441  1.00 71.97 53  B 1 
ATOM 2839 C CZ  . ARG B 2 53  ? -42.166  35.832  26.909  1.00 64.48 53  B 1 
ATOM 2840 N NH1 . ARG B 2 53  ? -43.204  36.197  27.615  1.00 58.19 53  B 1 
ATOM 2841 N NH2 . ARG B 2 53  ? -42.131  36.177  25.654  1.00 56.41 53  B 1 
ATOM 2842 N N   . ALA B 2 54  ? -38.959  29.412  28.138  1.00 92.06 54  B 1 
ATOM 2843 C CA  . ALA B 2 54  ? -39.125  27.957  28.191  1.00 91.17 54  B 1 
ATOM 2844 C C   . ALA B 2 54  ? -37.981  27.282  28.963  1.00 91.64 54  B 1 
ATOM 2845 O O   . ALA B 2 54  ? -38.240  26.447  29.826  1.00 90.21 54  B 1 
ATOM 2846 C CB  . ALA B 2 54  ? -39.251  27.415  26.762  1.00 90.54 54  B 1 
ATOM 2847 N N   . ILE B 2 55  ? -36.720  27.704  28.720  1.00 91.74 55  B 1 
ATOM 2848 C CA  . ILE B 2 55  ? -35.532  27.233  29.441  1.00 91.45 55  B 1 
ATOM 2849 C C   . ILE B 2 55  ? -35.627  27.548  30.932  1.00 91.34 55  B 1 
ATOM 2850 O O   . ILE B 2 55  ? -35.378  26.682  31.753  1.00 89.82 55  B 1 
ATOM 2851 C CB  . ILE B 2 55  ? -34.249  27.852  28.823  1.00 91.04 55  B 1 
ATOM 2852 C CG1 . ILE B 2 55  ? -33.988  27.236  27.423  1.00 86.59 55  B 1 
ATOM 2853 C CG2 . ILE B 2 55  ? -33.019  27.648  29.724  1.00 86.34 55  B 1 
ATOM 2854 C CD1 . ILE B 2 55  ? -33.000  28.040  26.564  1.00 82.90 55  B 1 
ATOM 2855 N N   . THR B 2 56  ? -36.064  28.759  31.299  1.00 92.42 56  B 1 
ATOM 2856 C CA  . THR B 2 56  ? -36.236  29.143  32.705  1.00 91.68 56  B 1 
ATOM 2857 C C   . THR B 2 56  ? -37.256  28.239  33.421  1.00 91.54 56  B 1 
ATOM 2858 O O   . THR B 2 56  ? -37.112  27.971  34.609  1.00 89.59 56  B 1 
ATOM 2859 C CB  . THR B 2 56  ? -36.670  30.611  32.838  1.00 90.74 56  B 1 
ATOM 2860 O OG1 . THR B 2 56  ? -35.852  31.456  32.071  1.00 81.74 56  B 1 
ATOM 2861 C CG2 . THR B 2 56  ? -36.575  31.131  34.271  1.00 78.06 56  B 1 
ATOM 2862 N N   . ARG B 2 57  ? -38.284  27.752  32.702  1.00 91.90 57  B 1 
ATOM 2863 C CA  . ARG B 2 57  ? -39.260  26.802  33.247  1.00 91.08 57  B 1 
ATOM 2864 C C   . ARG B 2 57  ? -38.757  25.368  33.308  1.00 91.62 57  B 1 
ATOM 2865 O O   . ARG B 2 57  ? -39.078  24.667  34.254  1.00 88.06 57  B 1 
ATOM 2866 C CB  . ARG B 2 57  ? -40.542  26.833  32.428  1.00 89.47 57  B 1 
ATOM 2867 C CG  . ARG B 2 57  ? -41.394  28.032  32.817  1.00 82.42 57  B 1 
ATOM 2868 C CD  . ARG B 2 57  ? -42.851  27.711  32.489  1.00 78.39 57  B 1 
ATOM 2869 N NE  . ARG B 2 57  ? -43.712  28.758  33.000  1.00 71.61 57  B 1 
ATOM 2870 C CZ  . ARG B 2 57  ? -44.923  28.624  33.500  1.00 64.63 57  B 1 
ATOM 2871 N NH1 . ARG B 2 57  ? -45.562  27.487  33.499  1.00 57.75 57  B 1 
ATOM 2872 N NH2 . ARG B 2 57  ? -45.483  29.657  33.992  1.00 57.49 57  B 1 
ATOM 2873 N N   . ASN B 2 58  ? -38.030  24.937  32.298  1.00 90.17 58  B 1 
ATOM 2874 C CA  . ASN B 2 58  ? -37.438  23.603  32.250  1.00 90.35 58  B 1 
ATOM 2875 C C   . ASN B 2 58  ? -36.063  23.650  31.571  1.00 91.05 58  B 1 
ATOM 2876 O O   . ASN B 2 58  ? -35.974  23.533  30.350  1.00 88.77 58  B 1 
ATOM 2877 C CB  . ASN B 2 58  ? -38.405  22.633  31.560  1.00 88.55 58  B 1 
ATOM 2878 C CG  . ASN B 2 58  ? -37.909  21.194  31.674  1.00 87.14 58  B 1 
ATOM 2879 O OD1 . ASN B 2 58  ? -36.847  20.908  32.187  1.00 79.55 58  B 1 
ATOM 2880 N ND2 . ASN B 2 58  ? -38.688  20.248  31.211  1.00 78.93 58  B 1 
ATOM 2881 N N   . PRO B 2 59  ? -34.985  23.799  32.354  1.00 91.23 59  B 1 
ATOM 2882 C CA  . PRO B 2 59  ? -33.639  23.921  31.814  1.00 90.50 59  B 1 
ATOM 2883 C C   . PRO B 2 59  ? -33.025  22.600  31.328  1.00 90.81 59  B 1 
ATOM 2884 O O   . PRO B 2 59  ? -31.901  22.607  30.838  1.00 87.88 59  B 1 
ATOM 2885 C CB  . PRO B 2 59  ? -32.820  24.548  32.949  1.00 89.26 59  B 1 
ATOM 2886 C CG  . PRO B 2 59  ? -33.500  24.009  34.208  1.00 87.20 59  B 1 
ATOM 2887 C CD  . PRO B 2 59  ? -34.976  23.960  33.800  1.00 90.20 59  B 1 
ATOM 2888 N N   . LEU B 2 60  ? -33.737  21.483  31.452  1.00 90.39 60  B 1 
ATOM 2889 C CA  . LEU B 2 60  ? -33.224  20.141  31.139  1.00 90.35 60  B 1 
ATOM 2890 C C   . LEU B 2 60  ? -33.648  19.632  29.748  1.00 90.88 60  B 1 
ATOM 2891 O O   . LEU B 2 60  ? -33.523  18.438  29.462  1.00 87.18 60  B 1 
ATOM 2892 C CB  . LEU B 2 60  ? -33.622  19.164  32.255  1.00 88.53 60  B 1 
ATOM 2893 C CG  . LEU B 2 60  ? -33.070  19.496  33.653  1.00 85.70 60  B 1 
ATOM 2894 C CD1 . LEU B 2 60  ? -33.621  18.491  34.669  1.00 77.99 60  B 1 
ATOM 2895 C CD2 . LEU B 2 60  ? -31.544  19.431  33.704  1.00 77.91 60  B 1 
ATOM 2896 N N   . VAL B 2 61  ? -34.171  20.511  28.877  1.00 91.32 61  B 1 
ATOM 2897 C CA  . VAL B 2 61  ? -34.644  20.126  27.543  1.00 91.18 61  B 1 
ATOM 2898 C C   . VAL B 2 61  ? -33.699  20.684  26.474  1.00 91.94 61  B 1 
ATOM 2899 O O   . VAL B 2 61  ? -33.786  21.864  26.118  1.00 90.15 61  B 1 
ATOM 2900 C CB  . VAL B 2 61  ? -36.103  20.548  27.308  1.00 89.12 61  B 1 
ATOM 2901 C CG1 . VAL B 2 61  ? -36.605  20.058  25.943  1.00 81.22 61  B 1 
ATOM 2902 C CG2 . VAL B 2 61  ? -37.035  19.956  28.370  1.00 80.03 61  B 1 
ATOM 2903 N N   . ALA B 2 62  ? -32.853  19.828  25.896  1.00 91.25 62  B 1 
ATOM 2904 C CA  . ALA B 2 62  ? -31.860  20.199  24.883  1.00 91.02 62  B 1 
ATOM 2905 C C   . ALA B 2 62  ? -32.448  20.977  23.699  1.00 91.67 62  B 1 
ATOM 2906 O O   . ALA B 2 62  ? -31.874  21.969  23.236  1.00 89.85 62  B 1 
ATOM 2907 C CB  . ALA B 2 62  ? -31.172  18.914  24.400  1.00 89.35 62  B 1 
ATOM 2908 N N   . VAL B 2 63  ? -33.651  20.608  23.239  1.00 92.24 63  B 1 
ATOM 2909 C CA  . VAL B 2 63  ? -34.332  21.248  22.103  1.00 92.19 63  B 1 
ATOM 2910 C C   . VAL B 2 63  ? -34.589  22.745  22.325  1.00 92.84 63  B 1 
ATOM 2911 O O   . VAL B 2 63  ? -34.640  23.502  21.351  1.00 91.42 63  B 1 
ATOM 2912 C CB  . VAL B 2 63  ? -35.655  20.520  21.790  1.00 90.25 63  B 1 
ATOM 2913 C CG1 . VAL B 2 63  ? -36.435  21.166  20.629  1.00 78.40 63  B 1 
ATOM 2914 C CG2 . VAL B 2 63  ? -35.403  19.056  21.396  1.00 77.51 63  B 1 
ATOM 2915 N N   . TYR B 2 64  ? -34.757  23.209  23.572  1.00 91.95 64  B 1 
ATOM 2916 C CA  . TYR B 2 64  ? -34.939  24.635  23.832  1.00 91.84 64  B 1 
ATOM 2917 C C   . TYR B 2 64  ? -33.653  25.415  23.562  1.00 92.37 64  B 1 
ATOM 2918 O O   . TYR B 2 64  ? -33.707  26.484  22.968  1.00 90.77 64  B 1 
ATOM 2919 C CB  . TYR B 2 64  ? -35.447  24.869  25.262  1.00 91.27 64  B 1 
ATOM 2920 C CG  . TYR B 2 64  ? -36.769  24.213  25.638  1.00 90.45 64  B 1 
ATOM 2921 C CD1 . TYR B 2 64  ? -37.684  23.767  24.665  1.00 81.78 64  B 1 
ATOM 2922 C CD2 . TYR B 2 64  ? -37.092  24.062  26.997  1.00 81.85 64  B 1 
ATOM 2923 C CE1 . TYR B 2 64  ? -38.883  23.147  25.045  1.00 80.86 64  B 1 
ATOM 2924 C CE2 . TYR B 2 64  ? -38.288  23.453  27.383  1.00 80.51 64  B 1 
ATOM 2925 C CZ  . TYR B 2 64  ? -39.179  22.986  26.406  1.00 86.49 64  B 1 
ATOM 2926 O OH  . TYR B 2 64  ? -40.344  22.359  26.778  1.00 85.28 64  B 1 
ATOM 2927 N N   . TYR B 2 65  ? -32.519  24.843  23.930  1.00 92.76 65  B 1 
ATOM 2928 C CA  . TYR B 2 65  ? -31.213  25.435  23.674  1.00 92.81 65  B 1 
ATOM 2929 C C   . TYR B 2 65  ? -30.874  25.415  22.185  1.00 93.45 65  B 1 
ATOM 2930 O O   . TYR B 2 65  ? -30.508  26.459  21.652  1.00 92.12 65  B 1 
ATOM 2931 C CB  . TYR B 2 65  ? -30.141  24.711  24.498  1.00 92.22 65  B 1 
ATOM 2932 C CG  . TYR B 2 65  ? -30.309  24.855  25.993  1.00 92.13 65  B 1 
ATOM 2933 C CD1 . TYR B 2 65  ? -29.792  25.981  26.663  1.00 82.35 65  B 1 
ATOM 2934 C CD2 . TYR B 2 65  ? -30.989  23.866  26.732  1.00 82.58 65  B 1 
ATOM 2935 C CE1 . TYR B 2 65  ? -29.936  26.111  28.048  1.00 81.93 65  B 1 
ATOM 2936 C CE2 . TYR B 2 65  ? -31.139  23.997  28.121  1.00 81.08 65  B 1 
ATOM 2937 C CZ  . TYR B 2 65  ? -30.610  25.118  28.785  1.00 88.74 65  B 1 
ATOM 2938 O OH  . TYR B 2 65  ? -30.748  25.240  30.140  1.00 87.52 65  B 1 
ATOM 2939 N N   . THR B 2 66  ? -31.072  24.307  21.470  1.00 93.38 66  B 1 
ATOM 2940 C CA  . THR B 2 66  ? -30.801  24.252  20.019  1.00 92.91 66  B 1 
ATOM 2941 C C   . THR B 2 66  ? -31.691  25.194  19.224  1.00 93.00 66  B 1 
ATOM 2942 O O   . THR B 2 66  ? -31.224  25.853  18.300  1.00 91.79 66  B 1 
ATOM 2943 C CB  . THR B 2 66  ? -30.931  22.832  19.444  1.00 92.08 66  B 1 
ATOM 2944 O OG1 . THR B 2 66  ? -32.201  22.278  19.706  1.00 81.21 66  B 1 
ATOM 2945 C CG2 . THR B 2 66  ? -29.901  21.880  20.036  1.00 80.70 66  B 1 
ATOM 2946 N N   . ASN B 2 67  ? -32.950  25.335  19.599  1.00 93.30 67  B 1 
ATOM 2947 C CA  . ASN B 2 67  ? -33.839  26.290  18.946  1.00 93.03 67  B 1 
ATOM 2948 C C   . ASN B 2 67  ? -33.409  27.744  19.213  1.00 93.13 67  B 1 
ATOM 2949 O O   . ASN B 2 67  ? -33.447  28.565  18.298  1.00 91.72 67  B 1 
ATOM 2950 C CB  . ASN B 2 67  ? -35.286  26.051  19.403  1.00 92.54 67  B 1 
ATOM 2951 C CG  . ASN B 2 67  ? -35.955  24.826  18.799  1.00 90.89 67  B 1 
ATOM 2952 O OD1 . ASN B 2 67  ? -35.435  24.078  18.004  1.00 81.95 67  B 1 
ATOM 2953 N ND2 . ASN B 2 67  ? -37.217  24.623  19.133  1.00 81.12 67  B 1 
ATOM 2954 N N   . ARG B 2 68  ? -32.978  28.060  20.428  1.00 92.04 68  B 1 
ATOM 2955 C CA  . ARG B 2 68  ? -32.462  29.399  20.758  1.00 91.95 68  B 1 
ATOM 2956 C C   . ARG B 2 68  ? -31.125  29.671  20.073  1.00 92.24 68  B 1 
ATOM 2957 O O   . ARG B 2 68  ? -30.952  30.758  19.533  1.00 91.41 68  B 1 
ATOM 2958 C CB  . ARG B 2 68  ? -32.389  29.563  22.287  1.00 90.82 68  B 1 
ATOM 2959 C CG  . ARG B 2 68  ? -32.194  31.035  22.672  1.00 88.33 68  B 1 
ATOM 2960 C CD  . ARG B 2 68  ? -32.299  31.268  24.180  1.00 88.98 68  B 1 
ATOM 2961 N NE  . ARG B 2 68  ? -31.162  30.683  24.895  1.00 86.15 68  B 1 
ATOM 2962 C CZ  . ARG B 2 68  ? -30.931  30.755  26.197  1.00 87.93 68  B 1 
ATOM 2963 N NH1 . ARG B 2 68  ? -31.732  31.385  27.013  1.00 78.24 68  B 1 
ATOM 2964 N NH2 . ARG B 2 68  ? -29.868  30.196  26.696  1.00 79.65 68  B 1 
ATOM 2965 N N   . ALA B 2 69  ? -30.235  28.678  19.999  1.00 93.31 69  B 1 
ATOM 2966 C CA  . ALA B 2 69  ? -28.982  28.762  19.259  1.00 92.87 69  B 1 
ATOM 2967 C C   . ALA B 2 69  ? -29.217  29.093  17.775  1.00 93.14 69  B 1 
ATOM 2968 O O   . ALA B 2 69  ? -28.562  29.977  17.229  1.00 91.96 69  B 1 
ATOM 2969 C CB  . ALA B 2 69  ? -28.235  27.428  19.406  1.00 92.46 69  B 1 
ATOM 2970 N N   . LEU B 2 70  ? -30.210  28.467  17.132  1.00 93.43 70  B 1 
ATOM 2971 C CA  . LEU B 2 70  ? -30.573  28.786  15.751  1.00 92.55 70  B 1 
ATOM 2972 C C   . LEU B 2 70  ? -31.082  30.231  15.594  1.00 93.05 70  B 1 
ATOM 2973 O O   . LEU B 2 70  ? -30.776  30.874  14.595  1.00 92.04 70  B 1 
ATOM 2974 C CB  . LEU B 2 70  ? -31.606  27.766  15.253  1.00 91.76 70  B 1 
ATOM 2975 C CG  . LEU B 2 70  ? -31.931  27.899  13.748  1.00 87.65 70  B 1 
ATOM 2976 C CD1 . LEU B 2 70  ? -30.718  27.648  12.859  1.00 77.64 70  B 1 
ATOM 2977 C CD2 . LEU B 2 70  ? -33.009  26.895  13.362  1.00 77.94 70  B 1 
ATOM 2978 N N   . CYS B 2 71  ? -31.814  30.775  16.580  1.00 93.06 71  B 1 
ATOM 2979 C CA  . CYS B 2 71  ? -32.185  32.189  16.588  1.00 92.77 71  B 1 
ATOM 2980 C C   . CYS B 2 71  ? -30.943  33.084  16.658  1.00 92.94 71  B 1 
ATOM 2981 O O   . CYS B 2 71  ? -30.815  34.000  15.854  1.00 91.72 71  B 1 
ATOM 2982 C CB  . CYS B 2 71  ? -33.139  32.501  17.751  1.00 92.25 71  B 1 
ATOM 2983 S SG  . CYS B 2 71  ? -34.724  31.630  17.573  1.00 87.90 71  B 1 
ATOM 2984 N N   . TYR B 2 72  ? -30.011  32.785  17.565  1.00 93.76 72  B 1 
ATOM 2985 C CA  . TYR B 2 72  ? -28.767  33.544  17.697  1.00 93.26 72  B 1 
ATOM 2986 C C   . TYR B 2 72  ? -27.894  33.463  16.443  1.00 93.29 72  B 1 
ATOM 2987 O O   . TYR B 2 72  ? -27.376  34.488  16.009  1.00 91.77 72  B 1 
ATOM 2988 C CB  . TYR B 2 72  ? -28.004  33.072  18.930  1.00 93.10 72  B 1 
ATOM 2989 C CG  . TYR B 2 72  ? -28.620  33.438  20.274  1.00 92.37 72  B 1 
ATOM 2990 C CD1 . TYR B 2 72  ? -29.152  34.719  20.503  1.00 83.74 72  B 1 
ATOM 2991 C CD2 . TYR B 2 72  ? -28.627  32.494  21.313  1.00 84.00 72  B 1 
ATOM 2992 C CE1 . TYR B 2 72  ? -29.677  35.066  21.754  1.00 83.09 72  B 1 
ATOM 2993 C CE2 . TYR B 2 72  ? -29.147  32.824  22.566  1.00 82.39 72  B 1 
ATOM 2994 C CZ  . TYR B 2 72  ? -29.674  34.112  22.797  1.00 88.93 72  B 1 
ATOM 2995 O OH  . TYR B 2 72  ? -30.178  34.445  24.028  1.00 87.29 72  B 1 
ATOM 2996 N N   . LEU B 2 73  ? -27.802  32.292  15.785  1.00 93.09 73  B 1 
ATOM 2997 C CA  . LEU B 2 73  ? -27.148  32.143  14.483  1.00 91.88 73  B 1 
ATOM 2998 C C   . LEU B 2 73  ? -27.759  33.070  13.425  1.00 92.06 73  B 1 
ATOM 2999 O O   . LEU B 2 73  ? -27.031  33.771  12.726  1.00 90.56 73  B 1 
ATOM 3000 C CB  . LEU B 2 73  ? -27.256  30.675  14.025  1.00 91.44 73  B 1 
ATOM 3001 C CG  . LEU B 2 73  ? -25.999  29.853  14.346  1.00 86.78 73  B 1 
ATOM 3002 C CD1 . LEU B 2 73  ? -26.319  28.369  14.309  1.00 78.28 73  B 1 
ATOM 3003 C CD2 . LEU B 2 73  ? -24.899  30.142  13.312  1.00 79.01 73  B 1 
ATOM 3004 N N   . LYS B 2 74  ? -29.106  33.148  13.345  1.00 92.77 74  B 1 
ATOM 3005 C CA  . LYS B 2 74  ? -29.796  34.054  12.421  1.00 91.48 74  B 1 
ATOM 3006 C C   . LYS B 2 74  ? -29.617  35.534  12.765  1.00 91.98 74  B 1 
ATOM 3007 O O   . LYS B 2 74  ? -29.711  36.374  11.876  1.00 89.74 74  B 1 
ATOM 3008 C CB  . LYS B 2 74  ? -31.288  33.694  12.342  1.00 90.64 74  B 1 
ATOM 3009 C CG  . LYS B 2 74  ? -31.577  32.333  11.693  1.00 87.01 74  B 1 
ATOM 3010 C CD  . LYS B 2 74  ? -31.160  32.288  10.222  1.00 82.59 74  B 1 
ATOM 3011 C CE  . LYS B 2 74  ? -31.510  30.920  9.615   1.00 77.79 74  B 1 
ATOM 3012 N NZ  . LYS B 2 74  ? -30.925  30.762  8.258   1.00 70.01 74  B 1 
ATOM 3013 N N   . MET B 2 75  ? -29.332  35.843  14.016  1.00 91.74 75  B 1 
ATOM 3014 C CA  . MET B 2 75  ? -29.021  37.186  14.513  1.00 90.87 75  B 1 
ATOM 3015 C C   . MET B 2 75  ? -27.519  37.518  14.455  1.00 90.86 75  B 1 
ATOM 3016 O O   . MET B 2 75  ? -27.130  38.584  14.920  1.00 87.98 75  B 1 
ATOM 3017 C CB  . MET B 2 75  ? -29.542  37.334  15.956  1.00 89.99 75  B 1 
ATOM 3018 C CG  . MET B 2 75  ? -31.078  37.273  16.050  1.00 86.56 75  B 1 
ATOM 3019 S SD  . MET B 2 75  ? -31.725  37.066  17.747  1.00 84.95 75  B 1 
ATOM 3020 C CE  . MET B 2 75  ? -31.087  38.564  18.529  1.00 73.17 75  B 1 
ATOM 3021 N N   . GLN B 2 76  ? -26.673  36.620  13.927  1.00 91.42 76  B 1 
ATOM 3022 C CA  . GLN B 2 76  ? -25.203  36.721  13.922  1.00 90.94 76  B 1 
ATOM 3023 C C   . GLN B 2 76  ? -24.580  36.876  15.327  1.00 91.78 76  B 1 
ATOM 3024 O O   . GLN B 2 76  ? -23.520  37.454  15.488  1.00 88.24 76  B 1 
ATOM 3025 C CB  . GLN B 2 76  ? -24.715  37.773  12.922  1.00 89.36 76  B 1 
ATOM 3026 C CG  . GLN B 2 76  ? -25.154  37.474  11.483  1.00 84.78 76  B 1 
ATOM 3027 C CD  . GLN B 2 76  ? -24.464  38.375  10.455  1.00 77.38 76  B 1 
ATOM 3028 O OE1 . GLN B 2 76  ? -23.930  39.440  10.744  1.00 68.03 76  B 1 
ATOM 3029 N NE2 . GLN B 2 76  ? -24.432  37.985  9.205   1.00 65.82 76  B 1 
ATOM 3030 N N   . GLN B 2 77  ? -25.237  36.334  16.361  1.00 91.12 77  B 1 
ATOM 3031 C CA  . GLN B 2 77  ? -24.729  36.314  17.736  1.00 91.11 77  B 1 
ATOM 3032 C C   . GLN B 2 77  ? -24.048  34.969  18.021  1.00 91.85 77  B 1 
ATOM 3033 O O   . GLN B 2 77  ? -24.538  34.140  18.790  1.00 89.15 77  B 1 
ATOM 3034 C CB  . GLN B 2 77  ? -25.854  36.651  18.728  1.00 89.82 77  B 1 
ATOM 3035 C CG  . GLN B 2 77  ? -26.316  38.109  18.573  1.00 85.99 77  B 1 
ATOM 3036 C CD  . GLN B 2 77  ? -27.332  38.531  19.637  1.00 81.69 77  B 1 
ATOM 3037 O OE1 . GLN B 2 77  ? -27.957  37.725  20.303  1.00 72.57 77  B 1 
ATOM 3038 N NE2 . GLN B 2 77  ? -27.524  39.805  19.832  1.00 69.74 77  B 1 
ATOM 3039 N N   . HIS B 2 78  ? -22.899  34.762  17.372  1.00 92.70 78  B 1 
ATOM 3040 C CA  . HIS B 2 78  ? -22.212  33.465  17.346  1.00 92.22 78  B 1 
ATOM 3041 C C   . HIS B 2 78  ? -21.782  32.965  18.729  1.00 92.92 78  B 1 
ATOM 3042 O O   . HIS B 2 78  ? -21.985  31.791  19.035  1.00 90.73 78  B 1 
ATOM 3043 C CB  . HIS B 2 78  ? -21.012  33.548  16.386  1.00 90.04 78  B 1 
ATOM 3044 C CG  . HIS B 2 78  ? -21.385  34.021  15.003  1.00 88.15 78  B 1 
ATOM 3045 N ND1 . HIS B 2 78  ? -20.689  34.929  14.239  1.00 73.86 78  B 1 
ATOM 3046 C CD2 . HIS B 2 78  ? -22.511  33.690  14.294  1.00 73.94 78  B 1 
ATOM 3047 C CE1 . HIS B 2 78  ? -21.373  35.142  13.109  1.00 74.86 78  B 1 
ATOM 3048 N NE2 . HIS B 2 78  ? -22.494  34.410  13.106  1.00 76.20 78  B 1 
ATOM 3049 N N   . GLU B 2 79  ? -21.288  33.836  19.620  1.00 91.40 79  B 1 
ATOM 3050 C CA  . GLU B 2 79  ? -20.905  33.433  20.979  1.00 90.84 79  B 1 
ATOM 3051 C C   . GLU B 2 79  ? -22.088  32.901  21.797  1.00 91.40 79  B 1 
ATOM 3052 O O   . GLU B 2 79  ? -21.964  31.904  22.513  1.00 89.20 79  B 1 
ATOM 3053 C CB  . GLU B 2 79  ? -20.284  34.606  21.742  1.00 89.39 79  B 1 
ATOM 3054 C CG  . GLU B 2 79  ? -18.887  34.992  21.245  1.00 81.20 79  B 1 
ATOM 3055 C CD  . GLU B 2 79  ? -18.187  35.961  22.213  1.00 73.60 79  B 1 
ATOM 3056 O OE1 . GLU B 2 79  ? -16.943  36.025  22.152  1.00 63.93 79  B 1 
ATOM 3057 O OE2 . GLU B 2 79  ? -18.896  36.605  23.017  1.00 64.33 79  B 1 
ATOM 3058 N N   . GLN B 2 80  ? -23.247  33.543  21.693  1.00 92.16 80  B 1 
ATOM 3059 C CA  . GLN B 2 80  ? -24.443  33.105  22.413  1.00 91.90 80  B 1 
ATOM 3060 C C   . GLN B 2 80  ? -24.987  31.794  21.830  1.00 92.76 80  B 1 
ATOM 3061 O O   . GLN B 2 80  ? -25.399  30.910  22.580  1.00 90.86 80  B 1 
ATOM 3062 C CB  . GLN B 2 80  ? -25.521  34.196  22.385  1.00 91.23 80  B 1 
ATOM 3063 C CG  . GLN B 2 80  ? -25.070  35.477  23.115  1.00 87.39 80  B 1 
ATOM 3064 C CD  . GLN B 2 80  ? -26.181  36.517  23.264  1.00 81.66 80  B 1 
ATOM 3065 O OE1 . GLN B 2 80  ? -27.354  36.275  23.009  1.00 70.45 80  B 1 
ATOM 3066 N NE2 . GLN B 2 80  ? -25.860  37.710  23.699  1.00 67.46 80  B 1 
ATOM 3067 N N   . ALA B 2 81  ? -24.933  31.652  20.509  1.00 92.59 81  B 1 
ATOM 3068 C CA  . ALA B 2 81  ? -25.291  30.407  19.840  1.00 92.53 81  B 1 
ATOM 3069 C C   . ALA B 2 81  ? -24.364  29.255  20.264  1.00 92.94 81  B 1 
ATOM 3070 O O   . ALA B 2 81  ? -24.836  28.161  20.584  1.00 91.67 81  B 1 
ATOM 3071 C CB  . ALA B 2 81  ? -25.262  30.634  18.321  1.00 92.08 81  B 1 
ATOM 3072 N N   . LEU B 2 82  ? -23.045  29.520  20.350  1.00 92.94 82  B 1 
ATOM 3073 C CA  . LEU B 2 82  ? -22.035  28.560  20.794  1.00 92.52 82  B 1 
ATOM 3074 C C   . LEU B 2 82  ? -22.303  28.080  22.228  1.00 93.00 82  B 1 
ATOM 3075 O O   . LEU B 2 82  ? -22.268  26.883  22.499  1.00 91.59 82  B 1 
ATOM 3076 C CB  . LEU B 2 82  ? -20.656  29.236  20.688  1.00 90.92 82  B 1 
ATOM 3077 C CG  . LEU B 2 82  ? -19.493  28.226  20.722  1.00 85.81 82  B 1 
ATOM 3078 C CD1 . LEU B 2 82  ? -19.073  27.855  19.307  1.00 75.74 82  B 1 
ATOM 3079 C CD2 . LEU B 2 82  ? -18.280  28.815  21.433  1.00 75.26 82  B 1 
ATOM 3080 N N   . ALA B 2 83  ? -22.612  29.002  23.137  1.00 93.08 83  B 1 
ATOM 3081 C CA  . ALA B 2 83  ? -22.933  28.678  24.521  1.00 92.99 83  B 1 
ATOM 3082 C C   . ALA B 2 83  ? -24.192  27.789  24.621  1.00 93.49 83  B 1 
ATOM 3083 O O   . ALA B 2 83  ? -24.184  26.781  25.342  1.00 92.02 83  B 1 
ATOM 3084 C CB  . ALA B 2 83  ? -23.091  29.988  25.308  1.00 92.36 83  B 1 
ATOM 3085 N N   . ASP B 2 84  ? -25.245  28.109  23.868  1.00 92.75 84  B 1 
ATOM 3086 C CA  . ASP B 2 84  ? -26.470  27.309  23.841  1.00 92.62 84  B 1 
ATOM 3087 C C   . ASP B 2 84  ? -26.252  25.926  23.218  1.00 93.14 84  B 1 
ATOM 3088 O O   . ASP B 2 84  ? -26.782  24.927  23.732  1.00 91.41 84  B 1 
ATOM 3089 C CB  . ASP B 2 84  ? -27.581  28.072  23.102  1.00 91.81 84  B 1 
ATOM 3090 C CG  . ASP B 2 84  ? -28.365  29.047  23.984  1.00 90.42 84  B 1 
ATOM 3091 O OD1 . ASP B 2 84  ? -28.165  29.118  25.212  1.00 82.66 84  B 1 
ATOM 3092 O OD2 . ASP B 2 84  ? -29.306  29.687  23.465  1.00 83.16 84  B 1 
ATOM 3093 N N   . CYS B 2 85  ? -25.436  25.809  22.165  1.00 93.02 85  B 1 
ATOM 3094 C CA  . CYS B 2 85  ? -25.082  24.520  21.573  1.00 93.06 85  B 1 
ATOM 3095 C C   . CYS B 2 85  ? -24.299  23.635  22.549  1.00 93.49 85  B 1 
ATOM 3096 O O   . CYS B 2 85  ? -24.626  22.457  22.697  1.00 92.44 85  B 1 
ATOM 3097 C CB  . CYS B 2 85  ? -24.266  24.744  20.287  1.00 92.78 85  B 1 
ATOM 3098 S SG  . CYS B 2 85  ? -25.331  25.390  18.971  1.00 89.23 85  B 1 
ATOM 3099 N N   . ARG B 2 86  ? -23.311  24.199  23.256  1.00 93.09 86  B 1 
ATOM 3100 C CA  . ARG B 2 86  ? -22.568  23.465  24.295  1.00 92.09 86  B 1 
ATOM 3101 C C   . ARG B 2 86  ? -23.504  22.956  25.390  1.00 92.22 86  B 1 
ATOM 3102 O O   . ARG B 2 86  ? -23.434  21.780  25.757  1.00 91.15 86  B 1 
ATOM 3103 C CB  . ARG B 2 86  ? -21.464  24.341  24.894  1.00 91.45 86  B 1 
ATOM 3104 C CG  . ARG B 2 86  ? -20.253  24.457  23.946  1.00 85.17 86  B 1 
ATOM 3105 C CD  . ARG B 2 86  ? -19.162  25.337  24.587  1.00 80.92 86  B 1 
ATOM 3106 N NE  . ARG B 2 86  ? -17.979  25.431  23.728  1.00 73.98 86  B 1 
ATOM 3107 C CZ  . ARG B 2 86  ? -16.930  26.224  23.918  1.00 66.70 86  B 1 
ATOM 3108 N NH1 . ARG B 2 86  ? -16.843  27.027  24.946  1.00 59.90 86  B 1 
ATOM 3109 N NH2 . ARG B 2 86  ? -15.942  26.225  23.066  1.00 61.73 86  B 1 
ATOM 3110 N N   . ARG B 2 87  ? -24.430  23.791  25.852  1.00 91.89 87  B 1 
ATOM 3111 C CA  . ARG B 2 87  ? -25.396  23.393  26.866  1.00 91.87 87  B 1 
ATOM 3112 C C   . ARG B 2 87  ? -26.355  22.302  26.371  1.00 92.44 87  B 1 
ATOM 3113 O O   . ARG B 2 87  ? -26.713  21.417  27.128  1.00 90.78 87  B 1 
ATOM 3114 C CB  . ARG B 2 87  ? -26.143  24.642  27.358  1.00 91.21 87  B 1 
ATOM 3115 C CG  . ARG B 2 87  ? -26.843  24.430  28.712  1.00 80.58 87  B 1 
ATOM 3116 C CD  . ARG B 2 87  ? -25.808  24.179  29.814  1.00 79.21 87  B 1 
ATOM 3117 N NE  . ARG B 2 87  ? -26.430  24.106  31.151  1.00 71.45 87  B 1 
ATOM 3118 C CZ  . ARG B 2 87  ? -25.785  23.762  32.263  1.00 63.71 87  B 1 
ATOM 3119 N NH1 . ARG B 2 87  ? -24.504  23.480  32.254  1.00 56.83 87  B 1 
ATOM 3120 N NH2 . ARG B 2 87  ? -26.426  23.678  33.383  1.00 55.81 87  B 1 
ATOM 3121 N N   . ALA B 2 88  ? -26.768  22.363  25.107  1.00 93.13 88  B 1 
ATOM 3122 C CA  . ALA B 2 88  ? -27.575  21.310  24.496  1.00 92.57 88  B 1 
ATOM 3123 C C   . ALA B 2 88  ? -26.820  19.971  24.428  1.00 92.72 88  B 1 
ATOM 3124 O O   . ALA B 2 88  ? -27.408  18.938  24.733  1.00 91.23 88  B 1 
ATOM 3125 C CB  . ALA B 2 88  ? -28.026  21.766  23.099  1.00 92.17 88  B 1 
ATOM 3126 N N   . LEU B 2 89  ? -25.522  19.991  24.100  1.00 92.55 89  B 1 
ATOM 3127 C CA  . LEU B 2 89  ? -24.677  18.791  24.051  1.00 91.98 89  B 1 
ATOM 3128 C C   . LEU B 2 89  ? -24.403  18.195  25.442  1.00 92.14 89  B 1 
ATOM 3129 O O   . LEU B 2 89  ? -24.308  16.981  25.561  1.00 90.20 89  B 1 
ATOM 3130 C CB  . LEU B 2 89  ? -23.352  19.123  23.347  1.00 91.32 89  B 1 
ATOM 3131 C CG  . LEU B 2 89  ? -23.489  19.349  21.830  1.00 88.82 89  B 1 
ATOM 3132 C CD1 . LEU B 2 89  ? -22.176  19.882  21.267  1.00 80.20 89  B 1 
ATOM 3133 C CD2 . LEU B 2 89  ? -23.840  18.050  21.103  1.00 81.22 89  B 1 
ATOM 3134 N N   . GLU B 2 90  ? -24.331  19.003  26.491  1.00 92.52 90  B 1 
ATOM 3135 C CA  . GLU B 2 90  ? -24.262  18.499  27.867  1.00 91.70 90  B 1 
ATOM 3136 C C   . GLU B 2 90  ? -25.533  17.720  28.264  1.00 91.61 90  B 1 
ATOM 3137 O O   . GLU B 2 90  ? -25.466  16.830  29.114  1.00 88.95 90  B 1 
ATOM 3138 C CB  . GLU B 2 90  ? -24.081  19.662  28.857  1.00 91.27 90  B 1 
ATOM 3139 C CG  . GLU B 2 90  ? -22.679  20.293  28.854  1.00 84.75 90  B 1 
ATOM 3140 C CD  . GLU B 2 90  ? -22.589  21.532  29.778  1.00 81.13 90  B 1 
ATOM 3141 O OE1 . GLU B 2 90  ? -21.511  22.170  29.820  1.00 71.85 90  B 1 
ATOM 3142 O OE2 . GLU B 2 90  ? -23.580  21.886  30.452  1.00 74.51 90  B 1 
ATOM 3143 N N   . LEU B 2 91  ? -26.685  18.060  27.680  1.00 92.00 91  B 1 
ATOM 3144 C CA  . LEU B 2 91  ? -27.961  17.399  27.947  1.00 90.81 91  B 1 
ATOM 3145 C C   . LEU B 2 91  ? -28.215  16.208  27.006  1.00 90.94 91  B 1 
ATOM 3146 O O   . LEU B 2 91  ? -28.823  15.219  27.417  1.00 87.40 91  B 1 
ATOM 3147 C CB  . LEU B 2 91  ? -29.096  18.430  27.815  1.00 90.05 91  B 1 
ATOM 3148 C CG  . LEU B 2 91  ? -29.079  19.547  28.875  1.00 87.94 91  B 1 
ATOM 3149 C CD1 . LEU B 2 91  ? -30.099  20.623  28.489  1.00 80.00 91  B 1 
ATOM 3150 C CD2 . LEU B 2 91  ? -29.446  19.024  30.264  1.00 79.49 91  B 1 
ATOM 3151 N N   . ASP B 2 92  ? -27.772  16.322  25.757  1.00 90.50 92  B 1 
ATOM 3152 C CA  . ASP B 2 92  ? -27.910  15.307  24.712  1.00 90.39 92  B 1 
ATOM 3153 C C   . ASP B 2 92  ? -26.687  15.340  23.783  1.00 90.74 92  B 1 
ATOM 3154 O O   . ASP B 2 92  ? -26.649  16.056  22.778  1.00 87.72 92  B 1 
ATOM 3155 C CB  . ASP B 2 92  ? -29.227  15.521  23.944  1.00 88.51 92  B 1 
ATOM 3156 C CG  . ASP B 2 92  ? -29.435  14.529  22.802  1.00 86.55 92  B 1 
ATOM 3157 O OD1 . ASP B 2 92  ? -28.663  13.546  22.702  1.00 77.85 92  B 1 
ATOM 3158 O OD2 . ASP B 2 92  ? -30.364  14.774  21.998  1.00 78.07 92  B 1 
ATOM 3159 N N   . GLY B 2 93  ? -25.673  14.545  24.114  1.00 90.49 93  B 1 
ATOM 3160 C CA  . GLY B 2 93  ? -24.429  14.446  23.357  1.00 89.53 93  B 1 
ATOM 3161 C C   . GLY B 2 93  ? -24.591  13.877  21.943  1.00 90.21 93  B 1 
ATOM 3162 O O   . GLY B 2 93  ? -23.697  14.042  21.111  1.00 87.52 93  B 1 
ATOM 3163 N N   . GLN B 2 94  ? -25.736  13.254  21.635  1.00 89.56 94  B 1 
ATOM 3164 C CA  . GLN B 2 94  ? -26.055  12.712  20.305  1.00 88.94 94  B 1 
ATOM 3165 C C   . GLN B 2 94  ? -26.976  13.620  19.479  1.00 90.30 94  B 1 
ATOM 3166 O O   . GLN B 2 94  ? -27.443  13.235  18.408  1.00 87.59 94  B 1 
ATOM 3167 C CB  . GLN B 2 94  ? -26.630  11.296  20.437  1.00 86.73 94  B 1 
ATOM 3168 C CG  . GLN B 2 94  ? -25.624  10.307  21.055  1.00 82.11 94  B 1 
ATOM 3169 C CD  . GLN B 2 94  ? -25.909  8.864   20.661  1.00 74.83 94  B 1 
ATOM 3170 O OE1 . GLN B 2 94  ? -26.815  8.547   19.907  1.00 64.13 94  B 1 
ATOM 3171 N NE2 . GLN B 2 94  ? -25.123  7.923   21.129  1.00 62.79 94  B 1 
ATOM 3172 N N   . SER B 2 95  ? -27.232  14.839  19.924  1.00 90.61 95  B 1 
ATOM 3173 C CA  . SER B 2 95  ? -28.079  15.785  19.202  1.00 91.55 95  B 1 
ATOM 3174 C C   . SER B 2 95  ? -27.429  16.217  17.887  1.00 92.35 95  B 1 
ATOM 3175 O O   . SER B 2 95  ? -26.533  17.065  17.847  1.00 91.17 95  B 1 
ATOM 3176 C CB  . SER B 2 95  ? -28.400  16.989  20.082  1.00 91.04 95  B 1 
ATOM 3177 O OG  . SER B 2 95  ? -29.283  17.879  19.399  1.00 86.72 95  B 1 
ATOM 3178 N N   . VAL B 2 96  ? -27.949  15.693  16.774  1.00 92.23 96  B 1 
ATOM 3179 C CA  . VAL B 2 96  ? -27.517  16.083  15.418  1.00 92.14 96  B 1 
ATOM 3180 C C   . VAL B 2 96  ? -27.607  17.590  15.233  1.00 92.87 96  B 1 
ATOM 3181 O O   . VAL B 2 96  ? -26.683  18.215  14.715  1.00 92.27 96  B 1 
ATOM 3182 C CB  . VAL B 2 96  ? -28.381  15.386  14.349  1.00 91.06 96  B 1 
ATOM 3183 C CG1 . VAL B 2 96  ? -27.991  15.818  12.933  1.00 83.32 96  B 1 
ATOM 3184 C CG2 . VAL B 2 96  ? -28.253  13.863  14.428  1.00 82.21 96  B 1 
ATOM 3185 N N   . LYS B 2 97  ? -28.708  18.212  15.686  1.00 92.16 97  B 1 
ATOM 3186 C CA  . LYS B 2 97  ? -28.899  19.664  15.567  1.00 92.07 97  B 1 
ATOM 3187 C C   . LYS B 2 97  ? -27.892  20.454  16.400  1.00 92.56 97  B 1 
ATOM 3188 O O   . LYS B 2 97  ? -27.422  21.479  15.935  1.00 91.70 97  B 1 
ATOM 3189 C CB  . LYS B 2 97  ? -30.325  20.061  15.968  1.00 91.19 97  B 1 
ATOM 3190 C CG  . LYS B 2 97  ? -31.353  19.595  14.934  1.00 87.61 97  B 1 
ATOM 3191 C CD  . LYS B 2 97  ? -32.741  20.148  15.283  1.00 83.77 97  B 1 
ATOM 3192 C CE  . LYS B 2 97  ? -33.745  19.718  14.227  1.00 76.51 97  B 1 
ATOM 3193 N NZ  . LYS B 2 97  ? -35.091  20.283  14.497  1.00 67.83 97  B 1 
ATOM 3194 N N   . ALA B 2 98  ? -27.544  19.977  17.598  1.00 92.97 98  B 1 
ATOM 3195 C CA  . ALA B 2 98  ? -26.562  20.644  18.446  1.00 93.06 98  B 1 
ATOM 3196 C C   . ALA B 2 98  ? -25.172  20.628  17.792  1.00 93.59 98  B 1 
ATOM 3197 O O   . ALA B 2 98  ? -24.554  21.681  17.679  1.00 92.54 98  B 1 
ATOM 3198 C CB  . ALA B 2 98  ? -26.559  20.003  19.834  1.00 92.83 98  B 1 
ATOM 3199 N N   . HIS B 2 99  ? -24.730  19.470  17.267  1.00 93.99 99  B 1 
ATOM 3200 C CA  . HIS B 2 99  ? -23.472  19.378  16.522  1.00 93.51 99  B 1 
ATOM 3201 C C   . HIS B 2 99  ? -23.491  20.204  15.233  1.00 93.70 99  B 1 
ATOM 3202 O O   . HIS B 2 99  ? -22.525  20.896  14.934  1.00 92.96 99  B 1 
ATOM 3203 C CB  . HIS B 2 99  ? -23.155  17.907  16.222  1.00 93.08 99  B 1 
ATOM 3204 C CG  . HIS B 2 99  ? -22.585  17.174  17.400  1.00 92.09 99  B 1 
ATOM 3205 N ND1 . HIS B 2 99  ? -21.352  17.412  17.973  1.00 78.53 99  B 1 
ATOM 3206 C CD2 . HIS B 2 99  ? -23.155  16.143  18.095  1.00 78.68 99  B 1 
ATOM 3207 C CE1 . HIS B 2 99  ? -21.199  16.545  18.992  1.00 81.62 99  B 1 
ATOM 3208 N NE2 . HIS B 2 99  ? -22.267  15.756  19.085  1.00 83.62 99  B 1 
ATOM 3209 N N   . PHE B 2 100 ? -24.602  20.188  14.480  1.00 94.09 100 B 1 
ATOM 3210 C CA  . PHE B 2 100 ? -24.733  20.951  13.245  1.00 93.62 100 B 1 
ATOM 3211 C C   . PHE B 2 100 ? -24.670  22.461  13.487  1.00 93.92 100 B 1 
ATOM 3212 O O   . PHE B 2 100 ? -23.905  23.159  12.828  1.00 93.30 100 B 1 
ATOM 3213 C CB  . PHE B 2 100 ? -26.031  20.551  12.540  1.00 92.82 100 B 1 
ATOM 3214 C CG  . PHE B 2 100 ? -26.270  21.269  11.224  1.00 91.85 100 B 1 
ATOM 3215 C CD1 . PHE B 2 100 ? -27.472  21.962  10.993  1.00 81.94 100 B 1 
ATOM 3216 C CD2 . PHE B 2 100 ? -25.283  21.266  10.222  1.00 81.81 100 B 1 
ATOM 3217 C CE1 . PHE B 2 100 ? -27.688  22.630  9.777   1.00 82.09 100 B 1 
ATOM 3218 C CE2 . PHE B 2 100 ? -25.490  21.941  9.008   1.00 80.80 100 B 1 
ATOM 3219 C CZ  . PHE B 2 100 ? -26.695  22.620  8.785   1.00 86.27 100 B 1 
ATOM 3220 N N   . PHE B 2 101 ? -25.423  22.972  14.460  1.00 93.46 101 B 1 
ATOM 3221 C CA  . PHE B 2 101 ? -25.417  24.390  14.786  1.00 93.37 101 B 1 
ATOM 3222 C C   . PHE B 2 101 ? -24.107  24.833  15.449  1.00 93.75 101 B 1 
ATOM 3223 O O   . PHE B 2 101 ? -23.634  25.931  15.169  1.00 92.57 101 B 1 
ATOM 3224 C CB  . PHE B 2 101 ? -26.626  24.750  15.660  1.00 92.86 101 B 1 
ATOM 3225 C CG  . PHE B 2 101 ? -27.991  24.487  15.050  1.00 92.62 101 B 1 
ATOM 3226 C CD1 . PHE B 2 101 ? -28.209  24.478  13.658  1.00 84.15 101 B 1 
ATOM 3227 C CD2 . PHE B 2 101 ? -29.089  24.255  15.907  1.00 83.87 101 B 1 
ATOM 3228 C CE1 . PHE B 2 101 ? -29.480  24.218  13.133  1.00 83.34 101 B 1 
ATOM 3229 C CE2 . PHE B 2 101 ? -30.369  24.006  15.385  1.00 82.81 101 B 1 
ATOM 3230 C CZ  . PHE B 2 101 ? -30.558  23.983  14.003  1.00 88.28 101 B 1 
ATOM 3231 N N   . LEU B 2 102 ? -23.479  23.967  16.253  1.00 93.45 102 B 1 
ATOM 3232 C CA  . LEU B 2 102 ? -22.151  24.228  16.810  1.00 93.38 102 B 1 
ATOM 3233 C C   . LEU B 2 102 ? -21.120  24.385  15.689  1.00 93.73 102 B 1 
ATOM 3234 O O   . LEU B 2 102 ? -20.403  25.382  15.667  1.00 92.92 102 B 1 
ATOM 3235 C CB  . LEU B 2 102 ? -21.781  23.100  17.785  1.00 92.68 102 B 1 
ATOM 3236 C CG  . LEU B 2 102 ? -20.408  23.274  18.466  1.00 89.94 102 B 1 
ATOM 3237 C CD1 . LEU B 2 102 ? -20.333  24.543  19.308  1.00 80.49 102 B 1 
ATOM 3238 C CD2 . LEU B 2 102 ? -20.145  22.092  19.397  1.00 80.39 102 B 1 
ATOM 3239 N N   . GLY B 2 103 ? -21.100  23.463  14.722  1.00 93.83 103 B 1 
ATOM 3240 C CA  . GLY B 2 103 ? -20.230  23.552  13.556  1.00 93.11 103 B 1 
ATOM 3241 C C   . GLY B 2 103 ? -20.492  24.804  12.716  1.00 93.26 103 B 1 
ATOM 3242 O O   . GLY B 2 103 ? -19.545  25.458  12.282  1.00 92.24 103 B 1 
ATOM 3243 N N   . GLN B 2 104 ? -21.755  25.231  12.542  1.00 93.50 104 B 1 
ATOM 3244 C CA  . GLN B 2 104 ? -22.073  26.500  11.877  1.00 92.44 104 B 1 
ATOM 3245 C C   . GLN B 2 104 ? -21.571  27.719  12.662  1.00 92.51 104 B 1 
ATOM 3246 O O   . GLN B 2 104 ? -21.033  28.637  12.055  1.00 91.07 104 B 1 
ATOM 3247 C CB  . GLN B 2 104 ? -23.580  26.634  11.610  1.00 91.62 104 B 1 
ATOM 3248 C CG  . GLN B 2 104 ? -24.028  25.809  10.404  1.00 85.71 104 B 1 
ATOM 3249 C CD  . GLN B 2 104 ? -25.280  26.377  9.732   1.00 81.95 104 B 1 
ATOM 3250 O OE1 . GLN B 2 104 ? -26.081  27.106  10.305  1.00 71.67 104 B 1 
ATOM 3251 N NE2 . GLN B 2 104 ? -25.489  26.095  8.468   1.00 69.33 104 B 1 
ATOM 3252 N N   . CYS B 2 105 ? -21.691  27.735  13.990  1.00 92.90 105 B 1 
ATOM 3253 C CA  . CYS B 2 105 ? -21.128  28.815  14.812  1.00 92.43 105 B 1 
ATOM 3254 C C   . CYS B 2 105 ? -19.609  28.897  14.643  1.00 92.76 105 B 1 
ATOM 3255 O O   . CYS B 2 105 ? -19.075  29.970  14.381  1.00 91.04 105 B 1 
ATOM 3256 C CB  . CYS B 2 105 ? -21.461  28.610  16.295  1.00 91.19 105 B 1 
ATOM 3257 S SG  . CYS B 2 105 ? -23.245  28.687  16.615  1.00 82.88 105 B 1 
ATOM 3258 N N   . GLN B 2 106 ? -18.921  27.758  14.758  1.00 93.30 106 B 1 
ATOM 3259 C CA  . GLN B 2 106 ? -17.467  27.678  14.629  1.00 92.83 106 B 1 
ATOM 3260 C C   . GLN B 2 106 ? -16.989  28.060  13.226  1.00 92.35 106 B 1 
ATOM 3261 O O   . GLN B 2 106 ? -15.926  28.653  13.089  1.00 90.63 106 B 1 
ATOM 3262 C CB  . GLN B 2 106 ? -17.020  26.258  14.989  1.00 92.76 106 B 1 
ATOM 3263 C CG  . GLN B 2 106 ? -17.158  25.976  16.485  1.00 91.74 106 B 1 
ATOM 3264 C CD  . GLN B 2 106 ? -16.913  24.512  16.841  1.00 91.63 106 B 1 
ATOM 3265 O OE1 . GLN B 2 106 ? -17.292  23.591  16.130  1.00 83.66 106 B 1 
ATOM 3266 N NE2 . GLN B 2 106 ? -16.303  24.248  17.974  1.00 81.79 106 B 1 
ATOM 3267 N N   . LEU B 2 107 ? -17.773  27.775  12.183  1.00 93.15 107 B 1 
ATOM 3268 C CA  . LEU B 2 107 ? -17.491  28.206  10.816  1.00 91.86 107 B 1 
ATOM 3269 C C   . LEU B 2 107 ? -17.511  29.731  10.684  1.00 91.75 107 B 1 
ATOM 3270 O O   . LEU B 2 107 ? -16.596  30.305  10.102  1.00 89.65 107 B 1 
ATOM 3271 C CB  . LEU B 2 107 ? -18.511  27.553  9.864   1.00 90.28 107 B 1 
ATOM 3272 C CG  . LEU B 2 107 ? -18.292  27.901  8.381   1.00 84.39 107 B 1 
ATOM 3273 C CD1 . LEU B 2 107 ? -16.933  27.415  7.888   1.00 76.71 107 B 1 
ATOM 3274 C CD2 . LEU B 2 107 ? -19.367  27.242  7.527   1.00 76.76 107 B 1 
ATOM 3275 N N   . GLU B 2 108 ? -18.520  30.383  11.248  1.00 91.52 108 B 1 
ATOM 3276 C CA  . GLU B 2 108 ? -18.630  31.846  11.232  1.00 90.00 108 B 1 
ATOM 3277 C C   . GLU B 2 108 ? -17.599  32.526  12.152  1.00 90.05 108 B 1 
ATOM 3278 O O   . GLU B 2 108 ? -17.217  33.665  11.908  1.00 87.13 108 B 1 
ATOM 3279 C CB  . GLU B 2 108 ? -20.065  32.249  11.599  1.00 89.07 108 B 1 
ATOM 3280 C CG  . GLU B 2 108 ? -21.129  31.818  10.564  1.00 83.53 108 B 1 
ATOM 3281 C CD  . GLU B 2 108 ? -20.932  32.459  9.179   1.00 79.08 108 B 1 
ATOM 3282 O OE1 . GLU B 2 108 ? -20.890  31.721  8.172   1.00 69.55 108 B 1 
ATOM 3283 O OE2 . GLU B 2 108 ? -20.808  33.699  9.120   1.00 69.85 108 B 1 
ATOM 3284 N N   . MET B 2 109 ? -17.086  31.818  13.154  1.00 90.58 109 B 1 
ATOM 3285 C CA  . MET B 2 109 ? -15.982  32.240  14.017  1.00 89.85 109 B 1 
ATOM 3286 C C   . MET B 2 109 ? -14.591  31.878  13.462  1.00 89.73 109 B 1 
ATOM 3287 O O   . MET B 2 109 ? -13.605  31.960  14.195  1.00 86.48 109 B 1 
ATOM 3288 C CB  . MET B 2 109 ? -16.170  31.653  15.426  1.00 89.14 109 B 1 
ATOM 3289 C CG  . MET B 2 109 ? -17.402  32.194  16.143  1.00 85.62 109 B 1 
ATOM 3290 S SD  . MET B 2 109 ? -17.684  31.460  17.789  1.00 81.90 109 B 1 
ATOM 3291 C CE  . MET B 2 109 ? -16.312  32.205  18.710  1.00 69.87 109 B 1 
ATOM 3292 N N   . GLU B 2 110 ? -14.512  31.432  12.213  1.00 89.96 110 B 1 
ATOM 3293 C CA  . GLU B 2 110 ? -13.273  31.038  11.519  1.00 89.54 110 B 1 
ATOM 3294 C C   . GLU B 2 110 ? -12.488  29.884  12.170  1.00 90.03 110 B 1 
ATOM 3295 O O   . GLU B 2 110 ? -11.355  29.587  11.791  1.00 86.47 110 B 1 
ATOM 3296 C CB  . GLU B 2 110 ? -12.397  32.264  11.224  1.00 87.65 110 B 1 
ATOM 3297 C CG  . GLU B 2 110 ? -13.157  33.393  10.488  1.00 85.29 110 B 1 
ATOM 3298 C CD  . GLU B 2 110 ? -12.260  34.586  10.117  1.00 81.47 110 B 1 
ATOM 3299 O OE1 . GLU B 2 110 ? -12.747  35.429  9.321   1.00 73.74 110 B 1 
ATOM 3300 O OE2 . GLU B 2 110 ? -11.110  34.655  10.595  1.00 75.41 110 B 1 
ATOM 3301 N N   . SER B 2 111 ? -13.096  29.162  13.117  1.00 90.60 111 B 1 
ATOM 3302 C CA  . SER B 2 111 ? -12.527  27.963  13.735  1.00 90.63 111 B 1 
ATOM 3303 C C   . SER B 2 111 ? -12.767  26.742  12.840  1.00 91.50 111 B 1 
ATOM 3304 O O   . SER B 2 111 ? -13.531  25.830  13.169  1.00 89.64 111 B 1 
ATOM 3305 C CB  . SER B 2 111 ? -13.091  27.752  15.149  1.00 89.75 111 B 1 
ATOM 3306 O OG  . SER B 2 111 ? -12.750  28.839  15.987  1.00 79.61 111 B 1 
ATOM 3307 N N   . TYR B 2 112 ? -12.137  26.742  11.665  1.00 91.26 112 B 1 
ATOM 3308 C CA  . TYR B 2 112 ? -12.452  25.803  10.583  1.00 91.50 112 B 1 
ATOM 3309 C C   . TYR B 2 112 ? -12.265  24.333  10.946  1.00 92.02 112 B 1 
ATOM 3310 O O   . TYR B 2 112 ? -13.116  23.512  10.599  1.00 90.87 112 B 1 
ATOM 3311 C CB  . TYR B 2 112 ? -11.618  26.149  9.340   1.00 90.44 112 B 1 
ATOM 3312 C CG  . TYR B 2 112 ? -11.832  27.549  8.816   1.00 90.02 112 B 1 
ATOM 3313 C CD1 . TYR B 2 112 ? -13.117  27.983  8.424   1.00 83.93 112 B 1 
ATOM 3314 C CD2 . TYR B 2 112 ? -10.756  28.452  8.728   1.00 83.56 112 B 1 
ATOM 3315 C CE1 . TYR B 2 112 ? -13.334  29.288  7.971   1.00 82.08 112 B 1 
ATOM 3316 C CE2 . TYR B 2 112 ? -10.956  29.764  8.276   1.00 81.48 112 B 1 
ATOM 3317 C CZ  . TYR B 2 112 ? -12.250  30.178  7.900   1.00 85.35 112 B 1 
ATOM 3318 O OH  . TYR B 2 112 ? -12.461  31.474  7.489   1.00 83.33 112 B 1 
ATOM 3319 N N   . ASP B 2 113 ? -11.187  23.973  11.666  1.00 90.51 113 B 1 
ATOM 3320 C CA  . ASP B 2 113 ? -10.929  22.586  12.042  1.00 89.46 113 B 1 
ATOM 3321 C C   . ASP B 2 113 ? -12.008  22.045  12.989  1.00 90.22 113 B 1 
ATOM 3322 O O   . ASP B 2 113 ? -12.555  20.953  12.780  1.00 89.13 113 B 1 
ATOM 3323 C CB  . ASP B 2 113 ? -9.524   22.460  12.669  1.00 87.84 113 B 1 
ATOM 3324 C CG  . ASP B 2 113 ? -8.420   22.620  11.619  1.00 84.25 113 B 1 
ATOM 3325 O OD1 . ASP B 2 113 ? -8.472   21.899  10.590  1.00 77.93 113 B 1 
ATOM 3326 O OD2 . ASP B 2 113 ? -7.516   23.460  11.794  1.00 76.48 113 B 1 
ATOM 3327 N N   . GLU B 2 114 ? -12.387  22.836  13.998  1.00 91.61 114 B 1 
ATOM 3328 C CA  . GLU B 2 114 ? -13.461  22.480  14.934  1.00 91.88 114 B 1 
ATOM 3329 C C   . GLU B 2 114 ? -14.833  22.442  14.246  1.00 92.43 114 B 1 
ATOM 3330 O O   . GLU B 2 114 ? -15.642  21.556  14.517  1.00 91.09 114 B 1 
ATOM 3331 C CB  . GLU B 2 114 ? -13.506  23.476  16.100  1.00 91.20 114 B 1 
ATOM 3332 C CG  . GLU B 2 114 ? -12.231  23.526  16.950  1.00 85.28 114 B 1 
ATOM 3333 C CD  . GLU B 2 114 ? -12.389  24.432  18.192  1.00 79.67 114 B 1 
ATOM 3334 O OE1 . GLU B 2 114 ? -11.528  24.343  19.085  1.00 68.76 114 B 1 
ATOM 3335 O OE2 . GLU B 2 114 ? -13.397  25.190  18.267  1.00 69.39 114 B 1 
ATOM 3336 N N   . ALA B 2 115 ? -15.079  23.380  13.320  1.00 92.50 115 B 1 
ATOM 3337 C CA  . ALA B 2 115 ? -16.306  23.412  12.540  1.00 92.54 115 B 1 
ATOM 3338 C C   . ALA B 2 115 ? -16.464  22.142  11.696  1.00 92.85 115 B 1 
ATOM 3339 O O   . ALA B 2 115 ? -17.504  21.488  11.757  1.00 91.88 115 B 1 
ATOM 3340 C CB  . ALA B 2 115 ? -16.318  24.673  11.653  1.00 92.24 115 B 1 
ATOM 3341 N N   . ILE B 2 116 ? -15.410  21.756  10.967  1.00 92.35 116 B 1 
ATOM 3342 C CA  . ILE B 2 116 ? -15.400  20.538  10.147  1.00 91.04 116 B 1 
ATOM 3343 C C   . ILE B 2 116 ? -15.631  19.309  11.024  1.00 91.15 116 B 1 
ATOM 3344 O O   . ILE B 2 116 ? -16.485  18.494  10.690  1.00 90.48 116 B 1 
ATOM 3345 C CB  . ILE B 2 116 ? -14.099  20.440  9.325   1.00 89.61 116 B 1 
ATOM 3346 C CG1 . ILE B 2 116 ? -14.083  21.527  8.225   1.00 86.36 116 B 1 
ATOM 3347 C CG2 . ILE B 2 116 ? -13.951  19.051  8.674   1.00 85.44 116 B 1 
ATOM 3348 C CD1 . ILE B 2 116 ? -12.696  21.776  7.619   1.00 78.92 116 B 1 
ATOM 3349 N N   . ALA B 2 117 ? -14.938  19.192  12.154  1.00 92.07 117 B 1 
ATOM 3350 C CA  . ALA B 2 117 ? -15.101  18.061  13.069  1.00 91.04 117 B 1 
ATOM 3351 C C   . ALA B 2 117 ? -16.550  17.921  13.570  1.00 91.37 117 B 1 
ATOM 3352 O O   . ALA B 2 117 ? -17.125  16.832  13.520  1.00 90.57 117 B 1 
ATOM 3353 C CB  . ALA B 2 117 ? -14.107  18.224  14.228  1.00 90.29 117 B 1 
ATOM 3354 N N   . ASN B 2 118 ? -17.181  19.021  13.988  1.00 92.09 118 B 1 
ATOM 3355 C CA  . ASN B 2 118 ? -18.564  19.000  14.463  1.00 92.27 118 B 1 
ATOM 3356 C C   . ASN B 2 118 ? -19.583  18.729  13.349  1.00 92.48 118 B 1 
ATOM 3357 O O   . ASN B 2 118 ? -20.533  17.974  13.559  1.00 91.30 118 B 1 
ATOM 3358 C CB  . ASN B 2 118 ? -18.870  20.313  15.197  1.00 92.25 118 B 1 
ATOM 3359 C CG  . ASN B 2 118 ? -18.373  20.280  16.629  1.00 91.06 118 B 1 
ATOM 3360 O OD1 . ASN B 2 118 ? -18.770  19.441  17.425  1.00 81.21 118 B 1 
ATOM 3361 N ND2 . ASN B 2 118 ? -17.504  21.192  17.001  1.00 79.42 118 B 1 
ATOM 3362 N N   . LEU B 2 119 ? -19.384  19.299  12.153  1.00 92.10 119 B 1 
ATOM 3363 C CA  . LEU B 2 119 ? -20.248  19.034  11.001  1.00 91.38 119 B 1 
ATOM 3364 C C   . LEU B 2 119 ? -20.132  17.582  10.523  1.00 90.78 119 B 1 
ATOM 3365 O O   . LEU B 2 119 ? -21.139  16.957  10.199  1.00 89.56 119 B 1 
ATOM 3366 C CB  . LEU B 2 119 ? -19.898  20.013  9.863   1.00 91.81 119 B 1 
ATOM 3367 C CG  . LEU B 2 119 ? -20.267  21.481  10.128  1.00 90.91 119 B 1 
ATOM 3368 C CD1 . LEU B 2 119 ? -19.673  22.351  9.028   1.00 83.36 119 B 1 
ATOM 3369 C CD2 . LEU B 2 119 ? -21.778  21.711  10.147  1.00 83.13 119 B 1 
ATOM 3370 N N   . GLN B 2 120 ? -18.919  17.016  10.540  1.00 90.41 120 B 1 
ATOM 3371 C CA  . GLN B 2 120 ? -18.682  15.601  10.232  1.00 88.04 120 B 1 
ATOM 3372 C C   . GLN B 2 120 ? -19.405  14.703  11.239  1.00 87.68 120 B 1 
ATOM 3373 O O   . GLN B 2 120 ? -20.094  13.760  10.856  1.00 86.49 120 B 1 
ATOM 3374 C CB  . GLN B 2 120 ? -17.167  15.325  10.235  1.00 86.59 120 B 1 
ATOM 3375 C CG  . GLN B 2 120 ? -16.753  14.154  9.317   1.00 77.33 120 B 1 
ATOM 3376 C CD  . GLN B 2 120 ? -16.268  14.605  7.928   1.00 72.19 120 B 1 
ATOM 3377 O OE1 . GLN B 2 120 ? -15.830  15.723  7.695   1.00 64.18 120 B 1 
ATOM 3378 N NE2 . GLN B 2 120 ? -16.311  13.736  6.942   1.00 60.88 120 B 1 
ATOM 3379 N N   . ARG B 2 121 ? -19.323  15.038  12.534  1.00 89.63 121 B 1 
ATOM 3380 C CA  . ARG B 2 121 ? -20.035  14.346  13.612  1.00 89.39 121 B 1 
ATOM 3381 C C   . ARG B 2 121 ? -21.556  14.411  13.421  1.00 89.66 121 B 1 
ATOM 3382 O O   . ARG B 2 121 ? -22.221  13.392  13.506  1.00 88.58 121 B 1 
ATOM 3383 C CB  . ARG B 2 121 ? -19.623  14.977  14.950  1.00 88.88 121 B 1 
ATOM 3384 C CG  . ARG B 2 121 ? -19.914  14.082  16.164  1.00 80.19 121 B 1 
ATOM 3385 C CD  . ARG B 2 121 ? -18.628  13.456  16.671  1.00 76.45 121 B 1 
ATOM 3386 N NE  . ARG B 2 121 ? -18.850  12.656  17.871  1.00 68.16 121 B 1 
ATOM 3387 C CZ  . ARG B 2 121 ? -17.924  11.958  18.507  1.00 61.03 121 B 1 
ATOM 3388 N NH1 . ARG B 2 121 ? -16.670  11.954  18.109  1.00 54.61 121 B 1 
ATOM 3389 N NH2 . ARG B 2 121 ? -18.237  11.246  19.537  1.00 53.18 121 B 1 
ATOM 3390 N N   . ALA B 2 122 ? -22.080  15.587  13.098  1.00 90.58 122 B 1 
ATOM 3391 C CA  . ALA B 2 122 ? -23.505  15.767  12.796  1.00 90.33 122 B 1 
ATOM 3392 C C   . ALA B 2 122 ? -23.948  14.903  11.606  1.00 89.53 122 B 1 
ATOM 3393 O O   . ALA B 2 122 ? -25.015  14.295  11.655  1.00 88.04 122 B 1 
ATOM 3394 C CB  . ALA B 2 122 ? -23.767  17.254  12.528  1.00 91.00 122 B 1 
ATOM 3395 N N   . TYR B 2 123 ? -23.128  14.823  10.554  1.00 88.77 123 B 1 
ATOM 3396 C CA  . TYR B 2 123 ? -23.418  13.992  9.387   1.00 85.81 123 B 1 
ATOM 3397 C C   . TYR B 2 123 ? -23.444  12.499  9.716   1.00 84.91 123 B 1 
ATOM 3398 O O   . TYR B 2 123 ? -24.385  11.798  9.323   1.00 83.39 123 B 1 
ATOM 3399 C CB  . TYR B 2 123 ? -22.388  14.288  8.291   1.00 83.82 123 B 1 
ATOM 3400 C CG  . TYR B 2 123 ? -22.656  13.538  7.005   1.00 81.15 123 B 1 
ATOM 3401 C CD1 . TYR B 2 123 ? -21.825  12.472  6.605   1.00 72.64 123 B 1 
ATOM 3402 C CD2 . TYR B 2 123 ? -23.757  13.896  6.199   1.00 71.31 123 B 1 
ATOM 3403 C CE1 . TYR B 2 123 ? -22.075  11.795  5.399   1.00 68.81 123 B 1 
ATOM 3404 C CE2 . TYR B 2 123 ? -24.016  13.220  4.995   1.00 67.81 123 B 1 
ATOM 3405 C CZ  . TYR B 2 123 ? -23.168  12.170  4.597   1.00 70.86 123 B 1 
ATOM 3406 O OH  . TYR B 2 123 ? -23.415  11.524  3.411   1.00 70.64 123 B 1 
ATOM 3407 N N   . SER B 2 124 ? -22.467  12.005  10.485  1.00 86.31 124 B 1 
ATOM 3408 C CA  . SER B 2 124 ? -22.415  10.612  10.937  1.00 84.03 124 B 1 
ATOM 3409 C C   . SER B 2 124 ? -23.618  10.265  11.823  1.00 83.81 124 B 1 
ATOM 3410 O O   . SER B 2 124 ? -24.325  9.297   11.544  1.00 82.19 124 B 1 
ATOM 3411 C CB  . SER B 2 124 ? -21.111  10.335  11.689  1.00 82.05 124 B 1 
ATOM 3412 O OG  . SER B 2 124 ? -20.000  10.530  10.837  1.00 72.65 124 B 1 
ATOM 3413 N N   . LEU B 2 125 ? -23.931  11.100  12.802  1.00 85.96 125 B 1 
ATOM 3414 C CA  . LEU B 2 125 ? -25.085  10.920  13.682  1.00 85.52 125 B 1 
ATOM 3415 C C   . LEU B 2 125 ? -26.411  10.957  12.909  1.00 85.57 125 B 1 
ATOM 3416 O O   . LEU B 2 125 ? -27.299  10.147  13.174  1.00 84.25 125 B 1 
ATOM 3417 C CB  . LEU B 2 125 ? -25.076  12.010  14.766  1.00 86.14 125 B 1 
ATOM 3418 C CG  . LEU B 2 125 ? -23.997  11.831  15.850  1.00 83.76 125 B 1 
ATOM 3419 C CD1 . LEU B 2 125 ? -23.919  13.105  16.696  1.00 75.07 125 B 1 
ATOM 3420 C CD2 . LEU B 2 125 ? -24.306  10.661  16.784  1.00 75.26 125 B 1 
ATOM 3421 N N   . ALA B 2 126 ? -26.553  11.840  11.918  1.00 86.11 126 B 1 
ATOM 3422 C CA  . ALA B 2 126 ? -27.754  11.902  11.082  1.00 84.44 126 B 1 
ATOM 3423 C C   . ALA B 2 126 ? -27.957  10.614  10.272  1.00 82.68 126 B 1 
ATOM 3424 O O   . ALA B 2 126 ? -29.083  10.122  10.173  1.00 80.22 126 B 1 
ATOM 3425 C CB  . ALA B 2 126 ? -27.670  13.127  10.167  1.00 84.52 126 B 1 
ATOM 3426 N N   . LYS B 2 127 ? -26.876  10.042  9.719   1.00 80.76 127 B 1 
ATOM 3427 C CA  . LYS B 2 127 ? -26.924  8.749   9.027   1.00 76.70 127 B 1 
ATOM 3428 C C   . LYS B 2 127 ? -27.321  7.615   9.970   1.00 75.98 127 B 1 
ATOM 3429 O O   . LYS B 2 127 ? -28.213  6.835   9.633   1.00 73.01 127 B 1 
ATOM 3430 C CB  . LYS B 2 127 ? -25.579  8.441   8.341   1.00 73.41 127 B 1 
ATOM 3431 C CG  . LYS B 2 127 ? -25.595  8.839   6.856   1.00 65.66 127 B 1 
ATOM 3432 C CD  . LYS B 2 127 ? -24.327  8.351   6.128   1.00 60.72 127 B 1 
ATOM 3433 C CE  . LYS B 2 127 ? -24.482  8.545   4.618   1.00 53.81 127 B 1 
ATOM 3434 N NZ  . LYS B 2 127 ? -23.301  8.078   3.840   1.00 49.05 127 B 1 
ATOM 3435 N N   . GLU B 2 128 ? -26.718  7.535   11.159  1.00 80.91 128 B 1 
ATOM 3436 C CA  . GLU B 2 128 ? -27.026  6.495   12.156  1.00 78.66 128 B 1 
ATOM 3437 C C   . GLU B 2 128 ? -28.471  6.571   12.643  1.00 78.09 128 B 1 
ATOM 3438 O O   . GLU B 2 128 ? -29.178  5.564   12.683  1.00 74.57 128 B 1 
ATOM 3439 C CB  . GLU B 2 128 ? -26.088  6.618   13.356  1.00 76.60 128 B 1 
ATOM 3440 C CG  . GLU B 2 128 ? -24.727  5.999   13.067  1.00 68.98 128 B 1 
ATOM 3441 C CD  . GLU B 2 128 ? -23.778  6.054   14.271  1.00 64.83 128 B 1 
ATOM 3442 O OE1 . GLU B 2 128 ? -22.719  5.404   14.154  1.00 58.43 128 B 1 
ATOM 3443 O OE2 . GLU B 2 128 ? -24.088  6.717   15.278  1.00 59.15 128 B 1 
ATOM 3444 N N   . GLN B 2 129 ? -28.944  7.766   12.945  1.00 80.80 129 B 1 
ATOM 3445 C CA  . GLN B 2 129 ? -30.313  8.002   13.408  1.00 79.98 129 B 1 
ATOM 3446 C C   . GLN B 2 129 ? -31.335  7.958   12.258  1.00 77.94 129 B 1 
ATOM 3447 O O   . GLN B 2 129 ? -32.533  8.143   12.500  1.00 73.26 129 B 1 
ATOM 3448 C CB  . GLN B 2 129 ? -30.371  9.333   14.174  1.00 80.74 129 B 1 
ATOM 3449 C CG  . GLN B 2 129 ? -29.519  9.321   15.459  1.00 80.26 129 B 1 
ATOM 3450 C CD  . GLN B 2 129 ? -29.533  10.667  16.198  1.00 79.50 129 B 1 
ATOM 3451 O OE1 . GLN B 2 129 ? -30.369  11.534  15.982  1.00 74.22 129 B 1 
ATOM 3452 N NE2 . GLN B 2 129 ? -28.612  10.880  17.109  1.00 73.25 129 B 1 
ATOM 3453 N N   . ARG B 2 130 ? -30.885  7.718   11.021  1.00 77.72 130 B 1 
ATOM 3454 C CA  . ARG B 2 130 ? -31.713  7.736   9.796   1.00 76.60 130 B 1 
ATOM 3455 C C   . ARG B 2 130 ? -32.510  9.038   9.629   1.00 77.57 130 B 1 
ATOM 3456 O O   . ARG B 2 130 ? -33.616  9.037   9.089   1.00 72.82 130 B 1 
ATOM 3457 C CB  . ARG B 2 130 ? -32.599  6.483   9.708   1.00 73.06 130 B 1 
ATOM 3458 C CG  . ARG B 2 130 ? -31.805  5.169   9.747   1.00 65.81 130 B 1 
ATOM 3459 C CD  . ARG B 2 130 ? -32.777  3.991   9.571   1.00 59.98 130 B 1 
ATOM 3460 N NE  . ARG B 2 130 ? -32.067  2.703   9.595   1.00 53.67 130 B 1 
ATOM 3461 C CZ  . ARG B 2 130 ? -32.599  1.509   9.355   1.00 45.90 130 B 1 
ATOM 3462 N NH1 . ARG B 2 130 ? -33.863  1.369   9.056   1.00 42.75 130 B 1 
ATOM 3463 N NH2 . ARG B 2 130 ? -31.860  0.437   9.405   1.00 41.98 130 B 1 
ATOM 3464 N N   . LEU B 2 131 ? -31.961  10.145  10.090  1.00 79.00 131 B 1 
ATOM 3465 C CA  . LEU B 2 131 ? -32.546  11.467  9.932   1.00 78.16 131 B 1 
ATOM 3466 C C   . LEU B 2 131 ? -32.172  12.019  8.554   1.00 76.41 131 B 1 
ATOM 3467 O O   . LEU B 2 131 ? -30.998  12.113  8.200   1.00 70.97 131 B 1 
ATOM 3468 C CB  . LEU B 2 131 ? -32.095  12.394  11.066  1.00 77.67 131 B 1 
ATOM 3469 C CG  . LEU B 2 131 ? -32.633  11.992  12.458  1.00 75.05 131 B 1 
ATOM 3470 C CD1 . LEU B 2 131 ? -31.976  12.856  13.539  1.00 68.86 131 B 1 
ATOM 3471 C CD2 . LEU B 2 131 ? -34.150  12.194  12.568  1.00 69.42 131 B 1 
ATOM 3472 N N   . ASN B 2 132 ? -33.190  12.419  7.784   1.00 76.25 132 B 1 
ATOM 3473 C CA  . ASN B 2 132 ? -32.977  13.009  6.479   1.00 75.71 132 B 1 
ATOM 3474 C C   . ASN B 2 132 ? -32.960  14.548  6.590   1.00 76.66 132 B 1 
ATOM 3475 O O   . ASN B 2 132 ? -34.012  15.175  6.698   1.00 71.50 132 B 1 
ATOM 3476 C CB  . ASN B 2 132 ? -34.030  12.477  5.497   1.00 69.71 132 B 1 
ATOM 3477 C CG  . ASN B 2 132 ? -33.707  12.854  4.059   1.00 62.08 132 B 1 
ATOM 3478 O OD1 . ASN B 2 132 ? -32.729  13.524  3.772   1.00 54.57 132 B 1 
ATOM 3479 N ND2 . ASN B 2 132 ? -34.505  12.418  3.111   1.00 53.18 132 B 1 
ATOM 3480 N N   . PHE B 2 133 ? -31.756  15.114  6.533   1.00 76.14 133 B 1 
ATOM 3481 C CA  . PHE B 2 133 ? -31.542  16.564  6.455   1.00 74.77 133 B 1 
ATOM 3482 C C   . PHE B 2 133 ? -31.308  17.045  5.010   1.00 72.22 133 B 1 
ATOM 3483 O O   . PHE B 2 133 ? -30.925  18.190  4.791   1.00 66.77 133 B 1 
ATOM 3484 C CB  . PHE B 2 133 ? -30.400  16.971  7.394   1.00 74.50 133 B 1 
ATOM 3485 C CG  . PHE B 2 133 ? -30.753  16.861  8.858   1.00 75.54 133 B 1 
ATOM 3486 C CD1 . PHE B 2 133 ? -31.345  17.960  9.521   1.00 69.88 133 B 1 
ATOM 3487 C CD2 . PHE B 2 133 ? -30.524  15.670  9.573   1.00 70.20 133 B 1 
ATOM 3488 C CE1 . PHE B 2 133 ? -31.684  17.878  10.880  1.00 68.17 133 B 1 
ATOM 3489 C CE2 . PHE B 2 133 ? -30.867  15.587  10.925  1.00 68.90 133 B 1 
ATOM 3490 C CZ  . PHE B 2 133 ? -31.450  16.687  11.582  1.00 73.14 133 B 1 
ATOM 3491 N N   . GLY B 2 134 ? -31.510  16.163  4.019   1.00 71.95 134 B 1 
ATOM 3492 C CA  . GLY B 2 134 ? -31.179  16.461  2.632   1.00 69.19 134 B 1 
ATOM 3493 C C   . GLY B 2 134 ? -29.688  16.763  2.460   1.00 70.22 134 B 1 
ATOM 3494 O O   . GLY B 2 134 ? -28.836  16.053  2.994   1.00 64.88 134 B 1 
ATOM 3495 N N   . ASP B 2 135 ? -29.384  17.836  1.719   1.00 73.49 135 B 1 
ATOM 3496 C CA  . ASP B 2 135 ? -28.002  18.253  1.450   1.00 74.17 135 B 1 
ATOM 3497 C C   . ASP B 2 135 ? -27.478  19.304  2.452   1.00 77.38 135 B 1 
ATOM 3498 O O   . ASP B 2 135 ? -26.374  19.817  2.294   1.00 73.85 135 B 1 
ATOM 3499 C CB  . ASP B 2 135 ? -27.885  18.715  -0.019  1.00 68.90 135 B 1 
ATOM 3500 C CG  . ASP B 2 135 ? -26.442  18.739  -0.528  1.00 62.29 135 B 1 
ATOM 3501 O OD1 . ASP B 2 135 ? -25.694  17.778  -0.253  1.00 56.69 135 B 1 
ATOM 3502 O OD2 . ASP B 2 135 ? -26.055  19.704  -1.222  1.00 54.85 135 B 1 
ATOM 3503 N N   . ASP B 2 136 ? -28.230  19.649  3.511   1.00 79.75 136 B 1 
ATOM 3504 C CA  . ASP B 2 136 ? -27.865  20.749  4.413   1.00 81.65 136 B 1 
ATOM 3505 C C   . ASP B 2 136 ? -26.519  20.519  5.117   1.00 83.24 136 B 1 
ATOM 3506 O O   . ASP B 2 136 ? -25.663  21.396  5.135   1.00 81.57 136 B 1 
ATOM 3507 C CB  . ASP B 2 136 ? -28.966  20.972  5.469   1.00 80.04 136 B 1 
ATOM 3508 C CG  . ASP B 2 136 ? -30.276  21.548  4.929   1.00 77.05 136 B 1 
ATOM 3509 O OD1 . ASP B 2 136 ? -30.260  22.162  3.842   1.00 71.49 136 B 1 
ATOM 3510 O OD2 . ASP B 2 136 ? -31.300  21.408  5.642   1.00 70.30 136 B 1 
ATOM 3511 N N   . ILE B 2 137 ? -26.321  19.322  5.690   1.00 83.23 137 B 1 
ATOM 3512 C CA  . ILE B 2 137 ? -25.078  18.988  6.405   1.00 84.06 137 B 1 
ATOM 3513 C C   . ILE B 2 137 ? -23.912  18.784  5.419   1.00 83.61 137 B 1 
ATOM 3514 O O   . ILE B 2 137 ? -22.867  19.407  5.624   1.00 82.17 137 B 1 
ATOM 3515 C CB  . ILE B 2 137 ? -25.251  17.803  7.385   1.00 84.66 137 B 1 
ATOM 3516 C CG1 . ILE B 2 137 ? -26.422  18.038  8.366   1.00 82.86 137 B 1 
ATOM 3517 C CG2 . ILE B 2 137 ? -23.946  17.579  8.155   1.00 81.24 137 B 1 
ATOM 3518 C CD1 . ILE B 2 137 ? -26.702  16.854  9.312   1.00 78.79 137 B 1 
ATOM 3519 N N   . PRO B 2 138 ? -24.047  18.004  4.318   1.00 82.41 138 B 1 
ATOM 3520 C CA  . PRO B 2 138 ? -23.003  17.892  3.297   1.00 80.17 138 B 1 
ATOM 3521 C C   . PRO B 2 138 ? -22.617  19.235  2.677   1.00 80.91 138 B 1 
ATOM 3522 O O   . PRO B 2 138 ? -21.434  19.492  2.462   1.00 79.75 138 B 1 
ATOM 3523 C CB  . PRO B 2 138 ? -23.560  16.936  2.234   1.00 77.83 138 B 1 
ATOM 3524 C CG  . PRO B 2 138 ? -24.562  16.093  2.986   1.00 74.43 138 B 1 
ATOM 3525 C CD  . PRO B 2 138 ? -25.127  17.067  4.013   1.00 75.87 138 B 1 
ATOM 3526 N N   . SER B 2 139 ? -23.584  20.119  2.424   1.00 81.65 139 B 1 
ATOM 3527 C CA  . SER B 2 139 ? -23.332  21.461  1.893   1.00 81.58 139 B 1 
ATOM 3528 C C   . SER B 2 139 ? -22.550  22.317  2.891   1.00 83.33 139 B 1 
ATOM 3529 O O   . SER B 2 139 ? -21.528  22.905  2.531   1.00 82.82 139 B 1 
ATOM 3530 C CB  . SER B 2 139 ? -24.656  22.131  1.523   1.00 78.83 139 B 1 
ATOM 3531 O OG  . SER B 2 139 ? -24.406  23.369  0.893   1.00 70.04 139 B 1 
ATOM 3532 N N   . ALA B 2 140 ? -22.952  22.335  4.168   1.00 84.67 140 B 1 
ATOM 3533 C CA  . ALA B 2 140 ? -22.212  23.041  5.211   1.00 85.84 140 B 1 
ATOM 3534 C C   . ALA B 2 140 ? -20.779  22.498  5.367   1.00 86.86 140 B 1 
ATOM 3535 O O   . ALA B 2 140 ? -19.843  23.282  5.544   1.00 85.99 140 B 1 
ATOM 3536 C CB  . ALA B 2 140 ? -23.005  22.948  6.516   1.00 86.03 140 B 1 
ATOM 3537 N N   . LEU B 2 141 ? -20.590  21.185  5.242   1.00 85.20 141 B 1 
ATOM 3538 C CA  . LEU B 2 141 ? -19.284  20.528  5.288   1.00 84.68 141 B 1 
ATOM 3539 C C   . LEU B 2 141 ? -18.389  20.944  4.116   1.00 84.78 141 B 1 
ATOM 3540 O O   . LEU B 2 141 ? -17.226  21.267  4.332   1.00 84.01 141 B 1 
ATOM 3541 C CB  . LEU B 2 141 ? -19.496  19.003  5.317   1.00 84.19 141 B 1 
ATOM 3542 C CG  . LEU B 2 141 ? -18.920  18.354  6.588   1.00 78.99 141 B 1 
ATOM 3543 C CD1 . LEU B 2 141 ? -19.594  17.000  6.823   1.00 71.39 141 B 1 
ATOM 3544 C CD2 . LEU B 2 141 ? -17.426  18.146  6.469   1.00 71.78 141 B 1 
ATOM 3545 N N   . ARG B 2 142 ? -18.948  21.001  2.902   1.00 83.93 142 B 1 
ATOM 3546 C CA  . ARG B 2 142 ? -18.263  21.503  1.701   1.00 81.56 142 B 1 
ATOM 3547 C C   . ARG B 2 142 ? -17.823  22.957  1.879   1.00 82.39 142 B 1 
ATOM 3548 O O   . ARG B 2 142 ? -16.643  23.261  1.729   1.00 81.80 142 B 1 
ATOM 3549 C CB  . ARG B 2 142 ? -19.177  21.340  0.471   1.00 79.56 142 B 1 
ATOM 3550 C CG  . ARG B 2 142 ? -19.191  19.885  -0.023  1.00 74.05 142 B 1 
ATOM 3551 C CD  . ARG B 2 142 ? -20.016  19.726  -1.300  1.00 71.16 142 B 1 
ATOM 3552 N NE  . ARG B 2 142 ? -21.460  19.641  -1.029  1.00 64.66 142 B 1 
ATOM 3553 C CZ  . ARG B 2 142 ? -22.408  19.571  -1.943  1.00 59.07 142 B 1 
ATOM 3554 N NH1 . ARG B 2 142 ? -22.150  19.641  -3.217  1.00 54.92 142 B 1 
ATOM 3555 N NH2 . ARG B 2 142 ? -23.653  19.411  -1.607  1.00 55.88 142 B 1 
ATOM 3556 N N   . ILE B 2 143 ? -18.727  23.823  2.313   1.00 84.74 143 B 1 
ATOM 3557 C CA  . ILE B 2 143 ? -18.429  25.239  2.569   1.00 84.37 143 B 1 
ATOM 3558 C C   . ILE B 2 143 ? -17.336  25.391  3.637   1.00 85.58 143 B 1 
ATOM 3559 O O   . ILE B 2 143 ? -16.427  26.206  3.472   1.00 85.32 143 B 1 
ATOM 3560 C CB  . ILE B 2 143 ? -19.720  25.991  2.959   1.00 83.56 143 B 1 
ATOM 3561 C CG1 . ILE B 2 143 ? -20.703  26.042  1.764   1.00 79.52 143 B 1 
ATOM 3562 C CG2 . ILE B 2 143 ? -19.414  27.427  3.439   1.00 78.40 143 B 1 
ATOM 3563 C CD1 . ILE B 2 143 ? -22.132  26.452  2.156   1.00 72.47 143 B 1 
ATOM 3564 N N   . ALA B 2 144 ? -17.373  24.606  4.711   1.00 86.72 144 B 1 
ATOM 3565 C CA  . ALA B 2 144 ? -16.373  24.663  5.771   1.00 87.39 144 B 1 
ATOM 3566 C C   . ALA B 2 144 ? -14.978  24.237  5.276   1.00 87.52 144 B 1 
ATOM 3567 O O   . ALA B 2 144 ? -13.996  24.930  5.535   1.00 87.02 144 B 1 
ATOM 3568 C CB  . ALA B 2 144 ? -16.839  23.799  6.945   1.00 88.22 144 B 1 
ATOM 3569 N N   . LYS B 2 145 ? -14.895  23.145  4.514   1.00 85.13 145 B 1 
ATOM 3570 C CA  . LYS B 2 145 ? -13.636  22.677  3.921   1.00 83.15 145 B 1 
ATOM 3571 C C   . LYS B 2 145 ? -13.065  23.694  2.930   1.00 82.83 145 B 1 
ATOM 3572 O O   . LYS B 2 145 ? -11.883  24.006  2.996   1.00 82.29 145 B 1 
ATOM 3573 C CB  . LYS B 2 145 ? -13.853  21.324  3.229   1.00 82.41 145 B 1 
ATOM 3574 C CG  . LYS B 2 145 ? -14.027  20.172  4.233   1.00 79.87 145 B 1 
ATOM 3575 C CD  . LYS B 2 145 ? -14.223  18.865  3.463   1.00 76.66 145 B 1 
ATOM 3576 C CE  . LYS B 2 145 ? -14.329  17.666  4.397   1.00 71.53 145 B 1 
ATOM 3577 N NZ  . LYS B 2 145 ? -14.408  16.417  3.613   1.00 66.38 145 B 1 
ATOM 3578 N N   . LYS B 2 146 ? -13.920  24.275  2.078   1.00 84.84 146 B 1 
ATOM 3579 C CA  . LYS B 2 146 ? -13.559  25.351  1.158   1.00 83.18 146 B 1 
ATOM 3580 C C   . LYS B 2 146 ? -12.996  26.567  1.885   1.00 83.76 146 B 1 
ATOM 3581 O O   . LYS B 2 146 ? -11.898  27.016  1.558   1.00 83.10 146 B 1 
ATOM 3582 C CB  . LYS B 2 146 ? -14.807  25.715  0.338   1.00 80.82 146 B 1 
ATOM 3583 C CG  . LYS B 2 146 ? -14.663  27.043  -0.405  1.00 73.25 146 B 1 
ATOM 3584 C CD  . LYS B 2 146 ? -15.969  27.400  -1.127  1.00 69.45 146 B 1 
ATOM 3585 C CE  . LYS B 2 146 ? -15.786  28.672  -1.957  1.00 60.88 146 B 1 
ATOM 3586 N NZ  . LYS B 2 146 ? -16.535  28.602  -3.235  1.00 54.77 146 B 1 
ATOM 3587 N N   . LYS B 2 147 ? -13.697  27.090  2.895   1.00 85.91 147 B 1 
ATOM 3588 C CA  . LYS B 2 147 ? -13.243  28.257  3.659   1.00 86.07 147 B 1 
ATOM 3589 C C   . LYS B 2 147 ? -11.902  27.986  4.354   1.00 86.26 147 B 1 
ATOM 3590 O O   . LYS B 2 147 ? -11.013  28.833  4.314   1.00 85.53 147 B 1 
ATOM 3591 C CB  . LYS B 2 147 ? -14.301  28.706  4.682   1.00 86.72 147 B 1 
ATOM 3592 C CG  . LYS B 2 147 ? -15.487  29.501  4.090   1.00 84.43 147 B 1 
ATOM 3593 C CD  . LYS B 2 147 ? -16.358  30.042  5.245   1.00 80.02 147 B 1 
ATOM 3594 C CE  . LYS B 2 147 ? -17.504  30.955  4.798   1.00 74.56 147 B 1 
ATOM 3595 N NZ  . LYS B 2 147 ? -18.213  31.567  5.961   1.00 66.97 147 B 1 
ATOM 3596 N N   . ARG B 2 148 ? -11.732  26.801  4.943   1.00 86.75 148 B 1 
ATOM 3597 C CA  . ARG B 2 148 ? -10.463  26.362  5.548   1.00 86.53 148 B 1 
ATOM 3598 C C   . ARG B 2 148 ? -9.329   26.371  4.524   1.00 86.01 148 B 1 
ATOM 3599 O O   . ARG B 2 148 ? -8.277   26.926  4.793   1.00 85.29 148 B 1 
ATOM 3600 C CB  . ARG B 2 148 ? -10.645  24.966  6.139   1.00 86.40 148 B 1 
ATOM 3601 C CG  . ARG B 2 148 ? -9.376   24.459  6.844   1.00 83.61 148 B 1 
ATOM 3602 C CD  . ARG B 2 148 ? -9.536   22.976  7.184   1.00 80.78 148 B 1 
ATOM 3603 N NE  . ARG B 2 148 ? -8.410   22.469  7.950   1.00 75.15 148 B 1 
ATOM 3604 C CZ  . ARG B 2 148 ? -7.368   21.748  7.554   1.00 71.06 148 B 1 
ATOM 3605 N NH1 . ARG B 2 148 ? -7.203   21.392  6.308   1.00 64.37 148 B 1 
ATOM 3606 N NH2 . ARG B 2 148 ? -6.486   21.391  8.432   1.00 65.31 148 B 1 
ATOM 3607 N N   . TRP B 2 149 ? -9.553   25.758  3.357   1.00 86.06 149 B 1 
ATOM 3608 C CA  . TRP B 2 149 ? -8.539   25.666  2.310   1.00 84.27 149 B 1 
ATOM 3609 C C   . TRP B 2 149 ? -8.155   27.046  1.776   1.00 84.28 149 B 1 
ATOM 3610 O O   . TRP B 2 149 ? -6.968   27.349  1.704   1.00 83.31 149 B 1 
ATOM 3611 C CB  . TRP B 2 149 ? -9.024   24.735  1.208   1.00 82.60 149 B 1 
ATOM 3612 C CG  . TRP B 2 149 ? -7.962   24.411  0.200   1.00 78.45 149 B 1 
ATOM 3613 C CD1 . TRP B 2 149 ? -7.092   23.373  0.263   1.00 69.89 149 B 1 
ATOM 3614 C CD2 . TRP B 2 149 ? -7.609   25.149  -1.005  1.00 72.90 149 B 1 
ATOM 3615 N NE1 . TRP B 2 149 ? -6.223   23.411  -0.821  1.00 66.51 149 B 1 
ATOM 3616 C CE2 . TRP B 2 149 ? -6.510   24.492  -1.613  1.00 69.07 149 B 1 
ATOM 3617 C CE3 . TRP B 2 149 ? -8.120   26.308  -1.621  1.00 66.90 149 B 1 
ATOM 3618 C CZ2 . TRP B 2 149 ? -5.918   24.978  -2.805  1.00 67.23 149 B 1 
ATOM 3619 C CZ3 . TRP B 2 149 ? -7.535   26.784  -2.812  1.00 62.37 149 B 1 
ATOM 3620 C CH2 . TRP B 2 149 ? -6.447   26.133  -3.393  1.00 62.87 149 B 1 
ATOM 3621 N N   . ASN B 2 150 ? -9.131   27.917  1.520   1.00 85.03 150 B 1 
ATOM 3622 C CA  . ASN B 2 150 ? -8.872   29.294  1.073   1.00 83.84 150 B 1 
ATOM 3623 C C   . ASN B 2 150 ? -8.046   30.079  2.100   1.00 84.38 150 B 1 
ATOM 3624 O O   . ASN B 2 150 ? -7.093   30.740  1.713   1.00 83.49 150 B 1 
ATOM 3625 C CB  . ASN B 2 150 ? -10.212  29.997  0.767   1.00 82.51 150 B 1 
ATOM 3626 C CG  . ASN B 2 150 ? -10.885  29.502  -0.511  1.00 77.80 150 B 1 
ATOM 3627 O OD1 . ASN B 2 150 ? -10.339  28.774  -1.308  1.00 72.24 150 B 1 
ATOM 3628 N ND2 . ASN B 2 150 ? -12.106  29.914  -0.755  1.00 70.88 150 B 1 
ATOM 3629 N N   . SER B 2 151 ? -8.321   29.955  3.395   1.00 85.70 151 B 1 
ATOM 3630 C CA  . SER B 2 151 ? -7.557   30.625  4.451   1.00 85.86 151 B 1 
ATOM 3631 C C   . SER B 2 151 ? -6.100   30.149  4.516   1.00 85.95 151 B 1 
ATOM 3632 O O   . SER B 2 151 ? -5.186   30.956  4.698   1.00 84.80 151 B 1 
ATOM 3633 C CB  . SER B 2 151 ? -8.243   30.404  5.801   1.00 85.38 151 B 1 
ATOM 3634 O OG  . SER B 2 151 ? -7.521   31.009  6.858   1.00 75.31 151 B 1 
ATOM 3635 N N   . ILE B 2 152 ? -5.860   28.850  4.356   1.00 84.96 152 B 1 
ATOM 3636 C CA  . ILE B 2 152 ? -4.502   28.287  4.306   1.00 83.32 152 B 1 
ATOM 3637 C C   . ILE B 2 152 ? -3.784   28.777  3.047   1.00 83.49 152 B 1 
ATOM 3638 O O   . ILE B 2 152 ? -2.622   29.186  3.116   1.00 82.55 152 B 1 
ATOM 3639 C CB  . ILE B 2 152 ? -4.543   26.746  4.390   1.00 82.64 152 B 1 
ATOM 3640 C CG1 . ILE B 2 152 ? -5.029   26.302  5.791   1.00 77.53 152 B 1 
ATOM 3641 C CG2 . ILE B 2 152 ? -3.162   26.130  4.099   1.00 76.09 152 B 1 
ATOM 3642 C CD1 . ILE B 2 152 ? -5.407   24.818  5.873   1.00 70.35 152 B 1 
ATOM 3643 N N   . GLU B 2 153 ? -4.476   28.777  1.914   1.00 83.84 153 B 1 
ATOM 3644 C CA  . GLU B 2 153 ? -3.910   29.126  0.624   1.00 82.15 153 B 1 
ATOM 3645 C C   . GLU B 2 153 ? -3.586   30.624  0.513   1.00 82.10 153 B 1 
ATOM 3646 O O   . GLU B 2 153 ? -2.516   30.970  0.038   1.00 81.42 153 B 1 
ATOM 3647 C CB  . GLU B 2 153 ? -4.841   28.636  -0.490  1.00 80.10 153 B 1 
ATOM 3648 C CG  . GLU B 2 153 ? -4.137   28.473  -1.844  1.00 72.59 153 B 1 
ATOM 3649 C CD  . GLU B 2 153 ? -3.028   27.390  -1.866  1.00 69.01 153 B 1 
ATOM 3650 O OE1 . GLU B 2 153 ? -2.425   27.203  -2.946  1.00 61.71 153 B 1 
ATOM 3651 O OE2 . GLU B 2 153 ? -2.724   26.739  -0.835  1.00 61.69 153 B 1 
ATOM 3652 N N   . GLU B 2 154 ? -4.431   31.505  1.032   1.00 84.51 154 B 1 
ATOM 3653 C CA  . GLU B 2 154 ? -4.142   32.944  1.111   1.00 84.19 154 B 1 
ATOM 3654 C C   . GLU B 2 154 ? -2.870   33.228  1.912   1.00 84.30 154 B 1 
ATOM 3655 O O   . GLU B 2 154 ? -2.025   33.998  1.458   1.00 83.45 154 B 1 
ATOM 3656 C CB  . GLU B 2 154 ? -5.319   33.705  1.754   1.00 83.42 154 B 1 
ATOM 3657 C CG  . GLU B 2 154 ? -6.407   34.061  0.742   1.00 74.97 154 B 1 
ATOM 3658 C CD  . GLU B 2 154 ? -7.554   34.885  1.353   1.00 69.10 154 B 1 
ATOM 3659 O OE1 . GLU B 2 154 ? -8.378   35.403  0.565   1.00 62.27 154 B 1 
ATOM 3660 O OE2 . GLU B 2 154 ? -7.621   34.994  2.600   1.00 62.87 154 B 1 
ATOM 3661 N N   . ARG B 2 155 ? -2.688   32.571  3.072   1.00 85.14 155 B 1 
ATOM 3662 C CA  . ARG B 2 155 ? -1.451   32.721  3.856   1.00 84.52 155 B 1 
ATOM 3663 C C   . ARG B 2 155 ? -0.229   32.255  3.073   1.00 85.47 155 B 1 
ATOM 3664 O O   . ARG B 2 155 ? 0.799    32.929  3.097   1.00 84.15 155 B 1 
ATOM 3665 C CB  . ARG B 2 155 ? -1.541   31.952  5.178   1.00 83.79 155 B 1 
ATOM 3666 C CG  . ARG B 2 155 ? -2.466   32.658  6.177   1.00 74.32 155 B 1 
ATOM 3667 C CD  . ARG B 2 155 ? -2.466   31.877  7.489   1.00 71.86 155 B 1 
ATOM 3668 N NE  . ARG B 2 155 ? -3.417   32.445  8.452   1.00 63.27 155 B 1 
ATOM 3669 C CZ  . ARG B 2 155 ? -3.636   32.010  9.685   1.00 55.35 155 B 1 
ATOM 3670 N NH1 . ARG B 2 155 ? -2.947   31.018  10.191  1.00 51.50 155 B 1 
ATOM 3671 N NH2 . ARG B 2 155 ? -4.557   32.560  10.409  1.00 48.47 155 B 1 
ATOM 3672 N N   . ARG B 2 156 ? -0.342   31.141  2.371   1.00 83.76 156 B 1 
ATOM 3673 C CA  . ARG B 2 156 ? 0.761    30.570  1.597   1.00 81.97 156 B 1 
ATOM 3674 C C   . ARG B 2 156 ? 1.122    31.432  0.385   1.00 83.27 156 B 1 
ATOM 3675 O O   . ARG B 2 156 ? 2.301    31.674  0.159   1.00 83.13 156 B 1 
ATOM 3676 C CB  . ARG B 2 156 ? 0.408    29.122  1.209   1.00 79.87 156 B 1 
ATOM 3677 C CG  . ARG B 2 156 ? 1.677    28.298  0.972   1.00 71.42 156 B 1 
ATOM 3678 C CD  . ARG B 2 156 ? 1.363    26.811  0.685   1.00 68.48 156 B 1 
ATOM 3679 N NE  . ARG B 2 156 ? 1.350    26.530  -0.764  1.00 61.96 156 B 1 
ATOM 3680 C CZ  . ARG B 2 156 ? 1.307    25.334  -1.337  1.00 56.39 156 B 1 
ATOM 3681 N NH1 . ARG B 2 156 ? 1.257    24.235  -0.651  1.00 52.84 156 B 1 
ATOM 3682 N NH2 . ARG B 2 156 ? 1.309    25.200  -2.616  1.00 50.86 156 B 1 
ATOM 3683 N N   . ILE B 2 157 ? 0.129    31.971  -0.326  1.00 83.92 157 B 1 
ATOM 3684 C CA  . ILE B 2 157 ? 0.346    32.916  -1.437  1.00 83.33 157 B 1 
ATOM 3685 C C   . ILE B 2 157 ? 1.006    34.202  -0.931  1.00 84.89 157 B 1 
ATOM 3686 O O   . ILE B 2 157 ? 1.918    34.717  -1.577  1.00 84.63 157 B 1 
ATOM 3687 C CB  . ILE B 2 157 ? -0.991   33.220  -2.156  1.00 81.51 157 B 1 
ATOM 3688 C CG1 . ILE B 2 157 ? -1.479   31.973  -2.929  1.00 76.38 157 B 1 
ATOM 3689 C CG2 . ILE B 2 157 ? -0.860   34.411  -3.131  1.00 75.10 157 B 1 
ATOM 3690 C CD1 . ILE B 2 157 ? -2.939   32.062  -3.385  1.00 69.85 157 B 1 
ATOM 3691 N N   . HIS B 2 158 ? 0.588    34.693  0.224   1.00 85.64 158 B 1 
ATOM 3692 C CA  . HIS B 2 158 ? 1.180    35.903  0.793   1.00 85.92 158 B 1 
ATOM 3693 C C   . HIS B 2 158 ? 2.647    35.688  1.188   1.00 87.12 158 B 1 
ATOM 3694 O O   . HIS B 2 158 ? 3.495    36.477  0.787   1.00 86.47 158 B 1 
ATOM 3695 C CB  . HIS B 2 158 ? 0.326    36.388  1.966   1.00 85.28 158 B 1 
ATOM 3696 C CG  . HIS B 2 158 ? 0.699    37.777  2.405   1.00 78.68 158 B 1 
ATOM 3697 N ND1 . HIS B 2 158 ? 0.729    38.909  1.621   1.00 67.41 158 B 1 
ATOM 3698 C CD2 . HIS B 2 158 ? 1.070    38.174  3.669   1.00 66.35 158 B 1 
ATOM 3699 C CE1 . HIS B 2 158 ? 1.106    39.948  2.381   1.00 61.82 158 B 1 
ATOM 3700 N NE2 . HIS B 2 158 ? 1.310    39.536  3.638   1.00 63.09 158 B 1 
ATOM 3701 N N   . GLN B 2 159 ? 2.967    34.591  1.884   1.00 84.15 159 B 1 
ATOM 3702 C CA  . GLN B 2 159 ? 4.351    34.217  2.209   1.00 83.51 159 B 1 
ATOM 3703 C C   . GLN B 2 159 ? 5.217    34.053  0.951   1.00 84.82 159 B 1 
ATOM 3704 O O   . GLN B 2 159 ? 6.312    34.596  0.898   1.00 83.86 159 B 1 
ATOM 3705 C CB  . GLN B 2 159 ? 4.391    32.917  3.014   1.00 82.40 159 B 1 
ATOM 3706 C CG  . GLN B 2 159 ? 4.255    33.150  4.516   1.00 74.73 159 B 1 
ATOM 3707 C CD  . GLN B 2 159 ? 4.328    31.832  5.304   1.00 70.58 159 B 1 
ATOM 3708 O OE1 . GLN B 2 159 ? 3.506    30.962  5.147   1.00 64.79 159 B 1 
ATOM 3709 N NE2 . GLN B 2 159 ? 5.306    31.649  6.162   1.00 61.11 159 B 1 
ATOM 3710 N N   . GLU B 2 160 ? 4.726    33.374  -0.079  1.00 84.45 160 B 1 
ATOM 3711 C CA  . GLU B 2 160 ? 5.467    33.217  -1.332  1.00 83.67 160 B 1 
ATOM 3712 C C   . GLU B 2 160 ? 5.690    34.537  -2.056  1.00 85.48 160 B 1 
ATOM 3713 O O   . GLU B 2 160 ? 6.769    34.772  -2.566  1.00 85.37 160 B 1 
ATOM 3714 C CB  . GLU B 2 160 ? 4.744    32.255  -2.267  1.00 81.24 160 B 1 
ATOM 3715 C CG  . GLU B 2 160 ? 5.085    30.809  -1.931  1.00 73.32 160 B 1 
ATOM 3716 C CD  . GLU B 2 160 ? 4.324    29.824  -2.801  1.00 69.48 160 B 1 
ATOM 3717 O OE1 . GLU B 2 160 ? 4.391    28.608  -2.504  1.00 62.70 160 B 1 
ATOM 3718 O OE2 . GLU B 2 160 ? 3.539    30.213  -3.701  1.00 64.10 160 B 1 
ATOM 3719 N N   . SER B 2 161 ? 4.708    35.429  -2.077  1.00 86.09 161 B 1 
ATOM 3720 C CA  . SER B 2 161 ? 4.844    36.750  -2.694  1.00 86.30 161 B 1 
ATOM 3721 C C   . SER B 2 161 ? 5.877    37.615  -1.970  1.00 88.69 161 B 1 
ATOM 3722 O O   . SER B 2 161 ? 6.688    38.277  -2.621  1.00 87.00 161 B 1 
ATOM 3723 C CB  . SER B 2 161 ? 3.489    37.450  -2.728  1.00 82.40 161 B 1 
ATOM 3724 O OG  . SER B 2 161 ? 3.591    38.698  -3.384  1.00 71.14 161 B 1 
ATOM 3725 N N   . GLU B 2 162 ? 5.896    37.589  -0.639  1.00 88.52 162 B 1 
ATOM 3726 C CA  . GLU B 2 162 ? 6.918    38.288  0.146   1.00 88.77 162 B 1 
ATOM 3727 C C   . GLU B 2 162 ? 8.309    37.689  -0.088  1.00 90.06 162 B 1 
ATOM 3728 O O   . GLU B 2 162 ? 9.256    38.434  -0.350  1.00 88.59 162 B 1 
ATOM 3729 C CB  . GLU B 2 162 ? 6.594    38.259  1.650   1.00 86.66 162 B 1 
ATOM 3730 C CG  . GLU B 2 162 ? 5.492    39.252  2.050   1.00 74.92 162 B 1 
ATOM 3731 C CD  . GLU B 2 162 ? 5.418    39.455  3.578   1.00 69.39 162 B 1 
ATOM 3732 O OE1 . GLU B 2 162 ? 4.993    40.562  3.991   1.00 60.48 162 B 1 
ATOM 3733 O OE2 . GLU B 2 162 ? 5.813    38.546  4.343   1.00 62.90 162 B 1 
ATOM 3734 N N   . LEU B 2 163 ? 8.439    36.364  -0.061  1.00 89.19 163 B 1 
ATOM 3735 C CA  . LEU B 2 163 ? 9.687    35.646  -0.289  1.00 89.22 163 B 1 
ATOM 3736 C C   . LEU B 2 163 ? 10.221   35.913  -1.703  1.00 90.73 163 B 1 
ATOM 3737 O O   . LEU B 2 163 ? 11.380   36.292  -1.851  1.00 90.54 163 B 1 
ATOM 3738 C CB  . LEU B 2 163 ? 9.456    34.149  -0.032  1.00 88.87 163 B 1 
ATOM 3739 C CG  . LEU B 2 163 ? 10.732   33.286  -0.197  1.00 88.00 163 B 1 
ATOM 3740 C CD1 . LEU B 2 163 ? 11.798   33.633  0.840   1.00 82.93 163 B 1 
ATOM 3741 C CD2 . LEU B 2 163 ? 10.371   31.817  -0.050  1.00 82.76 163 B 1 
ATOM 3742 N N   . HIS B 2 164 ? 9.374    35.809  -2.723  1.00 90.75 164 B 1 
ATOM 3743 C CA  . HIS B 2 164 ? 9.741    36.081  -4.117  1.00 91.01 164 B 1 
ATOM 3744 C C   . HIS B 2 164 ? 10.246   37.517  -4.296  1.00 91.59 164 B 1 
ATOM 3745 O O   . HIS B 2 164 ? 11.316   37.742  -4.868  1.00 91.20 164 B 1 
ATOM 3746 C CB  . HIS B 2 164 ? 8.530    35.796  -5.010  1.00 89.96 164 B 1 
ATOM 3747 C CG  . HIS B 2 164 ? 8.809    35.906  -6.484  1.00 89.36 164 B 1 
ATOM 3748 N ND1 . HIS B 2 164 ? 7.922    36.374  -7.450  1.00 78.40 164 B 1 
ATOM 3749 C CD2 . HIS B 2 164 ? 9.946    35.527  -7.137  1.00 79.15 164 B 1 
ATOM 3750 C CE1 . HIS B 2 164 ? 8.537    36.273  -8.622  1.00 80.65 164 B 1 
ATOM 3751 N NE2 . HIS B 2 164 ? 9.758    35.769  -8.479  1.00 81.71 164 B 1 
ATOM 3752 N N   . SER B 2 165 ? 9.557    38.494  -3.705  1.00 91.62 165 B 1 
ATOM 3753 C CA  . SER B 2 165 ? 9.961    39.906  -3.755  1.00 91.11 165 B 1 
ATOM 3754 C C   . SER B 2 165 ? 11.270   40.185  -3.005  1.00 91.83 165 B 1 
ATOM 3755 O O   . SER B 2 165 ? 12.009   41.111  -3.370  1.00 90.51 165 B 1 
ATOM 3756 C CB  . SER B 2 165 ? 8.873    40.789  -3.139  1.00 90.19 165 B 1 
ATOM 3757 O OG  . SER B 2 165 ? 7.659    40.669  -3.829  1.00 77.20 165 B 1 
ATOM 3758 N N   . TYR B 2 166 ? 11.543   39.456  -1.930  1.00 91.04 166 B 1 
ATOM 3759 C CA  . TYR B 2 166 ? 12.782   39.535  -1.164  1.00 90.81 166 B 1 
ATOM 3760 C C   . TYR B 2 166 ? 13.949   38.925  -1.941  1.00 92.11 166 B 1 
ATOM 3761 O O   . TYR B 2 166 ? 14.941   39.619  -2.192  1.00 91.57 166 B 1 
ATOM 3762 C CB  . TYR B 2 166 ? 12.560   38.871  0.196   1.00 90.20 166 B 1 
ATOM 3763 C CG  . TYR B 2 166 ? 13.824   38.675  1.005   1.00 90.34 166 B 1 
ATOM 3764 C CD1 . TYR B 2 166 ? 14.441   37.405  1.042   1.00 85.23 166 B 1 
ATOM 3765 C CD2 . TYR B 2 166 ? 14.380   39.741  1.735   1.00 86.18 166 B 1 
ATOM 3766 C CE1 . TYR B 2 166 ? 15.592   37.205  1.812   1.00 85.28 166 B 1 
ATOM 3767 C CE2 . TYR B 2 166 ? 15.533   39.545  2.512   1.00 84.71 166 B 1 
ATOM 3768 C CZ  . TYR B 2 166 ? 16.129   38.277  2.552   1.00 88.52 166 B 1 
ATOM 3769 O OH  . TYR B 2 166 ? 17.235   38.068  3.328   1.00 86.90 166 B 1 
ATOM 3770 N N   . LEU B 2 167 ? 13.812   37.696  -2.419  1.00 90.84 167 B 1 
ATOM 3771 C CA  . LEU B 2 167 ? 14.850   36.996  -3.174  1.00 90.67 167 B 1 
ATOM 3772 C C   . LEU B 2 167 ? 15.190   37.713  -4.489  1.00 91.46 167 B 1 
ATOM 3773 O O   . LEU B 2 167 ? 16.370   37.870  -4.802  1.00 90.94 167 B 1 
ATOM 3774 C CB  . LEU B 2 167 ? 14.397   35.553  -3.441  1.00 90.39 167 B 1 
ATOM 3775 C CG  . LEU B 2 167 ? 14.267   34.658  -2.187  1.00 89.13 167 B 1 
ATOM 3776 C CD1 . LEU B 2 167 ? 13.735   33.286  -2.599  1.00 84.90 167 B 1 
ATOM 3777 C CD2 . LEU B 2 167 ? 15.596   34.474  -1.452  1.00 84.46 167 B 1 
ATOM 3778 N N   . SER B 2 168 ? 14.207   38.244  -5.203  1.00 92.26 168 B 1 
ATOM 3779 C CA  . SER B 2 168 ? 14.436   39.035  -6.426  1.00 91.04 168 B 1 
ATOM 3780 C C   . SER B 2 168 ? 15.290   40.275  -6.162  1.00 91.34 168 B 1 
ATOM 3781 O O   . SER B 2 168 ? 16.159   40.616  -6.958  1.00 90.35 168 B 1 
ATOM 3782 C CB  . SER B 2 168 ? 13.108   39.491  -7.041  1.00 89.76 168 B 1 
ATOM 3783 O OG  . SER B 2 168 ? 12.284   38.408  -7.382  1.00 79.90 168 B 1 
ATOM 3784 N N   . ARG B 2 169 ? 15.075   40.960  -5.020  1.00 92.00 169 B 1 
ATOM 3785 C CA  . ARG B 2 169 ? 15.914   42.091  -4.609  1.00 91.79 169 B 1 
ATOM 3786 C C   . ARG B 2 169 ? 17.341   41.668  -4.278  1.00 92.64 169 B 1 
ATOM 3787 O O   . ARG B 2 169 ? 18.265   42.371  -4.674  1.00 90.73 169 B 1 
ATOM 3788 C CB  . ARG B 2 169 ? 15.274   42.836  -3.428  1.00 90.57 169 B 1 
ATOM 3789 C CG  . ARG B 2 169 ? 14.247   43.860  -3.917  1.00 79.54 169 B 1 
ATOM 3790 C CD  . ARG B 2 169 ? 13.624   44.633  -2.737  1.00 77.32 169 B 1 
ATOM 3791 N NE  . ARG B 2 169 ? 12.456   43.928  -2.203  1.00 65.65 169 B 1 
ATOM 3792 C CZ  . ARG B 2 169 ? 11.747   44.283  -1.133  1.00 57.88 169 B 1 
ATOM 3793 N NH1 . ARG B 2 169 ? 12.098   45.296  -0.382  1.00 52.05 169 B 1 
ATOM 3794 N NH2 . ARG B 2 169 ? 10.675   43.622  -0.810  1.00 49.44 169 B 1 
ATOM 3795 N N   . LEU B 2 170 ? 17.535   40.540  -3.611  1.00 91.04 170 B 1 
ATOM 3796 C CA  . LEU B 2 170 ? 18.870   40.020  -3.309  1.00 90.43 170 B 1 
ATOM 3797 C C   . LEU B 2 170 ? 19.653   39.665  -4.572  1.00 91.40 170 B 1 
ATOM 3798 O O   . LEU B 2 170 ? 20.812   40.050  -4.698  1.00 90.26 170 B 1 
ATOM 3799 C CB  . LEU B 2 170 ? 18.782   38.792  -2.385  1.00 89.78 170 B 1 
ATOM 3800 C CG  . LEU B 2 170 ? 18.280   39.055  -0.953  1.00 86.42 170 B 1 
ATOM 3801 C CD1 . LEU B 2 170 ? 18.451   37.768  -0.144  1.00 80.03 170 B 1 
ATOM 3802 C CD2 . LEU B 2 170 ? 19.046   40.169  -0.253  1.00 80.02 170 B 1 
ATOM 3803 N N   . ILE B 2 171 ? 19.016   38.988  -5.543  1.00 92.47 171 B 1 
ATOM 3804 C CA  . ILE B 2 171 ? 19.654   38.638  -6.817  1.00 91.63 171 B 1 
ATOM 3805 C C   . ILE B 2 171 ? 20.048   39.903  -7.587  1.00 91.74 171 B 1 
ATOM 3806 O O   . ILE B 2 171 ? 21.182   40.008  -8.049  1.00 90.80 171 B 1 
ATOM 3807 C CB  . ILE B 2 171 ? 18.745   37.715  -7.666  1.00 91.31 171 B 1 
ATOM 3808 C CG1 . ILE B 2 171 ? 18.534   36.356  -6.966  1.00 88.00 171 B 1 
ATOM 3809 C CG2 . ILE B 2 171 ? 19.376   37.486  -9.053  1.00 87.70 171 B 1 
ATOM 3810 C CD1 . ILE B 2 171 ? 17.453   35.488  -7.609  1.00 85.58 171 B 1 
ATOM 3811 N N   . ALA B 2 172 ? 19.160   40.883  -7.689  1.00 92.36 172 B 1 
ATOM 3812 C CA  . ALA B 2 172 ? 19.449   42.144  -8.368  1.00 91.34 172 B 1 
ATOM 3813 C C   . ALA B 2 172 ? 20.612   42.911  -7.703  1.00 91.55 172 B 1 
ATOM 3814 O O   . ALA B 2 172 ? 21.524   43.369  -8.393  1.00 90.34 172 B 1 
ATOM 3815 C CB  . ALA B 2 172 ? 18.165   42.981  -8.414  1.00 89.93 172 B 1 
ATOM 3816 N N   . ALA B 2 173 ? 20.629   42.997  -6.371  1.00 91.31 173 B 1 
ATOM 3817 C CA  . ALA B 2 173 ? 21.674   43.674  -5.627  1.00 90.58 173 B 1 
ATOM 3818 C C   . ALA B 2 173 ? 23.038   42.973  -5.747  1.00 90.80 173 B 1 
ATOM 3819 O O   . ALA B 2 173 ? 24.065   43.638  -5.859  1.00 89.14 173 B 1 
ATOM 3820 C CB  . ALA B 2 173 ? 21.231   43.788  -4.162  1.00 89.47 173 B 1 
ATOM 3821 N N   . GLU B 2 174 ? 23.057   41.639  -5.753  1.00 90.89 174 B 1 
ATOM 3822 C CA  . GLU B 2 174 ? 24.306   40.883  -5.915  1.00 90.10 174 B 1 
ATOM 3823 C C   . GLU B 2 174 ? 24.837   40.968  -7.351  1.00 90.41 174 B 1 
ATOM 3824 O O   . GLU B 2 174 ? 26.039   41.115  -7.547  1.00 89.18 174 B 1 
ATOM 3825 C CB  . GLU B 2 174 ? 24.107   39.432  -5.470  1.00 89.19 174 B 1 
ATOM 3826 C CG  . GLU B 2 174 ? 25.436   38.692  -5.239  1.00 83.20 174 B 1 
ATOM 3827 C CD  . GLU B 2 174 ? 26.286   39.255  -4.065  1.00 80.91 174 B 1 
ATOM 3828 O OE1 . GLU B 2 174 ? 27.426   38.787  -3.903  1.00 72.17 174 B 1 
ATOM 3829 O OE2 . GLU B 2 174 ? 25.813   40.143  -3.318  1.00 73.03 174 B 1 
ATOM 3830 N N   . ARG B 2 175 ? 23.962   40.971  -8.346  1.00 90.40 175 B 1 
ATOM 3831 C CA  . ARG B 2 175 ? 24.325   41.218  -9.741  1.00 90.29 175 B 1 
ATOM 3832 C C   . ARG B 2 175 ? 25.020   42.562  -9.900  1.00 90.10 175 B 1 
ATOM 3833 O O   . ARG B 2 175 ? 26.093   42.615  -10.498 1.00 88.93 175 B 1 
ATOM 3834 C CB  . ARG B 2 175 ? 23.059   41.123  -10.612 1.00 89.34 175 B 1 
ATOM 3835 C CG  . ARG B 2 175 ? 23.327   41.282  -12.115 1.00 85.92 175 B 1 
ATOM 3836 C CD  . ARG B 2 175 ? 21.990   41.183  -12.857 1.00 84.89 175 B 1 
ATOM 3837 N NE  . ARG B 2 175 ? 22.123   41.297  -14.315 1.00 78.84 175 B 1 
ATOM 3838 C CZ  . ARG B 2 175 ? 21.828   42.327  -15.086 1.00 74.97 175 B 1 
ATOM 3839 N NH1 . ARG B 2 175 ? 21.535   43.498  -14.596 1.00 67.17 175 B 1 
ATOM 3840 N NH2 . ARG B 2 175 ? 21.807   42.194  -16.371 1.00 66.72 175 B 1 
ATOM 3841 N N   . GLU B 2 176 ? 24.480   43.645  -9.336  1.00 91.42 176 B 1 
ATOM 3842 C CA  . GLU B 2 176 ? 25.110   44.967  -9.369  1.00 90.65 176 B 1 
ATOM 3843 C C   . GLU B 2 176 ? 26.463   44.977  -8.647  1.00 90.59 176 B 1 
ATOM 3844 O O   . GLU B 2 176 ? 27.427   45.518  -9.191  1.00 88.54 176 B 1 
ATOM 3845 C CB  . GLU B 2 176 ? 24.188   46.042  -8.783  1.00 89.48 176 B 1 
ATOM 3846 C CG  . GLU B 2 176 ? 23.075   46.444  -9.768  1.00 79.35 176 B 1 
ATOM 3847 C CD  . GLU B 2 176 ? 22.235   47.643  -9.309  1.00 71.03 176 B 1 
ATOM 3848 O OE1 . GLU B 2 176 ? 21.501   48.187  -10.163 1.00 62.27 176 B 1 
ATOM 3849 O OE2 . GLU B 2 176 ? 22.316   48.021  -8.116  1.00 62.31 176 B 1 
ATOM 3850 N N   . ARG B 2 177 ? 26.596   44.316  -7.480  1.00 90.02 177 B 1 
ATOM 3851 C CA  . ARG B 2 177 ? 27.877   44.250  -6.758  1.00 89.09 177 B 1 
ATOM 3852 C C   . ARG B 2 177 ? 28.950   43.501  -7.531  1.00 89.34 177 B 1 
ATOM 3853 O O   . ARG B 2 177 ? 30.061   44.021  -7.639  1.00 87.59 177 B 1 
ATOM 3854 C CB  . ARG B 2 177 ? 27.705   43.597  -5.384  1.00 88.18 177 B 1 
ATOM 3855 C CG  . ARG B 2 177 ? 27.084   44.550  -4.360  1.00 81.05 177 B 1 
ATOM 3856 C CD  . ARG B 2 177 ? 27.216   43.932  -2.970  1.00 80.99 177 B 1 
ATOM 3857 N NE  . ARG B 2 177 ? 26.221   44.468  -2.045  1.00 74.93 177 B 1 
ATOM 3858 C CZ  . ARG B 2 177 ? 25.183   43.793  -1.584  1.00 70.82 177 B 1 
ATOM 3859 N NH1 . ARG B 2 177 ? 24.987   42.534  -1.880  1.00 62.58 177 B 1 
ATOM 3860 N NH2 . ARG B 2 177 ? 24.311   44.352  -0.813  1.00 63.84 177 B 1 
ATOM 3861 N N   . GLU B 2 178 ? 28.658   42.321  -8.082  1.00 89.76 178 B 1 
ATOM 3862 C CA  . GLU B 2 178 ? 29.642   41.567  -8.868  1.00 88.53 178 B 1 
ATOM 3863 C C   . GLU B 2 178 ? 30.065   42.343  -10.131 1.00 88.24 178 B 1 
ATOM 3864 O O   . GLU B 2 178 ? 31.236   42.313  -10.511 1.00 85.73 178 B 1 
ATOM 3865 C CB  . GLU B 2 178 ? 29.124   40.167  -9.249  1.00 86.29 178 B 1 
ATOM 3866 C CG  . GLU B 2 178 ? 29.194   39.099  -8.134  1.00 77.51 178 B 1 
ATOM 3867 C CD  . GLU B 2 178 ? 28.963   37.637  -8.630  1.00 76.57 178 B 1 
ATOM 3868 O OE1 . GLU B 2 178 ? 28.895   36.690  -7.815  1.00 70.12 178 B 1 
ATOM 3869 O OE2 . GLU B 2 178 ? 28.869   37.391  -9.852  1.00 73.32 178 B 1 
ATOM 3870 N N   . LEU B 2 179 ? 29.146   43.097  -10.768 1.00 88.97 179 B 1 
ATOM 3871 C CA  . LEU B 2 179 ? 29.470   43.955  -11.908 1.00 87.75 179 B 1 
ATOM 3872 C C   . LEU B 2 179 ? 30.364   45.131  -11.511 1.00 87.64 179 B 1 
ATOM 3873 O O   . LEU B 2 179 ? 31.359   45.391  -12.190 1.00 85.33 179 B 1 
ATOM 3874 C CB  . LEU B 2 179 ? 28.178   44.446  -12.575 1.00 86.91 179 B 1 
ATOM 3875 C CG  . LEU B 2 179 ? 27.428   43.362  -13.381 1.00 83.53 179 B 1 
ATOM 3876 C CD1 . LEU B 2 179 ? 26.066   43.906  -13.810 1.00 77.16 179 B 1 
ATOM 3877 C CD2 . LEU B 2 179 ? 28.194   42.962  -14.635 1.00 77.52 179 B 1 
ATOM 3878 N N   . GLU B 2 180 ? 30.098   45.826  -10.396 1.00 88.76 180 B 1 
ATOM 3879 C CA  . GLU B 2 180 ? 30.938   46.908  -9.884  1.00 87.53 180 B 1 
ATOM 3880 C C   . GLU B 2 180 ? 32.329   46.421  -9.469  1.00 86.93 180 B 1 
ATOM 3881 O O   . GLU B 2 180 ? 33.325   47.081  -9.771  1.00 83.89 180 B 1 
ATOM 3882 C CB  . GLU B 2 180 ? 30.296   47.589  -8.669  1.00 86.34 180 B 1 
ATOM 3883 C CG  . GLU B 2 180 ? 29.221   48.631  -9.012  1.00 76.98 180 B 1 
ATOM 3884 C CD  . GLU B 2 180 ? 28.866   49.518  -7.808  1.00 70.06 180 B 1 
ATOM 3885 O OE1 . GLU B 2 180 ? 28.017   50.421  -7.982  1.00 61.98 180 B 1 
ATOM 3886 O OE2 . GLU B 2 180 ? 29.503   49.373  -6.735  1.00 63.45 180 B 1 
ATOM 3887 N N   . GLU B 2 181 ? 32.441   45.255  -8.788  1.00 87.71 181 B 1 
ATOM 3888 C CA  . GLU B 2 181 ? 33.730   44.672  -8.424  1.00 86.54 181 B 1 
ATOM 3889 C C   . GLU B 2 181 ? 34.547   44.281  -9.656  1.00 86.24 181 B 1 
ATOM 3890 O O   . GLU B 2 181 ? 35.737   44.582  -9.730  1.00 83.03 181 B 1 
ATOM 3891 C CB  . GLU B 2 181 ? 33.559   43.442  -7.523  1.00 84.69 181 B 1 
ATOM 3892 C CG  . GLU B 2 181 ? 33.353   43.819  -6.046  1.00 73.98 181 B 1 
ATOM 3893 C CD  . GLU B 2 181 ? 33.393   42.600  -5.110  1.00 68.57 181 B 1 
ATOM 3894 O OE1 . GLU B 2 181 ? 33.544   42.836  -3.887  1.00 61.30 181 B 1 
ATOM 3895 O OE2 . GLU B 2 181 ? 33.303   41.462  -5.606  1.00 63.13 181 B 1 
ATOM 3896 N N   . CYS B 2 182 ? 33.925   43.678  -10.650 1.00 85.45 182 B 1 
ATOM 3897 C CA  . CYS B 2 182 ? 34.574   43.342  -11.913 1.00 84.69 182 B 1 
ATOM 3898 C C   . CYS B 2 182 ? 35.114   44.602  -12.597 1.00 84.81 182 B 1 
ATOM 3899 O O   . CYS B 2 182 ? 36.256   44.620  -13.068 1.00 82.72 182 B 1 
ATOM 3900 C CB  . CYS B 2 182 ? 33.565   42.603  -12.802 1.00 81.95 182 B 1 
ATOM 3901 S SG  . CYS B 2 182 ? 34.342   42.077  -14.349 1.00 75.43 182 B 1 
ATOM 3902 N N   . GLN B 2 183 ? 34.350   45.689  -12.606 1.00 84.57 183 B 1 
ATOM 3903 C CA  . GLN B 2 183 ? 34.740   46.950  -13.216 1.00 82.73 183 B 1 
ATOM 3904 C C   . GLN B 2 183 ? 35.902   47.617  -12.465 1.00 82.62 183 B 1 
ATOM 3905 O O   . GLN B 2 183 ? 36.874   48.035  -13.100 1.00 78.75 183 B 1 
ATOM 3906 C CB  . GLN B 2 183 ? 33.487   47.838  -13.321 1.00 80.04 183 B 1 
ATOM 3907 C CG  . GLN B 2 183 ? 33.625   48.884  -14.422 1.00 71.89 183 B 1 
ATOM 3908 C CD  . GLN B 2 183 ? 32.302   49.598  -14.734 1.00 66.83 183 B 1 
ATOM 3909 O OE1 . GLN B 2 183 ? 31.306   49.491  -14.046 1.00 61.50 183 B 1 
ATOM 3910 N NE2 . GLN B 2 183 ? 32.247   50.366  -15.798 1.00 57.99 183 B 1 
ATOM 3911 N N   . ARG B 2 184 ? 35.883   47.650  -11.125 1.00 83.85 184 B 1 
ATOM 3912 C CA  . ARG B 2 184 ? 36.975   48.206  -10.306 1.00 82.88 184 B 1 
ATOM 3913 C C   . ARG B 2 184 ? 38.267   47.403  -10.409 1.00 82.66 184 B 1 
ATOM 3914 O O   . ARG B 2 184 ? 39.341   47.987  -10.463 1.00 78.36 184 B 1 
ATOM 3915 C CB  . ARG B 2 184 ? 36.548   48.292  -8.834  1.00 80.49 184 B 1 
ATOM 3916 C CG  . ARG B 2 184 ? 35.498   49.378  -8.584  1.00 71.74 184 B 1 
ATOM 3917 C CD  . ARG B 2 184 ? 35.126   49.387  -7.100  1.00 69.15 184 B 1 
ATOM 3918 N NE  . ARG B 2 184 ? 33.798   49.974  -6.886  1.00 61.88 184 B 1 
ATOM 3919 C CZ  . ARG B 2 184 ? 33.209   50.141  -5.718  1.00 55.49 184 B 1 
ATOM 3920 N NH1 . ARG B 2 184 ? 33.833   49.931  -4.586  1.00 51.99 184 B 1 
ATOM 3921 N NH2 . ARG B 2 184 ? 31.954   50.502  -5.668  1.00 49.82 184 B 1 
ATOM 3922 N N   . ASN B 2 185 ? 38.187   46.081  -10.445 1.00 81.19 185 B 1 
ATOM 3923 C CA  . ASN B 2 185 ? 39.371   45.221  -10.535 1.00 79.04 185 B 1 
ATOM 3924 C C   . ASN B 2 185 ? 40.072   45.301  -11.897 1.00 77.83 185 B 1 
ATOM 3925 O O   . ASN B 2 185 ? 41.267   45.029  -11.978 1.00 70.59 185 B 1 
ATOM 3926 C CB  . ASN B 2 185 ? 38.960   43.775  -10.203 1.00 74.86 185 B 1 
ATOM 3927 C CG  . ASN B 2 185 ? 38.710   43.555  -8.712  1.00 70.38 185 B 1 
ATOM 3928 O OD1 . ASN B 2 185 ? 39.216   44.253  -7.847  1.00 62.61 185 B 1 
ATOM 3929 N ND2 . ASN B 2 185 ? 37.952   42.541  -8.365  1.00 62.46 185 B 1 
ATOM 3930 N N   . HIS B 2 186 ? 39.369   45.719  -12.958 1.00 77.29 186 B 1 
ATOM 3931 C CA  . HIS B 2 186 ? 39.893   45.825  -14.315 1.00 74.63 186 B 1 
ATOM 3932 C C   . HIS B 2 186 ? 40.091   47.275  -14.794 1.00 74.75 186 B 1 
ATOM 3933 O O   . HIS B 2 186 ? 40.403   47.477  -15.971 1.00 68.74 186 B 1 
ATOM 3934 C CB  . HIS B 2 186 ? 39.031   44.990  -15.255 1.00 69.23 186 B 1 
ATOM 3935 C CG  . HIS B 2 186 ? 39.242   43.509  -15.067 1.00 65.96 186 B 1 
ATOM 3936 N ND1 . HIS B 2 186 ? 40.418   42.836  -15.281 1.00 57.61 186 B 1 
ATOM 3937 C CD2 . HIS B 2 186 ? 38.320   42.578  -14.669 1.00 57.18 186 B 1 
ATOM 3938 C CE1 . HIS B 2 186 ? 40.210   41.529  -15.025 1.00 55.54 186 B 1 
ATOM 3939 N NE2 . HIS B 2 186 ? 38.947   41.327  -14.647 1.00 55.68 186 B 1 
ATOM 3940 N N   . GLU B 2 187 ? 39.994   48.292  -13.925 1.00 77.42 187 B 1 
ATOM 3941 C CA  . GLU B 2 187 ? 40.230   49.704  -14.294 1.00 76.01 187 B 1 
ATOM 3942 C C   . GLU B 2 187 ? 41.615   49.966  -14.923 1.00 74.58 187 B 1 
ATOM 3943 O O   . GLU B 2 187 ? 41.791   50.959  -15.632 1.00 65.62 187 B 1 
ATOM 3944 C CB  . GLU B 2 187 ? 40.076   50.615  -13.056 1.00 71.07 187 B 1 
ATOM 3945 C CG  . GLU B 2 187 ? 38.643   51.125  -12.838 1.00 63.98 187 B 1 
ATOM 3946 C CD  . GLU B 2 187 ? 38.498   52.103  -11.653 1.00 58.70 187 B 1 
ATOM 3947 O OE1 . GLU B 2 187 ? 37.389   52.644  -11.483 1.00 53.58 187 B 1 
ATOM 3948 O OE2 . GLU B 2 187 ? 39.494   52.329  -10.927 1.00 54.11 187 B 1 
ATOM 3949 N N   . GLY B 2 188 ? 42.606   49.119  -14.669 1.00 72.98 188 B 1 
ATOM 3950 C CA  . GLY B 2 188 ? 43.957   49.256  -15.213 1.00 71.32 188 B 1 
ATOM 3951 C C   . GLY B 2 188 ? 44.267   48.405  -16.447 1.00 71.71 188 B 1 
ATOM 3952 O O   . GLY B 2 188 ? 45.314   48.623  -17.066 1.00 64.65 188 B 1 
ATOM 3953 N N   . ASP B 2 189 ? 43.428   47.456  -16.801 1.00 70.82 189 B 1 
ATOM 3954 C CA  . ASP B 2 189 ? 43.680   46.566  -17.927 1.00 68.62 189 B 1 
ATOM 3955 C C   . ASP B 2 189 ? 43.063   47.128  -19.214 1.00 68.79 189 B 1 
ATOM 3956 O O   . ASP B 2 189 ? 41.862   47.393  -19.297 1.00 61.54 189 B 1 
ATOM 3957 C CB  . ASP B 2 189 ? 43.217   45.124  -17.626 1.00 61.77 189 B 1 
ATOM 3958 C CG  . ASP B 2 189 ? 44.272   44.258  -16.920 1.00 56.51 189 B 1 
ATOM 3959 O OD1 . ASP B 2 189 ? 45.483   44.555  -17.055 1.00 51.48 189 B 1 
ATOM 3960 O OD2 . ASP B 2 189 ? 43.873   43.246  -16.302 1.00 51.10 189 B 1 
ATOM 3961 N N   . GLU B 2 190 ? 43.907   47.301  -20.243 1.00 64.19 190 B 1 
ATOM 3962 C CA  . GLU B 2 190 ? 43.509   47.899  -21.534 1.00 63.54 190 B 1 
ATOM 3963 C C   . GLU B 2 190 ? 42.473   47.079  -22.319 1.00 65.56 190 B 1 
ATOM 3964 O O   . GLU B 2 190 ? 41.862   47.602  -23.259 1.00 59.00 190 B 1 
ATOM 3965 C CB  . GLU B 2 190 ? 44.744   48.096  -22.426 1.00 57.04 190 B 1 
ATOM 3966 C CG  . GLU B 2 190 ? 45.735   49.180  -21.943 1.00 51.63 190 B 1 
ATOM 3967 C CD  . GLU B 2 190 ? 46.879   49.431  -22.941 1.00 46.61 190 B 1 
ATOM 3968 O OE1 . GLU B 2 190 ? 47.473   50.539  -22.881 1.00 42.62 190 B 1 
ATOM 3969 O OE2 . GLU B 2 190 ? 47.174   48.544  -23.769 1.00 42.55 190 B 1 
ATOM 3970 N N   . ASP B 2 191 ? 42.322   45.801  -22.016 1.00 73.46 191 B 1 
ATOM 3971 C CA  . ASP B 2 191 ? 41.563   44.898  -22.882 1.00 73.63 191 B 1 
ATOM 3972 C C   . ASP B 2 191 ? 40.059   44.881  -22.542 1.00 75.66 191 B 1 
ATOM 3973 O O   . ASP B 2 191 ? 39.496   43.940  -21.986 1.00 69.37 191 B 1 
ATOM 3974 C CB  . ASP B 2 191 ? 42.245   43.524  -22.972 1.00 66.84 191 B 1 
ATOM 3975 C CG  . ASP B 2 191 ? 41.983   42.826  -24.312 1.00 59.67 191 B 1 
ATOM 3976 O OD1 . ASP B 2 191 ? 41.113   43.299  -25.085 1.00 53.57 191 B 1 
ATOM 3977 O OD2 . ASP B 2 191 ? 42.665   41.818  -24.593 1.00 52.98 191 B 1 
ATOM 3978 N N   . ASP B 2 192 ? 39.402   45.940  -22.949 1.00 77.06 192 B 1 
ATOM 3979 C CA  . ASP B 2 192 ? 37.967   46.235  -22.789 1.00 78.17 192 B 1 
ATOM 3980 C C   . ASP B 2 192 ? 37.052   45.078  -23.271 1.00 79.63 192 B 1 
ATOM 3981 O O   . ASP B 2 192 ? 35.913   44.918  -22.824 1.00 74.91 192 B 1 
ATOM 3982 C CB  . ASP B 2 192 ? 37.693   47.538  -23.578 1.00 72.50 192 B 1 
ATOM 3983 C CG  . ASP B 2 192 ? 36.426   48.306  -23.166 1.00 65.03 192 B 1 
ATOM 3984 O OD1 . ASP B 2 192 ? 36.120   48.343  -21.958 1.00 58.26 192 B 1 
ATOM 3985 O OD2 . ASP B 2 192 ? 35.749   48.857  -24.061 1.00 57.54 192 B 1 
ATOM 3986 N N   . SER B 2 193 ? 37.568   44.234  -24.169 1.00 79.69 193 B 1 
ATOM 3987 C CA  . SER B 2 193 ? 36.848   43.050  -24.659 1.00 80.77 193 B 1 
ATOM 3988 C C   . SER B 2 193 ? 36.754   41.939  -23.609 1.00 81.94 193 B 1 
ATOM 3989 O O   . SER B 2 193 ? 35.723   41.264  -23.518 1.00 77.31 193 B 1 
ATOM 3990 C CB  . SER B 2 193 ? 37.507   42.530  -25.936 1.00 76.54 193 B 1 
ATOM 3991 O OG  . SER B 2 193 ? 38.737   41.870  -25.696 1.00 67.09 193 B 1 
ATOM 3992 N N   . HIS B 2 194 ? 37.814   41.774  -22.784 1.00 82.37 194 B 1 
ATOM 3993 C CA  . HIS B 2 194 ? 37.852   40.757  -21.735 1.00 82.51 194 B 1 
ATOM 3994 C C   . HIS B 2 194 ? 36.948   41.139  -20.558 1.00 83.99 194 B 1 
ATOM 3995 O O   . HIS B 2 194 ? 36.192   40.302  -20.071 1.00 81.36 194 B 1 
ATOM 3996 C CB  . HIS B 2 194 ? 39.295   40.516  -21.296 1.00 78.52 194 B 1 
ATOM 3997 C CG  . HIS B 2 194 ? 39.457   39.214  -20.570 1.00 70.25 194 B 1 
ATOM 3998 N ND1 . HIS B 2 194 ? 39.236   37.963  -21.112 1.00 61.52 194 B 1 
ATOM 3999 C CD2 . HIS B 2 194 ? 39.822   39.013  -19.262 1.00 60.16 194 B 1 
ATOM 4000 C CE1 . HIS B 2 194 ? 39.466   37.041  -20.160 1.00 57.14 194 B 1 
ATOM 4001 N NE2 . HIS B 2 194 ? 39.828   37.640  -19.018 1.00 57.12 194 B 1 
ATOM 4002 N N   . VAL B 2 195 ? 36.957   42.440  -20.183 1.00 82.66 195 B 1 
ATOM 4003 C CA  . VAL B 2 195 ? 36.069   42.981  -19.147 1.00 83.13 195 B 1 
ATOM 4004 C C   . VAL B 2 195 ? 34.603   42.803  -19.544 1.00 85.12 195 B 1 
ATOM 4005 O O   . VAL B 2 195 ? 33.819   42.257  -18.767 1.00 83.62 195 B 1 
ATOM 4006 C CB  . VAL B 2 195 ? 36.369   44.460  -18.856 1.00 79.54 195 B 1 
ATOM 4007 C CG1 . VAL B 2 195 ? 35.512   44.989  -17.711 1.00 71.03 195 B 1 
ATOM 4008 C CG2 . VAL B 2 195 ? 37.843   44.660  -18.482 1.00 71.28 195 B 1 
ATOM 4009 N N   . ARG B 2 196 ? 34.219   43.167  -20.781 1.00 84.52 196 B 1 
ATOM 4010 C CA  . ARG B 2 196 ? 32.842   42.968  -21.271 1.00 84.46 196 B 1 
ATOM 4011 C C   . ARG B 2 196 ? 32.426   41.501  -21.301 1.00 85.93 196 B 1 
ATOM 4012 O O   . ARG B 2 196 ? 31.278   41.189  -21.005 1.00 84.44 196 B 1 
ATOM 4013 C CB  . ARG B 2 196 ? 32.665   43.568  -22.662 1.00 82.72 196 B 1 
ATOM 4014 C CG  . ARG B 2 196 ? 32.631   45.089  -22.617 1.00 73.14 196 B 1 
ATOM 4015 C CD  . ARG B 2 196 ? 32.408   45.610  -24.037 1.00 67.11 196 B 1 
ATOM 4016 N NE  . ARG B 2 196 ? 32.816   47.001  -24.146 1.00 59.95 196 B 1 
ATOM 4017 C CZ  . ARG B 2 196 ? 32.560   47.825  -25.139 1.00 52.55 196 B 1 
ATOM 4018 N NH1 . ARG B 2 196 ? 31.785   47.494  -26.136 1.00 48.25 196 B 1 
ATOM 4019 N NH2 . ARG B 2 196 ? 33.123   48.996  -25.137 1.00 47.70 196 B 1 
ATOM 4020 N N   . ALA B 2 197 ? 33.353   40.598  -21.643 1.00 85.58 197 B 1 
ATOM 4021 C CA  . ALA B 2 197 ? 33.071   39.170  -21.640 1.00 85.69 197 B 1 
ATOM 4022 C C   . ALA B 2 197 ? 32.823   38.640  -20.215 1.00 86.42 197 B 1 
ATOM 4023 O O   . ALA B 2 197 ? 31.901   37.849  -20.019 1.00 84.78 197 B 1 
ATOM 4024 C CB  . ALA B 2 197 ? 34.219   38.427  -22.335 1.00 83.91 197 B 1 
ATOM 4025 N N   . GLN B 2 198 ? 33.614   39.133  -19.221 1.00 85.88 198 B 1 
ATOM 4026 C CA  . GLN B 2 198 ? 33.374   38.798  -17.814 1.00 85.29 198 B 1 
ATOM 4027 C C   . GLN B 2 198 ? 32.051   39.376  -17.304 1.00 86.40 198 B 1 
ATOM 4028 O O   . GLN B 2 198 ? 31.277   38.640  -16.699 1.00 85.01 198 B 1 
ATOM 4029 C CB  . GLN B 2 198 ? 34.533   39.269  -16.930 1.00 82.71 198 B 1 
ATOM 4030 C CG  . GLN B 2 198 ? 35.618   38.197  -16.816 1.00 74.17 198 B 1 
ATOM 4031 C CD  . GLN B 2 198 ? 36.696   38.585  -15.803 1.00 68.96 198 B 1 
ATOM 4032 O OE1 . GLN B 2 198 ? 36.842   39.728  -15.422 1.00 62.31 198 B 1 
ATOM 4033 N NE2 . GLN B 2 198 ? 37.484   37.652  -15.316 1.00 59.67 198 B 1 
ATOM 4034 N N   . GLN B 2 199 ? 31.755   40.635  -17.587 1.00 85.85 199 B 1 
ATOM 4035 C CA  . GLN B 2 199 ? 30.487   41.265  -17.217 1.00 86.03 199 B 1 
ATOM 4036 C C   . GLN B 2 199 ? 29.296   40.514  -17.822 1.00 87.32 199 B 1 
ATOM 4037 O O   . GLN B 2 199 ? 28.368   40.163  -17.098 1.00 86.04 199 B 1 
ATOM 4038 C CB  . GLN B 2 199 ? 30.470   42.734  -17.672 1.00 84.32 199 B 1 
ATOM 4039 C CG  . GLN B 2 199 ? 31.340   43.619  -16.767 1.00 80.22 199 B 1 
ATOM 4040 C CD  . GLN B 2 199 ? 31.354   45.085  -17.215 1.00 77.09 199 B 1 
ATOM 4041 O OE1 . GLN B 2 199 ? 31.071   45.434  -18.354 1.00 71.73 199 B 1 
ATOM 4042 N NE2 . GLN B 2 199 ? 31.692   45.991  -16.333 1.00 68.71 199 B 1 
ATOM 4043 N N   . ALA B 2 200 ? 29.362   40.168  -19.106 1.00 88.47 200 B 1 
ATOM 4044 C CA  . ALA B 2 200 ? 28.313   39.383  -19.750 1.00 88.38 200 B 1 
ATOM 4045 C C   . ALA B 2 200 ? 28.148   37.990  -19.119 1.00 89.16 200 B 1 
ATOM 4046 O O   . ALA B 2 200 ? 27.038   37.473  -19.052 1.00 87.51 200 B 1 
ATOM 4047 C CB  . ALA B 2 200 ? 28.636   39.284  -21.248 1.00 86.93 200 B 1 
ATOM 4048 N N   . CYS B 2 201 ? 29.239   37.381  -18.633 1.00 88.40 201 B 1 
ATOM 4049 C CA  . CYS B 2 201 ? 29.187   36.086  -17.940 1.00 88.79 201 B 1 
ATOM 4050 C C   . CYS B 2 201 ? 28.535   36.206  -16.552 1.00 89.43 201 B 1 
ATOM 4051 O O   . CYS B 2 201 ? 27.739   35.345  -16.174 1.00 88.45 201 B 1 
ATOM 4052 C CB  . CYS B 2 201 ? 30.613   35.525  -17.864 1.00 86.19 201 B 1 
ATOM 4053 S SG  . CYS B 2 201 ? 30.564   33.734  -17.601 1.00 73.39 201 B 1 
ATOM 4054 N N   . ILE B 2 202 ? 28.854   37.294  -15.815 1.00 88.65 202 B 1 
ATOM 4055 C CA  . ILE B 2 202 ? 28.230   37.622  -14.525 1.00 88.08 202 B 1 
ATOM 4056 C C   . ILE B 2 202 ? 26.731   37.872  -14.713 1.00 89.19 202 B 1 
ATOM 4057 O O   . ILE B 2 202 ? 25.918   37.268  -14.022 1.00 88.29 202 B 1 
ATOM 4058 C CB  . ILE B 2 202 ? 28.946   38.827  -13.878 1.00 86.89 202 B 1 
ATOM 4059 C CG1 . ILE B 2 202 ? 30.378   38.432  -13.433 1.00 82.51 202 B 1 
ATOM 4060 C CG2 . ILE B 2 202 ? 28.161   39.374  -12.674 1.00 81.38 202 B 1 
ATOM 4061 C CD1 . ILE B 2 202 ? 31.287   39.630  -13.148 1.00 75.74 202 B 1 
ATOM 4062 N N   . GLU B 2 203 ? 26.371   38.714  -15.685 1.00 89.86 203 B 1 
ATOM 4063 C CA  . GLU B 2 203 ? 24.967   38.976  -16.002 1.00 89.52 203 B 1 
ATOM 4064 C C   . GLU B 2 203 ? 24.218   37.693  -16.351 1.00 90.23 203 B 1 
ATOM 4065 O O   . GLU B 2 203 ? 23.192   37.405  -15.739 1.00 88.87 203 B 1 
ATOM 4066 C CB  . GLU B 2 203 ? 24.839   39.978  -17.163 1.00 87.95 203 B 1 
ATOM 4067 C CG  . GLU B 2 203 ? 25.216   41.402  -16.739 1.00 81.85 203 B 1 
ATOM 4068 C CD  . GLU B 2 203 ? 24.862   42.445  -17.801 1.00 78.86 203 B 1 
ATOM 4069 O OE1 . GLU B 2 203 ? 24.496   43.571  -17.390 1.00 71.15 203 B 1 
ATOM 4070 O OE2 . GLU B 2 203 ? 24.903   42.126  -19.009 1.00 72.32 203 B 1 
ATOM 4071 N N   . ALA B 2 204 ? 24.770   36.879  -17.248 1.00 89.54 204 B 1 
ATOM 4072 C CA  . ALA B 2 204 ? 24.141   35.626  -17.651 1.00 89.36 204 B 1 
ATOM 4073 C C   . ALA B 2 204 ? 23.963   34.645  -16.474 1.00 90.16 204 B 1 
ATOM 4074 O O   . ALA B 2 204 ? 22.969   33.924  -16.418 1.00 88.62 204 B 1 
ATOM 4075 C CB  . ALA B 2 204 ? 24.976   35.000  -18.768 1.00 87.93 204 B 1 
ATOM 4076 N N   . LYS B 2 205 ? 24.910   34.620  -15.522 1.00 89.46 205 B 1 
ATOM 4077 C CA  . LYS B 2 205 ? 24.835   33.797  -14.308 1.00 88.80 205 B 1 
ATOM 4078 C C   . LYS B 2 205 ? 23.656   34.227  -13.428 1.00 90.02 205 B 1 
ATOM 4079 O O   . LYS B 2 205 ? 22.828   33.387  -13.077 1.00 89.27 205 B 1 
ATOM 4080 C CB  . LYS B 2 205 ? 26.184   33.889  -13.567 1.00 86.56 205 B 1 
ATOM 4081 C CG  . LYS B 2 205 ? 26.210   33.230  -12.173 1.00 79.36 205 B 1 
ATOM 4082 C CD  . LYS B 2 205 ? 27.482   33.661  -11.432 1.00 77.62 205 B 1 
ATOM 4083 C CE  . LYS B 2 205 ? 27.373   33.448  -9.921  1.00 68.91 205 B 1 
ATOM 4084 N NZ  . LYS B 2 205 ? 28.277   34.371  -9.177  1.00 63.81 205 B 1 
ATOM 4085 N N   . HIS B 2 206 ? 23.566   35.517  -13.089 1.00 91.68 206 B 1 
ATOM 4086 C CA  . HIS B 2 206 ? 22.507   36.025  -12.215 1.00 91.34 206 B 1 
ATOM 4087 C C   . HIS B 2 206 ? 21.138   36.033  -12.899 1.00 91.85 206 B 1 
ATOM 4088 O O   . HIS B 2 206 ? 20.145   35.668  -12.270 1.00 90.75 206 B 1 
ATOM 4089 C CB  . HIS B 2 206 ? 22.871   37.417  -11.698 1.00 90.67 206 B 1 
ATOM 4090 C CG  . HIS B 2 206 ? 24.000   37.393  -10.708 1.00 90.86 206 B 1 
ATOM 4091 N ND1 . HIS B 2 206 ? 23.950   36.867  -9.427  1.00 80.62 206 B 1 
ATOM 4092 C CD2 . HIS B 2 206 ? 25.265   37.871  -10.908 1.00 80.90 206 B 1 
ATOM 4093 C CE1 . HIS B 2 206 ? 25.158   37.031  -8.884  1.00 83.12 206 B 1 
ATOM 4094 N NE2 . HIS B 2 206 ? 25.982   37.630  -9.745  1.00 84.06 206 B 1 
ATOM 4095 N N   . ASP B 2 207 ? 21.088   36.366  -14.193 1.00 92.22 207 B 1 
ATOM 4096 C CA  . ASP B 2 207 ? 19.856   36.337  -14.976 1.00 91.22 207 B 1 
ATOM 4097 C C   . ASP B 2 207 ? 19.298   34.909  -15.077 1.00 91.46 207 B 1 
ATOM 4098 O O   . ASP B 2 207 ? 18.081   34.711  -15.004 1.00 89.74 207 B 1 
ATOM 4099 C CB  . ASP B 2 207 ? 20.096   36.914  -16.380 1.00 89.83 207 B 1 
ATOM 4100 C CG  . ASP B 2 207 ? 20.413   38.423  -16.416 1.00 85.67 207 B 1 
ATOM 4101 O OD1 . ASP B 2 207 ? 20.277   39.122  -15.392 1.00 79.07 207 B 1 
ATOM 4102 O OD2 . ASP B 2 207 ? 20.798   38.924  -17.497 1.00 79.07 207 B 1 
ATOM 4103 N N   . LYS B 2 208 ? 20.173   33.899  -15.171 1.00 91.73 208 B 1 
ATOM 4104 C CA  . LYS B 2 208 ? 19.768   32.491  -15.129 1.00 90.98 208 B 1 
ATOM 4105 C C   . LYS B 2 208 ? 19.182   32.110  -13.768 1.00 91.59 208 B 1 
ATOM 4106 O O   . LYS B 2 208 ? 18.125   31.493  -13.730 1.00 90.61 208 B 1 
ATOM 4107 C CB  . LYS B 2 208 ? 20.945   31.591  -15.512 1.00 89.59 208 B 1 
ATOM 4108 C CG  . LYS B 2 208 ? 20.482   30.128  -15.640 1.00 82.90 208 B 1 
ATOM 4109 C CD  . LYS B 2 208 ? 21.660   29.170  -15.831 1.00 76.21 208 B 1 
ATOM 4110 C CE  . LYS B 2 208 ? 21.087   27.755  -15.722 1.00 68.67 208 B 1 
ATOM 4111 N NZ  . LYS B 2 208 ? 22.112   26.757  -15.398 1.00 60.35 208 B 1 
ATOM 4112 N N   . TYR B 2 209 ? 19.833   32.492  -12.656 1.00 91.40 209 B 1 
ATOM 4113 C CA  . TYR B 2 209 ? 19.284   32.216  -11.324 1.00 91.07 209 B 1 
ATOM 4114 C C   . TYR B 2 209 ? 17.948   32.924  -11.082 1.00 91.41 209 B 1 
ATOM 4115 O O   . TYR B 2 209 ? 17.053   32.337  -10.477 1.00 90.80 209 B 1 
ATOM 4116 C CB  . TYR B 2 209 ? 20.294   32.604  -10.238 1.00 90.79 209 B 1 
ATOM 4117 C CG  . TYR B 2 209 ? 21.459   31.656  -10.071 1.00 89.94 209 B 1 
ATOM 4118 C CD1 . TYR B 2 209 ? 21.236   30.284  -9.815  1.00 84.02 209 B 1 
ATOM 4119 C CD2 . TYR B 2 209 ? 22.787   32.138  -10.126 1.00 84.18 209 B 1 
ATOM 4120 C CE1 . TYR B 2 209 ? 22.320   29.405  -9.622  1.00 82.64 209 B 1 
ATOM 4121 C CE2 . TYR B 2 209 ? 23.861   31.270  -9.935  1.00 81.66 209 B 1 
ATOM 4122 C CZ  . TYR B 2 209 ? 23.635   29.904  -9.684  1.00 85.57 209 B 1 
ATOM 4123 O OH  . TYR B 2 209 ? 24.703   29.058  -9.506  1.00 82.74 209 B 1 
ATOM 4124 N N   . MET B 2 210 ? 17.790   34.164  -11.590 1.00 92.21 210 B 1 
ATOM 4125 C CA  . MET B 2 210 ? 16.519   34.882  -11.547 1.00 92.02 210 B 1 
ATOM 4126 C C   . MET B 2 210 ? 15.436   34.116  -12.328 1.00 92.12 210 B 1 
ATOM 4127 O O   . MET B 2 210 ? 14.356   33.888  -11.799 1.00 91.19 210 B 1 
ATOM 4128 C CB  . MET B 2 210 ? 16.699   36.300  -12.100 1.00 91.17 210 B 1 
ATOM 4129 C CG  . MET B 2 210 ? 15.467   37.187  -11.876 1.00 85.74 210 B 1 
ATOM 4130 S SD  . MET B 2 210 ? 15.246   37.794  -10.175 1.00 83.12 210 B 1 
ATOM 4131 C CE  . MET B 2 210 ? 16.396   39.194  -10.201 1.00 73.12 210 B 1 
ATOM 4132 N N   . ALA B 2 211 ? 15.740   33.677  -13.539 1.00 92.36 211 B 1 
ATOM 4133 C CA  . ALA B 2 211 ? 14.809   32.921  -14.367 1.00 91.21 211 B 1 
ATOM 4134 C C   . ALA B 2 211 ? 14.418   31.570  -13.739 1.00 91.20 211 B 1 
ATOM 4135 O O   . ALA B 2 211 ? 13.237   31.242  -13.698 1.00 89.90 211 B 1 
ATOM 4136 C CB  . ALA B 2 211 ? 15.431   32.737  -15.760 1.00 90.40 211 B 1 
ATOM 4137 N N   . ASP B 2 212 ? 15.401   30.829  -13.204 1.00 90.97 212 B 1 
ATOM 4138 C CA  . ASP B 2 212 ? 15.147   29.549  -12.540 1.00 89.60 212 B 1 
ATOM 4139 C C   . ASP B 2 212 ? 14.280   29.743  -11.271 1.00 89.59 212 B 1 
ATOM 4140 O O   . ASP B 2 212 ? 13.402   28.931  -10.978 1.00 88.14 212 B 1 
ATOM 4141 C CB  . ASP B 2 212 ? 16.492   28.870  -12.174 1.00 88.89 212 B 1 
ATOM 4142 C CG  . ASP B 2 212 ? 17.336   28.299  -13.341 1.00 86.05 212 B 1 
ATOM 4143 O OD1 . ASP B 2 212 ? 16.843   28.117  -14.469 1.00 80.63 212 B 1 
ATOM 4144 O OD2 . ASP B 2 212 ? 18.529   27.945  -13.099 1.00 80.84 212 B 1 
ATOM 4145 N N   . MET B 2 213 ? 14.480   30.844  -10.525 1.00 89.88 213 B 1 
ATOM 4146 C CA  . MET B 2 213 ? 13.664   31.206  -9.368  1.00 89.36 213 B 1 
ATOM 4147 C C   . MET B 2 213 ? 12.239   31.600  -9.774  1.00 89.62 213 B 1 
ATOM 4148 O O   . MET B 2 213 ? 11.280   31.093  -9.199  1.00 88.98 213 B 1 
ATOM 4149 C CB  . MET B 2 213 ? 14.357   32.338  -8.597  1.00 88.74 213 B 1 
ATOM 4150 C CG  . MET B 2 213 ? 13.606   32.711  -7.312  1.00 85.42 213 B 1 
ATOM 4151 S SD  . MET B 2 213 ? 14.098   34.289  -6.582  1.00 82.94 213 B 1 
ATOM 4152 C CE  . MET B 2 213 ? 13.495   35.398  -7.878  1.00 72.19 213 B 1 
ATOM 4153 N N   . ASP B 2 214 ? 12.102   32.458  -10.789 1.00 91.01 214 B 1 
ATOM 4154 C CA  . ASP B 2 214 ? 10.792   32.873  -11.296 1.00 89.44 214 B 1 
ATOM 4155 C C   . ASP B 2 214 ? 10.001   31.670  -11.826 1.00 89.08 214 B 1 
ATOM 4156 O O   . ASP B 2 214 ? 8.797    31.561  -11.594 1.00 87.56 214 B 1 
ATOM 4157 C CB  . ASP B 2 214 ? 10.966   33.926  -12.410 1.00 88.67 214 B 1 
ATOM 4158 C CG  . ASP B 2 214 ? 11.415   35.320  -11.932 1.00 85.52 214 B 1 
ATOM 4159 O OD1 . ASP B 2 214 ? 11.343   35.590  -10.716 1.00 80.26 214 B 1 
ATOM 4160 O OD2 . ASP B 2 214 ? 11.759   36.136  -12.809 1.00 80.10 214 B 1 
ATOM 4161 N N   . GLU B 2 215 ? 10.680   30.718  -12.480 1.00 89.16 215 B 1 
ATOM 4162 C CA  . GLU B 2 215 ? 10.068   29.473  -12.944 1.00 87.21 215 B 1 
ATOM 4163 C C   . GLU B 2 215 ? 9.594    28.600  -11.771 1.00 86.71 215 B 1 
ATOM 4164 O O   . GLU B 2 215 ? 8.486    28.056  -11.827 1.00 84.96 215 B 1 
ATOM 4165 C CB  . GLU B 2 215 ? 11.043   28.714  -13.863 1.00 85.93 215 B 1 
ATOM 4166 C CG  . GLU B 2 215 ? 10.342   27.543  -14.573 1.00 77.11 215 B 1 
ATOM 4167 C CD  . GLU B 2 215 ? 11.213   26.741  -15.551 1.00 70.86 215 B 1 
ATOM 4168 O OE1 . GLU B 2 215 ? 10.640   25.812  -16.177 1.00 62.07 215 B 1 
ATOM 4169 O OE2 . GLU B 2 215 ? 12.428   27.006  -15.675 1.00 62.38 215 B 1 
ATOM 4170 N N   . LEU B 2 216 ? 10.371   28.523  -10.681 1.00 87.48 216 B 1 
ATOM 4171 C CA  . LEU B 2 216 ? 9.981    27.779  -9.478  1.00 86.51 216 B 1 
ATOM 4172 C C   . LEU B 2 216 ? 8.690    28.337  -8.870  1.00 86.57 216 B 1 
ATOM 4173 O O   . LEU B 2 216 ? 7.739    27.577  -8.656  1.00 85.38 216 B 1 
ATOM 4174 C CB  . LEU B 2 216 ? 11.150   27.820  -8.471  1.00 86.02 216 B 1 
ATOM 4175 C CG  . LEU B 2 216 ? 10.900   27.012  -7.178  1.00 83.51 216 B 1 
ATOM 4176 C CD1 . LEU B 2 216 ? 10.948   25.510  -7.425  1.00 77.23 216 B 1 
ATOM 4177 C CD2 . LEU B 2 216 ? 11.956   27.365  -6.132  1.00 76.80 216 B 1 
ATOM 4178 N N   . PHE B 2 217 ? 8.622    29.657  -8.645  1.00 87.54 217 B 1 
ATOM 4179 C CA  . PHE B 2 217 ? 7.420    30.298  -8.118  1.00 86.63 217 B 1 
ATOM 4180 C C   . PHE B 2 217 ? 6.235    30.193  -9.089  1.00 85.64 217 B 1 
ATOM 4181 O O   . PHE B 2 217 ? 5.119    29.886  -8.672  1.00 82.88 217 B 1 
ATOM 4182 C CB  . PHE B 2 217 ? 7.715    31.762  -7.767  1.00 86.82 217 B 1 
ATOM 4183 C CG  . PHE B 2 217 ? 8.482    31.932  -6.467  1.00 88.14 217 B 1 
ATOM 4184 C CD1 . PHE B 2 217 ? 7.820    31.789  -5.231  1.00 83.74 217 B 1 
ATOM 4185 C CD2 . PHE B 2 217 ? 9.849    32.240  -6.480  1.00 83.29 217 B 1 
ATOM 4186 C CE1 . PHE B 2 217 ? 8.522    31.942  -4.028  1.00 83.13 217 B 1 
ATOM 4187 C CE2 . PHE B 2 217 ? 10.557   32.400  -5.273  1.00 82.79 217 B 1 
ATOM 4188 C CZ  . PHE B 2 217 ? 9.898    32.249  -4.051  1.00 86.27 217 B 1 
ATOM 4189 N N   . SER B 2 218 ? 6.468    30.367  -10.393 1.00 86.02 218 B 1 
ATOM 4190 C CA  . SER B 2 218 ? 5.430    30.239  -11.421 1.00 83.40 218 B 1 
ATOM 4191 C C   . SER B 2 218 ? 4.844    28.829  -11.478 1.00 81.97 218 B 1 
ATOM 4192 O O   . SER B 2 218 ? 3.627    28.680  -11.547 1.00 78.94 218 B 1 
ATOM 4193 C CB  . SER B 2 218 ? 5.990    30.634  -12.789 1.00 82.40 218 B 1 
ATOM 4194 O OG  . SER B 2 218 ? 4.948    30.629  -13.752 1.00 71.88 218 B 1 
ATOM 4195 N N   . GLN B 2 219 ? 5.675    27.783  -11.378 1.00 81.58 219 B 1 
ATOM 4196 C CA  . GLN B 2 219 ? 5.186    26.399  -11.359 1.00 78.16 219 B 1 
ATOM 4197 C C   . GLN B 2 219 ? 4.306    26.108  -10.141 1.00 77.40 219 B 1 
ATOM 4198 O O   . GLN B 2 219 ? 3.316    25.383  -10.251 1.00 74.78 219 B 1 
ATOM 4199 C CB  . GLN B 2 219 ? 6.366    25.412  -11.345 1.00 76.26 219 B 1 
ATOM 4200 C CG  . GLN B 2 219 ? 6.992    25.222  -12.725 1.00 69.88 219 B 1 
ATOM 4201 C CD  . GLN B 2 219 ? 8.101    24.162  -12.728 1.00 65.89 219 B 1 
ATOM 4202 O OE1 . GLN B 2 219 ? 8.250    23.357  -11.815 1.00 59.46 219 B 1 
ATOM 4203 N NE2 . GLN B 2 219 ? 8.888    24.088  -13.773 1.00 56.71 219 B 1 
ATOM 4204 N N   . VAL B 2 220 ? 4.662    26.655  -8.976  1.00 80.28 220 B 1 
ATOM 4205 C CA  . VAL B 2 220 ? 3.869    26.495  -7.758  1.00 78.14 220 B 1 
ATOM 4206 C C   . VAL B 2 220 ? 2.527    27.217  -7.902  1.00 77.43 220 B 1 
ATOM 4207 O O   . VAL B 2 220 ? 1.481    26.649  -7.580  1.00 73.85 220 B 1 
ATOM 4208 C CB  . VAL B 2 220 ? 4.666    26.973  -6.534  1.00 77.04 220 B 1 
ATOM 4209 C CG1 . VAL B 2 220 ? 3.827    26.891  -5.268  1.00 70.98 220 B 1 
ATOM 4210 C CG2 . VAL B 2 220 ? 5.893    26.075  -6.288  1.00 70.86 220 B 1 
ATOM 4211 N N   . ASP B 2 221 ? 2.526    28.420  -8.470  1.00 77.90 221 B 1 
ATOM 4212 C CA  . ASP B 2 221 ? 1.321    29.225  -8.692  1.00 76.00 221 B 1 
ATOM 4213 C C   . ASP B 2 221 ? 0.429    28.646  -9.807  1.00 75.69 221 B 1 
ATOM 4214 O O   . ASP B 2 221 ? -0.786   28.563  -9.655  1.00 72.03 221 B 1 
ATOM 4215 C CB  . ASP B 2 221 ? 1.754    30.677  -8.968  1.00 72.97 221 B 1 
ATOM 4216 C CG  . ASP B 2 221 ? 0.629    31.697  -8.759  1.00 67.87 221 B 1 
ATOM 4217 O OD1 . ASP B 2 221 ? -0.219   31.472  -7.872  1.00 61.68 221 B 1 
ATOM 4218 O OD2 . ASP B 2 221 ? 0.572    32.676  -9.520  1.00 60.53 221 B 1 
ATOM 4219 N N   . GLU B 2 222 ? 1.013    28.135  -10.907 1.00 73.88 222 B 1 
ATOM 4220 C CA  . GLU B 2 222 ? 0.254    27.450  -11.964 1.00 71.89 222 B 1 
ATOM 4221 C C   . GLU B 2 222 ? -0.461   26.198  -11.458 1.00 72.49 222 B 1 
ATOM 4222 O O   . GLU B 2 222 ? -1.617   25.981  -11.806 1.00 68.80 222 B 1 
ATOM 4223 C CB  . GLU B 2 222 ? 1.150    27.016  -13.126 1.00 68.08 222 B 1 
ATOM 4224 C CG  . GLU B 2 222 ? 1.347    28.085  -14.202 1.00 61.20 222 B 1 
ATOM 4225 C CD  . GLU B 2 222 ? 1.837    27.485  -15.525 1.00 53.76 222 B 1 
ATOM 4226 O OE1 . GLU B 2 222 ? 1.837    28.239  -16.520 1.00 48.26 222 B 1 
ATOM 4227 O OE2 . GLU B 2 222 ? 2.080    26.254  -15.589 1.00 48.84 222 B 1 
ATOM 4228 N N   . LYS B 2 223 ? 0.207    25.397  -10.634 1.00 72.57 223 B 1 
ATOM 4229 C CA  . LYS B 2 223 ? -0.424   24.207  -10.045 1.00 70.37 223 B 1 
ATOM 4230 C C   . LYS B 2 223 ? -1.613   24.561  -9.165  1.00 71.44 223 B 1 
ATOM 4231 O O   . LYS B 2 223 ? -2.574   23.805  -9.119  1.00 68.46 223 B 1 
ATOM 4232 C CB  . LYS B 2 223 ? 0.600    23.380  -9.251  1.00 66.47 223 B 1 
ATOM 4233 C CG  . LYS B 2 223 ? 1.456    22.520  -10.178 1.00 60.50 223 B 1 
ATOM 4234 C CD  . LYS B 2 223 ? 2.453    21.678  -9.367  1.00 55.81 223 B 1 
ATOM 4235 C CE  . LYS B 2 223 ? 3.277    20.819  -10.316 1.00 49.54 223 B 1 
ATOM 4236 N NZ  . LYS B 2 223 ? 4.270    19.989  -9.591  1.00 44.71 223 B 1 
ATOM 4237 N N   . ARG B 2 224 ? -1.575   25.713  -8.496  1.00 71.54 224 B 1 
ATOM 4238 C CA  . ARG B 2 224 ? -2.694   26.199  -7.674  1.00 70.23 224 B 1 
ATOM 4239 C C   . ARG B 2 224 ? -3.818   26.802  -8.494  1.00 71.33 224 B 1 
ATOM 4240 O O   . ARG B 2 224 ? -4.984   26.649  -8.136  1.00 69.22 224 B 1 
ATOM 4241 C CB  . ARG B 2 224 ? -2.180   27.258  -6.704  1.00 66.90 224 B 1 
ATOM 4242 C CG  . ARG B 2 224 ? -1.287   26.631  -5.645  1.00 62.76 224 B 1 
ATOM 4243 C CD  . ARG B 2 224 ? -0.715   27.786  -4.828  1.00 60.25 224 B 1 
ATOM 4244 N NE  . ARG B 2 224 ? 0.218    27.297  -3.836  1.00 54.92 224 B 1 
ATOM 4245 C CZ  . ARG B 2 224 ? 1.110    28.052  -3.252  1.00 49.70 224 B 1 
ATOM 4246 N NH1 . ARG B 2 224 ? 1.155    29.341  -3.426  1.00 47.19 224 B 1 
ATOM 4247 N NH2 . ARG B 2 224 ? 2.000    27.518  -2.495  1.00 45.15 224 B 1 
ATOM 4248 N N   . LYS B 2 225 ? -3.478   27.490  -9.588  1.00 71.57 225 B 1 
ATOM 4249 C CA  . LYS B 2 225 ? -4.457   28.095  -10.491 1.00 70.67 225 B 1 
ATOM 4250 C C   . LYS B 2 225 ? -5.203   27.066  -11.332 1.00 72.22 225 B 1 
ATOM 4251 O O   . LYS B 2 225 ? -6.365   27.286  -11.652 1.00 67.91 225 B 1 
ATOM 4252 C CB  . LYS B 2 225 ? -3.771   29.134  -11.381 1.00 65.65 225 B 1 
ATOM 4253 C CG  . LYS B 2 225 ? -3.524   30.445  -10.627 1.00 59.28 225 B 1 
ATOM 4254 C CD  . LYS B 2 225 ? -2.689   31.407  -11.466 1.00 53.49 225 B 1 
ATOM 4255 C CE  . LYS B 2 225 ? -2.482   32.709  -10.697 1.00 46.30 225 B 1 
ATOM 4256 N NZ  . LYS B 2 225 ? -1.291   33.458  -11.174 1.00 39.64 225 B 1 
ATOM 4257 N N   . LYS B 2 226 ? -4.568   25.934  -11.663 1.00 72.40 226 B 1 
ATOM 4258 C CA  . LYS B 2 226 ? -5.207   24.811  -12.346 1.00 71.98 226 B 1 
ATOM 4259 C C   . LYS B 2 226 ? -6.180   24.103  -11.402 1.00 74.28 226 B 1 
ATOM 4260 O O   . LYS B 2 226 ? -5.881   23.054  -10.845 1.00 69.53 226 B 1 
ATOM 4261 C CB  . LYS B 2 226 ? -4.157   23.865  -12.945 1.00 65.72 226 B 1 
ATOM 4262 C CG  . LYS B 2 226 ? -3.592   24.415  -14.263 1.00 58.30 226 B 1 
ATOM 4263 C CD  . LYS B 2 226 ? -2.478   23.523  -14.800 1.00 52.43 226 B 1 
ATOM 4264 C CE  . LYS B 2 226 ? -1.939   24.123  -16.091 1.00 44.64 226 B 1 
ATOM 4265 N NZ  . LYS B 2 226 ? -0.645   23.525  -16.517 1.00 38.26 226 B 1 
ATOM 4266 N N   . ARG B 2 227 ? -7.361   24.693  -11.239 1.00 74.68 227 B 1 
ATOM 4267 C CA  . ARG B 2 227 ? -8.496   24.135  -10.512 1.00 74.69 227 B 1 
ATOM 4268 C C   . ARG B 2 227 ? -9.341   23.225  -11.408 1.00 76.59 227 B 1 
ATOM 4269 O O   . ARG B 2 227 ? -10.564  23.313  -11.394 1.00 72.59 227 B 1 
ATOM 4270 C CB  . ARG B 2 227 ? -9.329   25.258  -9.869  1.00 70.24 227 B 1 
ATOM 4271 C CG  . ARG B 2 227 ? -8.566   26.047  -8.805  1.00 65.90 227 B 1 
ATOM 4272 C CD  . ARG B 2 227 ? -9.526   27.027  -8.123  1.00 62.07 227 B 1 
ATOM 4273 N NE  . ARG B 2 227 ? -8.859   27.847  -7.101  1.00 56.43 227 B 1 
ATOM 4274 C CZ  . ARG B 2 227 ? -9.467   28.629  -6.228  1.00 51.20 227 B 1 
ATOM 4275 N NH1 . ARG B 2 227 ? -10.762  28.773  -6.214  1.00 48.72 227 B 1 
ATOM 4276 N NH2 . ARG B 2 227 ? -8.785   29.284  -5.341  1.00 46.68 227 B 1 
ATOM 4277 N N   . ASP B 2 228 ? -8.695   22.391  -12.214 1.00 79.72 228 B 1 
ATOM 4278 C CA  . ASP B 2 228 ? -9.407   21.464  -13.086 1.00 81.18 228 B 1 
ATOM 4279 C C   . ASP B 2 228 ? -9.701   20.164  -12.344 1.00 84.91 228 B 1 
ATOM 4280 O O   . ASP B 2 228 ? -8.811   19.508  -11.797 1.00 82.98 228 B 1 
ATOM 4281 C CB  . ASP B 2 228 ? -8.625   21.222  -14.392 1.00 75.09 228 B 1 
ATOM 4282 C CG  . ASP B 2 228 ? -8.700   22.402  -15.366 1.00 65.60 228 B 1 
ATOM 4283 O OD1 . ASP B 2 228 ? -9.670   23.186  -15.305 1.00 57.84 228 B 1 
ATOM 4284 O OD2 . ASP B 2 228 ? -7.767   22.514  -16.200 1.00 57.44 228 B 1 
ATOM 4285 N N   . ILE B 2 229 ? -10.978  19.787  -12.326 1.00 83.43 229 B 1 
ATOM 4286 C CA  . ILE B 2 229 ? -11.405  18.458  -11.902 1.00 85.68 229 B 1 
ATOM 4287 C C   . ILE B 2 229 ? -11.194  17.531  -13.100 1.00 87.13 229 B 1 
ATOM 4288 O O   . ILE B 2 229 ? -11.796  17.769  -14.151 1.00 85.48 229 B 1 
ATOM 4289 C CB  . ILE B 2 229 ? -12.866  18.448  -11.414 1.00 84.30 229 B 1 
ATOM 4290 C CG1 . ILE B 2 229 ? -13.071  19.431  -10.237 1.00 80.45 229 B 1 
ATOM 4291 C CG2 . ILE B 2 229 ? -13.257  17.013  -10.996 1.00 79.70 229 B 1 
ATOM 4292 C CD1 . ILE B 2 229 ? -14.526  19.589  -9.797  1.00 74.63 229 B 1 
ATOM 4293 N N   . PRO B 2 230 ? -10.383  16.472  -12.980 1.00 88.30 230 B 1 
ATOM 4294 C CA  . PRO B 2 230 ? -10.174  15.532  -14.069 1.00 88.62 230 B 1 
ATOM 4295 C C   . PRO B 2 230 ? -11.486  14.899  -14.541 1.00 89.73 230 B 1 
ATOM 4296 O O   . PRO B 2 230 ? -12.267  14.414  -13.726 1.00 88.31 230 B 1 
ATOM 4297 C CB  . PRO B 2 230 ? -9.207   14.486  -13.528 1.00 87.17 230 B 1 
ATOM 4298 C CG  . PRO B 2 230 ? -8.459   15.216  -12.421 1.00 85.17 230 B 1 
ATOM 4299 C CD  . PRO B 2 230 ? -9.518   16.144  -11.852 1.00 87.06 230 B 1 
ATOM 4300 N N   . ASP B 2 231 ? -11.689  14.820  -15.853 1.00 88.83 231 B 1 
ATOM 4301 C CA  . ASP B 2 231 ? -12.918  14.278  -16.446 1.00 87.50 231 B 1 
ATOM 4302 C C   . ASP B 2 231 ? -13.225  12.845  -16.004 1.00 88.55 231 B 1 
ATOM 4303 O O   . ASP B 2 231 ? -14.386  12.459  -15.850 1.00 86.68 231 B 1 
ATOM 4304 C CB  . ASP B 2 231 ? -12.807  14.301  -17.984 1.00 84.61 231 B 1 
ATOM 4305 C CG  . ASP B 2 231 ? -12.962  15.682  -18.610 1.00 76.85 231 B 1 
ATOM 4306 O OD1 . ASP B 2 231 ? -13.541  16.570  -17.961 1.00 70.08 231 B 1 
ATOM 4307 O OD2 . ASP B 2 231 ? -12.551  15.808  -19.794 1.00 68.42 231 B 1 
ATOM 4308 N N   . TYR B 2 232 ? -12.180  12.042  -15.740 1.00 90.74 232 B 1 
ATOM 4309 C CA  . TYR B 2 232 ? -12.331  10.664  -15.269 1.00 91.13 232 B 1 
ATOM 4310 C C   . TYR B 2 232 ? -12.878  10.545  -13.837 1.00 92.49 232 B 1 
ATOM 4311 O O   . TYR B 2 232 ? -13.250  9.449   -13.417 1.00 91.23 232 B 1 
ATOM 4312 C CB  . TYR B 2 232 ? -11.000  9.922   -15.429 1.00 90.32 232 B 1 
ATOM 4313 C CG  . TYR B 2 232 ? -9.816   10.539  -14.702 1.00 90.31 232 B 1 
ATOM 4314 C CD1 . TYR B 2 232 ? -8.807   11.212  -15.419 1.00 87.36 232 B 1 
ATOM 4315 C CD2 . TYR B 2 232 ? -9.691   10.419  -13.303 1.00 87.21 232 B 1 
ATOM 4316 C CE1 . TYR B 2 232 ? -7.702   11.761  -14.751 1.00 85.60 232 B 1 
ATOM 4317 C CE2 . TYR B 2 232 ? -8.601   10.976  -12.629 1.00 84.91 232 B 1 
ATOM 4318 C CZ  . TYR B 2 232 ? -7.605   11.644  -13.358 1.00 86.64 232 B 1 
ATOM 4319 O OH  . TYR B 2 232 ? -6.528   12.196  -12.695 1.00 84.53 232 B 1 
ATOM 4320 N N   . LEU B 2 233 ? -12.949  11.643  -13.090 1.00 91.51 233 B 1 
ATOM 4321 C CA  . LEU B 2 233 ? -13.599  11.714  -11.782 1.00 92.34 233 B 1 
ATOM 4322 C C   . LEU B 2 233 ? -15.039  12.238  -11.862 1.00 92.89 233 B 1 
ATOM 4323 O O   . LEU B 2 233 ? -15.756  12.245  -10.853 1.00 90.91 233 B 1 
ATOM 4324 C CB  . LEU B 2 233 ? -12.766  12.580  -10.819 1.00 92.23 233 B 1 
ATOM 4325 C CG  . LEU B 2 233 ? -11.307  12.136  -10.607 1.00 92.06 233 B 1 
ATOM 4326 C CD1 . LEU B 2 233 ? -10.653  13.017  -9.543  1.00 88.91 233 B 1 
ATOM 4327 C CD2 . LEU B 2 233 ? -11.189  10.689  -10.133 1.00 88.54 233 B 1 
ATOM 4328 N N   . CYS B 2 234 ? -15.471  12.679  -13.050 1.00 91.44 234 B 1 
ATOM 4329 C CA  . CYS B 2 234 ? -16.790  13.240  -13.292 1.00 90.25 234 B 1 
ATOM 4330 C C   . CYS B 2 234 ? -17.774  12.180  -13.813 1.00 89.72 234 B 1 
ATOM 4331 O O   . CYS B 2 234 ? -17.423  11.283  -14.586 1.00 87.45 234 B 1 
ATOM 4332 C CB  . CYS B 2 234 ? -16.681  14.440  -14.236 1.00 88.27 234 B 1 
ATOM 4333 S SG  . CYS B 2 234 ? -15.696  15.756  -13.453 1.00 84.98 234 B 1 
ATOM 4334 N N   . GLY B 2 235 ? -19.043  12.290  -13.398 1.00 87.67 235 B 1 
ATOM 4335 C CA  . GLY B 2 235 ? -20.127  11.457  -13.891 1.00 86.43 235 B 1 
ATOM 4336 C C   . GLY B 2 235 ? -20.416  11.722  -15.369 1.00 87.00 235 B 1 
ATOM 4337 O O   . GLY B 2 235 ? -20.380  12.861  -15.827 1.00 84.12 235 B 1 
ATOM 4338 N N   . LYS B 2 236 ? -20.757  10.674  -16.137 1.00 85.78 236 B 1 
ATOM 4339 C CA  . LYS B 2 236 ? -21.061  10.788  -17.574 1.00 84.19 236 B 1 
ATOM 4340 C C   . LYS B 2 236 ? -22.407  11.466  -17.863 1.00 84.59 236 B 1 
ATOM 4341 O O   . LYS B 2 236 ? -22.707  11.721  -19.030 1.00 80.11 236 B 1 
ATOM 4342 C CB  . LYS B 2 236 ? -20.995  9.403   -18.240 1.00 82.42 236 B 1 
ATOM 4343 C CG  . LYS B 2 236 ? -19.652  8.658   -18.103 1.00 80.71 236 B 1 
ATOM 4344 C CD  . LYS B 2 236 ? -18.456  9.339   -18.793 1.00 74.72 236 B 1 
ATOM 4345 C CE  . LYS B 2 236 ? -17.202  8.456   -18.633 1.00 71.01 236 B 1 
ATOM 4346 N NZ  . LYS B 2 236 ? -15.940  9.075   -19.131 1.00 63.15 236 B 1 
ATOM 4347 N N   . ILE B 2 237 ? -23.224  11.732  -16.836 1.00 85.27 237 B 1 
ATOM 4348 C CA  . ILE B 2 237 ? -24.528  12.404  -16.939 1.00 83.25 237 B 1 
ATOM 4349 C C   . ILE B 2 237 ? -24.437  13.841  -16.417 1.00 82.82 237 B 1 
ATOM 4350 O O   . ILE B 2 237 ? -24.785  14.767  -17.144 1.00 78.27 237 B 1 
ATOM 4351 C CB  . ILE B 2 237 ? -25.625  11.599  -16.202 1.00 82.64 237 B 1 
ATOM 4352 C CG1 . ILE B 2 237 ? -25.797  10.190  -16.818 1.00 80.35 237 B 1 
ATOM 4353 C CG2 . ILE B 2 237 ? -26.970  12.355  -16.230 1.00 78.53 237 B 1 
ATOM 4354 C CD1 . ILE B 2 237 ? -26.698  9.252   -16.001 1.00 74.85 237 B 1 
ATOM 4355 N N   . SER B 2 238 ? -23.951  14.042  -15.184 1.00 81.31 238 B 1 
ATOM 4356 C CA  . SER B 2 238 ? -23.867  15.371  -14.558 1.00 78.40 238 B 1 
ATOM 4357 C C   . SER B 2 238 ? -22.685  16.198  -15.037 1.00 78.14 238 B 1 
ATOM 4358 O O   . SER B 2 238 ? -22.731  17.425  -14.969 1.00 73.54 238 B 1 
ATOM 4359 C CB  . SER B 2 238 ? -23.777  15.232  -13.038 1.00 76.23 238 B 1 
ATOM 4360 O OG  . SER B 2 238 ? -22.729  14.359  -12.653 1.00 72.36 238 B 1 
ATOM 4361 N N   . PHE B 2 239 ? -21.616  15.558  -15.521 1.00 83.44 239 B 1 
ATOM 4362 C CA  . PHE B 2 239 ? -20.304  16.175  -15.745 1.00 82.10 239 B 1 
ATOM 4363 C C   . PHE B 2 239 ? -19.687  16.831  -14.498 1.00 83.53 239 B 1 
ATOM 4364 O O   . PHE B 2 239 ? -18.748  17.609  -14.598 1.00 80.13 239 B 1 
ATOM 4365 C CB  . PHE B 2 239 ? -20.321  17.109  -16.966 1.00 78.91 239 B 1 
ATOM 4366 C CG  . PHE B 2 239 ? -20.774  16.443  -18.249 1.00 75.84 239 B 1 
ATOM 4367 C CD1 . PHE B 2 239 ? -19.863  15.654  -18.975 1.00 68.90 239 B 1 
ATOM 4368 C CD2 . PHE B 2 239 ? -22.078  16.620  -18.723 1.00 67.79 239 B 1 
ATOM 4369 C CE1 . PHE B 2 239 ? -20.256  15.049  -20.174 1.00 63.37 239 B 1 
ATOM 4370 C CE2 . PHE B 2 239 ? -22.479  16.005  -19.919 1.00 64.35 239 B 1 
ATOM 4371 C CZ  . PHE B 2 239 ? -21.571  15.224  -20.650 1.00 66.67 239 B 1 
ATOM 4372 N N   . GLU B 2 240 ? -20.190  16.476  -13.321 1.00 84.89 240 B 1 
ATOM 4373 C CA  . GLU B 2 240 ? -19.687  16.922  -12.028 1.00 85.21 240 B 1 
ATOM 4374 C C   . GLU B 2 240 ? -18.955  15.788  -11.311 1.00 87.55 240 B 1 
ATOM 4375 O O   . GLU B 2 240 ? -19.135  14.607  -11.618 1.00 86.18 240 B 1 
ATOM 4376 C CB  . GLU B 2 240 ? -20.835  17.448  -11.159 1.00 80.70 240 B 1 
ATOM 4377 C CG  . GLU B 2 240 ? -21.470  18.731  -11.709 1.00 71.72 240 B 1 
ATOM 4378 C CD  . GLU B 2 240 ? -22.597  19.270  -10.807 1.00 67.01 240 B 1 
ATOM 4379 O OE1 . GLU B 2 240 ? -23.240  20.252  -11.218 1.00 58.64 240 B 1 
ATOM 4380 O OE2 . GLU B 2 240 ? -22.831  18.691  -9.719  1.00 58.57 240 B 1 
ATOM 4381 N N   . LEU B 2 241 ? -18.148  16.140  -10.313 1.00 89.65 241 B 1 
ATOM 4382 C CA  . LEU B 2 241 ? -17.446  15.188  -9.472  1.00 90.60 241 B 1 
ATOM 4383 C C   . LEU B 2 241 ? -18.438  14.213  -8.815  1.00 91.27 241 B 1 
ATOM 4384 O O   . LEU B 2 241 ? -19.320  14.619  -8.055  1.00 90.01 241 B 1 
ATOM 4385 C CB  . LEU B 2 241 ? -16.631  15.956  -8.430  1.00 90.04 241 B 1 
ATOM 4386 C CG  . LEU B 2 241 ? -15.734  15.052  -7.559  1.00 89.27 241 B 1 
ATOM 4387 C CD1 . LEU B 2 241 ? -14.579  14.462  -8.367  1.00 84.75 241 B 1 
ATOM 4388 C CD2 . LEU B 2 241 ? -15.129  15.879  -6.436  1.00 84.41 241 B 1 
ATOM 4389 N N   . MET B 2 242 ? -18.247  12.920  -9.053  1.00 92.43 242 B 1 
ATOM 4390 C CA  . MET B 2 242 ? -19.094  11.867  -8.486  1.00 92.98 242 B 1 
ATOM 4391 C C   . MET B 2 242 ? -18.963  11.804  -6.961  1.00 92.78 242 B 1 
ATOM 4392 O O   . MET B 2 242 ? -17.862  11.797  -6.411  1.00 91.66 242 B 1 
ATOM 4393 C CB  . MET B 2 242 ? -18.746  10.518  -9.114  1.00 92.84 242 B 1 
ATOM 4394 C CG  . MET B 2 242 ? -19.137  10.422  -10.593 1.00 91.19 242 B 1 
ATOM 4395 S SD  . MET B 2 242 ? -18.709  8.822   -11.354 1.00 90.76 242 B 1 
ATOM 4396 C CE  . MET B 2 242 ? -16.942  9.076   -11.622 1.00 81.20 242 B 1 
ATOM 4397 N N   . ARG B 2 243 ? -20.101  11.703  -6.259  1.00 92.89 243 B 1 
ATOM 4398 C CA  . ARG B 2 243 ? -20.145  11.542  -4.802  1.00 91.92 243 B 1 
ATOM 4399 C C   . ARG B 2 243 ? -20.360  10.089  -4.377  1.00 92.97 243 B 1 
ATOM 4400 O O   . ARG B 2 243 ? -19.783  9.644   -3.385  1.00 90.96 243 B 1 
ATOM 4401 C CB  . ARG B 2 243 ? -21.223  12.462  -4.204  1.00 89.63 243 B 1 
ATOM 4402 C CG  . ARG B 2 243 ? -20.980  13.971  -4.467  1.00 83.85 243 B 1 
ATOM 4403 C CD  . ARG B 2 243 ? -19.706  14.488  -3.780  1.00 74.70 243 B 1 
ATOM 4404 N NE  . ARG B 2 243 ? -19.536  15.939  -4.003  1.00 66.87 243 B 1 
ATOM 4405 C CZ  . ARG B 2 243 ? -18.677  16.741  -3.386  1.00 58.86 243 B 1 
ATOM 4406 N NH1 . ARG B 2 243 ? -17.846  16.318  -2.470  1.00 52.93 243 B 1 
ATOM 4407 N NH2 . ARG B 2 243 ? -18.615  18.013  -3.692  1.00 52.69 243 B 1 
ATOM 4408 N N   . GLU B 2 244 ? -21.147  9.340   -5.143  1.00 93.09 244 B 1 
ATOM 4409 C CA  . GLU B 2 244 ? -21.406  7.916   -4.936  1.00 93.69 244 B 1 
ATOM 4410 C C   . GLU B 2 244 ? -21.211  7.143   -6.252  1.00 94.96 244 B 1 
ATOM 4411 O O   . GLU B 2 244 ? -22.187  6.725   -6.879  1.00 94.01 244 B 1 
ATOM 4412 C CB  . GLU B 2 244 ? -22.800  7.682   -4.330  1.00 92.13 244 B 1 
ATOM 4413 C CG  . GLU B 2 244 ? -22.952  8.266   -2.914  1.00 83.80 244 B 1 
ATOM 4414 C CD  . GLU B 2 244 ? -24.153  7.707   -2.145  1.00 78.61 244 B 1 
ATOM 4415 O OE1 . GLU B 2 244 ? -24.221  7.986   -0.923  1.00 70.44 244 B 1 
ATOM 4416 O OE2 . GLU B 2 244 ? -24.973  6.961   -2.727  1.00 71.01 244 B 1 
ATOM 4417 N N   . PRO B 2 245 ? -19.965  6.942   -6.699  1.00 95.29 245 B 1 
ATOM 4418 C CA  . PRO B 2 245 ? -19.694  6.269   -7.954  1.00 95.78 245 B 1 
ATOM 4419 C C   . PRO B 2 245 ? -20.187  4.824   -7.934  1.00 95.90 245 B 1 
ATOM 4420 O O   . PRO B 2 245 ? -19.845  4.030   -7.049  1.00 94.76 245 B 1 
ATOM 4421 C CB  . PRO B 2 245 ? -18.185  6.364   -8.160  1.00 94.94 245 B 1 
ATOM 4422 C CG  . PRO B 2 245 ? -17.644  6.473   -6.733  1.00 92.88 245 B 1 
ATOM 4423 C CD  . PRO B 2 245 ? -18.725  7.292   -6.028  1.00 94.57 245 B 1 
ATOM 4424 N N   . CYS B 2 246 ? -20.973  4.466   -8.943  1.00 95.41 246 B 1 
ATOM 4425 C CA  . CYS B 2 246 ? -21.420  3.105   -9.183  1.00 95.36 246 B 1 
ATOM 4426 C C   . CYS B 2 246 ? -21.185  2.714   -10.642 1.00 95.90 246 B 1 
ATOM 4427 O O   . CYS B 2 246 ? -21.203  3.555   -11.539 1.00 94.15 246 B 1 
ATOM 4428 C CB  . CYS B 2 246 ? -22.885  2.937   -8.736  1.00 92.84 246 B 1 
ATOM 4429 S SG  . CYS B 2 246 ? -24.005  3.994   -9.692  1.00 83.78 246 B 1 
ATOM 4430 N N   . ILE B 2 247 ? -20.925  1.432   -10.883 1.00 95.24 247 B 1 
ATOM 4431 C CA  . ILE B 2 247 ? -20.582  0.896   -12.191 1.00 95.77 247 B 1 
ATOM 4432 C C   . ILE B 2 247 ? -21.698  -0.006  -12.709 1.00 95.59 247 B 1 
ATOM 4433 O O   . ILE B 2 247 ? -22.344  -0.737  -11.957 1.00 94.42 247 B 1 
ATOM 4434 C CB  . ILE B 2 247 ? -19.189  0.233   -12.149 1.00 95.40 247 B 1 
ATOM 4435 C CG1 . ILE B 2 247 ? -18.655  -0.069  -13.562 1.00 91.93 247 B 1 
ATOM 4436 C CG2 . ILE B 2 247 ? -19.192  -1.039  -11.288 1.00 92.15 247 B 1 
ATOM 4437 C CD1 . ILE B 2 247 ? -17.173  -0.472  -13.577 1.00 89.82 247 B 1 
ATOM 4438 N N   . THR B 2 248 ? -21.933  0.053   -14.032 1.00 95.33 248 B 1 
ATOM 4439 C CA  . THR B 2 248 ? -22.876  -0.814  -14.742 1.00 95.12 248 B 1 
ATOM 4440 C C   . THR B 2 248 ? -22.177  -2.077  -15.252 1.00 95.10 248 B 1 
ATOM 4441 O O   . THR B 2 248 ? -20.945  -2.086  -15.373 1.00 93.99 248 B 1 
ATOM 4442 C CB  . THR B 2 248 ? -23.548  -0.070  -15.901 1.00 94.09 248 B 1 
ATOM 4443 O OG1 . THR B 2 248 ? -22.624  0.190   -16.930 1.00 87.35 248 B 1 
ATOM 4444 C CG2 . THR B 2 248 ? -24.184  1.249   -15.467 1.00 86.73 248 B 1 
ATOM 4445 N N   . PRO B 2 249 ? -22.911  -3.138  -15.641 1.00 94.66 249 B 1 
ATOM 4446 C CA  . PRO B 2 249 ? -22.316  -4.321  -16.266 1.00 94.00 249 B 1 
ATOM 4447 C C   . PRO B 2 249 ? -21.521  -4.041  -17.549 1.00 94.28 249 B 1 
ATOM 4448 O O   . PRO B 2 249 ? -20.663  -4.832  -17.933 1.00 91.76 249 B 1 
ATOM 4449 C CB  . PRO B 2 249 ? -23.506  -5.250  -16.557 1.00 92.81 249 B 1 
ATOM 4450 C CG  . PRO B 2 249 ? -24.531  -4.857  -15.501 1.00 91.42 249 B 1 
ATOM 4451 C CD  . PRO B 2 249 ? -24.327  -3.349  -15.386 1.00 93.91 249 B 1 
ATOM 4452 N N   . SER B 2 250 ? -21.742  -2.898  -18.190 1.00 93.53 250 B 1 
ATOM 4453 C CA  . SER B 2 250 ? -20.965  -2.441  -19.349 1.00 92.75 250 B 1 
ATOM 4454 C C   . SER B 2 250 ? -19.593  -1.831  -18.976 1.00 93.56 250 B 1 
ATOM 4455 O O   . SER B 2 250 ? -18.822  -1.508  -19.872 1.00 90.83 250 B 1 
ATOM 4456 C CB  . SER B 2 250 ? -21.771  -1.419  -20.153 1.00 91.25 250 B 1 
ATOM 4457 O OG  . SER B 2 250 ? -23.016  -1.959  -20.568 1.00 83.55 250 B 1 
ATOM 4458 N N   . GLY B 2 251 ? -19.308  -1.663  -17.688 1.00 93.30 251 B 1 
ATOM 4459 C CA  . GLY B 2 251 ? -18.053  -1.087  -17.203 1.00 93.49 251 B 1 
ATOM 4460 C C   . GLY B 2 251 ? -18.027  0.439   -17.107 1.00 94.41 251 B 1 
ATOM 4461 O O   . GLY B 2 251 ? -16.968  1.011   -16.819 1.00 92.31 251 B 1 
ATOM 4462 N N   . ILE B 2 252 ? -19.162  1.118   -17.334 1.00 93.78 252 B 1 
ATOM 4463 C CA  . ILE B 2 252 ? -19.275  2.575   -17.245 1.00 93.18 252 B 1 
ATOM 4464 C C   . ILE B 2 252 ? -19.631  2.966   -15.802 1.00 93.82 252 B 1 
ATOM 4465 O O   . ILE B 2 252 ? -20.522  2.378   -15.202 1.00 92.70 252 B 1 
ATOM 4466 C CB  . ILE B 2 252 ? -20.292  3.125   -18.258 1.00 91.94 252 B 1 
ATOM 4467 C CG1 . ILE B 2 252 ? -20.079  2.595   -19.705 1.00 88.75 252 B 1 
ATOM 4468 C CG2 . ILE B 2 252 ? -20.269  4.666   -18.261 1.00 87.90 252 B 1 
ATOM 4469 C CD1 . ILE B 2 252 ? -18.705  2.905   -20.314 1.00 79.38 252 B 1 
ATOM 4470 N N   . THR B 2 253 ? -18.950  3.978   -15.277 1.00 94.13 253 B 1 
ATOM 4471 C CA  . THR B 2 253 ? -19.203  4.508   -13.933 1.00 94.25 253 B 1 
ATOM 4472 C C   . THR B 2 253 ? -19.983  5.813   -14.003 1.00 93.80 253 B 1 
ATOM 4473 O O   . THR B 2 253 ? -19.624  6.722   -14.755 1.00 91.85 253 B 1 
ATOM 4474 C CB  . THR B 2 253 ? -17.895  4.668   -13.144 1.00 94.03 253 B 1 
ATOM 4475 O OG1 . THR B 2 253 ? -17.251  3.416   -13.035 1.00 87.33 253 B 1 
ATOM 4476 C CG2 . THR B 2 253 ? -18.114  5.137   -11.711 1.00 87.53 253 B 1 
ATOM 4477 N N   . TYR B 2 254 ? -21.029  5.910   -13.204 1.00 94.03 254 B 1 
ATOM 4478 C CA  . TYR B 2 254 ? -21.903  7.075   -13.044 1.00 93.81 254 B 1 
ATOM 4479 C C   . TYR B 2 254 ? -22.000  7.460   -11.565 1.00 94.24 254 B 1 
ATOM 4480 O O   . TYR B 2 254 ? -21.716  6.645   -10.694 1.00 93.27 254 B 1 
ATOM 4481 C CB  . TYR B 2 254 ? -23.299  6.737   -13.582 1.00 93.33 254 B 1 
ATOM 4482 C CG  . TYR B 2 254 ? -23.336  6.295   -15.030 1.00 93.41 254 B 1 
ATOM 4483 C CD1 . TYR B 2 254 ? -23.347  7.255   -16.055 1.00 88.89 254 B 1 
ATOM 4484 C CD2 . TYR B 2 254 ? -23.349  4.925   -15.360 1.00 88.98 254 B 1 
ATOM 4485 C CE1 . TYR B 2 254 ? -23.387  6.860   -17.396 1.00 87.89 254 B 1 
ATOM 4486 C CE2 . TYR B 2 254 ? -23.390  4.518   -16.704 1.00 87.97 254 B 1 
ATOM 4487 C CZ  . TYR B 2 254 ? -23.410  5.489   -17.727 1.00 91.11 254 B 1 
ATOM 4488 O OH  . TYR B 2 254 ? -23.457  5.106   -19.039 1.00 90.16 254 B 1 
ATOM 4489 N N   . ASP B 2 255 ? -22.455  8.691   -11.277 1.00 93.83 255 B 1 
ATOM 4490 C CA  . ASP B 2 255 ? -22.929  9.007   -9.933  1.00 93.63 255 B 1 
ATOM 4491 C C   . ASP B 2 255 ? -24.266  8.294   -9.697  1.00 93.87 255 B 1 
ATOM 4492 O O   . ASP B 2 255 ? -25.148  8.290   -10.564 1.00 92.26 255 B 1 
ATOM 4493 C CB  . ASP B 2 255 ? -23.034  10.529  -9.718  1.00 92.22 255 B 1 
ATOM 4494 C CG  . ASP B 2 255 ? -23.013  10.916  -8.233  1.00 90.09 255 B 1 
ATOM 4495 O OD1 . ASP B 2 255 ? -23.483  10.119  -7.389  1.00 83.61 255 B 1 
ATOM 4496 O OD2 . ASP B 2 255 ? -22.463  11.992  -7.912  1.00 83.41 255 B 1 
ATOM 4497 N N   . ARG B 2 256 ? -24.414  7.656   -8.533  1.00 93.91 256 B 1 
ATOM 4498 C CA  . ARG B 2 256 ? -25.615  6.885   -8.172  1.00 93.87 256 B 1 
ATOM 4499 C C   . ARG B 2 256 ? -26.886  7.712   -8.329  1.00 93.47 256 B 1 
ATOM 4500 O O   . ARG B 2 256 ? -27.854  7.223   -8.910  1.00 92.47 256 B 1 
ATOM 4501 C CB  . ARG B 2 256 ? -25.464  6.356   -6.741  1.00 93.67 256 B 1 
ATOM 4502 C CG  . ARG B 2 256 ? -26.710  5.569   -6.292  1.00 91.28 256 B 1 
ATOM 4503 C CD  . ARG B 2 256 ? -26.511  4.957   -4.903  1.00 88.14 256 B 1 
ATOM 4504 N NE  . ARG B 2 256 ? -25.550  3.849   -4.918  1.00 82.84 256 B 1 
ATOM 4505 C CZ  . ARG B 2 256 ? -25.811  2.590   -5.237  1.00 78.78 256 B 1 
ATOM 4506 N NH1 . ARG B 2 256 ? -27.023  2.189   -5.540  1.00 70.45 256 B 1 
ATOM 4507 N NH2 . ARG B 2 256 ? -24.858  1.692   -5.253  1.00 73.59 256 B 1 
ATOM 4508 N N   . LYS B 2 257 ? -26.886  8.947   -7.868  1.00 92.97 257 B 1 
ATOM 4509 C CA  . LYS B 2 257 ? -28.044  9.840   -7.957  1.00 91.89 257 B 1 
ATOM 4510 C C   . LYS B 2 257 ? -28.511  10.032  -9.401  1.00 92.03 257 B 1 
ATOM 4511 O O   . LYS B 2 257 ? -29.702  9.929   -9.677  1.00 89.75 257 B 1 
ATOM 4512 C CB  . LYS B 2 257 ? -27.661  11.176  -7.315  1.00 89.66 257 B 1 
ATOM 4513 C CG  . LYS B 2 257 ? -28.835  12.163  -7.284  1.00 77.86 257 B 1 
ATOM 4514 C CD  . LYS B 2 257 ? -28.352  13.526  -6.801  1.00 73.67 257 B 1 
ATOM 4515 C CE  . LYS B 2 257 ? -29.460  14.556  -6.979  1.00 61.21 257 B 1 
ATOM 4516 N NZ  . LYS B 2 257 ? -28.916  15.929  -6.841  1.00 54.38 257 B 1 
ATOM 4517 N N   . ASP B 2 258 ? -27.574  10.276  -10.321 1.00 91.06 258 B 1 
ATOM 4518 C CA  . ASP B 2 258 ? -27.878  10.586  -11.717 1.00 90.11 258 B 1 
ATOM 4519 C C   . ASP B 2 258 ? -28.355  9.345   -12.475 1.00 90.75 258 B 1 
ATOM 4520 O O   . ASP B 2 258 ? -29.326  9.407   -13.233 1.00 89.10 258 B 1 
ATOM 4521 C CB  . ASP B 2 258 ? -26.627  11.157  -12.405 1.00 89.01 258 B 1 
ATOM 4522 C CG  . ASP B 2 258 ? -26.071  12.422  -11.750 1.00 86.25 258 B 1 
ATOM 4523 O OD1 . ASP B 2 258 ? -26.868  13.196  -11.176 1.00 81.13 258 B 1 
ATOM 4524 O OD2 . ASP B 2 258 ? -24.838  12.599  -11.846 1.00 80.74 258 B 1 
ATOM 4525 N N   . ILE B 2 259 ? -27.721  8.186   -12.258 1.00 91.85 259 B 1 
ATOM 4526 C CA  . ILE B 2 259 ? -28.116  6.948   -12.928 1.00 92.64 259 B 1 
ATOM 4527 C C   . ILE B 2 259 ? -29.459  6.419   -12.407 1.00 92.52 259 B 1 
ATOM 4528 O O   . ILE B 2 259 ? -30.269  5.958   -13.201 1.00 91.85 259 B 1 
ATOM 4529 C CB  . ILE B 2 259 ? -26.987  5.893   -12.877 1.00 92.78 259 B 1 
ATOM 4530 C CG1 . ILE B 2 259 ? -27.238  4.697   -13.816 1.00 90.03 259 B 1 
ATOM 4531 C CG2 . ILE B 2 259 ? -26.730  5.368   -11.456 1.00 90.34 259 B 1 
ATOM 4532 C CD1 . ILE B 2 259 ? -27.315  5.074   -15.302 1.00 87.75 259 B 1 
ATOM 4533 N N   . GLU B 2 260 ? -29.751  6.558   -11.110 1.00 92.90 260 B 1 
ATOM 4534 C CA  . GLU B 2 260 ? -31.054  6.205   -10.545 1.00 92.56 260 B 1 
ATOM 4535 C C   . GLU B 2 260 ? -32.160  7.114   -11.094 1.00 92.30 260 B 1 
ATOM 4536 O O   . GLU B 2 260 ? -33.229  6.628   -11.469 1.00 90.52 260 B 1 
ATOM 4537 C CB  . GLU B 2 260 ? -31.014  6.260   -9.013  1.00 91.79 260 B 1 
ATOM 4538 C CG  . GLU B 2 260 ? -30.251  5.064   -8.410  1.00 87.87 260 B 1 
ATOM 4539 C CD  . GLU B 2 260 ? -30.217  5.045   -6.875  1.00 87.11 260 B 1 
ATOM 4540 O OE1 . GLU B 2 260 ? -29.692  4.040   -6.330  1.00 81.09 260 B 1 
ATOM 4541 O OE2 . GLU B 2 260 ? -30.734  5.978   -6.226  1.00 82.77 260 B 1 
ATOM 4542 N N   . GLU B 2 261 ? -31.899  8.410   -11.227 1.00 91.12 261 B 1 
ATOM 4543 C CA  . GLU B 2 261 ? -32.846  9.343   -11.849 1.00 89.51 261 B 1 
ATOM 4544 C C   . GLU B 2 261 ? -33.093  8.994   -13.323 1.00 89.68 261 B 1 
ATOM 4545 O O   . GLU B 2 261 ? -34.241  8.980   -13.773 1.00 87.58 261 B 1 
ATOM 4546 C CB  . GLU B 2 261 ? -32.344  10.788  -11.671 1.00 88.12 261 B 1 
ATOM 4547 C CG  . GLU B 2 261 ? -33.361  11.796  -12.222 1.00 78.82 261 B 1 
ATOM 4548 C CD  . GLU B 2 261 ? -33.075  13.269  -11.893 1.00 72.93 261 B 1 
ATOM 4549 O OE1 . GLU B 2 261 ? -33.943  14.089  -12.262 1.00 66.45 261 B 1 
ATOM 4550 O OE2 . GLU B 2 261 ? -32.074  13.587  -11.234 1.00 67.73 261 B 1 
ATOM 4551 N N   . HIS B 2 262 ? -32.045  8.649   -14.085 1.00 90.67 262 B 1 
ATOM 4552 C CA  . HIS B 2 262 ? -32.160  8.184   -15.467 1.00 90.29 262 B 1 
ATOM 4553 C C   . HIS B 2 262 ? -33.032  6.919   -15.565 1.00 90.76 262 B 1 
ATOM 4554 O O   . HIS B 2 262 ? -33.984  6.895   -16.347 1.00 89.92 262 B 1 
ATOM 4555 C CB  . HIS B 2 262 ? -30.767  7.948   -16.061 1.00 89.65 262 B 1 
ATOM 4556 C CG  . HIS B 2 262 ? -30.795  7.214   -17.360 1.00 89.23 262 B 1 
ATOM 4557 N ND1 . HIS B 2 262 ? -31.194  7.714   -18.581 1.00 81.90 262 B 1 
ATOM 4558 C CD2 . HIS B 2 262 ? -30.512  5.876   -17.561 1.00 83.16 262 B 1 
ATOM 4559 C CE1 . HIS B 2 262 ? -31.143  6.713   -19.481 1.00 85.15 262 B 1 
ATOM 4560 N NE2 . HIS B 2 262 ? -30.731  5.592   -18.892 1.00 85.86 262 B 1 
ATOM 4561 N N   . LEU B 2 263 ? -32.756  5.903   -14.740 1.00 92.29 263 B 1 
ATOM 4562 C CA  . LEU B 2 263 ? -33.500  4.640   -14.754 1.00 92.11 263 B 1 
ATOM 4563 C C   . LEU B 2 263 ? -34.979  4.817   -14.365 1.00 91.93 263 B 1 
ATOM 4564 O O   . LEU B 2 263 ? -35.831  4.095   -14.875 1.00 89.63 263 B 1 
ATOM 4565 C CB  . LEU B 2 263 ? -32.816  3.635   -13.813 1.00 92.28 263 B 1 
ATOM 4566 C CG  . LEU B 2 263 ? -31.439  3.137   -14.307 1.00 91.91 263 B 1 
ATOM 4567 C CD1 . LEU B 2 263 ? -30.782  2.297   -13.213 1.00 87.27 263 B 1 
ATOM 4568 C CD2 . LEU B 2 263 ? -31.547  2.285   -15.569 1.00 87.30 263 B 1 
ATOM 4569 N N   . GLN B 2 264 ? -35.293  5.801   -13.521 1.00 91.42 264 B 1 
ATOM 4570 C CA  . GLN B 2 264 ? -36.673  6.105   -13.125 1.00 90.31 264 B 1 
ATOM 4571 C C   . GLN B 2 264 ? -37.420  6.983   -14.133 1.00 90.08 264 B 1 
ATOM 4572 O O   . GLN B 2 264 ? -38.636  6.827   -14.291 1.00 85.34 264 B 1 
ATOM 4573 C CB  . GLN B 2 264 ? -36.672  6.785   -11.756 1.00 88.67 264 B 1 
ATOM 4574 C CG  . GLN B 2 264 ? -36.358  5.800   -10.619 1.00 81.66 264 B 1 
ATOM 4575 C CD  . GLN B 2 264 ? -36.368  6.467   -9.235  1.00 76.15 264 B 1 
ATOM 4576 O OE1 . GLN B 2 264 ? -36.689  7.633   -9.069  1.00 68.89 264 B 1 
ATOM 4577 N NE2 . GLN B 2 264 ? -36.053  5.728   -8.198  1.00 66.53 264 B 1 
ATOM 4578 N N   . ARG B 2 265 ? -36.730  7.928   -14.791 1.00 87.96 265 B 1 
ATOM 4579 C CA  . ARG B 2 265 ? -37.380  8.970   -15.608 1.00 86.66 265 B 1 
ATOM 4580 C C   . ARG B 2 265 ? -37.242  8.776   -17.114 1.00 87.04 265 B 1 
ATOM 4581 O O   . ARG B 2 265 ? -38.122  9.223   -17.854 1.00 82.54 265 B 1 
ATOM 4582 C CB  . ARG B 2 265 ? -36.847  10.355  -15.232 1.00 85.37 265 B 1
[truncated: 253,410 more chars]
