# Supplementary material for: Photocross-linking activity-based probes to capture the dynamics of ubiquitin RING E3 ligase interactions
Source: Biochem J. 2026 Jun 3;483(7):1115–30. doi: 10.1042/BCJ20260213 (PMC13234630; doi:10.1042/BCJ20260213)
Supplement: Supplementary Data File S2 [file BCJ-2026-0213_supp2.zip › 03_Chandler_Supplementary datafile2/CHIP/Alphafold/fold_2026_01_22_10_06_chipx2_ubc13_ube2v1_ubiquitinc32/fold_2026_01_22_10_06_chipx2_ubc13_ube2v1_ubiquitinc32_model_2.cif]

# By using this file you agree to the legally binding terms of use found at alphafoldserver.com/output-terms
data_4543feec5c4e462e
#
_entry.id 4543feec5c4e462e
#
loop_
_atom_type.symbol
C 
N 
O 
S 
#
loop_
_audit_author.name
_audit_author.pdbx_ordinal
"Google DeepMind" 1 
"Isomorphic Labs" 2 
#
_audit_conform.dict_location https://raw.githubusercontent.com/ihmwg/ModelCIF/master/dist/mmcif_ma.dic
_audit_conform.dict_name     mmcif_ma.dic
_audit_conform.dict_version  1.4.5
#
loop_
_chem_comp.formula
_chem_comp.formula_weight
_chem_comp.id
_chem_comp.mon_nstd_flag
_chem_comp.name
_chem_comp.pdbx_smiles
_chem_comp.pdbx_synonyms
_chem_comp.type
"C3 H7 N O2"    89.093  ALA y ALANINE         C[C@H](N)C(O)=O                  ? "L-PEPTIDE LINKING" 
"C6 H15 N4 O2"  175.209 ARG y ARGININE        N[C@@H](CCCNC(N)=[NH2+])C(O)=O   ? "L-PEPTIDE LINKING" 
"C4 H8 N2 O3"   132.118 ASN y ASPARAGINE      N[C@@H](CC(N)=O)C(O)=O           ? "L-PEPTIDE LINKING" 
"C4 H7 N O4"    133.103 ASP y "ASPARTIC ACID" N[C@@H](CC(O)=O)C(O)=O           ? "L-PEPTIDE LINKING" 
"C3 H7 N O2 S"  121.158 CYS y CYSTEINE        N[C@@H](CS)C(O)=O                ? "L-PEPTIDE LINKING" 
"C5 H10 N2 O3"  146.144 GLN y GLUTAMINE       N[C@@H](CCC(N)=O)C(O)=O          ? "L-PEPTIDE LINKING" 
"C5 H9 N O4"    147.129 GLU y "GLUTAMIC ACID" N[C@@H](CCC(O)=O)C(O)=O          ? "L-PEPTIDE LINKING" 
"C2 H5 N O2"    75.067  GLY y GLYCINE         NCC(O)=O                         ? "PEPTIDE LINKING"   
"C6 H10 N3 O2"  156.162 HIS y HISTIDINE       N[C@@H](Cc1c[nH]c[nH+]1)C(O)=O   ? "L-PEPTIDE LINKING" 
"C6 H13 N O2"   131.173 ILE y ISOLEUCINE      CC[C@H](C)[C@H](N)C(O)=O         ? "L-PEPTIDE LINKING" 
"C6 H13 N O2"   131.173 LEU y LEUCINE         CC(C)C[C@H](N)C(O)=O             ? "L-PEPTIDE LINKING" 
"C6 H15 N2 O2"  147.195 LYS y LYSINE          N[C@@H](CCCC[NH3+])C(O)=O        ? "L-PEPTIDE LINKING" 
"C5 H11 N O2 S" 149.211 MET y METHIONINE      CSCC[C@H](N)C(O)=O               ? "L-PEPTIDE LINKING" 
"C9 H11 N O2"   165.189 PHE y PHENYLALANINE   N[C@@H](Cc1ccccc1)C(O)=O         ? "L-PEPTIDE LINKING" 
"C5 H9 N O2"    115.130 PRO y PROLINE         OC(=O)[C@@H]1CCCN1               ? "L-PEPTIDE LINKING" 
"C3 H7 N O3"    105.093 SER y SERINE          N[C@@H](CO)C(O)=O                ? "L-PEPTIDE LINKING" 
"C4 H9 N O3"    119.119 THR y THREONINE       C[C@@H](O)[C@H](N)C(O)=O         ? "L-PEPTIDE LINKING" 
"C11 H12 N2 O2" 204.225 TRP y TRYPTOPHAN      N[C@@H](Cc1c[nH]c2ccccc12)C(O)=O ? "L-PEPTIDE LINKING" 
"C9 H11 N O3"   181.189 TYR y TYROSINE        N[C@@H](Cc1ccc(O)cc1)C(O)=O      ? "L-PEPTIDE LINKING" 
"C5 H11 N O2"   117.146 VAL y VALINE          CC(C)[C@H](N)C(O)=O              ? "L-PEPTIDE LINKING" 
#
_citation.book_publisher          ?
_citation.country                 UK
_citation.id                      primary
_citation.journal_full            Nature
_citation.journal_id_ASTM         NATUAS
_citation.journal_id_CSD          0006
_citation.journal_id_ISSN         0028-0836
_citation.journal_volume          630
_citation.page_first              493
_citation.page_last               500
_citation.pdbx_database_id_DOI    10.1038/s41586-024-07487-w
_citation.pdbx_database_id_PubMed 38718835
_citation.title                   "Accurate structure prediction of biomolecular interactions with AlphaFold 3"
_citation.year                    2024
#
loop_
_citation_author.citation_id
_citation_author.name
_citation_author.ordinal
primary "Google DeepMind" 1 
primary "Isomorphic Labs" 2 
#
loop_
_entity.id
_entity.pdbx_description
_entity.type
1 . polymer 
2 . polymer 
3 . polymer 
4 . polymer 
5 . polymer 
#
loop_
_entity_poly.entity_id
_entity_poly.pdbx_strand_id
_entity_poly.type
1 A polypeptide(L) 
2 B polypeptide(L) 
3 C polypeptide(L) 
4 D polypeptide(L) 
5 E polypeptide(L) 
#
loop_
_entity_poly_seq.entity_id
_entity_poly_seq.hetero
_entity_poly_seq.mon_id
_entity_poly_seq.num
1 n GLY 1   
1 n SER 2   
1 n MET 3   
1 n LYS 4   
1 n GLY 5   
1 n LYS 6   
1 n GLU 7   
1 n GLU 8   
1 n LYS 9   
1 n GLU 10  
1 n GLY 11  
1 n GLY 12  
1 n ALA 13  
1 n ARG 14  
1 n LEU 15  
1 n GLY 16  
1 n ALA 17  
1 n GLY 18  
1 n GLY 19  
1 n GLY 20  
1 n SER 21  
1 n PRO 22  
1 n GLU 23  
1 n LYS 24  
1 n SER 25  
1 n PRO 26  
1 n SER 27  
1 n ALA 28  
1 n GLN 29  
1 n GLU 30  
1 n LEU 31  
1 n LYS 32  
1 n GLU 33  
1 n GLN 34  
1 n GLY 35  
1 n ASN 36  
1 n ARG 37  
1 n LEU 38  
1 n PHE 39  
1 n VAL 40  
1 n GLY 41  
1 n ARG 42  
1 n LYS 43  
1 n TYR 44  
1 n PRO 45  
1 n GLU 46  
1 n ALA 47  
1 n ALA 48  
1 n ALA 49  
1 n CYS 50  
1 n TYR 51  
1 n GLY 52  
1 n ARG 53  
1 n ALA 54  
1 n ILE 55  
1 n THR 56  
1 n ARG 57  
1 n ASN 58  
1 n PRO 59  
1 n LEU 60  
1 n VAL 61  
1 n ALA 62  
1 n VAL 63  
1 n TYR 64  
1 n TYR 65  
1 n THR 66  
1 n ASN 67  
1 n ARG 68  
1 n ALA 69  
1 n LEU 70  
1 n CYS 71  
1 n TYR 72  
1 n LEU 73  
1 n LYS 74  
1 n MET 75  
1 n GLN 76  
1 n GLN 77  
1 n HIS 78  
1 n GLU 79  
1 n GLN 80  
1 n ALA 81  
1 n LEU 82  
1 n ALA 83  
1 n ASP 84  
1 n CYS 85  
1 n ARG 86  
1 n ARG 87  
1 n ALA 88  
1 n LEU 89  
1 n GLU 90  
1 n LEU 91  
1 n ASP 92  
1 n GLY 93  
1 n GLN 94  
1 n SER 95  
1 n VAL 96  
1 n LYS 97  
1 n ALA 98  
1 n HIS 99  
1 n PHE 100 
1 n PHE 101 
1 n LEU 102 
1 n GLY 103 
1 n GLN 104 
1 n CYS 105 
1 n GLN 106 
1 n LEU 107 
1 n GLU 108 
1 n MET 109 
1 n GLU 110 
1 n SER 111 
1 n TYR 112 
1 n ASP 113 
1 n GLU 114 
1 n ALA 115 
1 n ILE 116 
1 n ALA 117 
1 n ASN 118 
1 n LEU 119 
1 n GLN 120 
1 n ARG 121 
1 n ALA 122 
1 n TYR 123 
1 n SER 124 
1 n LEU 125 
1 n ALA 126 
1 n LYS 127 
1 n GLU 128 
1 n GLN 129 
1 n ARG 130 
1 n LEU 131 
1 n ASN 132 
1 n PHE 133 
1 n GLY 134 
1 n ASP 135 
1 n ASP 136 
1 n ILE 137 
1 n PRO 138 
1 n SER 139 
1 n ALA 140 
1 n LEU 141 
1 n ARG 142 
1 n ILE 143 
1 n ALA 144 
1 n LYS 145 
1 n LYS 146 
1 n LYS 147 
1 n ARG 148 
1 n TRP 149 
1 n ASN 150 
1 n SER 151 
1 n ILE 152 
1 n GLU 153 
1 n GLU 154 
1 n ARG 155 
1 n ARG 156 
1 n ILE 157 
1 n HIS 158 
1 n GLN 159 
1 n GLU 160 
1 n SER 161 
1 n GLU 162 
1 n LEU 163 
1 n HIS 164 
1 n SER 165 
1 n TYR 166 
1 n LEU 167 
1 n SER 168 
1 n ARG 169 
1 n LEU 170 
1 n ILE 171 
1 n ALA 172 
1 n ALA 173 
1 n GLU 174 
1 n ARG 175 
1 n GLU 176 
1 n ARG 177 
1 n GLU 178 
1 n LEU 179 
1 n GLU 180 
1 n GLU 181 
1 n CYS 182 
1 n GLN 183 
1 n ARG 184 
1 n ASN 185 
1 n HIS 186 
1 n GLU 187 
1 n GLY 188 
1 n ASP 189 
1 n GLU 190 
1 n ASP 191 
1 n ASP 192 
1 n SER 193 
1 n HIS 194 
1 n VAL 195 
1 n ARG 196 
1 n ALA 197 
1 n GLN 198 
1 n GLN 199 
1 n ALA 200 
1 n CYS 201 
1 n ILE 202 
1 n GLU 203 
1 n ALA 204 
1 n LYS 205 
1 n HIS 206 
1 n ASP 207 
1 n LYS 208 
1 n TYR 209 
1 n MET 210 
1 n ALA 211 
1 n ASP 212 
1 n MET 213 
1 n ASP 214 
1 n GLU 215 
1 n LEU 216 
1 n PHE 217 
1 n SER 218 
1 n GLN 219 
1 n VAL 220 
1 n ASP 221 
1 n GLU 222 
1 n LYS 223 
1 n ARG 224 
1 n LYS 225 
1 n LYS 226 
1 n ARG 227 
1 n ASP 228 
1 n ILE 229 
1 n PRO 230 
1 n ASP 231 
1 n TYR 232 
1 n LEU 233 
1 n CYS 234 
1 n GLY 235 
1 n LYS 236 
1 n ILE 237 
1 n SER 238 
1 n PHE 239 
1 n GLU 240 
1 n LEU 241 
1 n MET 242 
1 n ARG 243 
1 n GLU 244 
1 n PRO 245 
1 n CYS 246 
1 n ILE 247 
1 n THR 248 
1 n PRO 249 
1 n SER 250 
1 n GLY 251 
1 n ILE 252 
1 n THR 253 
1 n TYR 254 
1 n ASP 255 
1 n ARG 256 
1 n LYS 257 
1 n ASP 258 
1 n ILE 259 
1 n GLU 260 
1 n GLU 261 
1 n HIS 262 
1 n LEU 263 
1 n GLN 264 
1 n ARG 265 
1 n VAL 266 
1 n GLY 267 
1 n HIS 268 
1 n PHE 269 
1 n ASP 270 
1 n PRO 271 
1 n VAL 272 
1 n THR 273 
1 n ARG 274 
1 n SER 275 
1 n PRO 276 
1 n LEU 277 
1 n THR 278 
1 n GLN 279 
1 n GLU 280 
1 n GLN 281 
1 n LEU 282 
1 n ILE 283 
1 n PRO 284 
1 n ASN 285 
1 n LEU 286 
1 n ALA 287 
1 n MET 288 
1 n LYS 289 
1 n GLU 290 
1 n VAL 291 
1 n ILE 292 
1 n ASP 293 
1 n ALA 294 
1 n PHE 295 
1 n ILE 296 
1 n SER 297 
1 n GLU 298 
1 n ASN 299 
1 n GLY 300 
1 n TRP 301 
1 n VAL 302 
1 n GLU 303 
1 n ASP 304 
1 n TYR 305 
2 n GLY 1   
2 n SER 2   
2 n MET 3   
2 n LYS 4   
2 n GLY 5   
2 n LYS 6   
2 n GLU 7   
2 n GLU 8   
2 n LYS 9   
2 n GLU 10  
2 n GLY 11  
2 n GLY 12  
2 n ALA 13  
2 n ARG 14  
2 n LEU 15  
2 n GLY 16  
2 n ALA 17  
2 n GLY 18  
2 n GLY 19  
2 n GLY 20  
2 n SER 21  
2 n PRO 22  
2 n GLU 23  
2 n LYS 24  
2 n SER 25  
2 n PRO 26  
2 n SER 27  
2 n ALA 28  
2 n GLN 29  
2 n GLU 30  
2 n LEU 31  
2 n LYS 32  
2 n GLU 33  
2 n GLN 34  
2 n GLY 35  
2 n ASN 36  
2 n ARG 37  
2 n LEU 38  
2 n PHE 39  
2 n VAL 40  
2 n GLY 41  
2 n ARG 42  
2 n LYS 43  
2 n TYR 44  
2 n PRO 45  
2 n GLU 46  
2 n ALA 47  
2 n ALA 48  
2 n ALA 49  
2 n CYS 50  
2 n TYR 51  
2 n GLY 52  
2 n ARG 53  
2 n ALA 54  
2 n ILE 55  
2 n THR 56  
2 n ARG 57  
2 n ASN 58  
2 n PRO 59  
2 n LEU 60  
2 n VAL 61  
2 n ALA 62  
2 n VAL 63  
2 n TYR 64  
2 n TYR 65  
2 n THR 66  
2 n ASN 67  
2 n ARG 68  
2 n ALA 69  
2 n LEU 70  
2 n CYS 71  
2 n TYR 72  
2 n LEU 73  
2 n LYS 74  
2 n MET 75  
2 n GLN 76  
2 n GLN 77  
2 n HIS 78  
2 n GLU 79  
2 n GLN 80  
2 n ALA 81  
2 n LEU 82  
2 n ALA 83  
2 n ASP 84  
2 n CYS 85  
2 n ARG 86  
2 n ARG 87  
2 n ALA 88  
2 n LEU 89  
2 n GLU 90  
2 n LEU 91  
2 n ASP 92  
2 n GLY 93  
2 n GLN 94  
2 n SER 95  
2 n VAL 96  
2 n LYS 97  
2 n ALA 98  
2 n HIS 99  
2 n PHE 100 
2 n PHE 101 
2 n LEU 102 
2 n GLY 103 
2 n GLN 104 
2 n CYS 105 
2 n GLN 106 
2 n LEU 107 
2 n GLU 108 
2 n MET 109 
2 n GLU 110 
2 n SER 111 
2 n TYR 112 
2 n ASP 113 
2 n GLU 114 
2 n ALA 115 
2 n ILE 116 
2 n ALA 117 
2 n ASN 118 
2 n LEU 119 
2 n GLN 120 
2 n ARG 121 
2 n ALA 122 
2 n TYR 123 
2 n SER 124 
2 n LEU 125 
2 n ALA 126 
2 n LYS 127 
2 n GLU 128 
2 n GLN 129 
2 n ARG 130 
2 n LEU 131 
2 n ASN 132 
2 n PHE 133 
2 n GLY 134 
2 n ASP 135 
2 n ASP 136 
2 n ILE 137 
2 n PRO 138 
2 n SER 139 
2 n ALA 140 
2 n LEU 141 
2 n ARG 142 
2 n ILE 143 
2 n ALA 144 
2 n LYS 145 
2 n LYS 146 
2 n LYS 147 
2 n ARG 148 
2 n TRP 149 
2 n ASN 150 
2 n SER 151 
2 n ILE 152 
2 n GLU 153 
2 n GLU 154 
2 n ARG 155 
2 n ARG 156 
2 n ILE 157 
2 n HIS 158 
2 n GLN 159 
2 n GLU 160 
2 n SER 161 
2 n GLU 162 
2 n LEU 163 
2 n HIS 164 
2 n SER 165 
2 n TYR 166 
2 n LEU 167 
2 n SER 168 
2 n ARG 169 
2 n LEU 170 
2 n ILE 171 
2 n ALA 172 
2 n ALA 173 
2 n GLU 174 
2 n ARG 175 
2 n GLU 176 
2 n ARG 177 
2 n GLU 178 
2 n LEU 179 
2 n GLU 180 
2 n GLU 181 
2 n CYS 182 
2 n GLN 183 
2 n ARG 184 
2 n ASN 185 
2 n HIS 186 
2 n GLU 187 
2 n GLY 188 
2 n ASP 189 
2 n GLU 190 
2 n ASP 191 
2 n ASP 192 
2 n SER 193 
2 n HIS 194 
2 n VAL 195 
2 n ARG 196 
2 n ALA 197 
2 n GLN 198 
2 n GLN 199 
2 n ALA 200 
2 n CYS 201 
2 n ILE 202 
2 n GLU 203 
2 n ALA 204 
2 n LYS 205 
2 n HIS 206 
2 n ASP 207 
2 n LYS 208 
2 n TYR 209 
2 n MET 210 
2 n ALA 211 
2 n ASP 212 
2 n MET 213 
2 n ASP 214 
2 n GLU 215 
2 n LEU 216 
2 n PHE 217 
2 n SER 218 
2 n GLN 219 
2 n VAL 220 
2 n ASP 221 
2 n GLU 222 
2 n LYS 223 
2 n ARG 224 
2 n LYS 225 
2 n LYS 226 
2 n ARG 227 
2 n ASP 228 
2 n ILE 229 
2 n PRO 230 
2 n ASP 231 
2 n TYR 232 
2 n LEU 233 
2 n CYS 234 
2 n GLY 235 
2 n LYS 236 
2 n ILE 237 
2 n SER 238 
2 n PHE 239 
2 n GLU 240 
2 n LEU 241 
2 n MET 242 
2 n ARG 243 
2 n GLU 244 
2 n PRO 245 
2 n CYS 246 
2 n ILE 247 
2 n THR 248 
2 n PRO 249 
2 n SER 250 
2 n GLY 251 
2 n ILE 252 
2 n THR 253 
2 n TYR 254 
2 n ASP 255 
2 n ARG 256 
2 n LYS 257 
2 n ASP 258 
2 n ILE 259 
2 n GLU 260 
2 n GLU 261 
2 n HIS 262 
2 n LEU 263 
2 n GLN 264 
2 n ARG 265 
2 n VAL 266 
2 n GLY 267 
2 n HIS 268 
2 n PHE 269 
2 n ASP 270 
2 n PRO 271 
2 n VAL 272 
2 n THR 273 
2 n ARG 274 
2 n SER 275 
2 n PRO 276 
2 n LEU 277 
2 n THR 278 
2 n GLN 279 
2 n GLU 280 
2 n GLN 281 
2 n LEU 282 
2 n ILE 283 
2 n PRO 284 
2 n ASN 285 
2 n LEU 286 
2 n ALA 287 
2 n MET 288 
2 n LYS 289 
2 n GLU 290 
2 n VAL 291 
2 n ILE 292 
2 n ASP 293 
2 n ALA 294 
2 n PHE 295 
2 n ILE 296 
2 n SER 297 
2 n GLU 298 
2 n ASN 299 
2 n GLY 300 
2 n TRP 301 
2 n VAL 302 
2 n GLU 303 
2 n ASP 304 
2 n TYR 305 
3 n MET 1   
3 n ALA 2   
3 n GLY 3   
3 n LEU 4   
3 n PRO 5   
3 n ARG 6   
3 n ARG 7   
3 n ILE 8   
3 n ILE 9   
3 n LYS 10  
3 n GLU 11  
3 n THR 12  
3 n GLN 13  
3 n ARG 14  
3 n LEU 15  
3 n LEU 16  
3 n ALA 17  
3 n GLU 18  
3 n PRO 19  
3 n VAL 20  
3 n PRO 21  
3 n GLY 22  
3 n ILE 23  
3 n LYS 24  
3 n ALA 25  
3 n GLU 26  
3 n PRO 27  
3 n ASP 28  
3 n GLU 29  
3 n SER 30  
3 n ASN 31  
3 n ALA 32  
3 n ARG 33  
3 n TYR 34  
3 n PHE 35  
3 n HIS 36  
3 n VAL 37  
3 n VAL 38  
3 n ILE 39  
3 n ALA 40  
3 n GLY 41  
3 n PRO 42  
3 n GLN 43  
3 n ASP 44  
3 n SER 45  
3 n PRO 46  
3 n PHE 47  
3 n GLU 48  
3 n GLY 49  
3 n GLY 50  
3 n THR 51  
3 n PHE 52  
3 n LYS 53  
3 n LEU 54  
3 n GLU 55  
3 n LEU 56  
3 n PHE 57  
3 n LEU 58  
3 n PRO 59  
3 n GLU 60  
3 n GLU 61  
3 n TYR 62  
3 n PRO 63  
3 n MET 64  
3 n ALA 65  
3 n ALA 66  
3 n PRO 67  
3 n LYS 68  
3 n VAL 69  
3 n ARG 70  
3 n PHE 71  
3 n MET 72  
3 n THR 73  
3 n LYS 74  
3 n ILE 75  
3 n TYR 76  
3 n HIS 77  
3 n PRO 78  
3 n ASN 79  
3 n VAL 80  
3 n ASP 81  
3 n LYS 82  
3 n LEU 83  
3 n GLY 84  
3 n ARG 85  
3 n ILE 86  
3 n CYS 87  
3 n LEU 88  
3 n ASP 89  
3 n ILE 90  
3 n LEU 91  
3 n LYS 92  
3 n ASP 93  
3 n LYS 94  
3 n TRP 95  
3 n SER 96  
3 n PRO 97  
3 n ALA 98  
3 n LEU 99  
3 n GLN 100 
3 n ILE 101 
3 n ARG 102 
3 n THR 103 
3 n VAL 104 
3 n LEU 105 
3 n LEU 106 
3 n SER 107 
3 n ILE 108 
3 n GLN 109 
3 n ALA 110 
3 n LEU 111 
3 n LEU 112 
3 n SER 113 
3 n ALA 114 
3 n PRO 115 
3 n ASN 116 
3 n PRO 117 
3 n ASP 118 
3 n ASP 119 
3 n PRO 120 
3 n LEU 121 
3 n ALA 122 
3 n ASN 123 
3 n ASP 124 
3 n VAL 125 
3 n ALA 126 
3 n GLU 127 
3 n GLN 128 
3 n TRP 129 
3 n LYS 130 
3 n THR 131 
3 n ASN 132 
3 n GLU 133 
3 n ALA 134 
3 n GLN 135 
3 n ALA 136 
3 n ILE 137 
3 n GLU 138 
3 n THR 139 
3 n ALA 140 
3 n ARG 141 
3 n ALA 142 
3 n TRP 143 
3 n THR 144 
3 n ARG 145 
3 n LEU 146 
3 n TYR 147 
3 n ALA 148 
3 n MET 149 
3 n ASN 150 
3 n ASN 151 
3 n ILE 152 
4 n MET 1   
4 n GLN 2   
4 n ILE 3   
4 n PHE 4   
4 n VAL 5   
4 n LYS 6   
4 n THR 7   
4 n LEU 8   
4 n THR 9   
4 n GLY 10  
4 n LYS 11  
4 n THR 12  
4 n ILE 13  
4 n THR 14  
4 n LEU 15  
4 n GLU 16  
4 n VAL 17  
4 n GLU 18  
4 n PRO 19  
4 n SER 20  
4 n ASP 21  
4 n THR 22  
4 n ILE 23  
4 n GLU 24  
4 n ASN 25  
4 n VAL 26  
4 n LYS 27  
4 n ALA 28  
4 n LYS 29  
4 n ILE 30  
4 n GLN 31  
4 n CYS 32  
4 n LYS 33  
4 n GLU 34  
4 n GLY 35  
4 n ILE 36  
4 n PRO 37  
4 n PRO 38  
4 n ASP 39  
4 n GLN 40  
4 n GLN 41  
4 n ARG 42  
4 n LEU 43  
4 n ILE 44  
4 n PHE 45  
4 n ALA 46  
4 n GLY 47  
4 n LYS 48  
4 n GLN 49  
4 n LEU 50  
4 n GLU 51  
4 n ASP 52  
4 n GLY 53  
4 n ARG 54  
4 n THR 55  
4 n LEU 56  
4 n SER 57  
4 n ASP 58  
4 n TYR 59  
4 n ASN 60  
4 n ILE 61  
4 n GLN 62  
4 n LYS 63  
4 n GLU 64  
4 n SER 65  
4 n THR 66  
4 n LEU 67  
4 n HIS 68  
4 n LEU 69  
4 n VAL 70  
4 n LEU 71  
4 n ARG 72  
4 n LEU 73  
4 n ARG 74  
4 n GLY 75  
4 n GLY 76  
5 n MET 1   
5 n ALA 2   
5 n ALA 3   
5 n THR 4   
5 n THR 5   
5 n GLY 6   
5 n SER 7   
5 n GLY 8   
5 n VAL 9   
5 n LYS 10  
5 n VAL 11  
5 n PRO 12  
5 n ARG 13  
5 n ASN 14  
5 n PHE 15  
5 n ARG 16  
5 n LEU 17  
5 n LEU 18  
5 n GLU 19  
5 n GLU 20  
5 n LEU 21  
5 n GLU 22  
5 n GLU 23  
5 n GLY 24  
5 n GLN 25  
5 n LYS 26  
5 n GLY 27  
5 n VAL 28  
5 n GLY 29  
5 n ASP 30  
5 n GLY 31  
5 n THR 32  
5 n VAL 33  
5 n SER 34  
5 n TRP 35  
5 n GLY 36  
5 n LEU 37  
5 n GLU 38  
5 n ASP 39  
5 n ASP 40  
5 n GLU 41  
5 n ASP 42  
5 n MET 43  
5 n THR 44  
5 n LEU 45  
5 n THR 46  
5 n ARG 47  
5 n TRP 48  
5 n THR 49  
5 n GLY 50  
5 n MET 51  
5 n ILE 52  
5 n ILE 53  
5 n GLY 54  
5 n PRO 55  
5 n PRO 56  
5 n ARG 57  
5 n THR 58  
5 n ILE 59  
5 n TYR 60  
5 n GLU 61  
5 n ASN 62  
5 n ARG 63  
5 n ILE 64  
5 n TYR 65  
5 n SER 66  
5 n LEU 67  
5 n LYS 68  
5 n ILE 69  
5 n GLU 70  
5 n CYS 71  
5 n GLY 72  
5 n PRO 73  
5 n LYS 74  
5 n TYR 75  
5 n PRO 76  
5 n GLU 77  
5 n ALA 78  
5 n PRO 79  
5 n PRO 80  
5 n PHE 81  
5 n VAL 82  
5 n ARG 83  
5 n PHE 84  
5 n VAL 85  
5 n THR 86  
5 n LYS 87  
5 n ILE 88  
5 n ASN 89  
5 n MET 90  
5 n ASN 91  
5 n GLY 92  
5 n VAL 93  
5 n ASN 94  
5 n SER 95  
5 n SER 96  
5 n ASN 97  
5 n GLY 98  
5 n VAL 99  
5 n VAL 100 
5 n ASP 101 
5 n PRO 102 
5 n ARG 103 
5 n ALA 104 
5 n ILE 105 
5 n SER 106 
5 n VAL 107 
5 n LEU 108 
5 n ALA 109 
5 n LYS 110 
5 n TRP 111 
5 n GLN 112 
5 n ASN 113 
5 n SER 114 
5 n TYR 115 
5 n SER 116 
5 n ILE 117 
5 n LYS 118 
5 n VAL 119 
5 n VAL 120 
5 n LEU 121 
5 n GLN 122 
5 n GLU 123 
5 n LEU 124 
5 n ARG 125 
5 n ARG 126 
5 n LEU 127 
5 n MET 128 
5 n MET 129 
5 n SER 130 
5 n LYS 131 
5 n GLU 132 
5 n ASN 133 
5 n MET 134 
5 n LYS 135 
5 n LEU 136 
5 n PRO 137 
5 n GLN 138 
5 n PRO 139 
5 n PRO 140 
5 n GLU 141 
5 n GLY 142 
5 n GLN 143 
5 n CYS 144 
5 n TYR 145 
5 n SER 146 
5 n ASN 147 
#
_ma_data.content_type "model coordinates"
_ma_data.id           1
_ma_data.name         Model
#
loop_
_ma_data_ref_db.id
_ma_data_ref_db.location_url
_ma_data_ref_db.name
_ma_data_ref_db.release_date
_ma_data_ref_db.version
1  . mgnify                . 2022_05 
2  . mgnify                . 2022_05 
3  . mgnify                . 2022_05 
4  . mgnify                . 2022_05 
5  . small_bfd             . default 
6  . small_bfd             . default 
7  . small_bfd             . default 
8  . small_bfd             . default 
9  . uniprot_cluster_annot . 2021_04 
10 . uniprot_cluster_annot . 2021_04 
11 . uniprot_cluster_annot . 2021_04 
12 . uniprot_cluster_annot . 2021_04 
13 . uniref90              . 2022_05 
14 . uniref90              . 2022_05 
15 . uniref90              . 2022_05 
16 . uniref90              . 2022_05 
#
_ma_model_list.data_id          1
_ma_model_list.model_group_id   1
_ma_model_list.model_group_name "AlphaFold-beta-20231127 (e527c150-d829-4511-b408-65d0a6f552a0 @ 2026-02-20 01:32:16)"
_ma_model_list.model_id         1
_ma_model_list.model_name       "Top ranked model"
_ma_model_list.model_type       "Ab initio model"
_ma_model_list.ordinal_id       1
#
loop_
_ma_protocol_step.method_type
_ma_protocol_step.ordinal_id
_ma_protocol_step.protocol_id
_ma_protocol_step.step_id
"coevolution MSA" 1 1 1 
"template search" 2 1 2 
modeling          3 1 3 
#
loop_
_ma_qa_metric.id
_ma_qa_metric.mode
_ma_qa_metric.name
_ma_qa_metric.software_group_id
_ma_qa_metric.type
1 global pLDDT 1 pLDDT 
2 local  pLDDT 1 pLDDT 
#
_ma_qa_metric_global.metric_id    1
_ma_qa_metric_global.metric_value 82.17
_ma_qa_metric_global.model_id     1
_ma_qa_metric_global.ordinal_id   1
#
_ma_software_group.group_id    1
_ma_software_group.ordinal_id  1
_ma_software_group.software_id 1
#
loop_
_ma_target_entity.data_id
_ma_target_entity.entity_id
_ma_target_entity.origin
1 1 . 
1 2 . 
1 3 . 
1 4 . 
1 5 . 
#
loop_
_ma_target_entity_instance.asym_id
_ma_target_entity_instance.details
_ma_target_entity_instance.entity_id
A . 1 
B . 2 
C . 3 
D . 4 
E . 5 
#
loop_
_pdbx_data_usage.details
_pdbx_data_usage.id
_pdbx_data_usage.type
_pdbx_data_usage.url
;NON-COMMERCIAL USE ONLY, BY USING THIS FILE YOU AGREE TO THE TERMS OF USE FOUND
AT alphafoldserver.com/output-terms.
;
1 license    ? 
;THE INFORMATION IS NOT INTENDED FOR, HAS NOT BEEN VALIDATED FOR, AND IS NOT
APPROVED FOR CLINICAL USE. IT SHOULD NOT BE USED FOR CLINICAL PURPOSE OR RELIED
ON FOR MEDICAL OR OTHER PROFESSIONAL ADVICE. IT IS THEORETICAL MODELLING ONLY
AND CAUTION SHOULD BE EXERCISED IN ITS USE. IT IS PROVIDED "AS-IS" WITHOUT ANY
WARRANTY OF ANY KIND, WHETHER EXPRESSED OR IMPLIED. NO WARRANTY IS GIVEN THAT
USE OF THE INFORMATION SHALL NOT INFRINGE THE RIGHTS OF ANY THIRD PARTY.
;
2 disclaimer ? 
#
loop_
_pdbx_poly_seq_scheme.asym_id
_pdbx_poly_seq_scheme.auth_seq_num
_pdbx_poly_seq_scheme.entity_id
_pdbx_poly_seq_scheme.hetero
_pdbx_poly_seq_scheme.mon_id
_pdbx_poly_seq_scheme.pdb_ins_code
_pdbx_poly_seq_scheme.pdb_seq_num
_pdbx_poly_seq_scheme.pdb_strand_id
_pdbx_poly_seq_scheme.seq_id
A 1   1 n GLY . 1   A 1   
A 2   1 n SER . 2   A 2   
A 3   1 n MET . 3   A 3   
A 4   1 n LYS . 4   A 4   
A 5   1 n GLY . 5   A 5   
A 6   1 n LYS . 6   A 6   
A 7   1 n GLU . 7   A 7   
A 8   1 n GLU . 8   A 8   
A 9   1 n LYS . 9   A 9   
A 10  1 n GLU . 10  A 10  
A 11  1 n GLY . 11  A 11  
A 12  1 n GLY . 12  A 12  
A 13  1 n ALA . 13  A 13  
A 14  1 n ARG . 14  A 14  
A 15  1 n LEU . 15  A 15  
A 16  1 n GLY . 16  A 16  
A 17  1 n ALA . 17  A 17  
A 18  1 n GLY . 18  A 18  
A 19  1 n GLY . 19  A 19  
A 20  1 n GLY . 20  A 20  
A 21  1 n SER . 21  A 21  
A 22  1 n PRO . 22  A 22  
A 23  1 n GLU . 23  A 23  
A 24  1 n LYS . 24  A 24  
A 25  1 n SER . 25  A 25  
A 26  1 n PRO . 26  A 26  
A 27  1 n SER . 27  A 27  
A 28  1 n ALA . 28  A 28  
A 29  1 n GLN . 29  A 29  
A 30  1 n GLU . 30  A 30  
A 31  1 n LEU . 31  A 31  
A 32  1 n LYS . 32  A 32  
A 33  1 n GLU . 33  A 33  
A 34  1 n GLN . 34  A 34  
A 35  1 n GLY . 35  A 35  
A 36  1 n ASN . 36  A 36  
A 37  1 n ARG . 37  A 37  
A 38  1 n LEU . 38  A 38  
A 39  1 n PHE . 39  A 39  
A 40  1 n VAL . 40  A 40  
A 41  1 n GLY . 41  A 41  
A 42  1 n ARG . 42  A 42  
A 43  1 n LYS . 43  A 43  
A 44  1 n TYR . 44  A 44  
A 45  1 n PRO . 45  A 45  
A 46  1 n GLU . 46  A 46  
A 47  1 n ALA . 47  A 47  
A 48  1 n ALA . 48  A 48  
A 49  1 n ALA . 49  A 49  
A 50  1 n CYS . 50  A 50  
A 51  1 n TYR . 51  A 51  
A 52  1 n GLY . 52  A 52  
A 53  1 n ARG . 53  A 53  
A 54  1 n ALA . 54  A 54  
A 55  1 n ILE . 55  A 55  
A 56  1 n THR . 56  A 56  
A 57  1 n ARG . 57  A 57  
A 58  1 n ASN . 58  A 58  
A 59  1 n PRO . 59  A 59  
A 60  1 n LEU . 60  A 60  
A 61  1 n VAL . 61  A 61  
A 62  1 n ALA . 62  A 62  
A 63  1 n VAL . 63  A 63  
A 64  1 n TYR . 64  A 64  
A 65  1 n TYR . 65  A 65  
A 66  1 n THR . 66  A 66  
A 67  1 n ASN . 67  A 67  
A 68  1 n ARG . 68  A 68  
A 69  1 n ALA . 69  A 69  
A 70  1 n LEU . 70  A 70  
A 71  1 n CYS . 71  A 71  
A 72  1 n TYR . 72  A 72  
A 73  1 n LEU . 73  A 73  
A 74  1 n LYS . 74  A 74  
A 75  1 n MET . 75  A 75  
A 76  1 n GLN . 76  A 76  
A 77  1 n GLN . 77  A 77  
A 78  1 n HIS . 78  A 78  
A 79  1 n GLU . 79  A 79  
A 80  1 n GLN . 80  A 80  
A 81  1 n ALA . 81  A 81  
A 82  1 n LEU . 82  A 82  
A 83  1 n ALA . 83  A 83  
A 84  1 n ASP . 84  A 84  
A 85  1 n CYS . 85  A 85  
A 86  1 n ARG . 86  A 86  
A 87  1 n ARG . 87  A 87  
A 88  1 n ALA . 88  A 88  
A 89  1 n LEU . 89  A 89  
A 90  1 n GLU . 90  A 90  
A 91  1 n LEU . 91  A 91  
A 92  1 n ASP . 92  A 92  
A 93  1 n GLY . 93  A 93  
A 94  1 n GLN . 94  A 94  
A 95  1 n SER . 95  A 95  
A 96  1 n VAL . 96  A 96  
A 97  1 n LYS . 97  A 97  
A 98  1 n ALA . 98  A 98  
A 99  1 n HIS . 99  A 99  
A 100 1 n PHE . 100 A 100 
A 101 1 n PHE . 101 A 101 
A 102 1 n LEU . 102 A 102 
A 103 1 n GLY . 103 A 103 
A 104 1 n GLN . 104 A 104 
A 105 1 n CYS . 105 A 105 
A 106 1 n GLN . 106 A 106 
A 107 1 n LEU . 107 A 107 
A 108 1 n GLU . 108 A 108 
A 109 1 n MET . 109 A 109 
A 110 1 n GLU . 110 A 110 
A 111 1 n SER . 111 A 111 
A 112 1 n TYR . 112 A 112 
A 113 1 n ASP . 113 A 113 
A 114 1 n GLU . 114 A 114 
A 115 1 n ALA . 115 A 115 
A 116 1 n ILE . 116 A 116 
A 117 1 n ALA . 117 A 117 
A 118 1 n ASN . 118 A 118 
A 119 1 n LEU . 119 A 119 
A 120 1 n GLN . 120 A 120 
A 121 1 n ARG . 121 A 121 
A 122 1 n ALA . 122 A 122 
A 123 1 n TYR . 123 A 123 
A 124 1 n SER . 124 A 124 
A 125 1 n LEU . 125 A 125 
A 126 1 n ALA . 126 A 126 
A 127 1 n LYS . 127 A 127 
A 128 1 n GLU . 128 A 128 
A 129 1 n GLN . 129 A 129 
A 130 1 n ARG . 130 A 130 
A 131 1 n LEU . 131 A 131 
A 132 1 n ASN . 132 A 132 
A 133 1 n PHE . 133 A 133 
A 134 1 n GLY . 134 A 134 
A 135 1 n ASP . 135 A 135 
A 136 1 n ASP . 136 A 136 
A 137 1 n ILE . 137 A 137 
A 138 1 n PRO . 138 A 138 
A 139 1 n SER . 139 A 139 
A 140 1 n ALA . 140 A 140 
A 141 1 n LEU . 141 A 141 
A 142 1 n ARG . 142 A 142 
A 143 1 n ILE . 143 A 143 
A 144 1 n ALA . 144 A 144 
A 145 1 n LYS . 145 A 145 
A 146 1 n LYS . 146 A 146 
A 147 1 n LYS . 147 A 147 
A 148 1 n ARG . 148 A 148 
A 149 1 n TRP . 149 A 149 
A 150 1 n ASN . 150 A 150 
A 151 1 n SER . 151 A 151 
A 152 1 n ILE . 152 A 152 
A 153 1 n GLU . 153 A 153 
A 154 1 n GLU . 154 A 154 
A 155 1 n ARG . 155 A 155 
A 156 1 n ARG . 156 A 156 
A 157 1 n ILE . 157 A 157 
A 158 1 n HIS . 158 A 158 
A 159 1 n GLN . 159 A 159 
A 160 1 n GLU . 160 A 160 
A 161 1 n SER . 161 A 161 
A 162 1 n GLU . 162 A 162 
A 163 1 n LEU . 163 A 163 
A 164 1 n HIS . 164 A 164 
A 165 1 n SER . 165 A 165 
A 166 1 n TYR . 166 A 166 
A 167 1 n LEU . 167 A 167 
A 168 1 n SER . 168 A 168 
A 169 1 n ARG . 169 A 169 
A 170 1 n LEU . 170 A 170 
A 171 1 n ILE . 171 A 171 
A 172 1 n ALA . 172 A 172 
A 173 1 n ALA . 173 A 173 
A 174 1 n GLU . 174 A 174 
A 175 1 n ARG . 175 A 175 
A 176 1 n GLU . 176 A 176 
A 177 1 n ARG . 177 A 177 
A 178 1 n GLU . 178 A 178 
A 179 1 n LEU . 179 A 179 
A 180 1 n GLU . 180 A 180 
A 181 1 n GLU . 181 A 181 
A 182 1 n CYS . 182 A 182 
A 183 1 n GLN . 183 A 183 
A 184 1 n ARG . 184 A 184 
A 185 1 n ASN . 185 A 185 
A 186 1 n HIS . 186 A 186 
A 187 1 n GLU . 187 A 187 
A 188 1 n GLY . 188 A 188 
A 189 1 n ASP . 189 A 189 
A 190 1 n GLU . 190 A 190 
A 191 1 n ASP . 191 A 191 
A 192 1 n ASP . 192 A 192 
A 193 1 n SER . 193 A 193 
A 194 1 n HIS . 194 A 194 
A 195 1 n VAL . 195 A 195 
A 196 1 n ARG . 196 A 196 
A 197 1 n ALA . 197 A 197 
A 198 1 n GLN . 198 A 198 
A 199 1 n GLN . 199 A 199 
A 200 1 n ALA . 200 A 200 
A 201 1 n CYS . 201 A 201 
A 202 1 n ILE . 202 A 202 
A 203 1 n GLU . 203 A 203 
A 204 1 n ALA . 204 A 204 
A 205 1 n LYS . 205 A 205 
A 206 1 n HIS . 206 A 206 
A 207 1 n ASP . 207 A 207 
A 208 1 n LYS . 208 A 208 
A 209 1 n TYR . 209 A 209 
A 210 1 n MET . 210 A 210 
A 211 1 n ALA . 211 A 211 
A 212 1 n ASP . 212 A 212 
A 213 1 n MET . 213 A 213 
A 214 1 n ASP . 214 A 214 
A 215 1 n GLU . 215 A 215 
A 216 1 n LEU . 216 A 216 
A 217 1 n PHE . 217 A 217 
A 218 1 n SER . 218 A 218 
A 219 1 n GLN . 219 A 219 
A 220 1 n VAL . 220 A 220 
A 221 1 n ASP . 221 A 221 
A 222 1 n GLU . 222 A 222 
A 223 1 n LYS . 223 A 223 
A 224 1 n ARG . 224 A 224 
A 225 1 n LYS . 225 A 225 
A 226 1 n LYS . 226 A 226 
A 227 1 n ARG . 227 A 227 
A 228 1 n ASP . 228 A 228 
A 229 1 n ILE . 229 A 229 
A 230 1 n PRO . 230 A 230 
A 231 1 n ASP . 231 A 231 
A 232 1 n TYR . 232 A 232 
A 233 1 n LEU . 233 A 233 
A 234 1 n CYS . 234 A 234 
A 235 1 n GLY . 235 A 235 
A 236 1 n LYS . 236 A 236 
A 237 1 n ILE . 237 A 237 
A 238 1 n SER . 238 A 238 
A 239 1 n PHE . 239 A 239 
A 240 1 n GLU . 240 A 240 
A 241 1 n LEU . 241 A 241 
A 242 1 n MET . 242 A 242 
A 243 1 n ARG . 243 A 243 
A 244 1 n GLU . 244 A 244 
A 245 1 n PRO . 245 A 245 
A 246 1 n CYS . 246 A 246 
A 247 1 n ILE . 247 A 247 
A 248 1 n THR . 248 A 248 
A 249 1 n PRO . 249 A 249 
A 250 1 n SER . 250 A 250 
A 251 1 n GLY . 251 A 251 
A 252 1 n ILE . 252 A 252 
A 253 1 n THR . 253 A 253 
A 254 1 n TYR . 254 A 254 
A 255 1 n ASP . 255 A 255 
A 256 1 n ARG . 256 A 256 
A 257 1 n LYS . 257 A 257 
A 258 1 n ASP . 258 A 258 
A 259 1 n ILE . 259 A 259 
A 260 1 n GLU . 260 A 260 
A 261 1 n GLU . 261 A 261 
A 262 1 n HIS . 262 A 262 
A 263 1 n LEU . 263 A 263 
A 264 1 n GLN . 264 A 264 
A 265 1 n ARG . 265 A 265 
A 266 1 n VAL . 266 A 266 
A 267 1 n GLY . 267 A 267 
A 268 1 n HIS . 268 A 268 
A 269 1 n PHE . 269 A 269 
A 270 1 n ASP . 270 A 270 
A 271 1 n PRO . 271 A 271 
A 272 1 n VAL . 272 A 272 
A 273 1 n THR . 273 A 273 
A 274 1 n ARG . 274 A 274 
A 275 1 n SER . 275 A 275 
A 276 1 n PRO . 276 A 276 
A 277 1 n LEU . 277 A 277 
A 278 1 n THR . 278 A 278 
A 279 1 n GLN . 279 A 279 
A 280 1 n GLU . 280 A 280 
A 281 1 n GLN . 281 A 281 
A 282 1 n LEU . 282 A 282 
A 283 1 n ILE . 283 A 283 
A 284 1 n PRO . 284 A 284 
A 285 1 n ASN . 285 A 285 
A 286 1 n LEU . 286 A 286 
A 287 1 n ALA . 287 A 287 
A 288 1 n MET . 288 A 288 
A 289 1 n LYS . 289 A 289 
A 290 1 n GLU . 290 A 290 
A 291 1 n VAL . 291 A 291 
A 292 1 n ILE . 292 A 292 
A 293 1 n ASP . 293 A 293 
A 294 1 n ALA . 294 A 294 
A 295 1 n PHE . 295 A 295 
A 296 1 n ILE . 296 A 296 
A 297 1 n SER . 297 A 297 
A 298 1 n GLU . 298 A 298 
A 299 1 n ASN . 299 A 299 
A 300 1 n GLY . 300 A 300 
A 301 1 n TRP . 301 A 301 
A 302 1 n VAL . 302 A 302 
A 303 1 n GLU . 303 A 303 
A 304 1 n ASP . 304 A 304 
A 305 1 n TYR . 305 A 305 
B 1   2 n GLY . 1   B 1   
B 2   2 n SER . 2   B 2   
B 3   2 n MET . 3   B 3   
B 4   2 n LYS . 4   B 4   
B 5   2 n GLY . 5   B 5   
B 6   2 n LYS . 6   B 6   
B 7   2 n GLU . 7   B 7   
B 8   2 n GLU . 8   B 8   
B 9   2 n LYS . 9   B 9   
B 10  2 n GLU . 10  B 10  
B 11  2 n GLY . 11  B 11  
B 12  2 n GLY . 12  B 12  
B 13  2 n ALA . 13  B 13  
B 14  2 n ARG . 14  B 14  
B 15  2 n LEU . 15  B 15  
B 16  2 n GLY . 16  B 16  
B 17  2 n ALA . 17  B 17  
B 18  2 n GLY . 18  B 18  
B 19  2 n GLY . 19  B 19  
B 20  2 n GLY . 20  B 20  
B 21  2 n SER . 21  B 21  
B 22  2 n PRO . 22  B 22  
B 23  2 n GLU . 23  B 23  
B 24  2 n LYS . 24  B 24  
B 25  2 n SER . 25  B 25  
B 26  2 n PRO . 26  B 26  
B 27  2 n SER . 27  B 27  
B 28  2 n ALA . 28  B 28  
B 29  2 n GLN . 29  B 29  
B 30  2 n GLU . 30  B 30  
B 31  2 n LEU . 31  B 31  
B 32  2 n LYS . 32  B 32  
B 33  2 n GLU . 33  B 33  
B 34  2 n GLN . 34  B 34  
B 35  2 n GLY . 35  B 35  
B 36  2 n ASN . 36  B 36  
B 37  2 n ARG . 37  B 37  
B 38  2 n LEU . 38  B 38  
B 39  2 n PHE . 39  B 39  
B 40  2 n VAL . 40  B 40  
B 41  2 n GLY . 41  B 41  
B 42  2 n ARG . 42  B 42  
B 43  2 n LYS . 43  B 43  
B 44  2 n TYR . 44  B 44  
B 45  2 n PRO . 45  B 45  
B 46  2 n GLU . 46  B 46  
B 47  2 n ALA . 47  B 47  
B 48  2 n ALA . 48  B 48  
B 49  2 n ALA . 49  B 49  
B 50  2 n CYS . 50  B 50  
B 51  2 n TYR . 51  B 51  
B 52  2 n GLY . 52  B 52  
B 53  2 n ARG . 53  B 53  
B 54  2 n ALA . 54  B 54  
B 55  2 n ILE . 55  B 55  
B 56  2 n THR . 56  B 56  
B 57  2 n ARG . 57  B 57  
B 58  2 n ASN . 58  B 58  
B 59  2 n PRO . 59  B 59  
B 60  2 n LEU . 60  B 60  
B 61  2 n VAL . 61  B 61  
B 62  2 n ALA . 62  B 62  
B 63  2 n VAL . 63  B 63  
B 64  2 n TYR . 64  B 64  
B 65  2 n TYR . 65  B 65  
B 66  2 n THR . 66  B 66  
B 67  2 n ASN . 67  B 67  
B 68  2 n ARG . 68  B 68  
B 69  2 n ALA . 69  B 69  
B 70  2 n LEU . 70  B 70  
B 71  2 n CYS . 71  B 71  
B 72  2 n TYR . 72  B 72  
B 73  2 n LEU . 73  B 73  
B 74  2 n LYS . 74  B 74  
B 75  2 n MET . 75  B 75  
B 76  2 n GLN . 76  B 76  
B 77  2 n GLN . 77  B 77  
B 78  2 n HIS . 78  B 78  
B 79  2 n GLU . 79  B 79  
B 80  2 n GLN . 80  B 80  
B 81  2 n ALA . 81  B 81  
B 82  2 n LEU . 82  B 82  
B 83  2 n ALA . 83  B 83  
B 84  2 n ASP . 84  B 84  
B 85  2 n CYS . 85  B 85  
B 86  2 n ARG . 86  B 86  
B 87  2 n ARG . 87  B 87  
B 88  2 n ALA . 88  B 88  
B 89  2 n LEU . 89  B 89  
B 90  2 n GLU . 90  B 90  
B 91  2 n LEU . 91  B 91  
B 92  2 n ASP . 92  B 92  
B 93  2 n GLY . 93  B 93  
B 94  2 n GLN . 94  B 94  
B 95  2 n SER . 95  B 95  
B 96  2 n VAL . 96  B 96  
B 97  2 n LYS . 97  B 97  
B 98  2 n ALA . 98  B 98  
B 99  2 n HIS . 99  B 99  
B 100 2 n PHE . 100 B 100 
B 101 2 n PHE . 101 B 101 
B 102 2 n LEU . 102 B 102 
B 103 2 n GLY . 103 B 103 
B 104 2 n GLN . 104 B 104 
B 105 2 n CYS . 105 B 105 
B 106 2 n GLN . 106 B 106 
B 107 2 n LEU . 107 B 107 
B 108 2 n GLU . 108 B 108 
B 109 2 n MET . 109 B 109 
B 110 2 n GLU . 110 B 110 
B 111 2 n SER . 111 B 111 
B 112 2 n TYR . 112 B 112 
B 113 2 n ASP . 113 B 113 
B 114 2 n GLU . 114 B 114 
B 115 2 n ALA . 115 B 115 
B 116 2 n ILE . 116 B 116 
B 117 2 n ALA . 117 B 117 
B 118 2 n ASN . 118 B 118 
B 119 2 n LEU . 119 B 119 
B 120 2 n GLN . 120 B 120 
B 121 2 n ARG . 121 B 121 
B 122 2 n ALA . 122 B 122 
B 123 2 n TYR . 123 B 123 
B 124 2 n SER . 124 B 124 
B 125 2 n LEU . 125 B 125 
B 126 2 n ALA . 126 B 126 
B 127 2 n LYS . 127 B 127 
B 128 2 n GLU . 128 B 128 
B 129 2 n GLN . 129 B 129 
B 130 2 n ARG . 130 B 130 
B 131 2 n LEU . 131 B 131 
B 132 2 n ASN . 132 B 132 
B 133 2 n PHE . 133 B 133 
B 134 2 n GLY . 134 B 134 
B 135 2 n ASP . 135 B 135 
B 136 2 n ASP . 136 B 136 
B 137 2 n ILE . 137 B 137 
B 138 2 n PRO . 138 B 138 
B 139 2 n SER . 139 B 139 
B 140 2 n ALA . 140 B 140 
B 141 2 n LEU . 141 B 141 
B 142 2 n ARG . 142 B 142 
B 143 2 n ILE . 143 B 143 
B 144 2 n ALA . 144 B 144 
B 145 2 n LYS . 145 B 145 
B 146 2 n LYS . 146 B 146 
B 147 2 n LYS . 147 B 147 
B 148 2 n ARG . 148 B 148 
B 149 2 n TRP . 149 B 149 
B 150 2 n ASN . 150 B 150 
B 151 2 n SER . 151 B 151 
B 152 2 n ILE . 152 B 152 
B 153 2 n GLU . 153 B 153 
B 154 2 n GLU . 154 B 154 
B 155 2 n ARG . 155 B 155 
B 156 2 n ARG . 156 B 156 
B 157 2 n ILE . 157 B 157 
B 158 2 n HIS . 158 B 158 
B 159 2 n GLN . 159 B 159 
B 160 2 n GLU . 160 B 160 
B 161 2 n SER . 161 B 161 
B 162 2 n GLU . 162 B 162 
B 163 2 n LEU . 163 B 163 
B 164 2 n HIS . 164 B 164 
B 165 2 n SER . 165 B 165 
B 166 2 n TYR . 166 B 166 
B 167 2 n LEU . 167 B 167 
B 168 2 n SER . 168 B 168 
B 169 2 n ARG . 169 B 169 
B 170 2 n LEU . 170 B 170 
B 171 2 n ILE . 171 B 171 
B 172 2 n ALA . 172 B 172 
B 173 2 n ALA . 173 B 173 
B 174 2 n GLU . 174 B 174 
B 175 2 n ARG . 175 B 175 
B 176 2 n GLU . 176 B 176 
B 177 2 n ARG . 177 B 177 
B 178 2 n GLU . 178 B 178 
B 179 2 n LEU . 179 B 179 
B 180 2 n GLU . 180 B 180 
B 181 2 n GLU . 181 B 181 
B 182 2 n CYS . 182 B 182 
B 183 2 n GLN . 183 B 183 
B 184 2 n ARG . 184 B 184 
B 185 2 n ASN . 185 B 185 
B 186 2 n HIS . 186 B 186 
B 187 2 n GLU . 187 B 187 
B 188 2 n GLY . 188 B 188 
B 189 2 n ASP . 189 B 189 
B 190 2 n GLU . 190 B 190 
B 191 2 n ASP . 191 B 191 
B 192 2 n ASP . 192 B 192 
B 193 2 n SER . 193 B 193 
B 194 2 n HIS . 194 B 194 
B 195 2 n VAL . 195 B 195 
B 196 2 n ARG . 196 B 196 
B 197 2 n ALA . 197 B 197 
B 198 2 n GLN . 198 B 198 
B 199 2 n GLN . 199 B 199 
B 200 2 n ALA . 200 B 200 
B 201 2 n CYS . 201 B 201 
B 202 2 n ILE . 202 B 202 
B 203 2 n GLU . 203 B 203 
B 204 2 n ALA . 204 B 204 
B 205 2 n LYS . 205 B 205 
B 206 2 n HIS . 206 B 206 
B 207 2 n ASP . 207 B 207 
B 208 2 n LYS . 208 B 208 
B 209 2 n TYR . 209 B 209 
B 210 2 n MET . 210 B 210 
B 211 2 n ALA . 211 B 211 
B 212 2 n ASP . 212 B 212 
B 213 2 n MET . 213 B 213 
B 214 2 n ASP . 214 B 214 
B 215 2 n GLU . 215 B 215 
B 216 2 n LEU . 216 B 216 
B 217 2 n PHE . 217 B 217 
B 218 2 n SER . 218 B 218 
B 219 2 n GLN . 219 B 219 
B 220 2 n VAL . 220 B 220 
B 221 2 n ASP . 221 B 221 
B 222 2 n GLU . 222 B 222 
B 223 2 n LYS . 223 B 223 
B 224 2 n ARG . 224 B 224 
B 225 2 n LYS . 225 B 225 
B 226 2 n LYS . 226 B 226 
B 227 2 n ARG . 227 B 227 
B 228 2 n ASP . 228 B 228 
B 229 2 n ILE . 229 B 229 
B 230 2 n PRO . 230 B 230 
B 231 2 n ASP . 231 B 231 
B 232 2 n TYR . 232 B 232 
B 233 2 n LEU . 233 B 233 
B 234 2 n CYS . 234 B 234 
B 235 2 n GLY . 235 B 235 
B 236 2 n LYS . 236 B 236 
B 237 2 n ILE . 237 B 237 
B 238 2 n SER . 238 B 238 
B 239 2 n PHE . 239 B 239 
B 240 2 n GLU . 240 B 240 
B 241 2 n LEU . 241 B 241 
B 242 2 n MET . 242 B 242 
B 243 2 n ARG . 243 B 243 
B 244 2 n GLU . 244 B 244 
B 245 2 n PRO . 245 B 245 
B 246 2 n CYS . 246 B 246 
B 247 2 n ILE . 247 B 247 
B 248 2 n THR . 248 B 248 
B 249 2 n PRO . 249 B 249 
B 250 2 n SER . 250 B 250 
B 251 2 n GLY . 251 B 251 
B 252 2 n ILE . 252 B 252 
B 253 2 n THR . 253 B 253 
B 254 2 n TYR . 254 B 254 
B 255 2 n ASP . 255 B 255 
B 256 2 n ARG . 256 B 256 
B 257 2 n LYS . 257 B 257 
B 258 2 n ASP . 258 B 258 
B 259 2 n ILE . 259 B 259 
B 260 2 n GLU . 260 B 260 
B 261 2 n GLU . 261 B 261 
B 262 2 n HIS . 262 B 262 
B 263 2 n LEU . 263 B 263 
B 264 2 n GLN . 264 B 264 
B 265 2 n ARG . 265 B 265 
B 266 2 n VAL . 266 B 266 
B 267 2 n GLY . 267 B 267 
B 268 2 n HIS . 268 B 268 
B 269 2 n PHE . 269 B 269 
B 270 2 n ASP . 270 B 270 
B 271 2 n PRO . 271 B 271 
B 272 2 n VAL . 272 B 272 
B 273 2 n THR . 273 B 273 
B 274 2 n ARG . 274 B 274 
B 275 2 n SER . 275 B 275 
B 276 2 n PRO . 276 B 276 
B 277 2 n LEU . 277 B 277 
B 278 2 n THR . 278 B 278 
B 279 2 n GLN . 279 B 279 
B 280 2 n GLU . 280 B 280 
B 281 2 n GLN . 281 B 281 
B 282 2 n LEU . 282 B 282 
B 283 2 n ILE . 283 B 283 
B 284 2 n PRO . 284 B 284 
B 285 2 n ASN . 285 B 285 
B 286 2 n LEU . 286 B 286 
B 287 2 n ALA . 287 B 287 
B 288 2 n MET . 288 B 288 
B 289 2 n LYS . 289 B 289 
B 290 2 n GLU . 290 B 290 
B 291 2 n VAL . 291 B 291 
B 292 2 n ILE . 292 B 292 
B 293 2 n ASP . 293 B 293 
B 294 2 n ALA . 294 B 294 
B 295 2 n PHE . 295 B 295 
B 296 2 n ILE . 296 B 296 
B 297 2 n SER . 297 B 297 
B 298 2 n GLU . 298 B 298 
B 299 2 n ASN . 299 B 299 
B 300 2 n GLY . 300 B 300 
B 301 2 n TRP . 301 B 301 
B 302 2 n VAL . 302 B 302 
B 303 2 n GLU . 303 B 303 
B 304 2 n ASP . 304 B 304 
B 305 2 n TYR . 305 B 305 
C 1   3 n MET . 1   C 1   
C 2   3 n ALA . 2   C 2   
C 3   3 n GLY . 3   C 3   
C 4   3 n LEU . 4   C 4   
C 5   3 n PRO . 5   C 5   
C 6   3 n ARG . 6   C 6   
C 7   3 n ARG . 7   C 7   
C 8   3 n ILE . 8   C 8   
C 9   3 n ILE . 9   C 9   
C 10  3 n LYS . 10  C 10  
C 11  3 n GLU . 11  C 11  
C 12  3 n THR . 12  C 12  
C 13  3 n GLN . 13  C 13  
C 14  3 n ARG . 14  C 14  
C 15  3 n LEU . 15  C 15  
C 16  3 n LEU . 16  C 16  
C 17  3 n ALA . 17  C 17  
C 18  3 n GLU . 18  C 18  
C 19  3 n PRO . 19  C 19  
C 20  3 n VAL . 20  C 20  
C 21  3 n PRO . 21  C 21  
C 22  3 n GLY . 22  C 22  
C 23  3 n ILE . 23  C 23  
C 24  3 n LYS . 24  C 24  
C 25  3 n ALA . 25  C 25  
C 26  3 n GLU . 26  C 26  
C 27  3 n PRO . 27  C 27  
C 28  3 n ASP . 28  C 28  
C 29  3 n GLU . 29  C 29  
C 30  3 n SER . 30  C 30  
C 31  3 n ASN . 31  C 31  
C 32  3 n ALA . 32  C 32  
C 33  3 n ARG . 33  C 33  
C 34  3 n TYR . 34  C 34  
C 35  3 n PHE . 35  C 35  
C 36  3 n HIS . 36  C 36  
C 37  3 n VAL . 37  C 37  
C 38  3 n VAL . 38  C 38  
C 39  3 n ILE . 39  C 39  
C 40  3 n ALA . 40  C 40  
C 41  3 n GLY . 41  C 41  
C 42  3 n PRO . 42  C 42  
C 43  3 n GLN . 43  C 43  
C 44  3 n ASP . 44  C 44  
C 45  3 n SER . 45  C 45  
C 46  3 n PRO . 46  C 46  
C 47  3 n PHE . 47  C 47  
C 48  3 n GLU . 48  C 48  
C 49  3 n GLY . 49  C 49  
C 50  3 n GLY . 50  C 50  
C 51  3 n THR . 51  C 51  
C 52  3 n PHE . 52  C 52  
C 53  3 n LYS . 53  C 53  
C 54  3 n LEU . 54  C 54  
C 55  3 n GLU . 55  C 55  
C 56  3 n LEU . 56  C 56  
C 57  3 n PHE . 57  C 57  
C 58  3 n LEU . 58  C 58  
C 59  3 n PRO . 59  C 59  
C 60  3 n GLU . 60  C 60  
C 61  3 n GLU . 61  C 61  
C 62  3 n TYR . 62  C 62  
C 63  3 n PRO . 63  C 63  
C 64  3 n MET . 64  C 64  
C 65  3 n ALA . 65  C 65  
C 66  3 n ALA . 66  C 66  
C 67  3 n PRO . 67  C 67  
C 68  3 n LYS . 68  C 68  
C 69  3 n VAL . 69  C 69  
C 70  3 n ARG . 70  C 70  
C 71  3 n PHE . 71  C 71  
C 72  3 n MET . 72  C 72  
C 73  3 n THR . 73  C 73  
C 74  3 n LYS . 74  C 74  
C 75  3 n ILE . 75  C 75  
C 76  3 n TYR . 76  C 76  
C 77  3 n HIS . 77  C 77  
C 78  3 n PRO . 78  C 78  
C 79  3 n ASN . 79  C 79  
C 80  3 n VAL . 80  C 80  
C 81  3 n ASP . 81  C 81  
C 82  3 n LYS . 82  C 82  
C 83  3 n LEU . 83  C 83  
C 84  3 n GLY . 84  C 84  
C 85  3 n ARG . 85  C 85  
C 86  3 n ILE . 86  C 86  
C 87  3 n CYS . 87  C 87  
C 88  3 n LEU . 88  C 88  
C 89  3 n ASP . 89  C 89  
C 90  3 n ILE . 90  C 90  
C 91  3 n LEU . 91  C 91  
C 92  3 n LYS . 92  C 92  
C 93  3 n ASP . 93  C 93  
C 94  3 n LYS . 94  C 94  
C 95  3 n TRP . 95  C 95  
C 96  3 n SER . 96  C 96  
C 97  3 n PRO . 97  C 97  
C 98  3 n ALA . 98  C 98  
C 99  3 n LEU . 99  C 99  
C 100 3 n GLN . 100 C 100 
C 101 3 n ILE . 101 C 101 
C 102 3 n ARG . 102 C 102 
C 103 3 n THR . 103 C 103 
C 104 3 n VAL . 104 C 104 
C 105 3 n LEU . 105 C 105 
C 106 3 n LEU . 106 C 106 
C 107 3 n SER . 107 C 107 
C 108 3 n ILE . 108 C 108 
C 109 3 n GLN . 109 C 109 
C 110 3 n ALA . 110 C 110 
C 111 3 n LEU . 111 C 111 
C 112 3 n LEU . 112 C 112 
C 113 3 n SER . 113 C 113 
C 114 3 n ALA . 114 C 114 
C 115 3 n PRO . 115 C 115 
C 116 3 n ASN . 116 C 116 
C 117 3 n PRO . 117 C 117 
C 118 3 n ASP . 118 C 118 
C 119 3 n ASP . 119 C 119 
C 120 3 n PRO . 120 C 120 
C 121 3 n LEU . 121 C 121 
C 122 3 n ALA . 122 C 122 
C 123 3 n ASN . 123 C 123 
C 124 3 n ASP . 124 C 124 
C 125 3 n VAL . 125 C 125 
C 126 3 n ALA . 126 C 126 
C 127 3 n GLU . 127 C 127 
C 128 3 n GLN . 128 C 128 
C 129 3 n TRP . 129 C 129 
C 130 3 n LYS . 130 C 130 
C 131 3 n THR . 131 C 131 
C 132 3 n ASN . 132 C 132 
C 133 3 n GLU . 133 C 133 
C 134 3 n ALA . 134 C 134 
C 135 3 n GLN . 135 C 135 
C 136 3 n ALA . 136 C 136 
C 137 3 n ILE . 137 C 137 
C 138 3 n GLU . 138 C 138 
C 139 3 n THR . 139 C 139 
C 140 3 n ALA . 140 C 140 
C 141 3 n ARG . 141 C 141 
C 142 3 n ALA . 142 C 142 
C 143 3 n TRP . 143 C 143 
C 144 3 n THR . 144 C 144 
C 145 3 n ARG . 145 C 145 
C 146 3 n LEU . 146 C 146 
C 147 3 n TYR . 147 C 147 
C 148 3 n ALA . 148 C 148 
C 149 3 n MET . 149 C 149 
C 150 3 n ASN . 150 C 150 
C 151 3 n ASN . 151 C 151 
C 152 3 n ILE . 152 C 152 
D 1   4 n MET . 1   D 1   
D 2   4 n GLN . 2   D 2   
D 3   4 n ILE . 3   D 3   
D 4   4 n PHE . 4   D 4   
D 5   4 n VAL . 5   D 5   
D 6   4 n LYS . 6   D 6   
D 7   4 n THR . 7   D 7   
D 8   4 n LEU . 8   D 8   
D 9   4 n THR . 9   D 9   
D 10  4 n GLY . 10  D 10  
D 11  4 n LYS . 11  D 11  
D 12  4 n THR . 12  D 12  
D 13  4 n ILE . 13  D 13  
D 14  4 n THR . 14  D 14  
D 15  4 n LEU . 15  D 15  
D 16  4 n GLU . 16  D 16  
D 17  4 n VAL . 17  D 17  
D 18  4 n GLU . 18  D 18  
D 19  4 n PRO . 19  D 19  
D 20  4 n SER . 20  D 20  
D 21  4 n ASP . 21  D 21  
D 22  4 n THR . 22  D 22  
D 23  4 n ILE . 23  D 23  
D 24  4 n GLU . 24  D 24  
D 25  4 n ASN . 25  D 25  
D 26  4 n VAL . 26  D 26  
D 27  4 n LYS . 27  D 27  
D 28  4 n ALA . 28  D 28  
D 29  4 n LYS . 29  D 29  
D 30  4 n ILE . 30  D 30  
D 31  4 n GLN . 31  D 31  
D 32  4 n CYS . 32  D 32  
D 33  4 n LYS . 33  D 33  
D 34  4 n GLU . 34  D 34  
D 35  4 n GLY . 35  D 35  
D 36  4 n ILE . 36  D 36  
D 37  4 n PRO . 37  D 37  
D 38  4 n PRO . 38  D 38  
D 39  4 n ASP . 39  D 39  
D 40  4 n GLN . 40  D 40  
D 41  4 n GLN . 41  D 41  
D 42  4 n ARG . 42  D 42  
D 43  4 n LEU . 43  D 43  
D 44  4 n ILE . 44  D 44  
D 45  4 n PHE . 45  D 45  
D 46  4 n ALA . 46  D 46  
D 47  4 n GLY . 47  D 47  
D 48  4 n LYS . 48  D 48  
D 49  4 n GLN . 49  D 49  
D 50  4 n LEU . 50  D 50  
D 51  4 n GLU . 51  D 51  
D 52  4 n ASP . 52  D 52  
D 53  4 n GLY . 53  D 53  
D 54  4 n ARG . 54  D 54  
D 55  4 n THR . 55  D 55  
D 56  4 n LEU . 56  D 56  
D 57  4 n SER . 57  D 57  
D 58  4 n ASP . 58  D 58  
D 59  4 n TYR . 59  D 59  
D 60  4 n ASN . 60  D 60  
D 61  4 n ILE . 61  D 61  
D 62  4 n GLN . 62  D 62  
D 63  4 n LYS . 63  D 63  
D 64  4 n GLU . 64  D 64  
D 65  4 n SER . 65  D 65  
D 66  4 n THR . 66  D 66  
D 67  4 n LEU . 67  D 67  
D 68  4 n HIS . 68  D 68  
D 69  4 n LEU . 69  D 69  
D 70  4 n VAL . 70  D 70  
D 71  4 n LEU . 71  D 71  
D 72  4 n ARG . 72  D 72  
D 73  4 n LEU . 73  D 73  
D 74  4 n ARG . 74  D 74  
D 75  4 n GLY . 75  D 75  
D 76  4 n GLY . 76  D 76  
E 1   5 n MET . 1   E 1   
E 2   5 n ALA . 2   E 2   
E 3   5 n ALA . 3   E 3   
E 4   5 n THR . 4   E 4   
E 5   5 n THR . 5   E 5   
E 6   5 n GLY . 6   E 6   
E 7   5 n SER . 7   E 7   
E 8   5 n GLY . 8   E 8   
E 9   5 n VAL . 9   E 9   
E 10  5 n LYS . 10  E 10  
E 11  5 n VAL . 11  E 11  
E 12  5 n PRO . 12  E 12  
E 13  5 n ARG . 13  E 13  
E 14  5 n ASN . 14  E 14  
E 15  5 n PHE . 15  E 15  
E 16  5 n ARG . 16  E 16  
E 17  5 n LEU . 17  E 17  
E 18  5 n LEU . 18  E 18  
E 19  5 n GLU . 19  E 19  
E 20  5 n GLU . 20  E 20  
E 21  5 n LEU . 21  E 21  
E 22  5 n GLU . 22  E 22  
E 23  5 n GLU . 23  E 23  
E 24  5 n GLY . 24  E 24  
E 25  5 n GLN . 25  E 25  
E 26  5 n LYS . 26  E 26  
E 27  5 n GLY . 27  E 27  
E 28  5 n VAL . 28  E 28  
E 29  5 n GLY . 29  E 29  
E 30  5 n ASP . 30  E 30  
E 31  5 n GLY . 31  E 31  
E 32  5 n THR . 32  E 32  
E 33  5 n VAL . 33  E 33  
E 34  5 n SER . 34  E 34  
E 35  5 n TRP . 35  E 35  
E 36  5 n GLY . 36  E 36  
E 37  5 n LEU . 37  E 37  
E 38  5 n GLU . 38  E 38  
E 39  5 n ASP . 39  E 39  
E 40  5 n ASP . 40  E 40  
E 41  5 n GLU . 41  E 41  
E 42  5 n ASP . 42  E 42  
E 43  5 n MET . 43  E 43  
E 44  5 n THR . 44  E 44  
E 45  5 n LEU . 45  E 45  
E 46  5 n THR . 46  E 46  
E 47  5 n ARG . 47  E 47  
E 48  5 n TRP . 48  E 48  
E 49  5 n THR . 49  E 49  
E 50  5 n GLY . 50  E 50  
E 51  5 n MET . 51  E 51  
E 52  5 n ILE . 52  E 52  
E 53  5 n ILE . 53  E 53  
E 54  5 n GLY . 54  E 54  
E 55  5 n PRO . 55  E 55  
E 56  5 n PRO . 56  E 56  
E 57  5 n ARG . 57  E 57  
E 58  5 n THR . 58  E 58  
E 59  5 n ILE . 59  E 59  
E 60  5 n TYR . 60  E 60  
E 61  5 n GLU . 61  E 61  
E 62  5 n ASN . 62  E 62  
E 63  5 n ARG . 63  E 63  
E 64  5 n ILE . 64  E 64  
E 65  5 n TYR . 65  E 65  
E 66  5 n SER . 66  E 66  
E 67  5 n LEU . 67  E 67  
E 68  5 n LYS . 68  E 68  
E 69  5 n ILE . 69  E 69  
E 70  5 n GLU . 70  E 70  
E 71  5 n CYS . 71  E 71  
E 72  5 n GLY . 72  E 72  
E 73  5 n PRO . 73  E 73  
E 74  5 n LYS . 74  E 74  
E 75  5 n TYR . 75  E 75  
E 76  5 n PRO . 76  E 76  
E 77  5 n GLU . 77  E 77  
E 78  5 n ALA . 78  E 78  
E 79  5 n PRO . 79  E 79  
E 80  5 n PRO . 80  E 80  
E 81  5 n PHE . 81  E 81  
E 82  5 n VAL . 82  E 82  
E 83  5 n ARG . 83  E 83  
E 84  5 n PHE . 84  E 84  
E 85  5 n VAL . 85  E 85  
E 86  5 n THR . 86  E 86  
E 87  5 n LYS . 87  E 87  
E 88  5 n ILE . 88  E 88  
E 89  5 n ASN . 89  E 89  
E 90  5 n MET . 90  E 90  
E 91  5 n ASN . 91  E 91  
E 92  5 n GLY . 92  E 92  
E 93  5 n VAL . 93  E 93  
E 94  5 n ASN . 94  E 94  
E 95  5 n SER . 95  E 95  
E 96  5 n SER . 96  E 96  
E 97  5 n ASN . 97  E 97  
E 98  5 n GLY . 98  E 98  
E 99  5 n VAL . 99  E 99  
E 100 5 n VAL . 100 E 100 
E 101 5 n ASP . 101 E 101 
E 102 5 n PRO . 102 E 102 
E 103 5 n ARG . 103 E 103 
E 104 5 n ALA . 104 E 104 
E 105 5 n ILE . 105 E 105 
E 106 5 n SER . 106 E 106 
E 107 5 n VAL . 107 E 107 
E 108 5 n LEU . 108 E 108 
E 109 5 n ALA . 109 E 109 
E 110 5 n LYS . 110 E 110 
E 111 5 n TRP . 111 E 111 
E 112 5 n GLN . 112 E 112 
E 113 5 n ASN . 113 E 113 
E 114 5 n SER . 114 E 114 
E 115 5 n TYR . 115 E 115 
E 116 5 n SER . 116 E 116 
E 117 5 n ILE . 117 E 117 
E 118 5 n LYS . 118 E 118 
E 119 5 n VAL . 119 E 119 
E 120 5 n VAL . 120 E 120 
E 121 5 n LEU . 121 E 121 
E 122 5 n GLN . 122 E 122 
E 123 5 n GLU . 123 E 123 
E 124 5 n LEU . 124 E 124 
E 125 5 n ARG . 125 E 125 
E 126 5 n ARG . 126 E 126 
E 127 5 n LEU . 127 E 127 
E 128 5 n MET . 128 E 128 
E 129 5 n MET . 129 E 129 
E 130 5 n SER . 130 E 130 
E 131 5 n LYS . 131 E 131 
E 132 5 n GLU . 132 E 132 
E 133 5 n ASN . 133 E 133 
E 134 5 n MET . 134 E 134 
E 135 5 n LYS . 135 E 135 
E 136 5 n LEU . 136 E 136 
E 137 5 n PRO . 137 E 137 
E 138 5 n GLN . 138 E 138 
E 139 5 n PRO . 139 E 139 
E 140 5 n PRO . 140 E 140 
E 141 5 n GLU . 141 E 141 
E 142 5 n GLY . 142 E 142 
E 143 5 n GLN . 143 E 143 
E 144 5 n CYS . 144 E 144 
E 145 5 n TYR . 145 E 145 
E 146 5 n SER . 146 E 146 
E 147 5 n ASN . 147 E 147 
#
_software.classification other
_software.date           ?
_software.description    "Structure prediction"
_software.name           AlphaFold
_software.pdbx_ordinal   1
_software.type           package
_software.version        "AlphaFold-beta-20231127 (e527c150-d829-4511-b408-65d0a6f552a0 @ 2026-02-20 01:32:16)"
#
loop_
_struct_asym.entity_id
_struct_asym.id
1 A 
2 B 
3 C 
4 D 
5 E 
#
loop_
_atom_site.group_PDB
_atom_site.id
_atom_site.type_symbol
_atom_site.label_atom_id
_atom_site.label_alt_id
_atom_site.label_comp_id
_atom_site.label_asym_id
_atom_site.label_entity_id
_atom_site.label_seq_id
_atom_site.pdbx_PDB_ins_code
_atom_site.Cartn_x
_atom_site.Cartn_y
_atom_site.Cartn_z
_atom_site.occupancy
_atom_site.B_iso_or_equiv
_atom_site.auth_seq_id
_atom_site.auth_asym_id
_atom_site.pdbx_PDB_model_num
ATOM 1    N N   . GLY A 1 1   ? -7.389  92.504  -70.342 1.00 23.96 1   A 1 
ATOM 2    C CA  . GLY A 1 1   ? -8.696  93.006  -69.938 1.00 27.76 1   A 1 
ATOM 3    C C   . GLY A 1 1   ? -8.969  92.680  -68.483 1.00 29.00 1   A 1 
ATOM 4    O O   . GLY A 1 1   ? -8.537  91.639  -68.008 1.00 26.76 1   A 1 
ATOM 5    N N   . SER A 1 2   ? -9.671  93.574  -67.830 1.00 25.56 2   A 1 
ATOM 6    C CA  . SER A 1 2   ? -9.945  93.555  -66.390 1.00 31.12 2   A 1 
ATOM 7    C C   . SER A 1 2   ? -11.040 92.521  -66.042 1.00 31.59 2   A 1 
ATOM 8    O O   . SER A 1 2   ? -12.166 92.902  -65.737 1.00 30.84 2   A 1 
ATOM 9    C CB  . SER A 1 2   ? -10.360 94.974  -65.976 1.00 30.30 2   A 1 
ATOM 10   O OG  . SER A 1 2   ? -10.500 95.101  -64.602 1.00 27.44 2   A 1 
ATOM 11   N N   . MET A 1 3   ? -10.778 91.260  -66.260 1.00 25.94 3   A 1 
ATOM 12   C CA  . MET A 1 3   ? -11.812 90.237  -66.024 1.00 30.71 3   A 1 
ATOM 13   C C   . MET A 1 3   ? -12.184 90.211  -64.545 1.00 29.00 3   A 1 
ATOM 14   O O   . MET A 1 3   ? -11.361 90.055  -63.666 1.00 28.79 3   A 1 
ATOM 15   C CB  . MET A 1 3   ? -11.385 88.859  -66.544 1.00 31.58 3   A 1 
ATOM 16   C CG  . MET A 1 3   ? -11.636 88.743  -68.060 1.00 31.78 3   A 1 
ATOM 17   S SD  . MET A 1 3   ? -11.352 87.074  -68.703 1.00 31.44 3   A 1 
ATOM 18   C CE  . MET A 1 3   ? -11.881 87.291  -70.424 1.00 29.74 3   A 1 
ATOM 19   N N   . LYS A 1 4   ? -13.480 90.390  -64.303 1.00 27.45 4   A 1 
ATOM 20   C CA  . LYS A 1 4   ? -14.132 90.493  -63.001 1.00 32.86 4   A 1 
ATOM 21   C C   . LYS A 1 4   ? -14.144 89.111  -62.326 1.00 30.31 4   A 1 
ATOM 22   O O   . LYS A 1 4   ? -15.122 88.377  -62.455 1.00 29.59 4   A 1 
ATOM 23   C CB  . LYS A 1 4   ? -15.565 91.019  -63.189 1.00 32.73 4   A 1 
ATOM 24   C CG  . LYS A 1 4   ? -15.649 92.486  -63.640 1.00 30.40 4   A 1 
ATOM 25   C CD  . LYS A 1 4   ? -17.119 92.892  -63.848 1.00 30.10 4   A 1 
ATOM 26   C CE  . LYS A 1 4   ? -17.232 94.392  -64.181 1.00 27.52 4   A 1 
ATOM 27   N NZ  . LYS A 1 4   ? -18.641 94.825  -64.410 1.00 26.69 4   A 1 
ATOM 28   N N   . GLY A 1 5   ? -13.063 88.781  -61.662 1.00 29.91 5   A 1 
ATOM 29   C CA  . GLY A 1 5   ? -13.043 87.594  -60.815 1.00 33.89 5   A 1 
ATOM 30   C C   . GLY A 1 5   ? -14.111 87.730  -59.742 1.00 33.40 5   A 1 
ATOM 31   O O   . GLY A 1 5   ? -13.980 88.539  -58.826 1.00 31.42 5   A 1 
ATOM 32   N N   . LYS A 1 6   ? -15.227 86.985  -59.916 1.00 29.76 6   A 1 
ATOM 33   C CA  . LYS A 1 6   ? -16.280 86.940  -58.901 1.00 35.23 6   A 1 
ATOM 34   C C   . LYS A 1 6   ? -15.731 86.156  -57.714 1.00 32.96 6   A 1 
ATOM 35   O O   . LYS A 1 6   ? -15.692 84.935  -57.739 1.00 32.62 6   A 1 
ATOM 36   C CB  . LYS A 1 6   ? -17.552 86.275  -59.454 1.00 35.52 6   A 1 
ATOM 37   C CG  . LYS A 1 6   ? -18.399 87.186  -60.353 1.00 34.70 6   A 1 
ATOM 38   C CD  . LYS A 1 6   ? -19.667 86.417  -60.784 1.00 34.86 6   A 1 
ATOM 39   C CE  . LYS A 1 6   ? -20.653 87.300  -61.559 1.00 32.01 6   A 1 
ATOM 40   N NZ  . LYS A 1 6   ? -21.868 86.525  -61.950 1.00 31.67 6   A 1 
ATOM 41   N N   . GLU A 1 7   ? -15.281 86.896  -56.717 1.00 28.90 7   A 1 
ATOM 42   C CA  . GLU A 1 7   ? -14.976 86.320  -55.402 1.00 33.55 7   A 1 
ATOM 43   C C   . GLU A 1 7   ? -16.285 85.819  -54.790 1.00 31.00 7   A 1 
ATOM 44   O O   . GLU A 1 7   ? -17.025 86.571  -54.152 1.00 31.62 7   A 1 
ATOM 45   C CB  . GLU A 1 7   ? -14.299 87.361  -54.503 1.00 35.43 7   A 1 
ATOM 46   C CG  . GLU A 1 7   ? -12.865 87.705  -54.914 1.00 33.32 7   A 1 
ATOM 47   C CD  . GLU A 1 7   ? -12.209 88.757  -54.003 1.00 31.72 7   A 1 
ATOM 48   O OE1 . GLU A 1 7   ? -10.964 88.719  -53.884 1.00 29.26 7   A 1 
ATOM 49   O OE2 . GLU A 1 7   ? -12.963 89.607  -53.463 1.00 34.27 7   A 1 
ATOM 50   N N   . GLU A 1 8   ? -16.636 84.560  -55.099 1.00 33.30 8   A 1 
ATOM 51   C CA  . GLU A 1 8   ? -17.737 83.928  -54.386 1.00 37.25 8   A 1 
ATOM 52   C C   . GLU A 1 8   ? -17.375 83.835  -52.906 1.00 34.10 8   A 1 
ATOM 53   O O   . GLU A 1 8   ? -16.325 83.324  -52.511 1.00 33.82 8   A 1 
ATOM 54   C CB  . GLU A 1 8   ? -18.141 82.577  -54.998 1.00 37.76 8   A 1 
ATOM 55   C CG  . GLU A 1 8   ? -19.006 82.786  -56.251 1.00 35.97 8   A 1 
ATOM 56   C CD  . GLU A 1 8   ? -19.606 81.491  -56.830 1.00 34.51 8   A 1 
ATOM 57   O OE1 . GLU A 1 8   ? -20.628 81.625  -57.556 1.00 32.44 8   A 1 
ATOM 58   O OE2 . GLU A 1 8   ? -19.037 80.417  -56.575 1.00 36.51 8   A 1 
ATOM 59   N N   . LYS A 1 9   ? -18.239 84.421  -52.110 1.00 32.07 9   A 1 
ATOM 60   C CA  . LYS A 1 9   ? -18.141 84.416  -50.657 1.00 37.83 9   A 1 
ATOM 61   C C   . LYS A 1 9   ? -18.397 82.993  -50.160 1.00 35.87 9   A 1 
ATOM 62   O O   . LYS A 1 9   ? -19.519 82.689  -49.735 1.00 35.16 9   A 1 
ATOM 63   C CB  . LYS A 1 9   ? -19.161 85.392  -50.042 1.00 37.27 9   A 1 
ATOM 64   C CG  . LYS A 1 9   ? -18.814 86.875  -50.230 1.00 34.83 9   A 1 
ATOM 65   C CD  . LYS A 1 9   ? -19.904 87.727  -49.550 1.00 33.62 9   A 1 
ATOM 66   C CE  . LYS A 1 9   ? -19.539 89.218  -49.590 1.00 30.01 9   A 1 
ATOM 67   N NZ  . LYS A 1 9   ? -20.552 90.060  -48.909 1.00 29.38 9   A 1 
ATOM 68   N N   . GLU A 1 10  ? -17.394 82.150  -50.250 1.00 37.56 10  A 1 
ATOM 69   C CA  . GLU A 1 10  ? -17.439 80.891  -49.500 1.00 40.54 10  A 1 
ATOM 70   C C   . GLU A 1 10  ? -17.520 81.240  -48.019 1.00 37.96 10  A 1 
ATOM 71   O O   . GLU A 1 10  ? -16.543 81.566  -47.348 1.00 36.91 10  A 1 
ATOM 72   C CB  . GLU A 1 10  ? -16.258 79.975  -49.836 1.00 40.53 10  A 1 
ATOM 73   C CG  . GLU A 1 10  ? -16.429 79.305  -51.206 1.00 38.03 10  A 1 
ATOM 74   C CD  . GLU A 1 10  ? -15.391 78.191  -51.454 1.00 35.91 10  A 1 
ATOM 75   O OE1 . GLU A 1 10  ? -15.720 77.261  -52.229 1.00 33.55 10  A 1 
ATOM 76   O OE2 . GLU A 1 10  ? -14.296 78.275  -50.864 1.00 37.70 10  A 1 
ATOM 77   N N   . GLY A 1 11  ? -18.758 81.240  -47.523 1.00 40.52 11  A 1 
ATOM 78   C CA  . GLY A 1 11  ? -19.051 81.418  -46.112 1.00 42.49 11  A 1 
ATOM 79   C C   . GLY A 1 11  ? -18.481 80.225  -45.374 1.00 41.60 11  A 1 
ATOM 80   O O   . GLY A 1 11  ? -19.142 79.201  -45.264 1.00 39.22 11  A 1 
ATOM 81   N N   . GLY A 1 12  ? -17.245 80.405  -44.939 1.00 41.75 12  A 1 
ATOM 82   C CA  . GLY A 1 12  ? -16.590 79.410  -44.101 1.00 42.85 12  A 1 
ATOM 83   C C   . GLY A 1 12  ? -17.399 79.237  -42.826 1.00 41.83 12  A 1 
ATOM 84   O O   . GLY A 1 12  ? -17.199 79.963  -41.850 1.00 40.22 12  A 1 
ATOM 85   N N   . ALA A 1 13  ? -18.353 78.323  -42.887 1.00 39.31 13  A 1 
ATOM 86   C CA  . ALA A 1 13  ? -19.119 77.944  -41.720 1.00 42.54 13  A 1 
ATOM 87   C C   . ALA A 1 13  ? -18.107 77.439  -40.688 1.00 41.87 13  A 1 
ATOM 88   O O   . ALA A 1 13  ? -17.550 76.350  -40.822 1.00 40.51 13  A 1 
ATOM 89   C CB  . ALA A 1 13  ? -20.169 76.892  -42.110 1.00 40.80 13  A 1 
ATOM 90   N N   . ARG A 1 14  ? -17.827 78.259  -39.693 1.00 39.77 14  A 1 
ATOM 91   C CA  . ARG A 1 14  ? -17.078 77.825  -38.517 1.00 43.99 14  A 1 
ATOM 92   C C   . ARG A 1 14  ? -17.886 76.704  -37.891 1.00 41.68 14  A 1 
ATOM 93   O O   . ARG A 1 14  ? -18.843 76.964  -37.167 1.00 40.86 14  A 1 
ATOM 94   C CB  . ARG A 1 14  ? -16.859 78.975  -37.514 1.00 42.63 14  A 1 
ATOM 95   C CG  . ARG A 1 14  ? -15.746 79.940  -37.943 1.00 40.09 14  A 1 
ATOM 96   C CD  . ARG A 1 14  ? -15.539 80.992  -36.845 1.00 39.70 14  A 1 
ATOM 97   N NE  . ARG A 1 14  ? -14.409 81.887  -37.149 1.00 36.52 14  A 1 
ATOM 98   C CZ  . ARG A 1 14  ? -13.938 82.853  -36.368 1.00 33.49 14  A 1 
ATOM 99   N NH1 . ARG A 1 14  ? -14.477 83.135  -35.212 1.00 32.28 14  A 1 
ATOM 100  N NH2 . ARG A 1 14  ? -12.910 83.566  -36.728 1.00 33.65 14  A 1 
ATOM 101  N N   . LEU A 1 15  ? -17.555 75.464  -38.243 1.00 40.20 15  A 1 
ATOM 102  C CA  . LEU A 1 15  ? -18.031 74.295  -37.527 1.00 43.19 15  A 1 
ATOM 103  C C   . LEU A 1 15  ? -17.697 74.528  -36.058 1.00 40.94 15  A 1 
ATOM 104  O O   . LEU A 1 15  ? -16.529 74.609  -35.688 1.00 38.64 15  A 1 
ATOM 105  C CB  . LEU A 1 15  ? -17.377 73.021  -38.089 1.00 39.72 15  A 1 
ATOM 106  C CG  . LEU A 1 15  ? -18.041 72.514  -39.392 1.00 37.12 15  A 1 
ATOM 107  C CD1 . LEU A 1 15  ? -17.121 71.526  -40.107 1.00 37.08 15  A 1 
ATOM 108  C CD2 . LEU A 1 15  ? -19.371 71.804  -39.099 1.00 39.97 15  A 1 
ATOM 109  N N   . GLY A 1 16  ? -18.743 74.767  -35.289 1.00 38.38 16  A 1 
ATOM 110  C CA  . GLY A 1 16  ? -18.597 74.983  -33.860 1.00 41.44 16  A 1 
ATOM 111  C C   . GLY A 1 16  ? -17.834 73.790  -33.294 1.00 40.48 16  A 1 
ATOM 112  O O   . GLY A 1 16  ? -18.214 72.651  -33.546 1.00 38.68 16  A 1 
ATOM 113  N N   . ALA A 1 17  ? -16.754 74.073  -32.595 1.00 40.10 17  A 1 
ATOM 114  C CA  . ALA A 1 17  ? -16.025 73.047  -31.867 1.00 44.67 17  A 1 
ATOM 115  C C   . ALA A 1 17  ? -17.010 72.404  -30.889 1.00 44.71 17  A 1 
ATOM 116  O O   . ALA A 1 17  ? -17.362 72.993  -29.869 1.00 42.31 17  A 1 
ATOM 117  C CB  . ALA A 1 17  ? -14.824 73.689  -31.167 1.00 41.62 17  A 1 
ATOM 118  N N   . GLY A 1 18  ? -17.540 71.258  -31.288 1.00 38.49 18  A 1 
ATOM 119  C CA  . GLY A 1 18  ? -18.428 70.487  -30.437 1.00 41.35 18  A 1 
ATOM 120  C C   . GLY A 1 18  ? -17.665 70.224  -29.151 1.00 40.91 18  A 1 
ATOM 121  O O   . GLY A 1 18  ? -16.599 69.626  -29.189 1.00 38.86 18  A 1 
ATOM 122  N N   . GLY A 1 19  ? -18.185 70.761  -28.064 1.00 35.39 19  A 1 
ATOM 123  C CA  . GLY A 1 19  ? -17.570 70.550  -26.754 1.00 38.99 19  A 1 
ATOM 124  C C   . GLY A 1 19  ? -17.458 69.044  -26.544 1.00 39.66 19  A 1 
ATOM 125  O O   . GLY A 1 19  ? -18.478 68.385  -26.372 1.00 37.60 19  A 1 
ATOM 126  N N   . GLY A 1 20  ? -16.243 68.526  -26.652 1.00 38.70 20  A 1 
ATOM 127  C CA  . GLY A 1 20  ? -15.983 67.115  -26.404 1.00 43.03 20  A 1 
ATOM 128  C C   . GLY A 1 20  ? -16.543 66.794  -25.027 1.00 43.43 20  A 1 
ATOM 129  O O   . GLY A 1 20  ? -16.141 67.406  -24.043 1.00 41.18 20  A 1 
ATOM 130  N N   . SER A 1 21  ? -17.537 65.918  -24.987 1.00 41.43 21  A 1 
ATOM 131  C CA  . SER A 1 21  ? -18.114 65.492  -23.716 1.00 45.87 21  A 1 
ATOM 132  C C   . SER A 1 21  ? -16.946 65.083  -22.823 1.00 45.29 21  A 1 
ATOM 133  O O   . SER A 1 21  ? -16.116 64.304  -23.282 1.00 43.00 21  A 1 
ATOM 134  C CB  . SER A 1 21  ? -19.048 64.293  -23.921 1.00 43.65 21  A 1 
ATOM 135  O OG  . SER A 1 21  ? -20.053 64.636  -24.857 1.00 39.56 21  A 1 
ATOM 136  N N   . PRO A 1 22  ? -16.827 65.622  -21.608 1.00 46.89 22  A 1 
ATOM 137  C CA  . PRO A 1 22  ? -15.680 65.332  -20.753 1.00 50.11 22  A 1 
ATOM 138  C C   . PRO A 1 22  ? -15.570 63.808  -20.657 1.00 51.69 22  A 1 
ATOM 139  O O   . PRO A 1 22  ? -16.575 63.164  -20.337 1.00 50.47 22  A 1 
ATOM 140  C CB  . PRO A 1 22  ? -15.974 66.006  -19.412 1.00 46.73 22  A 1 
ATOM 141  C CG  . PRO A 1 22  ? -17.492 66.170  -19.416 1.00 47.47 22  A 1 
ATOM 142  C CD  . PRO A 1 22  ? -17.832 66.367  -20.899 1.00 52.62 22  A 1 
ATOM 143  N N   . GLU A 1 23  ? -14.411 63.257  -21.025 1.00 59.50 23  A 1 
ATOM 144  C CA  . GLU A 1 23  ? -14.188 61.814  -20.997 1.00 60.68 23  A 1 
ATOM 145  C C   . GLU A 1 23  ? -14.622 61.305  -19.625 1.00 60.05 23  A 1 
ATOM 146  O O   . GLU A 1 23  ? -14.013 61.641  -18.607 1.00 55.98 23  A 1 
ATOM 147  C CB  . GLU A 1 23  ? -12.722 61.441  -21.258 1.00 56.37 23  A 1 
ATOM 148  C CG  . GLU A 1 23  ? -12.335 61.431  -22.738 1.00 51.27 23  A 1 
ATOM 149  C CD  . GLU A 1 23  ? -10.897 60.919  -22.963 1.00 46.66 23  A 1 
ATOM 150  O OE1 . GLU A 1 23  ? -10.642 60.401  -24.078 1.00 42.47 23  A 1 
ATOM 151  O OE2 . GLU A 1 23  ? -10.076 61.047  -22.029 1.00 44.17 23  A 1 
ATOM 152  N N   . LYS A 1 24  ? -15.742 60.560  -19.586 1.00 66.71 24  A 1 
ATOM 153  C CA  . LYS A 1 24  ? -16.328 60.130  -18.328 1.00 69.93 24  A 1 
ATOM 154  C C   . LYS A 1 24  ? -15.278 59.291  -17.630 1.00 72.99 24  A 1 
ATOM 155  O O   . LYS A 1 24  ? -14.895 58.237  -18.133 1.00 67.21 24  A 1 
ATOM 156  C CB  . LYS A 1 24  ? -17.621 59.333  -18.529 1.00 63.28 24  A 1 
ATOM 157  C CG  . LYS A 1 24  ? -18.861 60.227  -18.663 1.00 55.93 24  A 1 
ATOM 158  C CD  . LYS A 1 24  ? -20.122 59.364  -18.795 1.00 51.05 24  A 1 
ATOM 159  C CE  . LYS A 1 24  ? -21.368 60.238  -18.836 1.00 44.62 24  A 1 
ATOM 160  N NZ  . LYS A 1 24  ? -22.592 59.412  -19.025 1.00 38.78 24  A 1 
ATOM 161  N N   . SER A 1 25  ? -14.810 59.783  -16.514 1.00 73.56 25  A 1 
ATOM 162  C CA  . SER A 1 25  ? -13.823 59.071  -15.724 1.00 77.42 25  A 1 
ATOM 163  C C   . SER A 1 25  ? -14.328 57.639  -15.503 1.00 80.23 25  A 1 
ATOM 164  O O   . SER A 1 25  ? -15.501 57.478  -15.131 1.00 74.64 25  A 1 
ATOM 165  C CB  . SER A 1 25  ? -13.569 59.822  -14.415 1.00 70.14 25  A 1 
ATOM 166  O OG  . SER A 1 25  ? -14.737 59.892  -13.630 1.00 61.66 25  A 1 
ATOM 167  N N   . PRO A 1 26  ? -13.527 56.605  -15.790 1.00 79.54 26  A 1 
ATOM 168  C CA  . PRO A 1 26  ? -14.020 55.237  -15.862 1.00 82.52 26  A 1 
ATOM 169  C C   . PRO A 1 26  ? -14.671 54.831  -14.542 1.00 84.98 26  A 1 
ATOM 170  O O   . PRO A 1 26  ? -14.184 55.213  -13.470 1.00 81.00 26  A 1 
ATOM 171  C CB  . PRO A 1 26  ? -12.817 54.367  -16.258 1.00 77.42 26  A 1 
ATOM 172  C CG  . PRO A 1 26  ? -11.600 55.256  -15.984 1.00 72.88 26  A 1 
ATOM 173  C CD  . PRO A 1 26  ? -12.123 56.670  -16.159 1.00 75.56 26  A 1 
ATOM 174  N N   . SER A 1 27  ? -15.775 54.114  -14.592 1.00 82.16 27  A 1 
ATOM 175  C CA  . SER A 1 27  ? -16.494 53.683  -13.390 1.00 84.46 27  A 1 
ATOM 176  C C   . SER A 1 27  ? -15.640 52.729  -12.548 1.00 86.03 27  A 1 
ATOM 177  O O   . SER A 1 27  ? -14.671 52.139  -13.024 1.00 82.78 27  A 1 
ATOM 178  C CB  . SER A 1 27  ? -17.836 53.048  -13.778 1.00 80.32 27  A 1 
ATOM 179  O OG  . SER A 1 27  ? -17.612 51.848  -14.480 1.00 74.13 27  A 1 
ATOM 180  N N   . ALA A 1 28  ? -15.995 52.541  -11.282 1.00 85.48 28  A 1 
ATOM 181  C CA  . ALA A 1 28  ? -15.309 51.558  -10.435 1.00 86.58 28  A 1 
ATOM 182  C C   . ALA A 1 28  ? -15.356 50.156  -11.058 1.00 87.90 28  A 1 
ATOM 183  O O   . ALA A 1 28  ? -14.373 49.420  -11.028 1.00 85.77 28  A 1 
ATOM 184  C CB  . ALA A 1 28  ? -15.950 51.578  -9.045  1.00 84.02 28  A 1 
ATOM 185  N N   . GLN A 1 29  ? -16.475 49.809  -11.706 1.00 87.08 29  A 1 
ATOM 186  C CA  . GLN A 1 29  ? -16.655 48.524  -12.365 1.00 86.83 29  A 1 
ATOM 187  C C   . GLN A 1 29  ? -15.779 48.380  -13.619 1.00 88.12 29  A 1 
ATOM 188  O O   . GLN A 1 29  ? -15.153 47.337  -13.808 1.00 85.74 29  A 1 
ATOM 189  C CB  . GLN A 1 29  ? -18.148 48.344  -12.674 1.00 84.21 29  A 1 
ATOM 190  C CG  . GLN A 1 29  ? -18.509 46.893  -13.018 1.00 77.31 29  A 1 
ATOM 191  C CD  . GLN A 1 29  ? -18.427 45.922  -11.824 1.00 72.38 29  A 1 
ATOM 192  O OE1 . GLN A 1 29  ? -18.010 46.239  -10.720 1.00 66.72 29  A 1 
ATOM 193  N NE2 . GLN A 1 29  ? -18.825 44.687  -12.023 1.00 63.26 29  A 1 
ATOM 194  N N   . GLU A 1 30  ? -15.653 49.437  -14.445 1.00 87.46 30  A 1 
ATOM 195  C CA  . GLU A 1 30  ? -14.743 49.446  -15.602 1.00 87.34 30  A 1 
ATOM 196  C C   . GLU A 1 30  ? -13.276 49.329  -15.170 1.00 87.93 30  A 1 
ATOM 197  O O   . GLU A 1 30  ? -12.510 48.575  -15.767 1.00 85.89 30  A 1 
ATOM 198  C CB  . GLU A 1 30  ? -14.933 50.739  -16.398 1.00 85.77 30  A 1 
ATOM 199  C CG  . GLU A 1 30  ? -16.250 50.769  -17.198 1.00 77.46 30  A 1 
ATOM 200  C CD  . GLU A 1 30  ? -16.640 52.187  -17.637 1.00 71.56 30  A 1 
ATOM 201  O OE1 . GLU A 1 30  ? -17.388 52.307  -18.626 1.00 63.03 30  A 1 
ATOM 202  O OE2 . GLU A 1 30  ? -16.259 53.136  -16.921 1.00 66.27 30  A 1 
ATOM 203  N N   . LEU A 1 31  ? -12.887 50.005  -14.097 1.00 88.12 31  A 1 
ATOM 204  C CA  . LEU A 1 31  ? -11.539 49.888  -13.532 1.00 87.55 31  A 1 
ATOM 205  C C   . LEU A 1 31  ? -11.255 48.472  -13.022 1.00 88.93 31  A 1 
ATOM 206  O O   . LEU A 1 31  ? -10.149 47.969  -13.226 1.00 87.46 31  A 1 
ATOM 207  C CB  . LEU A 1 31  ? -11.357 50.910  -12.399 1.00 86.63 31  A 1 
ATOM 208  C CG  . LEU A 1 31  ? -11.222 52.364  -12.890 1.00 84.34 31  A 1 
ATOM 209  C CD1 . LEU A 1 31  ? -11.332 53.305  -11.686 1.00 76.10 31  A 1 
ATOM 210  C CD2 . LEU A 1 31  ? -9.874  52.617  -13.557 1.00 77.83 31  A 1 
ATOM 211  N N   . LYS A 1 32  ? -12.244 47.796  -12.410 1.00 87.62 32  A 1 
ATOM 212  C CA  . LYS A 1 32  ? -12.140 46.388  -12.024 1.00 87.95 32  A 1 
ATOM 213  C C   . LYS A 1 32  ? -11.948 45.491  -13.246 1.00 88.69 32  A 1 
ATOM 214  O O   . LYS A 1 32  ? -11.067 44.637  -13.240 1.00 88.08 32  A 1 
ATOM 215  C CB  . LYS A 1 32  ? -13.384 45.983  -11.215 1.00 86.60 32  A 1 
ATOM 216  C CG  . LYS A 1 32  ? -13.416 44.487  -10.843 1.00 84.10 32  A 1 
ATOM 217  C CD  . LYS A 1 32  ? -14.834 44.075  -10.462 1.00 81.66 32  A 1 
ATOM 218  C CE  . LYS A 1 32  ? -14.955 42.550  -10.364 1.00 74.37 32  A 1 
ATOM 219  N NZ  . LYS A 1 32  ? -16.378 42.141  -10.265 1.00 68.79 32  A 1 
ATOM 220  N N   . GLU A 1 33  ? -12.731 45.659  -14.306 1.00 89.02 33  A 1 
ATOM 221  C CA  . GLU A 1 33  ? -12.589 44.867  -15.531 1.00 88.57 33  A 1 
ATOM 222  C C   . GLU A 1 33  ? -11.244 45.103  -16.227 1.00 89.06 33  A 1 
ATOM 223  O O   . GLU A 1 33  ? -10.655 44.177  -16.790 1.00 87.07 33  A 1 
ATOM 224  C CB  . GLU A 1 33  ? -13.713 45.194  -16.514 1.00 87.40 33  A 1 
ATOM 225  C CG  . GLU A 1 33  ? -15.050 44.587  -16.089 1.00 79.41 33  A 1 
ATOM 226  C CD  . GLU A 1 33  ? -16.115 44.716  -17.189 1.00 71.96 33  A 1 
ATOM 227  O OE1 . GLU A 1 33  ? -17.243 44.224  -16.926 1.00 63.20 33  A 1 
ATOM 228  O OE2 . GLU A 1 33  ? -15.783 45.248  -18.267 1.00 64.69 33  A 1 
ATOM 229  N N   . GLN A 1 34  ? -10.734 46.333  -16.183 1.00 89.76 34  A 1 
ATOM 230  C CA  . GLN A 1 34  ? -9.418  46.659  -16.685 1.00 89.75 34  A 1 
ATOM 231  C C   . GLN A 1 34  ? -8.326  45.984  -15.839 1.00 90.56 34  A 1 
ATOM 232  O O   . GLN A 1 34  ? -7.430  45.352  -16.395 1.00 88.21 34  A 1 
ATOM 233  C CB  . GLN A 1 34  ? -9.288  48.188  -16.752 1.00 88.58 34  A 1 
ATOM 234  C CG  . GLN A 1 34  ? -8.209  48.636  -17.746 1.00 78.17 34  A 1 
ATOM 235  C CD  . GLN A 1 34  ? -8.232  50.158  -17.997 1.00 73.58 34  A 1 
ATOM 236  O OE1 . GLN A 1 34  ? -8.876  50.921  -17.300 1.00 65.28 34  A 1 
ATOM 237  N NE2 . GLN A 1 34  ? -7.533  50.636  -18.992 1.00 63.30 34  A 1 
ATOM 238  N N   . GLY A 1 35  ? -8.473  46.011  -14.521 1.00 88.69 35  A 1 
ATOM 239  C CA  . GLY A 1 35  ? -7.628  45.266  -13.592 1.00 87.86 35  A 1 
ATOM 240  C C   . GLY A 1 35  ? -7.654  43.757  -13.851 1.00 89.17 35  A 1 
ATOM 241  O O   . GLY A 1 35  ? -6.600  43.135  -13.930 1.00 87.69 35  A 1 
ATOM 242  N N   . ASN A 1 36  ? -8.832  43.185  -14.089 1.00 89.93 36  A 1 
ATOM 243  C CA  . ASN A 1 36  ? -8.969  41.764  -14.417 1.00 89.22 36  A 1 
ATOM 244  C C   . ASN A 1 36  ? -8.225  41.398  -15.713 1.00 89.59 36  A 1 
ATOM 245  O O   . ASN A 1 36  ? -7.532  40.390  -15.760 1.00 87.72 36  A 1 
ATOM 246  C CB  . ASN A 1 36  ? -10.457 41.396  -14.548 1.00 87.99 36  A 1 
ATOM 247  C CG  . ASN A 1 36  ? -11.242 41.405  -13.239 1.00 86.95 36  A 1 
ATOM 248  O OD1 . ASN A 1 36  ? -10.743 41.489  -12.137 1.00 78.44 36  A 1 
ATOM 249  N ND2 . ASN A 1 36  ? -12.545 41.273  -13.341 1.00 78.28 36  A 1 
ATOM 250  N N   . ARG A 1 37  ? -8.320  42.221  -16.761 1.00 90.23 37  A 1 
ATOM 251  C CA  . ARG A 1 37  ? -7.565  42.023  -18.014 1.00 89.93 37  A 1 
ATOM 252  C C   . ARG A 1 37  ? -6.051  42.078  -17.785 1.00 90.58 37  A 1 
ATOM 253  O O   . ARG A 1 37  ? -5.328  41.236  -18.314 1.00 87.72 37  A 1 
ATOM 254  C CB  . ARG A 1 37  ? -8.006  43.048  -19.066 1.00 89.42 37  A 1 
ATOM 255  C CG  . ARG A 1 37  ? -9.308  42.619  -19.755 1.00 81.36 37  A 1 
ATOM 256  C CD  . ARG A 1 37  ? -9.740  43.609  -20.840 1.00 79.13 37  A 1 
ATOM 257  N NE  . ARG A 1 37  ? -10.516 44.727  -20.278 1.00 69.52 37  A 1 
ATOM 258  C CZ  . ARG A 1 37  ? -11.075 45.716  -20.972 1.00 61.75 37  A 1 
ATOM 259  N NH1 . ARG A 1 37  ? -10.877 45.833  -22.254 1.00 54.98 37  A 1 
ATOM 260  N NH2 . ARG A 1 37  ? -11.841 46.582  -20.383 1.00 55.01 37  A 1 
ATOM 261  N N   . LEU A 1 38  ? -5.579  43.047  -16.996 1.00 90.11 38  A 1 
ATOM 262  C CA  . LEU A 1 38  ? -4.164  43.157  -16.639 1.00 89.18 38  A 1 
ATOM 263  C C   . LEU A 1 38  ? -3.688  41.955  -15.808 1.00 90.17 38  A 1 
ATOM 264  O O   . LEU A 1 38  ? -2.605  41.432  -16.063 1.00 88.14 38  A 1 
ATOM 265  C CB  . LEU A 1 38  ? -3.933  44.477  -15.877 1.00 88.55 38  A 1 
ATOM 266  C CG  . LEU A 1 38  ? -4.060  45.737  -16.751 1.00 87.19 38  A 1 
ATOM 267  C CD1 . LEU A 1 38  ? -4.148  46.974  -15.868 1.00 78.92 38  A 1 
ATOM 268  C CD2 . LEU A 1 38  ? -2.846  45.903  -17.681 1.00 79.56 38  A 1 
ATOM 269  N N   . PHE A 1 39  ? -4.516  41.462  -14.881 1.00 90.57 39  A 1 
ATOM 270  C CA  . PHE A 1 39  ? -4.227  40.282  -14.064 1.00 89.64 39  A 1 
ATOM 271  C C   . PHE A 1 39  ? -4.073  39.019  -14.918 1.00 89.84 39  A 1 
ATOM 272  O O   . PHE A 1 39  ? -3.082  38.301  -14.783 1.00 88.55 39  A 1 
ATOM 273  C CB  . PHE A 1 39  ? -5.325  40.109  -13.007 1.00 88.91 39  A 1 
ATOM 274  C CG  . PHE A 1 39  ? -5.028  38.981  -12.045 1.00 89.43 39  A 1 
ATOM 275  C CD1 . PHE A 1 39  ? -5.434  37.666  -12.336 1.00 81.76 39  A 1 
ATOM 276  C CD2 . PHE A 1 39  ? -4.291  39.239  -10.881 1.00 82.35 39  A 1 
ATOM 277  C CE1 . PHE A 1 39  ? -5.095  36.611  -11.469 1.00 81.28 39  A 1 
ATOM 278  C CE2 . PHE A 1 39  ? -3.954  38.184  -10.007 1.00 80.51 39  A 1 
ATOM 279  C CZ  . PHE A 1 39  ? -4.351  36.869  -10.307 1.00 85.11 39  A 1 
ATOM 280  N N   . VAL A 1 40  ? -4.999  38.782  -15.856 1.00 90.66 40  A 1 
ATOM 281  C CA  . VAL A 1 40  ? -4.905  37.667  -16.817 1.00 89.51 40  A 1 
ATOM 282  C C   . VAL A 1 40  ? -3.635  37.776  -17.666 1.00 89.93 40  A 1 
ATOM 283  O O   . VAL A 1 40  ? -2.964  36.772  -17.904 1.00 87.68 40  A 1 
ATOM 284  C CB  . VAL A 1 40  ? -6.171  37.605  -17.702 1.00 88.29 40  A 1 
ATOM 285  C CG1 . VAL A 1 40  ? -6.051  36.570  -18.827 1.00 79.66 40  A 1 
ATOM 286  C CG2 . VAL A 1 40  ? -7.399  37.217  -16.867 1.00 78.38 40  A 1 
ATOM 287  N N   . GLY A 1 41  ? -3.243  38.994  -18.038 1.00 89.50 41  A 1 
ATOM 288  C CA  . GLY A 1 41  ? -1.973  39.289  -18.707 1.00 88.46 41  A 1 
ATOM 289  C C   . GLY A 1 41  ? -0.727  39.198  -17.816 1.00 89.35 41  A 1 
ATOM 290  O O   . GLY A 1 41  ? 0.355   39.563  -18.266 1.00 85.40 41  A 1 
ATOM 291  N N   . ARG A 1 42  ? -0.862  38.744  -16.563 1.00 87.68 42  A 1 
ATOM 292  C CA  . ARG A 1 42  ? 0.194   38.658  -15.537 1.00 88.30 42  A 1 
ATOM 293  C C   . ARG A 1 42  ? 0.852   40.008  -15.187 1.00 89.99 42  A 1 
ATOM 294  O O   . ARG A 1 42  ? 1.933   40.029  -14.596 1.00 86.05 42  A 1 
ATOM 295  C CB  . ARG A 1 42  ? 1.242   37.589  -15.895 1.00 86.18 42  A 1 
ATOM 296  C CG  . ARG A 1 42  ? 0.642   36.195  -16.123 1.00 82.16 42  A 1 
ATOM 297  C CD  . ARG A 1 42  ? 1.785   35.190  -16.360 1.00 75.46 42  A 1 
ATOM 298  N NE  . ARG A 1 42  ? 1.275   33.824  -16.544 1.00 68.12 42  A 1 
ATOM 299  C CZ  . ARG A 1 42  ? 1.996   32.717  -16.608 1.00 59.41 42  A 1 
ATOM 300  N NH1 . ARG A 1 42  ? 3.301   32.758  -16.528 1.00 55.42 42  A 1 
ATOM 301  N NH2 . ARG A 1 42  ? 1.426   31.550  -16.755 1.00 54.74 42  A 1 
ATOM 302  N N   . LYS A 1 43  ? 0.196   41.126  -15.493 1.00 88.79 43  A 1 
ATOM 303  C CA  . LYS A 1 43  ? 0.630   42.474  -15.130 1.00 88.48 43  A 1 
ATOM 304  C C   . LYS A 1 43  ? 0.098   42.836  -13.736 1.00 90.09 43  A 1 
ATOM 305  O O   . LYS A 1 43  ? -0.789  43.672  -13.590 1.00 86.76 43  A 1 
ATOM 306  C CB  . LYS A 1 43  ? 0.213   43.468  -16.213 1.00 86.65 43  A 1 
ATOM 307  C CG  . LYS A 1 43  ? 0.909   43.194  -17.553 1.00 82.46 43  A 1 
ATOM 308  C CD  . LYS A 1 43  ? 0.644   44.356  -18.504 1.00 74.95 43  A 1 
ATOM 309  C CE  . LYS A 1 43  ? 1.438   44.174  -19.802 1.00 67.53 43  A 1 
ATOM 310  N NZ  . LYS A 1 43  ? 1.394   45.402  -20.621 1.00 58.57 43  A 1 
ATOM 311  N N   . TYR A 1 44  ? 0.609   42.156  -12.725 1.00 91.40 44  A 1 
ATOM 312  C CA  . TYR A 1 44  ? 0.104   42.264  -11.358 1.00 91.67 44  A 1 
ATOM 313  C C   . TYR A 1 44  ? 0.225   43.676  -10.759 1.00 92.43 44  A 1 
ATOM 314  O O   . TYR A 1 44  ? -0.753  44.127  -10.170 1.00 90.40 44  A 1 
ATOM 315  C CB  . TYR A 1 44  ? 0.759   41.214  -10.457 1.00 90.35 44  A 1 
ATOM 316  C CG  . TYR A 1 44  ? 0.665   39.797  -10.968 1.00 90.00 44  A 1 
ATOM 317  C CD1 . TYR A 1 44  ? -0.592  39.209  -11.230 1.00 80.16 44  A 1 
ATOM 318  C CD2 . TYR A 1 44  ? 1.835   39.042  -11.199 1.00 80.32 44  A 1 
ATOM 319  C CE1 . TYR A 1 44  ? -0.680  37.895  -11.721 1.00 79.18 44  A 1 
ATOM 320  C CE2 . TYR A 1 44  ? 1.756   37.728  -11.685 1.00 78.33 44  A 1 
ATOM 321  C CZ  . TYR A 1 44  ? 0.495   37.156  -11.947 1.00 85.67 44  A 1 
ATOM 322  O OH  . TYR A 1 44  ? 0.412   35.874  -12.424 1.00 84.06 44  A 1 
ATOM 323  N N   . PRO A 1 45  ? 1.331   44.424  -10.931 1.00 91.36 45  A 1 
ATOM 324  C CA  . PRO A 1 45  ? 1.438   45.789  -10.413 1.00 90.49 45  A 1 
ATOM 325  C C   . PRO A 1 45  ? 0.405   46.733  -11.026 1.00 90.94 45  A 1 
ATOM 326  O O   . PRO A 1 45  ? -0.270  47.479  -10.313 1.00 89.11 45  A 1 
ATOM 327  C CB  . PRO A 1 45  ? 2.872   46.243  -10.719 1.00 89.25 45  A 1 
ATOM 328  C CG  . PRO A 1 45  ? 3.648   44.939  -10.908 1.00 87.08 45  A 1 
ATOM 329  C CD  . PRO A 1 45  ? 2.605   44.011  -11.516 1.00 89.92 45  A 1 
ATOM 330  N N   . GLU A 1 46  ? 0.209   46.653  -12.337 1.00 90.04 46  A 1 
ATOM 331  C CA  . GLU A 1 46  ? -0.765  47.494  -13.030 1.00 89.75 46  A 1 
ATOM 332  C C   . GLU A 1 46  ? -2.208  47.089  -12.698 1.00 90.08 46  A 1 
ATOM 333  O O   . GLU A 1 46  ? -3.076  47.948  -12.552 1.00 87.27 46  A 1 
ATOM 334  C CB  . GLU A 1 46  ? -0.540  47.472  -14.545 1.00 88.79 46  A 1 
ATOM 335  C CG  . GLU A 1 46  ? 0.874   47.920  -15.000 1.00 83.52 46  A 1 
ATOM 336  C CD  . GLU A 1 46  ? 1.796   46.743  -15.313 1.00 78.03 46  A 1 
ATOM 337  O OE1 . GLU A 1 46  ? 2.433   46.781  -16.393 1.00 67.58 46  A 1 
ATOM 338  O OE2 . GLU A 1 46  ? 1.818   45.766  -14.528 1.00 69.80 46  A 1 
ATOM 339  N N   . ALA A 1 47  ? -2.452  45.804  -12.528 1.00 91.06 47  A 1 
ATOM 340  C CA  . ALA A 1 47  ? -3.740  45.299  -12.077 1.00 90.71 47  A 1 
ATOM 341  C C   . ALA A 1 47  ? -4.073  45.810  -10.663 1.00 91.31 47  A 1 
ATOM 342  O O   . ALA A 1 47  ? -5.166  46.340  -10.454 1.00 90.21 47  A 1 
ATOM 343  C CB  . ALA A 1 47  ? -3.741  43.763  -12.146 1.00 90.08 47  A 1 
ATOM 344  N N   . ALA A 1 48  ? -3.122  45.739  -9.734  1.00 90.61 48  A 1 
ATOM 345  C CA  . ALA A 1 48  ? -3.281  46.257  -8.381  1.00 90.53 48  A 1 
ATOM 346  C C   . ALA A 1 48  ? -3.582  47.769  -8.385  1.00 90.91 48  A 1 
ATOM 347  O O   . ALA A 1 48  ? -4.507  48.214  -7.713  1.00 89.19 48  A 1 
ATOM 348  C CB  . ALA A 1 48  ? -2.021  45.942  -7.566  1.00 89.64 48  A 1 
ATOM 349  N N   . ALA A 1 49  ? -2.889  48.540  -9.224  1.00 91.34 49  A 1 
ATOM 350  C CA  . ALA A 1 49  ? -3.145  49.965  -9.385  1.00 90.93 49  A 1 
ATOM 351  C C   . ALA A 1 49  ? -4.549  50.259  -9.966  1.00 91.01 49  A 1 
ATOM 352  O O   . ALA A 1 49  ? -5.180  51.243  -9.579  1.00 89.26 49  A 1 
ATOM 353  C CB  . ALA A 1 49  ? -2.037  50.560  -10.259 1.00 90.03 49  A 1 
ATOM 354  N N   . CYS A 1 50  ? -5.056  49.430  -10.869 1.00 91.07 50  A 1 
ATOM 355  C CA  . CYS A 1 50  ? -6.433  49.531  -11.359 1.00 91.07 50  A 1 
ATOM 356  C C   . CYS A 1 50  ? -7.459  49.214  -10.259 1.00 91.77 50  A 1 
ATOM 357  O O   . CYS A 1 50  ? -8.410  49.981  -10.095 1.00 89.94 50  A 1 
ATOM 358  C CB  . CYS A 1 50  ? -6.637  48.618  -12.570 1.00 89.17 50  A 1 
ATOM 359  S SG  . CYS A 1 50  ? -6.006  49.445  -14.067 1.00 81.67 50  A 1 
ATOM 360  N N   . TYR A 1 51  ? -7.244  48.162  -9.485  1.00 91.87 51  A 1 
ATOM 361  C CA  . TYR A 1 51  ? -8.110  47.850  -8.345  1.00 92.28 51  A 1 
ATOM 362  C C   . TYR A 1 51  ? -8.047  48.945  -7.274  1.00 92.33 51  A 1 
ATOM 363  O O   . TYR A 1 51  ? -9.088  49.319  -6.740  1.00 90.74 51  A 1 
ATOM 364  C CB  . TYR A 1 51  ? -7.771  46.480  -7.762  1.00 91.85 51  A 1 
ATOM 365  C CG  . TYR A 1 51  ? -7.970  45.313  -8.697  1.00 91.93 51  A 1 
ATOM 366  C CD1 . TYR A 1 51  ? -9.186  45.131  -9.393  1.00 83.69 51  A 1 
ATOM 367  C CD2 . TYR A 1 51  ? -6.933  44.373  -8.884  1.00 83.51 51  A 1 
ATOM 368  C CE1 . TYR A 1 51  ? -9.356  44.053  -10.274 1.00 82.22 51  A 1 
ATOM 369  C CE2 . TYR A 1 51  ? -7.093  43.288  -9.756  1.00 81.50 51  A 1 
ATOM 370  C CZ  . TYR A 1 51  ? -8.304  43.128  -10.450 1.00 89.68 51  A 1 
ATOM 371  O OH  . TYR A 1 51  ? -8.453  42.078  -11.323 1.00 88.19 51  A 1 
ATOM 372  N N   . GLY A 1 52  ? -6.884  49.532  -7.024  1.00 91.53 52  A 1 
ATOM 373  C CA  . GLY A 1 52  ? -6.735  50.678  -6.141  1.00 91.13 52  A 1 
ATOM 374  C C   . GLY A 1 52  ? -7.583  51.871  -6.580  1.00 91.73 52  A 1 
ATOM 375  O O   . GLY A 1 52  ? -8.318  52.441  -5.776  1.00 90.04 52  A 1 
ATOM 376  N N   . ARG A 1 53  ? -7.583  52.202  -7.883  1.00 90.53 53  A 1 
ATOM 377  C CA  . ARG A 1 53  ? -8.463  53.247  -8.438  1.00 90.26 53  A 1 
ATOM 378  C C   . ARG A 1 53  ? -9.948  52.893  -8.331  1.00 90.41 53  A 1 
ATOM 379  O O   . ARG A 1 53  ? -10.757 53.779  -8.077  1.00 87.40 53  A 1 
ATOM 380  C CB  . ARG A 1 53  ? -8.068  53.552  -9.880  1.00 89.51 53  A 1 
ATOM 381  C CG  . ARG A 1 53  ? -6.779  54.387  -9.963  1.00 83.78 53  A 1 
ATOM 382  C CD  . ARG A 1 53  ? -6.428  54.761  -11.411 1.00 80.37 53  A 1 
ATOM 383  N NE  . ARG A 1 53  ? -5.821  53.632  -12.140 1.00 70.82 53  A 1 
ATOM 384  C CZ  . ARG A 1 53  ? -5.487  53.619  -13.423 1.00 63.56 53  A 1 
ATOM 385  N NH1 . ARG A 1 53  ? -5.739  54.629  -14.212 1.00 57.34 53  A 1 
ATOM 386  N NH2 . ARG A 1 53  ? -4.876  52.592  -13.934 1.00 55.72 53  A 1 
ATOM 387  N N   . ALA A 1 54  ? -10.311 51.614  -8.489  1.00 90.25 54  A 1 
ATOM 388  C CA  . ALA A 1 54  ? -11.681 51.166  -8.281  1.00 89.45 54  A 1 
ATOM 389  C C   . ALA A 1 54  ? -12.122 51.329  -6.817  1.00 90.10 54  A 1 
ATOM 390  O O   . ALA A 1 54  ? -13.204 51.859  -6.566  1.00 88.46 54  A 1 
ATOM 391  C CB  . ALA A 1 54  ? -11.813 49.709  -8.746  1.00 88.85 54  A 1 
ATOM 392  N N   . ILE A 1 55  ? -11.259 50.960  -5.857  1.00 90.32 55  A 1 
ATOM 393  C CA  . ILE A 1 55  ? -11.467 51.136  -4.415  1.00 90.36 55  A 1 
ATOM 394  C C   . ILE A 1 55  ? -11.643 52.618  -4.071  1.00 90.12 55  A 1 
ATOM 395  O O   . ILE A 1 55  ? -12.582 52.966  -3.369  1.00 88.15 55  A 1 
ATOM 396  C CB  . ILE A 1 55  ? -10.304 50.509  -3.618  1.00 89.90 55  A 1 
ATOM 397  C CG1 . ILE A 1 55  ? -10.368 48.975  -3.716  1.00 85.99 55  A 1 
ATOM 398  C CG2 . ILE A 1 55  ? -10.326 50.944  -2.145  1.00 85.85 55  A 1 
ATOM 399  C CD1 . ILE A 1 55  ? -9.059  48.271  -3.321  1.00 82.81 55  A 1 
ATOM 400  N N   . THR A 1 56  ? -10.807 53.503  -4.623  1.00 91.23 56  A 1 
ATOM 401  C CA  . THR A 1 56  ? -10.930 54.951  -4.388  1.00 90.48 56  A 1 
ATOM 402  C C   . THR A 1 56  ? -12.285 55.502  -4.841  1.00 90.32 56  A 1 
ATOM 403  O O   . THR A 1 56  ? -12.804 56.430  -4.239  1.00 87.91 56  A 1 
ATOM 404  C CB  . THR A 1 56  ? -9.809  55.721  -5.105  1.00 89.32 56  A 1 
ATOM 405  O OG1 . THR A 1 56  ? -8.547  55.170  -4.826  1.00 80.46 56  A 1 
ATOM 406  C CG2 . THR A 1 56  ? -9.724  57.185  -4.681  1.00 77.15 56  A 1 
ATOM 407  N N   . ARG A 1 57  ? -12.886 54.913  -5.893  1.00 90.63 57  A 1 
ATOM 408  C CA  . ARG A 1 57  ? -14.221 55.310  -6.372  1.00 89.89 57  A 1 
ATOM 409  C C   . ARG A 1 57  ? -15.358 54.683  -5.589  1.00 90.30 57  A 1 
ATOM 410  O O   . ARG A 1 57  ? -16.385 55.324  -5.399  1.00 86.10 57  A 1 
ATOM 411  C CB  . ARG A 1 57  ? -14.380 54.965  -7.845  1.00 88.11 57  A 1 
ATOM 412  C CG  . ARG A 1 57  ? -13.548 55.916  -8.694  1.00 81.32 57  A 1 
ATOM 413  C CD  . ARG A 1 57  ? -13.927 55.722  -10.153 1.00 77.33 57  A 1 
ATOM 414  N NE  . ARG A 1 57  ? -13.111 56.607  -10.985 1.00 70.06 57  A 1 
ATOM 415  C CZ  . ARG A 1 57  ? -13.372 56.965  -12.216 1.00 63.54 57  A 1 
ATOM 416  N NH1 . ARG A 1 57  ? -14.437 56.562  -12.839 1.00 56.51 57  A 1 
ATOM 417  N NH2 . ARG A 1 57  ? -12.534 57.730  -12.814 1.00 56.53 57  A 1 
ATOM 418  N N   . ASN A 1 58  ? -15.198 53.446  -5.162  1.00 88.36 58  A 1 
ATOM 419  C CA  . ASN A 1 58  ? -16.169 52.749  -4.332  1.00 88.87 58  A 1 
ATOM 420  C C   . ASN A 1 58  ? -15.452 51.836  -3.319  1.00 89.65 58  A 1 
ATOM 421  O O   . ASN A 1 58  ? -15.161 50.679  -3.635  1.00 86.70 58  A 1 
ATOM 422  C CB  . ASN A 1 58  ? -17.159 51.988  -5.224  1.00 86.95 58  A 1 
ATOM 423  C CG  . ASN A 1 58  ? -18.306 51.417  -4.409  1.00 86.19 58  A 1 
ATOM 424  O OD1 . ASN A 1 58  ? -18.342 51.488  -3.190  1.00 78.97 58  A 1 
ATOM 425  N ND2 . ASN A 1 58  ? -19.293 50.848  -5.061  1.00 78.62 58  A 1 
ATOM 426  N N   . PRO A 1 59  ? -15.194 52.342  -2.108  1.00 89.23 59  A 1 
ATOM 427  C CA  . PRO A 1 59  ? -14.449 51.592  -1.097  1.00 88.53 59  A 1 
ATOM 428  C C   . PRO A 1 59  ? -15.267 50.501  -0.387  1.00 89.04 59  A 1 
ATOM 429  O O   . PRO A 1 59  ? -14.721 49.801  0.453   1.00 85.43 59  A 1 
ATOM 430  C CB  . PRO A 1 59  ? -13.952 52.664  -0.117  1.00 87.17 59  A 1 
ATOM 431  C CG  . PRO A 1 59  ? -15.051 53.725  -0.178  1.00 85.24 59  A 1 
ATOM 432  C CD  . PRO A 1 59  ? -15.483 53.689  -1.645  1.00 88.83 59  A 1 
ATOM 433  N N   . LEU A 1 60  ? -16.548 50.339  -0.708  1.00 88.87 60  A 1 
ATOM 434  C CA  . LEU A 1 60  ? -17.468 49.424  -0.022  1.00 88.99 60  A 1 
ATOM 435  C C   . LEU A 1 60  ? -17.673 48.089  -0.755  1.00 89.36 60  A 1 
ATOM 436  O O   . LEU A 1 60  ? -18.597 47.343  -0.438  1.00 85.26 60  A 1 
ATOM 437  C CB  . LEU A 1 60  ? -18.800 50.143  0.252   1.00 86.82 60  A 1 
ATOM 438  C CG  . LEU A 1 60  ? -18.699 51.382  1.145   1.00 84.09 60  A 1 
ATOM 439  C CD1 . LEU A 1 60  ? -20.079 52.037  1.254   1.00 76.49 60  A 1 
ATOM 440  C CD2 . LEU A 1 60  ? -18.214 51.049  2.553   1.00 77.26 60  A 1 
ATOM 441  N N   . VAL A 1 61  ? -16.840 47.783  -1.755  1.00 89.21 61  A 1 
ATOM 442  C CA  . VAL A 1 61  ? -16.963 46.553  -2.546  1.00 89.25 61  A 1 
ATOM 443  C C   . VAL A 1 61  ? -15.830 45.586  -2.203  1.00 90.24 61  A 1 
ATOM 444  O O   . VAL A 1 61  ? -14.712 45.739  -2.695  1.00 87.93 61  A 1 
ATOM 445  C CB  . VAL A 1 61  ? -17.033 46.855  -4.050  1.00 86.93 61  A 1 
ATOM 446  C CG1 . VAL A 1 61  ? -17.240 45.573  -4.862  1.00 79.22 61  A 1 
ATOM 447  C CG2 . VAL A 1 61  ? -18.199 47.791  -4.380  1.00 78.98 61  A 1 
ATOM 448  N N   . ALA A 1 62  ? -16.139 44.556  -1.425  1.00 89.76 62  A 1 
ATOM 449  C CA  . ALA A 1 62  ? -15.170 43.552  -0.974  1.00 89.73 62  A 1 
ATOM 450  C C   . ALA A 1 62  ? -14.338 42.930  -2.115  1.00 90.49 62  A 1 
ATOM 451  O O   . ALA A 1 62  ? -13.132 42.741  -1.991  1.00 88.39 62  A 1 
ATOM 452  C CB  . ALA A 1 62  ? -15.933 42.461  -0.211  1.00 87.92 62  A 1 
ATOM 453  N N   . VAL A 1 63  ? -14.959 42.678  -3.271  1.00 90.74 63  A 1 
ATOM 454  C CA  . VAL A 1 63  ? -14.299 42.078  -4.446  1.00 90.99 63  A 1 
ATOM 455  C C   . VAL A 1 63  ? -13.114 42.904  -4.958  1.00 91.60 63  A 1 
ATOM 456  O O   . VAL A 1 63  ? -12.184 42.339  -5.522  1.00 90.02 63  A 1 
ATOM 457  C CB  . VAL A 1 63  ? -15.323 41.854  -5.579  1.00 88.92 63  A 1 
ATOM 458  C CG1 . VAL A 1 63  ? -14.687 41.269  -6.844  1.00 77.46 63  A 1 
ATOM 459  C CG2 . VAL A 1 63  ? -16.425 40.883  -5.146  1.00 76.78 63  A 1 
ATOM 460  N N   . TYR A 1 64  ? -13.112 44.236  -4.783  1.00 90.69 64  A 1 
ATOM 461  C CA  . TYR A 1 64  ? -11.980 45.056  -5.202  1.00 90.90 64  A 1 
ATOM 462  C C   . TYR A 1 64  ? -10.768 44.806  -4.314  1.00 91.57 64  A 1 
ATOM 463  O O   . TYR A 1 64  ? -9.657  44.678  -4.826  1.00 89.41 64  A 1 
ATOM 464  C CB  . TYR A 1 64  ? -12.357 46.542  -5.222  1.00 90.13 64  A 1 
ATOM 465  C CG  . TYR A 1 64  ? -13.501 46.935  -6.140  1.00 89.45 64  A 1 
ATOM 466  C CD1 . TYR A 1 64  ? -13.901 46.126  -7.224  1.00 81.10 64  A 1 
ATOM 467  C CD2 . TYR A 1 64  ? -14.171 48.156  -5.913  1.00 81.29 64  A 1 
ATOM 468  C CE1 . TYR A 1 64  ? -14.971 46.508  -8.043  1.00 80.49 64  A 1 
ATOM 469  C CE2 . TYR A 1 64  ? -15.236 48.544  -6.725  1.00 79.86 64  A 1 
ATOM 470  C CZ  . TYR A 1 64  ? -15.645 47.721  -7.789  1.00 85.69 64  A 1 
ATOM 471  O OH  . TYR A 1 64  ? -16.710 48.088  -8.576  1.00 84.24 64  A 1 
ATOM 472  N N   . TYR A 1 65  ? -10.996 44.666  -3.020  1.00 91.37 65  A 1 
ATOM 473  C CA  . TYR A 1 65  ? -9.949  44.353  -2.054  1.00 91.60 65  A 1 
ATOM 474  C C   . TYR A 1 65  ? -9.413  42.938  -2.253  1.00 92.37 65  A 1 
ATOM 475  O O   . TYR A 1 65  ? -8.204  42.767  -2.371  1.00 90.73 65  A 1 
ATOM 476  C CB  . TYR A 1 65  ? -10.467 44.554  -0.627  1.00 90.71 65  A 1 
ATOM 477  C CG  . TYR A 1 65  ? -10.828 45.983  -0.310  1.00 90.96 65  A 1 
ATOM 478  C CD1 . TYR A 1 65  ? -9.832  46.883  0.137   1.00 82.34 65  A 1 
ATOM 479  C CD2 . TYR A 1 65  ? -12.148 46.429  -0.443  1.00 82.78 65  A 1 
ATOM 480  C CE1 . TYR A 1 65  ? -10.159 48.209  0.454   1.00 81.89 65  A 1 
ATOM 481  C CE2 . TYR A 1 65  ? -12.489 47.765  -0.137  1.00 80.97 65  A 1 
ATOM 482  C CZ  . TYR A 1 65  ? -11.493 48.646  0.318   1.00 87.91 65  A 1 
ATOM 483  O OH  . TYR A 1 65  ? -11.821 49.939  0.624   1.00 86.70 65  A 1 
ATOM 484  N N   . THR A 1 66  ? -10.268 41.921  -2.411  1.00 92.26 66  A 1 
ATOM 485  C CA  . THR A 1 66  ? -9.809  40.544  -2.654  1.00 92.02 66  A 1 
ATOM 486  C C   . THR A 1 66  ? -9.044  40.401  -3.969  1.00 92.14 66  A 1 
ATOM 487  O O   . THR A 1 66  ? -8.041  39.703  -4.025  1.00 90.63 66  A 1 
ATOM 488  C CB  . THR A 1 66  ? -10.954 39.524  -2.629  1.00 91.14 66  A 1 
ATOM 489  O OG1 . THR A 1 66  ? -11.979 39.876  -3.536  1.00 80.29 66  A 1 
ATOM 490  C CG2 . THR A 1 66  ? -11.599 39.419  -1.254  1.00 79.87 66  A 1 
ATOM 491  N N   . ASN A 1 67  ? -9.462  41.086  -5.016  1.00 92.04 67  A 1 
ATOM 492  C CA  . ASN A 1 67  ? -8.733  41.078  -6.279  1.00 91.80 67  A 1 
ATOM 493  C C   . ASN A 1 67  ? -7.362  41.761  -6.147  1.00 91.90 67  A 1 
ATOM 494  O O   . ASN A 1 67  ? -6.382  41.273  -6.705  1.00 90.48 67  A 1 
ATOM 495  C CB  . ASN A 1 67  ? -9.568  41.745  -7.374  1.00 91.22 67  A 1 
ATOM 496  C CG  . ASN A 1 67  ? -10.730 40.903  -7.886  1.00 89.43 67  A 1 
ATOM 497  O OD1 . ASN A 1 67  ? -10.996 39.788  -7.505  1.00 80.29 67  A 1 
ATOM 498  N ND2 . ASN A 1 67  ? -11.458 41.437  -8.846  1.00 79.26 67  A 1 
ATOM 499  N N   . ARG A 1 68  ? -7.281  42.874  -5.407  1.00 90.80 68  A 1 
ATOM 500  C CA  . ARG A 1 68  ? -6.008  43.557  -5.151  1.00 91.09 68  A 1 
ATOM 501  C C   . ARG A 1 68  ? -5.096  42.731  -4.243  1.00 91.33 68  A 1 
ATOM 502  O O   . ARG A 1 68  ? -3.914  42.620  -4.540  1.00 90.30 68  A 1 
ATOM 503  C CB  . ARG A 1 68  ? -6.273  44.967  -4.595  1.00 89.65 68  A 1 
ATOM 504  C CG  . ARG A 1 68  ? -4.988  45.814  -4.609  1.00 87.17 68  A 1 
ATOM 505  C CD  . ARG A 1 68  ? -5.247  47.271  -4.240  1.00 88.05 68  A 1 
ATOM 506  N NE  . ARG A 1 68  ? -5.601  47.418  -2.831  1.00 85.21 68  A 1 
ATOM 507  C CZ  . ARG A 1 68  ? -5.814  48.561  -2.189  1.00 87.18 68  A 1 
ATOM 508  N NH1 . ARG A 1 68  ? -5.744  49.720  -2.791  1.00 77.32 68  A 1 
ATOM 509  N NH2 . ARG A 1 68  ? -6.097  48.552  -0.928  1.00 78.64 68  A 1 
ATOM 510  N N   . ALA A 1 69  ? -5.654  42.082  -3.229  1.00 91.92 69  A 1 
ATOM 511  C CA  . ALA A 1 69  ? -4.930  41.145  -2.368  1.00 91.69 69  A 1 
ATOM 512  C C   . ALA A 1 69  ? -4.290  40.013  -3.182  1.00 92.00 69  A 1 
ATOM 513  O O   . ALA A 1 69  ? -3.116  39.720  -3.001  1.00 90.80 69  A 1 
ATOM 514  C CB  . ALA A 1 69  ? -5.908  40.586  -1.329  1.00 91.31 69  A 1 
ATOM 515  N N   . LEU A 1 70  ? -5.010  39.443  -4.147  1.00 92.12 70  A 1 
ATOM 516  C CA  . LEU A 1 70  ? -4.458  38.416  -5.026  1.00 91.17 70  A 1 
ATOM 517  C C   . LEU A 1 70  ? -3.299  38.944  -5.893  1.00 91.76 70  A 1 
ATOM 518  O O   . LEU A 1 70  ? -2.340  38.213  -6.139  1.00 90.78 70  A 1 
ATOM 519  C CB  . LEU A 1 70  ? -5.586  37.820  -5.885  1.00 90.25 70  A 1 
ATOM 520  C CG  . LEU A 1 70  ? -5.143  36.616  -6.738  1.00 85.95 70  A 1 
ATOM 521  C CD1 . LEU A 1 70  ? -4.682  35.436  -5.885  1.00 76.19 70  A 1 
ATOM 522  C CD2 . LEU A 1 70  ? -6.310  36.150  -7.605  1.00 76.29 70  A 1 
ATOM 523  N N   . CYS A 1 71  ? -3.361  40.197  -6.348  1.00 91.67 71  A 1 
ATOM 524  C CA  . CYS A 1 71  ? -2.227  40.831  -7.033  1.00 91.36 71  A 1 
ATOM 525  C C   . CYS A 1 71  ? -1.018  40.938  -6.096  1.00 91.62 71  A 1 
ATOM 526  O O   . CYS A 1 71  ? 0.069   40.532  -6.481  1.00 90.43 71  A 1 
ATOM 527  C CB  . CYS A 1 71  ? -2.616  42.208  -7.568  1.00 90.90 71  A 1 
ATOM 528  S SG  . CYS A 1 71  ? -3.890  42.090  -8.855  1.00 86.40 71  A 1 
ATOM 529  N N   . TYR A 1 72  ? -1.222  41.430  -4.876  1.00 92.45 72  A 1 
ATOM 530  C CA  . TYR A 1 72  ? -0.156  41.551  -3.882  1.00 92.17 72  A 1 
ATOM 531  C C   . TYR A 1 72  ? 0.446   40.195  -3.503  1.00 92.19 72  A 1 
ATOM 532  O O   . TYR A 1 72  ? 1.671   40.076  -3.450  1.00 90.42 72  A 1 
ATOM 533  C CB  . TYR A 1 72  ? -0.671  42.286  -2.648  1.00 91.87 72  A 1 
ATOM 534  C CG  . TYR A 1 72  ? -0.947  43.764  -2.832  1.00 91.18 72  A 1 
ATOM 535  C CD1 . TYR A 1 72  ? -0.065  44.588  -3.561  1.00 82.47 72  A 1 
ATOM 536  C CD2 . TYR A 1 72  ? -2.078  44.341  -2.216  1.00 82.78 72  A 1 
ATOM 537  C CE1 . TYR A 1 72  ? -0.302  45.970  -3.683  1.00 81.67 72  A 1 
ATOM 538  C CE2 . TYR A 1 72  ? -2.318  45.723  -2.325  1.00 80.93 72  A 1 
ATOM 539  C CZ  . TYR A 1 72  ? -1.429  46.528  -3.064  1.00 87.89 72  A 1 
ATOM 540  O OH  . TYR A 1 72  ? -1.664  47.885  -3.168  1.00 86.15 72  A 1 
ATOM 541  N N   . LEU A 1 73  ? -0.369  39.145  -3.370  1.00 91.68 73  A 1 
ATOM 542  C CA  . LEU A 1 73  ? 0.100   37.768  -3.188  1.00 90.46 73  A 1 
ATOM 543  C C   . LEU A 1 73  ? 1.017   37.319  -4.329  1.00 90.58 73  A 1 
ATOM 544  O O   . LEU A 1 73  ? 2.096   36.790  -4.081  1.00 88.94 73  A 1 
ATOM 545  C CB  . LEU A 1 73  ? -1.124  36.835  -3.083  1.00 90.07 73  A 1 
ATOM 546  C CG  . LEU A 1 73  ? -1.387  36.363  -1.645  1.00 85.61 73  A 1 
ATOM 547  C CD1 . LEU A 1 73  ? -2.845  35.944  -1.510  1.00 76.96 73  A 1 
ATOM 548  C CD2 . LEU A 1 73  ? -0.494  35.179  -1.300  1.00 77.71 73  A 1 
ATOM 549  N N   . LYS A 1 74  ? 0.631   37.574  -5.585  1.00 91.28 74  A 1 
ATOM 550  C CA  . LYS A 1 74  ? 1.459   37.248  -6.751  1.00 89.67 74  A 1 
ATOM 551  C C   . LYS A 1 74  ? 2.742   38.086  -6.839  1.00 90.39 74  A 1 
ATOM 552  O O   . LYS A 1 74  ? 3.703   37.644  -7.457  1.00 88.05 74  A 1 
ATOM 553  C CB  . LYS A 1 74  ? 0.636   37.399  -8.038  1.00 88.57 74  A 1 
ATOM 554  C CG  . LYS A 1 74  ? -0.491  36.368  -8.186  1.00 84.71 74  A 1 
ATOM 555  C CD  . LYS A 1 74  ? 0.036   34.939  -8.307  1.00 80.27 74  A 1 
ATOM 556  C CE  . LYS A 1 74  ? -1.129  33.961  -8.486  1.00 75.60 74  A 1 
ATOM 557  N NZ  . LYS A 1 74  ? -0.687  32.559  -8.371  1.00 68.23 74  A 1 
ATOM 558  N N   . MET A 1 75  ? 2.753   39.256  -6.231  1.00 89.70 75  A 1 
ATOM 559  C CA  . MET A 1 75  ? 3.910   40.152  -6.116  1.00 88.95 75  A 1 
ATOM 560  C C   . MET A 1 75  ? 4.751   39.887  -4.859  1.00 89.05 75  A 1 
ATOM 561  O O   . MET A 1 75  ? 5.694   40.628  -4.614  1.00 86.06 75  A 1 
ATOM 562  C CB  . MET A 1 75  ? 3.423   41.607  -6.141  1.00 88.09 75  A 1 
ATOM 563  C CG  . MET A 1 75  ? 2.800   42.020  -7.482  1.00 84.84 75  A 1 
ATOM 564  S SD  . MET A 1 75  ? 1.874   43.594  -7.434  1.00 83.51 75  A 1 
ATOM 565  C CE  . MET A 1 75  ? 3.185   44.734  -6.963  1.00 71.45 75  A 1 
ATOM 566  N N   . GLN A 1 76  ? 4.399   38.875  -4.046  1.00 89.93 76  A 1 
ATOM 567  C CA  . GLN A 1 76  ? 5.011   38.580  -2.738  1.00 89.44 76  A 1 
ATOM 568  C C   . GLN A 1 76  ? 4.954   39.764  -1.745  1.00 90.38 76  A 1 
ATOM 569  O O   . GLN A 1 76  ? 5.819   39.923  -0.894  1.00 86.70 76  A 1 
ATOM 570  C CB  . GLN A 1 76  ? 6.418   37.978  -2.891  1.00 87.34 76  A 1 
ATOM 571  C CG  . GLN A 1 76  ? 6.419   36.680  -3.712  1.00 82.86 76  A 1 
ATOM 572  C CD  . GLN A 1 76  ? 7.740   35.911  -3.592  1.00 75.30 76  A 1 
ATOM 573  O OE1 . GLN A 1 76  ? 8.773   36.434  -3.238  1.00 66.15 76  A 1 
ATOM 574  N NE2 . GLN A 1 76  ? 7.735   34.626  -3.890  1.00 64.26 76  A 1 
ATOM 575  N N   . GLN A 1 77  ? 3.915   40.578  -1.843  1.00 89.53 77  A 1 
ATOM 576  C CA  . GLN A 1 77  ? 3.660   41.686  -0.924  1.00 89.51 77  A 1 
ATOM 577  C C   . GLN A 1 77  ? 2.617   41.262  0.117   1.00 90.55 77  A 1 
ATOM 578  O O   . GLN A 1 77  ? 1.479   41.743  0.120   1.00 87.64 77  A 1 
ATOM 579  C CB  . GLN A 1 77  ? 3.280   42.953  -1.705  1.00 87.79 77  A 1 
ATOM 580  C CG  . GLN A 1 77  ? 4.458   43.473  -2.542  1.00 83.98 77  A 1 
ATOM 581  C CD  . GLN A 1 77  ? 4.163   44.814  -3.225  1.00 79.63 77  A 1 
ATOM 582  O OE1 . GLN A 1 77  ? 3.035   45.235  -3.401  1.00 70.49 77  A 1 
ATOM 583  N NE2 . GLN A 1 77  ? 5.183   45.540  -3.624  1.00 68.27 77  A 1 
ATOM 584  N N   . HIS A 1 78  ? 3.015   40.343  0.986   1.00 91.80 78  A 1 
ATOM 585  C CA  . HIS A 1 78  ? 2.111   39.660  1.913   1.00 91.24 78  A 1 
ATOM 586  C C   . HIS A 1 78  ? 1.438   40.603  2.915   1.00 91.93 78  A 1 
ATOM 587  O O   . HIS A 1 78  ? 0.241   40.479  3.147   1.00 89.58 78  A 1 
ATOM 588  C CB  . HIS A 1 78  ? 2.873   38.531  2.620   1.00 88.68 78  A 1 
ATOM 589  C CG  . HIS A 1 78  ? 3.538   37.591  1.660   1.00 87.01 78  A 1 
ATOM 590  N ND1 . HIS A 1 78  ? 2.921   36.900  0.631   1.00 72.57 78  A 1 
ATOM 591  C CD2 . HIS A 1 78  ? 4.883   37.325  1.570   1.00 72.96 78  A 1 
ATOM 592  C CE1 . HIS A 1 78  ? 3.864   36.234  -0.046  1.00 73.95 78  A 1 
ATOM 593  N NE2 . HIS A 1 78  ? 5.069   36.479  0.488   1.00 74.95 78  A 1 
ATOM 594  N N   . GLU A 1 79  ? 2.151   41.607  3.425   1.00 90.72 79  A 1 
ATOM 595  C CA  . GLU A 1 79  ? 1.614   42.639  4.332   1.00 90.10 79  A 1 
ATOM 596  C C   . GLU A 1 79  ? 0.434   43.403  3.703   1.00 90.83 79  A 1 
ATOM 597  O O   . GLU A 1 79  ? -0.623  43.587  4.317   1.00 88.32 79  A 1 
ATOM 598  C CB  . GLU A 1 79  ? 2.741   43.628  4.653   1.00 88.32 79  A 1 
ATOM 599  C CG  . GLU A 1 79  ? 3.760   43.110  5.695   1.00 79.90 79  A 1 
ATOM 600  C CD  . GLU A 1 79  ? 3.315   43.343  7.144   1.00 71.96 79  A 1 
ATOM 601  O OE1 . GLU A 1 79  ? 3.798   42.602  8.017   1.00 62.58 79  A 1 
ATOM 602  O OE2 . GLU A 1 79  ? 2.505   44.272  7.365   1.00 63.17 79  A 1 
ATOM 603  N N   . GLN A 1 80  ? 0.579   43.822  2.447   1.00 90.88 80  A 1 
ATOM 604  C CA  . GLN A 1 80  ? -0.473  44.558  1.745   1.00 90.82 80  A 1 
ATOM 605  C C   . GLN A 1 80  ? -1.648  43.649  1.374   1.00 91.78 80  A 1 
ATOM 606  O O   . GLN A 1 80  ? -2.806  44.056  1.463   1.00 89.78 80  A 1 
ATOM 607  C CB  . GLN A 1 80  ? 0.120   45.231  0.504   1.00 90.03 80  A 1 
ATOM 608  C CG  . GLN A 1 80  ? 1.094   46.371  0.862   1.00 86.65 80  A 1 
ATOM 609  C CD  . GLN A 1 80  ? 2.360   46.394  0.016   1.00 81.05 80  A 1 
ATOM 610  O OE1 . GLN A 1 80  ? 2.764   45.408  -0.558  1.00 69.91 80  A 1 
ATOM 611  N NE2 . GLN A 1 80  ? 3.056   47.503  -0.060  1.00 67.20 80  A 1 
ATOM 612  N N   . ALA A 1 81  ? -1.356  42.395  1.006   1.00 91.47 81  A 1 
ATOM 613  C CA  . ALA A 1 81  ? -2.379  41.401  0.751   1.00 91.50 81  A 1 
ATOM 614  C C   . ALA A 1 81  ? -3.204  41.111  2.013   1.00 92.13 81  A 1 
ATOM 615  O O   . ALA A 1 81  ? -4.432  41.089  1.960   1.00 90.77 81  A 1 
ATOM 616  C CB  . ALA A 1 81  ? -1.718  40.131  0.196   1.00 91.03 81  A 1 
ATOM 617  N N   . LEU A 1 82  ? -2.537  40.984  3.167   1.00 92.23 82  A 1 
ATOM 618  C CA  . LEU A 1 82  ? -3.158  40.772  4.470   1.00 91.80 82  A 1 
ATOM 619  C C   . LEU A 1 82  ? -4.096  41.926  4.838   1.00 92.34 82  A 1 
ATOM 620  O O   . LEU A 1 82  ? -5.251  41.696  5.221   1.00 90.85 82  A 1 
ATOM 621  C CB  . LEU A 1 82  ? -2.041  40.619  5.518   1.00 90.19 82  A 1 
ATOM 622  C CG  . LEU A 1 82  ? -2.538  40.098  6.880   1.00 85.31 82  A 1 
ATOM 623  C CD1 . LEU A 1 82  ? -2.626  38.582  6.876   1.00 75.71 82  A 1 
ATOM 624  C CD2 . LEU A 1 82  ? -1.580  40.505  7.990   1.00 75.28 82  A 1 
ATOM 625  N N   . ALA A 1 83  ? -3.642  43.158  4.669   1.00 92.25 83  A 1 
ATOM 626  C CA  . ALA A 1 83  ? -4.440  44.349  4.922   1.00 92.18 83  A 1 
ATOM 627  C C   . ALA A 1 83  ? -5.702  44.393  4.034   1.00 92.55 83  A 1 
ATOM 628  O O   . ALA A 1 83  ? -6.804  44.630  4.535   1.00 91.14 83  A 1 
ATOM 629  C CB  . ALA A 1 83  ? -3.556  45.585  4.728   1.00 91.52 83  A 1 
ATOM 630  N N   . ASP A 1 84  ? -5.568  44.102  2.747   1.00 91.77 84  A 1 
ATOM 631  C CA  . ASP A 1 84  ? -6.703  44.067  1.831   1.00 91.80 84  A 1 
ATOM 632  C C   . ASP A 1 84  ? -7.683  42.931  2.144   1.00 92.24 84  A 1 
ATOM 633  O O   . ASP A 1 84  ? -8.898  43.127  2.057   1.00 90.29 84  A 1 
ATOM 634  C CB  . ASP A 1 84  ? -6.203  43.968  0.378   1.00 90.75 84  A 1 
ATOM 635  C CG  . ASP A 1 84  ? -5.846  45.304  -0.260  1.00 89.44 84  A 1 
ATOM 636  O OD1 . ASP A 1 84  ? -6.067  46.389  0.322   1.00 81.67 84  A 1 
ATOM 637  O OD2 . ASP A 1 84  ? -5.453  45.307  -1.453  1.00 82.27 84  A 1 
ATOM 638  N N   . CYS A 1 85  ? -7.188  41.757  2.542   1.00 91.80 85  A 1 
ATOM 639  C CA  . CYS A 1 85  ? -8.047  40.648  2.970   1.00 92.15 85  A 1 
ATOM 640  C C   . CYS A 1 85  ? -8.849  40.997  4.231   1.00 92.48 85  A 1 
ATOM 641  O O   . CYS A 1 85  ? -10.056 40.762  4.264   1.00 91.25 85  A 1 
ATOM 642  C CB  . CYS A 1 85  ? -7.205  39.391  3.208   1.00 91.85 85  A 1 
ATOM 643  S SG  . CYS A 1 85  ? -6.617  38.725  1.624   1.00 88.90 85  A 1 
ATOM 644  N N   . ARG A 1 86  ? -8.211  41.598  5.230   1.00 92.16 86  A 1 
ATOM 645  C CA  . ARG A 1 86  ? -8.902  42.068  6.441   1.00 91.29 86  A 1 
ATOM 646  C C   . ARG A 1 86  ? -9.989  43.079  6.093   1.00 91.44 86  A 1 
ATOM 647  O O   . ARG A 1 86  ? -11.122 42.943  6.552   1.00 90.08 86  A 1 
ATOM 648  C CB  . ARG A 1 86  ? -7.897  42.664  7.440   1.00 90.64 86  A 1 
ATOM 649  C CG  . ARG A 1 86  ? -7.088  41.560  8.160   1.00 84.54 86  A 1 
ATOM 650  C CD  . ARG A 1 86  ? -6.098  42.185  9.146   1.00 80.65 86  A 1 
ATOM 651  N NE  . ARG A 1 86  ? -5.343  41.156  9.883   1.00 73.55 86  A 1 
ATOM 652  C CZ  . ARG A 1 86  ? -4.299  41.351  10.678  1.00 66.28 86  A 1 
ATOM 653  N NH1 . ARG A 1 86  ? -3.815  42.547  10.907  1.00 59.59 86  A 1 
ATOM 654  N NH2 . ARG A 1 86  ? -3.703  40.341  11.267  1.00 61.24 86  A 1 
ATOM 655  N N   . ARG A 1 87  ? -9.686  44.036  5.218   1.00 90.47 87  A 1 
ATOM 656  C CA  . ARG A 1 87  ? -10.662 45.024  4.763   1.00 90.48 87  A 1 
ATOM 657  C C   . ARG A 1 87  ? -11.830 44.386  4.009   1.00 91.10 87  A 1 
ATOM 658  O O   . ARG A 1 87  ? -12.967 44.801  4.178   1.00 89.00 87  A 1 
ATOM 659  C CB  . ARG A 1 87  ? -9.942  46.066  3.905   1.00 89.66 87  A 1 
ATOM 660  C CG  . ARG A 1 87  ? -10.676 47.415  3.833   1.00 78.89 87  A 1 
ATOM 661  C CD  . ARG A 1 87  ? -10.567 48.124  5.181   1.00 77.68 87  A 1 
ATOM 662  N NE  . ARG A 1 87  ? -11.028 49.523  5.096   1.00 69.74 87  A 1 
ATOM 663  C CZ  . ARG A 1 87  ? -11.068 50.359  6.126   1.00 62.58 87  A 1 
ATOM 664  N NH1 . ARG A 1 87  ? -10.695 49.983  7.327   1.00 55.57 87  A 1 
ATOM 665  N NH2 . ARG A 1 87  ? -11.496 51.575  5.968   1.00 55.08 87  A 1 
ATOM 666  N N   . ALA A 1 88  ? -11.560 43.376  3.193   1.00 91.63 88  A 1 
ATOM 667  C CA  . ALA A 1 88  ? -12.607 42.628  2.498   1.00 91.28 88  A 1 
ATOM 668  C C   . ALA A 1 88  ? -13.520 41.879  3.483   1.00 91.51 88  A 1 
ATOM 669  O O   . ALA A 1 88  ? -14.732 41.888  3.293   1.00 89.75 88  A 1 
ATOM 670  C CB  . ALA A 1 88  ? -11.960 41.668  1.497   1.00 90.90 88  A 1 
ATOM 671  N N   . LEU A 1 89  ? -12.962 41.296  4.549   1.00 91.47 89  A 1 
ATOM 672  C CA  . LEU A 1 89  ? -13.720 40.591  5.586   1.00 91.15 89  A 1 
ATOM 673  C C   . LEU A 1 89  ? -14.557 41.539  6.465   1.00 91.11 89  A 1 
ATOM 674  O O   . LEU A 1 89  ? -15.643 41.149  6.890   1.00 88.67 89  A 1 
ATOM 675  C CB  . LEU A 1 89  ? -12.764 39.759  6.458   1.00 90.38 89  A 1 
ATOM 676  C CG  . LEU A 1 89  ? -12.191 38.533  5.741   1.00 88.38 89  A 1 
ATOM 677  C CD1 . LEU A 1 89  ? -11.097 37.894  6.606   1.00 80.90 89  A 1 
ATOM 678  C CD2 . LEU A 1 89  ? -13.265 37.468  5.484   1.00 82.10 89  A 1 
ATOM 679  N N   . GLU A 1 90  ? -14.104 42.768  6.695   1.00 91.64 90  A 1 
ATOM 680  C CA  . GLU A 1 90  ? -14.927 43.803  7.344   1.00 90.64 90  A 1 
ATOM 681  C C   . GLU A 1 90  ? -16.182 44.143  6.520   1.00 90.54 90  A 1 
ATOM 682  O O   . GLU A 1 90  ? -17.215 44.500  7.085   1.00 87.36 90  A 1 
ATOM 683  C CB  . GLU A 1 90  ? -14.116 45.096  7.536   1.00 89.90 90  A 1 
ATOM 684  C CG  . GLU A 1 90  ? -13.064 45.036  8.651   1.00 82.70 90  A 1 
ATOM 685  C CD  . GLU A 1 90  ? -12.201 46.316  8.741   1.00 78.92 90  A 1 
ATOM 686  O OE1 . GLU A 1 90  ? -11.303 46.361  9.609   1.00 69.74 90  A 1 
ATOM 687  O OE2 . GLU A 1 90  ? -12.393 47.268  7.946   1.00 72.43 90  A 1 
ATOM 688  N N   . LEU A 1 91  ? -16.101 44.047  5.192   1.00 90.52 91  A 1 
ATOM 689  C CA  . LEU A 1 91  ? -17.210 44.322  4.282   1.00 89.40 91  A 1 
ATOM 690  C C   . LEU A 1 91  ? -18.088 43.088  4.026   1.00 89.93 91  A 1 
ATOM 691  O O   . LEU A 1 91  ? -19.299 43.217  3.866   1.00 85.50 91  A 1 
ATOM 692  C CB  . LEU A 1 91  ? -16.645 44.856  2.953   1.00 88.29 91  A 1 
ATOM 693  C CG  . LEU A 1 91  ? -15.940 46.230  3.050   1.00 86.56 91  A 1 
ATOM 694  C CD1 . LEU A 1 91  ? -15.243 46.530  1.727   1.00 79.22 91  A 1 
ATOM 695  C CD2 . LEU A 1 91  ? -16.924 47.360  3.337   1.00 79.32 91  A 1 
ATOM 696  N N   . ASP A 1 92  ? -17.482 41.909  3.971   1.00 89.21 92  A 1 
ATOM 697  C CA  . ASP A 1 92  ? -18.137 40.627  3.738   1.00 89.47 92  A 1 
ATOM 698  C C   . ASP A 1 92  ? -17.415 39.509  4.513   1.00 89.92 92  A 1 
ATOM 699  O O   . ASP A 1 92  ? -16.501 38.848  4.016   1.00 86.31 92  A 1 
ATOM 700  C CB  . ASP A 1 92  ? -18.200 40.333  2.226   1.00 87.60 92  A 1 
ATOM 701  C CG  . ASP A 1 92  ? -18.860 38.999  1.890   1.00 86.20 92  A 1 
ATOM 702  O OD1 . ASP A 1 92  ? -19.437 38.355  2.801   1.00 78.65 92  A 1 
ATOM 703  O OD2 . ASP A 1 92  ? -18.751 38.591  0.711   1.00 78.47 92  A 1 
ATOM 704  N N   . GLY A 1 93  ? -17.861 39.287  5.747   1.00 90.28 93  A 1 
ATOM 705  C CA  . GLY A 1 93  ? -17.306 38.258  6.629   1.00 89.52 93  A 1 
ATOM 706  C C   . GLY A 1 93  ? -17.497 36.817  6.139   1.00 90.54 93  A 1 
ATOM 707  O O   . GLY A 1 93  ? -16.826 35.910  6.633   1.00 87.49 93  A 1 
ATOM 708  N N   . GLN A 1 94  ? -18.377 36.589  5.157   1.00 89.57 94  A 1 
ATOM 709  C CA  . GLN A 1 94  ? -18.611 35.280  4.536   1.00 89.12 94  A 1 
ATOM 710  C C   . GLN A 1 94  ? -17.905 35.119  3.181   1.00 90.10 94  A 1 
ATOM 711  O O   . GLN A 1 94  ? -18.114 34.126  2.480   1.00 86.42 94  A 1 
ATOM 712  C CB  . GLN A 1 94  ? -20.114 34.996  4.433   1.00 87.22 94  A 1 
ATOM 713  C CG  . GLN A 1 94  ? -20.792 34.914  5.816   1.00 83.54 94  A 1 
ATOM 714  C CD  . GLN A 1 94  ? -22.089 34.097  5.802   1.00 76.75 94  A 1 
ATOM 715  O OE1 . GLN A 1 94  ? -22.565 33.648  4.778   1.00 65.96 94  A 1 
ATOM 716  N NE2 . GLN A 1 94  ? -22.681 33.854  6.956   1.00 64.74 94  A 1 
ATOM 717  N N   . SER A 1 95  ? -17.036 36.051  2.807   1.00 89.92 95  A 1 
ATOM 718  C CA  . SER A 1 95  ? -16.286 35.975  1.560   1.00 90.67 95  A 1 
ATOM 719  C C   . SER A 1 95  ? -15.302 34.804  1.580   1.00 91.57 95  A 1 
ATOM 720  O O   . SER A 1 95  ? -14.235 34.860  2.189   1.00 90.08 95  A 1 
ATOM 721  C CB  . SER A 1 95  ? -15.561 37.289  1.282   1.00 89.75 95  A 1 
ATOM 722  O OG  . SER A 1 95  ? -14.906 37.232  0.028   1.00 85.72 95  A 1 
ATOM 723  N N   . VAL A 1 96  ? -15.632 33.750  0.817   1.00 91.20 96  A 1 
ATOM 724  C CA  . VAL A 1 96  ? -14.755 32.588  0.630   1.00 91.04 96  A 1 
ATOM 725  C C   . VAL A 1 96  ? -13.377 33.011  0.135   1.00 91.68 96  A 1 
ATOM 726  O O   . VAL A 1 96  ? -12.358 32.553  0.646   1.00 90.96 96  A 1 
ATOM 727  C CB  . VAL A 1 96  ? -15.381 31.594  -0.370  1.00 89.97 96  A 1 
ATOM 728  C CG1 . VAL A 1 96  ? -14.460 30.400  -0.638  1.00 82.48 96  A 1 
ATOM 729  C CG2 . VAL A 1 96  ? -16.715 31.052  0.140   1.00 82.10 96  A 1 
ATOM 730  N N   . LYS A 1 97  ? -13.338 33.944  -0.844  1.00 90.68 97  A 1 
ATOM 731  C CA  . LYS A 1 97  ? -12.073 34.430  -1.408  1.00 90.59 97  A 1 
ATOM 732  C C   . LYS A 1 97  ? -11.253 35.223  -0.391  1.00 91.28 97  A 1 
ATOM 733  O O   . LYS A 1 97  ? -10.041 35.084  -0.383  1.00 90.32 97  A 1 
ATOM 734  C CB  . LYS A 1 97  ? -12.320 35.281  -2.657  1.00 89.29 97  A 1 
ATOM 735  C CG  . LYS A 1 97  ? -12.818 34.440  -3.835  1.00 85.36 97  A 1 
ATOM 736  C CD  . LYS A 1 97  ? -12.904 35.304  -5.099  1.00 81.24 97  A 1 
ATOM 737  C CE  . LYS A 1 97  ? -13.350 34.440  -6.282  1.00 73.25 97  A 1 
ATOM 738  N NZ  . LYS A 1 97  ? -13.395 35.219  -7.533  1.00 65.23 97  A 1 
ATOM 739  N N   . ALA A 1 98  ? -11.883 36.015  0.449   1.00 91.56 98  A 1 
ATOM 740  C CA  . ALA A 1 98  ? -11.183 36.784  1.470   1.00 91.97 98  A 1 
ATOM 741  C C   . ALA A 1 98  ? -10.527 35.852  2.500   1.00 92.55 98  A 1 
ATOM 742  O O   . ALA A 1 98  ? -9.337  35.997  2.753   1.00 91.38 98  A 1 
ATOM 743  C CB  . ALA A 1 98  ? -12.156 37.775  2.120   1.00 91.60 98  A 1 
ATOM 744  N N   . HIS A 1 99  ? -11.257 34.845  3.001   1.00 93.27 99  A 1 
ATOM 745  C CA  . HIS A 1 99  ? -10.688 33.830  3.895   1.00 93.01 99  A 1 
ATOM 746  C C   . HIS A 1 99  ? -9.595  32.998  3.209   1.00 93.24 99  A 1 
ATOM 747  O O   . HIS A 1 99  ? -8.548  32.755  3.805   1.00 92.35 99  A 1 
ATOM 748  C CB  . HIS A 1 99  ? -11.794 32.922  4.435   1.00 92.82 99  A 1 
ATOM 749  C CG  . HIS A 1 99  ? -12.601 33.553  5.527   1.00 92.31 99  A 1 
ATOM 750  N ND1 . HIS A 1 99  ? -12.132 33.849  6.795   1.00 79.85 99  A 1 
ATOM 751  C CD2 . HIS A 1 99  ? -13.922 33.924  5.486   1.00 79.75 99  A 1 
ATOM 752  C CE1 . HIS A 1 99  ? -13.150 34.386  7.497   1.00 82.58 99  A 1 
ATOM 753  N NE2 . HIS A 1 99  ? -14.247 34.437  6.737   1.00 84.38 99  A 1 
ATOM 754  N N   . PHE A 1 100 ? -9.802  32.603  1.956   1.00 93.18 100 A 1 
ATOM 755  C CA  . PHE A 1 100 ? -8.815  31.834  1.198   1.00 92.74 100 A 1 
ATOM 756  C C   . PHE A 1 100 ? -7.507  32.609  0.994   1.00 93.10 100 A 1 
ATOM 757  O O   . PHE A 1 100 ? -6.432  32.089  1.289   1.00 92.42 100 A 1 
ATOM 758  C CB  . PHE A 1 100 ? -9.428  31.392  -0.137  1.00 91.58 100 A 1 
ATOM 759  C CG  . PHE A 1 100 ? -8.481  30.566  -1.006  1.00 90.90 100 A 1 
ATOM 760  C CD1 . PHE A 1 100 ? -8.249  30.936  -2.339  1.00 82.25 100 A 1 
ATOM 761  C CD2 . PHE A 1 100 ? -7.837  29.443  -0.479  1.00 81.74 100 A 1 
ATOM 762  C CE1 . PHE A 1 100 ? -7.378  30.176  -3.146  1.00 81.58 100 A 1 
ATOM 763  C CE2 . PHE A 1 100 ? -6.957  28.685  -1.272  1.00 80.15 100 A 1 
ATOM 764  C CZ  . PHE A 1 100 ? -6.730  29.053  -2.609  1.00 85.02 100 A 1 
ATOM 765  N N   . PHE A 1 101 ? -7.590  33.860  0.530   1.00 92.55 101 A 1 
ATOM 766  C CA  . PHE A 1 101 ? -6.403  34.684  0.307   1.00 92.47 101 A 1 
ATOM 767  C C   . PHE A 1 101 ? -5.749  35.128  1.610   1.00 92.96 101 A 1 
ATOM 768  O O   . PHE A 1 101 ? -4.527  35.203  1.663   1.00 91.66 101 A 1 
ATOM 769  C CB  . PHE A 1 101 ? -6.745  35.881  -0.591  1.00 91.89 101 A 1 
ATOM 770  C CG  . PHE A 1 101 ? -7.275  35.556  -1.977  1.00 91.81 101 A 1 
ATOM 771  C CD1 . PHE A 1 101 ? -6.952  34.358  -2.637  1.00 83.41 101 A 1 
ATOM 772  C CD2 . PHE A 1 101 ? -8.111  36.486  -2.624  1.00 82.87 101 A 1 
ATOM 773  C CE1 . PHE A 1 101 ? -7.458  34.091  -3.920  1.00 82.20 101 A 1 
ATOM 774  C CE2 . PHE A 1 101 ? -8.621  36.222  -3.900  1.00 81.44 101 A 1 
ATOM 775  C CZ  . PHE A 1 101 ? -8.299  35.017  -4.553  1.00 87.30 101 A 1 
ATOM 776  N N   . LEU A 1 102 ? -6.521  35.341  2.669   1.00 92.59 102 A 1 
ATOM 777  C CA  . LEU A 1 102 ? -5.976  35.609  4.000   1.00 92.57 102 A 1 
ATOM 778  C C   . LEU A 1 102 ? -5.148  34.423  4.490   1.00 92.90 102 A 1 
ATOM 779  O O   . LEU A 1 102 ? -3.987  34.615  4.869   1.00 91.94 102 A 1 
ATOM 780  C CB  . LEU A 1 102 ? -7.127  35.954  4.960   1.00 91.77 102 A 1 
ATOM 781  C CG  . LEU A 1 102 ? -6.666  36.284  6.392   1.00 89.29 102 A 1 
ATOM 782  C CD1 . LEU A 1 102 ? -5.732  37.486  6.447   1.00 81.02 102 A 1 
ATOM 783  C CD2 . LEU A 1 102 ? -7.898  36.614  7.253   1.00 80.65 102 A 1 
ATOM 784  N N   . GLY A 1 103 ? -5.683  33.202  4.395   1.00 92.92 103 A 1 
ATOM 785  C CA  . GLY A 1 103 ? -4.947  31.990  4.740   1.00 92.24 103 A 1 
ATOM 786  C C   . GLY A 1 103 ? -3.687  31.796  3.890   1.00 92.46 103 A 1 
ATOM 787  O O   . GLY A 1 103 ? -2.646  31.415  4.413   1.00 91.24 103 A 1 
ATOM 788  N N   . GLN A 1 104 ? -3.729  32.126  2.594   1.00 92.30 104 A 1 
ATOM 789  C CA  . GLN A 1 104 ? -2.534  32.119  1.731   1.00 91.12 104 A 1 
ATOM 790  C C   . GLN A 1 104 ? -1.488  33.146  2.181   1.00 91.13 104 A 1 
ATOM 791  O O   . GLN A 1 104 ? -0.305  32.818  2.221   1.00 89.76 104 A 1 
ATOM 792  C CB  . GLN A 1 104 ? -2.940  32.386  0.271   1.00 90.34 104 A 1 
ATOM 793  C CG  . GLN A 1 104 ? -3.598  31.162  -0.408  1.00 84.56 104 A 1 
ATOM 794  C CD  . GLN A 1 104 ? -2.720  30.499  -1.470  1.00 80.87 104 A 1 
ATOM 795  O OE1 . GLN A 1 104 ? -1.809  31.065  -2.050  1.00 70.35 104 A 1 
ATOM 796  N NE2 . GLN A 1 104 ? -2.985  29.245  -1.790  1.00 68.14 104 A 1 
ATOM 797  N N   . CYS A 1 105 ? -1.900  34.363  2.554   1.00 91.90 105 A 1 
ATOM 798  C CA  . CYS A 1 105 ? -0.972  35.368  3.084   1.00 91.52 105 A 1 
ATOM 799  C C   . CYS A 1 105 ? -0.308  34.878  4.374   1.00 91.78 105 A 1 
ATOM 800  O O   . CYS A 1 105 ? 0.910   34.929  4.500   1.00 89.82 105 A 1 
ATOM 801  C CB  . CYS A 1 105 ? -1.695  36.697  3.365   1.00 90.33 105 A 1 
ATOM 802  S SG  . CYS A 1 105 ? -2.388  37.425  1.866   1.00 82.42 105 A 1 
ATOM 803  N N   . GLN A 1 106 ? -1.108  34.367  5.307   1.00 92.44 106 A 1 
ATOM 804  C CA  . GLN A 1 106 ? -0.627  33.868  6.595   1.00 91.91 106 A 1 
ATOM 805  C C   . GLN A 1 106 ? 0.290   32.656  6.441   1.00 91.46 106 A 1 
ATOM 806  O O   . GLN A 1 106 ? 1.239   32.506  7.201   1.00 89.36 106 A 1 
ATOM 807  C CB  . GLN A 1 106 ? -1.841  33.528  7.470   1.00 91.87 106 A 1 
ATOM 808  C CG  . GLN A 1 106 ? -2.583  34.779  7.938   1.00 91.18 106 A 1 
ATOM 809  C CD  . GLN A 1 106 ? -3.908  34.451  8.633   1.00 91.55 106 A 1 
ATOM 810  O OE1 . GLN A 1 106 ? -4.652  33.559  8.238   1.00 83.45 106 A 1 
ATOM 811  N NE2 . GLN A 1 106 ? -4.259  35.177  9.653   1.00 81.73 106 A 1 
ATOM 812  N N   . LEU A 1 107 ? 0.050   31.810  5.430   1.00 92.47 107 A 1 
ATOM 813  C CA  . LEU A 1 107 ? 0.937   30.700  5.098   1.00 90.99 107 A 1 
ATOM 814  C C   . LEU A 1 107 ? 2.318   31.184  4.652   1.00 90.65 107 A 1 
ATOM 815  O O   . LEU A 1 107 ? 3.323   30.661  5.121   1.00 88.48 107 A 1 
ATOM 816  C CB  . LEU A 1 107 ? 0.265   29.839  4.010   1.00 89.30 107 A 1 
ATOM 817  C CG  . LEU A 1 107 ? 1.109   28.623  3.572   1.00 83.47 107 A 1 
ATOM 818  C CD1 . LEU A 1 107 ? 1.362   27.667  4.735   1.00 75.71 107 A 1 
ATOM 819  C CD2 . LEU A 1 107 ? 0.371   27.857  2.478   1.00 75.93 107 A 1 
ATOM 820  N N   . GLU A 1 108 ? 2.376   32.182  3.775   1.00 90.61 108 A 1 
ATOM 821  C CA  . GLU A 1 108 ? 3.625   32.765  3.294   1.00 89.01 108 A 1 
ATOM 822  C C   . GLU A 1 108 ? 4.351   33.585  4.378   1.00 89.05 108 A 1 
ATOM 823  O O   . GLU A 1 108 ? 5.562   33.721  4.341   1.00 86.19 108 A 1 
ATOM 824  C CB  . GLU A 1 108 ? 3.344   33.619  2.053   1.00 87.69 108 A 1 
ATOM 825  C CG  . GLU A 1 108 ? 2.865   32.821  0.826   1.00 82.06 108 A 1 
ATOM 826  C CD  . GLU A 1 108 ? 3.923   31.876  0.234   1.00 77.16 108 A 1 
ATOM 827  O OE1 . GLU A 1 108 ? 3.588   30.702  -0.037  1.00 67.75 108 A 1 
ATOM 828  O OE2 . GLU A 1 108 ? 5.071   32.321  0.038   1.00 68.08 108 A 1 
ATOM 829  N N   . MET A 1 109 ? 3.613   34.069  5.381   1.00 89.39 109 A 1 
ATOM 830  C CA  . MET A 1 109 ? 4.143   34.728  6.588   1.00 88.79 109 A 1 
ATOM 831  C C   . MET A 1 109 ? 4.457   33.741  7.729   1.00 88.61 109 A 1 
ATOM 832  O O   . MET A 1 109 ? 4.648   34.172  8.864   1.00 85.26 109 A 1 
ATOM 833  C CB  . MET A 1 109 ? 3.154   35.799  7.063   1.00 87.98 109 A 1 
ATOM 834  C CG  . MET A 1 109 ? 2.985   36.956  6.065   1.00 84.92 109 A 1 
ATOM 835  S SD  . MET A 1 109 ? 1.735   38.184  6.566   1.00 81.63 109 A 1 
ATOM 836  C CE  . MET A 1 109 ? 2.622   38.987  7.928   1.00 69.52 109 A 1 
ATOM 837  N N   . GLU A 1 110 ? 4.451   32.439  7.459   1.00 89.19 110 A 1 
ATOM 838  C CA  . GLU A 1 110 ? 4.723   31.355  8.422   1.00 88.80 110 A 1 
ATOM 839  C C   . GLU A 1 110 ? 3.771   31.297  9.633   1.00 89.53 110 A 1 
ATOM 840  O O   . GLU A 1 110 ? 4.009   30.570  10.601  1.00 85.90 110 A 1 
ATOM 841  C CB  . GLU A 1 110 ? 6.204   31.326  8.817   1.00 86.67 110 A 1 
ATOM 842  C CG  . GLU A 1 110 ? 7.148   31.276  7.600   1.00 84.28 110 A 1 
ATOM 843  C CD  . GLU A 1 110 ? 8.637   31.143  7.986   1.00 80.41 110 A 1 
ATOM 844  O OE1 . GLU A 1 110 ? 9.432   30.899  7.043   1.00 72.77 110 A 1 
ATOM 845  O OE2 . GLU A 1 110 ? 8.962   31.269  9.182   1.00 74.62 110 A 1 
ATOM 846  N N   . SER A 1 111 ? 2.638   31.998  9.578   1.00 89.83 111 A 1 
ATOM 847  C CA  . SER A 1 111 ? 1.587   31.964  10.597  1.00 89.94 111 A 1 
ATOM 848  C C   . SER A 1 111 ? 0.661   30.763  10.359  1.00 90.81 111 A 1 
ATOM 849  O O   . SER A 1 111 ? -0.514  30.907  10.005  1.00 88.67 111 A 1 
ATOM 850  C CB  . SER A 1 111 ? 0.822   33.289  10.634  1.00 88.89 111 A 1 
ATOM 851  O OG  . SER A 1 111 ? 1.696   34.362  10.922  1.00 78.65 111 A 1 
ATOM 852  N N   . TYR A 1 112 ? 1.214   29.559  10.522  1.00 90.85 112 A 1 
ATOM 853  C CA  . TYR A 1 112 ? 0.571   28.321  10.071  1.00 91.11 112 A 1 
ATOM 854  C C   . TYR A 1 112 ? -0.785  28.034  10.716  1.00 91.72 112 A 1 
ATOM 855  O O   . TYR A 1 112 ? -1.714  27.632  10.014  1.00 90.47 112 A 1 
ATOM 856  C CB  . TYR A 1 112 ? 1.528   27.141  10.292  1.00 89.81 112 A 1 
ATOM 857  C CG  . TYR A 1 112 ? 2.841   27.247  9.548   1.00 89.61 112 A 1 
ATOM 858  C CD1 . TYR A 1 112 ? 2.854   27.312  8.144   1.00 83.75 112 A 1 
ATOM 859  C CD2 . TYR A 1 112 ? 4.057   27.307  10.254  1.00 83.48 112 A 1 
ATOM 860  C CE1 . TYR A 1 112 ? 4.071   27.446  7.445   1.00 82.02 112 A 1 
ATOM 861  C CE2 . TYR A 1 112 ? 5.277   27.444  9.569   1.00 81.35 112 A 1 
ATOM 862  C CZ  . TYR A 1 112 ? 5.284   27.517  8.162   1.00 85.11 112 A 1 
ATOM 863  O OH  . TYR A 1 112 ? 6.465   27.671  7.484   1.00 82.81 112 A 1 
ATOM 864  N N   . ASP A 1 113 ? -0.937  28.256  12.020  1.00 90.31 113 A 1 
ATOM 865  C CA  . ASP A 1 113 ? -2.198  27.988  12.718  1.00 89.38 113 A 1 
ATOM 866  C C   . ASP A 1 113 ? -3.325  28.897  12.219  1.00 90.14 113 A 1 
ATOM 867  O O   . ASP A 1 113 ? -4.418  28.426  11.884  1.00 88.83 113 A 1 
ATOM 868  C CB  . ASP A 1 113 ? -2.000  28.127  14.236  1.00 87.54 113 A 1 
ATOM 869  C CG  . ASP A 1 113 ? -1.180  26.963  14.803  1.00 83.85 113 A 1 
ATOM 870  O OD1 . ASP A 1 113 ? -1.568  25.808  14.556  1.00 77.83 113 A 1 
ATOM 871  O OD2 . ASP A 1 113 ? -0.142  27.204  15.458  1.00 76.48 113 A 1 
ATOM 872  N N   . GLU A 1 114 ? -3.040  30.190  12.078  1.00 90.71 114 A 1 
ATOM 873  C CA  . GLU A 1 114 ? -3.998  31.160  11.532  1.00 91.09 114 A 1 
ATOM 874  C C   . GLU A 1 114 ? -4.309  30.883  10.055  1.00 91.84 114 A 1 
ATOM 875  O O   . GLU A 1 114 ? -5.458  31.003  9.627   1.00 90.13 114 A 1 
ATOM 876  C CB  . GLU A 1 114 ? -3.453  32.584  11.674  1.00 90.32 114 A 1 
ATOM 877  C CG  . GLU A 1 114 ? -3.199  33.031  13.124  1.00 84.52 114 A 1 
ATOM 878  C CD  . GLU A 1 114 ? -2.810  34.518  13.219  1.00 79.51 114 A 1 
ATOM 879  O OE1 . GLU A 1 114 ? -2.781  35.044  14.355  1.00 68.57 114 A 1 
ATOM 880  O OE2 . GLU A 1 114 ? -2.585  35.157  12.159  1.00 69.52 114 A 1 
ATOM 881  N N   . ALA A 1 115 ? -3.298  30.487  9.282   1.00 91.54 115 A 1 
ATOM 882  C CA  . ALA A 1 115 ? -3.469  30.108  7.883   1.00 91.61 115 A 1 
ATOM 883  C C   . ALA A 1 115 ? -4.429  28.925  7.746   1.00 92.18 115 A 1 
ATOM 884  O O   . ALA A 1 115 ? -5.402  28.999  6.995   1.00 91.27 115 A 1 
ATOM 885  C CB  . ALA A 1 115 ? -2.104  29.800  7.264   1.00 91.24 115 A 1 
ATOM 886  N N   . ILE A 1 116 ? -4.206  27.865  8.520   1.00 91.78 116 A 1 
ATOM 887  C CA  . ILE A 1 116 ? -5.059  26.672  8.516   1.00 90.32 116 A 1 
ATOM 888  C C   . ILE A 1 116 ? -6.482  27.029  8.943   1.00 90.79 116 A 1 
ATOM 889  O O   . ILE A 1 116 ? -7.425  26.629  8.262   1.00 90.12 116 A 1 
ATOM 890  C CB  . ILE A 1 116 ? -4.445  25.555  9.395   1.00 88.62 116 A 1 
ATOM 891  C CG1 . ILE A 1 116 ? -3.170  25.007  8.715   1.00 85.36 116 A 1 
ATOM 892  C CG2 . ILE A 1 116 ? -5.447  24.405  9.623   1.00 84.48 116 A 1 
ATOM 893  C CD1 . ILE A 1 116 ? -2.278  24.189  9.663   1.00 78.28 116 A 1 
ATOM 894  N N   . ALA A 1 117 ? -6.647  27.807  9.998   1.00 91.99 117 A 1 
ATOM 895  C CA  . ALA A 1 117 ? -7.964  28.238  10.466  1.00 91.54 117 A 1 
ATOM 896  C C   . ALA A 1 117 ? -8.748  28.993  9.378   1.00 91.97 117 A 1 
ATOM 897  O O   . ALA A 1 117 ? -9.916  28.683  9.117   1.00 91.35 117 A 1 
ATOM 898  C CB  . ALA A 1 117 ? -7.779  29.084  11.732  1.00 91.03 117 A 1 
ATOM 899  N N   . ASN A 1 118 ? -8.100  29.934  8.687   1.00 91.39 118 A 1 
ATOM 900  C CA  . ASN A 1 118 ? -8.734  30.697  7.609   1.00 91.66 118 A 1 
ATOM 901  C C   . ASN A 1 118 ? -9.023  29.854  6.366   1.00 92.28 118 A 1 
ATOM 902  O O   . ASN A 1 118 ? -10.098 29.988  5.775   1.00 91.01 118 A 1 
ATOM 903  C CB  . ASN A 1 118 ? -7.875  31.920  7.276   1.00 91.49 118 A 1 
ATOM 904  C CG  . ASN A 1 118 ? -8.113  33.043  8.272   1.00 90.35 118 A 1 
ATOM 905  O OD1 . ASN A 1 118 ? -9.215  33.575  8.375   1.00 81.54 118 A 1 
ATOM 906  N ND2 . ASN A 1 118 ? -7.109  33.442  9.011   1.00 79.67 118 A 1 
ATOM 907  N N   . LEU A 1 119 ? -8.118  28.949  5.988   1.00 91.71 119 A 1 
ATOM 908  C CA  . LEU A 1 119 ? -8.329  28.029  4.869   1.00 91.18 119 A 1 
ATOM 909  C C   . LEU A 1 119 ? -9.457  27.031  5.157   1.00 90.95 119 A 1 
ATOM 910  O O   . LEU A 1 119 ? -10.286 26.766  4.287   1.00 89.87 119 A 1 
ATOM 911  C CB  . LEU A 1 119 ? -7.016  27.300  4.542   1.00 91.25 119 A 1 
ATOM 912  C CG  . LEU A 1 119 ? -5.910  28.193  3.941   1.00 90.19 119 A 1 
ATOM 913  C CD1 . LEU A 1 119 ? -4.613  27.394  3.860   1.00 83.06 119 A 1 
ATOM 914  C CD2 . LEU A 1 119 ? -6.256  28.683  2.540   1.00 82.49 119 A 1 
ATOM 915  N N   . GLN A 1 120 ? -9.542  26.532  6.396   1.00 90.83 120 A 1 
ATOM 916  C CA  . GLN A 1 120 ? -10.633 25.671  6.845   1.00 88.91 120 A 1 
ATOM 917  C C   . GLN A 1 120 ? -11.969 26.421  6.785   1.00 88.98 120 A 1 
ATOM 918  O O   . GLN A 1 120 ? -12.955 25.905  6.262   1.00 88.02 120 A 1 
ATOM 919  C CB  . GLN A 1 120 ? -10.334 25.176  8.271   1.00 87.51 120 A 1 
ATOM 920  C CG  . GLN A 1 120 ? -11.119 23.893  8.631   1.00 78.46 120 A 1 
ATOM 921  C CD  . GLN A 1 120 ? -10.449 22.612  8.117   1.00 73.13 120 A 1 
ATOM 922  O OE1 . GLN A 1 120 ? -9.239  22.498  8.017   1.00 65.61 120 A 1 
ATOM 923  N NE2 . GLN A 1 120 ? -11.214 21.603  7.801   1.00 61.64 120 A 1 
ATOM 924  N N   . ARG A 1 121 ? -11.991 27.675  7.249   1.00 89.73 121 A 1 
ATOM 925  C CA  . ARG A 1 121 ? -13.171 28.551  7.174   1.00 90.36 121 A 1 
ATOM 926  C C   . ARG A 1 121 ? -13.585 28.790  5.725   1.00 90.75 121 A 1 
ATOM 927  O O   . ARG A 1 121 ? -14.770 28.672  5.407   1.00 89.56 121 A 1 
ATOM 928  C CB  . ARG A 1 121 ? -12.848 29.870  7.896   1.00 90.27 121 A 1 
ATOM 929  C CG  . ARG A 1 121 ? -14.080 30.745  8.149   1.00 82.14 121 A 1 
ATOM 930  C CD  . ARG A 1 121 ? -14.752 30.399  9.489   1.00 78.80 121 A 1 
ATOM 931  N NE  . ARG A 1 121 ? -15.877 31.313  9.763   1.00 70.63 121 A 1 
ATOM 932  C CZ  . ARG A 1 121 ? -16.613 31.322  10.865  1.00 63.36 121 A 1 
ATOM 933  N NH1 . ARG A 1 121 ? -16.385 30.494  11.862  1.00 56.38 121 A 1 
ATOM 934  N NH2 . ARG A 1 121 ? -17.604 32.168  10.986  1.00 56.10 121 A 1 
ATOM 935  N N   . ALA A 1 122 ? -12.641 29.059  4.830   1.00 90.56 122 A 1 
ATOM 936  C CA  . ALA A 1 122 ? -12.897 29.218  3.403   1.00 90.23 122 A 1 
ATOM 937  C C   . ALA A 1 122 ? -13.509 27.947  2.795   1.00 89.90 122 A 1 
ATOM 938  O O   . ALA A 1 122 ? -14.464 28.036  2.028   1.00 88.51 122 A 1 
ATOM 939  C CB  . ALA A 1 122 ? -11.591 29.589  2.687   1.00 90.54 122 A 1 
ATOM 940  N N   . TYR A 1 123 ? -12.992 26.776  3.177   1.00 89.46 123 A 1 
ATOM 941  C CA  . TYR A 1 123 ? -13.523 25.494  2.713   1.00 86.93 123 A 1 
ATOM 942  C C   . TYR A 1 123 ? -14.956 25.250  3.192   1.00 86.50 123 A 1 
ATOM 943  O O   . TYR A 1 123 ? -15.820 24.912  2.385   1.00 85.07 123 A 1 
ATOM 944  C CB  . TYR A 1 123 ? -12.585 24.368  3.154   1.00 85.09 123 A 1 
ATOM 945  C CG  . TYR A 1 123 ? -13.022 23.007  2.649   1.00 83.14 123 A 1 
ATOM 946  C CD1 . TYR A 1 123 ? -13.588 22.064  3.525   1.00 75.19 123 A 1 
ATOM 947  C CD2 . TYR A 1 123 ? -12.878 22.684  1.288   1.00 74.35 123 A 1 
ATOM 948  C CE1 . TYR A 1 123 ? -14.003 20.809  3.044   1.00 71.82 123 A 1 
ATOM 949  C CE2 . TYR A 1 123 ? -13.292 21.432  0.795   1.00 70.74 123 A 1 
ATOM 950  C CZ  . TYR A 1 123 ? -13.851 20.493  1.673   1.00 73.24 123 A 1 
ATOM 951  O OH  . TYR A 1 123 ? -14.251 19.271  1.200   1.00 72.77 123 A 1 
ATOM 952  N N   . SER A 1 124 ? -15.229 25.484  4.466   1.00 88.60 124 A 1 
ATOM 953  C CA  . SER A 1 124 ? -16.576 25.358  5.031   1.00 87.64 124 A 1 
ATOM 954  C C   . SER A 1 124 ? -17.562 26.316  4.361   1.00 87.63 124 A 1 
ATOM 955  O O   . SER A 1 124 ? -18.615 25.882  3.896   1.00 86.15 124 A 1 
ATOM 956  C CB  . SER A 1 124 ? -16.551 25.599  6.546   1.00 86.18 124 A 1 
ATOM 957  O OG  . SER A 1 124 ? -15.728 24.636  7.180   1.00 76.47 124 A 1 
ATOM 958  N N   . LEU A 1 125 ? -17.196 27.576  4.208   1.00 87.76 125 A 1 
ATOM 959  C CA  . LEU A 1 125 ? -18.023 28.580  3.537   1.00 87.24 125 A 1 
ATOM 960  C C   . LEU A 1 125 ? -18.269 28.229  2.066   1.00 87.45 125 A 1 
ATOM 961  O O   . LEU A 1 125 ? -19.392 28.365  1.583   1.00 86.07 125 A 1 
ATOM 962  C CB  . LEU A 1 125 ? -17.360 29.962  3.648   1.00 87.64 125 A 1 
ATOM 963  C CG  . LEU A 1 125 ? -17.413 30.591  5.050   1.00 85.33 125 A 1 
ATOM 964  C CD1 . LEU A 1 125 ? -16.499 31.810  5.082   1.00 77.45 125 A 1 
ATOM 965  C CD2 . LEU A 1 125 ? -18.820 31.047  5.424   1.00 77.77 125 A 1 
ATOM 966  N N   . ALA A 1 126 ? -17.265 27.743  1.339   1.00 86.80 126 A 1 
ATOM 967  C CA  . ALA A 1 126 ? -17.420 27.308  -0.047  1.00 85.13 126 A 1 
ATOM 968  C C   . ALA A 1 126 ? -18.416 26.143  -0.164  1.00 84.09 126 A 1 
ATOM 969  O O   . ALA A 1 126 ? -19.245 26.132  -1.078  1.00 81.99 126 A 1 
ATOM 970  C CB  . ALA A 1 126 ? -16.055 26.913  -0.611  1.00 84.74 126 A 1 
ATOM 971  N N   . LYS A 1 127 ? -18.371 25.208  0.781   1.00 84.06 127 A 1 
ATOM 972  C CA  . LYS A 1 127 ? -19.284 24.063  0.835   1.00 80.61 127 A 1 
ATOM 973  C C   . LYS A 1 127 ? -20.713 24.493  1.171   1.00 80.29 127 A 1 
ATOM 974  O O   . LYS A 1 127 ? -21.643 24.069  0.480   1.00 77.68 127 A 1 
ATOM 975  C CB  . LYS A 1 127 ? -18.719 23.031  1.823   1.00 77.61 127 A 1 
ATOM 976  C CG  . LYS A 1 127 ? -19.371 21.647  1.662   1.00 69.01 127 A 1 
ATOM 977  C CD  . LYS A 1 127 ? -18.719 20.643  2.617   1.00 64.30 127 A 1 
ATOM 978  C CE  . LYS A 1 127 ? -19.288 19.236  2.416   1.00 56.60 127 A 1 
ATOM 979  N NZ  . LYS A 1 127 ? -18.654 18.245  3.331   1.00 51.07 127 A 1 
ATOM 980  N N   . GLU A 1 128 ? -20.890 25.371  2.155   1.00 84.30 128 A 1 
ATOM 981  C CA  . GLU A 1 128 ? -22.203 25.930  2.516   1.00 83.35 128 A 1 
ATOM 982  C C   . GLU A 1 128 ? -22.828 26.737  1.375   1.00 82.96 128 A 1 
ATOM 983  O O   . GLU A 1 128 ? -24.002 26.562  1.048   1.00 78.95 128 A 1 
ATOM 984  C CB  . GLU A 1 128 ? -22.079 26.838  3.749   1.00 82.04 128 A 1 
ATOM 985  C CG  . GLU A 1 128 ? -21.983 26.049  5.054   1.00 73.56 128 A 1 
ATOM 986  C CD  . GLU A 1 128 ? -21.905 26.951  6.294   1.00 69.46 128 A 1 
ATOM 987  O OE1 . GLU A 1 128 ? -22.053 26.390  7.410   1.00 61.41 128 A 1 
ATOM 988  O OE2 . GLU A 1 128 ? -21.676 28.175  6.147   1.00 64.09 128 A 1 
ATOM 989  N N   . GLN A 1 129 ? -22.030 27.570  0.709   1.00 83.83 129 A 1 
ATOM 990  C CA  . GLN A 1 129 ? -22.465 28.388  -0.426  1.00 82.26 129 A 1 
ATOM 991  C C   . GLN A 1 129 ? -22.565 27.593  -1.736  1.00 81.02 129 A 1 
ATOM 992  O O   . GLN A 1 129 ? -22.929 28.154  -2.763  1.00 75.68 129 A 1 
ATOM 993  C CB  . GLN A 1 129 ? -21.523 29.597  -0.571  1.00 81.98 129 A 1 
ATOM 994  C CG  . GLN A 1 129 ? -21.574 30.548  0.635   1.00 81.25 129 A 1 
ATOM 995  C CD  . GLN A 1 129 ? -20.570 31.701  0.533   1.00 80.98 129 A 1 
ATOM 996  O OE1 . GLN A 1 129 ? -20.061 32.035  -0.524  1.00 74.71 129 A 1 
ATOM 997  N NE2 . GLN A 1 129 ? -20.260 32.350  1.631   1.00 74.00 129 A 1 
ATOM 998  N N   . ARG A 1 130 ? -22.255 26.291  -1.710  1.00 80.70 130 A 1 
ATOM 999  C CA  . ARG A 1 130 ? -22.210 25.404  -2.887  1.00 79.82 130 A 1 
ATOM 1000 C C   . ARG A 1 130 ? -21.301 25.930  -4.006  1.00 80.48 130 A 1 
ATOM 1001 O O   . ARG A 1 130 ? -21.571 25.708  -5.191  1.00 75.31 130 A 1 
ATOM 1002 C CB  . ARG A 1 130 ? -23.622 25.063  -3.382  1.00 76.78 130 A 1 
ATOM 1003 C CG  . ARG A 1 130 ? -24.516 24.441  -2.304  1.00 68.88 130 A 1 
ATOM 1004 C CD  . ARG A 1 130 ? -25.869 24.073  -2.923  1.00 62.94 130 A 1 
ATOM 1005 N NE  . ARG A 1 130 ? -26.772 23.475  -1.936  1.00 55.01 130 A 1 
ATOM 1006 C CZ  . ARG A 1 130 ? -27.956 22.942  -2.178  1.00 46.45 130 A 1 
ATOM 1007 N NH1 . ARG A 1 130 ? -28.448 22.912  -3.392  1.00 42.86 130 A 1 
ATOM 1008 N NH2 . ARG A 1 130 ? -28.658 22.432  -1.206  1.00 42.25 130 A 1 
ATOM 1009 N N   . LEU A 1 131 ? -20.249 26.643  -3.652  1.00 80.33 131 A 1 
ATOM 1010 C CA  . LEU A 1 131 ? -19.253 27.137  -4.593  1.00 78.45 131 A 1 
ATOM 1011 C C   . LEU A 1 131 ? -18.230 26.037  -4.878  1.00 77.03 131 A 1 
ATOM 1012 O O   . LEU A 1 131 ? -17.632 25.472  -3.963  1.00 71.58 131 A 1 
ATOM 1013 C CB  . LEU A 1 131 ? -18.588 28.400  -4.042  1.00 77.47 131 A 1 
ATOM 1014 C CG  . LEU A 1 131 ? -19.542 29.609  -3.925  1.00 74.23 131 A 1 
ATOM 1015 C CD1 . LEU A 1 131 ? -18.839 30.745  -3.190  1.00 68.23 131 A 1 
ATOM 1016 C CD2 . LEU A 1 131 ? -19.974 30.134  -5.291  1.00 68.82 131 A 1 
ATOM 1017 N N   . ASN A 1 132 ? -18.014 25.752  -6.167  1.00 76.26 132 A 1 
ATOM 1018 C CA  . ASN A 1 132 ? -17.015 24.786  -6.587  1.00 75.23 132 A 1 
ATOM 1019 C C   . ASN A 1 132 ? -15.712 25.508  -6.973  1.00 76.17 132 A 1 
ATOM 1020 O O   . ASN A 1 132 ? -15.617 26.093  -8.045  1.00 70.92 132 A 1 
ATOM 1021 C CB  . ASN A 1 132 ? -17.590 23.915  -7.725  1.00 69.25 132 A 1 
ATOM 1022 C CG  . ASN A 1 132 ? -16.669 22.744  -8.048  1.00 61.79 132 A 1 
ATOM 1023 O OD1 . ASN A 1 132 ? -15.627 22.567  -7.448  1.00 54.18 132 A 1 
ATOM 1024 N ND2 . ASN A 1 132 ? -17.047 21.913  -8.996  1.00 53.57 132 A 1 
ATOM 1025 N N   . PHE A 1 133 ? -14.717 25.426  -6.092  1.00 75.23 133 A 1 
ATOM 1026 C CA  . PHE A 1 133 ? -13.350 25.902  -6.346  1.00 73.69 133 A 1 
ATOM 1027 C C   . PHE A 1 133 ? -12.419 24.762  -6.803  1.00 71.63 133 A 1 
ATOM 1028 O O   . PHE A 1 133 ? -11.200 24.933  -6.829  1.00 65.90 133 A 1 
ATOM 1029 C CB  . PHE A 1 133 ? -12.820 26.628  -5.108  1.00 72.38 133 A 1 
ATOM 1030 C CG  . PHE A 1 133 ? -13.473 27.975  -4.874  1.00 73.01 133 A 1 
ATOM 1031 C CD1 . PHE A 1 133 ? -12.893 29.135  -5.425  1.00 67.63 133 A 1 
ATOM 1032 C CD2 . PHE A 1 133 ? -14.650 28.074  -4.132  1.00 67.89 133 A 1 
ATOM 1033 C CE1 . PHE A 1 133 ? -13.492 30.387  -5.228  1.00 64.99 133 A 1 
ATOM 1034 C CE2 . PHE A 1 133 ? -15.260 29.327  -3.936  1.00 65.90 133 A 1 
ATOM 1035 C CZ  . PHE A 1 133 ? -14.680 30.485  -4.488  1.00 69.51 133 A 1 
ATOM 1036 N N   . GLY A 1 134 ? -12.976 23.594  -7.149  1.00 71.89 134 A 1 
ATOM 1037 C CA  . GLY A 1 134 ? -12.189 22.408  -7.448  1.00 69.48 134 A 1 
ATOM 1038 C C   . GLY A 1 134 ? -11.336 21.993  -6.241  1.00 71.31 134 A 1 
ATOM 1039 O O   . GLY A 1 134 ? -11.819 21.968  -5.109  1.00 66.34 134 A 1 
ATOM 1040 N N   . ASP A 1 135 ? -10.069 21.695  -6.501  1.00 73.67 135 A 1 
ATOM 1041 C CA  . ASP A 1 135 ? -9.123  21.276  -5.465  1.00 74.48 135 A 1 
ATOM 1042 C C   . ASP A 1 135 ? -8.305  22.448  -4.877  1.00 77.59 135 A 1 
ATOM 1043 O O   . ASP A 1 135 ? -7.413  22.225  -4.061  1.00 73.39 135 A 1 
ATOM 1044 C CB  . ASP A 1 135 ? -8.236  20.140  -6.006  1.00 69.00 135 A 1 
ATOM 1045 C CG  . ASP A 1 135 ? -7.595  19.305  -4.893  1.00 62.05 135 A 1 
ATOM 1046 O OD1 . ASP A 1 135 ? -8.296  18.940  -3.932  1.00 55.58 135 A 1 
ATOM 1047 O OD2 . ASP A 1 135 ? -6.382  18.988  -4.973  1.00 54.78 135 A 1 
ATOM 1048 N N   . ASP A 1 136 ? -8.592  23.705  -5.250  1.00 79.29 136 A 1 
ATOM 1049 C CA  . ASP A 1 136 ? -7.749  24.844  -4.876  1.00 80.86 136 A 1 
ATOM 1050 C C   . ASP A 1 136 ? -7.661  25.039  -3.353  1.00 82.62 136 A 1 
ATOM 1051 O O   . ASP A 1 136 ? -6.568  25.157  -2.797  1.00 80.53 136 A 1 
ATOM 1052 C CB  . ASP A 1 136 ? -8.275  26.143  -5.525  1.00 78.63 136 A 1 
ATOM 1053 C CG  . ASP A 1 136 ? -8.102  26.217  -7.041  1.00 75.19 136 A 1 
ATOM 1054 O OD1 . ASP A 1 136 ? -7.269  25.464  -7.593  1.00 68.85 136 A 1 
ATOM 1055 O OD2 . ASP A 1 136 ? -8.779  27.083  -7.648  1.00 68.08 136 A 1 
ATOM 1056 N N   . ILE A 1 137 ? -8.818  25.050  -2.663  1.00 82.31 137 A 1 
ATOM 1057 C CA  . ILE A 1 137 ? -8.861  25.237  -1.208  1.00 83.06 137 A 1 
ATOM 1058 C C   . ILE A 1 137 ? -8.370  23.982  -0.464  1.00 82.84 137 A 1 
ATOM 1059 O O   . ILE A 1 137 ? -7.504  24.120  0.401   1.00 81.22 137 A 1 
ATOM 1060 C CB  . ILE A 1 137 ? -10.249 25.717  -0.715  1.00 83.37 137 A 1 
ATOM 1061 C CG1 . ILE A 1 137 ? -10.705 26.997  -1.464  1.00 81.48 137 A 1 
ATOM 1062 C CG2 . ILE A 1 137 ? -10.207 25.973  0.795   1.00 80.25 137 A 1 
ATOM 1063 C CD1 . ILE A 1 137 ? -12.118 27.467  -1.097  1.00 77.45 137 A 1 
ATOM 1064 N N   . PRO A 1 138 ? -8.814  22.752  -0.811  1.00 82.53 138 A 1 
ATOM 1065 C CA  . PRO A 1 138 ? -8.276  21.531  -0.212  1.00 80.19 138 A 1 
ATOM 1066 C C   . PRO A 1 138 ? -6.767  21.368  -0.427  1.00 80.91 138 A 1 
ATOM 1067 O O   . PRO A 1 138 ? -6.069  20.931  0.485   1.00 79.73 138 A 1 
ATOM 1068 C CB  . PRO A 1 138 ? -9.044  20.377  -0.860  1.00 78.07 138 A 1 
ATOM 1069 C CG  . PRO A 1 138 ? -10.351 21.003  -1.289  1.00 75.04 138 A 1 
ATOM 1070 C CD  . PRO A 1 138 ? -9.949  22.424  -1.669  1.00 76.87 138 A 1 
ATOM 1071 N N   . SER A 1 139 ? -6.251  21.727  -1.607  1.00 82.25 139 A 1 
ATOM 1072 C CA  . SER A 1 139 ? -4.820  21.691  -1.902  1.00 81.96 139 A 1 
ATOM 1073 C C   . SER A 1 139 ? -4.047  22.695  -1.043  1.00 83.51 139 A 1 
ATOM 1074 O O   . SER A 1 139 ? -3.076  22.320  -0.388  1.00 82.70 139 A 1 
ATOM 1075 C CB  . SER A 1 139 ? -4.580  21.952  -3.388  1.00 79.29 139 A 1 
ATOM 1076 O OG  . SER A 1 139 ? -3.211  21.850  -3.693  1.00 70.84 139 A 1 
ATOM 1077 N N   . ALA A 1 140 ? -4.514  23.950  -0.959  1.00 83.65 140 A 1 
ATOM 1078 C CA  . ALA A 1 140 ? -3.906  24.949  -0.100  1.00 84.53 140 A 1 
ATOM 1079 C C   . ALA A 1 140 ? -3.925  24.534  1.379   1.00 85.56 140 A 1 
ATOM 1080 O O   . ALA A 1 140 ? -2.935  24.723  2.084   1.00 84.85 140 A 1 
ATOM 1081 C CB  . ALA A 1 140 ? -4.623  26.286  -0.321  1.00 84.48 140 A 1 
ATOM 1082 N N   . LEU A 1 141 ? -5.014  23.912  1.838   1.00 84.12 141 A 1 
ATOM 1083 C CA  . LEU A 1 141 ? -5.139  23.403  3.206   1.00 83.78 141 A 1 
ATOM 1084 C C   . LEU A 1 141 ? -4.137  22.278  3.483   1.00 84.05 141 A 1 
ATOM 1085 O O   . LEU A 1 141 ? -3.479  22.299  4.516   1.00 83.24 141 A 1 
ATOM 1086 C CB  . LEU A 1 141 ? -6.586  22.935  3.434   1.00 83.33 141 A 1 
ATOM 1087 C CG  . LEU A 1 141 ? -6.907  22.696  4.924   1.00 78.64 141 A 1 
ATOM 1088 C CD1 . LEU A 1 141 ? -7.117  24.004  5.657   1.00 72.00 141 A 1 
ATOM 1089 C CD2 . LEU A 1 141 ? -8.190  21.867  5.047   1.00 72.20 141 A 1 
ATOM 1090 N N   . ARG A 1 142 ? -3.975  21.326  2.548   1.00 83.40 142 A 1 
ATOM 1091 C CA  . ARG A 1 142 ? -2.971  20.259  2.625   1.00 80.88 142 A 1 
ATOM 1092 C C   . ARG A 1 142 ? -1.551  20.823  2.698   1.00 81.66 142 A 1 
ATOM 1093 O O   . ARG A 1 142 ? -0.802  20.464  3.601   1.00 81.10 142 A 1 
ATOM 1094 C CB  . ARG A 1 142 ? -3.134  19.309  1.424   1.00 78.93 142 A 1 
ATOM 1095 C CG  . ARG A 1 142 ? -4.259  18.293  1.657   1.00 73.64 142 A 1 
ATOM 1096 C CD  . ARG A 1 142 ? -4.438  17.341  0.469   1.00 70.84 142 A 1 
ATOM 1097 N NE  . ARG A 1 142 ? -5.373  17.895  -0.516  1.00 64.76 142 A 1 
ATOM 1098 C CZ  . ARG A 1 142 ? -5.726  17.358  -1.671  1.00 59.15 142 A 1 
ATOM 1099 N NH1 . ARG A 1 142 ? -5.215  16.260  -2.115  1.00 54.94 142 A 1 
ATOM 1100 N NH2 . ARG A 1 142 ? -6.631  17.917  -2.411  1.00 55.89 142 A 1 
ATOM 1101 N N   . ILE A 1 143 ? -1.222  21.761  1.821   1.00 83.60 143 A 1 
ATOM 1102 C CA  . ILE A 1 143 ? 0.087   22.430  1.814   1.00 83.18 143 A 1 
ATOM 1103 C C   . ILE A 1 143 ? 0.338   23.162  3.142   1.00 84.26 143 A 1 
ATOM 1104 O O   . ILE A 1 143 ? 1.436   23.073  3.684   1.00 84.01 143 A 1 
ATOM 1105 C CB  . ILE A 1 143 ? 0.195   23.383  0.597   1.00 82.09 143 A 1 
ATOM 1106 C CG1 . ILE A 1 143 ? 0.221   22.575  -0.719  1.00 77.75 143 A 1 
ATOM 1107 C CG2 . ILE A 1 143 ? 1.456   24.267  0.690   1.00 76.44 143 A 1 
ATOM 1108 C CD1 . ILE A 1 143 ? -0.036  23.424  -1.973  1.00 70.60 143 A 1 
ATOM 1109 N N   . ALA A 1 144 ? -0.665  23.856  3.681   1.00 85.21 144 A 1 
ATOM 1110 C CA  . ALA A 1 144 ? -0.538  24.564  4.951   1.00 86.18 144 A 1 
ATOM 1111 C C   . ALA A 1 144 ? -0.302  23.601  6.130   1.00 86.44 144 A 1 
ATOM 1112 O O   . ALA A 1 144 ? 0.604   23.821  6.930   1.00 85.99 144 A 1 
ATOM 1113 C CB  . ALA A 1 144 ? -1.779  25.433  5.170   1.00 86.87 144 A 1 
ATOM 1114 N N   . LYS A 1 145 ? -1.064  22.519  6.203   1.00 84.90 145 A 1 
ATOM 1115 C CA  . LYS A 1 145 ? -0.894  21.479  7.227   1.00 83.05 145 A 1 
ATOM 1116 C C   . LYS A 1 145 ? 0.490   20.835  7.145   1.00 82.94 145 A 1 
ATOM 1117 O O   . LYS A 1 145 ? 1.160   20.710  8.166   1.00 82.39 145 A 1 
ATOM 1118 C CB  . LYS A 1 145 ? -1.989  20.421  7.101   1.00 82.26 145 A 1 
ATOM 1119 C CG  . LYS A 1 145 ? -3.355  20.916  7.592   1.00 80.21 145 A 1 
ATOM 1120 C CD  . LYS A 1 145 ? -4.391  19.794  7.437   1.00 77.16 145 A 1 
ATOM 1121 C CE  . LYS A 1 145 ? -5.750  20.208  7.995   1.00 72.04 145 A 1 
ATOM 1122 N NZ  . LYS A 1 145 ? -6.691  19.056  8.000   1.00 66.41 145 A 1 
ATOM 1123 N N   . LYS A 1 146 ? 0.943   20.509  5.939   1.00 84.91 146 A 1 
ATOM 1124 C CA  . LYS A 1 146 ? 2.286   19.979  5.687   1.00 83.27 146 A 1 
ATOM 1125 C C   . LYS A 1 146 ? 3.384   20.938  6.151   1.00 83.87 146 A 1 
ATOM 1126 O O   . LYS A 1 146 ? 4.260   20.532  6.910   1.00 83.03 146 A 1 
ATOM 1127 C CB  . LYS A 1 146 ? 2.404   19.661  4.191   1.00 80.74 146 A 1 
ATOM 1128 C CG  . LYS A 1 146 ? 3.855   19.427  3.747   1.00 72.56 146 A 1 
ATOM 1129 C CD  . LYS A 1 146 ? 3.907   19.127  2.255   1.00 68.56 146 A 1 
ATOM 1130 C CE  . LYS A 1 146 ? 5.363   18.857  1.840   1.00 60.17 146 A 1 
ATOM 1131 N NZ  . LYS A 1 146 ? 5.429   17.868  0.750   1.00 54.13 146 A 1 
ATOM 1132 N N   . LYS A 1 147 ? 3.335   22.201  5.730   1.00 84.52 147 A 1 
ATOM 1133 C CA  . LYS A 1 147 ? 4.340   23.200  6.121   1.00 84.56 147 A 1 
ATOM 1134 C C   . LYS A 1 147 ? 4.368   23.400  7.638   1.00 84.85 147 A 1 
ATOM 1135 O O   . LYS A 1 147 ? 5.448   23.455  8.220   1.00 84.21 147 A 1 
ATOM 1136 C CB  . LYS A 1 147 ? 4.098   24.545  5.415   1.00 84.83 147 A 1 
ATOM 1137 C CG  . LYS A 1 147 ? 4.556   24.598  3.938   1.00 82.57 147 A 1 
ATOM 1138 C CD  . LYS A 1 147 ? 4.440   26.048  3.424   1.00 78.10 147 A 1 
ATOM 1139 C CE  . LYS A 1 147 ? 4.968   26.273  2.007   1.00 72.36 147 A 1 
ATOM 1140 N NZ  . LYS A 1 147 ? 4.973   27.725  1.643   1.00 65.08 147 A 1 
ATOM 1141 N N   . ARG A 1 148 ? 3.207   23.458  8.283   1.00 86.08 148 A 1 
ATOM 1142 C CA  . ARG A 1 148 ? 3.087   23.522  9.742   1.00 86.11 148 A 1 
ATOM 1143 C C   . ARG A 1 148 ? 3.746   22.323  10.414  1.00 85.81 148 A 1 
ATOM 1144 O O   . ARG A 1 148 ? 4.541   22.507  11.318  1.00 84.99 148 A 1 
ATOM 1145 C CB  . ARG A 1 148 ? 1.608   23.597  10.130  1.00 85.87 148 A 1 
ATOM 1146 C CG  . ARG A 1 148 ? 1.409   23.709  11.651  1.00 83.12 148 A 1 
ATOM 1147 C CD  . ARG A 1 148 ? -0.066  23.538  11.995  1.00 80.37 148 A 1 
ATOM 1148 N NE  . ARG A 1 148 ? -0.317  23.709  13.420  1.00 74.45 148 A 1 
ATOM 1149 C CZ  . ARG A 1 148 ? -0.502  22.796  14.367  1.00 70.10 148 A 1 
ATOM 1150 N NH1 . ARG A 1 148 ? -0.456  21.515  14.122  1.00 63.05 148 A 1 
ATOM 1151 N NH2 . ARG A 1 148 ? -0.746  23.191  15.566  1.00 63.81 148 A 1 
ATOM 1152 N N   . TRP A 1 149 ? 3.420   21.114  9.953   1.00 85.78 149 A 1 
ATOM 1153 C CA  . TRP A 1 149 ? 3.949   19.882  10.530  1.00 84.08 149 A 1 
ATOM 1154 C C   . TRP A 1 149 ? 5.471   19.806  10.379  1.00 84.38 149 A 1 
ATOM 1155 O O   . TRP A 1 149 ? 6.152   19.574  11.370  1.00 83.29 149 A 1 
ATOM 1156 C CB  . TRP A 1 149 ? 3.239   18.684  9.918   1.00 82.10 149 A 1 
ATOM 1157 C CG  . TRP A 1 149 ? 3.618   17.382  10.552  1.00 77.81 149 A 1 
ATOM 1158 C CD1 . TRP A 1 149 ? 3.017   16.812  11.622  1.00 69.29 149 A 1 
ATOM 1159 C CD2 . TRP A 1 149 ? 4.734   16.505  10.202  1.00 72.40 149 A 1 
ATOM 1160 N NE1 . TRP A 1 149 ? 3.675   15.633  11.960  1.00 65.99 149 A 1 
ATOM 1161 C CE2 . TRP A 1 149 ? 4.735   15.423  11.120  1.00 68.27 149 A 1 
ATOM 1162 C CE3 . TRP A 1 149 ? 5.725   16.529  9.203   1.00 66.04 149 A 1 
ATOM 1163 C CZ2 . TRP A 1 149 ? 5.713   14.398  11.056  1.00 66.26 149 A 1 
ATOM 1164 C CZ3 . TRP A 1 149 ? 6.695   15.525  9.139   1.00 61.09 149 A 1 
ATOM 1165 C CH2 . TRP A 1 149 ? 6.695   14.475  10.059  1.00 61.86 149 A 1 
ATOM 1166 N N   . ASN A 1 150 ? 6.005   20.119  9.202   1.00 83.62 150 A 1 
ATOM 1167 C CA  . ASN A 1 150 ? 7.447   20.158  8.966   1.00 82.83 150 A 1 
ATOM 1168 C C   . ASN A 1 150 ? 8.142   21.174  9.889   1.00 83.57 150 A 1 
ATOM 1169 O O   . ASN A 1 150 ? 9.143   20.836  10.515  1.00 82.92 150 A 1 
ATOM 1170 C CB  . ASN A 1 150 ? 7.728   20.460  7.482   1.00 81.47 150 A 1 
ATOM 1171 C CG  . ASN A 1 150 ? 7.403   19.300  6.552   1.00 76.71 150 A 1 
ATOM 1172 O OD1 . ASN A 1 150 ? 7.117   18.188  6.936   1.00 70.70 150 A 1 
ATOM 1173 N ND2 . ASN A 1 150 ? 7.455   19.519  5.244   1.00 69.47 150 A 1 
ATOM 1174 N N   . SER A 1 151 ? 7.589   22.366  10.057  1.00 84.80 151 A 1 
ATOM 1175 C CA  . SER A 1 151 ? 8.158   23.387  10.949  1.00 85.29 151 A 1 
ATOM 1176 C C   . SER A 1 151 ? 8.146   22.971  12.421  1.00 85.55 151 A 1 
ATOM 1177 O O   . SER A 1 151 ? 9.069   23.307  13.170  1.00 84.57 151 A 1 
ATOM 1178 C CB  . SER A 1 151 ? 7.384   24.697  10.774  1.00 84.57 151 A 1 
ATOM 1179 O OG  . SER A 1 151 ? 7.858   25.694  11.666  1.00 74.86 151 A 1 
ATOM 1180 N N   . ILE A 1 152 ? 7.098   22.267  12.867  1.00 84.79 152 A 1 
ATOM 1181 C CA  . ILE A 1 152 ? 7.022   21.742  14.236  1.00 83.33 152 A 1 
ATOM 1182 C C   . ILE A 1 152 ? 8.030   20.605  14.415  1.00 83.79 152 A 1 
ATOM 1183 O O   . ILE A 1 152 ? 8.773   20.620  15.395  1.00 82.91 152 A 1 
ATOM 1184 C CB  . ILE A 1 152 ? 5.579   21.296  14.575  1.00 82.42 152 A 1 
ATOM 1185 C CG1 . ILE A 1 152 ? 4.674   22.546  14.697  1.00 77.29 152 A 1 
ATOM 1186 C CG2 . ILE A 1 152 ? 5.534   20.486  15.884  1.00 76.24 152 A 1 
ATOM 1187 C CD1 . ILE A 1 152 ? 3.179   22.214  14.747  1.00 70.15 152 A 1 
ATOM 1188 N N   . GLU A 1 153 ? 8.096   19.669  13.468  1.00 83.20 153 A 1 
ATOM 1189 C CA  . GLU A 1 153 ? 9.013   18.532  13.525  1.00 81.78 153 A 1 
ATOM 1190 C C   . GLU A 1 153 ? 10.480  18.962  13.450  1.00 82.03 153 A 1 
ATOM 1191 O O   . GLU A 1 153 ? 11.261  18.512  14.282  1.00 81.27 153 A 1 
ATOM 1192 C CB  . GLU A 1 153 ? 8.693   17.522  12.416  1.00 79.43 153 A 1 
ATOM 1193 C CG  . GLU A 1 153 ? 7.535   16.599  12.794  1.00 72.02 153 A 1 
ATOM 1194 C CD  . GLU A 1 153 ? 7.876   15.720  14.019  1.00 68.42 153 A 1 
ATOM 1195 O OE1 . GLU A 1 153 ? 7.153   15.807  15.037  1.00 61.29 153 A 1 
ATOM 1196 O OE2 . GLU A 1 153 ? 8.892   15.002  13.966  1.00 61.21 153 A 1 
ATOM 1197 N N   . GLU A 1 154 ? 10.857  19.877  12.568  1.00 84.24 154 A 1 
ATOM 1198 C CA  . GLU A 1 154 ? 12.223  20.398  12.505  1.00 84.06 154 A 1 
ATOM 1199 C C   . GLU A 1 154 ? 12.650  21.023  13.838  1.00 84.50 154 A 1 
ATOM 1200 O O   . GLU A 1 154 ? 13.734  20.745  14.331  1.00 83.80 154 A 1 
ATOM 1201 C CB  . GLU A 1 154 ? 12.356  21.447  11.393  1.00 83.18 154 A 1 
ATOM 1202 C CG  . GLU A 1 154 ? 12.524  20.814  10.006  1.00 74.20 154 A 1 
ATOM 1203 C CD  . GLU A 1 154 ? 12.640  21.855  8.877   1.00 68.03 154 A 1 
ATOM 1204 O OE1 . GLU A 1 154 ? 12.860  21.415  7.724   1.00 61.45 154 A 1 
ATOM 1205 O OE2 . GLU A 1 154 ? 12.504  23.069  9.145   1.00 62.01 154 A 1 
ATOM 1206 N N   . ARG A 1 155 ? 11.767  21.834  14.439  1.00 85.41 155 A 1 
ATOM 1207 C CA  . ARG A 1 155 ? 12.036  22.461  15.738  1.00 85.14 155 A 1 
ATOM 1208 C C   . ARG A 1 155 ? 12.209  21.427  16.845  1.00 86.46 155 A 1 
ATOM 1209 O O   . ARG A 1 155 ? 13.100  21.545  17.676  1.00 85.07 155 A 1 
ATOM 1210 C CB  . ARG A 1 155 ? 10.917  23.460  16.058  1.00 84.07 155 A 1 
ATOM 1211 C CG  . ARG A 1 155 ? 11.483  24.758  16.621  1.00 73.82 155 A 1 
ATOM 1212 C CD  . ARG A 1 155 ? 10.375  25.761  16.971  1.00 71.22 155 A 1 
ATOM 1213 N NE  . ARG A 1 155 ? 9.605   26.149  15.768  1.00 62.36 155 A 1 
ATOM 1214 C CZ  . ARG A 1 155 ? 8.587   27.012  15.730  1.00 54.29 155 A 1 
ATOM 1215 N NH1 . ARG A 1 155 ? 8.148   27.612  16.812  1.00 50.26 155 A 1 
ATOM 1216 N NH2 . ARG A 1 155 ? 7.999   27.278  14.595  1.00 47.36 155 A 1 
ATOM 1217 N N   . ARG A 1 156 ? 11.358  20.411  16.832  1.00 84.16 156 A 1 
ATOM 1218 C CA  . ARG A 1 156 ? 11.360  19.343  17.832  1.00 82.76 156 A 1 
ATOM 1219 C C   . ARG A 1 156 ? 12.568  18.415  17.688  1.00 84.36 156 A 1 
ATOM 1220 O O   . ARG A 1 156 ? 13.208  18.111  18.687  1.00 84.06 156 A 1 
ATOM 1221 C CB  . ARG A 1 156 ? 10.019  18.606  17.730  1.00 80.46 156 A 1 
ATOM 1222 C CG  . ARG A 1 156 ? 9.767   17.709  18.940  1.00 71.52 156 A 1 
ATOM 1223 C CD  . ARG A 1 156 ? 8.401   17.031  18.807  1.00 68.30 156 A 1 
ATOM 1224 N NE  . ARG A 1 156 ? 8.241   16.001  19.849  1.00 61.51 156 A 1 
ATOM 1225 C CZ  . ARG A 1 156 ? 7.243   15.149  19.974  1.00 55.87 156 A 1 
ATOM 1226 N NH1 . ARG A 1 156 ? 6.214   15.161  19.171  1.00 52.27 156 A 1 
ATOM 1227 N NH2 . ARG A 1 156 ? 7.274   14.262  20.914  1.00 50.29 156 A 1 
ATOM 1228 N N   . ILE A 1 157 ? 12.947  18.053  16.469  1.00 83.73 157 A 1 
ATOM 1229 C CA  . ILE A 1 157 ? 14.168  17.290  16.184  1.00 83.32 157 A 1 
ATOM 1230 C C   . ILE A 1 157 ? 15.406  18.082  16.623  1.00 85.05 157 A 1 
ATOM 1231 O O   . ILE A 1 157 ? 16.320  17.507  17.211  1.00 85.29 157 A 1 
ATOM 1232 C CB  . ILE A 1 157 ? 14.250  16.932  14.678  1.00 81.17 157 A 1 
ATOM 1233 C CG1 . ILE A 1 157 ? 13.162  15.883  14.314  1.00 75.65 157 A 1 
ATOM 1234 C CG2 . ILE A 1 157 ? 15.636  16.385  14.289  1.00 74.16 157 A 1 
ATOM 1235 C CD1 . ILE A 1 157 ? 12.925  15.744  12.810  1.00 69.10 157 A 1 
ATOM 1236 N N   . HIS A 1 158 ? 15.423  19.383  16.381  1.00 86.23 158 A 1 
ATOM 1237 C CA  . HIS A 1 158 ? 16.540  20.227  16.802  1.00 86.92 158 A 1 
ATOM 1238 C C   . HIS A 1 158 ? 16.657  20.297  18.334  1.00 88.10 158 A 1 
ATOM 1239 O O   . HIS A 1 158 ? 17.743  20.063  18.856  1.00 87.72 158 A 1 
ATOM 1240 C CB  . HIS A 1 158 ? 16.413  21.611  16.166  1.00 86.30 158 A 1 
ATOM 1241 C CG  . HIS A 1 158 ? 17.667  22.426  16.311  1.00 79.43 158 A 1 
ATOM 1242 N ND1 . HIS A 1 158 ? 18.936  22.059  15.904  1.00 67.89 158 A 1 
ATOM 1243 C CD2 . HIS A 1 158 ? 17.782  23.661  16.879  1.00 67.25 158 A 1 
ATOM 1244 C CE1 . HIS A 1 158 ? 19.783  23.045  16.213  1.00 63.02 158 A 1 
ATOM 1245 N NE2 . HIS A 1 158 ? 19.116  24.046  16.798  1.00 63.94 158 A 1 
ATOM 1246 N N   . GLN A 1 159 ? 15.541  20.538  19.044  1.00 85.99 159 A 1 
ATOM 1247 C CA  . GLN A 1 159 ? 15.522  20.513  20.515  1.00 85.52 159 A 1 
ATOM 1248 C C   . GLN A 1 159 ? 15.950  19.155  21.077  1.00 87.01 159 A 1 
ATOM 1249 O O   . GLN A 1 159 ? 16.771  19.115  21.989  1.00 85.93 159 A 1 
ATOM 1250 C CB  . GLN A 1 159 ? 14.116  20.842  21.044  1.00 84.16 159 A 1 
ATOM 1251 C CG  . GLN A 1 159 ? 13.892  22.345  21.187  1.00 76.08 159 A 1 
ATOM 1252 C CD  . GLN A 1 159 ? 12.505  22.644  21.774  1.00 71.68 159 A 1 
ATOM 1253 O OE1 . GLN A 1 159 ? 11.491  22.327  21.187  1.00 65.71 159 A 1 
ATOM 1254 N NE2 . GLN A 1 159 ? 12.418  23.251  22.927  1.00 61.75 159 A 1 
ATOM 1255 N N   . GLU A 1 160 ? 15.459  18.046  20.525  1.00 85.85 160 A 1 
ATOM 1256 C CA  . GLU A 1 160 ? 15.849  16.714  20.976  1.00 85.28 160 A 1 
ATOM 1257 C C   . GLU A 1 160 ? 17.323  16.422  20.700  1.00 86.99 160 A 1 
ATOM 1258 O O   . GLU A 1 160 ? 17.995  15.852  21.551  1.00 86.90 160 A 1 
ATOM 1259 C CB  . GLU A 1 160 ? 14.985  15.646  20.308  1.00 83.10 160 A 1 
ATOM 1260 C CG  . GLU A 1 160 ? 13.622  15.550  21.005  1.00 74.74 160 A 1 
ATOM 1261 C CD  . GLU A 1 160 ? 12.661  14.622  20.271  1.00 71.12 160 A 1 
ATOM 1262 O OE1 . GLU A 1 160 ? 11.456  14.630  20.627  1.00 64.19 160 A 1 
ATOM 1263 O OE2 . GLU A 1 160 ? 13.021  13.973  19.273  1.00 65.37 160 A 1 
ATOM 1264 N N   . SER A 1 161 ? 17.858  16.847  19.557  1.00 86.76 161 A 1 
ATOM 1265 C CA  . SER A 1 161 ? 19.280  16.697  19.246  1.00 86.92 161 A 1 
ATOM 1266 C C   . SER A 1 161 ? 20.164  17.501  20.198  1.00 89.16 161 A 1 
ATOM 1267 O O   . SER A 1 161 ? 21.195  16.997  20.654  1.00 87.78 161 A 1 
ATOM 1268 C CB  . SER A 1 161 ? 19.531  17.106  17.797  1.00 83.74 161 A 1 
ATOM 1269 O OG  . SER A 1 161 ? 20.888  16.900  17.447  1.00 72.50 161 A 1 
ATOM 1270 N N   . GLU A 1 162 ? 19.768  18.733  20.528  1.00 89.02 162 A 1 
ATOM 1271 C CA  . GLU A 1 162 ? 20.484  19.539  21.521  1.00 89.36 162 A 1 
ATOM 1272 C C   . GLU A 1 162 ? 20.415  18.901  22.911  1.00 90.65 162 A 1 
ATOM 1273 O O   . GLU A 1 162 ? 21.446  18.773  23.573  1.00 89.08 162 A 1 
ATOM 1274 C CB  . GLU A 1 162 ? 19.925  20.970  21.593  1.00 87.35 162 A 1 
ATOM 1275 C CG  . GLU A 1 162 ? 20.405  21.864  20.440  1.00 75.48 162 A 1 
ATOM 1276 C CD  . GLU A 1 162 ? 20.116  23.352  20.710  1.00 69.98 162 A 1 
ATOM 1277 O OE1 . GLU A 1 162 ? 20.884  24.200  20.180  1.00 60.79 162 A 1 
ATOM 1278 O OE2 . GLU A 1 162 ? 19.171  23.674  21.472  1.00 63.42 162 A 1 
ATOM 1279 N N   . LEU A 1 163 ? 19.238  18.456  23.343  1.00 89.89 163 A 1 
ATOM 1280 C CA  . LEU A 1 163 ? 19.031  17.793  24.624  1.00 90.03 163 A 1 
ATOM 1281 C C   . LEU A 1 163 ? 19.832  16.491  24.700  1.00 91.34 163 A 1 
ATOM 1282 O O   . LEU A 1 163 ? 20.555  16.285  25.670  1.00 91.08 163 A 1 
ATOM 1283 C CB  . LEU A 1 163 ? 17.528  17.554  24.823  1.00 89.68 163 A 1 
ATOM 1284 C CG  . LEU A 1 163 ? 17.180  16.877  26.166  1.00 88.93 163 A 1 
ATOM 1285 C CD1 . LEU A 1 163 ? 17.534  17.760  27.358  1.00 83.72 163 A 1 
ATOM 1286 C CD2 . LEU A 1 163 ? 15.687  16.572  26.211  1.00 83.73 163 A 1 
ATOM 1287 N N   . HIS A 1 164 ? 19.789  15.665  23.664  1.00 91.27 164 A 1 
ATOM 1288 C CA  . HIS A 1 164 ? 20.542  14.416  23.593  1.00 91.42 164 A 1 
ATOM 1289 C C   . HIS A 1 164 ? 22.050  14.660  23.697  1.00 91.89 164 A 1 
ATOM 1290 O O   . HIS A 1 164 ? 22.732  14.022  24.498  1.00 91.68 164 A 1 
ATOM 1291 C CB  . HIS A 1 164 ? 20.184  13.684  22.287  1.00 90.44 164 A 1 
ATOM 1292 C CG  . HIS A 1 164 ? 20.778  12.308  22.175  1.00 89.92 164 A 1 
ATOM 1293 N ND1 . HIS A 1 164 ? 21.358  11.751  21.040  1.00 78.32 164 A 1 
ATOM 1294 C CD2 . HIS A 1 164 ? 20.815  11.359  23.167  1.00 79.14 164 A 1 
ATOM 1295 C CE1 . HIS A 1 164 ? 21.737  10.516  21.357  1.00 80.64 164 A 1 
ATOM 1296 N NE2 . HIS A 1 164 ? 21.425  10.252  22.628  1.00 81.53 164 A 1 
ATOM 1297 N N   . SER A 1 165 ? 22.572  15.648  22.970  1.00 91.52 165 A 1 
ATOM 1298 C CA  . SER A 1 165 ? 23.985  16.032  23.050  1.00 91.00 165 A 1 
ATOM 1299 C C   . SER A 1 165 ? 24.374  16.583  24.429  1.00 91.70 165 A 1 
ATOM 1300 O O   . SER A 1 165 ? 25.496  16.349  24.892  1.00 90.57 165 A 1 
ATOM 1301 C CB  . SER A 1 165 ? 24.279  17.080  21.976  1.00 89.97 165 A 1 
ATOM 1302 O OG  . SER A 1 165 ? 25.657  17.443  22.003  1.00 76.69 165 A 1 
ATOM 1303 N N   . TYR A 1 166 ? 23.479  17.318  25.072  1.00 91.23 166 A 1 
ATOM 1304 C CA  . TYR A 1 166 ? 23.684  17.832  26.422  1.00 91.04 166 A 1 
ATOM 1305 C C   . TYR A 1 166 ? 23.710  16.702  27.450  1.00 92.20 166 A 1 
ATOM 1306 O O   . TYR A 1 166 ? 24.693  16.561  28.167  1.00 91.52 166 A 1 
ATOM 1307 C CB  . TYR A 1 166 ? 22.603  18.876  26.721  1.00 90.38 166 A 1 
ATOM 1308 C CG  . TYR A 1 166 ? 22.578  19.348  28.152  1.00 90.79 166 A 1 
ATOM 1309 C CD1 . TYR A 1 166 ? 21.625  18.822  29.054  1.00 85.73 166 A 1 
ATOM 1310 C CD2 . TYR A 1 166 ? 23.491  20.322  28.610  1.00 86.79 166 A 1 
ATOM 1311 C CE1 . TYR A 1 166 ? 21.579  19.274  30.376  1.00 86.01 166 A 1 
ATOM 1312 C CE2 . TYR A 1 166 ? 23.449  20.781  29.931  1.00 85.37 166 A 1 
ATOM 1313 C CZ  . TYR A 1 166 ? 22.481  20.260  30.814  1.00 89.02 166 A 1 
ATOM 1314 O OH  . TYR A 1 166 ? 22.419  20.724  32.109  1.00 87.54 166 A 1 
ATOM 1315 N N   . LEU A 1 167 ? 22.696  15.842  27.461  1.00 91.51 167 A 1 
ATOM 1316 C CA  . LEU A 1 167 ? 22.592  14.714  28.394  1.00 91.27 167 A 1 
ATOM 1317 C C   . LEU A 1 167 ? 23.739  13.713  28.204  1.00 91.95 167 A 1 
ATOM 1318 O O   . LEU A 1 167 ? 24.333  13.285  29.197  1.00 91.40 167 A 1 
ATOM 1319 C CB  . LEU A 1 167 ? 21.233  14.033  28.218  1.00 91.07 167 A 1 
ATOM 1320 C CG  . LEU A 1 167 ? 20.013  14.883  28.621  1.00 89.83 167 A 1 
ATOM 1321 C CD1 . LEU A 1 167 ? 18.735  14.112  28.320  1.00 85.28 167 A 1 
ATOM 1322 C CD2 . LEU A 1 167 ? 20.020  15.259  30.098  1.00 85.03 167 A 1 
ATOM 1323 N N   . SER A 1 168 ? 24.137  13.417  26.971  1.00 92.17 168 A 1 
ATOM 1324 C CA  . SER A 1 168 ? 25.281  12.539  26.680  1.00 90.92 168 A 1 
ATOM 1325 C C   . SER A 1 168 ? 26.582  13.087  27.268  1.00 91.20 168 A 1 
ATOM 1326 O O   . SER A 1 168 ? 27.382  12.333  27.821  1.00 90.38 168 A 1 
ATOM 1327 C CB  . SER A 1 168 ? 25.472  12.367  25.170  1.00 89.86 168 A 1 
ATOM 1328 O OG  . SER A 1 168 ? 24.353  11.787  24.567  1.00 79.63 168 A 1 
ATOM 1329 N N   . ARG A 1 169 ? 26.792  14.410  27.193  1.00 92.24 169 A 1 
ATOM 1330 C CA  . ARG A 1 169 ? 27.955  15.057  27.823  1.00 91.85 169 A 1 
ATOM 1331 C C   . ARG A 1 169 ? 27.901  14.979  29.343  1.00 92.52 169 A 1 
ATOM 1332 O O   . ARG A 1 169 ? 28.940  14.729  29.945  1.00 90.63 169 A 1 
ATOM 1333 C CB  . ARG A 1 169 ? 28.082  16.506  27.359  1.00 90.63 169 A 1 
ATOM 1334 C CG  . ARG A 1 169 ? 28.746  16.590  25.977  1.00 79.49 169 A 1 
ATOM 1335 C CD  . ARG A 1 169 ? 28.869  18.048  25.523  1.00 77.25 169 A 1 
ATOM 1336 N NE  . ARG A 1 169 ? 27.576  18.597  25.113  1.00 65.83 169 A 1 
ATOM 1337 C CZ  . ARG A 1 169 ? 27.311  19.863  24.822  1.00 57.90 169 A 1 
ATOM 1338 N NH1 . ARG A 1 169 ? 28.222  20.791  24.904  1.00 52.22 169 A 1 
ATOM 1339 N NH2 . ARG A 1 169 ? 26.117  20.206  24.431  1.00 49.65 169 A 1 
ATOM 1340 N N   . LEU A 1 170 ? 26.729  15.148  29.951  1.00 91.40 170 A 1 
ATOM 1341 C CA  . LEU A 1 170 ? 26.584  15.018  31.396  1.00 90.70 170 A 1 
ATOM 1342 C C   . LEU A 1 170 ? 26.874  13.599  31.881  1.00 91.63 170 A 1 
ATOM 1343 O O   . LEU A 1 170 ? 27.617  13.434  32.849  1.00 90.29 170 A 1 
ATOM 1344 C CB  . LEU A 1 170 ? 25.171  15.438  31.838  1.00 90.01 170 A 1 
ATOM 1345 C CG  . LEU A 1 170 ? 24.826  16.931  31.688  1.00 86.77 170 A 1 
ATOM 1346 C CD1 . LEU A 1 170 ? 23.508  17.184  32.409  1.00 80.26 170 A 1 
ATOM 1347 C CD2 . LEU A 1 170 ? 25.882  17.846  32.285  1.00 80.42 170 A 1 
ATOM 1348 N N   . ILE A 1 171 ? 26.359  12.575  31.196  1.00 92.46 171 A 1 
ATOM 1349 C CA  . ILE A 1 171 ? 26.614  11.171  31.533  1.00 91.51 171 A 1 
ATOM 1350 C C   . ILE A 1 171 ? 28.108  10.853  31.394  1.00 91.60 171 A 1 
ATOM 1351 O O   . ILE A 1 171 ? 28.695  10.276  32.302  1.00 90.86 171 A 1 
ATOM 1352 C CB  . ILE A 1 171 ? 25.747  10.215  30.683  1.00 91.38 171 A 1 
ATOM 1353 C CG1 . ILE A 1 171 ? 24.247  10.408  30.998  1.00 88.09 171 A 1 
ATOM 1354 C CG2 . ILE A 1 171 ? 26.143  8.750   30.947  1.00 87.69 171 A 1 
ATOM 1355 C CD1 . ILE A 1 171 ? 23.310  9.690   30.019  1.00 85.59 171 A 1 
ATOM 1356 N N   . ALA A 1 172 ? 28.745  11.263  30.294  1.00 91.78 172 A 1 
ATOM 1357 C CA  . ALA A 1 172 ? 30.171  11.057  30.081  1.00 90.62 172 A 1 
ATOM 1358 C C   . ALA A 1 172 ? 31.027  11.752  31.155  1.00 90.86 172 A 1 
ATOM 1359 O O   . ALA A 1 172 ? 31.940  11.130  31.710  1.00 89.80 172 A 1 
ATOM 1360 C CB  . ALA A 1 172 ? 30.530  11.535  28.669  1.00 89.34 172 A 1 
ATOM 1361 N N   . ALA A 1 173 ? 30.695  12.996  31.508  1.00 91.20 173 A 1 
ATOM 1362 C CA  . ALA A 1 173 ? 31.411  13.746  32.537  1.00 90.26 173 A 1 
ATOM 1363 C C   . ALA A 1 173 ? 31.220  13.168  33.939  1.00 90.62 173 A 1 
ATOM 1364 O O   . ALA A 1 173 ? 32.150  13.181  34.750  1.00 88.98 173 A 1 
ATOM 1365 C CB  . ALA A 1 173 ? 30.948  15.204  32.469  1.00 89.09 173 A 1 
ATOM 1366 N N   . GLU A 1 174 ? 30.030  12.635  34.245  1.00 91.16 174 A 1 
ATOM 1367 C CA  . GLU A 1 174 ? 29.782  11.967  35.525  1.00 90.52 174 A 1 
ATOM 1368 C C   . GLU A 1 174 ? 30.503  10.622  35.602  1.00 90.74 174 A 1 
ATOM 1369 O O   . GLU A 1 174 ? 31.095  10.307  36.629  1.00 89.47 174 A 1 
ATOM 1370 C CB  . GLU A 1 174 ? 28.281  11.799  35.748  1.00 89.65 174 A 1 
ATOM 1371 C CG  . GLU A 1 174 ? 27.932  11.406  37.197  1.00 83.67 174 A 1 
ATOM 1372 C CD  . GLU A 1 174 ? 28.231  12.503  38.236  1.00 81.52 174 A 1 
ATOM 1373 O OE1 . GLU A 1 174 ? 28.025  12.227  39.433  1.00 72.92 174 A 1 
ATOM 1374 O OE2 . GLU A 1 174 ? 28.645  13.624  37.862  1.00 73.67 174 A 1 
ATOM 1375 N N   . ARG A 1 175 ? 30.548  9.861   34.508  1.00 90.51 175 A 1 
ATOM 1376 C CA  . ARG A 1 175 ? 31.332  8.634   34.395  1.00 90.05 175 A 1 
ATOM 1377 C C   . ARG A 1 175 ? 32.806  8.893   34.659  1.00 90.02 175 A 1 
ATOM 1378 O O   . ARG A 1 175 ? 33.391  8.197   35.481  1.00 89.03 175 A 1 
ATOM 1379 C CB  . ARG A 1 175 ? 31.090  8.021   33.015  1.00 89.26 175 A 1 
ATOM 1380 C CG  . ARG A 1 175 ? 31.795  6.673   32.792  1.00 85.95 175 A 1 
ATOM 1381 C CD  . ARG A 1 175 ? 31.459  6.153   31.391  1.00 84.80 175 A 1 
ATOM 1382 N NE  . ARG A 1 175 ? 32.114  4.897   31.055  1.00 78.85 175 A 1 
ATOM 1383 C CZ  . ARG A 1 175 ? 33.245  4.728   30.399  1.00 74.90 175 A 1 
ATOM 1384 N NH1 . ARG A 1 175 ? 34.034  5.711   30.079  1.00 67.20 175 A 1 
ATOM 1385 N NH2 . ARG A 1 175 ? 33.606  3.532   30.021  1.00 66.57 175 A 1 
ATOM 1386 N N   . GLU A 1 176 ? 33.403  9.916   34.045  1.00 91.20 176 A 1 
ATOM 1387 C CA  . GLU A 1 176 ? 34.795  10.299  34.313  1.00 90.37 176 A 1 
ATOM 1388 C C   . GLU A 1 176 ? 35.004  10.726  35.766  1.00 90.38 176 A 1 
ATOM 1389 O O   . GLU A 1 176 ? 35.975  10.291  36.378  1.00 88.53 176 A 1 
ATOM 1390 C CB  . GLU A 1 176 ? 35.261  11.416  33.369  1.00 89.13 176 A 1 
ATOM 1391 C CG  . GLU A 1 176 ? 35.799  10.868  32.046  1.00 78.93 176 A 1 
ATOM 1392 C CD  . GLU A 1 176 ? 36.423  11.936  31.147  1.00 70.50 176 A 1 
ATOM 1393 O OE1 . GLU A 1 176 ? 37.210  11.543  30.249  1.00 61.96 176 A 1 
ATOM 1394 O OE2 . GLU A 1 176 ? 36.112  13.134  31.312  1.00 61.73 176 A 1 
ATOM 1395 N N   . ARG A 1 177 ? 34.088  11.507  36.343  1.00 90.24 177 A 1 
ATOM 1396 C CA  . ARG A 1 177 ? 34.198  11.923  37.753  1.00 89.39 177 A 1 
ATOM 1397 C C   . ARG A 1 177 ? 34.156  10.747  38.704  1.00 89.50 177 A 1 
ATOM 1398 O O   . ARG A 1 177 ? 35.024  10.654  39.572  1.00 87.66 177 A 1 
ATOM 1399 C CB  . ARG A 1 177 ? 33.103  12.922  38.115  1.00 88.29 177 A 1 
ATOM 1400 C CG  . ARG A 1 177 ? 33.475  14.343  37.706  1.00 80.99 177 A 1 
ATOM 1401 C CD  . ARG A 1 177 ? 32.431  15.340  38.251  1.00 80.88 177 A 1 
ATOM 1402 N NE  . ARG A 1 177 ? 31.139  15.155  37.582  1.00 74.75 177 A 1 
ATOM 1403 C CZ  . ARG A 1 177 ? 30.563  15.981  36.717  1.00 70.53 177 A 1 
ATOM 1404 N NH1 . ARG A 1 177 ? 31.089  17.135  36.409  1.00 62.46 177 A 1 
ATOM 1405 N NH2 . ARG A 1 177 ? 29.440  15.652  36.152  1.00 63.49 177 A 1 
ATOM 1406 N N   . GLU A 1 178 ? 33.195  9.833   38.563  1.00 90.09 178 A 1 
ATOM 1407 C CA  . GLU A 1 178 ? 33.115  8.654   39.432  1.00 89.04 178 A 1 
ATOM 1408 C C   . GLU A 1 178 ? 34.344  7.744   39.261  1.00 88.84 178 A 1 
ATOM 1409 O O   . GLU A 1 178 ? 34.828  7.183   40.247  1.00 86.34 178 A 1 
ATOM 1410 C CB  . GLU A 1 178 ? 31.820  7.846   39.192  1.00 86.93 178 A 1 
ATOM 1411 C CG  . GLU A 1 178 ? 30.548  8.425   39.856  1.00 78.08 178 A 1 
ATOM 1412 C CD  . GLU A 1 178 ? 29.342  7.438   39.878  1.00 77.10 178 A 1 
ATOM 1413 O OE1 . GLU A 1 178 ? 28.207  7.824   40.249  1.00 70.65 178 A 1 
ATOM 1414 O OE2 . GLU A 1 178 ? 29.486  6.246   39.548  1.00 73.79 178 A 1 
ATOM 1415 N N   . LEU A 1 179 ? 34.909  7.633   38.063  1.00 88.69 179 A 1 
ATOM 1416 C CA  . LEU A 1 179 ? 36.135  6.881   37.815  1.00 87.49 179 A 1 
ATOM 1417 C C   . LEU A 1 179 ? 37.353  7.535   38.480  1.00 87.50 179 A 1 
ATOM 1418 O O   . LEU A 1 179 ? 38.114  6.842   39.162  1.00 85.53 179 A 1 
ATOM 1419 C CB  . LEU A 1 179 ? 36.365  6.722   36.303  1.00 86.74 179 A 1 
ATOM 1420 C CG  . LEU A 1 179 ? 35.420  5.703   35.622  1.00 83.35 179 A 1 
ATOM 1421 C CD1 . LEU A 1 179 ? 35.596  5.788   34.107  1.00 77.01 179 A 1 
ATOM 1422 C CD2 . LEU A 1 179 ? 35.720  4.275   36.056  1.00 77.27 179 A 1 
ATOM 1423 N N   . GLU A 1 180 ? 37.520  8.851   38.359  1.00 88.69 180 A 1 
ATOM 1424 C CA  . GLU A 1 180 ? 38.593  9.584   39.031  1.00 87.51 180 A 1 
ATOM 1425 C C   . GLU A 1 180 ? 38.466  9.549   40.560  1.00 86.92 180 A 1 
ATOM 1426 O O   . GLU A 1 180 ? 39.471  9.477   41.263  1.00 84.14 180 A 1 
ATOM 1427 C CB  . GLU A 1 180 ? 38.588  11.059  38.627  1.00 86.38 180 A 1 
ATOM 1428 C CG  . GLU A 1 180 ? 39.239  11.369  37.276  1.00 76.81 180 A 1 
ATOM 1429 C CD  . GLU A 1 180 ? 39.449  12.881  37.089  1.00 69.47 180 A 1 
ATOM 1430 O OE1 . GLU A 1 180 ? 40.101  13.262  36.080  1.00 61.37 180 A 1 
ATOM 1431 O OE2 . GLU A 1 180 ? 39.036  13.665  37.987  1.00 62.79 180 A 1 
ATOM 1432 N N   . GLU A 1 181 ? 37.254  9.617   41.087  1.00 88.13 181 A 1 
ATOM 1433 C CA  . GLU A 1 181 ? 36.991  9.570   42.519  1.00 87.02 181 A 1 
ATOM 1434 C C   . GLU A 1 181 ? 37.261  8.168   43.077  1.00 86.63 181 A 1 
ATOM 1435 O O   . GLU A 1 181 ? 37.927  8.033   44.106  1.00 83.60 181 A 1 
ATOM 1436 C CB  . GLU A 1 181 ? 35.564  10.056  42.782  1.00 85.31 181 A 1 
ATOM 1437 C CG  . GLU A 1 181 ? 35.343  10.450  44.248  1.00 74.67 181 A 1 
ATOM 1438 C CD  . GLU A 1 181 ? 33.965  11.098  44.487  1.00 69.07 181 A 1 
ATOM 1439 O OE1 . GLU A 1 181 ? 33.878  11.912  45.436  1.00 61.69 181 A 1 
ATOM 1440 O OE2 . GLU A 1 181 ? 33.027  10.781  43.729  1.00 63.61 181 A 1 
ATOM 1441 N N   . CYS A 1 182 ? 36.868  7.130   42.365  1.00 85.56 182 A 1 
ATOM 1442 C CA  . CYS A 1 182 ? 37.219  5.746   42.670  1.00 84.69 182 A 1 
ATOM 1443 C C   . CYS A 1 182 ? 38.739  5.556   42.676  1.00 84.70 182 A 1 
ATOM 1444 O O   . CYS A 1 182 ? 39.290  4.976   43.613  1.00 82.63 182 A 1 
ATOM 1445 C CB  . CYS A 1 182 ? 36.538  4.832   41.645  1.00 82.11 182 A 1 
ATOM 1446 S SG  . CYS A 1 182 ? 36.866  3.087   42.015  1.00 75.07 182 A 1 
ATOM 1447 N N   . GLN A 1 183 ? 39.429  6.091   41.681  1.00 84.07 183 A 1 
ATOM 1448 C CA  . GLN A 1 183 ? 40.880  5.980   41.564  1.00 82.14 183 A 1 
ATOM 1449 C C   . GLN A 1 183 ? 41.597  6.712   42.704  1.00 82.04 183 A 1 
ATOM 1450 O O   . GLN A 1 183 ? 42.509  6.148   43.310  1.00 78.47 183 A 1 
ATOM 1451 C CB  . GLN A 1 183 ? 41.287  6.473   40.168  1.00 79.46 183 A 1 
ATOM 1452 C CG  . GLN A 1 183 ? 42.640  5.903   39.732  1.00 71.23 183 A 1 
ATOM 1453 C CD  . GLN A 1 183 ? 42.931  6.159   38.251  1.00 66.31 183 A 1 
ATOM 1454 O OE1 . GLN A 1 183 ? 42.244  6.863   37.532  1.00 61.29 183 A 1 
ATOM 1455 N NE2 . GLN A 1 183 ? 43.977  5.569   37.723  1.00 57.67 183 A 1 
ATOM 1456 N N   . ARG A 1 184 ? 41.156  7.917   43.086  1.00 84.08 184 A 1 
ATOM 1457 C CA  . ARG A 1 184 ? 41.688  8.675   44.239  1.00 83.18 184 A 1 
ATOM 1458 C C   . ARG A 1 184 ? 41.431  7.988   45.576  1.00 83.08 184 A 1 
ATOM 1459 O O   . ARG A 1 184 ? 42.324  7.955   46.418  1.00 78.91 184 A 1 
ATOM 1460 C CB  . ARG A 1 184 ? 41.098  10.091  44.249  1.00 80.67 184 A 1 
ATOM 1461 C CG  . ARG A 1 184 ? 41.901  11.032  43.348  1.00 72.06 184 A 1 
ATOM 1462 C CD  . ARG A 1 184 ? 41.365  12.460  43.430  1.00 69.41 184 A 1 
ATOM 1463 N NE  . ARG A 1 184 ? 40.522  12.788  42.267  1.00 62.49 184 A 1 
ATOM 1464 C CZ  . ARG A 1 184 ? 39.812  13.887  42.103  1.00 56.12 184 A 1 
ATOM 1465 N NH1 . ARG A 1 184 ? 39.715  14.786  43.046  1.00 52.70 184 A 1 
ATOM 1466 N NH2 . ARG A 1 184 ? 39.188  14.107  40.971  1.00 50.53 184 A 1 
ATOM 1467 N N   . ASN A 1 185 ? 40.233  7.425   45.751  1.00 81.85 185 A 1 
ATOM 1468 C CA  . ASN A 1 185 ? 39.885  6.744   46.997  1.00 79.84 185 A 1 
ATOM 1469 C C   . ASN A 1 185 ? 40.662  5.440   47.198  1.00 78.64 185 A 1 
ATOM 1470 O O   . ASN A 1 185 ? 40.868  5.029   48.339  1.00 71.89 185 A 1 
ATOM 1471 C CB  . ASN A 1 185 ? 38.369  6.510   47.027  1.00 76.05 185 A 1 
ATOM 1472 C CG  . ASN A 1 185 ? 37.580  7.792   47.276  1.00 71.71 185 A 1 
ATOM 1473 O OD1 . ASN A 1 185 ? 38.061  8.760   47.838  1.00 63.94 185 A 1 
ATOM 1474 N ND2 . ASN A 1 185 ? 36.322  7.818   46.903  1.00 63.72 185 A 1 
ATOM 1475 N N   . HIS A 1 186 ? 41.130  4.813   46.111  1.00 77.36 186 A 1 
ATOM 1476 C CA  . HIS A 1 186 ? 41.881  3.564   46.132  1.00 74.82 186 A 1 
ATOM 1477 C C   . HIS A 1 186 ? 43.392  3.725   45.887  1.00 75.09 186 A 1 
ATOM 1478 O O   . HIS A 1 186 ? 44.096  2.726   45.869  1.00 69.17 186 A 1 
ATOM 1479 C CB  . HIS A 1 186 ? 41.228  2.567   45.172  1.00 69.60 186 A 1 
ATOM 1480 C CG  . HIS A 1 186 ? 39.947  2.002   45.713  1.00 66.02 186 A 1 
ATOM 1481 N ND1 . HIS A 1 186 ? 39.846  1.130   46.776  1.00 57.64 186 A 1 
ATOM 1482 C CD2 . HIS A 1 186 ? 38.682  2.247   45.265  1.00 57.54 186 A 1 
ATOM 1483 C CE1 . HIS A 1 186 ? 38.544  0.852   46.960  1.00 55.71 186 A 1 
ATOM 1484 N NE2 . HIS A 1 186 ? 37.803  1.508   46.057  1.00 56.15 186 A 1 
ATOM 1485 N N   . GLU A 1 187 ? 43.929  4.948   45.766  1.00 77.22 187 A 1 
ATOM 1486 C CA  . GLU A 1 187 ? 45.376  5.193   45.596  1.00 75.92 187 A 1 
ATOM 1487 C C   . GLU A 1 187 ? 46.246  4.570   46.701  1.00 74.47 187 A 1 
ATOM 1488 O O   . GLU A 1 187 ? 47.432  4.316   46.490  1.00 65.79 187 A 1 
ATOM 1489 C CB  . GLU A 1 187 ? 45.669  6.699   45.539  1.00 70.91 187 A 1 
ATOM 1490 C CG  . GLU A 1 187 ? 45.754  7.254   44.104  1.00 63.82 187 A 1 
ATOM 1491 C CD  . GLU A 1 187 ? 46.126  8.749   44.047  1.00 58.41 187 A 1 
ATOM 1492 O OE1 . GLU A 1 187 ? 46.337  9.248   42.914  1.00 53.45 187 A 1 
ATOM 1493 O OE2 . GLU A 1 187 ? 46.216  9.403   45.113  1.00 54.11 187 A 1 
ATOM 1494 N N   . GLY A 1 188 ? 45.691  4.345   47.888  1.00 73.19 188 A 1 
ATOM 1495 C CA  . GLY A 1 188 ? 46.389  3.706   49.003  1.00 71.62 188 A 1 
ATOM 1496 C C   . GLY A 1 188 ? 46.219  2.192   49.098  1.00 72.12 188 A 1 
ATOM 1497 O O   . GLY A 1 188 ? 46.890  1.567   49.931  1.00 65.03 188 A 1 
ATOM 1498 N N   . ASP A 1 189 ? 45.342  1.609   48.324  1.00 70.03 189 A 1 
ATOM 1499 C CA  . ASP A 1 189 ? 45.025  0.184   48.410  1.00 68.34 189 A 1 
ATOM 1500 C C   . ASP A 1 189 ? 45.747  -0.574  47.281  1.00 68.36 189 A 1 
ATOM 1501 O O   . ASP A 1 189 ? 45.562  -0.293  46.102  1.00 61.41 189 A 1 
ATOM 1502 C CB  . ASP A 1 189 ? 43.496  -0.029  48.439  1.00 61.63 189 A 1 
ATOM 1503 C CG  . ASP A 1 189 ? 43.032  -1.047  49.481  1.00 56.29 189 A 1 
ATOM 1504 O OD1 . ASP A 1 189 ? 43.891  -1.750  50.068  1.00 51.32 189 A 1 
ATOM 1505 O OD2 . ASP A 1 189 ? 41.798  -1.114  49.724  1.00 50.82 189 A 1 
ATOM 1506 N N   . GLU A 1 190 ? 46.606  -1.512  47.647  1.00 66.05 190 A 1 
ATOM 1507 C CA  . GLU A 1 190 ? 47.533  -2.174  46.706  1.00 65.33 190 A 1 
ATOM 1508 C C   . GLU A 1 190 ? 46.846  -3.077  45.674  1.00 67.19 190 A 1 
ATOM 1509 O O   . GLU A 1 190 ? 47.484  -3.520  44.709  1.00 60.50 190 A 1 
ATOM 1510 C CB  . GLU A 1 190 ? 48.569  -3.008  47.482  1.00 58.73 190 A 1 
ATOM 1511 C CG  . GLU A 1 190 ? 49.580  -2.181  48.304  1.00 52.76 190 A 1 
ATOM 1512 C CD  . GLU A 1 190 ? 50.686  -3.051  48.945  1.00 47.79 190 A 1 
ATOM 1513 O OE1 . GLU A 1 190 ? 51.763  -2.489  49.278  1.00 43.41 190 A 1 
ATOM 1514 O OE2 . GLU A 1 190 ? 50.478  -4.272  49.123  1.00 43.03 190 A 1 
ATOM 1515 N N   . ASP A 1 191 ? 45.581  -3.411  45.895  1.00 73.67 191 A 1 
ATOM 1516 C CA  . ASP A 1 191 ? 44.919  -4.425  45.076  1.00 74.03 191 A 1 
ATOM 1517 C C   . ASP A 1 191 ? 44.273  -3.828  43.811  1.00 75.96 191 A 1 
ATOM 1518 O O   . ASP A 1 191 ? 43.066  -3.607  43.703  1.00 69.77 191 A 1 
ATOM 1519 C CB  . ASP A 1 191 ? 43.994  -5.304  45.927  1.00 67.39 191 A 1 
ATOM 1520 C CG  . ASP A 1 191 ? 43.721  -6.663  45.259  1.00 59.72 191 A 1 
ATOM 1521 O OD1 . ASP A 1 191 ? 44.075  -6.837  44.065  1.00 53.54 191 A 1 
ATOM 1522 O OD2 . ASP A 1 191 ? 43.167  -7.555  45.936  1.00 53.08 191 A 1 
ATOM 1523 N N   . ASP A 1 192 ? 45.109  -3.650  42.817  1.00 76.68 192 A 1 
ATOM 1524 C CA  . ASP A 1 192 ? 44.795  -3.150  41.460  1.00 77.85 192 A 1 
ATOM 1525 C C   . ASP A 1 192 ? 43.618  -3.908  40.791  1.00 79.40 192 A 1 
ATOM 1526 O O   . ASP A 1 192 ? 42.904  -3.382  39.938  1.00 74.91 192 A 1 
ATOM 1527 C CB  . ASP A 1 192 ? 46.104  -3.288  40.647  1.00 72.01 192 A 1 
ATOM 1528 C CG  . ASP A 1 192 ? 46.210  -2.399  39.395  1.00 63.94 192 A 1 
ATOM 1529 O OD1 . ASP A 1 192 ? 45.627  -1.306  39.384  1.00 57.13 192 A 1 
ATOM 1530 O OD2 . ASP A 1 192 ? 46.874  -2.838  38.425  1.00 56.87 192 A 1 
ATOM 1531 N N   . SER A 1 193 ? 43.358  -5.155  41.210  1.00 79.89 193 A 1 
ATOM 1532 C CA  . SER A 1 193 ? 42.233  -5.949  40.715  1.00 80.96 193 A 1 
ATOM 1533 C C   . SER A 1 193 ? 40.876  -5.478  41.254  1.00 82.00 193 A 1 
ATOM 1534 O O   . SER A 1 193 ? 39.879  -5.503  40.528  1.00 77.74 193 A 1 
ATOM 1535 C CB  . SER A 1 193 ? 42.452  -7.433  41.030  1.00 76.98 193 A 1 
ATOM 1536 O OG  . SER A 1 193 ? 42.174  -7.764  42.378  1.00 66.98 193 A 1 
ATOM 1537 N N   . HIS A 1 194 ? 40.845  -5.002  42.515  1.00 82.48 194 A 1 
ATOM 1538 C CA  . HIS A 1 194 ? 39.628  -4.502  43.139  1.00 82.71 194 A 1 
ATOM 1539 C C   . HIS A 1 194 ? 39.225  -3.139  42.577  1.00 84.19 194 A 1 
ATOM 1540 O O   . HIS A 1 194 ? 38.055  -2.924  42.262  1.00 81.57 194 A 1 
ATOM 1541 C CB  . HIS A 1 194 ? 39.797  -4.463  44.660  1.00 79.07 194 A 1 
ATOM 1542 C CG  . HIS A 1 194 ? 38.488  -4.313  45.379  1.00 71.04 194 A 1 
ATOM 1543 N ND1 . HIS A 1 194 ? 37.429  -5.193  45.302  1.00 62.16 194 A 1 
ATOM 1544 C CD2 . HIS A 1 194 ? 38.090  -3.287  46.205  1.00 61.19 194 A 1 
ATOM 1545 C CE1 . HIS A 1 194 ? 36.435  -4.723  46.069  1.00 58.13 194 A 1 
ATOM 1546 N NE2 . HIS A 1 194 ? 36.789  -3.567  46.639  1.00 58.60 194 A 1 
ATOM 1547 N N   . VAL A 1 195 ? 40.227  -2.268  42.354  1.00 82.49 195 A 1 
ATOM 1548 C CA  . VAL A 1 195 ? 40.016  -0.965  41.702  1.00 83.02 195 A 1 
ATOM 1549 C C   . VAL A 1 195 ? 39.448  -1.156  40.298  1.00 84.90 195 A 1 
ATOM 1550 O O   . VAL A 1 195 ? 38.431  -0.552  39.965  1.00 83.35 195 A 1 
ATOM 1551 C CB  . VAL A 1 195 ? 41.315  -0.138  41.647  1.00 79.43 195 A 1 
ATOM 1552 C CG1 . VAL A 1 195 ? 41.059  1.247   41.055  1.00 70.75 195 A 1 
ATOM 1553 C CG2 . VAL A 1 195 ? 41.916  0.047   43.041  1.00 71.02 195 A 1 
ATOM 1554 N N   . ARG A 1 196 ? 40.016  -2.056  39.492  1.00 83.82 196 A 1 
ATOM 1555 C CA  . ARG A 1 196 ? 39.485  -2.358  38.148  1.00 83.68 196 A 1 
ATOM 1556 C C   . ARG A 1 196 ? 38.069  -2.914  38.179  1.00 85.12 196 A 1 
ATOM 1557 O O   . ARG A 1 196 ? 37.275  -2.578  37.311  1.00 83.89 196 A 1 
ATOM 1558 C CB  . ARG A 1 196 ? 40.395  -3.343  37.409  1.00 81.69 196 A 1 
ATOM 1559 C CG  . ARG A 1 196 ? 41.628  -2.640  36.850  1.00 72.06 196 A 1 
ATOM 1560 C CD  . ARG A 1 196 ? 42.436  -3.649  36.041  1.00 66.60 196 A 1 
ATOM 1561 N NE  . ARG A 1 196 ? 43.678  -3.053  35.576  1.00 60.05 196 A 1 
ATOM 1562 C CZ  . ARG A 1 196 ? 44.564  -3.605  34.757  1.00 52.69 196 A 1 
ATOM 1563 N NH1 . ARG A 1 196 ? 44.346  -4.768  34.216  1.00 48.75 196 A 1 
ATOM 1564 N NH2 . ARG A 1 196 ? 45.668  -2.974  34.502  1.00 47.76 196 A 1 
ATOM 1565 N N   . ALA A 1 197 ? 37.749  -3.746  39.164  1.00 85.75 197 A 1 
ATOM 1566 C CA  . ALA A 1 197 ? 36.405  -4.286  39.309  1.00 85.99 197 A 1 
ATOM 1567 C C   . ALA A 1 197 ? 35.380  -3.194  39.654  1.00 86.73 197 A 1 
ATOM 1568 O O   . ALA A 1 197 ? 34.288  -3.178  39.090  1.00 85.22 197 A 1 
ATOM 1569 C CB  . ALA A 1 197 ? 36.421  -5.413  40.343  1.00 84.42 197 A 1 
ATOM 1570 N N   . GLN A 1 198 ? 35.758  -2.244  40.540  1.00 86.46 198 A 1 
ATOM 1571 C CA  . GLN A 1 198 ? 34.902  -1.100  40.842  1.00 85.89 198 A 1 
ATOM 1572 C C   . GLN A 1 198 ? 34.762  -0.156  39.645  1.00 87.02 198 A 1 
ATOM 1573 O O   . GLN A 1 198 ? 33.641  0.225   39.325  1.00 85.70 198 A 1 
ATOM 1574 C CB  . GLN A 1 198 ? 35.414  -0.325  42.064  1.00 83.48 198 A 1 
ATOM 1575 C CG  . GLN A 1 198 ? 35.024  -1.023  43.378  1.00 74.92 198 A 1 
ATOM 1576 C CD  . GLN A 1 198 ? 35.054  -0.071  44.579  1.00 69.76 198 A 1 
ATOM 1577 O OE1 . GLN A 1 198 ? 35.368  1.100   44.476  1.00 62.92 198 A 1 
ATOM 1578 N NE2 . GLN A 1 198 ? 34.694  -0.526  45.753  1.00 60.08 198 A 1 
ATOM 1579 N N   . GLN A 1 199 ? 35.851  0.158   38.959  1.00 85.87 199 A 1 
ATOM 1580 C CA  . GLN A 1 199 ? 35.821  0.964   37.739  1.00 85.82 199 A 1 
ATOM 1581 C C   . GLN A 1 199 ? 34.924  0.327   36.679  1.00 87.04 199 A 1 
ATOM 1582 O O   . GLN A 1 199 ? 34.040  0.997   36.149  1.00 86.02 199 A 1 
ATOM 1583 C CB  . GLN A 1 199 ? 37.240  1.161   37.197  1.00 84.32 199 A 1 
ATOM 1584 C CG  . GLN A 1 199 ? 38.038  2.189   38.018  1.00 80.25 199 A 1 
ATOM 1585 C CD  . GLN A 1 199 ? 39.457  2.397   37.483  1.00 77.13 199 A 1 
ATOM 1586 O OE1 . GLN A 1 199 ? 40.021  1.583   36.771  1.00 71.64 199 A 1 
ATOM 1587 N NE2 . GLN A 1 199 ? 40.084  3.507   37.813  1.00 68.62 199 A 1 
ATOM 1588 N N   . ALA A 1 200 ? 35.059  -0.973  36.447  1.00 88.25 200 A 1 
ATOM 1589 C CA  . ALA A 1 200 ? 34.199  -1.685  35.506  1.00 88.27 200 A 1 
ATOM 1590 C C   . ALA A 1 200 ? 32.715  -1.646  35.915  1.00 89.08 200 A 1 
ATOM 1591 O O   . ALA A 1 200 ? 31.836  -1.590  35.056  1.00 87.38 200 A 1 
ATOM 1592 C CB  . ALA A 1 200 ? 34.702  -3.126  35.380  1.00 86.98 200 A 1 
ATOM 1593 N N   . CYS A 1 201 ? 32.422  -1.654  37.225  1.00 89.22 201 A 1 
ATOM 1594 C CA  . CYS A 1 201 ? 31.056  -1.535  37.734  1.00 89.57 201 A 1 
ATOM 1595 C C   . CYS A 1 201 ? 30.482  -0.125  37.514  1.00 90.11 201 A 1 
ATOM 1596 O O   . CYS A 1 201 ? 29.321  0.010   37.123  1.00 89.28 201 A 1 
ATOM 1597 C CB  . CYS A 1 201 ? 31.046  -1.936  39.219  1.00 87.25 201 A 1 
ATOM 1598 S SG  . CYS A 1 201 ? 29.367  -2.379  39.727  1.00 73.86 201 A 1 
ATOM 1599 N N   . ILE A 1 202 ? 31.301  0.909   37.736  1.00 88.97 202 A 1 
ATOM 1600 C CA  . ILE A 1 202 ? 30.952  2.311   37.466  1.00 88.35 202 A 1 
ATOM 1601 C C   . ILE A 1 202 ? 30.713  2.517   35.965  1.00 89.55 202 A 1 
ATOM 1602 O O   . ILE A 1 202 ? 29.675  3.053   35.573  1.00 88.72 202 A 1 
ATOM 1603 C CB  . ILE A 1 202 ? 32.060  3.250   38.007  1.00 87.36 202 A 1 
ATOM 1604 C CG1 . ILE A 1 202 ? 32.065  3.231   39.555  1.00 83.06 202 A 1 
ATOM 1605 C CG2 . ILE A 1 202 ? 31.879  4.690   37.499  1.00 82.09 202 A 1 
ATOM 1606 C CD1 . ILE A 1 202 ? 33.337  3.810   40.170  1.00 76.05 202 A 1 
ATOM 1607 N N   . GLU A 1 203 ? 31.622  2.029   35.131  1.00 89.66 203 A 1 
ATOM 1608 C CA  . GLU A 1 203 ? 31.472  2.080   33.675  1.00 89.33 203 A 1 
ATOM 1609 C C   . GLU A 1 203 ? 30.174  1.398   33.228  1.00 90.13 203 A 1 
ATOM 1610 O O   . GLU A 1 203 ? 29.373  2.024   32.540  1.00 88.99 203 A 1 
ATOM 1611 C CB  . GLU A 1 203 ? 32.677  1.432   32.980  1.00 87.82 203 A 1 
ATOM 1612 C CG  . GLU A 1 203 ? 33.933  2.294   33.087  1.00 81.61 203 A 1 
ATOM 1613 C CD  . GLU A 1 203 ? 35.099  1.787   32.224  1.00 78.22 203 A 1 
ATOM 1614 O OE1 . GLU A 1 203 ? 35.915  2.646   31.817  1.00 70.36 203 A 1 
ATOM 1615 O OE2 . GLU A 1 203 ? 35.148  0.582   31.919  1.00 71.60 203 A 1 
ATOM 1616 N N   . ALA A 1 204 ? 29.922  0.177   33.689  1.00 89.92 204 A 1 
ATOM 1617 C CA  . ALA A 1 204 ? 28.714  -0.550  33.329  1.00 89.65 204 A 1 
ATOM 1618 C C   . ALA A 1 204 ? 27.428  0.167   33.770  1.00 90.45 204 A 1 
ATOM 1619 O O   . ALA A 1 204 ? 26.423  0.123   33.055  1.00 89.15 204 A 1 
ATOM 1620 C CB  . ALA A 1 204 ? 28.799  -1.952  33.945  1.00 88.54 204 A 1 
ATOM 1621 N N   . LYS A 1 205 ? 27.451  0.839   34.934  1.00 89.96 205 A 1 
ATOM 1622 C CA  . LYS A 1 205 ? 26.322  1.641   35.424  1.00 89.34 205 A 1 
ATOM 1623 C C   . LYS A 1 205 ? 26.024  2.818   34.494  1.00 90.51 205 A 1 
ATOM 1624 O O   . LYS A 1 205 ? 24.873  2.980   34.076  1.00 89.80 205 A 1 
ATOM 1625 C CB  . LYS A 1 205 ? 26.637  2.099   36.859  1.00 87.06 205 A 1 
ATOM 1626 C CG  . LYS A 1 205 ? 25.630  3.105   37.457  1.00 79.84 205 A 1 
ATOM 1627 C CD  . LYS A 1 205 ? 26.214  3.715   38.742  1.00 78.05 205 A 1 
ATOM 1628 C CE  . LYS A 1 205 ? 25.527  5.020   39.127  1.00 69.14 205 A 1 
ATOM 1629 N NZ  . LYS A 1 205 ? 26.423  5.872   39.931  1.00 63.87 205 A 1 
ATOM 1630 N N   . HIS A 1 206 ? 27.044  3.623   34.162  1.00 91.68 206 A 1 
ATOM 1631 C CA  . HIS A 1 206 ? 26.854  4.792   33.314  1.00 91.20 206 A 1 
ATOM 1632 C C   . HIS A 1 206 ? 26.602  4.426   31.850  1.00 91.87 206 A 1 
ATOM 1633 O O   . HIS A 1 206 ? 25.747  5.039   31.216  1.00 90.87 206 A 1 
ATOM 1634 C CB  . HIS A 1 206 ? 28.051  5.736   33.448  1.00 90.69 206 A 1 
ATOM 1635 C CG  . HIS A 1 206 ? 28.100  6.419   34.778  1.00 90.99 206 A 1 
ATOM 1636 N ND1 . HIS A 1 206 ? 27.176  7.339   35.254  1.00 80.33 206 A 1 
ATOM 1637 C CD2 . HIS A 1 206 ? 29.042  6.238   35.754  1.00 80.81 206 A 1 
ATOM 1638 C CE1 . HIS A 1 206 ? 27.564  7.702   36.476  1.00 83.13 206 A 1 
ATOM 1639 N NE2 . HIS A 1 206 ? 28.688  7.056   36.813  1.00 84.21 206 A 1 
ATOM 1640 N N   . ASP A 1 207 ? 27.261  3.391   31.346  1.00 91.90 207 A 1 
ATOM 1641 C CA  . ASP A 1 207 ? 27.036  2.877   29.995  1.00 91.04 207 A 1 
ATOM 1642 C C   . ASP A 1 207 ? 25.613  2.350   29.837  1.00 91.28 207 A 1 
ATOM 1643 O O   . ASP A 1 207 ? 24.986  2.548   28.794  1.00 89.83 207 A 1 
ATOM 1644 C CB  . ASP A 1 207 ? 28.068  1.788   29.661  1.00 89.74 207 A 1 
ATOM 1645 C CG  . ASP A 1 207 ? 29.531  2.268   29.547  1.00 85.87 207 A 1 
ATOM 1646 O OD1 . ASP A 1 207 ? 29.798  3.484   29.539  1.00 79.12 207 A 1 
ATOM 1647 O OD2 . ASP A 1 207 ? 30.430  1.400   29.460  1.00 79.23 207 A 1 
ATOM 1648 N N   . LYS A 1 208 ? 25.047  1.733   30.893  1.00 91.93 208 A 1 
ATOM 1649 C CA  . LYS A 1 208 ? 23.641  1.323   30.904  1.00 91.18 208 A 1 
ATOM 1650 C C   . LYS A 1 208 ? 22.704  2.530   30.833  1.00 91.75 208 A 1 
ATOM 1651 O O   . LYS A 1 208 ? 21.777  2.517   30.032  1.00 91.02 208 A 1 
ATOM 1652 C CB  . LYS A 1 208 ? 23.350  0.452   32.136  1.00 89.78 208 A 1 
ATOM 1653 C CG  . LYS A 1 208 ? 21.928  -0.112  32.059  1.00 83.12 208 A 1 
ATOM 1654 C CD  . LYS A 1 208 ? 21.498  -0.782  33.357  1.00 76.11 208 A 1 
ATOM 1655 C CE  . LYS A 1 208 ? 20.008  -1.082  33.208  1.00 68.47 208 A 1 
ATOM 1656 N NZ  . LYS A 1 208 ? 19.330  -1.264  34.503  1.00 60.01 208 A 1 
ATOM 1657 N N   . TYR A 1 209 ? 22.934  3.577   31.649  1.00 91.33 209 A 1 
ATOM 1658 C CA  . TYR A 1 209 ? 22.116  4.786   31.579  1.00 91.19 209 A 1 
ATOM 1659 C C   . TYR A 1 209 ? 22.241  5.497   30.227  1.00 91.52 209 A 1 
ATOM 1660 O O   . TYR A 1 209 ? 21.239  6.006   29.720  1.00 90.98 209 A 1 
ATOM 1661 C CB  . TYR A 1 209 ? 22.481  5.745   32.715  1.00 90.96 209 A 1 
ATOM 1662 C CG  . TYR A 1 209 ? 21.923  5.375   34.065  1.00 90.02 209 A 1 
ATOM 1663 C CD1 . TYR A 1 209 ? 20.536  5.260   34.262  1.00 84.14 209 A 1 
ATOM 1664 C CD2 . TYR A 1 209 ? 22.787  5.171   35.158  1.00 84.49 209 A 1 
ATOM 1665 C CE1 . TYR A 1 209 ? 20.007  4.948   35.527  1.00 82.94 209 A 1 
ATOM 1666 C CE2 . TYR A 1 209 ? 22.272  4.850   36.427  1.00 82.11 209 A 1 
ATOM 1667 C CZ  . TYR A 1 209 ? 20.883  4.742   36.610  1.00 85.74 209 A 1 
ATOM 1668 O OH  . TYR A 1 209 ? 20.374  4.427   37.850  1.00 82.92 209 A 1 
ATOM 1669 N N   . MET A 1 210 ? 23.440  5.492   29.622  1.00 91.80 210 A 1 
ATOM 1670 C CA  . MET A 1 210 ? 23.642  6.015   28.272  1.00 91.40 210 A 1 
ATOM 1671 C C   . MET A 1 210 ? 22.824  5.215   27.255  1.00 91.61 210 A 1 
ATOM 1672 O O   . MET A 1 210 ? 22.096  5.812   26.461  1.00 91.04 210 A 1 
ATOM 1673 C CB  . MET A 1 210 ? 25.140  5.996   27.922  1.00 90.81 210 A 1 
ATOM 1674 C CG  . MET A 1 210 ? 25.450  6.739   26.620  1.00 85.86 210 A 1 
ATOM 1675 S SD  . MET A 1 210 ? 25.328  8.551   26.710  1.00 83.16 210 A 1 
ATOM 1676 C CE  . MET A 1 210 ? 26.933  8.925   27.489  1.00 73.06 210 A 1 
ATOM 1677 N N   . ALA A 1 211 ? 22.880  3.896   27.320  1.00 92.05 211 A 1 
ATOM 1678 C CA  . ALA A 1 211 ? 22.120  3.027   26.430  1.00 91.11 211 A 1 
ATOM 1679 C C   . ALA A 1 211 ? 20.599  3.185   26.600  1.00 91.41 211 A 1 
ATOM 1680 O O   . ALA A 1 211 ? 19.888  3.312   25.606  1.00 90.21 211 A 1 
ATOM 1681 C CB  . ALA A 1 211 ? 22.563  1.578   26.664  1.00 90.45 211 A 1 
ATOM 1682 N N   . ASP A 1 212 ? 20.114  3.248   27.849  1.00 90.86 212 A 1 
ATOM 1683 C CA  . ASP A 1 212 ? 18.693  3.445   28.143  1.00 89.72 212 A 1 
ATOM 1684 C C   . ASP A 1 212 ? 18.219  4.835   27.645  1.00 89.78 212 A 1 
ATOM 1685 O O   . ASP A 1 212 ? 17.103  4.962   27.128  1.00 88.46 212 A 1 
ATOM 1686 C CB  . ASP A 1 212 ? 18.439  3.300   29.664  1.00 89.04 212 A 1 
ATOM 1687 C CG  . ASP A 1 212 ? 18.554  1.885   30.276  1.00 86.31 212 A 1 
ATOM 1688 O OD1 . ASP A 1 212 ? 18.568  0.870   29.552  1.00 80.59 212 A 1 
ATOM 1689 O OD2 . ASP A 1 212 ? 18.565  1.782   31.530  1.00 80.96 212 A 1 
ATOM 1690 N N   . MET A 1 213 ? 19.077  5.867   27.731  1.00 90.17 213 A 1 
ATOM 1691 C CA  . MET A 1 213 ? 18.800  7.198   27.192  1.00 89.69 213 A 1 
ATOM 1692 C C   . MET A 1 213 ? 18.781  7.196   25.659  1.00 90.03 213 A 1 
ATOM 1693 O O   . MET A 1 213 ? 17.842  7.710   25.062  1.00 89.43 213 A 1 
ATOM 1694 C CB  . MET A 1 213 ? 19.831  8.194   27.732  1.00 89.09 213 A 1 
ATOM 1695 C CG  . MET A 1 213 ? 19.552  9.634   27.272  1.00 85.83 213 A 1 
ATOM 1696 S SD  . MET A 1 213 ? 20.926  10.782  27.477  1.00 83.03 213 A 1 
ATOM 1697 C CE  . MET A 1 213 ? 22.070  10.079  26.267  1.00 72.38 213 A 1 
ATOM 1698 N N   . ASP A 1 214 ? 19.782  6.590   25.041  1.00 91.00 214 A 1 
ATOM 1699 C CA  . ASP A 1 214 ? 19.847  6.481   23.581  1.00 89.51 214 A 1 
ATOM 1700 C C   . ASP A 1 214 ? 18.639  5.708   23.029  1.00 89.45 214 A 1 
ATOM 1701 O O   . ASP A 1 214 ? 18.064  6.088   22.012  1.00 88.31 214 A 1 
ATOM 1702 C CB  . ASP A 1 214 ? 21.158  5.792   23.161  1.00 88.85 214 A 1 
ATOM 1703 C CG  . ASP A 1 214 ? 22.423  6.642   23.324  1.00 86.05 214 A 1 
ATOM 1704 O OD1 . ASP A 1 214 ? 22.308  7.863   23.545  1.00 80.28 214 A 1 
ATOM 1705 O OD2 . ASP A 1 214 ? 23.531  6.074   23.150  1.00 80.20 214 A 1 
ATOM 1706 N N   . GLU A 1 215 ? 18.196  4.665   23.736  1.00 89.86 215 A 1 
ATOM 1707 C CA  . GLU A 1 215 ? 16.987  3.913   23.393  1.00 87.91 215 A 1 
ATOM 1708 C C   . GLU A 1 215 ? 15.728  4.781   23.512  1.00 87.63 215 A 1 
ATOM 1709 O O   . GLU A 1 215 ? 14.862  4.726   22.636  1.00 86.28 215 A 1 
ATOM 1710 C CB  . GLU A 1 215 ? 16.888  2.639   24.248  1.00 86.55 215 A 1 
ATOM 1711 C CG  . GLU A 1 215 ? 15.758  1.721   23.734  1.00 77.06 215 A 1 
ATOM 1712 C CD  . GLU A 1 215 ? 15.602  0.393   24.486  1.00 70.14 215 A 1 
ATOM 1713 O OE1 . GLU A 1 215 ? 14.695  -0.365  24.064  1.00 61.43 215 A 1 
ATOM 1714 O OE2 . GLU A 1 215 ? 16.328  0.132   25.458  1.00 61.38 215 A 1 
ATOM 1715 N N   . LEU A 1 216 ? 15.636  5.636   24.540  1.00 87.89 216 A 1 
ATOM 1716 C CA  . LEU A 1 216 ? 14.520  6.566   24.703  1.00 87.21 216 A 1 
ATOM 1717 C C   . LEU A 1 216 ? 14.420  7.540   23.519  1.00 87.25 216 A 1 
ATOM 1718 O O   . LEU A 1 216 ? 13.356  7.663   22.911  1.00 86.08 216 A 1 
ATOM 1719 C CB  . LEU A 1 216 ? 14.686  7.315   26.043  1.00 86.62 216 A 1 
ATOM 1720 C CG  . LEU A 1 216 ? 13.529  8.281   26.364  1.00 83.70 216 A 1 
ATOM 1721 C CD1 . LEU A 1 216 ? 12.273  7.520   26.779  1.00 77.11 216 A 1 
ATOM 1722 C CD2 . LEU A 1 216 ? 13.931  9.207   27.502  1.00 76.78 216 A 1 
ATOM 1723 N N   . PHE A 1 217 ? 15.542  8.190   23.156  1.00 88.30 217 A 1 
ATOM 1724 C CA  . PHE A 1 217 ? 15.587  9.081   21.996  1.00 87.54 217 A 1 
ATOM 1725 C C   . PHE A 1 217 ? 15.317  8.332   20.689  1.00 86.52 217 A 1 
ATOM 1726 O O   . PHE A 1 217 ? 14.536  8.799   19.857  1.00 84.17 217 A 1 
ATOM 1727 C CB  . PHE A 1 217 ? 16.929  9.814   21.943  1.00 87.62 217 A 1 
ATOM 1728 C CG  . PHE A 1 217 ? 17.016  10.998  22.888  1.00 88.91 217 A 1 
ATOM 1729 C CD1 . PHE A 1 217 ? 16.425  12.223  22.533  1.00 84.51 217 A 1 
ATOM 1730 C CD2 . PHE A 1 217 ? 17.687  10.889  24.119  1.00 84.03 217 A 1 
ATOM 1731 C CE1 . PHE A 1 217 ? 16.503  13.334  23.403  1.00 83.83 217 A 1 
ATOM 1732 C CE2 . PHE A 1 217 ? 17.766  11.989  24.992  1.00 83.45 217 A 1 
ATOM 1733 C CZ  . PHE A 1 217 ? 17.171  13.205  24.633  1.00 86.90 217 A 1 
ATOM 1734 N N   . SER A 1 218 ? 15.878  7.136   20.528  1.00 86.60 218 A 1 
ATOM 1735 C CA  . SER A 1 218 ? 15.657  6.301   19.354  1.00 83.94 218 A 1 
ATOM 1736 C C   . SER A 1 218 ? 14.187  5.910   19.189  1.00 82.59 218 A 1 
ATOM 1737 O O   . SER A 1 218 ? 13.652  5.988   18.089  1.00 79.68 218 A 1 
ATOM 1738 C CB  . SER A 1 218 ? 16.525  5.044   19.413  1.00 82.74 218 A 1 
ATOM 1739 O OG  . SER A 1 218 ? 16.392  4.304   18.208  1.00 71.90 218 A 1 
ATOM 1740 N N   . GLN A 1 219 ? 13.483  5.571   20.275  1.00 83.96 219 A 1 
ATOM 1741 C CA  . GLN A 1 219 ? 12.060  5.241   20.222  1.00 80.65 219 A 1 
ATOM 1742 C C   . GLN A 1 219 ? 11.196  6.427   19.799  1.00 79.74 219 A 1 
ATOM 1743 O O   . GLN A 1 219 ? 10.208  6.253   19.079  1.00 77.27 219 A 1 
ATOM 1744 C CB  . GLN A 1 219 ? 11.582  4.762   21.591  1.00 78.74 219 A 1 
ATOM 1745 C CG  . GLN A 1 219 ? 12.010  3.317   21.889  1.00 71.83 219 A 1 
ATOM 1746 C CD  . GLN A 1 219 ? 11.562  2.872   23.275  1.00 68.18 219 A 1 
ATOM 1747 O OE1 . GLN A 1 219 ? 10.751  3.497   23.944  1.00 61.23 219 A 1 
ATOM 1748 N NE2 . GLN A 1 219 ? 12.031  1.737   23.745  1.00 58.62 219 A 1 
ATOM 1749 N N   . VAL A 1 220 ? 11.553  7.638   20.253  1.00 81.85 220 A 1 
ATOM 1750 C CA  . VAL A 1 220 ? 10.860  8.858   19.838  1.00 80.00 220 A 1 
ATOM 1751 C C   . VAL A 1 220 ? 11.128  9.136   18.359  1.00 79.04 220 A 1 
ATOM 1752 O O   . VAL A 1 220 ? 10.191  9.419   17.608  1.00 75.74 220 A 1 
ATOM 1753 C CB  . VAL A 1 220 ? 11.255  10.045  20.735  1.00 79.55 220 A 1 
ATOM 1754 C CG1 . VAL A 1 220 ? 10.589  11.337  20.267  1.00 73.76 220 A 1 
ATOM 1755 C CG2 . VAL A 1 220 ? 10.799  9.814   22.186  1.00 73.72 220 A 1 
ATOM 1756 N N   . ASP A 1 221 ? 12.365  8.961   17.916  1.00 78.73 221 A 1 
ATOM 1757 C CA  . ASP A 1 221 ? 12.799  9.213   16.543  1.00 76.64 221 A 1 
ATOM 1758 C C   . ASP A 1 221 ? 12.316  8.130   15.562  1.00 76.05 221 A 1 
ATOM 1759 O O   . ASP A 1 221 ? 11.850  8.440   14.465  1.00 72.61 221 A 1 
ATOM 1760 C CB  . ASP A 1 221 ? 14.326  9.384   16.545  1.00 73.80 221 A 1 
ATOM 1761 C CG  . ASP A 1 221 ? 14.849  10.136  15.329  1.00 68.42 221 A 1 
ATOM 1762 O OD1 . ASP A 1 221 ? 14.139  11.032  14.823  1.00 61.99 221 A 1 
ATOM 1763 O OD2 . ASP A 1 221 ? 15.959  9.790   14.858  1.00 60.57 221 A 1 
ATOM 1764 N N   . GLU A 1 222 ? 12.312  6.852   15.952  1.00 74.38 222 A 1 
ATOM 1765 C CA  . GLU A 1 222 ? 11.751  5.763   15.131  1.00 72.38 222 A 1 
ATOM 1766 C C   . GLU A 1 222 ? 10.271  5.958   14.852  1.00 72.85 222 A 1 
ATOM 1767 O O   . GLU A 1 222 ? 9.824   5.750   13.724  1.00 69.62 222 A 1 
ATOM 1768 C CB  . GLU A 1 222 ? 11.919  4.395   15.801  1.00 68.69 222 A 1 
ATOM 1769 C CG  . GLU A 1 222 ? 13.272  3.726   15.540  1.00 61.41 222 A 1 
ATOM 1770 C CD  . GLU A 1 222 ? 13.239  2.233   15.877  1.00 53.71 222 A 1 
ATOM 1771 O OE1 . GLU A 1 222 ? 14.067  1.501   15.294  1.00 48.26 222 A 1 
ATOM 1772 O OE2 . GLU A 1 222 ? 12.331  1.800   16.625  1.00 48.57 222 A 1 
ATOM 1773 N N   . LYS A 1 223 ? 9.507   6.392   15.859  1.00 73.45 223 A 1 
ATOM 1774 C CA  . LYS A 1 223 ? 8.083   6.692   15.669  1.00 71.36 223 A 1 
ATOM 1775 C C   . LYS A 1 223 ? 7.869   7.834   14.676  1.00 72.04 223 A 1 
ATOM 1776 O O   . LYS A 1 223 ? 6.860   7.839   13.977  1.00 69.24 223 A 1 
ATOM 1777 C CB  . LYS A 1 223 ? 7.407   6.993   17.016  1.00 67.99 223 A 1 
ATOM 1778 C CG  . LYS A 1 223 ? 7.140   5.702   17.800  1.00 61.84 223 A 1 
ATOM 1779 C CD  . LYS A 1 223 ? 6.475   5.988   19.156  1.00 57.07 223 A 1 
ATOM 1780 C CE  . LYS A 1 223 ? 6.247   4.654   19.894  1.00 50.69 223 A 1 
ATOM 1781 N NZ  . LYS A 1 223 ? 5.676   4.821   21.243  1.00 45.80 223 A 1 
ATOM 1782 N N   . ARG A 1 224 ? 8.819   8.778   14.588  1.00 72.03 224 A 1 
ATOM 1783 C CA  . ARG A 1 224 ? 8.780   9.878   13.611  1.00 70.53 224 A 1 
ATOM 1784 C C   . ARG A 1 224 ? 9.286   9.477   12.233  1.00 71.51 224 A 1 
ATOM 1785 O O   . ARG A 1 224 ? 8.732   9.911   11.226  1.00 69.59 224 A 1 
ATOM 1786 C CB  . ARG A 1 224 ? 9.639   11.031  14.112  1.00 67.06 224 A 1 
ATOM 1787 C CG  . ARG A 1 224 ? 9.018   11.691  15.338  1.00 62.79 224 A 1 
ATOM 1788 C CD  . ARG A 1 224 ? 10.028  12.729  15.816  1.00 60.28 224 A 1 
ATOM 1789 N NE  . ARG A 1 224 ? 9.518   13.421  16.976  1.00 55.19 224 A 1 
ATOM 1790 C CZ  . ARG A 1 224 ? 10.236  14.206  17.735  1.00 49.95 224 A 1 
ATOM 1791 N NH1 . ARG A 1 224 ? 11.472  14.492  17.437  1.00 47.37 224 A 1 
ATOM 1792 N NH2 . ARG A 1 224 ? 9.732   14.690  18.805  1.00 45.53 224 A 1 
ATOM 1793 N N   . LYS A 1 225 ? 10.348  8.668   12.188  1.00 70.79 225 A 1 
ATOM 1794 C CA  . LYS A 1 225 ? 10.970  8.210   10.936  1.00 70.05 225 A 1 
ATOM 1795 C C   . LYS A 1 225 ? 10.080  7.245   10.161  1.00 71.70 225 A 1 
ATOM 1796 O O   . LYS A 1 225 ? 10.150  7.239   8.933   1.00 67.58 225 A 1 
ATOM 1797 C CB  . LYS A 1 225 ? 12.321  7.556   11.231  1.00 64.67 225 A 1 
ATOM 1798 C CG  . LYS A 1 225 ? 13.424  8.604   11.382  1.00 58.01 225 A 1 
ATOM 1799 C CD  . LYS A 1 225 ? 14.741  7.943   11.798  1.00 52.20 225 A 1 
ATOM 1800 C CE  . LYS A 1 225 ? 15.861  8.969   11.819  1.00 45.46 225 A 1 
ATOM 1801 N NZ  . LYS A 1 225 ? 16.949  8.571   12.738  1.00 39.04 225 A 1 
ATOM 1802 N N   . LYS A 1 226 ? 9.244   6.470   10.845  1.00 70.74 226 A 1 
ATOM 1803 C CA  . LYS A 1 226 ? 8.262   5.601   10.196  1.00 69.99 226 A 1 
ATOM 1804 C C   . LYS A 1 226 ? 7.174   6.443   9.518   1.00 72.57 226 A 1 
ATOM 1805 O O   . LYS A 1 226 ? 6.069   6.582   10.014  1.00 67.84 226 A 1 
ATOM 1806 C CB  . LYS A 1 226 ? 7.692   4.568   11.177  1.00 63.18 226 A 1 
ATOM 1807 C CG  . LYS A 1 226 ? 8.630   3.357   11.312  1.00 56.01 226 A 1 
ATOM 1808 C CD  . LYS A 1 226 ? 8.041   2.314   12.251  1.00 50.33 226 A 1 
ATOM 1809 C CE  . LYS A 1 226 ? 8.983   1.110   12.331  1.00 42.94 226 A 1 
ATOM 1810 N NZ  . LYS A 1 226 ? 8.547   0.124   13.349  1.00 37.27 226 A 1 
ATOM 1811 N N   . ARG A 1 227 ? 7.509   6.962   8.345   1.00 73.78 227 A 1 
ATOM 1812 C CA  . ARG A 1 227 ? 6.580   7.584   7.403   1.00 73.97 227 A 1 
ATOM 1813 C C   . ARG A 1 227 ? 5.850   6.529   6.562   1.00 75.88 227 A 1 
ATOM 1814 O O   . ARG A 1 227 ? 5.619   6.737   5.371   1.00 71.91 227 A 1 
ATOM 1815 C CB  . ARG A 1 227 ? 7.297   8.638   6.547   1.00 69.21 227 A 1 
ATOM 1816 C CG  . ARG A 1 227 ? 7.815   9.829   7.366   1.00 64.68 227 A 1 
ATOM 1817 C CD  . ARG A 1 227 ? 8.335   10.901  6.415   1.00 60.66 227 A 1 
ATOM 1818 N NE  . ARG A 1 227 ? 8.862   12.074  7.141   1.00 55.30 227 A 1 
ATOM 1819 C CZ  . ARG A 1 227 ? 9.203   13.232  6.600   1.00 50.10 227 A 1 
ATOM 1820 N NH1 . ARG A 1 227 ? 9.131   13.437  5.317   1.00 48.01 227 A 1 
ATOM 1821 N NH2 . ARG A 1 227 ? 9.629   14.211  7.346   1.00 45.88 227 A 1 
ATOM 1822 N N   . ASP A 1 228 ? 5.524   5.407   7.164   1.00 78.82 228 A 1 
ATOM 1823 C CA  . ASP A 1 228 ? 4.840   4.327   6.479   1.00 79.85 228 A 1 
ATOM 1824 C C   . ASP A 1 228 ? 3.329   4.481   6.656   1.00 83.34 228 A 1 
ATOM 1825 O O   . ASP A 1 228 ? 2.814   4.605   7.768   1.00 81.24 228 A 1 
ATOM 1826 C CB  . ASP A 1 228 ? 5.350   2.966   6.964   1.00 74.21 228 A 1 
ATOM 1827 C CG  . ASP A 1 228 ? 6.794   2.686   6.531   1.00 65.34 228 A 1 
ATOM 1828 O OD1 . ASP A 1 228 ? 7.219   3.226   5.483   1.00 57.47 228 A 1 
ATOM 1829 O OD2 . ASP A 1 228 ? 7.454   1.896   7.236   1.00 57.76 228 A 1 
ATOM 1830 N N   . ILE A 1 229 ? 2.616   4.480   5.544   1.00 83.72 229 A 1 
ATOM 1831 C CA  . ILE A 1 229 ? 1.159   4.403   5.548   1.00 85.76 229 A 1 
ATOM 1832 C C   . ILE A 1 229 ? 0.793   2.926   5.708   1.00 87.30 229 A 1 
ATOM 1833 O O   . ILE A 1 229 ? 1.162   2.131   4.842   1.00 85.73 229 A 1 
ATOM 1834 C CB  . ILE A 1 229 ? 0.555   5.021   4.270   1.00 84.15 229 A 1 
ATOM 1835 C CG1 . ILE A 1 229 ? 0.957   6.501   4.123   1.00 80.04 229 A 1 
ATOM 1836 C CG2 . ILE A 1 229 ? -0.979  4.880   4.315   1.00 78.49 229 A 1 
ATOM 1837 C CD1 . ILE A 1 229 ? 0.544   7.136   2.789   1.00 73.29 229 A 1 
ATOM 1838 N N   . PRO A 1 230 ? 0.053   2.551   6.763   1.00 88.10 230 A 1 
ATOM 1839 C CA  . PRO A 1 230 ? -0.386  1.181   6.949   1.00 88.62 230 A 1 
ATOM 1840 C C   . PRO A 1 230 ? -1.167  0.656   5.744   1.00 89.60 230 A 1 
ATOM 1841 O O   . PRO A 1 230 ? -2.052  1.332   5.219   1.00 88.33 230 A 1 
ATOM 1842 C CB  . PRO A 1 230 ? -1.249  1.193   8.212   1.00 87.01 230 A 1 
ATOM 1843 C CG  . PRO A 1 230 ? -0.716  2.378   8.996   1.00 85.09 230 A 1 
ATOM 1844 C CD  . PRO A 1 230 ? -0.350  3.367   7.902   1.00 87.02 230 A 1 
ATOM 1845 N N   . ASP A 1 231 ? -0.881  -0.567  5.318   1.00 87.81 231 A 1 
ATOM 1846 C CA  . ASP A 1 231 ? -1.500  -1.164  4.141   1.00 86.51 231 A 1 
ATOM 1847 C C   . ASP A 1 231 ? -3.031  -1.264  4.252   1.00 87.79 231 A 1 
ATOM 1848 O O   . ASP A 1 231 ? -3.731  -1.123  3.252   1.00 86.10 231 A 1 
ATOM 1849 C CB  . ASP A 1 231 ? -0.899  -2.556  3.892   1.00 83.75 231 A 1 
ATOM 1850 C CG  . ASP A 1 231 ? 0.417   -2.544  3.124   1.00 76.67 231 A 1 
ATOM 1851 O OD1 . ASP A 1 231 ? 0.717   -1.534  2.439   1.00 70.28 231 A 1 
ATOM 1852 O OD2 . ASP A 1 231 ? 1.077   -3.595  3.036   1.00 69.60 231 A 1 
ATOM 1853 N N   . TYR A 1 232 ? -3.557  -1.456  5.457   1.00 89.81 232 A 1 
ATOM 1854 C CA  . TYR A 1 232 ? -4.997  -1.535  5.711   1.00 90.70 232 A 1 
ATOM 1855 C C   . TYR A 1 232 ? -5.735  -0.192  5.518   1.00 92.17 232 A 1 
ATOM 1856 O O   . TYR A 1 232 ? -6.961  -0.182  5.418   1.00 91.22 232 A 1 
ATOM 1857 C CB  . TYR A 1 232 ? -5.241  -2.117  7.105   1.00 89.96 232 A 1 
ATOM 1858 C CG  . TYR A 1 232 ? -4.615  -1.352  8.257   1.00 89.84 232 A 1 
ATOM 1859 C CD1 . TYR A 1 232 ? -3.467  -1.843  8.914   1.00 86.97 232 A 1 
ATOM 1860 C CD2 . TYR A 1 232 ? -5.180  -0.137  8.701   1.00 86.85 232 A 1 
ATOM 1861 C CE1 . TYR A 1 232 ? -2.897  -1.143  9.981   1.00 85.17 232 A 1 
ATOM 1862 C CE2 . TYR A 1 232 ? -4.610  0.577   9.763   1.00 84.56 232 A 1 
ATOM 1863 C CZ  . TYR A 1 232 ? -3.464  0.071   10.409  1.00 85.70 232 A 1 
ATOM 1864 O OH  . TYR A 1 232 ? -2.910  0.771   11.445  1.00 83.31 232 A 1 
ATOM 1865 N N   . LEU A 1 233 ? -5.005  0.922   5.415   1.00 92.24 233 A 1 
ATOM 1866 C CA  . LEU A 1 233 ? -5.553  2.236   5.063   1.00 93.00 233 A 1 
ATOM 1867 C C   . LEU A 1 233 ? -5.429  2.550   3.568   1.00 93.58 233 A 1 
ATOM 1868 O O   . LEU A 1 233 ? -5.914  3.584   3.109   1.00 92.09 233 A 1 
ATOM 1869 C CB  . LEU A 1 233 ? -4.868  3.336   5.901   1.00 92.99 233 A 1 
ATOM 1870 C CG  . LEU A 1 233 ? -4.952  3.164   7.424   1.00 92.73 233 A 1 
ATOM 1871 C CD1 . LEU A 1 233 ? -4.344  4.384   8.105   1.00 90.22 233 A 1 
ATOM 1872 C CD2 . LEU A 1 233 ? -6.393  3.022   7.918   1.00 89.80 233 A 1 
ATOM 1873 N N   . CYS A 1 234 ? -4.773  1.668   2.811   1.00 92.21 234 A 1 
ATOM 1874 C CA  . CYS A 1 234 ? -4.556  1.844   1.386   1.00 91.29 234 A 1 
ATOM 1875 C C   . CYS A 1 234 ? -5.620  1.111   0.549   1.00 90.94 234 A 1 
ATOM 1876 O O   . CYS A 1 234 ? -6.025  -0.009  0.852   1.00 89.06 234 A 1 
ATOM 1877 C CB  . CYS A 1 234 ? -3.133  1.401   1.017   1.00 89.44 234 A 1 
ATOM 1878 S SG  . CYS A 1 234 ? -1.898  2.462   1.816   1.00 86.87 234 A 1 
ATOM 1879 N N   . GLY A 1 235 ? -6.027  1.739   -0.562  1.00 90.28 235 A 1 
ATOM 1880 C CA  . GLY A 1 235 ? -6.911  1.123   -1.546  1.00 89.74 235 A 1 
ATOM 1881 C C   . GLY A 1 235 ? -6.256  -0.083  -2.225  1.00 90.22 235 A 1 
ATOM 1882 O O   . GLY A 1 235 ? -5.055  -0.091  -2.495  1.00 87.82 235 A 1 
ATOM 1883 N N   . LYS A 1 236 ? -7.065  -1.112  -2.537  1.00 90.69 236 A 1 
ATOM 1884 C CA  . LYS A 1 236 ? -6.577  -2.339  -3.183  1.00 89.86 236 A 1 
ATOM 1885 C C   . LYS A 1 236 ? -6.208  -2.138  -4.663  1.00 90.19 236 A 1 
ATOM 1886 O O   . LYS A 1 236 ? -5.590  -3.021  -5.254  1.00 85.98 236 A 1 
ATOM 1887 C CB  . LYS A 1 236 ? -7.615  -3.469  -3.025  1.00 88.28 236 A 1 
ATOM 1888 C CG  . LYS A 1 236 ? -8.072  -3.768  -1.583  1.00 86.75 236 A 1 
ATOM 1889 C CD  . LYS A 1 236 ? -6.966  -4.230  -0.620  1.00 80.89 236 A 1 
ATOM 1890 C CE  . LYS A 1 236 ? -7.592  -4.551  0.740   1.00 76.88 236 A 1 
ATOM 1891 N NZ  . LYS A 1 236 ? -6.617  -4.909  1.811   1.00 68.20 236 A 1 
ATOM 1892 N N   . ILE A 1 237 ? -6.577  -1.004  -5.254  1.00 91.37 237 A 1 
ATOM 1893 C CA  . ILE A 1 237 ? -6.271  -0.631  -6.645  1.00 90.85 237 A 1 
ATOM 1894 C C   . ILE A 1 237 ? -5.117  0.375   -6.686  1.00 90.22 237 A 1 
ATOM 1895 O O   . ILE A 1 237 ? -4.103  0.107   -7.335  1.00 87.19 237 A 1 
ATOM 1896 C CB  . ILE A 1 237 ? -7.535  -0.101  -7.368  1.00 90.67 237 A 1 
ATOM 1897 C CG1 . ILE A 1 237 ? -8.630  -1.181  -7.431  1.00 88.66 237 A 1 
ATOM 1898 C CG2 . ILE A 1 237 ? -7.170  0.386   -8.787  1.00 87.95 237 A 1 
ATOM 1899 C CD1 . ILE A 1 237 ? -9.983  -0.660  -7.929  1.00 85.81 237 A 1 
ATOM 1900 N N   . SER A 1 238 ? -5.231  1.502   -5.981  1.00 89.83 238 A 1 
ATOM 1901 C CA  . SER A 1 238 ? -4.205  2.558   -6.003  1.00 87.71 238 A 1 
ATOM 1902 C C   . SER A 1 238 ? -2.947  2.217   -5.206  1.00 87.52 238 A 1 
ATOM 1903 O O   . SER A 1 238 ? -1.865  2.711   -5.523  1.00 84.51 238 A 1 
ATOM 1904 C CB  . SER A 1 238 ? -4.773  3.871   -5.456  1.00 86.00 238 A 1 
ATOM 1905 O OG  . SER A 1 238 ? -5.348  3.680   -4.179  1.00 81.30 238 A 1 
ATOM 1906 N N   . PHE A 1 239 ? -3.065  1.369   -4.183  1.00 87.72 239 A 1 
ATOM 1907 C CA  . PHE A 1 239 ? -2.031  1.139   -3.172  1.00 86.74 239 A 1 
ATOM 1908 C C   . PHE A 1 239 ? -1.632  2.427   -2.422  1.00 86.03 239 A 1 
ATOM 1909 O O   . PHE A 1 239 ? -0.550  2.522   -1.844  1.00 81.82 239 A 1 
ATOM 1910 C CB  . PHE A 1 239 ? -0.821  0.389   -3.761  1.00 85.27 239 A 1 
ATOM 1911 C CG  . PHE A 1 239 ? -1.083  -1.041  -4.173  1.00 85.60 239 A 1 
ATOM 1912 C CD1 . PHE A 1 239 ? -0.363  -2.082  -3.556  1.00 80.23 239 A 1 
ATOM 1913 C CD2 . PHE A 1 239 ? -2.021  -1.361  -5.162  1.00 80.00 239 A 1 
ATOM 1914 C CE1 . PHE A 1 239 ? -0.595  -3.418  -3.922  1.00 78.00 239 A 1 
ATOM 1915 C CE2 . PHE A 1 239 ? -2.266  -2.696  -5.517  1.00 77.75 239 A 1 
ATOM 1916 C CZ  . PHE A 1 239 ? -1.553  -3.726  -4.895  1.00 79.90 239 A 1 
ATOM 1917 N N   . GLU A 1 240 ? -2.507  3.421   -2.435  1.00 88.26 240 A 1 
ATOM 1918 C CA  . GLU A 1 240 ? -2.347  4.696   -1.750  1.00 88.21 240 A 1 
ATOM 1919 C C   . GLU A 1 240 ? -3.398  4.849   -0.656  1.00 90.06 240 A 1 
ATOM 1920 O O   . GLU A 1 240 ? -4.429  4.180   -0.673  1.00 88.79 240 A 1 
ATOM 1921 C CB  . GLU A 1 240 ? -2.449  5.854   -2.750  1.00 85.19 240 A 1 
ATOM 1922 C CG  . GLU A 1 240 ? -1.295  5.875   -3.752  1.00 78.16 240 A 1 
ATOM 1923 C CD  . GLU A 1 240 ? -1.354  7.065   -4.714  1.00 73.41 240 A 1 
ATOM 1924 O OE1 . GLU A 1 240 ? -0.660  7.007   -5.755  1.00 65.54 240 A 1 
ATOM 1925 O OE2 . GLU A 1 240 ? -2.019  8.072   -4.393  1.00 65.46 240 A 1 
ATOM 1926 N N   . LEU A 1 241 ? -3.144  5.777   0.262   1.00 91.07 241 A 1 
ATOM 1927 C CA  . LEU A 1 241 ? -4.094  6.137   1.295   1.00 91.70 241 A 1 
ATOM 1928 C C   . LEU A 1 241 ? -5.424  6.559   0.664   1.00 92.15 241 A 1 
ATOM 1929 O O   . LEU A 1 241 ? -5.480  7.495   -0.132  1.00 90.69 241 A 1 
ATOM 1930 C CB  . LEU A 1 241 ? -3.490  7.267   2.147   1.00 91.05 241 A 1 
ATOM 1931 C CG  . LEU A 1 241 ? -4.365  7.663   3.355   1.00 90.48 241 A 1 
ATOM 1932 C CD1 . LEU A 1 241 ? -4.403  6.551   4.404   1.00 86.56 241 A 1 
ATOM 1933 C CD2 . LEU A 1 241 ? -3.780  8.904   4.020   1.00 86.06 241 A 1 
ATOM 1934 N N   . MET A 1 242 ? -6.498  5.873   1.051   1.00 93.22 242 A 1 
ATOM 1935 C CA  . MET A 1 242 ? -7.833  6.155   0.549   1.00 93.78 242 A 1 
ATOM 1936 C C   . MET A 1 242 ? -8.319  7.538   0.996   1.00 93.48 242 A 1 
ATOM 1937 O O   . MET A 1 242 ? -8.225  7.896   2.173   1.00 92.21 242 A 1 
ATOM 1938 C CB  . MET A 1 242 ? -8.803  5.066   1.012   1.00 93.69 242 A 1 
ATOM 1939 C CG  . MET A 1 242 ? -8.526  3.707   0.365   1.00 92.32 242 A 1 
ATOM 1940 S SD  . MET A 1 242 ? -9.640  2.379   0.920   1.00 91.86 242 A 1 
ATOM 1941 C CE  . MET A 1 242 ? -8.943  2.037   2.552   1.00 83.12 242 A 1 
ATOM 1942 N N   . ARG A 1 243 ? -8.862  8.309   0.064   1.00 93.96 243 A 1 
ATOM 1943 C CA  . ARG A 1 243 ? -9.459  9.630   0.342   1.00 92.82 243 A 1 
ATOM 1944 C C   . ARG A 1 243 ? -10.956 9.517   0.616   1.00 93.76 243 A 1 
ATOM 1945 O O   . ARG A 1 243 ? -11.476 10.180  1.505   1.00 91.04 243 A 1 
ATOM 1946 C CB  . ARG A 1 243 ? -9.186  10.577  -0.835  1.00 90.49 243 A 1 
ATOM 1947 C CG  . ARG A 1 243 ? -7.695  10.839  -1.110  1.00 84.96 243 A 1 
ATOM 1948 C CD  . ARG A 1 243 ? -7.040  11.735  -0.050  1.00 75.68 243 A 1 
ATOM 1949 N NE  . ARG A 1 243 ? -5.655  12.051  -0.417  1.00 68.16 243 A 1 
ATOM 1950 C CZ  . ARG A 1 243 ? -4.867  12.967  0.155   1.00 60.12 243 A 1 
ATOM 1951 N NH1 . ARG A 1 243 ? -5.306  13.747  1.107   1.00 54.21 243 A 1 
ATOM 1952 N NH2 . ARG A 1 243 ? -3.633  13.113  -0.212  1.00 54.17 243 A 1 
ATOM 1953 N N   . GLU A 1 244 ? -11.627 8.658   -0.138  1.00 94.19 244 A 1 
ATOM 1954 C CA  . GLU A 1 244 ? -13.053 8.380   -0.008  1.00 94.87 244 A 1 
ATOM 1955 C C   . GLU A 1 244 ? -13.296 6.864   0.046   1.00 95.86 244 A 1 
ATOM 1956 O O   . GLU A 1 244 ? -13.718 6.264   -0.946  1.00 94.74 244 A 1 
ATOM 1957 C CB  . GLU A 1 244 ? -13.850 9.032   -1.154  1.00 93.64 244 A 1 
ATOM 1958 C CG  . GLU A 1 244 ? -13.818 10.567  -1.116  1.00 85.30 244 A 1 
ATOM 1959 C CD  . GLU A 1 244 ? -14.850 11.206  -2.052  1.00 80.37 244 A 1 
ATOM 1960 O OE1 . GLU A 1 244 ? -14.974 12.460  -1.997  1.00 72.24 244 A 1 
ATOM 1961 O OE2 . GLU A 1 244 ? -15.549 10.472  -2.791  1.00 73.48 244 A 1 
ATOM 1962 N N   . PRO A 1 245 ? -13.013 6.216   1.177   1.00 96.08 245 A 1 
ATOM 1963 C CA  . PRO A 1 245 ? -13.185 4.782   1.295   1.00 96.35 245 A 1 
ATOM 1964 C C   . PRO A 1 245 ? -14.644 4.378   1.113   1.00 96.50 245 A 1 
ATOM 1965 O O   . PRO A 1 245 ? -15.548 4.879   1.795   1.00 95.22 245 A 1 
ATOM 1966 C CB  . PRO A 1 245 ? -12.641 4.414   2.678   1.00 95.58 245 A 1 
ATOM 1967 C CG  . PRO A 1 245 ? -12.825 5.707   3.482   1.00 93.68 245 A 1 
ATOM 1968 C CD  . PRO A 1 245 ? -12.565 6.785   2.437   1.00 95.24 245 A 1 
ATOM 1969 N N   . CYS A 1 246 ? -14.871 3.449   0.199   1.00 96.12 246 A 1 
ATOM 1970 C CA  . CYS A 1 246 ? -16.158 2.820   -0.003  1.00 96.07 246 A 1 
ATOM 1971 C C   . CYS A 1 246 ? -16.010 1.301   -0.013  1.00 96.32 246 A 1 
ATOM 1972 O O   . CYS A 1 246 ? -14.960 0.770   -0.383  1.00 94.61 246 A 1 
ATOM 1973 C CB  . CYS A 1 246 ? -16.836 3.386   -1.259  1.00 93.78 246 A 1 
ATOM 1974 S SG  . CYS A 1 246 ? -15.901 2.987   -2.758  1.00 85.40 246 A 1 
ATOM 1975 N N   . ILE A 1 247 ? -17.054 0.603   0.401   1.00 96.22 247 A 1 
ATOM 1976 C CA  . ILE A 1 247 ? -17.060 -0.848  0.554   1.00 96.48 247 A 1 
ATOM 1977 C C   . ILE A 1 247 ? -18.039 -1.482  -0.432  1.00 96.38 247 A 1 
ATOM 1978 O O   . ILE A 1 247 ? -19.100 -0.931  -0.729  1.00 95.19 247 A 1 
ATOM 1979 C CB  . ILE A 1 247 ? -17.299 -1.220  2.030   1.00 95.94 247 A 1 
ATOM 1980 C CG1 . ILE A 1 247 ? -17.017 -2.711  2.294   1.00 92.34 247 A 1 
ATOM 1981 C CG2 . ILE A 1 247 ? -18.720 -0.843  2.491   1.00 92.45 247 A 1 
ATOM 1982 C CD1 . ILE A 1 247 ? -16.990 -3.066  3.788   1.00 90.08 247 A 1 
ATOM 1983 N N   . THR A 1 248 ? -17.659 -2.646  -0.939  1.00 96.33 248 A 1 
ATOM 1984 C CA  . THR A 1 248 ? -18.493 -3.471  -1.812  1.00 95.92 248 A 1 
ATOM 1985 C C   . THR A 1 248 ? -19.318 -4.472  -0.989  1.00 95.72 248 A 1 
ATOM 1986 O O   . THR A 1 248 ? -18.969 -4.750  0.167   1.00 94.47 248 A 1 
ATOM 1987 C CB  . THR A 1 248 ? -17.645 -4.214  -2.852  1.00 94.96 248 A 1 
ATOM 1988 O OG1 . THR A 1 248 ? -16.861 -5.213  -2.247  1.00 87.96 248 A 1 
ATOM 1989 C CG2 . THR A 1 248 ? -16.720 -3.277  -3.638  1.00 87.57 248 A 1 
ATOM 1990 N N   . PRO A 1 249 ? -20.369 -5.094  -1.556  1.00 95.57 249 A 1 
ATOM 1991 C CA  . PRO A 1 249 ? -21.124 -6.150  -0.882  1.00 94.70 249 A 1 
ATOM 1992 C C   . PRO A 1 249 ? -20.280 -7.348  -0.432  1.00 94.57 249 A 1 
ATOM 1993 O O   . PRO A 1 249 ? -20.676 -8.067  0.488   1.00 92.29 249 A 1 
ATOM 1994 C CB  . PRO A 1 249 ? -22.194 -6.578  -1.890  1.00 93.71 249 A 1 
ATOM 1995 C CG  . PRO A 1 249 ? -22.411 -5.325  -2.731  1.00 92.52 249 A 1 
ATOM 1996 C CD  . PRO A 1 249 ? -21.008 -4.734  -2.818  1.00 94.86 249 A 1 
ATOM 1997 N N   . SER A 1 250 ? -19.100 -7.551  -1.023  1.00 94.43 250 A 1 
ATOM 1998 C CA  . SER A 1 250 ? -18.142 -8.578  -0.602  1.00 93.69 250 A 1 
ATOM 1999 C C   . SER A 1 250 ? -17.326 -8.198  0.643   1.00 93.97 250 A 1 
ATOM 2000 O O   . SER A 1 250 ? -16.550 -9.021  1.135   1.00 91.40 250 A 1 
ATOM 2001 C CB  . SER A 1 250 ? -17.185 -8.902  -1.754  1.00 92.42 250 A 1 
ATOM 2002 O OG  . SER A 1 250 ? -17.892 -9.339  -2.899  1.00 85.74 250 A 1 
ATOM 2003 N N   . GLY A 1 251 ? -17.475 -6.970  1.146   1.00 94.20 251 A 1 
ATOM 2004 C CA  . GLY A 1 251 ? -16.748 -6.484  2.318   1.00 94.16 251 A 1 
ATOM 2005 C C   . GLY A 1 251 ? -15.372 -5.891  2.032   1.00 94.91 251 A 1 
ATOM 2006 O O   . GLY A 1 251 ? -14.642 -5.562  2.968   1.00 93.17 251 A 1 
ATOM 2007 N N   . ILE A 1 252 ? -14.997 -5.742  0.757   1.00 94.79 252 A 1 
ATOM 2008 C CA  . ILE A 1 252 ? -13.721 -5.154  0.355   1.00 94.67 252 A 1 
ATOM 2009 C C   . ILE A 1 252 ? -13.869 -3.634  0.239   1.00 95.14 252 A 1 
ATOM 2010 O O   . ILE A 1 252 ? -14.810 -3.140  -0.367  1.00 93.98 252 A 1 
ATOM 2011 C CB  . ILE A 1 252 ? -13.196 -5.780  -0.949  1.00 93.72 252 A 1 
ATOM 2012 C CG1 . ILE A 1 252 ? -13.213 -7.331  -0.953  1.00 90.93 252 A 1 
ATOM 2013 C CG2 . ILE A 1 252 ? -11.764 -5.280  -1.232  1.00 90.61 252 A 1 
ATOM 2014 C CD1 . ILE A 1 252 ? -12.395 -7.991  0.154   1.00 81.59 252 A 1 
ATOM 2015 N N   . THR A 1 253 ? -12.913 -2.902  0.806   1.00 95.43 253 A 1 
ATOM 2016 C CA  . THR A 1 253 ? -12.882 -1.442  0.751   1.00 95.48 253 A 1 
ATOM 2017 C C   . THR A 1 253 ? -11.865 -0.955  -0.286  1.00 95.00 253 A 1 
ATOM 2018 O O   . THR A 1 253 ? -10.713 -1.394  -0.298  1.00 93.55 253 A 1 
ATOM 2019 C CB  . THR A 1 253 ? -12.609 -0.833  2.135   1.00 94.98 253 A 1 
ATOM 2020 O OG1 . THR A 1 253 ? -13.625 -1.237  3.030   1.00 88.07 253 A 1 
ATOM 2021 C CG2 . THR A 1 253 ? -12.641 0.691   2.135   1.00 88.20 253 A 1 
ATOM 2022 N N   . TYR A 1 254 ? -12.302 -0.015  -1.120  1.00 95.81 254 A 1 
ATOM 2023 C CA  . TYR A 1 254 ? -11.512 0.646   -2.156  1.00 95.70 254 A 1 
ATOM 2024 C C   . TYR A 1 254 ? -11.620 2.165   -1.998  1.00 95.83 254 A 1 
ATOM 2025 O O   . TYR A 1 254 ? -12.543 2.661   -1.350  1.00 94.64 254 A 1 
ATOM 2026 C CB  . TYR A 1 254 ? -12.026 0.230   -3.537  1.00 95.34 254 A 1 
ATOM 2027 C CG  . TYR A 1 254 ? -12.000 -1.260  -3.799  1.00 95.61 254 A 1 
ATOM 2028 C CD1 . TYR A 1 254 ? -10.808 -1.883  -4.208  1.00 92.30 254 A 1 
ATOM 2029 C CD2 . TYR A 1 254 ? -13.168 -2.036  -3.631  1.00 92.51 254 A 1 
ATOM 2030 C CE1 . TYR A 1 254 ? -10.779 -3.258  -4.459  1.00 91.84 254 A 1 
ATOM 2031 C CE2 . TYR A 1 254 ? -13.147 -3.418  -3.876  1.00 91.97 254 A 1 
ATOM 2032 C CZ  . TYR A 1 254 ? -11.952 -4.026  -4.294  1.00 93.99 254 A 1 
ATOM 2033 O OH  . TYR A 1 254 ? -11.922 -5.377  -4.546  1.00 92.78 254 A 1 
ATOM 2034 N N   . ASP A 1 255 ? -10.718 2.912   -2.623  1.00 95.53 255 A 1 
ATOM 2035 C CA  . ASP A 1 255 ? -10.940 4.341   -2.828  1.00 95.12 255 A 1 
ATOM 2036 C C   . ASP A 1 255 ? -12.008 4.542   -3.907  1.00 95.26 255 A 1 
ATOM 2037 O O   . ASP A 1 255 ? -11.987 3.874   -4.945  1.00 93.54 255 A 1 
ATOM 2038 C CB  . ASP A 1 255 ? -9.624  5.059   -3.166  1.00 93.69 255 A 1 
ATOM 2039 C CG  . ASP A 1 255 ? -9.662  6.569   -2.862  1.00 91.74 255 A 1 
ATOM 2040 O OD1 . ASP A 1 255 ? -10.745 7.084   -2.523  1.00 85.78 255 A 1 
ATOM 2041 O OD2 . ASP A 1 255 ? -8.586  7.206   -2.903  1.00 85.36 255 A 1 
ATOM 2042 N N   . ARG A 1 256 ? -12.971 5.427   -3.657  1.00 95.51 256 A 1 
ATOM 2043 C CA  . ARG A 1 256 ? -14.131 5.640   -4.537  1.00 95.46 256 A 1 
ATOM 2044 C C   . ARG A 1 256 ? -13.712 5.927   -5.975  1.00 95.05 256 A 1 
ATOM 2045 O O   . ARG A 1 256 ? -14.248 5.313   -6.895  1.00 94.16 256 A 1 
ATOM 2046 C CB  . ARG A 1 256 ? -15.002 6.768   -3.978  1.00 95.21 256 A 1 
ATOM 2047 C CG  . ARG A 1 256 ? -16.219 7.054   -4.883  1.00 92.57 256 A 1 
ATOM 2048 C CD  . ARG A 1 256 ? -17.130 8.135   -4.282  1.00 89.77 256 A 1 
ATOM 2049 N NE  . ARG A 1 256 ? -17.775 7.688   -3.046  1.00 84.26 256 A 1 
ATOM 2050 C CZ  . ARG A 1 256 ? -18.856 6.928   -2.952  1.00 80.20 256 A 1 
ATOM 2051 N NH1 . ARG A 1 256 ? -19.511 6.521   -4.004  1.00 71.31 256 A 1 
ATOM 2052 N NH2 . ARG A 1 256 ? -19.302 6.559   -1.779  1.00 73.98 256 A 1 
ATOM 2053 N N   . LYS A 1 257 ? -12.750 6.814   -6.157  1.00 94.99 257 A 1 
ATOM 2054 C CA  . LYS A 1 257 ? -12.259 7.187   -7.489  1.00 93.89 257 A 1 
ATOM 2055 C C   . LYS A 1 257 ? -11.775 5.971   -8.283  1.00 94.24 257 A 1 
ATOM 2056 O O   . LYS A 1 257 ? -12.106 5.829   -9.454  1.00 92.25 257 A 1 
ATOM 2057 C CB  . LYS A 1 257 ? -11.143 8.220   -7.314  1.00 91.57 257 A 1 
ATOM 2058 C CG  . LYS A 1 257 ? -10.640 8.728   -8.670  1.00 79.96 257 A 1 
ATOM 2059 C CD  . LYS A 1 257 ? -9.434  9.646   -8.482  1.00 75.55 257 A 1 
ATOM 2060 C CE  . LYS A 1 257 ? -8.866  9.971   -9.857  1.00 62.50 257 A 1 
ATOM 2061 N NZ  . LYS A 1 257 ? -7.536  10.606  -9.749  1.00 55.74 257 A 1 
ATOM 2062 N N   . ASP A 1 258 ? -11.004 5.095   -7.649  1.00 94.25 258 A 1 
ATOM 2063 C CA  . ASP A 1 258 ? -10.384 3.953   -8.317  1.00 93.63 258 A 1 
ATOM 2064 C C   . ASP A 1 258 ? -11.411 2.868   -8.652  1.00 94.35 258 A 1 
ATOM 2065 O O   . ASP A 1 258 ? -11.384 2.302   -9.742  1.00 93.00 258 A 1 
ATOM 2066 C CB  . ASP A 1 258 ? -9.299  3.350   -7.415  1.00 92.39 258 A 1 
ATOM 2067 C CG  . ASP A 1 258 ? -8.182  4.330   -7.033  1.00 90.39 258 A 1 
ATOM 2068 O OD1 . ASP A 1 258 ? -7.801  5.170   -7.875  1.00 85.45 258 A 1 
ATOM 2069 O OD2 . ASP A 1 258 ? -7.690  4.184   -5.898  1.00 84.82 258 A 1 
ATOM 2070 N N   . ILE A 1 259 ? -12.342 2.587   -7.742  1.00 95.29 259 A 1 
ATOM 2071 C CA  . ILE A 1 259 ? -13.383 1.582   -7.990  1.00 95.61 259 A 1 
ATOM 2072 C C   . ILE A 1 259 ? -14.392 2.060   -9.031  1.00 95.74 259 A 1 
ATOM 2073 O O   . ILE A 1 259 ? -14.791 1.276   -9.881  1.00 95.04 259 A 1 
ATOM 2074 C CB  . ILE A 1 259 ? -14.039 1.117   -6.666  1.00 95.41 259 A 1 
ATOM 2075 C CG1 . ILE A 1 259 ? -14.938 -0.124  -6.841  1.00 92.34 259 A 1 
ATOM 2076 C CG2 . ILE A 1 259 ? -14.847 2.228   -5.986  1.00 92.77 259 A 1 
ATOM 2077 C CD1 . ILE A 1 259 ? -14.193 -1.368  -7.328  1.00 89.55 259 A 1 
ATOM 2078 N N   . GLU A 1 260 ? -14.745 3.346   -9.037  1.00 95.30 260 A 1 
ATOM 2079 C CA  . GLU A 1 260 ? -15.599 3.924   -10.075 1.00 94.98 260 A 1 
ATOM 2080 C C   . GLU A 1 260 ? -14.917 3.875   -11.450 1.00 94.62 260 A 1 
ATOM 2081 O O   . GLU A 1 260 ? -15.550 3.489   -12.436 1.00 93.20 260 A 1 
ATOM 2082 C CB  . GLU A 1 260 ? -15.993 5.365   -9.717  1.00 94.24 260 A 1 
ATOM 2083 C CG  . GLU A 1 260 ? -17.031 5.406   -8.592  1.00 90.19 260 A 1 
ATOM 2084 C CD  . GLU A 1 260 ? -17.491 6.824   -8.208  1.00 89.00 260 A 1 
ATOM 2085 O OE1 . GLU A 1 260 ? -18.406 6.923   -7.351  1.00 82.76 260 A 1 
ATOM 2086 O OE2 . GLU A 1 260 ? -16.980 7.816   -8.775  1.00 84.37 260 A 1 
ATOM 2087 N N   . GLU A 1 261 ? -13.621 4.178   -11.518 1.00 94.43 261 A 1 
ATOM 2088 C CA  . GLU A 1 261 ? -12.862 4.053   -12.760 1.00 93.44 261 A 1 
ATOM 2089 C C   . GLU A 1 261 ? -12.803 2.590   -13.241 1.00 93.48 261 A 1 
ATOM 2090 O O   . GLU A 1 261 ? -13.004 2.321   -14.429 1.00 91.97 261 A 1 
ATOM 2091 C CB  . GLU A 1 261 ? -11.452 4.652   -12.582 1.00 92.35 261 A 1 
ATOM 2092 C CG  . GLU A 1 261 ? -10.703 4.682   -13.918 1.00 84.94 261 A 1 
ATOM 2093 C CD  . GLU A 1 261 ? -9.326  5.375   -13.889 1.00 80.82 261 A 1 
ATOM 2094 O OE1 . GLU A 1 261 ? -8.694  5.403   -14.989 1.00 73.84 261 A 1 
ATOM 2095 O OE2 . GLU A 1 261 ? -8.906  5.908   -12.843 1.00 75.16 261 A 1 
ATOM 2096 N N   . HIS A 1 262 ? -12.597 1.639   -12.335 1.00 94.79 262 A 1 
ATOM 2097 C CA  . HIS A 1 262 ? -12.642 0.211   -12.650 1.00 94.75 262 A 1 
ATOM 2098 C C   . HIS A 1 262 ? -13.999 -0.195  -13.226 1.00 94.89 262 A 1 
ATOM 2099 O O   . HIS A 1 262 ? -14.052 -0.800  -14.303 1.00 93.71 262 A 1 
ATOM 2100 C CB  . HIS A 1 262 ? -12.296 -0.608  -11.400 1.00 94.24 262 A 1 
ATOM 2101 C CG  . HIS A 1 262 ? -12.655 -2.055  -11.534 1.00 94.56 262 A 1 
ATOM 2102 N ND1 . HIS A 1 262 ? -12.009 -2.993  -12.314 1.00 85.95 262 A 1 
ATOM 2103 C CD2 . HIS A 1 262 ? -13.747 -2.680  -10.985 1.00 86.82 262 A 1 
ATOM 2104 C CE1 . HIS A 1 262 ? -12.693 -4.148  -12.226 1.00 88.74 262 A 1 
ATOM 2105 N NE2 . HIS A 1 262 ? -13.753 -3.996  -11.429 1.00 89.64 262 A 1 
ATOM 2106 N N   . LEU A 1 263 ? -15.094 0.164   -12.561 1.00 95.89 263 A 1 
ATOM 2107 C CA  . LEU A 1 263 ? -16.446 -0.184  -13.000 1.00 95.33 263 A 1 
ATOM 2108 C C   . LEU A 1 263 ? -16.797 0.438   -14.362 1.00 94.60 263 A 1 
ATOM 2109 O O   . LEU A 1 263 ? -17.546 -0.159  -15.134 1.00 92.70 263 A 1 
ATOM 2110 C CB  . LEU A 1 263 ? -17.450 0.247   -11.923 1.00 95.44 263 A 1 
ATOM 2111 C CG  . LEU A 1 263 ? -17.376 -0.560  -10.612 1.00 94.87 263 A 1 
ATOM 2112 C CD1 . LEU A 1 263 ? -18.280 0.087   -9.569  1.00 91.86 263 A 1 
ATOM 2113 C CD2 . LEU A 1 263 ? -17.798 -2.020  -10.796 1.00 91.40 263 A 1 
ATOM 2114 N N   . GLN A 1 264 ? -16.237 1.597   -14.688 1.00 94.82 264 A 1 
ATOM 2115 C CA  . GLN A 1 264 ? -16.463 2.280   -15.967 1.00 93.71 264 A 1 
ATOM 2116 C C   . GLN A 1 264 ? -15.571 1.763   -17.101 1.00 93.29 264 A 1 
ATOM 2117 O O   . GLN A 1 264 ? -15.996 1.765   -18.253 1.00 89.61 264 A 1 
ATOM 2118 C CB  . GLN A 1 264 ? -16.238 3.786   -15.771 1.00 92.47 264 A 1 
ATOM 2119 C CG  . GLN A 1 264 ? -17.353 4.446   -14.937 1.00 84.30 264 A 1 
ATOM 2120 C CD  . GLN A 1 264 ? -17.074 5.917   -14.627 1.00 77.36 264 A 1 
ATOM 2121 O OE1 . GLN A 1 264 ? -16.195 6.555   -15.191 1.00 68.73 264 A 1 
ATOM 2122 N NE2 . GLN A 1 264 ? -17.826 6.508   -13.727 1.00 66.12 264 A 1 
ATOM 2123 N N   . ARG A 1 265 ? -14.333 1.351   -16.805 1.00 92.97 265 A 1 
ATOM 2124 C CA  . ARG A 1 265 ? -13.317 1.064   -17.835 1.00 91.35 265 A 1 
ATOM 2125 C C   . ARG A 1 265 ? -12.960 -0.410  -17.976 1.00 91.12 265 A 1 
ATOM 2126 O O   . ARG A 1 265 ? -12.557 -0.816  -19.061 1.00 87.43 265 A 1 
ATOM 2127 C CB  . ARG A 1 265 ? -12.041 1.873   -17.555 1.00 90.06 265 A 1 
ATOM 2128 C CG  . ARG A 1 265 ? -12.294 3.395   -17.596 1.00 85.51 265 A 1 
ATOM 2129 C CD  . ARG A 1 265 ? -11.003 4.192   -17.339 1.00 81.36 265 A 1 
ATOM 2130 N NE  . ARG A 1 265 ? -10.047 4.042   -18.452 1.00 74.32 265 A 1 
ATOM 2131 C CZ  . ARG A 1 265 ? -8.820  4.547   -18.476 1.00 68.28 265 A 1 
ATOM 2132 N NH1 . ARG A 1 265 ? -8.351  5.257   -17.490 1.00 62.11 265 A 1 
ATOM 2133 N NH2 . ARG A 1 265 ? -8.040  4.332   -19.499 1.00 60.90 265 A 1 
ATOM 2134 N N   . VAL A 1 266 ? -13.064 -1.187  -16.913 1.00 92.74 266 A 1 
ATOM 2135 C CA  . VAL A 1 266 ? -12.621 -2.589  -16.880 1.00 91.83 266 A 1 
ATOM 2136 C C   . VAL A 1 266 ? -13.812 -3.534  -16.912 1.00 92.01 266 A 1 
ATOM 2137 O O   . VAL A 1 266 ? -13.893 -4.392  -17.785 1.00 88.78 266 A 1 
ATOM 2138 C CB  . VAL A 1 266 ? -11.699 -2.885  -15.679 1.00 90.92 266 A 1 
ATOM 2139 C CG1 . VAL A 1 266 ? -11.082 -4.281  -15.790 1.00 85.31 266 A 1 
ATOM 2140 C CG2 . VAL A 1 266 ? -10.564 -1.869  -15.565 1.00 85.95 266 A 1 
ATOM 2141 N N   . GLY A 1 267 ? -14.760 -3.388  -15.987 1.00 92.23 267 A 1 
ATOM 2142 C CA  . GLY A 1 267 ? -15.966 -4.209  -15.976 1.00 92.38 267 A 1 
ATOM 2143 C C   . GLY A 1 267 ? -16.744 -4.140  -14.667 1.00 93.88 267 A 1 
ATOM 2144 O O   . GLY A 1 267 ? -16.250 -3.663  -13.644 1.00 91.86 267 A 1 
ATOM 2145 N N   . HIS A 1 268 ? -17.959 -4.660  -14.686 1.00 95.03 268 A 1 
ATOM 2146 C CA  . HIS A 1 268 ? -18.876 -4.643  -13.547 1.00 95.19 268 A 1 
ATOM 2147 C C   . HIS A 1 268 ? -18.653 -5.830  -12.598 1.00 95.06 268 A 1 
ATOM 2148 O O   . HIS A 1 268 ? -19.509 -6.713  -12.469 1.00 91.98 268 A 1 
ATOM 2149 C CB  . HIS A 1 268 ? -20.320 -4.545  -14.054 1.00 93.90 268 A 1 
ATOM 2150 C CG  . HIS A 1 268 ? -20.595 -3.274  -14.798 1.00 92.30 268 A 1 
ATOM 2151 N ND1 . HIS A 1 268 ? -20.585 -2.005  -14.259 1.00 78.28 268 A 1 
ATOM 2152 C CD2 . HIS A 1 268 ? -20.891 -3.142  -16.133 1.00 77.95 268 A 1 
ATOM 2153 C CE1 . HIS A 1 268 ? -20.868 -1.127  -15.243 1.00 80.03 268 A 1 
ATOM 2154 N NE2 . HIS A 1 268 ? -21.059 -1.785  -16.398 1.00 81.61 268 A 1 
ATOM 2155 N N   . PHE A 1 269 ? -17.506 -5.880  -11.952 1.00 94.88 269 A 1 
ATOM 2156 C CA  . PHE A 1 269 ? -17.157 -6.899  -10.962 1.00 94.82 269 A 1 
ATOM 2157 C C   . PHE A 1 269 ? -16.230 -6.335  -9.886  1.00 95.17 269 A 1 
ATOM 2158 O O   . PHE A 1 269 ? -15.461 -5.406  -10.131 1.00 93.93 269 A 1 
ATOM 2159 C CB  . PHE A 1 269 ? -16.540 -8.123  -11.662 1.00 93.63 269 A 1 
ATOM 2160 C CG  . PHE A 1 269 ? -15.226 -7.858  -12.374 1.00 93.95 269 A 1 
ATOM 2161 C CD1 . PHE A 1 269 ? -15.217 -7.410  -13.713 1.00 91.39 269 A 1 
ATOM 2162 C CD2 . PHE A 1 269 ? -14.001 -8.044  -11.710 1.00 91.18 269 A 1 
ATOM 2163 C CE1 . PHE A 1 269 ? -14.008 -7.156  -14.376 1.00 89.92 269 A 1 
ATOM 2164 C CE2 . PHE A 1 269 ? -12.777 -7.786  -12.369 1.00 90.12 269 A 1 
ATOM 2165 C CZ  . PHE A 1 269 ? -12.784 -7.340  -13.698 1.00 90.50 269 A 1 
ATOM 2166 N N   . ASP A 1 270 ? -16.290 -6.928  -8.697  1.00 94.36 270 A 1 
ATOM 2167 C CA  . ASP A 1 270 ? -15.366 -6.618  -7.610  1.00 94.69 270 A 1 
ATOM 2168 C C   . ASP A 1 270 ? -13.937 -7.054  -7.997  1.00 94.47 270 A 1 
ATOM 2169 O O   . ASP A 1 270 ? -13.715 -8.233  -8.296  1.00 92.24 270 A 1 
ATOM 2170 C CB  . ASP A 1 270 ? -15.852 -7.301  -6.329  1.00 94.24 270 A 1 
ATOM 2171 C CG  . ASP A 1 270 ? -15.008 -6.976  -5.097  1.00 94.63 270 A 1 
ATOM 2172 O OD1 . ASP A 1 270 ? -13.775 -7.163  -5.143  1.00 88.80 270 A 1 
ATOM 2173 O OD2 . ASP A 1 270 ? -15.593 -6.578  -4.069  1.00 88.41 270 A 1 
ATOM 2174 N N   . PRO A 1 271 ? -12.942 -6.154  -7.989  1.00 94.46 271 A 1 
ATOM 2175 C CA  . PRO A 1 271 ? -11.587 -6.481  -8.416  1.00 93.61 271 A 1 
ATOM 2176 C C   . PRO A 1 271 ? -10.932 -7.637  -7.660  1.00 93.25 271 A 1 
ATOM 2177 O O   . PRO A 1 271 ? -10.103 -8.357  -8.224  1.00 91.45 271 A 1 
ATOM 2178 C CB  . PRO A 1 271 ? -10.786 -5.189  -8.203  1.00 92.86 271 A 1 
ATOM 2179 C CG  . PRO A 1 271 ? -11.825 -4.094  -8.353  1.00 91.80 271 A 1 
ATOM 2180 C CD  . PRO A 1 271 ? -13.080 -4.727  -7.754  1.00 93.63 271 A 1 
ATOM 2181 N N   . VAL A 1 272 ? -11.280 -7.833  -6.384  1.00 93.33 272 A 1 
ATOM 2182 C CA  . VAL A 1 272 ? -10.672 -8.855  -5.524  1.00 92.77 272 A 1 
ATOM 2183 C C   . VAL A 1 272 ? -11.477 -10.151 -5.554  1.00 92.64 272 A 1 
ATOM 2184 O O   . VAL A 1 272 ? -10.909 -11.216 -5.789  1.00 90.41 272 A 1 
ATOM 2185 C CB  . VAL A 1 272 ? -10.493 -8.326  -4.089  1.00 91.79 272 A 1 
ATOM 2186 C CG1 . VAL A 1 272 ? -9.999  -9.408  -3.120  1.00 86.69 272 A 1 
ATOM 2187 C CG2 . VAL A 1 272 ? -9.458  -7.189  -4.061  1.00 86.81 272 A 1 
ATOM 2188 N N   . THR A 1 273 ? -12.786 -10.085 -5.351  1.00 93.52 273 A 1 
ATOM 2189 C CA  . THR A 1 273 ? -13.635 -11.286 -5.240  1.00 92.78 273 A 1 
ATOM 2190 C C   . THR A 1 273 ? -14.219 -11.743 -6.574  1.00 92.38 273 A 1 
ATOM 2191 O O   . THR A 1 273 ? -14.735 -12.855 -6.663  1.00 89.95 273 A 1 
ATOM 2192 C CB  . THR A 1 273 ? -14.774 -11.074 -4.242  1.00 92.12 273 A 1 
ATOM 2193 O OG1 . THR A 1 273 ? -15.692 -10.134 -4.749  1.00 85.97 273 A 1 
ATOM 2194 C CG2 . THR A 1 273 ? -14.283 -10.585 -2.881  1.00 85.10 273 A 1 
ATOM 2195 N N   . ARG A 1 274 ? -14.140 -10.900 -7.609  1.00 92.59 274 A 1 
ATOM 2196 C CA  . ARG A 1 274 ? -14.758 -11.064 -8.931  1.00 92.29 274 A 1 
ATOM 2197 C C   . ARG A 1 274 ? -16.287 -11.227 -8.887  1.00 92.67 274 A 1 
ATOM 2198 O O   . ARG A 1 274 ? -16.886 -11.604 -9.896  1.00 89.77 274 A 1 
ATOM 2199 C CB  . ARG A 1 274 ? -14.080 -12.187 -9.723  1.00 90.53 274 A 1 
ATOM 2200 C CG  . ARG A 1 274 ? -12.601 -11.905 -10.022 1.00 87.44 274 A 1 
ATOM 2201 C CD  . ARG A 1 274 ? -12.027 -13.075 -10.819 1.00 82.77 274 A 1 
ATOM 2202 N NE  . ARG A 1 274 ? -10.703 -12.774 -11.393 1.00 78.37 274 A 1 
ATOM 2203 C CZ  . ARG A 1 274 ? -9.936  -13.631 -12.045 1.00 72.97 274 A 1 
ATOM 2204 N NH1 . ARG A 1 274 ? -10.274 -14.881 -12.194 1.00 65.85 274 A 1 
ATOM 2205 N NH2 . ARG A 1 274 ? -8.825  -13.247 -12.585 1.00 66.78 274 A 1 
ATOM 2206 N N   . SER A 1 275 ? -16.924 -10.930 -7.776  1.00 93.08 275 A 1 
ATOM 2207 C CA  . SER A 1 275 ? -18.378 -10.920 -7.666  1.00 92.72 275 A 1 
ATOM 2208 C C   . SER A 1 275 ? -18.959 -9.796  -8.534  1.00 93.56 275 A 1 
ATOM 2209 O O   . SER A 1 275 ? -18.344 -8.739  -8.625  1.00 92.50 275 A 1 
ATOM 2210 C CB  . SER A 1 275 ? -18.817 -10.741 -6.215  1.00 91.31 275 A 1 
ATOM 2211 O OG  . SER A 1 275 ? -18.305 -11.800 -5.431  1.00 79.77 275 A 1 
ATOM 2212 N N   . PRO A 1 276 ? -20.135 -9.994  -9.164  1.00 94.67 276 A 1 
ATOM 2213 C CA  . PRO A 1 276 ? -20.803 -8.927  -9.896  1.00 94.76 276 A 1 
ATOM 2214 C C   . PRO A 1 276 ? -20.995 -7.687  -9.022  1.00 95.07 276 A 1 
ATOM 2215 O O   . PRO A 1 276 ? -21.422 -7.796  -7.876  1.00 93.61 276 A 1 
ATOM 2216 C CB  . PRO A 1 276 ? -22.150 -9.516  -10.341 1.00 93.80 276 A 1 
ATOM 2217 C CG  . PRO A 1 276 ? -21.883 -11.020 -10.376 1.00 91.64 276 A 1 
ATOM 2218 C CD  . PRO A 1 276 ? -20.896 -11.222 -9.231  1.00 93.87 276 A 1 
ATOM 2219 N N   . LEU A 1 277 ? -20.677 -6.515  -9.572  1.00 94.84 277 A 1 
ATOM 2220 C CA  . LEU A 1 277 ? -20.710 -5.249  -8.845  1.00 95.29 277 A 1 
ATOM 2221 C C   . LEU A 1 277 ? -21.117 -4.116  -9.779  1.00 95.53 277 A 1 
ATOM 2222 O O   . LEU A 1 277 ? -20.591 -3.999  -10.887 1.00 93.87 277 A 1 
ATOM 2223 C CB  . LEU A 1 277 ? -19.313 -5.009  -8.236  1.00 94.79 277 A 1 
ATOM 2224 C CG  . LEU A 1 277 ? -19.193 -3.717  -7.420  1.00 94.70 277 A 1 
ATOM 2225 C CD1 . LEU A 1 277 ? -20.028 -3.771  -6.144  1.00 90.28 277 A 1 
ATOM 2226 C CD2 . LEU A 1 277 ? -17.737 -3.494  -7.026  1.00 90.09 277 A 1 
ATOM 2227 N N   . THR A 1 278 ? -22.027 -3.250  -9.318  1.00 95.75 278 A 1 
ATOM 2228 C CA  . THR A 1 278 ? -22.357 -1.991  -9.990  1.00 95.31 278 A 1 
ATOM 2229 C C   . THR A 1 278 ? -22.067 -0.808  -9.073  1.00 95.48 278 A 1 
ATOM 2230 O O   . THR A 1 278 ? -21.911 -0.963  -7.860  1.00 93.70 278 A 1 
ATOM 2231 C CB  . THR A 1 278 ? -23.813 -1.952  -10.491 1.00 93.75 278 A 1 
ATOM 2232 O OG1 . THR A 1 278 ? -24.719 -1.870  -9.421  1.00 84.90 278 A 1 
ATOM 2233 C CG2 . THR A 1 278 ? -24.173 -3.168  -11.334 1.00 82.50 278 A 1 
ATOM 2234 N N   . GLN A 1 279 ? -21.977 0.397   -9.649  1.00 95.07 279 A 1 
ATOM 2235 C CA  . GLN A 1 279 ? -21.628 1.604   -8.900  1.00 94.69 279 A 1 
ATOM 2236 C C   . GLN A 1 279 ? -22.643 1.928   -7.794  1.00 94.66 279 A 1 
ATOM 2237 O O   . GLN A 1 279 ? -22.266 2.406   -6.725  1.00 92.72 279 A 1 
ATOM 2238 C CB  . GLN A 1 279 ? -21.471 2.754   -9.903  1.00 92.79 279 A 1 
ATOM 2239 C CG  . GLN A 1 279 ? -20.917 4.035   -9.257  1.00 85.33 279 A 1 
ATOM 2240 C CD  . GLN A 1 279 ? -20.623 5.135   -10.285 1.00 82.15 279 A 1 
ATOM 2241 O OE1 . GLN A 1 279 ? -20.780 4.988   -11.483 1.00 74.43 279 A 1 
ATOM 2242 N NE2 . GLN A 1 279 ? -20.166 6.286   -9.852  1.00 71.40 279 A 1 
ATOM 2243 N N   . GLU A 1 280 ? -23.927 1.599   -8.001  1.00 95.28 280 A 1 
ATOM 2244 C CA  . GLU A 1 280 ? -25.012 1.829   -7.054  1.00 94.74 280 A 1 
ATOM 2245 C C   . GLU A 1 280 ? -24.912 0.940   -5.807  1.00 95.10 280 A 1 
ATOM 2246 O O   . GLU A 1 280 ? -25.500 1.256   -4.769  1.00 92.67 280 A 1 
ATOM 2247 C CB  . GLU A 1 280 ? -26.376 1.582   -7.724  1.00 93.33 280 A 1 
ATOM 2248 C CG  . GLU A 1 280 ? -26.629 2.385   -9.019  1.00 83.12 280 A 1 
ATOM 2249 C CD  . GLU A 1 280 ? -25.907 1.835   -10.262 1.00 71.69 280 A 1 
ATOM 2250 O OE1 . GLU A 1 280 ? -25.860 2.559   -11.272 1.00 62.64 280 A 1 
ATOM 2251 O OE2 . GLU A 1 280 ? -25.386 0.695   -10.194 1.00 63.66 280 A 1 
ATOM 2252 N N   . GLN A 1 281 ? -24.153 -0.146  -5.875  1.00 95.26 281 A 1 
ATOM 2253 C CA  . GLN A 1 281 ? -23.929 -1.053  -4.745  1.00 94.82 281 A 1 
ATOM 2254 C C   . GLN A 1 281 ? -22.797 -0.579  -3.819  1.00 95.37 281 A 1 
ATOM 2255 O O   . GLN A 1 281 ? -22.594 -1.185  -2.766  1.00 93.76 281 A 1 
ATOM 2256 C CB  . GLN A 1 281 ? -23.640 -2.466  -5.265  1.00 94.03 281 A 1 
ATOM 2257 C CG  . GLN A 1 281 ? -24.810 -3.078  -6.043  1.00 92.00 281 A 1 
ATOM 2258 C CD  . GLN A 1 281 ? -24.443 -4.483  -6.543  1.00 91.94 281 A 1 
ATOM 2259 O OE1 . GLN A 1 281 ? -23.587 -4.666  -7.381  1.00 83.73 281 A 1 
ATOM 2260 N NE2 . GLN A 1 281 ? -25.068 -5.511  -6.015  1.00 82.26 281 A 1 
ATOM 2261 N N   . LEU A 1 282 ? -22.042 0.456   -4.201  1.00 95.70 282 A 1 
ATOM 2262 C CA  . LEU A 1 282 ? -20.960 0.987   -3.391  1.00 95.83 282 A 1 
ATOM 2263 C C   . LEU A 1 282 ? -21.511 1.711   -2.162  1.00 95.90 282 A 1 
ATOM 2264 O O   . LEU A 1 282 ? -22.273 2.671   -2.270  1.00 94.64 282 A 1 
ATOM 2265 C CB  . LEU A 1 282 ? -20.063 1.927   -4.212  1.00 95.53 282 A 1 
ATOM 2266 C CG  . LEU A 1 282 ? -19.361 1.270   -5.420  1.00 94.57 282 A 1 
ATOM 2267 C CD1 . LEU A 1 282 ? -18.555 2.338   -6.169  1.00 91.41 282 A 1 
ATOM 2268 C CD2 . LEU A 1 282 ? -18.402 0.159   -4.991  1.00 90.79 282 A 1 
ATOM 2269 N N   . ILE A 1 283 ? -21.053 1.300   -0.993  1.00 96.12 283 A 1 
ATOM 2270 C CA  . ILE A 1 283 ? -21.448 1.880   0.292   1.00 96.04 283 A 1 
ATOM 2271 C C   . ILE A 1 283 ? -20.292 2.732   0.815   1.00 96.06 283 A 1 
ATOM 2272 O O   . ILE A 1 283 ? -19.166 2.245   0.892   1.00 94.67 283 A 1 
ATOM 2273 C CB  . ILE A 1 283 ? -21.867 0.764   1.267   1.00 95.49 283 A 1 
ATOM 2274 C CG1 . ILE A 1 283 ? -23.099 0.005   0.712   1.00 93.07 283 A 1 
ATOM 2275 C CG2 . ILE A 1 283 ? -22.172 1.345   2.655   1.00 93.07 283 A 1 
ATOM 2276 C CD1 . ILE A 1 283 ? -23.427 -1.273  1.483   1.00 86.76 283 A 1 
ATOM 2277 N N   . PRO A 1 284 ? -20.529 4.006   1.211   1.00 96.05 284 A 1 
ATOM 2278 C CA  . PRO A 1 284 ? -19.484 4.815   1.829   1.00 95.42 284 A 1 
ATOM 2279 C C   . PRO A 1 284 ? -19.071 4.208   3.171   1.00 95.79 284 A 1 
ATOM 2280 O O   . PRO A 1 284 ? -19.893 4.062   4.078   1.00 94.40 284 A 1 
ATOM 2281 C CB  . PRO A 1 284 ? -20.098 6.211   1.977   1.00 94.29 284 A 1 
ATOM 2282 C CG  . PRO A 1 284 ? -21.604 5.940   2.060   1.00 90.74 284 A 1 
ATOM 2283 C CD  . PRO A 1 284 ? -21.791 4.716   1.160   1.00 94.38 284 A 1 
ATOM 2284 N N   . ASN A 1 285 ? -17.797 3.876   3.329   1.00 95.58 285 A 1 
ATOM 2285 C CA  . ASN A 1 285 ? -17.264 3.321   4.569   1.00 95.99 285 A 1 
ATOM 2286 C C   . ASN A 1 285 ? -16.930 4.455   5.549   1.00 95.60 285 A 1 
ATOM 2287 O O   . ASN A 1 285 ? -15.779 4.869   5.676   1.00 93.81 285 A 1 
ATOM 2288 C CB  . ASN A 1 285 ? -16.090 2.381   4.250   1.00 95.65 285 A 1 
ATOM 2289 C CG  . ASN A 1 285 ? -15.711 1.511   5.435   1.00 96.22 285 A 1 
ATOM 2290 O OD1 . ASN A 1 285 ? -16.042 1.761   6.585   1.00 92.83 285 A 1 
ATOM 2291 N ND2 . ASN A 1 285 ? -15.014 0.429   5.174   1.00 92.33 285 A 1 
ATOM 2292 N N   . LEU A 1 286 ? -17.947 4.954   6.227   1.00 95.29 286 A 1 
ATOM 2293 C CA  . LEU A 1 286 ? -17.822 6.110   7.116   1.00 94.41 286 A 1 
ATOM 2294 C C   . LEU A 1 286 ? -16.852 5.867   8.276   1.00 94.33 286 A 1 
ATOM 2295 O O   . LEU A 1 286 ? -16.070 6.755   8.599   1.00 92.95 286 A 1 
ATOM 2296 C CB  . LEU A 1 286 ? -19.214 6.516   7.647   1.00 93.97 286 A 1 
ATOM 2297 C CG  . LEU A 1 286 ? -20.228 6.932   6.568   1.00 91.97 286 A 1 
ATOM 2298 C CD1 . LEU A 1 286 ? -21.565 7.268   7.215   1.00 87.47 286 A 1 
ATOM 2299 C CD2 . LEU A 1 286 ? -19.771 8.156   5.764   1.00 86.79 286 A 1 
ATOM 2300 N N   . ALA A 1 287 ? -16.827 4.672   8.843   1.00 94.79 287 A 1 
ATOM 2301 C CA  . ALA A 1 287 ? -15.879 4.323   9.900   1.00 94.25 287 A 1 
ATOM 2302 C C   . ALA A 1 287 ? -14.428 4.371   9.398   1.00 94.69 287 A 1 
ATOM 2303 O O   . ALA A 1 287 ? -13.578 4.995   10.024  1.00 93.69 287 A 1 
ATOM 2304 C CB  . ALA A 1 287 ? -16.248 2.942   10.459  1.00 93.23 287 A 1 
ATOM 2305 N N   . MET A 1 288 ? -14.153 3.803   8.224   1.00 95.52 288 A 1 
ATOM 2306 C CA  . MET A 1 288 ? -12.828 3.900   7.618   1.00 95.67 288 A 1 
ATOM 2307 C C   . MET A 1 288 ? -12.454 5.344   7.271   1.00 95.65 288 A 1 
ATOM 2308 O O   . MET A 1 288 ? -11.290 5.708   7.396   1.00 94.81 288 A 1 
ATOM 2309 C CB  . MET A 1 288 ? -12.740 3.043   6.350   1.00 95.16 288 A 1 
ATOM 2310 C CG  . MET A 1 288 ? -12.491 1.569   6.663   1.00 88.37 288 A 1 
ATOM 2311 S SD  . MET A 1 288 ? -10.977 1.200   7.602   1.00 89.26 288 A 1 
ATOM 2312 C CE  . MET A 1 288 ? -9.707  1.889   6.518   1.00 79.65 288 A 1 
ATOM 2313 N N   . LYS A 1 289 ? -13.416 6.170   6.874   1.00 95.60 289 A 1 
ATOM 2314 C CA  . LYS A 1 289 ? -13.174 7.597   6.635   1.00 94.90 289 A 1 
ATOM 2315 C C   . LYS A 1 289 ? -12.725 8.294   7.918   1.00 94.55 289 A 1 
ATOM 2316 O O   . LYS A 1 289 ? -11.751 9.037   7.865   1.00 93.68 289 A 1 
ATOM 2317 C CB  . LYS A 1 289 ? -14.428 8.237   6.030   1.00 94.41 289 A 1 
ATOM 2318 C CG  . LYS A 1 289 ? -14.239 9.723   5.653   1.00 91.26 289 A 1 
ATOM 2319 C CD  . LYS A 1 289 ? -13.236 9.902   4.518   1.00 86.00 289 A 1 
ATOM 2320 C CE  . LYS A 1 289 ? -13.133 11.372  4.115   1.00 81.27 289 A 1 
ATOM 2321 N NZ  . LYS A 1 289 ? -11.851 11.961  4.514   1.00 73.01 289 A 1 
ATOM 2322 N N   . GLU A 1 290 ? -13.376 8.019   9.049   1.00 95.32 290 A 1 
ATOM 2323 C CA  . GLU A 1 290 ? -12.984 8.554   10.359  1.00 94.18 290 A 1 
ATOM 2324 C C   . GLU A 1 290 ? -11.578 8.078   10.762  1.00 94.04 290 A 1 
ATOM 2325 O O   . GLU A 1 290 ? -10.754 8.889   11.181  1.00 92.46 290 A 1 
ATOM 2326 C CB  . GLU A 1 290 ? -14.015 8.165   11.440  1.00 93.41 290 A 1 
ATOM 2327 C CG  . GLU A 1 290 ? -15.357 8.903   11.299  1.00 86.79 290 A 1 
ATOM 2328 C CD  . GLU A 1 290 ? -16.424 8.474   12.335  1.00 81.58 290 A 1 
ATOM 2329 O OE1 . GLU A 1 290 ? -17.620 8.800   12.139  1.00 73.59 290 A 1 
ATOM 2330 O OE2 . GLU A 1 290 ? -16.094 7.799   13.340  1.00 74.34 290 A 1 
ATOM 2331 N N   . VAL A 1 291 ? -11.246 6.793   10.559  1.00 95.23 291 A 1 
ATOM 2332 C CA  . VAL A 1 291 ? -9.906  6.246   10.815  1.00 94.84 291 A 1 
ATOM 2333 C C   . VAL A 1 291 ? -8.840  6.968   9.987   1.00 94.68 291 A 1 
ATOM 2334 O O   . VAL A 1 291 ? -7.809  7.369   10.515  1.00 93.69 291 A 1 
ATOM 2335 C CB  . VAL A 1 291 ? -9.853  4.741   10.517  1.00 94.74 291 A 1 
ATOM 2336 C CG1 . VAL A 1 291 ? -8.434  4.165   10.613  1.00 91.73 291 A 1 
ATOM 2337 C CG2 . VAL A 1 291 ? -10.723 3.939   11.493  1.00 92.05 291 A 1 
ATOM 2338 N N   . ILE A 1 292 ? -9.089  7.142   8.689   1.00 95.55 292 A 1 
ATOM 2339 C CA  . ILE A 1 292 ? -8.154  7.798   7.778   1.00 94.97 292 A 1 
ATOM 2340 C C   . ILE A 1 292 ? -7.987  9.275   8.131   1.00 94.00 292 A 1 
ATOM 2341 O O   . ILE A 1 292 ? -6.869  9.781   8.132   1.00 92.84 292 A 1 
ATOM 2342 C CB  . ILE A 1 292 ? -8.615  7.586   6.318   1.00 94.89 292 A 1 
ATOM 2343 C CG1 . ILE A 1 292 ? -8.415  6.101   5.918   1.00 93.33 292 A 1 
ATOM 2344 C CG2 . ILE A 1 292 ? -7.853  8.492   5.339   1.00 93.32 292 A 1 
ATOM 2345 C CD1 . ILE A 1 292 ? -9.162  5.705   4.650   1.00 88.65 292 A 1 
ATOM 2346 N N   . ASP A 1 293 ? -9.083  9.967   8.459   1.00 94.13 293 A 1 
ATOM 2347 C CA  . ASP A 1 293 ? -9.030  11.379  8.845   1.00 92.57 293 A 1 
ATOM 2348 C C   . ASP A 1 293 ? -8.268  11.577  10.167  1.00 91.66 293 A 1 
ATOM 2349 O O   . ASP A 1 293 ? -7.460  12.507  10.267  1.00 89.82 293 A 1 
ATOM 2350 C CB  . ASP A 1 293 ? -10.456 11.963  8.914   1.00 91.83 293 A 1 
ATOM 2351 C CG  . ASP A 1 293 ? -11.106 12.160  7.538   1.00 89.47 293 A 1 
ATOM 2352 O OD1 . ASP A 1 293 ? -10.400 12.193  6.502   1.00 85.74 293 A 1 
ATOM 2353 O OD2 . ASP A 1 293 ? -12.335 12.359  7.445   1.00 85.09 293 A 1 
ATOM 2354 N N   . ALA A 1 294 ? -8.442  10.675  11.135  1.00 93.32 294 A 1 
ATOM 2355 C CA  . ALA A 1 294 ? -7.656  10.674  12.369  1.00 92.07 294 A 1 
ATOM 2356 C C   . ALA A 1 294 ? -6.166  10.415  12.084  1.00 91.55 294 A 1 
ATOM 2357 O O   . ALA A 1 294 ? -5.315  11.180  12.527  1.00 89.90 294 A 1 
ATOM 2358 C CB  . ALA A 1 294 ? -8.243  9.633   13.326  1.00 91.70 294 A 1 
ATOM 2359 N N   . PHE A 1 295 ? -5.858  9.418   11.255  1.00 93.19 295 A 1 
ATOM 2360 C CA  . PHE A 1 295 ? -4.486  9.109   10.853  1.00 92.17 295 A 1 
ATOM 2361 C C   . PHE A 1 295 ? -3.805  10.301  10.168  1.00 91.22 295 A 1 
ATOM 2362 O O   . PHE A 1 295 ? -2.669  10.633  10.498  1.00 90.21 295 A 1 
ATOM 2363 C CB  . PHE A 1 295 ? -4.481  7.880   9.937   1.00 92.21 295 A 1 
ATOM 2364 C CG  . PHE A 1 295 ? -3.092  7.477   9.502   1.00 92.39 295 A 1 
ATOM 2365 C CD1 . PHE A 1 295 ? -2.564  7.931   8.270   1.00 89.96 295 A 1 
ATOM 2366 C CD2 . PHE A 1 295 ? -2.289  6.696   10.346  1.00 90.27 295 A 1 
ATOM 2367 C CE1 . PHE A 1 295 ? -1.251  7.597   7.899   1.00 89.67 295 A 1 
ATOM 2368 C CE2 . PHE A 1 295 ? -0.977  6.365   9.975   1.00 89.45 295 A 1 
ATOM 2369 C CZ  . PHE A 1 295 ? -0.460  6.818   8.756   1.00 90.12 295 A 1 
ATOM 2370 N N   . ILE A 1 296 ? -4.488  10.978  9.247   1.00 91.10 296 A 1 
ATOM 2371 C CA  . ILE A 1 296 ? -3.974  12.177  8.581   1.00 89.51 296 A 1 
ATOM 2372 C C   . ILE A 1 296 ? -3.745  13.315  9.586   1.00 88.02 296 A 1 
ATOM 2373 O O   . ILE A 1 296 ? -2.771  14.049  9.475   1.00 85.59 296 A 1 
ATOM 2374 C CB  . ILE A 1 296 ? -4.930  12.613  7.445   1.00 89.04 296 A 1 
ATOM 2375 C CG1 . ILE A 1 296 ? -4.900  11.589  6.282   1.00 87.15 296 A 1 
ATOM 2376 C CG2 . ILE A 1 296 ? -4.574  14.010  6.900   1.00 86.90 296 A 1 
ATOM 2377 C CD1 . ILE A 1 296 ? -6.030  11.779  5.264   1.00 83.12 296 A 1 
ATOM 2378 N N   . SER A 1 297 ? -4.634  13.470  10.568  1.00 88.20 297 A 1 
ATOM 2379 C CA  . SER A 1 297 ? -4.502  14.506  11.594  1.00 85.36 297 A 1 
ATOM 2380 C C   . SER A 1 297 ? -3.301  14.275  12.506  1.00 83.68 297 A 1 
ATOM 2381 O O   . SER A 1 297 ? -2.619  15.235  12.858  1.00 81.18 297 A 1 
ATOM 2382 C CB  . SER A 1 297 ? -5.780  14.573  12.430  1.00 84.35 297 A 1 
ATOM 2383 O OG  . SER A 1 297 ? -5.737  15.704  13.278  1.00 74.20 297 A 1 
ATOM 2384 N N   . GLU A 1 298 ? -3.016  13.022  12.850  1.00 85.14 298 A 1 
ATOM 2385 C CA  . GLU A 1 298 ? -1.888  12.640  13.706  1.00 83.46 298 A 1 
ATOM 2386 C C   . GLU A 1 298 ? -0.558  12.583  12.942  1.00 83.19 298 A 1 
ATOM 2387 O O   . GLU A 1 298 ? 0.506   12.810  13.524  1.00 80.66 298 A 1 
ATOM 2388 C CB  . GLU A 1 298 ? -2.183  11.288  14.357  1.00 82.12 298 A 1 
ATOM 2389 C CG  . GLU A 1 298 ? -3.310  11.388  15.397  1.00 76.18 298 A 1 
ATOM 2390 C CD  . GLU A 1 298 ? -3.712  10.032  16.000  1.00 71.02 298 A 1 
ATOM 2391 O OE1 . GLU A 1 298 ? -4.719  10.016  16.755  1.00 64.72 298 A 1 
ATOM 2392 O OE2 . GLU A 1 298 ? -3.030  9.018   15.709  1.00 64.39 298 A 1 
ATOM 2393 N N   . ASN A 1 299 ? -0.612  12.332  11.629  1.00 84.32 299 A 1 
ATOM 2394 C CA  . ASN A 1 299 ? 0.553   12.150  10.774  1.00 83.94 299 A 1 
ATOM 2395 C C   . ASN A 1 299 ? 0.588   13.198  9.655   1.00 83.36 299 A 1 
ATOM 2396 O O   . ASN A 1 299 ? 0.313   12.900  8.493   1.00 79.89 299 A 1 
ATOM 2397 C CB  . ASN A 1 299 ? 0.575   10.711  10.241  1.00 83.59 299 A 1 
ATOM 2398 C CG  . ASN A 1 299 ? 0.691   9.677   11.337  1.00 83.31 299 A 1 
ATOM 2399 O OD1 . ASN A 1 299 ? 1.767   9.338   11.781  1.00 76.99 299 A 1 
ATOM 2400 N ND2 . ASN A 1 299 ? -0.418  9.141   11.787  1.00 77.07 299 A 1 
ATOM 2401 N N   . GLY A 1 300 ? 0.951   14.430  9.996   1.00 80.50 300 A 1 
ATOM 2402 C CA  . GLY A 1 300 ? 0.963   15.541  9.039   1.00 77.94 300 A 1 
ATOM 2403 C C   . GLY A 1 300 ? 1.855   15.342  7.807   1.00 78.74 300 A 1 
ATOM 2404 O O   . GLY A 1 300 ? 1.594   15.930  6.752   1.00 74.58 300 A 1 
ATOM 2405 N N   . TRP A 1 301 ? 2.865   14.466  7.907   1.00 82.58 301 A 1 
ATOM 2406 C CA  . TRP A 1 301 ? 3.730   14.071  6.791   1.00 81.65 301 A 1 
ATOM 2407 C C   . TRP A 1 301 ? 2.997   13.342  5.656   1.00 80.61 301 A 1 
ATOM 2408 O O   . TRP A 1 301 ? 3.504   13.298  4.538   1.00 78.42 301 A 1 
ATOM 2409 C CB  . TRP A 1 301 ? 4.860   13.198  7.330   1.00 81.67 301 A 1 
ATOM 2410 C CG  . TRP A 1 301 ? 4.419   11.915  7.992   1.00 83.00 301 A 1 
ATOM 2411 C CD1 . TRP A 1 301 ? 4.271   11.712  9.320   1.00 80.18 301 A 1 
ATOM 2412 C CD2 . TRP A 1 301 ? 4.056   10.648  7.357   1.00 82.51 301 A 1 
ATOM 2413 N NE1 . TRP A 1 301 ? 3.835   10.417  9.560   1.00 80.12 301 A 1 
ATOM 2414 C CE2 . TRP A 1 301 ? 3.686   9.732   8.375   1.00 81.10 301 A 1 
ATOM 2415 C CE3 . TRP A 1 301 ? 4.010   10.200  6.025   1.00 80.41 301 A 1 
ATOM 2416 C CZ2 . TRP A 1 301 ? 3.256   8.410   8.084   1.00 79.87 301 A 1 
ATOM 2417 C CZ3 . TRP A 1 301 ? 3.584   8.897   5.731   1.00 77.88 301 A 1 
ATOM 2418 C CH2 . TRP A 1 301 ? 3.208   8.015   6.747   1.00 77.77 301 A 1 
ATOM 2419 N N   . VAL A 1 302 ? 1.818   12.782  5.911   1.00 81.88 302 A 1 
ATOM 2420 C CA  . VAL A 1 302 ? 1.003   12.105  4.878   1.00 81.00 302 A 1 
ATOM 2421 C C   . VAL A 1 302 ? 0.588   13.072  3.771   1.00 79.48 302 A 1 
ATOM 2422 O O   . VAL A 1 302 ? 0.461   12.661  2.619   1.00 74.02 302 A 1 
ATOM 2423 C CB  . VAL A 1 302 ? -0.229  11.457  5.514   1.00 79.83 302 A 1 
ATOM 2424 C CG1 . VAL A 1 302 ? -1.173  10.841  4.470   1.00 73.76 302 A 1 
ATOM 2425 C CG2 . VAL A 1 302 ? 0.190   10.327  6.457   1.00 74.86 302 A 1 
ATOM 2426 N N   . GLU A 1 303 ? 0.428   14.357  4.083   1.00 76.63 303 A 1 
ATOM 2427 C CA  . GLU A 1 303 ? 0.091   15.383  3.101   1.00 72.15 303 A 1 
ATOM 2428 C C   . GLU A 1 303 ? 1.258   15.715  2.142   1.00 69.07 303 A 1 
ATOM 2429 O O   . GLU A 1 303 ? 1.079   16.472  1.189   1.00 60.73 303 A 1 
ATOM 2430 C CB  . GLU A 1 303 ? -0.434  16.648  3.804   1.00 67.63 303 A 1 
ATOM 2431 C CG  . GLU A 1 303 ? -1.700  16.424  4.661   1.00 61.94 303 A 1 
ATOM 2432 C CD  . GLU A 1 303 ? -2.998  16.179  3.842   1.00 56.75 303 A 1 
ATOM 2433 O OE1 . GLU A 1 303 ? -4.099  16.200  4.453   1.00 50.44 303 A 1 
ATOM 2434 O OE2 . GLU A 1 303 ? -2.946  15.965  2.610   1.00 51.91 303 A 1 
ATOM 2435 N N   . ASP A 1 304 ? 2.443   15.123  2.362   1.00 66.57 304 A 1 
ATOM 2436 C CA  . ASP A 1 304 ? 3.574   15.225  1.440   1.00 60.63 304 A 1 
ATOM 2437 C C   . ASP A 1 304 ? 3.365   14.443  0.141   1.00 58.39 304 A 1 
ATOM 2438 O O   . ASP A 1 304 ? 4.019   14.748  -0.862  1.00 52.10 304 A 1 
ATOM 2439 C CB  . ASP A 1 304 ? 4.874   14.741  2.105   1.00 54.78 304 A 1 
ATOM 2440 C CG  . ASP A 1 304 ? 5.484   15.741  3.084   1.00 50.31 304 A 1 
ATOM 2441 O OD1 . ASP A 1 304 ? 4.839   16.756  3.396   1.00 46.60 304 A 1 
ATOM 2442 O OD2 . ASP A 1 304 ? 6.684   15.598  3.395   1.00 45.73 304 A 1 
ATOM 2443 N N   . TYR A 1 305 ? 2.476   13.465  0.174   1.00 57.41 305 A 1 
ATOM 2444 C CA  . TYR A 1 305 ? 2.243   12.547  -0.932  1.00 53.01 305 A 1 
ATOM 2445 C C   . TYR A 1 305 ? 1.105   12.984  -1.858  1.00 48.64 305 A 1 
ATOM 2446 O O   . TYR A 1 305 ? 0.113   13.587  -1.379  1.00 43.63 305 A 1 
ATOM 2447 C CB  . TYR A 1 305 ? 2.034   11.139  -0.379  1.00 48.26 305 A 1 
ATOM 2448 C CG  . TYR A 1 305 ? 3.292   10.515  0.204   1.00 45.99 305 A 1 
ATOM 2449 C CD1 . TYR A 1 305 ? 4.223   9.858   -0.624  1.00 42.45 305 A 1 
ATOM 2450 C CD2 . TYR A 1 305 ? 3.545   10.588  1.588   1.00 40.54 305 A 1 
ATOM 2451 C CE1 . TYR A 1 305 ? 5.374   9.271   -0.094  1.00 37.87 305 A 1 
ATOM 2452 C CE2 . TYR A 1 305 ? 4.701   10.002  2.127   1.00 39.30 305 A 1 
ATOM 2453 C CZ  . TYR A 1 305 ? 5.611   9.340   1.285   1.00 37.31 305 A 1 
ATOM 2454 O OH  . TYR A 1 305 ? 6.742   8.753   1.806   1.00 38.09 305 A 1 
ATOM 2455 O OXT . TYR A 1 305 ? 1.242   12.731  -3.085  1.00 41.08 305 A 1 
ATOM 2456 N N   . GLY B 2 1   ? -26.463 -87.009 97.161  1.00 25.36 1   B 1 
ATOM 2457 C CA  . GLY B 2 1   ? -26.757 -87.731 95.916  1.00 30.20 1   B 1 
ATOM 2458 C C   . GLY B 2 1   ? -25.875 -87.199 94.804  1.00 31.50 1   B 1 
ATOM 2459 O O   . GLY B 2 1   ? -25.893 -85.997 94.571  1.00 28.98 1   B 1 
ATOM 2460 N N   . SER B 2 2   ? -25.091 -88.061 94.209  1.00 26.75 2   B 1 
ATOM 2461 C CA  . SER B 2 2   ? -24.071 -87.707 93.214  1.00 33.00 2   B 1 
ATOM 2462 C C   . SER B 2 2   ? -24.730 -87.501 91.835  1.00 33.59 2   B 1 
ATOM 2463 O O   . SER B 2 2   ? -24.720 -88.404 91.004  1.00 32.62 2   B 1 
ATOM 2464 C CB  . SER B 2 2   ? -23.023 -88.830 93.182  1.00 32.12 2   B 1 
ATOM 2465 O OG  . SER B 2 2   ? -21.940 -88.504 92.368  1.00 29.22 2   B 1 
ATOM 2466 N N   . MET B 2 3   ? -25.411 -86.336 91.608  1.00 26.72 3   B 1 
ATOM 2467 C CA  . MET B 2 3   ? -26.103 -86.066 90.339  1.00 32.21 3   B 1 
ATOM 2468 C C   . MET B 2 3   ? -25.072 -85.921 89.209  1.00 30.40 3   B 1 
ATOM 2469 O O   . MET B 2 3   ? -24.300 -84.965 89.154  1.00 30.29 3   B 1 
ATOM 2470 C CB  . MET B 2 3   ? -27.002 -84.822 90.446  1.00 33.20 3   B 1 
ATOM 2471 C CG  . MET B 2 3   ? -28.335 -85.148 91.144  1.00 33.85 3   B 1 
ATOM 2472 S SD  . MET B 2 3   ? -29.489 -83.758 91.178  1.00 33.40 3   B 1 
ATOM 2473 C CE  . MET B 2 3   ? -30.968 -84.562 91.868  1.00 31.37 3   B 1 
ATOM 2474 N N   . LYS B 2 4   ? -25.024 -86.899 88.296  1.00 28.65 4   B 1 
ATOM 2475 C CA  . LYS B 2 4   ? -24.195 -86.934 87.080  1.00 34.87 4   B 1 
ATOM 2476 C C   . LYS B 2 4   ? -24.719 -85.863 86.102  1.00 32.31 4   B 1 
ATOM 2477 O O   . LYS B 2 4   ? -25.604 -86.158 85.303  1.00 31.37 4   B 1 
ATOM 2478 C CB  . LYS B 2 4   ? -24.239 -88.329 86.451  1.00 34.43 4   B 1 
ATOM 2479 C CG  . LYS B 2 4   ? -23.476 -89.396 87.247  1.00 32.03 4   B 1 
ATOM 2480 C CD  . LYS B 2 4   ? -23.559 -90.756 86.531  1.00 31.52 4   B 1 
ATOM 2481 C CE  . LYS B 2 4   ? -22.693 -91.814 87.236  1.00 28.92 4   B 1 
ATOM 2482 N NZ  . LYS B 2 4   ? -22.754 -93.138 86.560  1.00 28.11 4   B 1 
ATOM 2483 N N   . GLY B 2 5   ? -24.244 -84.631 86.218  1.00 29.53 5   B 1 
ATOM 2484 C CA  . GLY B 2 5   ? -24.568 -83.566 85.278  1.00 34.76 5   B 1 
ATOM 2485 C C   . GLY B 2 5   ? -24.165 -83.973 83.863  1.00 34.42 5   B 1 
ATOM 2486 O O   . GLY B 2 5   ? -22.983 -84.183 83.591  1.00 32.44 5   B 1 
ATOM 2487 N N   . LYS B 2 6   ? -25.152 -84.130 82.946  1.00 29.57 6   B 1 
ATOM 2488 C CA  . LYS B 2 6   ? -24.913 -84.407 81.522  1.00 35.52 6   B 1 
ATOM 2489 C C   . LYS B 2 6   ? -24.363 -83.126 80.884  1.00 33.07 6   B 1 
ATOM 2490 O O   . LYS B 2 6   ? -25.115 -82.180 80.669  1.00 32.82 6   B 1 
ATOM 2491 C CB  . LYS B 2 6   ? -26.207 -84.846 80.827  1.00 35.85 6   B 1 
ATOM 2492 C CG  . LYS B 2 6   ? -26.613 -86.301 81.104  1.00 35.22 6   B 1 
ATOM 2493 C CD  . LYS B 2 6   ? -27.908 -86.627 80.328  1.00 35.46 6   B 1 
ATOM 2494 C CE  . LYS B 2 6   ? -28.301 -88.106 80.415  1.00 32.35 6   B 1 
ATOM 2495 N NZ  . LYS B 2 6   ? -29.559 -88.377 79.677  1.00 32.23 6   B 1 
ATOM 2496 N N   . GLU B 2 7   ? -23.055 -83.084 80.628  1.00 30.90 7   B 1 
ATOM 2497 C CA  . GLU B 2 7   ? -22.431 -82.036 79.813  1.00 36.48 7   B 1 
ATOM 2498 C C   . GLU B 2 7   ? -22.941 -82.164 78.365  1.00 34.00 7   B 1 
ATOM 2499 O O   . GLU B 2 7   ? -22.438 -82.980 77.583  1.00 34.25 7   B 1 
ATOM 2500 C CB  . GLU B 2 7   ? -20.900 -82.140 79.872  1.00 37.60 7   B 1 
ATOM 2501 C CG  . GLU B 2 7   ? -20.308 -81.699 81.221  1.00 35.14 7   B 1 
ATOM 2502 C CD  . GLU B 2 7   ? -18.769 -81.826 81.279  1.00 33.07 7   B 1 
ATOM 2503 O OE1 . GLU B 2 7   ? -18.143 -81.051 82.043  1.00 30.70 7   B 1 
ATOM 2504 O OE2 . GLU B 2 7   ? -18.238 -82.729 80.590  1.00 35.76 7   B 1 
ATOM 2505 N N   . GLU B 2 8   ? -24.007 -81.414 78.008  1.00 33.94 8   B 1 
ATOM 2506 C CA  . GLU B 2 8   ? -24.442 -81.292 76.617  1.00 38.59 8   B 1 
ATOM 2507 C C   . GLU B 2 8   ? -23.343 -80.587 75.818  1.00 35.42 8   B 1 
ATOM 2508 O O   . GLU B 2 8   ? -22.953 -79.451 76.096  1.00 35.16 8   B 1 
ATOM 2509 C CB  . GLU B 2 8   ? -25.805 -80.597 76.479  1.00 39.02 8   B 1 
ATOM 2510 C CG  . GLU B 2 8   ? -26.953 -81.573 76.817  1.00 37.32 8   B 1 
ATOM 2511 C CD  . GLU B 2 8   ? -28.354 -81.006 76.574  1.00 35.78 8   B 1 
ATOM 2512 O OE1 . GLU B 2 8   ? -29.270 -81.847 76.367  1.00 33.76 8   B 1 
ATOM 2513 O OE2 . GLU B 2 8   ? -28.503 -79.769 76.620  1.00 37.32 8   B 1 
ATOM 2514 N N   . LYS B 2 9   ? -22.787 -81.318 74.859  1.00 33.59 9   B 1 
ATOM 2515 C CA  . LYS B 2 9   ? -21.801 -80.801 73.921  1.00 39.80 9   B 1 
ATOM 2516 C C   . LYS B 2 9   ? -22.495 -79.802 72.991  1.00 37.98 9   B 1 
ATOM 2517 O O   . LYS B 2 9   ? -22.968 -80.189 71.920  1.00 37.03 9   B 1 
ATOM 2518 C CB  . LYS B 2 9   ? -21.163 -81.950 73.110  1.00 39.08 9   B 1 
ATOM 2519 C CG  . LYS B 2 9   ? -20.173 -82.796 73.911  1.00 36.74 9   B 1 
ATOM 2520 C CD  . LYS B 2 9   ? -19.552 -83.861 72.991  1.00 35.25 9   B 1 
ATOM 2521 C CE  . LYS B 2 9   ? -18.459 -84.649 73.727  1.00 31.87 9   B 1 
ATOM 2522 N NZ  . LYS B 2 9   ? -17.825 -85.666 72.855  1.00 31.19 9   B 1 
ATOM 2523 N N   . GLU B 2 10  ? -22.582 -78.515 73.387  1.00 35.87 10  B 1 
ATOM 2524 C CA  . GLU B 2 10  ? -22.947 -77.444 72.467  1.00 39.63 10  B 1 
ATOM 2525 C C   . GLU B 2 10  ? -21.931 -77.403 71.327  1.00 36.89 10  B 1 
ATOM 2526 O O   . GLU B 2 10  ? -20.791 -76.939 71.463  1.00 35.97 10  B 1 
ATOM 2527 C CB  . GLU B 2 10  ? -23.069 -76.089 73.179  1.00 39.83 10  B 1 
ATOM 2528 C CG  . GLU B 2 10  ? -24.360 -75.987 74.007  1.00 37.69 10  B 1 
ATOM 2529 C CD  . GLU B 2 10  ? -24.589 -74.565 74.558  1.00 35.62 10  B 1 
ATOM 2530 O OE1 . GLU B 2 10  ? -25.774 -74.211 74.766  1.00 33.17 10  B 1 
ATOM 2531 O OE2 . GLU B 2 10  ? -23.580 -73.859 74.762  1.00 37.28 10  B 1 
ATOM 2532 N N   . GLY B 2 11  ? -22.337 -77.971 70.185  1.00 41.42 11  B 1 
ATOM 2533 C CA  . GLY B 2 11  ? -21.559 -77.943 68.953  1.00 43.96 11  B 1 
ATOM 2534 C C   . GLY B 2 11  ? -21.526 -76.514 68.433  1.00 43.13 11  B 1 
ATOM 2535 O O   . GLY B 2 11  ? -22.407 -76.123 67.673  1.00 40.21 11  B 1 
ATOM 2536 N N   . GLY B 2 12  ? -20.519 -75.783 68.873  1.00 41.67 12  B 1 
ATOM 2537 C CA  . GLY B 2 12  ? -20.283 -74.440 68.360  1.00 43.46 12  B 1 
ATOM 2538 C C   . GLY B 2 12  ? -20.060 -74.507 66.855  1.00 42.20 12  B 1 
ATOM 2539 O O   . GLY B 2 12  ? -18.951 -74.791 66.400  1.00 40.58 12  B 1 
ATOM 2540 N N   . ALA B 2 13  ? -21.147 -74.265 66.080  1.00 40.90 13  B 1 
ATOM 2541 C CA  . ALA B 2 13  ? -21.067 -74.164 64.636  1.00 45.03 13  B 1 
ATOM 2542 C C   . ALA B 2 13  ? -20.147 -72.987 64.305  1.00 44.27 13  B 1 
ATOM 2543 O O   . ALA B 2 13  ? -20.535 -71.827 64.441  1.00 42.58 13  B 1 
ATOM 2544 C CB  . ALA B 2 13  ? -22.482 -73.996 64.060  1.00 43.17 13  B 1 
ATOM 2545 N N   . ARG B 2 14  ? -18.913 -73.295 63.920  1.00 39.98 14  B 1 
ATOM 2546 C CA  . ARG B 2 14  ? -18.018 -72.288 63.345  1.00 44.48 14  B 1 
ATOM 2547 C C   . ARG B 2 14  ? -18.700 -71.781 62.083  1.00 42.05 14  B 1 
ATOM 2548 O O   . ARG B 2 14  ? -18.655 -72.449 61.056  1.00 41.19 14  B 1 
ATOM 2549 C CB  . ARG B 2 14  ? -16.630 -72.866 63.043  1.00 43.16 14  B 1 
ATOM 2550 C CG  . ARG B 2 14  ? -15.754 -73.028 64.295  1.00 40.80 14  B 1 
ATOM 2551 C CD  . ARG B 2 14  ? -14.345 -73.509 63.896  1.00 40.26 14  B 1 
ATOM 2552 N NE  . ARG B 2 14  ? -13.445 -73.573 65.055  1.00 37.25 14  B 1 
ATOM 2553 C CZ  . ARG B 2 14  ? -12.158 -73.890 65.029  1.00 34.37 14  B 1 
ATOM 2554 N NH1 . ARG B 2 14  ? -11.551 -74.215 63.918  1.00 33.03 14  B 1 
ATOM 2555 N NH2 . ARG B 2 14  ? -11.448 -73.890 66.122  1.00 34.30 14  B 1 
ATOM 2556 N N   . LEU B 2 15  ? -19.374 -70.625 62.178  1.00 39.23 15  B 1 
ATOM 2557 C CA  . LEU B 2 15  ? -19.815 -69.866 61.021  1.00 43.68 15  B 1 
ATOM 2558 C C   . LEU B 2 15  ? -18.588 -69.687 60.124  1.00 41.43 15  B 1 
ATOM 2559 O O   . LEU B 2 15  ? -17.635 -69.001 60.501  1.00 39.06 15  B 1 
ATOM 2560 C CB  . LEU B 2 15  ? -20.405 -68.514 61.460  1.00 40.37 15  B 1 
ATOM 2561 C CG  . LEU B 2 15  ? -21.868 -68.618 61.952  1.00 38.28 15  B 1 
ATOM 2562 C CD1 . LEU B 2 15  ? -22.251 -67.384 62.763  1.00 37.80 15  B 1 
ATOM 2563 C CD2 . LEU B 2 15  ? -22.842 -68.753 60.776  1.00 40.90 15  B 1 
ATOM 2564 N N   . GLY B 2 16  ? -18.599 -70.394 59.006  1.00 39.25 16  B 1 
ATOM 2565 C CA  . GLY B 2 16  ? -17.543 -70.272 58.011  1.00 43.12 16  B 1 
ATOM 2566 C C   . GLY B 2 16  ? -17.491 -68.810 57.598  1.00 42.18 16  B 1 
ATOM 2567 O O   . GLY B 2 16  ? -18.474 -68.291 57.083  1.00 39.94 16  B 1 
ATOM 2568 N N   . ALA B 2 17  ? -16.368 -68.154 57.872  1.00 41.10 17  B 1 
ATOM 2569 C CA  . ALA B 2 17  ? -16.133 -66.815 57.377  1.00 46.87 17  B 1 
ATOM 2570 C C   . ALA B 2 17  ? -16.260 -66.893 55.855  1.00 47.01 17  B 1 
ATOM 2571 O O   . ALA B 2 17  ? -15.391 -67.453 55.184  1.00 44.11 17  B 1 
ATOM 2572 C CB  . ALA B 2 17  ? -14.754 -66.335 57.839  1.00 43.78 17  B 1 
ATOM 2573 N N   . GLY B 2 18  ? -17.395 -66.417 55.343  1.00 39.05 18  B 1 
ATOM 2574 C CA  . GLY B 2 18  ? -17.613 -66.323 53.909  1.00 43.27 18  B 1 
ATOM 2575 C C   . GLY B 2 18  ? -16.446 -65.530 53.354  1.00 42.83 18  B 1 
ATOM 2576 O O   . GLY B 2 18  ? -16.256 -64.382 53.740  1.00 40.31 18  B 1 
ATOM 2577 N N   . GLY B 2 19  ? -15.643 -66.201 52.552  1.00 35.68 19  B 1 
ATOM 2578 C CA  . GLY B 2 19  ? -14.528 -65.529 51.896  1.00 39.75 19  B 1 
ATOM 2579 C C   . GLY B 2 19  ? -15.115 -64.385 51.087  1.00 40.25 19  B 1 
ATOM 2580 O O   . GLY B 2 19  ? -15.666 -64.627 50.015  1.00 37.93 19  B 1 
ATOM 2581 N N   . GLY B 2 20  ? -15.077 -63.172 51.636  1.00 39.20 20  B 1 
ATOM 2582 C CA  . GLY B 2 20  ? -15.505 -61.980 50.931  1.00 44.74 20  B 1 
ATOM 2583 C C   . GLY B 2 20  ? -14.762 -61.971 49.606  1.00 44.90 20  B 1 
ATOM 2584 O O   . GLY B 2 20  ? -13.537 -62.057 49.585  1.00 42.08 20  B 1 
ATOM 2585 N N   . SER B 2 21  ? -15.503 -61.964 48.516  1.00 43.42 21  B 1 
ATOM 2586 C CA  . SER B 2 21  ? -14.901 -61.852 47.189  1.00 48.29 21  B 1 
ATOM 2587 C C   . SER B 2 21  ? -13.902 -60.699 47.259  1.00 47.45 21  B 1 
ATOM 2588 O O   . SER B 2 21  ? -14.301 -59.634 47.733  1.00 44.67 21  B 1 
ATOM 2589 C CB  . SER B 2 21  ? -15.965 -61.532 46.129  1.00 45.66 21  B 1 
ATOM 2590 O OG  . SER B 2 21  ? -17.025 -62.462 46.221  1.00 41.46 21  B 1 
ATOM 2591 N N   . PRO B 2 22  ? -12.640 -60.901 46.881  1.00 48.59 22  B 1 
ATOM 2592 C CA  . PRO B 2 22  ? -11.640 -59.850 47.015  1.00 52.31 22  B 1 
ATOM 2593 C C   . PRO B 2 22  ? -12.203 -58.614 46.317  1.00 53.87 22  B 1 
ATOM 2594 O O   . PRO B 2 22  ? -12.530 -58.699 45.126  1.00 51.86 22  B 1 
ATOM 2595 C CB  . PRO B 2 22  ? -10.363 -60.390 46.364  1.00 48.84 22  B 1 
ATOM 2596 C CG  . PRO B 2 22  ? -10.874 -61.485 45.427  1.00 49.50 22  B 1 
ATOM 2597 C CD  . PRO B 2 22  ? -12.119 -62.020 46.153  1.00 53.97 22  B 1 
ATOM 2598 N N   . GLU B 2 23  ? -12.430 -57.534 47.070  1.00 61.12 23  B 1 
ATOM 2599 C CA  . GLU B 2 23  ? -13.003 -56.310 46.529  1.00 62.56 23  B 1 
ATOM 2600 C C   . GLU B 2 23  ? -12.193 -55.940 45.299  1.00 61.48 23  B 1 
ATOM 2601 O O   . GLU B 2 23  ? -10.989 -55.660 45.395  1.00 56.74 23  B 1 
ATOM 2602 C CB  . GLU B 2 23  ? -12.992 -55.158 47.536  1.00 58.09 23  B 1 
ATOM 2603 C CG  . GLU B 2 23  ? -14.136 -55.210 48.555  1.00 53.03 23  B 1 
ATOM 2604 C CD  . GLU B 2 23  ? -14.183 -53.967 49.461  1.00 48.28 23  B 1 
ATOM 2605 O OE1 . GLU B 2 23  ? -15.286 -53.644 49.949  1.00 44.01 23  B 1 
ATOM 2606 O OE2 . GLU B 2 23  ? -13.113 -53.346 49.647  1.00 45.40 23  B 1 
ATOM 2607 N N   . LYS B 2 24  ? -12.814 -56.033 44.101  1.00 68.12 24  B 1 
ATOM 2608 C CA  . LYS B 2 24  ? -12.118 -55.808 42.841  1.00 71.03 24  B 1 
ATOM 2609 C C   . LYS B 2 24  ? -11.547 -54.414 42.912  1.00 73.76 24  B 1 
ATOM 2610 O O   . LYS B 2 24  ? -12.299 -53.444 43.002  1.00 67.49 24  B 1 
ATOM 2611 C CB  . LYS B 2 24  ? -13.050 -55.956 41.633  1.00 64.09 24  B 1 
ATOM 2612 C CG  . LYS B 2 24  ? -13.196 -57.408 41.169  1.00 56.84 24  B 1 
ATOM 2613 C CD  . LYS B 2 24  ? -14.083 -57.468 39.910  1.00 51.87 24  B 1 
ATOM 2614 C CE  . LYS B 2 24  ? -14.162 -58.894 39.367  1.00 45.35 24  B 1 
ATOM 2615 N NZ  . LYS B 2 24  ? -15.068 -58.975 38.196  1.00 39.40 24  B 1 
ATOM 2616 N N   . SER B 2 25  ? -10.237 -54.312 42.899  1.00 74.46 25  B 1 
ATOM 2617 C CA  . SER B 2 25  ? -9.564  -53.026 42.952  1.00 78.14 25  B 1 
ATOM 2618 C C   . SER B 2 25  ? -10.137 -52.132 41.856  1.00 80.61 25  B 1 
ATOM 2619 O O   . SER B 2 25  ? -10.228 -52.595 40.711  1.00 74.49 25  B 1 
ATOM 2620 C CB  . SER B 2 25  ? -8.056  -53.236 42.823  1.00 70.64 25  B 1 
ATOM 2621 O OG  . SER B 2 25  ? -7.730  -53.824 41.573  1.00 62.08 25  B 1 
ATOM 2622 N N   . PRO B 2 26  ? -10.604 -50.906 42.159  1.00 79.52 26  B 1 
ATOM 2623 C CA  . PRO B 2 26  ? -11.395 -50.115 41.228  1.00 82.40 26  B 1 
ATOM 2624 C C   . PRO B 2 26  ? -10.620 -49.884 39.931  1.00 85.07 26  B 1 
ATOM 2625 O O   . PRO B 2 26  ? -9.395  -49.702 39.964  1.00 80.83 26  B 1 
ATOM 2626 C CB  . PRO B 2 26  ? -11.764 -48.825 41.975  1.00 77.17 26  B 1 
ATOM 2627 C CG  . PRO B 2 26  ? -10.789 -48.772 43.152  1.00 72.94 26  B 1 
ATOM 2628 C CD  . PRO B 2 26  ? -10.478 -50.237 43.433  1.00 75.36 26  B 1 
ATOM 2629 N N   . SER B 2 27  ? -11.302 -49.927 38.800  1.00 83.05 27  B 1 
ATOM 2630 C CA  . SER B 2 27  ? -10.668 -49.720 37.498  1.00 85.29 27  B 1 
ATOM 2631 C C   . SER B 2 27  ? -10.111 -48.294 37.372  1.00 86.61 27  B 1 
ATOM 2632 O O   . SER B 2 27  ? -10.494 -47.392 38.121  1.00 83.17 27  B 1 
ATOM 2633 C CB  . SER B 2 27  ? -11.663 -50.041 36.378  1.00 80.89 27  B 1 
ATOM 2634 O OG  . SER B 2 27  ? -12.710 -49.102 36.384  1.00 74.03 27  B 1 
ATOM 2635 N N   . ALA B 2 28  ? -9.213  -48.056 36.427  1.00 86.88 28  B 1 
ATOM 2636 C CA  . ALA B 2 28  ? -8.716  -46.707 36.158  1.00 87.49 28  B 1 
ATOM 2637 C C   . ALA B 2 28  ? -9.865  -45.739 35.841  1.00 88.50 28  B 1 
ATOM 2638 O O   . ALA B 2 28  ? -9.871  -44.602 36.300  1.00 86.56 28  B 1 
ATOM 2639 C CB  . ALA B 2 28  ? -7.712  -46.774 35.004  1.00 85.07 28  B 1 
ATOM 2640 N N   . GLN B 2 29  ? -10.895 -46.212 35.119  1.00 88.25 29  B 1 
ATOM 2641 C CA  . GLN B 2 29  ? -12.064 -45.418 34.765  1.00 87.94 29  B 1 
ATOM 2642 C C   . GLN B 2 29  ? -12.942 -45.101 35.984  1.00 89.14 29  B 1 
ATOM 2643 O O   . GLN B 2 29  ? -13.371 -43.962 36.142  1.00 86.84 29  B 1 
ATOM 2644 C CB  . GLN B 2 29  ? -12.841 -46.156 33.668  1.00 85.38 29  B 1 
ATOM 2645 C CG  . GLN B 2 29  ? -13.853 -45.261 32.950  1.00 78.28 29  B 1 
ATOM 2646 C CD  . GLN B 2 29  ? -13.206 -44.177 32.066  1.00 73.31 29  B 1 
ATOM 2647 O OE1 . GLN B 2 29  ? -12.004 -43.988 31.994  1.00 67.92 29  B 1 
ATOM 2648 N NE2 . GLN B 2 29  ? -14.014 -43.407 31.366  1.00 64.09 29  B 1 
ATOM 2649 N N   . GLU B 2 30  ? -13.153 -46.057 36.900  1.00 88.67 30  B 1 
ATOM 2650 C CA  . GLU B 2 30  ? -13.876 -45.821 38.161  1.00 88.32 30  B 1 
ATOM 2651 C C   . GLU B 2 30  ? -13.128 -44.824 39.058  1.00 88.94 30  B 1 
ATOM 2652 O O   . GLU B 2 30  ? -13.743 -43.927 39.635  1.00 87.00 30  B 1 
ATOM 2653 C CB  . GLU B 2 30  ? -14.056 -47.144 38.912  1.00 86.83 30  B 1 
ATOM 2654 C CG  . GLU B 2 30  ? -15.108 -48.068 38.275  1.00 78.39 30  B 1 
ATOM 2655 C CD  . GLU B 2 30  ? -14.991 -49.519 38.759  1.00 71.94 30  B 1 
ATOM 2656 O OE1 . GLU B 2 30  ? -16.000 -50.241 38.707  1.00 63.83 30  B 1 
ATOM 2657 O OE2 . GLU B 2 30  ? -13.853 -49.920 39.103  1.00 66.47 30  B 1 
ATOM 2658 N N   . LEU B 2 31  ? -11.800 -44.924 39.128  1.00 89.43 31  B 1 
ATOM 2659 C CA  . LEU B 2 31  ? -10.975 -43.963 39.870  1.00 88.56 31  B 1 
ATOM 2660 C C   . LEU B 2 31  ? -11.070 -42.553 39.276  1.00 89.70 31  B 1 
ATOM 2661 O O   . LEU B 2 31  ? -11.135 -41.582 40.029  1.00 88.69 31  B 1 
ATOM 2662 C CB  . LEU B 2 31  ? -9.516  -44.436 39.891  1.00 87.89 31  B 1 
ATOM 2663 C CG  . LEU B 2 31  ? -9.273  -45.634 40.820  1.00 85.24 31  B 1 
ATOM 2664 C CD1 . LEU B 2 31  ? -7.873  -46.204 40.545  1.00 76.73 31  B 1 
ATOM 2665 C CD2 . LEU B 2 31  ? -9.327  -45.234 42.296  1.00 78.35 31  B 1 
ATOM 2666 N N   . LYS B 2 32  ? -11.121 -42.423 37.939  1.00 88.70 32  B 1 
ATOM 2667 C CA  . LYS B 2 32  ? -11.360 -41.145 37.261  1.00 88.65 32  B 1 
ATOM 2668 C C   . LYS B 2 32  ? -12.732 -40.580 37.624  1.00 89.27 32  B 1 
ATOM 2669 O O   . LYS B 2 32  ? -12.833 -39.404 37.963  1.00 88.88 32  B 1 
ATOM 2670 C CB  . LYS B 2 32  ? -11.208 -41.329 35.746  1.00 87.23 32  B 1 
ATOM 2671 C CG  . LYS B 2 32  ? -11.539 -40.060 34.936  1.00 84.53 32  B 1 
ATOM 2672 C CD  . LYS B 2 32  ? -11.778 -40.412 33.466  1.00 81.84 32  B 1 
ATOM 2673 C CE  . LYS B 2 32  ? -12.391 -39.231 32.707  1.00 75.04 32  B 1 
ATOM 2674 N NZ  . LYS B 2 32  ? -12.856 -39.653 31.358  1.00 69.28 32  B 1 
ATOM 2675 N N   . GLU B 2 33  ? -13.808 -41.390 37.575  1.00 90.03 33  B 1 
ATOM 2676 C CA  . GLU B 2 33  ? -15.151 -40.934 37.945  1.00 89.58 33  B 1 
ATOM 2677 C C   . GLU B 2 33  ? -15.253 -40.533 39.419  1.00 90.05 33  B 1 
ATOM 2678 O O   . GLU B 2 33  ? -15.959 -39.583 39.772  1.00 88.24 33  B 1 
ATOM 2679 C CB  . GLU B 2 33  ? -16.183 -42.022 37.668  1.00 88.66 33  B 1 
ATOM 2680 C CG  . GLU B 2 33  ? -16.492 -42.185 36.175  1.00 80.80 33  B 1 
ATOM 2681 C CD  . GLU B 2 33  ? -17.687 -43.111 35.931  1.00 73.48 33  B 1 
ATOM 2682 O OE1 . GLU B 2 33  ? -18.015 -43.298 34.734  1.00 64.85 33  B 1 
ATOM 2683 O OE2 . GLU B 2 33  ? -18.278 -43.592 36.928  1.00 65.94 33  B 1 
ATOM 2684 N N   . GLN B 2 34  ? -14.539 -41.231 40.295  1.00 91.08 34  B 1 
ATOM 2685 C CA  . GLN B 2 34  ? -14.439 -40.876 41.699  1.00 90.88 34  B 1 
ATOM 2686 C C   . GLN B 2 34  ? -13.688 -39.551 41.871  1.00 91.58 34  B 1 
ATOM 2687 O O   . GLN B 2 34  ? -14.167 -38.665 42.586  1.00 89.46 34  B 1 
ATOM 2688 C CB  . GLN B 2 34  ? -13.815 -42.058 42.447  1.00 89.67 34  B 1 
ATOM 2689 C CG  . GLN B 2 34  ? -14.176 -42.040 43.947  1.00 79.19 34  B 1 
ATOM 2690 C CD  . GLN B 2 34  ? -13.752 -43.330 44.662  1.00 73.84 34  B 1 
ATOM 2691 O OE1 . GLN B 2 34  ? -13.015 -44.148 44.156  1.00 65.80 34  B 1 
ATOM 2692 N NE2 . GLN B 2 34  ? -14.214 -43.548 45.872  1.00 63.23 34  B 1 
ATOM 2693 N N   . GLY B 2 35  ? -12.594 -39.374 41.159  1.00 89.97 35  B 1 
ATOM 2694 C CA  . GLY B 2 35  ? -11.868 -38.107 41.073  1.00 89.06 35  B 1 
ATOM 2695 C C   . GLY B 2 35  ? -12.736 -36.961 40.564  1.00 90.37 35  B 1 
ATOM 2696 O O   . GLY B 2 35  ? -12.768 -35.896 41.174  1.00 89.10 35  B 1 
ATOM 2697 N N   . ASN B 2 36  ? -13.538 -37.191 39.529  1.00 91.23 36  B 1 
ATOM 2698 C CA  . ASN B 2 36  ? -14.464 -36.195 38.991  1.00 90.72 36  B 1 
ATOM 2699 C C   . ASN B 2 36  ? -15.513 -35.766 40.029  1.00 90.95 36  B 1 
ATOM 2700 O O   . ASN B 2 36  ? -15.779 -34.575 40.180  1.00 89.49 36  B 1 
ATOM 2701 C CB  . ASN B 2 36  ? -15.164 -36.745 37.736  1.00 89.59 36  B 1 
ATOM 2702 C CG  . ASN B 2 36  ? -14.268 -36.901 36.513  1.00 88.34 36  B 1 
ATOM 2703 O OD1 . ASN B 2 36  ? -13.143 -36.475 36.429  1.00 80.00 36  B 1 
ATOM 2704 N ND2 . ASN B 2 36  ? -14.801 -37.524 35.472  1.00 79.90 36  B 1 
ATOM 2705 N N   . ARG B 2 37  ? -16.086 -36.719 40.788  1.00 91.01 37  B 1 
ATOM 2706 C CA  . ARG B 2 37  ? -17.021 -36.410 41.883  1.00 90.54 37  B 1 
ATOM 2707 C C   . ARG B 2 37  ? -16.364 -35.580 42.990  1.00 91.15 37  B 1 
ATOM 2708 O O   . ARG B 2 37  ? -16.967 -34.619 43.466  1.00 88.40 37  B 1 
ATOM 2709 C CB  . ARG B 2 37  ? -17.615 -37.711 42.453  1.00 89.96 37  B 1 
ATOM 2710 C CG  . ARG B 2 37  ? -18.784 -38.212 41.592  1.00 81.84 37  B 1 
ATOM 2711 C CD  . ARG B 2 37  ? -19.421 -39.489 42.167  1.00 79.51 37  B 1 
ATOM 2712 N NE  . ARG B 2 37  ? -18.743 -40.703 41.664  1.00 70.21 37  B 1 
ATOM 2713 C CZ  . ARG B 2 37  ? -19.121 -41.959 41.894  1.00 62.32 37  B 1 
ATOM 2714 N NH1 . ARG B 2 37  ? -20.088 -42.245 42.728  1.00 55.46 37  B 1 
ATOM 2715 N NH2 . ARG B 2 37  ? -18.539 -42.950 41.292  1.00 55.76 37  B 1 
ATOM 2716 N N   . LEU B 2 38  ? -15.138 -35.918 43.371  1.00 91.42 38  B 1 
ATOM 2717 C CA  . LEU B 2 38  ? -14.373 -35.156 44.354  1.00 90.49 38  B 1 
ATOM 2718 C C   . LEU B 2 38  ? -14.038 -33.743 43.846  1.00 91.35 38  B 1 
ATOM 2719 O O   . LEU B 2 38  ? -14.157 -32.781 44.605  1.00 89.41 38  B 1 
ATOM 2720 C CB  . LEU B 2 38  ? -13.092 -35.929 44.710  1.00 90.07 38  B 1 
ATOM 2721 C CG  . LEU B 2 38  ? -13.343 -37.210 45.539  1.00 88.57 38  B 1 
ATOM 2722 C CD1 . LEU B 2 38  ? -12.081 -38.067 45.550  1.00 80.35 38  B 1 
ATOM 2723 C CD2 . LEU B 2 38  ? -13.712 -36.885 46.989  1.00 81.10 38  B 1 
ATOM 2724 N N   . PHE B 2 39  ? -13.684 -33.610 42.562  1.00 91.48 39  B 1 
ATOM 2725 C CA  . PHE B 2 39  ? -13.405 -32.318 41.928  1.00 90.74 39  B 1 
ATOM 2726 C C   . PHE B 2 39  ? -14.639 -31.403 41.937  1.00 90.92 39  B 1 
ATOM 2727 O O   . PHE B 2 39  ? -14.535 -30.250 42.366  1.00 90.00 39  B 1 
ATOM 2728 C CB  . PHE B 2 39  ? -12.902 -32.546 40.498  1.00 90.13 39  B 1 
ATOM 2729 C CG  . PHE B 2 39  ? -12.473 -31.261 39.817  1.00 90.00 39  B 1 
ATOM 2730 C CD1 . PHE B 2 39  ? -13.401 -30.484 39.099  1.00 81.94 39  B 1 
ATOM 2731 C CD2 . PHE B 2 39  ? -11.152 -30.808 39.947  1.00 82.73 39  B 1 
ATOM 2732 C CE1 . PHE B 2 39  ? -13.013 -29.262 38.533  1.00 81.68 39  B 1 
ATOM 2733 C CE2 . PHE B 2 39  ? -10.756 -29.588 39.378  1.00 80.81 39  B 1 
ATOM 2734 C CZ  . PHE B 2 39  ? -11.691 -28.809 38.674  1.00 85.54 39  B 1 
ATOM 2735 N N   . VAL B 2 40  ? -15.817 -31.913 41.550  1.00 92.06 40  B 1 
ATOM 2736 C CA  . VAL B 2 40  ? -17.084 -31.169 41.624  1.00 91.01 40  B 1 
ATOM 2737 C C   . VAL B 2 40  ? -17.392 -30.751 43.064  1.00 91.00 40  B 1 
ATOM 2738 O O   . VAL B 2 40  ? -17.835 -29.623 43.297  1.00 88.85 40  B 1 
ATOM 2739 C CB  . VAL B 2 40  ? -18.237 -32.003 41.020  1.00 89.89 40  B 1 
ATOM 2740 C CG1 . VAL B 2 40  ? -19.613 -31.353 41.227  1.00 81.59 40  B 1 
ATOM 2741 C CG2 . VAL B 2 40  ? -18.048 -32.179 39.505  1.00 80.74 40  B 1 
ATOM 2742 N N   . GLY B 2 41  ? -17.075 -31.595 44.036  1.00 91.11 41  B 1 
ATOM 2743 C CA  . GLY B 2 41  ? -17.154 -31.279 45.464  1.00 90.09 41  B 1 
ATOM 2744 C C   . GLY B 2 41  ? -16.063 -30.331 45.986  1.00 90.67 41  B 1 
ATOM 2745 O O   . GLY B 2 41  ? -15.970 -30.141 47.196  1.00 86.71 41  B 1 
ATOM 2746 N N   . ARG B 2 42  ? -15.233 -29.771 45.108  1.00 89.08 42  B 1 
ATOM 2747 C CA  . ARG B 2 42  ? -14.083 -28.898 45.415  1.00 89.41 42  B 1 
ATOM 2748 C C   . ARG B 2 42  ? -13.007 -29.548 46.307  1.00 90.65 42  B 1 
ATOM 2749 O O   . ARG B 2 42  ? -12.174 -28.849 46.878  1.00 86.56 42  B 1 
ATOM 2750 C CB  . ARG B 2 42  ? -14.530 -27.539 45.966  1.00 87.46 42  B 1 
ATOM 2751 C CG  . ARG B 2 42  ? -15.504 -26.781 45.036  1.00 83.63 42  B 1 
ATOM 2752 C CD  . ARG B 2 42  ? -15.796 -25.397 45.634  1.00 77.06 42  B 1 
ATOM 2753 N NE  . ARG B 2 42  ? -16.692 -24.618 44.768  1.00 69.07 42  B 1 
ATOM 2754 C CZ  . ARG B 2 42  ? -17.017 -23.340 44.939  1.00 60.13 42  B 1 
ATOM 2755 N NH1 . ARG B 2 42  ? -16.553 -22.644 45.944  1.00 55.36 42  B 1 
ATOM 2756 N NH2 . ARG B 2 42  ? -17.809 -22.745 44.090  1.00 55.21 42  B 1 
ATOM 2757 N N   . LYS B 2 43  ? -12.993 -30.878 46.401  1.00 89.85 43  B 1 
ATOM 2758 C CA  . LYS B 2 43  ? -11.974 -31.641 47.123  1.00 89.48 43  B 1 
ATOM 2759 C C   . LYS B 2 43  ? -10.783 -31.930 46.205  1.00 90.85 43  B 1 
ATOM 2760 O O   . LYS B 2 43  ? -10.542 -33.062 45.790  1.00 87.47 43  B 1 
ATOM 2761 C CB  . LYS B 2 43  ? -12.595 -32.913 47.712  1.00 87.79 43  B 1 
ATOM 2762 C CG  . LYS B 2 43  ? -13.656 -32.597 48.765  1.00 83.98 43  B 1 
ATOM 2763 C CD  . LYS B 2 43  ? -14.058 -33.890 49.471  1.00 75.98 43  B 1 
ATOM 2764 C CE  . LYS B 2 43  ? -15.027 -33.592 50.623  1.00 69.16 43  B 1 
ATOM 2765 N NZ  . LYS B 2 43  ? -15.238 -34.801 51.447  1.00 59.74 43  B 1 
ATOM 2766 N N   . TYR B 2 44  ? -10.060 -30.873 45.843  1.00 92.14 44  B 1 
ATOM 2767 C CA  . TYR B 2 44  ? -8.986  -30.950 44.851  1.00 92.38 44  B 1 
ATOM 2768 C C   . TYR B 2 44  ? -7.831  -31.885 45.228  1.00 93.03 44  B 1 
ATOM 2769 O O   . TYR B 2 44  ? -7.417  -32.665 44.369  1.00 91.08 44  B 1 
ATOM 2770 C CB  . TYR B 2 44  ? -8.475  -29.536 44.512  1.00 91.22 44  B 1 
ATOM 2771 C CG  . TYR B 2 44  ? -9.554  -28.564 44.094  1.00 90.50 44  B 1 
ATOM 2772 C CD1 . TYR B 2 44  ? -10.401 -28.843 43.010  1.00 80.96 44  B 1 
ATOM 2773 C CD2 . TYR B 2 44  ? -9.724  -27.353 44.806  1.00 81.17 44  B 1 
ATOM 2774 C CE1 . TYR B 2 44  ? -11.410 -27.939 42.629  1.00 80.38 44  B 1 
ATOM 2775 C CE2 . TYR B 2 44  ? -10.725 -26.446 44.433  1.00 79.39 44  B 1 
ATOM 2776 C CZ  . TYR B 2 44  ? -11.563 -26.737 43.348  1.00 86.32 44  B 1 
ATOM 2777 O OH  . TYR B 2 44  ? -12.553 -25.845 42.983  1.00 85.07 44  B 1 
ATOM 2778 N N   . PRO B 2 45  ? -7.343  -31.909 46.472  1.00 92.46 45  B 1 
ATOM 2779 C CA  . PRO B 2 45  ? -6.286  -32.838 46.865  1.00 91.75 45  B 1 
ATOM 2780 C C   . PRO B 2 45  ? -6.704  -34.302 46.725  1.00 92.12 45  B 1 
ATOM 2781 O O   . PRO B 2 45  ? -5.969  -35.123 46.182  1.00 90.29 45  B 1 
ATOM 2782 C CB  . PRO B 2 45  ? -5.936  -32.485 48.313  1.00 90.63 45  B 1 
ATOM 2783 C CG  . PRO B 2 45  ? -6.428  -31.053 48.479  1.00 88.11 45  B 1 
ATOM 2784 C CD  . PRO B 2 45  ? -7.655  -31.005 47.578  1.00 91.18 45  B 1 
ATOM 2785 N N   . GLU B 2 46  ? -7.923  -34.644 47.169  1.00 91.00 46  B 1 
ATOM 2786 C CA  . GLU B 2 46  ? -8.436  -36.004 47.072  1.00 90.48 46  B 1 
ATOM 2787 C C   . GLU B 2 46  ? -8.753  -36.392 45.624  1.00 90.75 46  B 1 
ATOM 2788 O O   . GLU B 2 46  ? -8.503  -37.528 45.220  1.00 88.07 46  B 1 
ATOM 2789 C CB  . GLU B 2 46  ? -9.682  -36.188 47.959  1.00 89.86 46  B 1 
ATOM 2790 C CG  . GLU B 2 46  ? -9.448  -35.874 49.463  1.00 84.54 46  B 1 
ATOM 2791 C CD  . GLU B 2 46  ? -9.911  -34.473 49.854  1.00 79.29 46  B 1 
ATOM 2792 O OE1 . GLU B 2 46  ? -10.586 -34.366 50.911  1.00 69.01 46  B 1 
ATOM 2793 O OE2 . GLU B 2 46  ? -9.673  -33.514 49.089  1.00 70.31 46  B 1 
ATOM 2794 N N   . ALA B 2 47  ? -9.237  -35.454 44.825  1.00 91.79 47  B 1 
ATOM 2795 C CA  . ALA B 2 47  ? -9.439  -35.662 43.397  1.00 91.33 47  B 1 
ATOM 2796 C C   . ALA B 2 47  ? -8.113  -35.951 42.681  1.00 91.82 47  B 1 
ATOM 2797 O O   . ALA B 2 47  ? -8.021  -36.935 41.948  1.00 90.69 47  B 1 
ATOM 2798 C CB  . ALA B 2 47  ? -10.157 -34.445 42.805  1.00 90.77 47  B 1 
ATOM 2799 N N   . ALA B 2 48  ? -7.062  -35.162 42.947  1.00 91.60 48  B 1 
ATOM 2800 C CA  . ALA B 2 48  ? -5.726  -35.378 42.404  1.00 91.31 48  B 1 
ATOM 2801 C C   . ALA B 2 48  ? -5.174  -36.756 42.789  1.00 91.74 48  B 1 
ATOM 2802 O O   . ALA B 2 48  ? -4.662  -37.485 41.939  1.00 90.14 48  B 1 
ATOM 2803 C CB  . ALA B 2 48  ? -4.807  -34.247 42.874  1.00 90.62 48  B 1 
ATOM 2804 N N   . ALA B 2 49  ? -5.366  -37.183 44.041  1.00 92.31 49  B 1 
ATOM 2805 C CA  . ALA B 2 49  ? -4.969  -38.511 44.497  1.00 91.70 49  B 1 
ATOM 2806 C C   . ALA B 2 49  ? -5.744  -39.648 43.793  1.00 91.93 49  B 1 
ATOM 2807 O O   . ALA B 2 49  ? -5.182  -40.706 43.523  1.00 90.29 49  B 1 
ATOM 2808 C CB  . ALA B 2 49  ? -5.136  -38.571 46.016  1.00 91.09 49  B 1 
ATOM 2809 N N   . CYS B 2 50  ? -7.025  -39.445 43.474  1.00 91.77 50  B 1 
ATOM 2810 C CA  . CYS B 2 50  ? -7.802  -40.384 42.664  1.00 91.49 50  B 1 
ATOM 2811 C C   . CYS B 2 50  ? -7.287  -40.462 41.216  1.00 92.26 50  B 1 
ATOM 2812 O O   . CYS B 2 50  ? -7.093  -41.562 40.706  1.00 90.50 50  B 1 
ATOM 2813 C CB  . CYS B 2 50  ? -9.288  -40.024 42.706  1.00 89.69 50  B 1 
ATOM 2814 S SG  . CYS B 2 50  ? -10.032 -40.663 44.232  1.00 82.60 50  B 1 
ATOM 2815 N N   . TYR B 2 51  ? -7.015  -39.332 40.598  1.00 92.47 51  B 1 
ATOM 2816 C CA  . TYR B 2 51  ? -6.420  -39.310 39.264  1.00 92.56 51  B 1 
ATOM 2817 C C   . TYR B 2 51  ? -5.019  -39.925 39.250  1.00 92.80 51  B 1 
ATOM 2818 O O   . TYR B 2 51  ? -4.700  -40.682 38.343  1.00 91.56 51  B 1 
ATOM 2819 C CB  . TYR B 2 51  ? -6.408  -37.888 38.699  1.00 92.28 51  B 1 
ATOM 2820 C CG  . TYR B 2 51  ? -7.767  -37.249 38.503  1.00 92.16 51  B 1 
ATOM 2821 C CD1 . TYR B 2 51  ? -8.793  -37.919 37.813  1.00 83.60 51  B 1 
ATOM 2822 C CD2 . TYR B 2 51  ? -8.017  -35.965 39.017  1.00 83.42 51  B 1 
ATOM 2823 C CE1 . TYR B 2 51  ? -10.057 -37.334 37.650  1.00 82.23 51  B 1 
ATOM 2824 C CE2 . TYR B 2 51  ? -9.278  -35.358 38.858  1.00 81.53 51  B 1 
ATOM 2825 C CZ  . TYR B 2 51  ? -10.296 -36.048 38.181  1.00 89.83 51  B 1 
ATOM 2826 O OH  . TYR B 2 51  ? -11.530 -35.461 38.047  1.00 88.53 51  B 1 
ATOM 2827 N N   . GLY B 2 52  ? -4.220  -39.685 40.270  1.00 92.21 52  B 1 
ATOM 2828 C CA  . GLY B 2 52  ? -2.920  -40.336 40.444  1.00 91.74 52  B 1 
ATOM 2829 C C   . GLY B 2 52  ? -3.029  -41.860 40.473  1.00 92.23 52  B 1 
ATOM 2830 O O   . GLY B 2 52  ? -2.298  -42.555 39.765  1.00 90.89 52  B 1 
ATOM 2831 N N   . ARG B 2 53  ? -4.013  -42.420 41.221  1.00 91.70 53  B 1 
ATOM 2832 C CA  . ARG B 2 53  ? -4.291  -43.861 41.219  1.00 91.29 53  B 1 
ATOM 2833 C C   . ARG B 2 53  ? -4.780  -44.368 39.858  1.00 91.30 53  B 1 
ATOM 2834 O O   . ARG B 2 53  ? -4.410  -45.472 39.464  1.00 88.67 53  B 1 
ATOM 2835 C CB  . ARG B 2 53  ? -5.295  -44.208 42.327  1.00 90.59 53  B 1 
ATOM 2836 C CG  . ARG B 2 53  ? -4.636  -44.167 43.725  1.00 84.79 53  B 1 
ATOM 2837 C CD  . ARG B 2 53  ? -5.617  -44.587 44.819  1.00 81.05 53  B 1 
ATOM 2838 N NE  . ARG B 2 53  ? -6.596  -43.532 45.117  1.00 71.71 53  B 1 
ATOM 2839 C CZ  . ARG B 2 53  ? -7.660  -43.644 45.914  1.00 64.18 53  B 1 
ATOM 2840 N NH1 . ARG B 2 53  ? -7.980  -44.776 46.480  1.00 58.01 53  B 1 
ATOM 2841 N NH2 . ARG B 2 53  ? -8.416  -42.610 46.155  1.00 56.21 53  B 1 
ATOM 2842 N N   . ALA B 2 54  ? -5.574  -43.577 39.127  1.00 91.36 54  B 1 
ATOM 2843 C CA  . ALA B 2 54  ? -5.996  -43.916 37.765  1.00 90.35 54  B 1 
ATOM 2844 C C   . ALA B 2 54  ? -4.797  -43.975 36.803  1.00 90.94 54  B 1 
ATOM 2845 O O   . ALA B 2 54  ? -4.665  -44.941 36.051  1.00 89.59 54  B 1 
ATOM 2846 C CB  . ALA B 2 54  ? -7.058  -42.916 37.305  1.00 89.75 54  B 1 
ATOM 2847 N N   . ILE B 2 55  ? -3.880  -42.992 36.885  1.00 91.23 55  B 1 
ATOM 2848 C CA  . ILE B 2 55  ? -2.636  -42.940 36.116  1.00 91.08 55  B 1 
ATOM 2849 C C   . ILE B 2 55  ? -1.752  -44.151 36.414  1.00 90.91 55  B 1 
ATOM 2850 O O   . ILE B 2 55  ? -1.271  -44.795 35.492  1.00 89.41 55  B 1 
ATOM 2851 C CB  . ILE B 2 55  ? -1.882  -41.623 36.399  1.00 90.65 55  B 1 
ATOM 2852 C CG1 . ILE B 2 55  ? -2.641  -40.427 35.770  1.00 86.12 55  B 1 
ATOM 2853 C CG2 . ILE B 2 55  ? -0.436  -41.658 35.871  1.00 85.85 55  B 1 
ATOM 2854 C CD1 . ILE B 2 55  ? -2.227  -39.058 36.335  1.00 82.46 55  B 1 
ATOM 2855 N N   . THR B 2 56  ? -1.612  -44.528 37.690  1.00 92.02 56  B 1 
ATOM 2856 C CA  . THR B 2 56  ? -0.823  -45.707 38.075  1.00 91.38 56  B 1 
ATOM 2857 C C   . THR B 2 56  ? -1.370  -46.996 37.441  1.00 91.21 56  B 1 
ATOM 2858 O O   . THR B 2 56  ? -0.598  -47.901 37.134  1.00 89.21 56  B 1 
ATOM 2859 C CB  . THR B 2 56  ? -0.779  -45.871 39.599  1.00 90.38 56  B 1 
ATOM 2860 O OG1 . THR B 2 56  ? -0.402  -44.672 40.229  1.00 81.41 56  B 1 
ATOM 2861 C CG2 . THR B 2 56  ? 0.237   -46.917 40.056  1.00 77.74 56  B 1 
ATOM 2862 N N   . ARG B 2 57  ? -2.695  -47.082 37.225  1.00 91.43 57  B 1 
ATOM 2863 C CA  . ARG B 2 57  ? -3.318  -48.238 36.568  1.00 90.58 57  B 1 
ATOM 2864 C C   . ARG B 2 57  ? -3.252  -48.181 35.048  1.00 91.01 57  B 1 
ATOM 2865 O O   . ARG B 2 57  ? -3.113  -49.221 34.417  1.00 87.42 57  B 1 
ATOM 2866 C CB  . ARG B 2 57  ? -4.775  -48.362 36.994  1.00 88.83 57  B 1 
ATOM 2867 C CG  . ARG B 2 57  ? -4.848  -48.850 38.431  1.00 81.91 57  B 1 
ATOM 2868 C CD  . ARG B 2 57  ? -6.296  -49.218 38.749  1.00 77.85 57  B 1 
ATOM 2869 N NE  . ARG B 2 57  ? -6.382  -49.652 40.135  1.00 71.06 57  B 1 
ATOM 2870 C CZ  . ARG B 2 57  ? -7.332  -50.394 40.669  1.00 64.19 57  B 1 
ATOM 2871 N NH1 . ARG B 2 57  ? -8.336  -50.824 39.964  1.00 57.38 57  B 1 
ATOM 2872 N NH2 . ARG B 2 57  ? -7.258  -50.686 41.914  1.00 57.11 57  B 1 
ATOM 2873 N N   . ASN B 2 58  ? -3.386  -47.002 34.486  1.00 89.55 58  B 1 
ATOM 2874 C CA  . ASN B 2 58  ? -3.264  -46.793 33.051  1.00 89.77 58  B 1 
ATOM 2875 C C   . ASN B 2 58  ? -2.574  -45.446 32.767  1.00 90.46 58  B 1 
ATOM 2876 O O   . ASN B 2 58  ? -3.247  -44.418 32.672  1.00 88.15 58  B 1 
ATOM 2877 C CB  . ASN B 2 58  ? -4.640  -46.902 32.388  1.00 87.85 58  B 1 
ATOM 2878 C CG  . ASN B 2 58  ? -4.523  -46.876 30.874  1.00 86.49 58  B 1 
ATOM 2879 O OD1 . ASN B 2 58  ? -3.465  -46.706 30.297  1.00 78.85 58  B 1 
ATOM 2880 N ND2 . ASN B 2 58  ? -5.617  -47.079 30.180  1.00 78.32 58  B 1 
ATOM 2881 N N   . PRO B 2 59  ? -1.244  -45.446 32.601  1.00 90.73 59  B 1 
ATOM 2882 C CA  . PRO B 2 59  ? -0.481  -44.220 32.399  1.00 90.00 59  B 1 
ATOM 2883 C C   . PRO B 2 59  ? -0.576  -43.636 30.985  1.00 90.40 59  B 1 
ATOM 2884 O O   . PRO B 2 59  ? 0.014   -42.595 30.723  1.00 87.41 59  B 1 
ATOM 2885 C CB  . PRO B 2 59  ? 0.960   -44.605 32.758  1.00 88.79 59  B 1 
ATOM 2886 C CG  . PRO B 2 59  ? 1.038   -46.079 32.357  1.00 86.77 59  B 1 
ATOM 2887 C CD  . PRO B 2 59  ? -0.361  -46.595 32.699  1.00 89.78 59  B 1 
ATOM 2888 N N   . LEU B 2 60  ? -1.309  -44.282 30.068  1.00 89.87 60  B 1 
ATOM 2889 C CA  . LEU B 2 60  ? -1.389  -43.899 28.651  1.00 89.98 60  B 1 
ATOM 2890 C C   . LEU B 2 60  ? -2.653  -43.099 28.293  1.00 90.49 60  B 1 
ATOM 2891 O O   . LEU B 2 60  ? -2.978  -42.944 27.116  1.00 86.76 60  B 1 
ATOM 2892 C CB  . LEU B 2 60  ? -1.231  -45.157 27.770  1.00 88.08 60  B 1 
ATOM 2893 C CG  . LEU B 2 60  ? 0.101   -45.910 27.931  1.00 85.27 60  B 1 
ATOM 2894 C CD1 . LEU B 2 60  ? 0.072   -47.165 27.052  1.00 77.53 60  B 1 
ATOM 2895 C CD2 . LEU B 2 60  ? 1.304   -45.061 27.517  1.00 77.54 60  B 1 
ATOM 2896 N N   . VAL B 2 61  ? -3.387  -42.596 29.292  1.00 90.83 61  B 1 
ATOM 2897 C CA  . VAL B 2 61  ? -4.630  -41.847 29.071  1.00 90.65 61  B 1 
ATOM 2898 C C   . VAL B 2 61  ? -4.416  -40.373 29.404  1.00 91.50 61  B 1 
ATOM 2899 O O   . VAL B 2 61  ? -4.442  -39.989 30.575  1.00 89.69 61  B 1 
ATOM 2900 C CB  . VAL B 2 61  ? -5.804  -42.458 29.851  1.00 88.60 61  B 1 
ATOM 2901 C CG1 . VAL B 2 61  ? -7.109  -41.708 29.561  1.00 80.70 61  B 1 
ATOM 2902 C CG2 . VAL B 2 61  ? -6.033  -43.926 29.470  1.00 79.49 61  B 1 
ATOM 2903 N N   . ALA B 2 62  ? -4.276  -39.535 28.383  1.00 90.75 62  B 1 
ATOM 2904 C CA  . ALA B 2 62  ? -4.035  -38.097 28.519  1.00 90.50 62  B 1 
ATOM 2905 C C   . ALA B 2 62  ? -5.030  -37.383 29.458  1.00 91.26 62  B 1 
ATOM 2906 O O   . ALA B 2 62  ? -4.644  -36.545 30.273  1.00 89.42 62  B 1 
ATOM 2907 C CB  . ALA B 2 62  ? -4.076  -37.470 27.117  1.00 88.82 62  B 1 
ATOM 2908 N N   . VAL B 2 63  ? -6.316  -37.763 29.397  1.00 91.82 63  B 1 
ATOM 2909 C CA  . VAL B 2 63  ? -7.379  -37.173 30.227  1.00 91.79 63  B 1 
ATOM 2910 C C   . VAL B 2 63  ? -7.117  -37.304 31.735  1.00 92.41 63  B 1 
ATOM 2911 O O   . VAL B 2 63  ? -7.573  -36.451 32.498  1.00 91.02 63  B 1 
ATOM 2912 C CB  . VAL B 2 63  ? -8.744  -37.793 29.866  1.00 89.81 63  B 1 
ATOM 2913 C CG1 . VAL B 2 63  ? -9.895  -37.250 30.732  1.00 78.01 63  B 1 
ATOM 2914 C CG2 . VAL B 2 63  ? -9.117  -37.509 28.407  1.00 77.09 63  B 1 
ATOM 2915 N N   . TYR B 2 64  ? -6.400  -38.344 32.190  1.00 91.48 64  B 1 
ATOM 2916 C CA  . TYR B 2 64  ? -6.075  -38.477 33.612  1.00 91.33 64  B 1 
ATOM 2917 C C   . TYR B 2 64  ? -5.065  -37.421 34.044  1.00 91.97 64  B 1 
ATOM 2918 O O   . TYR B 2 64  ? -5.229  -36.826 35.105  1.00 90.29 64  B 1 
ATOM 2919 C CB  . TYR B 2 64  ? -5.576  -39.892 33.929  1.00 90.68 64  B 1 
ATOM 2920 C CG  . TYR B 2 64  ? -6.526  -41.037 33.628  1.00 89.75 64  B 1 
ATOM 2921 C CD1 . TYR B 2 64  ? -7.912  -40.839 33.484  1.00 80.99 64  B 1 
ATOM 2922 C CD2 . TYR B 2 64  ? -6.008  -42.338 33.501  1.00 81.10 64  B 1 
ATOM 2923 C CE1 . TYR B 2 64  ? -8.763  -41.912 33.182  1.00 80.06 64  B 1 
ATOM 2924 C CE2 . TYR B 2 64  ? -6.852  -43.418 33.206  1.00 79.70 64  B 1 
ATOM 2925 C CZ  . TYR B 2 64  ? -8.229  -43.198 33.041  1.00 85.74 64  B 1 
ATOM 2926 O OH  . TYR B 2 64  ? -9.052  -44.249 32.733  1.00 84.49 64  B 1 
ATOM 2927 N N   . TYR B 2 65  ? -4.097  -37.145 33.194  1.00 92.28 65  B 1 
ATOM 2928 C CA  . TYR B 2 65  ? -3.100  -36.115 33.440  1.00 92.23 65  B 1 
ATOM 2929 C C   . TYR B 2 65  ? -3.712  -34.718 33.381  1.00 92.95 65  B 1 
ATOM 2930 O O   . TYR B 2 65  ? -3.526  -33.948 34.318  1.00 91.64 65  B 1 
ATOM 2931 C CB  . TYR B 2 65  ? -1.941  -36.257 32.446  1.00 91.61 65  B 1 
ATOM 2932 C CG  . TYR B 2 65  ? -1.157  -37.533 32.594  1.00 91.55 65  B 1 
ATOM 2933 C CD1 . TYR B 2 65  ? -0.107  -37.626 33.526  1.00 81.72 65  B 1 
ATOM 2934 C CD2 . TYR B 2 65  ? -1.471  -38.658 31.806  1.00 81.97 65  B 1 
ATOM 2935 C CE1 . TYR B 2 65  ? 0.626   -38.809 33.659  1.00 81.26 65  B 1 
ATOM 2936 C CE2 . TYR B 2 65  ? -0.743  -39.845 31.935  1.00 80.41 65  B 1 
ATOM 2937 C CZ  . TYR B 2 65  ? 0.310   -39.924 32.861  1.00 88.21 65  B 1 
ATOM 2938 O OH  . TYR B 2 65  ? 1.028   -41.085 32.986  1.00 86.95 65  B 1 
ATOM 2939 N N   . THR B 2 66  ? -4.526  -34.398 32.367  1.00 92.88 66  B 1 
ATOM 2940 C CA  . THR B 2 66  ? -5.190  -33.085 32.284  1.00 92.41 66  B 1 
ATOM 2941 C C   . THR B 2 66  ? -6.156  -32.841 33.445  1.00 92.52 66  B 1 
ATOM 2942 O O   . THR B 2 66  ? -6.199  -31.741 33.982  1.00 91.31 66  B 1 
ATOM 2943 C CB  . THR B 2 66  ? -5.945  -32.892 30.961  1.00 91.59 66  B 1 
ATOM 2944 O OG1 . THR B 2 66  ? -6.864  -33.935 30.728  1.00 80.69 66  B 1 
ATOM 2945 C CG2 . THR B 2 66  ? -4.999  -32.861 29.765  1.00 80.23 66  B 1 
ATOM 2946 N N   . ASN B 2 67  ? -6.879  -33.849 33.881  1.00 92.94 67  B 1 
ATOM 2947 C CA  . ASN B 2 67  ? -7.746  -33.712 35.045  1.00 92.62 67  B 1 
ATOM 2948 C C   . ASN B 2 67  ? -6.936  -33.493 36.339  1.00 92.74 67  B 1 
ATOM 2949 O O   . ASN B 2 67  ? -7.333  -32.681 37.171  1.00 91.30 67  B 1 
ATOM 2950 C CB  . ASN B 2 67  ? -8.645  -34.951 35.172  1.00 92.11 67  B 1 
ATOM 2951 C CG  . ASN B 2 67  ? -9.789  -35.013 34.169  1.00 90.47 67  B 1 
ATOM 2952 O OD1 . ASN B 2 67  ? -10.032 -34.167 33.340  1.00 81.49 67  B 1 
ATOM 2953 N ND2 . ASN B 2 67  ? -10.580 -36.061 34.263  1.00 80.68 67  B 1 
ATOM 2954 N N   . ARG B 2 68  ? -5.807  -34.197 36.509  1.00 91.60 68  B 1 
ATOM 2955 C CA  . ARG B 2 68  ? -4.928  -34.000 37.663  1.00 91.66 68  B 1 
ATOM 2956 C C   . ARG B 2 68  ? -4.232  -32.639 37.615  1.00 91.83 68  B 1 
ATOM 2957 O O   . ARG B 2 68  ? -4.186  -31.961 38.638  1.00 91.06 68  B 1 
ATOM 2958 C CB  . ARG B 2 68  ? -3.931  -35.165 37.767  1.00 90.42 68  B 1 
ATOM 2959 C CG  . ARG B 2 68  ? -3.220  -35.161 39.127  1.00 87.87 68  B 1 
ATOM 2960 C CD  . ARG B 2 68  ? -2.356  -36.400 39.337  1.00 88.55 68  B 1 
ATOM 2961 N NE  . ARG B 2 68  ? -1.185  -36.399 38.460  1.00 85.71 68  B 1 
ATOM 2962 C CZ  . ARG B 2 68  ? -0.201  -37.281 38.450  1.00 87.48 68  B 1 
ATOM 2963 N NH1 . ARG B 2 68  ? -0.178  -38.307 39.261  1.00 77.87 68  B 1 
ATOM 2964 N NH2 . ARG B 2 68  ? 0.796   -37.134 37.617  1.00 79.16 68  B 1 
ATOM 2965 N N   . ALA B 2 69  ? -3.797  -32.198 36.432  1.00 92.81 69  B 1 
ATOM 2966 C CA  . ALA B 2 69  ? -3.246  -30.867 36.211  1.00 92.25 69  B 1 
ATOM 2967 C C   . ALA B 2 69  ? -4.226  -29.766 36.631  1.00 92.63 69  B 1 
ATOM 2968 O O   . ALA B 2 69  ? -3.854  -28.848 37.358  1.00 91.51 69  B 1 
ATOM 2969 C CB  . ALA B 2 69  ? -2.880  -30.730 34.729  1.00 91.94 69  B 1 
ATOM 2970 N N   . LEU B 2 70  ? -5.523  -29.905 36.288  1.00 92.93 70  B 1 
ATOM 2971 C CA  . LEU B 2 70  ? -6.544  -28.953 36.721  1.00 92.05 70  B 1 
ATOM 2972 C C   . LEU B 2 70  ? -6.724  -28.939 38.245  1.00 92.57 70  B 1 
ATOM 2973 O O   . LEU B 2 70  ? -6.950  -27.876 38.818  1.00 91.57 70  B 1 
ATOM 2974 C CB  . LEU B 2 70  ? -7.864  -29.272 36.002  1.00 91.26 70  B 1 
ATOM 2975 C CG  . LEU B 2 70  ? -8.982  -28.239 36.258  1.00 87.09 70  B 1 
ATOM 2976 C CD1 . LEU B 2 70  ? -8.625  -26.842 35.745  1.00 77.01 70  B 1 
ATOM 2977 C CD2 . LEU B 2 70  ? -10.263 -28.677 35.562  1.00 77.29 70  B 1 
ATOM 2978 N N   . CYS B 2 71  ? -6.601  -30.082 38.918  1.00 92.69 71  B 1 
ATOM 2979 C CA  . CYS B 2 71  ? -6.585  -30.121 40.381  1.00 92.19 71  B 1 
ATOM 2980 C C   . CYS B 2 71  ? -5.386  -29.355 40.940  1.00 92.44 71  B 1 
ATOM 2981 O O   . CYS B 2 71  ? -5.568  -28.511 41.819  1.00 91.20 71  B 1 
ATOM 2982 C CB  . CYS B 2 71  ? -6.573  -31.568 40.888  1.00 91.68 71  B 1 
ATOM 2983 S SG  . CYS B 2 71  ? -8.105  -32.441 40.450  1.00 87.25 71  B 1 
ATOM 2984 N N   . TYR B 2 72  ? -4.192  -29.595 40.399  1.00 93.25 72  B 1 
ATOM 2985 C CA  . TYR B 2 72  ? -2.979  -28.899 40.820  1.00 92.87 72  B 1 
ATOM 2986 C C   . TYR B 2 72  ? -3.055  -27.386 40.566  1.00 92.85 72  B 1 
ATOM 2987 O O   . TYR B 2 72  ? -2.688  -26.614 41.449  1.00 91.33 72  B 1 
ATOM 2988 C CB  . TYR B 2 72  ? -1.761  -29.509 40.139  1.00 92.67 72  B 1 
ATOM 2989 C CG  . TYR B 2 72  ? -1.366  -30.901 40.608  1.00 91.89 72  B 1 
ATOM 2990 C CD1 . TYR B 2 72  ? -1.380  -31.240 41.979  1.00 82.90 72  B 1 
ATOM 2991 C CD2 . TYR B 2 72  ? -0.926  -31.852 39.672  1.00 83.16 72  B 1 
ATOM 2992 C CE1 . TYR B 2 72  ? -0.968  -32.504 42.409  1.00 82.33 72  B 1 
ATOM 2993 C CE2 . TYR B 2 72  ? -0.508  -33.117 40.091  1.00 81.63 72  B 1 
ATOM 2994 C CZ  . TYR B 2 72  ? -0.527  -33.452 41.460  1.00 88.42 72  B 1 
ATOM 2995 O OH  . TYR B 2 72  ? -0.114  -34.691 41.877  1.00 86.72 72  B 1 
ATOM 2996 N N   . LEU B 2 73  ? -3.620  -26.967 39.438  1.00 92.67 73  B 1 
ATOM 2997 C CA  . LEU B 2 73  ? -3.907  -25.556 39.160  1.00 91.49 73  B 1 
ATOM 2998 C C   . LEU B 2 73  ? -4.806  -24.930 40.233  1.00 91.55 73  B 1 
ATOM 2999 O O   . LEU B 2 73  ? -4.493  -23.865 40.755  1.00 90.05 73  B 1 
ATOM 3000 C CB  . LEU B 2 73  ? -4.569  -25.445 37.773  1.00 90.96 73  B 1 
ATOM 3001 C CG  . LEU B 2 73  ? -3.606  -24.927 36.688  1.00 86.23 73  B 1 
ATOM 3002 C CD1 . LEU B 2 73  ? -4.090  -25.355 35.313  1.00 77.67 73  B 1 
ATOM 3003 C CD2 . LEU B 2 73  ? -3.520  -23.401 36.724  1.00 78.44 73  B 1 
ATOM 3004 N N   . LYS B 2 74  ? -5.891  -25.623 40.616  1.00 92.36 74  B 1 
ATOM 3005 C CA  . LYS B 2 74  ? -6.786  -25.154 41.690  1.00 90.98 74  B 1 
ATOM 3006 C C   . LYS B 2 74  ? -6.128  -25.141 43.072  1.00 91.49 74  B 1 
ATOM 3007 O O   . LYS B 2 74  ? -6.563  -24.390 43.935  1.00 89.24 74  B 1 
ATOM 3008 C CB  . LYS B 2 74  ? -8.067  -26.009 41.714  1.00 90.16 74  B 1 
ATOM 3009 C CG  . LYS B 2 74  ? -8.968  -25.830 40.480  1.00 86.60 74  B 1 
ATOM 3010 C CD  . LYS B 2 74  ? -9.513  -24.408 40.345  1.00 82.15 74  B 1 
ATOM 3011 C CE  . LYS B 2 74  ? -10.434 -24.311 39.123  1.00 77.37 74  B 1 
ATOM 3012 N NZ  . LYS B 2 74  ? -10.821 -22.905 38.842  1.00 69.59 74  B 1 
ATOM 3013 N N   . MET B 2 75  ? -5.107  -25.962 43.274  1.00 91.33 75  B 1 
ATOM 3014 C CA  . MET B 2 75  ? -4.297  -26.021 44.491  1.00 90.49 75  B 1 
ATOM 3015 C C   . MET B 2 75  ? -3.088  -25.073 44.450  1.00 90.46 75  B 1 
ATOM 3016 O O   . MET B 2 75  ? -2.286  -25.093 45.379  1.00 87.50 75  B 1 
ATOM 3017 C CB  . MET B 2 75  ? -3.831  -27.467 44.719  1.00 89.58 75  B 1 
ATOM 3018 C CG  . MET B 2 75  ? -4.985  -28.433 45.023  1.00 86.21 75  B 1 
ATOM 3019 S SD  . MET B 2 75  ? -4.540  -30.194 44.924  1.00 84.68 75  B 1 
ATOM 3020 C CE  . MET B 2 75  ? -3.255  -30.289 46.193  1.00 72.93 75  B 1 
ATOM 3021 N N   . GLN B 2 76  ? -2.917  -24.283 43.383  1.00 90.93 76  B 1 
ATOM 3022 C CA  . GLN B 2 76  ? -1.745  -23.431 43.125  1.00 90.42 76  B 1 
ATOM 3023 C C   . GLN B 2 76  ? -0.410  -24.200 43.100  1.00 91.28 76  B 1 
ATOM 3024 O O   . GLN B 2 76  ? 0.636   -23.675 43.444  1.00 87.65 76  B 1 
ATOM 3025 C CB  . GLN B 2 76  ? -1.728  -22.201 44.045  1.00 88.83 76  B 1 
ATOM 3026 C CG  . GLN B 2 76  ? -2.989  -21.338 43.883  1.00 84.29 76  B 1 
ATOM 3027 C CD  . GLN B 2 76  ? -2.820  -19.937 44.473  1.00 76.87 76  B 1 
ATOM 3028 O OE1 . GLN B 2 76  ? -1.954  -19.650 45.286  1.00 67.57 76  B 1 
ATOM 3029 N NE2 . GLN B 2 76  ? -3.639  -18.996 44.064  1.00 65.43 76  B 1 
ATOM 3030 N N   . GLN B 2 77  ? -0.450  -25.461 42.665  1.00 90.63 77  B 1 
ATOM 3031 C CA  . GLN B 2 77  ? 0.736   -26.297 42.495  1.00 90.51 77  B 1 
ATOM 3032 C C   . GLN B 2 77  ? 1.136   -26.316 41.013  1.00 91.38 77  B 1 
ATOM 3033 O O   . GLN B 2 77  ? 1.003   -27.318 40.319  1.00 88.56 77  B 1 
ATOM 3034 C CB  . GLN B 2 77  ? 0.491   -27.697 43.078  1.00 89.10 77  B 1 
ATOM 3035 C CG  . GLN B 2 77  ? 0.322   -27.652 44.600  1.00 85.29 77  B 1 
ATOM 3036 C CD  . GLN B 2 77  ? 0.231   -29.051 45.236  1.00 80.97 77  B 1 
ATOM 3037 O OE1 . GLN B 2 77  ? 0.008   -30.060 44.589  1.00 71.96 77  B 1 
ATOM 3038 N NE2 . GLN B 2 77  ? 0.401   -29.143 46.528  1.00 69.18 77  B 1 
ATOM 3039 N N   . HIS B 2 78  ? 1.618   -25.168 40.545  1.00 92.31 78  B 1 
ATOM 3040 C CA  . HIS B 2 78  ? 1.861   -24.917 39.120  1.00 91.73 78  B 1 
ATOM 3041 C C   . HIS B 2 78  ? 2.922   -25.841 38.516  1.00 92.41 78  B 1 
ATOM 3042 O O   . HIS B 2 78  ? 2.732   -26.340 37.410  1.00 90.25 78  B 1 
ATOM 3043 C CB  . HIS B 2 78  ? 2.213   -23.439 38.921  1.00 89.46 78  B 1 
ATOM 3044 C CG  . HIS B 2 78  ? 1.190   -22.510 39.522  1.00 87.64 78  B 1 
ATOM 3045 N ND1 . HIS B 2 78  ? -0.167  -22.500 39.252  1.00 73.54 78  B 1 
ATOM 3046 C CD2 . HIS B 2 78  ? 1.408   -21.580 40.512  1.00 73.60 78  B 1 
ATOM 3047 C CE1 . HIS B 2 78  ? -0.739  -21.590 40.060  1.00 74.54 78  B 1 
ATOM 3048 N NE2 . HIS B 2 78  ? 0.180   -21.014 40.836  1.00 75.80 78  B 1 
ATOM 3049 N N   . GLU B 2 79  ? 3.983   -26.155 39.257  1.00 91.11 79  B 1 
ATOM 3050 C CA  . GLU B 2 79  ? 5.029   -27.092 38.840  1.00 90.52 79  B 1 
ATOM 3051 C C   . GLU B 2 79  ? 4.468   -28.487 38.518  1.00 91.20 79  B 1 
ATOM 3052 O O   . GLU B 2 79  ? 4.757   -29.079 37.477  1.00 88.94 79  B 1 
ATOM 3053 C CB  . GLU B 2 79  ? 6.074   -27.210 39.970  1.00 89.03 79  B 1 
ATOM 3054 C CG  . GLU B 2 79  ? 7.057   -26.026 40.044  1.00 80.76 79  B 1 
ATOM 3055 C CD  . GLU B 2 79  ? 8.212   -26.129 39.036  1.00 73.03 79  B 1 
ATOM 3056 O OE1 . GLU B 2 79  ? 8.807   -25.079 38.724  1.00 63.44 79  B 1 
ATOM 3057 O OE2 . GLU B 2 79  ? 8.500   -27.265 38.586  1.00 63.86 79  B 1 
ATOM 3058 N N   . GLN B 2 80  ? 3.615   -29.020 39.405  1.00 91.68 80  B 1 
ATOM 3059 C CA  . GLN B 2 80  ? 2.997   -30.330 39.191  1.00 91.51 80  B 1 
ATOM 3060 C C   . GLN B 2 80  ? 1.969   -30.290 38.062  1.00 92.37 80  B 1 
ATOM 3061 O O   . GLN B 2 80  ? 1.881   -31.232 37.276  1.00 90.49 80  B 1 
ATOM 3062 C CB  . GLN B 2 80  ? 2.356   -30.851 40.484  1.00 90.79 80  B 1 
ATOM 3063 C CG  . GLN B 2 80  ? 3.367   -31.223 41.589  1.00 87.11 80  B 1 
ATOM 3064 C CD  . GLN B 2 80  ? 3.416   -30.271 42.775  1.00 81.50 80  B 1 
ATOM 3065 O OE1 . GLN B 2 80  ? 2.954   -29.152 42.745  1.00 70.30 80  B 1 
ATOM 3066 N NE2 . GLN B 2 80  ? 3.993   -30.697 43.878  1.00 67.36 80  B 1 
ATOM 3067 N N   . ALA B 2 81  ? 1.222   -29.196 37.963  1.00 92.18 81  B 1 
ATOM 3068 C CA  . ALA B 2 81  ? 0.284   -29.005 36.866  1.00 92.00 81  B 1 
ATOM 3069 C C   . ALA B 2 81  ? 1.009   -28.951 35.511  1.00 92.50 81  B 1 
ATOM 3070 O O   . ALA B 2 81  ? 0.598   -29.629 34.562  1.00 91.30 81  B 1 
ATOM 3071 C CB  . ALA B 2 81  ? -0.528  -27.724 37.128  1.00 91.59 81  B 1 
ATOM 3072 N N   . LEU B 2 82  ? 2.138   -28.239 35.440  1.00 92.52 82  B 1 
ATOM 3073 C CA  . LEU B 2 82  ? 2.984   -28.131 34.252  1.00 92.10 82  B 1 
ATOM 3074 C C   . LEU B 2 82  ? 3.511   -29.504 33.815  1.00 92.62 82  B 1 
ATOM 3075 O O   . LEU B 2 82  ? 3.420   -29.861 32.640  1.00 91.22 82  B 1 
ATOM 3076 C CB  . LEU B 2 82  ? 4.144   -27.172 34.578  1.00 90.52 82  B 1 
ATOM 3077 C CG  . LEU B 2 82  ? 4.972   -26.764 33.345  1.00 85.44 82  B 1 
ATOM 3078 C CD1 . LEU B 2 82  ? 4.301   -25.619 32.602  1.00 75.36 82  B 1 
ATOM 3079 C CD2 . LEU B 2 82  ? 6.366   -26.312 33.757  1.00 74.94 82  B 1 
ATOM 3080 N N   . ALA B 2 83  ? 4.010   -30.286 34.748  1.00 92.78 83  B 1 
ATOM 3081 C CA  . ALA B 2 83  ? 4.497   -31.637 34.480  1.00 92.66 83  B 1 
ATOM 3082 C C   . ALA B 2 83  ? 3.390   -32.548 33.924  1.00 93.18 83  B 1 
ATOM 3083 O O   . ALA B 2 83  ? 3.606   -33.251 32.929  1.00 91.73 83  B 1 
ATOM 3084 C CB  . ALA B 2 83  ? 5.114   -32.193 35.763  1.00 92.10 83  B 1 
ATOM 3085 N N   . ASP B 2 84  ? 2.200   -32.502 34.517  1.00 92.59 84  B 1 
ATOM 3086 C CA  . ASP B 2 84  ? 1.059   -33.295 34.047  1.00 92.30 84  B 1 
ATOM 3087 C C   . ASP B 2 84  ? 0.557   -32.837 32.670  1.00 92.72 84  B 1 
ATOM 3088 O O   . ASP B 2 84  ? 0.220   -33.678 31.832  1.00 91.02 84  B 1 
ATOM 3089 C CB  . ASP B 2 84  ? -0.077  -33.251 35.078  1.00 91.53 84  B 1 
ATOM 3090 C CG  . ASP B 2 84  ? 0.049   -34.277 36.206  1.00 90.18 84  B 1 
ATOM 3091 O OD1 . ASP B 2 84  ? 0.951   -35.142 36.197  1.00 82.27 84  B 1 
ATOM 3092 O OD2 . ASP B 2 84  ? -0.855  -34.331 37.069  1.00 82.85 84  B 1 
ATOM 3093 N N   . CYS B 2 85  ? 0.555   -31.537 32.383  1.00 92.60 85  B 1 
ATOM 3094 C CA  . CYS B 2 85  ? 0.201   -31.016 31.064  1.00 92.58 85  B 1 
ATOM 3095 C C   . CYS B 2 85  ? 1.196   -31.463 29.987  1.00 92.97 85  B 1 
ATOM 3096 O O   . CYS B 2 85  ? 0.777   -31.924 28.927  1.00 91.96 85  B 1 
ATOM 3097 C CB  . CYS B 2 85  ? 0.119   -29.482 31.110  1.00 92.27 85  B 1 
ATOM 3098 S SG  . CYS B 2 85  ? -1.356  -28.964 32.034  1.00 88.63 85  B 1 
ATOM 3099 N N   . ARG B 2 86  ? 2.500   -31.385 30.264  1.00 92.56 86  B 1 
ATOM 3100 C CA  . ARG B 2 86  ? 3.534   -31.886 29.346  1.00 91.56 86  B 1 
ATOM 3101 C C   . ARG B 2 86  ? 3.346   -33.376 29.064  1.00 91.83 86  B 1 
ATOM 3102 O O   . ARG B 2 86  ? 3.361   -33.785 27.907  1.00 90.69 86  B 1 
ATOM 3103 C CB  . ARG B 2 86  ? 4.934   -31.612 29.906  1.00 90.98 86  B 1 
ATOM 3104 C CG  . ARG B 2 86  ? 5.324   -30.128 29.752  1.00 84.79 86  B 1 
ATOM 3105 C CD  . ARG B 2 86  ? 6.735   -29.881 30.320  1.00 80.61 86  B 1 
ATOM 3106 N NE  . ARG B 2 86  ? 7.143   -28.489 30.139  1.00 73.68 86  B 1 
ATOM 3107 C CZ  . ARG B 2 86  ? 8.223   -27.909 30.661  1.00 66.38 86  B 1 
ATOM 3108 N NH1 . ARG B 2 86  ? 9.069   -28.569 31.407  1.00 59.66 86  B 1 
ATOM 3109 N NH2 . ARG B 2 86  ? 8.463   -26.644 30.433  1.00 61.40 86  B 1 
ATOM 3110 N N   . ARG B 2 87  ? 3.078   -34.169 30.104  1.00 91.35 87  B 1 
ATOM 3111 C CA  . ARG B 2 87  ? 2.822   -35.597 29.950  1.00 91.38 87  B 1 
ATOM 3112 C C   . ARG B 2 87  ? 1.560   -35.882 29.133  1.00 91.93 87  B 1 
ATOM 3113 O O   . ARG B 2 87  ? 1.543   -36.808 28.336  1.00 90.23 87  B 1 
ATOM 3114 C CB  . ARG B 2 87  ? 2.737   -36.232 31.341  1.00 90.68 87  B 1 
ATOM 3115 C CG  . ARG B 2 87  ? 3.030   -37.740 31.338  1.00 80.12 87  B 1 
ATOM 3116 C CD  . ARG B 2 87  ? 4.510   -37.981 31.056  1.00 78.77 87  B 1 
ATOM 3117 N NE  . ARG B 2 87  ? 4.884   -39.385 31.295  1.00 70.89 87  B 1 
ATOM 3118 C CZ  . ARG B 2 87  ? 6.120   -39.858 31.198  1.00 63.18 87  B 1 
ATOM 3119 N NH1 . ARG B 2 87  ? 7.130   -39.071 30.881  1.00 56.37 87  B 1 
ATOM 3120 N NH2 . ARG B 2 87  ? 6.358   -41.110 31.403  1.00 55.33 87  B 1 
ATOM 3121 N N   . ALA B 2 88  ? 0.509   -35.090 29.314  1.00 92.71 88  B 1 
ATOM 3122 C CA  . ALA B 2 88  ? -0.707  -35.203 28.513  1.00 92.08 88  B 1 
ATOM 3123 C C   . ALA B 2 88  ? -0.443  -34.895 27.031  1.00 92.20 88  B 1 
ATOM 3124 O O   . ALA B 2 88  ? -0.950  -35.612 26.172  1.00 90.80 88  B 1 
ATOM 3125 C CB  . ALA B 2 88  ? -1.780  -34.280 29.097  1.00 91.70 88  B 1 
ATOM 3126 N N   . LEU B 2 89  ? 0.379   -33.884 26.736  1.00 92.09 89  B 1 
ATOM 3127 C CA  . LEU B 2 89  ? 0.751   -33.515 25.367  1.00 91.56 89  B 1 
ATOM 3128 C C   . LEU B 2 89  ? 1.662   -34.545 24.686  1.00 91.70 89  B 1 
ATOM 3129 O O   . LEU B 2 89  ? 1.538   -34.754 23.487  1.00 89.75 89  B 1 
ATOM 3130 C CB  . LEU B 2 89  ? 1.427   -32.135 25.370  1.00 90.86 89  B 1 
ATOM 3131 C CG  . LEU B 2 89  ? 0.463   -30.969 25.651  1.00 88.29 89  B 1 
ATOM 3132 C CD1 . LEU B 2 89  ? 1.255   -29.677 25.847  1.00 79.52 89  B 1 
ATOM 3133 C CD2 . LEU B 2 89  ? -0.521  -30.764 24.507  1.00 80.59 89  B 1 
ATOM 3134 N N   . GLU B 2 90  ? 2.509   -35.246 25.431  1.00 92.11 90  B 1 
ATOM 3135 C CA  . GLU B 2 90  ? 3.260   -36.392 24.906  1.00 91.34 90  B 1 
ATOM 3136 C C   . GLU B 2 90  ? 2.334   -37.537 24.453  1.00 91.23 90  B 1 
ATOM 3137 O O   . GLU B 2 90  ? 2.682   -38.289 23.545  1.00 88.51 90  B 1 
ATOM 3138 C CB  . GLU B 2 90  ? 4.215   -36.950 25.978  1.00 90.88 90  B 1 
ATOM 3139 C CG  . GLU B 2 90  ? 5.460   -36.082 26.248  1.00 84.42 90  B 1 
ATOM 3140 C CD  . GLU B 2 90  ? 6.338   -36.618 27.408  1.00 80.76 90  B 1 
ATOM 3141 O OE1 . GLU B 2 90  ? 7.370   -35.986 27.707  1.00 71.46 90  B 1 
ATOM 3142 O OE2 . GLU B 2 90  ? 6.005   -37.659 28.030  1.00 74.18 90  B 1 
ATOM 3143 N N   . LEU B 2 91  ? 1.166   -37.679 25.079  1.00 91.61 91  B 1 
ATOM 3144 C CA  . LEU B 2 91  ? 0.182   -38.707 24.759  1.00 90.43 91  B 1 
ATOM 3145 C C   . LEU B 2 91  ? -0.819  -38.249 23.683  1.00 90.51 91  B 1 
ATOM 3146 O O   . LEU B 2 91  ? -1.260  -39.060 22.865  1.00 86.90 91  B 1 
ATOM 3147 C CB  . LEU B 2 91  ? -0.567  -39.105 26.042  1.00 89.54 91  B 1 
ATOM 3148 C CG  . LEU B 2 91  ? 0.308   -39.801 27.107  1.00 87.38 91  B 1 
ATOM 3149 C CD1 . LEU B 2 91  ? -0.493  -39.936 28.402  1.00 79.33 91  B 1 
ATOM 3150 C CD2 . LEU B 2 91  ? 0.746   -41.200 26.666  1.00 78.87 91  B 1 
ATOM 3151 N N   . ASP B 2 92  ? -1.198  -36.973 23.707  1.00 89.92 92  B 1 
ATOM 3152 C CA  . ASP B 2 92  ? -2.142  -36.342 22.783  1.00 89.76 92  B 1 
ATOM 3153 C C   . ASP B 2 92  ? -1.741  -34.884 22.526  1.00 90.10 92  B 1 
ATOM 3154 O O   . ASP B 2 92  ? -2.169  -33.957 23.216  1.00 87.12 92  B 1 
ATOM 3155 C CB  . ASP B 2 92  ? -3.569  -36.467 23.338  1.00 87.92 92  B 1 
ATOM 3156 C CG  . ASP B 2 92  ? -4.630  -35.820 22.448  1.00 85.93 92  B 1 
ATOM 3157 O OD1 . ASP B 2 92  ? -4.308  -35.416 21.307  1.00 77.23 92  B 1 
ATOM 3158 O OD2 . ASP B 2 92  ? -5.779  -35.692 22.935  1.00 77.49 92  B 1 
ATOM 3159 N N   . GLY B 2 93  ? -0.916  -34.685 21.505  1.00 90.06 93  B 1 
ATOM 3160 C CA  . GLY B 2 93  ? -0.435  -33.369 21.105  1.00 89.14 93  B 1 
ATOM 3161 C C   . GLY B 2 93  ? -1.522  -32.408 20.608  1.00 89.93 93  B 1 
ATOM 3162 O O   . GLY B 2 93  ? -1.291  -31.198 20.565  1.00 87.08 93  B 1 
ATOM 3163 N N   . GLN B 2 94  ? -2.713  -32.915 20.280  1.00 89.17 94  B 1 
ATOM 3164 C CA  . GLN B 2 94  ? -3.873  -32.115 19.865  1.00 88.50 94  B 1 
ATOM 3165 C C   . GLN B 2 94  ? -4.883  -31.885 21.000  1.00 89.90 94  B 1 
ATOM 3166 O O   . GLN B 2 94  ? -5.978  -31.362 20.772  1.00 87.08 94  B 1 
ATOM 3167 C CB  . GLN B 2 94  ? -4.530  -32.723 18.622  1.00 86.25 94  B 1 
ATOM 3168 C CG  . GLN B 2 94  ? -3.602  -32.724 17.395  1.00 81.71 94  B 1 
ATOM 3169 C CD  . GLN B 2 94  ? -4.362  -32.825 16.078  1.00 74.41 94  B 1 
ATOM 3170 O OE1 . GLN B 2 94  ? -5.564  -33.025 16.020  1.00 63.83 94  B 1 
ATOM 3171 N NE2 . GLN B 2 94  ? -3.697  -32.658 14.952  1.00 62.46 94  B 1 
ATOM 3172 N N   . SER B 2 95  ? -4.550  -32.238 22.235  1.00 90.13 95  B 1 
ATOM 3173 C CA  . SER B 2 95  ? -5.424  -32.032 23.383  1.00 90.98 95  B 1 
ATOM 3174 C C   . SER B 2 95  ? -5.612  -30.544 23.669  1.00 91.87 95  B 1 
ATOM 3175 O O   . SER B 2 95  ? -4.755  -29.880 24.268  1.00 90.62 95  B 1 
ATOM 3176 C CB  . SER B 2 95  ? -4.888  -32.763 24.607  1.00 90.47 95  B 1 
ATOM 3177 O OG  . SER B 2 95  ? -5.790  -32.621 25.704  1.00 86.14 95  B 1 
ATOM 3178 N N   . VAL B 2 96  ? -6.799  -30.032 23.327  1.00 91.73 96  B 1 
ATOM 3179 C CA  . VAL B 2 96  ? -7.193  -28.645 23.631  1.00 91.62 96  B 1 
ATOM 3180 C C   . VAL B 2 96  ? -7.032  -28.343 25.121  1.00 92.29 96  B 1 
ATOM 3181 O O   . VAL B 2 96  ? -6.492  -27.306 25.493  1.00 91.70 96  B 1 
ATOM 3182 C CB  . VAL B 2 96  ? -8.656  -28.395 23.214  1.00 90.46 96  B 1 
ATOM 3183 C CG1 . VAL B 2 96  ? -9.122  -26.983 23.582  1.00 82.57 96  B 1 
ATOM 3184 C CG2 . VAL B 2 96  ? -8.845  -28.576 21.709  1.00 81.53 96  B 1 
ATOM 3185 N N   . LYS B 2 97  ? -7.473  -29.274 25.991  1.00 91.56 97  B 1 
ATOM 3186 C CA  . LYS B 2 97  ? -7.373  -29.101 27.437  1.00 91.56 97  B 1 
ATOM 3187 C C   . LYS B 2 97  ? -5.923  -29.084 27.925  1.00 92.08 97  B 1 
ATOM 3188 O O   . LYS B 2 97  ? -5.616  -28.302 28.819  1.00 91.17 97  B 1 
ATOM 3189 C CB  . LYS B 2 97  ? -8.153  -30.192 28.178  1.00 90.61 97  B 1 
ATOM 3190 C CG  . LYS B 2 97  ? -9.668  -30.019 28.004  1.00 87.04 97  B 1 
ATOM 3191 C CD  . LYS B 2 97  ? -10.413 -31.039 28.873  1.00 83.14 97  B 1 
ATOM 3192 C CE  . LYS B 2 97  ? -11.918 -30.822 28.731  1.00 75.82 97  B 1 
ATOM 3193 N NZ  . LYS B 2 97  ? -12.681 -31.757 29.587  1.00 67.21 97  B 1 
ATOM 3194 N N   . ALA B 2 98  ? -5.050  -29.899 27.349  1.00 92.45 98  B 1 
ATOM 3195 C CA  . ALA B 2 98  ? -3.640  -29.926 27.721  1.00 92.58 98  B 1 
ATOM 3196 C C   . ALA B 2 98  ? -2.955  -28.589 27.377  1.00 93.08 98  B 1 
ATOM 3197 O O   . ALA B 2 98  ? -2.326  -28.006 28.252  1.00 92.04 98  B 1 
ATOM 3198 C CB  . ALA B 2 98  ? -2.950  -31.121 27.062  1.00 92.29 98  B 1 
ATOM 3199 N N   . HIS B 2 99  ? -3.171  -28.077 26.166  1.00 93.65 99  B 1 
ATOM 3200 C CA  . HIS B 2 99  ? -2.665  -26.760 25.786  1.00 93.14 99  B 1 
ATOM 3201 C C   . HIS B 2 99  ? -3.281  -25.638 26.628  1.00 93.32 99  B 1 
ATOM 3202 O O   . HIS B 2 99  ? -2.559  -24.751 27.080  1.00 92.55 99  B 1 
ATOM 3203 C CB  . HIS B 2 99  ? -2.917  -26.512 24.296  1.00 92.69 99  B 1 
ATOM 3204 C CG  . HIS B 2 99  ? -1.952  -27.233 23.408  1.00 91.71 99  B 1 
ATOM 3205 N ND1 . HIS B 2 99  ? -0.605  -26.941 23.291  1.00 78.16 99  B 1 
ATOM 3206 C CD2 . HIS B 2 99  ? -2.216  -28.264 22.547  1.00 78.35 99  B 1 
ATOM 3207 C CE1 . HIS B 2 99  ? -0.079  -27.790 22.383  1.00 81.27 99  B 1 
ATOM 3208 N NE2 . HIS B 2 99  ? -1.027  -28.597 21.915  1.00 83.24 99  B 1 
ATOM 3209 N N   . PHE B 2 100 ? -4.582  -25.687 26.895  1.00 93.67 100 B 1 
ATOM 3210 C CA  . PHE B 2 100 ? -5.262  -24.681 27.709  1.00 93.23 100 B 1 
ATOM 3211 C C   . PHE B 2 100 ? -4.728  -24.645 29.147  1.00 93.52 100 B 1 
ATOM 3212 O O   . PHE B 2 100 ? -4.373  -23.578 29.640  1.00 92.86 100 B 1 
ATOM 3213 C CB  . PHE B 2 100 ? -6.774  -24.935 27.676  1.00 92.29 100 B 1 
ATOM 3214 C CG  . PHE B 2 100 ? -7.587  -23.936 28.483  1.00 91.27 100 B 1 
ATOM 3215 C CD1 . PHE B 2 100 ? -8.523  -24.381 29.434  1.00 81.10 100 B 1 
ATOM 3216 C CD2 . PHE B 2 100 ? -7.408  -22.557 28.289  1.00 80.93 100 B 1 
ATOM 3217 C CE1 . PHE B 2 100 ? -9.271  -23.450 30.176  1.00 81.23 100 B 1 
ATOM 3218 C CE2 . PHE B 2 100 ? -8.149  -21.627 29.036  1.00 79.90 100 B 1 
ATOM 3219 C CZ  . PHE B 2 100 ? -9.081  -22.079 29.979  1.00 85.49 100 B 1 
ATOM 3220 N N   . PHE B 2 101 ? -4.625  -25.792 29.797  1.00 92.97 101 B 1 
ATOM 3221 C CA  . PHE B 2 101 ? -4.120  -25.859 31.166  1.00 92.87 101 B 1 
ATOM 3222 C C   . PHE B 2 101 ? -2.612  -25.592 31.247  1.00 93.35 101 B 1 
ATOM 3223 O O   . PHE B 2 101 ? -2.175  -24.982 32.215  1.00 92.11 101 B 1 
ATOM 3224 C CB  . PHE B 2 101 ? -4.485  -27.205 31.809  1.00 92.36 101 B 1 
ATOM 3225 C CG  . PHE B 2 101 ? -5.967  -27.522 31.911  1.00 92.08 101 B 1 
ATOM 3226 C CD1 . PHE B 2 101 ? -6.947  -26.515 31.992  1.00 83.32 101 B 1 
ATOM 3227 C CD2 . PHE B 2 101 ? -6.375  -28.871 31.941  1.00 83.03 101 B 1 
ATOM 3228 C CE1 . PHE B 2 101 ? -8.308  -26.847 32.075  1.00 82.53 101 B 1 
ATOM 3229 C CE2 . PHE B 2 101 ? -7.735  -29.207 32.031  1.00 81.99 101 B 1 
ATOM 3230 C CZ  . PHE B 2 101 ? -8.693  -28.191 32.096  1.00 87.66 101 B 1 
ATOM 3231 N N   . LEU B 2 102 ? -1.844  -25.976 30.236  1.00 93.09 102 B 1 
ATOM 3232 C CA  . LEU B 2 102 ? -0.431  -25.615 30.146  1.00 92.89 102 B 1 
ATOM 3233 C C   . LEU B 2 102 ? -0.262  -24.093 30.091  1.00 93.20 102 B 1 
ATOM 3234 O O   . LEU B 2 102 ? 0.479   -23.542 30.893  1.00 92.46 102 B 1 
ATOM 3235 C CB  . LEU B 2 102 ? 0.202   -26.312 28.934  1.00 92.18 102 B 1 
ATOM 3236 C CG  . LEU B 2 102 ? 1.707   -26.036 28.748  1.00 89.45 102 B 1 
ATOM 3237 C CD1 . LEU B 2 102 ? 2.537   -26.491 29.947  1.00 79.80 102 B 1 
ATOM 3238 C CD2 . LEU B 2 102 ? 2.215   -26.788 27.517  1.00 79.81 102 B 1 
ATOM 3239 N N   . GLY B 2 103 ? -1.007  -23.427 29.214  1.00 93.30 103 B 1 
ATOM 3240 C CA  . GLY B 2 103 ? -1.009  -21.968 29.141  1.00 92.61 103 B 1 
ATOM 3241 C C   . GLY B 2 103 ? -1.445  -21.302 30.448  1.00 92.77 103 B 1 
ATOM 3242 O O   . GLY B 2 103 ? -0.844  -20.321 30.868  1.00 91.78 103 B 1 
ATOM 3243 N N   . GLN B 2 104 ? -2.441  -21.855 31.140  1.00 92.91 104 B 1 
ATOM 3244 C CA  . GLN B 2 104 ? -2.837  -21.386 32.477  1.00 91.83 104 B 1 
ATOM 3245 C C   . GLN B 2 104 ? -1.707  -21.552 33.502  1.00 91.90 104 B 1 
ATOM 3246 O O   . GLN B 2 104 ? -1.458  -20.633 34.275  1.00 90.43 104 B 1 
ATOM 3247 C CB  . GLN B 2 104 ? -4.096  -22.134 32.946  1.00 91.01 104 B 1 
ATOM 3248 C CG  . GLN B 2 104 ? -5.387  -21.650 32.256  1.00 85.08 104 B 1 
ATOM 3249 C CD  . GLN B 2 104 ? -6.280  -20.792 33.147  1.00 81.40 104 B 1 
ATOM 3250 O OE1 . GLN B 2 104 ? -6.260  -20.840 34.364  1.00 71.10 104 B 1 
ATOM 3251 N NE2 . GLN B 2 104 ? -7.136  -19.982 32.565  1.00 68.88 104 B 1 
ATOM 3252 N N   . CYS B 2 105 ? -0.995  -22.688 33.510  1.00 92.52 105 B 1 
ATOM 3253 C CA  . CYS B 2 105 ? 0.158   -22.883 34.398  1.00 92.02 105 B 1 
ATOM 3254 C C   . CYS B 2 105 ? 1.253   -21.860 34.115  1.00 92.47 105 B 1 
ATOM 3255 O O   . CYS B 2 105 ? 1.746   -21.217 35.037  1.00 90.70 105 B 1 
ATOM 3256 C CB  . CYS B 2 105 ? 0.744   -24.293 34.233  1.00 90.79 105 B 1 
ATOM 3257 S SG  . CYS B 2 105 ? -0.440  -25.586 34.691  1.00 82.56 105 B 1 
ATOM 3258 N N   . GLN B 2 106 ? 1.596   -21.682 32.836  1.00 92.94 106 B 1 
ATOM 3259 C CA  . GLN B 2 106 ? 2.640   -20.751 32.407  1.00 92.33 106 B 1 
ATOM 3260 C C   . GLN B 2 106 ? 2.267   -19.293 32.706  1.00 91.87 106 B 1 
ATOM 3261 O O   . GLN B 2 106 ? 3.141   -18.498 33.031  1.00 90.12 106 B 1 
ATOM 3262 C CB  . GLN B 2 106 ? 2.889   -20.947 30.912  1.00 92.25 106 B 1 
ATOM 3263 C CG  . GLN B 2 106 ? 3.593   -22.271 30.611  1.00 91.26 106 B 1 
ATOM 3264 C CD  . GLN B 2 106 ? 3.660   -22.579 29.114  1.00 91.24 106 B 1 
ATOM 3265 O OE1 . GLN B 2 106 ? 2.724   -22.348 28.365  1.00 83.20 106 B 1 
ATOM 3266 N NE2 . GLN B 2 106 ? 4.753   -23.140 28.649  1.00 81.31 106 B 1 
ATOM 3267 N N   . LEU B 2 107 ? 0.975   -18.958 32.650  1.00 92.79 107 B 1 
ATOM 3268 C CA  . LEU B 2 107 ? 0.480   -17.641 33.050  1.00 91.47 107 B 1 
ATOM 3269 C C   . LEU B 2 107 ? 0.710   -17.376 34.539  1.00 91.26 107 B 1 
ATOM 3270 O O   . LEU B 2 107 ? 1.193   -16.312 34.895  1.00 89.21 107 B 1 
ATOM 3271 C CB  . LEU B 2 107 ? -1.007  -17.539 32.690  1.00 89.80 107 B 1 
ATOM 3272 C CG  . LEU B 2 107 ? -1.647  -16.191 33.045  1.00 83.80 107 B 1 
ATOM 3273 C CD1 . LEU B 2 107 ? -0.980  -15.040 32.290  1.00 76.02 107 B 1 
ATOM 3274 C CD2 . LEU B 2 107 ? -3.132  -16.200 32.670  1.00 76.16 107 B 1 
ATOM 3275 N N   . GLU B 2 108 ? 0.387   -18.344 35.398  1.00 91.10 108 B 1 
ATOM 3276 C CA  . GLU B 2 108 ? 0.593   -18.235 36.850  1.00 89.64 108 B 1 
ATOM 3277 C C   . GLU B 2 108 ? 2.084   -18.274 37.235  1.00 89.66 108 B 1 
ATOM 3278 O O   . GLU B 2 108 ? 2.463   -17.733 38.262  1.00 86.63 108 B 1 
ATOM 3279 C CB  . GLU B 2 108 ? -0.193  -19.349 37.555  1.00 88.53 108 B 1 
ATOM 3280 C CG  . GLU B 2 108 ? -1.731  -19.226 37.429  1.00 83.05 108 B 1 
ATOM 3281 C CD  . GLU B 2 108 ? -2.323  -17.992 38.132  1.00 78.55 108 B 1 
ATOM 3282 O OE1 . GLU B 2 108 ? -3.175  -17.302 37.519  1.00 69.10 108 B 1 
ATOM 3283 O OE2 . GLU B 2 108 ? -1.935  -17.722 39.280  1.00 69.43 108 B 1 
ATOM 3284 N N   . MET B 2 109 ? 2.928   -18.863 36.378  1.00 90.15 109 B 1 
ATOM 3285 C CA  . MET B 2 109 ? 4.395   -18.856 36.503  1.00 89.36 109 B 1 
ATOM 3286 C C   . MET B 2 109 ? 5.057   -17.643 35.817  1.00 89.32 109 B 1 
ATOM 3287 O O   . MET B 2 109 ? 6.273   -17.651 35.619  1.00 86.09 109 B 1 
ATOM 3288 C CB  . MET B 2 109 ? 4.964   -20.168 35.946  1.00 88.73 109 B 1 
ATOM 3289 C CG  . MET B 2 109 ? 4.542   -21.399 36.742  1.00 85.33 109 B 1 
ATOM 3290 S SD  . MET B 2 109 ? 5.132   -22.971 36.039  1.00 81.66 109 B 1 
ATOM 3291 C CE  . MET B 2 109 ? 6.893   -22.859 36.451  1.00 69.63 109 B 1 
ATOM 3292 N N   . GLU B 2 110 ? 4.279   -16.649 35.406  1.00 89.56 110 B 1 
ATOM 3293 C CA  . GLU B 2 110 ? 4.734   -15.423 34.732  1.00 89.12 110 B 1 
ATOM 3294 C C   . GLU B 2 110 ? 5.473   -15.640 33.390  1.00 89.62 110 B 1 
ATOM 3295 O O   . GLU B 2 110 ? 6.074   -14.719 32.835  1.00 86.02 110 B 1 
ATOM 3296 C CB  . GLU B 2 110 ? 5.504   -14.514 35.700  1.00 87.21 110 B 1 
ATOM 3297 C CG  . GLU B 2 110 ? 4.724   -14.222 36.993  1.00 84.90 110 B 1 
ATOM 3298 C CD  . GLU B 2 110 ? 5.443   -13.220 37.916  1.00 81.00 110 B 1 
ATOM 3299 O OE1 . GLU B 2 110 ? 4.793   -12.793 38.904  1.00 73.31 110 B 1 
ATOM 3300 O OE2 . GLU B 2 110 ? 6.609   -12.871 37.641  1.00 75.05 110 B 1 
ATOM 3301 N N   . SER B 2 111 ? 5.391   -16.852 32.822  1.00 90.10 111 B 1 
ATOM 3302 C CA  . SER B 2 111 ? 5.946   -17.173 31.506  1.00 90.12 111 B 1 
ATOM 3303 C C   . SER B 2 111 ? 4.974   -16.753 30.401  1.00 91.02 111 B 1 
ATOM 3304 O O   . SER B 2 111 ? 4.391   -17.575 29.692  1.00 89.07 111 B 1 
ATOM 3305 C CB  . SER B 2 111 ? 6.300   -18.664 31.421  1.00 89.15 111 B 1 
ATOM 3306 O OG  . SER B 2 111 ? 7.245   -19.006 32.414  1.00 78.98 111 B 1 
ATOM 3307 N N   . TYR B 2 112 ? 4.766   -15.446 30.284  1.00 90.66 112 B 1 
ATOM 3308 C CA  . TYR B 2 112 ? 3.672   -14.875 29.489  1.00 90.92 112 B 1 
ATOM 3309 C C   . TYR B 2 112 ? 3.707   -15.238 28.007  1.00 91.54 112 B 1 
ATOM 3310 O O   . TYR B 2 112 ? 2.663   -15.555 27.438  1.00 90.26 112 B 1 
ATOM 3311 C CB  . TYR B 2 112 ? 3.651   -13.353 29.662  1.00 89.79 112 B 1 
ATOM 3312 C CG  . TYR B 2 112 ? 3.440   -12.888 31.082  1.00 89.41 112 B 1 
ATOM 3313 C CD1 . TYR B 2 112 ? 2.258   -13.234 31.778  1.00 83.12 112 B 1 
ATOM 3314 C CD2 . TYR B 2 112 ? 4.424   -12.127 31.736  1.00 82.81 112 B 1 
ATOM 3315 C CE1 . TYR B 2 112 ? 2.064   -12.834 33.107  1.00 81.35 112 B 1 
ATOM 3316 C CE2 . TYR B 2 112 ? 4.237   -11.722 33.071  1.00 80.75 112 B 1 
ATOM 3317 C CZ  . TYR B 2 112 ? 3.058   -12.080 33.746  1.00 84.76 112 B 1 
ATOM 3318 O OH  . TYR B 2 112 ? 2.874   -11.701 35.058  1.00 82.68 112 B 1 
ATOM 3319 N N   . ASP B 2 113 ? 4.877   -15.232 27.370  1.00 90.10 113 B 1 
ATOM 3320 C CA  . ASP B 2 113 ? 4.993   -15.550 25.948  1.00 89.05 113 B 1 
ATOM 3321 C C   . ASP B 2 113 ? 4.609   -17.002 25.659  1.00 89.84 113 B 1 
ATOM 3322 O O   . ASP B 2 113 ? 3.807   -17.279 24.762  1.00 88.65 113 B 1 
ATOM 3323 C CB  . ASP B 2 113 ? 6.417   -15.241 25.453  1.00 87.37 113 B 1 
ATOM 3324 C CG  . ASP B 2 113 ? 6.670   -13.729 25.363  1.00 83.69 113 B 1 
ATOM 3325 O OD1 . ASP B 2 113 ? 5.866   -13.039 24.689  1.00 77.40 113 B 1 
ATOM 3326 O OD2 . ASP B 2 113 ? 7.630   -13.226 25.978  1.00 76.01 113 B 1 
ATOM 3327 N N   . GLU B 2 114 ? 5.112   -17.931 26.480  1.00 91.01 114 B 1 
ATOM 3328 C CA  . GLU B 2 114 ? 4.763   -19.352 26.375  1.00 91.29 114 B 1 
ATOM 3329 C C   . GLU B 2 114 ? 3.286   -19.605 26.717  1.00 91.92 114 B 1 
ATOM 3330 O O   . GLU B 2 114 ? 2.627   -20.418 26.062  1.00 90.54 114 B 1 
ATOM 3331 C CB  . GLU B 2 114 ? 5.643   -20.188 27.312  1.00 90.58 114 B 1 
ATOM 3332 C CG  . GLU B 2 114 ? 7.150   -20.110 27.010  1.00 84.75 114 B 1 
ATOM 3333 C CD  . GLU B 2 114 ? 7.975   -21.083 27.877  1.00 79.18 114 B 1 
ATOM 3334 O OE1 . GLU B 2 114 ? 9.172   -21.256 27.567  1.00 68.29 114 B 1 
ATOM 3335 O OE2 . GLU B 2 114 ? 7.409   -21.693 28.819  1.00 68.97 114 B 1 
ATOM 3336 N N   . ALA B 2 115 ? 2.751   -18.887 27.708  1.00 92.11 115 B 1 
ATOM 3337 C CA  . ALA B 2 115 ? 1.342   -18.968 28.073  1.00 92.11 115 B 1 
ATOM 3338 C C   . ALA B 2 115 ? 0.442   -18.556 26.901  1.00 92.48 115 B 1 
ATOM 3339 O O   . ALA B 2 115 ? -0.467  -19.298 26.530  1.00 91.49 115 B 1 
ATOM 3340 C CB  . ALA B 2 115 ? 1.083   -18.096 29.314  1.00 91.82 115 B 1 
ATOM 3341 N N   . ILE B 2 116 ? 0.728   -17.417 26.284  1.00 92.05 116 B 1 
ATOM 3342 C CA  . ILE B 2 116 ? -0.025  -16.912 25.133  1.00 90.62 116 B 1 
ATOM 3343 C C   . ILE B 2 116 ? 0.057   -17.887 23.966  1.00 90.78 116 B 1 
ATOM 3344 O O   . ILE B 2 116 ? -0.974  -18.217 23.389  1.00 90.10 116 B 1 
ATOM 3345 C CB  . ILE B 2 116 ? 0.448   -15.496 24.752  1.00 89.15 116 B 1 
ATOM 3346 C CG1 . ILE B 2 116 ? 0.021   -14.489 25.842  1.00 85.77 116 B 1 
ATOM 3347 C CG2 . ILE B 2 116 ? -0.136  -15.057 23.391  1.00 84.72 116 B 1 
ATOM 3348 C CD1 . ILE B 2 116 ? 0.766   -13.155 25.770  1.00 78.12 116 B 1 
ATOM 3349 N N   . ALA B 2 117 ? 1.239   -18.406 23.650  1.00 91.75 117 B 1 
ATOM 3350 C CA  . ALA B 2 117 ? 1.421   -19.377 22.572  1.00 90.62 117 B 1 
ATOM 3351 C C   . ALA B 2 117 ? 0.571   -20.642 22.782  1.00 91.08 117 B 1 
ATOM 3352 O O   . ALA B 2 117 ? -0.139  -21.078 21.874  1.00 90.20 117 B 1 
ATOM 3353 C CB  . ALA B 2 117 ? 2.915   -19.706 22.459  1.00 89.88 117 B 1 
ATOM 3354 N N   . ASN B 2 118 ? 0.576   -21.190 23.993  1.00 91.57 118 B 1 
ATOM 3355 C CA  . ASN B 2 118 ? -0.222  -22.376 24.306  1.00 91.79 118 B 1 
ATOM 3356 C C   . ASN B 2 118 ? -1.731  -22.102 24.326  1.00 92.06 118 B 1 
ATOM 3357 O O   . ASN B 2 118 ? -2.508  -22.925 23.831  1.00 90.82 118 B 1 
ATOM 3358 C CB  . ASN B 2 118 ? 0.259   -22.973 25.633  1.00 91.80 118 B 1 
ATOM 3359 C CG  . ASN B 2 118 ? 1.507   -23.808 25.438  1.00 90.63 118 B 1 
ATOM 3360 O OD1 . ASN B 2 118 ? 1.494   -24.818 24.749  1.00 80.77 118 B 1 
ATOM 3361 N ND2 . ASN B 2 118 ? 2.612   -23.421 26.036  1.00 79.01 118 B 1 
ATOM 3362 N N   . LEU B 2 119 ? -2.161  -20.961 24.851  1.00 91.60 119 B 1 
ATOM 3363 C CA  . LEU B 2 119 ? -3.572  -20.568 24.839  1.00 90.85 119 B 1 
ATOM 3364 C C   . LEU B 2 119 ? -4.078  -20.303 23.416  1.00 90.29 119 B 1 
ATOM 3365 O O   . LEU B 2 119 ? -5.187  -20.717 23.072  1.00 89.02 119 B 1 
ATOM 3366 C CB  . LEU B 2 119 ? -3.769  -19.326 25.729  1.00 91.27 119 B 1 
ATOM 3367 C CG  . LEU B 2 119 ? -3.576  -19.579 27.234  1.00 90.33 119 B 1 
ATOM 3368 C CD1 . LEU B 2 119 ? -3.595  -18.241 27.967  1.00 82.54 119 B 1 
ATOM 3369 C CD2 . LEU B 2 119 ? -4.682  -20.456 27.822  1.00 82.37 119 B 1 
ATOM 3370 N N   . GLN B 2 120 ? -3.254  -19.689 22.569  1.00 90.04 120 B 1 
ATOM 3371 C CA  . GLN B 2 120 ? -3.557  -19.491 21.151  1.00 87.52 120 B 1 
ATOM 3372 C C   . GLN B 2 120 ? -3.696  -20.838 20.439  1.00 87.08 120 B 1 
ATOM 3373 O O   . GLN B 2 120 ? -4.671  -21.067 19.723  1.00 85.85 120 B 1 
ATOM 3374 C CB  . GLN B 2 120 ? -2.447  -18.637 20.510  1.00 85.95 120 B 1 
ATOM 3375 C CG  . GLN B 2 120 ? -2.904  -17.956 19.209  1.00 76.63 120 B 1 
ATOM 3376 C CD  . GLN B 2 120 ? -3.623  -16.621 19.453  1.00 71.32 120 B 1 
ATOM 3377 O OE1 . GLN B 2 120 ? -3.333  -15.859 20.359  1.00 63.44 120 B 1 
ATOM 3378 N NE2 . GLN B 2 120 ? -4.594  -16.280 18.636  1.00 60.17 120 B 1 
ATOM 3379 N N   . ARG B 2 121 ? -2.773  -21.770 20.709  1.00 89.00 121 B 1 
ATOM 3380 C CA  . ARG B 2 121 ? -2.826  -23.133 20.175  1.00 88.79 121 B 1 
ATOM 3381 C C   . ARG B 2 121 ? -4.090  -23.862 20.629  1.00 89.08 121 B 1 
ATOM 3382 O O   . ARG B 2 121 ? -4.766  -24.476 19.806  1.00 87.97 121 B 1 
ATOM 3383 C CB  . ARG B 2 121 ? -1.551  -23.871 20.613  1.00 88.28 121 B 1 
ATOM 3384 C CG  . ARG B 2 121 ? -1.329  -25.212 19.894  1.00 79.56 121 B 1 
ATOM 3385 C CD  . ARG B 2 121 ? -0.831  -25.013 18.465  1.00 76.04 121 B 1 
ATOM 3386 N NE  . ARG B 2 121 ? -0.526  -26.304 17.824  1.00 67.73 121 B 1 
ATOM 3387 C CZ  . ARG B 2 121 ? -0.526  -26.560 16.527  1.00 60.63 121 B 1 
ATOM 3388 N NH1 . ARG B 2 121 ? -0.705  -25.618 15.637  1.00 54.31 121 B 1 
ATOM 3389 N NH2 . ARG B 2 121 ? -0.379  -27.767 16.095  1.00 52.83 121 B 1 
ATOM 3390 N N   . ALA B 2 122 ? -4.460  -23.747 21.898  1.00 90.05 122 B 1 
ATOM 3391 C CA  . ALA B 2 122 ? -5.698  -24.318 22.432  1.00 89.72 122 B 1 
ATOM 3392 C C   . ALA B 2 122 ? -6.936  -23.744 21.730  1.00 89.03 122 B 1 
ATOM 3393 O O   . ALA B 2 122 ? -7.855  -24.491 21.398  1.00 87.46 122 B 1 
ATOM 3394 C CB  . ALA B 2 122 ? -5.758  -24.054 23.941  1.00 90.47 122 B 1 
ATOM 3395 N N   . TYR B 2 123 ? -6.950  -22.433 21.467  1.00 88.19 123 B 1 
ATOM 3396 C CA  . TYR B 2 123 ? -8.046  -21.774 20.761  1.00 85.10 123 B 1 
ATOM 3397 C C   . TYR B 2 123 ? -8.174  -22.254 19.315  1.00 84.10 123 B 1 
ATOM 3398 O O   . TYR B 2 123 ? -9.273  -22.609 18.881  1.00 82.50 123 B 1 
ATOM 3399 C CB  . TYR B 2 123 ? -7.857  -20.254 20.825  1.00 83.07 123 B 1 
ATOM 3400 C CG  . TYR B 2 123 ? -8.987  -19.495 20.164  1.00 80.37 123 B 1 
ATOM 3401 C CD1 . TYR B 2 123 ? -8.801  -18.867 18.917  1.00 71.90 123 B 1 
ATOM 3402 C CD2 . TYR B 2 123 ? -10.249 -19.438 20.783  1.00 70.67 123 B 1 
ATOM 3403 C CE1 . TYR B 2 123 ? -9.854  -18.174 18.312  1.00 68.17 123 B 1 
ATOM 3404 C CE2 . TYR B 2 123 ? -11.317 -18.750 20.179  1.00 67.20 123 B 1 
ATOM 3405 C CZ  . TYR B 2 123 ? -11.118 -18.119 18.939  1.00 70.26 123 B 1 
ATOM 3406 O OH  . TYR B 2 123 ? -12.154 -17.442 18.352  1.00 69.98 123 B 1 
ATOM 3407 N N   . SER B 2 124 ? -7.059  -22.335 18.586  1.00 85.82 124 B 1 
ATOM 3408 C CA  . SER B 2 124 ? -7.036  -22.842 17.210  1.00 83.44 124 B 1 
ATOM 3409 C C   . SER B 2 124 ? -7.503  -24.296 17.142  1.00 83.24 124 B 1 
ATOM 3410 O O   . SER B 2 124 ? -8.413  -24.608 16.380  1.00 81.45 124 B 1 
ATOM 3411 C CB  . SER B 2 124 ? -5.630  -22.702 16.617  1.00 81.31 124 B 1 
ATOM 3412 O OG  . SER B 2 124 ? -5.242  -21.344 16.579  1.00 71.93 124 B 1 
ATOM 3413 N N   . LEU B 2 125 ? -6.986  -25.155 18.004  1.00 85.16 125 B 1 
ATOM 3414 C CA  . LEU B 2 125 ? -7.384  -26.563 18.080  1.00 84.64 125 B 1 
ATOM 3415 C C   . LEU B 2 125 ? -8.868  -26.723 18.447  1.00 84.77 125 B 1 
ATOM 3416 O O   . LEU B 2 125 ? -9.560  -27.542 17.851  1.00 83.53 125 B 1 
ATOM 3417 C CB  . LEU B 2 125 ? -6.508  -27.289 19.113  1.00 85.31 125 B 1 
ATOM 3418 C CG  . LEU B 2 125 ? -5.054  -27.533 18.662  1.00 82.92 125 B 1 
ATOM 3419 C CD1 . LEU B 2 125 ? -4.235  -28.018 19.859  1.00 74.34 125 B 1 
ATOM 3420 C CD2 . LEU B 2 125 ? -4.963  -28.594 17.564  1.00 74.48 125 B 1 
ATOM 3421 N N   . ALA B 2 126 ? -9.382  -25.923 19.383  1.00 85.42 126 B 1 
ATOM 3422 C CA  . ALA B 2 126 ? -10.803 -25.960 19.741  1.00 83.72 126 B 1 
ATOM 3423 C C   . ALA B 2 126 ? -11.696 -25.580 18.557  1.00 81.85 126 B 1 
ATOM 3424 O O   . ALA B 2 126 ? -12.737 -26.210 18.339  1.00 79.45 126 B 1 
ATOM 3425 C CB  . ALA B 2 126 ? -11.044 -25.016 20.934  1.00 83.89 126 B 1 
ATOM 3426 N N   . LYS B 2 127 ? -11.284 -24.598 17.770  1.00 79.95 127 B 1 
ATOM 3427 C CA  . LYS B 2 127 ? -12.002 -24.151 16.578  1.00 75.72 127 B 1 
ATOM 3428 C C   . LYS B 2 127 ? -11.979 -25.202 15.474  1.00 75.07 127 B 1 
ATOM 3429 O O   . LYS B 2 127 ? -13.030 -25.500 14.899  1.00 71.99 127 B 1 
ATOM 3430 C CB  . LYS B 2 127 ? -11.432 -22.805 16.132  1.00 72.24 127 B 1 
ATOM 3431 C CG  . LYS B 2 127 ? -12.359 -22.067 15.161  1.00 64.51 127 B 1 
ATOM 3432 C CD  . LYS B 2 127 ? -11.786 -20.685 14.811  1.00 59.55 127 B 1 
ATOM 3433 C CE  . LYS B 2 127 ? -12.756 -19.905 13.917  1.00 52.73 127 B 1 
ATOM 3434 N NZ  . LYS B 2 127 ? -12.233 -18.555 13.593  1.00 47.96 127 B 1 
ATOM 3435 N N   . GLU B 2 128 ? -10.827 -25.824 15.221  1.00 80.32 128 B 1 
ATOM 3436 C CA  . GLU B 2 128 ? -10.684 -26.908 14.244  1.00 77.86 128 B 1 
ATOM 3437 C C   . GLU B 2 128 ? -11.484 -28.151 14.620  1.00 77.18 128 B 1 
ATOM 3438 O O   . GLU B 2 128 ? -12.207 -28.711 13.792  1.00 73.59 128 B 1 
ATOM 3439 C CB  . GLU B 2 128 ? -9.205  -27.290 14.083  1.00 75.64 128 B 1 
ATOM 3440 C CG  . GLU B 2 128 ? -8.473  -26.284 13.205  1.00 68.14 128 B 1 
ATOM 3441 C CD  . GLU B 2 128 ? -7.019  -26.674 12.921  1.00 63.85 128 B 1 
ATOM 3442 O OE1 . GLU B 2 128 ? -6.493  -26.095 11.947  1.00 57.60 128 B 1 
ATOM 3443 O OE2 . GLU B 2 128 ? -6.456  -27.509 13.660  1.00 58.31 128 B 1 
ATOM 3444 N N   . GLN B 2 129 ? -11.433 -28.538 15.878  1.00 80.00 129 B 1 
ATOM 3445 C CA  . GLN B 2 129 ? -12.176 -29.683 16.400  1.00 79.19 129 B 1 
ATOM 3446 C C   . GLN B 2 129 ? -13.669 -29.370 16.614  1.00 77.21 129 B 1 
ATOM 3447 O O   . GLN B 2 129 ? -14.420 -30.242 17.058  1.00 72.50 129 B 1 
ATOM 3448 C CB  . GLN B 2 129 ? -11.511 -30.174 17.696  1.00 79.86 129 B 1 
ATOM 3449 C CG  . GLN B 2 129 ? -10.087 -30.723 17.469  1.00 79.46 129 B 1 
ATOM 3450 C CD  . GLN B 2 129 ? -9.388  -31.123 18.773  1.00 78.62 129 B 1 
ATOM 3451 O OE1 . GLN B 2 129 ? -9.996  -31.337 19.814  1.00 73.37 129 B 1 
ATOM 3452 N NE2 . GLN B 2 129 ? -8.081  -31.254 18.756  1.00 72.42 129 B 1 
ATOM 3453 N N   . ARG B 2 130 ? -14.102 -28.144 16.301  1.00 76.90 130 B 1 
ATOM 3454 C CA  . ARG B 2 130 ? -15.471 -27.642 16.526  1.00 75.82 130 B 1 
ATOM 3455 C C   . ARG B 2 130 ? -15.938 -27.810 17.979  1.00 76.85 130 B 1 
ATOM 3456 O O   . ARG B 2 130 ? -17.127 -28.019 18.245  1.00 72.06 130 B 1 
ATOM 3457 C CB  . ARG B 2 130 ? -16.458 -28.251 15.513  1.00 72.25 130 B 1 
ATOM 3458 C CG  . ARG B 2 130 ? -16.052 -28.008 14.052  1.00 65.02 130 B 1 
ATOM 3459 C CD  . ARG B 2 130 ? -17.137 -28.581 13.131  1.00 59.14 130 B 1 
ATOM 3460 N NE  . ARG B 2 130 ? -16.795 -28.378 11.713  1.00 52.94 130 B 1 
ATOM 3461 C CZ  . ARG B 2 130 ? -17.571 -28.659 10.665  1.00 45.24 130 B 1 
ATOM 3462 N NH1 . ARG B 2 130 ? -18.770 -29.159 10.814  1.00 42.19 130 B 1 
ATOM 3463 N NH2 . ARG B 2 130 ? -17.145 -28.433 9.459   1.00 41.43 130 B 1 
ATOM 3464 N N   . LEU B 2 131 ? -15.015 -27.720 18.920  1.00 78.43 131 B 1 
ATOM 3465 C CA  . LEU B 2 131 ? -15.303 -27.768 20.346  1.00 77.65 131 B 1 
ATOM 3466 C C   . LEU B 2 131 ? -15.712 -26.378 20.824  1.00 76.13 131 B 1 
ATOM 3467 O O   . LEU B 2 131 ? -14.991 -25.401 20.630  1.00 70.69 131 B 1 
ATOM 3468 C CB  . LEU B 2 131 ? -14.098 -28.317 21.115  1.00 76.96 131 B 1 
ATOM 3469 C CG  . LEU B 2 131 ? -13.767 -29.788 20.814  1.00 74.22 131 B 1 
ATOM 3470 C CD1 . LEU B 2 131 ? -12.450 -30.178 21.479  1.00 68.11 131 B 1 
ATOM 3471 C CD2 . LEU B 2 131 ? -14.848 -30.741 21.331  1.00 68.72 131 B 1 
ATOM 3472 N N   . ASN B 2 132 ? -16.860 -26.287 21.468  1.00 75.37 132 B 1 
ATOM 3473 C CA  . ASN B 2 132 ? -17.341 -25.046 22.047  1.00 74.82 132 B 1 
ATOM 3474 C C   . ASN B 2 132 ? -16.981 -24.988 23.541  1.00 75.65 132 B 1 
ATOM 3475 O O   . ASN B 2 132 ? -17.643 -25.618 24.368  1.00 70.42 132 B 1 
ATOM 3476 C CB  . ASN B 2 132 ? -18.840 -24.887 21.769  1.00 68.81 132 B 1 
ATOM 3477 C CG  . ASN B 2 132 ? -19.337 -23.498 22.142  1.00 61.22 132 B 1 
ATOM 3478 O OD1 . ASN B 2 132 ? -18.594 -22.649 22.598  1.00 53.77 132 B 1 
ATOM 3479 N ND2 . ASN B 2 132 ? -20.607 -23.219 21.927  1.00 52.40 132 B 1 
ATOM 3480 N N   . PHE B 2 133 ? -15.963 -24.212 23.870  1.00 75.54 133 B 1 
ATOM 3481 C CA  . PHE B 2 133 ? -15.579 -23.891 25.247  1.00 74.05 133 B 1 
ATOM 3482 C C   . PHE B 2 133 ? -16.163 -22.554 25.718  1.00 71.62 133 B 1 
ATOM 3483 O O   . PHE B 2 133 ? -15.759 -22.026 26.757  1.00 66.15 133 B 1 
ATOM 3484 C CB  . PHE B 2 133 ? -14.047 -23.933 25.381  1.00 73.57 133 B 1 
ATOM 3485 C CG  . PHE B 2 133 ? -13.477 -25.332 25.314  1.00 74.40 133 B 1 
ATOM 3486 C CD1 . PHE B 2 133 ? -13.294 -26.082 26.494  1.00 68.84 133 B 1 
ATOM 3487 C CD2 . PHE B 2 133 ? -13.130 -25.913 24.076  1.00 69.16 133 B 1 
ATOM 3488 C CE1 . PHE B 2 133 ? -12.776 -27.381 26.449  1.00 66.95 133 B 1 
ATOM 3489 C CE2 . PHE B 2 133 ? -12.619 -27.215 24.023  1.00 67.73 133 B 1 
ATOM 3490 C CZ  . PHE B 2 133 ? -12.439 -27.949 25.213  1.00 71.75 133 B 1 
ATOM 3491 N N   . GLY B 2 134 ? -17.111 -21.983 24.960  1.00 70.67 134 B 1 
ATOM 3492 C CA  . GLY B 2 134 ? -17.620 -20.646 25.219  1.00 67.78 134 B 1 
ATOM 3493 C C   . GLY B 2 134 ? -16.503 -19.603 25.152  1.00 68.81 134 B 1 
ATOM 3494 O O   . GLY B 2 134 ? -15.691 -19.615 24.230  1.00 63.47 134 B 1 
ATOM 3495 N N   . ASP B 2 135 ? -16.466 -18.723 26.159  1.00 72.19 135 B 1 
ATOM 3496 C CA  . ASP B 2 135 ? -15.462 -17.664 26.237  1.00 72.86 135 B 1 
ATOM 3497 C C   . ASP B 2 135 ? -14.233 -18.046 27.086  1.00 76.17 135 B 1 
ATOM 3498 O O   . ASP B 2 135 ? -13.353 -17.218 27.315  1.00 72.34 135 B 1 
ATOM 3499 C CB  . ASP B 2 135 ? -16.136 -16.361 26.713  1.00 67.22 135 B 1 
ATOM 3500 C CG  . ASP B 2 135 ? -15.327 -15.119 26.346  1.00 60.45 135 B 1 
ATOM 3501 O OD1 . ASP B 2 135 ? -14.862 -15.023 25.191  1.00 54.73 135 B 1 
ATOM 3502 O OD2 . ASP B 2 135 ? -15.167 -14.212 27.199  1.00 53.01 135 B 1 
ATOM 3503 N N   . ASP B 2 136 ? -14.126 -19.299 27.555  1.00 78.88 136 B 1 
ATOM 3504 C CA  . ASP B 2 136 ? -13.075 -19.682 28.510  1.00 80.67 136 B 1 
ATOM 3505 C C   . ASP B 2 136 ? -11.664 -19.489 27.947  1.00 82.14 136 B 1 
ATOM 3506 O O   . ASP B 2 136 ? -10.809 -18.889 28.596  1.00 80.43 136 B 1 
ATOM 3507 C CB  . ASP B 2 136 ? -13.255 -21.160 28.932  1.00 78.90 136 B 1 
ATOM 3508 C CG  . ASP B 2 136 ? -14.481 -21.440 29.800  1.00 75.87 136 B 1 
ATOM 3509 O OD1 . ASP B 2 136 ? -15.034 -20.495 30.396  1.00 70.27 136 B 1 
ATOM 3510 O OD2 . ASP B 2 136 ? -14.842 -22.638 29.895  1.00 69.07 136 B 1 
ATOM 3511 N N   . ILE B 2 137 ? -11.410 -19.978 26.730  1.00 82.32 137 B 1 
ATOM 3512 C CA  . ILE B 2 137 ? -10.092 -19.851 26.086  1.00 83.18 137 B 1 
ATOM 3513 C C   . ILE B 2 137 ? -9.836  -18.417 25.608  1.00 82.72 137 B 1 
ATOM 3514 O O   . ILE B 2 137 ? -8.777  -17.875 25.936  1.00 81.24 137 B 1 
ATOM 3515 C CB  . ILE B 2 137 ? -9.883  -20.903 24.969  1.00 83.72 137 B 1 
ATOM 3516 C CG1 . ILE B 2 137 ? -10.134 -22.339 25.485  1.00 82.02 137 B 1 
ATOM 3517 C CG2 . ILE B 2 137 ? -8.458  -20.780 24.411  1.00 80.34 137 B 1 
ATOM 3518 C CD1 . ILE B 2 137 ? -10.044 -23.425 24.398  1.00 77.85 137 B 1 
ATOM 3519 N N   . PRO B 2 138 ? -10.771 -17.727 24.912  1.00 81.62 138 B 1 
ATOM 3520 C CA  . PRO B 2 138 ? -10.608 -16.320 24.556  1.00 79.36 138 B 1 
ATOM 3521 C C   . PRO B 2 138 ? -10.405 -15.407 25.767  1.00 80.02 138 B 1 
ATOM 3522 O O   . PRO B 2 138 ? -9.579  -14.502 25.717  1.00 78.61 138 B 1 
ATOM 3523 C CB  . PRO B 2 138 ? -11.876 -15.932 23.786  1.00 76.98 138 B 1 
ATOM 3524 C CG  . PRO B 2 138 ? -12.370 -17.249 23.212  1.00 73.67 138 B 1 
ATOM 3525 C CD  . PRO B 2 138 ? -11.980 -18.258 24.288  1.00 75.09 138 B 1 
ATOM 3526 N N   . SER B 2 139 ? -11.121 -15.652 26.864  1.00 80.75 139 B 1 
ATOM 3527 C CA  . SER B 2 139 ? -10.961 -14.904 28.114  1.00 80.56 139 B 1 
ATOM 3528 C C   . SER B 2 139 ? -9.578  -15.131 28.720  1.00 82.20 139 B 1 
ATOM 3529 O O   . SER B 2 139 ? -8.873  -14.160 29.019  1.00 81.59 139 B 1 
ATOM 3530 C CB  . SER B 2 139 ? -12.064 -15.287 29.100  1.00 77.54 139 B 1 
ATOM 3531 O OG  . SER B 2 139 ? -11.951 -14.511 30.272  1.00 68.74 139 B 1 
ATOM 3532 N N   . ALA B 2 140 ? -9.137  -16.387 28.834  1.00 83.78 140 B 1 
ATOM 3533 C CA  . ALA B 2 140 ? -7.801  -16.700 29.320  1.00 84.93 140 B 1 
ATOM 3534 C C   . ALA B 2 140 ? -6.701  -16.068 28.441  1.00 85.87 140 B 1 
ATOM 3535 O O   . ALA B 2 140 ? -5.719  -15.552 28.968  1.00 85.09 140 B 1 
ATOM 3536 C CB  . ALA B 2 140 ? -7.655  -18.223 29.407  1.00 84.97 140 B 1 
ATOM 3537 N N   . LEU B 2 141 ? -6.887  -16.061 27.123  1.00 84.21 141 B 1 
ATOM 3538 C CA  . LEU B 2 141 ? -5.960  -15.440 26.181  1.00 83.67 141 B 1 
ATOM 3539 C C   . LEU B 2 141 ? -5.885  -13.921 26.374  1.00 83.85 141 B 1 
ATOM 3540 O O   . LEU B 2 141 ? -4.789  -13.377 26.422  1.00 83.06 141 B 1 
ATOM 3541 C CB  . LEU B 2 141 ? -6.388  -15.803 24.757  1.00 83.19 141 B 1 
ATOM 3542 C CG  . LEU B 2 141 ? -5.317  -15.469 23.696  1.00 78.05 141 B 1 
ATOM 3543 C CD1 . LEU B 2 141 ? -4.172  -16.468 23.725  1.00 70.67 141 B 1 
ATOM 3544 C CD2 . LEU B 2 141 ? -5.941  -15.505 22.308  1.00 71.08 141 B 1 
ATOM 3545 N N   . ARG B 2 142 ? -7.039  -13.256 26.539  1.00 82.73 142 B 1 
ATOM 3546 C CA  . ARG B 2 142 ? -7.116  -11.823 26.856  1.00 80.26 142 B 1 
ATOM 3547 C C   . ARG B 2 142 ? -6.404  -11.498 28.166  1.00 81.17 142 B 1 
ATOM 3548 O O   . ARG B 2 142 ? -5.538  -10.629 28.194  1.00 80.65 142 B 1 
ATOM 3549 C CB  . ARG B 2 142 ? -8.587  -11.375 26.891  1.00 78.19 142 B 1 
ATOM 3550 C CG  . ARG B 2 142 ? -9.142  -11.165 25.475  1.00 72.64 142 B 1 
ATOM 3551 C CD  . ARG B 2 142 ? -10.594 -10.692 25.486  1.00 69.65 142 B 1 
ATOM 3552 N NE  . ARG B 2 142 ? -11.534 -11.820 25.624  1.00 63.33 142 B 1 
ATOM 3553 C CZ  . ARG B 2 142 ? -12.846 -11.764 25.483  1.00 57.55 142 B 1 
ATOM 3554 N NH1 . ARG B 2 142 ? -13.479 -10.652 25.250  1.00 53.81 142 B 1 
ATOM 3555 N NH2 . ARG B 2 142 ? -13.572 -12.838 25.565  1.00 54.42 142 B 1 
ATOM 3556 N N   . ILE B 2 143 ? -6.682  -12.259 29.221  1.00 83.42 143 B 1 
ATOM 3557 C CA  . ILE B 2 143 ? -6.034  -12.091 30.524  1.00 83.15 143 B 1 
ATOM 3558 C C   . ILE B 2 143 ? -4.515  -12.286 30.414  1.00 84.48 143 B 1 
ATOM 3559 O O   . ILE B 2 143 ? -3.753  -11.505 30.990  1.00 84.33 143 B 1 
ATOM 3560 C CB  . ILE B 2 143 ? -6.655  -13.057 31.559  1.00 82.24 143 B 1 
ATOM 3561 C CG1 . ILE B 2 143 ? -8.120  -12.651 31.855  1.00 78.03 143 B 1 
ATOM 3562 C CG2 . ILE B 2 143 ? -5.848  -13.076 32.877  1.00 76.88 143 B 1 
ATOM 3563 C CD1 . ILE B 2 143 ? -8.930  -13.740 32.579  1.00 71.06 143 B 1 
ATOM 3564 N N   . ALA B 2 144 ? -4.052  -13.281 29.657  1.00 85.83 144 B 1 
ATOM 3565 C CA  . ALA B 2 144 ? -2.625  -13.528 29.465  1.00 86.67 144 B 1 
ATOM 3566 C C   . ALA B 2 144 ? -1.931  -12.378 28.718  1.00 86.83 144 B 1 
ATOM 3567 O O   . ALA B 2 144 ? -0.882  -11.903 29.155  1.00 86.37 144 B 1 
ATOM 3568 C CB  . ALA B 2 144 ? -2.444  -14.864 28.742  1.00 87.53 144 B 1 
ATOM 3569 N N   . LYS B 2 145 ? -2.536  -11.887 27.647  1.00 84.52 145 B 1 
ATOM 3570 C CA  . LYS B 2 145 ? -2.023  -10.742 26.892  1.00 82.59 145 B 1 
ATOM 3571 C C   . LYS B 2 145 ? -1.968  -9.479  27.754  1.00 82.02 145 B 1 
ATOM 3572 O O   . LYS B 2 145 ? -0.943  -8.807  27.773  1.00 81.50 145 B 1 
ATOM 3573 C CB  . LYS B 2 145 ? -2.892  -10.494 25.653  1.00 81.85 145 B 1 
ATOM 3574 C CG  . LYS B 2 145 ? -2.675  -11.540 24.551  1.00 79.34 145 B 1 
ATOM 3575 C CD  . LYS B 2 145 ? -3.604  -11.210 23.381  1.00 76.21 145 B 1 
ATOM 3576 C CE  . LYS B 2 145 ? -3.421  -12.150 22.193  1.00 71.04 145 B 1 
ATOM 3577 N NZ  . LYS B 2 145 ? -4.297  -11.719 21.083  1.00 65.90 145 B 1 
ATOM 3578 N N   . LYS B 2 146 ? -3.024  -9.220  28.524  1.00 83.91 146 B 1 
ATOM 3579 C CA  . LYS B 2 146 ? -3.075  -8.122  29.487  1.00 82.17 146 B 1 
ATOM 3580 C C   . LYS B 2 146 ? -1.961  -8.217  30.524  1.00 82.86 146 B 1 
ATOM 3581 O O   . LYS B 2 146 ? -1.218  -7.255  30.716  1.00 82.18 146 B 1 
ATOM 3582 C CB  . LYS B 2 146 ? -4.459  -8.123  30.151  1.00 79.53 146 B 1 
ATOM 3583 C CG  . LYS B 2 146 ? -4.505  -7.253  31.410  1.00 71.71 146 B 1 
ATOM 3584 C CD  . LYS B 2 146 ? -5.891  -7.341  32.068  1.00 68.01 146 B 1 
ATOM 3585 C CE  . LYS B 2 146 ? -5.993  -6.338  33.224  1.00 59.57 146 B 1 
ATOM 3586 N NZ  . LYS B 2 146 ? -7.327  -5.704  33.267  1.00 53.65 146 B 1 
ATOM 3587 N N   . LYS B 2 147 ? -1.811  -9.366  31.194  1.00 84.94 147 B 1 
ATOM 3588 C CA  . LYS B 2 147 ? -0.770  -9.556  32.213  1.00 85.27 147 B 1 
ATOM 3589 C C   . LYS B 2 147 ? 0.632   -9.389  31.623  1.00 85.55 147 B 1 
ATOM 3590 O O   . LYS B 2 147 ? 1.472   -8.732  32.233  1.00 84.87 147 B 1 
ATOM 3591 C CB  . LYS B 2 147 ? -0.904  -10.929 32.888  1.00 85.91 147 B 1 
ATOM 3592 C CG  . LYS B 2 147 ? -2.023  -11.028 33.946  1.00 83.74 147 B 1 
ATOM 3593 C CD  . LYS B 2 147 ? -1.910  -12.379 34.677  1.00 79.40 147 B 1 
ATOM 3594 C CE  . LYS B 2 147 ? -2.898  -12.576 35.833  1.00 73.87 147 B 1 
ATOM 3595 N NZ  . LYS B 2 147 ? -2.612  -13.824 36.590  1.00 66.41 147 B 1 
ATOM 3596 N N   . ARG B 2 148 ? 0.877   -9.919  30.423  1.00 86.19 148 B 1 
ATOM 3597 C CA  . ARG B 2 148 ? 2.134   -9.730  29.687  1.00 86.02 148 B 1 
ATOM 3598 C C   . ARG B 2 148 ? 2.411   -8.253  29.438  1.00 85.41 148 B 1 
ATOM 3599 O O   . ARG B 2 148 ? 3.500   -7.788  29.734  1.00 84.65 148 B 1 
ATOM 3600 C CB  . ARG B 2 148 ? 2.067   -10.490 28.362  1.00 85.88 148 B 1 
ATOM 3601 C CG  . ARG B 2 148 ? 3.360   -10.363 27.549  1.00 83.06 148 B 1 
ATOM 3602 C CD  . ARG B 2 148 ? 3.147   -10.931 26.148  1.00 80.37 148 B 1 
ATOM 3603 N NE  . ARG B 2 148 ? 4.369   -10.892 25.358  1.00 74.74 148 B 1 
ATOM 3604 C CZ  . ARG B 2 148 ? 4.741   -10.030 24.425  1.00 70.60 148 B 1 
ATOM 3605 N NH1 . ARG B 2 148 ? 4.010   -9.009  24.081  1.00 64.04 148 B 1 
ATOM 3606 N NH2 . ARG B 2 148 ? 5.875   -10.216 23.827  1.00 64.73 148 B 1 
ATOM 3607 N N   . TRP B 2 149 ? 1.423   -7.533  28.899  1.00 85.19 149 B 1 
ATOM 3608 C CA  . TRP B 2 149 ? 1.566   -6.117  28.577  1.00 83.27 149 B 1 
ATOM 3609 C C   . TRP B 2 149 ? 1.833   -5.279  29.832  1.00 83.47 149 B 1 
ATOM 3610 O O   . TRP B 2 149 ? 2.779   -4.500  29.838  1.00 82.36 149 B 1 
ATOM 3611 C CB  . TRP B 2 149 ? 0.336   -5.648  27.802  1.00 81.25 149 B 1 
ATOM 3612 C CG  . TRP B 2 149 ? 0.479   -4.250  27.287  1.00 76.67 149 B 1 
ATOM 3613 C CD1 . TRP B 2 149 ? 0.990   -3.894  26.083  1.00 68.01 149 B 1 
ATOM 3614 C CD2 . TRP B 2 149 ? 0.157   -3.003  27.968  1.00 70.88 149 B 1 
ATOM 3615 N NE1 . TRP B 2 149 ? 1.001   -2.509  25.968  1.00 64.34 149 B 1 
ATOM 3616 C CE2 . TRP B 2 149 ? 0.510   -1.927  27.110  1.00 66.66 149 B 1 
ATOM 3617 C CE3 . TRP B 2 149 ? -0.391  -2.696  29.231  1.00 64.54 149 B 1 
ATOM 3618 C CZ2 . TRP B 2 149 ? 0.343   -0.582  27.497  1.00 64.75 149 B 1 
ATOM 3619 C CZ3 . TRP B 2 149 ? -0.560  -1.348  29.611  1.00 60.05 149 B 1 
ATOM 3620 C CH2 . TRP B 2 149 ? -0.188  -0.309  28.761  1.00 60.63 149 B 1 
ATOM 3621 N N   . ASN B 2 150 ? 1.095   -5.520  30.912  1.00 84.12 150 B 1 
ATOM 3622 C CA  . ASN B 2 150 ? 1.321   -4.841  32.192  1.00 83.14 150 B 1 
ATOM 3623 C C   . ASN B 2 150 ? 2.730   -5.108  32.738  1.00 83.95 150 B 1 
ATOM 3624 O O   . ASN B 2 150 ? 3.408   -4.167  33.134  1.00 83.04 150 B 1 
ATOM 3625 C CB  . ASN B 2 150 ? 0.244   -5.275  33.204  1.00 81.54 150 B 1 
ATOM 3626 C CG  . ASN B 2 150 ? -1.142  -4.690  32.914  1.00 76.65 150 B 1 
ATOM 3627 O OD1 . ASN B 2 150 ? -1.334  -3.790  32.126  1.00 71.18 150 B 1 
ATOM 3628 N ND2 . ASN B 2 150 ? -2.158  -5.184  33.580  1.00 69.79 150 B 1 
ATOM 3629 N N   . SER B 2 151 ? 3.231   -6.342  32.673  1.00 85.14 151 B 1 
ATOM 3630 C CA  . SER B 2 151 ? 4.586   -6.679  33.131  1.00 85.37 151 B 1 
ATOM 3631 C C   . SER B 2 151 ? 5.679   -5.994  32.298  1.00 85.55 151 B 1 
ATOM 3632 O O   . SER B 2 151 ? 6.720   -5.610  32.841  1.00 84.50 151 B 1 
ATOM 3633 C CB  . SER B 2 151 ? 4.774   -8.199  33.079  1.00 84.87 151 B 1 
ATOM 3634 O OG  . SER B 2 151 ? 6.093   -8.565  33.437  1.00 74.82 151 B 1 
ATOM 3635 N N   . ILE B 2 152 ? 5.475   -5.849  30.982  1.00 84.55 152 B 1 
ATOM 3636 C CA  . ILE B 2 152 ? 6.409   -5.131  30.105  1.00 83.03 152 B 1 
ATOM 3637 C C   . ILE B 2 152 ? 6.369   -3.633  30.421  1.00 83.15 152 B 1 
ATOM 3638 O O   . ILE B 2 152 ? 7.430   -3.022  30.591  1.00 82.33 152 B 1 
ATOM 3639 C CB  . ILE B 2 152 ? 6.104   -5.424  28.623  1.00 82.30 152 B 1 
ATOM 3640 C CG1 . ILE B 2 152 ? 6.462   -6.897  28.297  1.00 77.07 152 B 1 
ATOM 3641 C CG2 . ILE B 2 152 ? 6.877   -4.480  27.687  1.00 75.60 152 B 1 
ATOM 3642 C CD1 . ILE B 2 152 ? 5.932   -7.381  26.943  1.00 69.93 152 B 1 
ATOM 3643 N N   . GLU B 2 153 ? 5.167   -3.064  30.552  1.00 83.14 153 B 1 
ATOM 3644 C CA  . GLU B 2 153 ? 4.992   -1.649  30.859  1.00 81.58 153 B 1 
ATOM 3645 C C   . GLU B 2 153 ? 5.517   -1.277  32.241  1.00 81.71 153 B 1 
ATOM 3646 O O   . GLU B 2 153 ? 6.249   -0.304  32.350  1.00 80.90 153 B 1 
ATOM 3647 C CB  . GLU B 2 153 ? 3.524   -1.238  30.707  1.00 79.27 153 B 1 
ATOM 3648 C CG  . GLU B 2 153 ? 3.139   -0.973  29.250  1.00 71.70 153 B 1 
ATOM 3649 C CD  . GLU B 2 153 ? 3.920   0.228   28.666  1.00 68.04 153 B 1 
ATOM 3650 O OE1 . GLU B 2 153 ? 4.653   0.041   27.665  1.00 60.85 153 B 1 
ATOM 3651 O OE2 . GLU B 2 153 ? 3.821   1.331   29.229  1.00 60.78 153 B 1 
ATOM 3652 N N   . GLU B 2 154 ? 5.259   -2.057  33.280  1.00 84.04 154 B 1 
ATOM 3653 C CA  . GLU B 2 154 ? 5.809   -1.815  34.618  1.00 83.77 154 B 1 
ATOM 3654 C C   . GLU B 2 154 ? 7.337   -1.784  34.604  1.00 84.01 154 B 1 
ATOM 3655 O O   . GLU B 2 154 ? 7.944   -0.884  35.176  1.00 83.23 154 B 1 
ATOM 3656 C CB  . GLU B 2 154 ? 5.338   -2.894  35.600  1.00 82.94 154 B 1 
ATOM 3657 C CG  . GLU B 2 154 ? 3.931   -2.630  36.137  1.00 74.55 154 B 1 
ATOM 3658 C CD  . GLU B 2 154 ? 3.441   -3.702  37.119  1.00 68.63 154 B 1 
ATOM 3659 O OE1 . GLU B 2 154 ? 2.332   -3.521  37.664  1.00 61.81 154 B 1 
ATOM 3660 O OE2 . GLU B 2 154 ? 4.158   -4.708  37.320  1.00 62.43 154 B 1 
ATOM 3661 N N   . ARG B 2 155 ? 7.959   -2.740  33.903  1.00 84.90 155 B 1 
ATOM 3662 C CA  . ARG B 2 155 ? 9.420   -2.790  33.776  1.00 84.42 155 B 1 
ATOM 3663 C C   . ARG B 2 155 ? 9.968   -1.555  33.060  1.00 85.38 155 B 1 
ATOM 3664 O O   . ARG B 2 155 ? 10.974  -0.995  33.479  1.00 84.06 155 B 1 
ATOM 3665 C CB  . ARG B 2 155 ? 9.817   -4.083  33.055  1.00 83.66 155 B 1 
ATOM 3666 C CG  . ARG B 2 155 ? 11.007  -4.751  33.737  1.00 74.08 155 B 1 
ATOM 3667 C CD  . ARG B 2 155 ? 11.436  -6.028  33.003  1.00 71.65 155 B 1 
ATOM 3668 N NE  . ARG B 2 155 ? 10.349  -7.035  33.003  1.00 63.05 155 B 1 
ATOM 3669 C CZ  . ARG B 2 155 ? 10.391  -8.238  32.439  1.00 55.10 155 B 1 
ATOM 3670 N NH1 . ARG B 2 155 ? 11.454  -8.660  31.793  1.00 51.30 155 B 1 
ATOM 3671 N NH2 . ARG B 2 155 ? 9.364   -9.038  32.514  1.00 48.21 155 B 1 
ATOM 3672 N N   . ARG B 2 156 ? 9.280   -1.136  32.015  1.00 83.68 156 B 1 
ATOM 3673 C CA  . ARG B 2 156 ? 9.669   0.022   31.203  1.00 81.88 156 B 1 
ATOM 3674 C C   . ARG B 2 156 ? 9.457   1.344   31.948  1.00 83.26 156 B 1 
ATOM 3675 O O   . ARG B 2 156 ? 10.341  2.189   31.930  1.00 83.06 156 B 1 
ATOM 3676 C CB  . ARG B 2 156 ? 8.900   -0.056  29.880  1.00 79.56 156 B 1 
ATOM 3677 C CG  . ARG B 2 156 ? 9.471   0.904   28.842  1.00 70.87 156 B 1 
ATOM 3678 C CD  . ARG B 2 156 ? 8.730   0.724   27.510  1.00 68.01 156 B 1 
ATOM 3679 N NE  . ARG B 2 156 ? 9.079   1.808   26.584  1.00 61.52 156 B 1 
ATOM 3680 C CZ  . ARG B 2 156 ? 8.544   2.032   25.406  1.00 55.98 156 B 1 
ATOM 3681 N NH1 . ARG B 2 156 ? 7.652   1.225   24.876  1.00 52.55 156 B 1 
ATOM 3682 N NH2 . ARG B 2 156 ? 8.890   3.076   24.726  1.00 50.59 156 B 1 
ATOM 3683 N N   . ILE B 2 157 ? 8.346   1.488   32.669  1.00 83.60 157 B 1 
ATOM 3684 C CA  . ILE B 2 157 ? 8.084   2.640   33.548  1.00 83.24 157 B 1 
ATOM 3685 C C   . ILE B 2 157 ? 9.141   2.716   34.652  1.00 84.88 157 B 1 
ATOM 3686 O O   . ILE B 2 157 ? 9.628   3.797   34.969  1.00 84.66 157 B 1 
ATOM 3687 C CB  . ILE B 2 157 ? 6.658   2.555   34.143  1.00 81.09 157 B 1 
ATOM 3688 C CG1 . ILE B 2 157 ? 5.595   2.790   33.039  1.00 75.82 157 B 1 
ATOM 3689 C CG2 . ILE B 2 157 ? 6.448   3.578   35.283  1.00 74.55 157 B 1 
ATOM 3690 C CD1 . ILE B 2 157 ? 4.180   2.362   33.448  1.00 69.42 157 B 1 
ATOM 3691 N N   . HIS B 2 158 ? 9.532   1.575   35.212  1.00 85.43 158 B 1 
ATOM 3692 C CA  . HIS B 2 158 ? 10.563  1.543   36.244  1.00 85.94 158 B 1 
ATOM 3693 C C   . HIS B 2 158 ? 11.928  1.983   35.698  1.00 87.10 158 B 1 
ATOM 3694 O O   . HIS B 2 158 ? 12.553  2.855   36.294  1.00 86.52 158 B 1 
ATOM 3695 C CB  . HIS B 2 158 ? 10.613  0.153   36.881  1.00 85.46 158 B 1 
ATOM 3696 C CG  . HIS B 2 158 ? 11.439  0.130   38.132  1.00 78.90 158 B 1 
ATOM 3697 N ND1 . HIS B 2 158 ? 11.251  0.916   39.253  1.00 67.57 158 B 1 
ATOM 3698 C CD2 . HIS B 2 158 ? 12.518  -0.676  38.400  1.00 66.55 158 B 1 
ATOM 3699 C CE1 . HIS B 2 158 ? 12.188  0.601   40.153  1.00 62.19 158 B 1 
ATOM 3700 N NE2 . HIS B 2 158 ? 12.969  -0.375  39.679  1.00 63.56 158 B 1 
ATOM 3701 N N   . GLN B 2 159 ? 12.348  1.461   34.540  1.00 84.45 159 B 1 
ATOM 3702 C CA  . GLN B 2 159 ? 13.585  1.899   33.870  1.00 83.94 159 B 1 
ATOM 3703 C C   . GLN B 2 159 ? 13.562  3.397   33.535  1.00 85.24 159 B 1 
ATOM 3704 O O   . GLN B 2 159 ? 14.532  4.092   33.808  1.00 84.31 159 B 1 
ATOM 3705 C CB  . GLN B 2 159 ? 13.813  1.109   32.576  1.00 82.90 159 B 1 
ATOM 3706 C CG  . GLN B 2 159 ? 14.547  -0.211  32.812  1.00 75.07 159 B 1 
ATOM 3707 C CD  . GLN B 2 159 ? 14.832  -0.943  31.499  1.00 70.84 159 B 1 
ATOM 3708 O OE1 . GLN B 2 159 ? 13.930  -1.296  30.774  1.00 65.01 159 B 1 
ATOM 3709 N NE2 . GLN B 2 159 ? 16.071  -1.183  31.156  1.00 61.33 159 B 1 
ATOM 3710 N N   . GLU B 2 160 ? 12.460  3.909   33.015  1.00 84.55 160 B 1 
ATOM 3711 C CA  . GLU B 2 160 ? 12.332  5.331   32.701  1.00 83.76 160 B 1 
ATOM 3712 C C   . GLU B 2 160 ? 12.336  6.196   33.958  1.00 85.69 160 B 1 
ATOM 3713 O O   . GLU B 2 160 ? 12.963  7.242   33.967  1.00 85.53 160 B 1 
ATOM 3714 C CB  . GLU B 2 160 ? 11.060  5.589   31.907  1.00 81.19 160 B 1 
ATOM 3715 C CG  . GLU B 2 160 ? 11.271  5.233   30.436  1.00 73.15 160 B 1 
ATOM 3716 C CD  . GLU B 2 160 ? 9.988   5.325   29.630  1.00 69.31 160 B 1 
ATOM 3717 O OE1 . GLU B 2 160 ? 9.980   4.808   28.479  1.00 62.60 160 B 1 
ATOM 3718 O OE2 . GLU B 2 160 ? 8.933   5.785   30.126  1.00 64.08 160 B 1 
ATOM 3719 N N   . SER B 2 161 ? 11.715  5.755   35.035  1.00 86.09 161 B 1 
ATOM 3720 C CA  . SER B 2 161 ? 11.744  6.465   36.312  1.00 86.43 161 B 1 
ATOM 3721 C C   . SER B 2 161 ? 13.156  6.518   36.905  1.00 88.78 161 B 1 
ATOM 3722 O O   . SER B 2 161 ? 13.574  7.561   37.400  1.00 87.08 161 B 1 
ATOM 3723 C CB  . SER B 2 161 ? 10.776  5.810   37.298  1.00 82.61 161 B 1 
ATOM 3724 O OG  . SER B 2 161 ? 10.725  6.546   38.505  1.00 71.40 161 B 1 
ATOM 3725 N N   . GLU B 2 162 ? 13.912  5.418   36.821  1.00 88.63 162 B 1 
ATOM 3726 C CA  . GLU B 2 162 ? 15.313  5.403   37.247  1.00 88.79 162 B 1 
ATOM 3727 C C   . GLU B 2 162 ? 16.170  6.329   36.374  1.00 90.17 162 B 1 
ATOM 3728 O O   . GLU B 2 162 ? 16.938  7.127   36.913  1.00 88.63 162 B 1 
ATOM 3729 C CB  . GLU B 2 162 ? 15.897  3.980   37.198  1.00 86.75 162 B 1 
ATOM 3730 C CG  . GLU B 2 162 ? 15.475  3.120   38.397  1.00 74.92 162 B 1 
ATOM 3731 C CD  . GLU B 2 162 ? 16.317  1.839   38.511  1.00 69.36 162 B 1 
ATOM 3732 O OE1 . GLU B 2 162 ? 16.470  1.350   39.658  1.00 60.42 162 B 1 
ATOM 3733 O OE2 . GLU B 2 162 ? 16.847  1.352   37.482  1.00 62.95 162 B 1 
ATOM 3734 N N   . LEU B 2 163 ? 16.003  6.261   35.059  1.00 89.15 163 B 1 
ATOM 3735 C CA  . LEU B 2 163 ? 16.720  7.107   34.113  1.00 89.21 163 B 1 
ATOM 3736 C C   . LEU B 2 163 ? 16.380  8.586   34.326  1.00 90.73 163 B 1 
ATOM 3737 O O   . LEU B 2 163 ? 17.286  9.403   34.438  1.00 90.58 163 B 1 
ATOM 3738 C CB  . LEU B 2 163 ? 16.382  6.650   32.686  1.00 88.92 163 B 1 
ATOM 3739 C CG  . LEU B 2 163 ? 17.109  7.456   31.584  1.00 88.13 163 B 1 
ATOM 3740 C CD1 . LEU B 2 163 ? 18.624  7.269   31.638  1.00 83.13 163 B 1 
ATOM 3741 C CD2 . LEU B 2 163 ? 16.610  7.010   30.220  1.00 83.02 163 B 1 
ATOM 3742 N N   . HIS B 2 164 ? 15.104  8.917   34.478  1.00 90.78 164 B 1 
ATOM 3743 C CA  . HIS B 2 164 ? 14.648  10.286  34.740  1.00 90.91 164 B 1 
ATOM 3744 C C   . HIS B 2 164 ? 15.236  10.835  36.038  1.00 91.47 164 B 1 
ATOM 3745 O O   . HIS B 2 164 ? 15.787  11.938  36.055  1.00 91.07 164 B 1 
ATOM 3746 C CB  . HIS B 2 164 ? 13.115  10.301  34.763  1.00 89.84 164 B 1 
ATOM 3747 C CG  . HIS B 2 164 ? 12.518  11.682  34.870  1.00 89.21 164 B 1 
ATOM 3748 N ND1 . HIS B 2 164 ? 11.399  12.033  35.616  1.00 78.17 164 B 1 
ATOM 3749 C CD2 . HIS B 2 164 ? 12.956  12.807  34.224  1.00 78.95 164 B 1 
ATOM 3750 C CE1 . HIS B 2 164 ? 11.191  13.339  35.408  1.00 80.45 164 B 1 
ATOM 3751 N NE2 . HIS B 2 164 ? 12.104  13.837  34.579  1.00 81.51 164 B 1 
ATOM 3752 N N   . SER B 2 165 ? 15.242  10.050  37.109  1.00 91.44 165 B 1 
ATOM 3753 C CA  . SER B 2 165 ? 15.860  10.422  38.384  1.00 91.03 165 B 1 
ATOM 3754 C C   . SER B 2 165 ? 17.379  10.594  38.280  1.00 91.63 165 B 1 
ATOM 3755 O O   . SER B 2 165 ? 17.952  11.462  38.948  1.00 90.41 165 B 1 
ATOM 3756 C CB  . SER B 2 165 ? 15.532  9.366   39.435  1.00 90.07 165 B 1 
ATOM 3757 O OG  . SER B 2 165 ? 16.107  9.719   40.692  1.00 77.09 165 B 1 
ATOM 3758 N N   . TYR B 2 166 ? 18.044  9.764   37.483  1.00 90.91 166 B 1 
ATOM 3759 C CA  . TYR B 2 166 ? 19.473  9.864   37.221  1.00 90.70 166 B 1 
ATOM 3760 C C   . TYR B 2 166 ? 19.809  11.135  36.432  1.00 92.00 166 B 1 
ATOM 3761 O O   . TYR B 2 166 ? 20.601  11.949  36.912  1.00 91.45 166 B 1 
ATOM 3762 C CB  . TYR B 2 166 ? 19.939  8.591   36.514  1.00 90.04 166 B 1 
ATOM 3763 C CG  . TYR B 2 166 ? 21.359  8.646   36.006  1.00 90.23 166 B 1 
ATOM 3764 C CD1 . TYR B 2 166 ? 21.614  8.906   34.641  1.00 85.01 166 B 1 
ATOM 3765 C CD2 . TYR B 2 166 ? 22.440  8.432   36.883  1.00 85.97 166 B 1 
ATOM 3766 C CE1 . TYR B 2 166 ? 22.929  8.928   34.156  1.00 85.12 166 B 1 
ATOM 3767 C CE2 . TYR B 2 166 ? 23.759  8.454   36.405  1.00 84.51 166 B 1 
ATOM 3768 C CZ  . TYR B 2 166 ? 23.997  8.695   35.040  1.00 88.37 166 B 1 
ATOM 3769 O OH  . TYR B 2 166 ? 25.279  8.689   34.561  1.00 86.72 166 B 1 
ATOM 3770 N N   . LEU B 2 167 ? 19.157  11.358  35.305  1.00 90.84 167 B 1 
ATOM 3771 C CA  . LEU B 2 167 ? 19.373  12.529  34.456  1.00 90.68 167 B 1 
ATOM 3772 C C   . LEU B 2 167 ? 19.037  13.839  35.183  1.00 91.36 167 B 1 
ATOM 3773 O O   . LEU B 2 167 ? 19.814  14.786  35.114  1.00 90.91 167 B 1 
ATOM 3774 C CB  . LEU B 2 167 ? 18.544  12.387  33.172  1.00 90.41 167 B 1 
ATOM 3775 C CG  . LEU B 2 167 ? 18.973  11.232  32.236  1.00 89.21 167 B 1 
ATOM 3776 C CD1 . LEU B 2 167 ? 18.011  11.167  31.052  1.00 84.91 167 B 1 
ATOM 3777 C CD2 . LEU B 2 167 ? 20.395  11.394  31.714  1.00 84.51 167 B 1 
ATOM 3778 N N   . SER B 2 168 ? 17.955  13.878  35.963  1.00 92.27 168 B 1 
ATOM 3779 C CA  . SER B 2 168 ? 17.592  15.049  36.779  1.00 91.04 168 B 1 
ATOM 3780 C C   . SER B 2 168 ? 18.680  15.410  37.784  1.00 91.31 168 B 1 
ATOM 3781 O O   . SER B 2 168 ? 18.995  16.585  37.969  1.00 90.35 168 B 1 
ATOM 3782 C CB  . SER B 2 168 ? 16.288  14.806  37.536  1.00 89.75 168 B 1 
ATOM 3783 O OG  . SER B 2 168 ? 15.205  14.575  36.669  1.00 79.83 168 B 1 
ATOM 3784 N N   . ARG B 2 169 ? 19.308  14.392  38.415  1.00 92.14 169 B 1 
ATOM 3785 C CA  . ARG B 2 169 ? 20.440  14.622  39.321  1.00 91.88 169 B 1 
ATOM 3786 C C   . ARG B 2 169 ? 21.665  15.145  38.585  1.00 92.63 169 B 1 
ATOM 3787 O O   . ARG B 2 169 ? 22.322  16.037  39.113  1.00 90.79 169 B 1 
ATOM 3788 C CB  . ARG B 2 169 ? 20.779  13.337  40.088  1.00 90.75 169 B 1 
ATOM 3789 C CG  . ARG B 2 169 ? 19.838  13.144  41.286  1.00 79.70 169 B 1 
ATOM 3790 C CD  . ARG B 2 169 ? 20.180  11.855  42.055  1.00 77.54 169 B 1 
ATOM 3791 N NE  . ARG B 2 169 ? 19.717  10.672  41.330  1.00 65.90 169 B 1 
ATOM 3792 C CZ  . ARG B 2 169 ? 20.011  9.404   41.610  1.00 58.11 169 B 1 
ATOM 3793 N NH1 . ARG B 2 169 ? 20.814  9.086   42.594  1.00 52.21 169 B 1 
ATOM 3794 N NH2 . ARG B 2 169 ? 19.489  8.443   40.909  1.00 49.67 169 B 1 
ATOM 3795 N N   . LEU B 2 170 ? 21.958  14.634  37.395  1.00 90.92 170 B 1 
ATOM 3796 C CA  . LEU B 2 170 ? 23.079  15.133  36.590  1.00 90.23 170 B 1 
ATOM 3797 C C   . LEU B 2 170 ? 22.886  16.591  36.173  1.00 91.31 170 B 1 
ATOM 3798 O O   . LEU B 2 170 ? 23.814  17.387  36.315  1.00 90.13 170 B 1 
ATOM 3799 C CB  . LEU B 2 170 ? 23.284  14.258  35.347  1.00 89.62 170 B 1 
ATOM 3800 C CG  . LEU B 2 170 ? 23.790  12.824  35.593  1.00 86.23 170 B 1 
ATOM 3801 C CD1 . LEU B 2 170 ? 24.160  12.219  34.246  1.00 79.81 170 B 1 
ATOM 3802 C CD2 . LEU B 2 170 ? 25.004  12.768  36.504  1.00 79.89 170 B 1 
ATOM 3803 N N   . ILE B 2 171 ? 21.691  16.965  35.718  1.00 92.39 171 B 1 
ATOM 3804 C CA  . ILE B 2 171 ? 21.378  18.350  35.336  1.00 91.43 171 B 1 
ATOM 3805 C C   . ILE B 2 171 ? 21.493  19.275  36.545  1.00 91.53 171 B 1 
ATOM 3806 O O   . ILE B 2 171 ? 22.135  20.323  36.451  1.00 90.64 171 B 1 
ATOM 3807 C CB  . ILE B 2 171 ? 19.982  18.449  34.675  1.00 91.21 171 B 1 
ATOM 3808 C CG1 . ILE B 2 171 ? 19.949  17.681  33.336  1.00 87.93 171 B 1 
ATOM 3809 C CG2 . ILE B 2 171 ? 19.613  19.927  34.430  1.00 87.59 171 B 1 
ATOM 3810 C CD1 . ILE B 2 171 ? 18.541  17.502  32.755  1.00 85.53 171 B 1 
ATOM 3811 N N   . ALA B 2 172 ? 20.938  18.888  37.689  1.00 92.18 172 B 1 
ATOM 3812 C CA  . ALA B 2 172 ? 21.031  19.681  38.916  1.00 91.02 172 B 1 
ATOM 3813 C C   . ALA B 2 172 ? 22.489  19.861  39.377  1.00 91.38 172 B 1 
ATOM 3814 O O   . ALA B 2 172 ? 22.899  20.975  39.698  1.00 90.08 172 B 1 
ATOM 3815 C CB  . ALA B 2 172 ? 20.166  19.012  39.994  1.00 89.69 172 B 1 
ATOM 3816 N N   . ALA B 2 173 ? 23.291  18.795  39.345  1.00 91.10 173 B 1 
ATOM 3817 C CA  . ALA B 2 173 ? 24.694  18.845  39.737  1.00 90.29 173 B 1 
ATOM 3818 C C   . ALA B 2 173 ? 25.548  19.676  38.771  1.00 90.62 173 B 1 
ATOM 3819 O O   . ALA B 2 173 ? 26.477  20.363  39.200  1.00 88.87 173 B 1 
ATOM 3820 C CB  . ALA B 2 173 ? 25.210  17.403  39.836  1.00 89.16 173 B 1 
ATOM 3821 N N   . GLU B 2 174 ? 25.243  19.642  37.465  1.00 90.68 174 B 1 
ATOM 3822 C CA  . GLU B 2 174 ? 25.939  20.480  36.478  1.00 90.00 174 B 1 
ATOM 3823 C C   . GLU B 2 174 ? 25.556  21.953  36.626  1.00 90.34 174 B 1 
ATOM 3824 O O   . GLU B 2 174 ? 26.427  22.813  36.568  1.00 89.04 174 B 1 
ATOM 3825 C CB  . GLU B 2 174 ? 25.656  19.972  35.063  1.00 89.10 174 B 1 
ATOM 3826 C CG  . GLU B 2 174 ? 26.605  20.578  34.009  1.00 83.20 174 B 1 
ATOM 3827 C CD  . GLU B 2 174 ? 28.085  20.168  34.169  1.00 80.91 174 B 1 
ATOM 3828 O OE1 . GLU B 2 174 ? 28.915  20.706  33.410  1.00 72.21 174 B 1 
ATOM 3829 O OE2 . GLU B 2 174 ? 28.403  19.310  35.028  1.00 73.15 174 B 1 
ATOM 3830 N N   . ARG B 2 175 ? 24.283  22.240  36.907  1.00 90.32 175 B 1 
ATOM 3831 C CA  . ARG B 2 175 ? 23.809  23.590  37.217  1.00 90.09 175 B 1 
ATOM 3832 C C   . ARG B 2 175 ? 24.545  24.165  38.419  1.00 90.03 175 B 1 
ATOM 3833 O O   . ARG B 2 175 ? 25.056  25.275  38.329  1.00 88.80 175 B 1 
ATOM 3834 C CB  . ARG B 2 175 ? 22.288  23.541  37.436  1.00 89.21 175 B 1 
ATOM 3835 C CG  . ARG B 2 175 ? 21.652  24.916  37.684  1.00 85.73 175 B 1 
ATOM 3836 C CD  . ARG B 2 175 ? 20.146  24.732  37.857  1.00 84.75 175 B 1 
ATOM 3837 N NE  . ARG B 2 175 ? 19.419  25.976  38.148  1.00 78.68 175 B 1 
ATOM 3838 C CZ  . ARG B 2 175 ? 19.100  26.473  39.329  1.00 74.72 175 B 1 
ATOM 3839 N NH1 . ARG B 2 175 ? 19.536  25.970  40.441  1.00 67.00 175 B 1 
ATOM 3840 N NH2 . ARG B 2 175 ? 18.310  27.496  39.403  1.00 66.47 175 B 1 
ATOM 3841 N N   . GLU B 2 176 ? 24.666  23.422  39.522  1.00 91.30 176 B 1 
ATOM 3842 C CA  . GLU B 2 176 ? 25.436  23.852  40.691  1.00 90.46 176 B 1 
ATOM 3843 C C   . GLU B 2 176 ? 26.918  24.059  40.355  1.00 90.37 176 B 1 
ATOM 3844 O O   . GLU B 2 176 ? 27.483  25.070  40.754  1.00 88.40 176 B 1 
ATOM 3845 C CB  . GLU B 2 176 ? 25.297  22.861  41.850  1.00 89.27 176 B 1 
ATOM 3846 C CG  . GLU B 2 176 ? 24.069  23.162  42.718  1.00 79.20 176 B 1 
ATOM 3847 C CD  . GLU B 2 176 ? 23.971  22.292  43.973  1.00 70.72 176 B 1 
ATOM 3848 O OE1 . GLU B 2 176 ? 23.235  22.701  44.892  1.00 61.95 176 B 1 
ATOM 3849 O OE2 . GLU B 2 176 ? 24.599  21.213  44.004  1.00 61.87 176 B 1 
ATOM 3850 N N   . ARG B 2 177 ? 27.547  23.163  39.586  1.00 89.74 177 B 1 
ATOM 3851 C CA  . ARG B 2 177 ? 28.951  23.313  39.189  1.00 88.65 177 B 1 
ATOM 3852 C C   . ARG B 2 177 ? 29.195  24.557  38.348  1.00 88.90 177 B 1 
ATOM 3853 O O   . ARG B 2 177 ? 30.103  25.316  38.679  1.00 87.21 177 B 1 
ATOM 3854 C CB  . ARG B 2 177 ? 29.439  22.082  38.430  1.00 87.71 177 B 1 
ATOM 3855 C CG  . ARG B 2 177 ? 29.846  20.946  39.374  1.00 80.61 177 B 1 
ATOM 3856 C CD  . ARG B 2 177 ? 30.491  19.798  38.588  1.00 80.46 177 B 1 
ATOM 3857 N NE  . ARG B 2 177 ? 29.506  19.125  37.738  1.00 74.41 177 B 1 
ATOM 3858 C CZ  . ARG B 2 177 ? 29.054  17.882  37.861  1.00 70.28 177 B 1 
ATOM 3859 N NH1 . ARG B 2 177 ? 29.506  17.076  38.782  1.00 62.18 177 B 1 
ATOM 3860 N NH2 . ARG B 2 177 ? 28.145  17.437  37.057  1.00 63.29 177 B 1 
ATOM 3861 N N   . GLU B 2 178 ? 28.386  24.809  37.313  1.00 89.49 178 B 1 
ATOM 3862 C CA  . GLU B 2 178 ? 28.544  26.009  36.487  1.00 88.41 178 B 1 
ATOM 3863 C C   . GLU B 2 178 ? 28.298  27.288  37.302  1.00 88.24 178 B 1 
ATOM 3864 O O   . GLU B 2 178 ? 28.987  28.289  37.096  1.00 85.71 178 B 1 
ATOM 3865 C CB  . GLU B 2 178 ? 27.626  25.978  35.248  1.00 86.19 178 B 1 
ATOM 3866 C CG  . GLU B 2 178 ? 28.126  25.105  34.075  1.00 77.46 178 B 1 
ATOM 3867 C CD  . GLU B 2 178 ? 27.364  25.346  32.740  1.00 76.62 178 B 1 
ATOM 3868 O OE1 . GLU B 2 178 ? 27.577  24.618  31.745  1.00 70.18 178 B 1 
ATOM 3869 O OE2 . GLU B 2 178 ? 26.540  26.280  32.637  1.00 73.42 178 B 1 
ATOM 3870 N N   . LEU B 2 179 ? 27.365  27.272  38.269  1.00 88.89 179 B 1 
ATOM 3871 C CA  . LEU B 2 179 ? 27.129  28.405  39.164  1.00 87.68 179 B 1 
ATOM 3872 C C   . LEU B 2 179 ? 28.308  28.661  40.102  1.00 87.53 179 B 1 
ATOM 3873 O O   . LEU B 2 179 ? 28.753  29.800  40.210  1.00 85.35 179 B 1 
ATOM 3874 C CB  . LEU B 2 179 ? 25.834  28.175  39.966  1.00 86.85 179 B 1 
ATOM 3875 C CG  . LEU B 2 179 ? 24.544  28.352  39.143  1.00 83.49 179 B 1 
ATOM 3876 C CD1 . LEU B 2 179 ? 23.349  27.899  39.985  1.00 77.15 179 B 1 
ATOM 3877 C CD2 . LEU B 2 179 ? 24.315  29.801  38.744  1.00 77.53 179 B 1 
ATOM 3878 N N   . GLU B 2 180 ? 28.883  27.629  40.722  1.00 88.79 180 B 1 
ATOM 3879 C CA  . GLU B 2 180 ? 30.076  27.750  41.565  1.00 87.53 180 B 1 
ATOM 3880 C C   . GLU B 2 180 ? 31.305  28.209  40.772  1.00 86.92 180 B 1 
ATOM 3881 O O   . GLU B 2 180 ? 32.111  28.990  41.277  1.00 83.93 180 B 1 
ATOM 3882 C CB  . GLU B 2 180 ? 30.429  26.412  42.209  1.00 86.34 180 B 1 
ATOM 3883 C CG  . GLU B 2 180 ? 29.604  26.051  43.450  1.00 76.93 180 B 1 
ATOM 3884 C CD  . GLU B 2 180 ? 30.221  24.867  44.211  1.00 69.89 180 B 1 
ATOM 3885 O OE1 . GLU B 2 180 ? 29.694  24.542  45.300  1.00 61.79 180 B 1 
ATOM 3886 O OE2 . GLU B 2 180 ? 31.264  24.335  43.760  1.00 63.30 180 B 1 
ATOM 3887 N N   . GLU B 2 181 ? 31.466  27.720  39.541  1.00 87.74 181 B 1 
ATOM 3888 C CA  . GLU B 2 181 ? 32.588  28.086  38.684  1.00 86.52 181 B 1 
ATOM 3889 C C   . GLU B 2 181 ? 32.465  29.537  38.206  1.00 86.23 181 B 1 
ATOM 3890 O O   . GLU B 2 181 ? 33.436  30.294  38.264  1.00 83.09 181 B 1 
ATOM 3891 C CB  . GLU B 2 181 ? 32.672  27.079  37.530  1.00 84.68 181 B 1 
ATOM 3892 C CG  . GLU B 2 181 ? 34.034  27.100  36.827  1.00 73.95 181 B 1 
ATOM 3893 C CD  . GLU B 2 181 ? 34.180  25.986  35.781  1.00 68.48 181 B 1 
ATOM 3894 O OE1 . GLU B 2 181 ? 35.339  25.555  35.566  1.00 61.21 181 B 1 
ATOM 3895 O OE2 . GLU B 2 181 ? 33.152  25.577  35.222  1.00 63.04 181 B 1 
ATOM 3896 N N   . CYS B 2 182 ? 31.272  29.976  37.862  1.00 85.59 182 B 1 
ATOM 3897 C CA  . CYS B 2 182 ? 30.967  31.372  37.569  1.00 84.76 182 B 1 
ATOM 3898 C C   . CYS B 2 182 ? 31.272  32.264  38.775  1.00 84.91 182 B 1 
ATOM 3899 O O   . CYS B 2 182 ? 31.911  33.307  38.631  1.00 82.79 182 B 1 
ATOM 3900 C CB  . CYS B 2 182 ? 29.497  31.474  37.148  1.00 82.03 182 B 1 
ATOM 3901 S SG  . CYS B 2 182 ? 29.064  33.181  36.714  1.00 75.56 182 B 1 
ATOM 3902 N N   . GLN B 2 183 ? 30.868  31.842  39.961  1.00 84.65 183 B 1 
ATOM 3903 C CA  . GLN B 2 183 ? 31.094  32.592  41.185  1.00 82.82 183 B 1 
ATOM 3904 C C   . GLN B 2 183 ? 32.586  32.696  41.521  1.00 82.71 183 B 1 
ATOM 3905 O O   . GLN B 2 183 ? 33.063  33.796  41.819  1.00 78.97 183 B 1 
ATOM 3906 C CB  . GLN B 2 183 ? 30.263  31.950  42.303  1.00 80.18 183 B 1 
ATOM 3907 C CG  . GLN B 2 183 ? 29.979  32.927  43.444  1.00 72.00 183 B 1 
ATOM 3908 C CD  . GLN B 2 183 ? 28.914  32.404  44.425  1.00 66.90 183 B 1 
ATOM 3909 O OE1 . GLN B 2 183 ? 28.472  31.276  44.395  1.00 61.57 183 B 1 
ATOM 3910 N NE2 . GLN B 2 183 ? 28.464  33.231  45.344  1.00 58.03 183 B 1 
ATOM 3911 N N   . ARG B 2 184 ? 33.364  31.602  41.400  1.00 83.97 184 B 1 
ATOM 3912 C CA  . ARG B 2 184 ? 34.824  31.616  41.592  1.00 82.98 184 B 1 
ATOM 3913 C C   . ARG B 2 184 ? 35.560  32.469  40.563  1.00 82.77 184 B 1 
ATOM 3914 O O   . ARG B 2 184 ? 36.486  33.187  40.926  1.00 78.43 184 B 1 
ATOM 3915 C CB  . ARG B 2 184 ? 35.371  30.180  41.558  1.00 80.52 184 B 1 
ATOM 3916 C CG  . ARG B 2 184 ? 35.164  29.464  42.890  1.00 71.71 184 B 1 
ATOM 3917 C CD  . ARG B 2 184 ? 35.811  28.074  42.844  1.00 69.13 184 B 1 
ATOM 3918 N NE  . ARG B 2 184 ? 34.838  27.019  43.113  1.00 61.89 184 B 1 
ATOM 3919 C CZ  . ARG B 2 184 ? 35.062  25.716  43.061  1.00 55.48 184 B 1 
ATOM 3920 N NH1 . ARG B 2 184 ? 36.242  25.228  42.749  1.00 52.02 184 B 1 
ATOM 3921 N NH2 . ARG B 2 184 ? 34.092  24.871  43.307  1.00 49.80 184 B 1 
ATOM 3922 N N   . ASN B 2 185 ? 35.160  32.411  39.302  1.00 81.27 185 B 1 
ATOM 3923 C CA  . ASN B 2 185 ? 35.801  33.185  38.240  1.00 79.12 185 B 1 
ATOM 3924 C C   . ASN B 2 185 ? 35.559  34.700  38.372  1.00 77.81 185 B 1 
ATOM 3925 O O   . ASN B 2 185 ? 36.377  35.488  37.905  1.00 70.56 185 B 1 
ATOM 3926 C CB  . ASN B 2 185 ? 35.324  32.657  36.877  1.00 74.93 185 B 1 
ATOM 3927 C CG  . ASN B 2 185 ? 35.945  31.309  36.522  1.00 70.45 185 B 1 
ATOM 3928 O OD1 . ASN B 2 185 ? 36.999  30.926  36.993  1.00 62.72 185 B 1 
ATOM 3929 N ND2 . ASN B 2 185 ? 35.318  30.570  35.635  1.00 62.51 185 B 1 
ATOM 3930 N N   . HIS B 2 186 ? 34.471  35.105  39.038  1.00 77.36 186 B 1 
ATOM 3931 C CA  . HIS B 2 186 ? 34.090  36.501  39.242  1.00 74.63 186 B 1 
ATOM 3932 C C   . HIS B 2 186 ? 34.345  37.017  40.669  1.00 74.95 186 B 1 
ATOM 3933 O O   . HIS B 2 186 ? 34.036  38.179  40.938  1.00 68.81 186 B 1 
ATOM 3934 C CB  . HIS B 2 186 ? 32.653  36.702  38.782  1.00 69.02 186 B 1 
ATOM 3935 C CG  . HIS B 2 186 ? 32.524  36.695  37.283  1.00 65.57 186 B 1 
ATOM 3936 N ND1 . HIS B 2 186 ? 33.008  37.669  36.437  1.00 57.24 186 B 1 
ATOM 3937 C CD2 . HIS B 2 186 ? 31.933  35.741  36.502  1.00 56.78 186 B 1 
ATOM 3938 C CE1 . HIS B 2 186 ? 32.704  37.305  35.173  1.00 55.13 186 B 1 
ATOM 3939 N NE2 . HIS B 2 186 ? 32.054  36.140  35.173  1.00 55.28 186 B 1 
ATOM 3940 N N   . GLU B 2 187 ? 34.957  36.241  41.577  1.00 77.50 187 B 1 
ATOM 3941 C CA  . GLU B 2 187 ? 35.282  36.688  42.949  1.00 76.11 187 B 1 
ATOM 3942 C C   . GLU B 2 187 ? 36.151  37.959  42.996  1.00 74.78 187 B 1 
ATOM 3943 O O   . GLU B 2 187 ? 36.145  38.675  44.002  1.00 65.80 187 B 1 
ATOM 3944 C CB  . GLU B 2 187 ? 36.007  35.574  43.723  1.00 71.15 187 B 1 
ATOM 3945 C CG  . GLU B 2 187 ? 35.070  34.732  44.595  1.00 64.03 187 B 1 
ATOM 3946 C CD  . GLU B 2 187 ? 35.798  33.663  45.441  1.00 58.69 187 B 1 
ATOM 3947 O OE1 . GLU B 2 187 ? 35.117  33.031  46.275  1.00 53.52 187 B 1 
ATOM 3948 O OE2 . GLU B 2 187 ? 37.024  33.481  45.268  1.00 54.14 187 B 1 
ATOM 3949 N N   . GLY B 2 188 ? 36.923  38.250  41.956  1.00 73.45 188 B 1 
ATOM 3950 C CA  . GLY B 2 188 ? 37.747  39.457  41.847  1.00 71.81 188 B 1 
ATOM 3951 C C   . GLY B 2 188 ? 37.071  40.647  41.171  1.00 72.22 188 B 1 
ATOM 3952 O O   . GLY B 2 188 ? 37.651  41.736  41.173  1.00 65.13 188 B 1 
ATOM 3953 N N   . ASP B 2 189 ? 35.907  40.462  40.582  1.00 70.54 189 B 1 
ATOM 3954 C CA  . ASP B 2 189 ? 35.238  41.506  39.816  1.00 68.41 189 B 1 
ATOM 3955 C C   . ASP B 2 189 ? 34.107  42.121  40.664  1.00 68.67 189 B 1 
ATOM 3956 O O   . ASP B 2 189 ? 33.193  41.434  41.109  1.00 61.56 189 B 1 
ATOM 3957 C CB  . ASP B 2 189 ? 34.785  40.962  38.451  1.00 61.48 189 B 1 
ATOM 3958 C CG  . ASP B 2 189 ? 35.019  41.925  37.282  1.00 56.16 189 B 1 
ATOM 3959 O OD1 . ASP B 2 189 ? 35.384  43.096  37.531  1.00 51.22 189 B 1 
ATOM 3960 O OD2 . ASP B 2 189 ? 34.867  41.476  36.119  1.00 50.82 189 B 1 
ATOM 3961 N N   . GLU B 2 190 ? 34.202  43.420  40.924  1.00 65.37 190 B 1 
ATOM 3962 C CA  . GLU B 2 190 ? 33.331  44.116  41.896  1.00 64.50 190 B 1 
ATOM 3963 C C   . GLU B 2 190 ? 31.857  44.202  41.457  1.00 66.57 190 B 1 
ATOM 3964 O O   . GLU B 2 190 ? 30.994  44.574  42.260  1.00 60.00 190 B 1 
ATOM 3965 C CB  . GLU B 2 190 ? 33.855  45.533  42.159  1.00 58.15 190 B 1 
ATOM 3966 C CG  . GLU B 2 190 ? 35.190  45.605  42.936  1.00 52.44 190 B 1 
ATOM 3967 C CD  . GLU B 2 190 ? 35.590  47.046  43.315  1.00 47.55 190 B 1 
ATOM 3968 O OE1 . GLU B 2 190 ? 36.404  47.197  44.258  1.00 43.47 190 B 1 
ATOM 3969 O OE2 . GLU B 2 190 ? 35.110  48.001  42.671  1.00 43.00 190 B 1 
ATOM 3970 N N   . ASP B 2 191 ? 31.577  43.939  40.201  1.00 73.57 191 B 1 
ATOM 3971 C CA  . ASP B 2 191 ? 30.238  44.189  39.657  1.00 73.73 191 B 1 
ATOM 3972 C C   . ASP B 2 191 ? 29.279  43.010  39.878  1.00 75.89 191 B 1 
ATOM 3973 O O   . ASP B 2 191 ? 28.964  42.211  38.994  1.00 69.54 191 B 1 
ATOM 3974 C CB  . ASP B 2 191 ? 30.308  44.715  38.219  1.00 66.87 191 B 1 
ATOM 3975 C CG  . ASP B 2 191 ? 29.039  45.489  37.825  1.00 59.67 191 B 1 
ATOM 3976 O OD1 . ASP B 2 191 ? 28.039  45.443  38.581  1.00 53.61 191 B 1 
ATOM 3977 O OD2 . ASP B 2 191 ? 29.054  46.149  36.766  1.00 52.97 191 B 1 
ATOM 3978 N N   . ASP B 2 192 ? 28.744  42.939  41.065  1.00 77.29 192 B 1 
ATOM 3979 C CA  . ASP B 2 192 ? 27.754  41.967  41.573  1.00 78.39 192 B 1 
ATOM 3980 C C   . ASP B 2 192 ? 26.522  41.817  40.645  1.00 79.91 192 B 1 
ATOM 3981 O O   . ASP B 2 192 ? 25.856  40.784  40.598  1.00 75.12 192 B 1 
ATOM 3982 C CB  . ASP B 2 192 ? 27.351  42.450  42.987  1.00 72.55 192 B 1 
ATOM 3983 C CG  . ASP B 2 192 ? 26.707  41.397  43.901  1.00 64.91 192 B 1 
ATOM 3984 O OD1 . ASP B 2 192 ? 27.036  40.206  43.757  1.00 58.13 192 B 1 
ATOM 3985 O OD2 . ASP B 2 192 ? 25.862  41.781  44.743  1.00 57.39 192 B 1 
ATOM 3986 N N   . SER B 2 193 ? 26.224  42.855  39.850  1.00 79.99 193 B 1 
ATOM 3987 C CA  . SER B 2 193 ? 25.129  42.821  38.871  1.00 80.96 193 B 1 
ATOM 3988 C C   . SER B 2 193 ? 25.443  41.953  37.652  1.00 82.14 193 B 1 
ATOM 3989 O O   . SER B 2 193 ? 24.553  41.271  37.130  1.00 77.50 193 B 1 
ATOM 3990 C CB  . SER B 2 193 ? 24.755  44.243  38.452  1.00 76.73 193 B 1 
ATOM 3991 O OG  . SER B 2 193 ? 25.645  44.799  37.505  1.00 67.16 193 B 1 
ATOM 3992 N N   . HIS B 2 194 ? 26.722  41.940  37.220  1.00 82.46 194 B 1 
ATOM 3993 C CA  . HIS B 2 194 ? 27.155  41.142  36.078  1.00 82.61 194 B 1 
ATOM 3994 C C   . HIS B 2 194 ? 27.222  39.658  36.432  1.00 83.97 194 B 1 
ATOM 3995 O O   . HIS B 2 194 ? 26.740  38.821  35.657  1.00 81.34 194 B 1 
ATOM 3996 C CB  . HIS B 2 194 ? 28.496  41.661  35.560  1.00 78.58 194 B 1 
ATOM 3997 C CG  . HIS B 2 194 ? 28.811  41.147  34.184  1.00 70.37 194 B 1 
ATOM 3998 N ND1 . HIS B 2 194 ? 28.040  41.344  33.060  1.00 61.65 194 B 1 
ATOM 3999 C CD2 . HIS B 2 194 ? 29.888  40.385  33.797  1.00 60.30 194 B 1 
ATOM 4000 C CE1 . HIS B 2 194 ? 28.639  40.731  32.025  1.00 57.29 194 B 1 
ATOM 4001 N NE2 . HIS B 2 194 ? 29.766  40.133  32.427  1.00 57.30 194 B 1 
ATOM 4002 N N   . VAL B 2 195 ? 27.714  39.341  37.643  1.00 82.56 195 B 1 
ATOM 4003 C CA  . VAL B 2 195 ? 27.730  37.970  38.165  1.00 83.14 195 B 1 
ATOM 4004 C C   . VAL B 2 195 ? 26.306  37.411  38.260  1.00 84.94 195 B 1 
ATOM 4005 O O   . VAL B 2 195 ? 26.041  36.329  37.739  1.00 83.47 195 B 1 
ATOM 4006 C CB  . VAL B 2 195 ? 28.418  37.887  39.537  1.00 79.57 195 B 1 
ATOM 4007 C CG1 . VAL B 2 195 ? 28.509  36.446  40.033  1.00 71.08 195 B 1 
ATOM 4008 C CG2 . VAL B 2 195 ? 29.841  38.456  39.477  1.00 71.30 195 B 1 
ATOM 4009 N N   . ARG B 2 196 ? 25.359  38.166  38.829  1.00 84.50 196 B 1 
ATOM 4010 C CA  . ARG B 2 196 ? 23.949  37.737  38.892  1.00 84.39 196 B 1 
ATOM 4011 C C   . ARG B 2 196 ? 23.334  37.532  37.514  1.00 85.74 196 B 1 
ATOM 4012 O O   . ARG B 2 196 ? 22.551  36.599  37.339  1.00 84.24 196 B 1 
ATOM 4013 C CB  . ARG B 2 196 ? 23.107  38.751  39.662  1.00 82.60 196 B 1 
ATOM 4014 C CG  . ARG B 2 196 ? 23.314  38.592  41.162  1.00 72.97 196 B 1 
ATOM 4015 C CD  . ARG B 2 196 ? 22.371  39.563  41.881  1.00 67.03 196 B 1 
ATOM 4016 N NE  . ARG B 2 196 ? 22.656  39.568  43.308  1.00 59.86 196 B 1 
ATOM 4017 C CZ  . ARG B 2 196 ? 21.957  40.177  44.248  1.00 52.51 196 B 1 
ATOM 4018 N NH1 . ARG B 2 196 ? 20.840  40.808  43.975  1.00 48.21 196 B 1 
ATOM 4019 N NH2 . ARG B 2 196 ? 22.392  40.163  45.464  1.00 47.62 196 B 1 
ATOM 4020 N N   . ALA B 2 197 ? 23.667  38.361  36.530  1.00 85.55 197 B 1 
ATOM 4021 C CA  . ALA B 2 197 ? 23.166  38.204  35.176  1.00 85.76 197 B 1 
ATOM 4022 C C   . ALA B 2 197 ? 23.708  36.927  34.510  1.00 86.44 197 B 1 
ATOM 4023 O O   . ALA B 2 197 ? 22.946  36.225  33.846  1.00 84.77 197 B 1 
ATOM 4024 C CB  . ALA B 2 197 ? 23.511  39.467  34.368  1.00 83.88 197 B 1 
ATOM 4025 N N   . GLN B 2 198 ? 25.004  36.609  34.736  1.00 85.98 198 B 1 
ATOM 4026 C CA  . GLN B 2 198 ? 25.581  35.351  34.253  1.00 85.25 198 B 1 
ATOM 4027 C C   . GLN B 2 198 ? 24.980  34.136  34.964  1.00 86.42 198 B 1 
ATOM 4028 O O   . GLN B 2 198 ? 24.587  33.190  34.284  1.00 85.00 198 B 1 
ATOM 4029 C CB  . GLN B 2 198 ? 27.105  35.351  34.382  1.00 82.70 198 B 1 
ATOM 4030 C CG  . GLN B 2 198 ? 27.771  36.148  33.261  1.00 74.12 198 B 1 
ATOM 4031 C CD  . GLN B 2 198 ? 29.232  35.744  33.051  1.00 68.87 198 B 1 
ATOM 4032 O OE1 . GLN B 2 198 ? 29.785  34.895  33.726  1.00 62.24 198 B 1 
ATOM 4033 N NE2 . GLN B 2 198 ? 29.916  36.320  32.085  1.00 59.57 198 B 1 
ATOM 4034 N N   . GLN B 2 199 ? 24.836  34.173  36.281  1.00 85.86 199 B 1 
ATOM 4035 C CA  . GLN B 2 199 ? 24.188  33.112  37.049  1.00 85.84 199 B 1 
ATOM 4036 C C   . GLN B 2 199 ? 22.754  32.871  36.571  1.00 87.10 199 B 1 
ATOM 4037 O O   . GLN B 2 199 ? 22.394  31.735  36.280  1.00 85.83 199 B 1 
ATOM 4038 C CB  . GLN B 2 199 ? 24.202  33.456  38.545  1.00 84.19 199 B 1 
ATOM 4039 C CG  . GLN B 2 199 ? 25.593  33.248  39.169  1.00 80.17 199 B 1 
ATOM 4040 C CD  . GLN B 2 199 ? 25.623  33.593  40.662  1.00 77.13 199 B 1 
ATOM 4041 O OE1 . GLN B 2 199 ? 24.800  34.323  41.186  1.00 71.86 199 B 1 
ATOM 4042 N NE2 . GLN B 2 199 ? 26.580  33.071  41.387  1.00 68.85 199 B 1 
ATOM 4043 N N   . ALA B 2 200 ? 21.970  33.935  36.380  1.00 88.37 200 B 1 
ATOM 4044 C CA  . ALA B 2 200 ? 20.615  33.812  35.852  1.00 88.28 200 B 1 
ATOM 4045 C C   . ALA B 2 200 ? 20.585  33.201  34.442  1.00 89.06 200 B 1 
ATOM 4046 O O   . ALA B 2 200 ? 19.654  32.470  34.106  1.00 87.35 200 B 1 
ATOM 4047 C CB  . ALA B 2 200 ? 19.961  35.197  35.877  1.00 86.76 200 B 1 
ATOM 4048 N N   . CYS B 2 201 ? 21.610  33.477  33.624  1.00 88.44 201 B 1 
ATOM 4049 C CA  . CYS B 2 201 ? 21.722  32.883  32.287  1.00 88.69 201 B 1 
ATOM 4050 C C   . CYS B 2 201 ? 22.058  31.382  32.350  1.00 89.30 201 B 1 
ATOM 4051 O O   . CYS B 2 201 ? 21.482  30.596  31.598  1.00 88.39 201 B 1 
ATOM 4052 C CB  . CYS B 2 201 ? 22.771  33.676  31.493  1.00 86.11 201 B 1 
ATOM 4053 S SG  . CYS B 2 201 ? 22.558  33.396  29.716  1.00 73.26 201 B 1 
ATOM 4054 N N   . ILE B 2 202 ? 22.955  30.988  33.272  1.00 88.58 202 B 1 
ATOM 4055 C CA  . ILE B 2 202 ? 23.306  29.585  33.539  1.00 87.97 202 B 1 
ATOM 4056 C C   . ILE B 2 202 ? 22.084  28.834  34.063  1.00 89.08 202 B 1 
ATOM 4057 O O   . ILE B 2 202 ? 21.738  27.773  33.536  1.00 88.22 202 B 1 
ATOM 4058 C CB  . ILE B 2 202 ? 24.496  29.519  34.524  1.00 86.82 202 B 1 
ATOM 4059 C CG1 . ILE B 2 202 ? 25.788  30.037  33.848  1.00 82.53 202 B 1 
ATOM 4060 C CG2 . ILE B 2 202 ? 24.717  28.088  35.050  1.00 81.37 202 B 1 
ATOM 4061 C CD1 . ILE B 2 202 ? 26.915  30.359  34.832  1.00 75.77 202 B 1 
ATOM 4062 N N   . GLU B 2 203 ? 21.389  29.399  35.051  1.00 89.89 203 B 1 
ATOM 4063 C CA  . GLU B 2 203 ? 20.147  28.826  35.579  1.00 89.41 203 B 1 
ATOM 4064 C C   . GLU B 2 203 ? 19.104  28.628  34.480  1.00 90.23 203 B 1 
ATOM 4065 O O   . GLU B 2 203 ? 18.613  27.518  34.308  1.00 88.81 203 B 1 
ATOM 4066 C CB  . GLU B 2 203 ? 19.570  29.706  36.694  1.00 87.91 203 B 1 
ATOM 4067 C CG  . GLU B 2 203 ? 20.404  29.634  37.976  1.00 81.84 203 B 1 
ATOM 4068 C CD  . GLU B 2 203 ? 19.754  30.343  39.165  1.00 78.83 203 B 1 
ATOM 4069 O OE1 . GLU B 2 203 ? 20.033  29.904  40.302  1.00 71.13 203 B 1 
ATOM 4070 O OE2 . GLU B 2 203 ? 18.946  31.269  38.960  1.00 72.31 203 B 1 
ATOM 4071 N N   . ALA B 2 204 ? 18.851  29.650  33.676  1.00 89.54 204 B 1 
ATOM 4072 C CA  . ALA B 2 204 ? 17.877  29.562  32.590  1.00 89.29 204 B 1 
ATOM 4073 C C   . ALA B 2 204 ? 18.249  28.496  31.540  1.00 90.17 204 B 1 
ATOM 4074 O O   . ALA B 2 204 ? 17.361  27.834  31.000  1.00 88.56 204 B 1 
ATOM 4075 C CB  . ALA B 2 204 ? 17.746  30.947  31.948  1.00 87.87 204 B 1 
ATOM 4076 N N   . LYS B 2 205 ? 19.546  28.326  31.269  1.00 89.37 205 B 1 
ATOM 4077 C CA  . LYS B 2 205 ? 20.042  27.289  30.353  1.00 88.71 205 B 1 
ATOM 4078 C C   . LYS B 2 205 ? 19.735  25.882  30.886  1.00 90.01 205 B 1 
ATOM 4079 O O   . LYS B 2 205 ? 19.153  25.076  30.156  1.00 89.19 205 B 1 
ATOM 4080 C CB  . LYS B 2 205 ? 21.550  27.508  30.127  1.00 86.45 205 B 1 
ATOM 4081 C CG  . LYS B 2 205 ? 22.265  26.394  29.342  1.00 79.26 205 B 1 
ATOM 4082 C CD  . LYS B 2 205 ? 23.783  26.576  29.464  1.00 77.51 205 B 1 
ATOM 4083 C CE  . LYS B 2 205 ? 24.555  25.300  29.125  1.00 68.81 205 B 1 
ATOM 4084 N NZ  . LYS B 2 205 ? 25.892  25.292  29.779  1.00 63.74 205 B 1 
ATOM 4085 N N   . HIS B 2 206 ? 20.114  25.598  32.141  1.00 91.67 206 B 1 
ATOM 4086 C CA  . HIS B 2 206 ? 19.904  24.274  32.730  1.00 91.22 206 B 1 
ATOM 4087 C C   . HIS B 2 206 ? 18.435  23.997  33.048  1.00 91.79 206 B 1 
ATOM 4088 O O   . HIS B 2 206 ? 17.968  22.888  32.802  1.00 90.72 206 B 1 
ATOM 4089 C CB  . HIS B 2 206 ? 20.782  24.113  33.972  1.00 90.57 206 B 1 
ATOM 4090 C CG  . HIS B 2 206 ? 22.240  23.997  33.637  1.00 90.74 206 B 1 
ATOM 4091 N ND1 . HIS B 2 206 ? 22.838  22.959  32.943  1.00 80.55 206 B 1 
ATOM 4092 C CD2 . HIS B 2 206 ? 23.212  24.909  33.935  1.00 80.83 206 B 1 
ATOM 4093 C CE1 . HIS B 2 206 ? 24.139  23.241  32.842  1.00 83.02 206 B 1 
ATOM 4094 N NE2 . HIS B 2 206 ? 24.407  24.411  33.430  1.00 83.94 206 B 1 
ATOM 4095 N N   . ASP B 2 207 ? 17.694  24.999  33.506  1.00 92.01 207 B 1 
ATOM 4096 C CA  . ASP B 2 207 ? 16.261  24.884  33.754  1.00 91.04 207 B 1 
ATOM 4097 C C   . ASP B 2 207 ? 15.499  24.593  32.460  1.00 91.28 207 B 1 
ATOM 4098 O O   . ASP B 2 207 ? 14.548  23.799  32.457  1.00 89.55 207 B 1 
ATOM 4099 C CB  . ASP B 2 207 ? 15.726  26.172  34.413  1.00 89.61 207 B 1 
ATOM 4100 C CG  . ASP B 2 207 ? 16.238  26.437  35.838  1.00 85.51 207 B 1 
ATOM 4101 O OD1 . ASP B 2 207 ? 16.872  25.564  36.459  1.00 78.86 207 B 1 
ATOM 4102 O OD2 . ASP B 2 207 ? 15.988  27.554  36.352  1.00 78.87 207 B 1 
ATOM 4103 N N   . LYS B 2 208 ? 15.943  25.157  31.319  1.00 91.63 208 B 1 
ATOM 4104 C CA  . LYS B 2 208 ? 15.391  24.827  30.008  1.00 90.75 208 B 1 
ATOM 4105 C C   . LYS B 2 208 ? 15.665  23.374  29.626  1.00 91.49 208 B 1 
ATOM 4106 O O   . LYS B 2 208 ? 14.739  22.687  29.210  1.00 90.51 208 B 1 
ATOM 4107 C CB  . LYS B 2 208 ? 15.928  25.794  28.945  1.00 89.42 208 B 1 
ATOM 4108 C CG  . LYS B 2 208 ? 15.214  25.559  27.602  1.00 82.57 208 B 1 
ATOM 4109 C CD  . LYS B 2 208 ? 15.881  26.308  26.455  1.00 75.89 208 B 1 
ATOM 4110 C CE  . LYS B 2 208 ? 15.217  25.803  25.171  1.00 68.32 208 B 1 
ATOM 4111 N NZ  . LYS B 2 208 ? 16.065  25.987  23.983  1.00 60.00 208 B 1 
ATOM 4112 N N   . TYR B 2 209 ? 16.897  22.877  29.796  1.00 91.24 209 B 1 
ATOM 4113 C CA  . TYR B 2 209 ? 17.198  21.473  29.516  1.00 90.95 209 B 1 
ATOM 4114 C C   . TYR B 2 209 ? 16.434  20.519  30.436  1.00 91.33 209 B 1 
ATOM 4115 O O   . TYR B 2 209 ? 15.989  19.472  29.975  1.00 90.73 209 B 1 
ATOM 4116 C CB  . TYR B 2 209 ? 18.707  21.219  29.629  1.00 90.64 209 B 1 
ATOM 4117 C CG  . TYR B 2 209 ? 19.523  21.697  28.450  1.00 89.76 209 B 1 
ATOM 4118 C CD1 . TYR B 2 209 ? 19.264  21.196  27.156  1.00 83.73 209 B 1 
ATOM 4119 C CD2 . TYR B 2 209 ? 20.574  22.615  28.636  1.00 83.89 209 B 1 
ATOM 4120 C CE1 . TYR B 2 209 ? 20.046  21.614  26.060  1.00 82.34 209 B 1 
ATOM 4121 C CE2 . TYR B 2 209 ? 21.353  23.035  27.555  1.00 81.33 209 B 1 
ATOM 4122 C CZ  . TYR B 2 209 ? 21.092  22.534  26.263  1.00 85.34 209 B 1 
ATOM 4123 O OH  . TYR B 2 209 ? 21.859  22.944  25.204  1.00 82.47 209 B 1 
ATOM 4124 N N   . MET B 2 210 ? 16.241  20.894  31.715  1.00 92.12 210 B 1 
ATOM 4125 C CA  . MET B 2 210 ? 15.402  20.135  32.639  1.00 91.93 210 B 1 
ATOM 4126 C C   . MET B 2 210 ? 13.955  20.085  32.141  1.00 92.04 210 B 1 
ATOM 4127 O O   . MET B 2 210 ? 13.381  19.001  32.067  1.00 91.13 210 B 1 
ATOM 4128 C CB  . MET B 2 210 ? 15.487  20.751  34.047  1.00 91.07 210 B 1 
ATOM 4129 C CG  . MET B 2 210 ? 14.823  19.872  35.113  1.00 85.78 210 B 1 
ATOM 4130 S SD  . MET B 2 210 ? 15.739  18.368  35.554  1.00 83.13 210 B 1 
ATOM 4131 C CE  . MET B 2 210 ? 16.982  19.074  36.668  1.00 73.09 210 B 1 
ATOM 4132 N N   . ALA B 2 211 ? 13.389  21.213  31.742  1.00 92.25 211 B 1 
ATOM 4133 C CA  . ALA B 2 211 ? 12.031  21.284  31.225  1.00 91.00 211 B 1 
ATOM 4134 C C   . ALA B 2 211 ? 11.860  20.483  29.919  1.00 91.12 211 B 1 
ATOM 4135 O O   . ALA B 2 211 ? 10.894  19.729  29.790  1.00 89.85 211 B 1 
ATOM 4136 C CB  . ALA B 2 211 ? 11.659  22.756  31.035  1.00 90.27 211 B 1 
ATOM 4137 N N   . ASP B 2 212 ? 12.814  20.595  28.989  1.00 90.99 212 B 1 
ATOM 4138 C CA  . ASP B 2 212 ? 12.792  19.848  27.728  1.00 89.71 212 B 1 
ATOM 4139 C C   . ASP B 2 212 ? 12.897  18.323  27.984  1.00 89.69 212 B 1 
ATOM 4140 O O   . ASP B 2 212 ? 12.238  17.533  27.320  1.00 88.31 212 B 1 
ATOM 4141 C CB  . ASP B 2 212 ? 13.936  20.325  26.804  1.00 89.02 212 B 1 
ATOM 4142 C CG  . ASP B 2 212 ? 13.814  21.740  26.189  1.00 86.25 212 B 1 
ATOM 4143 O OD1 . ASP B 2 212 ? 12.730  22.356  26.198  1.00 80.75 212 B 1 
ATOM 4144 O OD2 . ASP B 2 212 ? 14.828  22.239  25.618  1.00 81.03 212 B 1 
ATOM 4145 N N   . MET B 2 213 ? 13.694  17.912  28.978  1.00 90.07 213 B 1 
ATOM 4146 C CA  . MET B 2 213 ? 13.800  16.516  29.408  1.00 89.47 213 B 1 
ATOM 4147 C C   . MET B 2 213 ? 12.510  16.025  30.062  1.00 89.73 213 B 1 
ATOM 4148 O O   . MET B 2 213 ? 12.006  14.965  29.698  1.00 89.16 213 B 1 
ATOM 4149 C CB  . MET B 2 213 ? 14.992  16.361  30.356  1.00 88.86 213 B 1 
ATOM 4150 C CG  . MET B 2 213 ? 15.217  14.909  30.786  1.00 85.59 213 B 1 
ATOM 4151 S SD  . MET B 2 213 ? 16.305  14.695  32.208  1.00 82.95 213 B 1 
ATOM 4152 C CE  . MET B 2 213 ? 15.259  15.430  33.486  1.00 72.21 213 B 1 
ATOM 4153 N N   . ASP B 2 214 ? 11.950  16.797  30.990  1.00 91.14 214 B 1 
ATOM 4154 C CA  . ASP B 2 214 ? 10.690  16.455  31.647  1.00 89.41 214 B 1 
ATOM 4155 C C   . ASP B 2 214 ? 9.550   16.346  30.626  1.00 89.08 214 B 1 
ATOM 4156 O O   . ASP B 2 214 ? 8.720   15.438  30.714  1.00 87.61 214 B 1 
ATOM 4157 C CB  . ASP B 2 214 ? 10.343  17.513  32.715  1.00 88.58 214 B 1 
ATOM 4158 C CG  . ASP B 2 214 ? 11.225  17.481  33.977  1.00 85.32 214 B 1 
ATOM 4159 O OD1 . ASP B 2 214 ? 11.961  16.501  34.166  1.00 79.91 214 B 1 
ATOM 4160 O OD2 . ASP B 2 214 ? 11.081  18.416  34.794  1.00 79.78 214 B 1 
ATOM 4161 N N   . GLU B 2 215 ? 9.538   17.209  29.611  1.00 89.37 215 B 1 
ATOM 4162 C CA  . GLU B 2 215 ? 8.579   17.140  28.514  1.00 87.60 215 B 1 
ATOM 4163 C C   . GLU B 2 215 ? 8.773   15.869  27.672  1.00 87.21 215 B 1 
ATOM 4164 O O   . GLU B 2 215 ? 7.782   15.220  27.310  1.00 85.55 215 B 1 
ATOM 4165 C CB  . GLU B 2 215 ? 8.665   18.409  27.646  1.00 86.26 215 B 1 
ATOM 4166 C CG  . GLU B 2 215 ? 7.506   18.463  26.636  1.00 77.43 215 B 1 
ATOM 4167 C CD  . GLU B 2 215 ? 7.453   19.717  25.753  1.00 71.08 215 B 1 
ATOM 4168 O OE1 . GLU B 2 215 ? 6.483   19.787  24.956  1.00 62.24 215 B 1 
ATOM 4169 O OE2 . GLU B 2 215 ? 8.340   20.588  25.837  1.00 62.62 215 B 1 
ATOM 4170 N N   . LEU B 2 216 ? 10.023  15.451  27.413  1.00 87.77 216 B 1 
ATOM 4171 C CA  . LEU B 2 216 ? 10.321  14.209  26.696  1.00 86.93 216 B 1 
ATOM 4172 C C   . LEU B 2 216 ? 9.762   12.992  27.440  1.00 87.09 216 B 1 
ATOM 4173 O O   . LEU B 2 216 ? 9.022   12.200  26.849  1.00 85.92 216 B 1 
ATOM 4174 C CB  . LEU B 2 216 ? 11.837  14.107  26.486  1.00 86.42 216 B 1 
ATOM 4175 C CG  . LEU B 2 216 ? 12.277  12.870  25.677  1.00 83.91 216 B 1 
ATOM 4176 C CD1 . LEU B 2 216 ? 11.942  13.022  24.202  1.00 77.60 216 B 1 
ATOM 4177 C CD2 . LEU B 2 216 ? 13.784  12.669  25.814  1.00 77.19 216 B 1 
ATOM 4178 N N   . PHE B 2 217 ? 10.052  12.863  28.738  1.00 87.83 217 B 1 
ATOM 4179 C CA  . PHE B 2 217 ? 9.511   11.783  29.561  1.00 87.01 217 B 1 
ATOM 4180 C C   . PHE B 2 217 ? 7.984   11.853  29.667  1.00 85.94 217 B 1 
ATOM 4181 O O   . PHE B 2 217 ? 7.314   10.837  29.521  1.00 83.24 217 B 1 
ATOM 4182 C CB  . PHE B 2 217 ? 10.161  11.810  30.951  1.00 87.08 217 B 1 
ATOM 4183 C CG  . PHE B 2 217 ? 11.546  11.188  30.985  1.00 88.41 217 B 1 
ATOM 4184 C CD1 . PHE B 2 217 ? 11.689  9.789   31.026  1.00 83.93 217 B 1 
ATOM 4185 C CD2 . PHE B 2 217 ? 12.697  12.001  30.977  1.00 83.50 217 B 1 
ATOM 4186 C CE1 . PHE B 2 217 ? 12.965  9.203   31.059  1.00 83.35 217 B 1 
ATOM 4187 C CE2 . PHE B 2 217 ? 13.979  11.413  31.010  1.00 83.01 217 B 1 
ATOM 4188 C CZ  . PHE B 2 217 ? 14.108  10.021  31.050  1.00 86.51 217 B 1 
ATOM 4189 N N   . SER B 2 218 ? 7.425   13.046  29.840  1.00 86.30 218 B 1 
ATOM 4190 C CA  . SER B 2 218 ? 5.974   13.247  29.899  1.00 83.53 218 B 1 
ATOM 4191 C C   . SER B 2 218 ? 5.282   12.824  28.603  1.00 82.06 218 B 1 
ATOM 4192 O O   . SER B 2 218 ? 4.248   12.164  28.653  1.00 78.99 218 B 1 
ATOM 4193 C CB  . SER B 2 218 ? 5.653   14.710  30.211  1.00 82.36 218 B 1 
ATOM 4194 O OG  . SER B 2 218 ? 4.250   14.869  30.369  1.00 71.57 218 B 1 
ATOM 4195 N N   . GLN B 2 219 ? 5.865   13.122  27.434  1.00 82.87 219 B 1 
ATOM 4196 C CA  . GLN B 2 219 ? 5.295   12.703  26.152  1.00 79.49 219 B 1 
ATOM 4197 C C   . GLN B 2 219 ? 5.284   11.186  25.972  1.00 78.70 219 B 1 
ATOM 4198 O O   . GLN B 2 219 ? 4.340   10.638  25.398  1.00 76.20 219 B 1 
ATOM 4199 C CB  . GLN B 2 219 ? 6.097   13.312  24.998  1.00 77.67 219 B 1 
ATOM 4200 C CG  . GLN B 2 219 ? 5.762   14.792  24.769  1.00 71.13 219 B 1 
ATOM 4201 C CD  . GLN B 2 219 ? 6.605   15.389  23.643  1.00 67.29 219 B 1 
ATOM 4202 O OE1 . GLN B 2 219 ? 7.244   14.693  22.864  1.00 60.63 219 B 1 
ATOM 4203 N NE2 . GLN B 2 219 ? 6.600   16.692  23.483  1.00 57.97 219 B 1 
ATOM 4204 N N   . VAL B 2 220 ? 6.333   10.509  26.446  1.00 81.09 220 B 1 
ATOM 4205 C CA  . VAL B 2 220 ? 6.384   9.043   26.418  1.00 79.14 220 B 1 
ATOM 4206 C C   . VAL B 2 220 ? 5.334   8.472   27.367  1.00 78.23 220 B 1 
ATOM 4207 O O   . VAL B 2 220 ? 4.600   7.549   26.994  1.00 74.69 220 B 1 
ATOM 4208 C CB  . VAL B 2 220 ? 7.804   8.543   26.739  1.00 78.48 220 B 1 
ATOM 4209 C CG1 . VAL B 2 220 ? 7.855   7.017   26.783  1.00 72.32 220 B 1 
ATOM 4210 C CG2 . VAL B 2 220 ? 8.800   8.991   25.662  1.00 72.37 220 B 1 
ATOM 4211 N N   . ASP B 2 221 ? 5.183   9.063   28.550  1.00 78.13 221 B 1 
ATOM 4212 C CA  . ASP B 2 221 ? 4.249   8.624   29.583  1.00 75.93 221 B 1 
ATOM 4213 C C   . ASP B 2 221 ? 2.787   8.978   29.247  1.00 75.35 221 B 1 
ATOM 4214 O O   . ASP B 2 221 ? 1.891   8.156   29.425  1.00 71.62 221 B 1 
ATOM 4215 C CB  . ASP B 2 221 ? 4.708   9.210   30.927  1.00 72.64 221 B 1 
ATOM 4216 C CG  . ASP B 2 221 ? 4.149   8.459   32.136  1.00 67.28 221 B 1 
ATOM 4217 O OD1 . ASP B 2 221 ? 3.970   7.225   32.045  1.00 60.96 221 B 1 
ATOM 4218 O OD2 . ASP B 2 221 ? 3.848   9.125   33.150  1.00 59.84 221 B 1 
ATOM 4219 N N   . GLU B 2 222 ? 2.511   10.158  28.665  1.00 73.76 222 B 1 
ATOM 4220 C CA  . GLU B 2 222 ? 1.168   10.521  28.194  1.00 71.57 222 B 1 
ATOM 4221 C C   . GLU B 2 222 ? 0.655   9.571   27.119  1.00 72.07 222 B 1 
ATOM 4222 O O   . GLU B 2 222 ? -0.511  9.176   27.158  1.00 68.24 222 B 1 
ATOM 4223 C CB  . GLU B 2 222 ? 1.120   11.932  27.610  1.00 67.57 222 B 1 
ATOM 4224 C CG  . GLU B 2 222 ? 0.872   13.035  28.638  1.00 60.69 222 B 1 
ATOM 4225 C CD  . GLU B 2 222 ? 0.413   14.339  27.967  1.00 53.47 222 B 1 
ATOM 4226 O OE1 . GLU B 2 222 ? -0.254  15.132  28.666  1.00 47.95 222 B 1 
ATOM 4227 O OE2 . GLU B 2 222 ? 0.631   14.498  26.747  1.00 48.36 222 B 1 
ATOM 4228 N N   . LYS B 2 223 ? 1.512   9.178   26.190  1.00 71.88 223 B 1 
ATOM 4229 C CA  . LYS B 2 223 ? 1.138   8.196   25.163  1.00 69.56 223 B 1 
ATOM 4230 C C   . LYS B 2 223 ? 0.788   6.840   25.762  1.00 70.52 223 B 1 
ATOM 4231 O O   . LYS B 2 223 ? -0.035  6.132   25.200  1.00 67.59 223 B 1 
ATOM 4232 C CB  . LYS B 2 223 ? 2.245   8.063   24.103  1.00 65.60 223 B 1 
ATOM 4233 C CG  . LYS B 2 223 ? 2.233   9.242   23.128  1.00 59.69 223 B 1 
ATOM 4234 C CD  . LYS B 2 223 ? 3.322   9.090   22.057  1.00 55.10 223 B 1 
ATOM 4235 C CE  . LYS B 2 223 ? 3.264   10.286  21.110  1.00 48.98 223 B 1 
ATOM 4236 N NZ  . LYS B 2 223 ? 4.310   10.238  20.054  1.00 44.34 223 B 1 
ATOM 4237 N N   . ARG B 2 224 ? 1.381   6.496   26.904  1.00 71.22 224 B 1 
ATOM 4238 C CA  . ARG B 2 224 ? 1.068   5.258   27.639  1.00 69.70 224 B 1 
ATOM 4239 C C   . ARG B 2 224 ? -0.156  5.386   28.529  1.00 70.64 224 B 1 
ATOM 4240 O O   . ARG B 2 224 ? -0.933  4.446   28.634  1.00 68.38 224 B 1 
ATOM 4241 C CB  . ARG B 2 224 ? 2.255   4.886   28.518  1.00 66.36 224 B 1 
ATOM 4242 C CG  . ARG B 2 224 ? 3.447   4.452   27.676  1.00 62.26 224 B 1 
ATOM 4243 C CD  . ARG B 2 224 ? 4.612   4.288   28.640  1.00 59.78 224 B 1 
ATOM 4244 N NE  . ARG B 2 224 ? 5.802   3.886   27.915  1.00 54.54 224 B 1 
ATOM 4245 C CZ  . ARG B 2 224 ? 6.977   3.794   28.462  1.00 49.38 224 B 1 
ATOM 4246 N NH1 . ARG B 2 224 ? 7.152   4.001   29.737  1.00 47.02 224 B 1 
ATOM 4247 N NH2 . ARG B 2 224 ? 7.988   3.504   27.726  1.00 44.97 224 B 1 
ATOM 4248 N N   . LYS B 2 225 ? -0.311  6.538   29.182  1.00 70.55 225 B 1 
ATOM 4249 C CA  . LYS B 2 225 ? -1.440  6.815   30.070  1.00 69.65 225 B 1 
ATOM 4250 C C   . LYS B 2 225 ? -2.751  6.959   29.326  1.00 71.33 225 B 1 
ATOM 4251 O O   . LYS B 2 225 ? -3.787  6.596   29.879  1.00 66.96 225 B 1 
ATOM 4252 C CB  . LYS B 2 225 ? -1.163  8.081   30.889  1.00 64.34 225 B 1 
ATOM 4253 C CG  . LYS B 2 225 ? -0.291  7.783   32.113  1.00 57.90 225 B 1 
ATOM 4254 C CD  . LYS B 2 225 ? 0.082   9.079   32.824  1.00 52.11 225 B 1 
ATOM 4255 C CE  . LYS B 2 225 ? 0.830   8.762   34.114  1.00 45.02 225 B 1 
ATOM 4256 N NZ  . LYS B 2 225 ? 1.727   9.878   34.513  1.00 38.62 225 B 1 
ATOM 4257 N N   . LYS B 2 226 ? -2.722  7.456   28.092  1.00 71.02 226 B 1 
ATOM 4258 C CA  . LYS B 2 226 ? -3.902  7.496   27.224  1.00 70.58 226 B 1 
ATOM 4259 C C   . LYS B 2 226 ? -4.295  6.087   26.798  1.00 72.95 226 B 1 
ATOM 4260 O O   . LYS B 2 226 ? -4.051  5.655   25.680  1.00 68.20 226 B 1 
ATOM 4261 C CB  . LYS B 2 226 ? -3.693  8.447   26.036  1.00 64.28 226 B 1 
ATOM 4262 C CG  . LYS B 2 226 ? -3.938  9.905   26.453  1.00 57.11 226 B 1 
ATOM 4263 C CD  . LYS B 2 226 ? -3.760  10.836  25.260  1.00 51.38 226 B 1 
ATOM 4264 C CE  . LYS B 2 226 ? -4.064  12.273  25.691  1.00 43.86 226 B 1 
ATOM 4265 N NZ  . LYS B 2 226 ? -3.767  13.249  24.619  1.00 37.73 226 B 1 
ATOM 4266 N N   . ARG B 2 227 ? -4.937  5.367   27.699  1.00 73.45 227 B 1 
ATOM 4267 C CA  . ARG B 2 227 ? -5.635  4.113   27.457  1.00 73.49 227 B 1 
ATOM 4268 C C   . ARG B 2 227 ? -7.036  4.368   26.879  1.00 75.38 227 B 1 
ATOM 4269 O O   . ARG B 2 227 ? -7.999  3.720   27.267  1.00 71.46 227 B 1 
ATOM 4270 C CB  . ARG B 2 227 ? -5.686  3.260   28.735  1.00 69.01 227 B 1 
ATOM 4271 C CG  . ARG B 2 227 ? -4.301  2.814   29.210  1.00 64.79 227 B 1 
ATOM 4272 C CD  . ARG B 2 227 ? -4.470  1.828   30.371  1.00 61.02 227 B 1 
ATOM 4273 N NE  . ARG B 2 227 ? -3.185  1.355   30.900  1.00 55.50 227 B 1 
ATOM 4274 C CZ  . ARG B 2 227 ? -3.023  0.357   31.745  1.00 50.43 227 B 1 
ATOM 4275 N NH1 . ARG B 2 227 ? -4.034  -0.308  32.226  1.00 48.12 227 B 1 
ATOM 4276 N NH2 . ARG B 2 227 ? -1.840  -0.002  32.135  1.00 46.11 227 B 1 
ATOM 4277 N N   . ASP B 2 228 ? -7.136  5.348   25.996  1.00 78.84 228 B 1 
ATOM 4278 C CA  . ASP B 2 228 ? -8.394  5.695   25.363  1.00 80.16 228 B 1 
ATOM 4279 C C   . ASP B 2 228 ? -8.544  4.901   24.068  1.00 83.93 228 B 1 
ATOM 4280 O O   . ASP B 2 228 ? -7.665  4.909   23.200  1.00 82.07 228 B 1 
ATOM 4281 C CB  . ASP B 2 228 ? -8.490  7.211   25.128  1.00 74.16 228 B 1 
ATOM 4282 C CG  . ASP B 2 228 ? -8.545  8.027   26.424  1.00 64.84 228 B 1 
ATOM 4283 O OD1 . ASP B 2 228 ? -9.020  7.486   27.455  1.00 57.31 228 B 1 
ATOM 4284 O OD2 . ASP B 2 228 ? -8.117  9.201   26.383  1.00 56.84 228 B 1 
ATOM 4285 N N   . ILE B 2 229 ? -9.656  4.197   23.948  1.00 82.32 229 B 1 
ATOM 4286 C CA  . ILE B 2 229 ? -10.061 3.575   22.699  1.00 84.45 229 B 1 
ATOM 4287 C C   . ILE B 2 229 ? -10.705 4.669   21.848  1.00 86.11 229 B 1 
ATOM 4288 O O   . ILE B 2 229 ? -11.694 5.257   22.290  1.00 84.53 229 B 1 
ATOM 4289 C CB  . ILE B 2 229 ? -11.011 2.387   22.933  1.00 83.00 229 B 1 
ATOM 4290 C CG1 . ILE B 2 229 ? -10.346 1.305   23.813  1.00 79.10 229 B 1 
ATOM 4291 C CG2 . ILE B 2 229 ? -11.432 1.790   21.574  1.00 78.33 229 B 1 
ATOM 4292 C CD1 . ILE B 2 229 ? -11.280 0.167   24.235  1.00 73.42 229 B 1 
ATOM 4293 N N   . PRO B 2 230 ? -10.186 4.949   20.644  1.00 87.51 230 B 1 
ATOM 4294 C CA  . PRO B 2 230 ? -10.784 5.947   19.769  1.00 87.91 230 B 1 
ATOM 4295 C C   . PRO B 2 230 ? -12.249 5.630   19.462  1.00 89.03 230 B 1 
ATOM 4296 O O   . PRO B 2 230 ? -12.576 4.507   19.088  1.00 87.67 230 B 1 
ATOM 4297 C CB  . PRO B 2 230 ? -9.933  5.942   18.502  1.00 86.44 230 B 1 
ATOM 4298 C CG  . PRO B 2 230 ? -8.579  5.430   18.973  1.00 84.43 230 B 1 
ATOM 4299 C CD  . PRO B 2 230 ? -8.954  4.430   20.060  1.00 86.32 230 B 1 
ATOM 4300 N N   . ASP B 2 231 ? -13.113 6.639   19.530  1.00 88.34 231 B 1 
ATOM 4301 C CA  . ASP B 2 231 ? -14.553 6.471   19.315  1.00 87.13 231 B 1 
ATOM 4302 C C   . ASP B 2 231 ? -14.893 5.861   17.948  1.00 88.27 231 B 1 
ATOM 4303 O O   . ASP B 2 231 ? -15.853 5.107   17.818  1.00 86.34 231 B 1 
ATOM 4304 C CB  . ASP B 2 231 ? -15.256 7.835   19.431  1.00 84.17 231 B 1 
ATOM 4305 C CG  . ASP B 2 231 ? -15.387 8.366   20.853  1.00 76.49 231 B 1 
ATOM 4306 O OD1 . ASP B 2 231 ? -15.332 7.553   21.803  1.00 69.81 231 B 1 
ATOM 4307 O OD2 . ASP B 2 231 ? -15.622 9.590   20.982  1.00 68.09 231 B 1 
ATOM 4308 N N   . TYR B 2 232 ? -14.079 6.152   16.930  1.00 90.11 232 B 1 
ATOM 4309 C CA  . TYR B 2 232 ? -14.269 5.617   15.580  1.00 90.62 232 B 1 
ATOM 4310 C C   . TYR B 2 232 ? -13.990 4.105   15.462  1.00 92.09 232 B 1 
ATOM 4311 O O   . TYR B 2 232 ? -14.338 3.497   14.448  1.00 90.81 232 B 1 
ATOM 4312 C CB  . TYR B 2 232 ? -13.434 6.421   14.579  1.00 89.82 232 B 1 
ATOM 4313 C CG  . TYR B 2 232 ? -11.941 6.446   14.857  1.00 89.82 232 B 1 
ATOM 4314 C CD1 . TYR B 2 232 ? -11.327 7.605   15.377  1.00 86.90 232 B 1 
ATOM 4315 C CD2 . TYR B 2 232 ? -11.136 5.318   14.577  1.00 86.77 232 B 1 
ATOM 4316 C CE1 . TYR B 2 232 ? -9.942  7.636   15.609  1.00 85.21 232 B 1 
ATOM 4317 C CE2 . TYR B 2 232 ? -9.756  5.339   14.821  1.00 84.51 232 B 1 
ATOM 4318 C CZ  . TYR B 2 232 ? -9.165  6.499   15.340  1.00 86.20 232 B 1 
ATOM 4319 O OH  . TYR B 2 232 ? -7.811  6.519   15.581  1.00 84.08 232 B 1 
ATOM 4320 N N   . LEU B 2 233 ? -13.391 3.493   16.483  1.00 91.11 233 B 1 
ATOM 4321 C CA  . LEU B 2 233 ? -13.219 2.043   16.594  1.00 91.90 233 B 1 
ATOM 4322 C C   . LEU B 2 233 ? -14.310 1.382   17.449  1.00 92.47 233 B 1 
ATOM 4323 O O   . LEU B 2 233 ? -14.358 0.150   17.533  1.00 90.48 233 B 1 
ATOM 4324 C CB  . LEU B 2 233 ? -11.821 1.719   17.158  1.00 91.83 233 B 1 
ATOM 4325 C CG  . LEU B 2 233 ? -10.635 2.287   16.368  1.00 91.65 233 B 1 
ATOM 4326 C CD1 . LEU B 2 233 ? -9.327  1.776   16.970  1.00 88.50 233 B 1 
ATOM 4327 C CD2 . LEU B 2 233 ? -10.652 1.874   14.893  1.00 88.12 233 B 1 
ATOM 4328 N N   . CYS B 2 234 ? -15.179 2.185   18.068  1.00 91.01 234 B 1 
ATOM 4329 C CA  . CYS B 2 234 ? -16.257 1.715   18.918  1.00 89.76 234 B 1 
ATOM 4330 C C   . CYS B 2 234 ? -17.568 1.558   18.140  1.00 89.33 234 B 1 
ATOM 4331 O O   . CYS B 2 234 ? -17.910 2.350   17.258  1.00 87.10 234 B 1 
ATOM 4332 C CB  . CYS B 2 234 ? -16.406 2.642   20.129  1.00 87.71 234 B 1 
ATOM 4333 S SG  . CYS B 2 234 ? -14.892 2.591   21.141  1.00 84.34 234 B 1 
ATOM 4334 N N   . GLY B 2 235 ? -18.335 0.531   18.492  1.00 87.19 235 B 1 
ATOM 4335 C CA  . GLY B 2 235 ? -19.674 0.316   17.965  1.00 86.10 235 B 1 
ATOM 4336 C C   . GLY B 2 235 ? -20.628 1.422   18.408  1.00 86.71 235 B 1 
ATOM 4337 O O   . GLY B 2 235 ? -20.570 1.908   19.536  1.00 83.89 235 B 1 
ATOM 4338 N N   . LYS B 2 236 ? -21.567 1.813   17.532  1.00 85.66 236 B 1 
ATOM 4339 C CA  . LYS B 2 236 ? -22.551 2.871   17.828  1.00 83.98 236 B 1 
ATOM 4340 C C   . LYS B 2 236 ? -23.642 2.425   18.815  1.00 84.25 236 B 1 
ATOM 4341 O O   . LYS B 2 236 ? -24.446 3.258   19.235  1.00 79.86 236 B 1 
ATOM 4342 C CB  . LYS B 2 236 ? -23.174 3.398   16.526  1.00 82.31 236 B 1 
ATOM 4343 C CG  . LYS B 2 236 ? -22.171 3.916   15.471  1.00 80.65 236 B 1 
ATOM 4344 C CD  . LYS B 2 236 ? -21.309 5.106   15.915  1.00 74.62 236 B 1 
ATOM 4345 C CE  . LYS B 2 236 ? -20.404 5.545   14.747  1.00 70.89 236 B 1 
ATOM 4346 N NZ  . LYS B 2 236 ? -19.402 6.593   15.091  1.00 62.98 236 B 1 
ATOM 4347 N N   . ILE B 2 237 ? -23.693 1.139   19.163  1.00 85.07 237 B 1 
ATOM 4348 C CA  . ILE B 2 237 ? -24.636 0.559   20.130  1.00 82.97 237 B 1 
ATOM 4349 C C   . ILE B 2 237 ? -23.924 0.266   21.455  1.00 82.53 237 B 1 
ATOM 4350 O O   . ILE B 2 237 ? -24.364 0.746   22.494  1.00 77.84 237 B 1 
ATOM 4351 C CB  . ILE B 2 237 ? -25.321 -0.703  19.555  1.00 82.38 237 B 1 
ATOM 4352 C CG1 . ILE B 2 237 ? -26.136 -0.366  18.282  1.00 80.13 237 B 1 
ATOM 4353 C CG2 . ILE B 2 237 ? -26.234 -1.355  20.614  1.00 78.36 237 B 1 
ATOM 4354 C CD1 . ILE B 2 237 ? -26.641 -1.602  17.521  1.00 74.72 237 B 1 
ATOM 4355 N N   . SER B 2 238 ? -22.827 -0.512  21.424  1.00 81.54 238 B 1 
ATOM 4356 C CA  . SER B 2 238 ? -22.087 -0.913  22.630  1.00 78.63 238 B 1 
ATOM 4357 C C   . SER B 2 238 ? -21.237 0.204   23.220  1.00 78.23 238 B 1 
ATOM 4358 O O   . SER B 2 238 ? -20.974 0.197   24.424  1.00 73.83 238 B 1 
ATOM 4359 C CB  . SER B 2 238 ? -21.175 -2.100  22.325  1.00 76.74 238 B 1 
ATOM 4360 O OG  . SER B 2 238 ? -20.345 -1.850  21.205  1.00 73.09 238 B 1 
ATOM 4361 N N   . PHE B 2 239 ? -20.794 1.158   22.408  1.00 83.13 239 B 1 
ATOM 4362 C CA  . PHE B 2 239 ? -19.743 2.123   22.760  1.00 81.71 239 B 1 
ATOM 4363 C C   . PHE B 2 239 ? -18.415 1.466   23.172  1.00 83.04 239 B 1 
ATOM 4364 O O   . PHE B 2 239 ? -17.558 2.109   23.778  1.00 79.58 239 B 1 
ATOM 4365 C CB  . PHE B 2 239 ? -20.252 3.163   23.771  1.00 78.58 239 B 1 
ATOM 4366 C CG  . PHE B 2 239 ? -21.429 3.983   23.280  1.00 75.64 239 B 1 
ATOM 4367 C CD1 . PHE B 2 239 ? -21.199 5.230   22.668  1.00 68.78 239 B 1 
ATOM 4368 C CD2 . PHE B 2 239 ? -22.743 3.512   23.425  1.00 67.70 239 B 1 
ATOM 4369 C CE1 . PHE B 2 239 ? -22.273 6.000   22.210  1.00 63.20 239 B 1 
ATOM 4370 C CE2 . PHE B 2 239 ? -23.818 4.280   22.964  1.00 64.22 239 B 1 
ATOM 4371 C CZ  . PHE B 2 239 ? -23.592 5.522   22.353  1.00 66.58 239 B 1 
ATOM 4372 N N   . GLU B 2 240 ? -18.238 0.202   22.814  1.00 84.15 240 B 1 
ATOM 4373 C CA  . GLU B 2 240 ? -17.032 -0.577  23.064  1.00 84.54 240 B 1 
ATOM 4374 C C   . GLU B 2 240 ? -16.311 -0.883  21.751  1.00 86.95 240 B 1 
ATOM 4375 O O   . GLU B 2 240 ? -16.894 -0.824  20.667  1.00 85.47 240 B 1 
ATOM 4376 C CB  . GLU B 2 240 ? -17.387 -1.882  23.785  1.00 79.81 240 B 1 
ATOM 4377 C CG  . GLU B 2 240 ? -17.905 -1.667  25.211  1.00 70.82 240 B 1 
ATOM 4378 C CD  . GLU B 2 240 ? -18.262 -2.990  25.923  1.00 66.07 240 B 1 
ATOM 4379 O OE1 . GLU B 2 240 ? -18.742 -2.922  27.069  1.00 57.75 240 B 1 
ATOM 4380 O OE2 . GLU B 2 240 ? -18.066 -4.073  25.314  1.00 57.62 240 B 1 
ATOM 4381 N N   . LEU B 2 241 ? -15.036 -1.250  21.861  1.00 89.18 241 B 1 
ATOM 4382 C CA  . LEU B 2 241 ? -14.240 -1.667  20.721  1.00 90.21 241 B 1 
ATOM 4383 C C   . LEU B 2 241 ? -14.914 -2.829  19.983  1.00 90.75 241 B 1 
ATOM 4384 O O   . LEU B 2 241 ? -15.138 -3.899  20.556  1.00 89.43 241 B 1 
ATOM 4385 C CB  . LEU B 2 241 ? -12.835 -2.053  21.206  1.00 89.56 241 B 1 
ATOM 4386 C CG  . LEU B 2 241 ? -11.866 -2.403  20.058  1.00 88.84 241 B 1 
ATOM 4387 C CD1 . LEU B 2 241 ? -11.505 -1.176  19.231  1.00 84.29 241 B 1 
ATOM 4388 C CD2 . LEU B 2 241 ? -10.579 -2.976  20.632  1.00 83.99 241 B 1 
ATOM 4389 N N   . MET B 2 242 ? -15.186 -2.637  18.691  1.00 92.02 242 B 1 
ATOM 4390 C CA  . MET B 2 242 ? -15.826 -3.648  17.860  1.00 92.66 242 B 1 
ATOM 4391 C C   . MET B 2 242 ? -14.927 -4.885  17.692  1.00 92.46 242 B 1 
ATOM 4392 O O   . MET B 2 242 ? -13.749 -4.780  17.342  1.00 91.31 242 B 1 
ATOM 4393 C CB  . MET B 2 242 ? -16.186 -3.050  16.497  1.00 92.42 242 B 1 
ATOM 4394 C CG  . MET B 2 242 ? -17.294 -2.001  16.578  1.00 90.65 242 B 1 
ATOM 4395 S SD  . MET B 2 242 ? -17.708 -1.250  14.972  1.00 90.23 242 B 1 
ATOM 4396 C CE  . MET B 2 242 ? -16.324 -0.114  14.791  1.00 80.60 242 B 1 
ATOM 4397 N N   . ARG B 2 243 ? -15.500 -6.070  17.884  1.00 92.77 243 B 1 
ATOM 4398 C CA  . ARG B 2 243 ? -14.811 -7.354  17.672  1.00 91.82 243 B 1 
ATOM 4399 C C   . ARG B 2 243 ? -15.028 -7.890  16.261  1.00 92.96 243 B 1 
ATOM 4400 O O   . ARG B 2 243 ? -14.104 -8.410  15.640  1.00 90.80 243 B 1 
ATOM 4401 C CB  . ARG B 2 243 ? -15.279 -8.377  18.719  1.00 89.56 243 B 1 
ATOM 4402 C CG  . ARG B 2 243 ? -14.982 -7.974  20.185  1.00 83.71 243 B 1 
ATOM 4403 C CD  . ARG B 2 243 ? -13.484 -7.984  20.508  1.00 74.48 243 B 1 
ATOM 4404 N NE  . ARG B 2 243 ? -13.253 -7.680  21.934  1.00 66.55 243 B 1 
ATOM 4405 C CZ  . ARG B 2 243 ? -12.102 -7.776  22.586  1.00 58.49 243 B 1 
ATOM 4406 N NH1 . ARG B 2 243 ? -11.003 -8.194  22.011  1.00 52.64 243 B 1 
ATOM 4407 N NH2 . ARG B 2 243 ? -12.025 -7.441  23.849  1.00 52.33 243 B 1 
ATOM 4408 N N   . GLU B 2 244 ? -16.240 -7.732  15.744  1.00 93.08 244 B 1 
ATOM 4409 C CA  . GLU B 2 244 ? -16.631 -8.142  14.396  1.00 93.65 244 B 1 
ATOM 4410 C C   . GLU B 2 244 ? -17.345 -6.980  13.683  1.00 94.96 244 B 1 
ATOM 4411 O O   . GLU B 2 244 ? -18.574 -6.997  13.548  1.00 93.94 244 B 1 
ATOM 4412 C CB  . GLU B 2 244 ? -17.509 -9.406  14.425  1.00 92.26 244 B 1 
ATOM 4413 C CG  . GLU B 2 244 ? -16.757 -10.651 14.916  1.00 84.03 244 B 1 
ATOM 4414 C CD  . GLU B 2 244 ? -17.518 -11.952 14.637  1.00 78.92 244 B 1 
ATOM 4415 O OE1 . GLU B 2 244 ? -16.934 -13.021 14.930  1.00 70.76 244 B 1 
ATOM 4416 O OE2 . GLU B 2 244 ? -18.654 -11.909 14.095  1.00 71.48 244 B 1 
ATOM 4417 N N   . PRO B 2 245 ? -16.622 -5.959  13.233  1.00 95.29 245 B 1 
ATOM 4418 C CA  . PRO B 2 245 ? -17.229 -4.806  12.591  1.00 95.66 245 B 1 
ATOM 4419 C C   . PRO B 2 245 ? -17.952 -5.204  11.308  1.00 95.84 245 B 1 
ATOM 4420 O O   . PRO B 2 245 ? -17.386 -5.822  10.403  1.00 94.64 245 B 1 
ATOM 4421 C CB  . PRO B 2 245 ? -16.086 -3.825  12.333  1.00 94.78 245 B 1 
ATOM 4422 C CG  . PRO B 2 245 ? -14.857 -4.728  12.244  1.00 92.74 245 B 1 
ATOM 4423 C CD  . PRO B 2 245 ? -15.174 -5.827  13.253  1.00 94.38 245 B 1 
ATOM 4424 N N   . CYS B 2 246 ? -19.215 -4.823  11.217  1.00 95.31 246 B 1 
ATOM 4425 C CA  . CYS B 2 246 ? -20.023 -4.962  10.020  1.00 95.27 246 B 1 
ATOM 4426 C C   . CYS B 2 246 ? -20.693 -3.634  9.671   1.00 95.82 246 B 1 
ATOM 4427 O O   . CYS B 2 246 ? -20.963 -2.812  10.538  1.00 94.02 246 B 1 
ATOM 4428 C CB  . CYS B 2 246 ? -21.000 -6.133  10.172  1.00 92.81 246 B 1 
ATOM 4429 S SG  . CYS B 2 246 ? -22.215 -5.821  11.483  1.00 83.80 246 B 1 
ATOM 4430 N N   . ILE B 2 247 ? -20.941 -3.408  8.391   1.00 95.22 247 B 1 
ATOM 4431 C CA  . ILE B 2 247 ? -21.479 -2.164  7.866   1.00 95.66 247 B 1 
ATOM 4432 C C   . ILE B 2 247 ? -22.865 -2.385  7.276   1.00 95.55 247 B 1 
ATOM 4433 O O   . ILE B 2 247 ? -23.155 -3.422  6.671   1.00 94.43 247 B 1 
ATOM 4434 C CB  . ILE B 2 247 ? -20.465 -1.516  6.897   1.00 95.36 247 B 1 
ATOM 4435 C CG1 . ILE B 2 247 ? -20.848 -0.064  6.563   1.00 91.89 247 B 1 
ATOM 4436 C CG2 . ILE B 2 247 ? -20.287 -2.342  5.614   1.00 92.12 247 B 1 
ATOM 4437 C CD1 . ILE B 2 247 ? -19.737 0.698   5.827   1.00 89.81 247 B 1 
ATOM 4438 N N   . THR B 2 248 ? -23.732 -1.394  7.457   1.00 95.31 248 B 1 
ATOM 4439 C CA  . THR B 2 248 ? -25.080 -1.358  6.877   1.00 95.03 248 B 1 
ATOM 4440 C C   . THR B 2 248 ? -25.064 -0.654  5.514   1.00 95.14 248 B 1 
ATOM 4441 O O   . THR B 2 248 ? -24.130 0.095   5.227   1.00 94.01 248 B 1 
ATOM 4442 C CB  . THR B 2 248 ? -26.073 -0.677  7.823   1.00 94.06 248 B 1 
ATOM 4443 O OG1 . THR B 2 248 ? -25.824 0.702   7.901   1.00 87.33 248 B 1 
ATOM 4444 C CG2 . THR B 2 248 ? -26.047 -1.267  9.229   1.00 86.70 248 B 1 
ATOM 4445 N N   . PRO B 2 249 ? -26.110 -0.805  4.685   1.00 94.76 249 B 1 
ATOM 4446 C CA  . PRO B 2 249 ? -26.225 -0.055  3.429   1.00 94.11 249 B 1 
ATOM 4447 C C   . PRO B 2 249 ? -26.186 1.469   3.580   1.00 94.28 249 B 1 
ATOM 4448 O O   . PRO B 2 249 ? -25.862 2.175   2.621   1.00 91.81 249 B 1 
ATOM 4449 C CB  . PRO B 2 249 ? -27.556 -0.509  2.822   1.00 92.91 249 B 1 
ATOM 4450 C CG  . PRO B 2 249 ? -27.740 -1.911  3.388   1.00 91.54 249 B 1 
ATOM 4451 C CD  . PRO B 2 249 ? -27.171 -1.787  4.797   1.00 94.01 249 B 1 
ATOM 4452 N N   . SER B 2 250 ? -26.452 1.992   4.769   1.00 93.52 250 B 1 
ATOM 4453 C CA  . SER B 2 250 ? -26.327 3.416   5.090   1.00 92.77 250 B 1 
ATOM 4454 C C   . SER B 2 250 ? -24.874 3.866   5.340   1.00 93.45 250 B 1 
ATOM 4455 O O   . SER B 2 250 ? -24.633 5.055   5.519   1.00 90.76 250 B 1 
ATOM 4456 C CB  . SER B 2 250 ? -27.184 3.763   6.307   1.00 91.22 250 B 1 
ATOM 4457 O OG  . SER B 2 250 ? -28.550 3.460   6.066   1.00 83.56 250 B 1 
ATOM 4458 N N   . GLY B 2 251 ? -23.927 2.935   5.377   1.00 93.32 251 B 1 
ATOM 4459 C CA  . GLY B 2 251 ? -22.513 3.215   5.624   1.00 93.46 251 B 1 
ATOM 4460 C C   . GLY B 2 251 ? -22.107 3.278   7.100   1.00 94.42 251 B 1 
ATOM 4461 O O   . GLY B 2 251 ? -20.962 3.623   7.397   1.00 92.25 251 B 1 
ATOM 4462 N N   . ILE B 2 252 ? -23.015 2.949   8.020   1.00 93.59 252 B 1 
ATOM 4463 C CA  . ILE B 2 252 ? -22.732 2.922   9.457   1.00 93.06 252 B 1 
ATOM 4464 C C   . ILE B 2 252 ? -22.173 1.548   9.840   1.00 93.62 252 B 1 
ATOM 4465 O O   . ILE B 2 252 ? -22.713 0.517   9.442   1.00 92.51 252 B 1 
ATOM 4466 C CB  . ILE B 2 252 ? -23.982 3.284   10.284  1.00 91.78 252 B 1 
ATOM 4467 C CG1 . ILE B 2 252 ? -24.700 4.572   9.799   1.00 88.56 252 B 1 
ATOM 4468 C CG2 . ILE B 2 252 ? -23.617 3.425   11.778  1.00 87.65 252 B 1 
ATOM 4469 C CD1 . ILE B 2 252 ? -23.838 5.844   9.826   1.00 79.16 252 B 1 
ATOM 4470 N N   . THR B 2 253 ? -21.106 1.548   10.630  1.00 94.03 253 B 1 
ATOM 4471 C CA  . THR B 2 253 ? -20.478 0.325   11.132  1.00 94.15 253 B 1 
ATOM 4472 C C   . THR B 2 253 ? -20.869 0.081   12.590  1.00 93.71 253 B 1 
ATOM 4473 O O   . THR B 2 253 ? -20.783 0.982   13.423  1.00 91.71 253 B 1 
ATOM 4474 C CB  . THR B 2 253 ? -18.952 0.363   10.951  1.00 93.87 253 B 1 
ATOM 4475 O OG1 . THR B 2 253 ? -18.648 0.507   9.578   1.00 87.19 253 B 1 
ATOM 4476 C CG2 . THR B 2 253 ? -18.257 -0.918  11.392  1.00 87.35 253 B 1 
ATOM 4477 N N   . TYR B 2 254 ? -21.270 -1.143  12.873  1.00 93.92 254 B 1 
ATOM 4478 C CA  . TYR B 2 254 ? -21.630 -1.648  14.199  1.00 93.70 254 B 1 
ATOM 4479 C C   . TYR B 2 254 ? -20.822 -2.914  14.510  1.00 94.11 254 B 1 
ATOM 4480 O O   . TYR B 2 254 ? -20.307 -3.553  13.591  1.00 93.09 254 B 1 
ATOM 4481 C CB  . TYR B 2 254 ? -23.127 -1.965  14.238  1.00 93.22 254 B 1 
ATOM 4482 C CG  . TYR B 2 254 ? -24.027 -0.792  13.903  1.00 93.33 254 B 1 
ATOM 4483 C CD1 . TYR B 2 254 ? -24.350 0.156   14.884  1.00 88.88 254 B 1 
ATOM 4484 C CD2 . TYR B 2 254 ? -24.555 -0.651  12.602  1.00 88.99 254 B 1 
ATOM 4485 C CE1 . TYR B 2 254 ? -25.186 1.240   14.584  1.00 87.94 254 B 1 
ATOM 4486 C CE2 . TYR B 2 254 ? -25.390 0.431   12.288  1.00 88.03 254 B 1 
ATOM 4487 C CZ  . TYR B 2 254 ? -25.710 1.378   13.282  1.00 91.08 254 B 1 
ATOM 4488 O OH  . TYR B 2 254 ? -26.532 2.437   12.986  1.00 90.19 254 B 1 
ATOM 4489 N N   . ASP B 2 255 ? -20.762 -3.304  15.780  1.00 93.73 255 B 1 
ATOM 4490 C CA  . ASP B 2 255 ? -20.325 -4.657  16.123  1.00 93.43 255 B 1 
ATOM 4491 C C   . ASP B 2 255 ? -21.426 -5.648  15.751  1.00 93.65 255 B 1 
ATOM 4492 O O   . ASP B 2 255 ? -22.617 -5.410  15.993  1.00 92.04 255 B 1 
ATOM 4493 C CB  . ASP B 2 255 ? -19.921 -4.757  17.605  1.00 91.96 255 B 1 
ATOM 4494 C CG  . ASP B 2 255 ? -18.969 -5.928  17.884  1.00 89.75 255 B 1 
ATOM 4495 O OD1 . ASP B 2 255 ? -18.744 -6.764  16.975  1.00 83.21 255 B 1 
ATOM 4496 O OD2 . ASP B 2 255 ? -18.402 -5.979  18.999  1.00 83.03 255 B 1 
ATOM 4497 N N   . ARG B 2 256 ? -21.045 -6.757  15.116  1.00 93.71 256 B 1 
ATOM 4498 C CA  . ARG B 2 256 ? -22.002 -7.746  14.585  1.00 93.76 256 B 1 
ATOM 4499 C C   . ARG B 2 256 ? -22.966 -8.236  15.658  1.00 93.39 256 B 1 
ATOM 4500 O O   . ARG B 2 256 ? -24.167 -8.278  15.420  1.00 92.36 256 B 1 
ATOM 4501 C CB  . ARG B 2 256 ? -21.240 -8.913  13.950  1.00 93.56 256 B 1 
ATOM 4502 C CG  . ARG B 2 256 ? -22.195 -9.987  13.406  1.00 91.16 256 B 1 
ATOM 4503 C CD  . ARG B 2 256 ? -21.433 -11.116 12.699  1.00 88.08 256 B 1 
ATOM 4504 N NE  . ARG B 2 256 ? -20.790 -10.659 11.464  1.00 82.81 256 B 1 
ATOM 4505 C CZ  . ARG B 2 256 ? -21.383 -10.502 10.283  1.00 78.76 256 B 1 
ATOM 4506 N NH1 . ARG B 2 256 ? -22.638 -10.803 10.091  1.00 70.43 256 B 1 
ATOM 4507 N NH2 . ARG B 2 256 ? -20.706 -10.036 9.265   1.00 73.57 256 B 1 
ATOM 4508 N N   . LYS B 2 257 ? -22.460 -8.563  16.825  1.00 92.75 257 B 1 
ATOM 4509 C CA  . LYS B 2 257 ? -23.263 -9.061  17.941  1.00 91.68 257 B 1 
ATOM 4510 C C   . LYS B 2 257 ? -24.370 -8.080  18.326  1.00 91.92 257 B 1 
ATOM 4511 O O   . LYS B 2 257 ? -25.516 -8.489  18.501  1.00 89.60 257 B 1 
ATOM 4512 C CB  . LYS B 2 257 ? -22.327 -9.337  19.120  1.00 89.54 257 B 1 
ATOM 4513 C CG  . LYS B 2 257 ? -23.070 -9.955  20.306  1.00 77.86 257 B 1 
ATOM 4514 C CD  . LYS B 2 257 ? -22.134 -10.058 21.504  1.00 73.69 257 B 1 
ATOM 4515 C CE  . LYS B 2 257 ? -22.939 -10.476 22.730  1.00 61.33 257 B 1 
ATOM 4516 N NZ  . LYS B 2 257 ? -22.155 -10.247 23.970  1.00 54.43 257 B 1 
ATOM 4517 N N   . ASP B 2 258 ? -24.041 -6.791  18.420  1.00 90.86 258 B 1 
ATOM 4518 C CA  . ASP B 2 258 ? -24.969 -5.759  18.885  1.00 89.94 258 B 1 
ATOM 4519 C C   . ASP B 2 258 ? -26.026 -5.440  17.831  1.00 90.59 258 B 1 
ATOM 4520 O O   . ASP B 2 258 ? -27.207 -5.313  18.147  1.00 88.88 258 B 1 
ATOM 4521 C CB  . ASP B 2 258 ? -24.196 -4.479  19.225  1.00 88.82 258 B 1 
ATOM 4522 C CG  . ASP B 2 258 ? -23.118 -4.681  20.286  1.00 86.08 258 B 1 
ATOM 4523 O OD1 . ASP B 2 258 ? -23.329 -5.496  21.213  1.00 80.89 258 B 1 
ATOM 4524 O OD2 . ASP B 2 258 ? -22.081 -3.989  20.159  1.00 80.52 258 B 1 
ATOM 4525 N N   . ILE B 2 259 ? -25.637 -5.350  16.559  1.00 91.88 259 B 1 
ATOM 4526 C CA  . ILE B 2 259 ? -26.584 -5.073  15.476  1.00 92.50 259 B 1 
ATOM 4527 C C   . ILE B 2 259 ? -27.516 -6.267  15.226  1.00 92.52 259 B 1 
ATOM 4528 O O   . ILE B 2 259 ? -28.707 -6.059  15.010  1.00 91.80 259 B 1 
ATOM 4529 C CB  . ILE B 2 259 ? -25.867 -4.580  14.205  1.00 92.70 259 B 1 
ATOM 4530 C CG1 . ILE B 2 259 ? -26.839 -4.018  13.144  1.00 89.92 259 B 1 
ATOM 4531 C CG2 . ILE B 2 259 ? -24.994 -5.661  13.561  1.00 90.26 259 B 1 
ATOM 4532 C CD1 . ILE B 2 259 ? -27.640 -2.801  13.613  1.00 87.63 259 B 1 
ATOM 4533 N N   . GLU B 2 260 ? -27.017 -7.500  15.329  1.00 92.61 260 B 1 
ATOM 4534 C CA  . GLU B 2 260 ? -27.864 -8.692  15.238  1.00 92.37 260 B 1 
ATOM 4535 C C   . GLU B 2 260 ? -28.854 -8.767  16.405  1.00 92.00 260 B 1 
ATOM 4536 O O   . GLU B 2 260 ? -30.033 -9.047  16.186  1.00 90.23 260 B 1 
ATOM 4537 C CB  . GLU B 2 260 ? -26.998 -9.961  15.181  1.00 91.55 260 B 1 
ATOM 4538 C CG  . GLU B 2 260 ? -26.310 -10.131 13.818  1.00 87.74 260 B 1 
ATOM 4539 C CD  . GLU B 2 260 ? -25.466 -11.411 13.692  1.00 87.00 260 B 1 
ATOM 4540 O OE1 . GLU B 2 260 ? -24.967 -11.653 12.566  1.00 80.96 260 B 1 
ATOM 4541 O OE2 . GLU B 2 260 ? -25.346 -12.178 14.670  1.00 82.67 260 B 1 
ATOM 4542 N N   . GLU B 2 261 ? -28.417 -8.441  17.607  1.00 90.82 261 B 1 
ATOM 4543 C CA  . GLU B 2 261 ? -29.312 -8.376  18.765  1.00 89.30 261 B 1 
ATOM 4544 C C   . GLU B 2 261 ? -30.380 -7.284  18.590  1.00 89.46 261 B 1 
ATOM 4545 O O   . GLU B 2 261 ? -31.560 -7.518  18.861  1.00 87.37 261 B 1 
ATOM 4546 C CB  . GLU B 2 261 ? -28.491 -8.168  20.053  1.00 87.93 261 B 1 
ATOM 4547 C CG  . GLU B 2 261 ? -29.401 -8.215  21.288  1.00 78.67 261 B 1 
ATOM 4548 C CD  . GLU B 2 261 ? -28.671 -8.221  22.644  1.00 72.81 261 B 1 
ATOM 4549 O OE1 . GLU B 2 261 ? -29.406 -8.297  23.656  1.00 66.30 261 B 1 
ATOM 4550 O OE2 . GLU B 2 261 ? -27.436 -8.232  22.691  1.00 67.70 261 B 1 
ATOM 4551 N N   . HIS B 2 262 ? -30.009 -6.101  18.082  1.00 90.56 262 B 1 
ATOM 4552 C CA  . HIS B 2 262 ? -30.946 -5.032  17.750  1.00 90.28 262 B 1 
ATOM 4553 C C   . HIS B 2 262 ? -31.987 -5.494  16.723  1.00 90.76 262 B 1 
ATOM 4554 O O   . HIS B 2 262 ? -33.189 -5.346  16.962  1.00 89.91 262 B 1 
ATOM 4555 C CB  . HIS B 2 262 ? -30.174 -3.805  17.251  1.00 89.56 262 B 1 
ATOM 4556 C CG  . HIS B 2 262 ? -31.064 -2.772  16.622  1.00 89.13 262 B 1 
ATOM 4557 N ND1 . HIS B 2 262 ? -31.901 -1.897  17.283  1.00 81.69 262 B 1 
ATOM 4558 C CD2 . HIS B 2 262 ? -31.267 -2.564  15.276  1.00 82.96 262 B 1 
ATOM 4559 C CE1 . HIS B 2 262 ? -32.571 -1.188  16.359  1.00 84.98 262 B 1 
ATOM 4560 N NE2 . HIS B 2 262 ? -32.211 -1.571  15.135  1.00 85.69 262 B 1 
ATOM 4561 N N   . LEU B 2 263 ? -31.553 -6.099  15.617  1.00 92.26 263 B 1 
ATOM 4562 C CA  . LEU B 2 263 ? -32.448 -6.566  14.551  1.00 92.10 263 B 1 
ATOM 4563 C C   . LEU B 2 263 ? -33.399 -7.675  15.034  1.00 91.93 263 B 1 
ATOM 4564 O O   . LEU B 2 263 ? -34.535 -7.750  14.569  1.00 89.65 263 B 1 
ATOM 4565 C CB  . LEU B 2 263 ? -31.607 -7.048  13.360  1.00 92.25 263 B 1 
ATOM 4566 C CG  . LEU B 2 263 ? -30.862 -5.930  12.605  1.00 91.86 263 B 1 
ATOM 4567 C CD1 . LEU B 2 263 ? -29.926 -6.552  11.573  1.00 87.12 263 B 1 
ATOM 4568 C CD2 . LEU B 2 263 ? -31.809 -4.971  11.894  1.00 87.18 263 B 1 
ATOM 4569 N N   . GLN B 2 264 ? -32.976 -8.491  15.995  1.00 91.50 264 B 1 
ATOM 4570 C CA  . GLN B 2 264 ? -33.794 -9.566  16.559  1.00 90.52 264 B 1 
ATOM 4571 C C   . GLN B 2 264 ? -34.751 -9.090  17.660  1.00 90.26 264 B 1 
ATOM 4572 O O   . GLN B 2 264 ? -35.847 -9.627  17.793  1.00 85.57 264 B 1 
ATOM 4573 C CB  . GLN B 2 264 ? -32.882 -10.658 17.115  1.00 89.06 264 B 1 
ATOM 4574 C CG  . GLN B 2 264 ? -32.177 -11.455 16.003  1.00 81.96 264 B 1 
ATOM 4575 C CD  . GLN B 2 264 ? -31.156 -12.466 16.550  1.00 76.38 264 B 1 
ATOM 4576 O OE1 . GLN B 2 264 ? -31.111 -12.772 17.729  1.00 69.05 264 B 1 
ATOM 4577 N NE2 . GLN B 2 264 ? -30.318 -13.019 15.702  1.00 66.79 264 B 1 
ATOM 4578 N N   . ARG B 2 265 ? -34.336 -8.093  18.468  1.00 88.07 265 B 1 
ATOM 4579 C CA  . ARG B 2 265 ? -35.070 -7.694  19.682  1.00 86.75 265 B 1 
ATOM 4580 C C   . ARG B 2 265 ? -35.800 -6.359  19.569  1.00 87.24 265 B 1 
ATOM 4581 O O   . ARG B 2 265 ? -36.809 -6.183  20.251  1.00 82.69 265 B 1 
ATOM 4582 C CB  . ARG B 2 265 ? -34.106 -7.634  20.873  1.00 85.54 265 B 1 
ATOM 4583 C CG  . ARG B 2 265 ? -33.598 -9.024  21.283  1.00 78.53 265 B 1 
ATOM 4584 C CD  . ARG B 2 265 ? -32.723 -8.882  22.525  1.00 74.96 265 B 1 
ATOM 4585 N NE  . ARG B 2 265 ? -32.553 -10.172 23.210  1.00 66.88 265 B 1 
ATOM 4586 C CZ  . ARG B 2 265 ? -31.970 -10.337 24.382  1.00 60.27 265 B 1 
ATOM 4587 N NH1 . ARG B 2 265 ? -31.408 -9.357  25.035  1.00 55.27 265 B 1 
ATOM 4588 N NH2 . ARG B 2 265 ? -31.945 -11.520 24.916  1.00 53.49 265 B 1 
ATOM 4589 N N   . VAL B 2 266 ? -35.275 -5.433  18.779  1.00 87.71 266 B 1 
ATOM 4590 C CA  . VAL B 2 266 ? -35.792 -4.056  18.709  1.00 85.64 266 B 1 
ATOM 4591 C C   . VAL B 2 266 ? -36.589 -3.849  17.432  1.00 86.80 266 B 1 
ATOM 4592 O O   . VAL B 2 266 ? -37.749 -3.448  17.492  1.00 82.77 266 B 1 
ATOM 4593 C CB  . VAL B 2 266 ? -34.669 -3.015  18.867  1.00 83.37 266 B 1 
ATOM 4594 C CG1 . VAL B 2 266 ? -35.257 -1.602  18.994  1.00 76.93 266 B 1 
ATOM 4595 C CG2 . VAL B 2 266 ? -33.806 -3.278  20.098  1.00 77.72 266 B 1 
ATOM 4596 N N   . GLY B 2 267 ? -35.999 -4.123  16.274  1.00 87.03 267 B 1 
ATOM 4597 C CA  . GLY B 2 267 ? -36.695 -3.993  14.996  1.00 87.89 267 B 1 
ATOM 4598 C C   . GLY B 2 267 ? -35.763 -3.989  13.786  1.00 90.06 267 B 1 
ATOM 4599 O O   . GLY B 2 267 ? -34.555 -3.816  13.902  1.00 87.90 267 B 1 
ATOM 4600 N N   . HIS B 2 268 ? -36.347 -4.133  12.613  1.00 92.44 268 B 1 
ATOM 4601 C CA  . HIS B 2 268 ? -35.623 -4.216  11.344  1.00 93.05 268 B 1 
ATOM 4602 C C   . HIS B 2 268 ? -35.321 -2.828  10.751  1.00 93.28 268 B 1 
ATOM 4603 O O   . HIS B 2 268 ? -35.842 -2.454  9.693   1.00 88.98 268 B 1 
ATOM 4604 C CB  . HIS B 2 268 ? -36.392 -5.119  10.374  1.00 91.32 268 B 1 
ATOM 4605 C CG  . HIS B 2 268 ? -36.503 -6.532  10.851  1.00 89.97 268 B 1 
ATOM 4606 N ND1 . HIS B 2 268 ? -35.458 -7.423  10.999  1.00 75.94 268 B 1 
ATOM 4607 C CD2 . HIS B 2 268 ? -37.642 -7.198  11.238  1.00 75.71 268 B 1 
ATOM 4608 C CE1 . HIS B 2 268 ? -35.959 -8.584  11.467  1.00 77.10 268 B 1 
ATOM 4609 N NE2 . HIS B 2 268 ? -37.287 -8.479  11.623  1.00 78.24 268 B 1 
ATOM 4610 N N   . PHE B 2 269 ? -34.493 -2.049  11.432  1.00 92.88 269 B 1 
ATOM 4611 C CA  . PHE B 2 269 ? -34.046 -0.736  10.975  1.00 92.44 269 B 1 
ATOM 4612 C C   . PHE B 2 269 ? -32.636 -0.427  11.472  1.00 92.88 269 B 1 
ATOM 4613 O O   . PHE B 2 269 ? -32.210 -0.915  12.519  1.00 91.01 269 B 1 
ATOM 4614 C CB  . PHE B 2 269 ? -35.049 0.347   11.405  1.00 90.50 269 B 1 
ATOM 4615 C CG  . PHE B 2 269 ? -35.202 0.521   12.903  1.00 89.87 269 B 1 
ATOM 4616 C CD1 . PHE B 2 269 ? -36.133 -0.256  13.624  1.00 86.23 269 B 1 
ATOM 4617 C CD2 . PHE B 2 269 ? -34.408 1.450   13.598  1.00 85.71 269 B 1 
ATOM 4618 C CE1 . PHE B 2 269 ? -36.257 -0.114  15.012  1.00 83.97 269 B 1 
ATOM 4619 C CE2 . PHE B 2 269 ? -34.528 1.593   14.988  1.00 84.06 269 B 1 
ATOM 4620 C CZ  . PHE B 2 269 ? -35.451 0.809   15.703  1.00 85.37 269 B 1 
ATOM 4621 N N   . ASP B 2 270 ? -31.922 0.412   10.722  1.00 90.78 270 B 1 
ATOM 4622 C CA  . ASP B 2 270 ? -30.610 0.922   11.125  1.00 91.25 270 B 1 
ATOM 4623 C C   . ASP B 2 270 ? -30.768 1.824   12.366  1.00 90.78 270 B 1 
ATOM 4624 O O   . ASP B 2 270 ? -31.514 2.809   12.308  1.00 87.81 270 B 1 
ATOM 4625 C CB  . ASP B 2 270 ? -29.998 1.662   9.932   1.00 90.92 270 B 1 
ATOM 4626 C CG  . ASP B 2 270 ? -28.598 2.206   10.204  1.00 91.44 270 B 1 
ATOM 4627 O OD1 . ASP B 2 270 ? -28.411 2.942   11.197  1.00 83.91 270 B 1 
ATOM 4628 O OD2 . ASP B 2 270 ? -27.710 1.957   9.359   1.00 83.72 270 B 1 
ATOM 4629 N N   . PRO B 2 271 ? -30.088 1.543   13.477  1.00 90.59 271 B 1 
ATOM 4630 C CA  . PRO B 2 271 ? -30.234 2.310   14.714  1.00 88.91 271 B 1 
ATOM 4631 C C   . PRO B 2 271 ? -29.959 3.811   14.577  1.00 88.68 271 B 1 
ATOM 4632 O O   . PRO B 2 271 ? -30.561 4.616   15.287  1.00 86.07 271 B 1 
ATOM 4633 C CB  . PRO B 2 271 ? -29.235 1.684   15.696  1.00 87.55 271 B 1 
ATOM 4634 C CG  . PRO B 2 271 ? -29.113 0.251   15.211  1.00 86.33 271 B 1 
ATOM 4635 C CD  . PRO B 2 271 ? -29.253 0.370   13.698  1.00 88.46 271 B 1 
ATOM 4636 N N   . VAL B 2 272 ? -29.053 4.204   13.668  1.00 88.90 272 B 1 
ATOM 4637 C CA  . VAL B 2 272 ? -28.644 5.604   13.483  1.00 87.56 272 B 1 
ATOM 4638 C C   . VAL B 2 272 ? -29.493 6.297   12.417  1.00 88.03 272 B 1 
ATOM 4639 O O   . VAL B 2 272 ? -30.033 7.380   12.662  1.00 84.91 272 B 1 
ATOM 4640 C CB  . VAL B 2 272 ? -27.140 5.695   13.157  1.00 86.04 272 B 1 
ATOM 4641 C CG1 . VAL B 2 272 ? -26.704 7.132   12.841  1.00 80.85 272 B 1 
ATOM 4642 C CG2 . VAL B 2 272 ? -26.297 5.202   14.334  1.00 80.98 272 B 1
[truncated: 245,559 more chars]
