# Supplementary material for: Photocross-linking activity-based probes to capture the dynamics of ubiquitin RING E3 ligase interactions
Source: Biochem J. 2026 Jun 3;483(7):1115–30. doi: 10.1042/BCJ20260213 (PMC13234630; doi:10.1042/BCJ20260213)
Supplement: Supplementary Data File S2 [file BCJ-2026-0213_supp2.zip › 03_Chandler_Supplementary datafile2/CHIP/Alphafold/fold_2026_01_22_10_06_chipx2_ubc13_ube2v1_ubiquitinc32/fold_2026_01_22_10_06_chipx2_ubc13_ube2v1_ubiquitinc32_model_0.cif]

# By using this file you agree to the legally binding terms of use found at alphafoldserver.com/output-terms
data_4543feec5c4e462e
#
_entry.id 4543feec5c4e462e
#
loop_
_atom_type.symbol
C 
N 
O 
S 
#
loop_
_audit_author.name
_audit_author.pdbx_ordinal
"Google DeepMind" 1 
"Isomorphic Labs" 2 
#
_audit_conform.dict_location https://raw.githubusercontent.com/ihmwg/ModelCIF/master/dist/mmcif_ma.dic
_audit_conform.dict_name     mmcif_ma.dic
_audit_conform.dict_version  1.4.5
#
loop_
_chem_comp.formula
_chem_comp.formula_weight
_chem_comp.id
_chem_comp.mon_nstd_flag
_chem_comp.name
_chem_comp.pdbx_smiles
_chem_comp.pdbx_synonyms
_chem_comp.type
"C3 H7 N O2"    89.093  ALA y ALANINE         C[C@H](N)C(O)=O                  ? "L-PEPTIDE LINKING" 
"C6 H15 N4 O2"  175.209 ARG y ARGININE        N[C@@H](CCCNC(N)=[NH2+])C(O)=O   ? "L-PEPTIDE LINKING" 
"C4 H8 N2 O3"   132.118 ASN y ASPARAGINE      N[C@@H](CC(N)=O)C(O)=O           ? "L-PEPTIDE LINKING" 
"C4 H7 N O4"    133.103 ASP y "ASPARTIC ACID" N[C@@H](CC(O)=O)C(O)=O           ? "L-PEPTIDE LINKING" 
"C3 H7 N O2 S"  121.158 CYS y CYSTEINE        N[C@@H](CS)C(O)=O                ? "L-PEPTIDE LINKING" 
"C5 H10 N2 O3"  146.144 GLN y GLUTAMINE       N[C@@H](CCC(N)=O)C(O)=O          ? "L-PEPTIDE LINKING" 
"C5 H9 N O4"    147.129 GLU y "GLUTAMIC ACID" N[C@@H](CCC(O)=O)C(O)=O          ? "L-PEPTIDE LINKING" 
"C2 H5 N O2"    75.067  GLY y GLYCINE         NCC(O)=O                         ? "PEPTIDE LINKING"   
"C6 H10 N3 O2"  156.162 HIS y HISTIDINE       N[C@@H](Cc1c[nH]c[nH+]1)C(O)=O   ? "L-PEPTIDE LINKING" 
"C6 H13 N O2"   131.173 ILE y ISOLEUCINE      CC[C@H](C)[C@H](N)C(O)=O         ? "L-PEPTIDE LINKING" 
"C6 H13 N O2"   131.173 LEU y LEUCINE         CC(C)C[C@H](N)C(O)=O             ? "L-PEPTIDE LINKING" 
"C6 H15 N2 O2"  147.195 LYS y LYSINE          N[C@@H](CCCC[NH3+])C(O)=O        ? "L-PEPTIDE LINKING" 
"C5 H11 N O2 S" 149.211 MET y METHIONINE      CSCC[C@H](N)C(O)=O               ? "L-PEPTIDE LINKING" 
"C9 H11 N O2"   165.189 PHE y PHENYLALANINE   N[C@@H](Cc1ccccc1)C(O)=O         ? "L-PEPTIDE LINKING" 
"C5 H9 N O2"    115.130 PRO y PROLINE         OC(=O)[C@@H]1CCCN1               ? "L-PEPTIDE LINKING" 
"C3 H7 N O3"    105.093 SER y SERINE          N[C@@H](CO)C(O)=O                ? "L-PEPTIDE LINKING" 
"C4 H9 N O3"    119.119 THR y THREONINE       C[C@@H](O)[C@H](N)C(O)=O         ? "L-PEPTIDE LINKING" 
"C11 H12 N2 O2" 204.225 TRP y TRYPTOPHAN      N[C@@H](Cc1c[nH]c2ccccc12)C(O)=O ? "L-PEPTIDE LINKING" 
"C9 H11 N O3"   181.189 TYR y TYROSINE        N[C@@H](Cc1ccc(O)cc1)C(O)=O      ? "L-PEPTIDE LINKING" 
"C5 H11 N O2"   117.146 VAL y VALINE          CC(C)[C@H](N)C(O)=O              ? "L-PEPTIDE LINKING" 
#
_citation.book_publisher          ?
_citation.country                 UK
_citation.id                      primary
_citation.journal_full            Nature
_citation.journal_id_ASTM         NATUAS
_citation.journal_id_CSD          0006
_citation.journal_id_ISSN         0028-0836
_citation.journal_volume          630
_citation.page_first              493
_citation.page_last               500
_citation.pdbx_database_id_DOI    10.1038/s41586-024-07487-w
_citation.pdbx_database_id_PubMed 38718835
_citation.title                   "Accurate structure prediction of biomolecular interactions with AlphaFold 3"
_citation.year                    2024
#
loop_
_citation_author.citation_id
_citation_author.name
_citation_author.ordinal
primary "Google DeepMind" 1 
primary "Isomorphic Labs" 2 
#
loop_
_entity.id
_entity.pdbx_description
_entity.type
1 . polymer 
2 . polymer 
3 . polymer 
4 . polymer 
5 . polymer 
#
loop_
_entity_poly.entity_id
_entity_poly.pdbx_strand_id
_entity_poly.type
1 A polypeptide(L) 
2 B polypeptide(L) 
3 C polypeptide(L) 
4 D polypeptide(L) 
5 E polypeptide(L) 
#
loop_
_entity_poly_seq.entity_id
_entity_poly_seq.hetero
_entity_poly_seq.mon_id
_entity_poly_seq.num
1 n GLY 1   
1 n SER 2   
1 n MET 3   
1 n LYS 4   
1 n GLY 5   
1 n LYS 6   
1 n GLU 7   
1 n GLU 8   
1 n LYS 9   
1 n GLU 10  
1 n GLY 11  
1 n GLY 12  
1 n ALA 13  
1 n ARG 14  
1 n LEU 15  
1 n GLY 16  
1 n ALA 17  
1 n GLY 18  
1 n GLY 19  
1 n GLY 20  
1 n SER 21  
1 n PRO 22  
1 n GLU 23  
1 n LYS 24  
1 n SER 25  
1 n PRO 26  
1 n SER 27  
1 n ALA 28  
1 n GLN 29  
1 n GLU 30  
1 n LEU 31  
1 n LYS 32  
1 n GLU 33  
1 n GLN 34  
1 n GLY 35  
1 n ASN 36  
1 n ARG 37  
1 n LEU 38  
1 n PHE 39  
1 n VAL 40  
1 n GLY 41  
1 n ARG 42  
1 n LYS 43  
1 n TYR 44  
1 n PRO 45  
1 n GLU 46  
1 n ALA 47  
1 n ALA 48  
1 n ALA 49  
1 n CYS 50  
1 n TYR 51  
1 n GLY 52  
1 n ARG 53  
1 n ALA 54  
1 n ILE 55  
1 n THR 56  
1 n ARG 57  
1 n ASN 58  
1 n PRO 59  
1 n LEU 60  
1 n VAL 61  
1 n ALA 62  
1 n VAL 63  
1 n TYR 64  
1 n TYR 65  
1 n THR 66  
1 n ASN 67  
1 n ARG 68  
1 n ALA 69  
1 n LEU 70  
1 n CYS 71  
1 n TYR 72  
1 n LEU 73  
1 n LYS 74  
1 n MET 75  
1 n GLN 76  
1 n GLN 77  
1 n HIS 78  
1 n GLU 79  
1 n GLN 80  
1 n ALA 81  
1 n LEU 82  
1 n ALA 83  
1 n ASP 84  
1 n CYS 85  
1 n ARG 86  
1 n ARG 87  
1 n ALA 88  
1 n LEU 89  
1 n GLU 90  
1 n LEU 91  
1 n ASP 92  
1 n GLY 93  
1 n GLN 94  
1 n SER 95  
1 n VAL 96  
1 n LYS 97  
1 n ALA 98  
1 n HIS 99  
1 n PHE 100 
1 n PHE 101 
1 n LEU 102 
1 n GLY 103 
1 n GLN 104 
1 n CYS 105 
1 n GLN 106 
1 n LEU 107 
1 n GLU 108 
1 n MET 109 
1 n GLU 110 
1 n SER 111 
1 n TYR 112 
1 n ASP 113 
1 n GLU 114 
1 n ALA 115 
1 n ILE 116 
1 n ALA 117 
1 n ASN 118 
1 n LEU 119 
1 n GLN 120 
1 n ARG 121 
1 n ALA 122 
1 n TYR 123 
1 n SER 124 
1 n LEU 125 
1 n ALA 126 
1 n LYS 127 
1 n GLU 128 
1 n GLN 129 
1 n ARG 130 
1 n LEU 131 
1 n ASN 132 
1 n PHE 133 
1 n GLY 134 
1 n ASP 135 
1 n ASP 136 
1 n ILE 137 
1 n PRO 138 
1 n SER 139 
1 n ALA 140 
1 n LEU 141 
1 n ARG 142 
1 n ILE 143 
1 n ALA 144 
1 n LYS 145 
1 n LYS 146 
1 n LYS 147 
1 n ARG 148 
1 n TRP 149 
1 n ASN 150 
1 n SER 151 
1 n ILE 152 
1 n GLU 153 
1 n GLU 154 
1 n ARG 155 
1 n ARG 156 
1 n ILE 157 
1 n HIS 158 
1 n GLN 159 
1 n GLU 160 
1 n SER 161 
1 n GLU 162 
1 n LEU 163 
1 n HIS 164 
1 n SER 165 
1 n TYR 166 
1 n LEU 167 
1 n SER 168 
1 n ARG 169 
1 n LEU 170 
1 n ILE 171 
1 n ALA 172 
1 n ALA 173 
1 n GLU 174 
1 n ARG 175 
1 n GLU 176 
1 n ARG 177 
1 n GLU 178 
1 n LEU 179 
1 n GLU 180 
1 n GLU 181 
1 n CYS 182 
1 n GLN 183 
1 n ARG 184 
1 n ASN 185 
1 n HIS 186 
1 n GLU 187 
1 n GLY 188 
1 n ASP 189 
1 n GLU 190 
1 n ASP 191 
1 n ASP 192 
1 n SER 193 
1 n HIS 194 
1 n VAL 195 
1 n ARG 196 
1 n ALA 197 
1 n GLN 198 
1 n GLN 199 
1 n ALA 200 
1 n CYS 201 
1 n ILE 202 
1 n GLU 203 
1 n ALA 204 
1 n LYS 205 
1 n HIS 206 
1 n ASP 207 
1 n LYS 208 
1 n TYR 209 
1 n MET 210 
1 n ALA 211 
1 n ASP 212 
1 n MET 213 
1 n ASP 214 
1 n GLU 215 
1 n LEU 216 
1 n PHE 217 
1 n SER 218 
1 n GLN 219 
1 n VAL 220 
1 n ASP 221 
1 n GLU 222 
1 n LYS 223 
1 n ARG 224 
1 n LYS 225 
1 n LYS 226 
1 n ARG 227 
1 n ASP 228 
1 n ILE 229 
1 n PRO 230 
1 n ASP 231 
1 n TYR 232 
1 n LEU 233 
1 n CYS 234 
1 n GLY 235 
1 n LYS 236 
1 n ILE 237 
1 n SER 238 
1 n PHE 239 
1 n GLU 240 
1 n LEU 241 
1 n MET 242 
1 n ARG 243 
1 n GLU 244 
1 n PRO 245 
1 n CYS 246 
1 n ILE 247 
1 n THR 248 
1 n PRO 249 
1 n SER 250 
1 n GLY 251 
1 n ILE 252 
1 n THR 253 
1 n TYR 254 
1 n ASP 255 
1 n ARG 256 
1 n LYS 257 
1 n ASP 258 
1 n ILE 259 
1 n GLU 260 
1 n GLU 261 
1 n HIS 262 
1 n LEU 263 
1 n GLN 264 
1 n ARG 265 
1 n VAL 266 
1 n GLY 267 
1 n HIS 268 
1 n PHE 269 
1 n ASP 270 
1 n PRO 271 
1 n VAL 272 
1 n THR 273 
1 n ARG 274 
1 n SER 275 
1 n PRO 276 
1 n LEU 277 
1 n THR 278 
1 n GLN 279 
1 n GLU 280 
1 n GLN 281 
1 n LEU 282 
1 n ILE 283 
1 n PRO 284 
1 n ASN 285 
1 n LEU 286 
1 n ALA 287 
1 n MET 288 
1 n LYS 289 
1 n GLU 290 
1 n VAL 291 
1 n ILE 292 
1 n ASP 293 
1 n ALA 294 
1 n PHE 295 
1 n ILE 296 
1 n SER 297 
1 n GLU 298 
1 n ASN 299 
1 n GLY 300 
1 n TRP 301 
1 n VAL 302 
1 n GLU 303 
1 n ASP 304 
1 n TYR 305 
2 n GLY 1   
2 n SER 2   
2 n MET 3   
2 n LYS 4   
2 n GLY 5   
2 n LYS 6   
2 n GLU 7   
2 n GLU 8   
2 n LYS 9   
2 n GLU 10  
2 n GLY 11  
2 n GLY 12  
2 n ALA 13  
2 n ARG 14  
2 n LEU 15  
2 n GLY 16  
2 n ALA 17  
2 n GLY 18  
2 n GLY 19  
2 n GLY 20  
2 n SER 21  
2 n PRO 22  
2 n GLU 23  
2 n LYS 24  
2 n SER 25  
2 n PRO 26  
2 n SER 27  
2 n ALA 28  
2 n GLN 29  
2 n GLU 30  
2 n LEU 31  
2 n LYS 32  
2 n GLU 33  
2 n GLN 34  
2 n GLY 35  
2 n ASN 36  
2 n ARG 37  
2 n LEU 38  
2 n PHE 39  
2 n VAL 40  
2 n GLY 41  
2 n ARG 42  
2 n LYS 43  
2 n TYR 44  
2 n PRO 45  
2 n GLU 46  
2 n ALA 47  
2 n ALA 48  
2 n ALA 49  
2 n CYS 50  
2 n TYR 51  
2 n GLY 52  
2 n ARG 53  
2 n ALA 54  
2 n ILE 55  
2 n THR 56  
2 n ARG 57  
2 n ASN 58  
2 n PRO 59  
2 n LEU 60  
2 n VAL 61  
2 n ALA 62  
2 n VAL 63  
2 n TYR 64  
2 n TYR 65  
2 n THR 66  
2 n ASN 67  
2 n ARG 68  
2 n ALA 69  
2 n LEU 70  
2 n CYS 71  
2 n TYR 72  
2 n LEU 73  
2 n LYS 74  
2 n MET 75  
2 n GLN 76  
2 n GLN 77  
2 n HIS 78  
2 n GLU 79  
2 n GLN 80  
2 n ALA 81  
2 n LEU 82  
2 n ALA 83  
2 n ASP 84  
2 n CYS 85  
2 n ARG 86  
2 n ARG 87  
2 n ALA 88  
2 n LEU 89  
2 n GLU 90  
2 n LEU 91  
2 n ASP 92  
2 n GLY 93  
2 n GLN 94  
2 n SER 95  
2 n VAL 96  
2 n LYS 97  
2 n ALA 98  
2 n HIS 99  
2 n PHE 100 
2 n PHE 101 
2 n LEU 102 
2 n GLY 103 
2 n GLN 104 
2 n CYS 105 
2 n GLN 106 
2 n LEU 107 
2 n GLU 108 
2 n MET 109 
2 n GLU 110 
2 n SER 111 
2 n TYR 112 
2 n ASP 113 
2 n GLU 114 
2 n ALA 115 
2 n ILE 116 
2 n ALA 117 
2 n ASN 118 
2 n LEU 119 
2 n GLN 120 
2 n ARG 121 
2 n ALA 122 
2 n TYR 123 
2 n SER 124 
2 n LEU 125 
2 n ALA 126 
2 n LYS 127 
2 n GLU 128 
2 n GLN 129 
2 n ARG 130 
2 n LEU 131 
2 n ASN 132 
2 n PHE 133 
2 n GLY 134 
2 n ASP 135 
2 n ASP 136 
2 n ILE 137 
2 n PRO 138 
2 n SER 139 
2 n ALA 140 
2 n LEU 141 
2 n ARG 142 
2 n ILE 143 
2 n ALA 144 
2 n LYS 145 
2 n LYS 146 
2 n LYS 147 
2 n ARG 148 
2 n TRP 149 
2 n ASN 150 
2 n SER 151 
2 n ILE 152 
2 n GLU 153 
2 n GLU 154 
2 n ARG 155 
2 n ARG 156 
2 n ILE 157 
2 n HIS 158 
2 n GLN 159 
2 n GLU 160 
2 n SER 161 
2 n GLU 162 
2 n LEU 163 
2 n HIS 164 
2 n SER 165 
2 n TYR 166 
2 n LEU 167 
2 n SER 168 
2 n ARG 169 
2 n LEU 170 
2 n ILE 171 
2 n ALA 172 
2 n ALA 173 
2 n GLU 174 
2 n ARG 175 
2 n GLU 176 
2 n ARG 177 
2 n GLU 178 
2 n LEU 179 
2 n GLU 180 
2 n GLU 181 
2 n CYS 182 
2 n GLN 183 
2 n ARG 184 
2 n ASN 185 
2 n HIS 186 
2 n GLU 187 
2 n GLY 188 
2 n ASP 189 
2 n GLU 190 
2 n ASP 191 
2 n ASP 192 
2 n SER 193 
2 n HIS 194 
2 n VAL 195 
2 n ARG 196 
2 n ALA 197 
2 n GLN 198 
2 n GLN 199 
2 n ALA 200 
2 n CYS 201 
2 n ILE 202 
2 n GLU 203 
2 n ALA 204 
2 n LYS 205 
2 n HIS 206 
2 n ASP 207 
2 n LYS 208 
2 n TYR 209 
2 n MET 210 
2 n ALA 211 
2 n ASP 212 
2 n MET 213 
2 n ASP 214 
2 n GLU 215 
2 n LEU 216 
2 n PHE 217 
2 n SER 218 
2 n GLN 219 
2 n VAL 220 
2 n ASP 221 
2 n GLU 222 
2 n LYS 223 
2 n ARG 224 
2 n LYS 225 
2 n LYS 226 
2 n ARG 227 
2 n ASP 228 
2 n ILE 229 
2 n PRO 230 
2 n ASP 231 
2 n TYR 232 
2 n LEU 233 
2 n CYS 234 
2 n GLY 235 
2 n LYS 236 
2 n ILE 237 
2 n SER 238 
2 n PHE 239 
2 n GLU 240 
2 n LEU 241 
2 n MET 242 
2 n ARG 243 
2 n GLU 244 
2 n PRO 245 
2 n CYS 246 
2 n ILE 247 
2 n THR 248 
2 n PRO 249 
2 n SER 250 
2 n GLY 251 
2 n ILE 252 
2 n THR 253 
2 n TYR 254 
2 n ASP 255 
2 n ARG 256 
2 n LYS 257 
2 n ASP 258 
2 n ILE 259 
2 n GLU 260 
2 n GLU 261 
2 n HIS 262 
2 n LEU 263 
2 n GLN 264 
2 n ARG 265 
2 n VAL 266 
2 n GLY 267 
2 n HIS 268 
2 n PHE 269 
2 n ASP 270 
2 n PRO 271 
2 n VAL 272 
2 n THR 273 
2 n ARG 274 
2 n SER 275 
2 n PRO 276 
2 n LEU 277 
2 n THR 278 
2 n GLN 279 
2 n GLU 280 
2 n GLN 281 
2 n LEU 282 
2 n ILE 283 
2 n PRO 284 
2 n ASN 285 
2 n LEU 286 
2 n ALA 287 
2 n MET 288 
2 n LYS 289 
2 n GLU 290 
2 n VAL 291 
2 n ILE 292 
2 n ASP 293 
2 n ALA 294 
2 n PHE 295 
2 n ILE 296 
2 n SER 297 
2 n GLU 298 
2 n ASN 299 
2 n GLY 300 
2 n TRP 301 
2 n VAL 302 
2 n GLU 303 
2 n ASP 304 
2 n TYR 305 
3 n MET 1   
3 n ALA 2   
3 n GLY 3   
3 n LEU 4   
3 n PRO 5   
3 n ARG 6   
3 n ARG 7   
3 n ILE 8   
3 n ILE 9   
3 n LYS 10  
3 n GLU 11  
3 n THR 12  
3 n GLN 13  
3 n ARG 14  
3 n LEU 15  
3 n LEU 16  
3 n ALA 17  
3 n GLU 18  
3 n PRO 19  
3 n VAL 20  
3 n PRO 21  
3 n GLY 22  
3 n ILE 23  
3 n LYS 24  
3 n ALA 25  
3 n GLU 26  
3 n PRO 27  
3 n ASP 28  
3 n GLU 29  
3 n SER 30  
3 n ASN 31  
3 n ALA 32  
3 n ARG 33  
3 n TYR 34  
3 n PHE 35  
3 n HIS 36  
3 n VAL 37  
3 n VAL 38  
3 n ILE 39  
3 n ALA 40  
3 n GLY 41  
3 n PRO 42  
3 n GLN 43  
3 n ASP 44  
3 n SER 45  
3 n PRO 46  
3 n PHE 47  
3 n GLU 48  
3 n GLY 49  
3 n GLY 50  
3 n THR 51  
3 n PHE 52  
3 n LYS 53  
3 n LEU 54  
3 n GLU 55  
3 n LEU 56  
3 n PHE 57  
3 n LEU 58  
3 n PRO 59  
3 n GLU 60  
3 n GLU 61  
3 n TYR 62  
3 n PRO 63  
3 n MET 64  
3 n ALA 65  
3 n ALA 66  
3 n PRO 67  
3 n LYS 68  
3 n VAL 69  
3 n ARG 70  
3 n PHE 71  
3 n MET 72  
3 n THR 73  
3 n LYS 74  
3 n ILE 75  
3 n TYR 76  
3 n HIS 77  
3 n PRO 78  
3 n ASN 79  
3 n VAL 80  
3 n ASP 81  
3 n LYS 82  
3 n LEU 83  
3 n GLY 84  
3 n ARG 85  
3 n ILE 86  
3 n CYS 87  
3 n LEU 88  
3 n ASP 89  
3 n ILE 90  
3 n LEU 91  
3 n LYS 92  
3 n ASP 93  
3 n LYS 94  
3 n TRP 95  
3 n SER 96  
3 n PRO 97  
3 n ALA 98  
3 n LEU 99  
3 n GLN 100 
3 n ILE 101 
3 n ARG 102 
3 n THR 103 
3 n VAL 104 
3 n LEU 105 
3 n LEU 106 
3 n SER 107 
3 n ILE 108 
3 n GLN 109 
3 n ALA 110 
3 n LEU 111 
3 n LEU 112 
3 n SER 113 
3 n ALA 114 
3 n PRO 115 
3 n ASN 116 
3 n PRO 117 
3 n ASP 118 
3 n ASP 119 
3 n PRO 120 
3 n LEU 121 
3 n ALA 122 
3 n ASN 123 
3 n ASP 124 
3 n VAL 125 
3 n ALA 126 
3 n GLU 127 
3 n GLN 128 
3 n TRP 129 
3 n LYS 130 
3 n THR 131 
3 n ASN 132 
3 n GLU 133 
3 n ALA 134 
3 n GLN 135 
3 n ALA 136 
3 n ILE 137 
3 n GLU 138 
3 n THR 139 
3 n ALA 140 
3 n ARG 141 
3 n ALA 142 
3 n TRP 143 
3 n THR 144 
3 n ARG 145 
3 n LEU 146 
3 n TYR 147 
3 n ALA 148 
3 n MET 149 
3 n ASN 150 
3 n ASN 151 
3 n ILE 152 
4 n MET 1   
4 n GLN 2   
4 n ILE 3   
4 n PHE 4   
4 n VAL 5   
4 n LYS 6   
4 n THR 7   
4 n LEU 8   
4 n THR 9   
4 n GLY 10  
4 n LYS 11  
4 n THR 12  
4 n ILE 13  
4 n THR 14  
4 n LEU 15  
4 n GLU 16  
4 n VAL 17  
4 n GLU 18  
4 n PRO 19  
4 n SER 20  
4 n ASP 21  
4 n THR 22  
4 n ILE 23  
4 n GLU 24  
4 n ASN 25  
4 n VAL 26  
4 n LYS 27  
4 n ALA 28  
4 n LYS 29  
4 n ILE 30  
4 n GLN 31  
4 n CYS 32  
4 n LYS 33  
4 n GLU 34  
4 n GLY 35  
4 n ILE 36  
4 n PRO 37  
4 n PRO 38  
4 n ASP 39  
4 n GLN 40  
4 n GLN 41  
4 n ARG 42  
4 n LEU 43  
4 n ILE 44  
4 n PHE 45  
4 n ALA 46  
4 n GLY 47  
4 n LYS 48  
4 n GLN 49  
4 n LEU 50  
4 n GLU 51  
4 n ASP 52  
4 n GLY 53  
4 n ARG 54  
4 n THR 55  
4 n LEU 56  
4 n SER 57  
4 n ASP 58  
4 n TYR 59  
4 n ASN 60  
4 n ILE 61  
4 n GLN 62  
4 n LYS 63  
4 n GLU 64  
4 n SER 65  
4 n THR 66  
4 n LEU 67  
4 n HIS 68  
4 n LEU 69  
4 n VAL 70  
4 n LEU 71  
4 n ARG 72  
4 n LEU 73  
4 n ARG 74  
4 n GLY 75  
4 n GLY 76  
5 n MET 1   
5 n ALA 2   
5 n ALA 3   
5 n THR 4   
5 n THR 5   
5 n GLY 6   
5 n SER 7   
5 n GLY 8   
5 n VAL 9   
5 n LYS 10  
5 n VAL 11  
5 n PRO 12  
5 n ARG 13  
5 n ASN 14  
5 n PHE 15  
5 n ARG 16  
5 n LEU 17  
5 n LEU 18  
5 n GLU 19  
5 n GLU 20  
5 n LEU 21  
5 n GLU 22  
5 n GLU 23  
5 n GLY 24  
5 n GLN 25  
5 n LYS 26  
5 n GLY 27  
5 n VAL 28  
5 n GLY 29  
5 n ASP 30  
5 n GLY 31  
5 n THR 32  
5 n VAL 33  
5 n SER 34  
5 n TRP 35  
5 n GLY 36  
5 n LEU 37  
5 n GLU 38  
5 n ASP 39  
5 n ASP 40  
5 n GLU 41  
5 n ASP 42  
5 n MET 43  
5 n THR 44  
5 n LEU 45  
5 n THR 46  
5 n ARG 47  
5 n TRP 48  
5 n THR 49  
5 n GLY 50  
5 n MET 51  
5 n ILE 52  
5 n ILE 53  
5 n GLY 54  
5 n PRO 55  
5 n PRO 56  
5 n ARG 57  
5 n THR 58  
5 n ILE 59  
5 n TYR 60  
5 n GLU 61  
5 n ASN 62  
5 n ARG 63  
5 n ILE 64  
5 n TYR 65  
5 n SER 66  
5 n LEU 67  
5 n LYS 68  
5 n ILE 69  
5 n GLU 70  
5 n CYS 71  
5 n GLY 72  
5 n PRO 73  
5 n LYS 74  
5 n TYR 75  
5 n PRO 76  
5 n GLU 77  
5 n ALA 78  
5 n PRO 79  
5 n PRO 80  
5 n PHE 81  
5 n VAL 82  
5 n ARG 83  
5 n PHE 84  
5 n VAL 85  
5 n THR 86  
5 n LYS 87  
5 n ILE 88  
5 n ASN 89  
5 n MET 90  
5 n ASN 91  
5 n GLY 92  
5 n VAL 93  
5 n ASN 94  
5 n SER 95  
5 n SER 96  
5 n ASN 97  
5 n GLY 98  
5 n VAL 99  
5 n VAL 100 
5 n ASP 101 
5 n PRO 102 
5 n ARG 103 
5 n ALA 104 
5 n ILE 105 
5 n SER 106 
5 n VAL 107 
5 n LEU 108 
5 n ALA 109 
5 n LYS 110 
5 n TRP 111 
5 n GLN 112 
5 n ASN 113 
5 n SER 114 
5 n TYR 115 
5 n SER 116 
5 n ILE 117 
5 n LYS 118 
5 n VAL 119 
5 n VAL 120 
5 n LEU 121 
5 n GLN 122 
5 n GLU 123 
5 n LEU 124 
5 n ARG 125 
5 n ARG 126 
5 n LEU 127 
5 n MET 128 
5 n MET 129 
5 n SER 130 
5 n LYS 131 
5 n GLU 132 
5 n ASN 133 
5 n MET 134 
5 n LYS 135 
5 n LEU 136 
5 n PRO 137 
5 n GLN 138 
5 n PRO 139 
5 n PRO 140 
5 n GLU 141 
5 n GLY 142 
5 n GLN 143 
5 n CYS 144 
5 n TYR 145 
5 n SER 146 
5 n ASN 147 
#
_ma_data.content_type "model coordinates"
_ma_data.id           1
_ma_data.name         Model
#
loop_
_ma_data_ref_db.id
_ma_data_ref_db.location_url
_ma_data_ref_db.name
_ma_data_ref_db.release_date
_ma_data_ref_db.version
1  . mgnify                . 2022_05 
2  . mgnify                . 2022_05 
3  . mgnify                . 2022_05 
4  . mgnify                . 2022_05 
5  . small_bfd             . default 
6  . small_bfd             . default 
7  . small_bfd             . default 
8  . small_bfd             . default 
9  . uniprot_cluster_annot . 2021_04 
10 . uniprot_cluster_annot . 2021_04 
11 . uniprot_cluster_annot . 2021_04 
12 . uniprot_cluster_annot . 2021_04 
13 . uniref90              . 2022_05 
14 . uniref90              . 2022_05 
15 . uniref90              . 2022_05 
16 . uniref90              . 2022_05 
#
_ma_model_list.data_id          1
_ma_model_list.model_group_id   1
_ma_model_list.model_group_name "AlphaFold-beta-20231127 (e527c150-d829-4511-b408-65d0a6f552a0 @ 2026-02-20 01:32:16)"
_ma_model_list.model_id         1
_ma_model_list.model_name       "Top ranked model"
_ma_model_list.model_type       "Ab initio model"
_ma_model_list.ordinal_id       1
#
loop_
_ma_protocol_step.method_type
_ma_protocol_step.ordinal_id
_ma_protocol_step.protocol_id
_ma_protocol_step.step_id
"coevolution MSA" 1 1 1 
"template search" 2 1 2 
modeling          3 1 3 
#
loop_
_ma_qa_metric.id
_ma_qa_metric.mode
_ma_qa_metric.name
_ma_qa_metric.software_group_id
_ma_qa_metric.type
1 global pLDDT 1 pLDDT 
2 local  pLDDT 1 pLDDT 
#
_ma_qa_metric_global.metric_id    1
_ma_qa_metric_global.metric_value 82.29
_ma_qa_metric_global.model_id     1
_ma_qa_metric_global.ordinal_id   1
#
_ma_software_group.group_id    1
_ma_software_group.ordinal_id  1
_ma_software_group.software_id 1
#
loop_
_ma_target_entity.data_id
_ma_target_entity.entity_id
_ma_target_entity.origin
1 1 . 
1 2 . 
1 3 . 
1 4 . 
1 5 . 
#
loop_
_ma_target_entity_instance.asym_id
_ma_target_entity_instance.details
_ma_target_entity_instance.entity_id
A . 1 
B . 2 
C . 3 
D . 4 
E . 5 
#
loop_
_pdbx_data_usage.details
_pdbx_data_usage.id
_pdbx_data_usage.type
_pdbx_data_usage.url
;NON-COMMERCIAL USE ONLY, BY USING THIS FILE YOU AGREE TO THE TERMS OF USE FOUND
AT alphafoldserver.com/output-terms.
;
1 license    ? 
;THE INFORMATION IS NOT INTENDED FOR, HAS NOT BEEN VALIDATED FOR, AND IS NOT
APPROVED FOR CLINICAL USE. IT SHOULD NOT BE USED FOR CLINICAL PURPOSE OR RELIED
ON FOR MEDICAL OR OTHER PROFESSIONAL ADVICE. IT IS THEORETICAL MODELLING ONLY
AND CAUTION SHOULD BE EXERCISED IN ITS USE. IT IS PROVIDED "AS-IS" WITHOUT ANY
WARRANTY OF ANY KIND, WHETHER EXPRESSED OR IMPLIED. NO WARRANTY IS GIVEN THAT
USE OF THE INFORMATION SHALL NOT INFRINGE THE RIGHTS OF ANY THIRD PARTY.
;
2 disclaimer ? 
#
loop_
_pdbx_poly_seq_scheme.asym_id
_pdbx_poly_seq_scheme.auth_seq_num
_pdbx_poly_seq_scheme.entity_id
_pdbx_poly_seq_scheme.hetero
_pdbx_poly_seq_scheme.mon_id
_pdbx_poly_seq_scheme.pdb_ins_code
_pdbx_poly_seq_scheme.pdb_seq_num
_pdbx_poly_seq_scheme.pdb_strand_id
_pdbx_poly_seq_scheme.seq_id
A 1   1 n GLY . 1   A 1   
A 2   1 n SER . 2   A 2   
A 3   1 n MET . 3   A 3   
A 4   1 n LYS . 4   A 4   
A 5   1 n GLY . 5   A 5   
A 6   1 n LYS . 6   A 6   
A 7   1 n GLU . 7   A 7   
A 8   1 n GLU . 8   A 8   
A 9   1 n LYS . 9   A 9   
A 10  1 n GLU . 10  A 10  
A 11  1 n GLY . 11  A 11  
A 12  1 n GLY . 12  A 12  
A 13  1 n ALA . 13  A 13  
A 14  1 n ARG . 14  A 14  
A 15  1 n LEU . 15  A 15  
A 16  1 n GLY . 16  A 16  
A 17  1 n ALA . 17  A 17  
A 18  1 n GLY . 18  A 18  
A 19  1 n GLY . 19  A 19  
A 20  1 n GLY . 20  A 20  
A 21  1 n SER . 21  A 21  
A 22  1 n PRO . 22  A 22  
A 23  1 n GLU . 23  A 23  
A 24  1 n LYS . 24  A 24  
A 25  1 n SER . 25  A 25  
A 26  1 n PRO . 26  A 26  
A 27  1 n SER . 27  A 27  
A 28  1 n ALA . 28  A 28  
A 29  1 n GLN . 29  A 29  
A 30  1 n GLU . 30  A 30  
A 31  1 n LEU . 31  A 31  
A 32  1 n LYS . 32  A 32  
A 33  1 n GLU . 33  A 33  
A 34  1 n GLN . 34  A 34  
A 35  1 n GLY . 35  A 35  
A 36  1 n ASN . 36  A 36  
A 37  1 n ARG . 37  A 37  
A 38  1 n LEU . 38  A 38  
A 39  1 n PHE . 39  A 39  
A 40  1 n VAL . 40  A 40  
A 41  1 n GLY . 41  A 41  
A 42  1 n ARG . 42  A 42  
A 43  1 n LYS . 43  A 43  
A 44  1 n TYR . 44  A 44  
A 45  1 n PRO . 45  A 45  
A 46  1 n GLU . 46  A 46  
A 47  1 n ALA . 47  A 47  
A 48  1 n ALA . 48  A 48  
A 49  1 n ALA . 49  A 49  
A 50  1 n CYS . 50  A 50  
A 51  1 n TYR . 51  A 51  
A 52  1 n GLY . 52  A 52  
A 53  1 n ARG . 53  A 53  
A 54  1 n ALA . 54  A 54  
A 55  1 n ILE . 55  A 55  
A 56  1 n THR . 56  A 56  
A 57  1 n ARG . 57  A 57  
A 58  1 n ASN . 58  A 58  
A 59  1 n PRO . 59  A 59  
A 60  1 n LEU . 60  A 60  
A 61  1 n VAL . 61  A 61  
A 62  1 n ALA . 62  A 62  
A 63  1 n VAL . 63  A 63  
A 64  1 n TYR . 64  A 64  
A 65  1 n TYR . 65  A 65  
A 66  1 n THR . 66  A 66  
A 67  1 n ASN . 67  A 67  
A 68  1 n ARG . 68  A 68  
A 69  1 n ALA . 69  A 69  
A 70  1 n LEU . 70  A 70  
A 71  1 n CYS . 71  A 71  
A 72  1 n TYR . 72  A 72  
A 73  1 n LEU . 73  A 73  
A 74  1 n LYS . 74  A 74  
A 75  1 n MET . 75  A 75  
A 76  1 n GLN . 76  A 76  
A 77  1 n GLN . 77  A 77  
A 78  1 n HIS . 78  A 78  
A 79  1 n GLU . 79  A 79  
A 80  1 n GLN . 80  A 80  
A 81  1 n ALA . 81  A 81  
A 82  1 n LEU . 82  A 82  
A 83  1 n ALA . 83  A 83  
A 84  1 n ASP . 84  A 84  
A 85  1 n CYS . 85  A 85  
A 86  1 n ARG . 86  A 86  
A 87  1 n ARG . 87  A 87  
A 88  1 n ALA . 88  A 88  
A 89  1 n LEU . 89  A 89  
A 90  1 n GLU . 90  A 90  
A 91  1 n LEU . 91  A 91  
A 92  1 n ASP . 92  A 92  
A 93  1 n GLY . 93  A 93  
A 94  1 n GLN . 94  A 94  
A 95  1 n SER . 95  A 95  
A 96  1 n VAL . 96  A 96  
A 97  1 n LYS . 97  A 97  
A 98  1 n ALA . 98  A 98  
A 99  1 n HIS . 99  A 99  
A 100 1 n PHE . 100 A 100 
A 101 1 n PHE . 101 A 101 
A 102 1 n LEU . 102 A 102 
A 103 1 n GLY . 103 A 103 
A 104 1 n GLN . 104 A 104 
A 105 1 n CYS . 105 A 105 
A 106 1 n GLN . 106 A 106 
A 107 1 n LEU . 107 A 107 
A 108 1 n GLU . 108 A 108 
A 109 1 n MET . 109 A 109 
A 110 1 n GLU . 110 A 110 
A 111 1 n SER . 111 A 111 
A 112 1 n TYR . 112 A 112 
A 113 1 n ASP . 113 A 113 
A 114 1 n GLU . 114 A 114 
A 115 1 n ALA . 115 A 115 
A 116 1 n ILE . 116 A 116 
A 117 1 n ALA . 117 A 117 
A 118 1 n ASN . 118 A 118 
A 119 1 n LEU . 119 A 119 
A 120 1 n GLN . 120 A 120 
A 121 1 n ARG . 121 A 121 
A 122 1 n ALA . 122 A 122 
A 123 1 n TYR . 123 A 123 
A 124 1 n SER . 124 A 124 
A 125 1 n LEU . 125 A 125 
A 126 1 n ALA . 126 A 126 
A 127 1 n LYS . 127 A 127 
A 128 1 n GLU . 128 A 128 
A 129 1 n GLN . 129 A 129 
A 130 1 n ARG . 130 A 130 
A 131 1 n LEU . 131 A 131 
A 132 1 n ASN . 132 A 132 
A 133 1 n PHE . 133 A 133 
A 134 1 n GLY . 134 A 134 
A 135 1 n ASP . 135 A 135 
A 136 1 n ASP . 136 A 136 
A 137 1 n ILE . 137 A 137 
A 138 1 n PRO . 138 A 138 
A 139 1 n SER . 139 A 139 
A 140 1 n ALA . 140 A 140 
A 141 1 n LEU . 141 A 141 
A 142 1 n ARG . 142 A 142 
A 143 1 n ILE . 143 A 143 
A 144 1 n ALA . 144 A 144 
A 145 1 n LYS . 145 A 145 
A 146 1 n LYS . 146 A 146 
A 147 1 n LYS . 147 A 147 
A 148 1 n ARG . 148 A 148 
A 149 1 n TRP . 149 A 149 
A 150 1 n ASN . 150 A 150 
A 151 1 n SER . 151 A 151 
A 152 1 n ILE . 152 A 152 
A 153 1 n GLU . 153 A 153 
A 154 1 n GLU . 154 A 154 
A 155 1 n ARG . 155 A 155 
A 156 1 n ARG . 156 A 156 
A 157 1 n ILE . 157 A 157 
A 158 1 n HIS . 158 A 158 
A 159 1 n GLN . 159 A 159 
A 160 1 n GLU . 160 A 160 
A 161 1 n SER . 161 A 161 
A 162 1 n GLU . 162 A 162 
A 163 1 n LEU . 163 A 163 
A 164 1 n HIS . 164 A 164 
A 165 1 n SER . 165 A 165 
A 166 1 n TYR . 166 A 166 
A 167 1 n LEU . 167 A 167 
A 168 1 n SER . 168 A 168 
A 169 1 n ARG . 169 A 169 
A 170 1 n LEU . 170 A 170 
A 171 1 n ILE . 171 A 171 
A 172 1 n ALA . 172 A 172 
A 173 1 n ALA . 173 A 173 
A 174 1 n GLU . 174 A 174 
A 175 1 n ARG . 175 A 175 
A 176 1 n GLU . 176 A 176 
A 177 1 n ARG . 177 A 177 
A 178 1 n GLU . 178 A 178 
A 179 1 n LEU . 179 A 179 
A 180 1 n GLU . 180 A 180 
A 181 1 n GLU . 181 A 181 
A 182 1 n CYS . 182 A 182 
A 183 1 n GLN . 183 A 183 
A 184 1 n ARG . 184 A 184 
A 185 1 n ASN . 185 A 185 
A 186 1 n HIS . 186 A 186 
A 187 1 n GLU . 187 A 187 
A 188 1 n GLY . 188 A 188 
A 189 1 n ASP . 189 A 189 
A 190 1 n GLU . 190 A 190 
A 191 1 n ASP . 191 A 191 
A 192 1 n ASP . 192 A 192 
A 193 1 n SER . 193 A 193 
A 194 1 n HIS . 194 A 194 
A 195 1 n VAL . 195 A 195 
A 196 1 n ARG . 196 A 196 
A 197 1 n ALA . 197 A 197 
A 198 1 n GLN . 198 A 198 
A 199 1 n GLN . 199 A 199 
A 200 1 n ALA . 200 A 200 
A 201 1 n CYS . 201 A 201 
A 202 1 n ILE . 202 A 202 
A 203 1 n GLU . 203 A 203 
A 204 1 n ALA . 204 A 204 
A 205 1 n LYS . 205 A 205 
A 206 1 n HIS . 206 A 206 
A 207 1 n ASP . 207 A 207 
A 208 1 n LYS . 208 A 208 
A 209 1 n TYR . 209 A 209 
A 210 1 n MET . 210 A 210 
A 211 1 n ALA . 211 A 211 
A 212 1 n ASP . 212 A 212 
A 213 1 n MET . 213 A 213 
A 214 1 n ASP . 214 A 214 
A 215 1 n GLU . 215 A 215 
A 216 1 n LEU . 216 A 216 
A 217 1 n PHE . 217 A 217 
A 218 1 n SER . 218 A 218 
A 219 1 n GLN . 219 A 219 
A 220 1 n VAL . 220 A 220 
A 221 1 n ASP . 221 A 221 
A 222 1 n GLU . 222 A 222 
A 223 1 n LYS . 223 A 223 
A 224 1 n ARG . 224 A 224 
A 225 1 n LYS . 225 A 225 
A 226 1 n LYS . 226 A 226 
A 227 1 n ARG . 227 A 227 
A 228 1 n ASP . 228 A 228 
A 229 1 n ILE . 229 A 229 
A 230 1 n PRO . 230 A 230 
A 231 1 n ASP . 231 A 231 
A 232 1 n TYR . 232 A 232 
A 233 1 n LEU . 233 A 233 
A 234 1 n CYS . 234 A 234 
A 235 1 n GLY . 235 A 235 
A 236 1 n LYS . 236 A 236 
A 237 1 n ILE . 237 A 237 
A 238 1 n SER . 238 A 238 
A 239 1 n PHE . 239 A 239 
A 240 1 n GLU . 240 A 240 
A 241 1 n LEU . 241 A 241 
A 242 1 n MET . 242 A 242 
A 243 1 n ARG . 243 A 243 
A 244 1 n GLU . 244 A 244 
A 245 1 n PRO . 245 A 245 
A 246 1 n CYS . 246 A 246 
A 247 1 n ILE . 247 A 247 
A 248 1 n THR . 248 A 248 
A 249 1 n PRO . 249 A 249 
A 250 1 n SER . 250 A 250 
A 251 1 n GLY . 251 A 251 
A 252 1 n ILE . 252 A 252 
A 253 1 n THR . 253 A 253 
A 254 1 n TYR . 254 A 254 
A 255 1 n ASP . 255 A 255 
A 256 1 n ARG . 256 A 256 
A 257 1 n LYS . 257 A 257 
A 258 1 n ASP . 258 A 258 
A 259 1 n ILE . 259 A 259 
A 260 1 n GLU . 260 A 260 
A 261 1 n GLU . 261 A 261 
A 262 1 n HIS . 262 A 262 
A 263 1 n LEU . 263 A 263 
A 264 1 n GLN . 264 A 264 
A 265 1 n ARG . 265 A 265 
A 266 1 n VAL . 266 A 266 
A 267 1 n GLY . 267 A 267 
A 268 1 n HIS . 268 A 268 
A 269 1 n PHE . 269 A 269 
A 270 1 n ASP . 270 A 270 
A 271 1 n PRO . 271 A 271 
A 272 1 n VAL . 272 A 272 
A 273 1 n THR . 273 A 273 
A 274 1 n ARG . 274 A 274 
A 275 1 n SER . 275 A 275 
A 276 1 n PRO . 276 A 276 
A 277 1 n LEU . 277 A 277 
A 278 1 n THR . 278 A 278 
A 279 1 n GLN . 279 A 279 
A 280 1 n GLU . 280 A 280 
A 281 1 n GLN . 281 A 281 
A 282 1 n LEU . 282 A 282 
A 283 1 n ILE . 283 A 283 
A 284 1 n PRO . 284 A 284 
A 285 1 n ASN . 285 A 285 
A 286 1 n LEU . 286 A 286 
A 287 1 n ALA . 287 A 287 
A 288 1 n MET . 288 A 288 
A 289 1 n LYS . 289 A 289 
A 290 1 n GLU . 290 A 290 
A 291 1 n VAL . 291 A 291 
A 292 1 n ILE . 292 A 292 
A 293 1 n ASP . 293 A 293 
A 294 1 n ALA . 294 A 294 
A 295 1 n PHE . 295 A 295 
A 296 1 n ILE . 296 A 296 
A 297 1 n SER . 297 A 297 
A 298 1 n GLU . 298 A 298 
A 299 1 n ASN . 299 A 299 
A 300 1 n GLY . 300 A 300 
A 301 1 n TRP . 301 A 301 
A 302 1 n VAL . 302 A 302 
A 303 1 n GLU . 303 A 303 
A 304 1 n ASP . 304 A 304 
A 305 1 n TYR . 305 A 305 
B 1   2 n GLY . 1   B 1   
B 2   2 n SER . 2   B 2   
B 3   2 n MET . 3   B 3   
B 4   2 n LYS . 4   B 4   
B 5   2 n GLY . 5   B 5   
B 6   2 n LYS . 6   B 6   
B 7   2 n GLU . 7   B 7   
B 8   2 n GLU . 8   B 8   
B 9   2 n LYS . 9   B 9   
B 10  2 n GLU . 10  B 10  
B 11  2 n GLY . 11  B 11  
B 12  2 n GLY . 12  B 12  
B 13  2 n ALA . 13  B 13  
B 14  2 n ARG . 14  B 14  
B 15  2 n LEU . 15  B 15  
B 16  2 n GLY . 16  B 16  
B 17  2 n ALA . 17  B 17  
B 18  2 n GLY . 18  B 18  
B 19  2 n GLY . 19  B 19  
B 20  2 n GLY . 20  B 20  
B 21  2 n SER . 21  B 21  
B 22  2 n PRO . 22  B 22  
B 23  2 n GLU . 23  B 23  
B 24  2 n LYS . 24  B 24  
B 25  2 n SER . 25  B 25  
B 26  2 n PRO . 26  B 26  
B 27  2 n SER . 27  B 27  
B 28  2 n ALA . 28  B 28  
B 29  2 n GLN . 29  B 29  
B 30  2 n GLU . 30  B 30  
B 31  2 n LEU . 31  B 31  
B 32  2 n LYS . 32  B 32  
B 33  2 n GLU . 33  B 33  
B 34  2 n GLN . 34  B 34  
B 35  2 n GLY . 35  B 35  
B 36  2 n ASN . 36  B 36  
B 37  2 n ARG . 37  B 37  
B 38  2 n LEU . 38  B 38  
B 39  2 n PHE . 39  B 39  
B 40  2 n VAL . 40  B 40  
B 41  2 n GLY . 41  B 41  
B 42  2 n ARG . 42  B 42  
B 43  2 n LYS . 43  B 43  
B 44  2 n TYR . 44  B 44  
B 45  2 n PRO . 45  B 45  
B 46  2 n GLU . 46  B 46  
B 47  2 n ALA . 47  B 47  
B 48  2 n ALA . 48  B 48  
B 49  2 n ALA . 49  B 49  
B 50  2 n CYS . 50  B 50  
B 51  2 n TYR . 51  B 51  
B 52  2 n GLY . 52  B 52  
B 53  2 n ARG . 53  B 53  
B 54  2 n ALA . 54  B 54  
B 55  2 n ILE . 55  B 55  
B 56  2 n THR . 56  B 56  
B 57  2 n ARG . 57  B 57  
B 58  2 n ASN . 58  B 58  
B 59  2 n PRO . 59  B 59  
B 60  2 n LEU . 60  B 60  
B 61  2 n VAL . 61  B 61  
B 62  2 n ALA . 62  B 62  
B 63  2 n VAL . 63  B 63  
B 64  2 n TYR . 64  B 64  
B 65  2 n TYR . 65  B 65  
B 66  2 n THR . 66  B 66  
B 67  2 n ASN . 67  B 67  
B 68  2 n ARG . 68  B 68  
B 69  2 n ALA . 69  B 69  
B 70  2 n LEU . 70  B 70  
B 71  2 n CYS . 71  B 71  
B 72  2 n TYR . 72  B 72  
B 73  2 n LEU . 73  B 73  
B 74  2 n LYS . 74  B 74  
B 75  2 n MET . 75  B 75  
B 76  2 n GLN . 76  B 76  
B 77  2 n GLN . 77  B 77  
B 78  2 n HIS . 78  B 78  
B 79  2 n GLU . 79  B 79  
B 80  2 n GLN . 80  B 80  
B 81  2 n ALA . 81  B 81  
B 82  2 n LEU . 82  B 82  
B 83  2 n ALA . 83  B 83  
B 84  2 n ASP . 84  B 84  
B 85  2 n CYS . 85  B 85  
B 86  2 n ARG . 86  B 86  
B 87  2 n ARG . 87  B 87  
B 88  2 n ALA . 88  B 88  
B 89  2 n LEU . 89  B 89  
B 90  2 n GLU . 90  B 90  
B 91  2 n LEU . 91  B 91  
B 92  2 n ASP . 92  B 92  
B 93  2 n GLY . 93  B 93  
B 94  2 n GLN . 94  B 94  
B 95  2 n SER . 95  B 95  
B 96  2 n VAL . 96  B 96  
B 97  2 n LYS . 97  B 97  
B 98  2 n ALA . 98  B 98  
B 99  2 n HIS . 99  B 99  
B 100 2 n PHE . 100 B 100 
B 101 2 n PHE . 101 B 101 
B 102 2 n LEU . 102 B 102 
B 103 2 n GLY . 103 B 103 
B 104 2 n GLN . 104 B 104 
B 105 2 n CYS . 105 B 105 
B 106 2 n GLN . 106 B 106 
B 107 2 n LEU . 107 B 107 
B 108 2 n GLU . 108 B 108 
B 109 2 n MET . 109 B 109 
B 110 2 n GLU . 110 B 110 
B 111 2 n SER . 111 B 111 
B 112 2 n TYR . 112 B 112 
B 113 2 n ASP . 113 B 113 
B 114 2 n GLU . 114 B 114 
B 115 2 n ALA . 115 B 115 
B 116 2 n ILE . 116 B 116 
B 117 2 n ALA . 117 B 117 
B 118 2 n ASN . 118 B 118 
B 119 2 n LEU . 119 B 119 
B 120 2 n GLN . 120 B 120 
B 121 2 n ARG . 121 B 121 
B 122 2 n ALA . 122 B 122 
B 123 2 n TYR . 123 B 123 
B 124 2 n SER . 124 B 124 
B 125 2 n LEU . 125 B 125 
B 126 2 n ALA . 126 B 126 
B 127 2 n LYS . 127 B 127 
B 128 2 n GLU . 128 B 128 
B 129 2 n GLN . 129 B 129 
B 130 2 n ARG . 130 B 130 
B 131 2 n LEU . 131 B 131 
B 132 2 n ASN . 132 B 132 
B 133 2 n PHE . 133 B 133 
B 134 2 n GLY . 134 B 134 
B 135 2 n ASP . 135 B 135 
B 136 2 n ASP . 136 B 136 
B 137 2 n ILE . 137 B 137 
B 138 2 n PRO . 138 B 138 
B 139 2 n SER . 139 B 139 
B 140 2 n ALA . 140 B 140 
B 141 2 n LEU . 141 B 141 
B 142 2 n ARG . 142 B 142 
B 143 2 n ILE . 143 B 143 
B 144 2 n ALA . 144 B 144 
B 145 2 n LYS . 145 B 145 
B 146 2 n LYS . 146 B 146 
B 147 2 n LYS . 147 B 147 
B 148 2 n ARG . 148 B 148 
B 149 2 n TRP . 149 B 149 
B 150 2 n ASN . 150 B 150 
B 151 2 n SER . 151 B 151 
B 152 2 n ILE . 152 B 152 
B 153 2 n GLU . 153 B 153 
B 154 2 n GLU . 154 B 154 
B 155 2 n ARG . 155 B 155 
B 156 2 n ARG . 156 B 156 
B 157 2 n ILE . 157 B 157 
B 158 2 n HIS . 158 B 158 
B 159 2 n GLN . 159 B 159 
B 160 2 n GLU . 160 B 160 
B 161 2 n SER . 161 B 161 
B 162 2 n GLU . 162 B 162 
B 163 2 n LEU . 163 B 163 
B 164 2 n HIS . 164 B 164 
B 165 2 n SER . 165 B 165 
B 166 2 n TYR . 166 B 166 
B 167 2 n LEU . 167 B 167 
B 168 2 n SER . 168 B 168 
B 169 2 n ARG . 169 B 169 
B 170 2 n LEU . 170 B 170 
B 171 2 n ILE . 171 B 171 
B 172 2 n ALA . 172 B 172 
B 173 2 n ALA . 173 B 173 
B 174 2 n GLU . 174 B 174 
B 175 2 n ARG . 175 B 175 
B 176 2 n GLU . 176 B 176 
B 177 2 n ARG . 177 B 177 
B 178 2 n GLU . 178 B 178 
B 179 2 n LEU . 179 B 179 
B 180 2 n GLU . 180 B 180 
B 181 2 n GLU . 181 B 181 
B 182 2 n CYS . 182 B 182 
B 183 2 n GLN . 183 B 183 
B 184 2 n ARG . 184 B 184 
B 185 2 n ASN . 185 B 185 
B 186 2 n HIS . 186 B 186 
B 187 2 n GLU . 187 B 187 
B 188 2 n GLY . 188 B 188 
B 189 2 n ASP . 189 B 189 
B 190 2 n GLU . 190 B 190 
B 191 2 n ASP . 191 B 191 
B 192 2 n ASP . 192 B 192 
B 193 2 n SER . 193 B 193 
B 194 2 n HIS . 194 B 194 
B 195 2 n VAL . 195 B 195 
B 196 2 n ARG . 196 B 196 
B 197 2 n ALA . 197 B 197 
B 198 2 n GLN . 198 B 198 
B 199 2 n GLN . 199 B 199 
B 200 2 n ALA . 200 B 200 
B 201 2 n CYS . 201 B 201 
B 202 2 n ILE . 202 B 202 
B 203 2 n GLU . 203 B 203 
B 204 2 n ALA . 204 B 204 
B 205 2 n LYS . 205 B 205 
B 206 2 n HIS . 206 B 206 
B 207 2 n ASP . 207 B 207 
B 208 2 n LYS . 208 B 208 
B 209 2 n TYR . 209 B 209 
B 210 2 n MET . 210 B 210 
B 211 2 n ALA . 211 B 211 
B 212 2 n ASP . 212 B 212 
B 213 2 n MET . 213 B 213 
B 214 2 n ASP . 214 B 214 
B 215 2 n GLU . 215 B 215 
B 216 2 n LEU . 216 B 216 
B 217 2 n PHE . 217 B 217 
B 218 2 n SER . 218 B 218 
B 219 2 n GLN . 219 B 219 
B 220 2 n VAL . 220 B 220 
B 221 2 n ASP . 221 B 221 
B 222 2 n GLU . 222 B 222 
B 223 2 n LYS . 223 B 223 
B 224 2 n ARG . 224 B 224 
B 225 2 n LYS . 225 B 225 
B 226 2 n LYS . 226 B 226 
B 227 2 n ARG . 227 B 227 
B 228 2 n ASP . 228 B 228 
B 229 2 n ILE . 229 B 229 
B 230 2 n PRO . 230 B 230 
B 231 2 n ASP . 231 B 231 
B 232 2 n TYR . 232 B 232 
B 233 2 n LEU . 233 B 233 
B 234 2 n CYS . 234 B 234 
B 235 2 n GLY . 235 B 235 
B 236 2 n LYS . 236 B 236 
B 237 2 n ILE . 237 B 237 
B 238 2 n SER . 238 B 238 
B 239 2 n PHE . 239 B 239 
B 240 2 n GLU . 240 B 240 
B 241 2 n LEU . 241 B 241 
B 242 2 n MET . 242 B 242 
B 243 2 n ARG . 243 B 243 
B 244 2 n GLU . 244 B 244 
B 245 2 n PRO . 245 B 245 
B 246 2 n CYS . 246 B 246 
B 247 2 n ILE . 247 B 247 
B 248 2 n THR . 248 B 248 
B 249 2 n PRO . 249 B 249 
B 250 2 n SER . 250 B 250 
B 251 2 n GLY . 251 B 251 
B 252 2 n ILE . 252 B 252 
B 253 2 n THR . 253 B 253 
B 254 2 n TYR . 254 B 254 
B 255 2 n ASP . 255 B 255 
B 256 2 n ARG . 256 B 256 
B 257 2 n LYS . 257 B 257 
B 258 2 n ASP . 258 B 258 
B 259 2 n ILE . 259 B 259 
B 260 2 n GLU . 260 B 260 
B 261 2 n GLU . 261 B 261 
B 262 2 n HIS . 262 B 262 
B 263 2 n LEU . 263 B 263 
B 264 2 n GLN . 264 B 264 
B 265 2 n ARG . 265 B 265 
B 266 2 n VAL . 266 B 266 
B 267 2 n GLY . 267 B 267 
B 268 2 n HIS . 268 B 268 
B 269 2 n PHE . 269 B 269 
B 270 2 n ASP . 270 B 270 
B 271 2 n PRO . 271 B 271 
B 272 2 n VAL . 272 B 272 
B 273 2 n THR . 273 B 273 
B 274 2 n ARG . 274 B 274 
B 275 2 n SER . 275 B 275 
B 276 2 n PRO . 276 B 276 
B 277 2 n LEU . 277 B 277 
B 278 2 n THR . 278 B 278 
B 279 2 n GLN . 279 B 279 
B 280 2 n GLU . 280 B 280 
B 281 2 n GLN . 281 B 281 
B 282 2 n LEU . 282 B 282 
B 283 2 n ILE . 283 B 283 
B 284 2 n PRO . 284 B 284 
B 285 2 n ASN . 285 B 285 
B 286 2 n LEU . 286 B 286 
B 287 2 n ALA . 287 B 287 
B 288 2 n MET . 288 B 288 
B 289 2 n LYS . 289 B 289 
B 290 2 n GLU . 290 B 290 
B 291 2 n VAL . 291 B 291 
B 292 2 n ILE . 292 B 292 
B 293 2 n ASP . 293 B 293 
B 294 2 n ALA . 294 B 294 
B 295 2 n PHE . 295 B 295 
B 296 2 n ILE . 296 B 296 
B 297 2 n SER . 297 B 297 
B 298 2 n GLU . 298 B 298 
B 299 2 n ASN . 299 B 299 
B 300 2 n GLY . 300 B 300 
B 301 2 n TRP . 301 B 301 
B 302 2 n VAL . 302 B 302 
B 303 2 n GLU . 303 B 303 
B 304 2 n ASP . 304 B 304 
B 305 2 n TYR . 305 B 305 
C 1   3 n MET . 1   C 1   
C 2   3 n ALA . 2   C 2   
C 3   3 n GLY . 3   C 3   
C 4   3 n LEU . 4   C 4   
C 5   3 n PRO . 5   C 5   
C 6   3 n ARG . 6   C 6   
C 7   3 n ARG . 7   C 7   
C 8   3 n ILE . 8   C 8   
C 9   3 n ILE . 9   C 9   
C 10  3 n LYS . 10  C 10  
C 11  3 n GLU . 11  C 11  
C 12  3 n THR . 12  C 12  
C 13  3 n GLN . 13  C 13  
C 14  3 n ARG . 14  C 14  
C 15  3 n LEU . 15  C 15  
C 16  3 n LEU . 16  C 16  
C 17  3 n ALA . 17  C 17  
C 18  3 n GLU . 18  C 18  
C 19  3 n PRO . 19  C 19  
C 20  3 n VAL . 20  C 20  
C 21  3 n PRO . 21  C 21  
C 22  3 n GLY . 22  C 22  
C 23  3 n ILE . 23  C 23  
C 24  3 n LYS . 24  C 24  
C 25  3 n ALA . 25  C 25  
C 26  3 n GLU . 26  C 26  
C 27  3 n PRO . 27  C 27  
C 28  3 n ASP . 28  C 28  
C 29  3 n GLU . 29  C 29  
C 30  3 n SER . 30  C 30  
C 31  3 n ASN . 31  C 31  
C 32  3 n ALA . 32  C 32  
C 33  3 n ARG . 33  C 33  
C 34  3 n TYR . 34  C 34  
C 35  3 n PHE . 35  C 35  
C 36  3 n HIS . 36  C 36  
C 37  3 n VAL . 37  C 37  
C 38  3 n VAL . 38  C 38  
C 39  3 n ILE . 39  C 39  
C 40  3 n ALA . 40  C 40  
C 41  3 n GLY . 41  C 41  
C 42  3 n PRO . 42  C 42  
C 43  3 n GLN . 43  C 43  
C 44  3 n ASP . 44  C 44  
C 45  3 n SER . 45  C 45  
C 46  3 n PRO . 46  C 46  
C 47  3 n PHE . 47  C 47  
C 48  3 n GLU . 48  C 48  
C 49  3 n GLY . 49  C 49  
C 50  3 n GLY . 50  C 50  
C 51  3 n THR . 51  C 51  
C 52  3 n PHE . 52  C 52  
C 53  3 n LYS . 53  C 53  
C 54  3 n LEU . 54  C 54  
C 55  3 n GLU . 55  C 55  
C 56  3 n LEU . 56  C 56  
C 57  3 n PHE . 57  C 57  
C 58  3 n LEU . 58  C 58  
C 59  3 n PRO . 59  C 59  
C 60  3 n GLU . 60  C 60  
C 61  3 n GLU . 61  C 61  
C 62  3 n TYR . 62  C 62  
C 63  3 n PRO . 63  C 63  
C 64  3 n MET . 64  C 64  
C 65  3 n ALA . 65  C 65  
C 66  3 n ALA . 66  C 66  
C 67  3 n PRO . 67  C 67  
C 68  3 n LYS . 68  C 68  
C 69  3 n VAL . 69  C 69  
C 70  3 n ARG . 70  C 70  
C 71  3 n PHE . 71  C 71  
C 72  3 n MET . 72  C 72  
C 73  3 n THR . 73  C 73  
C 74  3 n LYS . 74  C 74  
C 75  3 n ILE . 75  C 75  
C 76  3 n TYR . 76  C 76  
C 77  3 n HIS . 77  C 77  
C 78  3 n PRO . 78  C 78  
C 79  3 n ASN . 79  C 79  
C 80  3 n VAL . 80  C 80  
C 81  3 n ASP . 81  C 81  
C 82  3 n LYS . 82  C 82  
C 83  3 n LEU . 83  C 83  
C 84  3 n GLY . 84  C 84  
C 85  3 n ARG . 85  C 85  
C 86  3 n ILE . 86  C 86  
C 87  3 n CYS . 87  C 87  
C 88  3 n LEU . 88  C 88  
C 89  3 n ASP . 89  C 89  
C 90  3 n ILE . 90  C 90  
C 91  3 n LEU . 91  C 91  
C 92  3 n LYS . 92  C 92  
C 93  3 n ASP . 93  C 93  
C 94  3 n LYS . 94  C 94  
C 95  3 n TRP . 95  C 95  
C 96  3 n SER . 96  C 96  
C 97  3 n PRO . 97  C 97  
C 98  3 n ALA . 98  C 98  
C 99  3 n LEU . 99  C 99  
C 100 3 n GLN . 100 C 100 
C 101 3 n ILE . 101 C 101 
C 102 3 n ARG . 102 C 102 
C 103 3 n THR . 103 C 103 
C 104 3 n VAL . 104 C 104 
C 105 3 n LEU . 105 C 105 
C 106 3 n LEU . 106 C 106 
C 107 3 n SER . 107 C 107 
C 108 3 n ILE . 108 C 108 
C 109 3 n GLN . 109 C 109 
C 110 3 n ALA . 110 C 110 
C 111 3 n LEU . 111 C 111 
C 112 3 n LEU . 112 C 112 
C 113 3 n SER . 113 C 113 
C 114 3 n ALA . 114 C 114 
C 115 3 n PRO . 115 C 115 
C 116 3 n ASN . 116 C 116 
C 117 3 n PRO . 117 C 117 
C 118 3 n ASP . 118 C 118 
C 119 3 n ASP . 119 C 119 
C 120 3 n PRO . 120 C 120 
C 121 3 n LEU . 121 C 121 
C 122 3 n ALA . 122 C 122 
C 123 3 n ASN . 123 C 123 
C 124 3 n ASP . 124 C 124 
C 125 3 n VAL . 125 C 125 
C 126 3 n ALA . 126 C 126 
C 127 3 n GLU . 127 C 127 
C 128 3 n GLN . 128 C 128 
C 129 3 n TRP . 129 C 129 
C 130 3 n LYS . 130 C 130 
C 131 3 n THR . 131 C 131 
C 132 3 n ASN . 132 C 132 
C 133 3 n GLU . 133 C 133 
C 134 3 n ALA . 134 C 134 
C 135 3 n GLN . 135 C 135 
C 136 3 n ALA . 136 C 136 
C 137 3 n ILE . 137 C 137 
C 138 3 n GLU . 138 C 138 
C 139 3 n THR . 139 C 139 
C 140 3 n ALA . 140 C 140 
C 141 3 n ARG . 141 C 141 
C 142 3 n ALA . 142 C 142 
C 143 3 n TRP . 143 C 143 
C 144 3 n THR . 144 C 144 
C 145 3 n ARG . 145 C 145 
C 146 3 n LEU . 146 C 146 
C 147 3 n TYR . 147 C 147 
C 148 3 n ALA . 148 C 148 
C 149 3 n MET . 149 C 149 
C 150 3 n ASN . 150 C 150 
C 151 3 n ASN . 151 C 151 
C 152 3 n ILE . 152 C 152 
D 1   4 n MET . 1   D 1   
D 2   4 n GLN . 2   D 2   
D 3   4 n ILE . 3   D 3   
D 4   4 n PHE . 4   D 4   
D 5   4 n VAL . 5   D 5   
D 6   4 n LYS . 6   D 6   
D 7   4 n THR . 7   D 7   
D 8   4 n LEU . 8   D 8   
D 9   4 n THR . 9   D 9   
D 10  4 n GLY . 10  D 10  
D 11  4 n LYS . 11  D 11  
D 12  4 n THR . 12  D 12  
D 13  4 n ILE . 13  D 13  
D 14  4 n THR . 14  D 14  
D 15  4 n LEU . 15  D 15  
D 16  4 n GLU . 16  D 16  
D 17  4 n VAL . 17  D 17  
D 18  4 n GLU . 18  D 18  
D 19  4 n PRO . 19  D 19  
D 20  4 n SER . 20  D 20  
D 21  4 n ASP . 21  D 21  
D 22  4 n THR . 22  D 22  
D 23  4 n ILE . 23  D 23  
D 24  4 n GLU . 24  D 24  
D 25  4 n ASN . 25  D 25  
D 26  4 n VAL . 26  D 26  
D 27  4 n LYS . 27  D 27  
D 28  4 n ALA . 28  D 28  
D 29  4 n LYS . 29  D 29  
D 30  4 n ILE . 30  D 30  
D 31  4 n GLN . 31  D 31  
D 32  4 n CYS . 32  D 32  
D 33  4 n LYS . 33  D 33  
D 34  4 n GLU . 34  D 34  
D 35  4 n GLY . 35  D 35  
D 36  4 n ILE . 36  D 36  
D 37  4 n PRO . 37  D 37  
D 38  4 n PRO . 38  D 38  
D 39  4 n ASP . 39  D 39  
D 40  4 n GLN . 40  D 40  
D 41  4 n GLN . 41  D 41  
D 42  4 n ARG . 42  D 42  
D 43  4 n LEU . 43  D 43  
D 44  4 n ILE . 44  D 44  
D 45  4 n PHE . 45  D 45  
D 46  4 n ALA . 46  D 46  
D 47  4 n GLY . 47  D 47  
D 48  4 n LYS . 48  D 48  
D 49  4 n GLN . 49  D 49  
D 50  4 n LEU . 50  D 50  
D 51  4 n GLU . 51  D 51  
D 52  4 n ASP . 52  D 52  
D 53  4 n GLY . 53  D 53  
D 54  4 n ARG . 54  D 54  
D 55  4 n THR . 55  D 55  
D 56  4 n LEU . 56  D 56  
D 57  4 n SER . 57  D 57  
D 58  4 n ASP . 58  D 58  
D 59  4 n TYR . 59  D 59  
D 60  4 n ASN . 60  D 60  
D 61  4 n ILE . 61  D 61  
D 62  4 n GLN . 62  D 62  
D 63  4 n LYS . 63  D 63  
D 64  4 n GLU . 64  D 64  
D 65  4 n SER . 65  D 65  
D 66  4 n THR . 66  D 66  
D 67  4 n LEU . 67  D 67  
D 68  4 n HIS . 68  D 68  
D 69  4 n LEU . 69  D 69  
D 70  4 n VAL . 70  D 70  
D 71  4 n LEU . 71  D 71  
D 72  4 n ARG . 72  D 72  
D 73  4 n LEU . 73  D 73  
D 74  4 n ARG . 74  D 74  
D 75  4 n GLY . 75  D 75  
D 76  4 n GLY . 76  D 76  
E 1   5 n MET . 1   E 1   
E 2   5 n ALA . 2   E 2   
E 3   5 n ALA . 3   E 3   
E 4   5 n THR . 4   E 4   
E 5   5 n THR . 5   E 5   
E 6   5 n GLY . 6   E 6   
E 7   5 n SER . 7   E 7   
E 8   5 n GLY . 8   E 8   
E 9   5 n VAL . 9   E 9   
E 10  5 n LYS . 10  E 10  
E 11  5 n VAL . 11  E 11  
E 12  5 n PRO . 12  E 12  
E 13  5 n ARG . 13  E 13  
E 14  5 n ASN . 14  E 14  
E 15  5 n PHE . 15  E 15  
E 16  5 n ARG . 16  E 16  
E 17  5 n LEU . 17  E 17  
E 18  5 n LEU . 18  E 18  
E 19  5 n GLU . 19  E 19  
E 20  5 n GLU . 20  E 20  
E 21  5 n LEU . 21  E 21  
E 22  5 n GLU . 22  E 22  
E 23  5 n GLU . 23  E 23  
E 24  5 n GLY . 24  E 24  
E 25  5 n GLN . 25  E 25  
E 26  5 n LYS . 26  E 26  
E 27  5 n GLY . 27  E 27  
E 28  5 n VAL . 28  E 28  
E 29  5 n GLY . 29  E 29  
E 30  5 n ASP . 30  E 30  
E 31  5 n GLY . 31  E 31  
E 32  5 n THR . 32  E 32  
E 33  5 n VAL . 33  E 33  
E 34  5 n SER . 34  E 34  
E 35  5 n TRP . 35  E 35  
E 36  5 n GLY . 36  E 36  
E 37  5 n LEU . 37  E 37  
E 38  5 n GLU . 38  E 38  
E 39  5 n ASP . 39  E 39  
E 40  5 n ASP . 40  E 40  
E 41  5 n GLU . 41  E 41  
E 42  5 n ASP . 42  E 42  
E 43  5 n MET . 43  E 43  
E 44  5 n THR . 44  E 44  
E 45  5 n LEU . 45  E 45  
E 46  5 n THR . 46  E 46  
E 47  5 n ARG . 47  E 47  
E 48  5 n TRP . 48  E 48  
E 49  5 n THR . 49  E 49  
E 50  5 n GLY . 50  E 50  
E 51  5 n MET . 51  E 51  
E 52  5 n ILE . 52  E 52  
E 53  5 n ILE . 53  E 53  
E 54  5 n GLY . 54  E 54  
E 55  5 n PRO . 55  E 55  
E 56  5 n PRO . 56  E 56  
E 57  5 n ARG . 57  E 57  
E 58  5 n THR . 58  E 58  
E 59  5 n ILE . 59  E 59  
E 60  5 n TYR . 60  E 60  
E 61  5 n GLU . 61  E 61  
E 62  5 n ASN . 62  E 62  
E 63  5 n ARG . 63  E 63  
E 64  5 n ILE . 64  E 64  
E 65  5 n TYR . 65  E 65  
E 66  5 n SER . 66  E 66  
E 67  5 n LEU . 67  E 67  
E 68  5 n LYS . 68  E 68  
E 69  5 n ILE . 69  E 69  
E 70  5 n GLU . 70  E 70  
E 71  5 n CYS . 71  E 71  
E 72  5 n GLY . 72  E 72  
E 73  5 n PRO . 73  E 73  
E 74  5 n LYS . 74  E 74  
E 75  5 n TYR . 75  E 75  
E 76  5 n PRO . 76  E 76  
E 77  5 n GLU . 77  E 77  
E 78  5 n ALA . 78  E 78  
E 79  5 n PRO . 79  E 79  
E 80  5 n PRO . 80  E 80  
E 81  5 n PHE . 81  E 81  
E 82  5 n VAL . 82  E 82  
E 83  5 n ARG . 83  E 83  
E 84  5 n PHE . 84  E 84  
E 85  5 n VAL . 85  E 85  
E 86  5 n THR . 86  E 86  
E 87  5 n LYS . 87  E 87  
E 88  5 n ILE . 88  E 88  
E 89  5 n ASN . 89  E 89  
E 90  5 n MET . 90  E 90  
E 91  5 n ASN . 91  E 91  
E 92  5 n GLY . 92  E 92  
E 93  5 n VAL . 93  E 93  
E 94  5 n ASN . 94  E 94  
E 95  5 n SER . 95  E 95  
E 96  5 n SER . 96  E 96  
E 97  5 n ASN . 97  E 97  
E 98  5 n GLY . 98  E 98  
E 99  5 n VAL . 99  E 99  
E 100 5 n VAL . 100 E 100 
E 101 5 n ASP . 101 E 101 
E 102 5 n PRO . 102 E 102 
E 103 5 n ARG . 103 E 103 
E 104 5 n ALA . 104 E 104 
E 105 5 n ILE . 105 E 105 
E 106 5 n SER . 106 E 106 
E 107 5 n VAL . 107 E 107 
E 108 5 n LEU . 108 E 108 
E 109 5 n ALA . 109 E 109 
E 110 5 n LYS . 110 E 110 
E 111 5 n TRP . 111 E 111 
E 112 5 n GLN . 112 E 112 
E 113 5 n ASN . 113 E 113 
E 114 5 n SER . 114 E 114 
E 115 5 n TYR . 115 E 115 
E 116 5 n SER . 116 E 116 
E 117 5 n ILE . 117 E 117 
E 118 5 n LYS . 118 E 118 
E 119 5 n VAL . 119 E 119 
E 120 5 n VAL . 120 E 120 
E 121 5 n LEU . 121 E 121 
E 122 5 n GLN . 122 E 122 
E 123 5 n GLU . 123 E 123 
E 124 5 n LEU . 124 E 124 
E 125 5 n ARG . 125 E 125 
E 126 5 n ARG . 126 E 126 
E 127 5 n LEU . 127 E 127 
E 128 5 n MET . 128 E 128 
E 129 5 n MET . 129 E 129 
E 130 5 n SER . 130 E 130 
E 131 5 n LYS . 131 E 131 
E 132 5 n GLU . 132 E 132 
E 133 5 n ASN . 133 E 133 
E 134 5 n MET . 134 E 134 
E 135 5 n LYS . 135 E 135 
E 136 5 n LEU . 136 E 136 
E 137 5 n PRO . 137 E 137 
E 138 5 n GLN . 138 E 138 
E 139 5 n PRO . 139 E 139 
E 140 5 n PRO . 140 E 140 
E 141 5 n GLU . 141 E 141 
E 142 5 n GLY . 142 E 142 
E 143 5 n GLN . 143 E 143 
E 144 5 n CYS . 144 E 144 
E 145 5 n TYR . 145 E 145 
E 146 5 n SER . 146 E 146 
E 147 5 n ASN . 147 E 147 
#
_software.classification other
_software.date           ?
_software.description    "Structure prediction"
_software.name           AlphaFold
_software.pdbx_ordinal   1
_software.type           package
_software.version        "AlphaFold-beta-20231127 (e527c150-d829-4511-b408-65d0a6f552a0 @ 2026-02-20 01:32:16)"
#
loop_
_struct_asym.entity_id
_struct_asym.id
1 A 
2 B 
3 C 
4 D 
5 E 
#
loop_
_atom_site.group_PDB
_atom_site.id
_atom_site.type_symbol
_atom_site.label_atom_id
_atom_site.label_alt_id
_atom_site.label_comp_id
_atom_site.label_asym_id
_atom_site.label_entity_id
_atom_site.label_seq_id
_atom_site.pdbx_PDB_ins_code
_atom_site.Cartn_x
_atom_site.Cartn_y
_atom_site.Cartn_z
_atom_site.occupancy
_atom_site.B_iso_or_equiv
_atom_site.auth_seq_id
_atom_site.auth_asym_id
_atom_site.pdbx_PDB_model_num
ATOM 1    N N   . GLY A 1 1   ? -72.969 84.939  33.813  1.00 24.07 1   A 1 
ATOM 2    C CA  . GLY A 1 1   ? -72.107 84.868  32.641  1.00 27.68 1   A 1 
ATOM 3    C C   . GLY A 1 1   ? -72.622 83.795  31.702  1.00 28.90 1   A 1 
ATOM 4    O O   . GLY A 1 1   ? -72.988 82.726  32.167  1.00 26.67 1   A 1 
ATOM 5    N N   . SER A 1 2   ? -72.734 84.164  30.423  1.00 25.35 2   A 1 
ATOM 6    C CA  . SER A 1 2   ? -73.440 83.355  29.440  1.00 30.72 2   A 1 
ATOM 7    C C   . SER A 1 2   ? -72.663 82.067  29.150  1.00 31.19 2   A 1 
ATOM 8    O O   . SER A 1 2   ? -71.631 82.088  28.494  1.00 30.54 2   A 1 
ATOM 9    C CB  . SER A 1 2   ? -73.626 84.179  28.154  1.00 30.01 2   A 1 
ATOM 10   O OG  . SER A 1 2   ? -74.409 83.513  27.225  1.00 27.23 2   A 1 
ATOM 11   N N   . MET A 1 3   ? -73.211 80.980  29.686  1.00 26.04 3   A 1 
ATOM 12   C CA  . MET A 1 3   ? -72.730 79.626  29.397  1.00 30.61 3   A 1 
ATOM 13   C C   . MET A 1 3   ? -73.078 79.272  27.944  1.00 28.80 3   A 1 
ATOM 14   O O   . MET A 1 3   ? -74.014 78.529  27.678  1.00 28.63 3   A 1 
ATOM 15   C CB  . MET A 1 3   ? -73.365 78.618  30.361  1.00 31.50 3   A 1 
ATOM 16   C CG  . MET A 1 3   ? -72.850 78.704  31.808  1.00 31.65 3   A 1 
ATOM 17   S SD  . MET A 1 3   ? -73.688 77.491  32.872  1.00 31.27 3   A 1 
ATOM 18   C CE  . MET A 1 3   ? -72.745 77.680  34.403  1.00 29.60 3   A 1 
ATOM 19   N N   . LYS A 1 4   ? -72.345 79.859  26.979  1.00 28.18 4   A 1 
ATOM 20   C CA  . LYS A 1 4   ? -72.494 79.441  25.582  1.00 33.46 4   A 1 
ATOM 21   C C   . LYS A 1 4   ? -71.978 78.000  25.469  1.00 31.01 4   A 1 
ATOM 22   O O   . LYS A 1 4   ? -70.789 77.776  25.265  1.00 30.20 4   A 1 
ATOM 23   C CB  . LYS A 1 4   ? -71.769 80.398  24.628  1.00 33.35 4   A 1 
ATOM 24   C CG  . LYS A 1 4   ? -72.563 81.686  24.386  1.00 30.85 4   A 1 
ATOM 25   C CD  . LYS A 1 4   ? -71.903 82.552  23.312  1.00 30.49 4   A 1 
ATOM 26   C CE  . LYS A 1 4   ? -72.763 83.788  22.997  1.00 27.87 4   A 1 
ATOM 27   N NZ  . LYS A 1 4   ? -72.178 84.643  21.927  1.00 26.92 4   A 1 
ATOM 28   N N   . GLY A 1 5   ? -72.922 77.077  25.675  1.00 29.91 5   A 1 
ATOM 29   C CA  . GLY A 1 5   ? -72.689 75.661  25.435  1.00 33.97 5   A 1 
ATOM 30   C C   . GLY A 1 5   ? -72.372 75.467  23.960  1.00 33.40 5   A 1 
ATOM 31   O O   . GLY A 1 5   ? -73.281 75.356  23.144  1.00 31.47 5   A 1 
ATOM 32   N N   . LYS A 1 6   ? -71.093 75.558  23.622  1.00 30.69 6   A 1 
ATOM 33   C CA  . LYS A 1 6   ? -70.678 75.189  22.274  1.00 35.93 6   A 1 
ATOM 34   C C   . LYS A 1 6   ? -70.999 73.707  22.111  1.00 33.48 6   A 1 
ATOM 35   O O   . LYS A 1 6   ? -70.368 72.869  22.733  1.00 33.11 6   A 1 
ATOM 36   C CB  . LYS A 1 6   ? -69.178 75.470  22.046  1.00 36.23 6   A 1 
ATOM 37   C CG  . LYS A 1 6   ? -68.901 76.924  21.654  1.00 35.34 6   A 1 
ATOM 38   C CD  . LYS A 1 6   ? -67.405 77.081  21.321  1.00 35.55 6   A 1 
ATOM 39   C CE  . LYS A 1 6   ? -67.088 78.470  20.745  1.00 32.61 6   A 1 
ATOM 40   N NZ  . LYS A 1 6   ? -65.652 78.588  20.381  1.00 32.28 6   A 1 
ATOM 41   N N   . GLU A 1 7   ? -72.026 73.436  21.323  1.00 29.00 7   A 1 
ATOM 42   C CA  . GLU A 1 7   ? -72.302 72.093  20.820  1.00 33.48 7   A 1 
ATOM 43   C C   . GLU A 1 7   ? -71.095 71.650  19.997  1.00 30.80 7   A 1 
ATOM 44   O O   . GLU A 1 7   ? -70.993 71.947  18.798  1.00 31.41 7   A 1 
ATOM 45   C CB  . GLU A 1 7   ? -73.573 72.092  19.963  1.00 35.28 7   A 1 
ATOM 46   C CG  . GLU A 1 7   ? -74.875 72.290  20.754  1.00 33.14 7   A 1 
ATOM 47   C CD  . GLU A 1 7   ? -76.114 72.318  19.837  1.00 31.63 7   A 1 
ATOM 48   O OE1 . GLU A 1 7   ? -77.200 71.899  20.307  1.00 29.14 7   A 1 
ATOM 49   O OE2 . GLU A 1 7   ? -75.974 72.779  18.671  1.00 34.13 7   A 1 
ATOM 50   N N   . GLU A 1 8   ? -70.135 71.055  20.688  1.00 33.90 8   A 1 
ATOM 51   C CA  . GLU A 1 8   ? -69.105 70.315  19.972  1.00 37.85 8   A 1 
ATOM 52   C C   . GLU A 1 8   ? -69.821 69.185  19.237  1.00 34.70 8   A 1 
ATOM 53   O O   . GLU A 1 8   ? -70.237 68.189  19.822  1.00 34.37 8   A 1 
ATOM 54   C CB  . GLU A 1 8   ? -67.976 69.836  20.902  1.00 38.31 8   A 1 
ATOM 55   C CG  . GLU A 1 8   ? -67.039 70.997  21.274  1.00 36.48 8   A 1 
ATOM 56   C CD  . GLU A 1 8   ? -65.811 70.594  22.096  1.00 35.01 8   A 1 
ATOM 57   O OE1 . GLU A 1 8   ? -64.820 71.377  22.048  1.00 32.97 8   A 1 
ATOM 58   O OE2 . GLU A 1 8   ? -65.870 69.556  22.775  1.00 36.87 8   A 1 
ATOM 59   N N   . LYS A 1 9   ? -70.060 69.412  17.964  1.00 32.18 9   A 1 
ATOM 60   C CA  . LYS A 1 9   ? -70.625 68.394  17.086  1.00 37.83 9   A 1 
ATOM 61   C C   . LYS A 1 9   ? -69.681 67.199  17.162  1.00 35.85 9   A 1 
ATOM 62   O O   . LYS A 1 9   ? -68.596 67.234  16.576  1.00 35.06 9   A 1 
ATOM 63   C CB  . LYS A 1 9   ? -70.764 68.903  15.647  1.00 37.11 9   A 1 
ATOM 64   C CG  . LYS A 1 9   ? -71.971 69.839  15.476  1.00 34.53 9   A 1 
ATOM 65   C CD  . LYS A 1 9   ? -72.125 70.252  14.005  1.00 33.31 9   A 1 
ATOM 66   C CE  . LYS A 1 9   ? -73.416 71.081  13.840  1.00 29.76 9   A 1 
ATOM 67   N NZ  . LYS A 1 9   ? -73.646 71.480  12.429  1.00 29.16 9   A 1 
ATOM 68   N N   . GLU A 1 10  ? -70.119 66.178  17.888  1.00 37.65 10  A 1 
ATOM 69   C CA  . GLU A 1 10  ? -69.584 64.831  17.762  1.00 40.74 10  A 1 
ATOM 70   C C   . GLU A 1 10  ? -69.768 64.400  16.300  1.00 38.18 10  A 1 
ATOM 71   O O   . GLU A 1 10  ? -70.736 63.741  15.917  1.00 37.04 10  A 1 
ATOM 72   C CB  . GLU A 1 10  ? -70.273 63.855  18.722  1.00 40.64 10  A 1 
ATOM 73   C CG  . GLU A 1 10  ? -69.887 64.056  20.196  1.00 38.03 10  A 1 
ATOM 74   C CD  . GLU A 1 10  ? -70.520 62.978  21.114  1.00 35.99 10  A 1 
ATOM 75   O OE1 . GLU A 1 10  ? -69.884 62.643  22.134  1.00 33.60 10  A 1 
ATOM 76   O OE2 . GLU A 1 10  ? -71.628 62.511  20.769  1.00 37.59 10  A 1 
ATOM 77   N N   . GLY A 1 11  ? -68.841 64.869  15.458  1.00 40.82 11  A 1 
ATOM 78   C CA  . GLY A 1 11  ? -68.714 64.338  14.121  1.00 42.66 11  A 1 
ATOM 79   C C   . GLY A 1 11  ? -68.340 62.881  14.306  1.00 41.80 11  A 1 
ATOM 80   O O   . GLY A 1 11  ? -67.166 62.572  14.468  1.00 39.37 11  A 1 
ATOM 81   N N   . GLY A 1 12  ? -69.400 62.070  14.349  1.00 41.78 12  A 1 
ATOM 82   C CA  . GLY A 1 12  ? -69.232 60.628  14.369  1.00 42.87 12  A 1 
ATOM 83   C C   . GLY A 1 12  ? -68.479 60.239  13.105  1.00 41.83 12  A 1 
ATOM 84   O O   . GLY A 1 12  ? -69.083 59.941  12.080  1.00 40.23 12  A 1 
ATOM 85   N N   . ALA A 1 13  ? -67.157 60.335  13.209  1.00 39.31 13  A 1 
ATOM 86   C CA  . ALA A 1 13  ? -66.283 59.832  12.183  1.00 42.34 13  A 1 
ATOM 87   C C   . ALA A 1 13  ? -66.646 58.351  12.078  1.00 41.47 13  A 1 
ATOM 88   O O   . ALA A 1 13  ? -66.256 57.549  12.924  1.00 40.23 13  A 1 
ATOM 89   C CB  . ALA A 1 13  ? -64.819 60.083  12.574  1.00 40.58 13  A 1 
ATOM 90   N N   . ARG A 1 14  ? -67.470 58.047  11.077  1.00 40.09 14  A 1 
ATOM 91   C CA  . ARG A 1 14  ? -67.658 56.663  10.673  1.00 44.17 14  A 1 
ATOM 92   C C   . ARG A 1 14  ? -66.247 56.159  10.400  1.00 41.77 14  A 1 
ATOM 93   O O   . ARG A 1 14  ? -65.669 56.495  9.366   1.00 41.02 14  A 1 
ATOM 94   C CB  . ARG A 1 14  ? -68.551 56.531  9.431   1.00 42.77 14  A 1 
ATOM 95   C CG  . ARG A 1 14  ? -70.044 56.681  9.754   1.00 40.26 14  A 1 
ATOM 96   C CD  . ARG A 1 14  ? -70.872 56.457  8.478   1.00 40.04 14  A 1 
ATOM 97   N NE  . ARG A 1 14  ? -72.316 56.489  8.750   1.00 36.86 14  A 1 
ATOM 98   C CZ  . ARG A 1 14  ? -73.299 56.289  7.866   1.00 33.97 14  A 1 
ATOM 99   N NH1 . ARG A 1 14  ? -73.046 56.071  6.608   1.00 32.81 14  A 1 
ATOM 100  N NH2 . ARG A 1 14  ? -74.549 56.309  8.237   1.00 34.12 14  A 1 
ATOM 101  N N   . LEU A 1 15  ? -65.693 55.442  11.403  1.00 40.80 15  A 1 
ATOM 102  C CA  . LEU A 1 15  ? -64.580 54.544  11.162  1.00 43.65 15  A 1 
ATOM 103  C C   . LEU A 1 15  ? -65.057 53.650  10.026  1.00 41.54 15  A 1 
ATOM 104  O O   . LEU A 1 15  ? -65.836 52.724  10.236  1.00 39.21 15  A 1 
ATOM 105  C CB  . LEU A 1 15  ? -64.259 53.743  12.438  1.00 40.22 15  A 1 
ATOM 106  C CG  . LEU A 1 15  ? -63.431 54.544  13.479  1.00 37.62 15  A 1 
ATOM 107  C CD1 . LEU A 1 15  ? -63.499 53.867  14.848  1.00 37.72 15  A 1 
ATOM 108  C CD2 . LEU A 1 15  ? -61.960 54.626  13.056  1.00 40.48 15  A 1 
ATOM 109  N N   . GLY A 1 16  ? -64.717 54.068  8.814   1.00 38.47 16  A 1 
ATOM 110  C CA  . GLY A 1 16  ? -64.972 53.249  7.649   1.00 41.64 16  A 1 
ATOM 111  C C   . GLY A 1 16  ? -64.355 51.913  8.013   1.00 40.65 16  A 1 
ATOM 112  O O   . GLY A 1 16  ? -63.174 51.871  8.340   1.00 38.85 16  A 1 
ATOM 113  N N   . ALA A 1 17  ? -65.196 50.902  8.089   1.00 39.70 17  A 1 
ATOM 114  C CA  . ALA A 1 17  ? -64.705 49.546  8.222   1.00 44.29 17  A 1 
ATOM 115  C C   . ALA A 1 17  ? -63.723 49.387  7.065   1.00 44.41 17  A 1 
ATOM 116  O O   . ALA A 1 17  ? -64.139 49.268  5.914   1.00 42.09 17  A 1 
ATOM 117  C CB  . ALA A 1 17  ? -65.876 48.566  8.146   1.00 41.34 17  A 1 
ATOM 118  N N   . GLY A 1 18  ? -62.453 49.568  7.375   1.00 39.99 18  A 1 
ATOM 119  C CA  . GLY A 1 18  ? -61.393 49.340  6.420   1.00 42.89 18  A 1 
ATOM 120  C C   . GLY A 1 18  ? -61.626 47.908  5.994   1.00 42.31 18  A 1 
ATOM 121  O O   . GLY A 1 18  ? -61.447 47.013  6.810   1.00 40.13 18  A 1 
ATOM 122  N N   . GLY A 1 19  ? -62.175 47.743  4.815   1.00 36.46 19  A 1 
ATOM 123  C CA  . GLY A 1 19  ? -62.443 46.415  4.279   1.00 40.09 19  A 1 
ATOM 124  C C   . GLY A 1 19  ? -61.097 45.725  4.328   1.00 40.77 19  A 1 
ATOM 125  O O   . GLY A 1 19  ? -60.227 46.090  3.554   1.00 38.66 19  A 1 
ATOM 126  N N   . GLY A 1 20  ? -60.923 44.886  5.347   1.00 39.20 20  A 1 
ATOM 127  C CA  . GLY A 1 20  ? -59.696 44.125  5.492   1.00 43.43 20  A 1 
ATOM 128  C C   . GLY A 1 20  ? -59.521 43.451  4.149   1.00 43.83 20  A 1 
ATOM 129  O O   . GLY A 1 20  ? -60.340 42.619  3.777   1.00 41.56 20  A 1 
ATOM 130  N N   . SER A 1 21  ? -58.578 43.956  3.366   1.00 42.63 21  A 1 
ATOM 131  C CA  . SER A 1 21  ? -58.313 43.383  2.056   1.00 47.09 21  A 1 
ATOM 132  C C   . SER A 1 21  ? -58.196 41.888  2.303   1.00 46.67 21  A 1 
ATOM 133  O O   . SER A 1 21  ? -57.410 41.529  3.180   1.00 44.25 21  A 1 
ATOM 134  C CB  . SER A 1 21  ? -57.024 43.953  1.455   1.00 44.77 21  A 1 
ATOM 135  O OG  . SER A 1 21  ? -56.004 44.017  2.421   1.00 40.59 21  A 1 
ATOM 136  N N   . PRO A 1 22  ? -59.027 41.042  1.668   1.00 46.67 22  A 1 
ATOM 137  C CA  . PRO A 1 22  ? -59.128 39.631  2.007   1.00 49.91 22  A 1 
ATOM 138  C C   . PRO A 1 22  ? -57.704 39.102  2.078   1.00 51.57 22  A 1 
ATOM 139  O O   . PRO A 1 22  ? -56.950 39.355  1.133   1.00 50.40 22  A 1 
ATOM 140  C CB  . PRO A 1 22  ? -59.950 38.990  0.883   1.00 46.57 22  A 1 
ATOM 141  C CG  . PRO A 1 22  ? -59.824 39.981  -0.266  1.00 47.25 22  A 1 
ATOM 142  C CD  . PRO A 1 22  ? -59.711 41.339  0.438   1.00 52.30 22  A 1 
ATOM 143  N N   . GLU A 1 23  ? -57.315 38.511  3.240   1.00 59.00 23  A 1 
ATOM 144  C CA  . GLU A 1 23  ? -55.942 38.062  3.486   1.00 59.99 23  A 1 
ATOM 145  C C   . GLU A 1 23  ? -55.463 37.360  2.225   1.00 59.39 23  A 1 
ATOM 146  O O   . GLU A 1 23  ? -55.997 36.314  1.859   1.00 55.22 23  A 1 
ATOM 147  C CB  . GLU A 1 23  ? -55.856 37.094  4.666   1.00 55.74 23  A 1 
ATOM 148  C CG  . GLU A 1 23  ? -55.802 37.770  6.041   1.00 50.73 23  A 1 
ATOM 149  C CD  . GLU A 1 23  ? -55.608 36.748  7.177   1.00 46.41 23  A 1 
ATOM 150  O OE1 . GLU A 1 23  ? -54.986 37.125  8.195   1.00 42.31 23  A 1 
ATOM 151  O OE2 . GLU A 1 23  ? -56.075 35.601  7.020   1.00 43.77 23  A 1 
ATOM 152  N N   . LYS A 1 24  ? -54.555 38.001  1.479   1.00 65.61 24  A 1 
ATOM 153  C CA  . LYS A 1 24  ? -54.166 37.518  0.158   1.00 68.63 24  A 1 
ATOM 154  C C   . LYS A 1 24  ? -53.600 36.138  0.396   1.00 71.69 24  A 1 
ATOM 155  O O   . LYS A 1 24  ? -52.526 36.016  0.980   1.00 66.05 24  A 1 
ATOM 156  C CB  . LYS A 1 24  ? -53.136 38.422  -0.524  1.00 62.18 24  A 1 
ATOM 157  C CG  . LYS A 1 24  ? -53.771 39.543  -1.360  1.00 55.08 24  A 1 
ATOM 158  C CD  . LYS A 1 24  ? -52.665 40.337  -2.072  1.00 50.39 24  A 1 
ATOM 159  C CE  . LYS A 1 24  ? -53.262 41.402  -2.986  1.00 44.12 24  A 1 
ATOM 160  N NZ  . LYS A 1 24  ? -52.190 42.191  -3.654  1.00 38.44 24  A 1 
ATOM 161  N N   . SER A 1 25  ? -54.348 35.132  0.035   1.00 72.15 25  A 1 
ATOM 162  C CA  . SER A 1 25  ? -53.958 33.758  0.299   1.00 76.02 25  A 1 
ATOM 163  C C   . SER A 1 25  ? -52.547 33.567  -0.262  1.00 78.93 25  A 1 
ATOM 164  O O   . SER A 1 25  ? -52.307 33.969  -1.407  1.00 73.23 25  A 1 
ATOM 165  C CB  . SER A 1 25  ? -55.010 32.792  -0.251  1.00 68.66 25  A 1 
ATOM 166  O OG  . SER A 1 25  ? -55.479 33.193  -1.521  1.00 60.53 25  A 1 
ATOM 167  N N   . PRO A 1 26  ? -51.599 33.084  0.539   1.00 78.44 26  A 1 
ATOM 168  C CA  . PRO A 1 26  ? -50.179 33.248  0.272   1.00 81.62 26  A 1 
ATOM 169  C C   . PRO A 1 26  ? -49.844 32.705  -1.116  1.00 84.27 26  A 1 
ATOM 170  O O   . PRO A 1 26  ? -50.406 31.682  -1.535  1.00 80.29 26  A 1 
ATOM 171  C CB  . PRO A 1 26  ? -49.443 32.548  1.413   1.00 76.41 26  A 1 
ATOM 172  C CG  . PRO A 1 26  ? -50.511 31.668  2.066   1.00 71.78 26  A 1 
ATOM 173  C CD  . PRO A 1 26  ? -51.807 32.412  1.808   1.00 74.33 26  A 1 
ATOM 174  N N   . SER A 1 27  ? -48.990 33.398  -1.838  1.00 81.67 27  A 1 
ATOM 175  C CA  . SER A 1 27  ? -48.591 32.959  -3.173  1.00 84.28 27  A 1 
ATOM 176  C C   . SER A 1 27  ? -47.913 31.587  -3.112  1.00 85.83 27  A 1 
ATOM 177  O O   . SER A 1 27  ? -47.409 31.165  -2.073  1.00 82.48 27  A 1 
ATOM 178  C CB  . SER A 1 27  ? -47.686 34.016  -3.827  1.00 80.10 27  A 1 
ATOM 179  O OG  . SER A 1 27  ? -46.473 34.115  -3.122  1.00 73.86 27  A 1 
ATOM 180  N N   . ALA A 1 28  ? -47.861 30.868  -4.238  1.00 85.19 28  A 1 
ATOM 181  C CA  . ALA A 1 28  ? -47.143 29.598  -4.295  1.00 86.36 28  A 1 
ATOM 182  C C   . ALA A 1 28  ? -45.679 29.756  -3.853  1.00 87.80 28  A 1 
ATOM 183  O O   . ALA A 1 28  ? -45.135 28.908  -3.150  1.00 85.73 28  A 1 
ATOM 184  C CB  . ALA A 1 28  ? -47.238 29.057  -5.726  1.00 83.77 28  A 1 
ATOM 185  N N   . GLN A 1 29  ? -45.074 30.905  -4.186  1.00 86.88 29  A 1 
ATOM 186  C CA  . GLN A 1 29  ? -43.690 31.211  -3.819  1.00 86.83 29  A 1 
ATOM 187  C C   . GLN A 1 29  ? -43.528 31.466  -2.313  1.00 88.12 29  A 1 
ATOM 188  O O   . GLN A 1 29  ? -42.592 30.944  -1.711  1.00 85.78 29  A 1 
ATOM 189  C CB  . GLN A 1 29  ? -43.219 32.395  -4.674  1.00 84.25 29  A 1 
ATOM 190  C CG  . GLN A 1 29  ? -41.687 32.523  -4.698  1.00 77.40 29  A 1 
ATOM 191  C CD  . GLN A 1 29  ? -40.976 31.408  -5.483  1.00 72.61 29  A 1 
ATOM 192  O OE1 . GLN A 1 29  ? -41.556 30.451  -5.977  1.00 66.91 29  A 1 
ATOM 193  N NE2 . GLN A 1 29  ? -39.673 31.501  -5.611  1.00 63.47 29  A 1 
ATOM 194  N N   . GLU A 1 30  ? -44.444 32.193  -1.673  1.00 87.45 30  A 1 
ATOM 195  C CA  . GLU A 1 30  ? -44.449 32.393  -0.214  1.00 87.34 30  A 1 
ATOM 196  C C   . GLU A 1 30  ? -44.661 31.078  0.543   1.00 87.93 30  A 1 
ATOM 197  O O   . GLU A 1 30  ? -43.962 30.807  1.521   1.00 85.87 30  A 1 
ATOM 198  C CB  . GLU A 1 30  ? -45.547 33.390  0.170   1.00 85.78 30  A 1 
ATOM 199  C CG  . GLU A 1 30  ? -45.214 34.844  -0.220  1.00 77.44 30  A 1 
ATOM 200  C CD  . GLU A 1 30  ? -46.451 35.750  -0.247  1.00 71.62 30  A 1 
ATOM 201  O OE1 . GLU A 1 30  ? -46.294 36.962  -0.009  1.00 63.08 30  A 1 
ATOM 202  O OE2 . GLU A 1 30  ? -47.528 35.230  -0.603  1.00 66.29 30  A 1 
ATOM 203  N N   . LEU A 1 31  ? -45.565 30.216  0.065   1.00 88.12 31  A 1 
ATOM 204  C CA  . LEU A 1 31  ? -45.773 28.887  0.641   1.00 87.59 31  A 1 
ATOM 205  C C   . LEU A 1 31  ? -44.521 28.007  0.536   1.00 88.93 31  A 1 
ATOM 206  O O   . LEU A 1 31  ? -44.194 27.287  1.481   1.00 87.47 31  A 1 
ATOM 207  C CB  . LEU A 1 31  ? -46.960 28.203  -0.050  1.00 86.61 31  A 1 
ATOM 208  C CG  . LEU A 1 31  ? -48.331 28.788  0.350   1.00 84.24 31  A 1 
ATOM 209  C CD1 . LEU A 1 31  ? -49.408 28.285  -0.612  1.00 76.09 31  A 1 
ATOM 210  C CD2 . LEU A 1 31  ? -48.737 28.370  1.764   1.00 77.74 31  A 1 
ATOM 211  N N   . LYS A 1 32  ? -43.785 28.093  -0.577  1.00 87.52 32  A 1 
ATOM 212  C CA  . LYS A 1 32  ? -42.491 27.422  -0.730  1.00 87.98 32  A 1 
ATOM 213  C C   . LYS A 1 32  ? -41.471 27.943  0.281   1.00 88.65 32  A 1 
ATOM 214  O O   . LYS A 1 32  ? -40.787 27.152  0.920   1.00 88.14 32  A 1 
ATOM 215  C CB  . LYS A 1 32  ? -41.986 27.600  -2.171  1.00 86.62 32  A 1 
ATOM 216  C CG  . LYS A 1 32  ? -40.573 27.037  -2.407  1.00 84.15 32  A 1 
ATOM 217  C CD  . LYS A 1 32  ? -39.948 27.682  -3.640  1.00 81.79 32  A 1 
ATOM 218  C CE  . LYS A 1 32  ? -38.456 27.369  -3.736  1.00 74.59 32  A 1 
ATOM 219  N NZ  . LYS A 1 32  ? -37.820 28.185  -4.805  1.00 69.05 32  A 1 
ATOM 220  N N   . GLU A 1 33  ? -41.342 29.258  0.458   1.00 89.12 33  A 1 
ATOM 221  C CA  . GLU A 1 33  ? -40.410 29.840  1.427   1.00 88.67 33  A 1 
ATOM 222  C C   . GLU A 1 33  ? -40.765 29.449  2.862   1.00 89.17 33  A 1 
ATOM 223  O O   . GLU A 1 33  ? -39.878 29.146  3.665   1.00 87.19 33  A 1 
ATOM 224  C CB  . GLU A 1 33  ? -40.389 31.364  1.301   1.00 87.55 33  A 1 
ATOM 225  C CG  . GLU A 1 33  ? -39.647 31.822  0.051   1.00 79.58 33  A 1 
ATOM 226  C CD  . GLU A 1 33  ? -39.455 33.352  0.004   1.00 72.25 33  A 1 
ATOM 227  O OE1 . GLU A 1 33  ? -38.900 33.812  -1.025  1.00 63.43 33  A 1 
ATOM 228  O OE2 . GLU A 1 33  ? -39.821 34.022  0.998   1.00 64.90 33  A 1 
ATOM 229  N N   . GLN A 1 34  ? -42.074 29.403  3.193   1.00 89.89 34  A 1 
ATOM 230  C CA  . GLN A 1 34  ? -42.549 28.928  4.474   1.00 89.85 34  A 1 
ATOM 231  C C   . GLN A 1 34  ? -42.186 27.446  4.686   1.00 90.69 34  A 1 
ATOM 232  O O   . GLN A 1 34  ? -41.654 27.089  5.735   1.00 88.35 34  A 1 
ATOM 233  C CB  . GLN A 1 34  ? -44.058 29.208  4.562   1.00 88.71 34  A 1 
ATOM 234  C CG  . GLN A 1 34  ? -44.538 29.342  6.014   1.00 78.31 34  A 1 
ATOM 235  C CD  . GLN A 1 34  ? -46.007 29.804  6.103   1.00 73.70 34  A 1 
ATOM 236  O OE1 . GLN A 1 34  ? -46.765 29.749  5.154   1.00 65.40 34  A 1 
ATOM 237  N NE2 . GLN A 1 34  ? -46.451 30.262  7.244   1.00 63.38 34  A 1 
ATOM 238  N N   . GLY A 1 35  ? -42.384 26.624  3.669   1.00 88.79 35  A 1 
ATOM 239  C CA  . GLY A 1 35  ? -41.940 25.232  3.647   1.00 88.07 35  A 1 
ATOM 240  C C   . GLY A 1 35  ? -40.434 25.093  3.853   1.00 89.39 35  A 1 
ATOM 241  O O   . GLY A 1 35  ? -39.996 24.285  4.672   1.00 87.84 35  A 1 
ATOM 242  N N   . ASN A 1 36  ? -39.620 25.936  3.208   1.00 90.03 36  A 1 
ATOM 243  C CA  . ASN A 1 36  ? -38.169 25.936  3.381   1.00 89.32 36  A 1 
ATOM 244  C C   . ASN A 1 36  ? -37.759 26.242  4.835   1.00 89.56 36  A 1 
ATOM 245  O O   . ASN A 1 36  ? -36.883 25.575  5.378   1.00 87.83 36  A 1 
ATOM 246  C CB  . ASN A 1 36  ? -37.522 26.959  2.433   1.00 88.15 36  A 1 
ATOM 247  C CG  . ASN A 1 36  ? -37.589 26.605  0.945   1.00 87.08 36  A 1 
ATOM 248  O OD1 . ASN A 1 36  ? -37.883 25.513  0.514   1.00 78.54 36  A 1 
ATOM 249  N ND2 . ASN A 1 36  ? -37.253 27.555  0.108   1.00 78.41 36  A 1 
ATOM 250  N N   . ARG A 1 37  ? -38.401 27.214  5.496   1.00 90.23 37  A 1 
ATOM 251  C CA  . ARG A 1 37  ? -38.138 27.522  6.918   1.00 89.93 37  A 1 
ATOM 252  C C   . ARG A 1 37  ? -38.502 26.341  7.826   1.00 90.55 37  A 1 
ATOM 253  O O   . ARG A 1 37  ? -37.730 26.019  8.731   1.00 87.75 37  A 1 
ATOM 254  C CB  . ARG A 1 37  ? -38.914 28.776  7.350   1.00 89.44 37  A 1 
ATOM 255  C CG  . ARG A 1 37  ? -38.378 30.060  6.702   1.00 81.42 37  A 1 
ATOM 256  C CD  . ARG A 1 37  ? -39.219 31.261  7.150   1.00 79.21 37  A 1 
ATOM 257  N NE  . ARG A 1 37  ? -38.944 32.450  6.329   1.00 69.67 37  A 1 
ATOM 258  C CZ  . ARG A 1 37  ? -39.505 33.649  6.462   1.00 61.91 37  A 1 
ATOM 259  N NH1 . ARG A 1 37  ? -40.338 33.904  7.437   1.00 55.05 37  A 1 
ATOM 260  N NH2 . ARG A 1 37  ? -39.247 34.590  5.609   1.00 55.14 37  A 1 
ATOM 261  N N   . LEU A 1 38  ? -39.645 25.693  7.581   1.00 90.21 38  A 1 
ATOM 262  C CA  . LEU A 1 38  ? -40.056 24.506  8.330   1.00 89.26 38  A 1 
ATOM 263  C C   . LEU A 1 38  ? -39.090 23.332  8.114   1.00 90.29 38  A 1 
ATOM 264  O O   . LEU A 1 38  ? -38.725 22.650  9.076   1.00 88.24 38  A 1 
ATOM 265  C CB  . LEU A 1 38  ? -41.491 24.122  7.915   1.00 88.69 38  A 1 
ATOM 266  C CG  . LEU A 1 38  ? -42.573 25.118  8.398   1.00 87.25 38  A 1 
ATOM 267  C CD1 . LEU A 1 38  ? -43.891 24.832  7.676   1.00 79.01 38  A 1 
ATOM 268  C CD2 . LEU A 1 38  ? -42.824 24.993  9.902   1.00 79.60 38  A 1 
ATOM 269  N N   . PHE A 1 39  ? -38.603 23.140  6.888   1.00 90.66 39  A 1 
ATOM 270  C CA  . PHE A 1 39  ? -37.614 22.108  6.550   1.00 89.84 39  A 1 
ATOM 271  C C   . PHE A 1 39  ? -36.295 22.317  7.296   1.00 90.04 39  A 1 
ATOM 272  O O   . PHE A 1 39  ? -35.788 21.383  7.928   1.00 88.79 39  A 1 
ATOM 273  C CB  . PHE A 1 39  ? -37.400 22.085  5.030   1.00 89.13 39  A 1 
ATOM 274  C CG  . PHE A 1 39  ? -36.466 20.979  4.598   1.00 89.63 39  A 1 
ATOM 275  C CD1 . PHE A 1 39  ? -35.078 21.199  4.535   1.00 82.07 39  A 1 
ATOM 276  C CD2 . PHE A 1 39  ? -36.975 19.704  4.319   1.00 82.60 39  A 1 
ATOM 277  C CE1 . PHE A 1 39  ? -34.203 20.151  4.198   1.00 81.54 39  A 1 
ATOM 278  C CE2 . PHE A 1 39  ? -36.105 18.646  3.972   1.00 80.83 39  A 1 
ATOM 279  C CZ  . PHE A 1 39  ? -34.722 18.872  3.923   1.00 85.31 39  A 1 
ATOM 280  N N   . VAL A 1 40  ? -35.770 23.549  7.316   1.00 90.76 40  A 1 
ATOM 281  C CA  . VAL A 1 40  ? -34.563 23.897  8.088   1.00 89.71 40  A 1 
ATOM 282  C C   . VAL A 1 40  ? -34.767 23.648  9.583   1.00 90.03 40  A 1 
ATOM 283  O O   . VAL A 1 40  ? -33.863 23.150  10.257  1.00 87.81 40  A 1 
ATOM 284  C CB  . VAL A 1 40  ? -34.146 25.361  7.814   1.00 88.42 40  A 1 
ATOM 285  C CG1 . VAL A 1 40  ? -32.991 25.828  8.719   1.00 79.74 40  A 1 
ATOM 286  C CG2 . VAL A 1 40  ? -33.674 25.530  6.366   1.00 78.44 40  A 1 
ATOM 287  N N   . GLY A 1 41  ? -35.966 23.899  10.100  1.00 89.60 41  A 1 
ATOM 288  C CA  . GLY A 1 41  ? -36.379 23.568  11.465  1.00 88.66 41  A 1 
ATOM 289  C C   . GLY A 1 41  ? -36.622 22.068  11.729  1.00 89.47 41  A 1 
ATOM 290  O O   . GLY A 1 41  ? -37.087 21.727  12.809  1.00 85.55 41  A 1 
ATOM 291  N N   . ARG A 1 42  ? -36.319 21.183  10.775  1.00 87.78 42  A 1 
ATOM 292  C CA  . ARG A 1 42  ? -36.569 19.723  10.809  1.00 88.40 42  A 1 
ATOM 293  C C   . ARG A 1 42  ? -38.048 19.337  10.984  1.00 89.97 42  A 1 
ATOM 294  O O   . ARG A 1 42  ? -38.347 18.197  11.332  1.00 86.14 42  A 1 
ATOM 295  C CB  . ARG A 1 42  ? -35.673 19.018  11.837  1.00 86.33 42  A 1 
ATOM 296  C CG  . ARG A 1 42  ? -34.169 19.252  11.618  1.00 82.36 42  A 1 
ATOM 297  C CD  . ARG A 1 42  ? -33.382 18.412  12.633  1.00 75.70 42  A 1 
ATOM 298  N NE  . ARG A 1 42  ? -31.935 18.540  12.440  1.00 68.35 42  A 1 
ATOM 299  C CZ  . ARG A 1 42  ? -30.996 17.828  13.046  1.00 59.62 42  A 1 
ATOM 300  N NH1 . ARG A 1 42  ? -31.302 16.929  13.947  1.00 55.58 42  A 1 
ATOM 301  N NH2 . ARG A 1 42  ? -29.727 18.006  12.765  1.00 54.96 42  A 1 
ATOM 302  N N   . LYS A 1 43  ? -38.973 20.255  10.703  1.00 88.99 43  A 1 
ATOM 303  C CA  . LYS A 1 43  ? -40.417 20.013  10.718  1.00 88.88 43  A 1 
ATOM 304  C C   . LYS A 1 43  ? -40.869 19.485  9.348   1.00 90.37 43  A 1 
ATOM 305  O O   . LYS A 1 43  ? -41.551 20.174  8.600   1.00 87.06 43  A 1 
ATOM 306  C CB  . LYS A 1 43  ? -41.161 21.279  11.145  1.00 87.10 43  A 1 
ATOM 307  C CG  . LYS A 1 43  ? -40.833 21.681  12.592  1.00 82.91 43  A 1 
ATOM 308  C CD  . LYS A 1 43  ? -41.772 22.805  13.019  1.00 75.39 43  A 1 
ATOM 309  C CE  . LYS A 1 43  ? -41.582 23.119  14.502  1.00 67.98 43  A 1 
ATOM 310  N NZ  . LYS A 1 43  ? -42.673 23.992  14.991  1.00 58.94 43  A 1 
ATOM 311  N N   . TYR A 1 44  ? -40.439 18.273  9.019   1.00 91.50 44  A 1 
ATOM 312  C CA  . TYR A 1 44  ? -40.658 17.694  7.692   1.00 91.68 44  A 1 
ATOM 313  C C   . TYR A 1 44  ? -42.140 17.508  7.328   1.00 92.43 44  A 1 
ATOM 314  O O   . TYR A 1 44  ? -42.495 17.871  6.208   1.00 90.51 44  A 1 
ATOM 315  C CB  . TYR A 1 44  ? -39.876 16.382  7.547   1.00 90.43 44  A 1 
ATOM 316  C CG  . TYR A 1 44  ? -38.406 16.479  7.878   1.00 90.02 44  A 1 
ATOM 317  C CD1 . TYR A 1 44  ? -37.570 17.388  7.194   1.00 80.28 44  A 1 
ATOM 318  C CD2 . TYR A 1 44  ? -37.852 15.678  8.893   1.00 80.40 44  A 1 
ATOM 319  C CE1 . TYR A 1 44  ? -36.205 17.493  7.508   1.00 79.26 44  A 1 
ATOM 320  C CE2 . TYR A 1 44  ? -36.492 15.771  9.219   1.00 78.40 44  A 1 
ATOM 321  C CZ  . TYR A 1 44  ? -35.668 16.676  8.524   1.00 85.64 44  A 1 
ATOM 322  O OH  . TYR A 1 44  ? -34.339 16.774  8.838   1.00 84.07 44  A 1 
ATOM 323  N N   . PRO A 1 45  ? -43.036 17.043  8.230   1.00 91.39 45  A 1 
ATOM 324  C CA  . PRO A 1 45  ? -44.460 16.913  7.917   1.00 90.66 45  A 1 
ATOM 325  C C   . PRO A 1 45  ? -45.115 18.253  7.594   1.00 91.04 45  A 1 
ATOM 326  O O   . PRO A 1 45  ? -45.839 18.378  6.603   1.00 89.25 45  A 1 
ATOM 327  C CB  . PRO A 1 45  ? -45.095 16.249  9.143   1.00 89.42 45  A 1 
ATOM 328  C CG  . PRO A 1 45  ? -43.935 15.563  9.853   1.00 87.22 45  A 1 
ATOM 329  C CD  . PRO A 1 45  ? -42.761 16.491  9.556   1.00 90.02 45  A 1 
ATOM 330  N N   . GLU A 1 46  ? -44.816 19.290  8.378   1.00 90.14 46  A 1 
ATOM 331  C CA  . GLU A 1 46  ? -45.372 20.620  8.153   1.00 89.88 46  A 1 
ATOM 332  C C   . GLU A 1 46  ? -44.781 21.278  6.893   1.00 90.16 46  A 1 
ATOM 333  O O   . GLU A 1 46  ? -45.500 21.946  6.151   1.00 87.37 46  A 1 
ATOM 334  C CB  . GLU A 1 46  ? -45.166 21.523  9.376   1.00 88.90 46  A 1 
ATOM 335  C CG  . GLU A 1 46  ? -45.764 20.971  10.696  1.00 83.60 46  A 1 
ATOM 336  C CD  . GLU A 1 46  ? -44.714 20.312  11.594  1.00 78.13 46  A 1 
ATOM 337  O OE1 . GLU A 1 46  ? -44.712 20.627  12.805  1.00 67.67 46  A 1 
ATOM 338  O OE2 . GLU A 1 46  ? -43.859 19.558  11.070  1.00 69.84 46  A 1 
ATOM 339  N N   . ALA A 1 47  ? -43.518 21.053  6.625   1.00 91.08 47  A 1 
ATOM 340  C CA  . ALA A 1 47  ? -42.876 21.507  5.401   1.00 90.71 47  A 1 
ATOM 341  C C   . ALA A 1 47  ? -43.514 20.861  4.164   1.00 91.31 47  A 1 
ATOM 342  O O   . ALA A 1 47  ? -43.861 21.563  3.214   1.00 90.19 47  A 1 
ATOM 343  C CB  . ALA A 1 47  ? -41.373 21.224  5.481   1.00 90.09 47  A 1 
ATOM 344  N N   . ALA A 1 48  ? -43.736 19.541  4.190   1.00 90.61 48  A 1 
ATOM 345  C CA  . ALA A 1 48  ? -44.403 18.817  3.116   1.00 90.53 48  A 1 
ATOM 346  C C   . ALA A 1 48  ? -45.822 19.354  2.867   1.00 91.01 48  A 1 
ATOM 347  O O   . ALA A 1 48  ? -46.203 19.603  1.722   1.00 89.25 48  A 1 
ATOM 348  C CB  . ALA A 1 48  ? -44.422 17.320  3.449   1.00 89.68 48  A 1 
ATOM 349  N N   . ALA A 1 49  ? -46.570 19.637  3.926   1.00 91.44 49  A 1 
ATOM 350  C CA  . ALA A 1 49  ? -47.897 20.243  3.817   1.00 91.03 49  A 1 
ATOM 351  C C   . ALA A 1 49  ? -47.847 21.651  3.188   1.00 91.11 49  A 1 
ATOM 352  O O   . ALA A 1 49  ? -48.696 21.981  2.360   1.00 89.37 49  A 1 
ATOM 353  C CB  . ALA A 1 49  ? -48.538 20.257  5.202   1.00 90.09 49  A 1 
ATOM 354  N N   . CYS A 1 50  ? -46.854 22.481  3.528   1.00 91.06 50  A 1 
ATOM 355  C CA  . CYS A 1 50  ? -46.648 23.781  2.893   1.00 91.07 50  A 1 
ATOM 356  C C   . CYS A 1 50  ? -46.321 23.653  1.395   1.00 91.86 50  A 1 
ATOM 357  O O   . CYS A 1 50  ? -46.907 24.366  0.585   1.00 89.97 50  A 1 
ATOM 358  C CB  . CYS A 1 50  ? -45.544 24.557  3.618   1.00 89.22 50  A 1 
ATOM 359  S SG  . CYS A 1 50  ? -46.263 25.503  5.003   1.00 81.68 50  A 1 
ATOM 360  N N   . TYR A 1 51  ? -45.442 22.728  1.021   1.00 91.75 51  A 1 
ATOM 361  C CA  . TYR A 1 51  ? -45.161 22.467  -0.393  1.00 92.15 51  A 1 
ATOM 362  C C   . TYR A 1 51  ? -46.387 21.925  -1.128  1.00 92.33 51  A 1 
ATOM 363  O O   . TYR A 1 51  ? -46.636 22.336  -2.260  1.00 90.74 51  A 1 
ATOM 364  C CB  . TYR A 1 51  ? -43.962 21.522  -0.534  1.00 91.83 51  A 1 
ATOM 365  C CG  . TYR A 1 51  ? -42.654 22.049  -0.003  1.00 91.90 51  A 1 
ATOM 366  C CD1 . TYR A 1 51  ? -42.171 23.327  -0.372  1.00 83.86 51  A 1 
ATOM 367  C CD2 . TYR A 1 51  ? -41.878 21.257  0.876   1.00 83.64 51  A 1 
ATOM 368  C CE1 . TYR A 1 51  ? -40.954 23.806  0.135   1.00 82.32 51  A 1 
ATOM 369  C CE2 . TYR A 1 51  ? -40.667 21.728  1.386   1.00 81.57 51  A 1 
ATOM 370  C CZ  . TYR A 1 51  ? -40.204 23.000  1.017   1.00 89.59 51  A 1 
ATOM 371  O OH  . TYR A 1 51  ? -39.022 23.467  1.532   1.00 88.15 51  A 1 
ATOM 372  N N   . GLY A 1 52  ? -47.205 21.096  -0.479  1.00 91.53 52  A 1 
ATOM 373  C CA  . GLY A 1 52  ? -48.478 20.641  -1.021  1.00 91.23 52  A 1 
ATOM 374  C C   . GLY A 1 52  ? -49.424 21.793  -1.356  1.00 91.73 52  A 1 
ATOM 375  O O   . GLY A 1 52  ? -49.969 21.846  -2.458  1.00 90.13 52  A 1 
ATOM 376  N N   . ARG A 1 53  ? -49.539 22.790  -0.470  1.00 90.63 53  A 1 
ATOM 377  C CA  . ARG A 1 53  ? -50.327 24.005  -0.748  1.00 90.37 53  A 1 
ATOM 378  C C   . ARG A 1 53  ? -49.724 24.833  -1.888  1.00 90.51 53  A 1 
ATOM 379  O O   . ARG A 1 53  ? -50.472 25.355  -2.704  1.00 87.55 53  A 1 
ATOM 380  C CB  . ARG A 1 53  ? -50.455 24.864  0.513   1.00 89.62 53  A 1 
ATOM 381  C CG  . ARG A 1 53  ? -51.277 24.201  1.624   1.00 83.87 53  A 1 
ATOM 382  C CD  . ARG A 1 53  ? -51.337 25.128  2.845   1.00 80.41 53  A 1 
ATOM 383  N NE  . ARG A 1 53  ? -51.451 24.387  4.103   1.00 70.88 53  A 1 
ATOM 384  C CZ  . ARG A 1 53  ? -51.474 24.912  5.320   1.00 63.63 53  A 1 
ATOM 385  N NH1 . ARG A 1 53  ? -51.499 26.201  5.517   1.00 57.37 53  A 1 
ATOM 386  N NH2 . ARG A 1 53  ? -51.459 24.133  6.365   1.00 55.79 53  A 1 
ATOM 387  N N   . ALA A 1 54  ? -48.404 24.925  -1.976  1.00 90.37 54  A 1 
ATOM 388  C CA  . ALA A 1 54  ? -47.735 25.600  -3.091  1.00 89.67 54  A 1 
ATOM 389  C C   . ALA A 1 54  ? -48.020 24.906  -4.430  1.00 90.20 54  A 1 
ATOM 390  O O   . ALA A 1 54  ? -48.334 25.583  -5.410  1.00 88.60 54  A 1 
ATOM 391  C CB  . ALA A 1 54  ? -46.230 25.677  -2.802  1.00 89.03 54  A 1 
ATOM 392  N N   . ILE A 1 55  ? -47.969 23.559  -4.463  1.00 90.42 55  A 1 
ATOM 393  C CA  . ILE A 1 55  ? -48.309 22.740  -5.632  1.00 90.45 55  A 1 
ATOM 394  C C   . ILE A 1 55  ? -49.769 22.961  -6.040  1.00 90.22 55  A 1 
ATOM 395  O O   . ILE A 1 55  ? -50.042 23.187  -7.216  1.00 88.22 55  A 1 
ATOM 396  C CB  . ILE A 1 55  ? -48.025 21.251  -5.345  1.00 89.97 55  A 1 
ATOM 397  C CG1 . ILE A 1 55  ? -46.498 21.016  -5.291  1.00 86.07 55  A 1 
ATOM 398  C CG2 . ILE A 1 55  ? -48.664 20.336  -6.408  1.00 85.94 55  A 1 
ATOM 399  C CD1 . ILE A 1 55  ? -46.104 19.681  -4.623  1.00 82.93 55  A 1 
ATOM 400  N N   . THR A 1 56  ? -50.703 22.990  -5.089  1.00 91.23 56  A 1 
ATOM 401  C CA  . THR A 1 56  ? -52.115 23.272  -5.381  1.00 90.45 56  A 1 
ATOM 402  C C   . THR A 1 56  ? -52.310 24.658  -6.008  1.00 90.32 56  A 1 
ATOM 403  O O   . THR A 1 56  ? -53.181 24.835  -6.850  1.00 87.91 56  A 1 
ATOM 404  C CB  . THR A 1 56  ? -52.973 23.162  -4.103  1.00 89.34 56  A 1 
ATOM 405  O OG1 . THR A 1 56  ? -52.714 21.963  -3.417  1.00 80.46 56  A 1 
ATOM 406  C CG2 . THR A 1 56  ? -54.468 23.167  -4.395  1.00 77.18 56  A 1 
ATOM 407  N N   . ARG A 1 57  ? -51.482 25.638  -5.631  1.00 90.43 57  A 1 
ATOM 408  C CA  . ARG A 1 57  ? -51.483 26.986  -6.213  1.00 89.78 57  A 1 
ATOM 409  C C   . ARG A 1 57  ? -50.854 27.048  -7.595  1.00 90.20 57  A 1 
ATOM 410  O O   . ARG A 1 57  ? -51.357 27.757  -8.463  1.00 86.05 57  A 1 
ATOM 411  C CB  . ARG A 1 57  ? -50.731 27.929  -5.271  1.00 87.91 57  A 1 
ATOM 412  C CG  . ARG A 1 57  ? -51.637 28.442  -4.157  1.00 81.11 57  A 1 
ATOM 413  C CD  . ARG A 1 57  ? -52.098 29.851  -4.509  1.00 77.03 57  A 1 
ATOM 414  N NE  . ARG A 1 57  ? -53.078 30.334  -3.555  1.00 69.73 57  A 1 
ATOM 415  C CZ  . ARG A 1 57  ? -53.112 31.496  -2.944  1.00 63.20 57  A 1 
ATOM 416  N NH1 . ARG A 1 57  ? -52.253 32.449  -3.182  1.00 56.24 57  A 1 
ATOM 417  N NH2 . ARG A 1 57  ? -54.017 31.688  -2.060  1.00 56.21 57  A 1 
ATOM 418  N N   . ASN A 1 58  ? -49.756 26.354  -7.801  1.00 88.36 58  A 1 
ATOM 419  C CA  . ASN A 1 58  ? -49.072 26.275  -9.080  1.00 88.75 58  A 1 
ATOM 420  C C   . ASN A 1 58  ? -48.437 24.882  -9.264  1.00 89.58 58  A 1 
ATOM 421  O O   . ASN A 1 58  ? -47.308 24.655  -8.831  1.00 86.73 58  A 1 
ATOM 422  C CB  . ASN A 1 58  ? -48.042 27.403  -9.187  1.00 86.93 58  A 1 
ATOM 423  C CG  . ASN A 1 58  ? -47.425 27.463  -10.578 1.00 86.18 58  A 1 
ATOM 424  O OD1 . ASN A 1 58  ? -47.680 26.644  -11.442 1.00 78.97 58  A 1 
ATOM 425  N ND2 . ASN A 1 58  ? -46.604 28.448  -10.835 1.00 78.65 58  A 1 
ATOM 426  N N   . PRO A 1 59  ? -49.160 23.957  -9.932  1.00 89.33 59  A 1 
ATOM 427  C CA  . PRO A 1 59  ? -48.692 22.585  -10.105 1.00 88.63 59  A 1 
ATOM 428  C C   . PRO A 1 59  ? -47.604 22.412  -11.173 1.00 89.14 59  A 1 
ATOM 429  O O   . PRO A 1 59  ? -47.147 21.296  -11.390 1.00 85.59 59  A 1 
ATOM 430  C CB  . PRO A 1 59  ? -49.960 21.787  -10.440 1.00 87.30 59  A 1 
ATOM 431  C CG  . PRO A 1 59  ? -50.813 22.803  -11.198 1.00 85.33 59  A 1 
ATOM 432  C CD  . PRO A 1 59  ? -50.495 24.121  -10.480 1.00 88.89 59  A 1 
ATOM 433  N N   . LEU A 1 60  ? -47.176 23.484  -11.843 1.00 88.88 60  A 1 
ATOM 434  C CA  . LEU A 1 60  ? -46.223 23.442  -12.962 1.00 88.99 60  A 1 
ATOM 435  C C   . LEU A 1 60  ? -44.784 23.790  -12.556 1.00 89.37 60  A 1 
ATOM 436  O O   . LEU A 1 60  ? -43.934 24.002  -13.425 1.00 85.29 60  A 1 
ATOM 437  C CB  . LEU A 1 60  ? -46.732 24.347  -14.097 1.00 86.86 60  A 1 
ATOM 438  C CG  . LEU A 1 60  ? -48.093 23.944  -14.688 1.00 84.13 60  A 1 
ATOM 439  C CD1 . LEU A 1 60  ? -48.510 24.969  -15.742 1.00 76.61 60  A 1 
ATOM 440  C CD2 . LEU A 1 60  ? -48.049 22.569  -15.347 1.00 77.36 60  A 1 
ATOM 441  N N   . VAL A 1 61  ? -44.485 23.869  -11.253 1.00 89.31 61  A 1 
ATOM 442  C CA  . VAL A 1 61  ? -43.150 24.228  -10.756 1.00 89.38 61  A 1 
ATOM 443  C C   . VAL A 1 61  ? -42.455 22.996  -10.172 1.00 90.24 61  A 1 
ATOM 444  O O   . VAL A 1 61  ? -42.731 22.601  -9.042  1.00 87.97 61  A 1 
ATOM 445  C CB  . VAL A 1 61  ? -43.215 25.392  -9.752  1.00 87.08 61  A 1 
ATOM 446  C CG1 . VAL A 1 61  ? -41.812 25.807  -9.299  1.00 79.34 61  A 1 
ATOM 447  C CG2 . VAL A 1 61  ? -43.879 26.624  -10.367 1.00 79.07 61  A 1 
ATOM 448  N N   . ALA A 1 62  ? -41.485 22.442  -10.902 1.00 89.86 62  A 1 
ATOM 449  C CA  . ALA A 1 62  ? -40.743 21.238  -10.514 1.00 89.73 62  A 1 
ATOM 450  C C   . ALA A 1 62  ? -40.129 21.317  -9.102  1.00 90.47 62  A 1 
ATOM 451  O O   . ALA A 1 62  ? -40.189 20.364  -8.326  1.00 88.37 62  A 1 
ATOM 452  C CB  . ALA A 1 62  ? -39.648 20.998  -11.557 1.00 87.97 62  A 1 
ATOM 453  N N   . VAL A 1 63  ? -39.604 22.484  -8.712  1.00 90.84 63  A 1 
ATOM 454  C CA  . VAL A 1 63  ? -38.961 22.711  -7.402  1.00 90.97 63  A 1 
ATOM 455  C C   . VAL A 1 63  ? -39.900 22.444  -6.219  1.00 91.60 63  A 1 
ATOM 456  O O   . VAL A 1 63  ? -39.433 22.076  -5.146  1.00 90.05 63  A 1 
ATOM 457  C CB  . VAL A 1 63  ? -38.393 24.136  -7.320  1.00 88.95 63  A 1 
ATOM 458  C CG1 . VAL A 1 63  ? -37.746 24.444  -5.964  1.00 77.48 63  A 1 
ATOM 459  C CG2 . VAL A 1 63  ? -37.313 24.364  -8.383  1.00 76.78 63  A 1 
ATOM 460  N N   . TYR A 1 64  ? -41.206 22.618  -6.368  1.00 90.69 64  A 1 
ATOM 461  C CA  . TYR A 1 64  ? -42.146 22.320  -5.292  1.00 90.90 64  A 1 
ATOM 462  C C   . TYR A 1 64  ? -42.237 20.812  -5.046  1.00 91.48 64  A 1 
ATOM 463  O O   . TYR A 1 64  ? -42.215 20.390  -3.893  1.00 89.39 64  A 1 
ATOM 464  C CB  . TYR A 1 64  ? -43.529 22.914  -5.582  1.00 90.12 64  A 1 
ATOM 465  C CG  . TYR A 1 64  ? -43.589 24.421  -5.784  1.00 89.47 64  A 1 
ATOM 466  C CD1 . TYR A 1 64  ? -42.563 25.270  -5.325  1.00 81.16 64  A 1 
ATOM 467  C CD2 . TYR A 1 64  ? -44.702 24.980  -6.444  1.00 81.39 64  A 1 
ATOM 468  C CE1 . TYR A 1 64  ? -42.626 26.653  -5.552  1.00 80.54 64  A 1 
ATOM 469  C CE2 . TYR A 1 64  ? -44.771 26.359  -6.670  1.00 79.90 64  A 1 
ATOM 470  C CZ  . TYR A 1 64  ? -43.732 27.200  -6.237  1.00 85.73 64  A 1 
ATOM 471  O OH  . TYR A 1 64  ? -43.777 28.549  -6.485  1.00 84.31 64  A 1 
ATOM 472  N N   . TYR A 1 65  ? -42.252 20.036  -6.111  1.00 91.36 65  A 1 
ATOM 473  C CA  . TYR A 1 65  ? -42.265 18.580  -6.037  1.00 91.70 65  A 1 
ATOM 474  C C   . TYR A 1 65  ? -40.941 18.040  -5.484  1.00 92.46 65  A 1 
ATOM 475  O O   . TYR A 1 65  ? -40.971 17.253  -4.551  1.00 90.81 65  A 1 
ATOM 476  C CB  . TYR A 1 65  ? -42.574 17.985  -7.408  1.00 90.83 65  A 1 
ATOM 477  C CG  . TYR A 1 65  ? -43.947 18.325  -7.926  1.00 91.07 65  A 1 
ATOM 478  C CD1 . TYR A 1 65  ? -45.055 17.538  -7.569  1.00 82.53 65  A 1 
ATOM 479  C CD2 . TYR A 1 65  ? -44.128 19.429  -8.779  1.00 82.98 65  A 1 
ATOM 480  C CE1 . TYR A 1 65  ? -46.339 17.839  -8.060  1.00 82.08 65  A 1 
ATOM 481  C CE2 . TYR A 1 65  ? -45.411 19.741  -9.275  1.00 81.18 65  A 1 
ATOM 482  C CZ  . TYR A 1 65  ? -46.513 18.942  -8.919  1.00 88.01 65  A 1 
ATOM 483  O OH  . TYR A 1 65  ? -47.751 19.242  -9.405  1.00 86.79 65  A 1 
ATOM 484  N N   . THR A 1 66  ? -39.784 18.517  -5.943  1.00 92.38 66  A 1 
ATOM 485  C CA  . THR A 1 66  ? -38.482 18.062  -5.419  1.00 92.02 66  A 1 
ATOM 486  C C   . THR A 1 66  ? -38.289 18.403  -3.945  1.00 92.14 66  A 1 
ATOM 487  O O   . THR A 1 66  ? -37.774 17.591  -3.185  1.00 90.67 66  A 1 
ATOM 488  C CB  . THR A 1 66  ? -37.295 18.624  -6.211  1.00 91.19 66  A 1 
ATOM 489  O OG1 . THR A 1 66  ? -37.317 20.037  -6.252  1.00 80.37 66  A 1 
ATOM 490  C CG2 . THR A 1 66  ? -37.277 18.134  -7.652  1.00 79.89 66  A 1 
ATOM 491  N N   . ASN A 1 67  ? -38.738 19.565  -3.510  1.00 92.14 67  A 1 
ATOM 492  C CA  . ASN A 1 67  ? -38.671 19.934  -2.097  1.00 91.80 67  A 1 
ATOM 493  C C   . ASN A 1 67  ? -39.601 19.063  -1.240  1.00 91.90 67  A 1 
ATOM 494  O O   . ASN A 1 67  ? -39.206 18.645  -0.150  1.00 90.53 67  A 1 
ATOM 495  C CB  . ASN A 1 67  ? -39.008 21.420  -1.932  1.00 91.26 67  A 1 
ATOM 496  C CG  . ASN A 1 67  ? -37.906 22.375  -2.391  1.00 89.49 67  A 1 
ATOM 497  O OD1 . ASN A 1 67  ? -36.827 22.030  -2.810  1.00 80.34 67  A 1 
ATOM 498  N ND2 . ASN A 1 67  ? -38.165 23.661  -2.266  1.00 79.35 67  A 1 
ATOM 499  N N   . ARG A 1 68  ? -40.810 18.754  -1.719  1.00 90.80 68  A 1 
ATOM 500  C CA  . ARG A 1 68  ? -41.738 17.858  -1.020  1.00 91.08 68  A 1 
ATOM 501  C C   . ARG A 1 68  ? -41.232 16.416  -1.007  1.00 91.33 68  A 1 
ATOM 502  O O   . ARG A 1 68  ? -41.295 15.777  0.039   1.00 90.30 68  A 1 
ATOM 503  C CB  . ARG A 1 68  ? -43.137 17.978  -1.638  1.00 89.70 68  A 1 
ATOM 504  C CG  . ARG A 1 68  ? -44.194 17.338  -0.722  1.00 87.27 68  A 1 
ATOM 505  C CD  . ARG A 1 68  ? -45.617 17.588  -1.218  1.00 88.16 68  A 1 
ATOM 506  N NE  . ARG A 1 68  ? -45.889 16.847  -2.444  1.00 85.30 68  A 1 
ATOM 507  C CZ  . ARG A 1 68  ? -47.057 16.776  -3.080  1.00 87.25 68  A 1 
ATOM 508  N NH1 . ARG A 1 68  ? -48.125 17.403  -2.644  1.00 77.39 68  A 1 
ATOM 509  N NH2 . ARG A 1 68  ? -47.166 16.065  -4.153  1.00 78.71 68  A 1 
ATOM 510  N N   . ALA A 1 69  ? -40.638 15.948  -2.100  1.00 92.02 69  A 1 
ATOM 511  C CA  . ALA A 1 69  ? -39.984 14.644  -2.182  1.00 91.76 69  A 1 
ATOM 512  C C   . ALA A 1 69  ? -38.891 14.504  -1.120  1.00 92.00 69  A 1 
ATOM 513  O O   . ALA A 1 69  ? -38.869 13.522  -0.383  1.00 90.85 69  A 1 
ATOM 514  C CB  . ALA A 1 69  ? -39.406 14.466  -3.590  1.00 91.37 69  A 1 
ATOM 515  N N   . LEU A 1 70  ? -38.044 15.522  -0.924  1.00 92.02 70  A 1 
ATOM 516  C CA  . LEU A 1 70  ? -37.019 15.504  0.119   1.00 91.09 70  A 1 
ATOM 517  C C   . LEU A 1 70  ? -37.623 15.426  1.533   1.00 91.79 70  A 1 
ATOM 518  O O   . LEU A 1 70  ? -37.059 14.757  2.397   1.00 90.78 70  A 1 
ATOM 519  C CB  . LEU A 1 70  ? -36.111 16.729  -0.051  1.00 90.25 70  A 1 
ATOM 520  C CG  . LEU A 1 70  ? -34.901 16.742  0.908   1.00 85.92 70  A 1 
ATOM 521  C CD1 . LEU A 1 70  ? -33.965 15.557  0.689   1.00 76.16 70  A 1 
ATOM 522  C CD2 . LEU A 1 70  ? -34.098 18.026  0.710   1.00 76.31 70  A 1 
ATOM 523  N N   . CYS A 1 71  ? -38.768 16.078  1.783   1.00 91.78 71  A 1 
ATOM 524  C CA  . CYS A 1 71  ? -39.488 15.931  3.046   1.00 91.46 71  A 1 
ATOM 525  C C   . CYS A 1 71  ? -39.958 14.485  3.251   1.00 91.72 71  A 1 
ATOM 526  O O   . CYS A 1 71  ? -39.687 13.912  4.300   1.00 90.50 71  A 1 
ATOM 527  C CB  . CYS A 1 71  ? -40.682 16.889  3.114   1.00 90.96 71  A 1 
ATOM 528  S SG  . CYS A 1 71  ? -40.133 18.625  3.116   1.00 86.40 71  A 1 
ATOM 529  N N   . TYR A 1 72  ? -40.591 13.891  2.242   1.00 92.59 72  A 1 
ATOM 530  C CA  . TYR A 1 72  ? -41.044 12.505  2.305   1.00 92.25 72  A 1 
ATOM 531  C C   . TYR A 1 72  ? -39.885 11.522  2.489   1.00 92.26 72  A 1 
ATOM 532  O O   . TYR A 1 72  ? -39.998 10.595  3.283   1.00 90.52 72  A 1 
ATOM 533  C CB  . TYR A 1 72  ? -41.849 12.166  1.050   1.00 91.97 72  A 1 
ATOM 534  C CG  . TYR A 1 72  ? -43.206 12.826  0.953   1.00 91.29 72  A 1 
ATOM 535  C CD1 . TYR A 1 72  ? -44.054 12.907  2.078   1.00 82.59 72  A 1 
ATOM 536  C CD2 . TYR A 1 72  ? -43.654 13.325  -0.286  1.00 82.93 72  A 1 
ATOM 537  C CE1 . TYR A 1 72  ? -45.335 13.485  1.973   1.00 81.76 72  A 1 
ATOM 538  C CE2 . TYR A 1 72  ? -44.934 13.897  -0.405  1.00 81.04 72  A 1 
ATOM 539  C CZ  . TYR A 1 72  ? -45.765 13.971  0.724   1.00 87.96 72  A 1 
ATOM 540  O OH  . TYR A 1 72  ? -47.020 14.532  0.616   1.00 86.23 72  A 1 
ATOM 541  N N   . LEU A 1 73  ? -38.751 11.770  1.857   1.00 91.77 73  A 1 
ATOM 542  C CA  . LEU A 1 73  ? -37.536 10.968  2.016   1.00 90.68 73  A 1 
ATOM 543  C C   . LEU A 1 73  ? -37.019 11.014  3.460   1.00 90.66 73  A 1 
ATOM 544  O O   . LEU A 1 73  ? -36.691 9.983   4.040   1.00 89.09 73  A 1 
ATOM 545  C CB  . LEU A 1 73  ? -36.508 11.481  0.992   1.00 90.19 73  A 1 
ATOM 546  C CG  . LEU A 1 73  ? -35.671 10.365  0.330   1.00 85.76 73  A 1 
ATOM 547  C CD1 . LEU A 1 73  ? -35.298 10.814  -1.076  1.00 77.16 73  A 1 
ATOM 548  C CD2 . LEU A 1 73  ? -34.401 10.067  1.097   1.00 77.86 73  A 1 
ATOM 549  N N   . LYS A 1 74  ? -37.026 12.199  4.106   1.00 91.35 74  A 1 
ATOM 550  C CA  . LYS A 1 74  ? -36.687 12.347  5.526   1.00 89.86 74  A 1 
ATOM 551  C C   . LYS A 1 74  ? -37.718 11.716  6.470   1.00 90.56 74  A 1 
ATOM 552  O O   . LYS A 1 74  ? -37.361 11.362  7.593   1.00 88.20 74  A 1 
ATOM 553  C CB  . LYS A 1 74  ? -36.506 13.837  5.868   1.00 88.78 74  A 1 
ATOM 554  C CG  . LYS A 1 74  ? -35.279 14.483  5.219   1.00 84.89 74  A 1 
ATOM 555  C CD  . LYS A 1 74  ? -33.965 13.874  5.718   1.00 80.47 74  A 1 
ATOM 556  C CE  . LYS A 1 74  ? -32.767 14.574  5.073   1.00 75.78 74  A 1 
ATOM 557  N NZ  . LYS A 1 74  ? -31.508 13.860  5.340   1.00 68.39 74  A 1 
ATOM 558  N N   . MET A 1 75  ? -38.962 11.573  6.034   1.00 89.90 75  A 1 
ATOM 559  C CA  . MET A 1 75  ? -40.054 10.904  6.760   1.00 89.07 75  A 1 
ATOM 560  C C   . MET A 1 75  ? -40.121 9.396   6.472   1.00 89.27 75  A 1 
ATOM 561  O O   . MET A 1 75  ? -41.046 8.747   6.946   1.00 86.26 75  A 1 
ATOM 562  C CB  . MET A 1 75  ? -41.386 11.584  6.402   1.00 88.23 75  A 1 
ATOM 563  C CG  . MET A 1 75  ? -41.485 13.026  6.898   1.00 84.93 75  A 1 
ATOM 564  S SD  . MET A 1 75  ? -42.856 13.985  6.171   1.00 83.61 75  A 1 
ATOM 565  C CE  . MET A 1 75  ? -44.274 13.004  6.701   1.00 71.61 75  A 1 
ATOM 566  N N   . GLN A 1 76  ? -39.191 8.839   5.693   1.00 90.13 76  A 1 
ATOM 567  C CA  . GLN A 1 76  ? -39.189 7.444   5.220   1.00 89.64 76  A 1 
ATOM 568  C C   . GLN A 1 76  ? -40.462 7.056   4.424   1.00 90.59 76  A 1 
ATOM 569  O O   . GLN A 1 76  ? -40.865 5.899   4.407   1.00 87.00 76  A 1 
ATOM 570  C CB  . GLN A 1 76  ? -38.868 6.470   6.367   1.00 87.57 76  A 1 
ATOM 571  C CG  . GLN A 1 76  ? -37.496 6.736   7.004   1.00 83.06 76  A 1 
ATOM 572  C CD  . GLN A 1 76  ? -37.133 5.698   8.073   1.00 75.49 76  A 1 
ATOM 573  O OE1 . GLN A 1 76  ? -37.973 5.064   8.675   1.00 66.28 76  A 1 
ATOM 574  N NE2 . GLN A 1 76  ? -35.863 5.507   8.347   1.00 64.37 76  A 1 
ATOM 575  N N   . GLN A 1 77  ? -41.082 8.013   3.749   1.00 89.83 77  A 1 
ATOM 576  C CA  . GLN A 1 77  ? -42.246 7.789   2.885   1.00 89.81 77  A 1 
ATOM 577  C C   . GLN A 1 77  ? -41.797 7.682   1.419   1.00 90.76 77  A 1 
ATOM 578  O O   . GLN A 1 77  ? -42.069 8.563   0.595   1.00 87.89 77  A 1 
ATOM 579  C CB  . GLN A 1 77  ? -43.304 8.869   3.121   1.00 88.20 77  A 1 
ATOM 580  C CG  . GLN A 1 77  ? -43.918 8.755   4.521   1.00 84.40 77  A 1 
ATOM 581  C CD  . GLN A 1 77  ? -45.059 9.748   4.762   1.00 80.09 77  A 1 
ATOM 582  O OE1 . GLN A 1 77  ? -45.261 10.711  4.041   1.00 70.87 77  A 1 
ATOM 583  N NE2 . GLN A 1 77  ? -45.844 9.553   5.796   1.00 68.57 77  A 1 
ATOM 584  N N   . HIS A 1 78  ? -41.084 6.599   1.115   1.00 92.00 78  A 1 
ATOM 585  C CA  . HIS A 1 78  ? -40.380 6.435   -0.158  1.00 91.34 78  A 1 
ATOM 586  C C   . HIS A 1 78  ? -41.301 6.454   -1.381  1.00 92.03 78  A 1 
ATOM 587  O O   . HIS A 1 78  ? -40.979 7.107   -2.368  1.00 89.72 78  A 1 
ATOM 588  C CB  . HIS A 1 78  ? -39.537 5.151   -0.114  1.00 88.89 78  A 1 
ATOM 589  C CG  . HIS A 1 78  ? -38.607 5.108   1.063   1.00 87.23 78  A 1 
ATOM 590  N ND1 . HIS A 1 78  ? -37.642 6.042   1.381   1.00 72.72 78  A 1 
ATOM 591  C CD2 . HIS A 1 78  ? -38.610 4.178   2.076   1.00 73.12 78  A 1 
ATOM 592  C CE1 . HIS A 1 78  ? -37.079 5.683   2.547   1.00 74.09 78  A 1 
ATOM 593  N NE2 . HIS A 1 78  ? -37.649 4.562   3.000   1.00 75.15 78  A 1 
ATOM 594  N N   . GLU A 1 79  ? -42.489 5.833   -1.317  1.00 90.92 79  A 1 
ATOM 595  C CA  . GLU A 1 79  ? -43.444 5.845   -2.434  1.00 90.20 79  A 1 
ATOM 596  C C   . GLU A 1 79  ? -43.948 7.254   -2.771  1.00 90.93 79  A 1 
ATOM 597  O O   . GLU A 1 79  ? -44.044 7.623   -3.948  1.00 88.49 79  A 1 
ATOM 598  C CB  . GLU A 1 79  ? -44.656 4.968   -2.121  1.00 88.54 79  A 1 
ATOM 599  C CG  . GLU A 1 79  ? -44.325 3.463   -2.107  1.00 80.16 79  A 1 
ATOM 600  C CD  . GLU A 1 79  ? -45.600 2.602   -2.120  1.00 72.38 79  A 1 
ATOM 601  O OE1 . GLU A 1 79  ? -45.461 1.414   -2.458  1.00 62.96 79  A 1 
ATOM 602  O OE2 . GLU A 1 79  ? -46.688 3.155   -1.832  1.00 63.55 79  A 1 
ATOM 603  N N   . GLN A 1 80  ? -44.221 8.065   -1.758  1.00 91.07 80  A 1 
ATOM 604  C CA  . GLN A 1 80  ? -44.677 9.439   -1.979  1.00 91.02 80  A 1 
ATOM 605  C C   . GLN A 1 80  ? -43.544 10.308  -2.526  1.00 91.86 80  A 1 
ATOM 606  O O   . GLN A 1 80  ? -43.760 11.127  -3.420  1.00 89.94 80  A 1 
ATOM 607  C CB  . GLN A 1 80  ? -45.239 10.029  -0.675  1.00 90.26 80  A 1 
ATOM 608  C CG  . GLN A 1 80  ? -46.468 9.265   -0.165  1.00 86.81 80  A 1 
ATOM 609  C CD  . GLN A 1 80  ? -47.131 9.917   1.053   1.00 81.15 80  A 1 
ATOM 610  O OE1 . GLN A 1 80  ? -46.880 11.057  1.414   1.00 69.98 80  A 1 
ATOM 611  N NE2 . GLN A 1 80  ? -48.015 9.219   1.730   1.00 67.24 80  A 1 
ATOM 612  N N   . ALA A 1 81  ? -42.331 10.107  -2.026  1.00 91.57 81  A 1 
ATOM 613  C CA  . ALA A 1 81  ? -41.149 10.774  -2.555  1.00 91.60 81  A 1 
ATOM 614  C C   . ALA A 1 81  ? -40.894 10.403  -4.024  1.00 92.13 81  A 1 
ATOM 615  O O   . ALA A 1 81  ? -40.644 11.282  -4.850  1.00 90.77 81  A 1 
ATOM 616  C CB  . ALA A 1 81  ? -39.953 10.423  -1.662  1.00 91.11 81  A 1 
ATOM 617  N N   . LEU A 1 82  ? -41.040 9.116   -4.371  1.00 92.33 82  A 1 
ATOM 618  C CA  . LEU A 1 82  ? -40.898 8.599   -5.731  1.00 91.90 82  A 1 
ATOM 619  C C   . LEU A 1 82  ? -41.901 9.244   -6.689  1.00 92.34 82  A 1 
ATOM 620  O O   . LEU A 1 82  ? -41.526 9.707   -7.772  1.00 90.92 82  A 1 
ATOM 621  C CB  . LEU A 1 82  ? -41.083 7.067   -5.685  1.00 90.27 82  A 1 
ATOM 622  C CG  . LEU A 1 82  ? -40.690 6.360   -6.989  1.00 85.40 82  A 1 
ATOM 623  C CD1 . LEU A 1 82  ? -39.187 6.151   -7.056  1.00 75.84 82  A 1 
ATOM 624  C CD2 . LEU A 1 82  ? -41.356 4.994   -7.080  1.00 75.37 82  A 1 
ATOM 625  N N   . ALA A 1 83  ? -43.171 9.334   -6.288  1.00 92.28 83  A 1 
ATOM 626  C CA  . ALA A 1 83  ? -44.226 9.971   -7.077  1.00 92.27 83  A 1 
ATOM 627  C C   . ALA A 1 83  ? -43.925 11.458  -7.340  1.00 92.68 83  A 1 
ATOM 628  O O   . ALA A 1 83  ? -44.027 11.925  -8.475  1.00 91.21 83  A 1 
ATOM 629  C CB  . ALA A 1 83  ? -45.560 9.769   -6.356  1.00 91.64 83  A 1 
ATOM 630  N N   . ASP A 1 84  ? -43.488 12.188  -6.317  1.00 91.76 84  A 1 
ATOM 631  C CA  . ASP A 1 84  ? -43.117 13.594  -6.457  1.00 91.80 84  A 1 
ATOM 632  C C   . ASP A 1 84  ? -41.880 13.799  -7.340  1.00 92.24 84  A 1 
ATOM 633  O O   . ASP A 1 84  ? -41.850 14.721  -8.155  1.00 90.38 84  A 1 
ATOM 634  C CB  . ASP A 1 84  ? -42.899 14.222  -5.071  1.00 90.82 84  A 1 
ATOM 635  C CG  . ASP A 1 84  ? -44.176 14.714  -4.403  1.00 89.47 84  A 1 
ATOM 636  O OD1 . ASP A 1 84  ? -45.279 14.680  -4.996  1.00 81.77 84  A 1 
ATOM 637  O OD2 . ASP A 1 84  ? -44.081 15.286  -3.288  1.00 82.33 84  A 1 
ATOM 638  N N   . CYS A 1 85  ? -40.879 12.919  -7.243  1.00 92.00 85  A 1 
ATOM 639  C CA  . CYS A 1 85  ? -39.703 12.963  -8.109  1.00 92.27 85  A 1 
ATOM 640  C C   . CYS A 1 85  ? -40.066 12.726  -9.584  1.00 92.67 85  A 1 
ATOM 641  O O   . CYS A 1 85  ? -39.621 13.472  -10.451 1.00 91.40 85  A 1 
ATOM 642  C CB  . CYS A 1 85  ? -38.669 11.933  -7.650  1.00 92.01 85  A 1 
ATOM 643  S SG  . CYS A 1 85  ? -37.904 12.460  -6.088  1.00 88.94 85  A 1 
ATOM 644  N N   . ARG A 1 86  ? -40.910 11.731  -9.857  1.00 92.28 86  A 1 
ATOM 645  C CA  . ARG A 1 86  ? -41.400 11.476  -11.226 1.00 91.39 86  A 1 
ATOM 646  C C   . ARG A 1 86  ? -42.137 12.688  -11.775 1.00 91.54 86  A 1 
ATOM 647  O O   . ARG A 1 86  ? -41.845 13.127  -12.891 1.00 90.18 86  A 1 
ATOM 648  C CB  . ARG A 1 86  ? -42.302 10.235  -11.247 1.00 90.73 86  A 1 
ATOM 649  C CG  . ARG A 1 86  ? -41.483 8.929   -11.162 1.00 84.63 86  A 1 
ATOM 650  C CD  . ARG A 1 86  ? -42.417 7.718   -11.194 1.00 80.72 86  A 1 
ATOM 651  N NE  . ARG A 1 86  ? -41.668 6.451   -11.149 1.00 73.63 86  A 1 
ATOM 652  C CZ  . ARG A 1 86  ? -42.170 5.227   -11.009 1.00 66.35 86  A 1 
ATOM 653  N NH1 . ARG A 1 86  ? -43.457 5.023   -10.909 1.00 59.62 86  A 1 
ATOM 654  N NH2 . ARG A 1 86  ? -41.382 4.186   -10.963 1.00 61.28 86  A 1 
ATOM 655  N N   . ARG A 1 87  ? -43.025 13.305  -10.987 1.00 90.47 87  A 1 
ATOM 656  C CA  . ARG A 1 87  ? -43.752 14.503  -11.407 1.00 90.55 87  A 1 
ATOM 657  C C   . ARG A 1 87  ? -42.822 15.696  -11.656 1.00 91.10 87  A 1 
ATOM 658  O O   . ARG A 1 87  ? -43.038 16.449  -12.593 1.00 89.12 87  A 1 
ATOM 659  C CB  . ARG A 1 87  ? -44.835 14.824  -10.372 1.00 89.81 87  A 1 
ATOM 660  C CG  . ARG A 1 87  ? -45.862 15.857  -10.878 1.00 79.13 87  A 1 
ATOM 661  C CD  . ARG A 1 87  ? -46.614 15.321  -12.095 1.00 77.95 87  A 1 
ATOM 662  N NE  . ARG A 1 87  ? -47.640 16.261  -12.568 1.00 70.09 87  A 1 
ATOM 663  C CZ  . ARG A 1 87  ? -48.311 16.126  -13.699 1.00 62.91 87  A 1 
ATOM 664  N NH1 . ARG A 1 87  ? -48.141 15.088  -14.491 1.00 55.83 87  A 1 
ATOM 665  N NH2 . ARG A 1 87  ? -49.164 17.034  -14.076 1.00 55.37 87  A 1 
ATOM 666  N N   . ALA A 1 88  ? -41.778 15.857  -10.835 1.00 91.73 88  A 1 
ATOM 667  C CA  . ALA A 1 88  ? -40.764 16.889  -11.052 1.00 91.35 88  A 1 
ATOM 668  C C   . ALA A 1 88  ? -40.006 16.678  -12.372 1.00 91.51 88  A 1 
ATOM 669  O O   . ALA A 1 88  ? -39.765 17.645  -13.086 1.00 89.74 88  A 1 
ATOM 670  C CB  . ALA A 1 88  ? -39.809 16.922  -9.856  1.00 90.90 88  A 1 
ATOM 671  N N   . LEU A 1 89  ? -39.665 15.426  -12.710 1.00 91.48 89  A 1 
ATOM 672  C CA  . LEU A 1 89  ? -38.971 15.079  -13.960 1.00 91.19 89  A 1 
ATOM 673  C C   . LEU A 1 89  ? -39.846 15.266  -15.205 1.00 91.21 89  A 1 
ATOM 674  O O   . LEU A 1 89  ? -39.323 15.645  -16.254 1.00 88.73 89  A 1 
ATOM 675  C CB  . LEU A 1 89  ? -38.463 13.631  -13.886 1.00 90.38 89  A 1 
ATOM 676  C CG  . LEU A 1 89  ? -37.273 13.451  -12.934 1.00 88.35 89  A 1 
ATOM 677  C CD1 . LEU A 1 89  ? -36.977 11.955  -12.763 1.00 80.94 89  A 1 
ATOM 678  C CD2 . LEU A 1 89  ? -36.009 14.124  -13.476 1.00 82.10 89  A 1 
ATOM 679  N N   . GLU A 1 90  ? -41.155 15.064  -15.104 1.00 91.54 90  A 1 
ATOM 680  C CA  . GLU A 1 90  ? -42.085 15.405  -16.187 1.00 90.74 90  A 1 
ATOM 681  C C   . GLU A 1 90  ? -42.105 16.909  -16.486 1.00 90.64 90  A 1 
ATOM 682  O O   . GLU A 1 90  ? -42.358 17.308  -17.624 1.00 87.45 90  A 1 
ATOM 683  C CB  . GLU A 1 90  ? -43.517 14.970  -15.820 1.00 89.96 90  A 1 
ATOM 684  C CG  . GLU A 1 90  ? -43.743 13.453  -15.858 1.00 82.74 90  A 1 
ATOM 685  C CD  . GLU A 1 90  ? -45.156 13.064  -15.366 1.00 78.98 90  A 1 
ATOM 686  O OE1 . GLU A 1 90  ? -45.452 11.852  -15.315 1.00 69.80 90  A 1 
ATOM 687  O OE2 . GLU A 1 90  ? -45.958 13.962  -15.031 1.00 72.48 90  A 1 
ATOM 688  N N   . LEU A 1 91  ? -41.862 17.754  -15.491 1.00 90.52 91  A 1 
ATOM 689  C CA  . LEU A 1 91  ? -41.816 19.207  -15.627 1.00 89.50 91  A 1 
ATOM 690  C C   . LEU A 1 91  ? -40.420 19.720  -16.010 1.00 90.03 91  A 1 
ATOM 691  O O   . LEU A 1 91  ? -40.311 20.707  -16.737 1.00 85.70 91  A 1 
ATOM 692  C CB  . LEU A 1 91  ? -42.282 19.849  -14.312 1.00 88.43 91  A 1 
ATOM 693  C CG  . LEU A 1 91  ? -43.763 19.582  -13.952 1.00 86.71 91  A 1 
ATOM 694  C CD1 . LEU A 1 91  ? -44.029 20.067  -12.526 1.00 79.36 91  A 1 
ATOM 695  C CD2 . LEU A 1 91  ? -44.721 20.313  -14.886 1.00 79.45 91  A 1 
ATOM 696  N N   . ASP A 1 92  ? -39.376 19.079  -15.509 1.00 89.41 92  A 1 
ATOM 697  C CA  . ASP A 1 92  ? -37.981 19.415  -15.753 1.00 89.58 92  A 1 
ATOM 698  C C   . ASP A 1 92  ? -37.107 18.143  -15.766 1.00 89.92 92  A 1 
ATOM 699  O O   . ASP A 1 92  ? -36.549 17.718  -14.750 1.00 86.47 92  A 1 
ATOM 700  C CB  . ASP A 1 92  ? -37.485 20.437  -14.716 1.00 87.71 92  A 1 
ATOM 701  C CG  . ASP A 1 92  ? -36.022 20.837  -14.901 1.00 86.25 92  A 1 
ATOM 702  O OD1 . ASP A 1 92  ? -35.431 20.492  -15.948 1.00 78.69 92  A 1 
ATOM 703  O OD2 . ASP A 1 92  ? -35.481 21.468  -13.968 1.00 78.49 92  A 1 
ATOM 704  N N   . GLY A 1 93  ? -36.977 17.531  -16.946 1.00 90.25 93  A 1 
ATOM 705  C CA  . GLY A 1 93  ? -36.168 16.331  -17.150 1.00 89.52 93  A 1 
ATOM 706  C C   . GLY A 1 93  ? -34.661 16.519  -16.918 1.00 90.54 93  A 1 
ATOM 707  O O   . GLY A 1 93  ? -33.937 15.530  -16.776 1.00 87.54 93  A 1 
ATOM 708  N N   . GLN A 1 94  ? -34.191 17.767  -16.839 1.00 89.55 94  A 1 
ATOM 709  C CA  . GLN A 1 94  ? -32.794 18.123  -16.562 1.00 89.12 94  A 1 
ATOM 710  C C   . GLN A 1 94  ? -32.540 18.445  -15.079 1.00 90.10 94  A 1 
ATOM 711  O O   . GLN A 1 94  ? -31.429 18.835  -14.699 1.00 86.49 94  A 1 
ATOM 712  C CB  . GLN A 1 94  ? -32.389 19.301  -17.474 1.00 87.25 94  A 1 
ATOM 713  C CG  . GLN A 1 94  ? -32.457 18.971  -18.978 1.00 83.47 94  A 1 
ATOM 714  C CD  . GLN A 1 94  ? -31.378 17.983  -19.442 1.00 76.63 94  A 1 
ATOM 715  O OE1 . GLN A 1 94  ? -30.347 17.809  -18.820 1.00 65.79 94  A 1 
ATOM 716  N NE2 . GLN A 1 94  ? -31.577 17.317  -20.555 1.00 64.60 94  A 1 
ATOM 717  N N   . SER A 1 95  ? -33.531 18.286  -14.209 1.00 89.92 95  A 1 
ATOM 718  C CA  . SER A 1 95  ? -33.410 18.586  -12.783 1.00 90.66 95  A 1 
ATOM 719  C C   . SER A 1 95  ? -32.458 17.613  -12.082 1.00 91.56 95  A 1 
ATOM 720  O O   . SER A 1 95  ? -32.801 16.470  -11.780 1.00 90.12 95  A 1 
ATOM 721  C CB  . SER A 1 95  ? -34.785 18.581  -12.118 1.00 89.80 95  A 1 
ATOM 722  O OG  . SER A 1 95  ? -34.676 18.936  -10.748 1.00 85.78 95  A 1 
ATOM 723  N N   . VAL A 1 96  ? -31.263 18.106  -11.729 1.00 91.20 96  A 1 
ATOM 724  C CA  . VAL A 1 96  ? -30.271 17.352  -10.946 1.00 91.04 96  A 1 
ATOM 725  C C   . VAL A 1 96  ? -30.869 16.851  -9.634  1.00 91.65 96  A 1 
ATOM 726  O O   . VAL A 1 96  ? -30.690 15.694  -9.273  1.00 90.98 96  A 1 
ATOM 727  C CB  . VAL A 1 96  ? -29.032 18.219  -10.644 1.00 90.01 96  A 1 
ATOM 728  C CG1 . VAL A 1 96  ? -27.994 17.461  -9.810  1.00 82.52 96  A 1 
ATOM 729  C CG2 . VAL A 1 96  ? -28.346 18.690  -11.930 1.00 82.15 96  A 1 
ATOM 730  N N   . LYS A 1 97  ? -31.630 17.709  -8.930  1.00 90.79 97  A 1 
ATOM 731  C CA  . LYS A 1 97  ? -32.260 17.345  -7.656  1.00 90.65 97  A 1 
ATOM 732  C C   . LYS A 1 97  ? -33.324 16.262  -7.824  1.00 91.38 97  A 1 
ATOM 733  O O   . LYS A 1 97  ? -33.397 15.378  -6.980  1.00 90.40 97  A 1 
ATOM 734  C CB  . LYS A 1 97  ? -32.875 18.570  -6.974  1.00 89.46 97  A 1 
ATOM 735  C CG  . LYS A 1 97  ? -31.801 19.534  -6.452  1.00 85.59 97  A 1 
ATOM 736  C CD  . LYS A 1 97  ? -32.461 20.666  -5.652  1.00 81.49 97  A 1 
ATOM 737  C CE  . LYS A 1 97  ? -31.386 21.600  -5.085  1.00 73.57 97  A 1 
ATOM 738  N NZ  . LYS A 1 97  ? -31.980 22.671  -4.264  1.00 65.56 97  A 1 
ATOM 739  N N   . ALA A 1 98  ? -34.108 16.303  -8.886  1.00 91.66 98  A 1 
ATOM 740  C CA  . ALA A 1 98  ? -35.127 15.295  -9.148  1.00 91.96 98  A 1 
ATOM 741  C C   . ALA A 1 98  ? -34.487 13.922  -9.394  1.00 92.66 98  A 1 
ATOM 742  O O   . ALA A 1 98  ? -34.886 12.956  -8.752  1.00 91.43 98  A 1 
ATOM 743  C CB  . ALA A 1 98  ? -36.006 15.750  -10.313 1.00 91.63 98  A 1 
ATOM 744  N N   . HIS A 1 99  ? -33.446 13.850  -10.228 1.00 93.25 99  A 1 
ATOM 745  C CA  . HIS A 1 99  ? -32.700 12.608  -10.443 1.00 93.11 99  A 1 
ATOM 746  C C   . HIS A 1 99  ? -31.987 12.124  -9.174  1.00 93.34 99  A 1 
ATOM 747  O O   . HIS A 1 99  ? -32.024 10.941  -8.869  1.00 92.42 99  A 1 
ATOM 748  C CB  . HIS A 1 99  ? -31.702 12.792  -11.589 1.00 92.89 99  A 1 
ATOM 749  C CG  . HIS A 1 99  ? -32.346 12.770  -12.945 1.00 92.36 99  A 1 
ATOM 750  N ND1 . HIS A 1 99  ? -32.936 11.663  -13.527 1.00 79.95 99  A 1 
ATOM 751  C CD2 . HIS A 1 99  ? -32.448 13.802  -13.838 1.00 79.84 99  A 1 
ATOM 752  C CE1 . HIS A 1 99  ? -33.392 12.035  -14.741 1.00 82.67 99  A 1 
ATOM 753  N NE2 . HIS A 1 99  ? -33.104 13.315  -14.964 1.00 84.48 99  A 1 
ATOM 754  N N   . PHE A 1 100 ? -31.384 13.036  -8.400  1.00 93.15 100 A 1 
ATOM 755  C CA  . PHE A 1 100 ? -30.691 12.689  -7.161  1.00 92.74 100 A 1 
ATOM 756  C C   . PHE A 1 100 ? -31.651 12.112  -6.105  1.00 93.20 100 A 1 
ATOM 757  O O   . PHE A 1 100 ? -31.398 11.041  -5.563  1.00 92.48 100 A 1 
ATOM 758  C CB  . PHE A 1 100 ? -29.947 13.922  -6.632  1.00 91.66 100 A 1 
ATOM 759  C CG  . PHE A 1 100 ? -29.165 13.680  -5.341  1.00 91.02 100 A 1 
ATOM 760  C CD1 . PHE A 1 100 ? -29.271 14.587  -4.276  1.00 82.53 100 A 1 
ATOM 761  C CD2 . PHE A 1 100 ? -28.342 12.555  -5.214  1.00 82.02 100 A 1 
ATOM 762  C CE1 . PHE A 1 100 ? -28.549 14.371  -3.085  1.00 81.89 100 A 1 
ATOM 763  C CE2 . PHE A 1 100 ? -27.627 12.323  -4.022  1.00 80.50 100 A 1 
ATOM 764  C CZ  . PHE A 1 100 ? -27.729 13.237  -2.961  1.00 85.26 100 A 1 
ATOM 765  N N   . PHE A 1 101 ? -32.778 12.777  -5.857  1.00 92.68 101 A 1 
ATOM 766  C CA  . PHE A 1 101 ? -33.763 12.305  -4.880  1.00 92.59 101 A 1 
ATOM 767  C C   . PHE A 1 101 ? -34.498 11.050  -5.365  1.00 93.06 101 A 1 
ATOM 768  O O   . PHE A 1 101 ? -34.783 10.183  -4.551  1.00 91.73 101 A 1 
ATOM 769  C CB  . PHE A 1 101 ? -34.748 13.429  -4.536  1.00 92.00 101 A 1 
ATOM 770  C CG  . PHE A 1 101 ? -34.146 14.690  -3.931  1.00 91.90 101 A 1 
ATOM 771  C CD1 . PHE A 1 101 ? -32.940 14.661  -3.205  1.00 83.53 101 A 1 
ATOM 772  C CD2 . PHE A 1 101 ? -34.822 15.917  -4.091  1.00 82.97 101 A 1 
ATOM 773  C CE1 . PHE A 1 101 ? -32.406 15.849  -2.666  1.00 82.31 101 A 1 
ATOM 774  C CE2 . PHE A 1 101 ? -34.296 17.094  -3.552  1.00 81.57 101 A 1 
ATOM 775  C CZ  . PHE A 1 101 ? -33.088 17.065  -2.839  1.00 87.38 101 A 1 
ATOM 776  N N   . LEU A 1 102 ? -34.735 10.903  -6.662  1.00 92.66 102 A 1 
ATOM 777  C CA  . LEU A 1 102 ? -35.281 9.676   -7.241  1.00 92.57 102 A 1 
ATOM 778  C C   . LEU A 1 102 ? -34.346 8.496   -6.974  1.00 93.00 102 A 1 
ATOM 779  O O   . LEU A 1 102 ? -34.791 7.473   -6.440  1.00 91.99 102 A 1 
ATOM 780  C CB  . LEU A 1 102 ? -35.542 9.887   -8.739  1.00 91.80 102 A 1 
ATOM 781  C CG  . LEU A 1 102 ? -36.146 8.667   -9.450  1.00 89.27 102 A 1 
ATOM 782  C CD1 . LEU A 1 102 ? -37.501 8.261   -8.879  1.00 81.02 102 A 1 
ATOM 783  C CD2 . LEU A 1 102 ? -36.356 8.997   -10.939 1.00 80.65 102 A 1 
ATOM 784  N N   . GLY A 1 103 ? -33.054 8.650   -7.247  1.00 93.02 103 A 1 
ATOM 785  C CA  . GLY A 1 103 ? -32.053 7.629   -6.949  1.00 92.34 103 A 1 
ATOM 786  C C   . GLY A 1 103 ? -31.960 7.299   -5.458  1.00 92.56 103 A 1 
ATOM 787  O O   . GLY A 1 103 ? -31.849 6.133   -5.092  1.00 91.36 103 A 1 
ATOM 788  N N   . GLN A 1 104 ? -32.089 8.297   -4.571  1.00 92.50 104 A 1 
ATOM 789  C CA  . GLN A 1 104 ? -32.142 8.048   -3.129  1.00 91.32 104 A 1 
ATOM 790  C C   . GLN A 1 104 ? -33.403 7.272   -2.710  1.00 91.23 104 A 1 
ATOM 791  O O   . GLN A 1 104 ? -33.293 6.372   -1.874  1.00 89.90 104 A 1 
ATOM 792  C CB  . GLN A 1 104 ? -32.057 9.363   -2.339  1.00 90.51 104 A 1 
ATOM 793  C CG  . GLN A 1 104 ? -30.644 9.973   -2.357  1.00 84.77 104 A 1 
ATOM 794  C CD  . GLN A 1 104 ? -30.498 11.115  -1.346  1.00 81.07 104 A 1 
ATOM 795  O OE1 . GLN A 1 104 ? -31.370 11.948  -1.149  1.00 70.52 104 A 1 
ATOM 796  N NE2 . GLN A 1 104 ? -29.391 11.182  -0.643  1.00 68.29 104 A 1 
ATOM 797  N N   . CYS A 1 105 ? -34.568 7.562   -3.283  1.00 91.90 105 A 1 
ATOM 798  C CA  . CYS A 1 105 ? -35.786 6.780   -3.020  1.00 91.52 105 A 1 
ATOM 799  C C   . CYS A 1 105 ? -35.603 5.327   -3.452  1.00 91.76 105 A 1 
ATOM 800  O O   . CYS A 1 105 ? -35.865 4.412   -2.677  1.00 89.85 105 A 1 
ATOM 801  C CB  . CYS A 1 105 ? -36.993 7.378   -3.760  1.00 90.34 105 A 1 
ATOM 802  S SG  . CYS A 1 105 ? -37.392 9.042   -3.184  1.00 82.28 105 A 1 
ATOM 803  N N   . GLN A 1 106 ? -35.101 5.118   -4.668  1.00 92.54 106 A 1 
ATOM 804  C CA  . GLN A 1 106 ? -34.883 3.782   -5.230  1.00 92.11 106 A 1 
ATOM 805  C C   . GLN A 1 106 ? -33.829 2.992   -4.449  1.00 91.56 106 A 1 
ATOM 806  O O   . GLN A 1 106 ? -33.959 1.780   -4.320  1.00 89.50 106 A 1 
ATOM 807  C CB  . GLN A 1 106 ? -34.470 3.935   -6.697  1.00 92.01 106 A 1 
ATOM 808  C CG  . GLN A 1 106 ? -35.638 4.406   -7.569  1.00 91.29 106 A 1 
ATOM 809  C CD  . GLN A 1 106 ? -35.201 4.752   -8.991  1.00 91.64 106 A 1 
ATOM 810  O OE1 . GLN A 1 106 ? -34.156 5.346   -9.238  1.00 83.59 106 A 1 
ATOM 811  N NE2 . GLN A 1 106 ? -35.995 4.421   -9.971  1.00 81.84 106 A 1 
ATOM 812  N N   . LEU A 1 107 ? -32.823 3.671   -3.880  1.00 92.57 107 A 1 
ATOM 813  C CA  . LEU A 1 107 ? -31.843 3.045   -2.995  1.00 91.17 107 A 1 
ATOM 814  C C   . LEU A 1 107 ? -32.487 2.495   -1.719  1.00 90.87 107 A 1 
ATOM 815  O O   . LEU A 1 107 ? -32.218 1.359   -1.351  1.00 88.61 107 A 1 
ATOM 816  C CB  . LEU A 1 107 ? -30.737 4.070   -2.670  1.00 89.45 107 A 1 
ATOM 817  C CG  . LEU A 1 107 ? -29.628 3.520   -1.742  1.00 83.72 107 A 1 
ATOM 818  C CD1 . LEU A 1 107 ? -28.888 2.355   -2.384  1.00 75.96 107 A 1 
ATOM 819  C CD2 . LEU A 1 107 ? -28.621 4.627   -1.444  1.00 76.17 107 A 1 
ATOM 820  N N   . GLU A 1 108 ? -33.340 3.274   -1.062  1.00 90.71 108 A 1 
ATOM 821  C CA  . GLU A 1 108 ? -34.038 2.854   0.152   1.00 89.21 108 A 1 
ATOM 822  C C   . GLU A 1 108 ? -35.130 1.800   -0.123  1.00 89.27 108 A 1 
ATOM 823  O O   . GLU A 1 108 ? -35.460 1.018   0.752   1.00 86.36 108 A 1 
ATOM 824  C CB  . GLU A 1 108 ? -34.623 4.085   0.856   1.00 87.88 108 A 1 
ATOM 825  C CG  . GLU A 1 108 ? -33.569 5.073   1.388   1.00 82.22 108 A 1 
ATOM 826  C CD  . GLU A 1 108 ? -32.633 4.477   2.462   1.00 77.31 108 A 1 
ATOM 827  O OE1 . GLU A 1 108 ? -31.402 4.628   2.337   1.00 67.85 108 A 1 
ATOM 828  O OE2 . GLU A 1 108 ? -33.149 3.852   3.411   1.00 68.16 108 A 1 
ATOM 829  N N   . MET A 1 109 ? -35.637 1.736   -1.364  1.00 89.55 109 A 1 
ATOM 830  C CA  . MET A 1 109 ? -36.551 0.692   -1.857  1.00 88.99 109 A 1 
ATOM 831  C C   . MET A 1 109 ? -35.825 -0.537  -2.422  1.00 88.81 109 A 1 
ATOM 832  O O   . MET A 1 109 ? -36.449 -1.366  -3.081  1.00 85.46 109 A 1 
ATOM 833  C CB  . MET A 1 109 ? -37.491 1.290   -2.917  1.00 88.12 109 A 1 
ATOM 834  C CG  . MET A 1 109 ? -38.427 2.360   -2.356  1.00 84.95 109 A 1 
ATOM 835  S SD  . MET A 1 109 ? -39.496 3.130   -3.615  1.00 81.65 109 A 1 
ATOM 836  C CE  . MET A 1 109 ? -40.634 1.757   -3.946  1.00 69.52 109 A 1 
ATOM 837  N N   . GLU A 1 110 ? -34.509 -0.638  -2.226  1.00 89.35 110 A 1 
ATOM 838  C CA  . GLU A 1 110 ? -33.653 -1.735  -2.705  1.00 89.00 110 A 1 
ATOM 839  C C   . GLU A 1 110 ? -33.637 -1.935  -4.238  1.00 89.73 110 A 1 
ATOM 840  O O   . GLU A 1 110 ? -33.128 -2.934  -4.749  1.00 86.16 110 A 1 
ATOM 841  C CB  . GLU A 1 110 ? -33.930 -3.035  -1.933  1.00 86.95 110 A 1 
ATOM 842  C CG  . GLU A 1 110 ? -33.839 -2.848  -0.404  1.00 84.52 110 A 1 
ATOM 843  C CD  . GLU A 1 110 ? -34.023 -4.162  0.382   1.00 80.73 110 A 1 
ATOM 844  O OE1 . GLU A 1 110 ? -33.804 -4.114  1.620   1.00 73.06 110 A 1 
ATOM 845  O OE2 . GLU A 1 110 ? -34.352 -5.194  -0.236  1.00 74.87 110 A 1 
ATOM 846  N N   . SER A 1 111 ? -34.132 -0.962  -5.005  1.00 90.03 111 A 1 
ATOM 847  C CA  . SER A 1 111 ? -34.081 -0.950  -6.473  1.00 90.14 111 A 1 
ATOM 848  C C   . SER A 1 111 ? -32.715 -0.428  -6.948  1.00 90.91 111 A 1 
ATOM 849  O O   . SER A 1 111 ? -32.602 0.654   -7.538  1.00 88.83 111 A 1 
ATOM 850  C CB  . SER A 1 111 ? -35.248 -0.138  -7.048  1.00 89.10 111 A 1 
ATOM 851  O OG  . SER A 1 111 ? -36.484 -0.693  -6.655  1.00 78.84 111 A 1 
ATOM 852  N N   . TYR A 1 112 ? -31.668 -1.190  -6.654  1.00 90.95 112 A 1 
ATOM 853  C CA  . TYR A 1 112 ? -30.285 -0.725  -6.778  1.00 91.21 112 A 1 
ATOM 854  C C   . TYR A 1 112 ? -29.866 -0.322  -8.199  1.00 91.82 112 A 1 
ATOM 855  O O   . TYR A 1 112 ? -29.194 0.693   -8.362  1.00 90.54 112 A 1 
ATOM 856  C CB  . TYR A 1 112 ? -29.332 -1.798  -6.228  1.00 89.89 112 A 1 
ATOM 857  C CG  . TYR A 1 112 ? -29.550 -2.134  -4.767  1.00 89.68 112 A 1 
ATOM 858  C CD1 . TYR A 1 112 ? -29.441 -1.132  -3.789  1.00 83.85 112 A 1 
ATOM 859  C CD2 . TYR A 1 112 ? -29.890 -3.444  -4.378  1.00 83.56 112 A 1 
ATOM 860  C CE1 . TYR A 1 112 ? -29.680 -1.423  -2.431  1.00 82.10 112 A 1 
ATOM 861  C CE2 . TYR A 1 112 ? -30.128 -3.749  -3.030  1.00 81.43 112 A 1 
ATOM 862  C CZ  . TYR A 1 112 ? -30.034 -2.733  -2.056  1.00 85.15 112 A 1 
ATOM 863  O OH  . TYR A 1 112 ? -30.289 -3.012  -0.731  1.00 82.85 112 A 1 
ATOM 864  N N   . ASP A 1 113 ? -30.279 -1.069  -9.225  1.00 90.31 113 A 1 
ATOM 865  C CA  . ASP A 1 113 ? -29.922 -0.763  -10.612 1.00 89.46 113 A 1 
ATOM 866  C C   . ASP A 1 113 ? -30.491 0.585   -11.065 1.00 90.24 113 A 1 
ATOM 867  O O   . ASP A 1 113 ? -29.776 1.440   -11.595 1.00 88.96 113 A 1 
ATOM 868  C CB  . ASP A 1 113 ? -30.401 -1.895  -11.540 1.00 87.70 113 A 1 
ATOM 869  C CG  . ASP A 1 113 ? -29.567 -3.168  -11.350 1.00 84.02 113 A 1 
ATOM 870  O OD1 . ASP A 1 113 ? -28.325 -3.053  -11.381 1.00 78.04 113 A 1 
ATOM 871  O OD2 . ASP A 1 113 ? -30.142 -4.252  -11.152 1.00 76.67 113 A 1 
ATOM 872  N N   . GLU A 1 114 ? -31.780 0.820   -10.771 1.00 90.91 114 A 1 
ATOM 873  C CA  . GLU A 1 114 ? -32.454 2.083   -11.080 1.00 91.27 114 A 1 
ATOM 874  C C   . GLU A 1 114 ? -31.890 3.244   -10.250 1.00 92.04 114 A 1 
ATOM 875  O O   . GLU A 1 114 ? -31.729 4.356   -10.757 1.00 90.34 114 A 1 
ATOM 876  C CB  . GLU A 1 114 ? -33.963 1.957   -10.822 1.00 90.54 114 A 1 
ATOM 877  C CG  . GLU A 1 114 ? -34.664 0.891   -11.672 1.00 84.76 114 A 1 
ATOM 878  C CD  . GLU A 1 114 ? -36.194 0.910   -11.485 1.00 79.77 114 A 1 
ATOM 879  O OE1 . GLU A 1 114 ? -36.884 0.201   -12.253 1.00 68.84 114 A 1 
ATOM 880  O OE2 . GLU A 1 114 ? -36.696 1.668   -10.616 1.00 69.68 114 A 1 
ATOM 881  N N   . ALA A 1 115 ? -31.557 2.983   -8.984  1.00 91.64 115 A 1 
ATOM 882  C CA  . ALA A 1 115 ? -30.935 3.970   -8.110  1.00 91.71 115 A 1 
ATOM 883  C C   . ALA A 1 115 ? -29.587 4.437   -8.668  1.00 92.18 115 A 1 
ATOM 884  O O   . ALA A 1 115 ? -29.359 5.637   -8.817  1.00 91.29 115 A 1 
ATOM 885  C CB  . ALA A 1 115 ? -30.779 3.385   -6.701  1.00 91.32 115 A 1 
ATOM 886  N N   . ILE A 1 116 ? -28.729 3.500   -9.058  1.00 91.88 116 A 1 
ATOM 887  C CA  . ILE A 1 116 ? -27.423 3.800   -9.635  1.00 90.42 116 A 1 
ATOM 888  C C   . ILE A 1 116 ? -27.575 4.595   -10.929 1.00 90.85 116 A 1 
ATOM 889  O O   . ILE A 1 116 ? -26.929 5.631   -11.069 1.00 90.30 116 A 1 
ATOM 890  C CB  . ILE A 1 116 ? -26.602 2.504   -9.838  1.00 88.74 116 A 1 
ATOM 891  C CG1 . ILE A 1 116 ? -26.183 1.937   -8.458  1.00 85.53 116 A 1 
ATOM 892  C CG2 . ILE A 1 116 ? -25.345 2.752   -10.692 1.00 84.68 116 A 1 
ATOM 893  C CD1 . ILE A 1 116 ? -25.725 0.474   -8.509  1.00 78.53 116 A 1 
ATOM 894  N N   . ALA A 1 117 ? -28.461 4.173   -11.826 1.00 92.17 117 A 1 
ATOM 895  C CA  . ALA A 1 117 ? -28.701 4.871   -13.090 1.00 91.74 117 A 1 
ATOM 896  C C   . ALA A 1 117 ? -29.127 6.335   -12.877 1.00 92.16 117 A 1 
ATOM 897  O O   . ALA A 1 117 ? -28.585 7.249   -13.504 1.00 91.53 117 A 1 
ATOM 898  C CB  . ALA A 1 117 ? -29.752 4.080   -13.883 1.00 91.26 117 A 1 
ATOM 899  N N   . ASN A 1 118 ? -30.056 6.582   -11.944 1.00 91.48 118 A 1 
ATOM 900  C CA  . ASN A 1 118 ? -30.520 7.935   -11.644 1.00 91.77 118 A 1 
ATOM 901  C C   . ASN A 1 118 ? -29.463 8.797   -10.936 1.00 92.29 118 A 1 
ATOM 902  O O   . ASN A 1 118 ? -29.300 9.967   -11.284 1.00 91.07 118 A 1 
ATOM 903  C CB  . ASN A 1 118 ? -31.822 7.859   -10.835 1.00 91.55 118 A 1 
ATOM 904  C CG  . ASN A 1 118 ? -33.014 7.622   -11.744 1.00 90.39 118 A 1 
ATOM 905  O OD1 . ASN A 1 118 ? -33.331 8.431   -12.605 1.00 81.59 118 A 1 
ATOM 906  N ND2 . ASN A 1 118 ? -33.708 6.521   -11.579 1.00 79.77 118 A 1 
ATOM 907  N N   . LEU A 1 119 ? -28.717 8.232   -9.991  1.00 91.81 119 A 1 
ATOM 908  C CA  . LEU A 1 119 ? -27.625 8.941   -9.307  1.00 91.26 119 A 1 
ATOM 909  C C   . LEU A 1 119 ? -26.492 9.297   -10.280 1.00 91.09 119 A 1 
ATOM 910  O O   . LEU A 1 119 ? -25.946 10.394  -10.226 1.00 89.96 119 A 1 
ATOM 911  C CB  . LEU A 1 119 ? -27.091 8.075   -8.157  1.00 91.34 119 A 1 
ATOM 912  C CG  . LEU A 1 119 ? -28.061 7.918   -6.964  1.00 90.28 119 A 1 
ATOM 913  C CD1 . LEU A 1 119 ? -27.500 6.882   -6.002  1.00 83.31 119 A 1 
ATOM 914  C CD2 . LEU A 1 119 ? -28.256 9.225   -6.205  1.00 82.69 119 A 1 
ATOM 915  N N   . GLN A 1 120 ? -26.174 8.397   -11.204 1.00 90.93 120 A 1 
ATOM 916  C CA  . GLN A 1 120 ? -25.158 8.615   -12.228 1.00 89.01 120 A 1 
ATOM 917  C C   . GLN A 1 120 ? -25.589 9.705   -13.209 1.00 89.15 120 A 1 
ATOM 918  O O   . GLN A 1 120 ? -24.813 10.606  -13.528 1.00 88.21 120 A 1 
ATOM 919  C CB  . GLN A 1 120 ? -24.870 7.269   -12.898 1.00 87.62 120 A 1 
ATOM 920  C CG  . GLN A 1 120 ? -23.450 7.171   -13.490 1.00 78.57 120 A 1 
ATOM 921  C CD  . GLN A 1 120 ? -22.976 5.714   -13.586 1.00 73.26 120 A 1 
ATOM 922  O OE1 . GLN A 1 120 ? -23.684 4.760   -13.315 1.00 65.67 120 A 1 
ATOM 923  N NE2 . GLN A 1 120 ? -21.734 5.490   -13.938 1.00 61.72 120 A 1 
ATOM 924  N N   . ARG A 1 121 ? -26.874 9.712   -13.588 1.00 90.03 121 A 1 
ATOM 925  C CA  . ARG A 1 121 ? -27.464 10.782  -14.403 1.00 90.57 121 A 1 
ATOM 926  C C   . ARG A 1 121 ? -27.463 12.126  -13.668 1.00 90.95 121 A 1 
ATOM 927  O O   . ARG A 1 121 ? -27.104 13.139  -14.259 1.00 89.76 121 A 1 
ATOM 928  C CB  . ARG A 1 121 ? -28.862 10.350  -14.855 1.00 90.45 121 A 1 
ATOM 929  C CG  . ARG A 1 121 ? -29.387 11.268  -15.961 1.00 82.32 121 A 1 
ATOM 930  C CD  . ARG A 1 121 ? -30.654 10.659  -16.569 1.00 78.90 121 A 1 
ATOM 931  N NE  . ARG A 1 121 ? -31.130 11.450  -17.718 1.00 70.76 121 A 1 
ATOM 932  C CZ  . ARG A 1 121 ? -32.005 11.059  -18.627 1.00 63.49 121 A 1 
ATOM 933  N NH1 . ARG A 1 121 ? -32.584 9.882   -18.564 1.00 56.48 121 A 1 
ATOM 934  N NH2 . ARG A 1 121 ? -32.320 11.846  -19.613 1.00 56.19 121 A 1 
ATOM 935  N N   . ALA A 1 122 ? -27.781 12.142  -12.372 1.00 90.66 122 A 1 
ATOM 936  C CA  . ALA A 1 122 ? -27.691 13.341  -11.544 1.00 90.23 122 A 1 
ATOM 937  C C   . ALA A 1 122 ? -26.256 13.888  -11.484 1.00 90.00 122 A 1 
ATOM 938  O O   . ALA A 1 122 ? -26.052 15.090  -11.604 1.00 88.60 122 A 1 
ATOM 939  C CB  . ALA A 1 122 ? -28.209 13.022  -10.129 1.00 90.63 122 A 1 
ATOM 940  N N   . TYR A 1 123 ? -25.263 13.001  -11.357 1.00 89.68 123 A 1 
ATOM 941  C CA  . TYR A 1 123 ? -23.854 13.382  -11.360 1.00 87.13 123 A 1 
ATOM 942  C C   . TYR A 1 123 ? -23.419 13.991  -12.696 1.00 86.60 123 A 1 
ATOM 943  O O   . TYR A 1 123 ? -22.805 15.062  -12.708 1.00 85.21 123 A 1 
ATOM 944  C CB  . TYR A 1 123 ? -22.996 12.166  -10.999 1.00 85.26 123 A 1 
ATOM 945  C CG  . TYR A 1 123 ? -21.520 12.493  -10.897 1.00 83.27 123 A 1 
ATOM 946  C CD1 . TYR A 1 123 ? -20.631 12.119  -11.916 1.00 75.33 123 A 1 
ATOM 947  C CD2 . TYR A 1 123 ? -21.032 13.202  -9.780  1.00 74.45 123 A 1 
ATOM 948  C CE1 . TYR A 1 123 ? -19.266 12.445  -11.823 1.00 71.92 123 A 1 
ATOM 949  C CE2 . TYR A 1 123 ? -19.670 13.534  -9.681  1.00 70.78 123 A 1 
ATOM 950  C CZ  . TYR A 1 123 ? -18.785 13.155  -10.703 1.00 73.26 123 A 1 
ATOM 951  O OH  . TYR A 1 123 ? -17.454 13.474  -10.604 1.00 72.85 123 A 1 
ATOM 952  N N   . SER A 1 124 ? -23.782 13.373  -13.812 1.00 88.70 124 A 1 
ATOM 953  C CA  . SER A 1 124 ? -23.486 13.895  -15.154 1.00 87.84 124 A 1 
ATOM 954  C C   . SER A 1 124 ? -24.134 15.266  -15.378 1.00 87.83 124 A 1 
ATOM 955  O O   . SER A 1 124 ? -23.443 16.207  -15.762 1.00 86.35 124 A 1 
ATOM 956  C CB  . SER A 1 124 ? -23.953 12.910  -16.228 1.00 86.45 124 A 1 
ATOM 957  O OG  . SER A 1 124 ? -23.272 11.676  -16.081 1.00 76.76 124 A 1 
ATOM 958  N N   . LEU A 1 125 ? -25.418 15.412  -15.054 1.00 87.87 125 A 1 
ATOM 959  C CA  . LEU A 1 125 ? -26.141 16.679  -15.173 1.00 87.34 125 A 1 
ATOM 960  C C   . LEU A 1 125 ? -25.541 17.771  -14.279 1.00 87.58 125 A 1 
ATOM 961  O O   . LEU A 1 125 ? -25.402 18.913  -14.716 1.00 86.11 125 A 1 
ATOM 962  C CB  . LEU A 1 125 ? -27.622 16.461  -14.821 1.00 87.80 125 A 1 
ATOM 963  C CG  . LEU A 1 125 ? -28.424 15.688  -15.873 1.00 85.45 125 A 1 
ATOM 964  C CD1 . LEU A 1 125 ? -29.783 15.320  -15.295 1.00 77.62 125 A 1 
ATOM 965  C CD2 . LEU A 1 125 ? -28.655 16.510  -17.136 1.00 77.91 125 A 1 
ATOM 966  N N   . ALA A 1 126 ? -25.142 17.453  -13.047 1.00 87.00 126 A 1 
ATOM 967  C CA  . ALA A 1 126 ? -24.490 18.409  -12.152 1.00 85.23 126 A 1 
ATOM 968  C C   . ALA A 1 126 ? -23.165 18.915  -12.732 1.00 84.18 126 A 1 
ATOM 969  O O   . ALA A 1 126 ? -22.868 20.110  -12.648 1.00 82.01 126 A 1 
ATOM 970  C CB  . ALA A 1 126 ? -24.279 17.756  -10.785 1.00 84.87 126 A 1 
ATOM 971  N N   . LYS A 1 127 ? -22.396 18.031  -13.363 1.00 84.26 127 A 1 
ATOM 972  C CA  . LYS A 1 127 ? -21.120 18.365  -14.005 1.00 80.81 127 A 1 
ATOM 973  C C   . LYS A 1 127 ? -21.326 19.239  -15.243 1.00 80.35 127 A 1 
ATOM 974  O O   . LYS A 1 127 ? -20.641 20.251  -15.383 1.00 77.69 127 A 1 
ATOM 975  C CB  . LYS A 1 127 ? -20.362 17.054  -14.300 1.00 77.80 127 A 1 
ATOM 976  C CG  . LYS A 1 127 ? -18.848 17.274  -14.409 1.00 69.25 127 A 1 
ATOM 977  C CD  . LYS A 1 127 ? -18.133 15.925  -14.615 1.00 64.59 127 A 1 
ATOM 978  C CE  . LYS A 1 127 ? -16.612 16.105  -14.587 1.00 56.86 127 A 1 
ATOM 979  N NZ  . LYS A 1 127 ? -15.897 14.804  -14.751 1.00 51.38 127 A 1 
ATOM 980  N N   . GLU A 1 128 ? -22.293 18.902  -16.089 1.00 84.30 128 A 1 
ATOM 981  C CA  . GLU A 1 128 ? -22.651 19.713  -17.262 1.00 83.26 128 A 1 
ATOM 982  C C   . GLU A 1 128 ? -23.166 21.107  -16.885 1.00 82.77 128 A 1 
ATOM 983  O O   . GLU A 1 128 ? -22.740 22.112  -17.454 1.00 78.75 128 A 1 
ATOM 984  C CB  . GLU A 1 128 ? -23.743 19.007  -18.096 1.00 81.99 128 A 1 
ATOM 985  C CG  . GLU A 1 128 ? -23.168 17.918  -18.995 1.00 73.58 128 A 1 
ATOM 986  C CD  . GLU A 1 128 ? -24.237 17.268  -19.885 1.00 69.59 128 A 1 
ATOM 987  O OE1 . GLU A 1 128 ? -23.830 16.643  -20.897 1.00 61.54 128 A 1 
ATOM 988  O OE2 . GLU A 1 128 ? -25.442 17.366  -19.556 1.00 64.15 128 A 1 
ATOM 989  N N   . GLN A 1 129 ? -24.037 21.185  -15.881 1.00 83.83 129 A 1 
ATOM 990  C CA  . GLN A 1 129 ? -24.602 22.446  -15.389 1.00 82.18 129 A 1 
ATOM 991  C C   . GLN A 1 129 ? -23.628 23.231  -14.499 1.00 80.92 129 A 1 
ATOM 992  O O   . GLN A 1 129 ? -23.972 24.312  -14.027 1.00 75.46 129 A 1 
ATOM 993  C CB  . GLN A 1 129 ? -25.928 22.162  -14.666 1.00 81.83 129 A 1 
ATOM 994  C CG  . GLN A 1 129 ? -27.007 21.591  -15.596 1.00 81.06 129 A 1 
ATOM 995  C CD  . GLN A 1 129 ? -28.307 21.248  -14.866 1.00 80.66 129 A 1 
ATOM 996  O OE1 . GLN A 1 129 ? -28.572 21.690  -13.758 1.00 74.55 129 A 1 
ATOM 997  N NE2 . GLN A 1 129 ? -29.164 20.456  -15.469 1.00 73.83 129 A 1 
ATOM 998  N N   . ARG A 1 130 ? -22.418 22.719  -14.269 1.00 80.40 130 A 1 
ATOM 999  C CA  . ARG A 1 130 ? -21.406 23.288  -13.364 1.00 79.52 130 A 1 
ATOM 1000 C C   . ARG A 1 130 ? -21.935 23.531  -11.939 1.00 80.18 130 A 1 
ATOM 1001 O O   . ARG A 1 130 ? -21.497 24.465  -11.258 1.00 75.03 130 A 1 
ATOM 1002 C CB  . ARG A 1 130 ? -20.760 24.546  -13.970 1.00 76.53 130 A 1 
ATOM 1003 C CG  . ARG A 1 130 ? -20.133 24.302  -15.348 1.00 68.64 130 A 1 
ATOM 1004 C CD  . ARG A 1 130 ? -19.443 25.588  -15.815 1.00 62.76 130 A 1 
ATOM 1005 N NE  . ARG A 1 130 ? -18.820 25.424  -17.128 1.00 54.85 130 A 1 
ATOM 1006 C CZ  . ARG A 1 130 ? -18.039 26.296  -17.745 1.00 46.31 130 A 1 
ATOM 1007 N NH1 . ARG A 1 130 ? -17.751 27.448  -17.193 1.00 42.69 130 A 1 
ATOM 1008 N NH2 . ARG A 1 130 ? -17.533 26.015  -18.910 1.00 42.12 130 A 1 
ATOM 1009 N N   . LEU A 1 131 ? -22.870 22.713  -11.483 1.00 80.13 131 A 1 
ATOM 1010 C CA  . LEU A 1 131 ? -23.403 22.763  -10.128 1.00 78.36 131 A 1 
ATOM 1011 C C   . LEU A 1 131 ? -22.473 21.994  -9.192  1.00 76.83 131 A 1 
ATOM 1012 O O   . LEU A 1 131 ? -22.152 20.834  -9.428  1.00 71.48 131 A 1 
ATOM 1013 C CB  . LEU A 1 131 ? -24.828 22.209  -10.103 1.00 77.40 131 A 1 
ATOM 1014 C CG  . LEU A 1 131 ? -25.856 23.068  -10.871 1.00 74.15 131 A 1 
ATOM 1015 C CD1 . LEU A 1 131 ? -27.185 22.327  -10.951 1.00 68.18 131 A 1 
ATOM 1016 C CD2 . LEU A 1 131 ? -26.106 24.413  -10.185 1.00 68.76 131 A 1 
ATOM 1017 N N   . ASN A 1 132 ? -22.063 22.662  -8.100  1.00 76.08 132 A 1 
ATOM 1018 C CA  . ASN A 1 132 ? -21.231 22.036  -7.086  1.00 75.13 132 A 1 
ATOM 1019 C C   . ASN A 1 132 ? -22.101 21.538  -5.921  1.00 76.16 132 A 1 
ATOM 1020 O O   . ASN A 1 132 ? -22.521 22.324  -5.075  1.00 70.91 132 A 1 
ATOM 1021 C CB  . ASN A 1 132 ? -20.128 23.017  -6.656  1.00 69.07 132 A 1 
ATOM 1022 C CG  . ASN A 1 132 ? -19.083 22.336  -5.788  1.00 61.67 132 A 1 
ATOM 1023 O OD1 . ASN A 1 132 ? -19.155 21.157  -5.494  1.00 54.06 132 A 1 
ATOM 1024 N ND2 . ASN A 1 132 ? -18.070 23.063  -5.362  1.00 53.46 132 A 1 
ATOM 1025 N N   . PHE A 1 133 ? -22.343 20.231  -5.885  1.00 75.13 133 A 1 
ATOM 1026 C CA  . PHE A 1 133 ? -23.022 19.547  -4.772  1.00 73.57 133 A 1 
ATOM 1027 C C   . PHE A 1 133 ? -22.023 18.951  -3.759  1.00 71.53 133 A 1 
ATOM 1028 O O   . PHE A 1 133 ? -22.421 18.160  -2.895  1.00 65.81 133 A 1 
ATOM 1029 C CB  . PHE A 1 133 ? -23.991 18.497  -5.322  1.00 72.23 133 A 1 
ATOM 1030 C CG  . PHE A 1 133 ? -25.221 19.096  -5.979  1.00 72.91 133 A 1 
ATOM 1031 C CD1 . PHE A 1 133 ? -26.371 19.346  -5.211  1.00 67.53 133 A 1 
ATOM 1032 C CD2 . PHE A 1 133 ? -25.215 19.421  -7.340  1.00 67.84 133 A 1 
ATOM 1033 C CE1 . PHE A 1 133 ? -27.512 19.910  -5.800  1.00 64.88 133 A 1 
ATOM 1034 C CE2 . PHE A 1 133 ? -26.354 19.991  -7.935  1.00 65.79 133 A 1 
ATOM 1035 C CZ  . PHE A 1 133 ? -27.498 20.235  -7.162  1.00 69.37 133 A 1 
ATOM 1036 N N   . GLY A 1 134 ? -20.737 19.298  -3.851  1.00 71.87 134 A 1 
ATOM 1037 C CA  . GLY A 1 134 ? -19.695 18.674  -3.044  1.00 69.49 134 A 1 
ATOM 1038 C C   . GLY A 1 134 ? -19.604 17.165  -3.311  1.00 71.11 134 A 1 
ATOM 1039 O O   . GLY A 1 134 ? -19.668 16.721  -4.452  1.00 66.16 134 A 1 
ATOM 1040 N N   . ASP A 1 135 ? -19.472 16.382  -2.236  1.00 73.95 135 A 1 
ATOM 1041 C CA  . ASP A 1 135 ? -19.370 14.923  -2.322  1.00 74.78 135 A 1 
ATOM 1042 C C   . ASP A 1 135 ? -20.739 14.205  -2.168  1.00 78.07 135 A 1 
ATOM 1043 O O   . ASP A 1 135 ? -20.785 12.983  -2.109  1.00 73.88 135 A 1 
ATOM 1044 C CB  . ASP A 1 135 ? -18.319 14.425  -1.312  1.00 69.22 135 A 1 
ATOM 1045 C CG  . ASP A 1 135 ? -17.814 13.008  -1.616  1.00 62.13 135 A 1 
ATOM 1046 O OD1 . ASP A 1 135 ? -17.540 12.692  -2.792  1.00 55.60 135 A 1 
ATOM 1047 O OD2 . ASP A 1 135 ? -17.682 12.188  -0.681  1.00 54.81 135 A 1 
ATOM 1048 N N   . ASP A 1 136 ? -21.862 14.930  -2.131  1.00 79.45 136 A 1 
ATOM 1049 C CA  . ASP A 1 136 ? -23.173 14.333  -1.840  1.00 81.19 136 A 1 
ATOM 1050 C C   . ASP A 1 136 ? -23.592 13.292  -2.886  1.00 82.92 136 A 1 
ATOM 1051 O O   . ASP A 1 136 ? -23.985 12.176  -2.545  1.00 80.83 136 A 1 
ATOM 1052 C CB  . ASP A 1 136 ? -24.253 15.424  -1.738  1.00 78.92 136 A 1 
ATOM 1053 C CG  . ASP A 1 136 ? -24.147 16.324  -0.504  1.00 75.44 136 A 1 
ATOM 1054 O OD1 . ASP A 1 136 ? -23.524 15.903  0.492   1.00 69.08 136 A 1 
ATOM 1055 O OD2 . ASP A 1 136 ? -24.748 17.422  -0.549  1.00 68.29 136 A 1 
ATOM 1056 N N   . ILE A 1 137 ? -23.495 13.636  -4.182  1.00 82.71 137 A 1 
ATOM 1057 C CA  . ILE A 1 137 ? -23.884 12.728  -5.271  1.00 83.39 137 A 1 
ATOM 1058 C C   . ILE A 1 137 ? -22.867 11.586  -5.437  1.00 83.14 137 A 1 
ATOM 1059 O O   . ILE A 1 137 ? -23.294 10.430  -5.471  1.00 81.49 137 A 1 
ATOM 1060 C CB  . ILE A 1 137 ? -24.145 13.480  -6.606  1.00 83.76 137 A 1 
ATOM 1061 C CG1 . ILE A 1 137 ? -25.180 14.621  -6.412  1.00 81.85 137 A 1 
ATOM 1062 C CG2 . ILE A 1 137 ? -24.637 12.487  -7.667  1.00 80.66 137 A 1 
ATOM 1063 C CD1 . ILE A 1 137 ? -25.427 15.454  -7.681  1.00 77.89 137 A 1 
ATOM 1064 N N   . PRO A 1 138 ? -21.529 11.824  -5.460  1.00 82.93 138 A 1 
ATOM 1065 C CA  . PRO A 1 138 ? -20.532 10.756  -5.476  1.00 80.47 138 A 1 
ATOM 1066 C C   . PRO A 1 138 ? -20.652 9.810   -4.278  1.00 81.11 138 A 1 
ATOM 1067 O O   . PRO A 1 138 ? -20.568 8.597   -4.456  1.00 79.91 138 A 1 
ATOM 1068 C CB  . PRO A 1 138 ? -19.169 11.456  -5.485  1.00 78.35 138 A 1 
ATOM 1069 C CG  . PRO A 1 138 ? -19.451 12.805  -6.106  1.00 75.32 138 A 1 
ATOM 1070 C CD  . PRO A 1 138 ? -20.865 13.119  -5.622  1.00 77.09 138 A 1 
ATOM 1071 N N   . SER A 1 139 ? -20.896 10.337  -3.074  1.00 82.47 139 A 1 
ATOM 1072 C CA  . SER A 1 139 ? -21.081 9.526   -1.870  1.00 82.15 139 A 1 
ATOM 1073 C C   . SER A 1 139 ? -22.320 8.640   -1.973  1.00 83.61 139 A 1 
ATOM 1074 O O   . SER A 1 139 ? -22.228 7.431   -1.756  1.00 82.84 139 A 1 
ATOM 1075 C CB  . SER A 1 139 ? -21.167 10.432  -0.638  1.00 79.51 139 A 1 
ATOM 1076 O OG  . SER A 1 139 ? -21.257 9.659   0.535   1.00 71.05 139 A 1 
ATOM 1077 N N   . ALA A 1 140 ? -23.468 9.194   -2.395  1.00 84.09 140 A 1 
ATOM 1078 C CA  . ALA A 1 140 ? -24.681 8.419   -2.615  1.00 84.93 140 A 1 
ATOM 1079 C C   . ALA A 1 140 ? -24.485 7.336   -3.688  1.00 85.85 140 A 1 
ATOM 1080 O O   . ALA A 1 140 ? -24.963 6.215   -3.526  1.00 85.10 140 A 1 
ATOM 1081 C CB  . ALA A 1 140 ? -25.816 9.380   -2.971  1.00 84.87 140 A 1 
ATOM 1082 N N   . LEU A 1 141 ? -23.749 7.639   -4.761  1.00 84.52 141 A 1 
ATOM 1083 C CA  . LEU A 1 141 ? -23.441 6.681   -5.823  1.00 84.07 141 A 1 
ATOM 1084 C C   . LEU A 1 141 ? -22.562 5.531   -5.315  1.00 84.38 141 A 1 
ATOM 1085 O O   . LEU A 1 141 ? -22.856 4.370   -5.612  1.00 83.53 141 A 1 
ATOM 1086 C CB  . LEU A 1 141 ? -22.771 7.427   -6.989  1.00 83.70 141 A 1 
ATOM 1087 C CG  . LEU A 1 141 ? -22.638 6.573   -8.277  1.00 79.04 141 A 1 
ATOM 1088 C CD1 . LEU A 1 141 ? -23.977 6.355   -8.950  1.00 72.41 141 A 1 
ATOM 1089 C CD2 . LEU A 1 141 ? -21.726 7.279   -9.270  1.00 72.59 141 A 1 
ATOM 1090 N N   . ARG A 1 142 ? -21.536 5.820   -4.511  1.00 83.50 142 A 1 
ATOM 1091 C CA  . ARG A 1 142 ? -20.692 4.808   -3.863  1.00 80.86 142 A 1 
ATOM 1092 C C   . ARG A 1 142 ? -21.517 3.899   -2.947  1.00 81.67 142 A 1 
ATOM 1093 O O   . ARG A 1 142 ? -21.454 2.682   -3.094  1.00 81.16 142 A 1 
ATOM 1094 C CB  . ARG A 1 142 ? -19.560 5.490   -3.071  1.00 78.80 142 A 1 
ATOM 1095 C CG  . ARG A 1 142 ? -18.458 6.065   -3.987  1.00 73.46 142 A 1 
ATOM 1096 C CD  . ARG A 1 142 ? -17.260 6.617   -3.214  1.00 70.58 142 A 1 
ATOM 1097 N NE  . ARG A 1 142 ? -17.614 7.785   -2.401  1.00 64.57 142 A 1 
ATOM 1098 C CZ  . ARG A 1 142 ? -17.036 8.979   -2.381  1.00 59.00 142 A 1 
ATOM 1099 N NH1 . ARG A 1 142 ? -16.005 9.274   -3.104  1.00 54.83 142 A 1 
ATOM 1100 N NH2 . ARG A 1 142 ? -17.492 9.915   -1.623  1.00 55.71 142 A 1 
ATOM 1101 N N   . ILE A 1 143 ? -22.351 4.477   -2.089  1.00 83.90 143 A 1 
ATOM 1102 C CA  . ILE A 1 143 ? -23.228 3.723   -1.192  1.00 83.56 143 A 1 
ATOM 1103 C C   . ILE A 1 143 ? -24.199 2.826   -1.988  1.00 84.69 143 A 1 
ATOM 1104 O O   . ILE A 1 143 ? -24.389 1.670   -1.622  1.00 84.42 143 A 1 
ATOM 1105 C CB  . ILE A 1 143 ? -23.991 4.687   -0.246  1.00 82.42 143 A 1 
ATOM 1106 C CG1 . ILE A 1 143 ? -23.009 5.369   0.737   1.00 78.05 143 A 1 
ATOM 1107 C CG2 . ILE A 1 143 ? -25.089 3.952   0.549   1.00 76.74 143 A 1 
ATOM 1108 C CD1 . ILE A 1 143 ? -23.600 6.587   1.455   1.00 70.88 143 A 1 
ATOM 1109 N N   . ALA A 1 144 ? -24.774 3.322   -3.081  1.00 85.51 144 A 1 
ATOM 1110 C CA  . ALA A 1 144 ? -25.685 2.544   -3.913  1.00 86.48 144 A 1 
ATOM 1111 C C   . ALA A 1 144 ? -24.985 1.356   -4.586  1.00 86.74 144 A 1 
ATOM 1112 O O   . ALA A 1 144 ? -25.498 0.238   -4.543  1.00 86.25 144 A 1 
ATOM 1113 C CB  . ALA A 1 144 ? -26.333 3.477   -4.941  1.00 87.11 144 A 1 
ATOM 1114 N N   . LYS A 1 145 ? -23.807 1.563   -5.157  1.00 84.90 145 A 1 
ATOM 1115 C CA  . LYS A 1 145 ? -22.998 0.497   -5.765  1.00 83.18 145 A 1 
ATOM 1116 C C   . LYS A 1 145 ? -22.614 -0.569  -4.739  1.00 82.94 145 A 1 
ATOM 1117 O O   . LYS A 1 145 ? -22.782 -1.758  -5.003  1.00 82.33 145 A 1 
ATOM 1118 C CB  . LYS A 1 145 ? -21.744 1.084   -6.425  1.00 82.33 145 A 1 
ATOM 1119 C CG  . LYS A 1 145 ? -22.061 1.830   -7.725  1.00 80.25 145 A 1 
ATOM 1120 C CD  . LYS A 1 145 ? -20.761 2.360   -8.348  1.00 77.26 145 A 1 
ATOM 1121 C CE  . LYS A 1 145 ? -21.025 3.023   -9.695  1.00 72.23 145 A 1 
ATOM 1122 N NZ  . LYS A 1 145 ? -19.745 3.366   -10.377 1.00 66.78 145 A 1 
ATOM 1123 N N   . LYS A 1 146 ? -22.186 -0.145  -3.550  1.00 85.21 146 A 1 
ATOM 1124 C CA  . LYS A 1 146 ? -21.870 -1.032  -2.431  1.00 83.37 146 A 1 
ATOM 1125 C C   . LYS A 1 146 ? -23.071 -1.882  -2.002  1.00 83.99 146 A 1 
ATOM 1126 O O   . LYS A 1 146 ? -22.967 -3.106  -1.949  1.00 83.15 146 A 1 
ATOM 1127 C CB  . LYS A 1 146 ? -21.345 -0.176  -1.272  1.00 80.88 146 A 1 
ATOM 1128 C CG  . LYS A 1 146 ? -21.243 -0.956  0.038   1.00 72.70 146 A 1 
ATOM 1129 C CD  . LYS A 1 146 ? -20.737 -0.056  1.160   1.00 68.69 146 A 1 
ATOM 1130 C CE  . LYS A 1 146 ? -20.611 -0.866  2.457   1.00 60.35 146 A 1 
ATOM 1131 N NZ  . LYS A 1 146 ? -19.458 -0.435  3.262   1.00 54.28 146 A 1 
ATOM 1132 N N   . LYS A 1 147 ? -24.226 -1.261  -1.740  1.00 84.62 147 A 1 
ATOM 1133 C CA  . LYS A 1 147 ? -25.441 -1.986  -1.324  1.00 84.76 147 A 1 
ATOM 1134 C C   . LYS A 1 147 ? -25.894 -2.980  -2.394  1.00 84.97 147 A 1 
ATOM 1135 O O   . LYS A 1 147 ? -26.252 -4.106  -2.057  1.00 84.39 147 A 1 
ATOM 1136 C CB  . LYS A 1 147 ? -26.582 -1.009  -0.989  1.00 85.10 147 A 1 
ATOM 1137 C CG  . LYS A 1 147 ? -26.475 -0.329  0.391   1.00 82.96 147 A 1 
ATOM 1138 C CD  . LYS A 1 147 ? -27.780 0.428   0.681   1.00 78.57 147 A 1 
ATOM 1139 C CE  . LYS A 1 147 ? -27.867 1.050   2.079   1.00 72.92 147 A 1 
ATOM 1140 N NZ  . LYS A 1 147 ? -29.224 1.619   2.348   1.00 65.65 147 A 1 
ATOM 1141 N N   . ARG A 1 148 ? -25.854 -2.601  -3.676  1.00 86.16 148 A 1 
ATOM 1142 C CA  . ARG A 1 148 ? -26.160 -3.498  -4.799  1.00 86.21 148 A 1 
ATOM 1143 C C   . ARG A 1 148 ? -25.253 -4.723  -4.797  1.00 85.91 148 A 1 
ATOM 1144 O O   . ARG A 1 148 ? -25.746 -5.839  -4.867  1.00 85.06 148 A 1 
ATOM 1145 C CB  . ARG A 1 148 ? -26.005 -2.729  -6.116  1.00 85.93 148 A 1 
ATOM 1146 C CG  . ARG A 1 148 ? -26.353 -3.596  -7.338  1.00 83.24 148 A 1 
ATOM 1147 C CD  . ARG A 1 148 ? -25.903 -2.882  -8.612  1.00 80.47 148 A 1 
ATOM 1148 N NE  . ARG A 1 148 ? -26.294 -3.620  -9.810  1.00 74.55 148 A 1 
ATOM 1149 C CZ  . ARG A 1 148 ? -25.531 -4.187  -10.731 1.00 70.20 148 A 1 
ATOM 1150 N NH1 . ARG A 1 148 ? -24.224 -4.204  -10.659 1.00 63.15 148 A 1 
ATOM 1151 N NH2 . ARG A 1 148 ? -26.095 -4.746  -11.746 1.00 63.91 148 A 1 
ATOM 1152 N N   . TRP A 1 149 ? -23.940 -4.506  -4.701  1.00 85.99 149 A 1 
ATOM 1153 C CA  . TRP A 1 149 ? -22.964 -5.592  -4.727  1.00 84.28 149 A 1 
ATOM 1154 C C   . TRP A 1 149 ? -23.155 -6.537  -3.533  1.00 84.46 149 A 1 
ATOM 1155 O O   . TRP A 1 149 ? -23.245 -7.740  -3.739  1.00 83.53 149 A 1 
ATOM 1156 C CB  . TRP A 1 149 ? -21.560 -5.009  -4.798  1.00 82.43 149 A 1 
ATOM 1157 C CG  . TRP A 1 149 ? -20.506 -6.051  -5.014  1.00 78.23 149 A 1 
ATOM 1158 C CD1 . TRP A 1 149 ? -20.035 -6.475  -6.209  1.00 69.84 149 A 1 
ATOM 1159 C CD2 . TRP A 1 149 ? -19.815 -6.854  -4.007  1.00 73.03 149 A 1 
ATOM 1160 N NE1 . TRP A 1 149 ? -19.091 -7.482  -6.020  1.00 66.60 149 A 1 
ATOM 1161 C CE2 . TRP A 1 149 ? -18.945 -7.748  -4.681  1.00 68.98 149 A 1 
ATOM 1162 C CE3 . TRP A 1 149 ? -19.856 -6.895  -2.602  1.00 66.77 149 A 1 
ATOM 1163 C CZ2 . TRP A 1 149 ? -18.145 -8.680  -3.980  1.00 66.93 149 A 1 
ATOM 1164 C CZ3 . TRP A 1 149 ? -19.070 -7.817  -1.904  1.00 61.83 149 A 1 
ATOM 1165 C CH2 . TRP A 1 149 ? -18.228 -8.700  -2.577  1.00 62.55 149 A 1 
ATOM 1166 N N   . ASN A 1 150 ? -23.338 -6.002  -2.330  1.00 83.82 150 A 1 
ATOM 1167 C CA  . ASN A 1 150 ? -23.599 -6.803  -1.138  1.00 82.93 150 A 1 
ATOM 1168 C C   . ASN A 1 150 ? -24.874 -7.645  -1.281  1.00 83.65 150 A 1 
ATOM 1169 O O   . ASN A 1 150 ? -24.843 -8.835  -0.983  1.00 82.97 150 A 1 
ATOM 1170 C CB  . ASN A 1 150 ? -23.657 -5.888  0.105   1.00 81.60 150 A 1 
ATOM 1171 C CG  . ASN A 1 150 ? -22.296 -5.334  0.515   1.00 76.98 150 A 1 
ATOM 1172 O OD1 . ASN A 1 150 ? -21.250 -5.741  0.062   1.00 70.96 150 A 1 
ATOM 1173 N ND2 . ASN A 1 150 ? -22.266 -4.376  1.428   1.00 69.75 150 A 1 
ATOM 1174 N N   . SER A 1 151 ? -25.966 -7.090  -1.802  1.00 84.90 151 A 1 
ATOM 1175 C CA  . SER A 1 151 ? -27.218 -7.822  -1.999  1.00 85.36 151 A 1 
ATOM 1176 C C   . SER A 1 151 ? -27.084 -8.963  -3.012  1.00 85.68 151 A 1 
ATOM 1177 O O   . SER A 1 151 ? -27.630 -10.048 -2.802  1.00 84.62 151 A 1 
ATOM 1178 C CB  . SER A 1 151 ? -28.305 -6.844  -2.459  1.00 84.73 151 A 1 
ATOM 1179 O OG  . SER A 1 151 ? -29.532 -7.515  -2.706  1.00 75.10 151 A 1 
ATOM 1180 N N   . ILE A 1 152 ? -26.357 -8.750  -4.113  1.00 84.78 152 A 1 
ATOM 1181 C CA  . ILE A 1 152 ? -26.085 -9.798  -5.102  1.00 83.23 152 A 1 
ATOM 1182 C C   . ILE A 1 152 ? -25.222 -10.889 -4.477  1.00 83.76 152 A 1 
ATOM 1183 O O   . ILE A 1 152 ? -25.509 -12.073 -4.635  1.00 82.81 152 A 1 
ATOM 1184 C CB  . ILE A 1 152 ? -25.436 -9.201  -6.370  1.00 82.35 152 A 1 
ATOM 1185 C CG1 . ILE A 1 152 ? -26.458 -8.320  -7.117  1.00 77.24 152 A 1 
ATOM 1186 C CG2 . ILE A 1 152 ? -24.906 -10.302 -7.305  1.00 76.24 152 A 1 
ATOM 1187 C CD1 . ILE A 1 152 ? -25.840 -7.442  -8.206  1.00 70.19 152 A 1 
ATOM 1188 N N   . GLU A 1 153 ? -24.191 -10.497 -3.735  1.00 83.60 153 A 1 
ATOM 1189 C CA  . GLU A 1 153 ? -23.228 -11.429 -3.157  1.00 82.17 153 A 1 
ATOM 1190 C C   . GLU A 1 153 ? -23.841 -12.256 -2.020  1.00 82.33 153 A 1 
ATOM 1191 O O   . GLU A 1 153 ? -23.628 -13.463 -1.983  1.00 81.64 153 A 1 
ATOM 1192 C CB  . GLU A 1 153 ? -21.976 -10.653 -2.713  1.00 79.95 153 A 1 
ATOM 1193 C CG  . GLU A 1 153 ? -20.729 -11.529 -2.615  1.00 72.56 153 A 1 
ATOM 1194 C CD  . GLU A 1 153 ? -20.254 -12.135 -3.964  1.00 69.00 153 A 1 
ATOM 1195 O OE1 . GLU A 1 153 ? -19.215 -12.827 -3.941  1.00 61.85 153 A 1 
ATOM 1196 O OE2 . GLU A 1 153 ? -20.914 -11.953 -5.010  1.00 61.74 153 A 1 
ATOM 1197 N N   . GLU A 1 154 ? -24.670 -11.673 -1.163  1.00 84.54 154 A 1 
ATOM 1198 C CA  . GLU A 1 154 ? -25.404 -12.404 -0.122  1.00 84.27 154 A 1 
ATOM 1199 C C   . GLU A 1 154 ? -26.322 -13.478 -0.712  1.00 84.50 154 A 1 
ATOM 1200 O O   . GLU A 1 154 ? -26.314 -14.613 -0.239  1.00 83.77 154 A 1 
ATOM 1201 C CB  . GLU A 1 154 ? -26.243 -11.440 0.725   1.00 83.35 154 A 1 
ATOM 1202 C CG  . GLU A 1 154 ? -25.421 -10.737 1.810   1.00 74.45 154 A 1 
ATOM 1203 C CD  . GLU A 1 154 ? -26.233 -9.741  2.648   1.00 68.35 154 A 1 
ATOM 1204 O OE1 . GLU A 1 154 ? -25.644 -9.174  3.592   1.00 61.79 154 A 1 
ATOM 1205 O OE2 . GLU A 1 154 ? -27.436 -9.537  2.353   1.00 62.34 154 A 1 
ATOM 1206 N N   . ARG A 1 155 ? -27.064 -13.158 -1.784  1.00 85.31 155 A 1 
ATOM 1207 C CA  . ARG A 1 155 ? -27.883 -14.162 -2.475  1.00 85.14 155 A 1 
ATOM 1208 C C   . ARG A 1 155 ? -27.048 -15.299 -3.027  1.00 86.37 155 A 1 
ATOM 1209 O O   . ARG A 1 155 ? -27.426 -16.458 -2.893  1.00 84.89 155 A 1 
ATOM 1210 C CB  . ARG A 1 155 ? -28.694 -13.524 -3.616  1.00 84.00 155 A 1 
ATOM 1211 C CG  . ARG A 1 155 ? -29.903 -12.755 -3.082  1.00 73.90 155 A 1 
ATOM 1212 C CD  . ARG A 1 155 ? -30.699 -12.210 -4.268  1.00 71.34 155 A 1 
ATOM 1213 N NE  . ARG A 1 155 ? -31.858 -11.432 -3.815  1.00 62.49 155 A 1 
ATOM 1214 C CZ  . ARG A 1 155 ? -32.721 -10.799 -4.594  1.00 54.42 155 A 1 
ATOM 1215 N NH1 . ARG A 1 155 ? -32.638 -10.861 -5.905  1.00 50.39 155 A 1 
ATOM 1216 N NH2 . ARG A 1 155 ? -33.680 -10.097 -4.068  1.00 47.56 155 A 1 
ATOM 1217 N N   . ARG A 1 156 ? -25.919 -14.972 -3.612  1.00 84.25 156 A 1 
ATOM 1218 C CA  . ARG A 1 156 ? -25.026 -15.960 -4.221  1.00 82.85 156 A 1 
ATOM 1219 C C   . ARG A 1 156 ? -24.361 -16.850 -3.162  1.00 84.46 156 A 1 
ATOM 1220 O O   . ARG A 1 156 ? -24.326 -18.063 -3.335  1.00 84.21 156 A 1 
ATOM 1221 C CB  . ARG A 1 156 ? -24.028 -15.210 -5.105  1.00 80.77 156 A 1 
ATOM 1222 C CG  . ARG A 1 156 ? -23.404 -16.131 -6.156  1.00 72.12 156 A 1 
ATOM 1223 C CD  . ARG A 1 156 ? -22.468 -15.297 -7.037  1.00 68.84 156 A 1 
ATOM 1224 N NE  . ARG A 1 156 ? -21.744 -16.153 -7.986  1.00 61.98 156 A 1 
ATOM 1225 C CZ  . ARG A 1 156 ? -20.765 -15.768 -8.787  1.00 56.33 156 A 1 
ATOM 1226 N NH1 . ARG A 1 156 ? -20.366 -14.532 -8.850  1.00 52.55 156 A 1 
ATOM 1227 N NH2 . ARG A 1 156 ? -20.176 -16.635 -9.533  1.00 50.61 156 A 1 
ATOM 1228 N N   . ILE A 1 157 ? -23.929 -16.287 -2.047  1.00 83.83 157 A 1 
ATOM 1229 C CA  . ILE A 1 157 ? -23.401 -17.039 -0.894  1.00 83.42 157 A 1 
ATOM 1230 C C   . ILE A 1 157 ? -24.473 -17.980 -0.334  1.00 84.97 157 A 1 
ATOM 1231 O O   . ILE A 1 157 ? -24.178 -19.129 -0.014  1.00 85.18 157 A 1 
ATOM 1232 C CB  . ILE A 1 157 ? -22.879 -16.084 0.204   1.00 81.66 157 A 1 
ATOM 1233 C CG1 . ILE A 1 157 ? -21.598 -15.363 -0.269  1.00 76.32 157 A 1 
ATOM 1234 C CG2 . ILE A 1 157 ? -22.587 -16.826 1.518   1.00 74.86 157 A 1 
ATOM 1235 C CD1 . ILE A 1 157 ? -21.226 -14.141 0.577   1.00 69.72 157 A 1 
ATOM 1236 N N   . HIS A 1 158 ? -25.722 -17.514 -0.228  1.00 86.13 158 A 1 
ATOM 1237 C CA  . HIS A 1 158 ? -26.806 -18.342 0.288   1.00 86.62 158 A 1 
ATOM 1238 C C   . HIS A 1 158 ? -27.126 -19.518 -0.640  1.00 87.80 158 A 1 
ATOM 1239 O O   . HIS A 1 158 ? -27.201 -20.656 -0.168  1.00 87.38 158 A 1 
ATOM 1240 C CB  . HIS A 1 158 ? -28.038 -17.476 0.570   1.00 85.87 158 A 1 
ATOM 1241 C CG  . HIS A 1 158 ? -29.076 -18.189 1.388   1.00 79.00 158 A 1 
ATOM 1242 N ND1 . HIS A 1 158 ? -28.851 -19.019 2.470   1.00 67.50 158 A 1 
ATOM 1243 C CD2 . HIS A 1 158 ? -30.436 -18.133 1.221   1.00 66.83 158 A 1 
ATOM 1244 C CE1 . HIS A 1 158 ? -30.027 -19.451 2.931   1.00 62.32 158 A 1 
ATOM 1245 N NE2 . HIS A 1 158 ? -31.019 -18.919 2.200   1.00 63.15 158 A 1 
ATOM 1246 N N   . GLN A 1 159 ? -27.225 -19.278 -1.951  1.00 85.47 159 A 1 
ATOM 1247 C CA  . GLN A 1 159 ? -27.414 -20.348 -2.946  1.00 85.12 159 A 1 
ATOM 1248 C C   . GLN A 1 159 ? -26.263 -21.363 -2.927  1.00 86.61 159 A 1 
ATOM 1249 O O   . GLN A 1 159 ? -26.518 -22.560 -2.899  1.00 85.56 159 A 1 
ATOM 1250 C CB  . GLN A 1 159 ? -27.537 -19.754 -4.350  1.00 83.66 159 A 1 
ATOM 1251 C CG  . GLN A 1 159 ? -28.932 -19.197 -4.625  1.00 75.63 159 A 1 
ATOM 1252 C CD  . GLN A 1 159 ? -29.035 -18.638 -6.049  1.00 71.17 159 A 1 
ATOM 1253 O OE1 . GLN A 1 159 ? -28.338 -17.719 -6.429  1.00 65.29 159 A 1 
ATOM 1254 N NE2 . GLN A 1 159 ? -29.896 -19.178 -6.879  1.00 61.34 159 A 1 
ATOM 1255 N N   . GLU A 1 160 ? -25.016 -20.905 -2.868  1.00 85.67 160 A 1 
ATOM 1256 C CA  . GLU A 1 160 ? -23.866 -21.810 -2.794  1.00 85.19 160 A 1 
ATOM 1257 C C   . GLU A 1 160 ? -23.837 -22.603 -1.488  1.00 86.98 160 A 1 
ATOM 1258 O O   . GLU A 1 160 ? -23.522 -23.790 -1.508  1.00 86.97 160 A 1 
ATOM 1259 C CB  . GLU A 1 160 ? -22.560 -21.034 -2.943  1.00 83.06 160 A 1 
ATOM 1260 C CG  . GLU A 1 160 ? -22.282 -20.706 -4.417  1.00 74.76 160 A 1 
ATOM 1261 C CD  . GLU A 1 160 ? -21.060 -19.812 -4.572  1.00 71.20 160 A 1 
ATOM 1262 O OE1 . GLU A 1 160 ? -20.913 -19.196 -5.662  1.00 64.27 160 A 1 
ATOM 1263 O OE2 . GLU A 1 160 ? -20.308 -19.583 -3.603  1.00 65.54 160 A 1 
ATOM 1264 N N   . SER A 1 161 ? -24.204 -22.004 -0.357  1.00 86.79 161 A 1 
ATOM 1265 C CA  . SER A 1 161 ? -24.287 -22.714 0.924   1.00 87.02 161 A 1 
ATOM 1266 C C   . SER A 1 161 ? -25.377 -23.783 0.926   1.00 89.26 161 A 1 
ATOM 1267 O O   . SER A 1 161 ? -25.157 -24.885 1.430   1.00 87.88 161 A 1 
ATOM 1268 C CB  . SER A 1 161 ? -24.522 -21.707 2.053   1.00 83.92 161 A 1 
ATOM 1269 O OG  . SER A 1 161 ? -24.502 -22.361 3.306   1.00 72.87 161 A 1 
ATOM 1270 N N   . GLU A 1 162 ? -26.545 -23.498 0.332   1.00 89.12 162 A 1 
ATOM 1271 C CA  . GLU A 1 162 ? -27.600 -24.504 0.158   1.00 89.47 162 A 1 
ATOM 1272 C C   . GLU A 1 162 ? -27.150 -25.631 -0.768  1.00 90.75 162 A 1 
ATOM 1273 O O   . GLU A 1 162 ? -27.329 -26.805 -0.430  1.00 89.21 162 A 1 
ATOM 1274 C CB  . GLU A 1 162 ? -28.891 -23.879 -0.404  1.00 87.37 162 A 1 
ATOM 1275 C CG  . GLU A 1 162 ? -29.725 -23.152 0.661   1.00 75.46 162 A 1 
ATOM 1276 C CD  . GLU A 1 162 ? -31.146 -22.826 0.163   1.00 69.92 162 A 1 
ATOM 1277 O OE1 . GLU A 1 162 ? -32.050 -22.697 1.024   1.00 60.76 162 A 1 
ATOM 1278 O OE2 . GLU A 1 162 ? -31.366 -22.735 -1.071  1.00 63.32 162 A 1 
ATOM 1279 N N   . LEU A 1 163 ? -26.539 -25.305 -1.902  1.00 89.97 163 A 1 
ATOM 1280 C CA  . LEU A 1 163 ? -26.029 -26.282 -2.857  1.00 90.23 163 A 1 
ATOM 1281 C C   . LEU A 1 163 ? -24.943 -27.151 -2.222  1.00 91.44 163 A 1 
ATOM 1282 O O   . LEU A 1 163 ? -25.015 -28.375 -2.311  1.00 91.22 163 A 1 
ATOM 1283 C CB  . LEU A 1 163 ? -25.513 -25.530 -4.095  1.00 89.85 163 A 1 
ATOM 1284 C CG  . LEU A 1 163 ? -24.986 -26.465 -5.213  1.00 89.08 163 A 1 
ATOM 1285 C CD1 . LEU A 1 163 ? -26.086 -27.335 -5.794  1.00 83.92 163 A 1 
ATOM 1286 C CD2 . LEU A 1 163 ? -24.381 -25.629 -6.327  1.00 83.93 163 A 1 
ATOM 1287 N N   . HIS A 1 164 ? -23.987 -26.560 -1.515  1.00 91.28 164 A 1 
ATOM 1288 C CA  . HIS A 1 164 ? -22.924 -27.284 -0.823  1.00 91.52 164 A 1 
ATOM 1289 C C   . HIS A 1 164 ? -23.490 -28.263 0.209   1.00 91.97 164 A 1 
ATOM 1290 O O   . HIS A 1 164 ? -23.132 -29.441 0.220   1.00 91.84 164 A 1 
ATOM 1291 C CB  . HIS A 1 164 ? -21.961 -26.269 -0.177  1.00 90.57 164 A 1 
ATOM 1292 C CG  . HIS A 1 164 ? -20.702 -26.858 0.403   1.00 90.09 164 A 1 
ATOM 1293 N ND1 . HIS A 1 164 ? -19.821 -26.190 1.268   1.00 78.56 164 A 1 
ATOM 1294 C CD2 . HIS A 1 164 ? -20.170 -28.104 0.184   1.00 79.34 164 A 1 
ATOM 1295 C CE1 . HIS A 1 164 ? -18.821 -27.019 1.538   1.00 80.90 164 A 1 
ATOM 1296 N NE2 . HIS A 1 164 ? -19.004 -28.178 0.907   1.00 81.79 164 A 1 
ATOM 1297 N N   . SER A 1 165 ? -24.449 -27.830 1.022   1.00 91.62 165 A 1 
ATOM 1298 C CA  . SER A 1 165 ? -25.117 -28.697 2.005   1.00 91.20 165 A 1 
ATOM 1299 C C   . SER A 1 165 ? -25.920 -29.825 1.354   1.00 91.90 165 A 1 
ATOM 1300 O O   . SER A 1 165 ? -26.013 -30.921 1.921   1.00 90.83 165 A 1 
ATOM 1301 C CB  . SER A 1 165 ? -26.033 -27.843 2.884   1.00 90.20 165 A 1 
ATOM 1302 O OG  . SER A 1 165 ? -26.588 -28.643 3.924   1.00 76.83 165 A 1 
ATOM 1303 N N   . TYR A 1 166 ? -26.535 -29.571 0.203   1.00 91.43 166 A 1 
ATOM 1304 C CA  . TYR A 1 166 ? -27.267 -30.575 -0.567  1.00 91.24 166 A 1 
ATOM 1305 C C   . TYR A 1 166 ? -26.312 -31.613 -1.168  1.00 92.40 166 A 1 
ATOM 1306 O O   . TYR A 1 166 ? -26.478 -32.802 -0.914  1.00 91.74 166 A 1 
ATOM 1307 C CB  . TYR A 1 166 ? -28.103 -29.861 -1.632  1.00 90.62 166 A 1 
ATOM 1308 C CG  . TYR A 1 166 ? -28.738 -30.787 -2.642  1.00 91.01 166 A 1 
ATOM 1309 C CD1 . TYR A 1 166 ? -28.173 -30.922 -3.931  1.00 86.00 166 A 1 
ATOM 1310 C CD2 . TYR A 1 166 ? -29.906 -31.512 -2.322  1.00 87.03 166 A 1 
ATOM 1311 C CE1 . TYR A 1 166 ? -28.768 -31.756 -4.879  1.00 86.20 166 A 1 
ATOM 1312 C CE2 . TYR A 1 166 ? -30.513 -32.348 -3.265  1.00 85.61 166 A 1 
ATOM 1313 C CZ  . TYR A 1 166 ? -29.942 -32.461 -4.554  1.00 89.26 166 A 1 
ATOM 1314 O OH  . TYR A 1 166 ? -30.540 -33.271 -5.488  1.00 87.82 166 A 1 
ATOM 1315 N N   . LEU A 1 167 ? -25.276 -31.180 -1.880  1.00 91.61 167 A 1 
ATOM 1316 C CA  . LEU A 1 167 ? -24.293 -32.064 -2.505  1.00 91.49 167 A 1 
ATOM 1317 C C   . LEU A 1 167 ? -23.530 -32.894 -1.465  1.00 92.15 167 A 1 
ATOM 1318 O O   . LEU A 1 167 ? -23.376 -34.098 -1.657  1.00 91.61 167 A 1 
ATOM 1319 C CB  . LEU A 1 167 ? -23.330 -31.233 -3.361  1.00 91.22 167 A 1 
ATOM 1320 C CG  . LEU A 1 167 ? -23.962 -30.555 -4.592  1.00 89.96 167 A 1 
ATOM 1321 C CD1 . LEU A 1 167 ? -22.909 -29.714 -5.298  1.00 85.44 167 A 1 
ATOM 1322 C CD2 . LEU A 1 167 ? -24.539 -31.560 -5.586  1.00 85.16 167 A 1 
ATOM 1323 N N   . SER A 1 168 ? -23.154 -32.322 -0.326  1.00 92.37 168 A 1 
ATOM 1324 C CA  . SER A 1 168 ? -22.499 -33.051 0.770   1.00 91.12 168 A 1 
ATOM 1325 C C   . SER A 1 168 ? -23.383 -34.181 1.313   1.00 91.50 168 A 1 
ATOM 1326 O O   . SER A 1 168 ? -22.892 -35.278 1.583   1.00 90.64 168 A 1 
ATOM 1327 C CB  . SER A 1 168 ? -22.158 -32.111 1.934   1.00 90.07 168 A 1 
ATOM 1328 O OG  . SER A 1 168 ? -21.293 -31.083 1.544   1.00 79.90 168 A 1 
ATOM 1329 N N   . ARG A 1 169 ? -24.693 -33.949 1.437   1.00 92.34 169 A 1 
ATOM 1330 C CA  . ARG A 1 169 ? -25.650 -34.997 1.840   1.00 92.05 169 A 1 
ATOM 1331 C C   . ARG A 1 169 ? -25.772 -36.095 0.788   1.00 92.82 169 A 1 
ATOM 1332 O O   . ARG A 1 169 ? -25.825 -37.259 1.174   1.00 90.95 169 A 1 
ATOM 1333 C CB  . ARG A 1 169 ? -27.015 -34.390 2.155   1.00 90.84 169 A 1 
ATOM 1334 C CG  . ARG A 1 169 ? -27.071 -33.904 3.604   1.00 79.56 169 A 1 
ATOM 1335 C CD  . ARG A 1 169 ? -28.456 -33.318 3.938   1.00 77.29 169 A 1 
ATOM 1336 N NE  . ARG A 1 169 ? -28.548 -31.913 3.527   1.00 65.86 169 A 1 
ATOM 1337 C CZ  . ARG A 1 169 ? -29.634 -31.155 3.571   1.00 57.90 169 A 1 
ATOM 1338 N NH1 . ARG A 1 169 ? -30.796 -31.635 3.926   1.00 52.21 169 A 1 
ATOM 1339 N NH2 . ARG A 1 169 ? -29.565 -29.887 3.273   1.00 49.69 169 A 1 
ATOM 1340 N N   . LEU A 1 170 ? -25.785 -35.757 -0.497  1.00 91.60 170 A 1 
ATOM 1341 C CA  . LEU A 1 170 ? -25.826 -36.749 -1.573  1.00 90.90 170 A 1 
ATOM 1342 C C   . LEU A 1 170 ? -24.583 -37.639 -1.582  1.00 91.93 170 A 1 
ATOM 1343 O O   . LEU A 1 170 ? -24.711 -38.857 -1.665  1.00 90.59 170 A 1 
ATOM 1344 C CB  . LEU A 1 170 ? -25.992 -36.068 -2.939  1.00 90.24 170 A 1 
ATOM 1345 C CG  . LEU A 1 170 ? -27.370 -35.423 -3.206  1.00 86.97 170 A 1 
ATOM 1346 C CD1 . LEU A 1 170 ? -27.386 -34.965 -4.664  1.00 80.43 170 A 1 
ATOM 1347 C CD2 . LEU A 1 170 ? -28.517 -36.395 -2.999  1.00 80.62 170 A 1 
ATOM 1348 N N   . ILE A 1 171 ? -23.389 -37.062 -1.439  1.00 92.75 171 A 1 
ATOM 1349 C CA  . ILE A 1 171 ? -22.132 -37.814 -1.392  1.00 91.91 171 A 1 
ATOM 1350 C C   . ILE A 1 171 ? -22.109 -38.738 -0.174  1.00 92.00 171 A 1 
ATOM 1351 O O   . ILE A 1 171 ? -21.802 -39.921 -0.311  1.00 91.26 171 A 1 
ATOM 1352 C CB  . ILE A 1 171 ? -20.908 -36.865 -1.417  1.00 91.71 171 A 1 
ATOM 1353 C CG1 . ILE A 1 171 ? -20.843 -36.085 -2.745  1.00 88.45 171 A 1 
ATOM 1354 C CG2 . ILE A 1 171 ? -19.604 -37.673 -1.230  1.00 87.97 171 A 1 
ATOM 1355 C CD1 . ILE A 1 171 ? -19.818 -34.940 -2.743  1.00 85.90 171 A 1 
ATOM 1356 N N   . ALA A 1 172 ? -22.489 -38.242 1.002   1.00 92.15 172 A 1 
ATOM 1357 C CA  . ALA A 1 172 ? -22.553 -39.047 2.217   1.00 91.12 172 A 1 
ATOM 1358 C C   . ALA A 1 172 ? -23.552 -40.213 2.086   1.00 91.49 172 A 1 
ATOM 1359 O O   . ALA A 1 172 ? -23.218 -41.350 2.427   1.00 90.37 172 A 1 
ATOM 1360 C CB  . ALA A 1 172 ? -22.893 -38.135 3.399   1.00 89.86 172 A 1 
ATOM 1361 N N   . ALA A 1 173 ? -24.747 -39.956 1.535   1.00 91.80 173 A 1 
ATOM 1362 C CA  . ALA A 1 173 ? -25.765 -40.980 1.338   1.00 91.18 173 A 1 
ATOM 1363 C C   . ALA A 1 173 ? -25.365 -42.023 0.292   1.00 91.42 173 A 1 
ATOM 1364 O O   . ALA A 1 173 ? -25.710 -43.198 0.427   1.00 89.77 173 A 1 
ATOM 1365 C CB  . ALA A 1 173 ? -27.072 -40.283 0.952   1.00 90.13 173 A 1 
ATOM 1366 N N   . GLU A 1 174 ? -24.641 -41.631 -0.763  1.00 91.77 174 A 1 
ATOM 1367 C CA  . GLU A 1 174 ? -24.119 -42.569 -1.757  1.00 91.02 174 A 1 
ATOM 1368 C C   . GLU A 1 174 ? -22.981 -43.412 -1.188  1.00 91.24 174 A 1 
ATOM 1369 O O   . GLU A 1 174 ? -22.947 -44.621 -1.407  1.00 89.95 174 A 1 
ATOM 1370 C CB  . GLU A 1 174 ? -23.671 -41.808 -3.011  1.00 90.22 174 A 1 
ATOM 1371 C CG  . GLU A 1 174 ? -23.437 -42.738 -4.223  1.00 84.18 174 A 1 
ATOM 1372 C CD  . GLU A 1 174 ? -24.714 -43.435 -4.750  1.00 82.07 174 A 1 
ATOM 1373 O OE1 . GLU A 1 174 ? -24.580 -44.296 -5.640  1.00 73.37 174 A 1 
ATOM 1374 O OE2 . GLU A 1 174 ? -25.829 -43.118 -4.279  1.00 74.14 174 A 1 
ATOM 1375 N N   . ARG A 1 175 ? -22.100 -42.815 -0.392  1.00 91.01 175 A 1 
ATOM 1376 C CA  . ARG A 1 175 ? -21.046 -43.531 0.327   1.00 90.67 175 A 1 
ATOM 1377 C C   . ARG A 1 175 ? -21.630 -44.611 1.235   1.00 90.62 175 A 1 
ATOM 1378 O O   . ARG A 1 175 ? -21.185 -45.752 1.159   1.00 89.54 175 A 1 
ATOM 1379 C CB  . ARG A 1 175 ? -20.211 -42.517 1.114   1.00 89.79 175 A 1 
ATOM 1380 C CG  . ARG A 1 175 ? -19.025 -43.141 1.865   1.00 86.43 175 A 1 
ATOM 1381 C CD  . ARG A 1 175 ? -18.258 -42.031 2.597   1.00 85.23 175 A 1 
ATOM 1382 N NE  . ARG A 1 175 ? -17.124 -42.526 3.376   1.00 79.24 175 A 1 
ATOM 1383 C CZ  . ARG A 1 175 ? -17.108 -42.902 4.639   1.00 75.30 175 A 1 
ATOM 1384 N NH1 . ARG A 1 175 ? -18.183 -42.988 5.364   1.00 67.55 175 A 1 
ATOM 1385 N NH2 . ARG A 1 175 ? -15.973 -43.175 5.221   1.00 67.01 175 A 1 
ATOM 1386 N N   . GLU A 1 176 ? -22.645 -44.303 2.033   1.00 91.60 176 A 1 
ATOM 1387 C CA  . GLU A 1 176 ? -23.330 -45.300 2.866   1.00 90.75 176 A 1 
ATOM 1388 C C   . GLU A 1 176 ? -23.999 -46.391 2.029   1.00 90.66 176 A 1 
ATOM 1389 O O   . GLU A 1 176 ? -23.870 -47.559 2.368   1.00 88.92 176 A 1 
ATOM 1390 C CB  . GLU A 1 176 ? -24.362 -44.647 3.792   1.00 89.62 176 A 1 
ATOM 1391 C CG  . GLU A 1 176 ? -23.728 -44.064 5.054   1.00 79.32 176 A 1 
ATOM 1392 C CD  . GLU A 1 176 ? -24.750 -43.612 6.104   1.00 70.93 176 A 1 
ATOM 1393 O OE1 . GLU A 1 176 ? -24.335 -43.453 7.281   1.00 62.37 176 A 1 
ATOM 1394 O OE2 . GLU A 1 176 ? -25.932 -43.404 5.759   1.00 62.32 176 A 1 
ATOM 1395 N N   . ARG A 1 177 ? -24.657 -46.043 0.909   1.00 90.84 177 A 1 
ATOM 1396 C CA  . ARG A 1 177 ? -25.296 -47.030 0.034   1.00 89.85 177 A 1 
ATOM 1397 C C   . ARG A 1 177 ? -24.291 -47.996 -0.584  1.00 90.00 177 A 1 
ATOM 1398 O O   . ARG A 1 177 ? -24.514 -49.203 -0.510  1.00 88.16 177 A 1 
ATOM 1399 C CB  . ARG A 1 177 ? -26.136 -46.336 -1.052  1.00 88.91 177 A 1 
ATOM 1400 C CG  . ARG A 1 177 ? -27.607 -46.406 -0.697  1.00 81.51 177 A 1 
ATOM 1401 C CD  . ARG A 1 177 ? -28.488 -45.731 -1.766  1.00 81.51 177 A 1 
ATOM 1402 N NE  . ARG A 1 177 ? -28.533 -44.271 -1.580  1.00 75.41 177 A 1 
ATOM 1403 C CZ  . ARG A 1 177 ? -28.212 -43.352 -2.465  1.00 71.24 177 A 1 
ATOM 1404 N NH1 . ARG A 1 177 ? -27.827 -43.667 -3.665  1.00 62.98 177 A 1 
ATOM 1405 N NH2 . ARG A 1 177 ? -28.275 -42.088 -2.174  1.00 64.26 177 A 1 
ATOM 1406 N N   . GLU A 1 178 ? -23.193 -47.506 -1.150  1.00 90.58 178 A 1 
ATOM 1407 C CA  . GLU A 1 178 ? -22.165 -48.383 -1.728  1.00 89.44 178 A 1 
ATOM 1408 C C   . GLU A 1 178 ? -21.505 -49.265 -0.652  1.00 89.14 178 A 1 
ATOM 1409 O O   . GLU A 1 178 ? -21.216 -50.435 -0.916  1.00 86.64 178 A 1 
ATOM 1410 C CB  . GLU A 1 178 ? -21.087 -47.579 -2.483  1.00 87.31 178 A 1 
ATOM 1411 C CG  . GLU A 1 178 ? -21.485 -47.101 -3.902  1.00 78.37 178 A 1 
ATOM 1412 C CD  . GLU A 1 178 ? -20.289 -46.591 -4.754  1.00 77.43 178 A 1 
ATOM 1413 O OE1 . GLU A 1 178 ? -20.480 -46.013 -5.850  1.00 70.93 178 A 1 
ATOM 1414 O OE2 . GLU A 1 178 ? -19.117 -46.768 -4.372  1.00 74.06 178 A 1 
ATOM 1415 N N   . LEU A 1 179 ? -21.324 -48.777 0.571   1.00 88.98 179 A 1 
ATOM 1416 C CA  . LEU A 1 179 ? -20.801 -49.560 1.692   1.00 87.75 179 A 1 
ATOM 1417 C C   . LEU A 1 179 ? -21.768 -50.653 2.127   1.00 87.80 179 A 1 
ATOM 1418 O O   . LEU A 1 179 ? -21.348 -51.804 2.283   1.00 85.84 179 A 1 
ATOM 1419 C CB  . LEU A 1 179 ? -20.447 -48.635 2.866   1.00 87.04 179 A 1 
ATOM 1420 C CG  . LEU A 1 179 ? -19.159 -47.814 2.660   1.00 83.56 179 A 1 
ATOM 1421 C CD1 . LEU A 1 179 ? -19.033 -46.783 3.780   1.00 77.21 179 A 1 
ATOM 1422 C CD2 . LEU A 1 179 ? -17.911 -48.687 2.685   1.00 77.43 179 A 1 
ATOM 1423 N N   . GLU A 1 180 ? -23.065 -50.356 2.266   1.00 88.97 180 A 1 
ATOM 1424 C CA  . GLU A 1 180 ? -24.088 -51.352 2.581   1.00 87.71 180 A 1 
ATOM 1425 C C   . GLU A 1 180 ? -24.213 -52.411 1.482   1.00 87.12 180 A 1 
ATOM 1426 O O   . GLU A 1 180 ? -24.351 -53.593 1.778   1.00 84.40 180 A 1 
ATOM 1427 C CB  . GLU A 1 180 ? -25.470 -50.714 2.754   1.00 86.61 180 A 1 
ATOM 1428 C CG  . GLU A 1 180 ? -25.774 -50.203 4.168   1.00 77.01 180 A 1 
ATOM 1429 C CD  . GLU A 1 180 ? -27.284 -49.983 4.376   1.00 69.69 180 A 1 
ATOM 1430 O OE1 . GLU A 1 180 ? -27.697 -49.776 5.548   1.00 61.63 180 A 1 
ATOM 1431 O OE2 . GLU A 1 180 ? -28.064 -50.127 3.403   1.00 63.04 180 A 1 
ATOM 1432 N N   . GLU A 1 181 ? -24.168 -52.002 0.212   1.00 88.43 181 A 1 
ATOM 1433 C CA  . GLU A 1 181 ? -24.284 -52.915 -0.925  1.00 87.22 181 A 1 
ATOM 1434 C C   . GLU A 1 181 ? -23.064 -53.847 -1.005  1.00 86.93 181 A 1 
ATOM 1435 O O   . GLU A 1 181 ? -23.220 -55.058 -1.161  1.00 83.95 181 A 1 
ATOM 1436 C CB  . GLU A 1 181 ? -24.494 -52.093 -2.196  1.00 85.60 181 A 1 
ATOM 1437 C CG  . GLU A 1 181 ? -25.000 -52.955 -3.364  1.00 74.88 181 A 1 
ATOM 1438 C CD  . GLU A 1 181 ? -25.367 -52.120 -4.611  1.00 69.22 181 A 1 
ATOM 1439 O OE1 . GLU A 1 181 ? -26.206 -52.619 -5.395  1.00 61.81 181 A 1 
ATOM 1440 O OE2 . GLU A 1 181 ? -24.809 -51.021 -4.771  1.00 63.74 181 A 1 
ATOM 1441 N N   . CYS A 1 182 ? -21.870 -53.313 -0.784  1.00 85.99 182 A 1 
ATOM 1442 C CA  . CYS A 1 182 ? -20.650 -54.102 -0.662  1.00 85.06 182 A 1 
ATOM 1443 C C   . CYS A 1 182 ? -20.751 -55.110 0.484   1.00 85.10 182 A 1 
ATOM 1444 O O   . CYS A 1 182 ? -20.376 -56.273 0.332   1.00 83.01 182 A 1 
ATOM 1445 C CB  . CYS A 1 182 ? -19.472 -53.144 -0.460  1.00 82.52 182 A 1 
ATOM 1446 S SG  . CYS A 1 182 ? -17.906 -54.056 -0.364  1.00 75.45 182 A 1 
ATOM 1447 N N   . GLN A 1 183 ? -21.297 -54.709 1.622   1.00 84.28 183 A 1 
ATOM 1448 C CA  . GLN A 1 183 ? -21.443 -55.563 2.797   1.00 82.34 183 A 1 
ATOM 1449 C C   . GLN A 1 183 ? -22.474 -56.676 2.568   1.00 82.24 183 A 1 
ATOM 1450 O O   . GLN A 1 183 ? -22.185 -57.835 2.865   1.00 78.60 183 A 1 
ATOM 1451 C CB  . GLN A 1 183 ? -21.747 -54.671 4.007   1.00 79.66 183 A 1 
ATOM 1452 C CG  . GLN A 1 183 ? -21.373 -55.342 5.326   1.00 71.38 183 A 1 
ATOM 1453 C CD  . GLN A 1 183 ? -21.311 -54.352 6.500   1.00 66.41 183 A 1 
ATOM 1454 O OE1 . GLN A 1 183 ? -21.622 -53.181 6.411   1.00 61.34 183 A 1 
ATOM 1455 N NE2 . GLN A 1 183 ? -20.874 -54.800 7.649   1.00 57.72 183 A 1 
ATOM 1456 N N   . ARG A 1 184 ? -23.634 -56.374 1.943   1.00 84.29 184 A 1 
ATOM 1457 C CA  . ARG A 1 184 ? -24.656 -57.377 1.587   1.00 83.37 184 A 1 
ATOM 1458 C C   . ARG A 1 184 ? -24.154 -58.380 0.555   1.00 83.39 184 A 1 
ATOM 1459 O O   . ARG A 1 184 ? -24.436 -59.562 0.683   1.00 79.19 184 A 1 
ATOM 1460 C CB  . ARG A 1 184 ? -25.918 -56.694 1.047   1.00 80.88 184 A 1 
ATOM 1461 C CG  . ARG A 1 184 ? -26.729 -55.988 2.135   1.00 72.19 184 A 1 
ATOM 1462 C CD  . ARG A 1 184 ? -27.985 -55.396 1.513   1.00 69.52 184 A 1 
ATOM 1463 N NE  . ARG A 1 184 ? -28.399 -54.148 2.176   1.00 62.54 184 A 1 
ATOM 1464 C CZ  . ARG A 1 184 ? -29.370 -53.351 1.782   1.00 56.19 184 A 1 
ATOM 1465 N NH1 . ARG A 1 184 ? -30.167 -53.688 0.804   1.00 52.72 184 A 1 
ATOM 1466 N NH2 . ARG A 1 184 ? -29.542 -52.191 2.349   1.00 50.56 184 A 1 
ATOM 1467 N N   . ASN A 1 185 ? -23.397 -57.928 -0.434  1.00 82.16 185 A 1 
ATOM 1468 C CA  . ASN A 1 185 ? -22.860 -58.814 -1.470  1.00 80.14 185 A 1 
ATOM 1469 C C   . ASN A 1 185 ? -21.807 -59.792 -0.939  1.00 78.94 185 A 1 
ATOM 1470 O O   . ASN A 1 185 ? -21.569 -60.822 -1.569  1.00 72.22 185 A 1 
ATOM 1471 C CB  . ASN A 1 185 ? -22.312 -57.957 -2.624  1.00 76.36 185 A 1 
ATOM 1472 C CG  . ASN A 1 185 ? -23.414 -57.338 -3.473  1.00 72.00 185 A 1 
ATOM 1473 O OD1 . ASN A 1 185 ? -24.547 -57.796 -3.523  1.00 64.15 185 A 1 
ATOM 1474 N ND2 . ASN A 1 185 ? -23.113 -56.292 -4.204  1.00 63.94 185 A 1 
ATOM 1475 N N   . HIS A 1 186 ? -21.186 -59.508 0.206   1.00 77.69 186 A 1 
ATOM 1476 C CA  . HIS A 1 186 ? -20.140 -60.322 0.817   1.00 75.22 186 A 1 
ATOM 1477 C C   . HIS A 1 186 ? -20.561 -60.952 2.157   1.00 75.27 186 A 1 
ATOM 1478 O O   . HIS A 1 186 ? -19.724 -61.555 2.824   1.00 69.42 186 A 1 
ATOM 1479 C CB  . HIS A 1 186 ? -18.841 -59.509 0.939   1.00 70.11 186 A 1 
ATOM 1480 C CG  . HIS A 1 186 ? -18.252 -59.122 -0.392  1.00 66.57 186 A 1 
ATOM 1481 N ND1 . HIS A 1 186 ? -18.718 -58.145 -1.225  1.00 58.03 186 A 1 
ATOM 1482 C CD2 . HIS A 1 186 ? -17.170 -59.690 -1.021  1.00 57.99 186 A 1 
ATOM 1483 C CE1 . HIS A 1 186 ? -17.944 -58.111 -2.319  1.00 56.18 186 A 1 
ATOM 1484 N NE2 . HIS A 1 186 ? -16.983 -59.039 -2.226  1.00 56.63 186 A 1 
ATOM 1485 N N   . GLU A 1 187 ? -21.844 -60.877 2.559   1.00 77.42 187 A 1 
ATOM 1486 C CA  . GLU A 1 187 ? -22.350 -61.485 3.804   1.00 76.22 187 A 1 
ATOM 1487 C C   . GLU A 1 187 ? -22.050 -62.992 3.938   1.00 74.86 187 A 1 
ATOM 1488 O O   . GLU A 1 187 ? -22.006 -63.519 5.046   1.00 66.12 187 A 1 
ATOM 1489 C CB  . GLU A 1 187 ? -23.875 -61.289 3.919   1.00 71.20 187 A 1 
ATOM 1490 C CG  . GLU A 1 187 ? -24.275 -60.081 4.783   1.00 64.07 187 A 1 
ATOM 1491 C CD  . GLU A 1 187 ? -25.800 -59.925 4.956   1.00 58.62 187 A 1 
ATOM 1492 O OE1 . GLU A 1 187 ? -26.206 -59.072 5.781   1.00 53.59 187 A 1 
ATOM 1493 O OE2 . GLU A 1 187 ? -26.571 -60.654 4.290   1.00 54.28 187 A 1 
ATOM 1494 N N   . GLY A 1 188 ? -21.893 -63.703 2.830   1.00 73.16 188 A 1 
ATOM 1495 C CA  . GLY A 1 188 ? -21.592 -65.129 2.810   1.00 71.62 188 A 1 
ATOM 1496 C C   . GLY A 1 188 ? -20.119 -65.493 2.638   1.00 72.12 188 A 1 
ATOM 1497 O O   . GLY A 1 188 ? -19.783 -66.678 2.791   1.00 65.04 188 A 1 
ATOM 1498 N N   . ASP A 1 189 ? -19.262 -64.573 2.312   1.00 71.33 189 A 1 
ATOM 1499 C CA  . ASP A 1 189 ? -17.848 -64.846 2.060   1.00 69.44 189 A 1 
ATOM 1500 C C   . ASP A 1 189 ? -17.019 -64.652 3.333   1.00 69.29 189 A 1 
ATOM 1501 O O   . ASP A 1 189 ? -17.029 -63.597 3.964   1.00 62.14 189 A 1 
ATOM 1502 C CB  . ASP A 1 189 ? -17.317 -64.026 0.872   1.00 62.72 189 A 1 
ATOM 1503 C CG  . ASP A 1 189 ? -17.456 -64.719 -0.492  1.00 57.25 189 A 1 
ATOM 1504 O OD1 . ASP A 1 189 ? -17.460 -65.978 -0.523  1.00 51.97 189 A 1 
ATOM 1505 O OD2 . ASP A 1 189 ? -17.493 -64.009 -1.520  1.00 51.64 189 A 1 
ATOM 1506 N N   . GLU A 1 190 ? -16.252 -65.672 3.703   1.00 65.17 190 A 1 
ATOM 1507 C CA  . GLU A 1 190 ? -15.435 -65.689 4.933   1.00 64.53 190 A 1 
ATOM 1508 C C   . GLU A 1 190 ? -14.281 -64.672 4.943   1.00 66.47 190 A 1 
ATOM 1509 O O   . GLU A 1 190 ? -13.680 -64.434 5.994   1.00 59.73 190 A 1 
ATOM 1510 C CB  . GLU A 1 190 ? -14.838 -67.093 5.151   1.00 57.84 190 A 1 
ATOM 1511 C CG  . GLU A 1 190 ? -15.861 -68.175 5.559   1.00 52.07 190 A 1 
ATOM 1512 C CD  . GLU A 1 190 ? -15.200 -69.522 5.919   1.00 46.93 190 A 1 
ATOM 1513 O OE1 . GLU A 1 190 ? -15.848 -70.331 6.638   1.00 42.54 190 A 1 
ATOM 1514 O OE2 . GLU A 1 190 ? -14.048 -69.780 5.486   1.00 42.70 190 A 1 
ATOM 1515 N N   . ASP A 1 191 ? -13.922 -64.129 3.780   1.00 73.85 191 A 1 
ATOM 1516 C CA  . ASP A 1 191 ? -12.678 -63.367 3.661   1.00 74.13 191 A 1 
ATOM 1517 C C   . ASP A 1 191 ? -12.862 -61.877 4.021   1.00 75.98 191 A 1 
ATOM 1518 O O   . ASP A 1 191 ? -12.800 -60.961 3.197   1.00 69.71 191 A 1 
ATOM 1519 C CB  . ASP A 1 191 ? -11.989 -63.654 2.321   1.00 67.54 191 A 1 
ATOM 1520 C CG  . ASP A 1 191 ? -10.462 -63.502 2.401   1.00 59.92 191 A 1 
ATOM 1521 O OD1 . ASP A 1 191 ? -9.951  -62.982 3.429   1.00 53.64 191 A 1 
ATOM 1522 O OD2 . ASP A 1 191 ? -9.774  -63.929 1.450   1.00 53.24 191 A 1 
ATOM 1523 N N   . ASP A 1 192 ? -13.033 -61.652 5.299   1.00 76.75 192 A 1 
ATOM 1524 C CA  . ASP A 1 192 ? -13.244 -60.346 5.962   1.00 77.99 192 A 1 
ATOM 1525 C C   . ASP A 1 192 ? -12.169 -59.294 5.582   1.00 79.30 192 A 1 
ATOM 1526 O O   . ASP A 1 192 ? -12.393 -58.089 5.613   1.00 74.89 192 A 1 
ATOM 1527 C CB  . ASP A 1 192 ? -13.242 -60.630 7.481   1.00 72.13 192 A 1 
ATOM 1528 C CG  . ASP A 1 192 ? -13.916 -59.549 8.343   1.00 64.13 192 A 1 
ATOM 1529 O OD1 . ASP A 1 192 ? -14.936 -58.990 7.911   1.00 57.28 192 A 1 
ATOM 1530 O OD2 . ASP A 1 192 ? -13.392 -59.259 9.448   1.00 57.04 192 A 1 
ATOM 1531 N N   . SER A 1 193 ? -10.977 -59.760 5.168   1.00 79.89 193 A 1 
ATOM 1532 C CA  . SER A 1 193 ? -9.893  -58.888 4.709   1.00 80.87 193 A 1 
ATOM 1533 C C   . SER A 1 193 ? -10.168 -58.250 3.340   1.00 82.00 193 A 1 
ATOM 1534 O O   . SER A 1 193 ? -9.819  -57.091 3.116   1.00 77.80 193 A 1 
ATOM 1535 C CB  . SER A 1 193 ? -8.574  -59.658 4.682   1.00 76.93 193 A 1 
ATOM 1536 O OG  . SER A 1 193 ? -8.495  -60.572 3.605   1.00 66.93 193 A 1 
ATOM 1537 N N   . HIS A 1 194 ? -10.831 -59.005 2.427   1.00 82.58 194 A 1 
ATOM 1538 C CA  . HIS A 1 194 ? -11.146 -58.520 1.089   1.00 82.91 194 A 1 
ATOM 1539 C C   . HIS A 1 194 ? -12.322 -57.537 1.110   1.00 84.28 194 A 1 
ATOM 1540 O O   . HIS A 1 194 ? -12.271 -56.501 0.441   1.00 81.78 194 A 1 
ATOM 1541 C CB  . HIS A 1 194 ? -11.402 -59.709 0.156   1.00 79.19 194 A 1 
ATOM 1542 C CG  . HIS A 1 194 ? -11.210 -59.352 -1.293  1.00 71.10 194 A 1 
ATOM 1543 N ND1 . HIS A 1 194 ? -10.225 -58.535 -1.799  1.00 62.13 194 A 1 
ATOM 1544 C CD2 . HIS A 1 194 ? -11.947 -59.780 -2.370  1.00 61.14 194 A 1 
ATOM 1545 C CE1 . HIS A 1 194 ? -10.366 -58.470 -3.133  1.00 58.05 194 A 1 
ATOM 1546 N NE2 . HIS A 1 194 ? -11.399 -59.223 -3.521  1.00 58.51 194 A 1 
ATOM 1547 N N   . VAL A 1 195 ? -13.322 -57.805 1.960   1.00 82.77 195 A 1 
ATOM 1548 C CA  . VAL A 1 195 ? -14.447 -56.885 2.195   1.00 83.22 195 A 1 
ATOM 1549 C C   . VAL A 1 195 ? -13.942 -55.550 2.736   1.00 85.10 195 A 1 
ATOM 1550 O O   . VAL A 1 195 ? -14.275 -54.502 2.187   1.00 83.63 195 A 1 
ATOM 1551 C CB  . VAL A 1 195 ? -15.482 -57.489 3.158   1.00 79.64 195 A 1 
ATOM 1552 C CG1 . VAL A 1 195 ? -16.703 -56.585 3.280   1.00 70.85 195 A 1 
ATOM 1553 C CG2 . VAL A 1 195 ? -15.957 -58.863 2.683   1.00 71.17 195 A 1 
ATOM 1554 N N   . ARG A 1 196 ? -13.073 -55.547 3.742   1.00 84.02 196 A 1 
ATOM 1555 C CA  . ARG A 1 196 ? -12.488 -54.307 4.290   1.00 83.86 196 A 1 
ATOM 1556 C C   . ARG A 1 196 ? -11.667 -53.540 3.259   1.00 85.32 196 A 1 
ATOM 1557 O O   . ARG A 1 196 ? -11.706 -52.315 3.261   1.00 84.10 196 A 1 
ATOM 1558 C CB  . ARG A 1 196 ? -11.619 -54.605 5.507   1.00 81.94 196 A 1 
ATOM 1559 C CG  . ARG A 1 196 ? -12.456 -54.966 6.733   1.00 72.29 196 A 1 
ATOM 1560 C CD  . ARG A 1 196 ? -11.520 -55.205 7.915   1.00 66.81 196 A 1 
ATOM 1561 N NE  . ARG A 1 196 ? -12.181 -55.964 8.965   1.00 60.17 196 A 1 
ATOM 1562 C CZ  . ARG A 1 196 ? -11.751 -56.171 10.192  1.00 52.79 196 A 1 
ATOM 1563 N NH1 . ARG A 1 196 ? -10.680 -55.582 10.649  1.00 48.81 196 A 1 
ATOM 1564 N NH2 . ARG A 1 196 ? -12.399 -57.000 10.955  1.00 47.87 196 A 1 
ATOM 1565 N N   . ALA A 1 197 ? -10.946 -54.241 2.388   1.00 85.88 197 A 1 
ATOM 1566 C CA  . ALA A 1 197 ? -10.183 -53.594 1.330   1.00 86.06 197 A 1 
ATOM 1567 C C   . ALA A 1 197 ? -11.105 -52.911 0.300   1.00 86.83 197 A 1 
ATOM 1568 O O   . ALA A 1 197 ? -10.823 -51.782 -0.113  1.00 85.32 197 A 1 
ATOM 1569 C CB  . ALA A 1 197 ? -9.256  -54.624 0.672   1.00 84.53 197 A 1 
ATOM 1570 N N   . GLN A 1 198 ? -12.231 -53.566 -0.083  1.00 86.59 198 A 1 
ATOM 1571 C CA  . GLN A 1 198 ? -13.233 -52.954 -0.957  1.00 85.98 198 A 1 
ATOM 1572 C C   . GLN A 1 198 ? -13.930 -51.765 -0.286  1.00 87.12 198 A 1 
ATOM 1573 O O   . GLN A 1 198 ? -14.042 -50.712 -0.909  1.00 85.90 198 A 1 
ATOM 1574 C CB  . GLN A 1 198 ? -14.273 -53.982 -1.410  1.00 83.66 198 A 1 
ATOM 1575 C CG  . GLN A 1 198 ? -13.766 -54.809 -2.606  1.00 75.07 198 A 1 
ATOM 1576 C CD  . GLN A 1 198 ? -14.873 -55.673 -3.219  1.00 69.93 198 A 1 
ATOM 1577 O OE1 . GLN A 1 198 ? -15.924 -55.865 -2.653  1.00 63.02 198 A 1 
ATOM 1578 N NE2 . GLN A 1 198 ? -14.679 -56.207 -4.398  1.00 60.20 198 A 1 
ATOM 1579 N N   . GLN A 1 199 ? -14.324 -51.891 0.977   1.00 86.19 199 A 1 
ATOM 1580 C CA  . GLN A 1 199 ? -14.909 -50.794 1.747   1.00 86.12 199 A 1 
ATOM 1581 C C   . GLN A 1 199 ? -13.945 -49.605 1.826   1.00 87.34 199 A 1 
ATOM 1582 O O   . GLN A 1 199 ? -14.345 -48.484 1.533   1.00 86.31 199 A 1 
ATOM 1583 C CB  . GLN A 1 199 ? -15.287 -51.278 3.151   1.00 84.61 199 A 1 
ATOM 1584 C CG  . GLN A 1 199 ? -16.561 -52.136 3.144   1.00 80.49 199 A 1 
ATOM 1585 C CD  . GLN A 1 199 ? -16.942 -52.649 4.538   1.00 77.34 199 A 1 
ATOM 1586 O OE1 . GLN A 1 199 ? -16.140 -52.721 5.454   1.00 71.82 199 A 1 
ATOM 1587 N NE2 . GLN A 1 199 ? -18.181 -53.041 4.738   1.00 68.77 199 A 1 
ATOM 1588 N N   . ALA A 1 200 ? -12.678 -49.855 2.103   1.00 88.59 200 A 1 
ATOM 1589 C CA  . ALA A 1 200 ? -11.671 -48.798 2.133   1.00 88.56 200 A 1 
ATOM 1590 C C   . ALA A 1 200 ? -11.496 -48.110 0.763   1.00 89.36 200 A 1 
ATOM 1591 O O   . ALA A 1 200 ? -11.283 -46.900 0.706   1.00 87.73 200 A 1 
ATOM 1592 C CB  . ALA A 1 200 ? -10.351 -49.388 2.635   1.00 87.36 200 A 1 
ATOM 1593 N N   . CYS A 1 201 ? -11.603 -48.845 -0.364  1.00 89.32 201 A 1 
ATOM 1594 C CA  . CYS A 1 201 ? -11.588 -48.257 -1.703  1.00 89.67 201 A 1 
ATOM 1595 C C   . CYS A 1 201 ? -12.825 -47.392 -1.978  1.00 90.31 201 A 1 
ATOM 1596 O O   . CYS A 1 201 ? -12.697 -46.328 -2.587  1.00 89.43 201 A 1 
ATOM 1597 C CB  . CYS A 1 201 ? -11.470 -49.365 -2.763  1.00 87.42 201 A 1 
ATOM 1598 S SG  . CYS A 1 201 ? -9.743  -49.858 -2.970  1.00 73.96 201 A 1 
ATOM 1599 N N   . ILE A 1 202 ? -14.013 -47.849 -1.544  1.00 89.25 202 A 1 
ATOM 1600 C CA  . ILE A 1 202 ? -15.269 -47.101 -1.669  1.00 88.67 202 A 1 
ATOM 1601 C C   . ILE A 1 202 ? -15.187 -45.809 -0.845  1.00 89.75 202 A 1 
ATOM 1602 O O   . ILE A 1 202 ? -15.449 -44.729 -1.369  1.00 88.98 202 A 1 
ATOM 1603 C CB  . ILE A 1 202 ? -16.464 -47.990 -1.252  1.00 87.66 202 A 1 
ATOM 1604 C CG1 . ILE A 1 202 ? -16.678 -49.127 -2.287  1.00 83.36 202 A 1 
ATOM 1605 C CG2 . ILE A 1 202 ? -17.754 -47.169 -1.108  1.00 82.38 202 A 1 
ATOM 1606 C CD1 . ILE A 1 202 ? -17.566 -50.259 -1.778  1.00 76.36 202 A 1 
ATOM 1607 N N   . GLU A 1 203 ? -14.752 -45.909 0.401   1.00 89.85 203 A 1 
ATOM 1608 C CA  . GLU A 1 203 ? -14.551 -44.748 1.268   1.00 89.53 203 A 1 
ATOM 1609 C C   . GLU A 1 203 ? -13.572 -43.747 0.642   1.00 90.33 203 A 1 
ATOM 1610 O O   . GLU A 1 203 ? -13.922 -42.578 0.482   1.00 89.16 203 A 1 
ATOM 1611 C CB  . GLU A 1 203 ? -14.047 -45.176 2.651   1.00 88.05 203 A 1 
ATOM 1612 C CG  . GLU A 1 203 ? -15.133 -45.887 3.464   1.00 81.83 203 A 1 
ATOM 1613 C CD  . GLU A 1 203 ? -14.733 -46.146 4.917   1.00 78.49 203 A 1 
ATOM 1614 O OE1 . GLU A 1 203 ? -15.664 -46.172 5.763   1.00 70.60 203 A 1 
ATOM 1615 O OE2 . GLU A 1 203 ? -13.527 -46.264 5.204   1.00 71.89 203 A 1 
ATOM 1616 N N   . ALA A 1 204 ? -12.404 -44.213 0.192   1.00 90.12 204 A 1 
ATOM 1617 C CA  . ALA A 1 204 ? -11.409 -43.341 -0.415  1.00 89.86 204 A 1 
ATOM 1618 C C   . ALA A 1 204 ? -11.916 -42.650 -1.694  1.00 90.58 204 A 1 
ATOM 1619 O O   . ALA A 1 204 ? -11.561 -41.499 -1.956  1.00 89.26 204 A 1 
ATOM 1620 C CB  . ALA A 1 204 ? -10.154 -44.180 -0.705  1.00 88.72 204 A 1 
ATOM 1621 N N   . LYS A 1 205 ? -12.754 -43.335 -2.492  1.00 90.08 205 A 1 
ATOM 1622 C CA  . LYS A 1 205 ? -13.382 -42.767 -3.693  1.00 89.44 205 A 1 
ATOM 1623 C C   . LYS A 1 205 ? -14.316 -41.609 -3.337  1.00 90.71 205 A 1 
ATOM 1624 O O   . LYS A 1 205 ? -14.179 -40.524 -3.909  1.00 89.92 205 A 1 
ATOM 1625 C CB  . LYS A 1 205 ? -14.121 -43.896 -4.440  1.00 87.18 205 A 1 
ATOM 1626 C CG  . LYS A 1 205 ? -14.979 -43.434 -5.638  1.00 79.98 205 A 1 
ATOM 1627 C CD  . LYS A 1 205 ? -15.878 -44.593 -6.097  1.00 78.21 205 A 1 
ATOM 1628 C CE  . LYS A 1 205 ? -17.050 -44.119 -6.951  1.00 69.27 205 A 1 
ATOM 1629 N NZ  . LYS A 1 205 ? -18.171 -45.078 -6.893  1.00 64.00 205 A 1 
ATOM 1630 N N   . HIS A 1 206 ? -15.253 -41.827 -2.394  1.00 91.88 206 A 1 
ATOM 1631 C CA  . HIS A 1 206 ? -16.217 -40.801 -2.018  1.00 91.40 206 A 1 
ATOM 1632 C C   . HIS A 1 206 ? -15.594 -39.670 -1.200  1.00 92.08 206 A 1 
ATOM 1633 O O   . HIS A 1 206 ? -15.922 -38.514 -1.427  1.00 91.07 206 A 1 
ATOM 1634 C CB  . HIS A 1 206 ? -17.395 -41.434 -1.274  1.00 90.92 206 A 1 
ATOM 1635 C CG  . HIS A 1 206 ? -18.244 -42.292 -2.164  1.00 91.25 206 A 1 
ATOM 1636 N ND1 . HIS A 1 206 ? -18.994 -41.853 -3.243  1.00 80.56 206 A 1 
ATOM 1637 C CD2 . HIS A 1 206 ? -18.402 -43.646 -2.080  1.00 81.00 206 A 1 
ATOM 1638 C CE1 . HIS A 1 206 ? -19.587 -42.921 -3.784  1.00 83.38 206 A 1 
ATOM 1639 N NE2 . HIS A 1 206 ? -19.245 -44.026 -3.108  1.00 84.45 206 A 1 
ATOM 1640 N N   . ASP A 1 207 ? -14.638 -39.985 -0.336  1.00 92.20 207 A 1 
ATOM 1641 C CA  . ASP A 1 207 ? -13.901 -38.991 0.432   1.00 91.24 207 A 1 
ATOM 1642 C C   . ASP A 1 207 ? -13.076 -38.082 -0.491  1.00 91.58 207 A 1 
ATOM 1643 O O   . ASP A 1 207 ? -12.998 -36.875 -0.260  1.00 90.06 207 A 1 
ATOM 1644 C CB  . ASP A 1 207 ? -12.985 -39.682 1.461   1.00 90.02 207 A 1 
ATOM 1645 C CG  . ASP A 1 207 ? -13.706 -40.428 2.604   1.00 86.10 207 A 1 
ATOM 1646 O OD1 . ASP A 1 207 ? -14.936 -40.313 2.766   1.00 79.33 207 A 1 
ATOM 1647 O OD2 . ASP A 1 207 ? -13.008 -41.145 3.359   1.00 79.44 207 A 1 
ATOM 1648 N N   . LYS A 1 208 ? -12.530 -38.622 -1.590  1.00 92.13 208 A 1 
ATOM 1649 C CA  . LYS A 1 208 ? -11.862 -37.820 -2.615  1.00 91.39 208 A 1 
ATOM 1650 C C   . LYS A 1 208 ? -12.827 -36.874 -3.319  1.00 91.96 208 A 1 
ATOM 1651 O O   . LYS A 1 208 ? -12.514 -35.694 -3.450  1.00 91.16 208 A 1 
ATOM 1652 C CB  . LYS A 1 208 ? -11.139 -38.736 -3.618  1.00 90.00 208 A 1 
ATOM 1653 C CG  . LYS A 1 208 ? -10.297 -37.903 -4.596  1.00 83.32 208 A 1 
ATOM 1654 C CD  . LYS A 1 208 ? -9.765  -38.735 -5.762  1.00 76.30 208 A 1 
ATOM 1655 C CE  . LYS A 1 208 ? -9.163  -37.750 -6.760  1.00 68.67 208 A 1 
ATOM 1656 N NZ  . LYS A 1 208 ? -9.070  -38.301 -8.126  1.00 60.22 208 A 1 
ATOM 1657 N N   . TYR A 1 209 ? -14.008 -37.362 -3.746  1.00 91.63 209 A 1 
ATOM 1658 C CA  . TYR A 1 209 ? -15.005 -36.487 -4.370  1.00 91.36 209 A 1 
ATOM 1659 C C   . TYR A 1 209 ? -15.524 -35.414 -3.407  1.00 91.72 209 A 1 
ATOM 1660 O O   . TYR A 1 209 ? -15.747 -34.280 -3.831  1.00 91.14 209 A 1 
ATOM 1661 C CB  . TYR A 1 209 ? -16.172 -37.313 -4.920  1.00 91.18 209 A 1 
ATOM 1662 C CG  . TYR A 1 209 ? -15.884 -38.051 -6.197  1.00 90.19 209 A 1 
ATOM 1663 C CD1 . TYR A 1 209 ? -15.483 -37.351 -7.356  1.00 84.35 209 A 1 
ATOM 1664 C CD2 . TYR A 1 209 ? -16.046 -39.449 -6.268  1.00 84.69 209 A 1 
ATOM 1665 C CE1 . TYR A 1 209 ? -15.244 -38.032 -8.563  1.00 83.18 209 A 1 
ATOM 1666 C CE2 . TYR A 1 209 ? -15.806 -40.138 -7.469  1.00 82.34 209 A 1 
ATOM 1667 C CZ  . TYR A 1 209 ? -15.407 -39.427 -8.613  1.00 85.95 209 A 1 
ATOM 1668 O OH  . TYR A 1 209 ? -15.173 -40.110 -9.791  1.00 83.17 209 A 1 
ATOM 1669 N N   . MET A 1 210 ? -15.674 -35.750 -2.115  1.00 92.00 210 A 1 
ATOM 1670 C CA  . MET A 1 210 ? -16.027 -34.777 -1.084  1.00 91.60 210 A 1 
ATOM 1671 C C   . MET A 1 210 ? -14.937 -33.701 -0.959  1.00 91.81 210 A 1 
ATOM 1672 O O   . MET A 1 210 ? -15.249 -32.516 -0.986  1.00 91.19 210 A 1 
ATOM 1673 C CB  . MET A 1 210 ? -16.254 -35.490 0.255   1.00 90.97 210 A 1 
ATOM 1674 C CG  . MET A 1 210 ? -16.852 -34.565 1.323   1.00 86.00 210 A 1 
ATOM 1675 S SD  . MET A 1 210 ? -18.607 -34.125 1.081   1.00 83.32 210 A 1 
ATOM 1676 C CE  . MET A 1 210 ? -19.392 -35.645 1.701   1.00 73.28 210 A 1 
ATOM 1677 N N   . ALA A 1 211 ? -13.679 -34.097 -0.900  1.00 92.39 211 A 1 
ATOM 1678 C CA  . ALA A 1 211 ? -12.552 -33.175 -0.815  1.00 91.41 211 A 1 
ATOM 1679 C C   . ALA A 1 211 ? -12.442 -32.273 -2.057  1.00 91.61 211 A 1 
ATOM 1680 O O   . ALA A 1 211 ? -12.276 -31.062 -1.915  1.00 90.44 211 A 1 
ATOM 1681 C CB  . ALA A 1 211 ? -11.275 -33.980 -0.580  1.00 90.71 211 A 1 
ATOM 1682 N N   . ASP A 1 212 ? -12.589 -32.852 -3.267  1.00 91.16 212 A 1 
ATOM 1683 C CA  . ASP A 1 212 ? -12.542 -32.089 -4.520  1.00 89.92 212 A 1 
ATOM 1684 C C   . ASP A 1 212 ? -13.717 -31.081 -4.599  1.00 89.99 212 A 1 
ATOM 1685 O O   . ASP A 1 212 ? -13.545 -29.955 -5.069  1.00 88.59 212 A 1 
ATOM 1686 C CB  . ASP A 1 212 ? -12.578 -33.056 -5.731  1.00 89.17 212 A 1 
ATOM 1687 C CG  . ASP A 1 212 ? -11.322 -33.930 -5.972  1.00 86.28 212 A 1 
ATOM 1688 O OD1 . ASP A 1 212 ? -10.238 -33.671 -5.411  1.00 80.59 212 A 1 
ATOM 1689 O OD2 . ASP A 1 212 ? -11.411 -34.869 -6.802  1.00 80.94 212 A 1 
ATOM 1690 N N   . MET A 1 213 ? -14.899 -31.451 -4.093  1.00 90.26 213 A 1 
ATOM 1691 C CA  . MET A 1 213 ? -16.061 -30.561 -3.994  1.00 89.79 213 A 1 
ATOM 1692 C C   . MET A 1 213 ? -15.830 -29.443 -2.969  1.00 90.13 213 A 1 
ATOM 1693 O O   . MET A 1 213 ? -16.051 -28.276 -3.280  1.00 89.49 213 A 1 
ATOM 1694 C CB  . MET A 1 213 ? -17.305 -31.389 -3.646  1.00 89.19 213 A 1 
ATOM 1695 C CG  . MET A 1 213 ? -18.580 -30.537 -3.603  1.00 85.95 213 A 1 
ATOM 1696 S SD  . MET A 1 213 ? -19.966 -31.291 -2.714  1.00 83.21 213 A 1 
ATOM 1697 C CE  . MET A 1 213 ? -19.279 -31.264 -1.045  1.00 72.57 213 A 1 
ATOM 1698 N N   . ASP A 1 214 ? -15.355 -29.786 -1.778  1.00 91.30 214 A 1 
ATOM 1699 C CA  . ASP A 1 214 ? -15.050 -28.799 -0.740  1.00 89.81 214 A 1 
ATOM 1700 C C   . ASP A 1 214 ? -13.981 -27.805 -1.213  1.00 89.69 214 A 1 
ATOM 1701 O O   . ASP A 1 214 ? -14.076 -26.603 -0.954  1.00 88.48 214 A 1 
ATOM 1702 C CB  . ASP A 1 214 ? -14.578 -29.507 0.542   1.00 89.18 214 A 1 
ATOM 1703 C CG  . ASP A 1 214 ? -15.683 -30.222 1.332   1.00 86.42 214 A 1 
ATOM 1704 O OD1 . ASP A 1 214 ? -16.872 -29.973 1.067   1.00 80.69 214 A 1 
ATOM 1705 O OD2 . ASP A 1 214 ? -15.327 -30.968 2.279   1.00 80.63 214 A 1 
ATOM 1706 N N   . GLU A 1 215 ? -12.982 -28.274 -1.975  1.00 89.99 215 A 1 
ATOM 1707 C CA  . GLU A 1 215 ? -11.957 -27.422 -2.579  1.00 88.01 215 A 1 
ATOM 1708 C C   . GLU A 1 215 ? -12.559 -26.477 -3.631  1.00 87.63 215 A 1 
ATOM 1709 O O   . GLU A 1 215 ? -12.201 -25.297 -3.658  1.00 86.18 215 A 1 
ATOM 1710 C CB  . GLU A 1 215 ? -10.827 -28.292 -3.149  1.00 86.65 215 A 1 
ATOM 1711 C CG  . GLU A 1 215 ? -9.613  -27.424 -3.555  1.00 77.06 215 A 1 
ATOM 1712 C CD  . GLU A 1 215 ? -8.392  -28.203 -4.050  1.00 70.18 215 A 1 
ATOM 1713 O OE1 . GLU A 1 215 ? -7.363  -27.515 -4.290  1.00 61.42 215 A 1 
ATOM 1714 O OE2 . GLU A 1 215 ? -8.451  -29.431 -4.220  1.00 61.43 215 A 1 
ATOM 1715 N N   . LEU A 1 216 ? -13.506 -26.957 -4.455  1.00 88.08 216 A 1 
ATOM 1716 C CA  . LEU A 1 216 ? -14.209 -26.124 -5.437  1.00 87.21 216 A 1 
ATOM 1717 C C   . LEU A 1 216 ? -14.958 -24.968 -4.753  1.00 87.37 216 A 1 
ATOM 1718 O O   . LEU A 1 216 ? -14.761 -23.806 -5.122  1.00 86.11 216 A 1 
ATOM 1719 C CB  . LEU A 1 216 ? -15.160 -27.014 -6.255  1.00 86.69 216 A 1 
ATOM 1720 C CG  . LEU A 1 216 ? -15.936 -26.258 -7.353  1.00 83.78 216 A 1 
ATOM 1721 C CD1 . LEU A 1 216 ? -15.029 -25.876 -8.520  1.00 77.21 216 A 1 
ATOM 1722 C CD2 . LEU A 1 216 ? -17.058 -27.136 -7.885  1.00 76.83 216 A 1 
ATOM 1723 N N   . PHE A 1 217 ? -15.768 -25.269 -3.724  1.00 88.50 217 A 1 
ATOM 1724 C CA  . PHE A 1 217 ? -16.485 -24.242 -2.968  1.00 87.64 217 A 1 
ATOM 1725 C C   . PHE A 1 217 ? -15.525 -23.309 -2.226  1.00 86.62 217 A 1 
ATOM 1726 O O   . PHE A 1 217 ? -15.700 -22.085 -2.256  1.00 84.27 217 A 1 
ATOM 1727 C CB  . PHE A 1 217 ? -17.477 -24.900 -2.001  1.00 87.68 217 A 1 
ATOM 1728 C CG  . PHE A 1 217 ? -18.756 -25.351 -2.668  1.00 88.99 217 A 1 
ATOM 1729 C CD1 . PHE A 1 217 ? -19.763 -24.414 -2.980  1.00 84.54 217 A 1 
ATOM 1730 C CD2 . PHE A 1 217 ? -18.965 -26.705 -2.984  1.00 84.08 217 A 1 
ATOM 1731 C CE1 . PHE A 1 217 ? -20.954 -24.827 -3.603  1.00 83.84 217 A 1 
ATOM 1732 C CE2 . PHE A 1 217 ? -20.156 -27.120 -3.607  1.00 83.47 217 A 1 
ATOM 1733 C CZ  . PHE A 1 217 ? -21.146 -26.182 -3.913  1.00 86.92 217 A 1 
ATOM 1734 N N   . SER A 1 218 ? -14.464 -23.845 -1.620  1.00 86.80 218 A 1 
ATOM 1735 C CA  . SER A 1 218 ? -13.448 -23.055 -0.928  1.00 84.24 218 A 1 
ATOM 1736 C C   . SER A 1 218 ? -12.748 -22.063 -1.856  1.00 82.99 218 A 1 
ATOM 1737 O O   . SER A 1 218 ? -12.542 -20.909 -1.476  1.00 80.21 218 A 1 
ATOM 1738 C CB  . SER A 1 218 ? -12.418 -23.980 -0.283  1.00 83.19 218 A 1 
ATOM 1739 O OG  . SER A 1 218 ? -11.477 -23.221 0.464   1.00 72.48 218 A 1 
ATOM 1740 N N   . GLN A 1 219 ? -12.433 -22.450 -3.096  1.00 83.55 219 A 1 
ATOM 1741 C CA  . GLN A 1 219 ? -11.811 -21.557 -4.073  1.00 80.08 219 A 1 
ATOM 1742 C C   . GLN A 1 219 ? -12.721 -20.397 -4.478  1.00 79.34 219 A 1 
ATOM 1743 O O   . GLN A 1 219 ? -12.244 -19.274 -4.675  1.00 76.82 219 A 1 
ATOM 1744 C CB  . GLN A 1 219 ? -11.446 -22.346 -5.329  1.00 78.07 219 A 1 
ATOM 1745 C CG  . GLN A 1 219 ? -10.195 -23.213 -5.133  1.00 71.32 219 A 1 
ATOM 1746 C CD  . GLN A 1 219 ? -9.934  -24.095 -6.348  1.00 67.55 219 A 1 
ATOM 1747 O OE1 . GLN A 1 219 ? -10.511 -23.948 -7.411  1.00 60.82 219 A 1 
ATOM 1748 N NE2 . GLN A 1 219 ? -9.009  -25.028 -6.250  1.00 58.11 219 A 1 
ATOM 1749 N N   . VAL A 1 220 ? -14.029 -20.652 -4.615  1.00 81.79 220 A 1 
ATOM 1750 C CA  . VAL A 1 220 ? -15.000 -19.598 -4.913  1.00 79.90 220 A 1 
ATOM 1751 C C   . VAL A 1 220 ? -15.115 -18.639 -3.728  1.00 79.24 220 A 1 
ATOM 1752 O O   . VAL A 1 220 ? -15.061 -17.418 -3.905  1.00 75.93 220 A 1 
ATOM 1753 C CB  . VAL A 1 220 ? -16.368 -20.200 -5.301  1.00 79.21 220 A 1 
ATOM 1754 C CG1 . VAL A 1 220 ? -17.387 -19.097 -5.588  1.00 73.29 220 A 1 
ATOM 1755 C CG2 . VAL A 1 220 ? -16.257 -21.046 -6.582  1.00 73.13 220 A 1 
ATOM 1756 N N   . ASP A 1 221 ? -15.162 -19.175 -2.513  1.00 78.93 221 A 1 
ATOM 1757 C CA  . ASP A 1 221 ? -15.261 -18.407 -1.281  1.00 77.14 221 A 1 
ATOM 1758 C C   . ASP A 1 221 ? -13.972 -17.622 -0.975  1.00 76.69 221 A 1 
ATOM 1759 O O   . ASP A 1 221 ? -14.006 -16.468 -0.561  1.00 73.50 221 A 1 
ATOM 1760 C CB  . ASP A 1 221 ? -15.647 -19.363 -0.141  1.00 74.52 221 A 1 
ATOM 1761 C CG  . ASP A 1 221 ? -16.502 -18.702 0.933   1.00 69.39 221 A 1 
ATOM 1762 O OD1 . ASP A 1 221 ? -17.379 -17.885 0.568   1.00 62.93 221 A 1 
ATOM 1763 O OD2 . ASP A 1 221 ? -16.241 -18.968 2.133   1.00 61.52 221 A 1 
ATOM 1764 N N   . GLU A 1 222 ? -12.805 -18.208 -1.252  1.00 74.85 222 A 1 
ATOM 1765 C CA  . GLU A 1 222 ? -11.513 -17.531 -1.078  1.00 73.07 222 A 1 
ATOM 1766 C C   . GLU A 1 222 ? -11.385 -16.316 -2.012  1.00 73.67 222 A 1 
ATOM 1767 O O   . GLU A 1 222 ? -10.929 -15.253 -1.583  1.00 70.57 222 A 1 
ATOM 1768 C CB  . GLU A 1 222 ? -10.357 -18.515 -1.304  1.00 69.61 222 A 1 
ATOM 1769 C CG  . GLU A 1 222 ? -9.050  -17.973 -0.711  1.00 62.32 222 A 1 
ATOM 1770 C CD  . GLU A 1 222 ? -7.786  -18.704 -1.155  1.00 54.45 222 A 1 
ATOM 1771 O OE1 . GLU A 1 222 ? -6.711  -18.073 -1.017  1.00 49.02 222 A 1 
ATOM 1772 O OE2 . GLU A 1 222 ? -7.867  -19.810 -1.711  1.00 49.37 222 A 1 
ATOM 1773 N N   . LYS A 1 223 ? -11.852 -16.441 -3.260  1.00 74.39 223 A 1 
ATOM 1774 C CA  . LYS A 1 223 ? -11.891 -15.311 -4.201  1.00 72.36 223 A 1 
ATOM 1775 C C   . LYS A 1 223 ? -12.800 -14.185 -3.713  1.00 73.24 223 A 1 
ATOM 1776 O O   . LYS A 1 223 ? -12.487 -13.017 -3.930  1.00 70.46 223 A 1 
ATOM 1777 C CB  . LYS A 1 223 ? -12.316 -15.783 -5.598  1.00 69.03 223 A 1 
ATOM 1778 C CG  . LYS A 1 223 ? -11.168 -16.487 -6.322  1.00 62.70 223 A 1 
ATOM 1779 C CD  . LYS A 1 223 ? -11.606 -17.012 -7.698  1.00 57.91 223 A 1 
ATOM 1780 C CE  . LYS A 1 223 ? -10.419 -17.729 -8.358  1.00 51.38 223 A 1 
ATOM 1781 N NZ  . LYS A 1 223 ? -10.770 -18.382 -9.632  1.00 46.34 223 A 1 
ATOM 1782 N N   . ARG A 1 224 ? -13.900 -14.517 -3.023  1.00 73.33 224 A 1 
ATOM 1783 C CA  . ARG A 1 224 ? -14.791 -13.516 -2.421  1.00 72.03 224 A 1 
ATOM 1784 C C   . ARG A 1 224 ? -14.202 -12.866 -1.170  1.00 73.11 224 A 1 
ATOM 1785 O O   . ARG A 1 224 ? -14.407 -11.671 -0.953  1.00 71.33 224 A 1 
ATOM 1786 C CB  . ARG A 1 224 ? -16.119 -14.167 -2.040  1.00 68.87 224 A 1 
ATOM 1787 C CG  . ARG A 1 224 ? -16.927 -14.533 -3.280  1.00 64.46 224 A 1 
ATOM 1788 C CD  . ARG A 1 224 ? -18.180 -15.255 -2.803  1.00 61.86 224 A 1 
ATOM 1789 N NE  . ARG A 1 224 ? -19.032 -15.562 -3.931  1.00 56.65 224 A 1 
ATOM 1790 C CZ  . ARG A 1 224 ? -20.021 -16.426 -3.909  1.00 51.30 224 A 1 
ATOM 1791 N NH1 . ARG A 1 224 ? -20.393 -17.008 -2.805  1.00 48.40 224 A 1 
ATOM 1792 N NH2 . ARG A 1 224 ? -20.620 -16.720 -5.003  1.00 46.60 224 A 1 
ATOM 1793 N N   . LYS A 1 225 ? -13.493 -13.640 -0.356  1.00 72.28 225 A 1 
ATOM 1794 C CA  . LYS A 1 225 ? -12.854 -13.160 0.877   1.00 71.36 225 A 1 
ATOM 1795 C C   . LYS A 1 225 ? -11.650 -12.266 0.605   1.00 72.90 225 A 1 
ATOM 1796 O O   . LYS A 1 225 ? -11.409 -11.343 1.377   1.00 68.69 225 A 1 
ATOM 1797 C CB  . LYS A 1 225 ? -12.454 -14.355 1.755   1.00 66.13 225 A 1 
ATOM 1798 C CG  . LYS A 1 225 ? -13.667 -14.928 2.492   1.00 59.29 225 A 1 
ATOM 1799 C CD  . LYS A 1 225 ? -13.311 -16.235 3.206   1.00 53.18 225 A 1 
ATOM 1800 C CE  . LYS A 1 225 ? -14.538 -16.771 3.931   1.00 46.20 225 A 1 
ATOM 1801 N NZ  . LYS A 1 225 ? -14.480 -18.233 4.121   1.00 39.45 225 A 1 
ATOM 1802 N N   . LYS A 1 226 ? -10.930 -12.501 -0.495  1.00 72.54 226 A 1 
ATOM 1803 C CA  . LYS A 1 226 ? -9.824  -11.649 -0.938  1.00 71.66 226 A 1 
ATOM 1804 C C   . LYS A 1 226 ? -10.350 -10.298 -1.444  1.00 74.17 226 A 1 
ATOM 1805 O O   . LYS A 1 226 ? -10.333 -10.003 -2.630  1.00 69.37 226 A 1 
ATOM 1806 C CB  . LYS A 1 226 ? -8.945  -12.374 -1.964  1.00 64.97 226 A 1 
ATOM 1807 C CG  . LYS A 1 226 ? -7.861  -13.225 -1.277  1.00 57.56 226 A 1 
ATOM 1808 C CD  . LYS A 1 226 ? -7.070  -14.045 -2.290  1.00 51.76 226 A 1 
ATOM 1809 C CE  . LYS A 1 226 ? -5.904  -14.753 -1.589  1.00 44.01 226 A 1 
ATOM 1810 N NZ  . LYS A 1 226 ? -5.446  -15.956 -2.330  1.00 38.12 226 A 1 
ATOM 1811 N N   . ARG A 1 227 ? -10.790 -9.466  -0.512  1.00 74.98 227 A 1 
ATOM 1812 C CA  . ARG A 1 227 ? -11.132 -8.057  -0.722  1.00 74.96 227 A 1 
ATOM 1813 C C   . ARG A 1 227 ? -9.895  -7.169  -0.596  1.00 76.59 227 A 1 
ATOM 1814 O O   . ARG A 1 227 ? -9.933  -6.130  0.059   1.00 72.62 227 A 1 
ATOM 1815 C CB  . ARG A 1 227 ? -12.269 -7.631  0.219   1.00 70.59 227 A 1 
ATOM 1816 C CG  . ARG A 1 227 ? -13.582 -8.379  -0.060  1.00 66.22 227 A 1 
ATOM 1817 C CD  . ARG A 1 227 ? -14.686 -7.780  0.803   1.00 62.22 227 A 1 
ATOM 1818 N NE  . ARG A 1 227 ? -15.958 -8.495  0.630   1.00 56.91 227 A 1 
ATOM 1819 C CZ  . ARG A 1 227 ? -17.140 -8.119  1.098   1.00 51.61 227 A 1 
ATOM 1820 N NH1 . ARG A 1 227 ? -17.278 -7.024  1.785   1.00 49.32 227 A 1 
ATOM 1821 N NH2 . ARG A 1 227 ? -18.197 -8.843  0.881   1.00 47.18 227 A 1 
ATOM 1822 N N   . ASP A 1 228 ? -8.794  -7.599  -1.182  1.00 79.42 228 A 1 
ATOM 1823 C CA  . ASP A 1 228 ? -7.552  -6.851  -1.129  1.00 80.35 228 A 1 
ATOM 1824 C C   . ASP A 1 228 ? -7.427  -5.960  -2.366  1.00 83.84 228 A 1 
ATOM 1825 O O   . ASP A 1 228 ? -7.589  -6.404  -3.502  1.00 81.72 228 A 1 
ATOM 1826 C CB  . ASP A 1 228 ? -6.359  -7.797  -0.965  1.00 74.63 228 A 1 
ATOM 1827 C CG  . ASP A 1 228 ? -6.308  -8.462  0.418   1.00 65.69 228 A 1 
ATOM 1828 O OD1 . ASP A 1 228 ? -6.792  -7.839  1.393   1.00 57.76 228 A 1 
ATOM 1829 O OD2 . ASP A 1 228 ? -5.748  -9.566  0.493   1.00 58.06 228 A 1 
ATOM 1830 N N   . ILE A 1 229 ? -7.139  -4.685  -2.138  1.00 83.92 229 A 1 
ATOM 1831 C CA  . ILE A 1 229 ? -6.781  -3.755  -3.206  1.00 85.98 229 A 1 
ATOM 1832 C C   . ILE A 1 229 ? -5.288  -3.964  -3.500  1.00 87.50 229 A 1 
ATOM 1833 O O   . ILE A 1 229 ? -4.476  -3.762  -2.596  1.00 86.04 229 A 1 
ATOM 1834 C CB  . ILE A 1 229 ? -7.099  -2.296  -2.829  1.00 84.53 229 A 1 
ATOM 1835 C CG1 . ILE A 1 229 ? -8.594  -2.121  -2.490  1.00 80.52 229 A 1 
ATOM 1836 C CG2 . ILE A 1 229 ? -6.705  -1.373  -3.994  1.00 79.05 229 A 1 
ATOM 1837 C CD1 . ILE A 1 229 ? -8.957  -0.731  -1.944  1.00 73.79 229 A 1 
ATOM 1838 N N   . PRO A 1 230 ? -4.922  -4.327  -4.739  1.00 88.50 230 A 1 
ATOM 1839 C CA  . PRO A 1 230 ? -3.525  -4.479  -5.109  1.00 88.92 230 A 1 
ATOM 1840 C C   . PRO A 1 230 ? -2.709  -3.215  -4.835  1.00 89.80 230 A 1 
ATOM 1841 O O   . PRO A 1 230 ? -3.137  -2.109  -5.165  1.00 88.53 230 A 1 
ATOM 1842 C CB  . PRO A 1 230 ? -3.536  -4.829  -6.601  1.00 87.43 230 A 1 
ATOM 1843 C CG  . PRO A 1 230 ? -4.889  -5.474  -6.809  1.00 85.57 230 A 1 
ATOM 1844 C CD  . PRO A 1 230 ? -5.783  -4.704  -5.847  1.00 87.49 230 A 1 
ATOM 1845 N N   . ASP A 1 231 ? -1.515  -3.367  -4.270  1.00 88.01 231 A 1 
ATOM 1846 C CA  . ASP A 1 231 ? -0.669  -2.234  -3.892  1.00 86.61 231 A 1 
ATOM 1847 C C   . ASP A 1 231 ? -0.301  -1.345  -5.092  1.00 87.89 231 A 1 
ATOM 1848 O O   . ASP A 1 231 ? -0.175  -0.136  -4.945  1.00 86.14 231 A 1 
ATOM 1849 C CB  . ASP A 1 231 ? 0.604   -2.745  -3.199  1.00 83.79 231 A 1 
ATOM 1850 C CG  . ASP A 1 231 ? 0.442   -3.085  -1.716  1.00 76.65 231 A 1 
ATOM 1851 O OD1 . ASP A 1 231 ? -0.455  -2.522  -1.037  1.00 70.26 231 A 1 
ATOM 1852 O OD2 . ASP A 1 231 ? 1.307   -3.787  -1.158  1.00 69.53 231 A 1 
ATOM 1853 N N   . TYR A 1 232 ? -0.165  -1.915  -6.288  1.00 90.01 232 A 1 
ATOM 1854 C CA  . TYR A 1 232 ? 0.148   -1.179  -7.517  1.00 90.90 232 A 1 
ATOM 1855 C C   . TYR A 1 232 ? -0.996  -0.277  -8.016  1.00 92.27 232 A 1 
ATOM 1856 O O   . TYR A 1 232 ? -0.764  0.579   -8.876  1.00 91.39 232 A 1 
ATOM 1857 C CB  . TYR A 1 232 ? 0.599   -2.166  -8.602  1.00 90.22 232 A 1 
ATOM 1858 C CG  . TYR A 1 232 ? -0.404  -3.249  -8.955  1.00 90.12 232 A 1 
ATOM 1859 C CD1 . TYR A 1 232 ? -0.203  -4.584  -8.528  1.00 87.30 232 A 1 
ATOM 1860 C CD2 . TYR A 1 232 ? -1.546  -2.955  -9.725  1.00 87.20 232 A 1 
ATOM 1861 C CE1 . TYR A 1 232 ? -1.113  -5.586  -8.864  1.00 85.55 232 A 1 
ATOM 1862 C CE2 . TYR A 1 232 ? -2.472  -3.953  -10.062 1.00 84.93 232 A 1 
ATOM 1863 C CZ  . TYR A 1 232 ? -2.255  -5.272  -9.626  1.00 86.14 232 A 1 
ATOM 1864 O OH  . TYR A 1 232 ? -3.161  -6.252  -9.952  1.00 83.77 232 A 1 
ATOM 1865 N N   . LEU A 1 233 ? -2.202  -0.414  -7.464  1.00 92.54 233 A 1 
ATOM 1866 C CA  . LEU A 1 233 ? -3.330  0.489   -7.712  1.00 93.30 233 A 1 
ATOM 1867 C C   . LEU A 1 233 ? -3.451  1.584   -6.641  1.00 93.79 233 A 1 
ATOM 1868 O O   . LEU A 1 233 ? -4.297  2.476   -6.761  1.00 92.28 233 A 1 
ATOM 1869 C CB  . LEU A 1 233 ? -4.640  -0.316  -7.811  1.00 93.31 233 A 1 
ATOM 1870 C CG  . LEU A 1 233 ? -4.660  -1.424  -8.868  1.00 93.10 233 A 1 
ATOM 1871 C CD1 . LEU A 1 233 ? -6.057  -2.037  -8.929  1.00 90.60 233 A 1 
ATOM 1872 C CD2 . LEU A 1 233 ? -4.314  -0.911  -10.264 1.00 90.21 233 A 1 
ATOM 1873 N N   . CYS A 1 234 ? -2.626  1.524   -5.592  1.00 92.41 234 A 1 
ATOM 1874 C CA  . CYS A 1 234 ? -2.647  2.465   -4.493  1.00 91.37 234 A 1 
ATOM 1875 C C   . CYS A 1 234 ? -1.612  3.584   -4.680  1.00 90.94 234 A 1 
ATOM 1876 O O   . CYS A 1 234 ? -0.488  3.357   -5.136  1.00 89.05 234 A 1 
ATOM 1877 C CB  . CYS A 1 234 ? -2.443  1.723   -3.162  1.00 89.54 234 A 1 
ATOM 1878 S SG  . CYS A 1 234 ? -3.813  0.563   -2.853  1.00 86.98 234 A 1 
ATOM 1879 N N   . GLY A 1 235 ? -1.977  4.812   -4.263  1.00 90.38 235 A 1 
ATOM 1880 C CA  . GLY A 1 235 ? -1.069  5.946   -4.237  1.00 89.74 235 A 1 
ATOM 1881 C C   . GLY A 1 235 ? 0.070   5.753   -3.231  1.00 90.12 235 A 1 
ATOM 1882 O O   . GLY A 1 235 ? -0.123  5.215   -2.140  1.00 87.65 235 A 1 
ATOM 1883 N N   . LYS A 1 236 ? 1.276   6.229   -3.576  1.00 90.47 236 A 1 
ATOM 1884 C CA  . LYS A 1 236 ? 2.464   6.124   -2.711  1.00 89.68 236 A 1 
ATOM 1885 C C   . LYS A 1 236 ? 2.397   7.032   -1.472  1.00 89.99 236 A 1 
ATOM 1886 O O   . LYS A 1 236 ? 3.221   6.889   -0.569  1.00 85.77 236 A 1 
ATOM 1887 C CB  . LYS A 1 236 ? 3.733   6.428   -3.536  1.00 88.00 236 A 1 
ATOM 1888 C CG  . LYS A 1 236 ? 3.965   5.494   -4.740  1.00 86.43 236 A 1 
ATOM 1889 C CD  . LYS A 1 236 ? 4.967   4.362   -4.484  1.00 80.55 236 A 1 
ATOM 1890 C CE  . LYS A 1 236 ? 5.185   3.560   -5.778  1.00 76.61 236 A 1 
ATOM 1891 N NZ  . LYS A 1 236 ? 6.221   2.490   -5.679  1.00 67.98 236 A 1 
ATOM 1892 N N   . ILE A 1 237 ? 1.454   7.969   -1.426  1.00 91.38 237 A 1 
ATOM 1893 C CA  . ILE A 1 237 ? 1.240   8.902   -0.309  1.00 90.86 237 A 1 
ATOM 1894 C C   . ILE A 1 237 ? 0.060   8.447   0.559   1.00 90.32 237 A 1 
ATOM 1895 O O   . ILE A 1 237 ? 0.228   8.277   1.770   1.00 87.30 237 A 1 
ATOM 1896 C CB  . ILE A 1 237 ? 1.052   10.355  -0.825  1.00 90.75 237 A 1 
ATOM 1897 C CG1 . ILE A 1 237 ? 2.306   10.835  -1.583  1.00 88.69 237 A 1 
ATOM 1898 C CG2 . ILE A 1 237 ? 0.731   11.298  0.349   1.00 87.92 237 A 1 
ATOM 1899 C CD1 . ILE A 1 237 ? 2.123   12.182  -2.291  1.00 85.84 237 A 1 
ATOM 1900 N N   . SER A 1 238 ? -1.119  8.235   -0.034  1.00 89.63 238 A 1 
ATOM 1901 C CA  . SER A 1 238 ? -2.326  7.860   0.719   1.00 87.41 238 A 1 
ATOM 1902 C C   . SER A 1 238 ? -2.381  6.385   1.111   1.00 87.22 238 A 1 
ATOM 1903 O O   . SER A 1 238 ? -3.034  6.027   2.087   1.00 83.98 238 A 1 
ATOM 1904 C CB  . SER A 1 238 ? -3.581  8.183   -0.101  1.00 85.51 238 A 1 
ATOM 1905 O OG  . SER A 1 238 ? -3.505  7.602   -1.386  1.00 80.45 238 A 1 
ATOM 1906 N N   . PHE A 1 239 ? -1.684  5.520   0.366   1.00 87.62 239 A 1 
ATOM 1907 C CA  . PHE A 1 239 ? -1.837  4.064   0.406   1.00 86.74 239 A 1 
ATOM 1908 C C   . PHE A 1 239 ? -3.267  3.575   0.125   1.00 86.23 239 A 1 
ATOM 1909 O O   . PHE A 1 239 ? -3.620  2.442   0.447   1.00 82.06 239 A 1 
ATOM 1910 C CB  . PHE A 1 239 ? -1.253  3.474   1.694   1.00 85.16 239 A 1 
ATOM 1911 C CG  . PHE A 1 239 ? 0.189   3.800   1.997   1.00 85.45 239 A 1 
ATOM 1912 C CD1 . PHE A 1 239 ? 1.158   3.872   0.979   1.00 80.06 239 A 1 
ATOM 1913 C CD2 . PHE A 1 239 ? 0.589   3.982   3.335   1.00 79.75 239 A 1 
ATOM 1914 C CE1 . PHE A 1 239 ? 2.504   4.127   1.292   1.00 77.66 239 A 1 
ATOM 1915 C CE2 . PHE A 1 239 ? 1.934   4.222   3.642   1.00 77.39 239 A 1 
ATOM 1916 C CZ  . PHE A 1 239 ? 2.898   4.297   2.627   1.00 79.50 239 A 1 
ATOM 1917 N N   . GLU A 1 240 ? -4.082  4.419   -0.482  1.00 88.49 240 A 1 
ATOM 1918 C CA  . GLU A 1 240 ? -5.438  4.116   -0.913  1.00 88.51 240 A 1 
ATOM 1919 C C   . GLU A 1 240 ? -5.502  4.001   -2.433  1.00 90.37 240 A 1 
ATOM 1920 O O   . GLU A 1 240 ? -4.619  4.469   -3.146  1.00 89.15 240 A 1 
ATOM 1921 C CB  . GLU A 1 240 ? -6.409  5.192   -0.408  1.00 85.46 240 A 1 
ATOM 1922 C CG  . GLU A 1 240 ? -6.542  5.199   1.116   1.00 78.43 240 A 1 
ATOM 1923 C CD  . GLU A 1 240 ? -7.571  6.214   1.621   1.00 73.59 240 A 1 
ATOM 1924 O OE1 . GLU A 1 240 ? -7.501  6.559   2.825   1.00 65.74 240 A 1 
ATOM 1925 O OE2 . GLU A 1 240 ? -8.480  6.600   0.860   1.00 65.57 240 A 1 
ATOM 1926 N N   . LEU A 1 241 ? -6.592  3.409   -2.927  1.00 91.06 241 A 1 
ATOM 1927 C CA  . LEU A 1 241 ? -6.878  3.313   -4.346  1.00 91.80 241 A 1 
ATOM 1928 C C   . LEU A 1 241 ? -6.906  4.713   -4.976  1.00 92.27 241 A 1 
ATOM 1929 O O   . LEU A 1 241 ? -7.699  5.567   -4.578  1.00 90.87 241 A 1 
ATOM 1930 C CB  . LEU A 1 241 ? -8.211  2.579   -4.526  1.00 91.25 241 A 1 
ATOM 1931 C CG  . LEU A 1 241 ? -8.574  2.301   -6.001  1.00 90.75 241 A 1 
ATOM 1932 C CD1 . LEU A 1 241 ? -7.637  1.276   -6.625  1.00 86.88 241 A 1 
ATOM 1933 C CD2 . LEU A 1 241 ? -9.990  1.742   -6.080  1.00 86.42 241 A 1 
ATOM 1934 N N   . MET A 1 242 ? -6.064  4.921   -5.986  1.00 93.52 242 A 1 
ATOM 1935 C CA  . MET A 1 242 ? -6.001  6.181   -6.713  1.00 93.97 242 A 1 
ATOM 1936 C C   . MET A 1 242 ? -7.301  6.440   -7.489  1.00 93.66 242 A 1 
ATOM 1937 O O   . MET A 1 242 ? -7.827  5.549   -8.152  1.00 92.47 242 A 1 
ATOM 1938 C CB  . MET A 1 242 ? -4.798  6.178   -7.664  1.00 93.94 242 A 1 
ATOM 1939 C CG  . MET A 1 242 ? -3.455  6.193   -6.931  1.00 92.68 242 A 1 
ATOM 1940 S SD  . MET A 1 242 ? -2.009  6.182   -8.037  1.00 92.25 242 A 1 
ATOM 1941 C CE  . MET A 1 242 ? -2.021  4.450   -8.552  1.00 83.68 242 A 1 
ATOM 1942 N N   . ARG A 1 243 ? -7.795  7.677   -7.428  1.00 93.96 243 A 1 
ATOM 1943 C CA  . ARG A 1 243 ? -8.980  8.110   -8.187  1.00 92.82 243 A 1 
ATOM 1944 C C   . ARG A 1 243 ? -8.596  8.896   -9.441  1.00 93.78 243 A 1 
ATOM 1945 O O   . ARG A 1 243 ? -9.231  8.747   -10.482 1.00 91.09 243 A 1 
ATOM 1946 C CB  . ARG A 1 243 ? -9.909  8.931   -7.280  1.00 90.49 243 A 1 
ATOM 1947 C CG  . ARG A 1 243 ? -10.470 8.149   -6.075  1.00 84.93 243 A 1 
ATOM 1948 C CD  . ARG A 1 243 ? -11.416 7.009   -6.488  1.00 75.62 243 A 1 
ATOM 1949 N NE  . ARG A 1 243 ? -12.017 6.360   -5.311  1.00 68.16 243 A 1 
ATOM 1950 C CZ  . ARG A 1 243 ? -13.099 5.567   -5.298  1.00 60.14 243 A 1 
ATOM 1951 N NH1 . ARG A 1 243 ? -13.762 5.269   -6.380  1.00 54.25 243 A 1 
ATOM 1952 N NH2 . ARG A 1 243 ? -13.529 5.052   -4.197  1.00 54.23 243 A 1 
ATOM 1953 N N   . GLU A 1 244 ? -7.546  9.691   -9.352  1.00 94.17 244 A 1 
ATOM 1954 C CA  . GLU A 1 244 ? -6.993  10.460  -10.466 1.00 94.89 244 A 1 
ATOM 1955 C C   . GLU A 1 244 ? -5.478  10.226  -10.575 1.00 95.98 244 A 1 
ATOM 1956 O O   . GLU A 1 244 ? -4.684  11.096  -10.199 1.00 94.81 244 A 1 
ATOM 1957 C CB  . GLU A 1 244 ? -7.331  11.953  -10.335 1.00 93.68 244 A 1 
ATOM 1958 C CG  . GLU A 1 244 ? -8.837  12.241  -10.436 1.00 85.21 244 A 1 
ATOM 1959 C CD  . GLU A 1 244 ? -9.157  13.714  -10.712 1.00 80.19 244 A 1 
ATOM 1960 O OE1 . GLU A 1 244 ? -10.346 13.990  -11.026 1.00 72.15 244 A 1 
ATOM 1961 O OE2 . GLU A 1 244 ? -8.243  14.564  -10.686 1.00 73.32 244 A 1 
ATOM 1962 N N   . PRO A 1 245 ? -5.046  9.053   -11.065 1.00 96.18 245 A 1 
ATOM 1963 C CA  . PRO A 1 245 ? -3.629  8.736   -11.160 1.00 96.47 245 A 1 
ATOM 1964 C C   . PRO A 1 245 ? -2.909  9.695   -12.101 1.00 96.50 245 A 1 
ATOM 1965 O O   . PRO A 1 245 ? -3.302  9.885   -13.264 1.00 95.26 245 A 1 
ATOM 1966 C CB  . PRO A 1 245 ? -3.565  7.283   -11.636 1.00 95.68 245 A 1 
ATOM 1967 C CG  . PRO A 1 245 ? -4.876  7.106   -12.401 1.00 93.79 245 A 1 
ATOM 1968 C CD  . PRO A 1 245 ? -5.845  7.968   -11.604 1.00 95.36 245 A 1 
ATOM 1969 N N   . CYS A 1 246 ? -1.824  10.276  -11.608 1.00 96.22 246 A 1 
ATOM 1970 C CA  . CYS A 1 246 ? -0.918  11.089  -12.398 1.00 96.16 246 A 1 
ATOM 1971 C C   . CYS A 1 246 ? 0.529   10.642  -12.168 1.00 96.42 246 A 1 
ATOM 1972 O O   . CYS A 1 246 ? 0.883   10.168  -11.093 1.00 94.71 246 A 1 
ATOM 1973 C CB  . CYS A 1 246 ? -1.153  12.584  -12.114 1.00 93.82 246 A 1 
ATOM 1974 S SG  . CYS A 1 246 ? -0.779  13.002  -10.391 1.00 85.45 246 A 1 
ATOM 1975 N N   . ILE A 1 247 ? 1.362   10.786  -13.193 1.00 96.22 247 A 1 
ATOM 1976 C CA  . ILE A 1 247 ? 2.746   10.339  -13.193 1.00 96.56 247 A 1 
ATOM 1977 C C   . ILE A 1 247 ? 3.696   11.535  -13.220 1.00 96.47 247 A 1 
ATOM 1978 O O   . ILE A 1 247 ? 3.421   12.557  -13.855 1.00 95.19 247 A 1 
ATOM 1979 C CB  . ILE A 1 247 ? 2.975   9.314   -14.325 1.00 95.99 247 A 1 
ATOM 1980 C CG1 . ILE A 1 247 ? 4.318   8.582   -14.175 1.00 92.42 247 A 1 
ATOM 1981 C CG2 . ILE A 1 247 ? 2.860   9.965   -15.712 1.00 92.53 247 A 1 
ATOM 1982 C CD1 . ILE A 1 247 ? 4.457   7.377   -15.116 1.00 90.21 247 A 1 
ATOM 1983 N N   . THR A 1 248 ? 4.809   11.405  -12.513 1.00 96.33 248 A 1 
ATOM 1984 C CA  . THR A 1 248 ? 5.897   12.393  -12.501 1.00 95.92 248 A 1 
ATOM 1985 C C   . THR A 1 248 ? 6.937   12.064  -13.586 1.00 95.72 248 A 1 
ATOM 1986 O O   . THR A 1 248 ? 6.985   10.924  -14.065 1.00 94.43 248 A 1 
ATOM 1987 C CB  . THR A 1 248 ? 6.564   12.470  -11.125 1.00 94.93 248 A 1 
ATOM 1988 O OG1 . THR A 1 248 ? 7.308   11.305  -10.855 1.00 87.88 248 A 1 
ATOM 1989 C CG2 . THR A 1 248 ? 5.562   12.682  -9.991  1.00 87.55 248 A 1 
ATOM 1990 N N   . PRO A 1 249 ? 7.833   12.997  -13.947 1.00 95.59 249 A 1 
ATOM 1991 C CA  . PRO A 1 249 ? 8.929   12.726  -14.877 1.00 94.70 249 A 1 
ATOM 1992 C C   . PRO A 1 249 ? 9.855   11.575  -14.459 1.00 94.58 249 A 1 
ATOM 1993 O O   . PRO A 1 249 ? 10.526  10.988  -15.306 1.00 92.30 249 A 1 
ATOM 1994 C CB  . PRO A 1 249 ? 9.700   14.047  -14.979 1.00 93.66 249 A 1 
ATOM 1995 C CG  . PRO A 1 249 ? 8.637   15.099  -14.678 1.00 92.44 249 A 1 
ATOM 1996 C CD  . PRO A 1 249 ? 7.780   14.417  -13.618 1.00 94.78 249 A 1 
ATOM 1997 N N   . SER A 1 250 ? 9.874   11.220  -13.173 1.00 94.43 250 A 1 
ATOM 1998 C CA  . SER A 1 250 ? 10.623  10.066  -12.658 1.00 93.66 250 A 1 
ATOM 1999 C C   . SER A 1 250 ? 9.931   8.719   -12.903 1.00 93.98 250 A 1 
ATOM 2000 O O   . SER A 1 250 ? 10.497  7.672   -12.584 1.00 91.49 250 A 1 
ATOM 2001 C CB  . SER A 1 250 ? 10.882  10.239  -11.160 1.00 92.39 250 A 1 
ATOM 2002 O OG  . SER A 1 250 ? 11.553  11.456  -10.892 1.00 85.66 250 A 1 
ATOM 2003 N N   . GLY A 1 251 ? 8.704   8.715   -13.439 1.00 94.20 251 A 1 
ATOM 2004 C CA  . GLY A 1 251 ? 7.930   7.501   -13.700 1.00 94.15 251 A 1 
ATOM 2005 C C   . GLY A 1 251 ? 7.099   6.992   -12.523 1.00 94.91 251 A 1 
ATOM 2006 O O   . GLY A 1 251 ? 6.514   5.912   -12.613 1.00 93.17 251 A 1 
ATOM 2007 N N   . ILE A 1 252 ? 7.026   7.752   -11.418 1.00 94.85 252 A 1 
ATOM 2008 C CA  . ILE A 1 252 ? 6.246   7.384   -10.233 1.00 94.65 252 A 1 
ATOM 2009 C C   . ILE A 1 252 ? 4.816   7.920   -10.379 1.00 95.14 252 A 1 
ATOM 2010 O O   . ILE A 1 252 ? 4.611   9.072   -10.735 1.00 94.03 252 A 1 
ATOM 2011 C CB  . ILE A 1 252 ? 6.915   7.893   -8.938  1.00 93.74 252 A 1 
ATOM 2012 C CG1 . ILE A 1 252 ? 8.424   7.549   -8.832  1.00 90.89 252 A 1 
ATOM 2013 C CG2 . ILE A 1 252 ? 6.174   7.335   -7.713  1.00 90.57 252 A 1 
ATOM 2014 C CD1 . ILE A 1 252 ? 8.753   6.060   -8.875  1.00 81.50 252 A 1 
ATOM 2015 N N   . THR A 1 253 ? 3.834   7.071   -10.078 1.00 95.43 253 A 1 
ATOM 2016 C CA  . THR A 1 253 ? 2.417   7.435   -10.131 1.00 95.59 253 A 1 
ATOM 2017 C C   . THR A 1 253 ? 1.867   7.679   -8.722  1.00 95.10 253 A 1 
ATOM 2018 O O   . THR A 1 253 ? 2.051   6.865   -7.822  1.00 93.60 253 A 1 
ATOM 2019 C CB  . THR A 1 253 ? 1.594   6.376   -10.878 1.00 95.08 253 A 1 
ATOM 2020 O OG1 . THR A 1 253 ? 2.098   6.228   -12.191 1.00 88.23 253 A 1 
ATOM 2021 C CG2 . THR A 1 253 ? 0.128   6.763   -11.045 1.00 88.42 253 A 1 
ATOM 2022 N N   . TYR A 1 254 ? 1.152   8.787   -8.560  1.00 95.91 254 A 1 
ATOM 2023 C CA  . TYR A 1 254 ? 0.474   9.219   -7.342  1.00 95.70 254 A 1 
ATOM 2024 C C   . TYR A 1 254 ? -0.997  9.527   -7.640  1.00 95.83 254 A 1 
ATOM 2025 O O   . TYR A 1 254 ? -1.363  9.744   -8.795  1.00 94.67 254 A 1 
ATOM 2026 C CB  . TYR A 1 254 ? 1.162   10.469  -6.785  1.00 95.37 254 A 1 
ATOM 2027 C CG  . TYR A 1 254 ? 2.635   10.301  -6.486  1.00 95.65 254 A 1 
ATOM 2028 C CD1 . TYR A 1 254 ? 3.051   9.719   -5.277  1.00 92.29 254 A 1 
ATOM 2029 C CD2 . TYR A 1 254 ? 3.610   10.730  -7.416  1.00 92.53 254 A 1 
ATOM 2030 C CE1 . TYR A 1 254 ? 4.409   9.575   -4.988  1.00 91.89 254 A 1 
ATOM 2031 C CE2 . TYR A 1 254 ? 4.975   10.587  -7.134  1.00 92.00 254 A 1 
ATOM 2032 C CZ  . TYR A 1 254 ? 5.373   10.015  -5.915  1.00 94.05 254 A 1 
ATOM 2033 O OH  . TYR A 1 254 ? 6.715   9.886   -5.623  1.00 92.85 254 A 1 
ATOM 2034 N N   . ASP A 1 255 ? -1.832  9.607   -6.601  1.00 95.53 255 A 1 
ATOM 2035 C CA  . ASP A 1 255 ? -3.132  10.267  -6.734  1.00 95.12 255 A 1 
ATOM 2036 C C   . ASP A 1 255 ? -2.913  11.781  -6.860  1.00 95.25 255 A 1 
ATOM 2037 O O   . ASP A 1 255 ? -2.127  12.367  -6.107  1.00 93.51 255 A 1 
ATOM 2038 C CB  . ASP A 1 255 ? -4.058  9.913   -5.560  1.00 93.73 255 A 1 
ATOM 2039 C CG  . ASP A 1 255 ? -5.543  10.132  -5.896  1.00 91.78 255 A 1 
ATOM 2040 O OD1 . ASP A 1 255 ? -5.853  11.068  -6.664  1.00 85.78 255 A 1 
ATOM 2041 O OD2 . ASP A 1 255 ? -6.377  9.328   -5.430  1.00 85.39 255 A 1 
ATOM 2042 N N   . ARG A 1 256 ? -3.589  12.420  -7.821  1.00 95.51 256 A 1 
ATOM 2043 C CA  . ARG A 1 256 ? -3.440  13.851  -8.099  1.00 95.49 256 A 1 
ATOM 2044 C C   . ARG A 1 256 ? -3.669  14.703  -6.852  1.00 95.06 256 A 1 
ATOM 2045 O O   . ARG A 1 256 ? -2.874  15.607  -6.582  1.00 94.12 256 A 1 
ATOM 2046 C CB  . ARG A 1 256 ? -4.385  14.256  -9.241  1.00 95.21 256 A 1 
ATOM 2047 C CG  . ARG A 1 256 ? -4.413  15.785  -9.428  1.00 92.57 256 A 1 
ATOM 2048 C CD  . ARG A 1 256 ? -5.131  16.189  -10.718 1.00 89.76 256 A 1 
ATOM 2049 N NE  . ARG A 1 256 ? -4.227  16.079  -11.870 1.00 84.30 256 A 1 
ATOM 2050 C CZ  . ARG A 1 256 ? -4.567  16.198  -13.135 1.00 80.23 256 A 1 
ATOM 2051 N NH1 . ARG A 1 256 ? -5.803  16.385  -13.498 1.00 71.39 256 A 1 
ATOM 2052 N NH2 . ARG A 1 256 ? -3.653  16.146  -14.067 1.00 74.10 256 A 1 
ATOM 2053 N N   . LYS A 1 257 ? -4.704  14.402  -6.074  1.00 94.85 257 A 1 
ATOM 2054 C CA  . LYS A 1 257 ? -5.020  15.146  -4.854  1.00 93.76 257 A 1 
ATOM 2055 C C   . LYS A 1 257 ? -3.850  15.140  -3.866  1.00 94.14 257 A 1 
ATOM 2056 O O   . LYS A 1 257 ? -3.501  16.186  -3.320  1.00 92.09 257 A 1 
ATOM 2057 C CB  . LYS A 1 257 ? -6.274  14.541  -4.231  1.00 91.38 257 A 1 
ATOM 2058 C CG  . LYS A 1 257 ? -6.724  15.336  -3.004  1.00 79.64 257 A 1 
ATOM 2059 C CD  . LYS A 1 257 ? -7.882  14.627  -2.299  1.00 75.24 257 A 1 
ATOM 2060 C CE  . LYS A 1 257 ? -8.160  15.345  -0.989  1.00 62.12 257 A 1 
ATOM 2061 N NZ  . LYS A 1 257 ? -9.040  14.541  -0.113  1.00 55.39 257 A 1 
ATOM 2062 N N   . ASP A 1 258 ? -3.235  13.981  -3.644  1.00 94.35 258 A 1 
ATOM 2063 C CA  . ASP A 1 258 ? -2.176  13.815  -2.656  1.00 93.83 258 A 1 
ATOM 2064 C C   . ASP A 1 258 ? -0.870  14.472  -3.114  1.00 94.49 258 A 1 
ATOM 2065 O O   . ASP A 1 258 ? -0.193  15.125  -2.322  1.00 93.07 258 A 1 
ATOM 2066 C CB  . ASP A 1 258 ? -1.928  12.319  -2.406  1.00 92.55 258 A 1 
ATOM 2067 C CG  . ASP A 1 258 ? -3.144  11.556  -1.884  1.00 90.53 258 A 1 
ATOM 2068 O OD1 . ASP A 1 258 ? -3.966  12.143  -1.153  1.00 85.47 258 A 1 
ATOM 2069 O OD2 . ASP A 1 258 ? -3.214  10.344  -2.192  1.00 84.88 258 A 1 
ATOM 2070 N N   . ILE A 1 259 ? -0.513  14.342  -4.391  1.00 95.25 259 A 1 
ATOM 2071 C CA  . ILE A 1 259 ? 0.705   14.955  -4.922  1.00 95.61 259 A 1 
ATOM 2072 C C   . ILE A 1 259 ? 0.583   16.475  -5.007  1.00 95.64 259 A 1 
ATOM 2073 O O   . ILE A 1 259 ? 1.538   17.176  -4.674  1.00 95.00 259 A 1 
ATOM 2074 C CB  . ILE A 1 259 ? 1.124   14.299  -6.261  1.00 95.38 259 A 1 
ATOM 2075 C CG1 . ILE A 1 259 ? 2.538   14.704  -6.713  1.00 92.31 259 A 1 
ATOM 2076 C CG2 . ILE A 1 259 ? 0.134   14.595  -7.397  1.00 92.74 259 A 1 
ATOM 2077 C CD1 . ILE A 1 259 ? 3.649   14.283  -5.744  1.00 89.58 259 A 1 
ATOM 2078 N N   . GLU A 1 260 ? -0.593  17.013  -5.347  1.00 95.30 260 A 1 
ATOM 2079 C CA  . GLU A 1 260 ? -0.834  18.456  -5.325  1.00 94.89 260 A 1 
ATOM 2080 C C   . GLU A 1 260 ? -0.755  19.015  -3.900  1.00 94.62 260 A 1 
ATOM 2081 O O   . GLU A 1 260 ? -0.135  20.060  -3.678  1.00 93.16 260 A 1 
ATOM 2082 C CB  . GLU A 1 260 ? -2.200  18.788  -5.947  1.00 94.16 260 A 1 
ATOM 2083 C CG  . GLU A 1 260 ? -2.184  18.658  -7.471  1.00 90.04 260 A 1 
ATOM 2084 C CD  . GLU A 1 260 ? -3.526  19.025  -8.147  1.00 88.80 260 A 1 
ATOM 2085 O OE1 . GLU A 1 260 ? -3.550  19.034  -9.407  1.00 82.52 260 A 1 
ATOM 2086 O OE2 . GLU A 1 260 ? -4.505  19.343  -7.443  1.00 84.08 260 A 1 
ATOM 2087 N N   . GLU A 1 261 ? -1.305  18.308  -2.916  1.00 94.43 261 A 1 
ATOM 2088 C CA  . GLU A 1 261 ? -1.191  18.700  -1.506  1.00 93.44 261 A 1 
ATOM 2089 C C   . GLU A 1 261 ? 0.267   18.673  -1.033  1.00 93.55 261 A 1 
ATOM 2090 O O   . GLU A 1 261 ? 0.719   19.609  -0.367  1.00 92.00 261 A 1 
ATOM 2091 C CB  . GLU A 1 261 ? -2.099  17.797  -0.645  1.00 92.38 261 A 1 
ATOM 2092 C CG  . GLU A 1 261 ? -2.113  18.261  0.814   1.00 84.87 261 A 1 
ATOM 2093 C CD  . GLU A 1 261 ? -3.143  17.545  1.714   1.00 80.74 261 A 1 
ATOM 2094 O OE1 . GLU A 1 261 ? -3.203  17.926  2.914   1.00 73.71 261 A 1 
ATOM 2095 O OE2 . GLU A 1 261 ? -3.917  16.695  1.236   1.00 75.04 261 A 1 
ATOM 2096 N N   . HIS A 1 262 ? 1.047   17.660  -1.426  1.00 94.78 262 A 1 
ATOM 2097 C CA  . HIS A 1 262 ? 2.477   17.592  -1.150  1.00 94.85 262 A 1 
ATOM 2098 C C   . HIS A 1 262 ? 3.226   18.789  -1.746  1.00 94.87 262 A 1 
ATOM 2099 O O   . HIS A 1 262 ? 3.954   19.473  -1.027  1.00 93.81 262 A 1 
ATOM 2100 C CB  . HIS A 1 262 ? 3.047   16.265  -1.668  1.00 94.34 262 A 1 
ATOM 2101 C CG  . HIS A 1 262 ? 4.546   16.263  -1.731  1.00 94.65 262 A 1 
ATOM 2102 N ND1 . HIS A 1 262 ? 5.412   16.274  -0.655  1.00 86.15 262 A 1 
ATOM 2103 C CD2 . HIS A 1 262 ? 5.315   16.344  -2.863  1.00 87.03 262 A 1 
ATOM 2104 C CE1 . HIS A 1 262 ? 6.663   16.360  -1.136  1.00 88.91 262 A 1 
ATOM 2105 N NE2 . HIS A 1 262 ? 6.645   16.405  -2.467  1.00 89.79 262 A 1 
ATOM 2106 N N   . LEU A 1 263 ? 3.020   19.084  -3.031  1.00 95.87 263 A 1 
ATOM 2107 C CA  . LEU A 1 263 ? 3.694   20.187  -3.716  1.00 95.33 263 A 1 
ATOM 2108 C C   . LEU A 1 263 ? 3.340   21.555  -3.106  1.00 94.60 263 A 1 
ATOM 2109 O O   . LEU A 1 263 ? 4.180   22.452  -3.093  1.00 92.71 263 A 1 
ATOM 2110 C CB  . LEU A 1 263 ? 3.344   20.146  -5.215  1.00 95.43 263 A 1 
ATOM 2111 C CG  . LEU A 1 263 ? 3.945   18.951  -5.980  1.00 94.87 263 A 1 
ATOM 2112 C CD1 . LEU A 1 263 ? 3.364   18.917  -7.386  1.00 91.88 263 A 1 
ATOM 2113 C CD2 . LEU A 1 263 ? 5.467   19.017  -6.068  1.00 91.46 263 A 1 
ATOM 2114 N N   . GLN A 1 264 ? 2.133   21.721  -2.553  1.00 94.82 264 A 1 
ATOM 2115 C CA  . GLN A 1 264 ? 1.695   22.959  -1.909  1.00 93.61 264 A 1 
ATOM 2116 C C   . GLN A 1 264 ? 2.170   23.095  -0.459  1.00 93.05 264 A 1 
ATOM 2117 O O   . GLN A 1 264 ? 2.415   24.211  -0.007  1.00 89.37 264 A 1 
ATOM 2118 C CB  . GLN A 1 264 ? 0.166   23.042  -1.965  1.00 92.26 264 A 1 
ATOM 2119 C CG  . GLN A 1 264 ? -0.349  23.321  -3.389  1.00 84.09 264 A 1 
ATOM 2120 C CD  . GLN A 1 264 ? -1.878  23.341  -3.480  1.00 77.19 264 A 1 
ATOM 2121 O OE1 . GLN A 1 264 ? -2.601  23.329  -2.490  1.00 68.57 264 A 1 
ATOM 2122 N NE2 . GLN A 1 264 ? -2.415  23.391  -4.672  1.00 66.00 264 A 1 
ATOM 2123 N N   . ARG A 1 265 ? 2.272   21.983  0.298   1.00 92.87 265 A 1 
ATOM 2124 C CA  . ARG A 1 265 ? 2.511   22.020  1.749   1.00 91.36 265 A 1 
ATOM 2125 C C   . ARG A 1 265 ? 3.904   21.604  2.183   1.00 91.22 265 A 1 
ATOM 2126 O O   . ARG A 1 265 ? 4.386   22.096  3.200   1.00 87.53 265 A 1 
ATOM 2127 C CB  . ARG A 1 265 ? 1.483   21.142  2.478   1.00 90.04 265 A 1 
ATOM 2128 C CG  . ARG A 1 265 ? 0.052   21.673  2.346   1.00 85.50 265 A 1 
ATOM 2129 C CD  . ARG A 1 265 ? -0.857  20.860  3.274   1.00 81.42 265 A 1 
ATOM 2130 N NE  . ARG A 1 265 ? -2.239  21.354  3.249   1.00 74.46 265 A 1 
ATOM 2131 C CZ  . ARG A 1 265 ? -3.216  20.910  4.024   1.00 68.51 265 A 1 
ATOM 2132 N NH1 . ARG A 1 265 ? -3.007  20.023  4.951   1.00 62.32 265 A 1 
ATOM 2133 N NH2 . ARG A 1 265 ? -4.420  21.363  3.851   1.00 61.21 265 A 1 
ATOM 2134 N N   . VAL A 1 266 ? 4.536   20.688  1.465   1.00 92.84 266 A 1 
ATOM 2135 C CA  . VAL A 1 266 ? 5.816   20.084  1.860   1.00 92.03 266 A 1 
ATOM 2136 C C   . VAL A 1 266 ? 6.959   20.665  1.044   1.00 92.11 266 A 1 
ATOM 2137 O O   . VAL A 1 266 ? 7.924   21.168  1.616   1.00 88.96 266 A 1 
ATOM 2138 C CB  . VAL A 1 266 ? 5.781   18.544  1.782   1.00 91.14 266 A 1 
ATOM 2139 C CG1 . VAL A 1 266 ? 7.037   17.933  2.408   1.00 85.40 266 A 1 
ATOM 2140 C CG2 . VAL A 1 266 ? 4.564   17.960  2.496   1.00 86.03 266 A 1 
ATOM 2141 N N   . GLY A 1 267 ? 6.868   20.638  -0.279  1.00 92.33 267 A 1 
ATOM 2142 C CA  . GLY A 1 267 ? 7.885   21.227  -1.146  1.00 92.37 267 A 1 
ATOM 2143 C C   . GLY A 1 267 ? 7.811   20.760  -2.594  1.00 93.86 267 A 1 
ATOM 2144 O O   . GLY A 1 267 ? 7.120   19.801  -2.931  1.00 91.87 267 A 1 
ATOM 2145 N N   . HIS A 1 268 ? 8.572   21.411  -3.459  1.00 95.03 268 A 1 
ATOM 2146 C CA  . HIS A 1 268 ? 8.602   21.146  -4.895  1.00 95.28 268 A 1 
ATOM 2147 C C   . HIS A 1 268 ? 9.586   20.028  -5.271  1.00 95.17 268 A 1 
ATOM 2148 O O   . HIS A 1 268 ? 10.599  20.259  -5.937  1.00 92.18 268 A 1 
ATOM 2149 C CB  . HIS A 1 268 ? 8.878   22.454  -5.653  1.00 93.99 268 A 1 
ATOM 2150 C CG  . HIS A 1 268 ? 7.779   23.459  -5.505  1.00 92.34 268 A 1 
ATOM 2151 N ND1 . HIS A 1 268 ? 6.513   23.368  -6.042  1.00 78.34 268 A 1 
ATOM 2152 C CD2 . HIS A 1 268 ? 7.826   24.647  -4.808  1.00 77.96 268 A 1 
ATOM 2153 C CE1 . HIS A 1 268 ? 5.819   24.465  -5.683  1.00 80.05 268 A 1 
ATOM 2154 N NE2 . HIS A 1 268 ? 6.588   25.265  -4.928  1.00 81.61 268 A 1 
ATOM 2155 N N   . PHE A 1 269 ? 9.313   18.812  -4.839  1.00 94.97 269 A 1 
ATOM 2156 C CA  . PHE A 1 269 ? 10.108  17.629  -5.162  1.00 94.82 269 A 1 
ATOM 2157 C C   . PHE A 1 269 ? 9.239   16.370  -5.221  1.00 95.26 269 A 1 
ATOM 2158 O O   . PHE A 1 269 ? 8.209   16.282  -4.557  1.00 93.95 269 A 1 
ATOM 2159 C CB  . PHE A 1 269 ? 11.256  17.472  -4.146  1.00 93.75 269 A 1 
ATOM 2160 C CG  . PHE A 1 269 ? 10.816  17.232  -2.717  1.00 94.11 269 A 1 
ATOM 2161 C CD1 . PHE A 1 269 ? 10.558  18.325  -1.856  1.00 91.55 269 A 1 
ATOM 2162 C CD2 . PHE A 1 269 ? 10.666  15.930  -2.222  1.00 91.33 269 A 1 
ATOM 2163 C CE1 . PHE A 1 269 ? 10.141  18.111  -0.536  1.00 90.10 269 A 1 
ATOM 2164 C CE2 . PHE A 1 269 ? 10.249  15.706  -0.891  1.00 90.27 269 A 1 
ATOM 2165 C CZ  . PHE A 1 269 ? 9.983   16.797  -0.054  1.00 90.73 269 A 1 
ATOM 2166 N N   . ASP A 1 270 ? 9.673   15.383  -6.009  1.00 94.28 270 A 1 
ATOM 2167 C CA  . ASP A 1 270 ? 9.049   14.066  -6.061  1.00 94.68 270 A 1 
ATOM 2168 C C   . ASP A 1 270 ? 9.218   13.356  -4.700  1.00 94.36 270 A 1 
ATOM 2169 O O   . ASP A 1 270 ? 10.355  13.171  -4.251  1.00 92.12 270 A 1 
ATOM 2170 C CB  . ASP A 1 270 ? 9.662   13.266  -7.214  1.00 94.20 270 A 1 
ATOM 2171 C CG  . ASP A 1 270 ? 9.011   11.901  -7.427  1.00 94.61 270 A 1 
ATOM 2172 O OD1 . ASP A 1 270 ? 8.926   11.115  -6.459  1.00 88.73 270 A 1 
ATOM 2173 O OD2 . ASP A 1 270 ? 8.618   11.605  -8.571  1.00 88.36 270 A 1 
ATOM 2174 N N   . PRO A 1 271 ? 8.139   12.929  -4.034  1.00 94.49 271 A 1 
ATOM 2175 C CA  . PRO A 1 271 ? 8.224   12.321  -2.705  1.00 93.61 271 A 1 
ATOM 2176 C C   . PRO A 1 271 ? 9.124   11.086  -2.628  1.00 93.29 271 A 1 
ATOM 2177 O O   . PRO A 1 271 ? 9.734   10.830  -1.581  1.00 91.40 271 A 1 
ATOM 2178 C CB  . PRO A 1 271 ? 6.783   11.950  -2.350  1.00 92.80 271 A 1 
ATOM 2179 C CG  . PRO A 1 271 ? 5.948   12.949  -3.126  1.00 91.76 271 A 1 
ATOM 2180 C CD  . PRO A 1 271 ? 6.754   13.147  -4.409  1.00 93.59 271 A 1 
ATOM 2181 N N   . VAL A 1 272 ? 9.215   10.299  -3.705  1.00 93.33 272 A 1 
ATOM 2182 C CA  . VAL A 1 272 ? 9.971   9.045   -3.737  1.00 92.67 272 A 1 
ATOM 2183 C C   . VAL A 1 272 ? 11.399  9.272   -4.231  1.00 92.64 272 A 1 
ATOM 2184 O O   . VAL A 1 272 ? 12.346  8.853   -3.573  1.00 90.47 272 A 1 
ATOM 2185 C CB  . VAL A 1 272 ? 9.234   7.987   -4.583  1.00 91.76 272 A 1 
ATOM 2186 C CG1 . VAL A 1 272 ? 10.054  6.707   -4.759  1.00 86.57 272 A 1 
ATOM 2187 C CG2 . VAL A 1 272 ? 7.917   7.587   -3.908  1.00 86.61 272 A 1 
ATOM 2188 N N   . THR A 1 273 ? 11.575  9.951   -5.360  1.00 93.52 273 A 1 
ATOM 2189 C CA  . THR A 1 273 ? 12.899  10.126  -5.984  1.00 92.75 273 A 1 
ATOM 2190 C C   . THR A 1 273 ? 13.634  11.383  -5.509  1.00 92.36 273 A 1 
ATOM 2191 O O   . THR A 1 273 ? 14.828  11.524  -5.764  1.00 89.97 273 A 1 
ATOM 2192 C CB  . THR A 1 273 ? 12.803  10.153  -7.510  1.00 92.16 273 A 1 
ATOM 2193 O OG1 . THR A 1 273 ? 12.135  11.316  -7.938  1.00 86.03 273 A 1 
ATOM 2194 C CG2 . THR A 1 273 ? 12.057  8.941   -8.070  1.00 85.17 273 A 1 
ATOM 2195 N N   . ARG A 1 274 ? 12.940  12.294  -4.828  1.00 92.58 274 A 1 
ATOM 2196 C CA  . ARG A 1 274 ? 13.385  13.624  -4.404  1.00 92.26 274 A 1 
ATOM 2197 C C   . ARG A 1 274 ? 13.865  14.522  -5.562  1.00 92.77 274 A 1 
ATOM 2198 O O   . ARG A 1 274 ? 14.485  15.556  -5.311  1.00 89.84 274 A 1 
ATOM 2199 C CB  . ARG A 1 274 ? 14.422  13.527  -3.280  1.00 90.50 274 A 1 
ATOM 2200 C CG  . ARG A 1 274 ? 13.872  12.872  -2.005  1.00 87.31 274 A 1 
ATOM 2201 C CD  . ARG A 1 274 ? 14.974  12.852  -0.952  1.00 82.61 274 A 1 
ATOM 2202 N NE  . ARG A 1 274 ? 14.478  12.475  0.381   1.00 78.20 274 A 1 
ATOM 2203 C CZ  . ARG A 1 274 ? 15.231  12.218  1.434   1.00 72.76 274 A 1 
ATOM 2204 N NH1 . ARG A 1 274 ? 16.531  12.225  1.366   1.00 65.69 274 A 1 
ATOM 2205 N NH2 . ARG A 1 274 ? 14.698  11.964  2.587   1.00 66.54 274 A 1 
ATOM 2206 N N   . SER A 1 275 ? 13.571  14.168  -6.795  1.00 93.07 275 A 1 
ATOM 2207 C CA  . SER A 1 275 ? 13.863  15.010  -7.949  1.00 92.62 275 A 1 
ATOM 2208 C C   . SER A 1 275 ? 13.011  16.275  -7.899  1.00 93.58 275 A 1 
ATOM 2209 O O   . SER A 1 275 ? 11.857  16.202  -7.471  1.00 92.51 275 A 1 
ATOM 2210 C CB  . SER A 1 275 ? 13.599  14.254  -9.254  1.00 91.31 275 A 1 
ATOM 2211 O OG  . SER A 1 275 ? 14.391  13.085  -9.299  1.00 79.87 275 A 1 
ATOM 2212 N N   . PRO A 1 276 ? 13.519  17.438  -8.343  1.00 94.68 276 A 1 
ATOM 2213 C CA  . PRO A 1 276 ? 12.715  18.655  -8.447  1.00 94.79 276 A 1 
ATOM 2214 C C   . PRO A 1 276 ? 11.445  18.409  -9.256  1.00 94.97 276 A 1 
ATOM 2215 O O   . PRO A 1 276 ? 11.501  17.805  -10.328 1.00 93.58 276 A 1 
ATOM 2216 C CB  . PRO A 1 276 ? 13.620  19.694  -9.113  1.00 93.77 276 A 1 
ATOM 2217 C CG  . PRO A 1 276 ? 15.029  19.205  -8.777  1.00 91.64 276 A 1 
ATOM 2218 C CD  . PRO A 1 276 ? 14.879  17.685  -8.780  1.00 93.88 276 A 1 
ATOM 2219 N N   . LEU A 1 277 ? 10.305  18.881  -8.750  1.00 94.84 277 A 1 
ATOM 2220 C CA  . LEU A 1 277 ? 8.998   18.646  -9.344  1.00 95.28 277 A 1 
ATOM 2221 C C   . LEU A 1 277 ? 8.095   19.860  -9.125  1.00 95.43 277 A 1 
ATOM 2222 O O   . LEU A 1 277 ? 7.990   20.372  -8.017  1.00 93.75 277 A 1 
ATOM 2223 C CB  . LEU A 1 277 ? 8.399   17.371  -8.711  1.00 94.73 277 A 1 
ATOM 2224 C CG  . LEU A 1 277 ? 7.009   16.983  -9.244  1.00 94.69 277 A 1 
ATOM 2225 C CD1 . LEU A 1 277 ? 7.062   16.562  -10.712 1.00 90.19 277 A 1 
ATOM 2226 C CD2 . LEU A 1 277 ? 6.456   15.822  -8.437  1.00 89.99 277 A 1 
ATOM 2227 N N   . THR A 1 278 ? 7.397   20.292  -10.182 1.00 95.76 278 A 1 
ATOM 2228 C CA  . THR A 1 278 ? 6.335   21.295  -10.102 1.00 95.21 278 A 1 
ATOM 2229 C C   . THR A 1 278 ? 5.009   20.705  -10.567 1.00 95.47 278 A 1 
ATOM 2230 O O   . THR A 1 278 ? 4.972   19.673  -11.227 1.00 93.62 278 A 1 
ATOM 2231 C CB  . THR A 1 278 ? 6.672   22.574  -10.893 1.00 93.64 278 A 1 
ATOM 2232 O OG1 . THR A 1 278 ? 6.695   22.328  -12.270 1.00 84.73 278 A 1 
ATOM 2233 C CG2 . THR A 1 278 ? 8.017   23.167  -10.490 1.00 82.36 278 A 1 
ATOM 2234 N N   . GLN A 1 279 ? 3.894   21.361  -10.218 1.00 95.06 279 A 1 
ATOM 2235 C CA  . GLN A 1 279 ? 2.559   20.870  -10.540 1.00 94.55 279 A 1 
ATOM 2236 C C   . GLN A 1 279 ? 2.318   20.768  -12.054 1.00 94.66 279 A 1 
ATOM 2237 O O   . GLN A 1 279 ? 1.635   19.848  -12.511 1.00 92.64 279 A 1 
ATOM 2238 C CB  . GLN A 1 279 ? 1.530   21.767  -9.845  1.00 92.73 279 A 1 
ATOM 2239 C CG  . GLN A 1 279 ? 0.098   21.215  -9.937  1.00 85.23 279 A 1 
ATOM 2240 C CD  . GLN A 1 279 ? -0.912  22.028  -9.127  1.00 82.00 279 A 1 
ATOM 2241 O OE1 . GLN A 1 279 ? -0.598  22.991  -8.444  1.00 74.30 279 A 1 
ATOM 2242 N NE2 . GLN A 1 279 ? -2.173  21.678  -9.158  1.00 71.28 279 A 1 
ATOM 2243 N N   . GLU A 1 280 ? 2.935   21.644  -12.856 1.00 95.26 280 A 1 
ATOM 2244 C CA  . GLU A 1 280 ? 2.816   21.659  -14.315 1.00 94.74 280 A 1 
ATOM 2245 C C   . GLU A 1 280 ? 3.493   20.456  -14.986 1.00 95.20 280 A 1 
ATOM 2246 O O   . GLU A 1 280 ? 3.183   20.133  -16.130 1.00 92.76 280 A 1 
ATOM 2247 C CB  . GLU A 1 280 ? 3.410   22.951  -14.907 1.00 93.37 280 A 1 
ATOM 2248 C CG  . GLU A 1 280 ? 2.879   24.270  -14.301 1.00 83.08 280 A 1 
ATOM 2249 C CD  . GLU A 1 280 ? 3.557   24.683  -12.986 1.00 71.55 280 A 1 
ATOM 2250 O OE1 . GLU A 1 280 ? 3.098   25.675  -12.386 1.00 62.50 280 A 1 
ATOM 2251 O OE2 . GLU A 1 280 ? 4.534   24.008  -12.576 1.00 63.55 280 A 1 
ATOM 2252 N N   . GLN A 1 281 ? 4.400   19.780  -14.288 1.00 95.37 281 A 1 
ATOM 2253 C CA  . GLN A 1 281 ? 5.093   18.588  -14.796 1.00 95.02 281 A 1 
ATOM 2254 C C   . GLN A 1 281 ? 4.282   17.295  -14.602 1.00 95.46 281 A 1 
ATOM 2255 O O   . GLN A 1 281 ? 4.694   16.250  -15.103 1.00 93.91 281 A 1 
ATOM 2256 C CB  . GLN A 1 281 ? 6.465   18.458  -14.125 1.00 94.23 281 A 1 
ATOM 2257 C CG  . GLN A 1 281 ? 7.412   19.627  -14.449 1.00 92.21 281 A 1 
ATOM 2258 C CD  . GLN A 1 281 ? 8.757   19.446  -13.745 1.00 92.16 281 A 1 
ATOM 2259 O OE1 . GLN A 1 281 ? 8.855   19.444  -12.531 1.00 83.87 281 A 1 
ATOM 2260 N NE2 . GLN A 1 281 ? 9.824   19.260  -14.479 1.00 82.36 281 A 1 
ATOM 2261 N N   . LEU A 1 282 ? 3.162   17.337  -13.874 1.00 95.80 282 A 1 
ATOM 2262 C CA  . LEU A 1 282 ? 2.319   16.175  -13.639 1.00 95.83 282 A 1 
ATOM 2263 C C   . LEU A 1 282 ? 1.582   15.776  -14.922 1.00 95.90 282 A 1 
ATOM 2264 O O   . LEU A 1 282 ? 0.835   16.565  -15.505 1.00 94.60 282 A 1 
ATOM 2265 C CB  . LEU A 1 282 ? 1.322   16.441  -12.502 1.00 95.53 282 A 1 
ATOM 2266 C CG  . LEU A 1 282 ? 1.960   16.734  -11.126 1.00 94.58 282 A 1 
ATOM 2267 C CD1 . LEU A 1 282 ? 0.858   17.048  -10.115 1.00 91.41 282 A 1 
ATOM 2268 C CD2 . LEU A 1 282 ? 2.772   15.550  -10.602 1.00 90.84 282 A 1 
ATOM 2269 N N   . ILE A 1 283 ? 1.731   14.519  -15.319 1.00 96.12 283 A 1 
ATOM 2270 C CA  . ILE A 1 283 ? 1.097   13.954  -16.507 1.00 96.04 283 A 1 
ATOM 2271 C C   . ILE A 1 283 ? -0.043  13.029  -16.062 1.00 96.09 283 A 1 
ATOM 2272 O O   . ILE A 1 283 ? 0.183   12.137  -15.247 1.00 94.65 283 A 1 
ATOM 2273 C CB  . ILE A 1 283 ? 2.149   13.235  -17.383 1.00 95.48 283 A 1 
ATOM 2274 C CG1 . ILE A 1 283 ? 3.220   14.239  -17.871 1.00 93.07 283 A 1 
ATOM 2275 C CG2 . ILE A 1 283 ? 1.473   12.549  -18.575 1.00 93.07 283 A 1 
ATOM 2276 C CD1 . ILE A 1 283 ? 4.436   13.577  -18.520 1.00 86.84 283 A 1 
ATOM 2277 N N   . PRO A 1 284 ? -1.276  13.193  -16.593 1.00 95.96 284 A 1 
ATOM 2278 C CA  . PRO A 1 284 ? -2.361  12.265  -16.310 1.00 95.42 284 A 1 
ATOM 2279 C C   . PRO A 1 284 ? -2.017  10.853  -16.799 1.00 95.75 284 A 1 
ATOM 2280 O O   . PRO A 1 284 ? -1.795  10.655  -17.994 1.00 94.40 284 A 1 
ATOM 2281 C CB  . PRO A 1 284 ? -3.597  12.815  -17.031 1.00 94.23 284 A 1 
ATOM 2282 C CG  . PRO A 1 284 ? -3.232  14.258  -17.376 1.00 90.65 284 A 1 
ATOM 2283 C CD  . PRO A 1 284 ? -1.714  14.238  -17.490 1.00 94.31 284 A 1 
ATOM 2284 N N   . ASN A 1 285 ? -2.015  9.864   -15.913 1.00 95.56 285 A 1 
ATOM 2285 C CA  . ASN A 1 285 ? -1.763  8.473   -16.284 1.00 95.97 285 A 1 
ATOM 2286 C C   . ASN A 1 285 ? -3.073  7.818   -16.761 1.00 95.60 285 A 1 
ATOM 2287 O O   . ASN A 1 285 ? -3.751  7.118   -16.007 1.00 93.80 285 A 1 
ATOM 2288 C CB  . ASN A 1 285 ? -1.064  7.747   -15.126 1.00 95.65 285 A 1 
ATOM 2289 C CG  . ASN A 1 285 ? -0.459  6.425   -15.562 1.00 96.27 285 A 1 
ATOM 2290 O OD1 . ASN A 1 285 ? -0.778  5.847   -16.597 1.00 92.88 285 A 1 
ATOM 2291 N ND2 . ASN A 1 285 ? 0.471   5.909   -14.784 1.00 92.36 285 A 1 
ATOM 2292 N N   . LEU A 1 286 ? -3.432  8.063   -18.007 1.00 95.38 286 A 1 
ATOM 2293 C CA  . LEU A 1 286 ? -4.713  7.627   -18.577 1.00 94.41 286 A 1 
ATOM 2294 C C   . LEU A 1 286 ? -4.862  6.106   -18.581 1.00 94.43 286 A 1 
ATOM 2295 O O   . LEU A 1 286 ? -5.934  5.608   -18.242 1.00 93.03 286 A 1 
ATOM 2296 C CB  . LEU A 1 286 ? -4.866  8.192   -20.003 1.00 93.99 286 A 1 
ATOM 2297 C CG  . LEU A 1 286 ? -4.887  9.731   -20.100 1.00 91.99 286 A 1 
ATOM 2298 C CD1 . LEU A 1 286 ? -4.987  10.162  -21.559 1.00 87.45 286 A 1 
ATOM 2299 C CD2 . LEU A 1 286 ? -6.057  10.357  -19.335 1.00 86.75 286 A 1 
ATOM 2300 N N   . ALA A 1 287 ? -3.806  5.360   -18.877 1.00 94.85 287 A 1 
ATOM 2301 C CA  . ALA A 1 287 ? -3.831  3.895   -18.842 1.00 94.37 287 A 1 
ATOM 2302 C C   . ALA A 1 287 ? -4.099  3.365   -17.425 1.00 94.86 287 A 1 
ATOM 2303 O O   . ALA A 1 287 ? -4.971  2.522   -17.234 1.00 93.87 287 A 1 
ATOM 2304 C CB  . ALA A 1 287 ? -2.510  3.372   -19.408 1.00 93.39 287 A 1 
ATOM 2305 N N   . MET A 1 288 ? -3.433  3.911   -16.409 1.00 95.72 288 A 1 
ATOM 2306 C CA  . MET A 1 288 ? -3.704  3.542   -15.019 1.00 95.98 288 A 1 
ATOM 2307 C C   . MET A 1 288 ? -5.127  3.900   -14.589 1.00 95.89 288 A 1 
ATOM 2308 O O   . MET A 1 288 ? -5.732  3.158   -13.825 1.00 95.03 288 A 1 
ATOM 2309 C CB  . MET A 1 288 ? -2.715  4.218   -14.063 1.00 95.41 288 A 1 
ATOM 2310 C CG  . MET A 1 288 ? -1.400  3.444   -13.952 1.00 88.63 288 A 1 
ATOM 2311 S SD  . MET A 1 288 ? -1.534  1.725   -13.384 1.00 89.47 288 A 1 
ATOM 2312 C CE  . MET A 1 288 ? -2.336  1.925   -11.779 1.00 79.63 288 A 1 
ATOM 2313 N N   . LYS A 1 289 ? -5.677  5.011   -15.081 1.00 95.80 289 A 1 
ATOM 2314 C CA  . LYS A 1 289 ? -7.064  5.374   -14.813 1.00 95.00 289 A 1 
ATOM 2315 C C   . LYS A 1 289 ? -8.033  4.334   -15.380 1.00 94.76 289 A 1 
ATOM 2316 O O   . LYS A 1 289 ? -8.938  3.937   -14.661 1.00 93.89 289 A 1 
ATOM 2317 C CB  . LYS A 1 289 ? -7.346  6.781   -15.330 1.00 94.61 289 A 1 
ATOM 2318 C CG  . LYS A 1 289 ? -8.779  7.204   -14.967 1.00 91.52 289 A 1 
ATOM 2319 C CD  . LYS A 1 289 ? -9.040  8.692   -15.231 1.00 86.31 289 A 1 
ATOM 2320 C CE  . LYS A 1 289 ? -10.512 9.016   -14.946 1.00 81.66 289 A 1 
ATOM 2321 N NZ  . LYS A 1 289 ? -10.934 8.619   -13.571 1.00 73.45 289 A 1 
ATOM 2322 N N   . GLU A 1 290 ? -7.811  3.851   -16.605 1.00 95.42 290 A 1 
ATOM 2323 C CA  . GLU A 1 290 ? -8.620  2.787   -17.204 1.00 94.37 290 A 1 
ATOM 2324 C C   . GLU A 1 290 ? -8.517  1.475   -16.394 1.00 94.24 290 A 1 
ATOM 2325 O O   . GLU A 1 290 ? -9.533  0.854   -16.110 1.00 92.70 290 A 1 
ATOM 2326 C CB  . GLU A 1 290 ? -8.217  2.556   -18.671 1.00 93.66 290 A 1 
ATOM 2327 C CG  . GLU A 1 290 ? -8.639  3.714   -19.590 1.00 87.12 290 A 1 
ATOM 2328 C CD  . GLU A 1 290 ? -8.215  3.530   -21.060 1.00 81.96 290 A 1 
ATOM 2329 O OE1 . GLU A 1 290 ? -8.333  4.509   -21.847 1.00 73.91 290 A 1 
ATOM 2330 O OE2 . GLU A 1 290 ? -7.744  2.431   -21.444 1.00 74.69 290 A 1 
ATOM 2331 N N   . VAL A 1 291 ? -7.322  1.098   -15.939 1.00 95.43 291 A 1 
ATOM 2332 C CA  . VAL A 1 291 ? -7.112  -0.070  -15.067 1.00 95.14 291 A 1 
ATOM 2333 C C   . VAL A 1 291 ? -7.901  0.056   -13.759 1.00 94.86 291 A 1 
ATOM 2334 O O   . VAL A 1 291 ? -8.582  -0.880  -13.352 1.00 93.96 291 A 1 
ATOM 2335 C CB  . VAL A 1 291 ? -5.624  -0.266  -14.742 1.00 95.04 291 A 1 
ATOM 2336 C CG1 . VAL A 1 291 ? -5.375  -1.372  -13.705 1.00 92.01 291 A 1 
ATOM 2337 C CG2 . VAL A 1 291 ? -4.811  -0.642  -15.986 1.00 92.35 291 A 1 
ATOM 2338 N N   . ILE A 1 292 ? -7.835  1.213   -13.114 1.00 95.86 292 A 1 
ATOM 2339 C CA  . ILE A 1 292 ? -8.521  1.469   -11.846 1.00 95.25 292 A 1 
ATOM 2340 C C   . ILE A 1 292 ? -10.042 1.492   -12.037 1.00 94.30 292 A 1 
ATOM 2341 O O   . ILE A 1 292 ? -10.766 0.911   -11.236 1.00 93.10 292 A 1 
ATOM 2342 C CB  . ILE A 1 292 ? -7.989  2.773   -11.208 1.00 95.12 292 A 1 
ATOM 2343 C CG1 . ILE A 1 292 ? -6.531  2.554   -10.720 1.00 93.59 292 A 1 
ATOM 2344 C CG2 . ILE A 1 292 ? -8.861  3.240   -10.037 1.00 93.56 292 A 1 
ATOM 2345 C CD1 . ILE A 1 292 ? -5.794  3.859   -10.422 1.00 88.95 292 A 1 
ATOM 2346 N N   . ASP A 1 293 ? -10.527 2.131   -13.103 1.00 94.33 293 A 1 
ATOM 2347 C CA  . ASP A 1 293 ? -11.956 2.195   -13.412 1.00 92.88 293 A 1 
ATOM 2348 C C   . ASP A 1 293 ? -12.514 0.784   -13.712 1.00 91.89 293 A 1 
ATOM 2349 O O   . ASP A 1 293 ? -13.587 0.436   -13.210 1.00 90.07 293 A 1 
ATOM 2350 C CB  . ASP A 1 293 ? -12.204 3.194   -14.568 1.00 92.14 293 A 1 
ATOM 2351 C CG  . ASP A 1 293 ? -12.055 4.690   -14.193 1.00 89.84 293 A 1 
ATOM 2352 O OD1 . ASP A 1 293 ? -12.104 5.054   -12.997 1.00 86.07 293 A 1 
ATOM 2353 O OD2 . ASP A 1 293 ? -11.958 5.557   -15.103 1.00 85.46 293 A 1 
ATOM 2354 N N   . ALA A 1 294 ? -11.765 -0.062  -14.425 1.00 93.62 294 A 1 
ATOM 2355 C CA  . ALA A 1 294 ? -12.118 -1.466  -14.639 1.00 92.38 294 A 1 
ATOM 2356 C C   . ALA A 1 294 ? -12.133 -2.264  -13.325 1.00 91.78 294 A 1 
ATOM 2357 O O   . ALA A 1 294 ? -13.124 -2.929  -13.014 1.00 90.20 294 A 1 
ATOM 2358 C CB  . ALA A 1 294 ? -11.148 -2.077  -15.660 1.00 92.05 294 A 1 
ATOM 2359 N N   . PHE A 1 295 ? -11.106 -2.113  -12.485 1.00 93.47 295 A 1 
ATOM 2360 C CA  . PHE A 1 295 ? -11.029 -2.770  -11.181 1.00 92.55 295 A 1 
ATOM 2361 C C   . PHE A 1 295 ? -12.212 -2.400  -10.278 1.00 91.62 295 A 1 
ATOM 2362 O O   . PHE A 1 295 ? -12.809 -3.272  -9.658  1.00 90.54 295 A 1 
ATOM 2363 C CB  . PHE A 1 295 ? -9.698  -2.414  -10.504 1.00 92.60 295 A 1 
ATOM 2364 C CG  . PHE A 1 295 ? -9.523  -3.071  -9.152  1.00 92.80 295 A 1 
ATOM 2365 C CD1 . PHE A 1 295 ? -9.859  -2.374  -7.967  1.00 90.37 295 A 1 
ATOM 2366 C CD2 . PHE A 1 295 ? -9.078  -4.399  -9.067  1.00 90.70 295 A 1 
ATOM 2367 C CE1 . PHE A 1 295 ? -9.743  -3.009  -6.716  1.00 90.10 295 A 1 
ATOM 2368 C CE2 . PHE A 1 295 ? -8.963  -5.029  -7.817  1.00 89.89 295 A 1 
ATOM 2369 C CZ  . PHE A 1 295 ? -9.296  -4.337  -6.650  1.00 90.57 295 A 1 
ATOM 2370 N N   . ILE A 1 296 ? -12.595 -1.124  -10.228 1.00 91.10 296 A 1 
ATOM 2371 C CA  . ILE A 1 296 ? -13.757 -0.658  -9.456  1.00 89.51 296 A 1 
ATOM 2372 C C   . ILE A 1 296 ? -15.056 -1.252  -10.011 1.00 88.02 296 A 1 
ATOM 2373 O O   . ILE A 1 296 ? -15.950 -1.595  -9.247  1.00 85.54 296 A 1 
ATOM 2374 C CB  . ILE A 1 296 ? -13.809 0.886   -9.435  1.00 89.06 296 A 1 
ATOM 2375 C CG1 . ILE A 1 296 ? -12.630 1.467   -8.612  1.00 87.15 296 A 1 
ATOM 2376 C CG2 . ILE A 1 296 ? -15.132 1.409   -8.851  1.00 86.88 296 A 1 
ATOM 2377 C CD1 . ILE A 1 296 ? -12.419 2.974   -8.811  1.00 83.16 296 A 1 
ATOM 2378 N N   . SER A 1 297 ? -15.179 -1.375  -11.337 1.00 88.30 297 A 1 
ATOM 2379 C CA  . SER A 1 297 ? -16.361 -1.948  -11.979 1.00 85.37 297 A 1 
ATOM 2380 C C   . SER A 1 297 ? -16.529 -3.439  -11.665 1.00 83.76 297 A 1 
ATOM 2381 O O   . SER A 1 297 ? -17.647 -3.888  -11.423 1.00 81.26 297 A 1 
ATOM 2382 C CB  . SER A 1 297 ? -16.285 -1.744  -13.489 1.00 84.39 297 A 1 
ATOM 2383 O OG  . SER A 1 297 ? -17.513 -2.124  -14.092 1.00 74.19 297 A 1 
ATOM 2384 N N   . GLU A 1 298 ? -15.427 -4.189  -11.629 1.00 85.24 298 A 1 
ATOM 2385 C CA  . GLU A 1 298 ? -15.425 -5.627  -11.341 1.00 83.68 298 A 1 
ATOM 2386 C C   . GLU A 1 298 ? -15.526 -5.935  -9.844  1.00 83.35 298 A 1 
ATOM 2387 O O   . GLU A 1 298 ? -16.075 -6.968  -9.453  1.00 80.90 298 A 1 
ATOM 2388 C CB  . GLU A 1 298 ? -14.147 -6.247  -11.923 1.00 82.27 298 A 1 
ATOM 2389 C CG  . GLU A 1 298 ? -14.165 -6.261  -13.459 1.00 76.37 298 A 1 
ATOM 2390 C CD  . GLU A 1 298 ? -12.850 -6.748  -14.082 1.00 71.16 298 A 1 
ATOM 2391 O OE1 . GLU A 1 298 ? -12.742 -6.659  -15.331 1.00 64.81 298 A 1 
ATOM 2392 O OE2 . GLU A 1 298 ? -11.949 -7.197  -13.327 1.00 64.51 298 A 1 
ATOM 2393 N N   . ASN A 1 299 ? -15.058 -5.018  -8.985  1.00 84.82 299 A 1 
ATOM 2394 C CA  . ASN A 1 299 ? -14.991 -5.193  -7.540  1.00 84.54 299 A 1 
ATOM 2395 C C   . ASN A 1 299 ? -15.856 -4.162  -6.809  1.00 83.99 299 A 1 
ATOM 2396 O O   . ASN A 1 299 ? -15.349 -3.212  -6.213  1.00 80.56 299 A 1 
ATOM 2397 C CB  . ASN A 1 299 ? -13.522 -5.174  -7.097  1.00 84.29 299 A 1 
ATOM 2398 C CG  . ASN A 1 299 ? -12.714 -6.297  -7.704  1.00 84.16 299 A 1 
ATOM 2399 O OD1 . ASN A 1 299 ? -12.695 -7.410  -7.204  1.00 77.80 299 A 1 
ATOM 2400 N ND2 . ASN A 1 299 ? -12.017 -6.039  -8.779  1.00 77.88 299 A 1 
ATOM 2401 N N   . GLY A 1 300 ? -17.171 -4.358  -6.817  1.00 80.80 300 A 1 
ATOM 2402 C CA  . GLY A 1 300 ? -18.111 -3.422  -6.185  1.00 78.34 300 A 1 
ATOM 2403 C C   . GLY A 1 300 ? -17.920 -3.214  -4.675  1.00 79.24 300 A 1 
ATOM 2404 O O   . GLY A 1 300 ? -18.348 -2.186  -4.139  1.00 75.15 300 A 1 
ATOM 2405 N N   . TRP A 1 301 ? -17.245 -4.149  -4.001  1.00 83.09 301 A 1 
ATOM 2406 C CA  . TRP A 1 301 ? -16.874 -4.039  -2.589  1.00 82.05 301 A 1 
ATOM 2407 C C   . TRP A 1 301 ? -15.821 -2.961  -2.295  1.00 80.91 301 A 1 
ATOM 2408 O O   . TRP A 1 301 ? -15.672 -2.564  -1.142  1.00 78.52 301 A 1 
ATOM 2409 C CB  . TRP A 1 301 ? -16.367 -5.404  -2.113  1.00 82.07 301 A 1 
ATOM 2410 C CG  . TRP A 1 301 ? -15.163 -5.928  -2.849  1.00 83.36 301 A 1 
ATOM 2411 C CD1 . TRP A 1 301 ? -15.179 -6.813  -3.874  1.00 80.57 301 A 1 
ATOM 2412 C CD2 . TRP A 1 301 ? -13.751 -5.592  -2.640  1.00 82.84 301 A 1 
ATOM 2413 N NE1 . TRP A 1 301 ? -13.884 -7.040  -4.323  1.00 80.49 301 A 1 
ATOM 2414 C CE2 . TRP A 1 301 ? -12.980 -6.298  -3.592  1.00 81.49 301 A 1 
ATOM 2415 C CE3 . TRP A 1 301 ? -13.072 -4.753  -1.737  1.00 80.79 301 A 1 
ATOM 2416 C CZ2 . TRP A 1 301 ? -11.571 -6.166  -3.674  1.00 80.28 301 A 1 
ATOM 2417 C CZ3 . TRP A 1 301 ? -11.673 -4.620  -1.813  1.00 78.33 301 A 1 
ATOM 2418 C CH2 . TRP A 1 301 ? -10.936 -5.306  -2.775  1.00 78.25 301 A 1 
ATOM 2419 N N   . VAL A 1 302 ? -15.094 -2.468  -3.295  1.00 82.15 302 A 1 
ATOM 2420 C CA  . VAL A 1 302 ? -14.060 -1.433  -3.124  1.00 81.20 302 A 1 
ATOM 2421 C C   . VAL A 1 302 ? -14.623 -0.156  -2.499  1.00 79.38 302 A 1 
ATOM 2422 O O   . VAL A 1 302 ? -13.930 0.523   -1.753  1.00 73.76 302 A 1 
ATOM 2423 C CB  . VAL A 1 302 ? -13.399 -1.111  -4.471  1.00 80.00 302 A 1 
ATOM 2424 C CG1 . VAL A 1 302 ? -12.466 0.107   -4.417  1.00 73.88 302 A 1 
ATOM 2425 C CG2 . VAL A 1 302 ? -12.554 -2.295  -4.934  1.00 75.00 302 A 1 
ATOM 2426 N N   . GLU A 1 303 ? -15.896 0.150   -2.757  1.00 77.43 303 A 1 
ATOM 2427 C CA  . GLU A 1 303 ? -16.556 1.329   -2.199  1.00 73.16 303 A 1 
ATOM 2428 C C   . GLU A 1 303 ? -16.796 1.231   -0.674  1.00 70.25 303 A 1 
ATOM 2429 O O   . GLU A 1 303 ? -17.201 2.213   -0.048  1.00 61.90 303 A 1 
ATOM 2430 C CB  . GLU A 1 303 ? -17.857 1.613   -2.967  1.00 68.66 303 A 1 
ATOM 2431 C CG  . GLU A 1 303 ? -17.674 1.828   -4.490  1.00 62.82 303 A 1 
ATOM 2432 C CD  . GLU A 1 303 ? -16.822 3.072   -4.870  1.00 57.66 303 A 1 
ATOM 2433 O OE1 . GLU A 1 303 ? -16.522 3.267   -6.068  1.00 51.25 303 A 1 
ATOM 2434 O OE2 . GLU A 1 303 ? -16.437 3.881   -3.999  1.00 52.66 303 A 1 
ATOM 2435 N N   . ASP A 1 304 ? -16.506 0.075   -0.056  1.00 66.86 304 A 1 
ATOM 2436 C CA  . ASP A 1 304 ? -16.522 -0.112  1.398   1.00 61.23 304 A 1 
ATOM 2437 C C   . ASP A 1 304 ? -15.258 0.413   2.085   1.00 59.39 304 A 1 
ATOM 2438 O O   . ASP A 1 304 ? -15.283 0.648   3.291   1.00 53.14 304 A 1 
ATOM 2439 C CB  . ASP A 1 304 ? -16.680 -1.601  1.765   1.00 55.15 304 A 1 
ATOM 2440 C CG  . ASP A 1 304 ? -18.066 -2.156  1.456   1.00 50.66 304 A 1 
ATOM 2441 O OD1 . ASP A 1 304 ? -18.755 -1.616  0.579   1.00 46.83 304 A 1 
ATOM 2442 O OD2 . ASP A 1 304 ? -18.538 -3.024  2.223   1.00 46.07 304 A 1 
ATOM 2443 N N   . TYR A 1 305 ? -14.186 0.569   1.320   1.00 59.41 305 A 1 
ATOM 2444 C CA  . TYR A 1 305 ? -12.855 0.892   1.827   1.00 55.21 305 A 1 
ATOM 2445 C C   . TYR A 1 305 ? -12.502 2.368   1.628   1.00 50.64 305 A 1 
ATOM 2446 O O   . TYR A 1 305 ? -13.006 3.016   0.679   1.00 45.43 305 A 1 
ATOM 2447 C CB  . TYR A 1 305 ? -11.815 -0.053  1.212   1.00 49.94 305 A 1 
ATOM 2448 C CG  . TYR A 1 305 ? -11.948 -1.479  1.709   1.00 47.71 305 A 1 
ATOM 2449 C CD1 . TYR A 1 305 ? -11.236 -1.920  2.841   1.00 44.06 305 A 1 
ATOM 2450 C CD2 . TYR A 1 305 ? -12.813 -2.380  1.054   1.00 42.21 305 A 1 
ATOM 2451 C CE1 . TYR A 1 305 ? -11.369 -3.224  3.314   1.00 39.33 305 A 1 
ATOM 2452 C CE2 . TYR A 1 305 ? -12.956 -3.693  1.528   1.00 41.21 305 A 1 
ATOM 2453 C CZ  . TYR A 1 305 ? -12.226 -4.114  2.656   1.00 38.68 305 A 1 
ATOM 2454 O OH  . TYR A 1 305 ? -12.366 -5.401  3.122   1.00 39.82 305 A 1 
ATOM 2455 O OXT . TYR A 1 305 ? -11.701 2.868   2.445   1.00 42.68 305 A 1 
ATOM 2456 N N   . GLY B 2 1   ? 84.964  -38.844 -77.360 1.00 25.88 1   B 1 
ATOM 2457 C CA  . GLY B 2 1   ? 83.624  -39.330 -77.060 1.00 30.60 1   B 1 
ATOM 2458 C C   . GLY B 2 1   ? 83.628  -40.645 -76.281 1.00 32.10 1   B 1 
ATOM 2459 O O   . GLY B 2 1   ? 82.775  -41.472 -76.564 1.00 29.44 1   B 1 
ATOM 2460 N N   . SER B 2 2   ? 84.654  -40.872 -75.432 1.00 27.56 2   B 1 
ATOM 2461 C CA  . SER B 2 2   ? 84.863  -42.213 -74.876 1.00 34.10 2   B 1 
ATOM 2462 C C   . SER B 2 2   ? 83.909  -42.521 -73.698 1.00 34.55 2   B 1 
ATOM 2463 O O   . SER B 2 2   ? 83.603  -41.677 -72.869 1.00 33.57 2   B 1 
ATOM 2464 C CB  . SER B 2 2   ? 86.323  -42.394 -74.467 1.00 33.18 2   B 1 
ATOM 2465 O OG  . SER B 2 2   ? 86.580  -43.731 -74.159 1.00 30.29 2   B 1 
ATOM 2466 N N   . MET B 2 3   ? 83.499  -43.796 -73.701 1.00 26.72 3   B 1 
ATOM 2467 C CA  . MET B 2 3   ? 82.419  -44.417 -72.916 1.00 31.91 3   B 1 
ATOM 2468 C C   . MET B 2 3   ? 82.812  -44.717 -71.453 1.00 30.10 3   B 1 
ATOM 2469 O O   . MET B 2 3   ? 82.634  -45.856 -71.018 1.00 29.96 3   B 1 
ATOM 2470 C CB  . MET B 2 3   ? 82.052  -45.739 -73.605 1.00 32.92 3   B 1 
ATOM 2471 C CG  . MET B 2 3   ? 81.352  -45.613 -74.960 1.00 33.52 3   B 1 
ATOM 2472 S SD  . MET B 2 3   ? 81.129  -47.268 -75.694 1.00 33.08 3   B 1 
ATOM 2473 C CE  . MET B 2 3   ? 79.994  -46.883 -77.056 1.00 31.03 3   B 1 
ATOM 2474 N N   . LYS B 2 4   ? 83.365  -43.778 -70.684 1.00 29.37 4   B 1 
ATOM 2475 C CA  . LYS B 2 4   ? 83.678  -44.130 -69.289 1.00 35.58 4   B 1 
ATOM 2476 C C   . LYS B 2 4   ? 82.380  -44.496 -68.553 1.00 33.01 4   B 1 
ATOM 2477 O O   . LYS B 2 4   ? 81.711  -43.635 -67.990 1.00 32.02 4   B 1 
ATOM 2478 C CB  . LYS B 2 4   ? 84.472  -43.034 -68.576 1.00 35.08 4   B 1 
ATOM 2479 C CG  . LYS B 2 4   ? 85.956  -43.099 -68.956 1.00 32.64 4   B 1 
ATOM 2480 C CD  . LYS B 2 4   ? 86.804  -42.142 -68.116 1.00 32.19 4   B 1 
ATOM 2481 C CE  . LYS B 2 4   ? 88.298  -42.307 -68.454 1.00 29.50 4   B 1 
ATOM 2482 N NZ  . LYS B 2 4   ? 89.166  -41.412 -67.656 1.00 28.69 4   B 1 
ATOM 2483 N N   . GLY B 2 5   ? 82.054  -45.788 -68.611 1.00 29.83 5   B 1 
ATOM 2484 C CA  . GLY B 2 5   ? 80.923  -46.405 -67.933 1.00 35.08 5   B 1 
ATOM 2485 C C   . GLY B 2 5   ? 81.135  -46.397 -66.424 1.00 34.82 5   B 1 
ATOM 2486 O O   . GLY B 2 5   ? 81.550  -47.403 -65.863 1.00 32.73 5   B 1 
ATOM 2487 N N   . LYS B 2 6   ? 80.945  -45.238 -65.779 1.00 30.68 6   B 1 
ATOM 2488 C CA  . LYS B 2 6   ? 80.945  -45.204 -64.316 1.00 36.42 6   B 1 
ATOM 2489 C C   . LYS B 2 6   ? 79.754  -46.029 -63.837 1.00 33.87 6   B 1 
ATOM 2490 O O   . LYS B 2 6   ? 78.620  -45.714 -64.157 1.00 33.60 6   B 1 
ATOM 2491 C CB  . LYS B 2 6   ? 80.887  -43.772 -63.775 1.00 36.76 6   B 1 
ATOM 2492 C CG  . LYS B 2 6   ? 82.289  -43.155 -63.648 1.00 36.01 6   B 1 
ATOM 2493 C CD  . LYS B 2 6   ? 82.209  -41.800 -62.943 1.00 36.18 6   B 1 
ATOM 2494 C CE  . LYS B 2 6   ? 83.609  -41.248 -62.631 1.00 32.99 6   B 1 
ATOM 2495 N NZ  . LYS B 2 6   ? 83.539  -39.967 -61.894 1.00 32.85 6   B 1 
ATOM 2496 N N   . GLU B 2 7   ? 80.069  -47.105 -63.130 1.00 31.20 7   B 1 
ATOM 2497 C CA  . GLU B 2 7   ? 79.088  -47.945 -62.455 1.00 36.57 7   B 1 
ATOM 2498 C C   . GLU B 2 7   ? 78.268  -47.071 -61.497 1.00 34.10 7   B 1 
ATOM 2499 O O   . GLU B 2 7   ? 78.742  -46.681 -60.423 1.00 34.33 7   B 1 
ATOM 2500 C CB  . GLU B 2 7   ? 79.807  -49.054 -61.671 1.00 37.73 7   B 1 
ATOM 2501 C CG  . GLU B 2 7   ? 80.474  -50.115 -62.566 1.00 35.22 7   B 1 
ATOM 2502 C CD  . GLU B 2 7   ? 81.297  -51.142 -61.750 1.00 33.17 7   B 1 
ATOM 2503 O OE1 . GLU B 2 7   ? 81.383  -52.310 -62.192 1.00 30.80 7   B 1 
ATOM 2504 O OE2 . GLU B 2 7   ? 81.859  -50.733 -60.704 1.00 35.86 7   B 1 
ATOM 2505 N N   . GLU B 2 8   ? 77.061  -46.716 -61.941 1.00 33.74 8   B 1 
ATOM 2506 C CA  . GLU B 2 8   ? 76.052  -46.152 -61.045 1.00 38.07 8   B 1 
ATOM 2507 C C   . GLU B 2 8   ? 75.701  -47.240 -60.033 1.00 34.82 8   B 1 
ATOM 2508 O O   . GLU B 2 8   ? 74.882  -48.121 -60.273 1.00 34.56 8   B 1 
ATOM 2509 C CB  . GLU B 2 8   ? 74.826  -45.631 -61.814 1.00 38.58 8   B 1 
ATOM 2510 C CG  . GLU B 2 8   ? 75.112  -44.291 -62.510 1.00 36.84 8   B 1 
ATOM 2511 C CD  . GLU B 2 8   ? 73.900  -43.691 -63.244 1.00 35.46 8   B 1 
ATOM 2512 O OE1 . GLU B 2 8   ? 73.901  -42.440 -63.395 1.00 33.43 8   B 1 
ATOM 2513 O OE2 . GLU B 2 8   ? 73.030  -44.466 -63.667 1.00 36.89 8   B 1 
ATOM 2514 N N   . LYS B 2 9   ? 76.417  -47.228 -58.902 1.00 34.37 9   B 1 
ATOM 2515 C CA  . LYS B 2 9   ? 76.057  -48.096 -57.790 1.00 40.30 9   B 1 
ATOM 2516 C C   . LYS B 2 9   ? 74.619  -47.781 -57.409 1.00 38.46 9   B 1 
ATOM 2517 O O   . LYS B 2 9   ? 74.340  -46.695 -56.906 1.00 37.38 9   B 1 
ATOM 2518 C CB  . LYS B 2 9   ? 77.005  -47.903 -56.594 1.00 39.47 9   B 1 
ATOM 2519 C CG  . LYS B 2 9   ? 78.346  -48.612 -56.807 1.00 36.97 9   B 1 
ATOM 2520 C CD  . LYS B 2 9   ? 79.224  -48.511 -55.552 1.00 35.50 9   B 1 
ATOM 2521 C CE  . LYS B 2 9   ? 80.505  -49.337 -55.751 1.00 32.12 9   B 1 
ATOM 2522 N NZ  . LYS B 2 9   ? 81.383  -49.322 -54.565 1.00 31.47 9   B 1 
ATOM 2523 N N   . GLU B 2 10  ? 73.751  -48.757 -57.668 1.00 36.26 10  B 1 
ATOM 2524 C CA  . GLU B 2 10  ? 72.410  -48.823 -57.084 1.00 39.93 10  B 1 
ATOM 2525 C C   . GLU B 2 10  ? 72.542  -48.829 -55.557 1.00 37.17 10  B 1 
ATOM 2526 O O   . GLU B 2 10  ? 72.472  -49.860 -54.880 1.00 36.23 10  B 1 
ATOM 2527 C CB  . GLU B 2 10  ? 71.658  -50.073 -57.575 1.00 40.09 10  B 1 
ATOM 2528 C CG  . GLU B 2 10  ? 71.228  -50.008 -59.049 1.00 37.89 10  B 1 
ATOM 2529 C CD  . GLU B 2 10  ? 70.419  -51.265 -59.459 1.00 35.85 10  B 1 
ATOM 2530 O OE1 . GLU B 2 10  ? 69.548  -51.129 -60.350 1.00 33.40 10  B 1 
ATOM 2531 O OE2 . GLU B 2 10  ? 70.679  -52.335 -58.869 1.00 37.38 10  B 1 
ATOM 2532 N N   . GLY B 2 11  ? 72.810  -47.642 -55.005 1.00 41.52 11  B 1 
ATOM 2533 C CA  . GLY B 2 11  ? 72.701  -47.436 -53.576 1.00 44.15 11  B 1 
ATOM 2534 C C   . GLY B 2 11  ? 71.236  -47.631 -53.235 1.00 43.23 11  B 1 
ATOM 2535 O O   . GLY B 2 11  ? 70.456  -46.695 -53.369 1.00 40.32 11  B 1 
ATOM 2536 N N   . GLY B 2 12  ? 70.921  -48.876 -52.876 1.00 41.37 12  B 1 
ATOM 2537 C CA  . GLY B 2 12  ? 69.586  -49.195 -52.386 1.00 43.15 12  B 1 
ATOM 2538 C C   . GLY B 2 12  ? 69.298  -48.306 -51.185 1.00 42.00 12  B 1 
ATOM 2539 O O   . GLY B 2 12  ? 69.643  -48.652 -50.054 1.00 40.29 12  B 1 
ATOM 2540 N N   . ALA B 2 13  ? 68.749  -47.133 -51.491 1.00 40.80 13  B 1 
ATOM 2541 C CA  . ALA B 2 13  ? 68.304  -46.206 -50.473 1.00 44.73 13  B 1 
ATOM 2542 C C   . ALA B 2 13  ? 67.254  -46.972 -49.680 1.00 43.97 13  B 1 
ATOM 2543 O O   . ALA B 2 13  ? 66.120  -47.145 -50.123 1.00 42.28 13  B 1 
ATOM 2544 C CB  . ALA B 2 13  ? 67.756  -44.929 -51.130 1.00 42.89 13  B 1 
ATOM 2545 N N   . ARG B 2 14  ? 67.711  -47.529 -48.559 1.00 39.96 14  B 1 
ATOM 2546 C CA  . ARG B 2 14  ? 66.763  -48.028 -47.575 1.00 44.17 14  B 1 
ATOM 2547 C C   . ARG B 2 14  ? 65.827  -46.860 -47.319 1.00 41.88 14  B 1 
ATOM 2548 O O   . ARG B 2 14  ? 66.239  -45.878 -46.705 1.00 40.93 14  B 1 
ATOM 2549 C CB  . ARG B 2 14  ? 67.453  -48.481 -46.280 1.00 42.93 14  B 1 
ATOM 2550 C CG  . ARG B 2 14  ? 68.096  -49.875 -46.410 1.00 40.54 14  B 1 
ATOM 2551 C CD  . ARG B 2 14  ? 68.692  -50.311 -45.064 1.00 40.04 14  B 1 
ATOM 2552 N NE  . ARG B 2 14  ? 69.223  -51.680 -45.130 1.00 37.04 14  B 1 
ATOM 2553 C CZ  . ARG B 2 14  ? 69.780  -52.355 -44.127 1.00 34.36 14  B 1 
ATOM 2554 N NH1 . ARG B 2 14  ? 69.946  -51.824 -42.949 1.00 33.06 14  B 1 
ATOM 2555 N NH2 . ARG B 2 14  ? 70.191  -53.578 -44.294 1.00 34.33 14  B 1 
ATOM 2556 N N   . LEU B 2 15  ? 64.627  -46.960 -47.881 1.00 39.33 15  B 1 
ATOM 2557 C CA  . LEU B 2 15  ? 63.499  -46.163 -47.438 1.00 43.76 15  B 1 
ATOM 2558 C C   . LEU B 2 15  ? 63.424  -46.393 -45.933 1.00 41.63 15  B 1 
ATOM 2559 O O   . LEU B 2 15  ? 62.916  -47.412 -45.469 1.00 39.30 15  B 1 
ATOM 2560 C CB  . LEU B 2 15  ? 62.216  -46.623 -48.150 1.00 40.47 15  B 1 
ATOM 2561 C CG  . LEU B 2 15  ? 62.058  -46.066 -49.586 1.00 38.41 15  B 1 
ATOM 2562 C CD1 . LEU B 2 15  ? 61.022  -46.875 -50.361 1.00 38.15 15  B 1 
ATOM 2563 C CD2 . LEU B 2 15  ? 61.609  -44.600 -49.561 1.00 41.01 15  B 1 
ATOM 2564 N N   . GLY B 2 16  ? 64.100  -45.504 -45.205 1.00 39.17 16  B 1 
ATOM 2565 C CA  . GLY B 2 16  ? 64.001  -45.495 -43.758 1.00 42.92 16  B 1 
ATOM 2566 C C   . GLY B 2 16  ? 62.516  -45.421 -43.494 1.00 41.95 16  B 1 
ATOM 2567 O O   . GLY B 2 16  ? 61.866  -44.484 -43.964 1.00 39.74 16  B 1 
ATOM 2568 N N   . ALA B 2 17  ? 61.982  -46.451 -42.860 1.00 40.40 17  B 1 
ATOM 2569 C CA  . ALA B 2 17  ? 60.620  -46.404 -42.380 1.00 46.06 17  B 1 
ATOM 2570 C C   . ALA B 2 17  ? 60.560  -45.136 -41.530 1.00 46.21 17  B 1 
ATOM 2571 O O   . ALA B 2 17  ? 61.120  -45.101 -40.431 1.00 43.48 17  B 1 
ATOM 2572 C CB  . ALA B 2 17  ? 60.316  -47.670 -41.570 1.00 43.10 17  B 1 
ATOM 2573 N N   . GLY B 2 18  ? 60.043  -44.074 -42.142 1.00 40.08 18  B 1 
ATOM 2574 C CA  . GLY B 2 18  ? 59.833  -42.821 -41.441 1.00 44.18 18  B 1 
ATOM 2575 C C   . GLY B 2 18  ? 59.016  -43.217 -40.243 1.00 43.73 18  B 1 
ATOM 2576 O O   . GLY B 2 18  ? 57.872  -43.630 -40.415 1.00 41.09 18  B 1 
ATOM 2577 N N   . GLY B 2 19  ? 59.673  -43.252 -39.105 1.00 36.58 19  B 1 
ATOM 2578 C CA  . GLY B 2 19  ? 58.971  -43.575 -37.870 1.00 40.87 19  B 1 
ATOM 2579 C C   . GLY B 2 19  ? 57.833  -42.575 -37.802 1.00 41.26 19  B 1 
ATOM 2580 O O   . GLY B 2 19  ? 58.096  -41.401 -37.564 1.00 38.83 19  B 1 
ATOM 2581 N N   . GLY B 2 20  ? 56.641  -43.022 -38.164 1.00 39.80 20  B 1 
ATOM 2582 C CA  . GLY B 2 20  ? 55.456  -42.183 -38.147 1.00 45.34 20  B 1 
ATOM 2583 C C   . GLY B 2 20  ? 55.432  -41.599 -36.756 1.00 45.40 20  B 1 
ATOM 2584 O O   . GLY B 2 20  ? 55.287  -42.345 -35.789 1.00 42.54 20  B 1 
ATOM 2585 N N   . SER B 2 21  ? 55.756  -40.318 -36.662 1.00 44.12 21  B 1 
ATOM 2586 C CA  . SER B 2 21  ? 55.684  -39.644 -35.372 1.00 48.86 21  B 1 
ATOM 2587 C C   . SER B 2 21  ? 54.342  -40.045 -34.786 1.00 48.16 21  B 1 
ATOM 2588 O O   . SER B 2 21  ? 53.349  -39.879 -35.493 1.00 45.29 21  B 1 
ATOM 2589 C CB  . SER B 2 21  ? 55.775  -38.123 -35.544 1.00 46.22 21  B 1 
ATOM 2590 O OG  . SER B 2 21  ? 54.972  -37.691 -36.622 1.00 41.96 21  B 1 
ATOM 2591 N N   . PRO B 2 22  ? 54.304  -40.660 -33.597 1.00 47.18 22  B 1 
ATOM 2592 C CA  . PRO B 2 22  ? 53.089  -41.276 -33.074 1.00 51.01 22  B 1 
ATOM 2593 C C   . PRO B 2 22  ? 51.992  -40.233 -33.231 1.00 52.58 22  B 1 
ATOM 2594 O O   . PRO B 2 22  ? 52.194  -39.109 -32.767 1.00 50.72 22  B 1 
ATOM 2595 C CB  . PRO B 2 22  ? 53.387  -41.624 -31.612 1.00 47.59 22  B 1 
ATOM 2596 C CG  . PRO B 2 22  ? 54.575  -40.737 -31.263 1.00 48.18 22  B 1 
ATOM 2597 C CD  . PRO B 2 22  ? 55.329  -40.613 -32.596 1.00 52.70 22  B 1 
ATOM 2598 N N   . GLU B 2 23  ? 50.947  -40.567 -33.996 1.00 59.82 23  B 1 
ATOM 2599 C CA  . GLU B 2 23  ? 49.883  -39.621 -34.341 1.00 61.05 23  B 1 
ATOM 2600 C C   . GLU B 2 23  ? 49.512  -38.891 -33.065 1.00 60.08 23  B 1 
ATOM 2601 O O   . GLU B 2 23  ? 49.018  -39.518 -32.118 1.00 55.44 23  B 1 
ATOM 2602 C CB  . GLU B 2 23  ? 48.639  -40.326 -34.893 1.00 56.78 23  B 1 
ATOM 2603 C CG  . GLU B 2 23  ? 48.719  -40.660 -36.392 1.00 51.84 23  B 1 
ATOM 2604 C CD  . GLU B 2 23  ? 47.404  -41.272 -36.913 1.00 47.43 23  B 1 
ATOM 2605 O OE1 . GLU B 2 23  ? 47.096  -41.065 -38.106 1.00 43.26 23  B 1 
ATOM 2606 O OE2 . GLU B 2 23  ? 46.718  -41.944 -36.111 1.00 44.59 23  B 1 
ATOM 2607 N N   . LYS B 2 24  ? 49.858  -37.598 -32.966 1.00 66.92 24  B 1 
ATOM 2608 C CA  . LYS B 2 24  ? 49.696  -36.839 -31.732 1.00 69.83 24  B 1 
ATOM 2609 C C   . LYS B 2 24  ? 48.221  -36.900 -31.427 1.00 72.85 24  B 1 
ATOM 2610 O O   . LYS B 2 24  ? 47.432  -36.308 -32.158 1.00 66.74 24  B 1 
ATOM 2611 C CB  . LYS B 2 24  ? 50.165  -35.388 -31.869 1.00 62.99 24  B 1 
ATOM 2612 C CG  . LYS B 2 24  ? 51.646  -35.188 -31.529 1.00 56.00 24  B 1 
ATOM 2613 C CD  . LYS B 2 24  ? 51.992  -33.692 -31.606 1.00 51.23 24  B 1 
ATOM 2614 C CE  . LYS B 2 24  ? 53.442  -33.437 -31.180 1.00 44.91 24  B 1 
ATOM 2615 N NZ  . LYS B 2 24  ? 53.785  -31.994 -31.284 1.00 39.14 24  B 1 
ATOM 2616 N N   . SER B 2 25  ? 47.862  -37.685 -30.451 1.00 73.45 25  B 1 
ATOM 2617 C CA  . SER B 2 25  ? 46.467  -37.919 -30.139 1.00 77.24 25  B 1 
ATOM 2618 C C   . SER B 2 25  ? 45.815  -36.551 -29.943 1.00 80.01 25  B 1 
ATOM 2619 O O   . SER B 2 25  ? 46.390  -35.730 -29.220 1.00 73.95 25  B 1 
ATOM 2620 C CB  . SER B 2 25  ? 46.335  -38.855 -28.940 1.00 69.55 25  B 1 
ATOM 2621 O OG  . SER B 2 25  ? 47.311  -38.583 -27.951 1.00 61.20 25  B 1 
ATOM 2622 N N   . PRO B 2 26  ? 44.733  -36.251 -30.671 1.00 79.22 26  B 1 
ATOM 2623 C CA  . PRO B 2 26  ? 44.282  -34.884 -30.860 1.00 82.50 26  B 1 
ATOM 2624 C C   . PRO B 2 26  ? 44.045  -34.221 -29.506 1.00 85.17 26  B 1 
ATOM 2625 O O   . PRO B 2 26  ? 43.600  -34.874 -28.556 1.00 81.00 26  B 1 
ATOM 2626 C CB  . PRO B 2 26  ? 43.039  -34.965 -31.753 1.00 77.25 26  B 1 
ATOM 2627 C CG  . PRO B 2 26  ? 42.615  -36.434 -31.677 1.00 72.79 26  B 1 
ATOM 2628 C CD  . PRO B 2 26  ? 43.921  -37.169 -31.432 1.00 75.15 26  B 1 
ATOM 2629 N N   . SER B 2 27  ? 44.400  -32.946 -29.385 1.00 83.29 27  B 1 
ATOM 2630 C CA  . SER B 2 27  ? 44.223  -32.216 -28.140 1.00 85.56 27  B 1 
ATOM 2631 C C   . SER B 2 27  ? 42.740  -32.146 -27.765 1.00 86.91 27  B 1 
ATOM 2632 O O   . SER B 2 27  ? 41.859  -32.302 -28.612 1.00 83.50 27  B 1 
ATOM 2633 C CB  . SER B 2 27  ? 44.850  -30.816 -28.247 1.00 81.27 27  B 1 
ATOM 2634 O OG  . SER B 2 27  ? 44.150  -30.053 -29.201 1.00 74.34 27  B 1 
ATOM 2635 N N   . ALA B 2 28  ? 42.426  -31.903 -26.499 1.00 86.99 28  B 1 
ATOM 2636 C CA  . ALA B 2 28  ? 41.038  -31.714 -26.079 1.00 87.68 28  B 1 
ATOM 2637 C C   . ALA B 2 28  ? 40.349  -30.611 -26.885 1.00 88.70 28  B 1 
ATOM 2638 O O   . ALA B 2 28  ? 39.191  -30.739 -27.267 1.00 86.76 28  B 1 
ATOM 2639 C CB  . ALA B 2 28  ? 41.028  -31.398 -24.580 1.00 85.21 28  B 1 
ATOM 2640 N N   . GLN B 2 29  ? 41.094  -29.543 -27.237 1.00 88.47 29  B 1 
ATOM 2641 C CA  . GLN B 2 29  ? 40.592  -28.426 -28.020 1.00 88.24 29  B 1 
ATOM 2642 C C   . GLN B 2 29  ? 40.306  -28.812 -29.474 1.00 89.34 29  B 1 
ATOM 2643 O O   . GLN B 2 29  ? 39.260  -28.460 -30.006 1.00 87.13 29  B 1 
ATOM 2644 C CB  . GLN B 2 29  ? 41.589  -27.262 -27.911 1.00 85.77 29  B 1 
ATOM 2645 C CG  . GLN B 2 29  ? 40.968  -25.917 -28.284 1.00 78.72 29  B 1 
ATOM 2646 C CD  . GLN B 2 29  ? 39.950  -25.386 -27.257 1.00 73.90 29  B 1 
ATOM 2647 O OE1 . GLN B 2 29  ? 39.594  -26.018 -26.277 1.00 68.47 29  B 1 
ATOM 2648 N NE2 . GLN B 2 29  ? 39.436  -24.194 -27.468 1.00 64.61 29  B 1 
ATOM 2649 N N   . GLU B 2 30  ? 41.197  -29.607 -30.124 1.00 88.98 30  B 1 
ATOM 2650 C CA  . GLU B 2 30  ? 40.964  -30.134 -31.475 1.00 88.62 30  B 1 
ATOM 2651 C C   . GLU B 2 30  ? 39.762  -31.083 -31.514 1.00 89.24 30  B 1 
ATOM 2652 O O   . GLU B 2 30  ? 38.928  -30.998 -32.417 1.00 87.27 30  B 1 
ATOM 2653 C CB  . GLU B 2 30  ? 42.213  -30.871 -31.972 1.00 87.20 30  B 1 
ATOM 2654 C CG  . GLU B 2 30  ? 43.366  -29.924 -32.348 1.00 78.74 30  B 1 
ATOM 2655 C CD  . GLU B 2 30  ? 44.724  -30.641 -32.414 1.00 72.28 30  B 1 
ATOM 2656 O OE1 . GLU B 2 30  ? 45.592  -30.184 -33.177 1.00 64.07 30  B 1 
ATOM 2657 O OE2 . GLU B 2 30  ? 44.911  -31.593 -31.625 1.00 66.72 30  B 1 
ATOM 2658 N N   . LEU B 2 31  ? 39.603  -31.948 -30.510 1.00 89.73 31  B 1 
ATOM 2659 C CA  . LEU B 2 31  ? 38.436  -32.826 -30.393 1.00 88.87 31  B 1 
ATOM 2660 C C   . LEU B 2 31  ? 37.139  -32.037 -30.221 1.00 90.00 31  B 1 
ATOM 2661 O O   . LEU B 2 31  ? 36.122  -32.405 -30.809 1.00 88.94 31  B 1 
ATOM 2662 C CB  . LEU B 2 31  ? 38.637  -33.786 -29.197 1.00 88.24 31  B 1 
ATOM 2663 C CG  . LEU B 2 31  ? 39.661  -34.895 -29.467 1.00 85.53 31  B 1 
ATOM 2664 C CD1 . LEU B 2 31  ? 40.033  -35.585 -28.146 1.00 77.03 31  B 1 
ATOM 2665 C CD2 . LEU B 2 31  ? 39.100  -35.968 -30.410 1.00 78.64 31  B 1 
ATOM 2666 N N   . LYS B 2 32  ? 37.154  -30.916 -29.473 1.00 89.00 32  B 1 
ATOM 2667 C CA  . LYS B 2 32  ? 36.016  -29.999 -29.366 1.00 88.97 32  B 1 
ATOM 2668 C C   . LYS B 2 32  ? 35.680  -29.378 -30.716 1.00 89.67 32  B 1 
ATOM 2669 O O   . LYS B 2 32  ? 34.517  -29.352 -31.099 1.00 89.17 32  B 1 
ATOM 2670 C CB  . LYS B 2 32  ? 36.328  -28.920 -28.317 1.00 87.62 32  B 1 
ATOM 2671 C CG  . LYS B 2 32  ? 35.237  -27.833 -28.217 1.00 84.86 32  B 1 
ATOM 2672 C CD  . LYS B 2 32  ? 35.808  -26.571 -27.569 1.00 82.18 32  B 1 
ATOM 2673 C CE  . LYS B 2 32  ? 34.846  -25.398 -27.704 1.00 75.42 32  B 1 
ATOM 2674 N NZ  . LYS B 2 32  ? 35.482  -24.133 -27.256 1.00 69.71 32  B 1 
ATOM 2675 N N   . GLU B 2 33  ? 36.681  -28.880 -31.469 1.00 90.33 33  B 1 
ATOM 2676 C CA  . GLU B 2 33  ? 36.451  -28.293 -32.792 1.00 89.88 33  B 1 
ATOM 2677 C C   . GLU B 2 33  ? 35.903  -29.325 -33.783 1.00 90.26 33  B 1 
ATOM 2678 O O   . GLU B 2 33  ? 35.004  -29.018 -34.569 1.00 88.52 33  B 1 
ATOM 2679 C CB  . GLU B 2 33  ? 37.738  -27.693 -33.349 1.00 88.99 33  B 1 
ATOM 2680 C CG  . GLU B 2 33  ? 38.114  -26.380 -32.646 1.00 81.11 33  B 1 
ATOM 2681 C CD  . GLU B 2 33  ? 39.293  -25.673 -33.312 1.00 73.81 33  B 1 
ATOM 2682 O OE1 . GLU B 2 33  ? 39.689  -24.612 -32.769 1.00 65.12 33  B 1 
ATOM 2683 O OE2 . GLU B 2 33  ? 39.757  -26.150 -34.375 1.00 66.24 33  B 1 
ATOM 2684 N N   . GLN B 2 34  ? 36.395  -30.568 -33.723 1.00 91.35 34  B 1 
ATOM 2685 C CA  . GLN B 2 34  ? 35.878  -31.670 -34.523 1.00 91.09 34  B 1 
ATOM 2686 C C   . GLN B 2 34  ? 34.419  -31.974 -34.155 1.00 91.77 34  B 1 
ATOM 2687 O O   . GLN B 2 34  ? 33.575  -32.089 -35.043 1.00 89.70 34  B 1 
ATOM 2688 C CB  . GLN B 2 34  ? 36.820  -32.864 -34.350 1.00 89.96 34  B 1 
ATOM 2689 C CG  . GLN B 2 34  ? 36.749  -33.829 -35.546 1.00 79.49 34  B 1 
ATOM 2690 C CD  . GLN B 2 34  ? 37.807  -34.932 -35.471 1.00 74.17 34  B 1 
ATOM 2691 O OE1 . GLN B 2 34  ? 38.403  -35.198 -34.448 1.00 66.11 34  B 1 
ATOM 2692 N NE2 . GLN B 2 34  ? 38.069  -35.619 -36.557 1.00 63.49 34  B 1 
ATOM 2693 N N   . GLY B 2 35  ? 34.107  -32.003 -32.881 1.00 90.27 35  B 1 
ATOM 2694 C CA  . GLY B 2 35  ? 32.742  -32.104 -32.369 1.00 89.39 35  B 1 
ATOM 2695 C C   . GLY B 2 35  ? 31.842  -30.969 -32.849 1.00 90.55 35  B 1 
ATOM 2696 O O   . GLY B 2 35  ? 30.736  -31.224 -33.324 1.00 89.29 35  B 1 
ATOM 2697 N N   . ASN B 2 36  ? 32.334  -29.733 -32.852 1.00 91.43 36  B 1 
ATOM 2698 C CA  . ASN B 2 36  ? 31.583  -28.581 -33.358 1.00 90.92 36  B 1 
ATOM 2699 C C   . ASN B 2 36  ? 31.243  -28.725 -34.846 1.00 91.17 36  B 1 
ATOM 2700 O O   . ASN B 2 36  ? 30.113  -28.452 -35.248 1.00 89.67 36  B 1 
ATOM 2701 C CB  . ASN B 2 36  ? 32.385  -27.290 -33.117 1.00 89.85 36  B 1 
ATOM 2702 C CG  . ASN B 2 36  ? 32.522  -26.860 -31.668 1.00 88.63 36  B 1 
ATOM 2703 O OD1 . ASN B 2 36  ? 31.896  -27.326 -30.748 1.00 80.25 36  B 1 
ATOM 2704 N ND2 . ASN B 2 36  ? 33.374  -25.870 -31.427 1.00 80.14 36  B 1 
ATOM 2705 N N   . ARG B 2 37  ? 32.182  -29.186 -35.687 1.00 91.31 37  B 1 
ATOM 2706 C CA  . ARG B 2 37  ? 31.921  -29.441 -37.116 1.00 90.94 37  B 1 
ATOM 2707 C C   . ARG B 2 37  ? 30.868  -30.527 -37.317 1.00 91.37 37  B 1 
ATOM 2708 O O   . ARG B 2 37  ? 29.983  -30.373 -38.154 1.00 88.64 37  B 1 
ATOM 2709 C CB  . ARG B 2 37  ? 33.214  -29.827 -37.843 1.00 90.33 37  B 1 
ATOM 2710 C CG  . ARG B 2 37  ? 34.201  -28.656 -37.967 1.00 82.19 37  B 1 
ATOM 2711 C CD  . ARG B 2 37  ? 35.476  -29.121 -38.670 1.00 79.91 37  B 1 
ATOM 2712 N NE  . ARG B 2 37  ? 36.564  -28.142 -38.534 1.00 70.66 37  B 1 
ATOM 2713 C CZ  . ARG B 2 37  ? 37.795  -28.260 -39.014 1.00 62.81 37  B 1 
ATOM 2714 N NH1 . ARG B 2 37  ? 38.148  -29.267 -39.760 1.00 55.82 37  B 1 
ATOM 2715 N NH2 . ARG B 2 37  ? 38.695  -27.368 -38.732 1.00 56.15 37  B 1 
ATOM 2716 N N   . LEU B 2 38  ? 30.942  -31.620 -36.555 1.00 91.62 38  B 1 
ATOM 2717 C CA  . LEU B 2 38  ? 29.949  -32.694 -36.594 1.00 90.77 38  B 1 
ATOM 2718 C C   . LEU B 2 38  ? 28.569  -32.206 -36.139 1.00 91.59 38  B 1 
ATOM 2719 O O   . LEU B 2 38  ? 27.565  -32.540 -36.765 1.00 89.63 38  B 1 
ATOM 2720 C CB  . LEU B 2 38  ? 30.435  -33.858 -35.713 1.00 90.39 38  B 1 
ATOM 2721 C CG  . LEU B 2 38  ? 31.642  -34.625 -36.300 1.00 88.86 38  B 1 
ATOM 2722 C CD1 . LEU B 2 38  ? 32.245  -35.527 -35.231 1.00 80.67 38  B 1 
ATOM 2723 C CD2 . LEU B 2 38  ? 31.230  -35.499 -37.486 1.00 81.34 38  B 1 
ATOM 2724 N N   . PHE B 2 39  ? 28.495  -31.350 -35.098 1.00 91.65 39  B 1 
ATOM 2725 C CA  . PHE B 2 39  ? 27.257  -30.740 -34.609 1.00 90.94 39  B 1 
ATOM 2726 C C   . PHE B 2 39  ? 26.591  -29.858 -35.668 1.00 91.22 39  B 1 
ATOM 2727 O O   . PHE B 2 39  ? 25.403  -30.030 -35.943 1.00 90.27 39  B 1 
ATOM 2728 C CB  . PHE B 2 39  ? 27.550  -29.951 -33.328 1.00 90.45 39  B 1 
ATOM 2729 C CG  . PHE B 2 39  ? 26.289  -29.374 -32.705 1.00 90.29 39  B 1 
ATOM 2730 C CD1 . PHE B 2 39  ? 25.817  -28.100 -33.079 1.00 82.32 39  B 1 
ATOM 2731 C CD2 . PHE B 2 39  ? 25.545  -30.146 -31.795 1.00 83.06 39  B 1 
ATOM 2732 C CE1 . PHE B 2 39  ? 24.621  -27.606 -32.555 1.00 82.03 39  B 1 
ATOM 2733 C CE2 . PHE B 2 39  ? 24.346  -29.653 -31.262 1.00 81.17 39  B 1 
ATOM 2734 C CZ  . PHE B 2 39  ? 23.874  -28.379 -31.650 1.00 85.86 39  B 1 
ATOM 2735 N N   . VAL B 2 40  ? 27.353  -28.979 -36.331 1.00 92.19 40  B 1 
ATOM 2736 C CA  . VAL B 2 40  ? 26.851  -28.159 -37.444 1.00 91.11 40  B 1 
ATOM 2737 C C   . VAL B 2 40  ? 26.330  -29.038 -38.590 1.00 91.10 40  B 1 
ATOM 2738 O O   . VAL B 2 40  ? 25.293  -28.733 -39.177 1.00 88.94 40  B 1 
ATOM 2739 C CB  . VAL B 2 40  ? 27.941  -27.185 -37.935 1.00 90.05 40  B 1 
ATOM 2740 C CG1 . VAL B 2 40  ? 27.535  -26.421 -39.207 1.00 81.69 40  B 1 
ATOM 2741 C CG2 . VAL B 2 40  ? 28.254  -26.129 -36.862 1.00 80.87 40  B 1 
ATOM 2742 N N   . GLY B 2 41  ? 26.987  -30.161 -38.855 1.00 91.11 41  B 1 
ATOM 2743 C CA  . GLY B 2 41  ? 26.526  -31.182 -39.804 1.00 90.05 41  B 1 
ATOM 2744 C C   . GLY B 2 41  ? 25.332  -32.019 -39.327 1.00 90.67 41  B 1 
ATOM 2745 O O   . GLY B 2 41  ? 24.981  -32.989 -39.999 1.00 86.72 41  B 1 
ATOM 2746 N N   . ARG B 2 42  ? 24.720  -31.694 -38.198 1.00 89.18 42  B 1 
ATOM 2747 C CA  . ARG B 2 42  ? 23.623  -32.427 -37.541 1.00 89.51 42  B 1 
ATOM 2748 C C   . ARG B 2 42  ? 23.957  -33.883 -37.164 1.00 90.85 42  B 1 
ATOM 2749 O O   . ARG B 2 42  ? 23.053  -34.670 -36.901 1.00 86.76 42  B 1 
ATOM 2750 C CB  . ARG B 2 42  ? 22.318  -32.337 -38.347 1.00 87.61 42  B 1 
ATOM 2751 C CG  . ARG B 2 42  ? 21.846  -30.894 -38.619 1.00 83.75 42  B 1 
ATOM 2752 C CD  . ARG B 2 42  ? 20.485  -30.939 -39.325 1.00 77.17 42  B 1 
ATOM 2753 N NE  . ARG B 2 42  ? 19.948  -29.583 -39.555 1.00 69.13 42  B 1 
ATOM 2754 C CZ  . ARG B 2 42  ? 18.732  -29.289 -40.022 1.00 60.16 42  B 1 
ATOM 2755 N NH1 . ARG B 2 42  ? 17.895  -30.233 -40.347 1.00 55.37 42  B 1 
ATOM 2756 N NH2 . ARG B 2 42  ? 18.370  -28.050 -40.156 1.00 55.20 42  B 1 
ATOM 2757 N N   . LYS B 2 43  ? 25.234  -34.231 -37.087 1.00 90.06 43  B 1 
ATOM 2758 C CA  . LYS B 2 43  ? 25.711  -35.538 -36.646 1.00 89.69 43  B 1 
ATOM 2759 C C   . LYS B 2 43  ? 25.861  -35.550 -35.120 1.00 91.18 43  B 1 
ATOM 2760 O O   . LYS B 2 43  ? 26.962  -35.593 -34.581 1.00 87.76 43  B 1 
ATOM 2761 C CB  . LYS B 2 43  ? 27.007  -35.899 -37.375 1.00 88.18 43  B 1 
ATOM 2762 C CG  . LYS B 2 43  ? 26.792  -36.058 -38.882 1.00 84.38 43  B 1 
ATOM 2763 C CD  . LYS B 2 43  ? 28.062  -36.635 -39.507 1.00 76.32 43  B 1 
ATOM 2764 C CE  . LYS B 2 43  ? 27.840  -36.940 -40.995 1.00 69.50 43  B 1 
ATOM 2765 N NZ  . LYS B 2 43  ? 28.970  -37.722 -41.536 1.00 60.03 43  B 1 
ATOM 2766 N N   . TYR B 2 44  ? 24.734  -35.468 -34.429 1.00 92.34 44  B 1 
ATOM 2767 C CA  . TYR B 2 44  ? 24.720  -35.320 -32.970 1.00 92.55 44  B 1 
ATOM 2768 C C   . TYR B 2 44  ? 25.371  -36.479 -32.210 1.00 93.13 44  B 1 
ATOM 2769 O O   . TYR B 2 44  ? 26.149  -36.207 -31.296 1.00 91.24 44  B 1 
ATOM 2770 C CB  . TYR B 2 44  ? 23.282  -35.058 -32.483 1.00 91.39 44  B 1 
ATOM 2771 C CG  . TYR B 2 44  ? 22.574  -33.917 -33.169 1.00 90.67 44  B 1 
ATOM 2772 C CD1 . TYR B 2 44  ? 23.114  -32.613 -33.154 1.00 81.18 44  B 1 
ATOM 2773 C CD2 . TYR B 2 44  ? 21.356  -34.145 -33.855 1.00 81.37 44  B 1 
ATOM 2774 C CE1 . TYR B 2 44  ? 22.455  -31.557 -33.809 1.00 80.55 44  B 1 
ATOM 2775 C CE2 . TYR B 2 44  ? 20.697  -33.099 -34.511 1.00 79.56 44  B 1 
ATOM 2776 C CZ  . TYR B 2 44  ? 21.245  -31.804 -34.485 1.00 86.45 44  B 1 
ATOM 2777 O OH  . TYR B 2 44  ? 20.598  -30.774 -35.131 1.00 85.25 44  B 1 
ATOM 2778 N N   . PRO B 2 45  ? 25.159  -37.763 -32.580 1.00 92.65 45  B 1 
ATOM 2779 C CA  . PRO B 2 45  ? 25.821  -38.872 -31.903 1.00 91.96 45  B 1 
ATOM 2780 C C   . PRO B 2 45  ? 27.346  -38.823 -32.031 1.00 92.32 45  B 1 
ATOM 2781 O O   . PRO B 2 45  ? 28.066  -38.992 -31.048 1.00 90.51 45  B 1 
ATOM 2782 C CB  . PRO B 2 45  ? 25.242  -40.149 -32.529 1.00 90.84 45  B 1 
ATOM 2783 C CG  . PRO B 2 45  ? 23.917  -39.694 -33.138 1.00 88.28 45  B 1 
ATOM 2784 C CD  . PRO B 2 45  ? 24.205  -38.263 -33.563 1.00 91.33 45  B 1 
ATOM 2785 N N   . GLU B 2 46  ? 27.852  -38.540 -33.231 1.00 91.30 46  B 1 
ATOM 2786 C CA  . GLU B 2 46  ? 29.291  -38.450 -33.467 1.00 90.85 46  B 1 
ATOM 2787 C C   . GLU B 2 46  ? 29.896  -37.208 -32.803 1.00 91.05 46  B 1 
ATOM 2788 O O   . GLU B 2 46  ? 31.004  -37.277 -32.264 1.00 88.39 46  B 1 
ATOM 2789 C CB  . GLU B 2 46  ? 29.603  -38.469 -34.971 1.00 90.21 46  B 1 
ATOM 2790 C CG  . GLU B 2 46  ? 29.082  -39.721 -35.726 1.00 84.82 46  B 1 
ATOM 2791 C CD  . GLU B 2 46  ? 27.766  -39.463 -36.464 1.00 79.57 46  B 1 
ATOM 2792 O OE1 . GLU B 2 46  ? 27.678  -39.886 -37.644 1.00 69.20 46  B 1 
ATOM 2793 O OE2 . GLU B 2 46  ? 26.868  -38.796 -35.901 1.00 70.47 46  B 1 
ATOM 2794 N N   . ALA B 2 47  ? 29.181  -36.105 -32.792 1.00 91.88 47  B 1 
ATOM 2795 C CA  . ALA B 2 47  ? 29.588  -34.903 -32.081 1.00 91.53 47  B 1 
ATOM 2796 C C   . ALA B 2 47  ? 29.691  -35.158 -30.567 1.00 92.02 47  B 1 
ATOM 2797 O O   . ALA B 2 47  ? 30.711  -34.830 -29.964 1.00 90.83 47  B 1 
ATOM 2798 C CB  . ALA B 2 47  ? 28.603  -33.768 -32.399 1.00 90.90 47  B 1 
ATOM 2799 N N   . ALA B 2 48  ? 28.699  -35.823 -29.968 1.00 91.80 48  B 1 
ATOM 2800 C CA  . ALA B 2 48  ? 28.716  -36.199 -28.558 1.00 91.61 48  B 1 
ATOM 2801 C C   . ALA B 2 48  ? 29.913  -37.104 -28.227 1.00 91.94 48  B 1 
ATOM 2802 O O   . ALA B 2 48  ? 30.604  -36.880 -27.234 1.00 90.35 48  B 1 
ATOM 2803 C CB  . ALA B 2 48  ? 27.384  -36.869 -28.208 1.00 90.88 48  B 1 
ATOM 2804 N N   . ALA B 2 49  ? 30.215  -38.061 -29.093 1.00 92.51 49  B 1 
ATOM 2805 C CA  . ALA B 2 49  ? 31.381  -38.925 -28.932 1.00 91.90 49  B 1 
ATOM 2806 C C   . ALA B 2 49  ? 32.708  -38.135 -28.998 1.00 92.13 49  B 1 
ATOM 2807 O O   . ALA B 2 49  ? 33.617  -38.402 -28.211 1.00 90.52 49  B 1 
ATOM 2808 C CB  . ALA B 2 49  ? 31.324  -40.029 -29.992 1.00 91.30 49  B 1 
ATOM 2809 N N   . CYS B 2 50  ? 32.830  -37.154 -29.898 1.00 91.99 50  B 1 
ATOM 2810 C CA  . CYS B 2 50  ? 33.989  -36.255 -29.944 1.00 91.76 50  B 1 
ATOM 2811 C C   . CYS B 2 50  ? 34.128  -35.420 -28.664 1.00 92.48 50  B 1 
ATOM 2812 O O   . CYS B 2 50  ? 35.223  -35.339 -28.106 1.00 90.71 50  B 1 
ATOM 2813 C CB  . CYS B 2 50  ? 33.913  -35.356 -31.180 1.00 89.94 50  B 1 
ATOM 2814 S SG  . CYS B 2 50  ? 34.659  -36.205 -32.600 1.00 82.84 50  B 1 
ATOM 2815 N N   . TYR B 2 51  ? 33.036  -34.839 -28.162 1.00 92.68 51  B 1 
ATOM 2816 C CA  . TYR B 2 51  ? 33.061  -34.119 -26.894 1.00 92.75 51  B 1 
ATOM 2817 C C   . TYR B 2 51  ? 33.398  -35.041 -25.722 1.00 93.00 51  B 1 
ATOM 2818 O O   . TYR B 2 51  ? 34.163  -34.654 -24.851 1.00 91.84 51  B 1 
ATOM 2819 C CB  . TYR B 2 51  ? 31.733  -33.388 -26.663 1.00 92.53 51  B 1 
ATOM 2820 C CG  . TYR B 2 51  ? 31.398  -32.303 -27.676 1.00 92.42 51  B 1 
ATOM 2821 C CD1 . TYR B 2 51  ? 32.329  -31.295 -28.003 1.00 83.97 51  B 1 
ATOM 2822 C CD2 . TYR B 2 51  ? 30.138  -32.299 -28.292 1.00 83.74 51  B 1 
ATOM 2823 C CE1 . TYR B 2 51  ? 32.015  -30.308 -28.941 1.00 82.54 51  B 1 
ATOM 2824 C CE2 . TYR B 2 51  ? 29.804  -31.308 -29.234 1.00 81.84 51  B 1 
ATOM 2825 C CZ  . TYR B 2 51  ? 30.744  -30.320 -29.559 1.00 90.07 51  B 1 
ATOM 2826 O OH  . TYR B 2 51  ? 30.420  -29.365 -30.492 1.00 88.83 51  B 1 
ATOM 2827 N N   . GLY B 2 52  ? 32.920  -36.285 -25.739 1.00 92.51 52  B 1 
ATOM 2828 C CA  . GLY B 2 52  ? 33.297  -37.301 -24.753 1.00 91.94 52  B 1 
ATOM 2829 C C   . GLY B 2 52  ? 34.806  -37.554 -24.710 1.00 92.53 52  B 1 
ATOM 2830 O O   . GLY B 2 52  ? 35.406  -37.565 -23.634 1.00 91.13 52  B 1 
ATOM 2831 N N   . ARG B 2 53  ? 35.456  -37.660 -25.898 1.00 91.90 53  B 1 
ATOM 2832 C CA  . ARG B 2 53  ? 36.925  -37.781 -25.980 1.00 91.46 53  B 1 
ATOM 2833 C C   . ARG B 2 53  ? 37.634  -36.518 -25.482 1.00 91.60 53  B 1 
ATOM 2834 O O   . ARG B 2 53  ? 38.653  -36.633 -24.803 1.00 88.98 53  B 1 
ATOM 2835 C CB  . ARG B 2 53  ? 37.359  -38.101 -27.412 1.00 90.85 53  B 1 
ATOM 2836 C CG  . ARG B 2 53  ? 36.895  -39.492 -27.896 1.00 85.02 53  B 1 
ATOM 2837 C CD  . ARG B 2 53  ? 37.349  -39.695 -29.344 1.00 81.27 53  B 1 
ATOM 2838 N NE  . ARG B 2 53  ? 36.554  -40.728 -30.020 1.00 71.92 53  B 1 
ATOM 2839 C CZ  . ARG B 2 53  ? 36.693  -41.112 -31.285 1.00 64.39 53  B 1 
ATOM 2840 N NH1 . ARG B 2 53  ? 37.645  -40.643 -32.049 1.00 58.14 53  B 1 
ATOM 2841 N NH2 . ARG B 2 53  ? 35.851  -41.969 -31.803 1.00 56.35 53  B 1 
ATOM 2842 N N   . ALA B 2 54  ? 37.103  -35.327 -25.772 1.00 91.78 54  B 1 
ATOM 2843 C CA  . ALA B 2 54  ? 37.645  -34.066 -25.262 1.00 90.85 54  B 1 
ATOM 2844 C C   . ALA B 2 54  ? 37.565  -34.004 -23.725 1.00 91.44 54  B 1 
ATOM 2845 O O   . ALA B 2 54  ? 38.555  -33.650 -23.072 1.00 89.99 54  B 1 
ATOM 2846 C CB  . ALA B 2 54  ? 36.908  -32.894 -25.911 1.00 90.31 54  B 1 
ATOM 2847 N N   . ILE B 2 55  ? 36.440  -34.431 -23.128 1.00 91.53 55  B 1 
ATOM 2848 C CA  . ILE B 2 55  ? 36.239  -34.523 -21.678 1.00 91.25 55  B 1 
ATOM 2849 C C   . ILE B 2 55  ? 37.226  -35.511 -21.052 1.00 91.11 55  B 1 
ATOM 2850 O O   . ILE B 2 55  ? 37.852  -35.185 -20.051 1.00 89.62 55  B 1 
ATOM 2851 C CB  . ILE B 2 55  ? 34.776  -34.918 -21.366 1.00 90.85 55  B 1 
ATOM 2852 C CG1 . ILE B 2 55  ? 33.831  -33.738 -21.702 1.00 86.42 55  B 1 
ATOM 2853 C CG2 . ILE B 2 55  ? 34.596  -35.333 -19.899 1.00 86.15 55  B 1 
ATOM 2854 C CD1 . ILE B 2 55  ? 32.358  -34.146 -21.831 1.00 82.77 55  B 1 
ATOM 2855 N N   . THR B 2 56  ? 37.438  -36.678 -21.676 1.00 92.22 56  B 1 
ATOM 2856 C CA  . THR B 2 56  ? 38.423  -37.659 -21.185 1.00 91.46 56  B 1 
ATOM 2857 C C   . THR B 2 56  ? 39.846  -37.082 -21.172 1.00 91.31 56  B 1 
ATOM 2858 O O   . THR B 2 56  ? 40.638  -37.421 -20.301 1.00 89.35 56  B 1 
ATOM 2859 C CB  . THR B 2 56  ? 38.399  -38.936 -22.039 1.00 90.56 56  B 1 
ATOM 2860 O OG1 . THR B 2 56  ? 37.086  -39.422 -22.187 1.00 81.62 56  B 1 
ATOM 2861 C CG2 . THR B 2 56  ? 39.198  -40.076 -21.418 1.00 77.97 56  B 1 
ATOM 2862 N N   . ARG B 2 57  ? 40.169  -36.199 -22.122 1.00 91.63 57  B 1 
ATOM 2863 C CA  . ARG B 2 57  ? 41.458  -35.493 -22.181 1.00 90.68 57  B 1 
ATOM 2864 C C   . ARG B 2 57  ? 41.582  -34.367 -21.172 1.00 91.11 57  B 1 
ATOM 2865 O O   . ARG B 2 57  ? 42.657  -34.192 -20.602 1.00 87.61 57  B 1 
ATOM 2866 C CB  . ARG B 2 57  ? 41.642  -34.943 -23.595 1.00 88.98 57  B 1 
ATOM 2867 C CG  . ARG B 2 57  ? 42.210  -36.002 -24.538 1.00 82.09 57  B 1 
ATOM 2868 C CD  . ARG B 2 57  ? 43.597  -35.562 -24.982 1.00 78.04 57  B 1 
ATOM 2869 N NE  . ARG B 2 57  ? 44.270  -36.624 -25.714 1.00 71.30 57  B 1 
ATOM 2870 C CZ  . ARG B 2 57  ? 45.263  -36.470 -26.568 1.00 64.36 57  B 1 
ATOM 2871 N NH1 . ARG B 2 57  ? 45.686  -35.284 -26.940 1.00 57.51 57  B 1 
ATOM 2872 N NH2 . ARG B 2 57  ? 45.841  -37.499 -27.039 1.00 57.27 57  B 1 
ATOM 2873 N N   . ASN B 2 58  ? 40.518  -33.593 -20.977 1.00 89.79 58  B 1 
ATOM 2874 C CA  . ASN B 2 58  ? 40.473  -32.507 -20.005 1.00 89.98 58  B 1 
ATOM 2875 C C   . ASN B 2 58  ? 39.063  -32.389 -19.405 1.00 90.75 58  B 1 
ATOM 2876 O O   . ASN B 2 58  ? 38.204  -31.705 -19.966 1.00 88.42 58  B 1 
ATOM 2877 C CB  . ASN B 2 58  ? 40.946  -31.201 -20.657 1.00 88.15 58  B 1 
ATOM 2878 C CG  . ASN B 2 58  ? 41.068  -30.081 -19.631 1.00 86.83 58  B 1 
ATOM 2879 O OD1 . ASN B 2 58  ? 40.752  -30.223 -18.464 1.00 79.18 58  B 1 
ATOM 2880 N ND2 . ASN B 2 58  ? 41.567  -28.940 -20.037 1.00 78.65 58  B 1 
ATOM 2881 N N   . PRO B 2 59  ? 38.817  -33.039 -18.257 1.00 90.93 59  B 1 
ATOM 2882 C CA  . PRO B 2 59  ? 37.488  -33.053 -17.640 1.00 90.20 59  B 1 
ATOM 2883 C C   . PRO B 2 59  ? 37.121  -31.755 -16.912 1.00 90.60 59  B 1 
ATOM 2884 O O   . PRO B 2 59  ? 36.033  -31.677 -16.348 1.00 87.61 59  B 1 
ATOM 2885 C CB  . PRO B 2 59  ? 37.532  -34.251 -16.687 1.00 88.97 59  B 1 
ATOM 2886 C CG  . PRO B 2 59  ? 38.997  -34.298 -16.244 1.00 86.91 59  B 1 
ATOM 2887 C CD  . PRO B 2 59  ? 39.740  -33.871 -17.511 1.00 89.90 59  B 1 
ATOM 2888 N N   . LEU B 2 60  ? 37.990  -30.743 -16.902 1.00 90.05 60  B 1 
ATOM 2889 C CA  . LEU B 2 60  ? 37.809  -29.499 -16.147 1.00 90.06 60  B 1 
ATOM 2890 C C   . LEU B 2 60  ? 37.293  -28.326 -16.996 1.00 90.58 60  B 1 
ATOM 2891 O O   . LEU B 2 60  ? 37.309  -27.184 -16.543 1.00 86.92 60  B 1 
ATOM 2892 C CB  . LEU B 2 60  ? 39.118  -29.148 -15.415 1.00 88.23 60  B 1 
ATOM 2893 C CG  . LEU B 2 60  ? 39.601  -30.189 -14.389 1.00 85.40 60  B 1 
ATOM 2894 C CD1 . LEU B 2 60  ? 40.943  -29.736 -13.806 1.00 77.66 60  B 1 
ATOM 2895 C CD2 . LEU B 2 60  ? 38.615  -30.367 -13.237 1.00 77.67 60  B 1 
ATOM 2896 N N   . VAL B 2 61  ? 36.853  -28.591 -18.239 1.00 91.13 61  B 1 
ATOM 2897 C CA  . VAL B 2 61  ? 36.379  -27.542 -19.148 1.00 90.98 61  B 1 
ATOM 2898 C C   . VAL B 2 61  ? 34.861  -27.629 -19.298 1.00 91.80 61  B 1 
ATOM 2899 O O   . VAL B 2 61  ? 34.353  -28.473 -20.042 1.00 90.01 61  B 1 
ATOM 2900 C CB  . VAL B 2 61  ? 37.105  -27.600 -20.503 1.00 88.95 61  B 1 
ATOM 2901 C CG1 . VAL B 2 61  ? 36.656  -26.453 -21.419 1.00 81.04 61  B 1 
ATOM 2902 C CG2 . VAL B 2 61  ? 38.625  -27.472 -20.332 1.00 79.82 61  B 1 
ATOM 2903 N N   . ALA B 2 62  ? 34.136  -26.714 -18.679 1.00 91.19 62  B 1 
ATOM 2904 C CA  . ALA B 2 62  ? 32.670  -26.670 -18.681 1.00 90.80 62  B 1 
ATOM 2905 C C   . ALA B 2 62  ? 32.052  -26.706 -20.087 1.00 91.55 62  B 1 
ATOM 2906 O O   . ALA B 2 62  ? 31.073  -27.412 -20.338 1.00 89.72 62  B 1 
ATOM 2907 C CB  . ALA B 2 62  ? 32.229  -25.396 -17.936 1.00 89.23 62  B 1 
ATOM 2908 N N   . VAL B 2 63  ? 32.663  -26.000 -21.048 1.00 92.02 63  B 1 
ATOM 2909 C CA  . VAL B 2 63  ? 32.182  -25.919 -22.437 1.00 91.96 63  B 1 
ATOM 2910 C C   . VAL B 2 63  ? 32.091  -27.292 -23.123 1.00 92.61 63  B 1 
ATOM 2911 O O   . VAL B 2 63  ? 31.269  -27.465 -24.016 1.00 91.25 63  B 1 
ATOM 2912 C CB  . VAL B 2 63  ? 33.078  -24.972 -23.263 1.00 90.05 63  B 1 
ATOM 2913 C CG1 . VAL B 2 63  ? 32.658  -24.880 -24.735 1.00 78.27 63  B 1 
ATOM 2914 C CG2 . VAL B 2 63  ? 33.039  -23.541 -22.701 1.00 77.38 63  B 1 
ATOM 2915 N N   . TYR B 2 64  ? 32.915  -28.278 -22.741 1.00 91.76 64  B 1 
ATOM 2916 C CA  . TYR B 2 64  ? 32.818  -29.617 -23.322 1.00 91.63 64  B 1 
ATOM 2917 C C   . TYR B 2 64  ? 31.542  -30.315 -22.867 1.00 92.29 64  B 1 
ATOM 2918 O O   . TYR B 2 64  ? 30.864  -30.935 -23.686 1.00 90.63 64  B 1 
ATOM 2919 C CB  . TYR B 2 64  ? 34.062  -30.449 -22.989 1.00 91.10 64  B 1 
ATOM 2920 C CG  . TYR B 2 64  ? 35.400  -29.884 -23.435 1.00 90.30 64  B 1 
ATOM 2921 C CD1 . TYR B 2 64  ? 35.492  -28.909 -24.456 1.00 81.61 64  B 1 
ATOM 2922 C CD2 . TYR B 2 64  ? 36.583  -30.347 -22.827 1.00 81.71 64  B 1 
ATOM 2923 C CE1 . TYR B 2 64  ? 36.736  -28.383 -24.824 1.00 80.68 64  B 1 
ATOM 2924 C CE2 . TYR B 2 64  ? 37.824  -29.831 -23.196 1.00 80.32 64  B 1 
ATOM 2925 C CZ  . TYR B 2 64  ? 37.897  -28.842 -24.192 1.00 86.35 64  B 1 
ATOM 2926 O OH  . TYR B 2 64  ? 39.113  -28.308 -24.533 1.00 85.17 64  B 1 
ATOM 2927 N N   . TYR B 2 65  ? 31.180  -30.155 -21.616 1.00 92.65 65  B 1 
ATOM 2928 C CA  . TYR B 2 65  ? 29.951  -30.704 -21.055 1.00 92.73 65  B 1 
ATOM 2929 C C   . TYR B 2 65  ? 28.711  -30.011 -21.627 1.00 93.36 65  B 1 
ATOM 2930 O O   . TYR B 2 65  ? 27.817  -30.706 -22.101 1.00 92.01 65  B 1 
ATOM 2931 C CB  . TYR B 2 65  ? 29.981  -30.614 -19.527 1.00 92.08 65  B 1 
ATOM 2932 C CG  . TYR B 2 65  ? 31.070  -31.434 -18.881 1.00 92.01 65  B 1 
ATOM 2933 C CD1 . TYR B 2 65  ? 30.855  -32.798 -18.586 1.00 82.22 65  B 1 
ATOM 2934 C CD2 . TYR B 2 65  ? 32.312  -30.854 -18.570 1.00 82.39 65  B 1 
ATOM 2935 C CE1 . TYR B 2 65  ? 31.858  -33.559 -17.971 1.00 81.80 65  B 1 
ATOM 2936 C CE2 . TYR B 2 65  ? 33.324  -31.608 -17.962 1.00 80.94 65  B 1 
ATOM 2937 C CZ  . TYR B 2 65  ? 33.098  -32.964 -17.653 1.00 88.66 65  B 1 
ATOM 2938 O OH  . TYR B 2 65  ? 34.083  -33.696 -17.046 1.00 87.42 65  B 1 
ATOM 2939 N N   . THR B 2 66  ? 28.680  -28.675 -21.710 1.00 93.17 66  B 1 
ATOM 2940 C CA  . THR B 2 66  ? 27.529  -27.958 -22.289 1.00 92.71 66  B 1 
ATOM 2941 C C   . THR B 2 66  ? 27.324  -28.288 -23.766 1.00 92.82 66  B 1 
ATOM 2942 O O   . THR B 2 66  ? 26.197  -28.469 -24.207 1.00 91.60 66  B 1 
ATOM 2943 C CB  . THR B 2 66  ? 27.636  -26.433 -22.139 1.00 91.88 66  B 1 
ATOM 2944 O OG1 . THR B 2 66  ? 28.838  -25.940 -22.691 1.00 80.99 66  B 1 
ATOM 2945 C CG2 . THR B 2 66  ? 27.612  -25.998 -20.682 1.00 80.51 66  B 1 
ATOM 2946 N N   . ASN B 2 67  ? 28.396  -28.430 -24.532 1.00 93.14 67  B 1 
ATOM 2947 C CA  . ASN B 2 67  ? 28.277  -28.823 -25.933 1.00 92.82 67  B 1 
ATOM 2948 C C   . ASN B 2 67  ? 27.768  -30.267 -26.079 1.00 92.94 67  B 1 
ATOM 2949 O O   . ASN B 2 67  ? 26.949  -30.537 -26.955 1.00 91.56 67  B 1 
ATOM 2950 C CB  . ASN B 2 67  ? 29.637  -28.642 -26.628 1.00 92.37 67  B 1 
ATOM 2951 C CG  . ASN B 2 67  ? 30.025  -27.199 -26.906 1.00 90.73 67  B 1 
ATOM 2952 O OD1 . ASN B 2 67  ? 29.329  -26.239 -26.680 1.00 81.77 67  B 1 
ATOM 2953 N ND2 . ASN B 2 67  ? 31.198  -27.013 -27.481 1.00 80.97 67  B 1 
ATOM 2954 N N   . ARG B 2 68  ? 28.224  -31.187 -25.225 1.00 91.90 68  B 1 
ATOM 2955 C CA  . ARG B 2 68  ? 27.736  -32.573 -25.229 1.00 91.89 68  B 1 
ATOM 2956 C C   . ARG B 2 68  ? 26.285  -32.660 -24.752 1.00 92.03 68  B 1 
ATOM 2957 O O   . ARG B 2 68  ? 25.506  -33.373 -25.370 1.00 91.31 68  B 1 
ATOM 2958 C CB  . ARG B 2 68  ? 28.679  -33.459 -24.401 1.00 90.74 68  B 1 
ATOM 2959 C CG  . ARG B 2 68  ? 28.417  -34.946 -24.675 1.00 88.26 68  B 1 
ATOM 2960 C CD  . ARG B 2 68  ? 29.446  -35.853 -24.000 1.00 88.92 68  B 1 
ATOM 2961 N NE  . ARG B 2 68  ? 29.294  -35.852 -22.542 1.00 86.08 68  B 1 
ATOM 2962 C CZ  . ARG B 2 68  ? 29.956  -36.606 -21.684 1.00 87.86 68  B 1 
ATOM 2963 N NH1 . ARG B 2 68  ? 30.867  -37.468 -22.064 1.00 78.20 68  B 1 
ATOM 2964 N NH2 . ARG B 2 68  ? 29.700  -36.513 -20.410 1.00 79.55 68  B 1 
ATOM 2965 N N   . ALA B 2 69  ? 25.917  -31.882 -23.753 1.00 93.11 69  B 1 
ATOM 2966 C CA  . ALA B 2 69  ? 24.541  -31.758 -23.285 1.00 92.69 69  B 1 
ATOM 2967 C C   . ALA B 2 69  ? 23.598  -31.322 -24.414 1.00 92.93 69  B 1 
ATOM 2968 O O   . ALA B 2 69  ? 22.574  -31.958 -24.635 1.00 91.80 69  B 1 
ATOM 2969 C CB  . ALA B 2 69  ? 24.500  -30.761 -22.125 1.00 92.27 69  B 1 
ATOM 2970 N N   . LEU B 2 70  ? 23.983  -30.324 -25.216 1.00 93.13 70  B 1 
ATOM 2971 C CA  . LEU B 2 70  ? 23.189  -29.899 -26.370 1.00 92.35 70  B 1 
ATOM 2972 C C   . LEU B 2 70  ? 23.028  -31.014 -27.416 1.00 92.85 70  B 1 
ATOM 2973 O O   . LEU B 2 70  ? 21.968  -31.136 -28.023 1.00 91.84 70  B 1 
ATOM 2974 C CB  . LEU B 2 70  ? 23.817  -28.636 -26.978 1.00 91.55 70  B 1 
ATOM 2975 C CG  . LEU B 2 70  ? 22.973  -28.010 -28.118 1.00 87.41 70  B 1 
ATOM 2976 C CD1 . LEU B 2 70  ? 21.603  -27.539 -27.645 1.00 77.37 70  B 1 
ATOM 2977 C CD2 . LEU B 2 70  ? 23.710  -26.799 -28.690 1.00 77.62 70  B 1 
ATOM 2978 N N   . CYS B 2 71  ? 24.070  -31.851 -27.640 1.00 92.99 71  B 1 
ATOM 2979 C CA  . CYS B 2 71  ? 23.949  -33.032 -28.495 1.00 92.49 71  B 1 
ATOM 2980 C C   . CYS B 2 71  ? 22.914  -34.018 -27.934 1.00 92.74 71  B 1 
ATOM 2981 O O   . CYS B 2 71  ? 22.026  -34.436 -28.671 1.00 91.51 71  B 1 
ATOM 2982 C CB  . CYS B 2 71  ? 25.301  -33.726 -28.667 1.00 91.99 71  B 1 
ATOM 2983 S SG  . CYS B 2 71  ? 26.488  -32.664 -29.541 1.00 87.55 71  B 1 
ATOM 2984 N N   . TYR B 2 72  ? 22.997  -34.342 -26.645 1.00 93.57 72  B 1 
ATOM 2985 C CA  . TYR B 2 72  ? 22.042  -35.236 -25.997 1.00 93.16 72  B 1 
ATOM 2986 C C   . TYR B 2 72  ? 20.614  -34.687 -26.030 1.00 93.19 72  B 1 
ATOM 2987 O O   . TYR B 2 72  ? 19.681  -35.438 -26.290 1.00 91.65 72  B 1 
ATOM 2988 C CB  . TYR B 2 72  ? 22.486  -35.511 -24.564 1.00 92.99 72  B 1 
ATOM 2989 C CG  . TYR B 2 72  ? 23.723  -36.387 -24.418 1.00 92.25 72  B 1 
ATOM 2990 C CD1 . TYR B 2 72  ? 23.887  -37.540 -25.212 1.00 83.51 72  B 1 
ATOM 2991 C CD2 . TYR B 2 72  ? 24.688  -36.072 -23.451 1.00 83.75 72  B 1 
ATOM 2992 C CE1 . TYR B 2 72  ? 25.003  -38.367 -25.046 1.00 82.89 72  B 1 
ATOM 2993 C CE2 . TYR B 2 72  ? 25.806  -36.895 -23.272 1.00 82.18 72  B 1 
ATOM 2994 C CZ  . TYR B 2 72  ? 25.969  -38.047 -24.070 1.00 88.82 72  B 1 
ATOM 2995 O OH  . TYR B 2 72  ? 27.065  -38.858 -23.898 1.00 87.15 72  B 1 
ATOM 2996 N N   . LEU B 2 73  ? 20.454  -33.377 -25.862 1.00 92.89 73  B 1 
ATOM 2997 C CA  . LEU B 2 73  ? 19.157  -32.699 -25.953 1.00 91.78 73  B 1 
ATOM 2998 C C   . LEU B 2 73  ? 18.547  -32.845 -27.354 1.00 91.89 73  B 1 
ATOM 2999 O O   . LEU B 2 73  ? 17.382  -33.182 -27.500 1.00 90.37 73  B 1 
ATOM 3000 C CB  . LEU B 2 73  ? 19.378  -31.234 -25.534 1.00 91.28 73  B 1 
ATOM 3001 C CG  . LEU B 2 73  ? 18.228  -30.645 -24.686 1.00 86.57 73  B 1 
ATOM 3002 C CD1 . LEU B 2 73  ? 18.803  -29.583 -23.756 1.00 78.08 73  B 1 
ATOM 3003 C CD2 . LEU B 2 73  ? 17.154  -29.997 -25.542 1.00 78.79 73  B 1 
ATOM 3004 N N   . LYS B 2 74  ? 19.370  -32.688 -28.413 1.00 92.56 74  B 1 
ATOM 3005 C CA  . LYS B 2 74  ? 18.941  -32.940 -29.802 1.00 91.17 74  B 1 
ATOM 3006 C C   . LYS B 2 74  ? 18.656  -34.413 -30.099 1.00 91.76 74  B 1 
ATOM 3007 O O   . LYS B 2 74  ? 17.877  -34.702 -31.001 1.00 89.53 74  B 1 
ATOM 3008 C CB  . LYS B 2 74  ? 19.995  -32.397 -30.779 1.00 90.40 74  B 1 
ATOM 3009 C CG  . LYS B 2 74  ? 20.120  -30.866 -30.798 1.00 86.77 74  B 1 
ATOM 3010 C CD  . LYS B 2 74  ? 18.839  -30.177 -31.278 1.00 82.35 74  B 1 
ATOM 3011 C CE  . LYS B 2 74  ? 19.030  -28.658 -31.309 1.00 77.52 74  B 1 
ATOM 3012 N NZ  . LYS B 2 74  ? 17.751  -27.952 -31.559 1.00 69.74 74  B 1 
ATOM 3013 N N   . MET B 2 75  ? 19.260  -35.325 -29.360 1.00 91.53 75  B 1 
ATOM 3014 C CA  . MET B 2 75  ? 19.025  -36.765 -29.434 1.00 90.69 75  B 1 
ATOM 3015 C C   . MET B 2 75  ? 17.878  -37.240 -28.533 1.00 90.67 75  B 1 
ATOM 3016 O O   . MET B 2 75  ? 17.648  -38.442 -28.446 1.00 87.79 75  B 1 
ATOM 3017 C CB  . MET B 2 75  ? 20.324  -37.512 -29.077 1.00 89.81 75  B 1 
ATOM 3018 C CG  . MET B 2 75  ? 21.449  -37.303 -30.106 1.00 86.41 75  B 1 
ATOM 3019 S SD  . MET B 2 75  ? 23.102  -37.830 -29.539 1.00 84.83 75  B 1 
ATOM 3020 C CE  . MET B 2 75  ? 22.805  -39.590 -29.234 1.00 73.10 75  B 1 
ATOM 3021 N N   . GLN B 2 76  ? 17.182  -36.341 -27.842 1.00 91.23 76  B 1 
ATOM 3022 C CA  . GLN B 2 76  ? 16.147  -36.632 -26.842 1.00 90.72 76  B 1 
ATOM 3023 C C   . GLN B 2 76  ? 16.636  -37.520 -25.676 1.00 91.55 76  B 1 
ATOM 3024 O O   . GLN B 2 76  ? 15.876  -38.252 -25.069 1.00 88.02 76  B 1 
ATOM 3025 C CB  . GLN B 2 76  ? 14.865  -37.165 -27.505 1.00 89.13 76  B 1 
ATOM 3026 C CG  . GLN B 2 76  ? 14.267  -36.169 -28.514 1.00 84.55 76  B 1 
ATOM 3027 C CD  . GLN B 2 76  ? 12.931  -36.662 -29.095 1.00 77.12 76  B 1 
ATOM 3028 O OE1 . GLN B 2 76  ? 12.631  -37.841 -29.160 1.00 67.83 76  B 1 
ATOM 3029 N NE2 . GLN B 2 76  ? 12.088  -35.768 -29.549 1.00 65.62 76  B 1 
ATOM 3030 N N   . GLN B 2 77  ? 17.923  -37.430 -25.338 1.00 90.93 77  B 1 
ATOM 3031 C CA  . GLN B 2 77  ? 18.528  -38.141 -24.211 1.00 90.91 77  B 1 
ATOM 3032 C C   . GLN B 2 77  ? 18.631  -37.206 -22.998 1.00 91.67 77  B 1 
ATOM 3033 O O   . GLN B 2 77  ? 19.710  -36.807 -22.578 1.00 88.98 77  B 1 
ATOM 3034 C CB  . GLN B 2 77  ? 19.873  -38.757 -24.614 1.00 89.60 77  B 1 
ATOM 3035 C CG  . GLN B 2 77  ? 19.692  -39.877 -25.644 1.00 85.76 77  B 1 
ATOM 3036 C CD  . GLN B 2 77  ? 20.998  -40.602 -25.988 1.00 81.47 77  B 1 
ATOM 3037 O OE1 . GLN B 2 77  ? 22.094  -40.156 -25.699 1.00 72.40 77  B 1 
ATOM 3038 N NE2 . GLN B 2 77  ? 20.915  -41.747 -26.600 1.00 69.56 77  B 1 
ATOM 3039 N N   . HIS B 2 78  ? 17.468  -36.860 -22.459 1.00 92.61 78  B 1 
ATOM 3040 C CA  . HIS B 2 78  ? 17.335  -35.805 -21.455 1.00 92.03 78  B 1 
ATOM 3041 C C   . HIS B 2 78  ? 18.116  -36.085 -20.166 1.00 92.71 78  B 1 
ATOM 3042 O O   . HIS B 2 78  ? 18.785  -35.187 -19.660 1.00 90.58 78  B 1 
ATOM 3043 C CB  . HIS B 2 78  ? 15.849  -35.566 -21.162 1.00 89.82 78  B 1 
ATOM 3044 C CG  . HIS B 2 78  ? 15.044  -35.294 -22.405 1.00 87.94 78  B 1 
ATOM 3045 N ND1 . HIS B 2 78  ? 15.272  -34.288 -23.323 1.00 73.69 78  B 1 
ATOM 3046 C CD2 . HIS B 2 78  ? 14.001  -36.044 -22.891 1.00 73.78 78  B 1 
ATOM 3047 C CE1 . HIS B 2 78  ? 14.392  -34.436 -24.323 1.00 74.66 78  B 1 
ATOM 3048 N NE2 . HIS B 2 78  ? 13.606  -35.489 -24.101 1.00 75.96 78  B 1 
ATOM 3049 N N   . GLU B 2 79  ? 18.156  -37.316 -19.673 1.00 91.41 79  B 1 
ATOM 3050 C CA  . GLU B 2 79  ? 18.920  -37.666 -18.470 1.00 90.72 79  B 1 
ATOM 3051 C C   . GLU B 2 79  ? 20.432  -37.451 -18.646 1.00 91.40 79  B 1 
ATOM 3052 O O   . GLU B 2 79  ? 21.102  -36.939 -17.750 1.00 89.19 79  B 1 
ATOM 3053 C CB  . GLU B 2 79  ? 18.681  -39.120 -18.069 1.00 89.37 79  B 1 
ATOM 3054 C CG  . GLU B 2 79  ? 17.273  -39.376 -17.526 1.00 81.17 79  B 1 
ATOM 3055 C CD  . GLU B 2 79  ? 17.157  -40.748 -16.840 1.00 73.60 79  B 1 
ATOM 3056 O OE1 . GLU B 2 79  ? 16.196  -40.929 -16.071 1.00 63.95 79  B 1 
ATOM 3057 O OE2 . GLU B 2 79  ? 18.057  -41.595 -17.066 1.00 64.38 79  B 1 
ATOM 3058 N N   . GLN B 2 80  ? 20.961  -37.811 -19.809 1.00 92.07 80  B 1 
ATOM 3059 C CA  . GLN B 2 80  ? 22.383  -37.621 -20.094 1.00 91.81 80  B 1 
ATOM 3060 C C   . GLN B 2 80  ? 22.713  -36.139 -20.272 1.00 92.68 80  B 1 
ATOM 3061 O O   . GLN B 2 80  ? 23.742  -35.669 -19.781 1.00 90.77 80  B 1 
ATOM 3062 C CB  . GLN B 2 80  ? 22.792  -38.418 -21.340 1.00 91.14 80  B 1 
ATOM 3063 C CG  . GLN B 2 80  ? 22.612  -39.934 -21.145 1.00 87.36 80  B 1 
ATOM 3064 C CD  . GLN B 2 80  ? 23.143  -40.759 -22.321 1.00 81.66 80  B 1 
ATOM 3065 O OE1 . GLN B 2 80  ? 23.880  -40.295 -23.173 1.00 70.44 80  B 1 
ATOM 3066 N NE2 . GLN B 2 80  ? 22.794  -42.018 -22.392 1.00 67.47 80  B 1 
ATOM 3067 N N   . ALA B 2 81  ? 21.829  -35.390 -20.917 1.00 92.49 81  B 1 
ATOM 3068 C CA  . ALA B 2 81  ? 21.960  -33.948 -21.034 1.00 92.30 81  B 1 
ATOM 3069 C C   . ALA B 2 81  ? 21.926  -33.263 -19.662 1.00 92.80 81  B 1 
ATOM 3070 O O   . ALA B 2 81  ? 22.771  -32.415 -19.368 1.00 91.53 81  B 1 
ATOM 3071 C CB  . ALA B 2 81  ? 20.848  -33.426 -21.961 1.00 91.92 81  B 1 
ATOM 3072 N N   . LEU B 2 82  ? 21.017  -33.688 -18.773 1.00 92.82 82  B 1 
ATOM 3073 C CA  . LEU B 2 82  ? 20.888  -33.191 -17.408 1.00 92.40 82  B 1 
ATOM 3074 C C   . LEU B 2 82  ? 22.166  -33.423 -16.599 1.00 92.92 82  B 1 
ATOM 3075 O O   . LEU B 2 82  ? 22.661  -32.506 -15.935 1.00 91.50 82  B 1 
ATOM 3076 C CB  . LEU B 2 82  ? 19.684  -33.901 -16.752 1.00 90.82 82  B 1 
ATOM 3077 C CG  . LEU B 2 82  ? 19.266  -33.288 -15.405 1.00 85.73 82  B 1 
ATOM 3078 C CD1 . LEU B 2 82  ? 18.383  -32.062 -15.624 1.00 75.68 82  B 1 
ATOM 3079 C CD2 . LEU B 2 82  ? 18.463  -34.295 -14.587 1.00 75.19 82  B 1 
ATOM 3080 N N   . ALA B 2 83  ? 22.742  -34.616 -16.678 1.00 93.06 83  B 1 
ATOM 3081 C CA  . ALA B 2 83  ? 23.989  -34.952 -15.998 1.00 92.95 83  B 1 
ATOM 3082 C C   . ALA B 2 83  ? 25.161  -34.074 -16.476 1.00 93.49 83  B 1 
ATOM 3083 O O   . ALA B 2 83  ? 25.920  -33.546 -15.659 1.00 92.01 83  B 1 
ATOM 3084 C CB  . ALA B 2 83  ? 24.269  -36.447 -16.210 1.00 92.35 83  B 1 
ATOM 3085 N N   . ASP B 2 84  ? 25.276  -33.869 -17.790 1.00 92.69 84  B 1 
ATOM 3086 C CA  . ASP B 2 84  ? 26.316  -33.006 -18.358 1.00 92.50 84  B 1 
ATOM 3087 C C   . ASP B 2 84  ? 26.125  -31.532 -17.988 1.00 93.02 84  B 1 
ATOM 3088 O O   . ASP B 2 84  ? 27.110  -30.848 -17.669 1.00 91.31 84  B 1 
ATOM 3089 C CB  . ASP B 2 84  ? 26.367  -33.180 -19.882 1.00 91.75 84  B 1 
ATOM 3090 C CG  . ASP B 2 84  ? 27.207  -34.365 -20.352 1.00 90.36 84  B 1 
ATOM 3091 O OD1 . ASP B 2 84  ? 27.863  -35.058 -19.544 1.00 82.54 84  B 1 
ATOM 3092 O OD2 . ASP B 2 84  ? 27.350  -34.537 -21.583 1.00 83.05 84  B 1 
ATOM 3093 N N   . CYS B 2 85  ? 24.902  -31.031 -17.957 1.00 92.90 85  B 1 
ATOM 3094 C CA  . CYS B 2 85  ? 24.604  -29.671 -17.506 1.00 92.97 85  B 1 
ATOM 3095 C C   . CYS B 2 85  ? 24.980  -29.465 -16.031 1.00 93.36 85  B 1 
ATOM 3096 O O   . CYS B 2 85  ? 25.626  -28.469 -15.702 1.00 92.31 85  B 1 
ATOM 3097 C CB  . CYS B 2 85  ? 23.118  -29.354 -17.719 1.00 92.65 85  B 1 
ATOM 3098 S SG  . CYS B 2 85  ? 22.762  -29.167 -19.489 1.00 89.05 85  B 1 
ATOM 3099 N N   . ARG B 2 86  ? 24.637  -30.409 -15.156 1.00 92.96 86  B 1 
ATOM 3100 C CA  . ARG B 2 86  ? 25.035  -30.356 -13.735 1.00 91.99 86  B 1 
ATOM 3101 C C   . ARG B 2 86  ? 26.553  -30.318 -13.591 1.00 92.13 86  B 1 
ATOM 3102 O O   . ARG B 2 86  ? 27.073  -29.474 -12.859 1.00 91.05 86  B 1 
ATOM 3103 C CB  . ARG B 2 86  ? 24.445  -31.538 -12.965 1.00 91.31 86  B 1 
ATOM 3104 C CG  . ARG B 2 86  ? 22.947  -31.341 -12.677 1.00 85.07 86  B 1 
ATOM 3105 C CD  . ARG B 2 86  ? 22.388  -32.542 -11.891 1.00 80.84 86  B 1 
ATOM 3106 N NE  . ARG B 2 86  ? 20.973  -32.363 -11.576 1.00 73.88 86  B 1 
ATOM 3107 C CZ  . ARG B 2 86  ? 20.159  -33.278 -11.052 1.00 66.59 86  B 1 
ATOM 3108 N NH1 . ARG B 2 86  ? 20.576  -34.479 -10.742 1.00 59.79 86  B 1 
ATOM 3109 N NH2 . ARG B 2 86  ? 18.905  -32.996 -10.835 1.00 61.57 86  B 1 
ATOM 3110 N N   . ARG B 2 87  ? 27.268  -31.162 -14.340 1.00 91.75 87  B 1 
ATOM 3111 C CA  . ARG B 2 87  ? 28.727  -31.179 -14.304 1.00 91.79 87  B 1 
ATOM 3112 C C   . ARG B 2 87  ? 29.342  -29.877 -14.827 1.00 92.33 87  B 1 
ATOM 3113 O O   . ARG B 2 87  ? 30.341  -29.417 -14.291 1.00 90.72 87  B 1 
ATOM 3114 C CB  . ARG B 2 87  ? 29.234  -32.406 -15.063 1.00 91.20 87  B 1 
ATOM 3115 C CG  . ARG B 2 87  ? 30.724  -32.699 -14.813 1.00 80.61 87  B 1 
ATOM 3116 C CD  . ARG B 2 87  ? 30.965  -33.044 -13.335 1.00 79.27 87  B 1 
ATOM 3117 N NE  . ARG B 2 87  ? 32.375  -33.371 -13.067 1.00 71.52 87  B 1 
ATOM 3118 C CZ  . ARG B 2 87  ? 32.890  -33.521 -11.850 1.00 63.81 87  B 1 
ATOM 3119 N NH1 . ARG B 2 87  ? 32.150  -33.428 -10.773 1.00 56.87 87  B 1 
ATOM 3120 N NH2 . ARG B 2 87  ? 34.151  -33.750 -11.708 1.00 55.91 87  B 1 
ATOM 3121 N N   . ALA B 2 88  ? 28.755  -29.279 -15.856 1.00 93.01 88  B 1 
ATOM 3122 C CA  . ALA B 2 88  ? 29.181  -27.970 -16.354 1.00 92.46 88  B 1 
ATOM 3123 C C   . ALA B 2 88  ? 28.999  -26.867 -15.303 1.00 92.50 88  B 1 
ATOM 3124 O O   . ALA B 2 88  ? 29.891  -26.045 -15.135 1.00 91.14 88  B 1 
ATOM 3125 C CB  . ALA B 2 88  ? 28.414  -27.648 -17.643 1.00 92.04 88  B 1 
ATOM 3126 N N   . LEU B 2 89  ? 27.885  -26.882 -14.560 1.00 92.37 89  B 1 
ATOM 3127 C CA  . LEU B 2 89  ? 27.606  -25.912 -13.502 1.00 91.86 89  B 1 
ATOM 3128 C C   . LEU B 2 89  ? 28.519  -26.075 -12.279 1.00 92.00 89  B 1 
ATOM 3129 O O   . LEU B 2 89  ? 28.874  -25.080 -11.657 1.00 90.12 89  B 1 
ATOM 3130 C CB  . LEU B 2 89  ? 26.132  -26.028 -13.072 1.00 91.26 89  B 1 
ATOM 3131 C CG  . LEU B 2 89  ? 25.139  -25.478 -14.108 1.00 88.77 89  B 1 
ATOM 3132 C CD1 . LEU B 2 89  ? 23.710  -25.827 -13.701 1.00 80.05 89  B 1 
ATOM 3133 C CD2 . LEU B 2 89  ? 25.250  -23.956 -14.237 1.00 81.05 89  B 1 
ATOM 3134 N N   . GLU B 2 90  ? 28.956  -27.292 -11.956 1.00 92.41 90  B 1 
ATOM 3135 C CA  . GLU B 2 90  ? 29.977  -27.512 -10.928 1.00 91.64 90  B 1 
ATOM 3136 C C   . GLU B 2 90  ? 31.327  -26.881 -11.300 1.00 91.53 90  B 1 
ATOM 3137 O O   . GLU B 2 90  ? 32.106  -26.513 -10.416 1.00 88.88 90  B 1 
ATOM 3138 C CB  . GLU B 2 90  ? 30.209  -29.015 -10.711 1.00 91.21 90  B 1 
ATOM 3139 C CG  . GLU B 2 90  ? 29.065  -29.727 -9.964  1.00 84.76 90  B 1 
ATOM 3140 C CD  . GLU B 2 90  ? 29.287  -31.261 -9.878  1.00 81.16 90  B 1 
ATOM 3141 O OE1 . GLU B 2 90  ? 28.417  -31.956 -9.323  1.00 71.89 90  B 1 
ATOM 3142 O OE2 . GLU B 2 90  ? 30.333  -31.754 -10.370 1.00 74.55 90  B 1 
ATOM 3143 N N   . LEU B 2 91  ? 31.623  -26.764 -12.598 1.00 91.81 91  B 1 
ATOM 3144 C CA  . LEU B 2 91  ? 32.862  -26.162 -13.099 1.00 90.73 91  B 1 
ATOM 3145 C C   . LEU B 2 91  ? 32.732  -24.652 -13.328 1.00 90.81 91  B 1 
ATOM 3146 O O   . LEU B 2 91  ? 33.706  -23.915 -13.150 1.00 87.31 91  B 1 
ATOM 3147 C CB  . LEU B 2 91  ? 33.260  -26.870 -14.406 1.00 89.93 91  B 1 
ATOM 3148 C CG  . LEU B 2 91  ? 33.650  -28.353 -14.240 1.00 87.85 91  B 1 
ATOM 3149 C CD1 . LEU B 2 91  ? 33.787  -29.000 -15.619 1.00 79.82 91  B 1 
ATOM 3150 C CD2 . LEU B 2 91  ? 34.984  -28.521 -13.505 1.00 79.34 91  B 1 
ATOM 3151 N N   . ASP B 2 92  ? 31.548  -24.203 -13.757 1.00 90.32 92  B 1 
ATOM 3152 C CA  . ASP B 2 92  ? 31.225  -22.802 -14.037 1.00 90.05 92  B 1 
ATOM 3153 C C   . ASP B 2 92  ? 29.755  -22.515 -13.700 1.00 90.50 92  B 1 
ATOM 3154 O O   . ASP B 2 92  ? 28.858  -22.627 -14.540 1.00 87.49 92  B 1 
ATOM 3155 C CB  . ASP B 2 92  ? 31.562  -22.484 -15.502 1.00 88.27 92  B 1 
ATOM 3156 C CG  . ASP B 2 92  ? 31.241  -21.040 -15.895 1.00 86.26 92  B 1 
ATOM 3157 O OD1 . ASP B 2 92  ? 30.955  -20.216 -14.990 1.00 77.57 92  B 1 
ATOM 3158 O OD2 . ASP B 2 92  ? 31.254  -20.769 -17.115 1.00 77.79 92  B 1 
ATOM 3159 N N   . GLY B 2 93  ? 29.506  -22.126 -12.449 1.00 90.28 93  B 1 
ATOM 3160 C CA  . GLY B 2 93  ? 28.182  -21.792 -11.956 1.00 89.24 93  B 1 
ATOM 3161 C C   . GLY B 2 93  ? 27.535  -20.567 -12.621 1.00 90.03 93  B 1 
ATOM 3162 O O   . GLY B 2 93  ? 26.326  -20.380 -12.523 1.00 87.29 93  B 1 
ATOM 3163 N N   . GLN B 2 94  ? 28.327  -19.757 -13.336 1.00 89.27 94  B 1 
ATOM 3164 C CA  . GLN B 2 94  ? 27.879  -18.574 -14.085 1.00 88.60 94  B 1 
ATOM 3165 C C   . GLN B 2 94  ? 27.604  -18.864 -15.568 1.00 90.10 94  B 1 
ATOM 3166 O O   . GLN B 2 94  ? 27.310  -17.964 -16.348 1.00 87.27 94  B 1 
ATOM 3167 C CB  . GLN B 2 94  ? 28.931  -17.457 -13.914 1.00 86.33 94  B 1 
ATOM 3168 C CG  . GLN B 2 94  ? 29.118  -16.991 -12.457 1.00 81.67 94  B 1 
ATOM 3169 C CD  . GLN B 2 94  ? 27.945  -16.174 -11.930 1.00 74.32 94  B 1 
ATOM 3170 O OE1 . GLN B 2 94  ? 27.146  -15.624 -12.669 1.00 63.72 94  B 1 
ATOM 3171 N NE2 . GLN B 2 94  ? 27.814  -16.054 -10.630 1.00 62.35 94  B 1 
ATOM 3172 N N   . SER B 2 95  ? 27.705  -20.120 -15.998 1.00 90.43 95  B 1 
ATOM 3173 C CA  . SER B 2 95  ? 27.511  -20.498 -17.392 1.00 91.25 95  B 1 
ATOM 3174 C C   . SER B 2 95  ? 26.052  -20.328 -17.828 1.00 92.06 95  B 1 
ATOM 3175 O O   . SER B 2 95  ? 25.188  -21.161 -17.546 1.00 90.90 95  B 1 
ATOM 3176 C CB  . SER B 2 95  ? 27.991  -21.928 -17.636 1.00 90.75 95  B 1 
ATOM 3177 O OG  . SER B 2 95  ? 27.883  -22.261 -19.018 1.00 86.49 95  B 1 
ATOM 3178 N N   . VAL B 2 96  ? 25.801  -19.289 -18.626 1.00 92.03 96  B 1 
ATOM 3179 C CA  . VAL B 2 96  ? 24.476  -19.044 -19.232 1.00 91.92 96  B 1 
ATOM 3180 C C   . VAL B 2 96  ? 23.995  -20.262 -20.016 1.00 92.58 96  B 1 
ATOM 3181 O O   . VAL B 2 96  ? 22.847  -20.670 -19.888 1.00 92.03 96  B 1 
ATOM 3182 C CB  . VAL B 2 96  ? 24.528  -17.824 -20.173 1.00 90.80 96  B 1 
ATOM 3183 C CG1 . VAL B 2 96  ? 23.174  -17.563 -20.841 1.00 83.00 96  B 1 
ATOM 3184 C CG2 . VAL B 2 96  ? 24.933  -16.557 -19.423 1.00 81.88 96  B 1 
ATOM 3185 N N   . LYS B 2 97  ? 24.882  -20.878 -20.807 1.00 91.96 97  B 1 
ATOM 3186 C CA  . LYS B 2 97  ? 24.536  -22.060 -21.600 1.00 91.88 97  B 1 
ATOM 3187 C C   . LYS B 2 97  ? 24.191  -23.264 -20.732 1.00 92.37 97  B 1 
ATOM 3188 O O   . LYS B 2 97  ? 23.259  -23.987 -21.071 1.00 91.49 97  B 1 
ATOM 3189 C CB  . LYS B 2 97  ? 25.666  -22.422 -22.569 1.00 90.96 97  B 1 
ATOM 3190 C CG  . LYS B 2 97  ? 25.806  -21.390 -23.696 1.00 87.38 97  B 1 
ATOM 3191 C CD  . LYS B 2 97  ? 26.844  -21.865 -24.715 1.00 83.49 97  B 1 
ATOM 3192 C CE  . LYS B 2 97  ? 26.947  -20.856 -25.861 1.00 76.20 97  B 1 
ATOM 3193 N NZ  . LYS B 2 97  ? 27.902  -21.302 -26.890 1.00 67.54 97  B 1 
ATOM 3194 N N   . ALA B 2 98  ? 24.897  -23.469 -19.632 1.00 92.77 98  B 1 
ATOM 3195 C CA  . ALA B 2 98  ? 24.620  -24.573 -18.720 1.00 92.85 98  B 1 
ATOM 3196 C C   . ALA B 2 98  ? 23.233  -24.423 -18.078 1.00 93.38 98  B 1 
ATOM 3197 O O   . ALA B 2 98  ? 22.448  -25.364 -18.120 1.00 92.36 98  B 1 
ATOM 3198 C CB  . ALA B 2 98  ? 25.738  -24.677 -17.681 1.00 92.62 98  B 1 
ATOM 3199 N N   . HIS B 2 99  ? 22.902  -23.226 -17.587 1.00 93.89 99  B 1 
ATOM 3200 C CA  . HIS B 2 99  ? 21.565  -22.949 -17.051 1.00 93.44 99  B 1 
ATOM 3201 C C   . HIS B 2 99  ? 20.478  -23.042 -18.125 1.00 93.62 99  B 1 
ATOM 3202 O O   . HIS B 2 99  ? 19.423  -23.627 -17.881 1.00 92.89 99  B 1 
ATOM 3203 C CB  . HIS B 2 99  ? 21.548  -21.568 -16.384 1.00 92.99 99  B 1 
ATOM 3204 C CG  . HIS B 2 99  ? 22.203  -21.559 -15.032 1.00 92.02 99  B 1 
ATOM 3205 N ND1 . HIS B 2 99  ? 21.727  -22.207 -13.908 1.00 78.43 99  B 1 
ATOM 3206 C CD2 . HIS B 2 99  ? 23.359  -20.926 -14.665 1.00 78.58 99  B 1 
ATOM 3207 C CE1 . HIS B 2 99  ? 22.582  -21.969 -12.901 1.00 81.53 99  B 1 
ATOM 3208 N NE2 . HIS B 2 99  ? 23.577  -21.192 -13.321 1.00 83.52 99  B 1 
ATOM 3209 N N   . PHE B 2 100 ? 20.725  -22.526 -19.334 1.00 93.87 100 B 1 
ATOM 3210 C CA  . PHE B 2 100 ? 19.769  -22.584 -20.440 1.00 93.53 100 B 1 
ATOM 3211 C C   . PHE B 2 100 ? 19.467  -24.023 -20.871 1.00 93.82 100 B 1 
ATOM 3212 O O   . PHE B 2 100 ? 18.307  -24.411 -20.952 1.00 93.18 100 B 1 
ATOM 3213 C CB  . PHE B 2 100 ? 20.292  -21.737 -21.606 1.00 92.63 100 B 1 
ATOM 3214 C CG  . PHE B 2 100 ? 19.366  -21.695 -22.817 1.00 91.63 100 B 1 
ATOM 3215 C CD1 . PHE B 2 100 ? 19.879  -21.893 -24.109 1.00 81.63 100 B 1 
ATOM 3216 C CD2 . PHE B 2 100 ? 17.989  -21.453 -22.656 1.00 81.47 100 B 1 
ATOM 3217 C CE1 . PHE B 2 100 ? 19.029  -21.849 -25.222 1.00 81.71 100 B 1 
ATOM 3218 C CE2 . PHE B 2 100 ? 17.134  -21.418 -23.766 1.00 80.41 100 B 1 
ATOM 3219 C CZ  . PHE B 2 100 ? 17.656  -21.611 -25.052 1.00 85.93 100 B 1 
ATOM 3220 N N   . PHE B 2 101 ? 20.491  -24.836 -21.091 1.00 93.36 101 B 1 
ATOM 3221 C CA  . PHE B 2 101 ? 20.309  -26.228 -21.494 1.00 93.17 101 B 1 
ATOM 3222 C C   . PHE B 2 101 ? 19.745  -27.093 -20.359 1.00 93.69 101 B 1 
ATOM 3223 O O   . PHE B 2 101 ? 18.940  -27.977 -20.634 1.00 92.47 101 B 1 
ATOM 3224 C CB  . PHE B 2 101 ? 21.625  -26.805 -22.035 1.00 92.75 101 B 1 
ATOM 3225 C CG  . PHE B 2 101 ? 22.215  -26.105 -23.243 1.00 92.52 101 B 1 
ATOM 3226 C CD1 . PHE B 2 101 ? 21.423  -25.398 -24.168 1.00 83.95 101 B 1 
ATOM 3227 C CD2 . PHE B 2 101 ? 23.605  -26.176 -23.461 1.00 83.69 101 B 1 
ATOM 3228 C CE1 . PHE B 2 101 ? 21.998  -24.750 -25.266 1.00 83.16 101 B 1 
ATOM 3229 C CE2 . PHE B 2 101 ? 24.193  -25.538 -24.571 1.00 82.63 101 B 1 
ATOM 3230 C CZ  . PHE B 2 101 ? 23.387  -24.826 -25.463 1.00 88.21 101 B 1 
ATOM 3231 N N   . LEU B 2 102 ? 20.099  -26.804 -19.112 1.00 93.37 102 B 1 
ATOM 3232 C CA  . LEU B 2 102 ? 19.496  -27.460 -17.958 1.00 93.17 102 B 1 
ATOM 3233 C C   . LEU B 2 102 ? 17.985  -27.201 -17.917 1.00 93.60 102 B 1 
ATOM 3234 O O   . LEU B 2 102 ? 17.210  -28.156 -17.838 1.00 92.78 102 B 1 
ATOM 3235 C CB  . LEU B 2 102 ? 20.201  -26.984 -16.678 1.00 92.55 102 B 1 
ATOM 3236 C CG  . LEU B 2 102 ? 19.667  -27.633 -15.381 1.00 89.82 102 B 1 
ATOM 3237 C CD1 . LEU B 2 102 ? 19.839  -29.150 -15.374 1.00 80.29 102 B 1 
ATOM 3238 C CD2 . LEU B 2 102 ? 20.436  -27.077 -14.181 1.00 80.18 102 B 1 
ATOM 3239 N N   . GLY B 2 103 ? 17.571  -25.956 -18.066 1.00 93.60 103 B 1 
ATOM 3240 C CA  . GLY B 2 103 ? 16.156  -25.593 -18.138 1.00 93.01 103 B 1 
ATOM 3241 C C   . GLY B 2 103 ? 15.433  -26.244 -19.318 1.00 93.18 103 B 1 
ATOM 3242 O O   . GLY B 2 103 ? 14.306  -26.715 -19.167 1.00 92.11 103 B 1 
ATOM 3243 N N   . GLN B 2 104 ? 16.078  -26.353 -20.482 1.00 93.31 104 B 1 
ATOM 3244 C CA  . GLN B 2 104 ? 15.502  -27.076 -21.623 1.00 92.23 104 B 1 
ATOM 3245 C C   . GLN B 2 104 ? 15.353  -28.584 -21.349 1.00 92.20 104 B 1 
ATOM 3246 O O   . GLN B 2 104 ? 14.332  -29.151 -21.718 1.00 90.79 104 B 1 
ATOM 3247 C CB  . GLN B 2 104 ? 16.347  -26.862 -22.888 1.00 91.38 104 B 1 
ATOM 3248 C CG  . GLN B 2 104 ? 16.173  -25.452 -23.476 1.00 85.45 104 B 1 
ATOM 3249 C CD  . GLN B 2 104 ? 16.773  -25.342 -24.877 1.00 81.70 104 B 1 
ATOM 3250 O OE1 . GLN B 2 104 ? 17.822  -25.878 -25.203 1.00 71.40 104 B 1 
ATOM 3251 N NE2 . GLN B 2 104 ? 16.122  -24.645 -25.779 1.00 69.13 104 B 1 
ATOM 3252 N N   . CYS B 2 105 ? 16.319  -29.233 -20.693 1.00 92.72 105 B 1 
ATOM 3253 C CA  . CYS B 2 105 ? 16.184  -30.636 -20.284 1.00 92.22 105 B 1 
ATOM 3254 C C   . CYS B 2 105 ? 14.997  -30.817 -19.339 1.00 92.65 105 B 1 
ATOM 3255 O O   . CYS B 2 105 ? 14.157  -31.691 -19.561 1.00 90.90 105 B 1 
ATOM 3256 C CB  . CYS B 2 105 ? 17.452  -31.131 -19.586 1.00 91.03 105 B 1 
ATOM 3257 S SG  . CYS B 2 105 ? 18.886  -31.132 -20.692 1.00 82.69 105 B 1 
ATOM 3258 N N   . GLN B 2 106 ? 14.904  -29.960 -18.317 1.00 93.24 106 B 1 
ATOM 3259 C CA  . GLN B 2 106 ? 13.836  -30.013 -17.318 1.00 92.73 106 B 1 
ATOM 3260 C C   . GLN B 2 106 ? 12.459  -29.731 -17.930 1.00 92.26 106 B 1 
ATOM 3261 O O   . GLN B 2 106 ? 11.475  -30.324 -17.501 1.00 90.54 106 B 1 
ATOM 3262 C CB  . GLN B 2 106 ? 14.155  -29.005 -16.204 1.00 92.66 106 B 1 
ATOM 3263 C CG  . GLN B 2 106 ? 15.337  -29.460 -15.349 1.00 91.63 106 B 1 
ATOM 3264 C CD  . GLN B 2 106 ? 15.806  -28.378 -14.368 1.00 91.51 106 B 1 
ATOM 3265 O OE1 . GLN B 2 106 ? 15.847  -27.194 -14.670 1.00 83.51 106 B 1 
ATOM 3266 N NE2 . GLN B 2 106 ? 16.207  -28.771 -13.179 1.00 81.61 106 B 1 
ATOM 3267 N N   . LEU B 2 107 ? 12.386  -28.882 -18.964 1.00 93.05 107 B 1 
ATOM 3268 C CA  . LEU B 2 107 ? 11.159  -28.633 -19.714 1.00 91.75 107 B 1 
ATOM 3269 C C   . LEU B 2 107 ? 10.667  -29.893 -20.435 1.00 91.59 107 B 1 
ATOM 3270 O O   . LEU B 2 107 ? 9.488   -30.222 -20.342 1.00 89.56 107 B 1 
ATOM 3271 C CB  . LEU B 2 107 ? 11.400  -27.482 -20.706 1.00 90.17 107 B 1 
ATOM 3272 C CG  . LEU B 2 107 ? 10.166  -27.118 -21.558 1.00 84.24 107 B 1 
ATOM 3273 C CD1 . LEU B 2 107 ? 9.002   -26.644 -20.693 1.00 76.51 107 B 1 
ATOM 3274 C CD2 . LEU B 2 107 ? 10.525  -25.997 -22.532 1.00 76.60 107 B 1 
ATOM 3275 N N   . GLU B 2 108 ? 11.560  -30.598 -21.125 1.00 91.40 108 B 1 
ATOM 3276 C CA  . GLU B 2 108 ? 11.219  -31.832 -21.833 1.00 90.04 108 B 1 
ATOM 3277 C C   . GLU B 2 108 ? 10.935  -33.005 -20.872 1.00 90.09 108 B 1 
ATOM 3278 O O   . GLU B 2 108 ? 10.206  -33.919 -21.225 1.00 87.09 108 B 1 
ATOM 3279 C CB  . GLU B 2 108 ? 12.347  -32.185 -22.818 1.00 88.96 108 B 1 
ATOM 3280 C CG  . GLU B 2 108 ? 12.528  -31.169 -23.970 1.00 83.41 108 B 1 
ATOM 3281 C CD  . GLU B 2 108 ? 11.290  -31.037 -24.875 1.00 78.92 108 B 1 
ATOM 3282 O OE1 . GLU B 2 108 ? 10.878  -29.888 -25.170 1.00 69.41 108 B 1 
ATOM 3283 O OE2 . GLU B 2 108 ? 10.746  -32.074 -25.289 1.00 69.72 108 B 1 
ATOM 3284 N N   . MET B 2 109 ? 11.461  -32.948 -19.650 1.00 90.59 109 B 1 
ATOM 3285 C CA  . MET B 2 109 ? 11.150  -33.884 -18.559 1.00 89.86 109 B 1 
ATOM 3286 C C   . MET B 2 109 ? 9.911   -33.479 -17.735 1.00 89.72 109 B 1 
ATOM 3287 O O   . MET B 2 109 ? 9.688   -34.042 -16.661 1.00 86.56 109 B 1 
ATOM 3288 C CB  . MET B 2 109 ? 12.379  -34.027 -17.642 1.00 89.17 109 B 1 
ATOM 3289 C CG  . MET B 2 109 ? 13.577  -34.680 -18.334 1.00 85.71 109 B 1 
ATOM 3290 S SD  . MET B 2 109 ? 15.066  -34.783 -17.292 1.00 81.98 109 B 1 
ATOM 3291 C CE  . MET B 2 109 ? 14.547  -36.076 -16.134 1.00 69.91 109 B 1 
ATOM 3292 N N   . GLU B 2 110 ? 9.149   -32.479 -18.186 1.00 89.97 110 B 1 
ATOM 3293 C CA  . GLU B 2 110 ? 7.948   -31.945 -17.526 1.00 89.52 110 B 1 
ATOM 3294 C C   . GLU B 2 110 ? 8.174   -31.379 -16.105 1.00 90.12 110 B 1 
ATOM 3295 O O   . GLU B 2 110 ? 7.227   -31.104 -15.371 1.00 86.53 110 B 1 
ATOM 3296 C CB  . GLU B 2 110 ? 6.792   -32.953 -17.596 1.00 87.71 110 B 1 
ATOM 3297 C CG  . GLU B 2 110 ? 6.495   -33.436 -19.026 1.00 85.40 110 B 1 
ATOM 3298 C CD  . GLU B 2 110 ? 5.275   -34.374 -19.118 1.00 81.58 110 B 1 
ATOM 3299 O OE1 . GLU B 2 110 ? 4.876   -34.676 -20.269 1.00 73.86 110 B 1 
ATOM 3300 O OE2 . GLU B 2 110 ? 4.739   -34.772 -18.063 1.00 75.46 110 B 1 
ATOM 3301 N N   . SER B 2 111 ? 9.439   -31.140 -15.725 1.00 90.50 111 B 1 
ATOM 3302 C CA  . SER B 2 111 ? 9.807   -30.500 -14.456 1.00 90.52 111 B 1 
ATOM 3303 C C   . SER B 2 111 ? 9.722   -28.977 -14.594 1.00 91.42 111 B 1 
ATOM 3304 O O   . SER B 2 111 ? 10.725  -28.261 -14.555 1.00 89.50 111 B 1 
ATOM 3305 C CB  . SER B 2 111 ? 11.197  -30.961 -14.000 1.00 89.59 111 B 1 
ATOM 3306 O OG  . SER B 2 111 ? 11.215  -32.359 -13.808 1.00 79.39 111 B 1 
ATOM 3307 N N   . TYR B 2 112 ? 8.503   -28.483 -14.801 1.00 91.16 112 B 1 
ATOM 3308 C CA  . TYR B 2 112 ? 8.263   -27.102 -15.229 1.00 91.32 112 B 1 
ATOM 3309 C C   . TYR B 2 112 ? 8.777   -26.038 -14.259 1.00 91.94 112 B 1 
ATOM 3310 O O   . TYR B 2 112 ? 9.343   -25.043 -14.705 1.00 90.70 112 B 1 
ATOM 3311 C CB  . TYR B 2 112 ? 6.765   -26.900 -15.496 1.00 90.30 112 B 1 
ATOM 3312 C CG  . TYR B 2 112 ? 6.198   -27.799 -16.565 1.00 89.88 112 B 1 
ATOM 3313 C CD1 . TYR B 2 112 ? 6.716   -27.764 -17.879 1.00 83.71 112 B 1 
ATOM 3314 C CD2 . TYR B 2 112 ? 5.155   -28.696 -16.269 1.00 83.38 112 B 1 
ATOM 3315 C CE1 . TYR B 2 112 ? 6.219   -28.614 -18.874 1.00 81.91 112 B 1 
ATOM 3316 C CE2 . TYR B 2 112 ? 4.644   -29.557 -17.259 1.00 81.31 112 B 1 
ATOM 3317 C CZ  . TYR B 2 112 ? 5.188   -29.514 -18.558 1.00 85.22 112 B 1 
ATOM 3318 O OH  . TYR B 2 112 ? 4.712   -30.369 -19.531 1.00 83.18 112 B 1 
ATOM 3319 N N   . ASP B 2 113 ? 8.624   -26.238 -12.954 1.00 90.40 113 B 1 
ATOM 3320 C CA  . ASP B 2 113 ? 9.080   -25.267 -11.952 1.00 89.38 113 B 1 
ATOM 3321 C C   . ASP B 2 113 ? 10.601  -25.089 -11.983 1.00 90.14 113 B 1 
ATOM 3322 O O   . ASP B 2 113 ? 11.115  -23.968 -12.051 1.00 88.99 113 B 1 
ATOM 3323 C CB  . ASP B 2 113 ? 8.608   -25.689 -10.554 1.00 87.65 113 B 1 
ATOM 3324 C CG  . ASP B 2 113 ? 7.093   -25.534 -10.390 1.00 83.96 113 B 1 
ATOM 3325 O OD1 . ASP B 2 113 ? 6.580   -24.442 -10.737 1.00 77.63 113 B 1 
ATOM 3326 O OD2 . ASP B 2 113 ? 6.420   -26.474 -9.929  1.00 76.19 113 B 1 
ATOM 3327 N N   . GLU B 2 114 ? 11.335  -26.210 -12.029 1.00 91.41 114 B 1 
ATOM 3328 C CA  . GLU B 2 114 ? 12.795  -26.202 -12.122 1.00 91.67 114 B 1 
ATOM 3329 C C   . GLU B 2 114 ? 13.275  -25.657 -13.474 1.00 92.32 114 B 1 
ATOM 3330 O O   . GLU B 2 114 ? 14.262  -24.926 -13.543 1.00 90.95 114 B 1 
ATOM 3331 C CB  . GLU B 2 114 ? 13.349  -27.611 -11.919 1.00 91.03 114 B 1 
ATOM 3332 C CG  . GLU B 2 114 ? 13.018  -28.230 -10.549 1.00 85.08 114 B 1 
ATOM 3333 C CD  . GLU B 2 114 ? 13.717  -29.592 -10.332 1.00 79.45 114 B 1 
ATOM 3334 O OE1 . GLU B 2 114 ? 13.667  -30.090 -9.189  1.00 68.53 114 B 1 
ATOM 3335 O OE2 . GLU B 2 114 ? 14.342  -30.115 -11.292 1.00 69.20 114 B 1 
ATOM 3336 N N   . ALA B 2 115 ? 12.559  -25.985 -14.559 1.00 92.41 115 B 1 
ATOM 3337 C CA  . ALA B 2 115 ? 12.854  -25.474 -15.884 1.00 92.41 115 B 1 
ATOM 3338 C C   . ALA B 2 115 ? 12.748  -23.943 -15.932 1.00 92.78 115 B 1 
ATOM 3339 O O   . ALA B 2 115 ? 13.683  -23.273 -16.375 1.00 91.75 115 B 1 
ATOM 3340 C CB  . ALA B 2 115 ? 11.908  -26.124 -16.912 1.00 92.14 115 B 1 
ATOM 3341 N N   . ILE B 2 116 ? 11.654  -23.396 -15.419 1.00 92.28 116 B 1 
ATOM 3342 C CA  . ILE B 2 116 ? 11.428  -21.947 -15.364 1.00 90.92 116 B 1 
ATOM 3343 C C   . ILE B 2 116 ? 12.515  -21.273 -14.532 1.00 91.06 116 B 1 
ATOM 3344 O O   . ILE B 2 116 ? 13.104  -20.308 -15.008 1.00 90.38 116 B 1 
ATOM 3345 C CB  . ILE B 2 116 ? 10.010  -21.635 -14.844 1.00 89.47 116 B 1 
ATOM 3346 C CG1 . ILE B 2 116 ? 8.962   -22.046 -15.904 1.00 86.22 116 B 1 
ATOM 3347 C CG2 . ILE B 2 116 ? 9.848   -20.138 -14.514 1.00 85.31 116 B 1 
ATOM 3348 C CD1 . ILE B 2 116 ? 7.535   -22.151 -15.353 1.00 78.74 116 B 1 
ATOM 3349 N N   . ALA B 2 117 ? 12.839  -21.795 -13.351 1.00 91.98 117 B 1 
ATOM 3350 C CA  . ALA B 2 117 ? 13.877  -21.230 -12.491 1.00 90.92 117 B 1 
ATOM 3351 C C   . ALA B 2 117 ? 15.246  -21.165 -13.196 1.00 91.27 117 B 1 
ATOM 3352 O O   . ALA B 2 117 ? 15.907  -20.129 -13.182 1.00 90.47 117 B 1 
ATOM 3353 C CB  . ALA B 2 117 ? 13.938  -22.067 -11.201 1.00 90.18 117 B 1 
ATOM 3354 N N   . ASN B 2 118 ? 15.651  -22.243 -13.870 1.00 91.85 118 B 1 
ATOM 3355 C CA  . ASN B 2 118 ? 16.929  -22.276 -14.587 1.00 92.05 118 B 1 
ATOM 3356 C C   . ASN B 2 118 ? 16.947  -21.380 -15.830 1.00 92.25 118 B 1 
ATOM 3357 O O   . ASN B 2 118 ? 17.945  -20.700 -16.076 1.00 91.10 118 B 1 
ATOM 3358 C CB  . ASN B 2 118 ? 17.276  -23.728 -14.931 1.00 92.10 118 B 1 
ATOM 3359 C CG  . ASN B 2 118 ? 17.897  -24.434 -13.744 1.00 90.93 118 B 1 
ATOM 3360 O OD1 . ASN B 2 118 ? 18.959  -24.071 -13.266 1.00 81.04 118 B 1 
ATOM 3361 N ND2 . ASN B 2 118 ? 17.258  -25.471 -13.246 1.00 79.27 118 B 1 
ATOM 3362 N N   . LEU B 2 119 ? 15.858  -21.335 -16.605 1.00 91.90 119 B 1 
ATOM 3363 C CA  . LEU B 2 119 ? 15.748  -20.448 -17.765 1.00 91.15 119 B 1 
ATOM 3364 C C   . LEU B 2 119 ? 15.759  -18.976 -17.353 1.00 90.48 119 B 1 
ATOM 3365 O O   . LEU B 2 119 ? 16.394  -18.150 -18.014 1.00 89.33 119 B 1 
ATOM 3366 C CB  . LEU B 2 119 ? 14.462  -20.780 -18.543 1.00 91.59 119 B 1 
ATOM 3367 C CG  . LEU B 2 119 ? 14.480  -22.135 -19.261 1.00 90.69 119 B 1 
ATOM 3368 C CD1 . LEU B 2 119 ? 13.083  -22.429 -19.803 1.00 83.04 119 B 1 
ATOM 3369 C CD2 . LEU B 2 119 ? 15.457  -22.164 -20.429 1.00 82.82 119 B 1 
ATOM 3370 N N   . GLN B 2 120 ? 15.122  -18.644 -16.248 1.00 90.34 120 B 1 
ATOM 3371 C CA  . GLN B 2 120 ? 15.082  -17.289 -15.703 1.00 87.82 120 B 1 
ATOM 3372 C C   . GLN B 2 120 ? 16.463  -16.862 -15.206 1.00 87.48 120 B 1 
ATOM 3373 O O   . GLN B 2 120 ? 16.919  -15.765 -15.511 1.00 86.32 120 B 1 
ATOM 3374 C CB  . GLN B 2 120 ? 14.000  -17.237 -14.618 1.00 86.37 120 B 1 
ATOM 3375 C CG  . GLN B 2 120 ? 13.402  -15.842 -14.424 1.00 77.08 120 B 1 
ATOM 3376 C CD  . GLN B 2 120 ? 11.961  -15.905 -13.881 1.00 71.87 120 B 1 
ATOM 3377 O OE1 . GLN B 2 120 ? 11.411  -16.941 -13.553 1.00 63.81 120 B 1 
ATOM 3378 N NE2 . GLN B 2 120 ? 11.283  -14.785 -13.812 1.00 60.58 120 B 1 
ATOM 3379 N N   . ARG B 2 121 ? 17.188  -17.776 -14.557 1.00 89.30 121 B 1 
ATOM 3380 C CA  . ARG B 2 121 ? 18.582  -17.553 -14.159 1.00 89.19 121 B 1 
ATOM 3381 C C   . ARG B 2 121 ? 19.502  -17.388 -15.373 1.00 89.47 121 B 1 
ATOM 3382 O O   . ARG B 2 121 ? 20.325  -16.476 -15.390 1.00 88.39 121 B 1 
ATOM 3383 C CB  . ARG B 2 121 ? 19.017  -18.697 -13.239 1.00 88.66 121 B 1 
ATOM 3384 C CG  . ARG B 2 121 ? 20.329  -18.351 -12.534 1.00 80.04 121 B 1 
ATOM 3385 C CD  . ARG B 2 121 ? 20.604  -19.362 -11.415 1.00 76.37 121 B 1 
ATOM 3386 N NE  . ARG B 2 121 ? 21.788  -18.969 -10.649 1.00 68.07 121 B 1 
ATOM 3387 C CZ  . ARG B 2 121 ? 22.160  -19.462 -9.477  1.00 61.00 121 B 1 
ATOM 3388 N NH1 . ARG B 2 121 ? 21.514  -20.444 -8.907  1.00 54.62 121 B 1 
ATOM 3389 N NH2 . ARG B 2 121 ? 23.192  -18.956 -8.867  1.00 53.15 121 B 1 
ATOM 3390 N N   . ALA B 2 122 ? 19.331  -18.191 -16.416 1.00 90.36 122 B 1 
ATOM 3391 C CA  . ALA B 2 122 ? 20.069  -18.039 -17.674 1.00 90.12 122 B 1 
ATOM 3392 C C   . ALA B 2 122 ? 19.809  -16.665 -18.314 1.00 89.43 122 B 1 
ATOM 3393 O O   . ALA B 2 122 ? 20.748  -16.025 -18.790 1.00 87.91 122 B 1 
ATOM 3394 C CB  . ALA B 2 122 ? 19.668  -19.169 -18.632 1.00 90.85 122 B 1 
ATOM 3395 N N   . TYR B 2 123 ? 18.563  -16.185 -18.297 1.00 88.58 123 B 1 
ATOM 3396 C CA  . TYR B 2 123 ? 18.198  -14.869 -18.811 1.00 85.50 123 B 1 
ATOM 3397 C C   . TYR B 2 123 ? 18.860  -13.735 -18.018 1.00 84.70 123 B 1 
ATOM 3398 O O   . TYR B 2 123 ? 19.454  -12.832 -18.616 1.00 83.09 123 B 1 
ATOM 3399 C CB  . TYR B 2 123 ? 16.673  -14.719 -18.820 1.00 83.57 123 B 1 
ATOM 3400 C CG  . TYR B 2 123 ? 16.209  -13.403 -19.408 1.00 80.88 123 B 1 
ATOM 3401 C CD1 . TYR B 2 123 ? 15.756  -12.363 -18.574 1.00 72.40 123 B 1 
ATOM 3402 C CD2 . TYR B 2 123 ? 16.262  -13.199 -20.800 1.00 71.16 123 B 1 
ATOM 3403 C CE1 . TYR B 2 123 ? 15.339  -11.142 -19.124 1.00 68.70 123 B 1 
ATOM 3404 C CE2 . TYR B 2 123 ? 15.848  -11.978 -21.360 1.00 67.71 123 B 1 
ATOM 3405 C CZ  . TYR B 2 123 ? 15.387  -10.953 -20.522 1.00 70.76 123 B 1 
ATOM 3406 O OH  . TYR B 2 123 ? 14.979  -9.763  -21.067 1.00 70.47 123 B 1 
ATOM 3407 N N   . SER B 2 124 ? 18.829  -13.796 -16.684 1.00 86.12 124 B 1 
ATOM 3408 C CA  . SER B 2 124 ? 19.484  -12.812 -15.808 1.00 83.84 124 B 1 
ATOM 3409 C C   . SER B 2 124 ? 21.000  -12.785 -16.034 1.00 83.74 124 B 1 
ATOM 3410 O O   . SER B 2 124 ? 21.553  -11.715 -16.296 1.00 82.03 124 B 1 
ATOM 3411 C CB  . SER B 2 124 ? 19.169  -13.111 -14.337 1.00 81.81 124 B 1 
ATOM 3412 O OG  . SER B 2 124 ? 17.781  -13.021 -14.101 1.00 72.50 124 B 1 
ATOM 3413 N N   . LEU B 2 125 ? 21.641  -13.934 -16.063 1.00 85.79 125 B 1 
ATOM 3414 C CA  . LEU B 2 125 ? 23.084  -14.055 -16.318 1.00 85.24 125 B 1 
ATOM 3415 C C   . LEU B 2 125 ? 23.467  -13.544 -17.709 1.00 85.36 125 B 1 
ATOM 3416 O O   . LEU B 2 125 ? 24.468  -12.846 -17.850 1.00 84.09 125 B 1 
ATOM 3417 C CB  . LEU B 2 125 ? 23.508  -15.525 -16.163 1.00 85.93 125 B 1 
ATOM 3418 C CG  . LEU B 2 125 ? 23.538  -16.035 -14.712 1.00 83.52 125 B 1 
ATOM 3419 C CD1 . LEU B 2 125 ? 23.725  -17.559 -14.724 1.00 74.87 125 B 1 
ATOM 3420 C CD2 . LEU B 2 125 ? 24.682  -15.426 -13.914 1.00 75.04 125 B 1 
ATOM 3421 N N   . ALA B 2 126 ? 22.672  -13.833 -18.746 1.00 85.72 126 B 1 
ATOM 3422 C CA  . ALA B 2 126 ? 22.924  -13.327 -20.093 1.00 84.02 126 B 1 
ATOM 3423 C C   . ALA B 2 126 ? 22.874  -11.799 -20.147 1.00 82.36 126 B 1 
ATOM 3424 O O   . ALA B 2 126 ? 23.703  -11.166 -20.805 1.00 79.93 126 B 1 
ATOM 3425 C CB  . ALA B 2 126 ? 21.899  -13.941 -21.058 1.00 84.21 126 B 1 
ATOM 3426 N N   . LYS B 2 127 ? 21.934  -11.193 -19.430 1.00 80.38 127 B 1 
ATOM 3427 C CA  . LYS B 2 127 ? 21.774  -9.746  -19.347 1.00 76.32 127 B 1 
ATOM 3428 C C   . LYS B 2 127 ? 22.935  -9.091  -18.597 1.00 75.59 127 B 1 
ATOM 3429 O O   . LYS B 2 127 ? 23.489  -8.100  -19.085 1.00 72.66 127 B 1 
ATOM 3430 C CB  . LYS B 2 127 ? 20.400  -9.433  -18.730 1.00 72.89 127 B 1 
ATOM 3431 C CG  . LYS B 2 127 ? 19.875  -8.045  -19.132 1.00 65.13 127 B 1 
ATOM 3432 C CD  . LYS B 2 127 ? 18.454  -7.821  -18.584 1.00 60.17 127 B 1 
ATOM 3433 C CE  . LYS B 2 127 ? 17.865  -6.510  -19.112 1.00 53.31 127 B 1 
ATOM 3434 N NZ  . LYS B 2 127 ? 16.472  -6.287  -18.655 1.00 48.51 127 B 1 
ATOM 3435 N N   . GLU B 2 128 ? 23.369  -9.665  -17.474 1.00 80.92 128 B 1 
ATOM 3436 C CA  . GLU B 2 128 ? 24.533  -9.192  -16.707 1.00 78.55 128 B 1 
ATOM 3437 C C   . GLU B 2 128 ? 25.839  -9.303  -17.494 1.00 77.89 128 B 1 
ATOM 3438 O O   . GLU B 2 128 ? 26.620  -8.355  -17.563 1.00 74.37 128 B 1 
ATOM 3439 C CB  . GLU B 2 128 ? 24.674  -9.978  -15.394 1.00 76.58 128 B 1 
ATOM 3440 C CG  . GLU B 2 128 ? 23.822  -9.376  -14.291 1.00 69.02 128 B 1 
ATOM 3441 C CD  . GLU B 2 128 ? 24.009  -10.079 -12.938 1.00 64.85 128 B 1 
ATOM 3442 O OE1 . GLU B 2 128 ? 23.736  -9.400  -11.930 1.00 58.43 128 B 1 
ATOM 3443 O OE2 . GLU B 2 128 ? 24.383  -11.265 -12.920 1.00 59.23 128 B 1 
ATOM 3444 N N   . GLN B 2 129 ? 26.062  -10.421 -18.156 1.00 80.70 129 B 1 
ATOM 3445 C CA  . GLN B 2 129 ? 27.252  -10.665 -18.968 1.00 79.76 129 B 1 
ATOM 3446 C C   . GLN B 2 129 ? 27.203  -9.929  -20.320 1.00 77.81 129 B 1 
ATOM 3447 O O   . GLN B 2 129 ? 28.135  -10.043 -21.116 1.00 73.12 129 B 1 
ATOM 3448 C CB  . GLN B 2 129 ? 27.455  -12.177 -19.155 1.00 80.45 129 B 1 
ATOM 3449 C CG  . GLN B 2 129 ? 27.752  -12.910 -17.829 1.00 80.01 129 B 1 
ATOM 3450 C CD  . GLN B 2 129 ? 27.878  -14.425 -18.002 1.00 79.22 129 B 1 
ATOM 3451 O OE1 . GLN B 2 129 ? 28.064  -14.956 -19.093 1.00 73.95 129 B 1 
ATOM 3452 N NE2 . GLN B 2 129 ? 27.799  -15.179 -16.930 1.00 72.93 129 B 1 
ATOM 3453 N N   . ARG B 2 130 ? 26.137  -9.178  -20.588 1.00 77.50 130 B 1 
ATOM 3454 C CA  . ARG B 2 130 ? 25.876  -8.489  -21.870 1.00 76.52 130 B 1 
ATOM 3455 C C   . ARG B 2 130 ? 25.938  -9.432  -23.080 1.00 77.47 130 B 1 
ATOM 3456 O O   . ARG B 2 130 ? 26.313  -9.027  -24.180 1.00 72.65 130 B 1 
ATOM 3457 C CB  . ARG B 2 130 ? 26.785  -7.257  -22.037 1.00 73.09 130 B 1 
ATOM 3458 C CG  . ARG B 2 130 ? 26.661  -6.255  -20.879 1.00 65.83 130 B 1 
ATOM 3459 C CD  . ARG B 2 130 ? 27.546  -5.034  -21.187 1.00 59.96 130 B 1 
ATOM 3460 N NE  . ARG B 2 130 ? 27.477  -4.042  -20.108 1.00 53.61 130 B 1 
ATOM 3461 C CZ  . ARG B 2 130 ? 28.017  -2.828  -20.119 1.00 45.80 130 B 1 
ATOM 3462 N NH1 . ARG B 2 130 ? 28.693  -2.386  -21.156 1.00 42.65 130 B 1 
ATOM 3463 N NH2 . ARG B 2 130 ? 27.895  -2.038  -19.093 1.00 41.93 130 B 1 
ATOM 3464 N N   . LEU B 2 131 ? 25.573  -10.694 -22.886 1.00 78.93 131 B 1 
ATOM 3465 C CA  . LEU B 2 131 ? 25.485  -11.679 -23.949 1.00 78.05 131 B 1 
ATOM 3466 C C   . LEU B 2 131 ? 24.141  -11.536 -24.662 1.00 76.53 131 B 1 
ATOM 3467 O O   . LEU B 2 131 ? 23.083  -11.566 -24.042 1.00 71.08 131 B 1 
ATOM 3468 C CB  . LEU B 2 131 ? 25.688  -13.093 -23.384 1.00 77.42 131 B 1 
ATOM 3469 C CG  . LEU B 2 131 ? 27.104  -13.349 -22.833 1.00 74.63 131 B 1 
ATOM 3470 C CD1 . LEU B 2 131 ? 27.149  -14.708 -22.131 1.00 68.42 131 B 1 
ATOM 3471 C CD2 . LEU B 2 131 ? 28.162  -13.363 -23.945 1.00 69.04 131 B 1 
ATOM 3472 N N   . ASN B 2 132 ? 24.187  -11.405 -25.990 1.00 75.99 132 B 1 
ATOM 3473 C CA  . ASN B 2 132 ? 22.989  -11.328 -26.802 1.00 75.42 132 B 1 
ATOM 3474 C C   . ASN B 2 132 ? 22.668  -12.709 -27.399 1.00 76.28 132 B 1 
ATOM 3475 O O   . ASN B 2 132 ? 23.282  -13.115 -28.388 1.00 71.00 132 B 1 
ATOM 3476 C CB  . ASN B 2 132 ? 23.151  -10.219 -27.852 1.00 69.38 132 B 1 
ATOM 3477 C CG  . ASN B 2 132 ? 21.837  -9.916  -28.559 1.00 61.75 132 B 1 
ATOM 3478 O OD1 . ASN B 2 132 ? 20.808  -10.508 -28.287 1.00 54.18 132 B 1 
ATOM 3479 N ND2 . ASN B 2 132 ? 21.831  -8.965  -29.469 1.00 52.82 132 B 1 
ATOM 3480 N N   . PHE B 2 133 ? 21.700  -13.391 -26.807 1.00 76.04 133 B 1 
ATOM 3481 C CA  . PHE B 2 133 ? 21.155  -14.654 -27.320 1.00 74.55 133 B 1 
ATOM 3482 C C   . PHE B 2 133 ? 19.901  -14.444 -28.189 1.00 72.22 133 B 1 
ATOM 3483 O O   . PHE B 2 133 ? 19.206  -15.406 -28.520 1.00 66.63 133 B 1 
ATOM 3484 C CB  . PHE B 2 133 ? 20.890  -15.615 -26.152 1.00 74.03 133 B 1 
ATOM 3485 C CG  . PHE B 2 133 ? 22.153  -16.168 -25.530 1.00 74.90 133 B 1 
ATOM 3486 C CD1 . PHE B 2 133 ? 22.714  -17.369 -26.019 1.00 69.21 133 B 1 
ATOM 3487 C CD2 . PHE B 2 133 ? 22.791  -15.500 -24.467 1.00 69.56 133 B 1 
ATOM 3488 C CE1 . PHE B 2 133 ? 23.882  -17.897 -25.459 1.00 67.37 133 B 1 
ATOM 3489 C CE2 . PHE B 2 133 ? 23.962  -16.020 -23.907 1.00 68.11 133 B 1 
ATOM 3490 C CZ  . PHE B 2 133 ? 24.510  -17.222 -24.402 1.00 72.16 133 B 1 
ATOM 3491 N N   . GLY B 2 134 ? 19.590  -13.187 -28.548 1.00 70.95 134 B 1 
ATOM 3492 C CA  . GLY B 2 134 ? 18.349  -12.858 -29.237 1.00 68.08 134 B 1 
ATOM 3493 C C   . GLY B 2 134 ? 17.126  -13.203 -28.384 1.00 69.01 134 B 1 
ATOM 3494 O O   . GLY B 2 134 ? 17.107  -12.953 -27.176 1.00 63.68 134 B 1 
ATOM 3495 N N   . ASP B 2 135 ? 16.115  -13.810 -29.023 1.00 72.45 135 B 1 
ATOM 3496 C CA  . ASP B 2 135 ? 14.881  -14.201 -28.347 1.00 73.17 135 B 1 
ATOM 3497 C C   . ASP B 2 135 ? 14.887  -15.670 -27.852 1.00 76.58 135 B 1 
ATOM 3498 O O   . ASP B 2 135 ? 13.880  -16.173 -27.380 1.00 72.73 135 B 1 
ATOM 3499 C CB  . ASP B 2 135 ? 13.672  -13.889 -29.257 1.00 67.38 135 B 1 
ATOM 3500 C CG  . ASP B 2 135 ? 12.343  -13.827 -28.493 1.00 60.50 135 B 1 
ATOM 3501 O OD1 . ASP B 2 135 ? 12.303  -13.240 -27.387 1.00 54.71 135 B 1 
ATOM 3502 O OD2 . ASP B 2 135 ? 11.323  -14.348 -28.992 1.00 53.00 135 B 1 
ATOM 3503 N N   . ASP B 2 136 ? 16.028  -16.382 -27.934 1.00 79.29 136 B 1 
ATOM 3504 C CA  . ASP B 2 136 ? 16.074  -17.813 -27.622 1.00 81.05 136 B 1 
ATOM 3505 C C   . ASP B 2 136 ? 15.697  -18.113 -26.162 1.00 82.74 136 B 1 
ATOM 3506 O O   . ASP B 2 136 ? 14.869  -18.980 -25.893 1.00 80.96 136 B 1 
ATOM 3507 C CB  . ASP B 2 136 ? 17.475  -18.383 -27.913 1.00 79.37 136 B 1 
ATOM 3508 C CG  . ASP B 2 136 ? 17.841  -18.475 -29.393 1.00 76.26 136 B 1 
ATOM 3509 O OD1 . ASP B 2 136 ? 16.919  -18.498 -30.239 1.00 70.61 136 B 1 
ATOM 3510 O OD2 . ASP B 2 136 ? 19.056  -18.574 -29.674 1.00 69.42 136 B 1 
ATOM 3511 N N   . ILE B 2 137 ? 16.285  -17.383 -25.207 1.00 82.82 137 B 1 
ATOM 3512 C CA  . ILE B 2 137 ? 16.012  -17.584 -23.777 1.00 83.65 137 B 1 
ATOM 3513 C C   . ILE B 2 137 ? 14.613  -17.064 -23.398 1.00 83.22 137 B 1 
ATOM 3514 O O   . ILE B 2 137 ? 13.864  -17.813 -22.772 1.00 81.72 137 B 1 
ATOM 3515 C CB  . ILE B 2 137 ? 17.128  -17.009 -22.872 1.00 84.18 137 B 1 
ATOM 3516 C CG1 . ILE B 2 137 ? 18.522  -17.549 -23.271 1.00 82.40 137 B 1 
ATOM 3517 C CG2 . ILE B 2 137 ? 16.824  -17.352 -21.411 1.00 80.75 137 B 1 
ATOM 3518 C CD1 . ILE B 2 137 ? 19.688  -16.954 -22.462 1.00 78.27 137 B 1 
ATOM 3519 N N   . PRO B 2 138 ? 14.195  -15.834 -23.800 1.00 82.02 138 B 1 
ATOM 3520 C CA  . PRO B 2 138 ? 12.830  -15.364 -23.567 1.00 79.77 138 B 1 
ATOM 3521 C C   . PRO B 2 138 ? 11.772  -16.282 -24.177 1.00 80.42 138 B 1 
ATOM 3522 O O   . PRO B 2 138 ? 10.773  -16.583 -23.521 1.00 79.03 138 B 1 
ATOM 3523 C CB  . PRO B 2 138 ? 12.764  -13.958 -24.184 1.00 77.36 138 B 1 
ATOM 3524 C CG  . PRO B 2 138 ? 14.194  -13.475 -24.144 1.00 74.03 138 B 1 
ATOM 3525 C CD  . PRO B 2 138 ? 14.999  -14.755 -24.364 1.00 75.46 138 B 1 
ATOM 3526 N N   . SER B 2 139 ? 11.985  -16.782 -25.398 1.00 81.17 139 B 1 
ATOM 3527 C CA  . SER B 2 139 ? 11.067  -17.711 -26.063 1.00 81.05 139 B 1 
ATOM 3528 C C   . SER B 2 139 ? 10.959  -19.032 -25.293 1.00 82.70 139 B 1 
ATOM 3529 O O   . SER B 2 139 ? 9.853   -19.480 -24.996 1.00 82.09 139 B 1 
ATOM 3530 C CB  . SER B 2 139 ? 11.516  -17.953 -27.504 1.00 78.17 139 B 1 
ATOM 3531 O OG  . SER B 2 139 ? 10.588  -18.779 -28.168 1.00 69.32 139 B 1 
ATOM 3532 N N   . ALA B 2 140 ? 12.091  -19.627 -24.904 1.00 84.25 140 B 1 
ATOM 3533 C CA  . ALA B 2 140 ? 12.090  -20.842 -24.091 1.00 85.43 140 B 1 
ATOM 3534 C C   . ALA B 2 140 ? 11.389  -20.625 -22.736 1.00 86.37 140 B 1 
ATOM 3535 O O   . ALA B 2 140 ? 10.645  -21.493 -22.292 1.00 85.50 140 B 1 
ATOM 3536 C CB  . ALA B 2 140 ? 13.539  -21.307 -23.911 1.00 85.45 140 B 1 
ATOM 3537 N N   . LEU B 2 141 ? 11.578  -19.465 -22.112 1.00 84.71 141 B 1 
ATOM 3538 C CA  . LEU B 2 141 ? 10.920  -19.115 -20.856 1.00 84.16 141 B 1 
ATOM 3539 C C   . LEU B 2 141 ? 9.399   -18.982 -21.023 1.00 84.38 141 B 1 
ATOM 3540 O O   . LEU B 2 141 ? 8.662   -19.518 -20.207 1.00 83.57 141 B 1 
ATOM 3541 C CB  . LEU B 2 141 ? 11.546  -17.818 -20.312 1.00 83.65 141 B 1 
ATOM 3542 C CG  . LEU B 2 141 ? 11.123  -17.489 -18.862 1.00 78.52 141 B 1 
ATOM 3543 C CD1 . LEU B 2 141 ? 11.764  -18.425 -17.861 1.00 71.07 141 B 1 
ATOM 3544 C CD2 . LEU B 2 141 ? 11.545  -16.067 -18.511 1.00 71.49 141 B 1 
ATOM 3545 N N   . ARG B 2 142 ? 8.932   -18.328 -22.102 1.00 83.33 142 B 1 
ATOM 3546 C CA  . ARG B 2 142 ? 7.507   -18.231 -22.453 1.00 80.85 142 B 1 
ATOM 3547 C C   . ARG B 2 142 ? 6.896   -19.620 -22.676 1.00 81.87 142 B 1 
ATOM 3548 O O   . ARG B 2 142 ? 5.897   -19.954 -22.043 1.00 81.33 142 B 1 
ATOM 3549 C CB  . ARG B 2 142 ? 7.310   -17.345 -23.696 1.00 78.79 142 B 1 
ATOM 3550 C CG  . ARG B 2 142 ? 7.512   -15.838 -23.386 1.00 73.26 142 B 1 
ATOM 3551 C CD  . ARG B 2 142 ? 7.168   -14.935 -24.563 1.00 70.24 142 B 1 
ATOM 3552 N NE  . ARG B 2 142 ? 8.064   -15.123 -25.711 1.00 63.83 142 B 1 
ATOM 3553 C CZ  . ARG B 2 142 ? 8.812   -14.221 -26.338 1.00 58.05 142 B 1 
ATOM 3554 N NH1 . ARG B 2 142 ? 8.817   -12.961 -26.005 1.00 54.10 142 B 1 
ATOM 3555 N NH2 . ARG B 2 142 ? 9.559   -14.563 -27.329 1.00 54.83 142 B 1 
ATOM 3556 N N   . ILE B 2 143 ? 7.552   -20.462 -23.470 1.00 83.92 143 B 1 
ATOM 3557 C CA  . ILE B 2 143 ? 7.110   -21.836 -23.730 1.00 83.79 143 B 1 
ATOM 3558 C C   . ILE B 2 143 ? 7.032   -22.649 -22.425 1.00 85.09 143 B 1 
ATOM 3559 O O   . ILE B 2 143 ? 6.059   -23.369 -22.210 1.00 84.92 143 B 1 
ATOM 3560 C CB  . ILE B 2 143 ? 8.015   -22.510 -24.772 1.00 82.88 143 B 1 
ATOM 3561 C CG1 . ILE B 2 143 ? 7.848   -21.836 -26.158 1.00 78.66 143 B 1 
ATOM 3562 C CG2 . ILE B 2 143 ? 7.719   -24.018 -24.896 1.00 77.48 143 B 1 
ATOM 3563 C CD1 . ILE B 2 143 ? 8.956   -22.188 -27.161 1.00 71.59 143 B 1 
ATOM 3564 N N   . ALA B 2 144 ? 8.018   -22.522 -21.546 1.00 86.33 144 B 1 
ATOM 3565 C CA  . ALA B 2 144 ? 8.029   -23.232 -20.270 1.00 87.07 144 B 1 
ATOM 3566 C C   . ALA B 2 144 ? 6.875   -22.796 -19.349 1.00 87.23 144 B 1 
ATOM 3567 O O   . ALA B 2 144 ? 6.172   -23.645 -18.802 1.00 86.79 144 B 1 
ATOM 3568 C CB  . ALA B 2 144 ? 9.390   -23.031 -19.599 1.00 87.91 144 B 1 
ATOM 3569 N N   . LYS B 2 145 ? 6.631   -21.497 -19.230 1.00 85.12 145 B 1 
ATOM 3570 C CA  . LYS B 2 145 ? 5.515   -20.955 -18.448 1.00 83.27 145 B 1 
ATOM 3571 C C   . LYS B 2 145 ? 4.164   -21.411 -19.005 1.00 82.92 145 B 1 
ATOM 3572 O O   . LYS B 2 145 ? 3.317   -21.877 -18.248 1.00 82.36 145 B 1 
ATOM 3573 C CB  . LYS B 2 145 ? 5.578   -19.421 -18.411 1.00 82.46 145 B 1 
ATOM 3574 C CG  . LYS B 2 145 ? 6.699   -18.904 -17.500 1.00 79.95 145 B 1 
ATOM 3575 C CD  . LYS B 2 145 ? 6.699   -17.369 -17.507 1.00 76.69 145 B 1 
ATOM 3576 C CE  . LYS B 2 145 ? 7.740   -16.791 -16.551 1.00 71.48 145 B 1 
ATOM 3577 N NZ  . LYS B 2 145 ? 7.628   -15.320 -16.487 1.00 66.21 145 B 1 
ATOM 3578 N N   . LYS B 2 146 ? 4.000   -21.356 -20.332 1.00 84.51 146 B 1 
ATOM 3579 C CA  . LYS B 2 146 ? 2.809   -21.840 -21.027 1.00 82.99 146 B 1 
ATOM 3580 C C   . LYS B 2 146 ? 2.565   -23.329 -20.773 1.00 83.65 146 B 1 
ATOM 3581 O O   . LYS B 2 146 ? 1.473   -23.706 -20.354 1.00 83.10 146 B 1 
ATOM 3582 C CB  . LYS B 2 146 ? 2.976   -21.536 -22.521 1.00 80.56 146 B 1 
ATOM 3583 C CG  . LYS B 2 146 ? 1.904   -22.213 -23.381 1.00 73.00 146 B 1 
ATOM 3584 C CD  . LYS B 2 146 ? 2.112   -21.865 -24.858 1.00 69.17 146 B 1 
ATOM 3585 C CE  . LYS B 2 146 ? 1.022   -22.519 -25.705 1.00 60.63 146 B 1 
ATOM 3586 N NZ  . LYS B 2 146 ? 0.641   -21.671 -26.850 1.00 54.52 146 B 1 
ATOM 3587 N N   . LYS B 2 147 ? 3.574   -24.183 -20.980 1.00 85.74 147 B 1 
ATOM 3588 C CA  . LYS B 2 147 ? 3.440   -25.631 -20.748 1.00 85.96 147 B 1 
ATOM 3589 C C   . LYS B 2 147 ? 3.103   -25.953 -19.292 1.00 86.16 147 B 1 
ATOM 3590 O O   . LYS B 2 147 ? 2.252   -26.797 -19.045 1.00 85.48 147 B 1 
ATOM 3591 C CB  . LYS B 2 147 ? 4.716   -26.379 -21.176 1.00 86.53 147 B 1 
ATOM 3592 C CG  . LYS B 2 147 ? 4.861   -26.593 -22.692 1.00 84.22 147 B 1 
ATOM 3593 C CD  . LYS B 2 147 ? 6.054   -27.530 -22.956 1.00 79.81 147 B 1 
ATOM 3594 C CE  . LYS B 2 147 ? 6.226   -27.939 -24.417 1.00 74.35 147 B 1 
ATOM 3595 N NZ  . LYS B 2 147 ? 7.278   -28.986 -24.574 1.00 66.81 147 B 1 
ATOM 3596 N N   . ARG B 2 148 ? 3.719   -25.270 -18.337 1.00 86.75 148 B 1 
ATOM 3597 C CA  . ARG B 2 148 ? 3.404   -25.401 -16.909 1.00 86.62 148 B 1 
ATOM 3598 C C   . ARG B 2 148 ? 1.945   -25.071 -16.632 1.00 86.11 148 B 1 
ATOM 3599 O O   . ARG B 2 148 ? 1.255   -25.859 -15.998 1.00 85.34 148 B 1 
ATOM 3600 C CB  . ARG B 2 148 ? 4.318   -24.481 -16.099 1.00 86.37 148 B 1 
ATOM 3601 C CG  . ARG B 2 148 ? 4.080   -24.595 -14.586 1.00 83.45 148 B 1 
ATOM 3602 C CD  . ARG B 2 148 ? 4.815   -23.469 -13.862 1.00 80.59 148 B 1 
ATOM 3603 N NE  . ARG B 2 148 ? 4.683   -23.575 -12.414 1.00 74.94 148 B 1 
ATOM 3604 C CZ  . ARG B 2 148 ? 4.175   -22.709 -11.546 1.00 70.81 148 B 1 
ATOM 3605 N NH1 . ARG B 2 148 ? 3.628   -21.586 -11.918 1.00 64.15 148 B 1 
ATOM 3606 N NH2 . ARG B 2 148 ? 4.225   -22.984 -10.289 1.00 65.07 148 B 1 
ATOM 3607 N N   . TRP B 2 149 ? 1.481   -23.915 -17.127 1.00 86.07 149 B 1 
ATOM 3608 C CA  . TRP B 2 149 ? 0.108   -23.472 -16.904 1.00 84.17 149 B 1 
ATOM 3609 C C   . TRP B 2 149 ? -0.898  -24.443 -17.541 1.00 84.29 149 B 1 
ATOM 3610 O O   . TRP B 2 149 ? -1.816  -24.880 -16.858 1.00 83.37 149 B 1 
ATOM 3611 C CB  . TRP B 2 149 ? -0.061  -22.045 -17.413 1.00 82.52 149 B 1 
ATOM 3612 C CG  . TRP B 2 149 ? -1.403  -21.450 -17.071 1.00 78.32 149 B 1 
ATOM 3613 C CD1 . TRP B 2 149 ? -1.708  -20.765 -15.944 1.00 69.66 149 B 1 
ATOM 3614 C CD2 . TRP B 2 149 ? -2.645  -21.541 -17.831 1.00 72.67 149 B 1 
ATOM 3615 N NE1 . TRP B 2 149 ? -3.053  -20.420 -15.949 1.00 66.17 149 B 1 
ATOM 3616 C CE2 . TRP B 2 149 ? -3.662  -20.888 -17.086 1.00 68.72 149 B 1 
ATOM 3617 C CE3 . TRP B 2 149 ? -2.995  -22.119 -19.069 1.00 66.58 149 B 1 
ATOM 3618 C CZ2 . TRP B 2 149 ? -4.994  -20.826 -17.548 1.00 66.92 149 B 1 
ATOM 3619 C CZ3 . TRP B 2 149 ? -4.325  -22.046 -19.527 1.00 62.18 149 B 1 
ATOM 3620 C CH2 . TRP B 2 149 ? -5.312  -21.417 -18.773 1.00 62.64 149 B 1 
ATOM 3621 N N   . ASN B 2 150 ? -0.664  -24.870 -18.780 1.00 84.92 150 B 1 
ATOM 3622 C CA  . ASN B 2 150 ? -1.515  -25.845 -19.459 1.00 83.94 150 B 1 
ATOM 3623 C C   . ASN B 2 150 ? -1.581  -27.176 -18.696 1.00 84.58 150 B 1 
ATOM 3624 O O   . ASN B 2 150 ? -2.664  -27.701 -18.500 1.00 83.69 150 B 1 
ATOM 3625 C CB  . ASN B 2 150 ? -1.027  -26.051 -20.903 1.00 82.47 150 B 1 
ATOM 3626 C CG  . ASN B 2 150 ? -1.323  -24.861 -21.817 1.00 77.76 150 B 1 
ATOM 3627 O OD1 . ASN B 2 150 ? -2.041  -23.946 -21.499 1.00 72.19 150 B 1 
ATOM 3628 N ND2 . ASN B 2 150 ? -0.782  -24.859 -23.016 1.00 70.80 150 B 1 
ATOM 3629 N N   . SER B 2 151 ? -0.457  -27.699 -18.185 1.00 85.84 151 B 1 
ATOM 3630 C CA  . SER B 2 151 ? -0.427  -28.941 -17.412 1.00 85.97 151 B 1 
ATOM 3631 C C   . SER B 2 151 ? -1.220  -28.840 -16.100 1.00 86.15 151 B 1 
ATOM 3632 O O   . SER B 2 151 ? -1.930  -29.773 -15.731 1.00 85.02 151 B 1 
ATOM 3633 C CB  . SER B 2 151 ? 1.023   -29.330 -17.115 1.00 85.52 151 B 1 
ATOM 3634 O OG  . SER B 2 151 ? 1.094   -30.498 -16.322 1.00 75.42 151 B 1 
ATOM 3635 N N   . ILE B 2 152 ? -1.113  -27.713 -15.393 1.00 85.05 152 B 1 
ATOM 3636 C CA  . ILE B 2 152 ? -1.888  -27.468 -14.166 1.00 83.53 152 B 1 
ATOM 3637 C C   . ILE B 2 152 ? -3.376  -27.363 -14.509 1.00 83.76 152 B 1 
ATOM 3638 O O   . ILE B 2 152 ? -4.210  -27.971 -13.839 1.00 82.84 152 B 1 
ATOM 3639 C CB  . ILE B 2 152 ? -1.375  -26.207 -13.439 1.00 82.77 152 B 1 
ATOM 3640 C CG1 . ILE B 2 152 ? 0.047   -26.466 -12.874 1.00 77.55 152 B 1 
ATOM 3641 C CG2 . ILE B 2 152 ? -2.320  -25.793 -12.296 1.00 76.10 152 B 1 
ATOM 3642 C CD1 . ILE B 2 152 ? 0.768   -25.200 -12.406 1.00 70.31 152 B 1 
ATOM 3643 N N   . GLU B 2 153 ? -3.696  -26.633 -15.577 1.00 83.94 153 B 1 
ATOM 3644 C CA  . GLU B 2 153 ? -5.069  -26.371 -15.968 1.00 82.28 153 B 1 
ATOM 3645 C C   . GLU B 2 153 ? -5.763  -27.611 -16.527 1.00 82.31 153 B 1 
ATOM 3646 O O   . GLU B 2 153 ? -6.897  -27.884 -16.161 1.00 81.65 153 B 1 
ATOM 3647 C CB  . GLU B 2 153 ? -5.103  -25.176 -16.938 1.00 80.21 153 B 1 
ATOM 3648 C CG  . GLU B 2 153 ? -6.452  -24.457 -16.968 1.00 72.69 153 B 1 
ATOM 3649 C CD  . GLU B 2 153 ? -6.867  -23.790 -15.627 1.00 69.09 153 B 1 
ATOM 3650 O OE1 . GLU B 2 153 ? -7.969  -23.208 -15.593 1.00 61.81 153 B 1 
ATOM 3651 O OE2 . GLU B 2 153 ? -6.123  -23.879 -14.617 1.00 61.78 153 B 1 
ATOM 3652 N N   . GLU B 2 154 ? -5.083  -28.434 -17.320 1.00 84.94 154 B 1 
ATOM 3653 C CA  . GLU B 2 154 ? -5.609  -29.720 -17.800 1.00 84.66 154 B 1 
ATOM 3654 C C   . GLU B 2 154 ? -5.958  -30.672 -16.657 1.00 84.91 154 B 1 
ATOM 3655 O O   . GLU B 2 154 ? -7.039  -31.255 -16.658 1.00 84.04 154 B 1 
ATOM 3656 C CB  . GLU B 2 154 ? -4.599  -30.406 -18.736 1.00 83.85 154 B 1 
ATOM 3657 C CG  . GLU B 2 154 ? -4.664  -29.873 -20.167 1.00 75.20 154 B 1 
ATOM 3658 C CD  . GLU B 2 154 ? -3.651  -30.541 -21.112 1.00 69.19 154 B 1 
ATOM 3659 O OE1 . GLU B 2 154 ? -3.691  -30.222 -22.322 1.00 62.26 154 B 1 
ATOM 3660 O OE2 . GLU B 2 154 ? -2.827  -31.363 -20.636 1.00 62.91 154 B 1 
ATOM 3661 N N   . ARG B 2 155 ? -5.083  -30.782 -15.639 1.00 85.50 155 B 1 
ATOM 3662 C CA  . ARG B 2 155 ? -5.388  -31.589 -14.450 1.00 85.02 155 B 1 
ATOM 3663 C C   . ARG B 2 155 ? -6.624  -31.076 -13.735 1.00 85.98 155 B 1 
ATOM 3664 O O   . ARG B 2 155 ? -7.472  -31.871 -13.338 1.00 84.63 155 B 1 
ATOM 3665 C CB  . ARG B 2 155 ? -4.203  -31.610 -13.476 1.00 84.20 155 B 1 
ATOM 3666 C CG  . ARG B 2 155 ? -3.111  -32.574 -13.939 1.00 74.57 155 B 1 
ATOM 3667 C CD  . ARG B 2 155 ? -2.004  -32.610 -12.889 1.00 72.11 155 B 1 
ATOM 3668 N NE  . ARG B 2 155 ? -0.915  -33.510 -13.293 1.00 63.47 155 B 1 
ATOM 3669 C CZ  . ARG B 2 155 ? 0.216   -33.718 -12.632 1.00 55.55 155 B 1 
ATOM 3670 N NH1 . ARG B 2 155 ? 0.441   -33.146 -11.473 1.00 51.65 155 B 1 
ATOM 3671 N NH2 . ARG B 2 155 ? 1.126   -34.499 -13.123 1.00 48.62 155 B 1 
ATOM 3672 N N   . ARG B 2 156 ? -6.740  -29.772 -13.607 1.00 84.36 156 B 1 
ATOM 3673 C CA  . ARG B 2 156 ? -7.855  -29.143 -12.909 1.00 82.59 156 B 1 
ATOM 3674 C C   . ARG B 2 156 ? -9.169  -29.281 -13.687 1.00 83.96 156 B 1 
ATOM 3675 O O   . ARG B 2 156 ? -10.182 -29.632 -13.096 1.00 83.75 156 B 1 
ATOM 3676 C CB  . ARG B 2 156 ? -7.467  -27.692 -12.608 1.00 80.40 156 B 1 
ATOM 3677 C CG  . ARG B 2 156 ? -8.312  -27.110 -11.480 1.00 71.84 156 B 1 
ATOM 3678 C CD  . ARG B 2 156 ? -7.821  -25.691 -11.167 1.00 68.84 156 B 1 
ATOM 3679 N NE  . ARG B 2 156 ? -8.708  -25.033 -10.209 1.00 62.23 156 B 1 
ATOM 3680 C CZ  . ARG B 2 156 ? -8.682  -23.762 -9.877  1.00 56.69 156 B 1 
ATOM 3681 N NH1 . ARG B 2 156 ? -7.770  -22.943 -10.333 1.00 53.03 156 B 1 
ATOM 3682 N NH2 . ARG B 2 156 ? -9.587  -23.295 -9.086  1.00 51.08 156 B 1 
ATOM 3683 N N   . ILE B 2 157 ? -9.137  -29.106 -15.003 1.00 84.40 157 B 1 
ATOM 3684 C CA  . ILE B 2 157 ? -10.288 -29.352 -15.890 1.00 84.04 157 B 1 
ATOM 3685 C C   . ILE B 2 157 ? -10.724 -30.816 -15.805 1.00 85.58 157 B 1 
ATOM 3686 O O   . ILE B 2 157 ? -11.914 -31.101 -15.741 1.00 85.40 157 B 1 
ATOM 3687 C CB  . ILE B 2 157 ? -9.962  -28.961 -17.352 1.00 82.12 157 B 1 
ATOM 3688 C CG1 . ILE B 2 157 ? -9.837  -27.425 -17.482 1.00 76.93 157 B 1 
ATOM 3689 C CG2 . ILE B 2 157 ? -11.033 -29.466 -18.332 1.00 75.67 157 B 1 
ATOM 3690 C CD1 . ILE B 2 157 ? -9.160  -26.969 -18.778 1.00 70.32 157 B 1 
ATOM 3691 N N   . HIS B 2 158 ? -9.772  -31.746 -15.779 1.00 85.83 158 B 1 
ATOM 3692 C CA  . HIS B 2 158 ? -10.101 -33.168 -15.698 1.00 86.34 158 B 1 
ATOM 3693 C C   . HIS B 2 158 ? -10.749 -33.529 -14.357 1.00 87.40 158 B 1 
ATOM 3694 O O   . HIS B 2 158 ? -11.797 -34.168 -14.360 1.00 86.84 158 B 1 
ATOM 3695 C CB  . HIS B 2 158 ? -8.844  -34.002 -15.987 1.00 85.86 158 B 1 
ATOM 3696 C CG  . HIS B 2 158 ? -9.170  -35.444 -16.233 1.00 79.33 158 B 1 
ATOM 3697 N ND1 . HIS B 2 158 ? -10.181 -35.948 -17.029 1.00 67.86 158 B 1 
ATOM 3698 C CD2 . HIS B 2 158 ? -8.512  -36.539 -15.723 1.00 66.88 158 B 1 
ATOM 3699 C CE1 . HIS B 2 158 ? -10.135 -37.279 -16.997 1.00 62.61 158 B 1 
ATOM 3700 N NE2 . HIS B 2 158 ? -9.121  -37.681 -16.221 1.00 64.06 158 B 1 
ATOM 3701 N N   . GLN B 2 159 ? -10.198 -33.053 -13.248 1.00 84.69 159 B 1 
ATOM 3702 C CA  . GLN B 2 159 ? -10.800 -33.241 -11.917 1.00 84.04 159 B 1 
ATOM 3703 C C   . GLN B 2 159 ? -12.200 -32.629 -11.827 1.00 85.34 159 B 1 
ATOM 3704 O O   . GLN B 2 159 ? -13.126 -33.294 -11.364 1.00 84.41 159 B 1 
ATOM 3705 C CB  . GLN B 2 159 ? -9.906  -32.623 -10.834 1.00 83.03 159 B 1 
ATOM 3706 C CG  . GLN B 2 159 ? -8.725  -33.519 -10.475 1.00 75.24 159 B 1 
ATOM 3707 C CD  . GLN B 2 159 ? -7.862  -32.896 -9.369  1.00 71.03 159 B 1 
ATOM 3708 O OE1 . GLN B 2 159 ? -7.355  -31.798 -9.499  1.00 65.23 159 B 1 
ATOM 3709 N NE2 . GLN B 2 159 ? -7.673  -33.563 -8.259  1.00 61.50 159 B 1 
ATOM 3710 N N   . GLU B 2 160 ? -12.399 -31.418 -12.334 1.00 84.97 160 B 1 
ATOM 3711 C CA  . GLU B 2 160 ? -13.715 -30.776 -12.336 1.00 84.06 160 B 1 
ATOM 3712 C C   . GLU B 2 160 ? -14.707 -31.502 -13.244 1.00 86.18 160 B 1 
ATOM 3713 O O   . GLU B 2 160 ? -15.862 -31.657 -12.877 1.00 85.96 160 B 1 
ATOM 3714 C CB  . GLU B 2 160 ? -13.602 -29.318 -12.762 1.00 81.53 160 B 1 
ATOM 3715 C CG  . GLU B 2 160 ? -13.113 -28.429 -11.613 1.00 73.40 160 B 1 
ATOM 3716 C CD  . GLU B 2 160 ? -12.856 -26.994 -12.061 1.00 69.55 160 B 1 
ATOM 3717 O OE1 . GLU B 2 160 ? -12.126 -26.256 -11.351 1.00 62.85 160 B 1 
ATOM 3718 O OE2 . GLU B 2 160 ? -13.253 -26.595 -13.184 1.00 64.29 160 B 1 
ATOM 3719 N N   . SER B 2 161 ? -14.272 -32.005 -14.399 1.00 86.26 161 B 1 
ATOM 3720 C CA  . SER B 2 161 ? -15.128 -32.784 -15.297 1.00 86.63 161 B 1 
ATOM 3721 C C   . SER B 2 161 ? -15.556 -34.119 -14.663 1.00 88.98 161 B 1 
ATOM 3722 O O   . SER B 2 161 ? -16.719 -34.501 -14.779 1.00 87.34 161 B 1 
ATOM 3723 C CB  . SER B 2 161 ? -14.413 -33.028 -16.621 1.00 82.93 161 B 1 
ATOM 3724 O OG  . SER B 2 161 ? -15.259 -33.703 -17.527 1.00 71.74 161 B 1 
ATOM 3725 N N   . GLU B 2 162 ? -14.643 -34.808 -13.969 1.00 88.83 162 B 1 
ATOM 3726 C CA  . GLU B 2 162 ? -14.991 -36.021 -13.222 1.00 89.06 162 B 1 
ATOM 3727 C C   . GLU B 2 162 ? -15.955 -35.713 -12.078 1.00 90.38 162 B 1 
ATOM 3728 O O   . GLU B 2 162 ? -16.966 -36.409 -11.934 1.00 88.83 162 B 1 
ATOM 3729 C CB  . GLU B 2 162 ? -13.737 -36.711 -12.653 1.00 87.00 162 B 1 
ATOM 3730 C CG  . GLU B 2 162 ? -12.982 -37.552 -13.693 1.00 75.15 162 B 1 
ATOM 3731 C CD  . GLU B 2 162 ? -11.965 -38.501 -13.040 1.00 69.61 162 B 1 
ATOM 3732 O OE1 . GLU B 2 162 ? -11.693 -39.567 -13.642 1.00 60.63 162 B 1 
ATOM 3733 O OE2 . GLU B 2 162 ? -11.471 -38.206 -11.918 1.00 63.13 162 B 1 
ATOM 3734 N N   . LEU B 2 163 ? -15.698 -34.660 -11.312 1.00 89.39 163 B 1 
ATOM 3735 C CA  . LEU B 2 163 ? -16.544 -34.225 -10.214 1.00 89.41 163 B 1 
ATOM 3736 C C   . LEU B 2 163 ? -17.931 -33.822 -10.720 1.00 90.83 163 B 1 
ATOM 3737 O O   . LEU B 2 163 ? -18.932 -34.302 -10.189 1.00 90.71 163 B 1 
ATOM 3738 C CB  . LEU B 2 163 ? -15.848 -33.071 -9.473  1.00 89.10 163 B 1 
ATOM 3739 C CG  . LEU B 2 163 ? -16.639 -32.556 -8.248  1.00 88.34 163 B 1 
ATOM 3740 C CD1 . LEU B 2 163 ? -16.752 -33.609 -7.148  1.00 83.32 163 B 1 
ATOM 3741 C CD2 . LEU B 2 163 ? -15.943 -31.330 -7.679  1.00 83.20 163 B 1 
ATOM 3742 N N   . HIS B 2 164 ? -18.010 -33.034 -11.788 1.00 90.89 164 B 1 
ATOM 3743 C CA  . HIS B 2 164 ? -19.277 -32.621 -12.399 1.00 91.11 164 B 1 
ATOM 3744 C C   . HIS B 2 164 ? -20.089 -33.826 -12.870 1.00 91.66 164 B 1 
ATOM 3745 O O   . HIS B 2 164 ? -21.274 -33.944 -12.549 1.00 91.31 164 B 1 
ATOM 3746 C CB  . HIS B 2 164 ? -18.981 -31.649 -13.546 1.00 90.06 164 B 1 
ATOM 3747 C CG  . HIS B 2 164 ? -20.187 -30.974 -14.146 1.00 89.45 164 B 1 
ATOM 3748 N ND1 . HIS B 2 164 ? -20.192 -30.262 -15.344 1.00 78.45 164 B 1 
ATOM 3749 C CD2 . HIS B 2 164 ? -21.453 -30.895 -13.634 1.00 79.20 164 B 1 
ATOM 3750 C CE1 . HIS B 2 164 ? -21.429 -29.791 -15.517 1.00 80.71 164 B 1 
ATOM 3751 N NE2 . HIS B 2 164 ? -22.215 -30.154 -14.516 1.00 81.79 164 B 1 
ATOM 3752 N N   . SER B 2 165 ? -19.458 -34.795 -13.542 1.00 91.74 165 B 1 
ATOM 3753 C CA  . SER B 2 165 ? -20.117 -36.029 -13.979 1.00 91.33 165 B 1 
ATOM 3754 C C   . SER B 2 165 ? -20.582 -36.909 -12.810 1.00 91.93 165 B 1 
ATOM 3755 O O   . SER B 2 165 ? -21.614 -37.579 -12.914 1.00 90.72 165 B 1 
ATOM 3756 C CB  . SER B 2 165 ? -19.159 -36.820 -14.871 1.00 90.38 165 B 1 
ATOM 3757 O OG  . SER B 2 165 ? -19.818 -37.959 -15.409 1.00 77.36 165 B 1 
ATOM 3758 N N   . TYR B 2 166 ? -19.829 -36.941 -11.721 1.00 91.21 166 B 1 
ATOM 3759 C CA  . TYR B 2 166 ? -20.194 -37.661 -10.504 1.00 91.00 166 B 1 
ATOM 3760 C C   . TYR B 2 166 ? -21.388 -37.006 -9.802  1.00 92.30 166 B 1 
ATOM 3761 O O   . TYR B 2 166 ? -22.405 -37.670 -9.590  1.00 91.75 166 B 1 
ATOM 3762 C CB  . TYR B 2 166 ? -18.960 -37.753 -9.599  1.00 90.42 166 B 1 
ATOM 3763 C CG  . TYR B 2 166 ? -19.248 -38.274 -8.211  1.00 90.55 166 B 1 
ATOM 3764 C CD1 . TYR B 2 166 ? -19.337 -37.380 -7.127  1.00 85.42 166 B 1 
ATOM 3765 C CD2 . TYR B 2 166 ? -19.408 -39.653 -7.993  1.00 86.37 166 B 1 
ATOM 3766 C CE1 . TYR B 2 166 ? -19.573 -37.864 -5.828  1.00 85.49 166 B 1 
ATOM 3767 C CE2 . TYR B 2 166 ? -19.644 -40.144 -6.698  1.00 84.95 166 B 1 
ATOM 3768 C CZ  . TYR B 2 166 ? -19.717 -39.245 -5.624  1.00 88.74 166 B 1 
ATOM 3769 O OH  . TYR B 2 166 ? -19.918 -39.715 -4.354  1.00 87.11 166 B 1 
ATOM 3770 N N   . LEU B 2 167 ? -21.315 -35.694 -9.543  1.00 91.04 167 B 1 
ATOM 3771 C CA  . LEU B 2 167 ? -22.388 -34.944 -8.886  1.00 90.87 167 B 1 
ATOM 3772 C C   . LEU B 2 167 ? -23.680 -34.946 -9.712  1.00 91.65 167 B 1 
ATOM 3773 O O   . LEU B 2 167 ? -24.751 -35.177 -9.152  1.00 91.18 167 B 1 
ATOM 3774 C CB  . LEU B 2 167 ? -21.912 -33.510 -8.617  1.00 90.60 167 B 1 
ATOM 3775 C CG  . LEU B 2 167 ? -20.762 -33.384 -7.598  1.00 89.35 167 B 1 
ATOM 3776 C CD1 . LEU B 2 167 ? -20.344 -31.915 -7.492  1.00 85.06 167 B 1 
ATOM 3777 C CD2 . LEU B 2 167 ? -21.149 -33.885 -6.208  1.00 84.65 167 B 1 
ATOM 3778 N N   . SER B 2 168 ? -23.603 -34.815 -11.041 1.00 92.36 168 B 1 
ATOM 3779 C CA  . SER B 2 168 ? -24.771 -34.896 -11.930 1.00 91.24 168 B 1 
ATOM 3780 C C   . SER B 2 168 ? -25.472 -36.248 -11.828 1.00 91.51 168 B 1 
ATOM 3781 O O   . SER B 2 168 ? -26.697 -36.318 -11.801 1.00 90.58 168 B 1 
ATOM 3782 C CB  . SER B 2 168 ? -24.372 -34.667 -13.385 1.00 89.95 168 B 1 
ATOM 3783 O OG  . SER B 2 168 ? -23.781 -33.410 -13.580 1.00 79.96 168 B 1 
ATOM 3784 N N   . ARG B 2 169 ? -24.696 -37.346 -11.733 1.00 92.34 169 B 1 
ATOM 3785 C CA  . ARG B 2 169 ? -25.266 -38.690 -11.523 1.00 92.17 169 B 1 
ATOM 3786 C C   . ARG B 2 169 ? -25.925 -38.823 -10.157 1.00 92.93 169 B 1 
ATOM 3787 O O   . ARG B 2 169 ? -26.992 -39.424 -10.086 1.00 91.08 169 B 1 
ATOM 3788 C CB  . ARG B 2 169 ? -24.191 -39.763 -11.718 1.00 91.04 169 B 1 
ATOM 3789 C CG  . ARG B 2 169 ? -24.059 -40.136 -13.197 1.00 79.88 169 B 1 
ATOM 3790 C CD  . ARG B 2 169 ? -22.998 -41.233 -13.397 1.00 77.69 169 B 1 
ATOM 3791 N NE  . ARG B 2 169 ? -21.650 -40.666 -13.402 1.00 66.02 169 B 1 
ATOM 3792 C CZ  . ARG B 2 169 ? -20.508 -41.347 -13.353 1.00 58.19 169 B 1 
ATOM 3793 N NH1 . ARG B 2 169 ? -20.484 -42.648 -13.212 1.00 52.24 169 B 1 
ATOM 3794 N NH2 . ARG B 2 169 ? -19.372 -40.723 -13.445 1.00 49.74 169 B 1 
ATOM 3795 N N   . LEU B 2 170 ? -25.341 -38.263 -9.103  1.00 91.22 170 B 1 
ATOM 3796 C CA  . LEU B 2 170 ? -25.948 -38.283 -7.771  1.00 90.53 170 B 1 
ATOM 3797 C C   . LEU B 2 170 ? -27.269 -37.523 -7.726  1.00 91.61 170 B 1 
ATOM 3798 O O   . LEU B 2 170 ? -28.251 -38.050 -7.201  1.00 90.48 170 B 1 
ATOM 3799 C CB  . LEU B 2 170 ? -24.977 -37.700 -6.732  1.00 89.92 170 B 1 
ATOM 3800 C CG  . LEU B 2 170 ? -23.742 -38.557 -6.407  1.00 86.47 170 B 1 
ATOM 3801 C CD1 . LEU B 2 170 ? -23.005 -37.896 -5.246  1.00 80.11 170 B 1 
ATOM 3802 C CD2 . LEU B 2 170 ? -24.103 -39.977 -5.997  1.00 80.14 170 B 1 
ATOM 3803 N N   . ILE B 2 171 ? -27.334 -36.331 -8.325  1.00 92.55 171 B 1 
ATOM 3804 C CA  . ILE B 2 171 ? -28.562 -35.537 -8.387  1.00 91.73 171 B 1 
ATOM 3805 C C   . ILE B 2 171 ? -29.640 -36.274 -9.180  1.00 91.83 171 B 1 
ATOM 3806 O O   . ILE B 2 171 ? -30.771 -36.389 -8.710  1.00 90.95 171 B 1 
ATOM 3807 C CB  . ILE B 2 171 ? -28.295 -34.126 -8.960  1.00 91.45 171 B 1 
ATOM 3808 C CG1 . ILE B 2 171 ? -27.356 -33.321 -8.040  1.00 88.20 171 B 1 
ATOM 3809 C CG2 . ILE B 2 171 ? -29.624 -33.363 -9.137  1.00 87.87 171 B 1 
ATOM 3810 C CD1 . ILE B 2 171 ? -26.840 -32.017 -8.653  1.00 85.79 171 B 1 
ATOM 3811 N N   . ALA B 2 172 ? -29.303 -36.831 -10.339 1.00 92.37 172 B 1 
ATOM 3812 C CA  . ALA B 2 172 ? -30.245 -37.600 -11.148 1.00 91.42 172 B 1 
ATOM 3813 C C   . ALA B 2 172 ? -30.771 -38.841 -10.398 1.00 91.77 172 B 1 
ATOM 3814 O O   . ALA B 2 172 ? -31.978 -39.089 -10.385 1.00 90.52 172 B 1 
ATOM 3815 C CB  . ALA B 2 172 ? -29.557 -37.972 -12.467 1.00 90.10 172 B 1 
ATOM 3816 N N   . ALA B 2 173 ? -29.896 -39.590 -9.731  1.00 91.60 173 B 1 
ATOM 3817 C CA  . ALA B 2 173 ? -30.272 -40.775 -8.972  1.00 90.95 173 B 1 
ATOM 3818 C C   . ALA B 2 173 ? -31.123 -40.447 -7.735  1.00 91.22 173 B 1 
ATOM 3819 O O   . ALA B 2 173 ? -32.015 -41.219 -7.381  1.00 89.50 173 B 1 
ATOM 3820 C CB  . ALA B 2 173 ? -28.987 -41.525 -8.575  1.00 89.92 173 B 1 
ATOM 3821 N N   . GLU B 2 174 ? -30.874 -39.311 -7.078  1.00 91.18 174 B 1 
ATOM 3822 C CA  . GLU B 2 174 ? -31.700 -38.858 -5.949  1.00 90.40 174 B 1 
ATOM 3823 C C   . GLU B 2 174 ? -33.068 -38.370 -6.421  1.00 90.64 174 B 1 
ATOM 3824 O O   . GLU B 2 174 ? -34.073 -38.707 -5.809  1.00 89.44 174 B 1 
ATOM 3825 C CB  . GLU B 2 174 ? -30.961 -37.765 -5.169  1.00 89.55 174 B 1 
ATOM 3826 C CG  . GLU B 2 174 ? -31.591 -37.489 -3.789  1.00 83.50 174 B 1 
ATOM 3827 C CD  . GLU B 2 174 ? -31.484 -38.671 -2.796  1.00 81.25 174 B 1 
ATOM 3828 O OE1 . GLU B 2 174 ? -32.082 -38.573 -1.707  1.00 72.44 174 B 1 
ATOM 3829 O OE2 . GLU B 2 174 ? -30.805 -39.678 -3.108  1.00 73.37 174 B 1 
ATOM 3830 N N   . ARG B 2 175 ? -33.116 -37.669 -7.553  1.00 90.72 175 B 1 
ATOM 3831 C CA  . ARG B 2 175 ? -34.367 -37.263 -8.198  1.00 90.45 175 B 1 
ATOM 3832 C C   . ARG B 2 175 ? -35.237 -38.476 -8.517  1.00 90.33 175 B 1 
ATOM 3833 O O   . ARG B 2 175 ? -36.401 -38.480 -8.152  1.00 89.15 175 B 1 
ATOM 3834 C CB  . ARG B 2 175 ? -34.042 -36.439 -9.448  1.00 89.59 175 B 1 
ATOM 3835 C CG  . ARG B 2 175 ? -35.283 -35.904 -10.184 1.00 86.10 175 B 1 
ATOM 3836 C CD  . ARG B 2 175 ? -34.836 -35.086 -11.394 1.00 85.05 175 B 1 
ATOM 3837 N NE  . ARG B 2 175 ? -35.955 -34.570 -12.201 1.00 78.89 175 B 1 
ATOM 3838 C CZ  . ARG B 2 175 ? -36.566 -35.156 -13.216 1.00 74.92 175 B 1 
ATOM 3839 N NH1 . ARG B 2 175 ? -36.311 -36.384 -13.572 1.00 67.13 175 B 1 
ATOM 3840 N NH2 . ARG B 2 175 ? -37.450 -34.507 -13.903 1.00 66.66 175 B 1 
ATOM 3841 N N   . GLU B 2 176 ? -34.688 -39.521 -9.137  1.00 91.60 176 B 1 
ATOM 3842 C CA  . GLU B 2 176 ? -35.424 -40.759 -9.405  1.00 90.78 176 B 1 
ATOM 3843 C C   . GLU B 2 176 ? -35.889 -41.440 -8.118  1.00 90.65 176 B 1 
ATOM 3844 O O   . GLU B 2 176 ? -37.035 -41.873 -8.044  1.00 88.70 176 B 1 
ATOM 3845 C CB  . GLU B 2 176 ? -34.597 -41.738 -10.241 1.00 89.69 176 B 1 
ATOM 3846 C CG  . GLU B 2 176 ? -34.672 -41.426 -11.745 1.00 79.46 176 B 1 
ATOM 3847 C CD  . GLU B 2 176 ? -34.044 -42.509 -12.628 1.00 71.06 176 B 1 
ATOM 3848 O OE1 . GLU B 2 176 ? -34.372 -42.515 -13.838 1.00 62.23 176 B 1 
ATOM 3849 O OE2 . GLU B 2 176 ? -33.232 -43.309 -12.119 1.00 62.29 176 B 1 
ATOM 3850 N N   . ARG B 2 177 ? -35.050 -41.493 -7.063  1.00 90.24 177 B 1 
ATOM 3851 C CA  . ARG B 2 177 ? -35.429 -42.095 -5.785  1.00 89.35 177 B 1 
ATOM 3852 C C   . ARG B 2 177 ? -36.566 -41.355 -5.099  1.00 89.50 177 B 1 
ATOM 3853 O O   . ARG B 2 177 ? -37.536 -42.007 -4.714  1.00 87.81 177 B 1 
ATOM 3854 C CB  . ARG B 2 177 ? -34.210 -42.207 -4.858  1.00 88.42 177 B 1 
ATOM 3855 C CG  . ARG B 2 177 ? -33.630 -43.619 -4.917  1.00 81.27 177 B 1 
ATOM 3856 C CD  . ARG B 2 177 ? -32.428 -43.783 -3.991  1.00 81.25 177 B 1 
ATOM 3857 N NE  . ARG B 2 177 ? -31.188 -43.384 -4.665  1.00 75.15 177 B 1 
ATOM 3858 C CZ  . ARG B 2 177 ? -30.291 -42.534 -4.221  1.00 71.05 177 B 1 
ATOM 3859 N NH1 . ARG B 2 177 ? -30.417 -41.947 -3.074  1.00 62.81 177 B 1 
ATOM 3860 N NH2 . ARG B 2 177 ? -29.234 -42.256 -4.917  1.00 64.10 177 B 1 
ATOM 3861 N N   . GLU B 2 178 ? -36.500 -40.025 -4.996  1.00 89.85 178 B 1 
ATOM 3862 C CA  . GLU B 2 178 ? -37.591 -39.251 -4.395  1.00 88.71 178 B 1 
ATOM 3863 C C   . GLU B 2 178 ? -38.887 -39.365 -5.218  1.00 88.34 178 B 1 
ATOM 3864 O O   . GLU B 2 178 ? -39.976 -39.435 -4.643  1.00 85.82 178 B 1 
ATOM 3865 C CB  . GLU B 2 178 ? -37.208 -37.765 -4.215  1.00 86.42 178 B 1 
ATOM 3866 C CG  . GLU B 2 178 ? -36.311 -37.449 -2.997  1.00 77.64 178 B 1 
ATOM 3867 C CD  . GLU B 2 178 ? -36.208 -35.930 -2.661  1.00 76.69 178 B 1 
ATOM 3868 O OE1 . GLU B 2 178 ? -35.390 -35.520 -1.812  1.00 70.21 178 B 1 
ATOM 3869 O OE2 . GLU B 2 178 ? -36.960 -35.100 -3.220  1.00 73.42 178 B 1 
ATOM 3870 N N   . LEU B 2 179 ? -38.813 -39.463 -6.552  1.00 89.05 179 B 1 
ATOM 3871 C CA  . LEU B 2 179 ? -39.971 -39.682 -7.417  1.00 87.88 179 B 1 
ATOM 3872 C C   . LEU B 2 179 ? -40.583 -41.070 -7.223  1.00 87.73 179 B 1 
ATOM 3873 O O   . LEU B 2 179 ? -41.795 -41.174 -7.055  1.00 85.47 179 B 1 
ATOM 3874 C CB  . LEU B 2 179 ? -39.592 -39.449 -8.887  1.00 86.95 179 B 1 
ATOM 3875 C CG  . LEU B 2 179 ? -39.405 -37.967 -9.271  1.00 83.56 179 B 1 
ATOM 3876 C CD1 . LEU B 2 179 ? -38.817 -37.881 -10.674 1.00 77.14 179 B 1 
ATOM 3877 C CD2 . LEU B 2 179 ? -40.726 -37.205 -9.265  1.00 77.52 179 B 1 
ATOM 3878 N N   . GLU B 2 180 ? -39.781 -42.136 -7.175  1.00 88.87 180 B 1 
ATOM 3879 C CA  . GLU B 2 180 ? -40.258 -43.496 -6.884  1.00 87.63 180 B 1 
ATOM 3880 C C   . GLU B 2 180 ? -40.883 -43.602 -5.495  1.00 87.02 180 B 1 
ATOM 3881 O O   . GLU B 2 180 ? -41.909 -44.255 -5.327  1.00 84.01 180 B 1 
ATOM 3882 C CB  . GLU B 2 180 ? -39.126 -44.516 -6.956  1.00 86.42 180 B 1 
ATOM 3883 C CG  . GLU B 2 180 ? -38.846 -45.077 -8.360  1.00 76.99 180 B 1 
ATOM 3884 C CD  . GLU B 2 180 ? -38.014 -46.380 -8.296  1.00 69.98 180 B 1 
ATOM 3885 O OE1 . GLU B 2 180 ? -37.887 -47.032 -9.356  1.00 61.90 180 B 1 
ATOM 3886 O OE2 . GLU B 2 180 ? -37.596 -46.785 -7.186  1.00 63.44 180 B 1 
ATOM 3887 N N   . GLU B 2 181 ? -40.268 -42.971 -4.484  1.00 87.74 181 B 1 
ATOM 3888 C CA  . GLU B 2 181 ? -40.760 -43.006 -3.108  1.00 86.52 181 B 1 
ATOM 3889 C C   . GLU B 2 181 ? -42.082 -42.247 -2.977  1.00 86.23 181 B 1 
ATOM 3890 O O   . GLU B 2 181 ? -43.031 -42.755 -2.378  1.00 83.08 181 B 1 
ATOM 3891 C CB  . GLU B 2 181 ? -39.662 -42.459 -2.183  1.00 84.72 181 B 1 
ATOM 3892 C CG  . GLU B 2 181 ? -39.903 -42.835 -0.714  1.00 73.97 181 B 1 
ATOM 3893 C CD  . GLU B 2 181 ? -38.742 -42.417 0.202   1.00 68.51 181 B 1 
ATOM 3894 O OE1 . GLU B 2 181 ? -38.576 -43.082 1.249   1.00 61.22 181 B 1 
ATOM 3895 O OE2 . GLU B 2 181 ? -38.032 -41.455 -0.145  1.00 63.08 181 B 1 
ATOM 3896 N N   . CYS B 2 182 ? -42.209 -41.105 -3.634  1.00 85.59 182 B 1 
ATOM 3897 C CA  . CYS B 2 182 ? -43.469 -40.369 -3.743  1.00 84.75 182 B 1 
ATOM 3898 C C   . CYS B 2 182 ? -44.546 -41.215 -4.421  1.00 84.91 182 B 1 
ATOM 3899 O O   . CYS B 2 182 ? -45.693 -41.244 -3.967  1.00 82.80 182 B 1 
ATOM 3900 C CB  . CYS B 2 182 ? -43.201 -39.072 -4.516  1.00 82.02 182 B 1 
ATOM 3901 S SG  . CYS B 2 182 ? -44.707 -38.067 -4.630  1.00 75.53 182 B 1 
ATOM 3902 N N   . GLN B 2 183 ? -44.200 -41.937 -5.488  1.00 84.57 183 B 1 
ATOM 3903 C CA  . GLN B 2 183 ? -45.132 -42.772 -6.229  1.00 82.82 183 B 1 
ATOM 3904 C C   . GLN B 2 183 ? -45.588 -43.986 -5.404  1.00 82.71 183 B 1 
ATOM 3905 O O   . GLN B 2 183 ? -46.787 -44.248 -5.335  1.00 78.80 183 B 1 
ATOM 3906 C CB  . GLN B 2 183 ? -44.484 -43.134 -7.567  1.00 80.12 183 B 1 
ATOM 3907 C CG  . GLN B 2 183 ? -45.520 -43.542 -8.617  1.00 71.93 183 B 1 
ATOM 3908 C CD  . GLN B 2 183 ? -44.930 -43.598 -10.035 1.00 66.84 183 B 1 
ATOM 3909 O OE1 . GLN B 2 183 ? -43.753 -43.455 -10.284 1.00 61.50 183 B 1 
ATOM 3910 N NE2 . GLN B 2 183 ? -45.759 -43.810 -11.038 1.00 57.98 183 B 1 
ATOM 3911 N N   . ARG B 2 184 ? -44.672 -44.673 -4.704  1.00 83.88 184 B 1 
ATOM 3912 C CA  . ARG B 2 184 ? -45.013 -45.795 -3.805  1.00 82.89 184 B 1 
ATOM 3913 C C   . ARG B 2 184 ? -45.879 -45.367 -2.630  1.00 82.78 184 B 1 
ATOM 3914 O O   . ARG B 2 184 ? -46.807 -46.083 -2.272  1.00 78.35 184 B 1 
ATOM 3915 C CB  . ARG B 2 184 ? -43.734 -46.457 -3.270  1.00 80.43 184 B 1 
ATOM 3916 C CG  . ARG B 2 184 ? -43.002 -47.272 -4.335  1.00 71.62 184 B 1 
ATOM 3917 C CD  . ARG B 2 184 ? -41.766 -47.914 -3.694  1.00 69.07 184 B 1 
ATOM 3918 N NE  . ARG B 2 184 ? -40.718 -48.177 -4.685  1.00 61.80 184 B 1 
ATOM 3919 C CZ  . ARG B 2 184 ? -39.524 -48.663 -4.426  1.00 55.39 184 B 1 
ATOM 3920 N NH1 . ARG B 2 184 ? -39.201 -49.107 -3.237  1.00 51.92 184 B 1 
ATOM 3921 N NH2 . ARG B 2 184 ? -38.611 -48.691 -5.361  1.00 49.71 184 B 1 
ATOM 3922 N N   . ASN B 2 185 ? -45.605 -44.206 -2.042  1.00 81.25 185 B 1 
ATOM 3923 C CA  . ASN B 2 185 ? -46.386 -43.703 -0.908  1.00 79.12 185 B 1 
ATOM 3924 C C   . ASN B 2 185 ? -47.826 -43.318 -1.288  1.00 77.91 185 B 1 
ATOM 3925 O O   . ASN B 2 185 ? -48.687 -43.276 -0.411  1.00 70.74 185 B 1 
ATOM 3926 C CB  . ASN B 2 185 ? -45.628 -42.521 -0.275  1.00 74.94 185 B 1 
ATOM 3927 C CG  . ASN B 2 185 ? -44.416 -42.962 0.534   1.00 70.42 185 B 1 
ATOM 3928 O OD1 . ASN B 2 185 ? -44.298 -44.084 0.990   1.00 62.73 185 B 1 
ATOM 3929 N ND2 . ASN B 2 185 ? -43.484 -42.062 0.767   1.00 62.51 185 B 1 
ATOM 3930 N N   . HIS B 2 186 ? -48.111 -43.082 -2.577  1.00 77.55 186 B 1 
ATOM 3931 C CA  . HIS B 2 186 ? -49.426 -42.673 -3.080  1.00 75.03 186 B 1 
ATOM 3932 C C   . HIS B 2 186 ? -50.080 -43.726 -3.991  1.00 75.25 186 B 1 
ATOM 3933 O O   . HIS B 2 186 ? -51.122 -43.447 -4.588  1.00 69.10 186 B 1 
ATOM 3934 C CB  . HIS B 2 186 ? -49.327 -41.300 -3.750  1.00 69.40 186 B 1 
ATOM 3935 C CG  . HIS B 2 186 ? -48.975 -40.195 -2.794  1.00 65.92 186 B 1 
ATOM 3936 N ND1 . HIS B 2 186 ? -47.738 -39.965 -2.262  1.00 57.52 186 B 1 
ATOM 3937 C CD2 . HIS B 2 186 ? -49.814 -39.236 -2.273  1.00 57.13 186 B 1 
ATOM 3938 C CE1 . HIS B 2 186 ? -47.820 -38.900 -1.442  1.00 55.43 186 B 1 
ATOM 3939 N NE2 . HIS B 2 186 ? -49.072 -38.427 -1.426  1.00 55.60 186 B 1 
ATOM 3940 N N   . GLU B 2 187 ? -49.529 -44.958 -4.091  1.00 77.40 187 B 1 
ATOM 3941 C CA  . GLU B 2 187 ? -50.093 -46.042 -4.921  1.00 76.11 187 B 1 
ATOM 3942 C C   . GLU B 2 187 ? -51.566 -46.380 -4.595  1.00 74.76 187 B 1 
ATOM 3943 O O   . GLU B 2 187 ? -52.281 -46.906 -5.448  1.00 65.78 187 B 1 
ATOM 3944 C CB  . GLU B 2 187 ? -49.257 -47.331 -4.763  1.00 71.13 187 B 1 
ATOM 3945 C CG  . GLU B 2 187 ? -48.221 -47.529 -5.883  1.00 64.01 187 B 1 
ATOM 3946 C CD  . GLU B 2 187 ? -47.432 -48.853 -5.767  1.00 58.66 187 B 1 
ATOM 3947 O OE1 . GLU B 2 187 ? -46.698 -49.167 -6.723  1.00 53.48 187 B 1 
ATOM 3948 O OE2 . GLU B 2 187 ? -47.563 -49.555 -4.739  1.00 54.13 187 B 1 
ATOM 3949 N N   . GLY B 2 188 ? -52.019 -46.100 -3.377  1.00 72.85 188 B 1 
ATOM 3950 C CA  . GLY B 2 188 ? -53.393 -46.356 -2.951  1.00 71.11 188 B 1 
ATOM 3951 C C   . GLY B 2 188 ? -54.338 -45.157 -2.998  1.00 71.62 188 B 1 
ATOM 3952 O O   . GLY B 2 188 ? -55.548 -45.348 -2.822  1.00 64.46 188 B 1 
ATOM 3953 N N   . ASP B 2 189 ? -53.845 -43.967 -3.199  1.00 71.04 189 B 1 
ATOM 3954 C CA  . ASP B 2 189 ? -54.664 -42.760 -3.192  1.00 68.81 189 B 1 
ATOM 3955 C C   . ASP B 2 189 ? -55.127 -42.398 -4.610  1.00 68.98 189 B 1 
ATOM 3956 O O   . ASP B 2 189 ? -54.337 -42.245 -5.533  1.00 61.70 189 B 1 
ATOM 3957 C CB  . ASP B 2 189 ? -53.940 -41.598 -2.487  1.00 61.95 189 B 1 
ATOM 3958 C CG  . ASP B 2 189 ? -54.221 -41.496 -0.982  1.00 56.59 189 B 1 
ATOM 3959 O OD1 . ASP B 2 189 ? -55.304 -41.941 -0.545  1.00 51.49 189 B 1 
ATOM 3960 O OD2 . ASP B 2 189 ? -53.374 -40.913 -0.267  1.00 51.16 189 B 1 
ATOM 3961 N N   . GLU B 2 190 ? -56.446 -42.235 -4.782  1.00 63.57 190 B 1 
ATOM 3962 C CA  . GLU B 2 190 ? -57.077 -41.949 -6.083  1.00 62.90 190 B 1 
ATOM 3963 C C   . GLU B 2 190 ? -56.701 -40.583 -6.683  1.00 65.05 190 B 1 
ATOM 3964 O O   . GLU B 2 190 ? -56.985 -40.333 -7.860  1.00 58.46 190 B 1 
ATOM 3965 C CB  . GLU B 2 190 ? -58.613 -42.015 -5.950  1.00 56.44 190 B 1 
ATOM 3966 C CG  . GLU B 2 190 ? -59.184 -43.428 -5.730  1.00 51.13 190 B 1 
ATOM 3967 C CD  . GLU B 2 190 ? -60.727 -43.457 -5.763  1.00 46.06 190 B 1 
ATOM 3968 O OE1 . GLU B 2 190 ? -61.279 -44.558 -6.008  1.00 42.04 190 B 1 
ATOM 3969 O OE2 . GLU B 2 190 ? -61.358 -42.403 -5.551  1.00 42.28 190 B 1 
ATOM 3970 N N   . ASP B 2 191 ? -56.142 -39.684 -5.886  1.00 73.35 191 B 1 
ATOM 3971 C CA  . ASP B 2 191 ? -55.989 -38.287 -6.308  1.00 73.43 191 B 1 
ATOM 3972 C C   . ASP B 2 191 ? -54.678 -38.047 -7.084  1.00 75.56 191 B 1 
ATOM 3973 O O   . ASP B 2 191 ? -53.737 -37.382 -6.650  1.00 69.11 191 B 1 
ATOM 3974 C CB  . ASP B 2 191 ? -56.260 -37.323 -5.143  1.00 66.59 191 B 1 
ATOM 3975 C CG  . ASP B 2 191 ? -56.789 -35.968 -5.623  1.00 59.40 191 B 1 
ATOM 3976 O OD1 . ASP B 2 191 ? -56.741 -35.694 -6.845  1.00 53.38 191 B 1 
ATOM 3977 O OD2 . ASP B 2 191 ? -57.272 -35.189 -4.771  1.00 52.76 191 B 1 
ATOM 3978 N N   . ASP B 2 192 ? -54.670 -38.561 -8.291  1.00 77.07 192 B 1 
ATOM 3979 C CA  . ASP B 2 192 ? -53.588 -38.497 -9.290  1.00 78.15 192 B 1 
ATOM 3980 C C   . ASP B 2 192 ? -53.086 -37.054 -9.540  1.00 79.71 192 B 1 
ATOM 3981 O O   . ASP B 2 192 ? -51.939 -36.818 -9.934  1.00 74.93 192 B 1 
ATOM 3982 C CB  . ASP B 2 192 ? -54.137 -39.145 -10.584 1.00 72.38 192 B 1 
ATOM 3983 C CG  . ASP B 2 192 ? -53.078 -39.602 -11.596 1.00 64.81 192 B 1 
ATOM 3984 O OD1 . ASP B 2 192 ? -52.020 -40.100 -11.162 1.00 58.10 192 B 1 
ATOM 3985 O OD2 . ASP B 2 192 ? -53.314 -39.442 -12.816 1.00 57.30 192 B 1 
ATOM 3986 N N   . SER B 2 193 ? -53.920 -36.046 -9.257  1.00 79.67 193 B 1 
ATOM 3987 C CA  . SER B 2 193 ? -53.560 -34.636 -9.384  1.00 80.76 193 B 1 
ATOM 3988 C C   . SER B 2 193 ? -52.594 -34.163 -8.292  1.00 81.94 193 B 1 
ATOM 3989 O O   . SER B 2 193 ? -51.695 -33.360 -8.560  1.00 77.31 193 B 1 
ATOM 3990 C CB  . SER B 2 193 ? -54.822 -33.772 -9.404  1.00 76.52 193 B 1 
ATOM 3991 O OG  . SER B 2 193 ? -55.420 -33.636 -8.129  1.00 67.05 193 B 1 
ATOM 3992 N N   . HIS B 2 194 ? -52.769 -34.702 -7.059  1.00 82.35 194 B 1 
ATOM 3993 C CA  . HIS B 2 194 ? -51.921 -34.335 -5.931  1.00 82.51 194 B 1 
ATOM 3994 C C   . HIS B 2 194 ? -50.545 -34.997 -6.027  1.00 83.98 194 B 1 
ATOM 3995 O O   . HIS B 2 194 ? -49.533 -34.334 -5.795  1.00 81.28 194 B 1 
ATOM 3996 C CB  . HIS B 2 194 ? -52.633 -34.671 -4.613  1.00 78.48 194 B 1 
ATOM 3997 C CG  . HIS B 2 194 ? -52.102 -33.869 -3.460  1.00 70.24 194 B 1 
ATOM 3998 N ND1 . HIS B 2 194 ? -51.903 -32.507 -3.452  1.00 61.51 194 B 1 
ATOM 3999 C CD2 . HIS B 2 194 ? -51.726 -34.322 -2.217  1.00 60.16 194 B 1 
ATOM 4000 C CE1 . HIS B 2 194 ? -51.422 -32.151 -2.249  1.00 57.15 194 B 1 
ATOM 4001 N NE2 . HIS B 2 194 ? -51.308 -33.228 -1.462  1.00 57.15 194 B 1 
ATOM 4002 N N   . VAL B 2 195 ? -50.515 -36.261 -6.489  1.00 82.48 195 B 1 
ATOM 4003 C CA  . VAL B 2 195 ? -49.263 -36.982 -6.763  1.00 83.14 195 B 1 
ATOM 4004 C C   . VAL B 2 195 ? -48.447 -36.250 -7.833  1.00 84.94 195 B 1 
ATOM 4005 O O   . VAL B 2 195 ? -47.272 -35.968 -7.611  1.00 83.46 195 B 1 
ATOM 4006 C CB  . VAL B 2 195 ? -49.523 -38.431 -7.202  1.00 79.50 195 B 1 
ATOM 4007 C CG1 . VAL B 2 195 ? -48.223 -39.206 -7.371  1.00 70.96 195 B 1 
ATOM 4008 C CG2 . VAL B 2 195 ? -50.393 -39.172 -6.179  1.00 71.24 195 B 1 
ATOM 4009 N N   . ARG B 2 196 ? -49.065 -35.861 -8.953  1.00 84.50 196 B 1 
ATOM 4010 C CA  . ARG B 2 196 ? -48.371 -35.099 -10.009 1.00 84.48 196 B 1 
ATOM 4011 C C   . ARG B 2 196 ? -47.849 -33.749 -9.512  1.00 85.84 196 B 1 
ATOM 4012 O O   . ARG B 2 196 ? -46.770 -33.338 -9.925  1.00 84.36 196 B 1 
ATOM 4013 C CB  . ARG B 2 196 ? -49.277 -34.868 -11.208 1.00 82.64 196 B 1 
ATOM 4014 C CG  . ARG B 2 196 ? -49.467 -36.156 -12.015 1.00 73.04 196 B 1 
ATOM 4015 C CD  . ARG B 2 196 ? -50.345 -35.843 -13.230 1.00 67.02 196 B 1 
ATOM 4016 N NE  . ARG B 2 196 ? -50.917 -37.066 -13.766 1.00 59.83 196 B 1 
ATOM 4017 C CZ  . ARG B 2 196 ? -51.548 -37.212 -14.917 1.00 52.44 196 B 1 
ATOM 4018 N NH1 . ARG B 2 196 ? -51.630 -36.240 -15.789 1.00 48.14 196 B 1 
ATOM 4019 N NH2 . ARG B 2 196 ? -52.125 -38.344 -15.178 1.00 47.56 196 B 1 
ATOM 4020 N N   . ALA B 2 197 ? -48.596 -33.075 -8.639  1.00 85.46 197 B 1 
ATOM 4021 C CA  . ALA B 2 197 ? -48.144 -31.814 -8.061  1.00 85.58 197 B 1 
ATOM 4022 C C   . ALA B 2 197 ? -46.918 -32.007 -7.156  1.00 86.34 197 B 1 
ATOM 4023 O O   . ALA B 2 197 ? -45.976 -31.218 -7.236  1.00 84.63 197 B 1 
ATOM 4024 C CB  . ALA B 2 197 ? -49.314 -31.150 -7.321  1.00 83.80 197 B 1 
ATOM 4025 N N   . GLN B 2 198 ? -46.899 -33.080 -6.334  1.00 85.87 198 B 1 
ATOM 4026 C CA  . GLN B 2 198 ? -45.727 -33.425 -5.521  1.00 85.29 198 B 1 
ATOM 4027 C C   . GLN B 2 198 ? -44.530 -33.828 -6.390  1.00 86.42 198 B 1 
ATOM 4028 O O   . GLN B 2 198 ? -43.431 -33.328 -6.154  1.00 84.98 198 B 1 
ATOM 4029 C CB  . GLN B 2 198 ? -46.056 -34.533 -4.525  1.00 82.63 198 B 1 
ATOM 4030 C CG  . GLN B 2 198 ? -46.735 -33.985 -3.263  1.00 74.11 198 B 1 
ATOM 4031 C CD  . GLN B 2 198 ? -46.845 -35.042 -2.166  1.00 68.86 198 B 1 
ATOM 4032 O OE1 . GLN B 2 198 ? -46.670 -36.228 -2.385  1.00 62.24 198 B 1 
ATOM 4033 N NE2 . GLN B 2 198 ? -47.126 -34.663 -0.940  1.00 59.59 198 B 1 
ATOM 4034 N N   . GLN B 2 199 ? -44.739 -34.663 -7.396  1.00 85.95 199 B 1 
ATOM 4035 C CA  . GLN B 2 199 ? -43.692 -35.037 -8.348  1.00 86.04 199 B 1 
ATOM 4036 C C   . GLN B 2 199 ? -43.112 -33.800 -9.046  1.00 87.30 199 B 1 
ATOM 4037 O O   . GLN B 2 199 ? -41.897 -33.641 -9.073  1.00 85.99 199 B 1 
ATOM 4038 C CB  . GLN B 2 199 ? -44.247 -36.023 -9.382  1.00 84.32 199 B 1 
ATOM 4039 C CG  . GLN B 2 199 ? -44.425 -37.431 -8.793  1.00 80.23 199 B 1 
ATOM 4040 C CD  . GLN B 2 199 ? -45.004 -38.426 -9.812  1.00 77.13 199 B 1 
ATOM 4041 O OE1 . GLN B 2 199 ? -45.620 -38.077 -10.799 1.00 71.83 199 B 1 
ATOM 4042 N NE2 . GLN B 2 199 ? -44.809 -39.701 -9.587  1.00 68.80 199 B 1 
ATOM 4043 N N   . ALA B 2 200 ? -43.954 -32.878 -9.509  1.00 88.49 200 B 1 
ATOM 4044 C CA  . ALA B 2 200 ? -43.501 -31.636 -10.125 1.00 88.29 200 B 1 
ATOM 4045 C C   . ALA B 2 200 ? -42.693 -30.759 -9.149  1.00 89.06 200 B 1 
ATOM 4046 O O   . ALA B 2 200 ? -41.727 -30.124 -9.558  1.00 87.36 200 B 1 
ATOM 4047 C CB  . ALA B 2 200 ? -44.713 -30.882 -10.679 1.00 86.84 200 B 1 
ATOM 4048 N N   . CYS B 2 201 ? -43.037 -30.747 -7.848  1.00 88.54 201 B 1 
ATOM 4049 C CA  . CYS B 2 201 ? -42.244 -30.051 -6.833  1.00 88.79 201 B 1 
ATOM 4050 C C   . CYS B 2 201 ? -40.884 -30.716 -6.598  1.00 89.40 201 B 1 
ATOM 4051 O O   . CYS B 2 201 ? -39.887 -30.005 -6.448  1.00 88.46 201 B 1 
ATOM 4052 C CB  . CYS B 2 201 ? -43.034 -29.982 -5.514  1.00 86.18 201 B 1 
ATOM 4053 S SG  . CYS B 2 201 ? -44.200 -28.591 -5.545  1.00 73.28 201 B 1 
ATOM 4054 N N   . ILE B 2 202 ? -40.837 -32.053 -6.569  1.00 88.58 202 B 1 
ATOM 4055 C CA  . ILE B 2 202 ? -39.595 -32.825 -6.430  1.00 87.95 202 B 1 
ATOM 4056 C C   . ILE B 2 202 ? -38.695 -32.575 -7.644  1.00 89.16 202 B 1 
ATOM 4057 O O   . ILE B 2 202 ? -37.528 -32.233 -7.477  1.00 88.26 202 B 1 
ATOM 4058 C CB  . ILE B 2 202 ? -39.914 -34.321 -6.234  1.00 86.87 202 B 1 
ATOM 4059 C CG1 . ILE B 2 202 ? -40.569 -34.559 -4.850  1.00 82.52 202 B 1 
ATOM 4060 C CG2 . ILE B 2 202 ? -38.649 -35.191 -6.360  1.00 81.37 202 B 1 
ATOM 4061 C CD1 . ILE B 2 202 ? -41.261 -35.919 -4.721  1.00 75.75 202 B 1 
ATOM 4062 N N   . GLU B 2 203 ? -39.249 -32.673 -8.844  1.00 89.87 203 B 1 
ATOM 4063 C CA  . GLU B 2 203 ? -38.520 -32.374 -10.077 1.00 89.51 203 B 1 
ATOM 4064 C C   . GLU B 2 203 ? -37.965 -30.951 -10.071 1.00 90.23 203 B 1 
ATOM 4065 O O   . GLU B 2 203 ? -36.761 -30.769 -10.252 1.00 88.87 203 B 1 
ATOM 4066 C CB  . GLU B 2 203 ? -39.418 -32.579 -11.303 1.00 87.99 203 B 1 
ATOM 4067 C CG  . GLU B 2 203 ? -39.707 -34.062 -11.565 1.00 81.89 203 B 1 
ATOM 4068 C CD  . GLU B 2 203 ? -40.451 -34.312 -12.878 1.00 78.89 203 B 1 
ATOM 4069 O OE1 . GLU B 2 203 ? -40.254 -35.422 -13.428 1.00 71.13 203 B 1 
ATOM 4070 O OE2 . GLU B 2 203 ? -41.159 -33.409 -13.362 1.00 72.34 203 B 1 
ATOM 4071 N N   . ALA B 2 204 ? -38.794 -29.954 -9.766  1.00 89.54 204 B 1 
ATOM 4072 C CA  . ALA B 2 204 ? -38.362 -28.564 -9.729  1.00 89.28 204 B 1 
ATOM 4073 C C   . ALA B 2 204 ? -37.255 -28.309 -8.694  1.00 90.18 204 B 1 
ATOM 4074 O O   . ALA B 2 204 ? -36.358 -27.502 -8.934  1.00 88.56 204 B 1 
ATOM 4075 C CB  . ALA B 2 204 ? -39.580 -27.680 -9.460  1.00 87.93 204 B 1 
ATOM 4076 N N   . LYS B 2 205 ? -37.298 -29.007 -7.543  1.00 89.49 205 B 1 
ATOM 4077 C CA  . LYS B 2 205 ? -36.262 -28.927 -6.507  1.00 88.81 205 B 1 
ATOM 4078 C C   . LYS B 2 205 ? -34.917 -29.444 -7.026  1.00 90.01 205 B 1 
ATOM 4079 O O   . LYS B 2 205 ? -33.917 -28.735 -6.922  1.00 89.27 205 B 1 
ATOM 4080 C CB  . LYS B 2 205 ? -36.746 -29.709 -5.269  1.00 86.50 205 B 1 
ATOM 4081 C CG  . LYS B 2 205 ? -35.695 -29.875 -4.150  1.00 79.23 205 B 1 
ATOM 4082 C CD  . LYS B 2 205 ? -36.196 -30.915 -3.133  1.00 77.56 205 B 1 
ATOM 4083 C CE  . LYS B 2 205 ? -35.066 -31.467 -2.262  1.00 68.79 205 B 1 
ATOM 4084 N NZ  . LYS B 2 205 ? -35.412 -32.811 -1.724  1.00 63.78 205 B 1 
ATOM 4085 N N   . HIS B 2 206 ? -34.899 -30.668 -7.587  1.00 91.75 206 B 1 
ATOM 4086 C CA  . HIS B 2 206 ? -33.656 -31.269 -8.073  1.00 91.32 206 B 1 
ATOM 4087 C C   . HIS B 2 206 ? -33.146 -30.600 -9.350  1.00 91.88 206 B 1 
ATOM 4088 O O   . HIS B 2 206 ? -31.941 -30.386 -9.475  1.00 90.77 206 B 1 
ATOM 4089 C CB  . HIS B 2 206 ? -33.850 -32.774 -8.270  1.00 90.69 206 B 1 
ATOM 4090 C CG  . HIS B 2 206 ? -34.004 -33.509 -6.974  1.00 90.91 206 B 1 
ATOM 4091 N ND1 . HIS B 2 206 ? -33.050 -33.623 -5.978  1.00 80.67 206 B 1 
ATOM 4092 C CD2 . HIS B 2 206 ? -35.123 -34.167 -6.549  1.00 80.89 206 B 1 
ATOM 4093 C CE1 . HIS B 2 206 ? -33.588 -34.334 -4.986  1.00 83.20 206 B 1 
ATOM 4094 N NE2 . HIS B 2 206 ? -34.842 -34.682 -5.293  1.00 84.12 206 B 1 
ATOM 4095 N N   . ASP B 2 207 ? -34.047 -30.198 -10.247 1.00 92.21 207 B 1 
ATOM 4096 C CA  . ASP B 2 207 ? -33.686 -29.459 -11.461 1.00 91.24 207 B 1 
ATOM 4097 C C   . ASP B 2 207 ? -33.064 -28.099 -11.114 1.00 91.36 207 B 1 
ATOM 4098 O O   . ASP B 2 207 ? -32.107 -27.672 -11.768 1.00 89.68 207 B 1 
ATOM 4099 C CB  . ASP B 2 207 ? -34.924 -29.269 -12.362 1.00 89.79 207 B 1 
ATOM 4100 C CG  . ASP B 2 207 ? -35.490 -30.559 -12.977 1.00 85.66 207 B 1 
ATOM 4101 O OD1 . ASP B 2 207 ? -34.866 -31.636 -12.898 1.00 79.03 207 B 1 
ATOM 4102 O OD2 . ASP B 2 207 ? -36.598 -30.479 -13.568 1.00 79.08 207 B 1 
ATOM 4103 N N   . LYS B 2 208 ? -33.543 -27.438 -10.042 1.00 91.73 208 B 1 
ATOM 4104 C CA  . LYS B 2 208 ? -32.928 -26.212 -9.538  1.00 90.87 208 B 1 
ATOM 4105 C C   . LYS B 2 208 ? -31.516 -26.463 -9.012  1.00 91.56 208 B 1 
ATOM 4106 O O   . LYS B 2 208 ? -30.603 -25.723 -9.374  1.00 90.55 208 B 1 
ATOM 4107 C CB  . LYS B 2 208 ? -33.819 -25.565 -8.476  1.00 89.50 208 B 1 
ATOM 4108 C CG  . LYS B 2 208 ? -33.266 -24.184 -8.075  1.00 82.61 208 B 1 
ATOM 4109 C CD  . LYS B 2 208 ? -33.935 -23.630 -6.816  1.00 75.88 208 B 1 
ATOM 4110 C CE  . LYS B 2 208 ? -33.123 -22.400 -6.411  1.00 68.26 208 B 1 
ATOM 4111 N NZ  . LYS B 2 208 ? -33.222 -22.107 -4.969  1.00 59.97 208 B 1 
ATOM 4112 N N   . TYR B 2 209 ? -31.310 -27.507 -8.194  1.00 91.34 209 B 1 
ATOM 4113 C CA  . TYR B 2 209 ? -29.966 -27.829 -7.706  1.00 91.05 209 B 1 
ATOM 4114 C C   . TYR B 2 209 ? -29.016 -28.228 -8.841  1.00 91.33 209 B 1 
ATOM 4115 O O   . TYR B 2 209 ? -27.849 -27.853 -8.809  1.00 90.78 209 B 1 
ATOM 4116 C CB  . TYR B 2 209 ? -30.026 -28.942 -6.661  1.00 90.74 209 B 1 
ATOM 4117 C CG  . TYR B 2 209 ? -30.513 -28.507 -5.294  1.00 89.84 209 B 1 
ATOM 4118 C CD1 . TYR B 2 209 ? -29.826 -27.500 -4.581  1.00 83.86 209 B 1 
ATOM 4119 C CD2 . TYR B 2 209 ? -31.630 -29.130 -4.700  1.00 83.95 209 B 1 
ATOM 4120 C CE1 . TYR B 2 209 ? -30.252 -27.113 -3.299  1.00 82.47 209 B 1 
ATOM 4121 C CE2 . TYR B 2 209 ? -32.059 -28.754 -3.428  1.00 81.45 209 B 1 
ATOM 4122 C CZ  . TYR B 2 209 ? -31.375 -27.743 -2.725  1.00 85.45 209 B 1 
ATOM 4123 O OH  . TYR B 2 209 ? -31.807 -27.376 -1.473  1.00 82.56 209 B 1 
ATOM 4124 N N   . MET B 2 210 ? -29.528 -28.936 -9.861  1.00 92.22 210 B 1 
ATOM 4125 C CA  . MET B 2 210 ? -28.755 -29.251 -11.064 1.00 91.93 210 B 1 
ATOM 4126 C C   . MET B 2 210 ? -28.356 -27.969 -11.802 1.00 92.04 210 B 1 
ATOM 4127 O O   . MET B 2 210 ? -27.180 -27.803 -12.129 1.00 91.16 210 B 1 
ATOM 4128 C CB  . MET B 2 210 ? -29.567 -30.181 -11.981 1.00 91.13 210 B 1 
ATOM 4129 C CG  . MET B 2 210 ? -28.736 -30.730 -13.144 1.00 85.74 210 B 1 
ATOM 4130 S SD  . MET B 2 210 ? -27.501 -31.993 -12.694 1.00 83.10 210 B 1 
ATOM 4131 C CE  . MET B 2 210 ? -28.579 -33.447 -12.573 1.00 73.10 210 B 1 
ATOM 4132 N N   . ALA B 2 211 ? -29.287 -27.045 -11.997 1.00 92.38 211 B 1 
ATOM 4133 C CA  . ALA B 2 211 ? -29.020 -25.769 -12.646 1.00 91.20 211 B 1 
ATOM 4134 C C   . ALA B 2 211 ? -28.020 -24.907 -11.858 1.00 91.22 211 B 1 
ATOM 4135 O O   . ALA B 2 211 ? -27.085 -24.375 -12.450 1.00 89.94 211 B 1 
ATOM 4136 C CB  . ALA B 2 211 ? -30.347 -25.037 -12.865 1.00 90.39 211 B 1 
ATOM 4137 N N   . ASP B 2 212 ? -28.183 -24.815 -10.529 1.00 91.05 212 B 1 
ATOM 4138 C CA  . ASP B 2 212 ? -27.268 -24.063 -9.671  1.00 89.71 212 B 1 
ATOM 4139 C C   . ASP B 2 212 ? -25.847 -24.683 -9.690  1.00 89.68 212 B 1 
ATOM 4140 O O   . ASP B 2 212 ? -24.848 -23.962 -9.704  1.00 88.29 212 B 1 
ATOM 4141 C CB  . ASP B 2 212 ? -27.820 -24.014 -8.224  1.00 89.03 212 B 1 
ATOM 4142 C CG  . ASP B 2 212 ? -29.078 -23.147 -7.970  1.00 86.17 212 B 1 
ATOM 4143 O OD1 . ASP B 2 212 ? -29.466 -22.313 -8.823  1.00 80.69 212 B 1 
ATOM 4144 O OD2 . ASP B 2 212 ? -29.668 -23.256 -6.860  1.00 80.93 212 B 1 
ATOM 4145 N N   . MET B 2 213 ? -25.750 -26.022 -9.752  1.00 89.95 213 B 1 
ATOM 4146 C CA  . MET B 2 213 ? -24.483 -26.738 -9.895  1.00 89.49 213 B 1 
ATOM 4147 C C   . MET B 2 213 ? -23.847 -26.499 -11.274 1.00 89.73 213 B 1 
ATOM 4148 O O   . MET B 2 213 ? -22.673 -26.159 -11.353 1.00 89.09 213 B 1 
ATOM 4149 C CB  . MET B 2 213 ? -24.711 -28.234 -9.647  1.00 88.83 213 B 1 
ATOM 4150 C CG  . MET B 2 213 ? -23.407 -29.043 -9.699  1.00 85.49 213 B 1 
ATOM 4151 S SD  . MET B 2 213 ? -23.631 -30.823 -9.913  1.00 83.00 213 B 1 
ATOM 4152 C CE  . MET B 2 213 ? -24.297 -30.831 -11.591 1.00 72.25 213 B 1 
ATOM 4153 N N   . ASP B 2 214 ? -24.626 -26.621 -12.345 1.00 91.24 214 B 1 
ATOM 4154 C CA  . ASP B 2 214 ? -24.152 -26.368 -13.704 1.00 89.61 214 B 1 
ATOM 4155 C C   . ASP B 2 214 ? -23.682 -24.917 -13.860 1.00 89.26 214 B 1 
ATOM 4156 O O   . ASP B 2 214 ? -22.665 -24.655 -14.504 1.00 87.72 214 B 1 
ATOM 4157 C CB  . ASP B 2 214 ? -25.265 -26.677 -14.724 1.00 88.79 214 B 1 
ATOM 4158 C CG  . ASP B 2 214 ? -25.572 -28.172 -14.930 1.00 85.56 214 B 1 
ATOM 4159 O OD1 . ASP B 2 214 ? -24.764 -29.016 -14.502 1.00 80.21 214 B 1 
ATOM 4160 O OD2 . ASP B 2 214 ? -26.587 -28.453 -15.598 1.00 80.08 214 B 1 
ATOM 4161 N N   . GLU B 2 215 ? -24.372 -23.969 -13.227 1.00 89.25 215 B 1 
ATOM 4162 C CA  . GLU B 2 215 ? -23.968 -22.564 -13.213 1.00 87.40 215 B 1 
ATOM 4163 C C   . GLU B 2 215 ? -22.646 -22.368 -12.450 1.00 87.01 215 B 1 
ATOM 4164 O O   . GLU B 2 215 ? -21.783 -21.632 -12.927 1.00 85.27 215 B 1 
ATOM 4165 C CB  . GLU B 2 215 ? -25.101 -21.694 -12.633 1.00 86.10 215 B 1 
ATOM 4166 C CG  . GLU B 2 215 ? -24.802 -20.198 -12.838 1.00 77.16 215 B 1 
ATOM 4167 C CD  . GLU B 2 215 ? -25.917 -19.236 -12.383 1.00 70.84 215 B 1 
ATOM 4168 O OE1 . GLU B 2 215 ? -25.724 -18.013 -12.623 1.00 61.99 215 B 1 
ATOM 4169 O OE2 . GLU B 2 215 ? -26.926 -19.673 -11.799 1.00 62.36 215 B 1 
ATOM 4170 N N   . LEU B 2 216 ? -22.443 -23.065 -11.331 1.00 87.76 216 B 1 
ATOM 4171 C CA  . LEU B 2 216 ? -21.188 -23.025 -10.577 1.00 86.93 216 B 1 
ATOM 4172 C C   . LEU B 2 216 ? -20.005 -23.495 -11.437 1.00 86.97 216 B 1 
ATOM 4173 O O   . LEU B 2 216 ? -19.018 -22.777 -11.565 1.00 85.82 216 B 1 
ATOM 4174 C CB  . LEU B 2 216 ? -21.338 -23.876 -9.307  1.00 86.38 216 B 1 
ATOM 4175 C CG  . LEU B 2 216 ? -20.093 -23.881 -8.399  1.00 83.86 216 B 1 
ATOM 4176 C CD1 . LEU B 2 216 ? -19.915 -22.548 -7.681  1.00 77.54 216 B 1 
ATOM 4177 C CD2 . LEU B 2 216 ? -20.220 -24.978 -7.341  1.00 77.08 216 B 1 
ATOM 4178 N N   . PHE B 2 217 ? -20.136 -24.668 -12.075 1.00 87.93 217 B 1 
ATOM 4179 C CA  . PHE B 2 217 ? -19.095 -25.181 -12.970 1.00 87.01 217 B 1 
ATOM 4180 C C   . PHE B 2 217 ? -18.902 -24.283 -14.196 1.00 86.04 217 B 1 
ATOM 4181 O O   . PHE B 2 217 ? -17.768 -23.978 -14.567 1.00 83.29 217 B 1 
ATOM 4182 C CB  . PHE B 2 217 ? -19.430 -26.620 -13.387 1.00 87.07 217 B 1 
ATOM 4183 C CG  . PHE B 2 217 ? -19.086 -27.648 -12.332 1.00 88.41 217 B 1 
ATOM 4184 C CD1 . PHE B 2 217 ? -17.757 -28.076 -12.160 1.00 83.92 217 B 1 
ATOM 4185 C CD2 . PHE B 2 217 ? -20.091 -28.194 -11.510 1.00 83.46 217 B 1 
ATOM 4186 C CE1 . PHE B 2 217 ? -17.432 -29.032 -11.184 1.00 83.31 217 B 1 
ATOM 4187 C CE2 . PHE B 2 217 ? -19.764 -29.153 -10.526 1.00 82.96 217 B 1 
ATOM 4188 C CZ  . PHE B 2 217 ? -18.438 -29.567 -10.369 1.00 86.46 217 B 1 
ATOM 4189 N N   . SER B 2 218 ? -19.985 -23.780 -14.792 1.00 86.30 218 B 1 
ATOM 4190 C CA  . SER B 2 218 ? -19.931 -22.869 -15.932 1.00 83.73 218 B 1 
ATOM 4191 C C   . SER B 2 218 ? -19.192 -21.569 -15.595 1.00 82.28 218 B 1 
ATOM 4192 O O   . SER B 2 218 ? -18.391 -21.101 -16.403 1.00 79.23 218 B 1 
ATOM 4193 C CB  . SER B 2 218 ? -21.338 -22.554 -16.427 1.00 82.53 218 B 1 
ATOM 4194 O OG  . SER B 2 218 ? -21.277 -21.722 -17.578 1.00 71.85 218 B 1 
ATOM 4195 N N   . GLN B 2 219 ? -19.391 -21.010 -14.410 1.00 82.39 219 B 1 
ATOM 4196 C CA  . GLN B 2 219 ? -18.682 -19.797 -13.988 1.00 78.95 219 B 1 
ATOM 4197 C C   . GLN B 2 219 ? -17.176 -20.013 -13.844 1.00 78.30 219 B 1 
ATOM 4198 O O   . GLN B 2 219 ? -16.386 -19.118 -14.173 1.00 75.81 219 B 1 
ATOM 4199 C CB  . GLN B 2 219 ? -19.233 -19.319 -12.645 1.00 77.11 219 B 1 
ATOM 4200 C CG  . GLN B 2 219 ? -20.591 -18.624 -12.772 1.00 70.73 219 B 1 
ATOM 4201 C CD  . GLN B 2 219 ? -21.190 -18.308 -11.398 1.00 66.83 219 B 1 
ATOM 4202 O OE1 . GLN B 2 219 ? -20.530 -18.376 -10.373 1.00 60.31 219 B 1 
ATOM 4203 N NE2 . GLN B 2 219 ? -22.438 -17.908 -11.335 1.00 57.54 219 B 1 
ATOM 4204 N N   . VAL B 2 220 ? -16.776 -21.183 -13.341 1.00 80.77 220 B 1 
ATOM 4205 C CA  . VAL B 2 220 ? -15.356 -21.535 -13.251 1.00 78.84 220 B 1 
ATOM 4206 C C   . VAL B 2 220 ? -14.780 -21.720 -14.654 1.00 78.13 220 B 1 
ATOM 4207 O O   . VAL B 2 220 ? -13.713 -21.177 -14.961 1.00 74.65 220 B 1 
ATOM 4208 C CB  . VAL B 2 220 ? -15.149 -22.784 -12.372 1.00 78.00 220 B 1 
ATOM 4209 C CG1 . VAL B 2 220 ? -13.670 -23.144 -12.284 1.00 71.83 220 B 1 
ATOM 4210 C CG2 . VAL B 2 220 ? -15.631 -22.537 -10.930 1.00 71.77 220 B 1 
ATOM 4211 N N   . ASP B 2 221 ? -15.514 -22.373 -15.530 1.00 78.53 221 B 1 
ATOM 4212 C CA  . ASP B 2 221 ? -15.114 -22.636 -16.909 1.00 76.53 221 B 1 
ATOM 4213 C C   . ASP B 2 221 ? -15.133 -21.365 -17.779 1.00 76.19 221 B 1 
ATOM 4214 O O   . ASP B 2 221 ? -14.236 -21.145 -18.591 1.00 72.49 221 B 1 
ATOM 4215 C CB  . ASP B 2 221 ? -16.028 -23.741 -17.475 1.00 73.40 221 B 1 
ATOM 4216 C CG  . ASP B 2 221 ? -15.335 -24.603 -18.533 1.00 68.07 221 B 1 
ATOM 4217 O OD1 . ASP B 2 221 ? -14.143 -24.921 -18.335 1.00 61.69 221 B 1 
ATOM 4218 O OD2 . ASP B 2 221 ? -15.990 -24.903 -19.554 1.00 60.55 221 B 1 
ATOM 4219 N N   . GLU B 2 222 ? -16.102 -20.470 -17.574 1.00 74.25 222 B 1 
ATOM 4220 C CA  . GLU B 2 222 ? -16.173 -19.191 -18.283 1.00 72.07 222 B 1 
ATOM 4221 C C   . GLU B 2 222 ? -14.977 -18.296 -17.950 1.00 72.67 222 B 1 
ATOM 4222 O O   . GLU B 2 222 ? -14.390 -17.681 -18.839 1.00 68.89 222 B 1 
ATOM 4223 C CB  . GLU B 2 222 ? -17.490 -18.468 -17.970 1.00 68.24 222 B 1 
ATOM 4224 C CG  . GLU B 2 222 ? -17.765 -17.345 -18.976 1.00 61.25 222 B 1 
ATOM 4225 C CD  . GLU B 2 222 ? -18.893 -16.390 -18.590 1.00 53.95 222 B 1 
ATOM 4226 O OE1 . GLU B 2 222 ? -18.950 -15.311 -19.230 1.00 48.39 222 B 1 
ATOM 4227 O OE2 . GLU B 2 222 ? -19.625 -16.655 -17.635 1.00 48.79 222 B 1 
ATOM 4228 N N   . LYS B 2 223 ? -14.558 -18.281 -16.686 1.00 72.65 223 B 1 
ATOM 4229 C CA  . LYS B 2 223 ? -13.338 -17.571 -16.277 1.00 70.49 223 B 1 
ATOM 4230 C C   . LYS B 2 223 ? -12.087 -18.135 -16.945 1.00 71.62 223 B 1 
ATOM 4231 O O   . LYS B 2 223 ? -11.178 -17.377 -17.250 1.00 68.60 223 B 1 
ATOM 4232 C CB  . LYS B 2 223 ? -13.188 -17.580 -14.748 1.00 66.50 223 B 1 
ATOM 4233 C CG  . LYS B 2 223 ? -14.143 -16.581 -14.094 1.00 60.39 223 B 1 
ATOM 4234 C CD  . LYS B 2 223 ? -14.017 -16.607 -12.561 1.00 55.73 223 B 1 
ATOM 4235 C CE  . LYS B 2 223 ? -15.003 -15.601 -11.973 1.00 49.50 223 B 1 
ATOM 4236 N NZ  . LYS B 2 223 ? -15.035 -15.619 -10.487 1.00 44.73 223 B 1 
ATOM 4237 N N   . ARG B 2 224 ? -12.051 -19.441 -17.197 1.00 71.82 224 B 1 
ATOM 4238 C CA  . ARG B 2 224 ? -10.953 -20.078 -17.938 1.00 70.60 224 B 1 
ATOM 4239 C C   . ARG B 2 224 ? -11.002 -19.799 -19.434 1.00 71.84 224 B 1 
ATOM 4240 O O   . ARG B 2 224 ? -9.956  -19.655 -20.063 1.00 69.70 224 B 1 
ATOM 4241 C CB  . ARG B 2 224 ? -10.995 -21.590 -17.729 1.00 67.42 224 B 1 
ATOM 4242 C CG  . ARG B 2 224 ? -10.618 -21.972 -16.304 1.00 63.22 224 B 1 
ATOM 4243 C CD  . ARG B 2 224 ? -10.808 -23.478 -16.171 1.00 60.71 224 B 1 
ATOM 4244 N NE  . ARG B 2 224 ? -10.395 -23.917 -14.848 1.00 55.38 224 B 1 
ATOM 4245 C CZ  . ARG B 2 224 ? -10.666 -25.076 -14.316 1.00 50.13 224 B 1 
ATOM 4246 N NH1 . ARG B 2 224 ? -11.290 -26.012 -14.979 1.00 47.60 224 B 1 
ATOM 4247 N NH2 . ARG B 2 224 ? -10.327 -25.295 -13.089 1.00 45.54 224 B 1 
ATOM 4248 N N   . LYS B 2 225 ? -12.206 -19.748 -20.007 1.00 71.86 225 B 1 
ATOM 4249 C CA  . LYS B 2 225 ? -12.420 -19.489 -21.438 1.00 70.99 225 B 1 
ATOM 4250 C C   . LYS B 2 225 ? -12.194 -18.032 -21.815 1.00 72.33 225 B 1 
ATOM 4251 O O   . LYS B 2 225 ? -11.737 -17.782 -22.923 1.00 68.01 225 B 1 
ATOM 4252 C CB  . LYS B 2 225 ? -13.836 -19.926 -21.839 1.00 66.17 225 B 1 
ATOM 4253 C CG  . LYS B 2 225 ? -13.917 -21.448 -22.016 1.00 59.82 225 B 1 
ATOM 4254 C CD  . LYS B 2 225 ? -15.359 -21.885 -22.224 1.00 53.89 225 B 1 
ATOM 4255 C CE  . LYS B 2 225 ? -15.411 -23.401 -22.417 1.00 46.73 225 B 1 
ATOM 4256 N NZ  . LYS B 2 225 ? -16.718 -23.974 -22.013 1.00 39.89 225 B 1 
ATOM 4257 N N   . LYS B 2 226 ? -12.467 -17.088 -20.914 1.00 72.52 226 B 1 
ATOM 4258 C CA  . LYS B 2 226 ? -12.168 -15.668 -21.095 1.00 71.88 226 B 1 
ATOM 4259 C C   . LYS B 2 226 ? -10.658 -15.421 -21.053 1.00 74.08 226 B 1 
ATOM 4260 O O   . LYS B 2 226 ? -10.118 -14.875 -20.101 1.00 69.23 226 B 1 
ATOM 4261 C CB  . LYS B 2 226 ? -12.947 -14.802 -20.096 1.00 65.54 226 B 1 
ATOM 4262 C CG  . LYS B 2 226 ? -14.321 -14.402 -20.651 1.00 58.15 226 B 1 
ATOM 4263 C CD  . LYS B 2 226 ? -15.131 -13.634 -19.613 1.00 52.38 226 B 1 
ATOM 4264 C CE  . LYS B 2 226 ? -16.400 -13.082 -20.258 1.00 44.68 226 B 1 
ATOM 4265 N NZ  . LYS B 2 226 ? -17.458 -12.784 -19.257 1.00 38.43 226 B 1 
ATOM 4266 N N   . ARG B 2 227 ? -9.989  -15.831 -22.113 1.00 74.86 227 B 1 
ATOM 4267 C CA  . ARG B 2 227 ? -8.586  -15.559 -22.399 1.00 74.79 227 B 1 
ATOM 4268 C C   . ARG B 2 227 ? -8.443  -14.232 -23.147 1.00 76.36 227 B 1 
ATOM 4269 O O   . ARG B 2 227 ? -7.693  -14.148 -24.115 1.00 72.37 227 B 1 
ATOM 4270 C CB  . ARG B 2 227 ? -7.951  -16.736 -23.154 1.00 70.38 227 B 1 
ATOM 4271 C CG  . ARG B 2 227 ? -7.924  -18.024 -22.328 1.00 66.14 227 B 1 
ATOM 4272 C CD  . ARG B 2 227 ? -7.143  -19.094 -23.091 1.00 62.31 227 B 1 
ATOM 4273 N NE  . ARG B 2 227 ? -7.112  -20.378 -22.379 1.00 56.68 227 B 1 
ATOM 4274 C CZ  . ARG B 2 227 ? -6.365  -21.417 -22.689 1.00 51.49 227 B 1 
ATOM 4275 N NH1 . ARG B 2 227 ? -5.565  -21.405 -23.719 1.00 48.98 227 B 1 
ATOM 4276 N NH2 . ARG B 2 227 ? -6.392  -22.496 -21.973 1.00 46.97 227 B 1 
ATOM 4277 N N   . ASP B 2 228 ? -9.193  -13.223 -22.723 1.00 79.84 228 B 1 
ATOM 4278 C CA  . ASP B 2 228 ? -9.146  -11.908 -23.338 1.00 81.26 228 B 1 
ATOM 4279 C C   . ASP B 2 228 ? -8.125  -11.037 -22.608 1.00 85.03 228 B 1 
ATOM 4280 O O   . ASP B 2 228 ? -8.139  -10.921 -21.381 1.00 83.12 228 B 1 
ATOM 4281 C CB  . ASP B 2 228 ? -10.542 -11.265 -23.374 1.00 75.08 228 B 1 
ATOM 4282 C CG  . ASP B 2 228 ? -11.529 -12.012 -24.293 1.00 65.58 228 B 1 
ATOM 4283 O OD1 . ASP B 2 228 ? -11.073 -12.631 -25.278 1.00 57.96 228 B 1 
ATOM 4284 O OD2 . ASP B 2 228 ? -12.744 -11.943 -24.008 1.00 57.49 228 B 1 
ATOM 4285 N N   . ILE B 2 229 ? -7.232  -10.432 -23.371 1.00 83.32 229 B 1 
ATOM 4286 C CA  . ILE B 2 229 ? -6.321  -9.411  -22.866 1.00 85.56 229 B 1 
ATOM 4287 C C   . ILE B 2 229 ? -7.089  -8.086  -22.878 1.00 87.01 229 B 1 
ATOM 4288 O O   . ILE B 2 229 ? -7.523  -7.663  -23.950 1.00 85.35 229 B 1 
ATOM 4289 C CB  . ILE B 2 229 ? -5.028  -9.336  -23.695 1.00 84.17 229 B 1 
ATOM 4290 C CG1 . ILE B 2 229 ? -4.291  -10.698 -23.704 1.00 80.23 229 B 1 
ATOM 4291 C CG2 . ILE B 2 229 ? -4.117  -8.235  -23.115 1.00 79.49 229 B 1 
ATOM 4292 C CD1 . ILE B 2 229 ? -3.067  -10.749 -24.624 1.00 74.51 229 B 1 
ATOM 4293 N N   . PRO B 2 230 ? -7.257  -7.412  -21.735 1.00 88.31 230 B 1 
ATOM 4294 C CA  . PRO B 2 230 ? -7.934  -6.128  -21.689 1.00 88.71 230 B 1 
ATOM 4295 C C   . PRO B 2 230 ? -7.254  -5.092  -22.586 1.00 89.83 230 B 1 
ATOM 4296 O O   . PRO B 2 230 ? -6.036  -4.928  -22.528 1.00 88.40 230 B 1 
ATOM 4297 C CB  . PRO B 2 230 ? -7.905  -5.700  -20.225 1.00 87.22 230 B 1 
ATOM 4298 C CG  . PRO B 2 230 ? -7.778  -7.009  -19.462 1.00 85.16 230 B 1 
ATOM 4299 C CD  . PRO B 2 230 ? -6.924  -7.862  -20.389 1.00 87.06 230 B 1 
ATOM 4300 N N   . ASP B 2 231 ? -8.046  -4.328  -23.337 1.00 88.84 231 B 1 
ATOM 4301 C CA  . ASP B 2 231 ? -7.527  -3.329  -24.280 1.00 87.53 231 B 1 
ATOM 4302 C C   . ASP B 2 231 ? -6.630  -2.278  -23.616 1.00 88.65 231 B 1 
ATOM 4303 O O   . ASP B 2 231 ? -5.660  -1.810  -24.208 1.00 86.73 231 B 1 
ATOM 4304 C CB  . ASP B 2 231 ? -8.702  -2.609  -24.972 1.00 84.63 231 B 1 
ATOM 4305 C CG  . ASP B 2 231 ? -9.455  -3.454  -25.992 1.00 76.84 231 B 1 
ATOM 4306 O OD1 . ASP B 2 231 ? -8.859  -4.408  -26.536 1.00 70.06 231 B 1 
ATOM 4307 O OD2 . ASP B 2 231 ? -10.627 -3.095  -26.276 1.00 68.38 231 B 1 
ATOM 4308 N N   . TYR B 2 232 ? -6.916  -1.927  -22.356 1.00 90.71 232 B 1 
ATOM 4309 C CA  . TYR B 2 232 ? -6.123  -0.956  -21.597 1.00 91.12 232 B 1 
ATOM 4310 C C   . TYR B 2 232 ? -4.724  -1.458  -21.202 1.00 92.59 232 B 1 
ATOM 4311 O O   . TYR B 2 232 ? -3.900  -0.665  -20.737 1.00 91.28 232 B 1 
ATOM 4312 C CB  . TYR B 2 232 ? -6.921  -0.500  -20.365 1.00 90.34 232 B 1 
ATOM 4313 C CG  . TYR B 2 232 ? -7.336  -1.605  -19.422 1.00 90.32 232 B 1 
ATOM 4314 C CD1 . TYR B 2 232 ? -8.687  -2.022  -19.353 1.00 87.38 232 B 1 
ATOM 4315 C CD2 . TYR B 2 232 ? -6.400  -2.220  -18.564 1.00 87.24 232 B 1 
ATOM 4316 C CE1 . TYR B 2 232 ? -9.079  -3.030  -18.461 1.00 85.62 232 B 1 
ATOM 4317 C CE2 . TYR B 2 232 ? -6.781  -3.234  -17.675 1.00 84.93 232 B 1 
ATOM 4318 C CZ  . TYR B 2 232 ? -8.123  -3.634  -17.628 1.00 86.67 232 B 1 
ATOM 4319 O OH  . TYR B 2 232 ? -8.504  -4.633  -16.758 1.00 84.54 232 B 1 
ATOM 4320 N N   . LEU B 2 233 ? -4.433  -2.740  -21.394 1.00 91.51 233 B 1 
ATOM 4321 C CA  . LEU B 2 233 ? -3.101  -3.318  -21.240 1.00 92.40 233 B 1 
ATOM 4322 C C   . LEU B 2 233 ? -2.352  -3.433  -22.578 1.00 92.89 233 B 1 
ATOM 4323 O O   . LEU B 2 233 ? -1.167  -3.786  -22.591 1.00 90.87 233 B 1 
ATOM 4324 C CB  . LEU B 2 233 ? -3.189  -4.692  -20.550 1.00 92.32 233 B 1 
ATOM 4325 C CG  . LEU B 2 233 ? -3.891  -4.710  -19.184 1.00 92.19 233 B 1 
ATOM 4326 C CD1 . LEU B 2 233 ? -3.789  -6.110  -18.580 1.00 89.02 233 B 1 
ATOM 4327 C CD2 . LEU B 2 233 ? -3.265  -3.736  -18.186 1.00 88.66 233 B 1 
ATOM 4328 N N   . CYS B 2 234 ? -3.027  -3.141  -23.690 1.00 91.31 234 B 1 
ATOM 4329 C CA  . CYS B 2 234 ? -2.468  -3.220  -25.032 1.00 90.06 234 B 1 
ATOM 4330 C C   . CYS B 2 234 ? -1.909  -1.867  -25.491 1.00 89.53 234 B 1 
ATOM 4331 O O   . CYS B 2 234 ? -2.447  -0.799  -25.203 1.00 87.26 234 B 1 
ATOM 4332 C CB  . CYS B 2 234 ? -3.523  -3.772  -25.998 1.00 88.10 234 B 1 
ATOM 4333 S SG  . CYS B 2 234 ? -3.971  -5.470  -25.520 1.00 84.80 234 B 1 
ATOM 4334 N N   . GLY B 2 235 ? -0.810  -1.912  -26.249 1.00 87.35 235 B 1 
ATOM 4335 C CA  . GLY B 2 235 ? -0.221  -0.740  -26.876 1.00 86.10 235 B 1 
ATOM 4336 C C   . GLY B 2 235 ? -1.135  -0.171  -27.963 1.00 86.71 235 B 1 
ATOM 4337 O O   . GLY B 2 235 ? -1.754  -0.907  -28.724 1.00 83.88 235 B 1 
ATOM 4338 N N   . LYS B 2 236 ? -1.189  1.165   -28.094 1.00 85.58 236 B 1 
ATOM 4339 C CA  . LYS B 2 236 ? -2.016  1.849   -29.108 1.00 83.96 236 B 1 
ATOM 4340 C C   . LYS B 2 236 ? -1.489  1.689   -30.546 1.00 84.45 236 B 1 
ATOM 4341 O O   . LYS B 2 236 ? -2.175  2.097   -31.482 1.00 79.98 236 B 1 
ATOM 4342 C CB  . LYS B 2 236 ? -2.161  3.335   -28.747 1.00 82.19 236 B 1 
ATOM 4343 C CG  . LYS B 2 236 ? -2.836  3.587   -27.385 1.00 80.39 236 B 1 
ATOM 4344 C CD  . LYS B 2 236 ? -4.238  4.171   -27.476 1.00 74.39 236 B 1 
ATOM 4345 C CE  . LYS B 2 236 ? -4.780  4.389   -26.057 1.00 70.64 236 B 1 
ATOM 4346 N NZ  . LYS B 2 236 ? -6.188  4.852   -25.996 1.00 62.85 236 B 1 
ATOM 4347 N N   . ILE B 2 237 ? -0.283  1.154   -30.718 1.00 84.95 237 B 1 
ATOM 4348 C CA  . ILE B 2 237 ? 0.353   0.904   -32.022 1.00 82.97 237 B 1 
ATOM 4349 C C   . ILE B 2 237 ? 0.267   -0.581  -32.386 1.00 82.43 237 B 1 
ATOM 4350 O O   . ILE B 2 237 ? -0.237  -0.908  -33.454 1.00 77.83 237 B 1 
ATOM 4351 C CB  . ILE B 2 237 ? 1.815   1.413   -32.035 1.00 82.39 237 B 1 
ATOM 4352 C CG1 . ILE B 2 237 ? 1.879   2.936   -31.788 1.00 80.06 237 B 1 
ATOM 4353 C CG2 . ILE B 2 237 ? 2.497   1.061   -33.380 1.00 78.29 237 B 1 
ATOM 4354 C CD1 . ILE B 2 237 ? 3.305   3.472   -31.562 1.00 74.60 237 B 1 
ATOM 4355 N N   . SER B 2 238 ? 0.738   -1.477  -31.500 1.00 80.94 238 B 1 
ATOM 4356 C CA  . SER B 2 238 ? 0.768   -2.927  -31.759 1.00 77.93 238 B 1 
ATOM 4357 C C   . SER B 2 238 ? -0.575  -3.612  -31.547 1.00 77.73 238 B 1 
ATOM 4358 O O   . SER B 2 238 ? -0.821  -4.668  -32.135 1.00 73.08 238 B 1 
ATOM 4359 C CB  . SER B 2 238 ? 1.804   -3.601  -30.855 1.00 75.74 238 B 1 
ATOM 4360 O OG  . SER B 2 238 ? 1.592   -3.279  -29.494 1.00 71.86 238 B 1 
ATOM 4361 N N   . PHE B 2 239 ? -1.459  -3.039  -30.722 1.00 83.23 239 B 1 
ATOM 4362 C CA  . PHE B 2 239 ? -2.650  -3.706  -30.191 1.00 81.81 239 B 1 
ATOM 4363 C C   . PHE B 2 239 ? -2.360  -5.008  -29.428 1.00 83.24 239 B 1 
ATOM 4364 O O   . PHE B 2 239 ? -3.259  -5.802  -29.175 1.00 79.78 239 B 1 
ATOM 4365 C CB  . PHE B 2 239 ? -3.726  -3.872  -31.278 1.00 78.59 239 B 1 
ATOM 4366 C CG  . PHE B 2 239 ? -4.122  -2.588  -31.972 1.00 75.48 239 B 1 
ATOM 4367 C CD1 . PHE B 2 239 ? -4.905  -1.642  -31.287 1.00 68.55 239 B 1 
ATOM 4368 C CD2 . PHE B 2 239 ? -3.726  -2.336  -33.291 1.00 67.43 239 B 1 
ATOM 4369 C CE1 . PHE B 2 239 ? -5.292  -0.454  -31.919 1.00 62.99 239 B 1 
ATOM 4370 C CE2 . PHE B 2 239 ? -4.116  -1.151  -33.931 1.00 64.01 239 B 1 
ATOM 4371 C CZ  . PHE B 2 239 ? -4.898  -0.207  -33.247 1.00 66.34 239 B 1 
ATOM 4372 N N   . GLU B 2 240 ? -1.108  -5.212  -29.029 1.00 84.49 240 B 1 
ATOM 4373 C CA  . GLU B 2 240 ? -0.660  -6.341  -28.231 1.00 84.84 240 B 1 
ATOM 4374 C C   . GLU B 2 240 ? -0.344  -5.903  -26.799 1.00 87.25 240 B 1 
ATOM 4375 O O   . GLU B 2 240 ? -0.131  -4.724  -26.517 1.00 85.81 240 B 1 
ATOM 4376 C CB  . GLU B 2 240 ? 0.573   -6.991  -28.871 1.00 80.20 240 B 1 
ATOM 4377 C CG  . GLU B 2 240 ? 0.273   -7.662  -30.212 1.00 71.19 240 B 1 
ATOM 4378 C CD  . GLU B 2 240 ? 1.515   -8.323  -30.836 1.00 66.48 240 B 1 
ATOM 4379 O OE1 . GLU B 2 240 ? 1.381   -8.887  -31.937 1.00 58.13 240 B 1 
ATOM 4380 O OE2 . GLU B 2 240 ? 2.607   -8.262  -30.219 1.00 58.11 240 B 1 
ATOM 4381 N N   . LEU B 2 241 ? -0.268  -6.875  -25.888 1.00 89.66 241 B 1 
ATOM 4382 C CA  . LEU B 2 241 ? 0.109   -6.648  -24.502 1.00 90.51 241 B 1 
ATOM 4383 C C   . LEU B 2 241 ? 1.485   -5.967  -24.424 1.00 91.05 241 B 1 
ATOM 4384 O O   . LEU B 2 241 ? 2.493   -6.511  -24.881 1.00 89.75 241 B 1 
ATOM 4385 C CB  . LEU B 2 241 ? 0.104   -7.989  -23.764 1.00 90.00 241 B 1 
ATOM 4386 C CG  . LEU B 2 241 ? 0.370   -7.860  -22.250 1.00 89.31 241 B 1 
ATOM 4387 C CD1 . LEU B 2 241 ? -0.791  -7.179  -21.532 1.00 84.76 241 B 1 
ATOM 4388 C CD2 . LEU B 2 241 ? 0.545   -9.243  -21.643 1.00 84.47 241 B 1 
ATOM 4389 N N   . MET B 2 242 ? 1.534   -4.795  -23.787 1.00 92.32 242 B 1 
ATOM 4390 C CA  . MET B 2 242 ? 2.768   -4.043  -23.600 1.00 92.89 242 B 1 
ATOM 4391 C C   . MET B 2 242 ? 3.748   -4.801  -22.693 1.00 92.69 242 B 1 
ATOM 4392 O O   . MET B 2 242 ? 3.375   -5.299  -21.627 1.00 91.55 242 B 1 
ATOM 4393 C CB  . MET B 2 242 ? 2.459   -2.663  -23.017 1.00 92.75 242 B 1 
ATOM 4394 C CG  . MET B 2 242 ? 1.713   -1.753  -23.994 1.00 91.06 242 B 1 
ATOM 4395 S SD  . MET B 2 242 ? 1.328   -0.109  -23.311 1.00 90.63 242 B 1 
ATOM 4396 C CE  . MET B 2 242 ? -0.058  -0.526  -22.243 1.00 81.13 242 B 1 
ATOM 4397 N N   . ARG B 2 243 ? 5.021   -4.849  -23.079 1.00 92.87 243 B 1 
ATOM 4398 C CA  . ARG B 2 243 ? 6.104   -5.449  -22.279 1.00 91.82 243 B 1 
ATOM 4399 C C   . ARG B 2 243 ? 6.918   -4.402  -21.525 1.00 92.95 243 B 1 
ATOM 4400 O O   . ARG B 2 243 ? 7.320   -4.624  -20.388 1.00 90.90 243 B 1 
ATOM 4401 C CB  . ARG B 2 243 ? 7.006   -6.300  -23.185 1.00 89.52 243 B 1 
ATOM 4402 C CG  . ARG B 2 243 ? 6.283   -7.493  -23.865 1.00 83.63 243 B 1 
ATOM 4403 C CD  . ARG B 2 243 ? 5.871   -8.585  -22.868 1.00 74.37 243 B 1 
ATOM 4404 N NE  . ARG B 2 243 ? 5.295   -9.753  -23.564 1.00 66.46 243 B 1 
ATOM 4405 C CZ  . ARG B 2 243 ? 5.114   -10.972 -23.064 1.00 58.47 243 B 1 
ATOM 4406 N NH1 . ARG B 2 243 ? 5.449   -11.292 -21.843 1.00 52.65 243 B 1 
ATOM 4407 N NH2 . ARG B 2 243 ? 4.576   -11.922 -23.783 1.00 52.35 243 B 1 
ATOM 4408 N N   . GLU B 2 244 ? 7.127   -3.242  -22.145 1.00 93.15 244 B 1 
ATOM 4409 C CA  . GLU B 2 244 ? 7.817   -2.098  -21.549 1.00 93.76 244 B 1 
ATOM 4410 C C   . GLU B 2 244 ? 6.978   -0.820  -21.711 1.00 94.96 244 B 1 
ATOM 4411 O O   . GLU B 2 244 ? 7.301   0.035   -22.544 1.00 94.05 244 B 1 
ATOM 4412 C CB  . GLU B 2 244 ? 9.241   -1.931  -22.115 1.00 92.29 244 B 1 
ATOM 4413 C CG  . GLU B 2 244 ? 10.166  -3.114  -21.782 1.00 83.94 244 B 1 
ATOM 4414 C CD  . GLU B 2 244 ? 11.653  -2.761  -21.892 1.00 78.78 244 B 1 
ATOM 4415 O OE1 . GLU B 2 244 ? 12.451  -3.499  -21.267 1.00 70.69 244 B 1 
ATOM 4416 O OE2 . GLU B 2 244 ? 12.014  -1.741  -22.521 1.00 71.28 244 B 1 
ATOM 4417 N N   . PRO B 2 245 ? 5.892   -0.663  -20.948 1.00 95.25 245 B 1 
ATOM 4418 C CA  . PRO B 2 245 ? 5.012   0.489   -21.077 1.00 95.77 245 B 1 
ATOM 4419 C C   . PRO B 2 245 ? 5.746   1.785   -20.737 1.00 95.84 245 B 1 
ATOM 4420 O O   . PRO B 2 245 ? 6.355   1.931   -19.669 1.00 94.75 245 B 1 
ATOM 4421 C CB  . PRO B 2 245 ? 3.841   0.217   -20.134 1.00 94.93 245 B 1 
ATOM 4422 C CG  . PRO B 2 245 ? 4.445   -0.707  -19.075 1.00 92.88 245 B 1 
ATOM 4423 C CD  . PRO B 2 245 ? 5.434   -1.540  -19.885 1.00 94.57 245 B 1 
ATOM 4424 N N   . CYS B 2 246 ? 5.655   2.751   -21.637 1.00 95.41 246 B 1 
ATOM 4425 C CA  . CYS B 2 246 ? 6.142   4.107   -21.432 1.00 95.38 246 B 1 
ATOM 4426 C C   . CYS B 2 246 ? 5.066   5.124   -21.808 1.00 95.92 246 B 1 
ATOM 4427 O O   . CYS B 2 246 ? 4.237   4.877   -22.678 1.00 94.14 246 B 1 
ATOM 4428 C CB  . CYS B 2 246 ? 7.473   4.307   -22.174 1.00 92.85 246 B 1 
ATOM 4429 S SG  . CYS B 2 246 ? 7.267   4.154   -23.971 1.00 83.81 246 B 1 
ATOM 4430 N N   . ILE B 2 247 ? 5.065   6.267   -21.129 1.00 95.22 247 B 1 
ATOM 4431 C CA  . ILE B 2 247 ? 4.062   7.312   -21.291 1.00 95.75 247 B 1 
ATOM 4432 C C   . ILE B 2 247 ? 4.683   8.554   -21.928 1.00 95.65 247 B 1 
ATOM 4433 O O   . ILE B 2 247 ? 5.836   8.906   -21.666 1.00 94.46 247 B 1 
ATOM 4434 C CB  . ILE B 2 247 ? 3.350   7.570   -19.946 1.00 95.41 247 B 1 
ATOM 4435 C CG1 . ILE B 2 247 ? 2.078   8.425   -20.137 1.00 91.94 247 B 1 
ATOM 4436 C CG2 . ILE B 2 247 ? 4.286   8.215   -18.908 1.00 92.15 247 B 1 
ATOM 4437 C CD1 . ILE B 2 247 ? 1.196   8.478   -18.880 1.00 89.84 247 B 1 
ATOM 4438 N N   . THR B 2 248 ? 3.899   9.220   -22.780 1.00 95.41 248 B 1 
ATOM 4439 C CA  . THR B 2 248 ? 4.260   10.498  -23.401 1.00 95.13 248 B 1 
ATOM 4440 C C   . THR B 2 248 ? 3.774   11.672  -22.545 1.00 95.14 248 B 1 
ATOM 4441 O O   . THR B 2 248 ? 2.872   11.497  -21.718 1.00 94.03 248 B 1 
ATOM 4442 C CB  . THR B 2 248 ? 3.709   10.604  -24.827 1.00 94.11 248 B 1 
ATOM 4443 O OG1 . THR B 2 248 ? 2.311   10.760  -24.821 1.00 87.39 248 B 1 
ATOM 4444 C CG2 . THR B 2 248 ? 4.067   9.397   -25.689 1.00 86.76 248 B 1 
ATOM 4445 N N   . PRO B 2 249 ? 4.273   12.911  -22.771 1.00 94.78 249 B 1 
ATOM 4446 C CA  . PRO B 2 249 ? 3.763   14.101  -22.084 1.00 94.01 249 B 1 
ATOM 4447 C C   . PRO B 2 249 ? 2.260   14.358  -22.273 1.00 94.27 249 B 1 
ATOM 4448 O O   . PRO B 2 249 ? 1.638   15.044  -21.458 1.00 91.78 249 B 1 
ATOM 4449 C CB  . PRO B 2 249 ? 4.586   15.265  -22.640 1.00 92.82 249 B 1 
ATOM 4450 C CG  . PRO B 2 249 ? 5.900   14.605  -23.045 1.00 91.44 249 B 1 
ATOM 4451 C CD  . PRO B 2 249 ? 5.444   13.247  -23.564 1.00 93.94 249 B 1 
ATOM 4452 N N   . SER B 2 250 ? 1.644   13.778  -23.298 1.00 93.52 250 B 1 
ATOM 4453 C CA  . SER B 2 250 ? 0.192   13.837  -23.528 1.00 92.78 250 B 1 
ATOM 4454 C C   . SER B 2 250 ? -0.613  12.863  -22.644 1.00 93.55 250 B 1 
ATOM 4455 O O   . SER B 2 250 ? -1.837  12.883  -22.684 1.00 90.83 250 B 1 
ATOM 4456 C CB  . SER B 2 250 ? -0.118  13.561  -24.998 1.00 91.26 250 B 1 
ATOM 4457 O OG  . SER B 2 250 ? 0.577   14.461  -25.849 1.00 83.49 250 B 1 
ATOM 4458 N N   . GLY B 2 251 ? 0.052   11.997  -21.881 1.00 93.32 251 B 1 
ATOM 4459 C CA  . GLY B 2 251 ? -0.583  11.003  -21.015 1.00 93.48 251 B 1 
ATOM 4460 C C   . GLY B 2 251 ? -0.936  9.677   -21.689 1.00 94.42 251 B 1 
ATOM 4461 O O   . GLY B 2 251 ? -1.587  8.836   -21.067 1.00 92.34 251 B 1 
ATOM 4462 N N   . ILE B 2 252 ? -0.523  9.468   -22.951 1.00 93.79 252 B 1 
ATOM 4463 C CA  . ILE B 2 252 ? -0.771  8.231   -23.692 1.00 93.17 252 B 1 
ATOM 4464 C C   . ILE B 2 252 ? 0.365   7.241   -23.421 1.00 93.82 252 B 1 
ATOM 4465 O O   . ILE B 2 252 ? 1.531   7.599   -23.475 1.00 92.68 252 B 1 
ATOM 4466 C CB  . ILE B 2 252 ? -0.940  8.505   -25.198 1.00 91.89 252 B 1 
ATOM 4467 C CG1 . ILE B 2 252 ? -1.947  9.646   -25.520 1.00 88.70 252 B 1 
ATOM 4468 C CG2 . ILE B 2 252 ? -1.367  7.217   -25.931 1.00 87.82 252 B 1 
ATOM 4469 C CD1 . ILE B 2 252 ? -3.375  9.413   -25.017 1.00 79.28 252 B 1 
ATOM 4470 N N   . THR B 2 253 ? 0.003   5.984   -23.150 1.00 94.13 253 B 1 
ATOM 4471 C CA  . THR B 2 253 ? 0.966   4.904   -22.913 1.00 94.29 253 B 1 
ATOM 4472 C C   . THR B 2 253 ? 1.084   4.008   -24.143 1.00 93.71 253 B 1 
ATOM 4473 O O   . THR B 2 253 ? 0.078   3.575   -24.699 1.00 91.80 253 B 1 
ATOM 4474 C CB  . THR B 2 253 ? 0.607   4.098   -21.656 1.00 94.01 253 B 1 
ATOM 4475 O OG1 . THR B 2 253 ? 0.556   4.961   -20.541 1.00 87.31 253 B 1 
ATOM 4476 C CG2 . THR B 2 253 ? 1.633   3.029   -21.315 1.00 87.51 253 B 1 
ATOM 4477 N N   . TYR B 2 254 ? 2.316   3.724   -24.533 1.00 93.92 254 B 1 
ATOM 4478 C CA  . TYR B 2 254 ? 2.694   2.841   -25.638 1.00 93.80 254 B 1 
ATOM 4479 C C   . TYR B 2 254 ? 3.688   1.785   -25.138 1.00 94.21 254 B 1 
ATOM 4480 O O   . TYR B 2 254 ? 4.323   1.972   -24.104 1.00 93.17 254 B 1 
ATOM 4481 C CB  . TYR B 2 254 ? 3.338   3.670   -26.749 1.00 93.31 254 B 1 
ATOM 4482 C CG  . TYR B 2 254 ? 2.468   4.781   -27.301 1.00 93.42 254 B 1 
ATOM 4483 C CD1 . TYR B 2 254 ? 1.493   4.499   -28.275 1.00 88.91 254 B 1 
ATOM 4484 C CD2 . TYR B 2 254 ? 2.629   6.109   -26.851 1.00 89.02 254 B 1 
ATOM 4485 C CE1 . TYR B 2 254 ? 0.692   5.522   -28.800 1.00 87.97 254 B 1 
ATOM 4486 C CE2 . TYR B 2 254 ? 1.830   7.138   -27.370 1.00 88.05 254 B 1 
ATOM 4487 C CZ  . TYR B 2 254 ? 0.863   6.844   -28.351 1.00 91.16 254 B 1 
ATOM 4488 O OH  . TYR B 2 254 ? 0.081   7.845   -28.874 1.00 90.23 254 B 1 
ATOM 4489 N N   . ASP B 2 255 ? 3.872   0.701   -25.912 1.00 93.73 255 B 1 
ATOM 4490 C CA  . ASP B 2 255 ? 5.044   -0.147  -25.718 1.00 93.43 255 B 1 
ATOM 4491 C C   . ASP B 2 255 ? 6.288   0.610   -26.207 1.00 93.76 255 B 1 
ATOM 4492 O O   . ASP B 2 255 ? 6.280   1.236   -27.275 1.00 92.18 255 B 1 
ATOM 4493 C CB  . ASP B 2 255 ? 4.879   -1.504  -26.425 1.00 92.02 255 B 1 
ATOM 4494 C CG  . ASP B 2 255 ? 5.812   -2.578  -25.846 1.00 89.81 255 B 1 
ATOM 4495 O OD1 . ASP B 2 255 ? 6.951   -2.244  -25.447 1.00 83.28 255 B 1 
ATOM 4496 O OD2 . ASP B 2 255 ? 5.375   -3.747  -25.732 1.00 83.08 255 B 1 
ATOM 4497 N N   . ARG B 2 256 ? 7.354   0.581   -25.402 1.00 93.81 256 B 1 
ATOM 4498 C CA  . ARG B 2 256 ? 8.599   1.297   -25.715 1.00 93.75 256 B 1 
ATOM 4499 C C   . ARG B 2 256 ? 9.147   0.926   -27.091 1.00 93.36 256 B 1 
ATOM 4500 O O   . ARG B 2 256 ? 9.535   1.818   -27.841 1.00 92.41 256 B 1 
ATOM 4501 C CB  . ARG B 2 256 ? 9.635   1.034   -24.605 1.00 93.60 256 B 1 
ATOM 4502 C CG  . ARG B 2 256 ? 11.001  1.615   -24.952 1.00 91.19 256 B 1 
ATOM 4503 C CD  . ARG B 2 256 ? 11.956  1.554   -23.763 1.00 88.09 256 B 1 
ATOM 4504 N NE  . ARG B 2 256 ? 12.220  2.899   -23.247 1.00 82.80 256 B 1 
ATOM 4505 C CZ  . ARG B 2 256 ? 12.687  3.211   -22.062 1.00 78.76 256 B 1 
ATOM 4506 N NH1 . ARG B 2 256 ? 12.917  2.305   -21.158 1.00 70.39 256 B 1 
ATOM 4507 N NH2 . ARG B 2 256 ? 12.939  4.467   -21.759 1.00 73.54 256 B 1 
ATOM 4508 N N   . LYS B 2 257 ? 9.151   -0.343  -27.440 1.00 92.79 257 B 1 
ATOM 4509 C CA  . LYS B 2 257 ? 9.642   -0.818  -28.731 1.00 91.68 257 B 1 
ATOM 4510 C C   . LYS B 2 257 ? 8.894   -0.169  -29.902 1.00 91.92 257 B 1 
ATOM 4511 O O   . LYS B 2 257 ? 9.529   0.293   -30.849 1.00 89.53 257 B 1 
ATOM 4512 C CB  . LYS B 2 257 ? 9.516   -2.346  -28.767 1.00 89.52 257 B 1 
ATOM 4513 C CG  . LYS B 2 257 ? 10.107  -2.942  -30.043 1.00 77.71 257 B 1 
ATOM 4514 C CD  . LYS B 2 257 ? 9.796   -4.427  -30.112 1.00 73.54 257 B 1 
ATOM 4515 C CE  . LYS B 2 257 ? 10.199  -4.966  -31.484 1.00 61.16 257 B 1 
ATOM 4516 N NZ  . LYS B 2 257 ? 9.599   -6.300  -31.714 1.00 54.30 257 B 1 
ATOM 4517 N N   . ASP B 2 258 ? 7.569   -0.105  -29.821 1.00 90.89 258 B 1 
ATOM 4518 C CA  . ASP B 2 258 ? 6.722   0.393   -30.900 1.00 89.94 258 B 1 
ATOM 4519 C C   . ASP B 2 258 ? 6.826   1.916   -31.034 1.00 90.56 258 B 1 
ATOM 4520 O O   . ASP B 2 258 ? 6.924   2.438   -32.147 1.00 88.81 258 B 1 
ATOM 4521 C CB  . ASP B 2 258 ? 5.258   0.006   -30.633 1.00 88.70 258 B 1 
ATOM 4522 C CG  . ASP B 2 258 ? 5.024   -1.498  -30.512 1.00 85.90 258 B 1 
ATOM 4523 O OD1 . ASP B 2 258 ? 5.758   -2.272  -31.163 1.00 80.73 258 B 1 
ATOM 4524 O OD2 . ASP B 2 258 ? 4.086   -1.857  -29.764 1.00 80.39 258 B 1 
ATOM 4525 N N   . ILE B 2 259 ? 6.851   2.643   -29.915 1.00 91.85 259 B 1 
ATOM 4526 C CA  . ILE B 2 259 ? 6.972   4.098   -29.948 1.00 92.60 259 B 1 
ATOM 4527 C C   . ILE B 2 259 ? 8.366   4.542   -30.396 1.00 92.52 259 B 1 
ATOM 4528 O O   . ILE B 2 259 ? 8.475   5.492   -31.170 1.00 91.81 259 B 1 
ATOM 4529 C CB  . ILE B 2 259 ? 6.532   4.733   -28.606 1.00 92.77 259 B 1 
ATOM 4530 C CG1 . ILE B 2 259 ? 6.364   6.271   -28.696 1.00 90.00 259 B 1 
ATOM 4531 C CG2 . ILE B 2 259 ? 7.497   4.404   -27.458 1.00 90.32 259 B 1 
ATOM 4532 C CD1 . ILE B 2 259 ? 5.280   6.720   -29.680 1.00 87.71 259 B 1 
ATOM 4533 N N   . GLU B 2 260 ? 9.430   3.840   -30.010 1.00 92.81 260 B 1 
ATOM 4534 C CA  . GLU B 2 260 ? 10.786  4.108   -30.498 1.00 92.45 260 B 1 
ATOM 4535 C C   . GLU B 2 260 ? 10.896  3.841   -32.008 1.00 92.20 260 B 1 
ATOM 4536 O O   . GLU B 2 260 ? 11.474  4.648   -32.733 1.00 90.42 260 B 1 
ATOM 4537 C CB  . GLU B 2 260 ? 11.820  3.275   -29.730 1.00 91.68 260 B 1 
ATOM 4538 C CG  . GLU B 2 260 ? 12.067  3.812   -28.309 1.00 87.70 260 B 1 
ATOM 4539 C CD  . GLU B 2 260 ? 13.136  3.040   -27.522 1.00 86.92 260 B 1 
ATOM 4540 O OE1 . GLU B 2 260 ? 13.451  3.485   -26.387 1.00 80.87 260 B 1 
ATOM 4541 O OE2 . GLU B 2 260 ? 13.687  2.043   -28.030 1.00 82.60 260 B 1 
ATOM 4542 N N   . GLU B 2 261 ? 10.287  2.762   -32.489 1.00 90.82 261 B 1 
ATOM 4543 C CA  . GLU B 2 261 ? 10.240  2.471   -33.921 1.00 89.20 261 B 1 
ATOM 4544 C C   . GLU B 2 261 ? 9.466   3.552   -34.688 1.00 89.37 261 B 1 
ATOM 4545 O O   . GLU B 2 261 ? 9.919   4.014   -35.742 1.00 87.31 261 B 1 
ATOM 4546 C CB  . GLU B 2 261 ? 9.660   1.067   -34.157 1.00 87.86 261 B 1 
ATOM 4547 C CG  . GLU B 2 261 ? 9.706   0.683   -35.645 1.00 78.58 261 B 1 
ATOM 4548 C CD  . GLU B 2 261 ? 9.384   -0.788  -35.954 1.00 72.73 261 B 1 
ATOM 4549 O OE1 . GLU B 2 261 ? 9.481   -1.131  -37.158 1.00 66.26 261 B 1 
ATOM 4550 O OE2 . GLU B 2 261 ? 9.148   -1.587  -35.035 1.00 67.65 261 B 1 
ATOM 4551 N N   . HIS B 2 262 ? 8.329   4.026   -34.163 1.00 90.47 262 B 1 
ATOM 4552 C CA  . HIS B 2 262 ? 7.568   5.139   -34.730 1.00 90.17 262 B 1 
ATOM 4553 C C   . HIS B 2 262 ? 8.407   6.417   -34.805 1.00 90.69 262 B 1 
ATOM 4554 O O   . HIS B 2 262 ? 8.508   7.018   -35.877 1.00 89.86 262 B 1 
ATOM 4555 C CB  . HIS B 2 262 ? 6.288   5.360   -33.917 1.00 89.52 262 B 1 
ATOM 4556 C CG  . HIS B 2 262 ? 5.595   6.645   -34.261 1.00 89.15 262 B 1 
ATOM 4557 N ND1 . HIS B 2 262 ? 4.893   6.917   -35.421 1.00 81.79 262 B 1 
ATOM 4558 C CD2 . HIS B 2 262 ? 5.610   7.814   -33.531 1.00 83.07 262 B 1 
ATOM 4559 C CE1 . HIS B 2 262 ? 4.497   8.203   -35.374 1.00 85.05 262 B 1 
ATOM 4560 N NE2 . HIS B 2 262 ? 4.918   8.769   -34.245 1.00 85.76 262 B 1 
ATOM 4561 N N   . LEU B 2 263 ? 9.063   6.806   -33.706 1.00 92.15 263 B 1 
ATOM 4562 C CA  . LEU B 2 263 ? 9.881   8.017   -33.649 1.00 92.20 263 B 1 
ATOM 4563 C C   . LEU B 2 263 ? 11.086  7.959   -34.600 1.00 91.93 263 B 1 
ATOM 4564 O O   . LEU B 2 263 ? 11.484  8.989   -35.149 1.00 89.64 263 B 1 
ATOM 4565 C CB  . LEU B 2 263 ? 10.343  8.247   -32.196 1.00 92.28 263 B 1 
ATOM 4566 C CG  . LEU B 2 263 ? 9.215   8.651   -31.225 1.00 91.91 263 B 1 
ATOM 4567 C CD1 . LEU B 2 263 ? 9.768   8.670   -29.799 1.00 87.22 263 B 1 
ATOM 4568 C CD2 . LEU B 2 263 ? 8.632   10.022  -31.542 1.00 87.25 263 B 1 
ATOM 4569 N N   . GLN B 2 264 ? 11.639  6.776   -34.849 1.00 91.40 264 B 1 
ATOM 4570 C CA  . GLN B 2 264 ? 12.766  6.584   -35.771 1.00 90.32 264 B 1 
ATOM 4571 C C   . GLN B 2 264 ? 12.342  6.504   -37.242 1.00 90.19 264 B 1 
ATOM 4572 O O   . GLN B 2 264 ? 13.087  6.949   -38.112 1.00 85.42 264 B 1 
ATOM 4573 C CB  . GLN B 2 264 ? 13.529  5.321   -35.387 1.00 88.76 264 B 1 
ATOM 4574 C CG  . GLN B 2 264 ? 14.336  5.497   -34.096 1.00 81.67 264 B 1 
ATOM 4575 C CD  . GLN B 2 264 ? 15.072  4.218   -33.666 1.00 76.14 264 B 1 
ATOM 4576 O OE1 . GLN B 2 264 ? 15.159  3.242   -34.389 1.00 68.88 264 B 1 
ATOM 4577 N NE2 . GLN B 2 264 ? 15.642  4.204   -32.482 1.00 66.55 264 B 1 
ATOM 4578 N N   . ARG B 2 265 ? 11.162  5.917   -37.528 1.00 87.87 265 B 1 
ATOM 4579 C CA  . ARG B 2 265 ? 10.755  5.606   -38.903 1.00 86.67 265 B 1 
ATOM 4580 C C   . ARG B 2 265 ? 9.681   6.518   -39.476 1.00 87.04 265 B 1 
ATOM 4581 O O   . ARG B 2 265 ? 9.654   6.715   -40.690 1.00 82.51 265 B 1 
ATOM 4582 C CB  . ARG B 2 265 ? 10.274  4.152   -39.006 1.00 85.34 265 B 1 
ATOM 4583 C CG  . ARG B 2 265 ? 11.395  3.143   -38.730 1.00 78.23 265 B 1 
ATOM 4584 C CD  . ARG B 2 265 ? 10.876  1.749   -39.064 1.00 74.71 265 B 1 
ATOM 4585 N NE  . ARG B 2 265 ? 11.931  0.726   -38.891 1.00 66.71 265 B 1 
ATOM 4586 C CZ  . ARG B 2 265 ? 11.778  -0.561  -39.123 1.00 60.13 265 B 1 
ATOM 4587 N NH1 . ARG B 2 265 ? 10.680  -1.064  -39.619 1.00 55.18 265 B 1 
ATOM 4588 N NH2 . ARG B 2 265 ? 12.731  -1.377  -38.832 1.00 53.41 265 B 1 
ATOM 4589 N N   . VAL B 2 266 ? 8.788   7.026   -38.640 1.00 87.71 266 B 1 
ATOM 4590 C CA  . VAL B 2 266 ? 7.609   7.792   -39.078 1.00 85.64 266 B 1 
ATOM 4591 C C   . VAL B 2 266 ? 7.810   9.278   -38.830 1.00 86.80 266 B 1 
ATOM 4592 O O   . VAL B 2 266 ? 7.682   10.072  -39.758 1.00 82.90 266 B 1 
ATOM 4593 C CB  . VAL B 2 266 ? 6.312   7.274   -38.425 1.00 83.37 266 B 1 
ATOM 4594 C CG1 . VAL B 2 266 ? 5.085   7.933   -39.064 1.00 76.93 266 B 1 
ATOM 4595 C CG2 . VAL B 2 266 ? 6.160   5.757   -38.578 1.00 77.65 266 B 1 
ATOM 4596 N N   . GLY B 2 267 ? 8.144   9.674   -37.612 1.00 87.03 267 B 1 
ATOM 4597 C CA  . GLY B 2 267 ? 8.411   11.075  -37.289 1.00 87.95 267 B 1 
ATOM 4598 C C   . GLY B 2 267 ? 8.350   11.388  -35.792 1.00 90.16 267 B 1 
ATOM 4599 O O   . GLY B 2 267 ? 7.873   10.591  -34.986 1.00 88.05 267 B 1 
ATOM 4600 N N   . HIS B 2 268 ? 8.796   12.574  -35.433 1.00 92.54 268 B 1 
ATOM 4601 C CA  . HIS B 2 268 ? 8.881   13.037  -34.052 1.00 93.26 268 B 1 
ATOM 4602 C C   . HIS B 2 268 ? 7.560   13.653  -33.548 1.00 93.37 268 B 1 
ATOM 4603 O O   . HIS B 2 268 ? 7.474   14.849  -33.271 1.00 89.23 268 B 1 
ATOM 4604 C CB  . HIS B 2 268 ? 10.067  13.998  -33.903 1.00 91.53 268 B 1 
ATOM 4605 C CG  . HIS B 2 268 ? 11.390  13.341  -34.141 1.00 90.15 268 B 1 
ATOM 4606 N ND1 . HIS B 2 268 ? 11.981  12.391  -33.332 1.00 76.13 268 B 1 
ATOM 4607 C CD2 . HIS B 2 268 ? 12.251  13.550  -35.194 1.00 75.88 268 B 1 
ATOM 4608 C CE1 . HIS B 2 268 ? 13.160  12.036  -33.888 1.00 77.34 268 B 1 
ATOM 4609 N NE2 . HIS B 2 268 ? 13.351  12.724  -35.019 1.00 78.52 268 B 1 
ATOM 4610 N N   . PHE B 2 269 ? 6.513   12.841  -33.441 1.00 93.06 269 B 1 
ATOM 4611 C CA  . PHE B 2 269 ? 5.215   13.250  -32.913 1.00 92.64 269 B 1 
ATOM 4612 C C   . PHE B 2 269 ? 4.504   12.085  -32.211 1.00 92.99 269 B 1 
ATOM 4613 O O   . PHE B 2 269 ? 4.715   10.920  -32.548 1.00 91.10 269 B 1 
ATOM 4614 C CB  . PHE B 2 269 ? 4.349   13.845  -34.032 1.00 90.71 269 B 1 
ATOM 4615 C CG  . PHE B 2 269 ? 3.993   12.887  -35.151 1.00 90.13 269 B 1 
ATOM 4616 C CD1 . PHE B 2 269 ? 4.854   12.731  -36.254 1.00 86.50 269 B 1 
ATOM 4617 C CD2 . PHE B 2 269 ? 2.808   12.136  -35.096 1.00 85.93 269 B 1 
ATOM 4618 C CE1 . PHE B 2 269 ? 4.538   11.835  -37.278 1.00 84.21 269 B 1 
ATOM 4619 C CE2 . PHE B 2 269 ? 2.490   11.235  -36.122 1.00 84.33 269 B 1 
ATOM 4620 C CZ  . PHE B 2 269 ? 3.354   11.080  -37.220 1.00 85.66 269 B 1 
ATOM 4621 N N   . ASP B 2 270 ? 3.640   12.411  -31.247 1.00 90.96 270 B 1 
ATOM 4622 C CA  . ASP B 2 270 ? 2.780   11.433  -30.580 1.00 91.38 270 B 1 
ATOM 4623 C C   . ASP B 2 270 ? 1.776   10.850  -31.595 1.00 90.89 270 B 1 
ATOM 4624 O O   . ASP B 2 270 ? 1.018   11.612  -32.202 1.00 87.89 270 B 1 
ATOM 4625 C CB  . ASP B 2 270 ? 2.083   12.126  -29.402 1.00 91.04 270 B 1 
ATOM 4626 C CG  . ASP B 2 270 ? 1.207   11.197  -28.573 1.00 91.56 270 B 1 
ATOM 4627 O OD1 . ASP B 2 270 ? 0.314   10.530  -29.142 1.00 84.00 270 B 1 
ATOM 4628 O OD2 . ASP B 2 270 ? 1.373   11.195  -27.330 1.00 83.77 270 B 1 
ATOM 4629 N N   . PRO B 2 271 ? 1.717   9.522   -31.790 1.00 90.69 271 B 1 
ATOM 4630 C CA  . PRO B 2 271 ? 0.839   8.908   -32.786 1.00 88.91 271 B 1 
ATOM 4631 C C   . PRO B 2 271 ? -0.650  9.242   -32.620 1.00 88.79 271 B 1 
ATOM 4632 O O   . PRO B 2 271 ? -1.378  9.311   -33.607 1.00 86.13 271 B 1 
ATOM 4633 C CB  . PRO B 2 271 ? 1.057   7.398   -32.629 1.00 87.59 271 B 1 
ATOM 4634 C CG  . PRO B 2 271 ? 2.464   7.296   -32.079 1.00 86.36 271 B 1 
ATOM 4635 C CD  . PRO B 2 271 ? 2.599   8.533   -31.199 1.00 88.48 271 B 1 
ATOM 4636 N N   . VAL B 2 272 ? -1.115  9.446   -31.371 1.00 89.10 272 B 1 
ATOM 4637 C CA  . VAL B 2 272 ? -2.528  9.699   -31.064 1.00 87.76 272 B 1 
ATOM 4638 C C   . VAL B 2 272 ? -2.839  11.194  -31.040 1.00 88.13 272 B 1 
ATOM 4639 O O   . VAL B 2 272 ? -3.785  11.636  -31.697 1.00 85.07 272 B 1 
ATOM 4640 C CB  . VAL B 2 272 ? -2.926  9.020   -29.739 1.00 86.20 272 B 1 
ATOM 4641 C CG1 . VAL B 2 272 ? -4.371  9.346   -29.331 1.00 80.97 272 B 1 
ATOM 4642 C CG2 . VAL B 2 272 ? -2.808  7.498   -29.854 1.00 81.07 272 B 1
[truncated: 245,559 more chars]
