# Supplementary material for: Photocross-linking activity-based probes to capture the dynamics of ubiquitin RING E3 ligase interactions
Source: Biochem J. 2026 Jun 3;483(7):1115–30. doi: 10.1042/BCJ20260213 (PMC13234630; doi:10.1042/BCJ20260213)
Supplement: Supplementary Data File S2 [file BCJ-2026-0213_supp2.zip › 03_Chandler_Supplementary datafile2/CHIP/Alphafold/fold_2026_01_22_10_06_chipx2_ubc13_ube2v1_ubiquitinc32/fold_2026_01_22_10_06_chipx2_ubc13_ube2v1_ubiquitinc32_model_4.cif]

# By using this file you agree to the legally binding terms of use found at alphafoldserver.com/output-terms
data_4543feec5c4e462e
#
_entry.id 4543feec5c4e462e
#
loop_
_atom_type.symbol
C 
N 
O 
S 
#
loop_
_audit_author.name
_audit_author.pdbx_ordinal
"Google DeepMind" 1 
"Isomorphic Labs" 2 
#
_audit_conform.dict_location https://raw.githubusercontent.com/ihmwg/ModelCIF/master/dist/mmcif_ma.dic
_audit_conform.dict_name     mmcif_ma.dic
_audit_conform.dict_version  1.4.5
#
loop_
_chem_comp.formula
_chem_comp.formula_weight
_chem_comp.id
_chem_comp.mon_nstd_flag
_chem_comp.name
_chem_comp.pdbx_smiles
_chem_comp.pdbx_synonyms
_chem_comp.type
"C3 H7 N O2"    89.093  ALA y ALANINE         C[C@H](N)C(O)=O                  ? "L-PEPTIDE LINKING" 
"C6 H15 N4 O2"  175.209 ARG y ARGININE        N[C@@H](CCCNC(N)=[NH2+])C(O)=O   ? "L-PEPTIDE LINKING" 
"C4 H8 N2 O3"   132.118 ASN y ASPARAGINE      N[C@@H](CC(N)=O)C(O)=O           ? "L-PEPTIDE LINKING" 
"C4 H7 N O4"    133.103 ASP y "ASPARTIC ACID" N[C@@H](CC(O)=O)C(O)=O           ? "L-PEPTIDE LINKING" 
"C3 H7 N O2 S"  121.158 CYS y CYSTEINE        N[C@@H](CS)C(O)=O                ? "L-PEPTIDE LINKING" 
"C5 H10 N2 O3"  146.144 GLN y GLUTAMINE       N[C@@H](CCC(N)=O)C(O)=O          ? "L-PEPTIDE LINKING" 
"C5 H9 N O4"    147.129 GLU y "GLUTAMIC ACID" N[C@@H](CCC(O)=O)C(O)=O          ? "L-PEPTIDE LINKING" 
"C2 H5 N O2"    75.067  GLY y GLYCINE         NCC(O)=O                         ? "PEPTIDE LINKING"   
"C6 H10 N3 O2"  156.162 HIS y HISTIDINE       N[C@@H](Cc1c[nH]c[nH+]1)C(O)=O   ? "L-PEPTIDE LINKING" 
"C6 H13 N O2"   131.173 ILE y ISOLEUCINE      CC[C@H](C)[C@H](N)C(O)=O         ? "L-PEPTIDE LINKING" 
"C6 H13 N O2"   131.173 LEU y LEUCINE         CC(C)C[C@H](N)C(O)=O             ? "L-PEPTIDE LINKING" 
"C6 H15 N2 O2"  147.195 LYS y LYSINE          N[C@@H](CCCC[NH3+])C(O)=O        ? "L-PEPTIDE LINKING" 
"C5 H11 N O2 S" 149.211 MET y METHIONINE      CSCC[C@H](N)C(O)=O               ? "L-PEPTIDE LINKING" 
"C9 H11 N O2"   165.189 PHE y PHENYLALANINE   N[C@@H](Cc1ccccc1)C(O)=O         ? "L-PEPTIDE LINKING" 
"C5 H9 N O2"    115.130 PRO y PROLINE         OC(=O)[C@@H]1CCCN1               ? "L-PEPTIDE LINKING" 
"C3 H7 N O3"    105.093 SER y SERINE          N[C@@H](CO)C(O)=O                ? "L-PEPTIDE LINKING" 
"C4 H9 N O3"    119.119 THR y THREONINE       C[C@@H](O)[C@H](N)C(O)=O         ? "L-PEPTIDE LINKING" 
"C11 H12 N2 O2" 204.225 TRP y TRYPTOPHAN      N[C@@H](Cc1c[nH]c2ccccc12)C(O)=O ? "L-PEPTIDE LINKING" 
"C9 H11 N O3"   181.189 TYR y TYROSINE        N[C@@H](Cc1ccc(O)cc1)C(O)=O      ? "L-PEPTIDE LINKING" 
"C5 H11 N O2"   117.146 VAL y VALINE          CC(C)[C@H](N)C(O)=O              ? "L-PEPTIDE LINKING" 
#
_citation.book_publisher          ?
_citation.country                 UK
_citation.id                      primary
_citation.journal_full            Nature
_citation.journal_id_ASTM         NATUAS
_citation.journal_id_CSD          0006
_citation.journal_id_ISSN         0028-0836
_citation.journal_volume          630
_citation.page_first              493
_citation.page_last               500
_citation.pdbx_database_id_DOI    10.1038/s41586-024-07487-w
_citation.pdbx_database_id_PubMed 38718835
_citation.title                   "Accurate structure prediction of biomolecular interactions with AlphaFold 3"
_citation.year                    2024
#
loop_
_citation_author.citation_id
_citation_author.name
_citation_author.ordinal
primary "Google DeepMind" 1 
primary "Isomorphic Labs" 2 
#
loop_
_entity.id
_entity.pdbx_description
_entity.type
1 . polymer 
2 . polymer 
3 . polymer 
4 . polymer 
5 . polymer 
#
loop_
_entity_poly.entity_id
_entity_poly.pdbx_strand_id
_entity_poly.type
1 A polypeptide(L) 
2 B polypeptide(L) 
3 C polypeptide(L) 
4 D polypeptide(L) 
5 E polypeptide(L) 
#
loop_
_entity_poly_seq.entity_id
_entity_poly_seq.hetero
_entity_poly_seq.mon_id
_entity_poly_seq.num
1 n GLY 1   
1 n SER 2   
1 n MET 3   
1 n LYS 4   
1 n GLY 5   
1 n LYS 6   
1 n GLU 7   
1 n GLU 8   
1 n LYS 9   
1 n GLU 10  
1 n GLY 11  
1 n GLY 12  
1 n ALA 13  
1 n ARG 14  
1 n LEU 15  
1 n GLY 16  
1 n ALA 17  
1 n GLY 18  
1 n GLY 19  
1 n GLY 20  
1 n SER 21  
1 n PRO 22  
1 n GLU 23  
1 n LYS 24  
1 n SER 25  
1 n PRO 26  
1 n SER 27  
1 n ALA 28  
1 n GLN 29  
1 n GLU 30  
1 n LEU 31  
1 n LYS 32  
1 n GLU 33  
1 n GLN 34  
1 n GLY 35  
1 n ASN 36  
1 n ARG 37  
1 n LEU 38  
1 n PHE 39  
1 n VAL 40  
1 n GLY 41  
1 n ARG 42  
1 n LYS 43  
1 n TYR 44  
1 n PRO 45  
1 n GLU 46  
1 n ALA 47  
1 n ALA 48  
1 n ALA 49  
1 n CYS 50  
1 n TYR 51  
1 n GLY 52  
1 n ARG 53  
1 n ALA 54  
1 n ILE 55  
1 n THR 56  
1 n ARG 57  
1 n ASN 58  
1 n PRO 59  
1 n LEU 60  
1 n VAL 61  
1 n ALA 62  
1 n VAL 63  
1 n TYR 64  
1 n TYR 65  
1 n THR 66  
1 n ASN 67  
1 n ARG 68  
1 n ALA 69  
1 n LEU 70  
1 n CYS 71  
1 n TYR 72  
1 n LEU 73  
1 n LYS 74  
1 n MET 75  
1 n GLN 76  
1 n GLN 77  
1 n HIS 78  
1 n GLU 79  
1 n GLN 80  
1 n ALA 81  
1 n LEU 82  
1 n ALA 83  
1 n ASP 84  
1 n CYS 85  
1 n ARG 86  
1 n ARG 87  
1 n ALA 88  
1 n LEU 89  
1 n GLU 90  
1 n LEU 91  
1 n ASP 92  
1 n GLY 93  
1 n GLN 94  
1 n SER 95  
1 n VAL 96  
1 n LYS 97  
1 n ALA 98  
1 n HIS 99  
1 n PHE 100 
1 n PHE 101 
1 n LEU 102 
1 n GLY 103 
1 n GLN 104 
1 n CYS 105 
1 n GLN 106 
1 n LEU 107 
1 n GLU 108 
1 n MET 109 
1 n GLU 110 
1 n SER 111 
1 n TYR 112 
1 n ASP 113 
1 n GLU 114 
1 n ALA 115 
1 n ILE 116 
1 n ALA 117 
1 n ASN 118 
1 n LEU 119 
1 n GLN 120 
1 n ARG 121 
1 n ALA 122 
1 n TYR 123 
1 n SER 124 
1 n LEU 125 
1 n ALA 126 
1 n LYS 127 
1 n GLU 128 
1 n GLN 129 
1 n ARG 130 
1 n LEU 131 
1 n ASN 132 
1 n PHE 133 
1 n GLY 134 
1 n ASP 135 
1 n ASP 136 
1 n ILE 137 
1 n PRO 138 
1 n SER 139 
1 n ALA 140 
1 n LEU 141 
1 n ARG 142 
1 n ILE 143 
1 n ALA 144 
1 n LYS 145 
1 n LYS 146 
1 n LYS 147 
1 n ARG 148 
1 n TRP 149 
1 n ASN 150 
1 n SER 151 
1 n ILE 152 
1 n GLU 153 
1 n GLU 154 
1 n ARG 155 
1 n ARG 156 
1 n ILE 157 
1 n HIS 158 
1 n GLN 159 
1 n GLU 160 
1 n SER 161 
1 n GLU 162 
1 n LEU 163 
1 n HIS 164 
1 n SER 165 
1 n TYR 166 
1 n LEU 167 
1 n SER 168 
1 n ARG 169 
1 n LEU 170 
1 n ILE 171 
1 n ALA 172 
1 n ALA 173 
1 n GLU 174 
1 n ARG 175 
1 n GLU 176 
1 n ARG 177 
1 n GLU 178 
1 n LEU 179 
1 n GLU 180 
1 n GLU 181 
1 n CYS 182 
1 n GLN 183 
1 n ARG 184 
1 n ASN 185 
1 n HIS 186 
1 n GLU 187 
1 n GLY 188 
1 n ASP 189 
1 n GLU 190 
1 n ASP 191 
1 n ASP 192 
1 n SER 193 
1 n HIS 194 
1 n VAL 195 
1 n ARG 196 
1 n ALA 197 
1 n GLN 198 
1 n GLN 199 
1 n ALA 200 
1 n CYS 201 
1 n ILE 202 
1 n GLU 203 
1 n ALA 204 
1 n LYS 205 
1 n HIS 206 
1 n ASP 207 
1 n LYS 208 
1 n TYR 209 
1 n MET 210 
1 n ALA 211 
1 n ASP 212 
1 n MET 213 
1 n ASP 214 
1 n GLU 215 
1 n LEU 216 
1 n PHE 217 
1 n SER 218 
1 n GLN 219 
1 n VAL 220 
1 n ASP 221 
1 n GLU 222 
1 n LYS 223 
1 n ARG 224 
1 n LYS 225 
1 n LYS 226 
1 n ARG 227 
1 n ASP 228 
1 n ILE 229 
1 n PRO 230 
1 n ASP 231 
1 n TYR 232 
1 n LEU 233 
1 n CYS 234 
1 n GLY 235 
1 n LYS 236 
1 n ILE 237 
1 n SER 238 
1 n PHE 239 
1 n GLU 240 
1 n LEU 241 
1 n MET 242 
1 n ARG 243 
1 n GLU 244 
1 n PRO 245 
1 n CYS 246 
1 n ILE 247 
1 n THR 248 
1 n PRO 249 
1 n SER 250 
1 n GLY 251 
1 n ILE 252 
1 n THR 253 
1 n TYR 254 
1 n ASP 255 
1 n ARG 256 
1 n LYS 257 
1 n ASP 258 
1 n ILE 259 
1 n GLU 260 
1 n GLU 261 
1 n HIS 262 
1 n LEU 263 
1 n GLN 264 
1 n ARG 265 
1 n VAL 266 
1 n GLY 267 
1 n HIS 268 
1 n PHE 269 
1 n ASP 270 
1 n PRO 271 
1 n VAL 272 
1 n THR 273 
1 n ARG 274 
1 n SER 275 
1 n PRO 276 
1 n LEU 277 
1 n THR 278 
1 n GLN 279 
1 n GLU 280 
1 n GLN 281 
1 n LEU 282 
1 n ILE 283 
1 n PRO 284 
1 n ASN 285 
1 n LEU 286 
1 n ALA 287 
1 n MET 288 
1 n LYS 289 
1 n GLU 290 
1 n VAL 291 
1 n ILE 292 
1 n ASP 293 
1 n ALA 294 
1 n PHE 295 
1 n ILE 296 
1 n SER 297 
1 n GLU 298 
1 n ASN 299 
1 n GLY 300 
1 n TRP 301 
1 n VAL 302 
1 n GLU 303 
1 n ASP 304 
1 n TYR 305 
2 n GLY 1   
2 n SER 2   
2 n MET 3   
2 n LYS 4   
2 n GLY 5   
2 n LYS 6   
2 n GLU 7   
2 n GLU 8   
2 n LYS 9   
2 n GLU 10  
2 n GLY 11  
2 n GLY 12  
2 n ALA 13  
2 n ARG 14  
2 n LEU 15  
2 n GLY 16  
2 n ALA 17  
2 n GLY 18  
2 n GLY 19  
2 n GLY 20  
2 n SER 21  
2 n PRO 22  
2 n GLU 23  
2 n LYS 24  
2 n SER 25  
2 n PRO 26  
2 n SER 27  
2 n ALA 28  
2 n GLN 29  
2 n GLU 30  
2 n LEU 31  
2 n LYS 32  
2 n GLU 33  
2 n GLN 34  
2 n GLY 35  
2 n ASN 36  
2 n ARG 37  
2 n LEU 38  
2 n PHE 39  
2 n VAL 40  
2 n GLY 41  
2 n ARG 42  
2 n LYS 43  
2 n TYR 44  
2 n PRO 45  
2 n GLU 46  
2 n ALA 47  
2 n ALA 48  
2 n ALA 49  
2 n CYS 50  
2 n TYR 51  
2 n GLY 52  
2 n ARG 53  
2 n ALA 54  
2 n ILE 55  
2 n THR 56  
2 n ARG 57  
2 n ASN 58  
2 n PRO 59  
2 n LEU 60  
2 n VAL 61  
2 n ALA 62  
2 n VAL 63  
2 n TYR 64  
2 n TYR 65  
2 n THR 66  
2 n ASN 67  
2 n ARG 68  
2 n ALA 69  
2 n LEU 70  
2 n CYS 71  
2 n TYR 72  
2 n LEU 73  
2 n LYS 74  
2 n MET 75  
2 n GLN 76  
2 n GLN 77  
2 n HIS 78  
2 n GLU 79  
2 n GLN 80  
2 n ALA 81  
2 n LEU 82  
2 n ALA 83  
2 n ASP 84  
2 n CYS 85  
2 n ARG 86  
2 n ARG 87  
2 n ALA 88  
2 n LEU 89  
2 n GLU 90  
2 n LEU 91  
2 n ASP 92  
2 n GLY 93  
2 n GLN 94  
2 n SER 95  
2 n VAL 96  
2 n LYS 97  
2 n ALA 98  
2 n HIS 99  
2 n PHE 100 
2 n PHE 101 
2 n LEU 102 
2 n GLY 103 
2 n GLN 104 
2 n CYS 105 
2 n GLN 106 
2 n LEU 107 
2 n GLU 108 
2 n MET 109 
2 n GLU 110 
2 n SER 111 
2 n TYR 112 
2 n ASP 113 
2 n GLU 114 
2 n ALA 115 
2 n ILE 116 
2 n ALA 117 
2 n ASN 118 
2 n LEU 119 
2 n GLN 120 
2 n ARG 121 
2 n ALA 122 
2 n TYR 123 
2 n SER 124 
2 n LEU 125 
2 n ALA 126 
2 n LYS 127 
2 n GLU 128 
2 n GLN 129 
2 n ARG 130 
2 n LEU 131 
2 n ASN 132 
2 n PHE 133 
2 n GLY 134 
2 n ASP 135 
2 n ASP 136 
2 n ILE 137 
2 n PRO 138 
2 n SER 139 
2 n ALA 140 
2 n LEU 141 
2 n ARG 142 
2 n ILE 143 
2 n ALA 144 
2 n LYS 145 
2 n LYS 146 
2 n LYS 147 
2 n ARG 148 
2 n TRP 149 
2 n ASN 150 
2 n SER 151 
2 n ILE 152 
2 n GLU 153 
2 n GLU 154 
2 n ARG 155 
2 n ARG 156 
2 n ILE 157 
2 n HIS 158 
2 n GLN 159 
2 n GLU 160 
2 n SER 161 
2 n GLU 162 
2 n LEU 163 
2 n HIS 164 
2 n SER 165 
2 n TYR 166 
2 n LEU 167 
2 n SER 168 
2 n ARG 169 
2 n LEU 170 
2 n ILE 171 
2 n ALA 172 
2 n ALA 173 
2 n GLU 174 
2 n ARG 175 
2 n GLU 176 
2 n ARG 177 
2 n GLU 178 
2 n LEU 179 
2 n GLU 180 
2 n GLU 181 
2 n CYS 182 
2 n GLN 183 
2 n ARG 184 
2 n ASN 185 
2 n HIS 186 
2 n GLU 187 
2 n GLY 188 
2 n ASP 189 
2 n GLU 190 
2 n ASP 191 
2 n ASP 192 
2 n SER 193 
2 n HIS 194 
2 n VAL 195 
2 n ARG 196 
2 n ALA 197 
2 n GLN 198 
2 n GLN 199 
2 n ALA 200 
2 n CYS 201 
2 n ILE 202 
2 n GLU 203 
2 n ALA 204 
2 n LYS 205 
2 n HIS 206 
2 n ASP 207 
2 n LYS 208 
2 n TYR 209 
2 n MET 210 
2 n ALA 211 
2 n ASP 212 
2 n MET 213 
2 n ASP 214 
2 n GLU 215 
2 n LEU 216 
2 n PHE 217 
2 n SER 218 
2 n GLN 219 
2 n VAL 220 
2 n ASP 221 
2 n GLU 222 
2 n LYS 223 
2 n ARG 224 
2 n LYS 225 
2 n LYS 226 
2 n ARG 227 
2 n ASP 228 
2 n ILE 229 
2 n PRO 230 
2 n ASP 231 
2 n TYR 232 
2 n LEU 233 
2 n CYS 234 
2 n GLY 235 
2 n LYS 236 
2 n ILE 237 
2 n SER 238 
2 n PHE 239 
2 n GLU 240 
2 n LEU 241 
2 n MET 242 
2 n ARG 243 
2 n GLU 244 
2 n PRO 245 
2 n CYS 246 
2 n ILE 247 
2 n THR 248 
2 n PRO 249 
2 n SER 250 
2 n GLY 251 
2 n ILE 252 
2 n THR 253 
2 n TYR 254 
2 n ASP 255 
2 n ARG 256 
2 n LYS 257 
2 n ASP 258 
2 n ILE 259 
2 n GLU 260 
2 n GLU 261 
2 n HIS 262 
2 n LEU 263 
2 n GLN 264 
2 n ARG 265 
2 n VAL 266 
2 n GLY 267 
2 n HIS 268 
2 n PHE 269 
2 n ASP 270 
2 n PRO 271 
2 n VAL 272 
2 n THR 273 
2 n ARG 274 
2 n SER 275 
2 n PRO 276 
2 n LEU 277 
2 n THR 278 
2 n GLN 279 
2 n GLU 280 
2 n GLN 281 
2 n LEU 282 
2 n ILE 283 
2 n PRO 284 
2 n ASN 285 
2 n LEU 286 
2 n ALA 287 
2 n MET 288 
2 n LYS 289 
2 n GLU 290 
2 n VAL 291 
2 n ILE 292 
2 n ASP 293 
2 n ALA 294 
2 n PHE 295 
2 n ILE 296 
2 n SER 297 
2 n GLU 298 
2 n ASN 299 
2 n GLY 300 
2 n TRP 301 
2 n VAL 302 
2 n GLU 303 
2 n ASP 304 
2 n TYR 305 
3 n MET 1   
3 n ALA 2   
3 n GLY 3   
3 n LEU 4   
3 n PRO 5   
3 n ARG 6   
3 n ARG 7   
3 n ILE 8   
3 n ILE 9   
3 n LYS 10  
3 n GLU 11  
3 n THR 12  
3 n GLN 13  
3 n ARG 14  
3 n LEU 15  
3 n LEU 16  
3 n ALA 17  
3 n GLU 18  
3 n PRO 19  
3 n VAL 20  
3 n PRO 21  
3 n GLY 22  
3 n ILE 23  
3 n LYS 24  
3 n ALA 25  
3 n GLU 26  
3 n PRO 27  
3 n ASP 28  
3 n GLU 29  
3 n SER 30  
3 n ASN 31  
3 n ALA 32  
3 n ARG 33  
3 n TYR 34  
3 n PHE 35  
3 n HIS 36  
3 n VAL 37  
3 n VAL 38  
3 n ILE 39  
3 n ALA 40  
3 n GLY 41  
3 n PRO 42  
3 n GLN 43  
3 n ASP 44  
3 n SER 45  
3 n PRO 46  
3 n PHE 47  
3 n GLU 48  
3 n GLY 49  
3 n GLY 50  
3 n THR 51  
3 n PHE 52  
3 n LYS 53  
3 n LEU 54  
3 n GLU 55  
3 n LEU 56  
3 n PHE 57  
3 n LEU 58  
3 n PRO 59  
3 n GLU 60  
3 n GLU 61  
3 n TYR 62  
3 n PRO 63  
3 n MET 64  
3 n ALA 65  
3 n ALA 66  
3 n PRO 67  
3 n LYS 68  
3 n VAL 69  
3 n ARG 70  
3 n PHE 71  
3 n MET 72  
3 n THR 73  
3 n LYS 74  
3 n ILE 75  
3 n TYR 76  
3 n HIS 77  
3 n PRO 78  
3 n ASN 79  
3 n VAL 80  
3 n ASP 81  
3 n LYS 82  
3 n LEU 83  
3 n GLY 84  
3 n ARG 85  
3 n ILE 86  
3 n CYS 87  
3 n LEU 88  
3 n ASP 89  
3 n ILE 90  
3 n LEU 91  
3 n LYS 92  
3 n ASP 93  
3 n LYS 94  
3 n TRP 95  
3 n SER 96  
3 n PRO 97  
3 n ALA 98  
3 n LEU 99  
3 n GLN 100 
3 n ILE 101 
3 n ARG 102 
3 n THR 103 
3 n VAL 104 
3 n LEU 105 
3 n LEU 106 
3 n SER 107 
3 n ILE 108 
3 n GLN 109 
3 n ALA 110 
3 n LEU 111 
3 n LEU 112 
3 n SER 113 
3 n ALA 114 
3 n PRO 115 
3 n ASN 116 
3 n PRO 117 
3 n ASP 118 
3 n ASP 119 
3 n PRO 120 
3 n LEU 121 
3 n ALA 122 
3 n ASN 123 
3 n ASP 124 
3 n VAL 125 
3 n ALA 126 
3 n GLU 127 
3 n GLN 128 
3 n TRP 129 
3 n LYS 130 
3 n THR 131 
3 n ASN 132 
3 n GLU 133 
3 n ALA 134 
3 n GLN 135 
3 n ALA 136 
3 n ILE 137 
3 n GLU 138 
3 n THR 139 
3 n ALA 140 
3 n ARG 141 
3 n ALA 142 
3 n TRP 143 
3 n THR 144 
3 n ARG 145 
3 n LEU 146 
3 n TYR 147 
3 n ALA 148 
3 n MET 149 
3 n ASN 150 
3 n ASN 151 
3 n ILE 152 
4 n MET 1   
4 n GLN 2   
4 n ILE 3   
4 n PHE 4   
4 n VAL 5   
4 n LYS 6   
4 n THR 7   
4 n LEU 8   
4 n THR 9   
4 n GLY 10  
4 n LYS 11  
4 n THR 12  
4 n ILE 13  
4 n THR 14  
4 n LEU 15  
4 n GLU 16  
4 n VAL 17  
4 n GLU 18  
4 n PRO 19  
4 n SER 20  
4 n ASP 21  
4 n THR 22  
4 n ILE 23  
4 n GLU 24  
4 n ASN 25  
4 n VAL 26  
4 n LYS 27  
4 n ALA 28  
4 n LYS 29  
4 n ILE 30  
4 n GLN 31  
4 n CYS 32  
4 n LYS 33  
4 n GLU 34  
4 n GLY 35  
4 n ILE 36  
4 n PRO 37  
4 n PRO 38  
4 n ASP 39  
4 n GLN 40  
4 n GLN 41  
4 n ARG 42  
4 n LEU 43  
4 n ILE 44  
4 n PHE 45  
4 n ALA 46  
4 n GLY 47  
4 n LYS 48  
4 n GLN 49  
4 n LEU 50  
4 n GLU 51  
4 n ASP 52  
4 n GLY 53  
4 n ARG 54  
4 n THR 55  
4 n LEU 56  
4 n SER 57  
4 n ASP 58  
4 n TYR 59  
4 n ASN 60  
4 n ILE 61  
4 n GLN 62  
4 n LYS 63  
4 n GLU 64  
4 n SER 65  
4 n THR 66  
4 n LEU 67  
4 n HIS 68  
4 n LEU 69  
4 n VAL 70  
4 n LEU 71  
4 n ARG 72  
4 n LEU 73  
4 n ARG 74  
4 n GLY 75  
4 n GLY 76  
5 n MET 1   
5 n ALA 2   
5 n ALA 3   
5 n THR 4   
5 n THR 5   
5 n GLY 6   
5 n SER 7   
5 n GLY 8   
5 n VAL 9   
5 n LYS 10  
5 n VAL 11  
5 n PRO 12  
5 n ARG 13  
5 n ASN 14  
5 n PHE 15  
5 n ARG 16  
5 n LEU 17  
5 n LEU 18  
5 n GLU 19  
5 n GLU 20  
5 n LEU 21  
5 n GLU 22  
5 n GLU 23  
5 n GLY 24  
5 n GLN 25  
5 n LYS 26  
5 n GLY 27  
5 n VAL 28  
5 n GLY 29  
5 n ASP 30  
5 n GLY 31  
5 n THR 32  
5 n VAL 33  
5 n SER 34  
5 n TRP 35  
5 n GLY 36  
5 n LEU 37  
5 n GLU 38  
5 n ASP 39  
5 n ASP 40  
5 n GLU 41  
5 n ASP 42  
5 n MET 43  
5 n THR 44  
5 n LEU 45  
5 n THR 46  
5 n ARG 47  
5 n TRP 48  
5 n THR 49  
5 n GLY 50  
5 n MET 51  
5 n ILE 52  
5 n ILE 53  
5 n GLY 54  
5 n PRO 55  
5 n PRO 56  
5 n ARG 57  
5 n THR 58  
5 n ILE 59  
5 n TYR 60  
5 n GLU 61  
5 n ASN 62  
5 n ARG 63  
5 n ILE 64  
5 n TYR 65  
5 n SER 66  
5 n LEU 67  
5 n LYS 68  
5 n ILE 69  
5 n GLU 70  
5 n CYS 71  
5 n GLY 72  
5 n PRO 73  
5 n LYS 74  
5 n TYR 75  
5 n PRO 76  
5 n GLU 77  
5 n ALA 78  
5 n PRO 79  
5 n PRO 80  
5 n PHE 81  
5 n VAL 82  
5 n ARG 83  
5 n PHE 84  
5 n VAL 85  
5 n THR 86  
5 n LYS 87  
5 n ILE 88  
5 n ASN 89  
5 n MET 90  
5 n ASN 91  
5 n GLY 92  
5 n VAL 93  
5 n ASN 94  
5 n SER 95  
5 n SER 96  
5 n ASN 97  
5 n GLY 98  
5 n VAL 99  
5 n VAL 100 
5 n ASP 101 
5 n PRO 102 
5 n ARG 103 
5 n ALA 104 
5 n ILE 105 
5 n SER 106 
5 n VAL 107 
5 n LEU 108 
5 n ALA 109 
5 n LYS 110 
5 n TRP 111 
5 n GLN 112 
5 n ASN 113 
5 n SER 114 
5 n TYR 115 
5 n SER 116 
5 n ILE 117 
5 n LYS 118 
5 n VAL 119 
5 n VAL 120 
5 n LEU 121 
5 n GLN 122 
5 n GLU 123 
5 n LEU 124 
5 n ARG 125 
5 n ARG 126 
5 n LEU 127 
5 n MET 128 
5 n MET 129 
5 n SER 130 
5 n LYS 131 
5 n GLU 132 
5 n ASN 133 
5 n MET 134 
5 n LYS 135 
5 n LEU 136 
5 n PRO 137 
5 n GLN 138 
5 n PRO 139 
5 n PRO 140 
5 n GLU 141 
5 n GLY 142 
5 n GLN 143 
5 n CYS 144 
5 n TYR 145 
5 n SER 146 
5 n ASN 147 
#
_ma_data.content_type "model coordinates"
_ma_data.id           1
_ma_data.name         Model
#
loop_
_ma_data_ref_db.id
_ma_data_ref_db.location_url
_ma_data_ref_db.name
_ma_data_ref_db.release_date
_ma_data_ref_db.version
1  . mgnify                . 2022_05 
2  . mgnify                . 2022_05 
3  . mgnify                . 2022_05 
4  . mgnify                . 2022_05 
5  . small_bfd             . default 
6  . small_bfd             . default 
7  . small_bfd             . default 
8  . small_bfd             . default 
9  . uniprot_cluster_annot . 2021_04 
10 . uniprot_cluster_annot . 2021_04 
11 . uniprot_cluster_annot . 2021_04 
12 . uniprot_cluster_annot . 2021_04 
13 . uniref90              . 2022_05 
14 . uniref90              . 2022_05 
15 . uniref90              . 2022_05 
16 . uniref90              . 2022_05 
#
_ma_model_list.data_id          1
_ma_model_list.model_group_id   1
_ma_model_list.model_group_name "AlphaFold-beta-20231127 (e527c150-d829-4511-b408-65d0a6f552a0 @ 2026-02-20 01:32:16)"
_ma_model_list.model_id         1
_ma_model_list.model_name       "Top ranked model"
_ma_model_list.model_type       "Ab initio model"
_ma_model_list.ordinal_id       1
#
loop_
_ma_protocol_step.method_type
_ma_protocol_step.ordinal_id
_ma_protocol_step.protocol_id
_ma_protocol_step.step_id
"coevolution MSA" 1 1 1 
"template search" 2 1 2 
modeling          3 1 3 
#
loop_
_ma_qa_metric.id
_ma_qa_metric.mode
_ma_qa_metric.name
_ma_qa_metric.software_group_id
_ma_qa_metric.type
1 global pLDDT 1 pLDDT 
2 local  pLDDT 1 pLDDT 
#
_ma_qa_metric_global.metric_id    1
_ma_qa_metric_global.metric_value 82.09
_ma_qa_metric_global.model_id     1
_ma_qa_metric_global.ordinal_id   1
#
_ma_software_group.group_id    1
_ma_software_group.ordinal_id  1
_ma_software_group.software_id 1
#
loop_
_ma_target_entity.data_id
_ma_target_entity.entity_id
_ma_target_entity.origin
1 1 . 
1 2 . 
1 3 . 
1 4 . 
1 5 . 
#
loop_
_ma_target_entity_instance.asym_id
_ma_target_entity_instance.details
_ma_target_entity_instance.entity_id
A . 1 
B . 2 
C . 3 
D . 4 
E . 5 
#
loop_
_pdbx_data_usage.details
_pdbx_data_usage.id
_pdbx_data_usage.type
_pdbx_data_usage.url
;NON-COMMERCIAL USE ONLY, BY USING THIS FILE YOU AGREE TO THE TERMS OF USE FOUND
AT alphafoldserver.com/output-terms.
;
1 license    ? 
;THE INFORMATION IS NOT INTENDED FOR, HAS NOT BEEN VALIDATED FOR, AND IS NOT
APPROVED FOR CLINICAL USE. IT SHOULD NOT BE USED FOR CLINICAL PURPOSE OR RELIED
ON FOR MEDICAL OR OTHER PROFESSIONAL ADVICE. IT IS THEORETICAL MODELLING ONLY
AND CAUTION SHOULD BE EXERCISED IN ITS USE. IT IS PROVIDED "AS-IS" WITHOUT ANY
WARRANTY OF ANY KIND, WHETHER EXPRESSED OR IMPLIED. NO WARRANTY IS GIVEN THAT
USE OF THE INFORMATION SHALL NOT INFRINGE THE RIGHTS OF ANY THIRD PARTY.
;
2 disclaimer ? 
#
loop_
_pdbx_poly_seq_scheme.asym_id
_pdbx_poly_seq_scheme.auth_seq_num
_pdbx_poly_seq_scheme.entity_id
_pdbx_poly_seq_scheme.hetero
_pdbx_poly_seq_scheme.mon_id
_pdbx_poly_seq_scheme.pdb_ins_code
_pdbx_poly_seq_scheme.pdb_seq_num
_pdbx_poly_seq_scheme.pdb_strand_id
_pdbx_poly_seq_scheme.seq_id
A 1   1 n GLY . 1   A 1   
A 2   1 n SER . 2   A 2   
A 3   1 n MET . 3   A 3   
A 4   1 n LYS . 4   A 4   
A 5   1 n GLY . 5   A 5   
A 6   1 n LYS . 6   A 6   
A 7   1 n GLU . 7   A 7   
A 8   1 n GLU . 8   A 8   
A 9   1 n LYS . 9   A 9   
A 10  1 n GLU . 10  A 10  
A 11  1 n GLY . 11  A 11  
A 12  1 n GLY . 12  A 12  
A 13  1 n ALA . 13  A 13  
A 14  1 n ARG . 14  A 14  
A 15  1 n LEU . 15  A 15  
A 16  1 n GLY . 16  A 16  
A 17  1 n ALA . 17  A 17  
A 18  1 n GLY . 18  A 18  
A 19  1 n GLY . 19  A 19  
A 20  1 n GLY . 20  A 20  
A 21  1 n SER . 21  A 21  
A 22  1 n PRO . 22  A 22  
A 23  1 n GLU . 23  A 23  
A 24  1 n LYS . 24  A 24  
A 25  1 n SER . 25  A 25  
A 26  1 n PRO . 26  A 26  
A 27  1 n SER . 27  A 27  
A 28  1 n ALA . 28  A 28  
A 29  1 n GLN . 29  A 29  
A 30  1 n GLU . 30  A 30  
A 31  1 n LEU . 31  A 31  
A 32  1 n LYS . 32  A 32  
A 33  1 n GLU . 33  A 33  
A 34  1 n GLN . 34  A 34  
A 35  1 n GLY . 35  A 35  
A 36  1 n ASN . 36  A 36  
A 37  1 n ARG . 37  A 37  
A 38  1 n LEU . 38  A 38  
A 39  1 n PHE . 39  A 39  
A 40  1 n VAL . 40  A 40  
A 41  1 n GLY . 41  A 41  
A 42  1 n ARG . 42  A 42  
A 43  1 n LYS . 43  A 43  
A 44  1 n TYR . 44  A 44  
A 45  1 n PRO . 45  A 45  
A 46  1 n GLU . 46  A 46  
A 47  1 n ALA . 47  A 47  
A 48  1 n ALA . 48  A 48  
A 49  1 n ALA . 49  A 49  
A 50  1 n CYS . 50  A 50  
A 51  1 n TYR . 51  A 51  
A 52  1 n GLY . 52  A 52  
A 53  1 n ARG . 53  A 53  
A 54  1 n ALA . 54  A 54  
A 55  1 n ILE . 55  A 55  
A 56  1 n THR . 56  A 56  
A 57  1 n ARG . 57  A 57  
A 58  1 n ASN . 58  A 58  
A 59  1 n PRO . 59  A 59  
A 60  1 n LEU . 60  A 60  
A 61  1 n VAL . 61  A 61  
A 62  1 n ALA . 62  A 62  
A 63  1 n VAL . 63  A 63  
A 64  1 n TYR . 64  A 64  
A 65  1 n TYR . 65  A 65  
A 66  1 n THR . 66  A 66  
A 67  1 n ASN . 67  A 67  
A 68  1 n ARG . 68  A 68  
A 69  1 n ALA . 69  A 69  
A 70  1 n LEU . 70  A 70  
A 71  1 n CYS . 71  A 71  
A 72  1 n TYR . 72  A 72  
A 73  1 n LEU . 73  A 73  
A 74  1 n LYS . 74  A 74  
A 75  1 n MET . 75  A 75  
A 76  1 n GLN . 76  A 76  
A 77  1 n GLN . 77  A 77  
A 78  1 n HIS . 78  A 78  
A 79  1 n GLU . 79  A 79  
A 80  1 n GLN . 80  A 80  
A 81  1 n ALA . 81  A 81  
A 82  1 n LEU . 82  A 82  
A 83  1 n ALA . 83  A 83  
A 84  1 n ASP . 84  A 84  
A 85  1 n CYS . 85  A 85  
A 86  1 n ARG . 86  A 86  
A 87  1 n ARG . 87  A 87  
A 88  1 n ALA . 88  A 88  
A 89  1 n LEU . 89  A 89  
A 90  1 n GLU . 90  A 90  
A 91  1 n LEU . 91  A 91  
A 92  1 n ASP . 92  A 92  
A 93  1 n GLY . 93  A 93  
A 94  1 n GLN . 94  A 94  
A 95  1 n SER . 95  A 95  
A 96  1 n VAL . 96  A 96  
A 97  1 n LYS . 97  A 97  
A 98  1 n ALA . 98  A 98  
A 99  1 n HIS . 99  A 99  
A 100 1 n PHE . 100 A 100 
A 101 1 n PHE . 101 A 101 
A 102 1 n LEU . 102 A 102 
A 103 1 n GLY . 103 A 103 
A 104 1 n GLN . 104 A 104 
A 105 1 n CYS . 105 A 105 
A 106 1 n GLN . 106 A 106 
A 107 1 n LEU . 107 A 107 
A 108 1 n GLU . 108 A 108 
A 109 1 n MET . 109 A 109 
A 110 1 n GLU . 110 A 110 
A 111 1 n SER . 111 A 111 
A 112 1 n TYR . 112 A 112 
A 113 1 n ASP . 113 A 113 
A 114 1 n GLU . 114 A 114 
A 115 1 n ALA . 115 A 115 
A 116 1 n ILE . 116 A 116 
A 117 1 n ALA . 117 A 117 
A 118 1 n ASN . 118 A 118 
A 119 1 n LEU . 119 A 119 
A 120 1 n GLN . 120 A 120 
A 121 1 n ARG . 121 A 121 
A 122 1 n ALA . 122 A 122 
A 123 1 n TYR . 123 A 123 
A 124 1 n SER . 124 A 124 
A 125 1 n LEU . 125 A 125 
A 126 1 n ALA . 126 A 126 
A 127 1 n LYS . 127 A 127 
A 128 1 n GLU . 128 A 128 
A 129 1 n GLN . 129 A 129 
A 130 1 n ARG . 130 A 130 
A 131 1 n LEU . 131 A 131 
A 132 1 n ASN . 132 A 132 
A 133 1 n PHE . 133 A 133 
A 134 1 n GLY . 134 A 134 
A 135 1 n ASP . 135 A 135 
A 136 1 n ASP . 136 A 136 
A 137 1 n ILE . 137 A 137 
A 138 1 n PRO . 138 A 138 
A 139 1 n SER . 139 A 139 
A 140 1 n ALA . 140 A 140 
A 141 1 n LEU . 141 A 141 
A 142 1 n ARG . 142 A 142 
A 143 1 n ILE . 143 A 143 
A 144 1 n ALA . 144 A 144 
A 145 1 n LYS . 145 A 145 
A 146 1 n LYS . 146 A 146 
A 147 1 n LYS . 147 A 147 
A 148 1 n ARG . 148 A 148 
A 149 1 n TRP . 149 A 149 
A 150 1 n ASN . 150 A 150 
A 151 1 n SER . 151 A 151 
A 152 1 n ILE . 152 A 152 
A 153 1 n GLU . 153 A 153 
A 154 1 n GLU . 154 A 154 
A 155 1 n ARG . 155 A 155 
A 156 1 n ARG . 156 A 156 
A 157 1 n ILE . 157 A 157 
A 158 1 n HIS . 158 A 158 
A 159 1 n GLN . 159 A 159 
A 160 1 n GLU . 160 A 160 
A 161 1 n SER . 161 A 161 
A 162 1 n GLU . 162 A 162 
A 163 1 n LEU . 163 A 163 
A 164 1 n HIS . 164 A 164 
A 165 1 n SER . 165 A 165 
A 166 1 n TYR . 166 A 166 
A 167 1 n LEU . 167 A 167 
A 168 1 n SER . 168 A 168 
A 169 1 n ARG . 169 A 169 
A 170 1 n LEU . 170 A 170 
A 171 1 n ILE . 171 A 171 
A 172 1 n ALA . 172 A 172 
A 173 1 n ALA . 173 A 173 
A 174 1 n GLU . 174 A 174 
A 175 1 n ARG . 175 A 175 
A 176 1 n GLU . 176 A 176 
A 177 1 n ARG . 177 A 177 
A 178 1 n GLU . 178 A 178 
A 179 1 n LEU . 179 A 179 
A 180 1 n GLU . 180 A 180 
A 181 1 n GLU . 181 A 181 
A 182 1 n CYS . 182 A 182 
A 183 1 n GLN . 183 A 183 
A 184 1 n ARG . 184 A 184 
A 185 1 n ASN . 185 A 185 
A 186 1 n HIS . 186 A 186 
A 187 1 n GLU . 187 A 187 
A 188 1 n GLY . 188 A 188 
A 189 1 n ASP . 189 A 189 
A 190 1 n GLU . 190 A 190 
A 191 1 n ASP . 191 A 191 
A 192 1 n ASP . 192 A 192 
A 193 1 n SER . 193 A 193 
A 194 1 n HIS . 194 A 194 
A 195 1 n VAL . 195 A 195 
A 196 1 n ARG . 196 A 196 
A 197 1 n ALA . 197 A 197 
A 198 1 n GLN . 198 A 198 
A 199 1 n GLN . 199 A 199 
A 200 1 n ALA . 200 A 200 
A 201 1 n CYS . 201 A 201 
A 202 1 n ILE . 202 A 202 
A 203 1 n GLU . 203 A 203 
A 204 1 n ALA . 204 A 204 
A 205 1 n LYS . 205 A 205 
A 206 1 n HIS . 206 A 206 
A 207 1 n ASP . 207 A 207 
A 208 1 n LYS . 208 A 208 
A 209 1 n TYR . 209 A 209 
A 210 1 n MET . 210 A 210 
A 211 1 n ALA . 211 A 211 
A 212 1 n ASP . 212 A 212 
A 213 1 n MET . 213 A 213 
A 214 1 n ASP . 214 A 214 
A 215 1 n GLU . 215 A 215 
A 216 1 n LEU . 216 A 216 
A 217 1 n PHE . 217 A 217 
A 218 1 n SER . 218 A 218 
A 219 1 n GLN . 219 A 219 
A 220 1 n VAL . 220 A 220 
A 221 1 n ASP . 221 A 221 
A 222 1 n GLU . 222 A 222 
A 223 1 n LYS . 223 A 223 
A 224 1 n ARG . 224 A 224 
A 225 1 n LYS . 225 A 225 
A 226 1 n LYS . 226 A 226 
A 227 1 n ARG . 227 A 227 
A 228 1 n ASP . 228 A 228 
A 229 1 n ILE . 229 A 229 
A 230 1 n PRO . 230 A 230 
A 231 1 n ASP . 231 A 231 
A 232 1 n TYR . 232 A 232 
A 233 1 n LEU . 233 A 233 
A 234 1 n CYS . 234 A 234 
A 235 1 n GLY . 235 A 235 
A 236 1 n LYS . 236 A 236 
A 237 1 n ILE . 237 A 237 
A 238 1 n SER . 238 A 238 
A 239 1 n PHE . 239 A 239 
A 240 1 n GLU . 240 A 240 
A 241 1 n LEU . 241 A 241 
A 242 1 n MET . 242 A 242 
A 243 1 n ARG . 243 A 243 
A 244 1 n GLU . 244 A 244 
A 245 1 n PRO . 245 A 245 
A 246 1 n CYS . 246 A 246 
A 247 1 n ILE . 247 A 247 
A 248 1 n THR . 248 A 248 
A 249 1 n PRO . 249 A 249 
A 250 1 n SER . 250 A 250 
A 251 1 n GLY . 251 A 251 
A 252 1 n ILE . 252 A 252 
A 253 1 n THR . 253 A 253 
A 254 1 n TYR . 254 A 254 
A 255 1 n ASP . 255 A 255 
A 256 1 n ARG . 256 A 256 
A 257 1 n LYS . 257 A 257 
A 258 1 n ASP . 258 A 258 
A 259 1 n ILE . 259 A 259 
A 260 1 n GLU . 260 A 260 
A 261 1 n GLU . 261 A 261 
A 262 1 n HIS . 262 A 262 
A 263 1 n LEU . 263 A 263 
A 264 1 n GLN . 264 A 264 
A 265 1 n ARG . 265 A 265 
A 266 1 n VAL . 266 A 266 
A 267 1 n GLY . 267 A 267 
A 268 1 n HIS . 268 A 268 
A 269 1 n PHE . 269 A 269 
A 270 1 n ASP . 270 A 270 
A 271 1 n PRO . 271 A 271 
A 272 1 n VAL . 272 A 272 
A 273 1 n THR . 273 A 273 
A 274 1 n ARG . 274 A 274 
A 275 1 n SER . 275 A 275 
A 276 1 n PRO . 276 A 276 
A 277 1 n LEU . 277 A 277 
A 278 1 n THR . 278 A 278 
A 279 1 n GLN . 279 A 279 
A 280 1 n GLU . 280 A 280 
A 281 1 n GLN . 281 A 281 
A 282 1 n LEU . 282 A 282 
A 283 1 n ILE . 283 A 283 
A 284 1 n PRO . 284 A 284 
A 285 1 n ASN . 285 A 285 
A 286 1 n LEU . 286 A 286 
A 287 1 n ALA . 287 A 287 
A 288 1 n MET . 288 A 288 
A 289 1 n LYS . 289 A 289 
A 290 1 n GLU . 290 A 290 
A 291 1 n VAL . 291 A 291 
A 292 1 n ILE . 292 A 292 
A 293 1 n ASP . 293 A 293 
A 294 1 n ALA . 294 A 294 
A 295 1 n PHE . 295 A 295 
A 296 1 n ILE . 296 A 296 
A 297 1 n SER . 297 A 297 
A 298 1 n GLU . 298 A 298 
A 299 1 n ASN . 299 A 299 
A 300 1 n GLY . 300 A 300 
A 301 1 n TRP . 301 A 301 
A 302 1 n VAL . 302 A 302 
A 303 1 n GLU . 303 A 303 
A 304 1 n ASP . 304 A 304 
A 305 1 n TYR . 305 A 305 
B 1   2 n GLY . 1   B 1   
B 2   2 n SER . 2   B 2   
B 3   2 n MET . 3   B 3   
B 4   2 n LYS . 4   B 4   
B 5   2 n GLY . 5   B 5   
B 6   2 n LYS . 6   B 6   
B 7   2 n GLU . 7   B 7   
B 8   2 n GLU . 8   B 8   
B 9   2 n LYS . 9   B 9   
B 10  2 n GLU . 10  B 10  
B 11  2 n GLY . 11  B 11  
B 12  2 n GLY . 12  B 12  
B 13  2 n ALA . 13  B 13  
B 14  2 n ARG . 14  B 14  
B 15  2 n LEU . 15  B 15  
B 16  2 n GLY . 16  B 16  
B 17  2 n ALA . 17  B 17  
B 18  2 n GLY . 18  B 18  
B 19  2 n GLY . 19  B 19  
B 20  2 n GLY . 20  B 20  
B 21  2 n SER . 21  B 21  
B 22  2 n PRO . 22  B 22  
B 23  2 n GLU . 23  B 23  
B 24  2 n LYS . 24  B 24  
B 25  2 n SER . 25  B 25  
B 26  2 n PRO . 26  B 26  
B 27  2 n SER . 27  B 27  
B 28  2 n ALA . 28  B 28  
B 29  2 n GLN . 29  B 29  
B 30  2 n GLU . 30  B 30  
B 31  2 n LEU . 31  B 31  
B 32  2 n LYS . 32  B 32  
B 33  2 n GLU . 33  B 33  
B 34  2 n GLN . 34  B 34  
B 35  2 n GLY . 35  B 35  
B 36  2 n ASN . 36  B 36  
B 37  2 n ARG . 37  B 37  
B 38  2 n LEU . 38  B 38  
B 39  2 n PHE . 39  B 39  
B 40  2 n VAL . 40  B 40  
B 41  2 n GLY . 41  B 41  
B 42  2 n ARG . 42  B 42  
B 43  2 n LYS . 43  B 43  
B 44  2 n TYR . 44  B 44  
B 45  2 n PRO . 45  B 45  
B 46  2 n GLU . 46  B 46  
B 47  2 n ALA . 47  B 47  
B 48  2 n ALA . 48  B 48  
B 49  2 n ALA . 49  B 49  
B 50  2 n CYS . 50  B 50  
B 51  2 n TYR . 51  B 51  
B 52  2 n GLY . 52  B 52  
B 53  2 n ARG . 53  B 53  
B 54  2 n ALA . 54  B 54  
B 55  2 n ILE . 55  B 55  
B 56  2 n THR . 56  B 56  
B 57  2 n ARG . 57  B 57  
B 58  2 n ASN . 58  B 58  
B 59  2 n PRO . 59  B 59  
B 60  2 n LEU . 60  B 60  
B 61  2 n VAL . 61  B 61  
B 62  2 n ALA . 62  B 62  
B 63  2 n VAL . 63  B 63  
B 64  2 n TYR . 64  B 64  
B 65  2 n TYR . 65  B 65  
B 66  2 n THR . 66  B 66  
B 67  2 n ASN . 67  B 67  
B 68  2 n ARG . 68  B 68  
B 69  2 n ALA . 69  B 69  
B 70  2 n LEU . 70  B 70  
B 71  2 n CYS . 71  B 71  
B 72  2 n TYR . 72  B 72  
B 73  2 n LEU . 73  B 73  
B 74  2 n LYS . 74  B 74  
B 75  2 n MET . 75  B 75  
B 76  2 n GLN . 76  B 76  
B 77  2 n GLN . 77  B 77  
B 78  2 n HIS . 78  B 78  
B 79  2 n GLU . 79  B 79  
B 80  2 n GLN . 80  B 80  
B 81  2 n ALA . 81  B 81  
B 82  2 n LEU . 82  B 82  
B 83  2 n ALA . 83  B 83  
B 84  2 n ASP . 84  B 84  
B 85  2 n CYS . 85  B 85  
B 86  2 n ARG . 86  B 86  
B 87  2 n ARG . 87  B 87  
B 88  2 n ALA . 88  B 88  
B 89  2 n LEU . 89  B 89  
B 90  2 n GLU . 90  B 90  
B 91  2 n LEU . 91  B 91  
B 92  2 n ASP . 92  B 92  
B 93  2 n GLY . 93  B 93  
B 94  2 n GLN . 94  B 94  
B 95  2 n SER . 95  B 95  
B 96  2 n VAL . 96  B 96  
B 97  2 n LYS . 97  B 97  
B 98  2 n ALA . 98  B 98  
B 99  2 n HIS . 99  B 99  
B 100 2 n PHE . 100 B 100 
B 101 2 n PHE . 101 B 101 
B 102 2 n LEU . 102 B 102 
B 103 2 n GLY . 103 B 103 
B 104 2 n GLN . 104 B 104 
B 105 2 n CYS . 105 B 105 
B 106 2 n GLN . 106 B 106 
B 107 2 n LEU . 107 B 107 
B 108 2 n GLU . 108 B 108 
B 109 2 n MET . 109 B 109 
B 110 2 n GLU . 110 B 110 
B 111 2 n SER . 111 B 111 
B 112 2 n TYR . 112 B 112 
B 113 2 n ASP . 113 B 113 
B 114 2 n GLU . 114 B 114 
B 115 2 n ALA . 115 B 115 
B 116 2 n ILE . 116 B 116 
B 117 2 n ALA . 117 B 117 
B 118 2 n ASN . 118 B 118 
B 119 2 n LEU . 119 B 119 
B 120 2 n GLN . 120 B 120 
B 121 2 n ARG . 121 B 121 
B 122 2 n ALA . 122 B 122 
B 123 2 n TYR . 123 B 123 
B 124 2 n SER . 124 B 124 
B 125 2 n LEU . 125 B 125 
B 126 2 n ALA . 126 B 126 
B 127 2 n LYS . 127 B 127 
B 128 2 n GLU . 128 B 128 
B 129 2 n GLN . 129 B 129 
B 130 2 n ARG . 130 B 130 
B 131 2 n LEU . 131 B 131 
B 132 2 n ASN . 132 B 132 
B 133 2 n PHE . 133 B 133 
B 134 2 n GLY . 134 B 134 
B 135 2 n ASP . 135 B 135 
B 136 2 n ASP . 136 B 136 
B 137 2 n ILE . 137 B 137 
B 138 2 n PRO . 138 B 138 
B 139 2 n SER . 139 B 139 
B 140 2 n ALA . 140 B 140 
B 141 2 n LEU . 141 B 141 
B 142 2 n ARG . 142 B 142 
B 143 2 n ILE . 143 B 143 
B 144 2 n ALA . 144 B 144 
B 145 2 n LYS . 145 B 145 
B 146 2 n LYS . 146 B 146 
B 147 2 n LYS . 147 B 147 
B 148 2 n ARG . 148 B 148 
B 149 2 n TRP . 149 B 149 
B 150 2 n ASN . 150 B 150 
B 151 2 n SER . 151 B 151 
B 152 2 n ILE . 152 B 152 
B 153 2 n GLU . 153 B 153 
B 154 2 n GLU . 154 B 154 
B 155 2 n ARG . 155 B 155 
B 156 2 n ARG . 156 B 156 
B 157 2 n ILE . 157 B 157 
B 158 2 n HIS . 158 B 158 
B 159 2 n GLN . 159 B 159 
B 160 2 n GLU . 160 B 160 
B 161 2 n SER . 161 B 161 
B 162 2 n GLU . 162 B 162 
B 163 2 n LEU . 163 B 163 
B 164 2 n HIS . 164 B 164 
B 165 2 n SER . 165 B 165 
B 166 2 n TYR . 166 B 166 
B 167 2 n LEU . 167 B 167 
B 168 2 n SER . 168 B 168 
B 169 2 n ARG . 169 B 169 
B 170 2 n LEU . 170 B 170 
B 171 2 n ILE . 171 B 171 
B 172 2 n ALA . 172 B 172 
B 173 2 n ALA . 173 B 173 
B 174 2 n GLU . 174 B 174 
B 175 2 n ARG . 175 B 175 
B 176 2 n GLU . 176 B 176 
B 177 2 n ARG . 177 B 177 
B 178 2 n GLU . 178 B 178 
B 179 2 n LEU . 179 B 179 
B 180 2 n GLU . 180 B 180 
B 181 2 n GLU . 181 B 181 
B 182 2 n CYS . 182 B 182 
B 183 2 n GLN . 183 B 183 
B 184 2 n ARG . 184 B 184 
B 185 2 n ASN . 185 B 185 
B 186 2 n HIS . 186 B 186 
B 187 2 n GLU . 187 B 187 
B 188 2 n GLY . 188 B 188 
B 189 2 n ASP . 189 B 189 
B 190 2 n GLU . 190 B 190 
B 191 2 n ASP . 191 B 191 
B 192 2 n ASP . 192 B 192 
B 193 2 n SER . 193 B 193 
B 194 2 n HIS . 194 B 194 
B 195 2 n VAL . 195 B 195 
B 196 2 n ARG . 196 B 196 
B 197 2 n ALA . 197 B 197 
B 198 2 n GLN . 198 B 198 
B 199 2 n GLN . 199 B 199 
B 200 2 n ALA . 200 B 200 
B 201 2 n CYS . 201 B 201 
B 202 2 n ILE . 202 B 202 
B 203 2 n GLU . 203 B 203 
B 204 2 n ALA . 204 B 204 
B 205 2 n LYS . 205 B 205 
B 206 2 n HIS . 206 B 206 
B 207 2 n ASP . 207 B 207 
B 208 2 n LYS . 208 B 208 
B 209 2 n TYR . 209 B 209 
B 210 2 n MET . 210 B 210 
B 211 2 n ALA . 211 B 211 
B 212 2 n ASP . 212 B 212 
B 213 2 n MET . 213 B 213 
B 214 2 n ASP . 214 B 214 
B 215 2 n GLU . 215 B 215 
B 216 2 n LEU . 216 B 216 
B 217 2 n PHE . 217 B 217 
B 218 2 n SER . 218 B 218 
B 219 2 n GLN . 219 B 219 
B 220 2 n VAL . 220 B 220 
B 221 2 n ASP . 221 B 221 
B 222 2 n GLU . 222 B 222 
B 223 2 n LYS . 223 B 223 
B 224 2 n ARG . 224 B 224 
B 225 2 n LYS . 225 B 225 
B 226 2 n LYS . 226 B 226 
B 227 2 n ARG . 227 B 227 
B 228 2 n ASP . 228 B 228 
B 229 2 n ILE . 229 B 229 
B 230 2 n PRO . 230 B 230 
B 231 2 n ASP . 231 B 231 
B 232 2 n TYR . 232 B 232 
B 233 2 n LEU . 233 B 233 
B 234 2 n CYS . 234 B 234 
B 235 2 n GLY . 235 B 235 
B 236 2 n LYS . 236 B 236 
B 237 2 n ILE . 237 B 237 
B 238 2 n SER . 238 B 238 
B 239 2 n PHE . 239 B 239 
B 240 2 n GLU . 240 B 240 
B 241 2 n LEU . 241 B 241 
B 242 2 n MET . 242 B 242 
B 243 2 n ARG . 243 B 243 
B 244 2 n GLU . 244 B 244 
B 245 2 n PRO . 245 B 245 
B 246 2 n CYS . 246 B 246 
B 247 2 n ILE . 247 B 247 
B 248 2 n THR . 248 B 248 
B 249 2 n PRO . 249 B 249 
B 250 2 n SER . 250 B 250 
B 251 2 n GLY . 251 B 251 
B 252 2 n ILE . 252 B 252 
B 253 2 n THR . 253 B 253 
B 254 2 n TYR . 254 B 254 
B 255 2 n ASP . 255 B 255 
B 256 2 n ARG . 256 B 256 
B 257 2 n LYS . 257 B 257 
B 258 2 n ASP . 258 B 258 
B 259 2 n ILE . 259 B 259 
B 260 2 n GLU . 260 B 260 
B 261 2 n GLU . 261 B 261 
B 262 2 n HIS . 262 B 262 
B 263 2 n LEU . 263 B 263 
B 264 2 n GLN . 264 B 264 
B 265 2 n ARG . 265 B 265 
B 266 2 n VAL . 266 B 266 
B 267 2 n GLY . 267 B 267 
B 268 2 n HIS . 268 B 268 
B 269 2 n PHE . 269 B 269 
B 270 2 n ASP . 270 B 270 
B 271 2 n PRO . 271 B 271 
B 272 2 n VAL . 272 B 272 
B 273 2 n THR . 273 B 273 
B 274 2 n ARG . 274 B 274 
B 275 2 n SER . 275 B 275 
B 276 2 n PRO . 276 B 276 
B 277 2 n LEU . 277 B 277 
B 278 2 n THR . 278 B 278 
B 279 2 n GLN . 279 B 279 
B 280 2 n GLU . 280 B 280 
B 281 2 n GLN . 281 B 281 
B 282 2 n LEU . 282 B 282 
B 283 2 n ILE . 283 B 283 
B 284 2 n PRO . 284 B 284 
B 285 2 n ASN . 285 B 285 
B 286 2 n LEU . 286 B 286 
B 287 2 n ALA . 287 B 287 
B 288 2 n MET . 288 B 288 
B 289 2 n LYS . 289 B 289 
B 290 2 n GLU . 290 B 290 
B 291 2 n VAL . 291 B 291 
B 292 2 n ILE . 292 B 292 
B 293 2 n ASP . 293 B 293 
B 294 2 n ALA . 294 B 294 
B 295 2 n PHE . 295 B 295 
B 296 2 n ILE . 296 B 296 
B 297 2 n SER . 297 B 297 
B 298 2 n GLU . 298 B 298 
B 299 2 n ASN . 299 B 299 
B 300 2 n GLY . 300 B 300 
B 301 2 n TRP . 301 B 301 
B 302 2 n VAL . 302 B 302 
B 303 2 n GLU . 303 B 303 
B 304 2 n ASP . 304 B 304 
B 305 2 n TYR . 305 B 305 
C 1   3 n MET . 1   C 1   
C 2   3 n ALA . 2   C 2   
C 3   3 n GLY . 3   C 3   
C 4   3 n LEU . 4   C 4   
C 5   3 n PRO . 5   C 5   
C 6   3 n ARG . 6   C 6   
C 7   3 n ARG . 7   C 7   
C 8   3 n ILE . 8   C 8   
C 9   3 n ILE . 9   C 9   
C 10  3 n LYS . 10  C 10  
C 11  3 n GLU . 11  C 11  
C 12  3 n THR . 12  C 12  
C 13  3 n GLN . 13  C 13  
C 14  3 n ARG . 14  C 14  
C 15  3 n LEU . 15  C 15  
C 16  3 n LEU . 16  C 16  
C 17  3 n ALA . 17  C 17  
C 18  3 n GLU . 18  C 18  
C 19  3 n PRO . 19  C 19  
C 20  3 n VAL . 20  C 20  
C 21  3 n PRO . 21  C 21  
C 22  3 n GLY . 22  C 22  
C 23  3 n ILE . 23  C 23  
C 24  3 n LYS . 24  C 24  
C 25  3 n ALA . 25  C 25  
C 26  3 n GLU . 26  C 26  
C 27  3 n PRO . 27  C 27  
C 28  3 n ASP . 28  C 28  
C 29  3 n GLU . 29  C 29  
C 30  3 n SER . 30  C 30  
C 31  3 n ASN . 31  C 31  
C 32  3 n ALA . 32  C 32  
C 33  3 n ARG . 33  C 33  
C 34  3 n TYR . 34  C 34  
C 35  3 n PHE . 35  C 35  
C 36  3 n HIS . 36  C 36  
C 37  3 n VAL . 37  C 37  
C 38  3 n VAL . 38  C 38  
C 39  3 n ILE . 39  C 39  
C 40  3 n ALA . 40  C 40  
C 41  3 n GLY . 41  C 41  
C 42  3 n PRO . 42  C 42  
C 43  3 n GLN . 43  C 43  
C 44  3 n ASP . 44  C 44  
C 45  3 n SER . 45  C 45  
C 46  3 n PRO . 46  C 46  
C 47  3 n PHE . 47  C 47  
C 48  3 n GLU . 48  C 48  
C 49  3 n GLY . 49  C 49  
C 50  3 n GLY . 50  C 50  
C 51  3 n THR . 51  C 51  
C 52  3 n PHE . 52  C 52  
C 53  3 n LYS . 53  C 53  
C 54  3 n LEU . 54  C 54  
C 55  3 n GLU . 55  C 55  
C 56  3 n LEU . 56  C 56  
C 57  3 n PHE . 57  C 57  
C 58  3 n LEU . 58  C 58  
C 59  3 n PRO . 59  C 59  
C 60  3 n GLU . 60  C 60  
C 61  3 n GLU . 61  C 61  
C 62  3 n TYR . 62  C 62  
C 63  3 n PRO . 63  C 63  
C 64  3 n MET . 64  C 64  
C 65  3 n ALA . 65  C 65  
C 66  3 n ALA . 66  C 66  
C 67  3 n PRO . 67  C 67  
C 68  3 n LYS . 68  C 68  
C 69  3 n VAL . 69  C 69  
C 70  3 n ARG . 70  C 70  
C 71  3 n PHE . 71  C 71  
C 72  3 n MET . 72  C 72  
C 73  3 n THR . 73  C 73  
C 74  3 n LYS . 74  C 74  
C 75  3 n ILE . 75  C 75  
C 76  3 n TYR . 76  C 76  
C 77  3 n HIS . 77  C 77  
C 78  3 n PRO . 78  C 78  
C 79  3 n ASN . 79  C 79  
C 80  3 n VAL . 80  C 80  
C 81  3 n ASP . 81  C 81  
C 82  3 n LYS . 82  C 82  
C 83  3 n LEU . 83  C 83  
C 84  3 n GLY . 84  C 84  
C 85  3 n ARG . 85  C 85  
C 86  3 n ILE . 86  C 86  
C 87  3 n CYS . 87  C 87  
C 88  3 n LEU . 88  C 88  
C 89  3 n ASP . 89  C 89  
C 90  3 n ILE . 90  C 90  
C 91  3 n LEU . 91  C 91  
C 92  3 n LYS . 92  C 92  
C 93  3 n ASP . 93  C 93  
C 94  3 n LYS . 94  C 94  
C 95  3 n TRP . 95  C 95  
C 96  3 n SER . 96  C 96  
C 97  3 n PRO . 97  C 97  
C 98  3 n ALA . 98  C 98  
C 99  3 n LEU . 99  C 99  
C 100 3 n GLN . 100 C 100 
C 101 3 n ILE . 101 C 101 
C 102 3 n ARG . 102 C 102 
C 103 3 n THR . 103 C 103 
C 104 3 n VAL . 104 C 104 
C 105 3 n LEU . 105 C 105 
C 106 3 n LEU . 106 C 106 
C 107 3 n SER . 107 C 107 
C 108 3 n ILE . 108 C 108 
C 109 3 n GLN . 109 C 109 
C 110 3 n ALA . 110 C 110 
C 111 3 n LEU . 111 C 111 
C 112 3 n LEU . 112 C 112 
C 113 3 n SER . 113 C 113 
C 114 3 n ALA . 114 C 114 
C 115 3 n PRO . 115 C 115 
C 116 3 n ASN . 116 C 116 
C 117 3 n PRO . 117 C 117 
C 118 3 n ASP . 118 C 118 
C 119 3 n ASP . 119 C 119 
C 120 3 n PRO . 120 C 120 
C 121 3 n LEU . 121 C 121 
C 122 3 n ALA . 122 C 122 
C 123 3 n ASN . 123 C 123 
C 124 3 n ASP . 124 C 124 
C 125 3 n VAL . 125 C 125 
C 126 3 n ALA . 126 C 126 
C 127 3 n GLU . 127 C 127 
C 128 3 n GLN . 128 C 128 
C 129 3 n TRP . 129 C 129 
C 130 3 n LYS . 130 C 130 
C 131 3 n THR . 131 C 131 
C 132 3 n ASN . 132 C 132 
C 133 3 n GLU . 133 C 133 
C 134 3 n ALA . 134 C 134 
C 135 3 n GLN . 135 C 135 
C 136 3 n ALA . 136 C 136 
C 137 3 n ILE . 137 C 137 
C 138 3 n GLU . 138 C 138 
C 139 3 n THR . 139 C 139 
C 140 3 n ALA . 140 C 140 
C 141 3 n ARG . 141 C 141 
C 142 3 n ALA . 142 C 142 
C 143 3 n TRP . 143 C 143 
C 144 3 n THR . 144 C 144 
C 145 3 n ARG . 145 C 145 
C 146 3 n LEU . 146 C 146 
C 147 3 n TYR . 147 C 147 
C 148 3 n ALA . 148 C 148 
C 149 3 n MET . 149 C 149 
C 150 3 n ASN . 150 C 150 
C 151 3 n ASN . 151 C 151 
C 152 3 n ILE . 152 C 152 
D 1   4 n MET . 1   D 1   
D 2   4 n GLN . 2   D 2   
D 3   4 n ILE . 3   D 3   
D 4   4 n PHE . 4   D 4   
D 5   4 n VAL . 5   D 5   
D 6   4 n LYS . 6   D 6   
D 7   4 n THR . 7   D 7   
D 8   4 n LEU . 8   D 8   
D 9   4 n THR . 9   D 9   
D 10  4 n GLY . 10  D 10  
D 11  4 n LYS . 11  D 11  
D 12  4 n THR . 12  D 12  
D 13  4 n ILE . 13  D 13  
D 14  4 n THR . 14  D 14  
D 15  4 n LEU . 15  D 15  
D 16  4 n GLU . 16  D 16  
D 17  4 n VAL . 17  D 17  
D 18  4 n GLU . 18  D 18  
D 19  4 n PRO . 19  D 19  
D 20  4 n SER . 20  D 20  
D 21  4 n ASP . 21  D 21  
D 22  4 n THR . 22  D 22  
D 23  4 n ILE . 23  D 23  
D 24  4 n GLU . 24  D 24  
D 25  4 n ASN . 25  D 25  
D 26  4 n VAL . 26  D 26  
D 27  4 n LYS . 27  D 27  
D 28  4 n ALA . 28  D 28  
D 29  4 n LYS . 29  D 29  
D 30  4 n ILE . 30  D 30  
D 31  4 n GLN . 31  D 31  
D 32  4 n CYS . 32  D 32  
D 33  4 n LYS . 33  D 33  
D 34  4 n GLU . 34  D 34  
D 35  4 n GLY . 35  D 35  
D 36  4 n ILE . 36  D 36  
D 37  4 n PRO . 37  D 37  
D 38  4 n PRO . 38  D 38  
D 39  4 n ASP . 39  D 39  
D 40  4 n GLN . 40  D 40  
D 41  4 n GLN . 41  D 41  
D 42  4 n ARG . 42  D 42  
D 43  4 n LEU . 43  D 43  
D 44  4 n ILE . 44  D 44  
D 45  4 n PHE . 45  D 45  
D 46  4 n ALA . 46  D 46  
D 47  4 n GLY . 47  D 47  
D 48  4 n LYS . 48  D 48  
D 49  4 n GLN . 49  D 49  
D 50  4 n LEU . 50  D 50  
D 51  4 n GLU . 51  D 51  
D 52  4 n ASP . 52  D 52  
D 53  4 n GLY . 53  D 53  
D 54  4 n ARG . 54  D 54  
D 55  4 n THR . 55  D 55  
D 56  4 n LEU . 56  D 56  
D 57  4 n SER . 57  D 57  
D 58  4 n ASP . 58  D 58  
D 59  4 n TYR . 59  D 59  
D 60  4 n ASN . 60  D 60  
D 61  4 n ILE . 61  D 61  
D 62  4 n GLN . 62  D 62  
D 63  4 n LYS . 63  D 63  
D 64  4 n GLU . 64  D 64  
D 65  4 n SER . 65  D 65  
D 66  4 n THR . 66  D 66  
D 67  4 n LEU . 67  D 67  
D 68  4 n HIS . 68  D 68  
D 69  4 n LEU . 69  D 69  
D 70  4 n VAL . 70  D 70  
D 71  4 n LEU . 71  D 71  
D 72  4 n ARG . 72  D 72  
D 73  4 n LEU . 73  D 73  
D 74  4 n ARG . 74  D 74  
D 75  4 n GLY . 75  D 75  
D 76  4 n GLY . 76  D 76  
E 1   5 n MET . 1   E 1   
E 2   5 n ALA . 2   E 2   
E 3   5 n ALA . 3   E 3   
E 4   5 n THR . 4   E 4   
E 5   5 n THR . 5   E 5   
E 6   5 n GLY . 6   E 6   
E 7   5 n SER . 7   E 7   
E 8   5 n GLY . 8   E 8   
E 9   5 n VAL . 9   E 9   
E 10  5 n LYS . 10  E 10  
E 11  5 n VAL . 11  E 11  
E 12  5 n PRO . 12  E 12  
E 13  5 n ARG . 13  E 13  
E 14  5 n ASN . 14  E 14  
E 15  5 n PHE . 15  E 15  
E 16  5 n ARG . 16  E 16  
E 17  5 n LEU . 17  E 17  
E 18  5 n LEU . 18  E 18  
E 19  5 n GLU . 19  E 19  
E 20  5 n GLU . 20  E 20  
E 21  5 n LEU . 21  E 21  
E 22  5 n GLU . 22  E 22  
E 23  5 n GLU . 23  E 23  
E 24  5 n GLY . 24  E 24  
E 25  5 n GLN . 25  E 25  
E 26  5 n LYS . 26  E 26  
E 27  5 n GLY . 27  E 27  
E 28  5 n VAL . 28  E 28  
E 29  5 n GLY . 29  E 29  
E 30  5 n ASP . 30  E 30  
E 31  5 n GLY . 31  E 31  
E 32  5 n THR . 32  E 32  
E 33  5 n VAL . 33  E 33  
E 34  5 n SER . 34  E 34  
E 35  5 n TRP . 35  E 35  
E 36  5 n GLY . 36  E 36  
E 37  5 n LEU . 37  E 37  
E 38  5 n GLU . 38  E 38  
E 39  5 n ASP . 39  E 39  
E 40  5 n ASP . 40  E 40  
E 41  5 n GLU . 41  E 41  
E 42  5 n ASP . 42  E 42  
E 43  5 n MET . 43  E 43  
E 44  5 n THR . 44  E 44  
E 45  5 n LEU . 45  E 45  
E 46  5 n THR . 46  E 46  
E 47  5 n ARG . 47  E 47  
E 48  5 n TRP . 48  E 48  
E 49  5 n THR . 49  E 49  
E 50  5 n GLY . 50  E 50  
E 51  5 n MET . 51  E 51  
E 52  5 n ILE . 52  E 52  
E 53  5 n ILE . 53  E 53  
E 54  5 n GLY . 54  E 54  
E 55  5 n PRO . 55  E 55  
E 56  5 n PRO . 56  E 56  
E 57  5 n ARG . 57  E 57  
E 58  5 n THR . 58  E 58  
E 59  5 n ILE . 59  E 59  
E 60  5 n TYR . 60  E 60  
E 61  5 n GLU . 61  E 61  
E 62  5 n ASN . 62  E 62  
E 63  5 n ARG . 63  E 63  
E 64  5 n ILE . 64  E 64  
E 65  5 n TYR . 65  E 65  
E 66  5 n SER . 66  E 66  
E 67  5 n LEU . 67  E 67  
E 68  5 n LYS . 68  E 68  
E 69  5 n ILE . 69  E 69  
E 70  5 n GLU . 70  E 70  
E 71  5 n CYS . 71  E 71  
E 72  5 n GLY . 72  E 72  
E 73  5 n PRO . 73  E 73  
E 74  5 n LYS . 74  E 74  
E 75  5 n TYR . 75  E 75  
E 76  5 n PRO . 76  E 76  
E 77  5 n GLU . 77  E 77  
E 78  5 n ALA . 78  E 78  
E 79  5 n PRO . 79  E 79  
E 80  5 n PRO . 80  E 80  
E 81  5 n PHE . 81  E 81  
E 82  5 n VAL . 82  E 82  
E 83  5 n ARG . 83  E 83  
E 84  5 n PHE . 84  E 84  
E 85  5 n VAL . 85  E 85  
E 86  5 n THR . 86  E 86  
E 87  5 n LYS . 87  E 87  
E 88  5 n ILE . 88  E 88  
E 89  5 n ASN . 89  E 89  
E 90  5 n MET . 90  E 90  
E 91  5 n ASN . 91  E 91  
E 92  5 n GLY . 92  E 92  
E 93  5 n VAL . 93  E 93  
E 94  5 n ASN . 94  E 94  
E 95  5 n SER . 95  E 95  
E 96  5 n SER . 96  E 96  
E 97  5 n ASN . 97  E 97  
E 98  5 n GLY . 98  E 98  
E 99  5 n VAL . 99  E 99  
E 100 5 n VAL . 100 E 100 
E 101 5 n ASP . 101 E 101 
E 102 5 n PRO . 102 E 102 
E 103 5 n ARG . 103 E 103 
E 104 5 n ALA . 104 E 104 
E 105 5 n ILE . 105 E 105 
E 106 5 n SER . 106 E 106 
E 107 5 n VAL . 107 E 107 
E 108 5 n LEU . 108 E 108 
E 109 5 n ALA . 109 E 109 
E 110 5 n LYS . 110 E 110 
E 111 5 n TRP . 111 E 111 
E 112 5 n GLN . 112 E 112 
E 113 5 n ASN . 113 E 113 
E 114 5 n SER . 114 E 114 
E 115 5 n TYR . 115 E 115 
E 116 5 n SER . 116 E 116 
E 117 5 n ILE . 117 E 117 
E 118 5 n LYS . 118 E 118 
E 119 5 n VAL . 119 E 119 
E 120 5 n VAL . 120 E 120 
E 121 5 n LEU . 121 E 121 
E 122 5 n GLN . 122 E 122 
E 123 5 n GLU . 123 E 123 
E 124 5 n LEU . 124 E 124 
E 125 5 n ARG . 125 E 125 
E 126 5 n ARG . 126 E 126 
E 127 5 n LEU . 127 E 127 
E 128 5 n MET . 128 E 128 
E 129 5 n MET . 129 E 129 
E 130 5 n SER . 130 E 130 
E 131 5 n LYS . 131 E 131 
E 132 5 n GLU . 132 E 132 
E 133 5 n ASN . 133 E 133 
E 134 5 n MET . 134 E 134 
E 135 5 n LYS . 135 E 135 
E 136 5 n LEU . 136 E 136 
E 137 5 n PRO . 137 E 137 
E 138 5 n GLN . 138 E 138 
E 139 5 n PRO . 139 E 139 
E 140 5 n PRO . 140 E 140 
E 141 5 n GLU . 141 E 141 
E 142 5 n GLY . 142 E 142 
E 143 5 n GLN . 143 E 143 
E 144 5 n CYS . 144 E 144 
E 145 5 n TYR . 145 E 145 
E 146 5 n SER . 146 E 146 
E 147 5 n ASN . 147 E 147 
#
_software.classification other
_software.date           ?
_software.description    "Structure prediction"
_software.name           AlphaFold
_software.pdbx_ordinal   1
_software.type           package
_software.version        "AlphaFold-beta-20231127 (e527c150-d829-4511-b408-65d0a6f552a0 @ 2026-02-20 01:32:16)"
#
loop_
_struct_asym.entity_id
_struct_asym.id
1 A 
2 B 
3 C 
4 D 
5 E 
#
loop_
_atom_site.group_PDB
_atom_site.id
_atom_site.type_symbol
_atom_site.label_atom_id
_atom_site.label_alt_id
_atom_site.label_comp_id
_atom_site.label_asym_id
_atom_site.label_entity_id
_atom_site.label_seq_id
_atom_site.pdbx_PDB_ins_code
_atom_site.Cartn_x
_atom_site.Cartn_y
_atom_site.Cartn_z
_atom_site.occupancy
_atom_site.B_iso_or_equiv
_atom_site.auth_seq_id
_atom_site.auth_asym_id
_atom_site.pdbx_PDB_model_num
ATOM 1    N N   . GLY A 1 1   ? -96.279 -16.666 69.411   1.00 24.87 1   A 1 
ATOM 2    C CA  . GLY A 1 1   ? -96.379 -15.667 68.345   1.00 28.98 1   A 1 
ATOM 3    C C   . GLY A 1 1   ? -94.976 -15.346 67.842   1.00 30.31 1   A 1 
ATOM 4    O O   . GLY A 1 1   ? -94.143 -14.961 68.656   1.00 27.95 1   A 1 
ATOM 5    N N   . SER A 1 2   ? -94.712 -15.612 66.540   1.00 25.85 2   A 1 
ATOM 6    C CA  . SER A 1 2   ? -93.354 -15.567 65.990   1.00 31.52 2   A 1 
ATOM 7    C C   . SER A 1 2   ? -92.900 -14.111 65.829   1.00 31.99 2   A 1 
ATOM 8    O O   . SER A 1 2   ? -93.422 -13.384 64.993   1.00 31.28 2   A 1 
ATOM 9    C CB  . SER A 1 2   ? -93.331 -16.304 64.640   1.00 30.68 2   A 1 
ATOM 10   O OG  . SER A 1 2   ? -92.031 -16.465 64.188   1.00 27.78 2   A 1 
ATOM 11   N N   . MET A 1 3   ? -91.944 -13.683 66.667   1.00 26.22 3   A 1 
ATOM 12   C CA  . MET A 1 3   ? -91.344 -12.341 66.608   1.00 30.94 3   A 1 
ATOM 13   C C   . MET A 1 3   ? -90.517 -12.234 65.322   1.00 29.13 3   A 1 
ATOM 14   O O   . MET A 1 3   ? -89.378 -12.675 65.255   1.00 28.99 3   A 1 
ATOM 15   C CB  . MET A 1 3   ? -90.478 -12.081 67.855   1.00 31.81 3   A 1 
ATOM 16   C CG  . MET A 1 3   ? -91.308 -11.778 69.116   1.00 32.02 3   A 1 
ATOM 17   S SD  . MET A 1 3   ? -90.250 -11.420 70.553   1.00 31.70 3   A 1 
ATOM 18   C CE  . MET A 1 3   ? -91.511 -11.014 71.793   1.00 29.91 3   A 1 
ATOM 19   N N   . LYS A 1 4   ? -91.122 -11.671 64.243   1.00 27.38 4   A 1 
ATOM 20   C CA  . LYS A 1 4   ? -90.411 -11.335 63.005   1.00 32.76 4   A 1 
ATOM 21   C C   . LYS A 1 4   ? -89.415 -10.208 63.323   1.00 30.20 4   A 1 
ATOM 22   O O   . LYS A 1 4   ? -89.809 -9.048  63.412   1.00 29.51 4   A 1 
ATOM 23   C CB  . LYS A 1 4   ? -91.397 -10.924 61.908   1.00 32.70 4   A 1 
ATOM 24   C CG  . LYS A 1 4   ? -92.155 -12.121 61.309   1.00 30.34 4   A 1 
ATOM 25   C CD  . LYS A 1 4   ? -93.064 -11.669 60.160   1.00 30.13 4   A 1 
ATOM 26   C CE  . LYS A 1 4   ? -93.726 -12.870 59.469   1.00 27.51 4   A 1 
ATOM 27   N NZ  . LYS A 1 4   ? -94.603 -12.464 58.330   1.00 26.74 4   A 1 
ATOM 28   N N   . GLY A 1 5   ? -88.159 -10.569 63.557   1.00 30.01 5   A 1 
ATOM 29   C CA  . GLY A 1 5   ? -87.071 -9.631  63.792   1.00 34.07 5   A 1 
ATOM 30   C C   . GLY A 1 5   ? -86.971 -8.646  62.636   1.00 33.54 5   A 1 
ATOM 31   O O   . GLY A 1 5   ? -86.875 -9.051  61.477   1.00 31.62 5   A 1 
ATOM 32   N N   . LYS A 1 6   ? -87.071 -7.345  62.937   1.00 29.79 6   A 1 
ATOM 33   C CA  . LYS A 1 6   ? -86.882 -6.268  61.954   1.00 35.11 6   A 1 
ATOM 34   C C   . LYS A 1 6   ? -85.396 -6.219  61.600   1.00 32.68 6   A 1 
ATOM 35   O O   . LYS A 1 6   ? -84.605 -5.680  62.366   1.00 32.48 6   A 1 
ATOM 36   C CB  . LYS A 1 6   ? -87.340 -4.915  62.534   1.00 35.51 6   A 1 
ATOM 37   C CG  . LYS A 1 6   ? -88.865 -4.735  62.580   1.00 34.78 6   A 1 
ATOM 38   C CD  . LYS A 1 6   ? -89.192 -3.344  63.161   1.00 35.11 6   A 1 
ATOM 39   C CE  . LYS A 1 6   ? -90.683 -3.016  63.099   1.00 32.11 6   A 1 
ATOM 40   N NZ  . LYS A 1 6   ? -90.979 -1.673  63.681   1.00 31.91 6   A 1 
ATOM 41   N N   . GLU A 1 7   ? -85.019 -6.809  60.474   1.00 29.30 7   A 1 
ATOM 42   C CA  . GLU A 1 7   ? -83.686 -6.600  59.894   1.00 34.08 7   A 1 
ATOM 43   C C   . GLU A 1 7   ? -83.550 -5.123  59.529   1.00 31.42 7   A 1 
ATOM 44   O O   . GLU A 1 7   ? -84.131 -4.641  58.550   1.00 32.02 7   A 1 
ATOM 45   C CB  . GLU A 1 7   ? -83.460 -7.496  58.677   1.00 35.86 7   A 1 
ATOM 46   C CG  . GLU A 1 7   ? -83.207 -8.968  59.050   1.00 33.68 7   A 1 
ATOM 47   C CD  . GLU A 1 7   ? -82.959 -9.870  57.820   1.00 32.02 7   A 1 
ATOM 48   O OE1 . GLU A 1 7   ? -82.268 -10.903 57.989   1.00 29.51 7   A 1 
ATOM 49   O OE2 . GLU A 1 7   ? -83.502 -9.541  56.737   1.00 34.50 7   A 1 
ATOM 50   N N   . GLU A 1 8   ? -82.822 -4.360  60.363   1.00 33.12 8   A 1 
ATOM 51   C CA  . GLU A 1 8   ? -82.422 -2.992  60.062   1.00 37.25 8   A 1 
ATOM 52   C C   . GLU A 1 8   ? -81.478 -3.024  58.855   1.00 34.12 8   A 1 
ATOM 53   O O   . GLU A 1 8   ? -80.320 -3.429  58.937   1.00 33.88 8   A 1 
ATOM 54   C CB  . GLU A 1 8   ? -81.797 -2.306  61.288   1.00 37.77 8   A 1 
ATOM 55   C CG  . GLU A 1 8   ? -82.864 -1.908  62.319   1.00 36.01 8   A 1 
ATOM 56   C CD  . GLU A 1 8   ? -82.318 -1.149  63.536   1.00 34.67 8   A 1 
ATOM 57   O OE1 . GLU A 1 8   ? -83.107 -0.342  64.106   1.00 32.60 8   A 1 
ATOM 58   O OE2 . GLU A 1 8   ? -81.149 -1.400  63.895   1.00 36.63 8   A 1 
ATOM 59   N N   . LYS A 1 9   ? -82.025 -2.643  57.691   1.00 32.18 9   A 1 
ATOM 60   C CA  . LYS A 1 9   ? -81.233 -2.417  56.479   1.00 38.00 9   A 1 
ATOM 61   C C   . LYS A 1 9   ? -80.390 -1.160  56.703   1.00 36.05 9   A 1 
ATOM 62   O O   . LYS A 1 9   ? -80.815 -0.060  56.343   1.00 35.37 9   A 1 
ATOM 63   C CB  . LYS A 1 9   ? -82.137 -2.269  55.244   1.00 37.39 9   A 1 
ATOM 64   C CG  . LYS A 1 9   ? -82.730 -3.608  54.769   1.00 34.90 9   A 1 
ATOM 65   C CD  . LYS A 1 9   ? -83.521 -3.387  53.474   1.00 33.68 9   A 1 
ATOM 66   C CE  . LYS A 1 9   ? -84.020 -4.734  52.932   1.00 30.04 9   A 1 
ATOM 67   N NZ  . LYS A 1 9   ? -84.761 -4.587  51.653   1.00 29.39 9   A 1 
ATOM 68   N N   . GLU A 1 10  ? -79.211 -1.310  57.327   1.00 37.45 10  A 1 
ATOM 69   C CA  . GLU A 1 10  ? -78.224 -0.234  57.369   1.00 40.52 10  A 1 
ATOM 70   C C   . GLU A 1 10  ? -77.929 0.214   55.941   1.00 37.98 10  A 1 
ATOM 71   O O   . GLU A 1 10  ? -77.443 -0.537  55.089   1.00 36.91 10  A 1 
ATOM 72   C CB  . GLU A 1 10  ? -76.951 -0.655  58.115   1.00 40.56 10  A 1 
ATOM 73   C CG  . GLU A 1 10  ? -77.144 -0.646  59.640   1.00 38.05 10  A 1 
ATOM 74   C CD  . GLU A 1 10  ? -75.809 -0.824  60.395   1.00 35.95 10  A 1 
ATOM 75   O OE1 . GLU A 1 10  ? -75.690 -0.271  61.515   1.00 33.57 10  A 1 
ATOM 76   O OE2 . GLU A 1 10  ? -74.916 -1.502  59.832   1.00 37.75 10  A 1 
ATOM 77   N N   . GLY A 1 11  ? -78.325 1.451   55.649   1.00 40.73 11  A 1 
ATOM 78   C CA  . GLY A 1 11  ? -78.117 2.091   54.359   1.00 42.66 11  A 1 
ATOM 79   C C   . GLY A 1 11  ? -76.634 2.410   54.195   1.00 41.70 11  A 1 
ATOM 80   O O   . GLY A 1 11  ? -76.207 3.506   54.530   1.00 39.33 11  A 1 
ATOM 81   N N   . GLY A 1 12  ? -75.906 1.441   53.718   1.00 41.48 12  A 1 
ATOM 82   C CA  . GLY A 1 12  ? -74.491 1.633   53.415   1.00 42.57 12  A 1 
ATOM 83   C C   . GLY A 1 12  ? -74.330 2.830   52.475   1.00 41.51 12  A 1 
ATOM 84   O O   . GLY A 1 12  ? -74.768 2.781   51.327   1.00 40.03 12  A 1 
ATOM 85   N N   . ALA A 1 13  ? -73.731 3.906   52.998   1.00 39.03 13  A 1 
ATOM 86   C CA  . ALA A 1 13  ? -73.467 5.113   52.228   1.00 42.20 13  A 1 
ATOM 87   C C   . ALA A 1 13  ? -72.592 4.734   51.032   1.00 41.57 13  A 1 
ATOM 88   O O   . ALA A 1 13  ? -71.421 4.378   51.180   1.00 40.25 13  A 1 
ATOM 89   C CB  . ALA A 1 13  ? -72.805 6.156   53.135   1.00 40.60 13  A 1 
ATOM 90   N N   . ARG A 1 14  ? -73.173 4.798   49.827   1.00 39.89 14  A 1 
ATOM 91   C CA  . ARG A 1 14  ? -72.403 4.687   48.589   1.00 44.17 14  A 1 
ATOM 92   C C   . ARG A 1 14  ? -71.433 5.864   48.569   1.00 41.87 14  A 1 
ATOM 93   O O   . ARG A 1 14  ? -71.828 6.973   48.211   1.00 41.05 14  A 1 
ATOM 94   C CB  . ARG A 1 14  ? -73.309 4.697   47.347   1.00 42.83 14  A 1 
ATOM 95   C CG  . ARG A 1 14  ? -74.027 3.354   47.118   1.00 40.25 14  A 1 
ATOM 96   C CD  . ARG A 1 14  ? -74.837 3.425   45.813   1.00 39.92 14  A 1 
ATOM 97   N NE  . ARG A 1 14  ? -75.467 2.137   45.491   1.00 36.72 14  A 1 
ATOM 98   C CZ  . ARG A 1 14  ? -76.187 1.859   44.408   1.00 33.66 14  A 1 
ATOM 99   N NH1 . ARG A 1 14  ? -76.442 2.762   43.499   1.00 32.46 14  A 1 
ATOM 100  N NH2 . ARG A 1 14  ? -76.677 0.665   44.214   1.00 33.79 14  A 1 
ATOM 101  N N   . LEU A 1 15  ? -70.193 5.631   49.017   1.00 40.23 15  A 1 
ATOM 102  C CA  . LEU A 1 15  ? -69.096 6.556   48.768   1.00 43.25 15  A 1 
ATOM 103  C C   . LEU A 1 15  ? -69.108 6.856   47.272   1.00 41.02 15  A 1 
ATOM 104  O O   . LEU A 1 15  ? -68.949 5.950   46.448   1.00 38.75 15  A 1 
ATOM 105  C CB  . LEU A 1 15  ? -67.767 5.941   49.228   1.00 39.83 15  A 1 
ATOM 106  C CG  . LEU A 1 15  ? -67.524 6.081   50.748   1.00 37.21 15  A 1 
ATOM 107  C CD1 . LEU A 1 15  ? -66.426 5.117   51.204   1.00 37.14 15  A 1 
ATOM 108  C CD2 . LEU A 1 15  ? -67.092 7.507   51.116   1.00 40.17 15  A 1 
ATOM 109  N N   . GLY A 1 16  ? -69.415 8.103   46.945   1.00 38.57 16  A 1 
ATOM 110  C CA  . GLY A 1 16  ? -69.463 8.551   45.564   1.00 41.73 16  A 1 
ATOM 111  C C   . GLY A 1 16  ? -68.111 8.251   44.942   1.00 40.85 16  A 1 
ATOM 112  O O   . GLY A 1 16  ? -67.095 8.740   45.428   1.00 39.01 16  A 1 
ATOM 113  N N   . ALA A 1 17  ? -68.105 7.417   43.915   1.00 40.24 17  A 1 
ATOM 114  C CA  . ALA A 1 17  ? -66.907 7.186   43.125   1.00 44.79 17  A 1 
ATOM 115  C C   . ALA A 1 17  ? -66.438 8.559   42.650   1.00 44.82 17  A 1 
ATOM 116  O O   . ALA A 1 17  ? -67.120 9.209   41.858   1.00 42.38 17  A 1 
ATOM 117  C CB  . ALA A 1 17  ? -67.236 6.245   41.968   1.00 41.75 17  A 1 
ATOM 118  N N   . GLY A 1 18  ? -65.332 9.031   43.225   1.00 39.79 18  A 1 
ATOM 119  C CA  . GLY A 1 18  ? -64.726 10.291  42.835   1.00 42.69 18  A 1 
ATOM 120  C C   . GLY A 1 18  ? -64.504 10.207  41.336   1.00 42.12 18  A 1 
ATOM 121  O O   . GLY A 1 18  ? -63.783 9.328   40.877   1.00 39.97 18  A 1 
ATOM 122  N N   . GLY A 1 19  ? -65.222 11.027  40.586   1.00 35.66 19  A 1 
ATOM 123  C CA  . GLY A 1 19  ? -65.082 11.086  39.136   1.00 39.19 19  A 1 
ATOM 124  C C   . GLY A 1 19  ? -63.634 11.444  38.850   1.00 39.87 19  A 1 
ATOM 125  O O   . GLY A 1 19  ? -63.279 12.609  38.954   1.00 37.84 19  A 1 
ATOM 126  N N   . GLY A 1 20  ? -62.810 10.426  38.613   1.00 39.12 20  A 1 
ATOM 127  C CA  . GLY A 1 20  ? -61.419 10.624  38.253   1.00 43.32 20  A 1 
ATOM 128  C C   . GLY A 1 20  ? -61.415 11.608  37.092   1.00 43.73 20  A 1 
ATOM 129  O O   . GLY A 1 20  ? -62.035 11.347  36.068   1.00 41.51 20  A 1 
ATOM 130  N N   . SER A 1 21  ? -60.829 12.792  37.320   1.00 41.81 21  A 1 
ATOM 131  C CA  . SER A 1 21  ? -60.718 13.798  36.266   1.00 46.19 21  A 1 
ATOM 132  C C   . SER A 1 21  ? -60.215 13.084  35.020   1.00 45.67 21  A 1 
ATOM 133  O O   . SER A 1 21  ? -59.219 12.368  35.136   1.00 43.41 21  A 1 
ATOM 134  C CB  . SER A 1 21  ? -59.728 14.899  36.681   1.00 43.96 21  A 1 
ATOM 135  O OG  . SER A 1 21  ? -58.537 14.334  37.168   1.00 39.80 21  A 1 
ATOM 136  N N   . PRO A 1 22  ? -60.910 13.198  33.871   1.00 47.07 22  A 1 
ATOM 137  C CA  . PRO A 1 22  ? -60.555 12.430  32.683   1.00 50.40 22  A 1 
ATOM 138  C C   . PRO A 1 22  ? -59.074 12.682  32.423   1.00 51.97 22  A 1 
ATOM 139  O O   . PRO A 1 22  ? -58.685 13.841  32.244   1.00 50.81 22  A 1 
ATOM 140  C CB  . PRO A 1 22  ? -61.464 12.952  31.562   1.00 47.03 22  A 1 
ATOM 141  C CG  . PRO A 1 22  ? -61.880 14.334  32.048   1.00 47.77 22  A 1 
ATOM 142  C CD  . PRO A 1 22  ? -61.910 14.179  33.575   1.00 52.91 22  A 1 
ATOM 143  N N   . GLU A 1 23  ? -58.240 11.623  32.520   1.00 59.63 23  A 1 
ATOM 144  C CA  . GLU A 1 23  ? -56.800 11.748  32.328   1.00 60.79 23  A 1 
ATOM 145  C C   . GLU A 1 23  ? -56.597 12.478  31.009   1.00 60.19 23  A 1 
ATOM 146  O O   . GLU A 1 23  ? -56.992 11.974  29.954   1.00 56.03 23  A 1 
ATOM 147  C CB  . GLU A 1 23  ? -56.093 10.387  32.297   1.00 56.45 23  A 1 
ATOM 148  C CG  . GLU A 1 23  ? -55.800 9.813   33.689   1.00 51.37 23  A 1 
ATOM 149  C CD  . GLU A 1 23  ? -54.946 8.530   33.623   1.00 46.86 23  A 1 
ATOM 150  O OE1 . GLU A 1 23  ? -54.231 8.258   34.616   1.00 42.71 23  A 1 
ATOM 151  O OE2 . GLU A 1 23  ? -55.023 7.831   32.591   1.00 44.21 23  A 1 
ATOM 152  N N   . LYS A 1 24  ? -56.064 13.707  31.071   1.00 66.71 24  A 1 
ATOM 153  C CA  . LYS A 1 24  ? -55.895 14.543  29.892   1.00 69.90 24  A 1 
ATOM 154  C C   . LYS A 1 24  ? -55.052 13.739  28.925   1.00 72.99 24  A 1 
ATOM 155  O O   . LYS A 1 24  ? -53.886 13.474  29.203   1.00 67.31 24  A 1 
ATOM 156  C CB  . LYS A 1 24  ? -55.216 15.875  30.216   1.00 63.34 24  A 1 
ATOM 157  C CG  . LYS A 1 24  ? -56.204 16.969  30.646   1.00 55.93 24  A 1 
ATOM 158  C CD  . LYS A 1 24  ? -55.451 18.280  30.874   1.00 51.10 24  A 1 
ATOM 159  C CE  . LYS A 1 24  ? -56.428 19.407  31.205   1.00 44.61 24  A 1 
ATOM 160  N NZ  . LYS A 1 24  ? -55.701 20.679  31.470   1.00 38.77 24  A 1 
ATOM 161  N N   . SER A 1 25  ? -55.652 13.316  27.836   1.00 73.25 25  A 1 
ATOM 162  C CA  . SER A 1 25  ? -54.972 12.493  26.854   1.00 77.13 25  A 1 
ATOM 163  C C   . SER A 1 25  ? -53.676 13.205  26.454   1.00 80.04 25  A 1 
ATOM 164  O O   . SER A 1 25  ? -53.725 14.412  26.176   1.00 74.43 25  A 1 
ATOM 165  C CB  . SER A 1 25  ? -55.910 12.221  25.677   1.00 69.85 25  A 1 
ATOM 166  O OG  . SER A 1 25  ? -56.409 13.436  25.152   1.00 61.43 25  A 1 
ATOM 167  N N   . PRO A 1 26  ? -52.500 12.545  26.505   1.00 79.23 26  A 1 
ATOM 168  C CA  . PRO A 1 26  ? -51.207 13.210  26.460   1.00 82.24 26  A 1 
ATOM 169  C C   . PRO A 1 26  ? -51.071 14.018  25.170   1.00 84.67 26  A 1 
ATOM 170  O O   . PRO A 1 26  ? -51.546 13.590  24.118   1.00 80.61 26  A 1 
ATOM 171  C CB  . PRO A 1 26  ? -50.159 12.104  26.610   1.00 77.19 26  A 1 
ATOM 172  C CG  . PRO A 1 26  ? -50.914 10.821  26.256   1.00 72.58 26  A 1 
ATOM 173  C CD  . PRO A 1 26  ? -52.337 11.120  26.691   1.00 75.25 26  A 1 
ATOM 174  N N   . SER A 1 27  ? -50.474 15.199  25.237   1.00 81.97 27  A 1 
ATOM 175  C CA  . SER A 1 27  ? -50.313 16.073  24.072   1.00 84.38 27  A 1 
ATOM 176  C C   . SER A 1 27  ? -49.472 15.389  22.980   1.00 85.82 27  A 1 
ATOM 177  O O   . SER A 1 27  ? -48.748 14.431  23.239   1.00 82.41 27  A 1 
ATOM 178  C CB  . SER A 1 27  ? -49.706 17.414  24.497   1.00 80.18 27  A 1 
ATOM 179  O OG  . SER A 1 27  ? -48.393 17.214  24.961   1.00 73.96 27  A 1 
ATOM 180  N N   . ALA A 1 28  ? -49.526 15.889  21.742   1.00 85.19 28  A 1 
ATOM 181  C CA  . ALA A 1 28  ? -48.673 15.369  20.669   1.00 86.36 28  A 1 
ATOM 182  C C   . ALA A 1 28  ? -47.186 15.457  21.041   1.00 87.73 28  A 1 
ATOM 183  O O   . ALA A 1 28  ? -46.414 14.540  20.758   1.00 85.53 28  A 1 
ATOM 184  C CB  . ALA A 1 28  ? -48.970 16.154  19.386   1.00 83.65 28  A 1 
ATOM 185  N N   . GLN A 1 29  ? -46.796 16.516  21.760   1.00 86.88 29  A 1 
ATOM 186  C CA  . GLN A 1 29  ? -45.428 16.719  22.213   1.00 86.80 29  A 1 
ATOM 187  C C   . GLN A 1 29  ? -45.017 15.728  23.308   1.00 88.14 29  A 1 
ATOM 188  O O   . GLN A 1 29  ? -43.923 15.172  23.247   1.00 85.71 29  A 1 
ATOM 189  C CB  . GLN A 1 29  ? -45.271 18.184  22.656   1.00 84.21 29  A 1 
ATOM 190  C CG  . GLN A 1 29  ? -43.806 18.614  22.771   1.00 77.33 29  A 1 
ATOM 191  C CD  . GLN A 1 29  ? -43.079 18.731  21.417   1.00 72.45 29  A 1 
ATOM 192  O OE1 . GLN A 1 29  ? -43.573 18.405  20.353   1.00 66.78 29  A 1 
ATOM 193  N NE2 . GLN A 1 29  ? -41.853 19.211  21.432   1.00 63.33 29  A 1 
ATOM 194  N N   . GLU A 1 30  ? -45.901 15.425  24.270   1.00 87.35 30  A 1 
ATOM 195  C CA  . GLU A 1 30  ? -45.655 14.397  25.291   1.00 87.11 30  A 1 
ATOM 196  C C   . GLU A 1 30  ? -45.544 12.995  24.672   1.00 87.84 30  A 1 
ATOM 197  O O   . GLU A 1 30  ? -44.657 12.223  25.038   1.00 85.73 30  A 1 
ATOM 198  C CB  . GLU A 1 30  ? -46.790 14.409  26.327   1.00 85.62 30  A 1 
ATOM 199  C CG  . GLU A 1 30  ? -46.730 15.618  27.278   1.00 77.33 30  A 1 
ATOM 200  C CD  . GLU A 1 30  ? -48.050 15.853  28.024   1.00 71.48 30  A 1 
ATOM 201  O OE1 . GLU A 1 30  ? -48.001 16.347  29.168   1.00 62.99 30  A 1 
ATOM 202  O OE2 . GLU A 1 30  ? -49.105 15.603  27.404   1.00 66.17 30  A 1 
ATOM 203  N N   . LEU A 1 31  ? -46.388 12.681  23.687   1.00 88.00 31  A 1 
ATOM 204  C CA  . LEU A 1 31  ? -46.303 11.413  22.953   1.00 87.49 31  A 1 
ATOM 205  C C   . LEU A 1 31  ? -44.986 11.288  22.176   1.00 88.82 31  A 1 
ATOM 206  O O   . LEU A 1 31  ? -44.400 10.208  22.142   1.00 87.40 31  A 1 
ATOM 207  C CB  . LEU A 1 31  ? -47.499 11.293  21.995   1.00 86.55 31  A 1 
ATOM 208  C CG  . LEU A 1 31  ? -48.836 11.003  22.705   1.00 84.22 31  A 1 
ATOM 209  C CD1 . LEU A 1 31  ? -49.990 11.206  21.720   1.00 76.07 31  A 1 
ATOM 210  C CD2 . LEU A 1 31  ? -48.905 9.566   23.220   1.00 77.77 31  A 1 
ATOM 211  N N   . LYS A 1 32  ? -44.475 12.387  21.584   1.00 87.44 32  A 1 
ATOM 212  C CA  . LYS A 1 32  ? -43.148 12.426  20.959   1.00 87.88 32  A 1 
ATOM 213  C C   . LYS A 1 32  ? -42.037 12.166  21.980   1.00 88.55 32  A 1 
ATOM 214  O O   . LYS A 1 32  ? -41.148 11.366  21.717   1.00 88.02 32  A 1 
ATOM 215  C CB  . LYS A 1 32  ? -42.953 13.778  20.253   1.00 86.55 32  A 1 
ATOM 216  C CG  . LYS A 1 32  ? -41.549 13.967  19.650   1.00 84.11 32  A 1 
ATOM 217  C CD  . LYS A 1 32  ? -41.290 15.443  19.389   1.00 81.73 32  A 1 
ATOM 218  C CE  . LYS A 1 32  ? -39.812 15.705  19.066   1.00 74.47 32  A 1 
ATOM 219  N NZ  . LYS A 1 32  ? -39.530 17.165  19.040   1.00 68.92 32  A 1 
ATOM 220  N N   . GLU A 1 33  ? -42.075 12.814  23.144   1.00 88.92 33  A 1 
ATOM 221  C CA  . GLU A 1 33  ? -41.077 12.584  24.186   1.00 88.47 33  A 1 
ATOM 222  C C   . GLU A 1 33  ? -41.117 11.151  24.720   1.00 89.07 33  A 1 
ATOM 223  O O   . GLU A 1 33  ? -40.064 10.545  24.947   1.00 87.05 33  A 1 
ATOM 224  C CB  . GLU A 1 33  ? -41.274 13.558  25.355   1.00 87.37 33  A 1 
ATOM 225  C CG  . GLU A 1 33  ? -40.799 14.971  25.018   1.00 79.49 33  A 1 
ATOM 226  C CD  . GLU A 1 33  ? -40.707 15.869  26.261   1.00 72.13 33  A 1 
ATOM 227  O OE1 . GLU A 1 33  ? -40.211 17.018  26.081   1.00 63.34 33  A 1 
ATOM 228  O OE2 . GLU A 1 33  ? -41.068 15.403  27.359   1.00 64.79 33  A 1 
ATOM 229  N N   . GLN A 1 34  ? -42.313 10.572  24.866   1.00 89.89 34  A 1 
ATOM 230  C CA  . GLN A 1 34  ? -42.472 9.180   25.240   1.00 89.85 34  A 1 
ATOM 231  C C   . GLN A 1 34  ? -41.881 8.253   24.164   1.00 90.59 34  A 1 
ATOM 232  O O   . GLN A 1 34  ? -41.117 7.341   24.494   1.00 88.27 34  A 1 
ATOM 233  C CB  . GLN A 1 34  ? -43.961 8.920   25.513   1.00 88.66 34  A 1 
ATOM 234  C CG  . GLN A 1 34  ? -44.175 7.628   26.317   1.00 78.31 34  A 1 
ATOM 235  C CD  . GLN A 1 34  ? -45.651 7.402   26.697   1.00 73.68 34  A 1 
ATOM 236  O OE1 . GLN A 1 34  ? -46.561 8.039   26.198   1.00 65.37 34  A 1 
ATOM 237  N NE2 . GLN A 1 34  ? -45.932 6.480   27.576   1.00 63.37 34  A 1 
ATOM 238  N N   . GLY A 1 35  ? -42.140 8.542   22.896   1.00 88.69 35  A 1 
ATOM 239  C CA  . GLY A 1 35  ? -41.523 7.858   21.762   1.00 87.97 35  A 1 
ATOM 240  C C   . GLY A 1 35  ? -39.997 7.966   21.777   1.00 89.29 35  A 1 
ATOM 241  O O   . GLY A 1 35  ? -39.312 6.961   21.602   1.00 87.71 35  A 1 
ATOM 242  N N   . ASN A 1 36  ? -39.446 9.152   22.079   1.00 89.82 36  A 1 
ATOM 243  C CA  . ASN A 1 36  ? -38.001 9.357   22.183   1.00 89.11 36  A 1 
ATOM 244  C C   . ASN A 1 36  ? -37.376 8.490   23.292   1.00 89.36 36  A 1 
ATOM 245  O O   . ASN A 1 36  ? -36.333 7.879   23.076   1.00 87.67 36  A 1 
ATOM 246  C CB  . ASN A 1 36  ? -37.693 10.838  22.437   1.00 87.97 36  A 1 
ATOM 247  C CG  . ASN A 1 36  ? -37.970 11.772  21.259   1.00 86.96 36  A 1 
ATOM 248  O OD1 . ASN A 1 36  ? -38.194 11.398  20.128   1.00 78.40 36  A 1 
ATOM 249  N ND2 . ASN A 1 36  ? -37.913 13.059  21.507   1.00 78.27 36  A 1 
ATOM 250  N N   . ARG A 1 37  ? -38.021 8.391   24.477   1.00 90.12 37  A 1 
ATOM 251  C CA  . ARG A 1 37  ? -37.544 7.508   25.565   1.00 89.80 37  A 1 
ATOM 252  C C   . ARG A 1 37  ? -37.560 6.040   25.155   1.00 90.45 37  A 1 
ATOM 253  O O   . ARG A 1 37  ? -36.598 5.324   25.420   1.00 87.66 37  A 1 
ATOM 254  C CB  . ARG A 1 37  ? -38.390 7.708   26.834   1.00 89.33 37  A 1 
ATOM 255  C CG  . ARG A 1 37  ? -38.177 9.083   27.482   1.00 81.32 37  A 1 
ATOM 256  C CD  . ARG A 1 37  ? -39.069 9.214   28.714   1.00 79.09 37  A 1 
ATOM 257  N NE  . ARG A 1 37  ? -39.208 10.614  29.137   1.00 69.51 37  A 1 
ATOM 258  C CZ  . ARG A 1 37  ? -39.897 11.065  30.176   1.00 61.77 37  A 1 
ATOM 259  N NH1 . ARG A 1 37  ? -40.474 10.245  31.014   1.00 54.93 37  A 1 
ATOM 260  N NH2 . ARG A 1 37  ? -40.021 12.345  30.363   1.00 55.01 37  A 1 
ATOM 261  N N   . LEU A 1 38  ? -38.609 5.593   24.479   1.00 90.22 38  A 1 
ATOM 262  C CA  . LEU A 1 38  ? -38.709 4.226   23.967   1.00 89.16 38  A 1 
ATOM 263  C C   . LEU A 1 38  ? -37.649 3.945   22.888   1.00 90.29 38  A 1 
ATOM 264  O O   . LEU A 1 38  ? -37.035 2.876   22.898   1.00 88.24 38  A 1 
ATOM 265  C CB  . LEU A 1 38  ? -40.132 3.993   23.417   1.00 88.63 38  A 1 
ATOM 266  C CG  . LEU A 1 38  ? -41.218 3.933   24.506   1.00 87.14 38  A 1 
ATOM 267  C CD1 . LEU A 1 38  ? -42.597 4.029   23.857   1.00 78.91 38  A 1 
ATOM 268  C CD2 . LEU A 1 38  ? -41.159 2.621   25.296   1.00 79.52 38  A 1 
ATOM 269  N N   . PHE A 1 39  ? -37.368 4.922   22.003   1.00 90.56 39  A 1 
ATOM 270  C CA  . PHE A 1 39  ? -36.328 4.829   20.975   1.00 89.70 39  A 1 
ATOM 271  C C   . PHE A 1 39  ? -34.932 4.677   21.588   1.00 89.92 39  A 1 
ATOM 272  O O   . PHE A 1 39  ? -34.190 3.768   21.207   1.00 88.68 39  A 1 
ATOM 273  C CB  . PHE A 1 39  ? -36.403 6.049   20.058   1.00 89.02 39  A 1 
ATOM 274  C CG  . PHE A 1 39  ? -35.436 5.970   18.903   1.00 89.50 39  A 1 
ATOM 275  C CD1 . PHE A 1 39  ? -34.119 6.455   19.036   1.00 81.98 39  A 1 
ATOM 276  C CD2 . PHE A 1 39  ? -35.829 5.359   17.704   1.00 82.55 39  A 1 
ATOM 277  C CE1 . PHE A 1 39  ? -33.201 6.319   17.978   1.00 81.49 39  A 1 
ATOM 278  C CE2 . PHE A 1 39  ? -34.914 5.226   16.636   1.00 80.76 39  A 1 
ATOM 279  C CZ  . PHE A 1 39  ? -33.604 5.700   16.782   1.00 85.26 39  A 1 
ATOM 280  N N   . VAL A 1 40  ? -34.591 5.498   22.594   1.00 90.56 40  A 1 
ATOM 281  C CA  . VAL A 1 40  ? -33.326 5.376   23.337   1.00 89.40 40  A 1 
ATOM 282  C C   . VAL A 1 40  ? -33.210 4.019   24.019   1.00 89.72 40  A 1 
ATOM 283  O O   . VAL A 1 40  ? -32.141 3.402   24.007   1.00 87.59 40  A 1 
ATOM 284  C CB  . VAL A 1 40  ? -33.172 6.530   24.351   1.00 88.18 40  A 1 
ATOM 285  C CG1 . VAL A 1 40  ? -31.947 6.372   25.260   1.00 79.54 40  A 1 
ATOM 286  C CG2 . VAL A 1 40  ? -33.011 7.879   23.625   1.00 78.26 40  A 1 
ATOM 287  N N   . GLY A 1 41  ? -34.327 3.481   24.534   1.00 89.53 41  A 1 
ATOM 288  C CA  . GLY A 1 41  ? -34.424 2.125   25.071   1.00 88.56 41  A 1 
ATOM 289  C C   . GLY A 1 41  ? -34.403 1.003   24.021   1.00 89.37 41  A 1 
ATOM 290  O O   . GLY A 1 41  ? -34.625 -0.154  24.369   1.00 85.47 41  A 1 
ATOM 291  N N   . ARG A 1 42  ? -34.162 1.329   22.744   1.00 87.48 42  A 1 
ATOM 292  C CA  . ARG A 1 42  ? -34.180 0.410   21.585   1.00 88.22 42  A 1 
ATOM 293  C C   . ARG A 1 42  ? -35.526 -0.315  21.367   1.00 89.77 42  A 1 
ATOM 294  O O   . ARG A 1 42  ? -35.589 -1.306  20.647   1.00 86.00 42  A 1 
ATOM 295  C CB  . ARG A 1 42  ? -32.997 -0.569  21.621   1.00 86.08 42  A 1 
ATOM 296  C CG  . ARG A 1 42  ? -31.631 0.118   21.684   1.00 82.09 42  A 1 
ATOM 297  C CD  . ARG A 1 42  ? -30.519 -0.944  21.603   1.00 75.42 42  A 1 
ATOM 298  N NE  . ARG A 1 42  ? -29.182 -0.340  21.600   1.00 68.10 42  A 1 
ATOM 299  C CZ  . ARG A 1 42  ? -28.038 -0.970  21.384   1.00 59.42 42  A 1 
ATOM 300  N NH1 . ARG A 1 42  ? -28.004 -2.260  21.163   1.00 55.43 42  A 1 
ATOM 301  N NH2 . ARG A 1 42  ? -26.899 -0.315  21.383   1.00 54.75 42  A 1 
ATOM 302  N N   . LYS A 1 43  ? -36.608 0.198   21.923   1.00 88.79 43  A 1 
ATOM 303  C CA  . LYS A 1 43  ? -37.968 -0.314  21.752   1.00 88.68 43  A 1 
ATOM 304  C C   . LYS A 1 43  ? -38.618 0.315   20.515   1.00 90.17 43  A 1 
ATOM 305  O O   . LYS A 1 43  ? -39.587 1.058   20.614   1.00 86.92 43  A 1 
ATOM 306  C CB  . LYS A 1 43  ? -38.766 -0.081  23.031   1.00 86.92 43  A 1 
ATOM 307  C CG  . LYS A 1 43  ? -38.264 -0.936  24.201   1.00 82.73 43  A 1 
ATOM 308  C CD  . LYS A 1 43  ? -39.126 -0.611  25.424   1.00 75.30 43  A 1 
ATOM 309  C CE  . LYS A 1 43  ? -39.126 -1.721  26.471   1.00 67.86 43  A 1 
ATOM 310  N NZ  . LYS A 1 43  ? -40.483 -1.819  27.058   1.00 58.90 43  A 1 
ATOM 311  N N   . TYR A 1 44  ? -38.068 0.029   19.345   1.00 91.30 44  A 1 
ATOM 312  C CA  . TYR A 1 44  ? -38.468 0.677   18.099   1.00 91.48 44  A 1 
ATOM 313  C C   . TYR A 1 44  ? -39.950 0.507   17.733   1.00 92.34 44  A 1 
ATOM 314  O O   . TYR A 1 44  ? -40.568 1.510   17.379   1.00 90.32 44  A 1 
ATOM 315  C CB  . TYR A 1 44  ? -37.556 0.216   16.950   1.00 90.25 44  A 1 
ATOM 316  C CG  . TYR A 1 44  ? -36.083 0.370   17.224   1.00 89.85 44  A 1 
ATOM 317  C CD1 . TYR A 1 44  ? -35.530 1.644   17.507   1.00 80.12 44  A 1 
ATOM 318  C CD2 . TYR A 1 44  ? -35.225 -0.746  17.217   1.00 80.30 44  A 1 
ATOM 319  C CE1 . TYR A 1 44  ? -34.160 1.790   17.781   1.00 79.14 44  A 1 
ATOM 320  C CE2 . TYR A 1 44  ? -33.858 -0.615  17.483   1.00 78.27 44  A 1 
ATOM 321  C CZ  . TYR A 1 44  ? -33.321 0.658   17.761   1.00 85.53 44  A 1 
ATOM 322  O OH  . TYR A 1 44  ? -31.982 0.793   18.023   1.00 83.94 44  A 1 
ATOM 323  N N   . PRO A 1 45  ? -40.591 -0.676  17.874   1.00 91.39 45  A 1 
ATOM 324  C CA  . PRO A 1 45  ? -42.018 -0.827  17.587   1.00 90.56 45  A 1 
ATOM 325  C C   . PRO A 1 45  ? -42.899 0.035   18.497   1.00 90.94 45  A 1 
ATOM 326  O O   . PRO A 1 45  ? -43.833 0.699   18.038   1.00 89.13 45  A 1 
ATOM 327  C CB  . PRO A 1 45  ? -42.313 -2.318  17.755   1.00 89.33 45  A 1 
ATOM 328  C CG  . PRO A 1 45  ? -40.950 -3.002  17.627   1.00 87.13 45  A 1 
ATOM 329  C CD  . PRO A 1 45  ? -40.000 -1.959  18.202   1.00 89.94 45  A 1 
ATOM 330  N N   . GLU A 1 46  ? -42.586 0.066   19.792   1.00 89.94 46  A 1 
ATOM 331  C CA  . GLU A 1 46  ? -43.324 0.854   20.781   1.00 89.68 46  A 1 
ATOM 332  C C   . GLU A 1 46  ? -43.116 2.365   20.554   1.00 90.06 46  A 1 
ATOM 333  O O   . GLU A 1 46  ? -44.059 3.149   20.645   1.00 87.25 46  A 1 
ATOM 334  C CB  . GLU A 1 46  ? -42.891 0.456   22.206   1.00 88.76 46  A 1 
ATOM 335  C CG  . GLU A 1 46  ? -43.211 -1.009  22.591   1.00 83.46 46  A 1 
ATOM 336  C CD  . GLU A 1 46  ? -42.650 -1.425  23.964   1.00 78.03 46  A 1 
ATOM 337  O OE1 . GLU A 1 46  ? -42.777 -2.612  24.329   1.00 67.56 46  A 1 
ATOM 338  O OE2 . GLU A 1 46  ? -42.033 -0.602  24.674   1.00 69.66 46  A 1 
ATOM 339  N N   . ALA A 1 47  ? -41.905 2.761   20.196   1.00 90.88 47  A 1 
ATOM 340  C CA  . ALA A 1 47  ? -41.588 4.138   19.839   1.00 90.54 47  A 1 
ATOM 341  C C   . ALA A 1 47  ? -42.355 4.586   18.588   1.00 91.13 47  A 1 
ATOM 342  O O   . ALA A 1 47  ? -42.978 5.646   18.597   1.00 90.01 47  A 1 
ATOM 343  C CB  . ALA A 1 47  ? -40.069 4.270   19.648   1.00 89.91 47  A 1 
ATOM 344  N N   . ALA A 1 48  ? -42.385 3.755   17.528   1.00 90.52 48  A 1 
ATOM 345  C CA  . ALA A 1 48  ? -43.143 4.027   16.316   1.00 90.42 48  A 1 
ATOM 346  C C   . ALA A 1 48  ? -44.640 4.204   16.603   1.00 90.83 48  A 1 
ATOM 347  O O   . ALA A 1 48  ? -45.257 5.156   16.128   1.00 89.12 48  A 1 
ATOM 348  C CB  . ALA A 1 48  ? -42.893 2.897   15.301   1.00 89.56 48  A 1 
ATOM 349  N N   . ALA A 1 49  ? -45.214 3.369   17.460   1.00 91.33 49  A 1 
ATOM 350  C CA  . ALA A 1 49  ? -46.603 3.487   17.883   1.00 90.94 49  A 1 
ATOM 351  C C   . ALA A 1 49  ? -46.879 4.786   18.680   1.00 91.02 49  A 1 
ATOM 352  O O   . ALA A 1 49  ? -47.952 5.381   18.534   1.00 89.28 49  A 1 
ATOM 353  C CB  . ALA A 1 49  ? -46.975 2.239   18.689   1.00 90.03 49  A 1 
ATOM 354  N N   . CYS A 1 50  ? -45.940 5.249   19.503   1.00 90.96 50  A 1 
ATOM 355  C CA  . CYS A 1 50  ? -46.032 6.545   20.171   1.00 90.97 50  A 1 
ATOM 356  C C   . CYS A 1 50  ? -45.972 7.714   19.177   1.00 91.76 50  A 1 
ATOM 357  O O   . CYS A 1 50  ? -46.802 8.617   19.263   1.00 89.88 50  A 1 
ATOM 358  C CB  . CYS A 1 50  ? -44.931 6.673   21.232   1.00 89.07 50  A 1 
ATOM 359  S SG  . CYS A 1 50  ? -45.508 5.928   22.797   1.00 81.57 50  A 1 
ATOM 360  N N   . TYR A 1 51  ? -45.051 7.672   18.207   1.00 91.55 51  A 1 
ATOM 361  C CA  . TYR A 1 51  ? -44.992 8.688   17.148   1.00 92.05 51  A 1 
ATOM 362  C C   . TYR A 1 51  ? -46.246 8.674   16.277   1.00 92.21 51  A 1 
ATOM 363  O O   . TYR A 1 51  ? -46.759 9.735   15.942   1.00 90.62 51  A 1 
ATOM 364  C CB  . TYR A 1 51  ? -43.725 8.518   16.308   1.00 91.66 51  A 1 
ATOM 365  C CG  . TYR A 1 51  ? -42.420 8.715   17.050   1.00 91.72 51  A 1 
ATOM 366  C CD1 . TYR A 1 51  ? -42.196 9.864   17.847   1.00 83.52 51  A 1 
ATOM 367  C CD2 . TYR A 1 51  ? -41.401 7.743   16.944   1.00 83.39 51  A 1 
ATOM 368  C CE1 . TYR A 1 51  ? -40.988 10.027  18.537   1.00 82.04 51  A 1 
ATOM 369  C CE2 . TYR A 1 51  ? -40.188 7.899   17.631   1.00 81.29 51  A 1 
ATOM 370  C CZ  . TYR A 1 51  ? -39.983 9.039   18.426   1.00 89.44 51  A 1 
ATOM 371  O OH  . TYR A 1 51  ? -38.801 9.178   19.110   1.00 87.98 51  A 1 
ATOM 372  N N   . GLY A 1 52  ? -46.811 7.502   15.985   1.00 91.41 52  A 1 
ATOM 373  C CA  . GLY A 1 52  ? -48.086 7.376   15.293   1.00 91.01 52  A 1 
ATOM 374  C C   . GLY A 1 52  ? -49.229 8.081   16.023   1.00 91.61 52  A 1 
ATOM 375  O O   . GLY A 1 52  ? -49.963 8.859   15.420   1.00 90.02 52  A 1 
ATOM 376  N N   . ARG A 1 53  ? -49.327 7.909   17.348   1.00 90.54 53  A 1 
ATOM 377  C CA  . ARG A 1 53  ? -50.299 8.641   18.184   1.00 90.27 53  A 1 
ATOM 378  C C   . ARG A 1 53  ? -50.054 10.151  18.191   1.00 90.43 53  A 1 
ATOM 379  O O   . ARG A 1 53  ? -51.018 10.914  18.156   1.00 87.49 53  A 1 
ATOM 380  C CB  . ARG A 1 53  ? -50.308 8.071   19.607   1.00 89.55 53  A 1 
ATOM 381  C CG  . ARG A 1 53  ? -51.105 6.761   19.691   1.00 83.81 53  A 1 
ATOM 382  C CD  . ARG A 1 53  ? -51.179 6.230   21.129   1.00 80.40 53  A 1 
ATOM 383  N NE  . ARG A 1 53  ? -50.200 5.152   21.373   1.00 70.89 53  A 1 
ATOM 384  C CZ  . ARG A 1 53  ? -50.053 4.478   22.506   1.00 63.65 53  A 1 
ATOM 385  N NH1 . ARG A 1 53  ? -50.722 4.784   23.583   1.00 57.39 53  A 1 
ATOM 386  N NH2 . ARG A 1 53  ? -49.230 3.467   22.570   1.00 55.84 53  A 1 
ATOM 387  N N   . ALA A 1 54  ? -48.791 10.591  18.186   1.00 90.17 54  A 1 
ATOM 388  C CA  . ALA A 1 54  ? -48.449 12.008  18.079   1.00 89.47 54  A 1 
ATOM 389  C C   . ALA A 1 54  ? -48.878 12.597  16.723   1.00 90.14 54  A 1 
ATOM 390  O O   . ALA A 1 54  ? -49.482 13.670  16.690   1.00 88.43 54  A 1 
ATOM 391  C CB  . ALA A 1 54  ? -46.945 12.190  18.316   1.00 88.87 54  A 1 
ATOM 392  N N   . ILE A 1 55  ? -48.637 11.855  15.616   1.00 90.30 55  A 1 
ATOM 393  C CA  . ILE A 1 55  ? -49.064 12.221  14.261   1.00 90.35 55  A 1 
ATOM 394  C C   . ILE A 1 55  ? -50.590 12.326  14.179   1.00 90.11 55  A 1 
ATOM 395  O O   . ILE A 1 55  ? -51.095 13.313  13.660   1.00 88.14 55  A 1 
ATOM 396  C CB  . ILE A 1 55  ? -48.517 11.204  13.235   1.00 89.95 55  A 1 
ATOM 397  C CG1 . ILE A 1 55  ? -46.991 11.384  13.087   1.00 85.98 55  A 1 
ATOM 398  C CG2 . ILE A 1 55  ? -49.198 11.360  11.862   1.00 85.91 55  A 1 
ATOM 399  C CD1 . ILE A 1 55  ? -46.292 10.184  12.415   1.00 82.88 55  A 1 
ATOM 400  N N   . THR A 1 56  ? -51.325 11.369  14.739   1.00 91.14 56  A 1 
ATOM 401  C CA  . THR A 1 56  ? -52.796 11.414  14.759   1.00 90.35 56  A 1 
ATOM 402  C C   . THR A 1 56  ? -53.330 12.662  15.475   1.00 90.23 56  A 1 
ATOM 403  O O   . THR A 1 56  ? -54.367 13.190  15.095   1.00 87.83 56  A 1 
ATOM 404  C CB  . THR A 1 56  ? -53.380 10.160  15.434   1.00 89.25 56  A 1 
ATOM 405  O OG1 . THR A 1 56  ? -52.815 8.990   14.896   1.00 80.46 56  A 1 
ATOM 406  C CG2 . THR A 1 56  ? -54.887 10.025  15.236   1.00 77.16 56  A 1 
ATOM 407  N N   . ARG A 1 57  ? -52.606 13.178  16.491   1.00 90.53 57  A 1 
ATOM 408  C CA  . ARG A 1 57  ? -52.966 14.417  17.190   1.00 89.78 57  A 1 
ATOM 409  C C   . ARG A 1 57  ? -52.561 15.675  16.456   1.00 90.23 57  A 1 
ATOM 410  O O   . ARG A 1 57  ? -53.301 16.656  16.494   1.00 86.04 57  A 1 
ATOM 411  C CB  . ARG A 1 57  ? -52.340 14.432  18.574   1.00 87.98 57  A 1 
ATOM 412  C CG  . ARG A 1 57  ? -53.213 13.625  19.517   1.00 81.29 57  A 1 
ATOM 413  C CD  . ARG A 1 57  ? -52.781 13.933  20.948   1.00 77.30 57  A 1 
ATOM 414  N NE  . ARG A 1 57  ? -53.792 13.422  21.848   1.00 70.08 57  A 1 
ATOM 415  C CZ  . ARG A 1 57  ? -53.812 13.558  23.139   1.00 63.58 57  A 1 
ATOM 416  N NH1 . ARG A 1 57  ? -52.872 14.168  23.797   1.00 56.54 57  A 1 
ATOM 417  N NH2 . ARG A 1 57  ? -54.813 13.067  23.759   1.00 56.59 57  A 1 
ATOM 418  N N   . ASN A 1 58  ? -51.389 15.678  15.829   1.00 88.26 58  A 1 
ATOM 419  C CA  . ASN A 1 58  ? -50.903 16.797  15.038   1.00 88.65 58  A 1 
ATOM 420  C C   . ASN A 1 58  ? -50.125 16.284  13.815   1.00 89.48 58  A 1 
ATOM 421  O O   . ASN A 1 58  ? -48.913 16.078  13.893   1.00 86.60 58  A 1 
ATOM 422  C CB  . ASN A 1 58  ? -50.071 17.733  15.922   1.00 86.84 58  A 1 
ATOM 423  C CG  . ASN A 1 58  ? -49.724 19.020  15.181   1.00 86.12 58  A 1 
ATOM 424  O OD1 . ASN A 1 58  ? -50.006 19.190  14.014   1.00 78.90 58  A 1 
ATOM 425  N ND2 . ASN A 1 58  ? -49.119 19.959  15.862   1.00 78.57 58  A 1 
ATOM 426  N N   . PRO A 1 59  ? -50.822 16.105  12.670   1.00 89.13 59  A 1 
ATOM 427  C CA  . PRO A 1 59  ? -50.211 15.555  11.463   1.00 88.43 59  A 1 
ATOM 428  C C   . PRO A 1 59  ? -49.328 16.552  10.698   1.00 88.92 59  A 1 
ATOM 429  O O   . PRO A 1 59  ? -48.754 16.183  9.683    1.00 85.38 59  A 1 
ATOM 430  C CB  . PRO A 1 59  ? -51.396 15.073  10.615   1.00 87.12 59  A 1 
ATOM 431  C CG  . PRO A 1 59  ? -52.508 16.050  10.989   1.00 85.17 59  A 1 
ATOM 432  C CD  . PRO A 1 59  ? -52.252 16.308  12.480   1.00 88.74 59  A 1 
ATOM 433  N N   . LEU A 1 60  ? -49.192 17.795  11.164   1.00 88.78 60  A 1 
ATOM 434  C CA  . LEU A 1 60  ? -48.461 18.870  10.486   1.00 88.79 60  A 1 
ATOM 435  C C   . LEU A 1 60  ? -47.035 19.076  11.017   1.00 89.17 60  A 1 
ATOM 436  O O   . LEU A 1 60  ? -46.403 20.086  10.712   1.00 85.16 60  A 1 
ATOM 437  C CB  . LEU A 1 60  ? -49.289 20.166  10.535   1.00 86.64 60  A 1 
ATOM 438  C CG  . LEU A 1 60  ? -50.655 20.093  9.836    1.00 83.90 60  A 1 
ATOM 439  C CD1 . LEU A 1 60  ? -51.411 21.409  10.055   1.00 76.33 60  A 1 
ATOM 440  C CD2 . LEU A 1 60  ? -50.529 19.866  8.330    1.00 77.14 60  A 1 
ATOM 441  N N   . VAL A 1 61  ? -46.512 18.147  11.822   1.00 89.10 61  A 1 
ATOM 442  C CA  . VAL A 1 61  ? -45.171 18.254  12.414   1.00 89.18 61  A 1 
ATOM 443  C C   . VAL A 1 61  ? -44.228 17.243  11.769   1.00 90.12 61  A 1 
ATOM 444  O O   . VAL A 1 61  ? -44.238 16.062  12.133   1.00 87.87 61  A 1 
ATOM 445  C CB  . VAL A 1 61  ? -45.215 18.133  13.942   1.00 86.93 61  A 1 
ATOM 446  C CG1 . VAL A 1 61  ? -43.830 18.333  14.555   1.00 79.16 61  A 1 
ATOM 447  C CG2 . VAL A 1 61  ? -46.141 19.182  14.567   1.00 78.86 61  A 1 
ATOM 448  N N   . ALA A 1 62  ? -43.344 17.703  10.875   1.00 89.66 62  A 1 
ATOM 449  C CA  . ALA A 1 62  ? -42.393 16.863  10.140   1.00 89.51 62  A 1 
ATOM 450  C C   . ALA A 1 62  ? -41.541 15.956  11.044   1.00 90.27 62  A 1 
ATOM 451  O O   . ALA A 1 62  ? -41.319 14.786  10.739   1.00 88.24 62  A 1 
ATOM 452  C CB  . ALA A 1 62  ? -41.486 17.793  9.309    1.00 87.77 62  A 1 
ATOM 453  N N   . VAL A 1 63  ? -41.118 16.450  12.214   1.00 90.62 63  A 1 
ATOM 454  C CA  . VAL A 1 63  ? -40.282 15.701  13.175   1.00 90.87 63  A 1 
ATOM 455  C C   . VAL A 1 63  ? -40.948 14.414  13.671   1.00 91.41 63  A 1 
ATOM 456  O O   . VAL A 1 63  ? -40.248 13.464  14.010   1.00 89.94 63  A 1 
ATOM 457  C CB  . VAL A 1 63  ? -39.906 16.598  14.374   1.00 88.81 63  A 1 
ATOM 458  C CG1 . VAL A 1 63  ? -39.018 15.877  15.388   1.00 77.40 63  A 1 
ATOM 459  C CG2 . VAL A 1 63  ? -39.137 17.846  13.917   1.00 76.70 63  A 1 
ATOM 460  N N   . TYR A 1 64  ? -42.281 14.341  13.721   1.00 90.59 64  A 1 
ATOM 461  C CA  . TYR A 1 64  ? -42.967 13.110  14.122   1.00 90.70 64  A 1 
ATOM 462  C C   . TYR A 1 64  ? -42.812 12.027  13.058   1.00 91.38 64  A 1 
ATOM 463  O O   . TYR A 1 64  ? -42.541 10.877  13.403   1.00 89.25 64  A 1 
ATOM 464  C CB  . TYR A 1 64  ? -44.446 13.371  14.433   1.00 89.97 64  A 1 
ATOM 465  C CG  . TYR A 1 64  ? -44.738 14.382  15.531   1.00 89.27 64  A 1 
ATOM 466  C CD1 . TYR A 1 64  ? -43.770 14.739  16.491   1.00 80.95 64  A 1 
ATOM 467  C CD2 . TYR A 1 64  ? -46.023 14.968  15.598   1.00 81.19 64  A 1 
ATOM 468  C CE1 . TYR A 1 64  ? -44.059 15.696  17.480   1.00 80.35 64  A 1 
ATOM 469  C CE2 . TYR A 1 64  ? -46.320 15.917  16.580   1.00 79.72 64  A 1 
ATOM 470  C CZ  . TYR A 1 64  ? -45.339 16.286  17.520   1.00 85.53 64  A 1 
ATOM 471  O OH  . TYR A 1 64  ? -45.617 17.240  18.469   1.00 84.09 64  A 1 
ATOM 472  N N   . TYR A 1 65  ? -42.897 12.413  11.791   1.00 91.16 65  A 1 
ATOM 473  C CA  . TYR A 1 65  ? -42.697 11.510  10.665   1.00 91.44 65  A 1 
ATOM 474  C C   . TYR A 1 65  ? -41.241 11.063  10.560   1.00 92.26 65  A 1 
ATOM 475  O O   . TYR A 1 65  ? -41.000 9.864   10.482   1.00 90.56 65  A 1 
ATOM 476  C CB  . TYR A 1 65  ? -43.176 12.174  9.371    1.00 90.53 65  A 1 
ATOM 477  C CG  . TYR A 1 65  ? -44.658 12.460  9.332    1.00 90.74 65  A 1 
ATOM 478  C CD1 . TYR A 1 65  ? -45.559 11.461  8.919    1.00 82.17 65  A 1 
ATOM 479  C CD2 . TYR A 1 65  ? -45.146 13.721  9.710    1.00 82.61 65  A 1 
ATOM 480  C CE1 . TYR A 1 65  ? -46.939 11.723  8.861    1.00 81.67 65  A 1 
ATOM 481  C CE2 . TYR A 1 65  ? -46.527 13.997  9.662    1.00 80.73 65  A 1 
ATOM 482  C CZ  . TYR A 1 65  ? -47.423 13.000  9.235    1.00 87.66 65  A 1 
ATOM 483  O OH  . TYR A 1 65  ? -48.762 13.267  9.174    1.00 86.46 65  A 1 
ATOM 484  N N   . THR A 1 66  ? -40.262 11.960  10.652   1.00 92.18 66  A 1 
ATOM 485  C CA  . THR A 1 66  ? -38.836 11.580  10.594   1.00 91.84 66  A 1 
ATOM 486  C C   . THR A 1 66  ? -38.428 10.669  11.759   1.00 92.01 66  A 1 
ATOM 487  O O   . THR A 1 66  ? -37.683 9.715   11.565   1.00 90.55 66  A 1 
ATOM 488  C CB  . THR A 1 66  ? -37.898 12.783  10.553   1.00 91.03 66  A 1 
ATOM 489  O OG1 . THR A 1 66  ? -38.125 13.660  11.637   1.00 80.31 66  A 1 
ATOM 490  C CG2 . THR A 1 66  ? -38.064 13.600  9.283    1.00 79.89 66  A 1 
ATOM 491  N N   . ASN A 1 67  ? -38.940 10.906  12.954   1.00 91.94 67  A 1 
ATOM 492  C CA  . ASN A 1 67  ? -38.671 10.032  14.092   1.00 91.60 67  A 1 
ATOM 493  C C   . ASN A 1 67  ? -39.303 8.645   13.910   1.00 91.84 67  A 1 
ATOM 494  O O   . ASN A 1 67  ? -38.671 7.637   14.233   1.00 90.42 67  A 1 
ATOM 495  C CB  . ASN A 1 67  ? -39.172 10.687  15.384   1.00 91.16 67  A 1 
ATOM 496  C CG  . ASN A 1 67  ? -38.310 11.850  15.875   1.00 89.41 67  A 1 
ATOM 497  O OD1 . ASN A 1 67  ? -37.280 12.211  15.367   1.00 80.27 67  A 1 
ATOM 498  N ND2 . ASN A 1 67  ? -38.729 12.459  16.970   1.00 79.29 67  A 1 
ATOM 499  N N   . ARG A 1 68  ? -40.515 8.576   13.359   1.00 90.62 68  A 1 
ATOM 500  C CA  . ARG A 1 68  ? -41.180 7.298   13.063   1.00 90.98 68  A 1 
ATOM 501  C C   . ARG A 1 68  ? -40.484 6.561   11.914   1.00 91.13 68  A 1 
ATOM 502  O O   . ARG A 1 68  ? -40.263 5.363   12.030   1.00 90.17 68  A 1 
ATOM 503  C CB  . ARG A 1 68  ? -42.673 7.530   12.791   1.00 89.58 68  A 1 
ATOM 504  C CG  . ARG A 1 68  ? -43.452 6.204   12.804   1.00 87.13 68  A 1 
ATOM 505  C CD  . ARG A 1 68  ? -44.958 6.407   12.713   1.00 88.03 68  A 1 
ATOM 506  N NE  . ARG A 1 68  ? -45.359 6.912   11.405   1.00 85.19 68  A 1 
ATOM 507  C CZ  . ARG A 1 68  ? -46.606 7.106   10.984   1.00 87.09 68  A 1 
ATOM 508  N NH1 . ARG A 1 68  ? -47.640 6.861   11.745   1.00 77.26 68  A 1 
ATOM 509  N NH2 . ARG A 1 68  ? -46.819 7.536   9.783    1.00 78.63 68  A 1 
ATOM 510  N N   . ALA A 1 69  ? -40.047 7.281   10.880   1.00 91.92 69  A 1 
ATOM 511  C CA  . ALA A 1 69  ? -39.250 6.736   9.783    1.00 91.66 69  A 1 
ATOM 512  C C   . ALA A 1 69  ? -37.963 6.079   10.285   1.00 91.94 69  A 1 
ATOM 513  O O   . ALA A 1 69  ? -37.651 4.959   9.913    1.00 90.79 69  A 1 
ATOM 514  C CB  . ALA A 1 69  ? -38.943 7.865   8.790    1.00 91.30 69  A 1 
ATOM 515  N N   . LEU A 1 70  ? -37.252 6.721   11.228   1.00 91.93 70  A 1 
ATOM 516  C CA  . LEU A 1 70  ? -36.054 6.136   11.831   1.00 91.09 70  A 1 
ATOM 517  C C   . LEU A 1 70  ? -36.363 4.858   12.621   1.00 91.69 70  A 1 
ATOM 518  O O   . LEU A 1 70  ? -35.562 3.925   12.607   1.00 90.70 70  A 1 
ATOM 519  C CB  . LEU A 1 70  ? -35.365 7.195   12.702   1.00 90.17 70  A 1 
ATOM 520  C CG  . LEU A 1 70  ? -34.001 6.733   13.270   1.00 85.85 70  A 1 
ATOM 521  C CD1 . LEU A 1 70  ? -32.987 6.424   12.182   1.00 76.03 70  A 1 
ATOM 522  C CD2 . LEU A 1 70  ? -33.422 7.833   14.164   1.00 76.12 70  A 1 
ATOM 523  N N   . CYS A 1 71  ? -37.524 4.773   13.291   1.00 91.68 71  A 1 
ATOM 524  C CA  . CYS A 1 71  ? -37.967 3.531   13.923   1.00 91.36 71  A 1 
ATOM 525  C C   . CYS A 1 71  ? -38.190 2.427   12.881   1.00 91.61 71  A 1 
ATOM 526  O O   . CYS A 1 71  ? -37.673 1.332   13.049   1.00 90.37 71  A 1 
ATOM 527  C CB  . CYS A 1 71  ? -39.243 3.757   14.738   1.00 90.84 71  A 1 
ATOM 528  S SG  . CYS A 1 71  ? -38.950 4.888   16.130   1.00 86.33 71  A 1 
ATOM 529  N N   . TYR A 1 72  ? -38.896 2.747   11.788   1.00 92.39 72  A 1 
ATOM 530  C CA  . TYR A 1 72  ? -39.133 1.796   10.705   1.00 92.05 72  A 1 
ATOM 531  C C   . TYR A 1 72  ? -37.836 1.348   10.022   1.00 92.16 72  A 1 
ATOM 532  O O   . TYR A 1 72  ? -37.670 0.155   9.784    1.00 90.38 72  A 1 
ATOM 533  C CB  . TYR A 1 72  ? -40.106 2.395   9.691    1.00 91.80 72  A 1 
ATOM 534  C CG  . TYR A 1 72  ? -41.533 2.540   10.166   1.00 91.11 72  A 1 
ATOM 535  C CD1 . TYR A 1 72  ? -42.168 1.527   10.907   1.00 82.38 72  A 1 
ATOM 536  C CD2 . TYR A 1 72  ? -42.267 3.699   9.818    1.00 82.73 72  A 1 
ATOM 537  C CE1 . TYR A 1 72  ? -43.513 1.642   11.296   1.00 81.57 72  A 1 
ATOM 538  C CE2 . TYR A 1 72  ? -43.613 3.829   10.202   1.00 80.83 72  A 1 
ATOM 539  C CZ  . TYR A 1 72  ? -44.227 2.795   10.940   1.00 87.81 72  A 1 
ATOM 540  O OH  . TYR A 1 72  ? -45.554 2.919   11.310   1.00 86.06 72  A 1 
ATOM 541  N N   . LEU A 1 73  ? -36.881 2.248   9.818    1.00 91.77 73  A 1 
ATOM 542  C CA  . LEU A 1 73  ? -35.534 1.919   9.331    1.00 90.58 73  A 1 
ATOM 543  C C   . LEU A 1 73  ? -34.834 0.904   10.245   1.00 90.66 73  A 1 
ATOM 544  O O   . LEU A 1 73  ? -34.301 -0.092  9.766    1.00 89.07 73  A 1 
ATOM 545  C CB  . LEU A 1 73  ? -34.718 3.217   9.221    1.00 90.13 73  A 1 
ATOM 546  C CG  . LEU A 1 73  ? -34.391 3.592   7.766    1.00 85.69 73  A 1 
ATOM 547  C CD1 . LEU A 1 73  ? -34.184 5.105   7.665    1.00 77.04 73  A 1 
ATOM 548  C CD2 . LEU A 1 73  ? -33.134 2.890   7.289    1.00 77.77 73  A 1 
ATOM 549  N N   . LYS A 1 74  ? -34.876 1.110   11.565   1.00 91.25 74  A 1 
ATOM 550  C CA  . LYS A 1 74  ? -34.315 0.170   12.535   1.00 89.66 74  A 1 
ATOM 551  C C   . LYS A 1 74  ? -35.059 -1.171  12.594   1.00 90.36 74  A 1 
ATOM 552  O O   . LYS A 1 74  ? -34.468 -2.164  13.005   1.00 88.11 74  A 1 
ATOM 553  C CB  . LYS A 1 74  ? -34.274 0.814   13.931   1.00 88.58 74  A 1 
ATOM 554  C CG  . LYS A 1 74  ? -33.284 1.984   14.055   1.00 84.70 74  A 1 
ATOM 555  C CD  . LYS A 1 74  ? -31.830 1.548   13.864   1.00 80.26 74  A 1 
ATOM 556  C CE  . LYS A 1 74  ? -30.889 2.740   14.036   1.00 75.55 74  A 1 
ATOM 557  N NZ  . LYS A 1 74  ? -29.505 2.405   13.651   1.00 68.16 74  A 1 
ATOM 558  N N   . MET A 1 75  ? -36.309 -1.197  12.194   1.00 89.80 75  A 1 
ATOM 559  C CA  . MET A 1 75  ? -37.152 -2.397  12.089   1.00 88.97 75  A 1 
ATOM 560  C C   . MET A 1 75  ? -37.081 -3.047  10.695   1.00 89.17 75  A 1 
ATOM 561  O O   . MET A 1 75  ? -37.813 -3.998  10.461   1.00 86.23 75  A 1 
ATOM 562  C CB  . MET A 1 75  ? -38.602 -2.024  12.436   1.00 88.13 75  A 1 
ATOM 563  C CG  . MET A 1 75  ? -38.791 -1.612  13.901   1.00 84.89 75  A 1 
ATOM 564  S SD  . MET A 1 75  ? -40.384 -0.791  14.256   1.00 83.61 75  A 1 
ATOM 565  C CE  . MET A 1 75  ? -41.541 -2.083  13.768   1.00 71.59 75  A 1 
ATOM 566  N N   . GLN A 1 76  ? -36.256 -2.541  9.773    1.00 89.93 76  A 1 
ATOM 567  C CA  . GLN A 1 76  ? -36.169 -2.965  8.364    1.00 89.43 76  A 1 
ATOM 568  C C   . GLN A 1 76  ? -37.514 -2.870  7.602    1.00 90.49 76  A 1 
ATOM 569  O O   . GLN A 1 76  ? -37.774 -3.618  6.673    1.00 86.88 76  A 1 
ATOM 570  C CB  . GLN A 1 76  ? -35.490 -4.334  8.229    1.00 87.41 76  A 1 
ATOM 571  C CG  . GLN A 1 76  ? -34.053 -4.332  8.776    1.00 82.90 76  A 1 
ATOM 572  C CD  . GLN A 1 76  ? -33.294 -5.626  8.438    1.00 75.34 76  A 1 
ATOM 573  O OE1 . GLN A 1 76  ? -33.865 -6.658  8.139    1.00 66.17 76  A 1 
ATOM 574  N NE2 . GLN A 1 76  ? -31.983 -5.608  8.493    1.00 64.23 76  A 1 
ATOM 575  N N   . GLN A 1 77  ? -38.371 -1.929  7.990    1.00 89.73 77  A 1 
ATOM 576  C CA  . GLN A 1 77  ? -39.640 -1.654  7.313    1.00 89.72 77  A 1 
ATOM 577  C C   . GLN A 1 77  ? -39.469 -0.482  6.336    1.00 90.66 77  A 1 
ATOM 578  O O   . GLN A 1 77  ? -39.974 0.622   6.559    1.00 87.83 77  A 1 
ATOM 579  C CB  . GLN A 1 77  ? -40.760 -1.439  8.330    1.00 88.04 77  A 1 
ATOM 580  C CG  . GLN A 1 77  ? -41.080 -2.727  9.101    1.00 84.20 77  A 1 
ATOM 581  C CD  . GLN A 1 77  ? -42.285 -2.584  10.031   1.00 79.86 77  A 1 
ATOM 582  O OE1 . GLN A 1 77  ? -42.724 -1.507  10.392   1.00 70.67 77  A 1 
ATOM 583  N NE2 . GLN A 1 77  ? -42.870 -3.681  10.460   1.00 68.40 77  A 1 
ATOM 584  N N   . HIS A 1 78  ? -38.728 -0.722  5.257    1.00 91.81 78  A 1 
ATOM 585  C CA  . HIS A 1 78  ? -38.267 0.318   4.348    1.00 91.23 78  A 1 
ATOM 586  C C   . HIS A 1 78  ? -39.395 1.081   3.657    1.00 91.92 78  A 1 
ATOM 587  O O   . HIS A 1 78  ? -39.354 2.306   3.613    1.00 89.58 78  A 1 
ATOM 588  C CB  . HIS A 1 78  ? -37.294 -0.284  3.319    1.00 88.78 78  A 1 
ATOM 589  C CG  . HIS A 1 78  ? -36.159 -1.023  3.968    1.00 87.17 78  A 1 
ATOM 590  N ND1 . HIS A 1 78  ? -35.261 -0.508  4.884    1.00 72.71 78  A 1 
ATOM 591  C CD2 . HIS A 1 78  ? -35.859 -2.354  3.824    1.00 73.10 78  A 1 
ATOM 592  C CE1 . HIS A 1 78  ? -34.444 -1.499  5.272    1.00 74.13 78  A 1 
ATOM 593  N NE2 . HIS A 1 78  ? -34.783 -2.632  4.658    1.00 75.17 78  A 1 
ATOM 594  N N   . GLU A 1 79  ? -40.456 0.413   3.201    1.00 90.72 79  A 1 
ATOM 595  C CA  . GLU A 1 79  ? -41.599 1.084   2.570    1.00 90.03 79  A 1 
ATOM 596  C C   . GLU A 1 79  ? -42.312 2.061   3.516    1.00 90.72 79  A 1 
ATOM 597  O O   . GLU A 1 79  ? -42.666 3.177   3.122    1.00 88.28 79  A 1 
ATOM 598  C CB  . GLU A 1 79  ? -42.628 0.069   2.075    1.00 88.26 79  A 1 
ATOM 599  C CG  . GLU A 1 79  ? -42.177 -0.712  0.833    1.00 79.87 79  A 1 
ATOM 600  C CD  . GLU A 1 79  ? -43.358 -1.407  0.144    1.00 71.97 79  A 1 
ATOM 601  O OE1 . GLU A 1 79  ? -43.211 -1.698  -1.057   1.00 62.59 79  A 1 
ATOM 602  O OE2 . GLU A 1 79  ? -44.397 -1.605  0.814    1.00 63.16 79  A 1 
ATOM 603  N N   . GLN A 1 80  ? -42.498 1.675   4.767    1.00 90.97 80  A 1 
ATOM 604  C CA  . GLN A 1 80  ? -43.147 2.538   5.757    1.00 90.91 80  A 1 
ATOM 605  C C   . GLN A 1 80  ? -42.252 3.723   6.119    1.00 91.76 80  A 1 
ATOM 606  O O   . GLN A 1 80  ? -42.730 4.842   6.260    1.00 89.82 80  A 1 
ATOM 607  C CB  . GLN A 1 80  ? -43.527 1.726   7.000    1.00 90.13 80  A 1 
ATOM 608  C CG  . GLN A 1 80  ? -44.541 0.616   6.688    1.00 86.70 80  A 1 
ATOM 609  C CD  . GLN A 1 80  ? -45.027 -0.128  7.941    1.00 81.06 80  A 1 
ATOM 610  O OE1 . GLN A 1 80  ? -44.867 0.307   9.068    1.00 69.87 80  A 1 
ATOM 611  N NE2 . GLN A 1 80  ? -45.651 -1.273  7.778    1.00 67.18 80  A 1 
ATOM 612  N N   . ALA A 1 81  ? -40.951 3.483   6.227    1.00 91.47 81  A 1 
ATOM 613  C CA  . ALA A 1 81  ? -39.974 4.544   6.442    1.00 91.53 81  A 1 
ATOM 614  C C   . ALA A 1 81  ? -39.960 5.541   5.273    1.00 92.03 81  A 1 
ATOM 615  O O   . ALA A 1 81  ? -39.971 6.749   5.491    1.00 90.73 81  A 1 
ATOM 616  C CB  . ALA A 1 81  ? -38.599 3.903   6.670    1.00 91.03 81  A 1 
ATOM 617  N N   . LEU A 1 82  ? -39.993 5.032   4.023    1.00 92.21 82  A 1 
ATOM 618  C CA  . LEU A 1 82  ? -40.040 5.834   2.807    1.00 91.83 82  A 1 
ATOM 619  C C   . LEU A 1 82  ? -41.286 6.720   2.755    1.00 92.34 82  A 1 
ATOM 620  O O   . LEU A 1 82  ? -41.194 7.917   2.469    1.00 90.90 82  A 1 
ATOM 621  C CB  . LEU A 1 82  ? -39.991 4.876   1.597    1.00 90.22 82  A 1 
ATOM 622  C CG  . LEU A 1 82  ? -39.628 5.593   0.281    1.00 85.38 82  A 1 
ATOM 623  C CD1 . LEU A 1 82  ? -38.204 5.251   -0.131   1.00 75.83 82  A 1 
ATOM 624  C CD2 . LEU A 1 82  ? -40.563 5.177   -0.847   1.00 75.36 82  A 1 
ATOM 625  N N   . ALA A 1 83  ? -42.466 6.166   3.080    1.00 92.18 83  A 1 
ATOM 626  C CA  . ALA A 1 83  ? -43.718 6.909   3.145    1.00 92.17 83  A 1 
ATOM 627  C C   . ALA A 1 83  ? -43.661 8.044   4.185    1.00 92.58 83  A 1 
ATOM 628  O O   . ALA A 1 83  ? -44.032 9.182   3.886    1.00 91.11 83  A 1 
ATOM 629  C CB  . ALA A 1 83  ? -44.852 5.920   3.429    1.00 91.53 83  A 1 
ATOM 630  N N   . ASP A 1 84  ? -43.138 7.767   5.373    1.00 91.66 84  A 1 
ATOM 631  C CA  . ASP A 1 84  ? -42.988 8.777   6.418    1.00 91.82 84  A 1 
ATOM 632  C C   . ASP A 1 84  ? -41.971 9.864   6.049    1.00 92.24 84  A 1 
ATOM 633  O O   . ASP A 1 84  ? -42.204 11.049  6.319    1.00 90.32 84  A 1 
ATOM 634  C CB  . ASP A 1 84  ? -42.601 8.101   7.744    1.00 90.80 84  A 1 
ATOM 635  C CG  . ASP A 1 84  ? -43.784 7.586   8.549    1.00 89.45 84  A 1 
ATOM 636  O OD1 . ASP A 1 84  ? -44.963 7.799   8.195    1.00 81.70 84  A 1 
ATOM 637  O OD2 . ASP A 1 84  ? -43.559 7.056   9.667    1.00 82.26 84  A 1 
ATOM 638  N N   . CYS A 1 85  ? -40.869 9.501   5.385    1.00 91.82 85  A 1 
ATOM 639  C CA  . CYS A 1 85  ? -39.894 10.472  4.886    1.00 92.27 85  A 1 
ATOM 640  C C   . CYS A 1 85  ? -40.499 11.399  3.822    1.00 92.57 85  A 1 
ATOM 641  O O   . CYS A 1 85  ? -40.325 12.613  3.905    1.00 91.32 85  A 1 
ATOM 642  C CB  . CYS A 1 85  ? -38.664 9.747   4.327    1.00 91.97 85  A 1 
ATOM 643  S SG  . CYS A 1 85  ? -37.678 9.043   5.680    1.00 88.94 85  A 1 
ATOM 644  N N   . ARG A 1 86  ? -41.246 10.855  2.866    1.00 92.18 86  A 1 
ATOM 645  C CA  . ARG A 1 86  ? -41.959 11.662  1.859    1.00 91.29 86  A 1 
ATOM 646  C C   . ARG A 1 86  ? -42.926 12.627  2.517    1.00 91.41 86  A 1 
ATOM 647  O O   . ARG A 1 86  ? -42.912 13.818  2.209    1.00 90.05 86  A 1 
ATOM 648  C CB  . ARG A 1 86  ? -42.681 10.760  0.852    1.00 90.67 86  A 1 
ATOM 649  C CG  . ARG A 1 86  ? -41.708 10.141  -0.169   1.00 84.61 86  A 1 
ATOM 650  C CD  . ARG A 1 86  ? -42.471 9.279   -1.175   1.00 80.77 86  A 1 
ATOM 651  N NE  . ARG A 1 86  ? -41.570 8.704   -2.185   1.00 73.65 86  A 1 
ATOM 652  C CZ  . ARG A 1 86  ? -41.887 7.795   -3.112   1.00 66.34 86  A 1 
ATOM 653  N NH1 . ARG A 1 86  ? -43.099 7.329   -3.233   1.00 59.62 86  A 1 
ATOM 654  N NH2 . ARG A 1 86  ? -40.973 7.347   -3.941   1.00 61.27 86  A 1 
ATOM 655  N N   . ARG A 1 87  ? -43.716 12.153  3.487    1.00 90.47 87  A 1 
ATOM 656  C CA  . ARG A 1 87  ? -44.652 13.011  4.217    1.00 90.45 87  A 1 
ATOM 657  C C   . ARG A 1 87  ? -43.936 14.099  5.020    1.00 91.02 87  A 1 
ATOM 658  O O   . ARG A 1 87  ? -44.416 15.225  5.085    1.00 89.01 87  A 1 
ATOM 659  C CB  . ARG A 1 87  ? -45.541 12.129  5.102    1.00 89.71 87  A 1 
ATOM 660  C CG  . ARG A 1 87  ? -46.839 12.838  5.542    1.00 79.03 87  A 1 
ATOM 661  C CD  . ARG A 1 87  ? -47.750 13.083  4.340    1.00 77.78 87  A 1 
ATOM 662  N NE  . ARG A 1 87  ? -49.048 13.649  4.735    1.00 69.86 87  A 1 
ATOM 663  C CZ  . ARG A 1 87  ? -49.923 14.173  3.892    1.00 62.66 87  A 1 
ATOM 664  N NH1 . ARG A 1 87  ? -49.715 14.197  2.599    1.00 55.63 87  A 1 
ATOM 665  N NH2 . ARG A 1 87  ? -51.029 14.689  4.338    1.00 55.15 87  A 1 
ATOM 666  N N   . ALA A 1 88  ? -42.804 13.806  5.621    1.00 91.50 88  A 1 
ATOM 667  C CA  . ALA A 1 88  ? -41.983 14.797  6.310    1.00 91.15 88  A 1 
ATOM 668  C C   . ALA A 1 88  ? -41.453 15.872  5.345    1.00 91.30 88  A 1 
ATOM 669  O O   . ALA A 1 88  ? -41.466 17.047  5.699    1.00 89.62 88  A 1 
ATOM 670  C CB  . ALA A 1 88  ? -40.836 14.092  7.034    1.00 90.79 88  A 1 
ATOM 671  N N   . LEU A 1 89  ? -41.038 15.485  4.124    1.00 91.38 89  A 1 
ATOM 672  C CA  . LEU A 1 89  ? -40.556 16.413  3.095    1.00 91.09 89  A 1 
ATOM 673  C C   . LEU A 1 89  ? -41.667 17.292  2.510    1.00 91.14 89  A 1 
ATOM 674  O O   . LEU A 1 89  ? -41.408 18.448  2.184    1.00 88.69 89  A 1 
ATOM 675  C CB  . LEU A 1 89  ? -39.862 15.624  1.979    1.00 90.37 89  A 1 
ATOM 676  C CG  . LEU A 1 89  ? -38.500 15.045  2.384    1.00 88.35 89  A 1 
ATOM 677  C CD1 . LEU A 1 89  ? -37.984 14.118  1.280    1.00 80.90 89  A 1 
ATOM 678  C CD2 . LEU A 1 89  ? -37.458 16.144  2.606    1.00 82.10 89  A 1 
ATOM 679  N N   . GLU A 1 90  ? -42.902 16.793  2.425    1.00 91.44 90  A 1 
ATOM 680  C CA  . GLU A 1 90  ? -44.058 17.623  2.067    1.00 90.40 90  A 1 
ATOM 681  C C   . GLU A 1 90  ? -44.329 18.724  3.102    1.00 90.34 90  A 1 
ATOM 682  O O   . GLU A 1 90  ? -44.834 19.788  2.752    1.00 87.15 90  A 1 
ATOM 683  C CB  . GLU A 1 90  ? -45.317 16.749  1.953    1.00 89.71 90  A 1 
ATOM 684  C CG  . GLU A 1 90  ? -45.358 15.845  0.710    1.00 82.55 90  A 1 
ATOM 685  C CD  . GLU A 1 90  ? -46.566 14.884  0.722    1.00 78.79 90  A 1 
ATOM 686  O OE1 . GLU A 1 90  ? -46.700 14.084  -0.226   1.00 69.55 90  A 1 
ATOM 687  O OE2 . GLU A 1 90  ? -47.384 14.920  1.671    1.00 72.29 90  A 1 
ATOM 688  N N   . LEU A 1 91  ? -44.000 18.485  4.371    1.00 90.43 91  A 1 
ATOM 689  C CA  . LEU A 1 91  ? -44.173 19.449  5.457    1.00 89.33 91  A 1 
ATOM 690  C C   . LEU A 1 91  ? -42.959 20.371  5.623    1.00 89.70 91  A 1 
ATOM 691  O O   . LEU A 1 91  ? -43.116 21.540  5.962    1.00 85.44 91  A 1 
ATOM 692  C CB  . LEU A 1 91  ? -44.442 18.684  6.761    1.00 88.14 91  A 1 
ATOM 693  C CG  . LEU A 1 91  ? -45.781 17.910  6.796    1.00 86.42 91  A 1 
ATOM 694  C CD1 . LEU A 1 91  ? -45.812 17.013  8.029    1.00 79.05 91  A 1 
ATOM 695  C CD2 . LEU A 1 91  ? -46.980 18.854  6.855    1.00 79.18 91  A 1 
ATOM 696  N N   . ASP A 1 92  ? -41.760 19.839  5.405    1.00 89.10 92  A 1 
ATOM 697  C CA  . ASP A 1 92  ? -40.491 20.558  5.495    1.00 89.28 92  A 1 
ATOM 698  C C   . ASP A 1 92  ? -39.495 20.021  4.444    1.00 89.71 92  A 1 
ATOM 699  O O   . ASP A 1 92  ? -38.709 19.099  4.702    1.00 86.19 92  A 1 
ATOM 700  C CB  . ASP A 1 92  ? -39.930 20.465  6.923    1.00 87.46 92  A 1 
ATOM 701  C CG  . ASP A 1 92  ? -38.587 21.187  7.095    1.00 86.04 92  A 1 
ATOM 702  O OD1 . ASP A 1 92  ? -38.168 21.916  6.171    1.00 78.48 92  A 1 
ATOM 703  O OD2 . ASP A 1 92  ? -37.962 20.972  8.160    1.00 78.30 92  A 1 
ATOM 704  N N   . GLY A 1 93  ? -39.524 20.619  3.261    1.00 90.05 93  A 1 
ATOM 705  C CA  . GLY A 1 93  ? -38.648 20.254  2.151    1.00 89.30 93  A 1 
ATOM 706  C C   . GLY A 1 93  ? -37.156 20.484  2.404    1.00 90.31 93  A 1 
ATOM 707  O O   . GLY A 1 93  ? -36.317 19.954  1.671    1.00 87.33 93  A 1 
ATOM 708  N N   . GLN A 1 94  ? -36.788 21.238  3.441    1.00 89.45 94  A 1 
ATOM 709  C CA  . GLN A 1 94  ? -35.407 21.486  3.855    1.00 89.00 94  A 1 
ATOM 710  C C   . GLN A 1 94  ? -34.965 20.629  5.050    1.00 90.01 94  A 1 
ATOM 711  O O   . GLN A 1 94  ? -33.877 20.821  5.590    1.00 86.39 94  A 1 
ATOM 712  C CB  . GLN A 1 94  ? -35.194 22.985  4.111    1.00 87.18 94  A 1 
ATOM 713  C CG  . GLN A 1 94  ? -35.390 23.826  2.840    1.00 83.45 94  A 1 
ATOM 714  C CD  . GLN A 1 94  ? -34.736 25.209  2.932    1.00 76.68 94  A 1 
ATOM 715  O OE1 . GLN A 1 94  ? -34.273 25.645  3.969    1.00 65.84 94  A 1 
ATOM 716  N NE2 . GLN A 1 94  ? -34.652 25.933  1.835    1.00 64.71 94  A 1 
ATOM 717  N N   . SER A 1 95  ? -35.767 19.652  5.452    1.00 89.82 95  A 1 
ATOM 718  C CA  . SER A 1 95  ? -35.420 18.751  6.549    1.00 90.56 95  A 1 
ATOM 719  C C   . SER A 1 95  ? -34.231 17.862  6.179    1.00 91.46 95  A 1 
ATOM 720  O O   . SER A 1 95  ? -34.352 16.875  5.451    1.00 89.97 95  A 1 
ATOM 721  C CB  . SER A 1 95  ? -36.627 17.908  6.954    1.00 89.69 95  A 1 
ATOM 722  O OG  . SER A 1 95  ? -36.307 17.083  8.061    1.00 85.69 95  A 1 
ATOM 723  N N   . VAL A 1 96  ? -33.065 18.163  6.758    1.00 90.90 96  A 1 
ATOM 724  C CA  . VAL A 1 96  ? -31.850 17.351  6.603    1.00 90.70 96  A 1 
ATOM 725  C C   . VAL A 1 96  ? -32.104 15.899  6.986    1.00 91.45 96  A 1 
ATOM 726  O O   . VAL A 1 96  ? -31.712 14.983  6.270    1.00 90.73 96  A 1 
ATOM 727  C CB  . VAL A 1 96  ? -30.697 17.913  7.464    1.00 89.73 96  A 1 
ATOM 728  C CG1 . VAL A 1 96  ? -29.434 17.062  7.346    1.00 82.20 96  A 1 
ATOM 729  C CG2 . VAL A 1 96  ? -30.344 19.343  7.058    1.00 81.85 96  A 1 
ATOM 730  N N   . LYS A 1 97  ? -32.809 15.677  8.108    1.00 90.59 97  A 1 
ATOM 731  C CA  . LYS A 1 97  ? -33.121 14.329  8.592    1.00 90.45 97  A 1 
ATOM 732  C C   . LYS A 1 97  ? -34.049 13.578  7.640    1.00 91.08 97  A 1 
ATOM 733  O O   . LYS A 1 97  ? -33.838 12.392  7.430    1.00 90.19 97  A 1 
ATOM 734  C CB  . LYS A 1 97  ? -33.745 14.372  9.989    1.00 89.16 97  A 1 
ATOM 735  C CG  . LYS A 1 97  ? -32.723 14.790  11.058   1.00 85.36 97  A 1 
ATOM 736  C CD  . LYS A 1 97  ? -33.348 14.674  12.453   1.00 81.26 97  A 1 
ATOM 737  C CE  . LYS A 1 97  ? -32.316 15.045  13.520   1.00 73.39 97  A 1 
ATOM 738  N NZ  . LYS A 1 97  ? -32.869 14.905  14.878   1.00 65.38 97  A 1 
ATOM 739  N N   . ALA A 1 98  ? -35.026 14.251  7.051    1.00 91.46 98  A 1 
ATOM 740  C CA  . ALA A 1 98  ? -35.939 13.627  6.104    1.00 91.76 98  A 1 
ATOM 741  C C   . ALA A 1 98  ? -35.195 13.173  4.840    1.00 92.46 98  A 1 
ATOM 742  O O   . ALA A 1 98  ? -35.328 12.018  4.454    1.00 91.28 98  A 1 
ATOM 743  C CB  . ALA A 1 98  ? -37.087 14.586  5.791    1.00 91.46 98  A 1 
ATOM 744  N N   . HIS A 1 99  ? -34.346 14.032  4.262    1.00 93.05 99  A 1 
ATOM 745  C CA  . HIS A 1 99  ? -33.505 13.655  3.126    1.00 92.92 99  A 1 
ATOM 746  C C   . HIS A 1 99  ? -32.500 12.552  3.481    1.00 93.12 99  A 1 
ATOM 747  O O   . HIS A 1 99  ? -32.324 11.616  2.707    1.00 92.19 99  A 1 
ATOM 748  C CB  . HIS A 1 99  ? -32.773 14.883  2.582    1.00 92.71 99  A 1 
ATOM 749  C CG  . HIS A 1 99  ? -33.641 15.764  1.736    1.00 92.20 99  A 1 
ATOM 750  N ND1 . HIS A 1 99  ? -34.153 15.431  0.495    1.00 79.73 99  A 1 
ATOM 751  C CD2 . HIS A 1 99  ? -34.055 17.044  2.006    1.00 79.67 99  A 1 
ATOM 752  C CE1 . HIS A 1 99  ? -34.859 16.487  0.043    1.00 82.49 99  A 1 
ATOM 753  N NE2 . HIS A 1 99  ? -34.811 17.475  0.932    1.00 84.28 99  A 1 
ATOM 754  N N   . PHE A 1 100 ? -31.874 12.623  4.656    1.00 92.95 100 A 1 
ATOM 755  C CA  . PHE A 1 100 ? -30.920 11.612  5.101    1.00 92.50 100 A 1 
ATOM 756  C C   . PHE A 1 100 ? -31.570 10.231  5.287    1.00 92.90 100 A 1 
ATOM 757  O O   . PHE A 1 100 ? -31.081 9.245   4.746    1.00 92.25 100 A 1 
ATOM 758  C CB  . PHE A 1 100 ? -30.227 12.081  6.389    1.00 91.36 100 A 1 
ATOM 759  C CG  . PHE A 1 100 ? -29.182 11.116  6.921    1.00 90.62 100 A 1 
ATOM 760  C CD1 . PHE A 1 100 ? -29.217 10.717  8.270    1.00 82.01 100 A 1 
ATOM 761  C CD2 . PHE A 1 100 ? -28.177 10.613  6.086    1.00 81.43 100 A 1 
ATOM 762  C CE1 . PHE A 1 100 ? -28.252 9.821   8.772    1.00 81.27 100 A 1 
ATOM 763  C CE2 . PHE A 1 100 ? -27.219 9.711   6.573    1.00 79.86 100 A 1 
ATOM 764  C CZ  . PHE A 1 100 ? -27.257 9.319   7.924    1.00 84.65 100 A 1 
ATOM 765  N N   . PHE A 1 101 ? -32.697 10.172  5.987    1.00 92.48 101 A 1 
ATOM 766  C CA  . PHE A 1 101 ? -33.407 8.910   6.208    1.00 92.39 101 A 1 
ATOM 767  C C   . PHE A 1 101 ? -34.055 8.385   4.923    1.00 92.86 101 A 1 
ATOM 768  O O   . PHE A 1 101 ? -34.059 7.174   4.718    1.00 91.54 101 A 1 
ATOM 769  C CB  . PHE A 1 101 ? -34.437 9.065   7.330    1.00 91.79 101 A 1 
ATOM 770  C CG  . PHE A 1 101 ? -33.895 9.461   8.697    1.00 91.70 101 A 1 
ATOM 771  C CD1 . PHE A 1 101 ? -32.584 9.144   9.090    1.00 83.32 101 A 1 
ATOM 772  C CD2 . PHE A 1 101 ? -34.729 10.156  9.591    1.00 82.76 101 A 1 
ATOM 773  C CE1 . PHE A 1 101 ? -32.107 9.532   10.355   1.00 82.04 101 A 1 
ATOM 774  C CE2 . PHE A 1 101 ? -34.264 10.537  10.850   1.00 81.29 101 A 1 
ATOM 775  C CZ  . PHE A 1 101 ? -32.949 10.228  11.237   1.00 87.15 101 A 1 
ATOM 776  N N   . LEU A 1 102 ? -34.523 9.264   4.040    1.00 92.46 102 A 1 
ATOM 777  C CA  . LEU A 1 102 ? -35.017 8.864   2.727    1.00 92.47 102 A 1 
ATOM 778  C C   . LEU A 1 102 ? -33.904 8.203   1.910    1.00 92.81 102 A 1 
ATOM 779  O O   . LEU A 1 102 ? -34.100 7.090   1.418    1.00 91.89 102 A 1 
ATOM 780  C CB  . LEU A 1 102 ? -35.610 10.089  2.007    1.00 91.71 102 A 1 
ATOM 781  C CG  . LEU A 1 102 ? -36.184 9.785   0.614    1.00 89.20 102 A 1 
ATOM 782  C CD1 . LEU A 1 102 ? -37.329 8.778   0.663    1.00 80.98 102 A 1 
ATOM 783  C CD2 . LEU A 1 102 ? -36.738 11.077  -0.001   1.00 80.60 102 A 1 
ATOM 784  N N   . GLY A 1 103 ? -32.717 8.819   1.845    1.00 92.84 103 A 1 
ATOM 785  C CA  . GLY A 1 103 ? -31.557 8.235   1.185    1.00 92.12 103 A 1 
ATOM 786  C C   . GLY A 1 103 ? -31.122 6.905   1.796    1.00 92.36 103 A 1 
ATOM 787  O O   . GLY A 1 103 ? -30.795 5.972   1.071    1.00 91.17 103 A 1 
ATOM 788  N N   . GLN A 1 104 ? -31.201 6.760   3.132    1.00 92.33 104 A 1 
ATOM 789  C CA  . GLN A 1 104 ? -30.936 5.474   3.788    1.00 91.12 104 A 1 
ATOM 790  C C   . GLN A 1 104 ? -31.985 4.406   3.439    1.00 91.12 104 A 1 
ATOM 791  O O   . GLN A 1 104 ? -31.604 3.266   3.192    1.00 89.77 104 A 1 
ATOM 792  C CB  . GLN A 1 104 ? -30.858 5.639   5.313    1.00 90.36 104 A 1 
ATOM 793  C CG  . GLN A 1 104 ? -29.546 6.308   5.754    1.00 84.61 104 A 1 
ATOM 794  C CD  . GLN A 1 104 ? -29.336 6.204   7.268    1.00 80.83 104 A 1 
ATOM 795  O OE1 . GLN A 1 104 ? -30.247 6.282   8.077    1.00 70.34 104 A 1 
ATOM 796  N NE2 . GLN A 1 104 ? -28.118 6.015   7.716    1.00 68.09 104 A 1 
ATOM 797  N N   . CYS A 1 105 ? -33.270 4.756   3.366    1.00 91.84 105 A 1 
ATOM 798  C CA  . CYS A 1 105 ? -34.311 3.819   2.916    1.00 91.30 105 A 1 
ATOM 799  C C   . CYS A 1 105 ? -34.039 3.357   1.477    1.00 91.66 105 A 1 
ATOM 800  O O   . CYS A 1 105 ? -34.043 2.164   1.209    1.00 89.73 105 A 1 
ATOM 801  C CB  . CYS A 1 105 ? -35.701 4.463   2.978    1.00 90.14 105 A 1 
ATOM 802  S SG  . CYS A 1 105 ? -36.210 4.793   4.676    1.00 82.16 105 A 1 
ATOM 803  N N   . GLN A 1 106 ? -33.758 4.304   0.584    1.00 92.44 106 A 1 
ATOM 804  C CA  . GLN A 1 106 ? -33.488 4.021   -0.830   1.00 92.04 106 A 1 
ATOM 805  C C   . GLN A 1 106 ? -32.217 3.199   -1.019   1.00 91.46 106 A 1 
ATOM 806  O O   . GLN A 1 106 ? -32.166 2.354   -1.908   1.00 89.44 106 A 1 
ATOM 807  C CB  . GLN A 1 106 ? -33.401 5.348   -1.591   1.00 91.92 106 A 1 
ATOM 808  C CG  . GLN A 1 106 ? -34.768 6.020   -1.713   1.00 91.20 106 A 1 
ATOM 809  C CD  . GLN A 1 106 ? -34.682 7.433   -2.284   1.00 91.53 106 A 1 
ATOM 810  O OE1 . GLN A 1 106 ? -33.782 8.209   -1.986   1.00 83.46 106 A 1 
ATOM 811  N NE2 . GLN A 1 106 ? -35.620 7.816   -3.105   1.00 81.70 106 A 1 
ATOM 812  N N   . LEU A 1 107 ? -31.206 3.388   -0.164   1.00 92.47 107 A 1 
ATOM 813  C CA  . LEU A 1 107 ? -29.995 2.570   -0.155   1.00 90.97 107 A 1 
ATOM 814  C C   . LEU A 1 107 ? -30.298 1.108   0.194    1.00 90.67 107 A 1 
ATOM 815  O O   . LEU A 1 107 ? -29.817 0.211   -0.486   1.00 88.49 107 A 1 
ATOM 816  C CB  . LEU A 1 107 ? -28.985 3.183   0.826    1.00 89.20 107 A 1 
ATOM 817  C CG  . LEU A 1 107 ? -27.646 2.424   0.897    1.00 83.45 107 A 1 
ATOM 818  C CD1 . LEU A 1 107 ? -26.927 2.422   -0.441   1.00 75.67 107 A 1 
ATOM 819  C CD2 . LEU A 1 107 ? -26.738 3.083   1.927    1.00 75.82 107 A 1 
ATOM 820  N N   . GLU A 1 108 ? -31.107 0.861   1.227    1.00 90.50 108 A 1 
ATOM 821  C CA  . GLU A 1 108 ? -31.516 -0.488  1.638    1.00 89.02 108 A 1 
ATOM 822  C C   . GLU A 1 108 ? -32.473 -1.143  0.623    1.00 89.17 108 A 1 
ATOM 823  O O   . GLU A 1 108 ? -32.494 -2.357  0.504    1.00 86.27 108 A 1 
ATOM 824  C CB  . GLU A 1 108 ? -32.149 -0.432  3.028    1.00 87.76 108 A 1 
ATOM 825  C CG  . GLU A 1 108 ? -31.169 -0.054  4.153    1.00 82.15 108 A 1 
ATOM 826  C CD  . GLU A 1 108 ? -30.032 -1.074  4.362    1.00 77.25 108 A 1 
ATOM 827  O OE1 . GLU A 1 108 ? -28.861 -0.651  4.450    1.00 67.75 108 A 1 
ATOM 828  O OE2 . GLU A 1 108 ? -30.334 -2.285  4.433    1.00 68.08 108 A 1 
ATOM 829  N N   . MET A 1 109 ? -33.217 -0.340  -0.143   1.00 89.35 109 A 1 
ATOM 830  C CA  . MET A 1 109 ? -34.070 -0.780  -1.257   1.00 88.79 109 A 1 
ATOM 831  C C   . MET A 1 109 ? -33.316 -0.893  -2.593   1.00 88.74 109 A 1 
ATOM 832  O O   . MET A 1 109 ? -33.947 -1.033  -3.640   1.00 85.36 109 A 1 
ATOM 833  C CB  . MET A 1 109 ? -35.270 0.162   -1.389   1.00 88.01 109 A 1 
ATOM 834  C CG  . MET A 1 109 ? -36.208 0.120   -0.183   1.00 84.92 109 A 1 
ATOM 835  S SD  . MET A 1 109 ? -37.602 1.294   -0.281   1.00 81.65 109 A 1 
ATOM 836  C CE  . MET A 1 109 ? -38.610 0.475   -1.549   1.00 69.47 109 A 1 
ATOM 837  N N   . GLU A 1 110 ? -31.996 -0.768  -2.584   1.00 89.15 110 A 1 
ATOM 838  C CA  . GLU A 1 110 ? -31.113 -0.850  -3.766   1.00 88.81 110 A 1 
ATOM 839  C C   . GLU A 1 110 ? -31.375 0.217   -4.851   1.00 89.44 110 A 1 
ATOM 840  O O   . GLU A 1 110 ? -30.849 0.132   -5.961   1.00 85.87 110 A 1 
ATOM 841  C CB  . GLU A 1 110 ? -31.070 -2.279  -4.326   1.00 86.70 110 A 1 
ATOM 842  C CG  . GLU A 1 110 ? -30.712 -3.329  -3.252   1.00 84.35 110 A 1 
ATOM 843  C CD  . GLU A 1 110 ? -30.546 -4.745  -3.819   1.00 80.50 110 A 1 
ATOM 844  O OE1 . GLU A 1 110 ? -30.027 -5.597  -3.047   1.00 72.80 110 A 1 
ATOM 845  O OE2 . GLU A 1 110 ? -30.910 -4.974  -4.992   1.00 74.64 110 A 1 
ATOM 846  N N   . SER A 1 111 ? -32.142 1.275   -4.537   1.00 89.80 111 A 1 
ATOM 847  C CA  . SER A 1 111 ? -32.337 2.427   -5.414   1.00 90.04 111 A 1 
ATOM 848  C C   . SER A 1 111 ? -31.171 3.413   -5.254   1.00 90.83 111 A 1 
ATOM 849  O O   . SER A 1 111 ? -31.283 4.484   -4.653   1.00 88.66 111 A 1 
ATOM 850  C CB  . SER A 1 111 ? -33.698 3.077   -5.174   1.00 88.94 111 A 1 
ATOM 851  O OG  . SER A 1 111 ? -33.941 4.000   -6.223   1.00 78.78 111 A 1 
ATOM 852  N N   . TYR A 1 112 ? -30.001 3.004   -5.778   1.00 90.65 112 A 1 
ATOM 853  C CA  . TYR A 1 112 ? -28.736 3.691   -5.506   1.00 90.90 112 A 1 
ATOM 854  C C   . TYR A 1 112 ? -28.677 5.131   -6.028   1.00 91.64 112 A 1 
ATOM 855  O O   . TYR A 1 112 ? -28.189 6.009   -5.311   1.00 90.26 112 A 1 
ATOM 856  C CB  . TYR A 1 112 ? -27.578 2.869   -6.075   1.00 89.62 112 A 1 
ATOM 857  C CG  . TYR A 1 112 ? -27.471 1.465   -5.511   1.00 89.40 112 A 1 
ATOM 858  C CD1 . TYR A 1 112 ? -27.285 1.277   -4.126   1.00 83.50 112 A 1 
ATOM 859  C CD2 . TYR A 1 112 ? -27.583 0.348   -6.350   1.00 83.26 112 A 1 
ATOM 860  C CE1 . TYR A 1 112 ? -27.229 -0.020  -3.584   1.00 81.77 112 A 1 
ATOM 861  C CE2 . TYR A 1 112 ? -27.531 -0.954  -5.822   1.00 81.12 112 A 1 
ATOM 862  C CZ  . TYR A 1 112 ? -27.359 -1.137  -4.430   1.00 84.87 112 A 1 
ATOM 863  O OH  . TYR A 1 112 ? -27.327 -2.399  -3.895   1.00 82.56 112 A 1 
ATOM 864  N N   . ASP A 1 113 ? -29.188 5.400   -7.221   1.00 90.14 113 A 1 
ATOM 865  C CA  . ASP A 1 113 ? -29.155 6.746   -7.799   1.00 89.26 113 A 1 
ATOM 866  C C   . ASP A 1 113 ? -29.986 7.738   -6.979   1.00 90.00 113 A 1 
ATOM 867  O O   . ASP A 1 113 ? -29.513 8.814   -6.610   1.00 88.75 113 A 1 
ATOM 868  C CB  . ASP A 1 113 ? -29.625 6.702   -9.263   1.00 87.53 113 A 1 
ATOM 869  C CG  . ASP A 1 113 ? -28.591 6.023   -10.180  1.00 83.80 113 A 1 
ATOM 870  O OD1 . ASP A 1 113 ? -27.416 6.443   -10.148  1.00 77.72 113 A 1 
ATOM 871  O OD2 . ASP A 1 113 ? -28.951 5.077   -10.902  1.00 76.32 113 A 1 
ATOM 872  N N   . GLU A 1 114 ? -31.215 7.343   -6.599   1.00 90.84 114 A 1 
ATOM 873  C CA  . GLU A 1 114 ? -32.079 8.160   -5.743   1.00 91.17 114 A 1 
ATOM 874  C C   . GLU A 1 114 ? -31.507 8.306   -4.328   1.00 91.82 114 A 1 
ATOM 875  O O   . GLU A 1 114 ? -31.586 9.382   -3.729   1.00 90.15 114 A 1 
ATOM 876  C CB  . GLU A 1 114 ? -33.486 7.553   -5.662   1.00 90.41 114 A 1 
ATOM 877  C CG  . GLU A 1 114 ? -34.242 7.511   -6.994   1.00 84.67 114 A 1 
ATOM 878  C CD  . GLU A 1 114 ? -35.709 7.066   -6.810   1.00 79.67 114 A 1 
ATOM 879  O OE1 . GLU A 1 114 ? -36.500 7.261   -7.765   1.00 68.70 114 A 1 
ATOM 880  O OE2 . GLU A 1 114 ? -36.069 6.565   -5.719   1.00 69.61 114 A 1 
ATOM 881  N N   . ALA A 1 115 ? -30.898 7.250   -3.796   1.00 91.40 115 A 1 
ATOM 882  C CA  . ALA A 1 115 ? -30.245 7.285   -2.494   1.00 91.41 115 A 1 
ATOM 883  C C   . ALA A 1 115 ? -29.102 8.304   -2.479   1.00 91.98 115 A 1 
ATOM 884  O O   . ALA A 1 115 ? -29.061 9.173   -1.607   1.00 91.00 115 A 1 
ATOM 885  C CB  . ALA A 1 115 ? -29.747 5.879   -2.124   1.00 91.15 115 A 1 
ATOM 886  N N   . ILE A 1 116 ? -28.224 8.252   -3.480   1.00 91.48 116 A 1 
ATOM 887  C CA  . ILE A 1 116 ? -27.093 9.184   -3.606   1.00 89.94 116 A 1 
ATOM 888  C C   . ILE A 1 116 ? -27.595 10.620  -3.748   1.00 90.25 116 A 1 
ATOM 889  O O   . ILE A 1 116 ? -27.088 11.505  -3.054   1.00 89.69 116 A 1 
ATOM 890  C CB  . ILE A 1 116 ? -26.177 8.768   -4.779   1.00 87.94 116 A 1 
ATOM 891  C CG1 . ILE A 1 116 ? -25.439 7.453   -4.428   1.00 84.34 116 A 1 
ATOM 892  C CG2 . ILE A 1 116 ? -25.146 9.860   -5.105   1.00 83.30 116 A 1 
ATOM 893  C CD1 . ILE A 1 116 ? -24.822 6.751   -5.642   1.00 77.09 116 A 1 
ATOM 894  N N   . ALA A 1 117 ? -28.604 10.858  -4.578   1.00 91.57 117 A 1 
ATOM 895  C CA  . ALA A 1 117 ? -29.186 12.187  -4.765   1.00 91.01 117 A 1 
ATOM 896  C C   . ALA A 1 117 ? -29.743 12.756  -3.448   1.00 91.56 117 A 1 
ATOM 897  O O   . ALA A 1 117 ? -29.444 13.897  -3.085   1.00 90.94 117 A 1 
ATOM 898  C CB  . ALA A 1 117 ? -30.267 12.093  -5.846   1.00 90.62 117 A 1 
ATOM 899  N N   . ASN A 1 118 ? -30.497 11.952  -2.687   1.00 91.18 118 A 1 
ATOM 900  C CA  . ASN A 1 118 ? -31.052 12.390  -1.409   1.00 91.47 118 A 1 
ATOM 901  C C   . ASN A 1 118 ? -29.984 12.585  -0.323   1.00 91.99 118 A 1 
ATOM 902  O O   . ASN A 1 118 ? -30.053 13.551  0.437    1.00 90.75 118 A 1 
ATOM 903  C CB  . ASN A 1 118 ? -32.142 11.408  -0.961   1.00 91.31 118 A 1 
ATOM 904  C CG  . ASN A 1 118 ? -33.453 11.697  -1.670   1.00 90.18 118 A 1 
ATOM 905  O OD1 . ASN A 1 118 ? -34.002 12.787  -1.581   1.00 81.42 118 A 1 
ATOM 906  N ND2 . ASN A 1 118 ? -33.999 10.736  -2.374   1.00 79.63 118 A 1 
ATOM 907  N N   . LEU A 1 119 ? -28.969 11.720  -0.273   1.00 91.24 119 A 1 
ATOM 908  C CA  . LEU A 1 119 ? -27.857 11.858  0.665    1.00 90.66 119 A 1 
ATOM 909  C C   . LEU A 1 119 ? -27.000 13.095  0.346    1.00 90.49 119 A 1 
ATOM 910  O O   . LEU A 1 119 ? -26.604 13.812  1.265    1.00 89.30 119 A 1 
ATOM 911  C CB  . LEU A 1 119 ? -27.014 10.579  0.651    1.00 90.75 119 A 1 
ATOM 912  C CG  . LEU A 1 119 ? -27.704 9.338   1.261    1.00 89.64 119 A 1 
ATOM 913  C CD1 . LEU A 1 119 ? -26.847 8.110   0.984    1.00 82.44 119 A 1 
ATOM 914  C CD2 . LEU A 1 119 ? -27.886 9.464   2.767    1.00 81.89 119 A 1 
ATOM 915  N N   . GLN A 1 120 ? -26.753 13.393  -0.937   1.00 90.21 120 A 1 
ATOM 916  C CA  . GLN A 1 120 ? -26.098 14.639  -1.352   1.00 88.34 120 A 1 
ATOM 917  C C   . GLN A 1 120 ? -26.928 15.860  -0.965   1.00 88.45 120 A 1 
ATOM 918  O O   . GLN A 1 120 ? -26.388 16.816  -0.407   1.00 87.48 120 A 1 
ATOM 919  C CB  . GLN A 1 120 ? -25.844 14.641  -2.871   1.00 86.75 120 A 1 
ATOM 920  C CG  . GLN A 1 120 ? -24.533 13.920  -3.224   1.00 77.58 120 A 1 
ATOM 921  C CD  . GLN A 1 120 ? -24.263 13.890  -4.728   1.00 72.01 120 A 1 
ATOM 922  O OE1 . GLN A 1 120 ? -25.135 14.027  -5.554   1.00 64.57 120 A 1 
ATOM 923  N NE2 . GLN A 1 120 ? -23.030 13.714  -5.135   1.00 60.57 120 A 1 
ATOM 924  N N   . ARG A 1 121 ? -28.242 15.811  -1.179   1.00 89.43 121 A 1 
ATOM 925  C CA  . ARG A 1 121 ? -29.153 16.879  -0.758   1.00 90.07 121 A 1 
ATOM 926  C C   . ARG A 1 121 ? -29.098 17.091  0.755    1.00 90.45 121 A 1 
ATOM 927  O O   . ARG A 1 121 ? -28.969 18.230  1.200    1.00 89.23 121 A 1 
ATOM 928  C CB  . ARG A 1 121 ? -30.577 16.538  -1.234   1.00 89.95 121 A 1 
ATOM 929  C CG  . ARG A 1 121 ? -31.515 17.746  -1.235   1.00 81.83 121 A 1 
ATOM 930  C CD  . ARG A 1 121 ? -31.308 18.609  -2.481   1.00 78.58 121 A 1 
ATOM 931  N NE  . ARG A 1 121 ? -32.264 19.723  -2.535   1.00 70.37 121 A 1 
ATOM 932  C CZ  . ARG A 1 121 ? -32.370 20.613  -3.505   1.00 63.14 121 A 1 
ATOM 933  N NH1 . ARG A 1 121 ? -31.599 20.569  -4.568   1.00 56.24 121 A 1 
ATOM 934  N NH2 . ARG A 1 121 ? -33.256 21.571  -3.427   1.00 55.88 121 A 1 
ATOM 935  N N   . ALA A 1 122 ? -29.122 16.018  1.543    1.00 90.16 122 A 1 
ATOM 936  C CA  . ALA A 1 122 ? -28.980 16.072  2.991    1.00 89.84 122 A 1 
ATOM 937  C C   . ALA A 1 122 ? -27.639 16.689  3.411    1.00 89.54 122 A 1 
ATOM 938  O O   . ALA A 1 122 ? -27.601 17.518  4.317    1.00 88.09 122 A 1 
ATOM 939  C CB  . ALA A 1 122 ? -29.129 14.657  3.570    1.00 90.19 122 A 1 
ATOM 940  N N   . TYR A 1 123 ? -26.540 16.328  2.727    1.00 88.78 123 A 1 
ATOM 941  C CA  . TYR A 1 123 ? -25.216 16.882  2.996    1.00 86.22 123 A 1 
ATOM 942  C C   . TYR A 1 123 ? -25.145 18.386  2.704    1.00 85.82 123 A 1 
ATOM 943  O O   . TYR A 1 123 ? -24.685 19.151  3.548    1.00 84.37 123 A 1 
ATOM 944  C CB  . TYR A 1 123 ? -24.166 16.112  2.196    1.00 84.15 123 A 1 
ATOM 945  C CG  . TYR A 1 123 ? -22.749 16.574  2.477    1.00 82.05 123 A 1 
ATOM 946  C CD1 . TYR A 1 123 ? -22.061 17.377  1.553    1.00 74.10 123 A 1 
ATOM 947  C CD2 . TYR A 1 123 ? -22.120 16.216  3.686    1.00 73.15 123 A 1 
ATOM 948  C CE1 . TYR A 1 123 ? -20.752 17.815  1.826    1.00 70.44 123 A 1 
ATOM 949  C CE2 . TYR A 1 123 ? -20.815 16.647  3.971    1.00 69.42 123 A 1 
ATOM 950  C CZ  . TYR A 1 123 ? -20.125 17.449  3.040    1.00 71.74 123 A 1 
ATOM 951  O OH  . TYR A 1 123 ? -18.851 17.870  3.315    1.00 71.35 123 A 1 
ATOM 952  N N   . SER A 1 124 ? -25.661 18.816  1.555    1.00 88.12 124 A 1 
ATOM 953  C CA  . SER A 1 124 ? -25.725 20.237  1.191    1.00 87.12 124 A 1 
ATOM 954  C C   . SER A 1 124 ? -26.571 21.035  2.188    1.00 87.24 124 A 1 
ATOM 955  O O   . SER A 1 124 ? -26.100 22.036  2.720    1.00 85.80 124 A 1 
ATOM 956  C CB  . SER A 1 124 ? -26.269 20.401  -0.226   1.00 85.64 124 A 1 
ATOM 957  O OG  . SER A 1 124 ? -25.413 19.768  -1.157   1.00 75.86 124 A 1 
ATOM 958  N N   . LEU A 1 125 ? -27.765 20.553  2.520    1.00 87.47 125 A 1 
ATOM 959  C CA  . LEU A 1 125 ? -28.648 21.195  3.497    1.00 86.90 125 A 1 
ATOM 960  C C   . LEU A 1 125 ? -28.024 21.252  4.895    1.00 87.28 125 A 1 
ATOM 961  O O   . LEU A 1 125 ? -28.127 22.270  5.569    1.00 85.89 125 A 1 
ATOM 962  C CB  . LEU A 1 125 ? -29.991 20.443  3.551    1.00 87.44 125 A 1 
ATOM 963  C CG  . LEU A 1 125 ? -30.902 20.662  2.332    1.00 85.08 125 A 1 
ATOM 964  C CD1 . LEU A 1 125 ? -32.045 19.651  2.371    1.00 77.26 125 A 1 
ATOM 965  C CD2 . LEU A 1 125 ? -31.509 22.061  2.317    1.00 77.54 125 A 1 
ATOM 966  N N   . ALA A 1 126 ? -27.331 20.197  5.342    1.00 86.40 126 A 1 
ATOM 967  C CA  . ALA A 1 126 ? -26.641 20.193  6.628    1.00 84.62 126 A 1 
ATOM 968  C C   . ALA A 1 126 ? -25.531 21.244  6.677    1.00 83.68 126 A 1 
ATOM 969  O O   . ALA A 1 126 ? -25.366 21.929  7.693    1.00 81.66 126 A 1 
ATOM 970  C CB  . ALA A 1 126 ? -26.077 18.790  6.894    1.00 84.25 126 A 1 
ATOM 971  N N   . LYS A 1 127 ? -24.803 21.417  5.563    1.00 83.16 127 A 1 
ATOM 972  C CA  . LYS A 1 127 ? -23.741 22.415  5.426    1.00 79.81 127 A 1 
ATOM 973  C C   . LYS A 1 127 ? -24.304 23.840  5.413    1.00 79.55 127 A 1 
ATOM 974  O O   . LYS A 1 127 ? -23.796 24.693  6.140    1.00 77.06 127 A 1 
ATOM 975  C CB  . LYS A 1 127 ? -22.914 22.086  4.176    1.00 76.61 127 A 1 
ATOM 976  C CG  . LYS A 1 127 ? -21.455 22.562  4.298    1.00 67.89 127 A 1 
ATOM 977  C CD  . LYS A 1 127 ? -20.665 22.155  3.050    1.00 63.15 127 A 1 
ATOM 978  C CE  . LYS A 1 127 ? -19.180 22.483  3.207    1.00 55.51 127 A 1 
ATOM 979  N NZ  . LYS A 1 127 ? -18.403 22.093  1.996    1.00 50.02 127 A 1 
ATOM 980  N N   . GLU A 1 128 ? -25.387 24.086  4.666    1.00 84.21 128 A 1 
ATOM 981  C CA  . GLU A 1 128 ? -26.088 25.381  4.641    1.00 83.26 128 A 1 
ATOM 982  C C   . GLU A 1 128 ? -26.670 25.759  6.005    1.00 82.97 128 A 1 
ATOM 983  O O   . GLU A 1 128 ? -26.486 26.877  6.478    1.00 78.95 128 A 1 
ATOM 984  C CB  . GLU A 1 128 ? -27.227 25.357  3.608    1.00 81.89 128 A 1 
ATOM 985  C CG  . GLU A 1 128 ? -26.727 25.596  2.185    1.00 73.27 128 A 1 
ATOM 986  C CD  . GLU A 1 128 ? -27.867 25.622  1.149    1.00 69.08 128 A 1 
ATOM 987  O OE1 . GLU A 1 128 ? -27.606 26.139  0.033    1.00 61.02 128 A 1 
ATOM 988  O OE2 . GLU A 1 128 ? -28.964 25.099  1.444    1.00 63.64 128 A 1 
ATOM 989  N N   . GLN A 1 129 ? -27.306 24.806  6.682    1.00 83.42 129 A 1 
ATOM 990  C CA  . GLN A 1 129 ? -27.911 25.007  7.998    1.00 81.98 129 A 1 
ATOM 991  C C   . GLN A 1 129 ? -26.883 24.968  9.144    1.00 80.72 129 A 1 
ATOM 992  O O   . GLN A 1 129 ? -27.256 25.124  10.304   1.00 75.44 129 A 1 
ATOM 993  C CB  . GLN A 1 129 ? -29.037 23.984  8.209    1.00 81.73 129 A 1 
ATOM 994  C CG  . GLN A 1 129 ? -30.194 24.143  7.209    1.00 81.05 129 A 1 
ATOM 995  C CD  . GLN A 1 129 ? -31.279 23.076  7.367    1.00 80.78 129 A 1 
ATOM 996  O OE1 . GLN A 1 129 ? -31.395 22.407  8.382    1.00 74.58 129 A 1 
ATOM 997  N NE2 . GLN A 1 129 ? -32.110 22.892  6.376    1.00 73.89 129 A 1 
ATOM 998  N N   . ARG A 1 130 ? -25.588 24.762  8.831    1.00 80.72 130 A 1 
ATOM 999  C CA  . ARG A 1 130 ? -24.494 24.606  9.805    1.00 79.83 130 A 1 
ATOM 1000 C C   . ARG A 1 130 ? -24.768 23.511  10.855   1.00 80.58 130 A 1 
ATOM 1001 O O   . ARG A 1 130 ? -24.329 23.619  12.001   1.00 75.42 130 A 1 
ATOM 1002 C CB  . ARG A 1 130 ? -24.121 25.951  10.445   1.00 76.90 130 A 1 
ATOM 1003 C CG  . ARG A 1 130 ? -23.748 27.025  9.421    1.00 68.90 130 A 1 
ATOM 1004 C CD  . ARG A 1 130 ? -23.309 28.294  10.164   1.00 62.96 130 A 1 
ATOM 1005 N NE  . ARG A 1 130 ? -22.942 29.363  9.233    1.00 54.98 130 A 1 
ATOM 1006 C CZ  . ARG A 1 130 ? -22.412 30.535  9.555    1.00 46.40 130 A 1 
ATOM 1007 N NH1 . ARG A 1 130 ? -22.159 30.842  10.796   1.00 42.75 130 A 1 
ATOM 1008 N NH2 . ARG A 1 130 ? -22.122 31.402  8.619    1.00 42.14 130 A 1 
ATOM 1009 N N   . LEU A 1 131 ? -25.497 22.468  10.475   1.00 80.14 131 A 1 
ATOM 1010 C CA  . LEU A 1 131 ? -25.774 21.321  11.344   1.00 78.26 131 A 1 
ATOM 1011 C C   . LEU A 1 131 ? -24.586 20.359  11.293   1.00 76.82 131 A 1 
ATOM 1012 O O   . LEU A 1 131 ? -24.166 19.925  10.230   1.00 71.59 131 A 1 
ATOM 1013 C CB  . LEU A 1 131 ? -27.080 20.654  10.918   1.00 77.33 131 A 1 
ATOM 1014 C CG  . LEU A 1 131 ? -28.342 21.505  11.200   1.00 73.98 131 A 1 
ATOM 1015 C CD1 . LEU A 1 131 ? -29.556 20.861  10.539   1.00 68.00 131 A 1 
ATOM 1016 C CD2 . LEU A 1 131 ? -28.630 21.625  12.696   1.00 68.61 131 A 1 
ATOM 1017 N N   . ASN A 1 132 ? -24.077 20.013  12.473   1.00 76.08 132 A 1 
ATOM 1018 C CA  . ASN A 1 132 ? -22.985 19.062  12.593   1.00 75.21 132 A 1 
ATOM 1019 C C   . ASN A 1 132 ? -23.538 17.646  12.825   1.00 76.16 132 A 1 
ATOM 1020 O O   . ASN A 1 132 ? -23.893 17.289  13.952   1.00 71.03 132 A 1 
ATOM 1021 C CB  . ASN A 1 132 ? -22.008 19.532  13.685   1.00 69.31 132 A 1 
ATOM 1022 C CG  . ASN A 1 132 ? -20.721 18.720  13.672   1.00 61.87 132 A 1 
ATOM 1023 O OD1 . ASN A 1 132 ? -20.531 17.830  12.871   1.00 54.13 132 A 1 
ATOM 1024 N ND2 . ASN A 1 132 ? -19.801 19.024  14.564   1.00 53.56 132 A 1 
ATOM 1025 N N   . PHE A 1 133 ? -23.582 16.844  11.756   1.00 75.03 133 A 1 
ATOM 1026 C CA  . PHE A 1 133 ? -23.928 15.421  11.808   1.00 73.47 133 A 1 
ATOM 1027 C C   . PHE A 1 133 ? -22.683 14.511  11.896   1.00 71.54 133 A 1 
ATOM 1028 O O   . PHE A 1 133 ? -22.798 13.294  11.743   1.00 65.98 133 A 1 
ATOM 1029 C CB  . PHE A 1 133 ? -24.827 15.058  10.621   1.00 72.20 133 A 1 
ATOM 1030 C CG  . PHE A 1 133 ? -26.235 15.610  10.735   1.00 72.82 133 A 1 
ATOM 1031 C CD1 . PHE A 1 133 ? -27.233 14.838  11.365   1.00 67.43 133 A 1 
ATOM 1032 C CD2 . PHE A 1 133 ? -26.545 16.879  10.247   1.00 67.71 133 A 1 
ATOM 1033 C CE1 . PHE A 1 133 ? -28.540 15.341  11.498   1.00 64.77 133 A 1 
ATOM 1034 C CE2 . PHE A 1 133 ? -27.853 17.389  10.382   1.00 65.67 133 A 1 
ATOM 1035 C CZ  . PHE A 1 133 ? -28.848 16.612  11.009   1.00 69.22 133 A 1 
ATOM 1036 N N   . GLY A 1 134 ? -21.494 15.090  12.114   1.00 71.37 134 A 1 
ATOM 1037 C CA  . GLY A 1 134 ? -20.243 14.346  12.063   1.00 68.89 134 A 1 
ATOM 1038 C C   . GLY A 1 134 ? -20.006 13.736  10.672   1.00 70.52 134 A 1 
ATOM 1039 O O   . GLY A 1 134 ? -20.259 14.373  9.654    1.00 65.48 134 A 1 
ATOM 1040 N N   . ASP A 1 135 ? -19.538 12.491  10.646   1.00 72.85 135 A 1 
ATOM 1041 C CA  . ASP A 1 135 ? -19.268 11.763  9.396    1.00 73.68 135 A 1 
ATOM 1042 C C   . ASP A 1 135 ? -20.461 10.889  8.939    1.00 76.87 135 A 1 
ATOM 1043 O O   . ASP A 1 135 ? -20.329 10.116  7.994    1.00 72.59 135 A 1 
ATOM 1044 C CB  . ASP A 1 135 ? -17.954 10.965  9.523    1.00 67.99 135 A 1 
ATOM 1045 C CG  . ASP A 1 135 ? -17.353 10.550  8.169    1.00 60.85 135 A 1 
ATOM 1046 O OD1 . ASP A 1 135 ? -17.354 11.358  7.217    1.00 54.39 135 A 1 
ATOM 1047 O OD2 . ASP A 1 135 ? -16.850 9.411   8.029    1.00 53.63 135 A 1 
ATOM 1048 N N   . ASP A 1 136 ? -21.644 10.992  9.566    1.00 78.55 136 A 1 
ATOM 1049 C CA  . ASP A 1 136 ? -22.770 10.102  9.274    1.00 80.09 136 A 1 
ATOM 1050 C C   . ASP A 1 136 ? -23.254 10.228  7.819    1.00 81.71 136 A 1 
ATOM 1051 O O   . ASP A 1 136 ? -23.409 9.222   7.123    1.00 79.72 136 A 1 
ATOM 1052 C CB  . ASP A 1 136 ? -23.947 10.387  10.227   1.00 77.94 136 A 1 
ATOM 1053 C CG  . ASP A 1 136 ? -23.711 9.970   11.679   1.00 74.58 136 A 1 
ATOM 1054 O OD1 . ASP A 1 136 ? -22.820 9.133   11.926   1.00 68.31 136 A 1 
ATOM 1055 O OD2 . ASP A 1 136 ? -24.477 10.466  12.541   1.00 67.51 136 A 1 
ATOM 1056 N N   . ILE A 1 137 ? -23.458 11.464  7.334    1.00 81.71 137 A 1 
ATOM 1057 C CA  . ILE A 1 137 ? -23.932 11.707  5.964    1.00 82.29 137 A 1 
ATOM 1058 C C   . ILE A 1 137 ? -22.834 11.410  4.929    1.00 81.81 137 A 1 
ATOM 1059 O O   . ILE A 1 137 ? -23.105 10.659  3.990    1.00 80.13 137 A 1 
ATOM 1060 C CB  . ILE A 1 137 ? -24.547 13.118  5.789    1.00 82.78 137 A 1 
ATOM 1061 C CG1 . ILE A 1 137 ? -25.650 13.402  6.837    1.00 81.13 137 A 1 
ATOM 1062 C CG2 . ILE A 1 137 ? -25.118 13.254  4.367    1.00 79.88 137 A 1 
ATOM 1063 C CD1 . ILE A 1 137 ? -26.227 14.818  6.771    1.00 77.19 137 A 1 
ATOM 1064 N N   . PRO A 1 138 ? -21.571 11.887  5.084    1.00 81.31 138 A 1 
ATOM 1065 C CA  . PRO A 1 138 ? -20.472 11.521  4.189    1.00 78.67 138 A 1 
ATOM 1066 C C   . PRO A 1 138 ? -20.207 10.012  4.148    1.00 79.32 138 A 1 
ATOM 1067 O O   . PRO A 1 138 ? -19.957 9.464   3.078    1.00 78.10 138 A 1 
ATOM 1068 C CB  . PRO A 1 138 ? -19.236 12.269  4.707    1.00 76.44 138 A 1 
ATOM 1069 C CG  . PRO A 1 138 ? -19.812 13.459  5.440    1.00 73.51 138 A 1 
ATOM 1070 C CD  . PRO A 1 138 ? -21.116 12.916  6.020    1.00 75.20 138 A 1 
ATOM 1071 N N   . SER A 1 139 ? -20.300 9.326   5.286    1.00 80.87 139 A 1 
ATOM 1072 C CA  . SER A 1 139 ? -20.141 7.872   5.352    1.00 80.55 139 A 1 
ATOM 1073 C C   . SER A 1 139 ? -21.248 7.151   4.588    1.00 82.00 139 A 1 
ATOM 1074 O O   . SER A 1 139 ? -20.956 6.296   3.756    1.00 81.25 139 A 1 
ATOM 1075 C CB  . SER A 1 139 ? -20.097 7.413   6.808    1.00 77.85 139 A 1 
ATOM 1076 O OG  . SER A 1 139 ? -19.805 6.041   6.877    1.00 69.50 139 A 1 
ATOM 1077 N N   . ALA A 1 140 ? -22.518 7.546   4.794    1.00 82.79 140 A 1 
ATOM 1078 C CA  . ALA A 1 140 ? -23.641 6.992   4.055    1.00 83.74 140 A 1 
ATOM 1079 C C   . ALA A 1 140 ? -23.514 7.248   2.543    1.00 84.55 140 A 1 
ATOM 1080 O O   . ALA A 1 140 ? -23.800 6.350   1.749    1.00 83.80 140 A 1 
ATOM 1081 C CB  . ALA A 1 140 ? -24.939 7.571   4.629    1.00 83.75 140 A 1 
ATOM 1082 N N   . LEU A 1 141 ? -23.028 8.418   2.139    1.00 82.91 141 A 1 
ATOM 1083 C CA  . LEU A 1 141 ? -22.747 8.763   0.740    1.00 82.37 141 A 1 
ATOM 1084 C C   . LEU A 1 141 ? -21.682 7.858   0.121    1.00 82.58 141 A 1 
ATOM 1085 O O   . LEU A 1 141 ? -21.898 7.340   -0.969   1.00 81.74 141 A 1 
ATOM 1086 C CB  . LEU A 1 141 ? -22.317 10.237  0.649    1.00 82.15 141 A 1 
ATOM 1087 C CG  . LEU A 1 141 ? -23.426 11.139  0.068    1.00 77.73 141 A 1 
ATOM 1088 C CD1 . LEU A 1 141 ? -23.160 12.591  0.444    1.00 71.29 141 A 1 
ATOM 1089 C CD2 . LEU A 1 141 ? -23.469 11.028  -1.446   1.00 71.47 141 A 1 
ATOM 1090 N N   . ARG A 1 142 ? -20.559 7.626   0.825    1.00 81.82 142 A 1 
ATOM 1091 C CA  . ARG A 1 142 ? -19.504 6.711   0.377    1.00 78.96 142 A 1 
ATOM 1092 C C   . ARG A 1 142 ? -20.037 5.287   0.223    1.00 79.87 142 A 1 
ATOM 1093 O O   . ARG A 1 142 ? -19.879 4.693   -0.833   1.00 79.33 142 A 1 
ATOM 1094 C CB  . ARG A 1 142 ? -18.313 6.749   1.349    1.00 76.76 142 A 1 
ATOM 1095 C CG  . ARG A 1 142 ? -17.524 8.073   1.273    1.00 71.27 142 A 1 
ATOM 1096 C CD  . ARG A 1 142 ? -16.257 8.073   2.129    1.00 68.24 142 A 1 
ATOM 1097 N NE  . ARG A 1 142 ? -16.523 7.862   3.551    1.00 62.39 142 A 1 
ATOM 1098 C CZ  . ARG A 1 142 ? -16.335 8.694   4.576    1.00 56.69 142 A 1 
ATOM 1099 N NH1 . ARG A 1 142 ? -15.890 9.896   4.435    1.00 53.17 142 A 1 
ATOM 1100 N NH2 . ARG A 1 142 ? -16.587 8.316   5.785    1.00 53.69 142 A 1 
ATOM 1101 N N   . ILE A 1 143 ? -20.768 4.781   1.212    1.00 82.42 143 A 1 
ATOM 1102 C CA  . ILE A 1 143 ? -21.379 3.448   1.161    1.00 82.16 143 A 1 
ATOM 1103 C C   . ILE A 1 143 ? -22.362 3.336   -0.020   1.00 83.39 143 A 1 
ATOM 1104 O O   . ILE A 1 143 ? -22.356 2.323   -0.711   1.00 83.10 143 A 1 
ATOM 1105 C CB  . ILE A 1 143 ? -22.057 3.116   2.509    1.00 81.12 143 A 1 
ATOM 1106 C CG1 . ILE A 1 143 ? -20.999 2.981   3.633    1.00 76.70 143 A 1 
ATOM 1107 C CG2 . ILE A 1 143 ? -22.880 1.817   2.418    1.00 75.46 143 A 1 
ATOM 1108 C CD1 . ILE A 1 143 ? -21.595 3.014   5.045    1.00 69.83 143 A 1 
ATOM 1109 N N   . ALA A 1 144 ? -23.175 4.358   -0.272   1.00 84.33 144 A 1 
ATOM 1110 C CA  . ALA A 1 144 ? -24.133 4.349   -1.369   1.00 85.28 144 A 1 
ATOM 1111 C C   . ALA A 1 144 ? -23.439 4.333   -2.744   1.00 85.63 144 A 1 
ATOM 1112 O O   . ALA A 1 144 ? -23.803 3.521   -3.594   1.00 85.14 144 A 1 
ATOM 1113 C CB  . ALA A 1 144 ? -25.068 5.554   -1.220   1.00 86.08 144 A 1 
ATOM 1114 N N   . LYS A 1 145 ? -22.420 5.165   -2.947   1.00 83.73 145 A 1 
ATOM 1115 C CA  . LYS A 1 145 ? -21.626 5.179   -4.186   1.00 81.88 145 A 1 
ATOM 1116 C C   . LYS A 1 145 ? -20.935 3.847   -4.430   1.00 81.83 145 A 1 
ATOM 1117 O O   . LYS A 1 145 ? -21.000 3.315   -5.536   1.00 81.25 145 A 1 
ATOM 1118 C CB  . LYS A 1 145 ? -20.590 6.306   -4.132   1.00 80.98 145 A 1 
ATOM 1119 C CG  . LYS A 1 145 ? -21.220 7.694   -4.296   1.00 78.44 145 A 1 
ATOM 1120 C CD  . LYS A 1 145 ? -20.098 8.735   -4.262   1.00 75.46 145 A 1 
ATOM 1121 C CE  . LYS A 1 145 ? -20.635 10.134  -4.516   1.00 70.24 145 A 1 
ATOM 1122 N NZ  . LYS A 1 145 ? -19.502 11.083  -4.652   1.00 64.99 145 A 1 
ATOM 1123 N N   . LYS A 1 146 ? -20.347 3.276   -3.387   1.00 83.54 146 A 1 
ATOM 1124 C CA  . LYS A 1 146 ? -19.715 1.960   -3.415   1.00 81.87 146 A 1 
ATOM 1125 C C   . LYS A 1 146 ? -20.699 0.843   -3.786   1.00 82.79 146 A 1 
ATOM 1126 O O   . LYS A 1 146 ? -20.435 0.075   -4.707   1.00 82.04 146 A 1 
ATOM 1127 C CB  . LYS A 1 146 ? -19.063 1.737   -2.046   1.00 79.17 146 A 1 
ATOM 1128 C CG  . LYS A 1 146 ? -18.652 0.289   -1.809   1.00 70.92 146 A 1 
ATOM 1129 C CD  . LYS A 1 146 ? -18.027 0.170   -0.418   1.00 67.18 146 A 1 
ATOM 1130 C CE  . LYS A 1 146 ? -17.773 -1.304  -0.100   1.00 59.06 146 A 1 
ATOM 1131 N NZ  . LYS A 1 146 ? -16.560 -1.473  0.717    1.00 53.31 146 A 1 
ATOM 1132 N N   . LYS A 1 147 ? -21.856 0.773   -3.119   1.00 83.60 147 A 1 
ATOM 1133 C CA  . LYS A 1 147 ? -22.887 -0.227  -3.433   1.00 83.96 147 A 1 
ATOM 1134 C C   . LYS A 1 147 ? -23.396 -0.081  -4.873   1.00 84.27 147 A 1 
ATOM 1135 O O   . LYS A 1 147 ? -23.577 -1.079  -5.560   1.00 83.77 147 A 1 
ATOM 1136 C CB  . LYS A 1 147 ? -24.064 -0.148  -2.446   1.00 84.35 147 A 1 
ATOM 1137 C CG  . LYS A 1 147 ? -23.809 -0.806  -1.069   1.00 82.31 147 A 1 
ATOM 1138 C CD  . LYS A 1 147 ? -25.124 -0.847  -0.279   1.00 77.99 147 A 1 
ATOM 1139 C CE  . LYS A 1 147 ? -25.054 -1.612  1.048    1.00 72.38 147 A 1 
ATOM 1140 N NZ  . LYS A 1 147 ? -26.406 -1.801  1.655    1.00 65.21 147 A 1 
ATOM 1141 N N   . ARG A 1 148 ? -23.586 1.159   -5.350   1.00 85.36 148 A 1 
ATOM 1142 C CA  . ARG A 1 148 ? -23.950 1.446   -6.740   1.00 85.62 148 A 1 
ATOM 1143 C C   . ARG A 1 148 ? -22.901 0.906   -7.710   1.00 85.41 148 A 1 
ATOM 1144 O O   . ARG A 1 148 ? -23.264 0.221   -8.654   1.00 84.62 148 A 1 
ATOM 1145 C CB  . ARG A 1 148 ? -24.116 2.954   -6.915   1.00 85.48 148 A 1 
ATOM 1146 C CG  . ARG A 1 148 ? -24.559 3.341   -8.333   1.00 82.81 148 A 1 
ATOM 1147 C CD  . ARG A 1 148 ? -24.474 4.855   -8.486   1.00 80.24 148 A 1 
ATOM 1148 N NE  . ARG A 1 148 ? -24.991 5.294   -9.773   1.00 74.37 148 A 1 
ATOM 1149 C CZ  . ARG A 1 148 ? -24.349 5.820   -10.800  1.00 70.06 148 A 1 
ATOM 1150 N NH1 . ARG A 1 148 ? -23.050 5.992   -10.808  1.00 63.05 148 A 1 
ATOM 1151 N NH2 . ARG A 1 148 ? -25.028 6.181   -11.832  1.00 63.56 148 A 1 
ATOM 1152 N N   . TRP A 1 149 ? -21.624 1.198   -7.460   1.00 84.79 149 A 1 
ATOM 1153 C CA  . TRP A 1 149 ? -20.527 0.735   -8.307   1.00 83.08 149 A 1 
ATOM 1154 C C   . TRP A 1 149 ? -20.452 -0.793  -8.336   1.00 83.46 149 A 1 
ATOM 1155 O O   . TRP A 1 149 ? -20.421 -1.368  -9.421   1.00 82.51 149 A 1 
ATOM 1156 C CB  . TRP A 1 149 ? -19.224 1.379   -7.847   1.00 81.10 149 A 1 
ATOM 1157 C CG  . TRP A 1 149 ? -18.079 1.091   -8.773   1.00 76.79 149 A 1 
ATOM 1158 C CD1 . TRP A 1 149 ? -17.702 1.846   -9.827   1.00 68.65 149 A 1 
ATOM 1159 C CD2 . TRP A 1 149 ? -17.189 -0.066  -8.774   1.00 71.62 149 A 1 
ATOM 1160 N NE1 . TRP A 1 149 ? -16.640 1.242   -10.492  1.00 65.51 149 A 1 
ATOM 1161 C CE2 . TRP A 1 149 ? -16.314 0.052   -9.881   1.00 67.51 149 A 1 
ATOM 1162 C CE3 . TRP A 1 149 ? -17.062 -1.203  -7.947   1.00 65.56 149 A 1 
ATOM 1163 C CZ2 . TRP A 1 149 ? -15.355 -0.941  -10.187  1.00 65.31 149 A 1 
ATOM 1164 C CZ3 . TRP A 1 149 ? -16.114 -2.185  -8.247   1.00 60.26 149 A 1 
ATOM 1165 C CH2 . TRP A 1 149 ? -15.278 -2.066  -9.351   1.00 61.09 149 A 1 
ATOM 1166 N N   . ASN A 1 150 ? -20.563 -1.458  -7.190   1.00 83.01 150 A 1 
ATOM 1167 C CA  . ASN A 1 150 ? -20.577 -2.917  -7.108   1.00 82.30 150 A 1 
ATOM 1168 C C   . ASN A 1 150 ? -21.745 -3.523  -7.896   1.00 83.35 150 A 1 
ATOM 1169 O O   . ASN A 1 150 ? -21.534 -4.466  -8.649   1.00 82.71 150 A 1 
ATOM 1170 C CB  . ASN A 1 150 ? -20.610 -3.354  -5.622   1.00 80.64 150 A 1 
ATOM 1171 C CG  . ASN A 1 150 ? -19.286 -3.121  -4.907   1.00 75.75 150 A 1 
ATOM 1172 O OD1 . ASN A 1 150 ? -18.273 -2.799  -5.487   1.00 69.85 150 A 1 
ATOM 1173 N ND2 . ASN A 1 150 ? -19.235 -3.296  -3.599   1.00 68.55 150 A 1 
ATOM 1174 N N   . SER A 1 151 ? -22.937 -2.951  -7.816   1.00 84.63 151 A 1 
ATOM 1175 C CA  . SER A 1 151 ? -24.098 -3.421  -8.571   1.00 85.26 151 A 1 
ATOM 1176 C C   . SER A 1 151 ? -23.924 -3.257  -10.082  1.00 85.78 151 A 1 
ATOM 1177 O O   . SER A 1 151 ? -24.335 -4.129  -10.853  1.00 84.84 151 A 1 
ATOM 1178 C CB  . SER A 1 151 ? -25.350 -2.669  -8.106   1.00 84.75 151 A 1 
ATOM 1179 O OG  . SER A 1 151 ? -26.493 -3.084  -8.831   1.00 75.23 151 A 1 
ATOM 1180 N N   . ILE A 1 152 ? -23.320 -2.152  -10.535  1.00 84.58 152 A 1 
ATOM 1181 C CA  . ILE A 1 152 ? -23.012 -1.940  -11.953  1.00 83.33 152 A 1 
ATOM 1182 C C   . ILE A 1 152 ? -21.965 -2.947  -12.422  1.00 83.86 152 A 1 
ATOM 1183 O O   . ILE A 1 152 ? -22.112 -3.529  -13.495  1.00 83.08 152 A 1 
ATOM 1184 C CB  . ILE A 1 152 ? -22.565 -0.483  -12.204  1.00 82.38 152 A 1 
ATOM 1185 C CG1 . ILE A 1 152 ? -23.755 0.478   -12.005  1.00 77.29 152 A 1 
ATOM 1186 C CG2 . ILE A 1 152 ? -21.984 -0.306  -13.619  1.00 76.27 152 A 1 
ATOM 1187 C CD1 . ILE A 1 152 ? -23.359 1.947   -11.919  1.00 70.25 152 A 1 
ATOM 1188 N N   . GLU A 1 153 ? -20.953 -3.192  -11.606  1.00 83.40 153 A 1 
ATOM 1189 C CA  . GLU A 1 153 ? -19.847 -4.081  -11.956  1.00 81.97 153 A 1 
ATOM 1190 C C   . GLU A 1 153 ? -20.268 -5.552  -11.942  1.00 82.31 153 A 1 
ATOM 1191 O O   . GLU A 1 153 ? -19.915 -6.284  -12.857  1.00 81.60 153 A 1 
ATOM 1192 C CB  . GLU A 1 153 ? -18.649 -3.779  -11.046  1.00 79.56 153 A 1 
ATOM 1193 C CG  . GLU A 1 153 ? -17.304 -4.136  -11.683  1.00 72.16 153 A 1 
ATOM 1194 C CD  . GLU A 1 153 ? -16.966 -3.343  -12.979  1.00 68.60 153 A 1 
ATOM 1195 O OE1 . GLU A 1 153 ? -15.899 -3.615  -13.552  1.00 61.41 153 A 1 
ATOM 1196 O OE2 . GLU A 1 153 ? -17.770 -2.502  -13.424  1.00 61.27 153 A 1 
ATOM 1197 N N   . GLU A 1 154 ? -21.102 -5.982  -10.998  1.00 84.70 154 A 1 
ATOM 1198 C CA  . GLU A 1 154 ? -21.701 -7.317  -11.012  1.00 84.67 154 A 1 
ATOM 1199 C C   . GLU A 1 154 ? -22.528 -7.565  -12.274  1.00 85.11 154 A 1 
ATOM 1200 O O   . GLU A 1 154 ? -22.395 -8.616  -12.890  1.00 84.48 154 A 1 
ATOM 1201 C CB  . GLU A 1 154 ? -22.600 -7.540  -9.785   1.00 83.63 154 A 1 
ATOM 1202 C CG  . GLU A 1 154 ? -21.814 -8.004  -8.554   1.00 74.52 154 A 1 
ATOM 1203 C CD  . GLU A 1 154 ? -22.704 -8.302  -7.342   1.00 68.34 154 A 1 
ATOM 1204 O OE1 . GLU A 1 154 ? -22.192 -8.939  -6.398   1.00 61.73 154 A 1 
ATOM 1205 O OE2 . GLU A 1 154 ? -23.885 -7.882  -7.345   1.00 62.15 154 A 1 
ATOM 1206 N N   . ARG A 1 155 ? -23.328 -6.576  -12.708  1.00 85.91 155 A 1 
ATOM 1207 C CA  . ARG A 1 155 ? -24.064 -6.693  -13.971  1.00 85.93 155 A 1 
ATOM 1208 C C   . ARG A 1 155 ? -23.127 -6.815  -15.159  1.00 87.37 155 A 1 
ATOM 1209 O O   . ARG A 1 155 ? -23.364 -7.668  -16.006  1.00 86.01 155 A 1 
ATOM 1210 C CB  . ARG A 1 155 ? -25.015 -5.506  -14.178  1.00 84.91 155 A 1 
ATOM 1211 C CG  . ARG A 1 155 ? -26.238 -5.595  -13.280  1.00 74.65 155 A 1 
ATOM 1212 C CD  . ARG A 1 155 ? -27.147 -4.401  -13.564  1.00 72.10 155 A 1 
ATOM 1213 N NE  . ARG A 1 155 ? -28.155 -4.239  -12.522  1.00 63.05 155 A 1 
ATOM 1214 C CZ  . ARG A 1 155 ? -29.103 -3.311  -12.493  1.00 54.93 155 A 1 
ATOM 1215 N NH1 . ARG A 1 155 ? -29.278 -2.473  -13.488  1.00 50.74 155 A 1 
ATOM 1216 N NH2 . ARG A 1 155 ? -29.872 -3.201  -11.449  1.00 47.92 155 A 1 
ATOM 1217 N N   . ARG A 1 156 ? -22.056 -6.021  -15.205  1.00 84.75 156 A 1 
ATOM 1218 C CA  . ARG A 1 156 ? -21.050 -6.117  -16.265  1.00 83.35 156 A 1 
ATOM 1219 C C   . ARG A 1 156 ? -20.366 -7.475  -16.290  1.00 84.96 156 A 1 
ATOM 1220 O O   . ARG A 1 156 ? -20.283 -8.081  -17.348  1.00 84.69 156 A 1 
ATOM 1221 C CB  . ARG A 1 156 ? -20.002 -5.004  -16.124  1.00 81.05 156 A 1 
ATOM 1222 C CG  . ARG A 1 156 ? -20.287 -3.834  -17.064  1.00 72.27 156 A 1 
ATOM 1223 C CD  . ARG A 1 156 ? -19.154 -2.824  -16.965  1.00 68.91 156 A 1 
ATOM 1224 N NE  . ARG A 1 156 ? -19.268 -1.797  -18.007  1.00 62.03 156 A 1 
ATOM 1225 C CZ  . ARG A 1 156 ? -18.456 -0.774  -18.167  1.00 56.43 156 A 1 
ATOM 1226 N NH1 . ARG A 1 156 ? -17.464 -0.546  -17.354  1.00 52.67 156 A 1 
ATOM 1227 N NH2 . ARG A 1 156 ? -18.631 0.037   -19.170  1.00 50.76 156 A 1 
ATOM 1228 N N   . ILE A 1 157 ? -19.932 -7.974  -15.144  1.00 84.34 157 A 1 
ATOM 1229 C CA  . ILE A 1 157 ? -19.284 -9.288  -15.028  1.00 83.91 157 A 1 
ATOM 1230 C C   . ILE A 1 157 ? -20.246 -10.389 -15.479  1.00 85.77 157 A 1 
ATOM 1231 O O   . ILE A 1 157 ? -19.842 -11.297 -16.201  1.00 86.00 157 A 1 
ATOM 1232 C CB  . ILE A 1 157 ? -18.790 -9.530  -13.586  1.00 81.74 157 A 1 
ATOM 1233 C CG1 . ILE A 1 157 ? -17.614 -8.575  -13.248  1.00 76.14 157 A 1 
ATOM 1234 C CG2 . ILE A 1 157 ? -18.341 -10.983 -13.381  1.00 74.60 157 A 1 
ATOM 1235 C CD1 . ILE A 1 157 ? -17.307 -8.483  -11.752  1.00 69.52 157 A 1 
ATOM 1236 N N   . HIS A 1 158 ? -21.520 -10.302 -15.088  1.00 86.70 158 A 1 
ATOM 1237 C CA  . HIS A 1 158 ? -22.514 -11.287 -15.493  1.00 87.41 158 A 1 
ATOM 1238 C C   . HIS A 1 158 ? -22.754 -11.251 -17.009  1.00 88.51 158 A 1 
ATOM 1239 O O   . HIS A 1 158 ? -22.741 -12.294 -17.656  1.00 88.17 158 A 1 
ATOM 1240 C CB  . HIS A 1 158 ? -23.811 -11.057 -14.711  1.00 86.86 158 A 1 
ATOM 1241 C CG  . HIS A 1 158 ? -24.780 -12.192 -14.872  1.00 80.04 158 A 1 
ATOM 1242 N ND1 . HIS A 1 158 ? -24.532 -13.528 -14.605  1.00 68.44 158 A 1 
ATOM 1243 C CD2 . HIS A 1 158 ? -26.072 -12.115 -15.318  1.00 67.83 158 A 1 
ATOM 1244 C CE1 . HIS A 1 158 ? -25.636 -14.225 -14.879  1.00 63.78 158 A 1 
ATOM 1245 N NE2 . HIS A 1 158 ? -26.604 -13.402 -15.307  1.00 64.78 158 A 1 
ATOM 1246 N N   . GLN A 1 159 ? -22.901 -10.046 -17.578  1.00 86.67 159 A 1 
ATOM 1247 C CA  . GLN A 1 159 ? -23.114 -9.846  -19.007  1.00 86.32 159 A 1 
ATOM 1248 C C   . GLN A 1 159 ? -21.911 -10.320 -19.831  1.00 87.83 159 A 1 
ATOM 1249 O O   . GLN A 1 159 ? -22.086 -11.021 -20.825  1.00 86.75 159 A 1 
ATOM 1250 C CB  . GLN A 1 159 ? -23.423 -8.363  -19.208  1.00 84.98 159 A 1 
ATOM 1251 C CG  . GLN A 1 159 ? -24.068 -8.028  -20.562  1.00 76.75 159 A 1 
ATOM 1252 C CD  . GLN A 1 159 ? -24.527 -6.565  -20.615  1.00 72.31 159 A 1 
ATOM 1253 O OE1 . GLN A 1 159 ? -24.400 -5.789  -19.679  1.00 66.22 159 A 1 
ATOM 1254 N NE2 . GLN A 1 159 ? -25.112 -6.127  -21.695  1.00 62.23 159 A 1 
ATOM 1255 N N   . GLU A 1 160 ? -20.688 -10.054 -19.384  1.00 86.37 160 A 1 
ATOM 1256 C CA  . GLU A 1 160 ? -19.476 -10.572 -20.013  1.00 85.89 160 A 1 
ATOM 1257 C C   . GLU A 1 160 ? -19.346 -12.087 -19.878  1.00 87.48 160 A 1 
ATOM 1258 O O   . GLU A 1 160 ? -18.956 -12.748 -20.834  1.00 87.41 160 A 1 
ATOM 1259 C CB  . GLU A 1 160 ? -18.233 -9.919  -19.411  1.00 83.67 160 A 1 
ATOM 1260 C CG  . GLU A 1 160 ? -18.008 -8.528  -20.009  1.00 75.27 160 A 1 
ATOM 1261 C CD  . GLU A 1 160 ? -16.892 -7.785  -19.302  1.00 71.65 160 A 1 
ATOM 1262 O OE1 . GLU A 1 160 ? -16.816 -6.541  -19.483  1.00 64.67 160 A 1 
ATOM 1263 O OE2 . GLU A 1 160 ? -16.174 -8.359  -18.461  1.00 65.86 160 A 1 
ATOM 1264 N N   . SER A 1 161 ? -19.706 -12.662 -18.744  1.00 87.29 161 A 1 
ATOM 1265 C CA  . SER A 1 161 ? -19.702 -14.123 -18.559  1.00 87.41 161 A 1 
ATOM 1266 C C   . SER A 1 161 ? -20.713 -14.813 -19.477  1.00 89.56 161 A 1 
ATOM 1267 O O   . SER A 1 161 ? -20.404 -15.855 -20.058  1.00 88.27 161 A 1 
ATOM 1268 C CB  . SER A 1 161 ? -19.973 -14.461 -17.100  1.00 84.33 161 A 1 
ATOM 1269 O OG  . SER A 1 161 ? -19.867 -15.857 -16.890  1.00 73.01 161 A 1 
ATOM 1270 N N   . GLU A 1 162 ? -21.907 -14.232 -19.636  1.00 89.61 162 A 1 
ATOM 1271 C CA  . GLU A 1 162 ? -22.890 -14.737 -20.600  1.00 89.87 162 A 1 
ATOM 1272 C C   . GLU A 1 162 ? -22.382 -14.608 -22.038  1.00 91.05 162 A 1 
ATOM 1273 O O   . GLU A 1 162 ? -22.474 -15.575 -22.793  1.00 89.58 162 A 1 
ATOM 1274 C CB  . GLU A 1 162 ? -24.237 -14.004 -20.470  1.00 88.01 162 A 1 
ATOM 1275 C CG  . GLU A 1 162 ? -25.090 -14.508 -19.300  1.00 76.09 162 A 1 
ATOM 1276 C CD  . GLU A 1 162 ? -26.554 -14.037 -19.407  1.00 70.60 162 A 1 
ATOM 1277 O OE1 . GLU A 1 162 ? -27.437 -14.766 -18.892  1.00 61.39 162 A 1 
ATOM 1278 O OE2 . GLU A 1 162 ? -26.818 -12.980 -20.028  1.00 63.97 162 A 1 
ATOM 1279 N N   . LEU A 1 163 ? -21.813 -13.463 -22.408  1.00 90.37 163 A 1 
ATOM 1280 C CA  . LEU A 1 163 ? -21.246 -13.219 -23.731  1.00 90.52 163 A 1 
ATOM 1281 C C   . LEU A 1 163 ? -20.095 -14.185 -24.013  1.00 91.73 163 A 1 
ATOM 1282 O O   . LEU A 1 163 ? -20.086 -14.830 -25.059  1.00 91.48 163 A 1 
ATOM 1283 C CB  . LEU A 1 163 ? -20.805 -11.753 -23.823  1.00 90.22 163 A 1 
ATOM 1284 C CG  . LEU A 1 163 ? -20.225 -11.365 -25.208  1.00 89.54 163 A 1 
ATOM 1285 C CD1 . LEU A 1 163 ? -21.274 -11.456 -26.308  1.00 84.40 163 A 1 
ATOM 1286 C CD2 . LEU A 1 163 ? -19.687 -9.942  -25.158  1.00 84.44 163 A 1 
ATOM 1287 N N   . HIS A 1 164 ? -19.180 -14.363 -23.064  1.00 91.68 164 A 1 
ATOM 1288 C CA  . HIS A 1 164 ? -18.059 -15.296 -23.184  1.00 91.82 164 A 1 
ATOM 1289 C C   . HIS A 1 164 ? -18.542 -16.730 -23.397  1.00 92.27 164 A 1 
ATOM 1290 O O   . HIS A 1 164 ? -18.098 -17.409 -24.317  1.00 92.03 164 A 1 
ATOM 1291 C CB  . HIS A 1 164 ? -17.176 -15.179 -21.934  1.00 90.89 164 A 1 
ATOM 1292 C CG  . HIS A 1 164 ? -15.900 -15.972 -21.999  1.00 90.34 164 A 1 
ATOM 1293 N ND1 . HIS A 1 164 ? -15.249 -16.575 -20.929  1.00 78.80 164 A 1 
ATOM 1294 C CD2 . HIS A 1 164 ? -15.135 -16.207 -23.115  1.00 79.52 164 A 1 
ATOM 1295 C CE1 . HIS A 1 164 ? -14.145 -17.145 -21.400  1.00 81.08 164 A 1 
ATOM 1296 N NE2 . HIS A 1 164 ? -14.048 -16.949 -22.716  1.00 82.00 164 A 1 
ATOM 1297 N N   . SER A 1 165 ? -19.525 -17.175 -22.613  1.00 91.94 165 A 1 
ATOM 1298 C CA  . SER A 1 165 ? -20.120 -18.508 -22.772  1.00 91.44 165 A 1 
ATOM 1299 C C   . SER A 1 165 ? -20.854 -18.678 -24.106  1.00 92.13 165 A 1 
ATOM 1300 O O   . SER A 1 165 ? -20.853 -19.778 -24.674  1.00 91.00 165 A 1 
ATOM 1301 C CB  . SER A 1 165 ? -21.086 -18.771 -21.616  1.00 90.46 165 A 1 
ATOM 1302 O OG  . SER A 1 165 ? -21.574 -20.113 -21.688  1.00 77.02 165 A 1 
ATOM 1303 N N   . TYR A 1 166 ? -21.505 -17.626 -24.601  1.00 91.53 166 A 1 
ATOM 1304 C CA  . TYR A 1 166 ? -22.175 -17.620 -25.895  1.00 91.31 166 A 1 
ATOM 1305 C C   . TYR A 1 166 ? -21.161 -17.702 -27.039  1.00 92.41 166 A 1 
ATOM 1306 O O   . TYR A 1 166 ? -21.245 -18.621 -27.855  1.00 91.78 166 A 1 
ATOM 1307 C CB  . TYR A 1 166 ? -23.062 -16.372 -25.984  1.00 90.76 166 A 1 
ATOM 1308 C CG  . TYR A 1 166 ? -23.649 -16.127 -27.349  1.00 91.18 166 A 1 
ATOM 1309 C CD1 . TYR A 1 166 ? -23.074 -15.163 -28.206  1.00 86.20 166 A 1 
ATOM 1310 C CD2 . TYR A 1 166 ? -24.787 -16.839 -27.786  1.00 87.25 166 A 1 
ATOM 1311 C CE1 . TYR A 1 166 ? -23.623 -14.911 -29.467  1.00 86.46 166 A 1 
ATOM 1312 C CE2 . TYR A 1 166 ? -25.351 -16.593 -29.045  1.00 85.87 166 A 1 
ATOM 1313 C CZ  . TYR A 1 166 ? -24.769 -15.617 -29.882  1.00 89.49 166 A 1 
ATOM 1314 O OH  . TYR A 1 166 ? -25.326 -15.359 -31.110  1.00 88.07 166 A 1 
ATOM 1315 N N   . LEU A 1 167 ? -20.155 -16.825 -27.056  1.00 91.80 167 A 1 
ATOM 1316 C CA  . LEU A 1 167 ? -19.123 -16.796 -28.088  1.00 91.69 167 A 1 
ATOM 1317 C C   . LEU A 1 167 ? -18.299 -18.093 -28.108  1.00 92.25 167 A 1 
ATOM 1318 O O   . LEU A 1 167 ? -18.067 -18.644 -29.184  1.00 91.78 167 A 1 
ATOM 1319 C CB  . LEU A 1 167 ? -18.222 -15.576 -27.880  1.00 91.48 167 A 1 
ATOM 1320 C CG  . LEU A 1 167 ? -18.905 -14.213 -28.092  1.00 90.30 167 A 1 
ATOM 1321 C CD1 . LEU A 1 167 ? -17.913 -13.095 -27.777  1.00 85.77 167 A 1 
ATOM 1322 C CD2 . LEU A 1 167 ? -19.420 -14.022 -29.513  1.00 85.57 167 A 1 
ATOM 1323 N N   . SER A 1 168 ? -17.961 -18.650 -26.953  1.00 92.47 168 A 1 
ATOM 1324 C CA  . SER A 1 168 ? -17.261 -19.937 -26.854  1.00 91.23 168 A 1 
ATOM 1325 C C   . SER A 1 168 ? -18.066 -21.076 -27.485  1.00 91.54 168 A 1 
ATOM 1326 O O   . SER A 1 168 ? -17.507 -21.923 -28.179  1.00 90.66 168 A 1 
ATOM 1327 C CB  . SER A 1 168 ? -16.971 -20.303 -25.394  1.00 90.15 168 A 1 
ATOM 1328 O OG  . SER A 1 168 ? -16.156 -19.355 -24.761  1.00 79.87 168 A 1 
ATOM 1329 N N   . ARG A 1 169 ? -19.392 -21.087 -27.279  1.00 92.43 169 A 1 
ATOM 1330 C CA  . ARG A 1 169 ? -20.282 -22.065 -27.932  1.00 92.05 169 A 1 
ATOM 1331 C C   . ARG A 1 169 ? -20.336 -21.873 -29.438  1.00 92.73 169 A 1 
ATOM 1332 O O   . ARG A 1 169 ? -20.314 -22.870 -30.151  1.00 90.91 169 A 1 
ATOM 1333 C CB  . ARG A 1 169 ? -21.684 -22.007 -27.319  1.00 90.89 169 A 1 
ATOM 1334 C CG  . ARG A 1 169 ? -21.809 -22.986 -26.147  1.00 79.68 169 A 1 
ATOM 1335 C CD  . ARG A 1 169 ? -23.233 -22.981 -25.567  1.00 77.44 169 A 1 
ATOM 1336 N NE  . ARG A 1 169 ? -23.340 -22.072 -24.417  1.00 65.99 169 A 1 
ATOM 1337 C CZ  . ARG A 1 169 ? -24.416 -21.902 -23.656  1.00 58.01 169 A 1 
ATOM 1338 N NH1 . ARG A 1 169 ? -25.550 -22.483 -23.935  1.00 52.28 169 A 1 
ATOM 1339 N NH2 . ARG A 1 169 ? -24.362 -21.139 -22.600  1.00 49.74 169 A 1 
ATOM 1340 N N   . LEU A 1 170 ? -20.380 -20.635 -29.928  1.00 91.60 170 A 1 
ATOM 1341 C CA  . LEU A 1 170 ? -20.365 -20.358 -31.360  1.00 90.93 170 A 1 
ATOM 1342 C C   . LEU A 1 170 ? -19.066 -20.812 -32.025  1.00 91.83 170 A 1 
ATOM 1343 O O   . LEU A 1 170 ? -19.122 -21.475 -33.056  1.00 90.54 170 A 1 
ATOM 1344 C CB  . LEU A 1 170 ? -20.594 -18.861 -31.630  1.00 90.28 170 A 1 
ATOM 1345 C CG  . LEU A 1 170 ? -22.000 -18.323 -31.309  1.00 87.10 170 A 1 
ATOM 1346 C CD1 . LEU A 1 170 ? -22.085 -16.896 -31.854  1.00 80.69 170 A 1 
ATOM 1347 C CD2 . LEU A 1 170 ? -23.110 -19.145 -31.950  1.00 80.82 170 A 1 
ATOM 1348 N N   . ILE A 1 171 ? -17.917 -20.528 -31.420  1.00 92.65 171 A 1 
ATOM 1349 C CA  . ILE A 1 171 ? -16.613 -20.957 -31.937  1.00 91.81 171 A 1 
ATOM 1350 C C   . ILE A 1 171 ? -16.524 -22.486 -31.971  1.00 91.94 171 A 1 
ATOM 1351 O O   . ILE A 1 171 ? -16.149 -23.054 -32.991  1.00 91.12 171 A 1 
ATOM 1352 C CB  . ILE A 1 171 ? -15.446 -20.334 -31.132  1.00 91.68 171 A 1 
ATOM 1353 C CG1 . ILE A 1 171 ? -15.428 -18.792 -31.288  1.00 88.50 171 A 1 
ATOM 1354 C CG2 . ILE A 1 171 ? -14.097 -20.910 -31.606  1.00 88.10 171 A 1 
ATOM 1355 C CD1 . ILE A 1 171 ? -14.477 -18.084 -30.319  1.00 86.01 171 A 1 
ATOM 1356 N N   . ALA A 1 172 ? -16.934 -23.167 -30.892  1.00 91.95 172 A 1 
ATOM 1357 C CA  . ALA A 1 172 ? -16.937 -24.623 -30.837  1.00 90.94 172 A 1 
ATOM 1358 C C   . ALA A 1 172 ? -17.863 -25.240 -31.895  1.00 91.19 172 A 1 
ATOM 1359 O O   . ALA A 1 172 ? -17.469 -26.170 -32.601  1.00 90.08 172 A 1 
ATOM 1360 C CB  . ALA A 1 172 ? -17.317 -25.055 -29.418  1.00 89.64 172 A 1 
ATOM 1361 N N   . ALA A 1 173 ? -19.073 -24.689 -32.065  1.00 91.52 173 A 1 
ATOM 1362 C CA  . ALA A 1 173 ? -20.038 -25.174 -33.046  1.00 90.68 173 A 1 
ATOM 1363 C C   . ALA A 1 173 ? -19.602 -24.911 -34.492  1.00 90.91 173 A 1 
ATOM 1364 O O   . ALA A 1 173 ? -19.891 -25.720 -35.377  1.00 89.29 173 A 1 
ATOM 1365 C CB  . ALA A 1 173 ? -21.389 -24.513 -32.756  1.00 89.64 173 A 1 
ATOM 1366 N N   . GLU A 1 174 ? -18.900 -23.803 -34.758  1.00 91.37 174 A 1 
ATOM 1367 C CA  . GLU A 1 174 ? -18.351 -23.520 -36.085  1.00 90.64 174 A 1 
ATOM 1368 C C   . GLU A 1 174 ? -17.148 -24.415 -36.388  1.00 90.81 174 A 1 
ATOM 1369 O O   . GLU A 1 174 ? -17.044 -24.934 -37.492  1.00 89.61 174 A 1 
ATOM 1370 C CB  . GLU A 1 174 ? -17.984 -22.036 -36.199  1.00 89.80 174 A 1 
ATOM 1371 C CG  . GLU A 1 174 ? -17.764 -21.597 -37.660  1.00 83.76 174 A 1 
ATOM 1372 C CD  . GLU A 1 174 ? -19.039 -21.626 -38.535  1.00 81.66 174 A 1 
ATOM 1373 O OE1 . GLU A 1 174 ? -18.930 -21.328 -39.739  1.00 73.09 174 A 1 
ATOM 1374 O OE2 . GLU A 1 174 ? -20.136 -21.945 -38.015  1.00 73.75 174 A 1 
ATOM 1375 N N   . ARG A 1 175 ? -16.286 -24.670 -35.395  1.00 90.61 175 A 1 
ATOM 1376 C CA  . ARG A 1 175 ? -15.187 -25.623 -35.497  1.00 90.27 175 A 1 
ATOM 1377 C C   . ARG A 1 175 ? -15.694 -27.014 -35.866  1.00 90.24 175 A 1 
ATOM 1378 O O   . ARG A 1 175 ? -15.185 -27.602 -36.817  1.00 89.16 175 A 1 
ATOM 1379 C CB  . ARG A 1 175 ? -14.410 -25.628 -34.177  1.00 89.40 175 A 1 
ATOM 1380 C CG  . ARG A 1 175 ? -13.177 -26.546 -34.180  1.00 86.12 175 A 1 
ATOM 1381 C CD  . ARG A 1 175 ? -12.506 -26.472 -32.798  1.00 84.94 175 A 1 
ATOM 1382 N NE  . ARG A 1 175 ? -11.322 -27.316 -32.686  1.00 79.03 175 A 1 
ATOM 1383 C CZ  . ARG A 1 175 ? -11.236 -28.548 -32.217  1.00 75.10 175 A 1 
ATOM 1384 N NH1 . ARG A 1 175 ? -12.277 -29.260 -31.914  1.00 67.36 175 A 1 
ATOM 1385 N NH2 . ARG A 1 175 ? -10.067 -29.094 -32.013  1.00 66.78 175 A 1 
ATOM 1386 N N   . GLU A 1 176 ? -16.724 -27.525 -35.185  1.00 91.30 176 A 1 
ATOM 1387 C CA  . GLU A 1 176 ? -17.338 -28.817 -35.528  1.00 90.45 176 A 1 
ATOM 1388 C C   . GLU A 1 176 ? -17.943 -28.802 -36.930  1.00 90.46 176 A 1 
ATOM 1389 O O   . GLU A 1 176 ? -17.737 -29.754 -37.677  1.00 88.68 176 A 1 
ATOM 1390 C CB  . GLU A 1 176 ? -18.403 -29.219 -34.504  1.00 89.30 176 A 1 
ATOM 1391 C CG  . GLU A 1 176 ? -17.798 -29.915 -33.279  1.00 79.02 176 A 1 
ATOM 1392 C CD  . GLU A 1 176 ? -18.848 -30.534 -32.343  1.00 70.60 176 A 1 
ATOM 1393 O OE1 . GLU A 1 176 ? -18.447 -31.413 -31.540  1.00 62.05 176 A 1 
ATOM 1394 O OE2 . GLU A 1 176 ? -20.024 -30.127 -32.395  1.00 61.92 176 A 1 
ATOM 1395 N N   . ARG A 1 177 ? -18.638 -27.723 -37.332  1.00 90.31 177 A 1 
ATOM 1396 C CA  . ARG A 1 177 ? -19.221 -27.625 -38.674  1.00 89.45 177 A 1 
ATOM 1397 C C   . ARG A 1 177 ? -18.170 -27.623 -39.771  1.00 89.64 177 A 1 
ATOM 1398 O O   . ARG A 1 177 ? -18.312 -28.393 -40.722  1.00 87.77 177 A 1 
ATOM 1399 C CB  . ARG A 1 177 ? -20.138 -26.398 -38.783  1.00 88.45 177 A 1 
ATOM 1400 C CG  . ARG A 1 177 ? -21.589 -26.826 -38.664  1.00 81.16 177 A 1 
ATOM 1401 C CD  . ARG A 1 177 ? -22.536 -25.622 -38.792  1.00 81.08 177 A 1 
ATOM 1402 N NE  . ARG A 1 177 ? -22.598 -24.865 -37.538  1.00 75.01 177 A 1 
ATOM 1403 C CZ  . ARG A 1 177 ? -22.531 -23.557 -37.416  1.00 70.82 177 A 1 
ATOM 1404 N NH1 . ARG A 1 177 ? -22.461 -22.774 -38.450  1.00 62.67 177 A 1 
ATOM 1405 N NH2 . ARG A 1 177 ? -22.518 -23.000 -36.238  1.00 63.81 177 A 1 
ATOM 1406 N N   . GLU A 1 178 ? -17.117 -26.816 -39.649  1.00 90.28 178 A 1 
ATOM 1407 C CA  . GLU A 1 178 ? -16.041 -26.803 -40.651  1.00 89.10 178 A 1 
ATOM 1408 C C   . GLU A 1 178 ? -15.327 -28.165 -40.723  1.00 88.90 178 A 1 
ATOM 1409 O O   . GLU A 1 178 ? -14.972 -28.614 -41.814  1.00 86.42 178 A 1 
ATOM 1410 C CB  . GLU A 1 178 ? -15.018 -25.680 -40.385  1.00 87.06 178 A 1 
ATOM 1411 C CG  . GLU A 1 178 ? -15.434 -24.267 -40.849  1.00 78.23 178 A 1 
ATOM 1412 C CD  . GLU A 1 178 ? -14.265 -23.236 -40.861  1.00 77.31 178 A 1 
ATOM 1413 O OE1 . GLU A 1 178 ? -14.483 -22.022 -41.105  1.00 70.81 178 A 1 
ATOM 1414 O OE2 . GLU A 1 178 ? -13.091 -23.598 -40.652  1.00 73.91 178 A 1 
ATOM 1415 N N   . LEU A 1 179 ? -15.161 -28.872 -39.600  1.00 88.88 179 A 1 
ATOM 1416 C CA  . LEU A 1 179 ? -14.588 -30.211 -39.567  1.00 87.65 179 A 1 
ATOM 1417 C C   . LEU A 1 179 ? -15.493 -31.238 -40.254  1.00 87.63 179 A 1 
ATOM 1418 O O   . LEU A 1 179 ? -15.007 -32.023 -41.070  1.00 85.69 179 A 1 
ATOM 1419 C CB  . LEU A 1 179 ? -14.294 -30.628 -38.113  1.00 86.91 179 A 1 
ATOM 1420 C CG  . LEU A 1 179 ? -13.063 -29.924 -37.501  1.00 83.46 179 A 1 
ATOM 1421 C CD1 . LEU A 1 179 ? -13.009 -30.226 -35.998  1.00 77.09 179 A 1 
ATOM 1422 C CD2 . LEU A 1 179 ? -11.762 -30.416 -38.124  1.00 77.35 179 A 1 
ATOM 1423 N N   . GLU A 1 180 ? -16.806 -31.226 -39.989  1.00 88.77 180 A 1 
ATOM 1424 C CA  . GLU A 1 180 ? -17.775 -32.100 -40.654  1.00 87.61 180 A 1 
ATOM 1425 C C   . GLU A 1 180 ? -17.882 -31.818 -42.156  1.00 87.01 180 A 1 
ATOM 1426 O O   . GLU A 1 180 ? -17.995 -32.748 -42.947  1.00 84.25 180 A 1 
ATOM 1427 C CB  . GLU A 1 180 ? -19.174 -31.935 -40.060  1.00 86.49 180 A 1 
ATOM 1428 C CG  . GLU A 1 180 ? -19.417 -32.693 -38.750  1.00 76.94 180 A 1 
ATOM 1429 C CD  . GLU A 1 180 ? -20.912 -32.738 -38.391  1.00 69.62 180 A 1 
ATOM 1430 O OE1 . GLU A 1 180 ? -21.255 -33.415 -37.385  1.00 61.56 180 A 1 
ATOM 1431 O OE2 . GLU A 1 180 ? -21.743 -32.177 -39.160  1.00 62.95 180 A 1 
ATOM 1432 N N   . GLU A 1 181 ? -17.848 -30.541 -42.569  1.00 88.21 181 A 1 
ATOM 1433 C CA  . GLU A 1 181 ? -17.887 -30.151 -43.972  1.00 87.10 181 A 1 
ATOM 1434 C C   . GLU A 1 181 ? -16.622 -30.605 -44.706  1.00 86.72 181 A 1 
ATOM 1435 O O   . GLU A 1 181 ? -16.702 -31.169 -45.798  1.00 83.73 181 A 1 
ATOM 1436 C CB  . GLU A 1 181 ? -18.080 -28.634 -44.094  1.00 85.41 181 A 1 
ATOM 1437 C CG  . GLU A 1 181 ? -19.323 -28.282 -44.911  1.00 74.76 181 A 1 
ATOM 1438 C CD  . GLU A 1 181 ? -19.548 -26.780 -45.087  1.00 69.10 181 A 1 
ATOM 1439 O OE1 . GLU A 1 181 ? -20.598 -26.441 -45.688  1.00 61.72 181 A 1 
ATOM 1440 O OE2 . GLU A 1 181 ? -18.690 -25.993 -44.648  1.00 63.62 181 A 1 
ATOM 1441 N N   . CYS A 1 182 ? -15.461 -30.431 -44.087  1.00 85.69 182 A 1 
ATOM 1442 C CA  . CYS A 1 182 ? -14.195 -30.931 -44.602  1.00 84.76 182 A 1 
ATOM 1443 C C   . CYS A 1 182 ? -14.236 -32.446 -44.778  1.00 84.84 182 A 1 
ATOM 1444 O O   . CYS A 1 182 ? -13.823 -32.975 -45.815  1.00 82.79 182 A 1 
ATOM 1445 C CB  . CYS A 1 182 ? -13.075 -30.493 -43.652  1.00 82.22 182 A 1 
ATOM 1446 S SG  . CYS A 1 182 ? -11.461 -31.025 -44.265  1.00 75.12 182 A 1 
ATOM 1447 N N   . GLN A 1 183 ? -14.798 -33.167 -43.806  1.00 84.08 183 A 1 
ATOM 1448 C CA  . GLN A 1 183 ? -14.916 -34.622 -43.843  1.00 82.12 183 A 1 
ATOM 1449 C C   . GLN A 1 183 ? -15.868 -35.091 -44.954  1.00 82.03 183 A 1 
ATOM 1450 O O   . GLN A 1 183 ? -15.511 -35.986 -45.716  1.00 78.45 183 A 1 
ATOM 1451 C CB  . GLN A 1 183 ? -15.331 -35.110 -42.447  1.00 79.47 183 A 1 
ATOM 1452 C CG  . GLN A 1 183 ? -14.643 -36.425 -42.081  1.00 71.25 183 A 1 
ATOM 1453 C CD  . GLN A 1 183 ? -14.809 -36.794 -40.606  1.00 66.33 183 A 1 
ATOM 1454 O OE1 . GLN A 1 183 ? -15.515 -36.184 -39.834  1.00 61.29 183 A 1 
ATOM 1455 N NE2 . GLN A 1 183 ? -14.141 -37.826 -40.152  1.00 57.69 183 A 1 
ATOM 1456 N N   . ARG A 1 184 ? -17.036 -34.444 -45.131  1.00 84.19 184 A 1 
ATOM 1457 C CA  . ARG A 1 184 ? -17.998 -34.749 -46.203  1.00 83.27 184 A 1 
ATOM 1458 C C   . ARG A 1 184 ? -17.454 -34.436 -47.595  1.00 83.29 184 A 1 
ATOM 1459 O O   . ARG A 1 184 ? -17.685 -35.210 -48.516  1.00 79.04 184 A 1 
ATOM 1460 C CB  . ARG A 1 184 ? -19.309 -33.984 -45.987  1.00 80.77 184 A 1 
ATOM 1461 C CG  . ARG A 1 184 ? -20.154 -34.588 -44.853  1.00 72.14 184 A 1 
ATOM 1462 C CD  . ARG A 1 184 ? -21.480 -33.842 -44.749  1.00 69.41 184 A 1 
ATOM 1463 N NE  . ARG A 1 184 ? -21.778 -33.445 -43.372  1.00 62.43 184 A 1 
ATOM 1464 C CZ  . ARG A 1 184 ? -22.835 -32.769 -42.961  1.00 56.07 184 A 1 
ATOM 1465 N NH1 . ARG A 1 184 ? -23.796 -32.436 -43.788  1.00 52.61 184 A 1 
ATOM 1466 N NH2 . ARG A 1 184 ? -22.939 -32.413 -41.707  1.00 50.49 184 A 1 
ATOM 1467 N N   . ASN A 1 185 ? -16.737 -33.328 -47.741  1.00 81.96 185 A 1 
ATOM 1468 C CA  . ASN A 1 185 ? -16.178 -32.947 -49.037  1.00 79.92 185 A 1 
ATOM 1469 C C   . ASN A 1 185 ? -15.056 -33.872 -49.505  1.00 78.73 185 A 1 
ATOM 1470 O O   . ASN A 1 185 ? -14.825 -33.989 -50.708  1.00 71.90 185 A 1 
ATOM 1471 C CB  . ASN A 1 185 ? -15.713 -31.484 -48.961  1.00 76.09 185 A 1 
ATOM 1472 C CG  . ASN A 1 185 ? -16.872 -30.495 -48.973  1.00 71.72 185 A 1 
ATOM 1473 O OD1 . ASN A 1 185 ? -17.961 -30.761 -49.451  1.00 63.91 185 A 1 
ATOM 1474 N ND2 . ASN A 1 185 ? -16.651 -29.295 -48.485  1.00 63.72 185 A 1 
ATOM 1475 N N   . HIS A 1 186 ? -14.389 -34.569 -48.585  1.00 77.49 186 A 1 
ATOM 1476 C CA  . HIS A 1 186 ? -13.286 -35.475 -48.868  1.00 74.91 186 A 1 
ATOM 1477 C C   . HIS A 1 186 ? -13.637 -36.967 -48.706  1.00 74.97 186 A 1 
ATOM 1478 O O   . HIS A 1 186 ? -12.745 -37.802 -48.788  1.00 69.16 186 A 1 
ATOM 1479 C CB  . HIS A 1 186 ? -12.058 -35.055 -48.046  1.00 69.80 186 A 1 
ATOM 1480 C CG  . HIS A 1 186 ? -11.420 -33.805 -48.573  1.00 66.26 186 A 1 
ATOM 1481 N ND1 . HIS A 1 186 ? -10.859 -33.651 -49.816  1.00 57.84 186 A 1 
ATOM 1482 C CD2 . HIS A 1 186 ? -11.281 -32.610 -47.921  1.00 57.75 186 A 1 
ATOM 1483 C CE1 . HIS A 1 186 ? -10.384 -32.396 -49.914  1.00 55.99 186 A 1 
ATOM 1484 N NE2 . HIS A 1 186 ? -10.618 -31.734 -48.774  1.00 56.39 186 A 1 
ATOM 1485 N N   . GLU A 1 187 ? -14.913 -37.340 -48.538  1.00 77.13 187 A 1 
ATOM 1486 C CA  . GLU A 1 187 ? -15.350 -38.751 -48.422  1.00 75.93 187 A 1 
ATOM 1487 C C   . GLU A 1 187 ? -14.885 -39.657 -49.578  1.00 74.56 187 A 1 
ATOM 1488 O O   . GLU A 1 187 ? -14.791 -40.869 -49.411  1.00 65.86 187 A 1 
ATOM 1489 C CB  . GLU A 1 187 ? -16.883 -38.830 -48.338  1.00 70.87 187 A 1 
ATOM 1490 C CG  . GLU A 1 187 ? -17.435 -38.747 -46.904  1.00 63.77 187 A 1 
ATOM 1491 C CD  . GLU A 1 187 ? -18.968 -38.894 -46.821  1.00 58.41 187 A 1 
ATOM 1492 O OE1 . GLU A 1 187 ? -19.483 -39.020 -45.683  1.00 53.43 187 A 1 
ATOM 1493 O OE2 . GLU A 1 187 ? -19.643 -38.895 -47.877  1.00 54.03 187 A 1 
ATOM 1494 N N   . GLY A 1 188 ? -14.629 -39.089 -50.760  1.00 72.86 188 A 1 
ATOM 1495 C CA  . GLY A 1 188 ? -14.190 -39.842 -51.937  1.00 71.42 188 A 1 
ATOM 1496 C C   . GLY A 1 188 ? -12.685 -39.847 -52.210  1.00 71.80 188 A 1 
ATOM 1497 O O   . GLY A 1 188 ? -12.245 -40.637 -53.052  1.00 64.86 188 A 1 
ATOM 1498 N N   . ASP A 1 189 ? -11.926 -39.016 -51.574  1.00 71.02 189 A 1 
ATOM 1499 C CA  . ASP A 1 189 ? -10.489 -38.924 -51.812  1.00 69.14 189 A 1 
ATOM 1500 C C   . ASP A 1 189 ? -9.720  -39.847 -50.860  1.00 68.99 189 A 1 
ATOM 1501 O O   . ASP A 1 189 ? -9.807  -39.747 -49.642  1.00 61.93 189 A 1 
ATOM 1502 C CB  . ASP A 1 189 ? -9.990  -37.466 -51.754  1.00 62.53 189 A 1 
ATOM 1503 C CG  . ASP A 1 189 ? -10.092 -36.713 -53.083  1.00 57.05 189 A 1 
ATOM 1504 O OD1 . ASP A 1 189 ? -10.082 -37.369 -54.155  1.00 51.84 189 A 1 
ATOM 1505 O OD2 . ASP A 1 189 ? -10.106 -35.460 -53.052  1.00 51.41 189 A 1 
ATOM 1506 N N   . GLU A 1 190 ? -8.917  -40.758 -51.433  1.00 65.27 190 A 1 
ATOM 1507 C CA  . GLU A 1 190 ? -8.145  -41.768 -50.687  1.00 64.53 190 A 1 
ATOM 1508 C C   . GLU A 1 190 ? -7.079  -41.178 -49.756  1.00 66.47 190 A 1 
ATOM 1509 O O   . GLU A 1 190 ? -6.532  -41.892 -48.907  1.00 59.71 190 A 1 
ATOM 1510 C CB  . GLU A 1 190 ? -7.431  -42.721 -51.672  1.00 57.93 190 A 1 
ATOM 1511 C CG  . GLU A 1 190 ? -8.365  -43.683 -52.435  1.00 52.16 190 A 1 
ATOM 1512 C CD  . GLU A 1 190 ? -7.593  -44.707 -53.285  1.00 47.12 190 A 1 
ATOM 1513 O OE1 . GLU A 1 190 ? -8.175  -45.779 -53.601  1.00 42.77 190 A 1 
ATOM 1514 O OE2 . GLU A 1 190 ? -6.417  -44.449 -53.645  1.00 42.73 190 A 1 
ATOM 1515 N N   . ASP A 1 191 ? -6.718  -39.919 -49.966  1.00 73.55 191 A 1 
ATOM 1516 C CA  . ASP A 1 191 ? -5.541  -39.365 -49.302  1.00 73.92 191 A 1 
ATOM 1517 C C   . ASP A 1 191 ? -5.863  -38.797 -47.907  1.00 75.68 191 A 1 
ATOM 1518 O O   . ASP A 1 191 ? -5.893  -37.593 -47.654  1.00 69.53 191 A 1 
ATOM 1519 C CB  . ASP A 1 191 ? -4.770  -38.432 -50.243  1.00 67.32 191 A 1 
ATOM 1520 C CG  . ASP A 1 191 ? -3.268  -38.374 -49.912  1.00 59.74 191 A 1 
ATOM 1521 O OD1 . ASP A 1 191 ? -2.862  -38.888 -48.839  1.00 53.44 191 A 1 
ATOM 1522 O OD2 . ASP A 1 191 ? -2.501  -37.822 -50.730  1.00 53.06 191 A 1 
ATOM 1523 N N   . ASP A 1 192 ? -6.040  -39.712 -46.981  1.00 76.45 192 A 1 
ATOM 1524 C CA  . ASP A 1 192 ? -6.235  -39.518 -45.531  1.00 77.69 192 A 1 
ATOM 1525 C C   . ASP A 1 192 ? -5.287  -38.470 -44.909  1.00 79.12 192 A 1 
ATOM 1526 O O   . ASP A 1 192 ? -5.595  -37.804 -43.924  1.00 74.72 192 A 1 
ATOM 1527 C CB  . ASP A 1 192 ? -5.960  -40.887 -44.860  1.00 71.91 192 A 1 
ATOM 1528 C CG  . ASP A 1 192 ? -7.107  -41.496 -44.043  1.00 63.97 192 A 1 
ATOM 1529 O OD1 . ASP A 1 192 ? -8.249  -41.011 -44.134  1.00 57.11 192 A 1 
ATOM 1530 O OD2 . ASP A 1 192 ? -6.800  -42.428 -43.258  1.00 56.88 192 A 1 
ATOM 1531 N N   . SER A 1 193 ? -4.084  -38.319 -45.500  1.00 79.79 193 A 1 
ATOM 1532 C CA  . SER A 1 193 ? -3.094  -37.350 -45.027  1.00 80.77 193 A 1 
ATOM 1533 C C   . SER A 1 193 ? -3.495  -35.906 -45.317  1.00 81.80 193 A 1 
ATOM 1534 O O   . SER A 1 193 ? -3.245  -35.019 -44.490  1.00 77.57 193 A 1 
ATOM 1535 C CB  . SER A 1 193 ? -1.725  -37.662 -45.633  1.00 76.82 193 A 1 
ATOM 1536 O OG  . SER A 1 193 ? -1.626  -37.273 -46.991  1.00 66.91 193 A 1 
ATOM 1537 N N   . HIS A 1 194 ? -4.157  -35.658 -46.458  1.00 82.38 194 A 1 
ATOM 1538 C CA  . HIS A 1 194 ? -4.591  -34.331 -46.865  1.00 82.72 194 A 1 
ATOM 1539 C C   . HIS A 1 194 ? -5.798  -33.866 -46.047  1.00 84.08 194 A 1 
ATOM 1540 O O   . HIS A 1 194 ? -5.811  -32.731 -45.572  1.00 81.53 194 A 1 
ATOM 1541 C CB  . HIS A 1 194 ? -4.868  -34.306 -48.367  1.00 78.98 194 A 1 
ATOM 1542 C CG  . HIS A 1 194 ? -4.755  -32.923 -48.939  1.00 70.95 194 A 1 
ATOM 1543 N ND1 . HIS A 1 194 ? -3.625  -32.136 -48.915  1.00 62.07 194 A 1 
ATOM 1544 C CD2 . HIS A 1 194 ? -5.731  -32.180 -49.561  1.00 61.07 194 A 1 
ATOM 1545 C CE1 . HIS A 1 194 ? -3.902  -30.969 -49.506  1.00 57.94 194 A 1 
ATOM 1546 N NE2 . HIS A 1 194 ? -5.174  -30.951 -49.916  1.00 58.39 194 A 1 
ATOM 1547 N N   . VAL A 1 195 ? -6.752  -34.784 -45.804  1.00 82.57 195 A 1 
ATOM 1548 C CA  . VAL A 1 195 ? -7.912  -34.520 -44.936  1.00 83.04 195 A 1 
ATOM 1549 C C   . VAL A 1 195 ? -7.455  -34.178 -43.522  1.00 85.00 195 A 1 
ATOM 1550 O O   . VAL A 1 195 ? -7.868  -33.155 -42.976  1.00 83.42 195 A 1 
ATOM 1551 C CB  . VAL A 1 195 ? -8.885  -35.717 -44.909  1.00 79.43 195 A 1 
ATOM 1552 C CG1 . VAL A 1 195 ? -10.138 -35.386 -44.097  1.00 70.75 195 A 1 
ATOM 1553 C CG2 . VAL A 1 195 ? -9.328  -36.104 -46.320  1.00 71.01 195 A 1 
ATOM 1554 N N   . ARG A 1 196 ? -6.535  -34.952 -42.932  1.00 83.90 196 A 1 
ATOM 1555 C CA  . ARG A 1 196 ? -5.996  -34.655 -41.595  1.00 83.76 196 A 1 
ATOM 1556 C C   . ARG A 1 196 ? -5.257  -33.322 -41.533  1.00 85.20 196 A 1 
ATOM 1557 O O   . ARG A 1 196 ? -5.357  -32.622 -40.531  1.00 83.98 196 A 1 
ATOM 1558 C CB  . ARG A 1 196 ? -5.057  -35.765 -41.116  1.00 81.80 196 A 1 
ATOM 1559 C CG  . ARG A 1 196 ? -5.831  -37.018 -40.700  1.00 72.21 196 A 1 
ATOM 1560 C CD  . ARG A 1 196 ? -4.841  -38.051 -40.171  1.00 66.68 196 A 1 
ATOM 1561 N NE  . ARG A 1 196 ? -5.446  -39.375 -40.153  1.00 60.05 196 A 1 
ATOM 1562 C CZ  . ARG A 1 196 ? -4.930  -40.484 -39.653  1.00 52.68 196 A 1 
ATOM 1563 N NH1 . ARG A 1 196 ? -3.812  -40.465 -38.979  1.00 48.74 196 A 1 
ATOM 1564 N NH2 . ARG A 1 196 ? -5.544  -41.613 -39.851  1.00 47.82 196 A 1 
ATOM 1565 N N   . ALA A 1 197 ? -4.525  -32.986 -42.610  1.00 85.68 197 A 1 
ATOM 1566 C CA  . ALA A 1 197 ? -3.831  -31.707 -42.668  1.00 85.96 197 A 1 
ATOM 1567 C C   . ALA A 1 197 ? -4.813  -30.525 -42.726  1.00 86.73 197 A 1 
ATOM 1568 O O   . ALA A 1 197 ? -4.596  -29.524 -42.044  1.00 85.15 197 A 1 
ATOM 1569 C CB  . ALA A 1 197 ? -2.867  -31.711 -43.861  1.00 84.33 197 A 1 
ATOM 1570 N N   . GLN A 1 198 ? -5.922  -30.648 -43.487  1.00 86.49 198 A 1 
ATOM 1571 C CA  . GLN A 1 198 ? -6.974  -29.636 -43.506  1.00 85.88 198 A 1 
ATOM 1572 C C   . GLN A 1 198 ? -7.707  -29.542 -42.169  1.00 87.02 198 A 1 
ATOM 1573 O O   . GLN A 1 198 ? -7.873  -28.437 -41.657  1.00 85.80 198 A 1 
ATOM 1574 C CB  . GLN A 1 198 ? -7.978  -29.902 -44.632  1.00 83.54 198 A 1 
ATOM 1575 C CG  . GLN A 1 198 ? -7.490  -29.331 -45.976  1.00 74.94 198 A 1 
ATOM 1576 C CD  . GLN A 1 198 ? -8.603  -29.314 -47.034  1.00 69.77 198 A 1 
ATOM 1577 O OE1 . GLN A 1 198 ? -9.682  -29.822 -46.841  1.00 62.87 198 A 1 
ATOM 1578 N NE2 . GLN A 1 198 ? -8.378  -28.713 -48.177  1.00 60.12 198 A 1 
ATOM 1579 N N   . GLN A 1 199 ? -8.062  -30.669 -41.564  1.00 85.99 199 A 1 
ATOM 1580 C CA  . GLN A 1 199 ? -8.691  -30.701 -40.240  1.00 85.84 199 A 1 
ATOM 1581 C C   . GLN A 1 199 ? -7.792  -30.045 -39.190  1.00 87.12 199 A 1 
ATOM 1582 O O   . GLN A 1 199 ? -8.249  -29.170 -38.460  1.00 86.06 199 A 1 
ATOM 1583 C CB  . GLN A 1 199 ? -9.016  -32.146 -39.846  1.00 84.35 199 A 1 
ATOM 1584 C CG  . GLN A 1 199 ? -10.243 -32.680 -40.591  1.00 80.32 199 A 1 
ATOM 1585 C CD  . GLN A 1 199 ? -10.579 -34.130 -40.217  1.00 77.18 199 A 1 
ATOM 1586 O OE1 . GLN A 1 199 ? -9.764  -34.892 -39.735  1.00 71.67 199 A 1 
ATOM 1587 N NE2 . GLN A 1 199 ? -11.802 -34.554 -40.439  1.00 68.64 199 A 1 
ATOM 1588 N N   . ALA A 1 200 ? -6.512  -30.378 -39.176  1.00 88.29 200 A 1 
ATOM 1589 C CA  . ALA A 1 200 ? -5.572  -29.752 -38.261  1.00 88.36 200 A 1 
ATOM 1590 C C   . ALA A 1 200 ? -5.443  -28.232 -38.486  1.00 89.16 200 A 1 
ATOM 1591 O O   . ALA A 1 200 ? -5.263  -27.475 -37.536  1.00 87.49 200 A 1 
ATOM 1592 C CB  . ALA A 1 200 ? -4.210  -30.444 -38.407  1.00 87.06 200 A 1 
ATOM 1593 N N   . CYS A 1 201 ? -5.560  -27.771 -39.731  1.00 89.14 201 A 1 
ATOM 1594 C CA  . CYS A 1 201 ? -5.548  -26.344 -40.060  1.00 89.47 201 A 1 
ATOM 1595 C C   . CYS A 1 201 ? -6.828  -25.635 -39.574  1.00 90.01 201 A 1 
ATOM 1596 O O   . CYS A 1 201 ? -6.742  -24.530 -39.033  1.00 89.24 201 A 1 
ATOM 1597 C CB  . CYS A 1 201 ? -5.344  -26.188 -41.574  1.00 87.18 201 A 1 
ATOM 1598 S SG  . CYS A 1 201 ? -4.821  -24.501 -41.963  1.00 73.81 201 A 1 
ATOM 1599 N N   . ILE A 1 202 ? -7.989  -26.282 -39.744  1.00 88.95 202 A 1 
ATOM 1600 C CA  . ILE A 1 202 ? -9.281  -25.800 -39.241  1.00 88.37 202 A 1 
ATOM 1601 C C   . ILE A 1 202 ? -9.255  -25.728 -37.710  1.00 89.55 202 A 1 
ATOM 1602 O O   . ILE A 1 202 ? -9.572  -24.681 -37.143  1.00 88.78 202 A 1 
ATOM 1603 C CB  . ILE A 1 202 ? -10.428 -26.701 -39.761  1.00 87.43 202 A 1 
ATOM 1604 C CG1 . ILE A 1 202 ? -10.610 -26.518 -41.290  1.00 83.14 202 A 1 
ATOM 1605 C CG2 . ILE A 1 202 ? -11.755 -26.410 -39.038  1.00 82.18 202 A 1 
ATOM 1606 C CD1 . ILE A 1 202 ? -11.426 -27.632 -41.943  1.00 76.15 202 A 1 
ATOM 1607 N N   . GLU A 1 203 ? -8.802  -26.784 -37.052  1.00 89.65 203 A 1 
ATOM 1608 C CA  . GLU A 1 203 ? -8.652  -26.810 -35.595  1.00 89.22 203 A 1 
ATOM 1609 C C   . GLU A 1 203 ? -7.733  -25.682 -35.112  1.00 90.11 203 A 1 
ATOM 1610 O O   . GLU A 1 203 ? -8.142  -24.894 -34.260  1.00 88.96 203 A 1 
ATOM 1611 C CB  . GLU A 1 203 ? -8.116  -28.164 -35.120  1.00 87.80 203 A 1 
ATOM 1612 C CG  . GLU A 1 203 ? -9.166  -29.271 -35.231  1.00 81.59 203 A 1 
ATOM 1613 C CD  . GLU A 1 203 ? -8.748  -30.575 -34.537  1.00 78.18 203 A 1 
ATOM 1614 O OE1 . GLU A 1 203 ? -9.668  -31.261 -34.035  1.00 70.28 203 A 1 
ATOM 1615 O OE2 . GLU A 1 203 ? -7.542  -30.857 -34.445  1.00 71.53 203 A 1 
ATOM 1616 N N   . ALA A 1 204 ? -6.555  -25.552 -35.715  1.00 89.84 204 A 1 
ATOM 1617 C CA  . ALA A 1 204 ? -5.615  -24.510 -35.328  1.00 89.56 204 A 1 
ATOM 1618 C C   . ALA A 1 204 ? -6.174  -23.091 -35.529  1.00 90.38 204 A 1 
ATOM 1619 O O   . ALA A 1 204 ? -5.884  -22.196 -34.726  1.00 89.07 204 A 1 
ATOM 1620 C CB  . ALA A 1 204 ? -4.322  -24.711 -36.128  1.00 88.45 204 A 1 
ATOM 1621 N N   . LYS A 1 205 ? -6.976  -22.873 -36.580  1.00 89.98 205 A 1 
ATOM 1622 C CA  . LYS A 1 205 ? -7.643  -21.595 -36.847  1.00 89.31 205 A 1 
ATOM 1623 C C   . LYS A 1 205 ? -8.648  -21.256 -35.745  1.00 90.63 205 A 1 
ATOM 1624 O O   . LYS A 1 205 ? -8.585  -20.157 -35.185  1.00 89.85 205 A 1 
ATOM 1625 C CB  . LYS A 1 205 ? -8.309  -21.671 -38.231  1.00 87.09 205 A 1 
ATOM 1626 C CG  . LYS A 1 205 ? -9.181  -20.450 -38.602  1.00 79.88 205 A 1 
ATOM 1627 C CD  . LYS A 1 205 ? -10.016 -20.781 -39.848  1.00 78.10 205 A 1 
ATOM 1628 C CE  . LYS A 1 205 ? -11.181 -19.809 -40.041  1.00 69.15 205 A 1 
ATOM 1629 N NZ  . LYS A 1 205 ? -12.250 -20.442 -40.851  1.00 63.91 205 A 1 
ATOM 1630 N N   . HIS A 1 206 ? -9.560  -22.184 -35.418  1.00 91.78 206 A 1 
ATOM 1631 C CA  . HIS A 1 206 ? -10.583 -21.944 -34.406  1.00 91.34 206 A 1 
ATOM 1632 C C   . HIS A 1 206 ? -10.017 -21.919 -32.986  1.00 92.08 206 A 1 
ATOM 1633 O O   . HIS A 1 206 ? -10.418 -21.066 -32.198  1.00 91.01 206 A 1 
ATOM 1634 C CB  . HIS A 1 206 ? -11.705 -22.972 -34.544  1.00 90.82 206 A 1 
ATOM 1635 C CG  . HIS A 1 206 ? -12.537 -22.769 -35.772  1.00 91.16 206 A 1 
ATOM 1636 N ND1 . HIS A 1 206 ? -13.378 -21.686 -36.007  1.00 80.54 206 A 1 
ATOM 1637 C CD2 . HIS A 1 206 ? -12.585 -23.576 -36.869  1.00 81.03 206 A 1 
ATOM 1638 C CE1 . HIS A 1 206 ? -13.916 -21.854 -37.218  1.00 83.32 206 A 1 
ATOM 1639 N NE2 . HIS A 1 206 ? -13.458 -22.987 -37.767  1.00 84.42 206 A 1 
ATOM 1640 N N   . ASP A 1 207 ? -9.040  -22.764 -32.690  1.00 92.04 207 A 1 
ATOM 1641 C CA  . ASP A 1 207 ? -8.355  -22.773 -31.400  1.00 91.11 207 A 1 
ATOM 1642 C C   . ASP A 1 207 ? -7.594  -21.465 -31.173  1.00 91.38 207 A 1 
ATOM 1643 O O   . ASP A 1 207 ? -7.575  -20.939 -30.062  1.00 89.95 207 A 1 
ATOM 1644 C CB  . ASP A 1 207 ? -7.401  -23.973 -31.313  1.00 89.85 207 A 1 
ATOM 1645 C CG  . ASP A 1 207 ? -8.076  -25.356 -31.279  1.00 85.93 207 A 1 
ATOM 1646 O OD1 . ASP A 1 207 ? -9.312  -25.454 -31.146  1.00 79.10 207 A 1 
ATOM 1647 O OD2 . ASP A 1 207 ? -7.343  -26.372 -31.386  1.00 79.20 207 A 1 
ATOM 1648 N N   . LYS A 1 208 ? -7.016  -20.873 -32.236  1.00 92.11 208 A 1 
ATOM 1649 C CA  . LYS A 1 208 ? -6.394  -19.551 -32.163  1.00 91.29 208 A 1 
ATOM 1650 C C   . LYS A 1 208 ? -7.420  -18.461 -31.867  1.00 91.96 208 A 1 
ATOM 1651 O O   . LYS A 1 208 ? -7.176  -17.643 -30.984  1.00 91.21 208 A 1 
ATOM 1652 C CB  . LYS A 1 208 ? -5.617  -19.265 -33.450  1.00 89.99 208 A 1 
ATOM 1653 C CG  . LYS A 1 208 ? -4.812  -17.969 -33.301  1.00 83.34 208 A 1 
ATOM 1654 C CD  . LYS A 1 208 ? -4.171  -17.536 -34.620  1.00 76.30 208 A 1 
ATOM 1655 C CE  . LYS A 1 208 ? -3.586  -16.153 -34.370  1.00 68.66 208 A 1 
ATOM 1656 N NZ  . LYS A 1 208 ? -3.330  -15.411 -35.617  1.00 60.20 208 A 1 
ATOM 1657 N N   . TYR A 1 209 ? -8.568  -18.447 -32.568  1.00 91.52 209 A 1 
ATOM 1658 C CA  . TYR A 1 209 ? -9.618  -17.470 -32.278  1.00 91.36 209 A 1 
ATOM 1659 C C   . TYR A 1 209 ? -10.193 -17.637 -30.868  1.00 91.70 209 A 1 
ATOM 1660 O O   . TYR A 1 209 ? -10.478 -16.634 -30.209  1.00 91.16 209 A 1 
ATOM 1661 C CB  . TYR A 1 209 ? -10.743 -17.563 -33.317  1.00 91.15 209 A 1 
ATOM 1662 C CG  . TYR A 1 209 ? -10.433 -16.930 -34.649  1.00 90.20 209 A 1 
ATOM 1663 C CD1 . TYR A 1 209 ? -10.095 -15.566 -34.734  1.00 84.30 209 A 1 
ATOM 1664 C CD2 . TYR A 1 209 ? -10.514 -17.691 -35.831  1.00 84.65 209 A 1 
ATOM 1665 C CE1 . TYR A 1 209 ? -9.837  -14.963 -35.981  1.00 83.10 209 A 1 
ATOM 1666 C CE2 . TYR A 1 209 ? -10.264 -17.102 -37.081  1.00 82.25 209 A 1 
ATOM 1667 C CZ  . TYR A 1 209 ? -9.927  -15.737 -37.154  1.00 85.87 209 A 1 
ATOM 1668 O OH  . TYR A 1 209 ? -9.680  -15.160 -38.379  1.00 83.08 209 A 1 
ATOM 1669 N N   . MET A 1 210 ? -10.318 -18.875 -30.374  1.00 92.03 210 A 1 
ATOM 1670 C CA  . MET A 1 210 ? -10.722 -19.144 -29.001  1.00 91.64 210 A 1 
ATOM 1671 C C   . MET A 1 210 ? -9.702  -18.566 -28.012  1.00 91.83 210 A 1 
ATOM 1672 O O   . MET A 1 210 ? -10.084 -17.856 -27.088  1.00 91.22 210 A 1 
ATOM 1673 C CB  . MET A 1 210 ? -10.897 -20.655 -28.788  1.00 91.00 210 A 1 
ATOM 1674 C CG  . MET A 1 210 ? -11.569 -20.990 -27.454  1.00 86.05 210 A 1 
ATOM 1675 S SD  . MET A 1 210 ? -13.362 -20.667 -27.383  1.00 83.33 210 A 1 
ATOM 1676 C CE  . MET A 1 210 ? -13.975 -22.152 -28.229  1.00 73.22 210 A 1 
ATOM 1677 N N   . ALA A 1 211 ? -8.414  -18.805 -28.247  1.00 92.29 211 A 1 
ATOM 1678 C CA  . ALA A 1 211 ? -7.348  -18.276 -27.405  1.00 91.32 211 A 1 
ATOM 1679 C C   . ALA A 1 211 ? -7.292  -16.739 -27.421  1.00 91.64 211 A 1 
ATOM 1680 O O   . ALA A 1 211 ? -7.190  -16.125 -26.356  1.00 90.39 211 A 1 
ATOM 1681 C CB  . ALA A 1 211 ? -6.019  -18.889 -27.856  1.00 90.61 211 A 1 
ATOM 1682 N N   . ASP A 1 212 ? -7.422  -16.122 -28.599  1.00 91.16 212 A 1 
ATOM 1683 C CA  . ASP A 1 212 ? -7.436  -14.663 -28.738  1.00 90.00 212 A 1 
ATOM 1684 C C   . ASP A 1 212 ? -8.668  -14.048 -28.029  1.00 90.09 212 A 1 
ATOM 1685 O O   . ASP A 1 212 ? -8.567  -12.992 -27.399  1.00 88.82 212 A 1 
ATOM 1686 C CB  . ASP A 1 212 ? -7.425  -14.280 -30.235  1.00 89.32 212 A 1 
ATOM 1687 C CG  . ASP A 1 212 ? -6.122  -14.555 -31.025  1.00 86.57 212 A 1 
ATOM 1688 O OD1 . ASP A 1 212 ? -5.059  -14.819 -30.438  1.00 80.83 212 A 1 
ATOM 1689 O OD2 . ASP A 1 212 ? -6.149  -14.417 -32.273  1.00 81.19 212 A 1 
ATOM 1690 N N   . MET A 1 213 ? -9.824  -14.724 -28.094  1.00 90.56 213 A 1 
ATOM 1691 C CA  . MET A 1 213 ? -11.035 -14.319 -27.381  1.00 90.09 213 A 1 
ATOM 1692 C C   . MET A 1 213 ? -10.869 -14.460 -25.862  1.00 90.40 213 A 1 
ATOM 1693 O O   . MET A 1 213 ? -11.181 -13.532 -25.123  1.00 89.77 213 A 1 
ATOM 1694 C CB  . MET A 1 213 ? -12.225 -15.144 -27.886  1.00 89.47 213 A 1 
ATOM 1695 C CG  . MET A 1 213 ? -13.555 -14.718 -27.249  1.00 86.28 213 A 1 
ATOM 1696 S SD  . MET A 1 213 ? -14.897 -15.916 -27.423  1.00 83.46 213 A 1 
ATOM 1697 C CE  . MET A 1 213 ? -14.234 -17.245 -26.383  1.00 72.84 213 A 1 
ATOM 1698 N N   . ASP A 1 214 ? -10.347 -15.595 -25.392  1.00 91.42 214 A 1 
ATOM 1699 C CA  . ASP A 1 214 ? -10.090 -15.817 -23.975  1.00 89.93 214 A 1 
ATOM 1700 C C   . ASP A 1 214 ? -9.088  -14.795 -23.418  1.00 89.89 214 A 1 
ATOM 1701 O O   . ASP A 1 214 ? -9.260  -14.289 -22.312  1.00 88.76 214 A 1 
ATOM 1702 C CB  . ASP A 1 214 ? -9.562  -17.247 -23.756  1.00 89.29 214 A 1 
ATOM 1703 C CG  . ASP A 1 214 ? -10.610 -18.363 -23.911  1.00 86.47 214 A 1 
ATOM 1704 O OD1 . ASP A 1 214 ? -11.813 -18.065 -23.933  1.00 80.65 214 A 1 
ATOM 1705 O OD2 . ASP A 1 214 ? -10.186 -19.549 -23.924  1.00 80.60 214 A 1 
ATOM 1706 N N   . GLU A 1 215 ? -8.071  -14.427 -24.213  1.00 90.19 215 A 1 
ATOM 1707 C CA  . GLU A 1 215 ? -7.117  -13.382 -23.850  1.00 88.24 215 A 1 
ATOM 1708 C C   . GLU A 1 215 ? -7.796  -12.007 -23.750  1.00 87.91 215 A 1 
ATOM 1709 O O   . GLU A 1 215 ? -7.518  -11.259 -22.810  1.00 86.63 215 A 1 
ATOM 1710 C CB  . GLU A 1 215 ? -5.938  -13.363 -24.838  1.00 86.89 215 A 1 
ATOM 1711 C CG  . GLU A 1 215 ? -4.795  -12.471 -24.320  1.00 77.27 215 A 1 
ATOM 1712 C CD  . GLU A 1 215 ? -3.557  -12.380 -25.226  1.00 70.29 215 A 1 
ATOM 1713 O OE1 . GLU A 1 215 ? -2.661  -11.586 -24.858  1.00 61.54 215 A 1 
ATOM 1714 O OE2 . GLU A 1 215 ? -3.489  -13.063 -26.261  1.00 61.53 215 A 1 
ATOM 1715 N N   . LEU A 1 216 ? -8.725  -11.680 -24.660  1.00 88.38 216 A 1 
ATOM 1716 C CA  . LEU A 1 216 ? -9.499  -10.438 -24.624  1.00 87.60 216 A 1 
ATOM 1717 C C   . LEU A 1 216 ? -10.319 -10.331 -23.335  1.00 87.87 216 A 1 
ATOM 1718 O O   . LEU A 1 216 ? -10.207 -9.335  -22.613  1.00 86.62 216 A 1 
ATOM 1719 C CB  . LEU A 1 216 ? -10.384 -10.363 -25.881  1.00 87.12 216 A 1 
ATOM 1720 C CG  . LEU A 1 216 ? -11.173 -9.047  -26.004  1.00 84.17 216 A 1 
ATOM 1721 C CD1 . LEU A 1 216 ? -10.274 -7.889  -26.436  1.00 77.54 216 A 1 
ATOM 1722 C CD2 . LEU A 1 216 ? -12.280 -9.210  -27.037  1.00 77.17 216 A 1 
ATOM 1723 N N   . PHE A 1 217 ? -11.100 -11.379 -23.013  1.00 88.83 217 A 1 
ATOM 1724 C CA  . PHE A 1 217 ? -11.871 -11.416 -21.774  1.00 87.92 217 A 1 
ATOM 1725 C C   . PHE A 1 217 ? -10.963 -11.396 -20.535  1.00 87.01 217 A 1 
ATOM 1726 O O   . PHE A 1 217 ? -11.227 -10.650 -19.586  1.00 84.70 217 A 1 
ATOM 1727 C CB  . PHE A 1 217 ? -12.796 -12.641 -21.761  1.00 87.95 217 A 1 
ATOM 1728 C CG  . PHE A 1 217 ? -14.069 -12.440 -22.557  1.00 89.23 217 A 1 
ATOM 1729 C CD1 . PHE A 1 217 ? -15.137 -11.707 -22.004  1.00 84.82 217 A 1 
ATOM 1730 C CD2 . PHE A 1 217 ? -14.204 -12.987 -23.845  1.00 84.34 217 A 1 
ATOM 1731 C CE1 . PHE A 1 217 ? -16.321 -11.515 -22.735  1.00 84.09 217 A 1 
ATOM 1732 C CE2 . PHE A 1 217 ? -15.388 -12.790 -24.582  1.00 83.73 217 A 1 
ATOM 1733 C CZ  . PHE A 1 217 ? -16.441 -12.056 -24.027  1.00 87.18 217 A 1 
ATOM 1734 N N   . SER A 1 218 ? -9.856  -12.131 -20.551  1.00 86.91 218 A 1 
ATOM 1735 C CA  . SER A 1 218 ? -8.885  -12.142 -19.465  1.00 84.21 218 A 1 
ATOM 1736 C C   . SER A 1 218 ? -8.264  -10.765 -19.219  1.00 83.09 218 A 1 
ATOM 1737 O O   . SER A 1 218 ? -8.128  -10.357 -18.067  1.00 80.27 218 A 1 
ATOM 1738 C CB  . SER A 1 218 ? -7.789  -13.172 -19.742  1.00 83.13 218 A 1 
ATOM 1739 O OG  . SER A 1 218 ? -6.899  -13.251 -18.634  1.00 72.34 218 A 1 
ATOM 1740 N N   . GLN A 1 219 ? -7.946  -9.998  -20.275  1.00 84.25 219 A 1 
ATOM 1741 C CA  . GLN A 1 219 ? -7.416  -8.642  -20.128  1.00 80.88 219 A 1 
ATOM 1742 C C   . GLN A 1 219 ? -8.424  -7.690  -19.489  1.00 80.23 219 A 1 
ATOM 1743 O O   . GLN A 1 219 ? -8.044  -6.835  -18.677  1.00 77.78 219 A 1 
ATOM 1744 C CB  . GLN A 1 219 ? -6.998  -8.077  -21.488  1.00 78.99 219 A 1 
ATOM 1745 C CG  . GLN A 1 219 ? -5.639  -8.614  -21.950  1.00 72.00 219 A 1 
ATOM 1746 C CD  . GLN A 1 219 ? -5.182  -8.009  -23.275  1.00 68.22 219 A 1 
ATOM 1747 O OE1 . GLN A 1 219 ? -5.608  -6.955  -23.723  1.00 61.23 219 A 1 
ATOM 1748 N NE2 . GLN A 1 219 ? -4.249  -8.650  -23.945  1.00 58.50 219 A 1 
ATOM 1749 N N   . VAL A 1 220 ? -9.705  -7.809  -19.850  1.00 82.29 220 A 1 
ATOM 1750 C CA  . VAL A 1 220 ? -10.772 -7.010  -19.235  1.00 80.54 220 A 1 
ATOM 1751 C C   . VAL A 1 220 ? -10.922 -7.397  -17.762  1.00 79.61 220 A 1 
ATOM 1752 O O   . VAL A 1 220 ? -10.966 -6.524  -16.891  1.00 76.35 220 A 1 
ATOM 1753 C CB  . VAL A 1 220 ? -12.094 -7.158  -20.014  1.00 79.99 220 A 1 
ATOM 1754 C CG1 . VAL A 1 220 ? -13.214 -6.353  -19.345  1.00 74.07 220 A 1 
ATOM 1755 C CG2 . VAL A 1 220 ? -11.950 -6.627  -21.445  1.00 73.98 220 A 1 
ATOM 1756 N N   . ASP A 1 221 ? -10.899 -8.684  -17.460  1.00 79.22 221 A 1 
ATOM 1757 C CA  . ASP A 1 221 ? -11.029 -9.230  -16.120  1.00 77.21 221 A 1 
ATOM 1758 C C   . ASP A 1 221 ? -9.804  -8.916  -15.241  1.00 76.69 221 A 1 
ATOM 1759 O O   . ASP A 1 221 ? -9.939  -8.527  -14.083  1.00 73.36 221 A 1 
ATOM 1760 C CB  . ASP A 1 221 ? -11.291 -10.741 -16.228  1.00 74.53 221 A 1 
ATOM 1761 C CG  . ASP A 1 221 ? -12.361 -11.237 -15.255  1.00 69.30 221 A 1 
ATOM 1762 O OD1 . ASP A 1 221 ? -13.330 -10.492 -15.009  1.00 62.82 221 A 1 
ATOM 1763 O OD2 . ASP A 1 221 ? -12.164 -12.353 -14.707  1.00 61.37 221 A 1 
ATOM 1764 N N   . GLU A 1 222 ? -8.583  -8.991  -15.786  1.00 75.25 222 A 1 
ATOM 1765 C CA  . GLU A 1 222 ? -7.370  -8.576  -15.074  1.00 73.27 222 A 1 
ATOM 1766 C C   . GLU A 1 222 ? -7.398  -7.094  -14.704  1.00 73.87 222 A 1 
ATOM 1767 O O   . GLU A 1 222 ? -7.025  -6.738  -13.594  1.00 70.75 222 A 1 
ATOM 1768 C CB  . GLU A 1 222 ? -6.094  -8.811  -15.902  1.00 69.82 222 A 1 
ATOM 1769 C CG  . GLU A 1 222 ? -5.466  -10.193 -15.721  1.00 62.36 222 A 1 
ATOM 1770 C CD  . GLU A 1 222 ? -3.977  -10.191 -16.100  1.00 54.54 222 A 1 
ATOM 1771 O OE1 . GLU A 1 222 ? -3.261  -11.062 -15.575  1.00 49.05 222 A 1 
ATOM 1772 O OE2 . GLU A 1 222 ? -3.527  -9.247  -16.791  1.00 49.27 222 A 1 
ATOM 1773 N N   . LYS A 1 223 ? -7.860  -6.230  -15.617  1.00 74.49 223 A 1 
ATOM 1774 C CA  . LYS A 1 223 ? -8.002  -4.798  -15.320  1.00 72.36 223 A 1 
ATOM 1775 C C   . LYS A 1 223 ? -9.001  -4.555  -14.197  1.00 73.11 223 A 1 
ATOM 1776 O O   . LYS A 1 223 ? -8.793  -3.647  -13.393  1.00 70.36 223 A 1 
ATOM 1777 C CB  . LYS A 1 223 ? -8.385  -4.021  -16.588  1.00 69.03 223 A 1 
ATOM 1778 C CG  . LYS A 1 223 ? -7.166  -3.798  -17.486  1.00 62.64 223 A 1 
ATOM 1779 C CD  . LYS A 1 223 ? -7.549  -3.064  -18.781  1.00 57.77 223 A 1 
ATOM 1780 C CE  . LYS A 1 223 ? -6.290  -2.885  -19.648  1.00 51.25 223 A 1 
ATOM 1781 N NZ  . LYS A 1 223 ? -6.577  -2.310  -20.982  1.00 46.25 223 A 1 
ATOM 1782 N N   . ARG A 1 224 ? -10.050 -5.375  -14.088  1.00 73.44 224 A 1 
ATOM 1783 C CA  . ARG A 1 224 ? -11.014 -5.309  -12.983  1.00 72.01 224 A 1 
ATOM 1784 C C   . ARG A 1 224 ? -10.477 -5.894  -11.681  1.00 73.02 224 A 1 
ATOM 1785 O O   . ARG A 1 224 ? -10.775 -5.372  -10.611  1.00 71.06 224 A 1 
ATOM 1786 C CB  . ARG A 1 224 ? -12.286 -6.065  -13.360  1.00 68.93 224 A 1 
ATOM 1787 C CG  . ARG A 1 224 ? -13.074 -5.311  -14.427  1.00 64.46 224 A 1 
ATOM 1788 C CD  . ARG A 1 224 ? -14.276 -6.172  -14.774  1.00 61.84 224 A 1 
ATOM 1789 N NE  . ARG A 1 224 ? -15.093 -5.504  -15.763  1.00 56.66 224 A 1 
ATOM 1790 C CZ  . ARG A 1 224 ? -16.078 -6.060  -16.427  1.00 51.31 224 A 1 
ATOM 1791 N NH1 . ARG A 1 224 ? -16.467 -7.270  -16.158  1.00 48.49 224 A 1 
ATOM 1792 N NH2 . ARG A 1 224 ? -16.647 -5.403  -17.377  1.00 46.62 224 A 1 
ATOM 1793 N N   . LYS A 1 225 ? -9.714  -6.987  -11.775  1.00 71.88 225 A 1 
ATOM 1794 C CA  . LYS A 1 225 ? -9.102  -7.644  -10.615  1.00 70.86 225 A 1 
ATOM 1795 C C   . LYS A 1 225 ? -7.961  -6.820  -10.021  1.00 72.20 225 A 1 
ATOM 1796 O O   . LYS A 1 225 ? -7.788  -6.832  -8.804   1.00 67.95 225 A 1 
ATOM 1797 C CB  . LYS A 1 225 ? -8.612  -9.045  -10.995  1.00 65.67 225 A 1 
ATOM 1798 C CG  . LYS A 1 225 ? -9.779  -10.041 -11.069  1.00 58.98 225 A 1 
ATOM 1799 C CD  . LYS A 1 225 ? -9.329  -11.383 -11.662  1.00 52.93 225 A 1 
ATOM 1800 C CE  . LYS A 1 225 ? -10.525 -12.315 -11.782  1.00 46.05 225 A 1 
ATOM 1801 N NZ  . LYS A 1 225 ? -10.344 -13.336 -12.838  1.00 39.47 225 A 1 
ATOM 1802 N N   . LYS A 1 226 ? -7.224  -6.078  -10.852  1.00 71.70 226 A 1 
ATOM 1803 C CA  . LYS A 1 226 ? -6.222  -5.111  -10.406  1.00 70.66 226 A 1 
ATOM 1804 C C   . LYS A 1 226 ? -6.896  -3.897  -9.757   1.00 73.17 226 A 1 
ATOM 1805 O O   . LYS A 1 226 ? -6.824  -2.780  -10.245  1.00 68.22 226 A 1 
ATOM 1806 C CB  . LYS A 1 226 ? -5.282  -4.717  -11.555  1.00 63.91 226 A 1 
ATOM 1807 C CG  . LYS A 1 226 ? -4.211  -5.786  -11.812  1.00 56.62 226 A 1 
ATOM 1808 C CD  . LYS A 1 226 ? -3.334  -5.400  -12.999  1.00 50.73 226 A 1 
ATOM 1809 C CE  . LYS A 1 226 ? -2.289  -6.490  -13.238  1.00 43.13 226 A 1 
ATOM 1810 N NZ  . LYS A 1 226 ? -1.601  -6.340  -14.547  1.00 37.40 226 A 1 
ATOM 1811 N N   . ARG A 1 227 ? -7.531  -4.134  -8.624   1.00 73.88 227 A 1 
ATOM 1812 C CA  . ARG A 1 227 ? -8.026  -3.109  -7.709   1.00 73.66 227 A 1 
ATOM 1813 C C   . ARG A 1 227 ? -6.901  -2.589  -6.802   1.00 75.19 227 A 1 
ATOM 1814 O O   . ARG A 1 227 ? -7.157  -2.206  -5.664   1.00 71.23 227 A 1 
ATOM 1815 C CB  . ARG A 1 227 ? -9.230  -3.636  -6.903   1.00 69.28 227 A 1 
ATOM 1816 C CG  . ARG A 1 227 ? -10.444 -3.937  -7.789   1.00 64.93 227 A 1 
ATOM 1817 C CD  . ARG A 1 227 ? -11.630 -4.303  -6.894   1.00 61.06 227 A 1 
ATOM 1818 N NE  . ARG A 1 227 ? -12.826 -4.659  -7.672   1.00 55.86 227 A 1 
ATOM 1819 C CZ  . ARG A 1 227 ? -14.036 -4.894  -7.185   1.00 50.76 227 A 1 
ATOM 1820 N NH1 . ARG A 1 227 ? -14.277 -4.831  -5.903   1.00 48.62 227 A 1 
ATOM 1821 N NH2 . ARG A 1 227 ? -15.017 -5.198  -7.974   1.00 46.45 227 A 1 
ATOM 1822 N N   . ASP A 1 228 ? -5.676  -2.608  -7.284   1.00 77.82 228 A 1 
ATOM 1823 C CA  . ASP A 1 228 ? -4.563  -2.103  -6.514   1.00 78.75 228 A 1 
ATOM 1824 C C   . ASP A 1 228 ? -4.476  -0.584  -6.662   1.00 82.32 228 A 1 
ATOM 1825 O O   . ASP A 1 228 ? -4.444  -0.037  -7.764   1.00 80.37 228 A 1 
ATOM 1826 C CB  . ASP A 1 228 ? -3.256  -2.808  -6.897   1.00 73.17 228 A 1 
ATOM 1827 C CG  . ASP A 1 228 ? -3.169  -4.229  -6.341   1.00 64.60 228 A 1 
ATOM 1828 O OD1 . ASP A 1 228 ? -3.781  -4.493  -5.277   1.00 57.12 228 A 1 
ATOM 1829 O OD2 . ASP A 1 228 ? -2.453  -5.036  -6.955   1.00 57.16 228 A 1 
ATOM 1830 N N   . ILE A 1 229 ? -4.457  0.101   -5.530   1.00 82.13 229 A 1 
ATOM 1831 C CA  . ILE A 1 229 ? -4.162  1.524   -5.485   1.00 84.28 229 A 1 
ATOM 1832 C C   . ILE A 1 229 ? -2.652  1.671   -5.715   1.00 86.10 229 A 1 
ATOM 1833 O O   . ILE A 1 229 ? -1.883  1.131   -4.920   1.00 84.72 229 A 1 
ATOM 1834 C CB  . ILE A 1 229 ? -4.617  2.156   -4.159   1.00 82.70 229 A 1 
ATOM 1835 C CG1 . ILE A 1 229 ? -6.132  1.967   -3.946   1.00 78.68 229 A 1 
ATOM 1836 C CG2 . ILE A 1 229 ? -4.258  3.651   -4.162   1.00 77.03 229 A 1 
ATOM 1837 C CD1 . ILE A 1 229 ? -6.627  2.410   -2.565   1.00 72.18 229 A 1 
ATOM 1838 N N   . PRO A 1 230 ? -2.234  2.406   -6.753   1.00 87.23 230 A 1 
ATOM 1839 C CA  . PRO A 1 230 ? -0.825  2.641   -7.013   1.00 87.93 230 A 1 
ATOM 1840 C C   . PRO A 1 230 ? -0.110  3.240   -5.802   1.00 89.04 230 A 1 
ATOM 1841 O O   . PRO A 1 230 ? -0.612  4.160   -5.165   1.00 87.79 230 A 1 
ATOM 1842 C CB  . PRO A 1 230 ? -0.776  3.586   -8.214   1.00 86.41 230 A 1 
ATOM 1843 C CG  . PRO A 1 230 ? -2.078  3.307   -8.942   1.00 84.46 230 A 1 
ATOM 1844 C CD  . PRO A 1 230 ? -3.043  3.006   -7.804   1.00 86.27 230 A 1 
ATOM 1845 N N   . ASP A 1 231 ? 1.085   2.745   -5.499   1.00 87.40 231 A 1 
ATOM 1846 C CA  . ASP A 1 231 ? 1.836   3.166   -4.321   1.00 86.02 231 A 1 
ATOM 1847 C C   . ASP A 1 231 ? 2.158   4.661   -4.312   1.00 87.29 231 A 1 
ATOM 1848 O O   . ASP A 1 231 ? 2.182   5.286   -3.252   1.00 85.54 231 A 1 
ATOM 1849 C CB  . ASP A 1 231 ? 3.135   2.356   -4.230   1.00 83.21 231 A 1 
ATOM 1850 C CG  . ASP A 1 231 ? 2.923   0.971   -3.637   1.00 76.29 231 A 1 
ATOM 1851 O OD1 . ASP A 1 231 ? 1.891   0.766   -2.952   1.00 69.89 231 A 1 
ATOM 1852 O OD2 . ASP A 1 231 ? 3.845   0.141   -3.672   1.00 69.18 231 A 1 
ATOM 1853 N N   . TYR A 1 232 ? 2.363   5.253   -5.488   1.00 89.41 232 A 1 
ATOM 1854 C CA  . TYR A 1 232 ? 2.640   6.676   -5.644   1.00 90.34 232 A 1 
ATOM 1855 C C   . TYR A 1 232 ? 1.439   7.585   -5.306   1.00 91.77 232 A 1 
ATOM 1856 O O   . TYR A 1 232 ? 1.628   8.790   -5.126   1.00 90.91 232 A 1 
ATOM 1857 C CB  . TYR A 1 232 ? 3.171   6.935   -7.056   1.00 89.61 232 A 1 
ATOM 1858 C CG  . TYR A 1 232 ? 2.272   6.471   -8.186   1.00 89.54 232 A 1 
ATOM 1859 C CD1 . TYR A 1 232 ? 2.594   5.324   -8.945   1.00 86.64 232 A 1 
ATOM 1860 C CD2 . TYR A 1 232 ? 1.108   7.190   -8.512   1.00 86.54 232 A 1 
ATOM 1861 C CE1 . TYR A 1 232 ? 1.781   4.913   -10.000  1.00 84.85 232 A 1 
ATOM 1862 C CE2 . TYR A 1 232 ? 0.273   6.776   -9.564   1.00 84.23 232 A 1 
ATOM 1863 C CZ  . TYR A 1 232 ? 0.613   5.635   -10.310  1.00 85.40 232 A 1 
ATOM 1864 O OH  . TYR A 1 232 ? -0.198  5.234   -11.342  1.00 83.02 232 A 1 
ATOM 1865 N N   . LEU A 1 233 ? 0.238   7.017   -5.176   1.00 91.93 233 A 1 
ATOM 1866 C CA  . LEU A 1 233 ? -0.954  7.725   -4.696   1.00 92.91 233 A 1 
ATOM 1867 C C   . LEU A 1 233 ? -1.185  7.529   -3.193   1.00 93.49 233 A 1 
ATOM 1868 O O   . LEU A 1 233 ? -2.078  8.157   -2.616   1.00 91.97 233 A 1 
ATOM 1869 C CB  . LEU A 1 233 ? -2.190  7.282   -5.489   1.00 92.87 233 A 1 
ATOM 1870 C CG  . LEU A 1 233 ? -2.092  7.454   -7.010   1.00 92.65 233 A 1 
ATOM 1871 C CD1 . LEU A 1 233 ? -3.436  7.083   -7.643   1.00 90.17 233 A 1 
ATOM 1872 C CD2 . LEU A 1 233 ? -1.765  8.890   -7.418   1.00 89.77 233 A 1 
ATOM 1873 N N   . CYS A 1 234 ? -0.399  6.664   -2.555   1.00 91.94 234 A 1 
ATOM 1874 C CA  . CYS A 1 234 ? -0.528  6.356   -1.143   1.00 90.77 234 A 1 
ATOM 1875 C C   . CYS A 1 234 ? 0.423   7.215   -0.290   1.00 90.43 234 A 1 
ATOM 1876 O O   . CYS A 1 234 ? 1.567   7.466   -0.662   1.00 88.46 234 A 1 
ATOM 1877 C CB  . CYS A 1 234 ? -0.307  4.851   -0.914   1.00 88.91 234 A 1 
ATOM 1878 S SG  . CYS A 1 234 ? -1.598  3.869   -1.734   1.00 86.22 234 A 1 
ATOM 1879 N N   . GLY A 1 235 ? -0.045  7.607   0.900    1.00 89.88 235 A 1 
ATOM 1880 C CA  . GLY A 1 235 ? 0.777   8.298   1.886    1.00 89.21 235 A 1 
ATOM 1881 C C   . GLY A 1 235 ? 1.913   7.419   2.402    1.00 89.73 235 A 1 
ATOM 1882 O O   . GLY A 1 235 ? 1.751   6.211   2.592    1.00 87.32 235 A 1 
ATOM 1883 N N   . LYS A 1 236 ? 3.080   8.023   2.687    1.00 90.27 236 A 1 
ATOM 1884 C CA  . LYS A 1 236 ? 4.260   7.309   3.197    1.00 89.58 236 A 1 
ATOM 1885 C C   . LYS A 1 236 ? 4.094   6.831   4.652    1.00 89.79 236 A 1 
ATOM 1886 O O   . LYS A 1 236 ? 4.936   6.087   5.142    1.00 85.62 236 A 1 
ATOM 1887 C CB  . LYS A 1 236 ? 5.516   8.185   3.053    1.00 87.95 236 A 1 
ATOM 1888 C CG  . LYS A 1 236 ? 5.824   8.687   1.628    1.00 86.38 236 A 1 
ATOM 1889 C CD  . LYS A 1 236 ? 6.240   7.609   0.614    1.00 80.52 236 A 1 
ATOM 1890 C CE  . LYS A 1 236 ? 6.612   8.287   -0.714   1.00 76.49 236 A 1 
ATOM 1891 N NZ  . LYS A 1 236 ? 6.997   7.356   -1.815   1.00 67.83 236 A 1 
ATOM 1892 N N   . ILE A 1 237 ? 3.045   7.274   5.340    1.00 90.98 237 A 1 
ATOM 1893 C CA  . ILE A 1 237 ? 2.727   6.903   6.730    1.00 90.46 237 A 1 
ATOM 1894 C C   . ILE A 1 237 ? 1.559   5.911   6.776    1.00 89.92 237 A 1 
ATOM 1895 O O   . ILE A 1 237 ? 1.706   4.833   7.349    1.00 86.82 237 A 1 
ATOM 1896 C CB  . ILE A 1 237 ? 2.451   8.165   7.591    1.00 90.35 237 A 1 
ATOM 1897 C CG1 . ILE A 1 237 ? 3.696   9.072   7.654    1.00 88.33 237 A 1 
ATOM 1898 C CG2 . ILE A 1 237 ? 2.014   7.751   9.012    1.00 87.52 237 A 1 
ATOM 1899 C CD1 . ILE A 1 237 ? 3.436   10.435  8.317    1.00 85.44 237 A 1 
ATOM 1900 N N   . SER A 1 238 ? 0.416   6.238   6.166    1.00 89.21 238 A 1 
ATOM 1901 C CA  . SER A 1 238 ? -0.778  5.381   6.208    1.00 87.02 238 A 1 
ATOM 1902 C C   . SER A 1 238 ? -0.722  4.193   5.251    1.00 86.91 238 A 1 
ATOM 1903 O O   . SER A 1 238 ? -1.354  3.166   5.504    1.00 83.89 238 A 1 
ATOM 1904 C CB  . SER A 1 238 ? -2.033  6.196   5.886    1.00 85.24 238 A 1 
ATOM 1905 O OG  . SER A 1 238 ? -1.897  6.873   4.654    1.00 80.42 238 A 1 
ATOM 1906 N N   . PHE A 1 239 ? 0.034   4.313   4.150    1.00 87.02 239 A 1 
ATOM 1907 C CA  . PHE A 1 239 ? -0.029  3.415   2.993    1.00 86.01 239 A 1 
ATOM 1908 C C   . PHE A 1 239 ? -1.424  3.272   2.377    1.00 85.31 239 A 1 
ATOM 1909 O O   . PHE A 1 239 ? -1.706  2.327   1.642    1.00 81.22 239 A 1 
ATOM 1910 C CB  . PHE A 1 239 ? 0.626   2.059   3.291    1.00 84.59 239 A 1 
ATOM 1911 C CG  . PHE A 1 239 ? 2.038   2.128   3.835    1.00 84.89 239 A 1 
ATOM 1912 C CD1 . PHE A 1 239 ? 2.982   3.005   3.276    1.00 79.67 239 A 1 
ATOM 1913 C CD2 . PHE A 1 239 ? 2.406   1.316   4.916    1.00 79.42 239 A 1 
ATOM 1914 C CE1 . PHE A 1 239 ? 4.270   3.109   3.828    1.00 77.49 239 A 1 
ATOM 1915 C CE2 . PHE A 1 239 ? 3.699   1.412   5.452    1.00 77.25 239 A 1 
ATOM 1916 C CZ  . PHE A 1 239 ? 4.625   2.319   4.927    1.00 79.41 239 A 1 
ATOM 1917 N N   . GLU A 1 240 ? -2.291  4.227   2.666    1.00 87.69 240 A 1 
ATOM 1918 C CA  . GLU A 1 240 ? -3.600  4.367   2.062    1.00 87.63 240 A 1 
ATOM 1919 C C   . GLU A 1 240 ? -3.592  5.518   1.052    1.00 89.47 240 A 1 
ATOM 1920 O O   . GLU A 1 240 ? -2.721  6.387   1.081    1.00 88.28 240 A 1 
ATOM 1921 C CB  . GLU A 1 240 ? -4.664  4.604   3.140    1.00 84.49 240 A 1 
ATOM 1922 C CG  . GLU A 1 240 ? -4.813  3.425   4.105    1.00 77.46 240 A 1 
ATOM 1923 C CD  . GLU A 1 240 ? -5.964  3.610   5.113    1.00 72.72 240 A 1 
ATOM 1924 O OE1 . GLU A 1 240 ? -6.162  2.687   5.935    1.00 65.00 240 A 1 
ATOM 1925 O OE2 . GLU A 1 240 ? -6.694  4.618   5.034    1.00 64.77 240 A 1 
ATOM 1926 N N   . LEU A 1 241 ? -4.600  5.530   0.186    1.00 90.56 241 A 1 
ATOM 1927 C CA  . LEU A 1 241 ? -4.825  6.617   -0.748   1.00 91.23 241 A 1 
ATOM 1928 C C   . LEU A 1 241 ? -4.943  7.945   0.012    1.00 91.67 241 A 1 
ATOM 1929 O O   . LEU A 1 241 ? -5.804  8.098   0.877    1.00 90.37 241 A 1 
ATOM 1930 C CB  . LEU A 1 241 ? -6.091  6.308   -1.556   1.00 90.64 241 A 1 
ATOM 1931 C CG  . LEU A 1 241 ? -6.364  7.320   -2.688   1.00 90.02 241 A 1 
ATOM 1932 C CD1 . LEU A 1 241 ? -5.327  7.224   -3.797   1.00 86.16 241 A 1 
ATOM 1933 C CD2 . LEU A 1 241 ? -7.732  7.028   -3.297   1.00 85.69 241 A 1 
ATOM 1934 N N   . MET A 1 242 ? -4.095  8.899   -0.353   1.00 93.00 242 A 1 
ATOM 1935 C CA  . MET A 1 242 ? -4.099  10.226  0.258    1.00 93.57 242 A 1 
ATOM 1936 C C   . MET A 1 242 ? -5.381  10.987  -0.087   1.00 93.26 242 A 1 
ATOM 1937 O O   . MET A 1 242 ? -5.802  11.030  -1.240   1.00 92.04 242 A 1 
ATOM 1938 C CB  . MET A 1 242 ? -2.868  11.018  -0.205   1.00 93.61 242 A 1 
ATOM 1939 C CG  . MET A 1 242 ? -1.560  10.454  0.330    1.00 92.36 242 A 1 
ATOM 1940 S SD  . MET A 1 242 ? -0.083  11.380  -0.212   1.00 91.95 242 A 1 
ATOM 1941 C CE  . MET A 1 242 ? 0.054   10.775  -1.911   1.00 83.46 242 A 1 
ATOM 1942 N N   . ARG A 1 243 ? -5.976  11.640  0.907    1.00 93.66 243 A 1 
ATOM 1943 C CA  . ARG A 1 243 ? -7.151  12.504  0.704    1.00 92.50 243 A 1 
ATOM 1944 C C   . ARG A 1 243 ? -6.778  13.974  0.582    1.00 93.48 243 A 1 
ATOM 1945 O O   . ARG A 1 243 ? -7.369  14.693  -0.207   1.00 90.67 243 A 1 
ATOM 1946 C CB  . ARG A 1 243 ? -8.159  12.303  1.833    1.00 90.04 243 A 1 
ATOM 1947 C CG  . ARG A 1 243 ? -8.765  10.899  1.802    1.00 84.28 243 A 1 
ATOM 1948 C CD  . ARG A 1 243 ? -9.951  10.824  2.769    1.00 74.99 243 A 1 
ATOM 1949 N NE  . ARG A 1 243 ? -10.583 9.504   2.724    1.00 67.52 243 A 1 
ATOM 1950 C CZ  . ARG A 1 243 ? -11.780 9.188   3.188    1.00 59.43 243 A 1 
ATOM 1951 N NH1 . ARG A 1 243 ? -12.551 10.075  3.759    1.00 53.73 243 A 1 
ATOM 1952 N NH2 . ARG A 1 243 ? -12.218 7.971   3.072    1.00 53.62 243 A 1 
ATOM 1953 N N   . GLU A 1 244 ? -5.799  14.387  1.351    1.00 93.87 244 A 1 
ATOM 1954 C CA  . GLU A 1 244 ? -5.267  15.747  1.345    1.00 94.69 244 A 1 
ATOM 1955 C C   . GLU A 1 244 ? -3.735  15.715  1.194    1.00 95.68 244 A 1 
ATOM 1956 O O   . GLU A 1 244 ? -3.008  15.946  2.158    1.00 94.49 244 A 1 
ATOM 1957 C CB  . GLU A 1 244 ? -5.687  16.517  2.607    1.00 93.50 244 A 1 
ATOM 1958 C CG  . GLU A 1 244 ? -7.205  16.746  2.703    1.00 85.05 244 A 1 
ATOM 1959 C CD  . GLU A 1 244 ? -7.555  17.828  3.730    1.00 80.16 244 A 1 
ATOM 1960 O OE1 . GLU A 1 244 ? -8.625  18.456  3.551    1.00 72.02 244 A 1 
ATOM 1961 O OE2 . GLU A 1 244 ? -6.764  18.068  4.668    1.00 73.30 244 A 1 
ATOM 1962 N N   . PRO A 1 245 ? -3.228  15.405  -0.006   1.00 95.98 245 A 1 
ATOM 1963 C CA  . PRO A 1 245 ? -1.793  15.327  -0.228   1.00 96.27 245 A 1 
ATOM 1964 C C   . PRO A 1 245 ? -1.130  16.675  0.030    1.00 96.42 245 A 1 
ATOM 1965 O O   . PRO A 1 245 ? -1.488  17.706  -0.561   1.00 95.12 245 A 1 
ATOM 1966 C CB  . PRO A 1 245 ? -1.624  14.855  -1.675   1.00 95.49 245 A 1 
ATOM 1967 C CG  . PRO A 1 245 ? -2.912  15.327  -2.357   1.00 93.55 245 A 1 
ATOM 1968 C CD  . PRO A 1 245 ? -3.946  15.170  -1.246   1.00 95.12 245 A 1 
ATOM 1969 N N   . CYS A 1 246 ? -0.137  16.669  0.904    1.00 96.04 246 A 1 
ATOM 1970 C CA  . CYS A 1 246 ? 0.717   17.808  1.163    1.00 95.96 246 A 1 
ATOM 1971 C C   . CYS A 1 246 ? 2.185   17.399  1.080    1.00 96.30 246 A 1 
ATOM 1972 O O   . CYS A 1 246 ? 2.543   16.255  1.367    1.00 94.52 246 A 1 
ATOM 1973 C CB  . CYS A 1 246 ? 0.332   18.478  2.493    1.00 93.72 246 A 1 
ATOM 1974 S SG  . CYS A 1 246 ? 0.600   17.367  3.903    1.00 85.36 246 A 1 
ATOM 1975 N N   . ILE A 1 247 ? 3.032   18.330  0.665    1.00 96.10 247 A 1 
ATOM 1976 C CA  . ILE A 1 247 ? 4.445   18.101  0.427    1.00 96.46 247 A 1 
ATOM 1977 C C   . ILE A 1 247 ? 5.284   18.873  1.444    1.00 96.37 247 A 1 
ATOM 1978 O O   . ILE A 1 247 ? 4.941   19.991  1.838    1.00 95.12 247 A 1 
ATOM 1979 C CB  . ILE A 1 247 ? 4.795   18.386  -1.049   1.00 95.89 247 A 1 
ATOM 1980 C CG1 . ILE A 1 247 ? 6.186   17.851  -1.423   1.00 92.30 247 A 1 
ATOM 1981 C CG2 . ILE A 1 247 ? 4.677   19.885  -1.380   1.00 92.36 247 A 1 
ATOM 1982 C CD1 . ILE A 1 247 ? 6.454   17.871  -2.933   1.00 90.00 247 A 1 
ATOM 1983 N N   . THR A 1 248 ? 6.384   18.267  1.869    1.00 96.24 248 A 1 
ATOM 1984 C CA  . THR A 1 248 ? 7.370   18.891  2.754    1.00 95.82 248 A 1 
ATOM 1985 C C   . THR A 1 248 ? 8.456   19.600  1.927    1.00 95.61 248 A 1 
ATOM 1986 O O   . THR A 1 248 ? 8.616   19.302  0.736    1.00 94.33 248 A 1 
ATOM 1987 C CB  . THR A 1 248 ? 8.003   17.853  3.691    1.00 94.81 248 A 1 
ATOM 1988 O OG1 . THR A 1 248 ? 8.841   16.973  2.976    1.00 87.75 248 A 1 
ATOM 1989 C CG2 . THR A 1 248 ? 6.963   17.029  4.449    1.00 87.43 248 A 1 
ATOM 1990 N N   . PRO A 1 249 ? 9.270   20.485  2.529    1.00 95.49 249 A 1 
ATOM 1991 C CA  . PRO A 1 249 ? 10.408  21.104  1.851    1.00 94.60 249 A 1 
ATOM 1992 C C   . PRO A 1 249 ? 11.426  20.108  1.282    1.00 94.48 249 A 1 
ATOM 1993 O O   . PRO A 1 249 ? 12.174  20.453  0.366    1.00 92.15 249 A 1 
ATOM 1994 C CB  . PRO A 1 249 ? 11.055  22.011  2.906    1.00 93.58 249 A 1 
ATOM 1995 C CG  . PRO A 1 249 ? 9.895   22.365  3.831    1.00 92.35 249 A 1 
ATOM 1996 C CD  . PRO A 1 249 ? 9.084   21.074  3.850    1.00 94.70 249 A 1 
ATOM 1997 N N   . SER A 1 250 ? 11.443  18.875  1.771    1.00 94.23 250 A 1 
ATOM 1998 C CA  . SER A 1 250 ? 12.279  17.788  1.239    1.00 93.46 250 A 1 
ATOM 1999 C C   . SER A 1 250 ? 11.716  17.133  -0.033   1.00 93.78 250 A 1 
ATOM 2000 O O   . SER A 1 250 ? 12.368  16.265  -0.608   1.00 91.31 250 A 1 
ATOM 2001 C CB  . SER A 1 250 ? 12.494  16.722  2.312    1.00 92.16 250 A 1 
ATOM 2002 O OG  . SER A 1 250 ? 13.078  17.279  3.474    1.00 85.52 250 A 1 
ATOM 2003 N N   . GLY A 1 251 ? 10.512  17.524  -0.469   1.00 94.03 251 A 1 
ATOM 2004 C CA  . GLY A 1 251 ? 9.861   16.974  -1.661   1.00 94.05 251 A 1 
ATOM 2005 C C   . GLY A 1 251 ? 9.042   15.700  -1.431   1.00 94.80 251 A 1 
ATOM 2006 O O   . GLY A 1 251 ? 8.553   15.105  -2.394   1.00 93.07 251 A 1 
ATOM 2007 N N   . ILE A 1 252 ? 8.873   15.270  -0.173   1.00 94.75 252 A 1 
ATOM 2008 C CA  . ILE A 1 252 ? 8.096   14.086  0.170    1.00 94.55 252 A 1 
ATOM 2009 C C   . ILE A 1 252 ? 6.628   14.475  0.377    1.00 95.04 252 A 1 
ATOM 2010 O O   . ILE A 1 252 ? 6.326   15.438  1.075    1.00 93.95 252 A 1 
ATOM 2011 C CB  . ILE A 1 252 ? 8.671   13.370  1.409    1.00 93.61 252 A 1 
ATOM 2012 C CG1 . ILE A 1 252 ? 10.210  13.140  1.340    1.00 90.78 252 A 1 
ATOM 2013 C CG2 . ILE A 1 252 ? 7.956   12.028  1.624    1.00 90.40 252 A 1 
ATOM 2014 C CD1 . ILE A 1 252 ? 10.680  12.312  0.147    1.00 81.29 252 A 1 
ATOM 2015 N N   . THR A 1 253 ? 5.726   13.705  -0.220   1.00 95.20 253 A 1 
ATOM 2016 C CA  . THR A 1 253 ? 4.286   13.911  -0.084   1.00 95.39 253 A 1 
ATOM 2017 C C   . THR A 1 253 ? 3.684   12.922  0.912    1.00 94.94 253 A 1 
ATOM 2018 O O   . THR A 1 253 ? 3.912   11.714  0.819    1.00 93.45 253 A 1 
ATOM 2019 C CB  . THR A 1 253 ? 3.578   13.847  -1.446   1.00 94.92 253 A 1 
ATOM 2020 O OG1 . THR A 1 253 ? 4.110   14.833  -2.301   1.00 88.07 253 A 1 
ATOM 2021 C CG2 . THR A 1 253 ? 2.082   14.146  -1.360   1.00 88.22 253 A 1 
ATOM 2022 N N   . TYR A 1 254 ? 2.883   13.443  1.829    1.00 95.70 254 A 1 
ATOM 2023 C CA  . TYR A 1 254 ? 2.138   12.709  2.848    1.00 95.50 254 A 1 
ATOM 2024 C C   . TYR A 1 254 ? 0.654   13.085  2.788    1.00 95.71 254 A 1 
ATOM 2025 O O   . TYR A 1 254 ? 0.305   14.131  2.254    1.00 94.52 254 A 1 
ATOM 2026 C CB  . TYR A 1 254 ? 2.705   13.046  4.233    1.00 95.21 254 A 1 
ATOM 2027 C CG  . TYR A 1 254 ? 4.177   12.744  4.403    1.00 95.47 254 A 1 
ATOM 2028 C CD1 . TYR A 1 254 ? 4.605   11.440  4.684    1.00 92.16 254 A 1 
ATOM 2029 C CD2 . TYR A 1 254 ? 5.137   13.775  4.274    1.00 92.37 254 A 1 
ATOM 2030 C CE1 . TYR A 1 254 ? 5.966   11.153  4.851    1.00 91.69 254 A 1 
ATOM 2031 C CE2 . TYR A 1 254 ? 6.507   13.498  4.437    1.00 91.83 254 A 1 
ATOM 2032 C CZ  . TYR A 1 254 ? 6.915   12.181  4.725    1.00 93.85 254 A 1 
ATOM 2033 O OH  . TYR A 1 254 ? 8.249   11.900  4.901    1.00 92.67 254 A 1 
ATOM 2034 N N   . ASP A 1 255 ? -0.211  12.268  3.384    1.00 95.31 255 A 1 
ATOM 2035 C CA  . ASP A 1 255 ? -1.559  12.725  3.710    1.00 94.90 255 A 1 
ATOM 2036 C C   . ASP A 1 255 ? -1.475  13.722  4.875    1.00 95.05 255 A 1 
ATOM 2037 O O   . ASP A 1 255 ? -0.781  13.471  5.865    1.00 93.33 255 A 1 
ATOM 2038 C CB  . ASP A 1 255 ? -2.495  11.550  4.018    1.00 93.48 255 A 1 
ATOM 2039 C CG  . ASP A 1 255 ? -3.985  11.904  3.861    1.00 91.47 255 A 1 
ATOM 2040 O OD1 . ASP A 1 255 ? -4.324  13.105  3.885    1.00 85.48 255 A 1 
ATOM 2041 O OD2 . ASP A 1 255 ? -4.793  10.972  3.672    1.00 85.03 255 A 1 
ATOM 2042 N N   . ARG A 1 256 ? -2.171  14.855  4.757    1.00 95.34 256 A 1 
ATOM 2043 C CA  . ARG A 1 256 ? -2.138  15.929  5.753    1.00 95.29 256 A 1 
ATOM 2044 C C   . ARG A 1 256 ? -2.457  15.425  7.155    1.00 94.76 256 A 1 
ATOM 2045 O O   . ARG A 1 256 ? -1.741  15.753  8.097    1.00 93.89 256 A 1 
ATOM 2046 C CB  . ARG A 1 256 ? -3.110  17.042  5.336    1.00 95.02 256 A 1 
ATOM 2047 C CG  . ARG A 1 256 ? -3.141  18.186  6.367    1.00 92.37 256 A 1 
ATOM 2048 C CD  . ARG A 1 256 ? -4.037  19.345  5.895    1.00 89.59 256 A 1 
ATOM 2049 N NE  . ARG A 1 256 ? -3.456  20.047  4.743    1.00 84.09 256 A 1 
ATOM 2050 C CZ  . ARG A 1 256 ? -2.536  20.999  4.802    1.00 79.96 256 A 1 
ATOM 2051 N NH1 . ARG A 1 256 ? -2.056  21.437  5.931    1.00 71.18 256 A 1 
ATOM 2052 N NH2 . ARG A 1 256 ? -2.078  21.531  3.703    1.00 73.90 256 A 1 
ATOM 2053 N N   . LYS A 1 257 ? -3.481  14.602  7.289    1.00 94.55 257 A 1 
ATOM 2054 C CA  . LYS A 1 257 ? -3.884  14.042  8.583    1.00 93.46 257 A 1 
ATOM 2055 C C   . LYS A 1 257 ? -2.740  13.283  9.261    1.00 93.83 257 A 1 
ATOM 2056 O O   . LYS A 1 257 ? -2.498  13.466  10.449   1.00 91.78 257 A 1 
ATOM 2057 C CB  . LYS A 1 257 ? -5.093  13.132  8.359    1.00 91.09 257 A 1 
ATOM 2058 C CG  . LYS A 1 257 ? -5.625  12.570  9.680    1.00 79.33 257 A 1 
ATOM 2059 C CD  . LYS A 1 257 ? -6.702  11.515  9.423    1.00 74.93 257 A 1 
ATOM 2060 C CE  . LYS A 1 257 ? -7.018  10.835  10.742   1.00 61.81 257 A 1 
ATOM 2061 N NZ  . LYS A 1 257 ? -7.753  9.568   10.528   1.00 55.14 257 A 1 
ATOM 2062 N N   . ASP A 1 258 ? -2.028  12.443  8.501    1.00 93.95 258 A 1 
ATOM 2063 C CA  . ASP A 1 258 ? -0.985  11.578  9.039    1.00 93.43 258 A 1 
ATOM 2064 C C   . ASP A 1 258 ? 0.273   12.372  9.401    1.00 94.09 258 A 1 
ATOM 2065 O O   . ASP A 1 258 ? 0.876   12.138  10.448   1.00 92.71 258 A 1 
ATOM 2066 C CB  . ASP A 1 258 ? -0.621  10.502  8.011    1.00 92.10 258 A 1 
ATOM 2067 C CG  . ASP A 1 258 ? -1.791  9.601   7.591    1.00 90.04 258 A 1 
ATOM 2068 O OD1 . ASP A 1 258 ? -2.683  9.337   8.425    1.00 84.96 258 A 1 
ATOM 2069 O OD2 . ASP A 1 258 ? -1.751  9.150   6.425    1.00 84.32 258 A 1 
ATOM 2070 N N   . ILE A 1 259 ? 0.670   13.339  8.569    1.00 95.05 259 A 1 
ATOM 2071 C CA  . ILE A 1 259 ? 1.848   14.171  8.843    1.00 95.40 259 A 1 
ATOM 2072 C C   . ILE A 1 259 ? 1.597   15.128  10.004   1.00 95.44 259 A 1 
ATOM 2073 O O   . ILE A 1 259 ? 2.480   15.296  10.843   1.00 94.79 259 A 1 
ATOM 2074 C CB  . ILE A 1 259 ? 2.350   14.864  7.562    1.00 95.16 259 A 1 
ATOM 2075 C CG1 . ILE A 1 259 ? 3.738   15.526  7.742    1.00 92.02 259 A 1 
ATOM 2076 C CG2 . ILE A 1 259 ? 1.368   15.920  7.035    1.00 92.46 259 A 1 
ATOM 2077 C CD1 . ILE A 1 259 ? 4.857   14.539  8.070    1.00 89.26 259 A 1 
ATOM 2078 N N   . GLU A 1 260 ? 0.390   15.692  10.131   1.00 95.10 260 A 1 
ATOM 2079 C CA  . GLU A 1 260 ? 0.024   16.520  11.279   1.00 94.79 260 A 1 
ATOM 2080 C C   . GLU A 1 260 ? 0.009   15.701  12.577   1.00 94.50 260 A 1 
ATOM 2081 O O   . GLU A 1 260 ? 0.528   16.157  13.599   1.00 93.10 260 A 1 
ATOM 2082 C CB  . GLU A 1 260 ? -1.342  17.182  11.052   1.00 94.07 260 A 1 
ATOM 2083 C CG  . GLU A 1 260 ? -1.266  18.321  10.028   1.00 89.97 260 A 1 
ATOM 2084 C CD  . GLU A 1 260 ? -2.600  19.055  9.794    1.00 88.72 260 A 1 
ATOM 2085 O OE1 . GLU A 1 260 ? -2.579  20.053  9.031    1.00 82.50 260 A 1 
ATOM 2086 O OE2 . GLU A 1 260 ? -3.629  18.669  10.380   1.00 84.03 260 A 1 
ATOM 2087 N N   . GLU A 1 261 ? -0.495  14.471  12.537   1.00 94.12 261 A 1 
ATOM 2088 C CA  . GLU A 1 261 ? -0.454  13.566  13.689   1.00 93.14 261 A 1 
ATOM 2089 C C   . GLU A 1 261 ? 0.990   13.216  14.077   1.00 93.25 261 A 1 
ATOM 2090 O O   . GLU A 1 261 ? 1.336   13.244  15.261   1.00 91.74 261 A 1 
ATOM 2091 C CB  . GLU A 1 261 ? -1.299  12.316  13.401   1.00 92.12 261 A 1 
ATOM 2092 C CG  . GLU A 1 261 ? -1.389  11.408  14.630   1.00 84.55 261 A 1 
ATOM 2093 C CD  . GLU A 1 261 ? -2.366  10.222  14.502   1.00 80.35 261 A 1 
ATOM 2094 O OE1 . GLU A 1 261 ? -2.553  9.526   15.538   1.00 73.40 261 A 1 
ATOM 2095 O OE2 . GLU A 1 261 ? -2.978  10.021  13.431   1.00 74.71 261 A 1 
ATOM 2096 N N   . HIS A 1 262 ? 1.868   12.961  13.095   1.00 94.48 262 A 1 
ATOM 2097 C CA  . HIS A 1 262 ? 3.291   12.747  13.324   1.00 94.55 262 A 1 
ATOM 2098 C C   . HIS A 1 262 ? 3.945   13.959  13.993   1.00 94.57 262 A 1 
ATOM 2099 O O   . HIS A 1 262 ? 4.597   13.807  15.031   1.00 93.52 262 A 1 
ATOM 2100 C CB  . HIS A 1 262 ? 3.988   12.400  12.000   1.00 93.99 262 A 1 
ATOM 2101 C CG  . HIS A 1 262 ? 5.479   12.491  12.090   1.00 94.31 262 A 1 
ATOM 2102 N ND1 . HIS A 1 262 ? 6.316   11.635  12.779   1.00 85.94 262 A 1 
ATOM 2103 C CD2 . HIS A 1 262 ? 6.266   13.488  11.578   1.00 86.80 262 A 1 
ATOM 2104 C CE1 . HIS A 1 262 ? 7.570   12.112  12.679   1.00 88.58 262 A 1 
ATOM 2105 N NE2 . HIS A 1 262 ? 7.575   13.234  11.957   1.00 89.48 262 A 1 
ATOM 2106 N N   . LEU A 1 263 ? 3.742   15.159  13.456   1.00 95.67 263 A 1 
ATOM 2107 C CA  . LEU A 1 263 ? 4.323   16.388  13.994   1.00 95.12 263 A 1 
ATOM 2108 C C   . LEU A 1 263 ? 3.841   16.690  15.417   1.00 94.42 263 A 1 
ATOM 2109 O O   . LEU A 1 263 ? 4.598   17.229  16.221   1.00 92.50 263 A 1 
ATOM 2110 C CB  . LEU A 1 263 ? 4.010   17.556  13.041   1.00 95.20 263 A 1 
ATOM 2111 C CG  . LEU A 1 263 ? 4.725   17.494  11.682   1.00 94.65 263 A 1 
ATOM 2112 C CD1 . LEU A 1 263 ? 4.187   18.598  10.778   1.00 91.57 263 A 1 
ATOM 2113 C CD2 . LEU A 1 263 ? 6.238   17.653  11.807   1.00 91.13 263 A 1 
ATOM 2114 N N   . GLN A 1 264 ? 2.613   16.305  15.769   1.00 94.64 264 A 1 
ATOM 2115 C CA  . GLN A 1 264 ? 2.058   16.498  17.102   1.00 93.53 264 A 1 
ATOM 2116 C C   . GLN A 1 264 ? 2.481   15.419  18.110   1.00 92.95 264 A 1 
ATOM 2117 O O   . GLN A 1 264 ? 2.612   15.714  19.295   1.00 89.37 264 A 1 
ATOM 2118 C CB  . GLN A 1 264 ? 0.525   16.539  17.011   1.00 92.21 264 A 1 
ATOM 2119 C CG  . GLN A 1 264 ? 0.019   17.835  16.347   1.00 83.98 264 A 1 
ATOM 2120 C CD  . GLN A 1 264 ? -1.501  17.861  16.171   1.00 77.02 264 A 1 
ATOM 2121 O OE1 . GLN A 1 264 ? -2.242  17.042  16.697   1.00 68.40 264 A 1 
ATOM 2122 N NE2 . GLN A 1 264 ? -2.012  18.823  15.441   1.00 65.79 264 A 1 
ATOM 2123 N N   . ARG A 1 265 ? 2.672   14.158  17.660   1.00 92.67 265 A 1 
ATOM 2124 C CA  . ARG A 1 265 ? 2.866   13.007  18.566   1.00 91.16 265 A 1 
ATOM 2125 C C   . ARG A 1 265 ? 4.283   12.455  18.603   1.00 90.93 265 A 1 
ATOM 2126 O O   . ARG A 1 265 ? 4.682   11.927  19.635   1.00 87.30 265 A 1 
ATOM 2127 C CB  . ARG A 1 265 ? 1.898   11.879  18.195   1.00 89.80 265 A 1 
ATOM 2128 C CG  . ARG A 1 265 ? 0.433   12.257  18.435   1.00 85.20 265 A 1 
ATOM 2129 C CD  . ARG A 1 265 ? -0.438  11.011  18.215   1.00 81.11 265 A 1 
ATOM 2130 N NE  . ARG A 1 265 ? -1.837  11.266  18.549   1.00 74.09 265 A 1 
ATOM 2131 C CZ  . ARG A 1 265 ? -2.782  10.345  18.601   1.00 68.01 265 A 1 
ATOM 2132 N NH1 . ARG A 1 265 ? -2.531  9.086   18.373   1.00 61.92 265 A 1 
ATOM 2133 N NH2 . ARG A 1 265 ? -4.003  10.692  18.879   1.00 60.68 265 A 1 
ATOM 2134 N N   . VAL A 1 266 ? 4.999   12.513  17.493   1.00 92.44 266 A 1 
ATOM 2135 C CA  . VAL A 1 266 ? 6.317   11.880  17.351   1.00 91.52 266 A 1 
ATOM 2136 C C   . VAL A 1 266 ? 7.428   12.922  17.441   1.00 91.60 266 A 1 
ATOM 2137 O O   . VAL A 1 266 ? 8.337   12.775  18.250   1.00 88.47 266 A 1 
ATOM 2138 C CB  . VAL A 1 266 ? 6.423   11.038  16.059   1.00 90.63 266 A 1 
ATOM 2139 C CG1 . VAL A 1 266 ? 7.710   10.210  16.058   1.00 84.86 266 A 1 
ATOM 2140 C CG2 . VAL A 1 266 ? 5.242   10.079  15.902   1.00 85.46 266 A 1 
ATOM 2141 N N   . GLY A 1 267 ? 7.363   13.976  16.634   1.00 92.00 267 A 1 
ATOM 2142 C CA  . GLY A 1 267 ? 8.342   15.058  16.688   1.00 92.07 267 A 1 
ATOM 2143 C C   . GLY A 1 267 ? 8.349   15.951  15.453   1.00 93.56 267 A 1 
ATOM 2144 O O   . GLY A 1 267 ? 7.777   15.614  14.417   1.00 91.49 267 A 1 
ATOM 2145 N N   . HIS A 1 268 ? 9.034   17.084  15.549   1.00 94.83 268 A 1 
ATOM 2146 C CA  . HIS A 1 268 ? 9.125   18.077  14.488   1.00 94.98 268 A 1 
ATOM 2147 C C   . HIS A 1 268 ? 10.225  17.755  13.468   1.00 94.97 268 A 1 
ATOM 2148 O O   . HIS A 1 268 ? 11.234  18.457  13.357   1.00 91.93 268 A 1 
ATOM 2149 C CB  . HIS A 1 268 ? 9.286   19.477  15.106   1.00 93.75 268 A 1 
ATOM 2150 C CG  . HIS A 1 268 ? 8.092   19.912  15.893   1.00 92.12 268 A 1 
ATOM 2151 N ND1 . HIS A 1 268 ? 6.833   20.160  15.390   1.00 78.16 268 A 1 
ATOM 2152 C CD2 . HIS A 1 268 ? 8.022   20.133  17.248   1.00 77.79 268 A 1 
ATOM 2153 C CE1 . HIS A 1 268 ? 6.027   20.524  16.408   1.00 79.83 268 A 1 
ATOM 2154 N NE2 . HIS A 1 268 ? 6.719   20.516  17.561   1.00 81.40 268 A 1 
ATOM 2155 N N   . PHE A 1 269 ? 10.054  16.677  12.715   1.00 94.77 269 A 1 
ATOM 2156 C CA  . PHE A 1 269 ? 10.956  16.259  11.652   1.00 94.72 269 A 1 
ATOM 2157 C C   . PHE A 1 269 ? 10.203  15.537  10.536   1.00 95.06 269 A 1 
ATOM 2158 O O   . PHE A 1 269 ? 9.162   14.916  10.776   1.00 93.80 269 A 1 
ATOM 2159 C CB  . PHE A 1 269 ? 12.087  15.393  12.226   1.00 93.57 269 A 1 
ATOM 2160 C CG  . PHE A 1 269 ? 11.639  14.085  12.841   1.00 93.85 269 A 1 
ATOM 2161 C CD1 . PHE A 1 269 ? 11.269  14.024  14.205   1.00 91.30 269 A 1 
ATOM 2162 C CD2 . PHE A 1 269 ? 11.589  12.910  12.072   1.00 91.09 269 A 1 
ATOM 2163 C CE1 . PHE A 1 269 ? 10.845  12.817  14.780   1.00 89.85 269 A 1 
ATOM 2164 C CE2 . PHE A 1 269 ? 11.162  11.691  12.644   1.00 90.03 269 A 1 
ATOM 2165 C CZ  . PHE A 1 269 ? 10.788  11.646  13.999   1.00 90.44 269 A 1 
ATOM 2166 N N   . ASP A 1 270 ? 10.735  15.606  9.319    1.00 94.08 270 A 1 
ATOM 2167 C CA  . ASP A 1 270 ? 10.213  14.844  8.182    1.00 94.38 270 A 1 
ATOM 2168 C C   . ASP A 1 270 ? 10.418  13.334  8.430    1.00 94.16 270 A 1 
ATOM 2169 O O   . ASP A 1 270 ? 11.557  12.900  8.647    1.00 91.87 270 A 1 
ATOM 2170 C CB  . ASP A 1 270 ? 10.915  15.331  6.903    1.00 93.92 270 A 1 
ATOM 2171 C CG  . ASP A 1 270 ? 10.385  14.666  5.632    1.00 94.35 270 A 1 
ATOM 2172 O OD1 . ASP A 1 270 ? 10.348  13.422  5.565    1.00 88.41 270 A 1 
ATOM 2173 O OD2 . ASP A 1 270 ? 10.044  15.405  4.683    1.00 88.03 270 A 1 
ATOM 2174 N N   . PRO A 1 271 ? 9.365   12.516  8.387    1.00 94.29 271 A 1 
ATOM 2175 C CA  . PRO A 1 271 ? 9.480   11.089  8.680    1.00 93.30 271 A 1 
ATOM 2176 C C   . PRO A 1 271 ? 10.485  10.335  7.813    1.00 92.99 271 A 1 
ATOM 2177 O O   . PRO A 1 271 ? 11.095  9.364   8.276    1.00 91.11 271 A 1 
ATOM 2178 C CB  . PRO A 1 271 ? 8.069   10.533  8.458    1.00 92.51 271 A 1 
ATOM 2179 C CG  . PRO A 1 271 ? 7.162   11.716  8.735    1.00 91.44 271 A 1 
ATOM 2180 C CD  . PRO A 1 271 ? 7.978   12.903  8.226    1.00 93.27 271 A 1 
ATOM 2181 N N   . VAL A 1 272 ? 10.664  10.751  6.546    1.00 93.10 272 A 1 
ATOM 2182 C CA  . VAL A 1 272 ? 11.533  10.065  5.584    1.00 92.47 272 A 1 
ATOM 2183 C C   . VAL A 1 272 ? 12.952  10.642  5.614    1.00 92.42 272 A 1 
ATOM 2184 O O   . VAL A 1 272 ? 13.913  9.894   5.741    1.00 90.23 272 A 1 
ATOM 2185 C CB  . VAL A 1 272 ? 10.923  10.101  4.173    1.00 91.52 272 A 1 
ATOM 2186 C CG1 . VAL A 1 272 ? 11.861  9.529   3.110    1.00 86.34 272 A 1 
ATOM 2187 C CG2 . VAL A 1 272 ? 9.630   9.273   4.124    1.00 86.37 272 A 1 
ATOM 2188 N N   . THR A 1 273 ? 13.085  11.962  5.513    1.00 93.32 273 A 1 
ATOM 2189 C CA  . THR A 1 273 ? 14.400  12.616  5.390    1.00 92.55 273 A 1 
ATOM 2190 C C   . THR A 1 273 ? 15.015  12.987  6.740    1.00 92.16 273 A 1 
ATOM 2191 O O   . THR A 1 273 ? 16.203  13.315  6.801    1.00 89.67 273 A 1 
ATOM 2192 C CB  . THR A 1 273 ? 14.325  13.859  4.511    1.00 91.85 273 A 1 
ATOM 2193 O OG1 . THR A 1 273 ? 13.573  14.859  5.152    1.00 85.63 273 A 1 
ATOM 2194 C CG2 . THR A 1 273 ? 13.697  13.574  3.149    1.00 84.72 273 A 1 
ATOM 2195 N N   . ARG A 1 274 ? 14.229  12.947  7.809    1.00 92.28 274 A 1 
ATOM 2196 C CA  . ARG A 1 274 ? 14.563  13.407  9.167    1.00 91.96 274 A 1 
ATOM 2197 C C   . ARG A 1 274 ? 14.971  14.889  9.248    1.00 92.37 274 A 1 
ATOM 2198 O O   . ARG A 1 274 ? 15.494  15.319  10.275   1.00 89.42 274 A 1 
ATOM 2199 C CB  . ARG A 1 274 ? 15.594  12.481  9.827    1.00 90.18 274 A 1 
ATOM 2200 C CG  . ARG A 1 274 ? 15.097  11.042  10.001   1.00 87.04 274 A 1 
ATOM 2201 C CD  . ARG A 1 274 ? 16.204  10.220  10.665   1.00 82.35 274 A 1 
ATOM 2202 N NE  . ARG A 1 274 ? 15.733  8.906   11.130   1.00 77.92 274 A 1 
ATOM 2203 C CZ  . ARG A 1 274 ? 16.495  7.966   11.663   1.00 72.44 274 A 1 
ATOM 2204 N NH1 . ARG A 1 274 ? 17.787  8.098   11.760   1.00 65.44 274 A 1 
ATOM 2205 N NH2 . ARG A 1 274 ? 15.973  6.876   12.129   1.00 66.24 274 A 1 
ATOM 2206 N N   . SER A 1 275 ? 14.723  15.663  8.205    1.00 92.87 275 A 1 
ATOM 2207 C CA  . SER A 1 275 ? 14.948  17.102  8.216    1.00 92.40 275 A 1 
ATOM 2208 C C   . SER A 1 275 ? 13.983  17.776  9.194    1.00 93.38 275 A 1 
ATOM 2209 O O   . SER A 1 275 ? 12.843  17.330  9.308    1.00 92.30 275 A 1 
ATOM 2210 C CB  . SER A 1 275 ? 14.768  17.694  6.819    1.00 90.95 275 A 1 
ATOM 2211 O OG  . SER A 1 275 ? 15.656  17.065  5.915    1.00 79.46 275 A 1 
ATOM 2212 N N   . PRO A 1 276 ? 14.396  18.847  9.899    1.00 94.58 276 A 1 
ATOM 2213 C CA  . PRO A 1 276 ? 13.488  19.621  10.738   1.00 94.69 276 A 1 
ATOM 2214 C C   . PRO A 1 276 ? 12.261  20.073  9.948    1.00 94.97 276 A 1 
ATOM 2215 O O   . PRO A 1 276 ? 12.386  20.573  8.835    1.00 93.47 276 A 1 
ATOM 2216 C CB  . PRO A 1 276 ? 14.307  20.811  11.245   1.00 93.64 276 A 1 
ATOM 2217 C CG  . PRO A 1 276 ? 15.747  20.311  11.171   1.00 91.47 276 A 1 
ATOM 2218 C CD  . PRO A 1 276 ? 15.735  19.402  9.942    1.00 93.72 276 A 1 
ATOM 2219 N N   . LEU A 1 277 ? 11.072  19.897  10.532   1.00 94.62 277 A 1 
ATOM 2220 C CA  . LEU A 1 277 ? 9.805   20.189  9.872    1.00 95.18 277 A 1 
ATOM 2221 C C   . LEU A 1 277 ? 8.790   20.700  10.896   1.00 95.33 277 A 1 
ATOM 2222 O O   . LEU A 1 277 ? 8.627   20.114  11.963   1.00 93.63 277 A 1 
ATOM 2223 C CB  . LEU A 1 277 ? 9.314   18.901  9.180    1.00 94.60 277 A 1 
ATOM 2224 C CG  . LEU A 1 277 ? 7.978   19.051  8.428    1.00 94.53 277 A 1 
ATOM 2225 C CD1 . LEU A 1 277 ? 8.101   19.979  7.215    1.00 89.99 277 A 1 
ATOM 2226 C CD2 . LEU A 1 277 ? 7.508   17.691  7.943    1.00 89.79 277 A 1 
ATOM 2227 N N   . THR A 1 278 ? 8.078   21.773  10.543   1.00 95.66 278 A 1 
ATOM 2228 C CA  . THR A 1 278 ? 6.925   22.261  11.304   1.00 95.11 278 A 1 
ATOM 2229 C C   . THR A 1 278 ? 5.670   22.239  10.440   1.00 95.37 278 A 1 
ATOM 2230 O O   . THR A 1 278 ? 5.744   22.145  9.215    1.00 93.56 278 A 1 
ATOM 2231 C CB  . THR A 1 278 ? 7.156   23.654  11.911   1.00 93.59 278 A 1 
ATOM 2232 O OG1 . THR A 1 278 ? 7.141   24.648  10.927   1.00 84.65 278 A 1 
ATOM 2233 C CG2 . THR A 1 278 ? 8.474   23.757  12.678   1.00 82.32 278 A 1 
ATOM 2234 N N   . GLN A 1 279 ? 4.497   22.323  11.071   1.00 94.96 279 A 1 
ATOM 2235 C CA  . GLN A 1 279 ? 3.215   22.236  10.374   1.00 94.55 279 A 1 
ATOM 2236 C C   . GLN A 1 279 ? 3.022   23.377  9.362    1.00 94.56 279 A 1 
ATOM 2237 O O   . GLN A 1 279 ? 2.431   23.168  8.302    1.00 92.60 279 A 1 
ATOM 2238 C CB  . GLN A 1 279 ? 2.096   22.183  11.417   1.00 92.67 279 A 1 
ATOM 2239 C CG  . GLN A 1 279 ? 0.721   21.891  10.805   1.00 85.22 279 A 1 
ATOM 2240 C CD  . GLN A 1 279 ? -0.373  21.697  11.850   1.00 81.99 279 A 1 
ATOM 2241 O OE1 . GLN A 1 279 ? -0.158  21.703  13.055   1.00 74.34 279 A 1 
ATOM 2242 N NE2 . GLN A 1 279 ? -1.607  21.511  11.450   1.00 71.31 279 A 1 
ATOM 2243 N N   . GLU A 1 280 ? 3.574   24.561  9.632    1.00 95.16 280 A 1 
ATOM 2244 C CA  . GLU A 1 280 ? 3.482   25.733  8.758    1.00 94.61 280 A 1 
ATOM 2245 C C   . GLU A 1 280 ? 4.281   25.577  7.459    1.00 95.11 280 A 1 
ATOM 2246 O O   . GLU A 1 280 ? 4.017   26.276  6.482    1.00 92.60 280 A 1 
ATOM 2247 C CB  . GLU A 1 280 ? 3.977   27.000  9.480    1.00 93.25 280 A 1 
ATOM 2248 C CG  . GLU A 1 280 ? 3.329   27.276  10.858   1.00 82.99 280 A 1 
ATOM 2249 C CD  . GLU A 1 280 ? 3.933   26.472  12.016   1.00 71.46 280 A 1 
ATOM 2250 O OE1 . GLU A 1 280 ? 3.353   26.514  13.117   1.00 62.41 280 A 1 
ATOM 2251 O OE2 . GLU A 1 280 ? 4.975   25.801  11.800   1.00 63.46 280 A 1 
ATOM 2252 N N   . GLN A 1 281 ? 5.239   24.647  7.420    1.00 95.27 281 A 1 
ATOM 2253 C CA  . GLN A 1 281 ? 6.047   24.370  6.224    1.00 94.83 281 A 1 
ATOM 2254 C C   . GLN A 1 281 ? 5.357   23.409  5.247    1.00 95.36 281 A 1 
ATOM 2255 O O   . GLN A 1 281 ? 5.868   23.191  4.155    1.00 93.80 281 A 1 
ATOM 2256 C CB  . GLN A 1 281 ? 7.408   23.809  6.646    1.00 94.06 281 A 1 
ATOM 2257 C CG  . GLN A 1 281 ? 8.242   24.797  7.473    1.00 92.02 281 A 1 
ATOM 2258 C CD  . GLN A 1 281 ? 9.592   24.173  7.861    1.00 91.96 281 A 1 
ATOM 2259 O OE1 . GLN A 1 281 ? 9.674   23.244  8.635    1.00 83.73 281 A 1 
ATOM 2260 N NE2 . GLN A 1 281 ? 10.672  24.653  7.299    1.00 82.23 281 A 1 
ATOM 2261 N N   . LEU A 1 282 ? 4.218   22.811  5.623    1.00 95.63 282 A 1 
ATOM 2262 C CA  . LEU A 1 282 ? 3.482   21.896  4.767    1.00 95.73 282 A 1 
ATOM 2263 C C   . LEU A 1 282 ? 2.806   22.656  3.621    1.00 95.93 282 A 1 
ATOM 2264 O O   . LEU A 1 282 ? 1.967   23.531  3.837    1.00 94.55 282 A 1 
ATOM 2265 C CB  . LEU A 1 282 ? 2.438   21.107  5.576    1.00 95.45 282 A 1 
ATOM 2266 C CG  . LEU A 1 282 ? 3.022   20.212  6.693    1.00 94.50 282 A 1 
ATOM 2267 C CD1 . LEU A 1 282 ? 1.868   19.543  7.445    1.00 91.25 282 A 1 
ATOM 2268 C CD2 . LEU A 1 282 ? 3.933   19.118  6.138    1.00 90.66 282 A 1 
ATOM 2269 N N   . ILE A 1 283 ? 3.125   22.268  2.393    1.00 96.01 283 A 1 
ATOM 2270 C CA  . ILE A 1 283 ? 2.574   22.859  1.174    1.00 95.93 283 A 1 
ATOM 2271 C C   . ILE A 1 283 ? 1.507   21.911  0.611    1.00 95.99 283 A 1 
ATOM 2272 O O   . ILE A 1 283 ? 1.789   20.729  0.427    1.00 94.58 283 A 1 
ATOM 2273 C CB  . ILE A 1 283 ? 3.707   23.150  0.171    1.00 95.40 283 A 1 
ATOM 2274 C CG1 . ILE A 1 283 ? 4.716   24.164  0.767    1.00 92.95 283 A 1 
ATOM 2275 C CG2 . ILE A 1 283 ? 3.138   23.683  -1.150   1.00 92.93 283 A 1 
ATOM 2276 C CD1 . ILE A 1 283 ? 6.004   24.295  -0.040   1.00 86.58 283 A 1 
ATOM 2277 N N   . PRO A 1 284 ? 0.286   22.397  0.297    1.00 95.96 284 A 1 
ATOM 2278 C CA  . PRO A 1 284 ? -0.723  21.559  -0.344   1.00 95.42 284 A 1 
ATOM 2279 C C   . PRO A 1 284 ? -0.251  21.147  -1.744   1.00 95.65 284 A 1 
ATOM 2280 O O   . PRO A 1 284 ? 0.009   22.000  -2.593   1.00 94.35 284 A 1 
ATOM 2281 C CB  . PRO A 1 284 ? -1.993  22.412  -0.374   1.00 94.29 284 A 1 
ATOM 2282 C CG  . PRO A 1 284 ? -1.466  23.850  -0.375   1.00 90.70 284 A 1 
ATOM 2283 C CD  . PRO A 1 284 ? -0.189  23.756  0.467    1.00 94.38 284 A 1 
ATOM 2284 N N   . ASN A 1 285 ? -0.167  19.845  -2.006   1.00 95.56 285 A 1 
ATOM 2285 C CA  . ASN A 1 285 ? 0.224   19.323  -3.314   1.00 95.87 285 A 1 
ATOM 2286 C C   . ASN A 1 285 ? -0.998  19.265  -4.244   1.00 95.60 285 A 1 
ATOM 2287 O O   . ASN A 1 285 ? -1.614  18.216  -4.423   1.00 93.78 285 A 1 
ATOM 2288 C CB  . ASN A 1 285 ? 0.957   17.978  -3.133   1.00 95.60 285 A 1 
ATOM 2289 C CG  . ASN A 1 285 ? 1.679   17.542  -4.396   1.00 96.20 285 A 1 
ATOM 2290 O OD1 . ASN A 1 285 ? 1.427   17.993  -5.502   1.00 92.80 285 A 1 
ATOM 2291 N ND2 . ASN A 1 285 ? 2.644   16.663  -4.249   1.00 92.28 285 A 1 
ATOM 2292 N N   . LEU A 1 286 ? -1.348  20.409  -4.815   1.00 95.28 286 A 1 
ATOM 2293 C CA  . LEU A 1 286 ? -2.557  20.567  -5.627   1.00 94.31 286 A 1 
ATOM 2294 C C   . LEU A 1 286 ? -2.560  19.658  -6.860   1.00 94.34 286 A 1 
ATOM 2295 O O   . LEU A 1 286 ? -3.595  19.068  -7.164   1.00 92.88 286 A 1 
ATOM 2296 C CB  . LEU A 1 286 ? -2.711  22.040  -6.046   1.00 93.92 286 A 1 
ATOM 2297 C CG  . LEU A 1 286 ? -2.874  23.034  -4.876   1.00 91.91 286 A 1 
ATOM 2298 C CD1 . LEU A 1 286 ? -2.952  24.457  -5.414   1.00 87.28 286 A 1 
ATOM 2299 C CD2 . LEU A 1 286 ? -4.133  22.769  -4.047   1.00 86.60 286 A 1 
ATOM 2300 N N   . ALA A 1 287 ? -1.417  19.456  -7.515   1.00 94.65 287 A 1 
ATOM 2301 C CA  . ALA A 1 287 ? -1.314  18.545  -8.654   1.00 94.17 287 A 1 
ATOM 2302 C C   . ALA A 1 287 ? -1.599  17.090  -8.248   1.00 94.66 287 A 1 
ATOM 2303 O O   . ALA A 1 287 ? -2.398  16.416  -8.889   1.00 93.63 287 A 1 
ATOM 2304 C CB  . ALA A 1 287 ? 0.072   18.703  -9.284   1.00 93.22 287 A 1 
ATOM 2305 N N   . MET A 1 288 ? -1.034  16.629  -7.140   1.00 95.50 288 A 1 
ATOM 2306 C CA  . MET A 1 288 ? -1.343  15.300  -6.616   1.00 95.78 288 A 1 
ATOM 2307 C C   . MET A 1 288 ? -2.811  15.164  -6.203   1.00 95.69 288 A 1 
ATOM 2308 O O   . MET A 1 288 ? -3.395  14.097  -6.377   1.00 94.86 288 A 1 
ATOM 2309 C CB  . MET A 1 288 ? -0.454  14.957  -5.419   1.00 95.17 288 A 1 
ATOM 2310 C CG  . MET A 1 288 ? 0.938   14.479  -5.847   1.00 88.49 288 A 1 
ATOM 2311 S SD  . MET A 1 288 ? 0.967   13.008  -6.903   1.00 89.26 288 A 1 
ATOM 2312 C CE  . MET A 1 288 ? 0.150   11.790  -5.853   1.00 79.71 288 A 1 
ATOM 2313 N N   . LYS A 1 289 ? -3.420  16.229  -5.683   1.00 95.60 289 A 1 
ATOM 2314 C CA  . LYS A 1 289 ? -4.842  16.234  -5.357   1.00 94.94 289 A 1 
ATOM 2315 C C   . LYS A 1 289 ? -5.694  16.021  -6.605   1.00 94.66 289 A 1 
ATOM 2316 O O   . LYS A 1 289 ? -6.594  15.188  -6.568   1.00 93.70 289 A 1 
ATOM 2317 C CB  . LYS A 1 289 ? -5.192  17.522  -4.603   1.00 94.53 289 A 1 
ATOM 2318 C CG  . LYS A 1 289 ? -6.653  17.616  -4.135   1.00 91.43 289 A 1 
ATOM 2319 C CD  . LYS A 1 289 ? -7.061  16.457  -3.230   1.00 86.22 289 A 1 
ATOM 2320 C CE  . LYS A 1 289 ? -8.498  16.658  -2.757   1.00 81.47 289 A 1 
ATOM 2321 N NZ  . LYS A 1 289 ? -9.175  15.357  -2.575   1.00 73.24 289 A 1 
ATOM 2322 N N   . GLU A 1 290 ? -5.375  16.691  -7.712   1.00 95.32 290 A 1 
ATOM 2323 C CA  . GLU A 1 290 ? -6.050  16.494  -9.002   1.00 94.27 290 A 1 
ATOM 2324 C C   . GLU A 1 290 ? -5.874  15.057  -9.521   1.00 94.11 290 A 1 
ATOM 2325 O O   . GLU A 1 290 ? -6.853  14.430  -9.921   1.00 92.54 290 A 1 
ATOM 2326 C CB  . GLU A 1 290 ? -5.534  17.519  -10.041  1.00 93.51 290 A 1 
ATOM 2327 C CG  . GLU A 1 290 ? -6.003  18.957  -9.770   1.00 86.95 290 A 1 
ATOM 2328 C CD  . GLU A 1 290 ? -5.437  20.001  -10.756  1.00 81.70 290 A 1 
ATOM 2329 O OE1 . GLU A 1 290 ? -5.604  21.221  -10.500  1.00 73.69 290 A 1 
ATOM 2330 O OE2 . GLU A 1 290 ? -4.805  19.639  -11.777  1.00 74.38 290 A 1 
ATOM 2331 N N   . VAL A 1 291 ? -4.668  14.483  -9.437   1.00 95.23 291 A 1 
ATOM 2332 C CA  . VAL A 1 291 ? -4.398  13.088  -9.820   1.00 94.91 291 A 1 
ATOM 2333 C C   . VAL A 1 291 ? -5.243  12.114  -9.004   1.00 94.66 291 A 1 
ATOM 2334 O O   . VAL A 1 291 ? -5.859  11.202  -9.555   1.00 93.69 291 A 1 
ATOM 2335 C CB  . VAL A 1 291 ? -2.910  12.743  -9.649   1.00 94.82 291 A 1 
ATOM 2336 C CG1 . VAL A 1 291 ? -2.615  11.255  -9.885   1.00 91.74 291 A 1 
ATOM 2337 C CG2 . VAL A 1 291 ? -2.026  13.522  -10.629  1.00 92.08 291 A 1 
ATOM 2338 N N   . ILE A 1 292 ? -5.294  12.296  -7.687   1.00 95.56 292 A 1 
ATOM 2339 C CA  . ILE A 1 292 ? -6.043  11.427  -6.782   1.00 94.95 292 A 1 
ATOM 2340 C C   . ILE A 1 292 ? -7.544  11.548  -7.026   1.00 93.90 292 A 1 
ATOM 2341 O O   . ILE A 1 292 ? -8.245  10.534  -7.051   1.00 92.61 292 A 1 
ATOM 2342 C CB  . ILE A 1 292 ? -5.662  11.731  -5.317   1.00 94.85 292 A 1 
ATOM 2343 C CG1 . ILE A 1 292 ? -4.210  11.247  -5.046   1.00 93.30 292 A 1 
ATOM 2344 C CG2 . ILE A 1 292 ? -6.621  11.070  -4.317   1.00 93.27 292 A 1 
ATOM 2345 C CD1 . ILE A 1 292 ? -3.605  11.815  -3.766   1.00 88.63 292 A 1 
ATOM 2346 N N   . ASP A 1 293 ? -8.051  12.766  -7.220   1.00 94.02 293 A 1 
ATOM 2347 C CA  . ASP A 1 293 ? -9.476  12.991  -7.479   1.00 92.48 293 A 1 
ATOM 2348 C C   . ASP A 1 293 ? -9.898  12.386  -8.831   1.00 91.29 293 A 1 
ATOM 2349 O O   . ASP A 1 293 ? -10.955 11.757  -8.905   1.00 89.40 293 A 1 
ATOM 2350 C CB  . ASP A 1 293 ? -9.796  14.499  -7.387   1.00 91.85 293 A 1 
ATOM 2351 C CG  . ASP A 1 293 ? -9.770  15.049  -5.950   1.00 89.51 293 A 1 
ATOM 2352 O OD1 . ASP A 1 293 ? -9.851  14.277  -4.965   1.00 85.66 293 A 1 
ATOM 2353 O OD2 . ASP A 1 293 ? -9.727  16.283  -5.751   1.00 85.16 293 A 1 
ATOM 2354 N N   . ALA A 1 294 ? -9.057  12.478  -9.867   1.00 93.22 294 A 1 
ATOM 2355 C CA  . ALA A 1 294 ? -9.277  11.798  -11.147  1.00 92.08 294 A 1 
ATOM 2356 C C   . ALA A 1 294 ? -9.271  10.267  -10.967  1.00 91.38 294 A 1 
ATOM 2357 O O   . ALA A 1 294 ? -10.209 9.595   -11.408  1.00 89.65 294 A 1 
ATOM 2358 C CB  . ALA A 1 294 ? -8.212  12.259  -12.145  1.00 91.71 294 A 1 
ATOM 2359 N N   . PHE A 1 295 ? -8.302  9.727   -10.233  1.00 93.07 295 A 1 
ATOM 2360 C CA  . PHE A 1 295 ? -8.218  8.297   -9.947   1.00 92.05 295 A 1 
ATOM 2361 C C   . PHE A 1 295 ? -9.468  7.781   -9.213   1.00 91.03 295 A 1 
ATOM 2362 O O   . PHE A 1 295 ? -10.008 6.745   -9.582   1.00 89.85 295 A 1 
ATOM 2363 C CB  . PHE A 1 295 ? -6.951  8.008   -9.144   1.00 92.09 295 A 1 
ATOM 2364 C CG  . PHE A 1 295 ? -6.756  6.536   -8.854   1.00 92.29 295 A 1 
ATOM 2365 C CD1 . PHE A 1 295 ? -7.188  5.978   -7.634   1.00 89.81 295 A 1 
ATOM 2366 C CD2 . PHE A 1 295 ? -6.184  5.701   -9.829   1.00 90.12 295 A 1 
ATOM 2367 C CE1 . PHE A 1 295 ? -7.050  4.601   -7.394   1.00 89.53 295 A 1 
ATOM 2368 C CE2 . PHE A 1 295 ? -6.043  4.328   -9.593   1.00 89.34 295 A 1 
ATOM 2369 C CZ  . PHE A 1 295 ? -6.476  3.774   -8.377   1.00 90.01 295 A 1 
ATOM 2370 N N   . ILE A 1 296 ? -9.960  8.507   -8.204   1.00 90.52 296 A 1 
ATOM 2371 C CA  . ILE A 1 296 ? -11.184 8.152   -7.482   1.00 88.60 296 A 1 
ATOM 2372 C C   . ILE A 1 296 ? -12.402 8.190   -8.412   1.00 86.83 296 A 1 
ATOM 2373 O O   . ILE A 1 296 ? -13.278 7.336   -8.317   1.00 84.19 296 A 1 
ATOM 2374 C CB  . ILE A 1 296 ? -11.383 9.076   -6.257   1.00 88.22 296 A 1 
ATOM 2375 C CG1 . ILE A 1 296 ? -10.299 8.809   -5.182   1.00 86.50 296 A 1 
ATOM 2376 C CG2 . ILE A 1 296 ? -12.773 8.887   -5.619   1.00 86.27 296 A 1 
ATOM 2377 C CD1 . ILE A 1 296 ? -10.210 9.899   -4.110   1.00 82.78 296 A 1 
ATOM 2378 N N   . SER A 1 297 ? -12.469 9.174   -9.316   1.00 87.40 297 A 1 
ATOM 2379 C CA  . SER A 1 297 ? -13.574 9.300   -10.261  1.00 84.27 297 A 1 
ATOM 2380 C C   . SER A 1 297 ? -13.620 8.145   -11.258  1.00 82.46 297 A 1 
ATOM 2381 O O   . SER A 1 297 ? -14.706 7.662   -11.578  1.00 79.90 297 A 1 
ATOM 2382 C CB  . SER A 1 297 ? -13.453 10.626  -11.011  1.00 83.23 297 A 1 
ATOM 2383 O OG  . SER A 1 297 ? -14.603 10.826  -11.813  1.00 73.31 297 A 1 
ATOM 2384 N N   . GLU A 1 298 ? -12.465 7.671   -11.724  1.00 84.01 298 A 1 
ATOM 2385 C CA  . GLU A 1 298 ? -12.357 6.566   -12.680  1.00 82.48 298 A 1 
ATOM 2386 C C   . GLU A 1 298 ? -12.489 5.188   -12.016  1.00 82.05 298 A 1 
ATOM 2387 O O   . GLU A 1 298 ? -12.921 4.227   -12.653  1.00 79.60 298 A 1 
ATOM 2388 C CB  . GLU A 1 298 ? -11.022 6.671   -13.423  1.00 81.16 298 A 1 
ATOM 2389 C CG  . GLU A 1 298 ? -10.984 7.880   -14.374  1.00 75.29 298 A 1 
ATOM 2390 C CD  . GLU A 1 298 ? -9.633  8.069   -15.069  1.00 70.37 298 A 1 
ATOM 2391 O OE1 . GLU A 1 298 ? -9.501  9.090   -15.792  1.00 64.31 298 A 1 
ATOM 2392 O OE2 . GLU A 1 298 ? -8.731  7.213   -14.882  1.00 63.88 298 A 1 
ATOM 2393 N N   . ASN A 1 299 ? -12.162 5.084   -10.721  1.00 83.42 299 A 1 
ATOM 2394 C CA  . ASN A 1 299 ? -12.120 3.836   -9.979   1.00 83.03 299 A 1 
ATOM 2395 C C   . ASN A 1 299 ? -13.103 3.850   -8.802   1.00 82.29 299 A 1 
ATOM 2396 O O   . ASN A 1 299 ? -12.713 4.000   -7.648   1.00 78.79 299 A 1 
ATOM 2397 C CB  . ASN A 1 299 ? -10.674 3.549   -9.548   1.00 82.88 299 A 1 
ATOM 2398 C CG  . ASN A 1 299 ? -9.733  3.358   -10.716  1.00 82.70 299 A 1 
ATOM 2399 O OD1 . ASN A 1 299 ? -9.597  2.271   -11.250  1.00 76.52 299 A 1 
ATOM 2400 N ND2 . ASN A 1 299 ? -9.041  4.396   -11.123  1.00 76.75 299 A 1 
ATOM 2401 N N   . GLY A 1 300 ? -14.381 3.635   -9.089   1.00 79.13 300 A 1 
ATOM 2402 C CA  . GLY A 1 300 ? -15.428 3.647   -8.054   1.00 76.63 300 A 1 
ATOM 2403 C C   . GLY A 1 300 ? -15.272 2.603   -6.942   1.00 77.33 300 A 1 
ATOM 2404 O O   . GLY A 1 300 ? -15.837 2.763   -5.855   1.00 73.21 300 A 1 
ATOM 2405 N N   . TRP A 1 301 ? -14.474 1.554   -7.184   1.00 81.19 301 A 1 
ATOM 2406 C CA  . TRP A 1 301 ? -14.126 0.534   -6.188   1.00 80.25 301 A 1 
ATOM 2407 C C   . TRP A 1 301 ? -13.182 1.031   -5.087   1.00 79.03 301 A 1 
ATOM 2408 O O   . TRP A 1 301 ? -13.054 0.364   -4.058   1.00 76.86 301 A 1 
ATOM 2409 C CB  . TRP A 1 301 ? -13.511 -0.659  -6.916   1.00 80.38 301 A 1 
ATOM 2410 C CG  . TRP A 1 301 ? -12.256 -0.348  -7.692   1.00 81.81 301 A 1 
ATOM 2411 C CD1 . TRP A 1 301 ? -12.188 -0.078  -9.011   1.00 79.05 301 A 1 
ATOM 2412 C CD2 . TRP A 1 301 ? -10.880 -0.254  -7.193   1.00 81.36 301 A 1 
ATOM 2413 N NE1 . TRP A 1 301 ? -10.872 0.191   -9.376   1.00 79.14 301 A 1 
ATOM 2414 C CE2 . TRP A 1 301 ? -10.039 0.101   -8.280   1.00 80.07 301 A 1 
ATOM 2415 C CE3 . TRP A 1 301 ? -10.282 -0.427  -5.937   1.00 79.44 301 A 1 
ATOM 2416 C CZ2 . TRP A 1 301 ? -8.650  0.297   -8.128   1.00 78.76 301 A 1 
ATOM 2417 C CZ3 . TRP A 1 301 ? -8.903  -0.234  -5.776   1.00 76.74 301 A 1 
ATOM 2418 C CH2 . TRP A 1 301 ? -8.092  0.132   -6.856   1.00 76.57 301 A 1 
ATOM 2419 N N   . VAL A 1 302 ? -12.514 2.167   -5.269   1.00 80.95 302 A 1 
ATOM 2420 C CA  . VAL A 1 302 ? -11.556 2.716   -4.287   1.00 80.00 302 A 1 
ATOM 2421 C C   . VAL A 1 302 ? -12.214 2.987   -2.937   1.00 78.18 302 A 1 
ATOM 2422 O O   . VAL A 1 302 ? -11.567 2.850   -1.901   1.00 72.77 302 A 1 
ATOM 2423 C CB  . VAL A 1 302 ? -10.909 3.999   -4.830   1.00 78.95 302 A 1 
ATOM 2424 C CG1 . VAL A 1 302 ? -10.075 4.740   -3.782   1.00 73.04 302 A 1 
ATOM 2425 C CG2 . VAL A 1 302 ? -9.973  3.663   -5.989   1.00 74.19 302 A 1 
ATOM 2426 N N   . GLU A 1 303 ? -13.512 3.300   -2.914   1.00 76.30 303 A 1 
ATOM 2427 C CA  . GLU A 1 303 ? -14.250 3.488   -1.664   1.00 72.16 303 A 1 
ATOM 2428 C C   . GLU A 1 303 ? -14.409 2.188   -0.844   1.00 69.65 303 A 1 
ATOM 2429 O O   . GLU A 1 303 ? -14.809 2.246   0.317    1.00 61.58 303 A 1 
ATOM 2430 C CB  . GLU A 1 303 ? -15.613 4.151   -1.934   1.00 67.45 303 A 1 
ATOM 2431 C CG  . GLU A 1 303 ? -15.494 5.566   -2.550   1.00 61.51 303 A 1 
ATOM 2432 C CD  . GLU A 1 303 ? -16.824 6.349   -2.536   1.00 56.34 303 A 1 
ATOM 2433 O OE1 . GLU A 1 303 ? -16.795 7.598   -2.725   1.00 50.20 303 A 1 
ATOM 2434 O OE2 . GLU A 1 303 ? -17.884 5.740   -2.303   1.00 51.22 303 A 1 
ATOM 2435 N N   . ASP A 1 304 ? -14.047 1.018   -1.411   1.00 65.56 304 A 1 
ATOM 2436 C CA  . ASP A 1 304 ? -13.968 -0.251  -0.685   1.00 60.51 304 A 1 
ATOM 2437 C C   . ASP A 1 304 ? -12.713 -0.362  0.178    1.00 59.29 304 A 1 
ATOM 2438 O O   . ASP A 1 304 ? -12.709 -1.143  1.130    1.00 53.29 304 A 1 
ATOM 2439 C CB  . ASP A 1 304 ? -14.012 -1.453  -1.648   1.00 54.44 304 A 1 
ATOM 2440 C CG  . ASP A 1 304 ? -15.411 -1.765  -2.170   1.00 50.06 304 A 1 
ATOM 2441 O OD1 . ASP A 1 304 ? -16.281 -0.893  -2.088   1.00 46.45 304 A 1 
ATOM 2442 O OD2 . ASP A 1 304 ? -15.680 -2.933  -2.519   1.00 45.65 304 A 1 
ATOM 2443 N N   . TYR A 1 305 ? -11.685 0.394   -0.177   1.00 58.90 305 A 1 
ATOM 2444 C CA  . TYR A 1 305 ? -10.407 0.380   0.510    1.00 55.24 305 A 1 
ATOM 2445 C C   . TYR A 1 305 ? -10.370 1.387   1.651    1.00 51.02 305 A 1 
ATOM 2446 O O   . TYR A 1 305 ? -10.900 2.517   1.496    1.00 45.88 305 A 1 
ATOM 2447 C CB  . TYR A 1 305 ? -9.261  0.556   -0.497   1.00 49.96 305 A 1 
ATOM 2448 C CG  . TYR A 1 305 ? -8.976  -0.698  -1.299   1.00 47.67 305 A 1 
ATOM 2449 C CD1 . TYR A 1 305 ? -7.969  -1.596  -0.896   1.00 44.11 305 A 1 
ATOM 2450 C CD2 . TYR A 1 305 ? -9.740  -1.004  -2.444   1.00 42.26 305 A 1 
ATOM 2451 C CE1 . TYR A 1 305 ? -7.706  -2.761  -1.623   1.00 39.30 305 A 1 
ATOM 2452 C CE2 . TYR A 1 305 ? -9.487  -2.180  -3.174   1.00 41.34 305 A 1 
ATOM 2453 C CZ  . TYR A 1 305 ? -8.469  -3.056  -2.758   1.00 38.70 305 A 1 
ATOM 2454 O OH  . TYR A 1 305 ? -8.215  -4.204  -3.460   1.00 39.91 305 A 1 
ATOM 2455 O OXT . TYR A 1 305 ? -9.843  1.019   2.729    1.00 42.69 305 A 1 
ATOM 2456 N N   . GLY B 2 1   ? 79.347  15.065  -108.473 1.00 25.38 1   B 1 
ATOM 2457 C CA  . GLY B 2 1   ? 80.145  14.834  -107.276 1.00 30.20 1   B 1 
ATOM 2458 C C   . GLY B 2 1   ? 79.331  14.077  -106.246 1.00 31.64 1   B 1 
ATOM 2459 O O   . GLY B 2 1   ? 78.230  14.508  -105.928 1.00 29.00 1   B 1 
ATOM 2460 N N   . SER B 2 2   ? 79.893  12.967  -105.833 1.00 26.86 2   B 1 
ATOM 2461 C CA  . SER B 2 2   ? 79.210  12.037  -104.926 1.00 33.23 2   B 1 
ATOM 2462 C C   . SER B 2 2   ? 79.299  12.555  -103.476 1.00 33.65 2   B 1 
ATOM 2463 O O   . SER B 2 2   ? 80.073  12.038  -102.677 1.00 32.76 2   B 1 
ATOM 2464 C CB  . SER B 2 2   ? 79.867  10.658  -105.075 1.00 32.32 2   B 1 
ATOM 2465 O OG  . SER B 2 2   ? 79.210  9.681   -104.331 1.00 29.48 2   B 1 
ATOM 2466 N N   . MET B 2 3   ? 78.575  13.657  -103.165 1.00 26.81 3   B 1 
ATOM 2467 C CA  . MET B 2 3   ? 78.532  14.164  -101.792 1.00 32.34 3   B 1 
ATOM 2468 C C   . MET B 2 3   ? 77.779  13.141  -100.936 1.00 30.44 3   B 1 
ATOM 2469 O O   . MET B 2 3   ? 76.555  13.139  -100.860 1.00 30.25 3   B 1 
ATOM 2470 C CB  . MET B 2 3   ? 77.901  15.560  -101.725 1.00 33.31 3   B 1 
ATOM 2471 C CG  . MET B 2 3   ? 78.895  16.659  -102.129 1.00 33.97 3   B 1 
ATOM 2472 S SD  . MET B 2 3   ? 78.223  18.330  -101.931 1.00 33.44 3   B 1 
ATOM 2473 C CE  . MET B 2 3   ? 79.688  19.333  -102.332 1.00 31.41 3   B 1 
ATOM 2474 N N   . LYS B 2 4   ? 78.542  12.226  -100.316 1.00 28.47 4   B 1 
ATOM 2475 C CA  . LYS B 2 4   ? 78.053  11.285  -99.307  1.00 34.68 4   B 1 
ATOM 2476 C C   . LYS B 2 4   ? 77.567  12.110  -98.110  1.00 32.03 4   B 1 
ATOM 2477 O O   . LYS B 2 4   ? 78.381  12.542  -97.292  1.00 31.23 4   B 1 
ATOM 2478 C CB  . LYS B 2 4   ? 79.169  10.315  -98.896  1.00 34.35 4   B 1 
ATOM 2479 C CG  . LYS B 2 4   ? 79.458  9.245   -99.965  1.00 32.00 4   B 1 
ATOM 2480 C CD  . LYS B 2 4   ? 80.541  8.274   -99.474  1.00 31.62 4   B 1 
ATOM 2481 C CE  . LYS B 2 4   ? 80.757  7.121   -100.479 1.00 28.95 4   B 1 
ATOM 2482 N NZ  . LYS B 2 4   ? 81.777  6.156   -100.028 1.00 28.19 4   B 1 
ATOM 2483 N N   . GLY B 2 5   ? 76.278  12.397  -98.087  1.00 29.42 5   B 1 
ATOM 2484 C CA  . GLY B 2 5   ? 75.662  13.094  -96.974  1.00 34.68 5   B 1 
ATOM 2485 C C   . GLY B 2 5   ? 75.978  12.353  -95.678  1.00 34.34 5   B 1 
ATOM 2486 O O   . GLY B 2 5   ? 75.635  11.179  -95.530  1.00 32.28 5   B 1 
ATOM 2487 N N   . LYS B 2 6   ? 76.725  13.047  -94.790  1.00 28.88 6   B 1 
ATOM 2488 C CA  . LYS B 2 6   ? 76.993  12.513  -93.459  1.00 34.84 6   B 1 
ATOM 2489 C C   . LYS B 2 6   ? 75.648  12.465  -92.721  1.00 32.47 6   B 1 
ATOM 2490 O O   . LYS B 2 6   ? 75.151  13.514  -92.307  1.00 32.43 6   B 1 
ATOM 2491 C CB  . LYS B 2 6   ? 78.002  13.393  -92.701  1.00 35.38 6   B 1 
ATOM 2492 C CG  . LYS B 2 6   ? 79.464  13.184  -93.136  1.00 34.90 6   B 1 
ATOM 2493 C CD  . LYS B 2 6   ? 80.378  14.100  -92.312  1.00 35.31 6   B 1 
ATOM 2494 C CE  . LYS B 2 6   ? 81.867  13.844  -92.575  1.00 32.09 6   B 1 
ATOM 2495 N NZ  . LYS B 2 6   ? 82.729  14.757  -91.788  1.00 32.22 6   B 1 
ATOM 2496 N N   . GLU B 2 7   ? 75.053  11.281  -92.615  1.00 31.12 7   B 1 
ATOM 2497 C CA  . GLU B 2 7   ? 73.945  11.044  -91.691  1.00 36.87 7   B 1 
ATOM 2498 C C   . GLU B 2 7   ? 74.472  11.286  -90.276  1.00 34.42 7   B 1 
ATOM 2499 O O   . GLU B 2 7   ? 75.102  10.416  -89.664  1.00 34.67 7   B 1 
ATOM 2500 C CB  . GLU B 2 7   ? 73.382  9.627   -91.837  1.00 38.01 7   B 1 
ATOM 2501 C CG  . GLU B 2 7   ? 72.545  9.428   -93.115  1.00 35.46 7   B 1 
ATOM 2502 C CD  . GLU B 2 7   ? 71.980  7.992   -93.237  1.00 33.37 7   B 1 
ATOM 2503 O OE1 . GLU B 2 7   ? 70.908  7.844   -93.862  1.00 30.97 7   B 1 
ATOM 2504 O OE2 . GLU B 2 7   ? 72.649  7.056   -92.739  1.00 35.90 7   B 1 
ATOM 2505 N N   . GLU B 2 8   ? 74.297  12.529  -89.795  1.00 33.54 8   B 1 
ATOM 2506 C CA  . GLU B 2 8   ? 74.511  12.825  -88.388  1.00 38.27 8   B 1 
ATOM 2507 C C   . GLU B 2 8   ? 73.503  11.998  -87.599  1.00 35.04 8   B 1 
ATOM 2508 O O   . GLU B 2 8   ? 72.306  12.289  -87.537  1.00 34.85 8   B 1 
ATOM 2509 C CB  . GLU B 2 8   ? 74.414  14.332  -88.098  1.00 38.73 8   B 1 
ATOM 2510 C CG  . GLU B 2 8   ? 75.682  15.075  -88.545  1.00 37.06 8   B 1 
ATOM 2511 C CD  . GLU B 2 8   ? 75.693  16.569  -88.203  1.00 35.56 8   B 1 
ATOM 2512 O OE1 . GLU B 2 8   ? 76.826  17.101  -88.064  1.00 33.55 8   B 1 
ATOM 2513 O OE2 . GLU B 2 8   ? 74.596  17.156  -88.118  1.00 37.07 8   B 1 
ATOM 2514 N N   . LYS B 2 9   ? 74.004  10.896  -87.056  1.00 34.17 9   B 1 
ATOM 2515 C CA  . LYS B 2 9   ? 73.277  10.111  -86.066  1.00 40.43 9   B 1 
ATOM 2516 C C   . LYS B 2 9   ? 73.162  10.968  -84.806  1.00 38.46 9   B 1 
ATOM 2517 O O   . LYS B 2 9   ? 73.990  10.841  -83.899  1.00 37.54 9   B 1 
ATOM 2518 C CB  . LYS B 2 9   ? 74.002  8.782   -85.777  1.00 39.55 9   B 1 
ATOM 2519 C CG  . LYS B 2 9   ? 73.857  7.759   -86.911  1.00 37.12 9   B 1 
ATOM 2520 C CD  . LYS B 2 9   ? 74.511  6.430   -86.510  1.00 35.66 9   B 1 
ATOM 2521 C CE  . LYS B 2 9   ? 74.270  5.371   -87.594  1.00 32.25 9   B 1 
ATOM 2522 N NZ  . LYS B 2 9   ? 74.843  4.056   -87.231  1.00 31.54 9   B 1 
ATOM 2523 N N   . GLU B 2 10  ? 72.195  11.893  -84.808  1.00 36.26 10  B 1 
ATOM 2524 C CA  . GLU B 2 10  ? 71.829  12.579  -83.571  1.00 40.12 10  B 1 
ATOM 2525 C C   . GLU B 2 10  ? 71.512  11.507  -82.534  1.00 37.47 10  B 1 
ATOM 2526 O O   . GLU B 2 10  ? 70.515  10.780  -82.602  1.00 36.48 10  B 1 
ATOM 2527 C CB  . GLU B 2 10  ? 70.677  13.564  -83.760  1.00 40.27 10  B 1 
ATOM 2528 C CG  . GLU B 2 10  ? 71.144  14.880  -84.402  1.00 38.05 10  B 1 
ATOM 2529 C CD  . GLU B 2 10  ? 70.051  15.964  -84.392  1.00 35.94 10  B 1 
ATOM 2530 O OE1 . GLU B 2 10  ? 70.420  17.157  -84.332  1.00 33.45 10  B 1 
ATOM 2531 O OE2 . GLU B 2 10  ? 68.859  15.576  -84.430  1.00 37.47 10  B 1 
ATOM 2532 N N   . GLY B 2 11  ? 72.428  11.355  -81.592  1.00 41.41 11  B 1 
ATOM 2533 C CA  . GLY B 2 11  ? 72.282  10.464  -80.457  1.00 43.95 11  B 1 
ATOM 2534 C C   . GLY B 2 11  ? 71.179  11.020  -79.574  1.00 43.01 11  B 1 
ATOM 2535 O O   . GLY B 2 11  ? 71.461  11.790  -78.663  1.00 40.18 11  B 1 
ATOM 2536 N N   . GLY B 2 12  ? 69.964  10.654  -79.922  1.00 41.37 12  B 1 
ATOM 2537 C CA  . GLY B 2 12  ? 68.816  11.010  -79.100  1.00 43.15 12  B 1 
ATOM 2538 C C   . GLY B 2 12  ? 69.082  10.543  -77.679  1.00 42.04 12  B 1 
ATOM 2539 O O   . GLY B 2 12  ? 69.032  9.345   -77.398  1.00 40.31 12  B 1 
ATOM 2540 N N   . ALA B 2 13  ? 69.450  11.508  -76.833  1.00 40.54 13  B 1 
ATOM 2541 C CA  . ALA B 2 13  ? 69.660  11.231  -75.428  1.00 44.63 13  B 1 
ATOM 2542 C C   . ALA B 2 13  ? 68.350  10.657  -74.887  1.00 43.87 13  B 1 
ATOM 2543 O O   . ALA B 2 13  ? 67.360  11.375  -74.726  1.00 42.26 13  B 1 
ATOM 2544 C CB  . ALA B 2 13  ? 70.089  12.520  -74.714  1.00 42.91 13  B 1 
ATOM 2545 N N   . ARG B 2 14  ? 68.340  9.355   -74.647  1.00 39.76 14  B 1 
ATOM 2546 C CA  . ARG B 2 14  ? 67.255  8.719   -73.898  1.00 44.37 14  B 1 
ATOM 2547 C C   . ARG B 2 14  ? 67.275  9.363   -72.522  1.00 42.08 14  B 1 
ATOM 2548 O O   . ARG B 2 14  ? 68.053  8.948   -71.668  1.00 41.15 14  B 1 
ATOM 2549 C CB  . ARG B 2 14  ? 67.424  7.198   -73.820  1.00 43.13 14  B 1 
ATOM 2550 C CG  . ARG B 2 14  ? 67.052  6.474   -75.124  1.00 40.74 14  B 1 
ATOM 2551 C CD  . ARG B 2 14  ? 67.158  4.950   -74.920  1.00 40.23 14  B 1 
ATOM 2552 N NE  . ARG B 2 14  ? 66.717  4.215   -76.114  1.00 37.16 14  B 1 
ATOM 2553 C CZ  . ARG B 2 14  ? 66.622  2.896   -76.226  1.00 34.30 14  B 1 
ATOM 2554 N NH1 . ARG B 2 14  ? 66.952  2.094   -75.252  1.00 32.98 14  B 1 
ATOM 2555 N NH2 . ARG B 2 14  ? 66.185  2.348   -77.324  1.00 34.24 14  B 1 
ATOM 2556 N N   . LEU B 2 15  ? 66.481  10.429  -72.359  1.00 38.74 15  B 1 
ATOM 2557 C CA  . LEU B 2 15  ? 66.162  10.950  -71.041  1.00 43.26 15  B 1 
ATOM 2558 C C   . LEU B 2 15  ? 65.689  9.754   -70.213  1.00 41.12 15  B 1 
ATOM 2559 O O   . LEU B 2 15  ? 64.666  9.140   -70.534  1.00 38.74 15  B 1 
ATOM 2560 C CB  . LEU B 2 15  ? 65.086  12.046  -71.146  1.00 39.95 15  B 1 
ATOM 2561 C CG  . LEU B 2 15  ? 65.658  13.427  -71.546  1.00 37.77 15  B 1 
ATOM 2562 C CD1 . LEU B 2 15  ? 64.547  14.346  -72.032  1.00 37.33 15  B 1 
ATOM 2563 C CD2 . LEU B 2 15  ? 66.367  14.095  -70.358  1.00 40.43 15  B 1 
ATOM 2564 N N   . GLY B 2 16  ? 66.514  9.377   -69.275  1.00 39.47 16  B 1 
ATOM 2565 C CA  . GLY B 2 16  ? 66.186  8.285   -68.370  1.00 43.30 16  B 1 
ATOM 2566 C C   . GLY B 2 16  ? 64.859  8.632   -67.724  1.00 42.45 16  B 1 
ATOM 2567 O O   . GLY B 2 16  ? 64.760  9.663   -67.067  1.00 40.16 16  B 1 
ATOM 2568 N N   . ALA B 2 17  ? 63.861  7.804   -67.982  1.00 41.13 17  B 1 
ATOM 2569 C CA  . ALA B 2 17  ? 62.593  7.935   -67.281  1.00 46.66 17  B 1 
ATOM 2570 C C   . ALA B 2 17  ? 62.932  7.932   -65.789  1.00 46.71 17  B 1 
ATOM 2571 O O   . ALA B 2 17  ? 63.400  6.915   -65.263  1.00 43.95 17  B 1 
ATOM 2572 C CB  . ALA B 2 17  ? 61.669  6.785   -67.684  1.00 43.64 17  B 1 
ATOM 2573 N N   . GLY B 2 18  ? 62.819  9.096   -65.171  1.00 40.18 18  B 1 
ATOM 2574 C CA  . GLY B 2 18  ? 63.039  9.221   -63.738  1.00 44.28 18  B 1 
ATOM 2575 C C   . GLY B 2 18  ? 62.140  8.194   -63.087  1.00 43.73 18  B 1 
ATOM 2576 O O   . GLY B 2 18  ? 60.924  8.275   -63.231  1.00 41.06 18  B 1 
ATOM 2577 N N   . GLY B 2 19  ? 62.771  7.201   -62.488  1.00 36.38 19  B 1 
ATOM 2578 C CA  . GLY B 2 19  ? 62.017  6.192   -61.752  1.00 40.47 19  B 1 
ATOM 2579 C C   . GLY B 2 19  ? 61.240  6.924   -60.673  1.00 40.86 19  B 1 
ATOM 2580 O O   . GLY B 2 19  ? 61.827  7.258   -59.645  1.00 38.52 19  B 1 
ATOM 2581 N N   . GLY B 2 20  ? 59.986  7.255   -60.967  1.00 39.51 20  B 1 
ATOM 2582 C CA  . GLY B 2 20  ? 59.102  7.875   -60.001  1.00 45.02 20  B 1 
ATOM 2583 C C   . GLY B 2 20  ? 59.164  7.008   -58.755  1.00 45.12 20  B 1 
ATOM 2584 O O   . GLY B 2 20  ? 58.893  5.810   -58.832  1.00 42.24 20  B 1 
ATOM 2585 N N   . SER B 2 21  ? 59.647  7.597   -57.664  1.00 43.21 21  B 1 
ATOM 2586 C CA  . SER B 2 21  ? 59.692  6.877   -56.393  1.00 48.06 21  B 1 
ATOM 2587 C C   . SER B 2 21  ? 58.327  6.227   -56.215  1.00 47.16 21  B 1 
ATOM 2588 O O   . SER B 2 21  ? 57.333  6.940   -56.340  1.00 44.51 21  B 1 
ATOM 2589 C CB  . SER B 2 21  ? 59.975  7.838   -55.234  1.00 45.48 21  B 1 
ATOM 2590 O OG  . SER B 2 21  ? 59.132  8.964   -55.310  1.00 41.37 21  B 1 
ATOM 2591 N N   . PRO B 2 22  ? 58.258  4.892   -55.995  1.00 47.88 22  B 1 
ATOM 2592 C CA  . PRO B 2 22  ? 56.981  4.196   -55.934  1.00 51.73 22  B 1 
ATOM 2593 C C   . PRO B 2 22  ? 56.133  4.956   -54.924  1.00 53.38 22  B 1 
ATOM 2594 O O   . PRO B 2 22  ? 56.555  5.072   -53.767  1.00 51.49 22  B 1 
ATOM 2595 C CB  . PRO B 2 22  ? 57.307  2.766   -55.514  1.00 48.31 22  B 1 
ATOM 2596 C CG  . PRO B 2 22  ? 58.673  2.881   -54.835  1.00 49.00 22  B 1 
ATOM 2597 C CD  . PRO B 2 22  ? 59.343  4.040   -55.591  1.00 53.56 22  B 1 
ATOM 2598 N N   . GLU B 2 23  ? 55.022  5.562   -55.374  1.00 60.83 23  B 1 
ATOM 2599 C CA  . GLU B 2 23  ? 54.139  6.331   -54.509  1.00 62.15 23  B 1 
ATOM 2600 C C   . GLU B 2 23  ? 53.824  5.449   -53.317  1.00 61.08 23  B 1 
ATOM 2601 O O   . GLU B 2 23  ? 53.233  4.372   -53.472  1.00 56.36 23  B 1 
ATOM 2602 C CB  . GLU B 2 23  ? 52.849  6.758   -55.203  1.00 57.76 23  B 1 
ATOM 2603 C CG  . GLU B 2 23  ? 52.999  8.011   -56.079  1.00 52.71 23  B 1 
ATOM 2604 C CD  . GLU B 2 23  ? 51.651  8.496   -56.645  1.00 48.09 23  B 1 
ATOM 2605 O OE1 . GLU B 2 23  ? 51.537  9.716   -56.901  1.00 43.79 23  B 1 
ATOM 2606 O OE2 . GLU B 2 23  ? 50.752  7.647   -56.815  1.00 45.17 23  B 1 
ATOM 2607 N N   . LYS B 2 24  ? 54.301  5.837   -52.107  1.00 67.84 24  B 1 
ATOM 2608 C CA  . LYS B 2 24  ? 54.116  5.039   -50.897  1.00 70.71 24  B 1 
ATOM 2609 C C   . LYS B 2 24  ? 52.625  4.847   -50.754  1.00 73.45 24  B 1 
ATOM 2610 O O   . LYS B 2 24  ? 51.908  5.819   -50.514  1.00 67.12 24  B 1 
ATOM 2611 C CB  . LYS B 2 24  ? 54.701  5.724   -49.663  1.00 63.83 24  B 1 
ATOM 2612 C CG  . LYS B 2 24  ? 56.190  5.422   -49.445  1.00 56.63 24  B 1 
ATOM 2613 C CD  . LYS B 2 24  ? 56.664  6.083   -48.146  1.00 51.69 24  B 1 
ATOM 2614 C CE  . LYS B 2 24  ? 58.118  5.720   -47.839  1.00 45.18 24  B 1 
ATOM 2615 N NZ  . LYS B 2 24  ? 58.594  6.393   -46.608  1.00 39.27 24  B 1 
ATOM 2616 N N   . SER B 2 25  ? 52.174  3.636   -50.962  1.00 74.35 25  B 1 
ATOM 2617 C CA  . SER B 2 25  ? 50.754  3.340   -50.886  1.00 78.01 25  B 1 
ATOM 2618 C C   . SER B 2 25  ? 50.238  3.829   -49.531  1.00 80.41 25  B 1 
ATOM 2619 O O   . SER B 2 25  ? 50.878  3.534   -48.513  1.00 74.42 25  B 1 
ATOM 2620 C CB  . SER B 2 25  ? 50.521  1.846   -51.117  1.00 70.56 25  B 1 
ATOM 2621 O OG  . SER B 2 25  ? 51.334  1.058   -50.264  1.00 62.02 25  B 1 
ATOM 2622 N N   . PRO B 2 26  ? 49.177  4.642   -49.494  1.00 79.41 26  B 1 
ATOM 2623 C CA  . PRO B 2 26  ? 48.811  5.407   -48.309  1.00 82.44 26  B 1 
ATOM 2624 C C   . PRO B 2 26  ? 48.583  4.473   -47.127  1.00 84.97 26  B 1 
ATOM 2625 O O   . PRO B 2 26  ? 48.060  3.366   -47.302  1.00 80.84 26  B 1 
ATOM 2626 C CB  . PRO B 2 26  ? 47.573  6.229   -48.701  1.00 77.08 26  B 1 
ATOM 2627 C CG  . PRO B 2 26  ? 47.036  5.523   -49.950  1.00 72.71 26  B 1 
ATOM 2628 C CD  . PRO B 2 26  ? 48.288  4.940   -50.590  1.00 75.07 26  B 1 
ATOM 2629 N N   . SER B 2 27  ? 48.990  4.878   -45.927  1.00 83.09 27  B 1 
ATOM 2630 C CA  . SER B 2 27  ? 48.830  4.062   -44.726  1.00 85.36 27  B 1 
ATOM 2631 C C   . SER B 2 27  ? 47.351  3.827   -44.413  1.00 86.71 27  B 1 
ATOM 2632 O O   . SER B 2 27  ? 46.466  4.539   -44.894  1.00 83.22 27  B 1 
ATOM 2633 C CB  . SER B 2 27  ? 49.564  4.714   -43.549  1.00 81.00 27  B 1 
ATOM 2634 O OG  . SER B 2 27  ? 48.942  5.934   -43.216  1.00 74.09 27  B 1 
ATOM 2635 N N   . ALA B 2 28  ? 47.044  2.823   -43.589  1.00 86.89 28  B 1 
ATOM 2636 C CA  . ALA B 2 28  ? 45.670  2.604   -43.138  1.00 87.58 28  B 1 
ATOM 2637 C C   . ALA B 2 28  ? 45.086  3.861   -42.466  1.00 88.64 28  B 1 
ATOM 2638 O O   . ALA B 2 28  ? 43.929  4.202   -42.675  1.00 86.64 28  B 1 
ATOM 2639 C CB  . ALA B 2 28  ? 45.650  1.409   -42.186  1.00 85.07 28  B 1 
ATOM 2640 N N   . GLN B 2 29  ? 45.906  4.601   -41.720  1.00 88.27 29  B 1 
ATOM 2641 C CA  . GLN B 2 29  ? 45.511  5.832   -41.057  1.00 88.04 29  B 1 
ATOM 2642 C C   . GLN B 2 29  ? 45.245  6.974   -42.053  1.00 89.10 29  B 1 
ATOM 2643 O O   . GLN B 2 29  ? 44.242  7.670   -41.913  1.00 86.95 29  B 1 
ATOM 2644 C CB  . GLN B 2 29  ? 46.592  6.202   -40.029  1.00 85.48 29  B 1 
ATOM 2645 C CG  . GLN B 2 29  ? 46.118  7.235   -39.002  1.00 78.37 29  B 1 
ATOM 2646 C CD  . GLN B 2 29  ? 45.112  6.675   -37.978  1.00 73.45 29  B 1 
ATOM 2647 O OE1 . GLN B 2 29  ? 44.627  5.557   -38.049  1.00 68.03 29  B 1 
ATOM 2648 N NE2 . GLN B 2 29  ? 44.757  7.463   -36.984  1.00 64.20 29  B 1 
ATOM 2649 N N   . GLU B 2 30  ? 46.067  7.125   -43.103  1.00 88.78 30  B 1 
ATOM 2650 C CA  . GLU B 2 30  ? 45.834  8.102   -44.176  1.00 88.40 30  B 1 
ATOM 2651 C C   . GLU B 2 30  ? 44.559  7.773   -44.959  1.00 89.02 30  B 1 
ATOM 2652 O O   . GLU B 2 30  ? 43.765  8.666   -45.258  1.00 87.06 30  B 1 
ATOM 2653 C CB  . GLU B 2 30  ? 47.030  8.131   -45.132  1.00 86.96 30  B 1 
ATOM 2654 C CG  . GLU B 2 30  ? 48.264  8.838   -44.540  1.00 78.53 30  B 1 
ATOM 2655 C CD  . GLU B 2 30  ? 49.554  8.525   -45.313  1.00 72.09 30  B 1 
ATOM 2656 O OE1 . GLU B 2 30  ? 50.446  9.387   -45.350  1.00 63.94 30  B 1 
ATOM 2657 O OE2 . GLU B 2 30  ? 49.661  7.373   -45.802  1.00 66.58 30  B 1 
ATOM 2658 N N   . LEU B 2 31  ? 44.309  6.495   -45.238  1.00 89.50 31  B 1 
ATOM 2659 C CA  . LEU B 2 31  ? 43.072  6.060   -45.888  1.00 88.77 31  B 1 
ATOM 2660 C C   . LEU B 2 31  ? 41.834  6.341   -45.022  1.00 89.92 31  B 1 
ATOM 2661 O O   . LEU B 2 31  ? 40.807  6.751   -45.555  1.00 88.83 31  B 1 
ATOM 2662 C CB  . LEU B 2 31  ? 43.161  4.557   -46.214  1.00 88.11 31  B 1 
ATOM 2663 C CG  . LEU B 2 31  ? 44.107  4.232   -47.386  1.00 85.45 31  B 1 
ATOM 2664 C CD1 . LEU B 2 31  ? 44.360  2.720   -47.431  1.00 76.98 31  B 1 
ATOM 2665 C CD2 . LEU B 2 31  ? 43.506  4.639   -48.741  1.00 78.59 31  B 1 
ATOM 2666 N N   . LYS B 2 32  ? 41.935  6.180   -43.687  1.00 88.83 32  B 1 
ATOM 2667 C CA  . LYS B 2 32  ? 40.881  6.566   -42.746  1.00 88.77 32  B 1 
ATOM 2668 C C   . LYS B 2 32  ? 40.632  8.074   -42.789  1.00 89.37 32  B 1 
ATOM 2669 O O   . LYS B 2 32  ? 39.485  8.496   -42.865  1.00 88.99 32  B 1 
ATOM 2670 C CB  . LYS B 2 32  ? 41.258  6.100   -41.336  1.00 87.41 32  B 1 
ATOM 2671 C CG  . LYS B 2 32  ? 40.257  6.561   -40.253  1.00 84.71 32  B 1 
ATOM 2672 C CD  . LYS B 2 32  ? 40.888  6.463   -38.866  1.00 82.04 32  B 1 
ATOM 2673 C CE  . LYS B 2 32  ? 40.041  7.180   -37.823  1.00 75.29 32  B 1 
ATOM 2674 N NZ  . LYS B 2 32  ? 40.761  7.290   -36.528  1.00 69.54 32  B 1 
ATOM 2675 N N   . GLU B 2 33  ? 41.694  8.904   -42.766  1.00 90.10 33  B 1 
ATOM 2676 C CA  . GLU B 2 33  ? 41.538  10.357  -42.849  1.00 89.58 33  B 1 
ATOM 2677 C C   . GLU B 2 33  ? 40.929  10.800  -44.180  1.00 90.06 33  B 1 
ATOM 2678 O O   . GLU B 2 33  ? 40.073  11.685  -44.217  1.00 88.23 33  B 1 
ATOM 2679 C CB  . GLU B 2 33  ? 42.880  11.067  -42.661  1.00 88.70 33  B 1 
ATOM 2680 C CG  . GLU B 2 33  ? 43.327  11.077  -41.189  1.00 80.88 33  B 1 
ATOM 2681 C CD  . GLU B 2 33  ? 44.479  12.053  -40.932  1.00 73.59 33  B 1 
ATOM 2682 O OE1 . GLU B 2 33  ? 44.827  12.206  -39.735  1.00 64.94 33  B 1 
ATOM 2683 O OE2 . GLU B 2 33  ? 44.960  12.676  -41.909  1.00 66.06 33  B 1 
ATOM 2684 N N   . GLN B 2 34  ? 41.320  10.157  -45.287  1.00 91.15 34  B 1 
ATOM 2685 C CA  . GLN B 2 34  ? 40.724  10.396  -46.595  1.00 90.99 34  B 1 
ATOM 2686 C C   . GLN B 2 34  ? 39.239  10.025  -46.602  1.00 91.57 34  B 1 
ATOM 2687 O O   . GLN B 2 34  ? 38.408  10.813  -47.050  1.00 89.55 34  B 1 
ATOM 2688 C CB  . GLN B 2 34  ? 41.548  9.640   -47.645  1.00 89.81 34  B 1 
ATOM 2689 C CG  . GLN B 2 34  ? 41.274  10.167  -49.067  1.00 79.43 34  B 1 
ATOM 2690 C CD  . GLN B 2 34  ? 42.170  9.501   -50.123  1.00 74.12 34  B 1 
ATOM 2691 O OE1 . GLN B 2 34  ? 42.816  8.498   -49.900  1.00 66.09 34  B 1 
ATOM 2692 N NE2 . GLN B 2 34  ? 42.220  10.035  -51.318  1.00 63.48 34  B 1 
ATOM 2693 N N   . GLY B 2 35  ? 38.897  8.880   -46.021  1.00 90.07 35  B 1 
ATOM 2694 C CA  . GLY B 2 35  ? 37.515  8.462   -45.787  1.00 89.19 35  B 1 
ATOM 2695 C C   . GLY B 2 35  ? 36.734  9.465   -44.945  1.00 90.45 35  B 1 
ATOM 2696 O O   . GLY B 2 35  ? 35.622  9.841   -45.315  1.00 89.17 35  B 1 
ATOM 2697 N N   . ASN B 2 36  ? 37.327  9.995   -43.877  1.00 91.24 36  B 1 
ATOM 2698 C CA  . ASN B 2 36  ? 36.698  11.013  -43.037  1.00 90.74 36  B 1 
ATOM 2699 C C   . ASN B 2 36  ? 36.396  12.301  -43.822  1.00 90.97 36  B 1 
ATOM 2700 O O   . ASN B 2 36  ? 35.304  12.850  -43.691  1.00 89.50 36  B 1 
ATOM 2701 C CB  . ASN B 2 36  ? 37.600  11.332  -41.824  1.00 89.65 36  B 1 
ATOM 2702 C CG  . ASN B 2 36  ? 37.706  10.225  -40.792  1.00 88.42 36  B 1 
ATOM 2703 O OD1 . ASN B 2 36  ? 37.004  9.243   -40.760  1.00 80.08 36  B 1 
ATOM 2704 N ND2 . ASN B 2 36  ? 38.619  10.394  -39.849  1.00 79.99 36  B 1 
ATOM 2705 N N   . ARG B 2 37  ? 37.320  12.778  -44.673  1.00 91.13 37  B 1 
ATOM 2706 C CA  . ARG B 2 37  ? 37.077  13.948  -45.534  1.00 90.73 37  B 1 
ATOM 2707 C C   . ARG B 2 37  ? 35.933  13.703  -46.520  1.00 91.27 37  B 1 
ATOM 2708 O O   . ARG B 2 37  ? 35.089  14.574  -46.703  1.00 88.50 37  B 1 
ATOM 2709 C CB  . ARG B 2 37  ? 38.350  14.336  -46.303  1.00 90.12 37  B 1 
ATOM 2710 C CG  . ARG B 2 37  ? 39.449  14.911  -45.398  1.00 81.97 37  B 1 
ATOM 2711 C CD  . ARG B 2 37  ? 40.689  15.249  -46.226  1.00 79.67 37  B 1 
ATOM 2712 N NE  . ARG B 2 37  ? 41.888  15.393  -45.381  1.00 70.38 37  B 1 
ATOM 2713 C CZ  . ARG B 2 37  ? 43.113  15.693  -45.792  1.00 62.45 37  B 1 
ATOM 2714 N NH1 . ARG B 2 37  ? 43.370  15.997  -47.033  1.00 55.53 37  B 1 
ATOM 2715 N NH2 . ARG B 2 37  ? 44.105  15.665  -44.954  1.00 55.88 37  B 1 
ATOM 2716 N N   . LEU B 2 38  ? 35.901  12.523  -47.134  1.00 91.51 38  B 1 
ATOM 2717 C CA  . LEU B 2 38  ? 34.816  12.137  -48.041  1.00 90.57 38  B 1 
ATOM 2718 C C   . LEU B 2 38  ? 33.472  12.037  -47.311  1.00 91.49 38  B 1 
ATOM 2719 O O   . LEU B 2 38  ? 32.451  12.493  -47.829  1.00 89.51 38  B 1 
ATOM 2720 C CB  . LEU B 2 38  ? 35.177  10.806  -48.716  1.00 90.26 38  B 1 
ATOM 2721 C CG  . LEU B 2 38  ? 36.332  10.916  -49.738  1.00 88.76 38  B 1 
ATOM 2722 C CD1 . LEU B 2 38  ? 36.832  9.521   -50.091  1.00 80.56 38  B 1 
ATOM 2723 C CD2 . LEU B 2 38  ? 35.880  11.607  -51.025  1.00 81.28 38  B 1 
ATOM 2724 N N   . PHE B 2 39  ? 33.459  11.506  -46.075  1.00 91.55 39  B 1 
ATOM 2725 C CA  . PHE B 2 39  ? 32.266  11.419  -45.233  1.00 90.72 39  B 1 
ATOM 2726 C C   . PHE B 2 39  ? 31.714  12.805  -44.886  1.00 91.03 39  B 1 
ATOM 2727 O O   . PHE B 2 39  ? 30.518  13.051  -45.073  1.00 90.14 39  B 1 
ATOM 2728 C CB  . PHE B 2 39  ? 32.588  10.621  -43.960  1.00 90.24 39  B 1 
ATOM 2729 C CG  . PHE B 2 39  ? 31.369  10.393  -43.092  1.00 90.15 39  B 1 
ATOM 2730 C CD1 . PHE B 2 39  ? 31.004  11.337  -42.107  1.00 82.12 39  B 1 
ATOM 2731 C CD2 . PHE B 2 39  ? 30.557  9.265   -43.300  1.00 82.87 39  B 1 
ATOM 2732 C CE1 . PHE B 2 39  ? 29.835  11.151  -41.352  1.00 81.80 39  B 1 
ATOM 2733 C CE2 . PHE B 2 39  ? 29.391  9.076   -42.542  1.00 80.95 39  B 1 
ATOM 2734 C CZ  . PHE B 2 39  ? 29.027  10.025  -41.571  1.00 85.69 39  B 1 
ATOM 2735 N N   . VAL B 2 40  ? 32.581  13.748  -44.465  1.00 92.09 40  B 1 
ATOM 2736 C CA  . VAL B 2 40  ? 32.186  15.140  -44.203  1.00 91.00 40  B 1 
ATOM 2737 C C   . VAL B 2 40  ? 31.625  15.799  -45.470  1.00 91.14 40  B 1 
ATOM 2738 O O   . VAL B 2 40  ? 30.633  16.525  -45.397  1.00 89.01 40  B 1 
ATOM 2739 C CB  . VAL B 2 40  ? 33.373  15.941  -43.623  1.00 89.99 40  B 1 
ATOM 2740 C CG1 . VAL B 2 40  ? 33.066  17.441  -43.491  1.00 81.60 40  B 1 
ATOM 2741 C CG2 . VAL B 2 40  ? 33.745  15.435  -42.224  1.00 80.74 40  B 1 
ATOM 2742 N N   . GLY B 2 41  ? 32.188  15.479  -46.632  1.00 91.22 41  B 1 
ATOM 2743 C CA  . GLY B 2 41  ? 31.666  15.880  -47.943  1.00 90.15 41  B 1 
ATOM 2744 C C   . GLY B 2 41  ? 30.388  15.157  -48.386  1.00 90.77 41  B 1 
ATOM 2745 O O   . GLY B 2 41  ? 29.970  15.331  -49.531  1.00 86.87 41  B 1 
ATOM 2746 N N   . ARG B 2 42  ? 29.777  14.336  -47.526  1.00 89.18 42  B 1 
ATOM 2747 C CA  . ARG B 2 42  ? 28.595  13.498  -47.793  1.00 89.53 42  B 1 
ATOM 2748 C C   . ARG B 2 42  ? 28.775  12.488  -48.937  1.00 90.75 42  B 1 
ATOM 2749 O O   . ARG B 2 42  ? 27.794  11.958  -49.459  1.00 86.61 42  B 1 
ATOM 2750 C CB  . ARG B 2 42  ? 27.331  14.347  -47.966  1.00 87.60 42  B 1 
ATOM 2751 C CG  . ARG B 2 42  ? 27.031  15.268  -46.765  1.00 83.76 42  B 1 
ATOM 2752 C CD  . ARG B 2 42  ? 25.694  15.979  -46.999  1.00 77.24 42  B 1 
ATOM 2753 N NE  . ARG B 2 42  ? 25.323  16.835  -45.858  1.00 69.22 42  B 1 
ATOM 2754 C CZ  . ARG B 2 42  ? 24.167  17.471  -45.697  1.00 60.27 42  B 1 
ATOM 2755 N NH1 . ARG B 2 42  ? 23.218  17.391  -46.591  1.00 55.47 42  B 1 
ATOM 2756 N NH2 . ARG B 2 42  ? 23.952  18.184  -44.628  1.00 55.31 42  B 1 
ATOM 2757 N N   . LYS B 2 43  ? 30.013  12.187  -49.309  1.00 89.96 43  B 1 
ATOM 2758 C CA  . LYS B 2 43  ? 30.356  11.189  -50.330  1.00 89.59 43  B 1 
ATOM 2759 C C   . LYS B 2 43  ? 30.456  9.800   -49.702  1.00 90.98 43  B 1 
ATOM 2760 O O   . LYS B 2 43  ? 31.528  9.191   -49.662  1.00 87.60 43  B 1 
ATOM 2761 C CB  . LYS B 2 43  ? 31.635  11.616  -51.049  1.00 87.99 43  B 1 
ATOM 2762 C CG  . LYS B 2 43  ? 31.428  12.877  -51.892  1.00 84.17 43  B 1 
ATOM 2763 C CD  . LYS B 2 43  ? 32.763  13.197  -52.567  1.00 76.12 43  B 1 
ATOM 2764 C CE  . LYS B 2 43  ? 32.616  14.077  -53.809  1.00 69.29 43  B 1 
ATOM 2765 N NZ  . LYS B 2 43  ? 33.644  13.673  -54.800  1.00 59.86 43  B 1 
ATOM 2766 N N   . TYR B 2 44  ? 29.322  9.298   -49.172  1.00 92.11 44  B 1 
ATOM 2767 C CA  . TYR B 2 44  ? 29.284  8.059   -48.389  1.00 92.35 44  B 1 
ATOM 2768 C C   . TYR B 2 44  ? 29.817  6.820   -49.127  1.00 93.02 44  B 1 
ATOM 2769 O O   . TYR B 2 44  ? 30.609  6.096   -48.530  1.00 91.07 44  B 1 
ATOM 2770 C CB  . TYR B 2 44  ? 27.871  7.830   -47.838  1.00 91.20 44  B 1 
ATOM 2771 C CG  . TYR B 2 44  ? 27.297  8.998   -47.075  1.00 90.49 44  B 1 
ATOM 2772 C CD1 . TYR B 2 44  ? 27.951  9.507   -45.935  1.00 80.98 44  B 1 
ATOM 2773 C CD2 . TYR B 2 44  ? 26.099  9.619   -47.505  1.00 81.21 44  B 1 
ATOM 2774 C CE1 . TYR B 2 44  ? 27.431  10.608  -45.234  1.00 80.35 44  B 1 
ATOM 2775 C CE2 . TYR B 2 44  ? 25.571  10.714  -46.812  1.00 79.39 44  B 1 
ATOM 2776 C CZ  . TYR B 2 44  ? 26.236  11.210  -45.671  1.00 86.29 44  B 1 
ATOM 2777 O OH  . TYR B 2 44  ? 25.721  12.286  -44.990  1.00 85.10 44  B 1 
ATOM 2778 N N   . PRO B 2 45  ? 29.502  6.578   -50.406  1.00 92.55 45  B 1 
ATOM 2779 C CA  . PRO B 2 45  ? 30.052  5.428   -51.127  1.00 91.96 45  B 1 
ATOM 2780 C C   . PRO B 2 45  ? 31.575  5.486   -51.258  1.00 92.24 45  B 1 
ATOM 2781 O O   . PRO B 2 45  ? 32.266  4.486   -51.048  1.00 90.44 45  B 1 
ATOM 2782 C CB  . PRO B 2 45  ? 29.368  5.438   -52.505  1.00 90.78 45  B 1 
ATOM 2783 C CG  . PRO B 2 45  ? 28.109  6.272   -52.296  1.00 88.19 45  B 1 
ATOM 2784 C CD  . PRO B 2 45  ? 28.531  7.284   -51.234  1.00 91.24 45  B 1 
ATOM 2785 N N   . GLU B 2 46  ? 32.126  6.670   -51.580  1.00 91.21 46  B 1 
ATOM 2786 C CA  . GLU B 2 46  ? 33.568  6.886   -51.727  1.00 90.65 46  B 1 
ATOM 2787 C C   . GLU B 2 46  ? 34.281  6.784   -50.368  1.00 90.95 46  B 1 
ATOM 2788 O O   . GLU B 2 46  ? 35.354  6.185   -50.266  1.00 88.27 46  B 1 
ATOM 2789 C CB  . GLU B 2 46  ? 33.825  8.259   -52.375  1.00 90.07 46  B 1 
ATOM 2790 C CG  . GLU B 2 46  ? 33.281  8.399   -53.818  1.00 84.70 46  B 1 
ATOM 2791 C CD  . GLU B 2 46  ? 33.426  9.812   -54.399  1.00 79.46 46  B 1 
ATOM 2792 O OE1 . GLU B 2 46  ? 32.949  10.042  -55.535  1.00 69.16 46  B 1 
ATOM 2793 O OE2 . GLU B 2 46  ? 33.949  10.728  -53.722  1.00 70.35 46  B 1 
ATOM 2794 N N   . ALA B 2 47  ? 33.661  7.290   -49.310  1.00 91.78 47  B 1 
ATOM 2795 C CA  . ALA B 2 47  ? 34.158  7.165   -47.950  1.00 91.40 47  B 1 
ATOM 2796 C C   . ALA B 2 47  ? 34.201  5.692   -47.496  1.00 91.93 47  B 1 
ATOM 2797 O O   . ALA B 2 47  ? 35.231  5.232   -47.005  1.00 90.75 47  B 1 
ATOM 2798 C CB  . ALA B 2 47  ? 33.298  8.018   -47.017  1.00 90.84 47  B 1 
ATOM 2799 N N   . ALA B 2 48  ? 33.138  4.932   -47.752  1.00 91.61 48  B 1 
ATOM 2800 C CA  . ALA B 2 48  ? 33.084  3.505   -47.446  1.00 91.41 48  B 1 
ATOM 2801 C C   . ALA B 2 48  ? 34.191  2.729   -48.175  1.00 91.74 48  B 1 
ATOM 2802 O O   . ALA B 2 48  ? 34.880  1.909   -47.570  1.00 90.15 48  B 1 
ATOM 2803 C CB  . ALA B 2 48  ? 31.694  2.970   -47.803  1.00 90.67 48  B 1 
ATOM 2804 N N   . ALA B 2 49  ? 34.444  3.047   -49.452  1.00 92.34 49  B 1 
ATOM 2805 C CA  . ALA B 2 49  ? 35.523  2.446   -50.217  1.00 91.80 49  B 1 
ATOM 2806 C C   . ALA B 2 49  ? 36.924  2.793   -49.653  1.00 92.04 49  B 1 
ATOM 2807 O O   . ALA B 2 49  ? 37.824  1.951   -49.679  1.00 90.39 49  B 1 
ATOM 2808 C CB  . ALA B 2 49  ? 35.378  2.868   -51.675  1.00 91.20 49  B 1 
ATOM 2809 N N   . CYS B 2 50  ? 37.122  4.014   -49.146  1.00 91.79 50  B 1 
ATOM 2810 C CA  . CYS B 2 50  ? 38.348  4.394   -48.442  1.00 91.56 50  B 1 
ATOM 2811 C C   . CYS B 2 50  ? 38.518  3.620   -47.125  1.00 92.28 50  B 1 
ATOM 2812 O O   . CYS B 2 50  ? 39.593  3.083   -46.871  1.00 90.50 50  B 1 
ATOM 2813 C CB  . CYS B 2 50  ? 38.382  5.905   -48.198  1.00 89.73 50  B 1 
ATOM 2814 S SG  . CYS B 2 50  ? 39.075  6.738   -49.656  1.00 82.64 50  B 1 
ATOM 2815 N N   . TYR B 2 51  ? 37.466  3.498   -46.328  1.00 92.38 51  B 1 
ATOM 2816 C CA  . TYR B 2 51  ? 37.510  2.697   -45.109  1.00 92.55 51  B 1 
ATOM 2817 C C   . TYR B 2 51  ? 37.732  1.217   -45.414  1.00 92.74 51  B 1 
ATOM 2818 O O   . TYR B 2 51  ? 38.517  0.569   -44.726  1.00 91.56 51  B 1 
ATOM 2819 C CB  . TYR B 2 51  ? 36.241  2.903   -44.282  1.00 92.28 51  B 1 
ATOM 2820 C CG  . TYR B 2 51  ? 36.028  4.305   -43.759  1.00 92.18 51  B 1 
ATOM 2821 C CD1 . TYR B 2 51  ? 37.048  4.975   -43.048  1.00 83.65 51  B 1 
ATOM 2822 C CD2 . TYR B 2 51  ? 34.799  4.959   -43.971  1.00 83.46 51  B 1 
ATOM 2823 C CE1 . TYR B 2 51  ? 36.855  6.280   -42.569  1.00 82.24 51  B 1 
ATOM 2824 C CE2 . TYR B 2 51  ? 34.590  6.266   -43.496  1.00 81.56 51  B 1 
ATOM 2825 C CZ  . TYR B 2 51  ? 35.617  6.923   -42.800  1.00 89.87 51  B 1 
ATOM 2826 O OH  . TYR B 2 51  ? 35.412  8.204   -42.348  1.00 88.63 51  B 1 
ATOM 2827 N N   . GLY B 2 52  ? 37.153  0.699   -46.484  1.00 92.23 52  B 1 
ATOM 2828 C CA  . GLY B 2 52  ? 37.414  -0.665  -46.962  1.00 91.71 52  B 1 
ATOM 2829 C C   . GLY B 2 52  ? 38.892  -0.903  -47.274  1.00 92.30 52  B 1 
ATOM 2830 O O   . GLY B 2 52  ? 39.472  -1.893  -46.822  1.00 90.91 52  B 1 
ATOM 2831 N N   . ARG B 2 53  ? 39.551  0.053   -47.948  1.00 91.74 53  B 1 
ATOM 2832 C CA  . ARG B 2 53  ? 41.002  -0.008  -48.193  1.00 91.26 53  B 1 
ATOM 2833 C C   . ARG B 2 53  ? 41.820  0.086   -46.901  1.00 91.44 53  B 1 
ATOM 2834 O O   . ARG B 2 53  ? 42.820  -0.616  -46.777  1.00 88.77 53  B 1 
ATOM 2835 C CB  . ARG B 2 53  ? 41.411  1.086   -49.191  1.00 90.67 53  B 1 
ATOM 2836 C CG  . ARG B 2 53  ? 41.069  0.686   -50.643  1.00 84.89 53  B 1 
ATOM 2837 C CD  . ARG B 2 53  ? 41.543  1.737   -51.647  1.00 81.13 53  B 1 
ATOM 2838 N NE  . ARG B 2 53  ? 40.480  2.711   -51.964  1.00 71.79 53  B 1 
ATOM 2839 C CZ  . ARG B 2 53  ? 40.583  3.733   -52.824  1.00 64.28 53  B 1 
ATOM 2840 N NH1 . ARG B 2 53  ? 41.712  4.016   -53.414  1.00 58.02 53  B 1 
ATOM 2841 N NH2 . ARG B 2 53  ? 39.543  4.467   -53.107  1.00 56.25 53  B 1 
ATOM 2842 N N   . ALA B 2 54  ? 41.392  0.894   -45.938  1.00 91.58 54  B 1 
ATOM 2843 C CA  . ALA B 2 54  ? 42.033  0.964   -44.625  1.00 90.55 54  B 1 
ATOM 2844 C C   . ALA B 2 54  ? 41.916  -0.368  -43.860  1.00 91.12 54  B 1 
ATOM 2845 O O   . ALA B 2 54  ? 42.911  -0.853  -43.320  1.00 89.71 54  B 1 
ATOM 2846 C CB  . ALA B 2 54  ? 41.430  2.128   -43.831  1.00 89.96 54  B 1 
ATOM 2847 N N   . ILE B 2 55  ? 40.723  -1.003  -43.883  1.00 91.31 55  B 1 
ATOM 2848 C CA  . ILE B 2 55  ? 40.467  -2.323  -43.294  1.00 91.05 55  B 1 
ATOM 2849 C C   . ILE B 2 55  ? 41.344  -3.389  -43.941  1.00 91.02 55  B 1 
ATOM 2850 O O   . ILE B 2 55  ? 41.965  -4.174  -43.238  1.00 89.50 55  B 1 
ATOM 2851 C CB  . ILE B 2 55  ? 38.968  -2.677  -43.415  1.00 90.71 55  B 1 
ATOM 2852 C CG1 . ILE B 2 55  ? 38.133  -1.793  -42.455  1.00 86.25 55  B 1 
ATOM 2853 C CG2 . ILE B 2 55  ? 38.706  -4.168  -43.108  1.00 85.98 55  B 1 
ATOM 2854 C CD1 . ILE B 2 55  ? 36.628  -1.772  -42.780  1.00 82.59 55  B 1 
ATOM 2855 N N   . THR B 2 56  ? 41.463  -3.389  -45.265  1.00 92.01 56  B 1 
ATOM 2856 C CA  . THR B 2 56  ? 42.322  -4.349  -45.979  1.00 91.36 56  B 1 
ATOM 2857 C C   . THR B 2 56  ? 43.792  -4.225  -45.553  1.00 91.21 56  B 1 
ATOM 2858 O O   . THR B 2 56  ? 44.506  -5.223  -45.523  1.00 89.22 56  B 1 
ATOM 2859 C CB  . THR B 2 56  ? 42.217  -4.159  -47.501  1.00 90.38 56  B 1 
ATOM 2860 O OG1 . THR B 2 56  ? 40.872  -4.125  -47.918  1.00 81.51 56  B 1 
ATOM 2861 C CG2 . THR B 2 56  ? 42.872  -5.294  -48.287  1.00 77.87 56  B 1 
ATOM 2862 N N   . ARG B 2 57  ? 44.251  -3.010  -45.200  1.00 91.43 57  B 1 
ATOM 2863 C CA  . ARG B 2 57  ? 45.608  -2.786  -44.692  1.00 90.48 57  B 1 
ATOM 2864 C C   . ARG B 2 57  ? 45.775  -3.136  -43.223  1.00 90.90 57  B 1 
ATOM 2865 O O   . ARG B 2 57  ? 46.832  -3.636  -42.850  1.00 87.39 57  B 1 
ATOM 2866 C CB  . ARG B 2 57  ? 46.010  -1.331  -44.898  1.00 88.79 57  B 1 
ATOM 2867 C CG  . ARG B 2 57  ? 46.507  -1.149  -46.329  1.00 82.00 57  B 1 
ATOM 2868 C CD  . ARG B 2 57  ? 47.145  0.238   -46.451  1.00 78.02 57  B 1 
ATOM 2869 N NE  . ARG B 2 57  ? 47.925  0.305   -47.682  1.00 71.34 57  B 1 
ATOM 2870 C CZ  . ARG B 2 57  ? 48.822  1.223   -47.976  1.00 64.43 57  B 1 
ATOM 2871 N NH1 . ARG B 2 57  ? 48.992  2.281   -47.236  1.00 57.56 57  B 1 
ATOM 2872 N NH2 . ARG B 2 57  ? 49.559  1.067   -49.001  1.00 57.36 57  B 1 
ATOM 2873 N N   . ASN B 2 58  ? 44.792  -2.846  -42.415  1.00 89.59 58  B 1 
ATOM 2874 C CA  . ASN B 2 58  ? 44.800  -3.174  -40.997  1.00 89.78 58  B 1 
ATOM 2875 C C   . ASN B 2 58  ? 43.384  -3.566  -40.533  1.00 90.45 58  B 1 
ATOM 2876 O O   . ASN B 2 58  ? 42.614  -2.702  -40.107  1.00 88.17 58  B 1 
ATOM 2877 C CB  . ASN B 2 58  ? 45.386  -2.010  -40.192  1.00 87.91 58  B 1 
ATOM 2878 C CG  . ASN B 2 58  ? 45.600  -2.403  -38.736  1.00 86.63 58  B 1 
ATOM 2879 O OD1 . ASN B 2 58  ? 45.252  -3.486  -38.294  1.00 78.94 58  B 1 
ATOM 2880 N ND2 . ASN B 2 58  ? 46.202  -1.536  -37.954  1.00 78.44 58  B 1 
ATOM 2881 N N   . PRO B 2 59  ? 43.044  -4.865  -40.577  1.00 90.62 59  B 1 
ATOM 2882 C CA  . PRO B 2 59  ? 41.708  -5.344  -40.225  1.00 89.90 59  B 1 
ATOM 2883 C C   . PRO B 2 59  ? 41.425  -5.386  -38.715  1.00 90.43 59  B 1 
ATOM 2884 O O   . PRO B 2 59  ? 40.334  -5.766  -38.317  1.00 87.39 59  B 1 
ATOM 2885 C CB  . PRO B 2 59  ? 41.620  -6.736  -40.864  1.00 88.78 59  B 1 
ATOM 2886 C CG  . PRO B 2 59  ? 43.070  -7.235  -40.817  1.00 86.69 59  B 1 
ATOM 2887 C CD  . PRO B 2 59  ? 43.871  -5.957  -41.060  1.00 89.67 59  B 1 
ATOM 2888 N N   . LEU B 2 60  ? 42.404  -5.007  -37.876  1.00 89.75 60  B 1 
ATOM 2889 C CA  . LEU B 2 60  ? 42.305  -5.099  -36.412  1.00 89.76 60  B 1 
ATOM 2890 C C   . LEU B 2 60  ? 41.918  -3.774  -35.737  1.00 90.28 60  B 1 
ATOM 2891 O O   . LEU B 2 60  ? 42.043  -3.642  -34.516  1.00 86.54 60  B 1 
ATOM 2892 C CB  . LEU B 2 60  ? 43.617  -5.673  -35.843  1.00 87.87 60  B 1 
ATOM 2893 C CG  . LEU B 2 60  ? 43.965  -7.094  -36.323  1.00 85.06 60  B 1 
ATOM 2894 C CD1 . LEU B 2 60  ? 45.335  -7.492  -35.756  1.00 77.26 60  B 1 
ATOM 2895 C CD2 . LEU B 2 60  ? 42.939  -8.130  -35.862  1.00 77.30 60  B 1 
ATOM 2896 N N   . VAL B 2 61  ? 41.460  -2.778  -36.505  1.00 90.81 61  B 1 
ATOM 2897 C CA  . VAL B 2 61  ? 41.099  -1.463  -35.971  1.00 90.68 61  B 1 
ATOM 2898 C C   . VAL B 2 61  ? 39.582  -1.276  -36.038  1.00 91.52 61  B 1 
ATOM 2899 O O   . VAL B 2 61  ? 39.034  -0.956  -37.099  1.00 89.68 61  B 1 
ATOM 2900 C CB  . VAL B 2 61  ? 41.855  -0.328  -36.682  1.00 88.62 61  B 1 
ATOM 2901 C CG1 . VAL B 2 61  ? 41.522  1.030   -36.061  1.00 80.71 61  B 1 
ATOM 2902 C CG2 . VAL B 2 61  ? 43.371  -0.521  -36.576  1.00 79.47 61  B 1 
ATOM 2903 N N   . ALA B 2 62  ? 38.907  -1.399  -34.897  1.00 90.79 62  B 1 
ATOM 2904 C CA  . ALA B 2 62  ? 37.446  -1.286  -34.786  1.00 90.54 62  B 1 
ATOM 2905 C C   . ALA B 2 62  ? 36.876  -0.002  -35.414  1.00 91.25 62  B 1 
ATOM 2906 O O   . ALA B 2 62  ? 35.857  -0.029  -36.106  1.00 89.46 62  B 1 
ATOM 2907 C CB  . ALA B 2 62  ? 37.080  -1.364  -33.295  1.00 88.89 62  B 1 
ATOM 2908 N N   . VAL B 2 63  ? 37.586  1.131   -35.266  1.00 91.71 63  B 1 
ATOM 2909 C CA  . VAL B 2 63  ? 37.153  2.439   -35.786  1.00 91.76 63  B 1 
ATOM 2910 C C   . VAL B 2 63  ? 36.975  2.445   -37.314  1.00 92.41 63  B 1 
ATOM 2911 O O   . VAL B 2 63  ? 36.162  3.214   -37.821  1.00 91.03 63  B 1 
ATOM 2912 C CB  . VAL B 2 63  ? 38.138  3.542   -35.362  1.00 89.78 63  B 1 
ATOM 2913 C CG1 . VAL B 2 63  ? 37.719  4.932   -35.867  1.00 78.04 63  B 1 
ATOM 2914 C CG2 . VAL B 2 63  ? 38.244  3.638   -33.834  1.00 77.10 63  B 1 
ATOM 2915 N N   . TYR B 2 64  ? 37.705  1.611   -38.054  1.00 91.46 64  B 1 
ATOM 2916 C CA  . TYR B 2 64  ? 37.521  1.533   -39.507  1.00 91.31 64  B 1 
ATOM 2917 C C   . TYR B 2 64  ? 36.184  0.896   -39.853  1.00 91.99 64  B 1 
ATOM 2918 O O   . TYR B 2 64  ? 35.491  1.380   -40.739  1.00 90.36 64  B 1 
ATOM 2919 C CB  . TYR B 2 64  ? 38.691  0.790   -40.165  1.00 90.71 64  B 1 
ATOM 2920 C CG  . TYR B 2 64  ? 40.081  1.369   -39.949  1.00 89.84 64  B 1 
ATOM 2921 C CD1 . TYR B 2 64  ? 40.277  2.705   -39.557  1.00 81.12 64  B 1 
ATOM 2922 C CD2 . TYR B 2 64  ? 41.203  0.550   -40.160  1.00 81.24 64  B 1 
ATOM 2923 C CE1 . TYR B 2 64  ? 41.569  3.210   -39.342  1.00 80.11 64  B 1 
ATOM 2924 C CE2 . TYR B 2 64  ? 42.495  1.036   -39.958  1.00 79.77 64  B 1 
ATOM 2925 C CZ  . TYR B 2 64  ? 42.678  2.367   -39.536  1.00 85.83 64  B 1 
ATOM 2926 O OH  . TYR B 2 64  ? 43.942  2.840   -39.308  1.00 84.67 64  B 1 
ATOM 2927 N N   . TYR B 2 65  ? 35.795  -0.129  -39.114  1.00 92.25 65  B 1 
ATOM 2928 C CA  . TYR B 2 65  ? 34.511  -0.797  -39.279  1.00 92.20 65  B 1 
ATOM 2929 C C   . TYR B 2 65  ? 33.352  0.096   -38.848  1.00 92.96 65  B 1 
ATOM 2930 O O   . TYR B 2 65  ? 32.418  0.263   -39.623  1.00 91.68 65  B 1 
ATOM 2931 C CB  . TYR B 2 65  ? 34.506  -2.122  -38.506  1.00 91.65 65  B 1 
ATOM 2932 C CG  . TYR B 2 65  ? 35.497  -3.137  -39.017  1.00 91.56 65  B 1 
ATOM 2933 C CD1 . TYR B 2 65  ? 35.164  -3.988  -40.089  1.00 81.79 65  B 1 
ATOM 2934 C CD2 . TYR B 2 65  ? 36.771  -3.251  -38.422  1.00 82.00 65  B 1 
ATOM 2935 C CE1 . TYR B 2 65  ? 36.071  -4.946  -40.553  1.00 81.29 65  B 1 
ATOM 2936 C CE2 . TYR B 2 65  ? 37.687  -4.202  -38.883  1.00 80.40 65  B 1 
ATOM 2937 C CZ  . TYR B 2 65  ? 37.338  -5.058  -39.948  1.00 88.19 65  B 1 
ATOM 2938 O OH  . TYR B 2 65  ? 38.230  -5.994  -40.388  1.00 87.00 65  B 1 
ATOM 2939 N N   . THR B 2 66  ? 33.428  0.764   -37.698  1.00 92.87 66  B 1 
ATOM 2940 C CA  . THR B 2 66  ? 32.357  1.678   -37.262  1.00 92.43 66  B 1 
ATOM 2941 C C   . THR B 2 66  ? 32.179  2.865   -38.202  1.00 92.51 66  B 1 
ATOM 2942 O O   . THR B 2 66  ? 31.055  3.249   -38.500  1.00 91.36 66  B 1 
ATOM 2943 C CB  . THR B 2 66  ? 32.578  2.207   -35.833  1.00 91.58 66  B 1 
ATOM 2944 O OG1 . THR B 2 66  ? 33.842  2.819   -35.693  1.00 80.74 66  B 1 
ATOM 2945 C CG2 . THR B 2 66  ? 32.506  1.096   -34.797  1.00 80.32 66  B 1 
ATOM 2946 N N   . ASN B 2 67  ? 33.252  3.410   -38.721  1.00 92.91 67  B 1 
ATOM 2947 C CA  . ASN B 2 67  ? 33.157  4.492   -39.704  1.00 92.61 67  B 1 
ATOM 2948 C C   . ASN B 2 67  ? 32.538  4.004   -41.028  1.00 92.73 67  B 1 
ATOM 2949 O O   . ASN B 2 67  ? 31.723  4.714   -41.616  1.00 91.36 67  B 1 
ATOM 2950 C CB  . ASN B 2 67  ? 34.547  5.100   -39.940  1.00 92.15 67  B 1 
ATOM 2951 C CG  . ASN B 2 67  ? 35.059  5.979   -38.817  1.00 90.55 67  B 1 
ATOM 2952 O OD1 . ASN B 2 67  ? 34.434  6.258   -37.819  1.00 81.56 67  B 1 
ATOM 2953 N ND2 . ASN B 2 67  ? 36.267  6.494   -38.981  1.00 80.79 67  B 1 
ATOM 2954 N N   . ARG B 2 68  ? 32.890  2.797   -41.479  1.00 91.60 68  B 1 
ATOM 2955 C CA  . ARG B 2 68  ? 32.289  2.204   -42.681  1.00 91.69 68  B 1 
ATOM 2956 C C   . ARG B 2 68  ? 30.826  1.830   -42.452  1.00 91.84 68  B 1 
ATOM 2957 O O   . ARG B 2 68  ? 30.007  2.125   -43.321  1.00 91.13 68  B 1 
ATOM 2958 C CB  . ARG B 2 68  ? 33.135  1.011   -43.147  1.00 90.53 68  B 1 
ATOM 2959 C CG  . ARG B 2 68  ? 32.743  0.587   -44.568  1.00 88.04 68  B 1 
ATOM 2960 C CD  . ARG B 2 68  ? 33.685  -0.475  -45.140  1.00 88.71 68  B 1 
ATOM 2961 N NE  . ARG B 2 68  ? 33.530  -1.757  -44.452  1.00 85.86 68  B 1 
ATOM 2962 C CZ  . ARG B 2 68  ? 34.129  -2.899  -44.761  1.00 87.64 68  B 1 
ATOM 2963 N NH1 . ARG B 2 68  ? 34.974  -2.994  -45.757  1.00 78.00 68  B 1 
ATOM 2964 N NH2 . ARG B 2 68  ? 33.876  -3.972  -44.075  1.00 79.34 68  B 1 
ATOM 2965 N N   . ALA B 2 69  ? 30.495  1.307   -41.290  1.00 92.84 69  B 1 
ATOM 2966 C CA  . ALA B 2 69  ? 29.123  1.027   -40.887  1.00 92.39 69  B 1 
ATOM 2967 C C   . ALA B 2 69  ? 28.251  2.290   -40.937  1.00 92.60 69  B 1 
ATOM 2968 O O   . ALA B 2 69  ? 27.165  2.267   -41.509  1.00 91.55 69  B 1 
ATOM 2969 C CB  . ALA B 2 69  ? 29.129  0.429   -39.476  1.00 92.01 69  B 1 
ATOM 2970 N N   . LEU B 2 70  ? 28.761  3.429   -40.444  1.00 92.93 70  B 1 
ATOM 2971 C CA  . LEU B 2 70  ? 28.039  4.699   -40.524  1.00 92.15 70  B 1 
ATOM 2972 C C   . LEU B 2 70  ? 27.823  5.156   -41.976  1.00 92.65 70  B 1 
ATOM 2973 O O   . LEU B 2 70  ? 26.774  5.712   -42.293  1.00 91.62 70  B 1 
ATOM 2974 C CB  . LEU B 2 70  ? 28.780  5.763   -39.706  1.00 91.34 70  B 1 
ATOM 2975 C CG  . LEU B 2 70  ? 28.031  7.111   -39.596  1.00 87.21 70  B 1 
ATOM 2976 C CD1 . LEU B 2 70  ? 26.678  6.975   -38.904  1.00 77.08 70  B 1 
ATOM 2977 C CD2 . LEU B 2 70  ? 28.864  8.107   -38.803  1.00 77.35 70  B 1 
ATOM 2978 N N   . CYS B 2 71  ? 28.776  4.907   -42.880  1.00 92.69 71  B 1 
ATOM 2979 C CA  . CYS B 2 71  ? 28.579  5.151   -44.307  1.00 92.29 71  B 1 
ATOM 2980 C C   . CYS B 2 71  ? 27.453  4.281   -44.861  1.00 92.43 71  B 1 
ATOM 2981 O O   . CYS B 2 71  ? 26.558  4.798   -45.525  1.00 91.25 71  B 1 
ATOM 2982 C CB  . CYS B 2 71  ? 29.878  4.921   -45.091  1.00 91.74 71  B 1 
ATOM 2983 S SG  . CYS B 2 71  ? 31.170  6.094   -44.597  1.00 87.29 71  B 1 
ATOM 2984 N N   . TYR B 2 72  ? 27.467  2.983   -44.558  1.00 93.27 72  B 1 
ATOM 2985 C CA  . TYR B 2 72  ? 26.419  2.056   -44.993  1.00 92.86 72  B 1 
ATOM 2986 C C   . TYR B 2 72  ? 25.048  2.420   -44.427  1.00 92.89 72  B 1 
ATOM 2987 O O   . TYR B 2 72  ? 24.070  2.399   -45.168  1.00 91.33 72  B 1 
ATOM 2988 C CB  . TYR B 2 72  ? 26.804  0.629   -44.628  1.00 92.66 72  B 1 
ATOM 2989 C CG  . TYR B 2 72  ? 27.955  0.029   -45.416  1.00 91.92 72  B 1 
ATOM 2990 C CD1 . TYR B 2 72  ? 28.054  0.221   -46.812  1.00 83.00 72  B 1 
ATOM 2991 C CD2 . TYR B 2 72  ? 28.907  -0.767  -44.764  1.00 83.29 72  B 1 
ATOM 2992 C CE1 . TYR B 2 72  ? 29.084  -0.373  -47.547  1.00 82.40 72  B 1 
ATOM 2993 C CE2 . TYR B 2 72  ? 29.939  -1.363  -45.485  1.00 81.70 72  B 1 
ATOM 2994 C CZ  . TYR B 2 72  ? 30.034  -1.174  -46.878  1.00 88.51 72  B 1 
ATOM 2995 O OH  . TYR B 2 72  ? 31.047  -1.772  -47.593  1.00 86.85 72  B 1 
ATOM 2996 N N   . LEU B 2 73  ? 24.971  2.853   -43.164  1.00 92.69 73  B 1 
ATOM 2997 C CA  . LEU B 2 73  ? 23.752  3.386   -42.553  1.00 91.48 73  B 1 
ATOM 2998 C C   . LEU B 2 73  ? 23.195  4.577   -43.339  1.00 91.69 73  B 1 
ATOM 2999 O O   . LEU B 2 73  ? 22.016  4.612   -43.670  1.00 90.10 73  B 1 
ATOM 3000 C CB  . LEU B 2 73  ? 24.053  3.782   -41.094  1.00 90.98 73  B 1 
ATOM 3001 C CG  . LEU B 2 73  ? 23.356  2.862   -40.071  1.00 86.29 73  B 1 
ATOM 3002 C CD1 . LEU B 2 73  ? 24.123  2.885   -38.759  1.00 77.72 73  B 1 
ATOM 3003 C CD2 . LEU B 2 73  ? 21.921  3.320   -39.822  1.00 78.48 73  B 1 
ATOM 3004 N N   . LYS B 2 74  ? 24.064  5.533   -43.706  1.00 92.36 74  B 1 
ATOM 3005 C CA  . LYS B 2 74  ? 23.669  6.686   -44.524  1.00 90.97 74  B 1 
ATOM 3006 C C   . LYS B 2 74  ? 23.274  6.313   -45.954  1.00 91.46 74  B 1 
ATOM 3007 O O   . LYS B 2 74  ? 22.527  7.054   -46.585  1.00 89.23 74  B 1 
ATOM 3008 C CB  . LYS B 2 74  ? 24.795  7.731   -44.537  1.00 90.12 74  B 1 
ATOM 3009 C CG  . LYS B 2 74  ? 25.043  8.410   -43.179  1.00 86.51 74  B 1 
ATOM 3010 C CD  . LYS B 2 74  ? 23.842  9.223   -42.704  1.00 82.07 74  B 1 
ATOM 3011 C CE  . LYS B 2 74  ? 24.167  9.921   -41.369  1.00 77.24 74  B 1 
ATOM 3012 N NZ  . LYS B 2 74  ? 22.963  10.535  -40.770  1.00 69.46 74  B 1 
ATOM 3013 N N   . MET B 2 75  ? 23.756  5.182   -46.451  1.00 91.32 75  B 1 
ATOM 3014 C CA  . MET B 2 75  ? 23.405  4.612   -47.751  1.00 90.49 75  B 1 
ATOM 3015 C C   . MET B 2 75  ? 22.212  3.653   -47.693  1.00 90.47 75  B 1 
ATOM 3016 O O   . MET B 2 75  ? 21.884  3.045   -48.709  1.00 87.62 75  B 1 
ATOM 3017 C CB  . MET B 2 75  ? 24.635  3.897   -48.329  1.00 89.60 75  B 1 
ATOM 3018 C CG  . MET B 2 75  ? 25.792  4.847   -48.681  1.00 86.22 75  B 1 
ATOM 3019 S SD  . MET B 2 75  ? 27.385  4.015   -48.998  1.00 84.66 75  B 1 
ATOM 3020 C CE  . MET B 2 75  ? 26.939  2.961   -50.391  1.00 72.95 75  B 1 
ATOM 3021 N N   . GLN B 2 76  ? 21.575  3.478   -46.524  1.00 91.03 76  B 1 
ATOM 3022 C CA  . GLN B 2 76  ? 20.511  2.501   -46.264  1.00 90.40 76  B 1 
ATOM 3023 C C   . GLN B 2 76  ? 20.906  1.040   -46.581  1.00 91.35 76  B 1 
ATOM 3024 O O   . GLN B 2 76  ? 20.077  0.216   -46.933  1.00 87.76 76  B 1 
ATOM 3025 C CB  . GLN B 2 76  ? 19.179  2.925   -46.906  1.00 88.88 76  B 1 
ATOM 3026 C CG  . GLN B 2 76  ? 18.682  4.283   -46.390  1.00 84.34 76  B 1 
ATOM 3027 C CD  . GLN B 2 76  ? 17.234  4.574   -46.798  1.00 76.96 76  B 1 
ATOM 3028 O OE1 . GLN B 2 76  ? 16.676  3.992   -47.720  1.00 67.69 76  B 1 
ATOM 3029 N NE2 . GLN B 2 76  ? 16.565  5.467   -46.114  1.00 65.48 76  B 1 
ATOM 3030 N N   . GLN B 2 77  ? 22.191  0.720   -46.430  1.00 90.73 77  B 1 
ATOM 3031 C CA  . GLN B 2 77  ? 22.700  -0.638  -46.602  1.00 90.61 77  B 1 
ATOM 3032 C C   . GLN B 2 77  ? 22.833  -1.326  -45.236  1.00 91.47 77  B 1 
ATOM 3033 O O   . GLN B 2 77  ? 23.925  -1.583  -44.743  1.00 88.77 77  B 1 
ATOM 3034 C CB  . GLN B 2 77  ? 24.015  -0.626  -47.394  1.00 89.24 77  B 1 
ATOM 3035 C CG  . GLN B 2 77  ? 23.784  -0.172  -48.844  1.00 85.43 77  B 1 
ATOM 3036 C CD  . GLN B 2 77  ? 25.048  -0.275  -49.709  1.00 81.13 77  B 1 
ATOM 3037 O OE1 . GLN B 2 77  ? 26.164  -0.393  -49.241  1.00 72.13 77  B 1 
ATOM 3038 N NE2 . GLN B 2 77  ? 24.901  -0.228  -51.001  1.00 69.30 77  B 1 
ATOM 3039 N N   . HIS B 2 78  ? 21.679  -1.622  -44.630  1.00 92.43 78  B 1 
ATOM 3040 C CA  . HIS B 2 78  ? 21.587  -2.056  -43.237  1.00 91.83 78  B 1 
ATOM 3041 C C   . HIS B 2 78  ? 22.328  -3.364  -42.957  1.00 92.50 78  B 1 
ATOM 3042 O O   . HIS B 2 78  ? 23.051  -3.447  -41.970  1.00 90.32 78  B 1 
ATOM 3043 C CB  . HIS B 2 78  ? 20.112  -2.143  -42.821  1.00 89.56 78  B 1 
ATOM 3044 C CG  . HIS B 2 78  ? 19.356  -0.866  -43.071  1.00 87.72 78  B 1 
ATOM 3045 N ND1 . HIS B 2 78  ? 19.683  0.386   -42.582  1.00 73.55 78  B 1 
ATOM 3046 C CD2 . HIS B 2 78  ? 18.276  -0.696  -43.897  1.00 73.64 78  B 1 
ATOM 3047 C CE1 . HIS B 2 78  ? 18.820  1.271   -43.098  1.00 74.53 78  B 1 
ATOM 3048 N NE2 . HIS B 2 78  ? 17.954  0.654   -43.901  1.00 75.82 78  B 1 
ATOM 3049 N N   . GLU B 2 79  ? 22.258  -4.357  -43.841  1.00 91.10 79  B 1 
ATOM 3050 C CA  . GLU B 2 79  ? 22.974  -5.618  -43.658  1.00 90.50 79  B 1 
ATOM 3051 C C   . GLU B 2 79  ? 24.500  -5.436  -43.623  1.00 91.10 79  B 1 
ATOM 3052 O O   . GLU B 2 79  ? 25.188  -6.036  -42.799  1.00 88.88 79  B 1 
ATOM 3053 C CB  . GLU B 2 79  ? 22.642  -6.615  -44.778  1.00 89.00 79  B 1 
ATOM 3054 C CG  . GLU B 2 79  ? 21.230  -7.202  -44.671  1.00 80.80 79  B 1 
ATOM 3055 C CD  . GLU B 2 79  ? 21.052  -8.421  -45.587  1.00 73.13 79  B 1 
ATOM 3056 O OE1 . GLU B 2 79  ? 20.138  -9.218  -45.307  1.00 63.52 79  B 1 
ATOM 3057 O OE2 . GLU B 2 79  ? 21.860  -8.563  -46.534  1.00 63.94 79  B 1 
ATOM 3058 N N   . GLN B 2 80  ? 25.030  -4.596  -44.494  1.00 91.87 80  B 1 
ATOM 3059 C CA  . GLN B 2 80  ? 26.466  -4.324  -44.540  1.00 91.74 80  B 1 
ATOM 3060 C C   . GLN B 2 80  ? 26.911  -3.521  -43.315  1.00 92.58 80  B 1 
ATOM 3061 O O   . GLN B 2 80  ? 27.962  -3.796  -42.738  1.00 90.68 80  B 1 
ATOM 3062 C CB  . GLN B 2 80  ? 26.840  -3.595  -45.833  1.00 91.03 80  B 1 
ATOM 3063 C CG  . GLN B 2 80  ? 26.530  -4.435  -47.085  1.00 87.30 80  B 1 
ATOM 3064 C CD  . GLN B 2 80  ? 26.990  -3.771  -48.385  1.00 81.62 80  B 1 
ATOM 3065 O OE1 . GLN B 2 80  ? 27.802  -2.865  -48.411  1.00 70.44 80  B 1 
ATOM 3066 N NE2 . GLN B 2 80  ? 26.495  -4.215  -49.510  1.00 67.47 80  B 1 
ATOM 3067 N N   . ALA B 2 81  ? 26.092  -2.576  -42.889  1.00 92.29 81  B 1 
ATOM 3068 C CA  . ALA B 2 81  ? 26.330  -1.829  -41.662  1.00 92.13 81  B 1 
ATOM 3069 C C   . ALA B 2 81  ? 26.316  -2.748  -40.436  1.00 92.61 81  B 1 
ATOM 3070 O O   . ALA B 2 81  ? 27.218  -2.668  -39.593  1.00 91.39 81  B 1 
ATOM 3071 C CB  . ALA B 2 81  ? 25.276  -0.716  -41.549  1.00 91.73 81  B 1 
ATOM 3072 N N   . LEU B 2 82  ? 25.353  -3.685  -40.368  1.00 92.61 82  B 1 
ATOM 3073 C CA  . LEU B 2 82  ? 25.228  -4.672  -39.300  1.00 92.33 82  B 1 
ATOM 3074 C C   . LEU B 2 82  ? 26.458  -5.584  -39.229  1.00 92.80 82  B 1 
ATOM 3075 O O   . LEU B 2 82  ? 27.003  -5.810  -38.149  1.00 91.36 82  B 1 
ATOM 3076 C CB  . LEU B 2 82  ? 23.948  -5.484  -39.556  1.00 90.67 82  B 1 
ATOM 3077 C CG  . LEU B 2 82  ? 23.485  -6.276  -38.310  1.00 85.57 82  B 1 
ATOM 3078 C CD1 . LEU B 2 82  ? 22.278  -5.600  -37.678  1.00 75.49 82  B 1 
ATOM 3079 C CD2 . LEU B 2 82  ? 23.091  -7.699  -38.684  1.00 75.03 82  B 1 
ATOM 3080 N N   . ALA B 2 83  ? 26.937  -6.061  -40.374  1.00 92.86 83  B 1 
ATOM 3081 C CA  . ALA B 2 83  ? 28.140  -6.879  -40.454  1.00 92.75 83  B 1 
ATOM 3082 C C   . ALA B 2 83  ? 29.382  -6.127  -39.952  1.00 93.19 83  B 1 
ATOM 3083 O O   . ALA B 2 83  ? 30.158  -6.668  -39.157  1.00 91.77 83  B 1 
ATOM 3084 C CB  . ALA B 2 83  ? 28.302  -7.368  -41.900  1.00 92.16 83  B 1 
ATOM 3085 N N   . ASP B 2 84  ? 29.554  -4.876  -40.363  1.00 92.59 84  B 1 
ATOM 3086 C CA  . ASP B 2 84  ? 30.668  -4.045  -39.909  1.00 92.42 84  B 1 
ATOM 3087 C C   . ASP B 2 84  ? 30.582  -3.706  -38.415  1.00 92.82 84  B 1 
ATOM 3088 O O   . ASP B 2 84  ? 31.605  -3.729  -37.720  1.00 91.14 84  B 1 
ATOM 3089 C CB  . ASP B 2 84  ? 30.747  -2.763  -40.747  1.00 91.66 84  B 1 
ATOM 3090 C CG  . ASP B 2 84  ? 31.525  -2.917  -42.059  1.00 90.28 84  B 1 
ATOM 3091 O OD1 . ASP B 2 84  ? 32.119  -3.974  -42.342  1.00 82.39 84  B 1 
ATOM 3092 O OD2 . ASP B 2 84  ? 31.674  -1.900  -42.776  1.00 82.93 84  B 1 
ATOM 3093 N N   . CYS B 2 85  ? 29.390  -3.454  -37.887  1.00 92.64 85  B 1 
ATOM 3094 C CA  . CYS B 2 85  ? 29.191  -3.233  -36.454  1.00 92.77 85  B 1 
ATOM 3095 C C   . CYS B 2 85  ? 29.545  -4.484  -35.636  1.00 93.06 85  B 1 
ATOM 3096 O O   . CYS B 2 85  ? 30.250  -4.372  -34.637  1.00 92.09 85  B 1 
ATOM 3097 C CB  . CYS B 2 85  ? 27.743  -2.811  -36.177  1.00 92.47 85  B 1 
ATOM 3098 S SG  . CYS B 2 85  ? 27.464  -1.113  -36.750  1.00 88.86 85  B 1 
ATOM 3099 N N   . ARG B 2 86  ? 29.102  -5.670  -36.070  1.00 92.76 86  B 1 
ATOM 3100 C CA  . ARG B 2 86  ? 29.470  -6.937  -35.416  1.00 91.79 86  B 1 
ATOM 3101 C C   . ARG B 2 86  ? 30.984  -7.135  -35.409  1.00 91.94 86  B 1 
ATOM 3102 O O   . ARG B 2 86  ? 31.553  -7.438  -34.365  1.00 90.78 86  B 1 
ATOM 3103 C CB  . ARG B 2 86  ? 28.771  -8.122  -36.089  1.00 91.13 86  B 1 
ATOM 3104 C CG  . ARG B 2 86  ? 27.285  -8.213  -35.685  1.00 84.91 86  B 1 
ATOM 3105 C CD  . ARG B 2 86  ? 26.624  -9.421  -36.364  1.00 80.75 86  B 1 
ATOM 3106 N NE  . ARG B 2 86  ? 25.221  -9.557  -35.964  1.00 73.78 86  B 1 
ATOM 3107 C CZ  . ARG B 2 86  ? 24.327  -10.399 -36.481  1.00 66.49 86  B 1 
ATOM 3108 N NH1 . ARG B 2 86  ? 24.641  -11.243 -37.428  1.00 59.73 86  B 1 
ATOM 3109 N NH2 . ARG B 2 86  ? 23.097  -10.393 -36.048  1.00 61.49 86  B 1 
ATOM 3110 N N   . ARG B 2 87  ? 31.643  -6.881  -36.545  1.00 91.55 87  B 1 
ATOM 3111 C CA  . ARG B 2 87  ? 33.095  -7.003  -36.635  1.00 91.59 87  B 1 
ATOM 3112 C C   . ARG B 2 87  ? 33.824  -5.988  -35.744  1.00 92.10 87  B 1 
ATOM 3113 O O   . ARG B 2 87  ? 34.836  -6.328  -35.146  1.00 90.38 87  B 1 
ATOM 3114 C CB  . ARG B 2 87  ? 33.513  -6.879  -38.105  1.00 90.89 87  B 1 
ATOM 3115 C CG  . ARG B 2 87  ? 34.916  -7.431  -38.376  1.00 80.37 87  B 1 
ATOM 3116 C CD  . ARG B 2 87  ? 34.942  -8.950  -38.158  1.00 79.00 87  B 1 
ATOM 3117 N NE  . ARG B 2 87  ? 36.252  -9.536  -38.516  1.00 71.19 87  B 1 
ATOM 3118 C CZ  . ARG B 2 87  ? 36.627  -10.770 -38.210  1.00 63.52 87  B 1 
ATOM 3119 N NH1 . ARG B 2 87  ? 35.830  -11.601 -37.573  1.00 56.66 87  B 1 
ATOM 3120 N NH2 . ARG B 2 87  ? 37.806  -11.191 -38.522  1.00 55.64 87  B 1 
ATOM 3121 N N   . ALA B 2 88  ? 33.307  -4.773  -35.633  1.00 92.70 88  B 1 
ATOM 3122 C CA  . ALA B 2 88  ? 33.844  -3.777  -34.711  1.00 92.16 88  B 1 
ATOM 3123 C C   . ALA B 2 88  ? 33.711  -4.215  -33.246  1.00 92.33 88  B 1 
ATOM 3124 O O   . ALA B 2 88  ? 34.651  -4.039  -32.478  1.00 90.92 88  B 1 
ATOM 3125 C CB  . ALA B 2 88  ? 33.138  -2.433  -34.953  1.00 91.84 88  B 1 
ATOM 3126 N N   . LEU B 2 89  ? 32.584  -4.829  -32.871  1.00 92.17 89  B 1 
ATOM 3127 C CA  . LEU B 2 89  ? 32.348  -5.337  -31.521  1.00 91.66 89  B 1 
ATOM 3128 C C   . LEU B 2 89  ? 33.207  -6.566  -31.178  1.00 91.72 89  B 1 
ATOM 3129 O O   . LEU B 2 89  ? 33.615  -6.704  -30.031  1.00 89.83 89  B 1 
ATOM 3130 C CB  . LEU B 2 89  ? 30.857  -5.675  -31.352  1.00 91.03 89  B 1 
ATOM 3131 C CG  . LEU B 2 89  ? 29.944  -4.440  -31.274  1.00 88.47 89  B 1 
ATOM 3132 C CD1 . LEU B 2 89  ? 28.482  -4.879  -31.324  1.00 79.71 89  B 1 
ATOM 3133 C CD2 . LEU B 2 89  ? 30.177  -3.656  -29.980  1.00 80.79 89  B 1 
ATOM 3134 N N   . GLU B 2 90  ? 33.537  -7.405  -32.148  1.00 92.20 90  B 1 
ATOM 3135 C CA  . GLU B 2 90  ? 34.507  -8.485  -31.954  1.00 91.40 90  B 1 
ATOM 3136 C C   . GLU B 2 90  ? 35.917  -7.946  -31.633  1.00 91.34 90  B 1 
ATOM 3137 O O   . GLU B 2 90  ? 36.691  -8.615  -30.947  1.00 88.59 90  B 1 
ATOM 3138 C CB  . GLU B 2 90  ? 34.603  -9.351  -33.221  1.00 90.99 90  B 1 
ATOM 3139 C CG  . GLU B 2 90  ? 33.383  -10.256 -33.456  1.00 84.54 90  B 1 
ATOM 3140 C CD  . GLU B 2 90  ? 33.458  -11.013 -34.808  1.00 80.95 90  B 1 
ATOM 3141 O OE1 . GLU B 2 90  ? 32.528  -11.779 -35.113  1.00 71.63 90  B 1 
ATOM 3142 O OE2 . GLU B 2 90  ? 34.444  -10.829 -35.562  1.00 74.32 90  B 1 
ATOM 3143 N N   . LEU B 2 91  ? 36.262  -6.766  -32.147  1.00 91.74 91  B 1 
ATOM 3144 C CA  . LEU B 2 91  ? 37.549  -6.117  -31.904  1.00 90.52 91  B 1 
ATOM 3145 C C   . LEU B 2 91  ? 37.541  -5.247  -30.640  1.00 90.60 91  B 1 
ATOM 3146 O O   . LEU B 2 91  ? 38.556  -5.170  -29.943  1.00 86.96 91  B 1 
ATOM 3147 C CB  . LEU B 2 91  ? 37.917  -5.262  -33.132  1.00 89.66 91  B 1 
ATOM 3148 C CG  . LEU B 2 91  ? 38.195  -6.073  -34.412  1.00 87.55 91  B 1 
ATOM 3149 C CD1 . LEU B 2 91  ? 38.304  -5.115  -35.598  1.00 79.45 91  B 1 
ATOM 3150 C CD2 . LEU B 2 91  ? 39.501  -6.868  -34.320  1.00 79.02 91  B 1 
ATOM 3151 N N   . ASP B 2 92  ? 36.424  -4.589  -30.361  1.00 89.91 92  B 1 
ATOM 3152 C CA  . ASP B 2 92  ? 36.209  -3.719  -29.198  1.00 89.65 92  B 1 
ATOM 3153 C C   . ASP B 2 92  ? 34.758  -3.824  -28.723  1.00 90.01 92  B 1 
ATOM 3154 O O   . ASP B 2 92  ? 33.869  -3.081  -29.143  1.00 87.02 92  B 1 
ATOM 3155 C CB  . ASP B 2 92  ? 36.604  -2.276  -29.551  1.00 87.82 92  B 1 
ATOM 3156 C CG  . ASP B 2 92  ? 36.399  -1.298  -28.394  1.00 85.77 92  B 1 
ATOM 3157 O OD1 . ASP B 2 92  ? 36.117  -1.755  -27.260  1.00 77.03 92  B 1 
ATOM 3158 O OD2 . ASP B 2 92  ? 36.491  -0.077  -28.655  1.00 77.26 92  B 1 
ATOM 3159 N N   . GLY B 2 93  ? 34.511  -4.764  -27.802  1.00 89.88 93  B 1 
ATOM 3160 C CA  . GLY B 2 93  ? 33.196  -5.001  -27.221  1.00 88.93 93  B 1 
ATOM 3161 C C   . GLY B 2 93  ? 32.635  -3.842  -26.394  1.00 89.60 93  B 1 
ATOM 3162 O O   . GLY B 2 93  ? 31.440  -3.819  -26.112  1.00 86.76 93  B 1 
ATOM 3163 N N   . GLN B 2 94  ? 33.478  -2.861  -26.036  1.00 88.97 94  B 1 
ATOM 3164 C CA  . GLN B 2 94  ? 33.080  -1.648  -25.312  1.00 88.31 94  B 1 
ATOM 3165 C C   . GLN B 2 94  ? 32.939  -0.419  -26.215  1.00 89.64 94  B 1 
ATOM 3166 O O   . GLN B 2 94  ? 32.758  0.699   -25.738  1.00 86.66 94  B 1 
ATOM 3167 C CB  . GLN B 2 94  ? 34.046  -1.395  -24.142  1.00 85.99 94  B 1 
ATOM 3168 C CG  . GLN B 2 94  ? 34.002  -2.515  -23.085  1.00 81.36 94  B 1 
ATOM 3169 C CD  . GLN B 2 94  ? 34.586  -2.086  -21.742  1.00 74.11 94  B 1 
ATOM 3170 O OE1 . GLN B 2 94  ? 35.202  -1.044  -21.595  1.00 63.66 94  B 1 
ATOM 3171 N NE2 . GLN B 2 94  ? 34.396  -2.865  -20.699  1.00 62.34 94  B 1 
ATOM 3172 N N   . SER B 2 95  ? 32.964  -0.596  -27.533  1.00 90.11 95  B 1 
ATOM 3173 C CA  . SER B 2 95  ? 32.795  0.505   -28.478  1.00 90.95 95  B 1 
ATOM 3174 C C   . SER B 2 95  ? 31.373  1.061   -28.422  1.00 91.76 95  B 1 
ATOM 3175 O O   . SER B 2 95  ? 30.433  0.495   -28.985  1.00 90.52 95  B 1 
ATOM 3176 C CB  . SER B 2 95  ? 33.158  0.065   -29.889  1.00 90.40 95  B 1 
ATOM 3177 O OG  . SER B 2 95  ? 33.077  1.167   -30.787  1.00 86.19 95  B 1 
ATOM 3178 N N   . VAL B 2 96  ? 31.227  2.239   -27.817  1.00 91.61 96  B 1 
ATOM 3179 C CA  . VAL B 2 96  ? 29.949  2.976   -27.766  1.00 91.41 96  B 1 
ATOM 3180 C C   . VAL B 2 96  ? 29.381  3.170   -29.168  1.00 92.18 96  B 1 
ATOM 3181 O O   . VAL B 2 96  ? 28.196  2.937   -29.403  1.00 91.59 96  B 1 
ATOM 3182 C CB  . VAL B 2 96  ? 30.126  4.350   -27.101  1.00 90.34 96  B 1 
ATOM 3183 C CG1 . VAL B 2 96  ? 28.816  5.140   -27.073  1.00 82.44 96  B 1 
ATOM 3184 C CG2 . VAL B 2 96  ? 30.633  4.215   -25.666  1.00 81.38 96  B 1 
ATOM 3185 N N   . LYS B 2 97  ? 30.229  3.571   -30.125  1.00 91.56 97  B 1 
ATOM 3186 C CA  . LYS B 2 97  ? 29.807  3.793   -31.510  1.00 91.48 97  B 1 
ATOM 3187 C C   . LYS B 2 97  ? 29.336  2.508   -32.185  1.00 91.97 97  B 1 
ATOM 3188 O O   . LYS B 2 97  ? 28.371  2.555   -32.930  1.00 91.17 97  B 1 
ATOM 3189 C CB  . LYS B 2 97  ? 30.931  4.436   -32.325  1.00 90.59 97  B 1 
ATOM 3190 C CG  . LYS B 2 97  ? 31.191  5.878   -31.892  1.00 87.07 97  B 1 
ATOM 3191 C CD  . LYS B 2 97  ? 32.218  6.530   -32.822  1.00 83.20 97  B 1 
ATOM 3192 C CE  . LYS B 2 97  ? 32.435  7.984   -32.409  1.00 75.89 97  B 1 
ATOM 3193 N NZ  . LYS B 2 97  ? 33.386  8.664   -33.313  1.00 67.25 97  B 1 
ATOM 3194 N N   . ALA B 2 98  ? 30.001  1.381   -31.925  1.00 92.47 98  B 1 
ATOM 3195 C CA  . ALA B 2 98  ? 29.611  0.100   -32.499  1.00 92.55 98  B 1 
ATOM 3196 C C   . ALA B 2 98  ? 28.230  -0.332  -31.991  1.00 93.08 98  B 1 
ATOM 3197 O O   . ALA B 2 98  ? 27.369  -0.663  -32.804  1.00 92.10 98  B 1 
ATOM 3198 C CB  . ALA B 2 98  ? 30.692  -0.942  -32.211  1.00 92.34 98  B 1 
ATOM 3199 N N   . HIS B 2 99  ? 27.987  -0.239  -30.678  1.00 93.49 99  B 1 
ATOM 3200 C CA  . HIS B 2 99  ? 26.670  -0.524  -30.115  1.00 93.03 99  B 1 
ATOM 3201 C C   . HIS B 2 99  ? 25.605  0.463   -30.591  1.00 93.24 99  B 1 
ATOM 3202 O O   . HIS B 2 99  ? 24.501  0.053   -30.935  1.00 92.48 99  B 1 
ATOM 3203 C CB  . HIS B 2 99  ? 26.750  -0.525  -28.583  1.00 92.59 99  B 1 
ATOM 3204 C CG  . HIS B 2 99  ? 27.332  -1.784  -28.020  1.00 91.60 99  B 1 
ATOM 3205 N ND1 . HIS B 2 99  ? 26.741  -3.035  -28.068  1.00 78.11 99  B 1 
ATOM 3206 C CD2 . HIS B 2 99  ? 28.518  -1.930  -27.350  1.00 78.23 99  B 1 
ATOM 3207 C CE1 . HIS B 2 99  ? 27.563  -3.902  -27.445  1.00 81.13 99  B 1 
ATOM 3208 N NE2 . HIS B 2 99  ? 28.639  -3.266  -26.996  1.00 83.04 99  B 1 
ATOM 3209 N N   . PHE B 2 100 ? 25.923  1.759   -30.672  1.00 93.47 100 B 1 
ATOM 3210 C CA  . PHE B 2 100 ? 24.987  2.780   -31.144  1.00 93.04 100 B 1 
ATOM 3211 C C   . PHE B 2 100 ? 24.581  2.559   -32.602  1.00 93.42 100 B 1 
ATOM 3212 O O   . PHE B 2 100 ? 23.395  2.527   -32.909  1.00 92.81 100 B 1 
ATOM 3213 C CB  . PHE B 2 100 ? 25.595  4.167   -30.926  1.00 92.15 100 B 1 
ATOM 3214 C CG  . PHE B 2 100 ? 24.690  5.314   -31.349  1.00 91.12 100 B 1 
ATOM 3215 C CD1 . PHE B 2 100 ? 25.176  6.334   -32.187  1.00 81.03 100 B 1 
ATOM 3216 C CD2 . PHE B 2 100 ? 23.352  5.363   -30.921  1.00 80.81 100 B 1 
ATOM 3217 C CE1 . PHE B 2 100 ? 24.343  7.388   -32.578  1.00 81.00 100 B 1 
ATOM 3218 C CE2 . PHE B 2 100 ? 22.512  6.415   -31.318  1.00 79.70 100 B 1 
ATOM 3219 C CZ  . PHE B 2 100 ? 23.008  7.429   -32.145  1.00 85.27 100 B 1 
ATOM 3220 N N   . PHE B 2 101 ? 25.545  2.353   -33.487  1.00 92.96 101 B 1 
ATOM 3221 C CA  . PHE B 2 101 ? 25.267  2.113   -34.896  1.00 92.87 101 B 1 
ATOM 3222 C C   . PHE B 2 101 ? 24.606  0.748   -35.140  1.00 93.39 101 B 1 
ATOM 3223 O O   . PHE B 2 101 ? 23.736  0.656   -35.999  1.00 92.16 101 B 1 
ATOM 3224 C CB  . PHE B 2 101 ? 26.547  2.263   -35.736  1.00 92.37 101 B 1 
ATOM 3225 C CG  . PHE B 2 101 ? 27.218  3.616   -35.684  1.00 92.17 101 B 1 
ATOM 3226 C CD1 . PHE B 2 101 ? 26.506  4.803   -35.427  1.00 83.43 101 B 1 
ATOM 3227 C CD2 . PHE B 2 101 ? 28.606  3.700   -35.930  1.00 83.15 101 B 1 
ATOM 3228 C CE1 . PHE B 2 101 ? 27.167  6.042   -35.377  1.00 82.59 101 B 1 
ATOM 3229 C CE2 . PHE B 2 101 ? 29.269  4.938   -35.888  1.00 82.10 101 B 1 
ATOM 3230 C CZ  . PHE B 2 101 ? 28.547  6.096   -35.602  1.00 87.79 101 B 1 
ATOM 3231 N N   . LEU B 2 102 ? 24.954  -0.270  -34.357  1.00 93.07 102 B 1 
ATOM 3232 C CA  . LEU B 2 102 ? 24.273  -1.559  -34.397  1.00 92.87 102 B 1 
ATOM 3233 C C   . LEU B 2 102 ? 22.800  -1.400  -34.037  1.00 93.33 102 B 1 
ATOM 3234 O O   . LEU B 2 102 ? 21.943  -1.849  -34.788  1.00 92.54 102 B 1 
ATOM 3235 C CB  . LEU B 2 102 ? 24.995  -2.547  -33.467  1.00 92.26 102 B 1 
ATOM 3236 C CG  . LEU B 2 102 ? 24.386  -3.961  -33.450  1.00 89.50 102 B 1 
ATOM 3237 C CD1 . LEU B 2 102 ? 24.419  -4.630  -34.822  1.00 79.91 102 B 1 
ATOM 3238 C CD2 . LEU B 2 102 ? 25.183  -4.852  -32.490  1.00 79.88 102 B 1 
ATOM 3239 N N   . GLY B 2 103 ? 22.500  -0.698  -32.944  1.00 93.40 103 B 1 
ATOM 3240 C CA  . GLY B 2 103 ? 21.127  -0.396  -32.549  1.00 92.71 103 B 1 
ATOM 3241 C C   . GLY B 2 103 ? 20.370  0.422   -33.598  1.00 92.88 103 B 1 
ATOM 3242 O O   . GLY B 2 103 ? 19.209  0.132   -33.877  1.00 91.84 103 B 1 
ATOM 3243 N N   . GLN B 2 104 ? 21.023  1.385   -34.254  1.00 93.02 104 B 1 
ATOM 3244 C CA  . GLN B 2 104 ? 20.420  2.119   -35.362  1.00 91.92 104 B 1 
ATOM 3245 C C   . GLN B 2 104 ? 20.141  1.222   -36.580  1.00 91.93 104 B 1 
ATOM 3246 O O   . GLN B 2 104 ? 19.077  1.350   -37.177  1.00 90.51 104 B 1 
ATOM 3247 C CB  . GLN B 2 104 ? 21.296  3.311   -35.779  1.00 91.10 104 B 1 
ATOM 3248 C CG  . GLN B 2 104 ? 21.227  4.471   -34.775  1.00 85.18 104 B 1 
ATOM 3249 C CD  . GLN B 2 104 ? 21.862  5.743   -35.321  1.00 81.42 104 B 1 
ATOM 3250 O OE1 . GLN B 2 104 ? 22.854  5.741   -36.033  1.00 71.14 104 B 1 
ATOM 3251 N NE2 . GLN B 2 104 ? 21.304  6.896   -35.029  1.00 68.86 104 B 1 
ATOM 3252 N N   . CYS B 2 105 ? 21.048  0.308   -36.932  1.00 92.43 105 B 1 
ATOM 3253 C CA  . CYS B 2 105 ? 20.788  -0.667  -37.997  1.00 91.92 105 B 1 
ATOM 3254 C C   . CYS B 2 105 ? 19.582  -1.538  -37.663  1.00 92.35 105 B 1 
ATOM 3255 O O   . CYS B 2 105 ? 18.684  -1.696  -38.489  1.00 90.58 105 B 1 
ATOM 3256 C CB  . CYS B 2 105 ? 22.009  -1.573  -38.221  1.00 90.71 105 B 1 
ATOM 3257 S SG  . CYS B 2 105 ? 23.418  -0.667  -38.895  1.00 82.43 105 B 1 
ATOM 3258 N N   . GLN B 2 106 ? 19.542  -2.071  -36.451  1.00 92.80 106 B 1 
ATOM 3259 C CA  . GLN B 2 106 ? 18.460  -2.936  -35.985  1.00 92.21 106 B 1 
ATOM 3260 C C   . GLN B 2 106 ? 17.119  -2.194  -35.907  1.00 91.86 106 B 1 
ATOM 3261 O O   . GLN B 2 106 ? 16.084  -2.785  -36.184  1.00 90.08 106 B 1 
ATOM 3262 C CB  . GLN B 2 106 ? 18.839  -3.521  -34.623  1.00 92.20 106 B 1 
ATOM 3263 C CG  . GLN B 2 106 ? 19.965  -4.547  -34.741  1.00 91.15 106 B 1 
ATOM 3264 C CD  . GLN B 2 106 ? 20.509  -4.998  -33.382  1.00 91.09 106 B 1 
ATOM 3265 O OE1 . GLN B 2 106 ? 20.655  -4.226  -32.449  1.00 83.00 106 B 1 
ATOM 3266 N NE2 . GLN B 2 106 ? 20.846  -6.261  -33.248  1.00 81.15 106 B 1 
ATOM 3267 N N   . LEU B 2 107 ? 17.134  -0.897  -35.582  1.00 92.75 107 B 1 
ATOM 3268 C CA  . LEU B 2 107 ? 15.943  -0.050  -35.609  1.00 91.35 107 B 1 
ATOM 3269 C C   . LEU B 2 107 ? 15.379  0.084   -37.025  1.00 91.29 107 B 1 
ATOM 3270 O O   . LEU B 2 107 ? 14.175  -0.071  -37.211  1.00 89.11 107 B 1 
ATOM 3271 C CB  . LEU B 2 107 ? 16.297  1.323   -35.012  1.00 89.67 107 B 1 
ATOM 3272 C CG  . LEU B 2 107 ? 15.106  2.300   -34.959  1.00 83.62 107 B 1 
ATOM 3273 C CD1 . LEU B 2 107 ? 13.990  1.772   -34.066  1.00 75.84 107 B 1 
ATOM 3274 C CD2 . LEU B 2 107 ? 15.570  3.649   -34.391  1.00 75.92 107 B 1 
ATOM 3275 N N   . GLU B 2 108 ? 16.231  0.340   -38.010  1.00 91.10 108 B 1 
ATOM 3276 C CA  . GLU B 2 108 ? 15.821  0.449   -39.416  1.00 89.64 108 B 1 
ATOM 3277 C C   . GLU B 2 108 ? 15.398  -0.909  -40.012  1.00 89.69 108 B 1 
ATOM 3278 O O   . GLU B 2 108 ? 14.580  -0.952  -40.916  1.00 86.68 108 B 1 
ATOM 3279 C CB  . GLU B 2 108 ? 16.961  1.072   -40.230  1.00 88.60 108 B 1 
ATOM 3280 C CG  . GLU B 2 108 ? 17.253  2.551   -39.881  1.00 83.12 108 B 1 
ATOM 3281 C CD  . GLU B 2 108 ? 16.089  3.500   -40.219  1.00 78.63 108 B 1 
ATOM 3282 O OE1 . GLU B 2 108 ? 15.735  4.329   -39.354  1.00 69.08 108 B 1 
ATOM 3283 O OE2 . GLU B 2 108 ? 15.547  3.394   -41.332  1.00 69.44 108 B 1 
ATOM 3284 N N   . MET B 2 109 ? 15.913  -2.010  -39.462  1.00 90.19 109 B 1 
ATOM 3285 C CA  . MET B 2 109 ? 15.513  -3.382  -39.798  1.00 89.36 109 B 1 
ATOM 3286 C C   . MET B 2 109 ? 14.305  -3.885  -38.988  1.00 89.32 109 B 1 
ATOM 3287 O O   . MET B 2 109 ? 14.012  -5.082  -39.009  1.00 86.10 109 B 1 
ATOM 3288 C CB  . MET B 2 109 ? 16.713  -4.325  -39.622  1.00 88.70 109 B 1 
ATOM 3289 C CG  . MET B 2 109 ? 17.851  -4.033  -40.602  1.00 85.35 109 B 1 
ATOM 3290 S SD  . MET B 2 109 ? 19.318  -5.091  -40.367  1.00 81.69 109 B 1 
ATOM 3291 C CE  . MET B 2 109 ? 18.680  -6.656  -41.009  1.00 69.68 109 B 1 
ATOM 3292 N N   . GLU B 2 110 ? 13.643  -3.008  -38.229  1.00 89.57 110 B 1 
ATOM 3293 C CA  . GLU B 2 110 ? 12.471  -3.307  -37.384  1.00 89.10 110 B 1 
ATOM 3294 C C   . GLU B 2 110 ? 12.717  -4.352  -36.276  1.00 89.72 110 B 1 
ATOM 3295 O O   . GLU B 2 110 ? 11.774  -4.836  -35.646  1.00 86.10 110 B 1 
ATOM 3296 C CB  . GLU B 2 110 ? 11.240  -3.622  -38.251  1.00 87.23 110 B 1 
ATOM 3297 C CG  . GLU B 2 110 ? 10.941  -2.529  -39.294  1.00 84.96 110 B 1 
ATOM 3298 C CD  . GLU B 2 110 ? 9.650   -2.791  -40.096  1.00 81.10 110 B 1 
ATOM 3299 O OE1 . GLU B 2 110 ? 9.228   -1.847  -40.809  1.00 73.38 110 B 1 
ATOM 3300 O OE2 . GLU B 2 110 ? 9.094   -3.907  -39.992  1.00 75.04 110 B 1 
ATOM 3301 N N   . SER B 2 111 ? 13.979  -4.668  -35.972  1.00 90.22 111 B 1 
ATOM 3302 C CA  . SER B 2 111 ? 14.347  -5.517  -34.844  1.00 90.11 111 B 1 
ATOM 3303 C C   . SER B 2 111 ? 14.397  -4.694  -33.552  1.00 91.14 111 B 1 
ATOM 3304 O O   . SER B 2 111 ? 15.453  -4.385  -33.005  1.00 89.12 111 B 1 
ATOM 3305 C CB  . SER B 2 111 ? 15.650  -6.272  -35.122  1.00 89.20 111 B 1 
ATOM 3306 O OG  . SER B 2 111 ? 15.796  -7.301  -34.158  1.00 79.10 111 B 1 
ATOM 3307 N N   . TYR B 2 112 ? 13.221  -4.288  -33.098  1.00 90.66 112 B 1 
ATOM 3308 C CA  . TYR B 2 112 ? 13.091  -3.281  -32.034  1.00 90.80 112 B 1 
ATOM 3309 C C   . TYR B 2 112 ? 13.689  -3.709  -30.700  1.00 91.43 112 B 1 
ATOM 3310 O O   . TYR B 2 112 ? 14.348  -2.898  -30.046  1.00 90.18 112 B 1 
ATOM 3311 C CB  . TYR B 2 112 ? 11.614  -2.906  -31.862  1.00 89.74 112 B 1 
ATOM 3312 C CG  . TYR B 2 112 ? 10.969  -2.340  -33.102  1.00 89.32 112 B 1 
ATOM 3313 C CD1 . TYR B 2 112 ? 11.478  -1.168  -33.713  1.00 82.96 112 B 1 
ATOM 3314 C CD2 . TYR B 2 112 ? 9.865   -2.989  -33.694  1.00 82.64 112 B 1 
ATOM 3315 C CE1 . TYR B 2 112 ? 10.913  -0.663  -34.884  1.00 81.13 112 B 1 
ATOM 3316 C CE2 . TYR B 2 112 ? 9.290   -2.486  -34.874  1.00 80.54 112 B 1 
ATOM 3317 C CZ  . TYR B 2 112 ? 9.823   -1.328  -35.467  1.00 84.54 112 B 1 
ATOM 3318 O OH  . TYR B 2 112 ? 9.281   -0.844  -36.640  1.00 82.43 112 B 1 
ATOM 3319 N N   . ASP B 2 113 ? 13.507  -4.965  -30.284  1.00 90.03 113 B 1 
ATOM 3320 C CA  . ASP B 2 113 ? 14.033  -5.447  -29.005  1.00 88.88 113 B 1 
ATOM 3321 C C   . ASP B 2 113 ? 15.564  -5.439  -28.983  1.00 89.51 113 B 1 
ATOM 3322 O O   . ASP B 2 113 ? 16.182  -4.914  -28.052  1.00 88.41 113 B 1 
ATOM 3323 C CB  . ASP B 2 113 ? 13.475  -6.852  -28.702  1.00 87.18 113 B 1 
ATOM 3324 C CG  . ASP B 2 113 ? 11.981  -6.814  -28.356  1.00 83.38 113 B 1 
ATOM 3325 O OD1 . ASP B 2 113 ? 11.600  -6.036  -27.441  1.00 77.08 113 B 1 
ATOM 3326 O OD2 . ASP B 2 113 ? 11.193  -7.538  -28.989  1.00 75.61 113 B 1 
ATOM 3327 N N   . GLU B 2 114 ? 16.190  -5.935  -30.059  1.00 91.02 114 B 1 
ATOM 3328 C CA  . GLU B 2 114 ? 17.647  -5.908  -30.197  1.00 91.27 114 B 1 
ATOM 3329 C C   . GLU B 2 114 ? 18.178  -4.477  -30.354  1.00 91.83 114 B 1 
ATOM 3330 O O   . GLU B 2 114 ? 19.231  -4.145  -29.797  1.00 90.43 114 B 1 
ATOM 3331 C CB  . GLU B 2 114 ? 18.091  -6.739  -31.408  1.00 90.59 114 B 1 
ATOM 3332 C CG  . GLU B 2 114 ? 17.776  -8.242  -31.298  1.00 84.71 114 B 1 
ATOM 3333 C CD  . GLU B 2 114 ? 18.405  -9.046  -32.461  1.00 79.12 114 B 1 
ATOM 3334 O OE1 . GLU B 2 114 ? 18.460  -10.285 -32.335  1.00 68.25 114 B 1 
ATOM 3335 O OE2 . GLU B 2 114 ? 18.849  -8.426  -33.462  1.00 68.91 114 B 1 
ATOM 3336 N N   . ALA B 2 115 ? 17.451  -3.617  -31.066  1.00 92.11 115 B 1 
ATOM 3337 C CA  . ALA B 2 115 ? 17.807  -2.211  -31.212  1.00 92.04 115 B 1 
ATOM 3338 C C   . ALA B 2 115 ? 17.821  -1.504  -29.855  1.00 92.28 115 B 1 
ATOM 3339 O O   . ALA B 2 115 ? 18.819  -0.866  -29.507  1.00 91.29 115 B 1 
ATOM 3340 C CB  . ALA B 2 115 ? 16.829  -1.531  -32.191  1.00 91.78 115 B 1 
ATOM 3341 N N   . ILE B 2 116 ? 16.770  -1.668  -29.067  1.00 91.88 116 B 1 
ATOM 3342 C CA  . ILE B 2 116 ? 16.661  -1.071  -27.733  1.00 90.20 116 B 1 
ATOM 3343 C C   . ILE B 2 116 ? 17.777  -1.590  -26.822  1.00 90.46 116 B 1 
ATOM 3344 O O   . ILE B 2 116 ? 18.421  -0.791  -26.158  1.00 89.70 116 B 1 
ATOM 3345 C CB  . ILE B 2 116 ? 15.255  -1.322  -27.140  1.00 88.58 116 B 1 
ATOM 3346 C CG1 . ILE B 2 116 ? 14.200  -0.499  -27.916  1.00 85.02 116 B 1 
ATOM 3347 C CG2 . ILE B 2 116 ? 15.201  -0.949  -25.648  1.00 83.89 116 B 1 
ATOM 3348 C CD1 . ILE B 2 116 ? 12.762  -0.970  -27.679  1.00 77.27 116 B 1 
ATOM 3349 N N   . ALA B 2 117 ? 18.036  -2.893  -26.833  1.00 91.48 117 B 1 
ATOM 3350 C CA  . ALA B 2 117 ? 19.099  -3.485  -26.032  1.00 90.42 117 B 1 
ATOM 3351 C C   . ALA B 2 117 ? 20.484  -2.906  -26.387  1.00 90.77 117 B 1 
ATOM 3352 O O   . ALA B 2 117 ? 21.241  -2.515  -25.498  1.00 89.90 117 B 1 
ATOM 3353 C CB  . ALA B 2 117 ? 19.060  -5.007  -26.220  1.00 89.69 117 B 1 
ATOM 3354 N N   . ASN B 2 118 ? 20.799  -2.784  -27.663  1.00 91.35 118 B 1 
ATOM 3355 C CA  . ASN B 2 118 ? 22.074  -2.216  -28.104  1.00 91.55 118 B 1 
ATOM 3356 C C   . ASN B 2 118 ? 22.182  -0.709  -27.847  1.00 91.75 118 B 1 
ATOM 3357 O O   . ASN B 2 118 ? 23.243  -0.231  -27.448  1.00 90.50 118 B 1 
ATOM 3358 C CB  . ASN B 2 118 ? 22.304  -2.551  -29.583  1.00 91.56 118 B 1 
ATOM 3359 C CG  . ASN B 2 118 ? 22.841  -3.963  -29.750  1.00 90.36 118 B 1 
ATOM 3360 O OD1 . ASN B 2 118 ? 23.881  -4.320  -29.223  1.00 80.72 118 B 1 
ATOM 3361 N ND2 . ASN B 2 118 ? 22.156  -4.799  -30.497  1.00 78.94 118 B 1 
ATOM 3362 N N   . LEU B 2 119 ? 21.100  0.044   -28.034  1.00 91.12 119 B 1 
ATOM 3363 C CA  . LEU B 2 119 ? 21.064  1.473   -27.725  1.00 90.35 119 B 1 
ATOM 3364 C C   . LEU B 2 119 ? 21.196  1.737   -26.222  1.00 89.58 119 B 1 
ATOM 3365 O O   . LEU B 2 119 ? 21.923  2.644   -25.827  1.00 88.36 119 B 1 
ATOM 3366 C CB  . LEU B 2 119 ? 19.775  2.093   -28.288  1.00 90.81 119 B 1 
ATOM 3367 C CG  . LEU B 2 119 ? 19.705  2.167   -29.817  1.00 89.86 119 B 1 
ATOM 3368 C CD1 . LEU B 2 119 ? 18.299  2.591   -30.229  1.00 81.92 119 B 1 
ATOM 3369 C CD2 . LEU B 2 119 ? 20.700  3.171   -30.405  1.00 81.79 119 B 1 
ATOM 3370 N N   . GLN B 2 120 ? 20.562  0.917   -25.381  1.00 89.31 120 B 1 
ATOM 3371 C CA  . GLN B 2 120 ? 20.761  0.963   -23.926  1.00 86.64 120 B 1 
ATOM 3372 C C   . GLN B 2 120 ? 22.205  0.647   -23.558  1.00 86.18 120 B 1 
ATOM 3373 O O   . GLN B 2 120 ? 22.816  1.387   -22.789  1.00 84.94 120 B 1 
ATOM 3374 C CB  . GLN B 2 120 ? 19.809  -0.012  -23.210  1.00 85.01 120 B 1 
ATOM 3375 C CG  . GLN B 2 120 ? 18.427  0.613   -23.003  1.00 75.52 120 B 1 
ATOM 3376 C CD  . GLN B 2 120 ? 17.438  -0.334  -22.317  1.00 69.94 120 B 1 
ATOM 3377 O OE1 . GLN B 2 120 ? 17.554  -1.540  -22.342  1.00 62.39 120 B 1 
ATOM 3378 N NE2 . GLN B 2 120 ? 16.407  0.182   -21.691  1.00 59.02 120 B 1 
ATOM 3379 N N   . ARG B 2 121 ? 22.788  -0.386  -24.173  1.00 88.41 121 B 1 
ATOM 3380 C CA  . ARG B 2 121 ? 24.193  -0.731  -23.974  1.00 88.19 121 B 1 
ATOM 3381 C C   . ARG B 2 121 ? 25.112  0.427   -24.373  1.00 88.57 121 B 1 
ATOM 3382 O O   . ARG B 2 121 ? 26.021  0.760   -23.620  1.00 87.31 121 B 1 
ATOM 3383 C CB  . ARG B 2 121 ? 24.514  -1.994  -24.779  1.00 87.58 121 B 1 
ATOM 3384 C CG  . ARG B 2 121 ? 25.804  -2.690  -24.336  1.00 78.65 121 B 1 
ATOM 3385 C CD  . ARG B 2 121 ? 25.562  -3.568  -23.108  1.00 75.29 121 B 1 
ATOM 3386 N NE  . ARG B 2 121 ? 26.769  -4.298  -22.724  1.00 66.95 121 B 1 
ATOM 3387 C CZ  . ARG B 2 121 ? 26.863  -5.219  -21.770  1.00 59.80 121 B 1 
ATOM 3388 N NH1 . ARG B 2 121 ? 25.809  -5.574  -21.060  1.00 53.62 121 B 1 
ATOM 3389 N NH2 . ARG B 2 121 ? 28.000  -5.781  -21.505  1.00 52.18 121 B 1 
ATOM 3390 N N   . ALA B 2 122 ? 24.854  1.064   -25.508  1.00 89.76 122 B 1 
ATOM 3391 C CA  . ALA B 2 122 ? 25.598  2.242   -25.956  1.00 89.40 122 B 1 
ATOM 3392 C C   . ALA B 2 122 ? 25.464  3.410   -24.969  1.00 88.64 122 B 1 
ATOM 3393 O O   . ALA B 2 122 ? 26.454  4.085   -24.685  1.00 87.09 122 B 1 
ATOM 3394 C CB  . ALA B 2 122 ? 25.101  2.644   -27.348  1.00 90.18 122 B 1 
ATOM 3395 N N   . TYR B 2 123 ? 24.260  3.632   -24.425  1.00 87.28 123 B 1 
ATOM 3396 C CA  . TYR B 2 123 ? 24.017  4.680   -23.442  1.00 84.13 123 B 1 
ATOM 3397 C C   . TYR B 2 123 ? 24.762  4.431   -22.133  1.00 83.24 123 B 1 
ATOM 3398 O O   . TYR B 2 123 ? 25.447  5.325   -21.642  1.00 81.47 123 B 1 
ATOM 3399 C CB  . TYR B 2 123 ? 22.510  4.813   -23.198  1.00 81.83 123 B 1 
ATOM 3400 C CG  . TYR B 2 123 ? 22.155  5.939   -22.248  1.00 78.88 123 B 1 
ATOM 3401 C CD1 . TYR B 2 123 ? 21.786  5.674   -20.917  1.00 70.55 123 B 1 
ATOM 3402 C CD2 . TYR B 2 123 ? 22.227  7.283   -22.691  1.00 69.20 123 B 1 
ATOM 3403 C CE1 . TYR B 2 123 ? 21.472  6.725   -20.046  1.00 66.57 123 B 1 
ATOM 3404 C CE2 . TYR B 2 123 ? 21.916  8.338   -21.821  1.00 65.65 123 B 1 
ATOM 3405 C CZ  . TYR B 2 123 ? 21.535  8.057   -20.498  1.00 68.42 123 B 1 
ATOM 3406 O OH  . TYR B 2 123 ? 21.228  9.090   -19.658  1.00 68.27 123 B 1 
ATOM 3407 N N   . SER B 2 124 ? 24.709  3.205   -21.604  1.00 84.71 124 B 1 
ATOM 3408 C CA  . SER B 2 124 ? 25.450  2.815   -20.402  1.00 82.30 124 B 1 
ATOM 3409 C C   . SER B 2 124 ? 26.962  2.946   -20.620  1.00 82.31 124 B 1 
ATOM 3410 O O   . SER B 2 124 ? 27.623  3.639   -19.857  1.00 80.58 124 B 1 
ATOM 3411 C CB  . SER B 2 124 ? 25.072  1.397   -19.965  1.00 79.89 124 B 1 
ATOM 3412 O OG  . SER B 2 124 ? 23.678  1.296   -19.721  1.00 70.64 124 B 1 
ATOM 3413 N N   . LEU B 2 125 ? 27.496  2.428   -21.722  1.00 84.59 125 B 1 
ATOM 3414 C CA  . LEU B 2 125 ? 28.919  2.547   -22.061  1.00 84.13 125 B 1 
ATOM 3415 C C   . LEU B 2 125 ? 29.359  4.000   -22.251  1.00 84.46 125 B 1 
ATOM 3416 O O   . LEU B 2 125 ? 30.452  4.374   -21.831  1.00 83.18 125 B 1 
ATOM 3417 C CB  . LEU B 2 125 ? 29.213  1.749   -23.346  1.00 84.75 125 B 1 
ATOM 3418 C CG  . LEU B 2 125 ? 29.213  0.226   -23.164  1.00 82.24 125 B 1 
ATOM 3419 C CD1 . LEU B 2 125 ? 29.231  -0.436  -24.546  1.00 73.78 125 B 1 
ATOM 3420 C CD2 . LEU B 2 125 ? 30.445  -0.257  -22.403  1.00 73.89 125 B 1 
ATOM 3421 N N   . ALA B 2 126 ? 28.527  4.854   -22.861  1.00 84.63 126 B 1 
ATOM 3422 C CA  . ALA B 2 126 ? 28.838  6.274   -23.020  1.00 82.81 126 B 1 
ATOM 3423 C C   . ALA B 2 126 ? 28.935  6.992   -21.669  1.00 81.06 126 B 1 
ATOM 3424 O O   . ALA B 2 126 ? 29.818  7.830   -21.475  1.00 78.66 126 B 1 
ATOM 3425 C CB  . ALA B 2 126 ? 27.775  6.933   -23.907  1.00 83.02 126 B 1 
ATOM 3426 N N   . LYS B 2 127 ? 28.052  6.636   -20.728  1.00 77.68 127 B 1 
ATOM 3427 C CA  . LYS B 2 127 ? 28.076  7.151   -19.366  1.00 73.51 127 B 1 
ATOM 3428 C C   . LYS B 2 127 ? 29.315  6.681   -18.612  1.00 73.09 127 B 1 
ATOM 3429 O O   . LYS B 2 127 ? 30.016  7.504   -18.025  1.00 70.13 127 B 1 
ATOM 3430 C CB  . LYS B 2 127 ? 26.783  6.744   -18.647  1.00 69.53 127 B 1 
ATOM 3431 C CG  . LYS B 2 127 ? 26.039  7.951   -18.092  1.00 61.90 127 B 1 
ATOM 3432 C CD  . LYS B 2 127 ? 24.753  7.489   -17.397  1.00 56.91 127 B 1 
ATOM 3433 C CE  . LYS B 2 127 ? 23.992  8.678   -16.818  1.00 50.41 127 B 1 
ATOM 3434 N NZ  . LYS B 2 127 ? 22.732  8.216   -16.177  1.00 45.78 127 B 1 
ATOM 3435 N N   . GLU B 2 128 ? 29.629  5.385   -18.694  1.00 78.94 128 B 1 
ATOM 3436 C CA  . GLU B 2 128 ? 30.814  4.747   -18.100  1.00 76.65 128 B 1 
ATOM 3437 C C   . GLU B 2 128 ? 32.113  5.407   -18.582  1.00 76.29 128 B 1 
ATOM 3438 O O   . GLU B 2 128 ? 32.966  5.825   -17.798  1.00 72.58 128 B 1 
ATOM 3439 C CB  . GLU B 2 128 ? 30.842  3.260   -18.512  1.00 74.19 128 B 1 
ATOM 3440 C CG  . GLU B 2 128 ? 30.805  2.321   -17.312  1.00 66.45 128 B 1 
ATOM 3441 C CD  . GLU B 2 128 ? 30.739  0.836   -17.672  1.00 61.74 128 B 1 
ATOM 3442 O OE1 . GLU B 2 128 ? 31.112  0.024   -16.806  1.00 55.69 128 B 1 
ATOM 3443 O OE2 . GLU B 2 128 ? 30.281  0.493   -18.782  1.00 56.56 128 B 1 
ATOM 3444 N N   . GLN B 2 129 ? 32.218  5.571   -19.885  1.00 79.64 129 B 1 
ATOM 3445 C CA  . GLN B 2 129 ? 33.388  6.163   -20.529  1.00 78.66 129 B 1 
ATOM 3446 C C   . GLN B 2 129 ? 33.397  7.701   -20.470  1.00 76.82 129 B 1 
ATOM 3447 O O   . GLN B 2 129 ? 34.313  8.331   -21.001  1.00 72.18 129 B 1 
ATOM 3448 C CB  . GLN B 2 129 ? 33.486  5.658   -21.978  1.00 79.38 129 B 1 
ATOM 3449 C CG  . GLN B 2 129 ? 33.696  4.135   -22.057  1.00 78.98 129 B 1 
ATOM 3450 C CD  . GLN B 2 129 ? 33.701  3.611   -23.496  1.00 78.16 129 B 1 
ATOM 3451 O OE1 . GLN B 2 129 ? 33.897  4.337   -24.465  1.00 72.97 129 B 1 
ATOM 3452 N NE2 . GLN B 2 129 ? 33.496  2.330   -23.683  1.00 71.97 129 B 1 
ATOM 3453 N N   . ARG B 2 130 ? 32.384  8.314   -19.830  1.00 76.70 130 B 1 
ATOM 3454 C CA  . ARG B 2 130 ? 32.183  9.775   -19.754  1.00 75.84 130 B 1 
ATOM 3455 C C   . ARG B 2 130 ? 32.201  10.456  -21.127  1.00 76.87 130 B 1 
ATOM 3456 O O   . ARG B 2 130 ? 32.630  11.603  -21.268  1.00 72.07 130 B 1 
ATOM 3457 C CB  . ARG B 2 130 ? 33.172  10.418  -18.767  1.00 72.20 130 B 1 
ATOM 3458 C CG  . ARG B 2 130 ? 33.099  9.807   -17.359  1.00 64.79 130 B 1 
ATOM 3459 C CD  . ARG B 2 130 ? 34.054  10.567  -16.426  1.00 58.84 130 B 1 
ATOM 3460 N NE  . ARG B 2 130 ? 34.039  9.998   -15.077  1.00 52.53 130 B 1 
ATOM 3461 C CZ  . ARG B 2 130 ? 34.647  10.496  -14.004  1.00 44.70 130 B 1 
ATOM 3462 N NH1 . ARG B 2 130 ? 35.351  11.598  -14.065  1.00 41.69 130 B 1 
ATOM 3463 N NH2 . ARG B 2 130 ? 34.555  9.891   -12.858  1.00 40.92 130 B 1 
ATOM 3464 N N   . LEU B 2 131 ? 31.732  9.759   -22.159  1.00 78.61 131 B 1 
ATOM 3465 C CA  . LEU B 2 131 ? 31.616  10.291  -23.504  1.00 77.75 131 B 1 
ATOM 3466 C C   . LEU B 2 131 ? 30.317  11.091  -23.620  1.00 76.30 131 B 1 
ATOM 3467 O O   . LEU B 2 131 ? 29.228  10.592  -23.344  1.00 70.92 131 B 1 
ATOM 3468 C CB  . LEU B 2 131 ? 31.686  9.157   -24.533  1.00 76.94 131 B 1 
ATOM 3469 C CG  . LEU B 2 131 ? 33.080  8.501   -24.639  1.00 74.02 131 B 1 
ATOM 3470 C CD1 . LEU B 2 131 ? 32.996  7.248   -25.511  1.00 67.89 131 B 1 
ATOM 3471 C CD2 . LEU B 2 131 ? 34.109  9.435   -25.277  1.00 68.49 131 B 1 
ATOM 3472 N N   . ASN B 2 132 ? 30.436  12.341  -24.067  1.00 75.49 132 B 1 
ATOM 3473 C CA  . ASN B 2 132 ? 29.286  13.198  -24.281  1.00 75.03 132 B 1 
ATOM 3474 C C   . ASN B 2 132 ? 28.820  13.098  -25.744  1.00 75.88 132 B 1 
ATOM 3475 O O   . ASN B 2 132 ? 29.383  13.747  -26.622  1.00 70.54 132 B 1 
ATOM 3476 C CB  . ASN B 2 132 ? 29.622  14.626  -23.832  1.00 68.94 132 B 1 
ATOM 3477 C CG  . ASN B 2 132 ? 28.379  15.507  -23.788  1.00 61.20 132 B 1 
ATOM 3478 O OD1 . ASN B 2 132 ? 27.277  15.082  -24.067  1.00 53.57 132 B 1 
ATOM 3479 N ND2 . ASN B 2 132 ? 28.528  16.760  -23.403  1.00 52.25 132 B 1 
ATOM 3480 N N   . PHE B 2 133 ? 27.776  12.299  -25.973  1.00 75.60 133 B 1 
ATOM 3481 C CA  . PHE B 2 133 ? 27.092  12.204  -27.268  1.00 74.05 133 B 1 
ATOM 3482 C C   . PHE B 2 133 ? 25.875  13.136  -27.365  1.00 71.74 133 B 1 
ATOM 3483 O O   . PHE B 2 133 ? 25.095  13.043  -28.315  1.00 66.31 133 B 1 
ATOM 3484 C CB  . PHE B 2 133 ? 26.721  10.743  -27.545  1.00 73.51 133 B 1 
ATOM 3485 C CG  . PHE B 2 133 ? 27.911  9.870   -27.876  1.00 74.26 133 B 1 
ATOM 3486 C CD1 . PHE B 2 133 ? 28.330  9.725   -29.223  1.00 68.65 133 B 1 
ATOM 3487 C CD2 . PHE B 2 133 ? 28.631  9.206   -26.865  1.00 68.90 133 B 1 
ATOM 3488 C CE1 . PHE B 2 133 ? 29.431  8.930   -29.550  1.00 66.66 133 B 1 
ATOM 3489 C CE2 . PHE B 2 133 ? 29.739  8.414   -27.192  1.00 67.43 133 B 1 
ATOM 3490 C CZ  . PHE B 2 133 ? 30.137  8.275   -28.526  1.00 71.42 133 B 1 
ATOM 3491 N N   . GLY B 2 134 ? 25.692  14.039  -26.388  1.00 69.85 134 B 1 
ATOM 3492 C CA  . GLY B 2 134 ? 24.499  14.869  -26.301  1.00 66.88 134 B 1 
ATOM 3493 C C   . GLY B 2 134 ? 23.233  14.017  -26.131  1.00 67.84 134 B 1 
ATOM 3494 O O   . GLY B 2 134 ? 23.230  13.042  -25.381  1.00 62.44 134 B 1 
ATOM 3495 N N   . ASP B 2 135 ? 22.166  14.390  -26.846  1.00 71.15 135 B 1 
ATOM 3496 C CA  . ASP B 2 135 ? 20.890  13.673  -26.796  1.00 71.77 135 B 1 
ATOM 3497 C C   . ASP B 2 135 ? 20.755  12.596  -27.895  1.00 75.18 135 B 1 
ATOM 3498 O O   . ASP B 2 135 ? 19.691  12.013  -28.066  1.00 71.23 135 B 1 
ATOM 3499 C CB  . ASP B 2 135 ? 19.723  14.689  -26.804  1.00 66.03 135 B 1 
ATOM 3500 C CG  . ASP B 2 135 ? 18.400  14.107  -26.302  1.00 59.17 135 B 1 
ATOM 3501 O OD1 . ASP B 2 135 ? 18.388  13.347  -25.307  1.00 53.40 135 B 1 
ATOM 3502 O OD2 . ASP B 2 135 ? 17.322  14.417  -26.871  1.00 51.74 135 B 1 
ATOM 3503 N N   . ASP B 2 136 ? 21.820  12.287  -28.649  1.00 78.39 136 B 1 
ATOM 3504 C CA  . ASP B 2 136 ? 21.727  11.376  -29.799  1.00 80.15 136 B 1 
ATOM 3505 C C   . ASP B 2 136 ? 21.292  9.963   -29.390  1.00 81.62 136 B 1 
ATOM 3506 O O   . ASP B 2 136 ? 20.384  9.392   -29.988  1.00 79.86 136 B 1 
ATOM 3507 C CB  . ASP B 2 136 ? 23.076  11.304  -30.539  1.00 78.35 136 B 1 
ATOM 3508 C CG  . ASP B 2 136 ? 23.465  12.571  -31.306  1.00 75.33 136 B 1 
ATOM 3509 O OD1 . ASP B 2 136 ? 22.582  13.391  -31.602  1.00 69.73 136 B 1 
ATOM 3510 O OD2 . ASP B 2 136 ? 24.670  12.686  -31.635  1.00 68.51 136 B 1 
ATOM 3511 N N   . ILE B 2 137 ? 21.923  9.396   -28.349  1.00 81.84 137 B 1 
ATOM 3512 C CA  . ILE B 2 137 ? 21.609  8.041   -27.879  1.00 82.55 137 B 1 
ATOM 3513 C C   . ILE B 2 137 ? 20.256  8.004   -27.146  1.00 82.03 137 B 1 
ATOM 3514 O O   . ILE B 2 137 ? 19.429  7.162   -27.491  1.00 80.42 137 B 1 
ATOM 3515 C CB  . ILE B 2 137 ? 22.751  7.425   -27.042  1.00 83.09 137 B 1 
ATOM 3516 C CG1 . ILE B 2 137 ? 24.101  7.469   -27.799  1.00 81.59 137 B 1 
ATOM 3517 C CG2 . ILE B 2 137 ? 22.398  5.976   -26.675  1.00 79.94 137 B 1 
ATOM 3518 C CD1 . ILE B 2 137 ? 25.303  6.968   -26.978  1.00 77.50 137 B 1 
ATOM 3519 N N   . PRO B 2 138 ? 19.949  8.930   -26.200  1.00 80.24 138 B 1 
ATOM 3520 C CA  . PRO B 2 138 ? 18.625  9.010   -25.579  1.00 77.77 138 B 1 
ATOM 3521 C C   . PRO B 2 138 ? 17.504  9.227   -26.589  1.00 78.52 138 B 1 
ATOM 3522 O O   . PRO B 2 138 ? 16.450  8.598   -26.471  1.00 77.11 138 B 1 
ATOM 3523 C CB  . PRO B 2 138 ? 18.699  10.174  -24.584  1.00 75.31 138 B 1 
ATOM 3524 C CG  . PRO B 2 138 ? 20.166  10.274  -24.243  1.00 71.99 138 B 1 
ATOM 3525 C CD  . PRO B 2 138 ? 20.854  9.874   -25.547  1.00 73.24 138 B 1 
ATOM 3526 N N   . SER B 2 139 ? 17.719  10.067  -27.609  1.00 79.57 139 B 1 
ATOM 3527 C CA  . SER B 2 139 ? 16.742  10.300  -28.670  1.00 79.45 139 B 1 
ATOM 3528 C C   . SER B 2 139 ? 16.503  9.037   -29.496  1.00 81.12 139 B 1 
ATOM 3529 O O   . SER B 2 139 ? 15.353  8.638   -29.691  1.00 80.46 139 B 1 
ATOM 3530 C CB  . SER B 2 139 ? 17.200  11.452  -29.564  1.00 76.39 139 B 1 
ATOM 3531 O OG  . SER B 2 139 ? 16.199  11.758  -30.507  1.00 67.75 139 B 1 
ATOM 3532 N N   . ALA B 2 140 ? 17.572  8.346   -29.920  1.00 83.05 140 B 1 
ATOM 3533 C CA  . ALA B 2 140 ? 17.445  7.078   -30.626  1.00 84.13 140 B 1 
ATOM 3534 C C   . ALA B 2 140 ? 16.730  6.017   -29.783  1.00 85.07 140 B 1 
ATOM 3535 O O   . ALA B 2 140 ? 15.904  5.272   -30.306  1.00 84.28 140 B 1 
ATOM 3536 C CB  . ALA B 2 140 ? 18.848  6.624   -31.054  1.00 84.21 140 B 1 
ATOM 3537 N N   . LEU B 2 141 ? 16.990  5.972   -28.473  1.00 83.00 141 B 1 
ATOM 3538 C CA  . LEU B 2 141 ? 16.305  5.089   -27.528  1.00 82.36 141 B 1 
ATOM 3539 C C   . LEU B 2 141 ? 14.810  5.380   -27.439  1.00 82.58 141 B 1 
ATOM 3540 O O   . LEU B 2 141 ? 14.012  4.451   -27.504  1.00 81.86 141 B 1 
ATOM 3541 C CB  . LEU B 2 141 ? 16.965  5.221   -26.145  1.00 81.93 141 B 1 
ATOM 3542 C CG  . LEU B 2 141 ? 17.833  4.007   -25.793  1.00 76.91 141 B 1 
ATOM 3543 C CD1 . LEU B 2 141 ? 18.817  4.364   -24.684  1.00 69.84 141 B 1 
ATOM 3544 C CD2 . LEU B 2 141 ? 16.974  2.844   -25.321  1.00 70.13 141 B 1 
ATOM 3545 N N   . ARG B 2 142 ? 14.417  6.658   -27.335  1.00 81.41 142 B 1 
ATOM 3546 C CA  . ARG B 2 142 ? 13.008  7.082   -27.327  1.00 79.05 142 B 1 
ATOM 3547 C C   . ARG B 2 142 ? 12.318  6.683   -28.628  1.00 80.07 142 B 1 
ATOM 3548 O O   . ARG B 2 142 ? 11.294  6.008   -28.593  1.00 79.66 142 B 1 
ATOM 3549 C CB  . ARG B 2 142 ? 12.902  8.593   -27.071  1.00 76.71 142 B 1 
ATOM 3550 C CG  . ARG B 2 142 ? 13.269  8.987   -25.624  1.00 71.06 142 B 1 
ATOM 3551 C CD  . ARG B 2 142 ? 13.005  10.453  -25.320  1.00 67.94 142 B 1 
ATOM 3552 N NE  . ARG B 2 142 ? 13.794  11.372  -26.158  1.00 61.84 142 B 1 
ATOM 3553 C CZ  . ARG B 2 142 ? 14.727  12.239  -25.788  1.00 56.00 142 B 1 
ATOM 3554 N NH1 . ARG B 2 142 ? 15.076  12.426  -24.546  1.00 52.76 142 B 1 
ATOM 3555 N NH2 . ARG B 2 142 ? 15.342  12.959  -26.670  1.00 53.18 142 B 1 
ATOM 3556 N N   . ILE B 2 143 ? 12.928  6.983   -29.770  1.00 82.83 143 B 1 
ATOM 3557 C CA  . ILE B 2 143 ? 12.392  6.610   -31.083  1.00 82.69 143 B 1 
ATOM 3558 C C   . ILE B 2 143 ? 12.235  5.094   -31.211  1.00 83.99 143 B 1 
ATOM 3559 O O   . ILE B 2 143 ? 11.211  4.622   -31.705  1.00 83.82 143 B 1 
ATOM 3560 C CB  . ILE B 2 143 ? 13.283  7.193   -32.209  1.00 81.70 143 B 1 
ATOM 3561 C CG1 . ILE B 2 143 ? 13.206  8.741   -32.216  1.00 77.50 143 B 1 
ATOM 3562 C CG2 . ILE B 2 143 ? 12.873  6.651   -33.594  1.00 76.34 143 B 1 
ATOM 3563 C CD1 . ILE B 2 143 ? 14.315  9.413   -33.039  1.00 70.63 143 B 1 
ATOM 3564 N N   . ALA B 2 144 ? 13.212  4.311   -30.748  1.00 85.22 144 B 1 
ATOM 3565 C CA  . ALA B 2 144 ? 13.154  2.849   -30.809  1.00 86.07 144 B 1 
ATOM 3566 C C   . ALA B 2 144 ? 12.021  2.277   -29.940  1.00 86.20 144 B 1 
ATOM 3567 O O   . ALA B 2 144 ? 11.256  1.434   -30.410  1.00 85.83 144 B 1 
ATOM 3568 C CB  . ALA B 2 144 ? 14.517  2.282   -30.413  1.00 86.87 144 B 1 
ATOM 3569 N N   . LYS B 2 145 ? 11.873  2.759   -28.708  1.00 83.84 145 B 1 
ATOM 3570 C CA  . LYS B 2 145 ? 10.794  2.339   -27.806  1.00 81.97 145 B 1 
ATOM 3571 C C   . LYS B 2 145 ? 9.421   2.665   -28.382  1.00 81.73 145 B 1 
ATOM 3572 O O   . LYS B 2 145 ? 8.533   1.820   -28.378  1.00 81.26 145 B 1 
ATOM 3573 C CB  . LYS B 2 145 ? 10.955  3.010   -26.440  1.00 80.98 145 B 1 
ATOM 3574 C CG  . LYS B 2 145 ? 12.096  2.394   -25.628  1.00 78.10 145 B 1 
ATOM 3575 C CD  . LYS B 2 145 ? 12.192  3.092   -24.272  1.00 74.89 145 B 1 
ATOM 3576 C CE  . LYS B 2 145 ? 13.275  2.461   -23.406  1.00 69.56 145 B 1 
ATOM 3577 N NZ  . LYS B 2 145 ? 13.282  3.065   -22.066  1.00 64.54 145 B 1 
ATOM 3578 N N   . LYS B 2 146 ? 9.274   3.860   -28.950  1.00 83.24 146 B 1 
ATOM 3579 C CA  . LYS B 2 146 ? 8.051   4.306   -29.595  1.00 81.79 146 B 1 
ATOM 3580 C C   . LYS B 2 146 ? 7.708   3.476   -30.833  1.00 82.65 146 B 1 
ATOM 3581 O O   . LYS B 2 146 ? 6.580   3.006   -30.956  1.00 82.08 146 B 1 
ATOM 3582 C CB  . LYS B 2 146 ? 8.243   5.775   -29.918  1.00 79.18 146 B 1 
ATOM 3583 C CG  . LYS B 2 146 ? 7.113   6.338   -30.752  1.00 71.50 146 B 1 
ATOM 3584 C CD  . LYS B 2 146 ? 7.412   7.815   -30.918  1.00 67.84 146 B 1 
ATOM 3585 C CE  . LYS B 2 146 ? 6.484   8.398   -31.943  1.00 59.60 146 B 1 
ATOM 3586 N NZ  . LYS B 2 146 ? 6.772   9.822   -32.105  1.00 53.76 146 B 1 
ATOM 3587 N N   . LYS B 2 147 ? 8.667   3.232   -31.726  1.00 85.10 147 B 1 
ATOM 3588 C CA  . LYS B 2 147 ? 8.450   2.372   -32.892  1.00 85.26 147 B 1 
ATOM 3589 C C   . LYS B 2 147 ? 8.073   0.948   -32.481  1.00 85.56 147 B 1 
ATOM 3590 O O   . LYS B 2 147 ? 7.175   0.365   -33.077  1.00 84.86 147 B 1 
ATOM 3591 C CB  . LYS B 2 147 ? 9.692   2.349   -33.806  1.00 85.80 147 B 1 
ATOM 3592 C CG  . LYS B 2 147 ? 9.852   3.580   -34.711  1.00 83.47 147 B 1 
ATOM 3593 C CD  . LYS B 2 147 ? 10.990  3.324   -35.721  1.00 79.08 147 B 1 
ATOM 3594 C CE  . LYS B 2 147 ? 11.165  4.422   -36.763  1.00 73.52 147 B 1 
ATOM 3595 N NZ  . LYS B 2 147 ? 12.144  4.030   -37.821  1.00 66.14 147 B 1 
ATOM 3596 N N   . ARG B 2 148 ? 8.704   0.403   -31.442  1.00 86.15 148 B 1 
ATOM 3597 C CA  . ARG B 2 148 ? 8.348   -0.897  -30.861  1.00 86.03 148 B 1 
ATOM 3598 C C   . ARG B 2 148 ? 6.907   -0.901  -30.366  1.00 85.51 148 B 1 
ATOM 3599 O O   . ARG B 2 148 ? 6.169   -1.822  -30.695  1.00 84.81 148 B 1 
ATOM 3600 C CB  . ARG B 2 148 ? 9.317   -1.217  -29.719  1.00 85.89 148 B 1 
ATOM 3601 C CG  . ARG B 2 148 ? 9.042   -2.584  -29.087  1.00 82.95 148 B 1 
ATOM 3602 C CD  . ARG B 2 148 ? 9.914   -2.761  -27.837  1.00 80.23 148 B 1 
ATOM 3603 N NE  . ARG B 2 148 ? 9.745   -4.074  -27.245  1.00 74.48 148 B 1 
ATOM 3604 C CZ  . ARG B 2 148 ? 9.094   -4.430  -26.144  1.00 70.30 148 B 1 
ATOM 3605 N NH1 . ARG B 2 148 ? 8.444   -3.569  -25.411  1.00 63.68 148 B 1 
ATOM 3606 N NH2 . ARG B 2 148 ? 9.106   -5.673  -25.794  1.00 64.22 148 B 1 
ATOM 3607 N N   . TRP B 2 149 ? 6.513   0.120   -29.599  1.00 84.97 149 B 1 
ATOM 3608 C CA  . TRP B 2 149 ? 5.158   0.232   -29.065  1.00 83.07 149 B 1 
ATOM 3609 C C   . TRP B 2 149 ? 4.120   0.316   -30.192  1.00 83.29 149 B 1 
ATOM 3610 O O   . TRP B 2 149 ? 3.156   -0.445  -30.176  1.00 82.29 149 B 1 
ATOM 3611 C CB  . TRP B 2 149 ? 5.072   1.416   -28.113  1.00 81.11 149 B 1 
ATOM 3612 C CG  . TRP B 2 149 ? 3.758   1.515   -27.400  1.00 76.59 149 B 1 
ATOM 3613 C CD1 . TRP B 2 149 ? 3.459   0.967   -26.200  1.00 67.96 149 B 1 
ATOM 3614 C CD2 . TRP B 2 149 ? 2.531   2.160   -27.853  1.00 70.80 149 B 1 
ATOM 3615 N NE1 . TRP B 2 149 ? 2.134   1.225   -25.873  1.00 64.38 149 B 1 
ATOM 3616 C CE2 . TRP B 2 149 ? 1.533   1.949   -26.871  1.00 66.58 149 B 1 
ATOM 3617 C CE3 . TRP B 2 149 ? 2.183   2.897   -29.010  1.00 64.64 149 B 1 
ATOM 3618 C CZ2 . TRP B 2 149 ? 0.214   2.440   -27.029  1.00 64.68 149 B 1 
ATOM 3619 C CZ3 . TRP B 2 149 ? 0.871   3.384   -29.160  1.00 59.95 149 B 1 
ATOM 3620 C CH2 . TRP B 2 149 ? -0.100  3.157   -28.187  1.00 60.58 149 B 1 
ATOM 3621 N N   . ASN B 2 150 ? 4.363   1.138   -31.208  1.00 84.21 150 B 1 
ATOM 3622 C CA  . ASN B 2 150 ? 3.482   1.246   -32.374  1.00 83.22 150 B 1 
ATOM 3623 C C   . ASN B 2 150 ? 3.344   -0.095  -33.115  1.00 84.08 150 B 1 
ATOM 3624 O O   . ASN B 2 150 ? 2.235   -0.485  -33.435  1.00 83.24 150 B 1 
ATOM 3625 C CB  . ASN B 2 150 ? 4.001   2.357   -33.308  1.00 81.56 150 B 1 
ATOM 3626 C CG  . ASN B 2 150 ? 3.781   3.772   -32.770  1.00 76.68 150 B 1 
ATOM 3627 O OD1 . ASN B 2 150 ? 3.097   4.007   -31.800  1.00 71.21 150 B 1 
ATOM 3628 N ND2 . ASN B 2 150 ? 4.355   4.763   -33.418  1.00 69.79 150 B 1 
ATOM 3629 N N   . SER B 2 151 ? 4.430   -0.845  -33.307  1.00 85.42 151 B 1 
ATOM 3630 C CA  . SER B 2 151 ? 4.391   -2.156  -33.956  1.00 85.77 151 B 1 
ATOM 3631 C C   . SER B 2 151 ? 3.599   -3.193  -33.145  1.00 86.05 151 B 1 
ATOM 3632 O O   . SER B 2 151 ? 2.882   -4.013  -33.722  1.00 84.92 151 B 1 
ATOM 3633 C CB  . SER B 2 151 ? 5.823   -2.654  -34.184  1.00 85.27 151 B 1 
ATOM 3634 O OG  . SER B 2 151 ? 5.834   -3.940  -34.767  1.00 75.29 151 B 1 
ATOM 3635 N N   . ILE B 2 152 ? 3.715   -3.175  -31.817  1.00 84.75 152 B 1 
ATOM 3636 C CA  . ILE B 2 152 ? 2.942   -4.060  -30.935  1.00 83.33 152 B 1 
ATOM 3637 C C   . ILE B 2 152 ? 1.459   -3.694  -30.992  1.00 83.56 152 B 1 
ATOM 3638 O O   . ILE B 2 152 ? 0.614   -4.585  -31.101  1.00 82.72 152 B 1 
ATOM 3639 C CB  . ILE B 2 152 ? 3.490   -4.026  -29.495  1.00 82.55 152 B 1 
ATOM 3640 C CG1 . ILE B 2 152 ? 4.889   -4.686  -29.443  1.00 77.34 152 B 1 
ATOM 3641 C CG2 . ILE B 2 152 ? 2.547   -4.728  -28.504  1.00 75.88 152 B 1 
ATOM 3642 C CD1 . ILE B 2 152 ? 5.651   -4.436  -28.141  1.00 70.15 152 B 1 
ATOM 3643 N N   . GLU B 2 153 ? 1.141   -2.390  -30.961  1.00 83.50 153 B 1 
ATOM 3644 C CA  . GLU B 2 153 ? -0.239  -1.919  -31.027  1.00 81.98 153 B 1 
ATOM 3645 C C   . GLU B 2 153 ? -0.890  -2.170  -32.384  1.00 82.04 153 B 1 
ATOM 3646 O O   . GLU B 2 153 ? -2.018  -2.648  -32.416  1.00 81.34 153 B 1 
ATOM 3647 C CB  . GLU B 2 153 ? -0.335  -0.433  -30.644  1.00 79.72 153 B 1 
ATOM 3648 C CG  . GLU B 2 153 ? -0.458  -0.214  -29.127  1.00 72.16 153 B 1 
ATOM 3649 C CD  . GLU B 2 153 ? -1.698  -0.906  -28.497  1.00 68.51 153 B 1 
ATOM 3650 O OE1 . GLU B 2 153 ? -1.702  -1.094  -27.261  1.00 61.26 153 B 1 
ATOM 3651 O OE2 . GLU B 2 153 ? -2.639  -1.275  -29.218  1.00 61.18 153 B 1 
ATOM 3652 N N   . GLU B 2 154 ? -0.196  -1.962  -33.483  1.00 84.63 154 B 1 
ATOM 3653 C CA  . GLU B 2 154 ? -0.710  -2.316  -34.812  1.00 84.26 154 B 1 
ATOM 3654 C C   . GLU B 2 154 ? -1.048  -3.802  -34.913  1.00 84.62 154 B 1 
ATOM 3655 O O   . GLU B 2 154 ? -2.112  -4.155  -35.414  1.00 83.75 154 B 1 
ATOM 3656 C CB  . GLU B 2 154 ? 0.295   -1.953  -35.910  1.00 83.43 154 B 1 
ATOM 3657 C CG  . GLU B 2 154 ? 0.181   -0.494  -36.345  1.00 74.88 154 B 1 
ATOM 3658 C CD  . GLU B 2 154 ? 1.126   -0.138  -37.501  1.00 68.90 154 B 1 
ATOM 3659 O OE1 . GLU B 2 154 ? 0.905   0.936   -38.115  1.00 62.02 154 B 1 
ATOM 3660 O OE2 . GLU B 2 154 ? 2.069   -0.909  -37.769  1.00 62.55 154 B 1 
ATOM 3661 N N   . ARG B 2 155 ? -0.191  -4.689  -34.382  1.00 85.41 155 B 1 
ATOM 3662 C CA  . ARG B 2 155 ? -0.488  -6.119  -34.345  1.00 85.11 155 B 1 
ATOM 3663 C C   . ARG B 2 155 ? -1.710  -6.421  -33.496  1.00 86.08 155 B 1 
ATOM 3664 O O   . ARG B 2 155 ? -2.557  -7.199  -33.932  1.00 84.86 155 B 1 
ATOM 3665 C CB  . ARG B 2 155 ? 0.709   -6.928  -33.826  1.00 84.36 155 B 1 
ATOM 3666 C CG  . ARG B 2 155 ? 1.805   -7.048  -34.881  1.00 74.76 155 B 1 
ATOM 3667 C CD  . ARG B 2 155 ? 2.939   -7.904  -34.323  1.00 72.31 155 B 1 
ATOM 3668 N NE  . ARG B 2 155 ? 4.119   -7.845  -35.173  1.00 63.61 155 B 1 
ATOM 3669 C CZ  . ARG B 2 155 ? 5.262   -8.494  -34.970  1.00 55.59 155 B 1 
ATOM 3670 N NH1 . ARG B 2 155 ? 5.398   -9.348  -33.992  1.00 51.66 155 B 1 
ATOM 3671 N NH2 . ARG B 2 155 ? 6.278   -8.275  -35.754  1.00 48.70 155 B 1 
ATOM 3672 N N   . ARG B 2 156 ? -1.835  -5.798  -32.323  1.00 84.16 156 B 1 
ATOM 3673 C CA  . ARG B 2 156 ? -3.010  -5.964  -31.465  1.00 82.39 156 B 1 
ATOM 3674 C C   . ARG B 2 156 ? -4.287  -5.490  -32.141  1.00 83.76 156 B 1 
ATOM 3675 O O   . ARG B 2 156 ? -5.263  -6.230  -32.150  1.00 83.62 156 B 1 
ATOM 3676 C CB  . ARG B 2 156 ? -2.822  -5.235  -30.131  1.00 80.20 156 B 1 
ATOM 3677 C CG  . ARG B 2 156 ? -2.303  -6.172  -29.048  1.00 71.67 156 B 1 
ATOM 3678 C CD  . ARG B 2 156 ? -2.253  -5.418  -27.715  1.00 68.66 156 B 1 
ATOM 3679 N NE  . ARG B 2 156 ? -2.036  -6.333  -26.597  1.00 62.09 156 B 1 
ATOM 3680 C CZ  . ARG B 2 156 ? -1.938  -5.984  -25.325  1.00 56.56 156 B 1 
ATOM 3681 N NH1 . ARG B 2 156 ? -1.979  -4.730  -24.952  1.00 52.95 156 B 1 
ATOM 3682 N NH2 . ARG B 2 156 ? -1.817  -6.896  -24.411  1.00 51.04 156 B 1 
ATOM 3683 N N   . ILE B 2 157 ? -4.267  -4.315  -32.748  1.00 84.12 157 B 1 
ATOM 3684 C CA  . ILE B 2 157 ? -5.418  -3.759  -33.469  1.00 83.70 157 B 1 
ATOM 3685 C C   . ILE B 2 157 ? -5.811  -4.681  -34.626  1.00 85.28 157 B 1 
ATOM 3686 O O   . ILE B 2 157 ? -6.996  -4.941  -34.833  1.00 85.19 157 B 1 
ATOM 3687 C CB  . ILE B 2 157 ? -5.113  -2.333  -33.966  1.00 81.66 157 B 1 
ATOM 3688 C CG1 . ILE B 2 157 ? -4.998  -1.353  -32.776  1.00 76.43 157 B 1 
ATOM 3689 C CG2 . ILE B 2 157 ? -6.195  -1.825  -34.939  1.00 75.09 157 B 1 
ATOM 3690 C CD1 . ILE B 2 157 ? -4.332  -0.019  -33.128  1.00 69.84 157 B 1 
ATOM 3691 N N   . HIS B 2 158 ? -4.831  -5.204  -35.365  1.00 85.90 158 B 1 
ATOM 3692 C CA  . HIS B 2 158 ? -5.105  -6.124  -36.459  1.00 86.41 158 B 1 
ATOM 3693 C C   . HIS B 2 158 ? -5.723  -7.435  -35.967  1.00 87.61 158 B 1 
ATOM 3694 O O   . HIS B 2 158 ? -6.734  -7.874  -36.504  1.00 87.02 158 B 1 
ATOM 3695 C CB  . HIS B 2 158 ? -3.815  -6.364  -37.255  1.00 85.92 158 B 1 
ATOM 3696 C CG  . HIS B 2 158 ? -4.078  -7.065  -38.552  1.00 79.38 158 B 1 
ATOM 3697 N ND1 . HIS B 2 158 ? -4.932  -6.651  -39.555  1.00 68.00 158 B 1 
ATOM 3698 C CD2 . HIS B 2 158 ? -3.522  -8.244  -38.985  1.00 66.94 158 B 1 
ATOM 3699 C CE1 . HIS B 2 158 ? -4.889  -7.544  -40.550  1.00 62.64 158 B 1 
ATOM 3700 N NE2 . HIS B 2 158 ? -4.033  -8.524  -40.242  1.00 63.98 158 B 1 
ATOM 3701 N N   . GLN B 2 159 ? -5.162  -8.011  -34.927  1.00 85.09 159 B 1 
ATOM 3702 C CA  . GLN B 2 159 ? -5.646  -9.263  -34.327  1.00 84.63 159 B 1 
ATOM 3703 C C   . GLN B 2 159 ? -7.055  -9.104  -33.743  1.00 85.90 159 B 1 
ATOM 3704 O O   . GLN B 2 159 ? -7.920  -9.946  -33.976  1.00 85.05 159 B 1 
ATOM 3705 C CB  . GLN B 2 159 ? -4.618  -9.688  -33.280  1.00 83.59 159 B 1 
ATOM 3706 C CG  . GLN B 2 159 ? -4.712  -11.164 -32.865  1.00 75.75 159 B 1 
ATOM 3707 C CD  . GLN B 2 159 ? -3.539  -11.581 -31.957  1.00 71.52 159 B 1 
ATOM 3708 O OE1 . GLN B 2 159 ? -2.647  -10.812 -31.640  1.00 65.65 159 B 1 
ATOM 3709 N NE2 . GLN B 2 159 ? -3.487  -12.812 -31.528  1.00 61.87 159 B 1 
ATOM 3710 N N   . GLU B 2 160 ? -7.337  -7.989  -33.077  1.00 85.07 160 B 1 
ATOM 3711 C CA  . GLU B 2 160 ? -8.683  -7.667  -32.589  1.00 84.16 160 B 1 
ATOM 3712 C C   . GLU B 2 160 ? -9.662  -7.401  -33.729  1.00 86.28 160 B 1 
ATOM 3713 O O   . GLU B 2 160 ? -10.797 -7.852  -33.663  1.00 86.17 160 B 1 
ATOM 3714 C CB  . GLU B 2 160 ? -8.643  -6.441  -31.685  1.00 81.66 160 B 1 
ATOM 3715 C CG  . GLU B 2 160 ? -8.155  -6.811  -30.279  1.00 73.57 160 B 1 
ATOM 3716 C CD  . GLU B 2 160 ? -7.919  -5.580  -29.415  1.00 69.64 160 B 1 
ATOM 3717 O OE1 . GLU B 2 160 ? -7.227  -5.703  -28.368  1.00 62.93 160 B 1 
ATOM 3718 O OE2 . GLU B 2 160 ? -8.286  -4.445  -29.809  1.00 64.41 160 B 1 
ATOM 3719 N N   . SER B 2 161 ? -9.243  -6.738  -34.807  1.00 86.46 161 B 1 
ATOM 3720 C CA  . SER B 2 161 ? -10.087 -6.522  -35.981  1.00 86.80 161 B 1 
ATOM 3721 C C   . SER B 2 161 ? -10.438 -7.841  -36.680  1.00 89.18 161 B 1 
ATOM 3722 O O   . SER B 2 161 ? -11.590 -8.030  -37.082  1.00 87.53 161 B 1 
ATOM 3723 C CB  . SER B 2 161 ? -9.396  -5.571  -36.953  1.00 83.12 161 B 1 
ATOM 3724 O OG  . SER B 2 161 ? -10.240 -5.281  -38.048  1.00 71.83 161 B 1 
ATOM 3725 N N   . GLU B 2 162 ? -9.484  -8.769  -36.791  1.00 88.91 162 B 1 
ATOM 3726 C CA  . GLU B 2 162 ? -9.753  -10.106 -37.319  1.00 89.16 162 B 1 
ATOM 3727 C C   . GLU B 2 162 ? -10.704 -10.890 -36.408  1.00 90.48 162 B 1 
ATOM 3728 O O   . GLU B 2 162 ? -11.669 -11.471 -36.902  1.00 89.02 162 B 1 
ATOM 3729 C CB  . GLU B 2 162 ? -8.456  -10.912 -37.507  1.00 87.22 162 B 1 
ATOM 3730 C CG  . GLU B 2 162 ? -7.692  -10.529 -38.783  1.00 75.35 162 B 1 
ATOM 3731 C CD  . GLU B 2 162 ? -6.623  -11.570 -39.151  1.00 69.84 162 B 1 
ATOM 3732 O OE1 . GLU B 2 162 ? -6.331  -11.698 -40.362  1.00 60.84 162 B 1 
ATOM 3733 O OE2 . GLU B 2 162 ? -6.109  -12.278 -38.242  1.00 63.34 162 B 1 
ATOM 3734 N N   . LEU B 2 163 ? -10.478 -10.864 -35.104  1.00 89.59 163 B 1 
ATOM 3735 C CA  . LEU B 2 163 ? -11.329 -11.530 -34.122  1.00 89.72 163 B 1 
ATOM 3736 C C   . LEU B 2 163 ? -12.742 -10.947 -34.141  1.00 91.11 163 B 1 
ATOM 3737 O O   . LEU B 2 163 ? -13.708 -11.701 -34.224  1.00 91.05 163 B 1 
ATOM 3738 C CB  . LEU B 2 163 ? -10.679 -11.405 -32.734  1.00 89.42 163 B 1 
ATOM 3739 C CG  . LEU B 2 163 ? -11.473 -12.109 -31.613  1.00 88.64 163 B 1 
ATOM 3740 C CD1 . LEU B 2 163 ? -11.517 -13.624 -31.803  1.00 83.66 163 B 1 
ATOM 3741 C CD2 . LEU B 2 163 ? -10.830 -11.806 -30.267  1.00 83.56 163 B 1 
ATOM 3742 N N   . HIS B 2 164 ? -12.877 -9.621  -34.155  1.00 91.09 164 B 1 
ATOM 3743 C CA  . HIS B 2 164 ? -14.164 -8.937  -34.230  1.00 91.30 164 B 1 
ATOM 3744 C C   . HIS B 2 164 ? -14.931 -9.319  -35.500  1.00 91.76 164 B 1 
ATOM 3745 O O   . HIS B 2 164 ? -16.104 -9.697  -35.434  1.00 91.44 164 B 1 
ATOM 3746 C CB  . HIS B 2 164 ? -13.925 -7.426  -34.146  1.00 90.27 164 B 1 
ATOM 3747 C CG  . HIS B 2 164 ? -15.186 -6.600  -34.051  1.00 89.60 164 B 1 
ATOM 3748 N ND1 . HIS B 2 164 ? -15.352 -5.313  -34.545  1.00 78.60 164 B 1 
ATOM 3749 C CD2 . HIS B 2 164 ? -16.354 -6.957  -33.439  1.00 79.36 164 B 1 
ATOM 3750 C CE1 . HIS B 2 164 ? -16.592 -4.935  -34.228  1.00 80.86 164 B 1 
ATOM 3751 N NE2 . HIS B 2 164 ? -17.227 -5.893  -33.566  1.00 81.94 164 B 1 
ATOM 3752 N N   . SER B 2 165 ? -14.258 -9.338  -36.655  1.00 91.80 165 B 1 
ATOM 3753 C CA  . SER B 2 165 ? -14.866 -9.759  -37.925  1.00 91.34 165 B 1 
ATOM 3754 C C   . SER B 2 165 ? -15.264 -11.236 -37.935  1.00 91.93 165 B 1 
ATOM 3755 O O   . SER B 2 165 ? -16.270 -11.603 -38.554  1.00 90.70 165 B 1 
ATOM 3756 C CB  . SER B 2 165 ? -13.886 -9.485  -39.067  1.00 90.43 165 B 1 
ATOM 3757 O OG  . SER B 2 165 ? -14.499 -9.779  -40.316  1.00 77.35 165 B 1 
ATOM 3758 N N   . TYR B 2 166 ? -14.486 -12.097 -37.281  1.00 91.21 166 B 1 
ATOM 3759 C CA  . TYR B 2 166 ? -14.793 -13.514 -37.128  1.00 91.01 166 B 1 
ATOM 3760 C C   . TYR B 2 166 ? -16.011 -13.732 -36.230  1.00 92.22 166 B 1 
ATOM 3761 O O   . TYR B 2 166 ? -16.984 -14.342 -36.669  1.00 91.70 166 B 1 
ATOM 3762 C CB  . TYR B 2 166 ? -13.547 -14.231 -36.609  1.00 90.40 166 B 1 
ATOM 3763 C CG  . TYR B 2 166 ? -13.777 -15.667 -36.207  1.00 90.54 166 B 1 
ATOM 3764 C CD1 . TYR B 2 166 ? -13.925 -16.003 -34.848  1.00 85.41 166 B 1 
ATOM 3765 C CD2 . TYR B 2 166 ? -13.844 -16.683 -37.185  1.00 86.34 166 B 1 
ATOM 3766 C CE1 . TYR B 2 166 ? -14.112 -17.340 -34.467  1.00 85.45 166 B 1 
ATOM 3767 C CE2 . TYR B 2 166 ? -14.035 -18.018 -36.808  1.00 84.88 166 B 1 
ATOM 3768 C CZ  . TYR B 2 166 ? -14.159 -18.340 -35.447  1.00 88.71 166 B 1 
ATOM 3769 O OH  . TYR B 2 166 ? -14.319 -19.648 -35.070  1.00 87.10 166 B 1 
ATOM 3770 N N   . LEU B 2 167 ? -16.007 -13.154 -35.028  1.00 91.22 167 B 1 
ATOM 3771 C CA  . LEU B 2 167 ? -17.109 -13.274 -34.074  1.00 91.07 167 B 1 
ATOM 3772 C C   . LEU B 2 167 ? -18.408 -12.679 -34.616  1.00 91.75 167 B 1 
ATOM 3773 O O   . LEU B 2 167 ? -19.455 -13.304 -34.508  1.00 91.31 167 B 1 
ATOM 3774 C CB  . LEU B 2 167 ? -16.708 -12.606 -32.751  1.00 90.86 167 B 1 
ATOM 3775 C CG  . LEU B 2 167 ? -15.558 -13.303 -31.988  1.00 89.69 167 B 1 
ATOM 3776 C CD1 . LEU B 2 167 ? -15.228 -12.487 -30.736  1.00 85.40 167 B 1 
ATOM 3777 C CD2 . LEU B 2 167 ? -15.898 -14.726 -31.568  1.00 85.01 167 B 1 
ATOM 3778 N N   . SER B 2 168 ? -18.354 -11.530 -35.306  1.00 92.56 168 B 1 
ATOM 3779 C CA  . SER B 2 168 ? -19.523 -10.921 -35.955  1.00 91.32 168 B 1 
ATOM 3780 C C   . SER B 2 168 ? -20.134 -11.846 -37.007  1.00 91.62 168 B 1 
ATOM 3781 O O   . SER B 2 168 ? -21.358 -11.958 -37.102  1.00 90.58 168 B 1 
ATOM 3782 C CB  . SER B 2 168 ? -19.148 -9.603  -36.637  1.00 90.04 168 B 1 
ATOM 3783 O OG  . SER B 2 168 ? -18.656 -8.662  -35.723  1.00 80.04 168 B 1 
ATOM 3784 N N   . ARG B 2 169 ? -19.301 -12.554 -37.791  1.00 92.30 169 B 1 
ATOM 3785 C CA  . ARG B 2 169 ? -19.775 -13.555 -38.757  1.00 92.07 169 B 1 
ATOM 3786 C C   . ARG B 2 169 ? -20.418 -14.753 -38.071  1.00 92.80 169 B 1 
ATOM 3787 O O   . ARG B 2 169 ? -21.457 -15.212 -38.546  1.00 90.95 169 B 1 
ATOM 3788 C CB  . ARG B 2 169 ? -18.639 -14.003 -39.679  1.00 90.89 169 B 1 
ATOM 3789 C CG  . ARG B 2 169 ? -18.535 -13.079 -40.901  1.00 79.80 169 B 1 
ATOM 3790 C CD  . ARG B 2 169 ? -17.421 -13.532 -41.852  1.00 77.62 169 B 1 
ATOM 3791 N NE  . ARG B 2 169 ? -16.125 -12.971 -41.461  1.00 65.93 169 B 1 
ATOM 3792 C CZ  . ARG B 2 169 ? -14.964 -13.175 -42.086  1.00 58.15 169 B 1 
ATOM 3793 N NH1 . ARG B 2 169 ? -14.862 -13.998 -43.098  1.00 52.20 169 B 1 
ATOM 3794 N NH2 . ARG B 2 169 ? -13.893 -12.550 -41.700  1.00 49.63 169 B 1 
ATOM 3795 N N   . LEU B 2 170 ? -19.858 -15.234 -36.965  1.00 91.21 170 B 1 
ATOM 3796 C CA  . LEU B 2 170 ? -20.442 -16.337 -36.199  1.00 90.60 170 B 1 
ATOM 3797 C C   . LEU B 2 170 ? -21.811 -15.974 -35.617  1.00 91.60 170 B 1 
ATOM 3798 O O   . LEU B 2 170 ? -22.753 -16.747 -35.762  1.00 90.43 170 B 1 
ATOM 3799 C CB  . LEU B 2 170 ? -19.502 -16.778 -35.073  1.00 89.97 170 B 1 
ATOM 3800 C CG  . LEU B 2 170 ? -18.201 -17.484 -35.511  1.00 86.63 170 B 1 
ATOM 3801 C CD1 . LEU B 2 170 ? -17.526 -18.034 -34.259  1.00 80.26 170 B 1 
ATOM 3802 C CD2 . LEU B 2 170 ? -18.450 -18.635 -36.473  1.00 80.30 170 B 1 
ATOM 3803 N N   . ILE B 2 171 ? -21.951 -14.785 -35.029  1.00 92.55 171 B 1 
ATOM 3804 C CA  . ILE B 2 171 ? -23.224 -14.311 -34.482  1.00 91.70 171 B 1 
ATOM 3805 C C   . ILE B 2 171 ? -24.266 -14.176 -35.592  1.00 91.72 171 B 1 
ATOM 3806 O O   . ILE B 2 171 ? -25.385 -14.663 -35.440  1.00 90.89 171 B 1 
ATOM 3807 C CB  . ILE B 2 171 ? -23.041 -12.984 -33.697  1.00 91.52 171 B 1 
ATOM 3808 C CG1 . ILE B 2 171 ? -22.156 -13.195 -32.454  1.00 88.41 171 B 1 
ATOM 3809 C CG2 . ILE B 2 171 ? -24.416 -12.440 -33.258  1.00 88.08 171 B 1 
ATOM 3810 C CD1 . ILE B 2 171 ? -21.710 -11.895 -31.776  1.00 86.06 171 B 1 
ATOM 3811 N N   . ALA B 2 172 ? -23.914 -13.579 -36.732  1.00 92.37 172 B 1 
ATOM 3812 C CA  . ALA B 2 172 ? -24.817 -13.445 -37.872  1.00 91.22 172 B 1 
ATOM 3813 C C   . ALA B 2 172 ? -25.257 -14.810 -38.423  1.00 91.57 172 B 1 
ATOM 3814 O O   . ALA B 2 172 ? -26.452 -15.021 -38.660  1.00 90.28 172 B 1 
ATOM 3815 C CB  . ALA B 2 172 ? -24.126 -12.586 -38.941  1.00 89.90 172 B 1 
ATOM 3816 N N   . ALA B 2 173 ? -24.334 -15.759 -38.571  1.00 91.41 173 B 1 
ATOM 3817 C CA  . ALA B 2 173 ? -24.629 -17.096 -39.069  1.00 90.55 173 B 1 
ATOM 3818 C C   . ALA B 2 173 ? -25.482 -17.928 -38.094  1.00 90.93 173 B 1 
ATOM 3819 O O   . ALA B 2 173 ? -26.299 -18.736 -38.526  1.00 89.22 173 B 1 
ATOM 3820 C CB  . ALA B 2 173 ? -23.298 -17.799 -39.376  1.00 89.47 173 B 1 
ATOM 3821 N N   . GLU B 2 174 ? -25.292 -17.742 -36.776  1.00 90.98 174 B 1 
ATOM 3822 C CA  . GLU B 2 174 ? -26.131 -18.399 -35.776  1.00 90.31 174 B 1 
ATOM 3823 C C   . GLU B 2 174 ? -27.531 -17.796 -35.731  1.00 90.61 174 B 1 
ATOM 3824 O O   . GLU B 2 174 ? -28.511 -18.528 -35.665  1.00 89.38 174 B 1 
ATOM 3825 C CB  . GLU B 2 174 ? -25.453 -18.343 -34.401  1.00 89.45 174 B 1 
ATOM 3826 C CG  . GLU B 2 174 ? -26.080 -19.315 -33.382  1.00 83.44 174 B 1 
ATOM 3827 C CD  . GLU B 2 174 ? -25.869 -20.808 -33.727  1.00 81.25 174 B 1 
ATOM 3828 O OE1 . GLU B 2 174 ? -26.420 -21.661 -33.001  1.00 72.47 174 B 1 
ATOM 3829 O OE2 . GLU B 2 174 ? -25.162 -21.120 -34.711  1.00 73.36 174 B 1 
ATOM 3830 N N   . ARG B 2 175 ? -27.641 -16.474 -35.857  1.00 90.52 175 B 1 
ATOM 3831 C CA  . ARG B 2 175 ? -28.919 -15.766 -35.982  1.00 90.35 175 B 1 
ATOM 3832 C C   . ARG B 2 175 ? -29.720 -16.285 -37.172  1.00 90.21 175 B 1 
ATOM 3833 O O   . ARG B 2 175 ? -30.878 -16.638 -37.002  1.00 89.04 175 B 1 
ATOM 3834 C CB  . ARG B 2 175 ? -28.646 -14.264 -36.081  1.00 89.49 175 B 1 
ATOM 3835 C CG  . ARG B 2 175 ? -29.915 -13.402 -36.143  1.00 86.06 175 B 1 
ATOM 3836 C CD  . ARG B 2 175 ? -29.502 -11.934 -36.236  1.00 85.03 175 B 1 
ATOM 3837 N NE  . ARG B 2 175 ? -30.643 -11.005 -36.315  1.00 78.95 175 B 1 
ATOM 3838 C CZ  . ARG B 2 175 ? -31.194 -10.472 -37.385  1.00 75.04 175 B 1 
ATOM 3839 N NH1 . ARG B 2 175 ? -30.875 -10.842 -38.591  1.00 67.24 175 B 1 
ATOM 3840 N NH2 . ARG B 2 175 ? -32.073 -9.528  -37.268  1.00 66.80 175 B 1 
ATOM 3841 N N   . GLU B 2 176 ? -29.114 -16.398 -38.362  1.00 91.50 176 B 1 
ATOM 3842 C CA  . GLU B 2 176 ? -29.772 -16.968 -39.535  1.00 90.68 176 B 1 
ATOM 3843 C C   . GLU B 2 176 ? -30.186 -18.424 -39.312  1.00 90.55 176 B 1 
ATOM 3844 O O   . GLU B 2 176 ? -31.314 -18.781 -39.653  1.00 88.63 176 B 1 
ATOM 3845 C CB  . GLU B 2 176 ? -28.893 -16.862 -40.781  1.00 89.52 176 B 1 
ATOM 3846 C CG  . GLU B 2 176 ? -29.014 -15.490 -41.455  1.00 79.33 176 B 1 
ATOM 3847 C CD  . GLU B 2 176 ? -28.329 -15.419 -42.832  1.00 70.86 176 B 1 
ATOM 3848 O OE1 . GLU B 2 176 ? -28.684 -14.492 -43.599  1.00 62.07 176 B 1 
ATOM 3849 O OE2 . GLU B 2 176 ? -27.449 -16.257 -43.113  1.00 62.03 176 B 1 
ATOM 3850 N N   . ARG B 2 177 ? -29.331 -19.256 -38.693  1.00 89.94 177 B 1 
ATOM 3851 C CA  . ARG B 2 177 ? -29.672 -20.657 -38.417  1.00 88.95 177 B 1 
ATOM 3852 C C   . ARG B 2 177 ? -30.848 -20.797 -37.465  1.00 89.20 177 B 1 
ATOM 3853 O O   . ARG B 2 177 ? -31.769 -21.546 -37.774  1.00 87.52 177 B 1 
ATOM 3854 C CB  . ARG B 2 177 ? -28.456 -21.427 -37.905  1.00 88.00 177 B 1 
ATOM 3855 C CG  . ARG B 2 177 ? -27.853 -22.261 -39.032  1.00 80.90 177 B 1 
ATOM 3856 C CD  . ARG B 2 177 ? -26.658 -23.084 -38.539  1.00 80.80 177 B 1 
ATOM 3857 N NE  . ARG B 2 177 ? -25.494 -22.231 -38.310  1.00 74.80 177 B 1 
ATOM 3858 C CZ  . ARG B 2 177 ? -24.758 -22.188 -37.218  1.00 70.69 177 B 1 
ATOM 3859 N NH1 . ARG B 2 177 ? -24.933 -23.040 -36.250  1.00 62.48 177 B 1 
ATOM 3860 N NH2 . ARG B 2 177 ? -23.850 -21.278 -37.065  1.00 63.73 177 B 1 
ATOM 3861 N N   . GLU B 2 178 ? -30.861 -20.081 -36.338  1.00 89.65 178 B 1 
ATOM 3862 C CA  . GLU B 2 178 ? -31.988 -20.135 -35.397  1.00 88.60 178 B 1 
ATOM 3863 C C   . GLU B 2 178 ? -33.281 -19.621 -36.049  1.00 88.34 178 B 1 
ATOM 3864 O O   . GLU B 2 178 ? -34.355 -20.175 -35.800  1.00 85.84 178 B 1 
ATOM 3865 C CB  . GLU B 2 178 ? -31.688 -19.351 -34.101  1.00 86.37 178 B 1 
ATOM 3866 C CG  . GLU B 2 178 ? -30.805 -20.080 -33.066  1.00 77.62 178 B 1 
ATOM 3867 C CD  . GLU B 2 178 ? -30.797 -19.415 -31.657  1.00 76.77 178 B 1 
ATOM 3868 O OE1 . GLU B 2 178 ? -30.011 -19.812 -30.769  1.00 70.26 178 B 1 
ATOM 3869 O OE2 . GLU B 2 178 ? -31.587 -18.485 -31.386  1.00 73.50 178 B 1 
ATOM 3870 N N   . LEU B 2 179 ? -33.215 -18.611 -36.937  1.00 89.05 179 B 1 
ATOM 3871 C CA  . LEU B 2 179 ? -34.369 -18.113 -37.683  1.00 87.98 179 B 1 
ATOM 3872 C C   . LEU B 2 179 ? -34.894 -19.146 -38.682  1.00 87.81 179 B 1 
ATOM 3873 O O   . LEU B 2 179 ? -36.100 -19.396 -38.714  1.00 85.60 179 B 1 
ATOM 3874 C CB  . LEU B 2 179 ? -34.005 -16.798 -38.388  1.00 87.08 179 B 1 
ATOM 3875 C CG  . LEU B 2 179 ? -33.916 -15.579 -37.453  1.00 83.66 179 B 1 
ATOM 3876 C CD1 . LEU B 2 179 ? -33.327 -14.389 -38.214  1.00 77.31 179 B 1 
ATOM 3877 C CD2 . LEU B 2 179 ? -35.284 -15.162 -36.928  1.00 77.67 179 B 1 
ATOM 3878 N N   . GLU B 2 180 ? -34.016 -19.815 -39.452  1.00 88.87 180 B 1 
ATOM 3879 C CA  . GLU B 2 180 ? -34.407 -20.882 -40.378  1.00 87.64 180 B 1 
ATOM 3880 C C   . GLU B 2 180 ? -34.982 -22.108 -39.655  1.00 87.02 180 B 1 
ATOM 3881 O O   . GLU B 2 180 ? -35.922 -22.734 -40.145  1.00 84.02 180 B 1 
ATOM 3882 C CB  . GLU B 2 180 ? -33.212 -21.364 -41.197  1.00 86.42 180 B 1 
ATOM 3883 C CG  . GLU B 2 180 ? -32.846 -20.476 -42.392  1.00 77.01 180 B 1 
ATOM 3884 C CD  . GLU B 2 180 ? -31.855 -21.187 -43.330  1.00 70.02 180 B 1 
ATOM 3885 O OE1 . GLU B 2 180 ? -31.617 -20.634 -44.432  1.00 61.93 180 B 1 
ATOM 3886 O OE2 . GLU B 2 180 ? -31.398 -22.300 -42.992  1.00 63.42 180 B 1 
ATOM 3887 N N   . GLU B 2 181 ? -34.422 -22.463 -38.498  1.00 87.73 181 B 1 
ATOM 3888 C CA  . GLU B 2 181 ? -34.897 -23.592 -37.699  1.00 86.60 181 B 1 
ATOM 3889 C C   . GLU B 2 181 ? -36.268 -23.298 -37.096  1.00 86.23 181 B 1 
ATOM 3890 O O   . GLU B 2 181 ? -37.173 -24.137 -37.158  1.00 83.15 181 B 1 
ATOM 3891 C CB  . GLU B 2 181 ? -33.835 -23.922 -36.641  1.00 84.74 181 B 1 
ATOM 3892 C CG  . GLU B 2 181 ? -33.750 -25.426 -36.361  1.00 74.00 181 B 1 
ATOM 3893 C CD  . GLU B 2 181 ? -32.626 -25.795 -35.386  1.00 68.58 181 B 1 
ATOM 3894 O OE1 . GLU B 2 181 ? -32.182 -26.970 -35.447  1.00 61.27 181 B 1 
ATOM 3895 O OE2 . GLU B 2 181 ? -32.239 -24.919 -34.595  1.00 63.12 181 B 1 
ATOM 3896 N N   . CYS B 2 182 ? -36.484 -22.085 -36.609  1.00 85.59 182 B 1 
ATOM 3897 C CA  . CYS B 2 182 ? -37.782 -21.608 -36.148  1.00 84.65 182 B 1 
ATOM 3898 C C   . CYS B 2 182 ? -38.814 -21.652 -37.280  1.00 84.83 182 B 1 
ATOM 3899 O O   . CYS B 2 182 ? -39.935 -22.125 -37.075  1.00 82.74 182 B 1 
ATOM 3900 C CB  . CYS B 2 182 ? -37.608 -20.188 -35.598  1.00 81.97 182 B 1 
ATOM 3901 S SG  . CYS B 2 182 ? -39.176 -19.545 -34.962  1.00 75.48 182 B 1 
ATOM 3902 N N   . GLN B 2 183 ? -38.435 -21.226 -38.474  1.00 84.67 183 B 1 
ATOM 3903 C CA  . GLN B 2 183 ? -39.308 -21.223 -39.636  1.00 82.83 183 B 1 
ATOM 3904 C C   . GLN B 2 183 ? -39.683 -22.641 -40.081  1.00 82.74 183 B 1 
ATOM 3905 O O   . GLN B 2 183 ? -40.859 -22.926 -40.304  1.00 78.95 183 B 1 
ATOM 3906 C CB  . GLN B 2 183 ? -38.637 -20.400 -40.745  1.00 80.16 183 B 1 
ATOM 3907 C CG  . GLN B 2 183 ? -39.651 -19.661 -41.608  1.00 72.01 183 B 1 
ATOM 3908 C CD  . GLN B 2 183 ? -39.007 -18.597 -42.506  1.00 66.93 183 B 1 
ATOM 3909 O OE1 . GLN B 2 183 ? -37.810 -18.472 -42.637  1.00 61.60 183 B 1 
ATOM 3910 N NE2 . GLN B 2 183 ? -39.804 -17.782 -43.165  1.00 58.08 183 B 1 
ATOM 3911 N N   . ARG B 2 184 ? -38.735 -23.580 -40.130  1.00 83.98 184 B 1 
ATOM 3912 C CA  . ARG B 2 184 ? -38.983 -24.995 -40.457  1.00 82.99 184 B 1 
ATOM 3913 C C   . ARG B 2 184 ? -39.846 -25.705 -39.423  1.00 82.78 184 B 1 
ATOM 3914 O O   . ARG B 2 184 ? -40.718 -26.485 -39.791  1.00 78.46 184 B 1 
ATOM 3915 C CB  . ARG B 2 184 ? -37.649 -25.744 -40.618  1.00 80.54 184 B 1 
ATOM 3916 C CG  . ARG B 2 184 ? -37.013 -25.471 -41.981  1.00 71.77 184 B 1 
ATOM 3917 C CD  . ARG B 2 184 ? -35.746 -26.302 -42.158  1.00 69.18 184 B 1 
ATOM 3918 N NE  . ARG B 2 184 ? -34.546 -25.468 -42.238  1.00 61.88 184 B 1 
ATOM 3919 C CZ  . ARG B 2 184 ? -33.300 -25.898 -42.389  1.00 55.48 184 B 1 
ATOM 3920 N NH1 . ARG B 2 184 ? -33.014 -27.181 -42.446  1.00 51.98 184 B 1 
ATOM 3921 N NH2 . ARG B 2 184 ? -32.320 -25.042 -42.478  1.00 49.83 184 B 1 
ATOM 3922 N N   . ASN B 2 185 ? -39.626 -25.439 -38.138  1.00 81.25 185 B 1 
ATOM 3923 C CA  . ASN B 2 185 ? -40.402 -26.073 -37.074  1.00 79.14 185 B 1 
ATOM 3924 C C   . ASN B 2 185 ? -41.865 -25.615 -37.040  1.00 77.84 185 B 1 
ATOM 3925 O O   . ASN B 2 185 ? -42.719 -26.349 -36.558  1.00 70.61 185 B 1 
ATOM 3926 C CB  . ASN B 2 185 ? -39.696 -25.814 -35.731  1.00 74.90 185 B 1 
ATOM 3927 C CG  . ASN B 2 185 ? -38.442 -26.658 -35.555  1.00 70.43 185 B 1 
ATOM 3928 O OD1 . ASN B 2 185 ? -38.270 -27.717 -36.140  1.00 62.73 185 B 1 
ATOM 3929 N ND2 . ASN B 2 185 ? -37.533 -26.232 -34.703  1.00 62.53 185 B 1 
ATOM 3930 N N   . HIS B 2 186 ? -42.159 -24.419 -37.574  1.00 77.55 186 B 1 
ATOM 3931 C CA  . HIS B 2 186 ? -43.497 -23.842 -37.606  1.00 74.82 186 B 1 
ATOM 3932 C C   . HIS B 2 186 ? -44.152 -23.837 -38.993  1.00 75.05 186 B 1 
ATOM 3933 O O   . HIS B 2 186 ? -45.224 -23.256 -39.146  1.00 68.93 186 B 1 
ATOM 3934 C CB  . HIS B 2 186 ? -43.463 -22.455 -36.953  1.00 69.38 186 B 1 
ATOM 3935 C CG  . HIS B 2 186 ? -43.318 -22.531 -35.462  1.00 66.01 186 B 1 
ATOM 3936 N ND1 . HIS B 2 186 ? -44.231 -23.087 -34.595  1.00 57.62 186 B 1 
ATOM 3937 C CD2 . HIS B 2 186 ? -42.279 -22.059 -34.697  1.00 57.19 186 B 1 
ATOM 3938 C CE1 . HIS B 2 186 ? -43.758 -22.955 -33.341  1.00 55.60 186 B 1 
ATOM 3939 N NE2 . HIS B 2 186 ? -42.573 -22.326 -33.360  1.00 55.74 186 B 1 
ATOM 3940 N N   . GLU B 2 187 ? -43.609 -24.522 -40.006  1.00 77.53 187 B 1 
ATOM 3941 C CA  . GLU B 2 187 ? -44.189 -24.609 -41.366  1.00 76.11 187 B 1 
ATOM 3942 C C   . GLU B 2 187 ? -45.649 -25.101 -41.398  1.00 74.76 187 B 1 
ATOM 3943 O O   . GLU B 2 187 ? -46.384 -24.807 -42.348  1.00 65.78 187 B 1 
ATOM 3944 C CB  . GLU B 2 187 ? -43.341 -25.539 -42.252  1.00 71.16 187 B 1 
ATOM 3945 C CG  . GLU B 2 187 ? -42.221 -24.815 -43.010  1.00 64.02 187 B 1 
ATOM 3946 C CD  . GLU B 2 187 ? -41.402 -25.740 -43.940  1.00 58.68 187 B 1 
ATOM 3947 O OE1 . GLU B 2 187 ? -40.567 -25.203 -44.691  1.00 53.54 187 B 1 
ATOM 3948 O OE2 . GLU B 2 187 ? -41.607 -26.976 -43.903  1.00 54.09 187 B 1 
ATOM 3949 N N   . GLY B 2 188 ? -46.085 -25.861 -40.393  1.00 72.85 188 B 1 
ATOM 3950 C CA  . GLY B 2 188 ? -47.442 -26.396 -40.316  1.00 71.22 188 B 1 
ATOM 3951 C C   . GLY B 2 188 ? -48.415 -25.601 -39.449  1.00 71.72 188 B 1 
ATOM 3952 O O   . GLY B 2 188 ? -49.620 -25.880 -39.509  1.00 64.62 188 B 1 
ATOM 3953 N N   . ASP B 2 189 ? -47.960 -24.677 -38.658  1.00 70.84 189 B 1 
ATOM 3954 C CA  . ASP B 2 189 ? -48.825 -23.908 -37.768  1.00 68.63 189 B 1 
ATOM 3955 C C   . ASP B 2 189 ? -49.313 -22.627 -38.460  1.00 68.68 189 B 1 
ATOM 3956 O O   . ASP B 2 189 ? -48.527 -21.781 -38.878  1.00 61.44 189 B 1 
ATOM 3957 C CB  . ASP B 2 189 ? -48.130 -23.633 -36.417  1.00 61.71 189 B 1 
ATOM 3958 C CG  . ASP B 2 189 ? -48.324 -24.748 -35.373  1.00 56.34 189 B 1 
ATOM 3959 O OD1 . ASP B 2 189 ? -49.321 -25.497 -35.464  1.00 51.30 189 B 1 
ATOM 3960 O OD2 . ASP B 2 189 ? -47.496 -24.820 -34.434  1.00 50.94 189 B 1 
ATOM 3961 N N   . GLU B 2 190 ? -50.631 -22.469 -38.551  1.00 63.77 190 B 1 
ATOM 3962 C CA  . GLU B 2 190 ? -51.279 -21.318 -39.215  1.00 63.10 190 B 1 
ATOM 3963 C C   . GLU B 2 190 ? -50.991 -19.963 -38.550  1.00 65.15 190 B 1 
ATOM 3964 O O   . GLU B 2 190 ? -51.273 -18.916 -39.138  1.00 58.62 190 B 1 
ATOM 3965 C CB  . GLU B 2 190 ? -52.805 -21.513 -39.248  1.00 56.65 190 B 1 
ATOM 3966 C CG  . GLU B 2 190 ? -53.301 -22.626 -40.192  1.00 51.26 190 B 1 
ATOM 3967 C CD  . GLU B 2 190 ? -54.840 -22.675 -40.294  1.00 46.26 190 B 1 
ATOM 3968 O OE1 . GLU B 2 190 ? -55.339 -23.221 -41.310  1.00 42.23 190 B 1 
ATOM 3969 O OE2 . GLU B 2 190 ? -55.526 -22.187 -39.374  1.00 42.33 190 B 1 
ATOM 3970 N N   . ASP B 2 191 ? -50.500 -19.966 -37.316  1.00 73.25 191 B 1 
ATOM 3971 C CA  . ASP B 2 191 ? -50.424 -18.741 -36.530  1.00 73.41 191 B 1 
ATOM 3972 C C   . ASP B 2 191 ? -49.121 -17.957 -36.775  1.00 75.46 191 B 1 
ATOM 3973 O O   . ASP B 2 191 ? -48.213 -17.876 -35.950  1.00 69.16 191 B 1 
ATOM 3974 C CB  . ASP B 2 191 ? -50.777 -19.003 -35.056  1.00 66.58 191 B 1 
ATOM 3975 C CG  . ASP B 2 191 ? -51.363 -17.759 -34.367  1.00 59.48 191 B 1 
ATOM 3976 O OD1 . ASP B 2 191 ? -51.309 -16.650 -34.958  1.00 53.42 191 B 1 
ATOM 3977 O OD2 . ASP B 2 191 ? -51.878 -17.903 -33.240  1.00 52.80 191 B 1 
ATOM 3978 N N   . ASP B 2 192 ? -49.100 -17.318 -37.928  1.00 77.07 192 B 1 
ATOM 3979 C CA  . ASP B 2 192 ? -48.077 -16.382 -38.418  1.00 78.15 192 B 1 
ATOM 3980 C C   . ASP B 2 192 ? -47.600 -15.372 -37.351  1.00 79.64 192 B 1 
ATOM 3981 O O   . ASP B 2 192 ? -46.466 -14.893 -37.364  1.00 74.86 192 B 1 
ATOM 3982 C CB  . ASP B 2 192 ? -48.703 -15.593 -39.595  1.00 72.41 192 B 1 
ATOM 3983 C CG  . ASP B 2 192 ? -48.021 -15.727 -40.961  1.00 64.91 192 B 1 
ATOM 3984 O OD1 . ASP B 2 192 ? -47.128 -16.582 -41.115  1.00 58.11 192 B 1 
ATOM 3985 O OD2 . ASP B 2 192 ? -48.374 -14.900 -41.839  1.00 57.38 192 B 1 
ATOM 3986 N N   . SER B 2 193 ? -48.476 -15.029 -36.403  1.00 79.77 193 B 1 
ATOM 3987 C CA  . SER B 2 193 ? -48.159 -14.089 -35.328  1.00 80.76 193 B 1 
ATOM 3988 C C   . SER B 2 193 ? -47.190 -14.678 -34.297  1.00 81.90 193 B 1 
ATOM 3989 O O   . SER B 2 193 ? -46.326 -13.963 -33.781  1.00 77.31 193 B 1 
ATOM 3990 C CB  . SER B 2 193 ? -49.441 -13.603 -34.652  1.00 76.55 193 B 1 
ATOM 3991 O OG  . SER B 2 193 ? -50.008 -14.557 -33.782  1.00 67.12 193 B 1 
ATOM 3992 N N   . HIS B 2 194 ? -47.311 -15.996 -34.030  1.00 82.35 194 B 1 
ATOM 3993 C CA  . HIS B 2 194 ? -46.464 -16.678 -33.060  1.00 82.53 194 B 1 
ATOM 3994 C C   . HIS B 2 194 ? -45.058 -16.909 -33.612  1.00 83.98 194 B 1 
ATOM 3995 O O   . HIS B 2 194 ? -44.076 -16.643 -32.912  1.00 81.26 194 B 1 
ATOM 3996 C CB  . HIS B 2 194 ? -47.128 -17.987 -32.624  1.00 78.49 194 B 1 
ATOM 3997 C CG  . HIS B 2 194 ? -46.641 -18.449 -31.283  1.00 70.32 194 B 1 
ATOM 3998 N ND1 . HIS B 2 194 ? -46.769 -17.760 -30.100  1.00 61.60 194 B 1 
ATOM 3999 C CD2 . HIS B 2 194 ? -45.976 -19.614 -30.987  1.00 60.28 194 B 1 
ATOM 4000 C CE1 . HIS B 2 194 ? -46.205 -18.485 -29.121  1.00 57.30 194 B 1 
ATOM 4001 N NE2 . HIS B 2 194 ? -45.710 -19.623 -29.617  1.00 57.29 194 B 1 
ATOM 4002 N N   . VAL B 2 195 ? -44.973 -17.287 -34.907  1.00 82.48 195 B 1 
ATOM 4003 C CA  . VAL B 2 195 ? -43.688 -17.419 -35.609  1.00 83.01 195 B 1 
ATOM 4004 C C   . VAL B 2 195 ? -42.943 -16.081 -35.630  1.00 84.91 195 B 1 
ATOM 4005 O O   . VAL B 2 195 ? -41.779 -16.023 -35.245  1.00 83.41 195 B 1 
ATOM 4006 C CB  . VAL B 2 195 ? -43.878 -17.948 -37.045  1.00 79.43 195 B 1 
ATOM 4007 C CG1 . VAL B 2 195 ? -42.531 -18.193 -37.724  1.00 70.96 195 B 1 
ATOM 4008 C CG2 . VAL B 2 195 ? -44.657 -19.267 -37.049  1.00 71.19 195 B 1 
ATOM 4009 N N   . ARG B 2 196 ? -43.619 -14.979 -35.999  1.00 84.53 196 B 1 
ATOM 4010 C CA  . ARG B 2 196 ? -42.998 -13.643 -35.981  1.00 84.48 196 B 1 
ATOM 4011 C C   . ARG B 2 196 ? -42.540 -13.216 -34.592  1.00 85.81 196 B 1 
ATOM 4012 O O   . ARG B 2 196 ? -41.498 -12.588 -34.467  1.00 84.37 196 B 1 
ATOM 4013 C CB  . ARG B 2 196 ? -43.949 -12.586 -36.537  1.00 82.65 196 B 1 
ATOM 4014 C CG  . ARG B 2 196 ? -44.049 -12.672 -38.052  1.00 73.11 196 B 1 
ATOM 4015 C CD  . ARG B 2 196 ? -44.955 -11.540 -38.552  1.00 67.10 196 B 1 
ATOM 4016 N NE  . ARG B 2 196 ? -45.346 -11.772 -39.934  1.00 59.94 196 B 1 
ATOM 4017 C CZ  . ARG B 2 196 ? -46.027 -10.950 -40.711  1.00 52.59 196 B 1 
ATOM 4018 N NH1 . ARG B 2 196 ? -46.345 -9.741  -40.323  1.00 48.29 196 B 1 
ATOM 4019 N NH2 . ARG B 2 196 ? -46.409 -11.354 -41.882  1.00 47.76 196 B 1 
ATOM 4020 N N   . ALA B 2 197 ? -43.305 -13.564 -33.548  1.00 85.46 197 B 1 
ATOM 4021 C CA  . ALA B 2 197 ? -42.916 -13.244 -32.182  1.00 85.68 197 B 1 
ATOM 4022 C C   . ALA B 2 197 ? -41.669 -14.026 -31.746  1.00 86.31 197 B 1 
ATOM 4023 O O   . ALA B 2 197 ? -40.788 -13.447 -31.111  1.00 84.66 197 B 1 
ATOM 4024 C CB  . ALA B 2 197 ? -44.112 -13.509 -31.253  1.00 83.79 197 B 1 
ATOM 4025 N N   . GLN B 2 198 ? -41.566 -15.323 -32.134  1.00 85.87 198 B 1 
ATOM 4026 C CA  . GLN B 2 198 ? -40.363 -16.111 -31.877  1.00 85.29 198 B 1 
ATOM 4027 C C   . GLN B 2 198 ? -39.163 -15.590 -32.676  1.00 86.41 198 B 1 
ATOM 4028 O O   . GLN B 2 198 ? -38.100 -15.410 -32.095  1.00 85.04 198 B 1 
ATOM 4029 C CB  . GLN B 2 198 ? -40.588 -17.595 -32.179  1.00 82.68 198 B 1 
ATOM 4030 C CG  . GLN B 2 198 ? -41.237 -18.320 -30.991  1.00 74.10 198 B 1 
ATOM 4031 C CD  . GLN B 2 198 ? -41.169 -19.839 -31.141  1.00 68.86 198 B 1 
ATOM 4032 O OE1 . GLN B 2 198 ? -40.764 -20.376 -32.161  1.00 62.21 198 B 1 
ATOM 4033 N NE2 . GLN B 2 198 ? -41.538 -20.598 -30.137  1.00 59.58 198 B 1 
ATOM 4034 N N   . GLN B 2 199 ? -39.335 -15.290 -33.963  1.00 85.85 199 B 1 
ATOM 4035 C CA  . GLN B 2 199 ? -38.284 -14.709 -34.791  1.00 85.91 199 B 1 
ATOM 4036 C C   . GLN B 2 199 ? -37.791 -13.380 -34.217  1.00 87.23 199 B 1 
ATOM 4037 O O   . GLN B 2 199 ? -36.592 -13.205 -34.039  1.00 85.94 199 B 1 
ATOM 4038 C CB  . GLN B 2 199 ? -38.794 -14.514 -36.228  1.00 84.25 199 B 1 
ATOM 4039 C CG  . GLN B 2 199 ? -38.866 -15.843 -36.999  1.00 80.22 199 B 1 
ATOM 4040 C CD  . GLN B 2 199 ? -39.392 -15.662 -38.428  1.00 77.10 199 B 1 
ATOM 4041 O OE1 . GLN B 2 199 ? -40.065 -14.701 -38.772  1.00 71.76 199 B 1 
ATOM 4042 N NE2 . GLN B 2 199 ? -39.103 -16.596 -39.306  1.00 68.79 199 B 1 
ATOM 4043 N N   . ALA B 2 200 ? -38.686 -12.496 -33.803  1.00 88.39 200 B 1 
ATOM 4044 C CA  . ALA B 2 200 ? -38.307 -11.238 -33.168  1.00 88.29 200 B 1 
ATOM 4045 C C   . ALA B 2 200 ? -37.547 -11.446 -31.844  1.00 89.06 200 B 1 
ATOM 4046 O O   . ALA B 2 200 ? -36.660 -10.663 -31.516  1.00 87.36 200 B 1 
ATOM 4047 C CB  . ALA B 2 200 ? -39.576 -10.399 -32.954  1.00 86.75 200 B 1 
ATOM 4048 N N   . CYS B 2 201 ? -37.883 -12.509 -31.102  1.00 88.51 201 B 1 
ATOM 4049 C CA  . CYS B 2 201 ? -37.170 -12.854 -29.866  1.00 88.79 201 B 1 
ATOM 4050 C C   . CYS B 2 201 ? -35.750 -13.378 -30.151  1.00 89.41 201 B 1 
ATOM 4051 O O   . CYS B 2 201 ? -34.807 -12.999 -29.458  1.00 88.50 201 B 1 
ATOM 4052 C CB  . CYS B 2 201 ? -38.012 -13.869 -29.082  1.00 86.16 201 B 1 
ATOM 4053 S SG  . CYS B 2 201 ? -37.441 -13.954 -27.359  1.00 73.22 201 B 1 
ATOM 4054 N N   . ILE B 2 202 ? -35.607 -14.222 -31.194  1.00 88.68 202 B 1 
ATOM 4055 C CA  . ILE B 2 202 ? -34.312 -14.723 -31.671  1.00 88.15 202 B 1 
ATOM 4056 C C   . ILE B 2 202 ? -33.444 -13.564 -32.168  1.00 89.26 202 B 1 
ATOM 4057 O O   . ILE B 2 202 ? -32.299 -13.424 -31.736  1.00 88.41 202 B 1 
ATOM 4058 C CB  . ILE B 2 202 ? -34.529 -15.793 -32.769  1.00 87.04 202 B 1 
ATOM 4059 C CG1 . ILE B 2 202 ? -35.152 -17.072 -32.160  1.00 82.77 202 B 1 
ATOM 4060 C CG2 . ILE B 2 202 ? -33.218 -16.145 -33.486  1.00 81.66 202 B 1 
ATOM 4061 C CD1 . ILE B 2 202 ? -35.767 -18.014 -33.198  1.00 76.02 202 B 1 
ATOM 4062 N N   . GLU B 2 203 ? -34.010 -12.692 -33.004  1.00 89.97 203 B 1 
ATOM 4063 C CA  . GLU B 2 203 ? -33.318 -11.497 -33.480  1.00 89.64 203 B 1 
ATOM 4064 C C   . GLU B 2 203 ? -32.853 -10.617 -32.322  1.00 90.34 203 B 1 
ATOM 4065 O O   . GLU B 2 203 ? -31.665 -10.305 -32.235  1.00 88.95 203 B 1 
ATOM 4066 C CB  . GLU B 2 203 ? -34.209 -10.676 -34.427  1.00 88.05 203 B 1 
ATOM 4067 C CG  . GLU B 2 203 ? -34.386 -11.365 -35.786  1.00 81.96 203 B 1 
ATOM 4068 C CD  . GLU B 2 203 ? -35.082 -10.480 -36.821  1.00 78.90 203 B 1 
ATOM 4069 O OE1 . GLU B 2 203 ? -34.743 -10.643 -38.018  1.00 71.15 203 B 1 
ATOM 4070 O OE2 . GLU B 2 203 ? -35.889 -9.608  -36.445  1.00 72.34 203 B 1 
ATOM 4071 N N   . ALA B 2 204 ? -33.737 -10.305 -31.377  1.00 89.61 204 B 1 
ATOM 4072 C CA  . ALA B 2 204 ? -33.393 -9.481  -30.228  1.00 89.38 204 B 1 
ATOM 4073 C C   . ALA B 2 204 ? -32.291 -10.104 -29.348  1.00 90.18 204 B 1 
ATOM 4074 O O   . ALA B 2 204 ? -31.453 -9.386  -28.808  1.00 88.64 204 B 1 
ATOM 4075 C CB  . ALA B 2 204 ? -34.666 -9.222  -29.422  1.00 87.95 204 B 1 
ATOM 4076 N N   . LYS B 2 205 ? -32.279 -11.442 -29.218  1.00 89.59 205 B 1 
ATOM 4077 C CA  . LYS B 2 205 ? -31.245 -12.171 -28.477  1.00 88.91 205 B 1 
ATOM 4078 C C   . LYS B 2 205 ? -29.873 -12.015 -29.146  1.00 90.22 205 B 1 
ATOM 4079 O O   . LYS B 2 205 ? -28.920 -11.631 -28.467  1.00 89.44 205 B 1 
ATOM 4080 C CB  . LYS B 2 205 ? -31.674 -13.646 -28.369  1.00 86.67 205 B 1 
ATOM 4081 C CG  . LYS B 2 205 ? -30.619 -14.584 -27.743  1.00 79.52 205 B 1 
ATOM 4082 C CD  . LYS B 2 205 ? -31.038 -16.040 -27.971  1.00 77.76 205 B 1 
ATOM 4083 C CE  . LYS B 2 205 ? -29.886 -17.018 -27.766  1.00 69.07 205 B 1 
ATOM 4084 N NZ  . LYS B 2 205 ? -30.126 -18.287 -28.498  1.00 64.01 205 B 1 
ATOM 4085 N N   . HIS B 2 206 ? -29.779 -12.296 -30.448  1.00 91.85 206 B 1 
ATOM 4086 C CA  . HIS B 2 206 ? -28.511 -12.219 -31.168  1.00 91.44 206 B 1 
ATOM 4087 C C   . HIS B 2 206 ? -28.041 -10.779 -31.377  1.00 91.98 206 B 1 
ATOM 4088 O O   . HIS B 2 206 ? -26.851 -10.503 -31.225  1.00 90.93 206 B 1 
ATOM 4089 C CB  . HIS B 2 206 ? -28.611 -12.977 -32.496  1.00 90.84 206 B 1 
ATOM 4090 C CG  . HIS B 2 206 ? -28.690 -14.461 -32.305  1.00 91.09 206 B 1 
ATOM 4091 N ND1 . HIS B 2 206 ? -27.685 -15.277 -31.810  1.00 80.84 206 B 1 
ATOM 4092 C CD2 . HIS B 2 206 ? -29.772 -15.258 -32.554  1.00 81.14 206 B 1 
ATOM 4093 C CE1 . HIS B 2 206 ? -28.161 -16.521 -31.771  1.00 83.36 206 B 1 
ATOM 4094 N NE2 . HIS B 2 206 ? -29.418 -16.549 -32.211  1.00 84.32 206 B 1 
ATOM 4095 N N   . ASP B 2 207 ? -28.965 -9.860  -31.644  1.00 92.23 207 B 1 
ATOM 4096 C CA  . ASP B 2 207 ? -28.656 -8.436  -31.770  1.00 91.30 207 B 1 
ATOM 4097 C C   . ASP B 2 207 ? -28.122 -7.862  -30.452  1.00 91.46 207 B 1 
ATOM 4098 O O   . ASP B 2 207 ? -27.201 -7.044  -30.454  1.00 89.80 207 B 1 
ATOM 4099 C CB  . ASP B 2 207 ? -29.901 -7.654  -32.228  1.00 89.89 207 B 1 
ATOM 4100 C CG  . ASP B 2 207 ? -30.388 -7.971  -33.651  1.00 85.76 207 B 1 
ATOM 4101 O OD1 . ASP B 2 207 ? -29.697 -8.667  -34.421  1.00 79.15 207 B 1 
ATOM 4102 O OD2 . ASP B 2 207 ? -31.492 -7.493  -34.011  1.00 79.19 207 B 1 
ATOM 4103 N N   . LYS B 2 208 ? -28.632 -8.342  -29.308  1.00 91.82 208 B 1 
ATOM 4104 C CA  . LYS B 2 208 ? -28.095 -7.973  -27.995  1.00 90.97 208 B 1 
ATOM 4105 C C   . LYS B 2 208 ? -26.671 -8.492  -27.802  1.00 91.66 208 B 1 
ATOM 4106 O O   . LYS B 2 208 ? -25.811 -7.727  -27.383  1.00 90.73 208 B 1 
ATOM 4107 C CB  . LYS B 2 208 ? -29.028 -8.468  -26.889  1.00 89.65 208 B 1 
ATOM 4108 C CG  . LYS B 2 208 ? -28.569 -7.923  -25.522  1.00 82.84 208 B 1 
ATOM 4109 C CD  . LYS B 2 208 ? -29.332 -8.558  -24.366  1.00 76.13 208 B 1 
ATOM 4110 C CE  . LYS B 2 208 ? -28.633 -8.091  -23.091  1.00 68.54 208 B 1 
ATOM 4111 N NZ  . LYS B 2 208 ? -28.913 -8.969  -21.943  1.00 60.19 208 B 1 
ATOM 4112 N N   . TYR B 2 209 ? -26.395 -9.762  -28.127  1.00 91.41 209 B 1 
ATOM 4113 C CA  . TYR B 2 209 ? -25.028 -10.292 -28.033  1.00 91.15 209 B 1 
ATOM 4114 C C   . TYR B 2 209 ? -24.067 -9.576  -28.986  1.00 91.53 209 B 1 
ATOM 4115 O O   . TYR B 2 209 ? -22.921 -9.331  -28.609  1.00 90.91 209 B 1 
ATOM 4116 C CB  . TYR B 2 209 ? -25.021 -11.798 -28.307  1.00 90.85 209 B 1 
ATOM 4117 C CG  . TYR B 2 209 ? -25.503 -12.661 -27.159  1.00 89.98 209 B 1 
ATOM 4118 C CD1 . TYR B 2 209 ? -24.852 -12.602 -25.908  1.00 83.97 209 B 1 
ATOM 4119 C CD2 . TYR B 2 209 ? -26.579 -13.547 -27.338  1.00 84.09 209 B 1 
ATOM 4120 C CE1 . TYR B 2 209 ? -25.274 -13.423 -24.848  1.00 82.57 209 B 1 
ATOM 4121 C CE2 . TYR B 2 209 ? -27.002 -14.370 -26.293  1.00 81.55 209 B 1 
ATOM 4122 C CZ  . TYR B 2 209 ? -26.351 -14.314 -25.044  1.00 85.56 209 B 1 
ATOM 4123 O OH  . TYR B 2 209 ? -26.770 -15.120 -24.013  1.00 82.70 209 B 1 
ATOM 4124 N N   . MET B 2 210 ? -24.533 -9.198  -30.186  1.00 92.33 210 B 1 
ATOM 4125 C CA  . MET B 2 210 ? -23.753 -8.390  -31.114  1.00 92.12 210 B 1 
ATOM 4126 C C   . MET B 2 210 ? -23.426 -7.015  -30.509  1.00 92.21 210 B 1 
ATOM 4127 O O   . MET B 2 210 ? -22.270 -6.613  -30.517  1.00 91.36 210 B 1 
ATOM 4128 C CB  . MET B 2 210 ? -24.503 -8.239  -32.446  1.00 91.35 210 B 1 
ATOM 4129 C CG  . MET B 2 210 ? -23.633 -7.640  -33.554  1.00 85.99 210 B 1 
ATOM 4130 S SD  . MET B 2 210 ? -22.393 -8.769  -34.257  1.00 83.35 210 B 1 
ATOM 4131 C CE  . MET B 2 210 ? -23.447 -9.709  -35.384  1.00 73.33 210 B 1 
ATOM 4132 N N   . ALA B 2 211 ? -24.414 -6.345  -29.938  1.00 92.48 211 B 1 
ATOM 4133 C CA  . ALA B 2 211 ? -24.223 -5.053  -29.294  1.00 91.31 211 B 1 
ATOM 4134 C C   . ALA B 2 211 ? -23.275 -5.135  -28.082  1.00 91.34 211 B 1 
ATOM 4135 O O   . ALA B 2 211 ? -22.384 -4.298  -27.951  1.00 90.09 211 B 1 
ATOM 4136 C CB  . ALA B 2 211 ? -25.594 -4.494  -28.901  1.00 90.49 211 B 1 
ATOM 4137 N N   . ASP B 2 212 ? -23.430 -6.158  -27.234  1.00 91.15 212 B 1 
ATOM 4138 C CA  . ASP B 2 212 ? -22.567 -6.375  -26.074  1.00 90.01 212 B 1 
ATOM 4139 C C   . ASP B 2 212 ? -21.107 -6.667  -26.513  1.00 89.98 212 B 1 
ATOM 4140 O O   . ASP B 2 212 ? -20.163 -6.192  -25.893  1.00 88.62 212 B 1 
ATOM 4141 C CB  . ASP B 2 212 ? -23.116 -7.535  -25.214  1.00 89.33 212 B 1 
ATOM 4142 C CG  . ASP B 2 212 ? -24.435 -7.268  -24.459  1.00 86.57 212 B 1 
ATOM 4143 O OD1 . ASP B 2 212 ? -24.891 -6.116  -24.325  1.00 81.08 212 B 1 
ATOM 4144 O OD2 . ASP B 2 212 ? -25.012 -8.241  -23.896  1.00 81.31 212 B 1 
ATOM 4145 N N   . MET B 2 213 ? -20.932 -7.418  -27.616  1.00 90.25 213 B 1 
ATOM 4146 C CA  . MET B 2 213 ? -19.623 -7.677  -28.213  1.00 89.79 213 B 1 
ATOM 4147 C C   . MET B 2 213 ? -19.003 -6.403  -28.805  1.00 90.03 213 B 1 
ATOM 4148 O O   . MET B 2 213 ? -17.847 -6.102  -28.525  1.00 89.42 213 B 1 
ATOM 4149 C CB  . MET B 2 213 ? -19.767 -8.768  -29.280  1.00 89.17 213 B 1 
ATOM 4150 C CG  . MET B 2 213 ? -18.415 -9.169  -29.890  1.00 85.88 213 B 1 
ATOM 4151 S SD  . MET B 2 213 ? -18.532 -10.085 -31.437  1.00 83.31 213 B 1 
ATOM 4152 C CE  . MET B 2 213 ? -19.186 -8.779  -32.497  1.00 72.59 213 B 1 
ATOM 4153 N N   . ASP B 2 214 ? -19.782 -5.635  -29.568  1.00 91.32 214 B 1 
ATOM 4154 C CA  . ASP B 2 214 ? -19.325 -4.371  -30.144  1.00 89.74 214 B 1 
ATOM 4155 C C   . ASP B 2 214 ? -18.935 -3.374  -29.042  1.00 89.46 214 B 1 
ATOM 4156 O O   . ASP B 2 214 ? -17.932 -2.669  -29.166  1.00 87.99 214 B 1 
ATOM 4157 C CB  . ASP B 2 214 ? -20.420 -3.768  -31.043  1.00 88.87 214 B 1 
ATOM 4158 C CG  . ASP B 2 214 ? -20.640 -4.501  -32.379  1.00 85.60 214 B 1 
ATOM 4159 O OD1 . ASP B 2 214 ? -19.796 -5.328  -32.757  1.00 80.17 214 B 1 
ATOM 4160 O OD2 . ASP B 2 214 ? -21.634 -4.154  -33.057  1.00 80.06 214 B 1 
ATOM 4161 N N   . GLU B 2 215 ? -19.675 -3.346  -27.930  1.00 89.65 215 B 1 
ATOM 4162 C CA  . GLU B 2 215 ? -19.343 -2.526  -26.769  1.00 87.80 215 B 1 
ATOM 4163 C C   . GLU B 2 215 ? -18.028 -2.976  -26.114  1.00 87.52 215 B 1 
ATOM 4164 O O   . GLU B 2 215 ? -17.202 -2.132  -25.755  1.00 85.84 215 B 1 
ATOM 4165 C CB  . GLU B 2 215 ? -20.507 -2.521  -25.758  1.00 86.48 215 B 1 
ATOM 4166 C CG  . GLU B 2 215 ? -20.299 -1.446  -24.682  1.00 77.53 215 B 1 
ATOM 4167 C CD  . GLU B 2 215 ? -21.401 -1.350  -23.609  1.00 71.10 215 B 1 
ATOM 4168 O OE1 . GLU B 2 215 ? -21.181 -0.559  -22.655  1.00 62.22 215 B 1 
ATOM 4169 O OE2 . GLU B 2 215 ? -22.438 -2.034  -23.705  1.00 62.61 215 B 1 
ATOM 4170 N N   . LEU B 2 216 ? -17.790 -4.287  -26.015  1.00 88.16 216 B 1 
ATOM 4171 C CA  . LEU B 2 216 ? -16.538 -4.837  -25.484  1.00 87.30 216 B 1 
ATOM 4172 C C   . LEU B 2 216 ? -15.334 -4.386  -26.318  1.00 87.57 216 B 1 
ATOM 4173 O O   . LEU B 2 216 ? -14.380 -3.833  -25.771  1.00 86.41 216 B 1 
ATOM 4174 C CB  . LEU B 2 216 ? -16.657 -6.366  -25.429  1.00 86.81 216 B 1 
ATOM 4175 C CG  . LEU B 2 216 ? -15.440 -7.063  -24.789  1.00 84.23 216 B 1 
ATOM 4176 C CD1 . LEU B 2 216 ? -15.436 -6.898  -23.274  1.00 77.87 216 B 1 
ATOM 4177 C CD2 . LEU B 2 216 ? -15.465 -8.555  -25.111  1.00 77.40 216 B 1 
ATOM 4178 N N   . PHE B 2 217 ? -15.403 -4.567  -27.649  1.00 88.13 217 B 1 
ATOM 4179 C CA  . PHE B 2 217 ? -14.344 -4.114  -28.547  1.00 87.34 217 B 1 
ATOM 4180 C C   . PHE B 2 217 ? -14.183 -2.590  -28.524  1.00 86.33 217 B 1 
ATOM 4181 O O   . PHE B 2 217 ? -13.069 -2.089  -28.454  1.00 83.70 217 B 1 
ATOM 4182 C CB  . PHE B 2 217 ? -14.610 -4.627  -29.972  1.00 87.46 217 B 1 
ATOM 4183 C CG  . PHE B 2 217 ? -14.196 -6.066  -30.185  1.00 88.83 217 B 1 
ATOM 4184 C CD1 . PHE B 2 217 ? -12.842 -6.393  -30.389  1.00 84.35 217 B 1 
ATOM 4185 C CD2 . PHE B 2 217 ? -15.153 -7.096  -30.186  1.00 83.90 217 B 1 
ATOM 4186 C CE1 . PHE B 2 217 ? -12.446 -7.725  -30.584  1.00 83.78 217 B 1 
ATOM 4187 C CE2 . PHE B 2 217 ? -14.762 -8.438  -30.383  1.00 83.48 217 B 1 
ATOM 4188 C CZ  . PHE B 2 217 ? -13.418 -8.742  -30.582  1.00 87.00 217 B 1 
ATOM 4189 N N   . SER B 2 218 ? -15.297 -1.844  -28.510  1.00 86.60 218 B 1 
ATOM 4190 C CA  . SER B 2 218 ? -15.273 -0.383  -28.430  1.00 83.90 218 B 1 
ATOM 4191 C C   . SER B 2 218 ? -14.604 0.123   -27.150  1.00 82.38 218 B 1 
ATOM 4192 O O   . SER B 2 218 ? -13.828 1.074   -27.208  1.00 79.31 218 B 1 
ATOM 4193 C CB  . SER B 2 218 ? -16.687 0.179   -28.539  1.00 82.65 218 B 1 
ATOM 4194 O OG  . SER B 2 218 ? -16.641 1.598   -28.578  1.00 71.83 218 B 1 
ATOM 4195 N N   . GLN B 2 219 ? -14.826 -0.524  -26.001  1.00 83.09 219 B 1 
ATOM 4196 C CA  . GLN B 2 219 ? -14.163 -0.139  -24.753  1.00 79.55 219 B 1 
ATOM 4197 C C   . GLN B 2 219 ? -12.645 -0.334  -24.804  1.00 78.90 219 B 1 
ATOM 4198 O O   . GLN B 2 219 ? -11.894 0.484   -24.264  1.00 76.35 219 B 1 
ATOM 4199 C CB  . GLN B 2 219 ? -14.716 -0.949  -23.576  1.00 77.65 219 B 1 
ATOM 4200 C CG  . GLN B 2 219 ? -16.052 -0.392  -23.079  1.00 71.08 219 B 1 
ATOM 4201 C CD  . GLN B 2 219 ? -16.605 -1.162  -21.878  1.00 67.24 219 B 1 
ATOM 4202 O OE1 . GLN B 2 219 ? -15.907 -1.809  -21.113  1.00 60.59 219 B 1 
ATOM 4203 N NE2 . GLN B 2 219 ? -17.890 -1.069  -21.648  1.00 57.89 219 B 1 
ATOM 4204 N N   . VAL B 2 220 ? -12.185 -1.414  -25.441  1.00 81.07 220 B 1 
ATOM 4205 C CA  . VAL B 2 220 ? -10.749 -1.647  -25.642  1.00 79.14 220 B 1 
ATOM 4206 C C   . VAL B 2 220 ? -10.182 -0.594  -26.588  1.00 78.22 220 B 1 
ATOM 4207 O O   . VAL B 2 220 ? -9.149  0.010   -26.296  1.00 74.80 220 B 1 
ATOM 4208 C CB  . VAL B 2 220 ? -10.500 -3.079  -26.150  1.00 78.31 220 B 1 
ATOM 4209 C CG1 . VAL B 2 220 ? -9.008  -3.323  -26.375  1.00 72.12 220 B 1 
ATOM 4210 C CG2 . VAL B 2 220 ? -10.972 -4.116  -25.122  1.00 72.11 220 B 1 
ATOM 4211 N N   . ASP B 2 221 ? -10.907 -0.275  -27.663  1.00 78.42 221 B 1 
ATOM 4212 C CA  . ASP B 2 221 ? -10.511 0.688   -28.683  1.00 76.34 221 B 1 
ATOM 4213 C C   . ASP B 2 221 ? -10.568 2.147   -28.186  1.00 75.99 221 B 1 
ATOM 4214 O O   . ASP B 2 221 ? -9.663  2.933   -28.445  1.00 72.15 221 B 1 
ATOM 4215 C CB  . ASP B 2 221 ? -11.395 0.471   -29.925  1.00 73.09 221 B 1 
ATOM 4216 C CG  . ASP B 2 221 ? -10.619 0.518   -31.244  1.00 67.66 221 B 1 
ATOM 4217 O OD1 . ASP B 2 221 ? -9.448  0.083   -31.256  1.00 61.31 221 B 1 
ATOM 4218 O OD2 . ASP B 2 221 ? -11.187 1.058   -32.220  1.00 60.11 221 B 1 
ATOM 4219 N N   . GLU B 2 222 ? -11.586 2.521   -27.392  1.00 74.15 222 B 1 
ATOM 4220 C CA  . GLU B 2 222 ? -11.663 3.855   -26.775  1.00 71.97 222 B 1 
ATOM 4221 C C   . GLU B 2 222 ? -10.479 4.125   -25.849  1.00 72.57 222 B 1 
ATOM 4222 O O   . GLU B 2 222 ? -9.931  5.225   -25.863  1.00 68.69 222 B 1 
ATOM 4223 C CB  . GLU B 2 222 ? -12.932 4.043   -25.946  1.00 68.00 222 B 1 
ATOM 4224 C CG  . GLU B 2 222 ? -14.108 4.657   -26.715  1.00 60.92 222 B 1 
ATOM 4225 C CD  . GLU B 2 222 ? -15.121 5.313   -25.758  1.00 53.67 222 B 1 
ATOM 4226 O OE1 . GLU B 2 222 ? -15.735 6.316   -26.178  1.00 48.12 222 B 1 
ATOM 4227 O OE2 . GLU B 2 222 ? -15.182 4.913   -24.579  1.00 48.35 222 B 1 
ATOM 4228 N N   . LYS B 2 223 ? -10.063 3.135   -25.072  1.00 72.25 223 B 1 
ATOM 4229 C CA  . LYS B 2 223 ? -8.888  3.270   -24.210  1.00 70.09 223 B 1 
ATOM 4230 C C   . LYS B 2 223 ? -7.613  3.501   -25.016  1.00 71.24 223 B 1 
ATOM 4231 O O   . LYS B 2 223 ? -6.731  4.209   -24.551  1.00 68.19 223 B 1 
ATOM 4232 C CB  . LYS B 2 223 ? -8.747  2.057   -23.285  1.00 66.04 223 B 1 
ATOM 4233 C CG  . LYS B 2 223 ? -9.746  2.139   -22.124  1.00 59.95 223 B 1 
ATOM 4234 C CD  . LYS B 2 223 ? -9.616  0.933   -21.182  1.00 55.31 223 B 1 
ATOM 4235 C CE  . LYS B 2 223 ? -10.636 1.086   -20.060  1.00 49.17 223 B 1 
ATOM 4236 N NZ  . LYS B 2 223 ? -10.649 -0.058  -19.121  1.00 44.49 223 B 1 
ATOM 4237 N N   . ARG B 2 224 ? -7.534  2.941   -26.230  1.00 71.72 224 B 1 
ATOM 4238 C CA  . ARG B 2 224 ? -6.410  3.176   -27.145  1.00 70.42 224 B 1 
ATOM 4239 C C   . ARG B 2 224 ? -6.495  4.513   -27.865  1.00 71.41 224 B 1 
ATOM 4240 O O   . ARG B 2 224 ? -5.461  5.136   -28.115  1.00 69.30 224 B 1 
ATOM 4241 C CB  . ARG B 2 224 ? -6.361  2.065   -28.192  1.00 67.24 224 B 1 
ATOM 4242 C CG  . ARG B 2 224 ? -5.947  0.743   -27.569  1.00 63.10 224 B 1 
ATOM 4243 C CD  . ARG B 2 224 ? -5.985  -0.305  -28.681  1.00 60.53 224 B 1 
ATOM 4244 N NE  . ARG B 2 224 ? -5.562  -1.600  -28.173  1.00 55.24 224 B 1 
ATOM 4245 C CZ  . ARG B 2 224 ? -5.713  -2.726  -28.826  1.00 49.99 224 B 1 
ATOM 4246 N NH1 . ARG B 2 224 ? -6.171  -2.747  -30.041  1.00 47.51 224 B 1 
ATOM 4247 N NH2 . ARG B 2 224 ? -5.411  -3.845  -28.246  1.00 45.44 224 B 1 
ATOM 4248 N N   . LYS B 2 225 ? -7.705  4.948   -28.229  1.00 71.46 225 B 1 
ATOM 4249 C CA  . LYS B 2 225 ? -7.941  6.213   -28.935  1.00 70.49 225 B 1 
ATOM 4250 C C   . LYS B 2 225 ? -7.791  7.429   -28.038  1.00 71.73 225 B 1 
ATOM 4251 O O   . LYS B 2 225 ? -7.336  8.459   -28.523  1.00 67.33 225 B 1 
ATOM 4252 C CB  . LYS B 2 225 ? -9.322  6.199   -29.594  1.00 65.51 225 B 1 
ATOM 4253 C CG  . LYS B 2 225 ? -9.318  5.371   -30.883  1.00 59.14 225 B 1 
ATOM 4254 C CD  . LYS B 2 225 ? -10.737 5.199   -31.431  1.00 53.17 225 B 1 
ATOM 4255 C CE  . LYS B 2 225 ? -10.687 4.323   -32.685  1.00 46.07 225 B 1 
ATOM 4256 N NZ  . LYS B 2 225 ? -11.962 3.607   -32.925  1.00 39.38 225 B 1 
ATOM 4257 N N   . LYS B 2 226 ? -8.120  7.317   -26.752  1.00 71.62 226 B 1 
ATOM 4258 C CA  . LYS B 2 226 ? -7.876  8.357   -25.755  1.00 70.88 226 B 1 
ATOM 4259 C C   . LYS B 2 226 ? -6.384  8.480   -25.456  1.00 73.18 226 B 1 
ATOM 4260 O O   . LYS B 2 226 ? -5.909  8.132   -24.384  1.00 68.26 226 B 1 
ATOM 4261 C CB  . LYS B 2 226 ? -8.723  8.139   -24.494  1.00 64.43 226 B 1 
ATOM 4262 C CG  . LYS B 2 226 ? -10.169 8.596   -24.696  1.00 57.12 226 B 1 
ATOM 4263 C CD  . LYS B 2 226 ? -11.004 8.332   -23.444  1.00 51.35 226 B 1 
ATOM 4264 C CE  . LYS B 2 226 ? -12.432 8.809   -23.678  1.00 43.86 226 B 1 
ATOM 4265 N NZ  . LYS B 2 226 ? -13.372 8.316   -22.643  1.00 37.76 226 B 1 
ATOM 4266 N N   . ARG B 2 227 ? -5.648  8.999   -26.430  1.00 73.66 227 B 1 
ATOM 4267 C CA  . ARG B 2 227 ? -4.257  9.424   -26.318  1.00 73.59 227 B 1 
ATOM 4268 C C   . ARG B 2 227 ? -4.153  10.846  -25.753  1.00 75.26 227 B 1 
ATOM 4269 O O   . ARG B 2 227 ? -3.240  11.572  -26.109  1.00 71.33 227 B 1 
ATOM 4270 C CB  . ARG B 2 227 ? -3.537  9.282   -27.667  1.00 69.13 227 B 1 
ATOM 4271 C CG  . ARG B 2 227 ? -3.413  7.836   -28.137  1.00 64.85 227 B 1 
ATOM 4272 C CD  . ARG B 2 227 ? -2.524  7.790   -29.382  1.00 61.10 227 B 1 
ATOM 4273 N NE  . ARG B 2 227 ? -2.372  6.426   -29.909  1.00 55.59 227 B 1 
ATOM 4274 C CZ  . ARG B 2 227 ? -1.591  6.065   -30.908  1.00 50.55 227 B 1 
ATOM 4275 N NH1 . ARG B 2 227 ? -0.856  6.929   -31.554  1.00 48.23 227 B 1 
ATOM 4276 N NH2 . ARG B 2 227 ? -1.526  4.827   -31.288  1.00 46.16 227 B 1 
ATOM 4277 N N   . ASP B 2 228 ? -5.107  11.244  -24.923  1.00 78.64 228 B 1 
ATOM 4278 C CA  . ASP B 2 228 ? -5.059  12.557  -24.299  1.00 79.96 228 B 1 
ATOM 4279 C C   . ASP B 2 228 ? -4.177  12.485  -23.056  1.00 83.81 228 B 1 
ATOM 4280 O O   . ASP B 2 228 ? -4.358  11.636  -22.176  1.00 82.03 228 B 1 
ATOM 4281 C CB  . ASP B 2 228 ? -6.464  13.081  -23.995  1.00 73.79 228 B 1 
ATOM 4282 C CG  . ASP B 2 228 ? -7.248  13.440  -25.266  1.00 64.42 228 B 1 
ATOM 4283 O OD1 . ASP B 2 228 ? -6.613  13.789  -26.285  1.00 56.96 228 B 1 
ATOM 4284 O OD2 . ASP B 2 228 ? -8.495  13.378  -25.205  1.00 56.40 228 B 1 
ATOM 4285 N N   . ILE B 2 229 ? -3.194  13.381  -22.996  1.00 82.24 229 B 1 
ATOM 4286 C CA  . ILE B 2 229 ? -2.411  13.596  -21.782  1.00 84.36 229 B 1 
ATOM 4287 C C   . ILE B 2 229 ? -3.301  14.377  -20.819  1.00 86.04 229 B 1 
ATOM 4288 O O   . ILE B 2 229 ? -3.722  15.484  -21.161  1.00 84.42 229 B 1 
ATOM 4289 C CB  . ILE B 2 229 ? -1.092  14.331  -22.080  1.00 83.02 229 B 1 
ATOM 4290 C CG1 . ILE B 2 229 ? -0.224  13.532  -23.077  1.00 79.10 229 B 1 
ATOM 4291 C CG2 . ILE B 2 229 ? -0.325  14.554  -20.762  1.00 78.44 229 B 1 
ATOM 4292 C CD1 . ILE B 2 229 ? 1.043   14.259  -23.530  1.00 73.62 229 B 1 
ATOM 4293 N N   . PRO B 2 230 ? -3.592  13.846  -19.622  1.00 87.54 230 B 1 
ATOM 4294 C CA  . PRO B 2 230 ? -4.393  14.558  -18.645  1.00 88.13 230 B 1 
ATOM 4295 C C   . PRO B 2 230 ? -3.786  15.909  -18.283  1.00 89.24 230 B 1 
ATOM 4296 O O   . PRO B 2 230 ? -2.596  15.993  -17.991  1.00 87.83 230 B 1 
ATOM 4297 C CB  . PRO B 2 230 ? -4.478  13.639  -17.435  1.00 86.54 230 B 1 
ATOM 4298 C CG  . PRO B 2 230 ? -4.262  12.243  -18.013  1.00 84.47 230 B 1 
ATOM 4299 C CD  . PRO B 2 230 ? -3.278  12.506  -19.145  1.00 86.33 230 B 1 
ATOM 4300 N N   . ASP B 2 231 ? -4.605  16.953  -18.217  1.00 88.23 231 B 1 
ATOM 4301 C CA  . ASP B 2 231 ? -4.147  18.314  -17.931  1.00 86.93 231 B 1 
ATOM 4302 C C   . ASP B 2 231 ? -3.383  18.441  -16.607  1.00 88.15 231 B 1 
ATOM 4303 O O   . ASP B 2 231 ? -2.447  19.225  -16.481  1.00 86.25 231 B 1 
ATOM 4304 C CB  . ASP B 2 231 ? -5.351  19.272  -17.897  1.00 83.91 231 B 1 
ATOM 4305 C CG  . ASP B 2 231 ? -5.951  19.585  -19.259  1.00 76.15 231 B 1 
ATOM 4306 O OD1 . ASP B 2 231 ? -5.240  19.446  -20.270  1.00 69.33 231 B 1 
ATOM 4307 O OD2 . ASP B 2 231 ? -7.127  20.031  -19.267  1.00 67.60 231 B 1 
ATOM 4308 N N   . TYR B 2 232 ? -3.755  17.625  -15.613  1.00 90.03 232 B 1 
ATOM 4309 C CA  . TYR B 2 232 ? -3.096  17.613  -14.306  1.00 90.63 232 B 1 
ATOM 4310 C C   . TYR B 2 232 ? -1.670  17.038  -14.335  1.00 92.09 232 B 1 
ATOM 4311 O O   . TYR B 2 232 ? -0.942  17.176  -13.348  1.00 90.81 232 B 1 
ATOM 4312 C CB  . TYR B 2 232 ? -3.980  16.866  -13.300  1.00 89.73 232 B 1 
ATOM 4313 C CG  . TYR B 2 232 ? -4.353  15.450  -13.680  1.00 89.67 232 B 1 
ATOM 4314 C CD1 . TYR B 2 232 ? -5.657  15.137  -14.090  1.00 86.65 232 B 1 
ATOM 4315 C CD2 . TYR B 2 232 ? -3.396  14.412  -13.590  1.00 86.53 232 B 1 
ATOM 4316 C CE1 . TYR B 2 232 ? -6.009  13.817  -14.420  1.00 84.92 232 B 1 
ATOM 4317 C CE2 . TYR B 2 232 ? -3.733  13.092  -13.929  1.00 84.21 232 B 1 
ATOM 4318 C CZ  . TYR B 2 232 ? -5.043  12.806  -14.339  1.00 85.95 232 B 1 
ATOM 4319 O OH  . TYR B 2 232 ? -5.378  11.509  -14.671  1.00 83.77 232 B 1 
ATOM 4320 N N   . LEU B 2 233 ? -1.253  16.430  -15.440  1.00 91.10 233 B 1 
ATOM 4321 C CA  . LEU B 2 233 ? 0.122   15.996  -15.682  1.00 92.02 233 B 1 
ATOM 4322 C C   . LEU B 2 233 ? 0.924   17.015  -16.501  1.00 92.49 233 B 1 
ATOM 4323 O O   . LEU B 2 233 ? 2.139   16.860  -16.653  1.00 90.47 233 B 1 
ATOM 4324 C CB  . LEU B 2 233 ? 0.138   14.623  -16.371  1.00 91.89 233 B 1 
ATOM 4325 C CG  . LEU B 2 233 ? -0.608  13.495  -15.634  1.00 91.74 233 B 1 
ATOM 4326 C CD1 . LEU B 2 233 ? -0.399  12.176  -16.374  1.00 88.51 233 B 1 
ATOM 4327 C CD2 . LEU B 2 233 ? -0.106  13.304  -14.199  1.00 88.14 233 B 1 
ATOM 4328 N N   . CYS B 2 234 ? 0.262   18.047  -17.028  1.00 90.92 234 B 1 
ATOM 4329 C CA  . CYS B 2 234 ? 0.878   19.083  -17.841  1.00 89.56 234 B 1 
ATOM 4330 C C   . CYS B 2 234 ? 1.325   20.278  -16.988  1.00 89.14 234 B 1 
ATOM 4331 O O   . CYS B 2 234 ? 0.677   20.672  -16.015  1.00 86.88 234 B 1 
ATOM 4332 C CB  . CYS B 2 234 ? -0.078  19.492  -18.968  1.00 87.43 234 B 1 
ATOM 4333 S SG  . CYS B 2 234 ? -0.387  18.078  -20.067  1.00 83.92 234 B 1 
ATOM 4334 N N   . GLY B 2 235 ? 2.449   20.882  -17.371  1.00 86.75 235 B 1 
ATOM 4335 C CA  . GLY B 2 235 ? 2.950   22.107  -16.763  1.00 85.64 235 B 1 
ATOM 4336 C C   . GLY B 2 235 ? 2.014   23.281  -17.030  1.00 86.22 235 B 1 
ATOM 4337 O O   . GLY B 2 235 ? 1.455   23.423  -18.118  1.00 83.38 235 B 1 
ATOM 4338 N N   . LYS B 2 236 ? 1.858   24.193  -16.054  1.00 85.28 236 B 1 
ATOM 4339 C CA  . LYS B 2 236 ? 1.003   25.387  -16.181  1.00 83.56 236 B 1 
ATOM 4340 C C   . LYS B 2 236 ? 1.585   26.455  -17.120  1.00 84.05 236 B 1 
ATOM 4341 O O   . LYS B 2 236 ? 0.902   27.447  -17.380  1.00 79.55 236 B 1 
ATOM 4342 C CB  . LYS B 2 236 ? 0.697   25.972  -14.796  1.00 81.82 236 B 1 
ATOM 4343 C CG  . LYS B 2 236 ? 0.007   25.016  -13.805  1.00 80.01 236 B 1 
ATOM 4344 C CD  . LYS B 2 236 ? -1.402  24.552  -14.215  1.00 73.95 236 B 1 
ATOM 4345 C CE  . LYS B 2 236 ? -1.994  23.669  -13.103  1.00 70.14 236 B 1 
ATOM 4346 N NZ  . LYS B 2 236 ? -3.287  23.016  -13.452  1.00 62.35 236 B 1 
ATOM 4347 N N   . ILE B 2 237 ? 2.815   26.280  -17.593  1.00 84.45 237 B 1 
ATOM 4348 C CA  . ILE B 2 237 ? 3.497   27.188  -18.531  1.00 82.47 237 B 1 
ATOM 4349 C C   . ILE B 2 237 ? 3.569   26.561  -19.933  1.00 81.92 237 B 1 
ATOM 4350 O O   . ILE B 2 237 ? 3.115   27.181  -20.888  1.00 77.34 237 B 1 
ATOM 4351 C CB  . ILE B 2 237 ? 4.904   27.572  -18.009  1.00 81.96 237 B 1 
ATOM 4352 C CG1 . ILE B 2 237 ? 4.812   28.316  -16.658  1.00 79.63 237 B 1 
ATOM 4353 C CG2 . ILE B 2 237 ? 5.653   28.445  -19.043  1.00 77.88 237 B 1 
ATOM 4354 C CD1 . ILE B 2 237 ? 6.173   28.525  -15.968  1.00 74.19 237 B 1 
ATOM 4355 N N   . SER B 2 238 ? 4.114   25.336  -20.049  1.00 80.82 238 B 1 
ATOM 4356 C CA  . SER B 2 238 ? 4.291   24.662  -21.343  1.00 77.80 238 B 1 
ATOM 4357 C C   . SER B 2 238 ? 3.016   24.048  -21.895  1.00 77.51 238 B 1 
ATOM 4358 O O   . SER B 2 238 ? 2.884   23.892  -23.106  1.00 73.10 238 B 1 
ATOM 4359 C CB  . SER B 2 238 ? 5.343   23.559  -21.230  1.00 75.91 238 B 1 
ATOM 4360 O OG  . SER B 2 238 ? 5.065   22.665  -20.164  1.00 72.27 238 B 1 
ATOM 4361 N N   . PHE B 2 239 ? 2.057   23.698  -21.026  1.00 82.53 239 B 1 
ATOM 4362 C CA  . PHE B 2 239 ? 0.911   22.840  -21.365  1.00 81.24 239 B 1 
ATOM 4363 C C   . PHE B 2 239 ? 1.298   21.464  -21.933  1.00 82.54 239 B 1 
ATOM 4364 O O   . PHE B 2 239 ? 0.460   20.761  -22.488  1.00 79.24 239 B 1 
ATOM 4365 C CB  . PHE B 2 239 ? -0.108  23.589  -22.234  1.00 78.00 239 B 1 
ATOM 4366 C CG  . PHE B 2 239 ? -0.592  24.886  -21.639  1.00 75.03 239 B 1 
ATOM 4367 C CD1 . PHE B 2 239 ? -1.552  24.874  -20.616  1.00 68.16 239 B 1 
ATOM 4368 C CD2 . PHE B 2 239 ? -0.086  26.119  -22.107  1.00 67.05 239 B 1 
ATOM 4369 C CE1 . PHE B 2 239 ? -2.007  26.075  -20.062  1.00 62.62 239 B 1 
ATOM 4370 C CE2 . PHE B 2 239 ? -0.547  27.320  -21.553  1.00 63.68 239 B 1 
ATOM 4371 C CZ  . PHE B 2 239 ? -1.502  27.299  -20.528  1.00 66.04 239 B 1 
ATOM 4372 N N   . GLU B 2 240 ? 2.556   21.074  -21.756  1.00 83.79 240 B 1 
ATOM 4373 C CA  . GLU B 2 240 ? 3.078   19.762  -22.119  1.00 84.12 240 B 1 
ATOM 4374 C C   . GLU B 2 240 ? 3.291   18.910  -20.865  1.00 86.55 240 B 1 
ATOM 4375 O O   . GLU B 2 240 ? 3.383   19.417  -19.750  1.00 85.15 240 B 1 
ATOM 4376 C CB  . GLU B 2 240 ? 4.395   19.907  -22.891  1.00 79.36 240 B 1 
ATOM 4377 C CG  . GLU B 2 240 ? 4.237   20.595  -24.255  1.00 70.38 240 B 1 
ATOM 4378 C CD  . GLU B 2 240 ? 5.567   20.697  -25.025  1.00 65.59 240 B 1 
ATOM 4379 O OE1 . GLU B 2 240 ? 5.527   21.124  -26.194  1.00 57.35 240 B 1 
ATOM 4380 O OE2 . GLU B 2 240 ? 6.633   20.373  -24.446  1.00 57.25 240 B 1 
ATOM 4381 N N   . LEU B 2 241 ? 3.413   17.599  -21.068  1.00 89.16 241 B 1 
ATOM 4382 C CA  . LEU B 2 241 ? 3.724   16.666  -20.004  1.00 90.10 241 B 1 
ATOM 4383 C C   . LEU B 2 241 ? 5.026   17.068  -19.300  1.00 90.55 241 B 1 
ATOM 4384 O O   . LEU B 2 241 ? 6.090   17.148  -19.915  1.00 89.29 241 B 1 
ATOM 4385 C CB  . LEU B 2 241 ? 3.815   15.256  -20.598  1.00 89.54 241 B 1 
ATOM 4386 C CG  . LEU B 2 241 ? 4.009   14.150  -19.540  1.00 88.76 241 B 1 
ATOM 4387 C CD1 . LEU B 2 241 ? 2.758   13.968  -18.685  1.00 84.07 241 B 1 
ATOM 4388 C CD2 . LEU B 2 241 ? 4.294   12.829  -20.234  1.00 83.80 241 B 1 
ATOM 4389 N N   . MET B 2 242 ? 4.950   17.263  -17.984  1.00 91.90 242 B 1 
ATOM 4390 C CA  . MET B 2 242 ? 6.101   17.639  -17.168  1.00 92.59 242 B 1 
ATOM 4391 C C   . MET B 2 242 ? 7.139   16.504  -17.113  1.00 92.29 242 B 1 
ATOM 4392 O O   . MET B 2 242 ? 6.807   15.354  -16.846  1.00 91.20 242 B 1 
ATOM 4393 C CB  . MET B 2 242 ? 5.650   18.010  -15.752  1.00 92.40 242 B 1 
ATOM 4394 C CG  . MET B 2 242 ? 4.832   19.300  -15.703  1.00 90.65 242 B 1 
ATOM 4395 S SD  . MET B 2 242 ? 4.292   19.741  -14.019  1.00 90.26 242 B 1 
ATOM 4396 C CE  . MET B 2 242 ? 2.908   18.600  -13.822  1.00 80.71 242 B 1 
ATOM 4397 N N   . ARG B 2 243 ? 8.417   16.845  -17.301  1.00 92.77 243 B 1 
ATOM 4398 C CA  . ARG B 2 243 ? 9.527   15.892  -17.161  1.00 91.83 243 B 1 
ATOM 4399 C C   . ARG B 2 243 ? 10.178  15.939  -15.781  1.00 92.85 243 B 1 
ATOM 4400 O O   . ARG B 2 243 ? 10.564  14.908  -15.248  1.00 90.73 243 B 1 
ATOM 4401 C CB  . ARG B 2 243 ? 10.577  16.123  -18.249  1.00 89.43 243 B 1 
ATOM 4402 C CG  . ARG B 2 243 ? 10.026  15.785  -19.643  1.00 83.42 243 B 1 
ATOM 4403 C CD  . ARG B 2 243 ? 11.161  15.775  -20.655  1.00 74.22 243 B 1 
ATOM 4404 N NE  . ARG B 2 243 ? 10.680  15.390  -21.991  1.00 66.23 243 B 1 
ATOM 4405 C CZ  . ARG B 2 243 ? 11.404  14.996  -23.015  1.00 58.14 243 B 1 
ATOM 4406 N NH1 . ARG B 2 243 ? 12.709  14.913  -22.937  1.00 52.42 243 B 1 
ATOM 4407 N NH2 . ARG B 2 243 ? 10.829  14.673  -24.144  1.00 52.12 243 B 1 
ATOM 4408 N N   . GLU B 2 244 ? 10.279  17.135  -15.220  1.00 93.15 244 B 1 
ATOM 4409 C CA  . GLU B 2 244 ? 10.830  17.383  -13.889  1.00 93.76 244 B 1 
ATOM 4410 C C   . GLU B 2 244 ? 9.855   18.234  -13.060  1.00 94.96 244 B 1 
ATOM 4411 O O   . GLU B 2 244 ? 10.105  19.419  -12.840  1.00 93.97 244 B 1 
ATOM 4412 C CB  . GLU B 2 244 ? 12.222  18.031  -13.972  1.00 92.44 244 B 1 
ATOM 4413 C CG  . GLU B 2 244 ? 13.286  17.117  -14.596  1.00 84.14 244 B 1 
ATOM 4414 C CD  . GLU B 2 244 ? 14.710  17.594  -14.309  1.00 79.02 244 B 1 
ATOM 4415 O OE1 . GLU B 2 244 ? 15.618  16.741  -14.402  1.00 70.79 244 B 1 
ATOM 4416 O OE2 . GLU B 2 244 ? 14.906  18.781  -13.951  1.00 71.56 244 B 1 
ATOM 4417 N N   . PRO B 2 245 ? 8.745   17.673  -12.609  1.00 95.25 245 B 1 
ATOM 4418 C CA  . PRO B 2 245 ? 7.757   18.419  -11.848  1.00 95.67 245 B 1 
ATOM 4419 C C   . PRO B 2 245 ? 8.362   18.949  -10.545  1.00 95.80 245 B 1 
ATOM 4420 O O   . PRO B 2 245 ? 8.889   18.197  -9.719   1.00 94.63 245 B 1 
ATOM 4421 C CB  . PRO B 2 245 ? 6.600   17.452  -11.602  1.00 94.79 245 B 1 
ATOM 4422 C CG  . PRO B 2 245 ? 7.272   16.076  -11.659  1.00 92.67 245 B 1 
ATOM 4423 C CD  . PRO B 2 245 ? 8.348   16.277  -12.716  1.00 94.35 245 B 1 
ATOM 4424 N N   . CYS B 2 246 ? 8.245   20.247  -10.355  1.00 95.34 246 B 1 
ATOM 4425 C CA  . CYS B 2 246 ? 8.611   20.917  -9.117   1.00 95.28 246 B 1 
ATOM 4426 C C   . CYS B 2 246 ? 7.468   21.807  -8.638   1.00 95.72 246 B 1 
ATOM 4427 O O   . CYS B 2 246 ? 6.679   22.315  -9.433   1.00 93.94 246 B 1 
ATOM 4428 C CB  . CYS B 2 246 ? 9.944   21.659  -9.283   1.00 92.70 246 B 1 
ATOM 4429 S SG  . CYS B 2 246 ? 9.824   22.996  -10.502  1.00 83.63 246 B 1 
ATOM 4430 N N   . ILE B 2 247 ? 7.355   21.975  -7.325   1.00 95.14 247 B 1 
ATOM 4431 C CA  . ILE B 2 247 ? 6.267   22.704  -6.691   1.00 95.65 247 B 1 
ATOM 4432 C C   . ILE B 2 247 ? 6.801   23.973  -6.029   1.00 95.55 247 B 1 
ATOM 4433 O O   . ILE B 2 247 ? 7.907   24.001  -5.480   1.00 94.37 247 B 1 
ATOM 4434 C CB  . ILE B 2 247 ? 5.483   21.776  -5.747   1.00 95.36 247 B 1 
ATOM 4435 C CG1 . ILE B 2 247 ? 4.151   22.405  -5.303   1.00 91.89 247 B 1 
ATOM 4436 C CG2 . ILE B 2 247 ? 6.319   21.361  -4.521   1.00 92.10 247 B 1 
ATOM 4437 C CD1 . ILE B 2 247 ? 3.225   21.415  -4.579   1.00 89.72 247 B 1 
ATOM 4438 N N   . THR B 2 248 ? 5.999   25.035  -6.093   1.00 95.33 248 B 1 
ATOM 4439 C CA  . THR B 2 248 ? 6.279   26.310  -5.422   1.00 95.02 248 B 1 
ATOM 4440 C C   . THR B 2 248 ? 5.671   26.318  -4.014   1.00 95.00 248 B 1 
ATOM 4441 O O   . THR B 2 248 ? 4.762   25.530  -3.734   1.00 93.90 248 B 1 
ATOM 4442 C CB  . THR B 2 248 ? 5.748   27.495  -6.242   1.00 94.00 248 B 1 
ATOM 4443 O OG1 . THR B 2 248 ? 4.347   27.528  -6.235   1.00 87.22 248 B 1 
ATOM 4444 C CG2 . THR B 2 248 ? 6.241   27.476  -7.687   1.00 86.62 248 B 1 
ATOM 4445 N N   . PRO B 2 249 ? 6.078   27.251  -3.129   1.00 94.68 249 B 1 
ATOM 4446 C CA  . PRO B 2 249 ? 5.453   27.407  -1.812   1.00 93.90 249 B 1 
ATOM 4447 C C   . PRO B 2 249 ? 3.943   27.689  -1.852   1.00 94.17 249 B 1 
ATOM 4448 O O   . PRO B 2 249 ? 3.244   27.455  -0.867   1.00 91.60 249 B 1 
ATOM 4449 C CB  . PRO B 2 249 ? 6.203   28.567  -1.149   1.00 92.69 249 B 1 
ATOM 4450 C CG  . PRO B 2 249 ? 7.578   28.518  -1.806   1.00 91.33 249 B 1 
ATOM 4451 C CD  . PRO B 2 249 ? 7.251   28.107  -3.240   1.00 93.83 249 B 1 
ATOM 4452 N N   . SER B 2 250 ? 3.418   28.138  -2.988   1.00 93.42 250 B 1 
ATOM 4453 C CA  . SER B 2 250 ? 1.976   28.338  -3.208   1.00 92.68 250 B 1 
ATOM 4454 C C   . SER B 2 250 ? 1.221   27.033  -3.530   1.00 93.45 250 B 1 
ATOM 4455 O O   . SER B 2 250 ? -0.002  27.057  -3.642   1.00 90.71 250 B 1 
ATOM 4456 C CB  . SER B 2 250 ? 1.749   29.347  -4.328   1.00 91.17 250 B 1 
ATOM 4457 O OG  . SER B 2 250 ? 2.360   30.593  -4.021   1.00 83.40 250 B 1 
ATOM 4458 N N   . GLY B 2 251 ? 1.926   25.917  -3.696   1.00 93.24 251 B 1 
ATOM 4459 C CA  . GLY B 2 251 ? 1.339   24.614  -4.012   1.00 93.28 251 B 1 
ATOM 4460 C C   . GLY B 2 251 ? 1.119   24.339  -5.499   1.00 94.34 251 B 1 
ATOM 4461 O O   . GLY B 2 251 ? 0.525   23.314  -5.843   1.00 92.12 251 B 1 
ATOM 4462 N N   . ILE B 2 252 ? 1.589   25.221  -6.388   1.00 93.59 252 B 1 
ATOM 4463 C CA  . ILE B 2 252 ? 1.474   25.057  -7.839   1.00 92.97 252 B 1 
ATOM 4464 C C   . ILE B 2 252 ? 2.679   24.260  -8.353   1.00 93.64 252 B 1 
ATOM 4465 O O   . ILE B 2 252 ? 3.817   24.557  -8.005   1.00 92.51 252 B 1 
ATOM 4466 C CB  . ILE B 2 252 ? 1.334   26.415  -8.551   1.00 91.71 252 B 1 
ATOM 4467 C CG1 . ILE B 2 252 ? 0.251   27.341  -7.933   1.00 88.48 252 B 1 
ATOM 4468 C CG2 . ILE B 2 252 ? 1.041   26.200  -10.050  1.00 87.53 252 B 1 
ATOM 4469 C CD1 . ILE B 2 252 ? -1.164  26.758  -7.918   1.00 79.02 252 B 1 
ATOM 4470 N N   . THR B 2 253 ? 2.416   23.276  -9.204   1.00 93.90 253 B 1 
ATOM 4471 C CA  . THR B 2 253 ? 3.455   22.463  -9.837   1.00 94.09 253 B 1 
ATOM 4472 C C   . THR B 2 253 ? 3.698   22.909  -11.273  1.00 93.61 253 B 1 
ATOM 4473 O O   . THR B 2 253 ? 2.755   23.059  -12.051  1.00 91.62 253 B 1 
ATOM 4474 C CB  . THR B 2 253 ? 3.115   20.966  -9.764   1.00 93.82 253 B 1 
ATOM 4475 O OG1 . THR B 2 253 ? 2.972   20.580  -8.411   1.00 87.14 253 B 1 
ATOM 4476 C CG2 . THR B 2 253 ? 4.213   20.070  -10.327  1.00 87.32 253 B 1 
ATOM 4477 N N   . TYR B 2 254 ? 4.961   23.093  -11.624  1.00 93.72 254 B 1 
ATOM 4478 C CA  . TYR B 2 254 ? 5.464   23.447  -12.955  1.00 93.51 254 B 1 
ATOM 4479 C C   . TYR B 2 254 ? 6.521   22.440  -13.396  1.00 93.91 254 B 1 
ATOM 4480 O O   . TYR B 2 254 ? 7.101   21.744  -12.560  1.00 92.94 254 B 1 
ATOM 4481 C CB  . TYR B 2 254 ? 6.071   24.849  -12.905  1.00 93.06 254 B 1 
ATOM 4482 C CG  . TYR B 2 254 ? 5.124   25.934  -12.438  1.00 93.15 254 B 1 
ATOM 4483 C CD1 . TYR B 2 254 ? 4.210   26.511  -13.331  1.00 88.54 254 B 1 
ATOM 4484 C CD2 . TYR B 2 254 ? 5.155   26.384  -11.101  1.00 88.65 254 B 1 
ATOM 4485 C CE1 . TYR B 2 254 ? 3.339   27.521  -12.908  1.00 87.58 254 B 1 
ATOM 4486 C CE2 . TYR B 2 254 ? 4.284   27.391  -10.664  1.00 87.67 254 B 1 
ATOM 4487 C CZ  . TYR B 2 254 ? 3.376   27.966  -11.570  1.00 90.86 254 B 1 
ATOM 4488 O OH  . TYR B 2 254 ? 2.530   28.961  -11.161  1.00 89.95 254 B 1 
ATOM 4489 N N   . ASP B 2 255 ? 6.824   22.385  -14.696  1.00 93.41 255 B 1 
ATOM 4490 C CA  . ASP B 2 255 ? 8.053   21.742  -15.148  1.00 93.01 255 B 1 
ATOM 4491 C C   . ASP B 2 255 ? 9.249   22.618  -14.750  1.00 93.36 255 B 1 
ATOM 4492 O O   . ASP B 2 255 ? 9.223   23.843  -14.919  1.00 91.74 255 B 1 
ATOM 4493 C CB  . ASP B 2 255 ? 8.020   21.455  -16.659  1.00 91.54 255 B 1 
ATOM 4494 C CG  . ASP B 2 255 ? 9.014   20.365  -17.082  1.00 89.21 255 B 1 
ATOM 4495 O OD1 . ASP B 2 255 ? 9.980   20.094  -16.331  1.00 82.63 255 B 1 
ATOM 4496 O OD2 . ASP B 2 255 ? 8.788   19.731  -18.139  1.00 82.46 255 B 1 
ATOM 4497 N N   . ARG B 2 256 ? 10.285  22.005  -14.196  1.00 93.61 256 B 1 
ATOM 4498 C CA  . ARG B 2 256 ? 11.475  22.713  -13.701  1.00 93.65 256 B 1 
ATOM 4499 C C   . ARG B 2 256 ? 12.085  23.613  -14.774  1.00 93.16 256 B 1 
ATOM 4500 O O   . ARG B 2 256 ? 12.399  24.766  -14.488  1.00 92.20 256 B 1 
ATOM 4501 C CB  . ARG B 2 256 ? 12.496  21.701  -13.174  1.00 93.46 256 B 1 
ATOM 4502 C CG  . ARG B 2 256 ? 13.782  22.393  -12.685  1.00 91.07 256 B 1 
ATOM 4503 C CD  . ARG B 2 256 ? 14.758  21.395  -12.054  1.00 87.96 256 B 1 
ATOM 4504 N NE  . ARG B 2 256 ? 14.275  20.886  -10.767  1.00 82.61 256 B 1 
ATOM 4505 C CZ  . ARG B 2 256 ? 14.389  21.487  -9.590   1.00 78.47 256 B 1 
ATOM 4506 N NH1 . ARG B 2 256 ? 15.019  22.627  -9.450   1.00 70.20 256 B 1 
ATOM 4507 N NH2 . ARG B 2 256 ? 13.875  20.947  -8.519   1.00 73.42 256 B 1 
ATOM 4508 N N   . LYS B 2 257 ? 12.216  23.116  -15.986  1.00 92.29 257 B 1 
ATOM 4509 C CA  . LYS B 2 257 ? 12.784  23.874  -17.099  1.00 91.18 257 B 1 
ATOM 4510 C C   . LYS B 2 257 ? 12.020  25.174  -17.359  1.00 91.30 257 B 1 
ATOM 4511 O O   . LYS B 2 257 ? 12.636  26.225  -17.517  1.00 88.97 257 B 1 
ATOM 4512 C CB  . LYS B 2 257 ? 12.781  22.973  -18.339  1.00 88.94 257 B 1 
ATOM 4513 C CG  . LYS B 2 257 ? 13.435  23.659  -19.541  1.00 77.22 257 B 1 
ATOM 4514 C CD  . LYS B 2 257 ? 13.225  22.812  -20.789  1.00 72.96 257 B 1 
ATOM 4515 C CE  . LYS B 2 257 ? 13.653  23.616  -22.013  1.00 60.78 257 B 1 
ATOM 4516 N NZ  . LYS B 2 257 ? 13.102  23.022  -23.254  1.00 53.92 257 B 1 
ATOM 4517 N N   . ASP B 2 258 ? 10.688  25.105  -17.369  1.00 90.39 258 B 1 
ATOM 4518 C CA  . ASP B 2 258 ? 9.831   26.242  -17.704  1.00 89.40 258 B 1 
ATOM 4519 C C   . ASP B 2 258 ? 9.801   27.273  -16.575  1.00 90.06 258 B 1 
ATOM 4520 O O   . ASP B 2 258 ? 9.885   28.475  -16.822  1.00 88.35 258 B 1 
ATOM 4521 C CB  . ASP B 2 258 ? 8.410   25.752  -17.992  1.00 88.18 258 B 1 
ATOM 4522 C CG  . ASP B 2 258 ? 8.312   24.734  -19.131  1.00 85.25 258 B 1 
ATOM 4523 O OD1 . ASP B 2 258 ? 9.136   24.804  -20.066  1.00 79.99 258 B 1 
ATOM 4524 O OD2 . ASP B 2 258 ? 7.399   23.886  -19.044  1.00 79.63 258 B 1 
ATOM 4525 N N   . ILE B 2 259 ? 9.729   26.820  -15.322  1.00 91.65 259 B 1 
ATOM 4526 C CA  . ILE B 2 259 ? 9.721   27.729  -14.174  1.00 92.31 259 B 1 
ATOM 4527 C C   . ILE B 2 259 ? 11.086  28.395  -13.964  1.00 92.33 259 B 1 
ATOM 4528 O O   . ILE B 2 259 ? 11.135  29.583  -13.673  1.00 91.56 259 B 1 
ATOM 4529 C CB  . ILE B 2 259 ? 9.179   27.028  -12.906  1.00 92.48 259 B 1 
ATOM 4530 C CG1 . ILE B 2 259 ? 8.883   28.025  -11.757  1.00 89.70 259 B 1 
ATOM 4531 C CG2 . ILE B 2 259 ? 10.124  25.933  -12.383  1.00 90.05 259 B 1 
ATOM 4532 C CD1 . ILE B 2 259 ? 7.804   29.054  -12.091  1.00 87.42 259 B 1 
ATOM 4533 N N   . GLU B 2 260 ? 12.192  27.682  -14.182  1.00 92.53 260 B 1 
ATOM 4534 C CA  . GLU B 2 260 ? 13.533  28.268  -14.138  1.00 92.25 260 B 1 
ATOM 4535 C C   . GLU B 2 260 ? 13.728  29.301  -15.250  1.00 91.90 260 B 1 
ATOM 4536 O O   . GLU B 2 260 ? 14.251  30.389  -15.001  1.00 90.14 260 B 1 
ATOM 4537 C CB  . GLU B 2 260 ? 14.610  27.176  -14.223  1.00 91.45 260 B 1 
ATOM 4538 C CG  . GLU B 2 260 ? 14.730  26.383  -12.911  1.00 87.66 260 B 1 
ATOM 4539 C CD  . GLU B 2 260 ? 15.830  25.306  -12.924  1.00 86.92 260 B 1 
ATOM 4540 O OE1 . GLU B 2 260 ? 16.031  24.689  -11.855  1.00 80.86 260 B 1 
ATOM 4541 O OE2 . GLU B 2 260 ? 16.499  25.119  -13.961  1.00 82.55 260 B 1 
ATOM 4542 N N   . GLU B 2 261 ? 13.238  29.023  -16.457  1.00 90.62 261 B 1 
ATOM 4543 C CA  . GLU B 2 261 ? 13.268  29.984  -17.555  1.00 89.10 261 B 1 
ATOM 4544 C C   . GLU B 2 261 ? 12.432  31.234  -17.238  1.00 89.27 261 B 1 
ATOM 4545 O O   . GLU B 2 261 ? 12.877  32.357  -17.473  1.00 87.18 261 B 1 
ATOM 4546 C CB  . GLU B 2 261 ? 12.823  29.308  -18.864  1.00 87.76 261 B 1 
ATOM 4547 C CG  . GLU B 2 261 ? 12.945  30.257  -20.056  1.00 78.48 261 B 1 
ATOM 4548 C CD  . GLU B 2 261 ? 12.766  29.602  -21.440  1.00 72.60 261 B 1 
ATOM 4549 O OE1 . GLU B 2 261 ? 13.000  30.338  -22.427  1.00 66.08 261 B 1 
ATOM 4550 O OE2 . GLU B 2 261 ? 12.490  28.399  -21.540  1.00 67.47 261 B 1 
ATOM 4551 N N   . HIS B 2 262 ? 11.236  31.060  -16.640  1.00 90.37 262 B 1 
ATOM 4552 C CA  . HIS B 2 262 ? 10.404  32.167  -16.171  1.00 89.97 262 B 1 
ATOM 4553 C C   . HIS B 2 262 ? 11.140  33.022  -15.126  1.00 90.59 262 B 1 
ATOM 4554 O O   . HIS B 2 262 ? 11.224  34.241  -15.288  1.00 89.68 262 B 1 
ATOM 4555 C CB  . HIS B 2 262 ? 9.079   31.626  -15.617  1.00 89.32 262 B 1 
ATOM 4556 C CG  . HIS B 2 262 ? 8.291   32.662  -14.875  1.00 88.86 262 B 1 
ATOM 4557 N ND1 . HIS B 2 262 ? 7.587   33.710  -15.421  1.00 81.40 262 B 1 
ATOM 4558 C CD2 . HIS B 2 262 ? 8.197   32.801  -13.505  1.00 82.71 262 B 1 
ATOM 4559 C CE1 . HIS B 2 262 ? 7.073   34.445  -14.413  1.00 84.72 262 B 1 
ATOM 4560 N NE2 . HIS B 2 262 ? 7.432   33.919  -13.242  1.00 85.44 262 B 1 
ATOM 4561 N N   . LEU B 2 263 ? 11.714  32.394  -14.099  1.00 92.15 263 B 1 
ATOM 4562 C CA  . LEU B 2 263 ? 12.424  33.103  -13.026  1.00 92.03 263 B 1 
ATOM 4563 C C   . LEU B 2 263 ? 13.662  33.855  -13.538  1.00 91.81 263 B 1 
ATOM 4564 O O   . LEU B 2 263 ? 13.971  34.930  -13.033  1.00 89.58 263 B 1 
ATOM 4565 C CB  . LEU B 2 263 ? 12.813  32.098  -11.926  1.00 92.12 263 B 1 
ATOM 4566 C CG  . LEU B 2 263 ? 11.622  31.537  -11.128  1.00 91.73 263 B 1 
ATOM 4567 C CD1 . LEU B 2 263 ? 12.122  30.424  -10.204  1.00 86.91 263 B 1 
ATOM 4568 C CD2 . LEU B 2 263 ? 10.930  32.596  -10.282  1.00 86.97 263 B 1 
ATOM 4569 N N   . GLN B 2 264 ? 14.324  33.340  -14.570  1.00 91.84 264 B 1 
ATOM 4570 C CA  . GLN B 2 264 ? 15.493  33.984  -15.174  1.00 90.84 264 B 1 
ATOM 4571 C C   . GLN B 2 264 ? 15.130  35.097  -16.163  1.00 90.69 264 B 1 
ATOM 4572 O O   . GLN B 2 264 ? 15.869  36.074  -16.281  1.00 86.10 264 B 1 
ATOM 4573 C CB  . GLN B 2 264 ? 16.342  32.928  -15.879  1.00 89.41 264 B 1 
ATOM 4574 C CG  . GLN B 2 264 ? 17.077  32.011  -14.885  1.00 82.22 264 B 1 
ATOM 4575 C CD  . GLN B 2 264 ? 17.880  30.900  -15.578  1.00 76.61 264 B 1 
ATOM 4576 O OE1 . GLN B 2 264 ? 18.085  30.895  -16.777  1.00 69.18 264 B 1 
ATOM 4577 N NE2 . GLN B 2 264 ? 18.369  29.937  -14.827  1.00 66.84 264 B 1 
ATOM 4578 N N   . ARG B 2 265 ? 14.020  34.948  -16.907  1.00 87.97 265 B 1 
ATOM 4579 C CA  . ARG B 2 265 ? 13.695  35.843  -18.029  1.00 86.67 265 B 1 
ATOM 4580 C C   . ARG B 2 265 ? 12.550  36.810  -17.755  1.00 87.12 265 B 1 
ATOM 4581 O O   . ARG B 2 265 ? 12.532  37.886  -18.352  1.00 82.55 265 B 1 
ATOM 4582 C CB  . ARG B 2 265 ? 13.360  35.024  -19.282  1.00 85.43 265 B 1
[truncated: 253,410 more chars]
