# Supplementary material for: Photocross-linking activity-based probes to capture the dynamics of ubiquitin RING E3 ligase interactions
Source: Biochem J. 2026 Jun 3;483(7):1115–30. doi: 10.1042/BCJ20260213 (PMC13234630; doi:10.1042/BCJ20260213)
Supplement: Supplementary Data File S2 [file BCJ-2026-0213_supp2.zip › 03_Chandler_Supplementary datafile2/RNF4/Alphafold/fold_2026_01_22_10_06_2xrnf4_ring_2x_ubc13_2xubiquitin/fold_2026_01_22_10_06_2xrnf4_ring_2x_ubc13_2xubiquitin_model_4.cif]

# By using this file you agree to the legally binding terms of use found at alphafoldserver.com/output-terms
data_6b2c8d429877ac18
#
_entry.id 6b2c8d429877ac18
#
loop_
_atom_type.symbol
C 
N 
O 
S 
#
loop_
_audit_author.name
_audit_author.pdbx_ordinal
"Google DeepMind" 1 
"Isomorphic Labs" 2 
#
_audit_conform.dict_location https://raw.githubusercontent.com/ihmwg/ModelCIF/master/dist/mmcif_ma.dic
_audit_conform.dict_name     mmcif_ma.dic
_audit_conform.dict_version  1.4.5
#
loop_
_chem_comp.formula
_chem_comp.formula_weight
_chem_comp.id
_chem_comp.mon_nstd_flag
_chem_comp.name
_chem_comp.pdbx_smiles
_chem_comp.pdbx_synonyms
_chem_comp.type
"C3 H7 N O2"    89.093  ALA y ALANINE         C[C@H](N)C(O)=O                  ? "L-PEPTIDE LINKING" 
"C6 H15 N4 O2"  175.209 ARG y ARGININE        N[C@@H](CCCNC(N)=[NH2+])C(O)=O   ? "L-PEPTIDE LINKING" 
"C4 H8 N2 O3"   132.118 ASN y ASPARAGINE      N[C@@H](CC(N)=O)C(O)=O           ? "L-PEPTIDE LINKING" 
"C4 H7 N O4"    133.103 ASP y "ASPARTIC ACID" N[C@@H](CC(O)=O)C(O)=O           ? "L-PEPTIDE LINKING" 
"C3 H7 N O2 S"  121.158 CYS y CYSTEINE        N[C@@H](CS)C(O)=O                ? "L-PEPTIDE LINKING" 
"C5 H10 N2 O3"  146.144 GLN y GLUTAMINE       N[C@@H](CCC(N)=O)C(O)=O          ? "L-PEPTIDE LINKING" 
"C5 H9 N O4"    147.129 GLU y "GLUTAMIC ACID" N[C@@H](CCC(O)=O)C(O)=O          ? "L-PEPTIDE LINKING" 
"C2 H5 N O2"    75.067  GLY y GLYCINE         NCC(O)=O                         ? "PEPTIDE LINKING"   
"C6 H10 N3 O2"  156.162 HIS y HISTIDINE       N[C@@H](Cc1c[nH]c[nH+]1)C(O)=O   ? "L-PEPTIDE LINKING" 
"C6 H13 N O2"   131.173 ILE y ISOLEUCINE      CC[C@H](C)[C@H](N)C(O)=O         ? "L-PEPTIDE LINKING" 
"C6 H13 N O2"   131.173 LEU y LEUCINE         CC(C)C[C@H](N)C(O)=O             ? "L-PEPTIDE LINKING" 
"C6 H15 N2 O2"  147.195 LYS y LYSINE          N[C@@H](CCCC[NH3+])C(O)=O        ? "L-PEPTIDE LINKING" 
"C5 H11 N O2 S" 149.211 MET y METHIONINE      CSCC[C@H](N)C(O)=O               ? "L-PEPTIDE LINKING" 
"C9 H11 N O2"   165.189 PHE y PHENYLALANINE   N[C@@H](Cc1ccccc1)C(O)=O         ? "L-PEPTIDE LINKING" 
"C5 H9 N O2"    115.130 PRO y PROLINE         OC(=O)[C@@H]1CCCN1               ? "L-PEPTIDE LINKING" 
"C3 H7 N O3"    105.093 SER y SERINE          N[C@@H](CO)C(O)=O                ? "L-PEPTIDE LINKING" 
"C4 H9 N O3"    119.119 THR y THREONINE       C[C@@H](O)[C@H](N)C(O)=O         ? "L-PEPTIDE LINKING" 
"C11 H12 N2 O2" 204.225 TRP y TRYPTOPHAN      N[C@@H](Cc1c[nH]c2ccccc12)C(O)=O ? "L-PEPTIDE LINKING" 
"C9 H11 N O3"   181.189 TYR y TYROSINE        N[C@@H](Cc1ccc(O)cc1)C(O)=O      ? "L-PEPTIDE LINKING" 
"C5 H11 N O2"   117.146 VAL y VALINE          CC(C)[C@H](N)C(O)=O              ? "L-PEPTIDE LINKING" 
#
_citation.book_publisher          ?
_citation.country                 UK
_citation.id                      primary
_citation.journal_full            Nature
_citation.journal_id_ASTM         NATUAS
_citation.journal_id_CSD          0006
_citation.journal_id_ISSN         0028-0836
_citation.journal_volume          630
_citation.page_first              493
_citation.page_last               500
_citation.pdbx_database_id_DOI    10.1038/s41586-024-07487-w
_citation.pdbx_database_id_PubMed 38718835
_citation.title                   "Accurate structure prediction of biomolecular interactions with AlphaFold 3"
_citation.year                    2024
#
loop_
_citation_author.citation_id
_citation_author.name
_citation_author.ordinal
primary "Google DeepMind" 1 
primary "Isomorphic Labs" 2 
#
loop_
_entity.id
_entity.pdbx_description
_entity.type
1 . polymer 
2 . polymer 
3 . polymer 
4 . polymer 
5 . polymer 
#
loop_
_entity_poly.entity_id
_entity_poly.pdbx_strand_id
_entity_poly.type
1 A polypeptide(L) 
2 B polypeptide(L) 
3 C polypeptide(L) 
4 D polypeptide(L) 
5 E polypeptide(L) 
#
loop_
_entity_poly_seq.entity_id
_entity_poly_seq.hetero
_entity_poly_seq.mon_id
_entity_poly_seq.num
1 n MET 1   
1 n ALA 2   
1 n GLY 3   
1 n LEU 4   
1 n PRO 5   
1 n ARG 6   
1 n ARG 7   
1 n ILE 8   
1 n ILE 9   
1 n LYS 10  
1 n GLU 11  
1 n THR 12  
1 n GLN 13  
1 n ARG 14  
1 n LEU 15  
1 n LEU 16  
1 n ALA 17  
1 n GLU 18  
1 n PRO 19  
1 n VAL 20  
1 n PRO 21  
1 n GLY 22  
1 n ILE 23  
1 n LYS 24  
1 n ALA 25  
1 n GLU 26  
1 n PRO 27  
1 n ASP 28  
1 n GLU 29  
1 n SER 30  
1 n ASN 31  
1 n ALA 32  
1 n ARG 33  
1 n TYR 34  
1 n PHE 35  
1 n HIS 36  
1 n VAL 37  
1 n VAL 38  
1 n ILE 39  
1 n ALA 40  
1 n GLY 41  
1 n PRO 42  
1 n GLN 43  
1 n ASP 44  
1 n SER 45  
1 n PRO 46  
1 n PHE 47  
1 n GLU 48  
1 n GLY 49  
1 n GLY 50  
1 n THR 51  
1 n PHE 52  
1 n LYS 53  
1 n LEU 54  
1 n GLU 55  
1 n LEU 56  
1 n PHE 57  
1 n LEU 58  
1 n PRO 59  
1 n GLU 60  
1 n GLU 61  
1 n TYR 62  
1 n PRO 63  
1 n MET 64  
1 n ALA 65  
1 n ALA 66  
1 n PRO 67  
1 n LYS 68  
1 n VAL 69  
1 n ARG 70  
1 n PHE 71  
1 n MET 72  
1 n THR 73  
1 n LYS 74  
1 n ILE 75  
1 n TYR 76  
1 n HIS 77  
1 n PRO 78  
1 n ASN 79  
1 n VAL 80  
1 n ASP 81  
1 n LYS 82  
1 n LEU 83  
1 n GLY 84  
1 n ARG 85  
1 n ILE 86  
1 n CYS 87  
1 n LEU 88  
1 n ASP 89  
1 n ILE 90  
1 n LEU 91  
1 n LYS 92  
1 n ASP 93  
1 n LYS 94  
1 n TRP 95  
1 n SER 96  
1 n PRO 97  
1 n ALA 98  
1 n LEU 99  
1 n GLN 100 
1 n ILE 101 
1 n ARG 102 
1 n THR 103 
1 n VAL 104 
1 n LEU 105 
1 n LEU 106 
1 n SER 107 
1 n ILE 108 
1 n GLN 109 
1 n ALA 110 
1 n LEU 111 
1 n LEU 112 
1 n SER 113 
1 n ALA 114 
1 n PRO 115 
1 n ASN 116 
1 n PRO 117 
1 n ASP 118 
1 n ASP 119 
1 n PRO 120 
1 n LEU 121 
1 n ALA 122 
1 n ASN 123 
1 n ASP 124 
1 n VAL 125 
1 n ALA 126 
1 n GLU 127 
1 n GLN 128 
1 n TRP 129 
1 n LYS 130 
1 n THR 131 
1 n ASN 132 
1 n GLU 133 
1 n ALA 134 
1 n GLN 135 
1 n ALA 136 
1 n ILE 137 
1 n GLU 138 
1 n THR 139 
1 n ALA 140 
1 n ARG 141 
1 n ALA 142 
1 n TRP 143 
1 n THR 144 
1 n ARG 145 
1 n LEU 146 
1 n TYR 147 
1 n ALA 148 
1 n MET 149 
1 n ASN 150 
1 n ASN 151 
1 n ILE 152 
2 n MET 1   
2 n ALA 2   
2 n GLY 3   
2 n LEU 4   
2 n PRO 5   
2 n ARG 6   
2 n ARG 7   
2 n ILE 8   
2 n ILE 9   
2 n LYS 10  
2 n GLU 11  
2 n THR 12  
2 n GLN 13  
2 n ARG 14  
2 n LEU 15  
2 n LEU 16  
2 n ALA 17  
2 n GLU 18  
2 n PRO 19  
2 n VAL 20  
2 n PRO 21  
2 n GLY 22  
2 n ILE 23  
2 n LYS 24  
2 n ALA 25  
2 n GLU 26  
2 n PRO 27  
2 n ASP 28  
2 n GLU 29  
2 n SER 30  
2 n ASN 31  
2 n ALA 32  
2 n ARG 33  
2 n TYR 34  
2 n PHE 35  
2 n HIS 36  
2 n VAL 37  
2 n VAL 38  
2 n ILE 39  
2 n ALA 40  
2 n GLY 41  
2 n PRO 42  
2 n GLN 43  
2 n ASP 44  
2 n SER 45  
2 n PRO 46  
2 n PHE 47  
2 n GLU 48  
2 n GLY 49  
2 n GLY 50  
2 n THR 51  
2 n PHE 52  
2 n LYS 53  
2 n LEU 54  
2 n GLU 55  
2 n LEU 56  
2 n PHE 57  
2 n LEU 58  
2 n PRO 59  
2 n GLU 60  
2 n GLU 61  
2 n TYR 62  
2 n PRO 63  
2 n MET 64  
2 n ALA 65  
2 n ALA 66  
2 n PRO 67  
2 n LYS 68  
2 n VAL 69  
2 n ARG 70  
2 n PHE 71  
2 n MET 72  
2 n THR 73  
2 n LYS 74  
2 n ILE 75  
2 n TYR 76  
2 n HIS 77  
2 n PRO 78  
2 n ASN 79  
2 n VAL 80  
2 n ASP 81  
2 n LYS 82  
2 n LEU 83  
2 n GLY 84  
2 n ARG 85  
2 n ILE 86  
2 n CYS 87  
2 n LEU 88  
2 n ASP 89  
2 n ILE 90  
2 n LEU 91  
2 n LYS 92  
2 n ASP 93  
2 n LYS 94  
2 n TRP 95  
2 n SER 96  
2 n PRO 97  
2 n ALA 98  
2 n LEU 99  
2 n GLN 100 
2 n ILE 101 
2 n ARG 102 
2 n THR 103 
2 n VAL 104 
2 n LEU 105 
2 n LEU 106 
2 n SER 107 
2 n ILE 108 
2 n GLN 109 
2 n ALA 110 
2 n LEU 111 
2 n LEU 112 
2 n SER 113 
2 n ALA 114 
2 n PRO 115 
2 n ASN 116 
2 n PRO 117 
2 n ASP 118 
2 n ASP 119 
2 n PRO 120 
2 n LEU 121 
2 n ALA 122 
2 n ASN 123 
2 n ASP 124 
2 n VAL 125 
2 n ALA 126 
2 n GLU 127 
2 n GLN 128 
2 n TRP 129 
2 n LYS 130 
2 n THR 131 
2 n ASN 132 
2 n GLU 133 
2 n ALA 134 
2 n GLN 135 
2 n ALA 136 
2 n ILE 137 
2 n GLU 138 
2 n THR 139 
2 n ALA 140 
2 n ARG 141 
2 n ALA 142 
2 n TRP 143 
2 n THR 144 
2 n ARG 145 
2 n LEU 146 
2 n TYR 147 
2 n ALA 148 
2 n MET 149 
2 n ASN 150 
2 n ASN 151 
2 n ILE 152 
3 n MET 1   
3 n GLN 2   
3 n ILE 3   
3 n PHE 4   
3 n VAL 5   
3 n LYS 6   
3 n THR 7   
3 n LEU 8   
3 n THR 9   
3 n GLY 10  
3 n LYS 11  
3 n THR 12  
3 n ILE 13  
3 n THR 14  
3 n LEU 15  
3 n GLU 16  
3 n VAL 17  
3 n GLU 18  
3 n PRO 19  
3 n SER 20  
3 n ASP 21  
3 n THR 22  
3 n ILE 23  
3 n GLU 24  
3 n ASN 25  
3 n VAL 26  
3 n LYS 27  
3 n ALA 28  
3 n LYS 29  
3 n ILE 30  
3 n GLN 31  
3 n CYS 32  
3 n LYS 33  
3 n GLU 34  
3 n GLY 35  
3 n ILE 36  
3 n PRO 37  
3 n PRO 38  
3 n ASP 39  
3 n GLN 40  
3 n GLN 41  
3 n ARG 42  
3 n LEU 43  
3 n ILE 44  
3 n PHE 45  
3 n ALA 46  
3 n GLY 47  
3 n LYS 48  
3 n GLN 49  
3 n LEU 50  
3 n GLU 51  
3 n ASP 52  
3 n GLY 53  
3 n ARG 54  
3 n THR 55  
3 n LEU 56  
3 n SER 57  
3 n ASP 58  
3 n TYR 59  
3 n ASN 60  
3 n ILE 61  
3 n GLN 62  
3 n LYS 63  
3 n GLU 64  
3 n SER 65  
3 n THR 66  
3 n LEU 67  
3 n HIS 68  
3 n LEU 69  
3 n VAL 70  
3 n LEU 71  
3 n ARG 72  
3 n LEU 73  
3 n ARG 74  
3 n GLY 75  
3 n GLY 76  
4 n MET 1   
4 n GLN 2   
4 n ILE 3   
4 n PHE 4   
4 n VAL 5   
4 n LYS 6   
4 n THR 7   
4 n LEU 8   
4 n THR 9   
4 n GLY 10  
4 n LYS 11  
4 n THR 12  
4 n ILE 13  
4 n THR 14  
4 n LEU 15  
4 n GLU 16  
4 n VAL 17  
4 n GLU 18  
4 n PRO 19  
4 n SER 20  
4 n ASP 21  
4 n THR 22  
4 n ILE 23  
4 n GLU 24  
4 n ASN 25  
4 n VAL 26  
4 n LYS 27  
4 n ALA 28  
4 n LYS 29  
4 n ILE 30  
4 n GLN 31  
4 n CYS 32  
4 n LYS 33  
4 n GLU 34  
4 n GLY 35  
4 n ILE 36  
4 n PRO 37  
4 n PRO 38  
4 n ASP 39  
4 n GLN 40  
4 n GLN 41  
4 n ARG 42  
4 n LEU 43  
4 n ILE 44  
4 n PHE 45  
4 n ALA 46  
4 n GLY 47  
4 n LYS 48  
4 n GLN 49  
4 n LEU 50  
4 n GLU 51  
4 n ASP 52  
4 n GLY 53  
4 n ARG 54  
4 n THR 55  
4 n LEU 56  
4 n SER 57  
4 n ASP 58  
4 n TYR 59  
4 n ASN 60  
4 n ILE 61  
4 n GLN 62  
4 n LYS 63  
4 n GLU 64  
4 n SER 65  
4 n THR 66  
4 n LEU 67  
4 n HIS 68  
4 n LEU 69  
4 n VAL 70  
4 n LEU 71  
4 n ARG 72  
4 n LEU 73  
4 n ARG 74  
4 n GLY 75  
4 n GLY 76  
5 n GLY 1   
5 n ALA 2   
5 n MET 3   
5 n ASP 4   
5 n MET 5   
5 n SER 6   
5 n THR 7   
5 n ARG 8   
5 n ASN 9   
5 n PRO 10  
5 n GLN 11  
5 n ARG 12  
5 n LYS 13  
5 n ARG 14  
5 n ARG 15  
5 n GLY 16  
5 n GLY 17  
5 n ALA 18  
5 n VAL 19  
5 n ASN 20  
5 n SER 21  
5 n ARG 22  
5 n GLN 23  
5 n THR 24  
5 n GLN 25  
5 n LYS 26  
5 n ARG 27  
5 n THR 28  
5 n ARG 29  
5 n GLU 30  
5 n THR 31  
5 n THR 32  
5 n SER 33  
5 n THR 34  
5 n PRO 35  
5 n GLU 36  
5 n ILE 37  
5 n SER 38  
5 n LEU 39  
5 n GLU 40  
5 n ALA 41  
5 n GLU 42  
5 n PRO 43  
5 n ILE 44  
5 n GLU 45  
5 n LEU 46  
5 n VAL 47  
5 n GLU 48  
5 n THR 49  
5 n VAL 50  
5 n GLY 51  
5 n ASP 52  
5 n GLU 53  
5 n ILE 54  
5 n VAL 55  
5 n ASP 56  
5 n LEU 57  
5 n THR 58  
5 n CYS 59  
5 n GLU 60  
5 n SER 61  
5 n LEU 62  
5 n GLU 63  
5 n PRO 64  
5 n VAL 65  
5 n VAL 66  
5 n VAL 67  
5 n ASP 68  
5 n LEU 69  
5 n THR 70  
5 n HIS 71  
5 n ASN 72  
5 n ASP 73  
5 n SER 74  
5 n VAL 75  
5 n VAL 76  
5 n ILE 77  
5 n VAL 78  
5 n GLU 79  
5 n GLU 80  
5 n ARG 81  
5 n ARG 82  
5 n ARG 83  
5 n PRO 84  
5 n ARG 85  
5 n ARG 86  
5 n ASN 87  
5 n GLY 88  
5 n ARG 89  
5 n ARG 90  
5 n LEU 91  
5 n ARG 92  
5 n GLN 93  
5 n ASP 94  
5 n HIS 95  
5 n ALA 96  
5 n ASP 97  
5 n SER 98  
5 n CYS 99  
5 n VAL 100 
5 n VAL 101 
5 n SER 102 
5 n SER 103 
5 n ASP 104 
5 n ASP 105 
5 n GLU 106 
5 n GLU 107 
5 n LEU 108 
5 n SER 109 
5 n LYS 110 
5 n ASP 111 
5 n LYS 112 
5 n ASP 113 
5 n VAL 114 
5 n TYR 115 
5 n VAL 116 
5 n THR 117 
5 n THR 118 
5 n HIS 119 
5 n THR 120 
5 n PRO 121 
5 n ARG 122 
5 n SER 123 
5 n THR 124 
5 n LYS 125 
5 n ASP 126 
5 n GLU 127 
5 n GLY 128 
5 n THR 129 
5 n THR 130 
5 n GLY 131 
5 n LEU 132 
5 n ARG 133 
5 n PRO 134 
5 n SER 135 
5 n GLY 136 
5 n THR 137 
5 n VAL 138 
5 n SER 139 
5 n CYS 140 
5 n PRO 141 
5 n ILE 142 
5 n CYS 143 
5 n MET 144 
5 n ASP 145 
5 n GLY 146 
5 n TYR 147 
5 n SER 148 
5 n GLU 149 
5 n ILE 150 
5 n VAL 151 
5 n GLN 152 
5 n ASN 153 
5 n GLY 154 
5 n ARG 155 
5 n LEU 156 
5 n ILE 157 
5 n VAL 158 
5 n SER 159 
5 n THR 160 
5 n GLU 161 
5 n CYS 162 
5 n GLY 163 
5 n HIS 164 
5 n VAL 165 
5 n PHE 166 
5 n CYS 167 
5 n SER 168 
5 n GLN 169 
5 n CYS 170 
5 n LEU 171 
5 n ARG 172 
5 n ASP 173 
5 n SER 174 
5 n LEU 175 
5 n LYS 176 
5 n ASN 177 
5 n ALA 178 
5 n ASN 179 
5 n THR 180 
5 n CYS 181 
5 n PRO 182 
5 n THR 183 
5 n CYS 184 
5 n ARG 185 
5 n LYS 186 
5 n LYS 187 
5 n ILE 188 
5 n ASN 189 
5 n HIS 190 
5 n LYS 191 
5 n ARG 192 
5 n TYR 193 
5 n HIS 194 
5 n PRO 195 
5 n ILE 196 
5 n TYR 197 
5 n ILE 198 
5 n GLY 199 
5 n SER 200 
5 n GLY 201 
5 n THR 202 
5 n VAL 203 
5 n SER 204 
5 n CYS 205 
5 n PRO 206 
5 n ILE 207 
5 n CYS 208 
5 n MET 209 
5 n ASP 210 
5 n GLY 211 
5 n TYR 212 
5 n SER 213 
5 n GLU 214 
5 n ILE 215 
5 n VAL 216 
5 n GLN 217 
5 n ASN 218 
5 n GLY 219 
5 n ARG 220 
5 n LEU 221 
5 n ILE 222 
5 n VAL 223 
5 n SER 224 
5 n THR 225 
5 n GLU 226 
5 n CYS 227 
5 n GLY 228 
5 n HIS 229 
5 n VAL 230 
5 n PHE 231 
5 n CYS 232 
5 n SER 233 
5 n GLN 234 
5 n CYS 235 
5 n LEU 236 
5 n ARG 237 
5 n ASP 238 
5 n SER 239 
5 n LEU 240 
5 n LYS 241 
5 n ASN 242 
5 n ALA 243 
5 n ASN 244 
5 n THR 245 
5 n CYS 246 
5 n PRO 247 
5 n THR 248 
5 n CYS 249 
5 n ARG 250 
5 n LYS 251 
5 n LYS 252 
5 n ILE 253 
5 n ASN 254 
5 n HIS 255 
5 n LYS 256 
5 n ARG 257 
5 n TYR 258 
5 n HIS 259 
5 n PRO 260 
5 n ILE 261 
5 n TYR 262 
5 n ILE 263 
#
_ma_data.content_type "model coordinates"
_ma_data.id           1
_ma_data.name         Model
#
loop_
_ma_data_ref_db.id
_ma_data_ref_db.location_url
_ma_data_ref_db.name
_ma_data_ref_db.release_date
_ma_data_ref_db.version
1  . mgnify                . 2022_05 
2  . mgnify                . 2022_05 
3  . mgnify                . 2022_05 
4  . small_bfd             . default 
5  . small_bfd             . default 
6  . small_bfd             . default 
7  . uniprot_cluster_annot . 2021_04 
8  . uniprot_cluster_annot . 2021_04 
9  . uniprot_cluster_annot . 2021_04 
10 . uniref90              . 2022_05 
11 . uniref90              . 2022_05 
12 . uniref90              . 2022_05 
#
_ma_model_list.data_id          1
_ma_model_list.model_group_id   1
_ma_model_list.model_group_name "AlphaFold-beta-20231127 (28e42126-6655-453a-b545-38e4d603a8f1 @ 2026-02-18 05:56:41)"
_ma_model_list.model_id         1
_ma_model_list.model_name       "Top ranked model"
_ma_model_list.model_type       "Ab initio model"
_ma_model_list.ordinal_id       1
#
loop_
_ma_protocol_step.method_type
_ma_protocol_step.ordinal_id
_ma_protocol_step.protocol_id
_ma_protocol_step.step_id
"coevolution MSA" 1 1 1 
"template search" 2 1 2 
modeling          3 1 3 
#
loop_
_ma_qa_metric.id
_ma_qa_metric.mode
_ma_qa_metric.name
_ma_qa_metric.software_group_id
_ma_qa_metric.type
1 global pLDDT 1 pLDDT 
2 local  pLDDT 1 pLDDT 
#
_ma_qa_metric_global.metric_id    1
_ma_qa_metric_global.metric_value 76.03
_ma_qa_metric_global.model_id     1
_ma_qa_metric_global.ordinal_id   1
#
_ma_software_group.group_id    1
_ma_software_group.ordinal_id  1
_ma_software_group.software_id 1
#
loop_
_ma_target_entity.data_id
_ma_target_entity.entity_id
_ma_target_entity.origin
1 1 . 
1 2 . 
1 3 . 
1 4 . 
1 5 . 
#
loop_
_ma_target_entity_instance.asym_id
_ma_target_entity_instance.details
_ma_target_entity_instance.entity_id
A . 1 
B . 2 
C . 3 
D . 4 
E . 5 
#
loop_
_pdbx_data_usage.details
_pdbx_data_usage.id
_pdbx_data_usage.type
_pdbx_data_usage.url
;NON-COMMERCIAL USE ONLY, BY USING THIS FILE YOU AGREE TO THE TERMS OF USE FOUND
AT alphafoldserver.com/output-terms.
;
1 license    ? 
;THE INFORMATION IS NOT INTENDED FOR, HAS NOT BEEN VALIDATED FOR, AND IS NOT
APPROVED FOR CLINICAL USE. IT SHOULD NOT BE USED FOR CLINICAL PURPOSE OR RELIED
ON FOR MEDICAL OR OTHER PROFESSIONAL ADVICE. IT IS THEORETICAL MODELLING ONLY
AND CAUTION SHOULD BE EXERCISED IN ITS USE. IT IS PROVIDED "AS-IS" WITHOUT ANY
WARRANTY OF ANY KIND, WHETHER EXPRESSED OR IMPLIED. NO WARRANTY IS GIVEN THAT
USE OF THE INFORMATION SHALL NOT INFRINGE THE RIGHTS OF ANY THIRD PARTY.
;
2 disclaimer ? 
#
loop_
_pdbx_poly_seq_scheme.asym_id
_pdbx_poly_seq_scheme.auth_seq_num
_pdbx_poly_seq_scheme.entity_id
_pdbx_poly_seq_scheme.hetero
_pdbx_poly_seq_scheme.mon_id
_pdbx_poly_seq_scheme.pdb_ins_code
_pdbx_poly_seq_scheme.pdb_seq_num
_pdbx_poly_seq_scheme.pdb_strand_id
_pdbx_poly_seq_scheme.seq_id
A 1   1 n MET . 1   A 1   
A 2   1 n ALA . 2   A 2   
A 3   1 n GLY . 3   A 3   
A 4   1 n LEU . 4   A 4   
A 5   1 n PRO . 5   A 5   
A 6   1 n ARG . 6   A 6   
A 7   1 n ARG . 7   A 7   
A 8   1 n ILE . 8   A 8   
A 9   1 n ILE . 9   A 9   
A 10  1 n LYS . 10  A 10  
A 11  1 n GLU . 11  A 11  
A 12  1 n THR . 12  A 12  
A 13  1 n GLN . 13  A 13  
A 14  1 n ARG . 14  A 14  
A 15  1 n LEU . 15  A 15  
A 16  1 n LEU . 16  A 16  
A 17  1 n ALA . 17  A 17  
A 18  1 n GLU . 18  A 18  
A 19  1 n PRO . 19  A 19  
A 20  1 n VAL . 20  A 20  
A 21  1 n PRO . 21  A 21  
A 22  1 n GLY . 22  A 22  
A 23  1 n ILE . 23  A 23  
A 24  1 n LYS . 24  A 24  
A 25  1 n ALA . 25  A 25  
A 26  1 n GLU . 26  A 26  
A 27  1 n PRO . 27  A 27  
A 28  1 n ASP . 28  A 28  
A 29  1 n GLU . 29  A 29  
A 30  1 n SER . 30  A 30  
A 31  1 n ASN . 31  A 31  
A 32  1 n ALA . 32  A 32  
A 33  1 n ARG . 33  A 33  
A 34  1 n TYR . 34  A 34  
A 35  1 n PHE . 35  A 35  
A 36  1 n HIS . 36  A 36  
A 37  1 n VAL . 37  A 37  
A 38  1 n VAL . 38  A 38  
A 39  1 n ILE . 39  A 39  
A 40  1 n ALA . 40  A 40  
A 41  1 n GLY . 41  A 41  
A 42  1 n PRO . 42  A 42  
A 43  1 n GLN . 43  A 43  
A 44  1 n ASP . 44  A 44  
A 45  1 n SER . 45  A 45  
A 46  1 n PRO . 46  A 46  
A 47  1 n PHE . 47  A 47  
A 48  1 n GLU . 48  A 48  
A 49  1 n GLY . 49  A 49  
A 50  1 n GLY . 50  A 50  
A 51  1 n THR . 51  A 51  
A 52  1 n PHE . 52  A 52  
A 53  1 n LYS . 53  A 53  
A 54  1 n LEU . 54  A 54  
A 55  1 n GLU . 55  A 55  
A 56  1 n LEU . 56  A 56  
A 57  1 n PHE . 57  A 57  
A 58  1 n LEU . 58  A 58  
A 59  1 n PRO . 59  A 59  
A 60  1 n GLU . 60  A 60  
A 61  1 n GLU . 61  A 61  
A 62  1 n TYR . 62  A 62  
A 63  1 n PRO . 63  A 63  
A 64  1 n MET . 64  A 64  
A 65  1 n ALA . 65  A 65  
A 66  1 n ALA . 66  A 66  
A 67  1 n PRO . 67  A 67  
A 68  1 n LYS . 68  A 68  
A 69  1 n VAL . 69  A 69  
A 70  1 n ARG . 70  A 70  
A 71  1 n PHE . 71  A 71  
A 72  1 n MET . 72  A 72  
A 73  1 n THR . 73  A 73  
A 74  1 n LYS . 74  A 74  
A 75  1 n ILE . 75  A 75  
A 76  1 n TYR . 76  A 76  
A 77  1 n HIS . 77  A 77  
A 78  1 n PRO . 78  A 78  
A 79  1 n ASN . 79  A 79  
A 80  1 n VAL . 80  A 80  
A 81  1 n ASP . 81  A 81  
A 82  1 n LYS . 82  A 82  
A 83  1 n LEU . 83  A 83  
A 84  1 n GLY . 84  A 84  
A 85  1 n ARG . 85  A 85  
A 86  1 n ILE . 86  A 86  
A 87  1 n CYS . 87  A 87  
A 88  1 n LEU . 88  A 88  
A 89  1 n ASP . 89  A 89  
A 90  1 n ILE . 90  A 90  
A 91  1 n LEU . 91  A 91  
A 92  1 n LYS . 92  A 92  
A 93  1 n ASP . 93  A 93  
A 94  1 n LYS . 94  A 94  
A 95  1 n TRP . 95  A 95  
A 96  1 n SER . 96  A 96  
A 97  1 n PRO . 97  A 97  
A 98  1 n ALA . 98  A 98  
A 99  1 n LEU . 99  A 99  
A 100 1 n GLN . 100 A 100 
A 101 1 n ILE . 101 A 101 
A 102 1 n ARG . 102 A 102 
A 103 1 n THR . 103 A 103 
A 104 1 n VAL . 104 A 104 
A 105 1 n LEU . 105 A 105 
A 106 1 n LEU . 106 A 106 
A 107 1 n SER . 107 A 107 
A 108 1 n ILE . 108 A 108 
A 109 1 n GLN . 109 A 109 
A 110 1 n ALA . 110 A 110 
A 111 1 n LEU . 111 A 111 
A 112 1 n LEU . 112 A 112 
A 113 1 n SER . 113 A 113 
A 114 1 n ALA . 114 A 114 
A 115 1 n PRO . 115 A 115 
A 116 1 n ASN . 116 A 116 
A 117 1 n PRO . 117 A 117 
A 118 1 n ASP . 118 A 118 
A 119 1 n ASP . 119 A 119 
A 120 1 n PRO . 120 A 120 
A 121 1 n LEU . 121 A 121 
A 122 1 n ALA . 122 A 122 
A 123 1 n ASN . 123 A 123 
A 124 1 n ASP . 124 A 124 
A 125 1 n VAL . 125 A 125 
A 126 1 n ALA . 126 A 126 
A 127 1 n GLU . 127 A 127 
A 128 1 n GLN . 128 A 128 
A 129 1 n TRP . 129 A 129 
A 130 1 n LYS . 130 A 130 
A 131 1 n THR . 131 A 131 
A 132 1 n ASN . 132 A 132 
A 133 1 n GLU . 133 A 133 
A 134 1 n ALA . 134 A 134 
A 135 1 n GLN . 135 A 135 
A 136 1 n ALA . 136 A 136 
A 137 1 n ILE . 137 A 137 
A 138 1 n GLU . 138 A 138 
A 139 1 n THR . 139 A 139 
A 140 1 n ALA . 140 A 140 
A 141 1 n ARG . 141 A 141 
A 142 1 n ALA . 142 A 142 
A 143 1 n TRP . 143 A 143 
A 144 1 n THR . 144 A 144 
A 145 1 n ARG . 145 A 145 
A 146 1 n LEU . 146 A 146 
A 147 1 n TYR . 147 A 147 
A 148 1 n ALA . 148 A 148 
A 149 1 n MET . 149 A 149 
A 150 1 n ASN . 150 A 150 
A 151 1 n ASN . 151 A 151 
A 152 1 n ILE . 152 A 152 
B 1   2 n MET . 1   B 1   
B 2   2 n ALA . 2   B 2   
B 3   2 n GLY . 3   B 3   
B 4   2 n LEU . 4   B 4   
B 5   2 n PRO . 5   B 5   
B 6   2 n ARG . 6   B 6   
B 7   2 n ARG . 7   B 7   
B 8   2 n ILE . 8   B 8   
B 9   2 n ILE . 9   B 9   
B 10  2 n LYS . 10  B 10  
B 11  2 n GLU . 11  B 11  
B 12  2 n THR . 12  B 12  
B 13  2 n GLN . 13  B 13  
B 14  2 n ARG . 14  B 14  
B 15  2 n LEU . 15  B 15  
B 16  2 n LEU . 16  B 16  
B 17  2 n ALA . 17  B 17  
B 18  2 n GLU . 18  B 18  
B 19  2 n PRO . 19  B 19  
B 20  2 n VAL . 20  B 20  
B 21  2 n PRO . 21  B 21  
B 22  2 n GLY . 22  B 22  
B 23  2 n ILE . 23  B 23  
B 24  2 n LYS . 24  B 24  
B 25  2 n ALA . 25  B 25  
B 26  2 n GLU . 26  B 26  
B 27  2 n PRO . 27  B 27  
B 28  2 n ASP . 28  B 28  
B 29  2 n GLU . 29  B 29  
B 30  2 n SER . 30  B 30  
B 31  2 n ASN . 31  B 31  
B 32  2 n ALA . 32  B 32  
B 33  2 n ARG . 33  B 33  
B 34  2 n TYR . 34  B 34  
B 35  2 n PHE . 35  B 35  
B 36  2 n HIS . 36  B 36  
B 37  2 n VAL . 37  B 37  
B 38  2 n VAL . 38  B 38  
B 39  2 n ILE . 39  B 39  
B 40  2 n ALA . 40  B 40  
B 41  2 n GLY . 41  B 41  
B 42  2 n PRO . 42  B 42  
B 43  2 n GLN . 43  B 43  
B 44  2 n ASP . 44  B 44  
B 45  2 n SER . 45  B 45  
B 46  2 n PRO . 46  B 46  
B 47  2 n PHE . 47  B 47  
B 48  2 n GLU . 48  B 48  
B 49  2 n GLY . 49  B 49  
B 50  2 n GLY . 50  B 50  
B 51  2 n THR . 51  B 51  
B 52  2 n PHE . 52  B 52  
B 53  2 n LYS . 53  B 53  
B 54  2 n LEU . 54  B 54  
B 55  2 n GLU . 55  B 55  
B 56  2 n LEU . 56  B 56  
B 57  2 n PHE . 57  B 57  
B 58  2 n LEU . 58  B 58  
B 59  2 n PRO . 59  B 59  
B 60  2 n GLU . 60  B 60  
B 61  2 n GLU . 61  B 61  
B 62  2 n TYR . 62  B 62  
B 63  2 n PRO . 63  B 63  
B 64  2 n MET . 64  B 64  
B 65  2 n ALA . 65  B 65  
B 66  2 n ALA . 66  B 66  
B 67  2 n PRO . 67  B 67  
B 68  2 n LYS . 68  B 68  
B 69  2 n VAL . 69  B 69  
B 70  2 n ARG . 70  B 70  
B 71  2 n PHE . 71  B 71  
B 72  2 n MET . 72  B 72  
B 73  2 n THR . 73  B 73  
B 74  2 n LYS . 74  B 74  
B 75  2 n ILE . 75  B 75  
B 76  2 n TYR . 76  B 76  
B 77  2 n HIS . 77  B 77  
B 78  2 n PRO . 78  B 78  
B 79  2 n ASN . 79  B 79  
B 80  2 n VAL . 80  B 80  
B 81  2 n ASP . 81  B 81  
B 82  2 n LYS . 82  B 82  
B 83  2 n LEU . 83  B 83  
B 84  2 n GLY . 84  B 84  
B 85  2 n ARG . 85  B 85  
B 86  2 n ILE . 86  B 86  
B 87  2 n CYS . 87  B 87  
B 88  2 n LEU . 88  B 88  
B 89  2 n ASP . 89  B 89  
B 90  2 n ILE . 90  B 90  
B 91  2 n LEU . 91  B 91  
B 92  2 n LYS . 92  B 92  
B 93  2 n ASP . 93  B 93  
B 94  2 n LYS . 94  B 94  
B 95  2 n TRP . 95  B 95  
B 96  2 n SER . 96  B 96  
B 97  2 n PRO . 97  B 97  
B 98  2 n ALA . 98  B 98  
B 99  2 n LEU . 99  B 99  
B 100 2 n GLN . 100 B 100 
B 101 2 n ILE . 101 B 101 
B 102 2 n ARG . 102 B 102 
B 103 2 n THR . 103 B 103 
B 104 2 n VAL . 104 B 104 
B 105 2 n LEU . 105 B 105 
B 106 2 n LEU . 106 B 106 
B 107 2 n SER . 107 B 107 
B 108 2 n ILE . 108 B 108 
B 109 2 n GLN . 109 B 109 
B 110 2 n ALA . 110 B 110 
B 111 2 n LEU . 111 B 111 
B 112 2 n LEU . 112 B 112 
B 113 2 n SER . 113 B 113 
B 114 2 n ALA . 114 B 114 
B 115 2 n PRO . 115 B 115 
B 116 2 n ASN . 116 B 116 
B 117 2 n PRO . 117 B 117 
B 118 2 n ASP . 118 B 118 
B 119 2 n ASP . 119 B 119 
B 120 2 n PRO . 120 B 120 
B 121 2 n LEU . 121 B 121 
B 122 2 n ALA . 122 B 122 
B 123 2 n ASN . 123 B 123 
B 124 2 n ASP . 124 B 124 
B 125 2 n VAL . 125 B 125 
B 126 2 n ALA . 126 B 126 
B 127 2 n GLU . 127 B 127 
B 128 2 n GLN . 128 B 128 
B 129 2 n TRP . 129 B 129 
B 130 2 n LYS . 130 B 130 
B 131 2 n THR . 131 B 131 
B 132 2 n ASN . 132 B 132 
B 133 2 n GLU . 133 B 133 
B 134 2 n ALA . 134 B 134 
B 135 2 n GLN . 135 B 135 
B 136 2 n ALA . 136 B 136 
B 137 2 n ILE . 137 B 137 
B 138 2 n GLU . 138 B 138 
B 139 2 n THR . 139 B 139 
B 140 2 n ALA . 140 B 140 
B 141 2 n ARG . 141 B 141 
B 142 2 n ALA . 142 B 142 
B 143 2 n TRP . 143 B 143 
B 144 2 n THR . 144 B 144 
B 145 2 n ARG . 145 B 145 
B 146 2 n LEU . 146 B 146 
B 147 2 n TYR . 147 B 147 
B 148 2 n ALA . 148 B 148 
B 149 2 n MET . 149 B 149 
B 150 2 n ASN . 150 B 150 
B 151 2 n ASN . 151 B 151 
B 152 2 n ILE . 152 B 152 
C 1   3 n MET . 1   C 1   
C 2   3 n GLN . 2   C 2   
C 3   3 n ILE . 3   C 3   
C 4   3 n PHE . 4   C 4   
C 5   3 n VAL . 5   C 5   
C 6   3 n LYS . 6   C 6   
C 7   3 n THR . 7   C 7   
C 8   3 n LEU . 8   C 8   
C 9   3 n THR . 9   C 9   
C 10  3 n GLY . 10  C 10  
C 11  3 n LYS . 11  C 11  
C 12  3 n THR . 12  C 12  
C 13  3 n ILE . 13  C 13  
C 14  3 n THR . 14  C 14  
C 15  3 n LEU . 15  C 15  
C 16  3 n GLU . 16  C 16  
C 17  3 n VAL . 17  C 17  
C 18  3 n GLU . 18  C 18  
C 19  3 n PRO . 19  C 19  
C 20  3 n SER . 20  C 20  
C 21  3 n ASP . 21  C 21  
C 22  3 n THR . 22  C 22  
C 23  3 n ILE . 23  C 23  
C 24  3 n GLU . 24  C 24  
C 25  3 n ASN . 25  C 25  
C 26  3 n VAL . 26  C 26  
C 27  3 n LYS . 27  C 27  
C 28  3 n ALA . 28  C 28  
C 29  3 n LYS . 29  C 29  
C 30  3 n ILE . 30  C 30  
C 31  3 n GLN . 31  C 31  
C 32  3 n CYS . 32  C 32  
C 33  3 n LYS . 33  C 33  
C 34  3 n GLU . 34  C 34  
C 35  3 n GLY . 35  C 35  
C 36  3 n ILE . 36  C 36  
C 37  3 n PRO . 37  C 37  
C 38  3 n PRO . 38  C 38  
C 39  3 n ASP . 39  C 39  
C 40  3 n GLN . 40  C 40  
C 41  3 n GLN . 41  C 41  
C 42  3 n ARG . 42  C 42  
C 43  3 n LEU . 43  C 43  
C 44  3 n ILE . 44  C 44  
C 45  3 n PHE . 45  C 45  
C 46  3 n ALA . 46  C 46  
C 47  3 n GLY . 47  C 47  
C 48  3 n LYS . 48  C 48  
C 49  3 n GLN . 49  C 49  
C 50  3 n LEU . 50  C 50  
C 51  3 n GLU . 51  C 51  
C 52  3 n ASP . 52  C 52  
C 53  3 n GLY . 53  C 53  
C 54  3 n ARG . 54  C 54  
C 55  3 n THR . 55  C 55  
C 56  3 n LEU . 56  C 56  
C 57  3 n SER . 57  C 57  
C 58  3 n ASP . 58  C 58  
C 59  3 n TYR . 59  C 59  
C 60  3 n ASN . 60  C 60  
C 61  3 n ILE . 61  C 61  
C 62  3 n GLN . 62  C 62  
C 63  3 n LYS . 63  C 63  
C 64  3 n GLU . 64  C 64  
C 65  3 n SER . 65  C 65  
C 66  3 n THR . 66  C 66  
C 67  3 n LEU . 67  C 67  
C 68  3 n HIS . 68  C 68  
C 69  3 n LEU . 69  C 69  
C 70  3 n VAL . 70  C 70  
C 71  3 n LEU . 71  C 71  
C 72  3 n ARG . 72  C 72  
C 73  3 n LEU . 73  C 73  
C 74  3 n ARG . 74  C 74  
C 75  3 n GLY . 75  C 75  
C 76  3 n GLY . 76  C 76  
D 1   4 n MET . 1   D 1   
D 2   4 n GLN . 2   D 2   
D 3   4 n ILE . 3   D 3   
D 4   4 n PHE . 4   D 4   
D 5   4 n VAL . 5   D 5   
D 6   4 n LYS . 6   D 6   
D 7   4 n THR . 7   D 7   
D 8   4 n LEU . 8   D 8   
D 9   4 n THR . 9   D 9   
D 10  4 n GLY . 10  D 10  
D 11  4 n LYS . 11  D 11  
D 12  4 n THR . 12  D 12  
D 13  4 n ILE . 13  D 13  
D 14  4 n THR . 14  D 14  
D 15  4 n LEU . 15  D 15  
D 16  4 n GLU . 16  D 16  
D 17  4 n VAL . 17  D 17  
D 18  4 n GLU . 18  D 18  
D 19  4 n PRO . 19  D 19  
D 20  4 n SER . 20  D 20  
D 21  4 n ASP . 21  D 21  
D 22  4 n THR . 22  D 22  
D 23  4 n ILE . 23  D 23  
D 24  4 n GLU . 24  D 24  
D 25  4 n ASN . 25  D 25  
D 26  4 n VAL . 26  D 26  
D 27  4 n LYS . 27  D 27  
D 28  4 n ALA . 28  D 28  
D 29  4 n LYS . 29  D 29  
D 30  4 n ILE . 30  D 30  
D 31  4 n GLN . 31  D 31  
D 32  4 n CYS . 32  D 32  
D 33  4 n LYS . 33  D 33  
D 34  4 n GLU . 34  D 34  
D 35  4 n GLY . 35  D 35  
D 36  4 n ILE . 36  D 36  
D 37  4 n PRO . 37  D 37  
D 38  4 n PRO . 38  D 38  
D 39  4 n ASP . 39  D 39  
D 40  4 n GLN . 40  D 40  
D 41  4 n GLN . 41  D 41  
D 42  4 n ARG . 42  D 42  
D 43  4 n LEU . 43  D 43  
D 44  4 n ILE . 44  D 44  
D 45  4 n PHE . 45  D 45  
D 46  4 n ALA . 46  D 46  
D 47  4 n GLY . 47  D 47  
D 48  4 n LYS . 48  D 48  
D 49  4 n GLN . 49  D 49  
D 50  4 n LEU . 50  D 50  
D 51  4 n GLU . 51  D 51  
D 52  4 n ASP . 52  D 52  
D 53  4 n GLY . 53  D 53  
D 54  4 n ARG . 54  D 54  
D 55  4 n THR . 55  D 55  
D 56  4 n LEU . 56  D 56  
D 57  4 n SER . 57  D 57  
D 58  4 n ASP . 58  D 58  
D 59  4 n TYR . 59  D 59  
D 60  4 n ASN . 60  D 60  
D 61  4 n ILE . 61  D 61  
D 62  4 n GLN . 62  D 62  
D 63  4 n LYS . 63  D 63  
D 64  4 n GLU . 64  D 64  
D 65  4 n SER . 65  D 65  
D 66  4 n THR . 66  D 66  
D 67  4 n LEU . 67  D 67  
D 68  4 n HIS . 68  D 68  
D 69  4 n LEU . 69  D 69  
D 70  4 n VAL . 70  D 70  
D 71  4 n LEU . 71  D 71  
D 72  4 n ARG . 72  D 72  
D 73  4 n LEU . 73  D 73  
D 74  4 n ARG . 74  D 74  
D 75  4 n GLY . 75  D 75  
D 76  4 n GLY . 76  D 76  
E 1   5 n GLY . 1   E 1   
E 2   5 n ALA . 2   E 2   
E 3   5 n MET . 3   E 3   
E 4   5 n ASP . 4   E 4   
E 5   5 n MET . 5   E 5   
E 6   5 n SER . 6   E 6   
E 7   5 n THR . 7   E 7   
E 8   5 n ARG . 8   E 8   
E 9   5 n ASN . 9   E 9   
E 10  5 n PRO . 10  E 10  
E 11  5 n GLN . 11  E 11  
E 12  5 n ARG . 12  E 12  
E 13  5 n LYS . 13  E 13  
E 14  5 n ARG . 14  E 14  
E 15  5 n ARG . 15  E 15  
E 16  5 n GLY . 16  E 16  
E 17  5 n GLY . 17  E 17  
E 18  5 n ALA . 18  E 18  
E 19  5 n VAL . 19  E 19  
E 20  5 n ASN . 20  E 20  
E 21  5 n SER . 21  E 21  
E 22  5 n ARG . 22  E 22  
E 23  5 n GLN . 23  E 23  
E 24  5 n THR . 24  E 24  
E 25  5 n GLN . 25  E 25  
E 26  5 n LYS . 26  E 26  
E 27  5 n ARG . 27  E 27  
E 28  5 n THR . 28  E 28  
E 29  5 n ARG . 29  E 29  
E 30  5 n GLU . 30  E 30  
E 31  5 n THR . 31  E 31  
E 32  5 n THR . 32  E 32  
E 33  5 n SER . 33  E 33  
E 34  5 n THR . 34  E 34  
E 35  5 n PRO . 35  E 35  
E 36  5 n GLU . 36  E 36  
E 37  5 n ILE . 37  E 37  
E 38  5 n SER . 38  E 38  
E 39  5 n LEU . 39  E 39  
E 40  5 n GLU . 40  E 40  
E 41  5 n ALA . 41  E 41  
E 42  5 n GLU . 42  E 42  
E 43  5 n PRO . 43  E 43  
E 44  5 n ILE . 44  E 44  
E 45  5 n GLU . 45  E 45  
E 46  5 n LEU . 46  E 46  
E 47  5 n VAL . 47  E 47  
E 48  5 n GLU . 48  E 48  
E 49  5 n THR . 49  E 49  
E 50  5 n VAL . 50  E 50  
E 51  5 n GLY . 51  E 51  
E 52  5 n ASP . 52  E 52  
E 53  5 n GLU . 53  E 53  
E 54  5 n ILE . 54  E 54  
E 55  5 n VAL . 55  E 55  
E 56  5 n ASP . 56  E 56  
E 57  5 n LEU . 57  E 57  
E 58  5 n THR . 58  E 58  
E 59  5 n CYS . 59  E 59  
E 60  5 n GLU . 60  E 60  
E 61  5 n SER . 61  E 61  
E 62  5 n LEU . 62  E 62  
E 63  5 n GLU . 63  E 63  
E 64  5 n PRO . 64  E 64  
E 65  5 n VAL . 65  E 65  
E 66  5 n VAL . 66  E 66  
E 67  5 n VAL . 67  E 67  
E 68  5 n ASP . 68  E 68  
E 69  5 n LEU . 69  E 69  
E 70  5 n THR . 70  E 70  
E 71  5 n HIS . 71  E 71  
E 72  5 n ASN . 72  E 72  
E 73  5 n ASP . 73  E 73  
E 74  5 n SER . 74  E 74  
E 75  5 n VAL . 75  E 75  
E 76  5 n VAL . 76  E 76  
E 77  5 n ILE . 77  E 77  
E 78  5 n VAL . 78  E 78  
E 79  5 n GLU . 79  E 79  
E 80  5 n GLU . 80  E 80  
E 81  5 n ARG . 81  E 81  
E 82  5 n ARG . 82  E 82  
E 83  5 n ARG . 83  E 83  
E 84  5 n PRO . 84  E 84  
E 85  5 n ARG . 85  E 85  
E 86  5 n ARG . 86  E 86  
E 87  5 n ASN . 87  E 87  
E 88  5 n GLY . 88  E 88  
E 89  5 n ARG . 89  E 89  
E 90  5 n ARG . 90  E 90  
E 91  5 n LEU . 91  E 91  
E 92  5 n ARG . 92  E 92  
E 93  5 n GLN . 93  E 93  
E 94  5 n ASP . 94  E 94  
E 95  5 n HIS . 95  E 95  
E 96  5 n ALA . 96  E 96  
E 97  5 n ASP . 97  E 97  
E 98  5 n SER . 98  E 98  
E 99  5 n CYS . 99  E 99  
E 100 5 n VAL . 100 E 100 
E 101 5 n VAL . 101 E 101 
E 102 5 n SER . 102 E 102 
E 103 5 n SER . 103 E 103 
E 104 5 n ASP . 104 E 104 
E 105 5 n ASP . 105 E 105 
E 106 5 n GLU . 106 E 106 
E 107 5 n GLU . 107 E 107 
E 108 5 n LEU . 108 E 108 
E 109 5 n SER . 109 E 109 
E 110 5 n LYS . 110 E 110 
E 111 5 n ASP . 111 E 111 
E 112 5 n LYS . 112 E 112 
E 113 5 n ASP . 113 E 113 
E 114 5 n VAL . 114 E 114 
E 115 5 n TYR . 115 E 115 
E 116 5 n VAL . 116 E 116 
E 117 5 n THR . 117 E 117 
E 118 5 n THR . 118 E 118 
E 119 5 n HIS . 119 E 119 
E 120 5 n THR . 120 E 120 
E 121 5 n PRO . 121 E 121 
E 122 5 n ARG . 122 E 122 
E 123 5 n SER . 123 E 123 
E 124 5 n THR . 124 E 124 
E 125 5 n LYS . 125 E 125 
E 126 5 n ASP . 126 E 126 
E 127 5 n GLU . 127 E 127 
E 128 5 n GLY . 128 E 128 
E 129 5 n THR . 129 E 129 
E 130 5 n THR . 130 E 130 
E 131 5 n GLY . 131 E 131 
E 132 5 n LEU . 132 E 132 
E 133 5 n ARG . 133 E 133 
E 134 5 n PRO . 134 E 134 
E 135 5 n SER . 135 E 135 
E 136 5 n GLY . 136 E 136 
E 137 5 n THR . 137 E 137 
E 138 5 n VAL . 138 E 138 
E 139 5 n SER . 139 E 139 
E 140 5 n CYS . 140 E 140 
E 141 5 n PRO . 141 E 141 
E 142 5 n ILE . 142 E 142 
E 143 5 n CYS . 143 E 143 
E 144 5 n MET . 144 E 144 
E 145 5 n ASP . 145 E 145 
E 146 5 n GLY . 146 E 146 
E 147 5 n TYR . 147 E 147 
E 148 5 n SER . 148 E 148 
E 149 5 n GLU . 149 E 149 
E 150 5 n ILE . 150 E 150 
E 151 5 n VAL . 151 E 151 
E 152 5 n GLN . 152 E 152 
E 153 5 n ASN . 153 E 153 
E 154 5 n GLY . 154 E 154 
E 155 5 n ARG . 155 E 155 
E 156 5 n LEU . 156 E 156 
E 157 5 n ILE . 157 E 157 
E 158 5 n VAL . 158 E 158 
E 159 5 n SER . 159 E 159 
E 160 5 n THR . 160 E 160 
E 161 5 n GLU . 161 E 161 
E 162 5 n CYS . 162 E 162 
E 163 5 n GLY . 163 E 163 
E 164 5 n HIS . 164 E 164 
E 165 5 n VAL . 165 E 165 
E 166 5 n PHE . 166 E 166 
E 167 5 n CYS . 167 E 167 
E 168 5 n SER . 168 E 168 
E 169 5 n GLN . 169 E 169 
E 170 5 n CYS . 170 E 170 
E 171 5 n LEU . 171 E 171 
E 172 5 n ARG . 172 E 172 
E 173 5 n ASP . 173 E 173 
E 174 5 n SER . 174 E 174 
E 175 5 n LEU . 175 E 175 
E 176 5 n LYS . 176 E 176 
E 177 5 n ASN . 177 E 177 
E 178 5 n ALA . 178 E 178 
E 179 5 n ASN . 179 E 179 
E 180 5 n THR . 180 E 180 
E 181 5 n CYS . 181 E 181 
E 182 5 n PRO . 182 E 182 
E 183 5 n THR . 183 E 183 
E 184 5 n CYS . 184 E 184 
E 185 5 n ARG . 185 E 185 
E 186 5 n LYS . 186 E 186 
E 187 5 n LYS . 187 E 187 
E 188 5 n ILE . 188 E 188 
E 189 5 n ASN . 189 E 189 
E 190 5 n HIS . 190 E 190 
E 191 5 n LYS . 191 E 191 
E 192 5 n ARG . 192 E 192 
E 193 5 n TYR . 193 E 193 
E 194 5 n HIS . 194 E 194 
E 195 5 n PRO . 195 E 195 
E 196 5 n ILE . 196 E 196 
E 197 5 n TYR . 197 E 197 
E 198 5 n ILE . 198 E 198 
E 199 5 n GLY . 199 E 199 
E 200 5 n SER . 200 E 200 
E 201 5 n GLY . 201 E 201 
E 202 5 n THR . 202 E 202 
E 203 5 n VAL . 203 E 203 
E 204 5 n SER . 204 E 204 
E 205 5 n CYS . 205 E 205 
E 206 5 n PRO . 206 E 206 
E 207 5 n ILE . 207 E 207 
E 208 5 n CYS . 208 E 208 
E 209 5 n MET . 209 E 209 
E 210 5 n ASP . 210 E 210 
E 211 5 n GLY . 211 E 211 
E 212 5 n TYR . 212 E 212 
E 213 5 n SER . 213 E 213 
E 214 5 n GLU . 214 E 214 
E 215 5 n ILE . 215 E 215 
E 216 5 n VAL . 216 E 216 
E 217 5 n GLN . 217 E 217 
E 218 5 n ASN . 218 E 218 
E 219 5 n GLY . 219 E 219 
E 220 5 n ARG . 220 E 220 
E 221 5 n LEU . 221 E 221 
E 222 5 n ILE . 222 E 222 
E 223 5 n VAL . 223 E 223 
E 224 5 n SER . 224 E 224 
E 225 5 n THR . 225 E 225 
E 226 5 n GLU . 226 E 226 
E 227 5 n CYS . 227 E 227 
E 228 5 n GLY . 228 E 228 
E 229 5 n HIS . 229 E 229 
E 230 5 n VAL . 230 E 230 
E 231 5 n PHE . 231 E 231 
E 232 5 n CYS . 232 E 232 
E 233 5 n SER . 233 E 233 
E 234 5 n GLN . 234 E 234 
E 235 5 n CYS . 235 E 235 
E 236 5 n LEU . 236 E 236 
E 237 5 n ARG . 237 E 237 
E 238 5 n ASP . 238 E 238 
E 239 5 n SER . 239 E 239 
E 240 5 n LEU . 240 E 240 
E 241 5 n LYS . 241 E 241 
E 242 5 n ASN . 242 E 242 
E 243 5 n ALA . 243 E 243 
E 244 5 n ASN . 244 E 244 
E 245 5 n THR . 245 E 245 
E 246 5 n CYS . 246 E 246 
E 247 5 n PRO . 247 E 247 
E 248 5 n THR . 248 E 248 
E 249 5 n CYS . 249 E 249 
E 250 5 n ARG . 250 E 250 
E 251 5 n LYS . 251 E 251 
E 252 5 n LYS . 252 E 252 
E 253 5 n ILE . 253 E 253 
E 254 5 n ASN . 254 E 254 
E 255 5 n HIS . 255 E 255 
E 256 5 n LYS . 256 E 256 
E 257 5 n ARG . 257 E 257 
E 258 5 n TYR . 258 E 258 
E 259 5 n HIS . 259 E 259 
E 260 5 n PRO . 260 E 260 
E 261 5 n ILE . 261 E 261 
E 262 5 n TYR . 262 E 262 
E 263 5 n ILE . 263 E 263 
#
_software.classification other
_software.date           ?
_software.description    "Structure prediction"
_software.name           AlphaFold
_software.pdbx_ordinal   1
_software.type           package
_software.version        "AlphaFold-beta-20231127 (28e42126-6655-453a-b545-38e4d603a8f1 @ 2026-02-18 05:56:41)"
#
loop_
_struct_asym.entity_id
_struct_asym.id
1 A 
2 B 
3 C 
4 D 
5 E 
#
loop_
_atom_site.group_PDB
_atom_site.id
_atom_site.type_symbol
_atom_site.label_atom_id
_atom_site.label_alt_id
_atom_site.label_comp_id
_atom_site.label_asym_id
_atom_site.label_entity_id
_atom_site.label_seq_id
_atom_site.pdbx_PDB_ins_code
_atom_site.Cartn_x
_atom_site.Cartn_y
_atom_site.Cartn_z
_atom_site.occupancy
_atom_site.B_iso_or_equiv
_atom_site.auth_seq_id
_atom_site.auth_asym_id
_atom_site.pdbx_PDB_model_num
ATOM 1    N N   . MET A 1 1   ? 25.762  5.409   -16.467 1.00 52.62 1   A 1 
ATOM 2    C CA  . MET A 1 1   ? 24.692  4.432   -16.167 1.00 59.42 1   A 1 
ATOM 3    C C   . MET A 1 1   ? 23.542  4.447   -17.193 1.00 62.87 1   A 1 
ATOM 4    O O   . MET A 1 1   ? 22.463  3.961   -16.897 1.00 59.36 1   A 1 
ATOM 5    C CB  . MET A 1 1   ? 24.147  4.644   -14.740 1.00 56.19 1   A 1 
ATOM 6    C CG  . MET A 1 1   ? 25.153  4.274   -13.651 1.00 53.37 1   A 1 
ATOM 7    S SD  . MET A 1 1   ? 24.437  4.439   -11.990 1.00 49.20 1   A 1 
ATOM 8    C CE  . MET A 1 1   ? 25.793  3.762   -10.991 1.00 44.65 1   A 1 
ATOM 9    N N   . ALA A 1 2   ? 23.743  5.013   -18.387 1.00 57.61 2   A 1 
ATOM 10   C CA  . ALA A 1 2   ? 22.747  4.984   -19.449 1.00 62.00 2   A 1 
ATOM 11   C C   . ALA A 1 2   ? 22.515  3.537   -19.930 1.00 66.87 2   A 1 
ATOM 12   O O   . ALA A 1 2   ? 23.463  2.756   -19.998 1.00 61.23 2   A 1 
ATOM 13   C CB  . ALA A 1 2   ? 23.200  5.910   -20.583 1.00 55.54 2   A 1 
ATOM 14   N N   . GLY A 1 3   ? 21.262  3.188   -20.222 1.00 74.98 3   A 1 
ATOM 15   C CA  . GLY A 1 3   ? 20.871  1.857   -20.707 1.00 80.99 3   A 1 
ATOM 16   C C   . GLY A 1 3   ? 20.677  0.768   -19.643 1.00 85.69 3   A 1 
ATOM 17   O O   . GLY A 1 3   ? 20.059  -0.251  -19.942 1.00 81.03 3   A 1 
ATOM 18   N N   . LEU A 1 4   ? 21.133  0.968   -18.408 1.00 84.02 4   A 1 
ATOM 19   C CA  . LEU A 1 4   ? 20.894  -0.006  -17.343 1.00 87.29 4   A 1 
ATOM 20   C C   . LEU A 1 4   ? 19.423  -0.030  -16.914 1.00 88.80 4   A 1 
ATOM 21   O O   . LEU A 1 4   ? 18.793  1.019   -16.756 1.00 86.43 4   A 1 
ATOM 22   C CB  . LEU A 1 4   ? 21.789  0.271   -16.125 1.00 85.29 4   A 1 
ATOM 23   C CG  . LEU A 1 4   ? 23.250  -0.103  -16.326 1.00 82.19 4   A 1 
ATOM 24   C CD1 . LEU A 1 4   ? 24.045  0.434   -15.134 1.00 77.29 4   A 1 
ATOM 25   C CD2 . LEU A 1 4   ? 23.472  -1.617  -16.382 1.00 77.59 4   A 1 
ATOM 26   N N   . PRO A 1 5   ? 18.875  -1.223  -16.622 1.00 87.28 5   A 1 
ATOM 27   C CA  . PRO A 1 5   ? 17.557  -1.342  -15.999 1.00 87.49 5   A 1 
ATOM 28   C C   . PRO A 1 5   ? 17.465  -0.534  -14.704 1.00 89.08 5   A 1 
ATOM 29   O O   . PRO A 1 5   ? 18.363  -0.570  -13.859 1.00 87.97 5   A 1 
ATOM 30   C CB  . PRO A 1 5   ? 17.355  -2.835  -15.745 1.00 85.37 5   A 1 
ATOM 31   C CG  . PRO A 1 5   ? 18.231  -3.497  -16.809 1.00 82.26 5   A 1 
ATOM 32   C CD  . PRO A 1 5   ? 19.414  -2.542  -16.908 1.00 84.19 5   A 1 
ATOM 33   N N   . ARG A 1 6   ? 16.330  0.134   -14.481 1.00 86.71 6   A 1 
ATOM 34   C CA  . ARG A 1 6   ? 16.066  0.914   -13.254 1.00 86.32 6   A 1 
ATOM 35   C C   . ARG A 1 6   ? 16.288  0.113   -11.971 1.00 88.60 6   A 1 
ATOM 36   O O   . ARG A 1 6   ? 16.722  0.666   -10.971 1.00 87.49 6   A 1 
ATOM 37   C CB  . ARG A 1 6   ? 14.628  1.443   -13.254 1.00 83.47 6   A 1 
ATOM 38   C CG  . ARG A 1 6   ? 14.380  2.545   -14.297 1.00 74.46 6   A 1 
ATOM 39   C CD  . ARG A 1 6   ? 12.934  3.033   -14.160 1.00 69.86 6   A 1 
ATOM 40   N NE  . ARG A 1 6   ? 12.620  4.101   -15.111 1.00 61.35 6   A 1 
ATOM 41   C CZ  . ARG A 1 6   ? 11.462  4.736   -15.199 1.00 54.58 6   A 1 
ATOM 42   N NH1 . ARG A 1 6   ? 10.452  4.439   -14.422 1.00 50.26 6   A 1 
ATOM 43   N NH2 . ARG A 1 6   ? 11.295  5.682   -16.079 1.00 47.31 6   A 1 
ATOM 44   N N   . ARG A 1 7   ? 16.006  -1.194  -11.992 1.00 87.29 7   A 1 
ATOM 45   C CA  . ARG A 1 7   ? 16.277  -2.112  -10.883 1.00 89.57 7   A 1 
ATOM 46   C C   . ARG A 1 7   ? 17.746  -2.069  -10.473 1.00 91.35 7   A 1 
ATOM 47   O O   . ARG A 1 7   ? 18.014  -1.893  -9.292  1.00 90.72 7   A 1 
ATOM 48   C CB  . ARG A 1 7   ? 15.834  -3.530  -11.257 1.00 87.66 7   A 1 
ATOM 49   C CG  . ARG A 1 7   ? 16.304  -4.636  -10.287 1.00 88.49 7   A 1 
ATOM 50   C CD  . ARG A 1 7   ? 15.790  -4.467  -8.865  1.00 86.64 7   A 1 
ATOM 51   N NE  . ARG A 1 7   ? 16.341  -5.504  -7.979  1.00 88.10 7   A 1 
ATOM 52   C CZ  . ARG A 1 7   ? 15.811  -6.676  -7.643  1.00 90.00 7   A 1 
ATOM 53   N NH1 . ARG A 1 7   ? 14.651  -7.068  -8.081  1.00 83.27 7   A 1 
ATOM 54   N NH2 . ARG A 1 7   ? 16.472  -7.460  -6.862  1.00 84.52 7   A 1 
ATOM 55   N N   . ILE A 1 8   ? 18.662  -2.210  -11.423 1.00 92.79 8   A 1 
ATOM 56   C CA  . ILE A 1 8   ? 20.101  -2.235  -11.143 1.00 93.21 8   A 1 
ATOM 57   C C   . ILE A 1 8   ? 20.559  -0.882  -10.592 1.00 93.25 8   A 1 
ATOM 58   O O   . ILE A 1 8   ? 21.217  -0.836  -9.568  1.00 92.40 8   A 1 
ATOM 59   C CB  . ILE A 1 8   ? 20.917  -2.662  -12.382 1.00 93.30 8   A 1 
ATOM 60   C CG1 . ILE A 1 8   ? 20.512  -4.094  -12.798 1.00 92.04 8   A 1 
ATOM 61   C CG2 . ILE A 1 8   ? 22.424  -2.587  -12.088 1.00 92.08 8   A 1 
ATOM 62   C CD1 . ILE A 1 8   ? 21.249  -4.643  -14.033 1.00 90.36 8   A 1 
ATOM 63   N N   . ILE A 1 9   ? 20.126  0.223   -11.203 1.00 93.09 9   A 1 
ATOM 64   C CA  . ILE A 1 9   ? 20.466  1.579   -10.756 1.00 92.24 9   A 1 
ATOM 65   C C   . ILE A 1 9   ? 20.019  1.800   -9.304  1.00 92.27 9   A 1 
ATOM 66   O O   . ILE A 1 9   ? 20.820  2.150   -8.438  1.00 91.72 9   A 1 
ATOM 67   C CB  . ILE A 1 9   ? 19.858  2.631   -11.704 1.00 91.05 9   A 1 
ATOM 68   C CG1 . ILE A 1 9   ? 20.408  2.466   -13.141 1.00 88.23 9   A 1 
ATOM 69   C CG2 . ILE A 1 9   ? 20.141  4.054   -11.187 1.00 87.76 9   A 1 
ATOM 70   C CD1 . ILE A 1 9   ? 19.688  3.317   -14.188 1.00 81.20 9   A 1 
ATOM 71   N N   . LYS A 1 10  ? 18.740  1.545   -9.004  1.00 91.65 10  A 1 
ATOM 72   C CA  . LYS A 1 10  ? 18.171  1.754   -7.672  1.00 90.38 10  A 1 
ATOM 73   C C   . LYS A 1 10  ? 18.746  0.800   -6.621  1.00 90.71 10  A 1 
ATOM 74   O O   . LYS A 1 10  ? 18.889  1.181   -5.463  1.00 89.69 10  A 1 
ATOM 75   C CB  . LYS A 1 10  ? 16.647  1.594   -7.716  1.00 88.76 10  A 1 
ATOM 76   C CG  . LYS A 1 10  ? 15.950  2.744   -8.449  1.00 85.16 10  A 1 
ATOM 77   C CD  . LYS A 1 10  ? 14.442  2.522   -8.452  1.00 81.90 10  A 1 
ATOM 78   C CE  . LYS A 1 10  ? 13.721  3.689   -9.118  1.00 75.01 10  A 1 
ATOM 79   N NZ  . LYS A 1 10  ? 12.256  3.554   -9.016  1.00 68.98 10  A 1 
ATOM 80   N N   . GLU A 1 11  ? 19.033  -0.435  -7.005  1.00 92.51 11  A 1 
ATOM 81   C CA  . GLU A 1 11  ? 19.619  -1.414  -6.099  1.00 92.84 11  A 1 
ATOM 82   C C   . GLU A 1 11  ? 21.060  -1.069  -5.752  1.00 93.69 11  A 1 
ATOM 83   O O   . GLU A 1 11  ? 21.418  -1.096  -4.582  1.00 92.70 11  A 1 
ATOM 84   C CB  . GLU A 1 11  ? 19.490  -2.815  -6.706  1.00 91.57 11  A 1 
ATOM 85   C CG  . GLU A 1 11  ? 19.937  -3.877  -5.705  1.00 88.81 11  A 1 
ATOM 86   C CD  . GLU A 1 11  ? 19.611  -5.303  -6.144  1.00 92.26 11  A 1 
ATOM 87   O OE1 . GLU A 1 11  ? 20.105  -6.229  -5.477  1.00 86.83 11  A 1 
ATOM 88   O OE2 . GLU A 1 11  ? 18.817  -5.496  -7.082  1.00 88.31 11  A 1 
ATOM 89   N N   . THR A 1 12  ? 21.862  -0.665  -6.735  1.00 94.71 12  A 1 
ATOM 90   C CA  . THR A 1 12  ? 23.238  -0.211  -6.527  1.00 94.61 12  A 1 
ATOM 91   C C   . THR A 1 12  ? 23.286  0.998   -5.596  1.00 94.50 12  A 1 
ATOM 92   O O   . THR A 1 12  ? 24.040  1.000   -4.632  1.00 93.72 12  A 1 
ATOM 93   C CB  . THR A 1 12  ? 23.915  0.132   -7.856  1.00 94.40 12  A 1 
ATOM 94   O OG1 . THR A 1 12  ? 23.873  -0.979  -8.723  1.00 90.86 12  A 1 
ATOM 95   C CG2 . THR A 1 12  ? 25.380  0.515   -7.683  1.00 90.36 12  A 1 
ATOM 96   N N   . GLN A 1 13  ? 22.415  1.983   -5.811  1.00 93.61 13  A 1 
ATOM 97   C CA  . GLN A 1 13  ? 22.311  3.150   -4.931  1.00 92.47 13  A 1 
ATOM 98   C C   . GLN A 1 13  ? 22.003  2.754   -3.483  1.00 92.32 13  A 1 
ATOM 99   O O   . GLN A 1 13  ? 22.634  3.256   -2.557  1.00 91.15 13  A 1 
ATOM 100  C CB  . GLN A 1 13  ? 21.231  4.098   -5.457  1.00 91.40 13  A 1 
ATOM 101  C CG  . GLN A 1 13  ? 21.678  4.871   -6.707  1.00 82.40 13  A 1 
ATOM 102  C CD  . GLN A 1 13  ? 20.557  5.700   -7.337  1.00 77.38 13  A 1 
ATOM 103  O OE1 . GLN A 1 13  ? 19.380  5.523   -7.070  1.00 70.66 13  A 1 
ATOM 104  N NE2 . GLN A 1 13  ? 20.891  6.626   -8.208  1.00 66.97 13  A 1 
ATOM 105  N N   . ARG A 1 14  ? 21.060  1.824   -3.268  1.00 92.72 14  A 1 
ATOM 106  C CA  . ARG A 1 14  ? 20.726  1.347   -1.916  1.00 91.53 14  A 1 
ATOM 107  C C   . ARG A 1 14  ? 21.836  0.525   -1.285  1.00 92.25 14  A 1 
ATOM 108  O O   . ARG A 1 14  ? 22.057  0.640   -0.094  1.00 91.02 14  A 1 
ATOM 109  C CB  . ARG A 1 14  ? 19.455  0.501   -1.951  1.00 89.40 14  A 1 
ATOM 110  C CG  . ARG A 1 14  ? 18.231  1.380   -2.142  1.00 81.50 14  A 1 
ATOM 111  C CD  . ARG A 1 14  ? 17.018  0.455   -2.156  1.00 77.84 14  A 1 
ATOM 112  N NE  . ARG A 1 14  ? 15.796  1.209   -2.386  1.00 70.26 14  A 1 
ATOM 113  C CZ  . ARG A 1 14  ? 14.579  0.709   -2.387  1.00 64.61 14  A 1 
ATOM 114  N NH1 . ARG A 1 14  ? 14.344  -0.554  -2.151  1.00 60.27 14  A 1 
ATOM 115  N NH2 . ARG A 1 14  ? 13.597  1.499   -2.632  1.00 56.58 14  A 1 
ATOM 116  N N   . LEU A 1 15  ? 22.514  -0.302  -2.077  1.00 92.60 15  A 1 
ATOM 117  C CA  . LEU A 1 15  ? 23.609  -1.138  -1.613  1.00 93.05 15  A 1 
ATOM 118  C C   . LEU A 1 15  ? 24.765  -0.297  -1.074  1.00 93.60 15  A 1 
ATOM 119  O O   . LEU A 1 15  ? 25.336  -0.634  -0.041  1.00 92.43 15  A 1 
ATOM 120  C CB  . LEU A 1 15  ? 24.033  -2.041  -2.779  1.00 92.50 15  A 1 
ATOM 121  C CG  . LEU A 1 15  ? 25.085  -3.101  -2.427  1.00 89.84 15  A 1 
ATOM 122  C CD1 . LEU A 1 15  ? 24.542  -4.141  -1.448  1.00 86.40 15  A 1 
ATOM 123  C CD2 . LEU A 1 15  ? 25.491  -3.821  -3.712  1.00 86.03 15  A 1 
ATOM 124  N N   . LEU A 1 16  ? 25.055  0.830   -1.735  1.00 93.85 16  A 1 
ATOM 125  C CA  . LEU A 1 16  ? 26.078  1.781   -1.307  1.00 93.64 16  A 1 
ATOM 126  C C   . LEU A 1 16  ? 25.615  2.648   -0.125  1.00 93.43 16  A 1 
ATOM 127  O O   . LEU A 1 16  ? 26.397  2.915   0.784   1.00 91.94 16  A 1 
ATOM 128  C CB  . LEU A 1 16  ? 26.474  2.661   -2.506  1.00 93.22 16  A 1 
ATOM 129  C CG  . LEU A 1 16  ? 27.163  1.907   -3.665  1.00 90.97 16  A 1 
ATOM 130  C CD1 . LEU A 1 16  ? 27.359  2.857   -4.848  1.00 86.47 16  A 1 
ATOM 131  C CD2 . LEU A 1 16  ? 28.523  1.341   -3.267  1.00 85.65 16  A 1 
ATOM 132  N N   . ALA A 1 17  ? 24.351  3.061   -0.101  1.00 93.62 17  A 1 
ATOM 133  C CA  . ALA A 1 17  ? 23.798  3.914   0.953   1.00 92.96 17  A 1 
ATOM 134  C C   . ALA A 1 17  ? 23.505  3.163   2.269   1.00 92.30 17  A 1 
ATOM 135  O O   . ALA A 1 17  ? 23.525  3.761   3.343   1.00 89.57 17  A 1 
ATOM 136  C CB  . ALA A 1 17  ? 22.532  4.587   0.417   1.00 91.73 17  A 1 
ATOM 137  N N   . GLU A 1 18  ? 23.207  1.865   2.193   1.00 91.37 18  A 1 
ATOM 138  C CA  . GLU A 1 18  ? 22.828  1.019   3.326   1.00 89.83 18  A 1 
ATOM 139  C C   . GLU A 1 18  ? 23.764  -0.194  3.447   1.00 90.33 18  A 1 
ATOM 140  O O   . GLU A 1 18  ? 23.358  -1.332  3.170   1.00 87.45 18  A 1 
ATOM 141  C CB  . GLU A 1 18  ? 21.368  0.574   3.203   1.00 86.86 18  A 1 
ATOM 142  C CG  . GLU A 1 18  ? 20.328  1.707   3.250   1.00 78.54 18  A 1 
ATOM 143  C CD  . GLU A 1 18  ? 18.897  1.150   3.147   1.00 72.71 18  A 1 
ATOM 144  O OE1 . GLU A 1 18  ? 17.951  1.928   2.897   1.00 66.21 18  A 1 
ATOM 145  O OE2 . GLU A 1 18  ? 18.705  -0.088  3.316   1.00 66.13 18  A 1 
ATOM 146  N N   . PRO A 1 19  ? 25.026  0.014   3.862   1.00 90.34 19  A 1 
ATOM 147  C CA  . PRO A 1 19  ? 25.987  -1.066  3.997   1.00 90.14 19  A 1 
ATOM 148  C C   . PRO A 1 19  ? 25.548  -2.064  5.075   1.00 91.04 19  A 1 
ATOM 149  O O   . PRO A 1 19  ? 24.930  -1.716  6.082   1.00 88.86 19  A 1 
ATOM 150  C CB  . PRO A 1 19  ? 27.322  -0.391  4.326   1.00 87.35 19  A 1 
ATOM 151  C CG  . PRO A 1 19  ? 26.900  0.902   5.016   1.00 83.95 19  A 1 
ATOM 152  C CD  . PRO A 1 19  ? 25.611  1.275   4.282   1.00 87.15 19  A 1 
ATOM 153  N N   . VAL A 1 20  ? 25.886  -3.331  4.856   1.00 90.76 20  A 1 
ATOM 154  C CA  . VAL A 1 20  ? 25.680  -4.406  5.825   1.00 90.93 20  A 1 
ATOM 155  C C   . VAL A 1 20  ? 27.001  -4.668  6.547   1.00 91.95 20  A 1 
ATOM 156  O O   . VAL A 1 20  ? 28.018  -4.828  5.868   1.00 90.60 20  A 1 
ATOM 157  C CB  . VAL A 1 20  ? 25.164  -5.677  5.135   1.00 88.99 20  A 1 
ATOM 158  C CG1 . VAL A 1 20  ? 24.930  -6.811  6.144   1.00 82.55 20  A 1 
ATOM 159  C CG2 . VAL A 1 20  ? 23.837  -5.416  4.413   1.00 82.85 20  A 1 
ATOM 160  N N   . PRO A 1 21  ? 27.033  -4.746  7.883   1.00 90.36 21  A 1 
ATOM 161  C CA  . PRO A 1 21  ? 28.244  -5.099  8.619   1.00 89.43 21  A 1 
ATOM 162  C C   . PRO A 1 21  ? 28.861  -6.406  8.106   1.00 90.50 21  A 1 
ATOM 163  O O   . PRO A 1 21  ? 28.160  -7.396  7.918   1.00 88.19 21  A 1 
ATOM 164  C CB  . PRO A 1 21  ? 27.821  -5.199  10.086  1.00 86.85 21  A 1 
ATOM 165  C CG  . PRO A 1 21  ? 26.615  -4.261  10.169  1.00 83.04 21  A 1 
ATOM 166  C CD  . PRO A 1 21  ? 25.948  -4.457  8.809   1.00 86.63 21  A 1 
ATOM 167  N N   . GLY A 1 22  ? 30.165  -6.391  7.858   1.00 91.96 22  A 1 
ATOM 168  C CA  . GLY A 1 22  ? 30.896  -7.550  7.348   1.00 92.86 22  A 1 
ATOM 169  C C   . GLY A 1 22  ? 30.696  -7.851  5.856   1.00 94.50 22  A 1 
ATOM 170  O O   . GLY A 1 22  ? 31.224  -8.850  5.375   1.00 93.04 22  A 1 
ATOM 171  N N   . ILE A 1 23  ? 29.971  -7.016  5.112   1.00 95.41 23  A 1 
ATOM 172  C CA  . ILE A 1 23  ? 29.781  -7.164  3.669   1.00 95.77 23  A 1 
ATOM 173  C C   . ILE A 1 23  ? 30.054  -5.825  2.988   1.00 95.63 23  A 1 
ATOM 174  O O   . ILE A 1 23  ? 29.398  -4.829  3.281   1.00 94.31 23  A 1 
ATOM 175  C CB  . ILE A 1 23  ? 28.381  -7.708  3.321   1.00 95.03 23  A 1 
ATOM 176  C CG1 . ILE A 1 23  ? 28.175  -9.105  3.953   1.00 92.18 23  A 1 
ATOM 177  C CG2 . ILE A 1 23  ? 28.168  -7.756  1.797   1.00 91.90 23  A 1 
ATOM 178  C CD1 . ILE A 1 23  ? 26.790  -9.724  3.725   1.00 87.22 23  A 1 
ATOM 179  N N   . LYS A 1 24  ? 30.968  -5.826  2.019   1.00 96.42 24  A 1 
ATOM 180  C CA  . LYS A 1 24  ? 31.205  -4.715  1.110   1.00 96.08 24  A 1 
ATOM 181  C C   . LYS A 1 24  ? 30.920  -5.173  -0.325  1.00 96.56 24  A 1 
ATOM 182  O O   . LYS A 1 24  ? 31.346  -6.260  -0.698  1.00 95.58 24  A 1 
ATOM 183  C CB  . LYS A 1 24  ? 32.641  -4.194  1.287   1.00 94.13 24  A 1 
ATOM 184  C CG  . LYS A 1 24  ? 32.845  -2.819  0.652   1.00 81.66 24  A 1 
ATOM 185  C CD  . LYS A 1 24  ? 34.311  -2.354  0.711   1.00 76.95 24  A 1 
ATOM 186  C CE  . LYS A 1 24  ? 34.377  -0.924  0.174   1.00 65.19 24  A 1 
ATOM 187  N NZ  . LYS A 1 24  ? 35.657  -0.573  -0.483  1.00 56.61 24  A 1 
ATOM 188  N N   . ALA A 1 25  ? 30.206  -4.377  -1.114  1.00 96.45 25  A 1 
ATOM 189  C CA  . ALA A 1 25  ? 29.971  -4.635  -2.521  1.00 96.48 25  A 1 
ATOM 190  C C   . ALA A 1 25  ? 29.997  -3.314  -3.287  1.00 96.24 25  A 1 
ATOM 191  O O   . ALA A 1 25  ? 29.233  -2.408  -2.978  1.00 94.70 25  A 1 
ATOM 192  C CB  . ALA A 1 25  ? 28.643  -5.371  -2.695  1.00 95.70 25  A 1 
ATOM 193  N N   . GLU A 1 26  ? 30.881  -3.225  -4.277  1.00 96.49 26  A 1 
ATOM 194  C CA  . GLU A 1 26  ? 31.074  -2.039  -5.098  1.00 96.01 26  A 1 
ATOM 195  C C   . GLU A 1 26  ? 30.912  -2.403  -6.576  1.00 96.63 26  A 1 
ATOM 196  O O   . GLU A 1 26  ? 31.435  -3.446  -6.996  1.00 95.64 26  A 1 
ATOM 197  C CB  . GLU A 1 26  ? 32.446  -1.402  -4.811  1.00 93.67 26  A 1 
ATOM 198  C CG  . GLU A 1 26  ? 32.454  -0.745  -3.425  1.00 83.85 26  A 1 
ATOM 199  C CD  . GLU A 1 26  ? 33.819  -0.234  -2.948  1.00 79.70 26  A 1 
ATOM 200  O OE1 . GLU A 1 26  ? 33.838  0.767   -2.207  1.00 72.71 26  A 1 
ATOM 201  O OE2 . GLU A 1 26  ? 34.836  -0.927  -3.103  1.00 72.02 26  A 1 
ATOM 202  N N   . PRO A 1 27  ? 30.178  -1.618  -7.377  1.00 96.35 27  A 1 
ATOM 203  C CA  . PRO A 1 27  ? 30.103  -1.842  -8.810  1.00 96.39 27  A 1 
ATOM 204  C C   . PRO A 1 27  ? 31.471  -1.604  -9.453  1.00 96.35 27  A 1 
ATOM 205  O O   . PRO A 1 27  ? 32.206  -0.698  -9.040  1.00 94.93 27  A 1 
ATOM 206  C CB  . PRO A 1 27  ? 29.050  -0.863  -9.319  1.00 94.94 27  A 1 
ATOM 207  C CG  . PRO A 1 27  ? 29.145  0.303   -8.329  1.00 91.91 27  A 1 
ATOM 208  C CD  . PRO A 1 27  ? 29.498  -0.383  -7.012  1.00 94.86 27  A 1 
ATOM 209  N N   . ASP A 1 28  ? 31.790  -2.384  -10.485 1.00 96.43 28  A 1 
ATOM 210  C CA  . ASP A 1 28  ? 32.952  -2.143  -11.322 1.00 96.31 28  A 1 
ATOM 211  C C   . ASP A 1 28  ? 32.796  -0.817  -12.089 1.00 95.93 28  A 1 
ATOM 212  O O   . ASP A 1 28  ? 31.717  -0.498  -12.599 1.00 94.29 28  A 1 
ATOM 213  C CB  . ASP A 1 28  ? 33.140  -3.325  -12.278 1.00 95.97 28  A 1 
ATOM 214  C CG  . ASP A 1 28  ? 34.410  -3.176  -13.111 1.00 94.69 28  A 1 
ATOM 215  O OD1 . ASP A 1 28  ? 34.292  -2.651  -14.243 1.00 87.85 28  A 1 
ATOM 216  O OD2 . ASP A 1 28  ? 35.481  -3.560  -12.617 1.00 88.04 28  A 1 
ATOM 217  N N   . GLU A 1 29  ? 33.872  -0.046  -12.178 1.00 94.60 29  A 1 
ATOM 218  C CA  . GLU A 1 29  ? 33.851  1.273   -12.823 1.00 93.96 29  A 1 
ATOM 219  C C   . GLU A 1 29  ? 33.578  1.190   -14.329 1.00 93.66 29  A 1 
ATOM 220  O O   . GLU A 1 29  ? 32.945  2.077   -14.900 1.00 89.51 29  A 1 
ATOM 221  C CB  . GLU A 1 29  ? 35.191  1.988   -12.584 1.00 92.03 29  A 1 
ATOM 222  C CG  . GLU A 1 29  ? 35.450  2.319   -11.109 1.00 81.09 29  A 1 
ATOM 223  C CD  . GLU A 1 29  ? 36.723  3.157   -10.890 1.00 71.37 29  A 1 
ATOM 224  O OE1 . GLU A 1 29  ? 36.893  3.643   -9.747  1.00 63.57 29  A 1 
ATOM 225  O OE2 . GLU A 1 29  ? 37.509  3.327   -11.846 1.00 64.62 29  A 1 
ATOM 226  N N   . SER A 1 30  ? 34.030  0.100   -14.966 1.00 93.96 30  A 1 
ATOM 227  C CA  . SER A 1 30  ? 33.892  -0.114  -16.405 1.00 93.80 30  A 1 
ATOM 228  C C   . SER A 1 30  ? 32.607  -0.855  -16.769 1.00 94.16 30  A 1 
ATOM 229  O O   . SER A 1 30  ? 32.098  -0.704  -17.883 1.00 90.45 30  A 1 
ATOM 230  C CB  . SER A 1 30  ? 35.098  -0.908  -16.924 1.00 92.05 30  A 1 
ATOM 231  O OG  . SER A 1 30  ? 36.294  -0.223  -16.641 1.00 81.48 30  A 1 
ATOM 232  N N   . ASN A 1 31  ? 32.074  -1.683  -15.861 1.00 93.90 31  A 1 
ATOM 233  C CA  . ASN A 1 31  ? 30.877  -2.477  -16.106 1.00 94.52 31  A 1 
ATOM 234  C C   . ASN A 1 31  ? 29.997  -2.568  -14.858 1.00 95.00 31  A 1 
ATOM 235  O O   . ASN A 1 31  ? 30.147  -3.452  -14.014 1.00 93.48 31  A 1 
ATOM 236  C CB  . ASN A 1 31  ? 31.301  -3.857  -16.633 1.00 92.99 31  A 1 
ATOM 237  C CG  . ASN A 1 31  ? 30.117  -4.700  -17.070 1.00 92.66 31  A 1 
ATOM 238  O OD1 . ASN A 1 31  ? 28.955  -4.396  -16.855 1.00 88.40 31  A 1 
ATOM 239  N ND2 . ASN A 1 31  ? 30.387  -5.808  -17.717 1.00 86.45 31  A 1 
ATOM 240  N N   . ALA A 1 32  ? 28.980  -1.729  -14.816 1.00 95.13 32  A 1 
ATOM 241  C CA  . ALA A 1 32  ? 28.041  -1.649  -13.708 1.00 94.73 32  A 1 
ATOM 242  C C   . ALA A 1 32  ? 27.184  -2.915  -13.466 1.00 95.41 32  A 1 
ATOM 243  O O   . ALA A 1 32  ? 26.363  -2.934  -12.543 1.00 93.76 32  A 1 
ATOM 244  C CB  . ALA A 1 32  ? 27.169  -0.407  -13.935 1.00 92.72 32  A 1 
ATOM 245  N N   . ARG A 1 33  ? 27.341  -3.974  -14.264 1.00 95.99 33  A 1 
ATOM 246  C CA  . ARG A 1 33  ? 26.792  -5.313  -14.012 1.00 96.60 33  A 1 
ATOM 247  C C   . ARG A 1 33  ? 27.741  -6.208  -13.211 1.00 97.26 33  A 1 
ATOM 248  O O   . ARG A 1 33  ? 27.296  -7.224  -12.680 1.00 96.27 33  A 1 
ATOM 249  C CB  . ARG A 1 33  ? 26.384  -6.002  -15.325 1.00 95.93 33  A 1 
ATOM 250  C CG  . ARG A 1 33  ? 25.207  -5.309  -16.026 1.00 94.08 33  A 1 
ATOM 251  C CD  . ARG A 1 33  ? 24.869  -6.057  -17.325 1.00 92.11 33  A 1 
ATOM 252  N NE  . ARG A 1 33  ? 23.632  -5.560  -17.957 1.00 88.72 33  A 1 
ATOM 253  C CZ  . ARG A 1 33  ? 22.394  -5.967  -17.725 1.00 88.71 33  A 1 
ATOM 254  N NH1 . ARG A 1 33  ? 22.113  -6.824  -16.801 1.00 78.11 33  A 1 
ATOM 255  N NH2 . ARG A 1 33  ? 21.419  -5.528  -18.449 1.00 82.92 33  A 1 
ATOM 256  N N   . TYR A 1 34  ? 29.025  -5.857  -13.109 1.00 97.48 34  A 1 
ATOM 257  C CA  . TYR A 1 34  ? 29.995  -6.527  -12.254 1.00 97.57 34  A 1 
ATOM 258  C C   . TYR A 1 34  ? 30.123  -5.795  -10.923 1.00 97.52 34  A 1 
ATOM 259  O O   . TYR A 1 34  ? 30.104  -4.569  -10.862 1.00 96.62 34  A 1 
ATOM 260  C CB  . TYR A 1 34  ? 31.354  -6.641  -12.953 1.00 96.93 34  A 1 
ATOM 261  C CG  . TYR A 1 34  ? 31.429  -7.791  -13.928 1.00 93.36 34  A 1 
ATOM 262  C CD1 . TYR A 1 34  ? 31.884  -9.059  -13.505 1.00 87.30 34  A 1 
ATOM 263  C CD2 . TYR A 1 34  ? 31.039  -7.614  -15.272 1.00 86.51 34  A 1 
ATOM 264  C CE1 . TYR A 1 34  ? 31.949  -10.132 -14.407 1.00 83.53 34  A 1 
ATOM 265  C CE2 . TYR A 1 34  ? 31.090  -8.681  -16.178 1.00 81.72 34  A 1 
ATOM 266  C CZ  . TYR A 1 34  ? 31.543  -9.944  -15.741 1.00 82.45 34  A 1 
ATOM 267  O OH  . TYR A 1 34  ? 31.593  -10.995 -16.626 1.00 82.10 34  A 1 
ATOM 268  N N   . PHE A 1 35  ? 30.261  -6.565  -9.838  1.00 97.58 35  A 1 
ATOM 269  C CA  . PHE A 1 35  ? 30.481  -6.056  -8.497  1.00 97.54 35  A 1 
ATOM 270  C C   . PHE A 1 35  ? 31.678  -6.764  -7.875  1.00 97.78 35  A 1 
ATOM 271  O O   . PHE A 1 35  ? 31.744  -7.998  -7.858  1.00 97.03 35  A 1 
ATOM 272  C CB  . PHE A 1 35  ? 29.231  -6.233  -7.627  1.00 97.24 35  A 1 
ATOM 273  C CG  . PHE A 1 35  ? 28.058  -5.363  -8.016  1.00 97.15 35  A 1 
ATOM 274  C CD1 . PHE A 1 35  ? 27.709  -4.247  -7.222  1.00 94.47 35  A 1 
ATOM 275  C CD2 . PHE A 1 35  ? 27.312  -5.630  -9.176  1.00 94.55 35  A 1 
ATOM 276  C CE1 . PHE A 1 35  ? 26.646  -3.417  -7.591  1.00 93.78 35  A 1 
ATOM 277  C CE2 . PHE A 1 35  ? 26.249  -4.794  -9.557  1.00 93.74 35  A 1 
ATOM 278  C CZ  . PHE A 1 35  ? 25.926  -3.687  -8.766  1.00 95.17 35  A 1 
ATOM 279  N N   . HIS A 1 36  ? 32.589  -5.985  -7.308  1.00 97.55 36  A 1 
ATOM 280  C CA  . HIS A 1 36  ? 33.641  -6.459  -6.428  1.00 97.44 36  A 1 
ATOM 281  C C   . HIS A 1 36  ? 33.077  -6.573  -5.016  1.00 97.38 36  A 1 
ATOM 282  O O   . HIS A 1 36  ? 32.560  -5.610  -4.457  1.00 96.25 36  A 1 
ATOM 283  C CB  . HIS A 1 36  ? 34.836  -5.504  -6.486  1.00 96.89 36  A 1 
ATOM 284  C CG  . HIS A 1 36  ? 35.402  -5.390  -7.876  1.00 95.75 36  A 1 
ATOM 285  N ND1 . HIS A 1 36  ? 36.125  -6.370  -8.545  1.00 86.06 36  A 1 
ATOM 286  C CD2 . HIS A 1 36  ? 35.209  -4.335  -8.733  1.00 85.94 36  A 1 
ATOM 287  C CE1 . HIS A 1 36  ? 36.361  -5.912  -9.766  1.00 87.96 36  A 1 
ATOM 288  N NE2 . HIS A 1 36  ? 35.823  -4.687  -9.918  1.00 88.87 36  A 1 
ATOM 289  N N   . VAL A 1 37  ? 33.146  -7.772  -4.445  1.00 97.79 37  A 1 
ATOM 290  C CA  . VAL A 1 37  ? 32.536  -8.096  -3.160  1.00 97.71 37  A 1 
ATOM 291  C C   . VAL A 1 37  ? 33.597  -8.555  -2.171  1.00 97.70 37  A 1 
ATOM 292  O O   . VAL A 1 37  ? 34.491  -9.319  -2.514  1.00 96.95 37  A 1 
ATOM 293  C CB  . VAL A 1 37  ? 31.431  -9.152  -3.327  1.00 97.22 37  A 1 
ATOM 294  C CG1 . VAL A 1 37  ? 30.804  -9.540  -1.983  1.00 94.93 37  A 1 
ATOM 295  C CG2 . VAL A 1 37  ? 30.313  -8.657  -4.248  1.00 95.16 37  A 1 
ATOM 296  N N   . VAL A 1 38  ? 33.466  -8.119  -0.931  1.00 97.43 38  A 1 
ATOM 297  C CA  . VAL A 1 38  ? 34.239  -8.613  0.206   1.00 97.30 38  A 1 
ATOM 298  C C   . VAL A 1 38  ? 33.262  -9.026  1.304   1.00 97.34 38  A 1 
ATOM 299  O O   . VAL A 1 38  ? 32.388  -8.249  1.685   1.00 96.30 38  A 1 
ATOM 300  C CB  . VAL A 1 38  ? 35.248  -7.565  0.707   1.00 96.25 38  A 1 
ATOM 301  C CG1 . VAL A 1 38  ? 36.117  -8.134  1.828   1.00 91.49 38  A 1 
ATOM 302  C CG2 . VAL A 1 38  ? 36.187  -7.092  -0.413  1.00 91.07 38  A 1 
ATOM 303  N N   . ILE A 1 39  ? 33.425  -10.265 1.803   1.00 97.15 39  A 1 
ATOM 304  C CA  . ILE A 1 39  ? 32.620  -10.836 2.882   1.00 97.09 39  A 1 
ATOM 305  C C   . ILE A 1 39  ? 33.553  -11.229 4.030   1.00 97.02 39  A 1 
ATOM 306  O O   . ILE A 1 39  ? 34.523  -11.954 3.816   1.00 96.07 39  A 1 
ATOM 307  C CB  . ILE A 1 39  ? 31.775  -12.027 2.369   1.00 95.67 39  A 1 
ATOM 308  C CG1 . ILE A 1 39  ? 30.764  -11.570 1.294   1.00 85.38 39  A 1 
ATOM 309  C CG2 . ILE A 1 39  ? 31.036  -12.712 3.532   1.00 83.34 39  A 1 
ATOM 310  C CD1 . ILE A 1 39  ? 29.867  -12.684 0.739   1.00 85.79 39  A 1 
ATOM 311  N N   . ALA A 1 40  ? 33.244  -10.768 5.239   1.00 96.49 40  A 1 
ATOM 312  C CA  . ALA A 1 40  ? 33.904  -11.257 6.444   1.00 96.04 40  A 1 
ATOM 313  C C   . ALA A 1 40  ? 33.388  -12.653 6.800   1.00 96.27 40  A 1 
ATOM 314  O O   . ALA A 1 40  ? 32.186  -12.926 6.701   1.00 95.32 40  A 1 
ATOM 315  C CB  . ALA A 1 40  ? 33.681  -10.254 7.585   1.00 94.81 40  A 1 
ATOM 316  N N   . GLY A 1 41  ? 34.280  -13.546 7.235   1.00 95.69 41  A 1 
ATOM 317  C CA  . GLY A 1 41  ? 33.896  -14.849 7.753   1.00 95.57 41  A 1 
ATOM 318  C C   . GLY A 1 41  ? 32.977  -14.704 8.972   1.00 95.41 41  A 1 
ATOM 319  O O   . GLY A 1 41  ? 33.215  -13.829 9.811   1.00 94.05 41  A 1 
ATOM 320  N N   . PRO A 1 42  ? 31.911  -15.514 9.082   1.00 95.35 42  A 1 
ATOM 321  C CA  . PRO A 1 42  ? 30.969  -15.398 10.182  1.00 94.89 42  A 1 
ATOM 322  C C   . PRO A 1 42  ? 31.620  -15.774 11.518  1.00 94.49 42  A 1 
ATOM 323  O O   . PRO A 1 42  ? 32.475  -16.660 11.584  1.00 92.91 42  A 1 
ATOM 324  C CB  . PRO A 1 42  ? 29.801  -16.323 9.821   1.00 93.82 42  A 1 
ATOM 325  C CG  . PRO A 1 42  ? 30.429  -17.352 8.895   1.00 91.54 42  A 1 
ATOM 326  C CD  . PRO A 1 42  ? 31.524  -16.575 8.167   1.00 94.50 42  A 1 
ATOM 327  N N   . GLN A 1 43  ? 31.189  -15.116 12.595  1.00 92.90 43  A 1 
ATOM 328  C CA  . GLN A 1 43  ? 31.640  -15.422 13.956  1.00 91.48 43  A 1 
ATOM 329  C C   . GLN A 1 43  ? 31.297  -16.869 14.339  1.00 91.54 43  A 1 
ATOM 330  O O   . GLN A 1 43  ? 30.291  -17.417 13.899  1.00 89.31 43  A 1 
ATOM 331  C CB  . GLN A 1 43  ? 31.005  -14.452 14.961  1.00 88.67 43  A 1 
ATOM 332  C CG  . GLN A 1 43  ? 31.526  -13.017 14.822  1.00 79.37 43  A 1 
ATOM 333  C CD  . GLN A 1 43  ? 30.890  -12.070 15.843  1.00 73.65 43  A 1 
ATOM 334  O OE1 . GLN A 1 43  ? 29.897  -12.361 16.493  1.00 65.51 43  A 1 
ATOM 335  N NE2 . GLN A 1 43  ? 31.427  -10.888 16.003  1.00 62.12 43  A 1 
ATOM 336  N N   . ASP A 1 44  ? 32.113  -17.469 15.203  1.00 91.17 44  A 1 
ATOM 337  C CA  . ASP A 1 44  ? 32.006  -18.862 15.654  1.00 91.06 44  A 1 
ATOM 338  C C   . ASP A 1 44  ? 32.016  -19.888 14.505  1.00 92.29 44  A 1 
ATOM 339  O O   . ASP A 1 44  ? 31.413  -20.955 14.580  1.00 89.78 44  A 1 
ATOM 340  C CB  . ASP A 1 44  ? 30.820  -19.058 16.628  1.00 88.74 44  A 1 
ATOM 341  C CG  . ASP A 1 44  ? 30.791  -18.040 17.770  1.00 82.58 44  A 1 
ATOM 342  O OD1 . ASP A 1 44  ? 31.866  -17.672 18.270  1.00 76.74 44  A 1 
ATOM 343  O OD2 . ASP A 1 44  ? 29.664  -17.612 18.118  1.00 74.72 44  A 1 
ATOM 344  N N   . SER A 1 45  ? 32.703  -19.555 13.419  1.00 93.20 45  A 1 
ATOM 345  C CA  . SER A 1 45  ? 32.969  -20.463 12.303  1.00 94.32 45  A 1 
ATOM 346  C C   . SER A 1 45  ? 34.474  -20.625 12.085  1.00 95.26 45  A 1 
ATOM 347  O O   . SER A 1 45  ? 35.262  -19.767 12.496  1.00 94.41 45  A 1 
ATOM 348  C CB  . SER A 1 45  ? 32.273  -19.954 11.034  1.00 94.03 45  A 1 
ATOM 349  O OG  . SER A 1 45  ? 33.007  -18.895 10.443  1.00 92.56 45  A 1 
ATOM 350  N N   . PRO A 1 46  ? 34.923  -21.678 11.388  1.00 95.74 46  A 1 
ATOM 351  C CA  . PRO A 1 46  ? 36.332  -21.791 11.018  1.00 95.91 46  A 1 
ATOM 352  C C   . PRO A 1 46  ? 36.821  -20.684 10.068  1.00 96.30 46  A 1 
ATOM 353  O O   . PRO A 1 46  ? 38.029  -20.560 9.854   1.00 95.16 46  A 1 
ATOM 354  C CB  . PRO A 1 46  ? 36.463  -23.183 10.395  1.00 94.84 46  A 1 
ATOM 355  C CG  . PRO A 1 46  ? 35.066  -23.474 9.856   1.00 92.14 46  A 1 
ATOM 356  C CD  . PRO A 1 46  ? 34.162  -22.808 10.888  1.00 95.14 46  A 1 
ATOM 357  N N   . PHE A 1 47  ? 35.911  -19.883 9.536   1.00 96.54 47  A 1 
ATOM 358  C CA  . PHE A 1 47  ? 36.187  -18.754 8.653   1.00 96.74 47  A 1 
ATOM 359  C C   . PHE A 1 47  ? 36.252  -17.409 9.393   1.00 96.73 47  A 1 
ATOM 360  O O   . PHE A 1 47  ? 36.505  -16.386 8.760   1.00 95.53 47  A 1 
ATOM 361  C CB  . PHE A 1 47  ? 35.137  -18.734 7.538   1.00 96.73 47  A 1 
ATOM 362  C CG  . PHE A 1 47  ? 34.894  -20.083 6.901   1.00 96.91 47  A 1 
ATOM 363  C CD1 . PHE A 1 47  ? 35.873  -20.667 6.079   1.00 94.91 47  A 1 
ATOM 364  C CD2 . PHE A 1 47  ? 33.720  -20.804 7.175   1.00 94.78 47  A 1 
ATOM 365  C CE1 . PHE A 1 47  ? 35.682  -21.945 5.534   1.00 94.08 47  A 1 
ATOM 366  C CE2 . PHE A 1 47  ? 33.519  -22.086 6.638   1.00 93.83 47  A 1 
ATOM 367  C CZ  . PHE A 1 47  ? 34.503  -22.657 5.820   1.00 95.40 47  A 1 
ATOM 368  N N   . GLU A 1 48  ? 36.045  -17.394 10.714  1.00 95.67 48  A 1 
ATOM 369  C CA  . GLU A 1 48  ? 36.116  -16.174 11.523  1.00 95.38 48  A 1 
ATOM 370  C C   . GLU A 1 48  ? 37.486  -15.497 11.407  1.00 95.36 48  A 1 
ATOM 371  O O   . GLU A 1 48  ? 38.527  -16.145 11.361  1.00 93.60 48  A 1 
ATOM 372  C CB  . GLU A 1 48  ? 35.752  -16.489 12.985  1.00 93.75 48  A 1 
ATOM 373  C CG  . GLU A 1 48  ? 35.709  -15.219 13.851  1.00 91.39 48  A 1 
ATOM 374  C CD  . GLU A 1 48  ? 35.147  -15.439 15.264  1.00 89.16 48  A 1 
ATOM 375  O OE1 . GLU A 1 48  ? 34.879  -14.413 15.935  1.00 82.87 48  A 1 
ATOM 376  O OE2 . GLU A 1 48  ? 34.988  -16.602 15.679  1.00 82.43 48  A 1 
ATOM 377  N N   . GLY A 1 49  ? 37.468  -14.168 11.321  1.00 94.81 49  A 1 
ATOM 378  C CA  . GLY A 1 49  ? 38.646  -13.339 11.072  1.00 94.86 49  A 1 
ATOM 379  C C   . GLY A 1 49  ? 39.114  -13.317 9.617   1.00 95.62 49  A 1 
ATOM 380  O O   . GLY A 1 49  ? 39.928  -12.464 9.251   1.00 93.48 49  A 1 
ATOM 381  N N   . GLY A 1 50  ? 38.612  -14.214 8.768   1.00 95.61 50  A 1 
ATOM 382  C CA  . GLY A 1 50  ? 38.895  -14.221 7.342   1.00 95.88 50  A 1 
ATOM 383  C C   . GLY A 1 50  ? 38.136  -13.131 6.581   1.00 96.32 50  A 1 
ATOM 384  O O   . GLY A 1 50  ? 37.018  -12.758 6.924   1.00 95.10 50  A 1 
ATOM 385  N N   . THR A 1 51  ? 38.746  -12.651 5.501   1.00 96.99 51  A 1 
ATOM 386  C CA  . THR A 1 51  ? 38.154  -11.699 4.561   1.00 96.99 51  A 1 
ATOM 387  C C   . THR A 1 51  ? 38.189  -12.295 3.157   1.00 97.12 51  A 1 
ATOM 388  O O   . THR A 1 51  ? 39.254  -12.458 2.566   1.00 95.62 51  A 1 
ATOM 389  C CB  . THR A 1 51  ? 38.884  -10.355 4.624   1.00 95.23 51  A 1 
ATOM 390  O OG1 . THR A 1 51  ? 38.824  -9.842  5.935   1.00 85.43 51  A 1 
ATOM 391  C CG2 . THR A 1 51  ? 38.243  -9.307  3.722   1.00 81.61 51  A 1 
ATOM 392  N N   . PHE A 1 52  ? 37.024  -12.640 2.624   1.00 96.99 52  A 1 
ATOM 393  C CA  . PHE A 1 52  ? 36.883  -13.360 1.369   1.00 97.12 52  A 1 
ATOM 394  C C   . PHE A 1 52  ? 36.457  -12.420 0.249   1.00 97.25 52  A 1 
ATOM 395  O O   . PHE A 1 52  ? 35.431  -11.753 0.355   1.00 96.46 52  A 1 
ATOM 396  C CB  . PHE A 1 52  ? 35.894  -14.517 1.548   1.00 96.98 52  A 1 
ATOM 397  C CG  . PHE A 1 52  ? 36.319  -15.519 2.606   1.00 97.19 52  A 1 
ATOM 398  C CD1 . PHE A 1 52  ? 37.128  -16.613 2.268   1.00 95.71 52  A 1 
ATOM 399  C CD2 . PHE A 1 52  ? 35.956  -15.321 3.949   1.00 95.78 52  A 1 
ATOM 400  C CE1 . PHE A 1 52  ? 37.578  -17.499 3.248   1.00 95.24 52  A 1 
ATOM 401  C CE2 . PHE A 1 52  ? 36.407  -16.201 4.947   1.00 95.13 52  A 1 
ATOM 402  C CZ  . PHE A 1 52  ? 37.224  -17.291 4.596   1.00 96.03 52  A 1 
ATOM 403  N N   . LYS A 1 53  ? 37.216  -12.381 -0.839  1.00 97.27 53  A 1 
ATOM 404  C CA  . LYS A 1 53  ? 36.873  -11.651 -2.056  1.00 97.23 53  A 1 
ATOM 405  C C   . LYS A 1 53  ? 35.989  -12.521 -2.946  1.00 97.48 53  A 1 
ATOM 406  O O   . LYS A 1 53  ? 36.266  -13.717 -3.120  1.00 96.63 53  A 1 
ATOM 407  C CB  . LYS A 1 53  ? 38.136  -11.165 -2.785  1.00 96.62 53  A 1 
ATOM 408  C CG  . LYS A 1 53  ? 38.934  -10.148 -1.943  1.00 90.77 53  A 1 
ATOM 409  C CD  . LYS A 1 53  ? 40.198  -9.646  -2.653  1.00 85.44 53  A 1 
ATOM 410  C CE  . LYS A 1 53  ? 40.935  -8.670  -1.730  1.00 74.08 53  A 1 
ATOM 411  N NZ  . LYS A 1 53  ? 42.224  -8.179  -2.293  1.00 64.97 53  A 1 
ATOM 412  N N   . LEU A 1 54  ? 34.942  -11.937 -3.501  1.00 97.64 54  A 1 
ATOM 413  C CA  . LEU A 1 54  ? 34.055  -12.557 -4.470  1.00 97.89 54  A 1 
ATOM 414  C C   . LEU A 1 54  ? 33.836  -11.614 -5.658  1.00 97.84 54  A 1 
ATOM 415  O O   . LEU A 1 54  ? 33.965  -10.400 -5.548  1.00 96.88 54  A 1 
ATOM 416  C CB  . LEU A 1 54  ? 32.691  -12.950 -3.856  1.00 97.53 54  A 1 
ATOM 417  C CG  . LEU A 1 54  ? 32.727  -13.906 -2.645  1.00 96.20 54  A 1 
ATOM 418  C CD1 . LEU A 1 54  ? 32.885  -13.157 -1.327  1.00 91.39 54  A 1 
ATOM 419  C CD2 . LEU A 1 54  ? 31.408  -14.682 -2.547  1.00 90.66 54  A 1 
ATOM 420  N N   . GLU A 1 55  ? 33.450  -12.208 -6.792  1.00 97.82 55  A 1 
ATOM 421  C CA  . GLU A 1 55  ? 32.885  -11.487 -7.928  1.00 97.53 55  A 1 
ATOM 422  C C   . GLU A 1 55  ? 31.405  -11.825 -8.062  1.00 97.83 55  A 1 
ATOM 423  O O   . GLU A 1 55  ? 31.006  -12.987 -7.964  1.00 96.99 55  A 1 
ATOM 424  C CB  . GLU A 1 55  ? 33.627  -11.849 -9.208  1.00 95.80 55  A 1 
ATOM 425  C CG  . GLU A 1 55  ? 34.985  -11.144 -9.333  1.00 81.71 55  A 1 
ATOM 426  C CD  . GLU A 1 55  ? 35.782  -11.650 -10.542 1.00 80.10 55  A 1 
ATOM 427  O OE1 . GLU A 1 55  ? 36.927  -11.200 -10.726 1.00 73.32 55  A 1 
ATOM 428  O OE2 . GLU A 1 55  ? 35.312  -12.570 -11.256 1.00 77.08 55  A 1 
ATOM 429  N N   . LEU A 1 56  ? 30.599  -10.805 -8.337  1.00 97.77 56  A 1 
ATOM 430  C CA  . LEU A 1 56  ? 29.188  -10.949 -8.646  1.00 97.82 56  A 1 
ATOM 431  C C   . LEU A 1 56  ? 28.891  -10.307 -10.001 1.00 97.89 56  A 1 
ATOM 432  O O   . LEU A 1 56  ? 29.272  -9.161  -10.241 1.00 96.97 56  A 1 
ATOM 433  C CB  . LEU A 1 56  ? 28.360  -10.380 -7.485  1.00 97.40 56  A 1 
ATOM 434  C CG  . LEU A 1 56  ? 26.831  -10.459 -7.657  1.00 97.03 56  A 1 
ATOM 435  C CD1 . LEU A 1 56  ? 26.158  -10.516 -6.293  1.00 93.32 56  A 1 
ATOM 436  C CD2 . LEU A 1 56  ? 26.248  -9.242  -8.389  1.00 92.44 56  A 1 
ATOM 437  N N   . PHE A 1 57  ? 28.186  -11.022 -10.876 1.00 97.62 57  A 1 
ATOM 438  C CA  . PHE A 1 57  ? 27.737  -10.540 -12.180 1.00 97.59 57  A 1 
ATOM 439  C C   . PHE A 1 57  ? 26.213  -10.625 -12.307 1.00 97.49 57  A 1 
ATOM 440  O O   . PHE A 1 57  ? 25.614  -11.668 -12.018 1.00 96.58 57  A 1 
ATOM 441  C CB  . PHE A 1 57  ? 28.437  -11.336 -13.288 1.00 96.95 57  A 1 
ATOM 442  C CG  . PHE A 1 57  ? 27.958  -10.987 -14.686 1.00 94.07 57  A 1 
ATOM 443  C CD1 . PHE A 1 57  ? 27.296  -11.946 -15.467 1.00 88.18 57  A 1 
ATOM 444  C CD2 . PHE A 1 57  ? 28.161  -9.697  -15.195 1.00 88.11 57  A 1 
ATOM 445  C CE1 . PHE A 1 57  ? 26.858  -11.613 -16.765 1.00 86.25 57  A 1 
ATOM 446  C CE2 . PHE A 1 57  ? 27.727  -9.359  -16.485 1.00 84.67 57  A 1 
ATOM 447  C CZ  . PHE A 1 57  ? 27.077  -10.320 -17.279 1.00 86.29 57  A 1 
ATOM 448  N N   . LEU A 1 58  ? 25.590  -9.543  -12.770 1.00 97.24 58  A 1 
ATOM 449  C CA  . LEU A 1 58  ? 24.165  -9.475  -13.077 1.00 97.06 58  A 1 
ATOM 450  C C   . LEU A 1 58  ? 23.946  -9.783  -14.562 1.00 96.76 58  A 1 
ATOM 451  O O   . LEU A 1 58  ? 24.296  -8.950  -15.406 1.00 95.62 58  A 1 
ATOM 452  C CB  . LEU A 1 58  ? 23.616  -8.086  -12.713 1.00 96.68 58  A 1 
ATOM 453  C CG  . LEU A 1 58  ? 23.837  -7.653  -11.254 1.00 95.98 58  A 1 
ATOM 454  C CD1 . LEU A 1 58  ? 23.206  -6.276  -11.033 1.00 94.01 58  A 1 
ATOM 455  C CD2 . LEU A 1 58  ? 23.214  -8.636  -10.256 1.00 93.74 58  A 1 
ATOM 456  N N   . PRO A 1 59  ? 23.372  -10.956 -14.928 1.00 96.57 59  A 1 
ATOM 457  C CA  . PRO A 1 59  ? 23.078  -11.285 -16.319 1.00 96.01 59  A 1 
ATOM 458  C C   . PRO A 1 59  ? 22.026  -10.329 -16.906 1.00 95.53 59  A 1 
ATOM 459  O O   . PRO A 1 59  ? 21.384  -9.572  -16.180 1.00 94.03 59  A 1 
ATOM 460  C CB  . PRO A 1 59  ? 22.615  -12.744 -16.297 1.00 95.28 59  A 1 
ATOM 461  C CG  . PRO A 1 59  ? 21.972  -12.889 -14.916 1.00 93.76 59  A 1 
ATOM 462  C CD  . PRO A 1 59  ? 22.855  -11.994 -14.043 1.00 95.99 59  A 1 
ATOM 463  N N   . GLU A 1 60  ? 21.838  -10.376 -18.230 1.00 94.99 60  A 1 
ATOM 464  C CA  . GLU A 1 60  ? 20.925  -9.464  -18.922 1.00 93.96 60  A 1 
ATOM 465  C C   . GLU A 1 60  ? 19.473  -9.611  -18.451 1.00 93.59 60  A 1 
ATOM 466  O O   . GLU A 1 60  ? 18.759  -8.623  -18.305 1.00 91.24 60  A 1 
ATOM 467  C CB  . GLU A 1 60  ? 21.046  -9.681  -20.442 1.00 92.52 60  A 1 
ATOM 468  C CG  . GLU A 1 60  ? 20.415  -8.551  -21.286 1.00 81.00 60  A 1 
ATOM 469  C CD  . GLU A 1 60  ? 20.993  -7.160  -20.950 1.00 73.36 60  A 1 
ATOM 470  O OE1 . GLU A 1 60  ? 20.231  -6.180  -20.930 1.00 65.70 60  A 1 
ATOM 471  O OE2 . GLU A 1 60  ? 22.193  -7.064  -20.605 1.00 64.68 60  A 1 
ATOM 472  N N   . GLU A 1 61  ? 19.061  -10.836 -18.114 1.00 91.08 61  A 1 
ATOM 473  C CA  . GLU A 1 61  ? 17.728  -11.182 -17.620 1.00 90.15 61  A 1 
ATOM 474  C C   . GLU A 1 61  ? 17.510  -10.847 -16.133 1.00 90.91 61  A 1 
ATOM 475  O O   . GLU A 1 61  ? 16.431  -11.101 -15.592 1.00 88.90 61  A 1 
ATOM 476  C CB  . GLU A 1 61  ? 17.441  -12.666 -17.866 1.00 88.32 61  A 1 
ATOM 477  C CG  . GLU A 1 61  ? 17.651  -13.150 -19.317 1.00 80.73 61  A 1 
ATOM 478  C CD  . GLU A 1 61  ? 19.118  -13.421 -19.694 1.00 72.20 61  A 1 
ATOM 479  O OE1 . GLU A 1 61  ? 19.357  -13.730 -20.881 1.00 63.63 61  A 1 
ATOM 480  O OE2 . GLU A 1 61  ? 20.004  -13.326 -18.802 1.00 63.62 61  A 1 
ATOM 481  N N   . TYR A 1 62  ? 18.494  -10.279 -15.434 1.00 91.18 62  A 1 
ATOM 482  C CA  . TYR A 1 62  ? 18.317  -9.852  -14.046 1.00 92.24 62  A 1 
ATOM 483  C C   . TYR A 1 62  ? 17.238  -8.763  -13.932 1.00 92.14 62  A 1 
ATOM 484  O O   . TYR A 1 62  ? 17.264  -7.806  -14.696 1.00 89.96 62  A 1 
ATOM 485  C CB  . TYR A 1 62  ? 19.648  -9.379  -13.455 1.00 92.47 62  A 1 
ATOM 486  C CG  . TYR A 1 62  ? 19.578  -9.042  -11.986 1.00 92.98 62  A 1 
ATOM 487  C CD1 . TYR A 1 62  ? 19.390  -7.709  -11.545 1.00 88.50 62  A 1 
ATOM 488  C CD2 . TYR A 1 62  ? 19.681  -10.064 -11.025 1.00 88.04 62  A 1 
ATOM 489  C CE1 . TYR A 1 62  ? 19.312  -7.414  -10.171 1.00 89.14 62  A 1 
ATOM 490  C CE2 . TYR A 1 62  ? 19.605  -9.775  -9.652  1.00 87.69 62  A 1 
ATOM 491  C CZ  . TYR A 1 62  ? 19.418  -8.455  -9.229  1.00 93.04 62  A 1 
ATOM 492  O OH  . TYR A 1 62  ? 19.340  -8.182  -7.884  1.00 92.41 62  A 1 
ATOM 493  N N   . PRO A 1 63  ? 16.288  -8.864  -12.989 1.00 89.81 63  A 1 
ATOM 494  C CA  . PRO A 1 63  ? 16.210  -9.771  -11.849 1.00 90.08 63  A 1 
ATOM 495  C C   . PRO A 1 63  ? 15.420  -11.065 -12.078 1.00 90.11 63  A 1 
ATOM 496  O O   . PRO A 1 63  ? 15.122  -11.770 -11.114 1.00 88.13 63  A 1 
ATOM 497  C CB  . PRO A 1 63  ? 15.569  -8.914  -10.754 1.00 89.22 63  A 1 
ATOM 498  C CG  . PRO A 1 63  ? 14.555  -8.095  -11.541 1.00 85.62 63  A 1 
ATOM 499  C CD  . PRO A 1 63  ? 15.305  -7.806  -12.842 1.00 87.48 63  A 1 
ATOM 500  N N   . MET A 1 64  ? 15.039  -11.398 -13.311 1.00 88.89 64  A 1 
ATOM 501  C CA  . MET A 1 64  ? 14.298  -12.641 -13.574 1.00 88.46 64  A 1 
ATOM 502  C C   . MET A 1 64  ? 15.209  -13.875 -13.562 1.00 89.00 64  A 1 
ATOM 503  O O   . MET A 1 64  ? 14.758  -14.963 -13.216 1.00 87.51 64  A 1 
ATOM 504  C CB  . MET A 1 64  ? 13.518  -12.543 -14.888 1.00 86.75 64  A 1 
ATOM 505  C CG  . MET A 1 64  ? 12.468  -11.415 -14.865 1.00 86.05 64  A 1 
ATOM 506  S SD  . MET A 1 64  ? 11.201  -11.579 -13.569 1.00 83.70 64  A 1 
ATOM 507  C CE  . MET A 1 64  ? 10.359  -10.013 -13.782 1.00 75.03 64  A 1 
ATOM 508  N N   . ALA A 1 65  ? 16.478  -13.708 -13.860 1.00 91.01 65  A 1 
ATOM 509  C CA  . ALA A 1 65  ? 17.525  -14.690 -13.649 1.00 91.20 65  A 1 
ATOM 510  C C   . ALA A 1 65  ? 18.369  -14.346 -12.411 1.00 92.40 65  A 1 
ATOM 511  O O   . ALA A 1 65  ? 18.518  -13.182 -12.038 1.00 92.03 65  A 1 
ATOM 512  C CB  . ALA A 1 65  ? 18.375  -14.808 -14.916 1.00 89.71 65  A 1 
ATOM 513  N N   . ALA A 1 66  ? 18.944  -15.374 -11.779 1.00 93.95 66  A 1 
ATOM 514  C CA  . ALA A 1 66  ? 19.825  -15.215 -10.629 1.00 94.66 66  A 1 
ATOM 515  C C   . ALA A 1 66  ? 21.157  -14.541 -11.018 1.00 95.64 66  A 1 
ATOM 516  O O   . ALA A 1 66  ? 21.680  -14.797 -12.110 1.00 95.12 66  A 1 
ATOM 517  C CB  . ALA A 1 66  ? 20.080  -16.590 -9.999  1.00 93.40 66  A 1 
ATOM 518  N N   . PRO A 1 67  ? 21.770  -13.751 -10.120 1.00 96.53 67  A 1 
ATOM 519  C CA  . PRO A 1 67  ? 23.142  -13.296 -10.305 1.00 96.84 67  A 1 
ATOM 520  C C   . PRO A 1 67  ? 24.108  -14.483 -10.317 1.00 97.11 67  A 1 
ATOM 521  O O   . PRO A 1 67  ? 23.874  -15.524 -9.689  1.00 96.27 67  A 1 
ATOM 522  C CB  . PRO A 1 67  ? 23.423  -12.331 -9.149  1.00 96.08 67  A 1 
ATOM 523  C CG  . PRO A 1 67  ? 22.497  -12.827 -8.047  1.00 93.62 67  A 1 
ATOM 524  C CD  . PRO A 1 67  ? 21.275  -13.343 -8.809  1.00 95.89 67  A 1 
ATOM 525  N N   . LYS A 1 68  ? 25.220  -14.332 -11.020 1.00 97.04 68  A 1 
ATOM 526  C CA  . LYS A 1 68  ? 26.351  -15.258 -10.966 1.00 97.19 68  A 1 
ATOM 527  C C   . LYS A 1 68  ? 27.317  -14.770 -9.900  1.00 97.56 68  A 1 
ATOM 528  O O   . LYS A 1 68  ? 27.670  -13.601 -9.901  1.00 96.69 68  A 1 
ATOM 529  C CB  . LYS A 1 68  ? 27.016  -15.375 -12.343 1.00 96.39 68  A 1 
ATOM 530  C CG  . LYS A 1 68  ? 26.070  -15.787 -13.488 1.00 91.76 68  A 1 
ATOM 531  C CD  . LYS A 1 68  ? 25.362  -17.124 -13.240 1.00 83.41 68  A 1 
ATOM 532  C CE  . LYS A 1 68  ? 24.471  -17.465 -14.427 1.00 75.57 68  A 1 
ATOM 533  N NZ  . LYS A 1 68  ? 23.700  -18.706 -14.212 1.00 66.26 68  A 1 
ATOM 534  N N   . VAL A 1 69  ? 27.739  -15.651 -9.009  1.00 97.54 69  A 1 
ATOM 535  C CA  . VAL A 1 69  ? 28.670  -15.305 -7.931  1.00 97.64 69  A 1 
ATOM 536  C C   . VAL A 1 69  ? 29.733  -16.390 -7.814  1.00 97.52 69  A 1 
ATOM 537  O O   . VAL A 1 69  ? 29.409  -17.575 -7.908  1.00 96.47 69  A 1 
ATOM 538  C CB  . VAL A 1 69  ? 27.967  -15.085 -6.577  1.00 96.96 69  A 1 
ATOM 539  C CG1 . VAL A 1 69  ? 28.899  -14.363 -5.600  1.00 91.76 69  A 1 
ATOM 540  C CG2 . VAL A 1 69  ? 26.691  -14.246 -6.696  1.00 92.46 69  A 1 
ATOM 541  N N   . ARG A 1 70  ? 30.985  -15.998 -7.611  1.00 97.52 70  A 1 
ATOM 542  C CA  . ARG A 1 70  ? 32.092  -16.917 -7.326  1.00 97.46 70  A 1 
ATOM 543  C C   . ARG A 1 70  ? 33.031  -16.335 -6.273  1.00 97.67 70  A 1 
ATOM 544  O O   . ARG A 1 70  ? 33.217  -15.126 -6.216  1.00 96.82 70  A 1 
ATOM 545  C CB  . ARG A 1 70  ? 32.839  -17.299 -8.617  1.00 95.45 70  A 1 
ATOM 546  C CG  . ARG A 1 70  ? 33.632  -16.138 -9.255  1.00 87.55 70  A 1 
ATOM 547  C CD  . ARG A 1 70  ? 34.440  -16.627 -10.458 1.00 86.85 70  A 1 
ATOM 548  N NE  . ARG A 1 70  ? 35.261  -15.556 -11.029 1.00 78.53 70  A 1 
ATOM 549  C CZ  . ARG A 1 70  ? 36.510  -15.621 -11.430 1.00 73.85 70  A 1 
ATOM 550  N NH1 . ARG A 1 70  ? 37.208  -16.718 -11.370 1.00 66.50 70  A 1 
ATOM 551  N NH2 . ARG A 1 70  ? 37.105  -14.558 -11.906 1.00 64.02 70  A 1 
ATOM 552  N N   . PHE A 1 71  ? 33.655  -17.214 -5.473  1.00 97.31 71  A 1 
ATOM 553  C CA  . PHE A 1 71  ? 34.776  -16.832 -4.618  1.00 97.36 71  A 1 
ATOM 554  C C   . PHE A 1 71  ? 36.042  -16.621 -5.462  1.00 97.15 71  A 1 
ATOM 555  O O   . PHE A 1 71  ? 36.352  -17.426 -6.340  1.00 96.12 71  A 1 
ATOM 556  C CB  . PHE A 1 71  ? 35.004  -17.889 -3.539  1.00 97.00 71  A 1 
ATOM 557  C CG  . PHE A 1 71  ? 34.037  -17.785 -2.371  1.00 97.16 71  A 1 
ATOM 558  C CD1 . PHE A 1 71  ? 34.391  -17.012 -1.251  1.00 94.71 71  A 1 
ATOM 559  C CD2 . PHE A 1 71  ? 32.801  -18.443 -2.393  1.00 94.66 71  A 1 
ATOM 560  C CE1 . PHE A 1 71  ? 33.519  -16.901 -0.154  1.00 94.36 71  A 1 
ATOM 561  C CE2 . PHE A 1 71  ? 31.923  -18.332 -1.303  1.00 94.09 71  A 1 
ATOM 562  C CZ  . PHE A 1 71  ? 32.286  -17.567 -0.183  1.00 95.98 71  A 1 
ATOM 563  N N   . MET A 1 72  ? 36.761  -15.563 -5.167  1.00 97.14 72  A 1 
ATOM 564  C CA  . MET A 1 72  ? 38.101  -15.285 -5.699  1.00 96.96 72  A 1 
ATOM 565  C C   . MET A 1 72  ? 39.185  -15.671 -4.684  1.00 96.92 72  A 1 
ATOM 566  O O   . MET A 1 72  ? 40.279  -16.089 -5.064  1.00 95.11 72  A 1 
ATOM 567  C CB  . MET A 1 72  ? 38.204  -13.800 -6.048  1.00 96.31 72  A 1 
ATOM 568  C CG  . MET A 1 72  ? 37.188  -13.371 -7.114  1.00 93.63 72  A 1 
ATOM 569  S SD  . MET A 1 72  ? 37.367  -14.254 -8.685  1.00 88.99 72  A 1 
ATOM 570  C CE  . MET A 1 72  ? 38.792  -13.381 -9.365  1.00 77.12 72  A 1 
ATOM 571  N N   . THR A 1 73  ? 38.873  -15.580 -3.394  1.00 96.26 73  A 1 
ATOM 572  C CA  . THR A 1 73  ? 39.713  -16.102 -2.310  1.00 96.28 73  A 1 
ATOM 573  C C   . THR A 1 73  ? 39.500  -17.610 -2.180  1.00 96.32 73  A 1 
ATOM 574  O O   . THR A 1 73  ? 38.360  -18.076 -2.174  1.00 95.34 73  A 1 
ATOM 575  C CB  . THR A 1 73  ? 39.405  -15.399 -0.989  1.00 95.59 73  A 1 
ATOM 576  O OG1 . THR A 1 73  ? 39.524  -13.999 -1.146  1.00 90.61 73  A 1 
ATOM 577  C CG2 . THR A 1 73  ? 40.368  -15.790 0.121   1.00 89.94 73  A 1 
ATOM 578  N N   . LYS A 1 74  ? 40.588  -18.373 -2.055  1.00 96.20 74  A 1 
ATOM 579  C CA  . LYS A 1 74  ? 40.508  -19.812 -1.781  1.00 96.23 74  A 1 
ATOM 580  C C   . LYS A 1 74  ? 39.839  -20.055 -0.427  1.00 96.62 74  A 1 
ATOM 581  O O   . LYS A 1 74  ? 40.180  -19.413 0.556   1.00 95.33 74  A 1 
ATOM 582  C CB  . LYS A 1 74  ? 41.897  -20.456 -1.807  1.00 94.99 74  A 1 
ATOM 583  C CG  . LYS A 1 74  ? 42.513  -20.507 -3.213  1.00 85.88 74  A 1 
ATOM 584  C CD  . LYS A 1 74  ? 43.867  -21.217 -3.154  1.00 78.91 74  A 1 
ATOM 585  C CE  . LYS A 1 74  ? 44.523  -21.286 -4.527  1.00 69.49 74  A 1 
ATOM 586  N NZ  . LYS A 1 74  ? 45.856  -21.922 -4.455  1.00 60.84 74  A 1 
ATOM 587  N N   . ILE A 1 75  ? 38.929  -21.018 -0.396  1.00 96.23 75  A 1 
ATOM 588  C CA  . ILE A 1 75  ? 38.180  -21.387 0.805   1.00 96.50 75  A 1 
ATOM 589  C C   . ILE A 1 75  ? 37.997  -22.903 0.844   1.00 96.59 75  A 1 
ATOM 590  O O   . ILE A 1 75  ? 37.798  -23.543 -0.189  1.00 95.25 75  A 1 
ATOM 591  C CB  . ILE A 1 75  ? 36.847  -20.601 0.856   1.00 96.01 75  A 1 
ATOM 592  C CG1 . ILE A 1 75  ? 36.117  -20.849 2.188   1.00 93.03 75  A 1 
ATOM 593  C CG2 . ILE A 1 75  ? 35.941  -20.905 -0.353  1.00 92.19 75  A 1 
ATOM 594  C CD1 . ILE A 1 75  ? 34.929  -19.918 2.423   1.00 91.56 75  A 1 
ATOM 595  N N   . TYR A 1 76  ? 38.083  -23.488 2.035   1.00 96.28 76  A 1 
ATOM 596  C CA  . TYR A 1 76  ? 37.839  -24.909 2.269   1.00 96.23 76  A 1 
ATOM 597  C C   . TYR A 1 76  ? 36.409  -25.098 2.781   1.00 96.15 76  A 1 
ATOM 598  O O   . TYR A 1 76  ? 36.139  -24.920 3.967   1.00 95.00 76  A 1 
ATOM 599  C CB  . TYR A 1 76  ? 38.901  -25.448 3.221   1.00 95.94 76  A 1 
ATOM 600  C CG  . TYR A 1 76  ? 38.905  -26.955 3.320   1.00 96.12 76  A 1 
ATOM 601  C CD1 . TYR A 1 76  ? 38.209  -27.602 4.360   1.00 93.56 76  A 1 
ATOM 602  C CD2 . TYR A 1 76  ? 39.606  -27.715 2.367   1.00 93.65 76  A 1 
ATOM 603  C CE1 . TYR A 1 76  ? 38.214  -28.999 4.456   1.00 93.22 76  A 1 
ATOM 604  C CE2 . TYR A 1 76  ? 39.618  -29.117 2.453   1.00 92.96 76  A 1 
ATOM 605  C CZ  . TYR A 1 76  ? 38.930  -29.755 3.500   1.00 94.64 76  A 1 
ATOM 606  O OH  . TYR A 1 76  ? 38.935  -31.125 3.584   1.00 93.47 76  A 1 
ATOM 607  N N   . HIS A 1 77  ? 35.489  -25.409 1.873   1.00 96.27 77  A 1 
ATOM 608  C CA  . HIS A 1 77  ? 34.064  -25.514 2.175   1.00 96.24 77  A 1 
ATOM 609  C C   . HIS A 1 77  ? 33.381  -26.527 1.244   1.00 96.16 77  A 1 
ATOM 610  O O   . HIS A 1 77  ? 33.610  -26.459 0.036   1.00 94.91 77  A 1 
ATOM 611  C CB  . HIS A 1 77  ? 33.434  -24.122 2.033   1.00 95.92 77  A 1 
ATOM 612  C CG  . HIS A 1 77  ? 32.013  -24.057 2.512   1.00 96.11 77  A 1 
ATOM 613  N ND1 . HIS A 1 77  ? 30.889  -24.443 1.817   1.00 90.46 77  A 1 
ATOM 614  C CD2 . HIS A 1 77  ? 31.593  -23.607 3.746   1.00 90.04 77  A 1 
ATOM 615  C CE1 . HIS A 1 77  ? 29.819  -24.229 2.611   1.00 90.67 77  A 1 
ATOM 616  N NE2 . HIS A 1 77  ? 30.215  -23.727 3.785   1.00 91.80 77  A 1 
ATOM 617  N N   . PRO A 1 78  ? 32.518  -27.437 1.733   1.00 95.61 78  A 1 
ATOM 618  C CA  . PRO A 1 78  ? 31.948  -28.504 0.902   1.00 95.09 78  A 1 
ATOM 619  C C   . PRO A 1 78  ? 31.058  -28.011 -0.247  1.00 94.60 78  A 1 
ATOM 620  O O   . PRO A 1 78  ? 30.930  -28.691 -1.267  1.00 92.27 78  A 1 
ATOM 621  C CB  . PRO A 1 78  ? 31.170  -29.393 1.883   1.00 94.21 78  A 1 
ATOM 622  C CG  . PRO A 1 78  ? 30.881  -28.484 3.068   1.00 92.55 78  A 1 
ATOM 623  C CD  . PRO A 1 78  ? 32.102  -27.574 3.113   1.00 95.10 78  A 1 
ATOM 624  N N   . ASN A 1 79  ? 30.479  -26.830 -0.124  1.00 95.10 79  A 1 
ATOM 625  C CA  . ASN A 1 79  ? 29.596  -26.240 -1.138  1.00 95.25 79  A 1 
ATOM 626  C C   . ASN A 1 79  ? 30.293  -25.184 -2.022  1.00 95.28 79  A 1 
ATOM 627  O O   . ASN A 1 79  ? 29.609  -24.445 -2.739  1.00 94.01 79  A 1 
ATOM 628  C CB  . ASN A 1 79  ? 28.338  -25.686 -0.461  1.00 95.23 79  A 1 
ATOM 629  C CG  . ASN A 1 79  ? 27.679  -26.683 0.473   1.00 94.60 79  A 1 
ATOM 630  O OD1 . ASN A 1 79  ? 27.663  -26.513 1.675   1.00 86.55 79  A 1 
ATOM 631  N ND2 . ASN A 1 79  ? 27.131  -27.753 -0.052  1.00 85.98 79  A 1 
ATOM 632  N N   . VAL A 1 80  ? 31.621  -25.090 -1.970  1.00 95.63 80  A 1 
ATOM 633  C CA  . VAL A 1 80  ? 32.421  -24.205 -2.831  1.00 95.71 80  A 1 
ATOM 634  C C   . VAL A 1 80  ? 33.540  -25.016 -3.469  1.00 95.21 80  A 1 
ATOM 635  O O   . VAL A 1 80  ? 34.320  -25.656 -2.766  1.00 93.43 80  A 1 
ATOM 636  C CB  . VAL A 1 80  ? 33.000  -23.000 -2.061  1.00 95.56 80  A 1 
ATOM 637  C CG1 . VAL A 1 80  ? 33.743  -22.049 -3.010  1.00 92.86 80  A 1 
ATOM 638  C CG2 . VAL A 1 80  ? 31.900  -22.194 -1.359  1.00 92.83 80  A 1 
ATOM 639  N N   . ASP A 1 81  ? 33.628  -25.008 -4.795  1.00 94.58 81  A 1 
ATOM 640  C CA  . ASP A 1 81  ? 34.649  -25.786 -5.497  1.00 93.83 81  A 1 
ATOM 641  C C   . ASP A 1 81  ? 36.010  -25.074 -5.586  1.00 94.48 81  A 1 
ATOM 642  O O   . ASP A 1 81  ? 36.183  -23.918 -5.198  1.00 92.97 81  A 1 
ATOM 643  C CB  . ASP A 1 81  ? 34.100  -26.280 -6.850  1.00 91.64 81  A 1 
ATOM 644  C CG  . ASP A 1 81  ? 34.129  -25.269 -8.003  1.00 90.40 81  A 1 
ATOM 645  O OD1 . ASP A 1 81  ? 34.598  -24.126 -7.849  1.00 85.34 81  A 1 
ATOM 646  O OD2 . ASP A 1 81  ? 33.731  -25.670 -9.114  1.00 85.13 81  A 1 
ATOM 647  N N   . LYS A 1 82  ? 36.999  -25.786 -6.154  1.00 93.08 82  A 1 
ATOM 648  C CA  . LYS A 1 82  ? 38.368  -25.281 -6.337  1.00 92.96 82  A 1 
ATOM 649  C C   . LYS A 1 82  ? 38.470  -24.048 -7.255  1.00 93.99 82  A 1 
ATOM 650  O O   . LYS A 1 82  ? 39.483  -23.354 -7.220  1.00 91.61 82  A 1 
ATOM 651  C CB  . LYS A 1 82  ? 39.272  -26.420 -6.853  1.00 90.72 82  A 1 
ATOM 652  C CG  . LYS A 1 82  ? 39.414  -27.539 -5.810  1.00 77.85 82  A 1 
ATOM 653  C CD  . LYS A 1 82  ? 40.244  -28.739 -6.276  1.00 71.95 82  A 1 
ATOM 654  C CE  . LYS A 1 82  ? 40.175  -29.774 -5.130  1.00 59.22 82  A 1 
ATOM 655  N NZ  . LYS A 1 82  ? 40.693  -31.120 -5.438  1.00 51.18 82  A 1 
ATOM 656  N N   . LEU A 1 83  ? 37.442  -23.770 -8.069  1.00 93.62 83  A 1 
ATOM 657  C CA  . LEU A 1 83  ? 37.331  -22.583 -8.922  1.00 94.06 83  A 1 
ATOM 658  C C   . LEU A 1 83  ? 36.522  -21.455 -8.266  1.00 94.82 83  A 1 
ATOM 659  O O   . LEU A 1 83  ? 36.262  -20.437 -8.899  1.00 93.24 83  A 1 
ATOM 660  C CB  . LEU A 1 83  ? 36.745  -22.983 -10.293 1.00 93.25 83  A 1 
ATOM 661  C CG  . LEU A 1 83  ? 37.545  -24.052 -11.062 1.00 89.59 83  A 1 
ATOM 662  C CD1 . LEU A 1 83  ? 36.821  -24.395 -12.361 1.00 84.05 83  A 1 
ATOM 663  C CD2 . LEU A 1 83  ? 38.951  -23.580 -11.418 1.00 82.88 83  A 1 
ATOM 664  N N   . GLY A 1 84  ? 36.114  -21.633 -7.013  1.00 94.74 84  A 1 
ATOM 665  C CA  . GLY A 1 84  ? 35.307  -20.671 -6.275  1.00 95.38 84  A 1 
ATOM 666  C C   . GLY A 1 84  ? 33.821  -20.660 -6.647  1.00 96.04 84  A 1 
ATOM 667  O O   . GLY A 1 84  ? 33.100  -19.779 -6.187  1.00 94.60 84  A 1 
ATOM 668  N N   . ARG A 1 85  ? 33.331  -21.620 -7.463  1.00 95.38 85  A 1 
ATOM 669  C CA  . ARG A 1 85  ? 31.903  -21.714 -7.781  1.00 95.04 85  A 1 
ATOM 670  C C   . ARG A 1 85  ? 31.111  -22.129 -6.546  1.00 95.18 85  A 1 
ATOM 671  O O   . ARG A 1 85  ? 31.522  -23.021 -5.817  1.00 94.16 85  A 1 
ATOM 672  C CB  . ARG A 1 85  ? 31.648  -22.678 -8.939  1.00 93.83 85  A 1 
ATOM 673  C CG  . ARG A 1 85  ? 32.301  -22.199 -10.246 1.00 90.30 85  A 1 
ATOM 674  C CD  . ARG A 1 85  ? 32.049  -23.189 -11.398 1.00 87.63 85  A 1 
ATOM 675  N NE  . ARG A 1 85  ? 32.777  -24.441 -11.180 1.00 80.57 85  A 1 
ATOM 676  C CZ  . ARG A 1 85  ? 32.955  -25.436 -12.027 1.00 75.94 85  A 1 
ATOM 677  N NH1 . ARG A 1 85  ? 32.479  -25.408 -13.241 1.00 69.74 85  A 1 
ATOM 678  N NH2 . ARG A 1 85  ? 33.628  -26.478 -11.657 1.00 68.31 85  A 1 
ATOM 679  N N   . ILE A 1 86  ? 29.978  -21.492 -6.327  1.00 95.77 86  A 1 
ATOM 680  C CA  . ILE A 1 86  ? 29.149  -21.661 -5.133  1.00 95.93 86  A 1 
ATOM 681  C C   . ILE A 1 86  ? 27.925  -22.498 -5.488  1.00 95.38 86  A 1 
ATOM 682  O O   . ILE A 1 86  ? 27.166  -22.166 -6.394  1.00 92.97 86  A 1 
ATOM 683  C CB  . ILE A 1 86  ? 28.742  -20.294 -4.539  1.00 95.70 86  A 1 
ATOM 684  C CG1 . ILE A 1 86  ? 29.975  -19.383 -4.312  1.00 93.82 86  A 1 
ATOM 685  C CG2 . ILE A 1 86  ? 27.980  -20.500 -3.218  1.00 93.29 86  A 1 
ATOM 686  C CD1 . ILE A 1 86  ? 29.621  -17.942 -3.916  1.00 92.95 86  A 1 
ATOM 687  N N   . CYS A 1 87  ? 27.715  -23.582 -4.733  1.00 94.49 87  A 1 
ATOM 688  C CA  . CYS A 1 87  ? 26.530  -24.413 -4.829  1.00 93.12 87  A 1 
ATOM 689  C C   . CYS A 1 87  ? 25.516  -23.960 -3.781  1.00 93.42 87  A 1 
ATOM 690  O O   . CYS A 1 87  ? 25.631  -24.300 -2.607  1.00 91.21 87  A 1 
ATOM 691  C CB  . CYS A 1 87  ? 26.960  -25.866 -4.695  1.00 89.90 87  A 1 
ATOM 692  S SG  . CYS A 1 87  ? 25.964  -26.963 -5.730  1.00 77.93 87  A 1 
ATOM 693  N N   . LEU A 1 88  ? 24.534  -23.146 -4.190  1.00 93.67 88  A 1 
ATOM 694  C CA  . LEU A 1 88  ? 23.513  -22.583 -3.314  1.00 94.08 88  A 1 
ATOM 695  C C   . LEU A 1 88  ? 22.186  -22.509 -4.078  1.00 93.96 88  A 1 
ATOM 696  O O   . LEU A 1 88  ? 22.146  -21.976 -5.185  1.00 92.01 88  A 1 
ATOM 697  C CB  . LEU A 1 88  ? 23.999  -21.203 -2.830  1.00 93.54 88  A 1 
ATOM 698  C CG  . LEU A 1 88  ? 23.051  -20.488 -1.855  1.00 93.12 88  A 1 
ATOM 699  C CD1 . LEU A 1 88  ? 22.860  -21.267 -0.560  1.00 89.75 88  A 1 
ATOM 700  C CD2 . LEU A 1 88  ? 23.630  -19.119 -1.492  1.00 89.24 88  A 1 
ATOM 701  N N   . ASP A 1 89  ? 21.108  -23.013 -3.479  1.00 92.47 89  A 1 
ATOM 702  C CA  . ASP A 1 89  ? 19.809  -23.157 -4.150  1.00 91.35 89  A 1 
ATOM 703  C C   . ASP A 1 89  ? 19.233  -21.841 -4.671  1.00 91.71 89  A 1 
ATOM 704  O O   . ASP A 1 89  ? 18.685  -21.780 -5.780  1.00 89.70 89  A 1 
ATOM 705  C CB  . ASP A 1 89  ? 18.832  -23.890 -3.212  1.00 88.83 89  A 1 
ATOM 706  C CG  . ASP A 1 89  ? 18.378  -23.096 -1.973  1.00 86.57 89  A 1 
ATOM 707  O OD1 . ASP A 1 89  ? 19.058  -22.124 -1.580  1.00 81.82 89  A 1 
ATOM 708  O OD2 . ASP A 1 89  ? 17.294  -23.419 -1.442  1.00 81.96 89  A 1 
ATOM 709  N N   . ILE A 1 90  ? 19.415  -20.749 -3.947  1.00 92.73 90  A 1 
ATOM 710  C CA  . ILE A 1 90  ? 18.944  -19.425 -4.373  1.00 92.59 90  A 1 
ATOM 711  C C   . ILE A 1 90  ? 19.708  -18.843 -5.580  1.00 92.85 90  A 1 
ATOM 712  O O   . ILE A 1 90  ? 19.219  -17.903 -6.191  1.00 91.56 90  A 1 
ATOM 713  C CB  . ILE A 1 90  ? 18.931  -18.408 -3.218  1.00 91.85 90  A 1 
ATOM 714  C CG1 . ILE A 1 90  ? 20.350  -18.109 -2.707  1.00 86.53 90  A 1 
ATOM 715  C CG2 . ILE A 1 90  ? 18.006  -18.874 -2.083  1.00 86.41 90  A 1 
ATOM 716  C CD1 . ILE A 1 90  ? 20.433  -16.797 -1.933  1.00 83.80 90  A 1 
ATOM 717  N N   . LEU A 1 91  ? 20.867  -19.398 -5.919  1.00 94.08 91  A 1 
ATOM 718  C CA  . LEU A 1 91  ? 21.614  -19.050 -7.144  1.00 94.14 91  A 1 
ATOM 719  C C   . LEU A 1 91  ? 21.252  -19.960 -8.330  1.00 93.45 91  A 1 
ATOM 720  O O   . LEU A 1 91  ? 21.810  -19.808 -9.421  1.00 90.77 91  A 1 
ATOM 721  C CB  . LEU A 1 91  ? 23.123  -19.080 -6.857  1.00 94.59 91  A 1 
ATOM 722  C CG  . LEU A 1 91  ? 23.622  -18.080 -5.786  1.00 94.46 91  A 1 
ATOM 723  C CD1 . LEU A 1 91  ? 25.126  -18.263 -5.591  1.00 92.41 91  A 1 
ATOM 724  C CD2 . LEU A 1 91  ? 23.365  -16.631 -6.189  1.00 91.98 91  A 1 
ATOM 725  N N   . LYS A 1 92  ? 20.328  -20.903 -8.123  1.00 92.16 92  A 1 
ATOM 726  C CA  . LYS A 1 92  ? 19.885  -21.929 -9.077  1.00 89.84 92  A 1 
ATOM 727  C C   . LYS A 1 92  ? 18.356  -21.910 -9.188  1.00 88.68 92  A 1 
ATOM 728  O O   . LYS A 1 92  ? 17.770  -20.888 -9.539  1.00 82.55 92  A 1 
ATOM 729  C CB  . LYS A 1 92  ? 20.427  -23.300 -8.634  1.00 86.91 92  A 1 
ATOM 730  C CG  . LYS A 1 92  ? 21.958  -23.424 -8.498  1.00 81.65 92  A 1 
ATOM 731  C CD  . LYS A 1 92  ? 22.249  -24.825 -7.960  1.00 76.78 92  A 1 
ATOM 732  C CE  . LYS A 1 92  ? 23.694  -25.077 -7.598  1.00 68.14 92  A 1 
ATOM 733  N NZ  . LYS A 1 92  ? 23.815  -26.385 -6.890  1.00 59.89 92  A 1 
ATOM 734  N N   . ASP A 1 93  ? 17.702  -23.015 -8.845  1.00 87.94 93  A 1 
ATOM 735  C CA  . ASP A 1 93  ? 16.265  -23.265 -9.018  1.00 86.44 93  A 1 
ATOM 736  C C   . ASP A 1 93  ? 15.374  -22.593 -7.960  1.00 87.03 93  A 1 
ATOM 737  O O   . ASP A 1 93  ? 14.159  -22.497 -8.136  1.00 83.15 93  A 1 
ATOM 738  C CB  . ASP A 1 93  ? 16.039  -24.784 -9.017  1.00 83.11 93  A 1 
ATOM 739  C CG  . ASP A 1 93  ? 16.236  -25.376 -7.620  1.00 75.45 93  A 1 
ATOM 740  O OD1 . ASP A 1 93  ? 17.299  -25.129 -7.014  1.00 65.40 93  A 1 
ATOM 741  O OD2 . ASP A 1 93  ? 15.273  -25.987 -7.095  1.00 67.40 93  A 1 
ATOM 742  N N   . LYS A 1 94  ? 15.940  -22.114 -6.852  1.00 87.82 94  A 1 
ATOM 743  C CA  . LYS A 1 94  ? 15.216  -21.384 -5.806  1.00 87.53 94  A 1 
ATOM 744  C C   . LYS A 1 94  ? 15.397  -19.865 -5.888  1.00 88.47 94  A 1 
ATOM 745  O O   . LYS A 1 94  ? 15.055  -19.174 -4.927  1.00 86.26 94  A 1 
ATOM 746  C CB  . LYS A 1 94  ? 15.543  -21.928 -4.414  1.00 85.91 94  A 1 
ATOM 747  C CG  . LYS A 1 94  ? 15.298  -23.431 -4.231  1.00 82.83 94  A 1 
ATOM 748  C CD  . LYS A 1 94  ? 13.881  -23.873 -4.578  1.00 76.41 94  A 1 
ATOM 749  C CE  . LYS A 1 94  ? 13.760  -25.366 -4.315  1.00 69.44 94  A 1 
ATOM 750  N NZ  . LYS A 1 94  ? 13.145  -26.083 -5.452  1.00 61.56 94  A 1 
ATOM 751  N N   . TRP A 1 95  ? 15.879  -19.346 -7.006  1.00 87.24 95  A 1 
ATOM 752  C CA  . TRP A 1 95  ? 15.938  -17.907 -7.238  1.00 89.65 95  A 1 
ATOM 753  C C   . TRP A 1 95  ? 14.543  -17.272 -7.152  1.00 89.66 95  A 1 
ATOM 754  O O   . TRP A 1 95  ? 13.531  -17.864 -7.545  1.00 87.27 95  A 1 
ATOM 755  C CB  . TRP A 1 95  ? 16.591  -17.598 -8.579  1.00 90.22 95  A 1 
ATOM 756  C CG  . TRP A 1 95  ? 16.604  -16.134 -8.908  1.00 91.65 95  A 1 
ATOM 757  C CD1 . TRP A 1 95  ? 15.904  -15.550 -9.904  1.00 90.67 95  A 1 
ATOM 758  C CD2 . TRP A 1 95  ? 17.292  -15.049 -8.199  1.00 92.24 95  A 1 
ATOM 759  N NE1 . TRP A 1 95  ? 16.112  -14.175 -9.875  1.00 91.47 95  A 1 
ATOM 760  C CE2 . TRP A 1 95  ? 16.947  -13.828 -8.844  1.00 92.12 95  A 1 
ATOM 761  C CE3 . TRP A 1 95  ? 18.158  -14.989 -7.079  1.00 92.26 95  A 1 
ATOM 762  C CZ2 . TRP A 1 95  ? 17.441  -12.582 -8.383  1.00 91.68 95  A 1 
ATOM 763  C CZ3 . TRP A 1 95  ? 18.645  -13.751 -6.635  1.00 91.39 95  A 1 
ATOM 764  C CH2 . TRP A 1 95  ? 18.285  -12.566 -7.271  1.00 90.74 95  A 1 
ATOM 765  N N   . SER A 1 96  ? 14.510  -16.062 -6.653  1.00 89.47 96  A 1 
ATOM 766  C CA  . SER A 1 96  ? 13.328  -15.216 -6.705  1.00 89.48 96  A 1 
ATOM 767  C C   . SER A 1 96  ? 13.732  -13.792 -7.089  1.00 90.14 96  A 1 
ATOM 768  O O   . SER A 1 96  ? 14.642  -13.238 -6.478  1.00 89.20 96  A 1 
ATOM 769  C CB  . SER A 1 96  ? 12.624  -15.202 -5.349  1.00 88.70 96  A 1 
ATOM 770  O OG  . SER A 1 96  ? 11.617  -14.215 -5.358  1.00 85.10 96  A 1 
ATOM 771  N N   . PRO A 1 97  ? 13.020  -13.156 -8.023  1.00 89.58 97  A 1 
ATOM 772  C CA  . PRO A 1 97  ? 13.331  -11.785 -8.435  1.00 88.65 97  A 1 
ATOM 773  C C   . PRO A 1 97  ? 13.079  -10.732 -7.346  1.00 89.65 97  A 1 
ATOM 774  O O   . PRO A 1 97  ? 13.482  -9.576  -7.503  1.00 87.35 97  A 1 
ATOM 775  C CB  . PRO A 1 97  ? 12.474  -11.557 -9.685  1.00 87.89 97  A 1 
ATOM 776  C CG  . PRO A 1 97  ? 11.281  -12.481 -9.484  1.00 86.42 97  A 1 
ATOM 777  C CD  . PRO A 1 97  ? 11.906  -13.692 -8.794  1.00 88.91 97  A 1 
ATOM 778  N N   . ALA A 1 98  ? 12.457  -11.109 -6.233  1.00 90.89 98  A 1 
ATOM 779  C CA  . ALA A 1 98  ? 12.354  -10.254 -5.047  1.00 89.58 98  A 1 
ATOM 780  C C   . ALA A 1 98  ? 13.627  -10.254 -4.173  1.00 90.31 98  A 1 
ATOM 781  O O   . ALA A 1 98  ? 13.757  -9.399  -3.298  1.00 88.04 98  A 1 
ATOM 782  C CB  . ALA A 1 98  ? 11.130  -10.681 -4.233  1.00 88.35 98  A 1 
ATOM 783  N N   . LEU A 1 99  ? 14.544  -11.193 -4.390  1.00 90.03 99  A 1 
ATOM 784  C CA  . LEU A 1 99  ? 15.856  -11.179 -3.739  1.00 89.64 99  A 1 
ATOM 785  C C   . LEU A 1 99  ? 16.729  -10.067 -4.340  1.00 89.80 99  A 1 
ATOM 786  O O   . LEU A 1 99  ? 16.560  -9.676  -5.493  1.00 89.01 99  A 1 
ATOM 787  C CB  . LEU A 1 99  ? 16.536  -12.560 -3.839  1.00 89.24 99  A 1 
ATOM 788  C CG  . LEU A 1 99  ? 15.752  -13.714 -3.193  1.00 88.26 99  A 1 
ATOM 789  C CD1 . LEU A 1 99  ? 16.487  -15.029 -3.408  1.00 83.10 99  A 1 
ATOM 790  C CD2 . LEU A 1 99  ? 15.567  -13.519 -1.688  1.00 82.23 99  A 1 
ATOM 791  N N   . GLN A 1 100 ? 17.667  -9.576  -3.548  1.00 93.04 100 A 1 
ATOM 792  C CA  . GLN A 1 100 ? 18.585  -8.499  -3.906  1.00 92.77 100 A 1 
ATOM 793  C C   . GLN A 1 100 ? 20.033  -8.966  -3.732  1.00 93.67 100 A 1 
ATOM 794  O O   . GLN A 1 100 ? 20.284  -9.921  -3.006  1.00 92.91 100 A 1 
ATOM 795  C CB  . GLN A 1 100 ? 18.304  -7.276  -3.013  1.00 90.04 100 A 1 
ATOM 796  C CG  . GLN A 1 100 ? 16.876  -6.741  -3.173  1.00 86.35 100 A 1 
ATOM 797  C CD  . GLN A 1 100 ? 16.591  -5.496  -2.329  1.00 85.60 100 A 1 
ATOM 798  O OE1 . GLN A 1 100 ? 17.446  -4.914  -1.685  1.00 77.31 100 A 1 
ATOM 799  N NE2 . GLN A 1 100 ? 15.362  -5.048  -2.319  1.00 75.15 100 A 1 
ATOM 800  N N   . ILE A 1 101 ? 20.979  -8.229  -4.310  1.00 94.95 101 A 1 
ATOM 801  C CA  . ILE A 1 101 ? 22.420  -8.472  -4.122  1.00 95.36 101 A 1 
ATOM 802  C C   . ILE A 1 101 ? 22.745  -8.567  -2.626  1.00 95.40 101 A 1 
ATOM 803  O O   . ILE A 1 101 ? 23.320  -9.558  -2.188  1.00 94.98 101 A 1 
ATOM 804  C CB  . ILE A 1 101 ? 23.256  -7.370  -4.804  1.00 95.24 101 A 1 
ATOM 805  C CG1 . ILE A 1 101 ? 23.047  -7.376  -6.332  1.00 93.76 101 A 1 
ATOM 806  C CG2 . ILE A 1 101 ? 24.748  -7.544  -4.472  1.00 93.86 101 A 1 
ATOM 807  C CD1 . ILE A 1 101 ? 23.598  -6.125  -7.026  1.00 90.66 101 A 1 
ATOM 808  N N   . ARG A 1 102 ? 22.279  -7.621  -1.822  1.00 94.91 102 A 1 
ATOM 809  C CA  . ARG A 1 102 ? 22.415  -7.644  -0.357  1.00 94.50 102 A 1 
ATOM 810  C C   . ARG A 1 102 ? 21.954  -8.971  0.256   1.00 94.97 102 A 1 
ATOM 811  O O   . ARG A 1 102 ? 22.646  -9.537  1.092   1.00 94.50 102 A 1 
ATOM 812  C CB  . ARG A 1 102 ? 21.610  -6.477  0.228   1.00 93.25 102 A 1 
ATOM 813  C CG  . ARG A 1 102 ? 21.717  -6.377  1.756   1.00 89.17 102 A 1 
ATOM 814  C CD  . ARG A 1 102 ? 20.814  -5.264  2.324   1.00 87.51 102 A 1 
ATOM 815  N NE  . ARG A 1 102 ? 19.393  -5.524  2.053   1.00 82.86 102 A 1 
ATOM 816  C CZ  . ARG A 1 102 ? 18.584  -6.356  2.707   1.00 80.11 102 A 1 
ATOM 817  N NH1 . ARG A 1 102 ? 18.971  -7.013  3.759   1.00 68.84 102 A 1 
ATOM 818  N NH2 . ARG A 1 102 ? 17.370  -6.533  2.295   1.00 73.31 102 A 1 
ATOM 819  N N   . THR A 1 103 ? 20.781  -9.462  -0.149  1.00 94.24 103 A 1 
ATOM 820  C CA  . THR A 1 103 ? 20.187  -10.707 0.367   1.00 93.93 103 A 1 
ATOM 821  C C   . THR A 1 103 ? 20.962  -11.940 -0.092  1.00 94.52 103 A 1 
ATOM 822  O O   . THR A 1 103 ? 21.132  -12.878 0.678   1.00 93.93 103 A 1 
ATOM 823  C CB  . THR A 1 103 ? 18.722  -10.834 -0.072  1.00 92.67 103 A 1 
ATOM 824  O OG1 . THR A 1 103 ? 18.025  -9.619  0.090   1.00 83.31 103 A 1 
ATOM 825  C CG2 . THR A 1 103 ? 17.963  -11.878 0.742   1.00 82.11 103 A 1 
ATOM 826  N N   . VAL A 1 104 ? 21.460  -11.939 -1.321  1.00 95.72 104 A 1 
ATOM 827  C CA  . VAL A 1 104 ? 22.318  -12.998 -1.860  1.00 95.98 104 A 1 
ATOM 828  C C   . VAL A 1 104 ? 23.634  -13.070 -1.084  1.00 96.38 104 A 1 
ATOM 829  O O   . VAL A 1 104 ? 24.008  -14.154 -0.638  1.00 95.99 104 A 1 
ATOM 830  C CB  . VAL A 1 104 ? 22.567  -12.783 -3.364  1.00 95.79 104 A 1 
ATOM 831  C CG1 . VAL A 1 104 ? 23.635  -13.721 -3.923  1.00 93.37 104 A 1 
ATOM 832  C CG2 . VAL A 1 104 ? 21.278  -13.012 -4.162  1.00 93.76 104 A 1 
ATOM 833  N N   . LEU A 1 105 ? 24.295  -11.953 -0.864  1.00 96.40 105 A 1 
ATOM 834  C CA  . LEU A 1 105 ? 25.567  -11.900 -0.137  1.00 96.52 105 A 1 
ATOM 835  C C   . LEU A 1 105 ? 25.418  -12.317 1.328   1.00 96.45 105 A 1 
ATOM 836  O O   . LEU A 1 105 ? 26.209  -13.116 1.812   1.00 96.04 105 A 1 
ATOM 837  C CB  . LEU A 1 105 ? 26.169  -10.496 -0.274  1.00 96.61 105 A 1 
ATOM 838  C CG  . LEU A 1 105 ? 26.555  -10.101 -1.713  1.00 96.10 105 A 1 
ATOM 839  C CD1 . LEU A 1 105 ? 27.131  -8.690  -1.715  1.00 94.77 105 A 1 
ATOM 840  C CD2 . LEU A 1 105 ? 27.555  -11.058 -2.350  1.00 94.47 105 A 1 
ATOM 841  N N   . LEU A 1 106 ? 24.350  -11.893 1.999   1.00 96.21 106 A 1 
ATOM 842  C CA  . LEU A 1 106 ? 23.994  -12.382 3.336   1.00 95.87 106 A 1 
ATOM 843  C C   . LEU A 1 106 ? 23.759  -13.899 3.346   1.00 95.80 106 A 1 
ATOM 844  O O   . LEU A 1 106 ? 24.169  -14.569 4.287   1.00 95.10 106 A 1 
ATOM 845  C CB  . LEU A 1 106 ? 22.721  -11.678 3.819   1.00 95.36 106 A 1 
ATOM 846  C CG  . LEU A 1 106 ? 22.959  -10.256 4.339   1.00 92.79 106 A 1 
ATOM 847  C CD1 . LEU A 1 106 ? 21.617  -9.521  4.428   1.00 89.50 106 A 1 
ATOM 848  C CD2 . LEU A 1 106 ? 23.593  -10.272 5.731   1.00 89.57 106 A 1 
ATOM 849  N N   . SER A 1 107 ? 23.123  -14.447 2.311   1.00 96.17 107 A 1 
ATOM 850  C CA  . SER A 1 107 ? 22.876  -15.887 2.196   1.00 95.84 107 A 1 
ATOM 851  C C   . SER A 1 107 ? 24.171  -16.679 1.976   1.00 95.77 107 A 1 
ATOM 852  O O   . SER A 1 107 ? 24.322  -17.758 2.538   1.00 94.98 107 A 1 
ATOM 853  C CB  . SER A 1 107 ? 21.891  -16.179 1.070   1.00 95.46 107 A 1 
ATOM 854  O OG  . SER A 1 107 ? 20.665  -15.499 1.273   1.00 91.13 107 A 1 
ATOM 855  N N   . ILE A 1 108 ? 25.108  -16.145 1.198   1.00 96.37 108 A 1 
ATOM 856  C CA  . ILE A 1 108 ? 26.439  -16.742 1.011   1.00 96.38 108 A 1 
ATOM 857  C C   . ILE A 1 108 ? 27.231  -16.693 2.319   1.00 96.25 108 A 1 
ATOM 858  O O   . ILE A 1 108 ? 27.829  -17.689 2.698   1.00 95.65 108 A 1 
ATOM 859  C CB  . ILE A 1 108 ? 27.188  -16.042 -0.144  1.00 96.62 108 A 1 
ATOM 860  C CG1 . ILE A 1 108 ? 26.487  -16.354 -1.487  1.00 95.59 108 A 1 
ATOM 861  C CG2 . ILE A 1 108 ? 28.658  -16.490 -0.204  1.00 95.88 108 A 1 
ATOM 862  C CD1 . ILE A 1 108 ? 26.932  -15.430 -2.628  1.00 93.27 108 A 1 
ATOM 863  N N   . GLN A 1 109 ? 27.196  -15.578 3.040   1.00 95.95 109 A 1 
ATOM 864  C CA  . GLN A 1 109 ? 27.844  -15.472 4.352   1.00 95.66 109 A 1 
ATOM 865  C C   . GLN A 1 109 ? 27.264  -16.490 5.342   1.00 95.18 109 A 1 
ATOM 866  O O   . GLN A 1 109 ? 28.016  -17.195 6.009   1.00 94.10 109 A 1 
ATOM 867  C CB  . GLN A 1 109 ? 27.706  -14.033 4.859   1.00 94.98 109 A 1 
ATOM 868  C CG  . GLN A 1 109 ? 28.624  -13.757 6.058   1.00 92.39 109 A 1 
ATOM 869  C CD  . GLN A 1 109 ? 28.456  -12.347 6.616   1.00 92.18 109 A 1 
ATOM 870  O OE1 . GLN A 1 109 ? 27.385  -11.760 6.570   1.00 84.73 109 A 1 
ATOM 871  N NE2 . GLN A 1 109 ? 29.491  -11.765 7.174   1.00 83.20 109 A 1 
ATOM 872  N N   . ALA A 1 110 ? 25.939  -16.644 5.382   1.00 95.29 110 A 1 
ATOM 873  C CA  . ALA A 1 110 ? 25.275  -17.639 6.224   1.00 94.43 110 A 1 
ATOM 874  C C   . ALA A 1 110 ? 25.603  -19.088 5.822   1.00 94.22 110 A 1 
ATOM 875  O O   . ALA A 1 110 ? 25.707  -19.949 6.687   1.00 92.78 110 A 1 
ATOM 876  C CB  . ALA A 1 110 ? 23.771  -17.384 6.181   1.00 93.62 110 A 1 
ATOM 877  N N   . LEU A 1 111 ? 25.808  -19.361 4.522   1.00 95.23 111 A 1 
ATOM 878  C CA  . LEU A 1 111 ? 26.243  -20.683 4.045   1.00 95.13 111 A 1 
ATOM 879  C C   . LEU A 1 111 ? 27.597  -21.074 4.642   1.00 95.01 111 A 1 
ATOM 880  O O   . LEU A 1 111 ? 27.810  -22.253 4.932   1.00 94.01 111 A 1 
ATOM 881  C CB  . LEU A 1 111 ? 26.284  -20.671 2.503   1.00 95.09 111 A 1 
ATOM 882  C CG  . LEU A 1 111 ? 26.778  -21.984 1.870   1.00 94.51 111 A 1 
ATOM 883  C CD1 . LEU A 1 111 ? 25.814  -23.139 2.136   1.00 91.88 111 A 1 
ATOM 884  C CD2 . LEU A 1 111 ? 26.929  -21.813 0.358   1.00 91.36 111 A 1 
ATOM 885  N N   . LEU A 1 112 ? 28.502  -20.123 4.886   1.00 95.63 112 A 1 
ATOM 886  C CA  . LEU A 1 112 ? 29.797  -20.400 5.512   1.00 95.49 112 A 1 
ATOM 887  C C   . LEU A 1 112 ? 29.644  -20.922 6.953   1.00 94.82 112 A 1 
ATOM 888  O O   . LEU A 1 112 ? 30.415  -21.772 7.367   1.00 93.12 112 A 1 
ATOM 889  C CB  . LEU A 1 112 ? 30.695  -19.146 5.490   1.00 95.58 112 A 1 
ATOM 890  C CG  . LEU A 1 112 ? 31.006  -18.565 4.095   1.00 95.12 112 A 1 
ATOM 891  C CD1 . LEU A 1 112 ? 32.028  -17.425 4.238   1.00 93.11 112 A 1 
ATOM 892  C CD2 . LEU A 1 112 ? 31.585  -19.602 3.143   1.00 92.80 112 A 1 
ATOM 893  N N   . SER A 1 113 ? 28.604  -20.477 7.682   1.00 93.83 113 A 1 
ATOM 894  C CA  . SER A 1 113 ? 28.305  -20.991 9.025   1.00 92.27 113 A 1 
ATOM 895  C C   . SER A 1 113 ? 27.385  -22.222 9.039   1.00 92.06 113 A 1 
ATOM 896  O O   . SER A 1 113 ? 27.196  -22.809 10.092  1.00 88.40 113 A 1 
ATOM 897  C CB  . SER A 1 113 ? 27.715  -19.886 9.907   1.00 89.76 113 A 1 
ATOM 898  O OG  . SER A 1 113 ? 26.484  -19.407 9.405   1.00 77.60 113 A 1 
ATOM 899  N N   . ALA A 1 114 ? 26.821  -22.603 7.886   1.00 92.13 114 A 1 
ATOM 900  C CA  . ALA A 1 114 ? 25.918  -23.741 7.753   1.00 91.41 114 A 1 
ATOM 901  C C   . ALA A 1 114 ? 26.258  -24.581 6.501   1.00 92.31 114 A 1 
ATOM 902  O O   . ALA A 1 114 ? 25.469  -24.641 5.558   1.00 90.05 114 A 1 
ATOM 903  C CB  . ALA A 1 114 ? 24.477  -23.224 7.769   1.00 89.18 114 A 1 
ATOM 904  N N   . PRO A 1 115 ? 27.451  -25.229 6.460   1.00 92.80 115 A 1 
ATOM 905  C CA  . PRO A 1 115 ? 27.843  -26.076 5.345   1.00 93.05 115 A 1 
ATOM 906  C C   . PRO A 1 115 ? 26.900  -27.272 5.214   1.00 93.17 115 A 1 
ATOM 907  O O   . PRO A 1 115 ? 26.452  -27.842 6.212   1.00 91.05 115 A 1 
ATOM 908  C CB  . PRO A 1 115 ? 29.284  -26.494 5.638   1.00 91.82 115 A 1 
ATOM 909  C CG  . PRO A 1 115 ? 29.383  -26.431 7.160   1.00 89.05 115 A 1 
ATOM 910  C CD  . PRO A 1 115 ? 28.467  -25.257 7.505   1.00 92.01 115 A 1 
ATOM 911  N N   . ASN A 1 116 ? 26.605  -27.678 3.981   1.00 91.27 116 A 1 
ATOM 912  C CA  . ASN A 1 116 ? 25.835  -28.880 3.676   1.00 91.04 116 A 1 
ATOM 913  C C   . ASN A 1 116 ? 26.728  -29.899 2.957   1.00 91.27 116 A 1 
ATOM 914  O O   . ASN A 1 116 ? 26.806  -29.879 1.721   1.00 89.68 116 A 1 
ATOM 915  C CB  . ASN A 1 116 ? 24.584  -28.507 2.875   1.00 90.07 116 A 1 
ATOM 916  C CG  . ASN A 1 116 ? 23.771  -29.743 2.522   1.00 88.30 116 A 1 
ATOM 917  O OD1 . ASN A 1 116 ? 23.815  -30.764 3.179   1.00 82.60 116 A 1 
ATOM 918  N ND2 . ASN A 1 116 ? 23.008  -29.679 1.455   1.00 81.87 116 A 1 
ATOM 919  N N   . PRO A 1 117 ? 27.378  -30.812 3.686   1.00 90.71 117 A 1 
ATOM 920  C CA  . PRO A 1 117 ? 28.208  -31.853 3.083   1.00 90.82 117 A 1 
ATOM 921  C C   . PRO A 1 117 ? 27.384  -32.962 2.417   1.00 90.38 117 A 1 
ATOM 922  O O   . PRO A 1 117 ? 27.956  -33.809 1.733   1.00 86.15 117 A 1 
ATOM 923  C CB  . PRO A 1 117 ? 29.078  -32.367 4.232   1.00 89.84 117 A 1 
ATOM 924  C CG  . PRO A 1 117 ? 28.172  -32.199 5.449   1.00 88.10 117 A 1 
ATOM 925  C CD  . PRO A 1 117 ? 27.422  -30.908 5.140   1.00 91.17 117 A 1 
ATOM 926  N N   . ASP A 1 118 ? 26.054  -32.994 2.585   1.00 89.57 118 A 1 
ATOM 927  C CA  . ASP A 1 118 ? 25.178  -33.999 1.971   1.00 88.04 118 A 1 
ATOM 928  C C   . ASP A 1 118 ? 24.823  -33.710 0.499   1.00 87.57 118 A 1 
ATOM 929  O O   . ASP A 1 118 ? 24.418  -34.631 -0.214  1.00 82.76 118 A 1 
ATOM 930  C CB  . ASP A 1 118 ? 23.899  -34.169 2.795   1.00 86.24 118 A 1 
ATOM 931  C CG  . ASP A 1 118 ? 24.179  -34.824 4.139   1.00 82.17 118 A 1 
ATOM 932  O OD1 . ASP A 1 118 ? 24.973  -35.798 4.132   1.00 76.16 118 A 1 
ATOM 933  O OD2 . ASP A 1 118 ? 23.578  -34.395 5.135   1.00 75.62 118 A 1 
ATOM 934  N N   . ASP A 1 119 ? 24.992  -32.479 0.041   1.00 86.49 119 A 1 
ATOM 935  C CA  . ASP A 1 119 ? 24.809  -32.081 -1.355  1.00 84.54 119 A 1 
ATOM 936  C C   . ASP A 1 119 ? 26.018  -31.235 -1.803  1.00 85.16 119 A 1 
ATOM 937  O O   . ASP A 1 119 ? 25.931  -30.013 -1.933  1.00 79.90 119 A 1 
ATOM 938  C CB  . ASP A 1 119 ? 23.447  -31.394 -1.503  1.00 81.26 119 A 1 
ATOM 939  C CG  . ASP A 1 119 ? 23.008  -31.180 -2.955  1.00 74.36 119 A 1 
ATOM 940  O OD1 . ASP A 1 119 ? 23.635  -31.732 -3.882  1.00 68.72 119 A 1 
ATOM 941  O OD2 . ASP A 1 119 ? 21.979  -30.475 -3.130  1.00 67.90 119 A 1 
ATOM 942  N N   . PRO A 1 120 ? 27.186  -31.878 -1.948  1.00 84.62 120 A 1 
ATOM 943  C CA  . PRO A 1 120 ? 28.440  -31.172 -2.108  1.00 84.92 120 A 1 
ATOM 944  C C   . PRO A 1 120 ? 28.695  -30.741 -3.553  1.00 85.94 120 A 1 
ATOM 945  O O   . PRO A 1 120 ? 28.290  -31.382 -4.520  1.00 81.64 120 A 1 
ATOM 946  C CB  . PRO A 1 120 ? 29.505  -32.150 -1.624  1.00 81.50 120 A 1 
ATOM 947  C CG  . PRO A 1 120 ? 28.933  -33.501 -2.031  1.00 78.62 120 A 1 
ATOM 948  C CD  . PRO A 1 120 ? 27.434  -33.311 -1.830  1.00 81.64 120 A 1 
ATOM 949  N N   . LEU A 1 121 ? 29.496  -29.685 -3.692  1.00 83.25 121 A 1 
ATOM 950  C CA  . LEU A 1 121 ? 30.163  -29.340 -4.950  1.00 82.81 121 A 1 
ATOM 951  C C   . LEU A 1 121 ? 31.655  -29.734 -4.923  1.00 85.68 121 A 1 
ATOM 952  O O   . LEU A 1 121 ? 32.219  -30.085 -5.957  1.00 80.16 121 A 1 
ATOM 953  C CB  . LEU A 1 121 ? 29.963  -27.843 -5.203  1.00 78.87 121 A 1 
ATOM 954  C CG  . LEU A 1 121 ? 30.446  -27.366 -6.580  1.00 76.41 121 A 1 
ATOM 955  C CD1 . LEU A 1 121 ? 29.675  -28.015 -7.735  1.00 72.37 121 A 1 
ATOM 956  C CD2 . LEU A 1 121 ? 30.268  -25.856 -6.687  1.00 71.96 121 A 1 
ATOM 957  N N   . ALA A 1 122 ? 32.277  -29.706 -3.741  1.00 83.58 122 A 1 
ATOM 958  C CA  . ALA A 1 122 ? 33.633  -30.173 -3.496  1.00 84.34 122 A 1 
ATOM 959  C C   . ALA A 1 122 ? 33.584  -31.528 -2.777  1.00 86.47 122 A 1 
ATOM 960  O O   . ALA A 1 122 ? 33.564  -31.586 -1.552  1.00 84.63 122 A 1 
ATOM 961  C CB  . ALA A 1 122 ? 34.397  -29.099 -2.711  1.00 82.63 122 A 1 
ATOM 962  N N   . ASN A 1 123 ? 33.538  -32.623 -3.547  1.00 89.04 123 A 1 
ATOM 963  C CA  . ASN A 1 123 ? 33.331  -33.972 -3.008  1.00 87.80 123 A 1 
ATOM 964  C C   . ASN A 1 123 ? 34.406  -34.402 -2.004  1.00 89.43 123 A 1 
ATOM 965  O O   . ASN A 1 123 ? 34.085  -34.991 -0.985  1.00 86.50 123 A 1 
ATOM 966  C CB  . ASN A 1 123 ? 33.257  -34.974 -4.168  1.00 84.26 123 A 1 
ATOM 967  C CG  . ASN A 1 123 ? 32.014  -34.806 -5.025  1.00 79.08 123 A 1 
ATOM 968  O OD1 . ASN A 1 123 ? 31.012  -34.245 -4.639  1.00 71.16 123 A 1 
ATOM 969  N ND2 . ASN A 1 123 ? 32.047  -35.302 -6.239  1.00 68.76 123 A 1 
ATOM 970  N N   . ASP A 1 124 ? 35.685  -34.086 -2.277  1.00 91.85 124 A 1 
ATOM 971  C CA  . ASP A 1 124 ? 36.820  -34.367 -1.404  1.00 91.48 124 A 1 
ATOM 972  C C   . ASP A 1 124 ? 36.704  -33.643 -0.051  1.00 93.07 124 A 1 
ATOM 973  O O   . ASP A 1 124 ? 36.908  -34.243 1.012   1.00 90.19 124 A 1 
ATOM 974  C CB  . ASP A 1 124 ? 38.137  -34.011 -2.134  1.00 88.51 124 A 1 
ATOM 975  C CG  . ASP A 1 124 ? 38.256  -32.590 -2.723  1.00 79.20 124 A 1 
ATOM 976  O OD1 . ASP A 1 124 ? 37.231  -31.896 -2.909  1.00 68.90 124 A 1 
ATOM 977  O OD2 . ASP A 1 124 ? 39.388  -32.183 -3.098  1.00 70.38 124 A 1 
ATOM 978  N N   . VAL A 1 125 ? 36.276  -32.384 -0.069  1.00 93.23 125 A 1 
ATOM 979  C CA  . VAL A 1 125 ? 36.023  -31.600 1.148   1.00 93.53 125 A 1 
ATOM 980  C C   . VAL A 1 125 ? 34.817  -32.148 1.911   1.00 94.16 125 A 1 
ATOM 981  O O   . VAL A 1 125 ? 34.869  -32.274 3.128   1.00 92.68 125 A 1 
ATOM 982  C CB  . VAL A 1 125 ? 35.811  -30.114 0.808   1.00 92.90 125 A 1 
ATOM 983  C CG1 . VAL A 1 125 ? 35.556  -29.271 2.058   1.00 88.72 125 A 1 
ATOM 984  C CG2 . VAL A 1 125 ? 37.027  -29.532 0.077   1.00 89.31 125 A 1 
ATOM 985  N N   . ALA A 1 126 ? 33.756  -32.517 1.207   1.00 93.54 126 A 1 
ATOM 986  C CA  . ALA A 1 126 ? 32.544  -33.047 1.829   1.00 93.22 126 A 1 
ATOM 987  C C   . ALA A 1 126 ? 32.759  -34.414 2.484   1.00 93.47 126 A 1 
ATOM 988  O O   . ALA A 1 126 ? 32.255  -34.652 3.579   1.00 92.52 126 A 1 
ATOM 989  C CB  . ALA A 1 126 ? 31.453  -33.122 0.765   1.00 92.20 126 A 1 
ATOM 990  N N   . GLU A 1 127 ? 33.524  -35.297 1.844   1.00 94.09 127 A 1 
ATOM 991  C CA  . GLU A 1 127 ? 33.891  -36.597 2.406   1.00 93.39 127 A 1 
ATOM 992  C C   . GLU A 1 127 ? 34.688  -36.425 3.706   1.00 93.57 127 A 1 
ATOM 993  O O   . GLU A 1 127 ? 34.368  -37.046 4.717   1.00 92.15 127 A 1 
ATOM 994  C CB  . GLU A 1 127 ? 34.668  -37.389 1.353   1.00 92.69 127 A 1 
ATOM 995  C CG  . GLU A 1 127 ? 34.967  -38.818 1.822   1.00 81.35 127 A 1 
ATOM 996  C CD  . GLU A 1 127 ? 35.632  -39.677 0.724   1.00 72.11 127 A 1 
ATOM 997  O OE1 . GLU A 1 127 ? 35.645  -40.914 0.912   1.00 63.40 127 A 1 
ATOM 998  O OE2 . GLU A 1 127 ? 36.106  -39.104 -0.280  1.00 64.10 127 A 1 
ATOM 999  N N   . GLN A 1 128 ? 35.667  -35.519 3.725   1.00 94.34 128 A 1 
ATOM 1000 C CA  . GLN A 1 128 ? 36.427  -35.216 4.927   1.00 93.99 128 A 1 
ATOM 1001 C C   . GLN A 1 128 ? 35.543  -34.587 6.023   1.00 94.63 128 A 1 
ATOM 1002 O O   . GLN A 1 128 ? 35.696  -34.915 7.196   1.00 93.45 128 A 1 
ATOM 1003 C CB  . GLN A 1 128 ? 37.620  -34.333 4.559   1.00 92.85 128 A 1 
ATOM 1004 C CG  . GLN A 1 128 ? 38.661  -34.305 5.685   1.00 81.40 128 A 1 
ATOM 1005 C CD  . GLN A 1 128 ? 39.952  -33.555 5.306   1.00 75.76 128 A 1 
ATOM 1006 O OE1 . GLN A 1 128 ? 40.068  -32.918 4.278   1.00 67.82 128 A 1 
ATOM 1007 N NE2 . GLN A 1 128 ? 40.966  -33.596 6.139   1.00 64.71 128 A 1 
ATOM 1008 N N   . TRP A 1 129 ? 34.581  -33.742 5.638   1.00 93.90 129 A 1 
ATOM 1009 C CA  . TRP A 1 129 ? 33.641  -33.122 6.579   1.00 93.86 129 A 1 
ATOM 1010 C C   . TRP A 1 129 ? 32.714  -34.154 7.227   1.00 93.94 129 A 1 
ATOM 1011 O O   . TRP A 1 129 ? 32.437  -34.074 8.414   1.00 91.95 129 A 1 
ATOM 1012 C CB  . TRP A 1 129 ? 32.823  -32.024 5.878   1.00 93.21 129 A 1 
ATOM 1013 C CG  . TRP A 1 129 ? 32.566  -30.821 6.717   1.00 91.66 129 A 1 
ATOM 1014 C CD1 . TRP A 1 129 ? 31.702  -30.731 7.754   1.00 86.77 129 A 1 
ATOM 1015 C CD2 . TRP A 1 129 ? 33.212  -29.505 6.618   1.00 91.28 129 A 1 
ATOM 1016 N NE1 . TRP A 1 129 ? 31.770  -29.462 8.304   1.00 88.75 129 A 1 
ATOM 1017 C CE2 . TRP A 1 129 ? 32.678  -28.685 7.640   1.00 90.18 129 A 1 
ATOM 1018 C CE3 . TRP A 1 129 ? 34.188  -28.960 5.753   1.00 89.92 129 A 1 
ATOM 1019 C CZ2 . TRP A 1 129 ? 33.115  -27.347 7.826   1.00 89.82 129 A 1 
ATOM 1020 C CZ3 . TRP A 1 129 ? 34.616  -27.631 5.942   1.00 86.97 129 A 1 
ATOM 1021 C CH2 . TRP A 1 129 ? 34.089  -26.838 6.968   1.00 87.90 129 A 1 
ATOM 1022 N N   . LYS A 1 130 ? 32.269  -35.170 6.473   1.00 93.77 130 A 1 
ATOM 1023 C CA  . LYS A 1 130 ? 31.408  -36.255 6.981   1.00 92.89 130 A 1 
ATOM 1024 C C   . LYS A 1 130 ? 32.151  -37.274 7.842   1.00 93.05 130 A 1 
ATOM 1025 O O   . LYS A 1 130 ? 31.574  -37.808 8.785   1.00 90.62 130 A 1 
ATOM 1026 C CB  . LYS A 1 130 ? 30.768  -37.000 5.802   1.00 91.37 130 A 1 
ATOM 1027 C CG  . LYS A 1 130 ? 29.668  -36.171 5.141   1.00 85.90 130 A 1 
ATOM 1028 C CD  . LYS A 1 130 ? 29.020  -36.969 4.006   1.00 81.59 130 A 1 
ATOM 1029 C CE  . LYS A 1 130 ? 27.873  -36.130 3.471   1.00 73.82 130 A 1 
ATOM 1030 N NZ  . LYS A 1 130 ? 26.932  -36.897 2.645   1.00 66.81 130 A 1 
ATOM 1031 N N   . THR A 1 131 ? 33.397  -37.615 7.484   1.00 93.81 131 A 1 
ATOM 1032 C CA  . THR A 1 131 ? 34.183  -38.676 8.129   1.00 93.20 131 A 1 
ATOM 1033 C C   . THR A 1 131 ? 34.985  -38.168 9.324   1.00 93.61 131 A 1 
ATOM 1034 O O   . THR A 1 131 ? 35.136  -38.881 10.313  1.00 90.33 131 A 1 
ATOM 1035 C CB  . THR A 1 131 ? 35.120  -39.358 7.136   1.00 91.27 131 A 1 
ATOM 1036 O OG1 . THR A 1 131 ? 35.907  -38.401 6.458   1.00 80.98 131 A 1 
ATOM 1037 C CG2 . THR A 1 131 ? 34.368  -40.163 6.082   1.00 77.95 131 A 1 
ATOM 1038 N N   . ASN A 1 132 ? 35.495  -36.940 9.242   1.00 93.51 132 A 1 
ATOM 1039 C CA  . ASN A 1 132 ? 36.285  -36.317 10.298  1.00 93.98 132 A 1 
ATOM 1040 C C   . ASN A 1 132 ? 36.036  -34.800 10.344  1.00 94.31 132 A 1 
ATOM 1041 O O   . ASN A 1 132 ? 36.879  -33.994 9.944   1.00 92.20 132 A 1 
ATOM 1042 C CB  . ASN A 1 132 ? 37.759  -36.691 10.100  1.00 92.37 132 A 1 
ATOM 1043 C CG  . ASN A 1 132 ? 38.610  -36.344 11.311  1.00 89.67 132 A 1 
ATOM 1044 O OD1 . ASN A 1 132 ? 38.230  -35.603 12.201  1.00 83.20 132 A 1 
ATOM 1045 N ND2 . ASN A 1 132 ? 39.794  -36.895 11.382  1.00 80.64 132 A 1 
ATOM 1046 N N   . GLU A 1 133 ? 34.866  -34.430 10.852  1.00 93.77 133 A 1 
ATOM 1047 C CA  . GLU A 1 133 ? 34.435  -33.032 10.933  1.00 93.55 133 A 1 
ATOM 1048 C C   . GLU A 1 133 ? 35.442  -32.140 11.673  1.00 94.11 133 A 1 
ATOM 1049 O O   . GLU A 1 133 ? 35.782  -31.062 11.193  1.00 93.11 133 A 1 
ATOM 1050 C CB  . GLU A 1 133 ? 33.052  -32.983 11.601  1.00 91.40 133 A 1 
ATOM 1051 C CG  . GLU A 1 133 ? 32.476  -31.562 11.618  1.00 86.94 133 A 1 
ATOM 1052 C CD  . GLU A 1 133 ? 31.062  -31.476 12.210  1.00 85.22 133 A 1 
ATOM 1053 O OE1 . GLU A 1 133 ? 30.408  -30.432 11.975  1.00 77.80 133 A 1 
ATOM 1054 O OE2 . GLU A 1 133 ? 30.648  -32.429 12.909  1.00 80.55 133 A 1 
ATOM 1055 N N   . ALA A 1 134 ? 35.999  -32.603 12.788  1.00 94.98 134 A 1 
ATOM 1056 C CA  . ALA A 1 134 ? 36.987  -31.840 13.552  1.00 95.30 134 A 1 
ATOM 1057 C C   . ALA A 1 134 ? 38.233  -31.499 12.718  1.00 95.87 134 A 1 
ATOM 1058 O O   . ALA A 1 134 ? 38.714  -30.363 12.738  1.00 94.46 134 A 1 
ATOM 1059 C CB  . ALA A 1 134 ? 37.339  -32.635 14.815  1.00 94.59 134 A 1 
ATOM 1060 N N   . GLN A 1 135 ? 38.727  -32.453 11.929  1.00 95.86 135 A 1 
ATOM 1061 C CA  . GLN A 1 135 ? 39.865  -32.229 11.039  1.00 95.74 135 A 1 
ATOM 1062 C C   . GLN A 1 135 ? 39.503  -31.335 9.839   1.00 96.11 135 A 1 
ATOM 1063 O O   . GLN A 1 135 ? 40.322  -30.519 9.414   1.00 95.30 135 A 1 
ATOM 1064 C CB  . GLN A 1 135 ? 40.425  -33.590 10.577  1.00 94.81 135 A 1 
ATOM 1065 C CG  . GLN A 1 135 ? 41.749  -33.455 9.805   1.00 85.12 135 A 1 
ATOM 1066 C CD  . GLN A 1 135 ? 42.854  -32.817 10.655  1.00 76.15 135 A 1 
ATOM 1067 O OE1 . GLN A 1 135 ? 43.083  -33.203 11.785  1.00 67.02 135 A 1 
ATOM 1068 N NE2 . GLN A 1 135 ? 43.550  -31.824 10.151  1.00 63.45 135 A 1 
ATOM 1069 N N   . ALA A 1 136 ? 38.291  -31.462 9.320   1.00 95.62 136 A 1 
ATOM 1070 C CA  . ALA A 1 136 ? 37.790  -30.590 8.257   1.00 95.53 136 A 1 
ATOM 1071 C C   . ALA A 1 136 ? 37.688  -29.129 8.732   1.00 96.18 136 A 1 
ATOM 1072 O O   . ALA A 1 136 ? 38.153  -28.222 8.052   1.00 95.35 136 A 1 
ATOM 1073 C CB  . ALA A 1 136 ? 36.444  -31.126 7.765   1.00 94.70 136 A 1 
ATOM 1074 N N   . ILE A 1 137 ? 37.170  -28.907 9.951   1.00 95.97 137 A 1 
ATOM 1075 C CA  . ILE A 1 137 ? 37.087  -27.586 10.586  1.00 95.80 137 A 1 
ATOM 1076 C C   . ILE A 1 137 ? 38.481  -26.985 10.789  1.00 96.19 137 A 1 
ATOM 1077 O O   . ILE A 1 137 ? 38.701  -25.823 10.437  1.00 95.36 137 A 1 
ATOM 1078 C CB  . ILE A 1 137 ? 36.284  -27.677 11.904  1.00 94.73 137 A 1 
ATOM 1079 C CG1 . ILE A 1 137 ? 34.788  -27.906 11.582  1.00 91.19 137 A 1 
ATOM 1080 C CG2 . ILE A 1 137 ? 36.454  -26.418 12.768  1.00 90.37 137 A 1 
ATOM 1081 C CD1 . ILE A 1 137 ? 33.923  -28.254 12.808  1.00 81.91 137 A 1 
ATOM 1082 N N   . GLU A 1 138 ? 39.460  -27.764 11.285  1.00 96.62 138 A 1 
ATOM 1083 C CA  . GLU A 1 138 ? 40.841  -27.279 11.418  1.00 96.64 138 A 1 
ATOM 1084 C C   . GLU A 1 138 ? 41.488  -26.976 10.057  1.00 96.98 138 A 1 
ATOM 1085 O O   . GLU A 1 138 ? 42.183  -25.972 9.916   1.00 96.39 138 A 1 
ATOM 1086 C CB  . GLU A 1 138 ? 41.715  -28.264 12.217  1.00 96.15 138 A 1 
ATOM 1087 C CG  . GLU A 1 138 ? 41.569  -28.091 13.741  1.00 83.47 138 A 1 
ATOM 1088 C CD  . GLU A 1 138 ? 41.935  -26.662 14.219  1.00 78.91 138 A 1 
ATOM 1089 O OE1 . GLU A 1 138 ? 41.402  -26.236 15.274  1.00 70.87 138 A 1 
ATOM 1090 O OE2 . GLU A 1 138 ? 42.684  -25.943 13.532  1.00 71.45 138 A 1 
ATOM 1091 N N   . THR A 1 139 ? 41.190  -27.772 9.037   1.00 96.11 139 A 1 
ATOM 1092 C CA  . THR A 1 139 ? 41.659  -27.504 7.673   1.00 96.10 139 A 1 
ATOM 1093 C C   . THR A 1 139 ? 41.049  -26.204 7.126   1.00 96.57 139 A 1 
ATOM 1094 O O   . THR A 1 139 ? 41.781  -25.370 6.580   1.00 95.81 139 A 1 
ATOM 1095 C CB  . THR A 1 139 ? 41.374  -28.680 6.731   1.00 95.58 139 A 1 
ATOM 1096 O OG1 . THR A 1 139 ? 41.923  -29.866 7.267   1.00 91.19 139 A 1 
ATOM 1097 C CG2 . THR A 1 139 ? 42.003  -28.481 5.358   1.00 90.40 139 A 1 
ATOM 1098 N N   . ALA A 1 140 ? 39.749  -25.977 7.338   1.00 96.64 140 A 1 
ATOM 1099 C CA  . ALA A 1 140 ? 39.086  -24.737 6.949   1.00 96.57 140 A 1 
ATOM 1100 C C   . ALA A 1 140 ? 39.678  -23.518 7.686   1.00 96.65 140 A 1 
ATOM 1101 O O   . ALA A 1 140 ? 39.949  -22.485 7.073   1.00 95.95 140 A 1 
ATOM 1102 C CB  . ALA A 1 140 ? 37.584  -24.875 7.212   1.00 96.19 140 A 1 
ATOM 1103 N N   . ARG A 1 141 ? 39.978  -23.655 8.985   1.00 96.66 141 A 1 
ATOM 1104 C CA  . ARG A 1 141 ? 40.638  -22.615 9.791   1.00 96.43 141 A 1 
ATOM 1105 C C   . ARG A 1 141 ? 42.070  -22.335 9.301   1.00 96.35 141 A 1 
ATOM 1106 O O   . ARG A 1 141 ? 42.456  -21.167 9.194   1.00 95.49 141 A 1 
ATOM 1107 C CB  . ARG A 1 141 ? 40.593  -23.050 11.271  1.00 95.65 141 A 1 
ATOM 1108 C CG  . ARG A 1 141 ? 41.031  -21.938 12.222  1.00 87.08 141 A 1 
ATOM 1109 C CD  . ARG A 1 141 ? 40.952  -22.418 13.679  1.00 87.06 141 A 1 
ATOM 1110 N NE  . ARG A 1 141 ? 39.559  -22.587 14.147  1.00 80.32 141 A 1 
ATOM 1111 C CZ  . ARG A 1 141 ? 39.087  -23.506 14.969  1.00 74.32 141 A 1 
ATOM 1112 N NH1 . ARG A 1 141 ? 39.836  -24.428 15.504  1.00 64.92 141 A 1 
ATOM 1113 N NH2 . ARG A 1 141 ? 37.825  -23.524 15.279  1.00 68.54 141 A 1 
ATOM 1114 N N   . ALA A 1 142 ? 42.816  -23.372 8.936   1.00 96.62 142 A 1 
ATOM 1115 C CA  . ALA A 1 142 ? 44.152  -23.229 8.367   1.00 96.67 142 A 1 
ATOM 1116 C C   . ALA A 1 142 ? 44.130  -22.515 7.010   1.00 96.64 142 A 1 
ATOM 1117 O O   . ALA A 1 142 ? 44.902  -21.579 6.792   1.00 95.68 142 A 1 
ATOM 1118 C CB  . ALA A 1 142 ? 44.801  -24.618 8.272   1.00 96.34 142 A 1 
ATOM 1119 N N   . TRP A 1 143 ? 43.190  -22.878 6.120   1.00 96.78 143 A 1 
ATOM 1120 C CA  . TRP A 1 143 ? 43.001  -22.186 4.840   1.00 96.57 143 A 1 
ATOM 1121 C C   . TRP A 1 143 ? 42.583  -20.724 5.025   1.00 96.38 143 A 1 
ATOM 1122 O O   . TRP A 1 143 ? 43.075  -19.855 4.311   1.00 94.64 143 A 1 
ATOM 1123 C CB  . TRP A 1 143 ? 41.971  -22.928 3.986   1.00 96.09 143 A 1 
ATOM 1124 C CG  . TRP A 1 143 ? 42.468  -24.128 3.243   1.00 95.85 143 A 1 
ATOM 1125 C CD1 . TRP A 1 143 ? 43.283  -25.093 3.721   1.00 92.91 143 A 1 
ATOM 1126 C CD2 . TRP A 1 143 ? 42.162  -24.506 1.860   1.00 94.71 143 A 1 
ATOM 1127 N NE1 . TRP A 1 143 ? 43.508  -26.040 2.739   1.00 92.68 143 A 1 
ATOM 1128 C CE2 . TRP A 1 143 ? 42.837  -25.725 1.587   1.00 93.97 143 A 1 
ATOM 1129 C CE3 . TRP A 1 143 ? 41.381  -23.933 0.836   1.00 93.35 143 A 1 
ATOM 1130 C CZ2 . TRP A 1 143 ? 42.738  -26.358 0.330   1.00 92.88 143 A 1 
ATOM 1131 C CZ3 . TRP A 1 143 ? 41.287  -24.561 -0.417  1.00 91.28 143 A 1 
ATOM 1132 C CH2 . TRP A 1 143 ? 41.962  -25.759 -0.658  1.00 91.29 143 A 1 
ATOM 1133 N N   . THR A 1 144 ? 41.746  -20.436 6.014   1.00 96.60 144 A 1 
ATOM 1134 C CA  . THR A 1 144 ? 41.364  -19.062 6.357   1.00 96.47 144 A 1 
ATOM 1135 C C   . THR A 1 144 ? 42.590  -18.233 6.749   1.00 96.02 144 A 1 
ATOM 1136 O O   . THR A 1 144 ? 42.795  -17.151 6.205   1.00 94.61 144 A 1 
ATOM 1137 C CB  . THR A 1 144 ? 40.305  -19.039 7.460   1.00 96.07 144 A 1 
ATOM 1138 O OG1 . THR A 1 144 ? 39.170  -19.754 7.021   1.00 91.77 144 A 1 
ATOM 1139 C CG2 . THR A 1 144 ? 39.838  -17.627 7.802   1.00 91.36 144 A 1 
ATOM 1140 N N   . ARG A 1 145 ? 43.456  -18.762 7.604   1.00 96.36 145 A 1 
ATOM 1141 C CA  . ARG A 1 145 ? 44.717  -18.095 7.974   1.00 95.75 145 A 1 
ATOM 1142 C C   . ARG A 1 145 ? 45.645  -17.884 6.767   1.00 95.74 145 A 1 
ATOM 1143 O O   . ARG A 1 145 ? 46.231  -16.814 6.633   1.00 93.96 145 A 1 
ATOM 1144 C CB  . ARG A 1 145 ? 45.442  -18.895 9.058   1.00 94.70 145 A 1 
ATOM 1145 C CG  . ARG A 1 145 ? 44.722  -18.828 10.418  1.00 86.00 145 A 1 
ATOM 1146 C CD  . ARG A 1 145 ? 45.438  -19.726 11.434  1.00 82.96 145 A 1 
ATOM 1147 N NE  . ARG A 1 145 ? 44.729  -19.779 12.719  1.00 73.56 145 A 1 
ATOM 1148 C CZ  . ARG A 1 145 ? 44.905  -20.685 13.674  1.00 66.21 145 A 1 
ATOM 1149 N NH1 . ARG A 1 145 ? 45.827  -21.611 13.591  1.00 58.65 145 A 1 
ATOM 1150 N NH2 . ARG A 1 145 ? 44.155  -20.679 14.732  1.00 58.68 145 A 1 
ATOM 1151 N N   . LEU A 1 146 ? 45.775  -18.882 5.902   1.00 95.58 146 A 1 
ATOM 1152 C CA  . LEU A 1 146 ? 46.679  -18.845 4.753   1.00 94.95 146 A 1 
ATOM 1153 C C   . LEU A 1 146 ? 46.215  -17.917 3.627   1.00 94.92 146 A 1 
ATOM 1154 O O   . LEU A 1 146 ? 47.041  -17.245 3.011   1.00 93.00 146 A 1 
ATOM 1155 C CB  . LEU A 1 146 ? 46.856  -20.275 4.213   1.00 93.53 146 A 1 
ATOM 1156 C CG  . LEU A 1 146 ? 47.809  -21.143 5.055   1.00 83.80 146 A 1 
ATOM 1157 C CD1 . LEU A 1 146 ? 47.633  -22.612 4.690   1.00 78.23 146 A 1 
ATOM 1158 C CD2 . LEU A 1 146 ? 49.267  -20.766 4.803   1.00 76.96 146 A 1 
ATOM 1159 N N   . TYR A 1 147 ? 44.922  -17.898 3.331   1.00 95.01 147 A 1 
ATOM 1160 C CA  . TYR A 1 147 ? 44.393  -17.279 2.111   1.00 94.74 147 A 1 
ATOM 1161 C C   . TYR A 1 147 ? 43.484  -16.066 2.355   1.00 94.66 147 A 1 
ATOM 1162 O O   . TYR A 1 147 ? 43.302  -15.281 1.430   1.00 91.85 147 A 1 
ATOM 1163 C CB  . TYR A 1 147 ? 43.658  -18.333 1.283   1.00 94.26 147 A 1 
ATOM 1164 C CG  . TYR A 1 147 ? 44.512  -19.510 0.861   1.00 94.58 147 A 1 
ATOM 1165 C CD1 . TYR A 1 147 ? 45.627  -19.314 0.018   1.00 90.97 147 A 1 
ATOM 1166 C CD2 . TYR A 1 147 ? 44.205  -20.807 1.302   1.00 91.19 147 A 1 
ATOM 1167 C CE1 . TYR A 1 147 ? 46.429  -20.405 -0.365  1.00 90.12 147 A 1 
ATOM 1168 C CE2 . TYR A 1 147 ? 44.999  -21.903 0.923   1.00 89.81 147 A 1 
ATOM 1169 C CZ  . TYR A 1 147 ? 46.110  -21.699 0.090   1.00 91.88 147 A 1 
ATOM 1170 O OH  . TYR A 1 147 ? 46.888  -22.763 -0.280  1.00 90.37 147 A 1 
ATOM 1171 N N   . ALA A 1 148 ? 42.925  -15.902 3.550   1.00 94.72 148 A 1 
ATOM 1172 C CA  . ALA A 1 148 ? 41.900  -14.896 3.814   1.00 94.50 148 A 1 
ATOM 1173 C C   . ALA A 1 148 ? 42.264  -13.850 4.873   1.00 94.10 148 A 1 
ATOM 1174 O O   . ALA A 1 148 ? 41.565  -12.842 4.969   1.00 89.69 148 A 1 
ATOM 1175 C CB  . ALA A 1 148 ? 40.586  -15.615 4.139   1.00 93.38 148 A 1 
ATOM 1176 N N   . MET A 1 149 ? 43.319  -14.043 5.677   1.00 92.41 149 A 1 
ATOM 1177 C CA  . MET A 1 149 ? 43.690  -13.061 6.711   1.00 90.43 149 A 1 
ATOM 1178 C C   . MET A 1 149 ? 44.643  -11.978 6.213   1.00 86.83 149 A 1 
ATOM 1179 O O   . MET A 1 149 ? 44.420  -10.801 6.459   1.00 75.90 149 A 1 
ATOM 1180 C CB  . MET A 1 149 ? 44.251  -13.759 7.956   1.00 87.04 149 A 1 
ATOM 1181 C CG  . MET A 1 149 ? 43.157  -14.511 8.716   1.00 83.45 149 A 1 
ATOM 1182 S SD  . MET A 1 149 ? 43.720  -15.181 10.309  1.00 79.75 149 A 1 
ATOM 1183 C CE  . MET A 1 149 ? 42.136  -15.702 10.999  1.00 70.39 149 A 1 
ATOM 1184 N N   . ASN A 1 150 ? 45.686  -12.342 5.476   1.00 81.04 150 A 1 
ATOM 1185 C CA  . ASN A 1 150 ? 46.729  -11.407 5.027   1.00 77.09 150 A 1 
ATOM 1186 C C   . ASN A 1 150 ? 46.409  -10.722 3.687   1.00 74.93 150 A 1 
ATOM 1187 O O   . ASN A 1 150 ? 47.285  -10.120 3.075   1.00 65.65 150 A 1 
ATOM 1188 C CB  . ASN A 1 150 ? 48.078  -12.146 4.979   1.00 69.60 150 A 1 
ATOM 1189 C CG  . ASN A 1 150 ? 48.602  -12.527 6.355   1.00 61.70 150 A 1 
ATOM 1190 O OD1 . ASN A 1 150 ? 48.135  -12.103 7.391   1.00 54.35 150 A 1 
ATOM 1191 N ND2 . ASN A 1 150 ? 49.615  -13.348 6.391   1.00 52.81 150 A 1 
ATOM 1192 N N   . ASN A 1 151 ? 45.193  -10.845 3.206   1.00 71.71 151 A 1 
ATOM 1193 C CA  . ASN A 1 151 ? 44.817  -10.422 1.847   1.00 66.33 151 A 1 
ATOM 1194 C C   . ASN A 1 151 ? 44.282  -8.982  1.767   1.00 63.41 151 A 1 
ATOM 1195 O O   . ASN A 1 151 ? 43.564  -8.659  0.817   1.00 56.23 151 A 1 
ATOM 1196 C CB  . ASN A 1 151 ? 43.856  -11.464 1.249   1.00 58.73 151 A 1 
ATOM 1197 C CG  . ASN A 1 151 ? 44.506  -12.410 0.254   1.00 52.81 151 A 1 
ATOM 1198 O OD1 . ASN A 1 151 ? 45.601  -12.230 -0.246  1.00 49.02 151 A 1 
ATOM 1199 N ND2 . ASN A 1 151 ? 43.786  -13.445 -0.108  1.00 47.46 151 A 1 
ATOM 1200 N N   . ILE A 1 152 ? 44.580  -8.140  2.758   1.00 56.92 152 A 1 
ATOM 1201 C CA  . ILE A 1 152 ? 44.290  -6.704  2.743   1.00 53.40 152 A 1 
ATOM 1202 C C   . ILE A 1 152 ? 45.251  -6.016  1.781   1.00 51.18 152 A 1 
ATOM 1203 O O   . ILE A 1 152 ? 46.463  -6.290  1.856   1.00 45.73 152 A 1 
ATOM 1204 C CB  . ILE A 1 152 ? 44.306  -6.090  4.161   1.00 47.94 152 A 1 
ATOM 1205 C CG1 . ILE A 1 152 ? 43.320  -6.824  5.085   1.00 44.55 152 A 1 
ATOM 1206 C CG2 . ILE A 1 152 ? 43.965  -4.593  4.075   1.00 43.79 152 A 1 
ATOM 1207 C CD1 . ILE A 1 152 ? 43.327  -6.324  6.544   1.00 40.11 152 A 1 
ATOM 1208 O OXT . ILE A 1 152 ? 44.732  -5.221  0.939   1.00 38.46 152 A 1 
ATOM 1209 N N   . MET B 2 1   ? -10.987 18.357  22.981  1.00 50.82 1   B 1 
ATOM 1210 C CA  . MET B 2 1   ? -11.457 17.238  22.124  1.00 57.36 1   B 1 
ATOM 1211 C C   . MET B 2 1   ? -11.175 15.851  22.726  1.00 60.23 1   B 1 
ATOM 1212 O O   . MET B 2 1   ? -11.048 14.874  21.996  1.00 56.90 1   B 1 
ATOM 1213 C CB  . MET B 2 1   ? -10.863 17.348  20.704  1.00 54.49 1   B 1 
ATOM 1214 C CG  . MET B 2 1   ? -11.401 18.545  19.910  1.00 51.84 1   B 1 
ATOM 1215 S SD  . MET B 2 1   ? -10.730 18.591  18.224  1.00 47.78 1   B 1 
ATOM 1216 C CE  . MET B 2 1   ? -11.714 19.951  17.530  1.00 43.73 1   B 1 
ATOM 1217 N N   . ALA B 2 2   ? -11.051 15.733  24.041  1.00 55.34 2   B 1 
ATOM 1218 C CA  . ALA B 2 2   ? -10.850 14.451  24.711  1.00 59.41 2   B 1 
ATOM 1219 C C   . ALA B 2 2   ? -12.106 13.563  24.550  1.00 64.19 2   B 1 
ATOM 1220 O O   . ALA B 2 2   ? -13.224 14.069  24.576  1.00 58.84 2   B 1 
ATOM 1221 C CB  . ALA B 2 2   ? -10.503 14.706  26.181  1.00 53.09 2   B 1 
ATOM 1222 N N   . GLY B 2 3   ? -11.907 12.255  24.366  1.00 73.55 3   B 1 
ATOM 1223 C CA  . GLY B 2 3   ? -12.990 11.275  24.232  1.00 79.57 3   B 1 
ATOM 1224 C C   . GLY B 2 3   ? -13.592 11.106  22.831  1.00 84.49 3   B 1 
ATOM 1225 O O   . GLY B 2 3   ? -14.249 10.097  22.585  1.00 79.82 3   B 1 
ATOM 1226 N N   . LEU B 2 4   ? -13.358 12.029  21.890  1.00 83.23 4   B 1 
ATOM 1227 C CA  . LEU B 2 4   ? -13.850 11.862  20.520  1.00 86.46 4   B 1 
ATOM 1228 C C   . LEU B 2 4   ? -13.086 10.743  19.780  1.00 88.30 4   B 1 
ATOM 1229 O O   . LEU B 2 4   ? -11.862 10.648  19.885  1.00 86.05 4   B 1 
ATOM 1230 C CB  . LEU B 2 4   ? -13.740 13.173  19.735  1.00 84.41 4   B 1 
ATOM 1231 C CG  . LEU B 2 4   ? -14.790 14.224  20.112  1.00 81.15 4   B 1 
ATOM 1232 C CD1 . LEU B 2 4   ? -14.421 15.528  19.418  1.00 76.12 4   B 1 
ATOM 1233 C CD2 . LEU B 2 4   ? -16.199 13.838  19.668  1.00 76.61 4   B 1 
ATOM 1234 N N   . PRO B 2 5   ? -13.790 9.947   18.951  1.00 86.46 5   B 1 
ATOM 1235 C CA  . PRO B 2 5   ? -13.148 9.005   18.050  1.00 86.88 5   B 1 
ATOM 1236 C C   . PRO B 2 5   ? -12.121 9.690   17.147  1.00 88.15 5   B 1 
ATOM 1237 O O   . PRO B 2 5   ? -12.378 10.753  16.576  1.00 87.35 5   B 1 
ATOM 1238 C CB  . PRO B 2 5   ? -14.281 8.376   17.236  1.00 84.74 5   B 1 
ATOM 1239 C CG  . PRO B 2 5   ? -15.489 8.501   18.164  1.00 81.57 5   B 1 
ATOM 1240 C CD  . PRO B 2 5   ? -15.236 9.825   18.869  1.00 83.57 5   B 1 
ATOM 1241 N N   . ARG B 2 6   ? -10.983 9.045   16.924  1.00 85.93 6   B 1 
ATOM 1242 C CA  . ARG B 2 6   ? -9.916  9.546   16.039  1.00 85.50 6   B 1 
ATOM 1243 C C   . ARG B 2 6   ? -10.417 9.909   14.635  1.00 88.04 6   B 1 
ATOM 1244 O O   . ARG B 2 6   ? -9.923  10.852  14.040  1.00 86.96 6   B 1 
ATOM 1245 C CB  . ARG B 2 6   ? -8.796  8.508   15.900  1.00 82.49 6   B 1 
ATOM 1246 C CG  . ARG B 2 6   ? -7.982  8.324   17.188  1.00 74.00 6   B 1 
ATOM 1247 C CD  . ARG B 2 6   ? -6.847  7.315   16.915  1.00 69.42 6   B 1 
ATOM 1248 N NE  . ARG B 2 6   ? -6.017  7.084   18.103  1.00 61.37 6   B 1 
ATOM 1249 C CZ  . ARG B 2 6   ? -4.942  6.307   18.159  1.00 54.33 6   B 1 
ATOM 1250 N NH1 . ARG B 2 6   ? -4.531  5.642   17.107  1.00 49.99 6   B 1 
ATOM 1251 N NH2 . ARG B 2 6   ? -4.280  6.202   19.262  1.00 47.43 6   B 1 
ATOM 1252 N N   . ARG B 2 7   ? -11.412 9.176   14.128  1.00 87.25 7   B 1 
ATOM 1253 C CA  . ARG B 2 7   ? -12.071 9.478   12.853  1.00 89.89 7   B 1 
ATOM 1254 C C   . ARG B 2 7   ? -12.632 10.892  12.839  1.00 91.56 7   B 1 
ATOM 1255 O O   . ARG B 2 7   ? -12.349 11.618  11.897  1.00 90.76 7   B 1 
ATOM 1256 C CB  . ARG B 2 7   ? -13.162 8.426   12.586  1.00 87.67 7   B 1 
ATOM 1257 C CG  . ARG B 2 7   ? -14.112 8.776   11.415  1.00 88.16 7   B 1 
ATOM 1258 C CD  . ARG B 2 7   ? -13.410 8.907   10.064  1.00 86.20 7   B 1 
ATOM 1259 N NE  . ARG B 2 7   ? -14.357 9.316   9.017   1.00 87.66 7   B 1 
ATOM 1260 C CZ  . ARG B 2 7   ? -15.044 8.557   8.175   1.00 89.51 7   B 1 
ATOM 1261 N NH1 . ARG B 2 7   ? -14.939 7.263   8.150   1.00 82.47 7   B 1 
ATOM 1262 N NH2 . ARG B 2 7   ? -15.870 9.109   7.344   1.00 83.85 7   B 1 
ATOM 1263 N N   . ILE B 2 8   ? -13.392 11.287  13.860  1.00 92.87 8   B 1 
ATOM 1264 C CA  . ILE B 2 8   ? -14.016 12.615  13.926  1.00 93.12 8   B 1 
ATOM 1265 C C   . ILE B 2 8   ? -12.942 13.698  14.019  1.00 93.27 8   B 1 
ATOM 1266 O O   . ILE B 2 8   ? -12.983 14.653  13.265  1.00 92.41 8   B 1 
ATOM 1267 C CB  . ILE B 2 8   ? -15.040 12.702  15.079  1.00 93.28 8   B 1 
ATOM 1268 C CG1 . ILE B 2 8   ? -16.177 11.677  14.848  1.00 91.95 8   B 1 
ATOM 1269 C CG2 . ILE B 2 8   ? -15.599 14.129  15.185  1.00 91.85 8   B 1 
ATOM 1270 C CD1 . ILE B 2 8   ? -17.256 11.657  15.937  1.00 90.19 8   B 1 
ATOM 1271 N N   . ILE B 2 9   ? -11.928 13.513  14.865  1.00 92.78 9   B 1 
ATOM 1272 C CA  . ILE B 2 9   ? -10.825 14.467  15.022  1.00 92.03 9   B 1 
ATOM 1273 C C   . ILE B 2 9   ? -10.103 14.687  13.686  1.00 92.17 9   B 1 
ATOM 1274 O O   . ILE B 2 9   ? -9.981  15.822  13.217  1.00 91.68 9   B 1 
ATOM 1275 C CB  . ILE B 2 9   ? -9.851  13.989  16.124  1.00 90.85 9   B 1 
ATOM 1276 C CG1 . ILE B 2 9   ? -10.569 13.875  17.486  1.00 88.02 9   B 1 
ATOM 1277 C CG2 . ILE B 2 9   ? -8.643  14.941  16.228  1.00 87.42 9   B 1 
ATOM 1278 C CD1 . ILE B 2 9   ? -9.743  13.196  18.579  1.00 81.06 9   B 1 
ATOM 1279 N N   . LYS B 2 10  ? -9.668  13.611  13.030  1.00 91.16 10  B 1 
ATOM 1280 C CA  . LYS B 2 10  ? -8.934  13.681  11.759  1.00 89.86 10  B 1 
ATOM 1281 C C   . LYS B 2 10  ? -9.791  14.216  10.611  1.00 90.51 10  B 1 
ATOM 1282 O O   . LYS B 2 10  ? -9.287  14.927  9.748   1.00 89.56 10  B 1 
ATOM 1283 C CB  . LYS B 2 10  ? -8.392  12.294  11.387  1.00 88.33 10  B 1 
ATOM 1284 C CG  . LYS B 2 10  ? -7.233  11.844  12.290  1.00 85.00 10  B 1 
ATOM 1285 C CD  . LYS B 2 10  ? -6.732  10.460  11.854  1.00 82.06 10  B 1 
ATOM 1286 C CE  . LYS B 2 10  ? -5.519  10.024  12.674  1.00 75.50 10  B 1 
ATOM 1287 N NZ  . LYS B 2 10  ? -4.916  8.790   12.144  1.00 69.45 10  B 1 
ATOM 1288 N N   . GLU B 2 11  ? -11.074 13.867  10.577  1.00 92.63 11  B 1 
ATOM 1289 C CA  . GLU B 2 11  ? -11.989 14.337  9.549   1.00 92.91 11  B 1 
ATOM 1290 C C   . GLU B 2 11  ? -12.287 15.829  9.695   1.00 93.79 11  B 1 
ATOM 1291 O O   . GLU B 2 11  ? -12.215 16.554  8.712   1.00 92.78 11  B 1 
ATOM 1292 C CB  . GLU B 2 11  ? -13.266 13.497  9.565   1.00 91.52 11  B 1 
ATOM 1293 C CG  . GLU B 2 11  ? -14.168 13.850  8.384   1.00 88.56 11  B 1 
ATOM 1294 C CD  . GLU B 2 11  ? -15.338 12.886  8.198   1.00 92.20 11  B 1 
ATOM 1295 O OE1 . GLU B 2 11  ? -16.220 13.211  7.381   1.00 86.39 11  B 1 
ATOM 1296 O OE2 . GLU B 2 11  ? -15.340 11.796  8.802   1.00 87.87 11  B 1 
ATOM 1297 N N   . THR B 2 12  ? -12.525 16.303  10.918  1.00 94.50 12  B 1 
ATOM 1298 C CA  . THR B 2 12  ? -12.726 17.728  11.206  1.00 94.41 12  B 1 
ATOM 1299 C C   . THR B 2 12  ? -11.504 18.550  10.805  1.00 94.43 12  B 1 
ATOM 1300 O O   . THR B 2 12  ? -11.639 19.554  10.116  1.00 93.76 12  B 1 
ATOM 1301 C CB  . THR B 2 12  ? -13.048 17.949  12.690  1.00 94.28 12  B 1 
ATOM 1302 O OG1 . THR B 2 12  ? -14.175 17.192  13.057  1.00 90.62 12  B 1 
ATOM 1303 C CG2 . THR B 2 12  ? -13.359 19.405  13.003  1.00 90.15 12  B 1 
ATOM 1304 N N   . GLN B 2 13  ? -10.302 18.095  11.153  1.00 93.43 13  B 1 
ATOM 1305 C CA  . GLN B 2 13  ? -9.065  18.758  10.752  1.00 92.37 13  B 1 
ATOM 1306 C C   . GLN B 2 13  ? -8.936  18.876  9.228   1.00 92.23 13  B 1 
ATOM 1307 O O   . GLN B 2 13  ? -8.596  19.942  8.716   1.00 91.20 13  B 1 
ATOM 1308 C CB  . GLN B 2 13  ? -7.859  17.994  11.318  1.00 91.36 13  B 1 
ATOM 1309 C CG  . GLN B 2 13  ? -7.687  18.209  12.830  1.00 82.57 13  B 1 
ATOM 1310 C CD  . GLN B 2 13  ? -6.596  17.322  13.437  1.00 77.42 13  B 1 
ATOM 1311 O OE1 . GLN B 2 13  ? -6.126  16.352  12.860  1.00 70.93 13  B 1 
ATOM 1312 N NE2 . GLN B 2 13  ? -6.159  17.623  14.631  1.00 66.95 13  B 1 
ATOM 1313 N N   . ARG B 2 14  ? -9.242  17.794  8.482   1.00 92.44 14  B 1 
ATOM 1314 C CA  . ARG B 2 14  ? -9.203  17.815  7.011   1.00 91.20 14  B 1 
ATOM 1315 C C   . ARG B 2 14  ? -10.286 18.693  6.402   1.00 91.97 14  B 1 
ATOM 1316 O O   . ARG B 2 14  ? -10.029 19.357  5.411   1.00 90.76 14  B 1 
ATOM 1317 C CB  . ARG B 2 14  ? -9.321  16.396  6.455   1.00 89.25 14  B 1 
ATOM 1318 C CG  . ARG B 2 14  ? -8.035  15.595  6.672   1.00 81.71 14  B 1 
ATOM 1319 C CD  . ARG B 2 14  ? -8.237  14.193  6.097   1.00 78.14 14  B 1 
ATOM 1320 N NE  . ARG B 2 14  ? -7.055  13.347  6.318   1.00 70.88 14  B 1 
ATOM 1321 C CZ  . ARG B 2 14  ? -6.887  12.126  5.855   1.00 64.95 14  B 1 
ATOM 1322 N NH1 . ARG B 2 14  ? -7.785  11.554  5.094   1.00 60.49 14  B 1 
ATOM 1323 N NH2 . ARG B 2 14  ? -5.819  11.448  6.152   1.00 57.05 14  B 1 
ATOM 1324 N N   . LEU B 2 15  ? -11.481 18.694  6.979   1.00 92.54 15  B 1 
ATOM 1325 C CA  . LEU B 2 15  ? -12.606 19.493  6.512   1.00 92.86 15  B 1 
ATOM 1326 C C   . LEU B 2 15  ? -12.300 20.993  6.598   1.00 93.53 15  B 1 
ATOM 1327 O O   . LEU B 2 15  ? -12.625 21.725  5.670   1.00 92.34 15  B 1 
ATOM 1328 C CB  . LEU B 2 15  ? -13.836 19.105  7.344   1.00 92.27 15  B 1 
ATOM 1329 C CG  . LEU B 2 15  ? -15.159 19.751  6.886   1.00 89.60 15  B 1 
ATOM 1330 C CD1 . LEU B 2 15  ? -15.583 19.259  5.507   1.00 85.87 15  B 1 
ATOM 1331 C CD2 . LEU B 2 15  ? -16.248 19.374  7.890   1.00 85.40 15  B 1 
ATOM 1332 N N   . LEU B 2 16  ? -11.628 21.423  7.668   1.00 93.85 16  B 1 
ATOM 1333 C CA  . LEU B 2 16  ? -11.196 22.806  7.852   1.00 93.62 16  B 1 
ATOM 1334 C C   . LEU B 2 16  ? -9.975  23.165  6.982   1.00 93.51 16  B 1 
ATOM 1335 O O   . LEU B 2 16  ? -9.908  24.263  6.450   1.00 92.15 16  B 1 
ATOM 1336 C CB  . LEU B 2 16  ? -10.889 23.034  9.346   1.00 93.23 16  B 1 
ATOM 1337 C CG  . LEU B 2 16  ? -12.113 22.922  10.283  1.00 90.86 16  B 1 
ATOM 1338 C CD1 . LEU B 2 16  ? -11.645 23.003  11.732  1.00 86.40 16  B 1 
ATOM 1339 C CD2 . LEU B 2 16  ? -13.140 24.019  10.038  1.00 85.54 16  B 1 
ATOM 1340 N N   . ALA B 2 17  ? -9.027  22.240  6.814   1.00 93.62 17  B 1 
ATOM 1341 C CA  . ALA B 2 17  ? -7.811  22.467  6.046   1.00 93.08 17  B 1 
ATOM 1342 C C   . ALA B 2 17  ? -8.026  22.422  4.521   1.00 92.31 17  B 1 
ATOM 1343 O O   . ALA B 2 17  ? -7.291  23.055  3.766   1.00 89.56 17  B 1 
ATOM 1344 C CB  . ALA B 2 17  ? -6.765  21.439  6.467   1.00 91.88 17  B 1 
ATOM 1345 N N   . GLU B 2 18  ? -9.026  21.668  4.051   1.00 91.17 18  B 1 
ATOM 1346 C CA  . GLU B 2 18  ? -9.321  21.444  2.636   1.00 89.51 18  B 1 
ATOM 1347 C C   . GLU B 2 18  ? -10.770 21.844  2.308   1.00 90.03 18  B 1 
ATOM 1348 O O   . GLU B 2 18  ? -11.622 20.969  2.056   1.00 87.21 18  B 1 
ATOM 1349 C CB  . GLU B 2 18  ? -9.050  19.986  2.251   1.00 86.49 18  B 1 
ATOM 1350 C CG  . GLU B 2 18  ? -7.587  19.543  2.377   1.00 78.14 18  B 1 
ATOM 1351 C CD  . GLU B 2 18  ? -7.413  18.078  1.928   1.00 72.63 18  B 1 
ATOM 1352 O OE1 . GLU B 2 18  ? -6.378  17.461  2.248   1.00 66.33 18  B 1 
ATOM 1353 O OE2 . GLU B 2 18  ? -8.330  17.545  1.241   1.00 66.38 18  B 1 
ATOM 1354 N N   . PRO B 2 19  ? -11.096 23.147  2.308   1.00 90.21 19  B 1 
ATOM 1355 C CA  . PRO B 2 19  ? -12.438 23.613  2.014   1.00 89.91 19  B 1 
ATOM 1356 C C   . PRO B 2 19  ? -12.849 23.261  0.581   1.00 90.90 19  B 1 
ATOM 1357 O O   . PRO B 2 19  ? -12.041 23.226  -0.352  1.00 88.65 19  B 1 
ATOM 1358 C CB  . PRO B 2 19  ? -12.414 25.123  2.267   1.00 87.23 19  B 1 
ATOM 1359 C CG  . PRO B 2 19  ? -10.952 25.497  2.011   1.00 83.71 19  B 1 
ATOM 1360 C CD  . PRO B 2 19  ? -10.194 24.270  2.511   1.00 86.89 19  B 1 
ATOM 1361 N N   . VAL B 2 20  ? -14.144 23.016  0.396   1.00 90.35 20  B 1 
ATOM 1362 C CA  . VAL B 2 20  ? -14.758 22.802  -0.920  1.00 90.52 20  B 1 
ATOM 1363 C C   . VAL B 2 20  ? -15.431 24.098  -1.351  1.00 91.68 20  B 1 
ATOM 1364 O O   . VAL B 2 20  ? -16.193 24.655  -0.563  1.00 90.21 20  B 1 
ATOM 1365 C CB  . VAL B 2 20  ? -15.759 21.634  -0.867  1.00 88.57 20  B 1 
ATOM 1366 C CG1 . VAL B 2 20  ? -16.403 21.390  -2.238  1.00 81.87 20  B 1 
ATOM 1367 C CG2 . VAL B 2 20  ? -15.076 20.341  -0.433  1.00 82.08 20  B 1 
ATOM 1368 N N   . PRO B 2 21  ? -15.219 24.580  -2.592  1.00 89.97 21  B 1 
ATOM 1369 C CA  . PRO B 2 21  ? -15.916 25.756  -3.096  1.00 89.14 21  B 1 
ATOM 1370 C C   . PRO B 2 21  ? -17.439 25.609  -2.962  1.00 90.24 21  B 1 
ATOM 1371 O O   . PRO B 2 21  ? -18.001 24.579  -3.313  1.00 87.99 21  B 1 
ATOM 1372 C CB  . PRO B 2 21  ? -15.485 25.890  -4.564  1.00 86.50 21  B 1 
ATOM 1373 C CG  . PRO B 2 21  ? -14.099 25.233  -4.578  1.00 82.56 21  B 1 
ATOM 1374 C CD  . PRO B 2 21  ? -14.261 24.097  -3.574  1.00 86.17 21  B 1 
ATOM 1375 N N   . GLY B 2 22  ? -18.091 26.642  -2.434  1.00 91.87 22  B 1 
ATOM 1376 C CA  . GLY B 2 22  ? -19.534 26.652  -2.215  1.00 92.75 22  B 1 
ATOM 1377 C C   . GLY B 2 22  ? -20.033 25.831  -1.019  1.00 94.51 22  B 1 
ATOM 1378 O O   . GLY B 2 22  ? -21.239 25.744  -0.820  1.00 93.01 22  B 1 
ATOM 1379 N N   . ILE B 2 23  ? -19.145 25.244  -0.217  1.00 95.34 23  B 1 
ATOM 1380 C CA  . ILE B 2 23  ? -19.498 24.495  0.994   1.00 95.55 23  B 1 
ATOM 1381 C C   . ILE B 2 23  ? -18.633 24.971  2.156   1.00 95.50 23  B 1 
ATOM 1382 O O   . ILE B 2 23  ? -17.404 24.890  2.094   1.00 94.10 23  B 1 
ATOM 1383 C CB  . ILE B 2 23  ? -19.385 22.970  0.784   1.00 94.87 23  B 1 
ATOM 1384 C CG1 . ILE B 2 23  ? -20.356 22.504  -0.333  1.00 91.96 23  B 1 
ATOM 1385 C CG2 . ILE B 2 23  ? -19.660 22.214  2.095   1.00 91.53 23  B 1 
ATOM 1386 C CD1 . ILE B 2 23  ? -20.286 21.018  -0.677  1.00 86.81 23  B 1 
ATOM 1387 N N   . LYS B 2 24  ? -19.276 25.405  3.249   1.00 96.21 24  B 1 
ATOM 1388 C CA  . LYS B 2 24  ? -18.630 25.686  4.531   1.00 95.87 24  B 1 
ATOM 1389 C C   . LYS B 2 24  ? -19.211 24.749  5.591   1.00 96.48 24  B 1 
ATOM 1390 O O   . LYS B 2 24  ? -20.423 24.576  5.646   1.00 95.53 24  B 1 
ATOM 1391 C CB  . LYS B 2 24  ? -18.822 27.168  4.886   1.00 93.96 24  B 1 
ATOM 1392 C CG  . LYS B 2 24  ? -17.872 27.618  5.998   1.00 82.02 24  B 1 
ATOM 1393 C CD  . LYS B 2 24  ? -18.151 29.066  6.460   1.00 76.73 24  B 1 
ATOM 1394 C CE  . LYS B 2 24  ? -17.076 29.447  7.472   1.00 65.09 24  B 1 
ATOM 1395 N NZ  . LYS B 2 24  ? -17.511 30.441  8.479   1.00 56.27 24  B 1 
ATOM 1396 N N   . ALA B 2 25  ? -18.364 24.147  6.414   1.00 96.38 25  B 1 
ATOM 1397 C CA  . ALA B 2 25  ? -18.782 23.324  7.544   1.00 96.29 25  B 1 
ATOM 1398 C C   . ALA B 2 25  ? -17.833 23.566  8.718   1.00 96.13 25  B 1 
ATOM 1399 O O   . ALA B 2 25  ? -16.629 23.359  8.583   1.00 94.55 25  B 1 
ATOM 1400 C CB  . ALA B 2 25  ? -18.825 21.857  7.129   1.00 95.65 25  B 1 
ATOM 1401 N N   . GLU B 2 26  ? -18.389 23.991  9.853   1.00 96.38 26  B 1 
ATOM 1402 C CA  . GLU B 2 26  ? -17.637 24.303  11.066  1.00 95.81 26  B 1 
ATOM 1403 C C   . GLU B 2 26  ? -18.197 23.489  12.238  1.00 96.44 26  B 1 
ATOM 1404 O O   . GLU B 2 26  ? -19.424 23.387  12.373  1.00 95.39 26  B 1 
ATOM 1405 C CB  . GLU B 2 26  ? -17.683 25.814  11.347  1.00 93.47 26  B 1 
ATOM 1406 C CG  . GLU B 2 26  ? -16.813 26.576  10.342  1.00 83.61 26  B 1 
ATOM 1407 C CD  . GLU B 2 26  ? -16.915 28.108  10.410  1.00 79.50 26  B 1 
ATOM 1408 O OE1 . GLU B 2 26  ? -15.913 28.774  10.106  1.00 72.48 26  B 1 
ATOM 1409 O OE2 . GLU B 2 26  ? -18.031 28.656  10.539  1.00 71.93 26  B 1 
ATOM 1410 N N   . PRO B 2 27  ? -17.359 22.862  13.068  1.00 96.29 27  B 1 
ATOM 1411 C CA  . PRO B 2 27  ? -17.825 22.182  14.268  1.00 96.15 27  B 1 
ATOM 1412 C C   . PRO B 2 27  ? -18.400 23.206  15.256  1.00 96.28 27  B 1 
ATOM 1413 O O   . PRO B 2 27  ? -17.879 24.315  15.379  1.00 94.77 27  B 1 
ATOM 1414 C CB  . PRO B 2 27  ? -16.605 21.464  14.827  1.00 94.90 27  B 1 
ATOM 1415 C CG  . PRO B 2 27  ? -15.436 22.339  14.374  1.00 91.94 27  B 1 
ATOM 1416 C CD  . PRO B 2 27  ? -15.903 22.868  13.020  1.00 94.84 27  B 1 
ATOM 1417 N N   . ASP B 2 28  ? -19.436 22.806  15.977  1.00 96.31 28  B 1 
ATOM 1418 C CA  . ASP B 2 28  ? -19.956 23.583  17.104  1.00 96.12 28  B 1 
ATOM 1419 C C   . ASP B 2 28  ? -18.918 23.659  18.233  1.00 95.74 28  B 1 
ATOM 1420 O O   . ASP B 2 28  ? -18.250 22.669  18.556  1.00 94.00 28  B 1 
ATOM 1421 C CB  . ASP B 2 28  ? -21.266 22.954  17.583  1.00 95.86 28  B 1 
ATOM 1422 C CG  . ASP B 2 28  ? -21.912 23.791  18.683  1.00 94.50 28  B 1 
ATOM 1423 O OD1 . ASP B 2 28  ? -21.656 23.470  19.867  1.00 87.50 28  B 1 
ATOM 1424 O OD2 . ASP B 2 28  ? -22.636 24.744  18.344  1.00 87.70 28  B 1 
ATOM 1425 N N   . GLU B 2 29  ? -18.786 24.841  18.845  1.00 94.42 29  B 1 
ATOM 1426 C CA  . GLU B 2 29  ? -17.785 25.079  19.896  1.00 93.58 29  B 1 
ATOM 1427 C C   . GLU B 2 29  ? -18.055 24.253  21.163  1.00 93.27 29  B 1 
ATOM 1428 O O   . GLU B 2 29  ? -17.131 23.833  21.850  1.00 88.76 29  B 1 
ATOM 1429 C CB  . GLU B 2 29  ? -17.749 26.564  20.257  1.00 91.63 29  B 1 
ATOM 1430 C CG  . GLU B 2 29  ? -17.264 27.462  19.098  1.00 80.61 29  B 1 
ATOM 1431 C CD  . GLU B 2 29  ? -17.100 28.931  19.504  1.00 71.11 29  B 1 
ATOM 1432 O OE1 . GLU B 2 29  ? -16.506 29.688  18.685  1.00 63.40 29  B 1 
ATOM 1433 O OE2 . GLU B 2 29  ? -17.524 29.309  20.615  1.00 63.95 29  B 1 
ATOM 1434 N N   . SER B 2 30  ? -19.339 23.998  21.460  1.00 93.45 30  B 1 
ATOM 1435 C CA  . SER B 2 30  ? -19.777 23.274  22.647  1.00 93.31 30  B 1 
ATOM 1436 C C   . SER B 2 30  ? -19.886 21.766  22.414  1.00 93.68 30  B 1 
ATOM 1437 O O   . SER B 2 30  ? -19.762 20.983  23.356  1.00 89.89 30  B 1 
ATOM 1438 C CB  . SER B 2 30  ? -21.129 23.810  23.113  1.00 91.72 30  B 1 
ATOM 1439 O OG  . SER B 2 30  ? -21.040 25.200  23.383  1.00 81.23 30  B 1 
ATOM 1440 N N   . ASN B 2 31  ? -20.146 21.341  21.173  1.00 93.60 31  B 1 
ATOM 1441 C CA  . ASN B 2 31  ? -20.328 19.938  20.832  1.00 94.21 31  B 1 
ATOM 1442 C C   . ASN B 2 31  ? -19.716 19.611  19.467  1.00 94.63 31  B 1 
ATOM 1443 O O   . ASN B 2 31  ? -20.359 19.725  18.425  1.00 93.19 31  B 1 
ATOM 1444 C CB  . ASN B 2 31  ? -21.820 19.602  20.908  1.00 92.66 31  B 1 
ATOM 1445 C CG  . ASN B 2 31  ? -22.087 18.114  20.726  1.00 92.09 31  B 1 
ATOM 1446 O OD1 . ASN B 2 31  ? -21.236 17.307  20.371  1.00 87.84 31  B 1 
ATOM 1447 N ND2 . ASN B 2 31  ? -23.308 17.701  20.976  1.00 85.76 31  B 1 
ATOM 1448 N N   . ALA B 2 32  ? -18.515 19.064  19.491  1.00 94.63 32  B 1 
ATOM 1449 C CA  . ALA B 2 32  ? -17.763 18.689  18.295  1.00 94.14 32  B 1 
ATOM 1450 C C   . ALA B 2 32  ? -18.395 17.573  17.427  1.00 95.02 32  B 1 
ATOM 1451 O O   . ALA B 2 32  ? -17.826 17.198  16.399  1.00 93.27 32  B 1 
ATOM 1452 C CB  . ALA B 2 32  ? -16.345 18.316  18.756  1.00 92.18 32  B 1 
ATOM 1453 N N   . ARG B 2 33  ? -19.566 17.033  17.806  1.00 95.75 33  B 1 
ATOM 1454 C CA  . ARG B 2 33  ? -20.395 16.164  16.966  1.00 96.32 33  B 1 
ATOM 1455 C C   . ARG B 2 33  ? -21.431 16.938  16.144  1.00 96.99 33  B 1 
ATOM 1456 O O   . ARG B 2 33  ? -21.980 16.375  15.200  1.00 95.99 33  B 1 
ATOM 1457 C CB  . ARG B 2 33  ? -21.085 15.079  17.810  1.00 95.71 33  B 1 
ATOM 1458 C CG  . ARG B 2 33  ? -20.101 14.081  18.415  1.00 93.89 33  B 1 
ATOM 1459 C CD  . ARG B 2 33  ? -20.870 13.027  19.247  1.00 91.97 33  B 1 
ATOM 1460 N NE  . ARG B 2 33  ? -20.007 11.920  19.706  1.00 88.92 33  B 1 
ATOM 1461 C CZ  . ARG B 2 33  ? -19.726 10.805  19.068  1.00 88.80 33  B 1 
ATOM 1462 N NH1 . ARG B 2 33  ? -20.123 10.579  17.851  1.00 78.57 33  B 1 
ATOM 1463 N NH2 . ARG B 2 33  ? -19.040 9.869   19.643  1.00 83.36 33  B 1 
ATOM 1464 N N   . TYR B 2 34  ? -21.701 18.199  16.468  1.00 97.27 34  B 1 
ATOM 1465 C CA  . TYR B 2 34  ? -22.542 19.098  15.685  1.00 97.46 34  B 1 
ATOM 1466 C C   . TYR B 2 34  ? -21.682 19.962  14.767  1.00 97.42 34  B 1 
ATOM 1467 O O   . TYR B 2 34  ? -20.607 20.416  15.158  1.00 96.63 34  B 1 
ATOM 1468 C CB  . TYR B 2 34  ? -23.431 19.962  16.592  1.00 96.79 34  B 1 
ATOM 1469 C CG  . TYR B 2 34  ? -24.658 19.234  17.100  1.00 92.75 34  B 1 
ATOM 1470 C CD1 . TYR B 2 34  ? -25.865 19.281  16.373  1.00 85.93 34  B 1 
ATOM 1471 C CD2 . TYR B 2 34  ? -24.599 18.502  18.301  1.00 85.26 34  B 1 
ATOM 1472 C CE1 . TYR B 2 34  ? -26.998 18.602  16.835  1.00 81.70 34  B 1 
ATOM 1473 C CE2 . TYR B 2 34  ? -25.730 17.804  18.765  1.00 80.14 34  B 1 
ATOM 1474 C CZ  . TYR B 2 34  ? -26.930 17.857  18.031  1.00 81.15 34  B 1 
ATOM 1475 O OH  . TYR B 2 34  ? -28.033 17.173  18.476  1.00 80.84 34  B 1 
ATOM 1476 N N   . PHE B 2 35  ? -22.170 20.189  13.553  1.00 97.49 35  B 1 
ATOM 1477 C CA  . PHE B 2 35  ? -21.549 21.063  12.569  1.00 97.40 35  B 1 
ATOM 1478 C C   . PHE B 2 35  ? -22.576 22.046  12.027  1.00 97.67 35  B 1 
ATOM 1479 O O   . PHE B 2 35  ? -23.660 21.649  11.595  1.00 97.01 35  B 1 
ATOM 1480 C CB  . PHE B 2 35  ? -20.929 20.239  11.428  1.00 97.17 35  B 1 
ATOM 1481 C CG  . PHE B 2 35  ? -19.718 19.417  11.822  1.00 97.06 35  B 1 
ATOM 1482 C CD1 . PHE B 2 35  ? -18.429 19.828  11.423  1.00 94.20 35  B 1 
ATOM 1483 C CD2 . PHE B 2 35  ? -19.858 18.252  12.600  1.00 94.29 35  B 1 
ATOM 1484 C CE1 . PHE B 2 35  ? -17.299 19.085  11.807  1.00 93.60 35  B 1 
ATOM 1485 C CE2 . PHE B 2 35  ? -18.735 17.520  12.997  1.00 93.54 35  B 1 
ATOM 1486 C CZ  . PHE B 2 35  ? -17.453 17.936  12.605  1.00 95.11 35  B 1 
ATOM 1487 N N   . HIS B 2 36  ? -22.208 23.313  12.005  1.00 97.45 36  B 1 
ATOM 1488 C CA  . HIS B 2 36  ? -22.913 24.366  11.282  1.00 97.33 36  B 1 
ATOM 1489 C C   . HIS B 2 36  ? -22.437 24.358  9.832   1.00 97.25 36  B 1 
ATOM 1490 O O   . HIS B 2 36  ? -21.243 24.476  9.562   1.00 96.27 36  B 1 
ATOM 1491 C CB  . HIS B 2 36  ? -22.659 25.716  11.957  1.00 96.76 36  B 1 
ATOM 1492 C CG  . HIS B 2 36  ? -23.135 25.726  13.384  1.00 95.50 36  B 1 
ATOM 1493 N ND1 . HIS B 2 36  ? -24.459 25.745  13.801  1.00 85.79 36  B 1 
ATOM 1494 C CD2 . HIS B 2 36  ? -22.333 25.634  14.497  1.00 85.64 36  B 1 
ATOM 1495 C CE1 . HIS B 2 36  ? -24.449 25.663  15.130  1.00 87.51 36  B 1 
ATOM 1496 N NE2 . HIS B 2 36  ? -23.186 25.591  15.583  1.00 88.65 36  B 1 
ATOM 1497 N N   . VAL B 2 37  ? -23.367 24.181  8.899   1.00 97.59 37  B 1 
ATOM 1498 C CA  . VAL B 2 37  ? -23.081 24.010  7.475   1.00 97.62 37  B 1 
ATOM 1499 C C   . VAL B 2 37  ? -23.758 25.112  6.672   1.00 97.72 37  B 1 
ATOM 1500 O O   . VAL B 2 37  ? -24.906 25.464  6.919   1.00 96.97 37  B 1 
ATOM 1501 C CB  . VAL B 2 37  ? -23.511 22.616  6.991   1.00 97.15 37  B 1 
ATOM 1502 C CG1 . VAL B 2 37  ? -23.245 22.424  5.501   1.00 94.60 37  B 1 
ATOM 1503 C CG2 . VAL B 2 37  ? -22.770 21.509  7.754   1.00 94.69 37  B 1 
ATOM 1504 N N   . VAL B 2 38  ? -23.053 25.612  5.672   1.00 97.43 38  B 1 
ATOM 1505 C CA  . VAL B 2 38  ? -23.588 26.505  4.644   1.00 97.24 38  B 1 
ATOM 1506 C C   . VAL B 2 38  ? -23.248 25.922  3.278   1.00 97.20 38  B 1 
ATOM 1507 O O   . VAL B 2 38  ? -22.092 25.601  3.010   1.00 96.31 38  B 1 
ATOM 1508 C CB  . VAL B 2 38  ? -23.049 27.941  4.804   1.00 96.19 38  B 1 
ATOM 1509 C CG1 . VAL B 2 38  ? -23.694 28.881  3.786   1.00 91.32 38  B 1 
ATOM 1510 C CG2 . VAL B 2 38  ? -23.331 28.507  6.201   1.00 90.76 38  B 1 
ATOM 1511 N N   . ILE B 2 39  ? -24.275 25.785  2.421   1.00 97.09 39  B 1 
ATOM 1512 C CA  . ILE B 2 39  ? -24.147 25.279  1.052   1.00 96.97 39  B 1 
ATOM 1513 C C   . ILE B 2 39  ? -24.664 26.347  0.089   1.00 96.91 39  B 1 
ATOM 1514 O O   . ILE B 2 39  ? -25.790 26.825  0.245   1.00 95.98 39  B 1 
ATOM 1515 C CB  . ILE B 2 39  ? -24.890 23.931  0.890   1.00 95.67 39  B 1 
ATOM 1516 C CG1 . ILE B 2 39  ? -24.270 22.848  1.813   1.00 85.59 39  B 1 
ATOM 1517 C CG2 . ILE B 2 39  ? -24.873 23.464  -0.573  1.00 83.32 39  B 1 
ATOM 1518 C CD1 . ILE B 2 39  ? -24.933 21.469  1.710   1.00 85.15 39  B 1 
ATOM 1519 N N   . ALA B 2 40  ? -23.870 26.698  -0.911  1.00 96.45 40  B 1 
ATOM 1520 C CA  . ALA B 2 40  ? -24.328 27.517  -2.024  1.00 96.00 40  B 1 
ATOM 1521 C C   . ALA B 2 40  ? -25.211 26.686  -2.969  1.00 96.25 40  B 1 
ATOM 1522 O O   . ALA B 2 40  ? -24.906 25.524  -3.246  1.00 95.35 40  B 1 
ATOM 1523 C CB  . ALA B 2 40  ? -23.118 28.105  -2.750  1.00 94.80 40  B 1 
ATOM 1524 N N   . GLY B 2 41  ? -26.293 27.282  -3.477  1.00 95.78 41  B 1 
ATOM 1525 C CA  . GLY B 2 41  ? -27.121 26.658  -4.506  1.00 95.57 41  B 1 
ATOM 1526 C C   . GLY B 2 41  ? -26.296 26.371  -5.764  1.00 95.44 41  B 1 
ATOM 1527 O O   . GLY B 2 41  ? -25.475 27.205  -6.159  1.00 94.11 41  B 1 
ATOM 1528 N N   . PRO B 2 42  ? -26.471 25.198  -6.398  1.00 95.29 42  B 1 
ATOM 1529 C CA  . PRO B 2 42  ? -25.693 24.842  -7.574  1.00 94.75 42  B 1 
ATOM 1530 C C   . PRO B 2 42  ? -26.025 25.745  -8.764  1.00 94.28 42  B 1 
ATOM 1531 O O   . PRO B 2 42  ? -27.175 26.161  -8.943  1.00 92.63 42  B 1 
ATOM 1532 C CB  . PRO B 2 42  ? -26.014 23.372  -7.848  1.00 93.72 42  B 1 
ATOM 1533 C CG  . PRO B 2 42  ? -27.393 23.177  -7.229  1.00 91.52 42  B 1 
ATOM 1534 C CD  . PRO B 2 42  ? -27.398 24.142  -6.044  1.00 94.45 42  B 1 
ATOM 1535 N N   . GLN B 2 43  ? -25.026 26.003  -9.603  1.00 92.91 43  B 1 
ATOM 1536 C CA  . GLN B 2 43  ? -25.206 26.776  -10.835 1.00 91.48 43  B 1 
ATOM 1537 C C   . GLN B 2 43  ? -26.201 26.097  -11.787 1.00 91.53 43  B 1 
ATOM 1538 O O   . GLN B 2 43  ? -26.300 24.873  -11.814 1.00 89.27 43  B 1 
ATOM 1539 C CB  . GLN B 2 43  ? -23.857 26.959  -11.542 1.00 88.73 43  B 1 
ATOM 1540 C CG  . GLN B 2 43  ? -22.893 27.887  -10.789 1.00 79.39 43  B 1 
ATOM 1541 C CD  . GLN B 2 43  ? -21.568 28.073  -11.536 1.00 73.43 43  B 1 
ATOM 1542 O OE1 . GLN B 2 43  ? -21.226 27.354  -12.458 1.00 65.77 43  B 1 
ATOM 1543 N NE2 . GLN B 2 43  ? -20.771 29.041  -11.147 1.00 62.35 43  B 1 
ATOM 1544 N N   . ASP B 2 44  ? -26.901 26.886  -12.586 1.00 91.15 44  B 1 
ATOM 1545 C CA  . ASP B 2 44  ? -27.961 26.449  -13.508 1.00 90.96 44  B 1 
ATOM 1546 C C   . ASP B 2 44  ? -29.081 25.643  -12.826 1.00 92.27 44  B 1 
ATOM 1547 O O   . ASP B 2 44  ? -29.677 24.743  -13.414 1.00 89.71 44  B 1 
ATOM 1548 C CB  . ASP B 2 44  ? -27.392 25.746  -14.754 1.00 88.76 44  B 1 
ATOM 1549 C CG  . ASP B 2 44  ? -26.304 26.534  -15.471 1.00 82.66 44  B 1 
ATOM 1550 O OD1 . ASP B 2 44  ? -26.337 27.782  -15.456 1.00 76.53 44  B 1 
ATOM 1551 O OD2 . ASP B 2 44  ? -25.375 25.882  -16.010 1.00 74.70 44  B 1 
ATOM 1552 N N   . SER B 2 45  ? -29.368 25.971  -11.565 1.00 93.33 45  B 1 
ATOM 1553 C CA  . SER B 2 45  ? -30.502 25.445  -10.820 1.00 94.31 45  B 1 
ATOM 1554 C C   . SER B 2 45  ? -31.387 26.591  -10.334 1.00 95.17 45  B 1 
ATOM 1555 O O   . SER B 2 45  ? -30.925 27.728  -10.216 1.00 94.42 45  B 1 
ATOM 1556 C CB  . SER B 2 45  ? -30.004 24.578  -9.655  1.00 94.08 45  B 1 
ATOM 1557 O OG  . SER B 2 45  ? -29.574 25.384  -8.575  1.00 92.45 45  B 1 
ATOM 1558 N N   . PRO B 2 46  ? -32.655 26.329  -9.980  1.00 95.82 46  B 1 
ATOM 1559 C CA  . PRO B 2 46  ? -33.493 27.360  -9.364  1.00 95.94 46  B 1 
ATOM 1560 C C   . PRO B 2 46  ? -32.985 27.840  -7.995  1.00 96.44 46  B 1 
ATOM 1561 O O   . PRO B 2 46  ? -33.491 28.822  -7.469  1.00 95.12 46  B 1 
ATOM 1562 C CB  . PRO B 2 46  ? -34.887 26.722  -9.273  1.00 94.88 46  B 1 
ATOM 1563 C CG  . PRO B 2 46  ? -34.600 25.224  -9.210  1.00 92.28 46  B 1 
ATOM 1564 C CD  . PRO B 2 46  ? -33.374 25.079  -10.110 1.00 95.28 46  B 1 
ATOM 1565 N N   . PHE B 2 47  ? -31.976 27.171  -7.436  1.00 96.63 47  B 1 
ATOM 1566 C CA  . PHE B 2 47  ? -31.338 27.500  -6.169  1.00 96.74 47  B 1 
ATOM 1567 C C   . PHE B 2 47  ? -30.047 28.329  -6.340  1.00 96.74 47  B 1 
ATOM 1568 O O   . PHE B 2 47  ? -29.433 28.696  -5.342  1.00 95.57 47  B 1 
ATOM 1569 C CB  . PHE B 2 47  ? -31.071 26.203  -5.394  1.00 96.76 47  B 1 
ATOM 1570 C CG  . PHE B 2 47  ? -32.257 25.260  -5.348  1.00 96.91 47  B 1 
ATOM 1571 C CD1 . PHE B 2 47  ? -33.389 25.584  -4.579  1.00 94.64 47  B 1 
ATOM 1572 C CD2 . PHE B 2 47  ? -32.271 24.096  -6.134  1.00 94.56 47  B 1 
ATOM 1573 C CE1 . PHE B 2 47  ? -34.517 24.753  -4.590  1.00 93.98 47  B 1 
ATOM 1574 C CE2 . PHE B 2 47  ? -33.399 23.262  -6.153  1.00 93.75 47  B 1 
ATOM 1575 C CZ  . PHE B 2 47  ? -34.524 23.593  -5.385  1.00 95.39 47  B 1 
ATOM 1576 N N   . GLU B 2 48  ? -29.646 28.636  -7.572  1.00 95.88 48  B 1 
ATOM 1577 C CA  . GLU B 2 48  ? -28.459 29.443  -7.858  1.00 95.47 48  B 1 
ATOM 1578 C C   . GLU B 2 48  ? -28.544 30.822  -7.197  1.00 95.39 48  B 1 
ATOM 1579 O O   . GLU B 2 48  ? -29.596 31.454  -7.144  1.00 93.33 48  B 1 
ATOM 1580 C CB  . GLU B 2 48  ? -28.244 29.552  -9.374  1.00 93.92 48  B 1 
ATOM 1581 C CG  . GLU B 2 48  ? -26.945 30.304  -9.725  1.00 91.60 48  B 1 
ATOM 1582 C CD  . GLU B 2 48  ? -26.569 30.251  -11.209 1.00 89.19 48  B 1 
ATOM 1583 O OE1 . GLU B 2 48  ? -25.420 30.647  -11.520 1.00 82.92 48  B 1 
ATOM 1584 O OE2 . GLU B 2 48  ? -27.397 29.810  -12.034 1.00 82.50 48  B 1 
ATOM 1585 N N   . GLY B 2 49  ? -27.415 31.273  -6.647  1.00 95.01 49  B 1 
ATOM 1586 C CA  . GLY B 2 49  ? -27.313 32.495  -5.849  1.00 94.95 49  B 1 
ATOM 1587 C C   . GLY B 2 49  ? -27.835 32.370  -4.411  1.00 95.74 49  B 1 
ATOM 1588 O O   . GLY B 2 49  ? -27.567 33.246  -3.592  1.00 93.73 49  B 1 
ATOM 1589 N N   . GLY B 2 50  ? -28.545 31.287  -4.091  1.00 95.70 50  B 1 
ATOM 1590 C CA  . GLY B 2 50  ? -28.992 31.005  -2.732  1.00 95.97 50  B 1 
ATOM 1591 C C   . GLY B 2 50  ? -27.873 30.490  -1.831  1.00 96.42 50  B 1 
ATOM 1592 O O   . GLY B 2 50  ? -26.957 29.801  -2.266  1.00 95.19 50  B 1 
ATOM 1593 N N   . THR B 2 51  ? -27.990 30.798  -0.541  1.00 96.97 51  B 1 
ATOM 1594 C CA  . THR B 2 51  ? -27.099 30.298  0.511   1.00 96.98 51  B 1 
ATOM 1595 C C   . THR B 2 51  ? -27.935 29.596  1.572   1.00 97.21 51  B 1 
ATOM 1596 O O   . THR B 2 51  ? -28.702 30.222  2.305   1.00 95.82 51  B 1 
ATOM 1597 C CB  . THR B 2 51  ? -26.278 31.446  1.112   1.00 95.25 51  B 1 
ATOM 1598 O OG1 . THR B 2 51  ? -25.534 32.076  0.096   1.00 85.89 51  B 1 
ATOM 1599 C CG2 . THR B 2 51  ? -25.273 30.954  2.139   1.00 82.37 51  B 1 
ATOM 1600 N N   . PHE B 2 52  ? -27.798 28.271  1.662   1.00 97.08 52  B 1 
ATOM 1601 C CA  . PHE B 2 52  ? -28.628 27.425  2.506   1.00 97.21 52  B 1 
ATOM 1602 C C   . PHE B 2 52  ? -27.867 26.997  3.759   1.00 97.36 52  B 1 
ATOM 1603 O O   . PHE B 2 52  ? -26.790 26.407  3.664   1.00 96.67 52  B 1 
ATOM 1604 C CB  . PHE B 2 52  ? -29.114 26.212  1.704   1.00 97.13 52  B 1 
ATOM 1605 C CG  . PHE B 2 52  ? -29.934 26.588  0.491   1.00 97.30 52  B 1 
ATOM 1606 C CD1 . PHE B 2 52  ? -31.330 26.742  0.591   1.00 95.73 52  B 1 
ATOM 1607 C CD2 . PHE B 2 52  ? -29.302 26.851  -0.736  1.00 95.82 52  B 1 
ATOM 1608 C CE1 . PHE B 2 52  ? -32.081 27.150  -0.511  1.00 95.41 52  B 1 
ATOM 1609 C CE2 . PHE B 2 52  ? -30.053 27.268  -1.846  1.00 95.32 52  B 1 
ATOM 1610 C CZ  . PHE B 2 52  ? -31.441 27.423  -1.737  1.00 96.23 52  B 1 
ATOM 1611 N N   . LYS B 2 53  ? -28.440 27.269  4.945   1.00 97.26 53  B 1 
ATOM 1612 C CA  . LYS B 2 53  ? -27.916 26.798  6.222   1.00 97.31 53  B 1 
ATOM 1613 C C   . LYS B 2 53  ? -28.449 25.395  6.513   1.00 97.48 53  B 1 
ATOM 1614 O O   . LYS B 2 53  ? -29.634 25.127  6.319   1.00 96.75 53  B 1 
ATOM 1615 C CB  . LYS B 2 53  ? -28.247 27.790  7.354   1.00 96.66 53  B 1 
ATOM 1616 C CG  . LYS B 2 53  ? -27.553 29.150  7.132   1.00 90.93 53  B 1 
ATOM 1617 C CD  . LYS B 2 53  ? -27.860 30.159  8.254   1.00 85.34 53  B 1 
ATOM 1618 C CE  . LYS B 2 53  ? -27.153 31.479  7.938   1.00 74.26 53  B 1 
ATOM 1619 N NZ  . LYS B 2 53  ? -27.436 32.545  8.931   1.00 64.51 53  B 1 
ATOM 1620 N N   . LEU B 2 54  ? -27.574 24.514  6.974   1.00 97.64 54  B 1 
ATOM 1621 C CA  . LEU B 2 54  ? -27.907 23.175  7.432   1.00 97.76 54  B 1 
ATOM 1622 C C   . LEU B 2 54  ? -27.266 22.900  8.794   1.00 97.84 54  B 1 
ATOM 1623 O O   . LEU B 2 54  ? -26.263 23.511  9.167   1.00 96.95 54  B 1 
ATOM 1624 C CB  . LEU B 2 54  ? -27.465 22.088  6.422   1.00 97.51 54  B 1 
ATOM 1625 C CG  . LEU B 2 54  ? -28.031 22.195  4.989   1.00 96.11 54  B 1 
ATOM 1626 C CD1 . LEU B 2 54  ? -27.164 23.089  4.092   1.00 90.83 54  B 1 
ATOM 1627 C CD2 . LEU B 2 54  ? -28.051 20.817  4.341   1.00 90.25 54  B 1 
ATOM 1628 N N   . GLU B 2 55  ? -27.828 21.940  9.513   1.00 97.70 55  B 1 
ATOM 1629 C CA  . GLU B 2 55  ? -27.200 21.307  10.673  1.00 97.53 55  B 1 
ATOM 1630 C C   . GLU B 2 55  ? -26.828 19.867  10.332  1.00 97.74 55  B 1 
ATOM 1631 O O   . GLU B 2 55  ? -27.623 19.134  9.735   1.00 96.84 55  B 1 
ATOM 1632 C CB  . GLU B 2 55  ? -28.137 21.337  11.878  1.00 95.74 55  B 1 
ATOM 1633 C CG  . GLU B 2 55  ? -28.192 22.710  12.548  1.00 81.28 55  B 1 
ATOM 1634 C CD  . GLU B 2 55  ? -29.259 22.755  13.652  1.00 79.18 55  B 1 
ATOM 1635 O OE1 . GLU B 2 55  ? -29.459 23.834  14.246  1.00 72.72 55  B 1 
ATOM 1636 O OE2 . GLU B 2 55  ? -29.979 21.745  13.866  1.00 76.22 55  B 1 
ATOM 1637 N N   . LEU B 2 56  ? -25.637 19.458  10.756  1.00 97.68 56  B 1 
ATOM 1638 C CA  . LEU B 2 56  ? -25.171 18.083  10.660  1.00 97.70 56  B 1 
ATOM 1639 C C   . LEU B 2 56  ? -24.780 17.570  12.044  1.00 97.75 56  B 1 
ATOM 1640 O O   . LEU B 2 56  ? -24.031 18.227  12.764  1.00 96.85 56  B 1 
ATOM 1641 C CB  . LEU B 2 56  ? -24.039 18.011  9.614   1.00 97.28 56  B 1 
ATOM 1642 C CG  . LEU B 2 56  ? -23.444 16.606  9.382   1.00 96.90 56  B 1 
ATOM 1643 C CD1 . LEU B 2 56  ? -22.877 16.519  7.963   1.00 92.92 56  B 1 
ATOM 1644 C CD2 . LEU B 2 56  ? -22.287 16.278  10.333  1.00 92.12 56  B 1 
ATOM 1645 N N   . PHE B 2 57  ? -25.257 16.378  12.405  1.00 97.52 57  B 1 
ATOM 1646 C CA  . PHE B 2 57  ? -24.921 15.695  13.656  1.00 97.45 57  B 1 
ATOM 1647 C C   . PHE B 2 57  ? -24.314 14.320  13.387  1.00 97.39 57  B 1 
ATOM 1648 O O   . PHE B 2 57  ? -24.860 13.525  12.618  1.00 96.61 57  B 1 
ATOM 1649 C CB  . PHE B 2 57  ? -26.167 15.594  14.538  1.00 96.89 57  B 1 
ATOM 1650 C CG  . PHE B 2 57  ? -25.950 14.800  15.814  1.00 93.77 57  B 1 
ATOM 1651 C CD1 . PHE B 2 57  ? -26.633 13.585  16.022  1.00 87.02 57  B 1 
ATOM 1652 C CD2 . PHE B 2 57  ? -25.048 15.261  16.787  1.00 86.92 57  B 1 
ATOM 1653 C CE1 . PHE B 2 57  ? -26.429 12.857  17.207  1.00 84.87 57  B 1 
ATOM 1654 C CE2 . PHE B 2 57  ? -24.840 14.532  17.972  1.00 83.21 57  B 1 
ATOM 1655 C CZ  . PHE B 2 57  ? -25.537 13.333  18.186  1.00 85.51 57  B 1 
ATOM 1656 N N   . LEU B 2 58  ? -23.200 14.019  14.054  1.00 97.02 58  B 1 
ATOM 1657 C CA  . LEU B 2 58  ? -22.547 12.717  14.024  1.00 96.75 58  B 1 
ATOM 1658 C C   . LEU B 2 58  ? -23.038 11.870  15.206  1.00 96.49 58  B 1 
ATOM 1659 O O   . LEU B 2 58  ? -22.670 12.171  16.351  1.00 95.39 58  B 1 
ATOM 1660 C CB  . LEU B 2 58  ? -21.019 12.893  14.064  1.00 96.45 58  B 1 
ATOM 1661 C CG  . LEU B 2 58  ? -20.428 13.772  12.942  1.00 95.75 58  B 1 
ATOM 1662 C CD1 . LEU B 2 58  ? -18.907 13.828  13.089  1.00 93.55 58  B 1 
ATOM 1663 C CD2 . LEU B 2 58  ? -20.771 13.243  11.553  1.00 93.36 58  B 1 
ATOM 1664 N N   . PRO B 2 59  ? -23.856 10.820  14.983  1.00 96.26 59  B 1 
ATOM 1665 C CA  . PRO B 2 59  ? -24.301 9.940   16.056  1.00 95.61 59  B 1 
ATOM 1666 C C   . PRO B 2 59  ? -23.125 9.178   16.691  1.00 95.12 59  B 1 
ATOM 1667 O O   . PRO B 2 59  ? -22.010 9.178   16.164  1.00 93.81 59  B 1 
ATOM 1668 C CB  . PRO B 2 59  ? -25.326 9.007   15.402  1.00 94.87 59  B 1 
ATOM 1669 C CG  . PRO B 2 59  ? -24.848 8.917   13.953  1.00 93.37 59  B 1 
ATOM 1670 C CD  . PRO B 2 59  ? -24.306 10.318  13.690  1.00 95.65 59  B 1 
ATOM 1671 N N   . GLU B 2 60  ? -23.369 8.516   17.827  1.00 94.57 60  B 1 
ATOM 1672 C CA  . GLU B 2 60  ? -22.311 7.822   18.575  1.00 93.59 60  B 1 
ATOM 1673 C C   . GLU B 2 60  ? -21.658 6.703   17.757  1.00 93.19 60  B 1 
ATOM 1674 O O   . GLU B 2 60  ? -20.447 6.511   17.816  1.00 90.85 60  B 1 
ATOM 1675 C CB  . GLU B 2 60  ? -22.891 7.301   19.896  1.00 92.17 60  B 1 
ATOM 1676 C CG  . GLU B 2 60  ? -21.808 6.864   20.915  1.00 80.62 60  B 1 
ATOM 1677 C CD  . GLU B 2 60  ? -20.812 7.995   21.249  1.00 72.95 60  B 1 
ATOM 1678 O OE1 . GLU B 2 60  ? -19.614 7.706   21.427  1.00 65.46 60  B 1 
ATOM 1679 O OE2 . GLU B 2 60  ? -21.204 9.181   21.238  1.00 64.11 60  B 1 
ATOM 1680 N N   . GLU B 2 61  ? -22.435 6.025   16.911  1.00 90.96 61  B 1 
ATOM 1681 C CA  . GLU B 2 61  ? -22.002 4.936   16.039  1.00 90.07 61  B 1 
ATOM 1682 C C   . GLU B 2 61  ? -21.286 5.413   14.761  1.00 90.70 61  B 1 
ATOM 1683 O O   . GLU B 2 61  ? -20.891 4.592   13.930  1.00 88.83 61  B 1 
ATOM 1684 C CB  . GLU B 2 61  ? -23.194 4.047   15.667  1.00 88.31 61  B 1 
ATOM 1685 C CG  . GLU B 2 61  ? -24.026 3.528   16.855  1.00 80.79 61  B 1 
ATOM 1686 C CD  . GLU B 2 61  ? -25.026 4.545   17.436  1.00 72.18 61  B 1 
ATOM 1687 O OE1 . GLU B 2 61  ? -25.662 4.204   18.453  1.00 63.95 61  B 1 
ATOM 1688 O OE2 . GLU B 2 61  ? -25.166 5.658   16.866  1.00 63.75 61  B 1 
ATOM 1689 N N   . TYR B 2 62  ? -21.107 6.719   14.567  1.00 90.89 62  B 1 
ATOM 1690 C CA  . TYR B 2 62  ? -20.358 7.233   13.419  1.00 91.93 62  B 1 
ATOM 1691 C C   . TYR B 2 62  ? -18.900 6.750   13.454  1.00 91.70 62  B 1 
ATOM 1692 O O   . TYR B 2 62  ? -18.253 6.849   14.491  1.00 89.77 62  B 1 
ATOM 1693 C CB  . TYR B 2 62  ? -20.436 8.760   13.372  1.00 92.32 62  B 1 
ATOM 1694 C CG  . TYR B 2 62  ? -19.795 9.368   12.139  1.00 92.75 62  B 1 
ATOM 1695 C CD1 . TYR B 2 62  ? -18.463 9.846   12.166  1.00 86.94 62  B 1 
ATOM 1696 C CD2 . TYR B 2 62  ? -20.520 9.436   10.934  1.00 86.46 62  B 1 
ATOM 1697 C CE1 . TYR B 2 62  ? -17.877 10.386  11.007  1.00 88.12 62  B 1 
ATOM 1698 C CE2 . TYR B 2 62  ? -19.938 9.977   9.780   1.00 86.54 62  B 1 
ATOM 1699 C CZ  . TYR B 2 62  ? -18.614 10.452  9.806   1.00 92.83 62  B 1 
ATOM 1700 O OH  . TYR B 2 62  ? -18.060 10.977  8.673   1.00 92.13 62  B 1 
ATOM 1701 N N   . PRO B 2 63  ? -18.336 6.240   12.341  1.00 90.33 63  B 1 
ATOM 1702 C CA  . PRO B 2 63  ? -18.819 6.261   10.961  1.00 90.65 63  B 1 
ATOM 1703 C C   . PRO B 2 63  ? -19.624 5.021   10.527  1.00 90.74 63  B 1 
ATOM 1704 O O   . PRO B 2 63  ? -19.880 4.865   9.338   1.00 88.82 63  B 1 
ATOM 1705 C CB  . PRO B 2 63  ? -17.551 6.420   10.138  1.00 89.95 63  B 1 
ATOM 1706 C CG  . PRO B 2 63  ? -16.549 5.567   10.911  1.00 86.43 63  B 1 
ATOM 1707 C CD  . PRO B 2 63  ? -16.934 5.841   12.364  1.00 88.40 63  B 1 
ATOM 1708 N N   . MET B 2 64  ? -19.999 4.127   11.440  1.00 89.06 64  B 1 
ATOM 1709 C CA  . MET B 2 64  ? -20.781 2.937   11.058  1.00 88.67 64  B 1 
ATOM 1710 C C   . MET B 2 64  ? -22.256 3.256   10.815  1.00 89.21 64  B 1 
ATOM 1711 O O   . MET B 2 64  ? -22.903 2.594   10.010  1.00 87.59 64  B 1 
ATOM 1712 C CB  . MET B 2 64  ? -20.611 1.820   12.098  1.00 87.26 64  B 1 
ATOM 1713 C CG  . MET B 2 64  ? -19.159 1.353   12.234  1.00 86.50 64  B 1 
ATOM 1714 S SD  . MET B 2 64  ? -18.430 0.690   10.707  1.00 84.38 64  B 1 
ATOM 1715 C CE  . MET B 2 64  ? -16.733 0.482   11.255  1.00 76.03 64  B 1 
ATOM 1716 N N   . ALA B 2 65  ? -22.770 4.308   11.438  1.00 90.81 65  B 1 
ATOM 1717 C CA  . ALA B 2 65  ? -24.058 4.912   11.133  1.00 90.90 65  B 1 
ATOM 1718 C C   . ALA B 2 65  ? -23.878 6.215   10.334  1.00 92.11 65  B 1 
ATOM 1719 O O   . ALA B 2 65  ? -22.868 6.910   10.453  1.00 91.82 65  B 1 
ATOM 1720 C CB  . ALA B 2 65  ? -24.829 5.135   12.435  1.00 89.52 65  B 1 
ATOM 1721 N N   . ALA B 2 66  ? -24.883 6.560   9.522   1.00 93.69 66  B 1 
ATOM 1722 C CA  . ALA B 2 66  ? -24.903 7.788   8.749   1.00 94.26 66  B 1 
ATOM 1723 C C   . ALA B 2 66  ? -25.019 9.034   9.649   1.00 95.34 66  B 1 
ATOM 1724 O O   . ALA B 2 66  ? -25.719 8.983   10.664  1.00 94.90 66  B 1 
ATOM 1725 C CB  . ALA B 2 66  ? -26.058 7.733   7.742   1.00 93.00 66  B 1 
ATOM 1726 N N   . PRO B 2 67  ? -24.428 10.177  9.262   1.00 96.21 67  B 1 
ATOM 1727 C CA  . PRO B 2 67  ? -24.723 11.452  9.904   1.00 96.51 67  B 1 
ATOM 1728 C C   . PRO B 2 67  ? -26.193 11.831  9.713   1.00 96.81 67  B 1 
ATOM 1729 O O   . PRO B 2 67  ? -26.831 11.473  8.720   1.00 95.83 67  B 1 
ATOM 1730 C CB  . PRO B 2 67  ? -23.766 12.465  9.267   1.00 95.77 67  B 1 
ATOM 1731 C CG  . PRO B 2 67  ? -23.515 11.884  7.875   1.00 93.38 67  B 1 
ATOM 1732 C CD  . PRO B 2 67  ? -23.561 10.375  8.106   1.00 95.55 67  B 1 
ATOM 1733 N N   . LYS B 2 68  ? -26.739 12.586  10.671  1.00 96.94 68  B 1 
ATOM 1734 C CA  . LYS B 2 68  ? -28.053 13.221  10.554  1.00 96.97 68  B 1 
ATOM 1735 C C   . LYS B 2 68  ? -27.855 14.621  9.992   1.00 97.36 68  B 1 
ATOM 1736 O O   . LYS B 2 68  ? -27.022 15.355  10.500  1.00 96.55 68  B 1 
ATOM 1737 C CB  . LYS B 2 68  ? -28.764 13.250  11.910  1.00 96.24 68  B 1 
ATOM 1738 C CG  . LYS B 2 68  ? -28.932 11.863  12.578  1.00 91.85 68  B 1 
ATOM 1739 C CD  . LYS B 2 68  ? -29.700 10.866  11.703  1.00 83.58 68  B 1 
ATOM 1740 C CE  . LYS B 2 68  ? -29.844 9.542   12.449  1.00 75.75 68  B 1 
ATOM 1741 N NZ  . LYS B 2 68  ? -30.519 8.510   11.622  1.00 66.12 68  B 1 
ATOM 1742 N N   . VAL B 2 69  ? -28.597 14.981  8.952   1.00 97.30 69  B 1 
ATOM 1743 C CA  . VAL B 2 69  ? -28.502 16.300  8.319   1.00 97.43 69  B 1 
ATOM 1744 C C   . VAL B 2 69  ? -29.901 16.842  8.078   1.00 97.43 69  B 1 
ATOM 1745 O O   . VAL B 2 69  ? -30.791 16.089  7.669   1.00 96.35 69  B 1 
ATOM 1746 C CB  . VAL B 2 69  ? -27.687 16.280  7.009   1.00 96.79 69  B 1 
ATOM 1747 C CG1 . VAL B 2 69  ? -27.283 17.701  6.608   1.00 91.16 69  B 1 
ATOM 1748 C CG2 . VAL B 2 69  ? -26.398 15.454  7.120   1.00 91.61 69  B 1 
ATOM 1749 N N   . ARG B 2 70  ? -30.110 18.134  8.320   1.00 97.40 70  B 1 
ATOM 1750 C CA  . ARG B 2 70  ? -31.355 18.846  7.992   1.00 97.39 70  B 1 
ATOM 1751 C C   . ARG B 2 70  ? -31.063 20.244  7.470   1.00 97.65 70  B 1 
ATOM 1752 O O   . ARG B 2 70  ? -30.104 20.880  7.899   1.00 96.80 70  B 1 
ATOM 1753 C CB  . ARG B 2 70  ? -32.313 18.863  9.190   1.00 95.40 70  B 1 
ATOM 1754 C CG  . ARG B 2 70  ? -31.818 19.716  10.380  1.00 87.17 70  B 1 
ATOM 1755 C CD  . ARG B 2 70  ? -32.881 19.766  11.482  1.00 86.27 70  B 1 
ATOM 1756 N NE  . ARG B 2 70  ? -32.464 20.651  12.589  1.00 77.48 70  B 1 
ATOM 1757 C CZ  . ARG B 2 70  ? -33.196 21.504  13.263  1.00 72.28 70  B 1 
ATOM 1758 N NH1 . ARG B 2 70  ? -34.464 21.671  13.032  1.00 64.98 70  B 1 
ATOM 1759 N NH2 . ARG B 2 70  ? -32.654 22.224  14.196  1.00 62.55 70  B 1 
ATOM 1760 N N   . PHE B 2 71  ? -31.921 20.749  6.575   1.00 97.24 71  B 1 
ATOM 1761 C CA  . PHE B 2 71  ? -31.935 22.159  6.200   1.00 97.25 71  B 1 
ATOM 1762 C C   . PHE B 2 71  ? -32.523 23.000  7.333   1.00 97.05 71  B 1 
ATOM 1763 O O   . PHE B 2 71  ? -33.545 22.649  7.916   1.00 96.05 71  B 1 
ATOM 1764 C CB  . PHE B 2 71  ? -32.709 22.348  4.891   1.00 96.94 71  B 1 
ATOM 1765 C CG  . PHE B 2 71  ? -31.914 21.993  3.652   1.00 97.12 71  B 1 
ATOM 1766 C CD1 . PHE B 2 71  ? -31.170 22.988  2.994   1.00 94.14 71  B 1 
ATOM 1767 C CD2 . PHE B 2 71  ? -31.910 20.685  3.148   1.00 94.20 71  B 1 
ATOM 1768 C CE1 . PHE B 2 71  ? -30.438 22.683  1.840   1.00 94.06 71  B 1 
ATOM 1769 C CE2 . PHE B 2 71  ? -31.171 20.370  1.994   1.00 93.75 71  B 1 
ATOM 1770 C CZ  . PHE B 2 71  ? -30.435 21.368  1.339   1.00 95.99 71  B 1 
ATOM 1771 N N   . MET B 2 72  ? -31.897 24.120  7.617   1.00 97.20 72  B 1 
ATOM 1772 C CA  . MET B 2 72  ? -32.394 25.172  8.511   1.00 97.06 72  B 1 
ATOM 1773 C C   . MET B 2 72  ? -33.004 26.329  7.709   1.00 97.02 72  B 1 
ATOM 1774 O O   . MET B 2 72  ? -33.953 26.966  8.159   1.00 95.38 72  B 1 
ATOM 1775 C CB  . MET B 2 72  ? -31.247 25.674  9.385   1.00 96.48 72  B 1 
ATOM 1776 C CG  . MET B 2 72  ? -30.633 24.573  10.253  1.00 93.84 72  B 1 
ATOM 1777 S SD  . MET B 2 72  ? -31.817 23.807  11.395  1.00 89.07 72  B 1 
ATOM 1778 C CE  . MET B 2 72  ? -31.892 25.089  12.659  1.00 77.57 72  B 1 
ATOM 1779 N N   . THR B 2 73  ? -32.511 26.571  6.499   1.00 96.47 73  B 1 
ATOM 1780 C CA  . THR B 2 73  ? -33.114 27.486  5.524   1.00 96.37 73  B 1 
ATOM 1781 C C   . THR B 2 73  ? -34.275 26.787  4.819   1.00 96.44 73  B 1 
ATOM 1782 O O   . THR B 2 73  ? -34.146 25.648  4.382   1.00 95.62 73  B 1 
ATOM 1783 C CB  . THR B 2 73  ? -32.070 27.968  4.510   1.00 95.80 73  B 1 
ATOM 1784 O OG1 . THR B 2 73  ? -30.970 28.534  5.185   1.00 90.94 73  B 1 
ATOM 1785 C CG2 . THR B 2 73  ? -32.614 29.042  3.575   1.00 90.16 73  B 1 
ATOM 1786 N N   . LYS B 2 74  ? -35.406 27.476  4.679   1.00 96.34 74  B 1 
ATOM 1787 C CA  . LYS B 2 74  ? -36.539 26.974  3.899   1.00 96.30 74  B 1 
ATOM 1788 C C   . LYS B 2 74  ? -36.142 26.805  2.432   1.00 96.73 74  B 1 
ATOM 1789 O O   . LYS B 2 74  ? -35.541 27.696  1.844   1.00 95.53 74  B 1 
ATOM 1790 C CB  . LYS B 2 74  ? -37.748 27.910  4.011   1.00 95.17 74  B 1 
ATOM 1791 C CG  . LYS B 2 74  ? -38.384 27.906  5.406   1.00 86.59 74  B 1 
ATOM 1792 C CD  . LYS B 2 74  ? -39.611 28.823  5.410   1.00 78.99 74  B 1 
ATOM 1793 C CE  . LYS B 2 74  ? -40.280 28.857  6.783   1.00 69.92 74  B 1 
ATOM 1794 N NZ  . LYS B 2 74  ? -41.424 29.780  6.786   1.00 60.43 74  B 1 
ATOM 1795 N N   . ILE B 2 75  ? -36.533 25.680  1.840   1.00 96.20 75  B 1 
ATOM 1796 C CA  . ILE B 2 75  ? -36.236 25.345  0.453   1.00 96.41 75  B 1 
ATOM 1797 C C   . ILE B 2 75  ? -37.444 24.637  -0.170  1.00 96.39 75  B 1 
ATOM 1798 O O   . ILE B 2 75  ? -38.125 23.849  0.490   1.00 95.14 75  B 1 
ATOM 1799 C CB  . ILE B 2 75  ? -34.929 24.520  0.377   1.00 95.93 75  B 1 
ATOM 1800 C CG1 . ILE B 2 75  ? -34.509 24.289  -1.083  1.00 92.80 75  B 1 
ATOM 1801 C CG2 . ILE B 2 75  ? -35.034 23.187  1.152   1.00 91.89 75  B 1 
ATOM 1802 C CD1 . ILE B 2 75  ? -33.097 23.703  -1.239  1.00 91.11 75  B 1 
ATOM 1803 N N   . TYR B 2 76  ? -37.729 24.934  -1.443  1.00 96.26 76  B 1 
ATOM 1804 C CA  . TYR B 2 76  ? -38.777 24.288  -2.215  1.00 96.14 76  B 1 
ATOM 1805 C C   . TYR B 2 76  ? -38.171 23.186  -3.081  1.00 96.15 76  B 1 
ATOM 1806 O O   . TYR B 2 76  ? -37.633 23.453  -4.157  1.00 95.08 76  B 1 
ATOM 1807 C CB  . TYR B 2 76  ? -39.527 25.348  -3.030  1.00 95.96 76  B 1 
ATOM 1808 C CG  . TYR B 2 76  ? -40.804 24.829  -3.648  1.00 96.08 76  B 1 
ATOM 1809 C CD1 . TYR B 2 76  ? -40.825 24.379  -4.980  1.00 93.20 76  B 1 
ATOM 1810 C CD2 . TYR B 2 76  ? -41.982 24.801  -2.884  1.00 93.35 76  B 1 
ATOM 1811 C CE1 . TYR B 2 76  ? -42.011 23.906  -5.548  1.00 93.07 76  B 1 
ATOM 1812 C CE2 . TYR B 2 76  ? -43.178 24.328  -3.443  1.00 92.88 76  B 1 
ATOM 1813 C CZ  . TYR B 2 76  ? -43.195 23.884  -4.779  1.00 94.64 76  B 1 
ATOM 1814 O OH  . TYR B 2 76  ? -44.360 23.426  -5.321  1.00 93.47 76  B 1 
ATOM 1815 N N   . HIS B 2 77  ? -38.198 21.944  -2.586  1.00 96.16 77  B 1 
ATOM 1816 C CA  . HIS B 2 77  ? -37.555 20.798  -3.228  1.00 96.00 77  B 1 
ATOM 1817 C C   . HIS B 2 77  ? -38.313 19.501  -2.899  1.00 95.87 77  B 1 
ATOM 1818 O O   . HIS B 2 77  ? -38.617 19.276  -1.729  1.00 94.53 77  B 1 
ATOM 1819 C CB  . HIS B 2 77  ? -36.102 20.726  -2.740  1.00 95.67 77  B 1 
ATOM 1820 C CG  . HIS B 2 77  ? -35.278 19.720  -3.487  1.00 95.88 77  B 1 
ATOM 1821 N ND1 . HIS B 2 77  ? -35.231 18.357  -3.260  1.00 90.05 77  B 1 
ATOM 1822 C CD2 . HIS B 2 77  ? -34.425 19.981  -4.535  1.00 89.73 77  B 1 
ATOM 1823 C CE1 . HIS B 2 77  ? -34.377 17.825  -4.144  1.00 90.59 77  B 1 
ATOM 1824 N NE2 . HIS B 2 77  ? -33.869 18.777  -4.931  1.00 91.73 77  B 1 
ATOM 1825 N N   . PRO B 2 78  ? -38.586 18.605  -3.867  1.00 95.54 78  B 1 
ATOM 1826 C CA  . PRO B 2 78  ? -39.411 17.419  -3.632  1.00 94.77 78  B 1 
ATOM 1827 C C   . PRO B 2 78  ? -38.832 16.423  -2.623  1.00 94.23 78  B 1 
ATOM 1828 O O   . PRO B 2 78  ? -39.574 15.695  -1.971  1.00 91.59 78  B 1 
ATOM 1829 C CB  . PRO B 2 78  ? -39.595 16.786  -5.016  1.00 93.88 78  B 1 
ATOM 1830 C CG  . PRO B 2 78  ? -38.420 17.306  -5.835  1.00 92.14 78  B 1 
ATOM 1831 C CD  . PRO B 2 78  ? -38.200 18.704  -5.267  1.00 94.88 78  B 1 
ATOM 1832 N N   . ASN B 2 79  ? -37.517 16.412  -2.444  1.00 94.81 79  B 1 
ATOM 1833 C CA  . ASN B 2 79  ? -36.821 15.506  -1.522  1.00 94.96 79  B 1 
ATOM 1834 C C   . ASN B 2 79  ? -36.431 16.170  -0.184  1.00 94.85 79  B 1 
ATOM 1835 O O   . ASN B 2 79  ? -35.645 15.598  0.570   1.00 93.48 79  B 1 
ATOM 1836 C CB  . ASN B 2 79  ? -35.616 14.884  -2.237  1.00 94.97 79  B 1 
ATOM 1837 C CG  . ASN B 2 79  ? -35.956 14.295  -3.593  1.00 94.35 79  B 1 
ATOM 1838 O OD1 . ASN B 2 79  ? -35.542 14.790  -4.623  1.00 86.17 79  B 1 
ATOM 1839 N ND2 . ASN B 2 79  ? -36.723 13.236  -3.629  1.00 85.74 79  B 1 
ATOM 1840 N N   . VAL B 2 80  ? -36.960 17.358  0.107   1.00 95.42 80  B 1 
ATOM 1841 C CA  . VAL B 2 80  ? -36.762 18.059  1.386   1.00 95.43 80  B 1 
ATOM 1842 C C   . VAL B 2 80  ? -38.120 18.485  1.929   1.00 94.83 80  B 1 
ATOM 1843 O O   . VAL B 2 80  ? -38.870 19.172  1.253   1.00 93.14 80  B 1 
ATOM 1844 C CB  . VAL B 2 80  ? -35.828 19.276  1.251   1.00 95.27 80  B 1 
ATOM 1845 C CG1 . VAL B 2 80  ? -35.570 19.917  2.624   1.00 92.48 80  B 1 
ATOM 1846 C CG2 . VAL B 2 80  ? -34.468 18.896  0.655   1.00 92.26 80  B 1 
ATOM 1847 N N   . ASP B 2 81  ? -38.456 18.078  3.161   1.00 94.27 81  B 1 
ATOM 1848 C CA  . ASP B 2 81  ? -39.758 18.406  3.749   1.00 93.42 81  B 1 
ATOM 1849 C C   . ASP B 2 81  ? -39.794 19.800  4.406   1.00 93.97 81  B 1 
ATOM 1850 O O   . ASP B 2 81  ? -38.797 20.510  4.524   1.00 92.56 81  B 1 
ATOM 1851 C CB  . ASP B 2 81  ? -40.223 17.268  4.669   1.00 91.28 81  B 1 
ATOM 1852 C CG  . ASP B 2 81  ? -39.624 17.235  6.075   1.00 89.73 81  B 1 
ATOM 1853 O OD1 . ASP B 2 81  ? -38.820 18.111  6.462   1.00 84.67 81  B 1 
ATOM 1854 O OD2 . ASP B 2 81  ? -40.035 16.341  6.844   1.00 84.68 81  B 1 
ATOM 1855 N N   . LYS B 2 82  ? -40.992 20.175  4.883   1.00 92.85 82  B 1 
ATOM 1856 C CA  . LYS B 2 82  ? -41.235 21.464  5.551   1.00 92.67 82  B 1 
ATOM 1857 C C   . LYS B 2 82  ? -40.428 21.667  6.847   1.00 93.67 82  B 1 
ATOM 1858 O O   . LYS B 2 82  ? -40.307 22.803  7.304   1.00 91.32 82  B 1 
ATOM 1859 C CB  . LYS B 2 82  ? -42.742 21.627  5.817   1.00 90.48 82  B 1 
ATOM 1860 C CG  . LYS B 2 82  ? -43.532 21.717  4.495   1.00 78.09 82  B 1 
ATOM 1861 C CD  . LYS B 2 82  ? -45.057 21.812  4.669   1.00 71.80 82  B 1 
ATOM 1862 C CE  . LYS B 2 82  ? -45.636 21.803  3.250   1.00 59.54 82  B 1 
ATOM 1863 N NZ  . LYS B 2 82  ? -47.109 21.639  3.151   1.00 50.98 82  B 1 
ATOM 1864 N N   . LEU B 2 83  ? -39.890 20.594  7.437   1.00 93.41 83  B 1 
ATOM 1865 C CA  . LEU B 2 83  ? -39.014 20.631  8.614   1.00 93.78 83  B 1 
ATOM 1866 C C   . LEU B 2 83  ? -37.522 20.588  8.244   1.00 94.60 83  B 1 
ATOM 1867 O O   . LEU B 2 83  ? -36.675 20.504  9.120   1.00 93.03 83  B 1 
ATOM 1868 C CB  . LEU B 2 83  ? -39.388 19.486  9.574   1.00 93.03 83  B 1 
ATOM 1869 C CG  . LEU B 2 83  ? -40.844 19.490  10.062  1.00 89.39 83  B 1 
ATOM 1870 C CD1 . LEU B 2 83  ? -41.090 18.269  10.951  1.00 83.97 83  B 1 
ATOM 1871 C CD2 . LEU B 2 83  ? -41.173 20.741  10.882  1.00 83.16 83  B 1 
ATOM 1872 N N   . GLY B 2 84  ? -37.207 20.641  6.950   1.00 94.83 84  B 1 
ATOM 1873 C CA  . GLY B 2 84  ? -35.845 20.574  6.444   1.00 95.28 84  B 1 
ATOM 1874 C C   . GLY B 2 84  ? -35.225 19.183  6.434   1.00 95.83 84  B 1 
ATOM 1875 O O   . GLY B 2 84  ? -34.028 19.062  6.180   1.00 94.43 84  B 1 
ATOM 1876 N N   . ARG B 2 85  ? -35.992 18.111  6.708   1.00 95.26 85  B 1 
ATOM 1877 C CA  . ARG B 2 85  ? -35.474 16.739  6.633   1.00 94.73 85  B 1 
ATOM 1878 C C   . ARG B 2 85  ? -35.189 16.361  5.189   1.00 94.86 85  B 1 
ATOM 1879 O O   . ARG B 2 85  ? -35.981 16.655  4.298   1.00 93.84 85  B 1 
ATOM 1880 C CB  . ARG B 2 85  ? -36.443 15.739  7.280   1.00 93.61 85  B 1 
ATOM 1881 C CG  . ARG B 2 85  ? -36.617 15.995  8.783   1.00 89.97 85  B 1 
ATOM 1882 C CD  . ARG B 2 85  ? -37.599 14.997  9.410   1.00 87.15 85  B 1 
ATOM 1883 N NE  . ARG B 2 85  ? -38.967 15.242  8.949   1.00 80.10 85  B 1 
ATOM 1884 C CZ  . ARG B 2 85  ? -40.095 14.738  9.421   1.00 75.10 85  B 1 
ATOM 1885 N NH1 . ARG B 2 85  ? -40.117 13.908  10.416  1.00 68.70 85  B 1 
ATOM 1886 N NH2 . ARG B 2 85  ? -41.227 15.081  8.886   1.00 67.62 85  B 1 
ATOM 1887 N N   . ILE B 2 86  ? -34.062 15.713  4.956   1.00 95.48 86  B 1 
ATOM 1888 C CA  . ILE B 2 86  ? -33.561 15.376  3.621   1.00 95.50 86  B 1 
ATOM 1889 C C   . ILE B 2 86  ? -33.792 13.890  3.362   1.00 94.88 86  B 1 
ATOM 1890 O O   . ILE B 2 86  ? -33.367 13.035  4.139   1.00 92.37 86  B 1 
ATOM 1891 C CB  . ILE B 2 86  ? -32.070 15.750  3.483   1.00 95.37 86  B 1 
ATOM 1892 C CG1 . ILE B 2 86  ? -31.812 17.218  3.887   1.00 93.44 86  B 1 
ATOM 1893 C CG2 . ILE B 2 86  ? -31.599 15.498  2.035   1.00 92.86 86  B 1 
ATOM 1894 C CD1 . ILE B 2 86  ? -30.327 17.593  3.955   1.00 92.47 86  B 1 
ATOM 1895 N N   . CYS B 2 87  ? -34.452 13.581  2.247   1.00 93.95 87  B 1 
ATOM 1896 C CA  . CYS B 2 87  ? -34.633 12.220  1.761   1.00 92.63 87  B 1 
ATOM 1897 C C   . CYS B 2 87  ? -33.546 11.908  0.737   1.00 93.10 87  B 1 
ATOM 1898 O O   . CYS B 2 87  ? -33.628 12.313  -0.419  1.00 91.09 87  B 1 
ATOM 1899 C CB  . CYS B 2 87  ? -36.052 12.093  1.210   1.00 89.24 87  B 1 
ATOM 1900 S SG  . CYS B 2 87  ? -36.769 10.485  1.596   1.00 77.55 87  B 1 
ATOM 1901 N N   . LEU B 2 88  ? -32.475 11.219  1.174   1.00 93.29 88  B 1 
ATOM 1902 C CA  . LEU B 2 88  ? -31.321 10.873  0.349   1.00 93.56 88  B 1 
ATOM 1903 C C   . LEU B 2 88  ? -30.812 9.485   0.755   1.00 93.55 88  B 1 
ATOM 1904 O O   . LEU B 2 88  ? -30.591 9.239   1.938   1.00 91.77 88  B 1 
ATOM 1905 C CB  . LEU B 2 88  ? -30.258 11.967  0.516   1.00 93.12 88  B 1 
ATOM 1906 C CG  . LEU B 2 88  ? -28.989 11.791  -0.341  1.00 92.69 88  B 1 
ATOM 1907 C CD1 . LEU B 2 88  ? -29.291 11.813  -1.834  1.00 89.07 88  B 1 
ATOM 1908 C CD2 . LEU B 2 88  ? -28.012 12.925  -0.043  1.00 88.51 88  B 1 
ATOM 1909 N N   . ASP B 2 89  ? -30.605 8.593   -0.215  1.00 92.15 89  B 1 
ATOM 1910 C CA  . ASP B 2 89  ? -30.277 7.185   0.036   1.00 90.95 89  B 1 
ATOM 1911 C C   . ASP B 2 89  ? -28.983 6.990   0.854   1.00 91.42 89  B 1 
ATOM 1912 O O   . ASP B 2 89  ? -28.935 6.146   1.750   1.00 89.55 89  B 1 
ATOM 1913 C CB  . ASP B 2 89  ? -30.236 6.427   -1.308  1.00 88.56 89  B 1 
ATOM 1914 C CG  . ASP B 2 89  ? -29.070 6.790   -2.240  1.00 86.22 89  B 1 
ATOM 1915 O OD1 . ASP B 2 89  ? -28.477 7.880   -2.079  1.00 81.56 89  B 1 
ATOM 1916 O OD2 . ASP B 2 89  ? -28.729 5.956   -3.089  1.00 81.75 89  B 1 
ATOM 1917 N N   . ILE B 2 90  ? -27.980 7.824   0.630   1.00 92.22 90  B 1 
ATOM 1918 C CA  . ILE B 2 90  ? -26.719 7.756   1.381   1.00 92.25 90  B 1 
ATOM 1919 C C   . ILE B 2 90  ? -26.847 8.185   2.855   1.00 92.49 90  B 1 
ATOM 1920 O O   . ILE B 2 90  ? -25.946 7.898   3.636   1.00 91.19 90  B 1 
ATOM 1921 C CB  . ILE B 2 90  ? -25.587 8.546   0.698   1.00 91.53 90  B 1 
ATOM 1922 C CG1 . ILE B 2 90  ? -25.885 10.057  0.659   1.00 86.20 90  B 1 
ATOM 1923 C CG2 . ILE B 2 90  ? -25.304 7.986   -0.706  1.00 85.87 90  B 1 
ATOM 1924 C CD1 . ILE B 2 90  ? -24.634 10.897  0.447   1.00 83.08 90  B 1 
ATOM 1925 N N   . LEU B 2 91  ? -27.937 8.846   3.238   1.00 93.98 91  B 1 
ATOM 1926 C CA  . LEU B 2 91  ? -28.254 9.168   4.635   1.00 93.82 91  B 1 
ATOM 1927 C C   . LEU B 2 91  ? -29.132 8.093   5.303   1.00 93.05 91  B 1 
ATOM 1928 O O   . LEU B 2 91  ? -29.499 8.225   6.474   1.00 90.50 91  B 1 
ATOM 1929 C CB  . LEU B 2 91  ? -28.926 10.552  4.712   1.00 94.35 91  B 1 
ATOM 1930 C CG  . LEU B 2 91  ? -28.069 11.734  4.217   1.00 94.19 91  B 1 
ATOM 1931 C CD1 . LEU B 2 91  ? -28.878 13.032  4.317   1.00 91.95 91  B 1 
ATOM 1932 C CD2 . LEU B 2 91  ? -26.796 11.910  5.048   1.00 91.66 91  B 1 
ATOM 1933 N N   . LYS B 2 92  ? -29.465 7.030   4.561   1.00 91.87 92  B 1 
ATOM 1934 C CA  . LYS B 2 92  ? -30.349 5.927   4.956   1.00 89.31 92  B 1 
ATOM 1935 C C   . LYS B 2 92  ? -29.649 4.582   4.712   1.00 88.18 92  B 1 
ATOM 1936 O O   . LYS B 2 92  ? -28.587 4.322   5.276   1.00 82.04 92  B 1 
ATOM 1937 C CB  . LYS B 2 92  ? -31.684 6.044   4.192   1.00 86.27 92  B 1 
ATOM 1938 C CG  . LYS B 2 92  ? -32.463 7.356   4.380   1.00 81.04 92  B 1 
ATOM 1939 C CD  . LYS B 2 92  ? -33.686 7.291   3.452   1.00 75.92 92  B 1 
ATOM 1940 C CE  . LYS B 2 92  ? -34.495 8.559   3.361   1.00 67.25 92  B 1 
ATOM 1941 N NZ  . LYS B 2 92  ? -35.498 8.439   2.260   1.00 58.93 92  B 1 
ATOM 1942 N N   . ASP B 2 93  ? -30.214 3.740   3.859   1.00 87.40 93  B 1 
ATOM 1943 C CA  . ASP B 2 93  ? -29.798 2.362   3.593   1.00 85.80 93  B 1 
ATOM 1944 C C   . ASP B 2 93  ? -28.566 2.231   2.678   1.00 86.74 93  B 1 
ATOM 1945 O O   . ASP B 2 93  ? -27.955 1.164   2.606   1.00 82.81 93  B 1 
ATOM 1946 C CB  . ASP B 2 93  ? -30.990 1.606   2.991   1.00 82.53 93  B 1 
ATOM 1947 C CG  . ASP B 2 93  ? -31.275 2.067   1.559   1.00 75.62 93  B 1 
ATOM 1948 O OD1 . ASP B 2 93  ? -31.431 3.287   1.353   1.00 65.96 93  B 1 
ATOM 1949 O OD2 . ASP B 2 93  ? -31.234 1.213   0.645   1.00 68.21 93  B 1 
ATOM 1950 N N   . LYS B 2 94  ? -28.176 3.292   1.970   1.00 87.42 94  B 1 
ATOM 1951 C CA  . LYS B 2 94  ? -26.980 3.322   1.122   1.00 87.34 94  B 1 
ATOM 1952 C C   . LYS B 2 94  ? -25.785 4.008   1.778   1.00 88.59 94  B 1 
ATOM 1953 O O   . LYS B 2 94  ? -24.822 4.337   1.076   1.00 86.48 94  B 1 
ATOM 1954 C CB  . LYS B 2 94  ? -27.289 3.915   -0.257  1.00 85.73 94  B 1 
ATOM 1955 C CG  . LYS B 2 94  ? -28.415 3.214   -1.025  1.00 82.95 94  B 1 
ATOM 1956 C CD  . LYS B 2 94  ? -28.197 1.719   -1.211  1.00 76.50 94  B 1 
ATOM 1957 C CE  . LYS B 2 94  ? -29.353 1.148   -2.029  1.00 69.61 94  B 1 
ATOM 1958 N NZ  . LYS B 2 94  ? -29.917 -0.057  -1.416  1.00 61.54 94  B 1 
ATOM 1959 N N   . TRP B 2 95  ? -25.809 4.203   3.094   1.00 87.42 95  B 1 
ATOM 1960 C CA  . TRP B 2 95  ? -24.646 4.699   3.830   1.00 89.76 95  B 1 
ATOM 1961 C C   . TRP B 2 95  ? -23.437 3.774   3.654   1.00 89.98 95  B 1 
ATOM 1962 O O   . TRP B 2 95  ? -23.559 2.550   3.576   1.00 87.64 95  B 1 
ATOM 1963 C CB  . TRP B 2 95  ? -24.980 4.888   5.308   1.00 90.17 95  B 1 
ATOM 1964 C CG  . TRP B 2 95  ? -23.795 5.320   6.129   1.00 91.88 95  B 1 
ATOM 1965 C CD1 . TRP B 2 95  ? -23.196 4.573   7.076   1.00 90.27 95  B 1 
ATOM 1966 C CD2 . TRP B 2 95  ? -23.023 6.559   6.035   1.00 92.03 95  B 1 
ATOM 1967 N NE1 . TRP B 2 95  ? -22.106 5.264   7.592   1.00 90.91 95  B 1 
ATOM 1968 C CE2 . TRP B 2 95  ? -21.960 6.483   6.966   1.00 91.75 95  B 1 
ATOM 1969 C CE3 . TRP B 2 95  ? -23.120 7.723   5.238   1.00 91.92 95  B 1 
ATOM 1970 C CZ2 . TRP B 2 95  ? -21.019 7.523   7.110   1.00 91.31 95  B 1 
ATOM 1971 C CZ3 . TRP B 2 95  ? -22.180 8.762   5.383   1.00 90.62 95  B 1 
ATOM 1972 C CH2 . TRP B 2 95  ? -21.143 8.653   6.307   1.00 89.96 95  B 1 
ATOM 1973 N N   . SER B 2 96  ? -22.266 4.379   3.616   1.00 89.27 96  B 1 
ATOM 1974 C CA  . SER B 2 96  ? -21.001 3.662   3.691   1.00 89.29 96  B 1 
ATOM 1975 C C   . SER B 2 96  ? -20.048 4.386   4.642   1.00 90.13 96  B 1 
ATOM 1976 O O   . SER B 2 96  ? -19.861 5.599   4.501   1.00 89.04 96  B 1 
ATOM 1977 C CB  . SER B 2 96  ? -20.365 3.556   2.307   1.00 88.42 96  B 1 
ATOM 1978 O OG  . SER B 2 96  ? -19.055 3.065   2.429   1.00 84.74 96  B 1 
ATOM 1979 N N   . PRO B 2 97  ? -19.383 3.670   5.558   1.00 90.06 97  B 1 
ATOM 1980 C CA  . PRO B 2 97  ? -18.443 4.301   6.490   1.00 89.07 97  B 1 
ATOM 1981 C C   . PRO B 2 97  ? -17.180 4.871   5.821   1.00 89.97 97  B 1 
ATOM 1982 O O   . PRO B 2 97  ? -16.413 5.584   6.466   1.00 87.73 97  B 1 
ATOM 1983 C CB  . PRO B 2 97  ? -18.121 3.198   7.507   1.00 88.22 97  B 1 
ATOM 1984 C CG  . PRO B 2 97  ? -18.307 1.914   6.715   1.00 87.13 97  B 1 
ATOM 1985 C CD  . PRO B 2 97  ? -19.482 2.247   5.802   1.00 89.45 97  B 1 
ATOM 1986 N N   . ALA B 2 98  ? -16.976 4.610   4.536   1.00 90.28 98  B 1 
ATOM 1987 C CA  . ALA B 2 98  ? -15.942 5.268   3.740   1.00 88.78 98  B 1 
ATOM 1988 C C   . ALA B 2 98  ? -16.336 6.672   3.246   1.00 89.84 98  B 1 
ATOM 1989 O O   . ALA B 2 98  ? -15.473 7.423   2.784   1.00 87.79 98  B 1 
ATOM 1990 C CB  . ALA B 2 98  ? -15.565 4.351   2.568   1.00 87.55 98  B 1 
ATOM 1991 N N   . LEU B 2 99  ? -17.619 7.034   3.326   1.00 89.80 99  B 1 
ATOM 1992 C CA  . LEU B 2 99  ? -18.076 8.391   3.047   1.00 89.53 99  B 1 
ATOM 1993 C C   . LEU B 2 99  ? -17.668 9.330   4.193   1.00 89.80 99  B 1 
ATOM 1994 O O   . LEU B 2 99  ? -17.504 8.906   5.335   1.00 89.10 99  B 1 
ATOM 1995 C CB  . LEU B 2 99  ? -19.596 8.425   2.794   1.00 89.11 99  B 1 
ATOM 1996 C CG  . LEU B 2 99  ? -20.078 7.563   1.616   1.00 88.13 99  B 1 
ATOM 1997 C CD1 . LEU B 2 99  ? -21.600 7.633   1.498   1.00 82.94 99  B 1 
ATOM 1998 C CD2 . LEU B 2 99  ? -19.492 8.017   0.282   1.00 81.98 99  B 1 
ATOM 1999 N N   . GLN B 2 100 ? -17.515 10.604  3.872   1.00 92.80 100 B 1 
ATOM 2000 C CA  . GLN B 2 100 ? -17.094 11.655  4.794   1.00 92.55 100 B 1 
ATOM 2001 C C   . GLN B 2 100 ? -18.130 12.785  4.804   1.00 93.56 100 B 1 
ATOM 2002 O O   . GLN B 2 100 ? -18.916 12.896  3.869   1.00 92.80 100 B 1 
ATOM 2003 C CB  . GLN B 2 100 ? -15.725 12.198  4.345   1.00 89.89 100 B 1 
ATOM 2004 C CG  . GLN B 2 100 ? -14.636 11.121  4.335   1.00 86.39 100 B 1 
ATOM 2005 C CD  . GLN B 2 100 ? -13.257 11.654  3.923   1.00 85.55 100 B 1 
ATOM 2006 O OE1 . GLN B 2 100 ? -13.033 12.837  3.737   1.00 77.03 100 B 1 
ATOM 2007 N NE2 . GLN B 2 100 ? -12.291 10.783  3.771   1.00 75.05 100 B 1 
ATOM 2008 N N   . ILE B 2 101 ? -18.070 13.656  5.809   1.00 94.97 101 B 1 
ATOM 2009 C CA  . ILE B 2 101 ? -18.907 14.871  5.884   1.00 95.19 101 B 1 
ATOM 2010 C C   . ILE B 2 101 ? -18.810 15.658  4.577   1.00 95.30 101 B 1 
ATOM 2011 O O   . ILE B 2 101 ? -19.834 15.940  3.954   1.00 94.92 101 B 1 
ATOM 2012 C CB  . ILE B 2 101 ? -18.503 15.748  7.090   1.00 95.04 101 B 1 
ATOM 2013 C CG1 . ILE B 2 101 ? -18.743 15.002  8.416   1.00 93.53 101 B 1 
ATOM 2014 C CG2 . ILE B 2 101 ? -19.275 17.078  7.078   1.00 93.69 101 B 1 
ATOM 2015 C CD1 . ILE B 2 101 ? -18.087 15.688  9.624   1.00 90.48 101 B 1 
ATOM 2016 N N   . ARG B 2 102 ? -17.602 15.898  4.071   1.00 94.80 102 B 1 
ATOM 2017 C CA  . ARG B 2 102 ? -17.367 16.543  2.771   1.00 94.30 102 B 1 
ATOM 2018 C C   . ARG B 2 102 ? -18.149 15.886  1.637   1.00 94.87 102 B 1 
ATOM 2019 O O   . ARG B 2 102 ? -18.781 16.561  0.841   1.00 94.49 102 B 1 
ATOM 2020 C CB  . ARG B 2 102 ? -15.858 16.504  2.475   1.00 93.08 102 B 1 
ATOM 2021 C CG  . ARG B 2 102 ? -15.484 17.197  1.153   1.00 88.85 102 B 1 
ATOM 2022 C CD  . ARG B 2 102 ? -13.990 17.052  0.824   1.00 87.09 102 B 1 
ATOM 2023 N NE  . ARG B 2 102 ? -13.614 15.639  0.633   1.00 82.22 102 B 1 
ATOM 2024 C CZ  . ARG B 2 102 ? -13.818 14.889  -0.448  1.00 79.08 102 B 1 
ATOM 2025 N NH1 . ARG B 2 102 ? -14.340 15.363  -1.541  1.00 67.81 102 B 1 
ATOM 2026 N NH2 . ARG B 2 102 ? -13.491 13.639  -0.430  1.00 72.21 102 B 1 
ATOM 2027 N N   . THR B 2 103 ? -18.120 14.548  1.554   1.00 93.91 103 B 1 
ATOM 2028 C CA  . THR B 2 103 ? -18.796 13.775  0.500   1.00 93.64 103 B 1 
ATOM 2029 C C   . THR B 2 103 ? -20.315 13.811  0.653   1.00 94.33 103 B 1 
ATOM 2030 O O   . THR B 2 103 ? -21.030 13.888  -0.334  1.00 93.75 103 B 1 
ATOM 2031 C CB  . THR B 2 103 ? -18.320 12.316  0.514   1.00 92.37 103 B 1 
ATOM 2032 O OG1 . THR B 2 103 ? -16.915 12.232  0.634   1.00 82.83 103 B 1 
ATOM 2033 C CG2 . THR B 2 103 ? -18.684 11.578  -0.772  1.00 81.27 103 B 1 
ATOM 2034 N N   . VAL B 2 104 ? -20.814 13.788  1.886   1.00 95.63 104 B 1 
ATOM 2035 C CA  . VAL B 2 104 ? -22.242 13.930  2.192   1.00 95.88 104 B 1 
ATOM 2036 C C   . VAL B 2 104 ? -22.748 15.310  1.768   1.00 96.26 104 B 1 
ATOM 2037 O O   . VAL B 2 104 ? -23.750 15.394  1.063   1.00 95.97 104 B 1 
ATOM 2038 C CB  . VAL B 2 104 ? -22.504 13.677  3.686   1.00 95.64 104 B 1 
ATOM 2039 C CG1 . VAL B 2 104 ? -23.928 14.042  4.106   1.00 93.20 104 B 1 
ATOM 2040 C CG2 . VAL B 2 104 ? -22.289 12.197  4.024   1.00 93.57 104 B 1 
ATOM 2041 N N   . LEU B 2 105 ? -22.044 16.378  2.120   1.00 96.30 105 B 1 
ATOM 2042 C CA  . LEU B 2 105 ? -22.436 17.749  1.780   1.00 96.40 105 B 1 
ATOM 2043 C C   . LEU B 2 105 ? -22.402 17.999  0.267   1.00 96.56 105 B 1 
ATOM 2044 O O   . LEU B 2 105 ? -23.350 18.562  -0.271  1.00 96.12 105 B 1 
ATOM 2045 C CB  . LEU B 2 105 ? -21.537 18.737  2.540   1.00 96.52 105 B 1 
ATOM 2046 C CG  . LEU B 2 105 ? -21.696 18.694  4.068   1.00 95.92 105 B 1 
ATOM 2047 C CD1 . LEU B 2 105 ? -20.758 19.707  4.701   1.00 94.47 105 B 1 
ATOM 2048 C CD2 . LEU B 2 105 ? -23.122 18.964  4.535   1.00 94.10 105 B 1 
ATOM 2049 N N   . LEU B 2 106 ? -21.382 17.492  -0.437  1.00 96.30 106 B 1 
ATOM 2050 C CA  . LEU B 2 106 ? -21.351 17.493  -1.905  1.00 95.96 106 B 1 
ATOM 2051 C C   . LEU B 2 106 ? -22.537 16.732  -2.506  1.00 96.04 106 B 1 
ATOM 2052 O O   . LEU B 2 106 ? -23.106 17.179  -3.501  1.00 95.35 106 B 1 
ATOM 2053 C CB  . LEU B 2 106 ? -20.045 16.845  -2.381  1.00 95.44 106 B 1 
ATOM 2054 C CG  . LEU B 2 106 ? -18.815 17.763  -2.293  1.00 92.77 106 B 1 
ATOM 2055 C CD1 . LEU B 2 106 ? -17.553 16.916  -2.422  1.00 89.37 106 B 1 
ATOM 2056 C CD2 . LEU B 2 106 ? -18.819 18.805  -3.414  1.00 89.40 106 B 1 
ATOM 2057 N N   . SER B 2 107 ? -22.936 15.607  -1.914  1.00 96.19 107 B 1 
ATOM 2058 C CA  . SER B 2 107 ? -24.077 14.821  -2.384  1.00 95.70 107 B 1 
ATOM 2059 C C   . SER B 2 107 ? -25.413 15.550  -2.167  1.00 95.76 107 B 1 
ATOM 2060 O O   . SER B 2 107 ? -26.281 15.487  -3.027  1.00 95.04 107 B 1 
ATOM 2061 C CB  . SER B 2 107 ? -24.118 13.460  -1.700  1.00 95.42 107 B 1 
ATOM 2062 O OG  . SER B 2 107 ? -22.913 12.742  -1.923  1.00 90.87 107 B 1 
ATOM 2063 N N   . ILE B 2 108 ? -25.559 16.269  -1.057  1.00 96.46 108 B 1 
ATOM 2064 C CA  . ILE B 2 108 ? -26.737 17.117  -0.792  1.00 96.37 108 B 1 
ATOM 2065 C C   . ILE B 2 108 ? -26.776 18.288  -1.777  1.00 96.26 108 B 1 
ATOM 2066 O O   . ILE B 2 108 ? -27.832 18.568  -2.333  1.00 95.72 108 B 1 
ATOM 2067 C CB  . ILE B 2 108 ? -26.738 17.598  0.675   1.00 96.57 108 B 1 
ATOM 2068 C CG1 . ILE B 2 108 ? -26.974 16.398  1.621   1.00 95.51 108 B 1 
ATOM 2069 C CG2 . ILE B 2 108 ? -27.820 18.668  0.913   1.00 95.86 108 B 1 
ATOM 2070 C CD1 . ILE B 2 108 ? -26.640 16.703  3.087   1.00 93.08 108 B 1 
ATOM 2071 N N   . GLN B 2 109 ? -25.649 18.931  -2.042  1.00 96.06 109 B 1 
ATOM 2072 C CA  . GLN B 2 109 ? -25.572 20.000  -3.042  1.00 95.66 109 B 1 
ATOM 2073 C C   . GLN B 2 109 ? -25.960 19.484  -4.437  1.00 95.28 109 B 1 
ATOM 2074 O O   . GLN B 2 109 ? -26.763 20.111  -5.118  1.00 94.23 109 B 1 
ATOM 2075 C CB  . GLN B 2 109 ? -24.161 20.607  -3.023  1.00 95.08 109 B 1 
ATOM 2076 C CG  . GLN B 2 109 ? -24.101 21.927  -3.794  1.00 92.52 109 B 1 
ATOM 2077 C CD  . GLN B 2 109 ? -22.683 22.519  -3.833  1.00 92.15 109 B 1 
ATOM 2078 O OE1 . GLN B 2 109 ? -21.688 21.815  -3.831  1.00 84.43 109 B 1 
ATOM 2079 N NE2 . GLN B 2 109 ? -22.547 23.823  -3.892  1.00 82.82 109 B 1 
ATOM 2080 N N   . ALA B 2 110 ? -25.464 18.316  -4.832  1.00 95.29 110 B 1 
ATOM 2081 C CA  . ALA B 2 110 ? -25.821 17.689  -6.100  1.00 94.40 110 B 1 
ATOM 2082 C C   . ALA B 2 110 ? -27.301 17.276  -6.177  1.00 94.12 110 B 1 
ATOM 2083 O O   . ALA B 2 110 ? -27.897 17.360  -7.252  1.00 92.66 110 B 1 
ATOM 2084 C CB  . ALA B 2 110 ? -24.910 16.479  -6.316  1.00 93.51 110 B 1 
ATOM 2085 N N   . LEU B 2 111 ? -27.918 16.875  -5.060  1.00 95.44 111 B 1 
ATOM 2086 C CA  . LEU B 2 111 ? -29.354 16.586  -5.000  1.00 95.14 111 B 1 
ATOM 2087 C C   . LEU B 2 111 ? -30.191 17.816  -5.368  1.00 94.90 111 B 1 
ATOM 2088 O O   . LEU B 2 111 ? -31.237 17.661  -5.995  1.00 94.02 111 B 1 
ATOM 2089 C CB  . LEU B 2 111 ? -29.701 16.065  -3.590  1.00 95.08 111 B 1 
ATOM 2090 C CG  . LEU B 2 111 ? -31.205 15.766  -3.371  1.00 94.37 111 B 1 
ATOM 2091 C CD1 . LEU B 2 111 ? -31.679 14.612  -4.241  1.00 91.61 111 B 1 
ATOM 2092 C CD2 . LEU B 2 111 ? -31.448 15.415  -1.907  1.00 90.96 111 B 1 
ATOM 2093 N N   . LEU B 2 112 ? -29.752 19.039  -5.030  1.00 95.60 112 B 1 
ATOM 2094 C CA  . LEU B 2 112 ? -30.452 20.268  -5.403  1.00 95.37 112 B 1 
ATOM 2095 C C   . LEU B 2 112 ? -30.512 20.464  -6.927  1.00 94.54 112 B 1 
ATOM 2096 O O   . LEU B 2 112 ? -31.509 20.962  -7.430  1.00 92.88 112 B 1 
ATOM 2097 C CB  . LEU B 2 112 ? -29.798 21.491  -4.728  1.00 95.53 112 B 1 
ATOM 2098 C CG  . LEU B 2 112 ? -29.755 21.476  -3.185  1.00 95.13 112 B 1 
ATOM 2099 C CD1 . LEU B 2 112 ? -29.219 22.813  -2.678  1.00 93.17 112 B 1 
ATOM 2100 C CD2 . LEU B 2 112 ? -31.125 21.238  -2.564  1.00 92.84 112 B 1 
ATOM 2101 N N   . SER B 2 113 ? -29.493 20.017  -7.674  1.00 93.62 113 B 1 
ATOM 2102 C CA  . SER B 2 113 ? -29.495 20.056  -9.140  1.00 91.96 113 B 1 
ATOM 2103 C C   . SER B 2 113 ? -30.116 18.822  -9.803  1.00 91.66 113 B 1 
ATOM 2104 O O   . SER B 2 113 ? -30.306 18.829  -11.017 1.00 87.87 113 B 1 
ATOM 2105 C CB  . SER B 2 113 ? -28.081 20.285  -9.679  1.00 89.57 113 B 1 
ATOM 2106 O OG  . SER B 2 113 ? -27.198 19.233  -9.334  1.00 77.42 113 B 1 
ATOM 2107 N N   . ALA B 2 114 ? -30.427 17.774  -9.031  1.00 91.92 114 B 1 
ATOM 2108 C CA  . ALA B 2 114 ? -31.011 16.539  -9.522  1.00 90.92 114 B 1 
ATOM 2109 C C   . ALA B 2 114 ? -32.168 16.063  -8.616  1.00 91.83 114 B 1 
ATOM 2110 O O   . ALA B 2 114 ? -32.053 15.014  -7.963  1.00 89.58 114 B 1 
ATOM 2111 C CB  . ALA B 2 114 ? -29.893 15.504  -9.694  1.00 88.65 114 B 1 
ATOM 2112 N N   . PRO B 2 115 ? -33.279 16.826  -8.527  1.00 92.60 115 B 1 
ATOM 2113 C CA  . PRO B 2 115 ? -34.437 16.440  -7.743  1.00 92.67 115 B 1 
ATOM 2114 C C   . PRO B 2 115 ? -35.047 15.142  -8.266  1.00 92.66 115 B 1 
ATOM 2115 O O   . PRO B 2 115 ? -35.111 14.912  -9.474  1.00 90.36 115 B 1 
ATOM 2116 C CB  . PRO B 2 115 ? -35.406 17.621  -7.828  1.00 91.49 115 B 1 
ATOM 2117 C CG  . PRO B 2 115 ? -35.052 18.285  -9.154  1.00 88.99 115 B 1 
ATOM 2118 C CD  . PRO B 2 115 ? -33.544 18.067  -9.254  1.00 91.92 115 B 1 
ATOM 2119 N N   . ASN B 2 116 ? -35.528 14.289  -7.362  1.00 90.96 116 B 1 
ATOM 2120 C CA  . ASN B 2 116 ? -36.265 13.076  -7.695  1.00 90.73 116 B 1 
ATOM 2121 C C   . ASN B 2 116 ? -37.712 13.194  -7.202  1.00 90.87 116 B 1 
ATOM 2122 O O   . ASN B 2 116 ? -38.002 12.824  -6.057  1.00 89.20 116 B 1 
ATOM 2123 C CB  . ASN B 2 116 ? -35.536 11.847  -7.122  1.00 89.62 116 B 1 
ATOM 2124 C CG  . ASN B 2 116 ? -36.294 10.569  -7.441  1.00 87.84 116 B 1 
ATOM 2125 O OD1 . ASN B 2 116 ? -37.050 10.471  -8.388  1.00 81.80 116 B 1 
ATOM 2126 N ND2 . ASN B 2 116 ? -36.108 9.542   -6.649  1.00 81.11 116 B 1 
ATOM 2127 N N   . PRO B 2 117 ? -38.650 13.682  -8.043  1.00 90.40 117 B 1 
ATOM 2128 C CA  . PRO B 2 117 ? -40.059 13.789  -7.678  1.00 90.20 117 B 1 
ATOM 2129 C C   . PRO B 2 117 ? -40.779 12.433  -7.658  1.00 89.88 117 B 1 
ATOM 2130 O O   . PRO B 2 117 ? -41.912 12.361  -7.202  1.00 85.60 117 B 1 
ATOM 2131 C CB  . PRO B 2 117 ? -40.651 14.758  -8.701  1.00 89.25 117 B 1 
ATOM 2132 C CG  . PRO B 2 117 ? -39.816 14.483  -9.953  1.00 87.68 117 B 1 
ATOM 2133 C CD  . PRO B 2 117 ? -38.423 14.208  -9.382  1.00 90.68 117 B 1 
ATOM 2134 N N   . ASP B 2 118 ? -40.144 11.337  -8.131  1.00 88.77 118 B 1 
ATOM 2135 C CA  . ASP B 2 118 ? -40.739 9.989   -8.136  1.00 87.10 118 B 1 
ATOM 2136 C C   . ASP B 2 118 ? -40.648 9.258   -6.792  1.00 86.75 118 B 1 
ATOM 2137 O O   . ASP B 2 118 ? -41.410 8.318   -6.566  1.00 81.83 118 B 1 
ATOM 2138 C CB  . ASP B 2 118 ? -40.106 9.138   -9.246  1.00 85.42 118 B 1 
ATOM 2139 C CG  . ASP B 2 118 ? -40.501 9.621   -10.631 1.00 81.38 118 B 1 
ATOM 2140 O OD1 . ASP B 2 118 ? -41.704 9.941   -10.792 1.00 75.43 118 B 1 
ATOM 2141 O OD2 . ASP B 2 118 ? -39.635 9.637   -11.517 1.00 75.15 118 B 1 
ATOM 2142 N N   . ASP B 2 119 ? -39.769 9.692   -5.896  1.00 84.76 119 B 1 
ATOM 2143 C CA  . ASP B 2 119 ? -39.650 9.174   -4.534  1.00 83.03 119 B 1 
ATOM 2144 C C   . ASP B 2 119 ? -39.579 10.353  -3.550  1.00 83.78 119 B 1 
ATOM 2145 O O   . ASP B 2 119 ? -38.520 10.683  -3.007  1.00 78.57 119 B 1 
ATOM 2146 C CB  . ASP B 2 119 ? -38.462 8.205   -4.468  1.00 79.61 119 B 1 
ATOM 2147 C CG  . ASP B 2 119 ? -38.405 7.371   -3.183  1.00 72.85 119 B 1 
ATOM 2148 O OD1 . ASP B 2 119 ? -39.369 7.380   -2.394  1.00 67.12 119 B 1 
ATOM 2149 O OD2 . ASP B 2 119 ? -37.374 6.674   -3.021  1.00 66.61 119 B 1 
ATOM 2150 N N   . PRO B 2 120 ? -40.713 11.066  -3.374  1.00 83.61 120 B 1 
ATOM 2151 C CA  . PRO B 2 120 ? -40.720 12.341  -2.685  1.00 83.73 120 B 1 
ATOM 2152 C C   . PRO B 2 120 ? -40.782 12.193  -1.165  1.00 84.71 120 B 1 
ATOM 2153 O O   . PRO B 2 120 ? -41.364 11.262  -0.613  1.00 80.23 120 B 1 
ATOM 2154 C CB  . PRO B 2 120 ? -41.951 13.072  -3.223  1.00 80.17 120 B 1 
ATOM 2155 C CG  . PRO B 2 120 ? -42.934 11.942  -3.482  1.00 77.23 120 B 1 
ATOM 2156 C CD  . PRO B 2 120 ? -42.031 10.798  -3.940  1.00 80.25 120 B 1 
ATOM 2157 N N   . LEU B 2 121 ? -40.283 13.217  -0.481  1.00 81.86 121 B 1 
ATOM 2158 C CA  . LEU B 2 121 ? -40.577 13.456  0.932   1.00 81.10 121 B 1 
ATOM 2159 C C   . LEU B 2 121 ? -41.603 14.591  1.121   1.00 84.08 121 B 1 
ATOM 2160 O O   . LEU B 2 121 ? -42.394 14.560  2.064   1.00 78.36 121 B 1 
ATOM 2161 C CB  . LEU B 2 121 ? -39.251 13.750  1.652   1.00 76.68 121 B 1 
ATOM 2162 C CG  . LEU B 2 121 ? -39.378 13.836  3.183   1.00 73.62 121 B 1 
ATOM 2163 C CD1 . LEU B 2 121 ? -39.824 12.517  3.823   1.00 69.72 121 B 1 
ATOM 2164 C CD2 . LEU B 2 121 ? -38.026 14.207  3.782   1.00 69.63 121 B 1 
ATOM 2165 N N   . ALA B 2 122 ? -41.604 15.563  0.209   1.00 82.75 122 B 1 
ATOM 2166 C CA  . ALA B 2 122 ? -42.588 16.639  0.133   1.00 83.31 122 B 1 
ATOM 2167 C C   . ALA B 2 122 ? -43.574 16.353  -1.011  1.00 85.55 122 B 1 
ATOM 2168 O O   . ALA B 2 122 ? -43.350 16.765  -2.147  1.00 83.89 122 B 1 
ATOM 2169 C CB  . ALA B 2 122 ? -41.854 17.974  -0.018  1.00 81.75 122 B 1 
ATOM 2170 N N   . ASN B 2 123 ? -44.665 15.637  -0.710  1.00 88.12 123 B 1 
ATOM 2171 C CA  . ASN B 2 123 ? -45.605 15.159  -1.726  1.00 86.91 123 B 1 
ATOM 2172 C C   . ASN B 2 123 ? -46.254 16.288  -2.532  1.00 88.70 123 B 1 
ATOM 2173 O O   . ASN B 2 123 ? -46.388 16.169  -3.748  1.00 85.74 123 B 1 
ATOM 2174 C CB  . ASN B 2 123 ? -46.687 14.294  -1.055  1.00 83.10 123 B 1 
ATOM 2175 C CG  . ASN B 2 123 ? -46.151 12.984  -0.512  1.00 78.11 123 B 1 
ATOM 2176 O OD1 . ASN B 2 123 ? -45.116 12.480  -0.884  1.00 69.95 123 B 1 
ATOM 2177 N ND2 . ASN B 2 123 ? -46.863 12.380  0.418   1.00 68.05 123 B 1 
ATOM 2178 N N   . ASP B 2 124 ? -46.626 17.389  -1.881  1.00 91.48 124 B 1 
ATOM 2179 C CA  . ASP B 2 124 ? -47.208 18.572  -2.507  1.00 91.15 124 B 1 
ATOM 2180 C C   . ASP B 2 124 ? -46.240 19.236  -3.497  1.00 92.86 124 B 1 
ATOM 2181 O O   . ASP B 2 124 ? -46.616 19.584  -4.618  1.00 89.88 124 B 1 
ATOM 2182 C CB  . ASP B 2 124 ? -47.679 19.562  -1.411  1.00 88.13 124 B 1 
ATOM 2183 C CG  . ASP B 2 124 ? -46.645 19.975  -0.340  1.00 79.29 124 B 1 
ATOM 2184 O OD1 . ASP B 2 124 ? -45.613 19.291  -0.165  1.00 69.22 124 B 1 
ATOM 2185 O OD2 . ASP B 2 124 ? -46.913 20.944  0.408   1.00 71.14 124 B 1 
ATOM 2186 N N   . VAL B 2 125 ? -44.969 19.338  -3.138  1.00 93.20 125 B 1 
ATOM 2187 C CA  . VAL B 2 125 ? -43.913 19.852  -4.011  1.00 93.52 125 B 1 
ATOM 2188 C C   . VAL B 2 125 ? -43.655 18.901  -5.182  1.00 94.17 125 B 1 
ATOM 2189 O O   . VAL B 2 125 ? -43.513 19.343  -6.317  1.00 92.74 125 B 1 
ATOM 2190 C CB  . VAL B 2 125 ? -42.615 20.102  -3.224  1.00 92.95 125 B 1 
ATOM 2191 C CG1 . VAL B 2 125 ? -41.507 20.658  -4.117  1.00 88.68 125 B 1 
ATOM 2192 C CG2 . VAL B 2 125 ? -42.837 21.094  -2.079  1.00 89.04 125 B 1 
ATOM 2193 N N   . ALA B 2 126 ? -43.627 17.588  -4.926  1.00 93.32 126 B 1 
ATOM 2194 C CA  . ALA B 2 126 ? -43.384 16.582  -5.957  1.00 93.01 126 B 1 
ATOM 2195 C C   . ALA B 2 126 ? -44.520 16.508  -6.987  1.00 93.25 126 B 1 
ATOM 2196 O O   . ALA B 2 126 ? -44.252 16.393  -8.184  1.00 92.45 126 B 1 
ATOM 2197 C CB  . ALA B 2 126 ? -43.176 15.234  -5.278  1.00 91.97 126 B 1 
ATOM 2198 N N   . GLU B 2 127 ? -45.768 16.611  -6.542  1.00 93.75 127 B 1 
ATOM 2199 C CA  . GLU B 2 127 ? -46.927 16.649  -7.432  1.00 93.16 127 B 1 
ATOM 2200 C C   . GLU B 2 127 ? -46.871 17.864  -8.360  1.00 93.38 127 B 1 
ATOM 2201 O O   . GLU B 2 127 ? -47.043 17.733  -9.573  1.00 92.16 127 B 1 
ATOM 2202 C CB  . GLU B 2 127 ? -48.208 16.633  -6.584  1.00 92.55 127 B 1 
ATOM 2203 C CG  . GLU B 2 127 ? -49.468 16.528  -7.447  1.00 81.62 127 B 1 
ATOM 2204 C CD  . GLU B 2 127 ? -50.749 16.382  -6.606  1.00 72.11 127 B 1 
ATOM 2205 O OE1 . GLU B 2 127 ? -51.778 16.003  -7.211  1.00 63.59 127 B 1 
ATOM 2206 O OE2 . GLU B 2 127 ? -50.704 16.631  -5.379  1.00 64.29 127 B 1 
ATOM 2207 N N   . GLN B 2 128 ? -46.551 19.038  -7.822  1.00 94.23 128 B 1 
ATOM 2208 C CA  . GLN B 2 128 ? -46.379 20.243  -8.630  1.00 93.88 128 B 1 
ATOM 2209 C C   . GLN B 2 128 ? -45.189 20.116  -9.596  1.00 94.50 128 B 1 
ATOM 2210 O O   . GLN B 2 128 ? -45.278 20.558  -10.738 1.00 93.40 128 B 1 
ATOM 2211 C CB  . GLN B 2 128 ? -46.248 21.453  -7.703  1.00 92.83 128 B 1 
ATOM 2212 C CG  . GLN B 2 128 ? -46.461 22.772  -8.470  1.00 81.29 128 B 1 
ATOM 2213 C CD  . GLN B 2 128 ? -46.479 24.003  -7.557  1.00 75.71 128 B 1 
ATOM 2214 O OE1 . GLN B 2 128 ? -46.194 23.958  -6.377  1.00 68.36 128 B 1 
ATOM 2215 N NE2 . GLN B 2 128 ? -46.819 25.158  -8.083  1.00 64.92 128 B 1 
ATOM 2216 N N   . TRP B 2 129 ? -44.094 19.466  -9.173  1.00 93.94 129 B 1 
ATOM 2217 C CA  . TRP B 2 129 ? -42.926 19.235  -10.026 1.00 93.87 129 B 1 
ATOM 2218 C C   . TRP B 2 129 ? -43.238 18.300  -11.196 1.00 93.91 129 B 1 
ATOM 2219 O O   . TRP B 2 129 ? -42.776 18.525  -12.302 1.00 92.10 129 B 1 
ATOM 2220 C CB  . TRP B 2 129 ? -41.751 18.695  -9.188  1.00 93.27 129 B 1 
ATOM 2221 C CG  . TRP B 2 129 ? -40.423 19.240  -9.572  1.00 91.87 129 B 1 
ATOM 2222 C CD1 . TRP B 2 129 ? -39.712 18.922  -10.678 1.00 86.62 129 B 1 
ATOM 2223 C CD2 . TRP B 2 129 ? -39.628 20.243  -8.859  1.00 91.36 129 B 1 
ATOM 2224 N NE1 . TRP B 2 129 ? -38.530 19.657  -10.703 1.00 88.82 129 B 1 
ATOM 2225 C CE2 . TRP B 2 129 ? -38.441 20.481  -9.604  1.00 90.48 129 B 1 
ATOM 2226 C CE3 . TRP B 2 129 ? -39.805 20.965  -7.662  1.00 90.00 129 B 1 
ATOM 2227 C CZ2 . TRP B 2 129 ? -37.468 21.417  -9.185  1.00 89.82 129 B 1 
ATOM 2228 C CZ3 . TRP B 2 129 ? -38.837 21.889  -7.246  1.00 86.61 129 B 1 
ATOM 2229 C CH2 . TRP B 2 129 ? -37.682 22.120  -8.001  1.00 87.60 129 B 1 
ATOM 2230 N N   . LYS B 2 130 ? -44.076 17.263  -10.978 1.00 93.79 130 B 1 
ATOM 2231 C CA  . LYS B 2 130 ? -44.493 16.309  -12.020 1.00 92.85 130 B 1 
ATOM 2232 C C   . LYS B 2 130 ? -45.520 16.886  -12.994 1.00 93.06 130 B 1 
ATOM 2233 O O   . LYS B 2 130 ? -45.509 16.544  -14.166 1.00 90.58 130 B 1 
ATOM 2234 C CB  . LYS B 2 130 ? -45.086 15.060  -11.364 1.00 91.32 130 B 1 
ATOM 2235 C CG  . LYS B 2 130 ? -43.999 14.184  -10.728 1.00 85.73 130 B 1 
ATOM 2236 C CD  . LYS B 2 130 ? -44.625 12.930  -10.133 1.00 81.42 130 B 1 
ATOM 2237 C CE  . LYS B 2 130 ? -43.484 12.054  -9.650  1.00 73.55 130 B 1 
ATOM 2238 N NZ  . LYS B 2 130 ? -43.883 10.646  -9.422  1.00 66.76 130 B 1 
ATOM 2239 N N   . THR B 2 131 ? -46.462 17.698  -12.507 1.00 93.70 131 B 1 
ATOM 2240 C CA  . THR B 2 131 ? -47.600 18.211  -13.293 1.00 93.13 131 B 1 
ATOM 2241 C C   . THR B 2 131 ? -47.282 19.520  -14.001 1.00 93.52 131 B 1 
ATOM 2242 O O   . THR B 2 131 ? -47.748 19.744  -15.114 1.00 90.52 131 B 1 
ATOM 2243 C CB  . THR B 2 131 ? -48.845 18.393  -12.413 1.00 91.26 131 B 1 
ATOM 2244 O OG1 . THR B 2 131 ? -48.539 19.172  -11.275 1.00 80.93 131 B 1 
ATOM 2245 C CG2 . THR B 2 131 ? -49.408 17.059  -11.919 1.00 77.92 131 B 1 
ATOM 2246 N N   . ASN B 2 132 ? -46.479 20.382  -13.370 1.00 93.53 132 B 1 
ATOM 2247 C CA  . ASN B 2 132 ? -46.082 21.676  -13.917 1.00 93.89 132 B 1 
ATOM 2248 C C   . ASN B 2 132 ? -44.653 22.038  -13.475 1.00 94.31 132 B 1 
ATOM 2249 O O   . ASN B 2 132 ? -44.446 22.910  -12.629 1.00 92.34 132 B 1 
ATOM 2250 C CB  . ASN B 2 132 ? -47.136 22.725  -13.538 1.00 92.41 132 B 1 
ATOM 2251 C CG  . ASN B 2 132 ? -46.966 24.021  -14.314 1.00 89.78 132 B 1 
ATOM 2252 O OD1 . ASN B 2 132 ? -45.960 24.297  -14.942 1.00 83.37 132 B 1 
ATOM 2253 N ND2 . ASN B 2 132 ? -47.971 24.863  -14.294 1.00 80.66 132 B 1 
ATOM 2254 N N   . GLU B 2 133 ? -43.677 21.364  -14.073 1.00 93.95 133 B 1 
ATOM 2255 C CA  . GLU B 2 133 ? -42.265 21.540  -13.748 1.00 93.66 133 B 1 
ATOM 2256 C C   . GLU B 2 133 ? -41.804 23.003  -13.865 1.00 94.22 133 B 1 
ATOM 2257 O O   . GLU B 2 133 ? -41.138 23.511  -12.965 1.00 93.18 133 B 1 
ATOM 2258 C CB  . GLU B 2 133 ? -41.430 20.623  -14.652 1.00 91.57 133 B 1 
ATOM 2259 C CG  . GLU B 2 133 ? -39.937 20.663  -14.290 1.00 87.41 133 B 1 
ATOM 2260 C CD  . GLU B 2 133 ? -39.072 19.700  -15.124 1.00 85.41 133 B 1 
ATOM 2261 O OE1 . GLU B 2 133 ? -37.934 19.445  -14.678 1.00 78.12 133 B 1 
ATOM 2262 O OE2 . GLU B 2 133 ? -39.548 19.250  -16.184 1.00 80.83 133 B 1 
ATOM 2263 N N   . ALA B 2 134 ? -42.224 23.720  -14.911 1.00 95.29 134 B 1 
ATOM 2264 C CA  . ALA B 2 134 ? -41.857 25.124  -15.104 1.00 95.52 134 B 1 
ATOM 2265 C C   . ALA B 2 134 ? -42.329 26.011  -13.938 1.00 96.07 134 B 1 
ATOM 2266 O O   . ALA B 2 134 ? -41.577 26.851  -13.435 1.00 94.71 134 B 1 
ATOM 2267 C CB  . ALA B 2 134 ? -42.430 25.594  -16.447 1.00 94.92 134 B 1 
ATOM 2268 N N   . GLN B 2 135 ? -43.546 25.787  -13.448 1.00 96.07 135 B 1 
ATOM 2269 C CA  . GLN B 2 135 ? -44.080 26.521  -12.297 1.00 95.80 135 B 1 
ATOM 2270 C C   . GLN B 2 135 ? -43.410 26.104  -10.973 1.00 96.22 135 B 1 
ATOM 2271 O O   . GLN B 2 135 ? -43.197 26.949  -10.103 1.00 95.44 135 B 1 
ATOM 2272 C CB  . GLN B 2 135 ? -45.607 26.322  -12.237 1.00 95.04 135 B 1 
ATOM 2273 C CG  . GLN B 2 135 ? -46.281 27.214  -11.186 1.00 85.94 135 B 1 
ATOM 2274 C CD  . GLN B 2 135 ? -46.067 28.705  -11.474 1.00 76.84 135 B 1 
ATOM 2275 O OE1 . GLN B 2 135 ? -46.266 29.180  -12.576 1.00 68.22 135 B 1 
ATOM 2276 N NE2 . GLN B 2 135 ? -45.648 29.482  -10.507 1.00 64.41 135 B 1 
ATOM 2277 N N   . ALA B 2 136 ? -43.057 24.828  -10.833 1.00 95.72 136 B 1 
ATOM 2278 C CA  . ALA B 2 136 ? -42.313 24.343  -9.673  1.00 95.61 136 B 1 
ATOM 2279 C C   . ALA B 2 136 ? -40.912 24.967  -9.606  1.00 96.15 136 B 1 
ATOM 2280 O O   . ALA B 2 136 ? -40.498 25.455  -8.547  1.00 95.51 136 B 1 
ATOM 2281 C CB  . ALA B 2 136 ? -42.253 22.812  -9.726  1.00 94.81 136 B 1 
ATOM 2282 N N   . ILE B 2 137 ? -40.218 25.049  -10.739 1.00 96.29 137 B 1 
ATOM 2283 C CA  . ILE B 2 137 ? -38.907 25.699  -10.866 1.00 96.04 137 B 1 
ATOM 2284 C C   . ILE B 2 137 ? -38.995 27.190  -10.509 1.00 96.38 137 B 1 
ATOM 2285 O O   . ILE B 2 137 ? -38.182 27.678  -9.724  1.00 95.61 137 B 1 
ATOM 2286 C CB  . ILE B 2 137 ? -38.327 25.459  -12.282 1.00 94.94 137 B 1 
ATOM 2287 C CG1 . ILE B 2 137 ? -37.902 23.976  -12.421 1.00 91.46 137 B 1 
ATOM 2288 C CG2 . ILE B 2 137 ? -37.130 26.386  -12.577 1.00 90.57 137 B 1 
ATOM 2289 C CD1 . ILE B 2 137 ? -37.534 23.567  -13.853 1.00 81.65 137 B 1 
ATOM 2290 N N   . GLU B 2 138 ? -40.009 27.922  -11.023 1.00 96.80 138 B 1 
ATOM 2291 C CA  . GLU B 2 138 ? -40.211 29.331  -10.640 1.00 96.84 138 B 1 
ATOM 2292 C C   . GLU B 2 138 ? -40.547 29.494  -9.155  1.00 97.07 138 B 1 
ATOM 2293 O O   . GLU B 2 138 ? -40.043 30.409  -8.502  1.00 96.51 138 B 1 
ATOM 2294 C CB  . GLU B 2 138 ? -41.290 29.994  -11.519 1.00 96.36 138 B 1 
ATOM 2295 C CG  . GLU B 2 138 ? -40.737 30.497  -12.864 1.00 83.66 138 B 1 
ATOM 2296 C CD  . GLU B 2 138 ? -39.604 31.540  -12.697 1.00 78.99 138 B 1 
ATOM 2297 O OE1 . GLU B 2 138 ? -38.747 31.649  -13.598 1.00 71.22 138 B 1 
ATOM 2298 O OE2 . GLU B 2 138 ? -39.517 32.201  -11.638 1.00 71.66 138 B 1 
ATOM 2299 N N   . THR B 2 139 ? -41.322 28.567  -8.587  1.00 96.40 139 B 1 
ATOM 2300 C CA  . THR B 2 139 ? -41.607 28.571  -7.147  1.00 96.42 139 B 1 
ATOM 2301 C C   . THR B 2 139 ? -40.335 28.331  -6.328  1.00 96.78 139 B 1 
ATOM 2302 O O   . THR B 2 139 ? -40.085 29.060  -5.363  1.00 96.14 139 B 1 
ATOM 2303 C CB  . THR B 2 139 ? -42.691 27.544  -6.784  1.00 95.91 139 B 1 
ATOM 2304 O OG1 . THR B 2 139 ? -43.850 27.769  -7.556  1.00 91.68 139 B 1 
ATOM 2305 C CG2 . THR B 2 139 ? -43.112 27.652  -5.318  1.00 90.59 139 B 1 
ATOM 2306 N N   . ALA B 2 140 ? -39.484 27.390  -6.740  1.00 96.71 140 B 1 
ATOM 2307 C CA  . ALA B 2 140 ? -38.192 27.146  -6.095  1.00 96.58 140 B 1 
ATOM 2308 C C   . ALA B 2 140 ? -37.263 28.366  -6.185  1.00 96.67 140 B 1 
ATOM 2309 O O   . ALA B 2 140 ? -36.635 28.756  -5.198  1.00 96.07 140 B 1 
ATOM 2310 C CB  . ALA B 2 140 ? -37.557 25.901  -6.731  1.00 96.27 140 B 1 
ATOM 2311 N N   . ARG B 2 141 ? -37.235 29.045  -7.342  1.00 96.96 141 B 1 
ATOM 2312 C CA  . ARG B 2 141 ? -36.483 30.286  -7.546  1.00 96.62 141 B 1 
ATOM 2313 C C   . ARG B 2 141 ? -37.013 31.433  -6.670  1.00 96.66 141 B 1 
ATOM 2314 O O   . ARG B 2 141 ? -36.221 32.155  -6.063  1.00 95.80 141 B 1 
ATOM 2315 C CB  . ARG B 2 141 ? -36.513 30.633  -9.050  1.00 96.01 141 B 1 
ATOM 2316 C CG  . ARG B 2 141 ? -35.561 31.777  -9.416  1.00 87.83 141 B 1 
ATOM 2317 C CD  . ARG B 2 141 ? -35.618 32.069  -10.918 1.00 87.39 141 B 1 
ATOM 2318 N NE  . ARG B 2 141 ? -35.000 30.989  -11.722 1.00 80.24 141 B 1 
ATOM 2319 C CZ  . ARG B 2 141 ? -35.393 30.544  -12.901 1.00 73.90 141 B 1 
ATOM 2320 N NH1 . ARG B 2 141 ? -36.418 31.029  -13.538 1.00 64.84 141 B 1 
ATOM 2321 N NH2 . ARG B 2 141 ? -34.743 29.580  -13.482 1.00 67.84 141 B 1 
ATOM 2322 N N   . ALA B 2 142 ? -38.329 31.564  -6.536  1.00 96.92 142 B 1 
ATOM 2323 C CA  . ALA B 2 142 ? -38.961 32.547  -5.661  1.00 96.89 142 B 1 
ATOM 2324 C C   . ALA B 2 142 ? -38.628 32.290  -4.181  1.00 96.80 142 B 1 
ATOM 2325 O O   . ALA B 2 142 ? -38.241 33.221  -3.465  1.00 95.99 142 B 1 
ATOM 2326 C CB  . ALA B 2 142 ? -40.470 32.546  -5.922  1.00 96.55 142 B 1 
ATOM 2327 N N   . TRP B 2 143 ? -38.696 31.027  -3.718  1.00 96.85 143 B 1 
ATOM 2328 C CA  . TRP B 2 143 ? -38.299 30.650  -2.352  1.00 96.68 143 B 1 
ATOM 2329 C C   . TRP B 2 143 ? -36.812 30.903  -2.099  1.00 96.56 143 B 1 
ATOM 2330 O O   . TRP B 2 143 ? -36.451 31.381  -1.031  1.00 94.94 143 B 1 
ATOM 2331 C CB  . TRP B 2 143 ? -38.640 29.187  -2.088  1.00 96.21 143 B 1 
ATOM 2332 C CG  . TRP B 2 143 ? -40.067 28.889  -1.732  1.00 95.94 143 B 1 
ATOM 2333 C CD1 . TRP B 2 143 ? -41.165 29.414  -2.317  1.00 92.86 143 B 1 
ATOM 2334 C CD2 . TRP B 2 143 ? -40.549 27.978  -0.701  1.00 94.83 143 B 1 
ATOM 2335 N NE1 . TRP B 2 143 ? -42.301 28.885  -1.717  1.00 92.75 143 B 1 
ATOM 2336 C CE2 . TRP B 2 143 ? -41.966 28.004  -0.727  1.00 94.15 143 B 1 
ATOM 2337 C CE3 . TRP B 2 143 ? -39.924 27.139  0.246   1.00 93.52 143 B 1 
ATOM 2338 C CZ2 . TRP B 2 143 ? -42.745 27.221  0.150   1.00 93.18 143 B 1 
ATOM 2339 C CZ3 . TRP B 2 143 ? -40.695 26.359  1.125   1.00 91.46 143 B 1 
ATOM 2340 C CH2 . TRP B 2 143 ? -42.091 26.396  1.079   1.00 91.49 143 B 1 
ATOM 2341 N N   . THR B 2 144 ? -35.963 30.660  -3.084  1.00 96.81 144 B 1 
ATOM 2342 C CA  . THR B 2 144 ? -34.530 30.970  -2.991  1.00 96.66 144 B 1 
ATOM 2343 C C   . THR B 2 144 ? -34.303 32.464  -2.759  1.00 96.43 144 B 1 
ATOM 2344 O O   . THR B 2 144 ? -33.589 32.833  -1.833  1.00 95.12 144 B 1 
ATOM 2345 C CB  . THR B 2 144 ? -33.776 30.482  -4.236  1.00 96.37 144 B 1 
ATOM 2346 O OG1 . THR B 2 144 ? -33.953 29.088  -4.354  1.00 92.18 144 B 1 
ATOM 2347 C CG2 . THR B 2 144 ? -32.280 30.728  -4.151  1.00 91.38 144 B 1 
ATOM 2348 N N   . ARG B 2 145 ? -34.977 33.329  -3.531  1.00 96.69 145 B 1 
ATOM 2349 C CA  . ARG B 2 145 ? -34.912 34.788  -3.323  1.00 96.06 145 B 1 
ATOM 2350 C C   . ARG B 2 145 ? -35.429 35.219  -1.946  1.00 96.01 145 B 1 
ATOM 2351 O O   . ARG B 2 145 ? -34.811 36.056  -1.304  1.00 94.47 145 B 1 
ATOM 2352 C CB  . ARG B 2 145 ? -35.700 35.512  -4.427  1.00 95.12 145 B 1 
ATOM 2353 C CG  . ARG B 2 145 ? -35.004 35.417  -5.801  1.00 87.01 145 B 1 
ATOM 2354 C CD  . ARG B 2 145 ? -35.891 36.066  -6.861  1.00 83.85 145 B 1 
ATOM 2355 N NE  . ARG B 2 145 ? -35.327 35.907  -8.214  1.00 74.55 145 B 1 
ATOM 2356 C CZ  . ARG B 2 145 ? -35.980 36.088  -9.361  1.00 66.86 145 B 1 
ATOM 2357 N NH1 . ARG B 2 145 ? -37.211 36.511  -9.401  1.00 59.38 145 B 1 
ATOM 2358 N NH2 . ARG B 2 145 ? -35.399 35.829  -10.490 1.00 59.23 145 B 1 
ATOM 2359 N N   . LEU B 2 146 ? -36.530 34.634  -1.480  1.00 95.86 146 B 1 
ATOM 2360 C CA  . LEU B 2 146 ? -37.171 34.999  -0.219  1.00 95.17 146 B 1 
ATOM 2361 C C   . LEU B 2 146 ? -36.407 34.534  1.023   1.00 95.22 146 B 1 
ATOM 2362 O O   . LEU B 2 146 ? -36.361 35.257  2.017   1.00 93.48 146 B 1 
ATOM 2363 C CB  . LEU B 2 146 ? -38.600 34.417  -0.201  1.00 93.87 146 B 1 
ATOM 2364 C CG  . LEU B 2 146 ? -39.607 35.225  -1.038  1.00 83.65 146 B 1 
ATOM 2365 C CD1 . LEU B 2 146 ? -40.866 34.391  -1.281  1.00 78.14 146 B 1 
ATOM 2366 C CD2 . LEU B 2 146 ? -40.019 36.503  -0.326  1.00 77.55 146 B 1 
ATOM 2367 N N   . TYR B 2 147 ? -35.846 33.327  0.991   1.00 95.33 147 B 1 
ATOM 2368 C CA  . TYR B 2 147 ? -35.332 32.666  2.190   1.00 94.93 147 B 1 
ATOM 2369 C C   . TYR B 2 147 ? -33.820 32.430  2.200   1.00 94.87 147 B 1 
ATOM 2370 O O   . TYR B 2 147 ? -33.264 32.220  3.277   1.00 92.43 147 B 1 
ATOM 2371 C CB  . TYR B 2 147 ? -36.072 31.332  2.394   1.00 94.56 147 B 1 
ATOM 2372 C CG  . TYR B 2 147 ? -37.569 31.469  2.553   1.00 94.79 147 B 1 
ATOM 2373 C CD1 . TYR B 2 147 ? -38.116 32.183  3.644   1.00 91.33 147 B 1 
ATOM 2374 C CD2 . TYR B 2 147 ? -38.445 30.888  1.620   1.00 91.59 147 B 1 
ATOM 2375 C CE1 . TYR B 2 147 ? -39.500 32.318  3.793   1.00 90.48 147 B 1 
ATOM 2376 C CE2 . TYR B 2 147 ? -39.832 31.015  1.755   1.00 90.34 147 B 1 
ATOM 2377 C CZ  . TYR B 2 147 ? -40.364 31.730  2.845   1.00 92.18 147 B 1 
ATOM 2378 O OH  . TYR B 2 147 ? -41.712 31.862  2.987   1.00 90.80 147 B 1 
ATOM 2379 N N   . ALA B 2 148 ? -33.152 32.453  1.041   1.00 94.90 148 B 1 
ATOM 2380 C CA  . ALA B 2 148 ? -31.753 32.045  0.923   1.00 94.51 148 B 1 
ATOM 2381 C C   . ALA B 2 148 ? -30.793 33.135  0.419   1.00 93.93 148 B 1 
ATOM 2382 O O   . ALA B 2 148 ? -29.583 32.948  0.532   1.00 89.67 148 B 1 
ATOM 2383 C CB  . ALA B 2 148 ? -31.688 30.781  0.059   1.00 93.67 148 B 1 
ATOM 2384 N N   . MET B 2 149 ? -31.279 34.258  -0.116  1.00 92.91 149 B 1 
ATOM 2385 C CA  . MET B 2 149 ? -30.388 35.325  -0.615  1.00 90.70 149 B 1 
ATOM 2386 C C   . MET B 2 149 ? -30.015 36.360  0.447   1.00 86.90 149 B 1 
ATOM 2387 O O   . MET B 2 149 ? -28.843 36.693  0.580   1.00 76.18 149 B 1 
ATOM 2388 C CB  . MET B 2 149 ? -30.992 35.997  -1.854  1.00 87.64 149 B 1 
ATOM 2389 C CG  . MET B 2 149 ? -30.964 35.067  -3.068  1.00 84.16 149 B 1 
ATOM 2390 S SD  . MET B 2 149 ? -31.471 35.882  -4.604  1.00 80.03 149 B 1 
ATOM 2391 C CE  . MET B 2 149 ? -31.012 34.606  -5.794  1.00 70.44 149 B 1 
ATOM 2392 N N   . ASN B 2 150 ? -30.968 36.837  1.223   1.00 81.44 150 B 1 
ATOM 2393 C CA  . ASN B 2 150 ? -30.746 37.910  2.207   1.00 76.97 150 B 1 
ATOM 2394 C C   . ASN B 2 150 ? -30.279 37.416  3.583   1.00 74.44 150 B 1 
ATOM 2395 O O   . ASN B 2 150 ? -30.287 38.166  4.554   1.00 65.17 150 B 1 
ATOM 2396 C CB  . ASN B 2 150 ? -32.025 38.759  2.320   1.00 69.49 150 B 1 
ATOM 2397 C CG  . ASN B 2 150 ? -32.322 39.575  1.068   1.00 61.59 150 B 1 
ATOM 2398 O OD1 . ASN B 2 150 ? -31.526 39.735  0.172   1.00 54.58 150 B 1 
ATOM 2399 N ND2 . ASN B 2 150 ? -33.499 40.133  0.991   1.00 52.65 150 B 1 
ATOM 2400 N N   . ASN B 2 151 ? -29.917 36.153  3.704   1.00 72.01 151 B 1 
ATOM 2401 C CA  . ASN B 2 151 ? -29.639 35.508  4.995   1.00 67.02 151 B 1 
ATOM 2402 C C   . ASN B 2 151 ? -28.161 35.597  5.430   1.00 64.20 151 B 1 
ATOM 2403 O O   . ASN B 2 151 ? -27.725 34.778  6.251   1.00 56.88 151 B 1 
ATOM 2404 C CB  . ASN B 2 151 ? -30.180 34.065  4.969   1.00 59.33 151 B 1 
ATOM 2405 C CG  . ASN B 2 151 ? -31.517 33.884  5.667   1.00 53.55 151 B 1 
ATOM 2406 O OD1 . ASN B 2 151 ? -31.998 34.691  6.432   1.00 49.62 151 B 1 
ATOM 2407 N ND2 . ASN B 2 151 ? -32.128 32.734  5.462   1.00 47.93 151 B 1 
ATOM 2408 N N   . ILE B 2 152 ? -27.408 36.549  4.873   1.00 56.64 152 B 1 
ATOM 2409 C CA  . ILE B 2 152 ? -26.043 36.867  5.306   1.00 53.20 152 B 1 
ATOM 2410 C C   . ILE B 2 152 ? -26.110 37.648  6.624   1.00 50.85 152 B 1 
ATOM 2411 O O   . ILE B 2 152 ? -26.906 38.602  6.707   1.00 45.48 152 B 1 
ATOM 2412 C CB  . ILE B 2 152 ? -25.247 37.612  4.212   1.00 47.78 152 B 1 
ATOM 2413 C CG1 . ILE B 2 152 ? -25.222 36.785  2.905   1.00 44.66 152 B 1 
ATOM 2414 C CG2 . ILE B 2 152 ? -23.814 37.881  4.705   1.00 43.78 152 B 1 
ATOM 2415 C CD1 . ILE B 2 152 ? -24.511 37.482  1.738   1.00 40.19 152 B 1 
ATOM 2416 O OXT . ILE B 2 152 ? -25.349 37.247  7.554   1.00 38.44 152 B 1 
ATOM 2417 N N   . MET C 3 1   ? 12.286  -6.251  25.089  1.00 91.27 1   C 1 
ATOM 2418 C CA  . MET C 3 1   ? 13.235  -5.333  24.453  1.00 93.34 1   C 1 
ATOM 2419 C C   . MET C 3 1   ? 12.862  -5.156  22.996  1.00 93.21 1   C 1 
ATOM 2420 O O   . MET C 3 1   ? 12.137  -5.977  22.455  1.00 90.81 1   C 1 
ATOM 2421 C CB  . MET C 3 1   ? 14.682  -5.805  24.627  1.00 90.48 1   C 1 
ATOM 2422 C CG  . MET C 3 1   ? 15.024  -7.091  23.874  1.00 89.52 1   C 1 
ATOM 2423 S SD  . MET C 3 1   ? 16.730  -7.653  24.140  1.00 90.10 1   C 1 
ATOM 2424 C CE  . MET C 3 1   ? 16.772  -9.070  23.034  1.00 85.10 1   C 1 
ATOM 2425 N N   . GLN C 3 2   ? 13.343  -4.109  22.341  1.00 94.66 2   C 1 
ATOM 2426 C CA  . GLN C 3 2   ? 13.171  -3.929  20.900  1.00 94.55 2   C 1 
ATOM 2427 C C   . GLN C 3 2   ? 14.385  -4.452  20.143  1.00 95.26 2   C 1 
ATOM 2428 O O   . GLN C 3 2   ? 15.527  -4.200  20.534  1.00 93.90 2   C 1 
ATOM 2429 C CB  . GLN C 3 2   ? 12.880  -2.466  20.558  1.00 91.90 2   C 1 
ATOM 2430 C CG  . GLN C 3 2   ? 11.488  -2.087  21.063  1.00 82.22 2   C 1 
ATOM 2431 C CD  . GLN C 3 2   ? 11.035  -0.684  20.693  1.00 82.21 2   C 1 
ATOM 2432 O OE1 . GLN C 3 2   ? 11.742  0.129   20.125  1.00 74.11 2   C 1 
ATOM 2433 N NE2 . GLN C 3 2   ? 9.798   -0.368  21.003  1.00 71.50 2   C 1 
ATOM 2434 N N   . ILE C 3 3   ? 14.133  -5.169  19.063  1.00 95.79 3   C 1 
ATOM 2435 C CA  . ILE C 3 3   ? 15.122  -5.507  18.039  1.00 95.96 3   C 1 
ATOM 2436 C C   . ILE C 3 3   ? 14.611  -5.067  16.670  1.00 95.68 3   C 1 
ATOM 2437 O O   . ILE C 3 3   ? 13.409  -4.901  16.456  1.00 94.64 3   C 1 
ATOM 2438 C CB  . ILE C 3 3   ? 15.514  -7.000  18.047  1.00 95.79 3   C 1 
ATOM 2439 C CG1 . ILE C 3 3   ? 14.323  -7.909  17.675  1.00 92.22 3   C 1 
ATOM 2440 C CG2 . ILE C 3 3   ? 16.143  -7.374  19.398  1.00 90.03 3   C 1 
ATOM 2441 C CD1 . ILE C 3 3   ? 14.707  -9.382  17.485  1.00 91.65 3   C 1 
ATOM 2442 N N   . PHE C 3 4   ? 15.522  -4.932  15.721  1.00 95.84 4   C 1 
ATOM 2443 C CA  . PHE C 3 4   ? 15.201  -4.615  14.341  1.00 95.89 4   C 1 
ATOM 2444 C C   . PHE C 3 4   ? 15.375  -5.841  13.450  1.00 96.00 4   C 1 
ATOM 2445 O O   . PHE C 3 4   ? 16.256  -6.665  13.655  1.00 95.32 4   C 1 
ATOM 2446 C CB  . PHE C 3 4   ? 16.035  -3.423  13.873  1.00 95.38 4   C 1 
ATOM 2447 C CG  . PHE C 3 4   ? 15.890  -2.198  14.759  1.00 95.00 4   C 1 
ATOM 2448 C CD1 . PHE C 3 4   ? 14.655  -1.546  14.867  1.00 91.63 4   C 1 
ATOM 2449 C CD2 . PHE C 3 4   ? 16.986  -1.738  15.507  1.00 91.21 4   C 1 
ATOM 2450 C CE1 . PHE C 3 4   ? 14.500  -0.440  15.724  1.00 89.86 4   C 1 
ATOM 2451 C CE2 . PHE C 3 4   ? 16.840  -0.639  16.361  1.00 89.39 4   C 1 
ATOM 2452 C CZ  . PHE C 3 4   ? 15.597  0.011   16.475  1.00 91.25 4   C 1 
ATOM 2453 N N   . VAL C 3 5   ? 14.547  -5.956  12.425  1.00 95.16 5   C 1 
ATOM 2454 C CA  . VAL C 3 5   ? 14.712  -6.953  11.361  1.00 95.27 5   C 1 
ATOM 2455 C C   . VAL C 3 5   ? 14.692  -6.238  10.023  1.00 94.32 5   C 1 
ATOM 2456 O O   . VAL C 3 5   ? 13.704  -5.605  9.654   1.00 92.84 5   C 1 
ATOM 2457 C CB  . VAL C 3 5   ? 13.656  -8.070  11.423  1.00 95.40 5   C 1 
ATOM 2458 C CG1 . VAL C 3 5   ? 13.891  -9.114  10.322  1.00 92.60 5   C 1 
ATOM 2459 C CG2 . VAL C 3 5   ? 13.668  -8.788  12.769  1.00 92.90 5   C 1 
ATOM 2460 N N   . LYS C 3 6   ? 15.786  -6.352  9.278   1.00 94.58 6   C 1 
ATOM 2461 C CA  . LYS C 3 6   ? 15.865  -5.860  7.904   1.00 93.82 6   C 1 
ATOM 2462 C C   . LYS C 3 6   ? 15.292  -6.907  6.959   1.00 93.51 6   C 1 
ATOM 2463 O O   . LYS C 3 6   ? 15.840  -8.007  6.824   1.00 92.44 6   C 1 
ATOM 2464 C CB  . LYS C 3 6   ? 17.311  -5.432  7.585   1.00 92.62 6   C 1 
ATOM 2465 C CG  . LYS C 3 6   ? 17.355  -4.516  6.358   1.00 83.44 6   C 1 
ATOM 2466 C CD  . LYS C 3 6   ? 18.706  -3.778  6.248   1.00 78.67 6   C 1 
ATOM 2467 C CE  . LYS C 3 6   ? 18.622  -2.738  5.133   1.00 72.58 6   C 1 
ATOM 2468 N NZ  . LYS C 3 6   ? 19.757  -1.765  5.126   1.00 65.45 6   C 1 
ATOM 2469 N N   . THR C 3 7   ? 14.171  -6.597  6.323   1.00 91.58 7   C 1 
ATOM 2470 C CA  . THR C 3 7   ? 13.384  -7.523  5.502   1.00 90.39 7   C 1 
ATOM 2471 C C   . THR C 3 7   ? 13.984  -7.719  4.109   1.00 90.35 7   C 1 
ATOM 2472 O O   . THR C 3 7   ? 14.954  -7.051  3.733   1.00 88.56 7   C 1 
ATOM 2473 C CB  . THR C 3 7   ? 11.919  -7.063  5.393   1.00 88.41 7   C 1 
ATOM 2474 O OG1 . THR C 3 7   ? 11.826  -5.917  4.576   1.00 83.04 7   C 1 
ATOM 2475 C CG2 . THR C 3 7   ? 11.298  -6.751  6.747   1.00 81.50 7   C 1 
ATOM 2476 N N   . LEU C 3 8   ? 13.390  -8.599  3.306   1.00 88.02 8   C 1 
ATOM 2477 C CA  . LEU C 3 8   ? 13.820  -8.880  1.929   1.00 86.63 8   C 1 
ATOM 2478 C C   . LEU C 3 8   ? 13.885  -7.619  1.050   1.00 86.49 8   C 1 
ATOM 2479 O O   . LEU C 3 8   ? 14.781  -7.485  0.228   1.00 83.48 8   C 1 
ATOM 2480 C CB  . LEU C 3 8   ? 12.866  -9.900  1.278   1.00 85.65 8   C 1 
ATOM 2481 C CG  . LEU C 3 8   ? 12.752  -11.254 2.002   1.00 83.94 8   C 1 
ATOM 2482 C CD1 . LEU C 3 8   ? 11.810  -12.168 1.204   1.00 79.79 8   C 1 
ATOM 2483 C CD2 . LEU C 3 8   ? 14.101  -11.962 2.150   1.00 79.18 8   C 1 
ATOM 2484 N N   . THR C 3 9   ? 12.959  -6.670  1.253   1.00 86.21 9   C 1 
ATOM 2485 C CA  . THR C 3 9   ? 12.900  -5.407  0.496   1.00 83.87 9   C 1 
ATOM 2486 C C   . THR C 3 9   ? 13.863  -4.329  1.011   1.00 84.54 9   C 1 
ATOM 2487 O O   . THR C 3 9   ? 13.926  -3.240  0.446   1.00 80.88 9   C 1 
ATOM 2488 C CB  . THR C 3 9   ? 11.473  -4.842  0.477   1.00 81.23 9   C 1 
ATOM 2489 O OG1 . THR C 3 9   ? 11.019  -4.590  1.787   1.00 76.26 9   C 1 
ATOM 2490 C CG2 . THR C 3 9   ? 10.480  -5.793  -0.174  1.00 73.86 9   C 1 
ATOM 2491 N N   . GLY C 3 10  ? 14.582  -4.612  2.088   1.00 84.50 10  C 1 
ATOM 2492 C CA  . GLY C 3 10  ? 15.477  -3.658  2.742   1.00 84.16 10  C 1 
ATOM 2493 C C   . GLY C 3 10  ? 14.803  -2.741  3.765   1.00 85.53 10  C 1 
ATOM 2494 O O   . GLY C 3 10  ? 15.523  -2.040  4.479   1.00 82.86 10  C 1 
ATOM 2495 N N   . LYS C 3 11  ? 13.466  -2.762  3.907   1.00 84.44 11  C 1 
ATOM 2496 C CA  . LYS C 3 11  ? 12.797  -2.020  4.988   1.00 84.80 11  C 1 
ATOM 2497 C C   . LYS C 3 11  ? 13.141  -2.655  6.338   1.00 87.53 11  C 1 
ATOM 2498 O O   . LYS C 3 11  ? 13.280  -3.868  6.441   1.00 86.63 11  C 1 
ATOM 2499 C CB  . LYS C 3 11  ? 11.277  -1.883  4.736   1.00 81.02 11  C 1 
ATOM 2500 C CG  . LYS C 3 11  ? 10.452  -3.077  5.236   1.00 73.32 11  C 1 
ATOM 2501 C CD  . LYS C 3 11  ? 8.957   -2.993  4.908   1.00 70.33 11  C 1 
ATOM 2502 C CE  . LYS C 3 11  ? 8.303   -4.217  5.552   1.00 61.14 11  C 1 
ATOM 2503 N NZ  . LYS C 3 11  ? 6.882   -4.433  5.222   1.00 55.70 11  C 1 
ATOM 2504 N N   . THR C 3 12  ? 13.238  -1.824  7.368   1.00 88.57 12  C 1 
ATOM 2505 C CA  . THR C 3 12  ? 13.447  -2.293  8.740   1.00 89.11 12  C 1 
ATOM 2506 C C   . THR C 3 12  ? 12.115  -2.331  9.475   1.00 89.11 12  C 1 
ATOM 2507 O O   . THR C 3 12  ? 11.367  -1.363  9.459   1.00 87.41 12  C 1 
ATOM 2508 C CB  . THR C 3 12  ? 14.476  -1.411  9.457   1.00 88.53 12  C 1 
ATOM 2509 O OG1 . THR C 3 12  ? 15.688  -1.439  8.733   1.00 82.02 12  C 1 
ATOM 2510 C CG2 . THR C 3 12  ? 14.803  -1.921  10.862  1.00 81.36 12  C 1 
ATOM 2511 N N   . ILE C 3 13  ? 11.808  -3.455  10.115  1.00 90.19 13  C 1 
ATOM 2512 C CA  . ILE C 3 13  ? 10.682  -3.594  11.039  1.00 90.34 13  C 1 
ATOM 2513 C C   . ILE C 3 13  ? 11.201  -3.701  12.465  1.00 91.72 13  C 1 
ATOM 2514 O O   . ILE C 3 13  ? 12.250  -4.296  12.717  1.00 91.42 13  C 1 
ATOM 2515 C CB  . ILE C 3 13  ? 9.751   -4.774  10.666  1.00 88.91 13  C 1 
ATOM 2516 C CG1 . ILE C 3 13  ? 10.470  -6.140  10.723  1.00 83.67 13  C 1 
ATOM 2517 C CG2 . ILE C 3 13  ? 9.128   -4.518  9.289   1.00 81.46 13  C 1 
ATOM 2518 C CD1 . ILE C 3 13  ? 9.553   -7.351  10.504  1.00 81.32 13  C 1 
ATOM 2519 N N   . THR C 3 14  ? 10.439  -3.154  13.410  1.00 91.34 14  C 1 
ATOM 2520 C CA  . THR C 3 14  ? 10.707  -3.288  14.839  1.00 90.77 14  C 1 
ATOM 2521 C C   . THR C 3 14  ? 9.887   -4.439  15.415  1.00 90.79 14  C 1 
ATOM 2522 O O   . THR C 3 14  ? 8.700   -4.555  15.122  1.00 89.16 14  C 1 
ATOM 2523 C CB  . THR C 3 14  ? 10.401  -1.978  15.578  1.00 89.10 14  C 1 
ATOM 2524 O OG1 . THR C 3 14  ? 11.018  -0.901  14.909  1.00 81.68 14  C 1 
ATOM 2525 C CG2 . THR C 3 14  ? 10.922  -1.989  17.006  1.00 80.09 14  C 1 
ATOM 2526 N N   . LEU C 3 15  ? 10.517  -5.286  16.232  1.00 92.57 15  C 1 
ATOM 2527 C CA  . LEU C 3 15  ? 9.858   -6.352  16.982  1.00 93.17 15  C 1 
ATOM 2528 C C   . LEU C 3 15  ? 10.051  -6.131  18.479  1.00 93.78 15  C 1 
ATOM 2529 O O   . LEU C 3 15  ? 11.161  -5.847  18.922  1.00 92.93 15  C 1 
ATOM 2530 C CB  . LEU C 3 15  ? 10.407  -7.728  16.571  1.00 93.01 15  C 1 
ATOM 2531 C CG  . LEU C 3 15  ? 10.249  -8.108  15.091  1.00 90.99 15  C 1 
ATOM 2532 C CD1 . LEU C 3 15  ? 10.849  -9.495  14.867  1.00 86.99 15  C 1 
ATOM 2533 C CD2 . LEU C 3 15  ? 8.790   -8.161  14.655  1.00 86.97 15  C 1 
ATOM 2534 N N   . GLU C 3 16  ? 8.972   -6.308  19.253  1.00 93.24 16  C 1 
ATOM 2535 C CA  . GLU C 3 16  ? 9.044   -6.483  20.699  1.00 92.87 16  C 1 
ATOM 2536 C C   . GLU C 3 16  ? 9.290   -7.959  21.018  1.00 93.86 16  C 1 
ATOM 2537 O O   . GLU C 3 16  ? 8.547   -8.834  20.564  1.00 92.65 16  C 1 
ATOM 2538 C CB  . GLU C 3 16  ? 7.752   -5.999  21.381  1.00 91.25 16  C 1 
ATOM 2539 C CG  . GLU C 3 16  ? 7.625   -4.474  21.455  1.00 81.54 16  C 1 
ATOM 2540 C CD  . GLU C 3 16  ? 8.715   -3.810  22.308  1.00 75.99 16  C 1 
ATOM 2541 O OE1 . GLU C 3 16  ? 8.865   -2.576  22.170  1.00 68.48 16  C 1 
ATOM 2542 O OE2 . GLU C 3 16  ? 9.428   -4.510  23.044  1.00 67.13 16  C 1 
ATOM 2543 N N   . VAL C 3 17  ? 10.373  -8.216  21.749  1.00 94.69 17  C 1 
ATOM 2544 C CA  . VAL C 3 17  ? 10.862  -9.561  22.083  1.00 95.51 17  C 1 
ATOM 2545 C C   . VAL C 3 17  ? 11.467  -9.562  23.486  1.00 95.76 17  C 1 
ATOM 2546 O O   . VAL C 3 17  ? 11.871  -8.526  24.010  1.00 94.82 17  C 1 
ATOM 2547 C CB  . VAL C 3 17  ? 11.915  -10.044 21.067  1.00 95.57 17  C 1 
ATOM 2548 C CG1 . VAL C 3 17  ? 11.346  -10.181 19.655  1.00 92.35 17  C 1 
ATOM 2549 C CG2 . VAL C 3 17  ? 13.158  -9.144  21.003  1.00 92.01 17  C 1 
ATOM 2550 N N   . GLU C 3 18  ? 11.570  -10.766 24.066  1.00 95.32 18  C 1 
ATOM 2551 C CA  . GLU C 3 18  ? 12.358  -11.005 25.272  1.00 95.54 18  C 1 
ATOM 2552 C C   . GLU C 3 18  ? 13.653  -11.752 24.920  1.00 96.28 18  C 1 
ATOM 2553 O O   . GLU C 3 18  ? 13.677  -12.511 23.948  1.00 95.06 18  C 1 
ATOM 2554 C CB  . GLU C 3 18  ? 11.525  -11.783 26.302  1.00 94.15 18  C 1 
ATOM 2555 C CG  . GLU C 3 18  ? 10.339  -10.983 26.871  1.00 86.27 18  C 1 
ATOM 2556 C CD  . GLU C 3 18  ? 10.778  -9.663  27.541  1.00 79.77 18  C 1 
ATOM 2557 O OE1 . GLU C 3 18  ? 9.987   -8.702  27.501  1.00 72.01 18  C 1 
ATOM 2558 O OE2 . GLU C 3 18  ? 11.922  -9.616  28.054  1.00 71.04 18  C 1 
ATOM 2559 N N   . PRO C 3 19  ? 14.734  -11.602 25.704  1.00 95.37 19  C 1 
ATOM 2560 C CA  . PRO C 3 19  ? 15.971  -12.357 25.469  1.00 95.25 19  C 1 
ATOM 2561 C C   . PRO C 3 19  ? 15.776  -13.878 25.467  1.00 95.65 19  C 1 
ATOM 2562 O O   . PRO C 3 19  ? 16.521  -14.593 24.800  1.00 94.42 19  C 1 
ATOM 2563 C CB  . PRO C 3 19  ? 16.914  -11.927 26.596  1.00 94.43 19  C 1 
ATOM 2564 C CG  . PRO C 3 19  ? 16.414  -10.530 26.970  1.00 92.09 19  C 1 
ATOM 2565 C CD  . PRO C 3 19  ? 14.905  -10.647 26.777  1.00 94.95 19  C 1 
ATOM 2566 N N   . SER C 3 20  ? 14.758  -14.375 26.187  1.00 95.90 20  C 1 
ATOM 2567 C CA  . SER C 3 20  ? 14.357  -15.781 26.242  1.00 95.99 20  C 1 
ATOM 2568 C C   . SER C 3 20  ? 13.493  -16.257 25.063  1.00 96.12 20  C 1 
ATOM 2569 O O   . SER C 3 20  ? 13.191  -17.442 24.982  1.00 94.43 20  C 1 
ATOM 2570 C CB  . SER C 3 20  ? 13.602  -16.033 27.552  1.00 95.10 20  C 1 
ATOM 2571 O OG  . SER C 3 20  ? 12.510  -15.141 27.658  1.00 88.10 20  C 1 
ATOM 2572 N N   . ASP C 3 21  ? 13.058  -15.367 24.158  1.00 96.36 21  C 1 
ATOM 2573 C CA  . ASP C 3 21  ? 12.317  -15.768 22.966  1.00 96.32 21  C 1 
ATOM 2574 C C   . ASP C 3 21  ? 13.195  -16.660 22.073  1.00 96.99 21  C 1 
ATOM 2575 O O   . ASP C 3 21  ? 14.349  -16.349 21.785  1.00 96.19 21  C 1 
ATOM 2576 C CB  . ASP C 3 21  ? 11.826  -14.554 22.147  1.00 95.52 21  C 1 
ATOM 2577 C CG  . ASP C 3 21  ? 10.489  -13.949 22.592  1.00 93.43 21  C 1 
ATOM 2578 O OD1 . ASP C 3 21  ? 9.609   -14.683 23.070  1.00 88.02 21  C 1 
ATOM 2579 O OD2 . ASP C 3 21  ? 10.254  -12.756 22.272  1.00 87.68 21  C 1 
ATOM 2580 N N   . THR C 3 22  ? 12.610  -17.769 21.595  1.00 96.94 22  C 1 
ATOM 2581 C CA  . THR C 3 22  ? 13.252  -18.619 20.597  1.00 97.11 22  C 1 
ATOM 2582 C C   . THR C 3 22  ? 13.271  -17.938 19.224  1.00 97.18 22  C 1 
ATOM 2583 O O   . THR C 3 22  ? 12.450  -17.073 18.914  1.00 96.47 22  C 1 
ATOM 2584 C CB  . THR C 3 22  ? 12.583  -19.998 20.491  1.00 96.41 22  C 1 
ATOM 2585 O OG1 . THR C 3 22  ? 11.248  -19.870 20.070  1.00 90.32 22  C 1 
ATOM 2586 C CG2 . THR C 3 22  ? 12.602  -20.760 21.810  1.00 89.89 22  C 1 
ATOM 2587 N N   . ILE C 3 23  ? 14.177  -18.372 18.370  1.00 97.02 23  C 1 
ATOM 2588 C CA  . ILE C 3 23  ? 14.222  -17.918 16.972  1.00 97.07 23  C 1 
ATOM 2589 C C   . ILE C 3 23  ? 12.918  -18.257 16.236  1.00 97.03 23  C 1 
ATOM 2590 O O   . ILE C 3 23  ? 12.446  -17.455 15.432  1.00 96.67 23  C 1 
ATOM 2591 C CB  . ILE C 3 23  ? 15.464  -18.491 16.265  1.00 96.68 23  C 1 
ATOM 2592 C CG1 . ILE C 3 23  ? 16.782  -18.034 16.930  1.00 94.73 23  C 1 
ATOM 2593 C CG2 . ILE C 3 23  ? 15.485  -18.142 14.769  1.00 95.66 23  C 1 
ATOM 2594 C CD1 . ILE C 3 23  ? 16.957  -16.510 17.105  1.00 91.24 23  C 1 
ATOM 2595 N N   . GLU C 3 24  ? 12.279  -19.388 16.559  1.00 96.80 24  C 1 
ATOM 2596 C CA  . GLU C 3 24  ? 10.952  -19.747 16.034  1.00 96.39 24  C 1 
ATOM 2597 C C   . GLU C 3 24  ? 9.880   -18.716 16.431  1.00 96.37 24  C 1 
ATOM 2598 O O   . GLU C 3 24  ? 9.133   -18.235 15.573  1.00 95.29 24  C 1 
ATOM 2599 C CB  . GLU C 3 24  ? 10.594  -21.152 16.531  1.00 95.02 24  C 1 
ATOM 2600 C CG  . GLU C 3 24  ? 9.320   -21.681 15.867  1.00 82.28 24  C 1 
ATOM 2601 C CD  . GLU C 3 24  ? 8.977   -23.117 16.290  1.00 76.35 24  C 1 
ATOM 2602 O OE1 . GLU C 3 24  ? 8.073   -23.695 15.645  1.00 69.34 24  C 1 
ATOM 2603 O OE2 . GLU C 3 24  ? 9.596   -23.629 17.247  1.00 69.18 24  C 1 
ATOM 2604 N N   . ASN C 3 25  ? 9.856   -18.269 17.687  1.00 96.81 25  C 1 
ATOM 2605 C CA  . ASN C 3 25  ? 8.949   -17.214 18.134  1.00 96.26 25  C 1 
ATOM 2606 C C   . ASN C 3 25  ? 9.199   -15.882 17.400  1.00 96.19 25  C 1 
ATOM 2607 O O   . ASN C 3 25  ? 8.256   -15.188 17.026  1.00 95.08 25  C 1 
ATOM 2608 C CB  . ASN C 3 25  ? 9.093   -17.014 19.652  1.00 95.45 25  C 1 
ATOM 2609 C CG  . ASN C 3 25  ? 8.457   -18.120 20.475  1.00 87.96 25  C 1 
ATOM 2610 O OD1 . ASN C 3 25  ? 7.632   -18.880 20.022  1.00 77.59 25  C 1 
ATOM 2611 N ND2 . ASN C 3 25  ? 8.798   -18.186 21.742  1.00 75.51 25  C 1 
ATOM 2612 N N   . VAL C 3 26  ? 10.464  -15.547 17.159  1.00 96.87 26  C 1 
ATOM 2613 C CA  . VAL C 3 26  ? 10.816  -14.354 16.372  1.00 96.84 26  C 1 
ATOM 2614 C C   . VAL C 3 26  ? 10.317  -14.490 14.930  1.00 96.41 26  C 1 
ATOM 2615 O O   . VAL C 3 26  ? 9.732   -13.548 14.396  1.00 95.64 26  C 1 
ATOM 2616 C CB  . VAL C 3 26  ? 12.327  -14.075 16.424  1.00 96.83 26  C 1 
ATOM 2617 C CG1 . VAL C 3 26  ? 12.714  -12.853 15.588  1.00 94.50 26  C 1 
ATOM 2618 C CG2 . VAL C 3 26  ? 12.783  -13.787 17.860  1.00 94.64 26  C 1 
ATOM 2619 N N   . LYS C 3 27  ? 10.470  -15.660 14.302  1.00 96.59 27  C 1 
ATOM 2620 C CA  . LYS C 3 27  ? 9.939   -15.932 12.956  1.00 96.38 27  C 1 
ATOM 2621 C C   . LYS C 3 27  ? 8.410   -15.846 12.904  1.00 95.38 27  C 1 
ATOM 2622 O O   . LYS C 3 27  ? 7.878   -15.288 11.941  1.00 94.35 27  C 1 
ATOM 2623 C CB  . LYS C 3 27  ? 10.423  -17.303 12.467  1.00 96.55 27  C 1 
ATOM 2624 C CG  . LYS C 3 27  ? 11.911  -17.316 12.087  1.00 96.09 27  C 1 
ATOM 2625 C CD  . LYS C 3 27  ? 12.329  -18.728 11.684  1.00 94.92 27  C 1 
ATOM 2626 C CE  . LYS C 3 27  ? 13.808  -18.783 11.308  1.00 92.79 27  C 1 
ATOM 2627 N NZ  . LYS C 3 27  ? 14.219  -20.157 10.938  1.00 89.73 27  C 1 
ATOM 2628 N N   . ALA C 3 28  ? 7.697   -16.302 13.931  1.00 96.20 28  C 1 
ATOM 2629 C CA  . ALA C 3 28  ? 6.247   -16.148 14.036  1.00 95.44 28  C 1 
ATOM 2630 C C   . ALA C 3 28  ? 5.835   -14.663 14.114  1.00 94.30 28  C 1 
ATOM 2631 O O   . ALA C 3 28  ? 4.945   -14.217 13.381  1.00 92.16 28  C 1 
ATOM 2632 C CB  . ALA C 3 28  ? 5.747   -16.949 15.242  1.00 95.09 28  C 1 
ATOM 2633 N N   . LYS C 3 29  ? 6.541   -13.854 14.911  1.00 93.96 29  C 1 
ATOM 2634 C CA  . LYS C 3 29  ? 6.340   -12.393 14.967  1.00 92.61 29  C 1 
ATOM 2635 C C   . LYS C 3 29  ? 6.623   -11.714 13.616  1.00 91.70 29  C 1 
ATOM 2636 O O   . LYS C 3 29  ? 5.925   -10.774 13.244  1.00 90.19 29  C 1 
ATOM 2637 C CB  . LYS C 3 29  ? 7.207   -11.784 16.097  1.00 92.86 29  C 1 
ATOM 2638 C CG  . LYS C 3 29  ? 6.735   -12.171 17.514  1.00 92.01 29  C 1 
ATOM 2639 C CD  . LYS C 3 29  ? 7.711   -11.688 18.614  1.00 89.90 29  C 1 
ATOM 2640 C CE  . LYS C 3 29  ? 7.260   -12.162 20.004  1.00 87.17 29  C 1 
ATOM 2641 N NZ  . LYS C 3 29  ? 8.192   -11.766 21.111  1.00 81.44 29  C 1 
ATOM 2642 N N   . ILE C 3 30  ? 7.601   -12.201 12.852  1.00 92.32 30  C 1 
ATOM 2643 C CA  . ILE C 3 30  ? 7.881   -11.716 11.492  1.00 92.40 30  C 1 
ATOM 2644 C C   . ILE C 3 30  ? 6.753   -12.103 10.532  1.00 91.33 30  C 1 
ATOM 2645 O O   . ILE C 3 30  ? 6.322   -11.263 9.755   1.00 89.08 30  C 1 
ATOM 2646 C CB  . ILE C 3 30  ? 9.254   -12.203 10.993  1.00 93.19 30  C 1 
ATOM 2647 C CG1 . ILE C 3 30  ? 10.383  -11.533 11.806  1.00 92.42 30  C 1 
ATOM 2648 C CG2 . ILE C 3 30  ? 9.455   -11.869 9.496   1.00 92.26 30  C 1 
ATOM 2649 C CD1 . ILE C 3 30  ? 11.746  -12.231 11.641  1.00 91.59 30  C 1 
ATOM 2650 N N   . GLN C 3 31  ? 6.226   -13.345 10.613  1.00 91.67 31  C 1 
ATOM 2651 C CA  . GLN C 3 31  ? 5.106   -13.782 9.772   1.00 90.87 31  C 1 
ATOM 2652 C C   . GLN C 3 31  ? 3.889   -12.864 9.927   1.00 89.25 31  C 1 
ATOM 2653 O O   . GLN C 3 31  ? 3.267   -12.502 8.927   1.00 86.39 31  C 1 
ATOM 2654 C CB  . GLN C 3 31  ? 4.729   -15.234 10.112  1.00 89.88 31  C 1 
ATOM 2655 C CG  . GLN C 3 31  ? 3.667   -15.770 9.151   1.00 89.25 31  C 1 
ATOM 2656 C CD  . GLN C 3 31  ? 3.204   -17.195 9.490   1.00 87.63 31  C 1 
ATOM 2657 O OE1 . GLN C 3 31  ? 3.398   -17.710 10.572  1.00 82.75 31  C 1 
ATOM 2658 N NE2 . GLN C 3 31  ? 2.562   -17.866 8.565   1.00 79.46 31  C 1 
ATOM 2659 N N   . CYS C 3 32  ? 3.578   -12.432 11.140  1.00 88.86 32  C 1 
ATOM 2660 C CA  . CYS C 3 32  ? 2.485   -11.494 11.396  1.00 85.71 32  C 1 
ATOM 2661 C C   . CYS C 3 32  ? 2.657   -10.137 10.698  1.00 85.07 32  C 1 
ATOM 2662 O O   . CYS C 3 32  ? 1.667   -9.475  10.400  1.00 82.90 32  C 1 
ATOM 2663 C CB  . CYS C 3 32  ? 2.342   -11.286 12.909  1.00 83.63 32  C 1 
ATOM 2664 S SG  . CYS C 3 32  ? 1.733   -12.806 13.690  1.00 76.73 32  C 1 
ATOM 2665 N N   . LYS C 3 33  ? 3.902   -9.706  10.442  1.00 86.36 33  C 1 
ATOM 2666 C CA  . LYS C 3 33  ? 4.222   -8.408  9.833   1.00 85.15 33  C 1 
ATOM 2667 C C   . LYS C 3 33  ? 4.534   -8.465  8.332   1.00 84.36 33  C 1 
ATOM 2668 O O   . LYS C 3 33  ? 4.328   -7.478  7.647   1.00 80.48 33  C 1 
ATOM 2669 C CB  . LYS C 3 33  ? 5.366   -7.735  10.600  1.00 84.32 33  C 1 
ATOM 2670 C CG  . LYS C 3 33  ? 4.952   -7.346  12.032  1.00 83.42 33  C 1 
ATOM 2671 C CD  . LYS C 3 33  ? 5.973   -6.394  12.675  1.00 79.77 33  C 1 
ATOM 2672 C CE  . LYS C 3 33  ? 5.498   -5.994  14.070  1.00 75.13 33  C 1 
ATOM 2673 N NZ  . LYS C 3 33  ? 6.246   -4.820  14.613  1.00 68.52 33  C 1 
ATOM 2674 N N   . GLU C 3 34  ? 5.037   -9.603  7.847   1.00 87.38 34  C 1 
ATOM 2675 C CA  . GLU C 3 34  ? 5.521   -9.755  6.465   1.00 86.82 34  C 1 
ATOM 2676 C C   . GLU C 3 34  ? 4.804   -10.858 5.671   1.00 87.76 34  C 1 
ATOM 2677 O O   . GLU C 3 34  ? 5.018   -10.984 4.462   1.00 84.57 34  C 1 
ATOM 2678 C CB  . GLU C 3 34  ? 7.033   -10.022 6.469   1.00 86.26 34  C 1 
ATOM 2679 C CG  . GLU C 3 34  ? 7.871   -8.916  7.112   1.00 82.54 34  C 1 
ATOM 2680 C CD  . GLU C 3 34  ? 7.699   -7.570  6.406   1.00 82.41 34  C 1 
ATOM 2681 O OE1 . GLU C 3 34  ? 7.370   -6.579  7.079   1.00 73.70 34  C 1 
ATOM 2682 O OE2 . GLU C 3 34  ? 7.905   -7.472  5.181   1.00 75.68 34  C 1 
ATOM 2683 N N   . GLY C 3 35  ? 3.995   -11.700 6.318   1.00 88.66 35  C 1 
ATOM 2684 C CA  . GLY C 3 35  ? 3.265   -12.787 5.682   1.00 88.54 35  C 1 
ATOM 2685 C C   . GLY C 3 35  ? 4.139   -13.903 5.106   1.00 90.04 35  C 1 
ATOM 2686 O O   . GLY C 3 35  ? 3.666   -14.675 4.265   1.00 87.95 35  C 1 
ATOM 2687 N N   . ILE C 3 36  ? 5.391   -13.991 5.507   1.00 88.70 36  C 1 
ATOM 2688 C CA  . ILE C 3 36  ? 6.311   -15.045 5.078   1.00 90.38 36  C 1 
ATOM 2689 C C   . ILE C 3 36  ? 6.253   -16.181 6.104   1.00 90.70 36  C 1 
ATOM 2690 O O   . ILE C 3 36  ? 6.544   -15.937 7.272   1.00 89.86 36  C 1 
ATOM 2691 C CB  . ILE C 3 36  ? 7.746   -14.504 4.896   1.00 90.06 36  C 1 
ATOM 2692 C CG1 . ILE C 3 36  ? 7.762   -13.320 3.905   1.00 87.46 36  C 1 
ATOM 2693 C CG2 . ILE C 3 36  ? 8.671   -15.630 4.400   1.00 87.26 36  C 1 
ATOM 2694 C CD1 . ILE C 3 36  ? 9.127   -12.635 3.757   1.00 83.75 36  C 1 
ATOM 2695 N N   . PRO C 3 37  ? 5.899   -17.422 5.710   1.00 89.48 37  C 1 
ATOM 2696 C CA  . PRO C 3 37  ? 5.871   -18.558 6.619   1.00 89.07 37  C 1 
ATOM 2697 C C   . PRO C 3 37  ? 7.232   -18.802 7.297   1.00 89.72 37  C 1 
ATOM 2698 O O   . PRO C 3 37  ? 8.258   -18.667 6.624   1.00 89.38 37  C 1 
ATOM 2699 C CB  . PRO C 3 37  ? 5.443   -19.761 5.774   1.00 87.90 37  C 1 
ATOM 2700 C CG  . PRO C 3 37  ? 4.672   -19.127 4.621   1.00 84.65 37  C 1 
ATOM 2701 C CD  . PRO C 3 37  ? 5.411   -17.812 4.399   1.00 86.66 37  C 1 
ATOM 2702 N N   . PRO C 3 38  ? 7.274   -19.217 8.587   1.00 92.34 38  C 1 
ATOM 2703 C CA  . PRO C 3 38  ? 8.538   -19.453 9.302   1.00 92.38 38  C 1 
ATOM 2704 C C   . PRO C 3 38  ? 9.486   -20.438 8.610   1.00 92.33 38  C 1 
ATOM 2705 O O   . PRO C 3 38  ? 10.687  -20.199 8.581   1.00 91.04 38  C 1 
ATOM 2706 C CB  . PRO C 3 38  ? 8.118   -19.964 10.690  1.00 91.62 38  C 1 
ATOM 2707 C CG  . PRO C 3 38  ? 6.778   -19.285 10.912  1.00 89.00 38  C 1 
ATOM 2708 C CD  . PRO C 3 38  ? 6.156   -19.303 9.515   1.00 91.07 38  C 1 
ATOM 2709 N N   . ASP C 3 39  ? 8.956   -21.477 7.959   1.00 91.90 39  C 1 
ATOM 2710 C CA  . ASP C 3 39  ? 9.741   -22.477 7.219   1.00 90.93 39  C 1 
ATOM 2711 C C   . ASP C 3 39  ? 10.481  -21.889 6.002   1.00 90.68 39  C 1 
ATOM 2712 O O   . ASP C 3 39  ? 11.498  -22.432 5.565   1.00 88.44 39  C 1 
ATOM 2713 C CB  . ASP C 3 39  ? 8.819   -23.617 6.768   1.00 89.64 39  C 1 
ATOM 2714 C CG  . ASP C 3 39  ? 7.894   -23.182 5.622   1.00 84.41 39  C 1 
ATOM 2715 O OD1 . ASP C 3 39  ? 7.043   -22.309 5.876   1.00 78.21 39  C 1 
ATOM 2716 O OD2 . ASP C 3 39  ? 8.103   -23.651 4.482   1.00 77.16 39  C 1 
ATOM 2717 N N   . GLN C 3 40  ? 9.985   -20.766 5.460   1.00 92.01 40  C 1 
ATOM 2718 C CA  . GLN C 3 40  ? 10.628  -20.032 4.373   1.00 91.57 40  C 1 
ATOM 2719 C C   . GLN C 3 40  ? 11.571  -18.932 4.863   1.00 91.58 40  C 1 
ATOM 2720 O O   . GLN C 3 40  ? 12.284  -18.342 4.042   1.00 89.37 40  C 1 
ATOM 2721 C CB  . GLN C 3 40  ? 9.571   -19.438 3.419   1.00 90.42 40  C 1 
ATOM 2722 C CG  . GLN C 3 40  ? 8.679   -20.501 2.770   1.00 87.56 40  C 1 
ATOM 2723 C CD  . GLN C 3 40  ? 9.479   -21.550 1.992   1.00 87.86 40  C 1 
ATOM 2724 O OE1 . GLN C 3 40  ? 10.349  -21.239 1.186   1.00 81.90 40  C 1 
ATOM 2725 N NE2 . GLN C 3 40  ? 9.211   -22.811 2.218   1.00 79.31 40  C 1 
ATOM 2726 N N   . GLN C 3 41  ? 11.598  -18.636 6.153   1.00 92.57 41  C 1 
ATOM 2727 C CA  . GLN C 3 41  ? 12.470  -17.624 6.734   1.00 92.83 41  C 1 
ATOM 2728 C C   . GLN C 3 41  ? 13.824  -18.207 7.147   1.00 92.45 41  C 1 
ATOM 2729 O O   . GLN C 3 41  ? 13.917  -19.307 7.693   1.00 90.97 41  C 1 
ATOM 2730 C CB  . GLN C 3 41  ? 11.801  -16.946 7.935   1.00 92.66 41  C 1 
ATOM 2731 C CG  . GLN C 3 41  ? 10.514  -16.191 7.587   1.00 91.67 41  C 1 
ATOM 2732 C CD  . GLN C 3 41  ? 9.890   -15.562 8.832   1.00 93.03 41  C 1 
ATOM 2733 O OE1 . GLN C 3 41  ? 10.580  -15.070 9.719   1.00 87.37 41  C 1 
ATOM 2734 N NE2 . GLN C 3 41  ? 8.580   -15.548 8.948   1.00 86.34 41  C 1 
ATOM 2735 N N   . ARG C 3 42  ? 14.879  -17.435 6.943   1.00 94.24 42  C 1 
ATOM 2736 C CA  . ARG C 3 42  ? 16.154  -17.591 7.642   1.00 93.91 42  C 1 
ATOM 2737 C C   . ARG C 3 42  ? 16.562  -16.248 8.210   1.00 94.46 42  C 1 
ATOM 2738 O O   . ARG C 3 42  ? 16.502  -15.239 7.503   1.00 93.10 42  C 1 
ATOM 2739 C CB  . ARG C 3 42  ? 17.238  -18.168 6.727   1.00 92.84 42  C 1 
ATOM 2740 C CG  . ARG C 3 42  ? 16.955  -19.604 6.276   1.00 84.36 42  C 1 
ATOM 2741 C CD  . ARG C 3 42  ? 16.999  -20.586 7.456   1.00 80.74 42  C 1 
ATOM 2742 N NE  . ARG C 3 42  ? 16.723  -21.971 7.044   1.00 74.28 42  C 1 
ATOM 2743 C CZ  . ARG C 3 42  ? 15.558  -22.603 7.082   1.00 67.14 42  C 1 
ATOM 2744 N NH1 . ARG C 3 42  ? 14.440  -22.002 7.404   1.00 58.91 42  C 1 
ATOM 2745 N NH2 . ARG C 3 42  ? 15.500  -23.866 6.799   1.00 58.65 42  C 1 
ATOM 2746 N N   . LEU C 3 43  ? 16.945  -16.234 9.481   1.00 95.61 43  C 1 
ATOM 2747 C CA  . LEU C 3 43  ? 17.452  -15.052 10.156  1.00 96.13 43  C 1 
ATOM 2748 C C   . LEU C 3 43  ? 18.970  -15.138 10.258  1.00 96.02 43  C 1 
ATOM 2749 O O   . LEU C 3 43  ? 19.511  -16.212 10.518  1.00 94.86 43  C 1 
ATOM 2750 C CB  . LEU C 3 43  ? 16.787  -14.886 11.532  1.00 96.18 43  C 1 
ATOM 2751 C CG  . LEU C 3 43  ? 15.273  -14.630 11.464  1.00 95.40 43  C 1 
ATOM 2752 C CD1 . LEU C 3 43  ? 14.700  -14.553 12.883  1.00 93.17 43  C 1 
ATOM 2753 C CD2 . LEU C 3 43  ? 14.945  -13.317 10.741  1.00 92.37 43  C 1 
ATOM 2754 N N   . ILE C 3 44  ? 19.630  -14.026 10.041  1.00 96.15 44  C 1 
ATOM 2755 C CA  . ILE C 3 44  ? 21.086  -13.909 10.076  1.00 95.81 44  C 1 
ATOM 2756 C C   . ILE C 3 44  ? 21.463  -12.804 11.059  1.00 95.81 44  C 1 
ATOM 2757 O O   . ILE C 3 44  ? 20.912  -11.706 11.007  1.00 95.13 44  C 1 
ATOM 2758 C CB  . ILE C 3 44  ? 21.664  -13.656 8.668   1.00 95.15 44  C 1 
ATOM 2759 C CG1 . ILE C 3 44  ? 21.264  -14.801 7.697   1.00 92.41 44  C 1 
ATOM 2760 C CG2 . ILE C 3 44  ? 23.190  -13.510 8.720   1.00 92.32 44  C 1 
ATOM 2761 C CD1 . ILE C 3 44  ? 21.623  -14.524 6.232   1.00 85.14 44  C 1 
ATOM 2762 N N   . PHE C 3 45  ? 22.438  -13.102 11.945  1.00 94.75 45  C 1 
ATOM 2763 C CA  . PHE C 3 45  ? 23.045  -12.150 12.864  1.00 94.41 45  C 1 
ATOM 2764 C C   . PHE C 3 45  ? 24.555  -12.371 12.912  1.00 93.63 45  C 1 
ATOM 2765 O O   . PHE C 3 45  ? 24.998  -13.516 13.005  1.00 91.47 45  C 1 
ATOM 2766 C CB  . PHE C 3 45  ? 22.415  -12.286 14.250  1.00 94.25 45  C 1 
ATOM 2767 C CG  . PHE C 3 45  ? 22.963  -11.300 15.255  1.00 94.59 45  C 1 
ATOM 2768 C CD1 . PHE C 3 45  ? 23.793  -11.745 16.304  1.00 91.61 45  C 1 
ATOM 2769 C CD2 . PHE C 3 45  ? 22.666  -9.931  15.139  1.00 91.59 45  C 1 
ATOM 2770 C CE1 . PHE C 3 45  ? 24.308  -10.818 17.232  1.00 91.05 45  C 1 
ATOM 2771 C CE2 . PHE C 3 45  ? 23.180  -9.004  16.060  1.00 90.82 45  C 1 
ATOM 2772 C CZ  . PHE C 3 45  ? 23.996  -9.452  17.114  1.00 92.49 45  C 1 
ATOM 2773 N N   . ALA C 3 46  ? 25.335  -11.314 12.808  1.00 92.01 46  C 1 
ATOM 2774 C CA  . ALA C 3 46  ? 26.798  -11.384 12.724  1.00 90.77 46  C 1 
ATOM 2775 C C   . ALA C 3 46  ? 27.317  -12.410 11.677  1.00 91.10 46  C 1 
ATOM 2776 O O   . ALA C 3 46  ? 28.284  -13.123 11.904  1.00 87.91 46  C 1 
ATOM 2777 C CB  . ALA C 3 46  ? 27.374  -11.577 14.134  1.00 88.97 46  C 1 
ATOM 2778 N N   . GLY C 3 47  ? 26.611  -12.516 10.550  1.00 91.58 47  C 1 
ATOM 2779 C CA  . GLY C 3 47  ? 26.894  -13.479 9.479   1.00 91.59 47  C 1 
ATOM 2780 C C   . GLY C 3 47  ? 26.393  -14.908 9.716   1.00 92.31 47  C 1 
ATOM 2781 O O   . GLY C 3 47  ? 26.325  -15.684 8.757   1.00 89.88 47  C 1 
ATOM 2782 N N   . LYS C 3 48  ? 25.994  -15.270 10.944  1.00 91.89 48  C 1 
ATOM 2783 C CA  . LYS C 3 48  ? 25.502  -16.599 11.302  1.00 91.60 48  C 1 
ATOM 2784 C C   . LYS C 3 48  ? 24.025  -16.766 10.976  1.00 92.81 48  C 1 
ATOM 2785 O O   . LYS C 3 48  ? 23.213  -15.888 11.279  1.00 91.31 48  C 1 
ATOM 2786 C CB  . LYS C 3 48  ? 25.745  -16.868 12.799  1.00 88.23 48  C 1 
ATOM 2787 C CG  . LYS C 3 48  ? 27.252  -16.956 13.143  1.00 78.76 48  C 1 
ATOM 2788 C CD  . LYS C 3 48  ? 27.499  -17.278 14.634  1.00 78.06 48  C 1 
ATOM 2789 C CE  . LYS C 3 48  ? 27.472  -16.022 15.490  1.00 68.80 48  C 1 
ATOM 2790 N NZ  . LYS C 3 48  ? 27.829  -16.306 16.897  1.00 63.31 48  C 1 
ATOM 2791 N N   . GLN C 3 49  ? 23.649  -17.937 10.433  1.00 93.27 49  C 1 
ATOM 2792 C CA  . GLN C 3 49  ? 22.263  -18.378 10.387  1.00 93.07 49  C 1 
ATOM 2793 C C   . GLN C 3 49  ? 21.810  -18.787 11.793  1.00 93.58 49  C 1 
ATOM 2794 O O   . GLN C 3 49  ? 22.495  -19.543 12.468  1.00 91.83 49  C 1 
ATOM 2795 C CB  . GLN C 3 49  ? 22.108  -19.514 9.366   1.00 90.67 49  C 1 
ATOM 2796 C CG  . GLN C 3 49  ? 20.635  -19.877 9.147   1.00 83.02 49  C 1 
ATOM 2797 C CD  . GLN C 3 49  ? 20.464  -21.023 8.132   1.00 81.50 49  C 1 
ATOM 2798 O OE1 . GLN C 3 49  ? 20.573  -20.844 6.936   1.00 75.56 49  C 1 
ATOM 2799 N NE2 . GLN C 3 49  ? 20.178  -22.209 8.591   1.00 72.00 49  C 1 
ATOM 2800 N N   . LEU C 3 50  ? 20.655  -18.313 12.225  1.00 94.67 50  C 1 
ATOM 2801 C CA  . LEU C 3 50  ? 20.091  -18.603 13.534  1.00 95.05 50  C 1 
ATOM 2802 C C   . LEU C 3 50  ? 19.217  -19.859 13.481  1.00 94.78 50  C 1 
ATOM 2803 O O   . LEU C 3 50  ? 18.386  -20.020 12.584  1.00 93.36 50  C 1 
ATOM 2804 C CB  . LEU C 3 50  ? 19.324  -17.378 14.057  1.00 95.34 50  C 1 
ATOM 2805 C CG  . LEU C 3 50  ? 20.096  -16.042 14.043  1.00 94.92 50  C 1 
ATOM 2806 C CD1 . LEU C 3 50  ? 19.230  -14.940 14.656  1.00 92.84 50  C 1 
ATOM 2807 C CD2 . LEU C 3 50  ? 21.401  -16.097 14.821  1.00 92.33 50  C 1 
ATOM 2808 N N   . GLU C 3 51  ? 19.390  -20.752 14.455  1.00 94.34 51  C 1 
ATOM 2809 C CA  . GLU C 3 51  ? 18.659  -22.019 14.583  1.00 94.04 51  C 1 
ATOM 2810 C C   . GLU C 3 51  ? 17.353  -21.833 15.358  1.00 94.60 51  C 1 
ATOM 2811 O O   . GLU C 3 51  ? 17.315  -21.121 16.357  1.00 93.32 51  C 1 
ATOM 2812 C CB  . GLU C 3 51  ? 19.539  -23.066 15.273  1.00 92.31 51  C 1 
ATOM 2813 C CG  . GLU C 3 51  ? 20.743  -23.494 14.427  1.00 83.89 51  C 1 
ATOM 2814 C CD  . GLU C 3 51  ? 21.711  -24.422 15.183  1.00 76.39 51  C 1 
ATOM 2815 O OE1 . GLU C 3 51  ? 22.733  -24.816 14.566  1.00 68.85 51  C 1 
ATOM 2816 O OE2 . GLU C 3 51  ? 21.509  -24.683 16.386  1.00 68.31 51  C 1 
ATOM 2817 N N   . ASP C 3 52  ? 16.276  -22.521 14.939  1.00 94.13 52  C 1 
ATOM 2818 C CA  . ASP C 3 52  ? 14.926  -22.292 15.452  1.00 94.47 52  C 1 
ATOM 2819 C C   . ASP C 3 52  ? 14.763  -22.590 16.947  1.00 94.57 52  C 1 
ATOM 2820 O O   . ASP C 3 52  ? 14.061  -21.863 17.648  1.00 89.80 52  C 1 
ATOM 2821 C CB  . ASP C 3 52  ? 13.916  -23.113 14.616  1.00 93.01 52  C 1 
ATOM 2822 C CG  . ASP C 3 52  ? 13.723  -22.513 13.217  1.00 91.50 52  C 1 
ATOM 2823 O OD1 . ASP C 3 52  ? 13.901  -21.286 13.089  1.00 86.60 52  C 1 
ATOM 2824 O OD2 . ASP C 3 52  ? 13.407  -23.220 12.241  1.00 85.53 52  C 1 
ATOM 2825 N N   . GLY C 3 53  ? 15.436  -23.622 17.447  1.00 94.37 53  C 1 
ATOM 2826 C CA  . GLY C 3 53  ? 15.356  -24.052 18.846  1.00 94.46 53  C 1 
ATOM 2827 C C   . GLY C 3 53  ? 16.195  -23.234 19.834  1.00 95.44 53  C 1 
ATOM 2828 O O   . GLY C 3 53  ? 16.067  -23.444 21.038  1.00 92.35 53  C 1 
ATOM 2829 N N   . ARG C 3 54  ? 17.044  -22.318 19.360  1.00 95.41 54  C 1 
ATOM 2830 C CA  . ARG C 3 54  ? 17.856  -21.459 20.233  1.00 95.61 54  C 1 
ATOM 2831 C C   . ARG C 3 54  ? 17.134  -20.153 20.557  1.00 96.59 54  C 1 
ATOM 2832 O O   . ARG C 3 54  ? 16.207  -19.753 19.855  1.00 95.21 54  C 1 
ATOM 2833 C CB  . ARG C 3 54  ? 19.245  -21.202 19.642  1.00 94.42 54  C 1 
ATOM 2834 C CG  . ARG C 3 54  ? 20.027  -22.491 19.388  1.00 90.17 54  C 1 
ATOM 2835 C CD  . ARG C 3 54  ? 21.524  -22.171 19.258  1.00 82.97 54  C 1 
ATOM 2836 N NE  . ARG C 3 54  ? 22.281  -23.274 18.685  1.00 75.25 54  C 1 
ATOM 2837 C CZ  . ARG C 3 54  ? 23.555  -23.553 18.863  1.00 67.70 54  C 1 
ATOM 2838 N NH1 . ARG C 3 54  ? 24.320  -22.874 19.677  1.00 61.38 54  C 1 
ATOM 2839 N NH2 . ARG C 3 54  ? 24.071  -24.542 18.196  1.00 61.92 54  C 1 
ATOM 2840 N N   . THR C 3 55  ? 17.601  -19.490 21.613  1.00 96.40 55  C 1 
ATOM 2841 C CA  . THR C 3 55  ? 17.054  -18.203 22.057  1.00 96.71 55  C 1 
ATOM 2842 C C   . THR C 3 55  ? 17.868  -17.022 21.526  1.00 96.71 55  C 1 
ATOM 2843 O O   . THR C 3 55  ? 18.976  -17.166 21.010  1.00 95.62 55  C 1 
ATOM 2844 C CB  . THR C 3 55  ? 16.952  -18.137 23.584  1.00 96.05 55  C 1 
ATOM 2845 O OG1 . THR C 3 55  ? 18.228  -18.143 24.150  1.00 90.25 55  C 1 
ATOM 2846 C CG2 . THR C 3 55  ? 16.141  -19.279 24.182  1.00 89.67 55  C 1 
ATOM 2847 N N   . LEU C 3 56  ? 17.311  -15.816 21.654  1.00 96.85 56  C 1 
ATOM 2848 C CA  . LEU C 3 56  ? 18.056  -14.595 21.336  1.00 96.71 56  C 1 
ATOM 2849 C C   . LEU C 3 56  ? 19.281  -14.425 22.252  1.00 96.31 56  C 1 
ATOM 2850 O O   . LEU C 3 56  ? 20.330  -13.963 21.777  1.00 95.36 56  C 1 
ATOM 2851 C CB  . LEU C 3 56  ? 17.119  -13.379 21.460  1.00 96.73 56  C 1 
ATOM 2852 C CG  . LEU C 3 56  ? 16.008  -13.313 20.392  1.00 95.88 56  C 1 
ATOM 2853 C CD1 . LEU C 3 56  ? 15.066  -12.161 20.714  1.00 93.18 56  C 1 
ATOM 2854 C CD2 . LEU C 3 56  ? 16.560  -13.092 18.992  1.00 92.53 56  C 1 
ATOM 2855 N N   . SER C 3 57  ? 19.182  -14.814 23.530  1.00 96.41 57  C 1 
ATOM 2856 C CA  . SER C 3 57  ? 20.292  -14.753 24.480  1.00 95.85 57  C 1 
ATOM 2857 C C   . SER C 3 57  ? 21.435  -15.706 24.134  1.00 95.37 57  C 1 
ATOM 2858 O O   . SER C 3 57  ? 22.589  -15.320 24.285  1.00 93.49 57  C 1 
ATOM 2859 C CB  . SER C 3 57  ? 19.814  -15.013 25.913  1.00 94.81 57  C 1 
ATOM 2860 O OG  . SER C 3 57  ? 18.943  -16.113 26.002  1.00 82.42 57  C 1 
ATOM 2861 N N   . ASP C 3 58  ? 21.148  -16.902 23.575  1.00 95.86 58  C 1 
ATOM 2862 C CA  . ASP C 3 58  ? 22.175  -17.856 23.141  1.00 95.02 58  C 1 
ATOM 2863 C C   . ASP C 3 58  ? 23.097  -17.281 22.056  1.00 94.58 58  C 1 
ATOM 2864 O O   . ASP C 3 58  ? 24.262  -17.656 21.940  1.00 92.58 58  C 1 
ATOM 2865 C CB  . ASP C 3 58  ? 21.527  -19.133 22.581  1.00 94.61 58  C 1 
ATOM 2866 C CG  . ASP C 3 58  ? 20.697  -19.907 23.600  1.00 92.49 58  C 1 
ATOM 2867 O OD1 . ASP C 3 58  ? 21.049  -19.908 24.794  1.00 87.81 58  C 1 
ATOM 2868 O OD2 . ASP C 3 58  ? 19.682  -20.498 23.160  1.00 87.35 58  C 1 
ATOM 2869 N N   . TYR C 3 59  ? 22.578  -16.340 21.267  1.00 94.78 59  C 1 
ATOM 2870 C CA  . TYR C 3 59  ? 23.328  -15.628 20.235  1.00 94.39 59  C 1 
ATOM 2871 C C   . TYR C 3 59  ? 23.833  -14.246 20.686  1.00 93.90 59  C 1 
ATOM 2872 O O   . TYR C 3 59  ? 24.305  -13.468 19.851  1.00 91.41 59  C 1 
ATOM 2873 C CB  . TYR C 3 59  ? 22.484  -15.537 18.965  1.00 93.85 59  C 1 
ATOM 2874 C CG  . TYR C 3 59  ? 22.259  -16.869 18.289  1.00 94.18 59  C 1 
ATOM 2875 C CD1 . TYR C 3 59  ? 23.337  -17.533 17.647  1.00 91.58 59  C 1 
ATOM 2876 C CD2 . TYR C 3 59  ? 20.984  -17.461 18.270  1.00 91.69 59  C 1 
ATOM 2877 C CE1 . TYR C 3 59  ? 23.131  -18.758 16.993  1.00 90.55 59  C 1 
ATOM 2878 C CE2 . TYR C 3 59  ? 20.768  -18.682 17.620  1.00 90.39 59  C 1 
ATOM 2879 C CZ  . TYR C 3 59  ? 21.848  -19.324 16.977  1.00 92.40 59  C 1 
ATOM 2880 O OH  . TYR C 3 59  ? 21.638  -20.518 16.322  1.00 90.54 59  C 1 
ATOM 2881 N N   . ASN C 3 60  ? 23.701  -13.914 21.969  1.00 94.09 60  C 1 
ATOM 2882 C CA  . ASN C 3 60  ? 24.047  -12.605 22.526  1.00 93.75 60  C 1 
ATOM 2883 C C   . ASN C 3 60  ? 23.383  -11.426 21.781  1.00 94.11 60  C 1 
ATOM 2884 O O   . ASN C 3 60  ? 23.966  -10.355 21.618  1.00 92.40 60  C 1 
ATOM 2885 C CB  . ASN C 3 60  ? 25.583  -12.512 22.663  1.00 92.17 60  C 1 
ATOM 2886 C CG  . ASN C 3 60  ? 26.042  -11.381 23.558  1.00 83.84 60  C 1 
ATOM 2887 O OD1 . ASN C 3 60  ? 25.348  -10.916 24.449  1.00 75.39 60  C 1 
ATOM 2888 N ND2 . ASN C 3 60  ? 27.254  -10.919 23.365  1.00 71.34 60  C 1 
ATOM 2889 N N   . ILE C 3 61  ? 22.160  -11.632 21.312  1.00 95.13 61  C 1 
ATOM 2890 C CA  . ILE C 3 61  ? 21.379  -10.599 20.636  1.00 95.84 61  C 1 
ATOM 2891 C C   . ILE C 3 61  ? 20.806  -9.656  21.691  1.00 95.75 61  C 1 
ATOM 2892 O O   . ILE C 3 61  ? 19.956  -10.031 22.499  1.00 94.53 61  C 1 
ATOM 2893 C CB  . ILE C 3 61  ? 20.306  -11.223 19.725  1.00 95.87 61  C 1 
ATOM 2894 C CG1 . ILE C 3 61  ? 20.970  -12.012 18.574  1.00 94.05 61  C 1 
ATOM 2895 C CG2 . ILE C 3 61  ? 19.382  -10.131 19.145  1.00 94.28 61  C 1 
ATOM 2896 C CD1 . ILE C 3 61  ? 20.020  -12.919 17.798  1.00 89.92 61  C 1 
ATOM 2897 N N   . GLN C 3 62  ? 21.249  -8.410  21.659  1.00 95.82 62  C 1 
ATOM 2898 C CA  . GLN C 3 62  ? 20.885  -7.378  22.623  1.00 95.33 62  C 1 
ATOM 2899 C C   . GLN C 3 62  ? 19.814  -6.434  22.067  1.00 95.78 62  C 1 
ATOM 2900 O O   . GLN C 3 62  ? 19.415  -6.521  20.899  1.00 93.94 62  C 1 
ATOM 2901 C CB  . GLN C 3 62  ? 22.154  -6.638  23.076  1.00 93.39 62  C 1 
ATOM 2902 C CG  . GLN C 3 62  ? 23.160  -7.583  23.743  1.00 88.81 62  C 1 
ATOM 2903 C CD  . GLN C 3 62  ? 24.365  -6.860  24.355  1.00 82.65 62  C 1 
ATOM 2904 O OE1 . GLN C 3 62  ? 24.422  -5.649  24.427  1.00 72.82 62  C 1 
ATOM 2905 N NE2 . GLN C 3 62  ? 25.347  -7.586  24.838  1.00 68.47 62  C 1 
ATOM 2906 N N   . LYS C 3 63  ? 19.321  -5.523  22.912  1.00 95.69 63  C 1 
ATOM 2907 C CA  . LYS C 3 63  ? 18.422  -4.455  22.475  1.00 95.92 63  C 1 
ATOM 2908 C C   . LYS C 3 63  ? 19.014  -3.699  21.278  1.00 95.84 63  C 1 
ATOM 2909 O O   . LYS C 3 63  ? 20.230  -3.541  21.189  1.00 93.82 63  C 1 
ATOM 2910 C CB  . LYS C 3 63  ? 18.077  -3.507  23.640  1.00 94.60 63  C 1 
ATOM 2911 C CG  . LYS C 3 63  ? 19.292  -2.720  24.155  1.00 87.59 63  C 1 
ATOM 2912 C CD  . LYS C 3 63  ? 18.860  -1.607  25.119  1.00 85.71 63  C 1 
ATOM 2913 C CE  . LYS C 3 63  ? 20.066  -0.713  25.395  1.00 73.33 63  C 1 
ATOM 2914 N NZ  . LYS C 3 63  ? 19.661  0.639   25.857  1.00 65.62 63  C 1 
ATOM 2915 N N   . GLU C 3 64  ? 18.131  -3.240  20.392  1.00 95.93 64  C 1 
ATOM 2916 C CA  . GLU C 3 64  ? 18.501  -2.472  19.191  1.00 95.93 64  C 1 
ATOM 2917 C C   . GLU C 3 64  ? 19.385  -3.226  18.179  1.00 95.62 64  C 1 
ATOM 2918 O O   . GLU C 3 64  ? 19.760  -2.663  17.156  1.00 93.05 64  C 1 
ATOM 2919 C CB  . GLU C 3 64  ? 19.053  -1.090  19.584  1.00 95.01 64  C 1 
ATOM 2920 C CG  . GLU C 3 64  ? 18.027  -0.226  20.344  1.00 91.92 64  C 1 
ATOM 2921 C CD  . GLU C 3 64  ? 18.676  0.939   21.109  1.00 86.10 64  C 1 
ATOM 2922 O OE1 . GLU C 3 64  ? 18.224  1.199   22.252  1.00 77.21 64  C 1 
ATOM 2923 O OE2 . GLU C 3 64  ? 19.643  1.523   20.594  1.00 77.60 64  C 1 
ATOM 2924 N N   . SER C 3 65  ? 19.659  -4.511  18.397  1.00 95.65 65  C 1 
ATOM 2925 C CA  . SER C 3 65  ? 20.333  -5.354  17.410  1.00 95.18 65  C 1 
ATOM 2926 C C   . SER C 3 65  ? 19.515  -5.457  16.122  1.00 95.39 65  C 1 
ATOM 2927 O O   . SER C 3 65  ? 18.284  -5.543  16.148  1.00 94.24 65  C 1 
ATOM 2928 C CB  . SER C 3 65  ? 20.598  -6.757  17.954  1.00 94.29 65  C 1 
ATOM 2929 O OG  . SER C 3 65  ? 21.469  -6.710  19.068  1.00 88.23 65  C 1 
ATOM 2930 N N   . THR C 3 66  ? 20.201  -5.520  14.989  1.00 95.36 66  C 1 
ATOM 2931 C CA  . THR C 3 66  ? 19.578  -5.724  13.680  1.00 95.05 66  C 1 
ATOM 2932 C C   . THR C 3 66  ? 19.831  -7.138  13.178  1.00 95.39 66  C 1 
ATOM 2933 O O   . THR C 3 66  ? 20.957  -7.513  12.880  1.00 94.35 66  C 1 
ATOM 2934 C CB  . THR C 3 66  ? 20.037  -4.673  12.659  1.00 93.59 66  C 1 
ATOM 2935 O OG1 . THR C 3 66  ? 19.677  -3.390  13.115  1.00 87.46 66  C 1 
ATOM 2936 C CG2 . THR C 3 66  ? 19.359  -4.838  11.296  1.00 87.28 66  C 1 
ATOM 2937 N N   . LEU C 3 67  ? 18.751  -7.920  13.033  1.00 96.00 67  C 1 
ATOM 2938 C CA  . LEU C 3 67  ? 18.748  -9.190  12.322  1.00 96.39 67  C 1 
ATOM 2939 C C   . LEU C 3 67  ? 18.461  -8.951  10.832  1.00 96.27 67  C 1 
ATOM 2940 O O   . LEU C 3 67  ? 17.761  -8.018  10.460  1.00 95.24 67  C 1 
ATOM 2941 C CB  . LEU C 3 67  ? 17.706  -10.155 12.926  1.00 96.31 67  C 1 
ATOM 2942 C CG  . LEU C 3 67  ? 17.772  -10.339 14.450  1.00 94.80 67  C 1 
ATOM 2943 C CD1 . LEU C 3 67  ? 16.774  -11.430 14.874  1.00 90.87 67  C 1 
ATOM 2944 C CD2 . LEU C 3 67  ? 19.155  -10.769 14.922  1.00 90.60 67  C 1 
ATOM 2945 N N   . HIS C 3 68  ? 18.948  -9.830  9.976   1.00 96.20 68  C 1 
ATOM 2946 C CA  . HIS C 3 68  ? 18.649  -9.817  8.550   1.00 95.96 68  C 1 
ATOM 2947 C C   . HIS C 3 68  ? 17.767  -11.002 8.186   1.00 95.93 68  C 1 
ATOM 2948 O O   . HIS C 3 68  ? 18.110  -12.146 8.466   1.00 94.71 68  C 1 
ATOM 2949 C CB  . HIS C 3 68  ? 19.950  -9.787  7.746   1.00 95.25 68  C 1 
ATOM 2950 C CG  . HIS C 3 68  ? 20.704  -8.497  7.917   1.00 93.74 68  C 1 
ATOM 2951 N ND1 . HIS C 3 68  ? 20.570  -7.365  7.141   1.00 83.37 68  C 1 
ATOM 2952 C CD2 . HIS C 3 68  ? 21.620  -8.196  8.897   1.00 82.91 68  C 1 
ATOM 2953 C CE1 . HIS C 3 68  ? 21.384  -6.422  7.625   1.00 84.68 68  C 1 
ATOM 2954 N NE2 . HIS C 3 68  ? 22.037  -6.883  8.697   1.00 86.00 68  C 1 
ATOM 2955 N N   . LEU C 3 69  ? 16.632  -10.740 7.530   1.00 94.68 69  C 1 
ATOM 2956 C CA  . LEU C 3 69  ? 15.759  -11.764 6.965   1.00 94.54 69  C 1 
ATOM 2957 C C   . LEU C 3 69  ? 16.206  -12.090 5.539   1.00 94.40 69  C 1 
ATOM 2958 O O   . LEU C 3 69  ? 16.306  -11.208 4.685   1.00 93.29 69  C 1 
ATOM 2959 C CB  . LEU C 3 69  ? 14.307  -11.263 7.024   1.00 94.16 69  C 1 
ATOM 2960 C CG  . LEU C 3 69  ? 13.283  -12.224 6.401   1.00 93.14 69  C 1 
ATOM 2961 C CD1 . LEU C 3 69  ? 13.184  -13.548 7.155   1.00 88.88 69  C 1 
ATOM 2962 C CD2 . LEU C 3 69  ? 11.900  -11.566 6.414   1.00 88.39 69  C 1 
ATOM 2963 N N   . VAL C 3 70  ? 16.393  -13.395 5.281   1.00 94.36 70  C 1 
ATOM 2964 C CA  . VAL C 3 70  ? 16.528  -13.965 3.936   1.00 93.77 70  C 1 
ATOM 2965 C C   . VAL C 3 70  ? 15.483  -15.069 3.748   1.00 93.52 70  C 1 
ATOM 2966 O O   . VAL C 3 70  ? 14.823  -15.485 4.711   1.00 92.27 70  C 1 
ATOM 2967 C CB  . VAL C 3 70  ? 17.963  -14.457 3.662   1.00 92.95 70  C 1 
ATOM 2968 C CG1 . VAL C 3 70  ? 18.988  -13.336 3.858   1.00 88.22 70  C 1 
ATOM 2969 C CG2 . VAL C 3 70  ? 18.378  -15.645 4.531   1.00 88.88 70  C 1 
ATOM 2970 N N   . LEU C 3 71  ? 15.297  -15.558 2.525   1.00 91.30 71  C 1 
ATOM 2971 C CA  . LEU C 3 71  ? 14.495  -16.761 2.302   1.00 90.75 71  C 1 
ATOM 2972 C C   . LEU C 3 71  ? 15.310  -18.011 2.638   1.00 90.30 71  C 1 
ATOM 2973 O O   . LEU C 3 71  ? 16.537  -17.983 2.614   1.00 88.93 71  C 1 
ATOM 2974 C CB  . LEU C 3 71  ? 13.959  -16.797 0.862   1.00 90.02 71  C 1 
ATOM 2975 C CG  . LEU C 3 71  ? 12.905  -15.712 0.547   1.00 88.10 71  C 1 
ATOM 2976 C CD1 . LEU C 3 71  ? 12.447  -15.845 -0.909  1.00 84.25 71  C 1 
ATOM 2977 C CD2 . LEU C 3 71  ? 11.664  -15.820 1.439   1.00 83.74 71  C 1 
ATOM 2978 N N   . ARG C 3 72  ? 14.603  -19.123 2.917   1.00 91.78 72  C 1 
ATOM 2979 C CA  . ARG C 3 72  ? 15.218  -20.440 3.101   1.00 91.43 72  C 1 
ATOM 2980 C C   . ARG C 3 72  ? 16.220  -20.711 2.000   1.00 91.29 72  C 1 
ATOM 2981 O O   . ARG C 3 72  ? 15.886  -20.630 0.819   1.00 88.60 72  C 1 
ATOM 2982 C CB  . ARG C 3 72  ? 14.145  -21.538 3.132   1.00 89.29 72  C 1 
ATOM 2983 C CG  . ARG C 3 72  ? 14.738  -22.890 3.554   1.00 81.64 72  C 1 
ATOM 2984 C CD  . ARG C 3 72  ? 13.705  -24.013 3.482   1.00 76.81 72  C 1 
ATOM 2985 N NE  . ARG C 3 72  ? 13.445  -24.426 2.093   1.00 67.32 72  C 1 
ATOM 2986 C CZ  . ARG C 3 72  ? 12.513  -25.294 1.696   1.00 59.85 72  C 1 
ATOM 2987 N NH1 . ARG C 3 72  ? 11.689  -25.853 2.541   1.00 54.17 72  C 1 
ATOM 2988 N NH2 . ARG C 3 72  ? 12.399  -25.600 0.437   1.00 50.84 72  C 1 
ATOM 2989 N N   . LEU C 3 73  ? 17.436  -21.048 2.414   1.00 90.18 73  C 1 
ATOM 2990 C CA  . LEU C 3 73  ? 18.568  -21.404 1.578   1.00 88.99 73  C 1 
ATOM 2991 C C   . LEU C 3 73  ? 19.080  -22.779 1.987   1.00 89.29 73  C 1 
ATOM 2992 O O   . LEU C 3 73  ? 18.901  -23.212 3.127   1.00 86.30 73  C 1 
ATOM 2993 C CB  . LEU C 3 73  ? 19.628  -20.295 1.694   1.00 86.58 73  C 1 
ATOM 2994 C CG  . LEU C 3 73  ? 20.261  -20.120 3.099   1.00 85.16 73  C 1 
ATOM 2995 C CD1 . LEU C 3 73  ? 21.549  -20.918 3.266   1.00 79.18 73  C 1 
ATOM 2996 C CD2 . LEU C 3 73  ? 20.602  -18.655 3.344   1.00 80.24 73  C 1 
ATOM 2997 N N   . ARG C 3 74  ? 19.734  -23.459 1.046   1.00 89.75 74  C 1 
ATOM 2998 C CA  . ARG C 3 74  ? 20.446  -24.707 1.270   1.00 89.95 74  C 1 
ATOM 2999 C C   . ARG C 3 74  ? 21.667  -24.748 0.359   1.00 91.05 74  C 1 
ATOM 3000 O O   . ARG C 3 74  ? 21.555  -24.425 -0.821  1.00 88.13 74  C 1 
ATOM 3001 C CB  . ARG C 3 74  ? 19.522  -25.898 1.021   1.00 86.78 74  C 1 
ATOM 3002 C CG  . ARG C 3 74  ? 20.085  -27.192 1.613   1.00 76.57 74  C 1 
ATOM 3003 C CD  . ARG C 3 74  ? 19.204  -28.407 1.314   1.00 72.92 74  C 1 
ATOM 3004 N NE  . ARG C 3 74  ? 19.572  -29.028 0.036   1.00 62.52 74  C 1 
ATOM 3005 C CZ  . ARG C 3 74  ? 19.361  -30.307 -0.287  1.00 54.48 74  C 1 
ATOM 3006 N NH1 . ARG C 3 74  ? 18.710  -31.125 0.498   1.00 49.66 74  C 1 
ATOM 3007 N NH2 . ARG C 3 74  ? 19.829  -30.798 -1.395  1.00 45.40 74  C 1 
ATOM 3008 N N   . GLY C 3 75  ? 22.817  -25.136 0.901   1.00 89.10 75  C 1 
ATOM 3009 C CA  . GLY C 3 75  ? 23.965  -25.500 0.087   1.00 87.98 75  C 1 
ATOM 3010 C C   . GLY C 3 75  ? 23.652  -26.765 -0.716  1.00 86.31 75  C 1 
ATOM 3011 O O   . GLY C 3 75  ? 23.055  -27.698 -0.178  1.00 80.44 75  C 1 
ATOM 3012 N N   . GLY C 3 76  ? 24.034  -26.767 -1.974  1.00 81.45 76  C 1 
ATOM 3013 C CA  . GLY C 3 76  ? 23.781  -27.861 -2.911  1.00 75.97 76  C 1 
ATOM 3014 C C   . GLY C 3 76  ? 23.433  -27.362 -4.303  1.00 71.39 76  C 1 
ATOM 3015 O O   . GLY C 3 76  ? 22.906  -26.247 -4.460  1.00 63.96 76  C 1 
ATOM 3016 O OXT . GLY C 3 76  ? 23.657  -28.129 -5.273  1.00 66.99 76  C 1 
ATOM 3017 N N   . MET D 4 1   ? -5.888  17.610  -22.160 1.00 91.24 1   D 1 
ATOM 3018 C CA  . MET D 4 1   ? -5.680  18.532  -21.033 1.00 93.19 1   D 1 
ATOM 3019 C C   . MET D 4 1   ? -5.673  17.756  -19.734 1.00 92.91 1   D 1 
ATOM 3020 O O   . MET D 4 1   ? -6.153  16.630  -19.700 1.00 90.62 1   D 1 
ATOM 3021 C CB  . MET D 4 1   ? -6.726  19.654  -21.030 1.00 90.37 1   D 1 
ATOM 3022 C CG  . MET D 4 1   ? -8.155  19.192  -20.720 1.00 89.34 1   D 1 
ATOM 3023 S SD  . MET D 4 1   ? -9.374  20.532  -20.769 1.00 89.81 1   D 1 
ATOM 3024 C CE  . MET D 4 1   ? -10.852 19.627  -20.273 1.00 84.51 1   D 1 
ATOM 3025 N N   . GLN D 4 2   ? -5.147  18.329  -18.664 1.00 94.68 2   D 1 
ATOM 3026 C CA  . GLN D 4 2   ? -5.228  17.728  -17.339 1.00 94.58 2   D 1 
ATOM 3027 C C   . GLN D 4 2   ? -6.399  18.300  -16.550 1.00 95.39 2   D 1 
ATOM 3028 O O   . GLN D 4 2   ? -6.625  19.510  -16.546 1.00 93.87 2   D 1 
ATOM 3029 C CB  . GLN D 4 2   ? -3.903  17.886  -16.582 1.00 91.79 2   D 1 
ATOM 3030 C CG  . GLN D 4 2   ? -2.844  17.006  -17.240 1.00 82.02 2   D 1 
ATOM 3031 C CD  . GLN D 4 2   ? -1.500  16.987  -16.521 1.00 81.49 2   D 1 
ATOM 3032 O OE1 . GLN D 4 2   ? -1.239  17.701  -15.569 1.00 73.39 2   D 1 
ATOM 3033 N NE2 . GLN D 4 2   ? -0.614  16.139  -16.986 1.00 70.51 2   D 1 
ATOM 3034 N N   . ILE D 4 3   ? -7.126  17.423  -15.874 1.00 95.85 3   D 1 
ATOM 3035 C CA  . ILE D 4 3   ? -8.098  17.783  -14.842 1.00 95.99 3   D 1 
ATOM 3036 C C   . ILE D 4 3   ? -7.782  17.022  -13.560 1.00 95.65 3   D 1 
ATOM 3037 O O   . ILE D 4 3   ? -7.115  15.984  -13.568 1.00 94.73 3   D 1 
ATOM 3038 C CB  . ILE D 4 3   ? -9.562  17.560  -15.285 1.00 95.88 3   D 1 
ATOM 3039 C CG1 . ILE D 4 3   ? -9.870  16.064  -15.538 1.00 92.60 3   D 1 
ATOM 3040 C CG2 . ILE D 4 3   ? -9.878  18.437  -16.504 1.00 90.19 3   D 1 
ATOM 3041 C CD1 . ILE D 4 3   ? -11.353 15.778  -15.796 1.00 91.55 3   D 1 
ATOM 3042 N N   . PHE D 4 4   ? -8.308  17.511  -12.449 1.00 95.80 4   D 1 
ATOM 3043 C CA  . PHE D 4 4   ? -8.192  16.863  -11.158 1.00 95.88 4   D 1 
ATOM 3044 C C   . PHE D 4 4   ? -9.517  16.232  -10.736 1.00 96.04 4   D 1 
ATOM 3045 O O   . PHE D 4 4   ? -10.595 16.751  -11.021 1.00 95.26 4   D 1 
ATOM 3046 C CB  . PHE D 4 4   ? -7.666  17.864  -10.119 1.00 95.26 4   D 1 
ATOM 3047 C CG  . PHE D 4 4   ? -6.356  18.512  -10.520 1.00 94.89 4   D 1 
ATOM 3048 C CD1 . PHE D 4 4   ? -5.197  17.734  -10.672 1.00 91.28 4   D 1 
ATOM 3049 C CD2 . PHE D 4 4   ? -6.305  19.891  -10.786 1.00 90.83 4   D 1 
ATOM 3050 C CE1 . PHE D 4 4   ? -3.997  18.330  -11.086 1.00 89.44 4   D 1 
ATOM 3051 C CE2 . PHE D 4 4   ? -5.106  20.485  -11.200 1.00 89.06 4   D 1 
ATOM 3052 C CZ  . PHE D 4 4   ? -3.947  19.707  -11.358 1.00 90.93 4   D 1 
ATOM 3053 N N   . VAL D 4 5   ? -9.455  15.114  -10.041 1.00 95.26 5   D 1 
ATOM 3054 C CA  . VAL D 4 5   ? -10.616 14.504  -9.388  1.00 95.28 5   D 1 
ATOM 3055 C C   . VAL D 4 5   ? -10.287 14.275  -7.924  1.00 94.41 5   D 1 
ATOM 3056 O O   . VAL D 4 5   ? -9.361  13.527  -7.593  1.00 93.07 5   D 1 
ATOM 3057 C CB  . VAL D 4 5   ? -11.066 13.203  -10.078 1.00 95.34 5   D 1 
ATOM 3058 C CG1 . VAL D 4 5   ? -12.308 12.620  -9.396  1.00 92.62 5   D 1 
ATOM 3059 C CG2 . VAL D 4 5   ? -11.402 13.437  -11.554 1.00 92.80 5   D 1 
ATOM 3060 N N   . LYS D 4 6   ? -11.061 14.900  -7.035  1.00 94.55 6   D 1 
ATOM 3061 C CA  . LYS D 4 6   ? -10.979 14.659  -5.601  1.00 93.71 6   D 1 
ATOM 3062 C C   . LYS D 4 6   ? -11.818 13.431  -5.243  1.00 93.54 6   D 1 
ATOM 3063 O O   . LYS D 4 6   ? -13.032 13.441  -5.383  1.00 92.48 6   D 1 
ATOM 3064 C CB  . LYS D 4 6   ? -11.353 15.937  -4.831  1.00 92.45 6   D 1 
ATOM 3065 C CG  . LYS D 4 6   ? -10.856 15.877  -3.377  1.00 83.20 6   D 1 
ATOM 3066 C CD  . LYS D 4 6   ? -10.885 17.264  -2.715  1.00 78.24 6   D 1 
ATOM 3067 C CE  . LYS D 4 6   ? -10.182 17.191  -1.361  1.00 72.06 6   D 1 
ATOM 3068 N NZ  . LYS D 4 6   ? -9.877  18.515  -0.763  1.00 64.66 6   D 1 
ATOM 3069 N N   . THR D 4 7   ? -11.155 12.363  -4.817  1.00 91.46 7   D 1 
ATOM 3070 C CA  . THR D 4 7   ? -11.765 11.051  -4.583  1.00 90.36 7   D 1 
ATOM 3071 C C   . THR D 4 7   ? -12.515 10.983  -3.249  1.00 90.59 7   D 1 
ATOM 3072 O O   . THR D 4 7   ? -12.460 11.911  -2.445  1.00 88.86 7   D 1 
ATOM 3073 C CB  . THR D 4 7   ? -10.717 9.929   -4.662  1.00 88.37 7   D 1 
ATOM 3074 O OG1 . THR D 4 7   ? -9.866  9.963   -3.541  1.00 82.75 7   D 1 
ATOM 3075 C CG2 . THR D 4 7   ? -9.863  10.010  -5.924  1.00 81.10 7   D 1 
ATOM 3076 N N   . LEU D 4 8   ? -13.176 9.852   -2.978  1.00 88.20 8   D 1 
ATOM 3077 C CA  . LEU D 4 8   ? -13.915 9.623   -1.733  1.00 86.93 8   D 1 
ATOM 3078 C C   . LEU D 4 8   ? -13.063 9.837   -0.468  1.00 86.89 8   D 1 
ATOM 3079 O O   . LEU D 4 8   ? -13.551 10.361  0.530   1.00 83.75 8   D 1 
ATOM 3080 C CB  . LEU D 4 8   ? -14.477 8.185   -1.718  1.00 85.91 8   D 1 
ATOM 3081 C CG  . LEU D 4 8   ? -15.420 7.828   -2.880  1.00 83.81 8   D 1 
ATOM 3082 C CD1 . LEU D 4 8   ? -15.924 6.396   -2.691  1.00 79.39 8   D 1 
ATOM 3083 C CD2 . LEU D 4 8   ? -16.630 8.758   -2.961  1.00 78.75 8   D 1 
ATOM 3084 N N   . THR D 4 9   ? -11.776 9.476   -0.519  1.00 86.74 9   D 1 
ATOM 3085 C CA  . THR D 4 9   ? -10.833 9.629   0.600   1.00 84.38 9   D 1 
ATOM 3086 C C   . THR D 4 9   ? -10.243 11.036  0.723   1.00 84.91 9   D 1 
ATOM 3087 O O   . THR D 4 9   ? -9.437  11.281  1.620   1.00 81.40 9   D 1 
ATOM 3088 C CB  . THR D 4 9   ? -9.694  8.602   0.505   1.00 81.97 9   D 1 
ATOM 3089 O OG1 . THR D 4 9   ? -8.992  8.745   -0.708  1.00 77.26 9   D 1 
ATOM 3090 C CG2 . THR D 4 9   ? -10.208 7.167   0.560   1.00 74.85 9   D 1 
ATOM 3091 N N   . GLY D 4 10  ? -10.603 11.946  -0.170  1.00 85.30 10  D 1 
ATOM 3092 C CA  . GLY D 4 10  ? -10.066 13.300  -0.215  1.00 84.65 10  D 1 
ATOM 3093 C C   . GLY D 4 10  ? -8.753  13.455  -0.985  1.00 85.83 10  D 1 
ATOM 3094 O O   . GLY D 4 10  ? -8.358  14.584  -1.243  1.00 83.07 10  D 1 
ATOM 3095 N N   . LYS D 4 11  ? -8.096  12.362  -1.409  1.00 85.24 11  D 1 
ATOM 3096 C CA  . LYS D 4 11  ? -6.914  12.458  -2.271  1.00 85.42 11  D 1 
ATOM 3097 C C   . LYS D 4 11  ? -7.319  12.992  -3.648  1.00 88.03 11  D 1 
ATOM 3098 O O   . LYS D 4 11  ? -8.398  12.677  -4.154  1.00 86.78 11  D 1 
ATOM 3099 C CB  . LYS D 4 11  ? -6.145  11.118  -2.338  1.00 81.28 11  D 1 
ATOM 3100 C CG  . LYS D 4 11  ? -6.772  10.132  -3.322  1.00 71.17 11  D 1 
ATOM 3101 C CD  . LYS D 4 11  ? -6.157  8.730   -3.339  1.00 66.22 11  D 1 
ATOM 3102 C CE  . LYS D 4 11  ? -6.907  7.987   -4.446  1.00 56.52 11  D 1 
ATOM 3103 N NZ  . LYS D 4 11  ? -6.674  6.538   -4.522  1.00 49.96 11  D 1 
ATOM 3104 N N   . THR D 4 12  ? -6.427  13.743  -4.273  1.00 88.76 12  D 1 
ATOM 3105 C CA  . THR D 4 12  ? -6.610  14.227  -5.636  1.00 89.32 12  D 1 
ATOM 3106 C C   . THR D 4 12  ? -5.861  13.320  -6.609  1.00 89.53 12  D 1 
ATOM 3107 O O   . THR D 4 12  ? -4.695  13.015  -6.398  1.00 87.92 12  D 1 
ATOM 3108 C CB  . THR D 4 12  ? -6.167  15.690  -5.757  1.00 88.62 12  D 1 
ATOM 3109 O OG1 . THR D 4 12  ? -6.902  16.461  -4.832  1.00 81.91 12  D 1 
ATOM 3110 C CG2 . THR D 4 12  ? -6.453  16.276  -7.139  1.00 80.90 12  D 1 
ATOM 3111 N N   . ILE D 4 13  ? -6.534  12.886  -7.664  1.00 89.96 13  D 1 
ATOM 3112 C CA  . ILE D 4 13  ? -5.922  12.192  -8.804  1.00 90.10 13  D 1 
ATOM 3113 C C   . ILE D 4 13  ? -5.942  13.111  -10.023 1.00 91.41 13  D 1 
ATOM 3114 O O   . ILE D 4 13  ? -6.886  13.870  -10.223 1.00 91.16 13  D 1 
ATOM 3115 C CB  . ILE D 4 13  ? -6.579  10.829  -9.097  1.00 88.62 13  D 1 
ATOM 3116 C CG1 . ILE D 4 13  ? -8.075  10.949  -9.471  1.00 83.27 13  D 1 
ATOM 3117 C CG2 . ILE D 4 13  ? -6.371  9.892   -7.895  1.00 80.69 13  D 1 
ATOM 3118 C CD1 . ILE D 4 13  ? -8.726  9.638   -9.921  1.00 80.75 13  D 1 
ATOM 3119 N N   . THR D 4 14  ? -4.913  13.010  -10.863 1.00 91.20 14  D 1 
ATOM 3120 C CA  . THR D 4 14  ? -4.844  13.696  -12.145 1.00 90.67 14  D 1 
ATOM 3121 C C   . THR D 4 14  ? -5.317  12.769  -13.253 1.00 90.77 14  D 1 
ATOM 3122 O O   . THR D 4 14  ? -4.924  11.603  -13.295 1.00 89.36 14  D 1 
ATOM 3123 C CB  . THR D 4 14  ? -3.416  14.187  -12.422 1.00 89.04 14  D 1 
ATOM 3124 O OG1 . THR D 4 14  ? -2.928  14.888  -11.296 1.00 81.02 14  D 1 
ATOM 3125 C CG2 . THR D 4 14  ? -3.358  15.147  -13.611 1.00 78.86 14  D 1 
ATOM 3126 N N   . LEU D 4 15  ? -6.168  13.274  -14.152 1.00 92.08 15  D 1 
ATOM 3127 C CA  . LEU D 4 15  ? -6.611  12.580  -15.354 1.00 92.77 15  D 1 
ATOM 3128 C C   . LEU D 4 15  ? -6.179  13.363  -16.590 1.00 93.28 15  D 1 
ATOM 3129 O O   . LEU D 4 15  ? -6.332  14.580  -16.628 1.00 92.47 15  D 1 
ATOM 3130 C CB  . LEU D 4 15  ? -8.133  12.395  -15.360 1.00 92.48 15  D 1 
ATOM 3131 C CG  . LEU D 4 15  ? -8.712  11.583  -14.187 1.00 90.40 15  D 1 
ATOM 3132 C CD1 . LEU D 4 15  ? -10.221 11.488  -14.344 1.00 86.30 15  D 1 
ATOM 3133 C CD2 . LEU D 4 15  ? -8.164  10.161  -14.133 1.00 86.12 15  D 1 
ATOM 3134 N N   . GLU D 4 16  ? -5.680  12.636  -17.592 1.00 93.12 16  D 1 
ATOM 3135 C CA  . GLU D 4 16  ? -5.478  13.169  -18.930 1.00 92.78 16  D 1 
ATOM 3136 C C   . GLU D 4 16  ? -6.765  12.948  -19.739 1.00 93.69 16  D 1 
ATOM 3137 O O   . GLU D 4 16  ? -7.253  11.816  -19.837 1.00 92.43 16  D 1 
ATOM 3138 C CB  . GLU D 4 16  ? -4.249  12.504  -19.582 1.00 91.13 16  D 1 
ATOM 3139 C CG  . GLU D 4 16  ? -3.576  13.427  -20.613 1.00 81.51 16  D 1 
ATOM 3140 C CD  . GLU D 4 16  ? -2.927  14.666  -19.962 1.00 75.65 16  D 1 
ATOM 3141 O OE1 . GLU D 4 16  ? -2.844  15.713  -20.617 1.00 68.26 16  D 1 
ATOM 3142 O OE2 . GLU D 4 16  ? -2.534  14.575  -18.783 1.00 66.97 16  D 1 
ATOM 3143 N N   . VAL D 4 17  ? -7.359  14.047  -20.234 1.00 94.58 17  D 1 
ATOM 3144 C CA  . VAL D 4 17  ? -8.664  14.070  -20.900 1.00 95.40 17  D 1 
ATOM 3145 C C   . VAL D 4 17  ? -8.655  15.092  -22.039 1.00 95.65 17  D 1 
ATOM 3146 O O   . VAL D 4 17  ? -7.855  16.028  -22.046 1.00 94.75 17  D 1 
ATOM 3147 C CB  . VAL D 4 17  ? -9.799  14.408  -19.917 1.00 95.44 17  D 1 
ATOM 3148 C CG1 . VAL D 4 17  ? -9.945  13.365  -18.813 1.00 92.56 17  D 1 
ATOM 3149 C CG2 . VAL D 4 17  ? -9.654  15.786  -19.257 1.00 92.01 17  D 1 
ATOM 3150 N N   . GLU D 4 18  ? -9.606  14.926  -22.967 1.00 95.44 18  D 1 
ATOM 3151 C CA  . GLU D 4 18  ? -9.917  15.944  -23.964 1.00 95.54 18  D 1 
ATOM 3152 C C   . GLU D 4 18  ? -11.243 16.649  -23.616 1.00 96.25 18  D 1 
ATOM 3153 O O   . GLU D 4 18  ? -12.107 16.033  -22.994 1.00 95.10 18  D 1 
ATOM 3154 C CB  . GLU D 4 18  ? -9.982  15.316  -25.370 1.00 94.25 18  D 1 
ATOM 3155 C CG  . GLU D 4 18  ? -8.619  14.798  -25.870 1.00 86.53 18  D 1 
ATOM 3156 C CD  . GLU D 4 18  ? -7.554  15.909  -25.916 1.00 80.10 18  D 1 
ATOM 3157 O OE1 . GLU D 4 18  ? -6.365  15.577  -25.711 1.00 71.97 18  D 1 
ATOM 3158 O OE2 . GLU D 4 18  ? -7.927  17.082  -26.118 1.00 71.67 18  D 1 
ATOM 3159 N N   . PRO D 4 19  ? -11.453 17.911  -24.034 1.00 95.16 19  D 1 
ATOM 3160 C CA  . PRO D 4 19  ? -12.733 18.601  -23.826 1.00 95.09 19  D 1 
ATOM 3161 C C   . PRO D 4 19  ? -13.947 17.858  -24.403 1.00 95.48 19  D 1 
ATOM 3162 O O   . PRO D 4 19  ? -15.055 17.994  -23.881 1.00 94.13 19  D 1 
ATOM 3163 C CB  . PRO D 4 19  ? -12.558 19.969  -24.486 1.00 94.17 19  D 1 
ATOM 3164 C CG  . PRO D 4 19  ? -11.050 20.199  -24.442 1.00 91.92 19  D 1 
ATOM 3165 C CD  . PRO D 4 19  ? -10.485 18.797  -24.647 1.00 94.73 19  D 1 
ATOM 3166 N N   . SER D 4 20  ? -13.741 17.058  -25.463 1.00 95.84 20  D 1 
ATOM 3167 C CA  . SER D 4 20  ? -14.746 16.211  -26.099 1.00 95.85 20  D 1 
ATOM 3168 C C   . SER D 4 20  ? -15.001 14.871  -25.393 1.00 96.03 20  D 1 
ATOM 3169 O O   . SER D 4 20  ? -15.893 14.139  -25.809 1.00 94.15 20  D 1 
ATOM 3170 C CB  . SER D 4 20  ? -14.327 15.944  -27.550 1.00 95.00 20  D 1 
ATOM 3171 O OG  . SER D 4 20  ? -13.027 15.383  -27.581 1.00 87.92 20  D 1 
ATOM 3172 N N   . ASP D 4 21  ? -14.229 14.510  -24.357 1.00 96.15 21  D 1 
ATOM 3173 C CA  . ASP D 4 21  ? -14.486 13.297  -23.580 1.00 96.22 21  D 1 
ATOM 3174 C C   . ASP D 4 21  ? -15.860 13.389  -22.894 1.00 96.86 21  D 1 
ATOM 3175 O O   . ASP D 4 21  ? -16.187 14.391  -22.256 1.00 96.01 21  D 1 
ATOM 3176 C CB  . ASP D 4 21  ? -13.402 13.048  -22.521 1.00 95.33 21  D 1 
ATOM 3177 C CG  . ASP D 4 21  ? -12.152 12.291  -22.990 1.00 93.19 21  D 1 
ATOM 3178 O OD1 . ASP D 4 21  ? -12.258 11.407  -23.867 1.00 87.49 21  D 1 
ATOM 3179 O OD2 . ASP D 4 21  ? -11.090 12.446  -22.340 1.00 87.19 21  D 1 
ATOM 3180 N N   . THR D 4 22  ? -16.636 12.306  -22.981 1.00 96.81 22  D 1 
ATOM 3181 C CA  . THR D 4 22  ? -17.885 12.180  -22.227 1.00 97.00 22  D 1 
ATOM 3182 C C   . THR D 4 22  ? -17.611 11.965  -20.737 1.00 97.17 22  D 1 
ATOM 3183 O O   . THR D 4 22  ? -16.549 11.485  -20.334 1.00 96.44 22  D 1 
ATOM 3184 C CB  . THR D 4 22  ? -18.776 11.049  -22.768 1.00 96.30 22  D 1 
ATOM 3185 O OG1 . THR D 4 22  ? -18.133 9.803   -22.641 1.00 89.48 22  D 1 
ATOM 3186 C CG2 . THR D 4 22  ? -19.147 11.246  -24.237 1.00 88.88 22  D 1 
ATOM 3187 N N   . ILE D 4 23  ? -18.597 12.269  -19.908 1.00 96.93 23  D 1 
ATOM 3188 C CA  . ILE D 4 23  ? -18.530 11.977  -18.472 1.00 97.08 23  D 1 
ATOM 3189 C C   . ILE D 4 23  ? -18.371 10.474  -18.217 1.00 97.02 23  D 1 
ATOM 3190 O O   . ILE D 4 23  ? -17.634 10.086  -17.312 1.00 96.73 23  D 1 
ATOM 3191 C CB  . ILE D 4 23  ? -19.760 12.573  -17.756 1.00 96.71 23  D 1 
ATOM 3192 C CG1 . ILE D 4 23  ? -19.842 14.106  -17.902 1.00 94.78 23  D 1 
ATOM 3193 C CG2 . ILE D 4 23  ? -19.802 12.186  -16.274 1.00 95.66 23  D 1 
ATOM 3194 C CD1 . ILE D 4 23  ? -18.586 14.894  -17.486 1.00 91.25 23  D 1 
ATOM 3195 N N   . GLU D 4 24  ? -18.972 9.619   -19.054 1.00 96.70 24  D 1 
ATOM 3196 C CA  . GLU D 4 24  ? -18.770 8.166   -19.009 1.00 96.28 24  D 1 
ATOM 3197 C C   . GLU D 4 24  ? -17.299 7.780   -19.240 1.00 96.19 24  D 1 
ATOM 3198 O O   . GLU D 4 24  ? -16.726 7.021   -18.454 1.00 95.04 24  D 1 
ATOM 3199 C CB  . GLU D 4 24  ? -19.699 7.511   -20.034 1.00 94.87 24  D 1 
ATOM 3200 C CG  . GLU D 4 24  ? -19.701 5.986   -19.905 1.00 82.35 24  D 1 
ATOM 3201 C CD  . GLU D 4 24  ? -20.683 5.307   -20.878 1.00 76.58 24  D 1 
ATOM 3202 O OE1 . GLU D 4 24  ? -20.896 4.084   -20.689 1.00 69.41 24  D 1 
ATOM 3203 O OE2 . GLU D 4 24  ? -21.196 5.992   -21.784 1.00 69.73 24  D 1 
ATOM 3204 N N   . ASN D 4 25  ? -16.633 8.375   -20.224 1.00 96.81 25  D 1 
ATOM 3205 C CA  . ASN D 4 25  ? -15.205 8.153   -20.471 1.00 96.15 25  D 1 
ATOM 3206 C C   . ASN D 4 25  ? -14.340 8.609   -19.280 1.00 96.09 25  D 1 
ATOM 3207 O O   . ASN D 4 25  ? -13.381 7.934   -18.901 1.00 94.91 25  D 1 
ATOM 3208 C CB  . ASN D 4 25  ? -14.770 8.896   -21.746 1.00 95.37 25  D 1 
ATOM 3209 C CG  . ASN D 4 25  ? -15.251 8.234   -23.026 1.00 88.06 25  D 1 
ATOM 3210 O OD1 . ASN D 4 25  ? -15.617 7.073   -23.067 1.00 78.07 25  D 1 
ATOM 3211 N ND2 . ASN D 4 25  ? -15.202 8.949   -24.127 1.00 75.89 25  D 1 
ATOM 3212 N N   . VAL D 4 26  ? -14.702 9.726   -18.654 1.00 96.87 26  D 1 
ATOM 3213 C CA  . VAL D 4 26  ? -14.016 10.198  -17.443 1.00 96.74 26  D 1 
ATOM 3214 C C   . VAL D 4 26  ? -14.211 9.210   -16.294 1.00 96.44 26  D 1 
ATOM 3215 O O   . VAL D 4 26  ? -13.246 8.875   -15.603 1.00 95.66 26  D 1 
ATOM 3216 C CB  . VAL D 4 26  ? -14.479 11.616  -17.058 1.00 96.81 26  D 1 
ATOM 3217 C CG1 . VAL D 4 26  ? -13.800 12.099  -15.773 1.00 94.49 26  D 1 
ATOM 3218 C CG2 . VAL D 4 26  ? -14.124 12.622  -18.152 1.00 94.64 26  D 1 
ATOM 3219 N N   . LYS D 4 27  ? -15.419 8.665   -16.105 1.00 96.56 27  D 1 
ATOM 3220 C CA  . LYS D 4 27  ? -15.698 7.626   -15.100 1.00 96.36 27  D 1 
ATOM 3221 C C   . LYS D 4 27  ? -14.915 6.336   -15.367 1.00 95.37 27  D 1 
ATOM 3222 O O   . LYS D 4 27  ? -14.390 5.757   -14.418 1.00 94.29 27  D 1 
ATOM 3223 C CB  . LYS D 4 27  ? -17.199 7.347   -15.032 1.00 96.50 27  D 1 
ATOM 3224 C CG  . LYS D 4 27  ? -17.987 8.481   -14.359 1.00 96.08 27  D 1 
ATOM 3225 C CD  . LYS D 4 27  ? -19.482 8.161   -14.397 1.00 94.92 27  D 1 
ATOM 3226 C CE  . LYS D 4 27  ? -20.311 9.270   -13.747 1.00 92.78 27  D 1 
ATOM 3227 N NZ  . LYS D 4 27  ? -21.752 8.967   -13.817 1.00 89.67 27  D 1 
ATOM 3228 N N   . ALA D 4 28  ? -14.756 5.925   -16.628 1.00 96.21 28  D 1 
ATOM 3229 C CA  . ALA D 4 28  ? -13.919 4.783   -16.994 1.00 95.34 28  D 1 
ATOM 3230 C C   . ALA D 4 28  ? -12.437 5.020   -16.634 1.00 94.12 28  D 1 
ATOM 3231 O O   . ALA D 4 28  ? -11.796 4.166   -16.009 1.00 91.98 28  D 1 
ATOM 3232 C CB  . ALA D 4 28  ? -14.109 4.490   -18.488 1.00 95.01 28  D 1 
ATOM 3233 N N   . LYS D 4 29  ? -11.907 6.214   -16.916 1.00 94.06 29  D 1 
ATOM 3234 C CA  . LYS D 4 29  ? -10.551 6.615   -16.501 1.00 92.73 29  D 1 
ATOM 3235 C C   . LYS D 4 29  ? -10.390 6.626   -14.969 1.00 91.82 29  D 1 
ATOM 3236 O O   . LYS D 4 29  ? -9.332  6.257   -14.453 1.00 90.18 29  D 1 
ATOM 3237 C CB  . LYS D 4 29  ? -10.195 7.985   -17.113 1.00 92.99 29  D 1 
ATOM 3238 C CG  . LYS D 4 29  ? -9.989  7.944   -18.646 1.00 92.13 29  D 1 
ATOM 3239 C CD  . LYS D 4 29  ? -9.808  9.347   -19.262 1.00 89.95 29  D 1 
ATOM 3240 C CE  . LYS D 4 29  ? -9.702  9.273   -20.790 1.00 87.08 29  D 1 
ATOM 3241 N NZ  . LYS D 4 29  ? -9.587  10.601  -21.462 1.00 81.20 29  D 1 
ATOM 3242 N N   . ILE D 4 30  ? -11.430 7.007   -14.229 1.00 92.50 30  D 1 
ATOM 3243 C CA  . ILE D 4 30  ? -11.438 6.937   -12.762 1.00 92.51 30  D 1 
ATOM 3244 C C   . ILE D 4 30  ? -11.448 5.482   -12.278 1.00 91.53 30  D 1 
ATOM 3245 O O   . ILE D 4 30  ? -10.692 5.154   -11.361 1.00 89.42 30  D 1 
ATOM 3246 C CB  . ILE D 4 30  ? -12.603 7.747   -12.166 1.00 93.16 30  D 1 
ATOM 3247 C CG1 . ILE D 4 30  ? -12.388 9.261   -12.402 1.00 92.44 30  D 1 
ATOM 3248 C CG2 . ILE D 4 30  ? -12.740 7.505   -10.644 1.00 92.17 30  D 1 
ATOM 3249 C CD1 . ILE D 4 30  ? -13.656 10.092  -12.200 1.00 91.54 30  D 1 
ATOM 3250 N N   . GLN D 4 31  ? -12.243 4.592   -12.911 1.00 91.65 31  D 1 
ATOM 3251 C CA  . GLN D 4 31  ? -12.280 3.171   -12.554 1.00 90.76 31  D 1 
ATOM 3252 C C   . GLN D 4 31  ? -10.895 2.529   -12.638 1.00 89.35 31  D 1 
ATOM 3253 O O   . GLN D 4 31  ? -10.505 1.787   -11.735 1.00 86.78 31  D 1 
ATOM 3254 C CB  . GLN D 4 31  ? -13.268 2.430   -13.465 1.00 89.71 31  D 1 
ATOM 3255 C CG  . GLN D 4 31  ? -13.459 0.971   -13.021 1.00 89.22 31  D 1 
ATOM 3256 C CD  . GLN D 4 31  ? -14.382 0.167   -13.939 1.00 87.50 31  D 1 
ATOM 3257 O OE1 . GLN D 4 31  ? -14.669 0.531   -15.065 1.00 82.71 31  D 1 
ATOM 3258 N NE2 . GLN D 4 31  ? -14.862 -0.966  -13.499 1.00 79.46 31  D 1 
ATOM 3259 N N   . CYS D 4 32  ? -10.110 2.852   -13.654 1.00 89.16 32  D 1 
ATOM 3260 C CA  . CYS D 4 32  ? -8.739  2.364   -13.798 1.00 86.31 32  D 1 
ATOM 3261 C C   . CYS D 4 32  ? -7.816  2.769   -12.640 1.00 85.85 32  D 1 
ATOM 3262 O O   . CYS D 4 32  ? -6.851  2.065   -12.349 1.00 83.87 32  D 1 
ATOM 3263 C CB  . CYS D 4 32  ? -8.164  2.862   -15.134 1.00 84.09 32  D 1 
ATOM 3264 S SG  . CYS D 4 32  ? -9.006  2.053   -16.519 1.00 77.38 32  D 1 
ATOM 3265 N N   . LYS D 4 33  ? -8.088  3.900   -11.976 1.00 86.69 33  D 1 
ATOM 3266 C CA  . LYS D 4 33  ? -7.249  4.444   -10.890 1.00 85.68 33  D 1 
ATOM 3267 C C   . LYS D 4 33  ? -7.780  4.158   -9.480  1.00 85.16 33  D 1 
ATOM 3268 O O   . LYS D 4 33  ? -6.993  4.113   -8.544  1.00 81.33 33  D 1 
ATOM 3269 C CB  . LYS D 4 33  ? -7.047  5.949   -11.094 1.00 84.80 33  D 1 
ATOM 3270 C CG  . LYS D 4 33  ? -6.203  6.256   -12.348 1.00 83.73 33  D 1 
ATOM 3271 C CD  . LYS D 4 33  ? -5.740  7.715   -12.381 1.00 79.69 33  D 1 
ATOM 3272 C CE  . LYS D 4 33  ? -4.872  7.948   -13.625 1.00 75.28 33  D 1 
ATOM 3273 N NZ  . LYS D 4 33  ? -4.131  9.240   -13.571 1.00 68.42 33  D 1 
ATOM 3274 N N   . GLU D 4 34  ? -9.096  3.978   -9.325  1.00 87.39 34  D 1 
ATOM 3275 C CA  . GLU D 4 34  ? -9.766  3.840   -8.028  1.00 86.83 34  D 1 
ATOM 3276 C C   . GLU D 4 34  ? -10.543 2.525   -7.861  1.00 87.76 34  D 1 
ATOM 3277 O O   . GLU D 4 34  ? -10.988 2.213   -6.755  1.00 84.81 34  D 1 
ATOM 3278 C CB  . GLU D 4 34  ? -10.716 5.024   -7.809  1.00 86.22 34  D 1 
ATOM 3279 C CG  . GLU D 4 34  ? -10.022 6.392   -7.805  1.00 82.38 34  D 1 
ATOM 3280 C CD  . GLU D 4 34  ? -8.969  6.494   -6.695  1.00 81.97 34  D 1 
ATOM 3281 O OE1 . GLU D 4 34  ? -7.811  6.850   -6.983  1.00 73.67 34  D 1 
ATOM 3282 O OE2 . GLU D 4 34  ? -9.279  6.243   -5.514  1.00 75.13 34  D 1 
ATOM 3283 N N   . GLY D 4 35  ? -10.744 1.755   -8.939  1.00 88.96 35  D 1 
ATOM 3284 C CA  . GLY D 4 35  ? -11.478 0.487   -8.917  1.00 88.72 35  D 1 
ATOM 3285 C C   . GLY D 4 35  ? -12.962 0.616   -8.580  1.00 90.24 35  D 1 
ATOM 3286 O O   . GLY D 4 35  ? -13.578 -0.375  -8.177  1.00 88.26 35  D 1 
ATOM 3287 N N   . ILE D 4 36  ? -13.545 1.802   -8.704  1.00 89.62 36  D 1 
ATOM 3288 C CA  . ILE D 4 36  ? -14.967 2.038   -8.481  1.00 90.96 36  D 1 
ATOM 3289 C C   . ILE D 4 36  ? -15.686 1.930   -9.834  1.00 91.14 36  D 1 
ATOM 3290 O O   . ILE D 4 36  ? -15.351 2.695   -10.735 1.00 90.38 36  D 1 
ATOM 3291 C CB  . ILE D 4 36  ? -15.214 3.399   -7.795  1.00 90.53 36  D 1 
ATOM 3292 C CG1 . ILE D 4 36  ? -14.426 3.497   -6.471  1.00 87.88 36  D 1 
ATOM 3293 C CG2 . ILE D 4 36  ? -16.723 3.586   -7.535  1.00 87.50 36  D 1 
ATOM 3294 C CD1 . ILE D 4 36  ? -14.505 4.864   -5.791  1.00 83.90 36  D 1 
ATOM 3295 N N   . PRO D 4 37  ? -16.672 1.018   -10.000 1.00 89.78 37  D 1 
ATOM 3296 C CA  . PRO D 4 37  ? -17.430 0.904   -11.242 1.00 89.37 37  D 1 
ATOM 3297 C C   . PRO D 4 37  ? -18.127 2.218   -11.623 1.00 90.02 37  D 1 
ATOM 3298 O O   . PRO D 4 37  ? -18.626 2.907   -10.730 1.00 89.95 37  D 1 
ATOM 3299 C CB  . PRO D 4 37  ? -18.445 -0.219  -11.002 1.00 87.98 37  D 1 
ATOM 3300 C CG  . PRO D 4 37  ? -17.793 -1.059  -9.910  1.00 84.71 37  D 1 
ATOM 3301 C CD  . PRO D 4 37  ? -17.065 -0.020  -9.070  1.00 86.99 37  D 1 
ATOM 3302 N N   . PRO D 4 38  ? -18.226 2.560   -12.928 1.00 92.32 38  D 1 
ATOM 3303 C CA  . PRO D 4 38  ? -18.860 3.809   -13.380 1.00 92.35 38  D 1 
ATOM 3304 C C   . PRO D 4 38  ? -20.294 4.004   -12.875 1.00 92.50 38  D 1 
ATOM 3305 O O   . PRO D 4 38  ? -20.653 5.111   -12.486 1.00 91.41 38  D 1 
ATOM 3306 C CB  . PRO D 4 38  ? -18.809 3.756   -14.909 1.00 91.56 38  D 1 
ATOM 3307 C CG  . PRO D 4 38  ? -17.549 2.945   -15.181 1.00 88.91 38  D 1 
ATOM 3308 C CD  . PRO D 4 38  ? -17.577 1.912   -14.061 1.00 91.04 38  D 1 
ATOM 3309 N N   . ASP D 4 39  ? -21.085 2.932   -12.786 1.00 92.12 39  D 1 
ATOM 3310 C CA  . ASP D 4 39  ? -22.472 2.962   -12.285 1.00 91.04 39  D 1 
ATOM 3311 C C   . ASP D 4 39  ? -22.577 3.384   -10.810 1.00 90.85 39  D 1 
ATOM 3312 O O   . ASP D 4 39  ? -23.602 3.916   -10.382 1.00 88.63 39  D 1 
ATOM 3313 C CB  . ASP D 4 39  ? -23.113 1.587   -12.486 1.00 89.76 39  D 1 
ATOM 3314 C CG  . ASP D 4 39  ? -22.548 0.547   -11.512 1.00 84.27 39  D 1 
ATOM 3315 O OD1 . ASP D 4 39  ? -21.342 0.240   -11.632 1.00 77.30 39  D 1 
ATOM 3316 O OD2 . ASP D 4 39  ? -23.280 0.144   -10.579 1.00 76.98 39  D 1 
ATOM 3317 N N   . GLN D 4 40  ? -21.510 3.173   -10.022 1.00 92.60 40  D 1 
ATOM 3318 C CA  . GLN D 4 40  ? -21.416 3.601   -8.628  1.00 92.25 40  D 1 
ATOM 3319 C C   . GLN D 4 40  ? -20.800 4.996   -8.470  1.00 92.28 40  D 1 
ATOM 3320 O O   . GLN D 4 40  ? -20.805 5.527   -7.358  1.00 90.23 40  D 1 
ATOM 3321 C CB  . GLN D 4 40  ? -20.624 2.576   -7.804  1.00 91.12 40  D 1 
ATOM 3322 C CG  . GLN D 4 40  ? -21.281 1.182   -7.788  1.00 88.00 40  D 1 
ATOM 3323 C CD  . GLN D 4 40  ? -22.714 1.214   -7.256  1.00 88.25 40  D 1 
ATOM 3324 O OE1 . GLN D 4 40  ? -23.000 1.791   -6.217  1.00 82.17 40  D 1 
ATOM 3325 N NE2 . GLN D 4 40  ? -23.641 0.613   -7.960  1.00 79.49 40  D 1 
ATOM 3326 N N   . GLN D 4 41  ? -20.278 5.592   -9.530  1.00 92.89 41  D 1 
ATOM 3327 C CA  . GLN D 4 41  ? -19.692 6.922   -9.499  1.00 93.00 41  D 1 
ATOM 3328 C C   . GLN D 4 41  ? -20.735 8.010   -9.766  1.00 92.75 41  D 1 
ATOM 3329 O O   . GLN D 4 41  ? -21.594 7.883   -10.634 1.00 91.44 41  D 1 
ATOM 3330 C CB  . GLN D 4 41  ? -18.537 7.040   -10.501 1.00 92.82 41  D 1 
ATOM 3331 C CG  . GLN D 4 41  ? -17.360 6.101   -10.205 1.00 91.83 41  D 1 
ATOM 3332 C CD  . GLN D 4 41  ? -16.254 6.248   -11.253 1.00 93.23 41  D 1 
ATOM 3333 O OE1 . GLN D 4 41  ? -15.960 7.353   -11.709 1.00 87.48 41  D 1 
ATOM 3334 N NE2 . GLN D 4 41  ? -15.626 5.184   -11.663 1.00 86.39 41  D 1 
ATOM 3335 N N   . ARG D 4 42  ? -20.607 9.127   -9.064  1.00 94.04 42  D 1 
ATOM 3336 C CA  . ARG D 4 42  ? -21.193 10.411  -9.464  1.00 93.73 42  D 1 
ATOM 3337 C C   . ARG D 4 42  ? -20.106 11.467  -9.404  1.00 94.29 42  D 1 
ATOM 3338 O O   . ARG D 4 42  ? -19.365 11.538  -8.423  1.00 92.98 42  D 1 
ATOM 3339 C CB  . ARG D 4 42  ? -22.392 10.783  -8.583  1.00 92.63 42  D 1 
ATOM 3340 C CG  . ARG D 4 42  ? -23.589 9.833   -8.751  1.00 84.48 42  D 1 
ATOM 3341 C CD  . ARG D 4 42  ? -24.210 9.932   -10.155 1.00 80.56 42  D 1 
ATOM 3342 N NE  . ARG D 4 42  ? -25.343 9.024   -10.338 1.00 74.27 42  D 1 
ATOM 3343 C CZ  . ARG D 4 42  ? -25.308 7.803   -10.863 1.00 67.13 42  D 1 
ATOM 3344 N NH1 . ARG D 4 42  ? -24.191 7.200   -11.191 1.00 58.74 42  D 1 
ATOM 3345 N NH2 . ARG D 4 42  ? -26.407 7.155   -11.080 1.00 58.48 42  D 1 
ATOM 3346 N N   . LEU D 4 43  ? -19.997 12.256  -10.467 1.00 95.51 43  D 1 
ATOM 3347 C CA  . LEU D 4 43  ? -19.076 13.378  -10.546 1.00 95.92 43  D 1 
ATOM 3348 C C   . LEU D 4 43  ? -19.835 14.679  -10.321 1.00 95.80 43  D 1 
ATOM 3349 O O   . LEU D 4 43  ? -20.951 14.836  -10.817 1.00 94.91 43  D 1 
ATOM 3350 C CB  . LEU D 4 43  ? -18.324 13.366  -11.884 1.00 96.09 43  D 1 
ATOM 3351 C CG  . LEU D 4 43  ? -17.409 12.145  -12.073 1.00 95.31 43  D 1 
ATOM 3352 C CD1 . LEU D 4 43  ? -16.761 12.192  -13.458 1.00 92.99 43  D 1 
ATOM 3353 C CD2 . LEU D 4 43  ? -16.300 12.092  -11.023 1.00 92.06 43  D 1 
ATOM 3354 N N   . ILE D 4 44  ? -19.239 15.587  -9.573  1.00 95.96 44  D 1 
ATOM 3355 C CA  . ILE D 4 44  ? -19.810 16.883  -9.235  1.00 95.73 44  D 1 
ATOM 3356 C C   . ILE D 4 44  ? -18.831 17.973  -9.645  1.00 95.74 44  D 1 
ATOM 3357 O O   . ILE D 4 44  ? -17.640 17.898  -9.338  1.00 95.05 44  D 1 
ATOM 3358 C CB  . ILE D 4 44  ? -20.178 16.957  -7.726  1.00 94.99 44  D 1 
ATOM 3359 C CG1 . ILE D 4 44  ? -21.174 15.838  -7.344  1.00 92.21 44  D 1 
ATOM 3360 C CG2 . ILE D 4 44  ? -20.753 18.338  -7.375  1.00 92.03 44  D 1 
ATOM 3361 C CD1 . ILE D 4 44  ? -21.426 15.721  -5.839  1.00 84.71 44  D 1 
ATOM 3362 N N   . PHE D 4 45  ? -19.346 19.005  -10.330 1.00 94.58 45  D 1 
ATOM 3363 C CA  . PHE D 4 45  ? -18.616 20.216  -10.692 1.00 94.10 45  D 1 
ATOM 3364 C C   . PHE D 4 45  ? -19.504 21.435  -10.468 1.00 93.21 45  D 1 
ATOM 3365 O O   . PHE D 4 45  ? -20.670 21.421  -10.854 1.00 91.20 45  D 1 
ATOM 3366 C CB  . PHE D 4 45  ? -18.147 20.120  -12.146 1.00 93.97 45  D 1 
ATOM 3367 C CG  . PHE D 4 45  ? -17.343 21.327  -12.588 1.00 94.27 45  D 1 
ATOM 3368 C CD1 . PHE D 4 45  ? -17.889 22.250  -13.500 1.00 91.05 45  D 1 
ATOM 3369 C CD2 . PHE D 4 45  ? -16.053 21.537  -12.072 1.00 91.03 45  D 1 
ATOM 3370 C CE1 . PHE D 4 45  ? -17.140 23.363  -13.905 1.00 90.49 45  D 1 
ATOM 3371 C CE2 . PHE D 4 45  ? -15.305 22.655  -12.478 1.00 90.32 45  D 1 
ATOM 3372 C CZ  . PHE D 4 45  ? -15.847 23.566  -13.396 1.00 92.00 45  D 1 
ATOM 3373 N N   . ALA D 4 46  ? -18.987 22.465  -9.825  1.00 91.93 46  D 1 
ATOM 3374 C CA  . ALA D 4 46  ? -19.754 23.655  -9.444  1.00 90.49 46  D 1 
ATOM 3375 C C   . ALA D 4 46  ? -21.099 23.337  -8.735  1.00 90.81 46  D 1 
ATOM 3376 O O   . ALA D 4 46  ? -22.113 23.993  -8.960  1.00 87.73 46  D 1 
ATOM 3377 C CB  . ALA D 4 46  ? -19.884 24.578  -10.657 1.00 88.69 46  D 1 
ATOM 3378 N N   . GLY D 4 47  ? -21.106 22.281  -7.915  1.00 91.18 47  D 1 
ATOM 3379 C CA  . GLY D 4 47  ? -22.295 21.786  -7.213  1.00 91.05 47  D 1 
ATOM 3380 C C   . GLY D 4 47  ? -23.232 20.900  -8.033  1.00 91.74 47  D 1 
ATOM 3381 O O   . GLY D 4 47  ? -24.072 20.214  -7.448  1.00 89.32 47  D 1 
ATOM 3382 N N   . LYS D 4 48  ? -23.096 20.858  -9.365  1.00 91.56 48  D 1 
ATOM 3383 C CA  . LYS D 4 48  ? -23.943 20.053  -10.257 1.00 91.24 48  D 1 
ATOM 3384 C C   . LYS D 4 48  ? -23.454 18.614  -10.357 1.00 92.54 48  D 1 
ATOM 3385 O O   . LYS D 4 48  ? -22.260 18.368  -10.496 1.00 90.95 48  D 1 
ATOM 3386 C CB  . LYS D 4 48  ? -23.991 20.650  -11.669 1.00 87.93 48  D 1 
ATOM 3387 C CG  . LYS D 4 48  ? -24.463 22.105  -11.713 1.00 78.48 48  D 1 
ATOM 3388 C CD  . LYS D 4 48  ? -24.429 22.585  -13.167 1.00 77.09 48  D 1 
ATOM 3389 C CE  . LYS D 4 48  ? -24.300 24.084  -13.207 1.00 67.89 48  D 1 
ATOM 3390 N NZ  . LYS D 4 48  ? -23.983 24.552  -14.576 1.00 62.20 48  D 1 
ATOM 3391 N N   . GLN D 4 49  ? -24.403 17.668  -10.397 1.00 92.85 49  D 1 
ATOM 3392 C CA  . GLN D 4 49  ? -24.137 16.306  -10.838 1.00 92.68 49  D 1 
ATOM 3393 C C   . GLN D 4 49  ? -23.969 16.283  -12.358 1.00 93.18 49  D 1 
ATOM 3394 O O   . GLN D 4 49  ? -24.793 16.829  -13.083 1.00 91.47 49  D 1 
ATOM 3395 C CB  . GLN D 4 49  ? -25.268 15.385  -10.355 1.00 90.23 49  D 1 
ATOM 3396 C CG  . GLN D 4 49  ? -24.939 13.906  -10.623 1.00 82.64 49  D 1 
ATOM 3397 C CD  . GLN D 4 49  ? -26.060 12.977  -10.145 1.00 80.96 49  D 1 
ATOM 3398 O OE1 . GLN D 4 49  ? -26.230 12.706  -8.972  1.00 74.74 49  D 1 
ATOM 3399 N NE2 . GLN D 4 49  ? -26.836 12.439  -11.052 1.00 71.19 49  D 1 
ATOM 3400 N N   . LEU D 4 50  ? -22.924 15.631  -12.840 1.00 94.46 50  D 1 
ATOM 3401 C CA  . LEU D 4 50  ? -22.620 15.514  -14.262 1.00 94.85 50  D 1 
ATOM 3402 C C   . LEU D 4 50  ? -23.303 14.271  -14.858 1.00 94.57 50  D 1 
ATOM 3403 O O   . LEU D 4 50  ? -23.247 13.184  -14.283 1.00 93.23 50  D 1 
ATOM 3404 C CB  . LEU D 4 50  ? -21.102 15.498  -14.478 1.00 95.18 50  D 1 
ATOM 3405 C CG  . LEU D 4 50  ? -20.311 16.657  -13.825 1.00 94.82 50  D 1 
ATOM 3406 C CD1 . LEU D 4 50  ? -18.835 16.549  -14.189 1.00 92.82 50  D 1 
ATOM 3407 C CD2 . LEU D 4 50  ? -20.800 18.033  -14.258 1.00 92.28 50  D 1 
ATOM 3408 N N   . GLU D 4 51  ? -23.933 14.438  -16.025 1.00 94.14 51  D 1 
ATOM 3409 C CA  . GLU D 4 51  ? -24.648 13.382  -16.753 1.00 93.74 51  D 1 
ATOM 3410 C C   . GLU D 4 51  ? -23.703 12.618  -17.685 1.00 94.44 51  D 1 
ATOM 3411 O O   . GLU D 4 51  ? -22.848 13.207  -18.336 1.00 92.97 51  D 1 
ATOM 3412 C CB  . GLU D 4 51  ? -25.801 13.989  -17.554 1.00 91.96 51  D 1 
ATOM 3413 C CG  . GLU D 4 51  ? -26.927 14.556  -16.675 1.00 83.29 51  D 1 
ATOM 3414 C CD  . GLU D 4 51  ? -27.986 15.337  -17.478 1.00 75.88 51  D 1 
ATOM 3415 O OE1 . GLU D 4 51  ? -28.870 15.916  -16.828 1.00 68.47 51  D 1 
ATOM 3416 O OE2 . GLU D 4 51  ? -27.870 15.443  -18.712 1.00 68.24 51  D 1 
ATOM 3417 N N   . ASP D 4 52  ? -23.886 11.289  -17.800 1.00 93.92 52  D 1 
ATOM 3418 C CA  . ASP D 4 52  ? -22.945 10.396  -18.488 1.00 94.16 52  D 1 
ATOM 3419 C C   . ASP D 4 52  ? -22.794 10.689  -19.986 1.00 94.18 52  D 1 
ATOM 3420 O O   . ASP D 4 52  ? -21.681 10.616  -20.514 1.00 89.09 52  D 1 
ATOM 3421 C CB  . ASP D 4 52  ? -23.355 8.933   -18.250 1.00 92.72 52  D 1 
ATOM 3422 C CG  . ASP D 4 52  ? -23.069 8.491   -16.808 1.00 91.05 52  D 1 
ATOM 3423 O OD1 . ASP D 4 52  ? -22.150 9.068   -16.202 1.00 85.88 52  D 1 
ATOM 3424 O OD2 . ASP D 4 52  ? -23.730 7.599   -16.254 1.00 84.99 52  D 1 
ATOM 3425 N N   . GLY D 4 53  ? -23.877 11.046  -20.657 1.00 94.25 53  D 1 
ATOM 3426 C CA  . GLY D 4 53  ? -23.893 11.324  -22.095 1.00 94.37 53  D 1 
ATOM 3427 C C   . GLY D 4 53  ? -23.377 12.704  -22.511 1.00 95.32 53  D 1 
ATOM 3428 O O   . GLY D 4 53  ? -23.232 12.951  -23.705 1.00 92.22 53  D 1 
ATOM 3429 N N   . ARG D 4 54  ? -23.102 13.596  -21.565 1.00 95.41 54  D 1 
ATOM 3430 C CA  . ARG D 4 54  ? -22.556 14.925  -21.868 1.00 95.64 54  D 1 
ATOM 3431 C C   . ARG D 4 54  ? -21.029 14.919  -21.855 1.00 96.57 54  D 1 
ATOM 3432 O O   . ARG D 4 54  ? -20.404 14.023  -21.285 1.00 95.13 54  D 1 
ATOM 3433 C CB  . ARG D 4 54  ? -23.117 15.998  -20.925 1.00 94.40 54  D 1 
ATOM 3434 C CG  . ARG D 4 54  ? -24.652 16.088  -20.975 1.00 89.98 54  D 1 
ATOM 3435 C CD  . ARG D 4 54  ? -25.102 17.425  -20.402 1.00 82.67 54  D 1 
ATOM 3436 N NE  . ARG D 4 54  ? -26.525 17.438  -20.083 1.00 75.10 54  D 1 
ATOM 3437 C CZ  . ARG D 4 54  ? -27.333 18.474  -20.015 1.00 67.94 54  D 1 
ATOM 3438 N NH1 . ARG D 4 54  ? -26.948 19.688  -20.321 1.00 61.48 54  D 1 
ATOM 3439 N NH2 . ARG D 4 54  ? -28.561 18.291  -19.612 1.00 61.81 54  D 1 
ATOM 3440 N N   . THR D 4 55  ? -20.448 15.945  -22.472 1.00 96.34 55  D 1 
ATOM 3441 C CA  . THR D 4 55  ? -18.997 16.118  -22.547 1.00 96.64 55  D 1 
ATOM 3442 C C   . THR D 4 55  ? -18.474 17.058  -21.458 1.00 96.63 55  D 1 
ATOM 3443 O O   . THR D 4 55  ? -19.228 17.764  -20.786 1.00 95.55 55  D 1 
ATOM 3444 C CB  . THR D 4 55  ? -18.560 16.605  -23.932 1.00 95.91 55  D 1 
ATOM 3445 O OG1 . THR D 4 55  ? -19.043 17.901  -24.155 1.00 89.69 55  D 1 
ATOM 3446 C CG2 . THR D 4 55  ? -19.038 15.700  -25.069 1.00 88.83 55  D 1 
ATOM 3447 N N   . LEU D 4 56  ? -17.158 17.087  -21.274 1.00 96.68 56  D 1 
ATOM 3448 C CA  . LEU D 4 56  ? -16.525 18.064  -20.391 1.00 96.62 56  D 1 
ATOM 3449 C C   . LEU D 4 56  ? -16.752 19.507  -20.878 1.00 96.22 56  D 1 
ATOM 3450 O O   . LEU D 4 56  ? -16.949 20.403  -20.054 1.00 95.27 56  D 1 
ATOM 3451 C CB  . LEU D 4 56  ? -15.024 17.761  -20.286 1.00 96.61 56  D 1 
ATOM 3452 C CG  . LEU D 4 56  ? -14.683 16.450  -19.549 1.00 95.73 56  D 1 
ATOM 3453 C CD1 . LEU D 4 56  ? -13.178 16.195  -19.641 1.00 92.96 56  D 1 
ATOM 3454 C CD2 . LEU D 4 56  ? -15.054 16.501  -18.072 1.00 92.10 56  D 1 
ATOM 3455 N N   . SER D 4 57  ? -16.768 19.728  -22.205 1.00 96.43 57  D 1 
ATOM 3456 C CA  . SER D 4 57  ? -17.032 21.050  -22.797 1.00 95.87 57  D 1 
ATOM 3457 C C   . SER D 4 57  ? -18.460 21.534  -22.556 1.00 95.37 57  D 1 
ATOM 3458 O O   . SER D 4 57  ? -18.633 22.725  -22.287 1.00 93.45 57  D 1 
ATOM 3459 C CB  . SER D 4 57  ? -16.708 21.065  -24.292 1.00 94.76 57  D 1 
ATOM 3460 O OG  . SER D 4 57  ? -17.226 19.941  -24.972 1.00 82.16 57  D 1 
ATOM 3461 N N   . ASP D 4 58  ? -19.460 20.637  -22.540 1.00 95.87 58  D 1 
ATOM 3462 C CA  . ASP D 4 58  ? -20.856 21.005  -22.257 1.00 95.02 58  D 1 
ATOM 3463 C C   . ASP D 4 58  ? -21.028 21.623  -20.859 1.00 94.57 58  D 1 
ATOM 3464 O O   . ASP D 4 58  ? -21.916 22.443  -20.633 1.00 92.50 58  D 1 
ATOM 3465 C CB  . ASP D 4 58  ? -21.767 19.774  -22.346 1.00 94.62 58  D 1 
ATOM 3466 C CG  . ASP D 4 58  ? -21.820 19.131  -23.731 1.00 92.47 58  D 1 
ATOM 3467 O OD1 . ASP D 4 58  ? -21.722 19.861  -24.737 1.00 87.53 58  D 1 
ATOM 3468 O OD2 . ASP D 4 58  ? -21.941 17.886  -23.769 1.00 87.11 58  D 1 
ATOM 3469 N N   . TYR D 4 59  ? -20.157 21.244  -19.926 1.00 94.95 59  D 1 
ATOM 3470 C CA  . TYR D 4 59  ? -20.129 21.784  -18.567 1.00 94.27 59  D 1 
ATOM 3471 C C   . TYR D 4 59  ? -19.080 22.896  -18.375 1.00 93.84 59  D 1 
ATOM 3472 O O   . TYR D 4 59  ? -18.822 23.296  -17.237 1.00 91.37 59  D 1 
ATOM 3473 C CB  . TYR D 4 59  ? -19.934 20.640  -17.577 1.00 93.87 59  D 1 
ATOM 3474 C CG  . TYR D 4 59  ? -21.122 19.706  -17.479 1.00 94.18 59  D 1 
ATOM 3475 C CD1 . TYR D 4 59  ? -22.322 20.150  -16.878 1.00 91.52 59  D 1 
ATOM 3476 C CD2 . TYR D 4 59  ? -21.042 18.400  -17.966 1.00 91.65 59  D 1 
ATOM 3477 C CE1 . TYR D 4 59  ? -23.416 19.291  -16.755 1.00 90.46 59  D 1 
ATOM 3478 C CE2 . TYR D 4 59  ? -22.138 17.524  -17.846 1.00 90.44 59  D 1 
ATOM 3479 C CZ  . TYR D 4 59  ? -23.323 17.975  -17.233 1.00 92.34 59  D 1 
ATOM 3480 O OH  . TYR D 4 59  ? -24.381 17.126  -17.099 1.00 90.43 59  D 1 
ATOM 3481 N N   . ASN D 4 60  ? -18.460 23.376  -19.455 1.00 94.19 60  D 1 
ATOM 3482 C CA  . ASN D 4 60  ? -17.385 24.363  -19.417 1.00 93.69 60  D 1 
ATOM 3483 C C   . ASN D 4 60  ? -16.226 23.970  -18.471 1.00 94.11 60  D 1 
ATOM 3484 O O   . ASN D 4 60  ? -15.620 24.813  -17.807 1.00 92.39 60  D 1 
ATOM 3485 C CB  . ASN D 4 60  ? -17.991 25.751  -19.168 1.00 92.14 60  D 1 
ATOM 3486 C CG  . ASN D 4 60  ? -17.050 26.902  -19.478 1.00 84.12 60  D 1 
ATOM 3487 O OD1 . ASN D 4 60  ? -16.125 26.803  -20.265 1.00 75.27 60  D 1 
ATOM 3488 N ND2 . ASN D 4 60  ? -17.279 28.041  -18.870 1.00 71.58 60  D 1 
ATOM 3489 N N   . ILE D 4 61  ? -15.930 22.685  -18.391 1.00 94.90 61  D 1 
ATOM 3490 C CA  . ILE D 4 61  ? -14.821 22.160  -17.589 1.00 95.54 61  D 1 
ATOM 3491 C C   . ILE D 4 61  ? -13.518 22.404  -18.342 1.00 95.57 61  D 1 
ATOM 3492 O O   . ILE D 4 61  ? -13.267 21.822  -19.397 1.00 94.44 61  D 1 
ATOM 3493 C CB  . ILE D 4 61  ? -15.048 20.681  -17.216 1.00 95.65 61  D 1 
ATOM 3494 C CG1 . ILE D 4 61  ? -16.287 20.549  -16.300 1.00 93.78 61  D 1 
ATOM 3495 C CG2 . ILE D 4 61  ? -13.818 20.105  -16.510 1.00 93.97 61  D 1 
ATOM 3496 C CD1 . ILE D 4 61  ? -16.792 19.116  -16.134 1.00 89.27 61  D 1 
ATOM 3497 N N   . GLN D 4 62  ? -12.665 23.242  -17.771 1.00 95.70 62  D 1 
ATOM 3498 C CA  . GLN D 4 62  ? -11.403 23.665  -18.371 1.00 95.20 62  D 1 
ATOM 3499 C C   . GLN D 4 62  ? -10.214 22.893  -17.774 1.00 95.58 62  D 1 
ATOM 3500 O O   . GLN D 4 62  ? -10.358 22.097  -16.843 1.00 93.69 62  D 1 
ATOM 3501 C CB  . GLN D 4 62  ? -11.257 25.186  -18.230 1.00 93.23 62  D 1 
ATOM 3502 C CG  . GLN D 4 62  ? -12.395 25.938  -18.949 1.00 88.45 62  D 1 
ATOM 3503 C CD  . GLN D 4 62  ? -12.204 27.460  -18.965 1.00 82.70 62  D 1 
ATOM 3504 O OE1 . GLN D 4 62  ? -11.179 27.991  -18.585 1.00 72.96 62  D 1 
ATOM 3505 N NE2 . GLN D 4 62  ? -13.185 28.190  -19.437 1.00 68.98 62  D 1 
ATOM 3506 N N   . LYS D 4 63  ? -9.018  23.126  -18.324 1.00 95.48 63  D 1 
ATOM 3507 C CA  . LYS D 4 63  ? -7.779  22.597  -17.749 1.00 95.74 63  D 1 
ATOM 3508 C C   . LYS D 4 63  ? -7.669  22.951  -16.264 1.00 95.62 63  D 1 
ATOM 3509 O O   . LYS D 4 63  ? -8.112  24.019  -15.844 1.00 93.35 63  D 1 
ATOM 3510 C CB  . LYS D 4 63  ? -6.552  23.077  -18.554 1.00 94.39 63  D 1 
ATOM 3511 C CG  . LYS D 4 63  ? -6.330  24.594  -18.459 1.00 87.58 63  D 1 
ATOM 3512 C CD  . LYS D 4 63  ? -4.963  24.992  -19.038 1.00 85.26 63  D 1 
ATOM 3513 C CE  . LYS D 4 63  ? -4.688  26.453  -18.692 1.00 73.04 63  D 1 
ATOM 3514 N NZ  . LYS D 4 63  ? -3.239  26.755  -18.722 1.00 65.15 63  D 1 
ATOM 3515 N N   . GLU D 4 64  ? -7.059  22.054  -15.493 1.00 95.84 64  D 1 
ATOM 3516 C CA  . GLU D 4 64  ? -6.835  22.224  -14.057 1.00 95.73 64  D 1 
ATOM 3517 C C   . GLU D 4 64  ? -8.117  22.345  -13.202 1.00 95.52 64  D 1 
ATOM 3518 O O   . GLU D 4 64  ? -8.035  22.514  -11.988 1.00 92.91 64  D 1 
ATOM 3519 C CB  . GLU D 4 64  ? -5.822  23.357  -13.793 1.00 94.81 64  D 1 
ATOM 3520 C CG  . GLU D 4 64  ? -4.438  23.067  -14.412 1.00 91.76 64  D 1 
ATOM 3521 C CD  . GLU D 4 64  ? -3.572  24.325  -14.531 1.00 85.92 64  D 1 
ATOM 3522 O OE1 . GLU D 4 64  ? -2.866  24.445  -15.565 1.00 77.04 64  D 1 
ATOM 3523 O OE2 . GLU D 4 64  ? -3.643  25.196  -13.639 1.00 77.50 64  D 1 
ATOM 3524 N N   . SER D 4 65  ? -9.306  22.158  -13.795 1.00 95.47 65  D 1 
ATOM 3525 C CA  . SER D 4 65  ? -10.554 22.069  -13.050 1.00 94.98 65  D 1 
ATOM 3526 C C   . SER D 4 65  ? -10.543 20.877  -12.099 1.00 95.15 65  D 1 
ATOM 3527 O O   . SER D 4 65  ? -10.027 19.801  -12.417 1.00 94.09 65  D 1 
ATOM 3528 C CB  . SER D 4 65  ? -11.765 21.954  -13.979 1.00 94.02 65  D 1 
ATOM 3529 O OG  . SER D 4 65  ? -11.891 23.127  -14.773 1.00 87.49 65  D 1 
ATOM 3530 N N   . THR D 4 66  ? -11.165 21.034  -10.928 1.00 95.17 66  D 1 
ATOM 3531 C CA  . THR D 4 66  ? -11.329 19.957  -9.950  1.00 94.85 66  D 1 
ATOM 3532 C C   . THR D 4 66  ? -12.771 19.456  -9.935  1.00 95.27 66  D 1 
ATOM 3533 O O   . THR D 4 66  ? -13.684 20.177  -9.538  1.00 94.26 66  D 1 
ATOM 3534 C CB  . THR D 4 66  ? -10.870 20.381  -8.549  1.00 93.37 66  D 1 
ATOM 3535 O OG1 . THR D 4 66  ? -9.499  20.722  -8.588  1.00 86.96 66  D 1 
ATOM 3536 C CG2 . THR D 4 66  ? -10.992 19.258  -7.521  1.00 86.65 66  D 1 
ATOM 3537 N N   . LEU D 4 67  ? -12.962 18.194  -10.323 1.00 95.80 67  D 1 
ATOM 3538 C CA  . LEU D 4 67  ? -14.207 17.452  -10.124 1.00 96.15 67  D 1 
ATOM 3539 C C   . LEU D 4 67  ? -14.188 16.771  -8.754  1.00 96.08 67  D 1 
ATOM 3540 O O   . LEU D 4 67  ? -13.137 16.382  -8.239  1.00 95.21 67  D 1 
ATOM 3541 C CB  . LEU D 4 67  ? -14.407 16.417  -11.249 1.00 96.12 67  D 1 
ATOM 3542 C CG  . LEU D 4 67  ? -14.263 16.947  -12.690 1.00 94.69 67  D 1 
ATOM 3543 C CD1 . LEU D 4 67  ? -14.632 15.839  -13.681 1.00 90.81 67  D 1 
ATOM 3544 C CD2 . LEU D 4 67  ? -15.177 18.143  -12.960 1.00 90.41 67  D 1 
ATOM 3545 N N   . HIS D 4 68  ? -15.367 16.556  -8.173  1.00 96.12 68  D 1 
ATOM 3546 C CA  . HIS D 4 68  ? -15.521 15.791  -6.945  1.00 95.87 68  D 1 
ATOM 3547 C C   . HIS D 4 68  ? -16.202 14.455  -7.237  1.00 95.92 68  D 1 
ATOM 3548 O O   . HIS D 4 68  ? -17.293 14.422  -7.809  1.00 94.82 68  D 1 
ATOM 3549 C CB  . HIS D 4 68  ? -16.270 16.620  -5.903  1.00 95.16 68  D 1 
ATOM 3550 C CG  . HIS D 4 68  ? -15.479 17.810  -5.437  1.00 93.59 68  D 1 
ATOM 3551 N ND1 . HIS D 4 68  ? -14.607 17.837  -4.367  1.00 82.88 68  D 1 
ATOM 3552 C CD2 . HIS D 4 68  ? -15.447 19.059  -6.005  1.00 82.55 68  D 1 
ATOM 3553 C CE1 . HIS D 4 68  ? -14.078 19.072  -4.296  1.00 84.37 68  D 1 
ATOM 3554 N NE2 . HIS D 4 68  ? -14.567 19.833  -5.274  1.00 85.77 68  D 1 
ATOM 3555 N N   . LEU D 4 69  ? -15.585 13.349  -6.817  1.00 94.76 69  D 1 
ATOM 3556 C CA  . LEU D 4 69  ? -16.170 12.016  -6.868  1.00 94.61 69  D 1 
ATOM 3557 C C   . LEU D 4 69  ? -16.974 11.753  -5.593  1.00 94.53 69  D 1 
ATOM 3558 O O   . LEU D 4 69  ? -16.448 11.858  -4.483  1.00 93.59 69  D 1 
ATOM 3559 C CB  . LEU D 4 69  ? -15.052 10.985  -7.079  1.00 94.24 69  D 1 
ATOM 3560 C CG  . LEU D 4 69  ? -15.526 9.523   -7.092  1.00 93.31 69  D 1 
ATOM 3561 C CD1 . LEU D 4 69  ? -16.452 9.215   -8.268  1.00 88.98 69  D 1 
ATOM 3562 C CD2 . LEU D 4 69  ? -14.314 8.597   -7.195  1.00 88.55 69  D 1 
ATOM 3563 N N   . VAL D 4 70  ? -18.233 11.338  -5.778  1.00 94.37 70  D 1 
ATOM 3564 C CA  . VAL D 4 70  ? -19.077 10.759  -4.732  1.00 93.66 70  D 1 
ATOM 3565 C C   . VAL D 4 70  ? -19.572 9.381   -5.187  1.00 93.53 70  D 1 
ATOM 3566 O O   . VAL D 4 70  ? -19.409 9.007   -6.358  1.00 92.42 70  D 1 
ATOM 3567 C CB  . VAL D 4 70  ? -20.231 11.706  -4.325  1.00 92.79 70  D 1 
ATOM 3568 C CG1 . VAL D 4 70  ? -19.705 13.066  -3.875  1.00 87.85 70  D 1 
ATOM 3569 C CG2 . VAL D 4 70  ? -21.256 11.926  -5.446  1.00 88.43 70  D 1 
ATOM 3570 N N   . LEU D 4 71  ? -20.163 8.596   -4.292  1.00 91.44 71  D 1 
ATOM 3571 C CA  . LEU D 4 71  ? -20.869 7.379   -4.701  1.00 90.79 71  D 1 
ATOM 3572 C C   . LEU D 4 71  ? -22.243 7.732   -5.266  1.00 90.41 71  D 1 
ATOM 3573 O O   . LEU D 4 71  ? -22.791 8.785   -4.962  1.00 89.05 71  D 1 
ATOM 3574 C CB  . LEU D 4 71  ? -20.957 6.379   -3.534  1.00 89.95 71  D 1 
ATOM 3575 C CG  . LEU D 4 71  ? -19.612 5.777   -3.111  1.00 87.95 71  D 1 
ATOM 3576 C CD1 . LEU D 4 71  ? -19.818 4.803   -1.951  1.00 83.82 71  D 1 
ATOM 3577 C CD2 . LEU D 4 71  ? -18.931 5.004   -4.246  1.00 83.46 71  D 1 
ATOM 3578 N N   . ARG D 4 72  ? -22.803 6.808   -6.067  1.00 91.89 72  D 1 
ATOM 3579 C CA  . ARG D 4 72  ? -24.178 6.899   -6.560  1.00 91.50 72  D 1 
ATOM 3580 C C   . ARG D 4 72  ? -25.127 7.261   -5.428  1.00 91.46 72  D 1 
ATOM 3581 O O   . ARG D 4 72  ? -25.147 6.589   -4.397  1.00 88.68 72  D 1 
ATOM 3582 C CB  . ARG D 4 72  ? -24.582 5.582   -7.228  1.00 89.26 72  D 1 
ATOM 3583 C CG  . ARG D 4 72  ? -26.036 5.592   -7.734  1.00 81.52 72  D 1 
ATOM 3584 C CD  . ARG D 4 72  ? -26.404 4.239   -8.339  1.00 76.14 72  D 1 
ATOM 3585 N NE  . ARG D 4 72  ? -27.850 4.141   -8.528  1.00 66.65 72  D 1 
ATOM 3586 C CZ  . ARG D 4 72  ? -28.514 3.050   -8.869  1.00 59.16 72  D 1 
ATOM 3587 N NH1 . ARG D 4 72  ? -27.907 1.926   -9.122  1.00 53.58 72  D 1 
ATOM 3588 N NH2 . ARG D 4 72  ? -29.817 3.088   -8.957  1.00 50.16 72  D 1 
ATOM 3589 N N   . LEU D 4 73  ? -25.899 8.309   -5.659  1.00 90.28 73  D 1 
ATOM 3590 C CA  . LEU D 4 73  ? -26.920 8.852   -4.783  1.00 88.66 73  D 1 
ATOM 3591 C C   . LEU D 4 73  ? -28.244 8.929   -5.533  1.00 88.98 73  D 1 
ATOM 3592 O O   . LEU D 4 73  ? -28.273 9.018   -6.759  1.00 86.12 73  D 1 
ATOM 3593 C CB  . LEU D 4 73  ? -26.437 10.216  -4.243  1.00 86.20 73  D 1 
ATOM 3594 C CG  . LEU D 4 73  ? -26.265 11.325  -5.312  1.00 84.60 73  D 1 
ATOM 3595 C CD1 . LEU D 4 73  ? -27.515 12.195  -5.473  1.00 78.81 73  D 1 
ATOM 3596 C CD2 . LEU D 4 73  ? -25.127 12.256  -4.917  1.00 79.87 73  D 1 
ATOM 3597 N N   . ARG D 4 74  ? -29.337 8.903   -4.778  1.00 89.75 74  D 1 
ATOM 3598 C CA  . ARG D 4 74  ? -30.690 9.134   -5.267  1.00 89.89 74  D 1 
ATOM 3599 C C   . ARG D 4 74  ? -31.500 9.832   -4.181  1.00 90.88 74  D 1 
ATOM 3600 O O   . ARG D 4 74  ? -31.430 9.431   -3.020  1.00 88.07 74  D 1 
ATOM 3601 C CB  . ARG D 4 74  ? -31.328 7.800   -5.675  1.00 86.60 74  D 1 
ATOM 3602 C CG  . ARG D 4 74  ? -32.590 8.020   -6.525  1.00 76.16 74  D 1 
ATOM 3603 C CD  . ARG D 4 74  ? -33.286 6.696   -6.874  1.00 71.94 74  D 1 
ATOM 3604 N NE  . ARG D 4 74  ? -34.095 6.212   -5.745  1.00 61.99 74  D 1 
ATOM 3605 C CZ  . ARG D 4 74  ? -35.059 5.293   -5.801  1.00 53.84 74  D 1 
ATOM 3606 N NH1 . ARG D 4 74  ? -35.320 4.648   -6.905  1.00 48.90 74  D 1 
ATOM 3607 N NH2 . ARG D 4 74  ? -35.781 5.024   -4.750  1.00 44.80 74  D 1 
ATOM 3608 N N   . GLY D 4 75  ? -32.244 10.856  -4.551  1.00 88.91 75  D 1 
ATOM 3609 C CA  . GLY D 4 75  ? -33.275 11.406  -3.683  1.00 87.45 75  D 1 
ATOM 3610 C C   . GLY D 4 75  ? -34.394 10.376  -3.489  1.00 85.42 75  D 1 
ATOM 3611 O O   . GLY D 4 75  ? -34.803 9.735   -4.456  1.00 79.19 75  D 1 
ATOM 3612 N N   . GLY D 4 76  ? -34.857 10.226  -2.256  1.00 80.58 76  D 1 
ATOM 3613 C CA  . GLY D 4 76  ? -35.861 9.244   -1.880  1.00 74.78 76  D 1 
ATOM 3614 C C   . GLY D 4 76  ? -35.564 8.567   -0.546  1.00 69.68 76  D 1 
ATOM 3615 O O   . GLY D 4 76  ? -34.412 8.594   -0.079  1.00 61.80 76  D 1 
ATOM 3616 O OXT . GLY D 4 76  ? -36.521 7.976   0.018   1.00 65.71 76  D 1 
ATOM 3617 N N   . GLY E 5 1   ? 44.173  -33.602 72.591  1.00 21.46 1   E 1 
ATOM 3618 C CA  . GLY E 5 1   ? 44.166  -34.718 73.513  1.00 25.68 1   E 1 
ATOM 3619 C C   . GLY E 5 1   ? 42.872  -35.516 73.517  1.00 26.81 1   E 1 
ATOM 3620 O O   . GLY E 5 1   ? 42.716  -36.333 72.620  1.00 23.95 1   E 1 
ATOM 3621 N N   . ALA E 5 2   ? 42.015  -35.285 74.491  1.00 21.96 2   E 1 
ATOM 3622 C CA  . ALA E 5 2   ? 41.348  -36.414 75.113  1.00 24.78 2   E 1 
ATOM 3623 C C   . ALA E 5 2   ? 39.996  -36.886 74.563  1.00 24.44 2   E 1 
ATOM 3624 O O   . ALA E 5 2   ? 39.928  -37.982 74.018  1.00 23.57 2   E 1 
ATOM 3625 C CB  . ALA E 5 2   ? 41.275  -36.127 76.625  1.00 23.77 2   E 1 
ATOM 3626 N N   . MET E 5 3   ? 38.948  -36.176 74.856  1.00 19.93 3   E 1 
ATOM 3627 C CA  . MET E 5 3   ? 37.798  -36.874 75.455  1.00 23.48 3   E 1 
ATOM 3628 C C   . MET E 5 3   ? 36.878  -37.684 74.514  1.00 22.56 3   E 1 
ATOM 3629 O O   . MET E 5 3   ? 36.847  -37.499 73.318  1.00 21.80 3   E 1 
ATOM 3630 C CB  . MET E 5 3   ? 36.985  -35.923 76.343  1.00 23.47 3   E 1 
ATOM 3631 C CG  . MET E 5 3   ? 37.550  -35.871 77.768  1.00 23.09 3   E 1 
ATOM 3632 S SD  . MET E 5 3   ? 36.525  -34.874 78.890  1.00 22.48 3   E 1 
ATOM 3633 C CE  . MET E 5 3   ? 37.412  -35.119 80.451  1.00 21.84 3   E 1 
ATOM 3634 N N   . ASP E 5 4   ? 36.115  -38.540 75.122  1.00 26.03 4   E 1 
ATOM 3635 C CA  . ASP E 5 4   ? 35.906  -39.955 74.798  1.00 29.98 4   E 1 
ATOM 3636 C C   . ASP E 5 4   ? 34.453  -40.372 74.427  1.00 28.09 4   E 1 
ATOM 3637 O O   . ASP E 5 4   ? 34.232  -41.197 73.543  1.00 27.55 4   E 1 
ATOM 3638 C CB  . ASP E 5 4   ? 36.338  -40.687 76.089  1.00 29.68 4   E 1 
ATOM 3639 C CG  . ASP E 5 4   ? 36.295  -42.204 76.066  1.00 26.05 4   E 1 
ATOM 3640 O OD1 . ASP E 5 4   ? 36.591  -42.799 75.014  1.00 26.70 4   E 1 
ATOM 3641 O OD2 . ASP E 5 4   ? 35.988  -42.780 77.133  1.00 29.02 4   E 1 
ATOM 3642 N N   . MET E 5 5   ? 33.526  -39.884 75.167  1.00 24.65 5   E 1 
ATOM 3643 C CA  . MET E 5 5   ? 32.266  -40.582 75.507  1.00 28.00 5   E 1 
ATOM 3644 C C   . MET E 5 5   ? 31.269  -40.850 74.347  1.00 26.57 5   E 1 
ATOM 3645 O O   . MET E 5 5   ? 31.327  -40.258 73.306  1.00 24.76 5   E 1 
ATOM 3646 C CB  . MET E 5 5   ? 31.543  -39.790 76.606  1.00 27.17 5   E 1 
ATOM 3647 C CG  . MET E 5 5   ? 32.171  -39.956 77.985  1.00 27.44 5   E 1 
ATOM 3648 S SD  . MET E 5 5   ? 31.088  -39.299 79.302  1.00 26.44 5   E 1 
ATOM 3649 C CE  . MET E 5 5   ? 32.163  -39.532 80.747  1.00 24.48 5   E 1 
ATOM 3650 N N   . SER E 5 6   ? 30.249  -41.637 74.546  1.00 26.71 6   E 1 
ATOM 3651 C CA  . SER E 5 6   ? 30.092  -43.088 74.591  1.00 28.95 6   E 1 
ATOM 3652 C C   . SER E 5 6   ? 28.762  -43.580 73.984  1.00 27.28 6   E 1 
ATOM 3653 O O   . SER E 5 6   ? 28.748  -44.603 73.315  1.00 26.05 6   E 1 
ATOM 3654 C CB  . SER E 5 6   ? 30.150  -43.607 76.045  1.00 28.59 6   E 1 
ATOM 3655 O OG  . SER E 5 6   ? 29.086  -43.078 76.831  1.00 27.14 6   E 1 
ATOM 3656 N N   . THR E 5 7   ? 27.645  -42.974 74.301  1.00 24.91 7   E 1 
ATOM 3657 C CA  . THR E 5 7   ? 26.442  -43.792 74.586  1.00 27.94 7   E 1 
ATOM 3658 C C   . THR E 5 7   ? 25.508  -44.167 73.419  1.00 27.02 7   E 1 
ATOM 3659 O O   . THR E 5 7   ? 25.627  -43.708 72.311  1.00 24.61 7   E 1 
ATOM 3660 C CB  . THR E 5 7   ? 25.616  -43.215 75.755  1.00 25.16 7   E 1 
ATOM 3661 O OG1 . THR E 5 7   ? 25.646  -41.803 75.757  1.00 23.23 7   E 1 
ATOM 3662 C CG2 . THR E 5 7   ? 26.120  -43.668 77.094  1.00 24.61 7   E 1 
ATOM 3663 N N   . ARG E 5 8   ? 24.609  -45.056 73.766  1.00 29.20 8   E 1 
ATOM 3664 C CA  . ARG E 5 8   ? 24.204  -46.272 73.041  1.00 35.45 8   E 1 
ATOM 3665 C C   . ARG E 5 8   ? 23.044  -46.259 72.034  1.00 32.92 8   E 1 
ATOM 3666 O O   . ARG E 5 8   ? 23.184  -46.912 71.001  1.00 30.41 8   E 1 
ATOM 3667 C CB  . ARG E 5 8   ? 23.817  -47.315 74.115  1.00 34.09 8   E 1 
ATOM 3668 C CG  . ARG E 5 8   ? 24.945  -47.911 74.973  1.00 32.59 8   E 1 
ATOM 3669 C CD  . ARG E 5 8   ? 24.291  -48.855 75.992  1.00 30.88 8   E 1 
ATOM 3670 N NE  . ARG E 5 8   ? 25.277  -49.630 76.757  1.00 30.00 8   E 1 
ATOM 3671 C CZ  . ARG E 5 8   ? 25.006  -50.509 77.719  1.00 28.52 8   E 1 
ATOM 3672 N NH1 . ARG E 5 8   ? 23.776  -50.747 78.117  1.00 27.02 8   E 1 
ATOM 3673 N NH2 . ARG E 5 8   ? 25.953  -51.182 78.301  1.00 29.80 8   E 1 
ATOM 3674 N N   . ASN E 5 9   ? 21.880  -45.843 72.445  1.00 29.96 9   E 1 
ATOM 3675 C CA  . ASN E 5 9   ? 20.844  -46.900 72.546  1.00 33.59 9   E 1 
ATOM 3676 C C   . ASN E 5 9   ? 19.690  -46.838 71.484  1.00 32.98 9   E 1 
ATOM 3677 O O   . ASN E 5 9   ? 19.756  -46.028 70.575  1.00 30.45 9   E 1 
ATOM 3678 C CB  . ASN E 5 9   ? 20.396  -46.964 74.033  1.00 30.95 9   E 1 
ATOM 3679 C CG  . ASN E 5 9   ? 20.153  -48.340 74.598  1.00 25.38 9   E 1 
ATOM 3680 O OD1 . ASN E 5 9   ? 20.531  -49.378 74.074  1.00 24.69 9   E 1 
ATOM 3681 N ND2 . ASN E 5 9   ? 19.484  -48.429 75.728  1.00 28.67 9   E 1 
ATOM 3682 N N   . PRO E 5 10  ? 18.643  -47.658 71.510  1.00 25.06 10  E 1 
ATOM 3683 C CA  . PRO E 5 10  ? 18.501  -48.726 70.507  1.00 29.98 10  E 1 
ATOM 3684 C C   . PRO E 5 10  ? 17.156  -48.794 69.755  1.00 30.66 10  E 1 
ATOM 3685 O O   . PRO E 5 10  ? 16.993  -49.725 68.965  1.00 28.00 10  E 1 
ATOM 3686 C CB  . PRO E 5 10  ? 18.626  -49.983 71.385  1.00 26.39 10  E 1 
ATOM 3687 C CG  . PRO E 5 10  ? 17.840  -49.596 72.637  1.00 26.80 10  E 1 
ATOM 3688 C CD  . PRO E 5 10  ? 17.953  -48.052 72.683  1.00 32.30 10  E 1 
ATOM 3689 N N   . GLN E 5 11  ? 16.173  -47.996 70.052  1.00 24.79 11  E 1 
ATOM 3690 C CA  . GLN E 5 11  ? 14.794  -48.515 70.126  1.00 28.60 11  E 1 
ATOM 3691 C C   . GLN E 5 11  ? 14.139  -48.981 68.810  1.00 27.04 11  E 1 
ATOM 3692 O O   . GLN E 5 11  ? 14.481  -48.587 67.707  1.00 25.49 11  E 1 
ATOM 3693 C CB  . GLN E 5 11  ? 13.865  -47.588 70.929  1.00 27.79 11  E 1 
ATOM 3694 C CG  . GLN E 5 11  ? 13.879  -47.942 72.421  1.00 26.29 11  E 1 
ATOM 3695 C CD  . GLN E 5 11  ? 12.728  -47.306 73.221  1.00 24.51 11  E 1 
ATOM 3696 O OE1 . GLN E 5 11  ? 11.815  -46.700 72.698  1.00 26.87 11  E 1 
ATOM 3697 N NE2 . GLN E 5 11  ? 12.711  -47.476 74.520  1.00 28.04 11  E 1 
ATOM 3698 N N   . ARG E 5 12  ? 13.187  -49.874 68.985  1.00 25.09 12  E 1 
ATOM 3699 C CA  . ARG E 5 12  ? 13.000  -51.102 68.185  1.00 29.69 12  E 1 
ATOM 3700 C C   . ARG E 5 12  ? 11.720  -51.204 67.327  1.00 26.80 12  E 1 
ATOM 3701 O O   . ARG E 5 12  ? 11.593  -52.214 66.628  1.00 25.44 12  E 1 
ATOM 3702 C CB  . ARG E 5 12  ? 12.974  -52.243 69.230  1.00 28.84 12  E 1 
ATOM 3703 C CG  . ARG E 5 12  ? 13.692  -53.544 68.886  1.00 27.16 12  E 1 
ATOM 3704 C CD  . ARG E 5 12  ? 13.446  -54.551 70.020  1.00 26.76 12  E 1 
ATOM 3705 N NE  . ARG E 5 12  ? 14.306  -55.747 69.930  1.00 25.54 12  E 1 
ATOM 3706 C CZ  . ARG E 5 12  ? 14.227  -56.833 70.685  1.00 24.59 12  E 1 
ATOM 3707 N NH1 . ARG E 5 12  ? 13.298  -56.991 71.581  1.00 22.71 12  E 1 
ATOM 3708 N NH2 . ARG E 5 12  ? 15.094  -57.793 70.559  1.00 24.84 12  E 1 
ATOM 3709 N N   . LYS E 5 13  ? 10.753  -50.337 67.525  1.00 27.31 13  E 1 
ATOM 3710 C CA  . LYS E 5 13  ? 9.359   -50.816 67.607  1.00 31.22 13  E 1 
ATOM 3711 C C   . LYS E 5 13  ? 8.703   -51.323 66.308  1.00 28.56 13  E 1 
ATOM 3712 O O   . LYS E 5 13  ? 9.115   -51.057 65.198  1.00 26.85 13  E 1 
ATOM 3713 C CB  . LYS E 5 13  ? 8.460   -49.812 68.366  1.00 29.86 13  E 1 
ATOM 3714 C CG  . LYS E 5 13  ? 8.341   -50.174 69.857  1.00 28.12 13  E 1 
ATOM 3715 C CD  . LYS E 5 13  ? 7.332   -49.264 70.576  1.00 27.42 13  E 1 
ATOM 3716 C CE  . LYS E 5 13  ? 7.206   -49.631 72.069  1.00 24.97 13  E 1 
ATOM 3717 N NZ  . LYS E 5 13  ? 6.259   -48.752 72.805  1.00 23.82 13  E 1 
ATOM 3718 N N   . ARG E 5 14  ? 7.706   -52.123 66.578  1.00 25.82 14  E 1 
ATOM 3719 C CA  . ARG E 5 14  ? 6.966   -53.137 65.788  1.00 31.33 14  E 1 
ATOM 3720 C C   . ARG E 5 14  ? 5.863   -52.523 64.851  1.00 28.41 14  E 1 
ATOM 3721 O O   . ARG E 5 14  ? 5.854   -51.315 64.693  1.00 26.62 14  E 1 
ATOM 3722 C CB  . ARG E 5 14  ? 6.348   -54.073 66.850  1.00 29.96 14  E 1 
ATOM 3723 C CG  . ARG E 5 14  ? 7.275   -54.843 67.798  1.00 28.24 14  E 1 
ATOM 3724 C CD  . ARG E 5 14  ? 6.388   -55.533 68.852  1.00 27.09 14  E 1 
ATOM 3725 N NE  . ARG E 5 14  ? 7.091   -56.542 69.659  1.00 25.46 14  E 1 
ATOM 3726 C CZ  . ARG E 5 14  ? 6.569   -57.268 70.640  1.00 23.71 14  E 1 
ATOM 3727 N NH1 . ARG E 5 14  ? 5.338   -57.096 71.052  1.00 22.46 14  E 1 
ATOM 3728 N NH2 . ARG E 5 14  ? 7.265   -58.195 71.232  1.00 24.31 14  E 1 
ATOM 3729 N N   . ARG E 5 15  ? 4.890   -53.205 64.282  1.00 30.15 15  E 1 
ATOM 3730 C CA  . ARG E 5 15  ? 4.511   -54.636 64.274  1.00 34.99 15  E 1 
ATOM 3731 C C   . ARG E 5 15  ? 3.643   -55.082 63.073  1.00 31.26 15  E 1 
ATOM 3732 O O   . ARG E 5 15  ? 4.072   -55.977 62.364  1.00 29.25 15  E 1 
ATOM 3733 C CB  . ARG E 5 15  ? 3.698   -54.983 65.554  1.00 33.33 15  E 1 
ATOM 3734 C CG  . ARG E 5 15  ? 3.836   -56.447 65.999  1.00 32.57 15  E 1 
ATOM 3735 C CD  . ARG E 5 15  ? 2.946   -56.717 67.226  1.00 32.21 15  E 1 
ATOM 3736 N NE  . ARG E 5 15  ? 3.241   -58.026 67.846  1.00 31.03 15  E 1 
ATOM 3737 C CZ  . ARG E 5 15  ? 2.649   -58.535 68.916  1.00 29.54 15  E 1 
ATOM 3738 N NH1 . ARG E 5 15  ? 1.679   -57.925 69.546  1.00 26.92 15  E 1 
ATOM 3739 N NH2 . ARG E 5 15  ? 3.017   -59.693 69.376  1.00 29.65 15  E 1 
ATOM 3740 N N   . GLY E 5 16  ? 2.429   -54.645 62.993  1.00 29.23 16  E 1 
ATOM 3741 C CA  . GLY E 5 16  ? 1.332   -55.545 62.621  1.00 29.49 16  E 1 
ATOM 3742 C C   . GLY E 5 16  ? 0.912   -55.601 61.147  1.00 28.32 16  E 1 
ATOM 3743 O O   . GLY E 5 16  ? 1.142   -54.666 60.400  1.00 26.02 16  E 1 
ATOM 3744 N N   . GLY E 5 17  ? 0.303   -56.729 60.780  1.00 28.65 17  E 1 
ATOM 3745 C CA  . GLY E 5 17  ? 0.117   -57.178 59.403  1.00 28.66 17  E 1 
ATOM 3746 C C   . GLY E 5 17  ? -1.289  -57.648 59.005  1.00 27.60 17  E 1 
ATOM 3747 O O   . GLY E 5 17  ? -1.400  -58.750 58.483  1.00 25.40 17  E 1 
ATOM 3748 N N   . ALA E 5 18  ? -2.278  -56.898 59.291  1.00 26.58 18  E 1 
ATOM 3749 C CA  . ALA E 5 18  ? -3.657  -57.401 59.185  1.00 29.45 18  E 1 
ATOM 3750 C C   . ALA E 5 18  ? -4.158  -57.681 57.739  1.00 27.91 18  E 1 
ATOM 3751 O O   . ALA E 5 18  ? -3.575  -57.220 56.766  1.00 26.53 18  E 1 
ATOM 3752 C CB  . ALA E 5 18  ? -4.582  -56.450 59.963  1.00 27.80 18  E 1 
ATOM 3753 N N   . VAL E 5 19  ? -5.233  -58.367 57.603  1.00 27.18 19  E 1 
ATOM 3754 C CA  . VAL E 5 19  ? -5.358  -59.724 57.051  1.00 29.70 19  E 1 
ATOM 3755 C C   . VAL E 5 19  ? -6.283  -59.885 55.830  1.00 28.24 19  E 1 
ATOM 3756 O O   . VAL E 5 19  ? -5.833  -60.271 54.754  1.00 25.93 19  E 1 
ATOM 3757 C CB  . VAL E 5 19  ? -5.893  -60.672 58.170  1.00 26.74 19  E 1 
ATOM 3758 C CG1 . VAL E 5 19  ? -6.047  -62.124 57.714  1.00 23.82 19  E 1 
ATOM 3759 C CG2 . VAL E 5 19  ? -5.015  -60.700 59.425  1.00 27.07 19  E 1 
ATOM 3760 N N   . ASN E 5 20  ? -7.550  -59.786 56.062  1.00 26.46 20  E 1 
ATOM 3761 C CA  . ASN E 5 20  ? -8.630  -60.553 55.386  1.00 28.97 20  E 1 
ATOM 3762 C C   . ASN E 5 20  ? -9.398  -59.718 54.309  1.00 27.78 20  E 1 
ATOM 3763 O O   . ASN E 5 20  ? -9.036  -58.578 54.088  1.00 26.01 20  E 1 
ATOM 3764 C CB  . ASN E 5 20  ? -9.543  -61.055 56.536  1.00 27.24 20  E 1 
ATOM 3765 C CG  . ASN E 5 20  ? -9.301  -62.481 56.981  1.00 23.39 20  E 1 
ATOM 3766 O OD1 . ASN E 5 20  ? -8.693  -63.296 56.313  1.00 23.02 20  E 1 
ATOM 3767 N ND2 . ASN E 5 20  ? -9.824  -62.851 58.134  1.00 25.90 20  E 1 
ATOM 3768 N N   . SER E 5 21  ? -10.449 -60.138 53.647  1.00 25.94 21  E 1 
ATOM 3769 C CA  . SER E 5 21  ? -11.088 -61.429 53.343  1.00 28.57 21  E 1 
ATOM 3770 C C   . SER E 5 21  ? -11.935 -61.333 52.050  1.00 27.10 21  E 1 
ATOM 3771 O O   . SER E 5 21  ? -11.924 -60.317 51.376  1.00 25.31 21  E 1 
ATOM 3772 C CB  . SER E 5 21  ? -11.984 -61.899 54.508  1.00 26.67 21  E 1 
ATOM 3773 O OG  . SER E 5 21  ? -13.046 -60.994 54.735  1.00 25.38 21  E 1 
ATOM 3774 N N   . ARG E 5 22  ? -12.616 -62.390 51.727  1.00 22.53 22  E 1 
ATOM 3775 C CA  . ARG E 5 22  ? -13.051 -62.833 50.392  1.00 26.35 22  E 1 
ATOM 3776 C C   . ARG E 5 22  ? -14.245 -62.183 49.659  1.00 24.15 22  E 1 
ATOM 3777 O O   . ARG E 5 22  ? -14.347 -62.437 48.464  1.00 22.78 22  E 1 
ATOM 3778 C CB  . ARG E 5 22  ? -13.430 -64.318 50.527  1.00 25.03 22  E 1 
ATOM 3779 C CG  . ARG E 5 22  ? -12.278 -65.330 50.520  1.00 23.74 22  E 1 
ATOM 3780 C CD  . ARG E 5 22  ? -12.887 -66.723 50.713  1.00 24.13 22  E 1 
ATOM 3781 N NE  . ARG E 5 22  ? -11.911 -67.796 50.442  1.00 22.97 22  E 1 
ATOM 3782 C CZ  . ARG E 5 22  ? -12.128 -69.095 50.591  1.00 22.97 22  E 1 
ATOM 3783 N NH1 . ARG E 5 22  ? -13.249 -69.560 51.070  1.00 21.31 22  E 1 
ATOM 3784 N NH2 . ARG E 5 22  ? -11.221 -69.962 50.260  1.00 23.54 22  E 1 
ATOM 3785 N N   . GLN E 5 23  ? -15.206 -61.633 50.302  1.00 24.73 23  E 1 
ATOM 3786 C CA  . GLN E 5 23  ? -16.603 -62.086 50.127  1.00 27.64 23  E 1 
ATOM 3787 C C   . GLN E 5 23  ? -17.313 -61.854 48.763  1.00 25.54 23  E 1 
ATOM 3788 O O   . GLN E 5 23  ? -16.841 -61.144 47.889  1.00 24.13 23  E 1 
ATOM 3789 C CB  . GLN E 5 23  ? -17.465 -61.653 51.326  1.00 27.00 23  E 1 
ATOM 3790 C CG  . GLN E 5 23  ? -17.714 -62.845 52.263  1.00 25.61 23  E 1 
ATOM 3791 C CD  . GLN E 5 23  ? -18.746 -62.559 53.371  1.00 24.64 23  E 1 
ATOM 3792 O OE1 . GLN E 5 23  ? -19.365 -61.517 53.428  1.00 26.27 23  E 1 
ATOM 3793 N NE2 . GLN E 5 23  ? -18.983 -63.488 54.266  1.00 26.96 23  E 1 
ATOM 3794 N N   . THR E 5 24  ? -18.454 -62.534 48.622  1.00 27.14 24  E 1 
ATOM 3795 C CA  . THR E 5 24  ? -18.891 -63.328 47.457  1.00 29.84 24  E 1 
ATOM 3796 C C   . THR E 5 24  ? -20.061 -62.817 46.598  1.00 28.29 24  E 1 
ATOM 3797 O O   . THR E 5 24  ? -20.501 -63.586 45.744  1.00 25.78 24  E 1 
ATOM 3798 C CB  . THR E 5 24  ? -19.359 -64.696 47.980  1.00 26.96 24  E 1 
ATOM 3799 O OG1 . THR E 5 24  ? -19.746 -64.628 49.342  1.00 24.37 24  E 1 
ATOM 3800 C CG2 . THR E 5 24  ? -18.288 -65.774 47.899  1.00 25.64 24  E 1 
ATOM 3801 N N   . GLN E 5 25  ? -20.632 -61.672 46.848  1.00 25.44 25  E 1 
ATOM 3802 C CA  . GLN E 5 25  ? -22.069 -61.463 46.614  1.00 28.61 25  E 1 
ATOM 3803 C C   . GLN E 5 25  ? -22.606 -61.689 45.178  1.00 26.98 25  E 1 
ATOM 3804 O O   . GLN E 5 25  ? -21.864 -61.727 44.202  1.00 25.53 25  E 1 
ATOM 3805 C CB  . GLN E 5 25  ? -22.542 -60.110 47.176  1.00 27.57 25  E 1 
ATOM 3806 C CG  . GLN E 5 25  ? -22.831 -60.189 48.677  1.00 26.22 25  E 1 
ATOM 3807 C CD  . GLN E 5 25  ? -23.615 -58.982 49.209  1.00 25.14 25  E 1 
ATOM 3808 O OE1 . GLN E 5 25  ? -23.932 -58.047 48.498  1.00 27.17 25  E 1 
ATOM 3809 N NE2 . GLN E 5 25  ? -23.971 -58.967 50.463  1.00 28.57 25  E 1 
ATOM 3810 N N   . LYS E 5 26  ? -23.907 -61.827 45.090  1.00 23.00 26  E 1 
ATOM 3811 C CA  . LYS E 5 26  ? -24.600 -63.007 44.574  1.00 25.88 26  E 1 
ATOM 3812 C C   . LYS E 5 26  ? -25.385 -62.907 43.244  1.00 23.59 26  E 1 
ATOM 3813 O O   . LYS E 5 26  ? -25.165 -63.719 42.355  1.00 22.54 26  E 1 
ATOM 3814 C CB  . LYS E 5 26  ? -25.565 -63.453 45.714  1.00 25.65 26  E 1 
ATOM 3815 C CG  . LYS E 5 26  ? -25.979 -64.916 45.690  1.00 25.20 26  E 1 
ATOM 3816 C CD  . LYS E 5 26  ? -27.014 -65.178 46.811  1.00 25.60 26  E 1 
ATOM 3817 C CE  . LYS E 5 26  ? -27.292 -66.668 46.965  1.00 24.13 26  E 1 
ATOM 3818 N NZ  . LYS E 5 26  ? -28.254 -66.955 48.048  1.00 23.85 26  E 1 
ATOM 3819 N N   . ARG E 5 27  ? -26.428 -62.115 43.218  1.00 27.18 27  E 1 
ATOM 3820 C CA  . ARG E 5 27  ? -27.703 -62.399 42.496  1.00 30.46 27  E 1 
ATOM 3821 C C   . ARG E 5 27  ? -27.966 -61.469 41.287  1.00 26.53 27  E 1 
ATOM 3822 O O   . ARG E 5 27  ? -27.254 -60.490 41.163  1.00 25.23 27  E 1 
ATOM 3823 C CB  . ARG E 5 27  ? -28.839 -62.239 43.538  1.00 29.18 27  E 1 
ATOM 3824 C CG  . ARG E 5 27  ? -29.269 -63.529 44.224  1.00 28.28 27  E 1 
ATOM 3825 C CD  . ARG E 5 27  ? -30.503 -63.258 45.094  1.00 28.63 27  E 1 
ATOM 3826 N NE  . ARG E 5 27  ? -31.066 -64.508 45.659  1.00 27.81 27  E 1 
ATOM 3827 C CZ  . ARG E 5 27  ? -32.150 -64.605 46.427  1.00 27.02 27  E 1 
ATOM 3828 N NH1 . ARG E 5 27  ? -32.826 -63.558 46.801  1.00 25.23 27  E 1 
ATOM 3829 N NH2 . ARG E 5 27  ? -32.580 -65.767 46.833  1.00 26.57 27  E 1 
ATOM 3830 N N   . THR E 5 28  ? -28.978 -61.585 40.444  1.00 28.00 28  E 1 
ATOM 3831 C CA  . THR E 5 28  ? -29.759 -62.749 39.910  1.00 30.19 28  E 1 
ATOM 3832 C C   . THR E 5 28  ? -30.437 -62.412 38.567  1.00 28.35 28  E 1 
ATOM 3833 O O   . THR E 5 28  ? -30.648 -63.321 37.786  1.00 25.84 28  E 1 
ATOM 3834 C CB  . THR E 5 28  ? -30.952 -63.187 40.811  1.00 26.70 28  E 1 
ATOM 3835 O OG1 . THR E 5 28  ? -30.645 -63.203 42.162  1.00 24.60 28  E 1 
ATOM 3836 C CG2 . THR E 5 28  ? -31.451 -64.602 40.496  1.00 26.15 28  E 1 
ATOM 3837 N N   . ARG E 5 29  ? -30.891 -61.154 38.376  1.00 22.74 29  E 1 
ATOM 3838 C CA  . ARG E 5 29  ? -32.260 -60.977 37.853  1.00 25.44 29  E 1 
ATOM 3839 C C   . ARG E 5 29  ? -32.480 -60.935 36.330  1.00 22.95 29  E 1 
ATOM 3840 O O   . ARG E 5 29  ? -31.573 -60.853 35.525  1.00 21.73 29  E 1 
ATOM 3841 C CB  . ARG E 5 29  ? -32.956 -59.790 38.564  1.00 24.23 29  E 1 
ATOM 3842 C CG  . ARG E 5 29  ? -34.241 -60.261 39.248  1.00 23.04 29  E 1 
ATOM 3843 C CD  . ARG E 5 29  ? -35.033 -59.113 39.857  1.00 23.79 29  E 1 
ATOM 3844 N NE  . ARG E 5 29  ? -36.336 -59.620 40.363  1.00 23.50 29  E 1 
ATOM 3845 C CZ  . ARG E 5 29  ? -37.265 -58.957 41.024  1.00 23.76 29  E 1 
ATOM 3846 N NH1 . ARG E 5 29  ? -37.115 -57.712 41.380  1.00 22.18 29  E 1 
ATOM 3847 N NH2 . ARG E 5 29  ? -38.387 -59.553 41.308  1.00 23.96 29  E 1 
ATOM 3848 N N   . GLU E 5 30  ? -33.741 -61.043 36.061  1.00 27.81 30  E 1 
ATOM 3849 C CA  . GLU E 5 30  ? -34.655 -61.241 34.920  1.00 28.90 30  E 1 
ATOM 3850 C C   . GLU E 5 30  ? -34.575 -60.213 33.761  1.00 26.17 30  E 1 
ATOM 3851 O O   . GLU E 5 30  ? -33.867 -59.228 33.881  1.00 25.17 30  E 1 
ATOM 3852 C CB  . GLU E 5 30  ? -36.048 -61.115 35.586  1.00 29.24 30  E 1 
ATOM 3853 C CG  . GLU E 5 30  ? -36.425 -62.223 36.565  1.00 28.54 30  E 1 
ATOM 3854 C CD  . GLU E 5 30  ? -37.493 -61.828 37.602  1.00 28.23 30  E 1 
ATOM 3855 O OE1 . GLU E 5 30  ? -38.093 -62.762 38.184  1.00 26.92 30  E 1 
ATOM 3856 O OE2 . GLU E 5 30  ? -37.641 -60.625 37.884  1.00 31.95 30  E 1 
ATOM 3857 N N   . THR E 5 31  ? -35.335 -60.288 32.677  1.00 27.59 31  E 1 
ATOM 3858 C CA  . THR E 5 31  ? -36.002 -61.366 31.897  1.00 28.58 31  E 1 
ATOM 3859 C C   . THR E 5 31  ? -36.368 -60.884 30.489  1.00 26.92 31  E 1 
ATOM 3860 O O   . THR E 5 31  ? -36.219 -61.638 29.549  1.00 24.54 31  E 1 
ATOM 3861 C CB  . THR E 5 31  ? -37.378 -61.851 32.449  1.00 25.56 31  E 1 
ATOM 3862 O OG1 . THR E 5 31  ? -37.967 -60.931 33.310  1.00 23.56 31  E 1 
ATOM 3863 C CG2 . THR E 5 31  ? -37.335 -63.226 33.091  1.00 24.60 31  E 1 
ATOM 3864 N N   . THR E 5 32  ? -36.997 -59.739 30.377  1.00 25.87 32  E 1 
ATOM 3865 C CA  . THR E 5 32  ? -38.106 -59.544 29.424  1.00 27.43 32  E 1 
ATOM 3866 C C   . THR E 5 32  ? -37.719 -59.302 27.956  1.00 26.62 32  E 1 
ATOM 3867 O O   . THR E 5 32  ? -36.611 -58.922 27.629  1.00 24.40 32  E 1 
ATOM 3868 C CB  . THR E 5 32  ? -39.094 -58.464 29.900  1.00 24.08 32  E 1 
ATOM 3869 O OG1 . THR E 5 32  ? -38.451 -57.475 30.671  1.00 22.16 32  E 1 
ATOM 3870 C CG2 . THR E 5 32  ? -40.180 -59.060 30.774  1.00 23.61 32  E 1 
ATOM 3871 N N   . SER E 5 33  ? -38.698 -59.528 27.091  1.00 25.74 33  E 1 
ATOM 3872 C CA  . SER E 5 33  ? -38.539 -60.185 25.788  1.00 27.62 33  E 1 
ATOM 3873 C C   . SER E 5 33  ? -38.872 -59.400 24.515  1.00 26.07 33  E 1 
ATOM 3874 O O   . SER E 5 33  ? -38.559 -59.903 23.438  1.00 25.07 33  E 1 
ATOM 3875 C CB  . SER E 5 33  ? -39.507 -61.370 25.807  1.00 26.31 33  E 1 
ATOM 3876 O OG  . SER E 5 33  ? -40.809 -60.940 26.129  1.00 25.19 33  E 1 
ATOM 3877 N N   . THR E 5 34  ? -39.644 -58.361 24.563  1.00 28.35 34  E 1 
ATOM 3878 C CA  . THR E 5 34  ? -40.690 -58.128 23.547  1.00 29.89 34  E 1 
ATOM 3879 C C   . THR E 5 34  ? -40.214 -57.572 22.178  1.00 28.34 34  E 1 
ATOM 3880 O O   . THR E 5 34  ? -39.111 -57.053 22.081  1.00 26.11 34  E 1 
ATOM 3881 C CB  . THR E 5 34  ? -41.881 -57.327 24.099  1.00 26.63 34  E 1 
ATOM 3882 O OG1 . THR E 5 34  ? -41.647 -56.794 25.384  1.00 24.00 34  E 1 
ATOM 3883 C CG2 . THR E 5 34  ? -43.119 -58.194 24.243  1.00 27.36 34  E 1 
ATOM 3884 N N   . PRO E 5 35  ? -41.043 -57.734 21.119  1.00 22.82 35  E 1 
ATOM 3885 C CA  . PRO E 5 35  ? -40.550 -58.262 19.828  1.00 25.93 35  E 1 
ATOM 3886 C C   . PRO E 5 35  ? -40.671 -57.383 18.574  1.00 26.10 35  E 1 
ATOM 3887 O O   . PRO E 5 35  ? -40.131 -57.742 17.532  1.00 24.70 35  E 1 
ATOM 3888 C CB  . PRO E 5 35  ? -41.457 -59.483 19.651  1.00 23.20 35  E 1 
ATOM 3889 C CG  . PRO E 5 35  ? -42.812 -58.963 20.123  1.00 23.60 35  E 1 
ATOM 3890 C CD  . PRO E 5 35  ? -42.443 -57.968 21.223  1.00 29.36 35  E 1 
ATOM 3891 N N   . GLU E 5 36  ? -41.460 -56.371 18.619  1.00 26.54 36  E 1 
ATOM 3892 C CA  . GLU E 5 36  ? -42.245 -55.822 17.487  1.00 27.48 36  E 1 
ATOM 3893 C C   . GLU E 5 36  ? -41.489 -54.911 16.488  1.00 25.12 36  E 1 
ATOM 3894 O O   . GLU E 5 36  ? -40.340 -54.586 16.727  1.00 24.55 36  E 1 
ATOM 3895 C CB  . GLU E 5 36  ? -43.421 -55.041 18.114  1.00 27.76 36  E 1 
ATOM 3896 C CG  . GLU E 5 36  ? -44.515 -55.902 18.736  1.00 27.31 36  E 1 
ATOM 3897 C CD  . GLU E 5 36  ? -45.758 -55.099 19.137  1.00 27.23 36  E 1 
ATOM 3898 O OE1 . GLU E 5 36  ? -46.790 -55.752 19.416  1.00 25.47 36  E 1 
ATOM 3899 O OE2 . GLU E 5 36  ? -45.701 -53.849 19.155  1.00 31.50 36  E 1 
ATOM 3900 N N   . ILE E 5 37  ? -42.038 -54.356 15.427  1.00 27.44 37  E 1 
ATOM 3901 C CA  . ILE E 5 37  ? -42.789 -54.785 14.224  1.00 30.39 37  E 1 
ATOM 3902 C C   . ILE E 5 37  ? -42.148 -54.080 13.001  1.00 28.70 37  E 1 
ATOM 3903 O O   . ILE E 5 37  ? -41.138 -53.400 13.119  1.00 27.51 37  E 1 
ATOM 3904 C CB  . ILE E 5 37  ? -44.335 -54.509 14.304  1.00 28.38 37  E 1 
ATOM 3905 C CG1 . ILE E 5 37  ? -45.049 -55.308 15.393  1.00 27.04 37  E 1 
ATOM 3906 C CG2 . ILE E 5 37  ? -45.080 -54.798 12.977  1.00 29.70 37  E 1 
ATOM 3907 C CD1 . ILE E 5 37  ? -46.541 -54.924 15.605  1.00 28.64 37  E 1 
ATOM 3908 N N   . SER E 5 38  ? -42.717 -54.216 11.850  1.00 25.31 38  E 1 
ATOM 3909 C CA  . SER E 5 38  ? -42.198 -54.435 10.495  1.00 26.67 38  E 1 
ATOM 3910 C C   . SER E 5 38  ? -42.064 -53.264 9.522   1.00 25.14 38  E 1 
ATOM 3911 O O   . SER E 5 38  ? -41.662 -53.523 8.388   1.00 24.95 38  E 1 
ATOM 3912 C CB  . SER E 5 38  ? -43.188 -55.394 9.834   1.00 26.06 38  E 1 
ATOM 3913 O OG  . SER E 5 38  ? -44.506 -54.893 9.967   1.00 24.77 38  E 1 
ATOM 3914 N N   . LEU E 5 39  ? -42.520 -52.067 9.782   1.00 21.43 39  E 1 
ATOM 3915 C CA  . LEU E 5 39  ? -43.101 -51.178 8.757   1.00 25.94 39  E 1 
ATOM 3916 C C   . LEU E 5 39  ? -42.218 -50.906 7.520   1.00 24.06 39  E 1 
ATOM 3917 O O   . LEU E 5 39  ? -41.036 -50.597 7.624   1.00 22.92 39  E 1 
ATOM 3918 C CB  . LEU E 5 39  ? -43.619 -49.883 9.402   1.00 24.64 39  E 1 
ATOM 3919 C CG  . LEU E 5 39  ? -44.987 -50.044 10.084  1.00 22.64 39  E 1 
ATOM 3920 C CD1 . LEU E 5 39  ? -45.302 -48.816 10.943  1.00 23.46 39  E 1 
ATOM 3921 C CD2 . LEU E 5 39  ? -46.127 -50.234 9.086   1.00 28.52 39  E 1 
ATOM 3922 N N   . GLU E 5 40  ? -42.874 -51.017 6.358   1.00 27.88 40  E 1 
ATOM 3923 C CA  . GLU E 5 40  ? -42.296 -51.377 5.046   1.00 30.28 40  E 1 
ATOM 3924 C C   . GLU E 5 40  ? -41.781 -50.229 4.143   1.00 27.43 40  E 1 
ATOM 3925 O O   . GLU E 5 40  ? -41.479 -50.493 2.982   1.00 27.37 40  E 1 
ATOM 3926 C CB  . GLU E 5 40  ? -43.397 -52.087 4.235   1.00 30.62 40  E 1 
ATOM 3927 C CG  . GLU E 5 40  ? -43.903 -53.406 4.820   1.00 29.63 40  E 1 
ATOM 3928 C CD  . GLU E 5 40  ? -45.026 -54.015 3.966   1.00 29.67 40  E 1 
ATOM 3929 O OE1 . GLU E 5 40  ? -44.984 -55.248 3.734   1.00 27.38 40  E 1 
ATOM 3930 O OE2 . GLU E 5 40  ? -45.942 -53.258 3.577   1.00 32.61 40  E 1 
ATOM 3931 N N   . ALA E 5 41  ? -41.776 -48.991 4.564   1.00 27.51 41  E 1 
ATOM 3932 C CA  . ALA E 5 41  ? -42.051 -47.812 3.723   1.00 30.11 41  E 1 
ATOM 3933 C C   . ALA E 5 41  ? -41.359 -47.724 2.337   1.00 29.05 41  E 1 
ATOM 3934 O O   . ALA E 5 41  ? -40.242 -48.178 2.120   1.00 28.48 41  E 1 
ATOM 3935 C CB  . ALA E 5 41  ? -41.802 -46.554 4.551   1.00 29.30 41  E 1 
ATOM 3936 N N   . GLU E 5 42  ? -42.093 -47.113 1.416   1.00 27.78 42  E 1 
ATOM 3937 C CA  . GLU E 5 42  ? -42.093 -47.350 -0.031  1.00 28.92 42  E 1 
ATOM 3938 C C   . GLU E 5 42  ? -40.892 -46.826 -0.862  1.00 26.31 42  E 1 
ATOM 3939 O O   . GLU E 5 42  ? -40.184 -45.897 -0.470  1.00 26.04 42  E 1 
ATOM 3940 C CB  . GLU E 5 42  ? -43.398 -46.771 -0.609  1.00 30.08 42  E 1 
ATOM 3941 C CG  . GLU E 5 42  ? -44.663 -47.537 -0.206  1.00 29.65 42  E 1 
ATOM 3942 C CD  . GLU E 5 42  ? -45.942 -46.982 -0.880  1.00 29.61 42  E 1 
ATOM 3943 O OE1 . GLU E 5 42  ? -46.870 -47.779 -1.117  1.00 28.46 42  E 1 
ATOM 3944 O OE2 . GLU E 5 42  ? -45.975 -45.756 -1.137  1.00 34.12 42  E 1 
ATOM 3945 N N   . PRO E 5 43  ? -40.711 -47.416 -2.076  1.00 26.47 43  E 1 
ATOM 3946 C CA  . PRO E 5 43  ? -39.511 -47.307 -2.907  1.00 26.96 43  E 1 
ATOM 3947 C C   . PRO E 5 43  ? -39.566 -46.149 -3.920  1.00 26.74 43  E 1 
ATOM 3948 O O   . PRO E 5 43  ? -39.670 -46.391 -5.111  1.00 25.85 43  E 1 
ATOM 3949 C CB  . PRO E 5 43  ? -39.437 -48.683 -3.580  1.00 25.79 43  E 1 
ATOM 3950 C CG  . PRO E 5 43  ? -40.909 -48.967 -3.875  1.00 26.09 43  E 1 
ATOM 3951 C CD  . PRO E 5 43  ? -41.603 -48.411 -2.637  1.00 32.37 43  E 1 
ATOM 3952 N N   . ILE E 5 44  ? -39.534 -44.894 -3.491  1.00 33.98 44  E 1 
ATOM 3953 C CA  . ILE E 5 44  ? -39.752 -43.765 -4.415  1.00 34.15 44  E 1 
ATOM 3954 C C   . ILE E 5 44  ? -38.730 -43.769 -5.563  1.00 32.50 44  E 1 
ATOM 3955 O O   . ILE E 5 44  ? -37.517 -43.705 -5.341  1.00 31.35 44  E 1 
ATOM 3956 C CB  . ILE E 5 44  ? -39.802 -42.417 -3.670  1.00 33.64 44  E 1 
ATOM 3957 C CG1 . ILE E 5 44  ? -40.945 -42.426 -2.633  1.00 32.19 44  E 1 
ATOM 3958 C CG2 . ILE E 5 44  ? -39.974 -41.244 -4.666  1.00 35.00 44  E 1 
ATOM 3959 C CD1 . ILE E 5 44  ? -41.044 -41.159 -1.764  1.00 33.71 44  E 1 
ATOM 3960 N N   . GLU E 5 45  ? -39.250 -43.850 -6.791  1.00 29.99 45  E 1 
ATOM 3961 C CA  . GLU E 5 45  ? -38.478 -44.024 -8.017  1.00 32.10 45  E 1 
ATOM 3962 C C   . GLU E 5 45  ? -37.621 -42.794 -8.355  1.00 29.18 45  E 1 
ATOM 3963 O O   . GLU E 5 45  ? -38.099 -41.675 -8.510  1.00 29.57 45  E 1 
ATOM 3964 C CB  . GLU E 5 45  ? -39.405 -44.368 -9.196  1.00 34.10 45  E 1 
ATOM 3965 C CG  . GLU E 5 45  ? -40.032 -45.767 -9.099  1.00 32.95 45  E 1 
ATOM 3966 C CD  . GLU E 5 45  ? -40.897 -46.126 -10.323 1.00 31.31 45  E 1 
ATOM 3967 O OE1 . GLU E 5 45  ? -40.930 -47.326 -10.673 1.00 28.64 45  E 1 
ATOM 3968 O OE2 . GLU E 5 45  ? -41.505 -45.202 -10.903 1.00 33.49 45  E 1 
ATOM 3969 N N   . LEU E 5 46  ? -36.312 -43.046 -8.537  1.00 29.49 46  E 1 
ATOM 3970 C CA  . LEU E 5 46  ? -35.293 -42.084 -8.960  1.00 30.87 46  E 1 
ATOM 3971 C C   . LEU E 5 46  ? -35.357 -41.810 -10.471 1.00 28.30 46  E 1 
ATOM 3972 O O   . LEU E 5 46  ? -34.461 -42.210 -11.213 1.00 27.39 46  E 1 
ATOM 3973 C CB  . LEU E 5 46  ? -33.909 -42.643 -8.565  1.00 30.05 46  E 1 
ATOM 3974 C CG  . LEU E 5 46  ? -33.573 -42.537 -7.072  1.00 27.38 46  E 1 
ATOM 3975 C CD1 . LEU E 5 46  ? -32.416 -43.488 -6.726  1.00 28.30 46  E 1 
ATOM 3976 C CD2 . LEU E 5 46  ? -33.135 -41.122 -6.702  1.00 33.76 46  E 1 
ATOM 3977 N N   . VAL E 5 47  ? -36.396 -41.166 -10.958 1.00 24.74 47  E 1 
ATOM 3978 C CA  . VAL E 5 47  ? -36.553 -40.939 -12.410 1.00 26.06 47  E 1 
ATOM 3979 C C   . VAL E 5 47  ? -35.378 -40.116 -12.957 1.00 24.60 47  E 1 
ATOM 3980 O O   . VAL E 5 47  ? -35.137 -38.986 -12.544 1.00 23.72 47  E 1 
ATOM 3981 C CB  . VAL E 5 47  ? -37.910 -40.313 -12.757 1.00 24.68 47  E 1 
ATOM 3982 C CG1 . VAL E 5 47  ? -38.092 -40.187 -14.268 1.00 21.85 47  E 1 
ATOM 3983 C CG2 . VAL E 5 47  ? -39.069 -41.175 -12.230 1.00 25.57 47  E 1 
ATOM 3984 N N   . GLU E 5 48  ? -34.668 -40.677 -13.922 1.00 28.03 48  E 1 
ATOM 3985 C CA  . GLU E 5 48  ? -33.352 -40.275 -14.443 1.00 29.11 48  E 1 
ATOM 3986 C C   . GLU E 5 48  ? -33.326 -39.072 -15.400 1.00 26.93 48  E 1 
ATOM 3987 O O   . GLU E 5 48  ? -32.362 -38.951 -16.145 1.00 26.34 48  E 1 
ATOM 3988 C CB  . GLU E 5 48  ? -32.732 -41.463 -15.213 1.00 29.88 48  E 1 
ATOM 3989 C CG  . GLU E 5 48  ? -32.301 -42.663 -14.365 1.00 28.67 48  E 1 
ATOM 3990 C CD  . GLU E 5 48  ? -31.581 -43.715 -15.229 1.00 27.30 48  E 1 
ATOM 3991 O OE1 . GLU E 5 48  ? -30.617 -44.330 -14.712 1.00 25.55 48  E 1 
ATOM 3992 O OE2 . GLU E 5 48  ? -31.990 -43.917 -16.393 1.00 30.79 48  E 1 
ATOM 3993 N N   . THR E 5 49  ? -34.354 -38.252 -15.517 1.00 26.30 49  E 1 
ATOM 3994 C CA  . THR E 5 49  ? -34.525 -37.421 -16.727 1.00 27.74 49  E 1 
ATOM 3995 C C   . THR E 5 49  ? -33.294 -36.568 -17.066 1.00 25.85 49  E 1 
ATOM 3996 O O   . THR E 5 49  ? -33.052 -35.523 -16.458 1.00 24.07 49  E 1 
ATOM 3997 C CB  . THR E 5 49  ? -35.789 -36.557 -16.687 1.00 25.65 49  E 1 
ATOM 3998 O OG1 . THR E 5 49  ? -35.919 -35.914 -15.441 1.00 24.32 49  E 1 
ATOM 3999 C CG2 . THR E 5 49  ? -37.041 -37.394 -16.904 1.00 25.74 49  E 1 
ATOM 4000 N N   . VAL E 5 50  ? -32.559 -37.031 -18.084 1.00 24.63 50  E 1 
ATOM 4001 C CA  . VAL E 5 50  ? -31.160 -36.670 -18.425 1.00 26.17 50  E 1 
ATOM 4002 C C   . VAL E 5 50  ? -31.034 -35.344 -19.190 1.00 25.07 50  E 1 
ATOM 4003 O O   . VAL E 5 50  ? -29.962 -35.039 -19.669 1.00 24.08 50  E 1 
ATOM 4004 C CB  . VAL E 5 50  ? -30.524 -37.830 -19.227 1.00 24.09 50  E 1 
ATOM 4005 C CG1 . VAL E 5 50  ? -29.041 -37.665 -19.534 1.00 21.63 50  E 1 
ATOM 4006 C CG2 . VAL E 5 50  ? -30.665 -39.168 -18.507 1.00 25.42 50  E 1 
ATOM 4007 N N   . GLY E 5 51  ? -32.098 -34.582 -19.380 1.00 24.22 51  E 1 
ATOM 4008 C CA  . GLY E 5 51  ? -32.250 -33.602 -20.458 1.00 24.25 51  E 1 
ATOM 4009 C C   . GLY E 5 51  ? -31.020 -32.720 -20.729 1.00 24.15 51  E 1 
ATOM 4010 O O   . GLY E 5 51  ? -30.876 -31.648 -20.138 1.00 22.85 51  E 1 
ATOM 4011 N N   . ASP E 5 52  ? -30.195 -33.186 -21.660 1.00 25.54 52  E 1 
ATOM 4012 C CA  . ASP E 5 52  ? -29.013 -32.512 -22.188 1.00 26.11 52  E 1 
ATOM 4013 C C   . ASP E 5 52  ? -29.423 -31.327 -23.078 1.00 25.15 52  E 1 
ATOM 4014 O O   . ASP E 5 52  ? -29.284 -31.376 -24.303 1.00 23.85 52  E 1 
ATOM 4015 C CB  . ASP E 5 52  ? -28.157 -33.505 -22.995 1.00 25.37 52  E 1 
ATOM 4016 C CG  . ASP E 5 52  ? -27.311 -34.478 -22.178 1.00 23.59 52  E 1 
ATOM 4017 O OD1 . ASP E 5 52  ? -26.786 -34.066 -21.127 1.00 25.24 52  E 1 
ATOM 4018 O OD2 . ASP E 5 52  ? -27.114 -35.610 -22.672 1.00 27.95 52  E 1 
ATOM 4019 N N   . GLU E 5 53  ? -29.962 -30.260 -22.501 1.00 28.37 53  E 1 
ATOM 4020 C CA  . GLU E 5 53  ? -30.211 -29.037 -23.269 1.00 30.48 53  E 1 
ATOM 4021 C C   . GLU E 5 53  ? -28.875 -28.395 -23.659 1.00 28.22 53  E 1 
ATOM 4022 O O   . GLU E 5 53  ? -28.324 -27.521 -22.993 1.00 28.24 53  E 1 
ATOM 4023 C CB  . GLU E 5 53  ? -31.175 -28.078 -22.567 1.00 31.32 53  E 1 
ATOM 4024 C CG  . GLU E 5 53  ? -32.637 -28.541 -22.699 1.00 30.23 53  E 1 
ATOM 4025 C CD  . GLU E 5 53  ? -33.670 -27.470 -22.302 1.00 29.35 53  E 1 
ATOM 4026 O OE1 . GLU E 5 53  ? -34.834 -27.611 -22.736 1.00 26.89 53  E 1 
ATOM 4027 O OE2 . GLU E 5 53  ? -33.310 -26.517 -21.574 1.00 32.09 53  E 1 
ATOM 4028 N N   . ILE E 5 54  ? -28.365 -28.870 -24.805 1.00 32.17 54  E 1 
ATOM 4029 C CA  . ILE E 5 54  ? -27.220 -28.326 -25.518 1.00 33.41 54  E 1 
ATOM 4030 C C   . ILE E 5 54  ? -27.626 -26.950 -26.042 1.00 32.59 54  E 1 
ATOM 4031 O O   . ILE E 5 54  ? -28.136 -26.812 -27.155 1.00 32.32 54  E 1 
ATOM 4032 C CB  . ILE E 5 54  ? -26.774 -29.283 -26.649 1.00 33.29 54  E 1 
ATOM 4033 C CG1 . ILE E 5 54  ? -26.491 -30.707 -26.110 1.00 31.14 54  E 1 
ATOM 4034 C CG2 . ILE E 5 54  ? -25.532 -28.719 -27.359 1.00 33.56 54  E 1 
ATOM 4035 C CD1 . ILE E 5 54  ? -26.204 -31.747 -27.200 1.00 31.52 54  E 1 
ATOM 4036 N N   . VAL E 5 55  ? -27.444 -25.921 -25.225 1.00 27.75 55  E 1 
ATOM 4037 C CA  . VAL E 5 55  ? -27.697 -24.541 -25.657 1.00 28.18 55  E 1 
ATOM 4038 C C   . VAL E 5 55  ? -26.651 -24.177 -26.694 1.00 27.13 55  E 1 
ATOM 4039 O O   . VAL E 5 55  ? -25.508 -23.840 -26.368 1.00 26.52 55  E 1 
ATOM 4040 C CB  . VAL E 5 55  ? -27.726 -23.555 -24.476 1.00 28.07 55  E 1 
ATOM 4041 C CG1 . VAL E 5 55  ? -28.045 -22.137 -24.965 1.00 25.02 55  E 1 
ATOM 4042 C CG2 . VAL E 5 55  ? -28.804 -23.945 -23.457 1.00 30.02 55  E 1 
ATOM 4043 N N   . ASP E 5 56  ? -27.051 -24.285 -27.953 1.00 31.75 56  E 1 
ATOM 4044 C CA  . ASP E 5 56  ? -26.230 -23.993 -29.120 1.00 32.11 56  E 1 
ATOM 4045 C C   . ASP E 5 56  ? -25.989 -22.479 -29.209 1.00 29.57 56  E 1 
ATOM 4046 O O   . ASP E 5 56  ? -26.782 -21.719 -29.751 1.00 29.77 56  E 1 
ATOM 4047 C CB  . ASP E 5 56  ? -26.904 -24.604 -30.358 1.00 34.36 56  E 1 
ATOM 4048 C CG  . ASP E 5 56  ? -25.987 -24.676 -31.577 1.00 30.45 56  E 1 
ATOM 4049 O OD1 . ASP E 5 56  ? -24.782 -24.364 -31.430 1.00 31.26 56  E 1 
ATOM 4050 O OD2 . ASP E 5 56  ? -26.484 -25.074 -32.647 1.00 34.37 56  E 1 
ATOM 4051 N N   . LEU E 5 57  ? -24.885 -22.025 -28.620 1.00 38.90 57  E 1 
ATOM 4052 C CA  . LEU E 5 57  ? -24.432 -20.635 -28.676 1.00 36.06 57  E 1 
ATOM 4053 C C   . LEU E 5 57  ? -23.815 -20.328 -30.045 1.00 35.11 57  E 1 
ATOM 4054 O O   . LEU E 5 57  ? -22.638 -19.971 -30.150 1.00 31.28 57  E 1 
ATOM 4055 C CB  . LEU E 5 57  ? -23.484 -20.326 -27.501 1.00 34.08 57  E 1 
ATOM 4056 C CG  . LEU E 5 57  ? -24.173 -20.196 -26.138 1.00 31.28 57  E 1 
ATOM 4057 C CD1 . LEU E 5 57  ? -23.110 -20.138 -25.034 1.00 29.09 57  E 1 
ATOM 4058 C CD2 . LEU E 5 57  ? -25.010 -18.917 -26.027 1.00 33.68 57  E 1 
ATOM 4059 N N   . THR E 5 58  ? -24.616 -20.464 -31.099 1.00 38.76 58  E 1 
ATOM 4060 C CA  . THR E 5 58  ? -24.275 -20.040 -32.451 1.00 36.43 58  E 1 
ATOM 4061 C C   . THR E 5 58  ? -24.085 -18.518 -32.479 1.00 34.85 58  E 1 
ATOM 4062 O O   . THR E 5 58  ? -25.037 -17.750 -32.573 1.00 32.06 58  E 1 
ATOM 4063 C CB  . THR E 5 58  ? -25.345 -20.488 -33.467 1.00 34.63 58  E 1 
ATOM 4064 O OG1 . THR E 5 58  ? -26.641 -20.283 -32.967 1.00 32.33 58  E 1 
ATOM 4065 C CG2 . THR E 5 58  ? -25.222 -21.969 -33.794 1.00 34.20 58  E 1 
ATOM 4066 N N   . CYS E 5 59  ? -22.847 -18.093 -32.364 1.00 21.41 59  E 1 
ATOM 4067 C CA  . CYS E 5 59  ? -22.503 -16.680 -32.486 1.00 22.85 59  E 1 
ATOM 4068 C C   . CYS E 5 59  ? -22.778 -16.215 -33.919 1.00 22.88 59  E 1 
ATOM 4069 O O   . CYS E 5 59  ? -22.158 -16.712 -34.855 1.00 21.63 59  E 1 
ATOM 4070 C CB  . CYS E 5 59  ? -21.036 -16.463 -32.105 1.00 21.88 59  E 1 
ATOM 4071 S SG  . CYS E 5 59  ? -20.817 -16.651 -30.302 1.00 18.94 59  E 1 
ATOM 4072 N N   . GLU E 5 60  ? -23.712 -15.281 -34.071 1.00 25.96 60  E 1 
ATOM 4073 C CA  . GLU E 5 60  ? -24.148 -14.801 -35.373 1.00 26.81 60  E 1 
ATOM 4074 C C   . GLU E 5 60  ? -23.023 -14.131 -36.171 1.00 25.54 60  E 1 
ATOM 4075 O O   . GLU E 5 60  ? -22.097 -13.515 -35.643 1.00 24.28 60  E 1 
ATOM 4076 C CB  . GLU E 5 60  ? -25.349 -13.855 -35.233 1.00 26.55 60  E 1 
ATOM 4077 C CG  . GLU E 5 60  ? -26.636 -14.583 -34.821 1.00 25.55 60  E 1 
ATOM 4078 C CD  . GLU E 5 60  ? -27.859 -13.649 -34.789 1.00 24.65 60  E 1 
ATOM 4079 O OE1 . GLU E 5 60  ? -28.967 -14.137 -35.091 1.00 23.02 60  E 1 
ATOM 4080 O OE2 . GLU E 5 60  ? -27.681 -12.457 -34.451 1.00 26.89 60  E 1 
ATOM 4081 N N   . SER E 5 61  ? -23.161 -14.270 -37.490 1.00 23.75 61  E 1 
ATOM 4082 C CA  . SER E 5 61  ? -22.244 -13.782 -38.505 1.00 25.36 61  E 1 
ATOM 4083 C C   . SER E 5 61  ? -22.332 -12.260 -38.661 1.00 24.17 61  E 1 
ATOM 4084 O O   . SER E 5 61  ? -23.063 -11.771 -39.520 1.00 23.39 61  E 1 
ATOM 4085 C CB  . SER E 5 61  ? -22.569 -14.496 -39.822 1.00 24.67 61  E 1 
ATOM 4086 O OG  . SER E 5 61  ? -23.938 -14.340 -40.127 1.00 23.13 61  E 1 
ATOM 4087 N N   . LEU E 5 62  ? -21.591 -11.519 -37.874 1.00 24.00 62  E 1 
ATOM 4088 C CA  . LEU E 5 62  ? -21.414 -10.088 -38.111 1.00 26.44 62  E 1 
ATOM 4089 C C   . LEU E 5 62  ? -20.700 -9.873  -39.454 1.00 24.99 62  E 1 
ATOM 4090 O O   . LEU E 5 62  ? -19.482 -10.034 -39.546 1.00 24.05 62  E 1 
ATOM 4091 C CB  . LEU E 5 62  ? -20.655 -9.437  -36.945 1.00 24.90 62  E 1 
ATOM 4092 C CG  . LEU E 5 62  ? -21.523 -9.192  -35.703 1.00 22.71 62  E 1 
ATOM 4093 C CD1 . LEU E 5 62  ? -20.637 -8.793  -34.527 1.00 22.84 62  E 1 
ATOM 4094 C CD2 . LEU E 5 62  ? -22.545 -8.077  -35.917 1.00 26.54 62  E 1 
ATOM 4095 N N   . GLU E 5 63  ? -21.476 -9.535  -40.471 1.00 30.70 63  E 1 
ATOM 4096 C CA  . GLU E 5 63  ? -20.962 -9.286  -41.815 1.00 32.74 63  E 1 
ATOM 4097 C C   . GLU E 5 63  ? -19.974 -8.113  -41.801 1.00 30.93 63  E 1 
ATOM 4098 O O   . GLU E 5 63  ? -20.295 -7.026  -41.316 1.00 30.34 63  E 1 
ATOM 4099 C CB  . GLU E 5 63  ? -22.100 -9.003  -42.811 1.00 32.87 63  E 1 
ATOM 4100 C CG  . GLU E 5 63  ? -22.942 -10.249 -43.134 1.00 31.42 63  E 1 
ATOM 4101 C CD  . GLU E 5 63  ? -23.936 -10.010 -44.285 1.00 29.09 63  E 1 
ATOM 4102 O OE1 . GLU E 5 63  ? -24.280 -11.003 -44.954 1.00 27.53 63  E 1 
ATOM 4103 O OE2 . GLU E 5 63  ? -24.326 -8.836  -44.503 1.00 30.83 63  E 1 
ATOM 4104 N N   . PRO E 5 64  ? -18.762 -8.306  -42.346 1.00 27.11 64  E 1 
ATOM 4105 C CA  . PRO E 5 64  ? -17.776 -7.245  -42.417 1.00 27.44 64  E 1 
ATOM 4106 C C   . PRO E 5 64  ? -18.176 -6.265  -43.521 1.00 28.03 64  E 1 
ATOM 4107 O O   . PRO E 5 64  ? -17.853 -6.472  -44.692 1.00 26.53 64  E 1 
ATOM 4108 C CB  . PRO E 5 64  ? -16.447 -7.969  -42.673 1.00 25.35 64  E 1 
ATOM 4109 C CG  . PRO E 5 64  ? -16.869 -9.201  -43.469 1.00 25.83 64  E 1 
ATOM 4110 C CD  . PRO E 5 64  ? -18.239 -9.543  -42.895 1.00 31.83 64  E 1 
ATOM 4111 N N   . VAL E 5 65  ? -18.873 -5.190  -43.177 1.00 29.59 65  E 1 
ATOM 4112 C CA  . VAL E 5 65  ? -19.219 -4.133  -44.127 1.00 31.95 65  E 1 
ATOM 4113 C C   . VAL E 5 65  ? -17.934 -3.478  -44.627 1.00 30.49 65  E 1 
ATOM 4114 O O   . VAL E 5 65  ? -17.317 -2.659  -43.948 1.00 30.12 65  E 1 
ATOM 4115 C CB  . VAL E 5 65  ? -20.198 -3.107  -43.530 1.00 31.26 65  E 1 
ATOM 4116 C CG1 . VAL E 5 65  ? -20.563 -2.034  -44.559 1.00 27.88 65  E 1 
ATOM 4117 C CG2 . VAL E 5 65  ? -21.493 -3.783  -43.075 1.00 32.50 65  E 1 
ATOM 4118 N N   . VAL E 5 66  ? -17.532 -3.874  -45.821 1.00 36.34 66  E 1 
ATOM 4119 C CA  . VAL E 5 66  ? -16.365 -3.355  -46.529 1.00 38.10 66  E 1 
ATOM 4120 C C   . VAL E 5 66  ? -16.694 -1.943  -47.004 1.00 37.33 66  E 1 
ATOM 4121 O O   . VAL E 5 66  ? -17.250 -1.755  -48.086 1.00 37.19 66  E 1 
ATOM 4122 C CB  . VAL E 5 66  ? -15.953 -4.286  -47.696 1.00 37.93 66  E 1 
ATOM 4123 C CG1 . VAL E 5 66  ? -14.699 -3.778  -48.402 1.00 33.92 66  E 1 
ATOM 4124 C CG2 . VAL E 5 66  ? -15.667 -5.707  -47.198 1.00 38.06 66  E 1 
ATOM 4125 N N   . VAL E 5 67  ? -16.395 -0.948  -46.187 1.00 33.88 67  E 1 
ATOM 4126 C CA  . VAL E 5 67  ? -16.573 0.450   -46.584 1.00 36.87 67  E 1 
ATOM 4127 C C   . VAL E 5 67  ? -15.515 0.778   -47.637 1.00 36.66 67  E 1 
ATOM 4128 O O   . VAL E 5 67  ? -14.331 0.901   -47.331 1.00 35.22 67  E 1 
ATOM 4129 C CB  . VAL E 5 67  ? -16.524 1.418   -45.393 1.00 37.07 67  E 1 
ATOM 4130 C CG1 . VAL E 5 67  ? -16.756 2.858   -45.845 1.00 33.46 67  E 1 
ATOM 4131 C CG2 . VAL E 5 67  ? -17.610 1.071   -44.361 1.00 38.08 67  E 1 
ATOM 4132 N N   . ASP E 5 68  ? -15.977 0.901   -48.883 1.00 38.09 68  E 1 
ATOM 4133 C CA  . ASP E 5 68  ? -15.152 1.157   -50.053 1.00 39.73 68  E 1 
ATOM 4134 C C   . ASP E 5 68  ? -14.681 2.624   -50.066 1.00 36.75 68  E 1 
ATOM 4135 O O   . ASP E 5 68  ? -15.401 3.529   -50.486 1.00 36.89 68  E 1 
ATOM 4136 C CB  . ASP E 5 68  ? -15.956 0.747   -51.296 1.00 41.18 68  E 1 
ATOM 4137 C CG  . ASP E 5 68  ? -15.126 0.733   -52.572 1.00 36.84 68  E 1 
ATOM 4138 O OD1 . ASP E 5 68  ? -13.903 0.981   -52.483 1.00 37.02 68  E 1 
ATOM 4139 O OD2 . ASP E 5 68  ? -15.708 0.468   -53.644 1.00 40.92 68  E 1 
ATOM 4140 N N   . LEU E 5 69  ? -13.465 2.857   -49.601 1.00 41.92 69  E 1 
ATOM 4141 C CA  . LEU E 5 69  ? -12.820 4.180   -49.536 1.00 38.96 69  E 1 
ATOM 4142 C C   . LEU E 5 69  ? -12.300 4.665   -50.905 1.00 38.51 69  E 1 
ATOM 4143 O O   . LEU E 5 69  ? -11.248 5.313   -50.975 1.00 34.90 69  E 1 
ATOM 4144 C CB  . LEU E 5 69  ? -11.707 4.150   -48.466 1.00 36.87 69  E 1 
ATOM 4145 C CG  . LEU E 5 69  ? -12.205 4.133   -47.010 1.00 33.97 69  E 1 
ATOM 4146 C CD1 . LEU E 5 69  ? -11.026 3.848   -46.078 1.00 31.75 69  E 1 
ATOM 4147 C CD2 . LEU E 5 69  ? -12.809 5.470   -46.595 1.00 36.12 69  E 1 
ATOM 4148 N N   . THR E 5 70  ? -13.002 4.357   -51.984 1.00 43.61 70  E 1 
ATOM 4149 C CA  . THR E 5 70  ? -12.502 4.592   -53.343 1.00 42.10 70  E 1 
ATOM 4150 C C   . THR E 5 70  ? -12.566 6.035   -53.843 1.00 41.22 70  E 1 
ATOM 4151 O O   . THR E 5 70  ? -11.885 6.334   -54.819 1.00 37.84 70  E 1 
ATOM 4152 C CB  . THR E 5 70  ? -13.243 3.712   -54.374 1.00 39.98 70  E 1 
ATOM 4153 O OG1 . THR E 5 70  ? -14.618 3.656   -54.111 1.00 37.90 70  E 1 
ATOM 4154 C CG2 . THR E 5 70  ? -12.690 2.301   -54.398 1.00 38.20 70  E 1 
ATOM 4155 N N   . HIS E 5 71  ? -13.408 6.901   -53.275 1.00 31.69 71  E 1 
ATOM 4156 C CA  . HIS E 5 71  ? -13.878 8.057   -54.052 1.00 33.48 71  E 1 
ATOM 4157 C C   . HIS E 5 71  ? -12.792 9.072   -54.455 1.00 31.72 71  E 1 
ATOM 4158 O O   . HIS E 5 71  ? -11.914 9.438   -53.694 1.00 29.89 71  E 1 
ATOM 4159 C CB  . HIS E 5 71  ? -15.106 8.698   -53.396 1.00 31.37 71  E 1 
ATOM 4160 C CG  . HIS E 5 71  ? -16.398 8.016   -53.793 1.00 30.37 71  E 1 
ATOM 4161 N ND1 . HIS E 5 71  ? -16.583 6.695   -54.084 1.00 29.32 71  E 1 
ATOM 4162 C CD2 . HIS E 5 71  ? -17.607 8.635   -53.999 1.00 31.54 71  E 1 
ATOM 4163 C CE1 . HIS E 5 71  ? -17.860 6.511   -54.438 1.00 30.54 71  E 1 
ATOM 4164 N NE2 . HIS E 5 71  ? -18.512 7.661   -54.403 1.00 31.35 71  E 1 
ATOM 4165 N N   . ASN E 5 72  ? -12.928 9.509   -55.727 1.00 26.52 72  E 1 
ATOM 4166 C CA  . ASN E 5 72  ? -11.888 10.067  -56.601 1.00 26.70 72  E 1 
ATOM 4167 C C   . ASN E 5 72  ? -11.592 11.577  -56.509 1.00 25.79 72  E 1 
ATOM 4168 O O   . ASN E 5 72  ? -10.523 11.974  -56.952 1.00 24.42 72  E 1 
ATOM 4169 C CB  . ASN E 5 72  ? -12.347 9.808   -58.050 1.00 25.40 72  E 1 
ATOM 4170 C CG  . ASN E 5 72  ? -11.801 8.556   -58.703 1.00 23.24 72  E 1 
ATOM 4171 O OD1 . ASN E 5 72  ? -10.749 8.039   -58.394 1.00 23.45 72  E 1 
ATOM 4172 N ND2 . ASN E 5 72  ? -12.482 8.053   -59.714 1.00 26.16 72  E 1 
ATOM 4173 N N   . ASP E 5 73  ? -12.563 12.419  -56.177 1.00 26.75 73  E 1 
ATOM 4174 C CA  . ASP E 5 73  ? -12.791 13.643  -56.961 1.00 25.71 73  E 1 
ATOM 4175 C C   . ASP E 5 73  ? -11.635 14.667  -57.024 1.00 24.74 73  E 1 
ATOM 4176 O O   . ASP E 5 73  ? -10.886 14.902  -56.093 1.00 22.77 73  E 1 
ATOM 4177 C CB  . ASP E 5 73  ? -14.123 14.304  -56.581 1.00 23.79 73  E 1 
ATOM 4178 C CG  . ASP E 5 73  ? -15.314 13.735  -57.351 1.00 21.26 73  E 1 
ATOM 4179 O OD1 . ASP E 5 73  ? -15.101 13.151  -58.435 1.00 21.06 73  E 1 
ATOM 4180 O OD2 . ASP E 5 73  ? -16.446 13.938  -56.868 1.00 23.08 73  E 1 
ATOM 4181 N N   . SER E 5 74  ? -11.548 15.301  -58.223 1.00 24.73 74  E 1 
ATOM 4182 C CA  . SER E 5 74  ? -10.320 15.817  -58.836 1.00 24.22 74  E 1 
ATOM 4183 C C   . SER E 5 74  ? -10.212 17.342  -59.021 1.00 22.94 74  E 1 
ATOM 4184 O O   . SER E 5 74  ? -9.400  17.781  -59.841 1.00 22.06 74  E 1 
ATOM 4185 C CB  . SER E 5 74  ? -10.196 15.143  -60.205 1.00 23.79 74  E 1 
ATOM 4186 O OG  . SER E 5 74  ? -11.367 15.356  -60.965 1.00 22.49 74  E 1 
ATOM 4187 N N   . VAL E 5 75  ? -11.045 18.168  -58.418 1.00 25.53 75  E 1 
ATOM 4188 C CA  . VAL E 5 75  ? -11.420 19.490  -58.959 1.00 24.52 75  E 1 
ATOM 4189 C C   . VAL E 5 75  ? -10.268 20.514  -59.048 1.00 24.06 75  E 1 
ATOM 4190 O O   . VAL E 5 75  ? -9.381  20.574  -58.205 1.00 23.06 75  E 1 
ATOM 4191 C CB  . VAL E 5 75  ? -12.664 20.066  -58.249 1.00 23.52 75  E 1 
ATOM 4192 C CG1 . VAL E 5 75  ? -13.215 21.279  -58.992 1.00 20.93 75  E 1 
ATOM 4193 C CG2 . VAL E 5 75  ? -13.808 19.044  -58.172 1.00 24.34 75  E 1 
ATOM 4194 N N   . VAL E 5 76  ? -10.339 21.363  -60.119 1.00 23.21 76  E 1 
ATOM 4195 C CA  . VAL E 5 76  ? -9.189  21.964  -60.844 1.00 23.10 76  E 1 
ATOM 4196 C C   . VAL E 5 76  ? -8.767  23.407  -60.485 1.00 22.52 76  E 1 
ATOM 4197 O O   . VAL E 5 76  ? -7.603  23.752  -60.677 1.00 21.45 76  E 1 
ATOM 4198 C CB  . VAL E 5 76  ? -9.542  21.922  -62.352 1.00 22.56 76  E 1 
ATOM 4199 C CG1 . VAL E 5 76  ? -8.486  22.508  -63.290 1.00 19.52 76  E 1 
ATOM 4200 C CG2 . VAL E 5 76  ? -9.824  20.493  -62.842 1.00 21.90 76  E 1 
ATOM 4201 N N   . ILE E 5 77  ? -9.675  24.309  -60.141 1.00 26.15 77  E 1 
ATOM 4202 C CA  . ILE E 5 77  ? -9.751  25.742  -60.557 1.00 26.23 77  E 1 
ATOM 4203 C C   . ILE E 5 77  ? -8.657  26.710  -59.988 1.00 25.39 77  E 1 
ATOM 4204 O O   . ILE E 5 77  ? -7.944  26.383  -59.068 1.00 24.06 77  E 1 
ATOM 4205 C CB  . ILE E 5 77  ? -11.197 26.274  -60.323 1.00 25.47 77  E 1 
ATOM 4206 C CG1 . ILE E 5 77  ? -12.287 25.241  -60.704 1.00 23.63 77  E 1 
ATOM 4207 C CG2 . ILE E 5 77  ? -11.465 27.579  -61.097 1.00 26.00 77  E 1 
ATOM 4208 C CD1 . ILE E 5 77  ? -13.737 25.707  -60.489 1.00 24.44 77  E 1 
ATOM 4209 N N   . VAL E 5 78  ? -8.536  27.967  -60.418 1.00 23.07 78  E 1 
ATOM 4210 C CA  . VAL E 5 78  ? -7.599  28.623  -61.352 1.00 24.13 78  E 1 
ATOM 4211 C C   . VAL E 5 78  ? -6.755  29.781  -60.746 1.00 23.26 78  E 1 
ATOM 4212 O O   . VAL E 5 78  ? -5.577  29.562  -60.464 1.00 21.85 78  E 1 
ATOM 4213 C CB  . VAL E 5 78  ? -8.333  29.107  -62.640 1.00 22.93 78  E 1 
ATOM 4214 C CG1 . VAL E 5 78  ? -7.392  29.737  -63.669 1.00 19.93 78  E 1 
ATOM 4215 C CG2 . VAL E 5 78  ? -9.075  27.988  -63.389 1.00 23.26 78  E 1 
ATOM 4216 N N   . GLU E 5 79  ? -7.255  31.035  -60.647 1.00 23.91 79  E 1 
ATOM 4217 C CA  . GLU E 5 79  ? -6.531  32.185  -61.261 1.00 25.64 79  E 1 
ATOM 4218 C C   . GLU E 5 79  ? -5.782  33.263  -60.418 1.00 23.85 79  E 1 
ATOM 4219 O O   . GLU E 5 79  ? -4.554  33.336  -60.507 1.00 22.87 79  E 1 
ATOM 4220 C CB  . GLU E 5 79  ? -7.485  32.893  -62.261 1.00 26.26 79  E 1 
ATOM 4221 C CG  . GLU E 5 79  ? -6.819  33.227  -63.598 1.00 25.19 79  E 1 
ATOM 4222 C CD  . GLU E 5 79  ? -7.703  34.044  -64.561 1.00 24.35 79  E 1 
ATOM 4223 O OE1 . GLU E 5 79  ? -7.339  34.084  -65.760 1.00 22.72 79  E 1 
ATOM 4224 O OE2 . GLU E 5 79  ? -8.673  34.680  -64.107 1.00 28.43 79  E 1 
ATOM 4225 N N   . GLU E 5 80  ? -6.460  34.230  -59.818 1.00 22.32 80  E 1 
ATOM 4226 C CA  . GLU E 5 80  ? -6.187  35.667  -60.089 1.00 23.35 80  E 1 
ATOM 4227 C C   . GLU E 5 80  ? -5.112  36.450  -59.265 1.00 21.82 80  E 1 
ATOM 4228 O O   . GLU E 5 80  ? -4.540  35.990  -58.298 1.00 20.89 80  E 1 
ATOM 4229 C CB  . GLU E 5 80  ? -7.510  36.469  -60.164 1.00 23.65 80  E 1 
ATOM 4230 C CG  . GLU E 5 80  ? -7.648  37.303  -61.448 1.00 22.99 80  E 1 
ATOM 4231 C CD  . GLU E 5 80  ? -8.537  38.554  -61.330 1.00 23.17 80  E 1 
ATOM 4232 O OE1 . GLU E 5 80  ? -8.369  39.460  -62.177 1.00 21.74 80  E 1 
ATOM 4233 O OE2 . GLU E 5 80  ? -9.295  38.671  -60.358 1.00 27.30 80  E 1 
ATOM 4234 N N   . ARG E 5 81  ? -4.821  37.679  -59.719 1.00 25.32 81  E 1 
ATOM 4235 C CA  . ARG E 5 81  ? -3.527  38.399  -59.725 1.00 29.31 81  E 1 
ATOM 4236 C C   . ARG E 5 81  ? -3.141  39.403  -58.613 1.00 26.17 81  E 1 
ATOM 4237 O O   . ARG E 5 81  ? -1.972  39.801  -58.637 1.00 24.63 81  E 1 
ATOM 4238 C CB  . ARG E 5 81  ? -3.493  39.251  -61.016 1.00 28.22 81  E 1 
ATOM 4239 C CG  . ARG E 5 81  ? -3.385  38.498  -62.348 1.00 27.09 81  E 1 
ATOM 4240 C CD  . ARG E 5 81  ? -3.447  39.545  -63.469 1.00 27.60 81  E 1 
ATOM 4241 N NE  . ARG E 5 81  ? -3.192  38.944  -64.803 1.00 26.55 81  E 1 
ATOM 4242 C CZ  . ARG E 5 81  ? -3.118  39.604  -65.953 1.00 25.39 81  E 1 
ATOM 4243 N NH1 . ARG E 5 81  ? -3.280  40.897  -66.018 1.00 23.45 81  E 1 
ATOM 4244 N NH2 . ARG E 5 81  ? -2.880  38.960  -67.053 1.00 24.32 81  E 1 
ATOM 4245 N N   . ARG E 5 82  ? -4.019  40.046  -57.858 1.00 24.12 82  E 1 
ATOM 4246 C CA  . ARG E 5 82  ? -3.958  41.522  -57.653 1.00 27.32 82  E 1 
ATOM 4247 C C   . ARG E 5 82  ? -2.782  42.125  -56.851 1.00 24.62 82  E 1 
ATOM 4248 O O   . ARG E 5 82  ? -2.066  41.458  -56.130 1.00 23.01 82  E 1 
ATOM 4249 C CB  . ARG E 5 82  ? -5.316  42.060  -57.167 1.00 26.34 82  E 1 
ATOM 4250 C CG  . ARG E 5 82  ? -6.344  42.133  -58.298 1.00 25.26 82  E 1 
ATOM 4251 C CD  . ARG E 5 82  ? -7.588  42.913  -57.853 1.00 25.07 82  E 1 
ATOM 4252 N NE  . ARG E 5 82  ? -8.594  42.959  -58.935 1.00 23.51 82  E 1 
ATOM 4253 C CZ  . ARG E 5 82  ? -9.673  43.728  -59.003 1.00 23.05 82  E 1 
ATOM 4254 N NH1 . ARG E 5 82  ? -9.958  44.602  -58.067 1.00 21.11 82  E 1 
ATOM 4255 N NH2 . ARG E 5 82  ? -10.483 43.616  -60.011 1.00 21.66 82  E 1 
ATOM 4256 N N   . ARG E 5 83  ? -2.584  43.464  -57.056 1.00 25.49 83  E 1 
ATOM 4257 C CA  . ARG E 5 83  ? -1.299  44.211  -57.067 1.00 28.46 83  E 1 
ATOM 4258 C C   . ARG E 5 83  ? -0.784  45.032  -55.846 1.00 25.41 83  E 1 
ATOM 4259 O O   . ARG E 5 83  ? 0.442   45.066  -55.711 1.00 23.94 83  E 1 
ATOM 4260 C CB  . ARG E 5 83  ? -1.381  45.223  -58.231 1.00 27.99 83  E 1 
ATOM 4261 C CG  . ARG E 5 83  ? -1.004  44.735  -59.633 1.00 26.96 83  E 1 
ATOM 4262 C CD  . ARG E 5 83  ? -1.084  45.943  -60.577 1.00 26.84 83  E 1 
ATOM 4263 N NE  . ARG E 5 83  ? -0.567  45.649  -61.928 1.00 25.95 83  E 1 
ATOM 4264 C CZ  . ARG E 5 83  ? -0.495  46.501  -62.944 1.00 25.54 83  E 1 
ATOM 4265 N NH1 . ARG E 5 83  ? -0.910  47.742  -62.839 1.00 23.38 83  E 1 
ATOM 4266 N NH2 . ARG E 5 83  ? 0.001   46.135  -64.088 1.00 23.78 83  E 1 
ATOM 4267 N N   . PRO E 5 84  ? -1.534  45.918  -55.171 1.00 23.87 84  E 1 
ATOM 4268 C CA  . PRO E 5 84  ? -1.119  47.337  -55.195 1.00 25.60 84  E 1 
ATOM 4269 C C   . PRO E 5 84  ? -0.207  47.877  -54.057 1.00 25.41 84  E 1 
ATOM 4270 O O   . PRO E 5 84  ? 0.392   47.151  -53.281 1.00 22.73 84  E 1 
ATOM 4271 C CB  . PRO E 5 84  ? -2.442  48.102  -55.314 1.00 22.64 84  E 1 
ATOM 4272 C CG  . PRO E 5 84  ? -3.392  47.257  -54.462 1.00 21.67 84  E 1 
ATOM 4273 C CD  . PRO E 5 84  ? -2.912  45.829  -54.750 1.00 25.06 84  E 1 
ATOM 4274 N N   . ARG E 5 85  ? -0.069  49.231  -54.054 1.00 23.60 85  E 1 
ATOM 4275 C CA  . ARG E 5 85  ? 0.960   50.144  -53.455 1.00 26.44 85  E 1 
ATOM 4276 C C   . ARG E 5 85  ? 0.770   50.439  -51.922 1.00 24.52 85  E 1 
ATOM 4277 O O   . ARG E 5 85  ? 0.155   49.634  -51.266 1.00 22.69 85  E 1 
ATOM 4278 C CB  . ARG E 5 85  ? 0.924   51.420  -54.325 1.00 24.88 85  E 1 
ATOM 4279 C CG  . ARG E 5 85  ? 1.335   51.311  -55.802 1.00 23.43 85  E 1 
ATOM 4280 C CD  . ARG E 5 85  ? 1.128   52.701  -56.449 1.00 22.68 85  E 1 
ATOM 4281 N NE  . ARG E 5 85  ? 1.745   52.827  -57.779 1.00 22.30 85  E 1 
ATOM 4282 C CZ  . ARG E 5 85  ? 1.676   53.880  -58.579 1.00 21.83 85  E 1 
ATOM 4283 N NH1 . ARG E 5 85  ? 0.975   54.943  -58.279 1.00 20.41 85  E 1 
ATOM 4284 N NH2 . ARG E 5 85  ? 2.324   53.907  -59.714 1.00 21.05 85  E 1 
ATOM 4285 N N   . ARG E 5 86  ? 1.185   51.515  -51.217 1.00 21.79 86  E 1 
ATOM 4286 C CA  . ARG E 5 86  ? 1.830   52.794  -51.611 1.00 25.04 86  E 1 
ATOM 4287 C C   . ARG E 5 86  ? 2.772   53.457  -50.558 1.00 23.03 86  E 1 
ATOM 4288 O O   . ARG E 5 86  ? 3.946   53.595  -50.865 1.00 21.44 86  E 1 
ATOM 4289 C CB  . ARG E 5 86  ? 0.734   53.848  -51.966 1.00 23.22 86  E 1 
ATOM 4290 C CG  . ARG E 5 86  ? 1.213   54.945  -52.920 1.00 22.07 86  E 1 
ATOM 4291 C CD  . ARG E 5 86  ? 0.100   55.979  -53.152 1.00 21.22 86  E 1 
ATOM 4292 N NE  . ARG E 5 86  ? 0.443   56.926  -54.233 1.00 21.12 86  E 1 
ATOM 4293 C CZ  . ARG E 5 86  ? -0.332  57.898  -54.711 1.00 20.72 86  E 1 
ATOM 4294 N NH1 . ARG E 5 86  ? -1.511  58.154  -54.219 1.00 19.60 86  E 1 
ATOM 4295 N NH2 . ARG E 5 86  ? 0.076   58.638  -55.684 1.00 20.53 86  E 1 
ATOM 4296 N N   . ASN E 5 87  ? 2.272   54.089  -49.476 1.00 23.76 87  E 1 
ATOM 4297 C CA  . ASN E 5 87  ? 2.850   55.372  -48.984 1.00 25.13 87  E 1 
ATOM 4298 C C   . ASN E 5 87  ? 3.485   55.362  -47.563 1.00 24.26 87  E 1 
ATOM 4299 O O   . ASN E 5 87  ? 3.124   54.545  -46.735 1.00 22.53 87  E 1 
ATOM 4300 C CB  . ASN E 5 87  ? 1.749   56.470  -49.070 1.00 23.19 87  E 1 
ATOM 4301 C CG  . ASN E 5 87  ? 1.983   57.520  -50.140 1.00 20.07 87  E 1 
ATOM 4302 O OD1 . ASN E 5 87  ? 2.896   57.468  -50.939 1.00 19.62 87  E 1 
ATOM 4303 N ND2 . ASN E 5 87  ? 1.143   58.528  -50.200 1.00 22.06 87  E 1 
ATOM 4304 N N   . GLY E 5 88  ? 4.363   56.338  -47.280 1.00 22.24 88  E 1 
ATOM 4305 C CA  . GLY E 5 88  ? 5.152   56.416  -46.042 1.00 22.08 88  E 1 
ATOM 4306 C C   . GLY E 5 88  ? 5.402   57.849  -45.508 1.00 21.83 88  E 1 
ATOM 4307 O O   . GLY E 5 88  ? 6.312   58.517  -45.984 1.00 20.08 88  E 1 
ATOM 4308 N N   . ARG E 5 89  ? 4.620   58.293  -44.518 1.00 19.87 89  E 1 
ATOM 4309 C CA  . ARG E 5 89  ? 4.764   59.662  -43.962 1.00 22.22 89  E 1 
ATOM 4310 C C   . ARG E 5 89  ? 5.739   59.771  -42.771 1.00 20.79 89  E 1 
ATOM 4311 O O   . ARG E 5 89  ? 6.150   58.759  -42.211 1.00 19.56 89  E 1 
ATOM 4312 C CB  . ARG E 5 89  ? 3.380   60.280  -43.675 1.00 21.00 89  E 1 
ATOM 4313 C CG  . ARG E 5 89  ? 3.139   61.526  -44.534 1.00 19.99 89  E 1 
ATOM 4314 C CD  . ARG E 5 89  ? 1.799   62.204  -44.192 1.00 19.75 89  E 1 
ATOM 4315 N NE  . ARG E 5 89  ? 1.549   63.395  -45.023 1.00 19.53 89  E 1 
ATOM 4316 C CZ  . ARG E 5 89  ? 0.517   64.226  -44.937 1.00 19.57 89  E 1 
ATOM 4317 N NH1 . ARG E 5 89  ? -0.429  64.046  -44.053 1.00 18.10 89  E 1 
ATOM 4318 N NH2 . ARG E 5 89  ? 0.421   65.255  -45.728 1.00 19.41 89  E 1 
ATOM 4319 N N   . ARG E 5 90  ? 6.183   61.015  -42.450 1.00 21.18 90  E 1 
ATOM 4320 C CA  . ARG E 5 90  ? 7.556   61.341  -42.004 1.00 23.76 90  E 1 
ATOM 4321 C C   . ARG E 5 90  ? 7.759   62.124  -40.675 1.00 21.53 90  E 1 
ATOM 4322 O O   . ARG E 5 90  ? 8.903   62.194  -40.239 1.00 20.64 90  E 1 
ATOM 4323 C CB  . ARG E 5 90  ? 8.163   62.179  -43.155 1.00 23.02 90  E 1 
ATOM 4324 C CG  . ARG E 5 90  ? 9.690   62.255  -43.232 1.00 21.48 90  E 1 
ATOM 4325 C CD  . ARG E 5 90  ? 10.090  63.318  -44.258 1.00 21.30 90  E 1 
ATOM 4326 N NE  . ARG E 5 90  ? 11.536  63.280  -44.559 1.00 20.61 90  E 1 
ATOM 4327 C CZ  . ARG E 5 90  ? 12.225  64.182  -45.262 1.00 20.50 90  E 1 
ATOM 4328 N NH1 . ARG E 5 90  ? 11.679  65.272  -45.720 1.00 19.30 90  E 1 
ATOM 4329 N NH2 . ARG E 5 90  ? 13.479  63.988  -45.515 1.00 19.97 90  E 1 
ATOM 4330 N N   . LEU E 5 91  ? 6.788   62.837  -40.147 1.00 20.68 91  E 1 
ATOM 4331 C CA  . LEU E 5 91  ? 6.938   64.005  -39.231 1.00 23.87 91  E 1 
ATOM 4332 C C   . LEU E 5 91  ? 7.409   63.669  -37.784 1.00 22.28 91  E 1 
ATOM 4333 O O   . LEU E 5 91  ? 7.373   62.507  -37.413 1.00 20.76 91  E 1 
ATOM 4334 C CB  . LEU E 5 91  ? 5.585   64.750  -39.205 1.00 21.94 91  E 1 
ATOM 4335 C CG  . LEU E 5 91  ? 5.253   65.519  -40.481 1.00 19.90 91  E 1 
ATOM 4336 C CD1 . LEU E 5 91  ? 3.768   65.883  -40.508 1.00 20.07 91  E 1 
ATOM 4337 C CD2 . LEU E 5 91  ? 6.054   66.810  -40.624 1.00 23.56 91  E 1 
ATOM 4338 N N   . ARG E 5 92  ? 7.792   64.681  -36.925 1.00 22.05 92  E 1 
ATOM 4339 C CA  . ARG E 5 92  ? 9.055   65.450  -36.861 1.00 25.97 92  E 1 
ATOM 4340 C C   . ARG E 5 92  ? 9.415   65.999  -35.446 1.00 23.69 92  E 1 
ATOM 4341 O O   . ARG E 5 92  ? 10.573  65.860  -35.062 1.00 22.60 92  E 1 
ATOM 4342 C CB  . ARG E 5 92  ? 9.025   66.660  -37.816 1.00 24.61 92  E 1 
ATOM 4343 C CG  . ARG E 5 92  ? 10.422  67.158  -38.199 1.00 23.16 92  E 1 
ATOM 4344 C CD  . ARG E 5 92  ? 10.367  68.540  -38.860 1.00 22.38 92  E 1 
ATOM 4345 N NE  . ARG E 5 92  ? 11.672  68.898  -39.457 1.00 21.68 92  E 1 
ATOM 4346 C CZ  . ARG E 5 92  ? 12.076  70.130  -39.776 1.00 21.70 92  E 1 
ATOM 4347 N NH1 . ARG E 5 92  ? 11.341  71.190  -39.546 1.00 21.05 92  E 1 
ATOM 4348 N NH2 . ARG E 5 92  ? 13.232  70.318  -40.332 1.00 21.79 92  E 1 
ATOM 4349 N N   . GLN E 5 93  ? 8.519   66.690  -34.758 1.00 21.64 93  E 1 
ATOM 4350 C CA  . GLN E 5 93  ? 8.785   67.725  -33.703 1.00 22.95 93  E 1 
ATOM 4351 C C   . GLN E 5 93  ? 8.509   67.212  -32.259 1.00 21.75 93  E 1 
ATOM 4352 O O   . GLN E 5 93  ? 8.096   66.065  -32.139 1.00 20.57 93  E 1 
ATOM 4353 C CB  . GLN E 5 93  ? 7.859   68.915  -34.049 1.00 21.28 93  E 1 
ATOM 4354 C CG  . GLN E 5 93  ? 8.287   69.726  -35.265 1.00 20.18 93  E 1 
ATOM 4355 C CD  . GLN E 5 93  ? 7.308   70.867  -35.550 1.00 18.59 93  E 1 
ATOM 4356 O OE1 . GLN E 5 93  ? 6.252   70.665  -36.120 1.00 20.94 93  E 1 
ATOM 4357 N NE2 . GLN E 5 93  ? 7.641   72.080  -35.193 1.00 21.32 93  E 1 
ATOM 4358 N N   . ASP E 5 94  ? 8.634   67.938  -31.117 1.00 24.81 94  E 1 
ATOM 4359 C CA  . ASP E 5 94  ? 9.347   69.169  -30.692 1.00 26.83 94  E 1 
ATOM 4360 C C   . ASP E 5 94  ? 9.677   69.123  -29.155 1.00 24.79 94  E 1 
ATOM 4361 O O   . ASP E 5 94  ? 9.897   68.049  -28.617 1.00 22.68 94  E 1 
ATOM 4362 C CB  . ASP E 5 94  ? 8.534   70.445  -31.037 1.00 24.57 94  E 1 
ATOM 4363 C CG  . ASP E 5 94  ? 9.132   71.293  -32.164 1.00 21.82 94  E 1 
ATOM 4364 O OD1 . ASP E 5 94  ? 10.330  71.149  -32.481 1.00 22.27 94  E 1 
ATOM 4365 O OD2 . ASP E 5 94  ? 8.356   72.072  -32.783 1.00 23.18 94  E 1 
ATOM 4366 N N   . HIS E 5 95  ? 9.715   70.256  -28.477 1.00 18.00 95  E 1 
ATOM 4367 C CA  . HIS E 5 95  ? 10.622  70.698  -27.406 1.00 20.03 95  E 1 
ATOM 4368 C C   . HIS E 5 95  ? 10.557  70.232  -25.924 1.00 19.02 95  E 1 
ATOM 4369 O O   . HIS E 5 95  ? 11.493  69.589  -25.453 1.00 17.78 95  E 1 
ATOM 4370 C CB  . HIS E 5 95  ? 10.558  72.231  -27.382 1.00 18.77 95  E 1 
ATOM 4371 C CG  . HIS E 5 95  ? 11.268  72.935  -28.497 1.00 16.81 95  E 1 
ATOM 4372 N ND1 . HIS E 5 95  ? 12.633  73.062  -28.611 1.00 16.51 95  E 1 
ATOM 4373 C CD2 . HIS E 5 95  ? 10.719  73.651  -29.516 1.00 16.84 95  E 1 
ATOM 4374 C CE1 . HIS E 5 95  ? 12.887  73.820  -29.692 1.00 17.51 95  E 1 
ATOM 4375 N NE2 . HIS E 5 95  ? 11.757  74.205  -30.259 1.00 18.46 95  E 1 
ATOM 4376 N N   . ALA E 5 96  ? 9.620   70.799  -25.156 1.00 18.70 96  E 1 
ATOM 4377 C CA  . ALA E 5 96  ? 9.983   71.593  -23.953 1.00 20.56 96  E 1 
ATOM 4378 C C   . ALA E 5 96  ? 9.898   70.857  -22.574 1.00 19.61 96  E 1 
ATOM 4379 O O   . ALA E 5 96  ? 9.454   69.724  -22.545 1.00 18.61 96  E 1 
ATOM 4380 C CB  . ALA E 5 96  ? 9.059   72.820  -24.006 1.00 19.10 96  E 1 
ATOM 4381 N N   . ASP E 5 97  ? 10.230  71.433  -21.384 1.00 18.95 97  E 1 
ATOM 4382 C CA  . ASP E 5 97  ? 11.074  72.605  -21.048 1.00 18.90 97  E 1 
ATOM 4383 C C   . ASP E 5 97  ? 11.715  72.532  -19.631 1.00 18.35 97  E 1 
ATOM 4384 O O   . ASP E 5 97  ? 12.897  72.241  -19.490 1.00 17.08 97  E 1 
ATOM 4385 C CB  . ASP E 5 97  ? 10.246  73.914  -21.145 1.00 17.92 97  E 1 
ATOM 4386 C CG  . ASP E 5 97  ? 11.025  75.149  -21.618 1.00 16.11 97  E 1 
ATOM 4387 O OD1 . ASP E 5 97  ? 12.183  74.998  -22.044 1.00 16.44 97  E 1 
ATOM 4388 O OD2 . ASP E 5 97  ? 10.416  76.239  -21.589 1.00 18.12 97  E 1 
ATOM 4389 N N   . SER E 5 98  ? 10.967  72.860  -18.586 1.00 20.20 98  E 1 
ATOM 4390 C CA  . SER E 5 98  ? 11.447  73.537  -17.356 1.00 19.92 98  E 1 
ATOM 4391 C C   . SER E 5 98  ? 11.267  72.738  -16.038 1.00 19.07 98  E 1 
ATOM 4392 O O   . SER E 5 98  ? 10.710  71.659  -16.072 1.00 18.30 98  E 1 
ATOM 4393 C CB  . SER E 5 98  ? 10.690  74.870  -17.307 1.00 19.30 98  E 1 
ATOM 4394 O OG  . SER E 5 98  ? 9.308   74.682  -17.076 1.00 18.21 98  E 1 
ATOM 4395 N N   . CYS E 5 99  ? 11.638  73.208  -14.809 1.00 14.78 99  E 1 
ATOM 4396 C CA  . CYS E 5 99  ? 12.547  74.285  -14.356 1.00 15.97 99  E 1 
ATOM 4397 C C   . CYS E 5 99  ? 13.194  74.011  -12.970 1.00 15.90 99  E 1 
ATOM 4398 O O   . CYS E 5 99  ? 14.392  73.816  -12.905 1.00 14.94 99  E 1 
ATOM 4399 C CB  . CYS E 5 99  ? 11.801  75.644  -14.284 1.00 14.97 99  E 1 
ATOM 4400 S SG  . CYS E 5 99  ? 12.626  76.912  -15.280 1.00 13.32 99  E 1 
ATOM 4401 N N   . VAL E 5 100 ? 12.427  74.165  -11.861 1.00 19.56 100 E 1 
ATOM 4402 C CA  . VAL E 5 100 ? 12.919  74.866  -10.642 1.00 21.37 100 E 1 
ATOM 4403 C C   . VAL E 5 100 ? 13.593  74.008  -9.534  1.00 20.97 100 E 1 
ATOM 4404 O O   . VAL E 5 100 ? 13.573  72.796  -9.564  1.00 19.66 100 E 1 
ATOM 4405 C CB  . VAL E 5 100 ? 11.820  75.794  -10.041 1.00 20.16 100 E 1 
ATOM 4406 C CG1 . VAL E 5 100 ? 12.393  76.953  -9.254  1.00 17.70 100 E 1 
ATOM 4407 C CG2 . VAL E 5 100 ? 10.885  76.429  -11.085 1.00 19.90 100 E 1 
ATOM 4408 N N   . VAL E 5 101 ? 14.137  74.698  -8.569  1.00 19.42 101 E 1 
ATOM 4409 C CA  . VAL E 5 101 ? 15.494  74.733  -7.999  1.00 20.33 101 E 1 
ATOM 4410 C C   . VAL E 5 101 ? 15.713  74.109  -6.599  1.00 19.68 101 E 1 
ATOM 4411 O O   . VAL E 5 101 ? 16.590  73.262  -6.437  1.00 18.44 101 E 1 
ATOM 4412 C CB  . VAL E 5 101 ? 15.945  76.219  -7.902  1.00 19.18 101 E 1 
ATOM 4413 C CG1 . VAL E 5 101 ? 17.339  76.434  -7.322  1.00 16.97 101 E 1 
ATOM 4414 C CG2 . VAL E 5 101 ? 15.935  76.949  -9.248  1.00 18.69 101 E 1 
ATOM 4415 N N   . SER E 5 102 ? 15.088  74.670  -5.589  1.00 19.19 102 E 1 
ATOM 4416 C CA  . SER E 5 102 ? 15.711  74.937  -4.267  1.00 20.48 102 E 1 
ATOM 4417 C C   . SER E 5 102 ? 15.523  73.842  -3.188  1.00 19.80 102 E 1 
ATOM 4418 O O   . SER E 5 102 ? 14.722  72.955  -3.388  1.00 18.91 102 E 1 
ATOM 4419 C CB  . SER E 5 102 ? 15.119  76.258  -3.759  1.00 19.49 102 E 1 
ATOM 4420 O OG  . SER E 5 102 ? 13.714  76.201  -3.669  1.00 17.73 102 E 1 
ATOM 4421 N N   . SER E 5 103 ? 16.164  73.887  -1.998  1.00 17.76 103 E 1 
ATOM 4422 C CA  . SER E 5 103 ? 17.458  74.440  -1.561  1.00 19.53 103 E 1 
ATOM 4423 C C   . SER E 5 103 ? 18.016  73.701  -0.327  1.00 19.25 103 E 1 
ATOM 4424 O O   . SER E 5 103 ? 18.877  72.841  -0.490  1.00 17.93 103 E 1 
ATOM 4425 C CB  . SER E 5 103 ? 17.419  75.960  -1.270  1.00 17.90 103 E 1 
ATOM 4426 O OG  . SER E 5 103 ? 16.362  76.309  -0.398  1.00 16.10 103 E 1 
ATOM 4427 N N   . ASP E 5 104 ? 17.583  74.089  0.851   1.00 18.34 104 E 1 
ATOM 4428 C CA  . ASP E 5 104 ? 18.311  73.956  2.133   1.00 19.25 104 E 1 
ATOM 4429 C C   . ASP E 5 104 ? 17.961  72.674  2.941   1.00 18.62 104 E 1 
ATOM 4430 O O   . ASP E 5 104 ? 17.071  71.932  2.540   1.00 16.69 104 E 1 
ATOM 4431 C CB  . ASP E 5 104 ? 17.988  75.228  2.949   1.00 17.23 104 E 1 
ATOM 4432 C CG  . ASP E 5 104 ? 18.065  76.533  2.163   1.00 15.39 104 E 1 
ATOM 4433 O OD1 . ASP E 5 104 ? 19.042  76.717  1.413   1.00 15.57 104 E 1 
ATOM 4434 O OD2 . ASP E 5 104 ? 17.096  77.322  2.242   1.00 17.11 104 E 1 
ATOM 4435 N N   . ASP E 5 105 ? 18.509  72.357  4.105   1.00 19.11 105 E 1 
ATOM 4436 C CA  . ASP E 5 105 ? 19.874  72.573  4.642   1.00 20.18 105 E 1 
ATOM 4437 C C   . ASP E 5 105 ? 20.182  71.532  5.752   1.00 19.00 105 E 1 
ATOM 4438 O O   . ASP E 5 105 ? 21.224  70.878  5.719   1.00 17.74 105 E 1 
ATOM 4439 C CB  . ASP E 5 105 ? 20.024  74.001  5.243   1.00 19.23 105 E 1 
ATOM 4440 C CG  . ASP E 5 105 ? 21.460  74.537  5.352   1.00 17.24 105 E 1 
ATOM 4441 O OD1 . ASP E 5 105 ? 22.360  74.002  4.678   1.00 17.88 105 E 1 
ATOM 4442 O OD2 . ASP E 5 105 ? 21.641  75.542  6.085   1.00 18.98 105 E 1 
ATOM 4443 N N   . GLU E 5 106 ? 19.318  71.434  6.747   1.00 18.85 106 E 1 
ATOM 4444 C CA  . GLU E 5 106 ? 19.709  71.136  8.130   1.00 20.10 106 E 1 
ATOM 4445 C C   . GLU E 5 106 ? 20.239  69.728  8.467   1.00 19.08 106 E 1 
ATOM 4446 O O   . GLU E 5 106 ? 19.874  68.709  7.895   1.00 18.13 106 E 1 
ATOM 4447 C CB  . GLU E 5 106 ? 18.601  71.557  9.121   1.00 20.03 106 E 1 
ATOM 4448 C CG  . GLU E 5 106 ? 18.583  73.062  9.412   1.00 18.92 106 E 1 
ATOM 4449 C CD  . GLU E 5 106 ? 17.666  73.459  10.584  1.00 18.71 106 E 1 
ATOM 4450 O OE1 . GLU E 5 106 ? 17.875  74.566  11.140  1.00 17.73 106 E 1 
ATOM 4451 O OE2 . GLU E 5 106 ? 16.775  72.664  10.954  1.00 21.88 106 E 1 
ATOM 4452 N N   . GLU E 5 107 ? 21.094  69.750  9.487   1.00 21.72 107 E 1 
ATOM 4453 C CA  . GLU E 5 107 ? 22.128  68.744  9.778   1.00 22.27 107 E 1 
ATOM 4454 C C   . GLU E 5 107 ? 21.716  67.441  10.496  1.00 20.64 107 E 1 
ATOM 4455 O O   . GLU E 5 107 ? 22.561  66.543  10.596  1.00 19.71 107 E 1 
ATOM 4456 C CB  . GLU E 5 107 ? 23.157  69.394  10.730  1.00 22.38 107 E 1 
ATOM 4457 C CG  . GLU E 5 107 ? 23.943  70.596  10.204  1.00 21.16 107 E 1 
ATOM 4458 C CD  . GLU E 5 107 ? 24.954  71.077  11.266  1.00 20.74 107 E 1 
ATOM 4459 O OE1 . GLU E 5 107 ? 26.147  71.258  10.912  1.00 19.25 107 E 1 
ATOM 4460 O OE2 . GLU E 5 107 ? 24.565  71.225  12.443  1.00 24.21 107 E 1 
ATOM 4461 N N   . LEU E 5 108 ? 20.588  67.398  11.157  1.00 22.05 108 E 1 
ATOM 4462 C CA  . LEU E 5 108 ? 20.480  66.796  12.493  1.00 22.53 108 E 1 
ATOM 4463 C C   . LEU E 5 108 ? 20.878  65.306  12.643  1.00 20.48 108 E 1 
ATOM 4464 O O   . LEU E 5 108 ? 21.035  64.556  11.698  1.00 19.35 108 E 1 
ATOM 4465 C CB  . LEU E 5 108 ? 19.105  67.104  13.125  1.00 21.65 108 E 1 
ATOM 4466 C CG  . LEU E 5 108 ? 19.078  68.417  13.921  1.00 19.96 108 E 1 
ATOM 4467 C CD1 . LEU E 5 108 ? 17.632  68.761  14.305  1.00 20.22 108 E 1 
ATOM 4468 C CD2 . LEU E 5 108 ? 19.890  68.362  15.216  1.00 23.82 108 E 1 
ATOM 4469 N N   . SER E 5 109 ? 21.152  64.989  13.900  1.00 20.94 109 E 1 
ATOM 4470 C CA  . SER E 5 109 ? 22.349  64.244  14.301  1.00 21.92 109 E 1 
ATOM 4471 C C   . SER E 5 109 ? 22.284  62.694  14.336  1.00 21.00 109 E 1 
ATOM 4472 O O   . SER E 5 109 ? 21.634  62.033  13.547  1.00 20.10 109 E 1 
ATOM 4473 C CB  . SER E 5 109 ? 22.857  64.846  15.610  1.00 20.81 109 E 1 
ATOM 4474 O OG  . SER E 5 109 ? 21.982  64.525  16.694  1.00 19.25 109 E 1 
ATOM 4475 N N   . LYS E 5 110 ? 23.083  62.141  15.217  1.00 21.59 110 E 1 
ATOM 4476 C CA  . LYS E 5 110 ? 24.013  61.021  15.013  1.00 23.68 110 E 1 
ATOM 4477 C C   . LYS E 5 110 ? 23.498  59.600  15.137  1.00 21.71 110 E 1 
ATOM 4478 O O   . LYS E 5 110 ? 24.262  58.735  14.695  1.00 20.34 110 E 1 
ATOM 4479 C CB  . LYS E 5 110 ? 25.138  61.161  16.057  1.00 22.83 110 E 1 
ATOM 4480 C CG  . LYS E 5 110 ? 26.136  62.292  15.758  1.00 21.48 110 E 1 
ATOM 4481 C CD  . LYS E 5 110 ? 27.121  62.422  16.920  1.00 20.76 110 E 1 
ATOM 4482 C CE  . LYS E 5 110 ? 28.110  63.549  16.626  1.00 19.24 110 E 1 
ATOM 4483 N NZ  . LYS E 5 110 ? 28.926  63.895  17.810  1.00 19.22 110 E 1 
ATOM 4484 N N   . ASP E 5 111 ? 22.469  59.327  15.919  1.00 23.12 111 E 1 
ATOM 4485 C CA  . ASP E 5 111 ? 22.556  58.176  16.820  1.00 23.33 111 E 1 
ATOM 4486 C C   . ASP E 5 111 ? 22.843  56.844  16.115  1.00 21.80 111 E 1 
ATOM 4487 O O   . ASP E 5 111 ? 22.107  56.355  15.252  1.00 20.30 111 E 1 
ATOM 4488 C CB  . ASP E 5 111 ? 21.395  58.116  17.824  1.00 21.62 111 E 1 
ATOM 4489 C CG  . ASP E 5 111 ? 21.767  58.767  19.157  1.00 19.50 111 E 1 
ATOM 4490 O OD1 . ASP E 5 111 ? 22.986  58.853  19.451  1.00 20.10 111 E 1 
ATOM 4491 O OD2 . ASP E 5 111 ? 20.846  59.201  19.872  1.00 22.15 111 E 1 
ATOM 4492 N N   . LYS E 5 112 ? 24.029  56.359  16.474  1.00 21.71 112 E 1 
ATOM 4493 C CA  . LYS E 5 112 ? 24.719  55.265  15.778  1.00 23.50 112 E 1 
ATOM 4494 C C   . LYS E 5 112 ? 24.207  53.897  16.223  1.00 21.32 112 E 1 
ATOM 4495 O O   . LYS E 5 112 ? 25.055  53.061  16.553  1.00 20.19 112 E 1 
ATOM 4496 C CB  . LYS E 5 112 ? 26.220  55.333  16.060  1.00 22.98 112 E 1 
ATOM 4497 C CG  . LYS E 5 112 ? 27.019  56.386  15.297  1.00 21.65 112 E 1 
ATOM 4498 C CD  . LYS E 5 112 ? 28.485  56.188  15.705  1.00 21.34 112 E 1 
ATOM 4499 C CE  . LYS E 5 112 ? 29.431  57.049  14.881  1.00 19.88 112 E 1 
ATOM 4500 N NZ  . LYS E 5 112 ? 30.850  56.793  15.244  1.00 18.97 112 E 1 
ATOM 4501 N N   . ASP E 5 113 ? 22.893  53.679  16.303  1.00 23.86 113 E 1 
ATOM 4502 C CA  . ASP E 5 113 ? 22.438  52.415  16.856  1.00 23.23 113 E 1 
ATOM 4503 C C   . ASP E 5 113 ? 23.056  51.266  16.069  1.00 21.74 113 E 1 
ATOM 4504 O O   . ASP E 5 113 ? 22.765  51.019  14.892  1.00 20.06 113 E 1 
ATOM 4505 C CB  . ASP E 5 113 ? 20.908  52.333  16.967  1.00 21.77 113 E 1 
ATOM 4506 C CG  . ASP E 5 113 ? 20.416  52.665  18.378  1.00 19.50 113 E 1 
ATOM 4507 O OD1 . ASP E 5 113 ? 21.232  52.569  19.327  1.00 20.22 113 E 1 
ATOM 4508 O OD2 . ASP E 5 113 ? 19.203  52.936  18.509  1.00 22.19 113 E 1 
ATOM 4509 N N   . VAL E 5 114 ? 24.000  50.652  16.740  1.00 23.93 114 E 1 
ATOM 4510 C CA  . VAL E 5 114 ? 24.843  49.631  16.159  1.00 23.56 114 E 1 
ATOM 4511 C C   . VAL E 5 114 ? 23.920  48.448  15.948  1.00 22.15 114 E 1 
ATOM 4512 O O   . VAL E 5 114 ? 23.675  47.685  16.876  1.00 21.04 114 E 1 
ATOM 4513 C CB  . VAL E 5 114 ? 26.048  49.285  17.059  1.00 22.41 114 E 1 
ATOM 4514 C CG1 . VAL E 5 114 ? 26.901  48.167  16.474  1.00 20.02 114 E 1 
ATOM 4515 C CG2 . VAL E 5 114 ? 26.958  50.504  17.247  1.00 22.99 114 E 1 
ATOM 4516 N N   . TYR E 5 115 ? 23.419  48.359  14.722  1.00 25.80 115 E 1 
ATOM 4517 C CA  . TYR E 5 115 ? 22.773  47.144  14.253  1.00 25.94 115 E 1 
ATOM 4518 C C   . TYR E 5 115 ? 23.814  46.033  14.344  1.00 23.75 115 E 1 
ATOM 4519 O O   . TYR E 5 115 ? 24.522  45.734  13.388  1.00 22.28 115 E 1 
ATOM 4520 C CB  . TYR E 5 115 ? 22.207  47.311  12.841  1.00 25.63 115 E 1 
ATOM 4521 C CG  . TYR E 5 115 ? 20.796  47.870  12.803  1.00 25.13 115 E 1 
ATOM 4522 C CD1 . TYR E 5 115 ? 19.699  46.991  12.747  1.00 23.66 115 E 1 
ATOM 4523 C CD2 . TYR E 5 115 ? 20.579  49.255  12.838  1.00 24.55 115 E 1 
ATOM 4524 C CE1 . TYR E 5 115 ? 18.391  47.492  12.720  1.00 22.28 115 E 1 
ATOM 4525 C CE2 . TYR E 5 115 ? 19.267  49.768  12.814  1.00 22.93 115 E 1 
ATOM 4526 C CZ  . TYR E 5 115 ? 18.171  48.884  12.750  1.00 24.96 115 E 1 
ATOM 4527 O OH  . TYR E 5 115 ? 16.891  49.376  12.719  1.00 26.17 115 E 1 
ATOM 4528 N N   . VAL E 5 116 ? 23.906  45.466  15.536  1.00 26.48 116 E 1 
ATOM 4529 C CA  . VAL E 5 116 ? 24.606  44.215  15.765  1.00 25.93 116 E 1 
ATOM 4530 C C   . VAL E 5 116 ? 23.859  43.223  14.891  1.00 24.45 116 E 1 
ATOM 4531 O O   . VAL E 5 116 ? 22.831  42.675  15.273  1.00 23.20 116 E 1 
ATOM 4532 C CB  . VAL E 5 116 ? 24.624  43.796  17.246  1.00 24.97 116 E 1 
ATOM 4533 C CG1 . VAL E 5 116 ? 25.354  42.465  17.435  1.00 22.01 116 E 1 
ATOM 4534 C CG2 . VAL E 5 116 ? 25.348  44.832  18.099  1.00 25.43 116 E 1 
ATOM 4535 N N   . THR E 5 117 ? 24.383  43.072  13.684  1.00 24.08 117 E 1 
ATOM 4536 C CA  . THR E 5 117 ? 24.023  41.987  12.793  1.00 24.54 117 E 1 
ATOM 4537 C C   . THR E 5 117 ? 24.507  40.720  13.471  1.00 23.49 117 E 1 
ATOM 4538 O O   . THR E 5 117 ? 25.571  40.180  13.159  1.00 21.30 117 E 1 
ATOM 4539 C CB  . THR E 5 117 ? 24.630  42.156  11.397  1.00 22.64 117 E 1 
ATOM 4540 O OG1 . THR E 5 117 ? 25.974  42.579  11.462  1.00 20.85 117 E 1 
ATOM 4541 C CG2 . THR E 5 117 ? 23.886  43.208  10.570  1.00 21.79 117 E 1 
ATOM 4542 N N   . THR E 5 118 ? 23.733  40.298  14.470  1.00 21.89 118 E 1 
ATOM 4543 C CA  . THR E 5 118 ? 23.829  38.951  15.008  1.00 22.69 118 E 1 
ATOM 4544 C C   . THR E 5 118 ? 23.538  38.058  13.814  1.00 22.09 118 E 1 
ATOM 4545 O O   . THR E 5 118 ? 22.400  37.783  13.462  1.00 19.99 118 E 1 
ATOM 4546 C CB  . THR E 5 118 ? 22.858  38.711  16.174  1.00 20.35 118 E 1 
ATOM 4547 O OG1 . THR E 5 118 ? 21.622  39.343  15.967  1.00 18.69 118 E 1 
ATOM 4548 C CG2 . THR E 5 118 ? 23.417  39.264  17.487  1.00 19.75 118 E 1 
ATOM 4549 N N   . HIS E 5 119 ? 24.635  37.680  13.160  1.00 24.04 119 E 1 
ATOM 4550 C CA  . HIS E 5 119 ? 24.683  36.582  12.223  1.00 25.27 119 E 1 
ATOM 4551 C C   . HIS E 5 119 ? 24.317  35.343  13.032  1.00 23.69 119 E 1 
ATOM 4552 O O   . HIS E 5 119 ? 25.185  34.571  13.431  1.00 22.00 119 E 1 
ATOM 4553 C CB  . HIS E 5 119 ? 26.077  36.457  11.598  1.00 23.49 119 E 1 
ATOM 4554 C CG  . HIS E 5 119 ? 26.304  37.360  10.427  1.00 22.03 119 E 1 
ATOM 4555 N ND1 . HIS E 5 119 ? 25.919  37.110  9.132   1.00 21.30 119 E 1 
ATOM 4556 C CD2 . HIS E 5 119 ? 26.988  38.550  10.409  1.00 21.30 119 E 1 
ATOM 4557 C CE1 . HIS E 5 119 ? 26.350  38.122  8.365   1.00 21.16 119 E 1 
ATOM 4558 N NE2 . HIS E 5 119 ? 27.006  39.019  9.099   1.00 21.14 119 E 1 
ATOM 4559 N N   . THR E 5 120 ? 23.024  35.229  13.335  1.00 24.34 120 E 1 
ATOM 4560 C CA  . THR E 5 120 ? 22.474  34.001  13.881  1.00 24.90 120 E 1 
ATOM 4561 C C   . THR E 5 120 ? 22.840  32.978  12.829  1.00 24.26 120 E 1 
ATOM 4562 O O   . THR E 5 120 ? 22.371  33.112  11.698  1.00 22.12 120 E 1 
ATOM 4563 C CB  . THR E 5 120 ? 20.953  34.070  14.054  1.00 22.52 120 E 1 
ATOM 4564 O OG1 . THR E 5 120 ? 20.589  35.275  14.652  1.00 20.01 120 E 1 
ATOM 4565 C CG2 . THR E 5 120 ? 20.458  32.945  14.968  1.00 20.35 120 E 1 
ATOM 4566 N N   . PRO E 5 121 ? 23.782  32.088  13.147  1.00 21.19 121 E 1 
ATOM 4567 C CA  . PRO E 5 121 ? 24.217  31.156  12.139  1.00 21.67 121 E 1 
ATOM 4568 C C   . PRO E 5 121 ? 22.952  30.391  11.770  1.00 22.22 121 E 1 
ATOM 4569 O O   . PRO E 5 121 ? 22.393  29.671  12.595  1.00 20.33 121 E 1 
ATOM 4570 C CB  . PRO E 5 121 ? 25.303  30.292  12.804  1.00 19.20 121 E 1 
ATOM 4571 C CG  . PRO E 5 121 ? 24.987  30.409  14.292  1.00 18.48 121 E 1 
ATOM 4572 C CD  . PRO E 5 121 ? 24.374  31.805  14.430  1.00 20.80 121 E 1 
ATOM 4573 N N   . ARG E 5 122 ? 22.461  30.630  10.543  1.00 25.06 122 E 1 
ATOM 4574 C CA  . ARG E 5 122 ? 21.520  29.706  9.934   1.00 24.98 122 E 1 
ATOM 4575 C C   . ARG E 5 122 ? 22.286  28.403  9.831   1.00 23.38 122 E 1 
ATOM 4576 O O   . ARG E 5 122 ? 22.948  28.141  8.836   1.00 22.02 122 E 1 
ATOM 4577 C CB  . ARG E 5 122 ? 21.016  30.190  8.554   1.00 23.64 122 E 1 
ATOM 4578 C CG  . ARG E 5 122 ? 19.828  31.158  8.662   1.00 22.35 122 E 1 
ATOM 4579 C CD  . ARG E 5 122 ? 19.315  31.494  7.249   1.00 21.82 122 E 1 
ATOM 4580 N NE  . ARG E 5 122 ? 18.071  32.284  7.278   1.00 21.34 122 E 1 
ATOM 4581 C CZ  . ARG E 5 122 ? 17.386  32.712  6.219   1.00 20.55 122 E 1 
ATOM 4582 N NH1 . ARG E 5 122 ? 17.814  32.495  5.009   1.00 19.37 122 E 1 
ATOM 4583 N NH2 . ARG E 5 122 ? 16.281  33.369  6.373   1.00 19.67 122 E 1 
ATOM 4584 N N   . SER E 5 123 ? 22.218  27.633  10.902  1.00 19.18 123 E 1 
ATOM 4585 C CA  . SER E 5 123 ? 22.412  26.213  10.828  1.00 19.65 123 E 1 
ATOM 4586 C C   . SER E 5 123 ? 21.321  25.748  9.869   1.00 19.55 123 E 1 
ATOM 4587 O O   . SER E 5 123 ? 20.195  25.440  10.259  1.00 18.34 123 E 1 
ATOM 4588 C CB  . SER E 5 123 ? 22.321  25.558  12.220  1.00 17.89 123 E 1 
ATOM 4589 O OG  . SER E 5 123 ? 21.109  25.861  12.864  1.00 15.88 123 E 1 
ATOM 4590 N N   . THR E 5 124 ? 21.669  25.783  8.588   1.00 18.51 124 E 1 
ATOM 4591 C CA  . THR E 5 124 ? 21.109  24.899  7.606   1.00 19.00 124 E 1 
ATOM 4592 C C   . THR E 5 124 ? 21.401  23.514  8.164   1.00 19.35 124 E 1 
ATOM 4593 O O   . THR E 5 124 ? 22.431  22.915  7.883   1.00 17.50 124 E 1 
ATOM 4594 C CB  . THR E 5 124 ? 21.752  25.118  6.223   1.00 16.53 124 E 1 
ATOM 4595 O OG1 . THR E 5 124 ? 23.153  25.267  6.328   1.00 14.81 124 E 1 
ATOM 4596 C CG2 . THR E 5 124 ? 21.229  26.398  5.563   1.00 14.76 124 E 1 
ATOM 4597 N N   . LYS E 5 125 ? 20.513  23.084  9.047   1.00 22.15 125 E 1 
ATOM 4598 C CA  . LYS E 5 125 ? 20.211  21.678  9.135   1.00 22.80 125 E 1 
ATOM 4599 C C   . LYS E 5 125 ? 19.781  21.348  7.717   1.00 21.96 125 E 1 
ATOM 4600 O O   . LYS E 5 125 ? 18.627  21.524  7.349   1.00 20.66 125 E 1 
ATOM 4601 C CB  . LYS E 5 125 ? 19.104  21.379  10.143  1.00 21.14 125 E 1 
ATOM 4602 C CG  . LYS E 5 125 ? 19.606  21.398  11.597  1.00 19.27 125 E 1 
ATOM 4603 C CD  . LYS E 5 125 ? 18.462  20.952  12.514  1.00 18.55 125 E 1 
ATOM 4604 C CE  . LYS E 5 125 ? 18.929  20.833  13.954  1.00 17.04 125 E 1 
ATOM 4605 N NZ  . LYS E 5 125 ? 17.830  20.338  14.835  1.00 16.21 125 E 1 
ATOM 4606 N N   . ASP E 5 126 ? 20.768  20.992  6.944   1.00 22.24 126 E 1 
ATOM 4607 C CA  . ASP E 5 126 ? 20.581  20.120  5.828   1.00 21.57 126 E 1 
ATOM 4608 C C   . ASP E 5 126 ? 19.977  18.872  6.472   1.00 21.24 126 E 1 
ATOM 4609 O O   . ASP E 5 126 ? 20.676  17.995  6.983   1.00 19.64 126 E 1 
ATOM 4610 C CB  . ASP E 5 126 ? 21.929  19.908  5.116   1.00 19.60 126 E 1 
ATOM 4611 C CG  . ASP E 5 126 ? 21.791  19.439  3.677   1.00 17.33 126 E 1 
ATOM 4612 O OD1 . ASP E 5 126 ? 20.650  19.439  3.163   1.00 16.41 126 E 1 
ATOM 4613 O OD2 . ASP E 5 126 ? 22.839  19.109  3.079   1.00 16.70 126 E 1 
ATOM 4614 N N   . GLU E 5 127 ? 18.658  18.899  6.589   1.00 23.30 127 E 1 
ATOM 4615 C CA  . GLU E 5 127 ? 17.865  17.703  6.770   1.00 22.60 127 E 1 
ATOM 4616 C C   . GLU E 5 127 ? 18.117  16.911  5.495   1.00 21.95 127 E 1 
ATOM 4617 O O   . GLU E 5 127 ? 17.320  16.927  4.564   1.00 20.72 127 E 1 
ATOM 4618 C CB  . GLU E 5 127 ? 16.381  18.012  7.004   1.00 21.39 127 E 1 
ATOM 4619 C CG  . GLU E 5 127 ? 16.110  18.563  8.406   1.00 19.70 127 E 1 
ATOM 4620 C CD  . GLU E 5 127 ? 14.607  18.690  8.744   1.00 18.01 127 E 1 
ATOM 4621 O OE1 . GLU E 5 127 ? 14.312  18.839  9.955   1.00 16.69 127 E 1 
ATOM 4622 O OE2 . GLU E 5 127 ? 13.769  18.637  7.821   1.00 20.14 127 E 1 
ATOM 4623 N N   . GLY E 5 128 ? 19.286  16.294  5.465   1.00 22.46 128 E 1 
ATOM 4624 C CA  . GLY E 5 128 ? 19.630  15.280  4.512   1.00 21.08 128 E 1 
ATOM 4625 C C   . GLY E 5 128 ? 18.490  14.291  4.596   1.00 21.50 128 E 1 
ATOM 4626 O O   . GLY E 5 128 ? 18.372  13.550  5.574   1.00 20.02 128 E 1 
ATOM 4627 N N   . THR E 5 129 ? 17.590  14.402  3.627   1.00 28.34 129 E 1 
ATOM 4628 C CA  . THR E 5 129 ? 16.412  13.562  3.498   1.00 27.95 129 E 1 
ATOM 4629 C C   . THR E 5 129 ? 16.935  12.176  3.173   1.00 27.98 129 E 1 
ATOM 4630 O O   . THR E 5 129 ? 16.970  11.751  2.019   1.00 26.18 129 E 1 
ATOM 4631 C CB  . THR E 5 129 ? 15.415  14.093  2.449   1.00 24.83 129 E 1 
ATOM 4632 O OG1 . THR E 5 129 ? 16.022  14.959  1.524   1.00 22.59 129 E 1 
ATOM 4633 C CG2 . THR E 5 129 ? 14.281  14.864  3.089   1.00 22.32 129 E 1 
ATOM 4634 N N   . THR E 5 130 ? 17.455  11.518  4.208   1.00 30.11 130 E 1 
ATOM 4635 C CA  . THR E 5 130 ? 17.849  10.132  4.163   1.00 30.49 130 E 1 
ATOM 4636 C C   . THR E 5 130 ? 16.642  9.419   3.605   1.00 30.73 130 E 1 
ATOM 4637 O O   . THR E 5 130 ? 15.541  9.523   4.155   1.00 29.13 130 E 1 
ATOM 4638 C CB  . THR E 5 130 ? 18.224  9.576   5.551   1.00 27.31 130 E 1 
ATOM 4639 O OG1 . THR E 5 130 ? 17.366  10.055  6.554   1.00 25.20 130 E 1 
ATOM 4640 C CG2 . THR E 5 130 ? 19.647  9.977   5.942   1.00 24.60 130 E 1 
ATOM 4641 N N   . GLY E 5 131 ? 16.811  8.809   2.455   1.00 35.78 131 E 1 
ATOM 4642 C CA  . GLY E 5 131 ? 15.733  8.232   1.641   1.00 35.05 131 E 1 
ATOM 4643 C C   . GLY E 5 131 ? 15.117  6.964   2.253   1.00 36.16 131 E 1 
ATOM 4644 O O   . GLY E 5 131 ? 14.750  6.037   1.534   1.00 34.17 131 E 1 
ATOM 4645 N N   . LEU E 5 132 ? 14.996  6.933   3.573   1.00 41.13 132 E 1 
ATOM 4646 C CA  . LEU E 5 132 ? 14.106  6.115   4.361   1.00 40.65 132 E 1 
ATOM 4647 C C   . LEU E 5 132 ? 12.720  6.366   3.793   1.00 42.87 132 E 1 
ATOM 4648 O O   . LEU E 5 132 ? 12.057  7.346   4.128   1.00 40.72 132 E 1 
ATOM 4649 C CB  . LEU E 5 132 ? 14.198  6.515   5.844   1.00 35.83 132 E 1 
ATOM 4650 C CG  . LEU E 5 132 ? 15.438  5.965   6.560   1.00 32.47 132 E 1 
ATOM 4651 C CD1 . LEU E 5 132 ? 15.653  6.695   7.884   1.00 29.39 132 E 1 
ATOM 4652 C CD2 . LEU E 5 132 ? 15.283  4.471   6.870   1.00 32.51 132 E 1 
ATOM 4653 N N   . ARG E 5 133 ? 12.310  5.491   2.891   1.00 54.31 133 E 1 
ATOM 4654 C CA  . ARG E 5 133 ? 10.967  5.507   2.340   1.00 55.43 133 E 1 
ATOM 4655 C C   . ARG E 5 133 ? 10.006  5.554   3.520   1.00 55.85 133 E 1 
ATOM 4656 O O   . ARG E 5 133 ? 10.115  4.667   4.372   1.00 53.90 133 E 1 
ATOM 4657 C CB  . ARG E 5 133 ? 10.695  4.256   1.494   1.00 52.96 133 E 1 
ATOM 4658 C CG  . ARG E 5 133 ? 11.377  4.330   0.130   1.00 49.85 133 E 1 
ATOM 4659 C CD  . ARG E 5 133 ? 10.963  3.121   -0.710  1.00 47.65 133 E 1 
ATOM 4660 N NE  . ARG E 5 133 ? 11.485  3.211   -2.082  1.00 45.14 133 E 1 
ATOM 4661 C CZ  . ARG E 5 133 ? 11.053  2.509   -3.122  1.00 41.39 133 E 1 
ATOM 4662 N NH1 . ARG E 5 133 ? 10.172  1.565   -2.979  1.00 40.77 133 E 1 
ATOM 4663 N NH2 . ARG E 5 133 ? 11.484  2.755   -4.320  1.00 39.86 133 E 1 
ATOM 4664 N N   . PRO E 5 134 ? 9.099   6.542   3.576   1.00 53.08 134 E 1 
ATOM 4665 C CA  . PRO E 5 134 ? 8.154   6.633   4.665   1.00 54.93 134 E 1 
ATOM 4666 C C   . PRO E 5 134 ? 7.459   5.290   4.853   1.00 58.11 134 E 1 
ATOM 4667 O O   . PRO E 5 134 ? 7.081   4.641   3.871   1.00 56.12 134 E 1 
ATOM 4668 C CB  . PRO E 5 134 ? 7.178   7.753   4.283   1.00 51.41 134 E 1 
ATOM 4669 C CG  . PRO E 5 134 ? 7.996   8.631   3.349   1.00 51.33 134 E 1 
ATOM 4670 C CD  . PRO E 5 134 ? 8.933   7.647   2.659   1.00 54.75 134 E 1 
ATOM 4671 N N   . SER E 5 135 ? 7.333   4.832   6.083   1.00 57.71 135 E 1 
ATOM 4672 C CA  . SER E 5 135 ? 6.653   3.578   6.384   1.00 59.75 135 E 1 
ATOM 4673 C C   . SER E 5 135 ? 5.253   3.586   5.769   1.00 64.29 135 E 1 
ATOM 4674 O O   . SER E 5 135 ? 4.514   4.565   5.899   1.00 59.94 135 E 1 
ATOM 4675 C CB  . SER E 5 135 ? 6.600   3.341   7.900   1.00 54.63 135 E 1 
ATOM 4676 O OG  . SER E 5 135 ? 6.044   4.451   8.567   1.00 49.69 135 E 1 
ATOM 4677 N N   . GLY E 5 136 ? 4.893   2.515   5.049   1.00 63.64 136 E 1 
ATOM 4678 C CA  . GLY E 5 136 ? 3.646   2.457   4.293   1.00 65.19 136 E 1 
ATOM 4679 C C   . GLY E 5 136 ? 3.692   3.029   2.877   1.00 71.04 136 E 1 
ATOM 4680 O O   . GLY E 5 136 ? 2.655   3.058   2.212   1.00 67.25 136 E 1 
ATOM 4681 N N   . THR E 5 137 ? 4.866   3.463   2.379   1.00 75.77 137 E 1 
ATOM 4682 C CA  . THR E 5 137 ? 5.023   3.809   0.966   1.00 78.10 137 E 1 
ATOM 4683 C C   . THR E 5 137 ? 5.141   2.544   0.122   1.00 81.72 137 E 1 
ATOM 4684 O O   . THR E 5 137 ? 6.080   1.768   0.275   1.00 79.07 137 E 1 
ATOM 4685 C CB  . THR E 5 137 ? 6.234   4.709   0.709   1.00 72.16 137 E 1 
ATOM 4686 O OG1 . THR E 5 137 ? 6.151   5.852   1.520   1.00 62.04 137 E 1 
ATOM 4687 C CG2 . THR E 5 137 ? 6.291   5.203   -0.734  1.00 58.61 137 E 1 
ATOM 4688 N N   . VAL E 5 138 ? 4.211   2.358   -0.808  1.00 84.57 138 E 1 
ATOM 4689 C CA  . VAL E 5 138 ? 4.172   1.186   -1.669  1.00 87.12 138 E 1 
ATOM 4690 C C   . VAL E 5 138 ? 5.261   1.242   -2.736  1.00 88.46 138 E 1 
ATOM 4691 O O   . VAL E 5 138 ? 5.445   2.247   -3.423  1.00 86.87 138 E 1 
ATOM 4692 C CB  . VAL E 5 138 ? 2.791   1.001   -2.304  1.00 85.46 138 E 1 
ATOM 4693 C CG1 . VAL E 5 138 ? 2.720   -0.240  -3.193  1.00 77.68 138 E 1 
ATOM 4694 C CG2 . VAL E 5 138 ? 1.754   0.839   -1.200  1.00 78.50 138 E 1 
ATOM 4695 N N   . SER E 5 139 ? 5.946   0.110   -2.902  1.00 88.60 139 E 1 
ATOM 4696 C CA  . SER E 5 139 ? 6.870   -0.103  -4.003  1.00 88.63 139 E 1 
ATOM 4697 C C   . SER E 5 139 ? 6.879   -1.561  -4.446  1.00 90.38 139 E 1 
ATOM 4698 O O   . SER E 5 139 ? 6.597   -2.455  -3.658  1.00 88.97 139 E 1 
ATOM 4699 C CB  . SER E 5 139 ? 8.277   0.326   -3.610  1.00 85.36 139 E 1 
ATOM 4700 O OG  . SER E 5 139 ? 8.784   -0.384  -2.509  1.00 76.15 139 E 1 
ATOM 4701 N N   . CYS E 5 140 ? 7.239   -1.808  -5.709  1.00 87.83 140 E 1 
ATOM 4702 C CA  . CYS E 5 140 ? 7.425   -3.164  -6.188  1.00 89.79 140 E 1 
ATOM 4703 C C   . CYS E 5 140 ? 8.816   -3.682  -5.779  1.00 89.65 140 E 1 
ATOM 4704 O O   . CYS E 5 140 ? 9.808   -3.070  -6.172  1.00 89.08 140 E 1 
ATOM 4705 C CB  . CYS E 5 140 ? 7.236   -3.179  -7.707  1.00 90.49 140 E 1 
ATOM 4706 S SG  . CYS E 5 140 ? 7.507   -4.849  -8.351  1.00 91.32 140 E 1 
ATOM 4707 N N   . PRO E 5 141 ? 8.930   -4.835  -5.086  1.00 90.56 141 E 1 
ATOM 4708 C CA  . PRO E 5 141 ? 10.232  -5.370  -4.690  1.00 88.98 141 E 1 
ATOM 4709 C C   . PRO E 5 141 ? 11.058  -5.902  -5.870  1.00 89.81 141 E 1 
ATOM 4710 O O   . PRO E 5 141 ? 12.252  -6.133  -5.714  1.00 87.56 141 E 1 
ATOM 4711 C CB  . PRO E 5 141 ? 9.910   -6.474  -3.680  1.00 88.49 141 E 1 
ATOM 4712 C CG  . PRO E 5 141 ? 8.529   -6.958  -4.114  1.00 87.33 141 E 1 
ATOM 4713 C CD  . PRO E 5 141 ? 7.857   -5.681  -4.608  1.00 89.73 141 E 1 
ATOM 4714 N N   . ILE E 5 142 ? 10.450  -6.100  -7.039  1.00 90.59 142 E 1 
ATOM 4715 C CA  . ILE E 5 142 ? 11.125  -6.621  -8.241  1.00 90.29 142 E 1 
ATOM 4716 C C   . ILE E 5 142 ? 11.758  -5.484  -9.046  1.00 90.63 142 E 1 
ATOM 4717 O O   . ILE E 5 142 ? 12.974  -5.460  -9.197  1.00 87.39 142 E 1 
ATOM 4718 C CB  . ILE E 5 142 ? 10.170  -7.497  -9.083  1.00 89.67 142 E 1 
ATOM 4719 C CG1 . ILE E 5 142 ? 9.620   -8.667  -8.243  1.00 89.38 142 E 1 
ATOM 4720 C CG2 . ILE E 5 142 ? 10.897  -8.004  -10.338 1.00 87.17 142 E 1 
ATOM 4721 C CD1 . ILE E 5 142 ? 8.595   -9.539  -8.961  1.00 87.48 142 E 1 
ATOM 4722 N N   . CYS E 5 143 ? 10.981  -4.522  -9.540  1.00 89.83 143 E 1 
ATOM 4723 C CA  . CYS E 5 143 ? 11.540  -3.385  -10.287 1.00 88.15 143 E 1 
ATOM 4724 C C   . CYS E 5 143 ? 12.022  -2.226  -9.402  1.00 88.23 143 E 1 
ATOM 4725 O O   . CYS E 5 143 ? 12.667  -1.312  -9.901  1.00 86.99 143 E 1 
ATOM 4726 C CB  . CYS E 5 143 ? 10.532  -2.904  -11.338 1.00 87.36 143 E 1 
ATOM 4727 S SG  . CYS E 5 143 ? 9.021   -2.245  -10.569 1.00 87.95 143 E 1 
ATOM 4728 N N   . MET E 5 144 ? 11.703  -2.258  -8.107  1.00 86.15 144 E 1 
ATOM 4729 C CA  . MET E 5 144 ? 11.981  -1.218  -7.109  1.00 85.54 144 E 1 
ATOM 4730 C C   . MET E 5 144 ? 11.358  0.157   -7.419  1.00 87.39 144 E 1 
ATOM 4731 O O   . MET E 5 144 ? 11.721  1.145   -6.789  1.00 84.55 144 E 1 
ATOM 4732 C CB  . MET E 5 144 ? 13.479  -1.132  -6.774  1.00 83.27 144 E 1 
ATOM 4733 C CG  . MET E 5 144 ? 14.090  -2.494  -6.465  1.00 82.90 144 E 1 
ATOM 4734 S SD  . MET E 5 144 ? 15.881  -2.435  -6.168  1.00 81.46 144 E 1 
ATOM 4735 C CE  . MET E 5 144 ? 15.895  -2.081  -4.417  1.00 76.05 144 E 1 
ATOM 4736 N N   . ASP E 5 145 ? 10.401  0.225   -8.360  1.00 89.16 145 E 1 
ATOM 4737 C CA  . ASP E 5 145 ? 9.654   1.446   -8.634  1.00 88.32 145 E 1 
ATOM 4738 C C   . ASP E 5 145 ? 8.682   1.760   -7.494  1.00 88.44 145 E 1 
ATOM 4739 O O   . ASP E 5 145 ? 8.050   0.860   -6.926  1.00 87.88 145 E 1 
ATOM 4740 C CB  . ASP E 5 145 ? 8.908   1.356   -9.967  1.00 87.41 145 E 1 
ATOM 4741 C CG  . ASP E 5 145 ? 9.801   1.336   -11.201 1.00 87.19 145 E 1 
ATOM 4742 O OD1 . ASP E 5 145 ? 10.914  1.904   -11.161 1.00 82.96 145 E 1 
ATOM 4743 O OD2 . ASP E 5 145 ? 9.346   0.808   -12.239 1.00 82.10 145 E 1 
ATOM 4744 N N   . GLY E 5 146 ? 8.549   3.040   -7.164  1.00 89.36 146 E 1 
ATOM 4745 C CA  . GLY E 5 146 ? 7.541   3.540   -6.248  1.00 88.71 146 E 1 
ATOM 4746 C C   . GLY E 5 146 ? 6.165   3.659   -6.900  1.00 89.74 146 E 1 
ATOM 4747 O O   . GLY E 5 146 ? 6.014   3.501   -8.111  1.00 88.73 146 E 1 
ATOM 4748 N N   . TYR E 5 147 ? 5.166   3.973   -6.096  1.00 87.45 147 E 1 
ATOM 4749 C CA  . TYR E 5 147 ? 3.776   4.113   -6.554  1.00 87.96 147 E 1 
ATOM 4750 C C   . TYR E 5 147 ? 3.632   5.019   -7.776  1.00 88.49 147 E 1 
ATOM 4751 O O   . TYR E 5 147 ? 3.019   4.620   -8.768  1.00 87.69 147 E 1 
ATOM 4752 C CB  . TYR E 5 147 ? 2.933   4.675   -5.402  1.00 86.96 147 E 1 
ATOM 4753 C CG  . TYR E 5 147 ? 1.505   4.969   -5.809  1.00 87.29 147 E 1 
ATOM 4754 C CD1 . TYR E 5 147 ? 1.138   6.233   -6.331  1.00 83.53 147 E 1 
ATOM 4755 C CD2 . TYR E 5 147 ? 0.532   3.955   -5.750  1.00 83.71 147 E 1 
ATOM 4756 C CE1 . TYR E 5 147 ? -0.165  6.465   -6.793  1.00 81.96 147 E 1 
ATOM 4757 C CE2 . TYR E 5 147 ? -0.779  4.183   -6.210  1.00 80.79 147 E 1 
ATOM 4758 C CZ  . TYR E 5 147 ? -1.115  5.434   -6.737  1.00 82.39 147 E 1 
ATOM 4759 O OH  . TYR E 5 147 ? -2.389  5.640   -7.213  1.00 79.96 147 E 1 
ATOM 4760 N N   . SER E 5 148 ? 4.196   6.221   -7.718  1.00 88.21 148 E 1 
ATOM 4761 C CA  . SER E 5 148 ? 4.087   7.209   -8.784  1.00 87.33 148 E 1 
ATOM 4762 C C   . SER E 5 148 ? 4.654   6.678   -10.098 1.00 87.84 148 E 1 
ATOM 4763 O O   . SER E 5 148 ? 3.968   6.708   -11.111 1.00 86.24 148 E 1 
ATOM 4764 C CB  . SER E 5 148 ? 4.811   8.503   -8.378  1.00 85.11 148 E 1 
ATOM 4765 O OG  . SER E 5 148 ? 6.100   8.208   -7.880  1.00 74.49 148 E 1 
ATOM 4766 N N   . GLU E 5 149 ? 5.837   6.081   -10.072 1.00 87.70 149 E 1 
ATOM 4767 C CA  . GLU E 5 149 ? 6.487   5.515   -11.254 1.00 87.98 149 E 1 
ATOM 4768 C C   . GLU E 5 149 ? 5.702   4.322   -11.827 1.00 88.47 149 E 1 
ATOM 4769 O O   . GLU E 5 149 ? 5.649   4.130   -13.039 1.00 87.06 149 E 1 
ATOM 4770 C CB  . GLU E 5 149 ? 7.894   5.040   -10.881 1.00 86.96 149 E 1 
ATOM 4771 C CG  . GLU E 5 149 ? 8.835   6.161   -10.394 1.00 81.53 149 E 1 
ATOM 4772 C CD  . GLU E 5 149 ? 10.102  5.532   -9.810  1.00 78.73 149 E 1 
ATOM 4773 O OE1 . GLU E 5 149 ? 11.185  5.609   -10.437 1.00 71.17 149 E 1 
ATOM 4774 O OE2 . GLU E 5 149 ? 10.036  4.901   -8.732  1.00 71.59 149 E 1 
ATOM 4775 N N   . ILE E 5 150 ? 5.076   3.512   -10.971 1.00 89.27 150 E 1 
ATOM 4776 C CA  . ILE E 5 150 ? 4.252   2.377   -11.401 1.00 89.62 150 E 1 
ATOM 4777 C C   . ILE E 5 150 ? 3.010   2.876   -12.145 1.00 88.86 150 E 1 
ATOM 4778 O O   . ILE E 5 150 ? 2.755   2.433   -13.260 1.00 87.08 150 E 1 
ATOM 4779 C CB  . ILE E 5 150 ? 3.897   1.460   -10.202 1.00 90.49 150 E 1 
ATOM 4780 C CG1 . ILE E 5 150 ? 5.161   0.725   -9.703  1.00 89.71 150 E 1 
ATOM 4781 C CG2 . ILE E 5 150 ? 2.818   0.431   -10.581 1.00 89.58 150 E 1 
ATOM 4782 C CD1 . ILE E 5 150 ? 5.018   0.101   -8.313  1.00 87.69 150 E 1 
ATOM 4783 N N   . VAL E 5 151 ? 2.270   3.792   -11.545 1.00 87.97 151 E 1 
ATOM 4784 C CA  . VAL E 5 151 ? 0.981   4.271   -12.066 1.00 85.85 151 E 1
[truncated: 67,263 more chars]
